# Supplementary material for: High C1QTNF1 expression mediated by potential ncRNAs is associated with poor prognosis and tumor immunity in kidney renal clear cell carcinoma
Source: Front Mol Biosci. 2023 Jul 17;10:1201155. doi: 10.3389/fmolb.2023.1201155 (PMC10387556; doi:10.3389/fmolb.2023.1201155)
Supplement: Supplementary file 1 [file Table1.XLS]

Chemical Name	Chemical ID	CAS RN	Interaction Count	Organism Count
bisphenol A	C006780	80-05-7	6	4
Benzo(a)pyrene	D001564	50-32-8	5	2
Nanotubes, Carbon	D037742		4	2
Tetrachlorodibenzodioxin	D013749	1746-01-6	4	2
Lipopolysaccharides	D008070		3	1
1-Methyl-3-isobutylxanthine	D015056	28822-58-4	2	1
bis(4-hydroxyphenyl)sulfone	C543008	80-09-1	2	1
bisphenol F	C000611646		2	2
Dexamethasone	D003907	50-02-2	2	1
Indomethacin	D007213	53-86-1	2	1
Particulate Matter	D052638		2	2
S-(1,2-dichlorovinyl)cysteine	C039961	627-72-5	2	1
Tobacco Smoke Pollution	D014028		2	1
Valproic Acid	D014635	99-66-1	2	2
1,2-Dimethylhydrazine	D019813	540-73-8	1	1
2-(1'H-indole-3'-carbonyl)thiazole-4-carboxylic acid methyl ester	C548651		1	1
2,2',4,4'-tetrabromodiphenyl ether	C511295		1	1
4,4'-hexafluorisopropylidene diphenol	C583074		1	1
abrine	C496492		1	1
acetamide	C030686	60-35-5	1	1
Acetaminophen	D000082	103-90-2	1	1
beta-Naphthoflavone	D019324	6051-87-2	1	1
Catechin	D002392	154-23-4	1	1
Celecoxib	D000068579		1	1
Cephaloridine	D002509	50-59-9	1	1
cobaltous chloride	C018021	7646-79-9	1	1
Cocaine	D003042	50-36-2	1	1
Cyclosporine	D016572	59865-13-3	1	1
Dibutyl Phthalate	D003993	84-74-2	1	1
Doxorubicin	D004317	23214-92-8	1	1
Dronabinol	D013759		1	1
Endosulfan	D004726	115-29-7	1	1
Fenretinide	D017313	65646-68-6	1	1
Folic Acid	D005492	59-30-3	1	1
fullerene C60	C069837	99685-96-8	1	1
Gentamicins	D005839		1	1
Gold Compounds	D017612		1	1
Grape Seed Proanthocyanidins	C511402		1	1
Graphite	D006108	7782-42-5	1	1
Ionomycin	D015759	56092-81-0	1	1
monomethylarsonous acid	C406082		1	1
Nickel	D009532	7440-02-0	1	1
nickel monoxide	C028007	1313-99-1	1	1
Oxaliplatin	D000077150		1	1
pentabromodiphenyl ether	C086401	32534-81-9	1	1
perfluoro-n-nonanoic acid	C101816	375-95-1	1	1
Plant Extracts	D010936		1	1
Propylthiouracil	D011441	51-52-5	1	1
Resveratrol	D000077185		1	1
Silicon Dioxide	D012822	7631-86-9	1	1
Smoke	D012906		1	1
Sodium Glutamate	D012970	142-47-2	1	1
sulforaphane	C016766		1	1
Sunitinib	D000077210		1	1
tetrabromobisphenol A	C020806	79-94-7	1	1
Tetradecanoylphorbol Acetate	D013755	16561-29-8	1	1
Thioacetamide	D013853	62-55-5	1	1
Topotecan	D019772	123948-87-8	1	1
triptonide	C084079	38647-11-9	1	1
tris(1,3-dichloro-2-propyl)phosphate	C016805	13674-87-8	1	1
valdecoxib	C406224		1	1
Vehicle Emissions	D001335		1	1
Zoledronic Acid	D000077211		1	1
