# Supplementary material for: High C1QTNF1 expression mediated by potential ncRNAs is associated with poor prognosis and tumor immunity in kidney renal clear cell carcinoma
Source: Front Mol Biosci. 2023 Jul 17;10:1201155. doi: 10.3389/fmolb.2023.1201155 (PMC10387556; doi:10.3389/fmolb.2023.1201155)
Supplement: Supplementary file 3 [file DataSheet3.ZIP]

Archive with 39 entries (35 files):
- C1QTNF1 original data 3/
- C1QTNF1 original data 3/siC1QTNF1-pcr/
- C1QTNF1 original data 3/siC1QTNF1-pcr/786-C1Q-敲除.pdf
- C1QTNF1 original data 3/siC1QTNF1-pcr/C1Q-QIAOCHU-2-4.14.ixo
- C1QTNF1 original data 3/siC1QTNF1-pcr/C1Q-QIAOCHU-3-4.14.ixo
- C1QTNF1 original data 3/siC1QTNF1-pcr/C1Q-XULIE+4DUI-1.4.ixo
- C1QTNF1 original data 3/siC1QTNF1-pcr/RT-PCR计算器786-o-1.xlsx
- C1QTNF1 original data 3/siC1QTNF1-pcr/RT-PCR计算器786-o-2.xlsx
- C1QTNF1 original data 3/siC1QTNF1-pcr/RT-PCR计算器786-o-3.xlsx
- C1QTNF1 original data 3/siC1QTNF1-pcr/干扰敲除.pzfx
- C1QTNF1 original data 3/siC1QTNF1-pcr/数据处理.xlsx
- C1QTNF1 original data 3/Tissue PCR Validation/
- C1QTNF1 original data 3/Tissue PCR Validation/C1Q-1.17-7+ADM-14.ixo
- C1QTNF1 original data 3/Tissue PCR Validation/C1Q-12.23-8-15+42.ixo
- C1QTNF1 original data 3/Tissue PCR Validation/C1Q-3-SHAI-ACSL1OE+NC.ixo
- C1QTNF1 original data 3/Tissue PCR Validation/C1Q-7-1.12+ADM-14_ACHN.ixo
- C1QTNF1 original data 3/Tissue PCR Validation/C1Q-8-1.5.ixo
- C1QTNF1 original data 3/Tissue PCR Validation/C1Q-8-12.25-QJC.ixo
- C1QTNF1 original data 3/Tissue PCR Validation/C1Q-8DUI-1.4.ixo
- C1QTNF1 original data 3/Tissue PCR Validation/C1Q-shai+1-5-12.12.ixo
- C1QTNF1 original data 3/Tissue PCR Validation/C1Q-SHAI+6DUI ZUZHI-12.30.ixo
- C1QTNF1 original data 3/Tissue PCR Validation/HYH&QJC2023-1-16.ixo
- C1QTNF1 original data 3/Tissue PCR Validation/HYH&QJC2023-1-17-2.ixo
- C1QTNF1 original data 3/Tissue PCR Validation/HYH&QJC2023-1-17.ixo
- C1QTNF1 original data 3/Tissue PCR Validation/HYH&QJC23-1-13 TISSUE.ixo
- C1QTNF1 original data 3/Tissue PCR Validation/mean.xlsx
- C1QTNF1 original data 3/Tissue PCR Validation/PCR chongfu/
- C1QTNF1 original data 3/Tissue PCR Validation/PCR chongfu/C1Q-3DUI-BUCHONG-2-4.15.ixo
- C1QTNF1 original data 3/Tissue PCR Validation/PCR chongfu/C1Q-4DUI-BUCHONG-1-4.15.ixo
- C1QTNF1 original data 3/Tissue PCR Validation/PCR chongfu/C1Q-8DUI-2.2-4.14.ixo
- C1QTNF1 original data 3/Tissue PCR Validation/PCR chongfu/C1Q-8DUI-CHONGFU-2.1-4.14.ixo
- C1QTNF1 original data 3/Tissue PCR Validation/PCR chongfu/C1Q-8DUI-CHONGFU-3.1-4.14.ixo
- C1QTNF1 original data 3/Tissue PCR Validation/PCR chongfu/C1Q-8DUI-CHONGFU-3.2-4.14.ixo
- C1QTNF1 original data 3/Tissue PCR Validation/RT-PCR计算器1-10.xlsx
- C1QTNF1 original data 3/Tissue PCR Validation/RT-PCR计算器11-20.xlsx
- C1QTNF1 original data 3/Tissue PCR Validation/平均的平均.xlsx
- C1QTNF1 original data 3/Tissue PCR Validation/散点图.pzfx
- C1QTNF1 original data 3/Tissue PCR Validation/数据整合.xlsx
- C1QTNF1 original data 3/Tissue PCR Validation/组织PCR-16对.pdf
