# Supplementary material for: High C1QTNF1 expression mediated by potential ncRNAs is associated with poor prognosis and tumor immunity in kidney renal clear cell carcinoma
Source: Front Mol Biosci. 2023 Jul 17;10:1201155. doi: 10.3389/fmolb.2023.1201155 (PMC10387556; doi:10.3389/fmolb.2023.1201155)
Supplement: Supplementary file 3 [file DataSheet3.ZIP › C1QTNF1 original data 3/siC1QTNF1-pcr/C1Q-QIAOCHU-2-4.14.ixo]

<objectstream signature="IXOS" version="1">
	<obj name="root" class="HTCExperiment" version="5">
		<prop name="name">C1Q-QIAOCHU-2-4.14</prop>
		<prop name="UID">849A5991DDE445179DFC005C50C24BFC</prop>
		<prop name="OwnerUID">12D246C796534CD18A312176D2D78F68</prop>
		<prop name="Created">2023-04-14T13:46:38.108</prop>
		<prop name="CreatedBy">12D246C796534CD18A312176D2D78F68</prop>
		<prop name="CreatedByName">QiuJiechuan</prop>
		<prop name="LastModified">2023-04-14T14:48:43.909</prop>
		<prop name="LastModifiedBy">12D246C796534CD18A312176D2D78F68</prop>
		<prop name="LastModifiedByName">QiuJiechuan</prop>
		<list name="AppliedTemplates" count="1">
			<item>SYBR Green I 96-II</item>
		</list>
		<list name="TemplateOwners" count="1">
			<item>Roche</item>
		</list>
		<prop name="SWVersion">LCS480 1.5.1.62</prop>
		<obj name="AppProperty" class="TAppProperty" version="2">
			<prop name="Created">2023-04-14T13:46:38.108</prop>
			<prop name="LastModified">1899-12-30T00:00:00.000</prop>
		</obj>
		<obj name="ConProperty" class="TAppProperty" version="2">
			<prop name="Created">2023-04-14T13:46:38.108</prop>
			<prop name="LastModified">1899-12-30T00:00:00.000</prop>
		</obj>
		<obj name="run" class="HTCRun" version="7">
			<prop name="name">Run</prop>
			<prop name="Created">2023-04-14T13:46:38.100</prop>
			<prop name="LastModified">2023-04-14T14:47:14.009</prop>
			<obj name="AppProperty" class="TAppProperty" version="2">
				<prop name="Created">2023-04-14T13:46:38.098</prop>
				<prop name="LastModified">1899-12-30T00:00:00.000</prop>
			</obj>
			<obj name="ConProperty" class="TAppProperty" version="2">
				<prop name="Created">2023-04-14T13:46:38.100</prop>
				<prop name="LastModified">2023-04-14T13:47:12.310</prop>
				<prop name="HasProperties">1</prop>
				<obj name="_Properties" class="TAppProperties" version="1">
					<prop name="Created">2023-04-14T13:46:38.100</prop>
					<prop name="LastModified">2023-04-14T13:47:12.310</prop>
					<list name="emlist" count="4">
						<obj name="item" class="TAppProperty" version="2">
							<prop name="name">TopChart</prop>
							<prop name="Created">2023-04-14T13:46:38.490</prop>
							<prop name="LastModified">2023-04-14T13:47:12.348</prop>
							<prop name="HasProperties">1</prop>
							<obj name="TopChart_Properties" class="TAppProperties" version="1">
								<prop name="Created">2023-04-14T13:46:38.490</prop>
								<prop name="LastModified">2023-04-14T13:47:12.348</prop>
								<list name="emlist" count="1">
									<obj name="item" class="TChartFluorHxProperty" version="2">
										<prop name="Created">2023-04-14T13:47:09.401</prop>
										<prop name="LastModified">2023-04-14T13:47:11.323</prop>
										<prop name="Xaxis">fhxCycles</prop>
									</obj>
								</list>
							</obj>
						</obj>
						<obj name="item" class="TAppProperty" version="2">
							<prop name="name">LeftChart</prop>
							<prop name="Created">2023-04-14T13:46:38.490</prop>
							<prop name="LastModified">2023-04-14T13:46:38.490</prop>
						</obj>
						<obj name="item" class="TAppProperty" version="2">
							<prop name="name">RightChart</prop>
							<prop name="Created">2023-04-14T13:46:38.503</prop>
							<prop name="LastModified">2023-04-14T13:46:38.503</prop>
						</obj>
						<obj name="item" class="TAppProperty" version="2">
							<prop name="name">RunOverviewChart</prop>
							<prop name="Created">2023-04-14T13:46:38.517</prop>
							<prop name="LastModified">2023-04-14T13:46:38.517</prop>
						</obj>
					</list>
				</obj>
			</obj>
			<prop name="State">3</prop>
			<prop name="StartTime">2023-04-14T13:48:09.454</prop>
			<prop name="EndTime">2023-04-14T14:47:14.007</prop>
			<prop name="InstrumentID">6108</prop>
			<prop name="InstrumentVersion">HTC_VER_10</prop>
			<prop name="InstrumentName">L480</prop>
			<prop name="InstrCalibrationDate">1899.12.30 00:00:00:00</prop>
			<prop name="Technician">QiuJiechuan</prop>
			<prop name="AcqStoreClass">HTCAcquisitionStore</prop>
			<prop name="AcquisitionStore">eJzkvV2TosjaNfxXnph4zzwQVFQi7ntHCGSqiCgXJCBnKn6CioqK/vo3i7TabMqqmv081VPde8/BxO6Yquma3q51rbWulZn/s5us/892vJn971+H3S796/9M4/Hx+L9/dRy1Nd2fVsdVutpt7XR3mP31f86zw5H+6n//Ev/61/8kh11y/051Od5uZ7G6O23Tv/4l/k/55Z/99BX2eJPEs/sXyPXXr4hXx/T133GdxrMj/f1fvuZ//6rV6W/x+Nm66Wzz42dz8q99/8cZHnaLw3jzzk8yW2xm7/2Y7F/8L+HJz8f9aTx+SvGDH5L+CeJ4x30b9wNXf/6BndWG/q6iIEsV4clP5cw2yV//+v9qQk3DDaFV1djfnv387P8I7r+A+4fdbbo4sN+qKspPvsAdx6vw+R8MzOb0n55m+Y+hNJq4Kbz+9ezPeEr/TdsFHk/p5+avf1Xe+TL6xzPcrbbp8a9/7fayBINF3yaW4iAZ7cdxBj1bcyNbvWAT9REI0EvGY8Gqe3WsHtXZ1Drs8RwZnYWUqF1FPIKZWqPIdoPYRWFoytAdZ55gxXEkI/W0FKC9dqeCbXdjUy2NBdValgNV6MWzdqY260oPhi0pILZRjQDdlnIM7d3OFaySv3FR1HP30AvPvuCcsmusOhXNscbdhkQ6mmdlKlzDLqCJ4ETOYa2JSDVMBzpt5AlOv+aaqNPptUCrzn3687VbotrfJaplXYWTgMeRCkprHwiW1xjWonb1VMUK+OOuZRGJINxQg6VSzUpdy7UjgjoLJYmVfngJrUN8OAmdbmS6in7qtq3zdV8S2oA8XXFn0cWCrNJHSB91FOXoJZYF1dUI4ZGxx0rbO7Stg7cpI3SrTzKlbA5jy7PnWmQEo0miDJwSWJPlbkra2ra2VOaDc8saWf6edKrNfqxMh2XbmjVWWtQdeO1AXSnltmW3XQv1qp0BKM2bf7Cm3qgZdYJxECstxVnR715tSHs9XutqfzNtW5tEMVH3oI1Aff10lCma6N9fcPf6i+8iAfF7SKDRlKU/hASkLyaBme3WQJ8bNrImmqggob3MoD1BlARKc5F+VEhagVZ5OUHWONib6uHmzRgJ6LBJMnUlSncSACsRXdRI9J9IQDtlFdD7kzB6TgLHDRjQD+sBcW4dBKgiShFo650bwX5LSSA7hUfon28jYjln21WRUzYYCbTxbKmo7gC3wciuTmSL9jpDwVy3AUWUBOy0S0mggnsqtNqrEbHDnuKq0TCgoBDaN4TwLHKVQ2evWlBO6lF70+gqjAS8hTy6k8D2OhhZwVWeojb9V2FlO7di63iFi9B2M1lUlsNFz9oPoxbpTY0dVi5gguX2PPr9R3O3VNrV9GI5nrJAbeIYWFH8at86mpISdc/r0FXA2p4sZ9xXIz2c93VGAp7RWqBOvNcVxS773fdIINpIdxJIm0OkW9YpU3abRuNOAs3dASstdb63Aqd+Ih2INUmd1S4D6yRf6dcvOqPgdySByreQQKXWkGt/CAlUhK8lgd4mrEFrgEGw7BsFrXwNMxjoqhtZY3BdVK5REtDwekIYCRSVQAjhAfqNAQXpUnIB1RQsw/By8iJnIyIJrff0+5E+fSUBtO7IFHQ/SGB6NX8igVX2SgK2X30lgdZGHEWcEvCTQ+OuBPo4waB2Tg6C1cpJUaeKAXRf8xBcdi5G5ckLCQzWVKkEXQUzJcBI4Kw4dxIIkdoU8KVEJ+9gW7F4Ejhf25Y1X11GdxIISoslTwIPJYAjs3pXAuGmZSFU69cURdrqC4sMr1OEK8NxzCmBzrTTvJNAMLiiz0lgpJj6GyUgSVeRJwFOCcRz+vPmSmDUru1I+zrTAlWsRj1rlY0HyKiUu/h3JIHqt5BAVWxUq38ICQhfTALrWVID7LQpCTyUAK4qLrGXGZX31Smd5O3+ZhI9JwE1DfaMBKgwwICERGlCt3zyiL1DgsSUQK8T/qQEVl5TeUMCcKgik5FAr7t9JYGWGp/AaFdGAlMC61FnwkiAKYFtEiAw+wdKAmVVS1FdUwDa4gsJdHaugoZ4oEHLjkbCGyXwIIGnSqDTUMcKTwJGdx+/UQLX/lG1Dr1+824HVmWpdSeB3A7M23qL2QFU70ixMu5oXSu6tuS7HXiQgLGMj4kiu2pgeev+6k4C9cs6sEIrOpK21DbpP1duk1cSCL1ENeW6zEiA2QE7Nm5Uuaj1VxJ4UQKMBHI78CCB39YO1L6HBJr1z0mghcRaI/+b8o0k0FC/2A5Ue8saGLr2qgRyEtBPrVcSOF3EKnTt3SsJ5HbgHCxndzvAlIDep3L7OBIBDftyA9QBJQFISCQirUK/H6NZKHBKwL7OW0IvIJul2i/pPVDWUoCcaCOYqB6Ia6YELLtDSWBYoSTQJVX6z3MlUCSBCVUrgK+pg6wj3BI0NxQLkK+5AiMB40ZJoO9GAWIkcL5mN2tCziLqTBoxrwQYCZB2qfX3lMCnmUCuBB4kwGUCO3nTioyHEsgzAaYEGAk8lEC7XLYsu3893ZVAkQRyJeAE68FbEnhkAkUSyDOB31YJSN9CAjVJavwpJKD8ikyA2QF9TWR0GphnRgLgKfiuBHQ/oSTAgkHYjBkJdOVJsLxnAmQ4ipgSSEdSgykBp4yIiNbXrArDHrUD1hoJstq/TMS7HchJgLMDDxIwYfuaCZxnlAQG8gsJ6MJKZCTg9ibynQSqOqaTvnGwBUYC5koewnDyYmfIiP73jCYvSmC2CQizA6OpYj+3A88zgSIJvJ8J6LkdyDOBXAmwTCC3A3kmwOxArgSKJPBGCRRIIFcCz0ngEQwyO5CTwKxyKkWdy7pOSUA7XK3RfEDthLpcJ39CJvBse/HrSUCqSOIfsh1otL6YBIbXTLrbgYhghWUCuR1gJBDW5CoY4WHCbwdyEmB2IA3TeybgTHQ6lZOL2ACzcfSQ7QokY0qgpcx/VgK5HWAkYC/7oJca1A40fAKMBNrlrUuYEihd4zPgTe1VCTwyAUYC7ZGoAtrvbQH0bB0zEuhLLyTQqhEJRbcBAjR/IYFcCRRJIN8OcHagqATy7UBOAmw7kCuBp9sBlgl0UmvBK4F8O8BIIFcCOQkUMwFOCTwyAbYdyEngnWDwhx3IlQCXCfBK4Jkd+L2VQON7SECuSX+KEpC/OBMgZSyBFg9sYpWQiFG1rlMloMsuYsHggwRgTHRZPV5OI2vdLYV3JXC96ikMas5IYNuBnAT06EA9uYfQnQQMlZIApwQ4O3D04j6obimILKcjuEiWsxVTAowEToOE/jyhFNy3A8UVoX2UVKYEnNHSiVFUkQbQo0qAOMsuktDsTJUAI4GHEiiuCBkJ5CvCnAS4FeFDCXAk8NQOMBJ4ZALtlef9FAw+JYHHipAjgXxFyCkBjgQ+ywRyEvDNY+2tHSC+Kv0JwWDzW0igXq/Kf0gw+OUkYBwoaJWGZ0e2t3VNFK3gwkiAKQE3VKrQG+1/KIEXO5CTwL0noEpnUFtTKudnDZdSQ1+s8ySQ24GcBJgSYCTwUAKTmz6A9rIzJrBKUMhIoDV+2Q6YvgdoNqYkYJJ6EDE7UNwOzBYy9fyt3asSuI4pCXSkFxIwd0hkJNBfboLouRI4uJR+uJ7AgwQ6TZWC8NETQL1SoHzQE+C2A59lAlwwWOwJzO2K/tGKsDHo9J4rge5MllNlk23XbzIBrifwBygB+VtIoFGtVv+QnkCj9cUkcCD1FpXPqSNY8tRdIugF1NYuyi6x7YsIjATMdfoTCXB2IIwSCr/2aUys8iDO0GaU3UnAOd6EFEW9FzvQpF/Pk8BDCTT6JkB76k8i52xQ+7DB1A7k2wGmBORrcoHepvETCXA9Ac00NbYdsMPlLUGtgUxJZfdDCeR2oBttA4Epgac9AUYCj0yAkcBjO8B6Avl2oKgE8u0AlwkUtwO5HeCUQLqd9J7bAa4s9IEd4JXAoydQyAT4FWFuB14yAW5FmGcCv+12QPyeymBTqHyeDP6HssDoNNZgOHfo6DXabf0uBR7JYO4HnrIA8wNmI25Cu2VNIwjXFZOxQMs9esg6RBTVkS3VGAvwfiCXAqbRBjWIZR/MshBGzvRMpUguBYos0D7XgzdtISYF8h3hgJwcYg2uWoJOG9EE1FNd5Pg1KgUOnR8s8JACxAkvApcM5iyAVtvNWylQ9AOcFGh608+LAsXK4GNHWPQDRRYo+gHkVaf4eVGAkwI5CxT9AJMCuR94VAZ/Wykgfk9nsNmo/DnR4BezgGrsDUCbBXXNh0oHMxbItYAzWMSA+hmuwTA5T1HREPQENwlUYTVrQ2fUXRBwZludpQIY9q5gjRyqBdBMqvIsUFwSelKwgqErLAQr7FAWcl3KAlplS3//TZUagnCcXkCTX7RAHg3mLDDdGVWClIG1VJux1Ia+LFIto2uayFiAftopC+SG4BT8YIFCcbiN2hkwQzC5ipU7C6SpcqEsI1hvisOcIUj68/2dBR5NgWIq8JwFci3wlAX+7zqDT+tCxWiQY4GHIfh9tcD3lAblmvinHB/4chaobCojMI3tXIBpfRSiccW9gDIpv8YCyNVrMIhOP7EApwXON49Av9laU9tfG7lcLGCr61cWwOXFe1WBa0cXoVfSIgJAqhlKkpdYIKUsYEvbVxZgjqDAAkwL+HPogbJRiQBnEWGOBexa95UF+skPR1DUAsXjA8VsMGeB3BEUtUCxNMj1hYrHB7jS4NNsMG8OP3cExdJg7ghCw1TfyQbz5jDfF3pWFcizwd92Syh+T2tQFERBFv9LaWAW2kcwhUmMbGTr97IAqw3mwQBHA09rg8agnsDgPEoQVEpSzCxBLgYYDeTpIBcMcHvCvDbozktd0DqnRICbHOgsGMjFADtF1FylGXSEZiAU00EWDFhhbINRCn0EYwklqNn7QQPRDmUom7zsCQ+7n2iACwaKK4IPaoOPxtAH6eBTMVCkgbws0Gu7R/GDYODNiuApDRQPEHwWDORlgd+7Nih+T29QFJpC9b9VDSyMchtadXSIrFliiMwT5GqA0UDuCbi6QDorOUwNME+AVB9D18dnwXEuB/2eDJQSNwLtFiX3ukBOA0JLSFUin4+WR1BZaOfJQGLXA+geICNWIPQkpgY4T3AsUTWgDJvvqQEIpCWog8EEgT0U78nAsKcQwT7VKA0I6c/54MMTFJcEnCfgkoFyVmm98QT7AB/vnkBsH2RrkreHS3URs7qApxy6900hiLuLFWoKpYUp0rFyrQwR8wTt3vEAb9RAviQImjVCODUw85sbxCUDdxr4ORlgaiBfEvDJQKszfu4JelrFl39LGvie5qAo1uTGn6IG1C+mgfrImMPwtskEq7tJE9SZhRemBlhhoCFRNdA6ZVPkNKY9901rSA2MGXR7ZoVYrWs/YTQwmCavaiA3BYb0rhrYePsY1PGpRmzQm1STKD/WBLka6HtZBoPwXTUQy2ITOmN7iax9fxuipUppwJReaCBXA9XzEzWQm4I3hYFHa+iDgJBbExQCwjeHCJ6eJMqjAa46+H5AiDvHZPlcDTwtDHDHCVl18H018JuvCb6nOyhWRFn8U2jgq8uD0uZ8hk7YqhBQbwOJqQGOBt4khIXeUFdtnEHrk7pgbcIwQa1mKkFPfzkGkCeExcpAsTwY6b0UjLkpI6frhOmbPUFOA8wUPC0PNpUBAbPrbQRHPksY4brYv9PAsPuqBvrpbow4NVDMBrgDhU8rAx+UB/MGcfEYwXNT8EgIn9LA30sI+crAS0JYpAHOFDwtD/4JpuB72oNipdn8vD74m9CA8sVqYL6ayKDWdpIA3etcZBEhWxTMlq80kKsBkCAQuUUBo4FGuG1CV+iXiL2ZnUK0uqR16JyTVxrISwNv6oMPNTCmMhnM/axF/P1+tuTUADMFeTbA1MDTc8W3w4aahg6ckDUQ6hKjgf7uhQbGI0oD8m2A7zTw/rqQywaKpqB4w0iRBt43BdyRwvkEyP1I4aM0UGwOPaeBhxp4e6TwZxp450hhISL8E9TA9/QHxar00sv776QBNTkicDt6U4BR03Jxbgry6wXYocJbataASuP3TIG1qSGYDeetyLuWz+abiPCRDVhqPw7fqAH6kW0C7hIVuQIM7y1idpQgNwXT3s9qIM8GOBo4VycGtAxdJPZl0UyQM/tBA7iGUlTPKA20TgmlgVVfiVl3iKMBt97rWbCftIieq4FiRJjfMVI8T3RSq1cBr8qnt4cKuU3BUzVQPE+0Xjcqz08WM1Nwyowlf7J45hzWlr0wsdAdHqr6nQYeFw09jwif0cDvuyn4ngahWKs0qn+KKfjqY4XKotmDcTwuEytYtVL8uG/MSVc4YNkAvzB8MQUbYTy9R4RNaafDuI9U5K09qiYe2QBXIcwXhpwaYBFhTgMdZa6CFlQ0QrRSWUaDVFqzHjFHA0U1wJWHBrVzCC1tXUdUw8gZowFjopAIGjtKA3k2wGigsCngsoFRd1oSihVCtjAsRoTFCuHDFPy9TcHjqiG2KXg/G+AiQof0dnyF0DrX0DvZwAdqoJAN/LY08Ejr/2EakOuNP0UNfPUVA7KwG4AFuCW4JTtTcH0gXkHrdj3kyCsxZAtDlg2wheGLKeAWhtsDMoFEsYbIZNPScX7FQF+laoA/U/Q0IsxpYNY6tAGrAiKkpSwAPy4bcrTOJuAjwqc0UJ1WD9BSbyXkZJ1BytEAywY4NfC0N/BQA92GmuBPTxf/u1cMfJYNPD1YyJ0petobuNPAsxvH/pYa+L2zgco33Tso1et/TESofbEpCBoIYCoTJXLFE5j4eAYBUA08wbmIbsJtCjga4G4aOa8sAKg4muArL6bCFpUmUMdO1UCLvJ4qetMbeNSH3M5ZB6xYmHjW1gpxp6LE0D8klIbMbSVEhxKlAZWUxvwlA9yBguWmKoFmlluCD+lwyWiAiwjzbADdktdsoHjdUOu4t5+bguL5YkYDwqW1Z6aAu2SgqAaCsUHe2RQU1cDzm0YepoC7ZOCNGvgkGyhGhH9Kb6DyPSVCsV6VpE/VwG9ywhh9MQ0oNYvAXNFU4s8yCHBpZFJYScsRskqSK7Ns4CkNMDWwrncdGMMJRaS2spY4v380v3oQmjGS7l1ipXC48EEDwmLeByzobeRickmwvNe3gG8HL7KFkZcwNdCVKQ3YUdXBb84VJaSlgn+8qMSdKFSNFHsDncD+kAZyNTAfbBVeDUxTZfo3Txg/vX/0g7tGchp4etdIMSJkNPC4dey5GiiagjdXDz6jgd/cFHxTi7Ah1P6YiPCrTUEkIQ/sfkkV3HMni7G4VhXQk/I4cnqtdoxWsSuxiPD58UJFaXkQnLYYef6Zwnh2rSuAfdEn0GvHOnek4M0NpDkNINQwQYmsduRtgkuGR3Z4AFQ/+RH09bbEsgHjLL/2Bh5qgJmCqGa1wS8PNEJGk1aA8+OF7EiBOkIiUwPdSzImXERYpAFmCnCbTs9iNvCUBjg18NQUfLYw/PQG0sflg8XeQB4RfkADb8rEDxrI60N/ghr4phZho1H9r6WBykYYgeVXNeRV9CzFle5Vh9awOkfObbDN0EEBCdTLbUq4TQGXDfR2Cx+sZRlHJHJbGe6mYwRqUwmIFUti/MYUFBeGt2wyhNZx20EkWbckfK3iG/TXQhBZvXo1ZDSQqwGOBvJNAe5sqF3YlS2d4maMiKegRYJXZQww6L1cOnTruspzGsivH7yXiV9MQa4GDEuvY3YRca4GuE2BrcQL/g7S8zAU7puCXA0c1zeFVwO5KSiqgfbVa8RvbiP/bFNQVANld3640wC3KfjgZFEeEeb1oT9lYVj5phZhs1Zpyv+lNBCfpgEEA+pN3fNtmeHBvOKD4h3XkQXGTmKmII8I7zRQUAPY7QbgQLuNfN22JNzZ2Qb0fY/Shnj2wntv4BERFq8injg3C3pXo0P8a3UhY5/0FKoDWmFkRe0aIKMtXu/ZwNNbSJW02wdClT9yGxJVE77veuxRAmcxcgGhDjUFrcp+/M6jBMWI8P0bR7ijRcWIsHgBIZcNPO4eKz5K8Dwb+OBMwd/PBv7WwvD3pYFvahHKYqX636oGTKs5Af9c0QQ/7GYS3jQ3J+iElUSwWvL+fvEQbwp+LAxZfeiCp2MI8Z5KzqXfknEDX31oN0tLZLf1jny/jDhfGBZ7AzkNHPyqBV2r1RHcKgKMG9veANChtxSsYxLoLCJkpuDpmQKxdBzAdKjjyN+ML5RGJtmM2pH2KLK2I/G+KWBq4Gl96BERMhp4PEvw/GhR8R7SnAaYGnjfFLBzxo8y8QdXEBbvIc3VwAd3jhR7A5wa+GNp4JtahHJTrPwpauCrNwVLfzGFyfGIiGvMQMblcseETlrJBDiKx/tB42JEyLUIM0+YwLg0p95+6mQKVrveHronOY6shFAYPy4hfL4wvKkagLIgXeQqgaJjtKhHoGaTLbHH4ThhNIDb8nv1oVqvb8FsPaRqpK0tMY5qyRm6qTGNHKJ7IqOBD8rET9XAB5uCR4vw+cMExXfK8hbh04PG3MMEH6iBzyLC4tEi7hLCgZvg55eO/N6XEFa+p0VYESThcxr4T90URLUQXArPyL9ubQVLjfIJBqonCfaKnIBlA8WIkLuGkDrjKVjmrS14wojC8OKsNVBkfIgcadZL7tnA0wuJ8xOGE9QBMJ0NpYGbDDo+pY4Krb19imA06aeoscquPA0IWVXjI0KiHW0YAaE0pO/o99+CdhsUbb+MrLI5cpGC7dfewOPWEe5oESsTP+sNfGAKPrh76LMbyJ7SQDEi5HoDH9HAs6cJPriGsHDC8Pelge9pEVZEkSqrP0QNoC82BQOPzGDuI0oDBlExHqIjgnAqlwXnNjhnrDegicJPESGXDRy1aQihFXeQO5IVjJeV6pROYzOL7O3laL6hgfygMVsY5jSQq4HhLegS9yJlJh5tOhtQ94dK5Mj6QGY0wG0Kig8WJq0+gUlfp7+/aSqA4TieAc5gG1nDdvDTpuD5tSPvRoRUDezfebCQ2xTkauD5puDpq6V//17y548T8JuCR4vwg4sI88cJ/qgy8eN4zz9MA01ZaP4hNPDVjxdvB4sZOKcACWSrq9Rii5EJ83VVEbx6uAjw0/oQpwZq/V0I9laiMFTkTMfzzvwCaJdWCCxbaXg/aFwwBdyThYeuQdUABXbkrWYUxs6lrwKM5jKypEPLxUVTkKsB7g4yEowIzKfTDvEDDC6GU68M7frkHMFue5BYRNg9PjEFnBrIy8T4/fpQ8WjRv1EmLvYG/v59pB+8UfLUFHCXEvOm4HHfQOHx4t9WDVS/p0VYqUjNP4cGvtgUHHvCHEJhgimMpauOu21EYDyfvmwOSosM59kAMwWP24c4NZD5Naom9ocO8SozxcRR6pfA2GhSZF0qM3jzSkmxPpSbAnwOKQ3Mx0sXz7utPsztdktws+5LudkWb897A0wNRLOLC87x0onI0FMCvGlqaxiq7ZpgNfSB+WZh+LRMzOpDeW+gqAYe1xL/GzTAbQqKzxd/dtD4aURYfLTw75mCP/XRwuo3vV9crTRqn9LAb5INfDUN3M7NOdhSSPHujG0Tx6d+AMH0iBERV1TkP0wB91gRFxFaQzSDUTLoRH6zDibupiME5CA2EWzsE78peB4RGhY1BUg5dwXvXM9crCo7ApbRVImvVZQQj+vi9XlvgNHAatf0qKlROpFb7kGIA/vSAhh0W8jDSUvBbGF4+tEiLKqBIg0YNXtkwXRNYVhXD8rfe8X8g95ATgNkpa/uvQG3Oxx8erSo+E5J/mzhWxr4eVPwTovwx4tlf8y1I9XvaRFWqnK9+aeoga+OCBcILSDU5hj5i+vKxDebwtqabbHgRYni4sdB47sa+HHtCFMD+p7MIVCHdBoTm8r3klXTYRouS8hyN8Pw0+eK1mHZAmO76Ar+ck6n+TJDY7AWC03wuwdFZGrgAxoYt/s+jL2oIxBDzZY4W1o98KKGKpAzXqTYTCkN9LN3F4bFTUGRBopPGD99pODvHS16evvQZ2cKcjXAvV7KZQN5fSg/WlR8vfSzMvHvfSVp9XtahJVaXfpjaOCrs4FTiSxgGlwxcSsTG7C4uSzBHbbakduaw/KtKShuCgxKA7DNOpFXrVJvP9iN+mCP++UIbrWzeH+rRHn32hEnaFig6baOSLyFAHdH0xnYF/q1fmxQk5JHhIwGCicMGQ3g+ciHubnpItLbKkuMR0eAsBYiwRWUzMT5mYKn144UswH06A3kNMCZguIrBR+cMPzgvoHCmYLuJw8WvXmrJKeBp08XFl8te/6I8Z9ypqD6PS3CilSVKo0/hQa+WA1M7OkSYK9hQrTbFfChaa0hmHgdKqolJcFjPZA+ogFYTBdgB7eO4A+H4OLMPg6BNHotQvauhXG+KcjfMmc0wG0KWG8AzhYMOo6OXN9YhviqHVcwiWMcuXBcuThvEXLZQPGgcdKIRkBQ0iX+saPEuFNrUXVwmLeRe+rRX+dqgB0temQDz88UvK8GuGzgYQqKR4v04mMl+abg72cDH5iCD+4iLEaETx8vLL5b9nv3Bqrf0yKs1IVa/b9VDQyN4xK8uUhpQN6uAK/gsgF/3adef7mH7O2moHAXYZjsFuA1UEdwJ5Oli0+LJoB/SluCu7RbJuZahEVTkC8MG4ftkNEAETuUBtphM4Jg3qEwDhJ1ybIB7r6B4mslU+UYQLAZd4lbKy9jfDr2JwBB1iFkNgMR9yY/aGAzUMQPzhRw2QBZxKu3pqCQDXx2QTl3piDPBrj6UDEbeHrC8N+ICD+6duTdK0l/XzXwPS3CSr1RE/5b1YC3EOj0XVRw5EFfdfHs1N2Ce1C7yEuGSwlz9aGn2cDyeFzAfBp3kYvOmYuPw74NTmopxBVWC8CP24ee30ysxeshqJaoE7JaZyGuZGgLoCbtyLvEdoL3px9q4Om1I0IgBDA/1V9pYDQbUVOxXdGf/1C3FWyd/z01oHdPC0YDuK42lm8uIXt67QjXIiwuDB9q4PlB48cF5X+vN/DZU8b/CTTwTS3CRq1a+1PqQ19NA9tb7U4DZCtcXXztTBNwBiKFlTFdyvhxtOj+TsGw4vJqoNm6LMFP2l3kWw1KA317RMBarpTIazZaLtZOWQV6nTCMnj9mnJ8wHGaUBrz9jdKAPrN24KBxB7k96ZoxNcBdO1K8ktQ5NQOAZdqNPGebJTgzFkuwVKcrkGCzMtmmgNFA4Z0CblNQNAWcGnjQwPMrST84aJybguK1I4+7CD/IBnJT8Pwd0+ILhrF4St8pE3PXjjxOGP4JpuCbWoRNsVL7b1UD56C1gnFDp2rg0KQ0sEmOe7CbOoXRPF0p+LN3CrJdc0mt9IjSwJYoAXZWCxfscaQIRJpcQi4beL4wXMv+ALRem6qBK1KWWI7JHojboKJ+21Mlting6kPFiPDYQWMIjRKlAbuvpNSU7CIIQ02P3Ka6Cj7dFOSmYHoV1Lsp4NWA1l8q86u3sHz9sOIPGhcXhowG3l8YfnbCkDMF728K2mNj8N5B48+eMy5EhIe2Yf2+aqD2TS3CZlNs1v+U3sBXv1PQblI10BvhyE9b1wD77doB7DTUkbu42hhzR4seZwryE4YcDRCv1kXEG0GA19rOA6q1VeTfqpQGclOQq4E3m4KcBvrDjsnTQKM0pb//bNqJCBrbMjMF3MKweMKwZnTH4I3OXcHvEUoD5vESg9sQdMHX66uQbQpQdf9TfeiDa0ceaoAzBdyr5k8jwqf1IT4beFED/+5BY+5m4mJvgN1M/P7Rouf3DTxeNf+960O1b2oRypJY+ZQGfhc18NXXjpS6VA2c6zhyM10N8KqCjjAuz3TqrVdXHb95w7DwlGm316I0cJOoGigfKQ1U06MH/q6tEm9Ss5ZvTEFRDTR7ZRPMQYWagjqhNDBZRinM1WlH8P2NozBTUNwUcL2BbNYfw3Q57AruaAcpHgyFDYQUZMRv9lYxiwg/WBh+RgOfXUn6t3oDT8vExXcKnpeJi72Bp5uCPBvgysQfZAN/Ag18T4uwKlSEzxeGv4sa+GJT0FWsNcybPSz45aUd4EgiKQRei07nnU+9dW4KPogIxSOlgWkz6BKfmvoAV/qCD+HBV4k/3i1ivN6nFUD6lKoB7r6Bx8JwqlZNUKYjPfKnI0oDrfh4gnHF7CJ3O15j3GtL9zIxu4uwWB+SbWsCtqZQNUB/0BS7pLYDp4F7EalurgmjgX/jErKn2cAHLcLPNgVcizBXA3mL8IO7CJ+WiTk1wL1T8P5dhH/27UO172kRVoWmXP9j1MAX00Da6q+BzlMsuPWA0oB2mZ6A7Gzqrcu3q4nzuwiLl5Bx2cCsQWkgdF8WdlNhGeBRq0a9QdhVI1dqXRKWDbyJCHMayDcFR2/bB3TZ0d9PjWCJgzqlAUCDLiGKfdN5NVBYGDIaWEdkAm4HKA3ETUoDN5nSQDB0e4I7nl1TngYeauBv9QY+2BQ8PWjMXi0q3jfw/ovGf++C8mKZOKeBDx4v48rExYjwT9kU1L6nRVgVJVn4Y7KBL6aBkkPVgKv0sUBqLqUB11ucYFpy9IjURjawTYG5TifC895ArgagtaewTS+UBiK9OYJZXFMjMgpayaebgvxm4lwNkMWC0kCfXM4wKp0orQxP79EAtzDUN6MJkOlKR6TeXWZ4PWkmMN1jA7nn0isNcKaguCko3j70fpn4g01B8dqR4qaAmYL33zDkXjTOaWCcWaP7puD/6mbi50eL/ukzBZWPaODZP7zTwN9PCOtfywOVek3++KECSah+DQ/I8v8bDzTlr94YXg8JkPpNjNw0OKUYl9cijByzTshtPghxf9BvwNjZm4RIw2qmrZB+sKpLfRANz0J7qXV3kw2QMJaIC14Y4FY6GYEr7TNE3PHRxJrTrwOR6de74djWNZzuG9bhZFyJIRFN0einyoZAOdUFNxjKS7zp3ejvTxV+5LrDeYptoV+FOQV/RBrBwtUGtdXMSo7WMTI6qUx5yL5NAUCpI9fApojb88MJJh2tGXm97RnjxVrSIUiGhuBXhEGs2tCaWVHnEiNjfbmEamslT614o14j3U7bopo/Yrh4uYywN1W7ieqvg50V12GAjEbiu2pj0KjRr0+jSNcHe12Vt2XbOjveJeq2jrdYNY8WsWJ9jVFvSUim5i+bpy8vm/d28khX6xV1bFXb64wYsSiZan1fr1mL47yGukkzCFVnoe+t5OVl8y41IrGq9zeRFU1WK9QzIsrDM8/eWYlcoh7faDi6liQz+vtBE0WDLhiuetvZNSsZXlNi7NyqpC56J9E6nsR51O1VF7F2Cg3XWuiWhoaTthBqP/PAV2KqLkqfYKrym2Dqq58Jb28ciilcFalTHcwy7LvbCnjJuR6R3W0W4u2l34TZuv4DU0665zElX9ZbcIZzifhhLQ3wslYOwDUaGfIrTYqptf+KKarBbdD8Y0myDt7uRvSmt8ZaxyjZANOsgfx5yVzifdevgHO61igG9HmGtRbFFFXrFBPXcStgmNoTdET6JpEDVQ7nU/pnNK4jby6GIt4FhzOEktMUvPPyrOO5SjFlHVqvmBJBWFm7cj2OOEydssYVGemBfoaHffFonYSqg/Sm2l0yTK29gXnHlDBbV6y0XokRw5Q+OpM3mFrgTRt1uwQt1UG8ODJM6ecSnWVFTEFiC1Z6MarI2Nbor6fDOLaSEeUp/aBWqKXpj1d3TDnrMVZT0YsYprpG9aZoZDezrWVQQWTQ7E8ww9SC/l8rGCF0AtXSK2fruNrPol67slhqeKrBP4Opl8uz/wxMaV99MY4xSWC28UWBGPYpw1efYgrsXT3yD9psicm++3ZOiclkiPpCtR1r82uHYipaSJHnd+UQNwyKqUmzkRG33W1SvQvdOsy1zoB+/8Q22Zxar8ZXgc2pB6aI0A1jhim7Z1NMXTqvmJqU50bkodEFtEanNLX25dqBdHEsg1qx1iEEfadO/JFMMSXKFFPz2foVU6OS1IXRrvx2TvVOycLkMPVmTlFMZe9gyltHqOcZPUXNqo5lbYzhBTFMbRpRn2FKPzkRqAYe7azjWB4iY9EcKapnlgLrdrUuVB9fE8wwFRG1EvW69YRa97Oy5DE17NsL6zycLSM2p9q4srF2elK5Y4qbUw9M5XNKXzvbRL30xrc3c2ptehoZil1h+Qsx1axX/hDt99WXTcVJNQGomRRTE2GQYj2imHLxth55K5nOqVoNNcA66RRTgb2V2JyqxPZAYJhSeuUNWFePar/yhc6pmzMJwOoYdE4NKnROjStIAqJSTHHaL8cUm1Npx7NhVvap9usc6ZxabaoVmJkKxRQFLJ2bYrcCY3/4qv2KmNpP6ZwKqirVfr2EYsrWDDqn0IFiaqFTTA13FFPO9mxEvnAbhGxOcZiqIOrRcu3H5lSOqWWt7vLaj2Fqc+jEb+ZUUfvVjZrFtB+bU0Xt1zevI0seBxeBYWpDx8fbORUdbV77FTG1VIQqYpgq+2OLx9SpU6nwc6rV62U8pvI5leq6KvzqOSV/0rmQhBpSmpKY/w1/I6Y4O/U1mJruyzuY71di5IXyIMHepCxCgJt14i3sUogX02Yd7JpvEi+BjvgGU8b1tgH3fJCQa7XMAG/H/ghmZJkhT0PTO6acaEPnVK79bidbZtqPzalla2ADEcy6QDY69VMtzRHBFoNaRE4K9VPNGRIhxIOf/FSOKab9hhb1U6TZqiOyLJsZrhqdEwQloxm5ZZf6qbZKMRUs6ff7kjhI1ZF63FhpDW1IN6hZqXpwg4ifU30TBH5OTdZudPdTcKyKzE89xZSxzwhWF81oxOYU81NM+20x8NovxxTTfjmmtpZbvc8phqnL1SGGienP876f0g2JclI+p3Lt118NGuabOZVjahMuFoRpv3/MTzXET65BkoT6xx/mfw5TXzynWq3hDibDgUi8aDBLsOUcBPDPPepPhHLJxfaEYspVYxO9zilIGKbMzWkTaDGex2AvFhLyjjh0cTQ++zBd1i4CmQ76Oh6fWjVwG+4AeUpgY+anmPa7DW1Jc4M2AIRr6t+kYRjiikB/fy9Z1IhrnIcx3kkUU66UGoT4/kLXHK80sg7b417oRctUV7NsPoGgGUqC10Fphsu9dQpEmTSJaw/PChaqYge8xex1TuXaj/NTXiskH/mpHFOLq9FHXWtbxc+13wdzKtd++Zxi2q84p+Tu+GrtGzVR0NvVAH+k/SYrXWZz6gyzCsWYoEqc9jPdXk/mM4p8TnHaTxUv4T83pxqV6mfar/6bzCnxizHV0KpbmKIexVQvPMU49ec3cDdl+hltwczFnaVQp5/RyESvc+oVUyyjmG4OEYRmvyZ4ricDJorhg7ufXyIfJkeMr6MmxVQgDBDnp7g5JVp1gEDy64QcLDnAS217g3C/rSHPPZaXGDSKKWKGBin6KTanFGU4BmupSZFvtc0US3H5CHNl3ERkjU8yPiwppuz1zCD+9TpwuYyC037cnMoxlc8pLqNgc+qh/Yq5H+eniph6zClO+xUzijd+6qH9uIwin1N5RpH7KcMQrzKHKTanpO6pzrQfN6dyTLE5FTS3zj8zp6pS7RNMNX4TTFW+WPuVxfkGplJbRCQanZZYwsMrTOoG/Yw6oxNgtX+RABqrvsBhKs/9+stDxdVEyV9DELdqkXfwTBPXBnMXJrP4Qtzadqrga6tWA7uv0TkVj2yFy/3YnKpuBxZMogP1Q8MRnXPH5jyDUPeqgh/sziGW0pYAVk1+iyk2pyRvHoC/86mfOzlygptO4wCj5qoh+BdxJuK5LrZhNKXfz82pYkaxU8Ts7qcu03jH5hTzU/M1LJifYnNqI9+uPKben1NcRpFjis2prbsfWfVe+yz04NyVmfbjMFX0Uzmm2Jx65H75nGKYynO/ND4jxObUbjsWeD+10FcpP6c4TLWQEPxCTNUan2m/5o+IooW+E1PVL8bUSNNiGNUsQfB9PAixjbQMvOwiETLSSyZeUvUFwUTpC69ZOsVULWwNCMOUoWsrCC9OjfiXINSxfK4S8JzpBfnTXUPGPaNWBbiuTIFpPy6jqAD9TCzPmyHYZETnord+mXP7xgXmI7ka+Qd7HuBVh2LK2TcNxPuplyydZRSBdhhRbUeon+vgMMb1lr8He2I3iFeZvOwGCMWUM0kNVPRTDFMGpKM3mOLmVFH7PTBlrDuJ9Kn2e2TpbE5luBI8zyiKc4rTftyceuR+HKa4jCLHVNFPFecU036/GFN14TPtJ6s//tK+FVNfrP2qItVu8/5BiNxraxBgPBmeITBl+hkN6yX6y0UkAcGX9zB1a2+XMI0tqtUSK8VYUxyKqdL1LJDN5iDhQBSqMBEWpsC0Hzencu2HhfEQZt2pFJFlEJpY2N4oCzeOVURG7bmLe0AxNQkOFBODUcvUtp3ZmPkphinX9n0IOlaN+qVLGuJUuu1g2oMG8lR9luLOXsQwG0/p9z9yP077FbN0zk/RORVwmGJZenoyBN5PFTOKx36K3/kWtF8xo+Aw9dhPvZlTD+2X535FTDHt97cw9Y9ov0bls51vS600scT+9p2Ykr54ToW38xrCqizQz5w+oNqrVz4BqQH1R/W0pGBvsqjB7DL7galVsP1J++2cBf16oSq49YWp4NWpY4NVXp4jz9gZIlbGlwo4h4sZ8RmFLGf3ObXo7gcwsgKJ+EM71bGpDU8ABqkIJD4NTayeWzeYGfuewLRfnlFwWTo+ll0I5m6NeLgZBljonrdAhKAuuH1xFuMSyTC8HLigWjAbmEz77f1JhLg5tTTPGf1MJ57L5lRqVWzUpXMKmPbj5tQDU90LCjJ106bi9VPt98gocu3H7af+jYyioP1YRvHY+XLab1veHonuD6r6Xfu97Hz1knAJtMthMrT2WFOjXz2nmp/cZiDRj/OPBVXzOzFV++I5Nb4MVzCrdSmmutXSS+9hmIK1j18+o0SWGaasetqP/O7ATymmxB2PqV1lMgewdtXIK5l9Ge+G9Jfj2vAc+efkkOHEP1Zg3gxfMfXoJukXUxW1Vms1AFhjiuGZZWKsS50jQGVSiUgzKOt4Qpo3CHp1ionHnOL8lLV2XBjP9Brya5oc4FNkbGC2HdUJWWazJb6FGQLHP9Lvf2QUnJ8qar98TuWYYtqv6Keezqk8o9DFsyYyTHFz6immirlf7qfYfuqp9uMw5Ub1FY+pfD/FYer9/dQ/rf3kxmcZhfo19f//9zn11dqv5SzpZ9650Tm0OOl4h+ZHsNQV/Yz2sCzhrTOqwSSe9KN7RvGCKU77nQ/GDMLdpErcxegoYe1QtWDWxGdCpO0kxYr6M6aY9ssxlc8p1auYEL70+7yrmyr4uJkfYH5JKoTcpLOCy3LtCv5q/zOmXvwUw9RlMSHg6Juq4IMYAj5aW+oPB1Yd+YeQ+sOYUEyFtkG///2d7/Pcr6j9nuZ+xR5Fjqm9uUA/7acefkoNN/6bOcXtfIuYKmYUOaZyP6UbV1tkmOIyiiKmHt0kNqdyTG2RrJLBRhXcX4eppiB/fLJOEjTph/ir/ydpv8WisQDPOt8ib7w9YSxTnQWhJVcFT1dMEcsLKgRnwr4fPfdTTeEQwsR2K4IXT5oi1s3hEKx1dKJzZ9dIcLexE8HVQvPeo3jspximNodNHyYns0bcwcuc66mNPThWQom3vJzJeLikcyqM9Z8wxfmp8qXjwKinVSN/dZJN9kwHdHeS4KUNqmU3IsXUyGp8OKdy7cdlFGxO5Zh6aD/mp/KMorifOpY75zfa7zmmaqnnsdyP6ybl2o/H1MvOl8NUUp4s0fM5VdR+z+fUA1OP/dSgT53qL8RUpfLx69iSgKqPv74TU/UvxtT1ps3Bt+o34ppkpuCL6CcQ7PZUy4UnM8X7sVUF19H7r32/TN7wmGqsnSmMFw71P8F6muF2uB3AhIxPFAOrSYwvtUgEEjdNwrL05GhX734q137NVb1Ptd2YzsUDmkrYbdx2QI4tUXBv/kDCC5fOKeeQ9O59vwem2Jyapw7A1OxUid9dhTpe+vMVTDpnibjX+QBwOM80IMNGL+L81HkYR9EHmPogo3g/S+e0H+enHphi2i90Z2/nFIepdBCGVtJfWKRXVzb4+ZzKMdXtXVbZmw5tMUt/f+f7qzFVrX2m/RB+DKpvxdQXa7+pc5iBg8Qbcg03lPF1a+xgXq5UEelW0wQ37G4V/MD/gakf2o/1KPBqPoHx1qsQtxMdU3ydNEywrOAUuebOWOLLYiHC7FA37z2KxmEjMkyx/ZRXHRgQmFS7uQ7p07m4N7bgbeci8SxUEnH/QjEVnLoUE/mcevQodC1MFXVqlC2YJn3685521I/NtcYSPIop5HYmAxMPPYqpcNCj31+YU1yPIvdTXEZxOIpwzyjWa3NqnQYd46csXR2vIy6jKM6pXPsxTHVEK+Ixlc+py1I+E6old+I7c6qQUbA5lfcockxtXCLetV8RUx/0/YqY+sXa77P7lyUBaw9D9Z+EqWBB/+yDaH4V3FXXlHBym2yBXBsVwa9V0hiPDVQBG7UfmAq2PKaat+2YzoVxBblC3Ezw1nD6QMjwRLzy4RBia7oQwCrtXzGVzyk+oyhvejCX7WpEYHjMsBN36OdpeRKRNz2eUiwZQgZesHvFVNFPnYZUa463l0pELnPqx4KzP4f5YFATiGMMdFxupirF7AumCmc9nu98n3aTuA5tUfuNcaPP/FTP2Dsuhymum3S4SgPUzaodkdN+bOdbnFMPP8Xm1LXfnvFzSibjBcMUm1O5n0rSRBOKO1+W+xX91CP3+9VzSpI/2U+Jwu/RS5ebX6z9xMVwCu5ofI1IpSJnODt2Ypi0O/QzGsfyEvfHFFPQwX30PEsPrHMA88OJarXpsh/jaHIwYK7jE3JH4iTAtWAqgCsnbzHF5pTZHvfAbVWrhMRuP8XH1jwGN5IFwY/3swTHHsXU/LJ9T/uhSWMA84VZidzhhPqx5ek2g5E8qEX+rFJSGKYcY98jzzOKh/ZjGcVT7ZfPqef7qac73zcd2oL24/xUvp/iMPXoUbzJKB5zKtd+3Jx62qNg+ymGqad9v1+b+zUb4ie9dFH8kfoJre/EVOOL51QJTSYwEmdX4vmynOK42YiABBHVcntPDnEIzQoQmzww9ar9htNdBTSdzEcw6+zFyOutpkscH9c9GCvNVHAbx4aLuxrFlBXqJmIZxcNPMUytw5MOdoiqyG2ujgkepI01jHaCEPnbwSDGy5hiKlxWKCYKGcW9m5RuTQhu1wryxMVRwuH+HIJd82rEq9VlGd/ID0w95hSn/Z7upzhMPe0mcZjKtd/Tvh+XpXPnpx6YKnaTPsBU8Uwil/s9dr5cRpHvpz7Vfr94TjVrn2QULxfx/phU/0lzKlLnY4CrekX+4Er9UzY+rIHsLPoZjaZmgIcWxZRjOn06d8xOoq2yZWxJo+oAmc7a07U92vowXW9EQo5pM8QbeaLDTKqnkW8fJ4DLdXKD8brTF1hG8fBTTPuZXptiamFRrelCM8bz7W0F464hENKwBkt8DS4XcK3NK6ZyP3UcLvaE+any8dYHZ7SjP29tRP3YcWpMYVqOqT9rTmWqZUupAiMk9e4d2kffj531yDG1TldUu8lxTP3NMYj4nS/np+INnWNBqJ3e+Kl1tXW+a7/iOd/HfoppPye2PZZRcNpvOTmLpLjz5bQf81OrhSSqsVaaWWmoi8jonVaptvfGA6b9hmfKbGq4WV2ss788/NT3e9F+Rv12cbVpr2qyLN3MStST/jpMyfXqJ5iqPmoU35r7fTmmsnUAVkAywU1S6p+WlckKQJPFiFyd0MVoI4hgd+0HpuQNw9TA37RNrb08exBYE5F+5qV+gP2p0wXPg5R4TtMw8XxDMRU6/nuYGh7H9OuPciXy2w6dc+XosITZZSUg15RKAa6MKaag2e69c9ZDHKwNitkmnZPSrZnhwNnSueuI1cg1LFnEoUcxRTpSDxVzPyNDZ1nJM4q/16PIMfWYUxyminOqiCluTuWY4ubUo5f+3E8VMwquQ5tjqqj93t9PcR3af8JPyULzk/2UWBN/FNOfXlPzj2Hqq8/5XrYjcOqjLPKVKFzizZp+pseTgM6dBkkB2z7F1GhzMQSuR8Fl6evq3AV3NxSRb1amLr62jC64k0uKSL3TMHF5Zd2AJO1XTBUzCi22uzC5LCuEnNf9EB9JZwFzbXmL3Dg+uXgVU0wFe7GHOEzlc4phar9wDPD8hGK6l05TnLbXY6o1Y+rP3CbVsiudYsrpJD1U9FPcfRTPtV/xPopHRlHs0HI9iseZxG6DiArX9ytiqnjWg8/SP+lRFLVfjik2pzhM5Xe8PPVTDFO/NveTK+In9yaJtd+k7/fVmDqRmw/zk50RNz6nIbZmjTmQ6ZB+RldmamIqxkWYiOUfmPoxp/qDxQZrhtghMOpPBMFvVI+AG1etA1OtdBS8uT7RsR9aV5idUT/iMgpuTm3raodqv0EFkeHqGGBUXs9g7i1uxDvR/4U7g8sZ5inpoefar59pPXCNjYjIMusn+LieBzAdkyryq/00xcMwbcFMHf00p/7WWY/ifor5qYU5uXzkpx73JhW1H9v5PrQfw9T7uR/DFKf9HhlFrv243I/D1LpduvJ+qtj36+wdw4paVRWZflPAvxBT1eonHVpRkn/89a0ZReuLtV/SnXvgmXKGSNKUAzxfnufgDTWKkcNA1nGHMh4EZ9n40fcLtryf6gS+A7bUFSK/bvQB166TNjhT9yiQ2dDAeNvpX2FSEvoRl1Gw3C/t0c/E+VbvwCjURIEI+76LpdZkBrDp3pC/CgYmpjLvDONL9Iqp4vmpmeDoYFmRiNzh6RjjmtYYgZcJ1J91VeoP+wbF1ETZ0e9/up/K/dQ+3F3u+6ncT+X7KYap3E9xO98Hporaj82pHFMHZdd5cx8Ft5/iMFXcTxUziuI538d+imGqeM73MaeKud8/nKXLtfpnGUX9N+n7tb5657vVXIBrchG8xpb6J/U4D4G0a0LkSm0TY0vfCQDD0IiYn1orOLprv3xObaW5DaF1E146t0cTl9Y3DJYyPUa+PT0oeIgopkaZRufUQ/sd9VNG9H3XTrWZPmjDvH8WI7dzpnMODtUpuOPhVSC9l/3SXKCYsudEF4raz1gFU0ntiesu+HP68/rzen+JNTLxAXRSiTxyTak/WyctsMpd/d5NOlvdMT+ncj/FMooCproUUzqXUTBM5RkFh6l8P8VlFE976bmf4jKKinQ7CcWMgtd++VkPvRWLb+bUI6Po9Y7XhGUUsbTWoudzimHKnoeRXr21gGHqH5lTUvOzjKLxiNK/Nff76jnVDA5Uu3XQJXK9VQh40BtOwVrFAiGSEioYzxe3l3O/P+bUS+7XsGIzuud+BwNgfikLyLu5TR33N0MEfng9ElKdjWV8unTpnNKu/bfdpBxTi+EKw8xFVGuCRudctjtPYDRrXyNXVUsYj9SXOTXQ9Hvfr+yNvZ96FLUb1ZpTV4hIv9oMsWJVPRg7twpyN3uqZaulXZnHVFH7cbnf+z0KLqN4qv2e9v2e30dxSnsuv5/abTcX/qzHB5jKc79858th6rHzfY6pR9+P5X45plju94sx1fjsjhex+RhTT2/U/lPn1Ci4OQDa7kLckkj900mfT8DJlgJyx+go46s+ukFw0SmmdsY2ZnOqTk6mMNTDjaJ5Lz10CxAdVPJ8irGCtxqMZOuIiHPtSXjQ7GYvr9y/YorL/XJM7YIxnWutQETeskXn3BAbYxi78ZV4SjOVcWt6PIETa69zKt9PcRlFuz1vA0zpb++7xjTEaHAj4F4M6s+kVRrgHaKY8mrbnzDF9f0WZ3NoHaUJxcRqu8Hqra8vrH1XsO5zarvWR59m6TmminOqmPuxOaWLbZd1k7i+Xz6nerG4k+9+6tH3yzEVnUeL6ANMcX4q3/nmWTrTfsxPvcypIqb6cl1QfiGmmtXPMorf5ey88sVzCjfLNvhd4UJ8c2rqWNoOxzD3ZjfBm4tHEXc9iqnRrWsQNqcemGJzCi4dC6Cn3yIv2xwVXHIbKozU8+GlF74X8WyDMphKrZ8wxfmpxXmAqN/ZCIJnq32dfr8WwNREV+SVK6GEhWR3gmlTfZ1Txb6f0BhSTFoXygFdpx9gaXdwwPJvYkTMWeriRKSYIrWOzvfSWZb+yP04P/V+L/2DjCLXfsWM4vmZxHxO5Zhi2u8xp4ra701GkWOq2KF9mlE83U9x2m/RzBThV88pWfpM+8m/SUahfPGcSmzDhlG3fEE+oVIJpzX6mZ6cDIqRXaWZYbFlUe1X8g3C7Xw5TOmKMwTYmzfi7gVDxstxVQF3UjpELumMRXyyWhmMu5c+8U8eSG/m1DXZIBjrDeqHGnDEeLcuj8BWhEzwtztTpHihmCKnqx4V5xTD1OI4R/RrRMoBC+/oYuNA/3smxp5qycWIatnRfleCiVjR7730/pm4/JzK/VRxTnF+KsfUYY96/Jw6nqz1R/upYt/v6ZziMMXtfB9Z+vOd72NOcTvf3E9R8zlOuZ0vf8734aceud+vnVNVQWh8tp9q1R9//SdhKr3dgH7m7LPgepVUwS3PH8FIr92Il9X6KV7W+1cYSx6dU7n2e/gpllGkwnwAYzu7Ib8jTSR86J9bMIuiQ+TVuvUMtyetC3jLWR/5PR9kvpe+xVS7TJclBG6pRbXb0ekr2F83fHDDW/byNolJMS29PFh4Ul4x9ZhTLKO4ls8a2LF6i/zqmPoxu9cBID2VaslsEJpvMFXc+f4tP8X10h/aj+2nPtN+j74fhylu5/uYU0z7PebUB9ovispC1O0l9vIj7fcUU/9URvHy3N9n2k+RHkvf78TUV79B0HR8C8bt9jly02QqYzva+jCX+zdEtuk0wfKRYsqN8OucyrVfsz8177nfgBxMGF/Fq+CC2qBarbQpw0S+HYjXGe9TvGk375gqar/7nJJsDfyECMjrvNyzVL3cPHCP14y4A0dOGaYCTDHlLrwL1g5xndz9lOJOM9VtzTUgyyHlgOuhaWKns7Zg3qMS2ev0Qx13LxRTvvADU3nux+6jaFeGgfK3/BSbU/XIi1X7eDjycyrP/ThMPbpJz3O/slAh/FmP9zH1XPvluR8769E70F+57rjP537FOXXRBwfr2CbTyLhdqXbO59Q/oP2qQrXyyfkpUf1Nuklfjamqrw1hNNPPxD9fp3TO3HwP5oF+FXyhdIzxNO5eAXzRQM9zv0XQ6IO/3l8jF7yJiA1bLYO9Ug+INHbjBM8wxdRkEfZR8ew881P+oK3C3IYb9UsCnXPL8pnA6JJkyKuFaYJXiGLKnv7AVDFLN92bCkQiN+Sq1aOOg818COMZCJEb9qiWVYydDOHV1cnzjOKxn2KYKs6pop8qdmgH7rD30fmp4lmPqFn6CVOf7XyL+6nHWQ+WUbzfTSrem8Tm1KNH8asxVat9lvtpwocf5j8WU7hyGMCkbJ6Rn96mInZnWwKTS+Ua+c1yc4ljBV1hqq4NxM0pDlOz2kvfrlO5En86P2Q4IOMSjNXRXvC753qM03LtDNY2NPi+X76fYtqv01NV8E/tW+Q20gb1T8ODA0GHfsb9XieMcTuNjuDVLZ08309tcFmBSSBdBW8n9zE+7BoDcOmcIqRmhQquipEMk0x8iylu55trP4ap4n6qiKnHfoppv8d+invX4ymmeiuxE7+ZU07levrUTzHtt58n6Zv91GNOcX5qc54eiAF9T7rPqTz3y+fUTT/obE71u5Wb9AsxJTU+yyi0H2Oq8gwV/xymvvqtnHHVpHNGOtG5hI4ijrIJARc5V0Jm1Oxgv0UxFdSWPzDVSta8n7LLfg884XAl7jYxUmwTWwZ/st1HbkfcL7GcCGcYeUdD4PwUhylxbitgH8iNuBPjIOJaSbPBal0opkqyGeKqvjgCSIu3mGIZhZJQ9oX6nHJAVjpSDOm+CZYiCS9vylEtmy0pprxjrJPn91E8tB/rpRe1X7GXnmu/aNxZRc97FMUO7eNuZ5b75XOquJ96g6mnvfQcU4+Mgmm/x36qmFHwud93+Kn6Z3e8iOg3uYvsqzGFJ+U+OCg+CUTQmxm24eyAbQZX5K6FaYB3nWYGs35GtR/bT1nmimFqgMairC2ydQ/cZEe/frOZJHhI9k3wYbCP/HaDiq90SzHldhvvYcr1ewoEkxb1bw3DyHAczgGgNrxQ/6ZQTM0diqlgN3zFVL7zPVZJcs8oot6Mak0vuhLvaE0VjOvVPoxNi2rJjdWXcHKMmmCfYx35p8sAP++lc2c9nmLqg9wv135sTnk7DbM5dYZQ48/O536KzalJ/+qwHkW3uRulbE5ty7Hwxk+xna9rlKY8pvq3Ff15doKAjN7WDrm7yLiM4mnfj82p/KwHm1Or2k3+hZhqfnbHi4h/k4wCfbH2u5Y7BoD7cn/EoXRMcDkr2wCJl9HPZPno4r5LMWX5rZ5A/0/uhGxOyV3HRGzn278OdZjaKBPcWGq8vMm2alBQyHvipu06NTQ2xdR4WDf4u8g4TG1hpUB4SK8CaR4bKe4dJha4F++CXPEku9hZUEx5/llHxdyPzalaZpfBvUpX5AdmQ8YtzzHAFS+3yFe8vojXI4qp2T7SUbGb9Fz7FbP0989PfZD7Fe/34zKKHFPFjCLH1PM5xWGqcH6Ky/2KPQpuTj26Sdz5qX8kS5drn2i/ivCbnPX46jfd0tXNAD8WTsTtyscYVwdDC2aK+pJlU0Bh5fD/c/dmXYoiXf/2B/JAUEE9dCCUQZSNwXSGgIqggOL46d8QMsso0kr7/q/MqnyfOqu1usrsbi5/w94RMGdY9I8yY7Rka03NfN+69NASQeOd+1mRurJGYqfGg8UrmWAqUeagODgfAQOnRNU9ipKpW2L2YL7aXBmrnSgpukq3Gbhn9sRYMZ9DydTyeHxnqrpHwc5qXfCb2wtjjvw9h7TWTAaNMIVNVZhckC8QprxMeGfqaUdRZao8P/VgqrqbRDH16Cio3u+TPYqnvd+HPYr/Mp967v0eu0n0HkVl5lsy9b06xTL8C+/XYH7Iez2+WqfqTFsG/9Q7CliVOzG6LjczCLrjC7ZagwmgmUeYcnv5L526e79CpyZ1G3HD+m43hvlte8HGRt6v0Ug1OTDmbspY3UQ2kI8OR/D6ohKV3k/Najdap+qBUQfona+RsWkSndvwsyn458Mpwgyfq+hgentYiqokUF16vhTTty7dFUh+W57u86xov2CRNVaIbkr1m2Ac8YTkOz9qg53emap06aX3e9Wlv5pPDaKNqGVZ6xiV3m++0MSyo1DwXOgPhFgkf9/2Qpic3yxjAJOt/rZDq0etmOooaO93300qvV9LubrPO4rS+z3O+X4287136dLpokmlTuWdrB99N1Psq/fON37KfRRfrlPiWIJFm8kZSxof1kjIm1PQu/5FMNrqQUWd0eEMdv0gv+/7/eooSu9n89YIPE++YBNCxUfjYNoCreOkjGldeECHepLDnLGVCDfw+vLGVAxnLEXDMB6SH7YOjnfPQ220iFHoKyosE+WEjVHkS2i1IUz5y67IUF06xRSbDDokvSTk8+Vz+4JsvBPBUuvES7Z6kxSNTcJUsN2ITJmnij0Kaj71dI+iYErp9Fv95x1Fkaee69Sf9yg+yVNPO4qyS696v6czX6r3e3i/6sz3L+cptvnqvfONxg/p/b5ap9z9XARXTHIGgz/xkXtRiE5c+mfGmMsdCQkhYWqBeDmqdullR7HtbBBYkyZhUDntHRQORi3w/WUamYmaAfK6d6bMpvJxh7ZganNla2BH9zw0ldtrdLOGE5i3FifB4FwVIXwmTBnTXGTM1Oz132a+945CXIGXDiKv0QZtU7sIVre1yNFhvBkDoPE1ImZ2EtNMVfb9qrtJ5R7FU6aojqJgqtApqdvj0g9nPYqOgtr3KzoKqkt/MFXuURRMHTcLBv+3jqLQqaKjeMXU252ZRZf+DzoKtvXqjpdG84ec9UBfzNS4thyDprJ5ZNyiiYP6q7oK7uR4JvlHnyB08aITmGz2i6lfvV/p/cLeDYGTD8+MuWPaBkLjQRMw10gx3s0JFNE2ysHn77tND+8XGavzW56aCHEXgKtfGGPs7X3EKUsFHBgcGUtddPuoK9sZ+fl+6VS199ssRzwskjZhCk+VHDGjOtFNmF6xlUsdorvC3fvFw3edKrxfvIRNRHm/rWSc6N4vSW5EV1rD5uXDHoXSmWd0l154v6e7SdU9ipKphpD9oaP4xPtROlX0flWdorxf0fsV86lSp3piLaW79L/n/Tj+xR5Fo/VYS/+nZz3QV7/Xo0fyUJA2c4yP64mB1qvZBEDFZ4yHyOsjrrU6gcGkv5g6Gcu33aSCqYTdCKBd1+fIaAkLA81EvgHalk2J7gS8hBhtRZiyWYXeoaWZwtCBhSKQPIQaCwfl3oLkOyQdI5yvO110sQhTHue961TJ1GM3KWJ4HogAEqa5uJ2i26ZNdBON7nvt/Y6PTs0VD3h1Z+pwUrsfmKp6P7y/76k/dKp61qM6nyqYorr0R56q6hSVp7pqesSU93uqU1TvV81TBVNlnnrMfCeboRwP7NHoSM98H0wp+7OGyt2kkqnvnfmy/Ks7Xho/5b3zX61TwXVGvtcb+1yw9MMEUPO2UcDML2eS8ad78nEb7wTOsCVjSqcKpkrvt7dmQ/A3xhkbTasNKO/qLPidYSoY7jZDKApWB7BCRvnTDm3Sb4NrOSQPzaS2g6y9JYG2lo4k9sCBQ2lMmALrINJ76dQOrcdPOTDixjmy2Jjksbm7EEDP7z2gr3QcdDQJU/pmI0bV90+VXfr/0FFUuvTS+z06ilKn/sxUqVMHHHxk6hOdqjL10ClqPvXJWY+q93vs+323TnVe3fHS4H7IPbRfrVMTtEBgL60DY572ExVZ16YMcxScGPNW37NordpHmB93hKmyS19eViVTM+L02GGYLAb3+RBhUNwtVHQLMgYWhp4whtBx+4gRvXemCp16eL8yT3nNnAezc7pgQ0VE5zrpTATsaEfB6vkei/SZnYJ73Iu/7fvdvV85n3JsvkX+/uEZm+iirJHetIYQqN0L0U3oGGi7Jkwt/Kv4cYf2sUdReD/J3rBxqVNV71cyVfF+VJ4qe78/v9ONuous0CnK+9UN/lAyJQqMyA7YnHM+5KnTEq8Emfclv2QqPGe3SJbj0PmgU4/dpOoObdn7FUxlraiPv1unuq/ueGnwP2SP4quZkvd7AXBveGCwdvUktNF2RCe681Nk7GYKi9QmPoIrIRm/del3pqgu3eF2fdB3xxNjNJK9hKTriAH9kiaR2ahzXXQYE6Ygur0ztcz0y5v3W/cH66E0cjgA4UDy0NgkOrduKmNw+rucsUJ1ckGNBKegXRTCRJzVuUHh/ajer+bLJL/NpLOAN7W2jwLrNgDbN+577bMOINtecW9MFd7v0fuV3m/vd5UPTBU69SFPFTqFlHZCM1Xt0h/7flSXTnm/Qqeo3u/BlLS5kt9Xvd9CyWzyeZslrnYU/42p0vv9A6YaDPfiPYmN9s/Yo+ixX+z9WtPbEHB6PkSG1vQQut4WIkDXJo/eWVtc0KJFmPIxlt/OTxV5qibIE6Zkqrm0ekD0i+hae6BIyGKCGyzNU4JNAdIuGl4JU56gvzP12E0qdcq3UAsMcM4MVsO9ijJvPAKXHeURNoaTHG0ZwtTi7IpRNU+V3s8515pg9U5EJw+9hY+i7akP+GhcCGNqR0WGSZiaL68iprr01W68EZ53FGz7/t7Eu05ReSod9aU3pqo6Re0m/fkusv+Up6o6Jdl1Y03Ppx46VXi/V0zReerZfGo2v24u38gU23nxDoJG52fsUXw5U+sT8W7usXPA2BAOCO2E2RjsbvdE8lTczpE5146g7SJZqOrUtKEblyGOlR6YZo/omq/uEfKNxhXgTJgyjjuHQ8PM3kOw6MvM85nvZXchOuMf73voHcLkWt0g0OCYY0NqdWKk+DgBQ3FFXDJlxa5e6lTZpaPrtAEYR0QnV67ioJtNfp7lEZ8Zq60eJKScCVPaYvDO1NOZ78mYHumOothNej6feuhUtaOg9iiqeYrq/V51FA+mSp2imKr0fpK8uRof7k36T97vb+SpRpN58Q6CRudndBRfzlTeUAbkmZ8dBLwwOn10amxGYBjZkTFSrZ0i1hNzWIahLLzlqbtOlft+RZ6yiMUDmydf/1aSK32kevoFXKQmAjZuEos2Jt7DQtUIUxXvJwW1qzPM+XUDlm773nHM24QBb0m8KGJzwbwNDjFqp1oC2jR7Z+oxnyq939gesOBzzimyaru9gQZOVofFICKMagr5juiYXgtsp0+Yetr7PbxfdYe2ZGq/QfgDUwfUDQXK+63Dy1H4b94vxDqUTFF7FJRO1VTD+ENHcQ2ceMBsBi7t/V6dnae69Ir3mx2ZDfuNTLUaL85PNbo/4x7aXuOLmVKTJvFKK+8gmA1t30Xm1kLgN6xjZGFXiRFMJzksdP0XU796v9L7pZNRDayTdBKwecy6SPayMxjXyY6xLqOURQvjd6ao+VSRp9IusPf3IJ4F8+AvEKrn1hAcPjow1oH3fDRc4Dem6PnUo0uX1AYD3sUkTI/bC0BDi/w8RsM7Y/O6OPRLpky8ftepYuZL9X5Fl14wVd2h/aRLf7qX/sm9SRRTY899Y4o6P0X1ftWOoqpT1S69YCpE/hBTTB3HZsZU81S1S/9upjjulffr/Yw9ii9nasnXe+B79T1jdtdtDiXMTgDNjI/Y8heLNWrNeznA4SILpj3eOcPNkQu0eq8/iUqd2nevXTBXo5Ng1eo8h1IYnGFe3+wi09adC1LItyJY9aUcYd1Ysx90ylS6DARR4yzgxoXo3E65Ed0M24cIt3nPQV6f6BRozjtT1X0/eZMx4NYi4lVjSQE0MgZdgKBDGBXm91nAmjCFcf8371fVqafnp557v2qeatxuow8dRXHWg9apKau+eb+qThUdxYc81XNndJ4qe7+HThW9nyiHA/hkPvXh7PyDqV0r6Avfnaf49qver/8z3pXz5d6PrROvpPHCPjLdVZtF4q09BP16PQpmdmj7yFsTprzFUmKofb+ioyiZkobbLvhieGSsLbgcas7dE2irbBcZTijliEhUBv4gkD/s0JYdhR7kN/Avyomx9NG+j6792QAgvB2wUW9MDISX2g7cvS0KdEfx8H7zkXsDa0+8Kga7raIpDjrgzzckX7mw59Dh4DUhMFeiUHq/Yj5FMVXspVPerzjnS/V+T/f9qPv9/qxTz/PUQ6eez6dKph73+1W936NLr+apUqcKpqreb89LizfvV5zzLb3fNzPV7r7q/QY/Y4/iy5mqDUkewjNuj61NQ7mg5Zg800s5yEmeSkjmjyedA9jjmcS86dSvPFV2FD187YDBjolXjCOeRUHSOILNijuMWZZLkctOMlga6p90Kgz9GzixdorMNXms0Szf98AgUUowW3kHkLAnTFlmizBRdOnVjkIXsyvg+vIY4TNeSMgW3DZY0/0pwrV4z6KoSZjyzN47Uw+dKndoC50qOopP5lNl71fMp2r75bbUKUXuOv4Hpqp5qrpHUejULV7lb3vppqATb7gTb7js0kfEdtI6VXTpac0LsNJfcMbA07fk963lTVDk1UAtdeqomkNh2u1l/kCPs8ObTk3kUVrqVMnU7rTql0z9FZ3qNl6dnxr8jDsze+wXz6eCUVgDfdfZC+aov7igyW7TB8gOOdGZ3cJAkkuYcsH/xVTN97V6vTUR1MsszoftVq0N9hUfMZ5v3Qua29McDHO2E6wmclIk3whTGP9i6sJtT+VeurLo6MZQZtQrmNPtCRtLn3hHsX6/d6nO7RmrnR5UdG5MdqC74rtOVZnq5cEF/N7kGBleQ0FIq5sczIlOYaz5+wsKNoQpBzRR+MT7UUwVXfpOuE4FiTC1LjuKgilpFm6N0vsVHUXJ1KOjkMM4ZD/xfhRTXNfMMTWfInJ9Y5TBOYmfM1XMpyimCp2imMocbcBQTBV5quzSNTHblUyV3i9wxmMtYuweM+XOm/z7mGoyrVe7ScNftZ/wbzuKL2ZKcY5dCMTdXsCivM9Rr2X1SD4Rc4ynjTbJ/GzrALgzkd7PT92ZKrxfqVNqTedhvuwfBaxzfI7GS/kA0Da3jBmAFKPwKKYQNA8ypnSKOutxErsXWC73JwHX7vfWSrdBHYJdso8MtDtIyAfClO9Y7zpV5KnjqJO87aWf9OkFvEt4xKbFEu8YXq4cBK3BvYdcLnJkL70G6PPVmLGyo8pS86lyj+LPvV915ksz9egoqrtJT987T+lU9yBrpU5R3q9gqsxTn8x8K3sUpffrYVemdarwfhRT1fnUX9OpJtt+tZcudB5D33/JVPOLvd+8y3cAA5MxlmrtU7RqEp0IlGMu4BOvEJ04nfcwbytS9MbU3fsVHUWpU4tVwIO32t6ZUt0ciavBAbQOu2UMPeDWSD8Qpuzu/jemKO+3sNIzmDOb5DFxJrOoEbo1wLZNmKrd719fDwhT5pkw9byj8JuDMzhuchSsznLRR+5kSnSJMCVYo3SRIi0jTMFcI0xV78x87PsVOlUy9dijKHWqukdR7SiqTFVnvk+9H5WnHjpVer+yS6/OpwqmijxV6NTbWY97R1EwVfZ+FZ16e+/8XadKpire77t1qtF9tZf+Q+6j+HKduq3CDriLXhaZEt7HqCnzNdB2nQNjusOFijjlsIdlxhOmdiPLoHq/yWHCpkMlmnLEe2U5YylulqLNnN+D77e3ET5eUx/pWEjBVBfvTD28X8mUlTknwFGDMFWzswva9BtdcOzmHpvyeNJHaD/ZQrAZjd/Oejy8X8nU1rmewGt0yedjje8ij5cbYEz0I2P66SJGwoAw5U9n48/20immqjr1tPcrdKpkaj8cCx96vwgWgz/Mp+xopNF56sHU832/au/38H5UR1Ew9WGPgtqhfdqlf7NOtdgX86km8zPuzPxypqKtTvLQjsmwqcXtNdLuXtBY9A4kT9X2iGT+ZA+OlvymU2Xvt5PYeDg1+BYs2F0embeDHKMV1jNwh4MtNvZHyUF8v5eCdmj/ian6AR1hniskD20TonNLQe+AP6ntBWsutLvoiMQtWDxhipr5UnlqV98ewZ8PyOfPwoxD09uIhaW1PmKDSRdr1PFtFhz1F1PV3u+hU2WeepyfovIUtUNbdBTVme/Tfb/n3q9gitKpjB1lZZde6lS1S696v8fM93lH8fB+r3Tqu5niWi/mU03m13iq80/3KL6aqdTieeKtEsKUum0TXVGIbtmrLWEqrLf75IGP9hDEnBS9zXzvOkXvJvFZE+zMy7F5rWdrZO+PKeAmtxXMaMY5KJz2EjB0RxZKpqp76ZszdwR9QJ4x3K/JKZriaRuWqzhj8JhvsygAwpSboI9MyXV1sh6cdfMIhnW+7zIxLovszYAB98YdBUO7LHzEHwhTWKmPI+ousrL3q+ylf7LvV92hfbpHUe39njN129dmZUdR6tSDqed5itKpSp4qvd+jS6d06sNZj3+wR9Hk+Re7SU32h+xRfHWeuhxGHFhplAlYOysOqu+vbcCd+QFjc0byiX6KMrDnOwlTHQWVp6yD2QBns84FcwHyGp1mowQCZrcVDGWRGghunQTcK0eYKu6jeHQU5R4FnqwPYNWDo2BOgHhH/rblAQvdLML8+d7b3Zky9sY4+rCbVDDVYkc5BK2YML1u8hfknIMbmIeU5LtVvHDQUSBMBXJAmKp0FK906gNTlbMe1d7v1cy36v0+y1P3+RSlU5/MfB/eTzVrLpR5Kl5Ahj/0fmN/2R38vTzV7r7oKJqNn3HW48uZguO1BfOplpI80lUMJAYyDzojHsj3PM66qO54GQQZ+sVUJU8FMGqAptzfiT0MMx/19UECThrEjNG/OYAchjClC8k7U1Xvl/gqyV/M/ChYmyXxjtkw5GAxEohuDo+LHLVFIQbLisdRdT5V5ilBCQ7g9je5gC9DkseMjnsBvceRfNXJyb/PfkCY8qTaOKLyVJWpJBaPtE497dKrOlUyVexRUEw9ziSKvH67UPcmycLFQs91ispTj46C3k2qeL/qHkXh/T475/vIUxRTy+Mm/UamuuyLjoLYw5/RUTS/2PtdwCVMNbtphI3BwkDrA8+BjeM9YzVVkk845n7OljMIU2VHUet72rl9VpiSKSc2WdCiAWHqwssOmkf8DuxjN47wcCgB4latBPDCkhiKqegyPDGSzZNn4rxDJK+Rb2wG2wm/RvkuaEFQ3A94CZUU7eaEKRdFv+lU0aWXOjU5Tvdgc6sDg80FyWPJtHEGv9fKI2u2UwBFNZsBW6i961R69OCtS3+816NgSrmtWePDzPe06Wv0fOq/79DS3u+hUwVTT3eT6Dz12KH9s07JcqBLVJde6hSVp4qZ70On5PrixA6k1gb9FaZaTPPFfIr8Iz/i3aO91hfrVNeWm7BUHcLUYr4H5B2nLVjs13tsJROeLZlyMCPh6sy37Ch2u5ABI7ZI/souroHSlr4Fs4MJU/VaKiHn0NqBJ28JU9U8VegUbnMZ6FyQR+am4/rINfkm6KZCdJP17/f9hYSpufc7U1SeSvo1wiTEh8iUQz5F7vh6Anut3fMdp6jINglThjB9Z6qqU48d2k/OJFY7iuq+33+a+VZ1SknWtv9Bpx53ZlJMUV16NU89dIryflWdovYoipnv3/B+LZZ/1VG0fsgeReuLdWogNRrgdnGKzXqwV5FVD5uwODQJU3HoXhBzwilY+lV636G96xTl/XrE4RAGJgdsjSa8gU5pFsNSu8aY/JWOhDib2QHxcO86NWzV8jfvV+gUO3RS0NEtx5aNeB8JBvl5rOuVMJ7M22s0rwnRfQviN+9HzXzP0TEDkxEI0/NGFiOPPR5hLrRIvhuxioSmZ8LUcpSPPzvrsWYHeSRPVwgNLGWNS+8nEqZgcAu7E1qnmu1xpG1YZh2JJi8Zz5mivF/f6Hml91PYk0l0sn2d0kw9dpPKPYrS+917v5KpmhKY9B6FMJBNbdUxrrROFXsU1TxV1akyTxU6Ve5RfLNONTovdmib3A/Zo/hq72dPQxbmxzQVTM/fSwgtyTMdqMJewOOYz9FJ1lKYD8IHU+86VTIV+8EVjLlzECwmcgGh7ogwMAhjwdKWHEJE4t6ZqnbpBVO+ISWgLYDkoUnOO2jQurLgb9aE8YG1J4zJhClzuhljo5WeLoMhw2va8XhOSB6TJs5gKYWEyd2F5L8QuzFipCyHpXQ6MIZ3UxASD/d3fPfVd6aoPYqH9yuYKnWqYKrapVNMPbr0Mk8V86nETAmTFaae65RwO06f56nn3q/a+z32/UqmCp36ZOb70KmSqb+2m9RqvXrvfJP/IXsUX+39mheZBbyLE8YQOfIMhvOsAVqqZ4wpX+QULZjJfWZ7kYQyT0VqvKCZMmB6BVMMCFPoxqtoXg824A7J/zZrzqV95EzOW5ivDIkxFvN1XuoUlaecHUfyV2+a39/JRrwjl8kMwO2SClYPFg6Kwl4EyzgcYywny/SNqUeeEvxGAroxJp9vLkgea7VG985id4jw+X5GshvjG+Bhdyw87/3YTj4umSrzVFWnqnmqYOqVThXej9KpgqlSpx5MUd4vlOtXpqpT8q6GoNQpaoe2qlP7uSl+0CkqT61EM9b2ec2ldWp91nvRVDhs4m9kinv13vlmu/n49S+Z4r6YqaTBM+Aml4TBQuN+fqnHE8bS+/ujwiP53ue7QgJeMntn6tFREO1A6yFuhRewk2zPGFrXldD60tiAI5wixuCR00dJ47AF4yZI0fOOIj7mW/Am7QNjigPiHbfO9gamLaYClmcLA63W70yVOlV6v7tOlUwNeyPCVD4hn8+kGdE1cbsHgzCFMdrL3ZIpra6OhapOUd6P6igeOvXfmHroVNlRPPb9qjpVZYrSqQ/er9KlV3doKZ0qvN92LQ+i596vZKri/f4KUzz3yvt1fsgexVfnqYkn38DOzCQyVGXRR43NkeSPtZJhbHbJ9755EhNYNgOReWfq947Ccqdn8NP6PjIN8pAhNLqG97vMosiQLLGLtA1haskO3pmidmhLpmpODJqfkjyEvAyQkYZXcCOL6CbjKIDsem8DlqYT71bt0gum2oa5A78h7SN8arsOkq0wA+06I7oVHHgO8RvC1LLW+Y2p6sy3YOr5Xnp1PvVJR/HirEfp/Yo89XQ36ZPej+rSX3m/6plEaof2sUfxV/JUu/3i/FSz80P2KL5ap/DZvIGnuAnGBK0uqpuDGwQjJxOsI8/7aKkQnXJDVfy1l/57R3E+8CcwzWiPTZy5JE41tmvQ5W6EDfXc4pAYEqZ84SrRZz3Ks/PFWY9pT4oBZ+YBG1kkq2ji1i4AqpVE5k1vq6jvEKZ0KxzT56eoma/JyVvA7ol8/mZA8hgeByl4o2DPmOyBZxGzxITR7mFMv9OtemcmlacKpso7MwudKvLUU6aq3q/apVPzKWqPYqVs1dfzqWc6RTGVCPKVZorq/VQ0zT7spVfz1F/p0rvMi/NTze7PeK/HlzPlrGtX0Ce7BFtHy+VQf8xfwe7WUsY8NmQHOdteAs568q5TRZ4qvJ8aCIY/HITTEzizy14wYo7vo3ErXIE33keCKR9sFiXHJAY4goSpPHXoMCesGM1QHW7zywb8+uIg4Fb9rnMH/gxYnZKfpzHdS+gSdTb3e3F/Y4rqKCAcEO+49Mjn83ZmINd0E5L/jkQ3+y5/QRlHmLJanfc8Vcyn9scOYWKxO3Kl99v32rlQzVP/bx1F9R7aP3cU1L5fkafE9Un0PzC1XphYOwWG/+b99pcMl3lKlN1r/3meKvcoRuOtQ+Wpcj7FWu3hX/F+HNN4tZvU+yF7FF/N1NTVSR5aDxLB4M7ke72FRxcwx0JK8hTKHBT273sQ/fw3pijvh3fBEWzhuBdwQ3L7KOu6S5KvrpFgKB3xgmzvnakPexSF98uyfANzBohXiyySx7LsegK33yU/z8LcI5RvCFMGWo+FDzPfYo9Ci/QY/ANPPn+buIDOUmMH8/F0jw034HO0EQhTWnsyovfSKZ16dOnPOwqKqWjVQGWXXjD1iU4VZz2ee79qnqp26Q/vVzJV7SgeOqXI9qX7fD71oaOozHxLpr5XpziWe9VR/JT7KL6aKY9rnIGYqx1j2jfyvb4RayQf8XaKMX/vDEbLzg6W9UyMqjpVdhSstc0Be2HG4MDluqivNZawhN6GsWKUXFBiRjHMuz3p4156wdSxaZD81dvuGeyuZYSiyfEISzfaMUZtRPLddNEJwVS0EfO89wt3YQQgaRn55/e8ilqSTnQrQ4SxPeZTREzlhWbqsUdR7SiqZ+cpnSrPJBZMVc/OL/XF4LO7yKrzqfYwULWzoR6Y6sy3mqcopijvV/R+RZ6idKq671c951vuJj28319hqtF+tZs0+CF3ZvJfzNS1Fp7AWmx2Ee7U5RxFPNEJzNdSwRI58oz2+NYOFvv7PbBNoQnDyJdc7XoLFDxx+rEzHHv8AWBrZxH2jw6HZvNpAHhmbyLL8+0crRBhyhnWJaHapZfebzHqr8F0vX1kjVpZH9l+loPGdXaRNb7fT1Hbtd6Yqs58S6Zqir4Bjd+Sz8/amYTkxTUG+9oljI9cPkaGQpjyeGVEn/MtvB/VpT/1fh96v4pOSZtGqn7wfj25I3zo0immCp0qmBK7gWiUTCUZe/0w86W8X6lTkks+79GlU0y91Cn/5tC93/Gs9PB3M9XsvppPDX7InZlfrVN1pJ9Aw+NdZNZEwpS+GB3BaA4TBs+MTEWWxexAR9xHnSqZUi/ZAYLFJMNWj0tZtN6OfAgmo01kDlMxRcvuKoL5Zil92EsvdartsyvQp2vi1bQJ8Y64N8rBnis7jL2RzKErQ5iC6eqdqYdOlXlqM9uGEEzdDOP93TsqzjQCvImzyFoF2RqpJmHKZfd/YurRUZRMfbJDW3QUjz2KV3mK0ikqT5kK8WpVnfqkS6f2KB5MFTolyV6Int9F9vx+v7+sU1zj1W7ST7mP4qt1KszCI/FOwx02SZ5J0T5t3L0cJIy108n3frI8EC913v3SKS93tEtzp0RlR7ETzD0sNZKJMZo7LLq1ah6Yq3iDLXWbxGjME6YW5vE3nSo6CklndfK5h/USfIXkMdOyiHesBbU9uDy/E4x4SPLd3GutweZmI8b0tvX14MSY07f5lN/rSIOw3wjBsexMMJcBj9DSkzewbN7PWJ5x5qPhmTAFzcUospJczZ93FBRTrT1oJVNKa7jrf9Cpi3wKS6ZKnSq832m6zgWKqU90qur9+ptg+5lOFUyVHUXBVLWjqO7QVnu/T/LUN3cUfOtVRyF0f/36p73fVzM18Kc5wPW8Eywly2LETOQD6HiURIbukXwzyQlT2rApvu2lF96P6v1ybpSB1WqQZ7q2Si9Iz90FmMFkI+C5TJjabb0IjMZUejuTWPV+mxMEYNrMXrCOMfGO+ZHPQLPCLWPJSnYpmZp3lr/pVDGfKnUqt+U1uAn5fHzKiHfc8ES33F10f++9mzmoaWskH17dUUS9g2DbuIYCdRdZpLGHD/t+JVOFTm3XNfGt96sy9Uqnqr1foVNl7/fwftRdZE/P+T7doyh1qvB+xcx3dm7zUslUdeZb6JTcdOo5pVOqlmz8b2Sqzb+aT6Ef0lF8NVM28DkYy+GWwfmFXyPQBiQfnYcJNoYL4sUMKdnCfDYS3/bSC6YondIPZnrPKyljbq9Sjryl7oJen4eM4YviGi19ewPW3hP/cNbjdusHMOf6GWOYrMSiFMyM6JxDfp7pOMvR6caswdLqI4be93vs0C46tRUEiHw+xgPy8za74RqMOU7v91dkBmpxhCnvKr/r1NM9iup8Kl5dVHrmW/V+r/b9KJ16nJ+idOrpDm3ZpT/uIqN2aCmdepqnql364Ub+e1TPJH5gKss2629kqtN9MZ9qMT/kzsyvZqolhAewO2PyDO+vvI/QqrEnz/AqEQzFS7slU6ZrEKZK71eZT0XrbQr+TUsjczpMc9Qcyi7JZ2F4vyMm8ZHlEaZ8pSPSO7SUTgkj1oc5MrMIN3SSVc3eNQX3kGyJTg6JF70xhCnzGIyiqk6VHcVuqK/Ab6zTCJuB1EXD6WB1fw8J+X37vpdxAMKUdeZH0fP7KKrzqcL7FUx90qVTvd+fZ77VO15KnXow9Xw3qXrHy6NLp2a+Ve9H9X5/9n7V3aRvZopn2Bfnp1rMD+kovpqpE8r2gCEiz/C+yTtorGcZ6CLaMbh3kDhk91Zb8DnmF1O/er+SKWyYCehWnGJzakkp6kShA44vhpEZ+LaDTmO8Ae+4ED/s0JZMedj3IBhsMmxItnNB48s0gWB12pLPU+QYeQGzArgcR9HzvfSGXluClwUpNsBPOaQF5PeLsZJiPA8yFUUHohr6KRvh6sz3ee/3YIrKU6X3K5jKXIswss7Wb/Op+frU+yxPPXRK2ubbuPR+jXR4oHWKmvk+dOrDDm2hU/P1VC/nUyVTpm6O3u54kbmsXzJV6FR1h1Y+27OYZup7vR/PvrrjpcX+kD0K/qvP+R6DDAx5RZ7huSI76KI2EvDzwS4yh02HRZ3Ai4E8nyI2xsOdWnYUVJeuNMId4PYlFYzlNo1RIgc2WMdliI1lLhpoiQhT2N//ialDoi7AmqeZYA1SLkeX82gHc2m8FaysR7wo9ghTCzF/16lHR1EyFciNAPx6JxVwgyU/rzvlST5r31LBSj1XQoFNnnDtJI8w5f2oPPVnpqjzUxRTRZ6iZr6vOorq2fmnHQW1l/6UqWpH8babZPW5T85P0TpVMFV4v7+nU41Xd7zcT1j9iLMeX81UcCG6tJgdtoJh2a6BFtdjApaw3GGcndMLukQ4Bvd6EYVq7zfDtRiGY/m6BcdDhKmAl9boOjEt0DdmKFhwTgBN21oIi6YjRtSZxDJPFb1fr9V1wbNUkoc67TRF3mwQg+WYMYOPHaKbQuuuUzN1hKt56k2n2gMfvBuXMGbW4S5oN2v4oA/b5Pe87iJkbsgT7qQOYWp7UOOXOlV0FK90itpLfzAl5hs9ft77pbVcedOpy1yfaN0et3+bT1WZqvZ+1Y6iYOqk1C+43KN45KmXOlUwVewmFfOpCbvdON/IVLPzoqNoNR8rtPy/ZKr9xUyJup4CrETClOG4gJhLsANnddgJ+HYhulE3CFNmuP6NqUKnSqaa0yCGwHHJM7wh+QK1a1MTfHsSCobWsFXUSCYhBCNRjIy6vk4/dOn5OCZesbchTOVdKUYukL/VSbpxZFxbmYE6jfNvTFX3/VorwpDVaiaMEU/Jd0CmXj1Y1AdJZBq220dwJk+4m6a/6RTF1CNPUb0f1VFQTBW935+Z+qSjoHq/gimqo/gzU6VOUft+L3RqEjUd7g9MPbr0B1PfrVPcqzteWq0f0lE8kPoapsZiSPKQI8SM0T2Q/JEO9C0s+9KW6MaN5CPVtGMw/NVvTFEzX24lx+DrVhJZicn5SO9nJpir25oxxlNRRdstYWou/c4U5f3UpW/DYi2mkbmbEu846LkRyW+TGJurA2E8BcKUEXsjTHUUJzPavenUeSt7MEdsEhny1slRqz4lXvKWJdiIJk4Xqap2BDP5xdRDp6gu/ZM9Cmo36XF2vtr7Vb3fh730x/mpgilqj6LIU9R8inr36NM8RZ9JvDP16kziYzeJmk+VTH1znuJf3fHS+in3UXy1TjGLjOSXaS+OrEZM8kd7FRJd6p+2kdU+Et04zLQIsL0Uhbc8dQCb9n7BnDAAjUOCzTByHKT0QwOWqbOOjBQlEhqFhCmDs39jKp5sj2/eTz1JFoBfS7E5OjhrFOXXEHTuEAvWJpFVpPLnJc3UYzfp7ey8W1uAflMIQ8pAyhHTll2AqZsImB04HBqY9/cR76WRUN2joPIUNZ8q8lTUO0/+4P2KPEV1FIVOlWcSH96v2vtReaq6R/HQqWpH8WE3Cch/XkqnJNkAljqTWM6nxtE1+UOequjUd3u/Nv9ih7b1U+6j+GqmTktzC8HOi7HVbWQI4ZO5AVNbbAkjO/KMK+IkAmt3HDNU70d16QdjuwFvYyeCKbOcgbSQx2B1W2uM/bmN0DYQ1286VXQURkvfv92ZWeiUtOYs0LZzkse2e6Jz085xDYY0jxhrKd3PfrQIU+5wPxKqeUqpCR0YrM7XBfgdkTDVqhOdq+1HDiycy+5+j61zQb2YMLWIWx+Zer6bVOzQfqJT1XO+/+seRaFTT3u/6m5StUt/ftbjv5/z/dsdRafzyvvxvya+7f7/Jaay4YB4PduOMRZEGSGlvQ1hMV7GjDUzST6aYzECXffHDKVTVJ7CbT4k+clPBMNFjoEYbToHj2usye+nrT4yPcKUGzRE/OE+ikKn/GtsgoWdVMARSn3kxlvi9XpyFFnaLuujhnB4Y+r5vt+VGbhg9hrk8/eOEyM2Dm0wxMsusmSX6NYpm+TgxPYX6BSVp9T16rPdpFfer2Cq2lE8Pz9FMfXQqbc9irtOPbwftUdB5ane+Lqmu/RCp/YH1BO+2fu1GeZVR9H+P9pRJNz9/FE6iQWsOCTTr5G+Buc6jCNDaxJG1gZhCsD7pVP3PHU7GYpQMpUtwjXgHr9jDNfmAPH9rQ6Bg1eM1ZrsOHQcC2tYrtk/MXUcGQbJX8eEMSeG5KDtMQhAn0qRYPkzkoeOOmFq7hKmyrMej7PzJVNru3Gfhyk7xmpH3BqtOoEJHi/uBBOPSB4smDKjhDD1NE89ZaroKGRuuP3tzkx+idgPu0nFfGo7cA9RVafklT5fUzpV9n6D/UD+wFSRp2imKl06tUNb7Sj6YAqlTj3v/apMrZpWX9vPrzVG/F7v12abr+ZTnR9yZ+ZXdxSTIIxgfnQixlAC8gzvOXcJ3mIbC+YKS4B6U2EDfl/5qFPTWZtVh+O1SRgczHYRnm8dFYU7XoNgEq4iq6ZYOUJXwhScY8JUkacK70flqa0nYcCNSRJZ/SA1kLlu+LDE4w1j9kBikd4+BIRR/nedetzxIvWODnj6XZeEFtE55eYagIe9bWSAJ61R1iRM4Uh816niTGLJ1OOdbk+79A/nfJ926UVH8fR+v+f7fpPFVCnvo3ju/arv832671d06dXer7yP4pGnyr10yvs9dKrwft+cp9qNV3e8tDo/ZI+i89XzqVUWgdOMiddSdyTTy6f7WY35mfxetlMJ8a3OBuaLbBxZ1mAsDaM9a2nMfiIzJVNN8tUHcGR2GM85TkLJ5TgDSz+vBGs2GK8Re+4RnephEZOcto4pppTZ9YqGesbOQTedBFvDHtHFqXlcgGUHG4wHIy5HU54whT33PU89Zr5lnoJNYEMg1+7ztBoxR2Gkz8GZWlvBat7fK7IGwtQybCKG0qmnM99PdKr0foVOPZiqer9qR1HNUyVTu/lI+ZCnPuylP/V+lb30D0w9dIrqKEqdup+fouZThff7bqaar+54aXV/SEfx1To127ob0CM+irB5/77w2XABxmYQCYY0k/poiAlTupuO38963JmidGqXXJdgH2CHrbYiScjUairYQ24pGGtxB8jv9ghzliAK1flUyZR8Tuew2AWJYO3GxDvmac0GazoJI6zpzho1cRKAG3Lo7ZxvwVTRpZdM5eOpBS4jkM+/AWHI4DMNFrNRjE015VTkHCYHcNc7xDzXqYKp3DseBDENMDtwFTQp81TJVLFHsem2x4I8842Y2k2SzzcJlUx94v1qAmPT3q+VXSV65psPthFhcn+he7+EwVOsNDos0bnFVNei2swj1twWu9TMV5Tn60u5m1Tt/T54v4KpFT4ZpfdbW/U6FhfRxvhGpjjmlffrtR/m7/8SUx0uDGHuNCJsmH3CFDN2bZijFdEJtZFc0C5sbQCMZBwZu14TDaO2Y5Y6NRk1DDRk3VoAc6+2E6yNlyJ02o5kMAPNZ4x8NOJQvu2sYJ7eRIHSqXLmOzmH/aHSM3SAFU4Ek92kKlpGUwOW3XTNGLtFCmi/JkwZWwn9dnb+oVP92siEJbMm+QmWxDt6tzvTkUp0tlVPushWCFPO2iJMFXsUT8/5UnmqylShUxRTm7Qe0ExV89TD+1XzlGLtt8aHPGWvr+HzPPXh/FTRURT7fts5e2YopsJcGOAqU+UdL2dxsPmw7/dXdIpvvPJ+ff7x6/8SUzlRDwhueiTgxUy6oFM9mN/vsAyxgVN7jUKVCcE6j355P75r0Ey506kPRlfeMubtQHTtnI5GYDiRJxjDUcNBXa21Are+HjMUU7ltHd+YWkKfyJgj7RiztSM61ziYGji90Yoxh9eEQ1YnIV60K/5Jp7ZX04Sgf9oyGO0cQNb2KMJyuN8IuAlJjpQNYcrwrHfvN8oT9UNHQelU22VFLfROiiARptbPdaro/apMVXeTKKao3aSCqUKn5LmbqGVHUdWp5zu0FabK3q/K1EAwt591FBPzWn/rKPrhBr6RKSJUL5ga/JB7aLtfzBRE4Rp0zSJebxg6Oer39SkErLRiDPvQktBoQZhazuIxpvJU0fupCoek4YAJyTOfHrcRrrFEF1Qx6IOtbpzI7AZGjnyvtQTNG7x7P0qnio7iBrkGy8FoFxlsj+SxI27IYI+HATZSx/aRKBKmfK31ztRjN6lkamCSR8s9stvIymrE67WCRh8WMrfG+HixAckDwhSJYyh6Pp/q7ddDbXtI9pEy9HBcMrVqHWVBJEzBoB2yAs2Ux+08mqk/e79qniqZKvIU5f2e61TRUVR3kx5MFd6PYorKU1WdophKzKVPe79v1qnOqzteWj/lPoqv7iic1nEFRr7YMEYYOym6iBnRmf7WZ8wV2zRQjA8hmCf0i6m79yuYKnVK25LQb+wnW2wKM7GLRpraABN3TZJnegyHjAVhylj2x2976dT5qSJP7XfrGTh1vMNme+IgJHSnfVi2Ry42rZ2Vo8M68sHG4kfvV3bp6iHAYC3aW4KKQLwjL1yu4Gz8QLAUvxmjuiLuwXbuTD3d93uap6o69WqP4r/NfJ96vyJP/Q9MVfNUeW/SXaeed+ml9yvyVMFUqVOF9/vmPNXtvtpNGv6Qd4/2vpip8YJfgjNdbiJjzKQxmh0NDnCjbTPGeGNKSCL/EcGX7u/VKPPU3fsVTJUdBevwC7Bn9r1nM20O+TMUw7J50QVz1r+xKEbMEqzL+TfvV/Z+0rHfvc+ppuAoKcljF4Pro00zP0LQGBuRdWmbUDKlDVrow/mpUqfS3hTD0ku22DrqxDu6Uu6D65p2ZOnsyEFsTJiaLxoIP+/9ii79qfcrderh/cre75GnqPnUgdcPb71fkadSw+7THUXqpvIbU37Iyxp33mb0XvpT70d1FCVTRUfR1o7a2166BOQ76uH9yh3ah/ejdapgytHrKtX7zbarufp9THXYxivvJzwud35Gxf9vvZ/f25JnfjHfYDNtp2sUDC4RmJ47j6xoG11Qvkr+wBRBxugPO9PMBUfwCVNi3GLRos1i0G1GZXBzGuaocz4vAe/u76gea+v1B6ZsxKmgHXY7wZzsiXccnjgTtFNTE7C0wBekkmgG+rmJIuqOl1PN3r0xRRLfHPRWbUv+/P3dPGzTH8FcPumRtdAMwuRSzCAwY0Sf9SiYKu94qXYUT5mqdulVpp7upX/S+93s8x5TeYrq0qt5qnoX2cP7lUyV53yf6VTZpVM6RXUUfyFPdRqtV94P/ZCO4quZsgU9AJexNhjvBW6NximQPDV1poLpmRsfTdJoDRajj9/PJP6aT5Xer6nzLsxtKWasIBYvSMjTITiTphSZtc06RZ3kEAA0T+Poee/XcdMJQCxsGaOWixxSVqgH2nWsCEZ4mhvocl15AOIORdU7M9/2/cZXHeYwjBmT850+Suv4DJi3VcHotxkV7Q6EqaXJEqY2e9UvmVrXkvWHjqLMU16WClrO7EVB4YZmf9AMOVFbO63RH/LUq46Cjw6Y7igeTFW7dLmX28aHLn1HrKWWBeLiTaceHUVVpz7LU0+79G9mqsm/uN+PY37InZlfzRSyAh8W+XwjWNMZ5yMxEO/vfZ9J2BgKA0C1ZLWGxXA9Fqq9X9lRTMKtA4HAxpGhD1oXtFcTBnT5hBjz3F3laKITpszG8aNOlUwlqaGAcblsI8vgExZNDW8PuM2NIssdX6WSKU8h3g2f4pND6VR5F1mShQAL40w+f5uTPJecMfm8+kDEmB3PfRSMCFOeid51qshTFFOKq9XLjqL0fjXZ6ZVMydzQuJQdBcVU4f0yzlrR86ly5vv0Hdml97szRXm/Ik9Ve78qU6VOvWLqz/cm0Tr1bN9v8s1Mtbov9tK5n3IfxVcztfBkD5bONmRMecI5qDFZpeB4ByRY1wWoqF/3VmActbFAzafY3VCO3rzfVrdBz+UYmz0SKdBpJiTEi/EDxliky65QMBWk3d90iurSow6SwR0EJA+N7verq7ngwPyqDojuqX0JmYvVAvSpiXC1Sy+Z4vOrBsEVxdhymYRDjdpqCgvXFyIz0q8smi/FFAzNeKJTZ7vmlL1foVOl93swRekUladKnXrsUYwJNrROFffQRrAYCOJYH8KbTt3zlCSmDcLc9fib9/tfdarIU091ispTkTJK8XOdKjqKv6JT/KsziRw7+PVr+C+Z6n31fOqoL8AIbmGEj7ZkIN06e2D34j6DvfjsoK1qrwCnM6JTzbrZpZgqvd+JcS2Sd9RYsG6KnSKh1VqCuXN72Lq6U044BAnRQW8yjqr7fmWeAvkige/wJA8JBtE5dOtNwBgmdWYuLXsOkm3CVEC+yHA1T5VMbU+DGdHBG/l87iyyKFl2hjBX3T5jMI2QoHQmOqXPY/Id8chTlE49mCq93zKbdLSDlo3vecqAD96v0KnC+yndU9J9fsdLdTeJ0qlXexSzCah/YGplttiSqXyRnd/yVLFD+wlTq7Hsa3tI7LeOormVu2WeUr65o2i/OpPI/ZT7KLpf3Pu5l4A8s5NxGFkp5gDJ49YcAPQao/dRPRdWCX5nqvB+sbzGpfcrdWovZibMNYhIHsKtGO3CngN+p95l5oY6lYRIvc9sJ95v3q/cTSqY6puOCLBNYgavVDtH0UobEsa9jqCbwxMr1GJvAU4XIfrdo5ROsbXjFJbhLGLwNidMdscKB7Oe1RPM2ZT8K4g20amlzhCmCp16esfLU50qvV9Vp0qmXpyd/8T7FTpVMFXu+z3v0h97FNXer7pH8fB+JVPP81TB1CNP/RWmOvyL3o9r/pCZ71fr1OIcuuA1nVAwNiqnos5gpQLW1Dajy5NaV1jMtRXoO3XEUL1fmac656g77CWmAYsOG0W4ORHXKGZtTLzWlfx556qmQke8z5dOnfGHvfQ3prZoDLgmxJG1FJMUcf0NB5LLcNG8L9XVkincMd6Z8oaNCc1UtAnvXTyKIlO5ESbX/OkMAyMnTM/Cfo6IB0vB1/FHpp7PfB9MSYSp9fOO4pPdpOcdRcX7UXsUxcy36v2oLr3QKWrf72me+qRL18bB8oP3+ytMdV+dSeRa/0eZQmvZAaM+WTPmQOMktBidJcCjJsdo6qjmC/X15I2p0vsVOtUgQRuXTBnNGgZv2IoEozOzfbQXWxr455SP9KPVNQTlSpjyj+2PTJV5KuilI1jkZ5KHrlMxRgu7foGROGsJYJ9rF2E381yAPYve9tKrTN1uUxX8qRRhMzu2UmTYiwxEYd+JNLTtO6h9Ft6ZenoPbdFRUN6vx/daWnZIR29MFR3FkSU6J3MOi6jer/R+VJ563JlZ7dKp+dSf81RVp57v0D7mU7I0u6Rv9/sx3YFA6RTl/UqmHt6PYmoSzKXvY6rLvjqTyP2U+yi+euY70qY2wK61jgyznvZRtNbGEHRHrQjGm0ASxt3JEoyr965TVe+Hze0cvE1nwxiqmDiop0YqOKJAmExmqips8pUHhpA9YWq0v3DD0AcBXB7FgnmRkjU6nXc5TNC+wWhDO4iFhUeY8k4CEp7v+/kaPwEwppFgDld2jK72bAfjudyOtLBP4tnVFRKwVeHTPHXqrPdCtfejmCp0iuooPtlLr96b9GCq7NKP/FakvV+hU/ExJIxUOgoJtZlLqVOrwcCl81RVpwqmyi79+cz3wdSjS/9uphrNF3c7c9xP2aP4Yp0KV7oF7ilbY0M5213k3loIHKfWZIgD7HYFzRGXYHWy35iidCowjjp42/omMiaoZaDGdqLAcrfiBD0cqUi41QlT7jgdv+2l75rblGZquu8O73voJI+dkOgjuWGlMDunDQxBveYISkKY0i8REsqOotAp6r0ejf5IAdsLCdNNo7VG2Wocw2QgtQVtc1ml6GQTpjRFEBhrnalGuUNbZSoVF1kkBW5klB1FoVMKP0T9QT289GidMqWZ+2Hfj3rvfHU36SlTn+wmVb2f7PLTD1061VE8mKrmqbd7kx46BTBDf6+j6DZfnUnk+B+yR/HVTF1mDZKHbuxawMnJ5tBcOgsQmHYTawHRb2HbEJaw9KQHU2hOM+ULJoAdXzfYMlstFR2mPQlco9ZiwM0PXWGYEqaWcjIWyo7iwVSZp7LGegBecj8TmbVsA3UzZQcSm7DMvFMPQGAGtgtLf/hRp0qmjJougVWfbrAxGxPvSeSNKOxA4hnNUjVAuw1hainfCFNPO4qneYryfo+Ogu797h3F8/lU9axHlalq7/dqL53KU4VOPfIU5f2ome/zLv1p7/fNOtXqvDg/xbV/yHs9vtr7uavAANxOVgz2VyKLxm40BMPDTUHPj92LgE69APS9M4qqOlV6P+FS08A9dDeCsT6IEoq6LRH0zCfeUUNeV2hrtgdOJv6mU+V8qtCpm4b64NZTksfYvAUoTMZb6NdFNtLYZqAK9t52wPXmvzFV6JTY6bS7g2MtEAkz4UbADZ7opGMPNzAgTEWaMpjlwnop7GAh3Zmq7NA+Z+qhU2WXXujU0z0Kaj5V3fej8lQTRxqdpwqdovKU0KuttINun986CmufS1qSTFVap0rvlxhJPgjP+rTUKYop6j6K6lkPajfpkaf+ivfjmVcdRedh/f5tR/HFTPWCcA6Bnq4izOitCzqIqyHMpzeSZ9pbNRc8pROAb44fTBGdKudTzZzhhoxXm4LeWYcMdjc2yS8WI0JgLVp47k86nLBR7QUE+fhPTDUPhzroobph8GZnq2jcGMYwbOxYrLv1excfEKb8qS4wlPcr5lMlU9N9RvJfOg0Zc0/oQsa8HoKaJTzWzs6xK1gcYcoS70w9zVNFl17VKWo+VT3rUT2TWGXqMfOlmEqusfTW+/UG5rjcof0fer+nexTVjmJaY7jLB536c0chX8k31Tcy1W686ige1q/zT/covjxPpTWSh46HFTb6rJ0ite8NQfNnjQigm6ck+RKmMLv7xZST6qVOlUwdW6EKwVYPsdHQ7T4yvPMYfJsnTM2jA3t/OzpharYdMdR8qmBKGabADm1Bq8FSFTcRbk4TCSlSPYKZNGKxZswIUz32d6aq70mUeXNEkt8ijAxWTdQ3pgYij+dLaeoL8xFhCgvDj0xRZz2qOvVJl169i+zR+30461HsUVR1KpbdcalTSmqJqMxTRUfx3PsVvV+1oyh0SpKm/Zj2fhWmnuepv9aldzvcq46i+1P2KL76/FR7BGCi40rAk3krRpe6PQAXHxuRPs39N6Y8GI2i95kv0amy97tlDDs8X8IJ6HYcCuYk27Eo3B7GMJ+5LWEud7yLkDXwG1NU71cyVeSpjn3oEF0bEu/WvrX6aJq3N4COI1bQO8caErghdgCTr2GaKSpP6UtTALs2DQU8YkWEbk57DdJc5AVteJkigcTDHXijgRBV99KrTD3v/Z7uJlE61enpHZop6h3Zj92kRF7fZ8g7lqWYorr0au9X7SieMlXqVLFHQelUZ9OItP2mlzBSD5lSuUeRcbr5xtQGbdvaSXG6jGy58/43MtVtv9qj6P2UjuKLmVqxoQbLWXeJjW6HZPyVgwewZJUGhkGnGwsADMlTp3iEn+vUlQ9l8GvmOrJmiZUi1yBMGanTErR9RJgKWcKUOWiM/nB+iqlNePBXNeId+WzMIWFPmJrMEcMAbxKm0iW2AZJQYMod2sL7rbbqlim931Z0h+Af+msGOzLRSRsIU6MLYUrfrbrd50xVvV/RpVO9X9X7UTpV9H7UWY+nOvWhoyj20gvv92DqeUdRzKeoHdpq7/eYT1V16vluEjXzfXQU8Wxb++Y81WLYV3e8cP3HahL3L5nqfzFT5oGfgpWcAsbyBNtByCJM+fusIUDtkMcCezr74M6EX0z96v1KptwZSTEeb64F49Rv+kiaE6bwsdVk5j08ITp11FwwYuPd+5W9XyTl5Ht0178Mu5bXAkMSQ2wF+2aK0vRGvFszZhjdGx37gn8gTJmDi/B2fkocmjKdp/Lc7YPWw2ts3ILmBcl5ewVCO+EY4OwuJwwUYQtOXydMFb1f0aXnI38tPO/SHzPfsksfXs+EMbgIb136zG7aH2a+m6Oyp896FGcSn+vUwp2O6DxV6BTVUZQ6dT/n+6FLL3Tq0VGI0gTWpU7te83+23s9Cp0qvV+hU5T3k2ZBl2Lqe/NUi2m8uuOFGzxe6fZPe7/BF+cpoS5PwOtlPmMlu5aK+rr2xpSOBTUWzvLBB8iiEX7fo3jvKErvF+bTESx6eBUZqd9EqOtGI+J8zGZE/me/M2Uxwu86dWeqzFOybzP3d8ARneusxwYyDMLUOCZMwbmRd4WaoP3GVNX79frrOsy3Avn8sbbzUVdqEqbmImEqbnVZoRX3toB7d5169H5Unir2KKo6VXi/UqcKpsr51EOnKKYK7/fqTCKVp+RBKP4/np96ylShUxRTn+zQPvJU6f2+malm61VHMfghexRfzRRkugQ+b3uCcbhZHLpdJgMwjLQhzHcK+Tb3mMQHz9BH2BzVRhzl/abHRLgMx63REBxPXAqW2d6uUTQmTGmLZjPS7HmHeJKUMOVG+J2pau+3vyUngL5EmEgO2wuyudMa+vOYIX/eJEwNENGpxXAtRKX3K3SK8n7zHTRBV4OlgMOkwSHsN5cwa++4SOu0uheB3RCm9CGJW9TMt9Cp8pxvwVRoG5mgcHaEPugU1aVHi9j4oFNP8xTV+5U6Ven9qI6i6NJTE50YZbknulXupd+79HKPInePk7c8dcZ2XDIVLVfkn5fk+5fXr95Pta5pSr763bDMU3J7wHLPdeov5KkW02q/6iiGP+QdBF/t/TpHXYClOXOwMbqM+yhciH1wJsk7U63t/awGho9MlTolRKgNi/1pgc1Lh42RHBGmlmujGc03yiEXrtbEheV+Pno768E1+N1bnip0qoajGMACH1uxZrDoDPs1KP2IifR6w+eEhk50ykOaED3foXW6cQZBJ1xE1vmIuug6v70zdVgRprJDL4ZFrf/O1NPdpKd7FM/nUw+mql16taN4vkP78H4lU3/eTaLyFNVRPHSqZOrRUVS93wed+stMcd1X53yFH3LW46t1CmOnBY6yxMS75XFcMuU2Riwz799UX2jf9/XgeB4JFFPN4CILJVOjk7OD5fViRLimMBJKzqsRGBbbxHNn46UC3xMJU9J19HbWo2Cq1KkiT/GjngmBfrawdRlGBrqxuxWMW4Qp6AaEqe1Rs96YKnSKui+93KPgHQPwwjMi63SLfBTVbwFMsztT81Y3F2KOMGV34TemqnsUBVMyNm/sf+soPmHq6V46pVNP8xTFVKFTz+dTxcxXPjWUD96P6v0eOvXc+1G93zd7v3bj1Tlf9EP2KL5ap5ReHIC1WqmM1ekM10gjXxqgR4gwZcm5L1jLyANz2Bu9nUms9n4u6yuwuEYqYySDAaDxZIXAujBNrPEKYcqdiA7gyS+mlIYe0x3F1WkhMNXrTDDMIASk+LslCKeIwfPWUWWFuUSYCpozAVdnviVT5JFsAnnkVAYPulcfaSlhSlmNCVPCijDlbQhTuHNn6mnvV3i/fTRNI/FkDN/20gumqI6C2vcrdKo4O095v6czX2o+VTBVdhSHNY+0s+Bnb97vpI2CsqMovV81T1He78HUfmec/qBTRZ6iuvTzqLHQ9si3/nKX3mL+v+7ObElRrevaF+SBICB4KLJQUFQmjcqZgi12aa9X/09ZWqxCMt1vRObe+X91VhGZUVVRPjnGHLNZivgmoyj/lnsU381Uc7gpwKTV0Tmv66uBvsGqH3ojwsfA15Cp0iDED+Hh9BdTjE61OuIWnKamc/3hYRrpoRDqEG1cwXNGN2tJmQrcS91jdIoyldRT5XPjCqRyr7ck/gz6Ql9MwNxrnOeYdWRKmFt9GM1PxMvWU4/d+Qvpg8e38O9/Oldneo1Hppro/TxXsg8PplxFJZ/cTfKlqszWU9mMItvzzc0osrlfwpR5gIX6kvtlmfq8P/WSpadMMfVUmvu99HwZpnJ16oeZqry78VLmuS9N1/+33k+to8saLodFz+2Ni1vSriJTXnvBx87lGgXEWiJTo0GUer822OJwY3I0o3D3XBcm8abq+e3Z8UC0GJmy665AHGgqS2LOSXD3dnXPszuXgOrU4VY+EKM8h63Wnt7WoE2bqueXSmOVdC7IlNFacAQax/aFnKbIlCflMNUaiTv0ar11EUgsVj3vyhciMjRPEZgfd6aW58OWuO0qfsLLVUKo91vsz+YjS0/uUUzXZ8E+VtUNq1Nba6N/MpdubCY9e9kJJ6TZ34iHF5165/1gWHswxcwmMTqV3Z3PzvsNO+UGZappGrPgxfulPV/W+yU6ldRTKVNmZeBUfo4pnqu86U+V+V/yrkftm3WqeBp40C/YYuzu2x2dMgVKDXVqqVYCsjt6Ixj2Q517MLW52KxOeQNRhXGsyKgL48OFBJMBgZ7wh6mLgEzZy+lTp5jcL/F+JRBi6HBQieHq7SUS9idjwB+nT6bWBasHE6XwZCqbURS38gaMtivHtlk5AHH7yFTDuDNVryJTloRMTeQ/TCU6tem404f3S5lqma7mM96vWdbIhWUqyf1qRsOjTH3h/bKzSYz3Kzn1ul0K3S2bUWSZorvzSe6XyxTj/bI7iVmmaO6XMtVZ1iQbf5RVvB/WKb7Ev/N+pV8yR/HdTNUu1S4ETfyxYnNWe0biUKlSpuyt0w7I+TYIYbze61y2nqJMGauGCFp3InnOsVmJKFNUpyof+xnZHqsDGJHiq/drVuLZQRsv1gvQiCxzdmWGX38rjiJQJWTK2fNYDw2ayFTQLxCSraeoTomX0wysoCBx7ripVIh+Q6ZIrSER17aRqdYAmRpI9l9MMT3fhKm1K685hqmsTmWz9IQps7kf8C9Z+rvd+VSnskx90fNlsvTE+813reNDp1Lvl5+l/3c6JQhv+lNl4ZfMUXx/z9e4z+uteAL1asUn8lasQnCs8p4zuxx8sjLtEQTOCHVqJfcuqFN+15Z6EzNub5feQXMtgYMueCIHmxoyKOw8As7UQaaMOTICI2TK4brI1K47i17qqdJssQBreJWJfTXCgLTWyFRTq9042EbIFDczegC14ytTtD+1HGljUBeCRMBvWjxZSLsQtGCNTKniYUnUKzLlcnedSucomIwi1/sxuV+WqcT75WYUDFNfZBSNbYmwOpVmFEbhA3+fer+mV45nLxlFolMJU4apq/DW+2V1KmFqXsSy/Kd1Siy/2fUo/5Z7FN/NlM2L1j1L52J7eDq0KVMwKvLEHkLkE6VnjcC+yH906o/3o/WUPndvoDdOogcFFb+e8MiUX4MSB4VyGJGtrwxguBvXCVNPMXMUPWk0B1M9ljnodxWfBO1+SJmy13rlvumHOjUMDoRQ78c5V4OtpzarXQRGhZeIrQbKhUQNZKqG3o84yhmZ0hbIFAhT7bGTmNRTuUyZyJ7+olPZOYqUKapTubNJX9RT73K/bD2VMLWcycGDqeukZ74wxWQUiU69zCYl835pfyph6qd1SlLeZRTSL3nP97u9nzk9WzBeFZCpaqFiktDhquA7BZ64nFgBMo2Rqb4VpDqFTCUZBdUpwy1ewZI7oucOz1GbtHvIlNc4409L7wOZUqvIlHeIXpmi3q9T7M6g+rEvx05xEgIJZ24IXW12i525j94t0anJMEKdqcVdeMko7PEihHbZETl3dQkPRG6vR9D9WImcMzeQKXGnLCAqTZ5MJTqV1FNM7petp5ieL8NUqlNf1FP/SKcSpszKei0xO4lZpph6iu75Zpii3m9vOzV2jiLRqXlZ3njMXDrVqVr7yNfKZCjg35dTvJ9mSubf9KfK0i/Z9fhupiJr04LJqMx5lCnV/sNUZ4o1f3tsDMERzb+YSrxfdzKJl5oj3y5AjscnU0psE3DNbil2J3MrIpeO2AeotOsk6/1o7le6dOdYDzXLMewEq02ZqsZ37zetIBMzy/DBPf/RqexsEmkiiboHyFTLtA6ku0Cd6gR3pjqbw4ycS8jUpFTUuPzZpESnpgse67OEqbl55limmJ5vJvejOnXuriT7Y67tiKmN5zrTn6JZOmXqnqUbHyt9WZvPjsRGkdh6xmYqbPP7U/n3KFKmmNwvy1R+zzdlKskoqE4ZnsP/IFOK8C6jKP+SOQrtm71frfVkCj56bZN8aMiUq0ZYX+0HyNRCJugBV4IePzOKZ5ZOdWq5PV1AW+xEQpnazZGp3uxUioF3kCmp+4ep3DmKvtmYgdHdlj0Ie0qb+LfuCJo99Ra7Fz9a4icFmYpa94ZVZtfjkVHU0St2u2cxdrcbZUsOW9QpK65jfVe0kallUZnD4NJ96lS255tmFNT7ZZlqXPciO5eeZSr7Vk52NimZoWX6UylTX+hUtj+V2/M1zfrF/59nk9J6ylz0HOkHmapI77yfnK75/qfvemjfrFPlVdiC4VBCpmY66tSltSiCpSg8cTZG9GBq4K/0+xvaJf6lnhL7uws0l8aTKTWyNQi9Til2ZhclIKLA9WFiKU/vl+oUradODW0Gzet9133QQaZasydTzqmCapIw5ZXDJ1NJPcVkFJMCfn19exJjEAfIFKmsh9A8rvD3fBWZmlnIVO980l7uJjHeL5v7MXMU2f5UkqXHK3NM8nu+WZ1K6ymqU597PyajYHQqm1Gk3o9hisn9/nmW/sNMlTjlzQxt+bfco/hups7iFHWqNECmAv6gU6aatxHH2dNNu03GveoQPLX3F1OJTlnxPN5q0WJ9AbW4FjhY2u0HU/66U/LcnoRMbXhkKtTucw4pU0nPl+qUUJVn0OVWT6aEQ2sIVVm9ebBfIlP34zEASwWZyK2n3I/WCDraQfTsov1kyozuTCU6lTAVHcdazOhUbpaen1FkmZL7O4cyxWTpX/Sn0iyd0akk96PeL2FqXuqevbc930yWTjMK5r5fklFkbzvnzqVTpn62niqVuDd7vmXmPY3/dI6CfHeW7t116tLnPNc7RDoprydFqEVDjnMKk0qbBFVlCG7V1+Nsz5d6P/8wOYM51AXOPZ8OJukblgZO51jyYK7uA1KdIlNQR6ZoPRXxqwWbUaxDYQqttV4mYJX2JunqyJTVnt4829Pxk385P5lidGrWUVeP/tTM00bQkNtYz3Wq+y0ptBZDMKw7U9PpISIwR6bsUxeZyu1PZTOKdIY2vz+VzdKTeuqL2aRsPVWRVhpbT2WZoneTMkzReiphKpv7pd6PqaeYjCKdTTLLrcKBej/K1M/WUyXh3c3McuWXzFF8t051aoMW+Pse6pS9fDJlzMpPpmZ7MYDopOleVqdoRjHV3TOo7aXA2aUJMjXZIlPjUvvJ1OZw7oHrlZ9MJbnfStvvY5pR9Ae3KTSCuIxVRi80ibNtBJQpd823I7JqEw/6m9FTp7JZesKUekWdgui8XxJ/sghAR+/ngXo+BJSpwaHzZCqdTaLeb1ef3uzt6bh66fnmz1EkOpWbUTTF6dWv7T/i6ie53yjW/dpNGtbymcr2p/L3pxKmtrfqka2nmBsvifejt8iY3C/RqSSjYJj6Ye8nSuU3TFV/SUZBfoKpRKeg4bd1MlkiU83ugIttoYiM6GVkym8u9Of+1L3nK3faJqHeL2HKVMmTqY7w1ClbmKH3m4bIlL/b6vFLzzfxfsXhkymHq1tYdfSRKbOKTDnLCJlyNsiUs9tpcbaeokw1eo0R6NEeGSrb4ZLc/EkAJPrDlGEpMwgOf7xfsueb1anE+9Geb3Z/irmXnplNYrxfolOUqfwbL2mWnuhU4v2+yihy5yg+zyjWxkWNu5ezOaM69eHw68ccRbW+Cmg9RXWKydJ/WKck5c27HmX1l2QU382UUrSbMOry9/m6P0xVXYmLXV+ITFI+7wOY8JDqFDJVdnqmR3VKn3XPUD3H6P0G/ejBFNioU662DX1iqPse9AsDrMcyM7TU+516pynop5rEUaamXW3wYKrrI1OdNTIVHcvaJ3u+MhRHYFo7rKfMKjK1vCBTanElEvtgI1OFkjgD2I01rz/Zttsv/anP5yjezSble7+sTqVz6dT7DS7zV6YYnfpi1yOjU4z3S5h6N0NrXpudJc0oEqaMo+NcfpApmXuXpdd+SUbx3fXUoOo9vJ9dIBWddLqjAnRqfS52zHrFJPHiHEDPPevk0Z8SojbVKcrUvFQ8QaOkCrE9biBT9R4y1a/vS8TpzJCpahWZmhzW+mN/6sSVZ+xc+nq/mECnMJM4O/IVnbRkZErtVG/Ebi7byMSt6oF7GaLOpN5vxvNLzgjOu2Xt1Jax/pI/ROIe+8qMTLqTAVTrdWRqUUWm5DiHqaz3Y/pTqU69eL80o/jC+2Xv++UydbPwM0+937DojOjuPGUqrafyvV8ym5RlKjtH8bI/ldZT/17up7y7mVmu/ZKbmd9dT80KqFP2yeeIzXMHlWzVURH0c4+LYXE86ASi/QDGZxu934MpqcMyZdTkE3S3UyF21SLqXKgaGrhHq3RPlJEpsbvxYdhuPHUqySioTgmTy1IrfkwmQKpTiXOD9l4ngV0cgDWd3IhzJZWArKOqC47e1GLfmxdNJqMwy9wOa25TGEJzbIoEKg1kCnbIVDdaIlOd6QH//DkyFX1E2ss9Cur90nqK6U8x9VS2P3UoyR07VkvRY9cjy1Ti/ZK7SdmM4p/VUwlT2bl0OpskukbEMNUyNbX9RZbOMJXc92OY+jd6vqWK9G7eT/sl73p8t07xQ6MJvSbHEeeyj1Qy67sFUCXUKXtdQN0KpM0AoltXJ9T7rRqqRb1fZxhyM8pUI6iiTtVPT6aGC2QKggCZKoqxD955/ayn0tyP6pQwdSdQX0+k2G7ze5XoVrH/YErnKj7pb5GpyAj+1qmUqfi0C6BjGsgUKSoR0QRkqnW8Zybo/nxyPohTCJbRZ94vlyn6BgEyNXvZ802zdIapWaB8xNmMgjLFkdB6YYrRqfTGS35GwdRTKVNM7pfMUSTejzJ1md8ZTXM/u+702XoqyShWpY3800wJnPxOp8gvufHy3UzVD/d66sNFpjZh+8FUolO2ukKdKjTiAQyigk6YjILJ/YZn4QT1j4LgOdsVMhjPnzrlEMkCcirdmXLrupftT1GmGvFoAmZ9LMWueQhVsirJfWjKxSsHpz0y5W6QqUCQkIlM7keZas5OwwdTiU41t8iUVfzD1EZEpgbLtublZ+lZ75cylb3v1+oMCF/j1q7Ner94XBZeMor8Pd9cnUpmk3K9H5NRUJ0qgujn6xTDVDZLTzKKj0PDZ+upf0OnhBL3LkvXf0tG8c1MFQekCaDfkKm+vK8QZYtMdU8851HvN/eRqYkUPXUq3fWgOiXW10foCOMnU62uUQPntuM56F6Qqf4CmRqXlk+mUu9ncNF9R1HpjqG1jZCpim+ppDAWetC4IlPuh3IA0uCr9zcSDM2j3m/qOPUXnWqd1gLnXrphRDbFUR9MC5lyV9MIKFN+/Een0p3EbD1FM4qs98vXqbv3ay2WWN9kM4rcd+eZOYqUKZpRJPXUSZJPrPdLbpHRXQ97uGqy3k8tjHXKVNNUwWR0iuZ+WZ3Kzf0SnfrhjEIQSm+ydJn7JTdevpsph6s2IaxesJ5ybshUYdSogDa/MyXd32Trdqd9GMaWfn+Lpn5gMgoL+l6gNTlkSucUwXNPvcPD+4WVFnq/hKnTeOpB0NM/06mUKeB1ZMqYok6R7V2nlhYypajKg6nsrgdl6hosAuiOVwIH88k+IqMWMmXE9x507z5bNXGQKVhHGvnC+zE6le1PpUwxOpX1fswMbeL9XuqptD/1YXbUTzKKsi1UGKZe6qlMzzerU1mmaJbO1FOJTqVZ+k8zJUpvsnSZ/yW7Ht/NlDpVkKlJ98ZRphbB30yF5+kAnMaecA+dumcUzFx6rTA5UKZsro5MlSNSgyDePb1ff4RM9QzvL51ier7dgjsG/TKUUOf2cgUdJupUwpTjhMjUeaw40N8aT++XzdKtPjJlOnX0ets+MlXnkak61lOx27jPH/YscQLj+V4jTEbB7M4n/aksU1nvx+hUyhQz75eb+2XfysnXqc97vi/7U5l6KptRMP2plzmKVKeYLN2zncMPMiXJbzIKmf8lux7f3Z9KmIIpoPfr7MIKCQ6tCrTsG+e5l+VBpTpFmUp0KskoGJ3aNPsPptx+IVKp95uMmk/vVxyEHkTyQifMHAWT+9ntYvRgamjtKuRwvPmgTpEpu70/tMlgg0xN+gIysZpNVOr95tF26dEsfaVPAqjuUZecajEMiAR91DleF2KnMkWmnDIyFczC9zqVzSjy66lsRjE4dnh70+Y+XnSq5ULtQjOK9SpqEMOa+zrVKWld2pCWFwgBW0+lOkXn0nO9X8LUtFw6cNT7HY+zor3wdqrH6FS258vo1NIt8f8OU+V3NzPl33KP4ruZCmd3pgqnp04lTKm+x3n20Uempo1BHwbzJnnsT6W5H9WpsugiU/WyQChTtQIy1bPu3q9uKA+m/ONNZ/enskypC0ki7thDpoIhMmV+jK+xveCQKbuETEWntUbyZ5PWsjugTNn7rhWQsdnvQa2vY30nDpCpTh+ZGs2Uz5jK7k/l7iQyWXrKFNWphCkm90uzdHY2Kd31SJjKZhTvdCrbn2J0Kt3zzWYUtOeb7U8lTP0r9ZTy7mamLMip+fsvmdK/2ftNmmcT+tz+xjn6yKqQalhUoNu4Yn1lVFC3hnOvD6NDQLh+XVxtKVNKkxhc1/I8X7teWwfQZKHE2dERmUq8X1j74Dlnfd63SV9DppwC6pQ/sC7AeD/KlKHdImjeBhLWc8pOIjI5+VCfIVNuy0MmTHL3fvX1XzqVZBRUp9qV/gBq6gJ1CX/k+aTfR6ZU9H4PpuoOMmVPrBrXjzZtvVaVFd1Gkzl5mfejOrU0vX1+f4qtp9KMImEqW09lcz+qU4n3+1/rqdtwaOTrlGkWZyrVKTpH0TpIAVNPGXx1uWV1ameMo5p9c1CXr6H84zpVeXczUxZ/ybse361T54gzwfHbN849XUOJLJuyArrhYj1FDsjYomP3wLWkv3QqYardG5JIG3Qae7BIXyC23ms/dGpETPR+iU6VigMXJueLTvJzv81oHUK715dQ1+KRRFZnZIoohWsM4T4yyeEgAji6oLG788xc+mjdHQCZEGRKLiBTtQsyVY3uTAUb/P7CgRvDeLx7MpXM0H6RUaTeLztHkWWKer8kS8/O0ObeIqNMddXeZ1k6w1Tan2K8X5qlP/an7kz9D7lf6v3+DZ0SufKb/pQs/ZI7tN/NlCahTkXH7S2G3QcyldWpwtnuYz20JjHDFFNP8a6wh9aphzqVMJXo1Djc8pxdmaJOdcrIlHe7EI6Z92N0yo52IZhGSSJOwWtJ+Mk7eaANxk+mljtkanzpaSR/jqK7aA2gxdeE2A3Ge58MddeHTkyQqaaN3y/vkKlhdGcq8X4pU8zNTGYuPcvU5xkFw1TW++W+50tzv4SppJ76SqfSu0kJUzuVGzyYSrP0fKZy+1PU+2Xn/X5Wp0S+8qY/JUu/Y9dD5b7Z+11XGxMG2w0yFZjKg6lEp9x5rFRII0SdCnb9J1NJlp7kfpQpQ0WmanuuxEFLr6jkoiBTdmHLx24oIlOFjefC0Aad5N+hrQaoU60dL3LuVZZ58uHtHkzZmoVMNAkyFXArjWT3pyhTQrPYp0zBuoNMuS4y1YpigTjdAX5/SUSmBkHrL51a9Mzpy2zSFz3f7eGofTJHkVtPJUzRjCI7m6SrzYf3YzKK3P7Ui07l9qeyPd93/alUp1pSp7b9QaYE/l1GUf4lcxTfXU/VndiEgNSRKWMb8vhJOslQvQBHYEj2FcLVjR4MVj0SM7lf4v0oU9XWaUeZcjZtZGqwJQ/vR3VqHCNTXs/+S6eYjMJw79eSZF/knOMNmbI6Oxeq3fHVc7HsxipMQKY8oVTjsrNJ1PuBgUx14/sML6yUv5giBjJ1jpEpfzB66tS72SRtG59fdCo3o8j2p97doWXqqfyMIpP70Yzic6ayOpWtp5jZpGx/6t+op/DXu4xC/i0ZxTd7P74bGjBeL2+eq80snkT2Daug2OaIKyroBROmbL30h6n6ssUy5Wx3O2i2nFIMUoReMWFqaG5Qpxw7bJPSxHYgCLrIFNe++KxO0Xpq547ArLioU/PRDk2AhUyZlejq2QpBpgrAoffrYCHDzlHc59KpThFO7oPmqoLnlgpIpzVDphrHGHXzvIl0silyEXiD1l/ej+pU6v2YLD3N/ZiMItEpWk/RGdqMTmXrqdy3RylT06BW/SRLfzdHkdZTuRlFfpae25/6V3RKKr+bo/gt9yi+W6eM3cAAL1rcPLsYIFMTZy1DbXi6cU6PQ6acIvEhKt6IxzBF59KT3K92GH2AapxLsdtbIlNHr1qDaG7wMeD/QZv0RshUb1P8i6ljN9o/mBqs7zdd+LMYowMcXchitXahXb8ztVKwPiudOBsCR39liuZ++/2pB51RQSDuqGcBuWy7HjTqBJmyzpFKJgEyNRmWazHj/b7I/RKdSnI/OkPL5H6Lnrdk5tKZ3O+LGdqs90uYKsr7dUyZSmeTWmK7f3ipp5LcL1tPJUy1TPksMf0pqlP72nxsz1bn9WOOgupUMu+3qB99mvv9K0zdz018zVTld2QU315PCQPbgGAeP5nadhZlqLePN/w5H1oSGY2qPgSnBXnsemR1yh/1kanZpRTboY9MNdaoU70LMmXfxNAkdROZAmPy6v0oU2JRGwLR728guDIydbEWDtUpt7xDLzmWkCkP/L+YYmaT6h/IVHNfFDywVqhTH2tkyujfmQoN1KmEqZF/Z+qN92Pqqdw7tFmmsrkfc98v8X759yjSeio/o8i+QZA7R8HoVG5GkdWpbM838X6tiVVb/iBTCv9ujqLyS97z/W6dkmYEdUpUb54znVoX0t9MylA1O6hT+5YikYug+DD4uL+HS/tTf3Sq04AYtEFb20L1dip5zprDr090yh1snkyNieWAfSyQ+CX3u4zUSBuU5AdTVKcK84kD2i66Ekdwn0zZyh/vZ82uhNWphKlaE3UKPuqoU91T1wXduns/EFGnetofptJ7FMxsEs/bp690qnXdcKz3W9cXFmXKOM/xM57N/T7XKcb7MUxle77v6il2J7FyruTrVP4cRdqfojr1w0xVhHcZRfX/6ByFdzUMsNvjG7HDATI1I6MytIv7W+xqi5AnZVd8MMV4v4ouGzH1fpWBvAWj2S55NqmgrpFuVQW7ijrlFs7WK1PMTmLC1JkTkKnK/ZaY3GpdUL1Qp/RuBZmatZCphotMhVXyWUZhVBc90PnK/c2DpdImq1vLBQ11KrZFG5kCG5ly3XLN64/WVuWlP/X5HdovbpEx7099nvtl96coU/vLtsjWU9k93+z+VMIUsz+Ver9s7vfP+lPMDO3PZhQSV36XUajl9Nf/pYxiM642wN9XbsSpn8ID4fauBKTaRu83GyFTtfvrAlj2/6VTWaa6lX3Jc/fxXiLWFHXKL615DyYDZEq/IFPDs4JMJfVUsjtPZ2gT7wfWKYBGuBc9V6jJF9IbTgDaQXglMLkpFSJPzzY49bj22EnM7nokTHUP4ZMp2bwzVYyRqcUZvWjL4kJw3A9kKqmnsjO0aX+KmfdL7lEwO4m5cxTZeb9sRvGiU8m8X8qUWXQbJrvrkXq//J5vMpuUMLUu7A5f6RQzl87kfolOMd7vZ+spiVfezVHUfsm7Ht/NlC6IDei1RlfO6RT3B7K/tiTQtzvUqaCsXAhX4DwYa0Xy2PVY9cwmZapd63BtbXg8baBebJaInbzJljA1sFe85zQFRSeHggHg2+GTKWYuPWHKrC0CaGo7kTiL4e5ARDICaHHKlbhDbf9gahQtkKlkNinxfswMrVnq+9BojEqcO27v2ySYtBzo9DXUzfEGmaoHyJTtNp9MZXO/d3MU73q+2dmkL3QqYWp+iQovud8XGQXT8010ansoaC9MncJYJdZyt4Xaal4PaUZBZ5NyM4p/o56SBO6d99N+ya7HdzPVXXINgPrwytnqGnVqUe9K0F02b7HtfyBTq8r9Qu3tRB57vtncT+AmyNTKLBGnGyJTN0tRYdzSeeJWi8iULyNTw/6IvLw9SvtTs+rklalGI7xwdjhCndop5y543OJvnUqz9FbY8sAYSCXOWerIlBMhU91YQ51KmFJXyNQIpJqX/05isuuRve+XfSOb9qeSu0kpU3TPN/V+2f5Udn+K8X5JPUV3PbI9X+b9qeRe+uc3XrIZBTNDm/ueL/V+6e78T+uU+O5mpvxb7lF8N1NOZ1OHcFK6xrAr7LckFjURumrj5jm3+f5C9NLZg8HxSMjD+/3RKcrUqdBfQ6e6RqaWI4Un8yEy5VaWPHHU7l4nyyUB9G474vlK69J+0Sl10B+A4ZvIlFcebcnijExVeWTK6e+Q0amJTA1MrRZns/SmuB9FtaCueaAXB6XYVQ6hSYj0R6e6NjIlO+cQhrCteS/9qTc3Xl6ydKY/lWbp2Xm/LFPZ/lTq/WhGUR+PA9b75WbpTH8qraeyOkW9X6JTTEaR9X7/nk5J725myuT/6GzSSInrAHLvGuM/1toScSILYCjrm2fvauGDqVGl8sf7+fh/nmTpNPdbi9016FyjRMBwkSlRF1WIrBh1ajdBpvwFMtU3P1CnUu+X9KdoRjGbtgbQ5O5vGBjz1pboHyMbaoGCTKkLZIrMkalw4SATqfdjmGqrRQ+0mVCKnWaETJ0XDQesaIH1nXy2JHLe3SHtBjWSZepdRpE/l572fGnuZ1Xmt5f9qS9mkxidSuqpy2HVt1fB9chl6ynKVG+IP0OY/lTq/b7oTyVMvWQUiff717J0qfzuZqasp6vz/+UdWpX/ZqbG+qAOjs8hU76vbEmthUzVRNQp1yxbB9Jx9h5MTOsvnSqoV8OjTPXl4gqIpfGc696QwfYZmXI1wnHuXAhVEoVVG8ai9NSpJKOgPd/jAL2gutH60C3XBQ6qDjIV1fo2NBejS2xvNWSKK+w7MJRrT6ayO4mcdHOhHfRQp2a6ZRJ/hFa2Zd2ZmhnI1E5EpjzL/LKemhc3K3Yncb1ZE1ancrN0RqeyuR+jU9ncL1tPfa5TX8z7MUyR/Uz+KktndGpECm1Wp/RmbfaDTCncm/6U8kvuUXw7UxpBpgbdy9WjTPnuTYDqx+qG9c1MOZDrdOPBUFT+MHXXKSaj0MfaCqxwwXOOMrJQ1yZilTIF4hqZ8lvIVGhskalkfyrN/Zr7HvjaZSH3obW/32RRTHlLjEK/C1ZDvsRO+Z47nivIlF9GncrOpVOmNsuTC80if2fozlRDQKaMulYilKmPPjI16YioU5/vetB6qth1eGZ/Kp+pRKcWwSJkdeqLLD27P5XN0hOdYjKKacvU2dmkxPtNl8e+ZzRssf2iU1mmcu9RUJ1KvF867/fTOlUpvckoFD5t+f6XGcW3e7/LxX4wZRcP4ZK0t7sS1GxyI1Aw9wfCr6f3W2Cyxvk9obd8YarLCyvQhBofU6aUAleF0NE4zjmckCndRKZGJ4OwO4mM9wP51oOOGwuxI6rI1MfG7YLO/2Fq2USmoq36l04xTNUWyJQx95CpeqjopLO9Ry78nanG9D6/WDwPYdzZfOb9skzlej9mjmLaazXZLD3r/d7dzAxUqLzkfoz3e5f7pTrVNMtVnr3tnDJFMwqrWd+yTGVmaH+YqTInvelPYaXwK+YoVO6bM4rAJDqMzePVc66esiTTy6IEhhejTnkzrK/WJWQq0prac893CQb1fpQpZ71YUqagUUZdcyRkaryvIVOLhqUSvq7Y4M4HT6ZUzpmwTJmXdQ80uO/pbma7JanZf5iKXWQq6CNTgw38zVRaT320Fg7Uya3k2SFBpgaBZgP+dVE3K/aTqb7xt05lZ2jf3cxk5tIT75foFDPv94/uUVCmEu9XchfrR38q6/1ydSphKl+n/oeMIs3SPz66Ze6HvV+Zl9/0p5Rfco/ih5iaWsjUjAtnRC8ueNAq8ysHRwO9YMAjU/2L9JdOJUx1Cy3O1Jb6ZAktmPKxPWiGB6IKyFS/WONiu91HnVKKYhfGqkBedudpPVVuT3zo4rfFTqCOliQQux1oloYXD0QNmVIvyJQ9Umsk25/KMuUulL1KlhVkivTvTN2qyJQXIFO+MXjVqfyeb+5c+hcztFnv9y6jSHWKYepFp/7J/hTj/b7oT031gv9ST8Urrew1P4xa9INMCfmfPYapX3KP4tuZ2sfKgyk73CNT3d2Eh2atduXsa4A69VEZODBpD1Cnlnxp9qJTCVPNyZj3gHeeTA0DlYvd7kqukH0FmXKrOUzResppIVOkWRU88KUR/vklZKpdRKbcqIVeUipu2nBfmiC+NO1IDFNmfzPyawI/cqDRgxKxpRiZai6RqdrsXt9tz/j9johMOa2NyjFzFMlcen6Wns77vex6JEwlOjW/2KOXufT8+37Z286fM5Xt+b7ceMnN/ZL+VFJPUaaycxTZ3O9rporL+f6Q95v/B6Dr0Go=</prop>
			<obj name="TemperatureLog" class="TemperatureLog" version="2">
				<prop name="Times">TEFSWgAAhYkAAICFhA4BAACoAgAAQgQAANwFAACABwAAGgkAALQKAABODAAA6A0AAIwPAAAmEQAAwBIAAFoUAAD+FQAAmBcAADIZAADMGgAAcBwAAAoeAACkHwAAPiEAAOIiAAB8JAAAFiYAALAnAABUKQAA7ioAAIgsAAAsLgAAxi8AAGAxAAD6MgAAnjQAADg2AADSNwAAbDkAABA7AACqPAAARD4AAN4/AAB4QQAAHEMAALZEAABQRgAA6kcAAI5JAAAoSwAAwkwAAFxOAAD2TwAAmlEAADRTAADOVAAAclYAAAxYAACmWQAAQFsAAORcAAB+XgAAGGAAALJhAABWYwAA8GQAAIpmAAAuaAAAyGkAAGJrAAD8bAAAoG4AADpwAADUcQAAbnMAAAh1AACsdgAARngAAOB5AAB6ewAAFH0AALh+AABSgAAA7IEAAIaDAAAqhQAAxIYAAF6IAAACigAAnIsAADaNAADQjgAAdJAAAA6SAACokwAAQpUAAOaWAACAmAAAGpoAALSbAABYnQAA8p4AAIygAAAwogAAyqMAAGSlAAD+pgAAmKgAADyqAADWqwAAcK0AAAqvAACksAAASLIAAOKzAAB8tQAAFrcAALq4AABUugAA7rsAAJK9AAAsvwAAxsAAAGDCAAAExAAAnsUAADjHAADSyAAAdsoAABDMAACqzQAARM8AAOjQAACC0gAAHNQAALbVAABa1wAA9NgAAI7aAAAo3AAAzN0AAGbfAAAA4QAAmuIAAD7kAADY5QAAcucAAAzpAACw6gAASuwAAOTtAAB+7wAAGPEAALzyAABW9AAA8PUAAIr3AAAu+QAAyPoAAGL8AAD8/QAAoP8AADoBAQDUAgEAeAQBABIGAQCsBwEARgkBAOoKAQCEDAEAHg4BALgPAQBcEQEA9hIBAJAUAQAqFgEAzhcBAGgZAQACGwEAnBwBADYeAQDaHwEAdCEBAA4jAQCoJAEATCYBAOYnAQCAKQEAGisBAL4sAQBYLgEA8i8BAIwxAQAwMwEAyjQBAGQ2AQAIOAEAojkBADw7AQDWPAEAej4BABRAAQCuQQEASEMBAOxEAQCGRgEAIEgBALpJAQBUSwEA+EwBAJJOAQAsUAEAxlEBAGpTAQAEVQEAnlYBADhYAQDcWQEAdlsBABBdAQCqXgEATmABAOhhAQCCYwEAJmUBAMBmAQBaaAEA9GkBAJhrAQAybQEAzG4BAGZwAQAKcgEApHMBAD51AQDYdgEAfHgBABZ6AQCwewEASn0BAOR+AQCIgAEAIoIBALyDAQBWhQEA+oYBAJSIAQAuigEAyIsBAGyNAQAGjwEAoJABADqSAQDekwEAeJUBABKXAQCsmAEAUJoBAOqbAQCEnQEAHp8BAMKgAQBcogEA9qMBAJClAQA0pwEAzqgBAGiqAQACrAEApq0BAECvAQDasAEAdLIBABi0AQCytQEATLcBAOa4AQCAugEAJLwBAL69AQBYvwEA8sABAJbCAQAwxAEAysUBAG7HAQAIyQEAosoBADzMAQDgzQEAes8BABTRAQCu0gEAUtQBAOzVAQCG1wEAKtkBAMTaAQBe3AEA+N0BAJLfAQA24QEA0OIBAGrkAQAE5gEAqOcBAELpAQDc6gEAduwBABDuAQC07wEATvEBAOjyAQCM9AEAJvYBAMD3AQBa+QEA9PoBAJj8AQAy/gEAzP8BAGYBAgAKAwIApAQCAD4GAgDiBwIAfAkCABYLAgCwDAIAVA4CAO4PAgCIEQIAIhMCAMYUAgBgFgIA+hcCAJ4ZAgA4GwIA0hwCAGweAgAGIAIAqiECAEQjAgDeJAIAeCYCABwoAgC2KQIAUCsCAOosAgCELgIAKDACAMIxAgBcMwIA9jQCAJo2AgA0OAIAzjkCAHI7AgAMPQIApj4CAEBAAgDkQQIAfkMCABhFAgCyRgIAVkgCAPBJAgCKSwIAJE0CAMhOAgBiUAIA/FECAJZTAgA6VQIA1FYCAG5YAgAIWgIArFsCAEZdAgDgXgIAemACABRiAgC4YwIAUmUCAOxmAgCGaAIAKmoCAMRrAgBebQIA+G4CAJxwAgA2cgIA0HMCAGp1AgAOdwIAqHgCAEJ6AgDmewIAgH0CABp/AgC0gAIAWIICAPKDAgCMhQIAJocCAMqIAgBkigIA/osCAJiNAgA8jwIA1pACAHCSAgAKlAIApJUCAEiXAgDimAIAfJoCABacAgC6nQIAVJ8CAO6gAgCIogIALKQCAMalAgBgpwIA+qgCAJ6qAgA4rAIA0q0CAGyvAgAQsQIAqrICAES0AgDotQIAgrcCABy5AgC2ugIAULwCAPS9AgCOvwIAKMECAMLCAgBmxAIAAMYCAJrHAgA0yQIA2MoCAHLMAgAMzgIAps8CAErRAgDk0gIAftQCACLWAgC81wIAVtkCAPDaAgCU3AIALt4CAMjfAgBi4QIABuMCAKDkAgA65gIA1OcCAG7pAgAS6wIArOwCAEbuAgDg7wIAhPECAB7zAgC49AIAUvYCAPb3AgCQ+QIAKvsCAMT8AgBo/gIAAgADAJwBAwA2AwMA2gQDAHQGAwAOCAMAqAkDAEwLAwDmDAMAgA4DABoQAwC+EQMAWBMDAPIUAwCMFgMAMBgDAMoZAwBkGwMACB0DAKIeAwA8IAMA1iEDAHojAwAUJQMAriYDAEgoAwDiKQMAhisDACAtAwC6LgMAVDADAPgxAwCSMwMALDUDAMY2AwBgOAMABDoDAJ47AwA4PQMA3D4DAHZAAwAQQgMAqkMDAE5FAwDoRgMAgkgDABxKAwDASwMAWk0DAPROAwCYUAMAMlIDAMxTAwBmVQMAAFcDAKRYAwA+WgMA2FsDAHJdAwAWXwMAsGADAEpiAwDkYwMAfmUDACJnAwC8aAMAVmoDAPBrAwCUbQMALm8DAMhwAwBscgMABnQDAKB1AwA6dwMA3ngDAHh6AwASfAMArH0DAFB/AwDqgAMAhIIDAB6EAwDChQMAXIcDAPaIAwCQigMANIwDAM6NAwBojwMAApEDAKaSAwBAlAMA2pUDAHSXAwAOmQMAspoDAEycAwDmnQMAgJ8DACShAwC+ogMAWKQDAPKlAwCWpwMAMKkDAMqqAwBurAMACK4DAKKvAwA8sQMA4LIDAHq0AwAUtgMArrcDAFK5AwDsugMAhrwDACC+AwDEvwMAXsEDAPjCAwCSxAMANsYDANDHAwBqyQMABMsDAKjMAwBCzgMA3M8DAHbRAwAa0wMAtNQDAE7WAwDo1wMAjNkDACbbAwDA3AMAWt4DAP7fAwCY4QMAMuMDAMzkAwBw5gMACugDAKTpAwA+6wMA2OwDAHzuAwAW8AMAsPEDAErzAwDu9AMAiPYDACL4AwC8+QMAYPsDAPr8AwCU/gMALgAEANIBBABsAwQABgUEAKoGBABECAQA3gkEAHgLBAAcDQQAtg4EAFAQBADqEQQAjhMEACgVBADCFgQAXBgEAAAaBACaGwQANB0EAM4eBAByIAQADCIEAKYjBABAJQQA2iYEAH4oBAAYKgQAsisEAEwtBADwLgQAijAEACQyBAC+MwQAYjUEAPw2BACWOAQAMDoEANQ7BABuPQQACD8EAKJABABGQgQA4EMEAHpFBAAeRwQAuEgEAFJKBADsSwQAkE0EACpPBADEUAQAXlIEAAJUBACcVQQANlcEANBYBABqWgQADlwEAKhdBABCXwQA3GAEAIBiBAAaZAQAtGUEAE5nBADoaAQAjGoEACZsBADAbQQAZG8EAP5wBACYcgQAMnQEANZ1BABwdwQACnkEAKR6BABIfAQA4n0EAHx/BAAggQQAuoIEAFSEBADuhQQAkocEACyJBADGigQAYIwEAPqNBACejwQAOJEEANKSBABslAQAEJYEAKqXBABEmQQA3poEAHicBAAcngQAtp8EAFChBAD0ogQAjqQEACimBADCpwQAZqkEAACrBACarAQANK4EANivBABysQQADLMEAKa0BABKtgQA5LcEAH65BAAiuwQAvLwEAFa+BADwvwQAisEEAC7DBADIxAQAYsYEAPzHBACWyQQAOssEANTMBABuzgQACNAEAKzRBABG0wQA4NQEAITWBAAe2AQAuNkEAFLbBAD23AQAkN4EACrgBADE4QQAaOMEAALlBACc5gQANugEANDpBAB06wQADu0EAKjuBABC8AQA5vEEAIDzBAAa9QQAtPYEAFj4BADy+QQAjPsEADD9BADK/gQAZAAFAP4BBQCiAwUAPAUFANYGBQBwCAUAFAoFAK4LBQBIDQUA4g4FAIYQBQAgEgUAuhMFAFQVBQD4FgUAkhgFACwaBQDGGwUAYB0FAAQfBQCeIAUAOCIFANIjBQB2JQUAECcFAKooBQBEKgUA6CsFAIItBQAcLwUAtjAFAFoyBQD0MwUAjjUFACg3BQDMOAUAZjoFAAA8BQCkPQUAPj8FANhABQByQgUAFkQFALBFBQBKRwUA5EgFAIhKBQAiTAUAvE0FAFZPBQD6UAUAlFIFAC5UBQDIVQUAYlcFAAZZBQCgWgUAOlwFANRdBQB4XwUAEmEFAKxiBQBGZAUA6mUFAIRnBQAeaQUAuGoFAFxsBQD2bQUAkG8FADRxBQDOcgUAaHQFAAJ2BQCmdwUAQHkFANp6BQB0fAUAGH4FALJ/BQBMgQUA5oIFAICEBQAkhgUAvocFAFiJBQDyigUAlowFADCOBQDKjwUAZJEFAAiTBQCilAUAPJYFANaXBQB6mQUAFJsFAK6cBQBIngUA7J8FAIahBQAgowUAxKQFAF6mBQD4pwUAkqkFADarBQDQrAUAaq4FAASwBQCosQUAQrMFANy0BQB2tgUAELgFALS5BQBOuwUA6LwFAIK+BQAmwAUAwMEFAFrDBQD0xAUAjsYFADLIBQDMyQUAZssFAArNBQCkzgUAPtAFANjRBQB80wUAFtUFALDWBQBK2AUA7tkFAIjbBQAi3QUAxt4FAGDgBQD64QUAlOMFAELlBQDc5gUAdugFABDqBQC06wUATu0FAOjuBQCC8AUAJvIFAMDzBQBa9QUA9PYFAJj4BQAy+gUAzPsFAHD9BQAK/wUApAAGAD4CBgDYAwYAfAUGABYHBgCwCAYASgoGAO4LBgCIDQYAIg8GALwQBgBWEgYA+hMGAJQVBgAuFwYAyBgGAGwaBgAGHAYAoB0GAEQfBgDeIAYAeCIGABIkBgC2JQYAUCcGAOooBgCEKgYAKCwGAMItBgBcLwYA9jAGAJoyBgA0NAYAzjUGAGg3BgAMOQYApjoGAEA8BgDaPQYAfj8GABhBBgCyQgYATEQGAPBFBgCKRwYAJEkGAL5KBgBiTAYA/E0GAJZPBgAwUQYAylIGAG5UBgAIVgYAolcGADxZBgDgWgYAelwGABReBgCuXwYAUmEGAOxiBgCGZAYAKmYGAMRnBgBeaQYA+GoGAJxsBgA2bgYA0G8GAGpxBgAOcwYAqHQGAEJ2BgDcdwYAgHkGABp7BgC0fAYATn4GAPJ/BgCMgQYAJoMGAMCEBgBahgYA/ocGAJiJBgAyiwYAzIwGAHCOBgAKkAYApJEGAD6TBgDilAYAfJYGABaYBgCwmQYAVJsGAO6cBgCIngYALKAGAMahBgBgowYA+qQGAJ6mBgA4qAYA0qkGAGyrBgAQrQYAqq4GAESwBgDesQYAeLMGABy1BgC2tgYAULgGAOq5BgCOuwYAKL0GAMK+BgBcwAYAAMIGAJrDBgA0xQYAzsYGAHLIBgAMygYApssGAErNBgDkzgYAftAGABjSBgC80wYAVtUGAPDWBgCK2AYALtoGAMjbBgBi3QYA/N4GAJbgBgA64gYA1OMGAG7lBgAI5wYArOgGAEbqBgDg6wYAeu0GAB7vBgC48AYAUvIGAOzzBgCG9QYAKvcGAMT4BgBo+gYAAvwGAJz9BgA2/wYA0AAHAHQCBwAOBAcAqAUHAEIHBwDcCAcAgAoHABoMBwC0DQcAWA8HAPIQBwCMEgcAJhQHAMoVBwBkFwcA/hgHAJgaBwA8HAcA1h0HAHAfBwAUIQcAriIHAEgkBwDiJQcAhicHACApBwC6KgcAVCwHAO4tBwCSLwcALDEHAMYyBwBgNAcABDYHAJ43BwA4OQcA0joHAGw8BwAQPgcAqj8HAERBBwDoQgcAgkQHABxGBwC2RwcAUEkHAPRKBwCOTAcAKE4HAMxPBwBmUQcAAFMHAJpUBwA+VgcA2FcHAHJZBwAMWwcAsFwHAEpeBwDkXwcAiGEHACJjBwC8ZAcAVmYHAPpnBwCUaQcALmsHAMhsBwBibgcABnAHAKBxBwA6cwcA1HQHAG52BwASeAcArHkHAEZ7BwDgfAcAhH4HAB6ABwC4gQcAXIMHAPaEBwCQhgcAKogHAM6JBwBoiwcAAo0HAJyOBwBAkAcA2pEHAHSTBwAOlQcAspYHAEyYBwDmmQcAgJsHACSdBwC+ngcAWKAHAPKhBwCMowcAMKUHAMqmBwBkqAcA/qkHAKKrBwA8rQcA1q4HAHCwBwAUsgcArrMHAEi1BwDstgcAhrgHACC6BwC6uwcAXr0HAPi+BwCSwAcALMIHANDDBwBqxQcABMcHAJ7IBwBCygcA3MsHAHbNBwAQzwcAtNAHAE7SBwDo0wcAgtUHABzXBwDA2AcAWtoHAPTbBwCO3QcAMt8HAMzgBwBm4gcAAOQHAKTlBwA+5wcA2OgHAHzqBwAW7AcAsO0HAErvBwDu8AcAiPIHACL0BwC89QcAYPcHAPr4BwCU+gcALvwHANL9BwBs/wcABgEIAKACCABEBAgA3gUIAHgHCAASCQgArAoIAFAMCADqDQgAhA8IACgRCADCEggAXBQIAPYVCACaFwgANBkIAM4aCABoHAgADB4IAKYfCABAIQgA2iIIAH4kCAAYJggAsicIAEwpCADmKggAiiwIACQuCAC+LwgAWDEIAPwyCACWNAgAMDYIAMo3CABuOQgACDsIAKI8CAA8PggA4D8IAHpBCAAUQwgAuEQIAFJGCADsRwgAhkkIACpLCADETAgAXk4IAPhPCACcUQgANlMIANBUCABqVggADlgIAKhZCABCWwgA3FwIAIBeCAAaYAgAtGEIAE5jCADyZAgAjGYIACZoCADAaQgAWmsIAP5sCACYbggAMnAIAMxxCABwcwgACnUIAKR2CAA+eAgA4nkIAHx7CAAWfQgAsH4IAFSACADugQgAiIMIACKFCADGhggAYIgIAPqJCACeiwgAOI0IANKOCABskAgAEJIIAKqTCABElQgA3pYIAIKYCAAcmggAtpsIAFCdCADqnggAjqAIACiiCADCowgAXKUIAACnCACaqAgANKoIAM6rCABorQgADK8IAKawCABAsggA5LMIAH61CAAYtwgAsrgIAFa6CADwuwgAir0IACS/CADIwAgAYsIIAPzDCACgxQgAOscIANTICABuyggACMwIAKzNCABGzwgA4NAIAHrSCAAe1AgAuNUIAFLXCADs2AgAhtoIACrcCADE3QgAXt8IAPjgCACc4ggANuQIANDlCAB05wgADukIAKjqCABC7AgA5u0IAIDvCAAa8QgAtPIIAFj0CADy9QgAjPcIACb5CADK+ggAZPwIAP79CACi/wgAPAEJANYCCQBwBAkACgYJAK4HCQBICQkA4goJAHwMCQAgDgkAug8JAFQRCQDuEgkAkhQJACwWCQDGFwkAYBkJAAQbCQCeHAkAOB4JANIfCQB2IQkAECMJAKokCQBEJgkA6CcJAIIpCQAcKwkAtiwJAFAuCQD0LwkAjjEJACgzCQDCNAkAZjYJAAA4CQCaOQkANDsJANg8CQByPgkADEAJAKZBCQBKQwkA5EQJAH5GCQAiSAkAvEkJAFZLCQDwTAkAlE4JAC5QCQDIUQkAYlMJAAZVCQCgVgkAOlgJANRZCQB4WwkAEl0JAKxeCQBGYAkA6mEJAIRjCQAeZQkAuGYJAFxoCQD2aQkAkGsJACptCQDEbgkAaHAJAAJyCQCccwkANnUJANp2CQB0eAkADnoJAKh7CQBMfQkA5n4JAICACQAaggkAvoMJAFiFCQDyhgkAlogJADCKCQDKiwkAZI0JAAiPCQCikAkAPJIJANaTCQB6lQkAFJcJAK6YCQBImgkA7JsJAIadCQAgnwkAuqAJAFSiCQD4owkAkqUJACynCQDGqAkAaqoJAASsCQCerQkAOK8JANywCQB2sgkAELQJAKq1CQBOtwkA6LgJAIK6CQAcvAkAwL0JAFq/CQD0wAkAmMIJADLECQDMxQkAZscJAArJCQCkygkAPswJANjNCQB8zwkAFtEJALDSCQBK1AkA5NUJAIjXCQAi2QkAvNoJAFbcCQD63QkAlN8JAC7hCQDI4gkAYuQJAAbmCQCg5wkAOukJAN7qCQB47AkAEu4JAKzvCQBQ8QkA6vIJAIT0CQAe9gkAwvcJAFz5CQD2+gkAkPwJADT+CQDO/wkAaAEKAAwDCgCmBAoAQAYKANoHCgB+CQoAGAsKALIMCgBMDgoA5g8KAIoRCgAkEwoAvhQKAFgWCgDyFwoAlhkKADAbCgDKHAoAZB4KAAggCgCiIQoAPCMKAOAkCgB6JgoAFCgKAK4pCgBSKwoA7CwKAIYuCgAgMAoAxDEKAF4zCgD4NAoAkjYKACw4CgDQOQoAajsKAAQ9CgCePgoAQkAKANxBCgB2QwoAGkUKALRGCgBOSAoA6EkKAIxLCgAmTQoAwE4KAFpQCgD+UQoAmFMKADJVCgDWVgoAcFgKAApaCgCkWwoAPl0KAOJeCgB8YAoAFmIKALBjCgBKZQoA7mYKAIhoCgAiagoAxmsKAGBtCgD6bgoAlHAKADhyCgDScwoAbHUKAAZ3CgCgeAoARHoKAN57CgB4fQoAEn8KALaACgBQggoA6oMKAISFCgAohwoAwogKAFyKCgAAjAoAmo0KADSPCgDOkAoAcpIKAAyUCgCmlQoAQJcKAOSYCgB+mgoAGJwKALKdCgBMnwoA8KAKAIqiCgAkpAoAvqUKAGKnCgD8qAoAlqoKADCsCgDUrQoAbq8KAAixCgCssgoARrQKAOC1CgB6twoAHrkKALi6CgBSvAoA7L0KAJC/CgAqwQoAxMIKAF7ECgACxgoAnMcKADbJCgDQygoAaswKAA7OCgCozwoAQtEKANzSCgCA1AoAGtYKALTXCgBO2QoA8toKAIzcCgAm3goAwN8KAGThCgD+4goAmOQKADLmCgDW5woAcOkKAArrCgCu7AoASO4KAOLvCgB88QoAIPMKALr0CgBU9goA7vcKAJL5CgAs+woAxvwKAGD+CgD6/woAngELADgDCwDSBAsAbAYLABAICwCqCQsARAsLAN4MCwCCDgsAHBALALYRCwBQEwsA9BQLAI4WCwAoGAsAwhkLAGYbCwAAHQsAmh4LAD4gCwDYIQsAciMLAAwlCwCwJgsASigLAOQpCwB+KwsAGC0LALwuCwBWMAsA8DELAIozCwAuNQsAyDYLAGI4CwD8OQsAoDsLADo9CwDUPgsAeEALABJCCwCsQwsARkULAOpGCwCESAsAHkoLALhLCwBSTQsA9k4LAJBQCwAqUgsAxFMLAF5VCwACVwsAnFgLADZaCwDaWwsAdF0LAA5fCwCoYAsATGILAOZjCwCAZQsAGmcLAL5oCwBYagsA8msLAIxtCwAwbwsAynALAGRyCwAIdAsAonULADx3CwDWeAsAenoLABR8CwCufQsASH8LAOyACwCGggsAIIQLALqFCwBUhwsA+IgLAJKKCwAsjAsAxo0LAGqPCwAEkQsAnpILADiUCwDSlQsAdpcLABCZCwCqmgsARJwLAOidCwCCnwsAHKELAMCiCwBapAsA9KULAI6nCwAyqQsAzKoLAGasCwAArgsApK8LAD6xCwDYsgsAcrQLABa2CwCwtwsASrkLAOS6CwCIvAsAIr4LALy/CwBWwQsA+sILAJTECwAuxgsAyMcLAGLJCwAGywsAoMwLADrOCwDUzwsAeNELABLTCwCs1AsARtYLAOrXCwCE2QsAHtsLAMLcCwBc3gsA9t8LAJDhCwA04wsAzuQLAGjmCwAC6AsApukLAEDrCwDa7AsAdO4LABjwCwCy8QsATPMLAOb0CwCK9gsAJPgLAL75CwBY+wsA8vwLAJb+CwAwAAwAygEMAGQDDAAIBQwAogYMADwIDADWCQwAegsMABQNDACuDgwASBAMAOwRDACGEwwAIBUMAMQWDABeGAwA+BkMAJIbDAA2HQwA0B4MAGogDAAEIgwAqCMMAEIlDADcJgwAdigMABoqDAC0KwwATi0MAOguDACCMAwAJjIMAMAzDABaNQwA9DYMAJg4DAAyOgwAzDsMAGY9DAAKPwwApEAMAD5CDADYQwwAfEUMABZHDACwSAwAVEoMAO5LDACITQwAIk8MALxQDABgUgwA+lMMAJRVDAAuVwwA0lgMAGxaDAAGXAwAoF0MAERfDADeYAwAeGIMABJkDAC2ZQwAUGcMAOpoDACEagwAKGwMAMJtDABcbwwAAHEMAJpyDAA0dAwAznUMAHJ3DAAMeQwApnoMAEB8DADafQwAfn8MABiBDACyggwATIQMAOaFDACKhwwAJIkMAL6KDABijAwA/I0MAJaPDAAwkQwA1JIMAG6UDAAIlgwAopcMAEaZDADgmgwAepwMABSeDAC4nwwAUqEMAOyiDACGpAwAKqYMAMSnDABeqQwAAqsMAJysDAA2rgwA0K8MAHSxDAAOswwAqLQMAEK2DADctwwAgLkMABq7DAC0vAwATr4MAOi/DACMwQwAJsMMAMDEDABkxgwA/scMAJjJDAAyywwA1swMAHDODAAK0AwApNEMAEjTDADi1AwAfNYMABbYDAC62QwAVNsMAO7cDACS3gwALOAMAMbhDABg4wwA+uQMAJ7mDAA46AwA0ukMAGzrDAAG7QwAqu4MAETwDADe8QwAePMMABz1DAC29gwAUPgMAPT5DACO+wwAKP0MAML+DABmAA0AAAINAJoDDQA0BQ0A2AYNAHIIDQAMCg0ApgsNAEoNDQDkDg0AfhANABgSDQC8Ew0AVhUNAPAWDQCKGA0AJBoNAMgbDQBiHQ0A/B4NAJYgDQA6Ig0A1CMNAG4lDQASJw0ArCgNAEYqDQDgKw0AhC0NAB4vDQC4MA0AUjINAPYzDQCQNQ0AKjcNAMQ4DQBoOg0AAjwNAJw9DQA2Pw0A2kANAHRCDQAORA0AqEUNAEJHDQDmSA0AgEoNABpMDQC0TQ0AWE8NAPJQDQCMUg0AMFQNAMpVDQBkVw0A/lgNAKJaDQA8XA0A1l0NAHBfDQAKYQ0ArmINAEhkDQDiZQ0AfGcNACBpDQC6ag0AVGwNAO5tDQCSbw0ALHENAMZyDQBgdA0ABHYNAJ53DQA4eQ0A3HoNAHZ8DQAQfg0Aqn8NAE6BDQDogg0AgoQNAByGDQDAhw0AWokNAPSKDQCOjA0AMo4NAMyPDQBmkQ0AAJMNAJqUDQA+lg0A2JcNAHKZDQAWmw0AsJwNAEqeDQDknw0AfqENACKjDQC8pA0AVqYNAPCnDQCUqQ0ALqsNAMisDQBirg0ABrANAKCxDQA6sw0A1LQNAHi2DQASuA0ArLkNAFC7DQDqvA0AhL4NAB7ADQDCwQ0AXMMNAPbEDQCQxg0ANMgNAM7JDQBoyw0AAs0NAJzODQBA0A0A2tENAHTTDQAO1Q0AstYNAEzYDQDm2Q0AgNsNACTdDQC+3g0AWOANAPLhDQCW4w0AMOUNAMrmDQBk6A0ACOoNAKLrDQA87Q0A1u4NAHrwDQAU8g0ArvMNAFL1DQDs9g0AhvgNACD6DQDE+w0AXv0NAPj+DQCSAA4ALAIOANADDgBqBQ4ABAcOAJ4IDgBCCg4A3AsOAHYNDgAQDw4AqhAOAE4SDgDoEw4AghUOACYXDgDAGA4AWhoOAPQbDgCYHQ4AMh8OAMwgDgBmIg4ACiQOAKQlDgA+Jw4A2CgOAHwqDgAWLA4AsC0OAFQvDgDuMA4AiDIOACI0DgC8NQ4AYDcOAPo4DgCUOg4ALjwOANI9DgBsPw4ABkEOAKBCDgA6RA4A3kUOAHhHDgASSQ4ArEoOAFBMDgDqTQ4AhE8OAChRDgDCUg4AXFQOAPZVDgCaVw4ANFkOAM5aDgBoXA4ADF4OAKZfDgBAYQ4A2mIOAHRkDgAYZg4AsmcOAExpDgDwag4AimwOACRuDgC+bw4AYnEOAPxyDgCWdA4AOnYOANR3DgBueQ4ACHsOAKJ8DgBGfg4A4H8OAHqBDgAUgw4AuIQOAFKGDgDshw4AhokOACCLDgDEjA4AXo4OAPiPDgCSkQ4ANpMOANCUDgBqlg4ADpgOAKiZDgBCmw4A3JwOAICeDgAaoA4AtKEOAE6jDgDypA4AjKYOACaoDgDAqQ4AZKsOAP6sDgCYrg4AMrAOANaxDgBwsw4ACrUOAKS2DgBIuA4A4rkOAHy7DgAWvQ4Aur4OAFTADgDuwQ4AiMMOACLFDgDGxg4AYMgOAPrJDgCUyw4AOM0OANLODgBs0A4ABtIOAKrTDgBE1Q4A3tYOAILYDgAc2g4AttsOAFDdDgD03g4AjuAOACjiDgDC4w4AZuUOAADnDgCa6A4ANOoOANjrDgBy7Q4ADO8OAKbwDgBA8g4A5PMOAH71DgAY9w4AsvgOAFb6DgDw+w4Aiv0OACT/DgDIAA8AYgIPAPwDDwCWBQ8AOgcPANQIDwBuCg8ACAwPAKwNDwBGDw8A4BAPAIQSDwAeFA8AuBUPAFIXDwD2GA8AkBoPACocDwDEHQ8AaB8PAAIhDwCcIg8ANiQPANAlDwB0Jw8ADikPAKgqDwBCLA8A5i0PAIAvDwAaMQ8AtDIPAFg0DwDyNQ8AjDcPACY5DwDKOg8AZDwPAP49DwCYPw8APEEPANZCDwBwRA8AFEYPAK5HDwBISQ8A4koPAIZMDwAgTg8Auk8PAFRRDwDuUg8AklQPACxWDwDGVw8AYFkPAARbDwCeXA8AOF4PANJfDwBsYQ8AEGMPAKpkDwBEZg8A6GcPAIJpDwAcaw8AymwPAGRuDwD+bw8AmHEPADxzDwDWdA8AcHYPAAp4DwCkeQ8ASHsPAOJ8DwB8fg8AFoAPALqBDwBUgw8A7oQPAJKGDwAsiA8AxokPAGCLDwAEjQ8Ano4PADiQDwDSkQ8AdpMPABCVDwCqlg8ATpgPAOiZDwCCmw8AHJ0PALaeDwBaoA8A9KEPAI6jDwAopQ8AzKYPAGaoDwAAqg8AmqsPADStDwDYrg8AcrAPAAyyDwCmsw8ASrUPAO62DwCIuA8ALLoPAMa7DwBgvQ8ABL8PAJ7ADwA4wg8A0sMPAHbFDwAQxw8AqsgPAETKDwDoyw8Ags0PABzPDwC20A8AWtIPAPTTDwCO1Q8AKNcPAMzYDwBm2g8AANwPAJrdDwA03w8A2OAPAHLiDwAM5A8ApuUPAErnDwDk6A8AfuoPABjsDwC87Q8AVu8PAPDwDwCU8g8ALvQPAMj1DwBi9w8ABvkPAKD6DwA6/A8A1P0PAHj/DwASARAArAIQAEYEEADqBRAAhAcQAB4JEAC4ChAAXAwQAPYNEACQDxAAKhEQAMQSEABoFBAAAhYQAJwXEAA2GRAA2hoQAHQcEAAOHhAAqB8QAEwhEADmIhAAgCQQABomEAC+JxAAWCkQAPIqEACWLBAAMC4QAMovEABkMRAACDMQAKI0EAA8NhAA1jcQAHo5EAAUOxAArjwQAEg+EADsPxAAhkEQACBDEAC6RBAAVEYQAPhHEACSSRAALEsQAMZMEABqThAABFAQAJ5REAA4UxAA3FQQAHZWEAAQWBAAqlkQAE5bEADoXBAAgl4QABxgEADAYRAAWmMQAPRkEACYZhAAMmgQAMxpEABmaxAACm0QAKRuEAA+cBAA2HEQAHxzEAAWdRAAsHYQAEp4EADkeRAAiHsQACJ9EAC8fhAAYIAQAPqBEACUgxAALoUQANKGEABsiBAABooQAKCLEABEjRAA3o4QAHiQEAASkhAAtpMQAFCVEADqlhAAhJgQAB6aEADCmxAAXJ0QAPaeEACQoBAANKIQAM6jEABopRAAAqcQAKaoEABAqhAA2qsQAHStEAAYrxAAsrAQAEyyEADmsxAAirUQACS3EAC+uBAAWLoQAPy7EACWvRAAML8QANTAEABuwhAACMQQAKLFEABGxxAA4MgQAHrKEAAUzBAAuM0QAFLPEADs0BAAhtIQACDUEADE1RAAXtcQAPjYEACS2hAANtwQANDdEABq3xAABOEQAJ7iEABC5BAA3OUQAHbnEAAa6RAAtOoQAE7sEADo7RAAjO8QACbxEADA8hAAWvQQAP71EACY9xAAMvkQAMz6EABw/BAACv4QAKT/EABIAREA4gIRAHwEEQAWBhEAsAcRAFQJEQDuChEAiAwRACIOEQC8DxEAYBERAPoSEQCUFBEALhYRANIXEQBsGREABhsRAKAcEQBEHhEA3h8RAHghEQAcIxEAtiQRAFAmEQDqJxEAjikRACgrEQDCLBEAXC4RAAAwEQCaMREANDMRAM40EQByNhEADDgRAKY5EQBAOxEA5DwRAH4+EQAYQBEAskERAExDEQDwRBEAikYRACRIEQC+SREAYksRAPxMEQCWThEAMFARANRREQBuUxEACFURAKxWEQBGWBEA4FkRAHpbEQAeXREAuF4RAFJgEQDsYREAkGMRACplEQDEZhEAXmgRAAJqEQCcaxEANm0RANBuEQB0cBEADnIRAKhzEQBCdREA3HYRAIB4EQAaehEAtHsRAE59EQDyfhEAjIARACaCEQDKgxEAZIURAP6GEQCYiBEAPIoRANaLEQBwjREACo8RAKSQEQBIkhEA4pMRAHyVEQAWlxEAupgRAFSaEQDumxEAiJ0RACyfEQDGoBEAYKIRAASkEQCepREAOKcRANKoEQB2qhEAEKwRAKqtEQBErxEA6LARAIKyEQActBEAtrURAFq3EQD0uBEAjroRACi8EQDCvREAZr8RAADBEQCawhEANMQRANjFEQByxxEADMkRAKbKEQBKzBEA5M0RAH7PEQAY0REAvNIRAFbUEQDw1REAitcRAC7ZEQDI2hEAYtwRAPzdEQCg3xEAOuERANTiEQB45BEAEuYRAKznEQBG6REA6uoRAITsEQAe7hEAuO8RAFLxEQD28hEAkPQRACr2EQDE9xEAaPkRAAL7EQCc/BEANv4RAND/EQB0ARIADgMSAKgEEgBMBhIA5gcSAIAJEgAaCxIAvgwSAFgOEgDyDxIAjBESADATEgDKFBIAZBYSAAgYEgCiGRIAPBsSANYcEgB6HhIAFCASAK4hEgBIIxIA7CQSAIYmEgAgKBIAuikSAFQrEgD4LBIAki4SACwwEgDGMRIAajMSAAQ1EgCeNhIAODgSANI5EgB2OxIAED0SAKo+EgBOQBIA6EESAIJDEgAcRRIAwEYSAFpIEgD0SRIAjksSADJNEgDMThIAZlASAABSEgCkUxIAPlUSANhWEgB8WBIAFloSALBbEgBKXRIA5F4SAIhgEgAiYhIAvGMSAFZlEgD6ZhIAlGgSAC5qEgDIaxIAYm0SAAZvEgCgcBIAOnISANRzEgB4dRIAEncSAKx4EgBQehIA6nsSAIR9EgAefxIAwoASAFyCEgD2gxIAkIUSADSHEgDOiBIAaIoSAAKMEgCmjRIAQI8SANqQEgB0khIAGJQSALKVEgBMlxIA5pgSAIqaEgAknBIAvp0SAFifEgD8oBIAlqISADCkEgDKpRIAbqcSAAipEgCiqhIAPKwSAOCtEgB6rxIAFLESAK6yEgBStBIA7LUSAIa3EgAguRIAuroSAF68EgD4vRIAkr8SACzBEgDQwhIAasQSAATGEgCexxIAQskSANzKEgB2zBIAGs4SALTPEgBO0RIA6NISAIzUEgAm1hIAwNcSAFrZEgD+2hIAmNwSADLeEgDM3xIAcOESAArjEgCk5BIAPuYSAOLnEgB86RIAFusSALDsEgBU7hIA7u8SAIjxEgAi8xIAvPQSAGD2EgD69xIAlPkSAC77EgDS/BIAbP4SAAYAEwCgARMARAMTAN4EEwB4BhMAEggTALYJEwBQCxMA6gwTAIQOEwAoEBMAwhETAFwTEwD2FBMAmhYTADQYEwDOGRMAchsTAAwdEwCmHhMAQCATAOQhEwB+IxMAGCUTALImEwBMKBMA8CkTAIorEwAkLRMAvi4TAGIwEwD8MRMAljMTADA1EwDUNhMAbjgTAAg6EwCiOxMARj0TAOA+EwB6QBMAFEITALhDEwBSRRMA7EYTAIZIEwAqShMAxEsTAF5NEwACTxMAnFATADZSEwDQUxMAdFUTAA5XEwCoWBMAQloTANxbEwCAXRMAGl8TALRgEwBOYhMA8mMTAIxlEwAmZxMAwGgTAGRqEwD+axMAmG0TADJvEwDWcBMAcHITAAp0EwCkdRMASHcTAOJ4EwB8ehMAFnwTALp9EwBUfxMA7oATAJKCEwAshBMAxoUTAGCHEwAEiRMAnooTADiMEwDSjRMAbI8TABCREwCqkhMARJQTAN6VEwCClxMAHJkTALaaEwBQnBMA6p0TAI6fEwAooRMAwqITAGakEwAAphMAmqcTADSpEwDYqhMAcqwTAAyuEwCmrxMAQLETAOSyEwB+tBMAGLYTALK3EwBWuRMA8LoTAIq8EwAuvhMAyL8TAGLBEwD8whMAoMQTADrGEwDUxxMAbskTABLLEwCszBMARs4TAOrPEwCE0RMAHtMTALjUEwBS1hMA9tcTAJDZEwAq2xMAxNwTAGjeEwAC4BMAnOETADbjEwDQ5BMAdOYTAA7oEwCo6RMAQusTAObsEwCA7hMAGvATALTxEwBY8xMA8vQTAIz2EwAm+BMAyvkTAGT7EwD+/BMAov4TADwAFADWARQAcAMUABQFFACuBhQASAgUAOIJFACGCxQAIA0UALoOFABUEBQA+BEUAJITFAAsFRQAxhYUAGoYFAAEGhQAnhsUADgdFADSHhQAdiAUABAiFACqIxQARCUUAOgmFACCKBQAHCoUALYrFABaLRQA9C4UAI4wFAAyMhQAzDMUAGY1FAAANxQApDgUAD46FADYOxQAcj0UABY/FACwQBQASkIUAORDFACIRRQAIkcUALxIFABWShQA+ksUAJRNFAAuTxQAyFAUAGJSFAAGVBQAoFUUADpXFADUWBQAeFoUABJcFACsXRQARl8UAOpgFACEYhQAHmQUALhlFABcZxQA9mgUAJBqFAA0bBQAzm0UAGhvFAACcRQApnIUAEB0FADadRQAdHcUABh5FACyehQATHwUAOZ9FACAfxQAJIEUAL6CFABYhBQA8oUUAJaHFAAwiRQAyooUAGSMFAAIjhQAoo8UADyRFADWkhQAepQUABSWFACulxQAUpkUAOyaFACGnBQAIJ4UAMSfFABeoRQA+KIUAJKkFAA2phQA0KcUAGqpFAAEqxQAnqwUAEKuFADcrxQAdrEUABCzFACqtBQATrYUAOi3FACCuRQAJrsUAMC8FABavhQA/r8UAJjBFAAywxQAzMQUAGbGFAAKyBQApMkUAD7LFADYzBQAfM4UABbQFACw0RQAStMUAOTUFACI1hQAItgUALzZFABg2xQA+twUAJTeFAAu4BQA0uEUAGzjFAAG5RQAoOYUAEToFADe6RQAeOsUABztFAC27hQAUPAUAOrxFACO8xQAKPUUAML2FABc+BQA9vkUAJr7FAA0/RQAzv4UAGgAFQAMAhUApgMVAEAFFQDaBhUAfggVABgKFQCyCxUATA0VAOYOFQCKEBUAJBIVAL4TFQBYFRUA/BYVAJYYFQAwGhUA1BsVAG4dFQAIHxUAoiAVAEYiFQDgIxUAeiUVAB4nFQC4KBUAUioVAOwrFQCQLRUAKi8VAMQwFQBeMhUA+DMVAJw1FQA2NxUA0DgVAGo6FQAEPBUAqD0VAEI/FQDcQBUAdkIVABpEFQC0RRUATkcVAPJIFQCMShUAJkwVAMBNFQBkTxUA/lAVAJhSFQAyVBUA1lUVAHBXFQAKWRUApFoVAEhcFQDiXRUAfF8VABZhFQC6YhUAVGQVAO5lFQCIZxUAImkVAMZqFQBgbBUA+m0VAJRvFQA4cRUA0nIVAGx0FQAGdhUAqncVAER5FQDeehUAgnwVABx+FQC2fxUAUIEVAPSCFQCOhBUAKIYVAMKHFQBmiRUAAIsVAJqMFQA0jhUA2I8VAHKRFQAMkxUAppQVAEqWFQDklxUAfpkVABibFQCynBUAVp4VAPCfFQCKoRUAJKMVAMikFQBiphUA/KcVAJapFQA6qxUA1KwVAG6uFQAIsBUArLEVAEazFQDgtBUAhLYVAB64FQC4uRUAUrsVAPa8FQCQvhUAKsAVAMTBFQBowxUAAsUVAJzGFQA2yBUA0MkVAHTLFQAOzRUAqM4VAEzQFQDm0RUAgNMVABrVFQC+1hUAWNgVAPLZFQCM2xUAMN0VAMreFQBk4BUA/uEVAKLjFQA85RUA1uYVAHDoFQAK6hUArusVAEjtFQDi7hUAfPAVACDyFQC68xUAVPUVAO72FQCS+BUALPoVAMb7FQBg/RUABP8VAJ4AFgA4AhYA0gMWAHYFFgAQBxYAqggWAE4KFgDoCxYAgg0WABwPFgDAEBYAWhIWAPQTFgCOFRYAMhcWAMwYFgBmGhYAABwWAJodFgA+HxYA2CAWAHIiFgAMJBYAsCUWAEonFgDkKBYAfioWABgsFgC8LRYAVi8WAPAwFgCUMhYALjQWAMg1FgBiNxYABjkWAKA6FgA6PBYA1D0WAHg/FgASQRYArEIWAFBEFgDqRRYAhEcWAB5JFgDCShYAXEwWAPZNFgCQTxYAKlEWAM5SFgBoVBYAAlYWAJxXFgBAWRYA2loWAHRcFgAOXhYAqF8WAExhFgDmYhYAgGQWABpmFgC+ZxYAWGkWAPJqFgCWbBYAMG4WAMpvFgBkcRYACHMWAKJ0FgA8dhYA1ncWAHp5FgAUexYArnwWAFJ+FgDsfxYAhoEWACCDFgC6hBYAXoYWAPiHFgCSiRYALIsWANCMFgBqjhYABJAWAJ6RFgA4kxYA3JQWAHaWFgAQmBYAqpkWAE6bFgDonBYAgp4WABygFgDAoRYAWqMWAPSkFgCYphYAMqgWAMypFgBmqxYACq0WAKSuFgA+sBYA2LEWAHyzFgAWtRYAsLYWAEq4FgDuuRYAiLsWACK9FgC8vhYAYMAWAPrBFgCUwxYALsUWAMjGFgBsyBYABsoWAKDLFgA6zRYA3s4WAHjQFgAS0hYArNMWAFDVFgDq1hYAhNgWAB7aFgDC2xYAXN0WAPbeFgCQ4BYANOIWAM7jFgBo5RYAAucWAKboFgBA6hYA2usWAHTtFgAY7xYAsvAWAEzyFgDm8xYAivUWACT3FgC++BYAYvoWAPz7FgCW/RYAMP8WANQAFwBuAhcACAQXAKIFFwBGBxcA4AgXAHoKFwAUDBcAuA0XAFIPFwDsEBcAhhIXACAUFwDEFRcAXhcXAPgYFwCSGhcANhwXANAdFwBqHxcABCEXAKgiFwBCJBcA3CUXAHYnFwAaKRcAtCoXAE4sFwDoLRcAjC8XACYxFwDAMhcAWjQXAP41FwCYNxcAMjkXANY6FwBwPBcACj4XAKQ/FwBIQRcA4kIXAHxEFwAWRhcAukcXAFRJFwDuShcAiEwXACJOFwDGTxcAYFEXAPpSFwCUVBcAOFYXANJXFwBsWRcABlsXAKpcFwBEXhcA3l8XAHhhFwAcYxcAtmQXAFBmFwDqZxcAjmkXAChrFwDCbBcAZm4XAABwFwCacRcANHMXANh0FwBydhcADHgXAKZ5FwBKexcA5HwXAH5+FwAYgBcAsoEXAFaDFwDwhBcAioYXACSIFwDIiRcAYosXAPyMFwCWjhcAMJAXANSRFwBukxcACJUXAKyWFwBGmBcA4JkXAHqbFwAenRcAuJ4XAFKgFwDsoRcAkKMXACqlFwDEphcAXqgXAAKqFwCcqxcANq0XANquFwB0sBcADrIXAKizFwBCtRcA5rYXAIC4FwAauhcAtLsXAFi9FwDyvhcAjMAXACbCFwDAwxcAZMUXAP7GFwCYyBcAPMoXANbLFwBwzRcACs8XAK7QFwBI0hcA4tMXAHzVFwAg1xcAutgXAFTaFwDu2xcAkt0XACzfFwDG4BcAYOIXAATkFwCe5RcAQucXAOboFwCA6hcAGuwXALTtFwBO7xcA8vAXAIzyFwAm9BcAwPUXAGT3FwD++BcAmPoXADz8FwDW/RcAcP8XAAoBGACuAhgASAQYAOIFGAB8BxgAIAkYALoKGABUDBgA7g0YAJIPGAAsERgAxhIYAGAUGAAEFhgAnhcYADgZGADSGhgAbBwYABAeGACqHxgARCEYAN4iGACCJBgAHCYYALYnGABQKRgA9CoYAI4sGAAoLhgAwi8YAGYxGAAAMxgAmjQYADQ2GADYNxgAcjkYAAw7GACmPBgASj4YAOQ/GAB+QRgAIkMYALxEGABWRhgA8EcYAJRJGAAuSxgAyEwYAGJOGAAGUBgAoFEYADpTGADUVBgAeFYYABJYGACsWRgARlsYAOBcGACEXhgAHmAYALhhGABSYxgA9mQYAJBmGAAqaBgAxGkYAGhrGAACbRgAnG4YADZwGADacRgAdHMYAA51GACydhgATHgYAOZ5GACAexgAJH0YAL5+GABYgBgA8oEYAJaDGAAwhRgAyoYYAGSIGAAIihgAoosYADyNGADWjhgAcJAYABSSGACukxgASJUYAOKWGACGmBgAIJoYALqbGABUnRgA+J4YAJKgGAAsohgAxqMYAGqlGAAEpxgAnqgYAEKqGADcqxgAdq0YABCvGAC0sBgATrIYAOizGACCtRgAJrcYAMC4GABauhgA9LsYAI69GAAyvxgAzMAYAGbCGAAAxBgApMUYAD7HGADYyBgAcsoYABbMGACwzRgASs8YAOTQGACI0hgAItQYALzVGABg1xgA+tgYAJTaGAAu3BgA0t0YAGzfGAAG4RgAoOIYADrkGADe5RgAeOcYABLpGACs6hgAUOwYAOrtGACE7xgAHvEYALjyGABc9BgA9vUYAJD3GAAq+RgAzvoYAGj8GAAC/hgApv8YAEABGQDaAhkAdAQZABgGGQCyBxkATAkZAOYKGQCADBkAJA4ZAL4PGQBYERkA/BIZAJYUGQAwFhkAyhcZAG4ZGQAIGxkAohwZADweGQDgHxkAeiEZABQjGQC4JBkAUiYZAOwnGQCGKRkAICsZAMQsGQBeLhkA+C8ZAJIxGQA2MxkA0DQZAGo2GQAEOBkAnjkZAEI7GQDcPBkAdj4ZABpAGQC0QRkATkMZAOhEGQCCRhkAJkgZAMBJGQBaSxkA9EwZAJhOGQAyUBkAzFEZAGZTGQAKVRkApFYZAD5YGQDiWRkAfFsZABZdGQCwXhkAVGAZAO5hGQCIYxkAImUZAMZmGQBgaBkA+mkZAJRrGQA4bRkA0m4ZAGxwGQAGchkAqnMZAER1GQDedhkAeHgZABJ6GQC2exkAUH0ZAOp+GQCEgBkAKIIZAMKDGQBchRkA9oYZAJqIGQA0ihkAzosZAHKNGQAMjxkAppAZAECSGQDkkxkAfpUZABiXGQCymBkAVpoZAPCbGQCKnRkAJJ8ZAMigGQBiohkA/KMZAJalGQA6pxkA1KgZAG6qGQAIrBkAoq0ZAEavGQDgsBkAerIZABS0GQC4tRkAUrcZAOy4GQCGuhkAKrwZAMS9GQBevxkAAsEZAJzCGQA2xBkA0MUZAHTHGQAOyRkAqMoZAELMGQDmzRkAgM8ZABrRGQC00hkAWNQZAPLVGQCM1xkAJtkZAMraGQBk3BkA/t0ZAJjfGQAy4RkA1uIZAHDkGQAK5hkApOcZAEjpGQDi6hkAfOwZABbuGQC67xkAVPEZAO7yGQCI9BkALPYZAMb3GQBg+RkABPsZAJ78GQA4/hkA0v8ZAHYBGgAQAxoAqgQaAEQGGgDoBxoAggkaABwLGgC2DBoAUA4aAPQPGgCOERoAKBMaAMwUGgBmFhoAABgaAJoZGgA+GxoA2BwaAHIeGgAMIBoApiEaAEojGgDkJBoAfiYaABgoGgC8KRoAVisaAPAsGgCKLhoALjAaAMgxGgBiMxoA/DQaAKA2GgA6OBoA1DkaAG47GgASPRoArD4aAEZAGgDgQRoAhEMaAB5FGgC4RhoAXEgaAPZJGgCQSxoAKk0aAMROGgBoUBoAAlIaAJxTGgBAVRoA2lYaAHRYGgAOWhoAslsaAExdGgDmXhoAgGAaABpiGgC+YxoAWGUaAPJmGgCMaBoAMGoaAMprGgBkbRoA/m4aAJhwGgA8choA1nMaAHB1GgAUdxoArngaAEh6GgDiexoAhn0aACB/GgC6gBoAVIIaAPiDGgCShRoALIcaAMaIGgBqihoABIwaAJ6NGgBCjxoA3JAaAHaSGgAQlBoAqpUaAE6XGgDomBoAgpoaABycGgC2nRoAWp8aAPSgGgCOohoAKKQaAMylGgBmpxoAAKkaAJqqGgA+rBoA2K0aAHKvGgAWsRoAsLIaAEq0GgDktRoAiLcaACK5GgC8uhoAVrwaAPq9GgCUvxoALsEaAMjCGgBsxBoABsYaAKDHGgA6yRoA1MoaAHjMGgASzhoArM8aAEbRGgDq0hoAhNQaAB7WGgC41xoAXNkaAPbaGgCQ3BoANN4aAM7fGgBo4RoAAuMaAKbkGgBA5hoA2ucaAHTpGgAY6xoAsuwaAEzuGgDm7xoAivEaACTzGgC+9BoAWPYaAPz3GgCW+RoAMPsaAMr8GgBk/hoACAAbAKIBGwA8AxsA1gQbAHoGGwAUCBsArgkbAEgLGwDsDBsAhg4bACAQGwC6ERsAXhMbAPgUGwCcFhsAQBgbANoZGwB0GxsADh0bALIeGwBMIBsA5iEbAIAjGwAkJRsAviYbAFgoGwD8KRsAlisbADAtGwDKLhsAbjAbAAgyGwCiMxsAPDUbAOA2GwB6OBsAFDobAK47GwBSPRsA7D4bAIZAGwAgQhsAukMbAF5FGwD4RhsAkkgbACxKGwDQSxsAak0bAARPGwCeUBsAQlIbANxTGwB2VRsAEFcbALRYGwBOWhsA6FsbAIJdGwAmXxsAwGAbAFpiGwD0YxsAmGUbADJnGwDMaBsAcGobAApsGwCkbRsAPm8bAOJwGwB8chsAFnQbALB1GwBUdxsA7ngbAIh6GwAifBsAvH0bAGB/GwD6gBsAlIIbAC6EGwDShRsAbIcbAAaJGwCgihsARIwbAN6NGwB4jxsAEpEbALaSGwBQlBsA6pUbAISXGwAomRsAwpobAFycGwAAnhsAmp8bADShGwDOohsAcqQbAAymGwCmpxsAQKkbANqqGwB+rBsAGK4bALKvGwBMsRsA8LIbAIq0GwAkthsAvrcbAFi5GwD8uhsAlrwbADC+GwDUvxsAbsEbAAjDGwCixBsARsYbAODHGwB6yRsAFMsbALjMGwBSzhsA7M8bAJDRGwAq0xsAxNQbAF7WGwD41xsAnNkbADbbGwDQ3BsAat4bAA7gGwCo4RsAQuMbANzkGwB25hsAGugbALTpGwBO6xsA6OwbAIzuGwAm8BsAwPEbAGTzGwD+9BsAmPYbADL4GwDW+RsAcPsbAAr9GwCk/hsASAAcAOIBHAB8AxwAFgUcALoGHABUCBwA7gkcAIgLHAAsDRwAxg4cAGAQHAD6ERwAlBMcADgVHADSFhwAbBgcAAYaHACqGxwARB0cAN4eHAB4IBwAHCIcALYjHABQJRwA9CYcAI4oHAAoKhwAwiscAGYtHAAALxwAmjAcADQyHADOMxwAcjUcAAw3HACmOBwAQDocAOQ7HAB+PRwAGD8cALJAHABWQhwA8EMcAIpFHAAuRxwAyEgcAGJKHAD8SxwAoE0cADpPHADUUBwAblIcABJUHACsVRwARlccAOBYHAB6WhwAHlwcALhdHABSXxwA7GAcAJBiHAAqZBwAxGUcAF5nHAACaRwAnGocADZsHADQbRwAdG8cAA5xHACochwAQnQcAOZ1HACAdxwAGnkcAL56HABYfBwA8n0cAIx/HAAwgRwAyoIcAGSEHAD+hRwAooccADyJHADWihwAcIwcABSOHACujxwASJEcAOKSHAB8lBwAIJYcALqXHABUmRwA7pocAJKcHAAsnhwAxp8cAGChHAAEoxwAnqQcADimHADSpxwAdqkcABCrHACqrBwATq4cAOivHACCsRwAHLMcAMC0HABathwA9LccAI65HAAyuxwAzLwcAGa+HAAAwBwAmsEcAD7DHADYxBwAcsYcAAzIHACwyRwASsscAOTMHAB+zhwAItAcALzRHABW0xwA8NQcAJTWHAAu2BwAyNkcAGLbHAAG3RwAoN4cADrgHADU4RwAeOMcABLlHACs5hwAUOgcAOrpHACE6xwAHu0cAMLuHABc8BwA9vEcAJDzHAAq9RwAzvYcAGj4HAAC+hwAnPscAED9HADa/hwAdAAdAA4CHQCoAx0ATAUdAOYGHQCACB0AJAodAL4LHQBYDR0A8g4dAJYQHQAwEh0AyhMdAGQVHQAIFx0AohgdADwaHQDWGx0Aeh0dABQfHQCuIB0AUiIdAOwjHQCGJR0AICcdALooHQBeKh0A+CsdAJItHQAsLx0A0DAdAGoyHQAENB0AnjUdAEI3HQDcOB0AdjodABo8HQC0PR0ATj8dAOhAHQCMQh0AJkQdAMBFHQBaRx0A9EgdAJhKHQAyTB0AzE0dAGZPHQAAUR0ApFIdAD5UHQDYVR0AclcdABZZHQCwWh0ASlwdAORdHQCIXx0AImEdALxiHQBgZB0A+mUdAJRnHQAuaR0A0modAGxsHQAGbh0AoG8dAERxHQDech0AeHQdABJ2HQC2dx0AUHkdAOp6HQCEfB0AKH4dAMJ/HQBcgR0A9oIdAJqEHQA0hh0AzocdAGiJHQACix0ApowdAECOHQDajx0AdJEdABiTHQCylB0ATJYdAOaXHQCKmR0AJJsdAL6cHQBYnh0A/J8dAJahHQAwox0A1KQdAG6mHQAIqB0AoqkdAEarHQDgrB0Aeq4dABSwHQC4sR0AUrMdAOy0HQCGth0AKrgdAMS5HQBeux0A+LwdAJK+HQA2wB0A0MEdAGrDHQAExR0AqMYdAELIHQDcyR0AdssdABrNHQC0zh0ATtAdAOjRHQCM0x0AJtUdAMDWHQBk2B0A/tkdAJjbHQAy3R0A1t4dAHDgHQAK4h0ApOMdAEjlHQDi5h0AfOgdABbqHQC66x0AVO0dAO7uHQCI8B0AIvIdAMbzHQBg9R0A+vYdAJT4HQA4+h0A0vsdAGz9HQAG/x0AqgAeAEQCHgDeAx4AeAUeABwHHgC2CB4AUAoeAOoLHgCODR4AKA8eAMIQHgBmEh4AABQeAJoVHgA0Fx4A2BgeAHIaHgAMHB4Aph0eAEofHgDkIB4AfiIeABgkHgCyJR4AViceAPAoHgCKKh4AJCweAMgtHgBiLx4A/DAeAJYyHgA6NB4A1DUeAG43HgAIOR4ArDoeAEY8HgDgPR4Aej8eAB5BHgC4Qh4AUkQeAOxFHgCQRx4AKkkeAMRKHgBeTB4AAk4eAJxPHgA2UR4A0FIeAHRUHgAOVh4AqFceAEJZHgDmWh4AgFweABpeHgC0Xx4AWGEeAPJiHgCMZB4AJmYeAMpnHgBkaR4A/moeAKJsHgA8bh4A1m8eAHBxHgAUcx4ArnQeAEh2HgDidx4AfHkeACB7HgC6fB4AVH4eAO5/HgCSgR4ALIMeAMaEHgBghh4ABIgeAJ6JHgA4ix4A0oweAHaOHgAQkB4AqpEeAESTHgDelB4AgpYeAByYHgC2mR4AWpseAPScHgCOnh4AKKAeAMyhHgBmox4AAKUeAJqmHgA+qB4A2KkeAHKrHgAMrR4AsK4eAEqwHgDksR4AiLMeACK1HgC8th4AVrgeAPC5HgCUux4ALr0eAMi+HgBiwB4A/MEeAKDDHgA6xR4A1MYeAG7IHgASyh4ArMseAEbNHgDgzh4AhNAeAB7SHgC40x4AXNUeAPbWHgCQ2B4AKtoeAM7bHgBo3R4AAt8eAJzgHgBA4h4A2uMeAHTlHgAO5x4AsugeAEzqHgDm6x4AgO0eACTvHgC+8B4AWPIeAPLzHgCM9R4AMPceAMr4HgBk+h4A/vseAKL9HgA8/x4A1gAfAHACHwAUBB8ArgUfAEgHHwDiCB8AhgofACAMHwC6DR8AXg8fAPgQHwCSEh8ALBQfANAVHwBqFx8ABBkfAJ4aHwBCHB8A3B0fAHYfHwAQIR8AtCIfAE4kHwDoJR8AgicfABwpHwDAKh8AWiwfAPQtHwCOLx8AMjEfAMwyHwBmNB8AADYfAKQ3HwA+OR8A2DofAHI8HwAWPh8AsD8fAEpBHwDuQh8AiEQfACJGHwC8Rx8AYEkfAPpKHwCUTB8ALk4fAMhPHwBsUR8ABlMfAKBUHwA6Vh8A3lcfAHhZHwASWx8AtlwfAFBeHwDqXx8AhGEfAChjHwDCZB8AXGYfAPZnHwCaaR8ANGsfAM5sHwBobh8AAnAfAKZxHwBAcx8A2nQfAHR2HwAYeB8AsnkfAEx7HwDmfB8Ain4fACSAHwC+gR8AWIMfAPyEHwCWhh8AMIgfAMqJHwBuix8ACI0fAKKOHwBGkB8A4JEfAHqTHwAUlR8ArpYfAFKYHwDsmR8AhpsfACqdHwDEnh8AXqAfAPihHwCcox8ANqUfANCmHwBqqB8ABKofAKirHwBCrR8A3K4fAHawHwAash8AtLMfAE61HwDoth8AgrgfACa6HwDAux8AWr0fAP6+HwCYwB8AMsIfAMzDHwBwxR8ACscfAKTIHwBIyh8A4ssfAHzNHwAWzx8AutAfAFTSHwDu0x8AiNUfACLXHwDG2B8AYNofAPrbHwCU3R8AON8fANLgHwBs4h8ABuQfAKDlHwBE5x8A3ugfAHjqHwAc7B8Atu0fAFDvHwDq8B8AjvIfACj0HwDC9R8AXPcfAAD5HwCa+h8ANPwfANj9HwBy/x8ADAEgAKYCIABABCAA5AUgAH4HIAAYCSAAsgogAFYMIADwDSAAig8gACQRIAC+EiAAYhQgAPwVIACWFyAAMBkgANQaIABuHCAACB4gAKwfIABGISAA4CIgAHokIAAeJiAAuCcgAFIpIADsKiAAkCwgACouIADELyAAXjEgAAIzIACcNCAANjYgANA3IABqOSAADjsgAKg8IABCPiAA3D8gAIBBIAAaQyAAtEQgAE5GIADyRyAAjEkgACZLIADKTCAAZE4gAP5PIACYUSAAPFMgANZUIABwViAAFFggALhZIABSWyAA7FwgAJBeIAAqYCAAxGEgAF5jIAACZSAAnGYgADZoIADQaSAAdGsgAA5tIACobiAAQnAgANxxIACAcyAAGnUgALR2IABOeCAA8nkgAIx7IAAmfSAAwH4gAGSAIAD+gSAAmIMgADKFIADWhiAAcIggAAqKIACuiyAASI0gAOKOIAB8kCAAIJIgALqTIABUlSAA7pYgAJKYIAAsmiAAxpsgAGCdIAAEnyAAnqAgADiiIADSoyAAdqUgABCnIACqqCAARKogAN6rIACCrSAAHK8gALawIABQsiAA9LMgAI61IAAotyAAwrggAGa6IAAAvCAAmr0gADS/IADYwCAAcsIgAAzEIACmxSAASscgAOTIIAB+yiAAIswgALzNIABWzyAA8NAgAJTSIAAu1CAAyNUgAGLXIAAG2SAAoNogADrcIADU3SAAbt8gABLhIACs4iAARuQgAODlIACE5yAAHukgALjqIABS7CAA9u0gAJDvIAAq8SAAxPIgAGj0IAAC9iAAnPcgADb5IADa+iAAdPwgAA7+IACo/yAATAEhAOYCIQCABCEAJAYhAL4HIQBYCSEA8gohAJYMIQAwDiEAyg8hAGQRIQD+EiEAohQhADwWIQDWFyEAcBkhABQbIQCuHCEASB4hAOIfIQCGISEAICMhALokIQBUJiEA+CchAJIpIQAsKyEAxiwhAGouIQAEMCEAnjEhADgzIQDcNCEAdjYhABA4IQC0OSEATjshAOg8IQCCPiEAHEAhAMBBIQBaQyEA9EQhAI5GIQAySCEAzEkhAGZLIQAATSEAmk4hAD5QIQDYUSEAclMhAAxVIQCwViEASlghAORZIQCIWyEAIl0hALxeIQBWYCEA+mEhAJRjIQAuZSEAyGYhAGxoIQAGaiEAoGshADptIQDUbiEAeHAhABJyIQCscyEARnUhAOp2IQCEeCEAHnohAMJ7IQBcfSEA9n4hAJCAIQA0giEAzoMhAGiFIQAChyEApoghAECKIQDaiyEAfo0hABiPIQCykCEATJIhAOaTIQCKlSEAJJchAL6YIQBYmiEA8pshAJadIQAwnyEAyqAhAGSiIQAIpCEAoqUhADynIQDWqCEAeqohABSsIQCurSEASK8hAOywIQCGsiEAILQhALq1IQBetyEA+LghAJK6IQA2vCEA0L0hAGq/IQAEwSEAqMIhAELEIQDcxSEAdschABrJIQC0yiEATswhAOjNIQCCzyEAJtEhAMDSIQBa1CEA9NUhAJjXIQAy2SEAzNohAGbcIQAK3iEApN8hAD7hIQDY4iEAfOQhABbmIQCw5yEAVOkhAO7qIQCI7CEAIu4hAMbvIQBg8SEA+vIhAJT0IQA49iEA0vchAGz5IQAG+yEAqvwhAET+IQDe/yEAeAEiABIDIgC2BCIAUAYiAOoHIgCECSIAKAsiAMIMIgBcDiIA9g8iAJoRIgA0EyIAzhQiAGgWIgAMGCIAphkiAEAbIgDaHCIAfh4iABggIgCyISIAViMiAPAkIgCKJiIAJCgiAMgpIgBiKyIA/CwiAJYuIgA6MCIA1DEiAG4zIgAINSIAojYiAEY4IgDgOSIAejsiABQ9IgCuPiIAUkAiAOxBIgCGQyIAKkUiAMRGIgBeSCIA+EkiAJxLIgA2TSIA0E4iAGpQIgAOUiIAqFMiAEJVIgDmViIAgFgiABpaIgC0WyIAWF0iAPJeIgCMYCIAJmIiAMBjIgBkZSIA/mYiAJhoIgAyaiIA1msiAHBtIgAKbyIApHAiAD5yIgDicyIAfHUiABZ3IgC6eCIAVHoiAO57IgCSfSIALH8iAMaAIgBggiIA+oMiAJ6FIgA4hyIA0ogiAGyKIgAQjCIAqo0iAESPIgDekCIAeJIiAByUIgC2lSIAUJciAPSYIgCOmiIAKJwiAMKdIgBmnyIAAKEiAJqiIgA0pCIA2KUiAHKnIgAMqSIAsKoiAEqsIgDkrSIAfq8iACKxIgC8siIAVrQiAPC1IgCKtyIALrkiAMi6IgBivCIA/L0iAKC/IgA6wSIA1MIiAG7EIgAIxiIArMciAEbJIgDgyiIAeswiAB7OIgC4zyIAUtEiAOzSIgCQ1CIAKtYiAMTXIgBo2SIAAtsiAJzcIgA23iIA2t8iAHThIgAO4yIAqOQiAEzmIgDm5yIAgOkiABrrIgC+7CIAWO4iAPLvIgCM8SIAMPMiAMr0IgBk9iIA/vciAJj5IgA8+yIA1vwiAHD+IgAKACMArgEjAEgDIwDiBCMAfAYjACAIIwC6CSMAVAsjAPgMIwCSDiMALBAjAMYRIwBqEyMABBUjAJ4WIwA4GCMA3BkjAHYbIwAQHSMAqh4jAE4gIwDoISMAgiMjABwlIwDAJiMAWigjAPQpIwCOKyMAKC0jAMwuIwBmMCMAADIjAJozIwA+NSMA2DYjAHI4IwAMOiMAsDsjAEo9IwDkPiMAfkAjACJCIwC8QyMAVkUjAPpGIwCUSCMALkojAMhLIwBsTSMABk8jAKBQIwA6UiMA3lMjAHhVIwASVyMArFgjAFBaIwDqWyMAhF0jAB5fIwC4YCMAXGIjAPZjIwCQZSMAKmcjAM5oIwBoaiMAAmwjAJxtIwBAbyMA2nAjAHRyIwAOdCMAsnUjAEx3IwDmeCMAinojACR8IwC+fSMAWH8jAPyAIwCWgiMAMIQjAMqFIwBkhyMACIkjAKyKIwBGjCMA6o0jAISPIwAekSMAuJIjAFyUIwD2lSMAkJcjADSZIwDOmiMAaJwjAAKeIwCmnyMAQKEjANqiIwB0pCMADqYjALKnIwBMqSMA5qojAICsIwAkriMAvq8jAFixIwDysiMAlrQjADC2IwDKtyMAZLkjAAi7IwCivCMAPL4jANa/IwB6wSMAFMMjAK7EIwBIxiMA7McjAIbJIwAgyyMAuswjAF7OIwD4zyMAktEjACzTIwDQ1CMAatYjAATYIwCo2SMAQtsjANzcIwB23iMAEOAjALThIwBO4yMA6OQjAILmIwAm6CMAwOkjAFrrIwD07CMAju4jADLwIwDM8SMAZvMjAAr1IwCk9iMAPvgjANj5IwB8+yMAFv0jALD+IwBKACQA7gEkAIgDJAAiBSQAvAYkAGAIJAD6CSQAlAskADgNJADSDiQAbBAkAAYSJACgEyQARBUkAN4WJAB4GCQAEhokALYbJABQHSQA6h4kAIQgJAAeIiQAwiMkAFwlJAD2JiQAkCgkADQqJADOKyQAaC0kAAwvJACmMCQAQDIkANozJAB+NSQAGDckALI4JABMOiQA8DskAIo9JAAkPyQAvkAkAGJCJAD8QyQAlkUkADBHJADUSCQAbkokAAhMJACiTSQAPE8kAOBQJAB6UiQAFFQkAK5VJABSVyQA7FgkAIZaJAAgXCQAxF0kAF5fJAD4YCQAnGIkADZkJADQZSQAamckAA5pJACoaiQAQmwkANxtJACAbyQAGnEkALRyJABOdCQA8nUkAIx3JAAmeSQAwHokAFp8JAD+fSQAmH8kADKBJADMgiQAcIQkAAqGJACkhyQAPokkAOKKJAB8jCQAFo4kALqPJABUkSQA7pIkAIiUJAAsliQAxpckAGCZJAD6miQAlJwkADieJADSnyQAbKEkAAajJACqpCQARKYkAN6nJAB4qSQAHKskALasJABQriQA6q8kAI6xJAAosyQAwrQkAGa2JAAAuCQAmrkkADS7JADYvCQAcr4kAAzAJACmwSQASsMkAOTEJAB+xiQAGMgkALLJJABWyyQA8MwkAIrOJAAk0CQAyNEkAGLTJAD81CQAltYkADrYJADU2SQAbtskAAjdJACs3iQARuAkAODhJAB64yQAHuUkALjmJABS6CQA7OkkAJDrJAAq7SQAxO4kAF7wJAAC8iQAnPMkADb1JADa9iQAdPgkAA76JACo+yQATP0kAOb+JACAACUAGgIlAL4DJQBYBSUA8gYlAIwIJQAmCiUAygslAGQNJQD+DiUAmBAlADISJQDWEyUAcBUlAAoXJQCuGCUASBolAOIbJQB8HSUAIB8lALogJQBUIiUA7iMlAJIlJQAsJyUAxiglAGoqJQAELCUAni0lADgvJQDcMCUAdjIlABA0JQCqNSUARDclAOg4JQCCOiUAHDwlALY9JQBQPyUA9EAlAI5CJQAoRCUAzEUlAGZHJQAASSUAmkolAD5MJQDYTSUAck8lAAxRJQCwUiUASlQlAORVJQCIVyUAIlklALxaJQBWXCUA8F0lAJRfJQAuYSUAyGIlAGJkJQAGZiUAoGclADppJQDUaiUAbmwlABJuJQCsbyUARnElAOpyJQCEdCUAHnYlALh3JQBceSUA9nolAJB8JQAqfiUAzn8lAGiBJQACgyUApoQlAECGJQDahyUAdIklAA6LJQCyjCUATI4lAOaPJQCAkSUAJJMlAL6UJQBYliUA8pclAIyZJQAwmyUAypwlAGSeJQD+nyUAoqElADyjJQDWpCUAeqYlABSoJQCuqSUASKslAOysJQCGriUAILAlALqxJQBesyUA+LQlAJK2JQAsuCUAxrklAGq7JQAEvSUAnr4lADjAJQDcwSUAdsMlABDFJQCqxiUATsglAOjJJQCCyyUAJs0lAMDOJQBa0CUA9NElAJjTJQAy1SUAzNYlAGbYJQAK2iUApNslAD7dJQDY3iUAfOAlABbiJQCw4yUASuUlAO7mJQCI6CUAIuolALzrJQBg7SUA+u4lAJTwJQAu8iUA0vMlAGz1JQAG9yUAoPglADr6JQDe+yUAeP0lABL/JQCsACYAUAImAOoDJgCEBSYAHgcmAMIIJgBcCiYA9gsmAJANJgA0DyYAzhAmAGgSJgAMFCYAphUmAEAXJgDaGCYAfhomABgcJgCyHSYATB8mAPAgJgCKIiYAJCQmAL4lJgBiJyYA/CgmAJYqJgAwLCYAyi0mAG4vJgAIMSYAojImADw0JgDgNSYAejcmABQ5JgCuOiYAUjwmAOw9JgCGPyYAIEEmAMRCJgBeRCYA+EUmAJJHJgA2SSYA0EomAGpMJgAOTiYAqE8mAEJRJgDcUiYAgFQmABpWJgC0VyYATlkmAPJaJgCMXCYAJl4mAMBfJgBaYSYA/mImAJhkJgAyZiYAzGcmAHBpJgAKayYApGwmAD5uJgDYbyYAfHEmABZzJgCwdCYAVHYmAO53JgCIeSYAInsmAMZ8JgBgfiYA+n8mAJSBJgA4gyYA0oQmAGyGJgAQiCYAqokmAESLJgDejCYAgo4mAByQJgC2kSYAUJMmAOqUJgCOliYAKJgmAMKZJgBcmyYAAJ0mAJqeJgA0oCYAzqEmAGijJgAMpSYApqYmAECoJgDkqSYAfqsmABitJgCyriYATLAmAPCxJgCKsyYAJLUmAMi2JgBiuCYA/LkmAJa7JgAwvSYA1L4mAG7AJgAIwiYAosMmAEbFJgDgxiYAesgmAB7KJgC4yyYAUs0mAOzOJgCQ0CYAKtImAMTTJgBe1SYAAtcmAJzYJgA22iYA2tsmAHTdJgAO3yYAqOAmAELiJgDm4yYAgOUmABrnJgC06CYATuomAPLrJgCM7SYAJu8mAMDwJgBk8iYA/vMmAJj1JgAy9yYA1vgmAHD6JgAK/CYApP0mAEj/JgDiACcAfAInABYEJwC6BScAVAcnAO4IJwCSCicALAwnAMYNJwBgDycABBEnAJ4SJwA4FCcA0hUnAHYXJwAQGScAqhonAEQcJwDoHScAgh8nABwhJwC2IicAWiQnAPQlJwCOJycAKCknAMIqJwBmLCcAAC4nAJovJwA0MScA2DInAHI0JwAMNicApjcnAEo5JwDkOicAfjwnACI+JwC8PycAVkEnAPBCJwCURCcALkYnAMhHJwBiSScABksnAKBMJwA6TicA1E8nAHhRJwASUycArFQnAEZWJwDgVycAhFknAB5bJwC4XCcAUl4nAPZfJwCQYScAKmMnAMRkJwBoZicAAmgnAJxpJwA2aycA2mwnAHRuJwAOcCcAsnEnAExzJwDmdCcAgHYnACR4JwC+eScAWHsnAPJ8JwCWficAMIAnAMqBJwBkgycA/oQnAKKGJwA8iCcA1oknAHCLJwAUjScAro4nAEiQJwDikScAhpMnACCVJwC6licAVJgnAPiZJwCSmycALJ0nAMaeJwBqoCcABKInAJ6jJwA4pScA3KYnAHaoJwAQqicAtKsnAE6tJwDoricAgrAnACayJwDAsycAWrUnAPS2JwCOuCcAMronAMy7JwBmvScAAL8nAKTAJwA+wicA2MMnAIbFJwAgxycAusgnAFTKJwD4yycAks0nACzPJwDG0CcAatInAATUJwCe1ScAONcnANzYJwB22icAENwnAKrdJwBO3ycA6OAnAILiJwAc5CcAwOUnAFrnJwD06CcAjuonADLsJwDM7ScAZu8nAArxJwCk8icAPvQnANj1JwB89ycAFvknALD6JwBK/CcA5P0nAIj/JwAiASgAvAIoAFYEKADwBSgAlAcoAC4JKADICigAbAwoAAYOKACgDygAOhEoANQSKAB4FCgAEhYoAKwXKABGGSgA6hooAIQcKAAeHigAwh8oAFwhKAD2IigAkCQoADQmKADOJygAaCkoAAIrKACmLCgAQC4oANovKAB0MSgAGDMoALI0KABMNigA5jcoAIo5KAAkOygAvjwoAFg+KAD8PygAlkEoADBDKADKRCgAZEYoAAhIKACiSSgAPEsoANZMKAB6TigAFFAoAK5RKABSUygA7FQoAIZWKAAgWCgAxFkoAF5bKAD4XCgAkl4oADZgKADQYSgAamMoAARlKACoZigAQmgoANxpKAB2aygAGm0oALRuKABOcCgA6HEoAIxzKAAmdSgAwHYoAFp4KAD0eSgAmHsoADJ9KADMfigAZoAoAAqCKACkgygAPoUoANiGKAB8iCgAFoooALCLKABUjSgA7o4oAIiQKAAikigAxpMoAGCVKAD6ligAlJgoADiaKADSmygAbJ0oAAafKACqoCgARKIoAN6jKAB4pSgAHKcoALaoKABQqigA6qsoAIStKAAorygAwrAoAFyyKAD2sygAmrUoADS3KADOuCgAaLooAAy8KACmvSgAQL8oANrAKAB+wigAGMQoALLFKABWxygA8MgoAIrKKAAkzCgAvs0oAGLPKAD80CgAltIoADDUKADU1SgAbtcoAAjZKACi2igARtwoAODdKAB63ygAFOEoALjiKABS5CgA7OUoAJDnKAAq6SgAxOooAF7sKAAC7igAnO8oADbxKADQ8igAdPQoAA72KACo9ygAQvkoANz6KACA/CgAGv4oALT/KABOASkA8gIpAIwEKQAmBikAwAcpAGQJKQD+CikAmAwpADIOKQDWDykAcBEpAAoTKQCkFCkASBYpAOIXKQB8GSkAFhspALocKQBUHikA7h8pAJIhKQAsIykAxiQpAGAmKQAEKCkAnikpADgrKQDSLCkAbC4pABAwKQCqMSkARDMpAN40KQCCNikAHDgpALY5KQBQOykA9DwpAI4+KQAoQCkAwkEpAGZDKQAARSkAmkYpADRIKQDYSSkAckspAAxNKQCmTikASlApAORRKQB+UykAGFUpALxWKQBWWCkA8FkpAJRbKQAuXSkAyF4pAGJgKQAGYikAoGMpADplKQDUZikAbmgpABJqKQCsaykARm0pAOBuKQCEcCkAHnIpALhzKQBSdSkA7HYpAJB4KQAqeikAxHspAGh9KQACfykAnIApADaCKQDagykAdIUpAA6HKQCoiCkATIopAOaLKQCAjSkAGo8pAL6QKQBYkikA8pMpAJaVKQAwlykAypgpAGSaKQD+mykAop0pADyfKQDWoCkAcKIpABSkKQCupSkASKcpAOKoKQB8qikAIKwpALqtKQBUrykA7rApAJKyKQAstCkAxrUpAGq3KQAEuSkAnropADi8KQDcvSkAdr8pABDBKQCqwikATsQpAOjFKQCCxykAHMkpAMDKKQBazCkA9M0pAI7PKQAy0SkAzNIpAGbUKQAA1ikAmtcpAD7ZKQDY2ikActwpAAzeKQCw3ykASuEpAOTiKQCI5CkAIuYpALznKQBW6SkA+uopAJTsKQAu7ikAyO8pAGzxKQAG8ykAoPQpADr2KQDU9ykAePkpABL7KQCs/CkARv4pAOr/KQCEASoAHgMqALgEKgBcBioA9gcqAJAJKgAqCyoAzgwqAGgOKgACECoAphEqAEATKgDaFCoAdBYqABgYKgCyGSoATBsqAOYcKgCKHioAJCAqAL4hKgBYIyoA/CQqAJYmKgAwKCoAyikqAG4rKgAILSoAoi4qADwwKgDWMSoAejMqABQ1KgCuNioASDgqAOw5KgCGOyoAID0qALo+KgBeQCoA+EEqAJJDKgAsRSoA0EYqAGpIKgAESioAnksqAEJNKgDcTioAdlAqABpSKgC0UyoATlUqAOhWKgCMWCoAJloqAMBbKgBaXSoA/l4qAJhgKgAyYioAzGMqAGZlKgAKZyoApGgqAD5qKgDYayoAfG0qABZvKgCwcCoASnIqAO5zKgCIdSoAIncqALx4KgBgeioA+nsqAJR9KgAufyoA0oAqAGyCKgAGhCoAoIUqAESHKgDeiCoAeIoqAByMKgC2jSoAUI8qAOqQKgCOkioAKJQqAMKVKgBclyoA9pgqAJqaKgA0nCoAzp0qAGifKgACoSoApqIqAECkKgDapSoAdKcqABipKgCyqioATKwqAPCtKgCKryoAJLEqAL6yKgBitCoA/LUqAJa3KgAwuSoA1LoqAG68KgAIvioArL8qAEbBKgDgwioAesQqABTGKgC4xyoAUskqAOzKKgCGzCoAKs4qAMTPKgBe0SoA+NIqAJLUKgA21ioA0NcqAGrZKgAE2yoAqNwqAELeKgDc3yoAgOEqABrjKgC05CoATuYqAPLnKgCM6SoAJusqAMDsKgBk7ioA/u8qAJjxKgAy8yoAzPQqAHD2KgAK+CoApPkqAEj7KgDi/CoAfP4qABYAKwC6ASsAVAMrAO4EKwCIBisALAgrAMYJKwBgCysA+gwrAJ4OKwA4ECsA0hErAGwTKwAQFSsAqhYrAEQYKwDeGSsAghsrABwdKwC2HisAUCArAOohKwCOIysAKCUrAMImKwBcKCsAACorAJorKwA0LSsAzi4rAHIwKwAMMisApjMrAEA1KwDkNisAfjgrABg6KwC8OysAVj0rAPA+KwCKQCsALkIrAMhDKwBiRSsA/EYrAKBIKwA6SisA1EsrAG5NKwASTysArFArAEZSKwDgUysAhFUrAB5XKwC4WCsAUlorAOxbKwCQXSsAKl8rAMRgKwBeYisAAmQrAJxlKwA2ZysA0GgrAHRqKwAObCsAqG0rAExvKwDmcCsAgHIrABp0KwC+dSsAWHcrAPJ4KwCMeisAMHwrAMp9KwBkfysA/oArAKKCKwA8hCsA1oUrAHCHKwAKiSsAroorAEiMKwDijSsAfI8rACCRKwC6kisAVJQrAO6VKwCSlysALJkrAMaaKwBgnCsABJ4rAJ6fKwA4oSsA0qIrAHakKwAQpisAqqcrAE6pKwDoqisAgqwrAByuKwDArysAWrErAPSyKwCOtCsAMrYrAMy3KwBmuSsAALsrAKS8KwA+visA2L8rAHLBKwAMwysAsMQrAErGKwDkxysAfskrACLLKwC8zCsAVs4rAPDPKwCU0SsALtMrAMjUKwBi1isABtgrAKDZKwA62ysA1NwrAHjeKwAS4CsArOErAFDjKwDq5CsAhOYrAB7oKwDC6SsAXOsrAPbsKwCQ7isAKvArAM7xKwBo8ysAAvUrAJz2KwBA+CsA2vkrAHT7KwAO/SsAsv4rAEwALADmASwAigMsACQFLAC+BiwAWAgsAPwJLACWCywAMA0sAMoOLABkECwACBIsAKITLAA8FSwA1hYsAHoYLAAUGiwArhssAEgdLADiHiwAhiAsACAiLAC6IywAXiUsAPgmLACSKCwALCosANArLABqLSwABC8sAJ4wLABCMiwA3DMsAHY1LAAQNywAtDgsAE46LADoOywAjD0sACY/LADAQCwAWkIsAP5DLACYRSwAMkcsAMxILABmSiwACkwsAKRNLAA+TywA2FAsAHxSLAAWVCwAsFUsAEpXLADkWCwAiFosACJcLAC8XSwAVl8sAPpgLACUYiwALmQsANJlLABsZywABmksAKBqLABEbCwA3m0sAHhvLAAScSwAtnIsAFB0LADqdSwAhHcsACh5LADCeiwAXHwsAPZ9LACafywANIEsAM6CLABohCwAAoYsAKaHLABAiSwA2oosAHSMLAAYjiwAso8sAEyRLADwkiwAipQsACSWLAC+lywAYpksAPyaLACWnCwAMJ4sANSfLABuoSwACKMsAKKkLABGpiwA4KcsAHqpLAAUqywAuKwsAFKuLADsrywAhrEsACCzLADEtCwAXrYsAPi3LACSuSwANrssANC8LABqviwABMAsAKjBLABCwywA3MQsAIDGLAAayCwAtMksAE7LLADyzCwAjM4sACbQLADA0SwAZNMsAP7ULACY1iwAMtgsANbZLABw2ywACt0sAKTeLAA+4CwA4uEsAHzjLAAW5SwAsOYsAFToLADu6SwAiOssACLtLADG7iwAYPAsAPrxLACU8ywAOPUsANL2LABs+CwAEPosAKr7LABE/SwA3v4sAIIALQAcAi0AtgMtAFAFLQD0Bi0AjggtACgKLQDCCy0AZg0tAAAPLQCaEC0ANBItAM4TLQByFS0ADBctAKYYLQBAGi0A5BstAH4dLQAYHy0AvCAtAFYiLQDwIy0AiiUtAC4nLQDIKC0AYiotAPwrLQCgLS0AOi8tANQwLQBuMi0ACDQtAKw1LQBGNy0A4DgtAHo6LQAePC0AuD0tAFI/LQDsQC0AkEItACpELQDERS0AXkctAAJJLQCcSi0ANkwtANBNLQB0Ty0ADlEtAKhSLQBCVC0A5lUtAIBXLQAaWS0AtFotAFhcLQDyXS0AjF8tADBhLQDKYi0AZGQtAP5lLQCiZy0APGktANZqLQBwbC0ACm4tAK5vLQBIcS0A4nItAHx0LQAgdi0AunctAFR5LQDuei0AiHwtACx+LQDGfy0AYIEtAASDLQCehC0AOIYtANKHLQB2iS0AEIstAKqMLQBEji0A6I8tAIKRLQAcky0AwJQtAFqWLQD0ly0AjpktADKbLQDMnC0AZp4tAACgLQCaoS0APqMtANikLQBypi0ADKgtAKapLQBKqy0A5KwtAH6uLQAYsC0AvLEtAFazLQDwtC0AlLYtAC64LQDIuS0AYrstAAa9LQCgvi0AOsAtANTBLQB4wy0AEsUtAKzGLQBGyC0A6sktAITLLQAezS0AuM4tAFzQLQD20S0AkNMtACrVLQDE1i0AaNgtAALaLQCc2y0ANt0tANreLQB04C0ADuItAKjjLQBM5S0A5uYtAIDoLQAa6i0AvustAFjtLQDy7i0AlvAtADDyLQDK8y0AZPUtAAj3LQCi+C0APPotANb7LQB6/S0AFP8tAK4ALgBIAi4A7AMuAIYFLgAgBy4AugguAFQKLgD4Cy4Akg0uACwPLgDGEC4AahIuAAQULgCeFS4AOBcuANwYLgB2Gi4AEBwuALQdLgBOHy4A6CAuAIIiLgAmJC4AwCUuAFonLgD0KC4AjiouADIsLgDMLS4AZi8uAAAxLgCkMi4APjQuANg1LgByNy4AFjkuALA6LgBKPC4A5D0uAIg/LgAiQS4AvEIuAGBELgD6RS4AlEcuAC5JLgDSSi4AbEwuAAZOLgCgTy4ARFEuAN5SLgB4VC4AElYuAKxXLgBQWS4A6louAIRcLgAeXi4Awl8uAFxhLgD2Yi4AkGQuADRmLgDOZy4AaGkuAAJrLgCmbC4AQG4uANpvLgB0cS4AGHMuALJ0LgBMdi4A5ncuAIp5LgAkey4AvnwuAGJ+LgD8fy4AloEuADCDLgDUhC4AboYuAAiILgCiiS4APIsuAOCMLgB6ji4AFJAuAK6RLgBSky4A7JQuAIaWLgAgmC4AxJkuAF6bLgD4nC4Akp4uADagLgDQoS4AaqMuAASlLgCopi4AQqguANypLgB2qy4AGq0uALSuLgBOsC4A8rEuAIyzLgAmtS4AwLYuAFq4LgD+uS4AmLsuADK9LgDMvi4AcMAuAArCLgCkwy4APsUuANjGLgB8yC4AFsouALDLLgBUzS4A7s4uAIjQLgAi0i4AxtMuAGDVLgD61i4AlNguADjaLgDS2y4AbN0uAAbfLgCq4C4AROIuAN7jLgCC5S4AHOcuALboLgBQ6i4A6usuAI7tLgAo7y4AwvAuAFzyLgAA9C4AmvUuADT3LgDO+C4AaPouAAz8LgCm/S4AQP8uANoALwB+Ai8AGAQvALIFLwBWBy8A8AgvAIoKLwAkDC8AyA0vAGIPLwD8EC8AlhIvADoULwDUFS8AbhcvAAgZLwCsGi8ARhwvAOAdLwB6Hy8AHiEvALgiLwBSJC8A7CUvAIYnLwAqKS8AxCovAF4sLwACLi8AnC8vADYxLwDaMi8AdDQvAA42LwCoNy8AQjkvAOY6LwCAPC8AGj4vALQ/LwBYQS8A8kIvAIxELwAmRi8AwEcvAGRJLwD+Si8AmEwvADJOLwDWTy8AcFEvAApTLwCkVC8ASFYvAOJXLwB8WS8AIFsvALpcLwBUXi8A7l8vAJJhLwAsYy8AxmQvAGBmLwAEaC8AnmkvADhrLwDSbC8Adm4vABBwLwCqcS8ARHMvAOh0LwCCdi8AHHgvALZ5LwBaey8A9HwvAI5+LwAogC8AwoEvAGaDLwAAhS8AmoYvADSILwDYiS8AcosvAAyNLwCmji8ASpAvAOSRLwB+ky8AGJUvALyWLwBWmC8A8JkvAJSbLwAunS8AyJ4vAGKgLwAGoi8AoKMvADqlLwDUpi8AeKgvABKqLwCsqy8ARq0vAOquLwCEsC8AHrIvALizLwBStS8A9rYvAJC4LwAqui8AxLsvAGi9LwACvy8AnMAvADbCLwDawy8AdMUvAA7HLwCoyC8ATMovAObLLwCAzS8AGs8vAL7QLwBY0i8A8tMvAJbVLwAw1y8AytgvAGTaLwAI3C8Aot0vADzfLwDW4C8AeuIvABTkLwCu5S8ASOcvAOLoLwCG6i8AIOwvALrtLwBU7y8A+PAvAJLyLwAs9C8AxvUvAGr3LwAE+S8AnvovADj8LwDc/S8Adv8vABABMACqAjAATgQwAOgFMACCBzAAHAkwAMAKMABaDDAA9A0wAJgPMAAyETAAzBIwAGYUMAAKFjAApBcwAD4ZMADYGjAAfBwwABYeMACwHzAASiEwAOQiMACIJDAAIiYwALwnMABWKTAA+iowAJQsMAAuLjAAyC8wAGIxMAAGMzAAoDQwADo2MADeNzAAeDkwABI7MAC2PDAAUD4wAOo/MACEQTAAKEMwAMJEMABcRjAA9kcwAJBJMAA0SzAAzkwwAGhOMAACUDAAplEwAEBTMADaVDAAdFYwAA5YMACyWTAATFswAOZcMACAXjAAJGAwAL5hMABYYzAA/GQwAJZmMAAwaDAAymkwAG5rMAAIbTAAom4wADxwMADgcTAAenMwABR1MAC4djAAUngwAOx5MACGezAAIH0wAMR+MABegDAA+IEwAJKDMAA2hTAA0IYwAGqIMAAEijAAqIswAEKNMADcjjAAdpAwABCSMAC0kzAATpUwAOiWMACCmDAAJpowAMCbMABanTAA9J4wAJigMAAyojAAzKMwAHClMAAKpzAApKgwAD6qMADiqzAAfK0wABavMACwsDAAVLIwAO6zMACItTAAIrcwAMa4MABgujAA+rswAJS9MAAuvzAA0sAwAGzCMAAGxDAAoMUwAETHMADeyDAAeMowABLMMAC2zTAAUM8wAOrQMACE0jAAKNQwAMLVMABc1zAAANkwAJraMAA03DAAzt0wAHLfMAAM4TAApuIwAEDkMADk5TAAfucwABjpMACy6jAAVuwwAPDtMACK7zAAJPEwAL7yMABi9DAA/PUwAJb3MAAw+TAA1PowAG78MAAI/jAAov8wAEYBMQDgAjEAegQxABQGMQC4BzEAUgkxAOwKMQCGDDEAKg4xAMQPMQBeETEAAhMxAJwUMQA2FjEA0BcxAHQZMQAOGzEAqBwxAEIeMQDmHzEAgCExABojMQC0JDEATiYxAPInMQCMKTEAJisxAMAsMQBaLjEA/i8xAJgxMQAyMzEA1jQxAHA2MQAKODEApDkxAEg7MQDiPDEAfD4xABZAMQC6QTEAVEMxAO5EMQCSRjEALEgxAMZJMQBgSzEABE0xAJ5OMQA4UDEA0lExAHZTMQAQVTEAqlYxAERYMQDeWTEAglsxABxdMQC2XjEAUGAxAOphMQCOYzEAKGUxAMJmMQBmaDEAAGoxAJprMQA0bTEA2G4xAHJwMQAMcjEApnMxAEp1MQDkdjEAfngxACJ6MQC8ezEAVn0xAPB+MQCUgDEALoIxAMiDMQBihTEA/IYxAKCIMQA6ijEA1IsxAG6NMQASjzEArJAxAEaSMQDgkzEAepUxAB6XMQC4mDEAUpoxAPabMQCQnTEAKp8xAMSgMQBoojEAAqQxAJylMQA2pzEA2qgxAHSqMQAOrDEAqK0xAEyvMQDmsDEAgLIxABq0MQC+tTEAWLcxAPK4MQCMujEAMLwxAMq9MQBkvzEA/sAxAKLCMQA8xDEA1sUxAHDHMQAUyTEArsoxAEjMMQDizTEAhs8xACDRMQC60jEAVNQxAPjVMQCS1zEALNkxANDaMQBq3DEABN4xAJ7fMQA44TEA3OIxAHbkMQAQ5jEAqucxAE7pMQDy6jEAjOwxACbuMQDK7zEAZPExAP7yMQCi9DEAPPYxANb3MQBw+TEAFPsxAK78MQBI/jEA4v8xAIYBMgAgAzIAugQyAFQGMgDuBzIAkgkyACwLMgDGDDIAag4yAAQQMgCeETIAOBMyANwUMgB2FjIAEBgyAKoZMgBEGzIA6BwyAIIeMgAcIDIAtiEyAFojMgD0JDIAjiYyACgoMgDMKTIAZisyAAAtMgCaLjIAPjAyANgxMgByMzIAFjUyALA2MgBKODIA5DkyAIg7MgAiPTIAvD4yAFZAMgD6QTIAlEMyAC5FMgDIRjIAYkgyAAZKMgCgSzIAOk0yAN5OMgB4UDIAElIyAKxTMgBQVTIA6lYyAIRYMgAeWjIAuFsyAFxdMgD2XjIAkGAyACpiMgDOYzIAaGUyAAJnMgCcaDIAQGoyANprMgB0bTIAGG8yALJwMgBMcjIA5nMyAIp1MgAkdzIAvngyAFh6MgD8ezIAln0yADB/MgDKgDIAZIIyAAiEMgCihTIAPIcyANaIMgB6ijIAFIwyAK6NMgBIjzIA7JAyAIaSMgAglDIAupUyAF6XMgD4mDIAkpoyACycMgDQnTIAap8yAAShMgCeojIAQqQyANylMgB2pzIAGqkyALSqMgBOrDIA6K0yAIKvMgAmsTIAwLIyAFq0MgD0tTIAmLcyADK5MgDMujIAZrwyAAq+MgCkvzIAPsEyANjCMgB8xDIAFsYyALDHMgBKyTIA7soyAIjMMgAizjIAvM8yAGDRMgD60jIAlNQyAC7WMgDS1zIAbNkyAAbbMgCg3DIAOt4yAN7fMgB44TIAEuMyALbkMgBQ5jIA6ucyAITpMgAo6zIAwuwyAFzuMgD27zIAmvEyADTzMgDO9DIAaPYyAAz4MgCm+TIAQPsyANr8MgB+/jIAGAAzALIBMwBMAzMA8AQzAIoGMwAkCDMAyAkzAGILMwD8DDMAlg4zADoQMwDUETMAbhMzAAgVMwCiFjMARhgzAOAZMwB6GzMAFB0zALgeMwBSIDMA7CEzAIYjMwAqJTMAxCYzAF4oMwD4KTMAkiszADYtMwDQLjMAajAzAAQyMwCoMzMAQjUzANw2MwCAODMAGjozALQ7MwBOPTMA8j4zAIxAMwAmQjMAykMzAGRFMwD+RjMAmEgzADJKMwDWSzMAcE0zAApPMwCkUDMAPlIzAOJTMwB8VTMAFlczALpYMwBUWjMA7lszAIhdMwAsXzMAxmAzAGBiMwD6YzMAnmUzADhnMwDSaDMAbGozABBsMwCqbTMARG8zAN5wMwB4cjMAHHQzALZ1MwBQdzMA9HgzAI56MwAofDMAwn0zAGZ/MwAAgTMAmoIzADSEMwDOhTMAcoczAAyJMwCmijMAQIwzAOSNMwB+jzMAGJEzALKSMwBWlDMA8JUzAIqXMwAkmTMAyJozAGKcMwD8nTMAoJ8zADqhMwDUojMAbqQzABKmMwCspzMARqkzAOCqMwCErDMAHq4zALivMwBmsTMAALMzAJq0MwA0tjMA2LczAHy5MwAWuzMAurwzAF6+MwD4vzMAksEzADbDMwDQxDMAasYzAATIMwCoyTMAQsszAObMMwCKzjMAJNAzAL7RMwBY0zMA/NQzAJbWMwAw2DMA1NkzAG7bMwAI3TMAot4zADzgMwDg4TMAeuMzAB7lMwCu5jMAUugzAOzpMwCG6zMAIO0zAMTuMwBe8DMA+PEzAKbzMwBA9TMA2vYzAH74MwAY+jMAsvszAEz9MwDm/jMAigA0ACQCNAC+AzQAWAU0APwGNACWCDQAMAo0AMoLNABuDTQACA80AKIQNABGEjQA4BM0AHoVNAAUFzQAuBg0AEgaNADsGzQAhh00ACofNAC6IDQAXiI0APgjNACSJTQANic0ANooNABqKjQADiw0AKgtNABCLzQA3DA0AHYyNAAaNDQAtDU0AGI3NADyODQAljo0ADo8NADePTQAeD80ABJBNACsQjQAUEQ0APRFNACERzQAHkk0AMxKNABmTDQACk40AKRPNAA+UTQA2FI0AIZUNAAgVjQAulc0AF5ZNAACWzQAnFw0AEpeNADkXzQAfmE0ACJjNAC8ZDQAVmY0APBnNACKaTQALms0AMhsNABibjQA/G80AJZxNAA6czQA1HQ0AG52NAASeDQArHk0AEZ7NADgfDQAhH40AB6ANAC4gTQAUoM0APaENACQhjQAKog0ANiJNAByizQADI00AKaONABKkDQA5JE0AH6TNAAYlTQAvJY0AFaYNADwmTQAips0AC6dNADInjQAYqA0AAaiNACWozQAOqU0ANSmNABuqDQAEqo0AKyrNABGrTQA4K40AISwNAAesjQAuLM0AFy1NAD2tjQAkLg0ACq6NADEuzQAXr00AAK/NACcwDQANsI0ANrDNAB0xTQADsc0AKjINABMyjQA5ss0AIDNNAAazzQAvtA0AFjSNADy0zQAjNU0ADrXNADU2DQAbto0AAjcNACs3TQAWt80AP7gNACY4jQAMuQ0AMzlNABw5zQACuk0AKTqNAA+7DQA4u00AHzvNAAW8TQAuvI0AFT0NADu9TQAiPc0ACz5NADG+jQAYPw0APr9NACe/zQAOAE1ANICNQBsBDUAEAY1AKoHNQBECTUA3go1AHgMNQAcDjUAtg81AFARNQDqEjUAjhQ1ACgWNQDCFzUAXBk1AAAbNQCaHDUANB41AM4fNQByITUADCM1AKYkNQBAJjUA5Cc1AH4pNQAYKzUAvCw1AFYuNQDwLzUAijE1AC4zNQDINDUAYjY1APw3NQCgOTUAOjs1ANQ8NQBuPjUACEA1AKxBNQBGQzUA4EQ1AHpGNQAeSDUAuEk1AFJLNQDsTDUAkE41ACpQNQDEUTUAXlM1AAJVNQCcVjUANlg1ANBZNQB0WzUADl01AKheNQBMYDUA5mE1AIBjNQAaZTUAvmY1AFhoNQDyaTUAjGs1ACZtNQDKbjUAZHA1AP5xNQCYczUAPHU1ANZ2NQBweDUACno1AK57NQBIfTUA4n41AHyANQAggjUAuoM1AFSFNQDuhjUAkog1ACyKNQDGizUAYI01AASPNQCekDUAOJI1ANyTNQB2lTUAEJc1AKqYNQBEmjUA6Js1AIKdNQAcnzUAtqA1AFqiNQD0ozUAjqU1ACinNQDCqDUAZqo1AACsNQCarTUAPq81ANiwNQBysjUADLQ1ALC1NQBKtzUA5Lg1AH66NQAivDUAvL01AFa/NQD6wDUAlMI1AC7ENQDIxTUAbMc1AAbJNQAA</prop>
				<prop name="Temps">REFSWgAASaQCAIBJn/+PwvUoXE8/QP/hehSuRwFAQL+kcD0K1+P89UH/QArXo3A9ykJ7QFzu8bxDQHEAAN+jsERAMyYBk0V3QPYoFgC1RkDp8u+gR0DD8PCPgkj/QOxRuB6Fa0m2JQNTSiUDM0s1AyBtTD0DAk09AyJORQPfC09Azcx/AOxPt0CamYcAaVCFA9n9UBUDTFFAH4Xr71G4vlE1AzBSQO4fAXC9UvXzMVNA3VJIAOuhU/3zE1R9QPjw4XqEVECfAe8e9VRADwEKZ1V7QCkWAdhVQGbuAvtWQL8BUdhWQEhq9vJX7QO2BBQmWCUE11hAe84B+hwUSlm29QNIWUUDG1k9A+JtWJ0DnlgVA1xY1QO7FVjNA+RXQM8BFLvOVyUDw1dA7vK/BVf188F8H24Vlh9wE34fAMAfyhF2Fd4f8BuuAwQn/h8IIC8KIUYCuzwvRiU2L2gvEHovjC+WJeYCuKQvni+wIwC+L9Avsi8MP94vCD9CP1Q/AGY/eD+KP5w/rj/AP9I/5D/U/iUWAqwsNHssNDtXtv0D91b987NWHQNgtVb18yE0ROFV1QOl1uQEaFWlBFX1A/hU2nUUVA0DelQlA0NU2n0DDMwE1FNlE55TWu0EUx0DMFMdRFLNA2u0Un0DfKxERFKdA9sOUu0D1lF1E59RWk1EUT0DMlF9BFAtBLVQtURQ3QNHUMVEULa9A7FP7QNGT90D161OZRNOTj1ETc0DdG1N/QMHTRUDnExlE2suTD1ES9UD5UvlA1tITIUDuUydRE3lA5OoTTVWZhLulFcOAuqtTa0D3U2NBE0tA9UAvF+2VdZdrlWuVTZV/l1mUwAUbx5lplU2b0hrnl2WXXZvBJhTvgLxlG+mb7hvym/EVBH15G/uZd4C9/RvBn8YfwDybzR3Vn9of3p/jH+ef7B7AE5/0H86cR4T3H/ufxCPAo/YNI8mjdYCRU798wNP2uUDGPRElVA9AxJRtvUDiFEdAwBSJQNzWVKlVKwEXVN9BFN1E1tfVD0D0lQdVFUNA1u6Va0DLVY1BFZVFGlXNQTMFBFEFH5Y9QNr6FgVRFllEz5Z3QPbF1kdA+BYdROPWDZ9A0xY7QMGWL2ELDcCPgKyVJ8GGgsQ7j+InyI5Wh4SiiwkTVcNAwoEFNPGVj0ELERA3IQAVtq9A8FcRHhVdRM/VbYtAwVVnQPOVHWEVGylhMSEJlQdA/BTRQNrq1OVhFOtAz1T/ZS2jETOUvUDmFItRFLW5QMoUv30Ua0DrVHa7QN2pARAUd0DB1G2vQPRUB0TmlD982O2DFQeUB0D0E/182FtTyUD807lA4hOFQMbHE59A6xNhaS0VHtQqi5TTM1kS61US/UDGCVMNQOA/KV8VHC0V85tAJZVHmWuX9Bfcr/sX/5fEG8AKm/Mv96/aG8CzxTPjm84zwBKz9xv3m9wzzJ/nM/Gf7DPANrPxM/uzwDfGt8030bfWN/Qat983y6FDhNOdRPPTlRdRGyEeKSk8/xEbJSkW+FR/QNXUhUDzFykq0BTvYRTBVRUdVRU2hUDLASknlW9AxFWUM0E/AQjQN4ChxxFV/UDbWgUFNNY3QMnWYUDqylZ9fRZDQRYhQN5BhQUM1jdxFyUS5AGJa5DgFyXluVunyA7tu2WJc4CpBZkFF5XfQMcPOT7AM4CRZTMlFLklBvgRuNV3QNLl1WVBFV9hCz03NQEVaV8RGwMpDVkRP/01K3H7NSCUyUUU80DFLY8pN1S3QOnUnUTb8VS/QM3XKSTgB4SulHSzQRRLVSEhBjURN9QKvUDqHyEcpykOvxEgwBaFrNPZRMOT0VETlX0qsykyExUXFzFTJX0TGJFVEwFtjYFngJeTCVUAjQER+ylpFc+v1C/er+kDwCOv6C/sr/Ev/4PEB/6vzQfAEYfKM86v2wfjh9gz4LPJN8Axh2OzyjfAi8ULy7fMC+C34BkL3YviC+aL6wvLo1+Q05aVeOZrNR4T11DWKSks9NQvfa28sRRVeM5qpT0r2ykI6REl3z0JLb81JlUDZMLVSWzgNo09PJcRGhWzYPaVmoNk0vM5NbM5EZYrUTWbOQZWRXzQRSULlnW7fP8WD1DwSyUb1i2LYMqWBUD6FcNo8WAzOdWnabtlp8AT6KZTqKuqvTkbPTkLKyU6iTkp9oc5GTkhCVWlUPmVUyFVPSUX1UdpASk7sSEzbZc9H9U9dYmshBUiv3kU6Wjkzykq4AOoiWWPKTtUvVEUvX0VKRIllykEFJNpFENpMz0X1p8pCbM9O9QXQO3tKRNgJykSlA9lJylTxXzazFPpaPDDARVTqVb231NNaMTTSWzkEwqHTRM5QRLLYRLNZQ8BBu9TLXzNE1lRGwPnhUAVlXOBY4P4F+6D8QP3g8obwD6CfYPWG8qH3xvjm9gH6IfAMRv1m9oz7If5G/OzzB/6s8AJH9Wf2h/in+cf65/wH/Sf2Dkf7YvMINe49ykbE4N41M+T+X2FlowhISodKSrHVLd85Kc9Ad09HqirIQMjEfGo0T0ZWRE2NVVNZRWDeO+1JQwVyoVM7+shC/8hJ6kNGPg0hayMByXv5LnDJSrWFTV1HTkE0SU4jTkx9TnwJbv6D8ST0SfFpWumj1XZlXj+VbNROSUcVbNAxExzJRTMC5itYyE85COk1bslPhUpTRUVVOKvJSNUcSUGlRtpCyndjJmWVONlCQ091KlNFI9M5WLbKRT3NQcbKde4qGtURUDaFHd8zIMNPlVUHXjw/wkjixUVqynJnfis091NCyE2hyHFoXE9kM0ZCUMZJtQrtI4TKK9NEt9VpYzrKSYLAQPAqRkjmS3rm3GXwhr5l/4XwASbxxvXr9Qb4K/lL+eb7i/AKpv1L/uvwDPEs9EfzbPSM8AWs9sz/Z/eH+Kz7TPxs/YzwCaz/zP/n/II8YtHt/II2aya0VOFaMDtNQYUCX0mtz0EsT0iFGl9maydaVSVVRStUbu81P9RFRsheSEREZVVVO6VYXztS2ElKEc9BNX1dRXWPWGRjO0NOpY7UM+jDemPjIbWWW0dOST9NRQDVj94whYbTaO5dY9Hp/QsO9Kn8Tv1uKIbJRNV6pVUwp05MaUlIIc9EOWhJQBVkVUVWWEbEQ/VVX1QwV8RM5U9JVc9JSz0KZCKLyU8eSX9oJzWoT0PbxEBVPVQ9DcRFWY5ERgrPQqzETlTIStrcT0eFHVQ0A0pAhVUdXj0ez0nPQkYxxUVSAcVNB0pGbsJPgUBBOITh2khKSsVNWkp7fj1Ux1lEtFtEulQxhMlh2jfEwVxEwtRCTE0QDkv34PEL8iv0wPPr9Yv6IPAJy/xg+gv8q//A/OvxjPMh8ARB/ub1gfcs+MH/bPsB8qfwDUH6Yf+B8KLxwvLi9AL1Iv0GQvxi3GJQZTTj0zy06aTUP07CR4UE0UNFRqKnz04PREVZTUypzUO/CkrvMs9EOER9aSKnxEnkVV1eMRxOemI8TlVx30CVed9PTU0ATkmzCONVZD2syE8PSEo1jVQ2BYKl0DGQTk3iw0wcw/FpWQJp+I7yJBFuK7zD/WkpqlV200V2WktOTaXESW0kxEVNzVzOTTtJSIVbbtQ05VTUMUVR2j3KaEhKVUhaQE9DWMRP9lU5XkU8XkZIRKUzVEtsRE3VLFE6dSDVNvVlyEN1J9hFF9I7oEVNOGUS1ERIQY/ETfUKqV06p01HJkpC6U9Ow1T20zgDxUEU9FRJSkrTXE9MhNHaNcxBTX1tSkb0zlgwuUVN1Ltj2jAkwlg15MHURMAl2DR6RUG1CuXQ4V/q1eDwBwD4IPxF+WD7APSm8Mb94PABAfQm8cH96/UB+Kb5xv9m8ACH/Cb+RvHn0Gfxh/Kn88fwBOf2B/cn+Ef24vKNt+L8BzKm6DTk30TtXjsXSkY6CiFqLTVKTDQOfixESkOaqURK8kpCP0lLF8RCStVJVTmVQ1VFX11FVklZbuk1b9Nk7yaFdN803YrDRGWBWUdDVZFaPTQ1lFNtby/PyEslislUT81CpYtaRXlaPFwIw/nj+wP/qP1DdWmqRXVIWkLJQsZJTqfJSlBESoW4CeowRE5qSUmOzkX8pUhCbs5O/0J9aif1RWxRNHVKXzEDyEyzz0UZWERKPQlqIlhETtnETTt1L1REz0SKREA1KqVaPOzCSVzERffNQopsxE71DNlHTUgpT0PKpcpAZkpJ78RDH0RMCmlKRVTj0GvlJ9nFT5jUyl85BMHYS0p75zS1qV40j09LlMDUM03FQBwWxffl8Iu5ZfoF+yX9RfAOZf8F8ib1S/Lm0ub4i/em8ArL++v9C/4r/EF+6/yBvWbQDGH/Afwh9Ez3bPiM+az6zPQJ5/MN/iz/TPXsVfUgHU9K1s3HR4Tw2EUM0jtazkRbREplGV0xpU9JDWHIQDU11Tl2RECFS0XaQc9VTt02NVJVRVNtXzTFbV87xWrebONaS2heYzWBXUXDRAHOQ1ZVm15FmFNCzkgFgl8xs7WF1T91ftlJTnVu+g6I8Cn0TvluU3Qq6s5H2pV+3ktOT6RJS11ORxhVYd8zEkNFOAjkPk5GqlVZXkVX3kHPTBFPSIahz0UfwkGvQk1lONs9OeU2WE5CQwZNT3UtqFNFLlo4lSTTNRUqblQw5S5eTMRJ+E9GhtUUVTMlH10/tQFUNNw/x0jlCVlKT0EFT0LbO09EZPvXPaHNcW1dquk03NQw9NjYOjTELdczh8p36lloO09JgsVASr8F9SoeynZr0utc6v8K8AAr8Mvxa/ML/6X/T/Zr+QvwC6D8wPnr/wDwIfFB/mb2jPABrPBN9eH2DLXs9wz7IfxB8A1h/Iz9rP/B8eLxAvMi9sBFtFTr1zOk8Fkxg01LWV3EQSTNSKUeVD/rVRZQN13JToUgWTeK1T5UPuU/2UVEVT0lVUDUNEJES4lNQsjORToVblROw0oPQ0DkQ0q35YlRPndDQ5lIQ+zVmVExdZHUTE1JFYVuVDTljdcwh8hNRs5AG9JOce7zDjLu/IPxqeK+CivnKKbOSr0B5SDGyEyKoMRIQUREOM5AFUlLXaZJR4bJQ/VU2jBVWK5UPOVESVXES7IAajVDaNg+NT9dOrU5UkhERVPayUBezkztyUmFTUa2BSHVMcHITjUUUDza20RHZRzdQ89AhRFj2j0VC9c5ospPNwnpK1IGz00ARUZU/dc/imFFSITmVEjPSsZFQoVkQEvUwd9Ew1FEtNBK1L3XMYTGVDfPRE8QlMXfQkFNGkD8avGA8iDwB0X04PYA9yD7xfzl+oD3q/AARv3g8YHzpvTG8eH/Bvsm8AjG82H6AfKi/Eb+5vAH8SfwAkfzZ/SC9CL1R/vn+Ic3aT1U5d1E/FI/TERHhQ1F1knERqhETg9JRVUsZFU8pStZa2QzRERVS0zZTc5CqU1JxVPaMRtsw8E1elU4VXjYPzJsSEZVglNkaiMIyHVpOq1NTlRISjTIRgDDQZBvwk3lfF5FQ/Xj9wP1LvqNSPvtME5F4slBx85NqqTJSWnORSJIVWVYPDtswkiFUVY05VxSMUbVVlQ9xUpVOlVI30agxENZyU8GzUuFMdpM1ThXNKUz2UtJTdUpql5FI1829StdTklPOVUZ3UUc00UTWUBKQYVVGNVFBFU6o01GU81WokpOxEpIA8pBFP5fTKTKQ1zETIXCWEdNpMNiUzc0z10wtMBVZm0msHTPUjXjSk00yN9ADkRCOgrq9AX1JfpK92X4hfAJpftF+2XxC/Ir8cb0a/IG8AYm98v46/oL9qb5xvVh/YbwDCbwTPHs8wz0LPVM/uvxjPQIrPnM9ef7DP+rFu80710yPLTnX7q0BWgtNc9MuQpsYixFEt1JyUr5yUP1VTdfRTnXRUpaOZdNRTDVXt1DyU9MwkaITk1fUMlGa8hNa8hEZY0J2EBDQjMBaCQRQ0LllaNfPv7NSwWJ2UWKWUCvTU6zyExbyHpo+4j9qPqIw/jjXGIqT0JG78hCxWrDTqVgXzp8w0ZOQ01SXkNNWs5Jr0NF9V1J10BETu5OS2RNR9VFpl9FQlMwNU5cRTVYPRkzxE63BekiU8RO1Sqv10Uv2UUj2jO6yUA6lSTUTUdJU09F98RCamNPTvUP10pER29JQ8aqREBuyUngSkMU8llEYUpFVOjaZ2g/y1TN3DM5BMXYR89OVLhXTE9KtITKWjuXT0UOSkwQB0r661jq+gr+r/xK/Or+ivAPKvRA9WD2gPOr+MD16/sLsArg2uD7i/um/cv9a/4AtuzwAAz0IfZB+ez5Afoh+0H77PYLjP0h/0H0YV1pIBTj3UFU61dE8NNFBVNOyVfETTplFlRvYijmxEI1NK/XOXfJQKlOfWkvGk5GtjVUUT12zkSlYFllI+oksc59YjWA2EWKV0qFSHDjU2Mv7MJMOE1IIqhIQ+fIT59ITOBOeej6Do3/rfTD8G5Z4CrrQ0faa0ND1XBTRk1LUklHNVVtWjMeQ05ZQkp2zkq2pVnTRVzfP6hCTBqhxEiIQkUVSUDIzk1qpMRJ401GbsdDBsJPc1Uo2EUu3ziVJ91Fwk1Q6UlNfUlKGMRGhRth0zMlE9o/tQRYPDpuyUflCd5KxEEGxEt2b0xEZPLaTcRGxOHSvbeU210w9NVYOjTGotkzgkVO6U9OhLndQqvESYZKQsNASlFAe2DwCgAy4F3v8oXwIPHA8uD3BfAEIPlF92D/hfog/cX84P4A8AEm9MHx5vOG8qb2xvRhU2HQB+bzgfum/Mb95v8G8CfwwvyCZ/EH8CL02VRkYiPk9sjdTklJVQHTMSUU1zS4pR5SRRNaRkJANslK14fJTqUwX0VB0z0mqM5EYslLgMhCxWtZTVVkUkV11joYyEEVhqZURYLZPoxNQ7WU2DU0BZ5TRchNVshJMEhK1ODIQIWFXT1Hw0vYCUjy4/QD+Kj5yHboWOc1e23eNQV1UjDFctk8hqVOSEHJRDFJTyVXVTs7VVrXR05D9VXZMFloTkzlRtJFS9ds7yGq1UZSPjUz2jqyzUc2qMlD3E5AX0NM5S3UTNUl1jUVJVJhai5VGaTVOtzJR4UR2EREQIFVFdY9EE1I4k9PvARiJtHnRE0E91U2VP1TNN+BykiE5VJBSklWykbShMVL1MRRNXTG1kaUtFplYjTFUjfEytRgSmk1xk0cRf/q0eXzhfCg8AVF92X7Cvil/Ur65f4Fv2rwDoXxpvPL9Ov2C/sm90v96/AJi/YmleH3Afyr/8vw7PIM+AMs9Ez0Z/WM9qz3TPtqJFZU7NJE9V1MyUeFBdZElQtTSMlOCcdw6DUr3mVA6TLNRDFJS3JJQqhOSbnlWNoy1W9XTchBOqHDSC/HTx9HRhrNTQSPwko9D+I1mN1h4y4jSEU6NYZfQENBn8JN78dAHBXI9uj3iPEunO3wjjbiMaDDRePOQcV6Um1oWmw9pU5ASMNMVVtSOLVTSl9JQkF3Tk31QlJMR0tWLkNCyMJPNT5XRTtBXk9DRO/DQWU8V0UjbFM5pStcNkUt10NESr91Gl88CElIiclFFWjHQKUWUj0zz1UNUzxWh0RDA8JLvAZiKDT2ot1E919E6Nox1OpfM1sKTFTUUj3kyddCSllIT3ftIghPSFBKWk9HACHLTOJL9mtVavaK+y/4SvAJatnq/Ar+qvHA8uDxC/Ug8AZA9mv4gPmg+0v56/iLu2DwDgv8oP/A/uv+i/is9cH24fgIAfks+UH54fuB9ScR4yIq1OtSPLTl1jscyUWElQ3eZWIkzUxwaSVZzkUcrsxEuQXkKzfOQkVOdatiIL3HScVV1jEdSH0m5jVv00zITYzIRIWKR9RHzUMNQn9vIlHITwtvQksljl83FYTXMqAhSE65TfHj+w34KPFD/W1VS2QwTkbATkLMyE6HQkpZbkhFIs1dyE06w0l2Yc1F1VPSS0NOpU7UTWZORsVAWTNRyU/1O2HRPHU11jkVO181lqvDQhRJTdNESnUr1zK29S9dM3ZJQBJCXc5DWTVERbhJQYUU3k7ORVqHREcMzEOvzkBHxEq5dPDdRP5fOh5JQ1ltSUyE0do1zsBeREjLFMVfYOpeYiAky1k15WPPTTTPXTR7z0ufz3AIb/+PPm9Z7/8E/K/+T/9v8AAA9CCUZfaF9CD4xfbg/4XwCiD9Rf5l/gD2JvRB8Ob0BvAPoPzB92b2Bvgm+sb75v0G+wwh/0b05/YHgMTlXkTiqFlE/1Qzn85LT05dzk08NRPXTkNK+kdCNTbPXUtHQKVBVTfVQ91CVUBYRV5YZ2I1YN5m/z1FSHHpIvBISeVNQeWVqFJFk1YzFZHVMBnCTVw7QkglTUPoTU+VcALeTcL+Yv+CsWP1iPYoGeUjWuvHR9vHQ9Vw2ELORVpeSEYtyEI9yE43Q0baeMNGpVHVMxVc2UqVT1FEwke5Q0RWTkDLVUtdPWhOSeU+3kU7T15DSU66TktFKVdFJqtdNGJJQO3DTXUVVE1pSUaFE9JFG1k+5QquWTtbSUfkRER7yUEFZERLdPLZRPDXO69BQzUU41VvZCeU0lpjYzbUzF4zhM3dPoSwWmVB7jBKS1fEQsPFSl/EcA/q+IU95P+E8KXxRfJl9wrwBCX5Svpq+AX6Jf3K/uXwC/ABK/NG8GbS6/CG9Kb3y/jm8A+G+yv8S/lr/Qv/q/DM8OdbAOf/BvSs9kpAFOPTROqjVET93TGERFUC2DElVRlTRRxaMaJJSObHRrA1Pd03h05OxTxXO1X1zk0pQ0ZVV9o9VtVd3TSFZtQ7xWNZNNLkTUoVc1lFTUfrwktPNwftJAZNQ3WcWjCmlZbTS8JJHMdE5YxeMFCNR0zmSHnt/4L0qP5NfY1t121S7Cilcd01BX2m1DDBSEtVZls3FWUMWEnISjcH6iteTEeEzkaz9VHSMFxITBVMXkWox0URzkGFSdI+MUlMWrNCRz1DQzIF6C+FJq1SRSDYOJbHRTUm1DWxxSHSPlUVWjrcTka3hRLYMyXHT5UDUjW8NQ3aOOUH3TVixELSAsRNBP1cRPPZRsx9RmxR4ilYSkJVSkvUygnZRk9dyUU/Deoi7ElJgURPXkpI5ktNHErxavKK8AOq+E/97/aK+Kr8z/3v/ArwDirxQP5q8gv0oPXA9uD9APAIIPZL9OzQ4f4L9Sz/wPDh8AIB8yH0QfVh8Yz0LPjB8uxarmg06txE8dg/T8FHhpUK0kJESIXJT+UUXkqVJNNCwkXQyU0DQkQ61UdXO3VB2DRMyEuFZUJCxWHdOgZDVXtfNVhTQ08xSEZUzU6MwkaTsc127yGaQk5VhF42ujWB3TYMwkG1gdgwHUvHdm33jTPo9gj9opxi2q/vKaxNRgPDQcTDTIVpyEgla940AsJADc1G3BpHSGVf3zSlV9lFVVFZPLzMSS3IRbFCSRJOyEw8DGI1OVdLTESNVTlURTbUPMHJSUUqrtk1zsNCdkdO9MlLimlOSCUQWElMQF1DTOrVBtg5hQZbNhNEQqquw06MQVT0Xj86SUhdVOHYMUZESobEQ8TUylRqbSa0yVRm7zSzUkVUzdA3dEROvMlGj89AHKzA8mBbb1jv1u/3j/kv8A5E+2/8j/Gl8sX/b/KA9iXwCUD4ZfmF+qX4S/Vr/QC95fAJAfEm8kb94PMG9ab2xvPm/AeG+ib7Rvfh/Iay6CIk5EVTSclLGMlLvgDuLV/DTbalEd0+BRDeNVUlR9RGR0P0Tks3w0Jgwka5dUTVMqJCScVb1TSREcN85TVqV07CTW7CRTRlj9FNR0LuR0QXQktSUc1PD8dLJYLfNvGVj9NFTU3lcV5KQvLoVAft/YL5rZlt2+kww0bLzUtSr8JNp8dJZW5XNURVb9QxVshOPALsKaBOS1Xzw0JgTk31S1hFRWveNwVJ3jOSTkAdyEC8tTRSOTTOT7EC7jDJSL4FItRFLlFl4j7IQDGVJV1CR0lVGdlJzF5BTb41A1Q6xQ5XN0UKrtkzy05AZslJ4URBOWfMSoTq2ETlXUBFRltsRE+Uy945BMRSMjqUwV9qbSC0xEYmRE1wqElFD0RMFMV65Vlk+oTwDCQQ5zxE+G/+BP+k9Erz5fAGivSl+Er56vcF+yX7yv5q8AuF/SX/Rfjm2WD8APMr90vwCGv5i/im+sv56/4L/ab/S/GAbNTjNklJlODUaugzSUrbSs5E5RRSPDnOQ5WvQUrazEI1NNdFPlY6sKVCWjfWQ0C0w0gJlV7daO4mhWVYYmok1oJIfOdXbTWMWzF1lFI1NDWZ12DjL8FNTBlHRVgFwlWAVEV7UzxwSHQK4vwC8Sj1zfZtWuoq6cJLV9nCQ9FDToVrUzp9R8dXSEJXSE5fzUqFXWhTNuVUXjMyQk7FSq/XRULfN/nIRHpIQQthzk2FMFs6FTlaNq1VMVsyVM5O20NLdSWmUjgOwUSFJNNFLlY03a5BSjUYWEjOQoVORL71ANJFBtdPw0SnTkbRL8NLpPBbMxT13ERuzkVU6VpobTPEQTTKQlpST0OJSX5mNLjTRURBu5TOVzNE0tRkal9q0AVv+wTzr/DK/mTzCvSq+UpwBWr7D/gq/U/+b/4K8KDxwPAP6vKL8av0wPzr12D2C/0r8AvA+uD9APwg8EHxYfEM8Kz6g8H+YFtoNORYRO5WM61U/dxFDlA5dMlC5Rsv1zphyVPOSQUlUDBZqMNHiExOpThYS0hPHNVO2DY1WtlHyESlZWDTO8VpUUVwXkV4Uzkw5Y/ST8xAFkJ4byNc1ZzfMKWT1E/MSRWFaFM05YtTP3JITLJIeA7n0+32jfmi8kh4YlXvKNVgQ0UFc1Q/yc1Lc0NENxVs3UbHSrwIbytbzUVXiEhD+sxPi0hMH81LWItIRRVHQaVF3D41VTfZOpPHRz3IQwfMRr91K9lFJ9k4lSFZQ1UjVDHHTE41FtxMQ0tWjMNDJkxPlQ7YPDoiyUjESUC3D20iDENNAGBHRGT0XkdBduFQ6T/ORVKFz0vWREV3RE6OTkWBtA7sPM5JhMNXMP9PQBjvyX/v3WnzD/ek8cr27/AHj/iv/E/+ZPyP/y/xxfLl8AAA9SX2RfNg9YD2oP5A+uXwCYD1K57g8AbxJvJG82b0hvwFpvbG9+b1AfmmnGQkVOFl3DA0/lc/SEFJMQhuMtUa1jilHF0/4klPOAQAZTbMTTgJZzzBf2ctLc1LVGrMS41NQsViUjoDbsJBNXtdOFV1WUBNekxhOcdD4kJw7SGywk5dlYxeQE1FBYPcMIWEr9c9aE1L1sJ/bSsHQvEIYv2H/qfxzUl4TUw8B+MlUMlNTIZISE7CRD5CQTAVZdxKzEiAw3thPE1APOVH3E5NTTEF7j1BWExCu6U7XTdcyEPRTkuxBUBpM05Jg85GBE5CrshFHzjDc+wxSUQZQ0CBSULdF85JpQjVNllBXMPGtmTxU0TqUjiE59NBJ0FKy0ZZxk2gxH3uW2Q21LPcMYTH0zfEyFVAoURGj85MgEXx7/cE+STwDMn55PwE/STwyvJq8IX5KvAFyvPl/Yr3pfpK+GX8ivolkAVr+oX+IPDL++X4hvUr9kvwB2v4i/mr+kb6a/uL/auc5yqyZOXSRO7WOzHJR4tVAlI/B85GpRJSPgmVGl5PRkylINNEw0s9JMNEPc11aiKtTUnFVSvaMRJIfOo1atxFfVFGoEJGFMJM4M1CtZ3YTNWfUjIlll5ATUsFhWJSNgWH1DGQTU4IzEAcHEd75/0HPOf7ArFt+4I9rGcqTMJGBXLXMcV6pVo9qk1JYkhFSs1BVNVuUbmlWNdOQUF0yEtd/s1Kf01HBUfUM5NtQUAVStY8pTJYSkhDNOU2WUBHTgUv3kdDRrcVJdIzvEhANSTSOVvlzkiNyEUaQVTOTjNrQ0rFDFc3RQlYQ85KzLYL5ig0+95E/95E6SlYROpYQEpGXctQxEd1g0RdTnpsILTPUjYgxEC9dMXSNLBEWMr06t3p0Afk/An+KfLP/+nxCvIq90/wBGr4j/qv/M787/4P/y/zS/APb/CA8SDzwPNr8Yv3oPjA8APr8ov7IP3A/Wv/gP6g/EB6pWchBs5J0slHwclFjVUAWD18w0UJwUxlEo/da2c7QUJdzUmNzUe4DWpsKbVA0kVfUjglXaxWRVnfNqVn0z3FbUDYZe01ftFFjFA7dYQl0DFXR0q8A2JbbjWJ3zLZqcdEZYxXMEBCTTEADmxQ7VxnU2LQ7fMN8q2bbyq65XBZN+hCQu1BTqqnzEpXTEZCyEI3TU5aqU1KeE1GqsFCSE1Oq1VE0DsZQUe1S1ZFSqLXMMVMTWpISeRDRZbVNNAyFT/bPrUkUkzVItc3xS1TQM5A5SarXkUVXjk2wUW1HNJGrkZO78hLUElH5QxQO1R8w0EHw0l09dxE/KDeROHeRORfb+4nlNbDVGvmKjTM3DIExdljJeA0u1ZHSUsUwtdEz0AaUk99bvoJ/67wz/Hv8w/wBC/2T/lk+oT4L/zE/eT8j/AAJfFF8mXzhfUg9MX96vyA8Ailnmr7Bfwl/UX+Zf+F8Kb0AcbwYd/g9Ib7JhvtNOrdStTgWTPk+tYzpUFLea1GQyFOSoUS2UtISQNVIFgweEhHpT9Sa+MrN/VMWEpNRnVV0j2FZkxExWDeRWVXMwpHeqLnNYZcRYvdRZ5UMuaVnlFoZS59TEqVgFg6tXWF3kWK1z4gSEx4BcJzYvAN9SL5x/RiU+YoqqDIQ9XNT6fMS1PIRzoiyEM3TEsxAf4rhkxHytVX1DNVUtk/zsJMVtVC2TjFRV41NU5UNrHlRdA+WUhK1TtRSaTMQzhIT6UhWELDSMqHwUM8C+Mh+0ZOcs5KPVUfUzbEw0M8yE/VCMZRQUxJBQTRa2w/SEullP1dScNN5OXQN1rDRFBTwVTfU25sNslDx0ldVL5URLZVMxzDSgTARd5GRUkTxHPl3mRX5FLk8AcJ9CT1xPdk+4n5JP3J/unwDITxKvJK8+X0ivWq9sr6ZdAH6vML9iX6Svzq/AD+qvDL8AHr8wv0K/VL9mv3i/ir9UZ5rmM05V4wNPTeZeApWqlGQSJOSKZDT+LORzrVLd0+hSnZNd5NTQrVO9M19URSPUVMRGmrQUumTELFYllOR0Exr0xIKEJA5YRRTcFDtwmvaiNyR0PlnVxLTE4lpMdKOcxE5Y3dMIDCQB1gR3bn9IL6J/1M9uLUZysZfEdMsQvhIMV93TyKqkJIR01EWkJAScJMVtVW0ji1Xlc0NVfZM1CYzU0LTUmVSt5MTUNSoMxPTEZLxTjeQExG0/DDQJUz3D0lIFJKokNGQsNCxchPUc5LGpUbU0LORDjIQMTDTTmnQ0nrSEaFAdlLSE2GZk5GhPDYR0ZJBOvYS1TrXETX2DR03VhEwGPWNaTN205DSj4M41vpJLhUxdBEx1ZCykzpSvAFafaJ+y75Sfnp+on8Kf/J8AHv8AryqvVP9m/ziviv+c/wCu/0hfsq/U/56vYA8aD5S/AD4PUA9iD3QPhg+YvxIfvA+wng9AYybl7hLLTuVzs9pMFHj81PFQjYvjUWpFdFJFE8x0FEBTtcRqhNRHXNS5LIQuVe3UZVXl8xEc10Zy91b11FlXHQSEFGVYVdRY/ePNJTR0J1ndtAQkyljUPdScFDVEdPe0xNRXAr0zv6zPrs/Az+LP7Mf+EtWkhCRuhCQezHTaVkoFI5akJFQ0xeR007wkU5dV9bTMJBQMhNwUhDWl9CRsNIQ1VJ2EhNRVxxQ0kbxkSjwUFDyE1d1ENKd0hG98hDdSauXzAaTUylw0hFHNhKacZBhR7eS0hKiUZHKwxISLYC7TrISAT2UUT9rt46HchDVOFSPITbIFk1zk9fQ0jEztwwto1De2Y0zkXiyU00w15gBOEwT3Dk8gT6rvxO/W7/DvAAL/PE8u/zj/0jlu/5BPok8AxP/GT9hP6k/0/5Zf6P/y/wDUD9avKA/SD4xfnl+wX8Jf0KwP1l/wX+pfTVXTEE4qXdROBRRP7SRQ5dZ2YmtQUaWEUe3DO1I9wy2ybIQlU43DmMRn7sKLm1RFxFU9xIQk83VoRVaNJFYF1t4V7mNYxYQiXMQXJHfe02zE2RR3fkIzWlgt1EzE3Ff9hAQnoO4fgH8KL1R/pkKuxHR9VMR3HmLq1HSlXCRk5HS1IyTU5XQkp1UdY2qqRNQztHTqJISzhGR7ohSERZwkg2CWw1OlQ562dGRoUyWDI1Ptw+tarNS0tNR8UhXEUkXEqtwk1xw0oVxkWwQ0JNbctO5QLVO17NR+UNoVI0hMZBBQVVO3TyZ9QypPxYTchFXkhKPlA31NLZaWIwSXVuUuU1TkFUUMlLF8NCy0hRRHpk0A1j/oPyqfDE8eT0BPcp9kTwCWn2hPek/Mn65PyDvuTxCvACKvbF8ur0Cvmq9kr15fmK8Ael/Er9av6K/6rwy/Bm8gvywSv1yUAU6dJE41NAzk0RhchMuwXhIuVGSmUdoN0xw0FJBSBYMDU8oVI3h81OwEx1aS8VTWvXNjVRUj2MR0SlaqfdRWhbRXVaOhFHQRVPRnprNZBYNDbMQ55GdKdpLVfMSThMcukvlsdAHOXHdmY1zHLn9If4rPnMekdsUeYooE18aS+ox0tW1WBYNzVlWTMVaVY2vyVXWTtdS0eFWN1FlVxcTEtMFUxZOKxLTVURTUGsx04wyEq1O2dZN1U52zMFN1FFIqFXRSLZOJpLRTLBSbsLYuUuVRTZOtUQ3kUdqVYzLM1PlQvXPDUFbdk45QfcNW7NQePDQV1ISESoyE2mS3XrV+s7VNFSMoTJS9TK2jV7VM3ZRLFSPoS91kTCh1ZIQ17NSIXKTV/J/GlQCe7R6fOJ9Kn1yfpu+In8rvANzvxp8A/xL/JP8mr0j/Wv8AjK9ur2hfYq9Mv57/uK/q/wD8/w4PIA8yD0QPLr8gYz6/qGAPcgnec06ltE+dZE/UdSQsNBIUNIhUhP5RNr1zc1IlM+hSfSRE1KnQvLeWYtLsdEYE1LqVVeWEVkUzoGQlXMSCzPy3TmKAWOUEvBQ7WVpFM0DsZBlZlWPiNMSZozzHFjIIWO10dHS9gHTHZs94z5rP1B8uJfbimrVXRTNQTMQOVyUzyJpcJIScdENW9STUxMOyBNSK/MfO8gVVZYPOJqQklVS9tr4SJsS1xCSpujzXfnNTRSRTRTPQWuQEmJy0YFLt1FK9c8nzfNc2Y1FdFITUCFEqVaPRNDSaXIRlhLVMZFvQT63jZU8lM/hkNJOITpW0ZLSspAV0BNqk/NceY0uNNoYSGLyEfBIE5UyF1OzUyPTvTu2W5QB+7X7viO+a7+Q/tu/o7xpPAHw/9u9QT/KfZE+GT3D/iq8AvE+2T+BP8k+ED77/CF8qXwBMX15fOL9qX3Rfjl+4X5IPNU1lJE69s89OfYaus6ZEZPNQ1dTcJOGU1FlabNTMnLRAU7UUUz1T20dUbeO5VL2DLFXanbOgvHQTVr0ThlZKTdRWtXRX9UR8ZGU8xNvOWI3TIlk9UydZmtUEWE3Tx1gt5DTEM1qsZPe0FNRXvbO/HH9gth/YH+IfDHcGgqNX1dSqNHQc9BTaZGSWlHRUpqR0FVY1hMR0mjwkX9rUtBg8JN9UnSOoVKqds3BEZDnMtAPUdMuqBIST9HRO/HQY9ATgwqwkqLQk4wBWE7QkA1LITcTMB5ZCUZS13ATjUKq9g6ys1HYMZDys1AZqBGSDvAQXdLSoToUkqU7dJPw0ZaRVTJ20TKgtFMSHJuNM9WNm/NTXAuSETPTV/Df2nQ6faO967wD8j9Y/+D8CT0SfVp8wT1pPAIyffk+wn8Kf1J+mT4j/wlEA/p/AW+6fIK9CX2Svdq+IrwCar6yvvq/Qr6Jf9K/urS5iWxBO5YOZTsUkTx3EmgRk06TUTlEtJJTUOVVSvbOvpLQjTNSXdCTVCkRkmax0C0wkflWE5caWg1ZFdr7F7hWGEkiBWO1kRMRrEBbFFuMkxPxSDMTDRBfeUipUFOt8ZAHF9GdezfZl9m8QfyJ5PsWqlpKuvMR9NHQstMTqqszEpVR0ZCwUIywU47VVVaOnbHRqVe1jJGZsdOpU7WSsdHtUpQTVVDVzDAwU1rx0nlNQHWS0dGuwBsNS7WRSjbSZUg0UHNQOUmV0TLSTpnzUXVG9xNQE7uwktaa01H5QPWT8JBBs1JdqxNQqzNS6XIRRTi2W1uaCeU39Aw80lKVMqGW0hIf2Q0ulBEzVQ7EKpIQsHJShDJeWnc6P4I8A8o8Mn07vIJ9Cn3Tvlu84TwB6n8zvZk/g7+KfFP82r9hPADr/RK9WrT7/kP9iqZ7/+K8A0v/k/+6vCA/6/yQPLg9Yo1pe4gEkNGxOfRM+NLe2XtouUTXDplG94xompCSQUo0mVqJ3dLd2w2RsJaR0Y6zEa3VKVjVzo7xW9SSUF14iL3wUnmFYRSTUt55zpGQOWS2TrdWUZIJY1eM+zLT5AgQkzlzHHs2mHS7PQM+aGZjuZdbDdMQ9V0UUjMS1miQkcRwkM1aVti6StVVVNXRVXeMxNCT6bCTTwVQ1JGwkURQkGlTSBWPj9MeeImjMdDBTVkXD+FINJFIl44lktMVTJGQcNNfu09QkaFG2lWMyUbUT+1BdY8OKRLSONIRWdNz7UL7iSqKM1NpkB14FlvKVdDQo1LTXTmI8ZDVLRcPoSxrdtEz9c5hMrdamI/TfAIY/MJMe7zDvAp9c7y6fsD8Aku/UP6bv2O8KTxxP/u9ATwBST2RPdv9o/4JPtP9WrxAPAOJP9E/OTxhfKl/UXy5fYF9Qcl88X95V1tNOxWMHjNSrGlBFw5hc1BUMhIyKBIQBNNR35HQT0HZzU1pV1FOVY2JUlfPVjHTbSFVNY7xVjTMtVqtAACZhoFx1V61DodVXlTMR9LzqzLQpWap1gyDUtPP8tLq0ZGgC7LQjBMdOFR515m3ub5gf2Mpv3Gf2MppXJWNQV6ptIwzEFMlUdITcFEM1Vi0jA4zExVX9dHR0sz9VpQSMtM5UbbRUZHV0jHQoxAV0tLpTtTPLdVNVhFOlBiZi0FJUHTScBGDUdCjcdPNE1FWt/HR4BIRBhCQIBIQr0VBtg5pc1GWEBbQkq9BPlYRPHTP41CSMSU5tJNQkrKRVTFTanISrV0xthEuVNEsdMxhKPIR6BDVMhSTsJMj0PwAmRbY1Fu9wP4I/lD+eP8A/AILv/I92jzCfQp80TzZPeJ8Aip+cn4ZPoE+yT+SfLq8QXwACXySvFq+IX0pfdK9ur4ivsHqvvK+mpbZiJk61E8uZTr0mtmJ2UNWU3HRqbVElY+BR5ZNVUiWTrcpctD9T3ROzLLRDauzEthQkKvQUnFUlY7UQ5BSCjMT1Vp20V2xlZAzEZVjdE9NYJWMZMNS3NqInWdWUxLeeklVhBMQb9LTgPGTBrGdAZh+wb9pvDM9WxT7So/Rkq2BXbQMe7GTabLSWqpTEVNQUESxk1azEl1VVTZNOvMQUFGTc3MSrpVRtA24EZDVUdP9qTCTI/FSCtARKU33Eanx03TTUp+xUb1KtU2M3UtVW5gNM1IRRdcTavHQYfCThUCWTqlDaXRNy3HQ6UPUT7E+WJWOAT13ET+3U5CQ1UU5thjbD7JVM3RNzJDW1TMWES10TAkxtA15WdNTTTK1TR6SEuSSfAAbvmI+qj/Tfzo/gjyrvHJ8ATu8gn8LfdO9Wn6Cfuu+k7wCmn+ifAv88r86fEP8i/1z/AL6vgP+S/8yvpq/I/9r/7P9ovv84o7YjTmUzmU69dBYEhFhQLSPTpCQL0Pay08ZRdQTsVK9kJCNTrE10xMQkVCUEVLUTC2lVRWR8xPQsdGhWRcZWBuJNVx0z2PS0Rqy3WjaiF6S0QVkVNFn1E038fGTDWN3ETGQqdGQL6FetU8f0t9a97r8Qz6giyT4dluKuPMRuPMQuVVdNZFatU6cMdGQUdFUjLGTlbMSnHGRdfMRTJFVNZCwks4QEe4zEa0VU1SMMPLTWUzXzG5FTZTNZU2UG5lUuE1b0xHxSvQRS7XMObCSrzFE9A5O0dF38xCSpUfVU5HS17HR+vCRHtVAtEwS8JJdP3QRPtu1zvk4181FOVTt9qU0lNg6DTH1kTC3kS2pd9EulVEw187FM5RMFLDTkpTTn3u1OP+Df6t8APD8W7zDvOu+EP2bvyNuG7wDIP6Lv3D/e7xBP6u8sT25PACCvUv9sT35PYE+iT8RP1k+A6E/6Twxf/v8gXzJfXDQBYgyEbCwHVgNcLC5RjcQqzFQcnHSQZAQDbAc+glMKVKUkZHVUnRNjbMQN18QUSlb1xKwHlmX+BaLuY1hdVNQHrkI35AQMaGRk8wCOA1jVMz5YTXMB94xnPhXevzAbNh9QH2IfpVelJFc1dPxk/IwUtyocdHMUdDNctPKsFwazVVVVMzEsdPhkdMFcdJWIZHRRRLQa7BfWMp7VU/10U40DMGwE91IqzbRSJTOJ7MRRLCfWU1oU1KHMdGhRXWMyVARr+VCdE8NEBI5QhWO1SPR0EJx0s0+9M0o1Ty2ETo0DcE5dVl7yqZWsJ47DTBVzOFyFSzIFFEvdBPx0mEyFBFw0AaEsN3bv0N9KOTY/eI9SPwB0P349fj/Qj7o/RI/WP/g/AMrvLJ9On2CfUk9ET17/qJ8Amk+EnxZf8J8CrxSvPl8gr0BKryyvVq9or4qp1iNOPcOrPk+FYxhcJJUk1BK1UQWTilQk/lF11FLWFXPoUoVjeLzE6lO2fdNfVF1j0lQtE0TanAS4TLQsVj3ToFYIRXQsx95iEzRnhhM8ZdQHqr6zWWXEWJ0Tk8S0UIYEZApY7RQkx2ZlHgKwQGRvdm9AH9q5LhXWsoi0ZFSzAJZSDLQEyJQUhNxktUNcxAGkFLVV7aRV2r1kVbWTBVVtc85UUK1UpMQDsC4CKMwU4wwka6tTpYN1zMQ9U0XEVVM909DkpJicVGA0JGibUG7DRCStDNR4UT3TrUCEdAhRlZPRLNSa1VDFs1a0dCC0dNBPND10NAT4XNSITpVUZFRrrE2FYyiMhL1M1ZOrV0xtpEuVhEuVVExSlVN8BIUEhI68lNU8nwAWlaaF1t8oP3KPlI+ej7CPAOqJ/t8g7wqfRO9W70CfOp8AjO+e70BPmp/E7+bv4J+STwAc/3avQP9S/2T/dv+I/5r/YIyvpv+487b1xrImTqVUaU+VBLSkeDwE81BlVEg8JLvArlJXNCVcBF90BDPUU20kfAS5VN0EjARjoFU9tBTH7tIVV+3Ts4VXHfR8BGVYTcRYml1jIhxkJ1nVpAQUuBVYrdN5dLQzRGc2A7xkAb8UHy4f2L+Kb/RXBmNMZLVedBQeLBTaVvUDlkpMFFZsBVbVViaCi1QE1VCsFBc8xN8UdKhUVNV0RAQ5DHQB5BS8PHSthjR0TlMVcxhEdOCm7KSoUt2mJoI7dHT3VVHVc8DExIjcxFGUVVbcpONQlVOsdCR0/MQxMHQk+/C+IoNPPbS0pMuoToXETk1k9NRlTRptc9481HdMrSTEJyaDVUxdY2I81NfkJExk5ABjIIbvCDve1a7fuN+Cj9zfAObf+N8S71Q/Xu94P4o/tC8Arj/AP9I/5D/e7daV3u8w/wAS/3yfLk+IT3JPXE+eT7BPQMJPtP/mT9hPAlkmY07lI6uZThVDsQzUWAQE09akdE5R7QPElHQ5Uky9xKRUI1O9dDx0JkQEM5lUJYRMxH5V5WY+c6lWRRY2UmgMxNgMxEhpWO0EtAQZLGRDWU0EVKQHrrNY/aNvTLQqrAQF6HwExfQHrr3uDwgfEh/MlGcuYqRXDQR0ZCxXqvWkVh3zpRTEZCzEJapMFOY0xJg8xF+cVCbaTMTuLHS2VA0zfVSoPQa2c4RUy4zElYTEXdqMxCWExO1SHQO3UmrNw4DkpEjcFANSrSSlUb2kUf2kxMQoRHTvqVBFBMSkggwEPOzEBq1QjQOeTxVDMTwkw1bkdFVOTYuBBFVM1XONkIQkJUwNhkbVRmJIFUxFBEwtYzQ01WQ3vi8AUI+q3yyP/i8QPyo/TD9GPwBYP2o/vI/Oj6g/gu8EnxafALjvMp9MT36fIP8iT5Sfjp8AqJ+an9yf7p8ArxKvJK/+T1gwq6YTJNRsTsXETx0DtTc0JLR8dC5RNWOmasykGqTEkLTEA1NVxLL0pArUZ16C8VQ9s2PYfBRrEPaiSlYNI7xWqo0jS/y0vXxlWK0TnKFYRcTUV54TpAQO1FTDUuxUglS1tAT5NBTOTGdArrVevb6/SG+SvwTErGRkzXtkZDtXRbSMZLVWqj0jcxzEM2QE9DTEqLZMxG5VbYM1VQ0j/K1UbYPFVA0jjGzEU9pMBB6MFNhTFUOhU2qtg2psVDO0pPpSDcRNUq0TjFKVdKTEENQUW9hRbYOlUQ0LM7zErf3sxMZQzcOQ5MRKWjQkFOTEuk+9FE9tJCqUdHUU1AgkVU1dBCzUrahc1DxMFURLBdsxDUwdc6BM7cxkh/5/EI8AIo9s306PGD9qj7Tfno/Y3wCqj/zfDu8g7wKfRO9W7yifAEJPfO9+75Dvip/E77af4O8AMq8c/y7/QP9Cr2T/Vv/Q/7bi9kZOjQM+T92jGlVQvZOXBAQTDCSM9BStAOwUd1L11FLdo3qZU8VkzBRgVDUEzGRGbVX107pVjdMtVjXEtVYtJFc9I6NXXQRYWnUTgPxU6liNIyvcVNMeWbXkVASrrARoWARlVFQE60y3ZmoraC5tfr9YWGuWvd6iilcdc1CstFUMvFTIlGSE3LRDJATVAdS0w+y0eIQUP1UsDbTEZM5UraRURXTMZKR7UMajU20EbFRzDHQ9qvRkBbwUziR0mGzEYKrUFChkVOOUxK38FHhNUR1zQFHdxAQk0azE1Zo8VGN8dB4sJNBPtJ1UNFT43MSITv0DHEpkpKy81EXsdZwkV9x0q/lLndRLvRMY/MR8KUwl5KQkbPzk1TTvJuUAttWG3W7fgN+K36Tf5i/I3wAKPxw/JuX230g/Mu9kP34/AJA/oj/878Y/SE/CmU5PCE8Awp8sTz5PUE9iT3RPhk+YT1iqT7xPnvomTu1kTuW0pjRUeFC1NKzEasQU4Eg8dGvABhNSNRT89NBsVLVDTBS3FMQsVQW0VapVMw4sBIDMtPWcZIXaDGT1DGRlWCXT01hWHXMwWQ0EWR1DJ2QHqn7DWLUzYVQEG0QE4AVXxaPBrAdeva4PwA8Kb1QcZz4ymowEXnRkHCxkrdqkZJZWbbNSJAQR1ty001W9E4hUVE5VtLXEBMTcDMSlVIXEVGrNMzVUFP9MxLpTNbRNU/0DTFO1xAx03dz0VackVG8UdDcsdPOExEu8UQ0UUcXEvBQYVHQr31A9M6pkdHKEpWx0a+xP9QOAhHQRT8WjtaGUdDUMJMhN/QNc1hxE10zdZEzVAwtMrEUmdqIHTG2zYiTU0wVMTRNH9MRjcD4/ODtW3wCwL8IvzC/WL/gvIj9Mj16PALh/Oj+Uj14/qD/Kj9yP1j8A6I/6j8RPzj8A/yJPbJ9+nwCA/4qftJ/Gn5ifkv/Un/6VVG7D5MVOJdOzBCRY5BQz01AFduayxFEdtCRUa69SDZMhdBSzU10WqubDVH10VUUEVW2z8pZsZGhWRWtmRGUEFEiFWF2Tt7xVlFcW0yS0/rVYpQRYZRNxWIXDLASEB0aSxfxX3l/wXwJvTL9QVrU2BYbDPGQs7ATqzLTVpeS0ZNy0I2xU5VW0vfQcBF18ZCRVTQRUqg2TsYSkewzERZRkDLVUXZPHNMSRU6UjWVlTfQRsFOtSpQRSrfNTflINBGSkAeT0yozEa5NR1QNb/GQkUfX0VVBFk7UsdH6sxDq0xNUEvPVPjYMqtPS6TpYNk1FOjSt9TJVkJIxVTH0ETO0kS0WUSyUkJgTUsUwtBOR0uSyHPt8AkIOOLaYv8H8Kj1Tf7i84iwA2j3CPqo+8387f4N+6jwTvABbvKOtelQ6fUO+y73Tvbu0AXp/Qn7rvzO/e7/DvAv/8n1AW/wj/Mvle0gEcJGwUJKF8tPRzwD5TJHQyvBSomsz0HJwUkFKFFpYTU6TltkYDVO1k7LRnLBTYNkxUTFYtc75W9QYuI4x8tfyknFjlplYFduIVVpxU51gtZFhNE1eEVFsTWCWz4ldNE8dct4CeDzC7Vr/QD1oJpsP09D1pVz0kjLS1JBRzVmUT0TFUZJugbtK1TFRsVWrVBFWl0/pkFMFUpdNVimQUUQwUGsy04YwUtZ6s9GgsVDBThQP41VLNVFIl04msFFNSZJX2bnNRTXTMFGhRhfa0PiN0xMREpI5QdQNWRvQUEFAtpibDjMTaZPeq3qNONaROxaROdWRPVm3TxU8tcx589DcEJ1JeEjMsdw5yKKQUJiwvADYlJiWGwwRUWyj+o2wnLnUAfi3mw5Qv3qOsLxYlxi8YIwCeY+Qv9i8AMwYtHj8wPwopAFajTD9mP3g/ij+cP1Y1bsUAvj22P+A/8j8ETxZPKE86SQLe8jw8T0ZPYE9yT4RHhk8AsE/CT5xPxk+AT/JPBF8eXwDYT0JfXF9OX3Bfil+kXy5fAJhf0l/0X95fAG8Sb8RfJm8AOG9Sb0RvHm9wb6JvtG/ObwCIb5JvDH8mf/hrBiUeLzgjoFYlVnX+JW7FXqI/fMRHimwkTIT0Ulx0O6Dm0l5aPKRjVDRpUE3TbYT0pXJcdHhkx4byglx0iFVQbfOMvCSRXMSVHHSrmlDt86CkFKZUJKpKHISwPKSzfPeWA1AFFFSUF27yzByE0FzE1VQ0NdnMdN1UhOFQbdQcdFXqjHTvPKTzfPT3zHRt/VSEAVFt0wVRbcNVClTEDjzEE4z0GJT1pVFdox9MxyYjUf2kUbLlxFH9JETEO1Ht80BNUZ2zQ1GVdJT0TByUNVA8xFNUpFlRtbQclGVgzIRlfBdWcm5RbeOrcVF1A3ZExHtUxH6qTMSEjPSIlPSMNJSQKiSUlVSkmRSUnHQXJoOqVKSp/ISvPMSzRJS3ytSEuhyUwEynnqLIUarl0850FNFMxNR8FNiqFJTclJThJJTlRMTrqgSk7zyU84z0+JT0/NYclABSzYRShQMIUtTltJz0EBTEFDTEGlLaTdMdTBQhUjUDJ1KqXSRS7fMwXBQz5KQ3atSkPUwUQRTERFI1E1VItKRMLMRRpPRVVBStWRzEXlLtc2Kk9GVa1KRtTBRxUp2zc6ykVXi0pHz0pIBcFIMktFWItKSMVLSSJMSWNMTVmvSkoCzEoWwUp1KGlQOrUgWkFMd+8+ykuqrktL+kpMUktMhkFMyqVLTSpPTVVBTZ5LTfqlS04rS05ry06uS076qkpPX0tPe0pPyc9ACtU10TA1Ml0wksFA62PBQQU3UDFlMdFFNa7fMghMQjU+WkU+2k1VNVdFM9AzOs9DhTVm3zPFONdFNt00XMxK1K7MRMUzW0Uz20U6qVA1v0xF/cxGOkxGZqrMRqLBRu3MRzU53jU3dTrQQ8FICkxIasxFWKZNSNFNSRHNSVrPdULhVeEqMc1KUk1Kv0xFOvU2UERBS4tPS8FNTVwRzUxUQUyLT0zFNUJcSkxNasxNpk1N0U1FQrEA4i58zE6jwU8MzUtfTExPck1PtTXfRUqqWkVNWEVN2EVO1zElVUHQRU7YRUPaMeBBStIYzkKFT99FT1pFRKFSRUDSRUtQQEFEFk5CtFVIUDSJTkThQXPrMlVCXUVC3UfORizPWs5LVsvPRwvORzVP2TeaIE9Hu897aTjOSIdOSOqnzkkoTklQT0mwz0n6q85KPM9KcMFKq05LAqVPS0PPS5zOS9BBcOw6rE5Mes5Mx85NKE5NW1VA3T3Az031Q9A+OqHPTnbOTqDPTvZOT1aozk+PT0/LTkAFWFxLVVjcRVvfMNVZ3EVbaFAxhV7aMaVf0UVWoFlFUlJFUN0yxV9aSpVd3EZAQ47AQ89ARBWnwERIQESFXtFFWldJlVpRSMBFxVLdScBGOpVR30rARsXARwfAR0qoQEeKwEfFwEgNwEhqlVfdTsBI+cBJP8BJeqrASctAShnASj/ASnWqwErFwEsFUNw7WEBC24zAS+VeXUVe3UPBRVyswEzpwE0/wE12wEVdq0BOGcBOPcBOaMBFXsXATwfAT0PBT6zARt/qQUAVb1kwZWLYNrClaVxFaFoxNWDQObF1ZNgxtW/YQ8JCPNVtXTKFat5FQkL1ZqDcM1TCQ7VCQ/VrUE1kQkR1YF1FZVc05WtKV0RCRXbCRcVnWUVtat82RWrXNopCRqVqY1k3BWNfQsJHo0JH6qtCSCJCSGLCSKNCSOqVYFhNwkmEwkm+wkoFr0JKPcJKhWDdOs7CSrsFZ9c7UsJLqsJL5atCTCJCTGVv2TyVQkVc/0JNPcJNhcNNzsJFXg9CTj3CTorCTutCRV8mw09ZQ0+awk/rQkawJXJSRXDdMMV53ErVcNwxVXZQRX5ZMc1hREIFcFlFcNAydXslV0V93EREQ3Vy2UV1qNdFcl40FXxeNHZERNS3REUVddlHxEV2REa1tXNZNglERjV90kpkxEblfVdEREd2REe2pMRH7MRIJERIdX7aPVinREkZREk3xEl1dUpdSsRKA8RKQkRKgMRFWszESyBES2ZES7bERVv1REw3xEx2REyxREVdA8RNS8RNgMRNwURLXgHETlJEToV73z7VVXRaPxfET3DET8FESrAFj9NFglJFi1pFhqncRYPSRY/ZMZWJXkmVi1xORUJlhlJOxULE1YRaMxWH0kJGQ4DGQDPlgtlExvVmUGZZZVvrNRVz20FEe+8s1cNIyMJ0SGw9wkyEQXrnPUBCJsBEAbAK71jpPE517l7qLKhMSpkyTXfnIlZNTtrKSoKMy0c7D+kjl0tAMcxdSXgG6VHmPslJOALoUWExSEOmpchAQUhU89oy5PfTRVTiWUTrUUTeUETSXjW/FMDcOFTPWETAWkWUv9xOR0xUp9lEo9BK1KvfOdSYV0Sb00SGqtlEi1xEg9o65HhaNbU0fto/pGZRRGLbRVRj2ERa3URVWURZWEtUTdlETNQ0JEPYRD2vWUQ+2jWkMFow9DVl2Tw0Jd1EJF1EJ9NLVCvdNrpITjQ4XkRKrFxESt5ESd5ES1xESA1YaewwSfDpX+jxCTppILADyfNp9gn2qRJiN8l3afmJ8Aqp+8n36VXuPUn96d5p8QrwAir/yfPgNMr96VXq9Qr4qvAJyvZq8wq56v4Ks</prop>
			</obj>
			<obj name="Protocol" class="HTCProtocol" version="1">
				<prop name="Created">2023-04-14T13:46:38.098</prop>
				<prop name="LastModified">2023-04-14T13:47:07.904</prop>
				<obj name="Programs" class="HTCRunProgramList" version="5">
					<list name="emlist" count="4">
						<obj name="item" class="HTCRunProgram" version="1">
							<prop name="name">pre-incubation</prop>
							<prop name="Cycles">1</prop>
							<prop name="AnalysisMode">None</prop>
							<obj name="Segments" class="TEMRunSegmentList" version="1">
								<list name="emlist" count="1">
									<obj name="item" class="HTCRunSegment" version="2">
										<prop name="Hold">30</prop>
										<prop name="Slope">4.4</prop>
										<prop name="StepDelay">0</prop>
										<prop name="StepSize">0</prop>
										<prop name="Target">95</prop>
										<prop name="Target2">0</prop>
										<prop name="AcquisitionMode">0</prop>
										<prop name="AcqPerDegree">5</prop>
									</obj>
								</list>
							</obj>
						</obj>
						<obj name="item" class="HTCRunProgram" version="1">
							<prop name="name">amplification</prop>
							<prop name="Cycles">45</prop>
							<prop name="AnalysisMode">Quantification</prop>
							<obj name="Segments" class="TEMRunSegmentList" version="1">
								<list name="emlist" count="2">
									<obj name="item" class="HTCRunSegment" version="2">
										<prop name="Hold">5</prop>
										<prop name="Slope">4.4</prop>
										<prop name="StepDelay">0</prop>
										<prop name="StepSize">0</prop>
										<prop name="Target">95</prop>
										<prop name="Target2">0</prop>
										<prop name="AcquisitionMode">0</prop>
										<prop name="AcqPerDegree">5</prop>
									</obj>
									<obj name="item" class="HTCRunSegment" version="2">
										<prop name="Hold">30</prop>
										<prop name="Slope">2.2</prop>
										<prop name="StepDelay">0</prop>
										<prop name="StepSize">0</prop>
										<prop name="Target">60</prop>
										<prop name="Target2">0</prop>
										<prop name="AcquisitionMode">1</prop>
										<prop name="AcqPerDegree">5</prop>
									</obj>
								</list>
							</obj>
						</obj>
						<obj name="item" class="HTCRunProgram" version="1">
							<prop name="name">melting curve</prop>
							<prop name="Cycles">1</prop>
							<prop name="AnalysisMode">Melting Curves</prop>
							<obj name="Segments" class="TEMRunSegmentList" version="1">
								<list name="emlist" count="3">
									<obj name="item" class="HTCRunSegment" version="2">
										<prop name="Hold">5</prop>
										<prop name="Slope">4.4</prop>
										<prop name="StepDelay">0</prop>
										<prop name="StepSize">0</prop>
										<prop name="Target">95</prop>
										<prop name="Target2">0</prop>
										<prop name="AcquisitionMode">0</prop>
										<prop name="AcqPerDegree">5</prop>
									</obj>
									<obj name="item" class="HTCRunSegment" version="2">
										<prop name="Hold">60</prop>
										<prop name="Slope">2.2</prop>
										<prop name="StepDelay">0</prop>
										<prop name="StepSize">0</prop>
										<prop name="Target">65</prop>
										<prop name="Target2">0</prop>
										<prop name="AcquisitionMode">0</prop>
										<prop name="AcqPerDegree">5</prop>
									</obj>
									<obj name="item" class="HTCRunSegment" version="2">
										<prop name="Hold">1</prop>
										<prop name="Slope">0.114285714285714</prop>
										<prop name="StepDelay">0</prop>
										<prop name="StepSize">0</prop>
										<prop name="Target">97</prop>
										<prop name="Target2">0</prop>
										<prop name="AcquisitionMode">2</prop>
										<prop name="AcqPerDegree">5</prop>
									</obj>
								</list>
							</obj>
						</obj>
						<obj name="item" class="HTCRunProgram" version="1">
							<prop name="name">cooling</prop>
							<prop name="Cycles">1</prop>
							<prop name="AnalysisMode">None</prop>
							<obj name="Segments" class="TEMRunSegmentList" version="1">
								<list name="emlist" count="1">
									<obj name="item" class="HTCRunSegment" version="2">
										<prop name="Hold">30</prop>
										<prop name="Slope">2.2</prop>
										<prop name="StepDelay">0</prop>
										<prop name="StepSize">0</prop>
										<prop name="Target">40</prop>
										<prop name="Target2">0</prop>
										<prop name="AcquisitionMode">0</prop>
										<prop name="AcqPerDegree">5</prop>
									</obj>
								</list>
							</obj>
						</obj>
					</list>
					<list name="AnalysisModes" count="4">
						<item>None</item>
						<item>Quantification</item>
						<item>Melting Curves</item>
						<item>Color Compensation</item>
					</list>
					<prop name="ChannelCount">1</prop>
					<prop name="InstrumentSubclass">HTC_VER_10</prop>
					<obj name="Container" class="HTCBlockType" version="1">
						<prop name="Id">bt96TC5</prop>
						<prop name="RowCount">8</prop>
						<prop name="ColCount">12</prop>
						<prop name="OvershootDnDelay">10</prop>
						<prop name="OvershootUpDelay">10</prop>
						<prop name="RampRateMaxDn">2.2</prop>
						<prop name="RampRateMaxUp">4.4</prop>
						<prop name="ReactionVolMin">10</prop>
						<prop name="ReactionVolMax">100</prop>
						<prop name="ReactionVolDefault">20</prop>
						<prop name="HorVertCrosstalkCoefficient">0.0003</prop>
						<prop name="DiagCrosstalkCoefficent">0.0001</prop>
					</obj>
					<prop name="MaxPositionsToSeek">96</prop>
					<obj name="DetectionFormats" class="DetectionFormats" version="2">
						<list name="emlist" count="1">
							<obj name="item" class="HTCDetectionFormat" version="1">
								<list name="emlist" count="1">
									<obj name="item" class="HTCChannel" version="2">
										<prop name="name">SYBR Green I / HRM Dye</prop>
										<prop name="Active">1</prop>
										<prop name="EmissionWL">510</prop>
										<prop name="ExcitationWL">465</prop>
										<prop name="IntgrTime">250</prop>
										<prop name="MaxIntgrTime">1000</prop>
										<prop name="MeltFactor">1.2</prop>
										<prop name="QuantFactor">20</prop>
									</obj>
								</list>
								<prop name="name">SYBR Green I / HRM Dye</prop>
								<prop name="Active">1</prop>
								<prop name="DefChannelNdx">0</prop>
								<prop name="DenominatorNdx">-1</prop>
								<prop name="ReadOnly">0</prop>
								<list name="EmissionWLAvail" count="6">
									<item>488</item>
									<item>510</item>
									<item>580</item>
									<item>610</item>
									<item>640</item>
									<item>660</item>
								</list>
								<list name="ExcitationWLAvail" count="5">
									<item>440</item>
									<item>465</item>
									<item>498</item>
									<item>533</item>
									<item>618</item>
								</list>
								<prop name="MeasuringMode">hmmDynamic</prop>
							</obj>
						</list>
						<prop name="DefFormatName">SYBR Green I / HRM Dye</prop>
					</obj>
					<list name="AcquisitionModes" count="4">
						<item>None</item>
						<item>Single</item>
						<item>Continuous</item>
						<item>Step</item>
					</list>
					<prop name="SeekTemp">30</prop>
					<prop name="SampleVolume">10</prop>
				</obj>
			</obj>
			<prop name="CompletedProgramNo">5</prop>
			<prop name="StopPoint">3</prop>
			<prop name="CarouselConstMoved">0</prop>
		</obj>
		<obj name="AnlsAndSampleInfo" class="AnlsAndSampleInfo" version="1">
			<obj name="AnlsPropTypes" class="PropertyTypeList" version="1">
				<list name="emlist" count="3">
					<obj name="item" class="SamplePropType" version="1">
						<prop name="name">Units</prop>
						<prop name="PropClass">QuantUnitsProp</prop>
						<prop name="IsChannelProperty">0</prop>
						<prop name="SelectorOrder">0</prop>
						<prop name="ShowInSelector">0</prop>
						<prop name="ShowInTable">0</prop>
						<prop name="TableOrder">0</prop>
					</obj>
					<obj name="item" class="SamplePropType" version="1">
						<prop name="name">ExtRef</prop>
						<prop name="PropClass">RQExtRefProp</prop>
						<prop name="IsChannelProperty">0</prop>
						<prop name="SelectorOrder">0</prop>
						<prop name="ShowInSelector">0</prop>
						<prop name="ShowInTable">0</prop>
						<prop name="TableOrder">0</prop>
					</obj>
					<obj name="item" class="SamplePropType" version="1">
						<prop name="name">Endpt External Experiment</prop>
						<prop name="PropClass">EndptGenoExtExp</prop>
						<prop name="IsChannelProperty">0</prop>
						<prop name="SelectorOrder">0</prop>
						<prop name="ShowInSelector">0</prop>
						<prop name="ShowInTable">0</prop>
						<prop name="TableOrder">0</prop>
					</obj>
				</list>
			</obj>
			<obj name="SamplePropTypes" class="PropertyTypeList" version="1">
				<list name="emlist" count="26">
					<obj name="item" class="SamplePosPropType" version="1">
						<prop name="name">Position</prop>
						<prop name="PropClass">GenSampleEditPosition</prop>
						<prop name="AnalysisClass">General</prop>
						<prop name="IsChannelProperty">0</prop>
						<prop name="SelectorOrder">0</prop>
						<prop name="ShowInSelector">0</prop>
						<prop name="ShowInTable">1</prop>
						<prop name="TableOrder">0</prop>
					</obj>
					<obj name="item" class="SamplePropType" version="1">
						<prop name="name">Color</prop>
						<prop name="PropClass">SamplePrefColor</prop>
						<prop name="AnalysisClass">General</prop>
						<prop name="IsChannelProperty">0</prop>
						<prop name="SelectorOrder">1</prop>
						<prop name="ShowInSelector">0</prop>
						<prop name="ShowInTable">1</prop>
						<prop name="TableOrder">1</prop>
					</obj>
					<obj name="item" class="SamplePropType" version="1">
						<prop name="name">Replicate of</prop>
						<prop name="PropClass">GenSampleEditReplicate</prop>
						<prop name="AnalysisClass">General</prop>
						<prop name="IsChannelProperty">0</prop>
						<prop name="SelectorOrder">2</prop>
						<prop name="ShowInSelector">0</prop>
						<prop name="ShowInTable">1</prop>
						<prop name="TableOrder">2</prop>
					</obj>
					<obj name="item" class="SamplePropType" version="1">
						<prop name="name">Sample Name</prop>
						<prop name="PropClass">GenSampleEditName</prop>
						<prop name="AnalysisClass">General</prop>
						<prop name="IsChannelProperty">0</prop>
						<prop name="SelectorOrder">3</prop>
						<prop name="ShowInSelector">1</prop>
						<prop name="ShowInTable">1</prop>
						<prop name="TableOrder">3</prop>
					</obj>
					<obj name="item" class="SamplePropType" version="1">
						<prop name="name">Subsets</prop>
						<prop name="PropClass">GenSampleEditSubset</prop>
						<prop name="AnalysisClass">General</prop>
						<prop name="IsChannelProperty">0</prop>
						<prop name="SelectorOrder">4</prop>
						<prop name="ShowInSelector">0</prop>
						<prop name="ShowInTable">0</prop>
						<prop name="TableOrder">4</prop>
					</obj>
					<obj name="item" class="SamplePropType" version="1">
						<prop name="name">Notes</prop>
						<prop name="PropClass">GenSampleEditNotes</prop>
						<prop name="AnalysisClass">General</prop>
						<prop name="IsChannelProperty">0</prop>
						<prop name="SelectorOrder">5</prop>
						<prop name="ShowInSelector">0</prop>
						<prop name="ShowInTable">0</prop>
						<prop name="TableOrder">5</prop>
					</obj>
					<obj name="item" class="SamplePropType" version="1">
						<prop name="name">Sample ID</prop>
						<prop name="PropClass">HTCSampleID</prop>
						<prop name="AnalysisClass">General</prop>
						<prop name="IsChannelProperty">0</prop>
						<prop name="SelectorOrder">6</prop>
						<prop name="ShowInSelector">0</prop>
						<prop name="ShowInTable">0</prop>
						<prop name="TableOrder">6</prop>
					</obj>
					<obj name="item" class="SamplePropType" version="1">
						<prop name="name">Sample Prep Notes</prop>
						<prop name="PropClass">HTCSamplePrepNotes</prop>
						<prop name="AnalysisClass">General</prop>
						<prop name="IsChannelProperty">0</prop>
						<prop name="SelectorOrder">7</prop>
						<prop name="ShowInSelector">0</prop>
						<prop name="ShowInTable">0</prop>
						<prop name="TableOrder">7</prop>
					</obj>
					<obj name="item" class="SamplePrefWidthType" version="1">
						<prop name="name">Width</prop>
						<prop name="PropClass">SamplePrefWidth</prop>
						<prop name="AnalysisClass">Sample preferences</prop>
						<prop name="IsChannelProperty">0</prop>
						<prop name="SelectorOrder">8</prop>
						<prop name="ShowInSelector">0</prop>
						<prop name="ShowInTable">0</prop>
						<prop name="TableOrder">8</prop>
					</obj>
					<obj name="item" class="SamplePrefLineStyleType" version="1">
						<prop name="name">Line Style</prop>
						<prop name="PropClass">SamplePrefLineStyle</prop>
						<prop name="AnalysisClass">Sample preferences</prop>
						<prop name="IsChannelProperty">0</prop>
						<prop name="SelectorOrder">9</prop>
						<prop name="ShowInSelector">0</prop>
						<prop name="ShowInTable">0</prop>
						<prop name="TableOrder">9</prop>
					</obj>
					<obj name="item" class="SamplePrefPointStyleType" version="1">
						<prop name="name">Point Style</prop>
						<prop name="PropClass">SamplePrefPointStyle</prop>
						<prop name="AnalysisClass">Sample preferences</prop>
						<prop name="IsChannelProperty">0</prop>
						<prop name="SelectorOrder">10</prop>
						<prop name="ShowInSelector">0</prop>
						<prop name="ShowInTable">0</prop>
						<prop name="TableOrder">10</prop>
					</obj>
					<obj name="item" class="SamplePropType" version="1">
						<prop name="name">Dominant Channel</prop>
						<prop name="PropClass">DominantChannelProp</prop>
						<prop name="AnalysisClass">Color Compensation Analysis</prop>
						<prop name="IsChannelProperty">0</prop>
						<prop name="SelectorOrder">11</prop>
						<prop name="ShowInSelector">0</prop>
						<prop name="ShowInTable">0</prop>
						<prop name="TableOrder">11</prop>
					</obj>
					<obj name="item" class="EndPtSampleTypePropertyType" version="1">
						<prop name="name">EndPt Sample Type</prop>
						<prop name="PropClass">GroupingSample</prop>
						<prop name="AnalysisClass">EndPtGenotyping</prop>
						<prop name="IsChannelProperty">0</prop>
						<prop name="SelectorOrder">12</prop>
						<prop name="ShowInSelector">0</prop>
						<prop name="ShowInTable">0</prop>
						<prop name="TableOrder">12</prop>
					</obj>
					<obj name="item" class="SamplePropType" version="1">
						<prop name="name">EndPt Genotype</prop>
						<prop name="PropClass">Genotype</prop>
						<prop name="AnalysisClass">EndPtGenotyping</prop>
						<prop name="IsChannelProperty">0</prop>
						<prop name="SelectorOrder">13</prop>
						<prop name="ShowInSelector">0</prop>
						<prop name="ShowInTable">0</prop>
						<prop name="TableOrder">13</prop>
					</obj>
					<obj name="item" class="SamplePropType" version="1">
						<prop name="name">Target Name</prop>
						<prop name="PropClass">TargetName</prop>
						<prop name="AnalysisClass">General</prop>
						<prop name="IsChannelProperty">1</prop>
						<prop name="SelectorOrder">22</prop>
						<prop name="ShowInSelector">1</prop>
						<prop name="ShowInTable">1</prop>
						<prop name="TableOrder">22</prop>
					</obj>
					<obj name="item" class="QuantSampleTypePropertyType" version="1">
						<prop name="name">Quantification Sample Type</prop>
						<prop name="PropClass">QuantSampleTypeProperty</prop>
						<prop name="AnalysisClass">Quantification Analysis</prop>
						<prop name="IsChannelProperty">1</prop>
						<prop name="SelectorOrder">15</prop>
						<prop name="ShowInSelector">0</prop>
						<prop name="ShowInTable">0</prop>
						<prop name="TableOrder">15</prop>
					</obj>
					<obj name="item" class="SamplePropType" version="1">
						<prop name="name">Concentration</prop>
						<prop name="PropClass">QuantConcProperty</prop>
						<prop name="AnalysisClass">Quantification Analysis</prop>
						<prop name="IsChannelProperty">1</prop>
						<prop name="SelectorOrder">16</prop>
						<prop name="ShowInSelector">1</prop>
						<prop name="ShowInTable">1</prop>
						<prop name="TableOrder">16</prop>
					</obj>
					<obj name="item" class="QuantCpType" version="1">
						<prop name="name">Cp Low</prop>
						<prop name="PropClass">QuantCpLowProp</prop>
						<prop name="AnalysisClass">Quantification Analysis</prop>
						<prop name="IsChannelProperty">1</prop>
						<prop name="SelectorOrder">17</prop>
						<prop name="ShowInSelector">0</prop>
						<prop name="ShowInTable">0</prop>
						<prop name="TableOrder">17</prop>
					</obj>
					<obj name="item" class="QuantCpType" version="1">
						<prop name="name">Cp High</prop>
						<prop name="PropClass">QuantCpHighProp</prop>
						<prop name="AnalysisClass">Quantification Analysis</prop>
						<prop name="IsChannelProperty">1</prop>
						<prop name="SelectorOrder">18</prop>
						<prop name="ShowInSelector">0</prop>
						<prop name="ShowInTable">0</prop>
						<prop name="TableOrder">18</prop>
					</obj>
					<obj name="item" class="GroupSampleTypePropertyType" version="1">
						<prop name="name">Melt Geno Sample Type</prop>
						<prop name="PropClass">GroupChannelTypeProp</prop>
						<prop name="AnalysisClass">Melt Geno</prop>
						<prop name="IsChannelProperty">1</prop>
						<prop name="SelectorOrder">19</prop>
						<prop name="ShowInSelector">0</prop>
						<prop name="ShowInTable">0</prop>
						<prop name="TableOrder">19</prop>
					</obj>
					<obj name="item" class="SamplePropType" version="1">
						<prop name="name">Melt Geno Genotype</prop>
						<prop name="PropClass">ChannelGenotype</prop>
						<prop name="AnalysisClass">Melt Geno</prop>
						<prop name="IsChannelProperty">1</prop>
						<prop name="SelectorOrder">20</prop>
						<prop name="ShowInSelector">0</prop>
						<prop name="ShowInTable">0</prop>
						<prop name="TableOrder">20</prop>
					</obj>
					<obj name="item" class="RQTargetPropertyType" version="1">
						<prop name="name">Target Type</prop>
						<prop name="PropClass">RQTargetProperty</prop>
						<prop name="AnalysisClass">Relative Quantification</prop>
						<prop name="IsChannelProperty">1</prop>
						<prop name="SelectorOrder">21</prop>
						<prop name="ShowInSelector">0</prop>
						<prop name="ShowInTable">0</prop>
						<prop name="TableOrder">21</prop>
					</obj>
					<obj name="item" class="RQSampleTargetPropertyType" version="1">
						<prop name="name">Combined Sample and Target Type</prop>
						<prop name="PropClass">RQSampleTargetProperty</prop>
						<prop name="AnalysisClass">Relative Quantification</prop>
						<prop name="IsChannelProperty">1</prop>
						<prop name="SelectorOrder">15</prop>
						<prop name="ShowInSelector">1</prop>
						<prop name="ShowInTable">1</prop>
						<prop name="TableOrder">15</prop>
					</obj>
					<obj name="item" class="SamplePropType" version="1">
						<prop name="name">Efficiency</prop>
						<prop name="PropClass">RQEffProp</prop>
						<prop name="AnalysisClass">Relative Quantification</prop>
						<prop name="IsChannelProperty">1</prop>
						<prop name="SelectorOrder">23</prop>
						<prop name="ShowInSelector">0</prop>
						<prop name="ShowInTable">1</prop>
						<prop name="TableOrder">23</prop>
					</obj>
					<obj name="item" class="GroupSampleTypePropertyTypeNoPos" version="1">
						<prop name="name">Scanning Sample Type</prop>
						<prop name="PropClass">GroupChannelTypeProp</prop>
						<prop name="AnalysisClass">Scanning</prop>
						<prop name="IsChannelProperty">1</prop>
						<prop name="SelectorOrder">24</prop>
						<prop name="ShowInSelector">0</prop>
						<prop name="ShowInTable">0</prop>
						<prop name="TableOrder">24</prop>
					</obj>
					<obj name="item" class="SamplePropType" version="1">
						<prop name="name">Scanning Genotype</prop>
						<prop name="PropClass">ChannelGenotype</prop>
						<prop name="AnalysisClass">Scanning</prop>
						<prop name="IsChannelProperty">1</prop>
						<prop name="SelectorOrder">25</prop>
						<prop name="ShowInSelector">0</prop>
						<prop name="ShowInTable">0</prop>
						<prop name="TableOrder">25</prop>
					</obj>
				</list>
			</obj>
			<obj name="SelectedChannels" class="TEMIntegerSet" version="1">
				<list name="Items" count="1">
					<prop name="Item">0</prop>
				</list>
			</obj>
			<obj name="AnalysisProperties" class="ExpPropList" version="1">
				<list name="emlist" count="3">
					<obj name="PropertyObject" class="EndptGenoExtExp" version="3">
						<prop name="PropertyTypeName">Endpt External Experiment</prop>
					</obj>
					<obj name="PropertyObject" class="RQExtRefProp" version="3">
						<prop name="PropertyTypeName">ExtRef</prop>
						<prop name="RefExpProg">-1</prop>
					</obj>
					<obj name="PropertyObject" class="QuantUnitsProp" version="3">
						<prop name="PropertyTypeName">Units</prop>
					</obj>
				</list>
			</obj>
			<obj name="SampleInfoList" class="SamplePropInfoList" version="1">
				<list name="emlist" count="96">
					<obj name="item" class="SamplePropInfo" version="1">
						<obj name="ChannelProperties" class="ChanPropList" version="2">
							<obj name="ChannelProperties" class="EMList" version="1">
								<list name="emlist" count="1">
									<obj name="item" class="PropertyList" version="1">
										<list name="emlist" count="12">
											<obj name="PropertyObject" class="RQSampleTargetProperty" version="4">
												<prop name="PropertyTypeName">Combined Sample and Target Type</prop>
												<prop name="Position">0</prop>
												<prop name="IsDefault">0</prop>
												<obj name="ChannelProp" class="ChannelProperty" version="1">
													<prop name="ChannelIdx">0</prop>
												</obj>
											</obj>
											<obj name="PropertyObject" class="QuantConcProperty" version="4">
												<prop name="PropertyTypeName">Concentration</prop>
												<prop name="Position">0</prop>
												<prop name="IsDefault">1</prop>
												<prop name="Concentration">0</prop>
												<obj name="ChannelProp" class="ChannelProperty" version="1">
													<prop name="ChannelIdx">0</prop>
												</obj>
												<prop name="ReadOnly">1</prop>
											</obj>
											<obj name="PropertyObject" class="QuantCpHighProp" version="4">
												<prop name="PropertyTypeName">Cp High</prop>
												<prop name="Position">0</prop>
												<prop name="IsDefault">1</prop>
												<prop name="CpRangeHigh">0</prop>
												<obj name="ChannelProp" class="ChannelProperty" version="1">
													<prop name="ChannelIdx">0</prop>
												</obj>
												<prop name="ReadOnly">0</prop>
											</obj>
											<obj name="PropertyObject" class="QuantCpLowProp" version="4">
												<prop name="PropertyTypeName">Cp Low</prop>
												<prop name="Position">0</prop>
												<prop name="IsDefault">1</prop>
												<prop name="CpRangeLow">0</prop>
												<obj name="ChannelProp" class="ChannelProperty" version="1">
													<prop name="ChannelIdx">0</prop>
												</obj>
												<prop name="ReadOnly">0</prop>
											</obj>
											<obj name="PropertyObject" class="RQEffProp" version="4">
												<prop name="PropertyTypeName">Efficiency</prop>
												<prop name="Position">0</prop>
												<prop name="IsDefault">1</prop>
												<prop name="Efficiency">2</prop>
												<obj name="ChannelProp" class="ChannelProperty" version="1">
													<prop name="ChannelIdx">0</prop>
												</obj>
											</obj>
											<obj name="PropertyObject" class="ChannelGenotype" version="4">
												<prop name="PropertyTypeName">Melt Geno Genotype</prop>
												<prop name="Position">0</prop>
												<prop name="IsDefault">1</prop>
												<prop name="ReadOnly">1</prop>
												<obj name="ChannelProp" class="ChannelProperty" version="1">
													<prop name="ChannelIdx">0</prop>
												</obj>
											</obj>
											<obj name="PropertyObject" class="GroupChannelTypeProp" version="4">
												<prop name="PropertyTypeName">Melt Geno Sample Type</prop>
												<prop name="Position">0</prop>
												<prop name="IsDefault">0</prop>
												<prop name="GroupSampleType">mstUnknown</prop>
												<obj name="ChannelProp" class="ChannelProperty" version="1">
													<prop name="ChannelIdx">0</prop>
												</obj>
											</obj>
											<obj name="PropertyObject" class="QuantSampleTypeProperty" version="4">
												<prop name="PropertyTypeName">Quantification Sample Type</prop>
												<prop name="Position">0</prop>
												<prop name="IsDefault">0</prop>
												<prop name="SampleType">qsPosCalibrator</prop>
												<obj name="ChannelProp" class="ChannelProperty" version="1">
													<prop name="ChannelIdx">0</prop>
												</obj>
											</obj>
											<obj name="PropertyObject" class="ChannelGenotype" version="4">
												<prop name="PropertyTypeName">Scanning Genotype</prop>
												<prop name="Position">0</prop>
												<prop name="IsDefault">1</prop>
												<prop name="ReadOnly">1</prop>
												<obj name="ChannelProp" class="ChannelProperty" version="1">
													<prop name="ChannelIdx">0</prop>
												</obj>
											</obj>
											<obj name="PropertyObject" class="GroupChannelTypeProp" version="4">
												<prop name="PropertyTypeName">Scanning Sample Type</prop>
												<prop name="Position">0</prop>
												<prop name="IsDefault">0</prop>
												<prop name="GroupSampleType">mstUnknown</prop>
												<obj name="ChannelProp" class="ChannelProperty" version="1">
													<prop name="ChannelIdx">0</prop>
												</obj>
											</obj>
											<obj name="PropertyObject" class="TargetName" version="4">
												<prop name="PropertyTypeName">Target Name</prop>
												<prop name="Position">0</prop>
												<prop name="IsDefault">0</prop>
												<prop name="name">ACT</prop>
												<obj name="ChannelProp" class="ChannelProperty" version="1">
													<prop name="ChannelIdx">0</prop>
												</obj>
											</obj>
											<obj name="PropertyObject" class="RQTargetProperty" version="4">
												<prop name="PropertyTypeName">Target Type</prop>
												<prop name="Position">0</prop>
												<prop name="IsDefault">0</prop>
												<prop name="TargetType">dtReference</prop>
												<obj name="ChannelProp" class="ChannelProperty" version="1">
													<prop name="ChannelIdx">0</prop>
												</obj>
											</obj>
										</list>
									</obj>
								</list>
							</obj>
						</obj>
						<prop name="ChannelPropertyCount">1</prop>
						<prop name="ContainerPosition">0</prop>
						<prop name="HasSampleProperties">1</prop>
						<obj name="SampleProperties" class="PropertyList" version="1">
							<list name="emlist" count="14">
								<obj name="PropertyObject" class="SamplePrefColor" version="4">
									<prop name="PropertyTypeName">Color</prop>
									<prop name="Position">0</prop>
									<prop name="IsDefault">0</prop>
									<prop name="Color">$00FF8000</prop>
								</obj>
								<obj name="PropertyObject" class="DominantChannelProp" version="4">
									<prop name="PropertyTypeName">Dominant Channel</prop>
									<prop name="Position">0</prop>
									<prop name="IsDefault">0</prop>
									<prop name="DominantChannel">0</prop>
								</obj>
								<obj name="PropertyObject" class="Genotype" version="4">
									<prop name="PropertyTypeName">EndPt Genotype</prop>
									<prop name="Position">0</prop>
									<prop name="IsDefault">1</prop>
									<prop name="ReadOnly">1</prop>
								</obj>
								<obj name="PropertyObject" class="GroupingSample" version="4">
									<prop name="PropertyTypeName">EndPt Sample Type</prop>
									<prop name="Position">0</prop>
									<prop name="IsDefault">0</prop>
									<prop name="GroupSampleType">mstUnknown</prop>
								</obj>
								<obj name="PropertyObject" class="SamplePrefLineStyle" version="4">
									<prop name="PropertyTypeName">Line Style</prop>
									<prop name="Position">0</prop>
									<prop name="IsDefault">0</prop>
									<prop name="LineStyle">psSolid</prop>
								</obj>
								<obj name="PropertyObject" class="GenSampleEditNotes" version="4">
									<prop name="PropertyTypeName">Notes</prop>
									<prop name="Position">0</prop>
									<prop name="IsDefault">1</prop>
								</obj>
								<obj name="PropertyObject" class="SamplePrefPointStyle" version="4">
									<prop name="PropertyTypeName">Point Style</prop>
									<prop name="Position">0</prop>
									<prop name="IsDefault">0</prop>
									<prop name="PointStyle">psNothing</prop>
								</obj>
								<obj name="PropertyObject" class="GenSampleEditPosition" version="4">
									<prop name="PropertyTypeName">Position</prop>
									<prop name="Position">0</prop>
									<prop name="IsDefault">1</prop>
								</obj>
								<obj name="PropertyObject" class="GenSampleEditReplicate" version="4">
									<prop name="PropertyTypeName">Replicate of</prop>
									<prop name="Position">0</prop>
									<prop name="IsDefault">0</prop>
									<prop name="ReplicateOf">0</prop>
								</obj>
								<obj name="PropertyObject" class="HTCSampleID" version="4">
									<prop name="PropertyTypeName">Sample ID</prop>
									<prop name="Position">0</prop>
									<prop name="IsDefault">1</prop>
								</obj>
								<obj name="PropertyObject" class="GenSampleEditName" version="4">
									<prop name="PropertyTypeName">Sample Name</prop>
									<prop name="Position">0</prop>
									<prop name="IsDefault">0</prop>
									<prop name="name">NC</prop>
								</obj>
								<obj name="PropertyObject" class="HTCSamplePrepNotes" version="4">
									<prop name="PropertyTypeName">Sample Prep Notes</prop>
									<prop name="Position">0</prop>
									<prop name="IsDefault">1</prop>
								</obj>
								<obj name="PropertyObject" class="GenSampleEditSubset" version="4">
									<prop name="PropertyTypeName">Subsets</prop>
									<prop name="Position">0</prop>
									<prop name="IsDefault">1</prop>
								</obj>
								<obj name="PropertyObject" class="SamplePrefWidth" version="5">
									<prop name="PropertyTypeName">Width</prop>
									<prop name="Position">0</prop>
									<prop name="IsDefault">1</prop>
									<prop name="Width">1</prop>
								</obj>
							</list>
						</obj>
					</obj>
					<obj name="item" class="SamplePropInfo" version="1">
						<obj name="ChannelProperties" class="ChanPropList" version="2">
							<obj name="ChannelProperties" class="EMList" version="1">
								<list name="emlist" count="1">
									<obj name="item" class="PropertyList" version="1">
										<list name="emlist" count="12">
											<obj name="PropertyObject" class="RQSampleTargetProperty" version="4">
												<prop name="PropertyTypeName">Combined Sample and Target Type</prop>
												<prop name="Position">1</prop>
												<prop name="IsDefault">0</prop>
												<obj name="ChannelProp" class="ChannelProperty" version="1">
													<prop name="ChannelIdx">0</prop>
												</obj>
											</obj>
											<obj name="PropertyObject" class="QuantConcProperty" version="4">
												<prop name="PropertyTypeName">Concentration</prop>
												<prop name="Position">1</prop>
												<prop name="IsDefault">1</prop>
												<prop name="Concentration">0</prop>
												<obj name="ChannelProp" class="ChannelProperty" version="1">
													<prop name="ChannelIdx">0</prop>
												</obj>
												<prop name="ReadOnly">1</prop>
											</obj>
											<obj name="PropertyObject" class="QuantCpHighProp" version="4">
												<prop name="PropertyTypeName">Cp High</prop>
												<prop name="Position">1</prop>
												<prop name="IsDefault">1</prop>
												<prop name="CpRangeHigh">0</prop>
												<obj name="ChannelProp" class="ChannelProperty" version="1">
													<prop name="ChannelIdx">0</prop>
												</obj>
												<prop name="ReadOnly">0</prop>
											</obj>
											<obj name="PropertyObject" class="QuantCpLowProp" version="4">
												<prop name="PropertyTypeName">Cp Low</prop>
												<prop name="Position">1</prop>
												<prop name="IsDefault">1</prop>
												<prop name="CpRangeLow">0</prop>
												<obj name="ChannelProp" class="ChannelProperty" version="1">
													<prop name="ChannelIdx">0</prop>
												</obj>
												<prop name="ReadOnly">0</prop>
											</obj>
											<obj name="PropertyObject" class="RQEffProp" version="4">
												<prop name="PropertyTypeName">Efficiency</prop>
												<prop name="Position">1</prop>
												<prop name="IsDefault">1</prop>
												<prop name="Efficiency">2</prop>
												<obj name="ChannelProp" class="ChannelProperty" version="1">
													<prop name="ChannelIdx">0</prop>
												</obj>
											</obj>
											<obj name="PropertyObject" class="ChannelGenotype" version="4">
												<prop name="PropertyTypeName">Melt Geno Genotype</prop>
												<prop name="Position">1</prop>
												<prop name="IsDefault">1</prop>
												<prop name="ReadOnly">1</prop>
												<obj name="ChannelProp" class="ChannelProperty" version="1">
													<prop name="ChannelIdx">0</prop>
												</obj>
											</obj>
											<obj name="PropertyObject" class="GroupChannelTypeProp" version="4">
												<prop name="PropertyTypeName">Melt Geno Sample Type</prop>
												<prop name="Position">1</prop>
												<prop name="IsDefault">0</prop>
												<prop name="GroupSampleType">mstUnknown</prop>
												<obj name="ChannelProp" class="ChannelProperty" version="1">
													<prop name="ChannelIdx">0</prop>
												</obj>
											</obj>
											<obj name="PropertyObject" class="QuantSampleTypeProperty" version="4">
												<prop name="PropertyTypeName">Quantification Sample Type</prop>
												<prop name="Position">1</prop>
												<prop name="IsDefault">0</prop>
												<prop name="SampleType">qsPosCalibrator</prop>
												<obj name="ChannelProp" class="ChannelProperty" version="1">
													<prop name="ChannelIdx">0</prop>
												</obj>
											</obj>
											<obj name="PropertyObject" class="ChannelGenotype" version="4">
												<prop name="PropertyTypeName">Scanning Genotype</prop>
												<prop name="Position">1</prop>
												<prop name="IsDefault">1</prop>
												<prop name="ReadOnly">1</prop>
												<obj name="ChannelProp" class="ChannelProperty" version="1">
													<prop name="ChannelIdx">0</prop>
												</obj>
											</obj>
											<obj name="PropertyObject" class="GroupChannelTypeProp" version="4">
												<prop name="PropertyTypeName">Scanning Sample Type</prop>
												<prop name="Position">1</prop>
												<prop name="IsDefault">0</prop>
												<prop name="GroupSampleType">mstUnknown</prop>
												<obj name="ChannelProp" class="ChannelProperty" version="1">
													<prop name="ChannelIdx">0</prop>
												</obj>
											</obj>
											<obj name="PropertyObject" class="TargetName" version="4">
												<prop name="PropertyTypeName">Target Name</prop>
												<prop name="Position">1</prop>
												<prop name="IsDefault">0</prop>
												<prop name="name">ACT</prop>
												<obj name="ChannelProp" class="ChannelProperty" version="1">
													<prop name="ChannelIdx">0</prop>
												</obj>
											</obj>
											<obj name="PropertyObject" class="RQTargetProperty" version="4">
												<prop name="PropertyTypeName">Target Type</prop>
												<prop name="Position">1</prop>
												<prop name="IsDefault">0</prop>
												<prop name="TargetType">dtReference</prop>
												<obj name="ChannelProp" class="ChannelProperty" version="1">
													<prop name="ChannelIdx">0</prop>
												</obj>
											</obj>
										</list>
									</obj>
								</list>
							</obj>
						</obj>
						<prop name="ChannelPropertyCount">1</prop>
						<prop name="ContainerPosition">1</prop>
						<prop name="HasSampleProperties">1</prop>
						<obj name="SampleProperties" class="PropertyList" version="1">
							<list name="emlist" count="14">
								<obj name="PropertyObject" class="SamplePrefColor" version="4">
									<prop name="PropertyTypeName">Color</prop>
									<prop name="Position">1</prop>
									<prop name="IsDefault">0</prop>
									<prop name="Color">clRed</prop>
								</obj>
								<obj name="PropertyObject" class="DominantChannelProp" version="4">
									<prop name="PropertyTypeName">Dominant Channel</prop>
									<prop name="Position">1</prop>
									<prop name="IsDefault">0</prop>
									<prop name="DominantChannel">0</prop>
								</obj>
								<obj name="PropertyObject" class="Genotype" version="4">
									<prop name="PropertyTypeName">EndPt Genotype</prop>
									<prop name="Position">1</prop>
									<prop name="IsDefault">1</prop>
									<prop name="ReadOnly">1</prop>
								</obj>
								<obj name="PropertyObject" class="GroupingSample" version="4">
									<prop name="PropertyTypeName">EndPt Sample Type</prop>
									<prop name="Position">1</prop>
									<prop name="IsDefault">0</prop>
									<prop name="GroupSampleType">mstUnknown</prop>
								</obj>
								<obj name="PropertyObject" class="SamplePrefLineStyle" version="4">
									<prop name="PropertyTypeName">Line Style</prop>
									<prop name="Position">1</prop>
									<prop name="IsDefault">0</prop>
									<prop name="LineStyle">psSolid</prop>
								</obj>
								<obj name="PropertyObject" class="GenSampleEditNotes" version="4">
									<prop name="PropertyTypeName">Notes</prop>
									<prop name="Position">1</prop>
									<prop name="IsDefault">1</prop>
								</obj>
								<obj name="PropertyObject" class="SamplePrefPointStyle" version="4">
									<prop name="PropertyTypeName">Point Style</prop>
									<prop name="Position">1</prop>
									<prop name="IsDefault">0</prop>
									<prop name="PointStyle">psNothing</prop>
								</obj>
								<obj name="PropertyObject" class="GenSampleEditPosition" version="4">
									<prop name="PropertyTypeName">Position</prop>
									<prop name="Position">1</prop>
									<prop name="IsDefault">1</prop>
								</obj>
								<obj name="PropertyObject" class="GenSampleEditReplicate" version="4">
									<prop name="PropertyTypeName">Replicate of</prop>
									<prop name="Position">1</prop>
									<prop name="IsDefault">0</prop>
									<prop name="ReplicateOf">0</prop>
								</obj>
								<obj name="PropertyObject" class="HTCSampleID" version="4">
									<prop name="PropertyTypeName">Sample ID</prop>
									<prop name="Position">1</prop>
									<prop name="IsDefault">1</prop>
								</obj>
								<obj name="PropertyObject" class="GenSampleEditName" version="4">
									<prop name="PropertyTypeName">Sample Name</prop>
									<prop name="Position">1</prop>
									<prop name="IsDefault">0</prop>
									<prop name="name">NC</prop>
								</obj>
								<obj name="PropertyObject" class="HTCSamplePrepNotes" version="4">
									<prop name="PropertyTypeName">Sample Prep Notes</prop>
									<prop name="Position">1</prop>
									<prop name="IsDefault">1</prop>
								</obj>
								<obj name="PropertyObject" class="GenSampleEditSubset" version="4">
									<prop name="PropertyTypeName">Subsets</prop>
									<prop name="Position">1</prop>
									<prop name="IsDefault">1</prop>
								</obj>
								<obj name="PropertyObject" class="SamplePrefWidth" version="5">
									<prop name="PropertyTypeName">Width</prop>
									<prop name="Position">1</prop>
									<prop name="IsDefault">1</prop>
									<prop name="Width">1</prop>
								</obj>
							</list>
						</obj>
					</obj>
					<obj name="item" class="SamplePropInfo" version="1">
						<obj name="ChannelProperties" class="ChanPropList" version="2">
							<obj name="ChannelProperties" class="EMList" version="1">
								<list name="emlist" count="1">
									<obj name="item" class="PropertyList" version="1">
										<list name="emlist" count="12">
											<obj name="PropertyObject" class="RQSampleTargetProperty" version="4">
												<prop name="PropertyTypeName">Combined Sample and Target Type</prop>
												<prop name="Position">2</prop>
												<prop name="IsDefault">0</prop>
												<obj name="ChannelProp" class="ChannelProperty" version="1">
													<prop name="ChannelIdx">0</prop>
												</obj>
											</obj>
											<obj name="PropertyObject" class="QuantConcProperty" version="4">
												<prop name="PropertyTypeName">Concentration</prop>
												<prop name="Position">2</prop>
												<prop name="IsDefault">1</prop>
												<prop name="Concentration">0</prop>
												<obj name="ChannelProp" class="ChannelProperty" version="1">
													<prop name="ChannelIdx">0</prop>
												</obj>
												<prop name="ReadOnly">1</prop>
											</obj>
											<obj name="PropertyObject" class="QuantCpHighProp" version="4">
												<prop name="PropertyTypeName">Cp High</prop>
												<prop name="Position">2</prop>
												<prop name="IsDefault">1</prop>
												<prop name="CpRangeHigh">0</prop>
												<obj name="ChannelProp" class="ChannelProperty" version="1">
													<prop name="ChannelIdx">0</prop>
												</obj>
												<prop name="ReadOnly">0</prop>
											</obj>
											<obj name="PropertyObject" class="QuantCpLowProp" version="4">
												<prop name="PropertyTypeName">Cp Low</prop>
												<prop name="Position">2</prop>
												<prop name="IsDefault">1</prop>
												<prop name="CpRangeLow">0</prop>
												<obj name="ChannelProp" class="ChannelProperty" version="1">
													<prop name="ChannelIdx">0</prop>
												</obj>
												<prop name="ReadOnly">0</prop>
											</obj>
											<obj name="PropertyObject" class="RQEffProp" version="4">
												<prop name="PropertyTypeName">Efficiency</prop>
												<prop name="Position">2</prop>
												<prop name="IsDefault">1</prop>
												<prop name="Efficiency">2</prop>
												<obj name="ChannelProp" class="ChannelProperty" version="1">
													<prop name="ChannelIdx">0</prop>
												</obj>
											</obj>
											<obj name="PropertyObject" class="ChannelGenotype" version="4">
												<prop name="PropertyTypeName">Melt Geno Genotype</prop>
												<prop name="Position">2</prop>
												<prop name="IsDefault">1</prop>
												<prop name="ReadOnly">1</prop>
												<obj name="ChannelProp" class="ChannelProperty" version="1">
													<prop name="ChannelIdx">0</prop>
												</obj>
											</obj>
											<obj name="PropertyObject" class="GroupChannelTypeProp" version="4">
												<prop name="PropertyTypeName">Melt Geno Sample Type</prop>
												<prop name="Position">2</prop>
												<prop name="IsDefault">0</prop>
												<prop name="GroupSampleType">mstUnknown</prop>
												<obj name="ChannelProp" class="ChannelProperty" version="1">
													<prop name="ChannelIdx">0</prop>
												</obj>
											</obj>
											<obj name="PropertyObject" class="QuantSampleTypeProperty" version="4">
												<prop name="PropertyTypeName">Quantification Sample Type</prop>
												<prop name="Position">2</prop>
												<prop name="IsDefault">0</prop>
												<prop name="SampleType">qsPosCalibrator</prop>
												<obj name="ChannelProp" class="ChannelProperty" version="1">
													<prop name="ChannelIdx">0</prop>
												</obj>
											</obj>
											<obj name="PropertyObject" class="ChannelGenotype" version="4">
												<prop name="PropertyTypeName">Scanning Genotype</prop>
												<prop name="Position">2</prop>
												<prop name="IsDefault">1</prop>
												<prop name="ReadOnly">1</prop>
												<obj name="ChannelProp" class="ChannelProperty" version="1">
													<prop name="ChannelIdx">0</prop>
												</obj>
											</obj>
											<obj name="PropertyObject" class="GroupChannelTypeProp" version="4">
												<prop name="PropertyTypeName">Scanning Sample Type</prop>
												<prop name="Position">2</prop>
												<prop name="IsDefault">0</prop>
												<prop name="GroupSampleType">mstUnknown</prop>
												<obj name="ChannelProp" class="ChannelProperty" version="1">
													<prop name="ChannelIdx">0</prop>
												</obj>
											</obj>
											<obj name="PropertyObject" class="TargetName" version="4">
												<prop name="PropertyTypeName">Target Name</prop>
												<prop name="Position">2</prop>
												<prop name="IsDefault">0</prop>
												<prop name="name">ACT</prop>
												<obj name="ChannelProp" class="ChannelProperty" version="1">
													<prop name="ChannelIdx">0</prop>
												</obj>
											</obj>
											<obj name="PropertyObject" class="RQTargetProperty" version="4">
												<prop name="PropertyTypeName">Target Type</prop>
												<prop name="Position">2</prop>
												<prop name="IsDefault">0</prop>
												<prop name="TargetType">dtReference</prop>
												<obj name="ChannelProp" class="ChannelProperty" version="1">
													<prop name="ChannelIdx">0</prop>
												</obj>
											</obj>
										</list>
									</obj>
								</list>
							</obj>
						</obj>
						<prop name="ChannelPropertyCount">1</prop>
						<prop name="ContainerPosition">2</prop>
						<prop name="HasSampleProperties">1</prop>
						<obj name="SampleProperties" class="PropertyList" version="1">
							<list name="emlist" count="14">
								<obj name="PropertyObject" class="SamplePrefColor" version="4">
									<prop name="PropertyTypeName">Color</prop>
									<prop name="Position">2</prop>
									<prop name="IsDefault">0</prop>
									<prop name="Color">$0030D700</prop>
								</obj>
								<obj name="PropertyObject" class="DominantChannelProp" version="4">
									<prop name="PropertyTypeName">Dominant Channel</prop>
									<prop name="Position">2</prop>
									<prop name="IsDefault">0</prop>
									<prop name="DominantChannel">0</prop>
								</obj>
								<obj name="PropertyObject" class="Genotype" version="4">
									<prop name="PropertyTypeName">EndPt Genotype</prop>
									<prop name="Position">2</prop>
									<prop name="IsDefault">1</prop>
									<prop name="ReadOnly">1</prop>
								</obj>
								<obj name="PropertyObject" class="GroupingSample" version="4">
									<prop name="PropertyTypeName">EndPt Sample Type</prop>
									<prop name="Position">2</prop>
									<prop name="IsDefault">0</prop>
									<prop name="GroupSampleType">mstUnknown</prop>
								</obj>
								<obj name="PropertyObject" class="SamplePrefLineStyle" version="4">
									<prop name="PropertyTypeName">Line Style</prop>
									<prop name="Position">2</prop>
									<prop name="IsDefault">0</prop>
									<prop name="LineStyle">psSolid</prop>
								</obj>
								<obj name="PropertyObject" class="GenSampleEditNotes" version="4">
									<prop name="PropertyTypeName">Notes</prop>
									<prop name="Position">2</prop>
									<prop name="IsDefault">1</prop>
								</obj>
								<obj name="PropertyObject" class="SamplePrefPointStyle" version="4">
									<prop name="PropertyTypeName">Point Style</prop>
									<prop name="Position">2</prop>
									<prop name="IsDefault">0</prop>
									<prop name="PointStyle">psNothing</prop>
								</obj>
								<obj name="PropertyObject" class="GenSampleEditPosition" version="4">
									<prop name="PropertyTypeName">Position</prop>
									<prop name="Position">2</prop>
									<prop name="IsDefault">1</prop>
								</obj>
								<obj name="PropertyObject" class="GenSampleEditReplicate" version="4">
									<prop name="PropertyTypeName">Replicate of</prop>
									<prop name="Position">2</prop>
									<prop name="IsDefault">0</prop>
									<prop name="ReplicateOf">0</prop>
								</obj>
								<obj name="PropertyObject" class="HTCSampleID" version="4">
									<prop name="PropertyTypeName">Sample ID</prop>
									<prop name="Position">2</prop>
									<prop name="IsDefault">1</prop>
								</obj>
								<obj name="PropertyObject" class="GenSampleEditName" version="4">
									<prop name="PropertyTypeName">Sample Name</prop>
									<prop name="Position">2</prop>
									<prop name="IsDefault">0</prop>
									<prop name="name">NC</prop>
								</obj>
								<obj name="PropertyObject" class="HTCSamplePrepNotes" version="4">
									<prop name="PropertyTypeName">Sample Prep Notes</prop>
									<prop name="Position">2</prop>
									<prop name="IsDefault">1</prop>
								</obj>
								<obj name="PropertyObject" class="GenSampleEditSubset" version="4">
									<prop name="PropertyTypeName">Subsets</prop>
									<prop name="Position">2</prop>
									<prop name="IsDefault">1</prop>
								</obj>
								<obj name="PropertyObject" class="SamplePrefWidth" version="5">
									<prop name="PropertyTypeName">Width</prop>
									<prop name="Position">2</prop>
									<prop name="IsDefault">1</prop>
									<prop name="Width">1</prop>
								</obj>
							</list>
						</obj>
					</obj>
					<obj name="item" class="SamplePropInfo" version="1">
						<obj name="ChannelProperties" class="ChanPropList" version="2">
							<obj name="ChannelProperties" class="EMList" version="1">
								<list name="emlist" count="1">
									<obj name="item" class="PropertyList" version="1">
										<list name="emlist" count="12">
											<obj name="PropertyObject" class="RQSampleTargetProperty" version="4">
												<prop name="PropertyTypeName">Combined Sample and Target Type</prop>
												<prop name="Position">3</prop>
												<prop name="IsDefault">0</prop>
												<obj name="ChannelProp" class="ChannelProperty" version="1">
													<prop name="ChannelIdx">0</prop>
												</obj>
											</obj>
											<obj name="PropertyObject" class="QuantConcProperty" version="4">
												<prop name="PropertyTypeName">Concentration</prop>
												<prop name="Position">3</prop>
												<prop name="IsDefault">1</prop>
												<prop name="Concentration">0</prop>
												<obj name="ChannelProp" class="ChannelProperty" version="1">
													<prop name="ChannelIdx">0</prop>
												</obj>
												<prop name="ReadOnly">1</prop>
											</obj>
											<obj name="PropertyObject" class="QuantCpHighProp" version="4">
												<prop name="PropertyTypeName">Cp High</prop>
												<prop name="Position">3</prop>
												<prop name="IsDefault">1</prop>
												<prop name="CpRangeHigh">0</prop>
												<obj name="ChannelProp" class="ChannelProperty" version="1">
													<prop name="ChannelIdx">0</prop>
												</obj>
												<prop name="ReadOnly">0</prop>
											</obj>
											<obj name="PropertyObject" class="QuantCpLowProp" version="4">
												<prop name="PropertyTypeName">Cp Low</prop>
												<prop name="Position">3</prop>
												<prop name="IsDefault">1</prop>
												<prop name="CpRangeLow">0</prop>
												<obj name="ChannelProp" class="ChannelProperty" version="1">
													<prop name="ChannelIdx">0</prop>
												</obj>
												<prop name="ReadOnly">0</prop>
											</obj>
											<obj name="PropertyObject" class="RQEffProp" version="4">
												<prop name="PropertyTypeName">Efficiency</prop>
												<prop name="Position">3</prop>
												<prop name="IsDefault">1</prop>
												<prop name="Efficiency">2</prop>
												<obj name="ChannelProp" class="ChannelProperty" version="1">
													<prop name="ChannelIdx">0</prop>
												</obj>
											</obj>
											<obj name="PropertyObject" class="ChannelGenotype" version="4">
												<prop name="PropertyTypeName">Melt Geno Genotype</prop>
												<prop name="Position">3</prop>
												<prop name="IsDefault">1</prop>
												<prop name="ReadOnly">1</prop>
												<obj name="ChannelProp" class="ChannelProperty" version="1">
													<prop name="ChannelIdx">0</prop>
												</obj>
											</obj>
											<obj name="PropertyObject" class="GroupChannelTypeProp" version="4">
												<prop name="PropertyTypeName">Melt Geno Sample Type</prop>
												<prop name="Position">3</prop>
												<prop name="IsDefault">0</prop>
												<prop name="GroupSampleType">mstUnknown</prop>
												<obj name="ChannelProp" class="ChannelProperty" version="1">
													<prop name="ChannelIdx">0</prop>
												</obj>
											</obj>
											<obj name="PropertyObject" class="QuantSampleTypeProperty" version="4">
												<prop name="PropertyTypeName">Quantification Sample Type</prop>
												<prop name="Position">3</prop>
												<prop name="IsDefault">0</prop>
												<prop name="SampleType">qsPosCalibrator</prop>
												<obj name="ChannelProp" class="ChannelProperty" version="1">
													<prop name="ChannelIdx">0</prop>
												</obj>
											</obj>
											<obj name="PropertyObject" class="ChannelGenotype" version="4">
												<prop name="PropertyTypeName">Scanning Genotype</prop>
												<prop name="Position">3</prop>
												<prop name="IsDefault">1</prop>
												<prop name="ReadOnly">1</prop>
												<obj name="ChannelProp" class="ChannelProperty" version="1">
													<prop name="ChannelIdx">0</prop>
												</obj>
											</obj>
											<obj name="PropertyObject" class="GroupChannelTypeProp" version="4">
												<prop name="PropertyTypeName">Scanning Sample Type</prop>
												<prop name="Position">3</prop>
												<prop name="IsDefault">0</prop>
												<prop name="GroupSampleType">mstUnknown</prop>
												<obj name="ChannelProp" class="ChannelProperty" version="1">
													<prop name="ChannelIdx">0</prop>
												</obj>
											</obj>
											<obj name="PropertyObject" class="TargetName" version="4">
												<prop name="PropertyTypeName">Target Name</prop>
												<prop name="Position">3</prop>
												<prop name="IsDefault">0</prop>
												<prop name="name">c1qtnf1</prop>
												<obj name="ChannelProp" class="ChannelProperty" version="1">
													<prop name="ChannelIdx">0</prop>
												</obj>
											</obj>
											<obj name="PropertyObject" class="RQTargetProperty" version="4">
												<prop name="PropertyTypeName">Target Type</prop>
												<prop name="Position">3</prop>
												<prop name="IsDefault">0</prop>
												<prop name="TargetType">dtTarget</prop>
												<obj name="ChannelProp" class="ChannelProperty" version="1">
													<prop name="ChannelIdx">0</prop>
												</obj>
											</obj>
										</list>
									</obj>
								</list>
							</obj>
						</obj>
						<prop name="ChannelPropertyCount">1</prop>
						<prop name="ContainerPosition">3</prop>
						<prop name="HasSampleProperties">1</prop>
						<obj name="SampleProperties" class="PropertyList" version="1">
							<list name="emlist" count="14">
								<obj name="PropertyObject" class="SamplePrefColor" version="4">
									<prop name="PropertyTypeName">Color</prop>
									<prop name="Position">3</prop>
									<prop name="IsDefault">0</prop>
									<prop name="Color">clFuchsia</prop>
								</obj>
								<obj name="PropertyObject" class="DominantChannelProp" version="4">
									<prop name="PropertyTypeName">Dominant Channel</prop>
									<prop name="Position">3</prop>
									<prop name="IsDefault">0</prop>
									<prop name="DominantChannel">0</prop>
								</obj>
								<obj name="PropertyObject" class="Genotype" version="4">
									<prop name="PropertyTypeName">EndPt Genotype</prop>
									<prop name="Position">3</prop>
									<prop name="IsDefault">1</prop>
									<prop name="ReadOnly">1</prop>
								</obj>
								<obj name="PropertyObject" class="GroupingSample" version="4">
									<prop name="PropertyTypeName">EndPt Sample Type</prop>
									<prop name="Position">3</prop>
									<prop name="IsDefault">0</prop>
									<prop name="GroupSampleType">mstUnknown</prop>
								</obj>
								<obj name="PropertyObject" class="SamplePrefLineStyle" version="4">
									<prop name="PropertyTypeName">Line Style</prop>
									<prop name="Position">3</prop>
									<prop name="IsDefault">0</prop>
									<prop name="LineStyle">psSolid</prop>
								</obj>
								<obj name="PropertyObject" class="GenSampleEditNotes" version="4">
									<prop name="PropertyTypeName">Notes</prop>
									<prop name="Position">3</prop>
									<prop name="IsDefault">1</prop>
								</obj>
								<obj name="PropertyObject" class="SamplePrefPointStyle" version="4">
									<prop name="PropertyTypeName">Point Style</prop>
									<prop name="Position">3</prop>
									<prop name="IsDefault">0</prop>
									<prop name="PointStyle">psNothing</prop>
								</obj>
								<obj name="PropertyObject" class="GenSampleEditPosition" version="4">
									<prop name="PropertyTypeName">Position</prop>
									<prop name="Position">3</prop>
									<prop name="IsDefault">1</prop>
								</obj>
								<obj name="PropertyObject" class="GenSampleEditReplicate" version="4">
									<prop name="PropertyTypeName">Replicate of</prop>
									<prop name="Position">3</prop>
									<prop name="IsDefault">0</prop>
									<prop name="ReplicateOf">3</prop>
								</obj>
								<obj name="PropertyObject" class="HTCSampleID" version="4">
									<prop name="PropertyTypeName">Sample ID</prop>
									<prop name="Position">3</prop>
									<prop name="IsDefault">1</prop>
								</obj>
								<obj name="PropertyObject" class="GenSampleEditName" version="4">
									<prop name="PropertyTypeName">Sample Name</prop>
									<prop name="Position">3</prop>
									<prop name="IsDefault">0</prop>
									<prop name="name">NC</prop>
								</obj>
								<obj name="PropertyObject" class="HTCSamplePrepNotes" version="4">
									<prop name="PropertyTypeName">Sample Prep Notes</prop>
									<prop name="Position">3</prop>
									<prop name="IsDefault">1</prop>
								</obj>
								<obj name="PropertyObject" class="GenSampleEditSubset" version="4">
									<prop name="PropertyTypeName">Subsets</prop>
									<prop name="Position">3</prop>
									<prop name="IsDefault">1</prop>
								</obj>
								<obj name="PropertyObject" class="SamplePrefWidth" version="5">
									<prop name="PropertyTypeName">Width</prop>
									<prop name="Position">3</prop>
									<prop name="IsDefault">1</prop>
									<prop name="Width">1</prop>
								</obj>
							</list>
						</obj>
					</obj>
					<obj name="item" class="SamplePropInfo" version="1">
						<obj name="ChannelProperties" class="ChanPropList" version="2">
							<obj name="ChannelProperties" class="EMList" version="1">
								<list name="emlist" count="1">
									<obj name="item" class="PropertyList" version="1">
										<list name="emlist" count="12">
											<obj name="PropertyObject" class="RQSampleTargetProperty" version="4">
												<prop name="PropertyTypeName">Combined Sample and Target Type</prop>
												<prop name="Position">4</prop>
												<prop name="IsDefault">0</prop>
												<obj name="ChannelProp" class="ChannelProperty" version="1">
													<prop name="ChannelIdx">0</prop>
												</obj>
											</obj>
											<obj name="PropertyObject" class="QuantConcProperty" version="4">
												<prop name="PropertyTypeName">Concentration</prop>
												<prop name="Position">4</prop>
												<prop name="IsDefault">1</prop>
												<prop name="Concentration">0</prop>
												<obj name="ChannelProp" class="ChannelProperty" version="1">
													<prop name="ChannelIdx">0</prop>
												</obj>
												<prop name="ReadOnly">1</prop>
											</obj>
											<obj name="PropertyObject" class="QuantCpHighProp" version="4">
												<prop name="PropertyTypeName">Cp High</prop>
												<prop name="Position">4</prop>
												<prop name="IsDefault">1</prop>
												<prop name="CpRangeHigh">0</prop>
												<obj name="ChannelProp" class="ChannelProperty" version="1">
													<prop name="ChannelIdx">0</prop>
												</obj>
												<prop name="ReadOnly">0</prop>
											</obj>
											<obj name="PropertyObject" class="QuantCpLowProp" version="4">
												<prop name="PropertyTypeName">Cp Low</prop>
												<prop name="Position">4</prop>
												<prop name="IsDefault">1</prop>
												<prop name="CpRangeLow">0</prop>
												<obj name="ChannelProp" class="ChannelProperty" version="1">
													<prop name="ChannelIdx">0</prop>
												</obj>
												<prop name="ReadOnly">0</prop>
											</obj>
											<obj name="PropertyObject" class="RQEffProp" version="4">
												<prop name="PropertyTypeName">Efficiency</prop>
												<prop name="Position">4</prop>
												<prop name="IsDefault">1</prop>
												<prop name="Efficiency">2</prop>
												<obj name="ChannelProp" class="ChannelProperty" version="1">
													<prop name="ChannelIdx">0</prop>
												</obj>
											</obj>
											<obj name="PropertyObject" class="ChannelGenotype" version="4">
												<prop name="PropertyTypeName">Melt Geno Genotype</prop>
												<prop name="Position">4</prop>
												<prop name="IsDefault">1</prop>
												<prop name="ReadOnly">1</prop>
												<obj name="ChannelProp" class="ChannelProperty" version="1">
													<prop name="ChannelIdx">0</prop>
												</obj>
											</obj>
											<obj name="PropertyObject" class="GroupChannelTypeProp" version="4">
												<prop name="PropertyTypeName">Melt Geno Sample Type</prop>
												<prop name="Position">4</prop>
												<prop name="IsDefault">0</prop>
												<prop name="GroupSampleType">mstUnknown</prop>
												<obj name="ChannelProp" class="ChannelProperty" version="1">
													<prop name="ChannelIdx">0</prop>
												</obj>
											</obj>
											<obj name="PropertyObject" class="QuantSampleTypeProperty" version="4">
												<prop name="PropertyTypeName">Quantification Sample Type</prop>
												<prop name="Position">4</prop>
												<prop name="IsDefault">0</prop>
												<prop name="SampleType">qsPosCalibrator</prop>
												<obj name="ChannelProp" class="ChannelProperty" version="1">
													<prop name="ChannelIdx">0</prop>
												</obj>
											</obj>
											<obj name="PropertyObject" class="ChannelGenotype" version="4">
												<prop name="PropertyTypeName">Scanning Genotype</prop>
												<prop name="Position">4</prop>
												<prop name="IsDefault">1</prop>
												<prop name="ReadOnly">1</prop>
												<obj name="ChannelProp" class="ChannelProperty" version="1">
													<prop name="ChannelIdx">0</prop>
												</obj>
											</obj>
											<obj name="PropertyObject" class="GroupChannelTypeProp" version="4">
												<prop name="PropertyTypeName">Scanning Sample Type</prop>
												<prop name="Position">4</prop>
												<prop name="IsDefault">0</prop>
												<prop name="GroupSampleType">mstUnknown</prop>
												<obj name="ChannelProp" class="ChannelProperty" version="1">
													<prop name="ChannelIdx">0</prop>
												</obj>
											</obj>
											<obj name="PropertyObject" class="TargetName" version="4">
												<prop name="PropertyTypeName">Target Name</prop>
												<prop name="Position">4</prop>
												<prop name="IsDefault">0</prop>
												<prop name="name">c1qtnf1</prop>
												<obj name="ChannelProp" class="ChannelProperty" version="1">
													<prop name="ChannelIdx">0</prop>
												</obj>
											</obj>
											<obj name="PropertyObject" class="RQTargetProperty" version="4">
												<prop name="PropertyTypeName">Target Type</prop>
												<prop name="Position">4</prop>
												<prop name="IsDefault">0</prop>
												<prop name="TargetType">dtTarget</prop>
												<obj name="ChannelProp" class="ChannelProperty" version="1">
													<prop name="ChannelIdx">0</prop>
												</obj>
											</obj>
										</list>
									</obj>
								</list>
							</obj>
						</obj>
						<prop name="ChannelPropertyCount">1</prop>
						<prop name="ContainerPosition">4</prop>
						<prop name="HasSampleProperties">1</prop>
						<obj name="SampleProperties" class="PropertyList" version="1">
							<list name="emlist" count="14">
								<obj name="PropertyObject" class="SamplePrefColor" version="4">
									<prop name="PropertyTypeName">Color</prop>
									<prop name="Position">4</prop>
									<prop name="IsDefault">0</prop>
									<prop name="Color">clGray</prop>
								</obj>
								<obj name="PropertyObject" class="DominantChannelProp" version="4">
									<prop name="PropertyTypeName">Dominant Channel</prop>
									<prop name="Position">4</prop>
									<prop name="IsDefault">0</prop>
									<prop name="DominantChannel">0</prop>
								</obj>
								<obj name="PropertyObject" class="Genotype" version="4">
									<prop name="PropertyTypeName">EndPt Genotype</prop>
									<prop name="Position">4</prop>
									<prop name="IsDefault">1</prop>
									<prop name="ReadOnly">1</prop>
								</obj>
								<obj name="PropertyObject" class="GroupingSample" version="4">
									<prop name="PropertyTypeName">EndPt Sample Type</prop>
									<prop name="Position">4</prop>
									<prop name="IsDefault">0</prop>
									<prop name="GroupSampleType">mstUnknown</prop>
								</obj>
								<obj name="PropertyObject" class="SamplePrefLineStyle" version="4">
									<prop name="PropertyTypeName">Line Style</prop>
									<prop name="Position">4</prop>
									<prop name="IsDefault">0</prop>
									<prop name="LineStyle">psSolid</prop>
								</obj>
								<obj name="PropertyObject" class="GenSampleEditNotes" version="4">
									<prop name="PropertyTypeName">Notes</prop>
									<prop name="Position">4</prop>
									<prop name="IsDefault">1</prop>
								</obj>
								<obj name="PropertyObject" class="SamplePrefPointStyle" version="4">
									<prop name="PropertyTypeName">Point Style</prop>
									<prop name="Position">4</prop>
									<prop name="IsDefault">0</prop>
									<prop name="PointStyle">psNothing</prop>
								</obj>
								<obj name="PropertyObject" class="GenSampleEditPosition" version="4">
									<prop name="PropertyTypeName">Position</prop>
									<prop name="Position">4</prop>
									<prop name="IsDefault">1</prop>
								</obj>
								<obj name="PropertyObject" class="GenSampleEditReplicate" version="4">
									<prop name="PropertyTypeName">Replicate of</prop>
									<prop name="Position">4</prop>
									<prop name="IsDefault">0</prop>
									<prop name="ReplicateOf">3</prop>
								</obj>
								<obj name="PropertyObject" class="HTCSampleID" version="4">
									<prop name="PropertyTypeName">Sample ID</prop>
									<prop name="Position">4</prop>
									<prop name="IsDefault">1</prop>
								</obj>
								<obj name="PropertyObject" class="GenSampleEditName" version="4">
									<prop name="PropertyTypeName">Sample Name</prop>
									<prop name="Position">4</prop>
									<prop name="IsDefault">0</prop>
									<prop name="name">NC</prop>
								</obj>
								<obj name="PropertyObject" class="HTCSamplePrepNotes" version="4">
									<prop name="PropertyTypeName">Sample Prep Notes</prop>
									<prop name="Position">4</prop>
									<prop name="IsDefault">1</prop>
								</obj>
								<obj name="PropertyObject" class="GenSampleEditSubset" version="4">
									<prop name="PropertyTypeName">Subsets</prop>
									<prop name="Position">4</prop>
									<prop name="IsDefault">1</prop>
								</obj>
								<obj name="PropertyObject" class="SamplePrefWidth" version="5">
									<prop name="PropertyTypeName">Width</prop>
									<prop name="Position">4</prop>
									<prop name="IsDefault">1</prop>
									<prop name="Width">1</prop>
								</obj>
							</list>
						</obj>
					</obj>
					<obj name="item" class="SamplePropInfo" version="1">
						<obj name="ChannelProperties" class="ChanPropList" version="2">
							<obj name="ChannelProperties" class="EMList" version="1">
								<list name="emlist" count="1">
									<obj name="item" class="PropertyList" version="1">
										<list name="emlist" count="12">
											<obj name="PropertyObject" class="RQSampleTargetProperty" version="4">
												<prop name="PropertyTypeName">Combined Sample and Target Type</prop>
												<prop name="Position">5</prop>
												<prop name="IsDefault">0</prop>
												<obj name="ChannelProp" class="ChannelProperty" version="1">
													<prop name="ChannelIdx">0</prop>
												</obj>
											</obj>
											<obj name="PropertyObject" class="QuantConcProperty" version="4">
												<prop name="PropertyTypeName">Concentration</prop>
												<prop name="Position">5</prop>
												<prop name="IsDefault">1</prop>
												<prop name="Concentration">0</prop>
												<obj name="ChannelProp" class="ChannelProperty" version="1">
													<prop name="ChannelIdx">0</prop>
												</obj>
												<prop name="ReadOnly">1</prop>
											</obj>
											<obj name="PropertyObject" class="QuantCpHighProp" version="4">
												<prop name="PropertyTypeName">Cp High</prop>
												<prop name="Position">5</prop>
												<prop name="IsDefault">1</prop>
												<prop name="CpRangeHigh">0</prop>
												<obj name="ChannelProp" class="ChannelProperty" version="1">
													<prop name="ChannelIdx">0</prop>
												</obj>
												<prop name="ReadOnly">0</prop>
											</obj>
											<obj name="PropertyObject" class="QuantCpLowProp" version="4">
												<prop name="PropertyTypeName">Cp Low</prop>
												<prop name="Position">5</prop>
												<prop name="IsDefault">1</prop>
												<prop name="CpRangeLow">0</prop>
												<obj name="ChannelProp" class="ChannelProperty" version="1">
													<prop name="ChannelIdx">0</prop>
												</obj>
												<prop name="ReadOnly">0</prop>
											</obj>
											<obj name="PropertyObject" class="RQEffProp" version="4">
												<prop name="PropertyTypeName">Efficiency</prop>
												<prop name="Position">5</prop>
												<prop name="IsDefault">1</prop>
												<prop name="Efficiency">2</prop>
												<obj name="ChannelProp" class="ChannelProperty" version="1">
													<prop name="ChannelIdx">0</prop>
												</obj>
											</obj>
											<obj name="PropertyObject" class="ChannelGenotype" version="4">
												<prop name="PropertyTypeName">Melt Geno Genotype</prop>
												<prop name="Position">5</prop>
												<prop name="IsDefault">1</prop>
												<prop name="ReadOnly">1</prop>
												<obj name="ChannelProp" class="ChannelProperty" version="1">
													<prop name="ChannelIdx">0</prop>
												</obj>
											</obj>
											<obj name="PropertyObject" class="GroupChannelTypeProp" version="4">
												<prop name="PropertyTypeName">Melt Geno Sample Type</prop>
												<prop name="Position">5</prop>
												<prop name="IsDefault">0</prop>
												<prop name="GroupSampleType">mstUnknown</prop>
												<obj name="ChannelProp" class="ChannelProperty" version="1">
													<prop name="ChannelIdx">0</prop>
												</obj>
											</obj>
											<obj name="PropertyObject" class="QuantSampleTypeProperty" version="4">
												<prop name="PropertyTypeName">Quantification Sample Type</prop>
												<prop name="Position">5</prop>
												<prop name="IsDefault">0</prop>
												<prop name="SampleType">qsPosCalibrator</prop>
												<obj name="ChannelProp" class="ChannelProperty" version="1">
													<prop name="ChannelIdx">0</prop>
												</obj>
											</obj>
											<obj name="PropertyObject" class="ChannelGenotype" version="4">
												<prop name="PropertyTypeName">Scanning Genotype</prop>
												<prop name="Position">5</prop>
												<prop name="IsDefault">1</prop>
												<prop name="ReadOnly">1</prop>
												<obj name="ChannelProp" class="ChannelProperty" version="1">
													<prop name="ChannelIdx">0</prop>
												</obj>
											</obj>
											<obj name="PropertyObject" class="GroupChannelTypeProp" version="4">
												<prop name="PropertyTypeName">Scanning Sample Type</prop>
												<prop name="Position">5</prop>
												<prop name="IsDefault">0</prop>
												<prop name="GroupSampleType">mstUnknown</prop>
												<obj name="ChannelProp" class="ChannelProperty" version="1">
													<prop name="ChannelIdx">0</prop>
												</obj>
											</obj>
											<obj name="PropertyObject" class="TargetName" version="4">
												<prop name="PropertyTypeName">Target Name</prop>
												<prop name="Position">5</prop>
												<prop name="IsDefault">0</prop>
												<prop name="name">c1qtnf1</prop>
												<obj name="ChannelProp" class="ChannelProperty" version="1">
													<prop name="ChannelIdx">0</prop>
												</obj>
											</obj>
											<obj name="PropertyObject" class="RQTargetProperty" version="4">
												<prop name="PropertyTypeName">Target Type</prop>
												<prop name="Position">5</prop>
												<prop name="IsDefault">0</prop>
												<prop name="TargetType">dtTarget</prop>
												<obj name="ChannelProp" class="ChannelProperty" version="1">
													<prop name="ChannelIdx">0</prop>
												</obj>
											</obj>
										</list>
									</obj>
								</list>
							</obj>
						</obj>
						<prop name="ChannelPropertyCount">1</prop>
						<prop name="ContainerPosition">5</prop>
						<prop name="HasSampleProperties">1</prop>
						<obj name="SampleProperties" class="PropertyList" version="1">
							<list name="emlist" count="14">
								<obj name="PropertyObject" class="SamplePrefColor" version="4">
									<prop name="PropertyTypeName">Color</prop>
									<prop name="Position">5</prop>
									<prop name="IsDefault">0</prop>
									<prop name="Color">$0012D7FA</prop>
								</obj>
								<obj name="PropertyObject" class="DominantChannelProp" version="4">
									<prop name="PropertyTypeName">Dominant Channel</prop>
									<prop name="Position">5</prop>
									<prop name="IsDefault">0</prop>
									<prop name="DominantChannel">0</prop>
								</obj>
								<obj name="PropertyObject" class="Genotype" version="4">
									<prop name="PropertyTypeName">EndPt Genotype</prop>
									<prop name="Position">5</prop>
									<prop name="IsDefault">1</prop>
									<prop name="ReadOnly">1</prop>
								</obj>
								<obj name="PropertyObject" class="GroupingSample" version="4">
									<prop name="PropertyTypeName">EndPt Sample Type</prop>
									<prop name="Position">5</prop>
									<prop name="IsDefault">0</prop>
									<prop name="GroupSampleType">mstUnknown</prop>
								</obj>
								<obj name="PropertyObject" class="SamplePrefLineStyle" version="4">
									<prop name="PropertyTypeName">Line Style</prop>
									<prop name="Position">5</prop>
									<prop name="IsDefault">0</prop>
									<prop name="LineStyle">psSolid</prop>
								</obj>
								<obj name="PropertyObject" class="GenSampleEditNotes" version="4">
									<prop name="PropertyTypeName">Notes</prop>
									<prop name="Position">5</prop>
									<prop name="IsDefault">1</prop>
								</obj>
								<obj name="PropertyObject" class="SamplePrefPointStyle" version="4">
									<prop name="PropertyTypeName">Point Style</prop>
									<prop name="Position">5</prop>
									<prop name="IsDefault">0</prop>
									<prop name="PointStyle">psNothing</prop>
								</obj>
								<obj name="PropertyObject" class="GenSampleEditPosition" version="4">
									<prop name="PropertyTypeName">Position</prop>
									<prop name="Position">5</prop>
									<prop name="IsDefault">1</prop>
								</obj>
								<obj name="PropertyObject" class="GenSampleEditReplicate" version="4">
									<prop name="PropertyTypeName">Replicate of</prop>
									<prop name="Position">5</prop>
									<prop name="IsDefault">0</prop>
									<prop name="ReplicateOf">3</prop>
								</obj>
								<obj name="PropertyObject" class="HTCSampleID" version="4">
									<prop name="PropertyTypeName">Sample ID</prop>
									<prop name="Position">5</prop>
									<prop name="IsDefault">1</prop>
								</obj>
								<obj name="PropertyObject" class="GenSampleEditName" version="4">
									<prop name="PropertyTypeName">Sample Name</prop>
									<prop name="Position">5</prop>
									<prop name="IsDefault">0</prop>
									<prop name="name">NC</prop>
								</obj>
								<obj name="PropertyObject" class="HTCSamplePrepNotes" version="4">
									<prop name="PropertyTypeName">Sample Prep Notes</prop>
									<prop name="Position">5</prop>
									<prop name="IsDefault">1</prop>
								</obj>
								<obj name="PropertyObject" class="GenSampleEditSubset" version="4">
									<prop name="PropertyTypeName">Subsets</prop>
									<prop name="Position">5</prop>
									<prop name="IsDefault">1</prop>
								</obj>
								<obj name="PropertyObject" class="SamplePrefWidth" version="5">
									<prop name="PropertyTypeName">Width</prop>
									<prop name="Position">5</prop>
									<prop name="IsDefault">1</prop>
									<prop name="Width">1</prop>
								</obj>
							</list>
						</obj>
					</obj>
					<obj name="item" class="SamplePropInfo" version="1">
						<obj name="ChannelProperties" class="ChanPropList" version="2">
							<obj name="ChannelProperties" class="EMList" version="1">
								<list name="emlist" count="1">
									<obj name="item" class="PropertyList" version="1">
										<list name="emlist" count="12">
											<obj name="PropertyObject" class="RQSampleTargetProperty" version="4">
												<prop name="PropertyTypeName">Combined Sample and Target Type</prop>
												<prop name="Position">6</prop>
												<prop name="IsDefault">0</prop>
												<obj name="ChannelProp" class="ChannelProperty" version="1">
													<prop name="ChannelIdx">0</prop>
												</obj>
											</obj>
											<obj name="PropertyObject" class="QuantConcProperty" version="4">
												<prop name="PropertyTypeName">Concentration</prop>
												<prop name="Position">6</prop>
												<prop name="IsDefault">1</prop>
												<prop name="Concentration">0</prop>
												<obj name="ChannelProp" class="ChannelProperty" version="1">
													<prop name="ChannelIdx">0</prop>
												</obj>
												<prop name="ReadOnly">1</prop>
											</obj>
											<obj name="PropertyObject" class="QuantCpHighProp" version="4">
												<prop name="PropertyTypeName">Cp High</prop>
												<prop name="Position">6</prop>
												<prop name="IsDefault">1</prop>
												<prop name="CpRangeHigh">0</prop>
												<obj name="ChannelProp" class="ChannelProperty" version="1">
													<prop name="ChannelIdx">0</prop>
												</obj>
												<prop name="ReadOnly">1</prop>
											</obj>
											<obj name="PropertyObject" class="QuantCpLowProp" version="4">
												<prop name="PropertyTypeName">Cp Low</prop>
												<prop name="Position">6</prop>
												<prop name="IsDefault">1</prop>
												<prop name="CpRangeLow">0</prop>
												<obj name="ChannelProp" class="ChannelProperty" version="1">
													<prop name="ChannelIdx">0</prop>
												</obj>
												<prop name="ReadOnly">1</prop>
											</obj>
											<obj name="PropertyObject" class="RQEffProp" version="4">
												<prop name="PropertyTypeName">Efficiency</prop>
												<prop name="Position">6</prop>
												<prop name="IsDefault">1</prop>
												<prop name="Efficiency">2</prop>
												<obj name="ChannelProp" class="ChannelProperty" version="1">
													<prop name="ChannelIdx">0</prop>
												</obj>
											</obj>
											<obj name="PropertyObject" class="ChannelGenotype" version="4">
												<prop name="PropertyTypeName">Melt Geno Genotype</prop>
												<prop name="Position">6</prop>
												<prop name="IsDefault">1</prop>
												<prop name="ReadOnly">1</prop>
												<obj name="ChannelProp" class="ChannelProperty" version="1">
													<prop name="ChannelIdx">0</prop>
												</obj>
											</obj>
											<obj name="PropertyObject" class="GroupChannelTypeProp" version="4">
												<prop name="PropertyTypeName">Melt Geno Sample Type</prop>
												<prop name="Position">6</prop>
												<prop name="IsDefault">0</prop>
												<prop name="GroupSampleType">mstUnknown</prop>
												<obj name="ChannelProp" class="ChannelProperty" version="1">
													<prop name="ChannelIdx">0</prop>
												</obj>
											</obj>
											<obj name="PropertyObject" class="QuantSampleTypeProperty" version="4">
												<prop name="PropertyTypeName">Quantification Sample Type</prop>
												<prop name="Position">6</prop>
												<prop name="IsDefault">0</prop>
												<prop name="SampleType">qsUnknown</prop>
												<obj name="ChannelProp" class="ChannelProperty" version="1">
													<prop name="ChannelIdx">0</prop>
												</obj>
											</obj>
											<obj name="PropertyObject" class="ChannelGenotype" version="4">
												<prop name="PropertyTypeName">Scanning Genotype</prop>
												<prop name="Position">6</prop>
												<prop name="IsDefault">1</prop>
												<prop name="ReadOnly">1</prop>
												<obj name="ChannelProp" class="ChannelProperty" version="1">
													<prop name="ChannelIdx">0</prop>
												</obj>
											</obj>
											<obj name="PropertyObject" class="GroupChannelTypeProp" version="4">
												<prop name="PropertyTypeName">Scanning Sample Type</prop>
												<prop name="Position">6</prop>
												<prop name="IsDefault">0</prop>
												<prop name="GroupSampleType">mstUnknown</prop>
												<obj name="ChannelProp" class="ChannelProperty" version="1">
													<prop name="ChannelIdx">0</prop>
												</obj>
											</obj>
											<obj name="PropertyObject" class="TargetName" version="4">
												<prop name="PropertyTypeName">Target Name</prop>
												<prop name="Position">6</prop>
												<prop name="IsDefault">1</prop>
												<obj name="ChannelProp" class="ChannelProperty" version="1">
													<prop name="ChannelIdx">0</prop>
												</obj>
											</obj>
											<obj name="PropertyObject" class="RQTargetProperty" version="4">
												<prop name="PropertyTypeName">Target Type</prop>
												<prop name="Position">6</prop>
												<prop name="IsDefault">0</prop>
												<prop name="TargetType">dtNone</prop>
												<obj name="ChannelProp" class="ChannelProperty" version="1">
													<prop name="ChannelIdx">0</prop>
												</obj>
											</obj>
										</list>
									</obj>
								</list>
							</obj>
						</obj>
						<prop name="ChannelPropertyCount">1</prop>
						<prop name="ContainerPosition">6</prop>
						<prop name="HasSampleProperties">1</prop>
						<obj name="SampleProperties" class="PropertyList" version="1">
							<list name="emlist" count="14">
								<obj name="PropertyObject" class="SamplePrefColor" version="4">
									<prop name="PropertyTypeName">Color</prop>
									<prop name="Position">6</prop>
									<prop name="IsDefault">0</prop>
									<prop name="Color">$00000097</prop>
								</obj>
								<obj name="PropertyObject" class="DominantChannelProp" version="4">
									<prop name="PropertyTypeName">Dominant Channel</prop>
									<prop name="Position">6</prop>
									<prop name="IsDefault">0</prop>
									<prop name="DominantChannel">0</prop>
								</obj>
								<obj name="PropertyObject" class="Genotype" version="4">
									<prop name="PropertyTypeName">EndPt Genotype</prop>
									<prop name="Position">6</prop>
									<prop name="IsDefault">1</prop>
									<prop name="ReadOnly">1</prop>
								</obj>
								<obj name="PropertyObject" class="GroupingSample" version="4">
									<prop name="PropertyTypeName">EndPt Sample Type</prop>
									<prop name="Position">6</prop>
									<prop name="IsDefault">0</prop>
									<prop name="GroupSampleType">mstUnknown</prop>
								</obj>
								<obj name="PropertyObject" class="SamplePrefLineStyle" version="4">
									<prop name="PropertyTypeName">Line Style</prop>
									<prop name="Position">6</prop>
									<prop name="IsDefault">0</prop>
									<prop name="LineStyle">psSolid</prop>
								</obj>
								<obj name="PropertyObject" class="GenSampleEditNotes" version="4">
									<prop name="PropertyTypeName">Notes</prop>
									<prop name="Position">6</prop>
									<prop name="IsDefault">1</prop>
								</obj>
								<obj name="PropertyObject" class="SamplePrefPointStyle" version="4">
									<prop name="PropertyTypeName">Point Style</prop>
									<prop name="Position">6</prop>
									<prop name="IsDefault">0</prop>
									<prop name="PointStyle">psNothing</prop>
								</obj>
								<obj name="PropertyObject" class="GenSampleEditPosition" version="4">
									<prop name="PropertyTypeName">Position</prop>
									<prop name="Position">6</prop>
									<prop name="IsDefault">1</prop>
								</obj>
								<obj name="PropertyObject" class="GenSampleEditReplicate" version="4">
									<prop name="PropertyTypeName">Replicate of</prop>
									<prop name="Position">6</prop>
									<prop name="IsDefault">1</prop>
									<prop name="ReplicateOf">-1</prop>
								</obj>
								<obj name="PropertyObject" class="HTCSampleID" version="4">
									<prop name="PropertyTypeName">Sample ID</prop>
									<prop name="Position">6</prop>
									<prop name="IsDefault">1</prop>
								</obj>
								<obj name="PropertyObject" class="GenSampleEditName" version="4">
									<prop name="PropertyTypeName">Sample Name</prop>
									<prop name="Position">6</prop>
									<prop name="IsDefault">1</prop>
									<prop name="name">Sample 7</prop>
								</obj>
								<obj name="PropertyObject" class="HTCSamplePrepNotes" version="4">
									<prop name="PropertyTypeName">Sample Prep Notes</prop>
									<prop name="Position">6</prop>
									<prop name="IsDefault">1</prop>
								</obj>
								<obj name="PropertyObject" class="GenSampleEditSubset" version="4">
									<prop name="PropertyTypeName">Subsets</prop>
									<prop name="Position">6</prop>
									<prop name="IsDefault">1</prop>
								</obj>
								<obj name="PropertyObject" class="SamplePrefWidth" version="5">
									<prop name="PropertyTypeName">Width</prop>
									<prop name="Position">6</prop>
									<prop name="IsDefault">1</prop>
									<prop name="Width">1</prop>
								</obj>
							</list>
						</obj>
					</obj>
					<obj name="item" class="SamplePropInfo" version="1">
						<obj name="ChannelProperties" class="ChanPropList" version="2">
							<obj name="ChannelProperties" class="EMList" version="1">
								<list name="emlist" count="1">
									<obj name="item" class="PropertyList" version="1">
										<list name="emlist" count="12">
											<obj name="PropertyObject" class="RQSampleTargetProperty" version="4">
												<prop name="PropertyTypeName">Combined Sample and Target Type</prop>
												<prop name="Position">7</prop>
												<prop name="IsDefault">0</prop>
												<obj name="ChannelProp" class="ChannelProperty" version="1">
													<prop name="ChannelIdx">0</prop>
												</obj>
											</obj>
											<obj name="PropertyObject" class="QuantConcProperty" version="4">
												<prop name="PropertyTypeName">Concentration</prop>
												<prop name="Position">7</prop>
												<prop name="IsDefault">1</prop>
												<prop name="Concentration">0</prop>
												<obj name="ChannelProp" class="ChannelProperty" version="1">
													<prop name="ChannelIdx">0</prop>
												</obj>
												<prop name="ReadOnly">1</prop>
											</obj>
											<obj name="PropertyObject" class="QuantCpHighProp" version="4">
												<prop name="PropertyTypeName">Cp High</prop>
												<prop name="Position">7</prop>
												<prop name="IsDefault">1</prop>
												<prop name="CpRangeHigh">0</prop>
												<obj name="ChannelProp" class="ChannelProperty" version="1">
													<prop name="ChannelIdx">0</prop>
												</obj>
												<prop name="ReadOnly">1</prop>
											</obj>
											<obj name="PropertyObject" class="QuantCpLowProp" version="4">
												<prop name="PropertyTypeName">Cp Low</prop>
												<prop name="Position">7</prop>
												<prop name="IsDefault">1</prop>
												<prop name="CpRangeLow">0</prop>
												<obj name="ChannelProp" class="ChannelProperty" version="1">
													<prop name="ChannelIdx">0</prop>
												</obj>
												<prop name="ReadOnly">1</prop>
											</obj>
											<obj name="PropertyObject" class="RQEffProp" version="4">
												<prop name="PropertyTypeName">Efficiency</prop>
												<prop name="Position">7</prop>
												<prop name="IsDefault">1</prop>
												<prop name="Efficiency">2</prop>
												<obj name="ChannelProp" class="ChannelProperty" version="1">
													<prop name="ChannelIdx">0</prop>
												</obj>
											</obj>
											<obj name="PropertyObject" class="ChannelGenotype" version="4">
												<prop name="PropertyTypeName">Melt Geno Genotype</prop>
												<prop name="Position">7</prop>
												<prop name="IsDefault">1</prop>
												<prop name="ReadOnly">1</prop>
												<obj name="ChannelProp" class="ChannelProperty" version="1">
													<prop name="ChannelIdx">0</prop>
												</obj>
											</obj>
											<obj name="PropertyObject" class="GroupChannelTypeProp" version="4">
												<prop name="PropertyTypeName">Melt Geno Sample Type</prop>
												<prop name="Position">7</prop>
												<prop name="IsDefault">0</prop>
												<prop name="GroupSampleType">mstUnknown</prop>
												<obj name="ChannelProp" class="ChannelProperty" version="1">
													<prop name="ChannelIdx">0</prop>
												</obj>
											</obj>
											<obj name="PropertyObject" class="QuantSampleTypeProperty" version="4">
												<prop name="PropertyTypeName">Quantification Sample Type</prop>
												<prop name="Position">7</prop>
												<prop name="IsDefault">0</prop>
												<prop name="SampleType">qsUnknown</prop>
												<obj name="ChannelProp" class="ChannelProperty" version="1">
													<prop name="ChannelIdx">0</prop>
												</obj>
											</obj>
											<obj name="PropertyObject" class="ChannelGenotype" version="4">
												<prop name="PropertyTypeName">Scanning Genotype</prop>
												<prop name="Position">7</prop>
												<prop name="IsDefault">1</prop>
												<prop name="ReadOnly">1</prop>
												<obj name="ChannelProp" class="ChannelProperty" version="1">
													<prop name="ChannelIdx">0</prop>
												</obj>
											</obj>
											<obj name="PropertyObject" class="GroupChannelTypeProp" version="4">
												<prop name="PropertyTypeName">Scanning Sample Type</prop>
												<prop name="Position">7</prop>
												<prop name="IsDefault">0</prop>
												<prop name="GroupSampleType">mstUnknown</prop>
												<obj name="ChannelProp" class="ChannelProperty" version="1">
													<prop name="ChannelIdx">0</prop>
												</obj>
											</obj>
											<obj name="PropertyObject" class="TargetName" version="4">
												<prop name="PropertyTypeName">Target Name</prop>
												<prop name="Position">7</prop>
												<prop name="IsDefault">1</prop>
												<obj name="ChannelProp" class="ChannelProperty" version="1">
													<prop name="ChannelIdx">0</prop>
												</obj>
											</obj>
											<obj name="PropertyObject" class="RQTargetProperty" version="4">
												<prop name="PropertyTypeName">Target Type</prop>
												<prop name="Position">7</prop>
												<prop name="IsDefault">0</prop>
												<prop name="TargetType">dtNone</prop>
												<obj name="ChannelProp" class="ChannelProperty" version="1">
													<prop name="ChannelIdx">0</prop>
												</obj>
											</obj>
										</list>
									</obj>
								</list>
							</obj>
						</obj>
						<prop name="ChannelPropertyCount">1</prop>
						<prop name="ContainerPosition">7</prop>
						<prop name="HasSampleProperties">1</prop>
						<obj name="SampleProperties" class="PropertyList" version="1">
							<list name="emlist" count="14">
								<obj name="PropertyObject" class="SamplePrefColor" version="4">
									<prop name="PropertyTypeName">Color</prop>
									<prop name="Position">7</prop>
									<prop name="IsDefault">0</prop>
									<prop name="Color">$00FFFF0F</prop>
								</obj>
								<obj name="PropertyObject" class="DominantChannelProp" version="4">
									<prop name="PropertyTypeName">Dominant Channel</prop>
									<prop name="Position">7</prop>
									<prop name="IsDefault">0</prop>
									<prop name="DominantChannel">0</prop>
								</obj>
								<obj name="PropertyObject" class="Genotype" version="4">
									<prop name="PropertyTypeName">EndPt Genotype</prop>
									<prop name="Position">7</prop>
									<prop name="IsDefault">1</prop>
									<prop name="ReadOnly">1</prop>
								</obj>
								<obj name="PropertyObject" class="GroupingSample" version="4">
									<prop name="PropertyTypeName">EndPt Sample Type</prop>
									<prop name="Position">7</prop>
									<prop name="IsDefault">0</prop>
									<prop name="GroupSampleType">mstUnknown</prop>
								</obj>
								<obj name="PropertyObject" class="SamplePrefLineStyle" version="4">
									<prop name="PropertyTypeName">Line Style</prop>
									<prop name="Position">7</prop>
									<prop name="IsDefault">0</prop>
									<prop name="LineStyle">psSolid</prop>
								</obj>
								<obj name="PropertyObject" class="GenSampleEditNotes" version="4">
									<prop name="PropertyTypeName">Notes</prop>
									<prop name="Position">7</prop>
									<prop name="IsDefault">1</prop>
								</obj>
								<obj name="PropertyObject" class="SamplePrefPointStyle" version="4">
									<prop name="PropertyTypeName">Point Style</prop>
									<prop name="Position">7</prop>
									<prop name="IsDefault">0</prop>
									<prop name="PointStyle">psNothing</prop>
								</obj>
								<obj name="PropertyObject" class="GenSampleEditPosition" version="4">
									<prop name="PropertyTypeName">Position</prop>
									<prop name="Position">7</prop>
									<prop name="IsDefault">1</prop>
								</obj>
								<obj name="PropertyObject" class="GenSampleEditReplicate" version="4">
									<prop name="PropertyTypeName">Replicate of</prop>
									<prop name="Position">7</prop>
									<prop name="IsDefault">1</prop>
									<prop name="ReplicateOf">-1</prop>
								</obj>
								<obj name="PropertyObject" class="HTCSampleID" version="4">
									<prop name="PropertyTypeName">Sample ID</prop>
									<prop name="Position">7</prop>
									<prop name="IsDefault">1</prop>
								</obj>
								<obj name="PropertyObject" class="GenSampleEditName" version="4">
									<prop name="PropertyTypeName">Sample Name</prop>
									<prop name="Position">7</prop>
									<prop name="IsDefault">1</prop>
									<prop name="name">Sample 8</prop>
								</obj>
								<obj name="PropertyObject" class="HTCSamplePrepNotes" version="4">
									<prop name="PropertyTypeName">Sample Prep Notes</prop>
									<prop name="Position">7</prop>
									<prop name="IsDefault">1</prop>
								</obj>
								<obj name="PropertyObject" class="GenSampleEditSubset" version="4">
									<prop name="PropertyTypeName">Subsets</prop>
									<prop name="Position">7</prop>
									<prop name="IsDefault">1</prop>
								</obj>
								<obj name="PropertyObject" class="SamplePrefWidth" version="5">
									<prop name="PropertyTypeName">Width</prop>
									<prop name="Position">7</prop>
									<prop name="IsDefault">1</prop>
									<prop name="Width">1</prop>
								</obj>
							</list>
						</obj>
					</obj>
					<obj name="item" class="SamplePropInfo" version="1">
						<obj name="ChannelProperties" class="ChanPropList" version="2">
							<obj name="ChannelProperties" class="EMList" version="1">
								<list name="emlist" count="1">
									<obj name="item" class="PropertyList" version="1">
										<list name="emlist" count="12">
											<obj name="PropertyObject" class="RQSampleTargetProperty" version="4">
												<prop name="PropertyTypeName">Combined Sample and Target Type</prop>
												<prop name="Position">8</prop>
												<prop name="IsDefault">0</prop>
												<obj name="ChannelProp" class="ChannelProperty" version="1">
													<prop name="ChannelIdx">0</prop>
												</obj>
											</obj>
											<obj name="PropertyObject" class="QuantConcProperty" version="4">
												<prop name="PropertyTypeName">Concentration</prop>
												<prop name="Position">8</prop>
												<prop name="IsDefault">1</prop>
												<prop name="Concentration">0</prop>
												<obj name="ChannelProp" class="ChannelProperty" version="1">
													<prop name="ChannelIdx">0</prop>
												</obj>
												<prop name="ReadOnly">1</prop>
											</obj>
											<obj name="PropertyObject" class="QuantCpHighProp" version="4">
												<prop name="PropertyTypeName">Cp High</prop>
												<prop name="Position">8</prop>
												<prop name="IsDefault">1</prop>
												<prop name="CpRangeHigh">0</prop>
												<obj name="ChannelProp" class="ChannelProperty" version="1">
													<prop name="ChannelIdx">0</prop>
												</obj>
												<prop name="ReadOnly">1</prop>
											</obj>
											<obj name="PropertyObject" class="QuantCpLowProp" version="4">
												<prop name="PropertyTypeName">Cp Low</prop>
												<prop name="Position">8</prop>
												<prop name="IsDefault">1</prop>
												<prop name="CpRangeLow">0</prop>
												<obj name="ChannelProp" class="ChannelProperty" version="1">
													<prop name="ChannelIdx">0</prop>
												</obj>
												<prop name="ReadOnly">1</prop>
											</obj>
											<obj name="PropertyObject" class="RQEffProp" version="4">
												<prop name="PropertyTypeName">Efficiency</prop>
												<prop name="Position">8</prop>
												<prop name="IsDefault">1</prop>
												<prop name="Efficiency">2</prop>
												<obj name="ChannelProp" class="ChannelProperty" version="1">
													<prop name="ChannelIdx">0</prop>
												</obj>
											</obj>
											<obj name="PropertyObject" class="ChannelGenotype" version="4">
												<prop name="PropertyTypeName">Melt Geno Genotype</prop>
												<prop name="Position">8</prop>
												<prop name="IsDefault">1</prop>
												<prop name="ReadOnly">1</prop>
												<obj name="ChannelProp" class="ChannelProperty" version="1">
													<prop name="ChannelIdx">0</prop>
												</obj>
											</obj>
											<obj name="PropertyObject" class="GroupChannelTypeProp" version="4">
												<prop name="PropertyTypeName">Melt Geno Sample Type</prop>
												<prop name="Position">8</prop>
												<prop name="IsDefault">0</prop>
												<prop name="GroupSampleType">mstUnknown</prop>
												<obj name="ChannelProp" class="ChannelProperty" version="1">
													<prop name="ChannelIdx">0</prop>
												</obj>
											</obj>
											<obj name="PropertyObject" class="QuantSampleTypeProperty" version="4">
												<prop name="PropertyTypeName">Quantification Sample Type</prop>
												<prop name="Position">8</prop>
												<prop name="IsDefault">0</prop>
												<prop name="SampleType">qsUnknown</prop>
												<obj name="ChannelProp" class="ChannelProperty" version="1">
													<prop name="ChannelIdx">0</prop>
												</obj>
											</obj>
											<obj name="PropertyObject" class="ChannelGenotype" version="4">
												<prop name="PropertyTypeName">Scanning Genotype</prop>
												<prop name="Position">8</prop>
												<prop name="IsDefault">1</prop>
												<prop name="ReadOnly">1</prop>
												<obj name="ChannelProp" class="ChannelProperty" version="1">
													<prop name="ChannelIdx">0</prop>
												</obj>
											</obj>
											<obj name="PropertyObject" class="GroupChannelTypeProp" version="4">
												<prop name="PropertyTypeName">Scanning Sample Type</prop>
												<prop name="Position">8</prop>
												<prop name="IsDefault">0</prop>
												<prop name="GroupSampleType">mstUnknown</prop>
												<obj name="ChannelProp" class="ChannelProperty" version="1">
													<prop name="ChannelIdx">0</prop>
												</obj>
											</obj>
											<obj name="PropertyObject" class="TargetName" version="4">
												<prop name="PropertyTypeName">Target Name</prop>
												<prop name="Position">8</prop>
												<prop name="IsDefault">1</prop>
												<obj name="ChannelProp" class="ChannelProperty" version="1">
													<prop name="ChannelIdx">0</prop>
												</obj>
											</obj>
											<obj name="PropertyObject" class="RQTargetProperty" version="4">
												<prop name="PropertyTypeName">Target Type</prop>
												<prop name="Position">8</prop>
												<prop name="IsDefault">0</prop>
												<prop name="TargetType">dtNone</prop>
												<obj name="ChannelProp" class="ChannelProperty" version="1">
													<prop name="ChannelIdx">0</prop>
												</obj>
											</obj>
										</list>
									</obj>
								</list>
							</obj>
						</obj>
						<prop name="ChannelPropertyCount">1</prop>
						<prop name="ContainerPosition">8</prop>
						<prop name="HasSampleProperties">1</prop>
						<obj name="SampleProperties" class="PropertyList" version="1">
							<list name="emlist" count="14">
								<obj name="PropertyObject" class="SamplePrefColor" version="4">
									<prop name="PropertyTypeName">Color</prop>
									<prop name="Position">8</prop>
									<prop name="IsDefault">0</prop>
									<prop name="Color">$00404000</prop>
								</obj>
								<obj name="PropertyObject" class="DominantChannelProp" version="4">
									<prop name="PropertyTypeName">Dominant Channel</prop>
									<prop name="Position">8</prop>
									<prop name="IsDefault">0</prop>
									<prop name="DominantChannel">0</prop>
								</obj>
								<obj name="PropertyObject" class="Genotype" version="4">
									<prop name="PropertyTypeName">EndPt Genotype</prop>
									<prop name="Position">8</prop>
									<prop name="IsDefault">1</prop>
									<prop name="ReadOnly">1</prop>
								</obj>
								<obj name="PropertyObject" class="GroupingSample" version="4">
									<prop name="PropertyTypeName">EndPt Sample Type</prop>
									<prop name="Position">8</prop>
									<prop name="IsDefault">0</prop>
									<prop name="GroupSampleType">mstUnknown</prop>
								</obj>
								<obj name="PropertyObject" class="SamplePrefLineStyle" version="4">
									<prop name="PropertyTypeName">Line Style</prop>
									<prop name="Position">8</prop>
									<prop name="IsDefault">0</prop>
									<prop name="LineStyle">psSolid</prop>
								</obj>
								<obj name="PropertyObject" class="GenSampleEditNotes" version="4">
									<prop name="PropertyTypeName">Notes</prop>
									<prop name="Position">8</prop>
									<prop name="IsDefault">1</prop>
								</obj>
								<obj name="PropertyObject" class="SamplePrefPointStyle" version="4">
									<prop name="PropertyTypeName">Point Style</prop>
									<prop name="Position">8</prop>
									<prop name="IsDefault">0</prop>
									<prop name="PointStyle">psNothing</prop>
								</obj>
								<obj name="PropertyObject" class="GenSampleEditPosition" version="4">
									<prop name="PropertyTypeName">Position</prop>
									<prop name="Position">8</prop>
									<prop name="IsDefault">1</prop>
								</obj>
								<obj name="PropertyObject" class="GenSampleEditReplicate" version="4">
									<prop name="PropertyTypeName">Replicate of</prop>
									<prop name="Position">8</prop>
									<prop name="IsDefault">1</prop>
									<prop name="ReplicateOf">-1</prop>
								</obj>
								<obj name="PropertyObject" class="HTCSampleID" version="4">
									<prop name="PropertyTypeName">Sample ID</prop>
									<prop name="Position">8</prop>
									<prop name="IsDefault">1</prop>
								</obj>
								<obj name="PropertyObject" class="GenSampleEditName" version="4">
									<prop name="PropertyTypeName">Sample Name</prop>
									<prop name="Position">8</prop>
									<prop name="IsDefault">1</prop>
									<prop name="name">Sample 9</prop>
								</obj>
								<obj name="PropertyObject" class="HTCSamplePrepNotes" version="4">
									<prop name="PropertyTypeName">Sample Prep Notes</prop>
									<prop name="Position">8</prop>
									<prop name="IsDefault">1</prop>
								</obj>
								<obj name="PropertyObject" class="GenSampleEditSubset" version="4">
									<prop name="PropertyTypeName">Subsets</prop>
									<prop name="Position">8</prop>
									<prop name="IsDefault">1</prop>
								</obj>
								<obj name="PropertyObject" class="SamplePrefWidth" version="5">
									<prop name="PropertyTypeName">Width</prop>
									<prop name="Position">8</prop>
									<prop name="IsDefault">1</prop>
									<prop name="Width">1</prop>
								</obj>
							</list>
						</obj>
					</obj>
					<obj name="item" class="SamplePropInfo" version="1">
						<obj name="ChannelProperties" class="ChanPropList" version="2">
							<obj name="ChannelProperties" class="EMList" version="1">
								<list name="emlist" count="1">
									<obj name="item" class="PropertyList" version="1">
										<list name="emlist" count="12">
											<obj name="PropertyObject" class="RQSampleTargetProperty" version="4">
												<prop name="PropertyTypeName">Combined Sample and Target Type</prop>
												<prop name="Position">9</prop>
												<prop name="IsDefault">0</prop>
												<obj name="ChannelProp" class="ChannelProperty" version="1">
													<prop name="ChannelIdx">0</prop>
												</obj>
											</obj>
											<obj name="PropertyObject" class="QuantConcProperty" version="4">
												<prop name="PropertyTypeName">Concentration</prop>
												<prop name="Position">9</prop>
												<prop name="IsDefault">1</prop>
												<prop name="Concentration">0</prop>
												<obj name="ChannelProp" class="ChannelProperty" version="1">
													<prop name="ChannelIdx">0</prop>
												</obj>
												<prop name="ReadOnly">1</prop>
											</obj>
											<obj name="PropertyObject" class="QuantCpHighProp" version="4">
												<prop name="PropertyTypeName">Cp High</prop>
												<prop name="Position">9</prop>
												<prop name="IsDefault">1</prop>
												<prop name="CpRangeHigh">0</prop>
												<obj name="ChannelProp" class="ChannelProperty" version="1">
													<prop name="ChannelIdx">0</prop>
												</obj>
												<prop name="ReadOnly">1</prop>
											</obj>
											<obj name="PropertyObject" class="QuantCpLowProp" version="4">
												<prop name="PropertyTypeName">Cp Low</prop>
												<prop name="Position">9</prop>
												<prop name="IsDefault">1</prop>
												<prop name="CpRangeLow">0</prop>
												<obj name="ChannelProp" class="ChannelProperty" version="1">
													<prop name="ChannelIdx">0</prop>
												</obj>
												<prop name="ReadOnly">1</prop>
											</obj>
											<obj name="PropertyObject" class="RQEffProp" version="4">
												<prop name="PropertyTypeName">Efficiency</prop>
												<prop name="Position">9</prop>
												<prop name="IsDefault">1</prop>
												<prop name="Efficiency">2</prop>
												<obj name="ChannelProp" class="ChannelProperty" version="1">
													<prop name="ChannelIdx">0</prop>
												</obj>
											</obj>
											<obj name="PropertyObject" class="ChannelGenotype" version="4">
												<prop name="PropertyTypeName">Melt Geno Genotype</prop>
												<prop name="Position">9</prop>
												<prop name="IsDefault">1</prop>
												<prop name="ReadOnly">1</prop>
												<obj name="ChannelProp" class="ChannelProperty" version="1">
													<prop name="ChannelIdx">0</prop>
												</obj>
											</obj>
											<obj name="PropertyObject" class="GroupChannelTypeProp" version="4">
												<prop name="PropertyTypeName">Melt Geno Sample Type</prop>
												<prop name="Position">9</prop>
												<prop name="IsDefault">0</prop>
												<prop name="GroupSampleType">mstUnknown</prop>
												<obj name="ChannelProp" class="ChannelProperty" version="1">
													<prop name="ChannelIdx">0</prop>
												</obj>
											</obj>
											<obj name="PropertyObject" class="QuantSampleTypeProperty" version="4">
												<prop name="PropertyTypeName">Quantification Sample Type</prop>
												<prop name="Position">9</prop>
												<prop name="IsDefault">0</prop>
												<prop name="SampleType">qsUnknown</prop>
												<obj name="ChannelProp" class="ChannelProperty" version="1">
													<prop name="ChannelIdx">0</prop>
												</obj>
											</obj>
											<obj name="PropertyObject" class="ChannelGenotype" version="4">
												<prop name="PropertyTypeName">Scanning Genotype</prop>
												<prop name="Position">9</prop>
												<prop name="IsDefault">1</prop>
												<prop name="ReadOnly">1</prop>
												<obj name="ChannelProp" class="ChannelProperty" version="1">
													<prop name="ChannelIdx">0</prop>
												</obj>
											</obj>
											<obj name="PropertyObject" class="GroupChannelTypeProp" version="4">
												<prop name="PropertyTypeName">Scanning Sample Type</prop>
												<prop name="Position">9</prop>
												<prop name="IsDefault">0</prop>
												<prop name="GroupSampleType">mstUnknown</prop>
												<obj name="ChannelProp" class="ChannelProperty" version="1">
													<prop name="ChannelIdx">0</prop>
												</obj>
											</obj>
											<obj name="PropertyObject" class="TargetName" version="4">
												<prop name="PropertyTypeName">Target Name</prop>
												<prop name="Position">9</prop>
												<prop name="IsDefault">1</prop>
												<obj name="ChannelProp" class="ChannelProperty" version="1">
													<prop name="ChannelIdx">0</prop>
												</obj>
											</obj>
											<obj name="PropertyObject" class="RQTargetProperty" version="4">
												<prop name="PropertyTypeName">Target Type</prop>
												<prop name="Position">9</prop>
												<prop name="IsDefault">0</prop>
												<prop name="TargetType">dtNone</prop>
												<obj name="ChannelProp" class="ChannelProperty" version="1">
													<prop name="ChannelIdx">0</prop>
												</obj>
											</obj>
										</list>
									</obj>
								</list>
							</obj>
						</obj>
						<prop name="ChannelPropertyCount">1</prop>
						<prop name="ContainerPosition">9</prop>
						<prop name="HasSampleProperties">1</prop>
						<obj name="SampleProperties" class="PropertyList" version="1">
							<list name="emlist" count="14">
								<obj name="PropertyObject" class="SamplePrefColor" version="4">
									<prop name="PropertyTypeName">Color</prop>
									<prop name="Position">9</prop>
									<prop name="IsDefault">0</prop>
									<prop name="Color">$004080FF</prop>
								</obj>
								<obj name="PropertyObject" class="DominantChannelProp" version="4">
									<prop name="PropertyTypeName">Dominant Channel</prop>
									<prop name="Position">9</prop>
									<prop name="IsDefault">0</prop>
									<prop name="DominantChannel">0</prop>
								</obj>
								<obj name="PropertyObject" class="Genotype" version="4">
									<prop name="PropertyTypeName">EndPt Genotype</prop>
									<prop name="Position">9</prop>
									<prop name="IsDefault">1</prop>
									<prop name="ReadOnly">1</prop>
								</obj>
								<obj name="PropertyObject" class="GroupingSample" version="4">
									<prop name="PropertyTypeName">EndPt Sample Type</prop>
									<prop name="Position">9</prop>
									<prop name="IsDefault">0</prop>
									<prop name="GroupSampleType">mstUnknown</prop>
								</obj>
								<obj name="PropertyObject" class="SamplePrefLineStyle" version="4">
									<prop name="PropertyTypeName">Line Style</prop>
									<prop name="Position">9</prop>
									<prop name="IsDefault">0</prop>
									<prop name="LineStyle">psSolid</prop>
								</obj>
								<obj name="PropertyObject" class="GenSampleEditNotes" version="4">
									<prop name="PropertyTypeName">Notes</prop>
									<prop name="Position">9</prop>
									<prop name="IsDefault">1</prop>
								</obj>
								<obj name="PropertyObject" class="SamplePrefPointStyle" version="4">
									<prop name="PropertyTypeName">Point Style</prop>
									<prop name="Position">9</prop>
									<prop name="IsDefault">0</prop>
									<prop name="PointStyle">psNothing</prop>
								</obj>
								<obj name="PropertyObject" class="GenSampleEditPosition" version="4">
									<prop name="PropertyTypeName">Position</prop>
									<prop name="Position">9</prop>
									<prop name="IsDefault">1</prop>
								</obj>
								<obj name="PropertyObject" class="GenSampleEditReplicate" version="4">
									<prop name="PropertyTypeName">Replicate of</prop>
									<prop name="Position">9</prop>
									<prop name="IsDefault">1</prop>
									<prop name="ReplicateOf">-1</prop>
								</obj>
								<obj name="PropertyObject" class="HTCSampleID" version="4">
									<prop name="PropertyTypeName">Sample ID</prop>
									<prop name="Position">9</prop>
									<prop name="IsDefault">1</prop>
								</obj>
								<obj name="PropertyObject" class="GenSampleEditName" version="4">
									<prop name="PropertyTypeName">Sample Name</prop>
									<prop name="Position">9</prop>
									<prop name="IsDefault">1</prop>
									<prop name="name">Sample 10</prop>
								</obj>
								<obj name="PropertyObject" class="HTCSamplePrepNotes" version="4">
									<prop name="PropertyTypeName">Sample Prep Notes</prop>
									<prop name="Position">9</prop>
									<prop name="IsDefault">1</prop>
								</obj>
								<obj name="PropertyObject" class="GenSampleEditSubset" version="4">
									<prop name="PropertyTypeName">Subsets</prop>
									<prop name="Position">9</prop>
									<prop name="IsDefault">1</prop>
								</obj>
								<obj name="PropertyObject" class="SamplePrefWidth" version="5">
									<prop name="PropertyTypeName">Width</prop>
									<prop name="Position">9</prop>
									<prop name="IsDefault">1</prop>
									<prop name="Width">1</prop>
								</obj>
							</list>
						</obj>
					</obj>
					<obj name="item" class="SamplePropInfo" version="1">
						<obj name="ChannelProperties" class="ChanPropList" version="2">
							<obj name="ChannelProperties" class="EMList" version="1">
								<list name="emlist" count="1">
									<obj name="item" class="PropertyList" version="1">
										<list name="emlist" count="12">
											<obj name="PropertyObject" class="RQSampleTargetProperty" version="4">
												<prop name="PropertyTypeName">Combined Sample and Target Type</prop>
												<prop name="Position">10</prop>
												<prop name="IsDefault">0</prop>
												<obj name="ChannelProp" class="ChannelProperty" version="1">
													<prop name="ChannelIdx">0</prop>
												</obj>
											</obj>
											<obj name="PropertyObject" class="QuantConcProperty" version="4">
												<prop name="PropertyTypeName">Concentration</prop>
												<prop name="Position">10</prop>
												<prop name="IsDefault">1</prop>
												<prop name="Concentration">0</prop>
												<obj name="ChannelProp" class="ChannelProperty" version="1">
													<prop name="ChannelIdx">0</prop>
												</obj>
												<prop name="ReadOnly">1</prop>
											</obj>
											<obj name="PropertyObject" class="QuantCpHighProp" version="4">
												<prop name="PropertyTypeName">Cp High</prop>
												<prop name="Position">10</prop>
												<prop name="IsDefault">1</prop>
												<prop name="CpRangeHigh">0</prop>
												<obj name="ChannelProp" class="ChannelProperty" version="1">
													<prop name="ChannelIdx">0</prop>
												</obj>
												<prop name="ReadOnly">1</prop>
											</obj>
											<obj name="PropertyObject" class="QuantCpLowProp" version="4">
												<prop name="PropertyTypeName">Cp Low</prop>
												<prop name="Position">10</prop>
												<prop name="IsDefault">1</prop>
												<prop name="CpRangeLow">0</prop>
												<obj name="ChannelProp" class="ChannelProperty" version="1">
													<prop name="ChannelIdx">0</prop>
												</obj>
												<prop name="ReadOnly">1</prop>
											</obj>
											<obj name="PropertyObject" class="RQEffProp" version="4">
												<prop name="PropertyTypeName">Efficiency</prop>
												<prop name="Position">10</prop>
												<prop name="IsDefault">1</prop>
												<prop name="Efficiency">2</prop>
												<obj name="ChannelProp" class="ChannelProperty" version="1">
													<prop name="ChannelIdx">0</prop>
												</obj>
											</obj>
											<obj name="PropertyObject" class="ChannelGenotype" version="4">
												<prop name="PropertyTypeName">Melt Geno Genotype</prop>
												<prop name="Position">10</prop>
												<prop name="IsDefault">1</prop>
												<prop name="ReadOnly">1</prop>
												<obj name="ChannelProp" class="ChannelProperty" version="1">
													<prop name="ChannelIdx">0</prop>
												</obj>
											</obj>
											<obj name="PropertyObject" class="GroupChannelTypeProp" version="4">
												<prop name="PropertyTypeName">Melt Geno Sample Type</prop>
												<prop name="Position">10</prop>
												<prop name="IsDefault">0</prop>
												<prop name="GroupSampleType">mstUnknown</prop>
												<obj name="ChannelProp" class="ChannelProperty" version="1">
													<prop name="ChannelIdx">0</prop>
												</obj>
											</obj>
											<obj name="PropertyObject" class="QuantSampleTypeProperty" version="4">
												<prop name="PropertyTypeName">Quantification Sample Type</prop>
												<prop name="Position">10</prop>
												<prop name="IsDefault">0</prop>
												<prop name="SampleType">qsUnknown</prop>
												<obj name="ChannelProp" class="ChannelProperty" version="1">
													<prop name="ChannelIdx">0</prop>
												</obj>
											</obj>
											<obj name="PropertyObject" class="ChannelGenotype" version="4">
												<prop name="PropertyTypeName">Scanning Genotype</prop>
												<prop name="Position">10</prop>
												<prop name="IsDefault">1</prop>
												<prop name="ReadOnly">1</prop>
												<obj name="ChannelProp" class="ChannelProperty" version="1">
													<prop name="ChannelIdx">0</prop>
												</obj>
											</obj>
											<obj name="PropertyObject" class="GroupChannelTypeProp" version="4">
												<prop name="PropertyTypeName">Scanning Sample Type</prop>
												<prop name="Position">10</prop>
												<prop name="IsDefault">0</prop>
												<prop name="GroupSampleType">mstUnknown</prop>
												<obj name="ChannelProp" class="ChannelProperty" version="1">
													<prop name="ChannelIdx">0</prop>
												</obj>
											</obj>
											<obj name="PropertyObject" class="TargetName" version="4">
												<prop name="PropertyTypeName">Target Name</prop>
												<prop name="Position">10</prop>
												<prop name="IsDefault">1</prop>
												<obj name="ChannelProp" class="ChannelProperty" version="1">
													<prop name="ChannelIdx">0</prop>
												</obj>
											</obj>
											<obj name="PropertyObject" class="RQTargetProperty" version="4">
												<prop name="PropertyTypeName">Target Type</prop>
												<prop name="Position">10</prop>
												<prop name="IsDefault">0</prop>
												<prop name="TargetType">dtNone</prop>
												<obj name="ChannelProp" class="ChannelProperty" version="1">
													<prop name="ChannelIdx">0</prop>
												</obj>
											</obj>
										</list>
									</obj>
								</list>
							</obj>
						</obj>
						<prop name="ChannelPropertyCount">1</prop>
						<prop name="ContainerPosition">10</prop>
						<prop name="HasSampleProperties">1</prop>
						<obj name="SampleProperties" class="PropertyList" version="1">
							<list name="emlist" count="14">
								<obj name="PropertyObject" class="SamplePrefColor" version="4">
									<prop name="PropertyTypeName">Color</prop>
									<prop name="Position">10</prop>
									<prop name="IsDefault">0</prop>
									<prop name="Color">$00FD0299</prop>
								</obj>
								<obj name="PropertyObject" class="DominantChannelProp" version="4">
									<prop name="PropertyTypeName">Dominant Channel</prop>
									<prop name="Position">10</prop>
									<prop name="IsDefault">0</prop>
									<prop name="DominantChannel">0</prop>
								</obj>
								<obj name="PropertyObject" class="Genotype" version="4">
									<prop name="PropertyTypeName">EndPt Genotype</prop>
									<prop name="Position">10</prop>
									<prop name="IsDefault">1</prop>
									<prop name="ReadOnly">1</prop>
								</obj>
								<obj name="PropertyObject" class="GroupingSample" version="4">
									<prop name="PropertyTypeName">EndPt Sample Type</prop>
									<prop name="Position">10</prop>
									<prop name="IsDefault">0</prop>
									<prop name="GroupSampleType">mstUnknown</prop>
								</obj>
								<obj name="PropertyObject" class="SamplePrefLineStyle" version="4">
									<prop name="PropertyTypeName">Line Style</prop>
									<prop name="Position">10</prop>
									<prop name="IsDefault">0</prop>
									<prop name="LineStyle">psSolid</prop>
								</obj>
								<obj name="PropertyObject" class="GenSampleEditNotes" version="4">
									<prop name="PropertyTypeName">Notes</prop>
									<prop name="Position">10</prop>
									<prop name="IsDefault">1</prop>
								</obj>
								<obj name="PropertyObject" class="SamplePrefPointStyle" version="4">
									<prop name="PropertyTypeName">Point Style</prop>
									<prop name="Position">10</prop>
									<prop name="IsDefault">0</prop>
									<prop name="PointStyle">psNothing</prop>
								</obj>
								<obj name="PropertyObject" class="GenSampleEditPosition" version="4">
									<prop name="PropertyTypeName">Position</prop>
									<prop name="Position">10</prop>
									<prop name="IsDefault">1</prop>
								</obj>
								<obj name="PropertyObject" class="GenSampleEditReplicate" version="4">
									<prop name="PropertyTypeName">Replicate of</prop>
									<prop name="Position">10</prop>
									<prop name="IsDefault">1</prop>
									<prop name="ReplicateOf">-1</prop>
								</obj>
								<obj name="PropertyObject" class="HTCSampleID" version="4">
									<prop name="PropertyTypeName">Sample ID</prop>
									<prop name="Position">10</prop>
									<prop name="IsDefault">1</prop>
								</obj>
								<obj name="PropertyObject" class="GenSampleEditName" version="4">
									<prop name="PropertyTypeName">Sample Name</prop>
									<prop name="Position">10</prop>
									<prop name="IsDefault">1</prop>
									<prop name="name">Sample 11</prop>
								</obj>
								<obj name="PropertyObject" class="HTCSamplePrepNotes" version="4">
									<prop name="PropertyTypeName">Sample Prep Notes</prop>
									<prop name="Position">10</prop>
									<prop name="IsDefault">1</prop>
								</obj>
								<obj name="PropertyObject" class="GenSampleEditSubset" version="4">
									<prop name="PropertyTypeName">Subsets</prop>
									<prop name="Position">10</prop>
									<prop name="IsDefault">1</prop>
								</obj>
								<obj name="PropertyObject" class="SamplePrefWidth" version="5">
									<prop name="PropertyTypeName">Width</prop>
									<prop name="Position">10</prop>
									<prop name="IsDefault">1</prop>
									<prop name="Width">1</prop>
								</obj>
							</list>
						</obj>
					</obj>
					<obj name="item" class="SamplePropInfo" version="1">
						<obj name="ChannelProperties" class="ChanPropList" version="2">
							<obj name="ChannelProperties" class="EMList" version="1">
								<list name="emlist" count="1">
									<obj name="item" class="PropertyList" version="1">
										<list name="emlist" count="12">
											<obj name="PropertyObject" class="RQSampleTargetProperty" version="4">
												<prop name="PropertyTypeName">Combined Sample and Target Type</prop>
												<prop name="Position">11</prop>
												<prop name="IsDefault">0</prop>
												<obj name="ChannelProp" class="ChannelProperty" version="1">
													<prop name="ChannelIdx">0</prop>
												</obj>
											</obj>
											<obj name="PropertyObject" class="QuantConcProperty" version="4">
												<prop name="PropertyTypeName">Concentration</prop>
												<prop name="Position">11</prop>
												<prop name="IsDefault">1</prop>
												<prop name="Concentration">0</prop>
												<obj name="ChannelProp" class="ChannelProperty" version="1">
													<prop name="ChannelIdx">0</prop>
												</obj>
												<prop name="ReadOnly">1</prop>
											</obj>
											<obj name="PropertyObject" class="QuantCpHighProp" version="4">
												<prop name="PropertyTypeName">Cp High</prop>
												<prop name="Position">11</prop>
												<prop name="IsDefault">1</prop>
												<prop name="CpRangeHigh">0</prop>
												<obj name="ChannelProp" class="ChannelProperty" version="1">
													<prop name="ChannelIdx">0</prop>
												</obj>
												<prop name="ReadOnly">1</prop>
											</obj>
											<obj name="PropertyObject" class="QuantCpLowProp" version="4">
												<prop name="PropertyTypeName">Cp Low</prop>
												<prop name="Position">11</prop>
												<prop name="IsDefault">1</prop>
												<prop name="CpRangeLow">0</prop>
												<obj name="ChannelProp" class="ChannelProperty" version="1">
													<prop name="ChannelIdx">0</prop>
												</obj>
												<prop name="ReadOnly">1</prop>
											</obj>
											<obj name="PropertyObject" class="RQEffProp" version="4">
												<prop name="PropertyTypeName">Efficiency</prop>
												<prop name="Position">11</prop>
												<prop name="IsDefault">1</prop>
												<prop name="Efficiency">2</prop>
												<obj name="ChannelProp" class="ChannelProperty" version="1">
													<prop name="ChannelIdx">0</prop>
												</obj>
											</obj>
											<obj name="PropertyObject" class="ChannelGenotype" version="4">
												<prop name="PropertyTypeName">Melt Geno Genotype</prop>
												<prop name="Position">11</prop>
												<prop name="IsDefault">1</prop>
												<prop name="ReadOnly">1</prop>
												<obj name="ChannelProp" class="ChannelProperty" version="1">
													<prop name="ChannelIdx">0</prop>
												</obj>
											</obj>
											<obj name="PropertyObject" class="GroupChannelTypeProp" version="4">
												<prop name="PropertyTypeName">Melt Geno Sample Type</prop>
												<prop name="Position">11</prop>
												<prop name="IsDefault">0</prop>
												<prop name="GroupSampleType">mstUnknown</prop>
												<obj name="ChannelProp" class="ChannelProperty" version="1">
													<prop name="ChannelIdx">0</prop>
												</obj>
											</obj>
											<obj name="PropertyObject" class="QuantSampleTypeProperty" version="4">
												<prop name="PropertyTypeName">Quantification Sample Type</prop>
												<prop name="Position">11</prop>
												<prop name="IsDefault">0</prop>
												<prop name="SampleType">qsUnknown</prop>
												<obj name="ChannelProp" class="ChannelProperty" version="1">
													<prop name="ChannelIdx">0</prop>
												</obj>
											</obj>
											<obj name="PropertyObject" class="ChannelGenotype" version="4">
												<prop name="PropertyTypeName">Scanning Genotype</prop>
												<prop name="Position">11</prop>
												<prop name="IsDefault">1</prop>
												<prop name="ReadOnly">1</prop>
												<obj name="ChannelProp" class="ChannelProperty" version="1">
													<prop name="ChannelIdx">0</prop>
												</obj>
											</obj>
											<obj name="PropertyObject" class="GroupChannelTypeProp" version="4">
												<prop name="PropertyTypeName">Scanning Sample Type</prop>
												<prop name="Position">11</prop>
												<prop name="IsDefault">0</prop>
												<prop name="GroupSampleType">mstUnknown</prop>
												<obj name="ChannelProp" class="ChannelProperty" version="1">
													<prop name="ChannelIdx">0</prop>
												</obj>
											</obj>
											<obj name="PropertyObject" class="TargetName" version="4">
												<prop name="PropertyTypeName">Target Name</prop>
												<prop name="Position">11</prop>
												<prop name="IsDefault">1</prop>
												<obj name="ChannelProp" class="ChannelProperty" version="1">
													<prop name="ChannelIdx">0</prop>
												</obj>
											</obj>
											<obj name="PropertyObject" class="RQTargetProperty" version="4">
												<prop name="PropertyTypeName">Target Type</prop>
												<prop name="Position">11</prop>
												<prop name="IsDefault">0</prop>
												<prop name="TargetType">dtNone</prop>
												<obj name="ChannelProp" class="ChannelProperty" version="1">
													<prop name="ChannelIdx">0</prop>
												</obj>
											</obj>
										</list>
									</obj>
								</list>
							</obj>
						</obj>
						<prop name="ChannelPropertyCount">1</prop>
						<prop name="ContainerPosition">11</prop>
						<prop name="HasSampleProperties">1</prop>
						<obj name="SampleProperties" class="PropertyList" version="1">
							<list name="emlist" count="14">
								<obj name="PropertyObject" class="SamplePrefColor" version="4">
									<prop name="PropertyTypeName">Color</prop>
									<prop name="Position">11</prop>
									<prop name="IsDefault">0</prop>
									<prop name="Color">$0026C4B8</prop>
								</obj>
								<obj name="PropertyObject" class="DominantChannelProp" version="4">
									<prop name="PropertyTypeName">Dominant Channel</prop>
									<prop name="Position">11</prop>
									<prop name="IsDefault">0</prop>
									<prop name="DominantChannel">0</prop>
								</obj>
								<obj name="PropertyObject" class="Genotype" version="4">
									<prop name="PropertyTypeName">EndPt Genotype</prop>
									<prop name="Position">11</prop>
									<prop name="IsDefault">1</prop>
									<prop name="ReadOnly">1</prop>
								</obj>
								<obj name="PropertyObject" class="GroupingSample" version="4">
									<prop name="PropertyTypeName">EndPt Sample Type</prop>
									<prop name="Position">11</prop>
									<prop name="IsDefault">0</prop>
									<prop name="GroupSampleType">mstUnknown</prop>
								</obj>
								<obj name="PropertyObject" class="SamplePrefLineStyle" version="4">
									<prop name="PropertyTypeName">Line Style</prop>
									<prop name="Position">11</prop>
									<prop name="IsDefault">0</prop>
									<prop name="LineStyle">psSolid</prop>
								</obj>
								<obj name="PropertyObject" class="GenSampleEditNotes" version="4">
									<prop name="PropertyTypeName">Notes</prop>
									<prop name="Position">11</prop>
									<prop name="IsDefault">1</prop>
								</obj>
								<obj name="PropertyObject" class="SamplePrefPointStyle" version="4">
									<prop name="PropertyTypeName">Point Style</prop>
									<prop name="Position">11</prop>
									<prop name="IsDefault">0</prop>
									<prop name="PointStyle">psNothing</prop>
								</obj>
								<obj name="PropertyObject" class="GenSampleEditPosition" version="4">
									<prop name="PropertyTypeName">Position</prop>
									<prop name="Position">11</prop>
									<prop name="IsDefault">1</prop>
								</obj>
								<obj name="PropertyObject" class="GenSampleEditReplicate" version="4">
									<prop name="PropertyTypeName">Replicate of</prop>
									<prop name="Position">11</prop>
									<prop name="IsDefault">1</prop>
									<prop name="ReplicateOf">-1</prop>
								</obj>
								<obj name="PropertyObject" class="HTCSampleID" version="4">
									<prop name="PropertyTypeName">Sample ID</prop>
									<prop name="Position">11</prop>
									<prop name="IsDefault">1</prop>
								</obj>
								<obj name="PropertyObject" class="GenSampleEditName" version="4">
									<prop name="PropertyTypeName">Sample Name</prop>
									<prop name="Position">11</prop>
									<prop name="IsDefault">1</prop>
									<prop name="name">Sample 12</prop>
								</obj>
								<obj name="PropertyObject" class="HTCSamplePrepNotes" version="4">
									<prop name="PropertyTypeName">Sample Prep Notes</prop>
									<prop name="Position">11</prop>
									<prop name="IsDefault">1</prop>
								</obj>
								<obj name="PropertyObject" class="GenSampleEditSubset" version="4">
									<prop name="PropertyTypeName">Subsets</prop>
									<prop name="Position">11</prop>
									<prop name="IsDefault">1</prop>
								</obj>
								<obj name="PropertyObject" class="SamplePrefWidth" version="5">
									<prop name="PropertyTypeName">Width</prop>
									<prop name="Position">11</prop>
									<prop name="IsDefault">1</prop>
									<prop name="Width">1</prop>
								</obj>
							</list>
						</obj>
					</obj>
					<obj name="item" class="SamplePropInfo" version="1">
						<obj name="ChannelProperties" class="ChanPropList" version="2">
							<obj name="ChannelProperties" class="EMList" version="1">
								<list name="emlist" count="1">
									<obj name="item" class="PropertyList" version="1">
										<list name="emlist" count="12">
											<obj name="PropertyObject" class="RQSampleTargetProperty" version="4">
												<prop name="PropertyTypeName">Combined Sample and Target Type</prop>
												<prop name="Position">12</prop>
												<prop name="IsDefault">0</prop>
												<obj name="ChannelProp" class="ChannelProperty" version="1">
													<prop name="ChannelIdx">0</prop>
												</obj>
											</obj>
											<obj name="PropertyObject" class="QuantConcProperty" version="4">
												<prop name="PropertyTypeName">Concentration</prop>
												<prop name="Position">12</prop>
												<prop name="IsDefault">1</prop>
												<prop name="Concentration">0</prop>
												<obj name="ChannelProp" class="ChannelProperty" version="1">
													<prop name="ChannelIdx">0</prop>
												</obj>
												<prop name="ReadOnly">1</prop>
											</obj>
											<obj name="PropertyObject" class="QuantCpHighProp" version="4">
												<prop name="PropertyTypeName">Cp High</prop>
												<prop name="Position">12</prop>
												<prop name="IsDefault">1</prop>
												<prop name="CpRangeHigh">0</prop>
												<obj name="ChannelProp" class="ChannelProperty" version="1">
													<prop name="ChannelIdx">0</prop>
												</obj>
												<prop name="ReadOnly">1</prop>
											</obj>
											<obj name="PropertyObject" class="QuantCpLowProp" version="4">
												<prop name="PropertyTypeName">Cp Low</prop>
												<prop name="Position">12</prop>
												<prop name="IsDefault">1</prop>
												<prop name="CpRangeLow">0</prop>
												<obj name="ChannelProp" class="ChannelProperty" version="1">
													<prop name="ChannelIdx">0</prop>
												</obj>
												<prop name="ReadOnly">1</prop>
											</obj>
											<obj name="PropertyObject" class="RQEffProp" version="4">
												<prop name="PropertyTypeName">Efficiency</prop>
												<prop name="Position">12</prop>
												<prop name="IsDefault">1</prop>
												<prop name="Efficiency">2</prop>
												<obj name="ChannelProp" class="ChannelProperty" version="1">
													<prop name="ChannelIdx">0</prop>
												</obj>
											</obj>
											<obj name="PropertyObject" class="ChannelGenotype" version="4">
												<prop name="PropertyTypeName">Melt Geno Genotype</prop>
												<prop name="Position">12</prop>
												<prop name="IsDefault">1</prop>
												<prop name="ReadOnly">1</prop>
												<obj name="ChannelProp" class="ChannelProperty" version="1">
													<prop name="ChannelIdx">0</prop>
												</obj>
											</obj>
											<obj name="PropertyObject" class="GroupChannelTypeProp" version="4">
												<prop name="PropertyTypeName">Melt Geno Sample Type</prop>
												<prop name="Position">12</prop>
												<prop name="IsDefault">0</prop>
												<prop name="GroupSampleType">mstUnknown</prop>
												<obj name="ChannelProp" class="ChannelProperty" version="1">
													<prop name="ChannelIdx">0</prop>
												</obj>
											</obj>
											<obj name="PropertyObject" class="QuantSampleTypeProperty" version="4">
												<prop name="PropertyTypeName">Quantification Sample Type</prop>
												<prop name="Position">12</prop>
												<prop name="IsDefault">0</prop>
												<prop name="SampleType">qsUnknown</prop>
												<obj name="ChannelProp" class="ChannelProperty" version="1">
													<prop name="ChannelIdx">0</prop>
												</obj>
											</obj>
											<obj name="PropertyObject" class="ChannelGenotype" version="4">
												<prop name="PropertyTypeName">Scanning Genotype</prop>
												<prop name="Position">12</prop>
												<prop name="IsDefault">1</prop>
												<prop name="ReadOnly">1</prop>
												<obj name="ChannelProp" class="ChannelProperty" version="1">
													<prop name="ChannelIdx">0</prop>
												</obj>
											</obj>
											<obj name="PropertyObject" class="GroupChannelTypeProp" version="4">
												<prop name="PropertyTypeName">Scanning Sample Type</prop>
												<prop name="Position">12</prop>
												<prop name="IsDefault">0</prop>
												<prop name="GroupSampleType">mstUnknown</prop>
												<obj name="ChannelProp" class="ChannelProperty" version="1">
													<prop name="ChannelIdx">0</prop>
												</obj>
											</obj>
											<obj name="PropertyObject" class="TargetName" version="4">
												<prop name="PropertyTypeName">Target Name</prop>
												<prop name="Position">12</prop>
												<prop name="IsDefault">0</prop>
												<prop name="name">ACT</prop>
												<obj name="ChannelProp" class="ChannelProperty" version="1">
													<prop name="ChannelIdx">0</prop>
												</obj>
											</obj>
											<obj name="PropertyObject" class="RQTargetProperty" version="4">
												<prop name="PropertyTypeName">Target Type</prop>
												<prop name="Position">12</prop>
												<prop name="IsDefault">0</prop>
												<prop name="TargetType">dtReference</prop>
												<obj name="ChannelProp" class="ChannelProperty" version="1">
													<prop name="ChannelIdx">0</prop>
												</obj>
											</obj>
										</list>
									</obj>
								</list>
							</obj>
						</obj>
						<prop name="ChannelPropertyCount">1</prop>
						<prop name="ContainerPosition">12</prop>
						<prop name="HasSampleProperties">1</prop>
						<obj name="SampleProperties" class="PropertyList" version="1">
							<list name="emlist" count="14">
								<obj name="PropertyObject" class="SamplePrefColor" version="4">
									<prop name="PropertyTypeName">Color</prop>
									<prop name="Position">12</prop>
									<prop name="IsDefault">0</prop>
									<prop name="Color">$00FF8000</prop>
								</obj>
								<obj name="PropertyObject" class="DominantChannelProp" version="4">
									<prop name="PropertyTypeName">Dominant Channel</prop>
									<prop name="Position">12</prop>
									<prop name="IsDefault">0</prop>
									<prop name="DominantChannel">0</prop>
								</obj>
								<obj name="PropertyObject" class="Genotype" version="4">
									<prop name="PropertyTypeName">EndPt Genotype</prop>
									<prop name="Position">12</prop>
									<prop name="IsDefault">1</prop>
									<prop name="ReadOnly">1</prop>
								</obj>
								<obj name="PropertyObject" class="GroupingSample" version="4">
									<prop name="PropertyTypeName">EndPt Sample Type</prop>
									<prop name="Position">12</prop>
									<prop name="IsDefault">0</prop>
									<prop name="GroupSampleType">mstUnknown</prop>
								</obj>
								<obj name="PropertyObject" class="SamplePrefLineStyle" version="4">
									<prop name="PropertyTypeName">Line Style</prop>
									<prop name="Position">12</prop>
									<prop name="IsDefault">0</prop>
									<prop name="LineStyle">psSolid</prop>
								</obj>
								<obj name="PropertyObject" class="GenSampleEditNotes" version="4">
									<prop name="PropertyTypeName">Notes</prop>
									<prop name="Position">12</prop>
									<prop name="IsDefault">1</prop>
								</obj>
								<obj name="PropertyObject" class="SamplePrefPointStyle" version="4">
									<prop name="PropertyTypeName">Point Style</prop>
									<prop name="Position">12</prop>
									<prop name="IsDefault">0</prop>
									<prop name="PointStyle">psNothing</prop>
								</obj>
								<obj name="PropertyObject" class="GenSampleEditPosition" version="4">
									<prop name="PropertyTypeName">Position</prop>
									<prop name="Position">12</prop>
									<prop name="IsDefault">1</prop>
								</obj>
								<obj name="PropertyObject" class="GenSampleEditReplicate" version="4">
									<prop name="PropertyTypeName">Replicate of</prop>
									<prop name="Position">12</prop>
									<prop name="IsDefault">0</prop>
									<prop name="ReplicateOf">12</prop>
								</obj>
								<obj name="PropertyObject" class="HTCSampleID" version="4">
									<prop name="PropertyTypeName">Sample ID</prop>
									<prop name="Position">12</prop>
									<prop name="IsDefault">1</prop>
								</obj>
								<obj name="PropertyObject" class="GenSampleEditName" version="4">
									<prop name="PropertyTypeName">Sample Name</prop>
									<prop name="Position">12</prop>
									<prop name="IsDefault">0</prop>
									<prop name="name">491</prop>
								</obj>
								<obj name="PropertyObject" class="HTCSamplePrepNotes" version="4">
									<prop name="PropertyTypeName">Sample Prep Notes</prop>
									<prop name="Position">12</prop>
									<prop name="IsDefault">1</prop>
								</obj>
								<obj name="PropertyObject" class="GenSampleEditSubset" version="4">
									<prop name="PropertyTypeName">Subsets</prop>
									<prop name="Position">12</prop>
									<prop name="IsDefault">1</prop>
								</obj>
								<obj name="PropertyObject" class="SamplePrefWidth" version="5">
									<prop name="PropertyTypeName">Width</prop>
									<prop name="Position">12</prop>
									<prop name="IsDefault">1</prop>
									<prop name="Width">1</prop>
								</obj>
							</list>
						</obj>
					</obj>
					<obj name="item" class="SamplePropInfo" version="1">
						<obj name="ChannelProperties" class="ChanPropList" version="2">
							<obj name="ChannelProperties" class="EMList" version="1">
								<list name="emlist" count="1">
									<obj name="item" class="PropertyList" version="1">
										<list name="emlist" count="12">
											<obj name="PropertyObject" class="RQSampleTargetProperty" version="4">
												<prop name="PropertyTypeName">Combined Sample and Target Type</prop>
												<prop name="Position">13</prop>
												<prop name="IsDefault">0</prop>
												<obj name="ChannelProp" class="ChannelProperty" version="1">
													<prop name="ChannelIdx">0</prop>
												</obj>
											</obj>
											<obj name="PropertyObject" class="QuantConcProperty" version="4">
												<prop name="PropertyTypeName">Concentration</prop>
												<prop name="Position">13</prop>
												<prop name="IsDefault">1</prop>
												<prop name="Concentration">0</prop>
												<obj name="ChannelProp" class="ChannelProperty" version="1">
													<prop name="ChannelIdx">0</prop>
												</obj>
												<prop name="ReadOnly">1</prop>
											</obj>
											<obj name="PropertyObject" class="QuantCpHighProp" version="4">
												<prop name="PropertyTypeName">Cp High</prop>
												<prop name="Position">13</prop>
												<prop name="IsDefault">1</prop>
												<prop name="CpRangeHigh">0</prop>
												<obj name="ChannelProp" class="ChannelProperty" version="1">
													<prop name="ChannelIdx">0</prop>
												</obj>
												<prop name="ReadOnly">1</prop>
											</obj>
											<obj name="PropertyObject" class="QuantCpLowProp" version="4">
												<prop name="PropertyTypeName">Cp Low</prop>
												<prop name="Position">13</prop>
												<prop name="IsDefault">1</prop>
												<prop name="CpRangeLow">0</prop>
												<obj name="ChannelProp" class="ChannelProperty" version="1">
													<prop name="ChannelIdx">0</prop>
												</obj>
												<prop name="ReadOnly">1</prop>
											</obj>
											<obj name="PropertyObject" class="RQEffProp" version="4">
												<prop name="PropertyTypeName">Efficiency</prop>
												<prop name="Position">13</prop>
												<prop name="IsDefault">1</prop>
												<prop name="Efficiency">2</prop>
												<obj name="ChannelProp" class="ChannelProperty" version="1">
													<prop name="ChannelIdx">0</prop>
												</obj>
											</obj>
											<obj name="PropertyObject" class="ChannelGenotype" version="4">
												<prop name="PropertyTypeName">Melt Geno Genotype</prop>
												<prop name="Position">13</prop>
												<prop name="IsDefault">1</prop>
												<prop name="ReadOnly">1</prop>
												<obj name="ChannelProp" class="ChannelProperty" version="1">
													<prop name="ChannelIdx">0</prop>
												</obj>
											</obj>
											<obj name="PropertyObject" class="GroupChannelTypeProp" version="4">
												<prop name="PropertyTypeName">Melt Geno Sample Type</prop>
												<prop name="Position">13</prop>
												<prop name="IsDefault">0</prop>
												<prop name="GroupSampleType">mstUnknown</prop>
												<obj name="ChannelProp" class="ChannelProperty" version="1">
													<prop name="ChannelIdx">0</prop>
												</obj>
											</obj>
											<obj name="PropertyObject" class="QuantSampleTypeProperty" version="4">
												<prop name="PropertyTypeName">Quantification Sample Type</prop>
												<prop name="Position">13</prop>
												<prop name="IsDefault">0</prop>
												<prop name="SampleType">qsUnknown</prop>
												<obj name="ChannelProp" class="ChannelProperty" version="1">
													<prop name="ChannelIdx">0</prop>
												</obj>
											</obj>
											<obj name="PropertyObject" class="ChannelGenotype" version="4">
												<prop name="PropertyTypeName">Scanning Genotype</prop>
												<prop name="Position">13</prop>
												<prop name="IsDefault">1</prop>
												<prop name="ReadOnly">1</prop>
												<obj name="ChannelProp" class="ChannelProperty" version="1">
													<prop name="ChannelIdx">0</prop>
												</obj>
											</obj>
											<obj name="PropertyObject" class="GroupChannelTypeProp" version="4">
												<prop name="PropertyTypeName">Scanning Sample Type</prop>
												<prop name="Position">13</prop>
												<prop name="IsDefault">0</prop>
												<prop name="GroupSampleType">mstUnknown</prop>
												<obj name="ChannelProp" class="ChannelProperty" version="1">
													<prop name="ChannelIdx">0</prop>
												</obj>
											</obj>
											<obj name="PropertyObject" class="TargetName" version="4">
												<prop name="PropertyTypeName">Target Name</prop>
												<prop name="Position">13</prop>
												<prop name="IsDefault">0</prop>
												<prop name="name">ACT</prop>
												<obj name="ChannelProp" class="ChannelProperty" version="1">
													<prop name="ChannelIdx">0</prop>
												</obj>
											</obj>
											<obj name="PropertyObject" class="RQTargetProperty" version="4">
												<prop name="PropertyTypeName">Target Type</prop>
												<prop name="Position">13</prop>
												<prop name="IsDefault">0</prop>
												<prop name="TargetType">dtReference</prop>
												<obj name="ChannelProp" class="ChannelProperty" version="1">
													<prop name="ChannelIdx">0</prop>
												</obj>
											</obj>
										</list>
									</obj>
								</list>
							</obj>
						</obj>
						<prop name="ChannelPropertyCount">1</prop>
						<prop name="ContainerPosition">13</prop>
						<prop name="HasSampleProperties">1</prop>
						<obj name="SampleProperties" class="PropertyList" version="1">
							<list name="emlist" count="14">
								<obj name="PropertyObject" class="SamplePrefColor" version="4">
									<prop name="PropertyTypeName">Color</prop>
									<prop name="Position">13</prop>
									<prop name="IsDefault">0</prop>
									<prop name="Color">clRed</prop>
								</obj>
								<obj name="PropertyObject" class="DominantChannelProp" version="4">
									<prop name="PropertyTypeName">Dominant Channel</prop>
									<prop name="Position">13</prop>
									<prop name="IsDefault">0</prop>
									<prop name="DominantChannel">0</prop>
								</obj>
								<obj name="PropertyObject" class="Genotype" version="4">
									<prop name="PropertyTypeName">EndPt Genotype</prop>
									<prop name="Position">13</prop>
									<prop name="IsDefault">1</prop>
									<prop name="ReadOnly">1</prop>
								</obj>
								<obj name="PropertyObject" class="GroupingSample" version="4">
									<prop name="PropertyTypeName">EndPt Sample Type</prop>
									<prop name="Position">13</prop>
									<prop name="IsDefault">0</prop>
									<prop name="GroupSampleType">mstUnknown</prop>
								</obj>
								<obj name="PropertyObject" class="SamplePrefLineStyle" version="4">
									<prop name="PropertyTypeName">Line Style</prop>
									<prop name="Position">13</prop>
									<prop name="IsDefault">0</prop>
									<prop name="LineStyle">psSolid</prop>
								</obj>
								<obj name="PropertyObject" class="GenSampleEditNotes" version="4">
									<prop name="PropertyTypeName">Notes</prop>
									<prop name="Position">13</prop>
									<prop name="IsDefault">1</prop>
								</obj>
								<obj name="PropertyObject" class="SamplePrefPointStyle" version="4">
									<prop name="PropertyTypeName">Point Style</prop>
									<prop name="Position">13</prop>
									<prop name="IsDefault">0</prop>
									<prop name="PointStyle">psNothing</prop>
								</obj>
								<obj name="PropertyObject" class="GenSampleEditPosition" version="4">
									<prop name="PropertyTypeName">Position</prop>
									<prop name="Position">13</prop>
									<prop name="IsDefault">1</prop>
								</obj>
								<obj name="PropertyObject" class="GenSampleEditReplicate" version="4">
									<prop name="PropertyTypeName">Replicate of</prop>
									<prop name="Position">13</prop>
									<prop name="IsDefault">0</prop>
									<prop name="ReplicateOf">12</prop>
								</obj>
								<obj name="PropertyObject" class="HTCSampleID" version="4">
									<prop name="PropertyTypeName">Sample ID</prop>
									<prop name="Position">13</prop>
									<prop name="IsDefault">1</prop>
								</obj>
								<obj name="PropertyObject" class="GenSampleEditName" version="4">
									<prop name="PropertyTypeName">Sample Name</prop>
									<prop name="Position">13</prop>
									<prop name="IsDefault">0</prop>
									<prop name="name">491</prop>
								</obj>
								<obj name="PropertyObject" class="HTCSamplePrepNotes" version="4">
									<prop name="PropertyTypeName">Sample Prep Notes</prop>
									<prop name="Position">13</prop>
									<prop name="IsDefault">1</prop>
								</obj>
								<obj name="PropertyObject" class="GenSampleEditSubset" version="4">
									<prop name="PropertyTypeName">Subsets</prop>
									<prop name="Position">13</prop>
									<prop name="IsDefault">1</prop>
								</obj>
								<obj name="PropertyObject" class="SamplePrefWidth" version="5">
									<prop name="PropertyTypeName">Width</prop>
									<prop name="Position">13</prop>
									<prop name="IsDefault">1</prop>
									<prop name="Width">1</prop>
								</obj>
							</list>
						</obj>
					</obj>
					<obj name="item" class="SamplePropInfo" version="1">
						<obj name="ChannelProperties" class="ChanPropList" version="2">
							<obj name="ChannelProperties" class="EMList" version="1">
								<list name="emlist" count="1">
									<obj name="item" class="PropertyList" version="1">
										<list name="emlist" count="12">
											<obj name="PropertyObject" class="RQSampleTargetProperty" version="4">
												<prop name="PropertyTypeName">Combined Sample and Target Type</prop>
												<prop name="Position">14</prop>
												<prop name="IsDefault">0</prop>
												<obj name="ChannelProp" class="ChannelProperty" version="1">
													<prop name="ChannelIdx">0</prop>
												</obj>
											</obj>
											<obj name="PropertyObject" class="QuantConcProperty" version="4">
												<prop name="PropertyTypeName">Concentration</prop>
												<prop name="Position">14</prop>
												<prop name="IsDefault">1</prop>
												<prop name="Concentration">0</prop>
												<obj name="ChannelProp" class="ChannelProperty" version="1">
													<prop name="ChannelIdx">0</prop>
												</obj>
												<prop name="ReadOnly">1</prop>
											</obj>
											<obj name="PropertyObject" class="QuantCpHighProp" version="4">
												<prop name="PropertyTypeName">Cp High</prop>
												<prop name="Position">14</prop>
												<prop name="IsDefault">1</prop>
												<prop name="CpRangeHigh">0</prop>
												<obj name="ChannelProp" class="ChannelProperty" version="1">
													<prop name="ChannelIdx">0</prop>
												</obj>
												<prop name="ReadOnly">1</prop>
											</obj>
											<obj name="PropertyObject" class="QuantCpLowProp" version="4">
												<prop name="PropertyTypeName">Cp Low</prop>
												<prop name="Position">14</prop>
												<prop name="IsDefault">1</prop>
												<prop name="CpRangeLow">0</prop>
												<obj name="ChannelProp" class="ChannelProperty" version="1">
													<prop name="ChannelIdx">0</prop>
												</obj>
												<prop name="ReadOnly">1</prop>
											</obj>
											<obj name="PropertyObject" class="RQEffProp" version="4">
												<prop name="PropertyTypeName">Efficiency</prop>
												<prop name="Position">14</prop>
												<prop name="IsDefault">1</prop>
												<prop name="Efficiency">2</prop>
												<obj name="ChannelProp" class="ChannelProperty" version="1">
													<prop name="ChannelIdx">0</prop>
												</obj>
											</obj>
											<obj name="PropertyObject" class="ChannelGenotype" version="4">
												<prop name="PropertyTypeName">Melt Geno Genotype</prop>
												<prop name="Position">14</prop>
												<prop name="IsDefault">1</prop>
												<prop name="ReadOnly">1</prop>
												<obj name="ChannelProp" class="ChannelProperty" version="1">
													<prop name="ChannelIdx">0</prop>
												</obj>
											</obj>
											<obj name="PropertyObject" class="GroupChannelTypeProp" version="4">
												<prop name="PropertyTypeName">Melt Geno Sample Type</prop>
												<prop name="Position">14</prop>
												<prop name="IsDefault">0</prop>
												<prop name="GroupSampleType">mstUnknown</prop>
												<obj name="ChannelProp" class="ChannelProperty" version="1">
													<prop name="ChannelIdx">0</prop>
												</obj>
											</obj>
											<obj name="PropertyObject" class="QuantSampleTypeProperty" version="4">
												<prop name="PropertyTypeName">Quantification Sample Type</prop>
												<prop name="Position">14</prop>
												<prop name="IsDefault">0</prop>
												<prop name="SampleType">qsUnknown</prop>
												<obj name="ChannelProp" class="ChannelProperty" version="1">
													<prop name="ChannelIdx">0</prop>
												</obj>
											</obj>
											<obj name="PropertyObject" class="ChannelGenotype" version="4">
												<prop name="PropertyTypeName">Scanning Genotype</prop>
												<prop name="Position">14</prop>
												<prop name="IsDefault">1</prop>
												<prop name="ReadOnly">1</prop>
												<obj name="ChannelProp" class="ChannelProperty" version="1">
													<prop name="ChannelIdx">0</prop>
												</obj>
											</obj>
											<obj name="PropertyObject" class="GroupChannelTypeProp" version="4">
												<prop name="PropertyTypeName">Scanning Sample Type</prop>
												<prop name="Position">14</prop>
												<prop name="IsDefault">0</prop>
												<prop name="GroupSampleType">mstUnknown</prop>
												<obj name="ChannelProp" class="ChannelProperty" version="1">
													<prop name="ChannelIdx">0</prop>
												</obj>
											</obj>
											<obj name="PropertyObject" class="TargetName" version="4">
												<prop name="PropertyTypeName">Target Name</prop>
												<prop name="Position">14</prop>
												<prop name="IsDefault">0</prop>
												<prop name="name">ACT</prop>
												<obj name="ChannelProp" class="ChannelProperty" version="1">
													<prop name="ChannelIdx">0</prop>
												</obj>
											</obj>
											<obj name="PropertyObject" class="RQTargetProperty" version="4">
												<prop name="PropertyTypeName">Target Type</prop>
												<prop name="Position">14</prop>
												<prop name="IsDefault">0</prop>
												<prop name="TargetType">dtReference</prop>
												<obj name="ChannelProp" class="ChannelProperty" version="1">
													<prop name="ChannelIdx">0</prop>
												</obj>
											</obj>
										</list>
									</obj>
								</list>
							</obj>
						</obj>
						<prop name="ChannelPropertyCount">1</prop>
						<prop name="ContainerPosition">14</prop>
						<prop name="HasSampleProperties">1</prop>
						<obj name="SampleProperties" class="PropertyList" version="1">
							<list name="emlist" count="14">
								<obj name="PropertyObject" class="SamplePrefColor" version="4">
									<prop name="PropertyTypeName">Color</prop>
									<prop name="Position">14</prop>
									<prop name="IsDefault">0</prop>
									<prop name="Color">$0030D700</prop>
								</obj>
								<obj name="PropertyObject" class="DominantChannelProp" version="4">
									<prop name="PropertyTypeName">Dominant Channel</prop>
									<prop name="Position">14</prop>
									<prop name="IsDefault">0</prop>
									<prop name="DominantChannel">0</prop>
								</obj>
								<obj name="PropertyObject" class="Genotype" version="4">
									<prop name="PropertyTypeName">EndPt Genotype</prop>
									<prop name="Position">14</prop>
									<prop name="IsDefault">1</prop>
									<prop name="ReadOnly">1</prop>
								</obj>
								<obj name="PropertyObject" class="GroupingSample" version="4">
									<prop name="PropertyTypeName">EndPt Sample Type</prop>
									<prop name="Position">14</prop>
									<prop name="IsDefault">0</prop>
									<prop name="GroupSampleType">mstUnknown</prop>
								</obj>
								<obj name="PropertyObject" class="SamplePrefLineStyle" version="4">
									<prop name="PropertyTypeName">Line Style</prop>
									<prop name="Position">14</prop>
									<prop name="IsDefault">0</prop>
									<prop name="LineStyle">psSolid</prop>
								</obj>
								<obj name="PropertyObject" class="GenSampleEditNotes" version="4">
									<prop name="PropertyTypeName">Notes</prop>
									<prop name="Position">14</prop>
									<prop name="IsDefault">1</prop>
								</obj>
								<obj name="PropertyObject" class="SamplePrefPointStyle" version="4">
									<prop name="PropertyTypeName">Point Style</prop>
									<prop name="Position">14</prop>
									<prop name="IsDefault">0</prop>
									<prop name="PointStyle">psNothing</prop>
								</obj>
								<obj name="PropertyObject" class="GenSampleEditPosition" version="4">
									<prop name="PropertyTypeName">Position</prop>
									<prop name="Position">14</prop>
									<prop name="IsDefault">1</prop>
								</obj>
								<obj name="PropertyObject" class="GenSampleEditReplicate" version="4">
									<prop name="PropertyTypeName">Replicate of</prop>
									<prop name="Position">14</prop>
									<prop name="IsDefault">0</prop>
									<prop name="ReplicateOf">12</prop>
								</obj>
								<obj name="PropertyObject" class="HTCSampleID" version="4">
									<prop name="PropertyTypeName">Sample ID</prop>
									<prop name="Position">14</prop>
									<prop name="IsDefault">1</prop>
								</obj>
								<obj name="PropertyObject" class="GenSampleEditName" version="4">
									<prop name="PropertyTypeName">Sample Name</prop>
									<prop name="Position">14</prop>
									<prop name="IsDefault">0</prop>
									<prop name="name">491</prop>
								</obj>
								<obj name="PropertyObject" class="HTCSamplePrepNotes" version="4">
									<prop name="PropertyTypeName">Sample Prep Notes</prop>
									<prop name="Position">14</prop>
									<prop name="IsDefault">1</prop>
								</obj>
								<obj name="PropertyObject" class="GenSampleEditSubset" version="4">
									<prop name="PropertyTypeName">Subsets</prop>
									<prop name="Position">14</prop>
									<prop name="IsDefault">1</prop>
								</obj>
								<obj name="PropertyObject" class="SamplePrefWidth" version="5">
									<prop name="PropertyTypeName">Width</prop>
									<prop name="Position">14</prop>
									<prop name="IsDefault">1</prop>
									<prop name="Width">1</prop>
								</obj>
							</list>
						</obj>
					</obj>
					<obj name="item" class="SamplePropInfo" version="1">
						<obj name="ChannelProperties" class="ChanPropList" version="2">
							<obj name="ChannelProperties" class="EMList" version="1">
								<list name="emlist" count="1">
									<obj name="item" class="PropertyList" version="1">
										<list name="emlist" count="12">
											<obj name="PropertyObject" class="RQSampleTargetProperty" version="4">
												<prop name="PropertyTypeName">Combined Sample and Target Type</prop>
												<prop name="Position">15</prop>
												<prop name="IsDefault">0</prop>
												<obj name="ChannelProp" class="ChannelProperty" version="1">
													<prop name="ChannelIdx">0</prop>
												</obj>
											</obj>
											<obj name="PropertyObject" class="QuantConcProperty" version="4">
												<prop name="PropertyTypeName">Concentration</prop>
												<prop name="Position">15</prop>
												<prop name="IsDefault">1</prop>
												<prop name="Concentration">0</prop>
												<obj name="ChannelProp" class="ChannelProperty" version="1">
													<prop name="ChannelIdx">0</prop>
												</obj>
												<prop name="ReadOnly">1</prop>
											</obj>
											<obj name="PropertyObject" class="QuantCpHighProp" version="4">
												<prop name="PropertyTypeName">Cp High</prop>
												<prop name="Position">15</prop>
												<prop name="IsDefault">1</prop>
												<prop name="CpRangeHigh">0</prop>
												<obj name="ChannelProp" class="ChannelProperty" version="1">
													<prop name="ChannelIdx">0</prop>
												</obj>
												<prop name="ReadOnly">1</prop>
											</obj>
											<obj name="PropertyObject" class="QuantCpLowProp" version="4">
												<prop name="PropertyTypeName">Cp Low</prop>
												<prop name="Position">15</prop>
												<prop name="IsDefault">1</prop>
												<prop name="CpRangeLow">0</prop>
												<obj name="ChannelProp" class="ChannelProperty" version="1">
													<prop name="ChannelIdx">0</prop>
												</obj>
												<prop name="ReadOnly">1</prop>
											</obj>
											<obj name="PropertyObject" class="RQEffProp" version="4">
												<prop name="PropertyTypeName">Efficiency</prop>
												<prop name="Position">15</prop>
												<prop name="IsDefault">1</prop>
												<prop name="Efficiency">2</prop>
												<obj name="ChannelProp" class="ChannelProperty" version="1">
													<prop name="ChannelIdx">0</prop>
												</obj>
											</obj>
											<obj name="PropertyObject" class="ChannelGenotype" version="4">
												<prop name="PropertyTypeName">Melt Geno Genotype</prop>
												<prop name="Position">15</prop>
												<prop name="IsDefault">1</prop>
												<prop name="ReadOnly">1</prop>
												<obj name="ChannelProp" class="ChannelProperty" version="1">
													<prop name="ChannelIdx">0</prop>
												</obj>
											</obj>
											<obj name="PropertyObject" class="GroupChannelTypeProp" version="4">
												<prop name="PropertyTypeName">Melt Geno Sample Type</prop>
												<prop name="Position">15</prop>
												<prop name="IsDefault">0</prop>
												<prop name="GroupSampleType">mstUnknown</prop>
												<obj name="ChannelProp" class="ChannelProperty" version="1">
													<prop name="ChannelIdx">0</prop>
												</obj>
											</obj>
											<obj name="PropertyObject" class="QuantSampleTypeProperty" version="4">
												<prop name="PropertyTypeName">Quantification Sample Type</prop>
												<prop name="Position">15</prop>
												<prop name="IsDefault">0</prop>
												<prop name="SampleType">qsUnknown</prop>
												<obj name="ChannelProp" class="ChannelProperty" version="1">
													<prop name="ChannelIdx">0</prop>
												</obj>
											</obj>
											<obj name="PropertyObject" class="ChannelGenotype" version="4">
												<prop name="PropertyTypeName">Scanning Genotype</prop>
												<prop name="Position">15</prop>
												<prop name="IsDefault">1</prop>
												<prop name="ReadOnly">1</prop>
												<obj name="ChannelProp" class="ChannelProperty" version="1">
													<prop name="ChannelIdx">0</prop>
												</obj>
											</obj>
											<obj name="PropertyObject" class="GroupChannelTypeProp" version="4">
												<prop name="PropertyTypeName">Scanning Sample Type</prop>
												<prop name="Position">15</prop>
												<prop name="IsDefault">0</prop>
												<prop name="GroupSampleType">mstUnknown</prop>
												<obj name="ChannelProp" class="ChannelProperty" version="1">
													<prop name="ChannelIdx">0</prop>
												</obj>
											</obj>
											<obj name="PropertyObject" class="TargetName" version="4">
												<prop name="PropertyTypeName">Target Name</prop>
												<prop name="Position">15</prop>
												<prop name="IsDefault">0</prop>
												<prop name="name">c1qtnf1</prop>
												<obj name="ChannelProp" class="ChannelProperty" version="1">
													<prop name="ChannelIdx">0</prop>
												</obj>
											</obj>
											<obj name="PropertyObject" class="RQTargetProperty" version="4">
												<prop name="PropertyTypeName">Target Type</prop>
												<prop name="Position">15</prop>
												<prop name="IsDefault">0</prop>
												<prop name="TargetType">dtTarget</prop>
												<obj name="ChannelProp" class="ChannelProperty" version="1">
													<prop name="ChannelIdx">0</prop>
												</obj>
											</obj>
										</list>
									</obj>
								</list>
							</obj>
						</obj>
						<prop name="ChannelPropertyCount">1</prop>
						<prop name="ContainerPosition">15</prop>
						<prop name="HasSampleProperties">1</prop>
						<obj name="SampleProperties" class="PropertyList" version="1">
							<list name="emlist" count="14">
								<obj name="PropertyObject" class="SamplePrefColor" version="4">
									<prop name="PropertyTypeName">Color</prop>
									<prop name="Position">15</prop>
									<prop name="IsDefault">0</prop>
									<prop name="Color">clFuchsia</prop>
								</obj>
								<obj name="PropertyObject" class="DominantChannelProp" version="4">
									<prop name="PropertyTypeName">Dominant Channel</prop>
									<prop name="Position">15</prop>
									<prop name="IsDefault">0</prop>
									<prop name="DominantChannel">0</prop>
								</obj>
								<obj name="PropertyObject" class="Genotype" version="4">
									<prop name="PropertyTypeName">EndPt Genotype</prop>
									<prop name="Position">15</prop>
									<prop name="IsDefault">1</prop>
									<prop name="ReadOnly">1</prop>
								</obj>
								<obj name="PropertyObject" class="GroupingSample" version="4">
									<prop name="PropertyTypeName">EndPt Sample Type</prop>
									<prop name="Position">15</prop>
									<prop name="IsDefault">0</prop>
									<prop name="GroupSampleType">mstUnknown</prop>
								</obj>
								<obj name="PropertyObject" class="SamplePrefLineStyle" version="4">
									<prop name="PropertyTypeName">Line Style</prop>
									<prop name="Position">15</prop>
									<prop name="IsDefault">0</prop>
									<prop name="LineStyle">psSolid</prop>
								</obj>
								<obj name="PropertyObject" class="GenSampleEditNotes" version="4">
									<prop name="PropertyTypeName">Notes</prop>
									<prop name="Position">15</prop>
									<prop name="IsDefault">1</prop>
								</obj>
								<obj name="PropertyObject" class="SamplePrefPointStyle" version="4">
									<prop name="PropertyTypeName">Point Style</prop>
									<prop name="Position">15</prop>
									<prop name="IsDefault">0</prop>
									<prop name="PointStyle">psNothing</prop>
								</obj>
								<obj name="PropertyObject" class="GenSampleEditPosition" version="4">
									<prop name="PropertyTypeName">Position</prop>
									<prop name="Position">15</prop>
									<prop name="IsDefault">1</prop>
								</obj>
								<obj name="PropertyObject" class="GenSampleEditReplicate" version="4">
									<prop name="PropertyTypeName">Replicate of</prop>
									<prop name="Position">15</prop>
									<prop name="IsDefault">0</prop>
									<prop name="ReplicateOf">15</prop>
								</obj>
								<obj name="PropertyObject" class="HTCSampleID" version="4">
									<prop name="PropertyTypeName">Sample ID</prop>
									<prop name="Position">15</prop>
									<prop name="IsDefault">1</prop>
								</obj>
								<obj name="PropertyObject" class="GenSampleEditName" version="4">
									<prop name="PropertyTypeName">Sample Name</prop>
									<prop name="Position">15</prop>
									<prop name="IsDefault">0</prop>
									<prop name="name">491</prop>
								</obj>
								<obj name="PropertyObject" class="HTCSamplePrepNotes" version="4">
									<prop name="PropertyTypeName">Sample Prep Notes</prop>
									<prop name="Position">15</prop>
									<prop name="IsDefault">1</prop>
								</obj>
								<obj name="PropertyObject" class="GenSampleEditSubset" version="4">
									<prop name="PropertyTypeName">Subsets</prop>
									<prop name="Position">15</prop>
									<prop name="IsDefault">1</prop>
								</obj>
								<obj name="PropertyObject" class="SamplePrefWidth" version="5">
									<prop name="PropertyTypeName">Width</prop>
									<prop name="Position">15</prop>
									<prop name="IsDefault">1</prop>
									<prop name="Width">1</prop>
								</obj>
							</list>
						</obj>
					</obj>
					<obj name="item" class="SamplePropInfo" version="1">
						<obj name="ChannelProperties" class="ChanPropList" version="2">
							<obj name="ChannelProperties" class="EMList" version="1">
								<list name="emlist" count="1">
									<obj name="item" class="PropertyList" version="1">
										<list name="emlist" count="12">
											<obj name="PropertyObject" class="RQSampleTargetProperty" version="4">
												<prop name="PropertyTypeName">Combined Sample and Target Type</prop>
												<prop name="Position">16</prop>
												<prop name="IsDefault">0</prop>
												<obj name="ChannelProp" class="ChannelProperty" version="1">
													<prop name="ChannelIdx">0</prop>
												</obj>
											</obj>
											<obj name="PropertyObject" class="QuantConcProperty" version="4">
												<prop name="PropertyTypeName">Concentration</prop>
												<prop name="Position">16</prop>
												<prop name="IsDefault">1</prop>
												<prop name="Concentration">0</prop>
												<obj name="ChannelProp" class="ChannelProperty" version="1">
													<prop name="ChannelIdx">0</prop>
												</obj>
												<prop name="ReadOnly">1</prop>
											</obj>
											<obj name="PropertyObject" class="QuantCpHighProp" version="4">
												<prop name="PropertyTypeName">Cp High</prop>
												<prop name="Position">16</prop>
												<prop name="IsDefault">1</prop>
												<prop name="CpRangeHigh">0</prop>
												<obj name="ChannelProp" class="ChannelProperty" version="1">
													<prop name="ChannelIdx">0</prop>
												</obj>
												<prop name="ReadOnly">1</prop>
											</obj>
											<obj name="PropertyObject" class="QuantCpLowProp" version="4">
												<prop name="PropertyTypeName">Cp Low</prop>
												<prop name="Position">16</prop>
												<prop name="IsDefault">1</prop>
												<prop name="CpRangeLow">0</prop>
												<obj name="ChannelProp" class="ChannelProperty" version="1">
													<prop name="ChannelIdx">0</prop>
												</obj>
												<prop name="ReadOnly">1</prop>
											</obj>
											<obj name="PropertyObject" class="RQEffProp" version="4">
												<prop name="PropertyTypeName">Efficiency</prop>
												<prop name="Position">16</prop>
												<prop name="IsDefault">1</prop>
												<prop name="Efficiency">2</prop>
												<obj name="ChannelProp" class="ChannelProperty" version="1">
													<prop name="ChannelIdx">0</prop>
												</obj>
											</obj>
											<obj name="PropertyObject" class="ChannelGenotype" version="4">
												<prop name="PropertyTypeName">Melt Geno Genotype</prop>
												<prop name="Position">16</prop>
												<prop name="IsDefault">1</prop>
												<prop name="ReadOnly">1</prop>
												<obj name="ChannelProp" class="ChannelProperty" version="1">
													<prop name="ChannelIdx">0</prop>
												</obj>
											</obj>
											<obj name="PropertyObject" class="GroupChannelTypeProp" version="4">
												<prop name="PropertyTypeName">Melt Geno Sample Type</prop>
												<prop name="Position">16</prop>
												<prop name="IsDefault">0</prop>
												<prop name="GroupSampleType">mstUnknown</prop>
												<obj name="ChannelProp" class="ChannelProperty" version="1">
													<prop name="ChannelIdx">0</prop>
												</obj>
											</obj>
											<obj name="PropertyObject" class="QuantSampleTypeProperty" version="4">
												<prop name="PropertyTypeName">Quantification Sample Type</prop>
												<prop name="Position">16</prop>
												<prop name="IsDefault">0</prop>
												<prop name="SampleType">qsUnknown</prop>
												<obj name="ChannelProp" class="ChannelProperty" version="1">
													<prop name="ChannelIdx">0</prop>
												</obj>
											</obj>
											<obj name="PropertyObject" class="ChannelGenotype" version="4">
												<prop name="PropertyTypeName">Scanning Genotype</prop>
												<prop name="Position">16</prop>
												<prop name="IsDefault">1</prop>
												<prop name="ReadOnly">1</prop>
												<obj name="ChannelProp" class="ChannelProperty" version="1">
													<prop name="ChannelIdx">0</prop>
												</obj>
											</obj>
											<obj name="PropertyObject" class="GroupChannelTypeProp" version="4">
												<prop name="PropertyTypeName">Scanning Sample Type</prop>
												<prop name="Position">16</prop>
												<prop name="IsDefault">0</prop>
												<prop name="GroupSampleType">mstUnknown</prop>
												<obj name="ChannelProp" class="ChannelProperty" version="1">
													<prop name="ChannelIdx">0</prop>
												</obj>
											</obj>
											<obj name="PropertyObject" class="TargetName" version="4">
												<prop name="PropertyTypeName">Target Name</prop>
												<prop name="Position">16</prop>
												<prop name="IsDefault">0</prop>
												<prop name="name">c1qtnf1</prop>
												<obj name="ChannelProp" class="ChannelProperty" version="1">
													<prop name="ChannelIdx">0</prop>
												</obj>
											</obj>
											<obj name="PropertyObject" class="RQTargetProperty" version="4">
												<prop name="PropertyTypeName">Target Type</prop>
												<prop name="Position">16</prop>
												<prop name="IsDefault">0</prop>
												<prop name="TargetType">dtTarget</prop>
												<obj name="ChannelProp" class="ChannelProperty" version="1">
													<prop name="ChannelIdx">0</prop>
												</obj>
											</obj>
										</list>
									</obj>
								</list>
							</obj>
						</obj>
						<prop name="ChannelPropertyCount">1</prop>
						<prop name="ContainerPosition">16</prop>
						<prop name="HasSampleProperties">1</prop>
						<obj name="SampleProperties" class="PropertyList" version="1">
							<list name="emlist" count="14">
								<obj name="PropertyObject" class="SamplePrefColor" version="4">
									<prop name="PropertyTypeName">Color</prop>
									<prop name="Position">16</prop>
									<prop name="IsDefault">0</prop>
									<prop name="Color">clGray</prop>
								</obj>
								<obj name="PropertyObject" class="DominantChannelProp" version="4">
									<prop name="PropertyTypeName">Dominant Channel</prop>
									<prop name="Position">16</prop>
									<prop name="IsDefault">0</prop>
									<prop name="DominantChannel">0</prop>
								</obj>
								<obj name="PropertyObject" class="Genotype" version="4">
									<prop name="PropertyTypeName">EndPt Genotype</prop>
									<prop name="Position">16</prop>
									<prop name="IsDefault">1</prop>
									<prop name="ReadOnly">1</prop>
								</obj>
								<obj name="PropertyObject" class="GroupingSample" version="4">
									<prop name="PropertyTypeName">EndPt Sample Type</prop>
									<prop name="Position">16</prop>
									<prop name="IsDefault">0</prop>
									<prop name="GroupSampleType">mstUnknown</prop>
								</obj>
								<obj name="PropertyObject" class="SamplePrefLineStyle" version="4">
									<prop name="PropertyTypeName">Line Style</prop>
									<prop name="Position">16</prop>
									<prop name="IsDefault">0</prop>
									<prop name="LineStyle">psSolid</prop>
								</obj>
								<obj name="PropertyObject" class="GenSampleEditNotes" version="4">
									<prop name="PropertyTypeName">Notes</prop>
									<prop name="Position">16</prop>
									<prop name="IsDefault">1</prop>
								</obj>
								<obj name="PropertyObject" class="SamplePrefPointStyle" version="4">
									<prop name="PropertyTypeName">Point Style</prop>
									<prop name="Position">16</prop>
									<prop name="IsDefault">0</prop>
									<prop name="PointStyle">psNothing</prop>
								</obj>
								<obj name="PropertyObject" class="GenSampleEditPosition" version="4">
									<prop name="PropertyTypeName">Position</prop>
									<prop name="Position">16</prop>
									<prop name="IsDefault">1</prop>
								</obj>
								<obj name="PropertyObject" class="GenSampleEditReplicate" version="4">
									<prop name="PropertyTypeName">Replicate of</prop>
									<prop name="Position">16</prop>
									<prop name="IsDefault">0</prop>
									<prop name="ReplicateOf">15</prop>
								</obj>
								<obj name="PropertyObject" class="HTCSampleID" version="4">
									<prop name="PropertyTypeName">Sample ID</prop>
									<prop name="Position">16</prop>
									<prop name="IsDefault">1</prop>
								</obj>
								<obj name="PropertyObject" class="GenSampleEditName" version="4">
									<prop name="PropertyTypeName">Sample Name</prop>
									<prop name="Position">16</prop>
									<prop name="IsDefault">0</prop>
									<prop name="name">491</prop>
								</obj>
								<obj name="PropertyObject" class="HTCSamplePrepNotes" version="4">
									<prop name="PropertyTypeName">Sample Prep Notes</prop>
									<prop name="Position">16</prop>
									<prop name="IsDefault">1</prop>
								</obj>
								<obj name="PropertyObject" class="GenSampleEditSubset" version="4">
									<prop name="PropertyTypeName">Subsets</prop>
									<prop name="Position">16</prop>
									<prop name="IsDefault">1</prop>
								</obj>
								<obj name="PropertyObject" class="SamplePrefWidth" version="5">
									<prop name="PropertyTypeName">Width</prop>
									<prop name="Position">16</prop>
									<prop name="IsDefault">1</prop>
									<prop name="Width">1</prop>
								</obj>
							</list>
						</obj>
					</obj>
					<obj name="item" class="SamplePropInfo" version="1">
						<obj name="ChannelProperties" class="ChanPropList" version="2">
							<obj name="ChannelProperties" class="EMList" version="1">
								<list name="emlist" count="1">
									<obj name="item" class="PropertyList" version="1">
										<list name="emlist" count="12">
											<obj name="PropertyObject" class="RQSampleTargetProperty" version="4">
												<prop name="PropertyTypeName">Combined Sample and Target Type</prop>
												<prop name="Position">17</prop>
												<prop name="IsDefault">0</prop>
												<obj name="ChannelProp" class="ChannelProperty" version="1">
													<prop name="ChannelIdx">0</prop>
												</obj>
											</obj>
											<obj name="PropertyObject" class="QuantConcProperty" version="4">
												<prop name="PropertyTypeName">Concentration</prop>
												<prop name="Position">17</prop>
												<prop name="IsDefault">1</prop>
												<prop name="Concentration">0</prop>
												<obj name="ChannelProp" class="ChannelProperty" version="1">
													<prop name="ChannelIdx">0</prop>
												</obj>
												<prop name="ReadOnly">1</prop>
											</obj>
											<obj name="PropertyObject" class="QuantCpHighProp" version="4">
												<prop name="PropertyTypeName">Cp High</prop>
												<prop name="Position">17</prop>
												<prop name="IsDefault">1</prop>
												<prop name="CpRangeHigh">0</prop>
												<obj name="ChannelProp" class="ChannelProperty" version="1">
													<prop name="ChannelIdx">0</prop>
												</obj>
												<prop name="ReadOnly">1</prop>
											</obj>
											<obj name="PropertyObject" class="QuantCpLowProp" version="4">
												<prop name="PropertyTypeName">Cp Low</prop>
												<prop name="Position">17</prop>
												<prop name="IsDefault">1</prop>
												<prop name="CpRangeLow">0</prop>
												<obj name="ChannelProp" class="ChannelProperty" version="1">
													<prop name="ChannelIdx">0</prop>
												</obj>
												<prop name="ReadOnly">1</prop>
											</obj>
											<obj name="PropertyObject" class="RQEffProp" version="4">
												<prop name="PropertyTypeName">Efficiency</prop>
												<prop name="Position">17</prop>
												<prop name="IsDefault">1</prop>
												<prop name="Efficiency">2</prop>
												<obj name="ChannelProp" class="ChannelProperty" version="1">
													<prop name="ChannelIdx">0</prop>
												</obj>
											</obj>
											<obj name="PropertyObject" class="ChannelGenotype" version="4">
												<prop name="PropertyTypeName">Melt Geno Genotype</prop>
												<prop name="Position">17</prop>
												<prop name="IsDefault">1</prop>
												<prop name="ReadOnly">1</prop>
												<obj name="ChannelProp" class="ChannelProperty" version="1">
													<prop name="ChannelIdx">0</prop>
												</obj>
											</obj>
											<obj name="PropertyObject" class="GroupChannelTypeProp" version="4">
												<prop name="PropertyTypeName">Melt Geno Sample Type</prop>
												<prop name="Position">17</prop>
												<prop name="IsDefault">0</prop>
												<prop name="GroupSampleType">mstUnknown</prop>
												<obj name="ChannelProp" class="ChannelProperty" version="1">
													<prop name="ChannelIdx">0</prop>
												</obj>
											</obj>
											<obj name="PropertyObject" class="QuantSampleTypeProperty" version="4">
												<prop name="PropertyTypeName">Quantification Sample Type</prop>
												<prop name="Position">17</prop>
												<prop name="IsDefault">0</prop>
												<prop name="SampleType">qsUnknown</prop>
												<obj name="ChannelProp" class="ChannelProperty" version="1">
													<prop name="ChannelIdx">0</prop>
												</obj>
											</obj>
											<obj name="PropertyObject" class="ChannelGenotype" version="4">
												<prop name="PropertyTypeName">Scanning Genotype</prop>
												<prop name="Position">17</prop>
												<prop name="IsDefault">1</prop>
												<prop name="ReadOnly">1</prop>
												<obj name="ChannelProp" class="ChannelProperty" version="1">
													<prop name="ChannelIdx">0</prop>
												</obj>
											</obj>
											<obj name="PropertyObject" class="GroupChannelTypeProp" version="4">
												<prop name="PropertyTypeName">Scanning Sample Type</prop>
												<prop name="Position">17</prop>
												<prop name="IsDefault">0</prop>
												<prop name="GroupSampleType">mstUnknown</prop>
												<obj name="ChannelProp" class="ChannelProperty" version="1">
													<prop name="ChannelIdx">0</prop>
												</obj>
											</obj>
											<obj name="PropertyObject" class="TargetName" version="4">
												<prop name="PropertyTypeName">Target Name</prop>
												<prop name="Position">17</prop>
												<prop name="IsDefault">0</prop>
												<prop name="name">c1qtnf1</prop>
												<obj name="ChannelProp" class="ChannelProperty" version="1">
													<prop name="ChannelIdx">0</prop>
												</obj>
											</obj>
											<obj name="PropertyObject" class="RQTargetProperty" version="4">
												<prop name="PropertyTypeName">Target Type</prop>
												<prop name="Position">17</prop>
												<prop name="IsDefault">0</prop>
												<prop name="TargetType">dtTarget</prop>
												<obj name="ChannelProp" class="ChannelProperty" version="1">
													<prop name="ChannelIdx">0</prop>
												</obj>
											</obj>
										</list>
									</obj>
								</list>
							</obj>
						</obj>
						<prop name="ChannelPropertyCount">1</prop>
						<prop name="ContainerPosition">17</prop>
						<prop name="HasSampleProperties">1</prop>
						<obj name="SampleProperties" class="PropertyList" version="1">
							<list name="emlist" count="14">
								<obj name="PropertyObject" class="SamplePrefColor" version="4">
									<prop name="PropertyTypeName">Color</prop>
									<prop name="Position">17</prop>
									<prop name="IsDefault">0</prop>
									<prop name="Color">$0012D7FA</prop>
								</obj>
								<obj name="PropertyObject" class="DominantChannelProp" version="4">
									<prop name="PropertyTypeName">Dominant Channel</prop>
									<prop name="Position">17</prop>
									<prop name="IsDefault">0</prop>
									<prop name="DominantChannel">0</prop>
								</obj>
								<obj name="PropertyObject" class="Genotype" version="4">
									<prop name="PropertyTypeName">EndPt Genotype</prop>
									<prop name="Position">17</prop>
									<prop name="IsDefault">1</prop>
									<prop name="ReadOnly">1</prop>
								</obj>
								<obj name="PropertyObject" class="GroupingSample" version="4">
									<prop name="PropertyTypeName">EndPt Sample Type</prop>
									<prop name="Position">17</prop>
									<prop name="IsDefault">0</prop>
									<prop name="GroupSampleType">mstUnknown</prop>
								</obj>
								<obj name="PropertyObject" class="SamplePrefLineStyle" version="4">
									<prop name="PropertyTypeName">Line Style</prop>
									<prop name="Position">17</prop>
									<prop name="IsDefault">0</prop>
									<prop name="LineStyle">psSolid</prop>
								</obj>
								<obj name="PropertyObject" class="GenSampleEditNotes" version="4">
									<prop name="PropertyTypeName">Notes</prop>
									<prop name="Position">17</prop>
									<prop name="IsDefault">1</prop>
								</obj>
								<obj name="PropertyObject" class="SamplePrefPointStyle" version="4">
									<prop name="PropertyTypeName">Point Style</prop>
									<prop name="Position">17</prop>
									<prop name="IsDefault">0</prop>
									<prop name="PointStyle">psNothing</prop>
								</obj>
								<obj name="PropertyObject" class="GenSampleEditPosition" version="4">
									<prop name="PropertyTypeName">Position</prop>
									<prop name="Position">17</prop>
									<prop name="IsDefault">1</prop>
								</obj>
								<obj name="PropertyObject" class="GenSampleEditReplicate" version="4">
									<prop name="PropertyTypeName">Replicate of</prop>
									<prop name="Position">17</prop>
									<prop name="IsDefault">0</prop>
									<prop name="ReplicateOf">15</prop>
								</obj>
								<obj name="PropertyObject" class="HTCSampleID" version="4">
									<prop name="PropertyTypeName">Sample ID</prop>
									<prop name="Position">17</prop>
									<prop name="IsDefault">1</prop>
								</obj>
								<obj name="PropertyObject" class="GenSampleEditName" version="4">
									<prop name="PropertyTypeName">Sample Name</prop>
									<prop name="Position">17</prop>
									<prop name="IsDefault">0</prop>
									<prop name="name">491</prop>
								</obj>
								<obj name="PropertyObject" class="HTCSamplePrepNotes" version="4">
									<prop name="PropertyTypeName">Sample Prep Notes</prop>
									<prop name="Position">17</prop>
									<prop name="IsDefault">1</prop>
								</obj>
								<obj name="PropertyObject" class="GenSampleEditSubset" version="4">
									<prop name="PropertyTypeName">Subsets</prop>
									<prop name="Position">17</prop>
									<prop name="IsDefault">1</prop>
								</obj>
								<obj name="PropertyObject" class="SamplePrefWidth" version="5">
									<prop name="PropertyTypeName">Width</prop>
									<prop name="Position">17</prop>
									<prop name="IsDefault">1</prop>
									<prop name="Width">1</prop>
								</obj>
							</list>
						</obj>
					</obj>
					<obj name="item" class="SamplePropInfo" version="1">
						<obj name="ChannelProperties" class="ChanPropList" version="2">
							<obj name="ChannelProperties" class="EMList" version="1">
								<list name="emlist" count="1">
									<obj name="item" class="PropertyList" version="1">
										<list name="emlist" count="12">
											<obj name="PropertyObject" class="RQSampleTargetProperty" version="4">
												<prop name="PropertyTypeName">Combined Sample and Target Type</prop>
												<prop name="Position">18</prop>
												<prop name="IsDefault">0</prop>
												<obj name="ChannelProp" class="ChannelProperty" version="1">
													<prop name="ChannelIdx">0</prop>
												</obj>
											</obj>
											<obj name="PropertyObject" class="QuantConcProperty" version="4">
												<prop name="PropertyTypeName">Concentration</prop>
												<prop name="Position">18</prop>
												<prop name="IsDefault">1</prop>
												<prop name="Concentration">0</prop>
												<obj name="ChannelProp" class="ChannelProperty" version="1">
													<prop name="ChannelIdx">0</prop>
												</obj>
												<prop name="ReadOnly">1</prop>
											</obj>
											<obj name="PropertyObject" class="QuantCpHighProp" version="4">
												<prop name="PropertyTypeName">Cp High</prop>
												<prop name="Position">18</prop>
												<prop name="IsDefault">1</prop>
												<prop name="CpRangeHigh">0</prop>
												<obj name="ChannelProp" class="ChannelProperty" version="1">
													<prop name="ChannelIdx">0</prop>
												</obj>
												<prop name="ReadOnly">1</prop>
											</obj>
											<obj name="PropertyObject" class="QuantCpLowProp" version="4">
												<prop name="PropertyTypeName">Cp Low</prop>
												<prop name="Position">18</prop>
												<prop name="IsDefault">1</prop>
												<prop name="CpRangeLow">0</prop>
												<obj name="ChannelProp" class="ChannelProperty" version="1">
													<prop name="ChannelIdx">0</prop>
												</obj>
												<prop name="ReadOnly">1</prop>
											</obj>
											<obj name="PropertyObject" class="RQEffProp" version="4">
												<prop name="PropertyTypeName">Efficiency</prop>
												<prop name="Position">18</prop>
												<prop name="IsDefault">1</prop>
												<prop name="Efficiency">2</prop>
												<obj name="ChannelProp" class="ChannelProperty" version="1">
													<prop name="ChannelIdx">0</prop>
												</obj>
											</obj>
											<obj name="PropertyObject" class="ChannelGenotype" version="4">
												<prop name="PropertyTypeName">Melt Geno Genotype</prop>
												<prop name="Position">18</prop>
												<prop name="IsDefault">1</prop>
												<prop name="ReadOnly">1</prop>
												<obj name="ChannelProp" class="ChannelProperty" version="1">
													<prop name="ChannelIdx">0</prop>
												</obj>
											</obj>
											<obj name="PropertyObject" class="GroupChannelTypeProp" version="4">
												<prop name="PropertyTypeName">Melt Geno Sample Type</prop>
												<prop name="Position">18</prop>
												<prop name="IsDefault">0</prop>
												<prop name="GroupSampleType">mstUnknown</prop>
												<obj name="ChannelProp" class="ChannelProperty" version="1">
													<prop name="ChannelIdx">0</prop>
												</obj>
											</obj>
											<obj name="PropertyObject" class="QuantSampleTypeProperty" version="4">
												<prop name="PropertyTypeName">Quantification Sample Type</prop>
												<prop name="Position">18</prop>
												<prop name="IsDefault">0</prop>
												<prop name="SampleType">qsUnknown</prop>
												<obj name="ChannelProp" class="ChannelProperty" version="1">
													<prop name="ChannelIdx">0</prop>
												</obj>
											</obj>
											<obj name="PropertyObject" class="ChannelGenotype" version="4">
												<prop name="PropertyTypeName">Scanning Genotype</prop>
												<prop name="Position">18</prop>
												<prop name="IsDefault">1</prop>
												<prop name="ReadOnly">1</prop>
												<obj name="ChannelProp" class="ChannelProperty" version="1">
													<prop name="ChannelIdx">0</prop>
												</obj>
											</obj>
											<obj name="PropertyObject" class="GroupChannelTypeProp" version="4">
												<prop name="PropertyTypeName">Scanning Sample Type</prop>
												<prop name="Position">18</prop>
												<prop name="IsDefault">0</prop>
												<prop name="GroupSampleType">mstUnknown</prop>
												<obj name="ChannelProp" class="ChannelProperty" version="1">
													<prop name="ChannelIdx">0</prop>
												</obj>
											</obj>
											<obj name="PropertyObject" class="TargetName" version="4">
												<prop name="PropertyTypeName">Target Name</prop>
												<prop name="Position">18</prop>
												<prop name="IsDefault">1</prop>
												<obj name="ChannelProp" class="ChannelProperty" version="1">
													<prop name="ChannelIdx">0</prop>
												</obj>
											</obj>
											<obj name="PropertyObject" class="RQTargetProperty" version="4">
												<prop name="PropertyTypeName">Target Type</prop>
												<prop name="Position">18</prop>
												<prop name="IsDefault">0</prop>
												<prop name="TargetType">dtNone</prop>
												<obj name="ChannelProp" class="ChannelProperty" version="1">
													<prop name="ChannelIdx">0</prop>
												</obj>
											</obj>
										</list>
									</obj>
								</list>
							</obj>
						</obj>
						<prop name="ChannelPropertyCount">1</prop>
						<prop name="ContainerPosition">18</prop>
						<prop name="HasSampleProperties">1</prop>
						<obj name="SampleProperties" class="PropertyList" version="1">
							<list name="emlist" count="14">
								<obj name="PropertyObject" class="SamplePrefColor" version="4">
									<prop name="PropertyTypeName">Color</prop>
									<prop name="Position">18</prop>
									<prop name="IsDefault">0</prop>
									<prop name="Color">$00000097</prop>
								</obj>
								<obj name="PropertyObject" class="DominantChannelProp" version="4">
									<prop name="PropertyTypeName">Dominant Channel</prop>
									<prop name="Position">18</prop>
									<prop name="IsDefault">0</prop>
									<prop name="DominantChannel">0</prop>
								</obj>
								<obj name="PropertyObject" class="Genotype" version="4">
									<prop name="PropertyTypeName">EndPt Genotype</prop>
									<prop name="Position">18</prop>
									<prop name="IsDefault">1</prop>
									<prop name="ReadOnly">1</prop>
								</obj>
								<obj name="PropertyObject" class="GroupingSample" version="4">
									<prop name="PropertyTypeName">EndPt Sample Type</prop>
									<prop name="Position">18</prop>
									<prop name="IsDefault">0</prop>
									<prop name="GroupSampleType">mstUnknown</prop>
								</obj>
								<obj name="PropertyObject" class="SamplePrefLineStyle" version="4">
									<prop name="PropertyTypeName">Line Style</prop>
									<prop name="Position">18</prop>
									<prop name="IsDefault">0</prop>
									<prop name="LineStyle">psSolid</prop>
								</obj>
								<obj name="PropertyObject" class="GenSampleEditNotes" version="4">
									<prop name="PropertyTypeName">Notes</prop>
									<prop name="Position">18</prop>
									<prop name="IsDefault">1</prop>
								</obj>
								<obj name="PropertyObject" class="SamplePrefPointStyle" version="4">
									<prop name="PropertyTypeName">Point Style</prop>
									<prop name="Position">18</prop>
									<prop name="IsDefault">0</prop>
									<prop name="PointStyle">psNothing</prop>
								</obj>
								<obj name="PropertyObject" class="GenSampleEditPosition" version="4">
									<prop name="PropertyTypeName">Position</prop>
									<prop name="Position">18</prop>
									<prop name="IsDefault">1</prop>
								</obj>
								<obj name="PropertyObject" class="GenSampleEditReplicate" version="4">
									<prop name="PropertyTypeName">Replicate of</prop>
									<prop name="Position">18</prop>
									<prop name="IsDefault">1</prop>
									<prop name="ReplicateOf">-1</prop>
								</obj>
								<obj name="PropertyObject" class="HTCSampleID" version="4">
									<prop name="PropertyTypeName">Sample ID</prop>
									<prop name="Position">18</prop>
									<prop name="IsDefault">1</prop>
								</obj>
								<obj name="PropertyObject" class="GenSampleEditName" version="4">
									<prop name="PropertyTypeName">Sample Name</prop>
									<prop name="Position">18</prop>
									<prop name="IsDefault">1</prop>
									<prop name="name">Sample 19</prop>
								</obj>
								<obj name="PropertyObject" class="HTCSamplePrepNotes" version="4">
									<prop name="PropertyTypeName">Sample Prep Notes</prop>
									<prop name="Position">18</prop>
									<prop name="IsDefault">1</prop>
								</obj>
								<obj name="PropertyObject" class="GenSampleEditSubset" version="4">
									<prop name="PropertyTypeName">Subsets</prop>
									<prop name="Position">18</prop>
									<prop name="IsDefault">1</prop>
								</obj>
								<obj name="PropertyObject" class="SamplePrefWidth" version="5">
									<prop name="PropertyTypeName">Width</prop>
									<prop name="Position">18</prop>
									<prop name="IsDefault">1</prop>
									<prop name="Width">1</prop>
								</obj>
							</list>
						</obj>
					</obj>
					<obj name="item" class="SamplePropInfo" version="1">
						<obj name="ChannelProperties" class="ChanPropList" version="2">
							<obj name="ChannelProperties" class="EMList" version="1">
								<list name="emlist" count="1">
									<obj name="item" class="PropertyList" version="1">
										<list name="emlist" count="12">
											<obj name="PropertyObject" class="RQSampleTargetProperty" version="4">
												<prop name="PropertyTypeName">Combined Sample and Target Type</prop>
												<prop name="Position">19</prop>
												<prop name="IsDefault">0</prop>
												<obj name="ChannelProp" class="ChannelProperty" version="1">
													<prop name="ChannelIdx">0</prop>
												</obj>
											</obj>
											<obj name="PropertyObject" class="QuantConcProperty" version="4">
												<prop name="PropertyTypeName">Concentration</prop>
												<prop name="Position">19</prop>
												<prop name="IsDefault">1</prop>
												<prop name="Concentration">0</prop>
												<obj name="ChannelProp" class="ChannelProperty" version="1">
													<prop name="ChannelIdx">0</prop>
												</obj>
												<prop name="ReadOnly">1</prop>
											</obj>
											<obj name="PropertyObject" class="QuantCpHighProp" version="4">
												<prop name="PropertyTypeName">Cp High</prop>
												<prop name="Position">19</prop>
												<prop name="IsDefault">1</prop>
												<prop name="CpRangeHigh">0</prop>
												<obj name="ChannelProp" class="ChannelProperty" version="1">
													<prop name="ChannelIdx">0</prop>
												</obj>
												<prop name="ReadOnly">1</prop>
											</obj>
											<obj name="PropertyObject" class="QuantCpLowProp" version="4">
												<prop name="PropertyTypeName">Cp Low</prop>
												<prop name="Position">19</prop>
												<prop name="IsDefault">1</prop>
												<prop name="CpRangeLow">0</prop>
												<obj name="ChannelProp" class="ChannelProperty" version="1">
													<prop name="ChannelIdx">0</prop>
												</obj>
												<prop name="ReadOnly">1</prop>
											</obj>
											<obj name="PropertyObject" class="RQEffProp" version="4">
												<prop name="PropertyTypeName">Efficiency</prop>
												<prop name="Position">19</prop>
												<prop name="IsDefault">1</prop>
												<prop name="Efficiency">2</prop>
												<obj name="ChannelProp" class="ChannelProperty" version="1">
													<prop name="ChannelIdx">0</prop>
												</obj>
											</obj>
											<obj name="PropertyObject" class="ChannelGenotype" version="4">
												<prop name="PropertyTypeName">Melt Geno Genotype</prop>
												<prop name="Position">19</prop>
												<prop name="IsDefault">1</prop>
												<prop name="ReadOnly">1</prop>
												<obj name="ChannelProp" class="ChannelProperty" version="1">
													<prop name="ChannelIdx">0</prop>
												</obj>
											</obj>
											<obj name="PropertyObject" class="GroupChannelTypeProp" version="4">
												<prop name="PropertyTypeName">Melt Geno Sample Type</prop>
												<prop name="Position">19</prop>
												<prop name="IsDefault">0</prop>
												<prop name="GroupSampleType">mstUnknown</prop>
												<obj name="ChannelProp" class="ChannelProperty" version="1">
													<prop name="ChannelIdx">0</prop>
												</obj>
											</obj>
											<obj name="PropertyObject" class="QuantSampleTypeProperty" version="4">
												<prop name="PropertyTypeName">Quantification Sample Type</prop>
												<prop name="Position">19</prop>
												<prop name="IsDefault">0</prop>
												<prop name="SampleType">qsUnknown</prop>
												<obj name="ChannelProp" class="ChannelProperty" version="1">
													<prop name="ChannelIdx">0</prop>
												</obj>
											</obj>
											<obj name="PropertyObject" class="ChannelGenotype" version="4">
												<prop name="PropertyTypeName">Scanning Genotype</prop>
												<prop name="Position">19</prop>
												<prop name="IsDefault">1</prop>
												<prop name="ReadOnly">1</prop>
												<obj name="ChannelProp" class="ChannelProperty" version="1">
													<prop name="ChannelIdx">0</prop>
												</obj>
											</obj>
											<obj name="PropertyObject" class="GroupChannelTypeProp" version="4">
												<prop name="PropertyTypeName">Scanning Sample Type</prop>
												<prop name="Position">19</prop>
												<prop name="IsDefault">0</prop>
												<prop name="GroupSampleType">mstUnknown</prop>
												<obj name="ChannelProp" class="ChannelProperty" version="1">
													<prop name="ChannelIdx">0</prop>
												</obj>
											</obj>
											<obj name="PropertyObject" class="TargetName" version="4">
												<prop name="PropertyTypeName">Target Name</prop>
												<prop name="Position">19</prop>
												<prop name="IsDefault">1</prop>
												<obj name="ChannelProp" class="ChannelProperty" version="1">
													<prop name="ChannelIdx">0</prop>
												</obj>
											</obj>
											<obj name="PropertyObject" class="RQTargetProperty" version="4">
												<prop name="PropertyTypeName">Target Type</prop>
												<prop name="Position">19</prop>
												<prop name="IsDefault">0</prop>
												<prop name="TargetType">dtNone</prop>
												<obj name="ChannelProp" class="ChannelProperty" version="1">
													<prop name="ChannelIdx">0</prop>
												</obj>
											</obj>
										</list>
									</obj>
								</list>
							</obj>
						</obj>
						<prop name="ChannelPropertyCount">1</prop>
						<prop name="ContainerPosition">19</prop>
						<prop name="HasSampleProperties">1</prop>
						<obj name="SampleProperties" class="PropertyList" version="1">
							<list name="emlist" count="14">
								<obj name="PropertyObject" class="SamplePrefColor" version="4">
									<prop name="PropertyTypeName">Color</prop>
									<prop name="Position">19</prop>
									<prop name="IsDefault">0</prop>
									<prop name="Color">$00FFFF0F</prop>
								</obj>
								<obj name="PropertyObject" class="DominantChannelProp" version="4">
									<prop name="PropertyTypeName">Dominant Channel</prop>
									<prop name="Position">19</prop>
									<prop name="IsDefault">0</prop>
									<prop name="DominantChannel">0</prop>
								</obj>
								<obj name="PropertyObject" class="Genotype" version="4">
									<prop name="PropertyTypeName">EndPt Genotype</prop>
									<prop name="Position">19</prop>
									<prop name="IsDefault">1</prop>
									<prop name="ReadOnly">1</prop>
								</obj>
								<obj name="PropertyObject" class="GroupingSample" version="4">
									<prop name="PropertyTypeName">EndPt Sample Type</prop>
									<prop name="Position">19</prop>
									<prop name="IsDefault">0</prop>
									<prop name="GroupSampleType">mstUnknown</prop>
								</obj>
								<obj name="PropertyObject" class="SamplePrefLineStyle" version="4">
									<prop name="PropertyTypeName">Line Style</prop>
									<prop name="Position">19</prop>
									<prop name="IsDefault">0</prop>
									<prop name="LineStyle">psSolid</prop>
								</obj>
								<obj name="PropertyObject" class="GenSampleEditNotes" version="4">
									<prop name="PropertyTypeName">Notes</prop>
									<prop name="Position">19</prop>
									<prop name="IsDefault">1</prop>
								</obj>
								<obj name="PropertyObject" class="SamplePrefPointStyle" version="4">
									<prop name="PropertyTypeName">Point Style</prop>
									<prop name="Position">19</prop>
									<prop name="IsDefault">0</prop>
									<prop name="PointStyle">psNothing</prop>
								</obj>
								<obj name="PropertyObject" class="GenSampleEditPosition" version="4">
									<prop name="PropertyTypeName">Position</prop>
									<prop name="Position">19</prop>
									<prop name="IsDefault">1</prop>
								</obj>
								<obj name="PropertyObject" class="GenSampleEditReplicate" version="4">
									<prop name="PropertyTypeName">Replicate of</prop>
									<prop name="Position">19</prop>
									<prop name="IsDefault">1</prop>
									<prop name="ReplicateOf">-1</prop>
								</obj>
								<obj name="PropertyObject" class="HTCSampleID" version="4">
									<prop name="PropertyTypeName">Sample ID</prop>
									<prop name="Position">19</prop>
									<prop name="IsDefault">1</prop>
								</obj>
								<obj name="PropertyObject" class="GenSampleEditName" version="4">
									<prop name="PropertyTypeName">Sample Name</prop>
									<prop name="Position">19</prop>
									<prop name="IsDefault">1</prop>
									<prop name="name">Sample 20</prop>
								</obj>
								<obj name="PropertyObject" class="HTCSamplePrepNotes" version="4">
									<prop name="PropertyTypeName">Sample Prep Notes</prop>
									<prop name="Position">19</prop>
									<prop name="IsDefault">1</prop>
								</obj>
								<obj name="PropertyObject" class="GenSampleEditSubset" version="4">
									<prop name="PropertyTypeName">Subsets</prop>
									<prop name="Position">19</prop>
									<prop name="IsDefault">1</prop>
								</obj>
								<obj name="PropertyObject" class="SamplePrefWidth" version="5">
									<prop name="PropertyTypeName">Width</prop>
									<prop name="Position">19</prop>
									<prop name="IsDefault">1</prop>
									<prop name="Width">1</prop>
								</obj>
							</list>
						</obj>
					</obj>
					<obj name="item" class="SamplePropInfo" version="1">
						<obj name="ChannelProperties" class="ChanPropList" version="2">
							<obj name="ChannelProperties" class="EMList" version="1">
								<list name="emlist" count="1">
									<obj name="item" class="PropertyList" version="1">
										<list name="emlist" count="12">
											<obj name="PropertyObject" class="RQSampleTargetProperty" version="4">
												<prop name="PropertyTypeName">Combined Sample and Target Type</prop>
												<prop name="Position">20</prop>
												<prop name="IsDefault">0</prop>
												<obj name="ChannelProp" class="ChannelProperty" version="1">
													<prop name="ChannelIdx">0</prop>
												</obj>
											</obj>
											<obj name="PropertyObject" class="QuantConcProperty" version="4">
												<prop name="PropertyTypeName">Concentration</prop>
												<prop name="Position">20</prop>
												<prop name="IsDefault">1</prop>
												<prop name="Concentration">0</prop>
												<obj name="ChannelProp" class="ChannelProperty" version="1">
													<prop name="ChannelIdx">0</prop>
												</obj>
												<prop name="ReadOnly">1</prop>
											</obj>
											<obj name="PropertyObject" class="QuantCpHighProp" version="4">
												<prop name="PropertyTypeName">Cp High</prop>
												<prop name="Position">20</prop>
												<prop name="IsDefault">1</prop>
												<prop name="CpRangeHigh">0</prop>
												<obj name="ChannelProp" class="ChannelProperty" version="1">
													<prop name="ChannelIdx">0</prop>
												</obj>
												<prop name="ReadOnly">1</prop>
											</obj>
											<obj name="PropertyObject" class="QuantCpLowProp" version="4">
												<prop name="PropertyTypeName">Cp Low</prop>
												<prop name="Position">20</prop>
												<prop name="IsDefault">1</prop>
												<prop name="CpRangeLow">0</prop>
												<obj name="ChannelProp" class="ChannelProperty" version="1">
													<prop name="ChannelIdx">0</prop>
												</obj>
												<prop name="ReadOnly">1</prop>
											</obj>
											<obj name="PropertyObject" class="RQEffProp" version="4">
												<prop name="PropertyTypeName">Efficiency</prop>
												<prop name="Position">20</prop>
												<prop name="IsDefault">1</prop>
												<prop name="Efficiency">2</prop>
												<obj name="ChannelProp" class="ChannelProperty" version="1">
													<prop name="ChannelIdx">0</prop>
												</obj>
											</obj>
											<obj name="PropertyObject" class="ChannelGenotype" version="4">
												<prop name="PropertyTypeName">Melt Geno Genotype</prop>
												<prop name="Position">20</prop>
												<prop name="IsDefault">1</prop>
												<prop name="ReadOnly">1</prop>
												<obj name="ChannelProp" class="ChannelProperty" version="1">
													<prop name="ChannelIdx">0</prop>
												</obj>
											</obj>
											<obj name="PropertyObject" class="GroupChannelTypeProp" version="4">
												<prop name="PropertyTypeName">Melt Geno Sample Type</prop>
												<prop name="Position">20</prop>
												<prop name="IsDefault">0</prop>
												<prop name="GroupSampleType">mstUnknown</prop>
												<obj name="ChannelProp" class="ChannelProperty" version="1">
													<prop name="ChannelIdx">0</prop>
												</obj>
											</obj>
											<obj name="PropertyObject" class="QuantSampleTypeProperty" version="4">
												<prop name="PropertyTypeName">Quantification Sample Type</prop>
												<prop name="Position">20</prop>
												<prop name="IsDefault">0</prop>
												<prop name="SampleType">qsUnknown</prop>
												<obj name="ChannelProp" class="ChannelProperty" version="1">
													<prop name="ChannelIdx">0</prop>
												</obj>
											</obj>
											<obj name="PropertyObject" class="ChannelGenotype" version="4">
												<prop name="PropertyTypeName">Scanning Genotype</prop>
												<prop name="Position">20</prop>
												<prop name="IsDefault">1</prop>
												<prop name="ReadOnly">1</prop>
												<obj name="ChannelProp" class="ChannelProperty" version="1">
													<prop name="ChannelIdx">0</prop>
												</obj>
											</obj>
											<obj name="PropertyObject" class="GroupChannelTypeProp" version="4">
												<prop name="PropertyTypeName">Scanning Sample Type</prop>
												<prop name="Position">20</prop>
												<prop name="IsDefault">0</prop>
												<prop name="GroupSampleType">mstUnknown</prop>
												<obj name="ChannelProp" class="ChannelProperty" version="1">
													<prop name="ChannelIdx">0</prop>
												</obj>
											</obj>
											<obj name="PropertyObject" class="TargetName" version="4">
												<prop name="PropertyTypeName">Target Name</prop>
												<prop name="Position">20</prop>
												<prop name="IsDefault">1</prop>
												<obj name="ChannelProp" class="ChannelProperty" version="1">
													<prop name="ChannelIdx">0</prop>
												</obj>
											</obj>
											<obj name="PropertyObject" class="RQTargetProperty" version="4">
												<prop name="PropertyTypeName">Target Type</prop>
												<prop name="Position">20</prop>
												<prop name="IsDefault">0</prop>
												<prop name="TargetType">dtNone</prop>
												<obj name="ChannelProp" class="ChannelProperty" version="1">
													<prop name="ChannelIdx">0</prop>
												</obj>
											</obj>
										</list>
									</obj>
								</list>
							</obj>
						</obj>
						<prop name="ChannelPropertyCount">1</prop>
						<prop name="ContainerPosition">20</prop>
						<prop name="HasSampleProperties">1</prop>
						<obj name="SampleProperties" class="PropertyList" version="1">
							<list name="emlist" count="14">
								<obj name="PropertyObject" class="SamplePrefColor" version="4">
									<prop name="PropertyTypeName">Color</prop>
									<prop name="Position">20</prop>
									<prop name="IsDefault">0</prop>
									<prop name="Color">$00404000</prop>
								</obj>
								<obj name="PropertyObject" class="DominantChannelProp" version="4">
									<prop name="PropertyTypeName">Dominant Channel</prop>
									<prop name="Position">20</prop>
									<prop name="IsDefault">0</prop>
									<prop name="DominantChannel">0</prop>
								</obj>
								<obj name="PropertyObject" class="Genotype" version="4">
									<prop name="PropertyTypeName">EndPt Genotype</prop>
									<prop name="Position">20</prop>
									<prop name="IsDefault">1</prop>
									<prop name="ReadOnly">1</prop>
								</obj>
								<obj name="PropertyObject" class="GroupingSample" version="4">
									<prop name="PropertyTypeName">EndPt Sample Type</prop>
									<prop name="Position">20</prop>
									<prop name="IsDefault">0</prop>
									<prop name="GroupSampleType">mstUnknown</prop>
								</obj>
								<obj name="PropertyObject" class="SamplePrefLineStyle" version="4">
									<prop name="PropertyTypeName">Line Style</prop>
									<prop name="Position">20</prop>
									<prop name="IsDefault">0</prop>
									<prop name="LineStyle">psSolid</prop>
								</obj>
								<obj name="PropertyObject" class="GenSampleEditNotes" version="4">
									<prop name="PropertyTypeName">Notes</prop>
									<prop name="Position">20</prop>
									<prop name="IsDefault">1</prop>
								</obj>
								<obj name="PropertyObject" class="SamplePrefPointStyle" version="4">
									<prop name="PropertyTypeName">Point Style</prop>
									<prop name="Position">20</prop>
									<prop name="IsDefault">0</prop>
									<prop name="PointStyle">psNothing</prop>
								</obj>
								<obj name="PropertyObject" class="GenSampleEditPosition" version="4">
									<prop name="PropertyTypeName">Position</prop>
									<prop name="Position">20</prop>
									<prop name="IsDefault">1</prop>
								</obj>
								<obj name="PropertyObject" class="GenSampleEditReplicate" version="4">
									<prop name="PropertyTypeName">Replicate of</prop>
									<prop name="Position">20</prop>
									<prop name="IsDefault">1</prop>
									<prop name="ReplicateOf">-1</prop>
								</obj>
								<obj name="PropertyObject" class="HTCSampleID" version="4">
									<prop name="PropertyTypeName">Sample ID</prop>
									<prop name="Position">20</prop>
									<prop name="IsDefault">1</prop>
								</obj>
								<obj name="PropertyObject" class="GenSampleEditName" version="4">
									<prop name="PropertyTypeName">Sample Name</prop>
									<prop name="Position">20</prop>
									<prop name="IsDefault">1</prop>
									<prop name="name">Sample 21</prop>
								</obj>
								<obj name="PropertyObject" class="HTCSamplePrepNotes" version="4">
									<prop name="PropertyTypeName">Sample Prep Notes</prop>
									<prop name="Position">20</prop>
									<prop name="IsDefault">1</prop>
								</obj>
								<obj name="PropertyObject" class="GenSampleEditSubset" version="4">
									<prop name="PropertyTypeName">Subsets</prop>
									<prop name="Position">20</prop>
									<prop name="IsDefault">1</prop>
								</obj>
								<obj name="PropertyObject" class="SamplePrefWidth" version="5">
									<prop name="PropertyTypeName">Width</prop>
									<prop name="Position">20</prop>
									<prop name="IsDefault">1</prop>
									<prop name="Width">1</prop>
								</obj>
							</list>
						</obj>
					</obj>
					<obj name="item" class="SamplePropInfo" version="1">
						<obj name="ChannelProperties" class="ChanPropList" version="2">
							<obj name="ChannelProperties" class="EMList" version="1">
								<list name="emlist" count="1">
									<obj name="item" class="PropertyList" version="1">
										<list name="emlist" count="12">
											<obj name="PropertyObject" class="RQSampleTargetProperty" version="4">
												<prop name="PropertyTypeName">Combined Sample and Target Type</prop>
												<prop name="Position">21</prop>
												<prop name="IsDefault">0</prop>
												<obj name="ChannelProp" class="ChannelProperty" version="1">
													<prop name="ChannelIdx">0</prop>
												</obj>
											</obj>
											<obj name="PropertyObject" class="QuantConcProperty" version="4">
												<prop name="PropertyTypeName">Concentration</prop>
												<prop name="Position">21</prop>
												<prop name="IsDefault">1</prop>
												<prop name="Concentration">0</prop>
												<obj name="ChannelProp" class="ChannelProperty" version="1">
													<prop name="ChannelIdx">0</prop>
												</obj>
												<prop name="ReadOnly">1</prop>
											</obj>
											<obj name="PropertyObject" class="QuantCpHighProp" version="4">
												<prop name="PropertyTypeName">Cp High</prop>
												<prop name="Position">21</prop>
												<prop name="IsDefault">1</prop>
												<prop name="CpRangeHigh">0</prop>
												<obj name="ChannelProp" class="ChannelProperty" version="1">
													<prop name="ChannelIdx">0</prop>
												</obj>
												<prop name="ReadOnly">1</prop>
											</obj>
											<obj name="PropertyObject" class="QuantCpLowProp" version="4">
												<prop name="PropertyTypeName">Cp Low</prop>
												<prop name="Position">21</prop>
												<prop name="IsDefault">1</prop>
												<prop name="CpRangeLow">0</prop>
												<obj name="ChannelProp" class="ChannelProperty" version="1">
													<prop name="ChannelIdx">0</prop>
												</obj>
												<prop name="ReadOnly">1</prop>
											</obj>
											<obj name="PropertyObject" class="RQEffProp" version="4">
												<prop name="PropertyTypeName">Efficiency</prop>
												<prop name="Position">21</prop>
												<prop name="IsDefault">1</prop>
												<prop name="Efficiency">2</prop>
												<obj name="ChannelProp" class="ChannelProperty" version="1">
													<prop name="ChannelIdx">0</prop>
												</obj>
											</obj>
											<obj name="PropertyObject" class="ChannelGenotype" version="4">
												<prop name="PropertyTypeName">Melt Geno Genotype</prop>
												<prop name="Position">21</prop>
												<prop name="IsDefault">1</prop>
												<prop name="ReadOnly">1</prop>
												<obj name="ChannelProp" class="ChannelProperty" version="1">
													<prop name="ChannelIdx">0</prop>
												</obj>
											</obj>
											<obj name="PropertyObject" class="GroupChannelTypeProp" version="4">
												<prop name="PropertyTypeName">Melt Geno Sample Type</prop>
												<prop name="Position">21</prop>
												<prop name="IsDefault">0</prop>
												<prop name="GroupSampleType">mstUnknown</prop>
												<obj name="ChannelProp" class="ChannelProperty" version="1">
													<prop name="ChannelIdx">0</prop>
												</obj>
											</obj>
											<obj name="PropertyObject" class="QuantSampleTypeProperty" version="4">
												<prop name="PropertyTypeName">Quantification Sample Type</prop>
												<prop name="Position">21</prop>
												<prop name="IsDefault">0</prop>
												<prop name="SampleType">qsUnknown</prop>
												<obj name="ChannelProp" class="ChannelProperty" version="1">
													<prop name="ChannelIdx">0</prop>
												</obj>
											</obj>
											<obj name="PropertyObject" class="ChannelGenotype" version="4">
												<prop name="PropertyTypeName">Scanning Genotype</prop>
												<prop name="Position">21</prop>
												<prop name="IsDefault">1</prop>
												<prop name="ReadOnly">1</prop>
												<obj name="ChannelProp" class="ChannelProperty" version="1">
													<prop name="ChannelIdx">0</prop>
												</obj>
											</obj>
											<obj name="PropertyObject" class="GroupChannelTypeProp" version="4">
												<prop name="PropertyTypeName">Scanning Sample Type</prop>
												<prop name="Position">21</prop>
												<prop name="IsDefault">0</prop>
												<prop name="GroupSampleType">mstUnknown</prop>
												<obj name="ChannelProp" class="ChannelProperty" version="1">
													<prop name="ChannelIdx">0</prop>
												</obj>
											</obj>
											<obj name="PropertyObject" class="TargetName" version="4">
												<prop name="PropertyTypeName">Target Name</prop>
												<prop name="Position">21</prop>
												<prop name="IsDefault">1</prop>
												<obj name="ChannelProp" class="ChannelProperty" version="1">
													<prop name="ChannelIdx">0</prop>
												</obj>
											</obj>
											<obj name="PropertyObject" class="RQTargetProperty" version="4">
												<prop name="PropertyTypeName">Target Type</prop>
												<prop name="Position">21</prop>
												<prop name="IsDefault">0</prop>
												<prop name="TargetType">dtNone</prop>
												<obj name="ChannelProp" class="ChannelProperty" version="1">
													<prop name="ChannelIdx">0</prop>
												</obj>
											</obj>
										</list>
									</obj>
								</list>
							</obj>
						</obj>
						<prop name="ChannelPropertyCount">1</prop>
						<prop name="ContainerPosition">21</prop>
						<prop name="HasSampleProperties">1</prop>
						<obj name="SampleProperties" class="PropertyList" version="1">
							<list name="emlist" count="14">
								<obj name="PropertyObject" class="SamplePrefColor" version="4">
									<prop name="PropertyTypeName">Color</prop>
									<prop name="Position">21</prop>
									<prop name="IsDefault">0</prop>
									<prop name="Color">$004080FF</prop>
								</obj>
								<obj name="PropertyObject" class="DominantChannelProp" version="4">
									<prop name="PropertyTypeName">Dominant Channel</prop>
									<prop name="Position">21</prop>
									<prop name="IsDefault">0</prop>
									<prop name="DominantChannel">0</prop>
								</obj>
								<obj name="PropertyObject" class="Genotype" version="4">
									<prop name="PropertyTypeName">EndPt Genotype</prop>
									<prop name="Position">21</prop>
									<prop name="IsDefault">1</prop>
									<prop name="ReadOnly">1</prop>
								</obj>
								<obj name="PropertyObject" class="GroupingSample" version="4">
									<prop name="PropertyTypeName">EndPt Sample Type</prop>
									<prop name="Position">21</prop>
									<prop name="IsDefault">0</prop>
									<prop name="GroupSampleType">mstUnknown</prop>
								</obj>
								<obj name="PropertyObject" class="SamplePrefLineStyle" version="4">
									<prop name="PropertyTypeName">Line Style</prop>
									<prop name="Position">21</prop>
									<prop name="IsDefault">0</prop>
									<prop name="LineStyle">psSolid</prop>
								</obj>
								<obj name="PropertyObject" class="GenSampleEditNotes" version="4">
									<prop name="PropertyTypeName">Notes</prop>
									<prop name="Position">21</prop>
									<prop name="IsDefault">1</prop>
								</obj>
								<obj name="PropertyObject" class="SamplePrefPointStyle" version="4">
									<prop name="PropertyTypeName">Point Style</prop>
									<prop name="Position">21</prop>
									<prop name="IsDefault">0</prop>
									<prop name="PointStyle">psNothing</prop>
								</obj>
								<obj name="PropertyObject" class="GenSampleEditPosition" version="4">
									<prop name="PropertyTypeName">Position</prop>
									<prop name="Position">21</prop>
									<prop name="IsDefault">1</prop>
								</obj>
								<obj name="PropertyObject" class="GenSampleEditReplicate" version="4">
									<prop name="PropertyTypeName">Replicate of</prop>
									<prop name="Position">21</prop>
									<prop name="IsDefault">1</prop>
									<prop name="ReplicateOf">-1</prop>
								</obj>
								<obj name="PropertyObject" class="HTCSampleID" version="4">
									<prop name="PropertyTypeName">Sample ID</prop>
									<prop name="Position">21</prop>
									<prop name="IsDefault">1</prop>
								</obj>
								<obj name="PropertyObject" class="GenSampleEditName" version="4">
									<prop name="PropertyTypeName">Sample Name</prop>
									<prop name="Position">21</prop>
									<prop name="IsDefault">1</prop>
									<prop name="name">Sample 22</prop>
								</obj>
								<obj name="PropertyObject" class="HTCSamplePrepNotes" version="4">
									<prop name="PropertyTypeName">Sample Prep Notes</prop>
									<prop name="Position">21</prop>
									<prop name="IsDefault">1</prop>
								</obj>
								<obj name="PropertyObject" class="GenSampleEditSubset" version="4">
									<prop name="PropertyTypeName">Subsets</prop>
									<prop name="Position">21</prop>
									<prop name="IsDefault">1</prop>
								</obj>
								<obj name="PropertyObject" class="SamplePrefWidth" version="5">
									<prop name="PropertyTypeName">Width</prop>
									<prop name="Position">21</prop>
									<prop name="IsDefault">1</prop>
									<prop name="Width">1</prop>
								</obj>
							</list>
						</obj>
					</obj>
					<obj name="item" class="SamplePropInfo" version="1">
						<obj name="ChannelProperties" class="ChanPropList" version="2">
							<obj name="ChannelProperties" class="EMList" version="1">
								<list name="emlist" count="1">
									<obj name="item" class="PropertyList" version="1">
										<list name="emlist" count="12">
											<obj name="PropertyObject" class="RQSampleTargetProperty" version="4">
												<prop name="PropertyTypeName">Combined Sample and Target Type</prop>
												<prop name="Position">22</prop>
												<prop name="IsDefault">0</prop>
												<obj name="ChannelProp" class="ChannelProperty" version="1">
													<prop name="ChannelIdx">0</prop>
												</obj>
											</obj>
											<obj name="PropertyObject" class="QuantConcProperty" version="4">
												<prop name="PropertyTypeName">Concentration</prop>
												<prop name="Position">22</prop>
												<prop name="IsDefault">1</prop>
												<prop name="Concentration">0</prop>
												<obj name="ChannelProp" class="ChannelProperty" version="1">
													<prop name="ChannelIdx">0</prop>
												</obj>
												<prop name="ReadOnly">1</prop>
											</obj>
											<obj name="PropertyObject" class="QuantCpHighProp" version="4">
												<prop name="PropertyTypeName">Cp High</prop>
												<prop name="Position">22</prop>
												<prop name="IsDefault">1</prop>
												<prop name="CpRangeHigh">0</prop>
												<obj name="ChannelProp" class="ChannelProperty" version="1">
													<prop name="ChannelIdx">0</prop>
												</obj>
												<prop name="ReadOnly">1</prop>
											</obj>
											<obj name="PropertyObject" class="QuantCpLowProp" version="4">
												<prop name="PropertyTypeName">Cp Low</prop>
												<prop name="Position">22</prop>
												<prop name="IsDefault">1</prop>
												<prop name="CpRangeLow">0</prop>
												<obj name="ChannelProp" class="ChannelProperty" version="1">
													<prop name="ChannelIdx">0</prop>
												</obj>
												<prop name="ReadOnly">1</prop>
											</obj>
											<obj name="PropertyObject" class="RQEffProp" version="4">
												<prop name="PropertyTypeName">Efficiency</prop>
												<prop name="Position">22</prop>
												<prop name="IsDefault">1</prop>
												<prop name="Efficiency">2</prop>
												<obj name="ChannelProp" class="ChannelProperty" version="1">
													<prop name="ChannelIdx">0</prop>
												</obj>
											</obj>
											<obj name="PropertyObject" class="ChannelGenotype" version="4">
												<prop name="PropertyTypeName">Melt Geno Genotype</prop>
												<prop name="Position">22</prop>
												<prop name="IsDefault">1</prop>
												<prop name="ReadOnly">1</prop>
												<obj name="ChannelProp" class="ChannelProperty" version="1">
													<prop name="ChannelIdx">0</prop>
												</obj>
											</obj>
											<obj name="PropertyObject" class="GroupChannelTypeProp" version="4">
												<prop name="PropertyTypeName">Melt Geno Sample Type</prop>
												<prop name="Position">22</prop>
												<prop name="IsDefault">0</prop>
												<prop name="GroupSampleType">mstUnknown</prop>
												<obj name="ChannelProp" class="ChannelProperty" version="1">
													<prop name="ChannelIdx">0</prop>
												</obj>
											</obj>
											<obj name="PropertyObject" class="QuantSampleTypeProperty" version="4">
												<prop name="PropertyTypeName">Quantification Sample Type</prop>
												<prop name="Position">22</prop>
												<prop name="IsDefault">0</prop>
												<prop name="SampleType">qsUnknown</prop>
												<obj name="ChannelProp" class="ChannelProperty" version="1">
													<prop name="ChannelIdx">0</prop>
												</obj>
											</obj>
											<obj name="PropertyObject" class="ChannelGenotype" version="4">
												<prop name="PropertyTypeName">Scanning Genotype</prop>
												<prop name="Position">22</prop>
												<prop name="IsDefault">1</prop>
												<prop name="ReadOnly">1</prop>
												<obj name="ChannelProp" class="ChannelProperty" version="1">
													<prop name="ChannelIdx">0</prop>
												</obj>
											</obj>
											<obj name="PropertyObject" class="GroupChannelTypeProp" version="4">
												<prop name="PropertyTypeName">Scanning Sample Type</prop>
												<prop name="Position">22</prop>
												<prop name="IsDefault">0</prop>
												<prop name="GroupSampleType">mstUnknown</prop>
												<obj name="ChannelProp" class="ChannelProperty" version="1">
													<prop name="ChannelIdx">0</prop>
												</obj>
											</obj>
											<obj name="PropertyObject" class="TargetName" version="4">
												<prop name="PropertyTypeName">Target Name</prop>
												<prop name="Position">22</prop>
												<prop name="IsDefault">1</prop>
												<obj name="ChannelProp" class="ChannelProperty" version="1">
													<prop name="ChannelIdx">0</prop>
												</obj>
											</obj>
											<obj name="PropertyObject" class="RQTargetProperty" version="4">
												<prop name="PropertyTypeName">Target Type</prop>
												<prop name="Position">22</prop>
												<prop name="IsDefault">0</prop>
												<prop name="TargetType">dtNone</prop>
												<obj name="ChannelProp" class="ChannelProperty" version="1">
													<prop name="ChannelIdx">0</prop>
												</obj>
											</obj>
										</list>
									</obj>
								</list>
							</obj>
						</obj>
						<prop name="ChannelPropertyCount">1</prop>
						<prop name="ContainerPosition">22</prop>
						<prop name="HasSampleProperties">1</prop>
						<obj name="SampleProperties" class="PropertyList" version="1">
							<list name="emlist" count="14">
								<obj name="PropertyObject" class="SamplePrefColor" version="4">
									<prop name="PropertyTypeName">Color</prop>
									<prop name="Position">22</prop>
									<prop name="IsDefault">0</prop>
									<prop name="Color">$00FD0299</prop>
								</obj>
								<obj name="PropertyObject" class="DominantChannelProp" version="4">
									<prop name="PropertyTypeName">Dominant Channel</prop>
									<prop name="Position">22</prop>
									<prop name="IsDefault">0</prop>
									<prop name="DominantChannel">0</prop>
								</obj>
								<obj name="PropertyObject" class="Genotype" version="4">
									<prop name="PropertyTypeName">EndPt Genotype</prop>
									<prop name="Position">22</prop>
									<prop name="IsDefault">1</prop>
									<prop name="ReadOnly">1</prop>
								</obj>
								<obj name="PropertyObject" class="GroupingSample" version="4">
									<prop name="PropertyTypeName">EndPt Sample Type</prop>
									<prop name="Position">22</prop>
									<prop name="IsDefault">0</prop>
									<prop name="GroupSampleType">mstUnknown</prop>
								</obj>
								<obj name="PropertyObject" class="SamplePrefLineStyle" version="4">
									<prop name="PropertyTypeName">Line Style</prop>
									<prop name="Position">22</prop>
									<prop name="IsDefault">0</prop>
									<prop name="LineStyle">psSolid</prop>
								</obj>
								<obj name="PropertyObject" class="GenSampleEditNotes" version="4">
									<prop name="PropertyTypeName">Notes</prop>
									<prop name="Position">22</prop>
									<prop name="IsDefault">1</prop>
								</obj>
								<obj name="PropertyObject" class="SamplePrefPointStyle" version="4">
									<prop name="PropertyTypeName">Point Style</prop>
									<prop name="Position">22</prop>
									<prop name="IsDefault">0</prop>
									<prop name="PointStyle">psNothing</prop>
								</obj>
								<obj name="PropertyObject" class="GenSampleEditPosition" version="4">
									<prop name="PropertyTypeName">Position</prop>
									<prop name="Position">22</prop>
									<prop name="IsDefault">1</prop>
								</obj>
								<obj name="PropertyObject" class="GenSampleEditReplicate" version="4">
									<prop name="PropertyTypeName">Replicate of</prop>
									<prop name="Position">22</prop>
									<prop name="IsDefault">1</prop>
									<prop name="ReplicateOf">-1</prop>
								</obj>
								<obj name="PropertyObject" class="HTCSampleID" version="4">
									<prop name="PropertyTypeName">Sample ID</prop>
									<prop name="Position">22</prop>
									<prop name="IsDefault">1</prop>
								</obj>
								<obj name="PropertyObject" class="GenSampleEditName" version="4">
									<prop name="PropertyTypeName">Sample Name</prop>
									<prop name="Position">22</prop>
									<prop name="IsDefault">1</prop>
									<prop name="name">Sample 23</prop>
								</obj>
								<obj name="PropertyObject" class="HTCSamplePrepNotes" version="4">
									<prop name="PropertyTypeName">Sample Prep Notes</prop>
									<prop name="Position">22</prop>
									<prop name="IsDefault">1</prop>
								</obj>
								<obj name="PropertyObject" class="GenSampleEditSubset" version="4">
									<prop name="PropertyTypeName">Subsets</prop>
									<prop name="Position">22</prop>
									<prop name="IsDefault">1</prop>
								</obj>
								<obj name="PropertyObject" class="SamplePrefWidth" version="5">
									<prop name="PropertyTypeName">Width</prop>
									<prop name="Position">22</prop>
									<prop name="IsDefault">1</prop>
									<prop name="Width">1</prop>
								</obj>
							</list>
						</obj>
					</obj>
					<obj name="item" class="SamplePropInfo" version="1">
						<obj name="ChannelProperties" class="ChanPropList" version="2">
							<obj name="ChannelProperties" class="EMList" version="1">
								<list name="emlist" count="1">
									<obj name="item" class="PropertyList" version="1">
										<list name="emlist" count="12">
											<obj name="PropertyObject" class="RQSampleTargetProperty" version="4">
												<prop name="PropertyTypeName">Combined Sample and Target Type</prop>
												<prop name="Position">23</prop>
												<prop name="IsDefault">0</prop>
												<obj name="ChannelProp" class="ChannelProperty" version="1">
													<prop name="ChannelIdx">0</prop>
												</obj>
											</obj>
											<obj name="PropertyObject" class="QuantConcProperty" version="4">
												<prop name="PropertyTypeName">Concentration</prop>
												<prop name="Position">23</prop>
												<prop name="IsDefault">1</prop>
												<prop name="Concentration">0</prop>
												<obj name="ChannelProp" class="ChannelProperty" version="1">
													<prop name="ChannelIdx">0</prop>
												</obj>
												<prop name="ReadOnly">1</prop>
											</obj>
											<obj name="PropertyObject" class="QuantCpHighProp" version="4">
												<prop name="PropertyTypeName">Cp High</prop>
												<prop name="Position">23</prop>
												<prop name="IsDefault">1</prop>
												<prop name="CpRangeHigh">0</prop>
												<obj name="ChannelProp" class="ChannelProperty" version="1">
													<prop name="ChannelIdx">0</prop>
												</obj>
												<prop name="ReadOnly">1</prop>
											</obj>
											<obj name="PropertyObject" class="QuantCpLowProp" version="4">
												<prop name="PropertyTypeName">Cp Low</prop>
												<prop name="Position">23</prop>
												<prop name="IsDefault">1</prop>
												<prop name="CpRangeLow">0</prop>
												<obj name="ChannelProp" class="ChannelProperty" version="1">
													<prop name="ChannelIdx">0</prop>
												</obj>
												<prop name="ReadOnly">1</prop>
											</obj>
											<obj name="PropertyObject" class="RQEffProp" version="4">
												<prop name="PropertyTypeName">Efficiency</prop>
												<prop name="Position">23</prop>
												<prop name="IsDefault">1</prop>
												<prop name="Efficiency">2</prop>
												<obj name="ChannelProp" class="ChannelProperty" version="1">
													<prop name="ChannelIdx">0</prop>
												</obj>
											</obj>
											<obj name="PropertyObject" class="ChannelGenotype" version="4">
												<prop name="PropertyTypeName">Melt Geno Genotype</prop>
												<prop name="Position">23</prop>
												<prop name="IsDefault">1</prop>
												<prop name="ReadOnly">1</prop>
												<obj name="ChannelProp" class="ChannelProperty" version="1">
													<prop name="ChannelIdx">0</prop>
												</obj>
											</obj>
											<obj name="PropertyObject" class="GroupChannelTypeProp" version="4">
												<prop name="PropertyTypeName">Melt Geno Sample Type</prop>
												<prop name="Position">23</prop>
												<prop name="IsDefault">0</prop>
												<prop name="GroupSampleType">mstUnknown</prop>
												<obj name="ChannelProp" class="ChannelProperty" version="1">
													<prop name="ChannelIdx">0</prop>
												</obj>
											</obj>
											<obj name="PropertyObject" class="QuantSampleTypeProperty" version="4">
												<prop name="PropertyTypeName">Quantification Sample Type</prop>
												<prop name="Position">23</prop>
												<prop name="IsDefault">0</prop>
												<prop name="SampleType">qsUnknown</prop>
												<obj name="ChannelProp" class="ChannelProperty" version="1">
													<prop name="ChannelIdx">0</prop>
												</obj>
											</obj>
											<obj name="PropertyObject" class="ChannelGenotype" version="4">
												<prop name="PropertyTypeName">Scanning Genotype</prop>
												<prop name="Position">23</prop>
												<prop name="IsDefault">1</prop>
												<prop name="ReadOnly">1</prop>
												<obj name="ChannelProp" class="ChannelProperty" version="1">
													<prop name="ChannelIdx">0</prop>
												</obj>
											</obj>
											<obj name="PropertyObject" class="GroupChannelTypeProp" version="4">
												<prop name="PropertyTypeName">Scanning Sample Type</prop>
												<prop name="Position">23</prop>
												<prop name="IsDefault">0</prop>
												<prop name="GroupSampleType">mstUnknown</prop>
												<obj name="ChannelProp" class="ChannelProperty" version="1">
													<prop name="ChannelIdx">0</prop>
												</obj>
											</obj>
											<obj name="PropertyObject" class="TargetName" version="4">
												<prop name="PropertyTypeName">Target Name</prop>
												<prop name="Position">23</prop>
												<prop name="IsDefault">1</prop>
												<obj name="ChannelProp" class="ChannelProperty" version="1">
													<prop name="ChannelIdx">0</prop>
												</obj>
											</obj>
											<obj name="PropertyObject" class="RQTargetProperty" version="4">
												<prop name="PropertyTypeName">Target Type</prop>
												<prop name="Position">23</prop>
												<prop name="IsDefault">0</prop>
												<prop name="TargetType">dtNone</prop>
												<obj name="ChannelProp" class="ChannelProperty" version="1">
													<prop name="ChannelIdx">0</prop>
												</obj>
											</obj>
										</list>
									</obj>
								</list>
							</obj>
						</obj>
						<prop name="ChannelPropertyCount">1</prop>
						<prop name="ContainerPosition">23</prop>
						<prop name="HasSampleProperties">1</prop>
						<obj name="SampleProperties" class="PropertyList" version="1">
							<list name="emlist" count="14">
								<obj name="PropertyObject" class="SamplePrefColor" version="4">
									<prop name="PropertyTypeName">Color</prop>
									<prop name="Position">23</prop>
									<prop name="IsDefault">0</prop>
									<prop name="Color">$0026C4B8</prop>
								</obj>
								<obj name="PropertyObject" class="DominantChannelProp" version="4">
									<prop name="PropertyTypeName">Dominant Channel</prop>
									<prop name="Position">23</prop>
									<prop name="IsDefault">0</prop>
									<prop name="DominantChannel">0</prop>
								</obj>
								<obj name="PropertyObject" class="Genotype" version="4">
									<prop name="PropertyTypeName">EndPt Genotype</prop>
									<prop name="Position">23</prop>
									<prop name="IsDefault">1</prop>
									<prop name="ReadOnly">1</prop>
								</obj>
								<obj name="PropertyObject" class="GroupingSample" version="4">
									<prop name="PropertyTypeName">EndPt Sample Type</prop>
									<prop name="Position">23</prop>
									<prop name="IsDefault">0</prop>
									<prop name="GroupSampleType">mstUnknown</prop>
								</obj>
								<obj name="PropertyObject" class="SamplePrefLineStyle" version="4">
									<prop name="PropertyTypeName">Line Style</prop>
									<prop name="Position">23</prop>
									<prop name="IsDefault">0</prop>
									<prop name="LineStyle">psSolid</prop>
								</obj>
								<obj name="PropertyObject" class="GenSampleEditNotes" version="4">
									<prop name="PropertyTypeName">Notes</prop>
									<prop name="Position">23</prop>
									<prop name="IsDefault">1</prop>
								</obj>
								<obj name="PropertyObject" class="SamplePrefPointStyle" version="4">
									<prop name="PropertyTypeName">Point Style</prop>
									<prop name="Position">23</prop>
									<prop name="IsDefault">0</prop>
									<prop name="PointStyle">psNothing</prop>
								</obj>
								<obj name="PropertyObject" class="GenSampleEditPosition" version="4">
									<prop name="PropertyTypeName">Position</prop>
									<prop name="Position">23</prop>
									<prop name="IsDefault">1</prop>
								</obj>
								<obj name="PropertyObject" class="GenSampleEditReplicate" version="4">
									<prop name="PropertyTypeName">Replicate of</prop>
									<prop name="Position">23</prop>
									<prop name="IsDefault">1</prop>
									<prop name="ReplicateOf">-1</prop>
								</obj>
								<obj name="PropertyObject" class="HTCSampleID" version="4">
									<prop name="PropertyTypeName">Sample ID</prop>
									<prop name="Position">23</prop>
									<prop name="IsDefault">1</prop>
								</obj>
								<obj name="PropertyObject" class="GenSampleEditName" version="4">
									<prop name="PropertyTypeName">Sample Name</prop>
									<prop name="Position">23</prop>
									<prop name="IsDefault">1</prop>
									<prop name="name">Sample 24</prop>
								</obj>
								<obj name="PropertyObject" class="HTCSamplePrepNotes" version="4">
									<prop name="PropertyTypeName">Sample Prep Notes</prop>
									<prop name="Position">23</prop>
									<prop name="IsDefault">1</prop>
								</obj>
								<obj name="PropertyObject" class="GenSampleEditSubset" version="4">
									<prop name="PropertyTypeName">Subsets</prop>
									<prop name="Position">23</prop>
									<prop name="IsDefault">1</prop>
								</obj>
								<obj name="PropertyObject" class="SamplePrefWidth" version="5">
									<prop name="PropertyTypeName">Width</prop>
									<prop name="Position">23</prop>
									<prop name="IsDefault">1</prop>
									<prop name="Width">1</prop>
								</obj>
							</list>
						</obj>
					</obj>
					<obj name="item" class="SamplePropInfo" version="1">
						<obj name="ChannelProperties" class="ChanPropList" version="2">
							<obj name="ChannelProperties" class="EMList" version="1">
								<list name="emlist" count="1">
									<obj name="item" class="PropertyList" version="1">
										<list name="emlist" count="12">
											<obj name="PropertyObject" class="RQSampleTargetProperty" version="4">
												<prop name="PropertyTypeName">Combined Sample and Target Type</prop>
												<prop name="Position">24</prop>
												<prop name="IsDefault">0</prop>
												<obj name="ChannelProp" class="ChannelProperty" version="1">
													<prop name="ChannelIdx">0</prop>
												</obj>
											</obj>
											<obj name="PropertyObject" class="QuantConcProperty" version="4">
												<prop name="PropertyTypeName">Concentration</prop>
												<prop name="Position">24</prop>
												<prop name="IsDefault">1</prop>
												<prop name="Concentration">0</prop>
												<obj name="ChannelProp" class="ChannelProperty" version="1">
													<prop name="ChannelIdx">0</prop>
												</obj>
												<prop name="ReadOnly">1</prop>
											</obj>
											<obj name="PropertyObject" class="QuantCpHighProp" version="4">
												<prop name="PropertyTypeName">Cp High</prop>
												<prop name="Position">24</prop>
												<prop name="IsDefault">1</prop>
												<prop name="CpRangeHigh">0</prop>
												<obj name="ChannelProp" class="ChannelProperty" version="1">
													<prop name="ChannelIdx">0</prop>
												</obj>
												<prop name="ReadOnly">1</prop>
											</obj>
											<obj name="PropertyObject" class="QuantCpLowProp" version="4">
												<prop name="PropertyTypeName">Cp Low</prop>
												<prop name="Position">24</prop>
												<prop name="IsDefault">1</prop>
												<prop name="CpRangeLow">0</prop>
												<obj name="ChannelProp" class="ChannelProperty" version="1">
													<prop name="ChannelIdx">0</prop>
												</obj>
												<prop name="ReadOnly">1</prop>
											</obj>
											<obj name="PropertyObject" class="RQEffProp" version="4">
												<prop name="PropertyTypeName">Efficiency</prop>
												<prop name="Position">24</prop>
												<prop name="IsDefault">1</prop>
												<prop name="Efficiency">2</prop>
												<obj name="ChannelProp" class="ChannelProperty" version="1">
													<prop name="ChannelIdx">0</prop>
												</obj>
											</obj>
											<obj name="PropertyObject" class="ChannelGenotype" version="4">
												<prop name="PropertyTypeName">Melt Geno Genotype</prop>
												<prop name="Position">24</prop>
												<prop name="IsDefault">1</prop>
												<prop name="ReadOnly">1</prop>
												<obj name="ChannelProp" class="ChannelProperty" version="1">
													<prop name="ChannelIdx">0</prop>
												</obj>
											</obj>
											<obj name="PropertyObject" class="GroupChannelTypeProp" version="4">
												<prop name="PropertyTypeName">Melt Geno Sample Type</prop>
												<prop name="Position">24</prop>
												<prop name="IsDefault">0</prop>
												<prop name="GroupSampleType">mstUnknown</prop>
												<obj name="ChannelProp" class="ChannelProperty" version="1">
													<prop name="ChannelIdx">0</prop>
												</obj>
											</obj>
											<obj name="PropertyObject" class="QuantSampleTypeProperty" version="4">
												<prop name="PropertyTypeName">Quantification Sample Type</prop>
												<prop name="Position">24</prop>
												<prop name="IsDefault">0</prop>
												<prop name="SampleType">qsUnknown</prop>
												<obj name="ChannelProp" class="ChannelProperty" version="1">
													<prop name="ChannelIdx">0</prop>
												</obj>
											</obj>
											<obj name="PropertyObject" class="ChannelGenotype" version="4">
												<prop name="PropertyTypeName">Scanning Genotype</prop>
												<prop name="Position">24</prop>
												<prop name="IsDefault">1</prop>
												<prop name="ReadOnly">1</prop>
												<obj name="ChannelProp" class="ChannelProperty" version="1">
													<prop name="ChannelIdx">0</prop>
												</obj>
											</obj>
											<obj name="PropertyObject" class="GroupChannelTypeProp" version="4">
												<prop name="PropertyTypeName">Scanning Sample Type</prop>
												<prop name="Position">24</prop>
												<prop name="IsDefault">0</prop>
												<prop name="GroupSampleType">mstUnknown</prop>
												<obj name="ChannelProp" class="ChannelProperty" version="1">
													<prop name="ChannelIdx">0</prop>
												</obj>
											</obj>
											<obj name="PropertyObject" class="TargetName" version="4">
												<prop name="PropertyTypeName">Target Name</prop>
												<prop name="Position">24</prop>
												<prop name="IsDefault">0</prop>
												<prop name="name">ACT</prop>
												<obj name="ChannelProp" class="ChannelProperty" version="1">
													<prop name="ChannelIdx">0</prop>
												</obj>
											</obj>
											<obj name="PropertyObject" class="RQTargetProperty" version="4">
												<prop name="PropertyTypeName">Target Type</prop>
												<prop name="Position">24</prop>
												<prop name="IsDefault">0</prop>
												<prop name="TargetType">dtReference</prop>
												<obj name="ChannelProp" class="ChannelProperty" version="1">
													<prop name="ChannelIdx">0</prop>
												</obj>
											</obj>
										</list>
									</obj>
								</list>
							</obj>
						</obj>
						<prop name="ChannelPropertyCount">1</prop>
						<prop name="ContainerPosition">24</prop>
						<prop name="HasSampleProperties">1</prop>
						<obj name="SampleProperties" class="PropertyList" version="1">
							<list name="emlist" count="14">
								<obj name="PropertyObject" class="SamplePrefColor" version="4">
									<prop name="PropertyTypeName">Color</prop>
									<prop name="Position">24</prop>
									<prop name="IsDefault">0</prop>
									<prop name="Color">$00FF8000</prop>
								</obj>
								<obj name="PropertyObject" class="DominantChannelProp" version="4">
									<prop name="PropertyTypeName">Dominant Channel</prop>
									<prop name="Position">24</prop>
									<prop name="IsDefault">0</prop>
									<prop name="DominantChannel">0</prop>
								</obj>
								<obj name="PropertyObject" class="Genotype" version="4">
									<prop name="PropertyTypeName">EndPt Genotype</prop>
									<prop name="Position">24</prop>
									<prop name="IsDefault">1</prop>
									<prop name="ReadOnly">1</prop>
								</obj>
								<obj name="PropertyObject" class="GroupingSample" version="4">
									<prop name="PropertyTypeName">EndPt Sample Type</prop>
									<prop name="Position">24</prop>
									<prop name="IsDefault">0</prop>
									<prop name="GroupSampleType">mstUnknown</prop>
								</obj>
								<obj name="PropertyObject" class="SamplePrefLineStyle" version="4">
									<prop name="PropertyTypeName">Line Style</prop>
									<prop name="Position">24</prop>
									<prop name="IsDefault">0</prop>
									<prop name="LineStyle">psSolid</prop>
								</obj>
								<obj name="PropertyObject" class="GenSampleEditNotes" version="4">
									<prop name="PropertyTypeName">Notes</prop>
									<prop name="Position">24</prop>
									<prop name="IsDefault">1</prop>
								</obj>
								<obj name="PropertyObject" class="SamplePrefPointStyle" version="4">
									<prop name="PropertyTypeName">Point Style</prop>
									<prop name="Position">24</prop>
									<prop name="IsDefault">0</prop>
									<prop name="PointStyle">psNothing</prop>
								</obj>
								<obj name="PropertyObject" class="GenSampleEditPosition" version="4">
									<prop name="PropertyTypeName">Position</prop>
									<prop name="Position">24</prop>
									<prop name="IsDefault">1</prop>
								</obj>
								<obj name="PropertyObject" class="GenSampleEditReplicate" version="4">
									<prop name="PropertyTypeName">Replicate of</prop>
									<prop name="Position">24</prop>
									<prop name="IsDefault">0</prop>
									<prop name="ReplicateOf">24</prop>
								</obj>
								<obj name="PropertyObject" class="HTCSampleID" version="4">
									<prop name="PropertyTypeName">Sample ID</prop>
									<prop name="Position">24</prop>
									<prop name="IsDefault">1</prop>
								</obj>
								<obj name="PropertyObject" class="GenSampleEditName" version="4">
									<prop name="PropertyTypeName">Sample Name</prop>
									<prop name="Position">24</prop>
									<prop name="IsDefault">0</prop>
									<prop name="name">664</prop>
								</obj>
								<obj name="PropertyObject" class="HTCSamplePrepNotes" version="4">
									<prop name="PropertyTypeName">Sample Prep Notes</prop>
									<prop name="Position">24</prop>
									<prop name="IsDefault">1</prop>
								</obj>
								<obj name="PropertyObject" class="GenSampleEditSubset" version="4">
									<prop name="PropertyTypeName">Subsets</prop>
									<prop name="Position">24</prop>
									<prop name="IsDefault">1</prop>
								</obj>
								<obj name="PropertyObject" class="SamplePrefWidth" version="5">
									<prop name="PropertyTypeName">Width</prop>
									<prop name="Position">24</prop>
									<prop name="IsDefault">1</prop>
									<prop name="Width">1</prop>
								</obj>
							</list>
						</obj>
					</obj>
					<obj name="item" class="SamplePropInfo" version="1">
						<obj name="ChannelProperties" class="ChanPropList" version="2">
							<obj name="ChannelProperties" class="EMList" version="1">
								<list name="emlist" count="1">
									<obj name="item" class="PropertyList" version="1">
										<list name="emlist" count="12">
											<obj name="PropertyObject" class="RQSampleTargetProperty" version="4">
												<prop name="PropertyTypeName">Combined Sample and Target Type</prop>
												<prop name="Position">25</prop>
												<prop name="IsDefault">0</prop>
												<obj name="ChannelProp" class="ChannelProperty" version="1">
													<prop name="ChannelIdx">0</prop>
												</obj>
											</obj>
											<obj name="PropertyObject" class="QuantConcProperty" version="4">
												<prop name="PropertyTypeName">Concentration</prop>
												<prop name="Position">25</prop>
												<prop name="IsDefault">1</prop>
												<prop name="Concentration">0</prop>
												<obj name="ChannelProp" class="ChannelProperty" version="1">
													<prop name="ChannelIdx">0</prop>
												</obj>
												<prop name="ReadOnly">1</prop>
											</obj>
											<obj name="PropertyObject" class="QuantCpHighProp" version="4">
												<prop name="PropertyTypeName">Cp High</prop>
												<prop name="Position">25</prop>
												<prop name="IsDefault">1</prop>
												<prop name="CpRangeHigh">0</prop>
												<obj name="ChannelProp" class="ChannelProperty" version="1">
													<prop name="ChannelIdx">0</prop>
												</obj>
												<prop name="ReadOnly">1</prop>
											</obj>
											<obj name="PropertyObject" class="QuantCpLowProp" version="4">
												<prop name="PropertyTypeName">Cp Low</prop>
												<prop name="Position">25</prop>
												<prop name="IsDefault">1</prop>
												<prop name="CpRangeLow">0</prop>
												<obj name="ChannelProp" class="ChannelProperty" version="1">
													<prop name="ChannelIdx">0</prop>
												</obj>
												<prop name="ReadOnly">1</prop>
											</obj>
											<obj name="PropertyObject" class="RQEffProp" version="4">
												<prop name="PropertyTypeName">Efficiency</prop>
												<prop name="Position">25</prop>
												<prop name="IsDefault">1</prop>
												<prop name="Efficiency">2</prop>
												<obj name="ChannelProp" class="ChannelProperty" version="1">
													<prop name="ChannelIdx">0</prop>
												</obj>
											</obj>
											<obj name="PropertyObject" class="ChannelGenotype" version="4">
												<prop name="PropertyTypeName">Melt Geno Genotype</prop>
												<prop name="Position">25</prop>
												<prop name="IsDefault">1</prop>
												<prop name="ReadOnly">1</prop>
												<obj name="ChannelProp" class="ChannelProperty" version="1">
[truncated: 1,047,878 more chars]
