# Supplementary material for: High C1QTNF1 expression mediated by potential ncRNAs is associated with poor prognosis and tumor immunity in kidney renal clear cell carcinoma
Source: Front Mol Biosci. 2023 Jul 17;10:1201155. doi: 10.3389/fmolb.2023.1201155 (PMC10387556; doi:10.3389/fmolb.2023.1201155)
Supplement: Supplementary file 3 [file DataSheet3.ZIP › C1QTNF1 original data 3/siC1QTNF1-pcr/C1Q-QIAOCHU-3-4.14.ixo]

<objectstream signature="IXOS" version="1">
	<obj name="root" class="HTCExperiment" version="5">
		<prop name="name">C1Q-QIAOCHU-3-4.14</prop>
		<prop name="UID">060B7F709A8C41D78638D024946B1F32</prop>
		<prop name="OwnerUID">12D246C796534CD18A312176D2D78F68</prop>
		<prop name="Created">2023-04-14T15:28:34.311</prop>
		<prop name="CreatedBy">12D246C796534CD18A312176D2D78F68</prop>
		<prop name="CreatedByName">QiuJiechuan</prop>
		<prop name="LastModified">2023-04-14T16:31:39.228</prop>
		<prop name="LastModifiedBy">12D246C796534CD18A312176D2D78F68</prop>
		<prop name="LastModifiedByName">QiuJiechuan</prop>
		<list name="AppliedTemplates" count="1">
			<item>SYBR Green I 96-II</item>
		</list>
		<list name="TemplateOwners" count="1">
			<item>Roche</item>
		</list>
		<prop name="SWVersion">LCS480 1.5.1.62</prop>
		<obj name="AppProperty" class="TAppProperty" version="2">
			<prop name="Created">2023-04-14T15:28:34.311</prop>
			<prop name="LastModified">1899-12-30T00:00:00.000</prop>
		</obj>
		<obj name="ConProperty" class="TAppProperty" version="2">
			<prop name="Created">2023-04-14T15:28:34.311</prop>
			<prop name="LastModified">1899-12-30T00:00:00.000</prop>
		</obj>
		<obj name="run" class="HTCRun" version="7">
			<prop name="name">Run</prop>
			<prop name="Created">2023-04-14T15:28:34.303</prop>
			<prop name="LastModified">2023-04-14T16:30:20.281</prop>
			<obj name="AppProperty" class="TAppProperty" version="2">
				<prop name="Created">2023-04-14T15:28:34.301</prop>
				<prop name="LastModified">1899-12-30T00:00:00.000</prop>
			</obj>
			<obj name="ConProperty" class="TAppProperty" version="2">
				<prop name="Created">2023-04-14T15:28:34.303</prop>
				<prop name="LastModified">2023-04-14T15:29:07.329</prop>
				<prop name="HasProperties">1</prop>
				<obj name="_Properties" class="TAppProperties" version="1">
					<prop name="Created">2023-04-14T15:28:34.303</prop>
					<prop name="LastModified">2023-04-14T15:29:07.329</prop>
					<list name="emlist" count="4">
						<obj name="item" class="TAppProperty" version="2">
							<prop name="name">TopChart</prop>
							<prop name="Created">2023-04-14T15:28:34.689</prop>
							<prop name="LastModified">2023-04-14T15:29:07.366</prop>
							<prop name="HasProperties">1</prop>
							<obj name="TopChart_Properties" class="TAppProperties" version="1">
								<prop name="Created">2023-04-14T15:28:34.689</prop>
								<prop name="LastModified">2023-04-14T15:29:07.366</prop>
								<list name="emlist" count="1">
									<obj name="item" class="TChartFluorHxProperty" version="2">
										<prop name="Created">2023-04-14T15:29:04.717</prop>
										<prop name="LastModified">2023-04-14T15:29:06.341</prop>
										<prop name="Xaxis">fhxCycles</prop>
									</obj>
								</list>
							</obj>
						</obj>
						<obj name="item" class="TAppProperty" version="2">
							<prop name="name">LeftChart</prop>
							<prop name="Created">2023-04-14T15:28:34.690</prop>
							<prop name="LastModified">2023-04-14T15:28:34.690</prop>
						</obj>
						<obj name="item" class="TAppProperty" version="2">
							<prop name="name">RightChart</prop>
							<prop name="Created">2023-04-14T15:28:34.703</prop>
							<prop name="LastModified">2023-04-14T15:28:34.703</prop>
						</obj>
						<obj name="item" class="TAppProperty" version="2">
							<prop name="name">RunOverviewChart</prop>
							<prop name="Created">2023-04-14T15:28:34.717</prop>
							<prop name="LastModified">2023-04-14T15:28:34.717</prop>
						</obj>
					</list>
				</obj>
			</obj>
			<prop name="State">3</prop>
			<prop name="StartTime">2023-04-14T15:29:28.955</prop>
			<prop name="EndTime">2023-04-14T16:30:20.279</prop>
			<prop name="InstrumentID">6108</prop>
			<prop name="InstrumentVersion">HTC_VER_10</prop>
			<prop name="InstrumentName">L480</prop>
			<prop name="InstrCalibrationDate">1899.12.30 00:00:00:00</prop>
			<prop name="Technician">QiuJiechuan</prop>
			<prop name="AcqStoreClass">HTCAcquisitionStore</prop>
			<prop name="AcquisitionStore">eJzkvV2Tosq2NfxXTux477yQT5WIc3aEQKaKgjIhAblT8RNUVPz89W8WWC0L6bLXOdWruvbTFx1Ru+1qV23HmGOMOTL57+149V+b0Xr6P//ab7fJv/5rEo0Oh//5V9tWmpPdcXlYJsvtxkq2++m//us03R/oV//zL/Zf//7veL+N739TWYw2m2mkbI+b5F//Zv+7+vZnf3mFNVrH0fT+Aqn2/opoeUjev8d1Ek0P9N9/e83//Euo0X/i8d46yXT9473Z6Wt//nYG++18P1r/5J1M5+vpz95m9o3/zZS8v9xP4/Eu2Q/eJP0J4mib+2u5N8z/9Q3byzX9V1mmUa8xJe/Knq7jf/37/xMYQcVNxAr19De57P1n/0fk/gtyf9jZJPP9/Z8SpJIXOKNoGZT/YGA6o396nKZvQ64htcG8/yr7GU/od9rM8WhCPzf/+jf3k5fRH89gu9wkh3/9W+lsJLN+5duMdR4aoOp45ZviJBYYna8mmlpbDZvQrC7qyPAqpqgcx5OeGXE9nsG125l+8iazm3lZXLhQnzgTSWVCe2heVmsW6RLTYNXr9eaZ575xJnp92Y3loCeHptfrBiG2xgdJHmHHgc5BPhOjxggaOh53bVBmC5tYsD0mqsf1NiY/NRpkcLzUItmRDldz1hs7CHN7L5BVflcxpfMyQcaut7uo68voagrL2pHpV6K5iFxnHJiiQb9/vz5UscwCtzRbptBhWsd4azT3zjg0m7sJCdvi8ICbpNVomqMOc6Y/afksy6crMs2x4p1Rs1sBWQ57UzCHqtgJ0anDODK+iawJrDlk2rvLBDfbiTU3W/J+i5SlO5Wbs1avacr8UkDysLfEMs82K2Z4bQYICWCBPFpHjmmP9GWI+2ipyX27AeboYgpEqclH3GxVJdO0SbdDsJPYWB7poJj+cjUPUb+diDIstpHpmMM9amHGMeRaRbZMzzgMw3bfWWC5KcPS9CwdkRayd7HM8uuuOSUD+vrLehD8+CxXKZro72+4e//iq0iA/RoSqNdr4isSqDNNXs1++zoSqDP8J5PAbVutmGdebDN2JCaOGjmnUUYCRqsZgGq2DzJQKDRQ3xXOsXIUD22Tvo5l8GY7dxRJ6rHmDbMcY9Q4ikmNOY3NmrZlQ2PlSLLK7Acj88Y5F6SP4romJ05MzCHr+ncSiHeyB9qydQ4NNxkaSDOvGiidpc2ArvVF1XbHe7OyJVLYD/kxlpkLq2YkgKqtDsiTwfVOAjocRqzai98Q9EYCA42lJLBwZnNTXKALykhA3+4V07C6OoNHYReazf1KNbvB1ryTwE3vzU2DoSBWG4osy7OVTUG9qGyRPOXNPAm03MQGeXOEMCMBrE53uHnYrZt5EhA3b99PlSmJTJCM5VidcOZme/PvJACxyZgzpxKgjATCk7owNX1+vpMAb0zOpj8+IZSRgCeEV3PMXymJ6LsDK4vimc1IAJNFaMjrS7QyLa1JwhavNykJ9EXISACv9Z0mLyORMV11umXaU6ci/YkkwH0JCXBCTfomJMBKzOeSgCc26aRXpA6y+ZHhq/u+OjavtYtIMhIImk0Vur1aIxwMNTlQEkkfmEfPEpnWoguasg1WnMnO6jzKSAAQPzHPzoFDGQlw6iow68vRJRwIl3Es62efzZRAS5aPsqxZxjAjgf6IpSTQ0jkNOtMfJGC1ZgeTG3kSk5GAzck2ndR1n+SUAOeG7ySQKgFpWTuhjARm0mppihG+kHISKCqBIglUL0zzIyVw1Y9KRgItQFOtuazWmx8pgQcJtLqH1V0JBItoflcCZzjImRJo0v+RklA/af5tJfABCawiS/nDSYD/EhLg2Rr3TUiAa3yyEkhJoCvVS0jAlQ1H1TsdFfpepcFkJFC0A511WzA5kHgyOLkJfiIBXr3NzMtkcmGKJIB3xyTISABNOmemHztbyEigf14SZIUxJYHTdHM066NRheSUQEoCmRJgNrWqWRGihOSUQL35RgI2nkt0fm5C83JqX8L+zlSwHA7Gy5ck0C3YAbegBEY+1pmiHciUQNEOoKg7z0ggUwJmaNbyJMANRPRrJIBcnmCqfCTrTgKGaDjlSiBvB8pIILUDfywJCF9DAg2RFb4HCfC1TyaBPRGagNuVdxKoRHUq57endyWgHnQVlLkqEX2oXownEgjYE2/yapUnRsgbWDUON0oitz3L3JXAaj81+VFwYbJMoGgHNGXhg7pTz2SQBJQERibXBVlcEWRLWl9S++v9yWRrk0qYZQIPO5ApgRwJHPXusx2YOpvIFNnOFWUkkCqBNBMokgBabo5/zQTKlEBVr/h5JfCwA1km8LADKrH1uxLI2QH5erjmM4GcHWjxgDMS8B92oEgCOSWQksBDCWQk8KQE9IX8zeyA+CUkIIi89E1IQBA+2Q5o/kQGzVQ7obmvS8FbEDcxb0tGDI1Ilnx10Rgi6Ao96a4EkmnDNtfMqIHuduC4Ec1apy0gw+AlTSWH+sSs+wlHdN0NsMqv6tST64srySkB6zqbM3c78IME9EskABLWlARySuBQOZ3NWm1WReWZwIMEBs5hJ+aVQEoCvLNZm5dq93q3A09KoL2l8rg+GIatdb0py/0NQyf/XBKQWlNWdBJfydycLc8CUjhMScSvLBfmbBAQpt0J8V0JjLv6JB8MGuvm+Sd24H+lBAIz1H9CAg8lkNmBUiUwbAmdezD4UAJ/bDBYtr34/SQgcjzHf4vtQF347O3AeaHLgAZKh2QkULQDKQl0rpr0lAlkSuDWGt9JYKAMDUMdomqQkcDdDoz5mcmi8PqUCWR2QOwnfmYHBpJESWBeqd2VADjxVFJ190YR0ZlXSU4JEK0BdyWgn9tNU9jtkjAjgTQTyNkBVdqvzZrcpf++Pkd3EkB2YDIITw9OFgx+YAceSiCzA6kSKLUDf3c78HsygUcwWG4HUiXwZ5NA/WtIQOKEb6IExNonKwE2mcvQd1AnhHkQRJkdyAWDDyVwtwNv24HUDrSMapNV7Gm1ZoojzDP9w1CCTAlI9QOHdJ4z7iRQ7S7flUBuRZiSwJATR/dMAPc7TkYCWPlBAvsKJYFqbVn9yXYgVQI8/VyRwU0fiU92IHb2W7Om9a5MkQRydqD1pgQyO5AngZ/agSIJpEogCwYfSqAp6JRE0u2A6spNhB8kUK4EHnYgRwLpdmA2I837diCXCaTbgaIdeFICbyvCohJI7cAfSwKNLyGBWo3lXyqBP4QE0CeTwMZoKGDMOx3GohYxzuxAXb+K4WC6CBzVZOb4yQ7kSGDa5iUqx22B0bs1qhzGkhrcSSCzA/XqPFMC2Yqw2BMQqvIIel3zQgxYDx20b9Z6GQlkmUC3Vb+ZUmdVZYxRox49kUCqBDI78CCBnB1gJUoC155+ZXLbgVxPoFQJ3LcDZUqguB0oZgIPJVCeCRS3AykJfJAJpCRQrgQemQCRu8lH24GUBIrB4B9LAtKXkECdZ2rfhARqn50JBLsDAtz2NGIuVEPKZQI5EhigQQX1/f4iya8IUxJAk20T2stdDenrIIgzEshnAm8kUFeidxIo2gHh5IxBbzoXxli0tn5OCVhHbSZnJFAbhVWmXAlEnUHTvOiHhOkLek3KkUBWFkpJoGboN5QpgdIVYbEnUFQCaSZQtAP/h0wgtQPtSZuSSEoCWVnIgdvdDri9ZhOhhxL4pWDwKROIZgolATW+5pVAWhZyY5mShsrN/shgkP2aymBdkqTvwgLSJ4cC/NDsQDsOu8hsxRUn8wP1MysyWShQbYQY2pNh5SdFAe3awdDyoREawapi5Fkg9QMCUhcZCxSTwYwF2gyeQrN7uoV6xxsGiFWoFMglgykL1BmriezSUODYpKi+Dk9H1B8lXSlXGcykQF86xXk/UFwPPKTAq/VAlgy+CgWKbaGiFCgmg7nKYIEF2tGO/vuPymBuRxj0jOVTKPCT9cCPUKBYGfxj1wPs13QGGzXpdTT4h7DAZxuCyoAMAHe1HmNfhYGhoqn9rAUo7irkiQVSLVA9DHvQvtCPnXUyTjiLBtOmQH/AHqRsP5DTAtIckDlaLR2SscBaCpYgxz7HDAbbYYTq54qeTwU6XJUxxZbdRPAwBLmmAK+1VbPRuh2JHh57WHV895xnAcV5Y4E3LVCsC/2aIUg7g71CXaiUBXKpQGk0+GsskBaHcyxQ2hQosoC7Wm+ZVyzwbZoC7NeUBiW+IX4TFqDm5ZO1wEQfA/W4fcZ0BZPa8rcFQRoLZFqgM6RaQO5bFZRlgykLZLFAqgXYITOEvoQRsk9N00czpz3NOwJh0l6Y58bmypRvCUld3IHRnzXQwKltWYRvig6dHmUBqk1OsrqdUhZItQAUYoG26g4vMlxnHVN05FOo+2bPz2WDfcahLLCRTjuzBsbtZWnwAy2QOoJcNji5gvm3FwQZCzyywcwR5BYEpY7goQXaQxlrmSPIsUC6JczFAqkjmLjDycu+0B8bC7Bf0xpkGabe+CZ7wrr42ZZg3jlB15vbyIrriwV6pINZWYA3t62/WIJCWQDX53s6khdaCFzlEqGiJRCRvTK52vadBtJ0MGsMpWIATjEH7W1bIbaLRSoUsKLng4GUBqqnH2Lg1tVWmRjIaOCkV03zuhhdQmNyG98bQ1zzxymisUNp4Gobz2IgowHnsl7lg4FKd9ws7w5nwYDmV7SnU0S5FUHaHcZdV7ivCHYI0WH+tiJom6MQyzPMKuZWWlNjf1o5jlw1jOguBoIZehYDKQ2kZYGMBqZ2vHqnAbfvvy4LFFYEHa1i3YOBP5YGvqY3yDL1Wp39Jmqg8clqgE6sFvRjbUhMz1lpqOgJnmig4AkOA1GFZm8EyD4sbpCpAaZ95sJfUwN9pq9Cb2u2GagsxASFWokaSD2BVcgHMxqYxxvqOUiLJbrsNy7qeeG+bwrTugATnfbm1evfyAf5YLopfD5M+OMc0aCgBnL5YHqEYBja5CM1UEwGcnWBDzpDV2EiP50jKu0MFdVASgN3T1Cgge9wmPBrmoMsK9QY7puoAfmTaeA8WATQ7s0mBMBg4nIawCP3Z9FA4xaNoBt1hsi2b+SSNwVZQPiDBnK7wlx/OJn2NdAOroHMtjTCmRpITxLl1EAxGsjRQKzN6ualOqwzg0bU9zMayNRAagoyNfCggVeFgZQGsupgSgOPM8XlAWG6K0xpIHeIoO878/uuMD1E8MFxwqIpeKiBoikojwbieELy0cCgu1B+0h9u4zj+Dv1h9mu6gyxHwfmSBv4QNYA/Ww1EYgJ9djYLrdMpSnI0kGUDR+bwrAZylYFlyMbQDsmEsYJTxGY0IFSPf9kTlNNAagr09q4PbbVthnbcrgXoOKY0kJUHZ9oJq21eZfOmID1QmNsWLlWTAF4kKjHPvfMClWYDRRoonir+IBsoXi3wyAbKt4WpKSjdFuaygeK28BUN5BrEP08Ii+XBcjXwHRLCr2kPslxD4L6LKfjsRUGygRpovWSBYKq7+Wzg19SAIQbU2w87cwK9zjouVwONc3xD5fXBa71vgzZc28geXWuXzBSkNJCpgceiIGcKcuvCjTc/A7o1uwgWm6uBcmogzQYepuDXIsJih/ixKCjvEJeqgVxzqKgGShcFRRp4daTwlxYF3/ZIIfs1/UGWF3nxm6iBBvvJNGAvWyp0DttlaNc7HmSbgpwaKLYGHocKMxqYNY8yaCNlwdi1heejx1GCD0xBrkC42B6Hby1mh4DA7u+mIGsNFExBRgPpRUM5GoCObEB7b5mM3VdtMaOBG1UDYX/Oztm7GpgNbuEHd4x8oAYe2cCrowTlNPDzTcHfOE+UZgO57lBGA4/u0Kt9oRvMm3lT8IfTwNc0CFmB4xrfRA00hE8vD1kd0EJpFVoDxpMyU5CVh1glCTJToK1HlTBXIcxtCpjltAVdnY5vezcZyrlNQXaiSAh7y4+ygXlcmYAym3rIbA17fqYGepulzWQR4WZATUFpRJiZgnkczcHY6g5jXutEymjg0nyjgVQNZAtDv/9OA+l9Y0U1YCBlwmTHCl+dLS6tDRRNwavaQPFEUbE89HfVQGl56EkNpDTwDW4ZeUzkf5gGJI79LjTw2b0Bk63p0PTMkFgVZ2ugrruZmo1GvUYG0lIKMjXQ204qTLkpQFVOA/lghKEFs+F9U8AtTlzYZ9xEy2jgety/m4Jih3ATtebQTJghYze0epzRQKoGII6rWkYDHCFNUswGsojQahlnaI1En0AEkZhlA5kaSLOBn5uCXHuoeKbol44TZDeOlS4MizeOFc8U5bKBXz9Y+HTPyKM3UHrZ0L1J/P02BdwX3Tso1ljhu9CA+Mk0AHVrAMq0GiHzHHd8FJ/ac5MbqzVGn4RJpK6H579mA4XewFWpGdAPxYhY+3gboLUzmJnV3oVj+honaU8Lw2I2wO1aK2jGaITM9arOInfVMu4LQ1P7BRo4clCBrrWaMID5dZI3BTv8TgNpfSiLCB9q4H776I9LBn6NBkqzgQ+qxI/rhj44X5ydKiqogdxNI7neQJEG0k1BkQaCpm1+35tGuK8pEbI1nnndG/gzFoaNz75wyAhdC7qTfcRAtT5coM25tzZF22ogY7cNxFxv4G4K3mggd6IAXSom9BbrNbJvvWGM6tFmadbsG4/6R09yVKExWObrQ8VzRVP9GoFhD0YMyMFEzmgAnUJC4NodQEYDDYnSgPW4ejBnChatylvXuTVjzJ2+CZCiTf9yokA2bvvMFJRfM/BYGGamoLRLnLt/tLQ+VGwR/o1NwSs18Eubgr9xouAbtAi5L2oR1n+Gqj9QDXz2RQPnqEvAqDMUxliiMMb+LTErs4ROfy85vl4YJs21Be2BuQ7NejK8oPFxsDarRkMI9UiUoqxFWGoKsvpQkIw20K/7FIyd40FD1R6lAaoYSGjy3eoiWximNGAX7h3LaKDRtLqgj05zxux2hnJGA7nbRjI18MgGfl4feqaBjy8a+OB44Qe3jZQeLyyWiXNnjFMayEWEaYuweNtIWh/64BriYZ3SyLcpE3Nf1CKs1xrfJiL87DtI7bXiQpOZrxmrzVMY+0lPMpmJJYfgj2Z+uRrImQJnYNnQPfsbYl3XWxGRk300G7VOjejVYKplauADGmB7lRg6ncWEQPt0AORL/T50OxsntIR1U0YpDeRMQbE+pI9HBshKY8GY9VgwkHZZsya/rJ/CwZWlNJCqgeKmIF8fejMFwVtEiOrKAsvF+lDxTEF681jaG8DL6vqjqwZeXTqU0UBaJv5gYVg8U1A0BaWnjPNnCtJs4I0Gvk828EUtwgb/tof7Hqbgs2kgqOw8wM1og0zBFER0XMwN0PpNTKy2d47QqzJxm706YLRmmxBcfiuhqjyomOx2UUH6YnXCWURY2hu4Hy1ipnvoc/GEsSvziY8EbQTQiQ8esho8xWdr0+bM29r5SzaQO1Mw1S0TmufWkrFnluCj5eUqmkKjcQ6NoXPRcjRQLBPfI8LD1spoILcpKLYIcxcQFutDv3TjyKsDhrkbR9KHEnQf2cCjTPzKFHzwZJLyywb+WBr4ohahxNSZ76IGPvu2Abzo+qBeehsCYxDo9HSbS+jWOj1iDzYXET3qQ+WXERvdvguDdrhhzKrgy2iiEB16zbVCTL1tUlj/2BQ89QbSbKCxvh5gsD0GxEzkyQIF6tGBFjB+aPXjBWQ0kLYIy+tD0kaxQUX6ilio0VmgmUJhV5lWrmRQdy5+LhsoPqDo9e1jf40IP1gY5upDaUT4N8rEuYuHHtlA8eKhD84UPMrEaNm/3cvE5RHht1kYflGLUKrX+O8SEX72mYJEXY+gvb5uQsu8URgPVaYCGG9tCuPglqA0Gyi/biA1BXxt6UGH0bYEZPA1dHHQAjpsp02Ar15ilJqCDzYFlHeOoMq3IDT9kR4hOeyPQRnLQQiyZEVoPaA0kJoCq/B0kiwbwBqljYF9WYWmIXVi5Fn1vlnxVI4YexckZES3g1kLBrenSwjvEWHBFKQ00CpTA0VT8GvZQLow/GBTkKOB1BQU1cCrhWHx/rHcTaSPhWFuU/ANrh7ivqZFyDGCWPsuNND8ZBqg8n0M8oHdMNYu1DCKnGQEA2iPiW3e2AV6tSlY7mpD6A6NbWixl1hDbniWoHViDcb2ajcHFbOBoino1ZdHaI34gDHRtRGj3rQSQqetLUIAhdxNQXFhmKOBUavvQW/mhcjyJOGC7EkvMq+JLqG+xV0vaB3dknIa+CAbyOpDdcX6iSnIRYSLwbJrjgbhnOR6A8W7SPEVUL43kDtoXHrfQHFhWF4f+rVbyX96puDPNQVf0yLkWArO72IKmp9sClZndwK9ob9FVh1RGIdLOANyNvPQ5PFGRmlvIE8DhU3BdUNNRa8BW8Zu1HwDKUw0gp63JKFtRKycmYLifQM5NbCKryfQrdoUWZOVnqBhsEugebyGxOxsXCNTA+mmoDwi7HLLIQya9TA0V9yQRYcNaoGmHtTQ5tuhlqmBXET46A0U1UBuU1B6JfEHZeK/sSn4YGFYeu3IL9WHPrp25Oc08KeqgcfVH/8wDTT4uvRd1MAn00Bju5wAnk62iMJW05Bsck1ok8WSsWumIKNHmbj88QRnPB2BfrW3DFxGIqC1F12gJ7dGCKKKC7lsYOCKuva0KVAXFUo7sTQlVn11uKAD6rOgev46NKd1L86pgfIycXKo+aAH1ZAx1VlHQj6ZL8BYsz1ky0IU3WmgcN9AaTbwa2XiUhoo3jeQZgO/ZgpK7yD7YFOQv3bkpwvD7/3wYv5rWoQcJ/LMSxr4D1UDclgLQDsutsQ+rzWDzigFQ49wYWjVgq2PPugNpKYgpQF85mJkzXu+g0T32gRDmQah3V3xWk4NPD2+OFUDt2n3DAaqTkOwic4ikznWoT+ZbkOgOHNQsT5UfIb5DixqahwlQnZUpTRwtZoV6ApVG9lEc9kcDWTPK3tEhFQNhM5H9w2kpuDnNJCVibVhQj6KCHeodb92RJ03qJoojQhzauDx+OLmq2uJCy3CLCJ81IdwE1OTkkaEY9gKoVxoEaIervyZNPBFzy/mOe7b1IfkT6YB89QNoH9bUhoQOSrqGbfShU4nihirKXeSLBtII8JcNpCvD9nXMfRPwxjB9SY6yE12rbcP6pyYE7EtPtFAqgZyR4t6+vQCiqROGXuPJiLa2z0Z1OUqZszJeXhBeNPjzdrgx8IwvYTM6Y6D+8JQVncT6MRRRGy8ETE67sGB3rzth2a4ayfoZvw1G3iqD72ZAtiN56S8N1CMCEvvIsypgSINPG4fevkA40I2oJZeQpZfGL5dQpbSQPERBfnbyX+YgvwDjP/ohSH/NS1CjpeoGPgmpuCzaeCGrenbQd9taLX6VNQfTkcD0BDWDASNjoieThgWI8J9ZQztpB4Te0M0H/Warg4drrkg9nrdMVDxLsKiKbBbuyv0hniGzMqh8TYZZwh0tN4jqMcazmgg1xt4LAwzU1ANrhMw5psotDYdamrsiRaBNjCmyFSSoYFGxns2ULx2JHemIIsIX1xP/r97hPGrBxcWy8SPTUH5gwuLNPBLZeIcDXwHU/A1LUJOqDFs/ZuoAeWTNwU9aTmFzqxNaWAw0wCdub4JTbW2IeaO8/FHNJCqgSHqTqBpB5QGqgffRxfrOIC+31oSc+oJQUYDWX3okQ3kIsKaQGnAqKMpY3axLiG2fepAR4n3jFmNqbr4+aYgUwMSXwlAGe+i0FbOvobaAku/36EzZ6yzNAwyNVCkgdIzBeWXkP1SNvDB/eQ/P2H4v6OB4pWkxUvIXt1P/g3uG+C/pkXIiZzEf5ds4LNpQBmsp6COWpQGhicfkL87WqAt5S2y9lXRyGUD5WXiedeiolyoxCEwuhgg9tKyAK/2S8YcnIUoWxh+QAOjM3eDDtuaIctyKA1c4moP9G7vEEK15i8yNZDbFBRpYEn6U2hbh4g63jl9v+cY6tBZ7JbIPOHtX0xBsMVYDuqIemVyogRzHlb8XIswZwpgsmqidvoY49QUWHLURK3HY4xzpiC3MJz05liuKKvF083EztvCsEVs9flm4lePKSgeLSq9mbj0StIPDhr/2b0B/mtahJwoNbjvogY+uz4URscZKIvulrHm1RiQw7cItG6dbQhb0XdyLcLybGDbHAWgQTUObSCUBshtRECZnFah3ZW3l5emYMfUbiCb2ozANJlIyO72DFCTJEH2ohbH2cIwNQXlNxOTnTsFY6xHjFUVKA24hJNBX+xXiKJ7y+YWhrlsoLQ3kHuaubfdINT+eW/gVZn4gyeXldaH/u7C8IMThr/2DNM/Oxv4mhYhV6vVhZc08IdkA5+tBkb8dQb6Xn+ngWjsOjCI9RiZzVEcoMclZE9qIKUBhVlSGtg349Bs4niBLHnnQn8GKwbayyGLcmcKCmogo4HlXrlBy23PEByNREbztT2AHvST0Exu2qU8G8jVh1rn6Qyw1F8jiCkdIY2rqNAV9RVjD43tc4vw6Smmb2ogFxFqncP819RArkVYeqbgg0cZF3sDmRooHDRWC48uKz9alFMDfLsFL2ngO6iBL2oR1vla/f9VGpCC2p0GTG5Lp/8qXrqgTC8xsbw6hXVKA7lrR4p3EZ5blAYUcxkz9jbRAjQROQ+0jR0iGF2F+6agtEz8RANSIslodR4D9NuDhDF52xfR42bi7KBx8S5CsbWkasYarJFpx9TUwKmFoRMaYWj2AlF+ighLNwXlJwwfC8PipuCDg8alLcIcDTxMQY4GcmcKHr0BtfDssg9OGP5Smbi1Gu2/RZmY/6IWYYMRpf9XTUF8VeYgH/p0+h+HmkO99JXCuE3i0No0/PsJww82Bd3aLoBuoMSMtZL8ALlzxQfFcMPQ7u87EkpvHyoeNM5nA4suk5kCy+gbGAWdlUVNyuVILLW3k3OmoPyC8v1kNwMDLmsCaz92UCx22yBXjyFjVhIRZ2Xi0ojwg/pQjgaKC8PiJWTp40qKl5B9QAOvrh159AbKy8SeEF7NMX8N0Mu7CEsXht9gUyB8UYuwURe/zabgsxeGc9SiNADnGFnXOaWBGl8bUpHvUVhzkhZnauCDJ5nmaKDmUPUQnLsjCksvZKDXozAs9gaKNxPXfOtOA7bMUjUwWG5s6DUux9CcqjWMHpeQFU8Y3p9kah7neRpgZv0OdPRjRCAIRO2JBh7ZQLYpKN5F+PPHlZRvCtJsYGa7ZpgtDJdV8fmEYelB41x96IMrSUtNQenCsHgXYXFh+G3OFAhf1CKUBOF1NvAfSgNuq3tXA1Y8EB10GnV96Mji7m3vLt5PGBZNQeKoLIM327lzNwXxW90nzQau3f4IcFOMEBBGw+hxCVn540pSGtD2PUoD4FI1UNnuCWDvegztqFfTnk4YFrMBtla704A9jCkN7KqWBv3gGIVQN8Tn3kDxvoGiKUgjwqIa+KUyca5F+EuPNc/dPpQzBUU1UNoizNRA4aBxTg3kDxo/LijP1YfeWoR/Lg18TYuQZ1j+dTbwp9DAJ5uCVA20LgNqCqI2pYHx1RqBPqnviN2SKA2kTzQeoMH7E42L2YCgv6kBTn1XA9uhOwb9MKLTeDrxtcwU5J5rXjQFy7H7F1NwUU4OYHQ7IauJusZTNpDSgI8mxj0bkKvU1PQa9jq0aproI9Zxe5RGBhFjjaR3GvjooPEvP7ys/Gbix+NKXrUIc/cN7FZrwjyViR/XjhRpoPy+geK1I2lE+GgRftu7CIWvaRHyTINnat+FBj5ZDejD/l9MQTJ0R4Cu0o5Y57V/yZWJy2kgIdwU1FkUM8BG4gI1rqMJNFE9Inbn8E4DH9w3kNKA3u/OCMStREP+6OaAdrVPyD4dukb5fQO5hSGDW4s7DVAj7iNFHPWgzQ7WyHJYSgPZQePCXYS5TUGxTJyqgWxT8L9fGP6Nx5VAbDIf3T70yAZa9sp6vnbkQQPFMwXl9aFv8NQi4WtahDwrcvx3oYHPPlqk7CyqBtzLuykYNadjMJqVXWjyLZF92hQUDxo3lTcaYNY7ZFsJpYHmaDmB9nkSvfUIYqM8G8ibAm3NZqbAjCoJNQVT3qXvh5yotyeUkB71ofIThltZWYDSYdahfQNKAy1pqkMvHKyJdQpEyKmB8ucUFB9XUjQFv94iLJqC8mzg1ZmC4qbgo2zgp3cR/lKZ+LfTAPcRDZT94Z0Gfj0hFBufygOc2GAaH/KAyPDKj1/q/4EHJOn/xgNS/ZNdwa4/ZmHWPFZDt3WrGJgN1R0EImqi8WpXueBhXfMg6HQtQnxrI6rLpb8x+YXWD431ce2r04l9AcDLaugI50qA26f6HuDqCKE78BMRi/KWA7/So5ipWotY9Q4V0VwtR1emdxtYonoZHAxYSPUzcabSFVqNqbCBzbCGwmFDry6w5mktsNuczXjn1QLUTXs6MndVYU86OJJAOUYeA86tUiMem9D3Pw8HBGZ2WwxJXaM2Y7jbVsBnXS10twNNUixoTs2wfY5Q9xjPDYVD2tyM1so11KykReVNIp/NI8PbqDtROrEyXjmhuXL7BurVY89R6v26YCbuKkRdt9eVFWlTtcztbHpBGntSWcU4mMSc43ULdeqElRUHnxnzONAs1OGqQ1+5YM6nDLu6kF5E5YoidUZXMzn3eNTbCPTrpB8EZjxcA9H2CucoA53Ki9Ngugi79mqElRbm1uZWi7lQ610tViXbqWUufA6RfkMfY+W2tQRzTv+vZbSVvYmVZpdqi3Uwn5Nui5svVL+xsc0dVpWwv1YYR/0rD3wmpiT+44M6IsN9zhb+/4ypz77Lh8pdDoLGqsq4ojsFfJJ6O5jQTx7yLW3K4oWHPYDh2CJuTKUrxRS7zWPKDmdXsOsHiklzNl1gMZkdwA4rAuP2qpKIZeXAgdVvdBh3BYsohymNg6ukbpV5H5Y3/Uw8Vbs6rQBPtpC0jigcDXYUU4FOMTWN1wS5mxCcHKa64SLRlFtjxoCrbGuh5/X7gIUxxZSFhyLj2CeKKU+jmBqzHMXUAbqGMlQOazMR0Jp0fAqODFMHt3NDGaaoKtj+BFPrfTtS1tKNYqDGRU+Y6u0uBOcw1XMcDAqw23OGqe5WGmqKa1TumOqaou8oEFtMhqlupxY7SniSF2YcHizSmaBWpBz00dKM99Ey7PbCnaFMXWtrLmSGYrDH0p9fiqkIGijUl/06tUBtjjPjwTUhva3DixmmDkd2FuYwtTJclQzGLSb4fZiqMaL4ClNIblD59vYb/kpMfbZt9Ro2B8M6nTNUXlFMkf07psa6TTFFPZcHM3dooXdM0TklBM0+0Rd7zlGb3OoK0w6pMgTFxwUOd9UDONAXGK+vSRKOB1s6B+XuX+bU/ti7kmxOJcq5Dxs+PBNi2orTmrGNLRyWS4qp6EoxxV4xxVQb20wOU/vNYcdkmNIWbRacsVgLifnGCVWDYspWOhRTsKeYGiCKqSHb+nBOHS/1K+ole/oZTjGVmJz1hKmOueGxwkxXXDanNK2/05QLb5vmujc4o25vZztKrSeY5s6YI9RdEHJRenhIv58qm0g7VYag6MZ1aEoj/8x06tcYZ5gKicKF2ZyaDKLoCVPhmP5AMkwlrBtmcyrDVNUbmRmmsjm13YyYpzmVYqqjsOdAxRMVzETTFMa4VBjtN2KKrb/UflhUuEb221diSv3kOXWxVxyMryLVbkeF8rzJte/ab3RdU+2XaKILI7ltISIO+EuGKXHI91GGKeHsXWF2G9O/v8D9Ba6sxwcY2ZEQerOIaj/QKaYmZu0dUzjZ1fNzqtmkcyq53qj2W1eo9usrdE7Flx3Vfm+PpcD9LcYw05ln7ZdhSsA8A1azWgsdpknf/0mg7tFsn8XQ6S4opuTeVgJy/oEpFpgl1VJRGGaY2jt+mGGqyx8pZlLtNyciQd2G0rko3srfmlEN+vc5lWq/aJ2EYYapdE6dbPccZtovxVQ6pzJM9aP5wUw2GO6Y2ji7O6Yy7VecU0VMafo6fMJU6ZwynG5Xys2povbLMHUMeo4510wVDZqI8X8jpvgXtzqLjPgOKFHhvxJT6JPnVK/Ls2C1nSrxBm/+Y9CYxTCtn6qMJyrTC/ZvrAuB7v7AlA1xpv0GE+qU1C67v8B04FUJGVnHAJuitweiE+qn5mzA4vN8zoLJ+Z2wiKlsTnnjjgGnyYJqv81pCa1w1NlAaNcQGV1HpwBXGBmDYxM7LPdTbjC4gVdha8RdSEcNt/WTDRNpQP1UcutrmGdDCSZXrJHcnNpWa1FY7qcGOnvIMKVRTC2U2QrmeT+VHHtMHlPr1qafx1TRTz20X+anUkzl/FRxTpVqv9I51e0xivg0p0r9VG5O5fyU3mTgN2JK4IQXmKq9B5VMU/hKTOHPfmDCpMrAWBWqyCXuVMPcYbCF4UCnc6enVRLcFxMHrIgB5q79LtI6m1MZprTQPoO7rFeRw3sVHxviic65YU0gnsBIF3weThhwxGEn9NrmYqHGB4s3V5J0YbSzobBq6JgGHITjGZHVkGKqhymmjlcNkfFIn/l4FcgIxs7NDot+KsOUINWvAKt9DXn7ah9jY7y3wJvwIiGYpV9ve2EDvAP7F0yl2q+3Op8DpbmUJnntl2Iq1X45TM2vPf2u/VJMpdqvt2rHYqb9UkzltF9uTqWYSudU5qeUYO3l51SaUezqAstoLd7HOUxlGUURU6UZRRKdEMrmVKr9NtXNgWhen9eUubZMzMNyN81rvw2SFPK7MSUKH+f/IlP/M+ZULqL4HEztG6sbACEUU6PNEeNqf7WB0cmvEkcQKhGe1CimHFYF5j6n3jCVyyi89ewE0+u0wjic03dw7Kox2JosIEe5JgmeuxRT5lB4xlQ2p4bTjg5LNjwxpMdbRis4oDVsJxRTw05z5mA7ppiCoW2HzjSS/TumCDqgTPsN9+0LBJUW9U/TVgXjidEGqgVnIvLG14qM1zuKqdmR0ZC77mvsk59KMbWV2UuYyyhSTHUopuAJU2lGkc6pHKYO1fYpj6lIW+GfaL8UU/RbnEnRT32QUbyaU0VMpXOqF0DbV0yNO2Vzqle7nZ1/cE7Vah8fyReZxn8oprh4Rf3Qol1hCJkfZbzU7DUQNqJzZytQf4QGEYHZ9Azhu59it/mMYtTpHWHctyqhF0+mgP2wvoWgPuVDh34EYuxJwxsEg1aHlGcU7mauw260OIVkPVGMVs1prmHByQj5SzQAvA0kFbzp1SblfoqItzNYtVAM3VFrKuNzUwWYtI9Ue7KcJGE6QBowikOKqYefKmq/Ukxlc6qYpRfn1EP7dZqHW5RpvxRTnQ5BixymsjmVar8iptI59VL7qVHN+SBLL/dT5+7oVu6nfjem6hL3AlMS+yP4K12x/WOY+mTtl9SoH3LRtRI6By+Q8LylRuAgqDBea9+nfqYWEIBt9YGp9/1Upv0UfEvAN4wK8cA7GjgcDNYAVYcnnpskEfYicqOYZX+Gqfop7MHqtDkR78AttZbeaEYQ90yVGXXZqobne4opVwCbZHOq3q5MMkxpapDIyiKqn8CTtyJxJ5Ik4m2tOgB37wrE7TH060EvrIOzJc+YymXpqfYr91MpptI5lWEqm1PKaBVmWfpD+2WYmjfC4VNGkfqpVxlFMffLtF+aUWT7qcecosqAvu/S/dTPMaVVmLOfy/1+836qJr04FyIyzT9kTrGf/VTqxDsDmbAV4mhuIOKpcqO2xZUqhPQmUx93A4d6fi8B4nX6XkK13yLK+ynRrR9g1t5IjGeSiobJsR0Bces88syZscD8wrzBSHZ+hqmTMOnBpq2ekFuzLK01WzYiWOImxRRVNBjLKsWUaYONinMqw9QFb45AnIBqPa0esPik1fswEyWqPYehxGJlRTE1W986TM5P5XK/YkZRmqVnmEpzv0dGkWHqg4yidE4Vtd/DT+Xn1JnO5Zyfyu2nHtqv0z0vL+WYKt35Zpj6x3a+dUZ4tfOVPxZd/ximuE/WfnKP8ryzaFaQlyzoZ5KXVyvw8IV+3fWmDh47hg3ToA4kl1HUyNFg+t66ZaiMMtuDP7alkBxQH2N3Mw7BPS44hjSHUoC9wLwCaZMOyu18M0wlXfqZeCNs2NvnI+NVGwpuCeNOCDHnqeFINGYyjg6iAuA3/4KpdD+VYQodTwcImqLAOOOldMHHNW+AT/87GNIQ6Nf8YV6DyVqlmNqZXZzNqWJGsTBOl/ycyrQfxZRfPqeKPYqi9itmFLk5FTjTDzOKrEfxK34qw1Tqp3Lab9WqXO8ZRYqpzE89MooUU9l+ymsw+Ddiiq3xrzClPkqKX4kp/rO7SYfZEQAf6JyRTeOC7fFtAZNTKIUuqUwNvLpoNpjbLpD3jILOqZyf2pibHTijlkTIXqZ+pufeVmCGPBd6WDF87GH9CnZ8K8FUllF09S4kjEMxtRldcQtfKKZW57Eajnt8X8RdKgyAdKvWfef70H6ZnwqO9bfsvk/9UxgGCb5hWwfLwzwhaC4l+MRTTDlz+x1TxdyvVPulPYoPsvTS3C+3n/ogoxAS183mVIap7WZ9NhfjE0uKfio3pz7Qfg9M9TU8SrKMIqf9HhlFTvulc+p3Y4prvNr5Kj+qSU30n4Spy7qegKMHdM5cBSnGQ02dg9uWJeL5p6mGGVG2wOKGQLWU0Y7VlYxDs25GRmjYK1dTR8fTFmxflpBXr1Ht2DxuFmA1Ao4QRZIATyudC9i61UHlWbpA1QksBtcj8friUm6NhHAFB62ikrG4q7D4eGRlGLNHiynvJsnRbAdD26JaDxn0/V/kUw8mlk61pzdKYnx0KabGwbUTlmu/x5zK9SiKmPog90u1XzH3S3sUmfZ79Ch688ZQVuzIumOqC6eOlGHqaU699f26NXmNn/p+D0xlc2rnjvoZpgan9o7N5lQu98v2U29zSuNvTchl6b8bUwL7KqNQf1STkPKVmBI+u5sUVg8wFM4ScRmZfiZX69sMbAgk5ErDKcZ+m2IKLh7kexTpnMowVZ/yG/BC0mCIJVL/Mq7V5+A1bQ55p8QwcKtOMRWcLm0mw1R9v2bz2q86DDVYHTyKqfbIklvJab6EkN+paHzqHuncbFNMgdC3mKL26y39iag0N6cYZtM1zzhVI4jwsdLTwNUIx7iLVhLhRWUuQrC0KKYe2i/FVDanepAMM0x1O7HrKHDww7z2W62MSbn2K2Iq56fSOaUd7RCe/NQx6Tof5X4faL8UU05YW+YxVdR+pX6qOKf+idyvLr44nyIy6EdEwZWh4ttiSrKqe+qfQgmRpCYtsGGpU7DnGsXIqHeUMV8VAWZ7YjI57ZfzU3iqrgEazUbo9c7Uv9Q3pxk4PWBDgpaSho9bdAHvcm7/pUOb7qdSTEnQ0CCO9SNyT6IstVreeQmHSFbR8NY6JnjQopjyd5IVlmu/OeG3MLVWfOhpffr+Eew1mAk2FzpCK1ng4ZBiypn8FVNp7qf1q3Mpt/N90n4PP5XTfkU/VdR+D0yV+6nizveBqW7EbqXyXnpcHS9Qbk6tHcLm/VTpfqropzJMnffjwT8zp2q1VxlFru5X+0pMiZ+s/WqnWQzm28/XPav0Mzmb2wG4PG4QZ9ZIRFzjLvC2//kZpkbJPgLnaDWQ44RGglfRZgrukfoDorsBxm7QPINHBnRO7QeL4En7NffbDiSsmDDeeHaRWo7RWEBUERXG712nET5VLk2YDBvWvZtku5VhvkMrTcdrsPwtT1wJBQGuT9Q2+NUVhxxK+gEeKH/FVGmPonROPe18ozXF3NwYn7MsPZtTI1zXszmVZRSPHkU+93vTftmcevipnPZLd77FHkVuThW1XzGjSDGVab/ynW8BU/9IRlFvvMgoWEZ8LKj+kzA1RVQ7uRe5ETqHphRgt7EaA5EXDUTiVcJi1aKYcppXM9+jSLVfhqmTRBXOWErqjKtGQYxri3EAfsthkVPxJRlPpxRTwJ/azz2KdE6NV3qHzqlKErqXxkJsrZjOAk4TRmFG/WN/gU2XYsqaTSxSxFSW+9n7dgST+M0/TaqSgyt+tQWWVGcZMqslDm4HcwF8Hzrkgx5FLvcr3fnmtF9pRpH20j/I/XIZReqnXnaTHnPqqremd0yNl9QPptovnVO97nGZPHWTft6hzXoU/5yfkpgX+ymW/UP2U+Ina78xDLZgzRsN4vZUycdc/TYCGEj10GnsqJYjo9gEb9A0w2Lul/kpWauvYLw/1Yl7WVP/cjJvE7CZG8OQ7uIg4SlunGEsJhRT6ZxK/VQ2p3YdK1ETKWzDpttLiOuPQWzRNzKHDTdUwpFjVwKMVhRT9qJnEVJbycbTnJoYfAi+KFP/xFwCwP16FVM3WGND77CjX9fYiQBj/0IxFRpaopzMziifUaR+ahdsz2FuTu0PLNznVOqnjv1272lOdc7Iv+T8VG5OfeCnHhlF5qceGUX5mcQcptI5JZHRPI+prEMrrtQwy/1yWXra98vNqTSj+Me0X4N5dSaRZf+Msx7N2mc/WDwab8D2hQbyqC4BnAiqD+a+Vidk9ablvMXChCCm3O5te5sop/30/nyNVWGsLmEyZ+jrQ49qx/GpNwJPiJnQC/SGiKWL8I6p0jk14fQ2bHkxQW5DlsXWEKM5LFGohOOdc/TxonuoAgj1d0xV3ZFrHgbzHckyCkeorsDaTrnQsw+Sge3RGMHQsFji9bjAoNpxwoND/jqndt44RC8xRf2U9pRR+IF6fMJU7vzUuh7qz92kR+73yCgy7VfeS3/b+WbaL/VTxYzig/1UOqdy+6lHRlGcU7pUY+TfiClWfNFLZ/+Qc76fPqcE01uDB6M64y3qiYGn9m0I1uhYR87ANmK8jf0BkLZk3vdTjyw9w1RdPy1gtDnVGLcZGNTP9Ko+jJHHEO+qTFiMd8IJxhP9Z5iCAWpBfHAT5LVWF7Z10M0Z7HBVIcO2enQwrCmmvOrIQkVMZdpPrg2WMGtYHHHaTKJhi/dUAHXJMO5oF2h436OYmrnnTr5Dm8v9Uu2XYirL0ou538NPZZj6JT/1tJ8qZOm1buvE5PxUup8q76UXs/RH7pebU7ksvTyjKGAqbPIK+t2Y4l6dSWR56cev5pfOqU/2U93lKgKLa71pPY5+Js9L1YNZpFGMJC0jwiuKLRivJibJ9lPpnMrtp7yYn8Nod62F7nEa+PhU94YAhzVD/VRXv2BjxZzAnOltUswoMkwdWtsW7Oa3A+PF2oJtqSHF1GpTV9DQT6YGFs9biqmh+I6pVPvl5lR/7S0AmDmHnOHRwHjesRWYzEQmdE7rAOP1kGJqBPO/YCqdU38XU9l+Kp1Th6O5QsU5VfRT5d2kdE6dF9Ip301KMZXlfhmm9Ll530/93E91u4dr/JRRFPdTD+2XYeqf037CqzOJdDx9yl1Pf5z2c2arFbjJlvqh255+Bj3gXZg0OYoRrAYL3LYopvxg9I6pVTNemQ19YpCBFqxlNT61Z+C3jjXiVBLJwcr65FHteLiFrl09xJg1zxRT8r5Nsiy9iKmFwrRg75uH0PNjuLQWyWQKx9pIQSOVpxbBWm8rQJBv3btJ2ZziSXzfTx3t2RxmHcIyTrxJZJxoAxm8XswQOlMCGY8XFFOWPW8zGaZSP5Vh6oJOkkynK8kyis5yQz/DN12b53O/VPtlZ+dTP1XUfumc+kD7PXa+GabCRoXk55TNXY9Uq0XMPUtnE9HPY8rpVSb3LH05F1klUitUh4dVJtS6e/pVaY8i1X4Zph7np3KY+kfmlMi9uI+CFf+QLP2z703ak8EKZtNGHbm1Bv1MdviBA8FtV0MOqiQ+bmy1PpCO9oypPhqxklqr76fgLenrvdFEAnzDKxeGje4t9FRRj7DROx/BQbv3OWXsKjfzoB0v953vaNzAkEjsgTjakGKKC4UpbMKWgnyGVDCe+hRTTrcDTHnulzinGUybb/uwa30i4aO7b4J5XTCI+HP6tRNMOJgYVYqpNKPQT8QxIzoKwwxTpT2Kv5ulr/jmCb3K0rPcL51TKaZyGcUTpkrvTXpgKgk0FnW6sbXIehRpRpHNqWC9PJsnb7Fn8hlFi0zC3u3aNNRJlzfumOpwN/E3YqomvDg/xdYeY6r0VsV/DFOfvfNde0sYjuc1xiH8QcIL3bPBWVdFhgyixMFzjmLK84bmezfJNJZ5TI33fADOIhIZ7zIxDLwKxw7MwuGNkE2tscABPhzp3/fbKJf7pZjKcj/bQRh2m94BkQsvJy29sQ3gdIlkZqySt53zIJTANIbAZNpvH9VIfk7dSH0Ko9hjiZPUGiIVZ7sqTCzhxnjiURdxh/2BqUc3KZdRpJhaJctzfk4Vc78cptI5lcvS+86gW34msbybVGU4kmm/V92kcj/1yP2yOeU4I92Mk1hlsjlVxFQ2p94wpZ0uppZhat64yIy+FG7Sb8RUvf6im8TW/ox7kz4dUysyXsCkfaNaL9AbEq40ezYEU1sMXetM5071JBswWm9MVDzrkWUUS3MTwKQriyGZBtSPVc5vN3Se3Cvj+pVJgPUbxdSsu23/pe+X3keRzqnd7IDeniJ4oP5rcUlacRQGsGtf5HC8RoGEN2OKKbLZQH7nm8so6pt9QP3UgUWe1JqIuCeuK+Be53ROGludxUihmBobp3ft9/O+X3k3qeinSudUqv0+OOtxGEmDO6Y0tuW8zih+Pqcefiqn/XJ+6pH7Pe180yw9N6d+M6Ya0otuElv/Q/p+jU/GVPjmR4JepUaI0H7jeWkGMDPaIvFOK8nA65toAMgtiqk0S0/nVJpRZHNKOd8mMOww9PXDnYRxU97bQLzoGrqLS8PHaLdN7phK59Sjl57NKX9LEJ1T0j50eGWRtKTJeQKrKJHDIYsCEdvc2x0trgthfk49MorKzZ6Ay2oM4zl844K9kSIBVLY34p5q+gU3giELVm/WDnP7qdycSnvpH3Roi92kFFO5blI6pzLt525VXN6hzWEq9VOlc6qYUTztp1JMpXMq1X4Zph4d2tx+6in3s2bBXfvl/NTvxZTEsK+0X6P5uOTlKzElfTKmuGgzA9voUUwlwuGCm7WBCdMIiYioYGh4cWR18KPrgCnPKFbz+hjMyVBE3nFnyNgLZm9XbI6vhODbwckwNU3a73OquPOdLBoINoa9D91VDHErbFNMJSdGJn5FMVjMTOcNIHLrHVPFOdV222MYs2smdLTqIcHDzbQBY9y+IddAFFPMkGLK7FYppkrn1Kv91OOsxwdzKsXU39B+nHg7/iSjyLRfIaMIT8N5WMwoin7qI+33hqmc9ksxNTgyK/Y3YooVXnWTpD8ko3hA6nMwhfFgChD3a8hxepTnN3F1APZQExgvDgOM+fpFh4BTfmBqdpmbUsc2UDan3Krqg9M8CNSvvPkx0/BM8FuXK3Jnkg6YkJBiarBu5ft+WUaxwddYbUtbFaL1ZU+IPaSYkgaNMWzYhkzGhixdMkyZh/W79ktzv1xG4bJvvY/JjSGuLesJjrVRHVwYXBnnSOjXhxXF1Eibvs+p4v1+r3oUpRlFLkt/7Kc+wFTpnOqt91s2w1QuSy+e9UjnVK5D+9B+OUylfkpfqd0om1MfYKq9s3t3P/V7MwqJq73qJjX5x68vnVOfjCmN4wPwriORcTmrkeBx7dYHq5sIhBydRMb9IcXUcH75C6bSOZX5qcC++RCQgRA6iyPVjkZwGsBsV70w7uZ8MHAD5gkEV9xiill6NqcubEOF0y7ZI2eoyHHL60zGML8dZDTenZIYz2OKKeAcIK66BC238+3KzuSinNiqD/5iziCy0hsxbjTcGpjNwTV0uhOd/v3ekAEPHds/uYf25/up8nuTHll6NqeUcNUxdzvhGGbaL83SU+2XdZParBlmmOou2XakjPWrnc2pTmM7THJzqvz8VA5T6X7qkfv1uhsreJpTRUydtf7+rv32ZxPnMPW75xT/6o4XVv5D7nj5bO3XH84mMB5MxZAMR/QzGDQ2BgSnnYDchk7nTiLHOkyrg0GYZRQ5TFWHWFQNbzUE/6AKxDsIOotDf9UHsq5cQvcY6hpmOpMDWCx+n1PF3K82YBQ4NnsUU4vwErX4ZWcMe64to+E2TiIsmZMGTNgQSNFPZZg6oD3998XoxjhTfRJhteeKMGJaVHsmRz3C4yHFlN0+tknxHtrc+alXuV/W93tov9ycSjH1S7lf58K32afcr+rUDuZxNWZIBzEdNref6mjNiFWE3nV01367WZwo+m05MfdbhrljKs0oirnf+jTZ3zOKDFNpRpHOqdRP/SNzSmRf7afkPyT3++yn/cm8OoaJHYvEBasRYcsYU//kV3jGqb9lFptG1APHPw7C8v3Usb33gAzPAiKXOvVjfqf+hsnwQrVc1MB4zFJMOW2mFRLGuDi5/ZQWqstIbXebCmwlf8e4Rm8Rtci4M4I18WTkH6JggeP9pA5gM/DUo7jf8XLjPTBHvVvo9rTGAtuJJYCz4i4M0Th9gXuVt7vQFKN979C+6vsV91O5nW/pnMplFKUd2gxTbz2KV35KW13p3Hrlp9KMIvVT3W609LMsfYkDlRS1Xw90V8zNqacs/Tdjqsa/yiiUPySj+OznenTHgxE4uiESwk7pZ3A/6fVglnT5kNRVOnfOw0UPbPswIPfc74efGtQdzKoNjXdhtO1RDLZrVDtOdzada6PaBXlLfiLj23l4gEldbYX5nW8EZ9JbyMpCnaIt1VveYBd68g0WrTODRjC3xk1mrO+NALstiinPtQFl2u+xn8rmFCEbF5zR9kY8pzcJ8HJ65MFsTy+ht6k2AqyKFFO+/ANTae6X2/k+5lSGqdycKnRoc/up3Jx6YOrV2flsToG+tu7dpFT7pXMqxVRxTr3KKIpzKrfzLe1R/NN+ql57pf3U2uPXl2Lqs7Vfg/dhmICIvGGsB7jXm3VhaAg88WoV6vF3t6AHY0b/of3e5lTaS89yP/BX1OtUeZ44LYFqx4FGMTkSZIop/lCXcD0me4DaD0zltF86p86zpgxLHe9CIlLD1bKOyIf47DaZ4eVm+LhlUUwNhwo8dWjvvfTa2IEhJ92QOwh0HzOLLg/jk3Qh3sCnmGryFFNEldqo/D6KX8r9cmc9rMP+kM0pTWqK8VPuV7wzs5j7pX6qmKXn/FTxTGLqp7Jeeuqn0jOJuR7F4/xUru9X3E9ld5EVznr8bkw1Gq/2U+gPyf0+e04t+tUhuDUsMG5FmPg4iE8aQOTwiKhvfb163emCf+wOSHmPApueA37Y44lbc95e71FMeqPTOfTs5l7CK5diypWUd0ylGUXozM/3jELxJzKsJ9cdcQJNXrREv+lDtFeaoV87Sw7e1Yc1qh2XJuPpiwV+yihaWCUwunWvjNedHBwsztYsuBv2gty13/AxD+QG08qBYqqwn8r1/Q7i+BRmfors3zKLDkMx0JAFOZtT+x3qok4tdKMMU+GovQxzfqo0S89rv8ecemQUH/X93jKKnJ/KMorUT6VzKvVTmfZLM4oUUzk/VXpf+j87p97uInql/fDj2qQv7SZ9NqaGZnsIXsUUQuKeJg6Wp+0OBPaWC53F9RDhUQhd6pfEH5j6of2yjGK6op/paWfGI7fbp35M8HgNZnvjTDxW6LG4DuYefPvSIrn9VG5OdW0iw2LU3CG3c7oELXI5+3CKcDMcCbsE8KxDMTXuys+YyubUsGPb1G+dr6Ez3k4AaxeKKRgnZ8YdsA0HMzNyhZH0hqnSXnppRvEq9yvN0os9iuJdZBmmOLSzn3oUT7nf46zHz3vp5Vl6eUZR2k36zZhi+Vfnp/CfklF8svYbLAYeuD0kUD91pZ9JYWe3YXZiOeLeROr521NDe7tndoAcoest1NVRnJrVpqyHfc5yLmoAb72JcZ1iEE0mCywKpw4MeeaMXDq0WLzqmzsYL+ctQsz+xc8wlc2pFFP746QJp1MQMy7jLoLWddcYwq7tNMlwxSQG5itEBNcAkyl2kzJMGTvVgskwuYZuGDcMbDaXDIyr5Bw6u3oD8IanmHKFv86p1E/ltF86pzLtl86pnPbbrLThk/ZLMdXrSn6QYSrN0stzv+L5qRRTuf1UsUNbPD9VzNIfPYoMU2lG8XLn+5hT/xymOPHFfopj/ozn+X46plpLzwXiCQLyFsYB8Lq7acGsd+WQJ+yoH1E0TQPL5QfvHdqTMzMrqKszWUax4sYWBM0ZxdQlOASYE9sUk0PljEi/vb/gq6DvYHg1W6Q8ozhuUROWphozzkynmDJDfQihlDSJ31sHGj70KKaGVdMMszmVZhTJrBPftZ8dDwDcrXUlTr160PD0UrmBJyCKKeJTTK0QeXs2aqPFvMJUbk6l2u8JUw/tV5pR5PZTRe2X20+lGUVuP/XIKMq1X/GsR5ql5zKKB6ayOTVstY7mse3u7rlf6c53J4Qy+b37KZ7hGy/OT3Fs43HJy38SpuS16oCjMwJyQpfy/FYfYxiuBizjkjd/1QhlDYYX5wemCtpvvW0D+EObzjVuTv2LG1VbALf4FJKV1Ivx7tSJYYyqdE49svR0TmWYIqt5ExKDUrMzP4LfSoKOB8f6uYlG862BcahRTNmV+f/P3bl1qclkffwDeSGooF4qUCjggY0FyB2geAAVEI+f/i2hO1TQtDNrdTK93udmVtYkkzwTfvwPe1ehP+0mFTrla3UdFqPmTbJG3AghxnRvYHhHwvRlTf59TA1fYcF78h/OepQdxdN8quz9qPlU6f2omW913+8lU5T3y5kqdOo/mk9ReapkispT/9Fu0tPMd3bbXv8iUxzzZj7VaPxKU63/KVPCd3cU8xSDZ/SajL0LOgpqnqcSBFuGDbGakcxvXAlTVjqbMNQOba5TBVORfNbBZqZE18LNyEQasgmTXvOM7dskjRHvSDGYak2WXjO1CNp1mKvLGFt1r+/IRDFtOESEKW/sdftotH0w5dX1pz2KjzzlplMIkHRl7G3n2Ed1tkEY2t/PDDab5N+nyhSVp0qmCu/XjcgzXNWp6h0vWmeWFB1F0fv9uUt/zVSpU9Ru0tO+X2WP4mWXTs2nCqa6vWRR6FSep75gKusk/fBvM8U33pydbzR/xncSv1+nNJtkfG/cDPEuIu/5jh+I4E2GLMbphXinocwNweE3E+YjT1V0SvC3U3DnHvu4h5b8/NGOMOkH2VkyLd2LyKuT6JSbLmWp2vsVTLXXgzrMtGMs4aZGmGoZoQ2h7/ekue10uogd6y2ie2f96S6ygik9qE8A+PQa2kPs99Hs0LjAvCWeGfvEHREaW4Qpi0llhtqjqHYUr73ffznzrX4n8Yv5FMVUNU+97CioPJXr1Me9Sb/mU5T3K3WK7igq3q9g6i97vzb3Zj7V+CHfyP52nUKdugFB2CNMhbtRH+2utgjG5MRKlrIl3km4skPAEUyIOVEGi6c8ddOnU3DGczY07e5ojDbcXgSbvFklu+u11+g2JzplLzKiU3lHUeapoqPwWvUa+PNrLFnjxtWUcTu04MzV64xlxEcOXUeEKU89fepUzlSepwqmpsZ0Aqbdu2KbhXYX7dPbGWb3NtFJ2yRMqdIvpl7e8fKSKWo36WVHQZ2dr+5RvLzbmdqhLWe+1d2kovcr89TT2fmyS//YS98IQHm/d0z9a53qtN91FK0f0lF893fn5aMIMEOP72CorNdFYW3QB2PhMowtxCMFdf1sANY5mHzcRVYyNb5Oo0y0xWACi3n6OGfb8RUS0gMBnIN6Yiw7Shfo1uvFgGcdxBTeL0iM60fvt6zdHHFRn3VhKQcHxgrctSlzcs+CUJ3WQ9uKfBY5O8JUsOr+xhQ98yUaC0bCXiXbjVPCoHc6wXK2OUtWc0u8IJ/oF/Bvqkyf9aA6inw+Ve3SKe/3cuab5ynK+33R++U6ld64yYdODXwX9O44PmFqhzZn6ov7KCjvV+77Fd6v3KOgOoonpvL7KP7pDm2T/cOzRzHF/ZC7yIRv9n7N6xlgGV+akn2RCFPZyusD7u6Z0HJ3PkKoRZhaTmq/mKoRb0Ix5UTaGKDbYyVc00h+aVuzPui6cwrt9l5zUJ/vHWB59whTpU5RXXoiD7qARfMQ2g0ZiE6dLiYktlzHONn7V9QYj5pgzzJdono/ajdpwWgjsFPjwthcpLEITU4ZOHeeML2qp110BMKUeXQJU5uREr2e+e4U8/zB1Ls9ijxPUUyVe+nVO16qearQqSNeGgVT7zqKgqk/79Aq6vZmUjo1tmouUHmq6P16w1pM69RdSRV931r2pb+sUyz77rvzDf6HdBTSN+tU2pvpYHuowZjDtseihnHugetKDLYsIPmkNYgHMOeyX0w95lM5U8V86j5ojoD8LTMM7iokjwVi2oNFvD9hc3Ug7pBrdQ7gGO1nnSryFIkJHVh2NofQrJPgJPfTngln+/E9YW7/2I1yCVNuONZ/uzOzvI9CiTwN5p3LhbHmt/YV6Wf1SHRxcwpNXvydqf+yS6f2KKguvWAKdTcfTDXud1lfb64n6fVZj2qXvsHGbzpVMvX6TCLVUVT2KAqmyvso/tuZ799mqtF65/3aP+S+9O/2fpNoO4X5qE+Ymo5SFvUvmzqYEDOSjZLHvt5kLcMs9CfhR0fx0Kl85js6jthYtNOBBkumyYSY/P/fR6uQ/PqZczpJdnDyAHGrFtEpk/9kqjqfOvqDNjjc5YAtZ9EHOWJ9E7ZaVmPsM9OJkXojTAWC/6lTduQaH/Op+ni0FlqupoKlR5cQu500QzthdwQYC4SpXUS8YHh83DB5imVc7SheM1XdTarmqWrv9+fzUxqeSf2n81NV75ewcvKRp6i99J47pb3fOcCrjzzFbAVX31ySO52nXt7x8raj+MtMNdvv5lOdH3J+Svxm7ydIgwlY410jtKaQXhGe3LowGy/v5C/Z1zjExgtiyW7JBL/WqXhla2AuMINx56J1UaPJ18BRmIwx4aaN0Tpr7Qumqju0BVPDvdgGaysfJHs/uII8OPsY0gzXGJydOhESe4Qp/55OGWyu+/2CqVynhivwY8FN2goErHvBVjLUMnQShBQ8HYhOSmfyjljOCVP+SZFxNU+97tLLPYovmHq5m/T6LrJq75cz9UWXXu0oqN6vMvP9b5mqdhQT7rLN/iJTre67+VTnh+wmfbf3m7hNkoduj7uR2VU7QyOcdGFJPFBoimviBRcTE8G8y/3GFKVTk9leheBSZyTr3PQ4tJWNLgQ3IQutfpoqCFLC1MJtoZDyfoVOeR3DFHvHJg+zkX8gXo+/juWUa2FYb6RaaHqb4xqlybABdqM9Zap5qmBqlQyGMIPLRcLLaTtGAhISMO9cxuCoTt4RTkSYcmKHMJXnqXzmm546mw+mVufxtMhTFFOHw53oSktsXgum8h1aZbrZmQLS2ofC+xW7SdWOopqncp2imMq9X/WcL6VTVabyPEXpVM5UrlOauhLGYjqzhsX5qSJPGVFypPOUPkz2esorXqjsz6t+kafyPYq/zRT/7o6XRlcoP+zx/4kpn/dGsLC6DcluxuSZ7HK1Dtjz4I6xtyTPZN8nTC0mygQXXXo4jjyaKRTeFfCH9ztjyw2iCzabdGDOxxnGvauHUGwxezAnQxRWvV/R+93qIge4x+0ZS1uux/JAOGA4DMQa8YK+v0BBkzAF419MlTpVdBSdcXMAy2V2Zmw18CJkNmsxQOtKmBrZ5M8P5K0Ns5STJYopSqfKvfQqU5ROUXvpVe/3Mk+dYSH+4ex8ztQ9WmVMNU8VHUU586V2k6g8lXu/PE8VOtXDrqqfxpYoFTPfKlNFR5HfmTlYBF2BYio4beO/yFS79W4+1fsh30n8bqZudZKHLMloSDjokmfypt5Ivmkd7xIOA6JbUQIIjP1+In3Mpyp5aigHQ3C7F6JrdUkjumYLbQg2zUwy6412H/X7hClj8UKnCqbmfMCBHwz2oa0PYSxn3XAGaVutSXia+A7qBUMWZnV++od9v2STEqYat3NoN/32GsU8fwD/eMhCO9t7GZI5/QRGGssStZu02g+2EtWlU71fVafSLcJfdRTVPPVyNymdsOMPprpHVS+YUo2wFRV5KhKNO/OFThVM3ZZORDFV6FR5zrdgKvd+kQfJE1OFTi2dweDfMNXh35yfavR/yPmp72aqLc40WLI7lrGFIWGqe9jwYF/WN8YOXaJbKzRGAJvdRKp2FEWX3hlPB+A0MqJr6pjogmXxPFj1yZEh4pT2UTy57MAdDwhTeZdenU+d+3cOHGmxD61RjzA1sfEMdn2jJlkqPzIRc5RY8JL4k6nq+Slr25Zh0eudQzzg2wvEatYe5vE8w7bZJ0yJTcLUcnf41Km896sydTYnp690Kpb7ym95qtL7VTuKqvejdKpkivJ+L+9NKvYoqjPfsksvdKra+1V3k6p5quzS/zZT3e67+ZTwQ+5Nkr65o+gItgqua7ChrTgpyS/zBgeg1R738y0JY9cxksAHPJGs+WDvPOnUYUyeaa/buku2K6cZ0mSDg2B2PIb2eKJ20ZAnTAW6/Kc8VTe3LQj6xh7bvUNfkfshM4PjROky9vDegYKpuaVMw6KjKHWqyFPmTkNgSqczxruG5yD11Hg8j5dMstipF6OOMDqBE83lP5z1yPPUIRqePvIU287mTzqVM1XNU1/s+32xQ1t26dR8itIp+cjCx52Z87q5FjwtmX/kqVKn4lZw/9CpakdRZaqcT/3jPNVg2Tf3+zWoDvvVz/xnTKFv1iljMFDAE+ssNrUNec8HcUKecfF2k3B9SxhbNPsSyVvrMVMwleepS/uiMQVTSX2PQN+Mb4/70rUYLRSV/HqZP2KrseU5pG+PO3AshHB15lsw1ffaTTA8ZS/hyYww5XV1A9a7azfEm2ZnjJBOmHKC1hSby5Xepbr0gilt0JbARdpZwtpEc9B0YUQQmM0jY2Hv8U7QRhnMti3EfLFHQXm/fD71RZ7KmSrO+Vq8Yr7WqZd3kQ1nd9sU7mltSutU1fuV86mne5NeMlU965GfnX9i6uH91DpRQ4HSqb/MVKP5bj4liuXHcv4/MVV3p0OwwpTFNvJS8p6fbJpgh6ubZI/ddIEERJhyZBgz1TOJhfe7kl8Hi1n/FtpOlkZIscmvX+hwxPbcc1l0OR+iD6Ze5ql6NG2CtW/sGPKOvyK5ux8ZcNi3uthsckcFXds9Bvxxc4qrOlXMpxaaJoK70E+MWTdT4hXRJAKXMBWa/N1bo6RJmNK3Q0TvpVeZyr1fdd+vyhSlU9X51Lt7kyidmoey/n6PIr+P4uVdZNX5VHUvfYwmyVf3++V56p8w1eTfzaekH3JvEvpm7ydp7QEE6oWVLIPTTJSMbw0wfHRlTNiR9/6pxomgR9dfTFW833o+IDrmSjdsX0QtQoLtNmDe1Y+SWd+rV6R7hClA5qdOUXsUuU5dmwH5+RDuGGu9XyN5fT0aEBv1rmT3mj4qmHLX+ymu9n6FTjlOU4CF0TiF5iD2AGnOJARLDo7YdPuEqZ1EmAo2zT/p1MsuPZ/5Ul36U54qz/lWmaru0FbnU3meorr0Uqeq+35PvV+pUy+ZonaT8jOJVZ36x3mq0eq8m0+hH/JNt+/Wqf16MABdJaSaraFnIm61a4Bu80R/ggVhbLxnRZj39fHnXnqt7+v1emskFTrFJ3cRsLAmutbreAtUt08sBNEyZezaMclQzyFM6SmDpKfdpJype/fOgpUKuxAPTcLUwPcBttdpVzJljTC1GRCmZq3fmTrJncMHU21+2wdfvp+wBUl7jOaJugV9UT9KuGaSP09wIUw5axv94Zxv6f3eduk5U1Wdqnq/8vwUtUdRfNMt7yhK71foVM5Uuh/eP+ZTtbFp0nmKmk/xC2VBzadUdWkoTzpVdulVpqg8FTLzHvO3meKZN+enmszPOD9FXZn5PUwdVpoMILaY0OaBvOeZNc/Ccna6SqZpkB9b4lUEsz4ZhzRTD52a7hU2EvF4K4B+t66MdRiTPIYUlYH5CaUhYcyN0VwKI5gHIpJe56mlrBEGW4NdaI7r0Jf3uyFAHNU6jBm3tS5SgTDlpdZUet2lj7vNHszv3EmyJCkdo3gkbwhjhGnseJ6DrGR0BOwPEP2dxKpO5d5PmW/Z6KmjqOapWhrsnrr0fD5F3UX2xZnEsvejmMp1ivZ+lbMeVEeRM5XnqYKpvKOg7sz8YjcpZ6o8O/+3vV+7+WY+1WR/xjfd+sw3e78M7gic64gJza5LnklJujHgaLMLYy5n5Md6LRPAd44lUw/v99Cpgqkp3In30pRriH2TPMPXwfIOy6WWYvvM8hG6TFchuNntU6eu3O780fuZzc1YHGkB+f2U8Q6bE5KXZHSe67A+LzuhPRHaXXTiOnfwMzSVqh1Fkaems8fO7sU6kfwnawrq1IU12MsTYZrdEp3FHGFqFjRRWO3SqT2Kl136O6aKjqK6l/5yN6map6odRa5TX5ydr+77VXs/qqPIdaq4jyJn6uXM9594v867O16ajZ/R+/XZb9Yp0dpKEDTmDMZDhjyTdUu4g7ntXUJrPm8rJJ/EAgRhexxWe7+CKXlT74PZPF2xVVulJqorjRvo/SSVzAGbrNG56YcQXK5IMuejKzwxtQvOd3Ab7Z1kT+Haly+apEN4NzvY7jz2MjxMmFo65lSi9v0optq4UQd34WfkHQBthMSJsAKjLROm56wGaAiEKcexPpmKTz4Uu0mq3Jg6T0z9WaeKjiJnKvd+VJ6q7lEU56d4434VpGi4+jg/lfd+kzs/1bmuleFi5mtJxoH2fl8wlXu/Mk8VOpXvJlF7FHlH8TJPqU2nngl5R1F4P+m4jf4iU4+b/d8w9TPOT327TvU7JA8txREjmauEPJPqnTDhWtIF2wuF/Pi8jwSAuzrGeC/bJqVTk+0ArcVt69wDy74Rr6gk5BkG/3YF73RIGPvUV9eovp4TndLhk6lq7zfyNMIUs95JOKtdujI2Qx2Ow7CDzV2PMKWtCFM4YCfMa6bEZlIDiySl0AbH66Ngu1zBssmmksUh8ufpHUcpLNwHUy/vds7zVD6fKrxfrlN76Tah51NVprYss/5gKhUHkn6w4uztXjrFFLVHUWWqyFOPvfTX8ynf2M31Vce8hUPVvfWL3SRqjyLvKPI9ii/y1L/QKeLs3pyfajZ/xr1J385UurCJt9N7jGT3r+0+Oh3UK+jb9kWy2IHWRxN9Tf77RWuMKZ0qOoqlZC7ErufWwd+PL4yN794YGd3kArP6IAmtAXmzosGG6JQxWEu/nZ+6imdGmfMCiPN1/Q4BmkSMeT+sunK2uExhu2A6knWpeRlqd1o38NVwwhTerzrzndlWF8xakGFztlW76ILcAJxtlDAWIG2M+PkwBXNu/eb9XuapL2a+L+dTBVNlR/F65lvdo3g5n6K83xcdRaX3q+YpiilKp8rzU4X3K7v0cZJs13+RqUbjzQ5ts/Uzzk/1G9/s/S4T4t3wTb4zZtQlz+R2WCNM3JpnBreMpIsyx+lDEA8+dapkqtCpeleugT3jL6EZdIhX5NvLM9gTNsH4ZCUOaq6ITjmNi8Q8eb+8oziw5xvMLRyFVsvQu7LNraYQdrU2g90hYeqiEKbmDemTqWrvp/lJB+zGMZNw78ZzCB34JVh6N2HMm0m8bHYhTBn2DuEvmKJ0ytbW+K1OVWe+L3WK3vcrz86XOlUwletU3lFowuUQUUw9eb9Sp3KmFNXfoKL3q+7QUvf7lXvpVJ76F96v2eTe7FGQn/Azer/vzlN7/XH/RI2/h+a2pnIoTY0z6Gr42EkdJxzaM2YfvHnzl04tFJfWKeHU6ILDyISpwcRTUGdknQCmYSLZ5kY1UXOOtyTPTD+ZorxfrlOr9vYKkLoRxpOazsns7TiF00xoh+ZS0mIiL4SphT77ZEpkeL1gqvB+TGK0AW9vR8bctVwWOWljAbrYTbBpxRpC++MwgcBiEX3Wg+ooSu/3n+WpZnsQ0t7v3b5fyVShU3H7NinylHZYzxeFTm3U+o2hvV/lvvSXu0lVpp46ij/v0OZM/W2darXf7NA2uZ9xb9K3M6Wydg+W++iOTVgQhvq15ATzM5wxvs5U8iieoAeLPRpLFFN5R/Hh/e5CF3xsXLApaynJY5NbBn7PTSQcBDygqUiYmrXOv+kU5f1MybvCzBxG2KxlPU72s+MEwoBvY1vU2hHqdVtXcOr3SVgwdWasScGUslRGjuCcdjxYQf0Y4pVK/rzJ+OaDH42ITl7PxLuGLmHKM9nfdOqLHdpSpxTC1Jra96N6v5wpZduIx0WeKrr0TbRhhZmnD2mdqnYUJVPUXvoTU4889Y4pKk9RM9+SqY/7/YZW9LFHUdGpv80U//rZo5jif0hHwX5znqqJjTrYK+WOrVuYsGjd5TOY7RpnyZrK6hX15+MeeAtxLNHnp0qd2lhGB4zO+SKZzJY8w+IkOYLVV2LG4mJ3jHY1fQP6qSaFtE51mPOHTqXa+QLWqRYRZuHCybXBYQJ7LW5L2NDaaxRZDGHKMT6ZqurUpm/x4Pn+MbTkaXJF9fXEB/uKCdOuRv48QZMwZeom+sOZxKpOlR0FxRSlU1f1vKHPJJYdRfXOTKqjoHRKup9+06nc++VMFd6v7P2eOoq89ys7ikKnquen8t6POutReL+s5n7s+/07nWq/u+Ol2f4Z56e+nSnVTWpgBMO7hNmMv6JhdiJMiOKJwcksyVC0U3qEmS1hqshTfubo1+ZeCwumFvymDTP/ce+rdSL5Swo2KbjcIA5xmqkKqnGjDcyXYymszqcKptpBcAa3nYYMHvYIU8GVMLVarNuSaQ3SBXK2hCnjQpiyDsGKo/JUoVNJKHMA1uyIcbhwMwT3kwfGFceMfRvxXWQBYUqfISS99n7VPPVuL72cT1FMUV169R7akqlCp0qmqN6PYupl7xe62wBTTFE6lXfpiaMLzPTS5pVCp4reb6TKcaFTeZ6iuvTTRevhsX7YLv4iU53Wuz2Kzg/p/b67ozBqJA9ZmndjzEWf6NLyKhzBt6anEAs6HxNGpPoHU4VO/fJ+I6cfOWLaOfHgoinJX7s98Y7KhU8B1laMbdRIUMGUDovfdKrwfgZrKOI9mp3BXvdDxkTxipUHndYYosaQZ6xE8RwkjJkLmBuY0Hvpp9Pl8NGlj6VGC7yoeZTs7EL+vNEucWHBeXFom0ueQ5PjMAbfkAhTgfbY7fmlU1XvRzH1H3XpRUeRM1XNU9VzvpROrbTduGCK6ijy3o/WqZKpl/OpqvfLe7+CKWo+VWUq1ynWbov/hqnuuztemt0f0lF8N1OeSPIQVno3Bq8n5D2fLG8JzCz2RN77WI3QqN2rPwY/I8ZqSk0QwyPMC50qmNr3ajzo2fGMreGd5JnGdBLDvPu4qzluuX002RKmFuvRJ1NUnsqZ2p+0E+iNQRhanqmz8sEKx5AmTT60OUUzC6ZsdT3B1HyK0qmbIjeJd2RTxnJ6SYzaquyAK8xibB2XPIuQ/CemKJ1as0IWavc1axZ5Klpdx095iuooqD2KwPCED+9X5qmcqcL7FXkqP+crXW1U6NTFHB8/5lP97XJX6NRwfR4unvJUTVtaTzr1cj5V5KmcKers/EudKrzf32WqxXTfdRTUt9T+p3sUje/+9uh614Fg499Ccz1zY3RBSQLLiXOSzIbnrlF6b9UBo8vo8/xUhaksOnEQKPuzhLFBnuH6VY4BDO3AWI0610UNfUi8X+/4G1N5nir2KLRb/QRmC4Whfej1WNk0mDGsxYDHJu9pgJL95QK4fplI1S69YOqqWQ2A5j0N7atE3gFDT56DqXqxZFkd4mV7W8KUNQr/5P2qM9+XOrVb14YfHUWZp1536eU33V7PfEvvV9WpL/YoCqb+3FFQ3q+qU2WXXuiU0toifX0xeuHfZqrx7o6XZu9nnJ/6dp0a2402mI1Wfq43iVD9sIxhkVgZY21Ud4EWN8KUu5qMmI88lbK2frsvNTzFtQjEi+0S77X2Hvnr4F5R61I7gD/oH0JzqsQkz/jDNQSWK+GCKbFVyz46ilynlI6dgR3dQ4zrx95VZo76CA69HY+tu9EeI+v2O1N5R3G2wj2j1aQOCE1iqcBprdLQ4m1+jTYXYQ76rX1gzOvjQFbrJB1gNmUk5nXvV+rU6/nUfdMdPekU5f3+PJ+iO4ryPorS+1Xz1Ou99Hd7FOVuEtX7PXUUFab+iU41W++8X/+H9H7Nb2aKT4h3s8YWYSq7kmfSkG8H4p3ELMQ7k3fQbsnUwJx0R+GH9/vVURRM1ZxdE5bugeQvY5tkKFtZe8De6oDthqlwqDGU1uAn6idT1S691d9nj8u5Qslqeper7O9XIzg7LC/ZHT1VkLi4nMmvDybPe+l5nlLGDQagO0nJ/36ULBA/q9ngbZIH0yM+Q80xYcpT7l8y9XI+9br3q+77VTuKskuv9n6FTuVM5d6Pmk896VQ5n3rJ1Ms8VZ35Fl16zhS171fq1IjdbZ2/yFSLf3N+qin8kN7vu5la9iY84En7JuG7qJKH1lf3sMD1DNs1gzfRbHipkWfaH4XV3q/wflLNbYA5QCdsa4+OYL03duA1GwfJJi6QRRORMIUdolPWSr0qhU5Rearh1o8QDK1QwuMBYarVG40g2mUcYx79FKF7fDwDSOfJ0w5t4f3YqXAHt99OJds9qw4S7zULrOR2wPg0J3+eWPrFVJ6n8h3aXeO2+fB+6aKrFUxReerlfIrq0imdyvPUebLOPuZTVZ2qzqdKpr7q/UqdquYpSVCtz7Medp976v0G4e2gH+9a/FtHkXfpJVN5R/G3meI677yfyJf//H9iarBqcGB45ytjT7pEl5odfgcGu8gk+2SogLzwWIMlk4w+99IfTOXzqYIpbas2YBb0T5J1F0geUyI1gmBAvJk9dp0rimq9FfjDWPrt7HyZp5JZ80h0Cm0fHzhcZbKtHDWIXYYLrcTy+qjpfs2UK1p3kp+4hLG2AvnzewPehNnKIExpGz4iXpAwNVfET516eXb+pfer6tTrsx5lR/HFmURq3++l93vq/cr70v/cpRdMlfOpL7wfdR9F3lH8kzzVZt+dn6LuAPufdhStb2ZqEW1aMD+qVwa3TNdBevsUgQnJkTF7TjJGYe9Qg8U9HmFzIO7HRZ6ivF/INliYD8yMMa0xeYavm1oIjjTbM+YuVLKCKf02lD720s2WkX7Mp3KduuwHKbiaug0t2dEzeSgTplYXiQvtuap2Ee4TptzgNGaK+VSxR/Ho0gumNjv5BrNaIwltveeaKI0bGJYrIDq5XiVrtBxLe9AHohRSvV+uU8VZj1yn0l47e9IprSXu+8J529eLjkLhA8QWOpWuk7VE7VG8vN+vqlMFU21xOab30qu9X3FvUtml5zoV1/wl1voeZwrpNcFFnnqtU9WZb7X3+3fer9N85/2kn3G3c7/5zb3fPJ6QPJQMrqEdXhITMRchIvnqfAwtpCYK2g9WXTBnyuhzh/ZX7zeZttmxiLkdA8ZFyBh7ZT+8Y8RvYYaEfYh7GRej7qGzgtlmTpjqaNcxlacKnQrP9QT0Xm8b2jWll8mb6VCFaO5x2Jy5Kod6/vEE+mYyftr3K5ia2NYVZscRYSpbEV1V6o0ZOKP+/nEvLslXnkaYMkh8ejqT+Fqnyt6v0KnqmcQ/71F81VHkTOVdes7UFzPf8i4yKk9RTOU6dSDhivz+82uX0qnXTFXzVDnz/dtMdbl33g/9Qkr6X97t/O3e75TxDfAb7Su2++cEUNewQggi7YhNw1cRcizC1LLVGOGPjqLtWPr9bGpSwVSPN+4QaCzJX6uEPMP77WQDc3a4x7gbOxFC8GCqR95JNlKuqNCpaLQ7Mdr0dkPi6kZ+Vz82t9gcMb1YVtW5Ckdzw0nWxuFZxMSHE8xH3d90iur9xs7uAt6FSzD2FvwYzdfGDPDR2YeWzyQOwk3ClIduvzFFzXzZTjYgTz17DIfxErOCq6GRHvYuI2lImIJCp7bd9kBSpwszEhLXXhU6pV7uCqJ3kyrzKfpM4qP309izxQqW5o70RiweP3aTMmEX6oeEveHXOrX2LPykUzlTX+gU/d35Mk9d5tOomPkWOuWFW/PvMcUxnTe7SS3mp3QU36xTvZXcAJdZEaaGPR5Qa5tsQV/DUbKirdtHcs/vgiHJz0yNNQ4polHf3MDZkoxuzm6qg2wnWQPeDPaS1Tlxa2R6rQB08uaXio6iqlPToRiDWfO2ktXzLrF8wowKKyVpMfbRTq5oLRGmgvpxHNrX5YX90KnS+/ncY4/+aj/24M+ugmJxYpAfwx6bTZ7orqBJuw+mFirJP9Vzvrn3e5mnKKYK75d3FDlT1Y6i0Klsa0RPTPXNnk8zdZ0ZI73b41JGnbmHMeX93nUUmuISrzlbTwz9rNWvWFFNYCmmJiRU9ouO4sn7VZj6FzrFNZg3Z+db7M+42/nbmWpvTywszfAq2VNDHSNzv9k8dk5TxtT8uIt66bwDpm2OpI889fB++XyqYErtnW7gz0+ZZF2aJM+IB2EFjot2jNmtxYuCKdPeiUzh/cr5VKFTqdCOwes5W8m+qKtYnl9CFeLtuhVi3k4yZMInU4VOlUwVOrUM5BPY0IkZS6gTXR0oEyD/e4e9ZE54ors1rrcDq7f5zFPV3q+XrkU9809HSZ2sEBJaKXkDvN6j+HOeorxf2aV/oVM5U693aEudUvc1BE9M5b0flacsw5IJ86oQjsKmw1G9nyYPdo5wGQpbPV3cnVA9WMGiYCo9op406m+28BeZepz0/ZqpRvlZj//l3c791jczdWjwDPib+YWxxzNVQS6+rUHX+BTjjsdxKDP1DszGs5Fk28JAedKpvbW8wrLDHxnrrPIm6tiNAGYuswstg1EcFCEmAMyj35jK5vbpgylkTw+wWNU2DD7eV5HMxisF0vuwhc371CV5LA0zCBztk6nS+6mLXkcRFmCdYFYX4se3SxOEjDjRwV5cdgw+1JIx4mXClC4KEqY6CmqP4s9deqFT5R6FEq4a6KlLn63PPbpLf6lTye46+mBqP5O1wvsNu8uhWcynvvB+VEeRM/XS++VMFTolSNZODzU5xgVTvcFtTTO1atr9f8NUi3vn/agc87/t/b6ZKTR4zHfOo0towcpFKG7uVrAcnFIJK5nDIvY66oDlb37p1IOpXKdGcoPI0lB+nJUfTo6P73qogLjDZAmzibDDJhY5B0lXwpTDSSJTeL8yTymjy6Yvxml9D1ZD2oQmv9Qj2WF6CoTHVgvbzFqN0A4RpuxBe4zp3q/sKPzZjjA3qMfYusyJV920d1OAeLgLsSQTppoSYcqr9X9jqur98jxV3fejmKrOpyidescUtUeRdxS596OY+vN9FNS+H5Wncp3Kmap6v696v9z75UzlvV/B1F/OU1z7zV56q/lDdpO+m6k6n9xg3updQnO8IM/kcugGEIj3hMGs71xRbTFsF0x95Cm+a+pMOlKZQqfq9u0MEKpH8qjOyDN8GuwWgK+rnWT6TQdQ2L0siY4Rz1btKAqmrlFzD/PtbUPyHHmIZG7sD2EX2i0JZ466RhYQppaNZIyLPFXtKMKGdQTHDmMJ3zZKFzVqmwn47HSHbU8m+epyIUw53fUzU4VOlR0F5f02/ll7zlO59ys7iv+MqapOjbzJbzo1X9825NenV0btZXOz0KkDgycf3o/qKEqdquYpSqco7/eSqX/n/drMm/lUq/VDdpO+m6lRf3kDi4suGENC8pMRE52Ze/rjjpZtnKFo02sDaKAxlPfLmSp0ys92J3BHJI9Y5uO81H6w9MFQzxHxkjw3RqOEMOVP72JY1anC+2m8toPZorfBuNnqreXlYTSEk3lqMmak8wskZ48EN05+0ynK+21buxTs1Y0wpZB3I6p1a2OwR+edZLHqQ3e1XgRm549M5btJL/MUNZ8qdKri/QqmqD2K1upmftFRKLtsFz0xletU7v1e30dRznxf56nqDm3ZURR7FEWeKjsKSqf+MlOdxruOgvsZ353/dqZSRr5CECQXCc/b5Jm0reWCvPfNBNuRFcdIuRCm7OisMZT3o3TKl/gTzA9JytjuhTzDKtPwwObZiDC0cxR03B2XYJ1nYkjt0FK7SfVbfQf+CW0kU/Uua7l2bQ3hfEXN0BJriYlq7dURZiN+jP9wzpdvJDBvkFe7xQ4cDqFRbQTQCiLGEjtOF4VzwhTugIRfd+k5U/nMt3p2/gvvR82nqLMe78755t6vZOrdWY+n3u9ll15+0+2L+VQx882Z+mfzKa7LvTk73+JbJVT/n5i6RKcLmBf5ItmLIWHqYk588FqtRDLvYy5CnUmHB/dS+8XUY48i7ygKneodVJJnQE5D2xV5hJxz4oCppBG2F2vyiDPBYQHezfjUqZwpSqcExSbPvC2uGTucrtay6RwGsPHZJrZWRxfQFhOm/D03luj7KPIziblOrbtyDLP65BCa2FRYpGeuBv7FikLTahDG3BthKiB/bdIX9yblTL3u0qu7SeX5KYopyvu93qN46FSx75czVd2hfTo7X9mhpZgq99KLmW+5l15litapkimqS/+7OsUz7XcdRfuH3O3MffPMd50uz+D02+fHdxHJM3mCGtGZ/SgO8fjCLZDhEaacc1cLqfkU5f0ij+QZ78Cn2OxMSR47qMs5GP46ksxMdPoFU0vUf/Z+RZ7ip4MQjMN6zeBVa7WQma00gJAYQckir/IxsteEqcBsjSVqPkV5vyRoHGBeTw/YDlfxFQHfUAEvTpGEtzuHRVbQC8HlLoSpfD5V7iZRvV+epwqmSu9H5akvvF81T5XnfKtdeqFTee+XM1V4v1KnXp/1qHbpVZ2q7lFU700q7njJ9yj+7XyKZ7vvOor2D7k3if9undKEE/jL+jm0k9S5onWsOmAPgxjjoxI7aDtjeJgnHS380KlfHUXBFPhCCu66mUrmeMl1Ubs2scBNdmFIXOSBQ51huIDFfiViiqmiS1dO/a4om/WQ6FxjHVpxoi/kgSrJEE61RmimAdG9QXdF8pJ0GEvVfb+io2AtlTCV9QlTSsvJkLi9KbDQWPL7rzpKhiYuYcpmf+lUdeZb3aPImcr3KF7v+1U7ilKnqmfnX3u/kqlCp8qOovB+0xGM/7MufajO1tcvOoqnPLXCZ/Njj8Ku17G2W83Gf5GpZuPdfKrzM747/+1MLZaTDFw/PIdmxsQZiqFBdEZxDwwWfAcQd7nwECD3l079OpNYMMXdjBRmqp8wlrFRSB67Cyb4gzSUcNgYXtHs/oIpaubLpNMtuFNpjTHMCVPqsocgY/oNbNc8koeOlp+CobVGTKFTvtgYFUwNO512V1jb7h5mbP0gWZJKGEqdZACzixliy5koMZIjwpTJkHzzuqMoZ77V3SSVE3cfZxKp+VSxRzFer97qlLoyZuun3m+x4VW6o/gv8lTZUeS9X8FUPvN9vUfx55lvztTwL3u/VuvNDm2rW/7zv/ymW5//Zu8X3dwMlsPmGVsNhcsQrvEmwEU8YGtUc0ge8o4cGDj5pVMP78fuRTUcdy5hV5yRxwycWysJsZ/GLDpOJwb4yXQbmodoGCPtRpgK+OlvTFHe7xAOtkSnhDW2lGFvIeuGjyBa6SyD76xyRastYWo+sUcM5pf69alLXznJDmwD7xl8cbgYtQYbBLY6Ir+/PFLWqFbvbEFv6iJjeYoy/sL7ve79XjJV7dJ3gnukd5NC8IQ/MNVKbop+n19SXOwm5Tr1xcxX8ibG6y6dYoraoyhnvrRO5UzlOlXMfGe3GqONljPlLzLF8e+8X+9nfNOtz32zTl059Qiz5u4sWZ7zeK8LjRl5y8Z7jNejeRedGgeO/Hiufe6lV/YoJrERg29LCcZ+nTAQTBtTCHa3DYM5r7VAYrzywXXOn0xR91HkOnVq2huw+N5asi/sxZHTJRZhE8msZB9WToT0up+At2mO/nDW49BxI9Db6j60hgvy80OPF8B2thvG9racidoZYcq/TcWPM4l5R/GSqWLm+9L7vTyT+Nr7vev9yj0KajeJYurdzLf0ftX51FddeqWjyLv06V/2fnz3nffrl9elN/4/MRXZpxRw+3picD0kz6RtCVOYrzs7bO2ceYZu41WLZHxLw8V8KlLXWG8QA4On/bvZF1fLzQHce++xwzp6nEHUbhq44nHNWNflcIw87PuAg5P4tJde6JTMPphq71aM1T8Qpi5sR4BNfGeIVzvHgNCIMOWHu0/vV81TfD0Jwe8N9qGpX4ku7X2nC/rZXYfmdMAp6N4iTDnXgDBVdhQvvV+hU6X3e61T27i+pPfSS5163VFUd2hznaru0EanzRVrQUp+XN33y3XqvDQXTzu0hU71wZK+0qliN6nMUyPrVv/Qqb/MVId95/36P6Sj+G6mhp1aAsZpcGJMxMZr1BRcFYJkEzJ23ByaaOgSpox5Q/s4k5gzRXk/1L8dwAyymDFXJvGO7EaQYTF3V6EZ3O24YMo3up9McQ1+r0ehkjGKnF45UdHSNXjdcEWYsVeOjGZMD1Z4f2Nsrjfn0NWeJ2DWd6Pw9R6FNVuGsGjhPbalVrxA8Y29gx4dViRfKQcWJRvClH2pfzKVdxTr2mFNM7U7HtJQE30cCW2XHeqr1kmVhiRPgdDccEP6rEfOVMLZK0nrng/d1+d8qe9PlbtJRZde5qlCp3KmqI7i5VmPgilwHETplKbAOnu7R1FlKvd+/6Sj6LbezaeEH3J+6rvzlHhJEgBZPYVm+HgmZb0mkjSgbhhrNbBZFI4IU2CzmmQ361aXMIVmhU4VTC3xcg+GviFMDfdOjJKm0gWfPS6wuYnl7FEMfjD1Ok95sriG5VIhDMYDwhTDazyYaXxh7IbRMtHiRpgyUnkUvr43ScCnLbiRu5dMWXAWaDFCISwz1ZfMbjZ3UJB2NgDnQPzDXno+n6LyVM5Uvpv0uqN4t+/3+j6KsksXUkGl81R+fqq6m1TNUxRTuU7tZuyFUZXpNf5v9tKrTP3dPNVm+Dff9WiJP6Wj+GadEiw+BmzXT9hUB9wC7XbdOzjDdIWtJcgx6q5wC/BW0iRz32uiJ51q85Md4MspDq1xEkeof4lJ/mH9eWjeAa2Rps49WK6Pv3k/qks/W+cVOIFNfr/dRTflVrq9Aa4nj3twazagxgHHMM+iUVh0FHnvlzNV9H59q7YBIxnuGNsaP3Z2OcUAcxRajKWSfyHkO4Qp/zQhTOUdxfZ4UQqdGnr7E1d06VTv5yexVOiUxolWX2hvWElfOy35Q6csZerSOvVy3y/vKCjvF9cy7WM3qer9yjOJVaaofb+qTuXer9Cplx0Fladeer9/oVNttvOuo5B+SEfx3Uxx+9oBgsw7YftkkGfS68RLgE7fZayWgkyEx7gJvrDVJMr75fOpIk8JgRBBMHRijPs3kmf4wRXDrO3OsJ1hPEYbFnswC38xtW/u4o89ipwpDVLClE/Qxbs1YQpCj+SnvnDEZndpcui0I0zNLuwnU+X5qWLmq3CnNdhJtAvNnROb6Gb0aoAbC5CwADsOzUTClJMtP5mSs8O4YIraS6eYqnq/XKdy70flqbxLf52nyvNTRe9Xk5g5zdTsdvro/bTYHiJqPvVFngprU/+DqbZ+0gudouZTm0wS8OszidR8qjzr8U90qsm+6yjQD/mm23cz1e9M9uAZg5NkTl3FRMpwrAAkKWbMCyd20eSgN8HKDO3z/FQ5821mDCdupyp5K6/GsYRPd+K9+HOnBpbcmmCcEMuHXIYw5dltganOpwrvF0XtAALztpLMo9YzZYOdbcAN74lkdk4h0bkFPoAXhKOnvfSCqQ3Hr4jOpjts1RYKoGGzlxCdlbXH/mGjj6ZXwpR9rIkhdQ9t1fvlTBW9X65TZ3xUJIUwtS7yVHXmW92jKLr0yplEiqlql17tKJ52aP/s/cr51Bc6VXQUPWQptPdzjPqY6tLVmz9Df5GpVvPNbhLH/JDe77uZOgcW8W6inzHWNCDP5IzrsSRfxVPyDE+EK2obwyaYB/hkKs9TzeVVlQqmZgIfgi5tDoyt12IH7fE8fXwrR2HMCb6yaJPpLri8KzB0R1HqFOrel4B3/YCx5PMF5F5698BqdQ+S2WrOTFRP9AMsx9s/MTWoTQJYiIOdhG8hN0a1YW8O3ro3kMzZKFogpHbWMEtrIqY6ikxerCVqj4LSqSAZdfSMSYcf3q++ufbojsLn9v7b3o8651vOpwqdOvG7YcFUdS+d7ige+35PHUXZ+1EdRdn7UWcSqTxFnUnMmaJ6v7+sUxz3xvtxzA85P/XdTM3rtQhwa54x9pxxxqiZ+iEQ86UyJj+GDLma1ABfPqvMU5d+TxhWFBrJFnzfPIT2vsuZSBw9GNrXEWHEWHGIn49cmKuq8HHOlzrrkTPFNfZL0L1jgPF8Q5jq35oWzL3WDmPheHOQ6BGdMtL7SKqenS+Y4o8k93lNKWLMYOMoaNvVFdDDjohJHjf7qNZorWGZZJ9MvdQpqqPIdYpiKtcpat+vnPlS53ypO15edum59yt0Kvd+1fNTFFPV70/9uUundIo669HZNsLn3aSSKWo36S8zxXfenJ/i2B9yfqr9zb2fwp4imJt+FtqnvaKgdHawwR6z5D0vTAkTNafXgNluWjL1qVNFRzG3jA1Yl/4Bm7eBQ/LMNpxAEGuiZK6N3hglFmEq6DrC05nEgqml5i3A6DYDCbeHK5B1SzTAmEQRxrx7zRAO9D0sUmEkVXWq6CjUkbyAxR2i0Lx4HELTyOuC0pv3QsudS1fE6q3H3dLjPzFV5qnC+9VUp1d4v2qXXni/cj5VeL/BVajRM9/qfRR8eMRf6dS7juJd7/dFl17VqX/bpbc7zJvvenCNH/L9qfY36xTenEJYsnKGrTvjIHTbhWPQhUjCeNtZAdrsCVNLvUt066P3+9377YbLNbh1vGdMR4gB4Z2PYJHV+pK9WtQX0mY8dEieiQlT8fDaLzqKvPcr5lM3f+DDgteXodW76WN51rN1olv3MDT74zUgv0+8n0uy0G976bX5/kOnhjXLB+N+jrBtrZ0+coX9CYbmsYv141GK0CVrrcCJFr8xRc2n/lumSu9H5akjbxyfziQWeSpnitIpVdgM6S69nE8VTJU7tAVTe0/QnzqK4pyvMulHT/cmvb6PAg7zUAWYon/o/brNN/MprvlDOorv1qnpzt2CfU0yyTxdyTMZrvUBLKcXITSZecBJ91OL5Ct/rDKfvR9hiurSGTVZgSfb+xDPOE5BB+TVAd2O9dCA25KTuJbkQLBtCc/nfHOdYgyPBBzfX2JzMumN5SU3ncDjamdsN/1VF7Vaoz3MMsJU0fsNRUulmUILwQPTSiPJWumtLmoLYgjDdswzs7DNLNChRZjC4fi3PEUx9S5P5V16deab935Fl57rFLXv11M7Er3vV/R+bqw+6RS17/fy7LzW6LB9milnPuzSvZ8ygvXrjoLyfi/z1L/QqQ7z7o4XrsWWhxL/l0x1vlmnlqi2gZlrHRl7cBh2Ecv4IphNqR+ajhs4kt0hTNl8qoYfOuXERpGnCp2qKbcA7KW2J8+sSLxjZAQtECebmgSHfW1dMOWK89+Yonq/XZh6MJeiBWM12hdFnqnaGDyttWWI0OhXFEuEqbl21ei9dKqjMBTVBSNZhQyezQ8csr37EibCgAtn4oAwFTUIU8Y+E6X/gqmjngz+wFQ+n6KYonQqz1M5U5ROlUxRearq/Z5mvvl96aVOJcuh98FU6f0KnSqZqnYUH9+fGiyD/8nMt8O235yd56izgP/Te5M636xTx2izhkDVjyEOgiGH2nGrBzN91JesWaOOJPd+YcFD/C+mfnm/oqNwG/wSTAntJQsdlD7qX5t3ULDblSCqLUFSNoQpi90LIb4Oehy1m6SJMbDikg9csJzpAlvNxUqRGWYwBsw+mBqMehmKRMLU8nL91KnqzLdt3R7niv0wtHmtxSLtvHdh4uxajHHcEjPr64QpnQis9M77FUzl3o9iqtql/3nf7+nOzIEhAs2Une7MwvtVdSrf9/tCpwqmVlaLpXSqytTrLr1gKvd+ld5Ptd1Z/y8y1WTezKc47oecn/puprJwtwL31DlicxUOWTS9TmugugOS8Vch8W71PvlLXuhDNfzYTTpcdZ2zAiWcnA7SVTSG8gKc2fxx1ZFDdK6vbS8gDu1OaMTZUpH6a8IUmAMhpGe++b5fb9+/ioPRlOhYPPQZa8LrSPbOgxEEl+mWMXviJUaOTpiyI11jqt6vYGq+cufgXg4hNs/neYbEZjAHabFrYSOYEqbAaQUwX48IU86QMFB26cUeRb7vd+6sU1qnkmMsP3aTzGvRpZ9YBklq6EXmk07l3i/XqYKpYxL2Cu+nZLAlTOJQp5mKyP+3RZ5Suvs9RzFVzHypM4mozVwF1eUnT0yFwer8wVTepZ+YriBNagx3LXq/J6bQwv7IU82d2iV5zOn+daZa7747z/E/5G7n7+4oZkYSADFHR8lqua0ritR2B0Y87mE8FJesNBaITunbuYqrOlXkKX8w8WGBkh223MmcQxHMziBmuCPBGteQFJ96c3Ak65mpQqfsoD4Ha3n3sZnNe0iW+P0I/P10G1rt2SpCfX60o5mqer9TV7DA7I1DybztWjHyNM+GCYtakmHWGRNNW4Qpe9X5zftVe798h7bq/Qqmcu9XMFXxfoVOVfMU1aW/1KmeYA3+szz11FGUeSrzkgt+nadyptJt7/DR+1WZyr1fzpTSnRvdv8gU9+6781z7h3x/6ruZkq+TJeAanzJmOjhkiMf7NiBP6EmYvS0zKW0fGPAmsoo/dOqRpyjv1+vfSB5K/YjB4/rhijgkZjDq39oMTKVlX+LszhxmaUPA1d2kovdjQZuDP3c9xjQbl37BlCect6HZ36/WqDEY7sC1p1r4Ok+ZtmoCLGPy85nlPEJ6ZFugLqImA40pYWooEqZmQUdgXnfpeZ7KdarYSy87CoUwtaZ1qmQq936vdarMU1WmlGHcQAVT3GWXfOX9cp36oqOo9n5Unip1qmBqNVAXT71foVN/d4+iw7ffzac6P+Ru5+/2fnAiOrOEdhraYo08kx3L40GVLj3J1JRaJu12IQMW1/ilU84Y9JZ7UJiCKf/UIN7N2UWhvdgQ7yU06kfoda9tYnnwuFswpS8RYepll37dtm2AReRhuzXW+zLf2o7A5ghTNqPpa+SuCFNePSBMjf1LLDLGbaivduMdo3mtlBU6/Qkm3o/ZYrxRWmuk3AlTAxs1Q+jYhClRJ0wZwVF4OutB7VFUmap2FC93aKs6Vb0zs9qlF71f7v0onZJ6tdVX56eqeWpzMSaF99MUlfw2uU7l+35j+xbHRZ6idOoiNzyaqX/n/drvvjvPdX9K7/fNTPXdiQcuaqTYbKTDNZqebA60ZlBnoNWqRdJMXzHEu0klU7/rVNZ+5JnBIZLsuzaP0clvptAT9TY2fC/jJG7asgum8HjY6z7lqTYzsGA5OLqhDW7QRXdbHMEcmsT77c76AqmdYQSm9YupQqfKLl1WGga4s9WGMdvx0EEumpkwqEeEqbNImGqnzBK8Rfs3nfovuvTq+alSpyimKJ0qd5Ne79CWeYrSqaMxvzzt0BY6leepQqcO5iF76tLzPJX2mn2m8H5N0d3QZxILncp7v3/MVPfdd+e57g/5ptt3d+lT7uaCHpH3tL2fHRZoK0856NvdeqhbF8JUT/XvT0xROtXkNzbMYiNkLDOZr1HC3FNA7LmNYZkuyDueJ0wZR+bT+z3dmyTZxLttTJf8Z/3MolAiTFmZTZjS959M6c5ZezrrUTB1vzQA5sx9E9p4ODfRaE2YEohOYbgOHucsbcKU43jCx30U1S69zFOFTuW9X85UMfPNdYrq/fKZ77u99KcuvcJU7v2oLr3Qqco33SidKvYo/tz75R0FlaeemCrz1D/zfl2m9eb8FNf7IbtJ383USUgc8MMkYczLaWiisCW2QGbcejhTe5NIGlrzO1g1Qf08P/Xo/XKmxnGEMzE510zwr3yIbaFOdGIbpgmInawtGao2/mBqoc8+dSrv0rM7n0mFTmEIMFi71MFWc1W/IlcgTGG8J/kotAlTKZYiwPeahi1pscqeer+D9Lj/4rrYSLbqHMaoPp7iD6aClAGU6IQpPNd+Yyrv/SidqnYUOVNFR5HrVO79qnsUBVOdntH5z7r0ginPncj0WY+q98t7P6qjeNn7VTuK4qxHtfejmKrkqWi6q+G/rFNdln83n+r/kPNT381Ue74kOnMTEmyyvTmg2bregslmXsdQm57W0vKO72BkN1Wy5JrMUUyNwk0YizJ2MZjD9ZaxT90DoKm7j0FpjngGTJEwdWAZG/zbTZAopijvx7TqxLuxl3loKet6XDBleHWSj6y27iD7LIXgbzINU3lqPenvsMIzaSa4yBiDjZvr0OzNWwi1PMJUbxERpkyPMBVlzAIClxfCqk4VeUpz9boeD70kVJZuaAo9vtcquvSio6B6v7xLn86bc7pLv0x3nJ5sxPRjN6ncoyiYKvJU2VHkTOU6VTB11uUl7f3sNFP+MJ/KvV81Tx11Qyh0anq9KOs/5Klcp4TxiRUmkcDpmzrJEH+59+s2uu86CqH8sMf/9G7n7jfnqa68M2HeqsWMGawfz2TQbsIIN+tY9weEKS3TbwDH6y+d+tVRFDpVP20ADG65laypeFAQfwliEIUHU5rbvUr6hjBlzGbC85nEvEvfu20dlsbFxmZteF4jQ99+MGWz556DhhphCo8Xf9KpMOLJCzhurhjcvw+uaCH+YmqxJ0xtUsKU7mlC+NRRlN8efdlRUDr18qxH9Zxv9Xu+xQ5t9fxUue9H7aVTvV95furpTGJFp6odxes7Xqg9inzmm+epf6JTLfZdRyH+kI6i+8061YGJAfjGHBjbWjZjZM7uTZB1mzA1lmsLifzV3GA+mCrMZ5f+O1OH2W0CuHVdM/goDWIkbbwDjEAjTAm3LJMup4sFAVr/plNFnsqZ0kfiGEy+YWKrUwvGSK2LGujNgDClBIQpSSVMubOORu/75b1fwdRsISNwm0Eg2aulraC2os1gEkpNrHfuzLjQKcd0XzBV9n65Tr1mijo/letUNU+V3u+LOzOLHdpyPkXpVJWpqver7iblOlX1ftTMN99Lp3SK8n7KdNn9h96Pa73boxB/yL1J361T7r0xAov8AFtXf3dFl4gwpV2YujQjMWohJdbwBrY8URhKp4qZb86U3FOHMItOATY3g0aEmnPC1KCm8qE+TghTc48w5UT933SKYirygiG41h4YS5nUWCQuthos+cYWW/6UMHUMex86RXcUD50quvThJGpDcDl6krlIZYR2d8KUykpNCYYDolOWSJiyMf/MFHVvUtX7VWe+VJeeez/qPoqcKar3q+Ypai89Z6phyM95atOYXv7QpVN5qvR+VZ3Kez+KqWLfL9+j+PN86m97P55/cxcZJ/2Q3aTeNzPlNQwB7LgdhrbQigAd2mkD0BETpvrWxJF6d8IUXLq/dKrSUaw5lod5rzPH2O1gFqmd6Q56Rsxj/bwZx9Kwf7QA5sTEFPt+WsOI9J14JJme30AsjkOvB7NmMMLm9bxU0FkJNPCVGmFKHhCm5vXeFrzO6JOpqvdbLLprcC4qxji9Y6dgSluETUnnzkSnpnXGB5i5Aq52FFSeSsNJHGrcPETCRrkw9G6SeLt0nvJUzpSiHudskade3kP7eo8iZ6o686XyVKlT1G7SShBcmql0b55xNU8V86m8S8916uNMYjmfyvPUFu3aH0xtLYP7i0y1O++6dPRDzk99t/fbHbgDWCdmLeHD+u6gjrhtwMC81RidY2umBO3eFeaap4SfHYU5Lfb9Prwfa/qA5+0ptoLhhkXc4xttOVMz3ul+MOVoqz5TeL+cqbz3U7vhOhMbvsUAHt5RaI5x10HJkDDldndbjLm0ZyJFI0wt+m1NKvJU3lHkTBUdRWN8rIGx3GihdVttTOQEmgFDW2owhfcb8IQpfaZ+MpXf8VJlKmSGsaRi685SOkWdnS90KmdqeAis/0anqkyBKyD9Ii0SWqdypqrnp4qOInNPI7r3U88N7YmpXKeemCruo/jVUSg3dRIVTB15poOVITbYv8hU990dLzzzQ3aTvpupaNNVgPyFeaFlDK8xcgYeC0iCGjOzs5MpifwnUyTwNIhXa3ITvT0ZK1LR+01buAPzviEz9truddEAE6b6twEvGe04i6RejzC1nAT9jzOJZe9XMCUqy/hxdr6OgQ9GGToe6hp45okwNQ8IU9ews4WZ5P3GFJWn9ujggz9di6G9bBJdu2wHBsiLkDB19AhT2oh53C+ofDKV30V2mMxWH3eRmVyvre9n7T0zPJtiRO3QUr0fxVSuU9HEDySq9/virAd1F1ne+x3X/DNTsYXOv+nUYTKmZ76UTpVMDRXUhy90qrpHofBaLSt6P2IPuvjv6lSLYZpvOgqebZb//H9i6jRqXWDG923JMk+9BWKcT6aAjQhTtbB1BVt1lZCaTxXnfHOmRsthCHq060tWc3uOpHVLjB5nLQhT8powFXQO5mumii490DbEu3VnLUY3diMTuexDpxTrkyk2etx3HrgqU3Tppfcr8hTbvUjk5w+7eNaPTgvJHw8A0OjBVGITpmrhxQcX4t+8H9VR5Eydev1DWDBVzVPlfOq196vq1Lt9v0HckAqm3u2lP+3QlrtJeZ5SleHaedpLf937Vbxf0aX/ZaZY7o3349mf0lF8t06xlxB8TjYlrB6DrjRY2ywMvXENG1dzaUryhTBlIec375fnqeKsx20/dMCpuV3JiPVTLI2zegjjAHFMwVS9FZrg9U595nWXfhoKS/CuZiOchbvOGM1mRKfMoLGV7IZx+b/uzqRLUS1Y2z/IgSDSDUU2KrYErcwUe+z79Nd/IVuTXUil566VWTe/e2a5anLWqnzqbSJi4xl+R5mDV0Km8jsKSRxy0FB5kdin1XFEtlfUKR29X2xN60+mvHaITCW3HqlOfcFU9tYj6/0SnXrHFLvvd2eqKa55nupUKXK2XLajaBR2+DOdT+Xq1MXtL6sfE998ej9d6+TfeuT3fv80T5W50rs3XqRS9fO//9V3k767o5hH5Qm4keLGwaY42VKmyLRbQPXpIFNB+XIBr9I3n/dTd++X5KneZBIvdb5+8cAyNTm2ZYL5a7+VY2jWliL+pl8xtQSLJ1PZmS/1fuV+dwTBqs1zjnCITKPYk5uUKX/8cQGjdn9HdlgWm5w3GU5n+tS2a+zMt1CcHEE3VwJnV5SjSbpb1CkS3/PUvIVM3Y6XIUAvrJL8t8hS70fzVPZ+Kuv9Eqa+uJ/6+24Sk6dymcp2FPlMJd5vvm+dONOsXT2GKer9EqbmkrxxszNf6v0Spqj3+9E8VeaQmjdMCb/kvfTvZqpPrDF4B9/Ff8ePvRkZmj0Oqv4RdWrunpAu93CByblmug+dyjCFquXAkOclzpb2hQ4JJsICeiIROcctqyNSnE49CEqqFud7v4F/GgGcTD52yAqZOkbDJjiT7oJ46gqZklblOfiK2eSYmW+SpyhTo5O8h1qhIrhOOFQNohnIFKNTxxCZsnvb6uMmMekoGJ2ari+CNV3wqHumo7926UnvxzBVbdRdqlPNYFM+frFHkb1JbOxWxrI6n52IhcZr6zY2U2FL9yioTkmWoFanLdNgmUo6CiZPJTq1vVVOLmUq7SjoHsV1fmf0zhTbpadMSWQgUO/XONn29QeZEktv7qek8i/ZTap8s/fjT2QEwx7vEr/ePs9IuaPfoLUzC4QyVbpuLjAIedNlOgqGqbXadiCcnCXXKVRPJqnytwVUh0SMYVZBL1bsRy4EXqTFnl+r8PqIXy0evZ8wuS51y0edGpYM3oXxAJlaDJAp+1RYEFfqIlOnGzI13pWbMZOnmFsPsbrfQ7VZEIi9aI00Iuk6gDaKkSnnxpnGZoVMjbubJ1PZjiJlyozBYbt02lEwXboY8sYLU/FYElimcu98Nx9L8+H9cplKOgqWqbv3a7pSPKtag1XTWs7k8KFTg65Ut6ZS6cgx3u8LphKd2om2/8qUa9nHH2RKEt95P/GXfHf+u3Xq1FBGYEU11/WOwyJmfBmZMqNNgVgDbtwhw97mDB6JP5lK89Qg4mZ6qU+QqdpJcmHYLJhkpp0X0Ogsnkz1BlMX3GVbi7M7tNT7KV5zBOgxedfxm23TGIfIlOuMn0wNu+UZWIHZ/Mv91KGw3oHejwRiucOjRiYt3YJK+85Ua41MjYqXAQzMTfXlPQpGpxLvl89U9nY+y1R2hzbZo3iZT6XeL+koEu9HOwpGp5g8lc6nEp2iTJWdxojqVOL9aO/3zvulHcW/9n6y/K73k37Jd+e/vfdLmJJil7g6QZ3SRGSqE6xVzrq00MuJ5ekZ3PrCJIz3S7r0jj8gI30iIFOTc1MitjkfG6S93s8B/wpE1yldRiE511Cnwk1Le7zxkugUk6c+3N0IBq0FT6ArtQ2jV0OmRupoQYLKfNox6ltkanJZv+pUI7zsl1V3NXkwZTcWbZXoN2SqF+v4m2UukKnpFXUqNPtPptL51OMd2k+mqPdL81QDmYIXptKOgmEq21EwOsXcJKa9X8IUnfk6pY8TZSq7m8QwRb1fOp/KMsXMp9KOgp1P5fZ+P8yUor7r/aTf0lH8BFNg3FxCdcqZ1G9Q79VVDvy42yHj2pOp7HyK6tSQqzgQzHdPpszeegaVOTJlt6fI1IQgU1F/+EeeYnQq8X7R7t4EqGVkSvoInky1V8iUXOIeTGX3/WieUsbOFtr1cil2xBsyBWtkqsXrJZcyZZdRp9xGA5nKnfnmer8kT73oVOr94pU5Zr3f4tTav7zvx+wmMd4vYSrxfoxOUe+Xq1NJl57t/RKmsr1f/nwq7f2y86kfzlM8V3pzPyXJv2Q3Sfvu73rE5SdTQ3kSUp0ytJXKOV391CH9WXSGyc02n990+9yjoHnKrKFOjcWGRGBwLWiYxxYz6K2nIrHLlU5IipW+C/54oLn5M9/7u+fgFarI1KGETFUXchMZVBfEn/jI1EZDpoJJ0HzZS6dM+W1kimylEueMm8pDp9qjRQnznRObRm+FTEG9r3HMN90YnUq7dEanmPcosr1fwtS73aT82/lUpximcnu/7L4fM59i9yj+zFO0S0/vfPO9X8JUskfx00xhUHrDlPJLdpO0b85TnnVBprzqkymvIt+gsorVmDLlRP0TeI1LqlOjzuMtskSntJ5ig3/YSMRRt6cHU1VFE13oXjoe6Up9ByxV0lzG+zEdRRygTvkfE45zalvFMPgr6tSwvVwQb1SYmkZ/xE1hNCs1Mc9F1pK5n6LeT+XqW9BnAjoe7kMRSWlc7IFZXJSII9SRqZqFTIVGgEzldhT72vTGej99G1/+kqcyHUVrsUTdyPZ+2W+6pTNfRqdu7bs3S3XqLMrnlzz10vvl6lS6l87oFPNmZrb3S73fD3cUfEl+87azpP6S3aTv9n5S7xBB0C06XNCdF0Oi74QP6IZVNYaDfDKJsHNP4HeuT6ZWda1tSbZvulSngoviQKToImc3zLFGtOJkCsagcp/BBqpHTivXAcfaPpli9v3S3s8yihxnnQJkanYMTOjXl3POq5eeTPnl0h86lTBFO4pEpzqhX4rt1uAgkvMBmWqc7kxxOjKldy8hDIy1xr5HkTCVzVN05pvr/Zi99Fyd+k/ej+qUKq70fJ36nzLF7CYxvd+hOh/TjqIpV3nxZT6V9H5Up36YKUF9N5+q/JLvT31370c6yBScpw7nac1zSDab2wc0rLkaW80bMtWYWycYrrsNzi1JtSPVqYQp2lEkOuXeFmJMmSoEwRS6m6JI4LI+AlktP5nKzHzpXnrS+w25ETLVdj6ZWhznnHs9IVNl/vJginYUycyXyVPFrbwBjXwyNawhUzXMU8Q5CrFhFPaHEGx9rcV+UG+o7Hzq0i+ELx1FOp96YSr1fkmeyjL1olO5d74JU1/0fl/spWdmvvm9X9b7ZZlK73x/mimRfzefYjzX/+rbzt+tUx9SjDq1HT2Z6vjIVKU6U11bd7omkWbtEwR+ocH5K9m/UqaY3k80LzZE66qIXlHsqKQ1Q6bqcrHMUaYKluWAt+5rhPF+p97oQJrXoTaiOjUwZS62iiEy1SwLJjgDA5ki4ydTUdFrEur9snsUrZO+ge6OK7lW2ESmapdP77c+I1Pl4JOpzMyX8X7ZjmLb3hgvvV+r2yd8lVs7lhVrpdFf5lPvOor+da6z3i+rU7nv0GZnvglTTVMDUz+dZsX8+RTVqUptFT7mU8le+r/TKan8bj6l/ZaO4pt1StlMI7DNgsO5ZWniUaZqdU11rVkLmToL5Ag+qMhU0qUn3o9hKtGp4bUixnC5IlNS0ZmAVkOmrFqATPlDy35hivF+SUcR7BQutgXzYBic65jg+ahTwcm3TGM2uUwg3PFPprIz344jbAD/H+6dxLzNk4+B3IXqbMFzznCITPEGMjWq+k+dSvLUwjfRu9WaowdT2/NpxeUzlc58WabS3i/NU194PyZPJUxlez+mo8h6v+xNYjZPkcNMthbuXnO7raMYVlfzWmTtbH7NUaasmh08mNo3xqPq0inx1qq0kbnWpF1d/iBTsvRuPlX9Jd+dr34zU3svimBEFGRqFRY9shusr6DtiyqBkVQwiFpGpry2gt4vk6e6dYhBXw05G5zeRHQh7KsqCVvIlB4XypxTX3c6lKmgVNcI3aNgbhK50WxG51OWFHExgHrQKFN2B5nyheonU8RtEsb7MXkqYapGbqhTwi56ZWpfPPQhVFdPnUqZYnSKYSrpKLJMHeBKHkzJwd6mOkU7irRLz9epbEeReL9Ep1puKITVQdEePjqKZI8i3aFl9iioTiUz33SPwjSLM40ytW5ctZjJU7PVZf2HTh3r3oOpRKemH5H84zqlvLtJlPRf0lF8t07VfNSpgDs4nD+H80OnjHlBJc5yiDpVc5GpSXHXYO+nmDyltpEp+2Msuva4cVTJrdgaU6asK9pEcqq1UacMQSO0S8/q1NjZPbyfMzhHmrHUPpmaSZZhwB6ZCiLyZCrdo6DeL2FK39vo9RKdikufTE0XyNTRQp1imMp26dmOIvtuUr5O3Zli8tTb2/k0TyU69cVeenaHlrlJzOz7Ue+X9H4JU0ye+mKHlunSf5apEse/m0+RX/Ju0o/olB1HT6aMw/4KrfVYJXa4OxmkUqwcYLALn0yl3q/Xdl1PH3sHG2A/FIkTl0ciAfnJlG1PUKf4YgMAyrW/5amEqWG1f9enIzI1n95MmETck6kSOUzAEojJZd8io136sHNeQ8uwkKmFqFwpU5qoP5mallGnPOXOVHo/ld2hTXSK6Sjy9yiSLp3qVOr9+qcu/7LvlzDF7FEweWpndjWqU3Tf7+869bKblNn3ozqV5CnG+yU6lXi/Bl9Zbtl9v3/r/Uq88G4+ZfyS3aTvZsoid+932jqx64kTIH1ucQUdRshUsVowSdBSDuD7JjKV9H4pU20I3FC/6htkqjtAptrTzoOp6m5Uju1CQTWJemnY4G78P5jKej/4EDnXmoTIVDe6NWBsRXPOawyQqfHpMAZfXJiPvfRsRxEtFmsg5Qsy1YDDlZgFuQPdj/l9z12INWMQI1OOUntlitmhzeap/Pf9GKZS75edT73bob2JgyrVKcpU9s43u0eRu0PL6FT2dj7pKJjdpMT7Mbfzae/XErvV7Q8yVZLe3c4bv+Rt5+9malDtR+B0zSdTSZ4ikqxwNE+VCHeA/jRoxLT3W9WWLUs15EZMdWpgI1OhJiJN/aLKk0u9PgaDROUY3BMydVwRALfLVzhPMipX/cxJswdTp/411Js2MmXvfY5QporhuYH5jsw5N2oiU7aMTDlL/alT5Vm3as14fsk1y4fhqGqdJyswxQ7PQaAhU1UFmerM7kzVZGSqKR0CiCRPc5mO4iCrE5JliupU7nyKyVOp96NMtdX5zdp0uB0xw/C6rH64C9HypVWBEMn6mFU5ErWt9WpUJ02Md17V0JqaJa5LG0LzVG08DqlOtcqd4Mjeeiwwo7JMJXlKK4wNa13YH12qUwlTTJ5Kvd9L75fmqcT7/TRTgvJmPiVzv6T3+xGdSpjyQ23iEa6GOtUtDRTOkT/Q+xWmlwMMz6uGy3g/pUkaHM1TiU5ZfIg6JQlHlilrskKmjC16v/HJrXDMdxKzvZ/PCZxrb1ptzeDryNRwEc9jd91FppoiMjXe2CaX3/uVZpM1tH1UEtsykSmlKXSgN6wiU1YLvV+3jUwNJUN7eTcpf4c29y2yrE4xd77ZLj3/3aR0Lz3VqS/mU9k3Xr7QqWQ+xTCVe+tBdSphKtEp6v1+mCmRe9NRyPwvuZ/6bqYKVxeZCvuoU+1t7+H9GKYu58sexgW+4TLzqaSjoN6veJoCZQoqa2RqWyuOQDsrZdfm/KNJRjHqVAjck6ms96vYyFQYlFCnrmpLNTbLXgPClTKPg+6pohmytxlDpFT/lqfGYbCC+uSADK2u0ZHwfWSqLSJTtrJHneodkSmvvNTcL24Sc/NU/q1HbpfO7FH8/S0y6v16ml9lu/RUp7I3iS+9XxHKHsMUk6dymfpiPpX0fj/NlCS8mU/JpV9yP1X95pnv8WQNYbxeOq6r94tA1I/JFRpXSeEsYY5M1dvI1OC0bHze+f458912kKnJzitz9uiMTInlJ1NQ7CJTqlVBnbJuldfb+USnEu/nNb0nU8MP1Kmg20amliVk6mwjU4MrmHE2T1GmynXnwZR92iJT6H460NLnvGuL66f3+4KpZIc2mfnmv/Hy7j2KXKaY3i/7blKWqTRPUaay3/PN3vnm6hTzXvp/2kv/J95PFt/Mp2Thl7yb9N06dRbIEMJ57LiB3MA8VWoEF+jagRI73mBskCW/2UPE3dD70Y4ik6e6YQTgn2/o9Ta9EU90SY6gch0iU6XVyCD8pGKBE9wqjztfJk8lOiWN5xEM2g5HnOhDVtGs9ergl8g89oMBMjUpbEaUqfwdWuPaW0Gru+djGIjtLVlzyJTZrPJ3L4lMydYmABCWGsnOfJndJIapbJ7Kvpn57s7373sU9HY+7f0oU0nvxzCV2/sxu0kJU4/3KD7zVNL7MfMpZuabzVNJ70d16od7P0V+5/2EX/Ju0nfr1DiuDMEdLZCpj3KvQ+K5c4GezCsu7SgUO96DRfTXPEW9n7DpI1P2RzmGU7FzJe4BmTKVATKljZEpw0Sm+v4HMpV0FMnMN+nSKVPTbQG95+R240CfIlPqYV8HDzBP+fMxMtU2kSm38ckU1am0o0iYqsa7J1Ptg9CGunhnallHpsTixodhiWjsexTMzDf7HsUX91MJU++69NybRKb3S3SK6dIT78e8R5Hdo8j2fsl8KukoGqZ6UV+YSrxfwhTb+yU6le3Sf1anBI57M5+Sy7/kjZcf0alxQUemtutih5gWMtUmJSWm3u8ET6Yeu0l3nWK834i4AKOj9WRqefpkKtEpta5YMBLsyuvtfOL9EqYmNtw45+zvVaPUatXBLnPz2JvWkKlGA5myhKvpZvf9KFPHrb6EWrDlXYap2ubO1LS4UI1TGZka8NwfOsX0fqn3o136F3kqc5PI7FFkO4rs+37MXnrKFJOnXm4S0z2KrE6lvR9lKu0o/ts7tAlT1Pv9rE4JfOmd9xN/y27SN+tUx1KGMCkVHRIE9UmHej9D8ZUYOlJXI9d+tANvNG2Q/C79PLcAIrlbvn+ZTb2Ss3V7MOUE3Q56R4JMTTbTp/fL7iaV11IE/dkVdarcQKZuO9Qpa3r3fo7SU8lhFmPe6lb+ZCrVqfoamWpWN7xrFS1lS8r+rX3/xjdP7JGMTO1XyJR3iTXybjcpq1PMbhLNU5mZL2Uq0alZqOxedpPY2/m0o0i69CxTq/DjxGV1iplP7TWu/2BqeyzodOZLmfr7zJfxfpSpRe3ksR2F0azOfpCpkvhmPiVLv6Sj0L9Zp3bSZQBe3XKI5xQnJmnZ9TPUt/jvGNxszFOLNTIFHatBglp5tdVXS2hYBe2j4XaqXa6jF0YNC1zviAzNaqMrGZTOQ2iPwzKxqqeORmKl3MO8VHl6vyRPUe+XzKdqy0EEQ3K5cZYm7UUjWKJOoRWcu27sIlORGkcQKWfTZd73m4+2y4dOyba8hM51jUzVGsjUbo5MkY85MtW/IVNLG5mCW1zh8nXq3b5f/eNQfsynFr67fJlPpUyZ+nhu0Jnv1utrLzNfmqfezac2u6XG6tRtMGjkz6cYphKdai/3W6A7tPm93z9mSpDLb5iSf8l3579bp3ri/V2h1RmZ0sZFk0Sb1hl6wYdCKFMi13/o1KOj8M0mzVNUp0oB5qXIbJdda10aHYmyQ6a65X6ZwMJTNeLukCmqUwlTL7tJC/+hU7b6MRSNglWvw7jnPJkK28iUu5+YL7cetKNYNG8xaBEy5XQrhy25xnemmnedGgrI1NxCpuwbV+GY9yi+eN8vq1NZ75d26Vnvl9/7pe/7MTPf7G5S1vtlv5FN9/3SPMV06dmZb7pHwfZ+Ge/3LzoKoay+uZ+SlV+ym/TdOmVX4wFY0dEh/r7UQ4bk4okyZa1nBY30VXcLTjCuc/m9H7mit3OUw1OnTA6Zqloi6tSpg0xxKw6Z6hYrLvO+X+L9KFOX42kIvtBDMmrxk6nheDh3/dK+KBLNv993FYt/MnX3fpQpv3SOob2MeQKjy2FJRt1bC6rinSlziExF7Y0H4XHxh04xvV+apximvshT2flU1vul+34tB6rX/H2/rE7lej9mPsV4v+y+X8oU9X7ZmW+u9/sX+36CVHo3n1J+Se/33Uy5w34I/ky0OXd9QqY6unyCigoKcYzwpJEZJmgYV9t1zvMFf6mvPPw7L6jbBqHeL2FqUDDLxCkbxyP1fh1VEDi7xx9UErvIVDQ+I1PMbtKwt38wVZCbQxiKnVvsXAct0Zjv1jUY2Doy1RwiU+pyGsHkdHplinq/C7d/MGXf+tGS+NGdKQu9HxRbyJRXRqZGpztTf89T8+Jm5TLeb71Zk1fvl+wmHUtyl3q/xmWOXizZTcoyleQpylTaUVDvNw2rFZap63EVvM58c7v0zK0H9X7Jrcc5wrxIvV/2dp659UiYsm72zdrtehL3095PLr/rKNRKupj+f4kpveGGALC1Ob/B9zTyoQknqO7OMmebW9Sprt7e4p9Hde6Rp+5MJTpF76ecAzLjNHdlYn946pE4pfUA6m1kCgZHZKoN+Ofj6/ipU9l9v5NQG4JVbN9cu9VFppw1MhXMWuj9rnKRJ9vL/WYy+itT/cNiQZmyzMqTqcqwynEgFBeiYa+Qqf7ReXq/rE6lTLWKPZunOpUw1ZJ0Q3vJUwlTi3ARPZhKvB+Tp7Lzqdw8RTuKolM3X/Yo3r2ZmcvUf7tJzDDV3DWqox9kSpHezacqv2Q36buZapcsZGpaRqYqcVEj8vF2BMJZqFPR/W73AxpbGGmtT6bueSrpKHqFFmfq5fKhB7a7QZ2aHkdbguZoADoXoE5JXqQSbnzpApDu37zfvFgYUKYst4JMKTe9Bp6yR6aGN2Rq3JkOYdLomIT9BkHKVMUdLqAjIEMOlNszylSvqSFTSh11Cn9BPfAOnzqVnU/ldhTMrUd6k8h6v0xHkbuXzs58m7MGq1PMTWL+blKqU9mOIun9ko6iZcoX8a33Y7r0hCkmT/2wTqnqu45C+yW9H/nu3s8iIQQD3o69E5lo5HbbH6Fx7skcSFtkqlJFnZq0wvrz1uOuU3SHNvF+l4+4B+GthgzpS2Tq+rEYoE4IQmwbHWQqaiFT40CtEH9MKkem92sefPD0izr4gykeFjVwerc58Q+tM0+6ITI1aI0ajx3a9uyDsL1ft+vMgegLjrP7F2SqWkOmurMZMnU8o07p7Y0L1t6p/OXO992tR7qblL2dp0xp7dL1sZee6f2yeYoydbhui9T7UZ0atT8866BuTn8wFTXar71fsu+XMtU0Jfw3KtulpzrF5KmsTv0Lpso8/+Z+CnX0d3x3Xv/m3q/QUvoQlVw7Dmb7gkosYXGAbu8gx5SpSYtsYCCb9fiRp5Iu/Z6nqE5tlKgL1nAhxNZqhEwVo0kI5q4kxGAZyNSeP+Cfr44VQvOUxtmTR55KmCo2SwOYWNubC/JR5o1ZZ2GANZbnxHP35yspLKMhjJeHBudvBpcRZYrRKU3qzcGAuy6RojIi0/a5CU3UqRiWC2RKKccuTPbVSpzt0qn343nrbB1as+VLl96UMCxS77c299WH95v6raY1v1pDYqrjjUd1KmGq1Y00nt56hClT1PulOpUwVZQP65jxfklHwd56ZPIU7SgSptIunepUwlQ2TzE3iYz3G5JChzIVr3TJ/WHvVy6V37zvJ1dJCtX/Je9XWnF9sC826pTrnFTC85MDmJcdMuVaKv7cr2zAstb1mMlTjPeTd/0u9HtVIXaEw3FJZG4YQkf3Uaeux7ZIhjdkaiRFFcLkKUanVNIdgOtvbgQOnT1v1MvI1FgazImrLpCpRTcaUKao90vupxKdMoPN0KsKQ3mGqWWKDKl1ZUaZam/ujDl1ZKpsIFP9rf03prIdRapTX3QUSZ5ivF/C1BffymGYki2pQpn66n4qdz6V6tS5Nj1wVKfSPPU/YOqf6JQgvfN++i+5n/punWpWL338nZ/YblCTuyIZLJCpHt+UY9uqHFVy/lA20L/W//B+SUdBvV+3j0xN2hNkKIyRqfCCTHVXnODaG6KIZI/5Bbzt4en9sjrV0k4PpqyahkxVAt2AwbKK3m+xnxzJvoI6NdkPGzHVqXTmS5kajYozaMKYi+3h+oApZ/WpUwlTNxuZCrbVv3m/bEeR6hTTUWyPJ/3B1Lq2aFOmqE6lvR/VqdT7NZKbxFydYrxftkvP3nokTDG9X6JTyXyKmfkyOpV4v+SNF5appPdz9a7B6pRVq4Y/yFT53RsvMvktHcU3MzUqbAIYmyfbdS/2SSTC2tmDNt7KrjOvqyKpSOU1OJNS3X3oVMzXqffriiYx9OhmdcHfFQTXqSudGTFWQR9aTRd/HrWfTFlm+w/vx+xRrNurkDJlX4Xh1VhrRQPC/g6ZEm/IVG+LOgXBocHupTPf9TAM4cGUc+1FD6ZMzFMxtOUFb1yvyJQXz1916osu/Yt3k5I8xfR+73aTsr1fwlS2o3iZT+Xu+6UdRdL7fZGnXphKdSrtKH6aKYl/N59ixlP/q+8mfTdTcj8KwLmMkKnJR5cn0RKZMhtr2bUr91v4IODWMCh6dZfRKSZP7U+NDgR68cmUfXEeTFkqp/DE2SFTgTL8s6PYV/YPpjr9agjjcfzBOctJ62oEhSKBftvGPDV1kKnWBpkKBq1GTL1ftqOwi+cpdJQR6lSlGIWUqYZ1Z8oUkKljN3bAWtsVN9v7ffGdxC9mvul8Kn/m+/d9v8d3Eq+jAtUpukeRzKeSjqJZatZHL97PH6Au5+apRqM0PTK7Sdl9v8d3Eo2CxzKV7ib9dJ6ShTe38wr3S3aTvrv32/L9AMJJyyauPyvwZKX19lCRVjKxg2DEE6Jd1jDuxp86de8o6Hwq0SlLIh0YaxEy1DkgU6gXfajUHIHA1j3wpLVFpgaH/VOnsvt+Q28cgtczPjDFmMjUzpMJ1SmX05EpmesPwLq2njqV7Shq+/0UWiuFc63uGZkSrP2DKUtZIFPzOjI1nGsVN+v9KFOM98vsUTC7Sbl5Kjuf+m/3U6n3y+pUlqmXN15S7/f4TuK9o0j30hmmvtij+GddelmR3nQUCvdL3nj5bp2qTywfJqZoE78idq9kHNR3lCm43m83Jjdkyl3qfzDF6FTJUDAv1SSBOLxznJFruxeAVsE85TSV6EoWbtwBd+wVOcju+yV5amtLIQQngkwpB/lozLkhAX//MePcsTzZks2kH8Io2jXY+ylGp6T1Ygo9kDnX8dftkESNvQn1DeYpS5ogU4syMjVeXf/Qqew3srO388z9FPOtnMxu0hfeL/u+XzZPZd/MfLlJTPJU8q2cv7+ZmT+fynbpuTPff6JTqvKmo1D4X3I/9d06ZZYJ/mrXBeCCnTW+Enkgb6HiLyTOPp7UK6k3NiuIyLzuPrr0e54qivfvT3M1V9PbQgWZscoCsSu30Ygc41YA7eOHQKx9jEy1AJka1z6KsZ07n5JHdh8mgfYRw8TeH41qR9YBJHvG+bre2xJ3h0xBSWq4TJfOdBRKJ5hAcyByxDr0kKlujEzpqFOuNb4trsbARqb86Z2p/9T7ZXeTsm9mJh1F7l76u3do/5v3y91LZ7xf2vsx3o/p/bJ7FMx8Ks1TdI/iZ/OUyHNv5lNKav1KeVT8f6tTp3UFf7WdGnDeuX+6ki0nPJiylt3jlVxkZGqoz+qEzVPJrUfC1K59acPw7Jfu3+Xo4G/aBZkyPRt1q+K2r2TfmbYh1G/FGJiO4p6nKFMQ7x5MOVsyPBqbsqDDODRnnHeUe0tS4ZGpYUdsuNk8RZkyBWcCtbPEEedWU0JS/0CmqqhTrhXukSm3G9vgTWc5TKXeL3s/ld2jyDKV21EwM9/89/2SvfQsU4lOJUzlz6f+zhTTpSe9X/5uEs1Teft+P81USXjn/YRf0vt9t06NHMWHwccSdSo8F45Ejc4b6BoaMiWvOkcy8uIVjO1LnWR1iuaplXlow2DqIFPS7oh5xtd90JbXEuccbsqRfJSiNvQb16dOpV16Y+tqoN8WtT4MjSkyFcatrWEAMjXgNBQad4hMibobght/MpXOp6j3U2+tCRA7RJ2CleKRZXndgApaR/x5gky1Q2QKFrPK4863IiuGtWhtxy95KvsNAtqlJ0zRLj2Z+eYyxexRJDrF3E/lej9mPpXo1GI2Ob7kqXfzqVaDm27zu/RNYbd6nU+lXXrClFkiVS/DVHE5Pxzzfvh/G4ET4w==</prop>
			<obj name="TemperatureLog" class="TemperatureLog" version="2">
				<prop name="Times">TEFSWgAAhSUAAICFIB4AAAC4AQAAXAMAAPYEAACQBgAAKggAAM4JAABoCwAAAg0AAJwOAABAEAAA2hEAAHQTAAAOFQAAshYAAEwYAADmGQAAgBsAABodAAC+HgAAWCAAAPIhAACMIwAAMCUAAMomAABkKAAA/ikAAKIrAAA8LQAA1i4AAHAwAAAUMgAArjMAAEg1AADsNgAAhjgAACA6AAC6OwAAXj0AAPg+AACSQAAALEIAANBDAABqRQAABEcAAJ5IAAA4SgAA3EsAAHZNAAAQTwAAqlAAAE5SAADoUwAAglUAABxXAADAWAAAWloAAPRbAACOXQAAMl8AAMxgAABmYgAACmQAAKRlAAA+ZwAA2GgAAHxqAAAWbAAAsG0AAEpvAADucAAAiHIAACJ0AAC8dQAAVncAAPp4AACUegAALnwAAMh9AABifwAABoEAAKCCAAA6hAAA3oUAAHiHAAASiQAArIoAAFCMAADqjQAAhI8AAB6RAADCkgAAXJQAAPaVAACalwAANJkAAM6aAABonAAADJ4AAKafAABAoQAA2qIAAHSkAAAYpgAAsqcAAEypAADmqgAAiqwAACSuAAC+rwAAWLEAAPKyAACWtAAAMLYAAMq3AABuuQAACLsAAKK8AAA8vgAA1r8AAHrBAAAUwwAArsQAAFLGAADsxwAAhskAACDLAADEzAAAXs4AAPjPAACS0QAANtMAANDUAABq1gAABNgAAKjZAABC2wAA3NwAAHbeAAAa4AAAtOEAAE7jAADy5AAAjOYAACboAADA6QAAWusAAP7sAACY7gAAMvAAAMzxAABm8wAACvUAAKT2AAA++AAA2PkAAHz7AAAW/QAAsP4AAFQAAQDuAQEAiAMBACIFAQDGBgEAYAgBAPoJAQCUCwEAOA0BANIOAQBsEAEAEBIBAKoTAQBEFQEA3hYBAHgYAQAcGgEAthsBAFAdAQDqHgEAhCABACgiAQDCIwEAXCUBAPYmAQCaKAEANCoBAM4rAQBoLQEADC8BAKYwAQBAMgEA2jMBAH41AQAYNwEAsjgBAFY6AQDwOwEAij0BACQ/AQDIQAEAYkIBAPxDAQCWRQEAOkcBANRIAQBuSgEACEwBAKxNAQBGTwEA4FABAHpSAQAeVAEAuFUBAFJXAQDsWAEAhloBACpcAQDEXQEAXl8BAPhgAQCcYgEANmQBANBlAQBqZwEADmkBAKhqAQBCbAEA3G0BAIBvAQAacQEAtHIBAFh0AQDydQEAjHcBACZ5AQDKegEAZHwBAP59AQCYfwEAPIEBANaCAQBwhAEACoYBAKSHAQBIiQEA4ooBAHyMAQAWjgEAuo8BAFSRAQDukgEAiJQBADaWAQDQlwEAapkBAA6bAQConAEAQp4BANyfAQCAoQEAGqMBALSkAQBOpgEA8qcBAIypAQAmqwEAyqwBAGSuAQD+rwEAmLEBADyzAQDWtAEAcLYBAAq4AQCuuQEASLsBAOK8AQB8vgEAIMABALrBAQBUwwEA7sQBAIjGAQAsyAEAxskBAGDLAQD6zAEAlM4BADjQAQDS0QEAbNMBABDVAQCq1gEARNgBAN7ZAQCC2wEAHN0BALbeAQBQ4AEA9OEBAI7jAQAo5QEAzOYBAGboAQAA6gEAmusBAD7tAQDY7gEAcvABAAzyAQCw8wEASvUBAOT2AQB++AEAIvoBALz7AQBW/QEA8P4BAIoAAgAuAgIAyAMCAGIFAgD8BgIAoAgCADoKAgDUCwIAbg0CAAgPAgCsEAIARhICAOATAgCEFQIAHhcCALgYAgBSGgIA9hsCAJAdAgAqHwIAxCACAGgiAgACJAIAnCUCADYnAgDaKAIAdCoCAA4sAgCyLQIATC8CAOYwAgCAMgIAGjQCAL41AgBYNwIA8jgCAIw6AgAmPAIAyj0CAGQ/AgD+QAIAmEICADxEAgDWRQIAcEcCABRJAgCuSgIASEwCAOJNAgCGTwIAIFECALpSAgBUVAIA+FUCAJJXAgAsWQIAxloCAGpcAgAEXgIAnl8CAEJhAgDcYgIAdmQCABBmAgCqZwIATmkCAOhqAgCCbAIAHG4CAMBvAgBacQIA9HICAI50AgAodgIAzHcCAGZ5AgAAewIAmnwCAD5+AgDYfwIAcoECAAyDAgCwhAIASoYCAOSHAgCIiQIAIosCALyMAgBWjgIA+o8CAJSRAgAukwIAyJQCAGyWAgAGmAIAoJkCADqbAgDenAIAeJ4CABKgAgCsoQIAUKMCAOqkAgCEpgIAHqgCALipAgBcqwIA9qwCAJCuAgAqsAIAzrECAGizAgACtQIAnLYCAEC4AgDauQIAdLsCABi9AgCyvgIATMACAObBAgCKwwIAJMUCAL7GAgBYyAIA8skCAJbLAgAwzQIAys4CAGTQAgAI0gIAotMCADzVAgDW1gIAetgCABTaAgCu2wIASN0CAOzeAgCG4AIAIOICAMTjAgBe5QIA+OYCAJLoAgA26gIA0OsCAGrtAgAE7wIAqPACAELyAgDc8wIAdvUCABr3AgC0+AIATvoCAOj7AgCC/QIAJv8CAMAAAwBaAgMA/gMDAJgFAwAyBwMAzAgDAGYKAwAKDAMApA0DAD4PAwDYEAMAfBIDABYUAwCwFQMAShcDAO4YAwCIGgMAIhwDALwdAwBgHwMA+iADAJQiAwAuJAMA0iUDAGwnAwAGKQMAqioDAEQsAwDeLQMAeC8DABwxAwC2MgMAUDQDAOo1AwCONwMAKDkDAMI6AwBcPAMA9j0DAJo/AwA0QQMAzkIDAGhEAwACRgMApkcDAEBJAwDaSgMAfkwDABhOAwCyTwMATFEDAPBSAwCKVAMAJFYDAL5XAwBiWQMA/FoDAJZcAwA6XgMA1F8DAG5hAwAIYwMArGQDAEZmAwDgZwMAemkDABRrAwC4bAMAUm4DAOxvAwCGcQMAKnMDAMR0AwBedgMA+HcDAJJ5AwA2ewMA0HwDAGp+AwAOgAMAqIEDAEKDAwDchAMAgIYDABqIAwC0iQMATosDAPKMAwCMjgMAJpADAMqRAwBkkwMA/pQDAJiWAwAymAMA1pkDAHCbAwAKnQMApJ4DAEigAwDioQMAfKMDABalAwC6pgMAVKgDAO6pAwCIqwMAIq0DAMauAwBgsAMA+rEDAJSzAwA4tQMA0rYDAGy4AwAQugMAqrsDAES9AwDevgMAgsADABzCAwC2wwMAUMUDAPTGAwCOyAMAKMoDAMLLAwBczQMAAM8DAJrQAwA00gMA2NMDAHLVAwAM1wMAptgDAEraAwDk2wMAft0DABjfAwC84AMAVuIDAPDjAwCK5QMALucDAMjoAwBi6gMA/OsDAKDtAwA67wMA1PADAG7yAwAI9AMArPUDAEb3AwDg+AMAevoDAB78AwC4/QMAUv8DAOwABACQAgQAKgQEAMQFBABoBwQAAgkEAJwKBAA2DAQA2g0EAHQPBAAOEQQAqBIEAEwUBADmFQQAgBcEABoZBAC+GgQAWBwEAPIdBACMHwQAMCEEAMoiBABkJAQA/iUEAKInBAA8KQQA1ioEAHAsBAAKLgQAri8EAEgxBADiMgQAfDQEACA2BAC6NwQAVDkEAO46BACSPAQALD4EAMY/BABqQQQABEMEAJ5EBAA4RgQA3EcEAHZJBAAQSwQAqkwEAE5OBADoTwQAglEEABxTBADAVAQAWlYEAPRXBACOWQQAKFsEAMxcBABmXgQAAGAEAJphBAA+YwQA2GQEAHJmBAAMaAQAsGkEAEprBADkbAQAfm4EACJwBAC8cQQAVnMEAPp0BACUdgQALngEAMh5BABsewQABn0EAKB+BAA6gAQA3oEEAHiDBAAShQQArIYEAEaIBADqiQQAhIsEAB6NBAC4jgQAXJAEAPaRBACQkwQAKpUEAMSWBABomAQAApoEAJybBABAnQQA2p4EAHSgBAAOogQAsqMEAEylBADmpgQAiqgEACSqBAC+qwQAWK0EAPyuBACWsAQAMLIEAMqzBABktQQACLcEAKK4BAA8ugQA1rsEAHq9BAAUvwQArsAEAEjCBADiwwQAhsUEACDHBAC6yAQAXsoEAPjLBACSzQQALM8EANDQBABq0gQABNQEAJ7VBAA41wQA3NgEAHbaBAAQ3AQAtN0EAE7fBADo4AQAguIEABzkBADA5QQAWucEAPToBACY6gQAMuwEAMztBABm7wQACvEEAKTyBAA+9AQA2PUEAHz3BAAW+QQAsPoEAFT8BADu/QQAiP8EACIBBQC8AgUAYAQFAPoFBQCUBwUALgkFANIKBQBsDAUABg4FAKAPBQA6EQUA3hIFAHgUBQASFgUArBcFAFAZBQDqGgUAhBwFAB4eBQDCHwUAXCEFAPYiBQCQJAUANCYFAM4nBQBoKQUAAisFAKYsBQBALgUA2i8FAH4xBQAYMwUAsjQFAEw2BQDwNwUAijkFACQ7BQDIPAUAYj4FAPw/BQCWQQUAMEMFANREBQBuRgUACEgFAKJJBQBGSwUA4EwFAHpOBQAUUAUArlEFAFJTBQDsVAUAhlYFACBYBQDEWQUAXlsFAPhcBQCcXgUANmAFANBhBQBqYwUADmUFAKhmBQBCaAUA3GkFAIBrBQAabQUAtG4FAE5wBQDycQUAjHMFACZ1BQDAdgUAZHgFAP55BQCYewUAMn0FANZ+BQBwgAUACoIFAKSDBQA+hQUA4oYFAHyIBQAWigUAsIsFAFSNBQDujgUAiJAFACKSBQDGkwUAYJUFAPqWBQCemAUAOJoFANKbBQBsnQUAEJ8FAKqgBQBEogUA3qMFAIKlBQAcpwUAtqgFAFCqBQD0qwUAjq0FACivBQDCsAUAXLIFAAC0BQCatQUANLcFAM64BQByugUADLwFAKa9BQBAvwUA5MAFAH7CBQAYxAUAssUFAFbHBQDwyAUAisoFAC7MBQDIzQUAYs8FAPzQBQCg0gUAOtQFANTVBQBu1wUAEtkFAKzaBQBG3AUA4N0FAHrfBQAe4QUAuOIFAFLkBQD25QUAkOcFACrpBQDE6gUAaOwFAALuBQCc7wUANvEFANryBQB09AUADvYFAKj3BQBC+QUA5voFAID8BQAa/gUAtP8FAFgBBgDyAgYAjAQGACYGBgDABwYAZAkGAP4KBgCYDAYAPA4GANYPBgBwEQYAChMGAK4UBgBIFgYA4hcGAHwZBgAgGwYAuhwGAFQeBgD4HwYAkiEGACwjBgDGJAYAaiYGAAQoBgCeKQYAOCsGANwsBgB2LgYAEDAGAKoxBgBOMwYA6DQGAII2BgAcOAYAtjkGAFo7BgD0PAYAjj4GAChABgDCQQYAZkMGAABFBgCaRgYANEgGANhJBgBySwYADE0GALBOBgBKUAYA5FEGAH5TBgAiVQYAvFYGAFZYBgDwWQYAlFsGAC5dBgDIXgYAbGAGAAZiBgCgYwYAOmUGANRmBgB4aAYAEmoGAKxrBgBGbQYA6m4GAIRwBgAecgYAuHMGAFJ1BgD2dgYAkHgGACp6BgDEewYAaH0GAAJ/BgCcgAYAQIIGANqDBgB0hQYADocGALKIBgBMigYA5osGAICNBgAkjwYAvpAGAFiSBgDykwYAlpUGADCXBgDKmAYAbpoGAAicBgCinQYAPJ8GANagBgB6ogYAFKQGAK6lBgBIpwYA4qgGAIaqBgAgrAYAuq0GAFSvBgD4sAYAkrIGACy0BgDGtQYAarcGAAS5BgCeugYAQrwGANy9BgB2vwYAEMEGALTCBgBOxAYA6MUGAILHBgAmyQYAwMoGAFrMBgD0zQYAmM8GADLRBgDM0gYAZtQGAArWBgCk1wYAPtkGANjaBgBy3AYAFt4GALDfBgBK4QYA5OIGAIjkBgAi5gYAvOcGAFbpBgD66gYAlOwGAC7uBgDI7wYAbPEGAAbzBgCg9AYARPYGAN73BgB4+QYAEvsGAKz8BgBQ/gYA6v8GAIQBBwAeAwcAwgQHAFwGBwD2BwcAkAkHADQLBwDODAcAaA4HAAwQBwCmEQcAQBMHANoUBwB+FgcAGBgHALIZBwBMGwcA8BwHAIoeBwAkIAcAviEHAGIjBwD8JAcAliYHADAoBwDKKQcAbisHAAgtBwCiLgcAPDAHAOAxBwB6MwcAFDUHAK42BwBSOAcA7DkHAIY7BwAgPQcAxD4HAF5ABwD4QQcAkkMHADZFBwDQRgcAakgHAARKBwCoSwcAQk0HANxOBwB2UAcAGlIHALRTBwBOVQcA8lYHAIxYBwAmWgcAwFsHAGRdBwD+XgcAmGAHADJiBwDWYwcAcGUHAApnBwCkaAcAPmoHAOJrBwB8bQcAFm8HALBwBwBKcgcA7nMHAIh1BwAidwcAxngHAGB6BwD6ewcAlH0HADh/BwDSgAcAbIIHAAaEBwCqhQcARIcHAN6IBwCCigcAHIwHALaNBwBQjwcA9JAHAI6SBwAolAcAwpUHAFyXBwAAmQcAmpoHADScBwDOnQcAcp8HAAyhBwCmogcAQKQHANqlBwB+pwcAGKkHALKqBwBWrAcA8K0HAIqvBwAksQcAyLIHAGK0BwD8tQcAlrcHADq5BwDUugcAbrwHABK+BwCsvwcARsEHAODCBwCExAcAHsYHALjHBwBSyQcA7MoHAJDMBwAqzgcAxM8HAF7RBwD40gcAnNQHADbWBwDQ1wcAatkHAA7bBwCo3AcAQt4HAObfBwCA4QcAGuMHALTkBwBY5gcA8ucHAIzpBwAm6wcAyuwHAGTuBwD+7wcAmPEHADzzBwDW9AcAcPYHAAr4BwCu+QcASPsHAOL8BwB8/gcAIAAIALoBCABUAwgA7gQIAJIGCAAsCAgAxgkIAGALCAAEDQgAng4IADgQCADSEQgAdhMIABAVCACqFggARBgIAOgZCACCGwgAHB0IALYeCABaIAgA9CEIAI4jCAAoJQgAwiYIAGYoCAAAKggAmisIADQtCADYLggAcjAIAAwyCACmMwgASjUIAOQ2CAB+OAgAIjoIALw7CABWPQgA8D4IAJRACAAuQggAyEMIAGJFCAAGRwgAoEgIADpKCADUSwgAeE0IABJPCACsUAgARlIIAOpTCACEVQgAHlcIALhYCABcWggA9lsIAJBdCAAqXwgAxGAIAGhiCAACZAgAnGUIADZnCADaaAgAdGoIAA5sCACobQgATG8IAOZwCACAcggAGnQIAL51CABYdwgA8ngIAJZ6CAAwfAgAyn0IAGR/CAAIgQgAooIIADyECADWhQgAeocIABSJCACuiggASIwIAOKNCACGjwgAIJEIALqSCABUlAgA+JUIAJKXCAAsmQgAxpoIAGqcCAAEnggAnp8IADihCADcoggAdqQIABCmCACqpwgATqkIAOiqCACCrAgAJq4IAMCvCABasQgA9LIIAJi0CAAytggAzLcIAGa5CAAAuwgApLwIAD6+CADYvwgAcsEIABbDCACwxAgASsYIAOTHCAB+yQgAIssIALzMCABWzggA+s8IAJTRCAAu0wgAyNQIAGzWCAAG2AgAoNkIADrbCADe3AgAeN4IABLgCAC24QgAUOMIAOrkCACE5ggAKOgIAMLpCABc6wgA9uwIAJDuCAA08AgAzvEIAGjzCAAC9QgAnPYIAED4CADa+QgAdPsIAA79CACy/ggATAAJAOYBCQCKAwkAJAUJAL4GCQBYCAkA/AkJAJYLCQAwDQkAyg4JAG4QCQAIEgkAohMJADwVCQDgFgkAehgJABQaCQCuGwkASB0JAOweCQCGIAkAICIJALojCQBeJQkA+CYJAJIoCQA2KgkA0CsJAGotCQAELwkAqDAJAEIyCQDcMwkAdjUJABo3CQC0OAkATjoJAOg7CQCMPQkAJj8JAMBACQBaQgkA/kMJAJhFCQAyRwkAzEgJAGZKCQAKTAkApE0JAD5PCQDiUAkAfFIJABZUCQCwVQkASlcJAO5YCQCIWgkAIlwJALxdCQBgXwkA+mAJAJRiCQA4ZAkA0mUJAGxnCQAGaQkAqmoJAERsCQDebQkAeG8JABxxCQC2cgkAUHQJAOp1CQCOdwkAKHkJAMJ6CQBcfAkAAH4JAJp/CQA0gQkAzoIJAGiECQAMhgkApocJAECJCQDaigkAfowJABiOCQCyjwkATJEJAPCSCQCKlAkAJJYJAL6XCQBimQkA/JoJAJacCQA6ngkA1J8JAG6hCQAIowkArKQJAEamCQDgpwkAeqkJAB6rCQC4rAkAUq4JAOyvCQCQsQkAKrMJAMS0CQBetgkA+LcJAJy5CQA2uwkA0LwJAGq+CQAOwAkAqMEJAELDCQDcxAkAgMYJABrICQC0yQkATssJAPLMCQCMzgkAJtAJAMrRCQBk0wkA/tQJAJjWCQA82AkA1tkJAHDbCQAK3QkArt4JAEjgCQDi4QkAfOMJACDlCQC65gkAVOgJAO7pCQCI6wkALO0JAMbuCQBg8AkA+vEJAJ7zCQA49QkA0vYJAGz4CQAQ+gkAqvsJAET9CQDe/gkAggAKABwCCgC2AwoAWgUKAPQGCgCOCAoAKAoKAMwLCgBmDQoAAA8KAJoQCgA+EgoA2BMKAHIVCgAMFwoAsBgKAEoaCgDkGwoAfh0KABgfCgC8IAoAViIKAPAjCgCKJQoALicKAMgoCgBiKgoA/CsKAKAtCgA6LwoA1DAKAG4yCgASNAoArDUKAEY3CgDqOAoAhDoKAB48CgC4PQoAXD8KAPZACgCQQgoAKkQKAMRFCgBoRwoAAkkKAJxKCgA2TAoA2k0KAHRPCgAOUQoAqFIKAEJUCgDmVQoAgFcKABpZCgC+WgoAWFwKAPJdCgCMXwoAJmEKAMpiCgBkZAoA/mUKAKJnCgA8aQoA1moKAHBsCgAUbgoArm8KAEhxCgDicgoAhnQKACB2CgC6dwoAXnkKAPh6CgCSfAoALH4KANB/CgBqgQoABIMKAJ6ECgA4hgoA3IcKAHaJCgAQiwoAqowKAESOCgDojwoAgpEKAByTCgC2lAoAWpYKAPSXCgCOmQoAMpsKAMycCgBmngoAAKAKAKShCgA+owoA2KQKAHKmCgAWqAoAsKkKAEqrCgDurAoAiK4KACKwCgC8sQoAVrMKAPq0CgCUtgoALrgKAMi5CgBsuwoABr0KAKC+CgA6wAoA1MEKAHjDCgASxQoArMYKAEbICgDqyQoAhMsKAB7NCgDCzgoAXNAKAPbRCgCQ0woANNUKAM7WCgBo2AoAAtoKAKbbCgBA3QoA2t4KAHTgCgAY4goAsuMKAEzlCgDm5goAiugKACTqCgC+6woAWO0KAPzuCgCW8AoAMPIKAMrzCgBk9QoACPcKAKL4CgA8+goA1vsKAHr9CgAU/woArgALAEgCCwDsAwsAhgULACAHCwDECAsAXgoLAPgLCwCSDQsANg8LANAQCwBqEgsABBQLAKgVCwBCFwsA3BgLAHYaCwAaHAsAtB0LAE4fCwDoIAsAgiILACYkCwDAJQsAWicLAPQoCwCYKgsAMiwLAMwtCwBwLwsACjELAKQyCwA+NAsA4jULAHw3CwAWOQsAsDoLAEo8CwDuPQsAiD8LACJBCwC8QgsAYEQLAPpFCwCURwsALkkLANJKCwBsTAsABk4LAKBPCwBEUQsA3lILAHhUCwAcVgsAtlcLAFBZCwDqWgsAjlwLACheCwDCXwsAXGELAABjCwCaZAsANGYLAM5nCwBoaQsADGsLAKZsCwBAbgsA5G8LAH5xCwAYcwsAsnQLAEx2CwDwdwsAinkLACR7CwC+fAsAWH4LAPx/CwCWgQsAMIMLANSECwBuhgsACIgLAKKJCwBGiwsA4IwLAHqOCwAUkAsAuJELAFKTCwDslAsAkJYLACqYCwDEmQsAXpsLAAKdCwCcngsANqALANChCwBqowsADqULAKimCwBCqAsA3KkLAICrCwAarQsAtK4LAE6wCwDosQsAjLMLACa1CwDAtgsAZLgLAP65CwCYuwsAMr0LANa+CwBwwAsACsILAKTDCwBIxQsA4sYLAHzICwAgygsAussLAFTNCwDuzgsAktALACzSCwDG0wsAYNULAPrWCwCe2AsAONoLANLbCwBs3QsAEN8LAKrgCwBE4gsA3uMLAHjlCwAc5wsAtugLAFDqCwDq6wsAju0LACjvCwDC8AsAZvILAAD0CwCa9QsANPcLANj4CwBy+gsADPwLAKb9CwBK/wsA5AAMAH4CDAAiBAwAvAUMAFYHDADwCAwAigoMAC4MDADIDQwAYg8MAPwQDACgEgwAOhQMANQVDABuFwwACBkMAKwaDABGHAwA4B0MAHofDAAeIQwAuCIMAFIkDAD2JQwAkCcMACopDADEKgwAaCwMAAIuDACcLwwANjEMANoyDAB0NAwADjYMAKg3DABMOQwA5joMAIA8DAAaPgwAvj8MAFhBDADyQgwAjEQMADBGDADKRwwAZEkMAP5KDACiTAwAPE4MANZPDABwUQwAFFMMAK5UDABIVgwA4lcMAIZZDAAgWwwAulwMAFReDADuXwwAkmEMACxjDADGZAwAYGYMAARoDACeaQwAOGsMANJsDAB2bgwAEHAMAKpxDABEcwwA6HQMAIJ2DAAceAwAwHkMAFp7DAD0fAwAjn4MACiADADMgQwAZoMMAACFDACahgwAPogMANiJDAByiwwAFo0MALCODABKkAwA5JEMAIiTDAAilQwAvJYMAFaYDAD6mQwAlJsMAC6dDADIngwAYqAMAAaiDACgowwAOqUMANSmDAB4qAwAEqoMAKyrDABGrQwA6q4MAISwDAAesgwAuLMMAFy1DAD2tgwAkLgMACq6DADOuwwAaL0MAAK/DACmwAwAQMIMANrDDAB0xQwAGMcMALLIDABMygwA5ssMAIrNDAAkzwwAvtAMAFjSDADy0wwAltUMADDXDADK2AwAZNoMAAjcDACi3QwAPN8MANbgDAB64gwAFOQMAK7lDABI5wwA7OgMAIbqDAAg7AwAuu0MAF7vDAD48AwAkvIMACz0DADQ9QwAavcMAAT5DACo+gwAQvwMANz9DAB2/wwAGgENALQCDQBOBA0A6AUNAIIHDQAmCQ0AwAoNAFoMDQD0DQ0Ajg8NADIRDQDMEg0AZhQNAAoWDQCkFw0APhkNANgaDQB8HA0AFh4NALAfDQBKIQ0A7iINAIgkDQAiJg0AxicNAGApDQD6Kg0AlCwNAC4uDQDSLw0AbDENAAYzDQCgNA0ARDYNAN43DQB4OQ0AEjsNAKw8DQBQPg0A6j8NAIRBDQAeQw0AwkQNAFxGDQD2Rw0AmkkNADRLDQDOTA0AaE4NAAJQDQCmUQ0AQFMNANpUDQB0Vg0AGFgNALJZDQBMWw0A5lwNAIpeDQAkYA0AvmENAGJjDQD8ZA0AlmYNADBoDQDUaQ0AbmsNAAhtDQCibg0ARnANAOBxDQB6cw0AFHUNALh2DQBSeA0A7HkNAIZ7DQAqfQ0AxH4NAF6ADQD4gQ0AkoMNADaFDQDQhg0AaogNAASKDQCoiw0AQo0NANyODQB2kA0AGpINALSTDQBOlQ0A6JYNAIyYDQAmmg0AwJsNAGSdDQD+ng0AmKANADKiDQDWow0AcKUNAAqnDQCkqA0ASKoNAOKrDQB8rQ0AFq8NALqwDQBUsg0A7rMNAIi1DQAstw0AxrgNAGC6DQD6uw0AlL0NADi/DQDSwA0AbMINAAbEDQCqxQ0ARMcNAN7IDQB4yg0AHMwNALbNDQBQzw0A6tANAI7SDQAo1A0AwtUNAGbXDQAA2Q0AmtoNADTcDQDY3Q0Act8NAAzhDQCm4g0ASuQNAOTlDQB+5w0AGOkNALzqDQBW7A0A8O0NAIrvDQAk8Q0AyPINAGL0DQD89Q0AlvcNADr5DQDU+g0AbvwNAAj+DQCs/w0ARgEOAOACDgB6BA4AHgYOALgHDgBSCQ4A9goOAJAMDgAqDg4AxA8OAGgRDgACEw4AnBQOADYWDgDaFw4AdBkOAA4bDgCoHA4ATB4OAOYfDgCAIQ4AGiMOALQkDgBYJg4A8icOAIwpDgAmKw4AyiwOAGQuDgD+Lw4AmDEOADwzDgDWNA4AcDYOAAo4DgCuOQ4ASDsOAOI8DgB8Pg4AIEAOALpBDgBUQw4A+EQOAJJGDgAsSA4AxkkOAGpLDgAETQ4Ank4OADhQDgDSUQ4AdlMOABBVDgCqVg4ARFgOAN5ZDgCCWw4AHF0OALZeDgBaYA4A9GEOAI5jDgAoZQ4AzGYOAGZoDgAAag4AmmsOAD5tDgDYbg4AcnAOABZyDgCwcw4ASnUOAOR2DgCIeA4AInoOALx7DgBWfQ4A8H4OAJSADgAugg4AyIMOAGKFDgAGhw4AoIgOADqKDgDUiw4Abo0OABKPDgCskA4ARpIOAOCTDgCElQ4AHpcOALiYDgBSmg4A9psOAJCdDgAqnw4AxKAOAGiiDgACpA4AnKUOAECnDgDaqA4AdKoOAA6sDgCyrQ4ATK8OAOawDgCAsg4AJLQOAL61DgBYtw4A/LgOAJa6DgAwvA4Ayr0OAGS/DgAIwQ4AosIOADzEDgDWxQ4AescOABTJDgCuyg4ASMwOAOLNDgCGzw4AINEOALrSDgBU1A4A+NUOAJLXDgAs2Q4A0NoOAGrcDgAE3g4Ant8OAELhDgDc4g4AduQOABDmDgC05w4ATukOAOjqDgCC7A4AJu4OAMDvDgBa8Q4A9PIOAJj0DgAy9g4AzPcOAGb5DgAA+w4ApPwOAD7+DgDY/w4AcgEPABYDDwCwBA8ASgYPAOQHDwCICQ8AIgsPALwMDwBgDg8A+g8PAJQRDwAuEw8A0hQPAGwWDwAGGA8AoBkPAEQbDwDeHA8AeB4PABIgDwC2IQ8AUCMPAOokDwCEJg8AKCgPAMIpDwBcKw8A9iwPAJAuDwA0MA8AzjEPAGgzDwACNQ8ApjYPAEA4DwDaOQ8AdDsPABg9DwCyPg8ATEAPAPBBDwCKQw8AJEUPAL5GDwBiSA8A/EkPAJZLDwAwTQ8A1E4PAG5QDwAIUg8AolMPAEZVDwDgVg8AelgPABRaDwCuWw8AUl0PAOxeDwCGYA8AKmIPAMRjDwBeZQ8A+GYPAJJoDwA2ag8A0GsPAGptDwAObw8AqHAPAEJyDwDccw8AgHUPABp3DwC0eA8ATnoPAPJ7DwCMfQ8AJn8PAMCADwBagg8A/oMPAJiFDwAyhw8AzIgPAHCKDwAKjA8ApI0PAD6PDwDikA8AfJIPABaUDwCwlQ8AVJcPAO6YDwCImg8AIpwPAMadDwBgnw8A+qAPAJ6iDwA4pA8A0qUPAGynDwAQqQ8AqqoPAESsDwDerQ8Agq8PAByxDwC2sg8AULQPAPS1DwCOtw8AKLkPAMK6DwBcvA8AAL4PAJq/DwA0wQ8AzsIPAHLEDwAMxg8ApscPAEDJDwDkyg8AfswPABjODwCyzw8AVtEPAPDSDwCK1A8AJNYPAMjXDwBi2Q8A/NoPAKDcDwA63g8A1N8PAG7hDwAS4w8ArOQPAEbmDwDg5w8AeukPAB7rDwC47A8AUu4PAOzvDwCQ8Q8AKvMPAMT0DwBe9g8A+PcPAJz5DwA2+w8A0PwPAGr+DwAOABAAqAEQAEIDEADmBBAAgAYQABoIEAC0CRAAWAsQAPIMEACMDhAAJhAQAMoREABkExAA/hQQAKIWEAA8GBAA1hkQAHAbEAAKHRAArh4QAEggEADiIRAAfCMQABYlEAC6JhAAVCgQAO4pEACIKxAALC0QAMYuEABgMBAA+jEQAJ4zEAA4NRAA0jYQAHY4EAAQOhAAqjsQAEQ9EADoPhAAgkAQABxCEAC2QxAAWkUQAPRGEACOSBAAMkoQAMxLEABmTRAAAE8QAJpQEAA+UhAA2FMQAHJVEAAMVxAAplgQAEpaEADkWxAAfl0QABhfEAC8YBAAVmIQAPBjEACKZRAALmcQAMhoEABiahAA/GsQAKBtEAA6bxAA1HAQAG5yEAASdBAArHUQAEZ3EADgeBAAhHoQAB58EAC4fRAAUn8QAPaAEACQghAAKoQQAMSFEABohxAAAokQAJyKEAA2jBAA2o0QAHSPEAAOkRAAspIQAEyUEADmlRAAgJcQACSZEAC+mhAAWJwQAPKdEACWnxAAMKEQAMqiEABkpBAACKYQAKKnEAA8qRAA1qoQAHCsEAAUrhAArq8QAEixEADishAAhrQQACC2EAC6txAAVLkQAPi6EACSvBAALL4QAMa/EABqwRAABMMQAJ7EEAA4xhAA3McQAHbJEAAQyxAAqswQAE7OEADozxAAgtEQACbTEADA1BAAWtYQAPTXEACY2RAAMtsQAMzcEABm3hAACuAQAKThEAA+4xAA2OQQAHLmEAAW6BAAsOkQAErrEADk7BAAiO4QACLwEAC88RAAVvMQAPr0EACU9hAALvgQAMj5EABs+xAABv0QAKD+EAA6ABEA3gERAHgDEQASBREAtgYRAFAIEQDqCREAhAsRACgNEQDCDhEAXBARAPYREQCaExEANBURAM4WEQBoGBEAAhoRAKYbEQBAHREA2h4RAHQgEQAOIhEAsiMRAEwlEQDmJhEAiigRACQqEQC+KxEAWC0RAPwuEQCWMBEAMDIRAMozEQBuNREACDcRAKI4EQBGOhEA4DsRAHo9EQAUPxEAuEARAFJCEQDsQxEAhkURACBHEQDESBEAXkoRAPhLEQCSTREANk8RANBQEQBqUhEABFQRAJ5VEQBCVxEA3FgRAHZaEQAQXBEAtF0RAE5fEQDoYBEAjGIRACZkEQDAZREAWmcRAP5oEQCYahEAMmwRAMxtEQBwbxEACnERAKRyEQBIdBEA4nURAHx3EQAWeREAunoRAFR8EQDufREAiH8RACKBEQDGghEAYIQRAPqFEQCUhxEAOIkRANKKEQBsjBEAEI4RAKqPEQBEkREA3pIRAHiUEQAclhEAtpcRAFCZEQDqmhEAhJwRACieEQDCnxEAXKERAPaiEQCapBEANKYRAM6nEQBoqREADKsRAKasEQBArhEA5K8RAH6xEQAYsxEAsrQRAFa2EQDwtxEAirkRACS7EQDIvBEAYr4RAPy/EQCWwREAOsMRANTEEQBuxhEACMgRAKzJEQBGyxEA4MwRAHrOEQAe0BEAuNERAFLTEQDs1BEAkNYRACrYEQDE2REAXtsRAPjcEQCc3hEANuARANDhEQBq4xEADuURAKjmEQBC6BEA3OkRAIDrEQAa7REAtO4RAE7wEQDy8REAjPMRACb1EQDA9hEAZPgRAP75EQCY+xEAPP0RANb+EQBwABIACgISAK4DEgBIBRIA4gYSAHwIEgAgChIAugsSAFQNEgDuDhIAkhASACwSEgDGExIAYBUSAPoWEgCeGBIAOBoSANIbEgBsHRIAEB8SAKogEgBEIhIA3iMSAIIlEgAcJxIAtigSAFAqEgD0KxIAji0SACgvEgDCMBIAZjISAAA0EgCaNRIAPjcSANg4EgByOhIADDwSALA9EgBKPxIA5EASAH5CEgAiRBIAvEUSAFZHEgDwSBIAikoSAC5MEgDITRIAYk8SAPxQEgCgUhIAOlQSANRVEgBuVxIAElkSAKxaEgBGXBIA4F0SAIRfEgAeYRIAuGISAFJkEgD2ZRIAkGcSACppEgDEahIAaGwSAAJuEgCcbxIAQHESANpyEgB0dBIADnYSALJ3EgBMeRIA5noSAIB8EgAafhIAvn8SAFiBEgDyghIAjIQSADCGEgDKhxIAZIkSAP6KEgCijBIAPI4SANaPEgB6kRIAFJMSAK6UEgBIlhIA4pcSAIaZEgAgmxIAupwSAFSeEgDunxIAkqESACyjEgDGpBIAYKYSAASoEgCeqRIAOKsSANysEgB2rhIAELASAKqxEgBOsxIA6LQSAIK2EgAcuBIAwLkSAFq7EgD0vBIAmL4SADLAEgDMwRIAZsMSAADFEgCkxhIAPsgSANjJEgByyxIAFs0SALDOEgBK0BIA5NESAIjTEgAi1RIAvNYSAFbYEgDw2RIAlNsSAC7dEgDI3hIAYuASAAbiEgCg4xIAOuUSAN7mEgB46BIAEuoSAKzrEgBQ7RIA6u4SAITwEgAe8hIAwvMSAFz1EgD29hIAmvgSADT6EgDO+xIAaP0SAAL/EgCmABMAQAITANoDEwB0BRMADgcTALIIEwBMChMA5gsTAIANEwAkDxMAvhATAFgSEwDyExMAlhUTADAXEwDKGBMAbhoTAAgcEwCiHRMAPB8TAOAgEwB6IhMAFCQTAK4lEwBSJxMA7CgTAIYqEwAgLBMAxC0TAF4vEwD4MBMAkjITADY0EwDQNRMAajcTAAQ5EwCeOhMAQjwTANw9EwB2PxMAEEETALRCEwBORBMA6EUTAIJHEwAmSRMAwEoTAFpMEwD+TRMAmE8TADJREwDMUhMAcFQTAApWEwCkVxMAPlkTAOJaEwB8XBMAFl4TALBfEwBUYRMA7mITAIhkEwAiZhMAvGcTAGBpEwD6ahMAlGwTAC5uEwDSbxMAbHETAAZzEwCgdBMARHYTAN53EwB4eRMAEnsTALZ8EwBQfhMA6n8TAI6BEwAogxMAwoQTAFyGEwAAiBMAmokTADSLEwDOjBMAco4TAAyQEwCmkRMAQJMTANqUEwB+lhMAGJgTALKZEwBWmxMA8JwTAIqeEwAkoBMAyKETAGKjEwD8pBMAlqYTADqoEwDUqRMAbqsTAAitEwCsrhMARrATAOCxEwB6sxMAFLUTALi2EwBSuBMA7LkTAIa7EwAqvRMAxL4TAF7AEwD4wRMAnMMTADbFEwDQxhMAasgTAA7KEwCoyxMAQs0TANzOEwCA0BMAGtITALTTEwBY1RMA8tYTAIzYEwAm2hMAytsTAGTdEwD+3hMAmOATADziEwDW4xMAcOUTAArnEwCu6BMASOoTAOLrEwB87RMAFu8TALrwEwBU8hMA7vMTAIj1EwAs9xMAxvgTAGD6EwD6+xMAlP0TADj/EwDSABQAbAIUABAEFACqBRQARAcUAN4IFACCChQAHAwUALYNFABQDxQA9BAUAI4SFAAoFBQAzBUUAGYXFAAAGRQAmhoUADQcFADYHRQAch8UAAwhFACmIhQASiQUAOQlFAB+JxQAGCkUALIqFABWLBQA8C0UAIovFAAkMRQAyDIUAGI0FAD8NRQAoDcUADo5FADUOhQAbjwUABI+FACsPxQARkEUAOBCFACERBQAHkYUALhHFABcSRQA9koUAJBMFAAqThQAxE8UAGhRFAACUxQAnFQUADZWFADQVxQAdFkUAA5bFACoXBQAQl4UAOZfFACAYRQAGmMUALRkFABYZhQA8mcUAIxpFAAwaxQAymwUAGRuFAD+bxQAonEUADxzFADWdBQAcHYUABR4FACueRQASHsUAOJ8FACGfhQAIIAUALqBFABUgxQA7oQUAJKGFAAsiBQAxokUAGCLFAAEjRQAno4UADiQFADSkRQAdpMUABCVFACqlhQATpgUAOiZFACCmxQAHJ0UAMCeFABaoBQA9KEUAI6jFAAypRQAzKYUAGaoFAAAqhQApKsUAD6tFADYrhQAcrAUAAyyFACwsxQASrUUAOS2FACIuBQAIroUALy7FABWvRQA+r4UAJTAFAAuwhQAyMMUAGzFFAAGxxQAoMgUADrKFADeyxQAeM0UABLPFACs0BQARtIUAOrTFACE1RQAHtcUALjYFABc2hQA9tsUAJDdFAAq3xQAzuAUAGjiFAAC5BQAnOUUAEDnFADa6BQAdOoUABjsFACy7RQATO8UAObwFACK8hQAJPQUAL71FABY9xQA/PgUAJb6FAAw/BQAyv0UAG7/FAAIARUAogIVADwEFQDgBRUAegcVABQJFQCuChUASAwVAOwNFQCGDxUAIBEVALoSFQBeFBUA+BUVAJIXFQAsGRUA0BoVAGocFQAEHhUAnh8VAEIhFQDcIhUAdiQVABAmFQC0JxUATikVAOgqFQCMLBUAJi4VAMAvFQBaMRUA/jIVAJg0FQAyNhUAzDcVAGY5FQAKOxUApDwVAD4+FQDYPxUAfEEVABZDFQCwRBUASkYVAO5HFQCISRUAIksVALxMFQBgThUA+k8VAJRRFQAuUxUA0lQVAGxWFQAGWBUAoFkVAERbFQDeXBUAeF4VABxgFQC2YRUAUGMVAOpkFQCEZhUAKGgVAMJpFQBcaxUA9mwVAJpuFQA0cBUAznEVAGhzFQACdRUApnYVAEB4FQDaeRUAdHsVABh9FQCyfhUATIAVAPCBFQCKgxUAJIUVAL6GFQBiiBUA/IkVAJaLFQAwjRUA1I4VAG6QFQAIkhUArJMVAEaVFQDglhUAepgVABSaFQC4mxUAUp0VAOyeFQCGoBUAIKIVAMSjFQBepRUA+KYVAJKoFQA2qhUA0KsVAGqtFQAErxUAqLAVAEKyFQDcsxUAgLUVABq3FQC0uBUATroVAOi7FQCMvRUAJr8VAMDAFQBawhUA/sMVAJjFFQAyxxUAzMgVAHDKFQAKzBUApM0VAEjPFQDi0BUAfNIVABbUFQC61RUAVNcVAO7YFQCI2hUALNwVAMbdFQBg3xUA+uAVAJ7iFQA45BUA0uUVAGznFQAQ6RUAquoVAETsFQDe7RUAeO8VABzxFQC28hUAUPQVAOr1FQCO9xUAKPkVAML6FQBc/BUAAP4VAJr/FQA0ARYAzgIWAHIEFgAMBhYApgcWAEAJFgDkChYAfgwWABgOFgC8DxYAVhEWAPASFgCKFBYALhYWAMgXFgBiGRYA/BoWAKAcFgA6HhYA1B8WAG4hFgASIxYArCQWAEYmFgDgJxYAeikWAB4rFgC4LBYAUi4WAOwvFgCQMRYAKjMWAMQ0FgBeNhYAAjgWAJw5FgA2OxYA0DwWAHQ+FgAOQBYAqEEWAEJDFgDmRBYAgEYWABpIFgC+SRYAWEsWAPJMFgCMThYAMFAWAMpRFgBkUxYA/lQWAKJWFgA8WBYA1lkWAHBbFgAUXRYArl4WAEhgFgDiYRYAfGMWACBlFgC6ZhYAVGgWAO5pFgCSaxYALG0WAMZuFgBgcBYABHIWAJ5zFgA4dRYA0nYWAHZ4FgAQehYAqnsWAER9FgDofhYAgoAWAByCFgDAgxYAWoUWAPSGFgCOiBYAMooWAMyLFgBmjRYAAI8WAJqQFgA+khYA2JMWAHKVFgAMlxYAsJgWAEqaFgDkmxYAfp0WABifFgC8oBYAVqIWAPCjFgCUpRYALqcWAMioFgBiqhYABqwWAKCtFgA6rxYA1LAWAHiyFgAStBYArLUWAFC3FgDquBYAhLoWAB68FgC4vRYAXL8WAPbAFgCQwhYAKsQWAM7FFgBoxxYAAskWAJzKFgBAzBYA2s0WAHTPFgAY0RYAstIWAEzUFgDm1RYAgNcWACTZFgC+2hYAWNwWAPLdFgCW3xYAMOEWAMriFgBk5BYA/uUWAKLnFgA86RYA1uoWAHDsFgAU7hYAru8WAEjxFgDs8hYAhvQWACD2FgC69xYAXvkWAPj6FgCS/BYALP4WAND/FgBqARcABAMXAKgEFwBCBhcA3AcXAHYJFwAQCxcAtAwXAE4OFwDoDxcAghEXACYTFwDAFBcAWhYXAPQXFwCOGRcAMhsXAMwcFwBmHhcAACAXAKQhFwA+IxcA2CQXAHImFwAWKBcAsCkXAEorFwDuLBcAiC4XACIwFwC8MRcAYDMXAPo0FwCUNhcALjgXANI5FwBsOxcABj0XAKA+FwBEQBcA3kEXAHhDFwASRRcArEYXAFBIFwDqSRcAhEsXAB5NFwDCThcAXFAXAPZRFwCQUxcANFUXAM5WFwBoWBcADFoXAKZbFwBAXRcA2l4XAH5gFwAYYhcAsmMXAExlFwDwZhcAimgXACRqFwC+axcAYm0XAPxuFwCWcBcAMHIXAMpzFwBudRcACHcXAKJ4FwA8ehcA4HsXAHp9FwAUfxcAroAXAFKCFwDsgxcAhoUXACCHFwDEiBcAXooXAPiLFwCSjRcANo8XANCQFwBqkhcADpQXAKiVFwBClxcA3JgXAICaFwAanBcAtJ0XAE6fFwDyoBcAjKIXACakFwDApRcAZKcXAP6oFwCYqhcAMqwXAMytFwBwrxcACrEXAKSyFwA+tBcA4rUXAHy3FwAWuRcAsLoXAFS8FwDuvRcAiL8XACLBFwDGwhcAYMQXAPrFFwCUxxcAOMkXANLKFwBszBcAEM4XAKrPFwBE0RcA3tIXAILUFwAc1hcAttcXAFDZFwDq2hcAjtwXACjeFwDC3xcAXOEXAADjFwCa5BcANOYXAM7nFwBy6RcADOsXAKbsFwBK7hcA5O8XAH7xFwAY8xcAvPQXAFb2FwDw9xcAivkXACT7FwDI/BcAYv4XAPz/FwCWARgAOgMYANQEGABuBhgACAgYAKIJGABGCxgA4AwYAHoOGAAeEBgAuBEYAFITGADsFBgAkBYYACoYGADEGRgAXhsYAAIdGACcHhgANiAYANAhGAB0IxgADiUYAKgmGABCKBgA5ikYAIArGAAaLRgAvi4YAFgwGADyMRgAjDMYADA1GADKNhgAZDgYAP45GACYOxgAPD0YANY+GABwQBgACkIYAKRDGABIRRgA4kYYAHxIGAAWShgAuksYAFRNGADuThgAklAYACxSGADGUxgAYFUYAARXGACeWBgAOFoYANJbGAB2XRgAEF8YAKpgGABEYhgA6GMYAIJlGAAcZxgAwGgYAFpqGAD0axgAjm0YAChvGADMcBgAZnIYAAB0GACadRgANHcYANh4GAByehgADHwYAKZ9GABKfxgA5IAYAH6CGAAYhBgAvIUYAFaHGADwiBgAiooYAC6MGADIjRgAYo8YAAaRGACgkhgAOpQYANSVGAB4lxgAEpkYAKyaGABGnBgA6p0YAISfGAAeoRgAuKIYAFykGAD2pRgAkKcYACqpGADEqhgAaKwYAAKuGACcrxgANrEYANqyGAB0tBgADrYYAKi3GABMuRgA5roYAIC8GAAavhgAvr8YAFjBGADywhgAlsQYADDGGADKxxgAZMkYAAjLGACizBgAPM4YANbPGAB60RgAFNMYAK7UGABI1hgA4tcYAIbZGAAg2xgAutwYAFTeGAD43xgAkuEYACzjGADG5BgAauYYAAToGACe6RgAOOsYANzsGAB27hgAEPAYAKrxGABO8xgA6PQYAIL2GAAc+BgAwPkYAFr7GAD0/BgAjv4YADIAGQDMARkAZgMZAAAFGQCkBhkAPggZANgJGQB8CxkAFg0ZALAOGQBKEBkA7hEZAIgTGQAiFRkAvBYZAGAYGQD6GRkAlBsZAC4dGQDIHhkAbCAZAAYiGQCgIxkAOiUZAN4mGQB4KBkAEioZAKwrGQBQLRkA6i4ZAIQwGQAeMhkAwjMZAFw1GQD2NhkAkDgZADQ6GQDOOxkAaD0ZAAI/GQCmQBkAQEIZANpDGQB0RRkAGEcZALJIGQBMShkA8EsZAIpNGQAkTxkAvlAZAGJSGQD8UxkAllUZADBXGQDUWBkAbloZAAhcGQCiXRkAPF8ZAOBgGQB6YhkAFGQZAK5lGQBIZxkA7GgZAIZqGQAgbBkAxG0ZAF5vGQD4cBkAknIZADZ0GQDQdRkAancZAAR5GQCoehkAQnwZANx9GQCAfxkAGoEZALSCGQBOhBkA8oUZAIyHGQAmiRkAwIoZAFqMGQD+jRkAmI8ZADKRGQDMkhkAcJQZAAqWGQCklxkAPpkZANiaGQB8nBkAFp4ZALCfGQBUoRkA7qIZAIikGQAiphkAxqcZAGCpGQD6qhkAlKwZADiuGQDSrxkAbLEZAAazGQCqtBkARLYZAN63GQB4uRkAHLsZALa8GQBQvhkA6r8ZAI7BGQAowxkAwsQZAFzGGQD2xxkAmskZADTLGQDOzBkAaM4ZAAzQGQCm0RkAQNMZAOTUGQB+1hkAGNgZALLZGQBW2xkA8NwZAIreGQAk4BkAyOEZAGLjGQD85BkAluYZADroGQDU6RkAbusZAAjtGQCs7hkARvAZAOrxGQB68xkAHvUZALj2GQBS+BkA7PkZAIb7GQAq/RkAxP4ZAF4AGgACAhoAnAMaADYFGgDQBhoAdAgaAA4KGgCoCxoAQg0aAOYOGgCAEBoAGhIaALQTGgBYFRoA8hYaAIwYGgAmGhoAyhsaAGQdGgD+HhoAmCAaADIiGgDWIxoAcCUaAAonGgCkKBoASCoaAOIrGgB8LRoAFi8aALowGgBUMhoA7jMaAIg1GgAsNxoAxjgaAGA6GgD6OxoAnj0aADg/GgDSQBoAbEIaABBEGgCqRRoAREcaAOhIGgCCShoAHEwaALZNGgBaTxoA9FAaAI5SGgAoVBoAzFUaAGZXGgAAWRoAmloaAD5cGgDYXRoAcl8aAAxhGgCmYhoASmQaAORlGgB+ZxoAGGkaALxqGgBWbBoA8G0aAIpvGgAucRoAyHIaAGJ0GgD8dRoAoHcaADp5GgDUehoAeHwaABJ+GgCsfxoARoEaAOqCGgCEhBoAHoYaALiHGgBciRoA9ooaAJCMGgAqjhoAxI8aAGiRGgACkxoAnJQaADaWGgDalxoAdJkaAA6bGgConBoATJ4aAOafGgCAoRoAGqMaAL6kGgBYphoA8qcaAIypGgAwqxoAyqwaAGSuGgD+rxoAorEaADyzGgDWtBoAerYaABS4GgCuuRoASLsaAOy8GgCGvhoAIMAaALrBGgBUwxoA+MQaAJLGGgAsyBoAxskaAGrLGgAEzRoAns4aADjQGgDS0RoAdtMaABDVGgCq1hoATtgaAOjZGgCC2xoAHN0aAMDeGgBa4BoA9OEaAI7jGgAy5RoAzOYaAGboGgAK6hoApOsaAD7tGgDY7hoAcvAaABbyGgCw8xoASvUaAOT2GgCI+BoAIvoaALz7GgBW/RoA+v4aAJQAGwAuAhsAyAMbAGwFGwAGBxsAoAgbADoKGwDUCxsAeA0bABIPGwCsEBsARhIbAOoTGwCEFRsAHhcbAMIYGwBcGhsA9hsbAJAdGwA0HxsAziAbAGgiGwACJBsApiUbAEAnGwDaKBsAdCobABgsGwCyLRsATC8bAOYwGwCKMhsAJDQbAL41GwBYNxsA8jgbAJY6GwAwPBsAyj0bAGQ/GwAIQRsAokIbADxEGwDWRRsAekcbABRJGwCuShsASEwbAOxNGwCGTxsAIFEbAMRSGwBeVBsA+FUbAJJXGwA2WRsA0FobAGpcGwAEXhsAqF8bAEJhGwDcYhsAdmQbABpmGwC0ZxsATmkbAOhqGwCMbBsAJm4bAMBvGwBacRsA9HIbAJh0GwAydhsAzHcbAGZ5GwAKexsApHwbAD5+GwDYfxsAfIEbABaDGwCwhBsAVIYbAO6HGwCIiRsAIosbAMaMGwBgjhsA+o8bAJSRGwA4kxsA0pQbAGyWGwAGmBsAqpkbAESbGwDenBsAeJ4bABygGwC2oRsAUKMbAOqkGwCEphsAKKgbAMKpGwBcqxsA9qwbAJquGwA0sBsAzrEbAGizGwAMtRsAprYbAEC4GwDauRsAfrsbABi9GwCyvhsATMAbAPDBGwCKwxsAJMUbAMjGGwBiyBsA/MkbAJbLGwA6zRsA1M4bAG7QGwAI0hsArNMbAEbVGwDg1hsAetgbABTaGwC42xsAUt0bAOzeGwCG4BsAKuIbAMTjGwBe5RsA+OYbAJzoGwA26hsA0OsbAGrtGwAO7xsAqPAbAELyGwDc8xsAgPUbABr3GwC0+BsAWPobAPL7GwCM/RsAJv8bAMoAHABkAhwA/gMcAJgFHAAyBxwA1ggcAHAKHAAKDBwApA0cAD4PHADiEBwAfBIcABYUHAC6FRwAVBccAO4YHACIGhwALBwcAMYdHABgHxwA+iAcAJQiHAA4JBwA0iUcAGwnHAAQKRwAqiocAEQsHADeLRwAgi8cABwxHAC2MhwAUDQcAPQ1HACONxwAKDkcAMw6HABmPBwAAD4cAJo/HAA+QRwA2EIcAHJEHAAMRhwApkccAEpJHADkShwAfkwcABhOHACyTxwAVlEcAPBSHACKVBwALlYcAMhXHABiWRwA/FocAJZcHAA6XhwA1F8cAG5hHAAIYxwArGQcAEZmHADgZxwAhGkcAB5rHAC4bBwAUm4cAPZvHACQcRwAKnMcAMR0HABodhwAAngcAJx5HAA2exwA2nwcAHR+HAAOgBwAsoEcAEyDHADmhBwAgIYcABqIHAC+iRwAWIscAPKMHACMjhwAMJAcAMqRHABkkxwA/pQcAJiWHAA8mBwA1pkcAHCbHAAKnRwArp4cAEigHADioRwAhqMcACClHAC6phwAVKgcAPipHACSqxwALK0cAMauHABqsBwABLIcAJ6zHABCtRwA3LYcAHa4HAAQuhwAqrscAE69HADovhwAgsAcABzCHAC2wxwAWsUcAPTGHACOyBwAKMocAMzLHABmzRwAAM8cAJrQHAA+0hwA2NMcAHLVHAAW1xwAsNgcAEraHADk2xwAiN0cACLfHAC84BwAVuIcAPrjHACU5RwALuccAMjoHABs6hwABuwcAKDtHAA67xwA3vAcAHjyHAAS9BwArPUcAEb3HADq+BwAhPocAB78HAC4/RwAXP8cAPYAHQCQAh0AKgQdAM4FHQBoBx0AAgkdAJwKHQBADB0A2g0dAHQPHQAYER0AshIdAEwUHQDmFR0AihcdACQZHQC+Gh0AWBwdAPIdHQCWHx0AMCEdAMoiHQBkJB0ACCYdAKInHQA8KR0A4CodAHosHQAULh0Ari8dAFIxHQDsMh0AhjQdACA2HQDENx0AXjkdAPg6HQCSPB0ALD4dANA/HQBqQR0ABEMdAJ5EHQBCRh0A3EcdAHZJHQAQSx0AtEwdAE5OHQDoTx0AglEdACZTHQDAVB0AWlYdAPRXHQCYWR0AMlsdAMxcHQBmXh0ACmAdAKRhHQA+Yx0A2GQdAHxmHQAWaB0AsGkdAEprHQDubB0AiG4dACJwHQDGcR0AYHMdAPp0HQCUdh0AOHgdANJ5HQBsex0ABn0dAKB+HQBEgB0A3oEdAHiDHQAShR0AtoYdAFCIHQDqiR0AhIsdAB6NHQDCjh0AXJAdAPaRHQCakx0ANJUdAM6WHQBomB0ADJodAKabHQBAnR0A2p4dAH6gHQAYoh0AsqMdAFalHQDwph0AiqgdACSqHQC+qx0AYq0dAPyuHQCWsB0AMLIdANSzHQButR0ACLcdAKK4HQA8uh0A4LsdAHq9HQAUvx0ArsAdAFLCHQDswx0AhsUdACrHHQDEyB0AXsodAPjLHQCczR0ANs8dANDQHQBq0h0ADtQdAKjVHQBC1x0A3NgdAIDaHQAa3B0AtN0dAE7fHQDy4B0AjOIdACbkHQDA5R0AZOcdAP7oHQCY6h0AMuwdAMztHQBw7x0ACvEdAKTyHQA+9B0A4vUdAHz3HQAW+R0AsPodAFT8HQDu/R0AiP8dACwBHgDGAh4AYAQeAPoFHgCeBx4AOAkeANIKHgBsDB4AEA4eAKoPHgBEER4A3hIeAIIUHgAcFh4AthceAFAZHgD0Gh4AjhweACgeHgDCHx4AXCEeAAAjHgCaJB4ANCYeANgnHgByKR4ADCseAKYsHgBKLh4A5C8eAH4xHgAYMx4AvDQeAFY2HgDwNx4AijkeAC47HgDIPB4AYj4eAPw/HgCgQR4AOkMeANREHgBuRh4ACEgeAKxJHgBGSx4A4EweAHpOHgAeUB4AuFEeAFJTHgDsVB4AkFYeACpYHgDEWR4AXlseAAJdHgCcXh4ANmAeANphHgB0Yx4ADmUeAKhmHgBMaB4A5mkeAIBrHgAabR4Avm4eAFhwHgDycR4AjHMeADB1HgDKdh4AZHgeAP55HgCiex4APH0eANZ+HgBwgB4ACoIeAK6DHgBIhR4A4oYeAHyIHgAgih4AuoseAFSNHgDujh4AkpAeACySHgDGkx4AYJUeAASXHgCemB4AOJoeANKbHgB2nR4AEJ8eAKqgHgBOoh4A6KMeAIKlHgAcpx4AwKgeAFqqHgD0qx4Ajq0eACivHgDMsB4AZrIeAAC0HgCatR4APrceANi4HgByuh4ADLweALC9HgBKvx4A5MAeAH7CHgAixB4AvMUeAFbHHgDwyB4AlMoeAC7MHgDIzR4AbM8eAAbRHgCg0h4AOtQeAN7VHgB41x4AEtkeAKzaHgBG3B4A6t0eAITfHgAe4R4AuOIeAFzkHgD25R4AkOceACrpHgDE6h4AaOweAALuHgCc7x4AQPEeANryHgB09B4ADvYeALL3HgBM+R4A5voeAID8HgAk/h4Avv8eAFgBHwD8Ah8AlgQfADAGHwDKBx8AbgkfAAgLHwCiDB8APA4fANYPHwB6ER8AFBMfAK4UHwBIFh8A4hcfAIYZHwAgGx8AuhwfAFQeHwD4Hx8AkiEfACwjHwDQJB8AaiYfAAQoHwCeKR8AQisfANwsHwB2Lh8AEDAfALQxHwBOMx8A6DQfAII2HwAmOB8AwDkfAFo7HwD0PB8Ajj4fADJAHwDMQR8AZkMfAABFHwCkRh8APkgfANhJHwB8Sx8AFk0fALBOHwBKUB8A7lEfAIhTHwAiVR8AvFYfAGBYHwD6WR8AlFsfAC5dHwDSXh8AbGAfAAZiHwCgYx8ARGUfAN5mHwB4aB8AEmofAKxrHwBQbR8A6m4fAIRwHwAech8AwnMfAFx1HwD2dh8AkHgfADR6HwDOex8AaH0fAAJ/HwCmgB8AQIIfANqDHwB0hR8AGIcfALKIHwBMih8A8IsfAIqNHwAkjx8AvpAfAGKSHwD8kx8AlpUfADCXHwDUmB8AbpofAAicHwCinR8ARp8fAOCgHwB6oh8AFKQfAK6lHwBSpx8A7KgfAIaqHwAgrB8AxK0fAF6vHwD4sB8AkrIfADa0HwDQtR8AarcfAAS5HwCouh8AQrwfANy9HwCAvx8AGsEfALTCHwBOxB8A8sUfAIzHHwAmyR8AwMofAGTMHwD+zR8AmM8fADLRHwDM0h8AcNQfAArWHwCk1x8APtkfAOLaHwB83B8AFt4fALDfHwBU4R8A7uIfAIjkHwAi5h8AxucfAGDpHwD66h8AlOwfADjuHwDS7x8AbPEfABDzHwCq9B8ARPYfAN73HwCC+R8AHPsfALb8HwBQ/h8A9P8fAI4BIAAoAyAAwgQgAFwGIAAACCAAmgkgADQLIADODCAAcg4gAAwQIACmESAAQBMgAOQUIAB+FiAAGBggALIZIABWGyAA8BwgAIoeIAAkICAAyCEgAGIjIAD8JCAAoCYgADooIADUKSAAbisgABItIACsLiAARjAgAOAxIAB6MyAAHjUgALg2IABSOCAA7DkgAJA7IAAqPSAAxD4gAF5AIAD4QSAAnEMgADZFIADQRiAAdEggAA5KIACySyAAVk0gAPBOIACKUCAAJFIgAMhTIABiVSAA/FYgAJZYIAAwWiAA1FsgAG5dIAAIXyAArGAgAEZiIADgYyAAemUgAB5nIAC4aCAAUmogAOxrIACQbSAAKm8gAMRwIABeciAAAnQgAJx1IAA2dyAA2nggAHR6IAAOfCAAqH0gAEJ/IADmgCAAgIIgABqEIAC0hSAAWIcgAPKIIACMiiAAJowgAMqNIABkjyAA/pAgAJiSIAA8lCAA1pUgAHCXIAAKmSAApJogAEicIADinSAAfJ8gABahIAC6oiAAVKQgAO6lIACSpyAALKkgAMaqIABgrCAABK4gAJ6vIAA4sSAA0rIgAHa0IAAQtiAAqrcgAES5IADouiAAgrwgABy+IAC2vyAAWsEgAPTCIACOxCAAKMYgAMLHIABmySAAAMsgAJrMIAA0ziAA2M8gAHLRIAAM0yAAptQgAErWIADk1yAAftkgACLbIAC83CAAVt4gAPDfIACU4SAALuMgAMjkIABi5iAABuggAKDpIAA66yAA1OwgAHjuIAAS8CAArPEgAEbzIADg9CAAhPYgAB74IAC4+SAAUvsgAPb8IACQ/iAAKgAhAMQBIQBoAyEAAgUhAJwGIQA2CCEA2gkhAHQLIQAODSEAsg4hAEwQIQDmESEAgBMhACQVIQC+FiEAWBghAPIZIQCWGyEAMB0hAMoeIQBkICEACCIhAKIjIQA8JSEA1iYhAHAoIQAUKiEArishAEgtIQDiLiEAhjAhACAyIQC6MyEAVDUhAPg2IQCSOCEALDohAMY7IQBqPSEABD8hAJ5AIQBCQiEA3EMhAHZFIQAQRyEAtEghAE5KIQDoSyEAgk0hACZPIQDAUCEAWlIhAPRTIQCOVSEAMlchAMxYIQBmWiEAAFwhAKRdIQA+XyEA2GAhAHJiIQAWZCEAsGUhAEpnIQDkaCEAiGohACJsIQC8bSEAVm8hAPpwIQCUciEALnQhAMh1IQBsdyEABnkhAKB6IQBEfCEA3n0hAHh/IQASgSEAtoIhAFCEIQDqhSEAhIchACiJIQDCiiEAXIwhAPaNIQCQjyEANJEhAM6SIQBolCEAApYhAKaXIQBAmSEA2pohAHScIQAYniEAsp8hAEyhIQDmoiEAiqQhACSmIQC+pyEAWKkhAPKqIQCWrCEAMK4hAMqvIQBusSEACLMhAKK0IQA8tiEA4LchAHq5IQAUuyEArrwhAFK+IQDsvyEAhsEhACDDIQDExCEAXsYhAPjHIQCcySEANsshANDMIQBqziEABNAhAKjRIQBC0yEA3NQhAHbWIQAa2CEAtNkhAE7bIQDo3CEAgt4hACbgIQDA4SEAWuMhAPTkIQCY5iEAMughAMzpIQBw6yEACu0hAKTuIQA+8CEA4vEhAHzzIQAW9SEAsPYhAFT4IQDu+SEAiPshACz9IQDG/iEAYAAiAPoBIgCUAyIAOAUiANIGIgBsCCIABgoiAKALIgBEDSIA3g4iAHgQIgASEiIAthMiAFAVIgDqFiIAhBgiACgaIgDCGyIAXB0iAAAfIgCaICIANCIiAM4jIgByJSIADCciAKYoIgBAKiIA5CsiAH4tIgAYLyIAsjAiAFYyIgDwMyIAijUiACQ3IgC+OCIAYjoiAPw7IgCWPSIAMD8iANRAIgBuQiIACEQiAKJFIgBGRyIA4EgiAHpKIgAUTCIAuE0iAFJPIgDsUCIAkFIiACpUIgDEVSIAXlciAAJZIgCcWiIANlwiANBdIgB0XyIADmEiAKhiIgBCZCIA5mUiAIBnIgAaaSIAtGoiAFhsIgDybSIAjG8iACZxIgDAciIAZHQiAP51IgCYdyIAMnkiANZ6IgBwfCIACn4iAKR/IgBIgSIA4oIiAHyEIgAWhiIAuociAFSJIgDuiiIAkowiACyOIgDGjyIAYJEiAASTIgCelCIAOJYiANKXIgB2mSIAEJsiAKqcIgBEniIA3p8iAIKhIgAcoyIAtqQiAFCmIgD0pyIAjqkiACirIgDCrCIAZq4iAACwIgCasSIANLMiANi0IgBytiIADLgiAKa5IgBKuyIA5LwiAH6+IgAYwCIAvMEiAFbDIgDwxCIAisYiAC7IIgDIySIAYssiAAbNIgCgziIAOtAiANTRIgB40yIAEtUiAKzWIgBG2CIA4NkiAITbIgAe3SIAuN4iAFLgIgD24SIAkOMiACrlIgDE5iIAaOgiAALqIgCc6yIANu0iANruIgB08CIADvIiAKjzIgBM9SIA5vYiAID4IgAa+iIAvvsiAFj9IgDy/iIAlgAjADACIwDKAyMAZAUjAAgHIwCiCCMAPAojANYLIwBwDSMAFA8jAK4QIwBIEiMA4hMjAHwVIwAgFyMAuhgjAFQaIwDuGyMAkh0jACwfIwDGICMAaiIjAAQkIwCeJSMAOCcjANwoIwB2KiMAECwjAKotIwBOLyMA6DAjAIIyIwAmNCMAwDUjAFo3IwD0OCMAjjojADI8IwDMPSMAZj8jAABBIwCkQiMAPkQjANhFIwByRyMADEkjALBKIwBKTCMA5E0jAH5PIwAiUSMAvFIjAFZUIwD6VSMAlFcjAC5ZIwDIWiMAbFwjAAZeIwCgXyMAOmEjAN5iIwB4ZCMAEmYjAKxnIwBQaSMA6mojAIRsIwAobiMAzG8jAGZxIwAAcyMApHQjAD52IwDYdyMAcnkjABZ7IwCwfCMASn4jAOR/IwB+gSMAIoMjALyEIwBWhiMA8IcjAJSJIwAuiyMAyIwjAGKOIwAGkCMAoJEjADqTIwDelCMAeJYjABKYIwCsmSMAUJsjAOqcIwCEniMAHqAjAMKhIwBcoyMA9qQjAJCmIwA0qCMAzqkjAGirIwACrSMAnK4jAECwIwDasSMAdLMjABi1IwCytiMATLgjAOa5IwCAuyMAJL0jAL6+IwBYwCMA8sEjAJbDIwAwxSMAysYjAGTIIwAIyiMAossjADzNIwDWziMAetAjABTSIwCu0yMAUtUjAOzWIwCG2CMAINojAMTbIwBe3SMA+N4jAJLgIwA24iMA0OMjAGrlIwAE5yMAqOgjAELqIwDc6yMAdu0jABDvIwC08CMATvIjAOjzIwCC9SMAJvcjAMD4IwBa+iMA9PsjAJj9IwAy/yMAzAAkAGYCJAAKBCQApAUkAD4HJADiCCQAfAokABYMJACwDSQAVA8kAO4QJACIEiQAIhQkAMYVJABgFyQA+hgkAJQaJAAuHCQA0h0kAGwfJAAGISQAoCIkAEQkJADeJSQAeCckABIpJAC2KiQAUCwkAOotJACELyQAKDEkAMIyJABcNCQA9jUkAJo3JAA0OSQAzjokAGg8JAAMPiQApj8kAEBBJADkQiQAfkQkABhGJACyRyQAVkkkAPBKJACKTCQAJE4kAL5PJABiUSQA/FIkAJZUJAAwViQA1FckAG5ZJAAIWyQAolwkADxeJADgXyQAemEkABRjJAC4ZCQAUmYkAOxnJACGaSQAKmskAMRsJABebiQA+G8kAJxxJAA2cyQA0HQkAHR2JAAOeCQAqHkkAEJ7JADcfCQAgH4kAC6AJADSgSQAbIMkAAaFJACghiQARIgkAN6JJAB4iyQAEo0kALaOJABQkCQA6pEkAISTJAAolSQAwpYkAFyYJAD2mSQAmpskADSdJADOniQAaKAkAAyiJACmoyQAQKUkANqmJAB0qCQAGKokALKrJABMrSQA5q4kAIqwJAAksiQAvrMkAFi1JAD8tiQAlrgkADC6JADUuyQAbr0kAAi/JACiwCQARsIkAODDJAB6xSQAFMckALjIJABSyiQA7MskAIbNJAAqzyQAxNAkAF7SJAD40yQAnNUkADbXJADQ2CQAatokAA7cJACo3SQAQt8kANzgJACA4iQAGuQkALTlJABO5yQA6OgkAIzqJAAm7CQAwO0kAFrvJAD+8CQAmPIkADL0JADM9SQAcPckAAr5JACk+iQASPwkAOL9JAB8/yQAFgElALoCJQBUBCUA7gUlAIgHJQAsCSUAxgolAGAMJQD6DSUAng8lADgRJQDSEiUAbBQlAAYWJQCqFyUARBklAN4aJQB4HCUAHB4lALYfJQBQISUA6iIlAI4kJQAoJiUAwiclAGYpJQAAKyUAmiwlADQuJQDYLyUAcjElAAwzJQCmNCUASjYlAOQ3JQB+OSUAGDslALw8JQBWPiUA8D8lAIpBJQAkQyUAyEQlAGJGJQD8RyUAlkklADpLJQDUTCUAbk4lAAhQJQCsUSUARlMlAOBUJQB6ViUAHlglALhZJQBSWyUA9lwlAJBeJQAqYCUAxGElAGhjJQACZSUAnGYlADZoJQDaaSUAdGslAA5tJQCobiUAQnAlAOZxJQCAcyUAGnUlALR2JQBYeCUA8nklAIx7JQAmfSUAyn4lAGSAJQD+gSUAmIMlADyFJQDWhiUAcIglABSKJQC4iyUAUo0lAPaOJQCQkCUAKpIlAMSTJQBelSUAApclAJyYJQA2miUA0JslAHSdJQAOnyUAqKAlAEKiJQDmoyUAgKUlABqnJQC0qCUAWKolAPKrJQCMrSUAJq8lAMqwJQBksiUA/rMlAKK1JQA8tyUA1rglAHC6JQAUvCUArr0lAEi/JQDiwCUAfMIlACDEJQC6xSUAVMclAO7IJQCSyiUALMwlAMbNJQBgzyUA+tAlAJ7SJQA41CUA0tUlAHbXJQAQ2SUAqtolAETcJQDe3SUAgt8lABzhJQC24iUAWuQlAPTlJQCO5yUAKOklAMzqJQBm7CUAAO4lAJrvJQA+8SUA2PIlAHL0JQAM9iUAsPclAEr5JQDk+iUAiPwlACL+JQC8/yUAVgEmAPACJgCUBCYALgYmAMgHJgBiCSYA/AomAKAMJgA6DiYA1A8mAG4RJgASEyYArBQmAEYWJgDgFyYAhBkmAB4bJgC4HCYAXB4mAPYfJgCQISYAKiMmAM4kJgBoJiYAAigmAJwpJgBAKyYA2iwmAHQuJgAOMCYAsjEmAEwzJgDmNCYAgDYmACQ4JgC+OSYAWDsmAPI8JgCMPiYAMEAmAMpBJgBkQyYA/kQmAKJGJgA8SCYA1kkmAHBLJgAUTSYArk4mAEhQJgDsUSYAhlMmACBVJgC6ViYAXlgmAPhZJgCSWyYALF0mANBeJgBqYCYABGImAJ5jJgBCZSYA3GYmAHZoJgAQaiYAqmsmAE5tJgDobiYAgnAmABxyJgDAcyYAWnUmAPR2JgCOeCYAMnomAMx7JgBmfSYAAH8mAKSAJgA+giYA2IMmAHKFJgAWhyYAsIgmAEqKJgDuiyYAiI0mACKPJgC8kCYAYJImAPqTJgCUlSYALpcmANKYJgBsmiYABpwmAKCdJgA6nyYA3qAmAHiiJgASpCYArKUmAFCnJgDqqCYAhKomACisJgDCrSYAXK8mAPawJgCasiYANLQmAM61JgBotyYADLkmAKa6JgBAvCYA2r0mAHS/JgAYwSYAssImAEzEJgDmxSYAiscmACTJJgC+yiYAWMwmAPzNJgCWzyYAMNEmAMrSJgBu1CYACNYmAKLXJgA82SYA4NomAHrcJgAU3iYArt8mAFLhJgDs4iYAhuQmACDmJgDE5yYAXukmAPjqJgCc7CYANu4mANDvJgBq8SYADvMmAKj0JgBC9iYA3PcmAHb5JgAa+yYAtPwmAE7+JgDo/yYAjAEnACYDJwDABCcAWgYnAPQHJwCYCScAMgsnAMwMJwBwDicAChAnAKQRJwA+EycA4hQnAHwWJwAWGCcAsBknAFQbJwDuHCcAiB4nACwgJwDGIScAYCMnAPokJwCeJicAOCgnANIpJwBsKycABi0nAKouJwBEMCcA3jEnAHgzJwASNScAtjYnAFA4JwDqOScAhDsnACg9JwDCPicAXEAnAABCJwCaQycANEUnAM5GJwBySCcADEonAKZLJwBATScA5E4nAH5QJwAYUicAvFMnAFZVJwDwVicAilgnACRaJwDIWycAYl0nAPxeJwCWYCcAOmInANRjJwBuZScACGcnAKJoJwBGaicA4GsnAHptJwAUbycAuHAnAFJyJwDscycAhnUnACp3JwDEeCcAXnonAAJ8JwCcfScANn8nANCAJwB0gicADoQnAKiFJwBChycA5ognAICKJwAajCcAtI0nAFiPJwDykCcAjJInACaUJwDKlScAZJcnAP6YJwCYmicAMpwnANadJwBwnycACqEnAKSiJwBIpCcA4qUnAHynJwAWqScAuqonAFSsJwDurScAkq8nACyxJwDGsicAYLQnAPq1JwCetycAOLknANK6JwBsvCcAEL4nAKq/JwBEwScA3sInAILEJwAcxicAtscnAFrJJwD0yicAjswnACjOJwDMzycAZtEnAADTJwCa1CcAPtYnANjXJwBy2ScADNsnALDcJwBK3icA5N8nAH7hJwAi4ycAvOQnAFbmJwDw5ycAiuknAC7rJwDI7CcAYu4nAAbwJwCg8ScAOvMnANT0JwBu9icAEvgnAKz5JwBG+ycA4PwnAIT+JwAeACgAuAEoAFIDKAD2BCgAkAYoACoIKADECSgAaAsoAAINKACcDigAQBAoANoRKAB0EygADhUoALIWKABMGCgA5hkoAIAbKAAaHSgAvh4oAFggKADyISgAjCMoADAlKADKJigAZCgoAP4pKACiKygAPC0oANYuKABwMCgAFDIoAK4zKABINSgA4jYoAIY4KAAgOigAujsoAF49KAD4PigAkkAoACxCKADQQygAakUoAARHKACeSCgAOEooANxLKAB2TSgAEE8oAKpQKABOUigA6FMoAIJVKAAcVygAtlgoAFpaKAD0WygAjl0oADJfKADMYCgAZmIoAABkKACkZSgAPmcoANhoKAByaigAFmwoALBtKABKbygA7nAoAIhyKAAidCgAvHUoAGB3KAD6eCgAlHooAC58KADIfSgAbH8oAAaBKACggigAOoQoAN6FKAB4hygAEokoAKyKKABGjCgA6o0oAISPKAAekSgAwpIoAFyUKAD2lSgAkJcoADSZKADOmigAaJwoAAKeKACmnygAQKEoANqiKAB0pCgAGKYoALKnKABMqSgA8KooAIqsKAAkrigAvq8oAFixKAD8sigAlrQoADC2KADKtygAbrkoAAi7KACivCgAPL4oAOC/KAB6wSgAFMMoAK7EKABSxigA7McoAIbJKAAgyygAxMwoAF7OKAD4zygAktEoADbTKADQ1CgAatYoAATYKACe2SgAQtsoANzcKAB23igAEOAoALThKABO4ygA6OQoAILmKAAm6CgAwOkoAFrrKAD+7CgAmO4oADLwKADM8SgAcPMoAAr1KACk9igAPvgoAOL5KAB8+ygAFv0oALD+KABUACkA7gEpAIgDKQAiBSkAxgYpAGAIKQD6CSkAlAspADgNKQDSDikAbBApAAYSKQCqEykARBUpAN4WKQB4GCkAEhopALYbKQBQHSkA6h4pAIQgKQAoIikAwiMpAFwlKQD2JikAmigpADQqKQDOKykAaC0pAAwvKQCmMCkAQDIpAOQzKQB+NSkAGDcpALI4KQBWOikA8DspAIo9KQAkPykAyEApAGJCKQD8QykAlkUpADBHKQDUSCkAbkopAAhMKQCiTSkARk8pAOBQKQB6UikAFFQpALhVKQBSVykA7FgpAIZaKQAqXCkAxF0pAF5fKQD4YCkAnGIpADZkKQDQZSkAdGcpAA5pKQCoaikAQmwpAOZtKQCAbykAGnEpALRyKQBYdCkA8nUpAIx3KQAmeSkAwHopAGR8KQD+fSkAmH8pADKBKQDWgikAcIQpAAqGKQCkhykASIkpAOKKKQB8jCkAFo4pALqPKQBUkSkA7pIpAIiUKQAslikAxpcpAGCZKQAEmykAnpwpADieKQDSnykAdqEpABCjKQCqpCkARKYpAN6nKQCCqSkAHKspALasKQBQrikA9K8pAI6xKQAosykAwrQpAFy2KQAAuCkAmrkpADS7KQDYvCkAcr4pAAzAKQCmwSkASsMpAOTEKQB+xikAGMgpALzJKQBWyykA8MwpAIrOKQAk0CkAyNEpAGLTKQD81CkAoNYpADrYKQDU2SkAbtspABLdKQCs3ikARuApAODhKQCE4ykAHuUpALjmKQBS6CkA9ukpAJDrKQAq7SkAzu4pAGjwKQAC8ikAnPMpADb1KQDa9ikAdPgpAA76KQCo+ykAQv0pAOb+KQCAACoAGgIqALQDKgBYBSoA8gYqAIwIKgAwCioAygsqAGQNKgD+DioAmBAqADwSKgDWEyoAcBUqABQXKgCuGCoASBoqAOIbKgCGHSoAIB8qALogKgBUIioA+CMqAJIlKgAsJyoA0CgqAGoqKgAELCoAni0qADgvKgDcMCoAdjIqABA0KgCqNSoARDcqAOg4KgCCOioAHDwqALY9KgBaPyoA9EAqAI5CKgAoRCoAzEUqAGZHKgAASSoApEoqAD5MKgDYTSoAck8qABZRKgCwUioASlQqAORVKgCIVyoAIlkqALxaKgBWXCoA+l0qAJRfKgAuYSoAyGIqAGxkKgAGZioAoGcqADppKgDUaioAeGwqABJuKgCsbyoARnEqAOpyKgCEdCoAHnYqALh3KgBceSoA9noqAJB8KgA0fioAzn8qAGiBKgACgyoApoQqAECGKgDahyoAdIkqABiLKgCyjCoATI4qAOaPKgCKkSoAJJMqAL6UKgBYlioA8pcqAJaZKgAwmyoAypwqAGSeKgAIoCoAoqEqADyjKgDWpCoAeqYqABSoKgCuqSoASKsqAOysKgCGrioAILAqAMSxKgBesyoA+LQqAJK2KgA2uCoA0LkqAGq7KgAEvSoAqL4qAELAKgDcwSoAdsMqABrFKgC0xioATsgqAOjJKgCCyyoAJs0qAMDOKgBa0CoA9NEqAJjTKgAy1SoAzNYqAGbYKgAK2ioApNsqAD7dKgDY3ioAfOAqABbiKgCw4yoASuUqAO7mKgCI6CoAIuoqALzrKgBg7SoA+u4qAJTwKgAu8ioA0vMqAGz1KgAG9yoAqvgqAET6KgDe+yoAeP0qABz/KgC2ACsAUAIrAOoDKwCOBSsAKAcrAMIIKwBcCisA9gsrAJoNKwA0DysAzhArAGgSKwAMFCsAphUrAEAXKwDaGCsAfhorABgcKwCyHSsATB8rAOYgKwCKIisAJCQrAL4lKwBiJysA/CgrAJYqKwAwLCsA1C0rAG4vKwAIMSsAojIrAEY0KwDgNSsAejcrAB45KwC4OisAUjwrAOw9KwCGPysAKkErAMRCKwBeRCsA+EUrAJxHKwA2SSsA0EorAGpMKwAETisAqE8rAEJRKwDcUisAdlQrABpWKwC0VysATlkrAPJaKwCMXCsAJl4rAMBfKwBkYSsA/mIrAJhkKwA8ZisA1mcrAHBpKwAKaysArmwrAEhuKwDibysAfHErABZzKwC6dCsAVHYrAO53KwCIeSsALHsrAMZ8KwBgfisA+n8rAJSBKwA4gysA0oQrAGyGKwAQiCsAqokrAESLKwDejCsAgo4rAByQKwC2kSsAUJMrAPSUKwCOlisAKJgrAMKZKwBmmysAAJ0rAJqeKwA0oCsA2KErAHKjKwAMpSsApqYrAECoKwDkqSsAfqsrABitKwCyrisAVrArAPCxKwCKsysAJLUrAMi2KwBiuCsA/LkrAKC7KwA6vSsA1L4rAG7AKwASwisArMMrAEbFKwDgxisAhMgrAB7KKwC4yysAUs0rAPbOKwCQ0CsAKtIrAMTTKwBo1SsAAtcrAJzYKwA22isA0NsrAHTdKwAO3ysAqOArAELiKwDm4ysAgOUrABrnKwC06CsAWOorAPLrKwCM7SsAJu8rAMrwKwBk8isA/vMrAJj1KwA89ysA1vgrAHD6KwAK/CsArv0rAEj/KwDiACwAhgIsACAELAC6BSwAVAcsAPgILACSCiwALAwsAMYNLABqDywABBEsAJ4SLAA4FCwA3BUsAHYXLAAQGSwAqhosAEQcLADoHSwAgh8sABwhLAC2IiwAWiQsAPQlLACOJywAKCksAMwqLABmLCwAAC4sAJovLAA+MSwA2DIsAHI0LAAMNiwAsDcsAEo5LADkOiwAfjwsACI+LAC8PywAVkEsAPpCLACURCwALkYsAMhHLABsSSwABkssAKBMLAA6TiwA1E8sAHhRLAASUywArFQsAEZWLADqVywAhFksAB5bLAC4XCwAXF4sAPZfLACQYSwAKmMsAM5kLABoZiwAAmgsAJxpLABAaywA2mwsAHRuLAAYcCwAsnEsAExzLADmdCwAinYsACR4LAC+eSwAWHssAPx8LACWfiwAMIAsAMqBLABkgywACIUsAKKGLAA8iCwA1oksAHCLLAAUjSwAro4sAEiQLADikSwAhpMsACCVLAC6liwAXpgsAPiZLACSmywALJ0sANCeLABqoCwABKIsAJ6jLABCpSwA3KYsAHaoLAAaqiwAtKssAE6tLADoriwAgrAsACayLADAsywAWrUsAPS2LACYuCwAMrosAMy7LABmvSwAAL8sAKTALAA+wiwA2MMsAHLFLAAWxywAsMgsAErKLADuyywAiM0sACLPLAC80CwAYNIsAPrTLACU1SwALtcsANLYLABs2iwABtwsAKrdLABE3ywA3uAsAHjiLAAS5CwAtuUsAFDnLADq6CwAhOosAB7sLADC7SwAXO8sAPbwLACa8iwANPQsAM71LABo9ywADPksAKb6LABA/CwA2v0sAHT/LAAYAS0AsgItAEwELQDmBS0AigctACQJLQC+Ci0AWAwtAPwNLQCWDy0AMBEtANQSLQBuFC0ACBYtAKIXLQBGGS0A4BotAHocLQAUHi0AuB8tAFIhLQDsIi0AhiQtAComLQDEJy0AXiktAPgqLQCcLC0ANi4tANAvLQBqMS0ABDMtAKg0LQBCNi0A3DctAHY5LQAaOy0AtDwtAE4+LQDoPy0AjEEtACZDLQDARC0AWkYtAP5HLQCYSS0AMkstAMxMLQBwTi0AClAtAKRRLQBIUy0A4lQtAHxWLQAWWC0AulktAFRbLQDuXC0AiF4tACxgLQDGYS0AYGMtAPpkLQCeZi0AOGgtANJpLQBsay0ABm0tAKpuLQBEcC0A3nEtAHhzLQAcdS0AtnYtAFB4LQDqeS0AjnstACh9LQDCfi0AXIAtAACCLQCagy0ANIUtANiGLQByiC0ADIotAKaLLQBKjS0A5I4tAH6QLQAYki0AvJMtAFaVLQDwli0AipgtACSaLQDImy0AYp0tAPyeLQCWoC0AOqItANSjLQBupS0ACKctAKyoLQBGqi0A4KstAHqtLQAery0AuLAtAFKyLQDssy0AkLUtACq3LQDEuC0AaLotAAK8LQCcvS0ANr8tANrALQB0wi0ADsQtAKjFLQBMxy0A5sgtAIDKLQAazC0AtM0tAFjPLQDy0C0AjNItACbULQDK1S0AZNctAP7YLQCY2i0AMtwtANbdLQBw3y0ACuEtAK7iLQBI5C0A4uUtAHznLQAg6S0AuuotAFTsLQDu7S0Aku8tACzxLQDG8i0AavQtAAT2LQCe9y0AOPktANL6LQB2/C0AEP4tAKr/LQBEAS4A6AIuAIIELgAcBi4AtgcuAFoJLgD0Ci4AjgwuADIOLgDMDy4AZhEuAAATLgCaFC4APhYuANgXLgByGS4ADBsuALAcLgBKHi4A5B8uAH4hLgAYIy4AvCQuAFYmLgDwJy4AiikuAC4rLgDILC4AYi4uAAYwLgCgMS4AOjMuANQ0LgB4Ni4AEjguAKw5LgBQOy4A6jwuAIQ+LgAeQC4AuEEuAFxDLgD2RC4AkEYuADRILgDOSS4AaEsuAAJNLgCcTi4AQFAuANpRLgB0Uy4ADlUuAKhWLgBMWC4A5lkuAIBbLgAaXS4Avl4uAFhgLgDyYS4AjGMuADBlLgDKZi4AZGguAAhqLgCiay4APG0uANZuLgB6cC4AFHIuAK5zLgBIdS4A7HYuAIZ4LgAgei4AunsuAF59LgD4fi4AkoAuACyCLgDQgy4AaoUuAASHLgCeiC4AQoouANyLLgB2jS4AEI8uAKqQLgBOki4A6JMuAIKVLgAcly4AwJguAFqaLgD0my4Ajp0uADKfLgDMoC4AZqIuAACkLgCkpS4APqcuANioLgB8qi4AFqwuALCtLgBKry4A7rAuAIiyLgAitC4AvLUuAGC3LgD6uC4AlLouAC68LgDSvS4AbL8uAAbBLgCgwi4AOsQuAN7FLgB4xy4AEskuAKzKLgBQzC4A6s0uAITPLgAe0S4AwtIuAFzULgD21S4AkNcuADTZLgDO2i4AaNwuAALeLgCm3y4AQOEuANriLgB+5C4AGOYuALLnLgBM6S4A8OouAIrsLgAk7i4Avu8uAGLxLgD88i4AlvQuADD2LgDK9y4AbvkuAAj7LgCi/C4APP4uAOD/LgB6AS8AFAMvAK4ELwBSBi8A7AcvAIYJLwAgCy8AxAwvAF4OLwD4Dy8AkhEvADYTLwDQFC8AahYvAAQYLwCoGS8AQhsvANwcLwB2Hi8AGiAvALQhLwBOIy8A8iQvAIwmLwAmKC8AwCkvAGQrLwD+LC8AmC4vADIwLwDWMS8AcDMvAAo1LwCkNi8APjgvAOI5LwB8Oy8AFj0vALA+LwBKQC8A7kEvAIhDLwAiRS8AxkYvAGBILwD6SS8AlEsvADhNLwDSTi8AbFAvAAZSLwCqUy8ARFUvAN5WLwB4WC8AHFovALZbLwBQXS8A6l4vAI5gLwAoYi8AwmMvAGZlLwAAZy8AmmgvADRqLwDOay8Acm0vAAxvLwCmcC8AQHIvAORzLwB+dS8AGHcvALJ4LwBMei8A8HsvAIp9LwAkfy8AyIAvAGKCLwD8gy8AloUvADqHLwDUiC8AboovAAiMLwCsjS8ARo8vAOCQLwB6ki8AHpQvALiVLwBSly8A9pgvAJCaLwAqnC8AxJ0vAF6fLwACoS8AnKIvADakLwDQpS8AaqcvAA6pLwCoqi8AQqwvANytLwCAry8AGrEvALSyLwBOtC8A8rUvAIy3LwAmuS8AyrovAGS8LwD+vS8AmL8vADzBLwDWwi8AcMQvAArGLwCuxy8ASMkvAOLKLwB8zC8AIM4vALrPLwBU0S8A7tIvAJLULwAs1i8AxtcvAGDZLwD62i8AntwvADjeLwDS3y8AbOEvABDjLwCq5C8AROYvAN7nLwCC6S8AHOsvALbsLwBa7i8A9O8vAI7xLwAo8y8AzPQvAGb2LwAA+C8AmvkvAD77LwDY/C8Acv4vAAwAMACwATAASgMwAOQEMAB+BjAAIggwALwJMABWCzAA8AwwAIoOMAAuEDAAyBEwAGITMAD8FDAAoBYwADoYMADUGTAAeBswABIdMACsHjAARiAwAOAhMACEIzAAHiUwALgmMABcKDAA9ikwAJArMAAqLTAAzi4wAGgwMAACMjAAnDMwAEA1MADaNjAAdDgwAA46MACoOzAATD0wAOY+MACAQDAAGkIwAL5DMABYRTAA8kYwAIxIMAAwSjAAykswAGRNMAD+TjAAolAwADxSMADWUzAAcFUwABRXMACuWDAASFowAOxbMACGXTAAIF8wALpgMABUYjAA+GMwAJJlMAAsZzAA0GgwAGpqMAAEbDAAnm0wAEJvMADccDAAdnIwABB0MAC0dTAATncwAOh4MACCejAAHHwwAMB9MABafzAA9IAwAI6CMAAyhDAAzIUwAGaHMAAAiTAApIowAD6MMADYjTAAco8wABaRMACwkjAASpQwAOSVMACIlzAAIpkwALyaMABWnDAA+p0wAJSfMAAuoTAA0qIwAGykMAAGpjAAoKcwADqpMADeqjAAeKwwABKuMACsrzAAULEwAOqyMACEtDAAHrYwALi3MABcuTAA9rowAJC8MAAqvjAAzr8wAGjBMAACwzAApsQwAEDGMADaxzAAdMkwABjLMACyzDAATM4wAObPMACK0TAAJNMwAL7UMABi1jAA/NcwAJbZMAAw2zAAytwwAG7eMAAI4DAAouEwADzjMADW5DAAeuYwABToMACu6TAASOswAOzsMACG7jAAIPAwAMTxMABe8zAA+PQwAJL2MAA2+DAA0PkwAGr7MAAE/TAAqP4wAEIAMQDcATEAgAMxABoFMQC0BjEATggxAOgJMQCMCzEAJg0xAMAOMQBaEDEA/hExAJgTMQAyFTEAzBYxAGYYMQAKGjEApBsxAD4dMQDYHjEAfCAxABYiMQCwIzEASiUxAO4mMQCIKDEAIioxAMYrMQBgLTEA+i4xAJQwMQA4MjEA0jMxAGw1MQAGNzEAqjgxAEQ6MQDeOzEAeD0xABw/MQC2QDEAUEIxAOpDMQCORTEAKEcxAMJIMQBcSjEA9ksxAJpNMQA0TzEAzlAxAGhSMQAMVDEAplUxAEBXMQDaWDEAfloxABhcMQCyXTEAVl8xAPBgMQCKYjEAJGQxAMhlMQBiZzEA/GgxAJZqMQA6bDEA1G0xAG5vMQAIcTEArHIxAEZ0MQDgdTEAencxABR5MQC4ejEAUnwxAOx9MQCGfzEAKoExAMSCMQBehDEA+IUxAJyHMQA2iTEA0IoxAGqMMQAOjjEAqI8xAEKRMQDmkjEAgJQxABqWMQC0lzEATpkxAPKaMQCMnDEAJp4xAMCfMQBkoTEA/qIxAJikMQAypjEA1qcxAHCpMQAKqzEApKwxAEiuMQDirzEAfLExABazMQC6tDEAVLYxAO63MQCIuTEALLsxAMa8MQBgvjEABMAxAJ7BMQA4wzEA0sQxAHbGMQAQyDEAqskxAETLMQDozDEAgs4xABzQMQC20TEAWtMxAP7UMQCY1jEAMtgxAMzZMQBw2zEACt0xAKTeMQBI4DEA4uExAHzjMQAW5TEAuuYxAFToMQDu6TEAkusxACztMQDG7jEAYPAxAATyMQCe8zEAOPUxANL2MQB2+DEAEPoxAKr7MQBE/TEA3v4xAIIAMgAcAjIAtgMyAFAFMgDqBjIAjggyACgKMgDCCzIAZg0yAAAPMgCaEDIANBIyANgTMgByFTIADBcyAKYYMgBKGjIA5BsyAH4dMgAYHzIAvCAyAFYiMgDwIzIAiiUyAC4nMgDIKDIAYioyAPwrMgCgLTIAOi8yANQwMgBuMjIAEjQyAKw1MgBGNzIA6jgyAIQ6MgAePDIAuD0yAFI/MgD2QDIAkEIyACpEMgDERTIAaEcyAAJJMgCcSjIAQEwyANpNMgB0TzIADlEyALJSMgBMVDIA5lUyAIBXMgAaWTIAvloyAFhcMgDyXTIAjF8yADBhMgDKYjIAZGQyAP5lMgCYZzIAPGkyANZqMgBwbDIACm4yAK5vMgBIcTIA4nIyAHx0MgAgdjIAuncyAFR5MgD4ejIAknwyACx+MgDGfzIAaoEyAASDMgCehDIAOIYyANyHMgB2iTIAEIsyAKqMMgBOjjIA6I8yAIKRMgAckzIAwJQyAFqWMgD0lzIAjpkyACibMgDMnDIAZp4yAACgMgCaoTIAPqMyANikMgBypjIAFqgyALCpMgBKqzIA5KwyAIiuMgAisDIAvLEyAFazMgD6tDIAlLYyAC64MgDIuTIAbLsyAAa9MgCgvjIAOsAyANTBMgB4wzIAEsUyAKzGMgBGyDIA6skyAITLMgAezTIAws4yAFzQMgD20TIAkNMyADTVMgDO1jIAaNgyAALaMgCc2zIAQN0yANreMgB04DIADuIyALLjMgBM5TIA5uYyAIroMgAk6jIAvusyAGLtMgDy7jIAlvAyADDyMgDK8zIAbvUyAAj3MgCi+DIAPPoyAOD7MgB6/TIAFP8yALgAMwBIAjMA7AMzAIYFMwAgBzMAuggzAF4KMwD4CzMAkg0zADYPMwDQEDMAahIzAAQUMwCoFTMAQhczANwYMwB2GjMAGhwzALQdMwBOHzMA6CAzAIwiMwAmJDMAwCUzAFonMwD0KDMAmCozADIsMwDMLTMAZi8zAAAxMwCkMjMAPjQzANg1MwB8NzMAFjkzALA6MwBKPDMA7j0zAIg/MwAiQTMAvEIzAGBEMwD6RTMAlEczADhJMwDSSjMAbEwzAAZOMwCgTzMAOlEzAN5SMwB4VDMAElYzAKxXMwBQWTMA6lozAIRcMwAeXjMAwl8zAFxhMwD2YjMAmmQzADRmMwDOZzMAaGkzAAJrMwCmbDMAQG4zANpvMwB0cTMAGHMzALJ0MwBMdjMA8HczAIp5MwAkezMAvnwzAGJ+MwD8fzMAloEzADCDMwDUhDMAboYzAAiIMwCiiTMARoszAOCMMwB6jjMAFJAzALiRMwBSkzMA7JQzAIaWMwAqmDMAxJkzAF6bMwD4nDMAkp4zADagMwDQoTMAaqMzAASlMwCopjMAQqgzANypMwB2qzMAGq0zALSuMwBOsDMA8rEzAIyzMwAmtTMAwLYzAGS4MwD+uTMAmLszADK9MwDWvjMAcMAzAArCMwCkwzMASMUzAOLGMwB8yDMAFsozALrLMwBUzTMA7s4zAIjQMwAi0jMAxtMzAGrVMwD61jMAlNgzADjaMwDS2zMAbN0zABDfMwCq4DMAROIzAN7jMwCC5TMAHOczAMDoMwBQ6jMA9OszAI7tMwAo7zMAwvAzAGbyMwAA9DMAmvUzADT3MwDO+DMAcvozAAz8MwCm/TMAQP8zAOQANAB+AjQAGAQ0ALwFNABWBzQA8Ag0AIoKNAAuDDQAyA00AGIPNAD8EDQAoBI0ADoUNADUFTQAbhc0ABIZNACsGjQARhw0AOAdNAB6HzQAHiE0ALgiNABSJDQA7CU0AJAnNAAqKTQAxCo0AF4sNAACLjQAnC80ADYxNADQMjQAdDQ0AA42NACoNzQATDk0AOY6NACAPDQAGj40AL4/NABYQTQA8kI0AIxENAAmRjQAykc0AGRJNAD+SjQAmEw0ADxONADWTzQAcFE0AApTNACuVDQASFY0AOJXNAB8WTQAIFs0ALpcNABUXjQA+F80AJJhNAAsYzQAxmQ0AGpmNAAEaDQAnmk0ADhrNADSbDQAdm40ABBwNACqcTQARHM0AOh0NACCdjQAHHg0ALZ5NABaezQA9Hw0AI5+NAAogDQAzIE0AGaDNAAAhTQAmoY0AD6INADYiTQAcos0AAyNNACwjjQASpA0AOSRNAB+kzQAIpU0ALyWNABWmDQA+pk0AJSbNAAunTQAyJ40AGygNAAGojQAoKM0ADqlNADepjQAeKg0ABKqNACsqzQARq00AOquNACEsDQAHrI0ALizNABctTQA9rY0AJC4NAA0ujQAzrs0AGi9NAACvzQAnMA0AEDCNADawzQAdMU0AA7HNACyyDQATMo0AObLNACAzTQAGs80AL7QNABY0jQA8tM0AJbVNAAw1zQAytg0AGTaNAAI3DQAot00ADzfNADW4DQAeuI0ABTkNACu5TQAUuc0AOzoNACG6jQAIOw0ALrtNABe7zQA+PA0AJLyNAAs9DQA0PU0AGr3NAAE+TQAnvo0ADj8NADc/TQAdv80ABABNQCqAjUATgQ1AOgFNQCCBzUAJgk1AMAKNQBaDDUA9A01AJgPNQAyETUAzBI1AGYUNQAKFjUApBc1AD4ZNQDYGjUAfBw1ABYeNQCwHzUASiE1AO4iNQCIJDUAIiY1ALwnNQBWKTUA+io1AJQsNQAuLjUAyC81AGwxNQAGMzUAoDQ1ADo2NQDeNzUAeDk1ABI7NQC2PDUAUD41AOo/NQCEQTUAKEM1AMJENQBcRjUA9kc1AJpJNQA0SzUAzkw1AGhONQAMUDUAplE1AEBTNQDaVDUAdFY1ABhYNQCyWTUATFs1AOZcNQCKXjUAJGA1AL5hNQBYYzUA/GQ1AJZmNQAwaDUA1Gk1AG5rNQAIbTUAom41AEZwNQDgcTUAenM1ABR1NQC4djUAUng1AOx5NQCGezUAKn01AMR+NQBegDUA+IE1AJKDNQA2hTUA0IY1AGqINQAEijUAqIs1AEKNNQDcjjUAdpA1ABqSNQC0kzUATpU1AOiWNQCMmDUAJpo1AMCbNQBknTUA/p41AAA</prop>
				<prop name="Temps">REFSWgAAOKcCAHij/7gehetR+EBAfvDwuB4FQUBm/vH/hkFA16NwPQrft0JAzcwPAKxD+0Af9vGeREApXP+PwvWIRUD2KO4fAHVGQB8BKFxH+0Ds+PCFS0hAUu7u8TFJQC8CT0pA9TNOAkstAxxMQEi/4XoUrgdN9fPl7U01A8tOPQOxT0D/exSuR+FKUEDbmpmHANlQLQNMUXYVA75RPQRSQKQIAO/Xo1JAfwF6FFPa/fRTXQP3U60DhFS2/fP2VAUDZ1UdA9i1VX0EVi0DvFYNAyxtVy0DnFcFAydYJQPblVgVA/5YPQNRWW6lA1NZQOnyMFnNBG1YrQO0WC0TYFg1A3sbWB0D6FdAcagBd9BXQF8BR8FXRQMBv2wfdhVmFY4foB+yGXYfDNAbqAFwveQf9h8IKzYCgbscLy4tDi8wL2IpHgK4AHQvbi1mL4Avoi/EL9Yv6C8Aqi8UP/4vID9KP1w/bj8oPwDCL6Q/tj/IP9o/7Dc+E5Q03XtEJD1XQA9C+la2JQO1VqUDc1a9EzF3VkDDMQCP8lUFBFbkBGpVLURVFURUvRTVVBVDilxEUWREGlTupQPjU0CvAp5TQLbu8mhTXRMwUx0D+NVSvRRShQOJpARTUtpVBFIFA9dRvROhUdpFRFE1QzJRNQP7ULZNA8NQhUOOUP3zVrVQXRMQ7ESzT/3zRrZ8BNpODQNsTr0TAbVODRRNHQMoTaUETFaNQzhMVRRLZQRLhUNtLkxUmExFAw9NPQMrkU0FI918VPGMVw9CAepkB4ZVhgO0X8ZdhlWGVQK+EuHsV2YF/l8Qa55VJm8IOG+iUa8C7lRvZm9wY45VIH5tlm+ob5JRJgL1vG/GbxDYa9ZvwGsGAvcMfx51Ln9AGHtWf2h/en+Mf34C+pR/AJ5/sH/Cf+R35n8AjxKP1H9sLoX+8iZORQPPTgUExU8VQ1qEBx4TnAThUVqFA1m8RMxSXRNAxARttIxEKFQ1A5tUFQNrDlUVBFU9AxFW/fRlVr0EVkVEFETaV30EtVgFBFg1QyJZBRRZtBUWXgLHVBSIWKUDQxb8hAJYjUPYRCf+NTZCCbL8N/7ytuw/hj+gO6YDWVclVOyEKleNQ+gcRNulVq0DVFZNAxNW2vXz1dwEmFVFA19VtE2EvITuzAS2VF0TcNVUhQM5XEQBrITLU6oNFFMFI10cpCUkpO1tUh0DqFI9A3FSNQPbO1JNAwNShUPOUVZdA5dR3ZRRpYRRTQNt44wErFCtA3RQDQOtPPxEBlAVBE9lVE9WpQPDTgWkTl2kTUUU2gR1TF0TkEylAyNMbF1WhgL5S/3zZkwdVArcpFDsVMGMb5Zdrl0mAgHVTLfGX9hf6l8Ub56/IGsAHm9Ib3Jv9L9+bwjPsm88zwAmfyB/Qn8Ef4bNfs+gz9J/AKzP1s8A3xLfJN8230jfOo9gZN9OhW4FDlXu8lhQpQNt0/RETlGtA8RRJQPbVVIVQ8pSRQM/U6q9E7G0BCYEpJmshAulVV0TgMSHNkKCvJT0IsyEZqyUO5Du8kj0h04T0iQUQwSX6fLw/ISyWEa9E3FY9QRUFyYCxUSfAE6fYJNen7DvwumWnfYFrp2mNkJSVsWGTgLTPESXVVUtBFWtAyTkBOp8RGuzVCVUVCUDNVRFA1v/UwUDx1N9VFOFhFVT5aRTNQPrxESnzNSrb1JdAzdEpAHE1VGmpQOTUSWktNQkbKTfbVAVQ6pQNUNyUH0DTTqMpARQFfRkhCp8BG26NFQ1Th0DyE0tBGxMxVRUiEwtEyBMhbS1SyW0SzVDYkwN9EwKvQNHZLS5rLeGbTa/YL8Aar+kD36/kL+yv+QP/g8QHwDivzQfHs+Ib0rPfB+Wz5DLAJYfwM9qyebP6B9a38QfBi8AOC9KL1wvLo+AL2ovlC9+3xCQ016F/kX+0tGs377f0NNEDlOchCTk3/bd3vKEHESj9VaNRBzv/jNYbYMZLVn900FZ1QMlTO+G8wBk53bzdO+G7Z7tpu/wP8rvINzv7u8A/xL5JqNV/YQs/wA+/1D/Yv90/4b/mP+q/7z3Ai5CqMz/3v/w/wIPFA8mDQq+E0u1g15ED1YFxgVGHQB2DX4P0F+iD8QPzg/gD/IPADxvHh9IH3JvhG8mvZZvuG8Ash+kH95v8G8CfxQvNn9IfwBaf6wvfn+Qf6J/tH+uL6gvsNJ/TI9ejRaS11ANtFGKFePGZKRXjI+ejT6SnYS0hwbjVcWWRjXWjYai3GocREwclLj0hBdZRbMhKQyXxtMclxbiRiyXLlID2lcVtLw3/o+Y7+o/NJ8IFk8oTzpGYkRPVk0m/f7SBbEsNHuET5ZFFrKjT7VGIL4zxE/WT+hDTqJb9EemooHuxP8WVeaDJF82Vf7SUSBEX1ZfaF96URZiRYRfZoIBvVxnJr9gYwZl1l8Iv+JfAPRfDm9QvzpvdL9Wb7Bbhm8AkG+ib8y/7r/Qb6ofLH8ezwAwzwp/bH/2H+h/Mn+cz8bPgNjP6s/0f/bPCNsO1bajTlo9gwec1PhPfaN4pNQT81BVlByk4zyHtkXO0mtfU1Xj0pRER1Q9g1u3VB3zLFXFg558h6pOk1a1hFe9Q4e0NPVWtDRlWMWDzuSEIoQ32N6jrIc+gndYfYMzWATV1o7TV82kDJ8WnTafYO+scuk+gpdX7SNeVJQc1VfthFbdI5ZENFRWWlWzFTRExVUdg4o0NK1QFPQXVb30VL1EVNpNg3AkNDlU9SP0UzZVk7xT3SOGU+0kXITbGFNNg+BSfaOoUmZ9g3NSpTS8RPdRTYOLwFFlM4hM9DOALlIarVF9g+NQhaOsBFRo2iyEMBxU9E/lQ4NPbH2EVNSoTjWzPU7tI7POTU0GflLeTL1Dd61MDTMPTFW0Sy00TBrdI2bM9NdM7eS8tLvwQFYfuLNWtcZfGLP+ItU0DwCuDzi/Sr+MD4a/sA+Sv8wPAOYPwL8CzxwfLh8Iz1rPVB8Aps+IH5ofrB+2z9Afos/kHwAGLxgvKi88LybfENvGJeZCgwNPjfZmklvQ3qMUVGpFUZ2j4Pwv7kMk9NAUNClDnNcuU1VVk5w8P7bj1VeNA4VMlPNMlGNYSsUkWPUDLnw/ZkLiFORLo1ido2B0NSQ03vSHQB6Vxj1G73Dvojnm8ru0NwIuUpqM757vsON+hb7tnqIA0+heM+Tv9u8I/xr/LPd+kilxPPeOAvU0pL5U/2b/MHj/iv+c944CpU41RLT3NLajZCTavKRzTOX2blWk5vV2k0wFVp6SdEQU0QBcHx4PMAtGD1APYg90D44PAJgPwg/0X94PGG8qbwQf1r0ARm9wb2IfhG9uH/ATnm+wbwCCH0wvBn8Yfyp/PH9Of2B/QArfhH9ufzjbTqNU1BhcpYoshBCUTAA09w5jLPR4ZVOllFOF1DxE1FTdhLVVXYO4lJQtVp2joG1WxYMuV/3ToVfVdNbk1H5YZZRY5fM7WVo1Yz68hBlZhZRY1ZQa5NROXIQIWBWELO92PWAen6A/4o+EN65SjVcNRJVXhaMMZJTI9Ce2UkGafJQBtOS1VVXU3OQ/VVWtIwWs1M68lJXElKgTgHYjrJTh3JSpzCRzZVOt9FNVlFREzlJdQ9uYUmVDYFKFoxxS1G3WrlKtlER4pCRAUWZ9owhRRVRMpJpQHYOrVlA1ox7ERNDkRGWsTNV8pIhOvZROZdOsWtRUJYxUuUx1pEytphKuU0tdRJykgEykk6A2YgGOfFcOD2BfMg+8r5ZfsF8Awl8Ev95fKL86v1xvXr9gbwB6b5S/pr+4v8pv1G/2bda/ABDP+r+cfy7PUM9Cz3zPjs8goM+yz8TPfn3mov08167Syz5PfXMazHeW8hNRkqXTjOR3DrJ1fNf2knpKZETwZERgFI+mQroshzJGg1bFRBQ0o1fdROzUy4JYPfPsJDcuQiBZtA00ZISrXIRoWJXzIwpkhOu0NMu0NzbviDvOj1QY7yruiKSETdw0CgTkEcYknzaVlvLDRJ9Wn2ifDHqR7qLxU73UjJ+en7Cbki7iKMSf7/J23J+mItAk9JeuImUEr+6iYRyvLq2A3pNEr1alHlVmr3ijfkJsAISvlq+or8qv1K/er/Cr9q8AGL9Cv2QPRr9wv5oPxP/O/QC+v+AP0r8EHx7PSM/qvzQfAMbPcB+CH1Qfjh+4H8of3B+A7h/Qz4J5rn1+JcZ9LlISCqREioxE/qxE83Beg7wnFAaNLlLSPEREJId+QzSHAP4lRo9YizZDbI8+NYaPmIsA5t1+PwjvKu+sPzbvSOMWlZRW7d5CQ3TkA/w3fkJ83VWlNFVASC4BB1VERfQ0RJksRFPQ9pIqPEeqzpNTzXN3DIQ/hJQJWVONJPR0mlL9g2R8R1rOMufslLFR9fN5rERbQ1F9cwpRzdPTPPSpnrxHLlIizETUPCRotU+9k/w0pIxOHQMdrU7VM7BNzTNHLATBtUzNc1c0VPpLPQRLqr2UTD0DhVSlTNUzcAD8974P2P/q/3xfBg8YDzIPAHxfdg+IA45fgA+qD9xfzg8AAG8SbyRvNm/4D1pv3G/+vwCoH6JvlG+2b6hv6m/8bw5/QCB/Mn8ULx4vMCvOchdELwD2klsoLtVuLZ7ThC9e33DbgI7TvCeO3X4jpNRzgG7iQa1ZZYMbWX1UWMXjkwAEP56NvoWuQyw/Pj9YP5qBQI6NlnOEP1blltN81ECsJMUANJTBnCSD4DZCPFXWdYMCVd3UVM3Tk1SaLYNb9DQkVL12zjKnrVNNY3FTxVM6HEQCVVO9k8wsRJQ0RFw8RJsnUk1j4VG91GREcylR5SSkdAWUlM4M127i22FQNUMcUGUzyE9atXRPhePvTuVETp30VtyUpU0tozxsZLV8pJVOrPVL9fRLjdTERHcFTDXUTI1ERFfG/xhfKl8AdK9WX2hfel+sX86v4K/CXwAEvxa/8F9SqfZfWL9Kb3RvAD4faG9KH4y/vr/Qbzp/DM8AHs8wz0LPVM9mz3jPis9kfwB2f4h/mnEm1WYvuH/Kf9x3sKYldtW2LaaiEVjVM4AM1CcugjtZFfTsL/4vUI8AYo90j46P0N/i37yPzo/ggyCmNW7vgO+S6c4yl6Tv5jIB8Lzvzu/g7/LvBPf+gxT/ECb/OP9K8dZyZlT/Zv948yCe04T/nqOc9ybyfKz/vv8AUK9ir6z/fq+YryoPvK/GrwAYDyoP/K9OD2APSr+M/2a/AKgPur/ED56/sL/6v8wPHh8AMB8SHzwfVh+AH5IfpB+2H0RIf6LPTs00vMdO4pVMLwCef/DPAt8U154vsCP2fwiPIBqPLI8+j5DT1nLWnN+u30CAj8rfHD/23wjrXiLInD8ALu9A71LpBiNk73btJiOM74Se5dZylqzvvu/Q7+LvUBK1w2P87+7yYRT/Jv2uwwA8/0717vNc/27/gP+S/6T/AO5P0P/a//T/Bg84D1pfbF8ARg+QX3oPzE+uD9hf6l/0DwDuDwAf4gkOb9i/Yh9kb25vAIBvqm+8b85v4G/yb9Qf3h8AsM/CzxQn3s2GUzQvRi8Y39gq2XYlnlKeV72TDFgqpURYJaPn1HQ3rCRj0Fo+c1kF8+BYhTOPxCeCrjIGlN/+JfYvED9Kj1cSrSO7ZIdOiohEP1Y9LnPWdDQDVk3jxQSUfFVaZTRV9UMJVQX0VPVDrZm0NGBUDXMqLJT0psw0rVMlpIR0PzyUB1pUlNJsdJpSLYNibJRtLHSU51FFY7FR9UNTeVFlNNTECoyU0zxEq55QjdNozMQidJTY1U81pE8l8/ws9IxOVh1THU7tJE31E0ckVK3BJKRXTA10SzVUS6ol9Ew1U4VM9UwF83AAHFdGbdZP6E8yrwRfFl8oXwA6X0RfRl+wr4pf1K/mr8hfAAq/HL8+b4C/Om+Mb0ZviL8AWm+cv45viG/Sv/S/Bs8Yz8AqzzzPFn/oH/oRToIYUFo1M5g0RBNRJfOMRJSzAVIlJq4i61KlNFNqVePuHJRinDTVVI3TK0hVJfO8hDQvLN82clGjhC+WJa4iK/R0IKQks/FYNTSM1GhYNXMjChzU62SEy2SH/iVm3QY/BFCPmt9XJZSEj1Y/aD96MYJeIoiEP5Y9dnOsN26i8YFTNTSE75bvqO/6MT7i8yQER64ydhRPbjLRLE8GgkEuRE9WTyj/OvHGkteETyRW/SZCgKxPntLIxKfOTwAgr0KvTK9er3Cviq+kr87/AOD/wq8EDxYPAL86D0wPXg8AcA+Cv5QP1r+gD7oPxA/WDwCoD+K/HB82H0gfWh9sHw5/QGDPMnn2gzx0S3DuMhAMRIGIXHcmL3hzvuOEf56CRKicf+7NjiNXbZMOnCR+UNR/niXudU5y4rwko8QvANYlXt0uj4jfwi9cj67fwN8E0tGuMoakj7aFVnPEj9aPEOiD/vLziMZyvASfRjMcnxQunbby9SREsEyfXp9wmwZm4jBQFYSMn56fsJN2RQLugtrEn9af6J/6kZ7jfA8ATv9g/6pPfP+O/6D/uv/0/wAWXyhfAg88X15fMA+CX5RfAH4PeLuGDxhvul8sH/ZfCG8AMh80bzZvaG96b4xvnm+wbxSSH9xE/eREQawfRn2WzwDgE251tsUWg8THFoPUz95CBS3s1KP0x15DBN8W3yjfEDrRxjNE195C7VTfZt+wLyDSLwyPZoX2Jb4yYAQ/1t9I6N/60d7iTATnFkLMFOdI/hUm5Wbi8DTnZuKARO8AVu9o73rhdjOE75bvqOuuM4IslOzE79bv6O/64f7Sb0gE/xb1VpJ8JP9WUso8/wCOT6BP4p/ET95P8E8qrzRfAE6vYK9aX4Svbl+oX7qvzK8A3q/QX+JfBL8mvwi/arlWvwDwD2JvjL+ev7C/wr/Uv8ZvkIgfmh/sb9aCeMQftuL+gsw0c+Qf9hVWgwQnftJGUvTUuFx3vjKgVIQTNCcELuM8hHxML14vcCs2g4QnBEZz/CS9nC/ufxCPGo9M3yAuj0CPUo9kj5aiTnyPjo8AoI864TYjvI/Oj+CP8o8En0K+MtAcn7blNpUuomVEnwBWn2ifepkWo4yfJv84/8KfANSfHv8ArwqvHK9m/0Cviv8AnP92r8D/0v/sr/b/CA/yrwAsDyYPOA9Sv1QPZg+YD6oPAHQPfr/gD/IPBB/2vxAfGh8AFM8mzzjDBnXOHVbFJn32FQBeE0R3hsUWJV51JiWmxXZ1wj4DV7WEjHfWxRZyQVlW5SMbWW30WG3zpfTPAAbV5iUe1VYt5n8w34ovnCetSFbxl1fV8170JAoCfCTGjNfmY5zfrt/A264jDNTXFuIoVLXE7N/+3xDvpCLh1jIqLOfWMrqEFHggRO8Wn2jvOpF+ImaE75bvAKjvep9UR9bv6O/673T3VvUAJv8w/0L/VP9u/3j/svm+TwCw/0pf9E8WX+j/QkkWD1hfACIPfF+OX6Bfgg88H9ZfyA8A2g8Mbx5vMG9Cb0QfJh94bwASz2Qfdh9Iz1rPbM9+zc4fiOATbn2mYvP8F95jlHQ7FVmFNFllQxnkzzYtfiIB1kwvXi94L5ovzH+mL7gjIH7fkN/iL/QvbuLODD/e3wAwP0I/VD9mPTbvSO9a76w/AH7v0D/iP/Q/xu8YTypPPF8ADv0W/3BPgk+UT65P2EvWTwAQr+pP/E8eXyhfal98r46vAKCvel+0r+5Vtq/4X/JfhG8ADr+Ab0q/XL9uv4C/kr9kbyCWv5Bvom80z0aiisxv3m8A8Gu+HxB/Inmuz8DP0sFOdQTexR7i4Gx//s8Q36p/3H+ARt+Qc1bd7n8AjxKJ5rNWtoWDxVWVw4tVnYNQtVWlkwl01NBUpZOZZvxkYlRlNDzE9FO1hDVTDYRTNZM/U33UdIRt0pwUmlINg2RSZZOzLFIltIwUwFGlk3laFMRDdDQKUYWD1eyE055QvTT8tDD8tPBP1gXTaE99w/wclIxOls2THU6dg7DctbS02hVMFcRMtbRL5ZQMR+4TKvw1TJ2DcFykzmSvhp8AoJ/i77Sfzp/Yn+qfJK9O/wBg/0qvhP+W/2ivOl+8/+atAOb/+P/qryQP/q9ADzIPxL8Afg+QD6IPtA/GD9gP6g+0vwDWv+i/um+MHx7P8G8CcQ6CtUQshLgENCxWdXOgACR/9hV2gwQvVnUeLzAjHoIBYXx/jn1e49zP7s9AL1IvQCzfviVG3dYvKI86j1SFgwGVFD9mj3iPioHWg5SPViIBKKyPfj+QP+KP9I8GnxifACqRbuU2n0ifWpGe82SXdvIBynSfRk8g89bv+O/Cnxz/ACb/OP8Cr5RPbv9Ar6L//D8Azv8AXxJfJF9eDxAPSl9cXwBmD/APIr+MX8ZfqF/CX/xfAA5v+A+6vyxvHh/wvwLBRh0CbkJ1XB9uFV5j/G9OxZYdAlYSE2zHNn9Ie84VXn3uFQB2fwgjzsWWfygjNiU2L4B/BJJ/fCSaNN9G3xiPqimWMglMvCdmksxMj94ldsPsLwKWMjyEjxY/KD86P0w/Xj8AcD+CP5Q/Jp+4P8o/XJ9unwAAT9LvXJ82T0hPWk90T45PAMif2p/ET/6fEK/6TzSvRq8AWK8KD7Rfbq/Qr+Kp3l+AXwDyX/Svxq/oryq/PL9GbwgfADpvbL9ebzAfQhEGzZZvqG+Aum+MF1bFnh+wE/ZlFqJ+BAR3ZpI5FHeexSZ1rs/AzwDSzywnLi+Yf8rPpH82c7x/gM5/4H+yLwSHziVmE8RkJkDkL/YvSI9aj2yPtsJ2hI8IDjOch4bSZayPvo/Qj+KBQGbl7o8Ak46TDJc2coDcPwAuld5PSJ9an6Tvfp+Qn6qfALyf/u8Q//KfLP9G/yCvwv8AbP+O/2ivoqm+r7irpq8QvwDar+z/Jg84Dxq/XA9uD3C/oHoPjA+uD5AD1uIB3IRsrU7t0z5PXSMY5NSV2nxkMIRkqFHN4x1Str1jklJtIwdTjQN6tVPt0+5sFGBUbYRUav3UVV0j2NRkTFad09XAXBQw9GSjrBQVWGad06BYhdTcFCtZ5WRUJHdewqeEFGV0xCB8FAvgV4XTxdzHps+4z/IfRVcNc7sMJ5bFjgKK9MSpUPzHhtK1JNRzFNQz1gzU9FX987fUZHxVshXUVR0UbCTDVNUzjK1UfaNRVFXzHswk5bZ81K1T/fN3U/WDP9okFPqs1MNS9dOMUqKF01XktBMQDoLnlISxrVGl43lRpbMzDBT9bVDlE8ZQNXOQUAXj1Vi8tCIcNNjsBGhPtu3T3k59o3FO5eMFzU6l45lN1WTU5MFMWo0DWmw0+ktV9EuF0001FJScTOVk3PSRrOcA3v0+9RZPqO+y7/Q/1u/o7wDy74RPHv9A/3JPhE+WT4D/ALpPzE+u/8j7nq8QDyJfVA8ALl9YD2pffF9eX6Bfog+8XyCuX+hfilnWDdZSOuwHXsKxl7y3LnPEtBpS7dOOGVKltGzUeFP11DQXvmW0RhUu41XVU0pWFZO8aVbt1PTEoPxkEFjt0xRDwKazWQ1TQRx0U8AmkqsMWSVD1WzEk7RkTgB8x47T/BdWfdYf6B86f8wfYCYvOCtGM0wnFnLyVSVDDbVMFHhVtSQ812YzHITRiCSEkyBGY1Sls+NTlo0Tq1MV03N813Yi99VSZTRS3TOJVGRTUpTVhNQk5QwUrXyHFnIyVvQk+VB9JFCdQ44MNLVW7NQe/ATQTy1zZoVP1VPa3AfWBU7TLJQotgREvUxFU1dMRYRLmkVz6Hw0LkyV1DTkDwqkRI7cRNEsR4btxj3OPwDwPwpPFE9Wn1BPep+Mn2ZPALCfwp+sT+af+J8Kr5RfBl8AKK86r0yvZq+Ar3qvrK++rwDQr+Kv9K/GXxC/2l/MD57S2XDkBy6yGlBFc5hQAqWzEwQfFh8oHzoRhsNEH4hWH2gTHtKhrGc+xc6y/NFYjR5ek0zEqUTEaFgKDVMhBMTrxB8mfS59Ln8UCC8aL1c1k038z0YvWCOyLtK4ZCdGkkFV3TMJQVVthIQnFoOULzbir6wnBp7SQFPtxOx0yy/dL+8sQG4jBD8WPyg/OjE2IvxEP1BWP2g/ejEWw0sNUzGMNwKWohdUpJuANpVu/4jvGp8AVO/2PzifSp+c75afwO/S7wDUn/bvCP/inyz/Pv8Yr7r/AJyvdv+A/3L59q+Ir9L/7P8A/v8QDyIPNA8uv1gPag8MbwAebfYFNmXGc0RvhhNcb65yCV90Z27CRoRvzrKbaOa10o7iEbRnxnLovGRDWRKVozfUZ24i0+Rv9mVuwgHWhMcOfyB/Ws+0H2bNZn9QsMuGf5h/qn9VZYPOxH8A1n/of/pxzgUGjxiLViMshxauEnZRbXNARI/+w1yPVs6yzE99ZE+l0/iEj4CWj6iPuoGO48SP1o2G8tUAHP8O9QafSO9i73zvju+g7wCq7/Q/3u8Q+xZPGP9S/1xPAG5PgE9y/6T/Tq+w/5qv5P8A3k/4TyJfNF9GX1hfal9MBwBOD5hfql+ED161Jm+wCx6FAE5v2A/qD/wPDh2mbzAbxm8EUB9iH1i1tAR/jh8of8IfAPxvls+oz7rPDC8eL7hz5iNQPC9OL2Avci9SNcOLjC8Ini+wKwbC+8QvXo9wg+4vAAA/Ej8kN4bzND9GP+CLLk0ALkV+PZY/oD+yP8w/Dp/oPwAKT0SfHk9Yn3qfRE9GT7CfAMKfnE/Wn+ifYq/8nxZf4P8ASq9kr3aviK+ar6yvvq9ID0Dar7xfzl/gX7IBbpKKvAcCLtKQzA8ebzBvQm8UHw7DrVjFY4JY7aPqdBRGrVk1wztZNSMOFMTVtVgV5Fgt01BYbZMKCHQXvm0u0rDMb6YfAH8KfyAcfy51htP8F/6CMUx/Xn8QMC+Cf5R/HpJ1rH9+L9B/BOJ5vsJ49H8GhVYzFI8mhQIuwmY0j0aPWI9qj3yPjo8AoIMela6PwI/ijxTv9o8AnwAin0yfdu9Qn2qfrO++75ifAKqf5O8Gryivqk80/y6vCF8Acv9c/5b/qP+6/8z/3v/or4Dq//z/Hg8AAwa/GLs+wpjVUA3TE/RUqCTUHVLexWOSUkBIRuEHU7b983pTtcPuU2VjYKVUtWRULYScxNh0dEyVVmVjwMwEMBwfZmKAVqRk/li91Fk18xXUtFPlWJ10bBRofGQhFBQL61eNA8dMz9ZvMM9CwSIWErtsH14VNuKN5BfG4gsOV9WDyTx/js+gz3J/hMTPTvLhnH/uzwDbTvJRIBTfJt843wqPJIQgJIdG4gFhdN+G35jfqt+8387VPsIBiJyP7t8A79qPLO8270jvAFrvjO+uP8A/ku/kP87v+O8ACv8sTz5PKP9K/1xPrk9o8wDWTVavCA/ST+RP9k8IXxpfwCxfDg8AD1JfRA9WUjpPAmXzFyS/9l1Gv1i/ar98v2guclNgVlIqLHScV+22ikYyeay04hQUy7BWwjRVWa1kWSWEWN0Tj6RvALZldhVOHyjPQs90H55ljh8AoBMuf7gfyh/cH7bPAC8SLwAkLzYvSC/if2wvRt9Y32rfELQvxi/YK0Yy+ewvxt/Y0wI28tUUT/Y1jjU+P4iPWj8AbD+GP9CPoj/0j9Y/+D8qnwA8n0ZPYJ9yn4Sfbk+AT4r/AKRPZv/wn8KfDK8mrzivSq8AXK9ur4Cval+cpz4PUAtWUgEaZA9ew3wPjg+gD7IBNnJJSLwP1nK+1AcO0qPkD0o2cugUFCsEF+aS5yRkSakcFw7SIywXPpLOPB+Afm+Yb6pvxG/Wb+hrVsKEAPxvDn8gfzJxBoM8f05/YH8gylGuswTfjnU28uVcL651Bt6yCFG9f89/4XK2A+x3QA4z/H8Oj+AvMoE2chg8jwBOj2CPco98j8bfoI+6j9yPAOaPGJMW7xCfou9c727vUJ8Aku+k77bvoJvmnzj/Aq/MnwCGrxj/Kv9U/x6veP+K/5z/AI6vWF/S/7SvTg9gD3IBhiMQtF/GVQ69/qJiJL++D9APLOIJduJ+WIW7KQQf3uIBpxwfpr+4v9K/DB/uvYYfAJgfqhkuz0DPUs/sF27PgM8EksnmYjykz35/kH/az+zPAIYtDt8g3zLfRN9W32jbFmMAfN+O36Dfeo/0L97f6N96PwAM7zbvYD9yP3zvlj+oP4rvAMw/3j/wP6KfDE/275BP4u8ATE9eT3BP2v+kT7ZPyE/i/wDcT+ZP+E96X4xXDgV2I6RXVgbipVG1FFItc468xEkDzFcOUurcX24SY3wUDdWEFEhW9XMLYIYNbhKtEyxkglhdxFmNY0atWf0jOVktcw68BNUVWPXDk2S0UGRn5g3+ogGyLG+GbwgfYm9EZ+6jRBTZTRzHJkK1Vi1DcVaCNTMxdB+GH2DDdnO0FIpgrB8GI8QfZnUGsvdSdX4Qvs/Qzxoh/qIytH82L9h/BOpxDlLa9H92L4gvmiFmYgHoNIeuL8Av0i/kL+4vCD8AIj9kjwbvSD96P6yPhj/QjwDijwyPBp8YnyqfLE9GnzBPAHKfjE9+n5BPav/Mn96f8J+AAq8Ur/5PEF9Kr7yXjnIQrU49g5lOFSRPBbM32VBFZHR0TFFFY8RRqu1UUo0TrzR0Ixx0l7Z8VAhUXYN9VAVzC6VVZbRVtWbOA1bFg9qlVgVzSzQXpnIspAS3tqwEGVmds0NZHSMwSvRU/py0w2S37oI+3AcCHnLHVGc2b0hvWm+cv6a1qu6CrkQUfUQUPSTE6NVWXZOlZBRkbBQjVqqFhFXFBFU9o2rcZDFqBMTqvBSx1KR7VIWDW0VUpXMMVIWz1uQUS55TzQRTtabeA1J9tM1SpXN8UuVUbFQOUlaVk9dRbYOhZHRbnKTTJFFNBExUtYR0flBqlZNHjHQQvMS3T8WDLSqcdLpO9RROhYY+gtN5TfV2tqKjdNQ4TDBl1pYlLsOUJLVMDbRshAGhRIce7yiPOo9Mj16PcI8Aio+UjybvuI9K7/SPHu8AnwBC71TvZu9on0JPfO+u76ifAJqflO/Gnwj/Gv8s/z7/UP/AMq9s/17/gPturb9yfE9q7VRQHXO3jHRQUYWzlcZkdDs0BLC0pxYimGlTNcaOEn/MpA1VtcRM5K+/ctxWTRaOEr9EBEMvWKW03FS7AOZzWTXEtuxU2Vilc5xYHXNXCARk01D2o1fdZIy39g1+v2CQv9oPvL/OtQ7i+lYdc1OnVpV09LQlHBTmxGStqBwEblVtFFX9E/xSPMS2DAe+w1RtpFRVc6vYU8VUUw3jagx0M9YUdO1SzfRSHSOAUlpVc0js9BBS3QPYLCSzo1GldBQkKFFNA+9UzPfWU1CF80qMpBT0FM261MRKTz20tHRVTqQN5sazTc1UvHSo7HQ8ZUyl5EuF9Nx0SEx10wu5TL0DNDwlpNd27Q7lAKbVbt+wL4LflN+u38jf2t8ADD8O70A/Uj9kP27viD+aPwCsP6bv0D/i7/Tv7j+Q/ypPADxPTk9gT3JPhE9+/5BPuk+snE/WUiJOBXPL5MSxbU9Vc1hQtaPTUGUzW05RLbPgUYUEUjUzs8pSFXZGErNTncRUqHWkFAd+A1UtsxDktIRS3LT1HBXUtNjUtEgUt9BmBSa1JhMstPDUVLJYAuUjcXwEE7BWtZ4FvgVuv0DAC94PEG8iaQbTDLRsDLWqhGTqLBSWtGRS7LQTauy00/y0l0wUXFWdxLQUx/YipTTEbFRdkzW2DAT/U/0zx1PlI5FFU70jWVTH3iOExKespK1vnBQ3UsUzASRVUdK1o5OUx36iGNwU31CqNTOq7BRy9BQ6jKQEYszEl9THjsO0dDVOHWPLyE0ts2AMRTTUjEzWLbMgTPUkS+0TAkxWHQNeTG1kTF2zR8QkAbnkJw4/YN+qL8wv3i/oLwD6Lxw/To9gjwLvbD9uP8gzAHY/wI/Sj+SPxj9gn+I/FE8A/j9Qn2KfPJ+Gn5ifqp+8n0DOn6BP4p/0nwal/lIm7EdANlP8Tw5dHiMkV04CPzRfCEZV1qUGoppcV+4TbFcuAxB8X74DlFf2gkGkX7ZV5mNAxF/WX/Bb9l8gb1K/VyXDAbs0b0Zl1rVWb2hvemEOggFdhG+Wb6hvumH2gsNvHXQQ3G/G8/RnRiLMBHe+sxR3QB6DJH82dZZzRHdmA0/VtEBcf35j9IV8f451hgIHnH8Arn02hYYvmC/qf/x/Bo8gjwA6j0SPjt+g33KPxN/W36iPALqPDO8e7/iPEp9U72bvcJ8A+u+M5zafuO/K79zv7u8A/8AS/wSvBqUGryj7dtJFTtbNYwNPvQP0PKR4UGxN5PQUalHt8wBSdaO1c6wU6CxUXVPt89BVU2X0VJ0UVE10Vb3TTbq8tC1WfRQkFBXkVDWCdLTzdLRjWLX0DLRVO+ykQHQEGeSk5YwEq6NYTeNhDLQblFTeAvwEvRy/5lXGD1i/kg+kB6q+0pr0BF5EZBwMFNq0ZFdGEkPk9AFWFSRVpj2jiFUNVMS0FEwU3KrktJVcFF90FChsFPBVU50EU+0UU31jTHykqxRThXPQrBSYtBRg1VJF8yqc9PPMFLxRsmVUUQ1WngIIUU3j0bVQVVRQReNlUN3DLrakFOxPhXOAT03jEW1PnQOITn1jHE4Fs2msZPVE9NrkxHNMjaRlTF3US1XERCR8TN3UArzEbHQka3C+1TbtdtVe1QAu3zjfSt9c33bfgN+y39wvALbf4N8SP/zf/t9IP1o/TO8Abj947yqfjO9Gn5jv6j/cPwAOTyBPMk9ET07/MP9C+Ub9mp4iAeQUbE4txNQUGNasFJVQlfMQVMSIUazdFGQUkFJF4wU0FHhhU01kFMQjEG7C0lQ1s21EdGTXVZ0DSFZ9FGVWtRRX5fQUtBFY3cNLfliNtFidVi7DWQWzVQzkpNU0BJMMBFBMVAsIWHUD1qQH5l8wv4IPsMxf1lW2VUbyileFc1DVV31jDLykyOT0cVZanSMxnLTyVbUjtRxUq3hVbaRV5URV3cPO1iQUiFSdI1HM9BpUVs1j41MNc6u89HXUZNM9U+VGFrNSDXOLUkLNY1M8xNtAbmNMxK1UxLV4VKRADHT7UHWjw1ZMpI5QdQNWtBQexEQr0E91A2Y8pPikR55FtBYTNCQolCS9TM0zV01MbSP5Sw0m1qNMXRRVTO2zDyQ0jqw01Tw/AB411n8o33ovlC+eL7gvwi8ADI8ejwA/Qo9Ujz4/eI+KjwCcj9Y/qOumP9CP8o9cT/aPAMg/Cp9Mn16fcJ+Cn5SfZk9AsJ8SmZ5NdsO0T27CEsxHAGZj3Edu8+xHvhP8Tw5fIF9kMlHGwqA8V5bygFjNtGA8BOOgXl9wW97CTlg1gwEKjF+eXaZdvl8Iv+Jf9F8EBm1u8nMcZy4TLG8+b1BvBGJppoLhdGee84RvlmWucgGJpG+2b8hv2m/sb/5vEH8AIn80f96DTH9ef3B/gn+UfwCmf/DPwn/cf/Z/AI8qj1zfADaNNo+Q32qPrN/G39jfqo8A9N/+3xDvsu80nyafOJ9K7wB8757vsO/C77yf3u/Q79KfrKRHFuI1T+30UG3zk1DETxavKK86r1R1A0ZUpyL24kpkrzZVNgIThK+O8wScp76iDqyvflXGr9iv6q8gdA8WvyC/MrkW0k1Et0YCAcYUbyZveL+Kv5y/bm2+vwDQv+K/9L8GzxjPKs88xzbSAWVMz17PcM+Cz5TPps+4zwDKz+TPJi8I3xrfXC9G3UbfAJAvoi+k38Yv2C/C3+wv/i8A6N/63zw/Rj+4Ox7tfu9Y7wCqP5Q/Bv/IP9o/BE/u7xBPEDpPFP/mnZYyF7xPTv2+oomOZPcmQnp0/4b9VgLYEJz3RrKr8KaiLHSvhq1WXwCor7qphl8YDyoJPg9YD5JfAGwPfg+QD6IPtA/GD9gP6g+AfG+Ob6BvMh9EH1YdRrKMBGwXPsIgPM+OH6Afsh/EHwDWH+gf+h8MLx4vaH9CL2QvAGYvON+KL9R/5n+4LwqPHI8AHj9Aj1KPZI827a4/QD/CPwC8j0ZP4I/iP/SPFp8onzqfABxPRp9wn1qfXE/un4BL/nIBilT/TmVu9Y6jvE+O/6Dzor6ivqz//kW+on5EVOgElKe2gjckXzZfSF9aXzQPAH5fyK+iX7RfRr3WX+hf+lkFSKZxBwxvHm/wDwIfVG+kZm2eguV8b1ajUW1z+QBcH65vgB/Sb+Rv9m1ekwx/AB5/MH9Cf1R/Xn94f4p/rH8A5s/Af/J/HN8mj0DfUt9k3wBuj4jfmt+s356PwI/K3/yPAAaf+I8S7zzvLu9g73LvhO/AXpXm72Cfku+cny6iPk/WteMaUNWjmDz0E1EspWS8tB1SXVOS5JeuRbYuou5TXVNiVK2j1JJUtEjUR2aiTCSnvmIwbVels6NX9cMVWPXDq4VYtURYjWMwHFQZWVlNpgayrFjVo2gUVFsjWM3D7Vdl0868p0Cmreb9tq/Yr+qv9ERQBL/Cr0KEHL8uvwBrZqLMVEB9RFy/br+Av5Kx9kLQHB8wrr+Ab5JhDgIIUd2/bx/YwW8TwA4CiE7N0zFONg3DWE7907dOVcQ8FLOmT4VEBPQzUEWzN7Y0FDBQteMqUA3DKAIkFCasH7YVphUu0qMQnhUAnhXuQ+wfLqMEJ5YVFi1WExAsL4YVRi3m0jVcL24vgCsAjhWWLY4vuCseU8Qv3i3WLwAAPxI/JD/uJa6TRD9ONT4/QHA/gj+UP6Y/uDtmojzEPwDWP8A/8j8ETxZPuD8ySd4/AFhPQk90T45PgE+iT8xPbk8A4E/6TxRfHl+wT0JfLF9WXwBoX4pfnF+uX8BfSl/kX/5fAOBfCm8sb05vOG8yb3Rvfm8AiG8qaY4V7hWmFaYV7hUuJWjOaitgdqJDnBRKUJ2jqVIkF2bSXjwkYSQUZlVQrQNrNBRwpBR49BTVfBx0giQUhkR0i1DSBROQvJe24po0FKBQqvXzpNQUqhwUrgT0s5aMFLdQNcRQlbQkFMZVUAWzzHx00LyU1ewktdnEdN3MdOFQ/dPnKvQU7Hx08AT08+wk27Da/pL/3LQDUf3TB1FaZaRRnaMSUf3zFtSVqhT1UdXDIVyEJgwUKGVRbfRRhRTUtDlRZdOZPsy39sJFUR2kpIROtpSEU1FFs1dRrQNbqoyEYBQUYwwUaEyEbGrMtHFchHbchHtRRaRJUU0ExLSIDPd+c1G9lKq8hJr0BJ0UFKNchKZW1LSpUT2zr5SEs0SEVbdMhLxUhMJchMbUlFXKpITOdITRXITWvIRV2gQU4JSE49S06fQEVe10hPG0hPVkhPqkhK3+zLQBUkWEUrXjCrVSDSMOHPQSUg3DGFjkB3aD7AQlUi3EUlXEZtwEM1KNFJy0O1I9tFoc9EI0pEhSXfRSzdNVUewEVdQEWSSkXhz0rWLsBGVSzcNtfKRvaVK1BFSkeJSkfFIFEyWA3ASD1AdOgowc9wYCq5ZSLdOa9KSg3ASj2hSkp8ykrVI1E7BSFPX0bKS3lKS8RKSbsP7SVccktMpcpM7cBNNspFXXzKTdTLTgVLTkNKRV6Myk7USk8RSk91SktfgkpP7cBANTjRMHZVM9BFNlxDz0ElOdBK1TZdMeU83TIcQEJWlThYQ09C60BDNT/fM1NvS0PPy0P1O1hCzE1Uj0tEwcxFHEBFVTVK2k/LRftARjRMRmLPSlahTEbrQH/tJ3vAR9qjz0gkTEhgzEirwEjVVT3QOT7LSXDMSaFMTVnuzEo+y0p7wErVOmtZOxU/X0LPS6NPS+ahzEwbzEx6wEy1M1FFYs1NRTRRPYrATbzASR4OzEqwDek1ON9LQE86rEBPWsBPv8tP+0BAOVVBWkVE2EVH0UjAQVpkz0GFQVxJQEIUT0JGVU5RRUlfSkBDNULTRZVL0EDORAVLWEVGXEUszUTJQHpqNU3YRUjcSqRPRkPORozNRs1NRwqowEdZwEeiTkfdTUgNlUbXScBIpUDSOOVFId9FT1xFzkmwzkoDTktaVM9Kjs1K5URdOxaqzktlzku2Tkv1QVFKrE1Mdc5Mu85M5s5NSqzOTX7NTelAThNOTlqgTk6mTk7xz086zk9lqcBPoM5ABV5bRV7bTNVcVzDVV9FGQEFVVWxZMaVS0UVf3UVaUUrVU9AyxVDeRVPcRVyg2DN4QEPHQH/tJEVVZ9s0pVxYRVHXRVJRSq3PRcdARf7PRjbARoqoQEbKz0cMz0dEwEeGpUBHwkBIIsBIZVdXSqBASP7PSTTASYVAScVVW1k6G09KVMBKhUBFWsJASy9PS3FAS65PRVwJT0w5z0x9z0zLQEVdG09NW89NoEBN/s9FXjtPTlFATqHATuJATV8tT0+Nz0/OT0AFa2LdMEVrWzCFaFsw6tVkXTEVa19Fat0xttVn2jH1bdoyNWDYPTJ1blFJwUL6QUM1ZabQM4nBQ/VrWTQawUrUe0FEpWDSNObBRUNswUWFZNg1xW5YRsFLVkdBRoDCRsVuXzcE1WzYNzVpXkFCSAbBRNhHQUiFY1lDQkkGwU1ZR0FJiUFJuEFKFWqu1zpXQUqHwUroQUsalWvXRkJLwUJMBsFMTWdBTIVsVzzYQU0VZUvZREJNp8FN6EFOHsJFXmDCTsFCTwbBT0tCS192Qk/BQkAFdtFFfWfbMKV30UV92jE1eWDYMXV730V8X0RDQkVmQ0J1fVZFeNhFfl46s1V52EVyXkV82DQ7VX7XNFpDRJV+XzUFa0NFNX1YRX3YRXNXRmtDRjVyUkjDRsV8XjVXJkNHfkNHt0NH4MRFWCZDSHrDSN7DSRtDRVk0w0mlQ0nuw0oUQ01aRsNKpUNK4MRLJXmm0DuKw0vVdttLw0xaqkNMlUNM4MRNJENNSqTDTaVDTeDETiZDTnpuQ061dt9LQ086Q0+dp0NP6UNABYBfMGWKpNNFglpFhdNFhF8xe1WJUUWOXzIFjNgyPVWIWEWNVkWLWTMVgUnTRcVDhEVDuEX5ZdVlUQ7kV2RT5zlDQQrDTjIGYlqPYVhhUOgtfE9J709GcCrPQgvPRr8C7TnOfmE7zkIQ7k1HPQLrOs1Fskx761ou5ytfSnjqUu4hBUpNiERJfGcl18h27zvHem41BUZcSUdBCMdU9dpE891NVOnaROXfRNbZN5TVat0wtNLbRM5dRMdZTVS7WES/10SsWTekpq3dRKLdRJTbNQScWUVUj1ZEhNVEhttEedxNVHfRRHZWRGxZNaRmql1EX9VEWt00tFzbTNRK3Tq0T9FKx0C0SqZWRDhXRDTTRDPdRCqs3EQpVkQrUEQsXzPllD/QTMdBpE9dRERfMJJxyHTlNEDYbW0zyH3tMAPI9ej0CDvnV+j5CPwnEeU0Csh6aPyI/aj+yPtpIB9I8A/o0mnwibLp2O81yXLp94nwCKn5yfXp1en7Cfyp/0n96fAOibAA</prop>
			</obj>
			<obj name="Protocol" class="HTCProtocol" version="1">
				<prop name="Created">2023-04-14T15:28:34.301</prop>
				<prop name="LastModified">2023-04-14T15:28:59.419</prop>
				<obj name="Programs" class="HTCRunProgramList" version="5">
					<list name="emlist" count="4">
						<obj name="item" class="HTCRunProgram" version="1">
							<prop name="name">pre-incubation</prop>
							<prop name="Cycles">1</prop>
							<prop name="AnalysisMode">None</prop>
							<obj name="Segments" class="TEMRunSegmentList" version="1">
								<list name="emlist" count="1">
									<obj name="item" class="HTCRunSegment" version="2">
										<prop name="Hold">30</prop>
										<prop name="Slope">4.4</prop>
										<prop name="StepDelay">0</prop>
										<prop name="StepSize">0</prop>
										<prop name="Target">95</prop>
										<prop name="Target2">0</prop>
										<prop name="AcquisitionMode">0</prop>
										<prop name="AcqPerDegree">5</prop>
									</obj>
								</list>
							</obj>
						</obj>
						<obj name="item" class="HTCRunProgram" version="1">
							<prop name="name">amplification</prop>
							<prop name="Cycles">45</prop>
							<prop name="AnalysisMode">Quantification</prop>
							<obj name="Segments" class="TEMRunSegmentList" version="1">
								<list name="emlist" count="2">
									<obj name="item" class="HTCRunSegment" version="2">
										<prop name="Hold">5</prop>
										<prop name="Slope">4.4</prop>
										<prop name="StepDelay">0</prop>
										<prop name="StepSize">0</prop>
										<prop name="Target">95</prop>
										<prop name="Target2">0</prop>
										<prop name="AcquisitionMode">0</prop>
										<prop name="AcqPerDegree">5</prop>
									</obj>
									<obj name="item" class="HTCRunSegment" version="2">
										<prop name="Hold">30</prop>
										<prop name="Slope">2.2</prop>
										<prop name="StepDelay">0</prop>
										<prop name="StepSize">0</prop>
										<prop name="Target">60</prop>
										<prop name="Target2">0</prop>
										<prop name="AcquisitionMode">1</prop>
										<prop name="AcqPerDegree">5</prop>
									</obj>
								</list>
							</obj>
						</obj>
						<obj name="item" class="HTCRunProgram" version="1">
							<prop name="name">melting curve</prop>
							<prop name="Cycles">1</prop>
							<prop name="AnalysisMode">Melting Curves</prop>
							<obj name="Segments" class="TEMRunSegmentList" version="1">
								<list name="emlist" count="3">
									<obj name="item" class="HTCRunSegment" version="2">
										<prop name="Hold">5</prop>
										<prop name="Slope">4.4</prop>
										<prop name="StepDelay">0</prop>
										<prop name="StepSize">0</prop>
										<prop name="Target">95</prop>
										<prop name="Target2">0</prop>
										<prop name="AcquisitionMode">0</prop>
										<prop name="AcqPerDegree">5</prop>
									</obj>
									<obj name="item" class="HTCRunSegment" version="2">
										<prop name="Hold">60</prop>
										<prop name="Slope">2.2</prop>
										<prop name="StepDelay">0</prop>
										<prop name="StepSize">0</prop>
										<prop name="Target">65</prop>
										<prop name="Target2">0</prop>
										<prop name="AcquisitionMode">0</prop>
										<prop name="AcqPerDegree">5</prop>
									</obj>
									<obj name="item" class="HTCRunSegment" version="2">
										<prop name="Hold">1</prop>
										<prop name="Slope">0.114285714285714</prop>
										<prop name="StepDelay">0</prop>
										<prop name="StepSize">0</prop>
										<prop name="Target">97</prop>
										<prop name="Target2">0</prop>
										<prop name="AcquisitionMode">2</prop>
										<prop name="AcqPerDegree">5</prop>
									</obj>
								</list>
							</obj>
						</obj>
						<obj name="item" class="HTCRunProgram" version="1">
							<prop name="name">cooling</prop>
							<prop name="Cycles">1</prop>
							<prop name="AnalysisMode">None</prop>
							<obj name="Segments" class="TEMRunSegmentList" version="1">
								<list name="emlist" count="1">
									<obj name="item" class="HTCRunSegment" version="2">
										<prop name="Hold">30</prop>
										<prop name="Slope">2.2</prop>
										<prop name="StepDelay">0</prop>
										<prop name="StepSize">0</prop>
										<prop name="Target">40</prop>
										<prop name="Target2">0</prop>
										<prop name="AcquisitionMode">0</prop>
										<prop name="AcqPerDegree">5</prop>
									</obj>
								</list>
							</obj>
						</obj>
					</list>
					<list name="AnalysisModes" count="4">
						<item>None</item>
						<item>Quantification</item>
						<item>Melting Curves</item>
						<item>Color Compensation</item>
					</list>
					<prop name="ChannelCount">1</prop>
					<prop name="InstrumentSubclass">HTC_VER_10</prop>
					<obj name="Container" class="HTCBlockType" version="1">
						<prop name="Id">bt96TC5</prop>
						<prop name="RowCount">8</prop>
						<prop name="ColCount">12</prop>
						<prop name="OvershootDnDelay">10</prop>
						<prop name="OvershootUpDelay">10</prop>
						<prop name="RampRateMaxDn">2.2</prop>
						<prop name="RampRateMaxUp">4.4</prop>
						<prop name="ReactionVolMin">10</prop>
						<prop name="ReactionVolMax">100</prop>
						<prop name="ReactionVolDefault">20</prop>
						<prop name="HorVertCrosstalkCoefficient">0.0003</prop>
						<prop name="DiagCrosstalkCoefficent">0.0001</prop>
					</obj>
					<prop name="MaxPositionsToSeek">96</prop>
					<obj name="DetectionFormats" class="DetectionFormats" version="2">
						<list name="emlist" count="1">
							<obj name="item" class="HTCDetectionFormat" version="1">
								<list name="emlist" count="1">
									<obj name="item" class="HTCChannel" version="2">
										<prop name="name">SYBR Green I / HRM Dye</prop>
										<prop name="Active">1</prop>
										<prop name="EmissionWL">510</prop>
										<prop name="ExcitationWL">465</prop>
										<prop name="IntgrTime">250</prop>
										<prop name="MaxIntgrTime">1000</prop>
										<prop name="MeltFactor">1.2</prop>
										<prop name="QuantFactor">20</prop>
									</obj>
								</list>
								<prop name="name">SYBR Green I / HRM Dye</prop>
								<prop name="Active">1</prop>
								<prop name="DefChannelNdx">0</prop>
								<prop name="DenominatorNdx">-1</prop>
								<prop name="ReadOnly">0</prop>
								<list name="EmissionWLAvail" count="6">
									<item>488</item>
									<item>510</item>
									<item>580</item>
									<item>610</item>
									<item>640</item>
									<item>660</item>
								</list>
								<list name="ExcitationWLAvail" count="5">
									<item>440</item>
									<item>465</item>
									<item>498</item>
									<item>533</item>
									<item>618</item>
								</list>
								<prop name="MeasuringMode">hmmDynamic</prop>
							</obj>
						</list>
						<prop name="DefFormatName">SYBR Green I / HRM Dye</prop>
					</obj>
					<list name="AcquisitionModes" count="4">
						<item>None</item>
						<item>Single</item>
						<item>Continuous</item>
						<item>Step</item>
					</list>
					<prop name="SeekTemp">30</prop>
					<prop name="SampleVolume">10</prop>
				</obj>
			</obj>
			<prop name="CompletedProgramNo">5</prop>
			<prop name="StopPoint">3</prop>
			<prop name="CarouselConstMoved">0</prop>
		</obj>
		<obj name="AnlsAndSampleInfo" class="AnlsAndSampleInfo" version="1">
			<obj name="AnlsPropTypes" class="PropertyTypeList" version="1">
				<list name="emlist" count="3">
					<obj name="item" class="SamplePropType" version="1">
						<prop name="name">Units</prop>
						<prop name="PropClass">QuantUnitsProp</prop>
						<prop name="IsChannelProperty">0</prop>
						<prop name="SelectorOrder">0</prop>
						<prop name="ShowInSelector">0</prop>
						<prop name="ShowInTable">0</prop>
						<prop name="TableOrder">0</prop>
					</obj>
					<obj name="item" class="SamplePropType" version="1">
						<prop name="name">ExtRef</prop>
						<prop name="PropClass">RQExtRefProp</prop>
						<prop name="IsChannelProperty">0</prop>
						<prop name="SelectorOrder">0</prop>
						<prop name="ShowInSelector">0</prop>
						<prop name="ShowInTable">0</prop>
						<prop name="TableOrder">0</prop>
					</obj>
					<obj name="item" class="SamplePropType" version="1">
						<prop name="name">Endpt External Experiment</prop>
						<prop name="PropClass">EndptGenoExtExp</prop>
						<prop name="IsChannelProperty">0</prop>
						<prop name="SelectorOrder">0</prop>
						<prop name="ShowInSelector">0</prop>
						<prop name="ShowInTable">0</prop>
						<prop name="TableOrder">0</prop>
					</obj>
				</list>
			</obj>
			<obj name="SamplePropTypes" class="PropertyTypeList" version="1">
				<list name="emlist" count="26">
					<obj name="item" class="SamplePosPropType" version="1">
						<prop name="name">Position</prop>
						<prop name="PropClass">GenSampleEditPosition</prop>
						<prop name="AnalysisClass">General</prop>
						<prop name="IsChannelProperty">0</prop>
						<prop name="SelectorOrder">0</prop>
						<prop name="ShowInSelector">0</prop>
						<prop name="ShowInTable">1</prop>
						<prop name="TableOrder">0</prop>
					</obj>
					<obj name="item" class="SamplePropType" version="1">
						<prop name="name">Color</prop>
						<prop name="PropClass">SamplePrefColor</prop>
						<prop name="AnalysisClass">General</prop>
						<prop name="IsChannelProperty">0</prop>
						<prop name="SelectorOrder">1</prop>
						<prop name="ShowInSelector">0</prop>
						<prop name="ShowInTable">1</prop>
						<prop name="TableOrder">1</prop>
					</obj>
					<obj name="item" class="SamplePropType" version="1">
						<prop name="name">Replicate of</prop>
						<prop name="PropClass">GenSampleEditReplicate</prop>
						<prop name="AnalysisClass">General</prop>
						<prop name="IsChannelProperty">0</prop>
						<prop name="SelectorOrder">2</prop>
						<prop name="ShowInSelector">0</prop>
						<prop name="ShowInTable">1</prop>
						<prop name="TableOrder">2</prop>
					</obj>
					<obj name="item" class="SamplePropType" version="1">
						<prop name="name">Sample Name</prop>
						<prop name="PropClass">GenSampleEditName</prop>
						<prop name="AnalysisClass">General</prop>
						<prop name="IsChannelProperty">0</prop>
						<prop name="SelectorOrder">3</prop>
						<prop name="ShowInSelector">1</prop>
						<prop name="ShowInTable">1</prop>
						<prop name="TableOrder">3</prop>
					</obj>
					<obj name="item" class="SamplePropType" version="1">
						<prop name="name">Subsets</prop>
						<prop name="PropClass">GenSampleEditSubset</prop>
						<prop name="AnalysisClass">General</prop>
						<prop name="IsChannelProperty">0</prop>
						<prop name="SelectorOrder">4</prop>
						<prop name="ShowInSelector">0</prop>
						<prop name="ShowInTable">0</prop>
						<prop name="TableOrder">4</prop>
					</obj>
					<obj name="item" class="SamplePropType" version="1">
						<prop name="name">Notes</prop>
						<prop name="PropClass">GenSampleEditNotes</prop>
						<prop name="AnalysisClass">General</prop>
						<prop name="IsChannelProperty">0</prop>
						<prop name="SelectorOrder">5</prop>
						<prop name="ShowInSelector">0</prop>
						<prop name="ShowInTable">0</prop>
						<prop name="TableOrder">5</prop>
					</obj>
					<obj name="item" class="SamplePropType" version="1">
						<prop name="name">Sample ID</prop>
						<prop name="PropClass">HTCSampleID</prop>
						<prop name="AnalysisClass">General</prop>
						<prop name="IsChannelProperty">0</prop>
						<prop name="SelectorOrder">6</prop>
						<prop name="ShowInSelector">0</prop>
						<prop name="ShowInTable">0</prop>
						<prop name="TableOrder">6</prop>
					</obj>
					<obj name="item" class="SamplePropType" version="1">
						<prop name="name">Sample Prep Notes</prop>
						<prop name="PropClass">HTCSamplePrepNotes</prop>
						<prop name="AnalysisClass">General</prop>
						<prop name="IsChannelProperty">0</prop>
						<prop name="SelectorOrder">7</prop>
						<prop name="ShowInSelector">0</prop>
						<prop name="ShowInTable">0</prop>
						<prop name="TableOrder">7</prop>
					</obj>
					<obj name="item" class="SamplePrefWidthType" version="1">
						<prop name="name">Width</prop>
						<prop name="PropClass">SamplePrefWidth</prop>
						<prop name="AnalysisClass">Sample preferences</prop>
						<prop name="IsChannelProperty">0</prop>
						<prop name="SelectorOrder">8</prop>
						<prop name="ShowInSelector">0</prop>
						<prop name="ShowInTable">0</prop>
						<prop name="TableOrder">8</prop>
					</obj>
					<obj name="item" class="SamplePrefLineStyleType" version="1">
						<prop name="name">Line Style</prop>
						<prop name="PropClass">SamplePrefLineStyle</prop>
						<prop name="AnalysisClass">Sample preferences</prop>
						<prop name="IsChannelProperty">0</prop>
						<prop name="SelectorOrder">9</prop>
						<prop name="ShowInSelector">0</prop>
						<prop name="ShowInTable">0</prop>
						<prop name="TableOrder">9</prop>
					</obj>
					<obj name="item" class="SamplePrefPointStyleType" version="1">
						<prop name="name">Point Style</prop>
						<prop name="PropClass">SamplePrefPointStyle</prop>
						<prop name="AnalysisClass">Sample preferences</prop>
						<prop name="IsChannelProperty">0</prop>
						<prop name="SelectorOrder">10</prop>
						<prop name="ShowInSelector">0</prop>
						<prop name="ShowInTable">0</prop>
						<prop name="TableOrder">10</prop>
					</obj>
					<obj name="item" class="SamplePropType" version="1">
						<prop name="name">Dominant Channel</prop>
						<prop name="PropClass">DominantChannelProp</prop>
						<prop name="AnalysisClass">Color Compensation Analysis</prop>
						<prop name="IsChannelProperty">0</prop>
						<prop name="SelectorOrder">11</prop>
						<prop name="ShowInSelector">0</prop>
						<prop name="ShowInTable">0</prop>
						<prop name="TableOrder">11</prop>
					</obj>
					<obj name="item" class="EndPtSampleTypePropertyType" version="1">
						<prop name="name">EndPt Sample Type</prop>
						<prop name="PropClass">GroupingSample</prop>
						<prop name="AnalysisClass">EndPtGenotyping</prop>
						<prop name="IsChannelProperty">0</prop>
						<prop name="SelectorOrder">12</prop>
						<prop name="ShowInSelector">0</prop>
						<prop name="ShowInTable">0</prop>
						<prop name="TableOrder">12</prop>
					</obj>
					<obj name="item" class="SamplePropType" version="1">
						<prop name="name">EndPt Genotype</prop>
						<prop name="PropClass">Genotype</prop>
						<prop name="AnalysisClass">EndPtGenotyping</prop>
						<prop name="IsChannelProperty">0</prop>
						<prop name="SelectorOrder">13</prop>
						<prop name="ShowInSelector">0</prop>
						<prop name="ShowInTable">0</prop>
						<prop name="TableOrder">13</prop>
					</obj>
					<obj name="item" class="SamplePropType" version="1">
						<prop name="name">Target Name</prop>
						<prop name="PropClass">TargetName</prop>
						<prop name="AnalysisClass">General</prop>
						<prop name="IsChannelProperty">1</prop>
						<prop name="SelectorOrder">22</prop>
						<prop name="ShowInSelector">1</prop>
						<prop name="ShowInTable">1</prop>
						<prop name="TableOrder">22</prop>
					</obj>
					<obj name="item" class="QuantSampleTypePropertyType" version="1">
						<prop name="name">Quantification Sample Type</prop>
						<prop name="PropClass">QuantSampleTypeProperty</prop>
						<prop name="AnalysisClass">Quantification Analysis</prop>
						<prop name="IsChannelProperty">1</prop>
						<prop name="SelectorOrder">15</prop>
						<prop name="ShowInSelector">0</prop>
						<prop name="ShowInTable">0</prop>
						<prop name="TableOrder">15</prop>
					</obj>
					<obj name="item" class="SamplePropType" version="1">
						<prop name="name">Concentration</prop>
						<prop name="PropClass">QuantConcProperty</prop>
						<prop name="AnalysisClass">Quantification Analysis</prop>
						<prop name="IsChannelProperty">1</prop>
						<prop name="SelectorOrder">16</prop>
						<prop name="ShowInSelector">1</prop>
						<prop name="ShowInTable">1</prop>
						<prop name="TableOrder">16</prop>
					</obj>
					<obj name="item" class="QuantCpType" version="1">
						<prop name="name">Cp Low</prop>
						<prop name="PropClass">QuantCpLowProp</prop>
						<prop name="AnalysisClass">Quantification Analysis</prop>
						<prop name="IsChannelProperty">1</prop>
						<prop name="SelectorOrder">17</prop>
						<prop name="ShowInSelector">0</prop>
						<prop name="ShowInTable">0</prop>
						<prop name="TableOrder">17</prop>
					</obj>
					<obj name="item" class="QuantCpType" version="1">
						<prop name="name">Cp High</prop>
						<prop name="PropClass">QuantCpHighProp</prop>
						<prop name="AnalysisClass">Quantification Analysis</prop>
						<prop name="IsChannelProperty">1</prop>
						<prop name="SelectorOrder">18</prop>
						<prop name="ShowInSelector">0</prop>
						<prop name="ShowInTable">0</prop>
						<prop name="TableOrder">18</prop>
					</obj>
					<obj name="item" class="GroupSampleTypePropertyType" version="1">
						<prop name="name">Melt Geno Sample Type</prop>
						<prop name="PropClass">GroupChannelTypeProp</prop>
						<prop name="AnalysisClass">Melt Geno</prop>
						<prop name="IsChannelProperty">1</prop>
						<prop name="SelectorOrder">19</prop>
						<prop name="ShowInSelector">0</prop>
						<prop name="ShowInTable">0</prop>
						<prop name="TableOrder">19</prop>
					</obj>
					<obj name="item" class="SamplePropType" version="1">
						<prop name="name">Melt Geno Genotype</prop>
						<prop name="PropClass">ChannelGenotype</prop>
						<prop name="AnalysisClass">Melt Geno</prop>
						<prop name="IsChannelProperty">1</prop>
						<prop name="SelectorOrder">20</prop>
						<prop name="ShowInSelector">0</prop>
						<prop name="ShowInTable">0</prop>
						<prop name="TableOrder">20</prop>
					</obj>
					<obj name="item" class="RQTargetPropertyType" version="1">
						<prop name="name">Target Type</prop>
						<prop name="PropClass">RQTargetProperty</prop>
						<prop name="AnalysisClass">Relative Quantification</prop>
						<prop name="IsChannelProperty">1</prop>
						<prop name="SelectorOrder">21</prop>
						<prop name="ShowInSelector">0</prop>
						<prop name="ShowInTable">0</prop>
						<prop name="TableOrder">21</prop>
					</obj>
					<obj name="item" class="RQSampleTargetPropertyType" version="1">
						<prop name="name">Combined Sample and Target Type</prop>
						<prop name="PropClass">RQSampleTargetProperty</prop>
						<prop name="AnalysisClass">Relative Quantification</prop>
						<prop name="IsChannelProperty">1</prop>
						<prop name="SelectorOrder">15</prop>
						<prop name="ShowInSelector">1</prop>
						<prop name="ShowInTable">1</prop>
						<prop name="TableOrder">15</prop>
					</obj>
					<obj name="item" class="SamplePropType" version="1">
						<prop name="name">Efficiency</prop>
						<prop name="PropClass">RQEffProp</prop>
						<prop name="AnalysisClass">Relative Quantification</prop>
						<prop name="IsChannelProperty">1</prop>
						<prop name="SelectorOrder">23</prop>
						<prop name="ShowInSelector">0</prop>
						<prop name="ShowInTable">1</prop>
						<prop name="TableOrder">23</prop>
					</obj>
					<obj name="item" class="GroupSampleTypePropertyTypeNoPos" version="1">
						<prop name="name">Scanning Sample Type</prop>
						<prop name="PropClass">GroupChannelTypeProp</prop>
						<prop name="AnalysisClass">Scanning</prop>
						<prop name="IsChannelProperty">1</prop>
						<prop name="SelectorOrder">24</prop>
						<prop name="ShowInSelector">0</prop>
						<prop name="ShowInTable">0</prop>
						<prop name="TableOrder">24</prop>
					</obj>
					<obj name="item" class="SamplePropType" version="1">
						<prop name="name">Scanning Genotype</prop>
						<prop name="PropClass">ChannelGenotype</prop>
						<prop name="AnalysisClass">Scanning</prop>
						<prop name="IsChannelProperty">1</prop>
						<prop name="SelectorOrder">25</prop>
						<prop name="ShowInSelector">0</prop>
						<prop name="ShowInTable">0</prop>
						<prop name="TableOrder">25</prop>
					</obj>
				</list>
			</obj>
			<obj name="SelectedChannels" class="TEMIntegerSet" version="1">
				<list name="Items" count="1">
					<prop name="Item">0</prop>
				</list>
			</obj>
			<obj name="AnalysisProperties" class="ExpPropList" version="1">
				<list name="emlist" count="3">
					<obj name="PropertyObject" class="EndptGenoExtExp" version="3">
						<prop name="PropertyTypeName">Endpt External Experiment</prop>
					</obj>
					<obj name="PropertyObject" class="RQExtRefProp" version="3">
						<prop name="PropertyTypeName">ExtRef</prop>
						<prop name="RefExpProg">-1</prop>
					</obj>
					<obj name="PropertyObject" class="QuantUnitsProp" version="3">
						<prop name="PropertyTypeName">Units</prop>
					</obj>
				</list>
			</obj>
			<obj name="SampleInfoList" class="SamplePropInfoList" version="1">
				<list name="emlist" count="96">
					<obj name="item" class="SamplePropInfo" version="1">
						<obj name="ChannelProperties" class="ChanPropList" version="2">
							<obj name="ChannelProperties" class="EMList" version="1">
								<list name="emlist" count="1">
									<obj name="item" class="PropertyList" version="1">
										<list name="emlist" count="12">
											<obj name="PropertyObject" class="RQSampleTargetProperty" version="4">
												<prop name="PropertyTypeName">Combined Sample and Target Type</prop>
												<prop name="Position">0</prop>
												<prop name="IsDefault">0</prop>
												<obj name="ChannelProp" class="ChannelProperty" version="1">
													<prop name="ChannelIdx">0</prop>
												</obj>
											</obj>
											<obj name="PropertyObject" class="QuantConcProperty" version="4">
												<prop name="PropertyTypeName">Concentration</prop>
												<prop name="Position">0</prop>
												<prop name="IsDefault">1</prop>
												<prop name="Concentration">0</prop>
												<obj name="ChannelProp" class="ChannelProperty" version="1">
													<prop name="ChannelIdx">0</prop>
												</obj>
												<prop name="ReadOnly">1</prop>
											</obj>
											<obj name="PropertyObject" class="QuantCpHighProp" version="4">
												<prop name="PropertyTypeName">Cp High</prop>
												<prop name="Position">0</prop>
												<prop name="IsDefault">1</prop>
												<prop name="CpRangeHigh">0</prop>
												<obj name="ChannelProp" class="ChannelProperty" version="1">
													<prop name="ChannelIdx">0</prop>
												</obj>
												<prop name="ReadOnly">0</prop>
											</obj>
											<obj name="PropertyObject" class="QuantCpLowProp" version="4">
												<prop name="PropertyTypeName">Cp Low</prop>
												<prop name="Position">0</prop>
												<prop name="IsDefault">1</prop>
												<prop name="CpRangeLow">0</prop>
												<obj name="ChannelProp" class="ChannelProperty" version="1">
													<prop name="ChannelIdx">0</prop>
												</obj>
												<prop name="ReadOnly">0</prop>
											</obj>
											<obj name="PropertyObject" class="RQEffProp" version="4">
												<prop name="PropertyTypeName">Efficiency</prop>
												<prop name="Position">0</prop>
												<prop name="IsDefault">1</prop>
												<prop name="Efficiency">2</prop>
												<obj name="ChannelProp" class="ChannelProperty" version="1">
													<prop name="ChannelIdx">0</prop>
												</obj>
											</obj>
											<obj name="PropertyObject" class="ChannelGenotype" version="4">
												<prop name="PropertyTypeName">Melt Geno Genotype</prop>
												<prop name="Position">0</prop>
												<prop name="IsDefault">1</prop>
												<prop name="ReadOnly">1</prop>
												<obj name="ChannelProp" class="ChannelProperty" version="1">
													<prop name="ChannelIdx">0</prop>
												</obj>
											</obj>
											<obj name="PropertyObject" class="GroupChannelTypeProp" version="4">
												<prop name="PropertyTypeName">Melt Geno Sample Type</prop>
												<prop name="Position">0</prop>
												<prop name="IsDefault">0</prop>
												<prop name="GroupSampleType">mstUnknown</prop>
												<obj name="ChannelProp" class="ChannelProperty" version="1">
													<prop name="ChannelIdx">0</prop>
												</obj>
											</obj>
											<obj name="PropertyObject" class="QuantSampleTypeProperty" version="4">
												<prop name="PropertyTypeName">Quantification Sample Type</prop>
												<prop name="Position">0</prop>
												<prop name="IsDefault">0</prop>
												<prop name="SampleType">qsPosCalibrator</prop>
												<obj name="ChannelProp" class="ChannelProperty" version="1">
													<prop name="ChannelIdx">0</prop>
												</obj>
											</obj>
											<obj name="PropertyObject" class="ChannelGenotype" version="4">
												<prop name="PropertyTypeName">Scanning Genotype</prop>
												<prop name="Position">0</prop>
												<prop name="IsDefault">1</prop>
												<prop name="ReadOnly">1</prop>
												<obj name="ChannelProp" class="ChannelProperty" version="1">
													<prop name="ChannelIdx">0</prop>
												</obj>
											</obj>
											<obj name="PropertyObject" class="GroupChannelTypeProp" version="4">
												<prop name="PropertyTypeName">Scanning Sample Type</prop>
												<prop name="Position">0</prop>
												<prop name="IsDefault">0</prop>
												<prop name="GroupSampleType">mstUnknown</prop>
												<obj name="ChannelProp" class="ChannelProperty" version="1">
													<prop name="ChannelIdx">0</prop>
												</obj>
											</obj>
											<obj name="PropertyObject" class="TargetName" version="4">
												<prop name="PropertyTypeName">Target Name</prop>
												<prop name="Position">0</prop>
												<prop name="IsDefault">0</prop>
												<prop name="name">ACT</prop>
												<obj name="ChannelProp" class="ChannelProperty" version="1">
													<prop name="ChannelIdx">0</prop>
												</obj>
											</obj>
											<obj name="PropertyObject" class="RQTargetProperty" version="4">
												<prop name="PropertyTypeName">Target Type</prop>
												<prop name="Position">0</prop>
												<prop name="IsDefault">0</prop>
												<prop name="TargetType">dtReference</prop>
												<obj name="ChannelProp" class="ChannelProperty" version="1">
													<prop name="ChannelIdx">0</prop>
												</obj>
											</obj>
										</list>
									</obj>
								</list>
							</obj>
						</obj>
						<prop name="ChannelPropertyCount">1</prop>
						<prop name="ContainerPosition">0</prop>
						<prop name="HasSampleProperties">1</prop>
						<obj name="SampleProperties" class="PropertyList" version="1">
							<list name="emlist" count="14">
								<obj name="PropertyObject" class="SamplePrefColor" version="4">
									<prop name="PropertyTypeName">Color</prop>
									<prop name="Position">0</prop>
									<prop name="IsDefault">0</prop>
									<prop name="Color">$00FF8000</prop>
								</obj>
								<obj name="PropertyObject" class="DominantChannelProp" version="4">
									<prop name="PropertyTypeName">Dominant Channel</prop>
									<prop name="Position">0</prop>
									<prop name="IsDefault">0</prop>
									<prop name="DominantChannel">0</prop>
								</obj>
								<obj name="PropertyObject" class="Genotype" version="4">
									<prop name="PropertyTypeName">EndPt Genotype</prop>
									<prop name="Position">0</prop>
									<prop name="IsDefault">1</prop>
									<prop name="ReadOnly">1</prop>
								</obj>
								<obj name="PropertyObject" class="GroupingSample" version="4">
									<prop name="PropertyTypeName">EndPt Sample Type</prop>
									<prop name="Position">0</prop>
									<prop name="IsDefault">0</prop>
									<prop name="GroupSampleType">mstUnknown</prop>
								</obj>
								<obj name="PropertyObject" class="SamplePrefLineStyle" version="4">
									<prop name="PropertyTypeName">Line Style</prop>
									<prop name="Position">0</prop>
									<prop name="IsDefault">0</prop>
									<prop name="LineStyle">psSolid</prop>
								</obj>
								<obj name="PropertyObject" class="GenSampleEditNotes" version="4">
									<prop name="PropertyTypeName">Notes</prop>
									<prop name="Position">0</prop>
									<prop name="IsDefault">1</prop>
								</obj>
								<obj name="PropertyObject" class="SamplePrefPointStyle" version="4">
									<prop name="PropertyTypeName">Point Style</prop>
									<prop name="Position">0</prop>
									<prop name="IsDefault">0</prop>
									<prop name="PointStyle">psNothing</prop>
								</obj>
								<obj name="PropertyObject" class="GenSampleEditPosition" version="4">
									<prop name="PropertyTypeName">Position</prop>
									<prop name="Position">0</prop>
									<prop name="IsDefault">1</prop>
								</obj>
								<obj name="PropertyObject" class="GenSampleEditReplicate" version="4">
									<prop name="PropertyTypeName">Replicate of</prop>
									<prop name="Position">0</prop>
									<prop name="IsDefault">0</prop>
									<prop name="ReplicateOf">0</prop>
								</obj>
								<obj name="PropertyObject" class="HTCSampleID" version="4">
									<prop name="PropertyTypeName">Sample ID</prop>
									<prop name="Position">0</prop>
									<prop name="IsDefault">1</prop>
								</obj>
								<obj name="PropertyObject" class="GenSampleEditName" version="4">
									<prop name="PropertyTypeName">Sample Name</prop>
									<prop name="Position">0</prop>
									<prop name="IsDefault">0</prop>
									<prop name="name">NC</prop>
								</obj>
								<obj name="PropertyObject" class="HTCSamplePrepNotes" version="4">
									<prop name="PropertyTypeName">Sample Prep Notes</prop>
									<prop name="Position">0</prop>
									<prop name="IsDefault">1</prop>
								</obj>
								<obj name="PropertyObject" class="GenSampleEditSubset" version="4">
									<prop name="PropertyTypeName">Subsets</prop>
									<prop name="Position">0</prop>
									<prop name="IsDefault">1</prop>
								</obj>
								<obj name="PropertyObject" class="SamplePrefWidth" version="5">
									<prop name="PropertyTypeName">Width</prop>
									<prop name="Position">0</prop>
									<prop name="IsDefault">1</prop>
									<prop name="Width">1</prop>
								</obj>
							</list>
						</obj>
					</obj>
					<obj name="item" class="SamplePropInfo" version="1">
						<obj name="ChannelProperties" class="ChanPropList" version="2">
							<obj name="ChannelProperties" class="EMList" version="1">
								<list name="emlist" count="1">
									<obj name="item" class="PropertyList" version="1">
										<list name="emlist" count="12">
											<obj name="PropertyObject" class="RQSampleTargetProperty" version="4">
												<prop name="PropertyTypeName">Combined Sample and Target Type</prop>
												<prop name="Position">1</prop>
												<prop name="IsDefault">0</prop>
												<obj name="ChannelProp" class="ChannelProperty" version="1">
													<prop name="ChannelIdx">0</prop>
												</obj>
											</obj>
											<obj name="PropertyObject" class="QuantConcProperty" version="4">
												<prop name="PropertyTypeName">Concentration</prop>
												<prop name="Position">1</prop>
												<prop name="IsDefault">1</prop>
												<prop name="Concentration">0</prop>
												<obj name="ChannelProp" class="ChannelProperty" version="1">
													<prop name="ChannelIdx">0</prop>
												</obj>
												<prop name="ReadOnly">1</prop>
											</obj>
											<obj name="PropertyObject" class="QuantCpHighProp" version="4">
												<prop name="PropertyTypeName">Cp High</prop>
												<prop name="Position">1</prop>
												<prop name="IsDefault">1</prop>
												<prop name="CpRangeHigh">0</prop>
												<obj name="ChannelProp" class="ChannelProperty" version="1">
													<prop name="ChannelIdx">0</prop>
												</obj>
												<prop name="ReadOnly">0</prop>
											</obj>
											<obj name="PropertyObject" class="QuantCpLowProp" version="4">
												<prop name="PropertyTypeName">Cp Low</prop>
												<prop name="Position">1</prop>
												<prop name="IsDefault">1</prop>
												<prop name="CpRangeLow">0</prop>
												<obj name="ChannelProp" class="ChannelProperty" version="1">
													<prop name="ChannelIdx">0</prop>
												</obj>
												<prop name="ReadOnly">0</prop>
											</obj>
											<obj name="PropertyObject" class="RQEffProp" version="4">
												<prop name="PropertyTypeName">Efficiency</prop>
												<prop name="Position">1</prop>
												<prop name="IsDefault">1</prop>
												<prop name="Efficiency">2</prop>
												<obj name="ChannelProp" class="ChannelProperty" version="1">
													<prop name="ChannelIdx">0</prop>
												</obj>
											</obj>
											<obj name="PropertyObject" class="ChannelGenotype" version="4">
												<prop name="PropertyTypeName">Melt Geno Genotype</prop>
												<prop name="Position">1</prop>
												<prop name="IsDefault">1</prop>
												<prop name="ReadOnly">1</prop>
												<obj name="ChannelProp" class="ChannelProperty" version="1">
													<prop name="ChannelIdx">0</prop>
												</obj>
											</obj>
											<obj name="PropertyObject" class="GroupChannelTypeProp" version="4">
												<prop name="PropertyTypeName">Melt Geno Sample Type</prop>
												<prop name="Position">1</prop>
												<prop name="IsDefault">0</prop>
												<prop name="GroupSampleType">mstUnknown</prop>
												<obj name="ChannelProp" class="ChannelProperty" version="1">
													<prop name="ChannelIdx">0</prop>
												</obj>
											</obj>
											<obj name="PropertyObject" class="QuantSampleTypeProperty" version="4">
												<prop name="PropertyTypeName">Quantification Sample Type</prop>
												<prop name="Position">1</prop>
												<prop name="IsDefault">0</prop>
												<prop name="SampleType">qsPosCalibrator</prop>
												<obj name="ChannelProp" class="ChannelProperty" version="1">
													<prop name="ChannelIdx">0</prop>
												</obj>
											</obj>
											<obj name="PropertyObject" class="ChannelGenotype" version="4">
												<prop name="PropertyTypeName">Scanning Genotype</prop>
												<prop name="Position">1</prop>
												<prop name="IsDefault">1</prop>
												<prop name="ReadOnly">1</prop>
												<obj name="ChannelProp" class="ChannelProperty" version="1">
													<prop name="ChannelIdx">0</prop>
												</obj>
											</obj>
											<obj name="PropertyObject" class="GroupChannelTypeProp" version="4">
												<prop name="PropertyTypeName">Scanning Sample Type</prop>
												<prop name="Position">1</prop>
												<prop name="IsDefault">0</prop>
												<prop name="GroupSampleType">mstUnknown</prop>
												<obj name="ChannelProp" class="ChannelProperty" version="1">
													<prop name="ChannelIdx">0</prop>
												</obj>
											</obj>
											<obj name="PropertyObject" class="TargetName" version="4">
												<prop name="PropertyTypeName">Target Name</prop>
												<prop name="Position">1</prop>
												<prop name="IsDefault">0</prop>
												<prop name="name">ACT</prop>
												<obj name="ChannelProp" class="ChannelProperty" version="1">
													<prop name="ChannelIdx">0</prop>
												</obj>
											</obj>
											<obj name="PropertyObject" class="RQTargetProperty" version="4">
												<prop name="PropertyTypeName">Target Type</prop>
												<prop name="Position">1</prop>
												<prop name="IsDefault">0</prop>
												<prop name="TargetType">dtReference</prop>
												<obj name="ChannelProp" class="ChannelProperty" version="1">
													<prop name="ChannelIdx">0</prop>
												</obj>
											</obj>
										</list>
									</obj>
								</list>
							</obj>
						</obj>
						<prop name="ChannelPropertyCount">1</prop>
						<prop name="ContainerPosition">1</prop>
						<prop name="HasSampleProperties">1</prop>
						<obj name="SampleProperties" class="PropertyList" version="1">
							<list name="emlist" count="14">
								<obj name="PropertyObject" class="SamplePrefColor" version="4">
									<prop name="PropertyTypeName">Color</prop>
									<prop name="Position">1</prop>
									<prop name="IsDefault">0</prop>
									<prop name="Color">clRed</prop>
								</obj>
								<obj name="PropertyObject" class="DominantChannelProp" version="4">
									<prop name="PropertyTypeName">Dominant Channel</prop>
									<prop name="Position">1</prop>
									<prop name="IsDefault">0</prop>
									<prop name="DominantChannel">0</prop>
								</obj>
								<obj name="PropertyObject" class="Genotype" version="4">
									<prop name="PropertyTypeName">EndPt Genotype</prop>
									<prop name="Position">1</prop>
									<prop name="IsDefault">1</prop>
									<prop name="ReadOnly">1</prop>
								</obj>
								<obj name="PropertyObject" class="GroupingSample" version="4">
									<prop name="PropertyTypeName">EndPt Sample Type</prop>
									<prop name="Position">1</prop>
									<prop name="IsDefault">0</prop>
									<prop name="GroupSampleType">mstUnknown</prop>
								</obj>
								<obj name="PropertyObject" class="SamplePrefLineStyle" version="4">
									<prop name="PropertyTypeName">Line Style</prop>
									<prop name="Position">1</prop>
									<prop name="IsDefault">0</prop>
									<prop name="LineStyle">psSolid</prop>
								</obj>
								<obj name="PropertyObject" class="GenSampleEditNotes" version="4">
									<prop name="PropertyTypeName">Notes</prop>
									<prop name="Position">1</prop>
									<prop name="IsDefault">1</prop>
								</obj>
								<obj name="PropertyObject" class="SamplePrefPointStyle" version="4">
									<prop name="PropertyTypeName">Point Style</prop>
									<prop name="Position">1</prop>
									<prop name="IsDefault">0</prop>
									<prop name="PointStyle">psNothing</prop>
								</obj>
								<obj name="PropertyObject" class="GenSampleEditPosition" version="4">
									<prop name="PropertyTypeName">Position</prop>
									<prop name="Position">1</prop>
									<prop name="IsDefault">1</prop>
								</obj>
								<obj name="PropertyObject" class="GenSampleEditReplicate" version="4">
									<prop name="PropertyTypeName">Replicate of</prop>
									<prop name="Position">1</prop>
									<prop name="IsDefault">0</prop>
									<prop name="ReplicateOf">0</prop>
								</obj>
								<obj name="PropertyObject" class="HTCSampleID" version="4">
									<prop name="PropertyTypeName">Sample ID</prop>
									<prop name="Position">1</prop>
									<prop name="IsDefault">1</prop>
								</obj>
								<obj name="PropertyObject" class="GenSampleEditName" version="4">
									<prop name="PropertyTypeName">Sample Name</prop>
									<prop name="Position">1</prop>
									<prop name="IsDefault">0</prop>
									<prop name="name">NC</prop>
								</obj>
								<obj name="PropertyObject" class="HTCSamplePrepNotes" version="4">
									<prop name="PropertyTypeName">Sample Prep Notes</prop>
									<prop name="Position">1</prop>
									<prop name="IsDefault">1</prop>
								</obj>
								<obj name="PropertyObject" class="GenSampleEditSubset" version="4">
									<prop name="PropertyTypeName">Subsets</prop>
									<prop name="Position">1</prop>
									<prop name="IsDefault">1</prop>
								</obj>
								<obj name="PropertyObject" class="SamplePrefWidth" version="5">
									<prop name="PropertyTypeName">Width</prop>
									<prop name="Position">1</prop>
									<prop name="IsDefault">1</prop>
									<prop name="Width">1</prop>
								</obj>
							</list>
						</obj>
					</obj>
					<obj name="item" class="SamplePropInfo" version="1">
						<obj name="ChannelProperties" class="ChanPropList" version="2">
							<obj name="ChannelProperties" class="EMList" version="1">
								<list name="emlist" count="1">
									<obj name="item" class="PropertyList" version="1">
										<list name="emlist" count="12">
											<obj name="PropertyObject" class="RQSampleTargetProperty" version="4">
												<prop name="PropertyTypeName">Combined Sample and Target Type</prop>
												<prop name="Position">2</prop>
												<prop name="IsDefault">0</prop>
												<obj name="ChannelProp" class="ChannelProperty" version="1">
													<prop name="ChannelIdx">0</prop>
												</obj>
											</obj>
											<obj name="PropertyObject" class="QuantConcProperty" version="4">
												<prop name="PropertyTypeName">Concentration</prop>
												<prop name="Position">2</prop>
												<prop name="IsDefault">1</prop>
												<prop name="Concentration">0</prop>
												<obj name="ChannelProp" class="ChannelProperty" version="1">
													<prop name="ChannelIdx">0</prop>
												</obj>
												<prop name="ReadOnly">1</prop>
											</obj>
											<obj name="PropertyObject" class="QuantCpHighProp" version="4">
												<prop name="PropertyTypeName">Cp High</prop>
												<prop name="Position">2</prop>
												<prop name="IsDefault">1</prop>
												<prop name="CpRangeHigh">0</prop>
												<obj name="ChannelProp" class="ChannelProperty" version="1">
													<prop name="ChannelIdx">0</prop>
												</obj>
												<prop name="ReadOnly">0</prop>
											</obj>
											<obj name="PropertyObject" class="QuantCpLowProp" version="4">
												<prop name="PropertyTypeName">Cp Low</prop>
												<prop name="Position">2</prop>
												<prop name="IsDefault">1</prop>
												<prop name="CpRangeLow">0</prop>
												<obj name="ChannelProp" class="ChannelProperty" version="1">
													<prop name="ChannelIdx">0</prop>
												</obj>
												<prop name="ReadOnly">0</prop>
											</obj>
											<obj name="PropertyObject" class="RQEffProp" version="4">
												<prop name="PropertyTypeName">Efficiency</prop>
												<prop name="Position">2</prop>
												<prop name="IsDefault">1</prop>
												<prop name="Efficiency">2</prop>
												<obj name="ChannelProp" class="ChannelProperty" version="1">
													<prop name="ChannelIdx">0</prop>
												</obj>
											</obj>
											<obj name="PropertyObject" class="ChannelGenotype" version="4">
												<prop name="PropertyTypeName">Melt Geno Genotype</prop>
												<prop name="Position">2</prop>
												<prop name="IsDefault">1</prop>
												<prop name="ReadOnly">1</prop>
												<obj name="ChannelProp" class="ChannelProperty" version="1">
													<prop name="ChannelIdx">0</prop>
												</obj>
											</obj>
											<obj name="PropertyObject" class="GroupChannelTypeProp" version="4">
												<prop name="PropertyTypeName">Melt Geno Sample Type</prop>
												<prop name="Position">2</prop>
												<prop name="IsDefault">0</prop>
												<prop name="GroupSampleType">mstUnknown</prop>
												<obj name="ChannelProp" class="ChannelProperty" version="1">
													<prop name="ChannelIdx">0</prop>
												</obj>
											</obj>
											<obj name="PropertyObject" class="QuantSampleTypeProperty" version="4">
												<prop name="PropertyTypeName">Quantification Sample Type</prop>
												<prop name="Position">2</prop>
												<prop name="IsDefault">0</prop>
												<prop name="SampleType">qsPosCalibrator</prop>
												<obj name="ChannelProp" class="ChannelProperty" version="1">
													<prop name="ChannelIdx">0</prop>
												</obj>
											</obj>
											<obj name="PropertyObject" class="ChannelGenotype" version="4">
												<prop name="PropertyTypeName">Scanning Genotype</prop>
												<prop name="Position">2</prop>
												<prop name="IsDefault">1</prop>
												<prop name="ReadOnly">1</prop>
												<obj name="ChannelProp" class="ChannelProperty" version="1">
													<prop name="ChannelIdx">0</prop>
												</obj>
											</obj>
											<obj name="PropertyObject" class="GroupChannelTypeProp" version="4">
												<prop name="PropertyTypeName">Scanning Sample Type</prop>
												<prop name="Position">2</prop>
												<prop name="IsDefault">0</prop>
												<prop name="GroupSampleType">mstUnknown</prop>
												<obj name="ChannelProp" class="ChannelProperty" version="1">
													<prop name="ChannelIdx">0</prop>
												</obj>
											</obj>
											<obj name="PropertyObject" class="TargetName" version="4">
												<prop name="PropertyTypeName">Target Name</prop>
												<prop name="Position">2</prop>
												<prop name="IsDefault">0</prop>
												<prop name="name">ACT</prop>
												<obj name="ChannelProp" class="ChannelProperty" version="1">
													<prop name="ChannelIdx">0</prop>
												</obj>
											</obj>
											<obj name="PropertyObject" class="RQTargetProperty" version="4">
												<prop name="PropertyTypeName">Target Type</prop>
												<prop name="Position">2</prop>
												<prop name="IsDefault">0</prop>
												<prop name="TargetType">dtReference</prop>
												<obj name="ChannelProp" class="ChannelProperty" version="1">
													<prop name="ChannelIdx">0</prop>
												</obj>
											</obj>
										</list>
									</obj>
								</list>
							</obj>
						</obj>
						<prop name="ChannelPropertyCount">1</prop>
						<prop name="ContainerPosition">2</prop>
						<prop name="HasSampleProperties">1</prop>
						<obj name="SampleProperties" class="PropertyList" version="1">
							<list name="emlist" count="14">
								<obj name="PropertyObject" class="SamplePrefColor" version="4">
									<prop name="PropertyTypeName">Color</prop>
									<prop name="Position">2</prop>
									<prop name="IsDefault">0</prop>
									<prop name="Color">$0030D700</prop>
								</obj>
								<obj name="PropertyObject" class="DominantChannelProp" version="4">
									<prop name="PropertyTypeName">Dominant Channel</prop>
									<prop name="Position">2</prop>
									<prop name="IsDefault">0</prop>
									<prop name="DominantChannel">0</prop>
								</obj>
								<obj name="PropertyObject" class="Genotype" version="4">
									<prop name="PropertyTypeName">EndPt Genotype</prop>
									<prop name="Position">2</prop>
									<prop name="IsDefault">1</prop>
									<prop name="ReadOnly">1</prop>
								</obj>
								<obj name="PropertyObject" class="GroupingSample" version="4">
									<prop name="PropertyTypeName">EndPt Sample Type</prop>
									<prop name="Position">2</prop>
									<prop name="IsDefault">0</prop>
									<prop name="GroupSampleType">mstUnknown</prop>
								</obj>
								<obj name="PropertyObject" class="SamplePrefLineStyle" version="4">
									<prop name="PropertyTypeName">Line Style</prop>
									<prop name="Position">2</prop>
									<prop name="IsDefault">0</prop>
									<prop name="LineStyle">psSolid</prop>
								</obj>
								<obj name="PropertyObject" class="GenSampleEditNotes" version="4">
									<prop name="PropertyTypeName">Notes</prop>
									<prop name="Position">2</prop>
									<prop name="IsDefault">1</prop>
								</obj>
								<obj name="PropertyObject" class="SamplePrefPointStyle" version="4">
									<prop name="PropertyTypeName">Point Style</prop>
									<prop name="Position">2</prop>
									<prop name="IsDefault">0</prop>
									<prop name="PointStyle">psNothing</prop>
								</obj>
								<obj name="PropertyObject" class="GenSampleEditPosition" version="4">
									<prop name="PropertyTypeName">Position</prop>
									<prop name="Position">2</prop>
									<prop name="IsDefault">1</prop>
								</obj>
								<obj name="PropertyObject" class="GenSampleEditReplicate" version="4">
									<prop name="PropertyTypeName">Replicate of</prop>
									<prop name="Position">2</prop>
									<prop name="IsDefault">0</prop>
									<prop name="ReplicateOf">0</prop>
								</obj>
								<obj name="PropertyObject" class="HTCSampleID" version="4">
									<prop name="PropertyTypeName">Sample ID</prop>
									<prop name="Position">2</prop>
									<prop name="IsDefault">1</prop>
								</obj>
								<obj name="PropertyObject" class="GenSampleEditName" version="4">
									<prop name="PropertyTypeName">Sample Name</prop>
									<prop name="Position">2</prop>
									<prop name="IsDefault">0</prop>
									<prop name="name">NC</prop>
								</obj>
								<obj name="PropertyObject" class="HTCSamplePrepNotes" version="4">
									<prop name="PropertyTypeName">Sample Prep Notes</prop>
									<prop name="Position">2</prop>
									<prop name="IsDefault">1</prop>
								</obj>
								<obj name="PropertyObject" class="GenSampleEditSubset" version="4">
									<prop name="PropertyTypeName">Subsets</prop>
									<prop name="Position">2</prop>
									<prop name="IsDefault">1</prop>
								</obj>
								<obj name="PropertyObject" class="SamplePrefWidth" version="5">
									<prop name="PropertyTypeName">Width</prop>
									<prop name="Position">2</prop>
									<prop name="IsDefault">1</prop>
									<prop name="Width">1</prop>
								</obj>
							</list>
						</obj>
					</obj>
					<obj name="item" class="SamplePropInfo" version="1">
						<obj name="ChannelProperties" class="ChanPropList" version="2">
							<obj name="ChannelProperties" class="EMList" version="1">
								<list name="emlist" count="1">
									<obj name="item" class="PropertyList" version="1">
										<list name="emlist" count="12">
											<obj name="PropertyObject" class="RQSampleTargetProperty" version="4">
												<prop name="PropertyTypeName">Combined Sample and Target Type</prop>
												<prop name="Position">3</prop>
												<prop name="IsDefault">0</prop>
												<obj name="ChannelProp" class="ChannelProperty" version="1">
													<prop name="ChannelIdx">0</prop>
												</obj>
											</obj>
											<obj name="PropertyObject" class="QuantConcProperty" version="4">
												<prop name="PropertyTypeName">Concentration</prop>
												<prop name="Position">3</prop>
												<prop name="IsDefault">1</prop>
												<prop name="Concentration">0</prop>
												<obj name="ChannelProp" class="ChannelProperty" version="1">
													<prop name="ChannelIdx">0</prop>
												</obj>
												<prop name="ReadOnly">1</prop>
											</obj>
											<obj name="PropertyObject" class="QuantCpHighProp" version="4">
												<prop name="PropertyTypeName">Cp High</prop>
												<prop name="Position">3</prop>
												<prop name="IsDefault">1</prop>
												<prop name="CpRangeHigh">0</prop>
												<obj name="ChannelProp" class="ChannelProperty" version="1">
													<prop name="ChannelIdx">0</prop>
												</obj>
												<prop name="ReadOnly">0</prop>
											</obj>
											<obj name="PropertyObject" class="QuantCpLowProp" version="4">
												<prop name="PropertyTypeName">Cp Low</prop>
												<prop name="Position">3</prop>
												<prop name="IsDefault">1</prop>
												<prop name="CpRangeLow">0</prop>
												<obj name="ChannelProp" class="ChannelProperty" version="1">
													<prop name="ChannelIdx">0</prop>
												</obj>
												<prop name="ReadOnly">0</prop>
											</obj>
											<obj name="PropertyObject" class="RQEffProp" version="4">
												<prop name="PropertyTypeName">Efficiency</prop>
												<prop name="Position">3</prop>
												<prop name="IsDefault">1</prop>
												<prop name="Efficiency">2</prop>
												<obj name="ChannelProp" class="ChannelProperty" version="1">
													<prop name="ChannelIdx">0</prop>
												</obj>
											</obj>
											<obj name="PropertyObject" class="ChannelGenotype" version="4">
												<prop name="PropertyTypeName">Melt Geno Genotype</prop>
												<prop name="Position">3</prop>
												<prop name="IsDefault">1</prop>
												<prop name="ReadOnly">1</prop>
												<obj name="ChannelProp" class="ChannelProperty" version="1">
													<prop name="ChannelIdx">0</prop>
												</obj>
											</obj>
											<obj name="PropertyObject" class="GroupChannelTypeProp" version="4">
												<prop name="PropertyTypeName">Melt Geno Sample Type</prop>
												<prop name="Position">3</prop>
												<prop name="IsDefault">0</prop>
												<prop name="GroupSampleType">mstUnknown</prop>
												<obj name="ChannelProp" class="ChannelProperty" version="1">
													<prop name="ChannelIdx">0</prop>
												</obj>
											</obj>
											<obj name="PropertyObject" class="QuantSampleTypeProperty" version="4">
												<prop name="PropertyTypeName">Quantification Sample Type</prop>
												<prop name="Position">3</prop>
												<prop name="IsDefault">0</prop>
												<prop name="SampleType">qsPosCalibrator</prop>
												<obj name="ChannelProp" class="ChannelProperty" version="1">
													<prop name="ChannelIdx">0</prop>
												</obj>
											</obj>
											<obj name="PropertyObject" class="ChannelGenotype" version="4">
												<prop name="PropertyTypeName">Scanning Genotype</prop>
												<prop name="Position">3</prop>
												<prop name="IsDefault">1</prop>
												<prop name="ReadOnly">1</prop>
												<obj name="ChannelProp" class="ChannelProperty" version="1">
													<prop name="ChannelIdx">0</prop>
												</obj>
											</obj>
											<obj name="PropertyObject" class="GroupChannelTypeProp" version="4">
												<prop name="PropertyTypeName">Scanning Sample Type</prop>
												<prop name="Position">3</prop>
												<prop name="IsDefault">0</prop>
												<prop name="GroupSampleType">mstUnknown</prop>
												<obj name="ChannelProp" class="ChannelProperty" version="1">
													<prop name="ChannelIdx">0</prop>
												</obj>
											</obj>
											<obj name="PropertyObject" class="TargetName" version="4">
												<prop name="PropertyTypeName">Target Name</prop>
												<prop name="Position">3</prop>
												<prop name="IsDefault">0</prop>
												<prop name="name">C1QTNF1</prop>
												<obj name="ChannelProp" class="ChannelProperty" version="1">
													<prop name="ChannelIdx">0</prop>
												</obj>
											</obj>
											<obj name="PropertyObject" class="RQTargetProperty" version="4">
												<prop name="PropertyTypeName">Target Type</prop>
												<prop name="Position">3</prop>
												<prop name="IsDefault">0</prop>
												<prop name="TargetType">dtTarget</prop>
												<obj name="ChannelProp" class="ChannelProperty" version="1">
													<prop name="ChannelIdx">0</prop>
												</obj>
											</obj>
										</list>
									</obj>
								</list>
							</obj>
						</obj>
						<prop name="ChannelPropertyCount">1</prop>
						<prop name="ContainerPosition">3</prop>
						<prop name="HasSampleProperties">1</prop>
						<obj name="SampleProperties" class="PropertyList" version="1">
							<list name="emlist" count="14">
								<obj name="PropertyObject" class="SamplePrefColor" version="4">
									<prop name="PropertyTypeName">Color</prop>
									<prop name="Position">3</prop>
									<prop name="IsDefault">0</prop>
									<prop name="Color">clFuchsia</prop>
								</obj>
								<obj name="PropertyObject" class="DominantChannelProp" version="4">
									<prop name="PropertyTypeName">Dominant Channel</prop>
									<prop name="Position">3</prop>
									<prop name="IsDefault">0</prop>
									<prop name="DominantChannel">0</prop>
								</obj>
								<obj name="PropertyObject" class="Genotype" version="4">
									<prop name="PropertyTypeName">EndPt Genotype</prop>
									<prop name="Position">3</prop>
									<prop name="IsDefault">1</prop>
									<prop name="ReadOnly">1</prop>
								</obj>
								<obj name="PropertyObject" class="GroupingSample" version="4">
									<prop name="PropertyTypeName">EndPt Sample Type</prop>
									<prop name="Position">3</prop>
									<prop name="IsDefault">0</prop>
									<prop name="GroupSampleType">mstUnknown</prop>
								</obj>
								<obj name="PropertyObject" class="SamplePrefLineStyle" version="4">
									<prop name="PropertyTypeName">Line Style</prop>
									<prop name="Position">3</prop>
									<prop name="IsDefault">0</prop>
									<prop name="LineStyle">psSolid</prop>
								</obj>
								<obj name="PropertyObject" class="GenSampleEditNotes" version="4">
									<prop name="PropertyTypeName">Notes</prop>
									<prop name="Position">3</prop>
									<prop name="IsDefault">1</prop>
								</obj>
								<obj name="PropertyObject" class="SamplePrefPointStyle" version="4">
									<prop name="PropertyTypeName">Point Style</prop>
									<prop name="Position">3</prop>
									<prop name="IsDefault">0</prop>
									<prop name="PointStyle">psNothing</prop>
								</obj>
								<obj name="PropertyObject" class="GenSampleEditPosition" version="4">
									<prop name="PropertyTypeName">Position</prop>
									<prop name="Position">3</prop>
									<prop name="IsDefault">1</prop>
								</obj>
								<obj name="PropertyObject" class="GenSampleEditReplicate" version="4">
									<prop name="PropertyTypeName">Replicate of</prop>
									<prop name="Position">3</prop>
									<prop name="IsDefault">0</prop>
									<prop name="ReplicateOf">3</prop>
								</obj>
								<obj name="PropertyObject" class="HTCSampleID" version="4">
									<prop name="PropertyTypeName">Sample ID</prop>
									<prop name="Position">3</prop>
									<prop name="IsDefault">1</prop>
								</obj>
								<obj name="PropertyObject" class="GenSampleEditName" version="4">
									<prop name="PropertyTypeName">Sample Name</prop>
									<prop name="Position">3</prop>
									<prop name="IsDefault">0</prop>
									<prop name="name">NC</prop>
								</obj>
								<obj name="PropertyObject" class="HTCSamplePrepNotes" version="4">
									<prop name="PropertyTypeName">Sample Prep Notes</prop>
									<prop name="Position">3</prop>
									<prop name="IsDefault">1</prop>
								</obj>
								<obj name="PropertyObject" class="GenSampleEditSubset" version="4">
									<prop name="PropertyTypeName">Subsets</prop>
									<prop name="Position">3</prop>
									<prop name="IsDefault">1</prop>
								</obj>
								<obj name="PropertyObject" class="SamplePrefWidth" version="5">
									<prop name="PropertyTypeName">Width</prop>
									<prop name="Position">3</prop>
									<prop name="IsDefault">1</prop>
									<prop name="Width">1</prop>
								</obj>
							</list>
						</obj>
					</obj>
					<obj name="item" class="SamplePropInfo" version="1">
						<obj name="ChannelProperties" class="ChanPropList" version="2">
							<obj name="ChannelProperties" class="EMList" version="1">
								<list name="emlist" count="1">
									<obj name="item" class="PropertyList" version="1">
										<list name="emlist" count="12">
											<obj name="PropertyObject" class="RQSampleTargetProperty" version="4">
												<prop name="PropertyTypeName">Combined Sample and Target Type</prop>
												<prop name="Position">4</prop>
												<prop name="IsDefault">0</prop>
												<obj name="ChannelProp" class="ChannelProperty" version="1">
													<prop name="ChannelIdx">0</prop>
												</obj>
											</obj>
											<obj name="PropertyObject" class="QuantConcProperty" version="4">
												<prop name="PropertyTypeName">Concentration</prop>
												<prop name="Position">4</prop>
												<prop name="IsDefault">1</prop>
												<prop name="Concentration">0</prop>
												<obj name="ChannelProp" class="ChannelProperty" version="1">
													<prop name="ChannelIdx">0</prop>
												</obj>
												<prop name="ReadOnly">1</prop>
											</obj>
											<obj name="PropertyObject" class="QuantCpHighProp" version="4">
												<prop name="PropertyTypeName">Cp High</prop>
												<prop name="Position">4</prop>
												<prop name="IsDefault">1</prop>
												<prop name="CpRangeHigh">0</prop>
												<obj name="ChannelProp" class="ChannelProperty" version="1">
													<prop name="ChannelIdx">0</prop>
												</obj>
												<prop name="ReadOnly">0</prop>
											</obj>
											<obj name="PropertyObject" class="QuantCpLowProp" version="4">
												<prop name="PropertyTypeName">Cp Low</prop>
												<prop name="Position">4</prop>
												<prop name="IsDefault">1</prop>
												<prop name="CpRangeLow">0</prop>
												<obj name="ChannelProp" class="ChannelProperty" version="1">
													<prop name="ChannelIdx">0</prop>
												</obj>
												<prop name="ReadOnly">0</prop>
											</obj>
											<obj name="PropertyObject" class="RQEffProp" version="4">
												<prop name="PropertyTypeName">Efficiency</prop>
												<prop name="Position">4</prop>
												<prop name="IsDefault">1</prop>
												<prop name="Efficiency">2</prop>
												<obj name="ChannelProp" class="ChannelProperty" version="1">
													<prop name="ChannelIdx">0</prop>
												</obj>
											</obj>
											<obj name="PropertyObject" class="ChannelGenotype" version="4">
												<prop name="PropertyTypeName">Melt Geno Genotype</prop>
												<prop name="Position">4</prop>
												<prop name="IsDefault">1</prop>
												<prop name="ReadOnly">1</prop>
												<obj name="ChannelProp" class="ChannelProperty" version="1">
													<prop name="ChannelIdx">0</prop>
												</obj>
											</obj>
											<obj name="PropertyObject" class="GroupChannelTypeProp" version="4">
												<prop name="PropertyTypeName">Melt Geno Sample Type</prop>
												<prop name="Position">4</prop>
												<prop name="IsDefault">0</prop>
												<prop name="GroupSampleType">mstUnknown</prop>
												<obj name="ChannelProp" class="ChannelProperty" version="1">
													<prop name="ChannelIdx">0</prop>
												</obj>
											</obj>
											<obj name="PropertyObject" class="QuantSampleTypeProperty" version="4">
												<prop name="PropertyTypeName">Quantification Sample Type</prop>
												<prop name="Position">4</prop>
												<prop name="IsDefault">0</prop>
												<prop name="SampleType">qsPosCalibrator</prop>
												<obj name="ChannelProp" class="ChannelProperty" version="1">
													<prop name="ChannelIdx">0</prop>
												</obj>
											</obj>
											<obj name="PropertyObject" class="ChannelGenotype" version="4">
												<prop name="PropertyTypeName">Scanning Genotype</prop>
												<prop name="Position">4</prop>
												<prop name="IsDefault">1</prop>
												<prop name="ReadOnly">1</prop>
												<obj name="ChannelProp" class="ChannelProperty" version="1">
													<prop name="ChannelIdx">0</prop>
												</obj>
											</obj>
											<obj name="PropertyObject" class="GroupChannelTypeProp" version="4">
												<prop name="PropertyTypeName">Scanning Sample Type</prop>
												<prop name="Position">4</prop>
												<prop name="IsDefault">0</prop>
												<prop name="GroupSampleType">mstUnknown</prop>
												<obj name="ChannelProp" class="ChannelProperty" version="1">
													<prop name="ChannelIdx">0</prop>
												</obj>
											</obj>
											<obj name="PropertyObject" class="TargetName" version="4">
												<prop name="PropertyTypeName">Target Name</prop>
												<prop name="Position">4</prop>
												<prop name="IsDefault">0</prop>
												<prop name="name">C1QTNF1</prop>
												<obj name="ChannelProp" class="ChannelProperty" version="1">
													<prop name="ChannelIdx">0</prop>
												</obj>
											</obj>
											<obj name="PropertyObject" class="RQTargetProperty" version="4">
												<prop name="PropertyTypeName">Target Type</prop>
												<prop name="Position">4</prop>
												<prop name="IsDefault">0</prop>
												<prop name="TargetType">dtTarget</prop>
												<obj name="ChannelProp" class="ChannelProperty" version="1">
													<prop name="ChannelIdx">0</prop>
												</obj>
											</obj>
										</list>
									</obj>
								</list>
							</obj>
						</obj>
						<prop name="ChannelPropertyCount">1</prop>
						<prop name="ContainerPosition">4</prop>
						<prop name="HasSampleProperties">1</prop>
						<obj name="SampleProperties" class="PropertyList" version="1">
							<list name="emlist" count="14">
								<obj name="PropertyObject" class="SamplePrefColor" version="4">
									<prop name="PropertyTypeName">Color</prop>
									<prop name="Position">4</prop>
									<prop name="IsDefault">0</prop>
									<prop name="Color">clGray</prop>
								</obj>
								<obj name="PropertyObject" class="DominantChannelProp" version="4">
									<prop name="PropertyTypeName">Dominant Channel</prop>
									<prop name="Position">4</prop>
									<prop name="IsDefault">0</prop>
									<prop name="DominantChannel">0</prop>
								</obj>
								<obj name="PropertyObject" class="Genotype" version="4">
									<prop name="PropertyTypeName">EndPt Genotype</prop>
									<prop name="Position">4</prop>
									<prop name="IsDefault">1</prop>
									<prop name="ReadOnly">1</prop>
								</obj>
								<obj name="PropertyObject" class="GroupingSample" version="4">
									<prop name="PropertyTypeName">EndPt Sample Type</prop>
									<prop name="Position">4</prop>
									<prop name="IsDefault">0</prop>
									<prop name="GroupSampleType">mstUnknown</prop>
								</obj>
								<obj name="PropertyObject" class="SamplePrefLineStyle" version="4">
									<prop name="PropertyTypeName">Line Style</prop>
									<prop name="Position">4</prop>
									<prop name="IsDefault">0</prop>
									<prop name="LineStyle">psSolid</prop>
								</obj>
								<obj name="PropertyObject" class="GenSampleEditNotes" version="4">
									<prop name="PropertyTypeName">Notes</prop>
									<prop name="Position">4</prop>
									<prop name="IsDefault">1</prop>
								</obj>
								<obj name="PropertyObject" class="SamplePrefPointStyle" version="4">
									<prop name="PropertyTypeName">Point Style</prop>
									<prop name="Position">4</prop>
									<prop name="IsDefault">0</prop>
									<prop name="PointStyle">psNothing</prop>
								</obj>
								<obj name="PropertyObject" class="GenSampleEditPosition" version="4">
									<prop name="PropertyTypeName">Position</prop>
									<prop name="Position">4</prop>
									<prop name="IsDefault">1</prop>
								</obj>
								<obj name="PropertyObject" class="GenSampleEditReplicate" version="4">
									<prop name="PropertyTypeName">Replicate of</prop>
									<prop name="Position">4</prop>
									<prop name="IsDefault">0</prop>
									<prop name="ReplicateOf">3</prop>
								</obj>
								<obj name="PropertyObject" class="HTCSampleID" version="4">
									<prop name="PropertyTypeName">Sample ID</prop>
									<prop name="Position">4</prop>
									<prop name="IsDefault">1</prop>
								</obj>
								<obj name="PropertyObject" class="GenSampleEditName" version="4">
									<prop name="PropertyTypeName">Sample Name</prop>
									<prop name="Position">4</prop>
									<prop name="IsDefault">0</prop>
									<prop name="name">NC</prop>
								</obj>
								<obj name="PropertyObject" class="HTCSamplePrepNotes" version="4">
									<prop name="PropertyTypeName">Sample Prep Notes</prop>
									<prop name="Position">4</prop>
									<prop name="IsDefault">1</prop>
								</obj>
								<obj name="PropertyObject" class="GenSampleEditSubset" version="4">
									<prop name="PropertyTypeName">Subsets</prop>
									<prop name="Position">4</prop>
									<prop name="IsDefault">1</prop>
								</obj>
								<obj name="PropertyObject" class="SamplePrefWidth" version="5">
									<prop name="PropertyTypeName">Width</prop>
									<prop name="Position">4</prop>
									<prop name="IsDefault">1</prop>
									<prop name="Width">1</prop>
								</obj>
							</list>
						</obj>
					</obj>
					<obj name="item" class="SamplePropInfo" version="1">
						<obj name="ChannelProperties" class="ChanPropList" version="2">
							<obj name="ChannelProperties" class="EMList" version="1">
								<list name="emlist" count="1">
									<obj name="item" class="PropertyList" version="1">
										<list name="emlist" count="12">
											<obj name="PropertyObject" class="RQSampleTargetProperty" version="4">
												<prop name="PropertyTypeName">Combined Sample and Target Type</prop>
												<prop name="Position">5</prop>
												<prop name="IsDefault">0</prop>
												<obj name="ChannelProp" class="ChannelProperty" version="1">
													<prop name="ChannelIdx">0</prop>
												</obj>
											</obj>
											<obj name="PropertyObject" class="QuantConcProperty" version="4">
												<prop name="PropertyTypeName">Concentration</prop>
												<prop name="Position">5</prop>
												<prop name="IsDefault">1</prop>
												<prop name="Concentration">0</prop>
												<obj name="ChannelProp" class="ChannelProperty" version="1">
													<prop name="ChannelIdx">0</prop>
												</obj>
												<prop name="ReadOnly">1</prop>
											</obj>
											<obj name="PropertyObject" class="QuantCpHighProp" version="4">
												<prop name="PropertyTypeName">Cp High</prop>
												<prop name="Position">5</prop>
												<prop name="IsDefault">1</prop>
												<prop name="CpRangeHigh">0</prop>
												<obj name="ChannelProp" class="ChannelProperty" version="1">
													<prop name="ChannelIdx">0</prop>
												</obj>
												<prop name="ReadOnly">0</prop>
											</obj>
											<obj name="PropertyObject" class="QuantCpLowProp" version="4">
												<prop name="PropertyTypeName">Cp Low</prop>
												<prop name="Position">5</prop>
												<prop name="IsDefault">1</prop>
												<prop name="CpRangeLow">0</prop>
												<obj name="ChannelProp" class="ChannelProperty" version="1">
													<prop name="ChannelIdx">0</prop>
												</obj>
												<prop name="ReadOnly">0</prop>
											</obj>
											<obj name="PropertyObject" class="RQEffProp" version="4">
												<prop name="PropertyTypeName">Efficiency</prop>
												<prop name="Position">5</prop>
												<prop name="IsDefault">1</prop>
												<prop name="Efficiency">2</prop>
												<obj name="ChannelProp" class="ChannelProperty" version="1">
													<prop name="ChannelIdx">0</prop>
												</obj>
											</obj>
											<obj name="PropertyObject" class="ChannelGenotype" version="4">
												<prop name="PropertyTypeName">Melt Geno Genotype</prop>
												<prop name="Position">5</prop>
												<prop name="IsDefault">1</prop>
												<prop name="ReadOnly">1</prop>
												<obj name="ChannelProp" class="ChannelProperty" version="1">
													<prop name="ChannelIdx">0</prop>
												</obj>
											</obj>
											<obj name="PropertyObject" class="GroupChannelTypeProp" version="4">
												<prop name="PropertyTypeName">Melt Geno Sample Type</prop>
												<prop name="Position">5</prop>
												<prop name="IsDefault">0</prop>
												<prop name="GroupSampleType">mstUnknown</prop>
												<obj name="ChannelProp" class="ChannelProperty" version="1">
													<prop name="ChannelIdx">0</prop>
												</obj>
											</obj>
											<obj name="PropertyObject" class="QuantSampleTypeProperty" version="4">
												<prop name="PropertyTypeName">Quantification Sample Type</prop>
												<prop name="Position">5</prop>
												<prop name="IsDefault">0</prop>
												<prop name="SampleType">qsPosCalibrator</prop>
												<obj name="ChannelProp" class="ChannelProperty" version="1">
													<prop name="ChannelIdx">0</prop>
												</obj>
											</obj>
											<obj name="PropertyObject" class="ChannelGenotype" version="4">
												<prop name="PropertyTypeName">Scanning Genotype</prop>
												<prop name="Position">5</prop>
												<prop name="IsDefault">1</prop>
												<prop name="ReadOnly">1</prop>
												<obj name="ChannelProp" class="ChannelProperty" version="1">
													<prop name="ChannelIdx">0</prop>
												</obj>
											</obj>
											<obj name="PropertyObject" class="GroupChannelTypeProp" version="4">
												<prop name="PropertyTypeName">Scanning Sample Type</prop>
												<prop name="Position">5</prop>
												<prop name="IsDefault">0</prop>
												<prop name="GroupSampleType">mstUnknown</prop>
												<obj name="ChannelProp" class="ChannelProperty" version="1">
													<prop name="ChannelIdx">0</prop>
												</obj>
											</obj>
											<obj name="PropertyObject" class="TargetName" version="4">
												<prop name="PropertyTypeName">Target Name</prop>
												<prop name="Position">5</prop>
												<prop name="IsDefault">0</prop>
												<prop name="name">C1QTNF1</prop>
												<obj name="ChannelProp" class="ChannelProperty" version="1">
													<prop name="ChannelIdx">0</prop>
												</obj>
											</obj>
											<obj name="PropertyObject" class="RQTargetProperty" version="4">
												<prop name="PropertyTypeName">Target Type</prop>
												<prop name="Position">5</prop>
												<prop name="IsDefault">0</prop>
												<prop name="TargetType">dtTarget</prop>
												<obj name="ChannelProp" class="ChannelProperty" version="1">
													<prop name="ChannelIdx">0</prop>
												</obj>
											</obj>
										</list>
									</obj>
								</list>
							</obj>
						</obj>
						<prop name="ChannelPropertyCount">1</prop>
						<prop name="ContainerPosition">5</prop>
						<prop name="HasSampleProperties">1</prop>
						<obj name="SampleProperties" class="PropertyList" version="1">
							<list name="emlist" count="14">
								<obj name="PropertyObject" class="SamplePrefColor" version="4">
									<prop name="PropertyTypeName">Color</prop>
									<prop name="Position">5</prop>
									<prop name="IsDefault">0</prop>
									<prop name="Color">$0012D7FA</prop>
								</obj>
								<obj name="PropertyObject" class="DominantChannelProp" version="4">
									<prop name="PropertyTypeName">Dominant Channel</prop>
									<prop name="Position">5</prop>
									<prop name="IsDefault">0</prop>
									<prop name="DominantChannel">0</prop>
								</obj>
								<obj name="PropertyObject" class="Genotype" version="4">
									<prop name="PropertyTypeName">EndPt Genotype</prop>
									<prop name="Position">5</prop>
									<prop name="IsDefault">1</prop>
									<prop name="ReadOnly">1</prop>
								</obj>
								<obj name="PropertyObject" class="GroupingSample" version="4">
									<prop name="PropertyTypeName">EndPt Sample Type</prop>
									<prop name="Position">5</prop>
									<prop name="IsDefault">0</prop>
									<prop name="GroupSampleType">mstUnknown</prop>
								</obj>
								<obj name="PropertyObject" class="SamplePrefLineStyle" version="4">
									<prop name="PropertyTypeName">Line Style</prop>
									<prop name="Position">5</prop>
									<prop name="IsDefault">0</prop>
									<prop name="LineStyle">psSolid</prop>
								</obj>
								<obj name="PropertyObject" class="GenSampleEditNotes" version="4">
									<prop name="PropertyTypeName">Notes</prop>
									<prop name="Position">5</prop>
									<prop name="IsDefault">1</prop>
								</obj>
								<obj name="PropertyObject" class="SamplePrefPointStyle" version="4">
									<prop name="PropertyTypeName">Point Style</prop>
									<prop name="Position">5</prop>
									<prop name="IsDefault">0</prop>
									<prop name="PointStyle">psNothing</prop>
								</obj>
								<obj name="PropertyObject" class="GenSampleEditPosition" version="4">
									<prop name="PropertyTypeName">Position</prop>
									<prop name="Position">5</prop>
									<prop name="IsDefault">1</prop>
								</obj>
								<obj name="PropertyObject" class="GenSampleEditReplicate" version="4">
									<prop name="PropertyTypeName">Replicate of</prop>
									<prop name="Position">5</prop>
									<prop name="IsDefault">0</prop>
									<prop name="ReplicateOf">3</prop>
								</obj>
								<obj name="PropertyObject" class="HTCSampleID" version="4">
									<prop name="PropertyTypeName">Sample ID</prop>
									<prop name="Position">5</prop>
									<prop name="IsDefault">1</prop>
								</obj>
								<obj name="PropertyObject" class="GenSampleEditName" version="4">
									<prop name="PropertyTypeName">Sample Name</prop>
									<prop name="Position">5</prop>
									<prop name="IsDefault">0</prop>
									<prop name="name">NC</prop>
								</obj>
								<obj name="PropertyObject" class="HTCSamplePrepNotes" version="4">
									<prop name="PropertyTypeName">Sample Prep Notes</prop>
									<prop name="Position">5</prop>
									<prop name="IsDefault">1</prop>
								</obj>
								<obj name="PropertyObject" class="GenSampleEditSubset" version="4">
									<prop name="PropertyTypeName">Subsets</prop>
									<prop name="Position">5</prop>
									<prop name="IsDefault">1</prop>
								</obj>
								<obj name="PropertyObject" class="SamplePrefWidth" version="5">
									<prop name="PropertyTypeName">Width</prop>
									<prop name="Position">5</prop>
									<prop name="IsDefault">1</prop>
									<prop name="Width">1</prop>
								</obj>
							</list>
						</obj>
					</obj>
					<obj name="item" class="SamplePropInfo" version="1">
						<obj name="ChannelProperties" class="ChanPropList" version="2">
							<obj name="ChannelProperties" class="EMList" version="1">
								<list name="emlist" count="1">
									<obj name="item" class="PropertyList" version="1">
										<list name="emlist" count="12">
											<obj name="PropertyObject" class="RQSampleTargetProperty" version="4">
												<prop name="PropertyTypeName">Combined Sample and Target Type</prop>
												<prop name="Position">6</prop>
												<prop name="IsDefault">0</prop>
												<obj name="ChannelProp" class="ChannelProperty" version="1">
													<prop name="ChannelIdx">0</prop>
												</obj>
											</obj>
											<obj name="PropertyObject" class="QuantConcProperty" version="4">
												<prop name="PropertyTypeName">Concentration</prop>
												<prop name="Position">6</prop>
												<prop name="IsDefault">1</prop>
												<prop name="Concentration">0</prop>
												<obj name="ChannelProp" class="ChannelProperty" version="1">
													<prop name="ChannelIdx">0</prop>
												</obj>
												<prop name="ReadOnly">1</prop>
											</obj>
											<obj name="PropertyObject" class="QuantCpHighProp" version="4">
												<prop name="PropertyTypeName">Cp High</prop>
												<prop name="Position">6</prop>
												<prop name="IsDefault">1</prop>
												<prop name="CpRangeHigh">0</prop>
												<obj name="ChannelProp" class="ChannelProperty" version="1">
													<prop name="ChannelIdx">0</prop>
												</obj>
												<prop name="ReadOnly">1</prop>
											</obj>
											<obj name="PropertyObject" class="QuantCpLowProp" version="4">
												<prop name="PropertyTypeName">Cp Low</prop>
												<prop name="Position">6</prop>
												<prop name="IsDefault">1</prop>
												<prop name="CpRangeLow">0</prop>
												<obj name="ChannelProp" class="ChannelProperty" version="1">
													<prop name="ChannelIdx">0</prop>
												</obj>
												<prop name="ReadOnly">1</prop>
											</obj>
											<obj name="PropertyObject" class="RQEffProp" version="4">
												<prop name="PropertyTypeName">Efficiency</prop>
												<prop name="Position">6</prop>
												<prop name="IsDefault">1</prop>
												<prop name="Efficiency">2</prop>
												<obj name="ChannelProp" class="ChannelProperty" version="1">
													<prop name="ChannelIdx">0</prop>
												</obj>
											</obj>
											<obj name="PropertyObject" class="ChannelGenotype" version="4">
												<prop name="PropertyTypeName">Melt Geno Genotype</prop>
												<prop name="Position">6</prop>
												<prop name="IsDefault">1</prop>
												<prop name="ReadOnly">1</prop>
												<obj name="ChannelProp" class="ChannelProperty" version="1">
													<prop name="ChannelIdx">0</prop>
												</obj>
											</obj>
											<obj name="PropertyObject" class="GroupChannelTypeProp" version="4">
												<prop name="PropertyTypeName">Melt Geno Sample Type</prop>
												<prop name="Position">6</prop>
												<prop name="IsDefault">0</prop>
												<prop name="GroupSampleType">mstUnknown</prop>
												<obj name="ChannelProp" class="ChannelProperty" version="1">
													<prop name="ChannelIdx">0</prop>
												</obj>
											</obj>
											<obj name="PropertyObject" class="QuantSampleTypeProperty" version="4">
												<prop name="PropertyTypeName">Quantification Sample Type</prop>
												<prop name="Position">6</prop>
												<prop name="IsDefault">0</prop>
												<prop name="SampleType">qsUnknown</prop>
												<obj name="ChannelProp" class="ChannelProperty" version="1">
													<prop name="ChannelIdx">0</prop>
												</obj>
											</obj>
											<obj name="PropertyObject" class="ChannelGenotype" version="4">
												<prop name="PropertyTypeName">Scanning Genotype</prop>
												<prop name="Position">6</prop>
												<prop name="IsDefault">1</prop>
												<prop name="ReadOnly">1</prop>
												<obj name="ChannelProp" class="ChannelProperty" version="1">
													<prop name="ChannelIdx">0</prop>
												</obj>
											</obj>
											<obj name="PropertyObject" class="GroupChannelTypeProp" version="4">
												<prop name="PropertyTypeName">Scanning Sample Type</prop>
												<prop name="Position">6</prop>
												<prop name="IsDefault">0</prop>
												<prop name="GroupSampleType">mstUnknown</prop>
												<obj name="ChannelProp" class="ChannelProperty" version="1">
													<prop name="ChannelIdx">0</prop>
												</obj>
											</obj>
											<obj name="PropertyObject" class="TargetName" version="4">
												<prop name="PropertyTypeName">Target Name</prop>
												<prop name="Position">6</prop>
												<prop name="IsDefault">1</prop>
												<obj name="ChannelProp" class="ChannelProperty" version="1">
													<prop name="ChannelIdx">0</prop>
												</obj>
											</obj>
											<obj name="PropertyObject" class="RQTargetProperty" version="4">
												<prop name="PropertyTypeName">Target Type</prop>
												<prop name="Position">6</prop>
												<prop name="IsDefault">0</prop>
												<prop name="TargetType">dtNone</prop>
												<obj name="ChannelProp" class="ChannelProperty" version="1">
													<prop name="ChannelIdx">0</prop>
												</obj>
											</obj>
										</list>
									</obj>
								</list>
							</obj>
						</obj>
						<prop name="ChannelPropertyCount">1</prop>
						<prop name="ContainerPosition">6</prop>
						<prop name="HasSampleProperties">1</prop>
						<obj name="SampleProperties" class="PropertyList" version="1">
							<list name="emlist" count="14">
								<obj name="PropertyObject" class="SamplePrefColor" version="4">
									<prop name="PropertyTypeName">Color</prop>
									<prop name="Position">6</prop>
									<prop name="IsDefault">0</prop>
									<prop name="Color">$00000097</prop>
								</obj>
								<obj name="PropertyObject" class="DominantChannelProp" version="4">
									<prop name="PropertyTypeName">Dominant Channel</prop>
									<prop name="Position">6</prop>
									<prop name="IsDefault">0</prop>
									<prop name="DominantChannel">0</prop>
								</obj>
								<obj name="PropertyObject" class="Genotype" version="4">
									<prop name="PropertyTypeName">EndPt Genotype</prop>
									<prop name="Position">6</prop>
									<prop name="IsDefault">1</prop>
									<prop name="ReadOnly">1</prop>
								</obj>
								<obj name="PropertyObject" class="GroupingSample" version="4">
									<prop name="PropertyTypeName">EndPt Sample Type</prop>
									<prop name="Position">6</prop>
									<prop name="IsDefault">0</prop>
									<prop name="GroupSampleType">mstUnknown</prop>
								</obj>
								<obj name="PropertyObject" class="SamplePrefLineStyle" version="4">
									<prop name="PropertyTypeName">Line Style</prop>
									<prop name="Position">6</prop>
									<prop name="IsDefault">0</prop>
									<prop name="LineStyle">psSolid</prop>
								</obj>
								<obj name="PropertyObject" class="GenSampleEditNotes" version="4">
									<prop name="PropertyTypeName">Notes</prop>
									<prop name="Position">6</prop>
									<prop name="IsDefault">1</prop>
								</obj>
								<obj name="PropertyObject" class="SamplePrefPointStyle" version="4">
									<prop name="PropertyTypeName">Point Style</prop>
									<prop name="Position">6</prop>
									<prop name="IsDefault">0</prop>
									<prop name="PointStyle">psNothing</prop>
								</obj>
								<obj name="PropertyObject" class="GenSampleEditPosition" version="4">
									<prop name="PropertyTypeName">Position</prop>
									<prop name="Position">6</prop>
									<prop name="IsDefault">1</prop>
								</obj>
								<obj name="PropertyObject" class="GenSampleEditReplicate" version="4">
									<prop name="PropertyTypeName">Replicate of</prop>
									<prop name="Position">6</prop>
									<prop name="IsDefault">1</prop>
									<prop name="ReplicateOf">-1</prop>
								</obj>
								<obj name="PropertyObject" class="HTCSampleID" version="4">
									<prop name="PropertyTypeName">Sample ID</prop>
									<prop name="Position">6</prop>
									<prop name="IsDefault">1</prop>
								</obj>
								<obj name="PropertyObject" class="GenSampleEditName" version="4">
									<prop name="PropertyTypeName">Sample Name</prop>
									<prop name="Position">6</prop>
									<prop name="IsDefault">1</prop>
									<prop name="name">Sample 7</prop>
								</obj>
								<obj name="PropertyObject" class="HTCSamplePrepNotes" version="4">
									<prop name="PropertyTypeName">Sample Prep Notes</prop>
									<prop name="Position">6</prop>
									<prop name="IsDefault">1</prop>
								</obj>
								<obj name="PropertyObject" class="GenSampleEditSubset" version="4">
									<prop name="PropertyTypeName">Subsets</prop>
									<prop name="Position">6</prop>
									<prop name="IsDefault">1</prop>
								</obj>
								<obj name="PropertyObject" class="SamplePrefWidth" version="5">
									<prop name="PropertyTypeName">Width</prop>
									<prop name="Position">6</prop>
									<prop name="IsDefault">1</prop>
									<prop name="Width">1</prop>
								</obj>
							</list>
						</obj>
					</obj>
					<obj name="item" class="SamplePropInfo" version="1">
						<obj name="ChannelProperties" class="ChanPropList" version="2">
							<obj name="ChannelProperties" class="EMList" version="1">
								<list name="emlist" count="1">
									<obj name="item" class="PropertyList" version="1">
										<list name="emlist" count="12">
											<obj name="PropertyObject" class="RQSampleTargetProperty" version="4">
												<prop name="PropertyTypeName">Combined Sample and Target Type</prop>
												<prop name="Position">7</prop>
												<prop name="IsDefault">0</prop>
												<obj name="ChannelProp" class="ChannelProperty" version="1">
													<prop name="ChannelIdx">0</prop>
												</obj>
											</obj>
											<obj name="PropertyObject" class="QuantConcProperty" version="4">
												<prop name="PropertyTypeName">Concentration</prop>
												<prop name="Position">7</prop>
												<prop name="IsDefault">1</prop>
												<prop name="Concentration">0</prop>
												<obj name="ChannelProp" class="ChannelProperty" version="1">
													<prop name="ChannelIdx">0</prop>
												</obj>
												<prop name="ReadOnly">1</prop>
											</obj>
											<obj name="PropertyObject" class="QuantCpHighProp" version="4">
												<prop name="PropertyTypeName">Cp High</prop>
												<prop name="Position">7</prop>
												<prop name="IsDefault">1</prop>
												<prop name="CpRangeHigh">0</prop>
												<obj name="ChannelProp" class="ChannelProperty" version="1">
													<prop name="ChannelIdx">0</prop>
												</obj>
												<prop name="ReadOnly">1</prop>
											</obj>
											<obj name="PropertyObject" class="QuantCpLowProp" version="4">
												<prop name="PropertyTypeName">Cp Low</prop>
												<prop name="Position">7</prop>
												<prop name="IsDefault">1</prop>
												<prop name="CpRangeLow">0</prop>
												<obj name="ChannelProp" class="ChannelProperty" version="1">
													<prop name="ChannelIdx">0</prop>
												</obj>
												<prop name="ReadOnly">1</prop>
											</obj>
											<obj name="PropertyObject" class="RQEffProp" version="4">
												<prop name="PropertyTypeName">Efficiency</prop>
												<prop name="Position">7</prop>
												<prop name="IsDefault">1</prop>
												<prop name="Efficiency">2</prop>
												<obj name="ChannelProp" class="ChannelProperty" version="1">
													<prop name="ChannelIdx">0</prop>
												</obj>
											</obj>
											<obj name="PropertyObject" class="ChannelGenotype" version="4">
												<prop name="PropertyTypeName">Melt Geno Genotype</prop>
												<prop name="Position">7</prop>
												<prop name="IsDefault">1</prop>
												<prop name="ReadOnly">1</prop>
												<obj name="ChannelProp" class="ChannelProperty" version="1">
													<prop name="ChannelIdx">0</prop>
												</obj>
											</obj>
											<obj name="PropertyObject" class="GroupChannelTypeProp" version="4">
												<prop name="PropertyTypeName">Melt Geno Sample Type</prop>
												<prop name="Position">7</prop>
												<prop name="IsDefault">0</prop>
												<prop name="GroupSampleType">mstUnknown</prop>
												<obj name="ChannelProp" class="ChannelProperty" version="1">
													<prop name="ChannelIdx">0</prop>
												</obj>
											</obj>
											<obj name="PropertyObject" class="QuantSampleTypeProperty" version="4">
												<prop name="PropertyTypeName">Quantification Sample Type</prop>
												<prop name="Position">7</prop>
												<prop name="IsDefault">0</prop>
												<prop name="SampleType">qsUnknown</prop>
												<obj name="ChannelProp" class="ChannelProperty" version="1">
													<prop name="ChannelIdx">0</prop>
												</obj>
											</obj>
											<obj name="PropertyObject" class="ChannelGenotype" version="4">
												<prop name="PropertyTypeName">Scanning Genotype</prop>
												<prop name="Position">7</prop>
												<prop name="IsDefault">1</prop>
												<prop name="ReadOnly">1</prop>
												<obj name="ChannelProp" class="ChannelProperty" version="1">
													<prop name="ChannelIdx">0</prop>
												</obj>
											</obj>
											<obj name="PropertyObject" class="GroupChannelTypeProp" version="4">
												<prop name="PropertyTypeName">Scanning Sample Type</prop>
												<prop name="Position">7</prop>
												<prop name="IsDefault">0</prop>
												<prop name="GroupSampleType">mstUnknown</prop>
												<obj name="ChannelProp" class="ChannelProperty" version="1">
													<prop name="ChannelIdx">0</prop>
												</obj>
											</obj>
											<obj name="PropertyObject" class="TargetName" version="4">
												<prop name="PropertyTypeName">Target Name</prop>
												<prop name="Position">7</prop>
												<prop name="IsDefault">1</prop>
												<obj name="ChannelProp" class="ChannelProperty" version="1">
													<prop name="ChannelIdx">0</prop>
												</obj>
											</obj>
											<obj name="PropertyObject" class="RQTargetProperty" version="4">
												<prop name="PropertyTypeName">Target Type</prop>
												<prop name="Position">7</prop>
												<prop name="IsDefault">0</prop>
												<prop name="TargetType">dtNone</prop>
												<obj name="ChannelProp" class="ChannelProperty" version="1">
													<prop name="ChannelIdx">0</prop>
												</obj>
											</obj>
										</list>
									</obj>
								</list>
							</obj>
						</obj>
						<prop name="ChannelPropertyCount">1</prop>
						<prop name="ContainerPosition">7</prop>
						<prop name="HasSampleProperties">1</prop>
						<obj name="SampleProperties" class="PropertyList" version="1">
							<list name="emlist" count="14">
								<obj name="PropertyObject" class="SamplePrefColor" version="4">
									<prop name="PropertyTypeName">Color</prop>
									<prop name="Position">7</prop>
									<prop name="IsDefault">0</prop>
									<prop name="Color">$00FFFF0F</prop>
								</obj>
								<obj name="PropertyObject" class="DominantChannelProp" version="4">
									<prop name="PropertyTypeName">Dominant Channel</prop>
									<prop name="Position">7</prop>
									<prop name="IsDefault">0</prop>
									<prop name="DominantChannel">0</prop>
								</obj>
								<obj name="PropertyObject" class="Genotype" version="4">
									<prop name="PropertyTypeName">EndPt Genotype</prop>
									<prop name="Position">7</prop>
									<prop name="IsDefault">1</prop>
									<prop name="ReadOnly">1</prop>
								</obj>
								<obj name="PropertyObject" class="GroupingSample" version="4">
									<prop name="PropertyTypeName">EndPt Sample Type</prop>
									<prop name="Position">7</prop>
									<prop name="IsDefault">0</prop>
									<prop name="GroupSampleType">mstUnknown</prop>
								</obj>
								<obj name="PropertyObject" class="SamplePrefLineStyle" version="4">
									<prop name="PropertyTypeName">Line Style</prop>
									<prop name="Position">7</prop>
									<prop name="IsDefault">0</prop>
									<prop name="LineStyle">psSolid</prop>
								</obj>
								<obj name="PropertyObject" class="GenSampleEditNotes" version="4">
									<prop name="PropertyTypeName">Notes</prop>
									<prop name="Position">7</prop>
									<prop name="IsDefault">1</prop>
								</obj>
								<obj name="PropertyObject" class="SamplePrefPointStyle" version="4">
									<prop name="PropertyTypeName">Point Style</prop>
									<prop name="Position">7</prop>
									<prop name="IsDefault">0</prop>
									<prop name="PointStyle">psNothing</prop>
								</obj>
								<obj name="PropertyObject" class="GenSampleEditPosition" version="4">
									<prop name="PropertyTypeName">Position</prop>
									<prop name="Position">7</prop>
									<prop name="IsDefault">1</prop>
								</obj>
								<obj name="PropertyObject" class="GenSampleEditReplicate" version="4">
									<prop name="PropertyTypeName">Replicate of</prop>
									<prop name="Position">7</prop>
									<prop name="IsDefault">1</prop>
									<prop name="ReplicateOf">-1</prop>
								</obj>
								<obj name="PropertyObject" class="HTCSampleID" version="4">
									<prop name="PropertyTypeName">Sample ID</prop>
									<prop name="Position">7</prop>
									<prop name="IsDefault">1</prop>
								</obj>
								<obj name="PropertyObject" class="GenSampleEditName" version="4">
									<prop name="PropertyTypeName">Sample Name</prop>
									<prop name="Position">7</prop>
									<prop name="IsDefault">1</prop>
									<prop name="name">Sample 8</prop>
								</obj>
								<obj name="PropertyObject" class="HTCSamplePrepNotes" version="4">
									<prop name="PropertyTypeName">Sample Prep Notes</prop>
									<prop name="Position">7</prop>
									<prop name="IsDefault">1</prop>
								</obj>
								<obj name="PropertyObject" class="GenSampleEditSubset" version="4">
									<prop name="PropertyTypeName">Subsets</prop>
									<prop name="Position">7</prop>
									<prop name="IsDefault">1</prop>
								</obj>
								<obj name="PropertyObject" class="SamplePrefWidth" version="5">
									<prop name="PropertyTypeName">Width</prop>
									<prop name="Position">7</prop>
									<prop name="IsDefault">1</prop>
									<prop name="Width">1</prop>
								</obj>
							</list>
						</obj>
					</obj>
					<obj name="item" class="SamplePropInfo" version="1">
						<obj name="ChannelProperties" class="ChanPropList" version="2">
							<obj name="ChannelProperties" class="EMList" version="1">
								<list name="emlist" count="1">
									<obj name="item" class="PropertyList" version="1">
										<list name="emlist" count="12">
											<obj name="PropertyObject" class="RQSampleTargetProperty" version="4">
												<prop name="PropertyTypeName">Combined Sample and Target Type</prop>
												<prop name="Position">8</prop>
												<prop name="IsDefault">0</prop>
												<obj name="ChannelProp" class="ChannelProperty" version="1">
													<prop name="ChannelIdx">0</prop>
												</obj>
											</obj>
											<obj name="PropertyObject" class="QuantConcProperty" version="4">
												<prop name="PropertyTypeName">Concentration</prop>
												<prop name="Position">8</prop>
												<prop name="IsDefault">1</prop>
												<prop name="Concentration">0</prop>
												<obj name="ChannelProp" class="ChannelProperty" version="1">
													<prop name="ChannelIdx">0</prop>
												</obj>
												<prop name="ReadOnly">1</prop>
											</obj>
											<obj name="PropertyObject" class="QuantCpHighProp" version="4">
												<prop name="PropertyTypeName">Cp High</prop>
												<prop name="Position">8</prop>
												<prop name="IsDefault">1</prop>
												<prop name="CpRangeHigh">0</prop>
												<obj name="ChannelProp" class="ChannelProperty" version="1">
													<prop name="ChannelIdx">0</prop>
												</obj>
												<prop name="ReadOnly">1</prop>
											</obj>
											<obj name="PropertyObject" class="QuantCpLowProp" version="4">
												<prop name="PropertyTypeName">Cp Low</prop>
												<prop name="Position">8</prop>
												<prop name="IsDefault">1</prop>
												<prop name="CpRangeLow">0</prop>
												<obj name="ChannelProp" class="ChannelProperty" version="1">
													<prop name="ChannelIdx">0</prop>
												</obj>
												<prop name="ReadOnly">1</prop>
											</obj>
											<obj name="PropertyObject" class="RQEffProp" version="4">
												<prop name="PropertyTypeName">Efficiency</prop>
												<prop name="Position">8</prop>
												<prop name="IsDefault">1</prop>
												<prop name="Efficiency">2</prop>
												<obj name="ChannelProp" class="ChannelProperty" version="1">
													<prop name="ChannelIdx">0</prop>
												</obj>
											</obj>
											<obj name="PropertyObject" class="ChannelGenotype" version="4">
												<prop name="PropertyTypeName">Melt Geno Genotype</prop>
												<prop name="Position">8</prop>
												<prop name="IsDefault">1</prop>
												<prop name="ReadOnly">1</prop>
												<obj name="ChannelProp" class="ChannelProperty" version="1">
													<prop name="ChannelIdx">0</prop>
												</obj>
											</obj>
											<obj name="PropertyObject" class="GroupChannelTypeProp" version="4">
												<prop name="PropertyTypeName">Melt Geno Sample Type</prop>
												<prop name="Position">8</prop>
												<prop name="IsDefault">0</prop>
												<prop name="GroupSampleType">mstUnknown</prop>
												<obj name="ChannelProp" class="ChannelProperty" version="1">
													<prop name="ChannelIdx">0</prop>
												</obj>
											</obj>
											<obj name="PropertyObject" class="QuantSampleTypeProperty" version="4">
												<prop name="PropertyTypeName">Quantification Sample Type</prop>
												<prop name="Position">8</prop>
												<prop name="IsDefault">0</prop>
												<prop name="SampleType">qsUnknown</prop>
												<obj name="ChannelProp" class="ChannelProperty" version="1">
													<prop name="ChannelIdx">0</prop>
												</obj>
											</obj>
											<obj name="PropertyObject" class="ChannelGenotype" version="4">
												<prop name="PropertyTypeName">Scanning Genotype</prop>
												<prop name="Position">8</prop>
												<prop name="IsDefault">1</prop>
												<prop name="ReadOnly">1</prop>
												<obj name="ChannelProp" class="ChannelProperty" version="1">
													<prop name="ChannelIdx">0</prop>
												</obj>
											</obj>
											<obj name="PropertyObject" class="GroupChannelTypeProp" version="4">
												<prop name="PropertyTypeName">Scanning Sample Type</prop>
												<prop name="Position">8</prop>
												<prop name="IsDefault">0</prop>
												<prop name="GroupSampleType">mstUnknown</prop>
												<obj name="ChannelProp" class="ChannelProperty" version="1">
													<prop name="ChannelIdx">0</prop>
												</obj>
											</obj>
											<obj name="PropertyObject" class="TargetName" version="4">
												<prop name="PropertyTypeName">Target Name</prop>
												<prop name="Position">8</prop>
												<prop name="IsDefault">1</prop>
												<obj name="ChannelProp" class="ChannelProperty" version="1">
													<prop name="ChannelIdx">0</prop>
												</obj>
											</obj>
											<obj name="PropertyObject" class="RQTargetProperty" version="4">
												<prop name="PropertyTypeName">Target Type</prop>
												<prop name="Position">8</prop>
												<prop name="IsDefault">0</prop>
												<prop name="TargetType">dtNone</prop>
												<obj name="ChannelProp" class="ChannelProperty" version="1">
													<prop name="ChannelIdx">0</prop>
												</obj>
											</obj>
										</list>
									</obj>
								</list>
							</obj>
						</obj>
						<prop name="ChannelPropertyCount">1</prop>
						<prop name="ContainerPosition">8</prop>
						<prop name="HasSampleProperties">1</prop>
						<obj name="SampleProperties" class="PropertyList" version="1">
							<list name="emlist" count="14">
								<obj name="PropertyObject" class="SamplePrefColor" version="4">
									<prop name="PropertyTypeName">Color</prop>
									<prop name="Position">8</prop>
									<prop name="IsDefault">0</prop>
									<prop name="Color">$00404000</prop>
								</obj>
								<obj name="PropertyObject" class="DominantChannelProp" version="4">
									<prop name="PropertyTypeName">Dominant Channel</prop>
									<prop name="Position">8</prop>
									<prop name="IsDefault">0</prop>
									<prop name="DominantChannel">0</prop>
								</obj>
								<obj name="PropertyObject" class="Genotype" version="4">
									<prop name="PropertyTypeName">EndPt Genotype</prop>
									<prop name="Position">8</prop>
									<prop name="IsDefault">1</prop>
									<prop name="ReadOnly">1</prop>
								</obj>
								<obj name="PropertyObject" class="GroupingSample" version="4">
									<prop name="PropertyTypeName">EndPt Sample Type</prop>
									<prop name="Position">8</prop>
									<prop name="IsDefault">0</prop>
									<prop name="GroupSampleType">mstUnknown</prop>
								</obj>
								<obj name="PropertyObject" class="SamplePrefLineStyle" version="4">
									<prop name="PropertyTypeName">Line Style</prop>
									<prop name="Position">8</prop>
									<prop name="IsDefault">0</prop>
									<prop name="LineStyle">psSolid</prop>
								</obj>
								<obj name="PropertyObject" class="GenSampleEditNotes" version="4">
									<prop name="PropertyTypeName">Notes</prop>
									<prop name="Position">8</prop>
									<prop name="IsDefault">1</prop>
								</obj>
								<obj name="PropertyObject" class="SamplePrefPointStyle" version="4">
									<prop name="PropertyTypeName">Point Style</prop>
									<prop name="Position">8</prop>
									<prop name="IsDefault">0</prop>
									<prop name="PointStyle">psNothing</prop>
								</obj>
								<obj name="PropertyObject" class="GenSampleEditPosition" version="4">
									<prop name="PropertyTypeName">Position</prop>
									<prop name="Position">8</prop>
									<prop name="IsDefault">1</prop>
								</obj>
								<obj name="PropertyObject" class="GenSampleEditReplicate" version="4">
									<prop name="PropertyTypeName">Replicate of</prop>
									<prop name="Position">8</prop>
									<prop name="IsDefault">1</prop>
									<prop name="ReplicateOf">-1</prop>
								</obj>
								<obj name="PropertyObject" class="HTCSampleID" version="4">
									<prop name="PropertyTypeName">Sample ID</prop>
									<prop name="Position">8</prop>
									<prop name="IsDefault">1</prop>
								</obj>
								<obj name="PropertyObject" class="GenSampleEditName" version="4">
									<prop name="PropertyTypeName">Sample Name</prop>
									<prop name="Position">8</prop>
									<prop name="IsDefault">1</prop>
									<prop name="name">Sample 9</prop>
								</obj>
								<obj name="PropertyObject" class="HTCSamplePrepNotes" version="4">
									<prop name="PropertyTypeName">Sample Prep Notes</prop>
									<prop name="Position">8</prop>
									<prop name="IsDefault">1</prop>
								</obj>
								<obj name="PropertyObject" class="GenSampleEditSubset" version="4">
									<prop name="PropertyTypeName">Subsets</prop>
									<prop name="Position">8</prop>
									<prop name="IsDefault">1</prop>
								</obj>
								<obj name="PropertyObject" class="SamplePrefWidth" version="5">
									<prop name="PropertyTypeName">Width</prop>
									<prop name="Position">8</prop>
									<prop name="IsDefault">1</prop>
									<prop name="Width">1</prop>
								</obj>
							</list>
						</obj>
					</obj>
					<obj name="item" class="SamplePropInfo" version="1">
						<obj name="ChannelProperties" class="ChanPropList" version="2">
							<obj name="ChannelProperties" class="EMList" version="1">
								<list name="emlist" count="1">
									<obj name="item" class="PropertyList" version="1">
										<list name="emlist" count="12">
											<obj name="PropertyObject" class="RQSampleTargetProperty" version="4">
												<prop name="PropertyTypeName">Combined Sample and Target Type</prop>
												<prop name="Position">9</prop>
												<prop name="IsDefault">0</prop>
												<obj name="ChannelProp" class="ChannelProperty" version="1">
													<prop name="ChannelIdx">0</prop>
												</obj>
											</obj>
											<obj name="PropertyObject" class="QuantConcProperty" version="4">
												<prop name="PropertyTypeName">Concentration</prop>
												<prop name="Position">9</prop>
												<prop name="IsDefault">1</prop>
												<prop name="Concentration">0</prop>
												<obj name="ChannelProp" class="ChannelProperty" version="1">
													<prop name="ChannelIdx">0</prop>
												</obj>
												<prop name="ReadOnly">1</prop>
											</obj>
											<obj name="PropertyObject" class="QuantCpHighProp" version="4">
												<prop name="PropertyTypeName">Cp High</prop>
												<prop name="Position">9</prop>
												<prop name="IsDefault">1</prop>
												<prop name="CpRangeHigh">0</prop>
												<obj name="ChannelProp" class="ChannelProperty" version="1">
													<prop name="ChannelIdx">0</prop>
												</obj>
												<prop name="ReadOnly">1</prop>
											</obj>
											<obj name="PropertyObject" class="QuantCpLowProp" version="4">
												<prop name="PropertyTypeName">Cp Low</prop>
												<prop name="Position">9</prop>
												<prop name="IsDefault">1</prop>
												<prop name="CpRangeLow">0</prop>
												<obj name="ChannelProp" class="ChannelProperty" version="1">
													<prop name="ChannelIdx">0</prop>
												</obj>
												<prop name="ReadOnly">1</prop>
											</obj>
											<obj name="PropertyObject" class="RQEffProp" version="4">
												<prop name="PropertyTypeName">Efficiency</prop>
												<prop name="Position">9</prop>
												<prop name="IsDefault">1</prop>
												<prop name="Efficiency">2</prop>
												<obj name="ChannelProp" class="ChannelProperty" version="1">
													<prop name="ChannelIdx">0</prop>
												</obj>
											</obj>
											<obj name="PropertyObject" class="ChannelGenotype" version="4">
												<prop name="PropertyTypeName">Melt Geno Genotype</prop>
												<prop name="Position">9</prop>
												<prop name="IsDefault">1</prop>
												<prop name="ReadOnly">1</prop>
												<obj name="ChannelProp" class="ChannelProperty" version="1">
													<prop name="ChannelIdx">0</prop>
												</obj>
											</obj>
											<obj name="PropertyObject" class="GroupChannelTypeProp" version="4">
												<prop name="PropertyTypeName">Melt Geno Sample Type</prop>
												<prop name="Position">9</prop>
												<prop name="IsDefault">0</prop>
												<prop name="GroupSampleType">mstUnknown</prop>
												<obj name="ChannelProp" class="ChannelProperty" version="1">
													<prop name="ChannelIdx">0</prop>
												</obj>
											</obj>
											<obj name="PropertyObject" class="QuantSampleTypeProperty" version="4">
												<prop name="PropertyTypeName">Quantification Sample Type</prop>
												<prop name="Position">9</prop>
												<prop name="IsDefault">0</prop>
												<prop name="SampleType">qsUnknown</prop>
												<obj name="ChannelProp" class="ChannelProperty" version="1">
													<prop name="ChannelIdx">0</prop>
												</obj>
											</obj>
											<obj name="PropertyObject" class="ChannelGenotype" version="4">
												<prop name="PropertyTypeName">Scanning Genotype</prop>
												<prop name="Position">9</prop>
												<prop name="IsDefault">1</prop>
												<prop name="ReadOnly">1</prop>
												<obj name="ChannelProp" class="ChannelProperty" version="1">
													<prop name="ChannelIdx">0</prop>
												</obj>
											</obj>
											<obj name="PropertyObject" class="GroupChannelTypeProp" version="4">
												<prop name="PropertyTypeName">Scanning Sample Type</prop>
												<prop name="Position">9</prop>
												<prop name="IsDefault">0</prop>
												<prop name="GroupSampleType">mstUnknown</prop>
												<obj name="ChannelProp" class="ChannelProperty" version="1">
													<prop name="ChannelIdx">0</prop>
												</obj>
											</obj>
											<obj name="PropertyObject" class="TargetName" version="4">
												<prop name="PropertyTypeName">Target Name</prop>
												<prop name="Position">9</prop>
												<prop name="IsDefault">1</prop>
												<obj name="ChannelProp" class="ChannelProperty" version="1">
													<prop name="ChannelIdx">0</prop>
												</obj>
											</obj>
											<obj name="PropertyObject" class="RQTargetProperty" version="4">
												<prop name="PropertyTypeName">Target Type</prop>
												<prop name="Position">9</prop>
												<prop name="IsDefault">0</prop>
												<prop name="TargetType">dtNone</prop>
												<obj name="ChannelProp" class="ChannelProperty" version="1">
													<prop name="ChannelIdx">0</prop>
												</obj>
											</obj>
										</list>
									</obj>
								</list>
							</obj>
						</obj>
						<prop name="ChannelPropertyCount">1</prop>
						<prop name="ContainerPosition">9</prop>
						<prop name="HasSampleProperties">1</prop>
						<obj name="SampleProperties" class="PropertyList" version="1">
							<list name="emlist" count="14">
								<obj name="PropertyObject" class="SamplePrefColor" version="4">
									<prop name="PropertyTypeName">Color</prop>
									<prop name="Position">9</prop>
									<prop name="IsDefault">0</prop>
									<prop name="Color">$004080FF</prop>
								</obj>
								<obj name="PropertyObject" class="DominantChannelProp" version="4">
									<prop name="PropertyTypeName">Dominant Channel</prop>
									<prop name="Position">9</prop>
									<prop name="IsDefault">0</prop>
									<prop name="DominantChannel">0</prop>
								</obj>
								<obj name="PropertyObject" class="Genotype" version="4">
									<prop name="PropertyTypeName">EndPt Genotype</prop>
									<prop name="Position">9</prop>
									<prop name="IsDefault">1</prop>
									<prop name="ReadOnly">1</prop>
								</obj>
								<obj name="PropertyObject" class="GroupingSample" version="4">
									<prop name="PropertyTypeName">EndPt Sample Type</prop>
									<prop name="Position">9</prop>
									<prop name="IsDefault">0</prop>
									<prop name="GroupSampleType">mstUnknown</prop>
								</obj>
								<obj name="PropertyObject" class="SamplePrefLineStyle" version="4">
									<prop name="PropertyTypeName">Line Style</prop>
									<prop name="Position">9</prop>
									<prop name="IsDefault">0</prop>
									<prop name="LineStyle">psSolid</prop>
								</obj>
								<obj name="PropertyObject" class="GenSampleEditNotes" version="4">
									<prop name="PropertyTypeName">Notes</prop>
									<prop name="Position">9</prop>
									<prop name="IsDefault">1</prop>
								</obj>
								<obj name="PropertyObject" class="SamplePrefPointStyle" version="4">
									<prop name="PropertyTypeName">Point Style</prop>
									<prop name="Position">9</prop>
									<prop name="IsDefault">0</prop>
									<prop name="PointStyle">psNothing</prop>
								</obj>
								<obj name="PropertyObject" class="GenSampleEditPosition" version="4">
									<prop name="PropertyTypeName">Position</prop>
									<prop name="Position">9</prop>
									<prop name="IsDefault">1</prop>
								</obj>
								<obj name="PropertyObject" class="GenSampleEditReplicate" version="4">
									<prop name="PropertyTypeName">Replicate of</prop>
									<prop name="Position">9</prop>
									<prop name="IsDefault">1</prop>
									<prop name="ReplicateOf">-1</prop>
								</obj>
								<obj name="PropertyObject" class="HTCSampleID" version="4">
									<prop name="PropertyTypeName">Sample ID</prop>
									<prop name="Position">9</prop>
									<prop name="IsDefault">1</prop>
								</obj>
								<obj name="PropertyObject" class="GenSampleEditName" version="4">
									<prop name="PropertyTypeName">Sample Name</prop>
									<prop name="Position">9</prop>
									<prop name="IsDefault">1</prop>
									<prop name="name">Sample 10</prop>
								</obj>
								<obj name="PropertyObject" class="HTCSamplePrepNotes" version="4">
									<prop name="PropertyTypeName">Sample Prep Notes</prop>
									<prop name="Position">9</prop>
									<prop name="IsDefault">1</prop>
								</obj>
								<obj name="PropertyObject" class="GenSampleEditSubset" version="4">
									<prop name="PropertyTypeName">Subsets</prop>
									<prop name="Position">9</prop>
									<prop name="IsDefault">1</prop>
								</obj>
								<obj name="PropertyObject" class="SamplePrefWidth" version="5">
									<prop name="PropertyTypeName">Width</prop>
									<prop name="Position">9</prop>
									<prop name="IsDefault">1</prop>
									<prop name="Width">1</prop>
								</obj>
							</list>
						</obj>
					</obj>
					<obj name="item" class="SamplePropInfo" version="1">
						<obj name="ChannelProperties" class="ChanPropList" version="2">
							<obj name="ChannelProperties" class="EMList" version="1">
								<list name="emlist" count="1">
									<obj name="item" class="PropertyList" version="1">
										<list name="emlist" count="12">
											<obj name="PropertyObject" class="RQSampleTargetProperty" version="4">
												<prop name="PropertyTypeName">Combined Sample and Target Type</prop>
												<prop name="Position">10</prop>
												<prop name="IsDefault">0</prop>
												<obj name="ChannelProp" class="ChannelProperty" version="1">
													<prop name="ChannelIdx">0</prop>
												</obj>
											</obj>
											<obj name="PropertyObject" class="QuantConcProperty" version="4">
												<prop name="PropertyTypeName">Concentration</prop>
												<prop name="Position">10</prop>
												<prop name="IsDefault">1</prop>
												<prop name="Concentration">0</prop>
												<obj name="ChannelProp" class="ChannelProperty" version="1">
													<prop name="ChannelIdx">0</prop>
												</obj>
												<prop name="ReadOnly">1</prop>
											</obj>
											<obj name="PropertyObject" class="QuantCpHighProp" version="4">
												<prop name="PropertyTypeName">Cp High</prop>
												<prop name="Position">10</prop>
												<prop name="IsDefault">1</prop>
												<prop name="CpRangeHigh">0</prop>
												<obj name="ChannelProp" class="ChannelProperty" version="1">
													<prop name="ChannelIdx">0</prop>
												</obj>
												<prop name="ReadOnly">1</prop>
											</obj>
											<obj name="PropertyObject" class="QuantCpLowProp" version="4">
												<prop name="PropertyTypeName">Cp Low</prop>
												<prop name="Position">10</prop>
												<prop name="IsDefault">1</prop>
												<prop name="CpRangeLow">0</prop>
												<obj name="ChannelProp" class="ChannelProperty" version="1">
													<prop name="ChannelIdx">0</prop>
												</obj>
												<prop name="ReadOnly">1</prop>
											</obj>
											<obj name="PropertyObject" class="RQEffProp" version="4">
												<prop name="PropertyTypeName">Efficiency</prop>
												<prop name="Position">10</prop>
												<prop name="IsDefault">1</prop>
												<prop name="Efficiency">2</prop>
												<obj name="ChannelProp" class="ChannelProperty" version="1">
													<prop name="ChannelIdx">0</prop>
												</obj>
											</obj>
											<obj name="PropertyObject" class="ChannelGenotype" version="4">
												<prop name="PropertyTypeName">Melt Geno Genotype</prop>
												<prop name="Position">10</prop>
												<prop name="IsDefault">1</prop>
												<prop name="ReadOnly">1</prop>
												<obj name="ChannelProp" class="ChannelProperty" version="1">
													<prop name="ChannelIdx">0</prop>
												</obj>
											</obj>
											<obj name="PropertyObject" class="GroupChannelTypeProp" version="4">
												<prop name="PropertyTypeName">Melt Geno Sample Type</prop>
												<prop name="Position">10</prop>
												<prop name="IsDefault">0</prop>
												<prop name="GroupSampleType">mstUnknown</prop>
												<obj name="ChannelProp" class="ChannelProperty" version="1">
													<prop name="ChannelIdx">0</prop>
												</obj>
											</obj>
											<obj name="PropertyObject" class="QuantSampleTypeProperty" version="4">
												<prop name="PropertyTypeName">Quantification Sample Type</prop>
												<prop name="Position">10</prop>
												<prop name="IsDefault">0</prop>
												<prop name="SampleType">qsUnknown</prop>
												<obj name="ChannelProp" class="ChannelProperty" version="1">
													<prop name="ChannelIdx">0</prop>
												</obj>
											</obj>
											<obj name="PropertyObject" class="ChannelGenotype" version="4">
												<prop name="PropertyTypeName">Scanning Genotype</prop>
												<prop name="Position">10</prop>
												<prop name="IsDefault">1</prop>
												<prop name="ReadOnly">1</prop>
												<obj name="ChannelProp" class="ChannelProperty" version="1">
													<prop name="ChannelIdx">0</prop>
												</obj>
											</obj>
											<obj name="PropertyObject" class="GroupChannelTypeProp" version="4">
												<prop name="PropertyTypeName">Scanning Sample Type</prop>
												<prop name="Position">10</prop>
												<prop name="IsDefault">0</prop>
												<prop name="GroupSampleType">mstUnknown</prop>
												<obj name="ChannelProp" class="ChannelProperty" version="1">
													<prop name="ChannelIdx">0</prop>
												</obj>
											</obj>
											<obj name="PropertyObject" class="TargetName" version="4">
												<prop name="PropertyTypeName">Target Name</prop>
												<prop name="Position">10</prop>
												<prop name="IsDefault">1</prop>
												<obj name="ChannelProp" class="ChannelProperty" version="1">
													<prop name="ChannelIdx">0</prop>
												</obj>
											</obj>
											<obj name="PropertyObject" class="RQTargetProperty" version="4">
												<prop name="PropertyTypeName">Target Type</prop>
												<prop name="Position">10</prop>
												<prop name="IsDefault">0</prop>
												<prop name="TargetType">dtNone</prop>
												<obj name="ChannelProp" class="ChannelProperty" version="1">
													<prop name="ChannelIdx">0</prop>
												</obj>
											</obj>
										</list>
									</obj>
								</list>
							</obj>
						</obj>
						<prop name="ChannelPropertyCount">1</prop>
						<prop name="ContainerPosition">10</prop>
						<prop name="HasSampleProperties">1</prop>
						<obj name="SampleProperties" class="PropertyList" version="1">
							<list name="emlist" count="14">
								<obj name="PropertyObject" class="SamplePrefColor" version="4">
									<prop name="PropertyTypeName">Color</prop>
									<prop name="Position">10</prop>
									<prop name="IsDefault">0</prop>
									<prop name="Color">$00FD0299</prop>
								</obj>
								<obj name="PropertyObject" class="DominantChannelProp" version="4">
									<prop name="PropertyTypeName">Dominant Channel</prop>
									<prop name="Position">10</prop>
									<prop name="IsDefault">0</prop>
									<prop name="DominantChannel">0</prop>
								</obj>
								<obj name="PropertyObject" class="Genotype" version="4">
									<prop name="PropertyTypeName">EndPt Genotype</prop>
									<prop name="Position">10</prop>
									<prop name="IsDefault">1</prop>
									<prop name="ReadOnly">1</prop>
								</obj>
								<obj name="PropertyObject" class="GroupingSample" version="4">
									<prop name="PropertyTypeName">EndPt Sample Type</prop>
									<prop name="Position">10</prop>
									<prop name="IsDefault">0</prop>
									<prop name="GroupSampleType">mstUnknown</prop>
								</obj>
								<obj name="PropertyObject" class="SamplePrefLineStyle" version="4">
									<prop name="PropertyTypeName">Line Style</prop>
									<prop name="Position">10</prop>
									<prop name="IsDefault">0</prop>
									<prop name="LineStyle">psSolid</prop>
								</obj>
								<obj name="PropertyObject" class="GenSampleEditNotes" version="4">
									<prop name="PropertyTypeName">Notes</prop>
									<prop name="Position">10</prop>
									<prop name="IsDefault">1</prop>
								</obj>
								<obj name="PropertyObject" class="SamplePrefPointStyle" version="4">
									<prop name="PropertyTypeName">Point Style</prop>
									<prop name="Position">10</prop>
									<prop name="IsDefault">0</prop>
									<prop name="PointStyle">psNothing</prop>
								</obj>
								<obj name="PropertyObject" class="GenSampleEditPosition" version="4">
									<prop name="PropertyTypeName">Position</prop>
									<prop name="Position">10</prop>
									<prop name="IsDefault">1</prop>
								</obj>
								<obj name="PropertyObject" class="GenSampleEditReplicate" version="4">
									<prop name="PropertyTypeName">Replicate of</prop>
									<prop name="Position">10</prop>
									<prop name="IsDefault">1</prop>
									<prop name="ReplicateOf">-1</prop>
								</obj>
								<obj name="PropertyObject" class="HTCSampleID" version="4">
									<prop name="PropertyTypeName">Sample ID</prop>
									<prop name="Position">10</prop>
									<prop name="IsDefault">1</prop>
								</obj>
								<obj name="PropertyObject" class="GenSampleEditName" version="4">
									<prop name="PropertyTypeName">Sample Name</prop>
									<prop name="Position">10</prop>
									<prop name="IsDefault">1</prop>
									<prop name="name">Sample 11</prop>
								</obj>
								<obj name="PropertyObject" class="HTCSamplePrepNotes" version="4">
									<prop name="PropertyTypeName">Sample Prep Notes</prop>
									<prop name="Position">10</prop>
									<prop name="IsDefault">1</prop>
								</obj>
								<obj name="PropertyObject" class="GenSampleEditSubset" version="4">
									<prop name="PropertyTypeName">Subsets</prop>
									<prop name="Position">10</prop>
									<prop name="IsDefault">1</prop>
								</obj>
								<obj name="PropertyObject" class="SamplePrefWidth" version="5">
									<prop name="PropertyTypeName">Width</prop>
									<prop name="Position">10</prop>
									<prop name="IsDefault">1</prop>
									<prop name="Width">1</prop>
								</obj>
							</list>
						</obj>
					</obj>
					<obj name="item" class="SamplePropInfo" version="1">
						<obj name="ChannelProperties" class="ChanPropList" version="2">
							<obj name="ChannelProperties" class="EMList" version="1">
								<list name="emlist" count="1">
									<obj name="item" class="PropertyList" version="1">
										<list name="emlist" count="12">
											<obj name="PropertyObject" class="RQSampleTargetProperty" version="4">
												<prop name="PropertyTypeName">Combined Sample and Target Type</prop>
												<prop name="Position">11</prop>
												<prop name="IsDefault">0</prop>
												<obj name="ChannelProp" class="ChannelProperty" version="1">
													<prop name="ChannelIdx">0</prop>
												</obj>
											</obj>
											<obj name="PropertyObject" class="QuantConcProperty" version="4">
												<prop name="PropertyTypeName">Concentration</prop>
												<prop name="Position">11</prop>
												<prop name="IsDefault">1</prop>
												<prop name="Concentration">0</prop>
												<obj name="ChannelProp" class="ChannelProperty" version="1">
													<prop name="ChannelIdx">0</prop>
												</obj>
												<prop name="ReadOnly">1</prop>
											</obj>
											<obj name="PropertyObject" class="QuantCpHighProp" version="4">
												<prop name="PropertyTypeName">Cp High</prop>
												<prop name="Position">11</prop>
												<prop name="IsDefault">1</prop>
												<prop name="CpRangeHigh">0</prop>
												<obj name="ChannelProp" class="ChannelProperty" version="1">
													<prop name="ChannelIdx">0</prop>
												</obj>
												<prop name="ReadOnly">1</prop>
											</obj>
											<obj name="PropertyObject" class="QuantCpLowProp" version="4">
												<prop name="PropertyTypeName">Cp Low</prop>
												<prop name="Position">11</prop>
												<prop name="IsDefault">1</prop>
												<prop name="CpRangeLow">0</prop>
												<obj name="ChannelProp" class="ChannelProperty" version="1">
													<prop name="ChannelIdx">0</prop>
												</obj>
												<prop name="ReadOnly">1</prop>
											</obj>
											<obj name="PropertyObject" class="RQEffProp" version="4">
												<prop name="PropertyTypeName">Efficiency</prop>
												<prop name="Position">11</prop>
												<prop name="IsDefault">1</prop>
												<prop name="Efficiency">2</prop>
												<obj name="ChannelProp" class="ChannelProperty" version="1">
													<prop name="ChannelIdx">0</prop>
												</obj>
											</obj>
											<obj name="PropertyObject" class="ChannelGenotype" version="4">
												<prop name="PropertyTypeName">Melt Geno Genotype</prop>
												<prop name="Position">11</prop>
												<prop name="IsDefault">1</prop>
												<prop name="ReadOnly">1</prop>
												<obj name="ChannelProp" class="ChannelProperty" version="1">
													<prop name="ChannelIdx">0</prop>
												</obj>
											</obj>
											<obj name="PropertyObject" class="GroupChannelTypeProp" version="4">
												<prop name="PropertyTypeName">Melt Geno Sample Type</prop>
												<prop name="Position">11</prop>
												<prop name="IsDefault">0</prop>
												<prop name="GroupSampleType">mstUnknown</prop>
												<obj name="ChannelProp" class="ChannelProperty" version="1">
													<prop name="ChannelIdx">0</prop>
												</obj>
											</obj>
											<obj name="PropertyObject" class="QuantSampleTypeProperty" version="4">
												<prop name="PropertyTypeName">Quantification Sample Type</prop>
												<prop name="Position">11</prop>
												<prop name="IsDefault">0</prop>
												<prop name="SampleType">qsUnknown</prop>
												<obj name="ChannelProp" class="ChannelProperty" version="1">
													<prop name="ChannelIdx">0</prop>
												</obj>
											</obj>
											<obj name="PropertyObject" class="ChannelGenotype" version="4">
												<prop name="PropertyTypeName">Scanning Genotype</prop>
												<prop name="Position">11</prop>
												<prop name="IsDefault">1</prop>
												<prop name="ReadOnly">1</prop>
												<obj name="ChannelProp" class="ChannelProperty" version="1">
													<prop name="ChannelIdx">0</prop>
												</obj>
											</obj>
											<obj name="PropertyObject" class="GroupChannelTypeProp" version="4">
												<prop name="PropertyTypeName">Scanning Sample Type</prop>
												<prop name="Position">11</prop>
												<prop name="IsDefault">0</prop>
												<prop name="GroupSampleType">mstUnknown</prop>
												<obj name="ChannelProp" class="ChannelProperty" version="1">
													<prop name="ChannelIdx">0</prop>
												</obj>
											</obj>
											<obj name="PropertyObject" class="TargetName" version="4">
												<prop name="PropertyTypeName">Target Name</prop>
												<prop name="Position">11</prop>
												<prop name="IsDefault">1</prop>
												<obj name="ChannelProp" class="ChannelProperty" version="1">
													<prop name="ChannelIdx">0</prop>
												</obj>
											</obj>
											<obj name="PropertyObject" class="RQTargetProperty" version="4">
												<prop name="PropertyTypeName">Target Type</prop>
												<prop name="Position">11</prop>
												<prop name="IsDefault">0</prop>
												<prop name="TargetType">dtNone</prop>
												<obj name="ChannelProp" class="ChannelProperty" version="1">
													<prop name="ChannelIdx">0</prop>
												</obj>
											</obj>
										</list>
									</obj>
								</list>
							</obj>
						</obj>
						<prop name="ChannelPropertyCount">1</prop>
						<prop name="ContainerPosition">11</prop>
						<prop name="HasSampleProperties">1</prop>
						<obj name="SampleProperties" class="PropertyList" version="1">
							<list name="emlist" count="14">
								<obj name="PropertyObject" class="SamplePrefColor" version="4">
									<prop name="PropertyTypeName">Color</prop>
									<prop name="Position">11</prop>
									<prop name="IsDefault">0</prop>
									<prop name="Color">$0026C4B8</prop>
								</obj>
								<obj name="PropertyObject" class="DominantChannelProp" version="4">
									<prop name="PropertyTypeName">Dominant Channel</prop>
									<prop name="Position">11</prop>
									<prop name="IsDefault">0</prop>
									<prop name="DominantChannel">0</prop>
								</obj>
								<obj name="PropertyObject" class="Genotype" version="4">
									<prop name="PropertyTypeName">EndPt Genotype</prop>
									<prop name="Position">11</prop>
									<prop name="IsDefault">1</prop>
									<prop name="ReadOnly">1</prop>
								</obj>
								<obj name="PropertyObject" class="GroupingSample" version="4">
									<prop name="PropertyTypeName">EndPt Sample Type</prop>
									<prop name="Position">11</prop>
									<prop name="IsDefault">0</prop>
									<prop name="GroupSampleType">mstUnknown</prop>
								</obj>
								<obj name="PropertyObject" class="SamplePrefLineStyle" version="4">
									<prop name="PropertyTypeName">Line Style</prop>
									<prop name="Position">11</prop>
									<prop name="IsDefault">0</prop>
									<prop name="LineStyle">psSolid</prop>
								</obj>
								<obj name="PropertyObject" class="GenSampleEditNotes" version="4">
									<prop name="PropertyTypeName">Notes</prop>
									<prop name="Position">11</prop>
									<prop name="IsDefault">1</prop>
								</obj>
								<obj name="PropertyObject" class="SamplePrefPointStyle" version="4">
									<prop name="PropertyTypeName">Point Style</prop>
									<prop name="Position">11</prop>
									<prop name="IsDefault">0</prop>
									<prop name="PointStyle">psNothing</prop>
								</obj>
								<obj name="PropertyObject" class="GenSampleEditPosition" version="4">
									<prop name="PropertyTypeName">Position</prop>
									<prop name="Position">11</prop>
									<prop name="IsDefault">1</prop>
								</obj>
								<obj name="PropertyObject" class="GenSampleEditReplicate" version="4">
									<prop name="PropertyTypeName">Replicate of</prop>
									<prop name="Position">11</prop>
									<prop name="IsDefault">1</prop>
									<prop name="ReplicateOf">-1</prop>
								</obj>
								<obj name="PropertyObject" class="HTCSampleID" version="4">
									<prop name="PropertyTypeName">Sample ID</prop>
									<prop name="Position">11</prop>
									<prop name="IsDefault">1</prop>
								</obj>
								<obj name="PropertyObject" class="GenSampleEditName" version="4">
									<prop name="PropertyTypeName">Sample Name</prop>
									<prop name="Position">11</prop>
									<prop name="IsDefault">1</prop>
									<prop name="name">Sample 12</prop>
								</obj>
								<obj name="PropertyObject" class="HTCSamplePrepNotes" version="4">
									<prop name="PropertyTypeName">Sample Prep Notes</prop>
									<prop name="Position">11</prop>
									<prop name="IsDefault">1</prop>
								</obj>
								<obj name="PropertyObject" class="GenSampleEditSubset" version="4">
									<prop name="PropertyTypeName">Subsets</prop>
									<prop name="Position">11</prop>
									<prop name="IsDefault">1</prop>
								</obj>
								<obj name="PropertyObject" class="SamplePrefWidth" version="5">
									<prop name="PropertyTypeName">Width</prop>
									<prop name="Position">11</prop>
									<prop name="IsDefault">1</prop>
									<prop name="Width">1</prop>
								</obj>
							</list>
						</obj>
					</obj>
					<obj name="item" class="SamplePropInfo" version="1">
						<obj name="ChannelProperties" class="ChanPropList" version="2">
							<obj name="ChannelProperties" class="EMList" version="1">
								<list name="emlist" count="1">
									<obj name="item" class="PropertyList" version="1">
										<list name="emlist" count="12">
											<obj name="PropertyObject" class="RQSampleTargetProperty" version="4">
												<prop name="PropertyTypeName">Combined Sample and Target Type</prop>
												<prop name="Position">12</prop>
												<prop name="IsDefault">0</prop>
												<obj name="ChannelProp" class="ChannelProperty" version="1">
													<prop name="ChannelIdx">0</prop>
												</obj>
											</obj>
											<obj name="PropertyObject" class="QuantConcProperty" version="4">
												<prop name="PropertyTypeName">Concentration</prop>
												<prop name="Position">12</prop>
												<prop name="IsDefault">1</prop>
												<prop name="Concentration">0</prop>
												<obj name="ChannelProp" class="ChannelProperty" version="1">
													<prop name="ChannelIdx">0</prop>
												</obj>
												<prop name="ReadOnly">1</prop>
											</obj>
											<obj name="PropertyObject" class="QuantCpHighProp" version="4">
												<prop name="PropertyTypeName">Cp High</prop>
												<prop name="Position">12</prop>
												<prop name="IsDefault">1</prop>
												<prop name="CpRangeHigh">0</prop>
												<obj name="ChannelProp" class="ChannelProperty" version="1">
													<prop name="ChannelIdx">0</prop>
												</obj>
												<prop name="ReadOnly">1</prop>
											</obj>
											<obj name="PropertyObject" class="QuantCpLowProp" version="4">
												<prop name="PropertyTypeName">Cp Low</prop>
												<prop name="Position">12</prop>
												<prop name="IsDefault">1</prop>
												<prop name="CpRangeLow">0</prop>
												<obj name="ChannelProp" class="ChannelProperty" version="1">
													<prop name="ChannelIdx">0</prop>
												</obj>
												<prop name="ReadOnly">1</prop>
											</obj>
											<obj name="PropertyObject" class="RQEffProp" version="4">
												<prop name="PropertyTypeName">Efficiency</prop>
												<prop name="Position">12</prop>
												<prop name="IsDefault">1</prop>
												<prop name="Efficiency">2</prop>
												<obj name="ChannelProp" class="ChannelProperty" version="1">
													<prop name="ChannelIdx">0</prop>
												</obj>
											</obj>
											<obj name="PropertyObject" class="ChannelGenotype" version="4">
												<prop name="PropertyTypeName">Melt Geno Genotype</prop>
												<prop name="Position">12</prop>
												<prop name="IsDefault">1</prop>
												<prop name="ReadOnly">1</prop>
												<obj name="ChannelProp" class="ChannelProperty" version="1">
													<prop name="ChannelIdx">0</prop>
												</obj>
											</obj>
											<obj name="PropertyObject" class="GroupChannelTypeProp" version="4">
												<prop name="PropertyTypeName">Melt Geno Sample Type</prop>
												<prop name="Position">12</prop>
												<prop name="IsDefault">0</prop>
												<prop name="GroupSampleType">mstUnknown</prop>
												<obj name="ChannelProp" class="ChannelProperty" version="1">
													<prop name="ChannelIdx">0</prop>
												</obj>
											</obj>
											<obj name="PropertyObject" class="QuantSampleTypeProperty" version="4">
												<prop name="PropertyTypeName">Quantification Sample Type</prop>
												<prop name="Position">12</prop>
												<prop name="IsDefault">0</prop>
												<prop name="SampleType">qsUnknown</prop>
												<obj name="ChannelProp" class="ChannelProperty" version="1">
													<prop name="ChannelIdx">0</prop>
												</obj>
											</obj>
											<obj name="PropertyObject" class="ChannelGenotype" version="4">
												<prop name="PropertyTypeName">Scanning Genotype</prop>
												<prop name="Position">12</prop>
												<prop name="IsDefault">1</prop>
												<prop name="ReadOnly">1</prop>
												<obj name="ChannelProp" class="ChannelProperty" version="1">
													<prop name="ChannelIdx">0</prop>
												</obj>
											</obj>
											<obj name="PropertyObject" class="GroupChannelTypeProp" version="4">
												<prop name="PropertyTypeName">Scanning Sample Type</prop>
												<prop name="Position">12</prop>
												<prop name="IsDefault">0</prop>
												<prop name="GroupSampleType">mstUnknown</prop>
												<obj name="ChannelProp" class="ChannelProperty" version="1">
													<prop name="ChannelIdx">0</prop>
												</obj>
											</obj>
											<obj name="PropertyObject" class="TargetName" version="4">
												<prop name="PropertyTypeName">Target Name</prop>
												<prop name="Position">12</prop>
												<prop name="IsDefault">0</prop>
												<prop name="name">ACT</prop>
												<obj name="ChannelProp" class="ChannelProperty" version="1">
													<prop name="ChannelIdx">0</prop>
												</obj>
											</obj>
											<obj name="PropertyObject" class="RQTargetProperty" version="4">
												<prop name="PropertyTypeName">Target Type</prop>
												<prop name="Position">12</prop>
												<prop name="IsDefault">0</prop>
												<prop name="TargetType">dtReference</prop>
												<obj name="ChannelProp" class="ChannelProperty" version="1">
													<prop name="ChannelIdx">0</prop>
												</obj>
											</obj>
										</list>
									</obj>
								</list>
							</obj>
						</obj>
						<prop name="ChannelPropertyCount">1</prop>
						<prop name="ContainerPosition">12</prop>
						<prop name="HasSampleProperties">1</prop>
						<obj name="SampleProperties" class="PropertyList" version="1">
							<list name="emlist" count="14">
								<obj name="PropertyObject" class="SamplePrefColor" version="4">
									<prop name="PropertyTypeName">Color</prop>
									<prop name="Position">12</prop>
									<prop name="IsDefault">0</prop>
									<prop name="Color">$00FF8000</prop>
								</obj>
								<obj name="PropertyObject" class="DominantChannelProp" version="4">
									<prop name="PropertyTypeName">Dominant Channel</prop>
									<prop name="Position">12</prop>
									<prop name="IsDefault">0</prop>
									<prop name="DominantChannel">0</prop>
								</obj>
								<obj name="PropertyObject" class="Genotype" version="4">
									<prop name="PropertyTypeName">EndPt Genotype</prop>
									<prop name="Position">12</prop>
									<prop name="IsDefault">1</prop>
									<prop name="ReadOnly">1</prop>
								</obj>
								<obj name="PropertyObject" class="GroupingSample" version="4">
									<prop name="PropertyTypeName">EndPt Sample Type</prop>
									<prop name="Position">12</prop>
									<prop name="IsDefault">0</prop>
									<prop name="GroupSampleType">mstUnknown</prop>
								</obj>
								<obj name="PropertyObject" class="SamplePrefLineStyle" version="4">
									<prop name="PropertyTypeName">Line Style</prop>
									<prop name="Position">12</prop>
									<prop name="IsDefault">0</prop>
									<prop name="LineStyle">psSolid</prop>
								</obj>
								<obj name="PropertyObject" class="GenSampleEditNotes" version="4">
									<prop name="PropertyTypeName">Notes</prop>
									<prop name="Position">12</prop>
									<prop name="IsDefault">1</prop>
								</obj>
								<obj name="PropertyObject" class="SamplePrefPointStyle" version="4">
									<prop name="PropertyTypeName">Point Style</prop>
									<prop name="Position">12</prop>
									<prop name="IsDefault">0</prop>
									<prop name="PointStyle">psNothing</prop>
								</obj>
								<obj name="PropertyObject" class="GenSampleEditPosition" version="4">
									<prop name="PropertyTypeName">Position</prop>
									<prop name="Position">12</prop>
									<prop name="IsDefault">1</prop>
								</obj>
								<obj name="PropertyObject" class="GenSampleEditReplicate" version="4">
									<prop name="PropertyTypeName">Replicate of</prop>
									<prop name="Position">12</prop>
									<prop name="IsDefault">0</prop>
									<prop name="ReplicateOf">12</prop>
								</obj>
								<obj name="PropertyObject" class="HTCSampleID" version="4">
									<prop name="PropertyTypeName">Sample ID</prop>
									<prop name="Position">12</prop>
									<prop name="IsDefault">1</prop>
								</obj>
								<obj name="PropertyObject" class="GenSampleEditName" version="4">
									<prop name="PropertyTypeName">Sample Name</prop>
									<prop name="Position">12</prop>
									<prop name="IsDefault">0</prop>
									<prop name="name">491</prop>
								</obj>
								<obj name="PropertyObject" class="HTCSamplePrepNotes" version="4">
									<prop name="PropertyTypeName">Sample Prep Notes</prop>
									<prop name="Position">12</prop>
									<prop name="IsDefault">1</prop>
								</obj>
								<obj name="PropertyObject" class="GenSampleEditSubset" version="4">
									<prop name="PropertyTypeName">Subsets</prop>
									<prop name="Position">12</prop>
									<prop name="IsDefault">1</prop>
								</obj>
								<obj name="PropertyObject" class="SamplePrefWidth" version="5">
									<prop name="PropertyTypeName">Width</prop>
									<prop name="Position">12</prop>
									<prop name="IsDefault">1</prop>
									<prop name="Width">1</prop>
								</obj>
							</list>
						</obj>
					</obj>
					<obj name="item" class="SamplePropInfo" version="1">
						<obj name="ChannelProperties" class="ChanPropList" version="2">
							<obj name="ChannelProperties" class="EMList" version="1">
								<list name="emlist" count="1">
									<obj name="item" class="PropertyList" version="1">
										<list name="emlist" count="12">
											<obj name="PropertyObject" class="RQSampleTargetProperty" version="4">
												<prop name="PropertyTypeName">Combined Sample and Target Type</prop>
												<prop name="Position">13</prop>
												<prop name="IsDefault">0</prop>
												<obj name="ChannelProp" class="ChannelProperty" version="1">
													<prop name="ChannelIdx">0</prop>
												</obj>
											</obj>
											<obj name="PropertyObject" class="QuantConcProperty" version="4">
												<prop name="PropertyTypeName">Concentration</prop>
												<prop name="Position">13</prop>
												<prop name="IsDefault">1</prop>
												<prop name="Concentration">0</prop>
												<obj name="ChannelProp" class="ChannelProperty" version="1">
													<prop name="ChannelIdx">0</prop>
												</obj>
												<prop name="ReadOnly">1</prop>
											</obj>
											<obj name="PropertyObject" class="QuantCpHighProp" version="4">
												<prop name="PropertyTypeName">Cp High</prop>
												<prop name="Position">13</prop>
												<prop name="IsDefault">1</prop>
												<prop name="CpRangeHigh">0</prop>
												<obj name="ChannelProp" class="ChannelProperty" version="1">
													<prop name="ChannelIdx">0</prop>
												</obj>
												<prop name="ReadOnly">1</prop>
											</obj>
											<obj name="PropertyObject" class="QuantCpLowProp" version="4">
												<prop name="PropertyTypeName">Cp Low</prop>
												<prop name="Position">13</prop>
												<prop name="IsDefault">1</prop>
												<prop name="CpRangeLow">0</prop>
												<obj name="ChannelProp" class="ChannelProperty" version="1">
													<prop name="ChannelIdx">0</prop>
												</obj>
												<prop name="ReadOnly">1</prop>
											</obj>
											<obj name="PropertyObject" class="RQEffProp" version="4">
												<prop name="PropertyTypeName">Efficiency</prop>
												<prop name="Position">13</prop>
												<prop name="IsDefault">1</prop>
												<prop name="Efficiency">2</prop>
												<obj name="ChannelProp" class="ChannelProperty" version="1">
													<prop name="ChannelIdx">0</prop>
												</obj>
											</obj>
											<obj name="PropertyObject" class="ChannelGenotype" version="4">
												<prop name="PropertyTypeName">Melt Geno Genotype</prop>
												<prop name="Position">13</prop>
												<prop name="IsDefault">1</prop>
												<prop name="ReadOnly">1</prop>
												<obj name="ChannelProp" class="ChannelProperty" version="1">
													<prop name="ChannelIdx">0</prop>
												</obj>
											</obj>
											<obj name="PropertyObject" class="GroupChannelTypeProp" version="4">
												<prop name="PropertyTypeName">Melt Geno Sample Type</prop>
												<prop name="Position">13</prop>
												<prop name="IsDefault">0</prop>
												<prop name="GroupSampleType">mstUnknown</prop>
												<obj name="ChannelProp" class="ChannelProperty" version="1">
													<prop name="ChannelIdx">0</prop>
												</obj>
											</obj>
											<obj name="PropertyObject" class="QuantSampleTypeProperty" version="4">
												<prop name="PropertyTypeName">Quantification Sample Type</prop>
												<prop name="Position">13</prop>
												<prop name="IsDefault">0</prop>
												<prop name="SampleType">qsUnknown</prop>
												<obj name="ChannelProp" class="ChannelProperty" version="1">
													<prop name="ChannelIdx">0</prop>
												</obj>
											</obj>
											<obj name="PropertyObject" class="ChannelGenotype" version="4">
												<prop name="PropertyTypeName">Scanning Genotype</prop>
												<prop name="Position">13</prop>
												<prop name="IsDefault">1</prop>
												<prop name="ReadOnly">1</prop>
												<obj name="ChannelProp" class="ChannelProperty" version="1">
													<prop name="ChannelIdx">0</prop>
												</obj>
											</obj>
											<obj name="PropertyObject" class="GroupChannelTypeProp" version="4">
												<prop name="PropertyTypeName">Scanning Sample Type</prop>
												<prop name="Position">13</prop>
												<prop name="IsDefault">0</prop>
												<prop name="GroupSampleType">mstUnknown</prop>
												<obj name="ChannelProp" class="ChannelProperty" version="1">
													<prop name="ChannelIdx">0</prop>
												</obj>
											</obj>
											<obj name="PropertyObject" class="TargetName" version="4">
												<prop name="PropertyTypeName">Target Name</prop>
												<prop name="Position">13</prop>
												<prop name="IsDefault">0</prop>
												<prop name="name">ACT</prop>
												<obj name="ChannelProp" class="ChannelProperty" version="1">
													<prop name="ChannelIdx">0</prop>
												</obj>
											</obj>
											<obj name="PropertyObject" class="RQTargetProperty" version="4">
												<prop name="PropertyTypeName">Target Type</prop>
												<prop name="Position">13</prop>
												<prop name="IsDefault">0</prop>
												<prop name="TargetType">dtReference</prop>
												<obj name="ChannelProp" class="ChannelProperty" version="1">
													<prop name="ChannelIdx">0</prop>
												</obj>
											</obj>
										</list>
									</obj>
								</list>
							</obj>
						</obj>
						<prop name="ChannelPropertyCount">1</prop>
						<prop name="ContainerPosition">13</prop>
						<prop name="HasSampleProperties">1</prop>
						<obj name="SampleProperties" class="PropertyList" version="1">
							<list name="emlist" count="14">
								<obj name="PropertyObject" class="SamplePrefColor" version="4">
									<prop name="PropertyTypeName">Color</prop>
									<prop name="Position">13</prop>
									<prop name="IsDefault">0</prop>
									<prop name="Color">clRed</prop>
								</obj>
								<obj name="PropertyObject" class="DominantChannelProp" version="4">
									<prop name="PropertyTypeName">Dominant Channel</prop>
									<prop name="Position">13</prop>
									<prop name="IsDefault">0</prop>
									<prop name="DominantChannel">0</prop>
								</obj>
								<obj name="PropertyObject" class="Genotype" version="4">
									<prop name="PropertyTypeName">EndPt Genotype</prop>
									<prop name="Position">13</prop>
									<prop name="IsDefault">1</prop>
									<prop name="ReadOnly">1</prop>
								</obj>
								<obj name="PropertyObject" class="GroupingSample" version="4">
									<prop name="PropertyTypeName">EndPt Sample Type</prop>
									<prop name="Position">13</prop>
									<prop name="IsDefault">0</prop>
									<prop name="GroupSampleType">mstUnknown</prop>
								</obj>
								<obj name="PropertyObject" class="SamplePrefLineStyle" version="4">
									<prop name="PropertyTypeName">Line Style</prop>
									<prop name="Position">13</prop>
									<prop name="IsDefault">0</prop>
									<prop name="LineStyle">psSolid</prop>
								</obj>
								<obj name="PropertyObject" class="GenSampleEditNotes" version="4">
									<prop name="PropertyTypeName">Notes</prop>
									<prop name="Position">13</prop>
									<prop name="IsDefault">1</prop>
								</obj>
								<obj name="PropertyObject" class="SamplePrefPointStyle" version="4">
									<prop name="PropertyTypeName">Point Style</prop>
									<prop name="Position">13</prop>
									<prop name="IsDefault">0</prop>
									<prop name="PointStyle">psNothing</prop>
								</obj>
								<obj name="PropertyObject" class="GenSampleEditPosition" version="4">
									<prop name="PropertyTypeName">Position</prop>
									<prop name="Position">13</prop>
									<prop name="IsDefault">1</prop>
								</obj>
								<obj name="PropertyObject" class="GenSampleEditReplicate" version="4">
									<prop name="PropertyTypeName">Replicate of</prop>
									<prop name="Position">13</prop>
									<prop name="IsDefault">0</prop>
									<prop name="ReplicateOf">12</prop>
								</obj>
								<obj name="PropertyObject" class="HTCSampleID" version="4">
									<prop name="PropertyTypeName">Sample ID</prop>
									<prop name="Position">13</prop>
									<prop name="IsDefault">1</prop>
								</obj>
								<obj name="PropertyObject" class="GenSampleEditName" version="4">
									<prop name="PropertyTypeName">Sample Name</prop>
									<prop name="Position">13</prop>
									<prop name="IsDefault">0</prop>
									<prop name="name">491</prop>
								</obj>
								<obj name="PropertyObject" class="HTCSamplePrepNotes" version="4">
									<prop name="PropertyTypeName">Sample Prep Notes</prop>
									<prop name="Position">13</prop>
									<prop name="IsDefault">1</prop>
								</obj>
								<obj name="PropertyObject" class="GenSampleEditSubset" version="4">
									<prop name="PropertyTypeName">Subsets</prop>
									<prop name="Position">13</prop>
									<prop name="IsDefault">1</prop>
								</obj>
								<obj name="PropertyObject" class="SamplePrefWidth" version="5">
									<prop name="PropertyTypeName">Width</prop>
									<prop name="Position">13</prop>
									<prop name="IsDefault">1</prop>
									<prop name="Width">1</prop>
								</obj>
							</list>
						</obj>
					</obj>
					<obj name="item" class="SamplePropInfo" version="1">
						<obj name="ChannelProperties" class="ChanPropList" version="2">
							<obj name="ChannelProperties" class="EMList" version="1">
								<list name="emlist" count="1">
									<obj name="item" class="PropertyList" version="1">
										<list name="emlist" count="12">
											<obj name="PropertyObject" class="RQSampleTargetProperty" version="4">
												<prop name="PropertyTypeName">Combined Sample and Target Type</prop>
												<prop name="Position">14</prop>
												<prop name="IsDefault">0</prop>
												<obj name="ChannelProp" class="ChannelProperty" version="1">
													<prop name="ChannelIdx">0</prop>
												</obj>
											</obj>
											<obj name="PropertyObject" class="QuantConcProperty" version="4">
												<prop name="PropertyTypeName">Concentration</prop>
												<prop name="Position">14</prop>
												<prop name="IsDefault">1</prop>
												<prop name="Concentration">0</prop>
												<obj name="ChannelProp" class="ChannelProperty" version="1">
													<prop name="ChannelIdx">0</prop>
												</obj>
												<prop name="ReadOnly">1</prop>
											</obj>
											<obj name="PropertyObject" class="QuantCpHighProp" version="4">
												<prop name="PropertyTypeName">Cp High</prop>
												<prop name="Position">14</prop>
												<prop name="IsDefault">1</prop>
												<prop name="CpRangeHigh">0</prop>
												<obj name="ChannelProp" class="ChannelProperty" version="1">
													<prop name="ChannelIdx">0</prop>
												</obj>
												<prop name="ReadOnly">1</prop>
											</obj>
											<obj name="PropertyObject" class="QuantCpLowProp" version="4">
												<prop name="PropertyTypeName">Cp Low</prop>
												<prop name="Position">14</prop>
												<prop name="IsDefault">1</prop>
												<prop name="CpRangeLow">0</prop>
												<obj name="ChannelProp" class="ChannelProperty" version="1">
													<prop name="ChannelIdx">0</prop>
												</obj>
												<prop name="ReadOnly">1</prop>
											</obj>
											<obj name="PropertyObject" class="RQEffProp" version="4">
												<prop name="PropertyTypeName">Efficiency</prop>
												<prop name="Position">14</prop>
												<prop name="IsDefault">1</prop>
												<prop name="Efficiency">2</prop>
												<obj name="ChannelProp" class="ChannelProperty" version="1">
													<prop name="ChannelIdx">0</prop>
												</obj>
											</obj>
											<obj name="PropertyObject" class="ChannelGenotype" version="4">
												<prop name="PropertyTypeName">Melt Geno Genotype</prop>
												<prop name="Position">14</prop>
												<prop name="IsDefault">1</prop>
												<prop name="ReadOnly">1</prop>
												<obj name="ChannelProp" class="ChannelProperty" version="1">
													<prop name="ChannelIdx">0</prop>
												</obj>
											</obj>
											<obj name="PropertyObject" class="GroupChannelTypeProp" version="4">
												<prop name="PropertyTypeName">Melt Geno Sample Type</prop>
												<prop name="Position">14</prop>
												<prop name="IsDefault">0</prop>
												<prop name="GroupSampleType">mstUnknown</prop>
												<obj name="ChannelProp" class="ChannelProperty" version="1">
													<prop name="ChannelIdx">0</prop>
												</obj>
											</obj>
											<obj name="PropertyObject" class="QuantSampleTypeProperty" version="4">
												<prop name="PropertyTypeName">Quantification Sample Type</prop>
												<prop name="Position">14</prop>
												<prop name="IsDefault">0</prop>
												<prop name="SampleType">qsUnknown</prop>
												<obj name="ChannelProp" class="ChannelProperty" version="1">
													<prop name="ChannelIdx">0</prop>
												</obj>
											</obj>
											<obj name="PropertyObject" class="ChannelGenotype" version="4">
												<prop name="PropertyTypeName">Scanning Genotype</prop>
												<prop name="Position">14</prop>
												<prop name="IsDefault">1</prop>
												<prop name="ReadOnly">1</prop>
												<obj name="ChannelProp" class="ChannelProperty" version="1">
													<prop name="ChannelIdx">0</prop>
												</obj>
											</obj>
											<obj name="PropertyObject" class="GroupChannelTypeProp" version="4">
												<prop name="PropertyTypeName">Scanning Sample Type</prop>
												<prop name="Position">14</prop>
												<prop name="IsDefault">0</prop>
												<prop name="GroupSampleType">mstUnknown</prop>
												<obj name="ChannelProp" class="ChannelProperty" version="1">
													<prop name="ChannelIdx">0</prop>
												</obj>
											</obj>
											<obj name="PropertyObject" class="TargetName" version="4">
												<prop name="PropertyTypeName">Target Name</prop>
												<prop name="Position">14</prop>
												<prop name="IsDefault">0</prop>
												<prop name="name">ACT</prop>
												<obj name="ChannelProp" class="ChannelProperty" version="1">
													<prop name="ChannelIdx">0</prop>
												</obj>
											</obj>
											<obj name="PropertyObject" class="RQTargetProperty" version="4">
												<prop name="PropertyTypeName">Target Type</prop>
												<prop name="Position">14</prop>
												<prop name="IsDefault">0</prop>
												<prop name="TargetType">dtReference</prop>
												<obj name="ChannelProp" class="ChannelProperty" version="1">
													<prop name="ChannelIdx">0</prop>
												</obj>
											</obj>
										</list>
									</obj>
								</list>
							</obj>
						</obj>
						<prop name="ChannelPropertyCount">1</prop>
						<prop name="ContainerPosition">14</prop>
						<prop name="HasSampleProperties">1</prop>
						<obj name="SampleProperties" class="PropertyList" version="1">
							<list name="emlist" count="14">
								<obj name="PropertyObject" class="SamplePrefColor" version="4">
									<prop name="PropertyTypeName">Color</prop>
									<prop name="Position">14</prop>
									<prop name="IsDefault">0</prop>
									<prop name="Color">$0030D700</prop>
								</obj>
								<obj name="PropertyObject" class="DominantChannelProp" version="4">
									<prop name="PropertyTypeName">Dominant Channel</prop>
									<prop name="Position">14</prop>
									<prop name="IsDefault">0</prop>
									<prop name="DominantChannel">0</prop>
								</obj>
								<obj name="PropertyObject" class="Genotype" version="4">
									<prop name="PropertyTypeName">EndPt Genotype</prop>
									<prop name="Position">14</prop>
									<prop name="IsDefault">1</prop>
									<prop name="ReadOnly">1</prop>
								</obj>
								<obj name="PropertyObject" class="GroupingSample" version="4">
									<prop name="PropertyTypeName">EndPt Sample Type</prop>
									<prop name="Position">14</prop>
									<prop name="IsDefault">0</prop>
									<prop name="GroupSampleType">mstUnknown</prop>
								</obj>
								<obj name="PropertyObject" class="SamplePrefLineStyle" version="4">
									<prop name="PropertyTypeName">Line Style</prop>
									<prop name="Position">14</prop>
									<prop name="IsDefault">0</prop>
									<prop name="LineStyle">psSolid</prop>
								</obj>
								<obj name="PropertyObject" class="GenSampleEditNotes" version="4">
									<prop name="PropertyTypeName">Notes</prop>
									<prop name="Position">14</prop>
									<prop name="IsDefault">1</prop>
								</obj>
								<obj name="PropertyObject" class="SamplePrefPointStyle" version="4">
									<prop name="PropertyTypeName">Point Style</prop>
									<prop name="Position">14</prop>
									<prop name="IsDefault">0</prop>
									<prop name="PointStyle">psNothing</prop>
								</obj>
								<obj name="PropertyObject" class="GenSampleEditPosition" version="4">
									<prop name="PropertyTypeName">Position</prop>
									<prop name="Position">14</prop>
									<prop name="IsDefault">1</prop>
								</obj>
								<obj name="PropertyObject" class="GenSampleEditReplicate" version="4">
									<prop name="PropertyTypeName">Replicate of</prop>
									<prop name="Position">14</prop>
									<prop name="IsDefault">0</prop>
									<prop name="ReplicateOf">12</prop>
								</obj>
								<obj name="PropertyObject" class="HTCSampleID" version="4">
									<prop name="PropertyTypeName">Sample ID</prop>
									<prop name="Position">14</prop>
									<prop name="IsDefault">1</prop>
								</obj>
								<obj name="PropertyObject" class="GenSampleEditName" version="4">
									<prop name="PropertyTypeName">Sample Name</prop>
									<prop name="Position">14</prop>
									<prop name="IsDefault">0</prop>
									<prop name="name">491</prop>
								</obj>
								<obj name="PropertyObject" class="HTCSamplePrepNotes" version="4">
									<prop name="PropertyTypeName">Sample Prep Notes</prop>
									<prop name="Position">14</prop>
									<prop name="IsDefault">1</prop>
								</obj>
								<obj name="PropertyObject" class="GenSampleEditSubset" version="4">
									<prop name="PropertyTypeName">Subsets</prop>
									<prop name="Position">14</prop>
									<prop name="IsDefault">1</prop>
								</obj>
								<obj name="PropertyObject" class="SamplePrefWidth" version="5">
									<prop name="PropertyTypeName">Width</prop>
									<prop name="Position">14</prop>
									<prop name="IsDefault">1</prop>
									<prop name="Width">1</prop>
								</obj>
							</list>
						</obj>
					</obj>
					<obj name="item" class="SamplePropInfo" version="1">
						<obj name="ChannelProperties" class="ChanPropList" version="2">
							<obj name="ChannelProperties" class="EMList" version="1">
								<list name="emlist" count="1">
									<obj name="item" class="PropertyList" version="1">
										<list name="emlist" count="12">
											<obj name="PropertyObject" class="RQSampleTargetProperty" version="4">
												<prop name="PropertyTypeName">Combined Sample and Target Type</prop>
												<prop name="Position">15</prop>
												<prop name="IsDefault">0</prop>
												<obj name="ChannelProp" class="ChannelProperty" version="1">
													<prop name="ChannelIdx">0</prop>
												</obj>
											</obj>
											<obj name="PropertyObject" class="QuantConcProperty" version="4">
												<prop name="PropertyTypeName">Concentration</prop>
												<prop name="Position">15</prop>
												<prop name="IsDefault">1</prop>
												<prop name="Concentration">0</prop>
												<obj name="ChannelProp" class="ChannelProperty" version="1">
													<prop name="ChannelIdx">0</prop>
												</obj>
												<prop name="ReadOnly">1</prop>
											</obj>
											<obj name="PropertyObject" class="QuantCpHighProp" version="4">
												<prop name="PropertyTypeName">Cp High</prop>
												<prop name="Position">15</prop>
												<prop name="IsDefault">1</prop>
												<prop name="CpRangeHigh">0</prop>
												<obj name="ChannelProp" class="ChannelProperty" version="1">
													<prop name="ChannelIdx">0</prop>
												</obj>
												<prop name="ReadOnly">1</prop>
											</obj>
											<obj name="PropertyObject" class="QuantCpLowProp" version="4">
												<prop name="PropertyTypeName">Cp Low</prop>
												<prop name="Position">15</prop>
												<prop name="IsDefault">1</prop>
												<prop name="CpRangeLow">0</prop>
												<obj name="ChannelProp" class="ChannelProperty" version="1">
													<prop name="ChannelIdx">0</prop>
												</obj>
												<prop name="ReadOnly">1</prop>
											</obj>
											<obj name="PropertyObject" class="RQEffProp" version="4">
												<prop name="PropertyTypeName">Efficiency</prop>
												<prop name="Position">15</prop>
												<prop name="IsDefault">1</prop>
												<prop name="Efficiency">2</prop>
												<obj name="ChannelProp" class="ChannelProperty" version="1">
													<prop name="ChannelIdx">0</prop>
												</obj>
											</obj>
											<obj name="PropertyObject" class="ChannelGenotype" version="4">
												<prop name="PropertyTypeName">Melt Geno Genotype</prop>
												<prop name="Position">15</prop>
												<prop name="IsDefault">1</prop>
												<prop name="ReadOnly">1</prop>
												<obj name="ChannelProp" class="ChannelProperty" version="1">
													<prop name="ChannelIdx">0</prop>
												</obj>
											</obj>
											<obj name="PropertyObject" class="GroupChannelTypeProp" version="4">
												<prop name="PropertyTypeName">Melt Geno Sample Type</prop>
												<prop name="Position">15</prop>
												<prop name="IsDefault">0</prop>
												<prop name="GroupSampleType">mstUnknown</prop>
												<obj name="ChannelProp" class="ChannelProperty" version="1">
													<prop name="ChannelIdx">0</prop>
												</obj>
											</obj>
											<obj name="PropertyObject" class="QuantSampleTypeProperty" version="4">
												<prop name="PropertyTypeName">Quantification Sample Type</prop>
												<prop name="Position">15</prop>
												<prop name="IsDefault">0</prop>
												<prop name="SampleType">qsUnknown</prop>
												<obj name="ChannelProp" class="ChannelProperty" version="1">
													<prop name="ChannelIdx">0</prop>
												</obj>
											</obj>
											<obj name="PropertyObject" class="ChannelGenotype" version="4">
												<prop name="PropertyTypeName">Scanning Genotype</prop>
												<prop name="Position">15</prop>
												<prop name="IsDefault">1</prop>
												<prop name="ReadOnly">1</prop>
												<obj name="ChannelProp" class="ChannelProperty" version="1">
													<prop name="ChannelIdx">0</prop>
												</obj>
											</obj>
											<obj name="PropertyObject" class="GroupChannelTypeProp" version="4">
												<prop name="PropertyTypeName">Scanning Sample Type</prop>
												<prop name="Position">15</prop>
												<prop name="IsDefault">0</prop>
												<prop name="GroupSampleType">mstUnknown</prop>
												<obj name="ChannelProp" class="ChannelProperty" version="1">
													<prop name="ChannelIdx">0</prop>
												</obj>
											</obj>
											<obj name="PropertyObject" class="TargetName" version="4">
												<prop name="PropertyTypeName">Target Name</prop>
												<prop name="Position">15</prop>
												<prop name="IsDefault">0</prop>
												<prop name="name">C1QTNF1</prop>
												<obj name="ChannelProp" class="ChannelProperty" version="1">
													<prop name="ChannelIdx">0</prop>
												</obj>
											</obj>
											<obj name="PropertyObject" class="RQTargetProperty" version="4">
												<prop name="PropertyTypeName">Target Type</prop>
												<prop name="Position">15</prop>
												<prop name="IsDefault">0</prop>
												<prop name="TargetType">dtTarget</prop>
												<obj name="ChannelProp" class="ChannelProperty" version="1">
													<prop name="ChannelIdx">0</prop>
												</obj>
											</obj>
										</list>
									</obj>
								</list>
							</obj>
						</obj>
						<prop name="ChannelPropertyCount">1</prop>
						<prop name="ContainerPosition">15</prop>
						<prop name="HasSampleProperties">1</prop>
						<obj name="SampleProperties" class="PropertyList" version="1">
							<list name="emlist" count="14">
								<obj name="PropertyObject" class="SamplePrefColor" version="4">
									<prop name="PropertyTypeName">Color</prop>
									<prop name="Position">15</prop>
									<prop name="IsDefault">0</prop>
									<prop name="Color">clFuchsia</prop>
								</obj>
								<obj name="PropertyObject" class="DominantChannelProp" version="4">
									<prop name="PropertyTypeName">Dominant Channel</prop>
									<prop name="Position">15</prop>
									<prop name="IsDefault">0</prop>
									<prop name="DominantChannel">0</prop>
								</obj>
								<obj name="PropertyObject" class="Genotype" version="4">
									<prop name="PropertyTypeName">EndPt Genotype</prop>
									<prop name="Position">15</prop>
									<prop name="IsDefault">1</prop>
									<prop name="ReadOnly">1</prop>
								</obj>
								<obj name="PropertyObject" class="GroupingSample" version="4">
									<prop name="PropertyTypeName">EndPt Sample Type</prop>
									<prop name="Position">15</prop>
									<prop name="IsDefault">0</prop>
									<prop name="GroupSampleType">mstUnknown</prop>
								</obj>
								<obj name="PropertyObject" class="SamplePrefLineStyle" version="4">
									<prop name="PropertyTypeName">Line Style</prop>
									<prop name="Position">15</prop>
									<prop name="IsDefault">0</prop>
									<prop name="LineStyle">psSolid</prop>
								</obj>
								<obj name="PropertyObject" class="GenSampleEditNotes" version="4">
									<prop name="PropertyTypeName">Notes</prop>
									<prop name="Position">15</prop>
									<prop name="IsDefault">1</prop>
								</obj>
								<obj name="PropertyObject" class="SamplePrefPointStyle" version="4">
									<prop name="PropertyTypeName">Point Style</prop>
									<prop name="Position">15</prop>
									<prop name="IsDefault">0</prop>
									<prop name="PointStyle">psNothing</prop>
								</obj>
								<obj name="PropertyObject" class="GenSampleEditPosition" version="4">
									<prop name="PropertyTypeName">Position</prop>
									<prop name="Position">15</prop>
									<prop name="IsDefault">1</prop>
								</obj>
								<obj name="PropertyObject" class="GenSampleEditReplicate" version="4">
									<prop name="PropertyTypeName">Replicate of</prop>
									<prop name="Position">15</prop>
									<prop name="IsDefault">0</prop>
									<prop name="ReplicateOf">15</prop>
								</obj>
								<obj name="PropertyObject" class="HTCSampleID" version="4">
									<prop name="PropertyTypeName">Sample ID</prop>
									<prop name="Position">15</prop>
									<prop name="IsDefault">1</prop>
								</obj>
								<obj name="PropertyObject" class="GenSampleEditName" version="4">
									<prop name="PropertyTypeName">Sample Name</prop>
									<prop name="Position">15</prop>
									<prop name="IsDefault">0</prop>
									<prop name="name">491</prop>
								</obj>
								<obj name="PropertyObject" class="HTCSamplePrepNotes" version="4">
									<prop name="PropertyTypeName">Sample Prep Notes</prop>
									<prop name="Position">15</prop>
									<prop name="IsDefault">1</prop>
								</obj>
								<obj name="PropertyObject" class="GenSampleEditSubset" version="4">
									<prop name="PropertyTypeName">Subsets</prop>
									<prop name="Position">15</prop>
									<prop name="IsDefault">1</prop>
								</obj>
								<obj name="PropertyObject" class="SamplePrefWidth" version="5">
									<prop name="PropertyTypeName">Width</prop>
									<prop name="Position">15</prop>
									<prop name="IsDefault">1</prop>
									<prop name="Width">1</prop>
								</obj>
							</list>
						</obj>
					</obj>
					<obj name="item" class="SamplePropInfo" version="1">
						<obj name="ChannelProperties" class="ChanPropList" version="2">
							<obj name="ChannelProperties" class="EMList" version="1">
								<list name="emlist" count="1">
									<obj name="item" class="PropertyList" version="1">
										<list name="emlist" count="12">
											<obj name="PropertyObject" class="RQSampleTargetProperty" version="4">
												<prop name="PropertyTypeName">Combined Sample and Target Type</prop>
												<prop name="Position">16</prop>
												<prop name="IsDefault">0</prop>
												<obj name="ChannelProp" class="ChannelProperty" version="1">
													<prop name="ChannelIdx">0</prop>
												</obj>
											</obj>
											<obj name="PropertyObject" class="QuantConcProperty" version="4">
												<prop name="PropertyTypeName">Concentration</prop>
												<prop name="Position">16</prop>
												<prop name="IsDefault">1</prop>
												<prop name="Concentration">0</prop>
												<obj name="ChannelProp" class="ChannelProperty" version="1">
													<prop name="ChannelIdx">0</prop>
												</obj>
												<prop name="ReadOnly">1</prop>
											</obj>
											<obj name="PropertyObject" class="QuantCpHighProp" version="4">
												<prop name="PropertyTypeName">Cp High</prop>
												<prop name="Position">16</prop>
												<prop name="IsDefault">1</prop>
												<prop name="CpRangeHigh">0</prop>
												<obj name="ChannelProp" class="ChannelProperty" version="1">
													<prop name="ChannelIdx">0</prop>
												</obj>
												<prop name="ReadOnly">1</prop>
											</obj>
											<obj name="PropertyObject" class="QuantCpLowProp" version="4">
												<prop name="PropertyTypeName">Cp Low</prop>
												<prop name="Position">16</prop>
												<prop name="IsDefault">1</prop>
												<prop name="CpRangeLow">0</prop>
												<obj name="ChannelProp" class="ChannelProperty" version="1">
													<prop name="ChannelIdx">0</prop>
												</obj>
												<prop name="ReadOnly">1</prop>
											</obj>
											<obj name="PropertyObject" class="RQEffProp" version="4">
												<prop name="PropertyTypeName">Efficiency</prop>
												<prop name="Position">16</prop>
												<prop name="IsDefault">1</prop>
												<prop name="Efficiency">2</prop>
												<obj name="ChannelProp" class="ChannelProperty" version="1">
													<prop name="ChannelIdx">0</prop>
												</obj>
											</obj>
											<obj name="PropertyObject" class="ChannelGenotype" version="4">
												<prop name="PropertyTypeName">Melt Geno Genotype</prop>
												<prop name="Position">16</prop>
												<prop name="IsDefault">1</prop>
												<prop name="ReadOnly">1</prop>
												<obj name="ChannelProp" class="ChannelProperty" version="1">
													<prop name="ChannelIdx">0</prop>
												</obj>
											</obj>
											<obj name="PropertyObject" class="GroupChannelTypeProp" version="4">
												<prop name="PropertyTypeName">Melt Geno Sample Type</prop>
												<prop name="Position">16</prop>
												<prop name="IsDefault">0</prop>
												<prop name="GroupSampleType">mstUnknown</prop>
												<obj name="ChannelProp" class="ChannelProperty" version="1">
													<prop name="ChannelIdx">0</prop>
												</obj>
											</obj>
											<obj name="PropertyObject" class="QuantSampleTypeProperty" version="4">
												<prop name="PropertyTypeName">Quantification Sample Type</prop>
												<prop name="Position">16</prop>
												<prop name="IsDefault">0</prop>
												<prop name="SampleType">qsUnknown</prop>
												<obj name="ChannelProp" class="ChannelProperty" version="1">
													<prop name="ChannelIdx">0</prop>
												</obj>
											</obj>
											<obj name="PropertyObject" class="ChannelGenotype" version="4">
												<prop name="PropertyTypeName">Scanning Genotype</prop>
												<prop name="Position">16</prop>
												<prop name="IsDefault">1</prop>
												<prop name="ReadOnly">1</prop>
												<obj name="ChannelProp" class="ChannelProperty" version="1">
													<prop name="ChannelIdx">0</prop>
												</obj>
											</obj>
											<obj name="PropertyObject" class="GroupChannelTypeProp" version="4">
												<prop name="PropertyTypeName">Scanning Sample Type</prop>
												<prop name="Position">16</prop>
												<prop name="IsDefault">0</prop>
												<prop name="GroupSampleType">mstUnknown</prop>
												<obj name="ChannelProp" class="ChannelProperty" version="1">
													<prop name="ChannelIdx">0</prop>
												</obj>
											</obj>
											<obj name="PropertyObject" class="TargetName" version="4">
												<prop name="PropertyTypeName">Target Name</prop>
												<prop name="Position">16</prop>
												<prop name="IsDefault">0</prop>
												<prop name="name">C1QTNF1</prop>
												<obj name="ChannelProp" class="ChannelProperty" version="1">
													<prop name="ChannelIdx">0</prop>
												</obj>
											</obj>
											<obj name="PropertyObject" class="RQTargetProperty" version="4">
												<prop name="PropertyTypeName">Target Type</prop>
												<prop name="Position">16</prop>
												<prop name="IsDefault">0</prop>
												<prop name="TargetType">dtTarget</prop>
												<obj name="ChannelProp" class="ChannelProperty" version="1">
													<prop name="ChannelIdx">0</prop>
												</obj>
											</obj>
										</list>
									</obj>
								</list>
							</obj>
						</obj>
						<prop name="ChannelPropertyCount">1</prop>
						<prop name="ContainerPosition">16</prop>
						<prop name="HasSampleProperties">1</prop>
						<obj name="SampleProperties" class="PropertyList" version="1">
							<list name="emlist" count="14">
								<obj name="PropertyObject" class="SamplePrefColor" version="4">
									<prop name="PropertyTypeName">Color</prop>
									<prop name="Position">16</prop>
									<prop name="IsDefault">0</prop>
									<prop name="Color">clGray</prop>
								</obj>
								<obj name="PropertyObject" class="DominantChannelProp" version="4">
									<prop name="PropertyTypeName">Dominant Channel</prop>
									<prop name="Position">16</prop>
									<prop name="IsDefault">0</prop>
									<prop name="DominantChannel">0</prop>
								</obj>
								<obj name="PropertyObject" class="Genotype" version="4">
									<prop name="PropertyTypeName">EndPt Genotype</prop>
									<prop name="Position">16</prop>
									<prop name="IsDefault">1</prop>
									<prop name="ReadOnly">1</prop>
								</obj>
								<obj name="PropertyObject" class="GroupingSample" version="4">
									<prop name="PropertyTypeName">EndPt Sample Type</prop>
									<prop name="Position">16</prop>
									<prop name="IsDefault">0</prop>
									<prop name="GroupSampleType">mstUnknown</prop>
								</obj>
								<obj name="PropertyObject" class="SamplePrefLineStyle" version="4">
									<prop name="PropertyTypeName">Line Style</prop>
									<prop name="Position">16</prop>
									<prop name="IsDefault">0</prop>
									<prop name="LineStyle">psSolid</prop>
								</obj>
								<obj name="PropertyObject" class="GenSampleEditNotes" version="4">
									<prop name="PropertyTypeName">Notes</prop>
									<prop name="Position">16</prop>
									<prop name="IsDefault">1</prop>
								</obj>
								<obj name="PropertyObject" class="SamplePrefPointStyle" version="4">
									<prop name="PropertyTypeName">Point Style</prop>
									<prop name="Position">16</prop>
									<prop name="IsDefault">0</prop>
									<prop name="PointStyle">psNothing</prop>
								</obj>
								<obj name="PropertyObject" class="GenSampleEditPosition" version="4">
									<prop name="PropertyTypeName">Position</prop>
									<prop name="Position">16</prop>
									<prop name="IsDefault">1</prop>
								</obj>
								<obj name="PropertyObject" class="GenSampleEditReplicate" version="4">
									<prop name="PropertyTypeName">Replicate of</prop>
									<prop name="Position">16</prop>
									<prop name="IsDefault">0</prop>
									<prop name="ReplicateOf">15</prop>
								</obj>
								<obj name="PropertyObject" class="HTCSampleID" version="4">
									<prop name="PropertyTypeName">Sample ID</prop>
									<prop name="Position">16</prop>
									<prop name="IsDefault">1</prop>
								</obj>
								<obj name="PropertyObject" class="GenSampleEditName" version="4">
									<prop name="PropertyTypeName">Sample Name</prop>
									<prop name="Position">16</prop>
									<prop name="IsDefault">0</prop>
									<prop name="name">491</prop>
								</obj>
								<obj name="PropertyObject" class="HTCSamplePrepNotes" version="4">
									<prop name="PropertyTypeName">Sample Prep Notes</prop>
									<prop name="Position">16</prop>
									<prop name="IsDefault">1</prop>
								</obj>
								<obj name="PropertyObject" class="GenSampleEditSubset" version="4">
									<prop name="PropertyTypeName">Subsets</prop>
									<prop name="Position">16</prop>
									<prop name="IsDefault">1</prop>
								</obj>
								<obj name="PropertyObject" class="SamplePrefWidth" version="5">
									<prop name="PropertyTypeName">Width</prop>
									<prop name="Position">16</prop>
									<prop name="IsDefault">1</prop>
									<prop name="Width">1</prop>
								</obj>
							</list>
						</obj>
					</obj>
					<obj name="item" class="SamplePropInfo" version="1">
						<obj name="ChannelProperties" class="ChanPropList" version="2">
							<obj name="ChannelProperties" class="EMList" version="1">
								<list name="emlist" count="1">
									<obj name="item" class="PropertyList" version="1">
										<list name="emlist" count="12">
											<obj name="PropertyObject" class="RQSampleTargetProperty" version="4">
												<prop name="PropertyTypeName">Combined Sample and Target Type</prop>
												<prop name="Position">17</prop>
												<prop name="IsDefault">0</prop>
												<obj name="ChannelProp" class="ChannelProperty" version="1">
													<prop name="ChannelIdx">0</prop>
												</obj>
											</obj>
											<obj name="PropertyObject" class="QuantConcProperty" version="4">
												<prop name="PropertyTypeName">Concentration</prop>
												<prop name="Position">17</prop>
												<prop name="IsDefault">1</prop>
												<prop name="Concentration">0</prop>
												<obj name="ChannelProp" class="ChannelProperty" version="1">
													<prop name="ChannelIdx">0</prop>
												</obj>
												<prop name="ReadOnly">1</prop>
											</obj>
											<obj name="PropertyObject" class="QuantCpHighProp" version="4">
												<prop name="PropertyTypeName">Cp High</prop>
												<prop name="Position">17</prop>
												<prop name="IsDefault">1</prop>
												<prop name="CpRangeHigh">0</prop>
												<obj name="ChannelProp" class="ChannelProperty" version="1">
													<prop name="ChannelIdx">0</prop>
												</obj>
												<prop name="ReadOnly">1</prop>
											</obj>
											<obj name="PropertyObject" class="QuantCpLowProp" version="4">
												<prop name="PropertyTypeName">Cp Low</prop>
												<prop name="Position">17</prop>
												<prop name="IsDefault">1</prop>
												<prop name="CpRangeLow">0</prop>
												<obj name="ChannelProp" class="ChannelProperty" version="1">
													<prop name="ChannelIdx">0</prop>
												</obj>
												<prop name="ReadOnly">1</prop>
											</obj>
											<obj name="PropertyObject" class="RQEffProp" version="4">
												<prop name="PropertyTypeName">Efficiency</prop>
												<prop name="Position">17</prop>
												<prop name="IsDefault">1</prop>
												<prop name="Efficiency">2</prop>
												<obj name="ChannelProp" class="ChannelProperty" version="1">
													<prop name="ChannelIdx">0</prop>
												</obj>
											</obj>
											<obj name="PropertyObject" class="ChannelGenotype" version="4">
												<prop name="PropertyTypeName">Melt Geno Genotype</prop>
												<prop name="Position">17</prop>
												<prop name="IsDefault">1</prop>
												<prop name="ReadOnly">1</prop>
												<obj name="ChannelProp" class="ChannelProperty" version="1">
													<prop name="ChannelIdx">0</prop>
												</obj>
											</obj>
											<obj name="PropertyObject" class="GroupChannelTypeProp" version="4">
												<prop name="PropertyTypeName">Melt Geno Sample Type</prop>
												<prop name="Position">17</prop>
												<prop name="IsDefault">0</prop>
												<prop name="GroupSampleType">mstUnknown</prop>
												<obj name="ChannelProp" class="ChannelProperty" version="1">
													<prop name="ChannelIdx">0</prop>
												</obj>
											</obj>
											<obj name="PropertyObject" class="QuantSampleTypeProperty" version="4">
												<prop name="PropertyTypeName">Quantification Sample Type</prop>
												<prop name="Position">17</prop>
												<prop name="IsDefault">0</prop>
												<prop name="SampleType">qsUnknown</prop>
												<obj name="ChannelProp" class="ChannelProperty" version="1">
													<prop name="ChannelIdx">0</prop>
												</obj>
											</obj>
											<obj name="PropertyObject" class="ChannelGenotype" version="4">
												<prop name="PropertyTypeName">Scanning Genotype</prop>
												<prop name="Position">17</prop>
												<prop name="IsDefault">1</prop>
												<prop name="ReadOnly">1</prop>
												<obj name="ChannelProp" class="ChannelProperty" version="1">
													<prop name="ChannelIdx">0</prop>
												</obj>
											</obj>
											<obj name="PropertyObject" class="GroupChannelTypeProp" version="4">
												<prop name="PropertyTypeName">Scanning Sample Type</prop>
												<prop name="Position">17</prop>
												<prop name="IsDefault">0</prop>
												<prop name="GroupSampleType">mstUnknown</prop>
												<obj name="ChannelProp" class="ChannelProperty" version="1">
													<prop name="ChannelIdx">0</prop>
												</obj>
											</obj>
											<obj name="PropertyObject" class="TargetName" version="4">
												<prop name="PropertyTypeName">Target Name</prop>
												<prop name="Position">17</prop>
												<prop name="IsDefault">0</prop>
												<prop name="name">C1QTNF1</prop>
												<obj name="ChannelProp" class="ChannelProperty" version="1">
													<prop name="ChannelIdx">0</prop>
												</obj>
											</obj>
											<obj name="PropertyObject" class="RQTargetProperty" version="4">
												<prop name="PropertyTypeName">Target Type</prop>
												<prop name="Position">17</prop>
												<prop name="IsDefault">0</prop>
												<prop name="TargetType">dtTarget</prop>
												<obj name="ChannelProp" class="ChannelProperty" version="1">
													<prop name="ChannelIdx">0</prop>
												</obj>
											</obj>
										</list>
									</obj>
								</list>
							</obj>
						</obj>
						<prop name="ChannelPropertyCount">1</prop>
						<prop name="ContainerPosition">17</prop>
						<prop name="HasSampleProperties">1</prop>
						<obj name="SampleProperties" class="PropertyList" version="1">
							<list name="emlist" count="14">
								<obj name="PropertyObject" class="SamplePrefColor" version="4">
									<prop name="PropertyTypeName">Color</prop>
									<prop name="Position">17</prop>
									<prop name="IsDefault">0</prop>
									<prop name="Color">$0012D7FA</prop>
								</obj>
								<obj name="PropertyObject" class="DominantChannelProp" version="4">
									<prop name="PropertyTypeName">Dominant Channel</prop>
									<prop name="Position">17</prop>
									<prop name="IsDefault">0</prop>
									<prop name="DominantChannel">0</prop>
								</obj>
								<obj name="PropertyObject" class="Genotype" version="4">
									<prop name="PropertyTypeName">EndPt Genotype</prop>
									<prop name="Position">17</prop>
									<prop name="IsDefault">1</prop>
									<prop name="ReadOnly">1</prop>
								</obj>
								<obj name="PropertyObject" class="GroupingSample" version="4">
									<prop name="PropertyTypeName">EndPt Sample Type</prop>
									<prop name="Position">17</prop>
									<prop name="IsDefault">0</prop>
									<prop name="GroupSampleType">mstUnknown</prop>
								</obj>
								<obj name="PropertyObject" class="SamplePrefLineStyle" version="4">
									<prop name="PropertyTypeName">Line Style</prop>
									<prop name="Position">17</prop>
									<prop name="IsDefault">0</prop>
									<prop name="LineStyle">psSolid</prop>
								</obj>
								<obj name="PropertyObject" class="GenSampleEditNotes" version="4">
									<prop name="PropertyTypeName">Notes</prop>
									<prop name="Position">17</prop>
									<prop name="IsDefault">1</prop>
								</obj>
								<obj name="PropertyObject" class="SamplePrefPointStyle" version="4">
									<prop name="PropertyTypeName">Point Style</prop>
									<prop name="Position">17</prop>
									<prop name="IsDefault">0</prop>
									<prop name="PointStyle">psNothing</prop>
								</obj>
								<obj name="PropertyObject" class="GenSampleEditPosition" version="4">
									<prop name="PropertyTypeName">Position</prop>
									<prop name="Position">17</prop>
									<prop name="IsDefault">1</prop>
								</obj>
								<obj name="PropertyObject" class="GenSampleEditReplicate" version="4">
									<prop name="PropertyTypeName">Replicate of</prop>
									<prop name="Position">17</prop>
									<prop name="IsDefault">0</prop>
									<prop name="ReplicateOf">15</prop>
								</obj>
								<obj name="PropertyObject" class="HTCSampleID" version="4">
									<prop name="PropertyTypeName">Sample ID</prop>
									<prop name="Position">17</prop>
									<prop name="IsDefault">1</prop>
								</obj>
								<obj name="PropertyObject" class="GenSampleEditName" version="4">
									<prop name="PropertyTypeName">Sample Name</prop>
									<prop name="Position">17</prop>
									<prop name="IsDefault">0</prop>
									<prop name="name">491</prop>
								</obj>
								<obj name="PropertyObject" class="HTCSamplePrepNotes" version="4">
									<prop name="PropertyTypeName">Sample Prep Notes</prop>
									<prop name="Position">17</prop>
									<prop name="IsDefault">1</prop>
								</obj>
								<obj name="PropertyObject" class="GenSampleEditSubset" version="4">
									<prop name="PropertyTypeName">Subsets</prop>
									<prop name="Position">17</prop>
									<prop name="IsDefault">1</prop>
								</obj>
								<obj name="PropertyObject" class="SamplePrefWidth" version="5">
									<prop name="PropertyTypeName">Width</prop>
									<prop name="Position">17</prop>
									<prop name="IsDefault">1</prop>
									<prop name="Width">1</prop>
								</obj>
							</list>
						</obj>
					</obj>
					<obj name="item" class="SamplePropInfo" version="1">
						<obj name="ChannelProperties" class="ChanPropList" version="2">
							<obj name="ChannelProperties" class="EMList" version="1">
								<list name="emlist" count="1">
									<obj name="item" class="PropertyList" version="1">
										<list name="emlist" count="12">
											<obj name="PropertyObject" class="RQSampleTargetProperty" version="4">
												<prop name="PropertyTypeName">Combined Sample and Target Type</prop>
												<prop name="Position">18</prop>
												<prop name="IsDefault">0</prop>
												<obj name="ChannelProp" class="ChannelProperty" version="1">
													<prop name="ChannelIdx">0</prop>
												</obj>
											</obj>
											<obj name="PropertyObject" class="QuantConcProperty" version="4">
												<prop name="PropertyTypeName">Concentration</prop>
												<prop name="Position">18</prop>
												<prop name="IsDefault">1</prop>
												<prop name="Concentration">0</prop>
												<obj name="ChannelProp" class="ChannelProperty" version="1">
													<prop name="ChannelIdx">0</prop>
												</obj>
												<prop name="ReadOnly">1</prop>
											</obj>
											<obj name="PropertyObject" class="QuantCpHighProp" version="4">
												<prop name="PropertyTypeName">Cp High</prop>
												<prop name="Position">18</prop>
												<prop name="IsDefault">1</prop>
												<prop name="CpRangeHigh">0</prop>
												<obj name="ChannelProp" class="ChannelProperty" version="1">
													<prop name="ChannelIdx">0</prop>
												</obj>
												<prop name="ReadOnly">1</prop>
											</obj>
											<obj name="PropertyObject" class="QuantCpLowProp" version="4">
												<prop name="PropertyTypeName">Cp Low</prop>
												<prop name="Position">18</prop>
												<prop name="IsDefault">1</prop>
												<prop name="CpRangeLow">0</prop>
												<obj name="ChannelProp" class="ChannelProperty" version="1">
													<prop name="ChannelIdx">0</prop>
												</obj>
												<prop name="ReadOnly">1</prop>
											</obj>
											<obj name="PropertyObject" class="RQEffProp" version="4">
												<prop name="PropertyTypeName">Efficiency</prop>
												<prop name="Position">18</prop>
												<prop name="IsDefault">1</prop>
												<prop name="Efficiency">2</prop>
												<obj name="ChannelProp" class="ChannelProperty" version="1">
													<prop name="ChannelIdx">0</prop>
												</obj>
											</obj>
											<obj name="PropertyObject" class="ChannelGenotype" version="4">
												<prop name="PropertyTypeName">Melt Geno Genotype</prop>
												<prop name="Position">18</prop>
												<prop name="IsDefault">1</prop>
												<prop name="ReadOnly">1</prop>
												<obj name="ChannelProp" class="ChannelProperty" version="1">
													<prop name="ChannelIdx">0</prop>
												</obj>
											</obj>
											<obj name="PropertyObject" class="GroupChannelTypeProp" version="4">
												<prop name="PropertyTypeName">Melt Geno Sample Type</prop>
												<prop name="Position">18</prop>
												<prop name="IsDefault">0</prop>
												<prop name="GroupSampleType">mstUnknown</prop>
												<obj name="ChannelProp" class="ChannelProperty" version="1">
													<prop name="ChannelIdx">0</prop>
												</obj>
											</obj>
											<obj name="PropertyObject" class="QuantSampleTypeProperty" version="4">
												<prop name="PropertyTypeName">Quantification Sample Type</prop>
												<prop name="Position">18</prop>
												<prop name="IsDefault">0</prop>
												<prop name="SampleType">qsUnknown</prop>
												<obj name="ChannelProp" class="ChannelProperty" version="1">
													<prop name="ChannelIdx">0</prop>
												</obj>
											</obj>
											<obj name="PropertyObject" class="ChannelGenotype" version="4">
												<prop name="PropertyTypeName">Scanning Genotype</prop>
												<prop name="Position">18</prop>
												<prop name="IsDefault">1</prop>
												<prop name="ReadOnly">1</prop>
												<obj name="ChannelProp" class="ChannelProperty" version="1">
													<prop name="ChannelIdx">0</prop>
												</obj>
											</obj>
											<obj name="PropertyObject" class="GroupChannelTypeProp" version="4">
												<prop name="PropertyTypeName">Scanning Sample Type</prop>
												<prop name="Position">18</prop>
												<prop name="IsDefault">0</prop>
												<prop name="GroupSampleType">mstUnknown</prop>
												<obj name="ChannelProp" class="ChannelProperty" version="1">
													<prop name="ChannelIdx">0</prop>
												</obj>
											</obj>
											<obj name="PropertyObject" class="TargetName" version="4">
												<prop name="PropertyTypeName">Target Name</prop>
												<prop name="Position">18</prop>
												<prop name="IsDefault">1</prop>
												<obj name="ChannelProp" class="ChannelProperty" version="1">
													<prop name="ChannelIdx">0</prop>
												</obj>
											</obj>
											<obj name="PropertyObject" class="RQTargetProperty" version="4">
												<prop name="PropertyTypeName">Target Type</prop>
												<prop name="Position">18</prop>
												<prop name="IsDefault">0</prop>
												<prop name="TargetType">dtNone</prop>
												<obj name="ChannelProp" class="ChannelProperty" version="1">
													<prop name="ChannelIdx">0</prop>
												</obj>
											</obj>
										</list>
									</obj>
								</list>
							</obj>
						</obj>
						<prop name="ChannelPropertyCount">1</prop>
						<prop name="ContainerPosition">18</prop>
						<prop name="HasSampleProperties">1</prop>
						<obj name="SampleProperties" class="PropertyList" version="1">
							<list name="emlist" count="14">
								<obj name="PropertyObject" class="SamplePrefColor" version="4">
									<prop name="PropertyTypeName">Color</prop>
									<prop name="Position">18</prop>
									<prop name="IsDefault">0</prop>
									<prop name="Color">$00000097</prop>
								</obj>
								<obj name="PropertyObject" class="DominantChannelProp" version="4">
									<prop name="PropertyTypeName">Dominant Channel</prop>
									<prop name="Position">18</prop>
									<prop name="IsDefault">0</prop>
									<prop name="DominantChannel">0</prop>
								</obj>
								<obj name="PropertyObject" class="Genotype" version="4">
									<prop name="PropertyTypeName">EndPt Genotype</prop>
									<prop name="Position">18</prop>
									<prop name="IsDefault">1</prop>
									<prop name="ReadOnly">1</prop>
								</obj>
								<obj name="PropertyObject" class="GroupingSample" version="4">
									<prop name="PropertyTypeName">EndPt Sample Type</prop>
									<prop name="Position">18</prop>
									<prop name="IsDefault">0</prop>
									<prop name="GroupSampleType">mstUnknown</prop>
								</obj>
								<obj name="PropertyObject" class="SamplePrefLineStyle" version="4">
									<prop name="PropertyTypeName">Line Style</prop>
									<prop name="Position">18</prop>
									<prop name="IsDefault">0</prop>
									<prop name="LineStyle">psSolid</prop>
								</obj>
								<obj name="PropertyObject" class="GenSampleEditNotes" version="4">
									<prop name="PropertyTypeName">Notes</prop>
									<prop name="Position">18</prop>
									<prop name="IsDefault">1</prop>
								</obj>
								<obj name="PropertyObject" class="SamplePrefPointStyle" version="4">
									<prop name="PropertyTypeName">Point Style</prop>
									<prop name="Position">18</prop>
									<prop name="IsDefault">0</prop>
									<prop name="PointStyle">psNothing</prop>
								</obj>
								<obj name="PropertyObject" class="GenSampleEditPosition" version="4">
									<prop name="PropertyTypeName">Position</prop>
									<prop name="Position">18</prop>
									<prop name="IsDefault">1</prop>
								</obj>
								<obj name="PropertyObject" class="GenSampleEditReplicate" version="4">
									<prop name="PropertyTypeName">Replicate of</prop>
									<prop name="Position">18</prop>
									<prop name="IsDefault">1</prop>
									<prop name="ReplicateOf">-1</prop>
								</obj>
								<obj name="PropertyObject" class="HTCSampleID" version="4">
									<prop name="PropertyTypeName">Sample ID</prop>
									<prop name="Position">18</prop>
									<prop name="IsDefault">1</prop>
								</obj>
								<obj name="PropertyObject" class="GenSampleEditName" version="4">
									<prop name="PropertyTypeName">Sample Name</prop>
									<prop name="Position">18</prop>
									<prop name="IsDefault">1</prop>
									<prop name="name">Sample 19</prop>
								</obj>
								<obj name="PropertyObject" class="HTCSamplePrepNotes" version="4">
									<prop name="PropertyTypeName">Sample Prep Notes</prop>
									<prop name="Position">18</prop>
									<prop name="IsDefault">1</prop>
								</obj>
								<obj name="PropertyObject" class="GenSampleEditSubset" version="4">
									<prop name="PropertyTypeName">Subsets</prop>
									<prop name="Position">18</prop>
									<prop name="IsDefault">1</prop>
								</obj>
								<obj name="PropertyObject" class="SamplePrefWidth" version="5">
									<prop name="PropertyTypeName">Width</prop>
									<prop name="Position">18</prop>
									<prop name="IsDefault">1</prop>
									<prop name="Width">1</prop>
								</obj>
							</list>
						</obj>
					</obj>
					<obj name="item" class="SamplePropInfo" version="1">
						<obj name="ChannelProperties" class="ChanPropList" version="2">
							<obj name="ChannelProperties" class="EMList" version="1">
								<list name="emlist" count="1">
									<obj name="item" class="PropertyList" version="1">
										<list name="emlist" count="12">
											<obj name="PropertyObject" class="RQSampleTargetProperty" version="4">
												<prop name="PropertyTypeName">Combined Sample and Target Type</prop>
												<prop name="Position">19</prop>
												<prop name="IsDefault">0</prop>
												<obj name="ChannelProp" class="ChannelProperty" version="1">
													<prop name="ChannelIdx">0</prop>
												</obj>
											</obj>
											<obj name="PropertyObject" class="QuantConcProperty" version="4">
												<prop name="PropertyTypeName">Concentration</prop>
												<prop name="Position">19</prop>
												<prop name="IsDefault">1</prop>
												<prop name="Concentration">0</prop>
												<obj name="ChannelProp" class="ChannelProperty" version="1">
													<prop name="ChannelIdx">0</prop>
												</obj>
												<prop name="ReadOnly">1</prop>
											</obj>
											<obj name="PropertyObject" class="QuantCpHighProp" version="4">
												<prop name="PropertyTypeName">Cp High</prop>
												<prop name="Position">19</prop>
												<prop name="IsDefault">1</prop>
												<prop name="CpRangeHigh">0</prop>
												<obj name="ChannelProp" class="ChannelProperty" version="1">
													<prop name="ChannelIdx">0</prop>
												</obj>
												<prop name="ReadOnly">1</prop>
											</obj>
											<obj name="PropertyObject" class="QuantCpLowProp" version="4">
												<prop name="PropertyTypeName">Cp Low</prop>
												<prop name="Position">19</prop>
												<prop name="IsDefault">1</prop>
												<prop name="CpRangeLow">0</prop>
												<obj name="ChannelProp" class="ChannelProperty" version="1">
													<prop name="ChannelIdx">0</prop>
												</obj>
												<prop name="ReadOnly">1</prop>
											</obj>
											<obj name="PropertyObject" class="RQEffProp" version="4">
												<prop name="PropertyTypeName">Efficiency</prop>
												<prop name="Position">19</prop>
												<prop name="IsDefault">1</prop>
												<prop name="Efficiency">2</prop>
												<obj name="ChannelProp" class="ChannelProperty" version="1">
													<prop name="ChannelIdx">0</prop>
												</obj>
											</obj>
											<obj name="PropertyObject" class="ChannelGenotype" version="4">
												<prop name="PropertyTypeName">Melt Geno Genotype</prop>
												<prop name="Position">19</prop>
												<prop name="IsDefault">1</prop>
												<prop name="ReadOnly">1</prop>
												<obj name="ChannelProp" class="ChannelProperty" version="1">
													<prop name="ChannelIdx">0</prop>
												</obj>
											</obj>
											<obj name="PropertyObject" class="GroupChannelTypeProp" version="4">
												<prop name="PropertyTypeName">Melt Geno Sample Type</prop>
												<prop name="Position">19</prop>
												<prop name="IsDefault">0</prop>
												<prop name="GroupSampleType">mstUnknown</prop>
												<obj name="ChannelProp" class="ChannelProperty" version="1">
													<prop name="ChannelIdx">0</prop>
												</obj>
											</obj>
											<obj name="PropertyObject" class="QuantSampleTypeProperty" version="4">
												<prop name="PropertyTypeName">Quantification Sample Type</prop>
												<prop name="Position">19</prop>
												<prop name="IsDefault">0</prop>
												<prop name="SampleType">qsUnknown</prop>
												<obj name="ChannelProp" class="ChannelProperty" version="1">
													<prop name="ChannelIdx">0</prop>
												</obj>
											</obj>
											<obj name="PropertyObject" class="ChannelGenotype" version="4">
												<prop name="PropertyTypeName">Scanning Genotype</prop>
												<prop name="Position">19</prop>
												<prop name="IsDefault">1</prop>
												<prop name="ReadOnly">1</prop>
												<obj name="ChannelProp" class="ChannelProperty" version="1">
													<prop name="ChannelIdx">0</prop>
												</obj>
											</obj>
											<obj name="PropertyObject" class="GroupChannelTypeProp" version="4">
												<prop name="PropertyTypeName">Scanning Sample Type</prop>
												<prop name="Position">19</prop>
												<prop name="IsDefault">0</prop>
												<prop name="GroupSampleType">mstUnknown</prop>
												<obj name="ChannelProp" class="ChannelProperty" version="1">
													<prop name="ChannelIdx">0</prop>
												</obj>
											</obj>
											<obj name="PropertyObject" class="TargetName" version="4">
												<prop name="PropertyTypeName">Target Name</prop>
												<prop name="Position">19</prop>
												<prop name="IsDefault">1</prop>
												<obj name="ChannelProp" class="ChannelProperty" version="1">
													<prop name="ChannelIdx">0</prop>
												</obj>
											</obj>
											<obj name="PropertyObject" class="RQTargetProperty" version="4">
												<prop name="PropertyTypeName">Target Type</prop>
												<prop name="Position">19</prop>
												<prop name="IsDefault">0</prop>
												<prop name="TargetType">dtNone</prop>
												<obj name="ChannelProp" class="ChannelProperty" version="1">
													<prop name="ChannelIdx">0</prop>
												</obj>
											</obj>
										</list>
									</obj>
								</list>
							</obj>
						</obj>
						<prop name="ChannelPropertyCount">1</prop>
						<prop name="ContainerPosition">19</prop>
						<prop name="HasSampleProperties">1</prop>
						<obj name="SampleProperties" class="PropertyList" version="1">
							<list name="emlist" count="14">
								<obj name="PropertyObject" class="SamplePrefColor" version="4">
									<prop name="PropertyTypeName">Color</prop>
									<prop name="Position">19</prop>
									<prop name="IsDefault">0</prop>
									<prop name="Color">$00FFFF0F</prop>
								</obj>
								<obj name="PropertyObject" class="DominantChannelProp" version="4">
									<prop name="PropertyTypeName">Dominant Channel</prop>
									<prop name="Position">19</prop>
									<prop name="IsDefault">0</prop>
									<prop name="DominantChannel">0</prop>
								</obj>
								<obj name="PropertyObject" class="Genotype" version="4">
									<prop name="PropertyTypeName">EndPt Genotype</prop>
									<prop name="Position">19</prop>
									<prop name="IsDefault">1</prop>
									<prop name="ReadOnly">1</prop>
								</obj>
								<obj name="PropertyObject" class="GroupingSample" version="4">
									<prop name="PropertyTypeName">EndPt Sample Type</prop>
									<prop name="Position">19</prop>
									<prop name="IsDefault">0</prop>
									<prop name="GroupSampleType">mstUnknown</prop>
								</obj>
								<obj name="PropertyObject" class="SamplePrefLineStyle" version="4">
									<prop name="PropertyTypeName">Line Style</prop>
									<prop name="Position">19</prop>
									<prop name="IsDefault">0</prop>
									<prop name="LineStyle">psSolid</prop>
								</obj>
								<obj name="PropertyObject" class="GenSampleEditNotes" version="4">
									<prop name="PropertyTypeName">Notes</prop>
									<prop name="Position">19</prop>
									<prop name="IsDefault">1</prop>
								</obj>
								<obj name="PropertyObject" class="SamplePrefPointStyle" version="4">
									<prop name="PropertyTypeName">Point Style</prop>
									<prop name="Position">19</prop>
									<prop name="IsDefault">0</prop>
									<prop name="PointStyle">psNothing</prop>
								</obj>
								<obj name="PropertyObject" class="GenSampleEditPosition" version="4">
									<prop name="PropertyTypeName">Position</prop>
									<prop name="Position">19</prop>
									<prop name="IsDefault">1</prop>
								</obj>
								<obj name="PropertyObject" class="GenSampleEditReplicate" version="4">
									<prop name="PropertyTypeName">Replicate of</prop>
									<prop name="Position">19</prop>
									<prop name="IsDefault">1</prop>
									<prop name="ReplicateOf">-1</prop>
								</obj>
								<obj name="PropertyObject" class="HTCSampleID" version="4">
									<prop name="PropertyTypeName">Sample ID</prop>
									<prop name="Position">19</prop>
									<prop name="IsDefault">1</prop>
								</obj>
								<obj name="PropertyObject" class="GenSampleEditName" version="4">
									<prop name="PropertyTypeName">Sample Name</prop>
									<prop name="Position">19</prop>
									<prop name="IsDefault">1</prop>
									<prop name="name">Sample 20</prop>
								</obj>
								<obj name="PropertyObject" class="HTCSamplePrepNotes" version="4">
									<prop name="PropertyTypeName">Sample Prep Notes</prop>
									<prop name="Position">19</prop>
									<prop name="IsDefault">1</prop>
								</obj>
								<obj name="PropertyObject" class="GenSampleEditSubset" version="4">
									<prop name="PropertyTypeName">Subsets</prop>
									<prop name="Position">19</prop>
									<prop name="IsDefault">1</prop>
								</obj>
								<obj name="PropertyObject" class="SamplePrefWidth" version="5">
									<prop name="PropertyTypeName">Width</prop>
									<prop name="Position">19</prop>
									<prop name="IsDefault">1</prop>
									<prop name="Width">1</prop>
								</obj>
							</list>
						</obj>
					</obj>
					<obj name="item" class="SamplePropInfo" version="1">
						<obj name="ChannelProperties" class="ChanPropList" version="2">
							<obj name="ChannelProperties" class="EMList" version="1">
								<list name="emlist" count="1">
									<obj name="item" class="PropertyList" version="1">
										<list name="emlist" count="12">
											<obj name="PropertyObject" class="RQSampleTargetProperty" version="4">
												<prop name="PropertyTypeName">Combined Sample and Target Type</prop>
												<prop name="Position">20</prop>
												<prop name="IsDefault">0</prop>
												<obj name="ChannelProp" class="ChannelProperty" version="1">
													<prop name="ChannelIdx">0</prop>
												</obj>
											</obj>
											<obj name="PropertyObject" class="QuantConcProperty" version="4">
												<prop name="PropertyTypeName">Concentration</prop>
												<prop name="Position">20</prop>
												<prop name="IsDefault">1</prop>
												<prop name="Concentration">0</prop>
												<obj name="ChannelProp" class="ChannelProperty" version="1">
													<prop name="ChannelIdx">0</prop>
												</obj>
												<prop name="ReadOnly">1</prop>
											</obj>
											<obj name="PropertyObject" class="QuantCpHighProp" version="4">
												<prop name="PropertyTypeName">Cp High</prop>
												<prop name="Position">20</prop>
												<prop name="IsDefault">1</prop>
												<prop name="CpRangeHigh">0</prop>
												<obj name="ChannelProp" class="ChannelProperty" version="1">
													<prop name="ChannelIdx">0</prop>
												</obj>
												<prop name="ReadOnly">1</prop>
											</obj>
											<obj name="PropertyObject" class="QuantCpLowProp" version="4">
												<prop name="PropertyTypeName">Cp Low</prop>
												<prop name="Position">20</prop>
												<prop name="IsDefault">1</prop>
												<prop name="CpRangeLow">0</prop>
												<obj name="ChannelProp" class="ChannelProperty" version="1">
													<prop name="ChannelIdx">0</prop>
												</obj>
												<prop name="ReadOnly">1</prop>
											</obj>
											<obj name="PropertyObject" class="RQEffProp" version="4">
												<prop name="PropertyTypeName">Efficiency</prop>
												<prop name="Position">20</prop>
												<prop name="IsDefault">1</prop>
												<prop name="Efficiency">2</prop>
												<obj name="ChannelProp" class="ChannelProperty" version="1">
													<prop name="ChannelIdx">0</prop>
												</obj>
											</obj>
											<obj name="PropertyObject" class="ChannelGenotype" version="4">
												<prop name="PropertyTypeName">Melt Geno Genotype</prop>
												<prop name="Position">20</prop>
												<prop name="IsDefault">1</prop>
												<prop name="ReadOnly">1</prop>
												<obj name="ChannelProp" class="ChannelProperty" version="1">
													<prop name="ChannelIdx">0</prop>
												</obj>
											</obj>
											<obj name="PropertyObject" class="GroupChannelTypeProp" version="4">
												<prop name="PropertyTypeName">Melt Geno Sample Type</prop>
												<prop name="Position">20</prop>
												<prop name="IsDefault">0</prop>
												<prop name="GroupSampleType">mstUnknown</prop>
												<obj name="ChannelProp" class="ChannelProperty" version="1">
													<prop name="ChannelIdx">0</prop>
												</obj>
											</obj>
											<obj name="PropertyObject" class="QuantSampleTypeProperty" version="4">
												<prop name="PropertyTypeName">Quantification Sample Type</prop>
												<prop name="Position">20</prop>
												<prop name="IsDefault">0</prop>
												<prop name="SampleType">qsUnknown</prop>
												<obj name="ChannelProp" class="ChannelProperty" version="1">
													<prop name="ChannelIdx">0</prop>
												</obj>
											</obj>
											<obj name="PropertyObject" class="ChannelGenotype" version="4">
												<prop name="PropertyTypeName">Scanning Genotype</prop>
												<prop name="Position">20</prop>
												<prop name="IsDefault">1</prop>
												<prop name="ReadOnly">1</prop>
												<obj name="ChannelProp" class="ChannelProperty" version="1">
													<prop name="ChannelIdx">0</prop>
												</obj>
											</obj>
											<obj name="PropertyObject" class="GroupChannelTypeProp" version="4">
												<prop name="PropertyTypeName">Scanning Sample Type</prop>
												<prop name="Position">20</prop>
												<prop name="IsDefault">0</prop>
												<prop name="GroupSampleType">mstUnknown</prop>
												<obj name="ChannelProp" class="ChannelProperty" version="1">
													<prop name="ChannelIdx">0</prop>
												</obj>
											</obj>
											<obj name="PropertyObject" class="TargetName" version="4">
												<prop name="PropertyTypeName">Target Name</prop>
												<prop name="Position">20</prop>
												<prop name="IsDefault">1</prop>
												<obj name="ChannelProp" class="ChannelProperty" version="1">
													<prop name="ChannelIdx">0</prop>
												</obj>
											</obj>
											<obj name="PropertyObject" class="RQTargetProperty" version="4">
												<prop name="PropertyTypeName">Target Type</prop>
												<prop name="Position">20</prop>
												<prop name="IsDefault">0</prop>
												<prop name="TargetType">dtNone</prop>
												<obj name="ChannelProp" class="ChannelProperty" version="1">
													<prop name="ChannelIdx">0</prop>
												</obj>
											</obj>
										</list>
									</obj>
								</list>
							</obj>
						</obj>
						<prop name="ChannelPropertyCount">1</prop>
						<prop name="ContainerPosition">20</prop>
						<prop name="HasSampleProperties">1</prop>
						<obj name="SampleProperties" class="PropertyList" version="1">
							<list name="emlist" count="14">
								<obj name="PropertyObject" class="SamplePrefColor" version="4">
									<prop name="PropertyTypeName">Color</prop>
									<prop name="Position">20</prop>
									<prop name="IsDefault">0</prop>
									<prop name="Color">$00404000</prop>
								</obj>
								<obj name="PropertyObject" class="DominantChannelProp" version="4">
									<prop name="PropertyTypeName">Dominant Channel</prop>
									<prop name="Position">20</prop>
									<prop name="IsDefault">0</prop>
									<prop name="DominantChannel">0</prop>
								</obj>
								<obj name="PropertyObject" class="Genotype" version="4">
									<prop name="PropertyTypeName">EndPt Genotype</prop>
									<prop name="Position">20</prop>
									<prop name="IsDefault">1</prop>
									<prop name="ReadOnly">1</prop>
								</obj>
								<obj name="PropertyObject" class="GroupingSample" version="4">
									<prop name="PropertyTypeName">EndPt Sample Type</prop>
									<prop name="Position">20</prop>
									<prop name="IsDefault">0</prop>
									<prop name="GroupSampleType">mstUnknown</prop>
								</obj>
								<obj name="PropertyObject" class="SamplePrefLineStyle" version="4">
									<prop name="PropertyTypeName">Line Style</prop>
									<prop name="Position">20</prop>
									<prop name="IsDefault">0</prop>
									<prop name="LineStyle">psSolid</prop>
								</obj>
								<obj name="PropertyObject" class="GenSampleEditNotes" version="4">
									<prop name="PropertyTypeName">Notes</prop>
									<prop name="Position">20</prop>
									<prop name="IsDefault">1</prop>
								</obj>
								<obj name="PropertyObject" class="SamplePrefPointStyle" version="4">
									<prop name="PropertyTypeName">Point Style</prop>
									<prop name="Position">20</prop>
									<prop name="IsDefault">0</prop>
									<prop name="PointStyle">psNothing</prop>
								</obj>
								<obj name="PropertyObject" class="GenSampleEditPosition" version="4">
									<prop name="PropertyTypeName">Position</prop>
									<prop name="Position">20</prop>
									<prop name="IsDefault">1</prop>
								</obj>
								<obj name="PropertyObject" class="GenSampleEditReplicate" version="4">
									<prop name="PropertyTypeName">Replicate of</prop>
									<prop name="Position">20</prop>
									<prop name="IsDefault">1</prop>
									<prop name="ReplicateOf">-1</prop>
								</obj>
								<obj name="PropertyObject" class="HTCSampleID" version="4">
									<prop name="PropertyTypeName">Sample ID</prop>
									<prop name="Position">20</prop>
									<prop name="IsDefault">1</prop>
								</obj>
								<obj name="PropertyObject" class="GenSampleEditName" version="4">
									<prop name="PropertyTypeName">Sample Name</prop>
									<prop name="Position">20</prop>
									<prop name="IsDefault">1</prop>
									<prop name="name">Sample 21</prop>
								</obj>
								<obj name="PropertyObject" class="HTCSamplePrepNotes" version="4">
									<prop name="PropertyTypeName">Sample Prep Notes</prop>
									<prop name="Position">20</prop>
									<prop name="IsDefault">1</prop>
								</obj>
								<obj name="PropertyObject" class="GenSampleEditSubset" version="4">
									<prop name="PropertyTypeName">Subsets</prop>
									<prop name="Position">20</prop>
									<prop name="IsDefault">1</prop>
								</obj>
								<obj name="PropertyObject" class="SamplePrefWidth" version="5">
									<prop name="PropertyTypeName">Width</prop>
									<prop name="Position">20</prop>
									<prop name="IsDefault">1</prop>
									<prop name="Width">1</prop>
								</obj>
							</list>
						</obj>
					</obj>
					<obj name="item" class="SamplePropInfo" version="1">
						<obj name="ChannelProperties" class="ChanPropList" version="2">
							<obj name="ChannelProperties" class="EMList" version="1">
								<list name="emlist" count="1">
									<obj name="item" class="PropertyList" version="1">
										<list name="emlist" count="12">
											<obj name="PropertyObject" class="RQSampleTargetProperty" version="4">
												<prop name="PropertyTypeName">Combined Sample and Target Type</prop>
												<prop name="Position">21</prop>
												<prop name="IsDefault">0</prop>
												<obj name="ChannelProp" class="ChannelProperty" version="1">
													<prop name="ChannelIdx">0</prop>
												</obj>
											</obj>
											<obj name="PropertyObject" class="QuantConcProperty" version="4">
												<prop name="PropertyTypeName">Concentration</prop>
												<prop name="Position">21</prop>
												<prop name="IsDefault">1</prop>
												<prop name="Concentration">0</prop>
												<obj name="ChannelProp" class="ChannelProperty" version="1">
													<prop name="ChannelIdx">0</prop>
												</obj>
												<prop name="ReadOnly">1</prop>
											</obj>
											<obj name="PropertyObject" class="QuantCpHighProp" version="4">
												<prop name="PropertyTypeName">Cp High</prop>
												<prop name="Position">21</prop>
												<prop name="IsDefault">1</prop>
												<prop name="CpRangeHigh">0</prop>
												<obj name="ChannelProp" class="ChannelProperty" version="1">
													<prop name="ChannelIdx">0</prop>
												</obj>
												<prop name="ReadOnly">1</prop>
											</obj>
											<obj name="PropertyObject" class="QuantCpLowProp" version="4">
												<prop name="PropertyTypeName">Cp Low</prop>
												<prop name="Position">21</prop>
												<prop name="IsDefault">1</prop>
												<prop name="CpRangeLow">0</prop>
												<obj name="ChannelProp" class="ChannelProperty" version="1">
													<prop name="ChannelIdx">0</prop>
												</obj>
												<prop name="ReadOnly">1</prop>
											</obj>
											<obj name="PropertyObject" class="RQEffProp" version="4">
												<prop name="PropertyTypeName">Efficiency</prop>
												<prop name="Position">21</prop>
												<prop name="IsDefault">1</prop>
												<prop name="Efficiency">2</prop>
												<obj name="ChannelProp" class="ChannelProperty" version="1">
													<prop name="ChannelIdx">0</prop>
												</obj>
											</obj>
											<obj name="PropertyObject" class="ChannelGenotype" version="4">
												<prop name="PropertyTypeName">Melt Geno Genotype</prop>
												<prop name="Position">21</prop>
												<prop name="IsDefault">1</prop>
												<prop name="ReadOnly">1</prop>
												<obj name="ChannelProp" class="ChannelProperty" version="1">
													<prop name="ChannelIdx">0</prop>
												</obj>
											</obj>
											<obj name="PropertyObject" class="GroupChannelTypeProp" version="4">
												<prop name="PropertyTypeName">Melt Geno Sample Type</prop>
												<prop name="Position">21</prop>
												<prop name="IsDefault">0</prop>
												<prop name="GroupSampleType">mstUnknown</prop>
												<obj name="ChannelProp" class="ChannelProperty" version="1">
													<prop name="ChannelIdx">0</prop>
												</obj>
											</obj>
											<obj name="PropertyObject" class="QuantSampleTypeProperty" version="4">
												<prop name="PropertyTypeName">Quantification Sample Type</prop>
												<prop name="Position">21</prop>
												<prop name="IsDefault">0</prop>
												<prop name="SampleType">qsUnknown</prop>
												<obj name="ChannelProp" class="ChannelProperty" version="1">
													<prop name="ChannelIdx">0</prop>
												</obj>
											</obj>
											<obj name="PropertyObject" class="ChannelGenotype" version="4">
												<prop name="PropertyTypeName">Scanning Genotype</prop>
												<prop name="Position">21</prop>
												<prop name="IsDefault">1</prop>
												<prop name="ReadOnly">1</prop>
												<obj name="ChannelProp" class="ChannelProperty" version="1">
													<prop name="ChannelIdx">0</prop>
												</obj>
											</obj>
											<obj name="PropertyObject" class="GroupChannelTypeProp" version="4">
												<prop name="PropertyTypeName">Scanning Sample Type</prop>
												<prop name="Position">21</prop>
												<prop name="IsDefault">0</prop>
												<prop name="GroupSampleType">mstUnknown</prop>
												<obj name="ChannelProp" class="ChannelProperty" version="1">
													<prop name="ChannelIdx">0</prop>
												</obj>
											</obj>
											<obj name="PropertyObject" class="TargetName" version="4">
												<prop name="PropertyTypeName">Target Name</prop>
												<prop name="Position">21</prop>
												<prop name="IsDefault">1</prop>
												<obj name="ChannelProp" class="ChannelProperty" version="1">
													<prop name="ChannelIdx">0</prop>
												</obj>
											</obj>
											<obj name="PropertyObject" class="RQTargetProperty" version="4">
												<prop name="PropertyTypeName">Target Type</prop>
												<prop name="Position">21</prop>
												<prop name="IsDefault">0</prop>
												<prop name="TargetType">dtNone</prop>
												<obj name="ChannelProp" class="ChannelProperty" version="1">
													<prop name="ChannelIdx">0</prop>
												</obj>
											</obj>
										</list>
									</obj>
								</list>
							</obj>
						</obj>
						<prop name="ChannelPropertyCount">1</prop>
						<prop name="ContainerPosition">21</prop>
						<prop name="HasSampleProperties">1</prop>
						<obj name="SampleProperties" class="PropertyList" version="1">
							<list name="emlist" count="14">
								<obj name="PropertyObject" class="SamplePrefColor" version="4">
									<prop name="PropertyTypeName">Color</prop>
									<prop name="Position">21</prop>
									<prop name="IsDefault">0</prop>
									<prop name="Color">$004080FF</prop>
								</obj>
								<obj name="PropertyObject" class="DominantChannelProp" version="4">
									<prop name="PropertyTypeName">Dominant Channel</prop>
									<prop name="Position">21</prop>
									<prop name="IsDefault">0</prop>
									<prop name="DominantChannel">0</prop>
								</obj>
								<obj name="PropertyObject" class="Genotype" version="4">
									<prop name="PropertyTypeName">EndPt Genotype</prop>
									<prop name="Position">21</prop>
									<prop name="IsDefault">1</prop>
									<prop name="ReadOnly">1</prop>
								</obj>
								<obj name="PropertyObject" class="GroupingSample" version="4">
									<prop name="PropertyTypeName">EndPt Sample Type</prop>
									<prop name="Position">21</prop>
									<prop name="IsDefault">0</prop>
									<prop name="GroupSampleType">mstUnknown</prop>
								</obj>
								<obj name="PropertyObject" class="SamplePrefLineStyle" version="4">
									<prop name="PropertyTypeName">Line Style</prop>
									<prop name="Position">21</prop>
									<prop name="IsDefault">0</prop>
									<prop name="LineStyle">psSolid</prop>
								</obj>
								<obj name="PropertyObject" class="GenSampleEditNotes" version="4">
									<prop name="PropertyTypeName">Notes</prop>
									<prop name="Position">21</prop>
									<prop name="IsDefault">1</prop>
								</obj>
								<obj name="PropertyObject" class="SamplePrefPointStyle" version="4">
									<prop name="PropertyTypeName">Point Style</prop>
									<prop name="Position">21</prop>
									<prop name="IsDefault">0</prop>
									<prop name="PointStyle">psNothing</prop>
								</obj>
								<obj name="PropertyObject" class="GenSampleEditPosition" version="4">
									<prop name="PropertyTypeName">Position</prop>
									<prop name="Position">21</prop>
									<prop name="IsDefault">1</prop>
								</obj>
								<obj name="PropertyObject" class="GenSampleEditReplicate" version="4">
									<prop name="PropertyTypeName">Replicate of</prop>
									<prop name="Position">21</prop>
									<prop name="IsDefault">1</prop>
									<prop name="ReplicateOf">-1</prop>
								</obj>
								<obj name="PropertyObject" class="HTCSampleID" version="4">
									<prop name="PropertyTypeName">Sample ID</prop>
									<prop name="Position">21</prop>
									<prop name="IsDefault">1</prop>
								</obj>
								<obj name="PropertyObject" class="GenSampleEditName" version="4">
									<prop name="PropertyTypeName">Sample Name</prop>
									<prop name="Position">21</prop>
									<prop name="IsDefault">1</prop>
									<prop name="name">Sample 22</prop>
								</obj>
								<obj name="PropertyObject" class="HTCSamplePrepNotes" version="4">
									<prop name="PropertyTypeName">Sample Prep Notes</prop>
									<prop name="Position">21</prop>
									<prop name="IsDefault">1</prop>
								</obj>
								<obj name="PropertyObject" class="GenSampleEditSubset" version="4">
									<prop name="PropertyTypeName">Subsets</prop>
									<prop name="Position">21</prop>
									<prop name="IsDefault">1</prop>
								</obj>
								<obj name="PropertyObject" class="SamplePrefWidth" version="5">
									<prop name="PropertyTypeName">Width</prop>
									<prop name="Position">21</prop>
									<prop name="IsDefault">1</prop>
									<prop name="Width">1</prop>
								</obj>
							</list>
						</obj>
					</obj>
					<obj name="item" class="SamplePropInfo" version="1">
						<obj name="ChannelProperties" class="ChanPropList" version="2">
							<obj name="ChannelProperties" class="EMList" version="1">
								<list name="emlist" count="1">
									<obj name="item" class="PropertyList" version="1">
										<list name="emlist" count="12">
											<obj name="PropertyObject" class="RQSampleTargetProperty" version="4">
												<prop name="PropertyTypeName">Combined Sample and Target Type</prop>
												<prop name="Position">22</prop>
												<prop name="IsDefault">0</prop>
												<obj name="ChannelProp" class="ChannelProperty" version="1">
													<prop name="ChannelIdx">0</prop>
												</obj>
											</obj>
											<obj name="PropertyObject" class="QuantConcProperty" version="4">
												<prop name="PropertyTypeName">Concentration</prop>
												<prop name="Position">22</prop>
												<prop name="IsDefault">1</prop>
												<prop name="Concentration">0</prop>
												<obj name="ChannelProp" class="ChannelProperty" version="1">
													<prop name="ChannelIdx">0</prop>
												</obj>
												<prop name="ReadOnly">1</prop>
											</obj>
											<obj name="PropertyObject" class="QuantCpHighProp" version="4">
												<prop name="PropertyTypeName">Cp High</prop>
												<prop name="Position">22</prop>
												<prop name="IsDefault">1</prop>
												<prop name="CpRangeHigh">0</prop>
												<obj name="ChannelProp" class="ChannelProperty" version="1">
													<prop name="ChannelIdx">0</prop>
												</obj>
												<prop name="ReadOnly">1</prop>
											</obj>
											<obj name="PropertyObject" class="QuantCpLowProp" version="4">
												<prop name="PropertyTypeName">Cp Low</prop>
												<prop name="Position">22</prop>
												<prop name="IsDefault">1</prop>
												<prop name="CpRangeLow">0</prop>
												<obj name="ChannelProp" class="ChannelProperty" version="1">
													<prop name="ChannelIdx">0</prop>
												</obj>
												<prop name="ReadOnly">1</prop>
											</obj>
											<obj name="PropertyObject" class="RQEffProp" version="4">
												<prop name="PropertyTypeName">Efficiency</prop>
												<prop name="Position">22</prop>
												<prop name="IsDefault">1</prop>
												<prop name="Efficiency">2</prop>
												<obj name="ChannelProp" class="ChannelProperty" version="1">
													<prop name="ChannelIdx">0</prop>
												</obj>
											</obj>
											<obj name="PropertyObject" class="ChannelGenotype" version="4">
												<prop name="PropertyTypeName">Melt Geno Genotype</prop>
												<prop name="Position">22</prop>
												<prop name="IsDefault">1</prop>
												<prop name="ReadOnly">1</prop>
												<obj name="ChannelProp" class="ChannelProperty" version="1">
													<prop name="ChannelIdx">0</prop>
												</obj>
											</obj>
											<obj name="PropertyObject" class="GroupChannelTypeProp" version="4">
												<prop name="PropertyTypeName">Melt Geno Sample Type</prop>
												<prop name="Position">22</prop>
												<prop name="IsDefault">0</prop>
												<prop name="GroupSampleType">mstUnknown</prop>
												<obj name="ChannelProp" class="ChannelProperty" version="1">
													<prop name="ChannelIdx">0</prop>
												</obj>
											</obj>
											<obj name="PropertyObject" class="QuantSampleTypeProperty" version="4">
												<prop name="PropertyTypeName">Quantification Sample Type</prop>
												<prop name="Position">22</prop>
												<prop name="IsDefault">0</prop>
												<prop name="SampleType">qsUnknown</prop>
												<obj name="ChannelProp" class="ChannelProperty" version="1">
													<prop name="ChannelIdx">0</prop>
												</obj>
											</obj>
											<obj name="PropertyObject" class="ChannelGenotype" version="4">
												<prop name="PropertyTypeName">Scanning Genotype</prop>
												<prop name="Position">22</prop>
												<prop name="IsDefault">1</prop>
												<prop name="ReadOnly">1</prop>
												<obj name="ChannelProp" class="ChannelProperty" version="1">
													<prop name="ChannelIdx">0</prop>
												</obj>
											</obj>
											<obj name="PropertyObject" class="GroupChannelTypeProp" version="4">
												<prop name="PropertyTypeName">Scanning Sample Type</prop>
												<prop name="Position">22</prop>
												<prop name="IsDefault">0</prop>
												<prop name="GroupSampleType">mstUnknown</prop>
												<obj name="ChannelProp" class="ChannelProperty" version="1">
													<prop name="ChannelIdx">0</prop>
												</obj>
											</obj>
											<obj name="PropertyObject" class="TargetName" version="4">
												<prop name="PropertyTypeName">Target Name</prop>
												<prop name="Position">22</prop>
												<prop name="IsDefault">1</prop>
												<obj name="ChannelProp" class="ChannelProperty" version="1">
													<prop name="ChannelIdx">0</prop>
												</obj>
											</obj>
											<obj name="PropertyObject" class="RQTargetProperty" version="4">
												<prop name="PropertyTypeName">Target Type</prop>
												<prop name="Position">22</prop>
												<prop name="IsDefault">0</prop>
												<prop name="TargetType">dtNone</prop>
												<obj name="ChannelProp" class="ChannelProperty" version="1">
													<prop name="ChannelIdx">0</prop>
												</obj>
											</obj>
										</list>
									</obj>
								</list>
							</obj>
						</obj>
						<prop name="ChannelPropertyCount">1</prop>
						<prop name="ContainerPosition">22</prop>
						<prop name="HasSampleProperties">1</prop>
						<obj name="SampleProperties" class="PropertyList" version="1">
							<list name="emlist" count="14">
								<obj name="PropertyObject" class="SamplePrefColor" version="4">
									<prop name="PropertyTypeName">Color</prop>
									<prop name="Position">22</prop>
									<prop name="IsDefault">0</prop>
									<prop name="Color">$00FD0299</prop>
								</obj>
								<obj name="PropertyObject" class="DominantChannelProp" version="4">
									<prop name="PropertyTypeName">Dominant Channel</prop>
									<prop name="Position">22</prop>
									<prop name="IsDefault">0</prop>
									<prop name="DominantChannel">0</prop>
								</obj>
								<obj name="PropertyObject" class="Genotype" version="4">
									<prop name="PropertyTypeName">EndPt Genotype</prop>
									<prop name="Position">22</prop>
									<prop name="IsDefault">1</prop>
									<prop name="ReadOnly">1</prop>
								</obj>
								<obj name="PropertyObject" class="GroupingSample" version="4">
									<prop name="PropertyTypeName">EndPt Sample Type</prop>
									<prop name="Position">22</prop>
									<prop name="IsDefault">0</prop>
									<prop name="GroupSampleType">mstUnknown</prop>
								</obj>
								<obj name="PropertyObject" class="SamplePrefLineStyle" version="4">
									<prop name="PropertyTypeName">Line Style</prop>
									<prop name="Position">22</prop>
									<prop name="IsDefault">0</prop>
									<prop name="LineStyle">psSolid</prop>
								</obj>
								<obj name="PropertyObject" class="GenSampleEditNotes" version="4">
									<prop name="PropertyTypeName">Notes</prop>
									<prop name="Position">22</prop>
									<prop name="IsDefault">1</prop>
								</obj>
								<obj name="PropertyObject" class="SamplePrefPointStyle" version="4">
									<prop name="PropertyTypeName">Point Style</prop>
									<prop name="Position">22</prop>
									<prop name="IsDefault">0</prop>
									<prop name="PointStyle">psNothing</prop>
								</obj>
								<obj name="PropertyObject" class="GenSampleEditPosition" version="4">
									<prop name="PropertyTypeName">Position</prop>
									<prop name="Position">22</prop>
									<prop name="IsDefault">1</prop>
								</obj>
								<obj name="PropertyObject" class="GenSampleEditReplicate" version="4">
									<prop name="PropertyTypeName">Replicate of</prop>
									<prop name="Position">22</prop>
									<prop name="IsDefault">1</prop>
									<prop name="ReplicateOf">-1</prop>
								</obj>
								<obj name="PropertyObject" class="HTCSampleID" version="4">
									<prop name="PropertyTypeName">Sample ID</prop>
									<prop name="Position">22</prop>
									<prop name="IsDefault">1</prop>
								</obj>
								<obj name="PropertyObject" class="GenSampleEditName" version="4">
									<prop name="PropertyTypeName">Sample Name</prop>
									<prop name="Position">22</prop>
									<prop name="IsDefault">1</prop>
									<prop name="name">Sample 23</prop>
								</obj>
								<obj name="PropertyObject" class="HTCSamplePrepNotes" version="4">
									<prop name="PropertyTypeName">Sample Prep Notes</prop>
									<prop name="Position">22</prop>
									<prop name="IsDefault">1</prop>
								</obj>
								<obj name="PropertyObject" class="GenSampleEditSubset" version="4">
									<prop name="PropertyTypeName">Subsets</prop>
									<prop name="Position">22</prop>
									<prop name="IsDefault">1</prop>
								</obj>
								<obj name="PropertyObject" class="SamplePrefWidth" version="5">
									<prop name="PropertyTypeName">Width</prop>
									<prop name="Position">22</prop>
									<prop name="IsDefault">1</prop>
									<prop name="Width">1</prop>
								</obj>
							</list>
						</obj>
					</obj>
					<obj name="item" class="SamplePropInfo" version="1">
						<obj name="ChannelProperties" class="ChanPropList" version="2">
							<obj name="ChannelProperties" class="EMList" version="1">
								<list name="emlist" count="1">
									<obj name="item" class="PropertyList" version="1">
										<list name="emlist" count="12">
											<obj name="PropertyObject" class="RQSampleTargetProperty" version="4">
												<prop name="PropertyTypeName">Combined Sample and Target Type</prop>
												<prop name="Position">23</prop>
												<prop name="IsDefault">0</prop>
												<obj name="ChannelProp" class="ChannelProperty" version="1">
													<prop name="ChannelIdx">0</prop>
												</obj>
											</obj>
											<obj name="PropertyObject" class="QuantConcProperty" version="4">
												<prop name="PropertyTypeName">Concentration</prop>
												<prop name="Position">23</prop>
												<prop name="IsDefault">1</prop>
												<prop name="Concentration">0</prop>
												<obj name="ChannelProp" class="ChannelProperty" version="1">
													<prop name="ChannelIdx">0</prop>
												</obj>
												<prop name="ReadOnly">1</prop>
											</obj>
											<obj name="PropertyObject" class="QuantCpHighProp" version="4">
												<prop name="PropertyTypeName">Cp High</prop>
												<prop name="Position">23</prop>
												<prop name="IsDefault">1</prop>
												<prop name="CpRangeHigh">0</prop>
												<obj name="ChannelProp" class="ChannelProperty" version="1">
													<prop name="ChannelIdx">0</prop>
												</obj>
												<prop name="ReadOnly">1</prop>
											</obj>
											<obj name="PropertyObject" class="QuantCpLowProp" version="4">
												<prop name="PropertyTypeName">Cp Low</prop>
												<prop name="Position">23</prop>
												<prop name="IsDefault">1</prop>
												<prop name="CpRangeLow">0</prop>
												<obj name="ChannelProp" class="ChannelProperty" version="1">
													<prop name="ChannelIdx">0</prop>
												</obj>
												<prop name="ReadOnly">1</prop>
											</obj>
											<obj name="PropertyObject" class="RQEffProp" version="4">
												<prop name="PropertyTypeName">Efficiency</prop>
												<prop name="Position">23</prop>
												<prop name="IsDefault">1</prop>
												<prop name="Efficiency">2</prop>
												<obj name="ChannelProp" class="ChannelProperty" version="1">
													<prop name="ChannelIdx">0</prop>
												</obj>
											</obj>
											<obj name="PropertyObject" class="ChannelGenotype" version="4">
												<prop name="PropertyTypeName">Melt Geno Genotype</prop>
												<prop name="Position">23</prop>
												<prop name="IsDefault">1</prop>
												<prop name="ReadOnly">1</prop>
												<obj name="ChannelProp" class="ChannelProperty" version="1">
													<prop name="ChannelIdx">0</prop>
												</obj>
											</obj>
											<obj name="PropertyObject" class="GroupChannelTypeProp" version="4">
												<prop name="PropertyTypeName">Melt Geno Sample Type</prop>
												<prop name="Position">23</prop>
												<prop name="IsDefault">0</prop>
												<prop name="GroupSampleType">mstUnknown</prop>
												<obj name="ChannelProp" class="ChannelProperty" version="1">
													<prop name="ChannelIdx">0</prop>
												</obj>
											</obj>
											<obj name="PropertyObject" class="QuantSampleTypeProperty" version="4">
												<prop name="PropertyTypeName">Quantification Sample Type</prop>
												<prop name="Position">23</prop>
												<prop name="IsDefault">0</prop>
												<prop name="SampleType">qsUnknown</prop>
												<obj name="ChannelProp" class="ChannelProperty" version="1">
													<prop name="ChannelIdx">0</prop>
												</obj>
											</obj>
											<obj name="PropertyObject" class="ChannelGenotype" version="4">
												<prop name="PropertyTypeName">Scanning Genotype</prop>
												<prop name="Position">23</prop>
												<prop name="IsDefault">1</prop>
												<prop name="ReadOnly">1</prop>
												<obj name="ChannelProp" class="ChannelProperty" version="1">
													<prop name="ChannelIdx">0</prop>
												</obj>
											</obj>
											<obj name="PropertyObject" class="GroupChannelTypeProp" version="4">
												<prop name="PropertyTypeName">Scanning Sample Type</prop>
												<prop name="Position">23</prop>
												<prop name="IsDefault">0</prop>
												<prop name="GroupSampleType">mstUnknown</prop>
												<obj name="ChannelProp" class="ChannelProperty" version="1">
													<prop name="ChannelIdx">0</prop>
												</obj>
											</obj>
											<obj name="PropertyObject" class="TargetName" version="4">
												<prop name="PropertyTypeName">Target Name</prop>
												<prop name="Position">23</prop>
												<prop name="IsDefault">1</prop>
												<obj name="ChannelProp" class="ChannelProperty" version="1">
													<prop name="ChannelIdx">0</prop>
												</obj>
											</obj>
											<obj name="PropertyObject" class="RQTargetProperty" version="4">
												<prop name="PropertyTypeName">Target Type</prop>
												<prop name="Position">23</prop>
												<prop name="IsDefault">0</prop>
												<prop name="TargetType">dtNone</prop>
												<obj name="ChannelProp" class="ChannelProperty" version="1">
													<prop name="ChannelIdx">0</prop>
												</obj>
											</obj>
										</list>
									</obj>
								</list>
							</obj>
						</obj>
						<prop name="ChannelPropertyCount">1</prop>
						<prop name="ContainerPosition">23</prop>
						<prop name="HasSampleProperties">1</prop>
						<obj name="SampleProperties" class="PropertyList" version="1">
							<list name="emlist" count="14">
								<obj name="PropertyObject" class="SamplePrefColor" version="4">
									<prop name="PropertyTypeName">Color</prop>
									<prop name="Position">23</prop>
									<prop name="IsDefault">0</prop>
									<prop name="Color">$0026C4B8</prop>
								</obj>
								<obj name="PropertyObject" class="DominantChannelProp" version="4">
									<prop name="PropertyTypeName">Dominant Channel</prop>
									<prop name="Position">23</prop>
									<prop name="IsDefault">0</prop>
									<prop name="DominantChannel">0</prop>
								</obj>
								<obj name="PropertyObject" class="Genotype" version="4">
									<prop name="PropertyTypeName">EndPt Genotype</prop>
									<prop name="Position">23</prop>
									<prop name="IsDefault">1</prop>
									<prop name="ReadOnly">1</prop>
								</obj>
								<obj name="PropertyObject" class="GroupingSample" version="4">
									<prop name="PropertyTypeName">EndPt Sample Type</prop>
									<prop name="Position">23</prop>
									<prop name="IsDefault">0</prop>
									<prop name="GroupSampleType">mstUnknown</prop>
								</obj>
								<obj name="PropertyObject" class="SamplePrefLineStyle" version="4">
									<prop name="PropertyTypeName">Line Style</prop>
									<prop name="Position">23</prop>
									<prop name="IsDefault">0</prop>
									<prop name="LineStyle">psSolid</prop>
								</obj>
								<obj name="PropertyObject" class="GenSampleEditNotes" version="4">
									<prop name="PropertyTypeName">Notes</prop>
									<prop name="Position">23</prop>
									<prop name="IsDefault">1</prop>
								</obj>
								<obj name="PropertyObject" class="SamplePrefPointStyle" version="4">
									<prop name="PropertyTypeName">Point Style</prop>
									<prop name="Position">23</prop>
									<prop name="IsDefault">0</prop>
									<prop name="PointStyle">psNothing</prop>
								</obj>
								<obj name="PropertyObject" class="GenSampleEditPosition" version="4">
									<prop name="PropertyTypeName">Position</prop>
									<prop name="Position">23</prop>
									<prop name="IsDefault">1</prop>
								</obj>
								<obj name="PropertyObject" class="GenSampleEditReplicate" version="4">
									<prop name="PropertyTypeName">Replicate of</prop>
									<prop name="Position">23</prop>
									<prop name="IsDefault">1</prop>
									<prop name="ReplicateOf">-1</prop>
								</obj>
								<obj name="PropertyObject" class="HTCSampleID" version="4">
									<prop name="PropertyTypeName">Sample ID</prop>
									<prop name="Position">23</prop>
									<prop name="IsDefault">1</prop>
								</obj>
								<obj name="PropertyObject" class="GenSampleEditName" version="4">
									<prop name="PropertyTypeName">Sample Name</prop>
									<prop name="Position">23</prop>
									<prop name="IsDefault">1</prop>
									<prop name="name">Sample 24</prop>
								</obj>
								<obj name="PropertyObject" class="HTCSamplePrepNotes" version="4">
									<prop name="PropertyTypeName">Sample Prep Notes</prop>
									<prop name="Position">23</prop>
									<prop name="IsDefault">1</prop>
								</obj>
								<obj name="PropertyObject" class="GenSampleEditSubset" version="4">
									<prop name="PropertyTypeName">Subsets</prop>
									<prop name="Position">23</prop>
									<prop name="IsDefault">1</prop>
								</obj>
								<obj name="PropertyObject" class="SamplePrefWidth" version="5">
									<prop name="PropertyTypeName">Width</prop>
									<prop name="Position">23</prop>
									<prop name="IsDefault">1</prop>
									<prop name="Width">1</prop>
								</obj>
							</list>
						</obj>
					</obj>
					<obj name="item" class="SamplePropInfo" version="1">
						<obj name="ChannelProperties" class="ChanPropList" version="2">
							<obj name="ChannelProperties" class="EMList" version="1">
								<list name="emlist" count="1">
									<obj name="item" class="PropertyList" version="1">
										<list name="emlist" count="12">
											<obj name="PropertyObject" class="RQSampleTargetProperty" version="4">
												<prop name="PropertyTypeName">Combined Sample and Target Type</prop>
												<prop name="Position">24</prop>
												<prop name="IsDefault">0</prop>
												<obj name="ChannelProp" class="ChannelProperty" version="1">
													<prop name="ChannelIdx">0</prop>
												</obj>
											</obj>
											<obj name="PropertyObject" class="QuantConcProperty" version="4">
												<prop name="PropertyTypeName">Concentration</prop>
												<prop name="Position">24</prop>
												<prop name="IsDefault">1</prop>
												<prop name="Concentration">0</prop>
												<obj name="ChannelProp" class="ChannelProperty" version="1">
													<prop name="ChannelIdx">0</prop>
												</obj>
												<prop name="ReadOnly">1</prop>
											</obj>
											<obj name="PropertyObject" class="QuantCpHighProp" version="4">
												<prop name="PropertyTypeName">Cp High</prop>
												<prop name="Position">24</prop>
												<prop name="IsDefault">1</prop>
												<prop name="CpRangeHigh">0</prop>
												<obj name="ChannelProp" class="ChannelProperty" version="1">
													<prop name="ChannelIdx">0</prop>
												</obj>
												<prop name="ReadOnly">1</prop>
											</obj>
											<obj name="PropertyObject" class="QuantCpLowProp" version="4">
												<prop name="PropertyTypeName">Cp Low</prop>
												<prop name="Position">24</prop>
												<prop name="IsDefault">1</prop>
												<prop name="CpRangeLow">0</prop>
												<obj name="ChannelProp" class="ChannelProperty" version="1">
													<prop name="ChannelIdx">0</prop>
												</obj>
												<prop name="ReadOnly">1</prop>
											</obj>
											<obj name="PropertyObject" class="RQEffProp" version="4">
												<prop name="PropertyTypeName">Efficiency</prop>
												<prop name="Position">24</prop>
												<prop name="IsDefault">1</prop>
												<prop name="Efficiency">2</prop>
												<obj name="ChannelProp" class="ChannelProperty" version="1">
													<prop name="ChannelIdx">0</prop>
												</obj>
											</obj>
											<obj name="PropertyObject" class="ChannelGenotype" version="4">
												<prop name="PropertyTypeName">Melt Geno Genotype</prop>
												<prop name="Position">24</prop>
												<prop name="IsDefault">1</prop>
												<prop name="ReadOnly">1</prop>
												<obj name="ChannelProp" class="ChannelProperty" version="1">
													<prop name="ChannelIdx">0</prop>
												</obj>
											</obj>
											<obj name="PropertyObject" class="GroupChannelTypeProp" version="4">
												<prop name="PropertyTypeName">Melt Geno Sample Type</prop>
												<prop name="Position">24</prop>
												<prop name="IsDefault">0</prop>
												<prop name="GroupSampleType">mstUnknown</prop>
												<obj name="ChannelProp" class="ChannelProperty" version="1">
													<prop name="ChannelIdx">0</prop>
												</obj>
											</obj>
											<obj name="PropertyObject" class="QuantSampleTypeProperty" version="4">
												<prop name="PropertyTypeName">Quantification Sample Type</prop>
												<prop name="Position">24</prop>
												<prop name="IsDefault">0</prop>
												<prop name="SampleType">qsUnknown</prop>
												<obj name="ChannelProp" class="ChannelProperty" version="1">
													<prop name="ChannelIdx">0</prop>
												</obj>
											</obj>
											<obj name="PropertyObject" class="ChannelGenotype" version="4">
												<prop name="PropertyTypeName">Scanning Genotype</prop>
												<prop name="Position">24</prop>
												<prop name="IsDefault">1</prop>
												<prop name="ReadOnly">1</prop>
												<obj name="ChannelProp" class="ChannelProperty" version="1">
													<prop name="ChannelIdx">0</prop>
												</obj>
											</obj>
											<obj name="PropertyObject" class="GroupChannelTypeProp" version="4">
												<prop name="PropertyTypeName">Scanning Sample Type</prop>
												<prop name="Position">24</prop>
												<prop name="IsDefault">0</prop>
												<prop name="GroupSampleType">mstUnknown</prop>
												<obj name="ChannelProp" class="ChannelProperty" version="1">
													<prop name="ChannelIdx">0</prop>
												</obj>
											</obj>
											<obj name="PropertyObject" class="TargetName" version="4">
												<prop name="PropertyTypeName">Target Name</prop>
												<prop name="Position">24</prop>
												<prop name="IsDefault">0</prop>
												<prop name="name">ACT</prop>
												<obj name="ChannelProp" class="ChannelProperty" version="1">
													<prop name="ChannelIdx">0</prop>
												</obj>
											</obj>
											<obj name="PropertyObject" class="RQTargetProperty" version="4">
												<prop name="PropertyTypeName">Target Type</prop>
												<prop name="Position">24</prop>
												<prop name="IsDefault">0</prop>
												<prop name="TargetType">dtReference</prop>
												<obj name="ChannelProp" class="ChannelProperty" version="1">
													<prop name="ChannelIdx">0</prop>
												</obj>
											</obj>
										</list>
									</obj>
								</list>
							</obj>
						</obj>
						<prop name="ChannelPropertyCount">1</prop>
						<prop name="ContainerPosition">24</prop>
						<prop name="HasSampleProperties">1</prop>
						<obj name="SampleProperties" class="PropertyList" version="1">
							<list name="emlist" count="14">
								<obj name="PropertyObject" class="SamplePrefColor" version="4">
									<prop name="PropertyTypeName">Color</prop>
									<prop name="Position">24</prop>
									<prop name="IsDefault">0</prop>
									<prop name="Color">$00FF8000</prop>
								</obj>
								<obj name="PropertyObject" class="DominantChannelProp" version="4">
									<prop name="PropertyTypeName">Dominant Channel</prop>
									<prop name="Position">24</prop>
									<prop name="IsDefault">0</prop>
									<prop name="DominantChannel">0</prop>
								</obj>
								<obj name="PropertyObject" class="Genotype" version="4">
									<prop name="PropertyTypeName">EndPt Genotype</prop>
									<prop name="Position">24</prop>
									<prop name="IsDefault">1</prop>
									<prop name="ReadOnly">1</prop>
								</obj>
								<obj name="PropertyObject" class="GroupingSample" version="4">
									<prop name="PropertyTypeName">EndPt Sample Type</prop>
									<prop name="Position">24</prop>
									<prop name="IsDefault">0</prop>
									<prop name="GroupSampleType">mstUnknown</prop>
								</obj>
								<obj name="PropertyObject" class="SamplePrefLineStyle" version="4">
									<prop name="PropertyTypeName">Line Style</prop>
									<prop name="Position">24</prop>
									<prop name="IsDefault">0</prop>
									<prop name="LineStyle">psSolid</prop>
								</obj>
								<obj name="PropertyObject" class="GenSampleEditNotes" version="4">
									<prop name="PropertyTypeName">Notes</prop>
									<prop name="Position">24</prop>
									<prop name="IsDefault">1</prop>
								</obj>
								<obj name="PropertyObject" class="SamplePrefPointStyle" version="4">
									<prop name="PropertyTypeName">Point Style</prop>
									<prop name="Position">24</prop>
									<prop name="IsDefault">0</prop>
									<prop name="PointStyle">psNothing</prop>
								</obj>
								<obj name="PropertyObject" class="GenSampleEditPosition" version="4">
									<prop name="PropertyTypeName">Position</prop>
									<prop name="Position">24</prop>
									<prop name="IsDefault">1</prop>
								</obj>
								<obj name="PropertyObject" class="GenSampleEditReplicate" version="4">
									<prop name="PropertyTypeName">Replicate of</prop>
									<prop name="Position">24</prop>
									<prop name="IsDefault">0</prop>
									<prop name="ReplicateOf">24</prop>
								</obj>
								<obj name="PropertyObject" class="HTCSampleID" version="4">
									<prop name="PropertyTypeName">Sample ID</prop>
									<prop name="Position">24</prop>
									<prop name="IsDefault">1</prop>
								</obj>
								<obj name="PropertyObject" class="GenSampleEditName" version="4">
									<prop name="PropertyTypeName">Sample Name</prop>
									<prop name="Position">24</prop>
									<prop name="IsDefault">0</prop>
									<prop name="name">664</prop>
								</obj>
								<obj name="PropertyObject" class="HTCSamplePrepNotes" version="4">
									<prop name="PropertyTypeName">Sample Prep Notes</prop>
									<prop name="Position">24</prop>
									<prop name="IsDefault">1</prop>
								</obj>
								<obj name="PropertyObject" class="GenSampleEditSubset" version="4">
									<prop name="PropertyTypeName">Subsets</prop>
									<prop name="Position">24</prop>
									<prop name="IsDefault">1</prop>
								</obj>
								<obj name="PropertyObject" class="SamplePrefWidth" version="5">
									<prop name="PropertyTypeName">Width</prop>
									<prop name="Position">24</prop>
									<prop name="IsDefault">1</prop>
									<prop name="Width">1</prop>
								</obj>
							</list>
						</obj>
					</obj>
					<obj name="item" class="SamplePropInfo" version="1">
						<obj name="ChannelProperties" class="ChanPropList" version="2">
							<obj name="ChannelProperties" class="EMList" version="1">
								<list name="emlist" count="1">
									<obj name="item" class="PropertyList" version="1">
										<list name="emlist" count="12">
											<obj name="PropertyObject" class="RQSampleTargetProperty" version="4">
												<prop name="PropertyTypeName">Combined Sample and Target Type</prop>
												<prop name="Position">25</prop>
												<prop name="IsDefault">0</prop>
												<obj name="ChannelProp" class="ChannelProperty" version="1">
													<prop name="ChannelIdx">0</prop>
												</obj>
											</obj>
											<obj name="PropertyObject" class="QuantConcProperty" version="4">
												<prop name="PropertyTypeName">Concentration</prop>
												<prop name="Position">25</prop>
												<prop name="IsDefault">1</prop>
												<prop name="Concentration">0</prop>
												<obj name="ChannelProp" class="ChannelProperty" version="1">
													<prop name="ChannelIdx">0</prop>
												</obj>
												<prop name="ReadOnly">1</prop>
											</obj>
											<obj name="PropertyObject" class="QuantCpHighProp" version="4">
												<prop name="PropertyTypeName">Cp High</prop>
												<prop name="Position">25</prop>
												<prop name="IsDefault">1</prop>
												<prop name="CpRangeHigh">0</prop>
												<obj name="ChannelProp" class="ChannelProperty" version="1">
													<prop name="ChannelIdx">0</prop>
												</obj>
												<prop name="ReadOnly">1</prop>
											</obj>
											<obj name="PropertyObject" class="QuantCpLowProp" version="4">
												<prop name="PropertyTypeName">Cp Low</prop>
												<prop name="Position">25</prop>
												<prop name="IsDefault">1</prop>
												<prop name="CpRangeLow">0</prop>
												<obj name="ChannelProp" class="ChannelProperty" version="1">
													<prop name="ChannelIdx">0</prop>
												</obj>
												<prop name="ReadOnly">1</prop>
											</obj>
											<obj name="PropertyObject" class="RQEffProp" version="4">
												<prop name="PropertyTypeName">Efficiency</prop>
												<prop name="Position">25</prop>
												<prop name="IsDefault">1</prop>
												<prop name="Efficiency">2</prop>
												<obj name="ChannelProp" class="ChannelProperty" version="1">
													<prop name="ChannelIdx">0</prop>
												</obj>
											</obj>
											<obj name="PropertyObject" class="ChannelGenotype" version="4">
												<prop name="PropertyTypeName">Melt Geno Genotype</prop>
												<prop name="Position">25</prop>
												<prop name="IsDefault">1</prop>
												<prop name="ReadOnly">1</prop>
												<obj name="ChannelProp" class="ChannelProperty" version="1">
													<prop name="ChannelIdx">0</prop>
												</obj>
											</obj>
											<obj name="PropertyObject" class="GroupChannelTypeProp" version="4">
												<prop name="PropertyTypeName">Melt Geno Sample Type</prop>
												<prop name="Position">25</prop>
												<prop name="IsDefault">0</prop>
												<prop name="GroupSampleType">mstUnknown</prop>
												<obj name="ChannelProp" class="ChannelProperty" version="1">
													<prop name="ChannelIdx">0</prop>
												</obj>
											</obj>
											<obj name="PropertyObject" class="QuantSampleTypeProperty" version="4">
												<prop name="PropertyTypeName">Quantification Sample Type</prop>
												<prop name="Position">25</prop>
												<prop name="IsDefault">0</prop>
												<prop name="SampleType">qsUnknown</prop>
												<obj name="ChannelProp" class="ChannelProperty" version="1">
													<prop name="ChannelIdx">0</prop>
												</obj>
											</obj>
											<obj name="PropertyObject" class="ChannelGenotype" version="4">
												<prop name="PropertyTypeName">Scanning Genotype</prop>
												<prop name="Position">25</prop>
												<prop name="IsDefault">1</prop>
												<prop name="ReadOnly">1</prop>
												<obj name="ChannelProp" class="ChannelProperty" version="1">
													<prop name="ChannelIdx">0</prop>
												</obj>
											</obj>
											<obj name="PropertyObject" class="GroupChannelTypeProp" version="4">
												<prop name="PropertyTypeName">Scanning Sample Type</prop>
												<prop name="Position">25</prop>
												<prop name="IsDefault">0</prop>
												<prop name="GroupSampleType">mstUnknown</prop>
												<obj name="ChannelProp" class="ChannelProperty" version="1">
													<prop name="ChannelIdx">0</prop>
												</obj>
											</obj>
											<obj name="PropertyObject" class="TargetName" version="4">
												<prop name="PropertyTypeName">Target Name</prop>
												<prop name="Position">25</prop>
												<prop name="IsDefault">0</prop>
												<prop name="name">ACT</prop>
												<obj name="ChannelProp" class="ChannelProperty" version="1">
													<prop name="ChannelIdx">0</prop>
												</obj>
											</obj>
											<obj name="PropertyObject" class="RQTargetProperty" version="4">
												<prop name="PropertyTypeName">Target Type</prop>
												<prop name="Position">25</prop>
												<prop name="IsDefault">0</prop>
												<prop name="TargetType">dtReference</prop>
												<obj name="ChannelProp" class="ChannelProperty" version="1">
													<prop name="ChannelIdx">0</prop>
												</obj>
											</obj>
										</list>
									</obj>
								</list>
							</obj>
						</obj>
						<prop name="ChannelPropertyCount">1</prop>
						<prop name="ContainerPosition">25</prop>
						<prop name="HasSampleProperties">1</prop>
						<obj name="SampleProperties" class="PropertyList" version="1">
							<list name="emlist" count="14">
								<obj name="PropertyObject" class="SamplePrefColor" version="4">
									<prop name="PropertyTypeName">Color</prop>
									<prop name="Position">25</prop>
									<prop name="IsDefault">0</prop>
									<prop name="Color">clRed</prop>
								</obj>
								<obj name="PropertyObject" class="DominantChannelProp" version="4">
									<prop name="PropertyTypeName">Dominant Channel</prop>
									<prop name="Position">25</prop>
									<prop name="IsDefault">0</prop>
									<prop name="DominantChannel">0</prop>
								</obj>
								<obj name="PropertyObject" class="Genotype" version="4">
									<prop name="PropertyTypeName">EndPt Genotype</prop>
									<prop name="Position">25</prop>
									<prop name="IsDefault">1</prop>
									<prop name="ReadOnly">1</prop>
								</obj>
								<obj name="PropertyObject" class="GroupingSample" version="4">
									<prop name="PropertyTypeName">EndPt Sample Type</prop>
									<prop name="Position">25</prop>
									<prop name="IsDefault">0</prop>
									<prop name="GroupSampleType">mstUnknown</prop>
								</obj>
								<obj name="PropertyObject" class="SamplePrefLineStyle" version="4">
									<prop name="PropertyTypeName">Line Style</prop>
									<prop name="Position">25</prop>
									<prop name="IsDefault">0</prop>
									<prop name="LineStyle">psSolid</prop>
								</obj>
								<obj name="PropertyObject" class="GenSampleEditNotes" version="4">
									<prop name="PropertyTypeName">Notes</prop>
									<prop name="Position">25</prop>
									<prop name="IsDefault">1</prop>
								</obj>
								<obj name="PropertyObject" class="SamplePrefPointStyle" version="4">
									<prop name="PropertyTypeName">Point Style</prop>
									<prop name="Position">25</prop>
									<prop name="IsDefault">0</prop>
									<prop name="PointStyle">psNothing</prop>
								</obj>
								<obj name="PropertyObject" class="GenSampleEditPosition" version="4">
									<prop name="PropertyTypeName">Position</prop>
									<prop name="Position">25</prop>
									<prop name="IsDefault">1</prop>
								</obj>
								<obj name="PropertyObject" class="GenSampleEditReplicate" version="4">
									<prop name="PropertyTypeName">Replicate of</prop>
									<prop name="Position">25</prop>
									<prop name="IsDefault">0</prop>
									<prop name="ReplicateOf">24</prop>
								</obj>
								<obj name="PropertyObject" class="HTCSampleID" version="4">
									<prop name="PropertyTypeName">Sample ID</prop>
									<prop name="Position">25</prop>
									<prop name="IsDefault">1</prop>
								</obj>
								<obj name="PropertyObject" class="GenSampleEditName" version="4">
									<prop name="PropertyTypeName">Sample Name</prop>
									<prop name="Position">25</prop>
									<prop name="IsDefault">0</prop>
									<prop name="name">664</prop>
								</obj>
								<obj name="PropertyObject" class="HTCSamplePrepNotes" version="4">
									<prop name="PropertyTypeName">Sample Prep Notes</prop>
									<prop name="Position">25</prop>
									<prop name="IsDefault">1</prop>
								</obj>
								<obj name="PropertyObject" class="GenSampleEditSubset" version="4">
									<prop name="PropertyTypeName">Subsets</prop>
									<prop name="Position">25</prop>
									<prop name="IsDefault">1</prop>
								</obj>
								<obj name="PropertyObject" class="SamplePrefWidth" version="5">
									<prop name="PropertyTypeName">Width</prop>
									<prop name="Position">25</prop>
									<prop name="IsDefault">1</prop>
									<prop name="Width">1</prop>
								</obj>
							</list>
						</obj>
					</obj>
					<obj name="item" class="SamplePropInfo" version="1">
						<obj name="ChannelProperties" class="ChanPropList" version="2">
							<obj name="ChannelProperties" class="EMList" version="1">
								<list name="emlist" count="1">
									<obj name="item" class="PropertyList" version="1">
										<list name="emlist" count="12">
[truncated: 1,040,856 more chars]
