# Supplementary material for: High C1QTNF1 expression mediated by potential ncRNAs is associated with poor prognosis and tumor immunity in kidney renal clear cell carcinoma
Source: Front Mol Biosci. 2023 Jul 17;10:1201155. doi: 10.3389/fmolb.2023.1201155 (PMC10387556; doi:10.3389/fmolb.2023.1201155)
Supplement: Supplementary file 3 [file DataSheet3.ZIP › C1QTNF1 original data 3/siC1QTNF1-pcr/C1Q-XULIE+4DUI-1.4.ixo]

<objectstream signature="IXOS" version="1">
	<obj name="root" class="HTCExperiment" version="5">
		<prop name="name">C1Q-XULIE+4DUI-1.4</prop>
		<prop name="UID">BB30C30205D84BDC85903486D271BF53</prop>
		<prop name="OwnerUID">12D246C796534CD18A312176D2D78F68</prop>
		<prop name="Created">2023-01-04T11:11:10.643</prop>
		<prop name="CreatedBy">12D246C796534CD18A312176D2D78F68</prop>
		<prop name="CreatedByName">QiuJiechuan</prop>
		<prop name="LastModified">2023-01-04T12:18:58.965</prop>
		<prop name="LastModifiedBy">12D246C796534CD18A312176D2D78F68</prop>
		<prop name="LastModifiedByName">QiuJiechuan</prop>
		<list name="AppliedTemplates" count="1">
			<item>SYBR Green I 96-II</item>
		</list>
		<list name="TemplateOwners" count="1">
			<item>Roche</item>
		</list>
		<prop name="SWVersion">LCS480 1.5.1.62</prop>
		<obj name="AppProperty" class="TAppProperty" version="2">
			<prop name="Created">2023-01-04T11:11:10.643</prop>
			<prop name="LastModified">1899-12-30T00:00:00.000</prop>
		</obj>
		<obj name="ConProperty" class="TAppProperty" version="2">
			<prop name="Created">2023-01-04T11:11:10.643</prop>
			<prop name="LastModified">1899-12-30T00:00:00.000</prop>
		</obj>
		<obj name="run" class="HTCRun" version="7">
			<prop name="name">Run</prop>
			<prop name="Created">2023-01-04T11:11:10.635</prop>
			<prop name="LastModified">2023-01-04T12:14:06.787</prop>
			<obj name="AppProperty" class="TAppProperty" version="2">
				<prop name="Created">2023-01-04T11:11:10.633</prop>
				<prop name="LastModified">1899-12-30T00:00:00.000</prop>
			</obj>
			<obj name="ConProperty" class="TAppProperty" version="2">
				<prop name="Created">2023-01-04T11:11:10.635</prop>
				<prop name="LastModified">2023-01-04T11:11:47.612</prop>
				<prop name="HasProperties">1</prop>
				<obj name="_Properties" class="TAppProperties" version="1">
					<prop name="Created">2023-01-04T11:11:10.635</prop>
					<prop name="LastModified">2023-01-04T11:11:47.612</prop>
					<list name="emlist" count="4">
						<obj name="item" class="TAppProperty" version="2">
							<prop name="name">TopChart</prop>
							<prop name="Created">2023-01-04T11:11:11.031</prop>
							<prop name="LastModified">2023-01-04T11:11:47.650</prop>
							<prop name="HasProperties">1</prop>
							<obj name="TopChart_Properties" class="TAppProperties" version="1">
								<prop name="Created">2023-01-04T11:11:11.031</prop>
								<prop name="LastModified">2023-01-04T11:11:47.650</prop>
								<list name="emlist" count="1">
									<obj name="item" class="TChartFluorHxProperty" version="2">
										<prop name="Created">2023-01-04T11:11:44.089</prop>
										<prop name="LastModified">2023-01-04T11:11:46.145</prop>
										<prop name="Xaxis">fhxCycles</prop>
									</obj>
								</list>
							</obj>
						</obj>
						<obj name="item" class="TAppProperty" version="2">
							<prop name="name">LeftChart</prop>
							<prop name="Created">2023-01-04T11:11:11.032</prop>
							<prop name="LastModified">2023-01-04T11:11:11.032</prop>
						</obj>
						<obj name="item" class="TAppProperty" version="2">
							<prop name="name">RightChart</prop>
							<prop name="Created">2023-01-04T11:11:11.047</prop>
							<prop name="LastModified">2023-01-04T11:11:11.047</prop>
						</obj>
						<obj name="item" class="TAppProperty" version="2">
							<prop name="name">RunOverviewChart</prop>
							<prop name="Created">2023-01-04T11:11:11.060</prop>
							<prop name="LastModified">2023-01-04T11:11:11.060</prop>
						</obj>
					</list>
				</obj>
			</obj>
			<prop name="State">3</prop>
			<prop name="StartTime">2023-01-04T11:12:18.722</prop>
			<prop name="EndTime">2023-01-04T12:14:06.785</prop>
			<prop name="InstrumentID">6108</prop>
			<prop name="InstrumentVersion">HTC_VER_10</prop>
			<prop name="InstrumentName">L480</prop>
			<prop name="InstrCalibrationDate">1899.12.30 00:00:00:00</prop>
			<prop name="Technician">QiuJiechuan</prop>
			<prop name="AcqStoreClass">HTCAcquisitionStore</prop>
			<prop name="AcquisitionStore">eJzkvVvTos6Wr/tVVszYd16YoKhEdHcEh5EcFIQByelORUVBRUVFP/0a/mvO1XNFzN59U3tV1V518Ua94SnNN8cznh8m+G+X9fF/nFen7b//7Xa5dH/7H5tmdb//+9/s2NA218fhfugOl3PUXW7bv/2P5/Z2p9/+/W/S3/7j39rbpf37I41qdT5vG+PyOHd/+w/p34bf2/63e0SrU9ts/34HdfKPezSHe/eP53hvmu2dXv97n3//23hCL/GfY3O67el/jS3+677/9XCC22V/W53+i5Fs96ftfzXMH0/8H+xfjO+fZuM/Ryn9vwySZpA3l3962D8NePS/Dzg+nOhVJWkyZexfjCrentq//cf/M2Zjk0+ZNjJ//PhX4//xh/ind/BPNzrnbn/78VKqqv6LOySr5lD+64nB7Y5ufWz/GoY+ZXzG/vHvX83xhp7pvOerDa2bv/2H/F/cjaYnuBzO3f1v/zEMKx95MhYiHl6TAmImzVCX73GN1VpIsPu8zugosS2wv1cNnHsxRJhO6J67Xd3Ae95l6NRmxqIF1i2o91BB+xhHIrzVoodbd/FxWctGHbMhFlDLlxUuamMhovOh7mDz9heo2xCKcJYKF952AWiPa1FHLE9bSP3ZAb2XatUxnPcu8Gfo4tx68RrNkYGwHV0SdNWlxtCd7Rsw7DsiL96OiCZZ3MJlyEr00rlRRwt9j4DGTKBp5jb974Acuo0zRluZ+YDWyuCwvL8qej4ZWazGXIf6rS3QzYcz5s2Py8KcLuImnIbboViGy5cKM5ntUZ/mDuB78OaQH7QreiPFF1H1qRGe3rhAb7wwWFQ99yVU24uDlvWBGl+OnoACLxV9+b6gGeAfuv1Q6biIq1BE1hxKWG89To/HGfNfw1CHYbK7hUN1o4nInWgSiEy9ouumOeBLf1dwXHYJWrM6gsh15AomfNOhv/XnImLtq4d3/4rQckpLxFV8lOAfq2NI1UQ/v3X3j19+FQSkXwOB2WSm/BkQkCX2cyFwv+oh2qabQLQNeAejWtbQVkeixriTdFA/s8sPCETFsuogaxQNLWlZsKh/CSo6h68xuCY5i+91rcA4p0Ud1HksYr+hx3vIAvQi1YRI6vUKopHYID9ZC0GlySSYTnGJZhNjjYeWFv3+0znoHtoUorq1FKgPWo2+MrRYnDlUxMFzP0d3O7MA17mRwPkFGXoodBGeOlrkj/MrxjlBoA7T87EHcRvvEDYevf7y8CogXYcJavKG3s8srlxoSpii0zhLiAbTA4LLtRMu2SgGLEyC4nSleWjEpsoCqX605ukzbEPleh2y5UfTdZg+78QSpXEhGu/fCaQD0WEgz5Z15NTQAHbaBn3PNwW2L4KUt/YW6B11LsLJrC/BuzY62q7hCVxe4x66KVpUtBeso8e67sE4hRbOl9GMBffhi0PVje7h4FZrdVR4oQpWWjxxGY8LEaVno4d67G7Q3fUxRNXdkiDilweam2Bex3Gx76E0IEZzdyGoMm4qvyME5F8CAVmZsv8WAoohz378mPxCCIyUnwwB+d1GuDxlCYsHuqTAYT3XUV8PEwhHQ1rafb65opltbRbrr6qH0ZY6le5tV7SIZSBoVEhFtjoUNU7kRIdLCUO0262AcHeSXPAjwB8QwGFUtZDsqDMDrjwI/TEQBNZKiEFSUOeqrlQ06VmZI//cUurcxZnD23JO6KzIFaJUeSWwMZmHzsix6ii7HgrI93mO7iPX63Cw3SugBWOBAUGAYZkdFZiY4wqdbmnW0dLUSrCn9wzNqLKpV1o9gp7UKhp9tGS43bxLEKVzQbsekwm1ZkJQekOAC9cagmdaW8V8seM9HHHqxPHkUHGww02D2ufmUuc3ogqSw/6FjjkIIJwK0cHChS36+8BkUatTETrPjYdebXOGqwdBUY4JFFrjeSzKvFiFbdzP0b8+ojr8bGqVZnbjor2nW3zeaz5srNvr7xBo6U8B20XVI5/xFUTP60GFAJISF6oU1/FMTVXY6OMXzqtozuL1OlQgsjY0P+GT3Eu+Cv13hMDol0BgJE+lP8QExj8bAt2uiNE2DqkIr3FCi8iMDJxHZlKjpSUIgowZF8+TI5AfdQVGgQQIQ2st8FSSzKq826N1v6wgNnLuw01yNYTTgXT+kUkJPLYhQYbrZo147MkkLmKHAZy8OpQejQ7XSx+jc6qiOt7fCCrns7rAYHlLWfwoRj68ZO+MmgN2HU/npNOX3PF/QCC+b40KXuN9jstmpTN6GdLztT1OcH79UFE2dq3D3Zwd0XsQBMLgQ49n5ovuP7s41BCdKoHVg+KNMUgDiLqOirjovSvCSxEiwmPSwH1JEODLRgMc24FuTrn9DGei1ljUnXQfFJXMYf7uXYbnN+n4dXnp0fgMAxELRnEIGvIX/kaAePwOJVh+xgGaWmrVGFR6C4vc5TjXE4oPYUfjDUb0/vnjFbFYnpFJzU5kPnZYDmp/Fu3JZJ67TyhPPmQ+7QFdUDudoXNMV3XoLmKCcMf36O4nArAc2Dqclk7/dwgcSzKXjTFL0ZQVinfzNeO/IwTGvwYC6nQ0+TMgoIx+8jGB2nOp1I+PlKHSnDj4+tbEAJ0UwjbiBcj95YV29HYhnieRDulFtXG52m4Aj0LiYKz8ChfmZ1XHazdJaFGWBhrOUTDMctLpxyCPqehMk4VrjhLwVqvQG/QeCwudTKNVuhSX2zqiTrghMzDIC1DvH1kdHudZAtu3aBFMbteY3qiTP5lYopOgDT8gkIhXgU62I8u1d6jDbkGL3Hc+bh13o5oD3ilOAAsBQmSk446Wr5GrT0dEdUGZ/Bx1Olqrgoq23RotSC1BwFsrBDHpk3SAJ4fosj1pdVy4z8I8luc+VJ+9LuLPFyJRU5M5rKQ5hBWjxw+jyxsNWQsYJkDxaKA7VKvDCAQKU1NBvTshxZmcTEbRCYrSpbLQrAu/xnIHLpQX7uFi9KE4lXWcw3ZyWfwdAix+VTA+f6TwtZvodeyaBCFelBLOy2LFwqQzOcyk4oCGq9H4jSFBNJ+Hb9TOgiBANP/GFydFSx7SfGaz3xMCyi+BwHgyHY//EAjAT4bAB3mO/otlInZGsg/b84EgIC3IDP6CgOjH1EkKyRWhdTm4YHWVg0E23bDwXRI+VKs/4rKekRkMV1T0J1J+dBSCQHgbNwUEk0tCJuFQEWqyLsG6hIoyueJDtDGlbyftU7Sfd1r0aQkqxFoS4sJ5ZCxO5lkB3Sm/oms6DuBuva+oX4eIwSC3BdHi3cAVwzV6xtaA6DokPbbHWobalP0DAnWuNTQegkAU1a8W9q+aMrohOXW4nVcFJFtVp8y8paL1lgcyFS7uGDwUQfHnmPTwlwPZ6pk6fzwPSvM1yKRQliUqwteUHs+71wXNgTIXYQrvHgYpY8hbPRT4EASBUefR/IQkVOEGdA53sYlofvcUb47nXoG5Wzio+fUScFnVCRxZSaYw/eo89yWEi/Xyf0BgGdQEsY92VsJByQ2BrtUnECiqjK5Tr0V0GR79HxCAGwj2AwLpcvPBRS0WhLMtvf5rMSsQ5nOaz9tDuL8jBP7Vpxf/30NAGU2VP8QEJrOfHAcMma8QznZOnf8qF/DyTyZqZZDWsXqQSii21EmMfuCyaL4iq7UC9OjnumTx9QsJe9g1qAtYs9C/8wq6queoH08J4PVCjw9XrxT1dg4i1s+VCm75OuLiyv06OjhNAq5RFbgsmKDyXpIZ7Dclojbu8zqaTUYV3NPNDefOnIp251ERb7o9FdF1S53MP0QtrHUqarjsqSiQPBgm8SxD22FziEd27UKawxm5FkEdxU3YgbJ/lQj2zGExvyGZypm6vc2bUMTDIJLg2uUd8mCSUFw4JmQmKy9B3W91yvy3Z2sm8m0USr5uiFDeYgXbNLyirw7nLFSkt/QjDpiWEdbxo6ZM/1LCBq1DykVcQ+/D2nvFFE9udh2SqKuwVRUXzVVDEPi8a5rPvArQH4xI5zcPjsCtGc24aIbMWzRhC8fqqIZvLzBYrCh9AfVEHaPxZmuGl8OxAIMrNXLZovEfta9JLcfy3yEQvMgcnoJMyDRzp44mTCS/IwSmvwQCEzad/bcm8HscGJz87I8IN2TB6M2TnEW6nzbwWLwB/XmUstA7ShXcjJmMMNbmEH1m7wT4sPPRWHZbEd49qYVDLbVoaeGGMveWd3B1qai4fE6oMxUEhdC4p2jsPSrCuWtw+LSXI/La9RnWrZSAE5cbDALK4PE9aBA8hyAAOkEgvsxHDUwm+zsVuecwnHRaC63OBAb7ymZRyqMejhOtxOBwNlhkv6jIWA4FzkcEgTAZMRdIAQgCEFMiEMmr/wGBhWu4IvK3VQXTDefoS7eQRe8wUmGM+QO9ySSp4zJOFEiWXkqZ+qqzmHlPydSf2SQc7Ryjjq0XNhAexnd0n7CAaGGbOlzl/Qv9txGyHxA46OKM82fGSf+bCqHS6fms5Gmz0Jy+dXAm7QKt4r0kXf+IEo4U4dHRJ6IO1S3Fq/uWIBDshAbRQd73wHTQ0LoIE2J3jiXAvZriMrY2NTrMLKGWeUNQcxKKE9WoBDnQRujcioXArCdzeMzYBu2moni3bFjxO0Jg9msgMJ2xPwQC/6wCPwUCsUQ6H+xHqxobZqmw+kw4utM0g0gAb+A5FCP0Q2dOnXR4KCGhDIDLXbgTkRyRLjuG8kTtdt8CrnpZ/2ECc/eS1IhF00CfznKKDyGwHxAYbfMG50mxFOEtIMhkLq/Q3wYpoGZSBu/GTYxa8yYoFQu7hatVU2fuly5E/lLrYfYWKQbe2YFoIpN+4/a+Q11+mAItg4rixAgC7vULgWvGfFjenRZdlyAQJadQAqY6W/Qb260jXccWPqXuIMgy0nj7I+myvnmikU0TFpLP6DA5eQSV9GaQL3RD1XR2z1n4OnkGmU+sd2AG+w79Dj1CnxO7MDzVPS4CEwEfTNKBFTlBclBYEKYyJmC5NH7vNaKQYW4jF/pxE6IVDwIRPTLowRdKhHOYUhyJBwQBd+cg2kWm1VhmewUaP9SQpxtTxO2jb6D4rDQ0XuuyjtfWsYX+XZ4Jmn7Con2UVXAKhILuY72owyIi8/H7/Q6t1dOtw6sP7e8IAfWXQGA6nsmjPyMOTI2fHAccK3lgcG43LE63I8rz9uDvEIj3jIr4HOdj1Df+nMVBdGgJAj3p+CPdQwQrSQXT6CZo585eYK3IHayWuoXG55aweDnh7Q8IzENqxiiuBxfG18sJtXW6hDA4SA2wT3dF63rOWNidU9J3rRWoRZ8Cwu00a+EiXx6oYfjt3F8IjCak58tx54jYtknf4+H4iP54DCI8fqoGDM8pkEpgLjDOGAWdu3NFN0m4iNLTS4EqCXe4yBcUb/6CwOid+BiEZsRiNzYTGHCCAFTTFOL+mKgwWBEE/PBu1OE02xMkxothqLSBCaFr6RIsgfQfxMZj0WROOv4jDkT0biMHJA5lubliINYWw7fVl8D6mqA4GJCOGxrFq1fqUrrnGZkDXBsdhsQ8XBpkAthuG4pnZydC7Z59D0zmmgppsdERur1ZR27QtyC/3gScOycos85UYT1oyXymQcLwGJ9byBebCcJzQxDYC72C0dWrUGuZy8JXWf+WEJB+zZbBmTQby38GBWbsZ6uAvdIx2DgVhdBJXsK9IArMd0Um4peUtLAajSfom/mCWvfRaIHJUoKuM9uLcLk/cbjOrxZVZXhgYS6PJLCu6KBnXKmVjufU2t8BVaXlCArFr9JIoNmRn7vQBYCxRbfva3WKvDlsROxrGcIUugQ9+VMIFLdzD+n79cJ5j9S6d09NgmGap7h8vBwRBteDAtrKueHyGFgQlWdqreONs0IjkUhdrDNLgAHdzjcZZ2GWhSpsqkuFthXPIZ6+qxaehZ+i7tTkz8dzrMC5J5+32TQVP1RgvwzXOLfvhkBaUy54VEu4+O5X+EEBNcsVdPh0yaI6oMdr85rywNj8BwWWDeUZe7WxWPTJqHUf23GBpm+R2hzeBkIqtzvkoRZDhDHNR8uJCsu5SqHe2FGeqtZCIJ+tdMBXW3Fou5lJKnMFwPZddaBMDBdhYlPy0kasgsFDuqARRClExdGmfBe8Zrh47TyIeKM3UE32BwyOOlHy/ib1+B0p8Gv2DM5ms8kf4gKz8U+mwG05R9SvZiNib9Y2EFhzCxfmJqt/UGBXhzM0cbegXmVR72Xn70Zhn+8pFSepD8ZhlaE7yM7U2x9jBeqT76CW3KmX/uUC78xboWdRLw69+wEhHIUXDObtkmGx4BLQkvfRLfSKRYt93sDo1VNqRlbU0X1xlqBOx2/0hskc8BL2OljvS4bLUHFYeFkcVCge9QSdu+SK+FHGOsTCWyOMvhRY2ZR633ePhP2Uk5Cv8p6E3X9RLwzTuQjXXO/BWFYk0Mu8EPFzwBSQGqKA503TOnRNotz7HZYUVZ4mRH0e+tBfagP1+c6kwJLrCrRT1UJn+YpE1F+E9IMCfEguEDoJd+GsU2AINhsbwvuFqjCKaHxm5FGt58aBqLjSySXQSRk2kSXBoeQxzp1BIlAOiALPaU5UbIkC8f2qu7C6OoB6zqCOrgx7YO4goVm1jywc3Onv9RcFnCQmir0/WQNjTxsgf28XNF8JuUMVzWoEvpizyGLwe24c/jWbBlVlNvtTKDD9yYlgZ1xfuLB3d4q5m2kD+dui3j5ZEwVMi2L//M5oFa2rBYvC3KAqv2OO2o3tWTixTxSojRVDWwkeNebxqvtBAX/6vygQfcSaemPBWbxVadWrNAr0ZiwQPygg3dIzLp3RRYQHmdx1wSSKzUeiQJyviQL7EUhownoB4eSoU8zfsgwtc+AwrLcmxfa0SYlSM3KLFdUkBHtyAeckzalEbHKBHsLvsbqVVYcbpfIhG2iHf6ZAODdMdLLhnlzjbnWAHVXx3Pi6QPM5uTBY/oMC6CoagsaIAn56BIjShaFDSXaOxj3IWazZcgXadv9EM+fIoinnCPuufqD92NoCJ3nfAZzILdxWuAzvp3cJI/Pq4uKx3tZh9XTKHy4Ai0ECof9MKrieNykGwVavo9OCskD4DjlqzzHUOE9QAvsUXcld1pc6vBijHqodb8mNRCriuflNVF6i0e0HT+BjpHcgr+mRep4uRLSX4bfcOSz9ml2DEpNV9qdEgtlPloFXcCzRPr7HdTQvHw1cc5IBM9lSUA9GvIdLpw3ROdQeKWdBzZcV+urvGBgN04KCdXbA5d6eQMznfgH+tSBFvXSpwNGk6eAT5LTs7xtS9svOoGVusuv3LJ1AxIMhV+BYDsPvtsF3HUWJp8LeIQy4K8IAlouRApNnPkEDGq8ORUPBOv4eaOATaosUjI8czo+lgQucEja8gd3+kAGXZID9iAQPyCVS7K1NZTajYPwXBuxkQ7KQyNRMV9Z8i2afnmvcF7kCrk/B/ocMFCZhQJzEDt3sZdYhKPsE7HoGVOYnspiX9+ZwVN8cvWJzgGiijLsfHxH8wIDTcJIHXj/Rlnd2HX8uhIE8vZToTRIK5odRRBHstmyQy/tGoNVMfFi1SYKaP6SI8tglDex3dYa6QhjA/V1PYCTvLZyrk+/R1oxkhH2GSyrz7asOH5lSwWNR3ig/JWkdg7A7WDmljuaY5i8Sl4pkJbuccPncL+p42Ta/5d5h6dfsG5SYqv4pxwdn2k/GAIb1EtPJBCBZqZXL9/elhZpxyOEHBiwVNdQmnUdldqPu+5kkhI1IrwQJuNzA9JovMVlvQIiR9Cr5X0cGnOGDuuluSo+PP3X5AwM4fUVUhvBNyi89YGHVcxUm8YvjClcapIpENu3slQwNSSrYDwwMPyog7KQlC8W1UmD1+R7/+/bMKNmbHEbVlbqhsJs6kvI5ApXXBr1EWkBUZ5QJZKhVtMZnl0VtcNDh9A5r1I67OWWdjLrp6XKzcTku3yI6xrfiBwaC4xcDf9nA8ST2aOqEgWigvIofGLCKM4hImUU6DO5Gi7Zq3UR0cKY+pNbmiRb/XzbgVpcXOsbeZiGb6OT8FtuiN13PIc7sQwVWt0AMlOlThBLeVRj4hAHD15L6BwbWi0v+wwZCdfPd42TMHCpzgwu8Kr0Kr3Rj4HYmVBF3O4//wEDwTgkDD25LkGoSYDA7e9/tBTR/1/P4/N2jRBlP9prfcs+Q9Gt2DkrSRB3/KRgwf3IowCm74TpOFrWoJobCfZHaPzAQxzZJu6F2BnLru9/XHcQumDKWaKXzqv6BAXdQ3xDH6QKS9nFAjkY5x+D1SGvc3hIJmE0Y0Jq9JfCtHRq4jylW6G8eMDQPMpWlrB1xfb3YkO66g8sHiV6gF0oriA9TwsC64ikuxiJmYZ1QKCmz72H7neOKuDRNH8b9s0KzK3uG3dhvf2BgAYSB2M9YCZGq+wiB7ItwfHpTt99ualyuDmQLskNlMZ0+h7hwWk2Iy2fbwFv57v99z1IWtubJh8dbVBhse4D4Mg8rWCbCQnd7IRtwlwcXcHjekIRfaYTH8aD5EQqWwCOIk4QwMFG+HyPgwRHR7ooKbG+wQ809zmusincDTutx3FXBTESf6cvnf2FgGRAGsHlKLai7e0F2s9cZFh2WEGaag3a75AwnnsHhmhLWcjG16mR6fxaQ2y3Nr16kLBpLFKoc74vR6Zkwbq7JXlidtwifjuzuRuD5LTHwa/YOSvJInfwpoeBn7yA+GmyIQgpClm63H5VfToQBZ3zK6/hgSwoVkA5oex+flnXwQYiP+o7K/FmxuLvJHdifcIihuAVCsFdccmrZc/SjJ3VT+0aPF4uvBJcHq/6BgTx8dcivXgix1VgcWuulYDlce0CV/in5sXBXyG/yCvB8t1VI11zGwAs2ZA8Xyv71MV8hEJBYaDAa1fsDIe4aa8iivNj3/PISJPkjmbLv80w2wJruhvMyiFkcm6KC3Lif0Iw6uv16QxXEg0JLGde2yG79S+X/hAHFPFE3X+YHNPIP1NTNX3/HgP5+A2Fn+Hahu70WmAjZZNncqJD/hQGtt/6BAa9/MfQywgCy77EEM/b2aB2beR3fb+8Wxre6wt0xA5YdrLfOq6pI0UnNFOJpIHWwGLIV+u/KgOi9xQZG69BF7xFwFq46woD3ojKPtZnP0t2k8vlfGPAswkBYyJkCY9+3kA9asoHD4kAY8CiUWRRoBPJI+i03D0q/ZvegNGLq7A/BgPqzLy7gv1wPw0ktILkN6pabl5WNfnbJ60jOv5sCrpWFQT31a+r0cQKfm7/DJRtTFg78tIfjoiGrHRQRiIsC/g8bsKovBt6LhjBwe23RF7XF0NcPLWV11qFxXoYQ2VbqgjtULcy7JhDpcEdLM+CEAaf67mSSl44Oq2lEIWGZUnYet+cexsfxBuFazCFc8vi7KSC8YFRxLpIpi5C/999DekAY+GEDjb1d4vw+3LEIvicmvN4kxcsxWzBUpyTV5Vk86f2bnshWD4NzTb2/0V7OMgjVmDCwIyDiUmIcona6b+HeUfe2Gf0ez/CNsFTvBxQ8dFn20g49vz3yBzrMisQPDHT9S0LveHTqeDelEOHHOdnL+ko2kj6jHuxA+6C4P9xafOSYQlnT5QihnrDoNSQbsG7jNfJ7bdRRsOxbuJw3NL9xakE0/+48mkpqjuVMilj21Mnb/sIAH+eEgV1DNnDxK4dCzYNs6NIZNN+zmkLM6EMYiD6/KQZ+zf5B6Xui3p+CAfkn28DabArMkyQTAhe85OP5yUHL7woIq4XlwinjLkmzvRTxuzlWEIvkgE6wJQw0e1kC2e8z3PZMMPHpapXvos6jZfjOIDZmJx2S42xPknuyWJgdjQ449x7UDZNQ/LCBh1REWF5HyMSqESofdYQBfTxeschLCQPDz5Cy7fdqIeEymyeg3jXK/sfVHDC7EJZQDimmyJ1TCzP9+P9kA6F2gQr4/TBGeFltHV61OYf77vt5ZaCSFOdD6o7qTZtiur4ShiZHo+cH99u9b7NMIH5PiHDeG8LGTuZ1NCo1BT5lTaFpOOYQ7s0ogUb3XpgtUl+I0+vTcO29eaJZ21GNSZMkIHPCgMZOrggfdyrbzKwPqAXPBY18QPOhbsnG1lPJE8ksOCr83PWEAQGpCF2tkSBZzDZoGg1h4LqrOiiOlwXOP2tLxPO94YNX6CcknUhYChSaeLpxH2h46wwi/WQr8PLVBdq+vIRw9DoUcOm9O41v6rHIHknlb4mBX7ODUBorTJb+EAz87HOLtUI5YukrBROGZumcpYM5Ll5SwcK4pDKYXdwlZfM8ENF2YnZg5uUB+do6iPB5OlE3XWKF62easqS1m4pf54qP8/hD3fTuyRxkByqc260NcVC/JeiV+on+dhXW4X1C2fuVlBvc3C0hkuTaNLzD71Uysi8GtEdOoSFlGm5WHw2yNvY7WI73VObsMmdx6McVPLTWwM1us4BEHn4UPsnzHTqEgTr8jKGBJhgyNM8bmYWHiOA2vXgdWnvf/wKNyrjNEwsjuySbOTpmyV8+YQBSNWPYH08l7JbfQ5rJhDCGT90Frryou84ULiKvNhJ41oQR3GuhEPGNJfy2+mLg4UQsTqSkgF4fK+guLy6LF/67+IEB3/x8L7U0/J6GuE8WGBrxkqUzUTe80NUVejknm5I0ClVvD7aoNxcTsNYqmj8GPtnCgexqEtP40S0/uKvpnYmFd6T5F+UL3XZLGJtQ2IXrvApQE4MlhYLDu/mBAbe1v9dDU6Tqd8TAf3bk/7MYUGT23+8h/D1OJ1B/9u6h9vw9vy6W1iwdxmnJDXfrobGHNUTLMKVlU1YCweypbIeGcMF0CBtL6Xao8dNmOugbvcXtOM4ZFfJJ5+O1G6Cvjr5nB393ymX1pkbv9bQZHs4f/QcGINmHLPIXFoKVqDVus30K4nmVOV/21Q51c7quQ9heqOzGrx1mE8tmSdm/On5Xwoqyu0plrh7MFvYZ2Ufqu36dKIzKKAk3e9SSkQc4vUAHVsE2GJ07E0Sfhw1/JxeGxvC1rOMweHfAQj/E8LoRdWrsPiphaDxC56HmgBQKKjgtLyT1l6FT4/iALST87iDNECdpT6ICqiWV4i5sIiZMhan8r4sNWWvCQHhomhKSCAZoaI9v2b+MFuKMHdHMXxRaUnwrMAUusDBKhMzac5fPU3eN89JOCYMhYUC7e7u/Y0DvdQm28L3EwutMWL0CdffZux1guJ+v65QfQOc+xRC0vWNGoWBGNgX2d7dXuwxFmOeGCm/13qE2tggD06nU/JYY+EXXHVRUNvlTbOBnX25oxpQ3ZstxWYvd25J4fFgh2vddKeLgdObwmXVH1IxtLMLGEArE0B/ROD0OdUwRUwflrD5x95yvIG34qeC3URWRdA5yFi4HcgLFnbK47U8dFjvTD8L2ob1+YCB8D9ME9kf9huG7zuq0beSSR7p0RF9XN3XUyqTzsy1ImFHEBZEWhssvK/bdirzxAR1fEFYe3+14ziAgCL0452yzr+j2kVfH2feaZrKxGVPoIICJ6z7i3F5fVPRf3wv7ufsY4SO7KeIgSslGdlDw5UAbo3Ee5HXMP6cerIEC6K8WlKUPY6OEiT9z0Q1Jm2J59C7BGqkelsFB1Jm8+trQoe5xuXfjOnQkKrMp5XVcLCUar89iH4I71Kj50wULK/1A82mqa8wPW8LI48obbhyKEufVPBNhXVGoEqG3R163pojWB12F6XTmoe/dbRFerUMJrrQ1cd1tyjrpGhr/8/v39NM6Y9GmJpsSbt+g799jiN1j3EO51R7odb5fx8et1P2WGPg1mwilyYT9MYcIJz8ZA94QR5gWVALJNDq7XHtFK+r27p6Fq4i68Ur2VfTiac6w2Mo+GAotK/06OrBofLc5BG7PMLaWayEsnna8vJQFmjd3JUJDT3uY9ZcH6nY0Z9HzQ8vQlb0ejeBGYptGaQlmWzxRTBOyiUiTJb6bJy0uPHNbR+bwUkHeqiaiT90s23dvlVuS6JGreVCHexTUXa/UPbNbFDKxXfOK1697g/PD2Bf4uiQckpni4G7y9upsMoxUDsyN0SvilIWnFyvA9t0N7mTIWLrldc93V29G2V2j8W/iEdnIIjmgoewjFm0NxinLOxSato4F0d2JKnhRxWPs3wgjYtAovJ3c36iXnhDRQeYSjCa9+F6GgbA3XYALhuY06LIB2Yr+Jhu43dw9ho4jhGDzRuWfubTHeR/mIspMqwBg+QHd49UU6EPkwxzqAI3kYYt4khKGFivLwuTw2UF2e0HPH27B0H2+chavfcKo8BMVwWtygUI0OmxOmxca/WoJYUMJ57fEwC/aRTgdSf+6XH7DUPCzMfBZ4gy3eb0HYaejgp/axxWtzaaB+GEVLmj4oGUM1wriW+4gHHr1hLZYHSFWH1QmTzNREN3BRmQbz1K535Hk+8a2rHEo21TmHzFFS8hLEYU660ExgaE2GSKLJ41VwTaRGCZPo2DiKo90rqwTGY21vaduO1Z02D67ANMxxiJd9nHLZ1vdRCfkVGauzHsoZu0esQ8p23culeE40W4k7ZPvxQTz7+mRiZ9iPH0EhKkm7vjp5U/QYve9iIrt98IKo6rC8PbJWdaYic7FquPoO9T3Y8ccSXBfGQu0Z9bue/FBW4dGvvhUxsJisXc/tKDvlAzL7SOrE1HJyKOFM0I7CBMWP08n6v6L7oX+dpfVYTpuFHiN8xO6E/BEtLeOHNoqOeGa3xORWcsTcnrGFvV5uRKxT8yDl6gb1LQXiLhODgn0pFlowchm0XVuNLC4X12ypdVeiOou6RwW/gx1V11BuB5dCnC4TADRjX0d8mZE2HuIJ9rZcSnQShv1t8TAL9pFOGPSH3OI8GdfasA4rjTMzAEtoxM/N/yQHCmxi/BO3SqeKOAPT2N0NosLCx/zK2HgIF3QM6wjdaPTOYHzFqdYtm0J6Wtic5471Rh9V69qlLO8gJfhUkjg3688CKdpAdNbLWFwjaI6tB5yD91KGuHWvq/qJAnPyC3ralPowBpCcWxVsMukwE2tJ0zABZAPv4Dxn+GGRaZF2dc+6w1mj0nEkvJmcb52LzLCcxjV+GjTFowVlflGGkeQ9gOR8JMzKdF4JJc6jheEuc5oG1zPcUXe0HKfu1klkH+ggii9Og2M39cRBmftwuLvPjz4ZDmis9xTN7Yikvrgwtf0/Pe8Flvn1PBlwIZoq1leY3qWFbBn1xCX4lyRXQ3HJbThuEXrGXgskq4fSvKjrsXVa5CKbKieSn48+Araz2dJNtHaLTghu6DVSBziJKeyLwtADFrVgWh+f7cQ9ZGH+bTb12LySnw+eZ1MNDYrmp+X6Uhg2PMxBoP3maHycFtYn8UHTee2ZMjm1m95+UH5F+0inE2l8Z+CgZ99apFbbHVMqmTPxEI79zzIzz3qTTICvCR+C8r72eE8D1kdHlakl4e4u6K5Xxzr2BtlCSy9dojl7ljWItyPEt5Nrku0K/NUx8GwaKD5ECaM5WsnsE/yHkzuUDd2pZhFq2Hmw+wpTXA7adYiS1K75IWRluiHh5aFtj2toDpJByzfQcayUmM9T5eHJerV9ATxMXclaG7qBcWaxXXqveSEa0t1iVpskxR/EodCzKO/YXjqBSTKREg87IIleo9UEqHQ19Sd590F89xdsXQ9aAq+a3WS5spt6hhXhQSHxVlCferLLDwLv4C03mdoJuCK0FzG1J2X/hZ37rSok/p66nnv8gDdrC5FGCWOC/t2MkbNC251vJtMdbgp9R21oiEpn/efEs6a2+HqNk+/+w6sjo+9iYvB/n4QkbzPW3hL4QOd4cASuLkbKiybMEJ3rDkiXE0PDTDv5GN4nlSQXadSwZXX20dr4uxZ5Ec0/w9r2iHn53eNrkWOB5f9CBfWIoR4JKzf8rJD8i/aRaiOpckf8gVF6vQn20AymRi4PXsVpI9RpnC5z1MsDobBktXl1fJcOCktQF2v0zOGFde77vE9BFhD9IqzFvrBVcPNcb2FrF6eKZu/rx160fTBIqinLYiPvEMtH1+oh3+mCCTmBuom/17icHJWoTYqFQs52EA6uGUNDytbw3mrfUQ8tAbUrT1scbttCyHMvnH5PrtOqFvWlLgXC6+D0Ua64Qq3os7GKFc8K/gI3fn8AOFDpjJWYuWDaeikkOyLBnmJno2718NgmVvuCqiq8obJ67iu0/gmNfy6k0P0g74T8eEwVX6cUxC/NbNOX/ew565NUk+g8eroYNaU9YvqgGJir0RavVKVj82qQ+h2xzqMMrcALf680XheFLq/9GhgYI0/qB3NoI636lGBUPGfGDKZQoUpnyR+ofuh0wYXiDBbuXBbwhjtRehCZNdHCTYqE2h79Hs42Rs92NNTgJnTV3WinXnD0+1ji844bwS+RnMFmqfIcGWHQ4iaQNO5sQpVNFdqBJEzTH/PQ4S/ZhehzCTKBX8IBn72lUg/z5WJuX2oRNJBrvPgsP9gVG3mQtTCaPjW2j9R5DsHErl9+3w/riS0VrOaxfsbSfnNnei4PsfbOpvFVMZjL/te3rid1LgbPkpYqtOAlnElQbQ5PlQYOB3i3OFrgcFu3MHu5A+RGtdGiN3r3PEGFwyXWqPVqRjvFW6z5oFpEFFoaF9SycPz7oXWR9Mgvbaaz+M06TB68ARSZWiR1l/IJhaJfKMQ8/Ia2D+5guG1yyBtaioTTXqdsNSm8zpl+77kyyl2uHte1kxcLlLHsZ1QqLjvFBZu4qEL3kvSMU5O8zoLS6Pll9F4gIvXi0LN88YbOD+wxjIIyCYM6UyhxH8v0Rqym4hsY03Rwp+tcL1uOGTjt57wQ9/oaA61iMUvWUjANf+NMTNzkSy1TOcj5ejgYnfuRXg83CsY7KoFLp53X6DQJR8mcy9FV2vmEC+ktwpmSaFjtXQrJmZ90/Hz+TTAeXm7s/h9912YVxcJi+D7+iZUDVe7zkXQ9qmIBrb9e+4b+DW7COXv5wT/t2KgT09AUh1UNUmlo/NU8V2MNDMUmTaoOZ9NXwMsR5IHybw8JjzrIh39YXGqQ3fuFBA9ySai0X0HWShGHff4hmO6/ABk7wx1bo33gMl+qTMx3vYtT121Q21UUlZ2fFeF522l4VZuNyxlZSbxrp3l1AaXjhCT+ZHzUye9MWUFlWnxpGVujO4xlueXXWcuvl0+5O4Ld/siqUWzTyUub4cB6s5FYVQMYcKTiT/AmEgHYv5OJK5caxXF+RgK0vuo45nRPTE94aYWnk8RfPg4npG3ObB0NcCG86WbYOSIAJKiiCWejfUWbWNUQvwqchfUuDvh9i2vv7sAzwn/1DJDK5dGLE5H2xbaLZNRVOhBNp18P6mQ3Rxh973MYnqQK2hrzrAUXs5Srow4z8LpAK1BOqjjYxQosJ/gEzV19/0mOXfUwv4Yrr/PP2fhem5S6Hi/Iyzj6gDCu0kSTzeLx/cDwxHBlGaWW/fCxnS6cOpM8EPFE43vKbTNSxGJRf57YuDX7CKUJUWW/2/FwGZ65bjW/AOkEeQulXFVYOLEQghrShLebIs5IsoBiBsKzrlM2d+3q7aOP0NXB+16NamGwl2dXSxb4i9FrHF7W8whnXTvhk/DfIPxRbVrkSZxwQflPMDl6NWKeCDfqYyKuY67y6MU6V62FX72tTduPRbUaXarFb5suYy776lF2bOQVD6c1VSze9uvRXyJG75etj1u1DJh2bm1VN5IYOFmvOV18hy8O746XvW/vitFZI+XxTmzFR+jiUHvb9EeG/5ZEEYy0ylBSNtG5dbrvsTojR5L0/en4fE8OWIeq9/NztuabGdzyhBexrlG/TEvYKxUF9yc/DXL5NEo4dH2eUBePM06uw/6hMvLwsFYOxBWN9JH5eaaMOrh4QDR2XV6KNxWwvgR5CzrRxnZzWq/wWSaWXUyl3WJs2Eq0BzPKhEd9gq9uR6OGFh7j0Vr8angqi9jTArpIMRIT1T+PrxSTN6VCYn2Ovh8sigSxNP3DNBmaro8+siAyyXZXLS/tb/lJcj+82Tf/7MYoH/jPwUD6s8+p2B2snCnDAkDdT12eTWSaky1LBMir7jKdadLMBsi1snRBYnH3qlBQzKfIk7WVwTvSMsq7eQdS6drKuOdmd+oe5+XQqzdY8/fe+eKW3ZYQEZJv+TtPRrh/HiQBO7zXQfNeknSrX/KOtXKi843XsUxsiWKJM459blpo4LbiyhrIT9PhKGxw3D9NFFkrwAoyzOdsv/zQNk/0ambjsP6SJJ88YWYO0LlTr80cd1kBUtDniK3h0mOG9en95e2gPztdCTlyoowJEWyzhX5XmH4uMQgVnbi8sKvXrjNToKwEHDkmWbP0VNTVuNr4kvwtqUWccAp1KA3KrmycmwUzofKbj83Ez6PJbIJtoxFJo6i46Vj1Gidl7fvlw1Pfbg0yQjjZlyI1KkJI2Y/lnBnzzyWPfix4pb10VHfba4syuW7BHnMnuhEbShCbwMJNMdIYDqrDnW6GxAGXj3QfJitWydNW+ucB8UBC/vpi0x+kc1Mi7RBuD4eLDRO699y38Do1+wilGVVVtQ/ZN/Az7aBM0Q2bvLpQSTRkGzg82kpK9s9dc8pWA1vRs0W0zAXkMq9VHAriD3U52MFwvN1VsJmb3HM0d8DKcSIsPGYyYSBBYr0cKornvMNwzTXfJZVlUSSelz0yOvOqLNRGyFXvIOBuSKXLH3rY87FsYkxX2o5de9i5HO7LWcYndotZBv1hHy2o5AS+jZ18zrgCe+CiiFCmtbZ7JC5lO3vI8zkXcREVqUVP8MDMGfXVZ0wQy7547sdKBxuizod9nXHw5fywSx9lHWy/WLGzzYPXJUzwkR1PLl8lLZTLN9qBpl/4xIfbJmJMSRGLbYj5Hz+Km6YxNdNnZbdmRDm1jkm1jv8HnsQPf8Id4+7nZOw5KklBTe1uMCl1o5rvNWPBt7DZoS5uBU13Tkr+IfGgOH6+6HtK4aW510wRe90H0FkYoj8rDQOGut7Wke+KfVwsVcC14vBoc7msUy2g4qLRR0uWSoRwPkalA5L9fg9EfwsEg7elHiVrWd1eFo8f8vLjox+0fcXjybydPaHYED9yRh4tCvKjg//ILLLeeyTNKsfWub2WqSFf9b5U3UbLKMjZe/iQ9naXFDW37EH1OJ+puxaJA9O2fi0B6E7uc4fpzFlcfcW18njLblcvd4HKD63EBLKvDr3Na/AeMTmdZaCUPjpPaduXVCZJwvhcK4nRYk7dNaQbC62yt1VQ8/3vG2/n/nLBT/GrYVYbtI6ScpE4elbkTF7z1OWNlvCRlWVFsbDmrBg4qjhziTimGneGkQ6kiuuzal7J6dmXaevpeRzKkDK5kO9ZEnCLJcvSm2Mwtiv6qx+nhQexisKLQ+zALGTySYmM9jhxuFzkQTno8+v1+aGW7uk0KJtzy3v3Q2FiMVdiGQ9J2xUdtli0Vc5JC+g0MHXzMXvZd1FSrWOvAx1Bderd8GS7fVcUpaXEFeDTIAoppywVbxWWE42uki+5xRw+9Yy1Ps3hYTXI3dh94kSTKX+wDKpTWn8uyLHPDhFkOKEbEqfuxIm9zhkiZpAz6HdWxgeT5ylvK06/jti4NfsIpTHo9H/tYcI8/rhYMhC6ib92PH50fIVTNwzdbdbdU74VqFuR8swg6QLZOTLs9PiirUBJCPVQM4OWwvXSrEXWfwiqVeuEkcxthJq11tOZaF0FknxMKJuepJbHnSC4TY+hkzslyOdj2eyiZtoQhhQxzlJ/UFtcPt6lkIsB4SlppG/25u2WybuJpVxofIFJnmcC3F/yoSGC5JU5zS+lNs03nmjh0gFRd1Vv+U+3xcRYSH4bnbO8lPLL6b6xNJVqWyDbVLywZyy+ZYf6fXfY8KAtyw13Erf72SZBiOS8m4LGB4uK5Fagh4fWuyDhaMGLJspdc9JOL6f+1clpEd51PJy4dwwUutMJO0nbfjg2L4wGRcryJpFmvDzx2kwMRYLej/LQ883l3aC6fGyorL/nP86hLfGdM1TkT4k6u7G0rsj+iMuUnsS9bwxB1vUTuMri69wLeBUnhJcT2cHJl4plf1f31km9KNgSd2lKp/57gy3jyeyjCITPZ803mM+aBYs2QVH6bfEwK/ZRSgrbCT9t6HgN8HAz943sHdlh7pPdKgT2IyRN3NlhuUhpiwOmLW8YsULVyl5a+o2JyqL7yHD3PNXZA86SHx7nVuYz+d7kciDsc6bezXH9HvZkfR55yr3y8rD1RhjJsCwXd5pSPZxXicgkq99XIcrE4v7c1unXn5xeYwldVdZbFni+HnJly/qxvlT34mkCU8NV6sCsbgBlfkrkjueD4oRrqyQJL4Du+AKo264Sq5rlvZDevyHU+jJxW7NsqK36P6N9MFN25csy2Xe8XisyoiH8VakWBPm0rK3cJvS62fPHYWcO9/auJ0v1nVWzE8qF4tEw/Ihxd99BmQjwbDoMBUnChW9ee757n7pyTZWND5ZZBRqGrKV+PZYQ2rJVssn6owmQx4iZLfu0/P+JU1xu1dWQhxsspehoVNoCfY5pLcbYe+GZCfJW7ZrsUvNhl8Hixi1ZTFmcaOWPcwZOcoq2h8hHdkWYdnoO4z7NqUQNrBLfgm3OmaLG4WkfUkhql6wHuP1OGDpuk2q3xIDv2YXoaxMR6P/NhT8/xQDUrB1sFwvDiT5Nwe5Z600XK/L7fdzbFuhe/IP7tJ3ITJ1mPb8qLUkvUpf0TLfkTQ//Ad1+9VnL9LGoGwvm+oSSzPN6vSgyD5/Tjhi+BkKluk7WpbppaDsbzXUzZvg0vP5+QT0eritE/sxdrkzlZ6Y6/UektAdt5x99yVErtix5FOkZBNtIjDaeZT1jxZ1O3fbUZnwT1Zn2YYw8I77Ha5f3zPuVjY9P+9Th0JHuAGxWlkSv2qUxdOVtWXpcispfD7khIF2Ra+/162E+4m+oBBzpJBT147Ll5ODi1H03NTiszmTLSGfY5i2qUjy/NTxZ9s8UFwvZZ3uj6Oe+5EmY1mQfSSlb3fct/UJRlm8Eensu70ofjcWJp9UMLGciIrjWZ9iaN0Jq2VIoeIxkM6YbZ2iTmYVze+8UkxcPU2XQpRXI+8UjextakOddn1ImL0MUiyO7yPQDFBokWb+/yTvzZoWxba10R/khaBicynKUFFRBsxJc0crCvbY/vrzUFm19j4rvth5LrK+yrVPVkRFGK+0jqeb7Ze9chWUot33NfpcvSmnx71biuSkFj+GD4nX0FG8ZvjQb0kD/8wowk6/19X+U2jgV4eCz/FqcjKs9zCJ1lnSZXWF+qY9qK8aL3TqJu8OOzKDqe22Uca7HsHU97qlIjIVMFkUHah7z9iVYlrA1M/ilDlIhgHcxeCYUtGrJMr4IhVvOPYRGIbvlJ3JPVLE+BqalJ1BA+4H6uu1hqCBbg+0I7PWrvSfuwVgtcsmHK0nO5j+Psr2aGkesyyQ7fdLqG1/M9LYPwi/FNc1svXV0g/s9ZvtDOh51ihqwe34pYOQM9h4Gq1aCD0icfPSmz86OimZ7HLsx3AjVQ3TTn1rg+f77hS5aoEWT8Z+xc5FT0GLKkKHlVXM8fQZCHm/z+GeStCWQ7dUkUeB51s9BELVbJKUUv3AHS2F2eK8dUwRKtSuSddHuuV8d/RLudhVRIUXDjm8PKPSP5YIFU87vLN730aKjA5zixaby5q9Z74S3jUTKn3edsl5slkh5LwmGimK43PA9QFuaIeQNFNSDT+AGSpyn+H3iN0ZQlo2aDLaBu6nNVRnHI4OcGOW5f+eNPAPjSIcqN3Bf0oo+OVtA+0INOCPkS2rsCfpsfQm7FUPqO/iviAy9aLP8SOOFC+bQw21HUy6tOuT4SfTRU25Axpwq86u9LZTmPpdM8w3rPUQZVnAhA9uo4Czt+MpUGPQymJsIvsXnwSmPTYB2/xhsLhVCAGau7DI2cHke/e8MIRhAMYfrTXhfNiHO9gfO28SzzpkZ1dAXTviFFIb7MDx8+TDxK+R5ZdbPnG8f+aK2OsaNcNr8Xz1IVHkcNYZ0de5DNn+6KCVT3y06NgtepxdLdDQk48hkR46LDdlYcjjfRFSP5wAhms3M7yoj/MPhxefYzGGels5YDRZ63/SgFALuKd+vBuyDAi0sNJAk0/vOOY8CjNDvLu+pPoy8jn0NggNJ60KqZNVQ07eLmixU3VrGorGDYUUA8ZjuKc6N12Ok9AyROeowvTfdx22i8W2FEKHOziHLZ/9+fkgvLnuhRRcQ6h9dxqVYtlF6Ipb3owTZCq8/wDuJysat3ZfITSkO7zv35EG/qFRhINhd/T/Vxo49x4mAzl7xRfKQtJU7mFCPyZM8XSAMnYnoyFHSQfZWG5Qxs9Fh1i+47MiLR2o6dz3cw6lBfW+r0AD2VT32Dl0oEbtoqOSupIx+0EEy1oOoE6OtG443wBZ/OKZNXU8nC8dGKCBc7MnmqYXGtTwXAixKXsj2vBkyvnTBWz92FORda2EXTVL4EaKeUGmEg5+0IAww1NFXSe8sdd6IaToUkMoWXXwfA8FNJBOfZ3KL7U409Wd8C/VkckcXnocl3luCGcyS8kOCwHaSIpSjhaLgjaPo8XCUrPSH7j+hbxHGjO3vFh41AatDSJ+cZrFgH1UgQYe9b3FgZxnpaj0QFKeLXVOLjccHylNVgf3sbi0Y+FP11VNL/U9YnflgWavk/mb4lh+OC7OiZCjYn6hQr1ELGx7Y/jHVnUh2winzNnEEdL6Vib113uf7W4AP7QrOiGd3tmY/XMCt9Qd4/rhZ79g/EBSeOBinYwyddmzyFekrS9+z7aBf2gU4VDrqf8xoeAXtw0kRWvJYrxEthzNoEJS3Rgo4yFgNH6eLRqMeMTpoYY6laGPMj5PTI6336vhv1dmCHVdLthtdeEGWilM/eEDi8otLRJee9bVaXOsM86P48DwthHUqX6FT86DVl7KVh5qFEiP2P0ucsOLfdDAcfcecnDgovRviqbTrQdaSsw1YDvvHlUiWSF12BpMNtWA5WjHAw67Ec7/eYMGJnFVczLY4X7aXY2p+/aWHL9Faog0PukUfD5jDu03/m5coJ7jz1uD+u7+ooF3VYHGPqNC8TbrRUXZdrbhsDzi/taB/6ZVbeXNOAa4EX2D5zmv5YvD1S4z5D09jWjUU8csFTMX/uSA99lOrxNORjWOFxL3+9VoD9gvEBqqo9ToOFdHnPE5xvt8nN7knioF7mgNmtvU3Tcp0ShjL59tFO/7rkZ0Uy4W56e1EF7qkUrJ9uqzu/gcSmF98DxT+dHZvbqJIewY1zcU0Hza6snSm92ORMt+7TP3zaAUPULo+g1poPcPjSIcdXrdwX/IuIHxL3YD5my2ZDdKQQOVOId0swHL/L2Buq93yMYDo2ojm8+QredPqO8wbq04FL0b6lALK1pONwv2VB1ZurjDPUyUKuL8coO6pVufaF4BqM79HCiiPC+anYWtN7JxvROQu6VOUdwidlq3XEhqOvim29GIvdsHMFw9TYQSe2agbAk0MLjPNHqd1Iyzu5sq/nwB9VStYsD8qQMh5qNucz/1i92zVhi+utJgV8z+EiGgSg0/c7tEh8Abg/ayHWDedEDOkxFooHIBWyMCDZReHbB3TPeGtxMLwJaONs7Xy0u/fnVVmhXqgePvPDVkS0eIum3DF8vYBg3MQtDA/jbSOWxf81IMnueUgv5myrazA+1dO/OaLrv3kbP4mAqZDgFrCHSLXdJAA9QC7O3PCKFom4PmsqaJL4JR42S42iqCyplF1TMUnPcjqXgtvcP0PkcB5zw4lPLodOBmLhOEuncvKcVDw+855s6SZZF6hn8bHuHWvnXM9tMPDTFp9bTfkgb+oVGEo1FP+ykN/CZu4FcPJs5Wjz9pwLvveiE9KSL2TotdKe+Ts6TXfQKTObr/mPpzoR5dLZar+d3wtIf2pq4EDYi4B9qoe03L+ggmlvdNB9kz75r0iqngaLpG2ZkBYKOa2pdjZws1/lLfokk2Ic5qqKfg6ZlpFlGbebvaGyI+hCbxBDQQd6sdtHR9hNquzZyjzQhZ/WYDJnFeDTibNjTQvsJEB9H7zcHIRKhIlmZKi2EEGug3TXT5fU7UczOdRUvbKf54dyxI61CfswHnhr9peSm1Xu+IQ6PeC+94BQ2owczmYBXmimyp3REpL7PimM7I+tYL76tMa9DaZJIJqWr4ezfRJ5wGI4SY5HYu6H2Eu8pePYSstgcamevhBepu4P7TfEY0WMsW570uaGDjzlWqbmaP5eudKt7LCnSyzaJi+9C2Dek0pt9u4f68wvUN0Vp3LvTpZwFqxDqU/viL+1+8mzkelxruZ3lfpKRV2Yq9MveEt2DQxvhZpGzf3LBp0tXot6SBf2YUYVfp934+ivB3oYFf7AaWOdQidlTQgPtchLR/AJbyHkIt8/dCUrE9jtmWaip8KzrV9OwtN8jOrbsi3qwhu8+cBSdlsFOE0Q9Mmva1hKUxjku/2/Mtukz4wOk1C4XcFYBNdx+qzb4EOH85XDJ5eXO99Ao30NmCBoYOaCdypoAhmWHThHeEGzhnoI1agAb8Ot1BzV+Z8L3lfESzM0IEr1qBkD2reyGjD5pJhmFRivbYLEiW0YqDYdOvvytPJrlyr3O2GBQw8Y9ORbEFNyAjkQtvkIEW5qoWc7pO96X3chY16dUSUVwpd4Y/KxY66YP6xHgEZP3TJ0CIkMWbRa/C5++kp9P7RFD/zwbfr8JzRcbWMTiK3zu4hwNoq0q0G8dylynyOYI622dusa/cY+H7J1+lYcIau+oXNKNczjrRA9cTj2YUYPXF/Ub0zjmLpr7i7+dH4Li9DFju14fSm67gbr4h3IeYvEF7dh80QPVxxell75VecZzxjxmGYfcSKlI7ab9lE2HvnxlF2FW7vdF/jBv4xTTw1T3AZL09AFZf0MDRnc3YSz9Qy2yFbLm5Ozr770VailYCE77SrlsONpcapnXZR1R3Hwv2NxOEgp4BU1+3QQPBxYkVbzDsMpmP8MBReAgV8RwDNlpX7bA93TUwlFFIyng/Y16PYJoNEzTgiyWybW0AhkcJGnhcQAO4rV0pFG02otqrCk5fgJ1crKGW5UIfsZ1ug1JGjl/Twxyp7Cz2BWAzBA24X9BAOuo0NGB0LYraV52dzQOhYTmYVXTPuc/BUwUN7R3QgDrB/WctwvW7L9CA9Vk6HB6g7mJ1w/U6W+3MkTBzQ44nDcwPoIFUGKABr+lgZdMy2F8c4V72p96FhO8gZKU6PheHZjjSnWsWo4b2ltSxiPpwA2E+iA3Z+Z5U2ncQcrK+yIT3mJ6Jgrt64UxULERpNuM21u8D+8t2ILxT3tVpuOiH7Afbg+JvtqAB5KkpO8UhLf1jFhT00ZZrdm/N4OrNdybJVNKC4/AeGX4pTflb0sA/M4qw21E09T+FBn51E2G166zY9rtwA+obNPDHxuZuuIe6JxXU2317E6jHEmXVGTaLlL06NifWtlbkQrua1LP6C2a6Qt3bu7NFG5cyqLGbGFIJ55KuDkxttvciQwz3vZSqA3VZqMNC+JG5TGm52Mw42bTy0gtc0MDXBEy9DmhA6tal2RNwaXDqbOAG7NCHSR7WzZ5/IWhgI6CWaUwj9i5P0EDHAw3QG4nZLa6ggV5kVpSc+ytORo0bGI9BA2ILmomTVwEaWx0vZJ3MPucLieunEWhgn48StvMMNNC2F29av0EDqSZ3QjTrDtIptK6cHG3AmC+ggT9CwQ8aGOZNz4FqGhy8N4C9k4IGsjtowJtcd8I7OPj7sX95shsXeem3PWT9fu/SZnecxEKsb6CB0QU04KTHrBQT2SNKVP3O2anHpXf9dDS4D3lkmV0CRbRj36SL4YTMJw9u4JXMQANG32DhzVJF5CVCyfL2WHO0nXmKd1gjNCii3nOe7CIhFi8z/DtpoPM/0cD/6Y9/0sD/9xbCvvJLeaCrqj/pMdSU7thQe4M//qf/gzwwVn4xD2iu7HFURXDFxh5h/rGxnpwvk0j4d9EZ0fRFV472ql96N+9oUX5PW+y1OmdFJsji5G81hdNQg5yVllfT8q7B5XdOUsjakTVl83rD/JbC8OwcKWFv1hHHtxLfP7aBcz+qX5ytzmEza3amEvf0ip3HGCkkuYNXlLyocfwLdUs7CimfjeYItzffkNHYY3poJura6DmK5286RPm+aNoo+4nh3buwH7cjwr93t3whq4Qq4v67ZDl2I8XjttDIVK0du3c7UOSxq+pULasps/tNDanNuwW9qFmeadL0gH584Ghd0paFHgSGNLO5Rd2YAs4nMjBE5HhIUevgwU43DPG891P4Y1KBPelHhtztZiGBJV3Obz2kmHZRFhTJS8mZPEnDW3Q8izLnkrN9XPnCPx2PTIc5S/bTYK2IeYnnN8jccnabuIYoKnkh6XRMDuoOUog8V7Ar0rzi+fB+hGmcJA2MzpjzfsKlnHfxvG6aLjj43l0hKtn7dx74lZjqdv7nbcI1pdP/r3//JKZ+9R5Ah+zS4yzWwfWXUzNNNktfLDcjYGrXLIqBhHzj/Nv3oZ3z5jd+78csd9eLIa4DBL0ySjucjUaxkNZm9ibDpTmn+4UsxRtqjZpXt8DYohlCFsxx/EWPOSyecendvVBSPB9Bm/xVKMS+AKZMl44cixcs/R8TdZ5Z9WiGnkaw+Hc1pXGozznJNr4Qx9NRwoIWhx/r/Pq39ozo4FUxO684Ef7qBIs5fBMs6weY8mZj1KCbNZgVixhab6EGYZMLWOYDMJ0OJZGqX4iDByyqR11gSh0AU/70BEs6vAFT/RQ17d4GAbxIfGKankJoW/uEz+MnMPO6JeCk0mwatJRuSjFDexPqR0K+DByvDkPBkfIIFP+YGxVdVNyPuFpS+AMH77e7rnP2aQgDvG4scTiRHnv5BZjaK3j+opQ2p0nolt7oC86KbjOT/cFiZ3intAKn9NMbO+rQN/xHAkxNkmzM0SCFNjuKMSKrezE53Opu6avDvxVTvZ72M0wNNdXQf/zvfxOmtJaucTo85MoPTOmn6s1sOpHiL/kEf9hrJr9Vd9TMH5gidTmG3ywvhj9YhyZZGjDlXCz4rXz5F6aEb/6FqeMZmLLlWYAX76jBrd6MTHm14lKMnsBUplofji9pWHqn+qj9wJS7ZdS0de8x3VJgyk2hK3JCVJDdB6YynkA37SUwlX7B8+n6Bt6enY4mtR7AlA9Mlf68AKamZA5YflvQqdNQvdDgrR85AEZwvn6jSzCInN4kdKWRHhpOG0xFLq6/zbsV9e3I4GhxioQ3PiAWnj222TsPA+EHl2Y9rHsasuhBd35gSh0CU1z2w1Kmd2Cy5dQflutVVHqbBTA1PlWSRbM+llREeaE/ltAPw7Es5aTd6O6qwdS5BoeNVjhf+gr9HwPc/MtCLeC/Q5udKnZxfiHfVOePv5bQ11vghGO7uLEw8Lwem/OQzHKic2ZtWPmBqbGhLVmUiqt4Lfec/o2Y0vo/9X6jf/0b/5OY+tXbUvzQKWSa0pNTeDO5hU7Z1TYq5dkEpkZ7/lOn/M0dv3n8PY45KcO/MJUICZ3aDmLDDyNgimt9xkEaAFOeA0y1Dm/oVHACph6Jz7SJQd1hpx+LHzrVGulv9mOwt3iOkHEMB5hyYh069Vz+hSlxmuB+5qks6HmC90sEA1Oe08HxD+iU2x44yEQrzyT5AaaE3ugU5cDUuw/v9wNTx6T6E1PpcxYpP3TKWQNTbm8aGr6JiEcz+Ff21WbVm7ULTGnt/pSTwof3rH1ganoApuxjH15vPwRHjEsZIgP6wNTxCwz8sWXlH5gS9hA6delBp3i1AibrJoNdYuiUSLfAFI+NC2k9qjhXhxIYWB7/xFR2W/ul/8jwfCcVOpVki7XiIaFDNxnXD8Z96Ey9V2tKtxsTXrXYGXI9aTjhC1/B4oHnvREwNV+3oFPhkEuxvwNT+/bbZHlrppQ8H+e/U6f6o95PMNWb/Ovf9B/F1C/WqWcV9jjP17nw29HJpLMvX+zqyFOiS8CU2fhzbpngzV1rZtLpGrY4q29nxX/tkafWAX5meYyAqUCf1TBfoxn7++5feWqWvDecPJo8NX+eLLKUUcwcNCMYzRJ5arB9vzgfa395v0kFLyS7TZ6qP8hTKxWYSuOmHUATVUqdoJ6xXaBmvOUE+UUMrD0H8vLXHg/fHvKU3R/8v/JUUteNV1RkRfKplmznTlT6kwQ19sdWL3/kKeHbzcJQeKhmIHPa6BJ05hsAU+7MjwwRPI/QGRd5yvHMwPDjDp7nNLZCdjpHfN5NjiGtBDDlF2YovI5xSil1gCl3eoV3NFedppeJBSdhFJQ/vJ+hId+J51Ua4uV14CXbl4wFJfB+twkwtcyl5GClrRUZ7/D8r6DJU6J04bUnVJP6RZ7K9k94v64C3XVsYCpe3uH9DmNfkn/qw1doyFNet8mPj1W44FTbAJOV+7diaviTGc+aov2riWJs/JOY+tVTHefNuJkoWuXCu3XmRPNUf7DfbI4onztPI/x34SD4NrpQwVsdDlaLpTs7l144MnVy16rCeWEg8ztlp1n/QyXOu1LCSB3pQuq1sjiWH1fxP80yRatnEbJ9sOAtmz46OmUp8ofqhYYA7N50/2ol8lGeGl4VAFOm8a82CrMnQ3rbFXSwd/QNqefI9H+0UbjZySnl8HjUqZ4BU1FrGStefgCm5Jk0Ds6oMVEJqmjYrg7slBvkM5qWI+oXtGO3egTIa1volvaqDLY3TRvF9wmdudnIU4KOITDbeLv+XNswh4qvyKc2N6Gro4DFroRudfsz/tFGESdNm0sn+auNgrthqHhak//qD7kcqRQImVhGQdd7CJ3Foxli8sb73VyaZafGkS/8/hW6dV6wZO7M16U3tCXymACm88XTNby6wPt93Y4LzmUKTEUDZUTrUL+wiJeeIseiya+ON+ZsEMGPq5mi0bewFhxpC1f4/uf8710WvxJTo5/sU6wp/el/dQD8k5j61e3/tE1V5JkqN/yVNtepvVcfzKhxRYpvR6VsXZ04OunQhfm4A53SiiFHTzqDxy1gaufJ75+YOpeziuxjbSDflLIZMltVNFqla5b5G5l6vEQN7ubwSoFxBqa2j4tFh8J6crJzkNntIXRODZqxd/1HokhdOZsU9tI7R9MaNTlx1ZBCNwRm1y8PuvnG/QQzteB84zpCFs0Ke/EjDdg/RHEpX2EQUkfojbdd4ftGW/65tJh4L4HRsQfe3kktZ9tBPpL8FCMaZMWEk8EH198duiEd5hE+rygs/agDTGSytuA1R/BW6xs4KHMqn+V065fiCFdJ8IE1h3EPuvd6IW+5jwve5zPA8fIEzFVruLd0NAYGh7HS6I625/DMQvFPypFIe8sUHHEGJlYbcIY4NQuO72br0s9zPP/rBY6Kihhel11wxNqIFhxXyMOe9gRHWLP3mZ39ySv9S+MLTteqzTxDhpKBqag0HZhzeNum3VAfLPjvw1RH6f+sjWLwm3i/X42pDpkqJ712Bl4/dUY0j6s7B4t9WHoj5/gmFAkwdbPA89ZpptNrrg84Ufwz8km6GJEd0YdFK4uEXD6PBRn1Zcq8mYhS7lXkn+E3XLNvt4Gpzhle8jN8+xx8Wqjp1+di0n35rnF8AZ243I4X0vX3nr3nKBGe1wmIniN5RU0lwDg9VCbda7quT82U+NSH1zsdix107+MYXjJSNRrupc/uFnlNHk1gKnjrXU7TvtfsmIGa3BoMXcubrv5zUKrkFgV0IZwHhqy28IJBCUz5z2YuLXW7TF4/0jl6l6GQn8ZrnmbFmkO6wksak2bg3t7yOMhX+CzMmUX8tmuWw1MATDcjjM5hVXO+78Db2teOReumCch5raBzk70IqWohz9m0EaW/7jZzgz9WwlGz97d/1MEZf0zCC1xlbfioL6a2gvdpZ2en9JmbfGXu55xu2nkpyj04QmjgwFT7esJ/Zl2Ttte0Bc47suFva/GmTecN77x8Oopfm8HfiSl19D9vlqUpw9/E+/3qwaujbfXl0DtlqHHnqNHg3mTcQxteLKJOjd8AGTq4+PiNK0MFhrJQ43hxOhuiiAKNqgvygr9v8oLcI2+83GIKP/8Swnut4f9Lm1csswF48bryRvROU4/zGTXekkOTxnFxZ/u1DoRoOZ2KvmoFL6YNE0OMvGYRrDZfOEyRt/yqQxZNN+qEZevjGV429nRCdMk5cTNWxKOSKvk+Mn0wuESKXMSBbLxQh30Rosb2S3jHmaft2Fs9/loC02Mr5XwgkReHH6H+WPTKVj6JEI+4a/23te/8TnW0aBGGeJ6F8A2vPTki8w/fgp21hBeloUc0fC+gqzsvaLwqvK55BUdFssL73Bw9k+Ai4d32U3i7diIkvacjPK80hfCTK95v3tejPxe9Oo3gZVcPnVnYX2Bqf8Xzu6W1Yk8rHCHUKaV08VozDidOboj5Bfcvu/LIwtM9w7eXwPxet0ac5nu79AYKnld5SWK34zjC97bnfx+19isx1VV/1j81+k36fH/1vJA/NqeP3nZmeKbpqc36kVf2u6tAkXMFNb72kW9kJrwSvI50tQvVHsuveiq9x3mhklnyi8OLCh1ZjOCNHmupoyYzhKP1DjVcLqwle/0zeDF5w0sani7Z+UZhKcVSI7JzvrH9DcDbY8+DrkVFzuH1hjy0zxY67UPrDG/qI58Mka7o+q4m7AUXqfhrG7oUNWtQCLFmRV7H1ZvSI/KHXABTojqAh9NopEAnA2BwV4DnnfKSs+xV0I3yYVQUjpHf89MTXi6cGCq9ZuGYo4MeKwLeDxiYR8BY7cKbruXMpGOim5yZQ3gr3ZxBF4ehCy/pwFv2Y2C8dowbh59mFuYzaLxhVdw4ssoA3rXG34uLteHEy4HJaGIwzb5V086HvCl3fanRo1JDDjsuMOGENKLVa8QcjIuVIo+XCrqeayY7aeIYsg5Ikud4M+ZrnSmybIuavs12wCGPPUPsdfiC9dkcMo90u5QdV1wo1cmAl205hhgHC/NvxNTP5lppyvhfU620yf8mTJ0f8sWxGqeKf7U9eIOPeuF42IF3sVbwcu282LPNW/Bm3aI3GadRB97mCEwdo96biqpCJn+PkReui44kWlhjduKhW4ptG17tMEYN2vkMXkWscX5fuQhO4y+8lOVoOgU99crxvUINdnXonLyEKafhBd6Ny/mInokJL+OIoPTfNk7/3DDOXxuy9M45dMlYpgm7a5NLP1tQTbvSatrVzvCW61Fgkb4Yfdlf+FKBrqkWRSPklWiTgjNGFjDlHOuYnbLpEz7pRk29o2izi4hSitmgCy/m120W5MCbBi/oRtV5LzgbdvA+djq8cefILnNeNzr4ASYOxvjK4VSBDl2mOL5O00szbgPvc19Ch465Bu9oBJ4i7Jdh0merp5w97s0qbwtVpdvz4kOXdNzvsVkwQaqaDUyPV6V3X1REFF8WuOIJHBJ+CV7Qz4idhZLh+TfA1HJRH9gNVxIc+OpodJuNBuCQli3E1Ssrsh7vCWfKF8efo8W/T7L4lZjSfrJDotaU819C9Y/2+eq/GFNdS3vCr09TgSDsXahcFyfOwmkgvM7VC+lYhsj01Q28NxqqNS1arHBAvZPwrGuvpn6PkR+eN3ijdrNIyOxitDkRV7eU64G0aCnUOXP/6wipuMea9Dl43Z8byPCfdTAiOB1k6sTxS6++A5PZRiZ/rnvc8rsaJV06sv/F/YjlFxncWQzbHFuaNPxlLuFlpB5DN4kN79ytmrZp02ExOIfI/NMFvNJAe7MzbRZgbQnwvFT1hIWr4vkGc6Og/cgKOdbgbcVxrVzo87FbnN7s2PBrF94useoRO893YPjPHJjo96o5B5NcoqYHnQs9Fhd4M+MKjNEbmHDL4YXz0gVGzTnyqf1Mz+wqk+Z6d2Cuc7+scP0Jvj/pl/Bm+SVhOw5d5LMn3u85hDdmt5DgqFel0rd4bzmmx0p4vaZdjwqeczh4QpvVgWrSfHA12LkO4DMORXmh01MWzLuzFFKWzZJut1pjLle24WdhifzVTnWOXzWXwnv09L8RU/3hz9ooJr/J2KTJL8YU1cWDw94gNXxF6RQkAoZ72rd9xddezWqaldVM5hP4jRdPulC9fn+hE7OTIc7txYVG4ejO+VWC940c3igtey32e13kp/yI33y5fv+5iLB4XmfQhS9qMMot6I4RII+FJ+3E4bbl43w7j0lbWjFqco48ZJ5Ob5rs9Irt0z4wpPtRNAq0e4vdTBWKSIrqQsPuO+I4gt2U3gGZPX8QMy8aTM0Z3kY5qS/mNslmbFHTVp7XEXP3FRiiWQmdouodsPQkvG1yBo8fk/WQw8OuaevfIl+uVvWQo+HWV0QYVxryiZxx3Ima9/EHB7VTG15Kha7AKUPHqXdGHp0ifybxUaXLPTyxfWO8z2oFjNSncMnOeekZ8rxVdBoJcIgzJhe6BotAi66UHC1aUnjdHnR3PqgtDj6jlSFuLjhlfDZnHA1MNnwzhWzp7Bkc7MtU8apEVNRp0Y7zuyHxfCv4AudW9dguzK3ihT0RUqzRmNNMAQfNW6fR34ipofKz/qnp7zHP/pdj6qq/a47250RBZJkV5MhmPNw7hm707jOL6quac6Bn4D3TpIo01pG/zvcjvMnsfKHXNrxyNNEDfP+IjD5Z3occXI/IT82ScFT4FbE3HHIzlhtectCMl/MOM/D2aBeopGuXI8cfEzoRT6FzNDUj5IcjvJsy9Wt6LbUDJ2aD8UUHeWctgxFnS8iW/zlBlzQvRf445cjgvK9S2sx0GxkdD+PtfXib7VZ9cKB8heLHJ2ME3sb35TEERmJPSOTB1Ofs/oJuPF2lIG27GEB4xlHpj/Nmg+7XZcD2ve2X/nMJHZrlpsHeyZHQxf0spY+jbjk57oCxiYBuGqECnZ++ce5hc/x9IysO0i3epzkARt6uabLsnJEH48gd0WbS9FEfXo4iDw+838/MFJwbiTRk7wuMtdbVmv1isIRXnIBTuqQSx7tGl81Y6nQxoinHdZKW/qFVphSH+L2cTyFKIfvHC2WLsMsinW1LedwqIRmmAm+7etnQ8df83+fZ/0pMjbo/65/6b81+/8cZNv/XMPWL2/2MnnnjZL1LymYcdEi3w7vk3Jz7jdc6mqRfLhmn0aDp51+pBZlJ8WL7+zkKuS1g8K/X0YXtawaMLExk8HP3PGTvXTqleFiqTq8iNNiuIkZNzZGXthttw+k28BUvfpzBo1ZYNQu4Nf0pjc59qlHAgV+Filw95/D/b3XPrrNBTW4vAjqgQUec9CMMb9CMVQpI89lxhrbwNyNVkjrA+fNWJ1A8/bDQaei+HyyeH4ESi0qNeMABarbwS3HfKUzOQ3qc3XLP8D1XpMCw0YcOtSPDe+XwqqF30f4cP7f5ADOT1mjK+TYVikdiFtLQrzZsa0kzbuQFHY/kHQlrqCNfmU/omF8CU9LOfCGXD+jqtIIXFqYFL3qzDxp0mUPkx7NTysUbz1POdJfD/VKUnr2S4IxHsYJ3vi6BmSU4pRunU060EThklJbNxnrLCYuwmwr/K5WUxAC/V1BZQnhfDcop1s2eFytnC4zuBVPRSVqc7JbQdZ39f1/s/hdiqqv8ZCEIYOq/LQjzT2LK+MWYcv36ymk/SAzRsTxJXb04sL05eIpM+832RAWnLPon1NCrqkJKH/WDZXI7Cq+1DwqqvOLMUcuEl3KH8EbhbDdgd+04wGSB37w3YdRA0rTvdjvNXAhFWuxdMtRaOl28KXO1pp1q7zX9N8DkqweMhJESljLwugV533fRrDQPb2jclZpmhTLg6FG7it9pyZDu99rD9QPkhW1YSbJ3wFSwPsJbLh/zEYwQdDi86MCUFqEmaaECQ2rgG36eKRZ9Fhq81mjeLJs0AY/bb2BKrNph6cV/zAkLLz3knxF09BFCN7i6NMs8eaJZsnqG67FpIY814yDKQTPGd36u2LVeUhH7uQfOyfjAsT7E+1xcm7km+huYWl6hQ63L903hoPA5zQnvK1pTSofFG941M4X4sY+Mc0mX7LYWSyH6bOD5cznh9LGwRdMfpdIge+gsr/dEkdmiDGn8lSmHu74w5MGAl28ddJWTcLw1vLQuLZq/jBHL0Mbxbtr997VifyWmfrZ9u6bQbzKO4ldjatjjC4uNEit+FDTLeG+4YPkce6W301HjuaXHHAU2amhcSgndGNWcvFdHQwyvi5RaF+vEyd2FNzs07XBmFfTZne5YEffQ0MjPTJ1d0fj3p418ttyN1sxWzxd+ND7X1CmAYdnLkC96mjqieI6aD0w3hLnbn0Ja5HUOr9NDPukcFGTwRdD0j5VuKbIZdGm0tyR7c6/JCyYxDU5vnN+fIX91rnMVXqu+sXvYAYO9S/mmqVpJToZ71PhuLEx6ZKHL7DZtGJ0PeHw+HDfjHx+h8OD9CuruK3inbIj34WnAzMRAxhfuSxi+tunAGx/UNdsLBZxTdGSKvFOW7CVteMEkhpceBdaek34MHe5rwIjspcT28IDv31cuvOJB+hyJlmPIi9+MvSor+8feTH67BQ5b9EOTM6ezNPyjEBeyI13nTHnbhqe8lDd9HU/nnJSklDukXrpfRzH7Z99VvG0POro+jhSOZWujeKaimOSu7gNOFho46PKBL//7MNVVfjKGVlV+k/6p6S/GVKvTZOhm1Uv/1O8gMV11ZNxJAt149KA739U74vxdo8T1Fll0nTR9tPa1Urz++xzS/vA+sndtvNH3ob5p917DKx1bDJ0YwqsdX6iB5PCySz9tw0t+rWLJ6XUA3s+XvQvFM71g54DM7z3hdChp1YKDwAkNSZ4PL9evMg4BmlKIHBnc/QqN88PINWTZkxa9H8gfou1uSy8ZVxatzfeK40giLw028ze5O+gwR21gsPsWNXlLy+Wg/8L53FapkxrrDjgF+UjcNwYTKqHLkdPC9W8reNWqXansUty8DwPed6nymF0/dhV5DvE88wO8mVu+ROk7F2Dg1ksOHE5bON/+hJo+tyzo7LmPvKZfgKkoN6cc9B7wdmbne6FqDA6x1QEr8tUBJ9yrdMthT3UVMcrAYbcTL1j6ZCreWTEqikQ9ZnsaIx/tltCttT8Zs2PXiRCVVzI9tlXItitceN32UdLkWn9YdJJN6VtPhYhe8BG2/9mW/uo8//dVTH8lpnqd/3n1H01V/zXbX/lH53r8ap1KbD6xV59jIc0J8kztQBekvHiG5/vQnfkSv1HgRfASVa1atNEJvK8sqtIfTIEpaVoli4vmG158RQbfTwzwvIxZSM8w3uSlPWTiuGUjjzRtGO8FmZwrqGl/FPQq6o61gqOFD0y9z5WKPFZBNy56UMrTbM7U6RcpBxY1Y5GyZmvSMXQk7J4cxd/GwJQsaxcYfW6FD3+O/Heo4ZVK5Bgx7cwvVH4u8KZsucJTd+WFDMV0Oevg5nwaHkY0eWsOR1mznUlfFxbdMkVlwVkzF+OAmtx4lcKuHeF9bBfQofA2bHF0UdzSb+2h43Gtm+yZ4BwJZyjhTYGpCMSgeM9mrsYfW4kGRYjrmetmK9GpPmUxb7Zm7QZuReMQVxPUQd4cw2mSVOSGfX/aYGKE953OLXjF2dQsPfUkCpKPoMWx3QWHiDV0yxoVbZaHKlY82zQs2sk05BywF2Kzhy8wy8uHvYm5EV6xV3Q61AuNg0u2LUX8Ov2N49K7mvaTsUnq7zLPl35xu9/CrCvkD44NmSsdACZPU+a3JxWvF1VvuixlwOlrCl6eBKhZxw8vnGnXSviuFUj6ZKMD+6cZvFk3REZXxLDLbn6D13tMy5pak1ebEzP8a1/Ox7Oasx+twduejTzWvqY52z0DGf9V0pv8buEwD8eBkErdNak9TBPOPp+mDzRFBjfn52a+1thB/ulJottbOpwfh1vkubaq02p6Mdl+q9DNAXUr5JXLibPN2oVXaitN/4zKHHd11O4sm2o0VaTNdrUSpbhV8IK7ATCVOBaurx+OTJOw+rKca7KUVRdec75VRmyv26jZcgev2nvWC06WR+hK614xfcguON8n8Mpmhppe5GaGAm+25910VXhLrdY5St94n4pzKGh8H7ksFi/kzYMBne3FtMb1C9fwyxSf08iccfIpTPiEqEyp3K9b7K9s5KPkjedpGXWL+ZbHpVRsw6RVp2mDcVJHEaYK36GsmhW/0uPG8I4td0SP3gucF863yJdh928cl97tD37m/br/NYyi+78JU+RBZyIKolJ8D9WIOiMr4XhQIF9IS63pGZDPwnm4wl+0SIeXQI2mo3FleDd/wbhStUdG1qE7zQZ0tLKVDstXz1a8+AuvovK5xUGGUpRxIkc0jYo52y8H+an+BinFKmWc7qETnt/0fx1eIbM4PX1FXq0Tkb5OYw7/6AM1QiMkfZCowMDFga5WwNBcNlPyerct8s3XGFE+qxYcTBRP8aZ1N6WurI7N7nSose8WOierwuZgUAMj+uurIt/QlqNxF942FiXB+74U9vtWYIhXfoRuvQvwfDeQwrt1JdN+vhuyMPrwnq8+qaTFPOdo4LqlNzhBV7r99Y6d910Ib9+BN/TnlLKz6uJ92jfoanlKxxyoiVtK3ziktHpUDifrARv+bAfOKi6jFbzozlG8MUuTlmYzjPllA1MdVkIq1fGI06i/UWTyMlJyvtaIs+MsFp5ovOx+PPI5m8dOKd/N3Bzrzk924r1VykntanTp77qcD3db+I6z/zeOoe02uy38z5jq/WvmvPZ/XKbm/xKm9F+9xss7BybsTRUJnzbU9MEi48Z+Jg1/p1Tg+S/8Pq9u4PmvBUw5HToyt5RS8ccePNkkQl7It1fPEIcbvNHNOissy5ldeos9atj4liP4eRVexemrKnlHmnG0hNeT9RHecTF9p+xfh+D16azp82zJLXv5xi/9rfR12m5lyHHWbvpAbWTwRbJWOBo5juEtm3Hky93b5vDQ3ZQieCga+W9g1pkZXimfFjAlt1XJsR5B15wYNVidcX43EdDF83f6JuP43rDNFbztY2zoJA/3L9vfGt5x38zFl2Hx4jCeIx89ImBmewsG7PdUR5GfMbzq1CbobgXO8XZuo+MHYMoPY5xPjZq5/Dc94XCkNnntqpo0voo2O0EXHPW5TiVxTAxdCsBBxbbpw+2qS7YXGTDhMj4vE91oxjQvFK/7LvH99D4AZjrIR0FYhpSrTe+AvoXPCBne7p3XktnsOcLTxkei+4oeHM3eVum17q5KEz3osvdabuBNd/O/cbxfd9T5Sf+U2vs9xvv9t6FJv6gt/UYF8ssmAmZq1Min06xrdFwiX9jfZv2DPn4jx+4BU6ubAa9kypLt1rIsZXw9m4RC27FnLZA3xjM1JSpKhYMufIgXtkRKwkINBq3PVoizg3x2Ra7mXAdG/N48AKZceDtbO4PXTQc6d2j2PZNW3awbpM9G1IZKwcvUqMnxVmHarodfzu0bK/65KDWqdWT6ODE2pXfuC/XHnuzx7utBZ3V4myWSHwdDzRH+eyZCctq6xc5lKBSpjQ41TbTC4kQt4MXK+DuiW/f84XiS+EKsVqhJCoonJ98Z3kfXgRczbXsADtk4Qtz60PFDpc5YnFN4wXRTNXM/jJyDU98txcTB8cWoWdPmreD4VjO3vauOWyyPW+TB7uvA0LGmne8ztUuRLCV0RsK7ZpRAh8OyHNF5rk057tULRaoJnn/y3PU5/I6Rj+5DRZI2GPUByiBSfGeH+x+roeCkMMA57Se86fIyqtnzc0vIz/Pwprw1VjnsCXBQeD39jeP9ekrvJ/1Tqqb/a5GXfxZTv1in8kIt2D+sQsXXbeSZ8FiEHLyOovTiSG36S1LBcesNntcd1PBprh5YtEclvEjr3OxGFOYs4xnyAnvI4K0i+HIy3W8V39PgVQYf1GAwf8GbHc5VTS4cHLvaWYLHaSHp3B9FPzDlj0dVSq0OWcynBPnse+40c4YtH8ev4Q13PjL487D7cHpTWIjLylBp7wKDfn+3MURvhs+faUjsv7+e4Z+0k0VxVOw56wcOvNzGkBSSZnGYa8hPnjGtKYysNXvbETAx/B6gczow5VGz7lB3AK/6KdMHJ5ba6OijgdhsqDH7A8eQXfhK6j6lgZq/uIa4jBR427ORcY7PpbddejoNm+dLH18cX13gVRc68ljwqqFzzdoW9Fnzlv1jbgt/ZQp41206Z1GsHMOfGvhMr2ZL09NtIcRngedXdLvP9uSG57UfwNjpST2OFp+o9EWM+9e/TRvMxGHk3zm8fFCrdxafoWV4ry10ud69VM5Wa7yLejD7G8cm9dTBT/qn1P7vsc6nrv5inTJmZs7Z4B0KH96lprEnA854CpqPPFSgfSMHOrEGLyPnqPRNoGvhpigNcV4CU4uRBu9m2vByx0vTP2QK1OSYt83cD3iVLy/6nGxr+P9NXF3ouNYmnLo1asx1AyZtU4dszw/QCUuoTSuHvmaerbxSrETnTcuR6XF2BwbkaSlM6vXEm71ZzYa3SEt4t+8IuhM8kcHvFj47XTnlPJ4049blySRWgKng1YWuPUkwPbfVijM5FtChy6Gi8vtecRKHruHX+yZfbcoXvO0amM5jqVHlpTXzEnFIqEWlUzpUeiwrlxUvU6uCblMyON244JynBAa+vSHyUw6M+c8jvLTsjkIWyb6ZH6Xi76VxHuJ9qfBmUjuYFEwuG86vV9sQ8zveb7vmGefFBec3xvAFdfbW2W01mIpvCrzkathjnpClSOMNjA3Tosv+PIoMubni/o+ZyhxNx1zKRQdee7mpb+wlS8uQt/p7oVWafDl7VJbis9L5G8cm9To/W+NFHfxXU3rvfxOmDr13Bp1JQsPffFDzyol8jvPcVfx2WTFtEtByMjfBm5cnfNv0VO04C5/A1DY66/QIkYdktYaXey+a+Um0fnM+y7ZCbt8GPqtGs1L9dVPKwRK83t9UOqdlDzrIn4VFxTgNcb5x0x+jVJL2HjK6M7p6ON4+1jQfkmzWDUJNz1khevSMFwc+8gfcoagpHldrDj81amRl4v6uK55wfJ40eU076XQdpDsOzh3U2EM2bc0ruYTXSoUhUmVaUD26LDmPKnixfQveyEt2T44DYNpftOWbNlazXp6mCMN/raFDuz0yvjN64nyDE3R1IdUp+/4b3vJSIs89V72Eg7gHHZIzUpv1NQIIuI7reRowEolkwI4/gTeLx1OTPl0J3fQIuj5ugxOyiTXjNDs3Y7lcfB6Kpp1QBAvDDzw8v7VVupxUbeSj8x4Yqztqh/OnEirCbUGH1BReMlimDAyH6puQiW9sZ+ZakS/TvdCtWH/ZDb6W4l248zeOTer9bMs6TR3+Hu1+uvqLvd8ipYTj9ixQpG9RRYX1lhw/VsgDuzNZlHSqZj05hRWxvygX2t45Z99IDoro2t0RwQMlLPSFNJBg8P0gHz/hLUZb8G5QWjS5jcGr3wD+fxCgBntra8z5p27G600Ci7QHMOzuV8js4U1FXjhoS3aS0DNE/+5VpPkjeE85a8YtLJDBvWvvyc6rbZdeahkXGhW8wv32UWOyV1aUV5YODEzgLeej4wg1n8KblsTCW/cEUdYjkwPtBM6oLt+UjCw0Od98nFIGR3hBu5c8WM5i5EN4v5raVnhlUbvAfLSA900nosORvWDknbAKaTsvJsgnD2AKuFMpWikxx7e5U4p4Dy8N7+azWOxwvGFDh7Lxus9BHUM3qeXCCx5Ha862n20pBn2lpiEyDjsR/J83icEZuX4Zg/POc0VYG6FT/D13OZ3fLSEWEwO61SaFw+UoLGU+/Na0a4VbRhRk6G6F+7fr8MJh/7guxbrnFqS5ww/7p5slvO228+9b1v1KTGm9n/VP/SZz5/XOL8bUeYvfNzDzoBS3AfJTx0d+cpOlW/qyi0x9vuA3StyCS+EQavjQSlMOxu6hlPb9pFJf12LU2EEoQv0ib0yV4RN5475RfPOM39z8gldtxdsI3+rBS+56Sps9U2283qZZw0W9eOzpS+SZT9OHu9+9TQ71QCpiYM8KmkUjl/2M8P3H2h3R0CwfnFNoCxl/RIEzEnTn2EWNVYaADi7NMSdnXSi+OvJUUhZhBu8j2JB3YRAVprbg0Kxd1OzLDenxAsZkvgMm/PfhQu9nULPgGzB136ImXy3UpDAmyEeeDcwcFmtkfP9rKzKeSknts6mzmK2hO36jK1fnhfehdODt1EKt6eureL5xsx5HmCtvmj+bsU8zn0v/NdyPKNRDcMJ4sy394R4YkkPkJ6lK3O/ggPct9yXeV+jPwQFLQ6fWCdcPbifko3EA3dKOqsLxaR4KMUvcmkYn5DM569mKaCfqhbKCL+ydVWDqNT0U9PSTFzjRs4R/PMOt/32Y6vd/5v1+k7nzv1yn7m8Zc6pYQekZH/CuVQJTfqG6hpdnEpk8sjacBg/UQMtVKlLMZpekS3oQcjXo1uSKZvM0R2/GlC4roqHyenB4btpql93mNw/vHUDs0LQh3EjSMi5b7OVjYLYvAiJvEUoOgyMyvhupJnnvesG55kkhL9NOSl9VdaBTX9SknX81+piixuemXTGOy5TOAhh0HWEZvvvE545ntDla4n58JmDK74TIe8EBXnHZBiZlv56DA6CLntv/wmuu8Nkx28CAQ/BGWlvcObaasVLuDV41CcIzxyFDR+UXmGhte/BOz41d+msBDqjpPWa37jF0vg8d72v3iO1Fp5kvZqGmly7w4SoZjhcHYMYfN3ksF9ChR+ejUXa14D21wVb425FRUSeqkTfVZtck9Yr3nZ92LXYyb16KUD+MyLoZ0KWb3qyh2fThPmfyy+niEAovy6cX2l80i9OLYpdytobvGI3pzL6yXwu/FUGX/8BU7G/gBcdm528c79cbDH/m/ca/xziKX65Tp0qPWIyqwPCUpk2ivyKH7dnBUcRDIpN766btuROw4W2cZmzQIgUPR97BECWdGq9hBhxXTR9nWytHpNevmm073JTiPS1hfXolQvNnj0zt9iVT2l+POOnMUdPrHfLYNSTB3nyPjJ8+gOHNsVm/b9aBl1x/j5JEisODsnCFTG6uCsyM7+xft8gf/YcR0qeWc/bLCTD13oqUlqGBGhwy7ueoe29aJGHCvr0HBi6T74gyN5xxNlHwfKF5kBQ3/Vly3ocX29VTkMIOmPKqpYSOnWRBKy88cVzaruFf502eVJUvi30zLtw/QcdfStDm+D1Fvtpk5YVWY2DKg39TfCmriurqLZDfLBzvZMDct1Ui/4zhzUSh7zVSwoYTzO7WkGYPuvuOkTfjjwNMLK5435d7gvf1NebCU9KpRv1xT+H8m6xL//7C593z8mYe9gLF24XfitraZc1OCUyJl1sVFD9GR45f+doQS2ca0mRnPNktB2tFPJsNGv8+TI3Un7X76f+1XLr2T2Kq+4vbKNIkBCaKrY/MH0JHdn2N4f+BH89ThEacX1ac3wS8xPZehqgBYDD/yL0ictGt6AmfxjydIS/EZ2T0tre7Iz91N4Z/uaKGd16isO+t4d9bNfLWm15DxkfXkIcpMDU5vl2OaeeUvq6qOvJcQSzXqlA8y/e4WfDOZldHTcvN/vCmd9pD5tYXW/Dw2ZBUTMw58tEOvJ33FUl+NB5xpo2FIY9pMw9XQocji+1mHAgwmY5NYva2uN6+7cJrtvA5WPjAwGiBvJFL+8Z8buZidLoS+W/frEOUjR1FHjdKM/aq/LCUk2ZuSQted9wWLc6a/YRlm6ErsnMOOZXKH20iqOm1iueT5RAY1mbwpqqSdDi4mtChdfvzpm1WLNi13xvk020z1qhZtymxxsDs8wGOiNfBkNONMzfE99y0QUS4fjTU4OV6VzzPi9QXey7BZ0x33wLP23jJ7ctu1hSllKYPtWL7m68UryWnkvBiHxx0irUQ283sb1wvXVO6P5k7r05+kzaKX42pL1PAibfyS2EMVabVEzUc99eOkMspMHL9piu2X3vUQBJAF3q5BIYG533pFb1u+v9w9y3tqirbkj/IhuCbpiipgqAMSF49eQgKiooK+usrcp+qc6tRX83OmnVW3b1bLieYwIgREcnIkWx9iPx/YcqvYklmp0eCmJd9YKrL3DFbT0Pk9Wpmca91oe3e43xKDl8JnrgOx2wxSB0cP3O0wE818JyRasTfJYe27PsW669vezoaO0cK7nR+sq3bPigL7T3ndireAV+UFdm9HWLseQemDsFsRmEt5hFb3a/YPPMiso0OMVZ/EIPntarB09+h9R6yqzNl2mlEuQa/+GrclOVf805pPua43r0XsUtfvON+v+G31g4wYVLYkfc6gicHR/D4Q5cUok4B75xI8Mwyx/1RShDlgqqUFfnToSidOqW3vmgFa/qiDsQED/k9w+nYwdY3lBXKDmB4AENqGwGfb2CC+x/c70rlM4KlXUn+NP52TMsS8FIsepOtR/hsts8WWvYRcu9yhbbb3Mkg/6JgfNMVdMfjdSspVK2tFGjiHbM3qp/kYhTca4b+L9b7jeXxD2vn5eX/vYDh/1tMtc/Kp7QFS3F9Dx4JrAIe17qJd6QBl5neRAYdTjHy/KmnERu9xLraTQRMve9Dj+32uljT18LvzNalzJQjv5MTSpYUWJ+lzK5H+0PhcwxPvT0jr0emPaHDrhExfRVrMQwLIaLojublLTD8iLwl/IDLOc/dlc7mwW0HnlKckpsV/E76DG+UVAm00ukoWey4ujFotQNi5HbnxF7GaErH8g3/0lbIwwdRU+rPoRX5ip1Fja6Y+yYJGHaGGNDdAKZ4WYBn+OMr6izMG0Ub8T7Mcj2PHQNgyqtF3YTpABOzdtNSaNdiLboFrUtVq1DYA+8EzIafW03zgMT8uuZvGDA5hxQGz4xxPy8pvle2sy+0mOhjZKbOk02U24qir7HjPvJQxOzG7JF73+0lv6tKj212uF/x2F5JQesunyzcmeClZonrfffFnMR6/CLHCKHdv5czMDhRoSUtE8fvb9DaPquQE2bGtgwMc0nsHIcNMD4xNW8LFfqLmBrMfpqjWP6bpgb/J1T8P8PU6A9jKrmqHnLqMdCCiwUeGY+sHdHNhxbSJ/APj0b0T7AMxEBFiNlZdUPMPIYnjWdNQOwYPzk5yx38UfXm8PA58rx9/licvw7A1F4zP3TcVKYUPC8Meb1rxhTNQ2BqYQBTj0C2KZEvJPnjXNRBqNaCDsuFK3lvZ8CYciksCvoHxORS+gq/g5i3ZwNopYvFdXh28FqYXhEjjwIYu8gSYlB+w78Yt1XEKAemYuW1L30mfW+MZYVKtvnC9Z0XS8YuNi2Jhy8Cr05dj3VnrSZnEXGNT9aISaPzzpR2T2DeIdHvYQM/Er9Xe/jBLXKAx4U2szT4tX4OTJw2oU/RP7y+SYHJuAeePRjIGb6lSREzhsCUsw0R8+XxdGPzu8UoK4c7Hohet2zRaAq563RfBrKC+907bsReRq9V6Z3uGL/8nbfkxOCdf2HKWUWin3wXSHy3gF+SRt0GmBXaeFlg/I9ldKZQH215IH++OlM3GnSEVW4lfnf8X+yZOR5JP81RaH/HXjl/HFNFeOPERd0A3xUeiOSiWtDrHyqDwU27IWaVDYVJBS1i59xizWjskf08nDR/uRxarGpTTvZCh99Zif5y99XmRul4bvFgq+CZZxliwLXP8NSpLSnssS1HFN0R095WWVfs/ETMhTU8vVcNpY71rzo8+go22u85F5XtDoUJ/wNMeaOReEfrzGrEsL0rfaPWGDMMfYm8XiHGXhEw1lbtmAKr78CP6SuP3a8WeHhi7XlQ5ecba140p5D90w+Qf1UW3/QFcXMKDOgZhPB1Dkyl9xDa8S3m9kcWFUT6E+ObWsAMJSAeVxV13XcF442W8ynFxsfm3vEL7bkeco+OTQdttxProdYc1+fMQpI4l/D9Pqs7CnMO3uwzB9pUGWuUaqcdtGkNLXvYjKD15gdgdjDWLFbowNRBfa5Ef0W3Yp2JK0i/o23p983ljWld1xC3pkHpywVywtYt1pS85b3me2GFHMPoBB73thrnp6/wkrMHOcF8W3I/H/xiDe14/FOPF5n9JXMUfxpTz6NYOx5IPufxUlbZ8tSZlCZ94r5cwj+8H2Lu+dVH3tN2pc50veAULweFxAvpypjVE7VL9srV+Esvb+xxndd0DDNL44oKraJ0I+j9C5k8MKdCG3bzodiTGB6+vq8Ldp3QjnwNHOD3ruDFnsHmdPRzMXfd88ai3zc8t3kFr6hD+B1p2VwpLaCVgvSuqax6joGJ0RKY6myJsaZoRkS0h38pdbHPhgpMxV2z13hZIyZXqdanePqBNrsaH4UNLp1Kh2Blcx88QKzO5hc6XGu35Ie1p7MqAtNFexN+650AE+q0bMg734BpOiKHjOt2Aj82x/H2Fdo43QJTfNYBY+qY6awZVjty2kDsIayBh1wjbCkb27if19wp2LZfLCl77izJfwotO7k0U0oXEcbblJLOgoM2ouA1WwHDt3PBBtvkKd6PgXe+O1xPNkofdNBLaPdF7hLTZNErLfni+NtUZqw7sYLcoDQk3tOhdbld3/H3wVb0vLn8Yg3teDL+YY5iIP0laz3+NKbYTHEoedo+9x53sb9tdNtSJDXw3OO3VLCyq9bQhk9oJ/OJmNV15lJwroqSz4e+grzeOeRYHLxwUsS8Vji6UhRZ0HqlCV54HtsXtFfP1Hi1h7a7LtsB2YGKc55X15TNDMWi4wEe35udgMl+O+sT9cTc9ejFZGaORT+8PmKS7/dL+JEwv1DUPyEGD3vxvmkktJyqbkvPr0uV8UkzpMM6g1b0LPixyUaHNv0mO7EvCGLSOUg9+MOtLWHIJxmevppTYAyACevkWmyxBKbcdANDBz/FmB+JuhEWY7yxVEKLPfiDjullV3qvF3g86pVjaMUHtFzig8e/a5NTaM5tLVBrxPRarixyap/E+ilg5m2Zb/DUYw8tfTilTK2VBWWfh1X68RA8+33VE0qONbStW5eMOQ1y0CGcrjRfVnD9g8xu6LDtbaF1K7dg+/3zRoFmil7R56XFWAIt6UvznRSkQio3ZyUnfiYDfrRYquxj2eDhdgBMRZvVL/bMHE+nP8xRDKR/Q0r+T/ZNUv/03qPdxYOHvpg+/NRJrOUgz6CjJzz36C7hmSceIy+dIAaCnKtMD28OZRIryiCcDxRW9SObjkML/sgYlXjGM+lCST2F1otL5FEvAabC1oLfkT9lx6phLlPaC4FZlQ+h/+3OItKAYa9/Eb2Wg1mP/N0RGNVFvdxKLDrMCkns9bJzI9ZKZkW2+7TgX+7LMXPW1pyy3Q4xEuCU7LStBxSedg78EYcfe6uiX8VjCl45CZ47pbVCNAztkvfKhSz6A87J7y9Fz5QC2mitznD+Vw1MT5bwf4ZJGSXqBH7LEzxiNOGDok7dcd/blxXT9M2IjiP4I2/90XQWnoCpY/7GZ68E71+Z0K4Jw/XFbmmxbin8WHOBdrTkUyR6pS1EHYTFfX0HXhpHosAyXu+AgRbXcznNhhStx6z0s/ybsrAPP3QIrK0W7ANgbJnqNcWHyJcCuefqbBUp2r8wxfUrxs/P8pGOixaYckTdhlNA23rXnSF5K7/6xbr0sSL9oP0Gf0k/CnX8h3mquas2ZbFY270R+0LknpiTqH3EXPTiEcuZ8NArxIDfPJYKcqAOaVVnBferfCCzNrBwvCtqbHt9YPB9qyvi4wO03sYV70su5ZO8zXQrBTcP2q5kG4niqgVPNGFAzHxB2yXqGBgeelLFZr6kkPfcQbvdUvnJDjPR4+S+BAaP6tljL3tT0QFEWPK+ewYRfPU5RbEJv5CHGF85LmVyoCelYGkOEFO57hK/TnbQYlvE4CjgM3w+27A3+qljWgstmDIxz3ZXoI1Sb1RSTKLfxWOtKexztlLKqhvGl0yhfVVVu1Naz3aaP7PA4ztrNKSgX4q5fRm8suMb8Hj6FnMMdamwcT81KIhKXO90C8zN+exFbv1BzK/Nk9g30VPJfbuWFuwYdMDeCoHRkO3KIH9/FRYuRgNotRqYWtrLiGWWdCffuhiSv/eQY4b34krBxfWR4xgwdZdvS3L2FrTx7s4VJt+eGR2eigE/+XbG8JfQEeE7BMZOU/kXa2gn0uAn7Tf4S+b9/jSmrulzD2paeCX8Bu9EXfiGnPnS5oHYl43lynhJ/sNFDMxu3zErisomngwKaDPv0jH1K/bA/op5wt1JipjalIjJoobWO7rnlJWrpAEPbeCJ4eErZmnSlxJzZZfeyLpaLO/rBtF6BE+vPbWUXap2Rs5KAUbbrrqxa99aE30XtuQ9oyW0F9QM2c8Sed3xzh1L9m2P0mYCLTQeujIbzXIJPPmEf3HnssIUFX6PjvpOC+YTiLleZk7J7ba2xqPy9GRvwvG23gADL3UJiN6kM/ny1SkD5yzWZ4n9oEiPMN5oKXqXlaMbnskAmG6muN7OF1ozL/bca3WNsZ48dyji2R4xbQNTsgJMRY5YcxgvgLnUaZ7gkSe04yRYeMy5wj+GxVzUgRTgJdWyhxQ7SzFncTyPWbqSZIrOa8Z5+vh6rOngh+L+2cD11UvkmESsu24NaPd++WVsw9IFeVNjp3EfCYa1jyql4zY2NP+7+oyZu6mhI3q2wf3F0/vFGtqJPP6hjmIw/Dt6O6t/eo9s2nk78no9j3vKETzC1CdiOBF+4D2HJ18ozwWFY8QA/5A7Zp2i7iigXS4FkthrNF4VOwovMjA1m8CDy+ekpGB33Uq+vITW2n6BqTCCfvfVAfL6IMg/lGkteGLqBUysfzLocABvBNCOEbMl0X+uMuGH0qqqmHTS1+CpFjFd1meL1U15Iqe3tzSvcM9PNjznPTre1gZ45byU2WuVfMmPn9Ba1xnycHViRG5cWxLvG4hBxZhNyHZqaLP55QO/x3OFks8YmLA3XxUYaU9kLwNg2lgCU+7HgpcqQvgt4wC/try0NTn4V+QcB+PNJD4gdzjfa8F6DkxwSEly/d1e46+mlJlWpTpFqwWud7jQVPZ8Jw8K02jH+Qh8yjZ23ie7Mk3wpARe+qbagILPB+O9xcgRjdlKlMo+MHU/Iqc8tQT+6ZyBd9Z3MSfR3Cryx8zXPL53VdYcCF613gCTlifeTVyjhLJNZGhB6EDrrqykomhiGNDi5q9iavBTj5fB6O/o7ayO/3Rv52QMP9PbeNBOd36Df7qt4PmhhTxT0izmytWCKDtAO923X5l1M+G5/S4veXC/VKz1dYuygU2lF97g4bWMn+h4Zlv4lw/yKrz+gxLN2Wp+JYu+R6LRaqA/gNlBd1GYlRYbCtQj/IwuiXW4ETy6a4j9pJrKK9j4y1bARB8xvZotdba92gWlR1FnPYy+N/gPrpDbGxilt7yIvq4tMOUZwBQftnLH1n22p9i7WpJ3fH6J6Zt2TE5cil5e4aliiWvO4Af9vdgDAX5j17QFJY3vaP64L+r7OutAvj0Er/XuYk7kWV8pnfUs7o0Ejy9SU6bjPd5J3ieB9rxJM9FzJt1JQSH6G7ZiT+rjsrBFHRUwc5JwP+yognZ89hc6S2dhj4LFBv7z/YAOSB4zaNc3wS92e+SIcNp8KbNLJvwocspcsmvwDLSc/2XA1OiulmTXsq/5RxeYWlTqnOLnwBLvoPH7zxuUrFONdCnQIkf0O4QfzcoAGMOj/cW69Mnwpx4vg9FfMkfxp3lqOI1McoYaB++E0Ga1GcEz8QNiThOe+bCE3o83a3hy6PcnO+3lLTnnUy72jxoULPFlk9KHRdybi3fCx4V5ouBbbjl/T87EYsuG/jcIPKIyaLu0lFpK84945zm8jJkXIOZ8c4eYu32BSbuXI3+Dq0r8HkvZV1UZhX0F3+sBtJmzmedEN0esB8qXFXtNNWDic0KMRTtowUsXfsjOFPgXW4If+6jqHkG+tkpfiZYW83ycnypT9OL6ngp2m8ynFO2Xoo6+XkBr9ZqcIn1Fkv8QNbPDUo/ICa7IMbkBzOyd/ErZd2SKmlXRG1qRJDrcR7vSfz6g1SbbkU1hYoo1mDOxZpJwfdkw30tBTcsx65kmtFu5Aw+ll5POevpIoYN9MUvvOwUv5SnO55g5xmstkCP2Zo3r6ZWaFNDzq7PZVoMfkn1g4roGxnaT6kxBbEK7G6uFAj/a9onys1V67wbjPxr6Qax51EvfaT9P9v3OoM1z0iX+9OVfrEufjH/q8TIY/yU9XqZ/GFOeRyZF2yMvvazlBbvoukahOkLM3U6csZVCcwoUDX6ksJZPdqBUzLUvch4ol1XEzttqS3YJfQR5UlpsX2gFOafFVgv8FbTKSWzQ5DWtIfFmhFydhOWbkscNfmMYrmT2rFTRf6FBzE4DUacxSeDRB2PSgkyspR+pika2ZgJTUgxMpe0oJ3sem2JN4LdgRjaaUjC04ReSFcbnRbylaNzYZeBy5OF8AK1K+xV4JbWAqdsuHFK2qvea94oWKePbdkIJ7/4XphYrYMpTfWB6u9YqdvnoIWJa7IvhKGeZbU6bitLhGRiYMW7BzJQScckHphwfPD7XpD0dmym03QbyjX1Sb0WJeL/HmY3v7d2oJr+L4cfm4Ymx5alV6LhyTe6bi7NY7wWtl9121j854snmTdmRW581yYvEvGTUn10oehbgncfB1ZlaKSfK2Nnj/JA6Y2b0mh4dOvHO/XrF78/neGRhWwJTw9nixkqqz5Ss7zr3s676xbr0yWQ0+QFTk7+kjmL6h7WfU3Rb4smMl4BAWbC+6NPjyx/E2OwG/+DY8NB8oIr6vWR5Yy/ODHJVLdeCsewTk0LdIP87sCVfE2sQk6ngkWthSH7gfS1WyLOaOLfgqYO7RIw9+IuyxAVmn/dLB4woa8SQqJ/Tv9CavYIPgckbeGa7kT32zMYLiu83fH+aIA/7vDmSvQtNjU/bc8qiVzmBP+nDH2w8aEF1CUy5PBHvcDfwY3NVtcheyfBf09ZlrLvCr3h9cHCwGS0iNm7zCbTREX5xEpxkZlzqIx1tJurMA61gwUcPKDiyPecrCzwS9LSSjrM9eJIeGnLONYQ2W0nQxuUAPFm9W/hN9QFtN9W0G3NfYv/c8g1MFbbbsWPeAFOth5jPrwuV9Tp7Rs5hj+uxnWXHukUJ7aoplhbMBuDhiOcdZSpppT9IkVOe76YiPunpJV9X+BzPbgVxFd7J02sHfvILf0mDN45fO2XFPGscIkc4Og+StXNjkQI/ancjXfhn9ot16ZPpTz1eBtO/pI7iT/NUsIwMimONazwUc+ffWqyJe6rAVFND/9vqqE/+8oA8f7riGa+e8D/8qh9Lnk5XFkuvwNRhpQEDl2/J2PA1OlI2e4OXyvSsM3qMrmQ3UwPHi37ey9HsiTz5ELwQXJ5sZ1aMnIEPjL0mpc5WA3h+r1fbJV/UlcVoCEwF33rP/Zbgd3pBkpFfH7cST9ZuylQ/mVBAM6FlnueKrR37TccqBq+9R1XKEl30t1hyUwri6VdldxN+JfNfwFByX3is7pvgRSsWvLJddOzalBkdgsqWPOkBrWoFuk8J/JfmTxJoMUbQTsf1xNT8uYycMyf7C207B4ayFTDx4M2O7GAL/6aOgEkFXE2HQ7rXAn7+Ppk7gR+Lel/E/DJSFSYF0J7J3MT5tkIHbN5JRzZLTInHK9zvj5m0xJedxvk4OavsqPGSDpIBTO0NfG4fLCdnbYAqyyVygvsGRkNnhuMPBn4/yruQsr6ta8Hp9IF/nMGPhuVe17xGln+xt/Nk9lOPl8HsL6mjmP1hTDlrppNfOVzzF6yM2GlxW5BrHUW/PBeeuZzXPeK9CJjaDZYFtBxbix72ounsaqUz5SX6vp7mwIBy5GKf+DZD3t4ZyOMW8mjEJej/xQ08EnfgsWfWNBRFI/Gef7Sq2CkljdzXFzFbVhJjxsGWKXVFf8yk8XTmrmWVvHIInig9aLPB1E7JHpjbMli7Zw9azh5T/LhD2xQyxhcz80UHbwstqbZVxALRMyaYfU1op4ejiHo9CTnkAAzNGTA18OcjCqvNTgPG4DeqW56SnzNg6vLVIjbYMU4e8b3GhyW02Edu4V/qFXjFi12FHfLRh8KXYkm+aeH7VdpYFFxFf4zpWewHtaclHV3RS+C0xPeGkVzIf++B8VdAY3bQmwlxLdxKvjoCz3oO7ygq7uDBsQdtO4MvJVodNc1X4o/CbqZ5prhYQbvFKzEnIadHik8OdMbaOHWs70MLZ1/dLINlVabsdCl85LSjrvmy98HzO0GbZ56xAZhX3i+u9ZhKP/V4Gcz+kjmKP639slQGJpZTt+SvAn7HvBaqWIe448H7Da0T+bmoO/AtTewdXQhPvCJnn2cSXw4GKnuevA14RKxdKF/w8M2gyYjfU/BSbSKP5nID/X/wwSOjGTDnb/mDvKKDhz8Vq4INnsjkWS3moh+d6GECG0L2e2hr/qNhjPGgm5OvMXzf5tA2SjNPKF1dttyfLpcey5k0IrcJkbe92Tdln2jzJA+YKrmZVB7T7gp4ePwRMbpeiBre/EtHQ7z/WTZiLjuShhRGHnhF+UAb6R0wdexpwLQd435cd8wl3z7vJG9WLkUtUo6Y7B23pa9V4n2dA79jf3SrDJoC3xeH0qT4LHLQOpYiVk+sBTmbBJjK+4J3XnZF3mqCmN9dVJnt38mYOJO3Je9G+L5XiN7pmW5y/k2hbVeR0Mrf51LywuEJOc7VgGmmAiPnx2fMvL3o4/vCn3tmipyQ7KUJ2XaI683H0B1IET4dt9MNMN45KWs1KafDzsfnsSz/4lqPqTz6aY5C+W86R0FNtIYHvrrIcwH8jrK05hTqY2iZ1x3+wNyZU0ofhLyqDd2IXUUtBa/OWen3vrLCFh8VfmgZAQOtdVZYmNSp2LsUvDSuwQubg9jjbCEh5rMhMHO35ndKwwA8AVOfssOnW5IzeiHmnuL9TFZrX+LbwR7aZ8SAWavpA4PlTtTnQZtVLymm9JBvoZVU6CpLA6bClcjb1QZa8LPSGrJv8Z4HkekRe27HOsVyZ3IvvCMGjzP+oZQs8EqQLSwGEQituZWsko9W8PDRMkkoJsnW+GSpETt0wFRsLXZlMH5AW2pBUtAxnm05V/KlzHat2VKwFT1ThrZbMbUEphJWQ9vFQQk/aAJTnrrdiXe+34rJR/gxN6swnpKRzCb30YgOpait6i9xfDLQ3uDxK7RgrS+BCd98kqsrS8k/bcHT9rQtyNnuwTPv6gOt93ymlHUG58FXwfjXeT0hv8H5/VDC7/deYt8QA5jybmJOZhPDj7qXbsN9L2a/uNZjOpj80Id2MP9L6ij+NKaUqlvBP+SuFnRvzWL+Yt6nOJEtiasf6PvqBL2fvlPkvUXP9dhSqzSiJszg2ftMZqF6W1Ei+bYWyDbydqTkiEk21qGdAsRwf/zPO+AOntjzgJnaqG/kOT3wQpetPHaaQWv6tgHe8jWBSWMOLRUyYEq5Sgr8Ty3WpiOm/aELbdPsywN5XWRIwXnrWmzgJENy9xrytpEjBvWD9qDYM/7xP57FnLvok/S0TS0IDguZNYYGzx88rNKrVMdiugmtGW7IEjwNv2E+wwMFhobfb2Pcj7XJiNJ5seM+DcHT1d3OMd7xlgeDg1jLngADaXK2OHgR2vPDki3BCkJrvlz4R0XWVfLHd+SQqAfMUwE/5iYLYEo/FOL+NiPijqitei/OBdOSObRrvIJf7EZfYnYBTMWDeFkGwQI8ffjW8EOHMTCyh/BjdaMnZC/mruRHyenG9hPxLvnpQpuKuVG2VC1OtmxsSj5sTxEbjXlGcbTZaF6v8H5xrcd0qPw0R6H+1yvf/2jPzD/tp9x7wSi+TByJ2x+us2Qz6lG055bYPxda5uxCSxzHDxPP8Pb14E+6BWXhMJX49Op1eMYeoyM/7SV/3p5l9mjDhPzPCP7mOYVn7hchYugMPc9vnTtm4KianAoengejAbHjETb/H0z5Pb4cs+o968g7aXvuDY7lmH13pUKHo7rjnrOAtrmukwM5qmSU/nX0ZewhmQOCKYfndr8Yi7kBD3rNfSf5+xAx08nymtL7fisFA+XTsXwyasn/glc89l4w8Kwm43p6wESpnAo2vPID8ZnAVLyG/xuZoh6yFXMQ0w+0ZXeZH4kmq63mVeX3yR6f0ZtstbA0b7+G/wlyYCrqDaHtiinu53Glz+FndMH7Fo5/HZsTMDrGeI7j4sbywh4SsS14d3YRdeex9CQnYNCC9/mZ2K1BjiBpCkzVd/D07ZrkYj+qDQ9OF7FOeJDGFGg9V/Js16lYsLIFRgv4s/db7Kelqi7xbo2/f3xP8I+OmUHrLtZS4E3YL9alT8fyT/V+i+F//fcfxdQf9lOTD/1PTHn1TUOM1Y1CgX1EjK038Mxpr4Xe321MHhwSaK3lmVQKBvcU9mXsPeGvxD7s/hz+ZcLFO8s1j8mTAmg9bep0bBjyM3nhU9cCKQGP7XvineXMAU+Ur5XFhqkKTLmif8UpBiand6ml0BLrf1yx3mo2h5/zyzkw1fYWFTC8iSjbkFEG/eWSMcmfyXSsjhuJp2eXWG7MbuSeJuC9J6QPu/TkFdmXPmLUU8FzG6N5k9su/lkzeVLZHHeIMtpamo+LL5hc2jh/77znfOfiflShuqcwm0MrGiv4m4kvZURqZ4CHHy78F6tf5J3f4KXDEDz5UbhOTrlGDppM4R8nmtanoBpZUmBY0M5Kl58ojtcYz/vdVWx70waUBMgRwVHF+Y/3pgEmlvCLPAcPf7s5MLU7LDlPitOTrRN+pGg0h3Y7lYKXStFvPl9Duz9eyAlIbUP44ee29HYvsdfofOxQ1K6AKefoeOwWzFOiZ7ouPauqfhNTk+FPaz3+ln4Uf3qOIkyAieTBnNLLRQ9GZ5vPEFOppXFpiLzbF3UN0bUyNe99XQIDz7pPZKapxhtTvkGLiR6POwUxOJq6T/Y6bQ6gDV/n0E7Iq35pnvAM443kTY/QSud+e6HjYgeeCHorxq41zhd+vB147OqCR+r2TdnitJO87Zd38EsYT7LuCf9zgzbzpvMQGJkY8Ct0Vtl7D0wkyyli5jL4IgaVUU3JfAyt9d14KtNqmVGY9wSmCuT19yF5UXB5wB/Oz6rCnFH5pcMkMiV+4p+UlXs7pHC83GvBzJBUlvTFO+OgBW9LYm16+GpTMdcNDEzE3L0p2U8K++Bxf3uHNg5DYMrbinnB9Rf+8XzTenTIrtCWjJYei6SwAO9o2zK4r4qKDcR+XfxwxvnMCOeXs/JBob0Apnb1Umd3dXYnquqlxvsd/FJsahnZ82SjBf4F9+O6LiI6hp3L/dRBTnDMRqbo2ECbDkV/+QJSlw79L3gp8x1ijdcklN38NeeNq/3iWo8pQPUTpv6SfT3+NE8d/WpJGVdEDxNYKLZq+JR8DTHmeVNoEVkLR0RbglZRM8Ts9DvrwePmSem/Wrlg91exoOP0JtaCLM5P9n1oEfkph79ZH5BXfU0rKFrrmzLgH2BuuOUV/BIHLyQbYOr9yfuULhfQgvoFWuq1a17gjQJasJ1qT1aMkynFRQpM7cZOwZRnG0CLMUPzu+CjsEeWf8n5bjecL8UOWckKmDocb8CoseEKa7edRodULL+Vms+NycRfFH2voi/rRB2z+JN8Kbjis99op5R9CzMkXix38GsX8OquBaYcvw/e7nRoy3FXphS/agMx38I/pftNQ0l8NblfO8DMzrDh314ytNd1uFTYpJoryDGijuM1gz+6+WYOHp4DMwtdLdjM4hL5yz3OV29w/ELNwUsNQVvuz9C2dz66kd1fLyR+4xh/nI2A6Vu4lpDIPgWLNSWkGOGlcdlbQDtSDn842OL8vo4cmT2fNjDtrKHVq4/FjEUYE8nFWvPxlH5xD4LpbPbTHIX2l6yf+tN+6mAQ/NE3dsSezogBr7+ZII+toF3YBFplV0PvO3a2lTwS73AlBn8TPauEe2ZRAXO+tyD3Pt4jBibnG1OSWQg/9AUvbe7OTayVL4j3fPDIqINWMu7zko7KW/BE7gETsg3/dushj5t3fM8uwFS4FHMCH9Fjcs/DCSXaQ8whzBFDXZT45G6P0JbLwwJ+q7O/ZEd3YEqZYHzxWbqS/R1bZWCUmsziXrek46FBjLo1/EYbzRtytg60rPMsxuy8RyIPYgl+fjJaeGxkbwI6Sp9dGThinw/FVEwKXNELICngb+42/KKrLoBp+eWmzJVnOF8jA1NBhO91y1zT8QEe8g5r3M9RKTBlgG/9eg5tShMNfqyNxZrCuEvZVawni+hp8GDgCu3qh3dotz205eYBHpYiqaa45y+k4CFh/GbepOQfvXXJL1/wqrMqAnIPIbT7OV9ErDgBo87qhvN/U+TIbJHuydeP69Iflh/9X5gK1utV6X0W5S+un5pJP/XMHPwt/SiUP4ypbDpWyV4MRA+TFHnZnY7GZDv/zMWq54i19XxA8WS7LX09hH/R7HpK7jqMJeRZOWLGRVUJQbyT+DGFFqo/oxBaTd2UfBBBmzyzkYihCpjyZvheN5ozHbV/euJ78phtjqMZBf1E1Gn4yxujd9lQNBVzAutPWUDL8THy+l30Q7edlHG+8Yj4Q4f/+KcW5775UMRW0EJ3A1qplqAtMxpBq402wNRY1IWE9tSQgk8MvzHRgIHD8glttr92MpMXUkecLXC9VvDxWK5vfDrUix0PFqdvx16msqV0bllaYHfQvoUBv5i9drrkvWrcH8qSO6VPMrXgZYMnX/VmDT8kQXsVE2CSbUWdxFJDDunOwPz702bEZz7GoyjkMWdef4m8saF5TOiAOLBvROUOWpDihcLGbXOlw5MvyuDSR055U5LAn/XW3Ps8PxHbjJhPyeLjlP7CxeeYb74UngY4/9g8K+xUeTvogh0wldknnQWy0ObP3Yp70OO/uNZjJv/UM3Mo/SV75fxp7Se1FTCxVKkMklKs5dg3IwrCHDFyTKFFxrNaIntXQzvJ16XKcjIn5KVxXPrV3vOYzm9z4ld1B88r6hiSsRTgfMJD++qpYpKoq3BNZ6N58vJbsdQM4a+cBDF9W8gys6N2Rm43BWZyAuYGz+RBKbSW5Nlin/lRzx5RZuvA3PeKmNknc05eo+ncnww+HXsgMMg+MviFRwWttIzaig6nkcV9NoJ2/HJgKtsdRF1HH9rO3jV3CuaRCa36Ujv2ZWVL7rC3lXi+hN8Y9zSPfOkETN96Yo7GUAziXmpK/iUHJnipHSjtxuDJ6wlasIg4zjd4Q+v1W8Hjqbai6PQFL1oZMHmJZxOKp0tTzKm44IkJeCaZFRhPPe2IfQ7JB+PjusS/A3z/kcTa9nUCHiT/M2bjb30hJ9QWpe8soX0tfSP2iIvWwHDgAIejyqPsMHN4sHNOHkvqtqNk9xX1laboBW1YFsH6rbm/DT4MWngWUWRfV5qnrqTnL2Jq8FPPzKHE/qsy/b8TT41P1hz6/UWl12+XHavsfERuK/rHjedLYpdLCW0yKhAjyQ3+ZT7aQAvq01jzew9mMTWDH3Lj3o7zVDsXzBs3PmXhDpi6poiB5tJkFHTtWvKjxbdgh8GsoHA4RAw+H9WTtUU5I34PLbF2CpjceaKP7advlR48Xso+pjmk+DSE2duJdbGl3rh0WKcbydfweFnzqlviEjw4r1VXZTOtLqE9R+J8XLsxPn+qlBkRtFU7ASZ30+RGx0T0WdpIxZNFRvimlE9Fv7zHwmLtDZg96gV4Lt0BU1ak6ERBAq1oJ+Dp4DiPiG4yMD3dQKtN69kN/q3ZluAhYPptz8U+8QvwhCXqyq3+DLzfutDSl/tXhXaDH8sKy+De1FMtFiibjqJjoZeeKdbuD+TZldx5bGj8aZzEXqplRbF2WnAYMGi9fzAVRecV7ocEf/R6dS60XOBo3qb4EHvYdUeHvngJbK/PMrtpqkl8Ha81nj8clbFHEyLHxaz0TyP+i2s9Zvj/B0zJf0kdxfwPY6q3lPrkFHdRhy0wtYqSISV8ghjZrl2L+UH4JSddiLzLoEXMWQgPTPODxEnsk95XtB5i5AGt9HK/KYOL8cjlFrSYIebRpDViiBsZ9L8mfyMWBXVOyWa+hTbJ5RsbTeHfokbUPlXhOWU3AIz4rgeeMSbAhSMBU8mCISaT14mY0s8djG+zkQL7Ar8mq2FLyThfl4ErY3yHQ30me7oBBo+hVrFZAR6NIDl5sPdP0GqibxCxDn4n6qs3dinMN7TgAdo23yFGyQamYrUTvy/qHlYnRdRhPOC36iswkR+lkLKerWu+soNWY88W53uId8AzFzxuNDPtX5jikw949z2HlvaeJxzvr+CP9gQ/Fr2H0I7xudOZdRpBezYvYOodAbO1LF3omOrgrbHvdKyQ8pLST7HQ/DZzIhYspYiO+3xV8nvf0Zk+rFxy90RSsGgx/k0u9u2YZtCS6wDPM91Cu7pz8Bq3PgX8XZ6ERPsl07jr/iqmxtIPcxTDv6UfxZ/G1ELOe9BeGmm+5SCvXhd8SMFY9C1tDGiZ1cb8EH8n0Cpv8Q632JXQ66/TgfuOxhib1DU8eOKLGtQH/MVkn3ByogZarDERA9M2T2EMHmvkWdGTpJlvjnTM9W3J9ycZ/mqHPB5szqbk/VMH0cjwE1H/CYzZYv/d+XEjEx+UiMn+YkHsnNmwU4UGv/YeLyp2vgATNBb+Yj2DVspv5YmS8xVaaxxLBXuFdZ/8WY0Ye9+hlfaT+ZWiIhZ9WRndmHccPck9rrdiLTxi9KHNXPBoB56T7sgRrTFeU1oZom58DUzYrxra1lCA6bMF/9bodU2BstpyHk2B6XY9AqaW4AmfG27BHGcE3i9UU6yNEbVRPcEzN2i9wJU6lYVl3pLvHXTOsxA8K9dNRd5sBIwpr8WTnQ7Qyv5xrkr+soLfK7bgmUOoiL603GEs34h9WKwxlf5aA88Gb/NFwcg0tKDy3Sf76J1Bcd9blf7SVxX2qOwA2n2qwV/Oy19cPzWb/NQzU6yx+iv2yvnTmDrVG4X4ZW4jL76WNxa8NJngXrca/15c+JPJHFpCG8Mzh0MHYUjSB5Y6OGgct1ll+rJUKCDXknjsnD1mOiGnw90Abyg1tFpsirnbKFyD575fYnN1lOF8Z8Qw3b2URU4zpqzLwUO9NXjssTFrildirUIqSxYrRxgPt0V/8G6MmFc0jSjp+tCWuy38mhPPXxTeLGBqE57GbPMBprz72uS+9JYiZi7qHlE/1KE1CTwXD9sLpUPXkLz8rRbMqNsneAPX6x8vC+QIf+SQuyqA8csH47mXwJRtTqANi+FizE5yHuCZhJsyqFxoteMzvFLmu+Bx4+UA07W0pMgX2kvauSl7kzQkP2qhdXcM4/OW8wP5aQs/pvq5wnrrzRt3b6Dj+A14zl+VJSXhBRjr3T43ds14QTCUwJRnwS9tRklA/ma94tw4fFTmXSvkmHwF7X74fnR2ec6e5N8MXK8m1pPZ9U0nO5GAwbvaKWyQj3zR70/jXrLVfnH91Gz6U8/M4egvqaP4035q1Egz8rWbXXIrgdbZ9kYSpTcVMefdRF05b1oKekPEiFl9Okb5DP5l9owkT7fLMctEP4fD7ARMfXrwF5JtupBvY8T4+wF9/xnymGxNXon6PPiz+gHtk81ELU5tAVOsCEeU0BMYOO1d+KXD5kpJLwbG8q7UWbaaS5S1HXjCNREz1WpkU6xvoC1z6wTPvhy9yB1s4dmleiGLNXwFOWdRg5puganLHX4tHfjI+8+bY7HTrq4oG3fQZi+HClZdwobczQc5JOsQo9lrhBA25vh9ykQtVjteEc0iUYcu5gxc8C3ZNRM8eRG8tdMuRB8b96v2gTncngXFVg6emK/Au8lIGlDo7MHLZw85abuAdovNCTDT8HbMlvn8TX7IdY1fBGY/J2i9UPbw2bkhZ+xNUV842KmlP0rB08s+fj+eaCvN83kn9nizbOI9izShjRm7PpqGjvJVL/1WX1astsR6t4kDDLK2k9lqIl6KhL6m8VHLf3Gtx2z2U8/M4f/WA+w/Wkeh/Ok6imM+JX9c2dyvgzNizKq/5OtvwUvSR2HrcfkmPpQQI68EWqQb2eCFZhZxP2FcZkN5NCVnMbdKvijgv+pg41DsrteaT2fE8CcwD/D8H6E9HHzvqGYCz60hpr9F5TFP3gwp7cfAgPwF5tw7YjRIRH3hM+KIkfXsS0FlbyVu1YiZSz/fURCd1xK/9qEtB5Q/yblvVpK/2p86trWSI8X3FXil6UvE/BaYyj4VYthUFrrorVxCGz2gZW+VmrKjaT4oyTNDCiIMDvZIAq1aOXhxfgCvmsgbFDw3W+SIF7RvFZsetNsTmNZMaL2nLepC3ooBz1/h+0vRLCg59oFhvlh6rKe3MmXbF46fJchJ8wDaLXpsdC1oPvOO6Q3Gb6/f4D1vgJww4OEZWlzaSH4cLQrkCGhlfk1VzqfJCdqur3kU3HZM8rIJyazPU1i0ooF2N8Ynlblm/qB44Ok8uIZnsXcPrXE/jsDgaa7KzFkJbX5TlqUfFdIvrvVA8v9hP9/h+C+po/jT2q9V5hNKIs3mQbGF/r9LOTAVxuClgejPMF+J9TvFE565fTvw9IsG/qNvh5J/7vEnmwRi7boVW1zs0awzbkGb0dRfIeZdYEodbyLyVziN91Hgwe1iFNNhJ9b9jh8Vsa6dDymxx8DU1QfmzNm8In9riP2VUk0FRkcfSh9v8IT6AI/4O2AqkrbQljMGTGnbpKFgOYBn9/qnJ1Nu4ZGixAemtlvETL9AzvAaxJi/NU868xrzTPawMjT//S0i1u1nd2DAAsYmFvzG7irZ5B3mpsafYg5i1JeXFKtr8NjeX3SsW804pdp2g88LaL1uD4xmyR3HHwt8P9NrlXgITAUSAyaPB4DUnu/gt0jMUw6u0G7RZQE/ti/nT8Zfm0bsE7+BP4o+Mus8+wTe+wJjx/aTsnOkZdDWico9S8P9dOSZmAMKGbRyUHTs8KQd7j+zpaDiuD/uOXzgejmudxWKOpiLvqJgaAGD+zV1eF4bl7L1d6lxreG/uNZDkX/qmTmc/CV1FPM/zFPbnjaBv3jupWB9OMOTP8IPkSL6wcln5E052TwRcw/o/+CzqNhrbiIGLCksvWxa3tgrC8cUn29iP13xfmaozpDnDwxa73aCVhvn84j4M0WetDfwZ+NtGNEhXwGzWl/WmbMuZTpcAviNYADPv0pFX5/+GJgI5aXCukjqKCgU5PnNETF/n5kWcXUEbRmH8Gvj5wYxZGngwfLtPNlyFGbkRStoLfcriTmHHDnj/s9aEBN+KT5rZwo3nQGtZwBTgdbeyakiA7zLizHzh+2e7Gcr1uYbyBF1T16Q3Q0Nyc8ZeGaZjlw6msO15PVNYKC3NuF/DiGux9fwvdqr5xTNX4jpuYLjV732S57yhN+6S4sbc+7Qbsdeb1P6ezW/sb2o6+C98QY5x8Txa90sKN6r8It5c4qY6oma1/tW1Xi+xf3UgpYjZ3wZ97uoezJDEnsJMdH/UG1JYaO9dqPw024kz4jPEeNMZRQtJgz+9oW/H7Zzl4Jwt9SCifurmBr81DNz+Lf0o/jTmJp92wnxONyXvjyB/p9Fov9eOgAvbSd4xh9l1pDdbqDPry38i+/ld/I/cqj5/CxV7GnNR5S+JFMKHA2YOO6lPTCwXJVB6zvA0H4UUDqKmORPxbzYUJ+HFBuJLgXzhDH2chJRgseBAekJzz95SdA+ng5MaWI9lvcBpo62qAldOfAPnqtZZDvuWuNt5pCow35QOMLv+RfRA5MfeErZUAavqIGoy5bzMSWX5Ubixmyhss24LeD3RB3EF+hn5aO8kVNugImLBkw9t82OUuOI8WwmX5VFlqxSFq2AKWcMnjZ3jUP+mYDpJIbWzNL5mbwaftMfa9DGplTO6TBN8Xvu+MvYWWmQo9oGWvdxhT86mRsPfrAWGPrmBdN67YPcrATvbQQmX0ctB4ZafJ7mjseO81FCB8UApnoX8JB8y13ysliT/HGfKna+6SZ5vRjafdKnMTu/RzWR94Tf2x+hPTemolFMN1b67oKerE4bwv09LKTgUki/uH5KGf7UM3M4+0v2HlX/MKbUKhmTF4u1DSyHJ18PZi258hnaZSt/nmxfNw+yJaEltIOoL3vimXmDbSAFoylPxZwBTL26NCVvJTZCjK/I80e5gCdOBvAn7UAK6Pi84pnu/ZPCBqdRSDw/AaN+Hzl00My/5C4/Yu+XGjF8e7UnaKcQWi/jZ5mtd63w8NOt5lsrdcxWh2ZL2TmDf3oe4NmHRX2nQKcV/ODidGNBaCMGN0ysR3qUwJCoq6ezCy21+SKPq8c6p1Qd4frGRid6pfGanEBDDnFmascMAqaixRvj+WQY72Yrz8k/XeAvvzNRa0W5Q+70udaC7QUYepTIAeBt8J49BWbeo36PFpJ4Jz1RcT+2BEwF9y381idwKtal0I5R4W40bzSZp8yLzDu5uYrPgY3z5dnsSIfSgl88lbg+u5VictRoLnE2RU5o1jb8qsK10lcctWJDVmwpXvu25hVZN8Z4a9FTx8T1vg3401J7LilJRR/b2utu7HxMbHLTbMH96aD8xbUeykj5oRfZcPaX1FGof9hPPVbgGZrv9zx4vMVctym9KWhEzE9laJUXlQ9Kb5rOPXmwiNhqxK9Em2NQBk+xb+Ar5QOKn2+zDOye6GvU1Dv4rQ5a7yuDVzZR64NHSjzTywv+zFDLgPj4ifM5cSnW3o++0IY5/MZYwvHytS4omK9Fz83m3LH427zJKSaGmBsuZFZt6i05gxF4sJ4udEbH+kZRba204LyANh31zZj8CJrIV/dnhWXnZEjZoYCW2myhHbNvAh6IO2hBj8hiVTa/0nH1BW/5/eLJylVtkavut1pQD05jNozaPnk6M3iwtIGZbxDCL5o6eHLKhZabt2fis70u+dbgU7DDaKqQoSOmvQMTfY3KuoM2Nv5554zvZVEHEvSLNQj23EasTUc38tY2MGSfxb6JMykje5XCL56PJ7EnXAM/GtRz+L0PcoLWmg5419a4d8ODgVa3DHLf3V7yZxPR36KXXCia3TaiPwX8YH0VfYQTYCpIwq5iPrdtit/GQuOn0fcX13ook8FPdRR/Sz+KP42pJG6HRLfZXguivUts/65flA1SXQu+e+TlUOE3Opws5F0wiMeyrrnAP3wCLbjlkgftEg7I+VomtM/FQcxGOfT9/sjgmcfQIu2u9sh7fZnGzRv82SfWPOLzEjFdzTSZGbP2g0eewm88ExyfOGJt+PRiSEHYLm9sdMd4XLZBnn+oJLPNkiOGjA948JRAW/KHXVPgNEz0dV0UbPrciHXAlVF6z/d5zJxtMqAoImBqbUDbuZJ9pGSf6xqPc1Vnt8nsStn4rZfe7Qht1FxKE9ryjd8/9E4yy7u2RwdWGpo3FHuwzTamTVlZgifvGTDWF++PnEUPOUg7QBvT7jsl4x1vtOCp4nr2Ut3SMdQN7q1Op5SRWUI7Bua65OHF9pjXQntSv1lDm31wv7eXNqNwEa95oJ8dncUZcpD3XM/LoJIx/qk1As+YkaZ5akERuxhPnfz1dF96XAHPBoV9oYPkbzR/MoP2LBaRSsfpR5O4ZAJTmiHtgLHVQvPtrfubmJqOfpqjmP8lPTMXfxhTFuVDSqPBDlqqtxR7U4o1e/F2IwWLLZ7xUtdqaBUTmNpfoUX6+ryk4LnyJS88cWLTi9h3Ir6Zmq+LOgHHTiyKvReMzlWHVjuWpUfHtmOaV82cjq10eGx+n0Dvx7tSZsGy/JB/OCCGh2/RB6gsoc1G4JlgUQNT3ah8UnAM4HfKFDGzkzQdWjVdadyYQlveHLH/bnxnyOMMPMDSTQRtV+Lv2z20o7YApmIS/uSSCUxWWkZZ/4Hrm1j48+ZeXyg+KdC2o7X6ZItJCS01eUHrsTv80n7Xzii5ueCh2RHaN401aNs4A6YPJjA0YBuE9t7QOb8eFtDGxnVMS/5ATLu6A57blG8i+2Zo/vwCnj+eE4coj8BDXm4TGxghtPTOWJfeaICcUJl5Qml+h19brYGpd5345K0uc86tMbTd3Gz2lE1Py9K3YoLfyiMd/m+8L4OkLqBdMzyfgyOLOZS5y9joSnOK5E70sQ3VAnIB2vaYPdXSe4++v7jWQ5lNfno/pf4ldRR/2k+NDyOZQi7vJO90++pMv/InOTMdHpu7yMu7KZ5KNrkBA4cIWuRoh2dKvYHPg8OKWywUdevxVN6KtQvgoe2cm+TeLVZ6xxbPuD8POfn7TCu96+r0ZAwihtK3tOFiHazYq8aENkpCYGjydWQ2+Yj3SxOOvH5/iJpbB5iy3QFiMsrBIw9rtqFjpUPrVfpJZVXeXslFsIp6QidiSaFFFL40+BttC+1Y9kKJst0RMVZVXccUT0opngXIEZ+xqrK3wSvKrgfwsroobmxr5Ab5emZw/+1gvH2rmYIXXfBY+z6BF+LRjmLtseKBc3ZStrI18OpyCN7LlE/EUn4c0Xp0WIs5CuSQMCrB++shjj+dMMwTt4mOo+Wa+4P33GKDTLtS6njgpZWK++25SULuLFpr/u31UdlS5shBCZtzT+2g7dxxvadDN13ygLXQrt1E7A3Lij33i2n3hBaVSnLkD3gw7X8Udi20PrnDFvdfwYNjsyq0KBxuVB6kW/c3MaUoP2m/xV/SM/NP85RfineSo+OuDJYttMJINZ+UuBW0UpBBq7RTsdbAYNDnYY68+T2VBfGh2ANuNNQY27SI2UA9byE3ko/MBhdzizwZIyHmcwIvjUOX0sLUSv4R/fOeingnHJjgjTLnYi5Za8k+idLbeV/0MPmEGfElPD/ysOjP4OYNRSAljStz8EhhNWtylh8Gv7eHX+u/oEV578K4780R0+pNC4n3NdFP/Ow+xfsaiWyjL2p4x/BL9aFJKFSWyBGjdaciJpHX6SUwxU9UsdpODKJ0h98/n+Bv7kEzgXZdgIfKvuOx9au18Hu3lea3HjC8mtZiTkHSNa9H+Oz68ZDMRAcP5RGu5+3lT4pWoq7BVHF8WGo28cduJXm7LtdZMhc54e2sNc+wwYN3UXcSHeqVFLxWyBlOD/7Jlcu55psa/OTgHu7Ifm+WWjD+FDp7zKM12ep2r3nBR/SMGTXwd/EcGFVE7zW5FOuy/b1W+steF7FqtTHpMCpVYLp2f2+tx0iS5Z/mKJbSv19Q/Uf3yvnTmDKWXKLDVKw1H4RnaCFn3uCef4Eh5YO8qk2SitLeXPiDx4Kx/tXOyckdD/7qKPr16eaXvEG+LQMrRwx9dxuD0kyHfwpCYOCS2vAPDdK4v2WI0SaViFxLrM1QX2XF9qL/hGMyYMo5fYDBR5hSJJ2BodtQrIkMkgd5Xwna67Mk+KtjsiLb7AFTQQa/Fi/E/r42B4bP7UesTZ4FdOwvEcP9o3tj6234pYOewa+UlvpP3yXRZ8hCzuj5tsLYQyspi6/QgvVChYefJjplhoXfiybwS9mhGeP3HGDqM/gQU5e1RUd/ySSvboAR5RQeyV4vRd3D/+DuS7Zd1ZFtP8gNwAYbmhSSDTaFAkTVM2DAxnUF9te/IM99mbe3OnuNu0ee3hnesATEjDmnFAopY6/oSToFi1xXnM/H/hFDgphK54nDYz1G7VxwOUDeni+7ZIcfip7N7AQ7dbciXL4gJkOPbaFUpssuPfugURS5AEmyFMTwzVH75hvXg3IHpogfCCjdbQYK8Xrpi2m9M660PZV7AFlFjE5PyPu5gZiqmDfmtFObU5qrmPOqwCC8uh1+76wcWZzKP61PWf9e8Z1Z/02YeptMhKSMxzPANpFBS62/AUNPj9qjxRhhFesgrhrklX6C/iX49DVUn2PMEylDj/uYyx/Mu9WGp+531HZA1pBvbCKm2RnzZmJhnuX5lnB+d9Gf6UHHYPv1MY+LE17Rd49+I5dM1Fr3cJybVliJf//giHw91v9lLWIqMvdOx++1Mc67ccRUI1OeLhTUQuUFtVsy/aJfM9g+pl9ATBVRhP7IDaIjPc/4B7ZGhTF+KIcrDV2+hV2e2xhzRq9RSxMPiKED8pZvDC3dq5mNOcYb5xxO6JeC7bhHs22Rx07LEKg+yTZQvxvapemIMe859suzartLHB3//ppsRHCe9gr//Tj3Hp6RZyMFMZXMGtTOlif66D8l1I7OsUee7PkJoqmLvNVlmMP6sUcOiyn6tWyPOYOIOoPYIEIX5jPUds+16kLmFGYXtzMwqMJbCtwcUGeg4DjSXnJbiDsF75fA2Cdqg36weN8ISQJpwPEJ/RoK/aKLfNl/f2+vhyzO5j+tT5H/0jkKrRW/kC7HHiuf7V6jp+vjBrXkrcS0XXw8WqASB4AS/chVRq3VEbWCbU25mN70g0LN9djb+OxtUBtG4ZMGpupAcVyhJz6+8RtLZ8yz4TmxxIQ06MG5wTBGigv6iT2mSvqw+Avic4tay/ERUzfXLdBvAPqPPLCAhkF2hXrTIE/sX21L5zahwF4SJWm6Qi30sFG7FW5LCWIceSCdyjEkiy9qsWcdtZRlfAAQKvQn+weORx0wZuEirsTErHWJmnqHmNINu0udGP1GfuYriCfjXP/sg9pX3z5mkMgMeUjamh5ddmwDxWeNWhN46FH+1itI5gv0h0sVf9fX1gd8NluKyXbMIZJSjj1bJMRk1Iz1htvOw5hul0gz57dCHhMZ/Q/MRl46I++BrudQYMDz9NEOEh32yGvVsBd4aBaoXYN7v4EdTE3Uukqj0ZdojH2vNj7njwpzTszUBuB4Xna8iPF9rlfdArJKQUyJhhFTadatMcdZeheLY9/b38OUrP7QL31G/5KzR/80ps5m+YH0/fY6nl1Rf39W4z5YDz8Fv6TjnMRSPWBM56idzkKrUJ6N6z/Ri3fx1rQkeoiyAZLPZYN6fqxjYAfRBtYu0RM/9pj3tZU6nv/bWSJ/pOO8mI8eP3VD1PvTToxpU8gP2M3dsa5CCdHP1Bjz222Leb1cfz16Evm4/hRgjJ/jtqKRphIozB0RkxNtB+QN+YB+p0defI85YDkgpmDxtUUujed+rMwRU4tyiVpTNlr6csc15wz9VTpI/UArH/M6T8a9/sJg5JTt2RLg9ERMXuf7nH7Gc+wL8W13sX/8ODQ4Ig8zQUYMT9/oL0WxryBa3lEr6xt8X81sMQDxVhjTc/ZpqSuVN4iOHDF5nH0ofe1LD/LMXZL0E9cSWX0vHdREQky5tz1QV8fxRX2Ev0dHfD76EFHrlY1AwlmIPGt4iIn8tjdJQs9MoZQcLcj01Oexu8Gco2/lGjJDXPLEEc0jVQw+h+1mhe+/18fmnGfuQLKrdR57TfR7ez1kcS79sH8Kqezv2Oth/uF5v2/uDpin1x76oThUaE/cC/DnZdyr8cW8mkaPPWyFGHkl9BFTZfzYQtULnCfshh73REkPlTjWLZQ3/IZx2a+gmnPUetELMaAKo3+Aj9UhfaC2WYgX1D466v10uxvPcDv1qI2Wc9RafozXhy+SQzVtMK/H5sGh3zPD8ZAJGrKNBDldew8LqsghXfqcoX8Qb/0BChVdUSysMKalvI8QcyFqOR5FOb31rIdEvKPnNwKMOU14oDZcq6gFc5k96STRW0i3FWrbRkZtxC3EVDkvbTHmJ9Ry1w9iKl3UyEOVsqd07iEP756IYX6co7+UD1kJaX5CLfmZIGamh28Ptn3CmF42Yy/lAnkWsi+Op7Tw+g1jLpTdiopJZLyfZH/hOH4NkJeOA+aEldGn+P4/+LtRAWq97cOFbadNOna9teg/h2w99hc0MB8dG/RLX8MEdvn4yPNfo6LGezyX5PNBTBb3sKXbFVMgu3VWl5wOg0fbVLeBq6XOE3Ef/d5ZObK4+KnHiyz9LXMUfxhTQq32sJOWHk+y72egSm9fgIUn1Ep0vXcoTC4tlGSPGBMp+pdHa+eIMTES031tXamQ9m9gPFyLPBjGPqhKt4TquSckfZv4jQkTUbs4gsWTbz7WvL5djKmcojaSH51H5Wtzh52SOR3yFl6/FPQMqjhAnnkvD5SqV/cMBbi2mBbZkNPIbCyIG4qYOr8wb9/cZg8hdfH/0814Pu4eMZVG4dj77GzFNDmwN6T9HHmgiXA8Oox1HFe6Ivzd60+aR48GmPywMQZdiGncuhTypYq8ZO2RN/LhIkHtvkYeykOKf0h2oComiOGhNw26GRBT1Wucc6m2iJmHcn+Blx2XJI50xFR8yy5QpR/E5FYwNOol9gYgDSmP8+O7JXahY84q6iVJ4gHHrzuPBApn9GtUwpzxfF42UCnVpAvLcQ5FTV0HEFRGl+ZL5NkoexoQ6aonxj6+ePq4ZhXU+YuK/LBE7ToN9Bn6M3Fczwpajw5MtiEjJx1z1CL6vb0esqj+1ONF/lv6UVh/WPtd9a6H2Nl7JHXScKCJqJ9Rq+zHudxraNDmwhvUVgxjMBrXFMkcYzJbXiPUKpvDkWa35gXRrVl3PBh7IxcnxFR4bS0xVh3EwF16+MDrl4X+Z/Q77lzcAI8emJcPPaG0nHDURkLq8DTtxp6PvpyiH0DPH18moUadh3uCMC8wzx8zjPkbZybUsxch/HsZjvS+53uItjfkxXCNPGHe+hDg9kGMmBH6MdV0X1A8FfQvwgnHw3iWAFwH1IJB1V/x73U1VHWKWvD1MIBObZtAZJSIge8eeW89XETgjo88ltgfg36rbgXl4Up47O8RI8pO3UL2ZqiV3T1iLKsOD/DvBDHhjWfxqBN+Rr9kIsa9sNXoVJTXUL9U1I7Orc6JlXcthPWd/qsPrjMWmI/jC9CvIWSOdLbvNhALCOKobTEnbF1iQzr1DJL0Ko7feqsClOId/fCAopKKpVtCHjxpFwfKB9/XUp1BLYaoE+bJgNrVw+9T3C2hA2H3q5jSfurxIk/V/xSm/zdhSpFVjLlKc8X0sg2ftDfHPXbrejn21Rn3kYasgV2iIq8czsaTNgs7geR9iwgfDqjHpZ69MCaqNU8bHla07TMKybfHvKhQxEAUoiffkY1FEj1AD78pmjUU0goxNSw7SnODIKYmB9R21fuTU2UvImbXO3s8T9hUqP+0j5DMbuh38qIFakyJgVp1jp57eUO/tjBRu9XrBHmx2GEOmIkXgJ1r2CSxZ5ZDWxjPmrkryAOTF44HmSaGbDL2cwCqX2nT8Bq29hH94lVAbRTtbAtjvhjXz8YzrGWv+0CuaCsxnrmAGIpKxBTejvNVCQpNWtTC28pfdfFyQMzktLjDivGxDtxGTO0CfoJq1a/EdOOPdSWXHv0MTYgYOyshJvYna6F6zKgY9w1qSWeacYgJEnyqltDS5xff1/YhayJzjshDz4W4gkw662LSaaylk/QiQBV+vHEtAbVrvlILiMe+SPx9xByW6/0U8ilYPF69AHn/0SyhlhYChz23fm+vhyxJ4g9zFPLsL5mj+NOYuhzlF6TLq9tx9vxcqWN0R0jv3nLc+4AxZF7GfabSOI8kf1CLVFYTA2iTUORyiXpcbtUnZC95jTGYIibiGSewtXb4DYcHxuh8VqIfKJWxj6qBeVi0iQOppmOMH2dfjdK6v0AaC6j1mm8Y00PbI2bJEzFheB+JBhrpoEwvGON+beD9clFHfzZFHowvQ0VfmtpA0sWExFd/5FXvwiBbDBjj9cxC/3JwHxB32XLsc2TEFEyVA5vlyFvVHmPy/FDRf/SobVMmgEO5SkzYQjHWtCao5cR8rJ1aoP9KxWhQ6GnGUWI9dMTwYYX+cjorcwibLfozUUHMdHV0hfXhMNY3iqFDBcZOkM/HNWdUixJVk8aGcheidkTF55DDjDRQxwfEwPW7Ry355qhd9y4RU6lDXrrGpQN5PdV4KF3anG7hsQK+CHQcz1qvKNvrk5H3PJJUwgBUO1y2wM4XxKRlYw4zdNSuoOsWT8kTjLGfB+a8NZuIbD7g+/k9TE1nP+zzlf+WfhTWH/ZT+rfEPG58xx4q4udI+Rs9c7paj7U/AkjUX6s7qJJxHuvqwRX9APoVzo0QeUiP0H/M+gcwJ12TOHwjJvyZa+E3faLW2/cYo9t7toFCPJmYtxGUdPhcULusZhhDuvVV6PDKzpDLk3FOoEC/NXleOBRKiXldrfYDLfuxfo3MEFP01Tq0OQQCmCdAHpxbbUUn1VjHMLcsMa1i5NUN6QIIBQNjvCssg95e9g3YwUZtVSroJ14nHH/+CRFjjdO0tD+JFeS9sCJpPh8oTda6AYlzRwyYO4zx/akbYBst8PfFu5XoRMSYDJUXYnq2Rn+ZeiwDtrVRGx90xNhxtbmAXn+JmEQX5J2yZpgTvq8VT5QjDPS4zlaQWGvE5HxVG6Rb95izAkB/9bohzx0pCaGsbugP33fUqtdLZsNuJmoEAoLabnNAnkmyRCexnDOgp32jQdqMe0I3494VIlxyyP0OeTC9o/8DnX8hfXgW4a3aazT8igTijzAhLKDf39vrIUuzn3q8yPJfsteD/uk134aP51L0LuGnZn9ELWMfID+nGIPhC/3T3nlUEE/E5cg77ZE+X2PfovQckrQa94YbcnmHBJ0A5tU5evoq1E1Ig4Up8nlvUPydjWdwU5On0gJj/q25S4ALoDZSG2ugMGVn4Pp4jp88zgloYz3grh33xpdSeKVbX90DtyjyTrQ0HPoibw3saWHxZG1g3m5e2Q7CyYB+4UHx/ivW+BiTPWJgsvugdt3YV6i2Cf69wkGeO5w79FubGrVWtOoruumaEpKdh/7qs8L779eqDoxskJfeIfI0T9FvMv2OmHHOiIlIUjEmi5nF+XAe94ZQksH2fET/SYVhoEVlnSC4toiJ0/i838I9QPyc4P3ibnhS/4rPn7t7zAH6fSeR2uE74O4LMVWa6M/kXg/R36EUjmdFG9PrnSMvTblGIqNAbRdPXAL1Zy4QyMQeMWvqKmzfLeqM8wk8uuSI8VTY49+/j7xdPu0B4OWaYjJlOr4PqbOAi7EmRq+v+XtnEMiSvPhJ+yl/SR0F+cOYEkF9AH/fN2I8XZktPVkYw9ETtUh6NtA/pXWHntcP0EAsZ21L42/G0LBY0KV5jH5FP6Mfglk79l/wUb97vWxA4WUmevaiNaiR2aj1vl+TxM0LtdNjuKD2OCiojZTq+6SnpYr+7ZvbnB/noUe9eRNCdlqvSMI0HM/8JO+B2QR5Y6ugdvnOrTlYPrVI7L0NxPQVYzLlNfLWxkB/471Ra6ZOg/5P+aB2pEvEVJlQjNlFhx79qGQAtX9BD+9vm5yq45kCtVosxThbtpTurzMBXHZDTGZT5Gnr2L1Rm84RM+Jk3Kv+li1I/AHz/heQt/36kgCTv4jJY4Q5qMxmHRgdjGsJM9R6Z4qYgkZbkXjL8N/vJJWO+3IRk8XrdSVzf9wbT9ejVhzH/5BFBqk8Qx6zBcwB1wlDDJ4HtQtjvBGVd6oF1WU14VF6DAbyCZsF+qsdYmqmIY+vTD2FZCkQPh40pdD0rfdQrK/4PR7fXqGHIzMBxEDrIj6Yv1dDK0tz8ac5ivm/T0lcGP9N2m94lTeI185GTC+vfUWH9tECfF6oxzMdY2B7KksIZxoV0/MT/ctOL31gKwIE825k0ONHxeu9N2KKrhFTgdHreL+VyeOuwLxo6Oif8qNhEi6t8RvrDfqtomhRm8Tr75WGFDFVRSebpMawd2j+xZjPrznG+HGsKV1d5RbCuYVaDuwB/ZJzkMG6qxgjSYd+be2SCrKjNtZpH1GLtfvMhfpeL3li7T4DfSzJBXYh0kmc68ibzUAY7DJGeeLyJkbtZBdQHsY5EykxUAac7ypYzW3ZpdYeeUk6NS8Aa47adzdvUfvSzoSqXZtiPOmMI93dmgQqoR3XeGvMQRW/70H/6KgNTxvE2MSwMUfl5YjZzXCk+/aBRL/ej7zB/SOhwQMxfUiJyGdj3fmm6lG7Sglef/gM4/lTyGtJBGoX1VN83mvfWxC/U41Duq1zcnqrCnAtcznfEsTU17nEUGh3QpLkgeMfgscLtpsz6oR22kt0d0ZtG5NKFdm2+fxiDa20mP7Qh1Ze/Ofo0f/Teb8/zVNNkd3GWp9Nl/rjXoXloqwho/NxTfODGFITt4BIW6MWFHP0L6eq2UA2aVmXpNu9QgV6uUI9LxweT8bzcXNpo4HbEMRQuGUS7SXVhsirDTH5lBhj6qIxYLvP0KMHS6sdteUR8sl+JfK0Qky9JywAvrsgJu59CNS9iQ3GJGCeP8iNRi/hYgq2FWOMnPbteE7FOMfglqgFfRm116JDrclfbxzvI/lc6ZWM+6uC0V/IB8QkqOOePLukJDHmukfttb79B1NxayKmrvVBgU2bo9/a+ZhTbtvmCeArS87ZCzEU3JkOO07MLi4VqGhxLhPYPlW83r8h5ia3ooZNPMHxRCu8/sDtFnPOAjHn1sjzuVoiTywVzDnlcpKT+XFc39KO6L+W6qgtjbHXWmghj20+Yz3fyqbA05dKmPpBf7q6lAZUzg0x4XcvhbTpQ4FoarkkfYqYM8Qdi6DWx7qJ+ot//7sZe53NJJOk3kQfKGnGHjRTvF90Kve/WJskqcpPdRR/Sz8K8od5Sr7IV0gttuFcHvcuSJFcQaR0qF3aCj2y7ZAtwMJGLej36F/MJ7MhuckBfrMZ5rmvW14g2ctoANqxp+V6cpYhwGSI/stjT3oh4ri/52F0SZai//gKggDOZIvapqVRTndl2cH2M9YKJdmHUsezPcRcMs4pjPVxcEcPX+8D1FaWjrwX+ukX7Mo1SbI5IUaEqi9h5zkWSY8qPGk8dW3YbndohNhyj2LOIyfI8GeRywvEZNKUeP9bRzpuFo1DP8UjhzK0liS1HPw9Ra8ERMhRG84+iJnabx5InDL+TjTExG311WDdbzBnLAb0N8fSjSFC7cgTSEYM7oMKqKQhDz1m4xrzwcacQLfIg/cEc1ST6zrUVYU5Js1eDtF9VgC4hIjprsCc4FjMBXgPpphmSqPQ94UQqHQXMXVM0O/dHBevl7YqCXfdKybyjckQvl4bkd+KgVKyFVGaXz7I242D472f+AOiDv1sUsTNQHlXa8ij5YKH8tX8xdokSVv8sNdD1v6SOoo/jSn/ecE8flY36Hcu+5jyvCsg6SpLTO7jes1pUDGP38xx3f9gxLRYohYJJSvg6WQ+9ixZkDNs/ZVDkscjpNSUNxIEUOpiYoispW+tXwLT5oix53esC9i/VXRd67FWKbI8+mrcDlXMe9UlZr836F2XxxpRjtpsYYFGJ8tHDewuoBabB0yhy3PwRhfVIka/b12hotAUiLmziRgf9yw+zmQJkPrIS9kan+cD+ulfW8W7OBXw378W6hqKsaaUd30z9sPrEFPuWMuTXvH+X2P1Aftio1akaBTp6jj2oFzNqJgUT8RIMmzm4Op7o4v3Ef7+qGSOMbtaorbMUdu570UG3mNhcq74A9D6QGpIJsh7MdlhTnIEjGkTVTNP7LmmEL1Vcfz3F+GJV6B2lF3Zgbp54PVBi7xym+sWFN/1oosgB0pjK1XBjuwFieK79yTMlWewm583XdLdMMfwlAewFR6ojV/cGPd72Teo+w/moHbQn3QTIA/rk27Oo9u4b/vXMDWVfuqZKWv/pXMUkpRdIGuVDUnsxQfofCZnkL0j9AsDShE67zGPV98A/ZW8hJgK0dgPfOH6JJ1mn3Hdfuw/vhlrRO/CB7XKIn2Dp6U6icO7HtNz98DLzplB4vUEUDsJ1hRcHzGQZNbBoKepfoDaeqx4wnloUFd82KhFP6PHfqGWWiuPHWTJCzE17NAPlOHqDqveMlDrsLGu/FpiDlBPeL/oPFxpV8jodwoXc4KwRYzXR/0I5QQwZqc39Ognv7ORd8Y5Dat/D+R45hnEl7F/RqI3EvVeiyc44QoxB1uMYW2LfpOJZ8TUpUNMnC+RBJvFShfj8wnfz2nVc2C36Vi/dwXMIXERAaE5YiZfw3gGN9lBOZOpGJtbjPHsNe4DTsVxfQmqI2nuPeoAXuD4+ik+r3voVpBmF6NLRaFvaZmrJhT2FTXtkyNm2P6uAAJ0PJBc0SghWz6FWDmhdheWqF3n6cWFSEStF5cO0vRzOZ5duhPwfhMddYM7DSRYLs4KCYvW/MX1qen0p56Zsv539Mw0xT/di0x1z5BvTmsxnhboX55ExxhJzqhNplvMk9L9kgH3xjmL2jGACl0wgeVJ8Uj6moUO7fMHaiswEVP8vB/9SnqG5dmckLDMeoMG+YVCfU0QA1/JaGmxFnrwxB3mzdf9M9CZ0++hitfjvtTDoFFpnMOA9c4i3I5RWxXapYJU9MYe+nPULsWl6FC79DpJV0/9SDeuu4VCsTAvH74t8sS5nsDKK1A7BXvM+5tM7xBzA2I0fqG/W59lCnHpIwbPdt2SJGIZhMm4x3Er4/0N93ACi07xd22Jz9+75dj/b0lRK7qIqSjdvMHIZjpJZh7yXjlBAqnrPV5fZ+g3tfXMBeNzwpyStf2V7qlewe4xrk0QrwUaaasBiHYTONsKnkMaocwhWduExMsxh7gm8lL4/ug8DtYNMroiG1BPlwvEwAxzQjFYH1h/FFlk7qE8kspXJSikYMPTvYfaWNOR57bK1iBJscbnOawvZ6i1Cnm1CHA8wvrwhk1ynolMvra/OO83nf3UM1M2/pI5Cvqne2YK4gl4ZSGmom3o0YPV+7C9fPGbZnGTU8NvUojD8WyV5Qa1YCMfJFjDftNxwRokeqfsCMlj7Ksa+q1G1wurAkt9LgisyBvIqSsJ7F4c87pro76Xk+ACa/Oti/w13efox5oWittlRWLr3Sr0U89UMHTF6HjZs4F2QldCpLnoV2ypf9IPqytwN68JYanWo7YT9S2EjwgxdQyQBx/N9wPkeMWYsvJhrFNXDxhjPSFJvEReS5hqQLqWMW8rYW0QftLx+coH+sVNiX+P34USVhcRtWrgI8/uPfSLuYKiOJmWyDMEihPY+hlzRpEjpvVViRIQGaFLVB39lzFZmbA+WRph96PuUM1US6i7E/6+0cCj9iy6gJ/M1I4Za/dJhqWbQ56d0F/qV8wJJxe1sSnzCY/iFnm0/Y7zqCGdi/ASMCe03/oOtFVmPOSaSkl/5+I4J4Ha3aWIqXn+sGC3mAkcni98P8Z13ActlMibco3j1czVGXR1OyXhyx9+76wceSovfppLN/+SOoo/veZ7YuUJinqzHnuMfDxKb+iXoo+kcuac6idxW54ixjL0J7dFi56+3lyAHiun4yCiFpSe497zVWnzNJuAQh0vCGAdfWckTMoJJZM6Qz+wMvUueW0wj/uTTQHmopnwMD8iL0U8a4FrfIlaamZINLPvT7DyA8bUIWQYk8emBLbcoN/ZHpsn1ekBYHNdLzhbrplB/VTM8R0JqHXUEGNkEgh7MOOnJkaXmB3pbY+YyhSGWo7HPfLQ8zyFpfjQUWtlk5yElz6B0JmPe+8FzONzB8cfSNaEwMUSKuJn5RnSd0dEPhda9JfBvQTLf87FaDPB8TVPN4Tk/kbM3VZj3fxyIoGuZ7IIiY2KeRehX8r2U/Sjd3Fw6O6GmCWlrHCmwYOS+0DQz52JJabbHse/0d8v8Oxq3kVLdzIQP0De9SaHecfsAnPCJ7cacHtP4rCxN1dCVv0XuIM5MaUcefPONjJi7rno4BC9r4TrmPN2GfrZdDppWrpogwqc6fbL4TbOg/4ephTtp7r0v6UfxZ/GVJq4yDNjv3De56jl5Hoxg9VVmpHo/NrlZB3ZCTA6JR0nIcZEd5+l4An5suPfC/JGn10OENtzm8cbOih00U8ngO7+Q+CjqhKRJsyEFG1xlxZzxKCozjagX49zAs9ZG9OoIw1sxfEsTe4j74XXVQ6BARiTtN8dydZtCigDB/3I/Klf6af6mkC8aNaxxSQwiKV06IeUCWJKG/drXeZCAK5wnIkhMwTUdnSsw+gDjNnoiX5Cmm9OsPavagdOoLWkezQxxOuUEp4XzZXGajJBD7+Tu+j4rRSifDLMOYsv6ZL+jjyj7O8eeH09FVkTCjlp7R4gPGwoYvqMz0OVUwfB5/IlbH98IiY36hai+Ii/rx/oz6T27QKxVxKB3lh4BA59Bruot7r4zJHHrd1qC6anS1308b2YkEOqgfkw5hy6BHlUKVMOrjd8eFgsC4OoBf9A/KnXXewJ6DfTQuhgtdlOxVB7vpyxM8wB0nSGuiB+IaaGUPAhAOstQinov3dWjjxdTH+ao7D+veSrk/9TP/WHMbUW+w7Sa7cmadShp1/uhQYCxR1IuPo+JHIt9RhCl5AuvcUYE2+wLKBz3yLx9zOu48/5Hlh4sUkieMZ4/tP6Cqtm8+ii+adAt35BTCXNC7XkwsCYE1gig1OcRA7ZgN+4vsk17AJh7O21Nga6jCMTHK368Ogb4SiibYkxmY7nWCzl5ki/5POGJQifLnydnxJxS+TRKlUNMR2mRk5XygfvP60GHl7Y80ied7mB+jWxOh5KiElJmAEEpEVMqpdHTj4Wj2F350RMsjNqIwy5K9jydBBZX7geeafZEap7SJBnxr0SWuDPwbhrA4+23gRdotAxqA5n5LFkrLc7FtMAllb2ENn8cz+SpJGRR+0Ief58R14Qlf0U1svqzcOIb9GlMpZCKmwsniJvVFRhqJq9ZfnuIuovBjK9ruawyeo5Ya2BPM1IYYF3cl4ibF9zhzzFywAwH89Q2E7QP/lrxOzGVfD7uYnbkste3KPfihFT7bGp6LfezWHtpHfOnpiqyO9hSv2pZ6ZMzH//93857/fHMZVumgNEee2gZ49Mg66swxLccnHDmLE3QDYbjH6+26F2upRg0PA5v8Dm/NB4uDp4A9H29h62XrgSEzau6XrfMEJtZJ54dJedJ/HANYGdnjpJOceYo+a8Bd98PsVI2uA3/S66HRQP9Et8MZ5TAV8f/cb8fEft56810hvZFtLhjJjqvj1qu6ufg1dLjw4VUBmT1rJTiI7ojzgb14se3bZG7SfduoiciyvZCojZtNOs8axU5KHX8qWA19YDAfFeULLwXA5w/5Au7id4/6adROAW/q2Du3mrSOplB0haE6Xj7tRS+t2YHRjN9c7D7cHNySLLEFObCK+fzFEbOo0ngbFbnghrBEUiOpWz/8HU8cw0ul9Od2B5yyuJXF0eSHpQE0jVi8U5uUNOr+n2BhtJwt+D6dwgGxt1g7teKBwI8jt11tsBdC25idHgOUCWV95DOjUxJ6ancU5lWH7BcL74/MJz/SRb69HC9hPpXXxs0B8X2roD/EpHkd1Rff4iprSfembK9C/pmfmn5yjWW7KH2lyjPzpsRkx1yweQR4Rp/azmmGcnl2jc/4SYCmr0wIm59GC9C0XOwL9fiar3Lebp8Yzqx6Z90k2nLGA9KRpUIL7tkfKu65DPJUEM/Ts4VDpv16jd+BljhHoGETesgiy1UdvVLVypm4YB+LOw69AF5Q5pnzwDrsbod8QUee3w3SNPrg4n5KHdGpHh9THm+ZPBYxcTNv3myyU4F/cgMv2VD2QZIqa27QN5tdeRh+6GX4O/3WNM9plzJMeXGgF/jP3vvK1e0ZtWyWA/zx0J5Y/9JLaX7QF8sDC1bI2xTn3nghHHRxL53/WRmGs7gPrBkMcXEvLY5yK54J6uNYdQsx3CezGFndgiJk/bXqFBt16ilrvvO9ZKS7z+juPnErFIYs+Rx+OxzGL9hANhYSC3qCDfEpDFVkHGlvWWdpdXC1ZsnwnrPzYQhV/ekLaFI/LuqD+pUK9T0MV7R+AROwYRHmUNsGvRP67xT1Hy2aJ2dZa1GDUBas9fw9RM/KlnpiL+HXUUpvSHeUqTu3Y879XhiTT24y7e2xj8MC3HGh+ZEvmVhZDNllaXTttGoWGaX4HcBdQOxty5ko8y9h/n1apLjuaAHn81cKDyJyUwmx+f5FKMNamvQODhbY55XtPiO6y42qBfcm4aQQBXGBMzKqarcV/rw5R6CBqh4qDe0picXqiNwqFDlRQsUbs0olGAfvk2PGq2iLnw28XjWfHowUt1QJ6YDTtYmc5WDO9Hm5JKFiuIatUUU7ZBTIamucQ8nmPMrfsx5qtLCMBdwtPC6CvqC+g2TPwjXehYpyP5pryF8v5GnvPaRqM37txgvZIrwg4vWyFU7n1Iv+VYF9IalL4cFd/P2uWcLaRjRT4BYqa6MEISzxznGIp4B6T+ZGJoG4SSi59xyF9j3YTSjjnBeUqwccot+qVhSol5OXzAOmWyyPw3Pn9UnCII5uqBswlfKmS4sBfAN3R4epWRxx6FJIB1i0oSCpMzJa8T20H19nXCJ28dKIuOD/DfY5fhHbnGv4ipqfRDXbryl/Sj+OOYklXWAEA/NrVUB4lqz7WBebAOu8j40opMmRtCrkZWlywbJtHZrjVgvc4OYlTO04Fsp/IOdsvzinBj16IVX7ABv7noiWG0+bZkRg8aBLo9EcN9jHm+B80Bx58mBLQC82ijXArY6ibt+IcYLTVnLQW3qSPMy1anEe64CRRWizxShHpOq1z+wkqvYh65ZAXEyDAmwzPTxfjZIQ+q3ohWT2WcRZdjTCZdX0KVbM0u9hd4fX6jJViqXIisbOKWzE3MGenhYonJVWIxla7uDcxwCjyahKJB8oLXUAc75JGJ3Ev0MpMn4OyvIWEwRZ6p5cyDIsiQx+QMQXWyHj4Q+7shER++HplMH0hwh9rq4qeCfogUmQRL5euL7DU3NCJfRNQBx4XZ8UmG2vERKRuwogPrwklyeJJmHr2BZKKM/nKH2m0n+Q4Et0nDoeLxQJpn+UAeuuP3c079kRafIYHN4gBiOF2RK1m/SAnlSxI6OMyZR4WFZsHmvt2gohdWv8lTM/mHOYr/daKb9H+5f+qPY0qS+xpC4WJ3yTBDPxRGxwOsE4oxMXcOOcmYDlBFYz8J58sGup5cjuBVRsHDkFDMo2JToV8Sx731GlTUXaHWIfvVioRVM0hkuUoXYMwO43rOG3lODMkAljTzSOgMS4loxN1CVewoSTZf9BPzWD8B8ZdrERaTL2q/8Qy0Eq15lygexrz64QmsOXEJQMSfZNijdtveNb1L6Xmg1DvIMWzyYSWCvrIo6ay+gNQda1a9eRPTy/UhAtE561jhRg5RP3gjtoitDrmzh3GN2wM69vdjd3PvEXriO9g+xvo9fsHn/xpuAWQi211o1pFGpqLqQuR3eP3O6jXqlJHEPsmedKFSw5Wk30cEeeqjX1Ld/krlJ47fMsqlyFZh3xJZbUJgjOL4ljO0m5MFu6Ke/dpiWE5AIfeL9QCzgpnIFA3H9xL2mPPWqwLfr45S7jWMZxmdOltMLAn94GkhT2E5njsfpaePQtB1bmHXvQQC74E5NBl7ty27J+HsoHbHX8SU/FPPTGX6t9RR/GFM3Rt7Bzwwx7nwD/ohaz+44Hws2oXC2ZDI7tkHEH1yjKmCol5/BsgLHgPksWl7cEizHs9Qm9TLLqb2UFEicQL26Wzy8GX3VxJfgzkE61LrQuPWSPRZZjXQnb7swtmS5ETa6jmUx3zsz/AaYipsCOp960vESFzg37/7egTha0JIvLhgnr03d42NBCoyCD5HIk46gO2QoV8IUjCoWKUqEz83QwQvMVqyyMca2bVtkuRxxJh8b8oE7PXdJux2HoCItws+37xFbbcb73+sVgNTbyeLR32oa+R8wufLDq7JebbpnzTQVwJTFlOjY88ZSOR2eWygpoLF09NKV6i+DkqmXm6C6FMNn/90v4wdR0ftORn93GO4C+xz7A3CdN/XrJekIs1834aYSlMc/7/2JPrfyEIFbbMr0VczxJjnzXg0vfQefZGrgtqWxRzKGeYUqyE3KNK5zRPSoza8pXoD7tklBO4LxLT2LjMo6suEh98Ho1QvHmsIxn4UbjuEz1/ElKL+MEehzP5T7rf4b6pNmo/7dwpnbRN+Gdortd+dCl44FsC+lB49utL4UJ+42aXBlx3pq9DXsE5ttwtf1BiI6l+2kHX5kvP4jphY1taDaeZO67zzSTha1nQ2g82eqyJTDX3451yPZWSZhDmzz5UYTZdBeJDQz5xOBtDt4iCzmX02SLjLBoM8KjVEHnAtMf7MeodeGMbsl5oC8SnKUEJ8ziCej3vJ8yXyxO1+L9ksWi86X4hZS8B/pBBZM6OLNzlihnq1wIThbohhZwqKNdtyH1iBMR8/Crz/8n5P2EygGHOlqTvEL9gW4uPGJLG5YlcaZLOMKfJX6QJi6BVJp3wNdXezSFyckMdsfeayhVvOO1d2ETkntQsgmd5R220F9GuXYlOxhRXOuyDrNckix7HXtZkbXRKOtUXX/KIjw87x+cARJCtfHI5ALrepyG4N8szqfhUhSHaBGLktb0m2ay7Av5ZNkmON2va9wPt5l1bnoHwbiRxs9KNV3Goie98b41/1fqy35oro5jlUv4iphfTTHMVf0o/CnP7pOgrHLqCCZtXxKR97A1+zDwRWP+l8c2AGeem2B7E1rqnWH72ltdsQIJ1uiyAdmEa8guWwTQ5UTJrdABTIrGSiu5xjzDevq2UmNTKG7KmcSeOaaue7LrjSYdJ5XxW/6VNAv7TVAuQhUNAPXa/fPVNCATVhnDYtmcC4d6G/oh8pJhgT7d1ascWjkokf7zBmL0QMIGMHoWO2r0vIE4cl6yUy7YLwipj+3i8JwL/mBR25obRerVrWT1qMadmuJCsRVQ/yV2p2yWmhG/S5PZhsogtz7vYHwbPkzs0BpnPEZLptWipb0wmbmLOP6L68nWIJXm9D0s+Qhx7jmvTsLRhMyAD/fpIFjvVsMCdlZwff3+GAMS8EK5vNjx+p82mteVas6wHEsWXw5MGZQiczpOOvs5t3nkheT2tlRXsg/XFK0JXh+CZz7wUWcTaYozZdTJbGWM+nKyuRvyhq20ncrMDc2gvian4Tk+9KjWHrFhpnVAsU5D2hZsIukcRg+LDf5Cl19tMchfKXzPv9aZ56P7IcuL5d8dhdDi1ddeQB/pXgN7llgWdRKm4g8VJDTMgCPbLwaXQgjbjsomLb5ORaX1LIPjXt+O3YOtT8FsCG4zAVA1N9GVYzXw0QpGTB2fSIen9bukswixnm8e+nH8g+7WPY8bslJgsX/cRTPkdM2YoKYm7ZeOSuovbMxRPywCTEmErSrcKG5PPl/uz5aq1PlXlQEg39gjruDxLz6ZzNZeFLAs3BmJdxYJAN3EAeFseY/BQb9lk+RdGdH9WjFa3LDZSXcNxbUQoKmRgfiUm6OiOeYuH9d5mboh+yDZJMlD6nzeX1ZLOhfxN/f9RyK1rxFVSXt8lTTCZHukiTOVNKV+xcJ0VMmEXjAsQZvr/5SQcquPsF+6rihwdF6D6txZJjzio0XUwvs7Fm+bnI2fS8mfHgZEwca+IKO3D2ptSFgVsrZI9pB8xNYIvRY8Yd8hr3n1WdNp5fZTP0W8Q1wK6PM9GbTwXN2hs9h6L7ql0kKfWV9NYMmHTffzsXDPabcxTa/Kc5ir+kH8Ufn6M4Rn0G8S1cisnaHXKazdgF1pe3wt2knxytsigd4JsW83wyzhHoprBgUk0piaaThpL5A3kmPo21PRe3pRTMes3U81niwTzXrtbbur+A9ot5F83vGJOTrWjCakVk0WsslpPwgP6s2qN/Sdm30WjTrDw2uTxnqB0fgWbdiosH21REHjG2gUS20vTLEDi96DtTb7Ckq+5CWI41px+OPCjnuy+bqdrA/anj51bx7SKobnuUnO7urRDzYgpMG9d8/W2wkKyzJjuQ+xND5OL3/SS9sXuzRaIgJq7Wy7MWXzsGNkvx+nBATHTBsmPzfGxjbkeICfYWKexWW0OM74txrns5kZhCbMR0PJ3E1kZHzPLl0uCcXVG7Xa3dlM3dsO/81aasrE0jupA9Y72LwUG/NnRnxj5jbVJQ6vh8wuucg6VrogjN9X0kmVqdwIxfKx4+pI6Sxa7ZQzoVl2J6nqJ2rU7WjEmLQBK9sd7Pet8y9HPFbdGFZV235NsGNpvW1of71rTWrF/DlCyqP+xJVP6SfhSm9Id5SmtHvW3K4znxsxZoeZNPYMsnufNqH2My3OorKL4Z5tH0rHv/YEoVDoREHw/9SFghD9RobMT4iVqQiu0CtVfUity9y8/c8uroBqb7VcRo1fZAk0+BefrUzNBmzFBbBlQMoWo/FkmtpFfoQjgv2XR5m/LgskbtJu+aDdQAJk/eK+FKxtokNt3Ebx7Eh6dnLV/dGrLFTeMhUVGbXhT/xTRV7UU3dHzH+uYNQNaCzlNbfF+JegpnbNYNL9HTrE1uHfuLA+V6jX7GcISWOEbyYIMpIyYcC7XhrrMRk0qs89i00Y8NJ7Nmi93pToLryfWs8yMjwAk3On7fjzkjQefz3S0/iKkEMbmBDDE763QxoT0zaDk/DWy+miPP/QtT0wdbQ5j1OucPuT/SR7TYMG0yE0dtq1XWY5omoO8UkcBOqGMyC2J8mBb9Kzy+Imrf4dKOfaaWXbqNdUoL9dyzXlhJxNv0NVjhww4g9Nq5yKAUYrJuVoRpST90wWcTXH8RU1Pph70eyuLv6EP7x3lqKWKC3IXhkvDWGTz6nWYd+PNi1vnyw/esYdFRyAfM88mb6g5ttpHCJjOwunArCK1Vz0gE+fJOONeW6AdqOFhsIiA9uMv0CdY9/J5hbbkKujAR83SZBgMbZH9G3PyMmFzdx8M4h4fZpXbVD3Rb14TN7TP6jXz85q1cYsydauSR9/Gdk030uTPZHJ5isJiXijWEugN1pKsdPDasorfWvKN2W7w7b2lrkrWgJfqtRy2IIV0LFQm6ac8WWfrsvCjfGJYf2yvITqgN43v2jknqmCc21Wefzr9a1dOae4RBYlyELowFxERHw4JNJ9mNe2XrGhYO2oTtWBGSqNcG6M2/DewbkgExP90Z1qpBbbg9fHSelGfUbtL182Rza/8UvdVFja39prQBZj36we9YJ0K2C4sNjwExHU2q2JopAoCxmCLdLo6BQ+qtU0KQC5TA/XEYiPR91FBPdfx+wzvQyGtT35nSzBGT9hvTwvXYo19c5nMSdo7gkOnZ0tmifw6dxwXU9r+HqdlPZxAo6t9Rm/THMdXe5AgSdqJd+rgYlK58foClns64C+sdtVKTYYZcr3USG+JbI81FmDLVXFr8H0x9jxxgt7EsMQ5z9ANgRAb7Lrbod5yp5ljOqziAbu1lEnofjEnFTS9M9cQpcaNDMFjRMM4xNJ1J0tdl3DN33his316kzn3e3rmVxdwGNldRO20Ob488w8mFyckdMQFR+bTE52WF2jVdiKG7R48eXM0b0/bIA+5w0QZrfSo94HU5EcEwaiC5u3ywaeM9iS/HW8Xa3S8UYFGj9lJPGKl1Njmih59+Rj9VtVZ8Ij5kGzrpQpW8JVLxec4++/W1c1UVteNyyQxIb2e83u8bhwon5KGvbQ3EVZNKs0iA74/XrSDC6RkcCWvRj01n5xfxq2PpWVokjmepGhMxUivkucvtbDDp9kRtJleVY1ne3QXbZB+RvT47ibwULwM/PFlitFhYT9J8xv6LuUWRZw+oaAMzOjHZfX+J+/V8zTodUHvWVa9wJs98hbS7ucBmYYfjm2uIud/DlPzTGQSK9p+y9P+qOgpRJQDV1aUk7va6Rp8TsgfvFaNH356fknVXHgYUDRE4e81q/IbyAT18oZhi5M7q2IoeiIm6ca0uLWv0M9410JlE+adzZ1PPsNKZ0MCmQYxGrYDXP9pZyybFFTGzyt+tNW5cAJ4EqL3e576lXjKZsJnciZ2n3vD+/sddQizmyAOry0Qjl+30zJRT9OiC7OW2Fj3g79s+WHAQh96jq36OmNvPX6LrXLSn5foZ8txamRCYrBAz/mJ3ZUKgPYg36+foh9a6Bbv0opO0P+4UsunnHevJdOBee6hyS+pGv3Y1UFvS8N0SuTylTNxMLqJ3jTdHa94GAqxfAeYcZjWUJkv0Y3JmovZcjH7vKdkmFFolkMje1DnJHP/GpkPx7NwPeXiWfBr72kZvTYxox5DnjInGhvKC2myqaob18DZLMNrNh0Sv8+tIUH9ysO+2yaMiORyJfxQLSJ4yJen+hdo1vEb4frf9l/jtw5cs3yY21N+lzKEo/SeZndYam6yh54GcCsYvYkr56QwCRftb6ij+sJ+azt0A4gxIF19EBENn2gewbHuK2mPlSVYdngUwUYcQ2OqonYxg8WXTtDe7SHsJjnW46B6wMrZI8kjQzwz2TWVqDR/iaqIqWUf8lLC53aeE2VFQEdW+V2x6LlDv6993bGHwbGBXpQbhqqDnVHohphbsIHLvesX7N1NCIDuM567v/NfwP5gi5ZMEfeAereTyIFCyw5yD0vSUPi74+2SvvHiwsZ9XK1GR56JZrJFw7k0kQm7TcRlpuHcBCxBTnVZizpCp0IFsTcbyginawrk0EA/9VGwtP6gtS0FTSbhlApCIJ8n/xpRz/87BSEKBR42KPGYsty/kUaPn7iLWrta+3wiw4vmERLpSU0Iu0wvrYw9T0adVqaVUpQV1Uahi6N965x9MKdlp4L5bedR67r4GkJQOJBTIJCb9TfPBm1x05KnvtyJJcMkgbDfjeb0H9FuKXu+Ytj6in9vdJk8rDB50nNedcfa8TCoiV6/F/2AKxInyi5haiD/091P0v2Svx5/G1GueeZAuqDUWmvdPepb69h9MuY9jdbWeda0AeVWqCFAGHjFqC7XN/mhylqwFap23+hri5ml2XOpZ/A+mJgrDb/r4qk/ru56lsHRriTAlqR1SvWYp+7y5KPraEIyVhaoN4RP0ju8p+hFr91mwxbz9dv7LqQ2rPIz9GOZ79DPWZtKSfL87MWXuPbgfbNzKskx99DOywiFavdG1NYgpca+gXzlenpUV+Ay1XdIvRDZTd0dyn5+ObDZ73bk7dbdHi0h3REqfTzqmGK+c6PKnZR9V6jvXOFTIs4KK16+UeRcuJy+FBOI6ZtLwuXB3/7lX1k6fybA26zHnGMKRpIn/+AdT/l56ttaNCgroyVfloKeo3eJ+f2bf1kae3Wl3xRKqiwGhtEHMvllv0FV+m7OB7Xt8/uIxWOY8WYAzn/Qk3DsTgwRXZwl6JGvc3QgWEM3OEqg3G/x+11lAybexSjbhu6Hz51e/tbY314Tq42FOWz9eDvKaqTDJEN6dP/1MpF/EFNLUD5gy/pI6iukfxhS7u2vYXm2Lczfqj3Q9qHtYT5cSapeTh9qJRCJi4rToIkImyj+Ymkh3s2Pv00uzms61ITcMQ0zjqe7QZ3NS2TTyUbv8C1PBZAMQtO9vx0KGPGNoh4ip1xR5SvbenuVTewnZ9CV0UdTplG6nmEely78xVQe1CjadT1AkXiYeCfb+kc391YP4gofar06QR239gn4tPwYtKfQPYg55ivh7+3m0dBVjKlxs5l00DC/kmfUW0TO0N9Ezr7fKCslqDmt21Tjs3i9KnmO5grKXULshT1GrEBDTbM8VgjyEmHQPE84WM/HC/Skgpr6a9YGNtlFF5iWj3/PXd8QkYgoFNGJKDt4DeFt3LoZPd1eRs43j/xemPHt316z4WUwgmPC5yKZH4Umqqz9jkt8ijyB5SZZuffD9W/KbMGmpPcm14BMwzZci+ovb1yHHA+OQwRO/nwXIw6/gnDN5XSHPOfakRTmK9182gihCJlcSkaVwzmSTvkU/CCbDL2JKU36q9zP/U+4n/zfVUdym6JGj99j714zQ4+9ysQWzo5Loc+IdLSYXd7DVBnnACzGP/wtTwrD//zxFBdRmqW/qYhouBYWcmt3iH0x51vdxtRaR5YBRloMYnlof0K+njImSI3b+7FE71tdW/193b9KnqJOGa38gFgwyLtUIB5QhQBzYoTggqIAgw6d/HwjzX1Z3nzc3lafrdO3yV2maqXHFdd+PDGPHe641zg2ubIqlTSQRwTo1nGnoloSQN2icIW+q3oo1YE38Yso86oaPLreB5EDZEuIV203D4qoEDw2BKeqprbtUHWMdAxN5WUiYjY4JYdI872b1wQW55bJ1xltbwSvhYKZYq6IjGTDci7MDZEjIXuaiM4HyhVcP39LxPc9cUq/je2zqleIj7cA+HWtqyZzz8iE7FsI4I6IxrLCh8PD88/3p4cxHSIxdrdI0ylS1GsHv3x4UCYn4JTrTaiN57ux1MvGmXgwg24YvztgpzwKl7Dhzxl5RxLC3aSZ21UfjjPdPITaU+2qEj0J3TmQ8h5yQ5cDs47WEHDA81J49uDM+ipeD1pkVRovdWjFDLB0EkVQn4QV9ecn84Cxd4pTvZhToL5lRDP4wU2MbstNJuA05b/E8wXveZb+FC92cMrUNlZODw5UQk4VVQF8oly8iLdcjzhWf9gStCGIczMAqdF/ma4J3xJKIli7hPW2a5wXFbKQ6+iksoaxtigTzLmsQsSYcZzZzYFKMFAWYq2FN79dHCUMXEknTnKFjz+ZHyJ7+IHIMW5Swa5WmiYcp9B3Zw09slDNjjQqJfTnLx5bDDlmXIV7tsithI7GIjce88FFgtk9HJ6KAV9Ei9PGtcWNSXU9ZTD2lvmapY65eYkwYuxjhKYlC0t44yEbN1ShQxO4fjqVeOeyGnnahTLX3/M5Zap6biNfsi2NlowHnPBamhNFxnBJoZi9gag19zI5Z3zHcLR+7g2sBrySsfiJkgxz8ri55RCT75cyOusC50rRM8EhkeMIvjsD0UFYTpFrTozPFTO6tDvnhgtexCK8H8wSPL7mxhMvFcOkE+3SEt8cz7Bk3/uWQ1lpDdkXT0kF79Eoc26iqGPZEtc+uAmXKuM3AYz/HlMB9c21nCf0d98r549kvHOSCY2Jei53Bg6nxRH+cndGe5bE16WbJNYNMRxdfTUwm3acwl0R5kTp1RhzNfuvDvnBmetpdswWyIvbEBTBxWdSYMpVtp6ljXNocMqRtJNh38jlpp4P2zdSBbzPIPgJ4Zr4KC/w6bgTCiseGM16PY4Jqd7twzPuAwyv/qjpYuQAzcs7ksc3g7m4B6f3sLLYp9I3qaPqUKW3YMbV6FGs00mzPmTymNWRLBGvSGk+vhIHW4pnWVPaRbdi+g/g9F6/ILNcoU6zVvqAPXY0UqTVynOVu/Yod/DJSfFZcQj1lbYq9g7Q76zr4Ebbe6pTAz3+tmztp0p4p3tSRqa6QY55wxbkZPqxxeSojUhk8MNXK+xotwxyYFGEPIc5A83ExhN1HG/svbHkyvH73s2w7ZpjcY2c3UhJcc9h05kpSYXtRRgU+GnPkhEhk4tX6AXvCnhuYhNtZ8P8nXE4Qse62szjMnhxZ2s8JJvvu5+9fJXjwxoQ/yNRA+O44CvyXnOvxp7Ofu0QHZyyE0GEL8VlDh43Pzvwig0eSkeajx4ypneEYvOAIu2WKR8WrpJ5yzkcLFly9XDnDhDSxozF5iqd3WSCDcF4BQc7TR3mRmc7QWiV45Q2XE6ydV5hoWIalAZVIQ63zIs5ip7w4Z5nva3wsXZ4IVdh4tnmH93x/niYOFuKn5zZKULyZ4hVgKrmqJnKa09wZr08ZdsXFssDLc3QhMnjKszfz0EE1sOaY1iKLV9pQMSlTSu5l2Lon8hrhasqCZ8ZF7CKgG2+HwR6Y7Jhyr0aC+FtUOjPl9PBcJVTWmEWLL6Z6T223U8iGOz0HjzdBiLEGfU7T1TKmTLV76+rYOz3znJEf8Dh+we8nNQ1kT26bF6ht9ktgevaMnfAOzNzmWUukYfDyDEWGbOuUYe3MJpcIrxyU6VgP9xlRjxXsGYESJXhMwHOL5VLkVvspvP5jY6ZTpszh5KgjZclUju1Mb5x7shY8TlYCeJA/l57NxKX/g0xBo/qGqclfchzFH89+pdU6Qxnn8apcL3ScS7uTM9MGXGwXkemj63RsOJPKvnor/igV8J7tcyLPjFHsSBLk8eF9mjlWeb1zK52BhMaxUUsEE8F7qhDwiLspNuA5MYD+BS80VmbtGDzwamPK1OR1vDuTwTqJV3mhQ+feLDgik0ODLel+hGVU8t0Vp9kLZCtjDvt0HUREWTU5ts0xMGWE7sUxHO8CfaSSTHwTYc2K4CnPKuahiVR/MXZGbXzm3L2um3gudXO9EKRhDCeLNQoqa+cszpMr5yzigYRPZBOQZtqWsZnBD4fsKI+cMcZHz93v9DVWGsYm7Oxwx/Y1VXRE3M3KMYMGnj9fzYq3p64aPL7ktBGKV9LAMZ9XeP509KjxczY+ESHOc2xx/DJBwiJ4OGihdK+v4I/wYhdAMBbWpWfYkrpGZ8GQnaF2WmOXne0mGFa3Rlqs55y9uLshZtjt3DG8JexJ1tQPsa/sp0TE8LVxQAXkiPF47kzJMYyJr8x5fIuYhgy219KzVLb8weMoJOm7a2bK3K869V+dUfxppp7QnZzlcXPCjqhNL/gwmUN+5yFi2Na5cNB8KsF7pgQr2CexcMHR6pURhZFH2HXXZYLaqS85yD753ophuRAXr6AhzGBSeZSpqqw2kJCGuueSEVdjc7YcEmXzaD0rjxgJNbdL6yz05Zpz76rH40UhV0R77GvOut2YCaoE4+4YRWPFLuN6Og4r+UyU8AVrMhyqOnKrNHeWA82GbLjnJ1jeBSdS3cQnZ1aPcIKu2GucuSGYsXP2wXiuMz4SbjtJPcOIAhOtN37gjHXW9Ryn7u7CO7e2hOUaYAI8tUZ7K64g9c0WnPPUkgRvstIkvHm6e9Zhtp8gBl0cB89Kk3PXq3GC9+YtJtpMKbG99p4amjrnpzMLB2bslqYX4u66SaTdxFlsn9r9BQ38VHbs4cCNXX2Ku3MMN2+mrMRXfSQevZkzEwYTb8WSa4hPT9gTWiVOOWMRjR3MqtHGGU3sGK/qYl3gx3U1JUo1f0GfjMwaufMhA1kxNjzX5TD05UVUQXMkRWxFWvmDx1FIsvZN9pP5XyfPC/9LfSpTPMGZdPd0I/kM3qME4pczNcuWs14nyC77jUgc/QVL0xHSxsRRtL8TflcMOTevjyGqcu7pLFVnzpF4PaxxNts0RLsOoeOPIL+jAWpPEAyHCra96JzgSZEppN4lwFTSZcf1iku76zdMoA/IZ7671+yLKLtd9WYqeq0komre0Ftt52cHr6rsRBTllsUWPqkTZCF8ceb8cgjePA55ypRwGzw9c/YIR0i4LTUirGTGsza3SqJMKfo49SDbBt2MgQOP3vmxt1parwnqmeLkpuAMGRkOml1zkQxiUY5NW6s0ylTD7m6cnSJZQ9LhAP1GbljPOM5hj5kkWUKZMkvvKSHlNOCJZkIOMh6nc4h3myykTAGF+QWtJ+fcmR5WCBO3PqeYPy8qojYrePxRhNevnLEOqbQTj+2BzBYIjxcbIty9FFuLo6tjcloTx44cYDI/OGvsBSwmKjMqOXt2CQtkGER3rCSB90vNz/D3p0xJ+AUDe44cQN/6OaZU4ZvPp2T+b5lR/GFPFfZj6tijbISd69WW0C9PGXdGmyAtWuVECDdybNynpzWKosGDaMID1vCthDyeiueho7tjNjZ3rMaj0wnWhMSp0LGL12EEHXs5JsITvWKbnRQjFEyOChkElxYb0Z4pEGz4QwcZSMbGzCt41HuqLv2KM60pMDU19wGRW7f17FmX9RbDAJi4PzOuO95OQ5yS34kmmVVsLQNYw+ZjExIGD54cZQqtly6pZ8MXZ7tjNUTc47gn4lODNcmeA/CckV+IyhHYQ66r3EfV0NqR5glMmeMrMPVcsEvCxqTExmNjXNAqiAyiSusbZ25iYKo6L1dEqM+1Z2yXe9hjkigmg7sMfWfuPXmUTq8G4Q7My7NVBh6Pb+6etGSXYfNU7tcoqfcVUXyv65dLc4LcgVAQtQSPmK8t/H2asFGJRqBPGpvBYYL0dOMSLdcfsSkb4wnmdHXtWNxy4rnHAfTf63jwG1Pn0QD63fIy4EzPg9ef0TdPIi7BiOZ0U/zguR6S9t01M2XhLznX4097SjGvERGbRIpNKYF961UMQ2eS5m1snY6QnZjy7pPmMeJjq/Ghn0T1NSFMcxp6lCm1vQdEjUwR3vP6kKDdafwizZGFjt976rq1ZCKuIvBGXOYhSp/ugEjxpuHsULQSNF+dDkS8XZrYWk/g+395yo5uJo8a/CJEwTwwOlhlNWVK9cPMM657WHPlMB+TejjKPEs0YI0jEf6/95RxfBw0xHjthAy8J2TFqpF9ZO7KwydTl3aLiDJUCmwLejBCwzN4gPFqYKL3VBo0DOE9nGFLmCwmyMgWCyLn1g36zjiQ0K60eKIAPvD8ZxmyIn+8ksb8h6nTFLKuJMAeYKdOJiFZGAdEelhpTJk6D14Y1vyhiO3zYHlBht3Amn86wHTvqUM5HpBqs04523/mow+m7EwY8Xi/3ddk4LzAw6oBWdReXMdEhj4HXh6ZBXrOruC17jNfM1GWOlo5UUGqmH/GBq6LH/zMV+a+u2amPPjnNF/hP1Hxf69P/WGmitN+RZrRRfBszzfXyDiLb6aMLWOOkLTee0Q63VtYEy+jQABNRJRRCFns8GAcpJ62JmH8h4BNb2lMKFOqq8A+ubONEbpsSoGIg23uGcxDmaA7agSilMvGs3yvvKAlu7dIm6HKs/QLrKlhUpakIdvKo0wJ3Am8gHNYo+Izm6DJ3A1p9rP3Ys6jyaGbieTJnbPCOzDSe4rFwhMbizkw9cAZS5gsBoaip598eMrUFElD+LXhSSOEWWxMpvD/xXzsEf5cF+DRq6EjaFYKYWv2EVvmOfVRPMrmpNlOEs7WT8A4bizol2kFa/4WyqMPpmzPM1IEttWA+Xsa20sTmD4xC9iDOD31LD5TTHTfCS0ZHLIcm3m54FF1OmaEy+zCMxoRPG+ZjEC0ikBWjTOZR6uL9WbKWKwuNdZN+0Dqw07mbC3MHCQ3yxERR91xJNdTAYxOWZeIgQi5Y+5lBVpJ05xo5/Lp2QMS/iRTvPbN51Oy+HE1sv+lGYWVXG3IJioXmz5fTChT+JJANptrsCY1D94TVQlabJKlmgBTqJsFb9nY1sNyhKb8bEY4jXCxId2VGpk3oSTMszsuvLLAI+cy4ohikoyzpjfwiJkxLWXK3rXQxwxmuSD1knthIzvla3SaRE/CV5sKW/oUmArUFaxhnDxjM0wlYMwW9kS9BuANd53XSGrg+diXC95Y3bIRZWpwE/LY5h+GBF7sjpU6RMDEIfVNtHkxOwKUPzgjPgAD+RSYZIdOypkSlnzkEGCqntdPzoDsN0J2UIqkspk7Z4YneHzWjBefTBWkuRFeSlJsa6oPXp24F9LMpKLrU0aCsoIBTx+vkNUWuTxB9UTwP5lKb5uCMJaXckZkLAoUnTYp4W7GE7w0yMGDa4GHPWD+wHb1kFMU+lOHSDZ+eJbEOgleLJZdv3qKnKltYY/gu1vq1IoInhudzLD/fAo818IeyTbBBbG7Y0rkw+OJ7YMF2fDnmBp8d81M+W+5HsWfZspVTwZlynDbp4Za8jg4y1n3+VCqQHapjJwQ7uo2sTm/G2t0fW1PpDFW/zAVQ7tmT6M2Nm+3fYqQlT1J+5BK2EcLYOxiZTyR9kbm2Rcc8Gg5PjZEmDW1Z7tluUZmeJ0TOczL2DZCRUdasslII69fsTVMNOhbh+7nC+ecM5dzqaZMaSNggDJVLwLISo53i61FkkroMrf2hMfAlCXODR4dn92xTuT8wFY3S6dM1bvy4dnbANagozUVEY1l6hmjq68jn2VcIlhV5zkE3q2DDDzhqPfYZFldR7rP6EQMZzdsIW2RIu/hxkRaXx7QvxS/eDM16uaOPVMPTRaJOD6DR0+ZLyHDbHZEuo2B6fNScdAwLlNSH0kaW/N0EaL91k0hm5nAJNoCU1FRtkRTl5D1xHt2QQopCTAi3zlDUuoQv6qBRxjlJHr2YgN/P9YzBphrCs96MZA7eqY4t2o9Y1BlPsqGwGy92+Se9ViEyQ8yJYrfzSikv+Rcjz+d/V7KHTzBvCDbHR1VQtfnLuiOFgeGLvsDZCu8tEgDlSq2yPTwyZSFA01Dt/w0JtpcgfdsNtknaHorC6IdeMge0lNJIesELWnDZeaZp8siQbV0646/FmrIUkvLQQX3mhKmiOH7zYMyQokWZIQ9rl+cKUyKFDEcmhAtPsAaGN/1BN1nR8hOxRY6vt7kKXqMmJx6yr5i8NikAqZkYIqjTE2ekUiEYXj3rN0sHSE0n/qEUR/AmO7rEmWK4+Yp/mBKvlWQjaJIkainWk25A2OMP0ITqXlnP8pUeZevb6Z8X0pQoy1ORM0Hz9i6rNQQ7ZKOqU0EXlE6z47D25a0xhCYWt7zCdpg90G4Epi2z/Psi6nzAh7PbPICKesMXj9v8fBMeKdCVO8E2OMatvv95xcfLyEmkHZvDmIz9vwavWq3u/5hXXimpRUO8qY2ZHOjbD27thdrxFbjx5spcx7+4LFJsvTdNTNl+S85juJHmOLdU4ttowaGiHfeO4tT0GBz5KsFZYp66h4fTHRlTiHh8IjFxl0NNVSvVm+moHYvQ8QxnWd2XMHZsQFrvs9+2lXPsJGOIc+/nGkJXrnXmDJlGfcJkfIbMHXQliP05GFNSc3qhe3JBPbREWIR4YUAsqM08UMUbi2faKc59IvLCtacLQkZGejOF1O/PGUwc+gzM3wUCC8e7tjazuYayrbCjjJlX0WdR2LMlNBHJrDG75E0QdmpW7ND8JTtRgr0F3hm6C/yjTOb8KHRPqU646/s1zM1yK8PzprL+pupWulmJMpK9amnKnwBBooFMPzBlJDAHpIfjg+iuCN4vD2DvuW9LGDsqD89azhY1kjnG456ypJnkN3sYWQTAQ86T3EXE5PTlhCp0gbY3DZpivYio1CmrKUa6uhsrUyiLrKGo0ytX5BVG9n/eaZk9Zvzp+S/5XoU4h/Ofsx+qZN6GjSclVaHGi0Ohu+MTR+YcoJnja54C3l8azWQJdDTREh4HQnPvhjPVtbQd6YROyKS2sLj2eveR/XGhY4ttAV4yFxCdju6DVGKCfSV3lM70hSEW58rztTvpY5Kb4app0xrL0tobUI2qYbey6OeGq+UMWnxHjp8NdUvb6aWALBRO8DstA6gf/DLBDyB9YJ6SrvxOTD8gOzVM6XJ+xtneYlYo+QUbWj2s9YC7Os9U3LOPPAHU1rwgj7WMxUFkF17pixP20noXB9nRLCHSWxXoVygNRtcgKEdPD6X0gvSzXFI1IsAnvNWzzXa8IJABsLpHtuJrtdolbgbotbaI6ZMja7HG+EUFrLd/R6skcjINyIe5sDkQ4C/zzOzhnrKZm+Bjybz7M2U6Tu1jm/hyvhkanbOZDJg7/D80j6cUKaq6aOJjVcpOyg/dcfleza8nj4Of/DYJFnlv7kWmaz+JcdRSH+YqX2wnXXXTW2xeS0P6QdTlizB15xhW5SpD0/x3TGbluCGNdo39yGRrLq7JkrnqaK0UsLK4Kk3U7dNS1h+nMamOcpSylTfp0wUMSNUti0ijXQsYjNUFxKS1+Mb0Sy3hDUTa2vKFIO3WWyMuxlCn/209RKY8qs8QZoo3wmvWTdsKLH/yZSpPIwCyc+AJzz3D1POPdsSvrxBv+mzn8ZtnmSwUmCNXsb6iDLFxi/Ijk2kFAgHkL0G646pQTh/MyVPlQS8rAQJZarSA2C099TRnB7JYMTnHPXUIBEGpDIg+xnjuVSg+zrbUU/ZSwxMbZTsRpiLCkyV04WDpq/pnYjeBJ6/z359nxLG+gPT7NczpcjcPTb07jPoSmtNwo05obt3uZSizQ76I/TTJ2fPFXOE4omyJKJVwPtbWF2q/+Wp4T38wWNoZe27a7zI2l9yHMWf9tQ4Ws6opyhT9/PQd/StB30nE58JGiitQdSZ3mB7EKk6MIUO1FOUKUUeM4Qn9+7aW1G+Rrdy+iADACe2Vkvlgk5T6+0pa8NCX1iLbk6zn4G7Q9+tnP2NqT77UU9dJ2b4yZSXSCFabZjdm6l/9dTgCmsqeyyC7vOsHNvPmXqhTGlNcIut9XTOU0/RPtV7SsEZ9L9E+mKqYRtYswZ46l+ZsgNVhD6U3n5j6sWOz9RTtuqDR48cE1KmPjzFVkdg4Dj3UyQWmw1hNRG8I6CFhorxLSbiUoa+NE1kE2VMkxAumMLjVaE7N7/Lfv3cjzLVZ79B8Lp7tq5UEvXUQJYFyHYVPH/7cEXKlCEEB40yJeMbeOoB4RONbCsmqmBknNlOf5IphfvuGi+y9pfce1T8w32KG1/nRMzsxjOWS1iDIYd9eu9RKxjA1xsDmUQezb6Yglq1J6x/YbC5azXY9/VS+2TqOu06MH4VmPapUJNfhG9xGtvGceGjETk+iXBdV56hHU0JWUo+hj60LbBhB3KN0phJiLxzytgYYvBUpAxGpBK2mWdX1xT611HY0j5lE3MPv58DDDeXSQJfI/CET6Y+aW98FttbKHzo8gy4T6bOM2sNawzWOGVqGE9z6ilrPoK+ZN3BU5SpKFJS2qf6GYU5OuzqD6aMzSFIkSoIZ8JvPWCyEn2fekrdA1PWpX2Cd0KBfzNFHpDNfmU/6qmeqboGxkwLZzraTOHrimB4/iufh7DH3BrYU6bQn7SpDF+LC5M0TAb9MN3CC72Jr0uibu4CNpiXHlKmGP3xjG3Pf0qoMtkl4aYJ5Iyb0f382SYhCtEzzmDG4foHmeLV7z6fGv4lM4o/zZQzek2hEy8abByehwvy5nPfmbdO7RmrbXf+U3taUk99Zb/uegdhBp5a5GGCbv5GJe3zWoMnRrmDTgUD2eX4fMYWm3fXaziOq3f2a4ZZQj1F+1Sf/ew9GlKmaJ9ytPGbKZr90AqYauNN5pnHRPfR7jT98tTQ/sp+ymwKazyN0vCTKTT7Yop/dkytJvMCGa/NF1OXVVpQplpFhK8PF+hLmwF4isu6Y3THEXhWbW4tkVMJHt9nv2A0nRDl+Yo5m0jZBS2s8kTUpXH33kx1nlLXXB4bSgv9cz0Bz7CP8O5RT8Uq4xHpLoDXqKdSJiLKiQdvHicBvL5CmQAjwBT1VM8U/Xyq71O9p+pHA/1MjIcp2B4tiHyIv5gaDy2R9inqKWPSLj6ZGt2a65upeBg6P8jU4LtrvMijX3Xqf2pGkUrKlHrKfiyeIcJXcefMbQs8tRwYIc1+vacMdnzQEZ4M3kwZT0NLkdLNmbgoqTljd8515PGQ12Uxf8bmeLn0KVPMlEmxfdSyNcoIrOHmblWYeurVRCypHQ/yPysHxdtTjF1w5jQOdZQsS5YowirlTAPra+opZqpCH+k9Ze6gj/RM2UUkXVBUjXeEuXGZZwUz6DNr3Hnqtrvhf2XKnHPAVJzfIGteechS4zNkO8UuLfBCCdlIHv/GFM1+irSYkLppgClhAN7YTqMTZD0XPDXe6b8xNVsBU3RGUR6BufgOa74sFmvS6hwwJJwzHpXO5kJq9glMF2N5hObT4xX61yjHhrnu9qR1VFNPmZMJvH5R5VpEM57w+z6cKsGj61UHj695z2QMeH3UVwn9Mbx25+b7Bk+ZqtULvH999ssH3XnGsL15P82UOPhuRjH+S2YUf5qp02U1IczZAKaw/vTR5f7c0uxnt2tYk/P2BXldmdScbQ/VCYrDZUCk11LzzNouCuqpRr5A/4qHS/3DU8Ym38Mau01rypT1OEEfWJ0aWMOhX8UfnmpmPmTFkySnqDoIVzKISIntorscWM+UhL0MU6Zon2rH8PPE5z5Eybn5zVM9UyJ4irOmd3WN5s+gJXzcMeXGYor2lrwiTLCB7FRUUoIuipwRgW+/mDptganKfcHje08VDXiC20o3z1YPDx6FF3f6Zqr3VD1dHKG/WMCEMNAdxB3kA6kTLvdsr+32IK2BPnYLITvO7+mFMiVdsu77/xNTo2MQEdX6naneUxbqzqEUqvE7+xnisQrxYMzOCSM6vGfvnukalbOuv20vOffBFK8eYc/7xZTUTKGf/nD2k767xouM/kdnFD1TldUx0zPVe8pe65DNFOHg0+zXvkZ1TJnCk/2eCMqNwdRTzjyTSTM/1TH11J6Xf2dqwvzmqfsAvNB7yhqNyhF6RYPh21M9UzT7dZ6y1rE5Qbd9d1zAL6b0TQl9SmW/mMLESki9HieYMvV8MRsymHMZpkypeNN+eSrZFWi2HXtEYZwbR5nqPdX61R3b6Rn6EjqVJlHkMotN6FP+h6don+qzX9+nqKd6psQXAe/5Qmqi01PYd4wCE/LqMEHcumzf2U+ewfPtjWZFWAUYMg0W+uPu0kREXJfQl3CUah9M2Zd15/mOqaqZQh+bJYHz0afMnTpc42d0mkFW3fMx9dRym/FE5UPoY9VWLdDDhL7ce8qOltmEMsXbWoZ/2lOy8t2xSehvmVH8YabUao+IgMfAVJ/9qKd6pp78c02Zqh8sMEOzn3f1SWPONOhbtVmgKQD2Zmp82ZuUKS3IunMTOqbCRHgRSRmlHp1RqKfgQZkyFVXjKVOKT6B/Vf4igTUJa+yDqckVPMU83JSjMwp8vG3AM8Ijtk7LL6b6GQVlaiaOt0TFkP3MegZMaU+3Ilq0TTjLxY8UtezUI7zhfXlq0h6/st9mCB7y7NuSMkU9dQtuNamR/MVUn/34WxHHlr4F7ybr44EyZc02kvPBFPUU7VOHw5endH66/mSq95SSpPD1Yaxr6LlZXEg1YyC78p6yRjZ/rIjIIciOffZbvIQlYaIY9oTHvHJwNGKnRBtbPKZMPe6QdYVXd9xJz9RhcprDHnKCvntcgAe3myMwTBB46oeZUrnvPIX/knM9/vSMomeqVrp7y5CH4SAXHTaOVU8hm/VMKcp2QT1l3Y+KBkyxAVFuksq9ZxQ7VyLscAP9S2b3I+SE0LG56vHExiFbmnTu9+EpMnAfpBLVV/xmqutT/MV8evZQChI0x5D9mMAqYnsQhyb1VB24aWwfx+CBD0/NMmD28Ngk0D/YGPrX2A+RcJLXb6bmM9VBm+emfnuqZ2p8LN1PT92X8PtQT/VMLdnMIDwp4fFuBGu6z361L96wGavQx/rPp+iMovcUm0z3hL3PgdGeqcWzCYg6aTKOeuqqlQ0ZBAd4vtEt9ZGAsxVpZw/wlhFCf8RD5kyZ6m7hzaP2aF0IZw2hzy355ZspYYHh+3tPDQeMQZkyHhOi40P6mhAFL3lssakOffY0bUh12eeecRwYCTqbswkZCNsafzDV2APYo16q+YPnJCqa8N2MYvK3zCj+MFNLgsafTO1fu7UzPU0qz47XBuTzFunUUybbXXM/Prx82qes68y8ACO3AWXKJkymwRrbXAnLpcDIJNs76KBlBRHnWoqN9QHWRM8UnVEM/LBG1eWmEqme5rDmxCBEA1xGRDmbBTz/VRuh+/6mEUEmqWehyNeRfHTX0B+Kh2dYE/j5K1a+ErEdAlNxpPv/xhT1VLBJYsuJdwlaCzeXDKazG6xRoidoORbupBoVsEavLPSt3lOVWELW7LOf3dwqMnh1TPWe2lQyfnuqWgc+ZaphJzeOZj8eN3vIog147tIuNbRKvpiiM4qeKel0hK8FZlFQTzX6GZjsmTrexue3p+Ze7lCmGGME/aln6nE/LiB7nm6QxdkX9KWKxaTds5xnNplvooHttoSZbaAPGt05lMTcz0grBLX3b0xpofmD586rnPTNjEL5W65H8aePo+g91SZ8DZ138tQpU2YyhGx24GBN9kwNFhxkwZ4pHM92RM7HGjaGiRai6akZEDUjVfzBlPS4QUee64qJDsnti6m7IpvIOjY36ilblIEp4jcqgR32iS2yg85/87ILEUvjCYxdnxJlqs9+lKlbAX2EKauHZ24f+zVlSjjKsWdpI39NmWKzFrw2mMHfEz/dF9E268Sz7Osu/M9MCdscst2CBeYOrwjW7KZI4etxl706ppTZIOE+mGLP2RdTuzA7fDJ1xuXbU2a5AqaQWdaE9fZfnnp6R5dmP+uiBin1lHiNIBvmbFogksgnIs5U6IN99mt4t6TZz1rGmUk91TNl2cLrQpmqQ5XzqKeuUwa82nqQ7XpP9UzVFex5xi5NJTS2gOG2kDP8w55SeeWb7Kfwf8n9fP80UwJTMoRfFVVMmUr23tqxdASe8ryDg9hMmROJCPCeDMJcokypUaXG5hGHb6YYy6s4Y6Vm0Dc0Fzr2NIGOfNL3OmVK2EiP2JD2gYmS0/ROVJV7eSYvQh/rmWolBN/fe6pninoqQE8NzREwpQYWZEfjkk4Qf1usP5lStiV4cajAGu+ZigeCR5kyzjPV7K9FRvhd5ymC5wkqb8AkZWpVQFYk3XVtJed288yKES9oeAem1HPRnc8UKTqaB7cXZcqa7cUC8fMGUabszQqybBO6e9gzWPCGwks64tXMJ0JaZ93xfsYINUn2xVR4g75DmeLBS+bFlxP0ItMjYdHuFhsBI6WI42/hm6neU6N1AM8fjSGbdtciQ969XL6Zek2OGmWKvYoc/mCKM3c5Nve8GqLnZAl9i9v95il2WcGe88NMCdo3x1Eo/F9yrof0p+/r0TH14anXjHx5yuAME9bcADruRvxiKs4HW9LOGfCUPyp8ypS2c8Fj+2PQ7cvHK2Xqw1ONpXbHfXee6rOfLLDgqYYvUspUn/3MegednzFuZ9Ls/vFUz1Sf/Yz7WP/MfuZLhz7Vzyhon+qz3y+m6IziirtrzgT/MNV7qqlsyHq9p8wmuoFnHsCYcHqklCmmBKZon9oGX9mPMvWvnjKeTECE/eg3plQETH16yug+c+49NYMATJkyBvsspUwpbQi/z+qs10gvhCOpkALPf/D2JnoUwFSf/UwTw57Uzyho9rMMZvKZ/ZJ5qqPhpqmJvPdzTLNf36d6poxzHozQs7x9MbWWzR+8V44qCt9ci0z5W65H8ac9dZxGDOT7BjzTM7UeYM8xh9qLo0z1nuKH8P/29LDkKVMc5lXOUiLNR7etJRCFsyD7adqCp55i4hiYatP8N0/1fepX9jNqD5iqalehnjKdbeajdQxM9dnPJtcDj9L8qBB2bn55qs9+rHHvjkOIlya62reIMkU9NbRlj3AZB57h7uCp5ROyk+Z6CaZM9TMKKTLAC72narn7vOaXp/TZUafZz2gi2BOkICoJcxKS2Dipj3/vUx9MmWtY02f1tqOeMuR2KX0yJSWpQ5lqR9Cv6Iwi2MohZeoj+6kjBfpcz1Sf/XqmaPbrmWK5A/y8YnmALEdOCPakV8tZzcyfUKb4vQOe1D3V//CU5T1SHhXTxYWoswz6qSIaP3iNF1X67pqZyt9yPYo/zZR9Y1hSo0flGWv8nKDTdeg5uIQ1b/GuqiOUXafv7GcpeY3wNd/S7EeZ6mcUMllUnnU8LGokrq2ItIdr7tnLdDnprs/wJNVO/Mp+S8FNSDuuX5h6qh5255Yro9yjTB0OxyP11AdT0sP+mlFQpsYZMBUiYOpfs195h/+XwVPeR5/ijY4pKxJ9lJZHhyh7FrKcZOkXylTvKWvLQN/qPcUzBXgxGEP265lSQj7xbGO/S9GKlAj62TXGNPv5cRMQSdCAyREnjdDS67Lftbs+hddA/3T4rILfz4ef32e/NmdsOqOgngpYyI783b5BtjukF3SfHA9E0cQ0toJWmVCmKnkE2XF1DSbo+LotiKC6N2zkmVKg4rQfEuXVtLAHTuYaCm8RPJ9jA9MDznCQN0ETeP26vrua6zwa8/KZyMkdXs+zYPzg/adUWfluRiH+uhTZf/Xeoz/iKUFKoD816DCinuqZMo61Cn0gus+op95MtfaG8OJV9YwmDB1UsWMe9v15hT/6FGVKmCtvpuSj8PCop3qmqKdyW7t8MGU028WaMqUulk/wwrU7n2v15SlLHqYjdCgi6COb+M5ZxWipo1F3XLgmil8zitWpcaHfdExFd9gj6Iyi95SF5u8ZBZeNYU32nlqN5Jjw0hWyHT4+unsmgKfEeeepnqlhA32qn6VbqQLZsO9TLdQfz0wb2aFMaa7UzQU7poQ42pF6VUMfurjAFO1THVP2bOK/PUXnfn2f6pkSiw14bqFJCbx+WUgGipBis2jzEdLMxZMyZa7RYkLnfj1TVr7LJx9M2exUHyGLAYY/PFUZLSL8c1Vx1FNbBl4v6qnV+keZUrRvzvVQpL/kOIofmVH0nqJM9Z5Ct+6+D0UDa/L/zJRdBCF44ibwb0/xe8gyhQbvGc1+1jwffTLVeyoSbr9lP2cuSJ/Zr2eKvS2esAaRUVNPcQ8D+tj6AmsmTyDb9UzR7LcYQOfu5352cNEd2qe0eTejWN7Bszv8D1M2AmZEa2yTylvcYvNpAFPr+nZ9M8Vo4DH+tZmRtvrHU1kQFTT7/aunjCuBv6fPfh+eMoxoS7MfZaqeAJPUU332izz33adsQ84SNLlP9+AlB/rcJUwTeP2iA2k1GbIrXsGetCzcgrTx8MtTPVPKbgs/b8ktJBQxMvvOfkny0JAswN+rtkvoYw/vsKZMsaXz5aldcjsRaRYDs9LK+MF7uqnad9fMVGTu/3cx/z/LlDLp7hU6iCrY90Z7CdlM5TpLbvDyDKuGjp1kqwlRHykwd/P3BcJNu34z5TGF88GUkSlyger19ELE3SXHb08VQU64M//wzDAIdNqn2EVacm9PnTdi9xkueCoSYN9fPoOQMmWskVGg5SqQySDozx3/5Slu3x0f13kq2EI/6D1ltMPUpJ7qmbKS2XOEWGyV71l6n/3izYK8PXVcpD5lqgnPkAWzI3isZ4r1nik23Ah+/95TPVMfnur7FPXU7XnzSZUJCWfHHGSvS3zcEkWqvjx1Lm7Qh8QdZLsYSyayWtkm7MADbw1E+YKqGWQ9mv12iu/T7McqgxQYbQONeqpnyrDjhY6a00b/yn7rhYZ2x4AhlX1uMfWUfoS/V5pZ0Md6puZGN8PIbNjzzJtUfDD1w57SOPG7GYX8l9x79E/P/X4xZZ8jRUOppa4c4yBDn9o44K2+T1VcWcVGKSopmoy3HmXKshXNRFOr5IiwGb5ic6gsUuqpnikrmcN7vl9vvphayrKOBscg+TemGkPKOMPddNenU90DUSv9iSlTz+VGIvJ88YjN43mnIbfo9vmOKXsSAVPNy70QbsFdOdM5Q9/SWWFFs5+pznKNMsXjVcxZZrRbU09pIgav9J4a6EFExPYIzPTZr2dKWzwfnJ2PM/j9g+hJ6laAPvVS5gkiw2j87lOq81v2+2SqfYEnZVepKVOCsAPm1oluol08JUTN/VtsGbvFhWa/Ztsx9tGneD7F9na1hyzOfzH1kf16T5nLJuDRarpgCOMcgKkm3kmIXwsFeHKRgrdWholi/ELvPrWc+gVCIeQAAR0fnFVuf3JGofHyN8dRKMrfMqP4CabEe/jirOAM+6qfPV0HjduSo0zJDrwnPVPmJoA10jM1qByFM5eSqaPbdNESrlZfHmXqioUTkYVzxpnSA/bZX56yRj5kl5AHL9TkVMb2s+qYIhlkvzGTYwMJ3Qyj85REwFNmef3yVC2bD44y9a99Kr0JZ6LEzZWjnhK3pQveaGHNSHfwlImtJ2RXN44pU6dQsOiMwnbm6ZoypRR+8p5RaKw7JUL8fMTGOFJGNPvxSz7BBieLF8pUvTgBw7qV6dRTzY4Dz/ErUUMGF2wgS78gO/ZMsRo8njL1y1M9U0Y0CEK032TBO/ulKjDuTzZ7yML/eKospjlRUsiWxjaSRyiw5BmprTX0t54pU5O1t6d6pnbTaUlnFPa6PUA2xfcxzX6mPfNr6qn/G3M/TdC+m1Gof8k1M3+EKW6/Ay/1TE3H3Ir2KStxjQnNfj1TH9mvZ8p6bAsd7ctNC9mFAaY2cpDAGpO7a5Uds9iGd06inhKE8h7T7Mfxcky03bb0rIcZhnRGMXAH8P2rNfw/nVF0nqJM9Z5qgu7c8X/x1MeMgncHMbYyFrJhaJcOUbIGsqJzB0/5T2BKm3ZM9dmvnZQWaUwNGMBTyUH7IXN5e6rPfj1TYgNM2W0EnooaYKKf+30wNTAu8HyAlonubbml2Y/2qcHhiymzcLvrRvWeYnzwWO+pninB3HbnOG6Aqenx6FOmqKfOZgBM1RzsIT1Tvac+mCLb8fyd/RZVViNmMlWJ7HfXyu6ZuhVMQaqTDp50m8ME7YzuPOqbUWFDv+kpQvw4JNxlD3vOD2c/kf9uRqH9Jffz/dN9KgqPCpGd9W9MLeZl+c5+OwfyeM+UdZSXBUoWs1V3Po8SU0/tQ7d6e6pnqs9+bANMGY97xqOAtzLSlDV4JdkFI9SE4AXqqfvT9JGzi97Zz77ysO+78Vf2s7RITSlTqqw/PAMNIVuZyQKYYnZ3j2Y/51ieKFNmOdR16qkWsh/0iXsufTJljOdr2qfYepBAdsyhv+wubkT4/R6yXayBx6IZMCWr/2S/VQPZ74OpfkbBj4NrTJkaqu6OespW3AdPPSX4ffZr8uTtqWybdNcCSHWa/fo+RbNfz5Q4WMDj+z61XFsBzX7Gul1IaLb+8pTtj+H1U7eWTpqzCQxnNjDVe+oj+2GzedIZBWWq91Sf/T48RWfpP5z9pMF3n08N/5dnFNRT8+GeR9fNw3WWpLvWcj+jmAUzTITg+uKop/rsV1tY8YypEE5QpXXHwnRM2f1seM+VR+qpN1PFIn0z1Wc/PWze2Y96qrFLnnrKirlsRJmq5nrOWe34mSDj+uUpytQ2CSDbzTd36EvscoTOZQDPx9TXmDJ1YzNCsx9lavi08vfnU8ZFdGif6pkyxfQr+1GmnPDhU09Rpq4ReLb3FMNzX9mvhI2BMOr2GtO5H6dEG8JXVTcXbHY1ErG7JpVWdrPwzlM9U8xzm3BGdgWP0eyXmOCZPvvVU8sn6nICzFV73afZj87SWVeWPrIfZaq0silRSxs8u3jK4J0weHvKYK87nvap3lMmcp86GhrXEdEe5teMwjcX4Xvu92yMH7xeuibL32W/4fjXxZ3/l7Ife7hJRGFNyHo9U4vpwXHGQQUeeb3g654pjlygbzGDfUI91TNlXj2tu5dNVpPmJJScWXTnvfZ96jP7mW4G3nl9MdX3KcWKvphyty5HVK+7fkS7lk06oxgMZ7lHmbJaa0D4+ezRnSf8kN7Zr/OUaWgLjTLVzygs4yRNaPaT5pD9zNUMmOLwAvqc6sSetRw9HNqnhGv3GW6YQL9RH82ZMLkXc7YYzt+e6vuUvR/D728EUU77lCnJ0Ld6pvrsZ4dFNkGBIm/JICq787faOU+zX8/Uh6eYeAPMWLE/QbiF7NkiAn3I5DOfMsXX6Isp13SDd/ZzXdiTMk9OSftSwEvxMOVp9hPdBXx/ZsoFzX5Cd+9Xoxk9IHTy0F/l9SyNrWGXM4hhsaSOlxWmMwo/Lg+EZZ2H98OzdE1Rv7mnmzL6H51R7LAg0+xnjpl9+sGUNSXQR/rsJ9/uFTYtYXlBiZ+7pNEVBRsn1xxRplpTfGHqqdOzOdLsZ3qz4DdP9dnvl6fMONXW1FN10F0/gvPkCRrF1p5I8jyPzX30vFCmBvIUHt8z1We/yl3dwVsBZCOpux5ELZRXz56d/BFa3sFTDDDFUabuz0X2nlH0niq0wCDauvliip0fT9RTxlKbOx8zCsrUrz5lboPH21MKPnzNKMYIGKLZr5/7UU8NCuhzl+7a00cNsmM/o6DZ77y8mTT7UaamvLCj2Y8ypa3HPhm0LewJPVMix2SE2arQx84jXaJM9dmPMlUeNjLhcrOBLBnN30wNBqj7LKDLfhzejwgbTeH9nU3Sd5+qwzX8fKcyfvAeBJrGfZf9xn/J+VN/mqlKG7+Zop4SyvP/wVNmd49s8NTV+/TUbTKtSKU08P2iD/3A424hGcwPwEg+lWsUrKcp9ZR9ECQJ1hD0FzYyCs44TUMHubPbb0xlxhdThhGpCSr3X0yZBgvZ5j96St69oN/8mlH0TBmbe16jPQamVOYfT02LzCSyVCSYMkVnFOsNfN17Kttak/eMos9+fZ8Sr1wMnpZEH+Vza0izH/WUvbTWRH084PF9n+qZUu7Fg7PO7v6CGPOYf3pKQUeTSL4LTA1aeY1g1W6pp6y5DFlUODA7wr7qh2fLDjDjPJmUMmVFZ4lH8bSZvfvUIl8kwM5Upp6yb2N4/l9M2ZGjTtDD2A6JEukvjs4o+uzHhBZ46uT8YPaDjvLdNTMV9JecP/Xx2fMfYYpHjEgGrzlkt95T4dEjjn7OS88+lbAmU3+AaJ+yNut95ynb+fRU9ZRfpJp0XvPFhU+Z4rIw896eMscPOvf7YKqf+9mXe8dUl/2EQ5N5NuYXE+QfFpB9Hp2nnPEhRAQthLenNgxkm7k2hr50IOAp7gBM3SfZgc7S7YQFT1Svm03nfpSpz+x32ZkfnjKyu+TQ7KfYThwbpwN4bGq7E1KNnw9sryLwBG4g+zVmx9QhmHfXrJywlCmzMuQ3U9y0+a1P9UwZsrsPURgeszdTfZ/qPSUsl+AZc7VY0+zH7ofgzVOgr6mneqaMmxvUCBkyvH6QADjKVD9LZ/AMft4iDS7UUx9MuUn2pEzR7IfxgqWeokyVqnCgTBnh0/i5+3pIHP/dNTMVzP1zgb//tPT/n2Wq71NaOunuFxUqb6bm6qPElKmln49JY53AY32fmpzvhCjXQo7twDa0D6aMeCu/mVKHQYY/mKrU4h4bQ0Hn6dyvPXolfnvqF1P9LL3ipgHtUx/Zr+9T1FMSB8z0TJnxcTlCW54J/y37yXPImpSpPvtRphZnUQdvRuabKWGiv7PfYGDFnjk5AHO9p5QsB4aVcX/PNmBKlJq4m8E8fMpUP/ejTB3QeE37lBW6kL3Mp+sRYfZ8eJQpNQzAM7s1ZMfpddfds8E1CFvPu+vmdp6qi9uWMmUMJGC8Z6rvUxZpFgXtU3SWfrykEvVUz5SdLeUUXRVBotnvo08p1yE8vmdKNMYMvN745VmTRE8oU/0s3RiURvqDTAnqd8dR/Dp9Cv9XZxQ/5ynjpAEzq2jnOMPyXnA0+/VM0RnFL0+pp1iGNVCoElK88kWYC3iNMrUwus9Xgl0am8F0AVnDE+5EMu7glZ6pHXcDL2STIjaPiWlSppSoO5anz369p6pmlmNbigyfZj/5MYHsWB9F+G3VEpiqFjfOzkWZp9lPIs8vpnpPcZD9PGM8A6asJ/Q5VSYxpkz1nqrzPOYoU+fz5kRnFJQp62VB1g2e3b1tOqa0ADzDX1roY33208liSJpqdfUM9FyM6NzvI/tRpsx/sp+VQHaknjpg/T2j+PBUn/2kIdOdh+z7b6aUuvt87RdT0kxKYjqj6Od+rTCB788WkP1+MWX7Z7H7fsiKvMdCnyTd3LZninqKRdKFziiopzLzR5kSue9mFBPtn3//1evQ/hxTdrbPL3RG0XvKnJt5QZkSD0mFjelGST5mFPaoDd/Zr065kqPZb3fI3p766FN99rPEgaTR7Cedu+v39dlvNc2ad5/qZ+kDBfqEfJ7mmGa/1x6ynxZgeHyf/RAnQ/a7mTeO9qnKmoZvpvrsJ58iizJl+7N98clU36dGyea3GcVItI7v7NeojzdTH566NceUsDZ46oMpUVhfvQ9PyUyWYOqpXzMK6ik6o4g24CERQd/rmeo9ZUXNwkGz0Nq8537MLjVR8Cw3NPtRpv61T/0rU32fUtlhzVGmJEN4vPtUWe0l9EQMQ6TD5IupfkahKsvHD8/SJU767pqZKif/+vdfZeoPzyjcrq+wrgb9pmfqviCQ/XZJwRmiAVnwPJoNSYXDV2wfuTxEyaMlRNvvZWytjYOE9gerIIp/Ba9NhcyhnuK5bRob5S14e4pdPMBT7hr2WXyA/lI/x0XcnSeso/a4qIj8zFPO5FfAXJ/9OGuaceYsMtaoyqc89ZQhH3dffUqe3WJ7tQVPsWFzoEyZ0O55yhQ7r6EP9UyNccdUY185Sx8+dLQ2rSURwwf0IxLrOvVUz5T53IPHNuwCEX6YA8NtlBXUUz1TNPv1TKkluWLqqTBYuITZ3MBzQ+dRoKs6dWn2M4sGmDL4rk/NV911nbrsF0bygghztmPMCRw0x7c14ZlBzNl3UfpiKi/By5aTpR+esrJTCnucsJkQWZPh52Vz6FMemorA8KzBZnt8JGhzyO7UU5ZGlhKaLxuV1LvhC1OmXh68P4LAQhb/4T4lS9/MKNS/5XoUf9pTPVOSPyxje6csQ2TK2KZM2aRQCnRwrmPKlFm0e58yxWlnyH7LqVojEgcl0V5pia1qEKyRc4gO0J/8lHszxTEPwuPs7tmLra99ZD97HwFTvaeq+AX9q2fqw1M9U7Uy5gj/GN8946HtUsSpR4vU1ujmfTDFV9coNs6MKFGm1Kyb3c9m+34ffxDuYV1jazGav2cUPVPmOPIntE9x2uq37EeZukawpk/B8fFvnvrIfj1TFU7g8a9a/GTK9tyl/+5Tv5jq+1SjwQNsswpM6qk++1FPrbhsA/3pBXtCzxT3bO50RmHczn79wRSdUejRbUAYCf3GFGtp3T29XwoPzAka7VOUqeDgBrAHdp+h/zBTivLNjEIV/pLjKP40U4d9M3gzparLC5Ld+XtGYVVPWJO9p5hxAB2371P9jIIbpXJsEv3JU0+p2v03puiMgvapZ3d/qJ6pcuOD18LphfCxXnDWAWkmapimIYwYp56ZtNDBb/1nqNkki+3XSH17qpr/k/16pnpPWbIA2bKf+1VZfsXUU32fqrPmgSlT/BOYUsuOqX7u13tKGF3j2E4ReArf5ZDUFwKe6plSZtPfPLVtgCnap/q5Xz9Lp8cmbZbAlOBmHvUUzX49Ux/Zj3qKeAk26/FD+rcZRcgtPNJkKvSxcpvq/+apfu5XmwPIen32GwjRlEjxGL5eJJlPmeqzn3E7iSnNfj1TNPudl7JGlDUDfXkU+/D+4e6+9132+2mmNO6b+3qof8v1KP40U5my+cp+swCy3XYztJ3hNAaPDIvlO/sp4u7lvT01UKx/y37qssuKSnee7jTevGcU0FdgH/WN5kZa93bjaPYbce6JaK1cYMrUarOpu2tsprG5XgFzzFV4M2UwI9VBDjQw0sjdtbhwCNmKegrjr+xnadGeZj/qqcfgaL49tb8DU4dnd52mPvv9YurDUwkLnZ3O/frsh7bT8aen+j7Vz/2Mm79bo/mpUIl80CPOSDPwLgqiFWXKcGvwqOSNgani97mfYHUzkGskvplSryPwUj+jCI1mTZn67FO/mDI98BRzBabsBysVlCnWZ4HBxT0IafbjXa72bIOdJ2gWN2+mzIOdvz3VZz9bjnwfBa3gE0npsvQ4M/713qNsEj2L//TF/wfejOWR</prop>
			<obj name="TemperatureLog" class="TemperatureLog" version="2">
				<prop name="Times">TEFSWgAAh0EAAICHPCgAAADCAQAAXAMAAPYEAACaBgAANAgAAM4JAABoCwAAAg0AAKYOAABAEAAA2hEAAHQTAAAOFQAAshYAAEwYAADmGQAAihsAACQdAAC+HgAAWCAAAPwhAACWIwAAMCUAAMomAABuKAAACCoAAKIrAABGLQAA4C4AAHowAAAUMgAAuDMAAFI1AADsNgAAhjgAACA6AADEOwAAXj0AAPg+AACSQAAALEIAANBDAABqRQAABEcAAKhIAABCSgAA3EsAAHZNAAAaTwAAtFAAAE5SAADoUwAAjFUAACZXAADAWAAAZFoAAP5bAACYXQAAMl8AANZgAABwYgAACmQAAKRlAAA+ZwAA4mgAAHxqAAAWbAAAsG0AAFRvAADucAAAiHIAACJ0AAC8dQAAYHcAAPp4AACUegAALnwAANJ9AABsfwAABoEAAKqCAABEhAAA3oUAAHiHAAAciQAAtooAAFCMAADqjQAAjo8AACiRAADCkgAAZpQAAACWAACalwAANJkAAM6aAABynAAADJ4AAKafAABAoQAA5KIAAH6kAAAYpgAAsqcAAEypAADwqgAAiqwAACSuAAC+rwAAYrEAAPyyAACWtAAAOrYAANS3AABuuQAACLsAAKy8AABGvgAA4L8AAHrBAAAewwAAuMQAAFLGAADsxwAAkMkAACrLAADEzAAAXs4AAALQAACc0QAANtMAANDUAAB01gAADtgAAKjZAABC2wAA5twAAIDeAAAa4AAAtOEAAFjjAADy5AAAjOYAACboAADA6QAAZOsAAP7sAACY7gAAMvAAANbxAABw8wAACvUAAKT2AABI+AAA4vkAAHz7AAAg/QAAuv4AAFQAAQDuAQEAkgMBACwFAQDGBgEAYAgBAAQKAQCeCwEAOA0BANIOAQB2EAEAEBIBAKoTAQBEFQEA3hYBAIIYAQAcGgEAthsBAFAdAQD0HgEAjiABACgiAQDCIwEAZiUBAAAnAQCaKAEANCoBANgrAQByLQEADC8BALAwAQBKMgEA5DMBAH41AQAiNwEAvDgBAFY6AQDwOwEAlD0BAC4/AQDIQAEAYkIBAPxDAQCgRQEAOkcBANRIAQBuSgEAEkwBAKxNAQBGTwEA4FABAIRSAQAeVAEAuFUBAFJXAQD2WAEAkFoBACpcAQDEXQEAaF8BAAJhAQCcYgEAQGQBANplAQB0ZwEADmkBALJqAQBMbAEA5m0BAIBvAQAacQEAvnIBAFh0AQDydQEAjHcBADB5AQDKegEAZHwBAP59AQCYfwEAPIEBANaCAQBwhAEAFIYBAK6HAQBIiQEA4ooBAIaMAQAgjgEAuo8BAFSRAQD4kgEAkpQBACyWAQDQlwEAapkBAASbAQCenAEAOJ4BANyfAQB2oQEAEKMBAKqkAQBOpgEA6KcBAIKpAQAcqwEAwKwBAGSuAQD+rwEAmLEBADyzAQDWtAEAcLYBAAq4AQCuuQEASLsBAOK8AQB8vgEAIMABALrBAQBUwwEA+MQBAJLGAQAsyAEAxskBAGrLAQAEzQEAns4BAELQAQDc0QEAdtMBABDVAQCq1gEATtgBAOjZAQCC2wEAHN0BAMDeAQBa4AEA9OEBAI7jAQAo5QEAzOYBAGboAQAA6gEApOsBAD7tAQDY7gEAcvABABbyAQCw8wEASvUBAOT2AQCI+AEAIvoBALz7AQBg/QEA+v4BAJQAAgAuAgIAyAMCAGwFAgAGBwIAoAgCADoKAgDeCwIAeA0CABIPAgCsEAIARhICAOoTAgCEFQIAHhcCALgYAgBcGgIA9hsCAJAdAgAqHwIAziACAGgiAgACJAIAnCUCAEAnAgDaKAIAdCoCABgsAgCyLQIATC8CAOYwAgCKMgIAJDQCAL41AgBYNwIA/DgCAJY6AgAwPAIAyj0CAG4/AgAIQQIAokICADxEAgDgRQIAekcCABRJAgCuSgIASEwCAOxNAgCGTwIAIFECALpSAgBeVAIA+FUCAJJXAgAsWQIA0FoCAGpcAgAEXgIAnl8CAEJhAgDcYgIAdmQCABpmAgC0ZwIATmkCAOhqAgCMbAIAJm4CAMBvAgBacQIA/nICAJh0AgAydgIAzHcCAHB5AgAKewIApHwCAD5+AgDYfwIAfIECABaDAgCwhAIASoYCAO6HAgCIiQIAIosCALyMAgBgjgIA+o8CAJSRAgAukwIA0pQCAGyWAgAGmAIAqpkCAESbAgDenAIAeJ4CABygAgC2oQIAUKMCAOqkAgCOpgIAKKgCAMKpAgBcqwIAAK0CAJquAgA0sAIAzrECAGizAgAMtQIAprYCAEC4AgDauQIAfrsCABi9AgCyvgIATMACAPDBAgCKwwIAJMUCAL7GAgBiyAIA/MkCAJbLAgAwzQIA1M4CAG7QAgAI0gIArNMCAEbVAgDg1gIAetgCABTaAgC42wIAUt0CAOzeAgCQ4AIAKuICAMTjAgBe5QIA+OYCAJzoAgA26gIA0OsCAGrtAgAO7wIAqPACAELyAgDm8wIAgPUCABr3AgC0+AIAWPoCAPL7AgCM/QIAJv8CAMAAAwBkAgMA/gMDAJgFAwAyBwMA1ggDAHAKAwAKDAMApA0DAEgPAwDiEAMAfBIDABYUAwC6FQMAVBcDAO4YAwCIGgMALBwDAMYdAwBgHwMABCEDAJ4iAwA4JAMA0iUDAGwnAwAQKQMAqioDAEQsAwDoLQMAgi8DABwxAwC2MgMAUDQDAPQ1AwCONwMAKDkDAMI6AwBmPAMAAD4DAJo/AwA0QQMAzkIDAHJEAwAMRgMApkcDAEpJAwDkSgMAfkwDABhOAwC8TwMAVlEDAPBSAwCKVAMALlYDAMhXAwBiWQMABlsDAKBcAwA6XgMA1F8DAHhhAwASYwMArGQDAEZmAwDgZwMAhGkDAB5rAwC4bAMAUm4DAOxvAwCQcQMAKnMDAMR0AwBedgMAAngDAJx5AwA2ewMA2nwDAHR+AwAOgAMAqIEDAEyDAwDmhAMAgIYDABqIAwC+iQMAWIsDAPKMAwCWjgMAMJADAMqRAwBkkwMA/pQDAKKWAwA8mAMA1pkDAHCbAwAKnQMArp4DAEigAwDioQMAfKMDACClAwC6pgMAVKgDAO6pAwCSqwMALK0DAMauAwBqsAMABLIDAJ6zAwA4tQMA3LYDAHa4AwAQugMAqrsDAE69AwDovgMAgsADABzCAwDAwwMAWsUDAPTGAwCOyAMAKMoDAMzLAwBmzQMAAM8DAJrQAwA+0gMA2NMDAHLVAwAM1wMAsNgDAEraAwDk2wMAft0DACLfAwC84AMAVuIDAPrjAwCU5QMALucDAMjoAwBs6gMABuwDAKDtAwA67wMA3vADAHjyAwAc9AMAwPUDAFr3AwD0+AMAjvoDADL8AwDM/QMAZv8DAAABBACkAgQAPgQEANgFBAByBwQADAkEALAKBABKDAQA5A0EAH4PBAAiEQQAvBIEAFYUBADwFQQAlBcEAC4ZBADIGgQAYhwEAAYeBACgHwQAOiEEAN4iBAB4JAQAEiYEAKwnBABQKQQA6ioEAIQsBAAeLgQAwi8EAFwxBAD2MgQAkDQEACo2BADONwQAaDkEAAI7BACmPAQAQD4EANo/BAB0QQQADkMEALJEBABMRgQA5kcEAIBJBAAkSwQAvkwEAFhOBADyTwQAllEEADBTBADKVAQAZFYEAAhYBACiWQQAPFsEANZcBAB6XgQAFGAEAK5hBABSYwQA7GQEAIZmBAAgaAQAxGkEAF5rBAD4bAQAkm4EACxwBADQcQQAanMEAAR1BACedgQAOHgEANx5BAB2ewQAEH0EALR+BABOgAQA6IEEAIKDBAAmhQQAwIYEAFqIBAD0iQQAmIsEADKNBADMjgQAcJAEAAqSBACkkwQAPpUEAOKWBAB8mAQAFpoEALCbBABKnQQA7p4EAIigBAAiogQAvKMEAGClBAD6pgQAlKgEAC6qBADIqwQAbK0EAAavBACgsAQARLIEAN6zBAB4tQQAErcEALa4BABQugQA6rsEAIS9BAAovwQAwsAEAFzCBAD2wwQAmsUEADTHBADOyAQAcsoEAAzMBACmzQQAQM8EANrQBAB+0gQAGNQEALLVBABM1wQA8NgEAIraBAAk3AQAvt0EAFjfBAD84AQAluIEADDkBADK5QQAbucEAAjpBACi6gQARuwEAODtBAB67wQAFPEEALjyBABS9AQA7PUEAIb3BAAq+QQAxPoEAF78BAD4/QQAnP8EADYBBQDQAgUAagQFAA4GBQCoBwUAQgkFANwKBQCADAUAGg4FALQPBQBOEQUA8hIFAIwUBQAmFgUAwBcFAGQZBQD+GgUAmBwFADIeBQDWHwUAcCEFAAojBQCkJAUAPiYFAOInBQB8KQUAFisFALAsBQBULgUA7i8FAIgxBQAsMwUAxjQFAGA2BQD6NwUAnjkFADg7BQDSPAUAbD4FABBABQCqQQUAREMFAN5EBQCCRgUAHEgFALZJBQBQSwUA9EwFAI5OBQAoUAUAwlEFAGZTBQAAVQUAmlYFADRYBQDYWQUAclsFAAxdBQCmXgUAQGAFAORhBQB+YwUAGGUFALJmBQBWaAUA8GkFAIprBQAkbQUAyG4FAGJwBQD8cQUAoHMFADp1BQDUdgUAbngFABJ6BQCsewUARn0FAOB+BQCEgAUAHoIFALiDBQBShQUA9oYFAJCIBQAqigUAxIsFAF6NBQACjwUAnJAFADaSBQDQkwUAdJUFAA6XBQComAUAQpoFAOabBQCAnQUAGp8FALSgBQBYogUA8qMFAIylBQAwpwUAyqgFAGSqBQD+qwUAoq0FADyvBQDWsAUAcLIFABS0BQCutQUASLcFAOK4BQB8ugUAILwFALq9BQBUvwUA7sAFAJLCBQAsxAUAxsUFAGDHBQAEyQUAnsoFADjMBQDSzQUAds8FABDRBQCq0gUARNQFAOjVBQCC1wUAHNkFAMDaBQBa3AUA9N0FAI7fBQAy4QUAzOIFAGbkBQAA5gUAmucFAD7pBQDY6gUAcuwFAAzuBQCw7wUASvEFAOTyBQB+9AUAGPYFALz3BQBW+QUA8PoFAJT8BQAu/gUAyP8FAGIBBgAGAwYAoAQGADoGBgDUBwYAeAkGABILBgCsDAYAUA4GAOoPBgCEEQYAHhMGAMIUBgBcFgYA9hcGAJAZBgAqGwYAzhwGAGgeBgACIAYAnCEGAEAjBgDaJAYAdCYGABgoBgCyKQYATCsGAOYsBgCALgYAJDAGAL4xBgBYMwYA8jQGAJY2BgAwOAYAyjkGAGQ7BgD+PAYAoj4GADxABgDWQQYAcEMGABRFBgCuRgYASEgGAOxJBgCGSwYAIE0GALpOBgBeUAYA+FEGAJJTBgAsVQYA0FYGAGpYBgAEWgYAnlsGAEJdBgDcXgYAdmAGABBiBgC0YwYATmUGAOhmBgCCaAYAJmoGAMBrBgBabQYA9G4GAJhwBgAycgYAzHMGAGZ1BgAAdwYApHgGAD56BgDYewYAcn0GABZ/BgCwgAYASoIGAO6DBgCIhQYAIocGALyIBgBgigYA+osGAJSNBgAujwYA0pAGAGySBgAGlAYAoJUGAESXBgDemAYAeJoGABKcBgC2nQYAUJ8GAOqgBgCEogYAHqQGAMKlBgBcpwYA9qgGAJCqBgA0rAYAzq0GAGivBgACsQYAprIGAEC0BgDatQYAfrcGABi5BgCyugYATLwGAPC9BgCKvwYAJMEGAL7CBgBixAYA/MUGAJbHBgAwyQYA1MoGAG7MBgAIzgYAos8GAEbRBgDg0gYAetQGABTWBgCu1wYAUtkGAOzaBgCG3AYAIN4GAMTfBgBe4QYA+OIGAJLkBgA25gYA0OcGAGrpBgAO6wYAqOwGAELuBgDc7wYAgPEGABrzBgC09AYATvYGAPL3BgCM+QYAJvsGAMD8BgBa/gYA/v8GAJgBBwAyAwcAzAQHAHAGBwAKCAcApAkHAD4LBwDiDAcAfA4HABYQBwCwEQcAVBMHAO4UBwCIFgcALBgHAMYZBwBgGwcA+hwHAJ4eBwA4IAcA0iEHAGwjBwAQJQcAqiYHAEQoBwDeKQcAeCsHABwtBwC2LgcAUDAHAOoxBwCOMwcAKDUHAMI2BwBmOAcAADoHAJo7BwA0PQcA2D4HAHJABwAMQgcApkMHAEpFBwDkRgcAfkgHABhKBwCySwcAVk0HAPBOBwCKUAcAJFIHAL5TBwBiVQcA/FYHAJZYBwA6WgcA1FsHAG5dBwAIXwcArGAHAEZiBwDgYwcAemUHAB5nBwC4aAcAUmoHAPZrBwCQbQcAKm8HAMRwBwBecgcAAnQHAJx1BwA2dwcA2ngHAHR6BwAOfAcAqH0HAEJ/BwDmgAcAgIIHABqEBwC0hQcAWIcHAPKIBwCMigcAJowHAMCNBwBkjwcA/pAHAJiSBwA8lAcA1pUHAHCXBwAKmQcArpoHAEicBwDinQcAfJ8HACChBwC6ogcAVKQHAO6lBwCSpwcALKkHAMaqBwBqrAcABK4HAJ6vBwA4sQcA0rIHAHa0BwAQtgcAqrcHAES5BwDougcAgrwHABy+BwC2vwcAUMEHAPTCBwCOxAcAKMYHAMLHBwBmyQcAAMsHAJrMBwA+zgcA2M8HAHLRBwAM0wcAsNQHAErWBwDk1wcAftkHACLbBwC83AcAVt4HAPrfBwCU4QcALuMHAMjkBwBi5gcABugHAKDpBwA66wcA1OwHAHjuBwAS8AcArPEHAEbzBwDg9AcAhPYHAB74BwC4+QcAUvsHAPb8BwCQ/gcAKgAIAM4BCABoAwgAAgUIAJwGCABACAgA2gkIAHQLCAAODQgAsg4IAEwQCADmEQgAgBMIACQVCAC+FggAWBgIAPIZCACWGwgAMB0IAMoeCABkIAgA/iEIAKIjCAA8JQgA1iYIAHAoCAAUKggArisIAEgtCADiLggAhjAIACAyCAC6MwgAVDUIAPg2CACSOAgALDoIAMY7CABqPQgABD8IAJ5ACABCQggA3EMIAHZFCAAQRwgAqkgIAE5KCADoSwgAgk0IABxPCADAUAgAWlIIAPRTCACOVQgAMlcIAMxYCABmWggAAFwIAKRdCAA+XwgA2GAIAHxiCAAWZAgAsGUIAEpnCADuaAgAiGoIACJsCAC8bQgAYG8IAPpwCACUcggALnQIAMh1CABsdwgABnkIAKB6CAA6fAgA3n0IAHh/CAASgQgArIIIAFCECADqhQgAhIcIAB6JCADCiggAXIwIAPaNCACQjwgANJEIAM6SCABolAgAApYIAKaXCABAmQgA2poIAH6cCAAYnggAsp8IAEyhCADwoggAiqQIACSmCAC+pwgAYqkIAPyqCACWrAgAMK4IAMqvCABusQgACLMIAKK0CAA8tggA4LcIAHq5CAAUuwgArrwIAFK+CADsvwgAhsEIACDDCADExAgAXsYIAPjHCACSyQgANssIANDMCABqzggADtAIAKjRCABC0wgA3NQIAHbWCAAa2AgAtNkIAE7bCADo3AgAjN4IACbgCADA4QgAWuMIAPTkCACY5ggAMugIAMzpCABw6wgACu0IAKTuCAA+8AgA4vEIAHzzCAAW9QgAsPYIAFT4CADu+QgAiPsIACz9CADG/ggAYAAJAPoBCQCeAwkAOAUJANIGCQBsCAkABgoJAKoLCQBEDQkA3g4JAHgQCQASEgkAthMJAFAVCQDqFgkAjhgJACgaCQDCGwkAXB0JAAAfCQCaIAkANCIJAM4jCQByJQkADCcJAKYoCQBKKgkA5CsJAH4tCQAYLwkAsjAJAFYyCQDwMwkAijUJACQ3CQDIOAkAYjoJAPw7CQCWPQkAMD8JANRACQBuQgkACEQJAKJFCQBGRwkA4EgJAHpKCQAUTAkAuE0JAFJPCQD2UAkAkFIJACpUCQDEVQkAXlcJAAJZCQCcWgkANlwJANBdCQBqXwkADmEJAKhiCQBCZAkA3GUJAIBnCQAaaQkAtGoJAE5sCQDybQkAjG8JACZxCQDKcgkAZHQJAP51CQCYdwkAPHkJANZ6CQBwfAkACn4JAK5/CQBIgQkA4oIJAHyECQAghgkAuocJAFSJCQDuigkAiIwJACyOCQDGjwkAYJEJAASTCQCelAkAOJYJANKXCQBsmQkAEJsJAKqcCQBEngkA3p8JAIKhCQAcowkAtqQJAFCmCQD0pwkAjqkJACirCQDCrAkAZq4JAACwCQCasQkAPrMJANi0CQBytgkADLgJALC5CQBKuwkA5LwJAH6+CQAiwAkAvMEJAFbDCQDwxAkAlMYJAC7ICQDIyQkAYssJAPzMCQCgzgkAOtAJANTRCQBu0wkAEtUJAKzWCQBG2AkA4NkJAITbCQAe3QkAuN4JAFLgCQD24QkAkOMJACrlCQDO5gkAaOgJAALqCQCc6wkAQO0JANruCQB08AkADvIJALLzCQBM9QkA5vYJAID4CQAk+gkAvvsJAFj9CQDy/gkAjAAKADACCgDKAwoAZAUKAP4GCgCiCAoAPAoKANYLCgBwDQoAFA8KAK4QCgBIEgoA4hMKAIYVCgAgFwoAuhgKAF4aCgD4GwoAkh0KACwfCgDQIAoAaiIKAAQkCgCeJQoAQicKANwoCgB2KgoAECwKAKotCgBOLwoA6DAKAIIyCgAcNAoAtjUKAFo3CgD0OAoAjjoKADI8CgDMPQoAZj8KAABBCgCkQgoAPkQKANhFCgByRwoAFkkKALBKCgBKTAoA7k0KAIhPCgAiUQoAvFIKAFZUCgD6VQoAlFcKAC5ZCgDSWgoAbFwKAAZeCgCgXwoAOmEKAN5iCgB4ZAoAEmYKALZnCgBQaQoA6moKAIRsCgAobgoAwm8KAFxxCgD2cgoAkHQKADR2CgDOdwoAaHkKAAJ7CgCmfAoAQH4KANp/CgB0gQoADoMKALKECgBMhgoA5ocKAIqJCgAkiwoAvowKAFiOCgD8jwoAlpEKADCTCgDKlAoAbpYKAAiYCgCimQoARpsKAOCcCgB6ngoAFKAKAK6hCgBSowoA7KQKAIamCgAgqAoAxKkKAF6rCgD4rAoAkq4KADawCgDQsQoAarMKAAS1CgCetgoAQrgKANy5CgB2uwoAEL0KALS+CgBOwAoA6MEKAIzDCgAmxQoAwMYKAFrICgD+yQoAmMsKADLNCgDMzgoAcNAKAArSCgCk0woAPtUKAOLWCgB82AoAFtoKALDbCgBU3QoA7t4KAIjgCgAi4goAxuMKAGDlCgD65goAlOgKAC7qCgDS6woAbO0KAAbvCgCg8AoARPIKAN7zCgB49QoAEvcKALb4CgBQ+goA6vsKAI79CgAo/woAwgALAFwCCwAABAsAmgULADQHCwDOCAsAcgoLAAwMCwCmDQsAQA8LAOQQCwB+EgsAGBQLALIVCwBMFwsA8BgLAIoaCwAkHAsAvh0LAGIfCwD8IAsAliILADAkCwDUJQsAbicLAAgpCwCiKgsARiwLAOAtCwB6LwsAHjELALgyCwBSNAsA7DULAJA3CwAqOQsAxDoLAF48CwACPgsAnD8LADZBCwDQQgsAakQLAA5GCwCoRwsAQkkLANxKCwCATAsAGk4LALRPCwBOUQsA8lILAIxUCwAmVgsAwFcLAGRZCwD+WgsAmFwLADJeCwDWXwsAcGELAApjCwCuZAsASGYLAOJnCwB8aQsAIGsLALpsCwBUbgsA7m8LAJJxCwAscwsAxnQLAGB2CwD6dwsAnnkLADh7CwDSfAsAbH4LABCACwCqgQsARIMLAOiECwCChgsAHIgLALaJCwBaiwsA9IwLAI6OCwAokAsAwpELAGaTCwAAlQsAmpYLADSYCwDYmQsAcpsLAAydCwCmngsASqALAOShCwB+owsAGKULALymCwBWqAsA8KkLAIqrCwAurQsAyK4LAGKwCwD8sQsAoLMLADq1CwDUtgsAbrgLABK6CwCsuwsARr0LAOC+CwCEwAsAHsILALjDCwBcxQsA9sYLAJDICwAqygsAzssLAGjNCwACzwsAnNALADbSCwDa0wsAdNULAA7XCwCo2AsAQtoLAObbCwCA3QsAGt8LALTgCwBY4gsA8uMLAIzlCwAw5wsAyugLAGTqCwD+6wsAou0LADzvCwDW8AsAcPILABT0CwCu9QsASPcLAOz4CwCG+gsAIPwLALr9CwBU/wsA+AAMAJICDAAsBAwAxgUMAGoHDAAECQwAngoMADgMDADSDQwAdg8MABARDACqEgwARBQMAOgVDACCFwwAHBkMAMAaDABaHAwA9B0MAI4fDAAyIQwAzCIMAGYkDAAAJgwApCcMAD4pDADYKgwAfCwMABYuDACwLwwASjEMAOQyDACINAwAIjYMALw3DABWOQwA8DoMAJQ8DAAuPgwAyD8MAGJBDAAGQwwAoEQMADpGDADURwwAeEkMABJLDACsTAwAUE4MAOpPDACEUQwAHlMMAMJUDABcVgwA9lcMAJBZDAA0WwwAzlwMAGheDAACYAwApmEMAEBjDADaZAwAdGYMAA5oDACyaQwATGsMAOZsDACAbgwAJHAMAL5xDABYcwwA8nQMAJZ2DAAweAwAynkMAG57DAAIfQwAon4MADyADADWgQwAeoMMABSFDACuhgwASIgMAOyJDACGiwwAII0MALqODABekAwA+JEMAJKTDAAslQwA0JYMAGqYDAAEmgwAnpsMAEKdDADcngwAdqAMABqiDAC0owwATqUMAOimDACMqAwAJqoMAMCrDABarQwA/q4MAJiwDAAysgwAzLMMAGa1DAAKtwwApLgMAD66DADYuwwAfL0MABa/DACwwAwASsIMAO7DDACIxQwAIscMALzIDABgygwA+ssMAJTNDAAuzwwA0tAMAGzSDAAG1AwAoNUMAETXDADe2AwAeNoMABzcDAC23QwAUN8MAOrgDACO4gwAKOQMAMLlDABc5wwAAOkMAJrqDAA07AwAzu0MAHLvDAAM8QwApvIMAED0DADa9QwAfvcMABj5DACy+gwATPwMAPD9DACK/wwAJAENAL4CDQBiBA0A/AUNAJYHDQAwCQ0A1AoNAG4MDQAIDg0Aog8NAEYRDQDgEg0AehQNAB4WDQC4Fw0AUhkNAOwaDQCQHA0AKh4NAMQfDQBeIQ0A+CINAJwkDQA2Jg0A0CcNAGopDQAEKw0AqCwNAEIuDQDcLw0AgDENABozDQC0NA0ATjYNAPI3DQCMOQ0AJjsNAMA8DQBkPg0A/j8NAJhBDQAyQw0A1kQNAHBGDQAKSA0ArkkNAEhLDQDiTA0AfE4NABZQDQC6UQ0AVFMNAO5UDQCIVg0ALFgNAMZZDQBgWw0A+lwNAJReDQA4YA0A0mENAGxjDQAQZQ0AqmYNAERoDQDeaQ0AgmsNABxtDQC2bg0AUHANAPRxDQCOcw0AKHUNAMJ2DQBmeA0AAHoNAJp7DQA+fQ0A2H4NAHKADQAMgg0ApoMNAEqFDQDkhg0AfogNABiKDQC8iw0AVo0NAPCODQCKkA0ALpINAMiTDQBilQ0A/JYNAKCYDQA6mg0A1JsNAG6dDQASnw0ArKANAEaiDQDgow0AhKUNAB6nDQC4qA0AUqoNAOyrDQCQrQ0AKq8NAMSwDQBesg0AArQNAJy1DQA2tw0A2rgNAHS6DQAOvA0AqL0NAEy/DQDmwA0AgMINABrEDQC+xQ0AWMcNAPLIDQCMyg0AMMwNAMrNDQBkzw0A/tANAKLSDQA81A0A1tUNAHDXDQAK2Q0ArtoNAEjcDQDi3Q0Aht8NACDhDQC64g0AVOQNAO7lDQCS5w0ALOkNAMbqDQBg7A0ABO4NAJ7vDQA48Q0A0vINAHb0DQAQ9g0AqvcNAET5DQDo+g0AgvwNABz+DQDA/w0AWgEOAPQCDgCOBA4AMgYOAMwHDgBmCQ4AAAsOAKQMDgA+Dg4A2A8OAHIRDgAMEw4AsBQOAEoWDgDkFw4AfhkOACIbDgC8HA4AVh4OAPAfDgCUIQ4ALiMOAMgkDgBiJg4ABigOAKApDgA6Kw4A3iwOAHguDgASMA4ArDEOAFAzDgDqNA4AhDYOAB44DgDCOQ4AXDsOAPY8DgCQPg4AKkAOAM5BDgBoQw4AAkUOAJxGDgBASA4A2kkOAHRLDgAOTQ4Ask4OAExQDgDmUQ4AgFMOACRVDgC+Vg4AWFgOAPxZDgCWWw4AMF0OAMpeDgBuYA4ACGIOAKJjDgA8ZQ4A4GYOAHpoDgAUag4ArmsOAEhtDgDsbg4AhnAOACByDgC6cw4AXnUOAPh2DgCSeA4ALHoOANB7DgBqfQ4ABH8OAJ6ADgBCgg4A3IMOAHaFDgAQhw4AtIgOAE6KDgDoiw4Ago0OACaPDgDAkA4AWpIOAP6TDgCYlQ4AMpcOAMyYDgBwmg4ACpwOAKSdDgA+nw4A2KAOAHyiDgAWpA4AsKUOAEqnDgDuqA4AiKoOACKsDgC8rQ4AYK8OAPqwDgCUsg4AOLQOANK1DgBstw4ABrkOAKq6DgBEvA4A3r0OAHi/DgASwQ4AtsIOAFDEDgDqxQ4AhMcOAB7JDgDCyg4AXMwOAPbNDgCQzw4ANNEOAM7SDgBo1A4ADNYOAKbXDgBA2Q4A2toOAH7cDgAY3g4Ast8OAEzhDgDw4g4AiuQOACTmDgDI5w4AYukOAPzqDgCW7A4AMO4OANTvDgBu8Q4ACPMOAKz0DgBG9g4A4PcOAHr5DgAU+w4AuPwOAFL+DgDs/w4AhgEPACoDDwDEBA8AXgYPAPgHDwCSCQ8ANgsPANAMDwBqDg8ABBAPAKgRDwBCEw8A3BQPAIAWDwAaGA8AtBkPAE4bDwDyHA8AjB4PACYgDwDAIQ8AZCMPAP4kDwCYJg8AMigPANYpDwBwKw8ACi0PAKQuDwBIMA8A4jEPAHwzDwAWNQ8AujYPAFQ4DwDuOQ8AiDsPACI9DwDGPg8AYEAPAPpBDwCUQw8AOEUPANJGDwBsSA8ABkoPAKpLDwBETQ8A3k4PAHhQDwAcUg8AtlMPAFBVDwD0Vg8AjlgPAChaDwDCWw8AZl0PAABfDwCaYA8ANGIPANhjDwByZQ8ADGcPAKZoDwBKag8A5GsPAH5tDwAYbw8AsnAPAFZyDwDwcw8AinUPACR3DwDIeA8AYnoPAPx7DwCWfQ8AOn8PANSADwBugg8ACIQPAKyFDwBGhw8A4IgPAISKDwAejA8AuI0PAFKPDwD2kA8AkJIPACqUDwDElQ8AaJcPAAKZDwCcmg8ANpwPANCdDwB0nw8ADqEPAKiiDwBCpA8A5qUPAICnDwAaqQ8AtKoPAFisDwDyrQ8AjK8PACaxDwDKsg8AZLQPAP61DwCYtw8APLkPANa6DwBwvA8ACr4PAK6/DwBIwQ8A4sIPAHzEDwAgxg8AuscPAFTJDwDuyg8AkswPACzODwDGzw8AYNEPAATTDwCe1A8AONYPANzXDwB22Q8AENsPAKrcDwBO3g8A6N8PAILhDwAc4w8AtuQPAFrmDwD05w8AjukPACjrDwDM7A8AZu4PAADwDwCa8Q8ANPMPANj0DwBy9g8ADPgPALD5DwBK+w8A5PwPAH7+DwAiABAAvAEQAFYDEADwBBAAlAYQAC4IEADICRAAYgsQAAYNEACgDhAAOhAQANQREAB4ExAAEhUQAKwWEABQGBAA6hkQAIQbEAAeHRAAwh4QAFwgEAD2IRAAkCMQAColEADOJhAAaCgQAAIqEACcKxAANi0QANouEAB0MBAADjIQAKgzEABMNRAA5jYQAIA4EAAkOhAAvjsQAFg9EADyPhAAlkAQADBCEADKQxAAZEUQAAhHEACiSBAAPEoQAOBLEAB6TRAAFE8QAK5QEABIUhAA7FMQAIZVEAAgVxAAulgQAF5aEAD4WxAAkl0QACxfEADGYBAAamIQAARkEACeZRAAOGcQANxoEAB2ahAAEGwQALRtEABObxAA6HAQAIJyEAAmdBAAwHUQAFp3EAD0eBAAmHoQADJ8EADMfRAAcH8QAAqBEACkghAAPoQQANiFEAB8hxAAFokQALCKEABKjBAA7o0QAIiPEAAikRAAvJIQAFaUEAD6lRAAlJcQAC6ZEADImhAAbJwQAAaeEACgnxAARKEQAN6iEAB4pBAAEqYQALanEABQqRAA6qoQAISsEAAorhAAwq8QAFyxEAD2shAAmrQQADS2EADOtxAAaLkQAAK7EACmvBAAQL4QANq/EAB0wRAAGMMQALLEEABMxhAA5scQAIrJEAAkyxAAvswQAGLOEAD8zxAAltEQADDTEADU1BAAbtYQAAjYEACi2RAAPNsQAODcEAB63hAAFOAQAK7hEABS4xAA7OQQAIbmEAAg6BAAxOkQAF7rEAD47BAAnO4QADbwEADQ8RAAavMQAA71EACo9hAAQvgQANz5EACA+xAAGv0QALT+EABOABEA8gERAIwDEQAmBREAwAYRAFoIEQD+CREAmAsRADINEQDMDhEAcBARAAoSEQCkExEAPhURAOIWEQB8GBEAFhoRALAbEQBUHREA7h4RAIggEQAiIhEAxiMRAGAlEQD6JhEAlCgRADgqEQDSKxEAbC0RABAvEQCqMBEARDIRAN4zEQCCNREAHDcRALY4EQBQOhEA9DsRAI49EQAoPxEAwkARAFxCEQAARBEAmkURADRHEQDOSBEAckoRAAxMEQCmTREAQE8RAORQEQB+UhEAGFQRALJVEQBWVxEA8FgRAIpaEQAkXBEAyF0RAGJfEQD8YBEAoGIRADpkEQDUZREAbmcRABJpEQCsahEARmwRAOBtEQB6bxEAHnERALhyEQBSdBEA7HURAJB3EQAqeREAxHoRAF58EQD4fREAnH8RADaBEQDQghEAdIQRAA6GEQCohxEAQokRAOaKEQCAjBEAGo4RAL6PEQBYkREA8pIRAIyUEQAwlhEAypcRAGSZEQD+mhEAmJwRADyeEQDWnxEAcKERAAqjEQCkpBEASKYRAOKnEQB8qREAFqsRALqsEQBUrhEA7q8RAJKxEQAssxEAxrQRAGC2EQAEuBEAnrkRADi7EQDcvBEAdr4RABDAEQCqwREARMMRAOjEEQCCxhEAHMgRALbJEQBayxEA9MwRAI7OEQAo0BEAwtERAGbTEQAA1REAmtYRADTYEQDY2REActsRAAzdEQCm3hEASuARAOThEQCI4xEAIuURALzmEQBW6BEA8OkRAJTrEQAu7REAyO4RAGLwEQD88REAoPMRADr1EQDU9hEAbvgRABL6EQCs+xEARv0RAOr+EQCEABIAHgISALgDEgBcBRIA9gYSAJAIEgAqChIAzgsSAGgNEgACDxIAnBASAEASEgDaExIAdBUSAA4XEgCyGBIATBoSAOYbEgCAHRIAGh8SAL4gEgBYIhIA8iMSAJYlEgAwJxIAyigSAGQqEgD+KxIAoi0SADwvEgDWMBIAcDISABQ0EgCuNRIASDcSAOI4EgCGOhIAIDwSALo9EgBePxIA+EASAJJCEgAsRBIA0EUSAGpHEgAESRIAnkoSAEJMEgDcTRIAdk8SABBREgC0UhIATlQSAOhVEgCCVxIAHFkSAMBaEgBaXBIA9F0SAI5fEgAyYRIAzGISAGZkEgAAZhIApGcSAD5pEgDYahIAcmwSABZuEgCwbxIASnESAO5yEgCIdBIAInYSALx3EgBgeRIA+noSAJR8EgAufhIA0n8SAGyBEgAGgxIAoIQSAESGEgDehxIAeIkSABKLEgCsjBIAUI4SAOqPEgCEkRIAHpMSAMKUEgBclhIA9pcSAJCZEgA0mxIAzpwSAGieEgACoBIApqESAECjEgDapBIAfqYSABioEgCyqRIATKsSAPCsEgCKrhIAJLASAL6xEgBisxIA/LQSAJa2EgAwuBIAyrkSAG67EgAIvRIAor4SADzAEgDgwRIAesMSABTFEgCuxhIAUsgSAOzJEgCGyxIAIM0SAMTOEgBe0BIA+NESAJLTEgA21RIA0NYSAGrYEgAO2hIAqNsSAELdEgDc3hIAgOASABriEgC04xIATuUSAOjmEgCM6BIAMOoSAMDrEgBa7RIA/u4SAJjwEgAy8hIAzPMSAHD1EgAK9xIApPgSAD76EgDi+xIAfP0SABb/EgC6ABMAVAITAO4DEwCIBRMAIgcTAMYIEwBgChMA+gsTAJQNEwA4DxMA0hATAGwSEwAGFBMAoBUTAEQXEwDeGBMAeBoTABwcEwC2HRMAUB8TAOogEwCOIhMAKCQTAMIlEwBmJxMAACkTAJoqEwA0LBMA2C0TAHIvEwAMMRMApjITAEA0EwDkNRMAfjcTABg5EwC8OhMAVjwTAPA9EwCKPxMAJEETAMhCEwBiRBMA/EUTAJZHEwA6SRMA1EoTAG5MEwAIThMAok8TAEZREwDgUhMAelQTABRWEwC4VxMAUlkTAOxaEwCQXBMAKl4TAMRfEwBeYRMAAmMTAJxkEwA2ZhMA0GcTAHRpEwAOaxMAqGwTAExuEwDmbxMAgHETABpzEwC0dBMAWHYTAPJ3EwCMeRMAJnsTAMB8EwBkfhMA/n8TAJiBEwAygxMA1oQTAHCGEwAKiBMApIkTAEiLEwDijBMAfI4TACCQEwC6kRMAVJMTAO6UEwCSlhMALJgTAMaZEwBgmxMABJ0TAJ6eEwA4oBMA0qETAHajEwAQpRMAqqYTAESoEwDeqRMAgqsTABytEwC2rhMAULATAPSxEwCOsxMAKLUTAMK2EwBmuBMAALoTAJq7EwA+vRMA2L4TAHLAEwAMwhMAsMMTAErFEwDkxhMAfsgTACLKEwC8yxMAVs0TAPDOEwCU0BMALtITAMjTEwBi1RMA/NYTAKDYEwA62hMA1NsTAG7dEwAS3xMArOATAEbiEwDg4xMAhOUTAB7nEwC46BMAUuoTAPbrEwCQ7RMAKu8TAM7wEwBo8hMAAvQTAJz1EwBA9xMA2vgTAHT6EwAO/BMAsv0TAEz/EwDmABQAgAIUACQEFAC+BRQAWAcUAPIIFACWChQAMAwUAMoNFABkDxQACBEUAKISFAA8FBQA1hUUAHoXFAAUGRQArhoUAEgcFADiHRQAhh8UACAhFAC6IhQAVCQUAO4lFACSJxQALCkUAMYqFABqLBQABC4UAJ4vFAA4MRQA3DIUAHY0FAAQNhQAtDcUAE45FADoOhQAgjwUACY+FADAPxQAWkEUAPRCFACORBQAMkYUAMxHFABmSRQACksUAKRMFAA+ThQA2E8UAHJRFAAWUxQAsFQUAEpWFADkVxQAflkUACJbFAC8XBQAVl4UAPpfFACUYRQALmMUAMhkFABsZhQABmgUAKBpFAA6axQA3mwUAHhuFAAScBQAtnEUAFBzFADqdBQAhHYUAB54FADCeRQAXHsUAPZ8FACQfhQANIAUAM6BFABogxQAAoUUAJyGFABAiBQA2okUAHSLFAAOjRQAso4UAEyQFADmkRQAipMUACSVFAC+lhQAWJgUAPyZFACWmxQAMJ0UAMqeFABuoBQACKIUAKKjFABGpRQA4KYUAHqoFAAUqhQArqsUAFKtFADsrhQAhrAUACCyFAC6sxQAXrUUAPi2FACSuBQALLoUANC7FABqvRQABL8UAJ7AFABCwhQA3MMUAHbFFAAaxxQAtMgUAE7KFADoyxQAjM0UACbPFADA0BQAWtIUAP7TFACY1RQAMtcUAMzYFABw2hQACtwUAKTdFAA+3xQA4uAUAHziFAAW5BQAsOUUAErnFADu6BQAiOoUACLsFAC87RQAYO8UAPrwFACU8hQAOPQUANL1FABs9xQABvkUAKr6FABE/BQA3v0UAHj/FAAcARUAtgIVAFAEFQDqBRUAjgcVACgJFQDCChUAXAwVAAAOFQCaDxUANBEVAM4SFQByFBUADBYVAKYXFQBAGRUA5BoVAH4cFQAYHhUAsh8VAFYhFQDwIhUAiiQVACQmFQDIJxUAYikVAPwqFQCWLBUAOi4VANQvFQBuMRUACDMVAKI0FQBGNhUA4DcVAHo5FQAUOxUAuDwVAFI+FQDsPxUAhkEVACpDFQDERBUAXkYVAPhHFQCcSRUANksVANBMFQBqThUADlAVAKhRFQBCUxUA5lQVAIBWFQAaWBUAtFkVAFhbFQDyXBUAjF4VACZgFQDKYRUAZGMVAP5kFQCYZhUAPGgVANZpFQBwaxUACm0VAKRuFQBIcBUA4nEVAHxzFQAWdRUAunYVAFR4FQDueRUAiHsVACx9FQDGfhUAYIAVAPqBFQCegxUAOIUVANKGFQBsiBUAEIoVAKqLFQBEjRUA3o4VAIKQFQAckhUAtpMVAFqVFQD0lhUAjpgVACiaFQDMmxUAZp0VAACfFQCaoBUANKIVANijFQBypRUADKcVAKaoFQBKqhUA5KsVAH6tFQAYrxUAsrAVAFayFQDwsxUAirUVAC63FQDIuBUAYroVAPy7FQCgvRUAOr8VANTAFQBuwhUAEsQVAKzFFQBGxxUA6sgVAITKFQAezBUAuM0VAFzPFQD20BUAkNIVACrUFQDE1RUAaNcVAALZFQCc2hUANtwVANrdFQB03xUADuEVAKjiFQBC5BUA5uUVAIDnFQAa6RUAvuoVAFjsFQDy7RUAjO8VADDxFQDK8hUAZPQVAP71FQCi9xUAPPkVANb6FQB6/BUAFP4VAK7/FQBIARYA7AIWAIYEFgAgBhYAugcWAFQJFgD4ChYAkgwWACwOFgDGDxYAYBEWAAQTFgCeFBYAOBYWANIXFgB2GRYAEBsWAKocFgBOHhYA6B8WAIIhFgAcIxYAtiQWAFomFgD0JxYAjikWADIrFgDMLBYAZi4WAAAwFgCaMRYAPjMWANg0FgByNhYADDgWALA5FgBKOxYA5DwWAIg+FgAiQBYAvEEWAFZDFgD6RBYAlEYWAC5IFgDISRYAbEsWAAZNFgCgThYAOlAWAN5RFgB4UxYAElUWAKxWFgBQWBYA6lkWAIRbFgAeXRYAuF4WAFxgFgD2YRYAkGMWACplFgDOZhYAaGgWAAJqFgCcaxYAQG0WANpuFgB0cBYADnIWALJzFgBMdRYA5nYWAIB4FgAkehYAvnsWAFh9FgD8fhYAloAWADCCFgDKgxYAboUWAAiHFgCiiBYAPIoWAOCLFgB6jRYAFI8WAK6QFgBSkhYA7JMWAIaVFgAglxYAupgWAF6aFgD4mxYAkp0WACyfFgDQoBYAaqIWAASkFgCepRYAQqcWANyoFgB2qhYAEKwWALStFgBOrxYA6LAWAIyyFgAmtBYAwLUWAFq3FgD+uBYAmLoWADK8FgDMvRYAcL8WAArBFgCkwhYAPsQWAOLFFgB8xxYAFskWALDKFgBKzBYA7s0WAIjPFgAi0RYAvNIWAGDUFgD61RYAlNcWAC7ZFgDS2hYAbNwWAAbeFgCg3xYAROEWAN7iFgB45BYAHOYWALbnFgBQ6RYA6uoWAI7sFgAo7hYAwu8WAFzxFgAA8xYAmvQWADT2FgDO9xYAaPkWAAz7FgCm/BYAQP4WANr/FgB0ARcAGAMXALIEFwBMBhcA8AcXAIoJFwAkCxcAvgwXAGIOFwD8DxcAlhEXADATFwDUFBcAbhYXAAgYFwCsGRcARhsXAOAcFwB6HhcAHiAXALghFwBSIxcA7CQXAIYmFwAqKBcAxCkXAF4rFwD4LBcAnC4XADYwFwDQMRcAajMXAA41FwCoNhcAQjgXANw5FwCAOxcAGj0XALQ+FwBYQBcA8kEXAIxDFwAmRRcAykYXAGRIFwD+SRcAmEsXADJNFwDWThcAcFAXAApSFwCkUxcAPlUXAOJWFwB8WBcAFloXALBbFwBUXRcA7l4XAIhgFwAsYhcAxmMXAGBlFwD6ZhcAnmgXADhqFwDSaxcAbG0XABBvFwCqcBcARHIXAOhzFwCCdRcAHHcXALZ4FwBQehcA9HsXAI59FwAofxcAzIAXAGaCFwAAhBcAmoUXADSHFwDYiBcAcooXAAyMFwCmjRcASo8XAOSQFwB+khcAGJQXALKVFwBWlxcA8JgXAIqaFwAunBcAyJ0XAGKfFwD8oBcAoKIXADqkFwDUpRcAbqcXABKpFwCsqhcARqwXAOCtFwCErxcAHrEXALiyFwBStBcA9rUXAJC3FwAquRcAxLoXAGi8FwACvhcAnL8XADbBFwDQwhcAdMQXAA7GFwCoxxcAQskXAObKFwCAzBcAGs4XALTPFwBY0RcA8tIXAIzUFwAw1hcAytcXAGTZFwD+2hcAotwXADzeFwDW3xcAcOEXABTjFwCu5BcASOYXAOLnFwCG6RcAIOsXALrsFwBU7hcA7u8XAJLxFwAs8xcAxvQXAGD2FwAE+BcAnvkXADj7FwDS/BcAdv4XABAAGACqARgATgMYAOgEGACCBhgAHAgYAMAJGABaCxgA9AwYAI4OGAAyEBgAzBEYAGYTGAAAFRgApBYYAD4YGADYGRgAchsYAAwdGACwHhgASiAYAOQhGAB+IxgAIiUYALwmGABWKBgA8CkYAJQrGAAuLRgAyC4YAGIwGAAGMhgAoDMYADo1GADeNhgAeDgYABI6GACsOxgAUD0YAOo+GACEQBgAHkIYAMJDGABcRRgAAEcYAJpIGAA+ShgA2EsYAHJNGAAMTxgAsFAYAEpSGADkUxgAflUYACJXGAC8WBgAVloYAPBbGACUXRgALl8YAMhgGABiYhgABmQYAKBlGAA6ZxgA3mgYAHhqGAASbBgArG0YAFBvGADqcBgAhHIYAB50GAC4dRgAXHcYAPZ4GACQehgAKnwYAM59GABofxgAAoEYAJyCGAA2hBgA2oUYAHSHGAAOiRgAsooYAEyMGADmjRgAgI8YACSRGAC+khgAWJQYAPKVGACWlxgAMJkYAMqaGABknBgACJ4YAKKfGAA8oRgA1qIYAHqkGAAUphgArqcYAFKpGADsqhgAhqwYACCuGADErxgAXrEYAPiyGACStBgALLYYANC3GABquRgABLsYAJ68GABCvhgA3L8YAHbBGAAQwxgAqsQYAE7GGADoxxgAgskYACbLGADAzBgAWs4YAPTPGACY0RgAMtMYAMzUGABm1hgACtgYAKTZGAA+2xgA4twYAHzeGAAW4BgAsOEYAErjGADu5BgAiOYYACLoGAC86RgAYOsYAPrsGACU7hgALvAYAMjxGABs8xgABvUYAKD2GABE+BgA3vkYAHj7GAAS/RgAtv4YAFAAGQDqARkAhAMZACgFGQDCBhkAXAgZAAAKGQCaCxkANA0ZAM4OGQBoEBkADBIZAKYTGQBAFRkA2hYZAH4YGQAYGhkAshsZAEwdGQDwHhkAiiAZACQiGQC+IxkAWCUZAPwmGQCWKBkAMCoZAMorGQBuLRkACC8ZAKIwGQBGMhkA4DMZAHo1GQAUNxkAuDgZAFI6GQDsOxkAhj0ZACo/GQDEQBkAXkIZAPhDGQCcRRkANkcZANBIGQBqShkABEwZAKhNGQBCTxkA3FAZAHZSGQAaVBkAtFUZAE5XGQDoWBkAjFoZACZcGQDAXRkAWl8ZAP5gGQCYYhkAMmQZANZlGQBwZxkACmkZAKRqGQA+bBkA4m0ZAHxvGQAWcRkAsHIZAFR0GQDudRkAiHcZACJ5GQDGehkAYHwZAPp9GQCefxkAOIEZANKCGQBshBkAEIYZAKqHGQBEiRkA3ooZAIKMGQAcjhkAto8ZAFCRGQDqkhkAjpQZACiWGQDClxkAXJkZAACbGQCanBkANJ4ZAM6fGQByoRkADKMZAKakGQBAphkA5KcZAH6pGQAYqxkAsqwZAFauGQDwrxkAirEZACSzGQDItBkAYrYZAPy3GQCguRkAOrsZANS8GQBuvhkAEsAZAKzBGQBGwxkA4MQZAITGGQAeyBkAuMkZAFLLGQDszBkAkM4ZACrQGQDE0RkAXtMZAALVGQCc1hkANtgZANDZGQB02xkADt0ZAKjeGQBC4BkA5uEZAIDjGQAa5RkAtOYZAFjoGQDy6RkAjOsZADDtGQDK7hkAZPAZAP7xGQCi8xkAPPUZANb2GQBw+BkAFPoZAK77GQBI/RkA4v4ZAHwAGgAgAhoAugMaAFQFGgDuBhoAiAgaACwKGgDGCxoAYA0aAAQPGgCeEBoAOBIaANITGgB2FRoAEBcaAKoYGgBEGhoA6BsaAIIdGgAcHxoAwCAaAFoiGgD0IxoAjiUaADInGgDMKBoAZioaAAAsGgCaLRoAPi8aANgwGgByMhoADDQaAKY1GgBKNxoA5DgaAH46GgAiPBoAvD0aAFY/GgDwQBoAlEIaAC5EGgDIRRoAYkcaAAZJGgCgShoAOkwaANRNGgB4TxoAElEaAKxSGgBQVBoA6lUaAIRXGgAeWRoAuFoaAFxcGgD2XRoAkF8aACphGgDOYhoAaGQaAAJmGgCcZxoANmkaANpqGgB0bBoADm4aALJvGgBMcRoA5nIaAIB0GgAkdhoAvncaAFh5GgDyehoAlnwaADB+GgDKfxoAZIEaAP6CGgCihBoAPIYaANaHGgB6iRoAFIsaAK6MGgBIjhoA7I8aAIaRGgAgkxoAupQaAF6WGgD4lxoAkpkaACybGgDQnBoAap4aAASgGgCeoRoAQqMaANykGgB2phoAEKgaAKqpGgBOqxoA6KwaAIKuGgAcsBoAwLEaAFqzGgD0tBoAjrYaADK4GgDMuRoAZrsaAAC9GgCkvhoAPsAaANjBGgBywxoAFsUaALDGGgBKyBoA7skaAIjLGgAizRoAvM4aAGDQGgD60RoAlNMaAC7VGgDS1hoAbNgaAAbaGgCg2xoARN0aAN7eGgB44BoAEuIaAKzjGgBQ5RoA6uYaAIToGgAe6hoAwusaAFztGgD27hoAkPAaADTyGgDO8xoAaPUaAAL3GgCm+BoAQPoaANr7GgB+/RoAGP8aALIAGwBMAhsA8AMbAIoFGwAkBxsAvggbAGIKGwD8CxsAlg0bADAPGwDUEBsAbhIbAAgUGwCiFRsAPBcbAOAYGwB6GhsAFBwbAK4dGwBSHxsA7CAbAIYiGwAgJBsAxCUbAF4nGwD4KBsAkiobADYsGwDQLRsAai8bAA4xGwCoMhsAQjQbANw1GwCANxsAGjkbALQ6GwBOPBsA6D0bAIw/GwAmQRsAwEIbAFpEGwD+RRsAmEcbADJJGwDMShsAcEwbAApOGwCkTxsAPlEbAOJSGwB8VBsAFlYbALBXGwBUWRsA7lobAIhcGwAsXhsAxl8bAGBhGwD6YhsAnmQbADhmGwDSZxsAbGkbABBrGwCqbBsARG4bAN5vGwB4cRsAHHMbALZ0GwBQdhsA6ncbAI55GwAoexsAwnwbAFx+GwD2fxsAmoEbADSDGwDOhBsAcoYbAAyIGwCmiRsAQIsbAOSMGwB+jhsAGJAbALKRGwBMkxsA8JQbAIqWGwAkmBsAyJkbAGKbGwD8nBsAlp4bADqgGwDUoRsAbqMbAAilGwCsphsARqgbAOCpGwCEqxsAHq0bALiuGwBSsBsA9rEbAJCzGwAqtRsAxLYbAF64GwACuhsAnLsbADa9GwDQvhsAasAbAA7CGwCowxsAQsUbANzGGwCAyBsAGsobALTLGwBOzRsA8s4bAIzQGwAm0hsAwNMbAGTVGwD+1hsAmNgbADzaGwDW2xsAcN0bAArfGwCu4BsASOIbAOLjGwB85RsAIOcbALroGwBU6hsA+OsbAJLtGwAs7xsAxvAbAGDyGwAE9BsAnvUbADj3GwDS+BsAbPobABD8GwCq/RsARP8bAN4AHACCAhwAHAQcALYFHABaBxwA9AgcAI4KHAAoDBwAzA0cAGYPHAAAERwAmhIcAD4UHADYFRwAchccAAwZHACwGhwAShwcAOQdHAB+HxwAIiEcALwiHABWJBwA8CUcAIonHAAuKRwAyCocAGIsHAD8LRwAoC8cADoxHADUMhwAbjQcABI2HACsNxwARjkcAOo6HACEPBwAHj4cALg/HABcQRwA9kIcAJBEHAAqRhwAzkccAGhJHAACSxwAnEwcAEBOHADaTxwAdFEcAA5THACoVBwATFYcAOZXHACAWRwAGlscAL5cHABYXhwA8l8cAIxhHAAwYxwAymQcAGRmHAD+ZxwAomkcADxrHADWbBwAem4cABRwHACucRwASHMcAOx0HACGdhwAIHgcALp5HABeexwA+HwcAJJ+HAAsgBwA0IEcAGqDHAAEhRwAnoYcADiIHADciRwAdoscABCNHACqjhwATpAcAOiRHACCkxwAHJUcAMCWHABamBwA9JkcAJibHAAynRwAzJ4cAGagHAAAohwApKMcAD6lHADYphwAcqgcABaqHACwqxwASq0cAOSuHACIsBwAIrIcALyzHABWtRwA+rYcAJS4HAAuuhwA0rscAGy9HAAGvxwAoMAcAETCHADewxwAeMUcABLHHAC2yBwAUMocAOrLHACEzRwAHs8cAMLQHABc0hwA9tMcAJDVHAA01xwAztgcAGjaHAAC3BwApt0cAEDfHADa4BwAdOIcAA7kHACy5RwATOccAOboHACK6hwAJOwcAL7tHABY7xwA/PAcAJbyHAAw9BwAyvUcAG73HAAI+RwAovocAEb8HADg/RwAev8cABQBHQC4Ah0AUgQdAOwFHQCGBx0AIAkdAMQKHQBeDB0A+A0dAJIPHQA2ER0A0BIdAGoUHQAEFh0AnhcdAEIZHQDcGh0AdhwdABoeHQC0Hx0ATiEdAOgiHQCMJB0AJiYdAMAnHQBaKR0A/iodAJgsHQAyLh0AzC8dAHAxHQAKMx0ApDQdAEg2HQDiNx0AfDkdABY7HQCwPB0AVD4dAO4/HQCIQR0AIkMdAMZEHQBgRh0A+kcdAJRJHQAuSx0A0kwdAGxOHQAGUB0AoFEdAERTHQDeVB0AeFYdABxYHQC2WR0AUFsdAOpcHQCOXh0AKGAdAMJhHQBcYx0AAGUdAJpmHQA0aB0AzmkdAHJrHQAMbR0Apm4dAEBwHQDkcR0AfnMdABh1HQCydh0ATHgdAPB5HQCKex0AJH0dAL5+HQBigB0A/IEdAJaDHQAwhR0A1IYdAG6IHQAIih0ArIsdAEaNHQDgjh0AepAdAB6SHQC4kx0AUpUdAOyWHQCQmB0AKpodAMSbHQBenR0AAp8dAJygHQA2oh0A0KMdAHSlHQAOpx0AqKgdAEKqHQDmqx0AgK0dABqvHQC0sB0AWLIdAPKzHQCMtR0AJrcdAMq4HQBkuh0A/rsdAJi9HQA8vx0A1sAdAHDCHQAKxB0ApMUdAEjHHQDiyB0AfModABbMHQC6zR0AVM8dAO7QHQCI0h0ALNQdAMbVHQBg1x0ABNkdAJ7aHQA43B0A0t0dAHbfHQAQ4R0AquIdAETkHQDo5R0AgucdABzpHQC26h0AWuwdAPTtHQCO7x0AKPEdAMzyHQBm9B0AAPYdAJr3HQA++R0A2PodAHL8HQAM/h0Apv8dAEoBHgDkAh4AfgQeABgGHgC8Bx4AVgkeAPAKHgCKDB4ALg4eAMgPHgBiER4A/BIeAKAUHgA6Fh4A1BceAG4ZHgASGx4ArBweAEYeHgDqHx4AhCEeAB4jHgC4JB4AXCYeAPYnHgCQKR4AKiseAMQsHgBoLh4AAjAeAJwxHgA2Mx4A2jQeAHQ2HgAOOB4AqDkeAEw7HgDmPB4AgD4eABpAHgC+QR4AWEMeAPJEHgCMRh4AMEgeAMpJHgBkSx4A/kweAKJOHgA8UB4A1lEeAHpTHgAUVR4ArlYeAEhYHgDsWR4AhlseACBdHgC6Xh4AVGAeAPhhHgCSYx4ALGUeAMZmHgBgaB4ABGoeAJ5rHgA4bR4A3G4eAHZwHgAQch4AqnMeAE51HgDodh4AgngeABx6HgDAex4AWn0eAPR+HgCYgB4AMoIeAMyDHgBmhR4ACoceAKSIHgA+ih4A2IseAHKNHgAWjx4AsJAeAEqSHgDkkx4AfpUeACKXHgC8mB4AVpoeAPCbHgCUnR4ALp8eAMigHgBsoh4ABqQeAKClHgA6px4A3qgeAHiqHgASrB4ArK0eAFCvHgDqsB4AhLIeACi0HgDCtR4AXLceAPa4HgCQuh4ANLweAM69HgBovx4AAsEeAKbCHgBAxB4A2sUeAHTHHgAYyR4AssoeAEzMHgDmzR4Ais8eACTRHgC+0h4AWNQeAPzVHgCW1x4AMNkeAMraHgBk3B4ACN4eAKLfHgA84R4A1uIeAHrkHgAU5h4AruceAFLpHgDs6h4AhuweACDuHgDE7x4AXvEeAPjyHgCS9B4ANvYeAND3HgBq+R4ABPseAKj8HgBC/h4A3P8eAHYBHwAaAx8AtAQfAE4GHwDoBx8AjAkfACYLHwDADB8AWg4fAP4PHwCYER8AMhMfAMwUHwBmFh8AChgfAKQZHwA+Gx8A2BwfAHweHwAWIB8AsCEfAEojHwDuJB8AiCYfACIoHwC8KR8AYCsfAPosHwCULh8AODAfANIxHwBsMx8ABjUfAKo2HwBEOB8A3jkfAHg7HwAcPR8Atj4fAFBAHwDqQR8AjkMfAChFHwDCRh8AXEgfAPZJHwCaSx8ANE0fAM5OHwBoUB8ADFIfAKZTHwBAVR8A2lYfAH5YHwAYWh8AslsfAExdHwDwXh8AimAfACRiHwDIYx8AYmUfAPxmHwCWaB8AOmofANRrHwBubR8ACG8fAKxwHwBGch8A4HMfAHp1HwAedx8AuHgfAFJ6HwDsex8Ahn0fACp/HwDEgB8AXoIfAPiDHwCchR8ANocfANCIHwBqih8ADowfAKiNHwBCjx8A3JAfAICSHwAalB8AtJUfAFiXHwDymB8AjJofACacHwDKnR8AZJ8fAP6gHwCYoh8APKQfANalHwBwpx8ACqkfAK6qHwBIrB8A4q0fAHyvHwAWsR8AurIfAFS0HwDutR8AiLcfACK5HwDGuh8AYLwfAPq9HwCevx8AOMEfANLCHwBsxB8AEMYfAKrHHwBEyR8A3sofAILMHwAczh8Ats8fAFDRHwDq0h8AjtQfACjWHwDC1x8AZtkfAADbHwCa3B8ANN4fANjfHwBy4R8ADOMfAKbkHwBK5h8A5OcfAH7pHwAi6x8AvOwfAFbuHwDw7x8AlPEfAC7zHwDI9B8AYvYfAPz3HwCg+R8AOvsfANT8HwBu/h8AEgAgAKwBIABGAyAA4AQgAHoGIAAeCCAAuAkgAFILIAD2DCAAkA4gACoQIADEESAAXhMgAAIVIACcFiAANhggANoZIAB0GyAADh0gAKgeIABMICAA5iEgAIAjIAAaJSAAviYgAFgoIADyKSAAlisgADAtIADKLiAAZDAgAP4xIACiMyAAPDUgANY2IABwOCAACjogAK47IABIPSAA4j4gAHxAIAAgQiAAukMgAFRFIADuRiAAkkggACxKIADGSyAAak0gAARPIACeUCAAOFIgANxTIAB2VSAAEFcgAKpYIABOWiAA6FsgAIJdIAAcXyAAwGAgAFpiIAD0YyAAjmUgADJnIADMaCAAZmogAABsIACabSAAPm8gANhwIAByciAADHQgALB1IABKdyAA5HggAH56IAAifCAAvH0gAFZ/IAD6gCAAlIIgAC6EIADIhSAAbIcgAAaJIACgiiAAOowgAN6NIAB4jyAAEpEgAKySIABQlCAA6pUgAISXIAAemSAAuJogAFycIAD2nSAAkJ8gACqhIADOoiAAaKQgAAKmIACcpyAAQKkgANqqIAB0rCAADq4gALKvIABMsSAA5rIgAIC0IAAktiAAvrcgAFi5IAD8uiAAlrwgADC+IADKvyAAbsEgAAjDIACixCAAPMYgAODHIAB6ySAAFMsgAK7MIABSziAA7M8gAIbRIAAg0yAAutQgAF7WIAD41yAAktkgACzbIADQ3CAAat4gAATgIACo4SAAQuMgANzkIAB25iAAGuggALTpIABO6yAA6OwgAILuIAAm8CAAwPEgAFrzIAD09CAAjvYgADL4IADM+SAAZvsgAAr9IACk/iAAPgAhANgBIQB8AyEAFgUhALAGIQBKCCEA7gkhAIgLIQAiDSEAxg4hAGAQIQD6ESEAlBMhADgVIQDSFiEAbBghAAYaIQCqGyEARB0hAN4eIQB4ICEAEiIhALYjIQBQJSEA6iYhAIQoIQAoKiEAwishAFwtIQD2LiEAmjAhADQyIQDOMyEAaDUhAAI3IQCmOCEAQDohANo7IQB+PSEAGD8hALJAIQBMQiEA8EMhAIpFIQAkRyEAvkghAGJKIQD8SyEAlk0hADpPIQDUUCEAblIhAAhUIQCiVSEARlchAOBYIQB6WiEAFFwhALhdIQBSXyEA7GAhAIZiIQAgZCEAxGUhAF5nIQD4aCEAnGohADZsIQDQbSEAam8hAA5xIQCociEAQnQhANx1IQCAdyEAGnkhALR6IQBOfCEA8n0hAIx/IQAmgSEAwIIhAGSEIQD+hSEAmIchADKJIQDWiiEAcIwhAAqOIQCkjyEAPpEhAOKSIQB8lCEAFpYhALCXIQBUmSEA7pohAIicIQAsniEAxp8hAGChIQD6oiEAnqQhADimIQDSpyEAbKkhABCrIQCqrCEARK4hAN6vIQCCsSEAHLMhALa0IQBQtiEA9LchAI65IQAouyEAwrwhAGa+IQAAwCEAmsEhADTDIQDOxCEAcsYhAAzIIQCmySEAQMshAOTMIQB+ziEAGNAhALLRIQBW0yEA8NQhAIrWIQAu2CEAyNkhAGLbIQD83CEAoN4hADrgIQDU4SEAbuMhABLlIQCs5iEARughAODpIQCE6yEAHu0hALjuIQBS8CEA7PEhAJDzIQAq9SEAxPYhAGj4IQAC+iEAnPshADb9IQDa/iEAdAAiAA4CIgCoAyIATAUiAOYGIgCACCIAGgoiAL4LIgBYDSIA8g4iAIwQIgAmEiIAyhMiAGQVIgD+FiIAmBgiADwaIgDWGyIAcB0iAAofIgCuICIASCIiAOIjIgB8JSIAICciALooIgBUKiIA+CsiAJItIgAsLyIAxjAiAGoyIgAENCIAnjUiADg3IgDcOCIAdjoiABA8IgCqPSIATj8iAOhAIgCCQiIAHEQiAMBFIgBaRyIA9EgiAI5KIgAoTCIAzE0iAGZPIgAAUSIAmlIiAD5UIgDYVSIAclciAAxZIgCwWiIASlwiAORdIgB+XyIAImEiALxiIgBWZCIA8GUiAJRnIgAuaSIAyGoiAGxsIgAGbiIAoG8iADpxIgDeciIAeHQiABJ2IgCsdyIARnkiAOp6IgCEfCIAHn4iALh/IgBcgSIA9oIiAJCEIgAqhiIAzociAGiJIgACiyIAnIwiAECOIgDajyIAdJEiAA6TIgCylCIATJYiAOaXIgCKmSIAJJsiAL6cIgBYniIA/J8iAJahIgAwoyIAyqQiAGSmIgAIqCIAoqkiADyrIgDWrCIAcK4iABSwIgCusSIASLMiAOK0IgCGtiIAILgiALq5IgBeuyIA+LwiAJK+IgAswCIA0MEiAGrDIgAExSIAnsYiAELIIgDcySIAdssiABrNIgC0ziIATtAiAOjRIgCC0yIAJtUiAMDWIgBa2CIA9NkiAJjbIgAy3SIAzN4iAGbgIgAA4iIApOMiAD7lIgDY5iIAfOgiABbqIgCw6yIASu0iAO7uIgCI8CIAIvIiALzzIgBg9SIA+vYiAJT4IgA4+iIA0vsiAGz9IgAG/yIAqgAjAEQCIwDeAyMAeAUjABIHIwC2CCMAUAojAOoLIwCEDSMAKA8jAMIQIwBcEiMA9hMjAJoVIwA0FyMAzhgjAGgaIwAMHCMAph0jAEAfIwDaICMAfiIjABgkIwCyJSMATCcjAOYoIwCKKiMAJCwjAL4tIwBYLyMA/DAjAJYyIwAwNCMA1DUjAG43IwAIOSMAojojAEY8IwDgPSMAej8jABRBIwC4QiMAUkQjAOxFIwCGRyMAKkkjAMRKIwBeTCMA+E0jAJxPIwA2USMA0FIjAGpUIwAOViMAqFcjAEJZIwDcWiMAdlwjABpeIwC0XyMATmEjAOhiIwCMZCMAJmYjAMBnIwBaaSMA/mojAJhsIwAybiMA1m8jAHBxIwAKcyMApHQjAEh2IwDidyMAfHkjABZ7IwC6fCMAVH4jAO5/IwCIgSMALIMjAMaEIwBghiMA+ocjAJSJIwA4iyMA0owjAGyOIwAGkCMAqpEjAESTIwDelCMAeJYjAByYIwC2mSMAUJsjAOqcIwCOniMAKKAjAMKhIwBcoyMAAKUjAJqmIwA0qCMA2KkjAHKrIwAMrSMApq4jAEqwIwDksSMAfrMjABi1IwC8tiMAVrgjAPC5IwCKuyMAJL0jAMi+IwBiwCMA/MEjAJbDIwA6xSMA1MYjAG7IIwAIyiMArMsjAEbNIwDgziMAetAjAB7SIwC40yMAUtUjAOzWIwCQ2CMAKtojAMTbIwBo3SMAAt8jAJzgIwA24iMA2uMjAHTlIwAO5yMAqOgjAELqIwDm6yMAgO0jABrvIwC08CMAWPIjAPLzIwCM9SMAJvcjAMr4IwBk+iMA/vsjAJj9IwA8/yMA1gAkAHACJAAKBCQArgUkAEgHJADiCCQAhgokACAMJADEDSQAaA8kAAIRJACcEiQANhQkANAVJAB0FyQADhkkAKgaJABCHCQA5h0kAIAfJAAaISQAviIkAFgkJADyJSQAjCckADApJADKKiQAZCwkAP4tJACYLyQAPDEkANYyJABwNCQACjYkAK43JABIOSQA4jokAHw8JAAWPiQAuj8kAFRBJADuQiQAkkQkACxGJADGRyQAYEkkAARLJACeTCQAOE4kANJPJAB2USQAEFMkAKpUJABOViQA6FckAIJZJAAcWyQAtlwkAFpeJAD0XyQAjmEkADJjJADMZCQAZmYkAABoJACaaSQAPmskANhsJABybiQADHAkALBxJABKcyQA5HQkAH52JAAYeCQAvHkkAFZ7JADwfCQAlH4kAC6AJADIgSQAYoMkAAaFJACghiQAOogkANSJJAB4iyQAEo0kAKyOJABGkCQA6pEkAISTJAAelSQAuJYkAFyYJAD2mSQAkJskACqdJADOniQAaKAkAAKiJACcoyQANqUkANqmJAB0qCQADqokAKirJABMrSQA5q4kAICwJAAasiQAvrMkAFi1JADytiQAlrgkADC6JADKuyQAZL0kAAi/JACiwCQAPMIkANbDJAB6xSQAFMckAK7IJABIyiQA7MskAIbNJAAgzyQAutAkAFTSJAD40yQAktUkACzXJADG2CQAatokAATcJACe3SQAON8kANzgJAB24iQAEOQkALTlJABO5yQA6OgkAILqJAAm7CQAwO0kAFrvJAD08CQAmPIkADL0JADM9SQAZvckAAD5JACk+iQAPvwkANj9JABy/yQAFgElALACJQBKBCUA5AUlAIgHJQAiCSUAvAolAFYMJQD6DSUAlA8lAC4RJQDIEiUAbBQlAAYWJQCgFyUARBklAN4aJQB4HCUAEh4lALYfJQBQISUA6iIlAI4kJQAeJiUAwiclAFwpJQD2KiUAkCwlADQuJQDOLyUAaDElAAIzJQCmNCUAQDYlANo3JQB0OSUAGDslALI8JQBMPiUA8D8lAIpBJQAkQyUAvkQlAGJGJQD8RyUAlkklADBLJQDKTCUAbk4lAAhQJQCiUSUAPFMlAOBUJQB6ViUAFFglAK5ZJQBSWyUA7FwlAIZeJQAgYCUAxGElAF5jJQD4ZCUAkmYlADZoJQDQaSUAamslAARtJQCobiUAQnAlANxxJQB2cyUAGnUlALR2JQBOeCUA8nklAIx7JQAmfSUAwH4lAGSAJQD+gSUAmIMlADKFJQDMhiUAcIglAAqKJQCkiyUAPo0lAOKOJQB8kCUAFpIlALCTJQBKlSUA7pYlAIiYJQAimiUAxpslAGCdJQD6niUAlKAlADiiJQDSoyUAbKUlAAanJQCqqCUARKolAN6rJQCCrSUAHK8lALawJQBQsiUA6rMlAI61JQAotyUAwrglAFy6JQAAvCUAmr0lADS/JQDOwCUAaMIlAAzEJQCmxSUAQMclAOTIJQB+yiUAGMwlALLNJQBWzyUA8NAlAIrSJQAk1CUAyNUlAGLXJQD82CUAltolADrcJQDU3SUAbt8lAAjhJQCs4iUARuQlAODlJQB65yUAHuklALjqJQBS7CUA7O0lAIbvJQAq8SUAxPIlAF70JQD49SUAnPclADb5JQDQ+iUAavwlAA7+JQCo/yUAQgEmAOYCJgCABCYAGgYmALQHJgBYCSYA8gomAIwMJgAmDiYAyg8mAGQRJgD+EiYAmBQmADwWJgDWFyYAcBkmAAobJgCuHCYASB4mAOIfJgB8ISYAFiMmALokJgBUJiYA7icmAIgpJgAsKyYAxiwmAGAuJgD6LyYAnjEmADgzJgDSNCYAbDYmABA4JgCqOSYARDsmAOg8JgCCPiYAHEAmALZBJgBQQyYA9EQmAI5GJgAoSCYAwkkmAGZLJgAATSYAmk4mADRQJgDYUSYAclMmAAxVJgCmViYASlgmAORZJgB+WyYAIl0mALxeJgBWYCYA8GEmAJRjJgAuZSYAyGYmAGJoJgAGaiYAoGsmADptJgDUbiYAeHAmABJyJgCscyYARnUmAOB2JgCEeCYAHnomALh7JgBcfSYA9n4mAJCAJgAqgiYAxIMmAGiFJgAChyYAnIgmADaKJgDaiyYAdI0mAA6PJgCokCYATJImAOaTJgCAlSYAGpcmAL6YJgBYmiYA8psmAJadJgAwnyYAyqAmAGSiJgAIpCYAoqUmADynJgDWqCYAeqomABSsJgCurSYASK8mAOKwJgCGsiYAILQmALq1JgBUtyYA7rgmAJK6JgAsvCYAxr0mAGq/JgAEwSYAnsImADjEJgDcxSYAdscmABDJJgCqyiYATswmAOjNJgCCzyYAJtEmAMDSJgBa1CYA9NUmAJjXJgAy2SYAzNomAGbcJgAA3iYApN8mAD7hJgDY4iYAcuQmABbmJgCw5yYASukmAOTqJgB+7CYAIu4mALzvJgBW8SYA+vImAJT0JgAu9iYAyPcmAGz5JgAG+yYAoPwmADr+JgDe/yYAeAEnABIDJwCsBCcAUAYnAOoHJwCECScAKAsnAMIMJwBcDicA9g8nAJARJwA0EycAzhQnAGgWJwACGCcAphknAEAbJwDaHCcAdB4nAA4gJwCyIScATCMnAOYkJwCKJicAJCgnAL4pJwBYKycA/CwnAJYuJwAwMCcAyjEnAG4zJwAINScAojYnADw4JwDgOScAejsnABQ9JwC4PicAUkAnAOxBJwCGQycAKkUnAMRGJwBeSCcA+EknAJJLJwA2TScA0E4nAGpQJwAEUicAqFMnAEJVJwDcVicAgFgnABpaJwC0WycATl0nAOheJwCMYCcAJmInAMBjJwBaZScA/mYnAJhoJwAyaicAzGsnAGZtJwAKbycApHAnAD5yJwDYcycAfHUnABZ3JwCweCcAVHonAO57JwCIfScAIn8nAMaAJwBggicA+oMnAJSFJwA4hycA0ognAGyKJwAGjCcAqo0nAESPJwDekCcAeJInAByUJwC2lScAUJcnAOqYJwCOmicAKJwnAMKdJwBcnycAAKEnAJqiJwA0pCcAzqUnAGinJwAMqScApqonAECsJwDarScAfq8nABixJwCysicATLQnAPC1JwCKtycAJLknAMi6JwBivCcA/L0nAJa/JwA6wScA1MInAG7EJwAIxicArMcnAEbJJwDgyicAeswnAB7OJwC4zycAUtEnAOzSJwCG1CcAKtYnAMTXJwBe2ScA+NonAJzcJwA23icA0N8nAGrhJwAO4ycAqOQnAELmJwDc5ycAgOknABrrJwC07CcAWO4nAPLvJwCM8ScAJvMnAMr0JwBk9icA/vcnAJj5JwA8+ycA1vwnAHD+JwAKACgApAEoAEgDKADiBCgAfAYoABYIKAC6CSgAVAsoAO4MKACIDigALBAoAMYRKABgEygA+hQoAJ4WKAA4GCgA0hkoAHYbKAAQHSgAqh4oAEQgKADoISgAgiMoABwlKAC2JigAWigoAPQpKACOKygAKC0oAMIuKABmMCgAADIoAJozKAA0NSgA2DYoAHI4KAAMOigApjsoAEo9KADkPigAfkAoABhCKAC8QygAVkUoAPBGKACKSCgALkooAMhLKABiTSgABk8oAKBQKAA6UigA1FMoAG5VKAASVygArFgoAEZaKADgWygAhF0oAB5fKAC4YCgAUmIoAPZjKACQZSgAKmcoAM5oKABoaigAAmwoAJxtKABAbygA2nAoAHRyKAAOdCgAqHUoAEx3KADmeCgAgHooABp8KAC+fSgAWH8oAPKAKACMgigAJoQoAMqFKABkhygA/ogoAJiKKAA8jCgA1o0oAHCPKAAUkSgArpIoAEiUKADilSgAhpcoACCZKAC6migAVJwoAPidKACSnygALKEoAMaiKABqpCgABKYoAJ6nKAA4qSgA3KooAHasKAAQrigAtK8oAE6xKADosigAgrQoABy2KADAtygAWrkoAPS6KACOvCgAKL4oAMy/KABmwSgAAMMoAJrEKAA+xigA2McoAHLJKAAWyygAsMwoAErOKADkzygAiNEoACLTKAC81CgAVtYoAPrXKACU2SgALtsoAMjcKABs3igABuAoAKDhKAA64ygA3uQoAHjmKAAS6CgArOkoAFDrKADq7CgAhO4oAB7wKAC48SgAXPMoAPb0KACQ9igAKvgoAM75KABo+ygAAv0oAJz+KABAACkA2gEpAHQDKQAYBSkAsgYpAEwIKQDmCSkAigspACQNKQC+DikAWBApAPwRKQCWEykAMBUpAMoWKQBuGCkACBopAKIbKQA8HSkA4B4pAHogKQAUIikAriMpAEglKQDsJikAhigpACAqKQC6KykAXi0pAPguKQCSMCkALDIpANAzKQBqNSkABDcpAJ44KQBCOikA3DspAHY9KQAaPykAtEApAE5CKQDoQykAjEUpACZHKQDASCkAWkopAP5LKQCYTSkAMk8pAMxQKQBwUikAClQpAKRVKQA+VykA2FgpAHxaKQAWXCkAsF0pAEpfKQDuYCkAiGIpACJkKQC8ZSkAYGcpAPpoKQCUaikALmwpANJtKQBsbykABnEpAKpyKQBEdCkA3nUpAHh3KQASeSkAtnopAFB8KQDqfSkAhH8pAB6BKQDCgikAXIQpAPaFKQCahykANIkpAM6KKQBojCkADI4pAKaPKQBAkSkA2pIpAH6UKQAYlikAspcpAFaZKQDwmikAipwpACSeKQDInykAYqEpAPyiKQCWpCkAOqYpANSnKQBuqSkACKspAKKsKQBGrikA4K8pAHqxKQAUsykAuLQpAFK2KQDstykAhrkpACq7KQDEvCkAXr4pAPi/KQCSwSkANsMpANDEKQBqxikADsgpAKjJKQBCyykA3MwpAIDOKQAa0CkAtNEpAE7TKQDy1CkAjNYpACbYKQDK2SkAZNspAP7cKQCY3ikAMuApANbhKQBw4ykACuUpAKTmKQBI6CkA4ukpAHzrKQAW7SkAsO4pAFTwKQDu8SkAiPMpACL1KQDG9ikAYPgpAPr5KQCe+ykAOP0pANL+KQBsACoAEAIqAKoDKgBEBSoA3gYqAIIIKgAcCioAtgsqAFoNKgD0DioAjhAqACgSKgDCEyoAZhUqAAAXKgCaGCoANBoqANgbKgByHSoADB8qAKYgKgBKIioA5CMqAH4lKgAYJyoAsigqAFYqKgDwKyoAii0qACQvKgDIMCoAYjIqAPwzKgCgNSoAOjcqANQ4KgBuOioAEjwqAKw9KgBGPyoA4EAqAIRCKgAeRCoAuEUqAFJHKgD2SCoAkEoqACpMKgDETSoAaE8qAAJRKgCcUioANlQqANpVKgB0VyoADlkqAKhaKgBCXCoA5l0qAIBfKgAaYSoAtGIqAFhkKgDyZSoAjGcqACZpKgDKaioAZGwqAP5tKgCibyoAPHEqANZyKgBwdCoAFHYqAK53KgBIeSoA4noqAIZ8KgAgfioAun8qAFSBKgD4gioAkoQqACyGKgDGhyoAaokqAASLKgCejCoAOI4qANyPKgB2kSoAEJMqAKqUKgBOlioA6JcqAIKZKgAcmyoAwJwqAFqeKgD0nyoAjqEqACijKgDMpCoAZqYqAACoKgCaqSoAPqsqANisKgByrioADLAqALCxKgBKsyoA5LQqAH62KgAiuCoAvLkqAFa7KgD6vCoAlL4qAC7AKgDIwSoAbMMqAAbFKgCgxioAOsgqAN7JKgB4yyoAEs0qAKzOKgBQ0CoA6tEqAITTKgAe1SoAwtYqAFzYKgD22SoAkNsqACrdKgDO3ioAaOAqAALiKgCc4yoAQOUqANrmKgB06CoADuoqALLrKgBM7SoA5u4qAIDwKgAk8ioAvvMqAFj1KgD89ioAlvgqADD6KgDK+yoAbv0qAAj/KgCiACsAPAIrANYDKwB6BSsAFAcrAK4IKwBICisA4gsrAIYNKwAgDysAuhArAF4SKwD4EysAkhUrACwXKwDQGCsAahorAAQcKwCeHSsAQh8rANwgKwB2IisAGiQrALQlKwBOJysA6CgrAIwqKwAmLCsAwC0rAFovKwD0MCsAmDIrADI0KwDMNSsAZjcrAAo5KwCkOisAPjwrANg9KwByPysAFkErALBCKwBKRCsA7kUrAIhHKwAiSSsAvEorAGBMKwD6TSsAlE8rAC5RKwDSUisAbFQrAAZWKwCgVysARFkrAN5aKwB4XCsAHF4rALZfKwBQYSsA6mIrAI5kKwAoZisAwmcrAFxpKwD2aisAmmwrADRuKwDObysAaHErAAJzKwCmdCsAQHYrANp3KwB0eSsAGHsrALJ8KwBMfisA8H8rAIqBKwAkgysAvoQrAGKGKwD8hysAlokrADCLKwDUjCsAbo4rAAiQKwCikSsARpMrAOCUKwB6lisAFJgrALiZKwBSmysA7JwrAIaeKwAqoCsAxKErAF6jKwD4pCsAnKYrADaoKwDQqSsAaqsrAA6tKwCorisAQrArANyxKwCAsysAGrUrALS2KwBOuCsA6LkrAIy7KwAmvSsAwL4rAFrAKwD+wSsAmMMrADLFKwDMxisAcMgrAArKKwCkyysASM0rAOLOKwB80CsAFtIrALrTKwBU1SsA7tYrAIjYKwAs2isAxtsrAGDdKwD63isAnuArADjiKwDS4ysAbOUrABDnKwCq6CsAROorAN7rKwCC7SsAHO8rALbwKwBQ8isA9PMrAI71KwAo9ysAwvgrAFz6KwAA/CsAmv0rADT/KwDOACwAcgIsAAwELACmBSwAQAcsAOQILAB+CiwAGAwsALwNLABWDywA8BAsAIoSLAAuFCwAyBUsAGIXLAD8GCwAoBosADocLADUHSwAbh8sABIhLACsIiwARiQsAOAlLAB6JywAHiksALgqLABSLCwA7C0sAJAvLAAqMSwAxDIsAF40LAACNiwAnDcsADY5LADQOiwAdDwsAA4+LACoPywAQkEsAOZCLACARCwAGkYsAL5HLABYSSwA8kosAIxMLAAwTiwAyk8sAGRRLAD+UiwAolQsADxWLADWVywAcFksAApbLACuXCwASF4sAOJfLAB8YSwAIGMsALpkLABUZiwA7mcsAJJpLAAsaywAxmwsAGBuLAAEcCwAnnEsADhzLADcdCwAdnYsABB4LACqeSwATnssAOh8LACCfiwAHIAsALaBLABagywA9IQsAI6GLAAoiCwAzIksAGaLLAAAjSwAmo4sADSQLADYkSwAcpMsAAyVLACwliwASpgsAOSZLAB+mywAIp0sALyeLABWoCwA8KEsAJSjLAAupSwAyKYsAGKoLAAGqiwAoKssADqtLADUriwAbrAsABKyLACssywARrUsAOq2LACEuCwAHrosALi7LABcvSwA9r4sAJDALAAqwiwAzsMsAGjFLAACxywApsgsAEDKLADayywAdM0sAA7PLACy0CwATNIsAObTLACA1SwAJNcsAL7YLABY2iwA8tssAIzdLAAw3ywAyuAsAGTiLAAI5CwAouUsADznLADW6CwAeuosAB7sLAC47SwAXO8sAPbwLACQ8iwAKvQsAM71LABo9ywAAvksAKb6LABA/CwA2v0sAHT/LAAOAS0AsgItAEwELQDmBS0AgActABoJLQC+Ci0AWAwtAPINLQCMDy0AMBEtAMoSLQBkFC0A/hUtAKIXLQA8GS0A1hotAHocLQAUHi0Arh8tAEghLQDsIi0AhiQtACAmLQC6Jy0AXiktAPgqLQCSLC0ALC4tANAvLQBqMS0ABDMtAJ40LQBCNi0A3DctAHY5LQAQOy0AqjwtAE4+LQDoPy0AgkEtABxDLQDARC0AWkYtAPRHLQCOSS0AMkstAMxMLQBmTi0AClAtAKRRLQA+Uy0A2FQtAHxWLQAWWC0AsFktAEpbLQDuXC0AiF4tACJgLQC8YS0AYGMtAPpkLQCUZi0ALmgtAMhpLQBsay0ABm0tAKBuLQA6cC0A3nEtAHhzLQASdS0ArHYtAFB4LQDqeS0AhHstACh9LQDCfi0AXIAtAPaBLQCagy0ANIUtAM6GLQBoiC0ADIotAKaLLQBAjS0A2o4tAH6QLQAYki0AspMtAEyVLQDmli0AipgtACSaLQC+my0AWJ0tAPyeLQCWoC0AMKItAMqjLQBupS0ACKctAKKoLQA8qi0A4KstAHqtLQAUry0ArrAtAFKyLQDssy0AhrUtACq3LQDEuC0AXrotAPi7LQCSvS0ANr8tANDALQBqwi0ABMQtAKjFLQBCxy0A3MgtAHbKLQAazC0AtM0tAE7PLQDo0C0AjNItACbULQDA1S0AZNctAP7YLQCY2i0AMtwtANbdLQBw3y0ACuEtAKTiLQA+5C0A4uUtAHznLQAW6S0AsOotAFTsLQDu7S0AiO8tACLxLQC88i0AYPQtAPr1LQCU9y0AOPktANL6LQBs/C0ABv4tAKr/LQBEAS4A3gIuAHgELgAcBi4AtgcuAFAJLgD0Ci4AjgwuACgOLgDCDy4AZhEuAAATLgCaFC4ANBYuAM4XLgByGS4ADBsuAKYcLgBAHi4A2h8uAH4hLgAYIy4AsiQuAFYmLgDwJy4AiikuACQrLgDILC4AYi4uAPwvLgCWMS4AOjMuANQ0LgBuNi4ACDguAKw5LgBGOy4A4DwuAIQ+LgAeQC4AuEEuAFJDLgDsRC4AkEYuACpILgDESS4AXksuAAJNLgCcTi4ANlAuANBRLgBqUy4ADlUuAKhWLgBCWC4A3FkuAIBbLgAaXS4AtF4uAFhgLgDyYS4AjGMuACZlLgDKZi4AZGguAP5pLgCYay4APG0uANZuLgBwcC4AFHIuAK5zLgBIdS4A4nYuAHx4LgAgei4AunsuAFR9LgDufi4AiIAuACyCLgDGgy4AYIUuAPqGLgCeiC4AOIouANKLLgBsjS4AEI8uAKqQLgBEki4A6JMuAIKVLgAcly4AtpguAFqaLgD0my4Ajp0uACifLgDMoC4AZqIuAACkLgCapS4APqcuANioLgByqi4ADKwuAKatLgBKry4A5LAuAH6yLgAYtC4AvLUuAFa3LgDwuC4AirouAC68LgDIvS4AYr8uAAbBLgCgwi4AOsQuANTFLgB4xy4AEskuAKzKLgBGzC4A4M0uAITPLgAe0S4AuNIuAFLULgD21S4AkNcuACrZLgDE2i4AaNwuAALeLgCc3y4AQOEuANriLgB05C4ADuYuALLnLgBM6S4A5uouAIDsLgAk7i4Avu8uAFjxLgDy8i4AjPQuADD2LgDK9y4AZPkuAP76LgCi/C4APP4uANb/LgBwAS8AFAMvAK4ELwBIBi8A4gcvAIYJLwAgCy8AugwvAFQOLwD4Dy8AkhEvACwTLwDGFC8AahYvAAQYLwCeGS8AOBsvANwcLwB2Hi8AECAvALQhLwBOIy8A6CQvAIImLwAmKC8AwCkvAForLwD0LC8AmC4vADIwLwDMMS8AZjMvAAA1LwCkNi8APjgvANg5LwByOy8AFj0vALA+LwBKQC8A5EEvAIhDLwAiRS8AvEYvAFZILwD6SS8AlEsvAC5NLwDITi8AbFAvAAZSLwCgUy8ARFUvAN5WLwB4WC8AElovALZbLwBQXS8A6l4vAIRgLwAeYi8AwmMvAFxlLwD2Zi8AkGgvADRqLwDOay8AaG0vAAJvLwCmcC8AQHIvANpzLwB0dS8AGHcvALJ4LwBMei8A5nsvAIp9LwAkfy8AvoAvAGKCLwD8gy8AloUvADCHLwDUiC8AboovAAiMLwCijS8API8vAOCQLwB6ki8AFJQvAK6VLwBSly8A7JgvAIaaLwAgnC8Aup0vAF6fLwD4oC8AkqIvADakLwDQpS8AaqcvAASpLwCoqi8AQqwvANytLwB2ry8AGrEvALSyLwBOtC8A6LUvAIy3LwAmuS8AwLovAGS8LwD+vS8AmL8vADLBLwDMwi8AcMQvAArGLwCkxy8APskvANjKLwB8zC8AFs4vALDPLwBK0S8A7tIvAIjULwAi1i8AvNcvAGDZLwD62i8AlNwvADjeLwDS3y8AbOEvAAbjLwCq5C8AROYvAN7nLwB46S8AEusvALbsLwBQ7i8A6u8vAITxLwAo8y8AwvQvAFz2LwAA+C8AmvkvADT7LwDO/C8Acv4vAAwAMACmATAAQAMwAOQEMAB+BjAAGAgwALIJMABWCzAA8AwwAIoOMAAkEDAAyBEwAGITMAD8FDAAlhYwADAYMADUGTAAbhswAAgdMACiHjAARiAwAOAhMAB6IzAAFCUwALgmMABSKDAA7CkwAIYrMAAqLTAAxC4wAF4wMAACMjAAnDMwADY1MADQNjAAdDgwAA46MACoOzAAQj0wAOY+MACAQDAAGkIwALRDMABYRTAA8kYwAIxIMAAmSjAAwEswAGRNMAD+TjAAmFAwADJSMADWUzAAcFUwAApXMACkWDAASFowAOJbMAB8XTAAFl8wALpgMABUYjAA7mMwAJJlMAAsZzAAxmgwAGBqMAAEbDAAnm0wADhvMADScDAAdnIwABB0MACqdTAARHcwAOh4MACCejAAHHwwALZ9MABQfzAA9IAwAI6CMAAohDAAwoUwAGaHMAAAiTAAmoowADSMMADYjTAAco8wAAyRMACmkjAASpQwAOSVMAB+lzAAIpkwALyaMABWnDAA8J0wAJSfMAAuoTAAyKIwAGKkMAAGpjAAoKcwADqpMADUqjAAbqwwABKuMACsrzAARrEwAOCyMACEtDAAHrYwALi3MABSuTAA9rowAJC8MAAqvjAAxL8wAGjBMAACwzAAnMQwADbGMADaxzAAdMkwAA7LMACyzDAATM4wAObPMACA0TAAJNMwAL7UMABY1jAA8tcwAIzZMAAw2zAAytwwAGTeMAD+3zAAmOEwADzjMADW5DAAcOYwABToMACu6TAASOswAOLsMACG7jAAIPAwALrxMABe8zAA+PQwAJL2MAAs+DAAxvkwAGr7MAAE/TAAnv4wADgAMQDcATEAdgMxABAFMQCqBjEARAgxAOgJMQCCCzEAHA0xAMAOMQBaEDEA9BExAI4TMQAyFTEAzBYxAGYYMQAAGjEApBsxAD4dMQDYHjEAciAxABYiMQCwIzEASiUxAO4mMQCIKDEAIioxALwrMQBWLTEA+i4xAJQwMQAuMjEAyDMxAGw1MQAGNzEAoDgxADo6MQDeOzEAeD0xABI/MQCsQDEARkIxAOpDMQCERTEAHkcxALhIMQBcSjEA9ksxAJBNMQA0TzEAzlAxAGhSMQACVDEAplUxAEBXMQDaWDEAdFoxABhcMQCyXTEATF8xAPBgMQCKYjEAJGQxAL5lMQBYZzEA/GgxAJZqMQAwbDEAym0xAG5vMQAIcTEAonIxADx0MQDWdTEAencxABR5MQCuejEASHwxAOx9MQCGfzEAIIExALqCMQBehDEA+IUxAJKHMQA2iTEA0IoxAGqMMQAEjjEAqI8xAEKRMQDckjEAdpQxABqWMQC0lzEATpkxAOiaMQCMnDEAJp4xAMCfMQBaoTEA9KIxAJikMQAypjEAzKcxAGapMQAKqzEApKwxAD6uMQDYrzEAfLExABazMQCwtDEASrYxAO63MQCIuTEAIrsxALy8MQBgvjEA+r8xAJTBMQA4wzEA0sQxAGzGMQAGyDEAqskxAETLMQDezDEAeM4xABzQMQC20TEAUNMxAOrUMQCE1jEAKNgxAMLZMQBc2zEA9twxAJreMQA04DEAzuExAGjjMQAM5TEApuYxAEDoMQDa6TEAfusxABjtMQCy7jEAVvAxAPDxMQCK8zEAJPUxAMj2MQBi+DEA/PkxAJb7MQA6/TEA1P4xAG4AMgAIAjIAogMyAEYFMgDgBjIAeggyABQKMgC4CzIAUg0yAOwOMgCGEDIAKhIyAMQTMgBeFTIA+BYyAJwYMgA2GjIA0BsyAHQdMgAOHzIAqCAyAEIiMgDmIzIAgCUyABonMgC0KDIAWCoyAPIrMgCMLTIAJi8yAMAwMgBkMjIA/jMyAJg1MgAyNzIA1jgyAHA6MgAKPDIApD0yAD4/MgDiQDIAfEIyABZEMgC6RTIAVEcyAO5IMgCISjIALEwyAMZNMgBgTzIA+lAyAJ5SMgA4VDIA0lUyAHZXMgAQWTIAqloyAERcMgDoXTIAgl8yABxhMgC2YjIAWmQyAPRlMgCOZzIAKGkyAMJqMgBmbDIAAG4yAJpvMgA0cTIA2HIyAHJ0MgAMdjIApncyAEp5MgDkejIAfnwyABh+MgC8fzIAVoEyAPCCMgCKhDIALoYyAMiHMgBiiTIABosyAKCMMgA6jjIA1I8yAG6RMgASkzIArJQyAEaWMgDglzIAhJkyAB6bMgC4nDIAUp4yAPafMgCQoTIAKqMyAMSkMgBepjIAAqgyAJypMgA2qzIA2qwyAHSuMgAOsDIAqLEyAEyzMgDmtDIAgLYyABq4MgC0uTIAWLsyAPK8MgCMvjIAJsAyAMrBMgBkwzIA/sQyAKLGMgBGyDIA1skyAHDLMgAUzTIArs4yAEjQMgDs0TIAfNMyACDVMgC61jIAVNgyAO7ZMgCS2zIALN0yAMbeMgBq4DIABOIyAJ7jMgA45TIA3OYyAHboMgAQ6jIAqusyAE7tMgDo7jIAgvAyABzyMgC28zIAWvUyAPT2MgCO+DIAMvoyAMz7MgBm/TIAAP8yAJoAMwA+AjMA2AMzAHIFMwAWBzMAsAgzAEoKMwDkCzMAiA0zACIPMwC8EDMAVhIzAPoTMwCUFTMALhczAMgYMwBiGjMABhwzAKAdMwA6HzMA3iAzAHgiMwASJDMArCUzAFAnMwDqKDMAhCozAB4sMwDCLTMAXC8zAPYwMwCaMjMANDQzAM41MwBoNzMAAjkzAKY6MwBAPDMA2j0zAHQ/MwAOQTMAskIzAExEMwDmRTMAikczACRJMwDISjMAbEwzAAZOMwCgTzMAOlEzANRSMwB4VDMAElYzAKxXMwBGWTMA6lozAIRcMwAyXjMAzF8zAGZhMwAAYzMApGQzAD5mMwDYZzMAcmkzABZrMwCwbDMASm4zAORvMwB+cTMAInMzALx0MwBWdjMA8HczAJR5MwAuezMAyHwzAGJ+MwAGgDMAqoEzAE6DMwDyhDMAjIYzACaIMwDAiTMAZIszAP6MMwCYjjMAMpAzANaRMwBwkzMACpUzAK6WMwBSmDMA7JkzAJCbMwAqnTMAxJ4zAGigMwACojMAnKMzADalMwDQpjMAdKgzAA6qMwCoqzMAQq0zAOauMwCAsDMAGrIzALSzMwBYtTMA8rYzAIy4MwAmujMAyrszAGS9MwD+vjMAmMAzADzCMwDgwzMAesUzABTHMwC4yDMAUsozAOzLMwCQzTMAKs8zAMTQMwBe0jMAAtQzAJzVMwA21zMA0NgzAGraMwAO3DMAqN0zAELfMwDm4DMAgOIzABrkMwC05TMAWOczAPLoMwCM6jMAJuwzAMrtMwBk7zMA/vAzAJjyMwA89DMA1vUzAHD3MwAK+TMApPozAEj8MwDi/TMAfP8zABYBNAC6AjQAVAQ0AO4FNACSBzQALAk0AMYKNABgDDQABA40AJ4PNAA4ETQA0hI0AHYUNAAaFjQAqhc0AEQZNADoGjQAghw0ABweNAC2HzQAWiE0APQiNACOJDQAKCY0AMwnNAB6KTQAFCs0ALgsNABcLjQAADA0AJoxNAA0MzQAzjQ0AHI2NAAMODQApjk0AEA7NADkPDQAiD40ACJANADGQTQAYEM0APpENACeRjQAQkg0ANxJNAB2SzQAGk00ALRONABOUDQA6FE0AIxTNAAmVTQAwFY0AFpYNAD+WTQAmFs0ADJdNADgXjQAemA0ABRiNACuYzQAUmU0AOxmNACGaDQAIGo0ALprNABebTQA+G40AJJwNAA2cjQA0HM0AGp1NAAYdzQAsng0AEx6NADmezQAin00ACR/NADIgDQAbII0AAaENACghTQAOoc0ANSINACCijQAHIw0AMCNNABajzQA9JA0AI6SNAAolDQAzJU0AGaXNAAAmTQAmpo0AD6cNADYnTQAcp80AAyhNACwojQASqQ0AOSlNAB+pzQAIqk0ALyqNABWrDQA8K00AJSvNAAusTQAyLI0AGy0NAAGtjQAoLc0ADq5NADUujQAeLw0ABK+NACsvzQARsE0AOrCNACOxDQAKMY0AMzHNABmyTQAAMs0AJrMNAA+zjQA2M80AHLRNAAM0zQAsNQ0AErWNADk1zQAiNk0ACLbNAC83DQAVt40APDfNACU4TQALuM0AMjkNABi5jQABug0AKDpNAA66zQA1Ow0AHjuNAAS8DQArPE0AEbzNADq9DQAhPY0AB74NAC4+TQAXPs0APb8NACQ/jQANAA1AM4BNQBoAzUAAgU1AKYGNQBACDUA2gk1AHQLNQAYDTUAsg41AEwQNQDwETUAlBM1AC4VNQDIFjUAYhg1AAYaNQCqGzUAOh01AN4eNQB4IDUAEiI1AKwjNQBQJTUA6iY1AIQoNQAoKjUAwis1AGYtNQAKLzUArjA1AEgyNQDiMzUAfDU1ACA3NQC6ODUAVDo1AO47NQCcPTUANj81ANpANQB0QjUADkQ1AKhFNQBCRzUA5kg1AIBKNQAaTDUAtE01AFhPNQDyUDUAjFI1ACZUNQDAVTUAZFc1AP5YNQCYWjUAPFw1ANZdNQBwXzUACmE1AK5iNQBIZDUA4mU1AHxnNQAqaTUAxGo1AGhsNQACbjUAnG81ADZxNQDQcjUAdHQ1AA52NQCodzUAQnk1AOZ6NQCAfDUAGn41ALR/NQBYgTUA8oI1AIyENQAmhjUAyoc1AGSJNQD+ijUAmIw1ADyONQDWjzUAcJE1AAqTNQCulDUASJY1AOKXNQB8mTUAIJs1ALqcNQBUnjUA7p81AJKhNQAsozUAxqQ1AGCmNQD6pzUAnqk1ADirNQDSrDUAbK41ABCwNQCqsTUARLM1AOi0NQCCtjUAHLg1ALa5NQBauzUA9Lw1AI6+NQAowDUAzME1AGbDNQAAxTUAmsY1AD7INQDYyTUAcss1AAzNNQCwzjUAStA1AOTRNQB+0zUAGNU1ALzWNQBW2DUA8Nk1AIrbNQAu3TUAyN41AGLgNQD84TUAoOM1ADrlNQDU5jUAeOg1ABLqNQCs6zUARu01AOruNQCE8DUAHvI1ALjzNQBc9TUA9vY1AJD4NQAq+jUAzvs1AGj9NQAC/zUAnAA2AEACNgDaAzYAdAU2AA4HNgCoCDYATAo2AOYLNgCADTYAGg82AL4QNgBYEjYA8hM2AIwVNgAwFzYAyhg2AGQaNgD+GzYAoh02ADwfNgDWIDYAcCI2ABQkNgCuJTYASCc2AOwoNgCGKjYAICw2ALotNgBeLzYA+DA2AJIyNgAsNDYA0DU2AGo3NgAEOTYAnjo2ADg8NgDcPTYAdj82ABBBNgCqQjYATkQ2AOhFNgCCRzYAHEk2AMBKNgBaTDYA9E02AI5PNgAyUTYAzFI2AGZUNgAAVjYApFc2AD5ZNgDYWjYAfFw2ABZeNgCwXzYASmE2AO5iNgCIZDYAImY2ALxnNgBWaTYA+mo2AJRsNgAubjYAyG82AGxxNgAGczYAoHQ2ADp2NgDUdzYAeHk2AAA</prop>
				<prop name="Temps">REFSWgAARpkCAIBGlP8UrkfhehQ+QP0z9vI+QHE9Cte/ozA/QKRw//DD/0BAH4XrUbi+3UH987BCQO7ylEP+BQODRECPwvUof1xvRUBSuB4PALtGQOnyQEdA8fCu90dhSAUDQ0lA7O1RNwArSjUDEUtAd/YoXC4AS0B77vH32kxA//FwvU1A7g8BHqVORQPBT0DdwzAAj1JQHQPEUPtASEYBN1FAmpnupwCpUUB3AT0aUrZVA4tSDQP+UnUDjW1TLQP/Uw0DblQtA2vfVI0EVTUDwVX19O1WZQOlVg0DLldAtu/ynletAwpY9fNztVilA9kkFClZDRMuW1lANwIIWQUEWI0D64JYPQRY/fMAWEC2aAEo3AwUzledA8cIdB9+FaYCyZQffh+wE2YCEcXEH84V9vLD5B/2HYYDCAwvFiUuAr8sLz4tdgNULwhmL3grVgK7jC+eLYYvwC8KyiEpaAG43CfOL+gr3i0A3i8IPyI/RD9WPzg/gj+UPxSmP0AzZsYxtrQ/1j+4P3zKOQYCo1dAzcwXQG1sFEQsVz0T6FYNRK1WjQNiVkUDITxE0W1VfQOVVWUTXFWNA9siVW0D6lQ1A7FUFlUDe1R9A0XcBNMAFxLbx1NFA5FTpQNZU7Y1AyFTVQPrUh0DtK1SFUN8Up0EUjUDAW1SrQPKUQUDk1FVA9tbUR0DJFENA+5QtmUDtVCNA3JQbQM6tpQEBFCNQ5dPrQMqrU9tA7pONQROfQPlrU09A2BNZQRMFUOMbUw9AyBMRQPhSzUDW/FLZRM8TG1ETH1EtU21RE11A91NrQPqZJxXZlNNJRRMVNVNNQMB0cRfvlW+VbZV7l2WVZZVAK5VFm+wUz5VNm2eXVZvaG8EolHv8u6Eb5ZvqG+yYW5TALxv1m3Ob/hrZgMMfxZ1/m9AKH8Kfzx/Vn94cxcS93x/AIZ95mWOdY5/iHvef8h75n8QEI8ijzSPbgL6PI9ej0iPgGqPlI+mj7iPyo/cjxZCDG1OPQPATg0Dnk8VQ2tMUNVEUD0zSFGNA2vCUWUDNbQEq1J1VNbMBK9TXURUZQOVVBalAwlVvURVrWRcRDtAavZDVg0TXuwky1eNQy03XBSgWL0EWDUW7/LbHlmNA+JYjUOnWDY9E2hYBQMjWD1U/BeA9j3GL7ArFq8orzKhxpNXYNUEHEdmQ/wH7vJkVvXz2yNWfQPVVT0zmFXWLQNfVcUzJmSU7FSsxTTcBH9UHZRU9fMD1nREy1NVlFN1A11Tap0DJ8wE78REt1I9A22AxAQ9Un0DBVJtFK1RnQOXUY2kUT0TKG1RPQPwUKUDuVDFMyt2UP2kUD0UUAWWNgJrMU8FBE49E1hOrWbafgJltFT5TP3zkExE1ZR8VNFsVKOwNwIYhFRrhUxtAxrMVJFNPTMByAxvllW2Xb5d3l/wXwJvACRvLm9gz0JvhM+Wz3hvsm8AzM+2b+hr7m8Q3yLfNN+mfwA43zp/bN9230jfyn/kj77fgLB/4o8M7x7v6I/6gR4DTlo9M2gMlCxQZROsHJSkK7BGAqEsl3YCrfSkINlT3USMRAdUnQN3VDBlRo6lbpX+8mBWxVTM5JVBDBSuBKQbTBcXEuekrJfm41nlpMSUt9yUdQrclDXUlPOcF24/6Csur6Bg804tTi0WA0ykfkQkP41XZRP8Vu2kbK/GMuamhKSoVdUETEQ1bJT+UnxExaynbgJK5AQSdERt25Tko1NlE2xTJfRo1ATDADazUg1Dg1IFBFq0RBS8RNxRxTOm9ESRbhS0owBuU1D9lBRUhKpUtE4cVBdUtL5ctFEFT830TlVENFTrYLaz1NTVF/SErGRUQYRU5UvaFUPMdFQcTEXziEwqpZRMPcN9fLTF7LfevwDwv8JfRB8mzzjLPs+gH1rPAHzPfs/oH7LPDC8eLwDf4m8ARC9mL6Dfmt+cL5Z/aH+6LwDU3+Yv+C/S3yw//i9IPxo/2Fw/NjWG4v1NDUNjThQlVgbyCxSUqky0c+imom0WNJSLUp2TAFN1oy1z3KTnU9VDeqzvRkXWdqJDVh0Ds7z0JFeUxbQ09BmclIDcldyUJZS0l6ai9qSUvuznduIxCnRE8dzkzoT3Pv0Gr4D7qL5PePtOkrKU9IBMpC5EXKd2Aqe8905DfKTl1P80JrOMpO+k5LdUPUS0pwgODyADtuNTbeTkpz4F1uKhgUwHXlNcBzZCmSSUYoFRbeZ+D5ADDpWeBU6SopVPLZRP7TPHvA924oFY1AfW87S0JUxlFEs9ZgD+DxAfIhHWvzgfUh9cH24fAIAfkh/sb7YfyB/aHzR/Bi8AMCNGfzAvgn+kL6Z/uH/KfwDML+Z/0C9CPwSP7t8ojxKPAGyPXj9wP6KPhI++j4Azlj0CpqJmXOe2NZajdOeus1wEMYzcN5btBvJ7VH2UtOdKdqLT5PRFHEem+qw0R9ju5UZNXlIiWQUD+lgmbaO0WOU0vJQzfEc2/wBI/1r/zE/+n3jz5k3W5a791tbicVZ1RFaNs/BVan0zp5ykbBREM1W1M236vKTDVLUzilStBLVUVURUTbPYU9XjoVr0NGrkNDNTrZRSlaTUJJd2AlfcNBCcVNpR1sXzo1F9pFEdAzNRbJU0PLTGUI3jkFAFBNr0VBI0tLpP/eNOT9ad895OtWN1VOQITmq1VE3F8xMUdKVMZeOtPGRk3UvNtEs1BEus9YRcZN5MNVN4BHTBAMxvhm+Yb7JvvG/Gv+Bv+m8AFH8Wf0B/gs+Uz25/uM/KzwCUf+7PAN8S31SPVo/ALyLZAE6PSN/Kj4zfto0uj7iPot/A9N8G79CP4o+kPx6SiFAqZbRR3VRRjaRR1T4e87VTPRPpjORZVPUEVGo1wz3E5LA8VD9WLbNrsFad8x7cRI1X7TO19yxEYSz0w1gFwxWoVE++syT0hSz0Q2xEAgVYtaRXlaSkTwavUPu+s2BU/y6vQK9SqR4Cc1Z1s1EjHF9+pS4DVU2kVB0UEpzkjFRftjLabFeeUsugWtbzU/2D/FLd08eUX1ImQhSsV36zUS1UUe0zizdRVZP/1F/mXWZDTyqlpE8ls+ZstHkUbyZtWhaSQdQE4Uud5Esd9ABUb2ZtHs/Yv+q/BM8OzxgfADLPjB9ez2jPos/UH6bPYHsA1s8YL+rPPC8m1S4vaC8y3wCML77fON+S36Qv5t8Y77ovAPwvLj9AP9IvXD9+1TbtVkJbLk+FEw1QLROJNLSZCgS39oIWUnXuXqNTUgVj55TvZmJdPFTPhKSpQ2yXRgIk3OSRnPVXwjVTaJSXppX25TaS81iolQSMl5bzWC2UWK2jzgAUpzb99p9I/7JPpEeG/5j/S66nFERktPd2suPE/7SGrfaCtvQ0fVTd00ehVPWktK/GrWZi7eykty1SveOAUh2TSPSvBr1WHpIoUb3j8KQ0ufRUoYI0t0YDRL/m404dk1hAlDQjIGZldr+Iu0YTSx2UFUwN9EytlEytBLy/nhUAJh84H0ofXB9uH4Afkh+0HwC2H/ATvh8of/IfTH9efygvAFIvhH+mf7h/ei8MPwY/2H8AAo/0fyaPQI/qfzSPbo8gP6Cij7SPhoWuk8xkPfxU+E1OhbPcT1XmPpNRjZSUbOdeo1KlBFLlNCQEzCVTTeNbnOfWA1XVRNT0qyVWJbOWFEQE1ERyttSU+VelY2VYpfPHzVh9YxlZPUa+AgFZSl0DzsSUkxT//vLSfE9Alk+oT2L/BKdm/a6intzkVVEspA50lMlclIa89NVFZJVWPWPI3PSMVaZFA0RVTeR0pNT0NJ02RFRnVF0DLlTV5FxUNcEkBHyE5EVTPaTcNNXXhFSgfFRnNAQxUrRt5obitVwEflH19FHSlVRRfWQ8tKJ0BGtQ1qVjNVDtZE/dQ3BPyqXzB/SEmETlrAS5TVbdQ1BN/fPi/AReVGRL+Ut1REt91DRkUURkAcUkZcwFZG92b6hrjm+obwC6ab5v0G/ibwR/Bn84f3rPAIzPbn2ez8DPen/kz/bPCN8A0n8s3ybfYI9aj9wvLt9w3wCC38SPjt/g38LfzN/OjxBgyx1OFWPz7Id+YmlQFsXz6FCF42WsVFMAngNoLAcmndYDVOVDsVQVRLVVzdOXLFQKViVjfNZkpAhXzdN31ETiV7ZdA05YRQO0WIUDDI1ZzdMnWd3mpp32slVGrJQTWAUEzJfG8rgk96DenbZPUP/CTyysYczkHmrsRNxcnFQEVBNW9bNNxSxUilVltJzkF/w0td9UVKiM5HFUhUM7lVTl1FOVBFP1hFxUUWZkVBpTbbTENKtSNUPTdVKVNIxU+ASUwlE21VOKUY0zU1Et5PSki+VQPaOupDRL4I4yM9VQ5YRPvfRP1VMaT5bd46xO1QRO7bbWkkutTXWz3ky95Ex9pEwSLZRLNbSMtDVEZCNgPmIBOKy39rU2zSbF1r/ov/q/AFQfHs8wz0LPnB9mz8Af0h8AtM/2HwgvGi8c3z4vUC9iLwCk3x7fQN/q34Qvri+4L9LfAATv3i8APwLvTD9ePxgzLuUKVkNO1VOalATbUGaj/ISlR/ykvmTvJmNT1fOvaoTkIfT0laSkB1XVU1l6pO/e4uxWNZRXhZSZVyVU3OScWE1kjJQpzOznPqLeWB1ktJRjWCrlQyHU5OQcRMMk/9adMF7/oE+yT3REqFc9tMzkky5XBUbeoqek/1bi1VrsNJrU9F9VNVMm1PQl76Skt+T/VuIFPJXMpNWXzDRfzKQnhOTxUmJ9E60sB96DbOQHUjWzVdEUtJkMtGAEtChkB7bWorBQnfN2UNXzP0p0BAkctU8ttES0x6QHNEYV/gJovAT+TP3kRGQDJUxFFIy0K2XrCI7zzLQFmSQkzowfxr8wHzofTB8AZh94H5If5G+uH+gTth8gfwDqH0R/Vn8oL5Ipdn+Yf6p/AMwvvn/Qf2LfBI/2fzA/aj8ANI9ejyiPWo+Uj6aPcIve461OPbOQTp3zZpwELGVQVbOqpDc+ssBRLbRsJAfWoiBTVQOTU41UpVRVs3rkN/4CeGyk7FVVdbRWzWPNVJQ9zEdWVuIVWE20WJ3z9kxE2yVZnWMVWZUD6liKPbOw/ORz/OQjQPZjVwC19Dz3hk0+/xCvIqkGrR6yFbLURIDslD/kR97znPRVZgRUJZz05gxUqsT0rXCc5DdVbVRUXbRU2h2zgkxUTFRVAxNUas1kU51jpcSkblOVA2sqUzXkUpUDulKl86uEUo2kUp3zFjQE3lVR3fRRDfNjTAQqVAQz81DdlMRUhlDN5EzksxhQ9ZRE5DlPjUPLRU4Vk2D8VAuA/gKIJOS1GsyErJy0RUy1tEtYdbYWk9QEjEzdUwLcZAWB/ATI1G9ub4Bv2r+kbwCub8hvih/cb/5vEH8yf3zPAGZ/oM+yz4x/1s+If+LPDN8A5n/QLxKPRN9G37jfeo+c38Buj7Dfwt/k3/bfcD9w/VVNVUROjcMqlAQq7IeotuKzUB5Co+ykGNSkjMVSlbRTLQQkl2ZSd1TUlZScpF0kVM/E9EBWSr1UVqVTIGSfvsJ+nJRb4FjdUyJZreRZPQSqVETDTER1TEQ1VETzAsyUy8Sfzp/gn+qf/J+ORdQmpV5CQdxE/uxEt1aqVQNz/EQz9ET0bKS3pkyUblX95ESU/ERUxZpMVIz09FVUFZQsVOdqHJSjtKRqbOQ1Uw1krLw3HrKOUv2zWZRUIWrUpNxkBKWsNG5R7UPLN1GV4/+cN15CkVBq/TNc9IQXHLS+T7U0NU9VpE79s3lOzYYWkiugTaVTMPwFTPVUvARU4wBOU0vlNEyNQ2tEZBPeTG0ETMTFFM++v6BrAJZvoG8CzwQfLs9Az5IfhM8Ath/IH5LP3B/+H/jP8s80LwBGL1gvWt90374vcC8aj6wvAM7fuC/iKfYvGD8qPzw/Tj9Y4Csm5QYiLk9tEw3UVK2J9IQHUYWkUfUT+i1RdRNxUqVTAGznThJr6VMNRFQds85U9VRVVfVDtGykJ5T0s/RE1SR89JGE9VddA2hYtm0DzFiNQxtZTRMpVOTvxiKH7ORD1OQC1OQJ0jT3tgK4bEcu/Tb/UPPQhk9Q825FFpKQfPRRV1YFIw5XTRPJ/DSEBFTZRaT/zoJ8VRVjQ1VS1VRVXUQ8VJuEpGLk/9b2UrFTPZRT3VNCU1ptAwwclNNSbQOcJA+abvLrBLSzUQVUtFRFikQEDkwE12QP/jNsBNy25IRsT6XjAE/9M5SW3IQmTm0TnawHzvNMVl2zWkx1JEultEulJAIkZFHkD36jFBe2v8i/4r8APB9GH2Afch+EH95voB/SHwAUf/YfOH9Kf1x/Di9gLyovAKR/Zi+wL8Ipvn/Qf/p/1C8AFo8gjzKPZD9mj4iPmo90h1pesvq0ZD1OvaROXQPN2DS0aVCVlHQEZ1GoxfSsN/4y5HRVU80EUzal40BUzUOxVP005D+sdpM8pAhX/TN0HKTi1jSkTFjlNFhNExlZzNXmvgIBWdU0rJSTWAzd9JSUE1jVhGRPfk+QT1Din/SfTvVucp589GF09FSz4CZy2lSkhpz0Q5T0WwNWlWPFVS1zipzklVA8lBeU5N8kX54CLFoslPQMBL5TXQOIHJTLUFMtcxpkX5ZiZVKmpeMwUuXknDTC/KSKEgS0U6RfnuKgjDTjgM5CTTFcBPhPVaQ05BrkX1rmM01t80tNXZRMVYMFd9wEC4y00wAmZWaTvAQrwUxdAzj0ZKV8Z75tAGZvgG+Sb5xvrm+4b9JvLM8A9m8gfypxTs8wey5/mM+qzwDsf5Z/yM/yzwyPBt9AjzrfABTfRt9Qj3LffN+O35jfqt+w3N/u38DbFsIdTn0ETrb985pPHWNIUB1j6AVQPcNllFQ7AM5DFAduAqs8UxXDrURUITRUsLQslz7ClVSkClaNw3pVVuWEViUEV02kV72DrUrU5LJYjeRZPcMlpVmdBFnNVJSUo5yUZQCkly6jXPcm/9CfSv88/zb9RLYDJKRwJKfOUzSklvw0tVQ8pBPsRNVVHWOYSmykX6T0GGynNkKoJJQtcXSkO1Q9wwWEpBuQUtYCl6SvXpNSZeRSvTQqDAQ9VOQHzKTQ5K9uAtscUcXT51Ctw65Q1u1TdlA18z+MNAlQLCW+ngKsTr0ETs22tgKVaLyFTP1TkGS3rsLOtUvFZEvlszVMRaOjKjRkHrS0mbTEzhzPFsUA5r12b9C79r3+vxDPym9EzwCOH3DPsh/EH67N1h+4z9LPAAQvLi9ALyLfVN/mfxDfYikABj/A32rf3C/GLwA/6i8kP5A2P8AvEjHW406tBBzknlAs51bjPOSjVb6sVDeEVK2rzKQgUzXzr1RUIrVU5bOVPFQHVb2Dem1VvVPsVfWjXlZlE1vNVv2jV1fNg8NU9K0vrJSYWO1T9kREJylZdZaGAuwcRKfs5+5TFViVFFf9o8ck9w7/IP9AAq+UTzb1Zv8AYWSU7PQ0Vaf0RGQ8pCM0pOak/7TuU2yk7zxUt1Q183+JVC3kfKQS5P+u8zxUJ9ps5PEMlLlSTeOBUrC15CQP5gPcpGJRHWMoJkzk8VBtRMRUhGQHTpOtUH2jok/NBE9VRE6SPWRO9RaWEoWkB5aTTELN5EzltMwEE2BGA0y9kw2I3AT+TOUOZh1mFba/ACgf4r9EH1YfaB96H9Rvph8A+G8Kf+wfLn9AfyIvXH92fwCIf5p/nC+WL8h/8i/0fwaPAOh/2n9MP3aPWI9Kj4SPlo+o8HNmPT6yZoQELHQEqlgctJtQbuKhUT2zFqQ/1kaik1MlBFSVY3lUGp3kVLVjXVW9BOQ/HgOstEfeYhVYTXN+vOTiNVh19FmFYxVZneS851qmknPk5DNYRaPzZERBy1xPbk0u/0j/ok9XRbRWJKSAV03jQXz0/NREVbdEpHOc9CWc9OX0RFWoNJRuhOQ1LJT+3PTFxYSkjCRf/uO0pKNTFqUDalNVpFMtZFTnZl2iLlNSReaWs/Skbpw1UVLVk/+kXx7iToQ0FwS0K75PTeRPBQROFZSUBFSzcG7igWSEF5wEqIS0EUGEtMsA5vNLzTQkb7ZiBX3kZMW0b1ZvaG96b4xvAJ5vsG/Cb+Rv5m9gz0LPVH8A5h9wz5rPbH++z9DP4s/0zwC+fwDfEt8s385/QN9yj4TfgHbfkN+i38zf3t+w2wbC/W1NPQNjToXDKk+1BJZsBIlQTZMI5IfG8hiqzKSMxKQCnKR1lKTqlVMllFR1M84kl77yz21VdfNAVvXzsFZ19ja+8o9XrbP5Vw3kbJRN4GSUIlltlsby+JyU1cMcRIcUREZklAJYAKWft5y+n9Cf4p8s925F9vItkBSkUVelww5URCuobJaT3ET0Ve1zt1U1Uxt8Vf0zQ1VtBFSka6im1rJVVP2EFFTnVFSxjVNNk3hTheSkr3YyjlVS9TRSDcMhXFTpPARjs1Gd9OSvDkLIUB2z05FQ3VSsVCRUBNxPwr1ET+1ELLdmNQbCnU3UxUSMtUz1U1oMZPVLqu0ES03kTG1Dayxk3hVMDUNYrLS5rLcOza69ALa/yL/iv+y/Bs9gHyLPVM8Alh+oH2LPzB/eH/Afus8ULwAGLzgvat9EL17fcN/yf3wvAJYviC/CL9Qv/i8QP7LfJD+Y3iX2U0wUPU7N5IwE3ZlPJe6OUoJRHaTkhHE1UgWj5FxUWVM1Vm5CCVts51azVQWkVKQ7oO6CbZbsRAZXjVNyV8UTE/pXPUZWQ1glRr7lZhKrAVlt5FglE5WclEME7OeOUtJM/xb9Hv8w+35PpPCb9hKeZPeWAhCk5Mlq7ESGPKRFLKQDViUTS8VVxROKpP9GQ1RV81WbLFRiNFQsxPT19PRZvuT3jlJCUx1jDIyky9NSrURS/TRUVC5SqM3kJAdW8nvUpEXcpA5WNATXUL2DoCTkaUwEszFQbTa+8mxPzfMAFU8Fo5TEhCZ8BOMAVvJjS03NBqYNJmLIS30kKmS0TFy0wdQEOEy15A8A9g8QHyIfdG8+H/i/Wh+EHwDOb5Af8m8Ef8YfKH86f2QvAF5/cH+Cf5R/pi+gL6J/xH8AJj/oL9ov9H8OjziPKo9sj4h+j0g/WjYdZD/GAyzk6AVQ1WNlLATToB6zrKe2M7a0NMtTLfM/VB2zsWlUXQSU9JfsRApWRVNbfFbVAwhXTYN37DSr4lcVZFgFpFiFBFlGTYMnWV2WJkWXkpMsRBtVWGUTEViFpExPVk8gcE96T5RPpk/YcGG8RJvgKGYD3DfOMlSE9BPkR1bybYuE5FBVLWMYVWUUVVTVA6gMlHEMVDskX7bWAohTzfNQUx1zGlo8VOL0hKtSVeRSzfNZMGxXPlLCUV3jiiQEs1NRrYSEVOVQPXOutKRXfvIzRAT4T+1ET1pd4xq8VKxOVbROfWZk5lVGk0w9lMQEC0y1BlpmE0t9YzVMffOjJG8AfmVmHa5lBh9gb3pvjG+WbQBmH8BvGs/kbz7PUM8af3TPAIbPSH+af6TPzs/gz9J//M8A9s1Ojzjf6n9c31aPYN8ij4CU34bfyN/a36SPLlME5J6yFLRKRAdu0kdRbQPAVOSHRgNSbcM6ZOStjKS00/A+UpLU9AdVzaN6MVVFVCyXBgLuVrU0xEWZV4X0XJScWFU0DEQp1GyXlsLefJSjNERjWGqtUyFUlOT8NMVXLWOBuPTntp/InyL/NP9u0qfWvERwVwUDLkyU7FbSDQOnJK8mwtVs5JpVVtWTX1XVAyiU9O/U9Im3ZK8mwgUcVLMwDgKX2gSUXzRUKFP9s/FS0E3krKdeM+yEB7Sk0FFaTWOZxKRiUeX0UW3Ta+dQxVOwBLR4UAWUtvSkCVA9U6JPZbRPqAVEJL82UmhUNUx9lEyE1TT8VNVktKsFa7he8h4KTGSZnMTOBM+ev7C/wr8A1L+Wb/i/Uh8szy7PcMM2zwCgH3LJbs/QH6LP7B/GzxgvACovDN8W30gvCt+s32YvqC8Aii/ML74vuN/KL/QvJj8AO6pek05Fo5DUVGYctCwlUMUTqiTnfqNRZbSkp6xW40xUk1MNBFTFE3q0ZO/eE1Vd815W1ZPPtVYFBFfNo6pXZeMXRpSUmlhtVLTnLhIZbJRR7FSXrqMkRDUkROXs70D+7Qb/OP96T2RHPlKyvESlgNSUP2T/zlJkhPQlahyk5kykqMw0blUtRFSk/6ZDVC1jSFzkEmykldtMVKNEVGzk/95TUtatU4FSFeRSzVMUUpTdhtZSpizkYCwHXiNQmlVEUM1ThFAVZCTkFzFQ3ZRkDy6SXE6dJlYSJYEENBcsZRxkQaQPLpJrHEwtY4jEBP5MRRMFfXwUxUQfRhUuFf4NTm8AKB8yH4xvVh9oH8JvrB/mbwD4b8ofDH/mH7jPQn9kf3Z/AGAvmi+cf34vCD/if8x/Tt8AAD/yfxyPPo9gj3KP9NcmhcamYgFO1eRcPy6SrFBoLQbO42xUFqSki1JFo1EAnD+uNbZDVJ1jXfRELc9EpEBW3eOx3D/uNaZe8n5YnaRMlCLE5B5VWR2j9kyUsszkc8zkFKPg1uLzVETLZEdWTV5PwIBPQvGuU8Sfnk3e4kFXtr2D/FYlc7pW1eNzKnz0M3T09Iz0quRPLnLV/sT0xcz0jHSkVVSQVeYeXzBTLkNTFWQMBMctUl3zjlJl41dcX25VWuZDUWXjN1FF8/8c55be4pFQXfNOpFd+M09qNeRP1UROdWN5Tk02Qp5indxf7lVetc7zS2XkFUyNM2vEBN4cby5vQG8A+g+cv25viG+ab7RvBs/QbwACfzzPBn8wf3LPhM9Gf5jPALrPzM+mf7h/mn8E38Z/CI8A6s9c3zaPKI9aj6Tftt/I31hKiZ6NXsIqT+2zDVQEW4lQvTMKUZVUUQWkaVHdjv7zU3Vj6VON5K1UXfPOVHUEVR1EVVKd40Mkl57iI/yUkQSlCjxEZfQ0ygREE0BWlY4DttTkw1iF04dYrYNGCkyUAkyU0kT3ppVOTbaVoLafGP+SSaaVZqKQ/JRRTVeFww5X3aTERIQcpxYWUvJVhdO3vDde5bY11uaC0FQdBFSlg1NU1F2UXKTl3PSv9IR3U8wdlETkCVPd5LSkjFKqXaRS5ZMfRFTphFSxWVEVtMyEQ1FNNFGVpKlQRfRsNFpcBCLcpNg2tIRsT2WjAE9VNoYCsQgkt2Yz/LTBTLXjWlVMTdRLveRLhcRLrYQ2jATaTJVTVE0dRLy3AOa9lr/wDwIfzL/mv6hv+r8AXB8mz4Afkh+MzxZ/qB+SzwCkz+YfEC8iL4zfLi9w30rfAITXdi9A3xqPZC/OL5Df2t8gjC/2L4CPkoEuk079NCS0E91PXbQU5OqUVSTn5pKzb1LVRERUWVNNtFNKZaNArPSzXO/OSpbURNUG7JRypETgNJRKWMi9VKTvnoNZVeR0lJNYBF2kdJQT3OeWnwD/EvnWlTDWndaf6JPWEp5XpYT0lGsgV3VjydREhlZlE21FFKQDVg0TxVXdhDac9FBV5VMYVd3kbKRVmxRUYlSkLFyk9Yykq75T3aOInDRQfKQMZnSk01KVRPT0ZVJlo2swUk00UdXjwlG149OKUb1ExKQOzKTXUKodk6AM5GnkpDHcpPitT80Tik/FRE+9A5TarIQmFLS5Td2DS02qTZRMzfRM5ZMPDGTIiUuVBgZSTDy0iwAHsjgANLWst4a/6A+qv1RvHh0mHwA4H1IfrG9uH5gf4m/0b9YfABh/Ai88f05/YH9yf+QvZi8AIN+CeQY/qH/qL+x//n8Ij8BSjzyPVo9ojzI/jGQdTiT9pJyEnlw/vmJlJAS7oEhO85SnfqI8xPc+s1Rl5Nr0hCQ8pJVV3aMIVprdo3gUlOhWpaRU9N605Dc24rCc5ApZdWMppgxEDlndNMTkp+w0Vy1YvWMVWH2j3HxHPk2gRk0e/2BPgk/05KiE5GGopEd+kxSUmCSkVLxEFZVWFYPXhPSa3E+OQt+tVN2jqFTlc3FspDuFVL1jBQRUmzAeXQZyGjbk9OJSjWOtUj3kjKRNPdSEB1JdXq7zUZWEamxU5TQEsEwEeFCNQ2k/nF8W4hpUBKxOPbSJTk1m5kJoPDXcX5YzS9qVZEtdYzVM9dOjTAoNQx5cZJVcZ5ZtjmU+bwBQY05vYG96b9S/nm/AbwrPAAR3zm84zwp/XM9uzzB/+h8AvH+2z8B/0n/kz+7PQI+qLwAc30bfAN8y33zfTo+g37LfKMTfPtUmA05dA8Ckh+ZCbUhMBMhQPdNHUdXzK8BRTbRSrYOr3I+u47VUlfOXpPQJVQWzfLVVXQPw7ERiVg1D7lVWfcNerEVXbfRYBbNjnFi15k6VPtIXWS2U1iREo1idRFj1wyFYCr0D5ITkw/Tn3uVGT6ifsAr/HP/mldbycFcNQy5q5DTqJJSnDKRkViVDbSNk9NNVPdOXVeWzs11VvVRU5OxUrQO2TVSNQ39UDeSsNAH0RK3LNFSTU330U7WzJVbE9O1S7TO3TFSAJORVO5SkBTxUznxUl3w0m19RVVMoUV3kjFS5Zmw0dFBFNOykCFClhjSWU6xUw0w0WE59xr6D1sS0+UylQ5BUtCNMsKW09FSTAA5iGEwNw4UpTP2kDNSRHLTI5L8ubwCQv6q/vL/Wv+i/+rn2vxjPAELPfB9Gz8Afoh/EH6bP6B8A+h8ML/bPCN9q30QvLi9QLwBa32Qvdi+I35rf1C/2Lwg/0Bo/5Nd+A7xUZgS0LFAG3YOsUB2zGwC24xzv5vIxILz3XqUGEnVUtYSc9FFfXO/2A7w0QfyUrKxEFRksRIJklOec77aDLERFsiREc7Tki+CWYvGUlAHLlJfm7/jvIv9kT05FPpOqRPR+bEQ//JT8zES1rFz3VhIlVoXz5uREqLVVFVNuBJQ1Vc0T/tak9MdU9ZOAnDRKVKq1MxJUpNs0VKMsVGxtU4XzNlOdg/5SJQStUqUjgVI1lFL9gxSpUsWGhvKmdFRufFQ3ZsyE8VCVlCwEhFD9VNYM5BdQhZRPBRNVTwqFpE7dg1wUtCMgpgPkJCkXFGUEZEGkBOX8VEOw1t6CHEwds4hctP5MCi0TfVwUxSwf1g+Yv/oPAAwfFh8oHzoZTh+ob2IfzG8A3m+4HwJ/FH8mf+AfSn9cfwBuf6gvoi+Uf44vyH8a2b4vAIgv2n8cj/Z97n9Qj2KP/HdqrvNOveRO9WMqT1WjhQskBInspGM4ngNMVIy1UvWTAIw0dVPd8+dFU2VjWZw3fvW2ks8spFVAvDSxZPVX5fOQfOSp+YxFBETiBEQirOQeVVmF8/YcRMF0lIW85AVDvOTzJEdORZ6VPk1mTyCgk86dtp0+RbYDV72knEdU3vOkRHVs9DNc9PR09Jm3VOeH4kNVnURcpMUaZKSMlDRVVH00ROTjgFaWYrFTHbN4jDQ1JFdq5kNSRQOOLFRZUpVjlSEsVOm8pLNcX56S/5gE57YDVDRcUIX0NATdskwEUaRXZmJ5Th2zCC1OhWOdTc2DMAxlXLRZXtxf3vIHTO3za/xUE95MXQRkZLlkZx5v4A8AOm+Ev2ZveG+Kb5xvvm/wawAGzyjPOs80f17PcM9Cf5TPAKbPuM+Cf9TPPo0Oj0CPWi8ABN9G31jfGo98327dbt+w32iK2Zbj1LQ9XAT4Tp2OSgazUX1UUZ1EbFRxRFTZ5Iyl5ITpU+3zW1QqRQPOnPQ/tDSy1ES7QCp+UpQMpASUlI0kl77lQt7yx+Q0q+A+la7zWT3kFFyf/kICBETSzJ+On6ifQLqRtp8I/xrx3p3OghDUNJXJvESGtERFZOWkRMVUHK+2sgm0NNK09Jv8RJViPKQslDT1XK/+QkJqFFQMDFTT/PSeUqWzZWV8NDCcr56Ce1FV9FqspA60pNdQzYOgpIRlaXxUJOSnzoJwT2WTEwNPXeRENCb8pGOwnoJBSxy/XtPkV87D5FRM1FQtwVS0OE1FU7Rkv+a1AH6/kL+iv7S/vr/Yv+q/RB8AHs9oH3ofTM+eH7Afgs801wDGH8jPAi803y7dFi8oL0qJAObPAI8y33Qvpi+4L8ovxN+Aht/oL9Lf5NfmpUaz/NToTVBNE2VRTVbuo1K9RJgk5+ZTrPRBVK0EjDQkVtRElVXFowi8RJZk5xr+QnKEROBX9UQER5YSowpZtUSc7/YClfw0VS1YBaMTWO1T3BT31u8A6Ov+7Rb9Dv+gk9bzfOU89G0g7JTcVsWjmFZ9I7VXrDQGnETIVW3kVdZFU1RVJTMaJKTjVFbtU6xUZZNzTKQwVKRb91NNo8BTlROKzPRNU8T0HFMd5p6Sr3Q0m2lSlSMxUg3mflLEZgzkjFGdVLykH1F9I5vnUJXzolBFNvYCNVrUpPychItPhaMePATTsE5V9Ay0vRS0UE1aVaRM7VN8TA1ETO0EYUsttqYDnAfG8jxNPaMBrLQPbr8QE+YN5g/4DxIfAGxvNh9QH6JvFM+GH9hvmh8A/G8Of/Ab7h9Af1J/ZH/WzwBgL5ovnH++f9B/in/0f54vwPh/Ko88jxaPGD8qNh1OGv1EToWjnk/NNMSnBoJRR1w/fqX2U1N9Y62s9JUh5ESTVKQHnDfeM1a27WN6ViUz6lZ1NFeUZfRsRDHcNJrcN15iKaqk5A6U5OKM5Kf8NGVKtOQjrOTlHE/+0rg0R6Dm75ifqp+8l/7SqDz0cK1XhaMuVz2j7Kw8VGpU9BWkRNfMRJpVhWNtYaQ0KFUlU+9UxaOzqFQV5Iz0O1SlYwWonPSDMP4zUyVTX7T0KLa89OJS7dOrUqVjdWokVD+8hAfk9NBRXWObmVEVs2BRfYQEBOU1UBVzrpyEeFBF5PTUVQlsVU99VE/9VE6FNFlOTWb+0mhNdQP+zFQrk0zlNExdZEuFZIwEqzFMRQOjdAQeTGSVAhx0znxvfmVObd4NTm8IHwBqb4Rvhm+ob7JvDM8ez/BvABpxNs9Yzzp/bM+Oz6DPss8ADI++zQaP2M/Kzxzfrn/YLwBajzTfXt9I3xKPrN+W1ZYCqwxOjUOQVARm7KQslJyPjkLAVFQ1dKf+QiAmzPSTU42kpPSV5IfOQjN6VV3EhPRiVo20VORtQXxErlf1szVYjYTNWG3z/Fg1lpbSF1kI5ZTUN3byc1yXHlMUlyZNgH6fkJ/y7wT35uXWM9yUfmjclwaV5oKn9JRkVg1DrSOsNOZVzZRVDbNubByv5oK3VI1DgFTNNFVUvfMSPKTbzPSjXK/a3rLx7PS5UkUDg1IazTRStTMUUl02nq1mo2pkNPF0VLssBIRQlQSypIQX3K/mgsdOxYNcqU4N1vayhZTUFwS0qKQct5azS3UGFlNMBbOIKES0E7DGsn38tMXEvx5tAH6/kL+iv7S/vr/Yv+q/RB8AJs9oHzLPjB+GH7Afis/UHwDmH/gfCt9s397PiN+aeX7dADYvgN8q34Qvhi+oL8Iv5C/A1i+QI+4z1N/m1aYSqlCs/fYuEqFRLaMY5PSMsBTvRqX+g0yk7FQdE122JKTPVY1DQFaNU8vSpDQ7zJf+k1i1E35YGo1D4Mw0IFnVNpblxkKLtFi9U3dklHPghkLzAixEy+Tnxu3e7wD/SklulRhORe4z1JSAV13mDrM89BO3VuVETPQzVP9m9W7jqkTk/kSkxUykjCzkVaSU96YS2qT3PlJsdDQ1EVMNtLyH3pKO1PeW8+T3pkYSpVFl9ATlUa3z/8js1xYF3pJOJAfekr5ParWET0WUTv0DeU7N1kBWD2gD9qPsVDOwVrNL5YQFTK0za5QPpg+4D8oP3A8A5g8AHxIfLB82H5BvWh+0bwB+H6Afuh/8b8YfgM8yL0R/AA4vON8iL4R/li+Af6J/1H8A3i/Yf+J/HI8uj0CPUo8cN7ZekmNO5WMqT60zCxrUpIn01AdRFQRUP5bybQJ0NHVTTWPpU60zpVtMpVSFpETkziSkP81WFeOwVtU0TESPVyZNY/lXdYT0NMfUNwZymx5Z7ZP2WG2UZJSFKqzkQ5zkApzk0ixPJk1ATk9gQ15Nlp3G5S5ikRSUVVN0RBAMRVY9Y3WcR9re8vRs9LhV5dN8VSZN80NV1aRM5NLUTxbjqnz057z0sbT0eGykQmL8RAwk5BtYNuJXUn1jbSHE9OlRpfOzUa0zJXu0pEVUXx7jUEUEFASzJFBtZOykbE+l8wNZT5VebmKdTc0zMPRVNUw181p0BPVL1YTUX1Yu8t5MbfNYTGS5TGcAfm0WbyhvOm9Mb15vcG+CbwDcv6Ztpm8Qz9JvLM9GzzB/AGrPXM+Oz6DPei+8z8Z/uH8AQt/8zx7fEI9aj1Tf7i9A39B635zf9nWO8vrUtEFOQm3z+PSk06DeU0Q0CJyHqv5C/AQEcdz05MT0WRVT1YRTvbM91Ie+U7xErbWsRChWPcOaROQKxVf1c3dsRLvgtvJoWLb9Q8xYrTMbWW0EWVodNFl9U85YDaOTlOQVU8w0AMw00HyX1uUeT6AwT0pP9OfW7U7CnnxEYaYU9A5XraT0lIScREO1VhXTAZREw1U9w4pm5IROVSW0nDTQVO30WVT19Hw0KlQNo/MU5Fu8Uy0zhlOdNFNN5KZUpNJSReTc9GTk9CxKFFT39PTAlKcOo1HtpGpMVNVsVJ5cVGhQ/aQyZFT01KdmMgBPJTbmQmsiTu00TY1DR001tpafQnNMFdRLTfTMVO61S0UzSOxUvUz1kzQC7LSlfLcGb2i/erl+v5i/AKq/vL/Ov+i/8r9MH14fMM8AQs+UH6YfiMuGz9gf6h/8HwCOfxjfIin2f3DfUi9sLyYvAGgvei+sL7Yv4C/yL7zXDhJjHU59VNTf5tLoUDUTUWX09DtQhlNSraRS/UPZPBTnLgJAVI0jsVRqxaRVxSOXVPQKVv1Di3xW5TRWVeaOU4RETtTsN/bzWXXjK4TkEVmqjVRYpYOYHJRXlOQTAmzk3LSfvu94n/LvLE+GlUgW/f6F/jNW5TT0lFQ89K0TpDTXVXXji2z0UFY85BhVHRRUpYOodDTbcVR14ztUNRMFVJp9VFOlg4hThVSs9Bo2VKTiUg0TrVK9hAxUrT1UNPhRVZPC9NSMZoykU1EVNJyk5VCtE9WurKR4tKQzrKT4T2pV9E8NsxrUpKxOxdZk3gVm402tNAy0ekztg6sPTOWESx0US40jMVVMtaOjNLQenFSo3AcAHh2uD8gP2g/sD/4PEB8iHwB8b/a/SB+yb3wfzm+wH/pvAAwvHn8wf0J/jC8eL5gvOi8AhC+Of6h/in+cf74vqC/aL6Asjz6PAIsWNS4CwBw0npJ8VEqsp8YiR9z3LmI1UNT0a6BeNb+ir1SkIiykUZU8pGvwTqNVvaPs/JRbeFYNs+pWDeRXLWPNxQREMVhF5OQ0+FiyPWMp1Dem8uBYxSOnGOQ0a+DeoiNYhWT8hw5PQNDvUk+Mn1ZN5lN0RHB0RLMwV502JrKnVp3zZqVWhWMVnEfm0pi8RGFW5IQoVbVT7zykt3z0Q4BUHebeRRblJrKXtISrX1M95FNtY/EM5LlsFF/GIgdSLQPQUXX0ZpSEYFE95PzU8VAtA9mwXFe2Uj9QPWMJUGad86ZPnYTc1MtOXTNpXJRftjL+XASTTH3kVUw9ZEstZEtdMxzUXwTGgwR0zlxvBm/ADypvPG8ARm9gb7q/jG+mb6Bvum8EfwAWzzjPCn9Uzw5/gM+Sz9x/AK7PgH/SL9zP3n8Yj8p5/n9AII8631zfRt+I35rfTfX0sU41Bt6TJAQsUC3DqtBcVJuglo124qt8pCBTZj1Tk1PdRk4Cd1TthGoc5Hpc9O5s9GBWtVO1zzzkP3xErFeVsxmNWL2DglgNNByXbtIXqVnthFzkskyUdfQ0MwFYVaRUnx5PeJ+inwRHVk1UhuN0RIBsREF8RPzUn7QGs+SU5bREqFUdM26VVdWzNSzk/hSvfgNUar2DEtRE2wTko1NdM2VsDOQ1VK8+UoNSfYRNUh0DFFJFNsajUU30mJSvJkMcBIRQtTSMhBdZUAVEzKRVT+0zx9yn1J7F1rKFDDQatNSsTKSNVAS05RS/nlKIrFT6Cgy0ecy0way/xrVev7gPAMoPnL/uD5gPyr8kH/6/SB8AWh8sz34fkB96z7Qfxh/YHwDqH8TPvs0GLzAvet8k327fAHgvat+UL54vUC/SL7wvXorb/U09U2NOlRMuT2J1gw5UV5alFhKhURWTrRj01ItS5dMADOR1VVOVs+n8RHo0pOwkpLVdDKTPNORAViUjsbaURCNX/dOQV+WUWKJ1g36E5OMwvoNZlRMeVVkt8/ac5MFMlIWU5wo+UvO05MvM52af0O8iTxDs7+7lDkV2spEU9/ajJPRrt1Y9U3PklDVW/fMt9OSEuFW103xU9x7zaVSlhDSkjMSEVVT91Apk9Oek9LGU//ajpIcGAluOUs2DV1IVEyFcpFnp1P/OgjdRtVP/hIdSBuNQ3aTEpCYEBL4cB5Yu8uZOhQROtdb+0qBVTf3zNHQUylwERVwHqj6zS82ETA1Dayy03hVMFZNYlFS0BB+mD9APAHK/lL/mDwAfEh80HzYfaB8Aom90H8Zv2G/qbxwvDn8gfwAyfyQvFi9If8LP9C9+L7B/AJJ/xH/mf/h/yn8cj+YvGIusfgNUZD1OvWMq1KQLWrykiSw0CFFd5FEd9Irs9HHE9ORkpVw3DkJbCjSlVLWkVYXkVPQ78C7yaZaUP75i+qTkZVglBNZs5BlZBbRZRZMDWVTVPh6SQ4TkAoTk0ixHgLbvGE8yTzxPTp1eRR6SU6oM9BBU5Mks9IY09EVmfEQDVpVOluJDVb2kqsyE0oT0m3z0YjSkLJFUXTbeRSbjU/WU5EQMNoz001LtY55S/YQUV7ZekutRHZOzUZ1EUbTVlOTUEDRU11Dl06CsVFf+8iRQVWRP5dNwVU8dlE/985TE1CZ8VIm5lF8GAl58BbRXbnNLCrXTTFQEwdRX3qU2ZWZtAFZlDm8ga9YPMG9CaV5vaG8Agm+Mb45v+L/CbxzPLs/4bwBqf0zPds+Iz3J/fH92f8DPABKPzM8Wj0CPGt9cLy6PYN9gct+E306PYIPWUvhOtaYqxlNQbTRQzbNlfKTT8FiWhXZTrPRZU72EU41Tq0BUdaRUraRV1XOX2hzkJ+SUmFYNwwpXZtVzd1edhGxETljVc8u3WIVUWSXkJJQBWVaFM9BYdbOV5DRT1DQLEVgNw9qcn1afaJNmn6DQ79rhxu1Wo2REYbyUIML0hNrMl/aT3Jd2ssVVqg3Dilz0TqREFUT03jYkpJlUhTNgVGWEFOSt9PzUvFPNlFNF9FOqPTRTRZRSbQOcxPRkqsz0LPxE94ykwDw0iJrs9FF8pAxRdbQEBJ6qRFRonKQwrKT0dFSGtU/Vcxe8pJBOvTROjN1WvlJHTc1WPuPEVAvVTL2ESy0z6FwESEwSxeRMlVbOsqVkt05tjr0Abr+4D4K/jA+ev7i/0r/svwA2H0gfEs9cH34fSM9iz6wfAJbP2B/iz+wfzs9oLwqPLC8ABt843zIvlN+eL3Avqi/UL1ie3SYFjlLATu30T/2jC0pQ/aPq1N/W8/xHRqIrPFPV46+c9CIM7x4StZWURAjklHhWHTRWTPXU/ITFVxU0vDSylOShCmTnXuVW8yyUpew0YwKE5BOU505Nru/I7zpPhJ8sjpX+oqpXPZNyDPdGoqncLOdeUlbUlBXUlNWtVf2jmlXV418c5Bc2lETfVEVTqFSVhAykqztU5YMDvIVTvVOXVgTkUFN1Exqc9OJspGWrpIVSXYSkhAVSjVOr0FH9o4p0pFOMhBzWhKTlUI0TrvT0eFDMxYR0hAlQPfQUNBpPNoVTrE4FE0FOxQZ+ghVopNVM5YOTTAcGtQYTTUvFAzVMfQT0pB7EBAWVlBTO9A+WDV69Zr/IDwDaD9xfBh8gH3Jv5L9OH1gfAGofvG/eb8gfwh8UfyZ/6B8AGi9MfwYvgH9aLyQvti/gLwBK2XYvQN/qfxyPLo+AI17jEU4dBg497qNQZQTE97ZTJPRH7oIgTDdmo1R95CSkWAOgNqNE9O5VZfRW1eNbz1Zto1tXBZRX3TOtM1zknFi11FgtYymNWR1jFVkdNMw/LvIjIhyU5ZQ3BkVmArgETw5PUHCf6ulmlWYCqLyUcAz0azBXzdRWNQOnVq30yiT0I3xE5RznRmJdVbQV5s7TVNWjtlRFY31VVH0jR2T0ELxEy0ykq5NT5ZRTHWMlLKTttVI1A7cUVIBSzWNKZVLFRFIFtOT0lVGVRGrM9Ch0pO9UVLlQ7UOtgrSkPVDVowbs9U/WdXMxTy3zw7TUWE605WZWYoEsZPlMHQRMii2UTAVkS/WmlvO8VIUpTI1WBmKRzGTKPG/uXwAgaw5vKG8yb0Rvnr9gb8K/AKxv5r+wb+pvHM/ubwh/Ss8AZM92z6B/is+czwaP8H+afwDkz65/GN+6f9TPTt8w30rfqITfTo2momZsVCxshKoo9PSDoK6yocz0GIyPJqUKNtIHvER7zET7kOaVplNW9JRcVpWzzdyEO5yXak7zWC3DfqQ04lgN9IgMn6Y13jJz3DTzgC7y8wL8NMtkl1afaJ8yTyRPdpVspjMM9IBX7cNBV8VTVf68lLcs9HN8RCV0RK3mjESqVcVTbmw0Na1VRTP8VMWzxcxEjFVUZQRU7UMSvETbJKRbo1NFM2xTPfRTBfSsPDcGYoFSnTRSZfRSrC02pqKmUTX0UTUDN6Z0pP9QBUQEBISspE5lUJ1EUEVEtKRRTyX0DU59s3lO7cbWpZ5DnNQzrEx1VLxU5UulVs7yawdMTZOIxFT+TAWkAsy0xZS/Pr8Ab2K/bL+GvwCQv6q/zL/WvygfOh9MHy7PAHAfgh8E36YfuB/KH+zP/s8AqM/qHwzfFi9IL1ovbN82LcCG3zjfai/EL54t7gL9TZrVNE5dEypPnVRUVImWdIQIUd0zo9TXVvNS2n2DAIT0dVPNA+lTyt2EVMVTzgzvVuJAVmbdQ7BWXUbuAo1X3aSxV9U2Tu0GQhtZpaP2qVhFRByUhSyUQ5w0AgFYje8HRJ7ttu/I79rv9Dcq3kKQ/ORR9OQQ5IQT8Gq+AnWERDUk9PZVrUNVuDT0fuyUROSUDdyUbccUpJBUzfNXVKWGmhaTU12js1O9hIT0RalTNTYHAsis9JKk9FqmXKQjUj2kNFS1xPR+NVHNAzkcNANRbYaug2VQhRNexNX89OFPpZRmBDTrTgWkZFQ9TvUmbOaDXIQ+T6Ujt0895FVQtaRQ9SMzrKQubIQ1KuT0JJSkIlBV5MRXCL5VvlWmoibsV0ZVRlUWkgC7UA5lttUeba5VNm2uk0xvAJ5VZm2mVX5vqFOGg5xvrm8AwGvO89Rv5m/4bwJxHlMMfwAWfyh7Rn8wf1J/fH9WfRaSATqkf7Z/yH/ScZ5/4H/SfwAUjyaPOI9Kj1yPbo+Aj5KPEKSPto/4c7bSPMyPxo/ojwAKn/yPLp8gnzqfZJ92n4ifAEKfnJ++n9Cf4p/0n66fCK8A+p8crz6vUK9ar3yvdq+IowCWr8Cv0qlOZe5VxlXGVe5VMLbVnlVedQ5CP1DVRCRktUzEVFLsVFZQRfNcWnRkYcTUaFDtA23EVFVyxNR4JGR8xFSC7FRVhtz0i3RkkfT0lwxkK5pQ5dOg5PSkvNeGEtWupFSzBHS3ZLS9UIolU8PsVMa81DNQ5tLQKqRU0ww02WS03UxV9PRV5wxk6uz07nRk8QR0RfdktP3stCtQ9tNRZeOrClFVRFH1IxPU1VFqRfMc1PQfvPQmUTXjtMvQrlNRbeMyUb1kUaot5FHl00AcNEOkxEimjMRMUU1EvMRVHFRZqtT0X3TEYAxUZWzEaqrMxHB8xHPU1HjExHtqdMSAvPSGLFSKUYUT1Y7sxJG8xJVsxJpRou0DnRw3vvXOAqnsxLGsDFde8rhRNQO8tMTCVVHl88QkNMhc1M4cNFXTvPTWpMTYXNTefMRF48z053zUC1AOQu8MVNX1JDT4xPT+7MQBUlYNEwVSFTRShUMONDSzEFIlNl4SGlKVxFJo9SMDUM7yJ7T0LFJ1M80wdOQzUh1UBFQ9Ugo9BFK980Zk5KvwNrOc9M1RfORXUk20TOReUqrl82R85GcEVG2s5HEqPOR1ROR4tPR8nPfm86Kc5IksN+5FBwKY3OScqozkoDzkpZT0pwRUrao0NLDs5LSc5Lm09LxqrOTBbPTHZOTKUmU0WnTk03zk11LtM9s0NFXg7OTkTPTozPTrrORV8Tzk9UTk+Ezk/uxE2wJTvQMFU10TClPWDUMPU+3jFOREGFNajcRTdTMgU3XkU6XEWVMdZNxEMFNN0zYkBGs6U21UU+1DQlOlI1VHzERKTARQVART5ERVWEw1U/0DYTw0ZeREFWhEBGxMBHA8N85FhkOqjASCdASGRASMLASPalQEk+REmEQEnFM9I62hNASkU2Vzp4QErarEBLE0BLTMRLr8BL6qPBTBlATHTDTL/ATOqowE0uRE2IQE3UwE4FJUBONENz7y7MRE8xwE1fVENPksBP/ERANUNGXEvEQKVDQOVH3ErESrF1SNxFRNBFS9VFSsRVRUNC5UdWRUvWRUTB1UXDQ9VNXE/BRHvEQrSlT1005MJFGsR041UgbTVBXUvERqVDRuTCStcVQkdVSt83pcNH2pVIW0PCSIJCSMVDSOqhQkk6xEl1w0nUwkoaqsJKXUJKqEJK5MJLFVVE3Ttpwku6Qkv2wkocP8FKNA3jP8JM7kJNKqrETXhCTetEThrCTlVLxFpCTvbCTzRDT21CSt+iwkAFUVBFVlcwfVVT1DC4REDoxEFFVqvUMahEQe1DQiVe1UtVW1VFX10y5VnfMxVpxEN1WFpFUltFXVxFZ8REhV5cRVpUNQFETVVhxEWpREXSxEYVVUFdT8NGoERG7UNHJURFV4/DR6BER+9DSEVERViFxEjEREj4xElfw0VZoERJ5MRKM0RKf8NFWqBESu1DSyNES3XERbvFVd88BVrQPDVETVyFxEzCxE0YxE1VVU7dRERN9MROMUROYcRFXqJETu1DTyFET2XERt/DRUAFbt4wRW/VPbCFb10w5WfRMRVral0xVWjfMZVpXEVrbVwyNWLcMnVhVkVqrlsy3sVDP0VDcEZD21VkXTQNRURVbdxFbKNbRWPbRWRbT8VFpWtOXkRGRiTGRmVq3zamrEVG7MVHG8VHhW3eNVfERkgrRUhLxUiJRkVYzMVJFMZJZ0ZJrEVM2ezFShVk0UdGSqVqZd87BW1bTkZLeUZLyqJGTAtFTEvFTIBGTNqsxU0Uxk1nRk2sRU3qrMVOFMZOb8VOokZPCqtFT05GT3lGT8JGQAVVe1VFclBFfFVFfVw9sTVy3DF1cFAxhXbAVErHQjV6XTJVf9VGrEdC7UdDW0dDdXxcRtV30TQVdt00VXjfOrSVfls00EhFEMhFXaFIRZpHReV60DY1fabWRXPfNsV0XTcFdUbbS8dHgchH1chIDUdE2FvHSIVx0URISTDIRVlZx0mqR0nkSEo7R0q6dX3eOsXISwlHS0Wrx0uByEvVed9Fd941XHFITJpHTOZITSTIRV1px02qR03mSE4tR0VeX8dOuUhO9EhPMUhLX5zIT8XIQAWE3TBlVYJQRYTeRYrXRYHSS1WN1UWPXTHlhVBFhq9VRY/VRYVTMvWO10DVgFAzhYxcTcn56V3uJR3KyHrgNchBD8dMu0Z6r+Ak78ZAN0ZMosRJEAdEcORc4TRDfeJV4l9hWOFVRu04QEXUwUJywE73zkC7dS1cNzpOc+5QbDBOShlwzXPiMU5Uy0rPS0dmpUxD10tAg8xJ5PTSRVTz1UTvXETtXUTV3zq2BN3RRMPfRMTQRMVlUzr0u95Es1lEoV1FVKNaRKfdRJNcM6jLRb2kiN83lITQRInfRVR4UkR90URlX0Ro0EtUbNFEXVw5NFLWRFmoVURK0Dg0RNJPS047VDHRRDrQNDQ7U0QlZNM6tCRYRCteRC7eOrlEINZEOd9EPlNEQgTQRcx/4zbMdu0hV8x1bjAIzPVsWmz1jDdpPEz9bP6M+E+sme8gEM1wbdzjNsxPoBQy3WPt0O3Sbdbt+A35LfAKTftt/I39rZNtXu3zjf6t8AJOd2czTn7qM07wblAA</prop>
			</obj>
			<obj name="Protocol" class="HTCProtocol" version="1">
				<prop name="Created">2023-01-04T11:11:10.633</prop>
				<prop name="LastModified">2023-01-04T11:11:39.342</prop>
				<obj name="Programs" class="HTCRunProgramList" version="5">
					<list name="emlist" count="4">
						<obj name="item" class="HTCRunProgram" version="1">
							<prop name="name">pre-incubation</prop>
							<prop name="Cycles">1</prop>
							<prop name="AnalysisMode">None</prop>
							<obj name="Segments" class="TEMRunSegmentList" version="1">
								<list name="emlist" count="1">
									<obj name="item" class="HTCRunSegment" version="2">
										<prop name="Hold">30</prop>
										<prop name="Slope">4.4</prop>
										<prop name="StepDelay">0</prop>
										<prop name="StepSize">0</prop>
										<prop name="Target">95</prop>
										<prop name="Target2">0</prop>
										<prop name="AcquisitionMode">0</prop>
										<prop name="AcqPerDegree">5</prop>
									</obj>
								</list>
							</obj>
						</obj>
						<obj name="item" class="HTCRunProgram" version="1">
							<prop name="name">amplification</prop>
							<prop name="Cycles">45</prop>
							<prop name="AnalysisMode">Quantification</prop>
							<obj name="Segments" class="TEMRunSegmentList" version="1">
								<list name="emlist" count="2">
									<obj name="item" class="HTCRunSegment" version="2">
										<prop name="Hold">5</prop>
										<prop name="Slope">4.4</prop>
										<prop name="StepDelay">0</prop>
										<prop name="StepSize">0</prop>
										<prop name="Target">95</prop>
										<prop name="Target2">0</prop>
										<prop name="AcquisitionMode">0</prop>
										<prop name="AcqPerDegree">5</prop>
									</obj>
									<obj name="item" class="HTCRunSegment" version="2">
										<prop name="Hold">30</prop>
										<prop name="Slope">2.2</prop>
										<prop name="StepDelay">0</prop>
										<prop name="StepSize">0</prop>
										<prop name="Target">60</prop>
										<prop name="Target2">0</prop>
										<prop name="AcquisitionMode">1</prop>
										<prop name="AcqPerDegree">5</prop>
									</obj>
								</list>
							</obj>
						</obj>
						<obj name="item" class="HTCRunProgram" version="1">
							<prop name="name">melting curve</prop>
							<prop name="Cycles">1</prop>
							<prop name="AnalysisMode">Melting Curves</prop>
							<obj name="Segments" class="TEMRunSegmentList" version="1">
								<list name="emlist" count="3">
									<obj name="item" class="HTCRunSegment" version="2">
										<prop name="Hold">5</prop>
										<prop name="Slope">4.4</prop>
										<prop name="StepDelay">0</prop>
										<prop name="StepSize">0</prop>
										<prop name="Target">95</prop>
										<prop name="Target2">0</prop>
										<prop name="AcquisitionMode">0</prop>
										<prop name="AcqPerDegree">5</prop>
									</obj>
									<obj name="item" class="HTCRunSegment" version="2">
										<prop name="Hold">60</prop>
										<prop name="Slope">2.2</prop>
										<prop name="StepDelay">0</prop>
										<prop name="StepSize">0</prop>
										<prop name="Target">65</prop>
										<prop name="Target2">0</prop>
										<prop name="AcquisitionMode">0</prop>
										<prop name="AcqPerDegree">5</prop>
									</obj>
									<obj name="item" class="HTCRunSegment" version="2">
										<prop name="Hold">1</prop>
										<prop name="Slope">0.114285714285714</prop>
										<prop name="StepDelay">0</prop>
										<prop name="StepSize">0</prop>
										<prop name="Target">97</prop>
										<prop name="Target2">0</prop>
										<prop name="AcquisitionMode">2</prop>
										<prop name="AcqPerDegree">5</prop>
									</obj>
								</list>
							</obj>
						</obj>
						<obj name="item" class="HTCRunProgram" version="1">
							<prop name="name">cooling</prop>
							<prop name="Cycles">1</prop>
							<prop name="AnalysisMode">None</prop>
							<obj name="Segments" class="TEMRunSegmentList" version="1">
								<list name="emlist" count="1">
									<obj name="item" class="HTCRunSegment" version="2">
										<prop name="Hold">30</prop>
										<prop name="Slope">2.2</prop>
										<prop name="StepDelay">0</prop>
										<prop name="StepSize">0</prop>
										<prop name="Target">40</prop>
										<prop name="Target2">0</prop>
										<prop name="AcquisitionMode">0</prop>
										<prop name="AcqPerDegree">5</prop>
									</obj>
								</list>
							</obj>
						</obj>
					</list>
					<list name="AnalysisModes" count="4">
						<item>None</item>
						<item>Quantification</item>
						<item>Melting Curves</item>
						<item>Color Compensation</item>
					</list>
					<prop name="ChannelCount">1</prop>
					<prop name="InstrumentSubclass">HTC_VER_10</prop>
					<obj name="Container" class="HTCBlockType" version="1">
						<prop name="Id">bt96TC5</prop>
						<prop name="RowCount">8</prop>
						<prop name="ColCount">12</prop>
						<prop name="OvershootDnDelay">10</prop>
						<prop name="OvershootUpDelay">10</prop>
						<prop name="RampRateMaxDn">2.2</prop>
						<prop name="RampRateMaxUp">4.4</prop>
						<prop name="ReactionVolMin">10</prop>
						<prop name="ReactionVolMax">100</prop>
						<prop name="ReactionVolDefault">20</prop>
						<prop name="HorVertCrosstalkCoefficient">0.0003</prop>
						<prop name="DiagCrosstalkCoefficent">0.0001</prop>
					</obj>
					<prop name="MaxPositionsToSeek">96</prop>
					<obj name="DetectionFormats" class="DetectionFormats" version="2">
						<list name="emlist" count="1">
							<obj name="item" class="HTCDetectionFormat" version="1">
								<list name="emlist" count="1">
									<obj name="item" class="HTCChannel" version="2">
										<prop name="name">SYBR Green I / HRM Dye</prop>
										<prop name="Active">1</prop>
										<prop name="EmissionWL">510</prop>
										<prop name="ExcitationWL">465</prop>
										<prop name="IntgrTime">250</prop>
										<prop name="MaxIntgrTime">1000</prop>
										<prop name="MeltFactor">1.2</prop>
										<prop name="QuantFactor">20</prop>
									</obj>
								</list>
								<prop name="name">SYBR Green I / HRM Dye</prop>
								<prop name="Active">1</prop>
								<prop name="DefChannelNdx">0</prop>
								<prop name="DenominatorNdx">-1</prop>
								<prop name="ReadOnly">0</prop>
								<list name="EmissionWLAvail" count="6">
									<item>488</item>
									<item>510</item>
									<item>580</item>
									<item>610</item>
									<item>640</item>
									<item>660</item>
								</list>
								<list name="ExcitationWLAvail" count="5">
									<item>440</item>
									<item>465</item>
									<item>498</item>
									<item>533</item>
									<item>618</item>
								</list>
								<prop name="MeasuringMode">hmmDynamic</prop>
							</obj>
						</list>
						<prop name="DefFormatName">SYBR Green I / HRM Dye</prop>
					</obj>
					<list name="AcquisitionModes" count="4">
						<item>None</item>
						<item>Single</item>
						<item>Continuous</item>
						<item>Step</item>
					</list>
					<prop name="SeekTemp">30</prop>
					<prop name="SampleVolume">10</prop>
				</obj>
			</obj>
			<prop name="CompletedProgramNo">5</prop>
			<prop name="StopPoint">3</prop>
			<prop name="CarouselConstMoved">0</prop>
		</obj>
		<obj name="AnlsAndSampleInfo" class="AnlsAndSampleInfo" version="1">
			<obj name="AnlsPropTypes" class="PropertyTypeList" version="1">
				<list name="emlist" count="3">
					<obj name="item" class="SamplePropType" version="1">
						<prop name="name">Units</prop>
						<prop name="PropClass">QuantUnitsProp</prop>
						<prop name="IsChannelProperty">0</prop>
						<prop name="SelectorOrder">0</prop>
						<prop name="ShowInSelector">0</prop>
						<prop name="ShowInTable">0</prop>
						<prop name="TableOrder">0</prop>
					</obj>
					<obj name="item" class="SamplePropType" version="1">
						<prop name="name">ExtRef</prop>
						<prop name="PropClass">RQExtRefProp</prop>
						<prop name="IsChannelProperty">0</prop>
						<prop name="SelectorOrder">0</prop>
						<prop name="ShowInSelector">0</prop>
						<prop name="ShowInTable">0</prop>
						<prop name="TableOrder">0</prop>
					</obj>
					<obj name="item" class="SamplePropType" version="1">
						<prop name="name">Endpt External Experiment</prop>
						<prop name="PropClass">EndptGenoExtExp</prop>
						<prop name="IsChannelProperty">0</prop>
						<prop name="SelectorOrder">0</prop>
						<prop name="ShowInSelector">0</prop>
						<prop name="ShowInTable">0</prop>
						<prop name="TableOrder">0</prop>
					</obj>
				</list>
			</obj>
			<obj name="SamplePropTypes" class="PropertyTypeList" version="1">
				<list name="emlist" count="26">
					<obj name="item" class="SamplePosPropType" version="1">
						<prop name="name">Position</prop>
						<prop name="PropClass">GenSampleEditPosition</prop>
						<prop name="AnalysisClass">General</prop>
						<prop name="IsChannelProperty">0</prop>
						<prop name="SelectorOrder">0</prop>
						<prop name="ShowInSelector">0</prop>
						<prop name="ShowInTable">1</prop>
						<prop name="TableOrder">0</prop>
					</obj>
					<obj name="item" class="SamplePropType" version="1">
						<prop name="name">Color</prop>
						<prop name="PropClass">SamplePrefColor</prop>
						<prop name="AnalysisClass">General</prop>
						<prop name="IsChannelProperty">0</prop>
						<prop name="SelectorOrder">1</prop>
						<prop name="ShowInSelector">0</prop>
						<prop name="ShowInTable">1</prop>
						<prop name="TableOrder">1</prop>
					</obj>
					<obj name="item" class="SamplePropType" version="1">
						<prop name="name">Replicate of</prop>
						<prop name="PropClass">GenSampleEditReplicate</prop>
						<prop name="AnalysisClass">General</prop>
						<prop name="IsChannelProperty">0</prop>
						<prop name="SelectorOrder">2</prop>
						<prop name="ShowInSelector">0</prop>
						<prop name="ShowInTable">1</prop>
						<prop name="TableOrder">2</prop>
					</obj>
					<obj name="item" class="SamplePropType" version="1">
						<prop name="name">Sample Name</prop>
						<prop name="PropClass">GenSampleEditName</prop>
						<prop name="AnalysisClass">General</prop>
						<prop name="IsChannelProperty">0</prop>
						<prop name="SelectorOrder">3</prop>
						<prop name="ShowInSelector">1</prop>
						<prop name="ShowInTable">1</prop>
						<prop name="TableOrder">3</prop>
					</obj>
					<obj name="item" class="SamplePropType" version="1">
						<prop name="name">Subsets</prop>
						<prop name="PropClass">GenSampleEditSubset</prop>
						<prop name="AnalysisClass">General</prop>
						<prop name="IsChannelProperty">0</prop>
						<prop name="SelectorOrder">4</prop>
						<prop name="ShowInSelector">0</prop>
						<prop name="ShowInTable">0</prop>
						<prop name="TableOrder">4</prop>
					</obj>
					<obj name="item" class="SamplePropType" version="1">
						<prop name="name">Notes</prop>
						<prop name="PropClass">GenSampleEditNotes</prop>
						<prop name="AnalysisClass">General</prop>
						<prop name="IsChannelProperty">0</prop>
						<prop name="SelectorOrder">5</prop>
						<prop name="ShowInSelector">0</prop>
						<prop name="ShowInTable">0</prop>
						<prop name="TableOrder">5</prop>
					</obj>
					<obj name="item" class="SamplePropType" version="1">
						<prop name="name">Sample ID</prop>
						<prop name="PropClass">HTCSampleID</prop>
						<prop name="AnalysisClass">General</prop>
						<prop name="IsChannelProperty">0</prop>
						<prop name="SelectorOrder">6</prop>
						<prop name="ShowInSelector">0</prop>
						<prop name="ShowInTable">0</prop>
						<prop name="TableOrder">6</prop>
					</obj>
					<obj name="item" class="SamplePropType" version="1">
						<prop name="name">Sample Prep Notes</prop>
						<prop name="PropClass">HTCSamplePrepNotes</prop>
						<prop name="AnalysisClass">General</prop>
						<prop name="IsChannelProperty">0</prop>
						<prop name="SelectorOrder">7</prop>
						<prop name="ShowInSelector">0</prop>
						<prop name="ShowInTable">0</prop>
						<prop name="TableOrder">7</prop>
					</obj>
					<obj name="item" class="SamplePrefWidthType" version="1">
						<prop name="name">Width</prop>
						<prop name="PropClass">SamplePrefWidth</prop>
						<prop name="AnalysisClass">Sample preferences</prop>
						<prop name="IsChannelProperty">0</prop>
						<prop name="SelectorOrder">8</prop>
						<prop name="ShowInSelector">0</prop>
						<prop name="ShowInTable">0</prop>
						<prop name="TableOrder">8</prop>
					</obj>
					<obj name="item" class="SamplePrefLineStyleType" version="1">
						<prop name="name">Line Style</prop>
						<prop name="PropClass">SamplePrefLineStyle</prop>
						<prop name="AnalysisClass">Sample preferences</prop>
						<prop name="IsChannelProperty">0</prop>
						<prop name="SelectorOrder">9</prop>
						<prop name="ShowInSelector">0</prop>
						<prop name="ShowInTable">0</prop>
						<prop name="TableOrder">9</prop>
					</obj>
					<obj name="item" class="SamplePrefPointStyleType" version="1">
						<prop name="name">Point Style</prop>
						<prop name="PropClass">SamplePrefPointStyle</prop>
						<prop name="AnalysisClass">Sample preferences</prop>
						<prop name="IsChannelProperty">0</prop>
						<prop name="SelectorOrder">10</prop>
						<prop name="ShowInSelector">0</prop>
						<prop name="ShowInTable">0</prop>
						<prop name="TableOrder">10</prop>
					</obj>
					<obj name="item" class="SamplePropType" version="1">
						<prop name="name">Dominant Channel</prop>
						<prop name="PropClass">DominantChannelProp</prop>
						<prop name="AnalysisClass">Color Compensation Analysis</prop>
						<prop name="IsChannelProperty">0</prop>
						<prop name="SelectorOrder">11</prop>
						<prop name="ShowInSelector">0</prop>
						<prop name="ShowInTable">0</prop>
						<prop name="TableOrder">11</prop>
					</obj>
					<obj name="item" class="EndPtSampleTypePropertyType" version="1">
						<prop name="name">EndPt Sample Type</prop>
						<prop name="PropClass">GroupingSample</prop>
						<prop name="AnalysisClass">EndPtGenotyping</prop>
						<prop name="IsChannelProperty">0</prop>
						<prop name="SelectorOrder">12</prop>
						<prop name="ShowInSelector">0</prop>
						<prop name="ShowInTable">0</prop>
						<prop name="TableOrder">12</prop>
					</obj>
					<obj name="item" class="SamplePropType" version="1">
						<prop name="name">EndPt Genotype</prop>
						<prop name="PropClass">Genotype</prop>
						<prop name="AnalysisClass">EndPtGenotyping</prop>
						<prop name="IsChannelProperty">0</prop>
						<prop name="SelectorOrder">13</prop>
						<prop name="ShowInSelector">0</prop>
						<prop name="ShowInTable">0</prop>
						<prop name="TableOrder">13</prop>
					</obj>
					<obj name="item" class="SamplePropType" version="1">
						<prop name="name">Target Name</prop>
						<prop name="PropClass">TargetName</prop>
						<prop name="AnalysisClass">General</prop>
						<prop name="IsChannelProperty">1</prop>
						<prop name="SelectorOrder">22</prop>
						<prop name="ShowInSelector">1</prop>
						<prop name="ShowInTable">1</prop>
						<prop name="TableOrder">22</prop>
					</obj>
					<obj name="item" class="QuantSampleTypePropertyType" version="1">
						<prop name="name">Quantification Sample Type</prop>
						<prop name="PropClass">QuantSampleTypeProperty</prop>
						<prop name="AnalysisClass">Quantification Analysis</prop>
						<prop name="IsChannelProperty">1</prop>
						<prop name="SelectorOrder">15</prop>
						<prop name="ShowInSelector">0</prop>
						<prop name="ShowInTable">0</prop>
						<prop name="TableOrder">15</prop>
					</obj>
					<obj name="item" class="SamplePropType" version="1">
						<prop name="name">Concentration</prop>
						<prop name="PropClass">QuantConcProperty</prop>
						<prop name="AnalysisClass">Quantification Analysis</prop>
						<prop name="IsChannelProperty">1</prop>
						<prop name="SelectorOrder">16</prop>
						<prop name="ShowInSelector">1</prop>
						<prop name="ShowInTable">1</prop>
						<prop name="TableOrder">16</prop>
					</obj>
					<obj name="item" class="QuantCpType" version="1">
						<prop name="name">Cp Low</prop>
						<prop name="PropClass">QuantCpLowProp</prop>
						<prop name="AnalysisClass">Quantification Analysis</prop>
						<prop name="IsChannelProperty">1</prop>
						<prop name="SelectorOrder">17</prop>
						<prop name="ShowInSelector">0</prop>
						<prop name="ShowInTable">0</prop>
						<prop name="TableOrder">17</prop>
					</obj>
					<obj name="item" class="QuantCpType" version="1">
						<prop name="name">Cp High</prop>
						<prop name="PropClass">QuantCpHighProp</prop>
						<prop name="AnalysisClass">Quantification Analysis</prop>
						<prop name="IsChannelProperty">1</prop>
						<prop name="SelectorOrder">18</prop>
						<prop name="ShowInSelector">0</prop>
						<prop name="ShowInTable">0</prop>
						<prop name="TableOrder">18</prop>
					</obj>
					<obj name="item" class="GroupSampleTypePropertyType" version="1">
						<prop name="name">Melt Geno Sample Type</prop>
						<prop name="PropClass">GroupChannelTypeProp</prop>
						<prop name="AnalysisClass">Melt Geno</prop>
						<prop name="IsChannelProperty">1</prop>
						<prop name="SelectorOrder">19</prop>
						<prop name="ShowInSelector">0</prop>
						<prop name="ShowInTable">0</prop>
						<prop name="TableOrder">19</prop>
					</obj>
					<obj name="item" class="SamplePropType" version="1">
						<prop name="name">Melt Geno Genotype</prop>
						<prop name="PropClass">ChannelGenotype</prop>
						<prop name="AnalysisClass">Melt Geno</prop>
						<prop name="IsChannelProperty">1</prop>
						<prop name="SelectorOrder">20</prop>
						<prop name="ShowInSelector">0</prop>
						<prop name="ShowInTable">0</prop>
						<prop name="TableOrder">20</prop>
					</obj>
					<obj name="item" class="RQTargetPropertyType" version="1">
						<prop name="name">Target Type</prop>
						<prop name="PropClass">RQTargetProperty</prop>
						<prop name="AnalysisClass">Relative Quantification</prop>
						<prop name="IsChannelProperty">1</prop>
						<prop name="SelectorOrder">21</prop>
						<prop name="ShowInSelector">0</prop>
						<prop name="ShowInTable">0</prop>
						<prop name="TableOrder">21</prop>
					</obj>
					<obj name="item" class="RQSampleTargetPropertyType" version="1">
						<prop name="name">Combined Sample and Target Type</prop>
						<prop name="PropClass">RQSampleTargetProperty</prop>
						<prop name="AnalysisClass">Relative Quantification</prop>
						<prop name="IsChannelProperty">1</prop>
						<prop name="SelectorOrder">15</prop>
						<prop name="ShowInSelector">1</prop>
						<prop name="ShowInTable">1</prop>
						<prop name="TableOrder">15</prop>
					</obj>
					<obj name="item" class="SamplePropType" version="1">
						<prop name="name">Efficiency</prop>
						<prop name="PropClass">RQEffProp</prop>
						<prop name="AnalysisClass">Relative Quantification</prop>
						<prop name="IsChannelProperty">1</prop>
						<prop name="SelectorOrder">23</prop>
						<prop name="ShowInSelector">0</prop>
						<prop name="ShowInTable">1</prop>
						<prop name="TableOrder">23</prop>
					</obj>
					<obj name="item" class="GroupSampleTypePropertyTypeNoPos" version="1">
						<prop name="name">Scanning Sample Type</prop>
						<prop name="PropClass">GroupChannelTypeProp</prop>
						<prop name="AnalysisClass">Scanning</prop>
						<prop name="IsChannelProperty">1</prop>
						<prop name="SelectorOrder">24</prop>
						<prop name="ShowInSelector">0</prop>
						<prop name="ShowInTable">0</prop>
						<prop name="TableOrder">24</prop>
					</obj>
					<obj name="item" class="SamplePropType" version="1">
						<prop name="name">Scanning Genotype</prop>
						<prop name="PropClass">ChannelGenotype</prop>
						<prop name="AnalysisClass">Scanning</prop>
						<prop name="IsChannelProperty">1</prop>
						<prop name="SelectorOrder">25</prop>
						<prop name="ShowInSelector">0</prop>
						<prop name="ShowInTable">0</prop>
						<prop name="TableOrder">25</prop>
					</obj>
				</list>
			</obj>
			<obj name="SelectedChannels" class="TEMIntegerSet" version="1">
				<list name="Items" count="1">
					<prop name="Item">0</prop>
				</list>
			</obj>
			<obj name="AnalysisProperties" class="ExpPropList" version="1">
				<list name="emlist" count="3">
					<obj name="PropertyObject" class="EndptGenoExtExp" version="3">
						<prop name="PropertyTypeName">Endpt External Experiment</prop>
					</obj>
					<obj name="PropertyObject" class="RQExtRefProp" version="3">
						<prop name="PropertyTypeName">ExtRef</prop>
						<prop name="RefExpProg">-1</prop>
					</obj>
					<obj name="PropertyObject" class="QuantUnitsProp" version="3">
						<prop name="PropertyTypeName">Units</prop>
					</obj>
				</list>
			</obj>
			<obj name="SampleInfoList" class="SamplePropInfoList" version="1">
				<list name="emlist" count="96">
					<obj name="item" class="SamplePropInfo" version="1">
						<obj name="ChannelProperties" class="ChanPropList" version="2">
							<obj name="ChannelProperties" class="EMList" version="1">
								<list name="emlist" count="1">
									<obj name="item" class="PropertyList" version="1">
										<list name="emlist" count="12">
											<obj name="PropertyObject" class="RQSampleTargetProperty" version="4">
												<prop name="PropertyTypeName">Combined Sample and Target Type</prop>
												<prop name="Position">0</prop>
												<prop name="IsDefault">0</prop>
												<obj name="ChannelProp" class="ChannelProperty" version="1">
													<prop name="ChannelIdx">0</prop>
												</obj>
											</obj>
											<obj name="PropertyObject" class="QuantConcProperty" version="4">
												<prop name="PropertyTypeName">Concentration</prop>
												<prop name="Position">0</prop>
												<prop name="IsDefault">1</prop>
												<prop name="Concentration">0</prop>
												<obj name="ChannelProp" class="ChannelProperty" version="1">
													<prop name="ChannelIdx">0</prop>
												</obj>
												<prop name="ReadOnly">1</prop>
											</obj>
											<obj name="PropertyObject" class="QuantCpHighProp" version="4">
												<prop name="PropertyTypeName">Cp High</prop>
												<prop name="Position">0</prop>
												<prop name="IsDefault">1</prop>
												<prop name="CpRangeHigh">0</prop>
												<obj name="ChannelProp" class="ChannelProperty" version="1">
													<prop name="ChannelIdx">0</prop>
												</obj>
												<prop name="ReadOnly">0</prop>
											</obj>
											<obj name="PropertyObject" class="QuantCpLowProp" version="4">
												<prop name="PropertyTypeName">Cp Low</prop>
												<prop name="Position">0</prop>
												<prop name="IsDefault">1</prop>
												<prop name="CpRangeLow">0</prop>
												<obj name="ChannelProp" class="ChannelProperty" version="1">
													<prop name="ChannelIdx">0</prop>
												</obj>
												<prop name="ReadOnly">0</prop>
											</obj>
											<obj name="PropertyObject" class="RQEffProp" version="4">
												<prop name="PropertyTypeName">Efficiency</prop>
												<prop name="Position">0</prop>
												<prop name="IsDefault">1</prop>
												<prop name="Efficiency">2</prop>
												<obj name="ChannelProp" class="ChannelProperty" version="1">
													<prop name="ChannelIdx">0</prop>
												</obj>
											</obj>
											<obj name="PropertyObject" class="ChannelGenotype" version="4">
												<prop name="PropertyTypeName">Melt Geno Genotype</prop>
												<prop name="Position">0</prop>
												<prop name="IsDefault">1</prop>
												<prop name="ReadOnly">1</prop>
												<obj name="ChannelProp" class="ChannelProperty" version="1">
													<prop name="ChannelIdx">0</prop>
												</obj>
											</obj>
											<obj name="PropertyObject" class="GroupChannelTypeProp" version="4">
												<prop name="PropertyTypeName">Melt Geno Sample Type</prop>
												<prop name="Position">0</prop>
												<prop name="IsDefault">0</prop>
												<prop name="GroupSampleType">mstUnknown</prop>
												<obj name="ChannelProp" class="ChannelProperty" version="1">
													<prop name="ChannelIdx">0</prop>
												</obj>
											</obj>
											<obj name="PropertyObject" class="QuantSampleTypeProperty" version="4">
												<prop name="PropertyTypeName">Quantification Sample Type</prop>
												<prop name="Position">0</prop>
												<prop name="IsDefault">0</prop>
												<prop name="SampleType">qsPosCalibrator</prop>
												<obj name="ChannelProp" class="ChannelProperty" version="1">
													<prop name="ChannelIdx">0</prop>
												</obj>
											</obj>
											<obj name="PropertyObject" class="ChannelGenotype" version="4">
												<prop name="PropertyTypeName">Scanning Genotype</prop>
												<prop name="Position">0</prop>
												<prop name="IsDefault">1</prop>
												<prop name="ReadOnly">1</prop>
												<obj name="ChannelProp" class="ChannelProperty" version="1">
													<prop name="ChannelIdx">0</prop>
												</obj>
											</obj>
											<obj name="PropertyObject" class="GroupChannelTypeProp" version="4">
												<prop name="PropertyTypeName">Scanning Sample Type</prop>
												<prop name="Position">0</prop>
												<prop name="IsDefault">0</prop>
												<prop name="GroupSampleType">mstUnknown</prop>
												<obj name="ChannelProp" class="ChannelProperty" version="1">
													<prop name="ChannelIdx">0</prop>
												</obj>
											</obj>
											<obj name="PropertyObject" class="TargetName" version="4">
												<prop name="PropertyTypeName">Target Name</prop>
												<prop name="Position">0</prop>
												<prop name="IsDefault">0</prop>
												<prop name="name">ACT</prop>
												<obj name="ChannelProp" class="ChannelProperty" version="1">
													<prop name="ChannelIdx">0</prop>
												</obj>
											</obj>
											<obj name="PropertyObject" class="RQTargetProperty" version="4">
												<prop name="PropertyTypeName">Target Type</prop>
												<prop name="Position">0</prop>
												<prop name="IsDefault">0</prop>
												<prop name="TargetType">dtReference</prop>
												<obj name="ChannelProp" class="ChannelProperty" version="1">
													<prop name="ChannelIdx">0</prop>
												</obj>
											</obj>
										</list>
									</obj>
								</list>
							</obj>
						</obj>
						<prop name="ChannelPropertyCount">1</prop>
						<prop name="ContainerPosition">0</prop>
						<prop name="HasSampleProperties">1</prop>
						<obj name="SampleProperties" class="PropertyList" version="1">
							<list name="emlist" count="14">
								<obj name="PropertyObject" class="SamplePrefColor" version="4">
									<prop name="PropertyTypeName">Color</prop>
									<prop name="Position">0</prop>
									<prop name="IsDefault">0</prop>
									<prop name="Color">$00FF8000</prop>
								</obj>
								<obj name="PropertyObject" class="DominantChannelProp" version="4">
									<prop name="PropertyTypeName">Dominant Channel</prop>
									<prop name="Position">0</prop>
									<prop name="IsDefault">0</prop>
									<prop name="DominantChannel">0</prop>
								</obj>
								<obj name="PropertyObject" class="Genotype" version="4">
									<prop name="PropertyTypeName">EndPt Genotype</prop>
									<prop name="Position">0</prop>
									<prop name="IsDefault">1</prop>
									<prop name="ReadOnly">1</prop>
								</obj>
								<obj name="PropertyObject" class="GroupingSample" version="4">
									<prop name="PropertyTypeName">EndPt Sample Type</prop>
									<prop name="Position">0</prop>
									<prop name="IsDefault">0</prop>
									<prop name="GroupSampleType">mstUnknown</prop>
								</obj>
								<obj name="PropertyObject" class="SamplePrefLineStyle" version="4">
									<prop name="PropertyTypeName">Line Style</prop>
									<prop name="Position">0</prop>
									<prop name="IsDefault">0</prop>
									<prop name="LineStyle">psSolid</prop>
								</obj>
								<obj name="PropertyObject" class="GenSampleEditNotes" version="4">
									<prop name="PropertyTypeName">Notes</prop>
									<prop name="Position">0</prop>
									<prop name="IsDefault">1</prop>
								</obj>
								<obj name="PropertyObject" class="SamplePrefPointStyle" version="4">
									<prop name="PropertyTypeName">Point Style</prop>
									<prop name="Position">0</prop>
									<prop name="IsDefault">0</prop>
									<prop name="PointStyle">psNothing</prop>
								</obj>
								<obj name="PropertyObject" class="GenSampleEditPosition" version="4">
									<prop name="PropertyTypeName">Position</prop>
									<prop name="Position">0</prop>
									<prop name="IsDefault">1</prop>
								</obj>
								<obj name="PropertyObject" class="GenSampleEditReplicate" version="4">
									<prop name="PropertyTypeName">Replicate of</prop>
									<prop name="Position">0</prop>
									<prop name="IsDefault">0</prop>
									<prop name="ReplicateOf">0</prop>
								</obj>
								<obj name="PropertyObject" class="HTCSampleID" version="4">
									<prop name="PropertyTypeName">Sample ID</prop>
									<prop name="Position">0</prop>
									<prop name="IsDefault">1</prop>
								</obj>
								<obj name="PropertyObject" class="GenSampleEditName" version="4">
									<prop name="PropertyTypeName">Sample Name</prop>
									<prop name="Position">0</prop>
									<prop name="IsDefault">0</prop>
									<prop name="name">786-N</prop>
								</obj>
								<obj name="PropertyObject" class="HTCSamplePrepNotes" version="4">
									<prop name="PropertyTypeName">Sample Prep Notes</prop>
									<prop name="Position">0</prop>
									<prop name="IsDefault">1</prop>
								</obj>
								<obj name="PropertyObject" class="GenSampleEditSubset" version="4">
									<prop name="PropertyTypeName">Subsets</prop>
									<prop name="Position">0</prop>
									<prop name="IsDefault">1</prop>
								</obj>
								<obj name="PropertyObject" class="SamplePrefWidth" version="5">
									<prop name="PropertyTypeName">Width</prop>
									<prop name="Position">0</prop>
									<prop name="IsDefault">1</prop>
									<prop name="Width">1</prop>
								</obj>
							</list>
						</obj>
					</obj>
					<obj name="item" class="SamplePropInfo" version="1">
						<obj name="ChannelProperties" class="ChanPropList" version="2">
							<obj name="ChannelProperties" class="EMList" version="1">
								<list name="emlist" count="1">
									<obj name="item" class="PropertyList" version="1">
										<list name="emlist" count="12">
											<obj name="PropertyObject" class="RQSampleTargetProperty" version="4">
												<prop name="PropertyTypeName">Combined Sample and Target Type</prop>
												<prop name="Position">1</prop>
												<prop name="IsDefault">0</prop>
												<obj name="ChannelProp" class="ChannelProperty" version="1">
													<prop name="ChannelIdx">0</prop>
												</obj>
											</obj>
											<obj name="PropertyObject" class="QuantConcProperty" version="4">
												<prop name="PropertyTypeName">Concentration</prop>
												<prop name="Position">1</prop>
												<prop name="IsDefault">1</prop>
												<prop name="Concentration">0</prop>
												<obj name="ChannelProp" class="ChannelProperty" version="1">
													<prop name="ChannelIdx">0</prop>
												</obj>
												<prop name="ReadOnly">1</prop>
											</obj>
											<obj name="PropertyObject" class="QuantCpHighProp" version="4">
												<prop name="PropertyTypeName">Cp High</prop>
												<prop name="Position">1</prop>
												<prop name="IsDefault">1</prop>
												<prop name="CpRangeHigh">0</prop>
												<obj name="ChannelProp" class="ChannelProperty" version="1">
													<prop name="ChannelIdx">0</prop>
												</obj>
												<prop name="ReadOnly">0</prop>
											</obj>
											<obj name="PropertyObject" class="QuantCpLowProp" version="4">
												<prop name="PropertyTypeName">Cp Low</prop>
												<prop name="Position">1</prop>
												<prop name="IsDefault">1</prop>
												<prop name="CpRangeLow">0</prop>
												<obj name="ChannelProp" class="ChannelProperty" version="1">
													<prop name="ChannelIdx">0</prop>
												</obj>
												<prop name="ReadOnly">0</prop>
											</obj>
											<obj name="PropertyObject" class="RQEffProp" version="4">
												<prop name="PropertyTypeName">Efficiency</prop>
												<prop name="Position">1</prop>
												<prop name="IsDefault">1</prop>
												<prop name="Efficiency">2</prop>
												<obj name="ChannelProp" class="ChannelProperty" version="1">
													<prop name="ChannelIdx">0</prop>
												</obj>
											</obj>
											<obj name="PropertyObject" class="ChannelGenotype" version="4">
												<prop name="PropertyTypeName">Melt Geno Genotype</prop>
												<prop name="Position">1</prop>
												<prop name="IsDefault">1</prop>
												<prop name="ReadOnly">1</prop>
												<obj name="ChannelProp" class="ChannelProperty" version="1">
													<prop name="ChannelIdx">0</prop>
												</obj>
											</obj>
											<obj name="PropertyObject" class="GroupChannelTypeProp" version="4">
												<prop name="PropertyTypeName">Melt Geno Sample Type</prop>
												<prop name="Position">1</prop>
												<prop name="IsDefault">0</prop>
												<prop name="GroupSampleType">mstUnknown</prop>
												<obj name="ChannelProp" class="ChannelProperty" version="1">
													<prop name="ChannelIdx">0</prop>
												</obj>
											</obj>
											<obj name="PropertyObject" class="QuantSampleTypeProperty" version="4">
												<prop name="PropertyTypeName">Quantification Sample Type</prop>
												<prop name="Position">1</prop>
												<prop name="IsDefault">0</prop>
												<prop name="SampleType">qsPosCalibrator</prop>
												<obj name="ChannelProp" class="ChannelProperty" version="1">
													<prop name="ChannelIdx">0</prop>
												</obj>
											</obj>
											<obj name="PropertyObject" class="ChannelGenotype" version="4">
												<prop name="PropertyTypeName">Scanning Genotype</prop>
												<prop name="Position">1</prop>
												<prop name="IsDefault">1</prop>
												<prop name="ReadOnly">1</prop>
												<obj name="ChannelProp" class="ChannelProperty" version="1">
													<prop name="ChannelIdx">0</prop>
												</obj>
											</obj>
											<obj name="PropertyObject" class="GroupChannelTypeProp" version="4">
												<prop name="PropertyTypeName">Scanning Sample Type</prop>
												<prop name="Position">1</prop>
												<prop name="IsDefault">0</prop>
												<prop name="GroupSampleType">mstUnknown</prop>
												<obj name="ChannelProp" class="ChannelProperty" version="1">
													<prop name="ChannelIdx">0</prop>
												</obj>
											</obj>
											<obj name="PropertyObject" class="TargetName" version="4">
												<prop name="PropertyTypeName">Target Name</prop>
												<prop name="Position">1</prop>
												<prop name="IsDefault">0</prop>
												<prop name="name">ACT</prop>
												<obj name="ChannelProp" class="ChannelProperty" version="1">
													<prop name="ChannelIdx">0</prop>
												</obj>
											</obj>
											<obj name="PropertyObject" class="RQTargetProperty" version="4">
												<prop name="PropertyTypeName">Target Type</prop>
												<prop name="Position">1</prop>
												<prop name="IsDefault">0</prop>
												<prop name="TargetType">dtReference</prop>
												<obj name="ChannelProp" class="ChannelProperty" version="1">
													<prop name="ChannelIdx">0</prop>
												</obj>
											</obj>
										</list>
									</obj>
								</list>
							</obj>
						</obj>
						<prop name="ChannelPropertyCount">1</prop>
						<prop name="ContainerPosition">1</prop>
						<prop name="HasSampleProperties">1</prop>
						<obj name="SampleProperties" class="PropertyList" version="1">
							<list name="emlist" count="14">
								<obj name="PropertyObject" class="SamplePrefColor" version="4">
									<prop name="PropertyTypeName">Color</prop>
									<prop name="Position">1</prop>
									<prop name="IsDefault">0</prop>
									<prop name="Color">clRed</prop>
								</obj>
								<obj name="PropertyObject" class="DominantChannelProp" version="4">
									<prop name="PropertyTypeName">Dominant Channel</prop>
									<prop name="Position">1</prop>
									<prop name="IsDefault">0</prop>
									<prop name="DominantChannel">0</prop>
								</obj>
								<obj name="PropertyObject" class="Genotype" version="4">
									<prop name="PropertyTypeName">EndPt Genotype</prop>
									<prop name="Position">1</prop>
									<prop name="IsDefault">1</prop>
									<prop name="ReadOnly">1</prop>
								</obj>
								<obj name="PropertyObject" class="GroupingSample" version="4">
									<prop name="PropertyTypeName">EndPt Sample Type</prop>
									<prop name="Position">1</prop>
									<prop name="IsDefault">0</prop>
									<prop name="GroupSampleType">mstUnknown</prop>
								</obj>
								<obj name="PropertyObject" class="SamplePrefLineStyle" version="4">
									<prop name="PropertyTypeName">Line Style</prop>
									<prop name="Position">1</prop>
									<prop name="IsDefault">0</prop>
									<prop name="LineStyle">psSolid</prop>
								</obj>
								<obj name="PropertyObject" class="GenSampleEditNotes" version="4">
									<prop name="PropertyTypeName">Notes</prop>
									<prop name="Position">1</prop>
									<prop name="IsDefault">1</prop>
								</obj>
								<obj name="PropertyObject" class="SamplePrefPointStyle" version="4">
									<prop name="PropertyTypeName">Point Style</prop>
									<prop name="Position">1</prop>
									<prop name="IsDefault">0</prop>
									<prop name="PointStyle">psNothing</prop>
								</obj>
								<obj name="PropertyObject" class="GenSampleEditPosition" version="4">
									<prop name="PropertyTypeName">Position</prop>
									<prop name="Position">1</prop>
									<prop name="IsDefault">1</prop>
								</obj>
								<obj name="PropertyObject" class="GenSampleEditReplicate" version="4">
									<prop name="PropertyTypeName">Replicate of</prop>
									<prop name="Position">1</prop>
									<prop name="IsDefault">0</prop>
									<prop name="ReplicateOf">0</prop>
								</obj>
								<obj name="PropertyObject" class="HTCSampleID" version="4">
									<prop name="PropertyTypeName">Sample ID</prop>
									<prop name="Position">1</prop>
									<prop name="IsDefault">1</prop>
								</obj>
								<obj name="PropertyObject" class="GenSampleEditName" version="4">
									<prop name="PropertyTypeName">Sample Name</prop>
									<prop name="Position">1</prop>
									<prop name="IsDefault">0</prop>
									<prop name="name">786-N</prop>
								</obj>
								<obj name="PropertyObject" class="HTCSamplePrepNotes" version="4">
									<prop name="PropertyTypeName">Sample Prep Notes</prop>
									<prop name="Position">1</prop>
									<prop name="IsDefault">1</prop>
								</obj>
								<obj name="PropertyObject" class="GenSampleEditSubset" version="4">
									<prop name="PropertyTypeName">Subsets</prop>
									<prop name="Position">1</prop>
									<prop name="IsDefault">1</prop>
								</obj>
								<obj name="PropertyObject" class="SamplePrefWidth" version="5">
									<prop name="PropertyTypeName">Width</prop>
									<prop name="Position">1</prop>
									<prop name="IsDefault">1</prop>
									<prop name="Width">1</prop>
								</obj>
							</list>
						</obj>
					</obj>
					<obj name="item" class="SamplePropInfo" version="1">
						<obj name="ChannelProperties" class="ChanPropList" version="2">
							<obj name="ChannelProperties" class="EMList" version="1">
								<list name="emlist" count="1">
									<obj name="item" class="PropertyList" version="1">
										<list name="emlist" count="12">
											<obj name="PropertyObject" class="RQSampleTargetProperty" version="4">
												<prop name="PropertyTypeName">Combined Sample and Target Type</prop>
												<prop name="Position">2</prop>
												<prop name="IsDefault">0</prop>
												<obj name="ChannelProp" class="ChannelProperty" version="1">
													<prop name="ChannelIdx">0</prop>
												</obj>
											</obj>
											<obj name="PropertyObject" class="QuantConcProperty" version="4">
												<prop name="PropertyTypeName">Concentration</prop>
												<prop name="Position">2</prop>
												<prop name="IsDefault">1</prop>
												<prop name="Concentration">0</prop>
												<obj name="ChannelProp" class="ChannelProperty" version="1">
													<prop name="ChannelIdx">0</prop>
												</obj>
												<prop name="ReadOnly">1</prop>
											</obj>
											<obj name="PropertyObject" class="QuantCpHighProp" version="4">
												<prop name="PropertyTypeName">Cp High</prop>
												<prop name="Position">2</prop>
												<prop name="IsDefault">1</prop>
												<prop name="CpRangeHigh">0</prop>
												<obj name="ChannelProp" class="ChannelProperty" version="1">
													<prop name="ChannelIdx">0</prop>
												</obj>
												<prop name="ReadOnly">0</prop>
											</obj>
											<obj name="PropertyObject" class="QuantCpLowProp" version="4">
												<prop name="PropertyTypeName">Cp Low</prop>
												<prop name="Position">2</prop>
												<prop name="IsDefault">1</prop>
												<prop name="CpRangeLow">0</prop>
												<obj name="ChannelProp" class="ChannelProperty" version="1">
													<prop name="ChannelIdx">0</prop>
												</obj>
												<prop name="ReadOnly">0</prop>
											</obj>
											<obj name="PropertyObject" class="RQEffProp" version="4">
												<prop name="PropertyTypeName">Efficiency</prop>
												<prop name="Position">2</prop>
												<prop name="IsDefault">1</prop>
												<prop name="Efficiency">2</prop>
												<obj name="ChannelProp" class="ChannelProperty" version="1">
													<prop name="ChannelIdx">0</prop>
												</obj>
											</obj>
											<obj name="PropertyObject" class="ChannelGenotype" version="4">
												<prop name="PropertyTypeName">Melt Geno Genotype</prop>
												<prop name="Position">2</prop>
												<prop name="IsDefault">1</prop>
												<prop name="ReadOnly">1</prop>
												<obj name="ChannelProp" class="ChannelProperty" version="1">
													<prop name="ChannelIdx">0</prop>
												</obj>
											</obj>
											<obj name="PropertyObject" class="GroupChannelTypeProp" version="4">
												<prop name="PropertyTypeName">Melt Geno Sample Type</prop>
												<prop name="Position">2</prop>
												<prop name="IsDefault">0</prop>
												<prop name="GroupSampleType">mstUnknown</prop>
												<obj name="ChannelProp" class="ChannelProperty" version="1">
													<prop name="ChannelIdx">0</prop>
												</obj>
											</obj>
											<obj name="PropertyObject" class="QuantSampleTypeProperty" version="4">
												<prop name="PropertyTypeName">Quantification Sample Type</prop>
												<prop name="Position">2</prop>
												<prop name="IsDefault">0</prop>
												<prop name="SampleType">qsPosCalibrator</prop>
												<obj name="ChannelProp" class="ChannelProperty" version="1">
													<prop name="ChannelIdx">0</prop>
												</obj>
											</obj>
											<obj name="PropertyObject" class="ChannelGenotype" version="4">
												<prop name="PropertyTypeName">Scanning Genotype</prop>
												<prop name="Position">2</prop>
												<prop name="IsDefault">1</prop>
												<prop name="ReadOnly">1</prop>
												<obj name="ChannelProp" class="ChannelProperty" version="1">
													<prop name="ChannelIdx">0</prop>
												</obj>
											</obj>
											<obj name="PropertyObject" class="GroupChannelTypeProp" version="4">
												<prop name="PropertyTypeName">Scanning Sample Type</prop>
												<prop name="Position">2</prop>
												<prop name="IsDefault">0</prop>
												<prop name="GroupSampleType">mstUnknown</prop>
												<obj name="ChannelProp" class="ChannelProperty" version="1">
													<prop name="ChannelIdx">0</prop>
												</obj>
											</obj>
											<obj name="PropertyObject" class="TargetName" version="4">
												<prop name="PropertyTypeName">Target Name</prop>
												<prop name="Position">2</prop>
												<prop name="IsDefault">0</prop>
												<prop name="name">ACT</prop>
												<obj name="ChannelProp" class="ChannelProperty" version="1">
													<prop name="ChannelIdx">0</prop>
												</obj>
											</obj>
											<obj name="PropertyObject" class="RQTargetProperty" version="4">
												<prop name="PropertyTypeName">Target Type</prop>
												<prop name="Position">2</prop>
												<prop name="IsDefault">0</prop>
												<prop name="TargetType">dtReference</prop>
												<obj name="ChannelProp" class="ChannelProperty" version="1">
													<prop name="ChannelIdx">0</prop>
												</obj>
											</obj>
										</list>
									</obj>
								</list>
							</obj>
						</obj>
						<prop name="ChannelPropertyCount">1</prop>
						<prop name="ContainerPosition">2</prop>
						<prop name="HasSampleProperties">1</prop>
						<obj name="SampleProperties" class="PropertyList" version="1">
							<list name="emlist" count="14">
								<obj name="PropertyObject" class="SamplePrefColor" version="4">
									<prop name="PropertyTypeName">Color</prop>
									<prop name="Position">2</prop>
									<prop name="IsDefault">0</prop>
									<prop name="Color">$0030D700</prop>
								</obj>
								<obj name="PropertyObject" class="DominantChannelProp" version="4">
									<prop name="PropertyTypeName">Dominant Channel</prop>
									<prop name="Position">2</prop>
									<prop name="IsDefault">0</prop>
									<prop name="DominantChannel">0</prop>
								</obj>
								<obj name="PropertyObject" class="Genotype" version="4">
									<prop name="PropertyTypeName">EndPt Genotype</prop>
									<prop name="Position">2</prop>
									<prop name="IsDefault">1</prop>
									<prop name="ReadOnly">1</prop>
								</obj>
								<obj name="PropertyObject" class="GroupingSample" version="4">
									<prop name="PropertyTypeName">EndPt Sample Type</prop>
									<prop name="Position">2</prop>
									<prop name="IsDefault">0</prop>
									<prop name="GroupSampleType">mstUnknown</prop>
								</obj>
								<obj name="PropertyObject" class="SamplePrefLineStyle" version="4">
									<prop name="PropertyTypeName">Line Style</prop>
									<prop name="Position">2</prop>
									<prop name="IsDefault">0</prop>
									<prop name="LineStyle">psSolid</prop>
								</obj>
								<obj name="PropertyObject" class="GenSampleEditNotes" version="4">
									<prop name="PropertyTypeName">Notes</prop>
									<prop name="Position">2</prop>
									<prop name="IsDefault">1</prop>
								</obj>
								<obj name="PropertyObject" class="SamplePrefPointStyle" version="4">
									<prop name="PropertyTypeName">Point Style</prop>
									<prop name="Position">2</prop>
									<prop name="IsDefault">0</prop>
									<prop name="PointStyle">psNothing</prop>
								</obj>
								<obj name="PropertyObject" class="GenSampleEditPosition" version="4">
									<prop name="PropertyTypeName">Position</prop>
									<prop name="Position">2</prop>
									<prop name="IsDefault">1</prop>
								</obj>
								<obj name="PropertyObject" class="GenSampleEditReplicate" version="4">
									<prop name="PropertyTypeName">Replicate of</prop>
									<prop name="Position">2</prop>
									<prop name="IsDefault">0</prop>
									<prop name="ReplicateOf">0</prop>
								</obj>
								<obj name="PropertyObject" class="HTCSampleID" version="4">
									<prop name="PropertyTypeName">Sample ID</prop>
									<prop name="Position">2</prop>
									<prop name="IsDefault">1</prop>
								</obj>
								<obj name="PropertyObject" class="GenSampleEditName" version="4">
									<prop name="PropertyTypeName">Sample Name</prop>
									<prop name="Position">2</prop>
									<prop name="IsDefault">0</prop>
									<prop name="name">786-N</prop>
								</obj>
								<obj name="PropertyObject" class="HTCSamplePrepNotes" version="4">
									<prop name="PropertyTypeName">Sample Prep Notes</prop>
									<prop name="Position">2</prop>
									<prop name="IsDefault">1</prop>
								</obj>
								<obj name="PropertyObject" class="GenSampleEditSubset" version="4">
									<prop name="PropertyTypeName">Subsets</prop>
									<prop name="Position">2</prop>
									<prop name="IsDefault">1</prop>
								</obj>
								<obj name="PropertyObject" class="SamplePrefWidth" version="5">
									<prop name="PropertyTypeName">Width</prop>
									<prop name="Position">2</prop>
									<prop name="IsDefault">1</prop>
									<prop name="Width">1</prop>
								</obj>
							</list>
						</obj>
					</obj>
					<obj name="item" class="SamplePropInfo" version="1">
						<obj name="ChannelProperties" class="ChanPropList" version="2">
							<obj name="ChannelProperties" class="EMList" version="1">
								<list name="emlist" count="1">
									<obj name="item" class="PropertyList" version="1">
										<list name="emlist" count="12">
											<obj name="PropertyObject" class="RQSampleTargetProperty" version="4">
												<prop name="PropertyTypeName">Combined Sample and Target Type</prop>
												<prop name="Position">3</prop>
												<prop name="IsDefault">0</prop>
												<obj name="ChannelProp" class="ChannelProperty" version="1">
													<prop name="ChannelIdx">0</prop>
												</obj>
											</obj>
											<obj name="PropertyObject" class="QuantConcProperty" version="4">
												<prop name="PropertyTypeName">Concentration</prop>
												<prop name="Position">3</prop>
												<prop name="IsDefault">1</prop>
												<prop name="Concentration">0</prop>
												<obj name="ChannelProp" class="ChannelProperty" version="1">
													<prop name="ChannelIdx">0</prop>
												</obj>
												<prop name="ReadOnly">1</prop>
											</obj>
											<obj name="PropertyObject" class="QuantCpHighProp" version="4">
												<prop name="PropertyTypeName">Cp High</prop>
												<prop name="Position">3</prop>
												<prop name="IsDefault">1</prop>
												<prop name="CpRangeHigh">0</prop>
												<obj name="ChannelProp" class="ChannelProperty" version="1">
													<prop name="ChannelIdx">0</prop>
												</obj>
												<prop name="ReadOnly">0</prop>
											</obj>
											<obj name="PropertyObject" class="QuantCpLowProp" version="4">
												<prop name="PropertyTypeName">Cp Low</prop>
												<prop name="Position">3</prop>
												<prop name="IsDefault">1</prop>
												<prop name="CpRangeLow">0</prop>
												<obj name="ChannelProp" class="ChannelProperty" version="1">
													<prop name="ChannelIdx">0</prop>
												</obj>
												<prop name="ReadOnly">0</prop>
											</obj>
											<obj name="PropertyObject" class="RQEffProp" version="4">
												<prop name="PropertyTypeName">Efficiency</prop>
												<prop name="Position">3</prop>
												<prop name="IsDefault">1</prop>
												<prop name="Efficiency">2</prop>
												<obj name="ChannelProp" class="ChannelProperty" version="1">
													<prop name="ChannelIdx">0</prop>
												</obj>
											</obj>
											<obj name="PropertyObject" class="ChannelGenotype" version="4">
												<prop name="PropertyTypeName">Melt Geno Genotype</prop>
												<prop name="Position">3</prop>
												<prop name="IsDefault">1</prop>
												<prop name="ReadOnly">1</prop>
												<obj name="ChannelProp" class="ChannelProperty" version="1">
													<prop name="ChannelIdx">0</prop>
												</obj>
											</obj>
											<obj name="PropertyObject" class="GroupChannelTypeProp" version="4">
												<prop name="PropertyTypeName">Melt Geno Sample Type</prop>
												<prop name="Position">3</prop>
												<prop name="IsDefault">0</prop>
												<prop name="GroupSampleType">mstUnknown</prop>
												<obj name="ChannelProp" class="ChannelProperty" version="1">
													<prop name="ChannelIdx">0</prop>
												</obj>
											</obj>
											<obj name="PropertyObject" class="QuantSampleTypeProperty" version="4">
												<prop name="PropertyTypeName">Quantification Sample Type</prop>
												<prop name="Position">3</prop>
												<prop name="IsDefault">0</prop>
												<prop name="SampleType">qsPosCalibrator</prop>
												<obj name="ChannelProp" class="ChannelProperty" version="1">
													<prop name="ChannelIdx">0</prop>
												</obj>
											</obj>
											<obj name="PropertyObject" class="ChannelGenotype" version="4">
												<prop name="PropertyTypeName">Scanning Genotype</prop>
												<prop name="Position">3</prop>
												<prop name="IsDefault">1</prop>
												<prop name="ReadOnly">1</prop>
												<obj name="ChannelProp" class="ChannelProperty" version="1">
													<prop name="ChannelIdx">0</prop>
												</obj>
											</obj>
											<obj name="PropertyObject" class="GroupChannelTypeProp" version="4">
												<prop name="PropertyTypeName">Scanning Sample Type</prop>
												<prop name="Position">3</prop>
												<prop name="IsDefault">0</prop>
												<prop name="GroupSampleType">mstUnknown</prop>
												<obj name="ChannelProp" class="ChannelProperty" version="1">
													<prop name="ChannelIdx">0</prop>
												</obj>
											</obj>
											<obj name="PropertyObject" class="TargetName" version="4">
												<prop name="PropertyTypeName">Target Name</prop>
												<prop name="Position">3</prop>
												<prop name="IsDefault">0</prop>
												<prop name="name">C1Q</prop>
												<obj name="ChannelProp" class="ChannelProperty" version="1">
													<prop name="ChannelIdx">0</prop>
												</obj>
											</obj>
											<obj name="PropertyObject" class="RQTargetProperty" version="4">
												<prop name="PropertyTypeName">Target Type</prop>
												<prop name="Position">3</prop>
												<prop name="IsDefault">0</prop>
												<prop name="TargetType">dtTarget</prop>
												<obj name="ChannelProp" class="ChannelProperty" version="1">
													<prop name="ChannelIdx">0</prop>
												</obj>
											</obj>
										</list>
									</obj>
								</list>
							</obj>
						</obj>
						<prop name="ChannelPropertyCount">1</prop>
						<prop name="ContainerPosition">3</prop>
						<prop name="HasSampleProperties">1</prop>
						<obj name="SampleProperties" class="PropertyList" version="1">
							<list name="emlist" count="14">
								<obj name="PropertyObject" class="SamplePrefColor" version="4">
									<prop name="PropertyTypeName">Color</prop>
									<prop name="Position">3</prop>
									<prop name="IsDefault">0</prop>
									<prop name="Color">clFuchsia</prop>
								</obj>
								<obj name="PropertyObject" class="DominantChannelProp" version="4">
									<prop name="PropertyTypeName">Dominant Channel</prop>
									<prop name="Position">3</prop>
									<prop name="IsDefault">0</prop>
									<prop name="DominantChannel">0</prop>
								</obj>
								<obj name="PropertyObject" class="Genotype" version="4">
									<prop name="PropertyTypeName">EndPt Genotype</prop>
									<prop name="Position">3</prop>
									<prop name="IsDefault">1</prop>
									<prop name="ReadOnly">1</prop>
								</obj>
								<obj name="PropertyObject" class="GroupingSample" version="4">
									<prop name="PropertyTypeName">EndPt Sample Type</prop>
									<prop name="Position">3</prop>
									<prop name="IsDefault">0</prop>
									<prop name="GroupSampleType">mstUnknown</prop>
								</obj>
								<obj name="PropertyObject" class="SamplePrefLineStyle" version="4">
									<prop name="PropertyTypeName">Line Style</prop>
									<prop name="Position">3</prop>
									<prop name="IsDefault">0</prop>
									<prop name="LineStyle">psSolid</prop>
								</obj>
								<obj name="PropertyObject" class="GenSampleEditNotes" version="4">
									<prop name="PropertyTypeName">Notes</prop>
									<prop name="Position">3</prop>
									<prop name="IsDefault">1</prop>
								</obj>
								<obj name="PropertyObject" class="SamplePrefPointStyle" version="4">
									<prop name="PropertyTypeName">Point Style</prop>
									<prop name="Position">3</prop>
									<prop name="IsDefault">0</prop>
									<prop name="PointStyle">psNothing</prop>
								</obj>
								<obj name="PropertyObject" class="GenSampleEditPosition" version="4">
									<prop name="PropertyTypeName">Position</prop>
									<prop name="Position">3</prop>
									<prop name="IsDefault">1</prop>
								</obj>
								<obj name="PropertyObject" class="GenSampleEditReplicate" version="4">
									<prop name="PropertyTypeName">Replicate of</prop>
									<prop name="Position">3</prop>
									<prop name="IsDefault">0</prop>
									<prop name="ReplicateOf">3</prop>
								</obj>
								<obj name="PropertyObject" class="HTCSampleID" version="4">
									<prop name="PropertyTypeName">Sample ID</prop>
									<prop name="Position">3</prop>
									<prop name="IsDefault">1</prop>
								</obj>
								<obj name="PropertyObject" class="GenSampleEditName" version="4">
									<prop name="PropertyTypeName">Sample Name</prop>
									<prop name="Position">3</prop>
									<prop name="IsDefault">0</prop>
									<prop name="name">786-N</prop>
								</obj>
								<obj name="PropertyObject" class="HTCSamplePrepNotes" version="4">
									<prop name="PropertyTypeName">Sample Prep Notes</prop>
									<prop name="Position">3</prop>
									<prop name="IsDefault">1</prop>
								</obj>
								<obj name="PropertyObject" class="GenSampleEditSubset" version="4">
									<prop name="PropertyTypeName">Subsets</prop>
									<prop name="Position">3</prop>
									<prop name="IsDefault">1</prop>
								</obj>
								<obj name="PropertyObject" class="SamplePrefWidth" version="5">
									<prop name="PropertyTypeName">Width</prop>
									<prop name="Position">3</prop>
									<prop name="IsDefault">1</prop>
									<prop name="Width">1</prop>
								</obj>
							</list>
						</obj>
					</obj>
					<obj name="item" class="SamplePropInfo" version="1">
						<obj name="ChannelProperties" class="ChanPropList" version="2">
							<obj name="ChannelProperties" class="EMList" version="1">
								<list name="emlist" count="1">
									<obj name="item" class="PropertyList" version="1">
										<list name="emlist" count="12">
											<obj name="PropertyObject" class="RQSampleTargetProperty" version="4">
												<prop name="PropertyTypeName">Combined Sample and Target Type</prop>
												<prop name="Position">4</prop>
												<prop name="IsDefault">0</prop>
												<obj name="ChannelProp" class="ChannelProperty" version="1">
													<prop name="ChannelIdx">0</prop>
												</obj>
											</obj>
											<obj name="PropertyObject" class="QuantConcProperty" version="4">
												<prop name="PropertyTypeName">Concentration</prop>
												<prop name="Position">4</prop>
												<prop name="IsDefault">1</prop>
												<prop name="Concentration">0</prop>
												<obj name="ChannelProp" class="ChannelProperty" version="1">
													<prop name="ChannelIdx">0</prop>
												</obj>
												<prop name="ReadOnly">1</prop>
											</obj>
											<obj name="PropertyObject" class="QuantCpHighProp" version="4">
												<prop name="PropertyTypeName">Cp High</prop>
												<prop name="Position">4</prop>
												<prop name="IsDefault">1</prop>
												<prop name="CpRangeHigh">0</prop>
												<obj name="ChannelProp" class="ChannelProperty" version="1">
													<prop name="ChannelIdx">0</prop>
												</obj>
												<prop name="ReadOnly">1</prop>
											</obj>
											<obj name="PropertyObject" class="QuantCpLowProp" version="4">
												<prop name="PropertyTypeName">Cp Low</prop>
												<prop name="Position">4</prop>
												<prop name="IsDefault">1</prop>
												<prop name="CpRangeLow">0</prop>
												<obj name="ChannelProp" class="ChannelProperty" version="1">
													<prop name="ChannelIdx">0</prop>
												</obj>
												<prop name="ReadOnly">1</prop>
											</obj>
											<obj name="PropertyObject" class="RQEffProp" version="4">
												<prop name="PropertyTypeName">Efficiency</prop>
												<prop name="Position">4</prop>
												<prop name="IsDefault">1</prop>
												<prop name="Efficiency">2</prop>
												<obj name="ChannelProp" class="ChannelProperty" version="1">
													<prop name="ChannelIdx">0</prop>
												</obj>
											</obj>
											<obj name="PropertyObject" class="ChannelGenotype" version="4">
												<prop name="PropertyTypeName">Melt Geno Genotype</prop>
												<prop name="Position">4</prop>
												<prop name="IsDefault">1</prop>
												<prop name="ReadOnly">1</prop>
												<obj name="ChannelProp" class="ChannelProperty" version="1">
													<prop name="ChannelIdx">0</prop>
												</obj>
											</obj>
											<obj name="PropertyObject" class="GroupChannelTypeProp" version="4">
												<prop name="PropertyTypeName">Melt Geno Sample Type</prop>
												<prop name="Position">4</prop>
												<prop name="IsDefault">0</prop>
												<prop name="GroupSampleType">mstUnknown</prop>
												<obj name="ChannelProp" class="ChannelProperty" version="1">
													<prop name="ChannelIdx">0</prop>
												</obj>
											</obj>
											<obj name="PropertyObject" class="QuantSampleTypeProperty" version="4">
												<prop name="PropertyTypeName">Quantification Sample Type</prop>
												<prop name="Position">4</prop>
												<prop name="IsDefault">0</prop>
												<prop name="SampleType">qsPosCalibrator</prop>
												<obj name="ChannelProp" class="ChannelProperty" version="1">
													<prop name="ChannelIdx">0</prop>
												</obj>
											</obj>
											<obj name="PropertyObject" class="ChannelGenotype" version="4">
												<prop name="PropertyTypeName">Scanning Genotype</prop>
												<prop name="Position">4</prop>
												<prop name="IsDefault">1</prop>
												<prop name="ReadOnly">1</prop>
												<obj name="ChannelProp" class="ChannelProperty" version="1">
													<prop name="ChannelIdx">0</prop>
												</obj>
											</obj>
											<obj name="PropertyObject" class="GroupChannelTypeProp" version="4">
												<prop name="PropertyTypeName">Scanning Sample Type</prop>
												<prop name="Position">4</prop>
												<prop name="IsDefault">0</prop>
												<prop name="GroupSampleType">mstUnknown</prop>
												<obj name="ChannelProp" class="ChannelProperty" version="1">
													<prop name="ChannelIdx">0</prop>
												</obj>
											</obj>
											<obj name="PropertyObject" class="TargetName" version="4">
												<prop name="PropertyTypeName">Target Name</prop>
												<prop name="Position">4</prop>
												<prop name="IsDefault">0</prop>
												<prop name="name">C1Q</prop>
												<obj name="ChannelProp" class="ChannelProperty" version="1">
													<prop name="ChannelIdx">0</prop>
												</obj>
											</obj>
											<obj name="PropertyObject" class="RQTargetProperty" version="4">
												<prop name="PropertyTypeName">Target Type</prop>
												<prop name="Position">4</prop>
												<prop name="IsDefault">0</prop>
												<prop name="TargetType">dtTarget</prop>
												<obj name="ChannelProp" class="ChannelProperty" version="1">
													<prop name="ChannelIdx">0</prop>
												</obj>
											</obj>
										</list>
									</obj>
								</list>
							</obj>
						</obj>
						<prop name="ChannelPropertyCount">1</prop>
						<prop name="ContainerPosition">4</prop>
						<prop name="HasSampleProperties">1</prop>
						<obj name="SampleProperties" class="PropertyList" version="1">
							<list name="emlist" count="14">
								<obj name="PropertyObject" class="SamplePrefColor" version="4">
									<prop name="PropertyTypeName">Color</prop>
									<prop name="Position">4</prop>
									<prop name="IsDefault">0</prop>
									<prop name="Color">clGray</prop>
								</obj>
								<obj name="PropertyObject" class="DominantChannelProp" version="4">
									<prop name="PropertyTypeName">Dominant Channel</prop>
									<prop name="Position">4</prop>
									<prop name="IsDefault">0</prop>
									<prop name="DominantChannel">0</prop>
								</obj>
								<obj name="PropertyObject" class="Genotype" version="4">
									<prop name="PropertyTypeName">EndPt Genotype</prop>
									<prop name="Position">4</prop>
									<prop name="IsDefault">1</prop>
									<prop name="ReadOnly">1</prop>
								</obj>
								<obj name="PropertyObject" class="GroupingSample" version="4">
									<prop name="PropertyTypeName">EndPt Sample Type</prop>
									<prop name="Position">4</prop>
									<prop name="IsDefault">0</prop>
									<prop name="GroupSampleType">mstUnknown</prop>
								</obj>
								<obj name="PropertyObject" class="SamplePrefLineStyle" version="4">
									<prop name="PropertyTypeName">Line Style</prop>
									<prop name="Position">4</prop>
									<prop name="IsDefault">0</prop>
									<prop name="LineStyle">psSolid</prop>
								</obj>
								<obj name="PropertyObject" class="GenSampleEditNotes" version="4">
									<prop name="PropertyTypeName">Notes</prop>
									<prop name="Position">4</prop>
									<prop name="IsDefault">1</prop>
								</obj>
								<obj name="PropertyObject" class="SamplePrefPointStyle" version="4">
									<prop name="PropertyTypeName">Point Style</prop>
									<prop name="Position">4</prop>
									<prop name="IsDefault">0</prop>
									<prop name="PointStyle">psNothing</prop>
								</obj>
								<obj name="PropertyObject" class="GenSampleEditPosition" version="4">
									<prop name="PropertyTypeName">Position</prop>
									<prop name="Position">4</prop>
									<prop name="IsDefault">1</prop>
								</obj>
								<obj name="PropertyObject" class="GenSampleEditReplicate" version="4">
									<prop name="PropertyTypeName">Replicate of</prop>
									<prop name="Position">4</prop>
									<prop name="IsDefault">0</prop>
									<prop name="ReplicateOf">3</prop>
								</obj>
								<obj name="PropertyObject" class="HTCSampleID" version="4">
									<prop name="PropertyTypeName">Sample ID</prop>
									<prop name="Position">4</prop>
									<prop name="IsDefault">1</prop>
								</obj>
								<obj name="PropertyObject" class="GenSampleEditName" version="4">
									<prop name="PropertyTypeName">Sample Name</prop>
									<prop name="Position">4</prop>
									<prop name="IsDefault">0</prop>
									<prop name="name">786-N</prop>
								</obj>
								<obj name="PropertyObject" class="HTCSamplePrepNotes" version="4">
									<prop name="PropertyTypeName">Sample Prep Notes</prop>
									<prop name="Position">4</prop>
									<prop name="IsDefault">1</prop>
								</obj>
								<obj name="PropertyObject" class="GenSampleEditSubset" version="4">
									<prop name="PropertyTypeName">Subsets</prop>
									<prop name="Position">4</prop>
									<prop name="IsDefault">1</prop>
								</obj>
								<obj name="PropertyObject" class="SamplePrefWidth" version="5">
									<prop name="PropertyTypeName">Width</prop>
									<prop name="Position">4</prop>
									<prop name="IsDefault">1</prop>
									<prop name="Width">1</prop>
								</obj>
							</list>
						</obj>
					</obj>
					<obj name="item" class="SamplePropInfo" version="1">
						<obj name="ChannelProperties" class="ChanPropList" version="2">
							<obj name="ChannelProperties" class="EMList" version="1">
								<list name="emlist" count="1">
									<obj name="item" class="PropertyList" version="1">
										<list name="emlist" count="12">
											<obj name="PropertyObject" class="RQSampleTargetProperty" version="4">
												<prop name="PropertyTypeName">Combined Sample and Target Type</prop>
												<prop name="Position">5</prop>
												<prop name="IsDefault">0</prop>
												<obj name="ChannelProp" class="ChannelProperty" version="1">
													<prop name="ChannelIdx">0</prop>
												</obj>
											</obj>
											<obj name="PropertyObject" class="QuantConcProperty" version="4">
												<prop name="PropertyTypeName">Concentration</prop>
												<prop name="Position">5</prop>
												<prop name="IsDefault">1</prop>
												<prop name="Concentration">0</prop>
												<obj name="ChannelProp" class="ChannelProperty" version="1">
													<prop name="ChannelIdx">0</prop>
												</obj>
												<prop name="ReadOnly">1</prop>
											</obj>
											<obj name="PropertyObject" class="QuantCpHighProp" version="4">
												<prop name="PropertyTypeName">Cp High</prop>
												<prop name="Position">5</prop>
												<prop name="IsDefault">1</prop>
												<prop name="CpRangeHigh">0</prop>
												<obj name="ChannelProp" class="ChannelProperty" version="1">
													<prop name="ChannelIdx">0</prop>
												</obj>
												<prop name="ReadOnly">1</prop>
											</obj>
											<obj name="PropertyObject" class="QuantCpLowProp" version="4">
												<prop name="PropertyTypeName">Cp Low</prop>
												<prop name="Position">5</prop>
												<prop name="IsDefault">1</prop>
												<prop name="CpRangeLow">0</prop>
												<obj name="ChannelProp" class="ChannelProperty" version="1">
													<prop name="ChannelIdx">0</prop>
												</obj>
												<prop name="ReadOnly">1</prop>
											</obj>
											<obj name="PropertyObject" class="RQEffProp" version="4">
												<prop name="PropertyTypeName">Efficiency</prop>
												<prop name="Position">5</prop>
												<prop name="IsDefault">1</prop>
												<prop name="Efficiency">2</prop>
												<obj name="ChannelProp" class="ChannelProperty" version="1">
													<prop name="ChannelIdx">0</prop>
												</obj>
											</obj>
											<obj name="PropertyObject" class="ChannelGenotype" version="4">
												<prop name="PropertyTypeName">Melt Geno Genotype</prop>
												<prop name="Position">5</prop>
												<prop name="IsDefault">1</prop>
												<prop name="ReadOnly">1</prop>
												<obj name="ChannelProp" class="ChannelProperty" version="1">
													<prop name="ChannelIdx">0</prop>
												</obj>
											</obj>
											<obj name="PropertyObject" class="GroupChannelTypeProp" version="4">
												<prop name="PropertyTypeName">Melt Geno Sample Type</prop>
												<prop name="Position">5</prop>
												<prop name="IsDefault">0</prop>
												<prop name="GroupSampleType">mstUnknown</prop>
												<obj name="ChannelProp" class="ChannelProperty" version="1">
													<prop name="ChannelIdx">0</prop>
												</obj>
											</obj>
											<obj name="PropertyObject" class="QuantSampleTypeProperty" version="4">
												<prop name="PropertyTypeName">Quantification Sample Type</prop>
												<prop name="Position">5</prop>
												<prop name="IsDefault">0</prop>
												<prop name="SampleType">qsPosCalibrator</prop>
												<obj name="ChannelProp" class="ChannelProperty" version="1">
													<prop name="ChannelIdx">0</prop>
												</obj>
											</obj>
											<obj name="PropertyObject" class="ChannelGenotype" version="4">
												<prop name="PropertyTypeName">Scanning Genotype</prop>
												<prop name="Position">5</prop>
												<prop name="IsDefault">1</prop>
												<prop name="ReadOnly">1</prop>
												<obj name="ChannelProp" class="ChannelProperty" version="1">
													<prop name="ChannelIdx">0</prop>
												</obj>
											</obj>
											<obj name="PropertyObject" class="GroupChannelTypeProp" version="4">
												<prop name="PropertyTypeName">Scanning Sample Type</prop>
												<prop name="Position">5</prop>
												<prop name="IsDefault">0</prop>
												<prop name="GroupSampleType">mstUnknown</prop>
												<obj name="ChannelProp" class="ChannelProperty" version="1">
													<prop name="ChannelIdx">0</prop>
												</obj>
											</obj>
											<obj name="PropertyObject" class="TargetName" version="4">
												<prop name="PropertyTypeName">Target Name</prop>
												<prop name="Position">5</prop>
												<prop name="IsDefault">0</prop>
												<prop name="name">C1Q</prop>
												<obj name="ChannelProp" class="ChannelProperty" version="1">
													<prop name="ChannelIdx">0</prop>
												</obj>
											</obj>
											<obj name="PropertyObject" class="RQTargetProperty" version="4">
												<prop name="PropertyTypeName">Target Type</prop>
												<prop name="Position">5</prop>
												<prop name="IsDefault">0</prop>
												<prop name="TargetType">dtTarget</prop>
												<obj name="ChannelProp" class="ChannelProperty" version="1">
													<prop name="ChannelIdx">0</prop>
												</obj>
											</obj>
										</list>
									</obj>
								</list>
							</obj>
						</obj>
						<prop name="ChannelPropertyCount">1</prop>
						<prop name="ContainerPosition">5</prop>
						<prop name="HasSampleProperties">1</prop>
						<obj name="SampleProperties" class="PropertyList" version="1">
							<list name="emlist" count="14">
								<obj name="PropertyObject" class="SamplePrefColor" version="4">
									<prop name="PropertyTypeName">Color</prop>
									<prop name="Position">5</prop>
									<prop name="IsDefault">0</prop>
									<prop name="Color">$0012D7FA</prop>
								</obj>
								<obj name="PropertyObject" class="DominantChannelProp" version="4">
									<prop name="PropertyTypeName">Dominant Channel</prop>
									<prop name="Position">5</prop>
									<prop name="IsDefault">0</prop>
									<prop name="DominantChannel">0</prop>
								</obj>
								<obj name="PropertyObject" class="Genotype" version="4">
									<prop name="PropertyTypeName">EndPt Genotype</prop>
									<prop name="Position">5</prop>
									<prop name="IsDefault">1</prop>
									<prop name="ReadOnly">1</prop>
								</obj>
								<obj name="PropertyObject" class="GroupingSample" version="4">
									<prop name="PropertyTypeName">EndPt Sample Type</prop>
									<prop name="Position">5</prop>
									<prop name="IsDefault">0</prop>
									<prop name="GroupSampleType">mstUnknown</prop>
								</obj>
								<obj name="PropertyObject" class="SamplePrefLineStyle" version="4">
									<prop name="PropertyTypeName">Line Style</prop>
									<prop name="Position">5</prop>
									<prop name="IsDefault">0</prop>
									<prop name="LineStyle">psSolid</prop>
								</obj>
								<obj name="PropertyObject" class="GenSampleEditNotes" version="4">
									<prop name="PropertyTypeName">Notes</prop>
									<prop name="Position">5</prop>
									<prop name="IsDefault">1</prop>
								</obj>
								<obj name="PropertyObject" class="SamplePrefPointStyle" version="4">
									<prop name="PropertyTypeName">Point Style</prop>
									<prop name="Position">5</prop>
									<prop name="IsDefault">0</prop>
									<prop name="PointStyle">psNothing</prop>
								</obj>
								<obj name="PropertyObject" class="GenSampleEditPosition" version="4">
									<prop name="PropertyTypeName">Position</prop>
									<prop name="Position">5</prop>
									<prop name="IsDefault">1</prop>
								</obj>
								<obj name="PropertyObject" class="GenSampleEditReplicate" version="4">
									<prop name="PropertyTypeName">Replicate of</prop>
									<prop name="Position">5</prop>
									<prop name="IsDefault">0</prop>
									<prop name="ReplicateOf">3</prop>
								</obj>
								<obj name="PropertyObject" class="HTCSampleID" version="4">
									<prop name="PropertyTypeName">Sample ID</prop>
									<prop name="Position">5</prop>
									<prop name="IsDefault">1</prop>
								</obj>
								<obj name="PropertyObject" class="GenSampleEditName" version="4">
									<prop name="PropertyTypeName">Sample Name</prop>
									<prop name="Position">5</prop>
									<prop name="IsDefault">0</prop>
									<prop name="name">786-N</prop>
								</obj>
								<obj name="PropertyObject" class="HTCSamplePrepNotes" version="4">
									<prop name="PropertyTypeName">Sample Prep Notes</prop>
									<prop name="Position">5</prop>
									<prop name="IsDefault">1</prop>
								</obj>
								<obj name="PropertyObject" class="GenSampleEditSubset" version="4">
									<prop name="PropertyTypeName">Subsets</prop>
									<prop name="Position">5</prop>
									<prop name="IsDefault">1</prop>
								</obj>
								<obj name="PropertyObject" class="SamplePrefWidth" version="5">
									<prop name="PropertyTypeName">Width</prop>
									<prop name="Position">5</prop>
									<prop name="IsDefault">1</prop>
									<prop name="Width">1</prop>
								</obj>
							</list>
						</obj>
					</obj>
					<obj name="item" class="SamplePropInfo" version="1">
						<obj name="ChannelProperties" class="ChanPropList" version="2">
							<obj name="ChannelProperties" class="EMList" version="1">
								<list name="emlist" count="1">
									<obj name="item" class="PropertyList" version="1">
										<list name="emlist" count="12">
											<obj name="PropertyObject" class="RQSampleTargetProperty" version="4">
												<prop name="PropertyTypeName">Combined Sample and Target Type</prop>
												<prop name="Position">6</prop>
												<prop name="IsDefault">0</prop>
												<obj name="ChannelProp" class="ChannelProperty" version="1">
													<prop name="ChannelIdx">0</prop>
												</obj>
											</obj>
											<obj name="PropertyObject" class="QuantConcProperty" version="4">
												<prop name="PropertyTypeName">Concentration</prop>
												<prop name="Position">6</prop>
												<prop name="IsDefault">1</prop>
												<prop name="Concentration">0</prop>
												<obj name="ChannelProp" class="ChannelProperty" version="1">
													<prop name="ChannelIdx">0</prop>
												</obj>
												<prop name="ReadOnly">1</prop>
											</obj>
											<obj name="PropertyObject" class="QuantCpHighProp" version="4">
												<prop name="PropertyTypeName">Cp High</prop>
												<prop name="Position">6</prop>
												<prop name="IsDefault">1</prop>
												<prop name="CpRangeHigh">0</prop>
												<obj name="ChannelProp" class="ChannelProperty" version="1">
													<prop name="ChannelIdx">0</prop>
												</obj>
												<prop name="ReadOnly">0</prop>
											</obj>
											<obj name="PropertyObject" class="QuantCpLowProp" version="4">
												<prop name="PropertyTypeName">Cp Low</prop>
												<prop name="Position">6</prop>
												<prop name="IsDefault">1</prop>
												<prop name="CpRangeLow">0</prop>
												<obj name="ChannelProp" class="ChannelProperty" version="1">
													<prop name="ChannelIdx">0</prop>
												</obj>
												<prop name="ReadOnly">0</prop>
											</obj>
											<obj name="PropertyObject" class="RQEffProp" version="4">
												<prop name="PropertyTypeName">Efficiency</prop>
												<prop name="Position">6</prop>
												<prop name="IsDefault">1</prop>
												<prop name="Efficiency">2</prop>
												<obj name="ChannelProp" class="ChannelProperty" version="1">
													<prop name="ChannelIdx">0</prop>
												</obj>
											</obj>
											<obj name="PropertyObject" class="ChannelGenotype" version="4">
												<prop name="PropertyTypeName">Melt Geno Genotype</prop>
												<prop name="Position">6</prop>
												<prop name="IsDefault">1</prop>
												<prop name="ReadOnly">1</prop>
												<obj name="ChannelProp" class="ChannelProperty" version="1">
													<prop name="ChannelIdx">0</prop>
												</obj>
											</obj>
											<obj name="PropertyObject" class="GroupChannelTypeProp" version="4">
												<prop name="PropertyTypeName">Melt Geno Sample Type</prop>
												<prop name="Position">6</prop>
												<prop name="IsDefault">0</prop>
												<prop name="GroupSampleType">mstUnknown</prop>
												<obj name="ChannelProp" class="ChannelProperty" version="1">
													<prop name="ChannelIdx">0</prop>
												</obj>
											</obj>
											<obj name="PropertyObject" class="QuantSampleTypeProperty" version="4">
												<prop name="PropertyTypeName">Quantification Sample Type</prop>
												<prop name="Position">6</prop>
												<prop name="IsDefault">0</prop>
												<prop name="SampleType">qsPosCalibrator</prop>
												<obj name="ChannelProp" class="ChannelProperty" version="1">
													<prop name="ChannelIdx">0</prop>
												</obj>
											</obj>
											<obj name="PropertyObject" class="ChannelGenotype" version="4">
												<prop name="PropertyTypeName">Scanning Genotype</prop>
												<prop name="Position">6</prop>
												<prop name="IsDefault">1</prop>
												<prop name="ReadOnly">1</prop>
												<obj name="ChannelProp" class="ChannelProperty" version="1">
													<prop name="ChannelIdx">0</prop>
												</obj>
											</obj>
											<obj name="PropertyObject" class="GroupChannelTypeProp" version="4">
												<prop name="PropertyTypeName">Scanning Sample Type</prop>
												<prop name="Position">6</prop>
												<prop name="IsDefault">0</prop>
												<prop name="GroupSampleType">mstUnknown</prop>
												<obj name="ChannelProp" class="ChannelProperty" version="1">
													<prop name="ChannelIdx">0</prop>
												</obj>
											</obj>
											<obj name="PropertyObject" class="TargetName" version="4">
												<prop name="PropertyTypeName">Target Name</prop>
												<prop name="Position">6</prop>
												<prop name="IsDefault">0</prop>
												<prop name="name">ACT</prop>
												<obj name="ChannelProp" class="ChannelProperty" version="1">
													<prop name="ChannelIdx">0</prop>
												</obj>
											</obj>
											<obj name="PropertyObject" class="RQTargetProperty" version="4">
												<prop name="PropertyTypeName">Target Type</prop>
												<prop name="Position">6</prop>
												<prop name="IsDefault">0</prop>
												<prop name="TargetType">dtReference</prop>
												<obj name="ChannelProp" class="ChannelProperty" version="1">
													<prop name="ChannelIdx">0</prop>
												</obj>
											</obj>
										</list>
									</obj>
								</list>
							</obj>
						</obj>
						<prop name="ChannelPropertyCount">1</prop>
						<prop name="ContainerPosition">6</prop>
						<prop name="HasSampleProperties">1</prop>
						<obj name="SampleProperties" class="PropertyList" version="1">
							<list name="emlist" count="14">
								<obj name="PropertyObject" class="SamplePrefColor" version="4">
									<prop name="PropertyTypeName">Color</prop>
									<prop name="Position">6</prop>
									<prop name="IsDefault">0</prop>
									<prop name="Color">$00000097</prop>
								</obj>
								<obj name="PropertyObject" class="DominantChannelProp" version="4">
									<prop name="PropertyTypeName">Dominant Channel</prop>
									<prop name="Position">6</prop>
									<prop name="IsDefault">0</prop>
									<prop name="DominantChannel">0</prop>
								</obj>
								<obj name="PropertyObject" class="Genotype" version="4">
									<prop name="PropertyTypeName">EndPt Genotype</prop>
									<prop name="Position">6</prop>
									<prop name="IsDefault">1</prop>
									<prop name="ReadOnly">1</prop>
								</obj>
								<obj name="PropertyObject" class="GroupingSample" version="4">
									<prop name="PropertyTypeName">EndPt Sample Type</prop>
									<prop name="Position">6</prop>
									<prop name="IsDefault">0</prop>
									<prop name="GroupSampleType">mstUnknown</prop>
								</obj>
								<obj name="PropertyObject" class="SamplePrefLineStyle" version="4">
									<prop name="PropertyTypeName">Line Style</prop>
									<prop name="Position">6</prop>
									<prop name="IsDefault">0</prop>
									<prop name="LineStyle">psSolid</prop>
								</obj>
								<obj name="PropertyObject" class="GenSampleEditNotes" version="4">
									<prop name="PropertyTypeName">Notes</prop>
									<prop name="Position">6</prop>
									<prop name="IsDefault">1</prop>
								</obj>
								<obj name="PropertyObject" class="SamplePrefPointStyle" version="4">
									<prop name="PropertyTypeName">Point Style</prop>
									<prop name="Position">6</prop>
									<prop name="IsDefault">0</prop>
									<prop name="PointStyle">psNothing</prop>
								</obj>
								<obj name="PropertyObject" class="GenSampleEditPosition" version="4">
									<prop name="PropertyTypeName">Position</prop>
									<prop name="Position">6</prop>
									<prop name="IsDefault">1</prop>
								</obj>
								<obj name="PropertyObject" class="GenSampleEditReplicate" version="4">
									<prop name="PropertyTypeName">Replicate of</prop>
									<prop name="Position">6</prop>
									<prop name="IsDefault">0</prop>
									<prop name="ReplicateOf">6</prop>
								</obj>
								<obj name="PropertyObject" class="HTCSampleID" version="4">
									<prop name="PropertyTypeName">Sample ID</prop>
									<prop name="Position">6</prop>
									<prop name="IsDefault">1</prop>
								</obj>
								<obj name="PropertyObject" class="GenSampleEditName" version="4">
									<prop name="PropertyTypeName">Sample Name</prop>
									<prop name="Position">6</prop>
									<prop name="IsDefault">0</prop>
									<prop name="name">1N</prop>
								</obj>
								<obj name="PropertyObject" class="HTCSamplePrepNotes" version="4">
									<prop name="PropertyTypeName">Sample Prep Notes</prop>
									<prop name="Position">6</prop>
									<prop name="IsDefault">1</prop>
								</obj>
								<obj name="PropertyObject" class="GenSampleEditSubset" version="4">
									<prop name="PropertyTypeName">Subsets</prop>
									<prop name="Position">6</prop>
									<prop name="IsDefault">1</prop>
								</obj>
								<obj name="PropertyObject" class="SamplePrefWidth" version="5">
									<prop name="PropertyTypeName">Width</prop>
									<prop name="Position">6</prop>
									<prop name="IsDefault">1</prop>
									<prop name="Width">1</prop>
								</obj>
							</list>
						</obj>
					</obj>
					<obj name="item" class="SamplePropInfo" version="1">
						<obj name="ChannelProperties" class="ChanPropList" version="2">
							<obj name="ChannelProperties" class="EMList" version="1">
								<list name="emlist" count="1">
									<obj name="item" class="PropertyList" version="1">
										<list name="emlist" count="12">
											<obj name="PropertyObject" class="RQSampleTargetProperty" version="4">
												<prop name="PropertyTypeName">Combined Sample and Target Type</prop>
												<prop name="Position">7</prop>
												<prop name="IsDefault">0</prop>
												<obj name="ChannelProp" class="ChannelProperty" version="1">
													<prop name="ChannelIdx">0</prop>
												</obj>
											</obj>
											<obj name="PropertyObject" class="QuantConcProperty" version="4">
												<prop name="PropertyTypeName">Concentration</prop>
												<prop name="Position">7</prop>
												<prop name="IsDefault">1</prop>
												<prop name="Concentration">0</prop>
												<obj name="ChannelProp" class="ChannelProperty" version="1">
													<prop name="ChannelIdx">0</prop>
												</obj>
												<prop name="ReadOnly">1</prop>
											</obj>
											<obj name="PropertyObject" class="QuantCpHighProp" version="4">
												<prop name="PropertyTypeName">Cp High</prop>
												<prop name="Position">7</prop>
												<prop name="IsDefault">1</prop>
												<prop name="CpRangeHigh">0</prop>
												<obj name="ChannelProp" class="ChannelProperty" version="1">
													<prop name="ChannelIdx">0</prop>
												</obj>
												<prop name="ReadOnly">0</prop>
											</obj>
											<obj name="PropertyObject" class="QuantCpLowProp" version="4">
												<prop name="PropertyTypeName">Cp Low</prop>
												<prop name="Position">7</prop>
												<prop name="IsDefault">1</prop>
												<prop name="CpRangeLow">0</prop>
												<obj name="ChannelProp" class="ChannelProperty" version="1">
													<prop name="ChannelIdx">0</prop>
												</obj>
												<prop name="ReadOnly">0</prop>
											</obj>
											<obj name="PropertyObject" class="RQEffProp" version="4">
												<prop name="PropertyTypeName">Efficiency</prop>
												<prop name="Position">7</prop>
												<prop name="IsDefault">1</prop>
												<prop name="Efficiency">2</prop>
												<obj name="ChannelProp" class="ChannelProperty" version="1">
													<prop name="ChannelIdx">0</prop>
												</obj>
											</obj>
											<obj name="PropertyObject" class="ChannelGenotype" version="4">
												<prop name="PropertyTypeName">Melt Geno Genotype</prop>
												<prop name="Position">7</prop>
												<prop name="IsDefault">1</prop>
												<prop name="ReadOnly">1</prop>
												<obj name="ChannelProp" class="ChannelProperty" version="1">
													<prop name="ChannelIdx">0</prop>
												</obj>
											</obj>
											<obj name="PropertyObject" class="GroupChannelTypeProp" version="4">
												<prop name="PropertyTypeName">Melt Geno Sample Type</prop>
												<prop name="Position">7</prop>
												<prop name="IsDefault">0</prop>
												<prop name="GroupSampleType">mstUnknown</prop>
												<obj name="ChannelProp" class="ChannelProperty" version="1">
													<prop name="ChannelIdx">0</prop>
												</obj>
											</obj>
											<obj name="PropertyObject" class="QuantSampleTypeProperty" version="4">
												<prop name="PropertyTypeName">Quantification Sample Type</prop>
												<prop name="Position">7</prop>
												<prop name="IsDefault">0</prop>
												<prop name="SampleType">qsPosCalibrator</prop>
												<obj name="ChannelProp" class="ChannelProperty" version="1">
													<prop name="ChannelIdx">0</prop>
												</obj>
											</obj>
											<obj name="PropertyObject" class="ChannelGenotype" version="4">
												<prop name="PropertyTypeName">Scanning Genotype</prop>
												<prop name="Position">7</prop>
												<prop name="IsDefault">1</prop>
												<prop name="ReadOnly">1</prop>
												<obj name="ChannelProp" class="ChannelProperty" version="1">
													<prop name="ChannelIdx">0</prop>
												</obj>
											</obj>
											<obj name="PropertyObject" class="GroupChannelTypeProp" version="4">
												<prop name="PropertyTypeName">Scanning Sample Type</prop>
												<prop name="Position">7</prop>
												<prop name="IsDefault">0</prop>
												<prop name="GroupSampleType">mstUnknown</prop>
												<obj name="ChannelProp" class="ChannelProperty" version="1">
													<prop name="ChannelIdx">0</prop>
												</obj>
											</obj>
											<obj name="PropertyObject" class="TargetName" version="4">
												<prop name="PropertyTypeName">Target Name</prop>
												<prop name="Position">7</prop>
												<prop name="IsDefault">0</prop>
												<prop name="name">ACT</prop>
												<obj name="ChannelProp" class="ChannelProperty" version="1">
													<prop name="ChannelIdx">0</prop>
												</obj>
											</obj>
											<obj name="PropertyObject" class="RQTargetProperty" version="4">
												<prop name="PropertyTypeName">Target Type</prop>
												<prop name="Position">7</prop>
												<prop name="IsDefault">0</prop>
												<prop name="TargetType">dtReference</prop>
												<obj name="ChannelProp" class="ChannelProperty" version="1">
													<prop name="ChannelIdx">0</prop>
												</obj>
											</obj>
										</list>
									</obj>
								</list>
							</obj>
						</obj>
						<prop name="ChannelPropertyCount">1</prop>
						<prop name="ContainerPosition">7</prop>
						<prop name="HasSampleProperties">1</prop>
						<obj name="SampleProperties" class="PropertyList" version="1">
							<list name="emlist" count="14">
								<obj name="PropertyObject" class="SamplePrefColor" version="4">
									<prop name="PropertyTypeName">Color</prop>
									<prop name="Position">7</prop>
									<prop name="IsDefault">0</prop>
									<prop name="Color">$00FFFF0F</prop>
								</obj>
								<obj name="PropertyObject" class="DominantChannelProp" version="4">
									<prop name="PropertyTypeName">Dominant Channel</prop>
									<prop name="Position">7</prop>
									<prop name="IsDefault">0</prop>
									<prop name="DominantChannel">0</prop>
								</obj>
								<obj name="PropertyObject" class="Genotype" version="4">
									<prop name="PropertyTypeName">EndPt Genotype</prop>
									<prop name="Position">7</prop>
									<prop name="IsDefault">1</prop>
									<prop name="ReadOnly">1</prop>
								</obj>
								<obj name="PropertyObject" class="GroupingSample" version="4">
									<prop name="PropertyTypeName">EndPt Sample Type</prop>
									<prop name="Position">7</prop>
									<prop name="IsDefault">0</prop>
									<prop name="GroupSampleType">mstUnknown</prop>
								</obj>
								<obj name="PropertyObject" class="SamplePrefLineStyle" version="4">
									<prop name="PropertyTypeName">Line Style</prop>
									<prop name="Position">7</prop>
									<prop name="IsDefault">0</prop>
									<prop name="LineStyle">psSolid</prop>
								</obj>
								<obj name="PropertyObject" class="GenSampleEditNotes" version="4">
									<prop name="PropertyTypeName">Notes</prop>
									<prop name="Position">7</prop>
									<prop name="IsDefault">1</prop>
								</obj>
								<obj name="PropertyObject" class="SamplePrefPointStyle" version="4">
									<prop name="PropertyTypeName">Point Style</prop>
									<prop name="Position">7</prop>
									<prop name="IsDefault">0</prop>
									<prop name="PointStyle">psNothing</prop>
								</obj>
								<obj name="PropertyObject" class="GenSampleEditPosition" version="4">
									<prop name="PropertyTypeName">Position</prop>
									<prop name="Position">7</prop>
									<prop name="IsDefault">1</prop>
								</obj>
								<obj name="PropertyObject" class="GenSampleEditReplicate" version="4">
									<prop name="PropertyTypeName">Replicate of</prop>
									<prop name="Position">7</prop>
									<prop name="IsDefault">0</prop>
									<prop name="ReplicateOf">6</prop>
								</obj>
								<obj name="PropertyObject" class="HTCSampleID" version="4">
									<prop name="PropertyTypeName">Sample ID</prop>
									<prop name="Position">7</prop>
									<prop name="IsDefault">1</prop>
								</obj>
								<obj name="PropertyObject" class="GenSampleEditName" version="4">
									<prop name="PropertyTypeName">Sample Name</prop>
									<prop name="Position">7</prop>
									<prop name="IsDefault">0</prop>
									<prop name="name">1N</prop>
								</obj>
								<obj name="PropertyObject" class="HTCSamplePrepNotes" version="4">
									<prop name="PropertyTypeName">Sample Prep Notes</prop>
									<prop name="Position">7</prop>
									<prop name="IsDefault">1</prop>
								</obj>
								<obj name="PropertyObject" class="GenSampleEditSubset" version="4">
									<prop name="PropertyTypeName">Subsets</prop>
									<prop name="Position">7</prop>
									<prop name="IsDefault">1</prop>
								</obj>
								<obj name="PropertyObject" class="SamplePrefWidth" version="5">
									<prop name="PropertyTypeName">Width</prop>
									<prop name="Position">7</prop>
									<prop name="IsDefault">1</prop>
									<prop name="Width">1</prop>
								</obj>
							</list>
						</obj>
					</obj>
					<obj name="item" class="SamplePropInfo" version="1">
						<obj name="ChannelProperties" class="ChanPropList" version="2">
							<obj name="ChannelProperties" class="EMList" version="1">
								<list name="emlist" count="1">
									<obj name="item" class="PropertyList" version="1">
										<list name="emlist" count="12">
											<obj name="PropertyObject" class="RQSampleTargetProperty" version="4">
												<prop name="PropertyTypeName">Combined Sample and Target Type</prop>
												<prop name="Position">8</prop>
												<prop name="IsDefault">0</prop>
												<obj name="ChannelProp" class="ChannelProperty" version="1">
													<prop name="ChannelIdx">0</prop>
												</obj>
											</obj>
											<obj name="PropertyObject" class="QuantConcProperty" version="4">
												<prop name="PropertyTypeName">Concentration</prop>
												<prop name="Position">8</prop>
												<prop name="IsDefault">1</prop>
												<prop name="Concentration">0</prop>
												<obj name="ChannelProp" class="ChannelProperty" version="1">
													<prop name="ChannelIdx">0</prop>
												</obj>
												<prop name="ReadOnly">1</prop>
											</obj>
											<obj name="PropertyObject" class="QuantCpHighProp" version="4">
												<prop name="PropertyTypeName">Cp High</prop>
												<prop name="Position">8</prop>
												<prop name="IsDefault">1</prop>
												<prop name="CpRangeHigh">0</prop>
												<obj name="ChannelProp" class="ChannelProperty" version="1">
													<prop name="ChannelIdx">0</prop>
												</obj>
												<prop name="ReadOnly">0</prop>
											</obj>
											<obj name="PropertyObject" class="QuantCpLowProp" version="4">
												<prop name="PropertyTypeName">Cp Low</prop>
												<prop name="Position">8</prop>
												<prop name="IsDefault">1</prop>
												<prop name="CpRangeLow">0</prop>
												<obj name="ChannelProp" class="ChannelProperty" version="1">
													<prop name="ChannelIdx">0</prop>
												</obj>
												<prop name="ReadOnly">0</prop>
											</obj>
											<obj name="PropertyObject" class="RQEffProp" version="4">
												<prop name="PropertyTypeName">Efficiency</prop>
												<prop name="Position">8</prop>
												<prop name="IsDefault">1</prop>
												<prop name="Efficiency">2</prop>
												<obj name="ChannelProp" class="ChannelProperty" version="1">
													<prop name="ChannelIdx">0</prop>
												</obj>
											</obj>
											<obj name="PropertyObject" class="ChannelGenotype" version="4">
												<prop name="PropertyTypeName">Melt Geno Genotype</prop>
												<prop name="Position">8</prop>
												<prop name="IsDefault">1</prop>
												<prop name="ReadOnly">1</prop>
												<obj name="ChannelProp" class="ChannelProperty" version="1">
													<prop name="ChannelIdx">0</prop>
												</obj>
											</obj>
											<obj name="PropertyObject" class="GroupChannelTypeProp" version="4">
												<prop name="PropertyTypeName">Melt Geno Sample Type</prop>
												<prop name="Position">8</prop>
												<prop name="IsDefault">0</prop>
												<prop name="GroupSampleType">mstUnknown</prop>
												<obj name="ChannelProp" class="ChannelProperty" version="1">
													<prop name="ChannelIdx">0</prop>
												</obj>
											</obj>
											<obj name="PropertyObject" class="QuantSampleTypeProperty" version="4">
												<prop name="PropertyTypeName">Quantification Sample Type</prop>
												<prop name="Position">8</prop>
												<prop name="IsDefault">0</prop>
												<prop name="SampleType">qsPosCalibrator</prop>
												<obj name="ChannelProp" class="ChannelProperty" version="1">
													<prop name="ChannelIdx">0</prop>
												</obj>
											</obj>
											<obj name="PropertyObject" class="ChannelGenotype" version="4">
												<prop name="PropertyTypeName">Scanning Genotype</prop>
												<prop name="Position">8</prop>
												<prop name="IsDefault">1</prop>
												<prop name="ReadOnly">1</prop>
												<obj name="ChannelProp" class="ChannelProperty" version="1">
													<prop name="ChannelIdx">0</prop>
												</obj>
											</obj>
											<obj name="PropertyObject" class="GroupChannelTypeProp" version="4">
												<prop name="PropertyTypeName">Scanning Sample Type</prop>
												<prop name="Position">8</prop>
												<prop name="IsDefault">0</prop>
												<prop name="GroupSampleType">mstUnknown</prop>
												<obj name="ChannelProp" class="ChannelProperty" version="1">
													<prop name="ChannelIdx">0</prop>
												</obj>
											</obj>
											<obj name="PropertyObject" class="TargetName" version="4">
												<prop name="PropertyTypeName">Target Name</prop>
												<prop name="Position">8</prop>
												<prop name="IsDefault">0</prop>
												<prop name="name">ACT</prop>
												<obj name="ChannelProp" class="ChannelProperty" version="1">
													<prop name="ChannelIdx">0</prop>
												</obj>
											</obj>
											<obj name="PropertyObject" class="RQTargetProperty" version="4">
												<prop name="PropertyTypeName">Target Type</prop>
												<prop name="Position">8</prop>
												<prop name="IsDefault">0</prop>
												<prop name="TargetType">dtReference</prop>
												<obj name="ChannelProp" class="ChannelProperty" version="1">
													<prop name="ChannelIdx">0</prop>
												</obj>
											</obj>
										</list>
									</obj>
								</list>
							</obj>
						</obj>
						<prop name="ChannelPropertyCount">1</prop>
						<prop name="ContainerPosition">8</prop>
						<prop name="HasSampleProperties">1</prop>
						<obj name="SampleProperties" class="PropertyList" version="1">
							<list name="emlist" count="14">
								<obj name="PropertyObject" class="SamplePrefColor" version="4">
									<prop name="PropertyTypeName">Color</prop>
									<prop name="Position">8</prop>
									<prop name="IsDefault">0</prop>
									<prop name="Color">$00404000</prop>
								</obj>
								<obj name="PropertyObject" class="DominantChannelProp" version="4">
									<prop name="PropertyTypeName">Dominant Channel</prop>
									<prop name="Position">8</prop>
									<prop name="IsDefault">0</prop>
									<prop name="DominantChannel">0</prop>
								</obj>
								<obj name="PropertyObject" class="Genotype" version="4">
									<prop name="PropertyTypeName">EndPt Genotype</prop>
									<prop name="Position">8</prop>
									<prop name="IsDefault">1</prop>
									<prop name="ReadOnly">1</prop>
								</obj>
								<obj name="PropertyObject" class="GroupingSample" version="4">
									<prop name="PropertyTypeName">EndPt Sample Type</prop>
									<prop name="Position">8</prop>
									<prop name="IsDefault">0</prop>
									<prop name="GroupSampleType">mstUnknown</prop>
								</obj>
								<obj name="PropertyObject" class="SamplePrefLineStyle" version="4">
									<prop name="PropertyTypeName">Line Style</prop>
									<prop name="Position">8</prop>
									<prop name="IsDefault">0</prop>
									<prop name="LineStyle">psSolid</prop>
								</obj>
								<obj name="PropertyObject" class="GenSampleEditNotes" version="4">
									<prop name="PropertyTypeName">Notes</prop>
									<prop name="Position">8</prop>
									<prop name="IsDefault">1</prop>
								</obj>
								<obj name="PropertyObject" class="SamplePrefPointStyle" version="4">
									<prop name="PropertyTypeName">Point Style</prop>
									<prop name="Position">8</prop>
									<prop name="IsDefault">0</prop>
									<prop name="PointStyle">psNothing</prop>
								</obj>
								<obj name="PropertyObject" class="GenSampleEditPosition" version="4">
									<prop name="PropertyTypeName">Position</prop>
									<prop name="Position">8</prop>
									<prop name="IsDefault">1</prop>
								</obj>
								<obj name="PropertyObject" class="GenSampleEditReplicate" version="4">
									<prop name="PropertyTypeName">Replicate of</prop>
									<prop name="Position">8</prop>
									<prop name="IsDefault">0</prop>
									<prop name="ReplicateOf">6</prop>
								</obj>
								<obj name="PropertyObject" class="HTCSampleID" version="4">
									<prop name="PropertyTypeName">Sample ID</prop>
									<prop name="Position">8</prop>
									<prop name="IsDefault">1</prop>
								</obj>
								<obj name="PropertyObject" class="GenSampleEditName" version="4">
									<prop name="PropertyTypeName">Sample Name</prop>
									<prop name="Position">8</prop>
									<prop name="IsDefault">0</prop>
									<prop name="name">1N</prop>
								</obj>
								<obj name="PropertyObject" class="HTCSamplePrepNotes" version="4">
									<prop name="PropertyTypeName">Sample Prep Notes</prop>
									<prop name="Position">8</prop>
									<prop name="IsDefault">1</prop>
								</obj>
								<obj name="PropertyObject" class="GenSampleEditSubset" version="4">
									<prop name="PropertyTypeName">Subsets</prop>
									<prop name="Position">8</prop>
									<prop name="IsDefault">1</prop>
								</obj>
								<obj name="PropertyObject" class="SamplePrefWidth" version="5">
									<prop name="PropertyTypeName">Width</prop>
									<prop name="Position">8</prop>
									<prop name="IsDefault">1</prop>
									<prop name="Width">1</prop>
								</obj>
							</list>
						</obj>
					</obj>
					<obj name="item" class="SamplePropInfo" version="1">
						<obj name="ChannelProperties" class="ChanPropList" version="2">
							<obj name="ChannelProperties" class="EMList" version="1">
								<list name="emlist" count="1">
									<obj name="item" class="PropertyList" version="1">
										<list name="emlist" count="12">
											<obj name="PropertyObject" class="RQSampleTargetProperty" version="4">
												<prop name="PropertyTypeName">Combined Sample and Target Type</prop>
												<prop name="Position">9</prop>
												<prop name="IsDefault">0</prop>
												<obj name="ChannelProp" class="ChannelProperty" version="1">
													<prop name="ChannelIdx">0</prop>
												</obj>
											</obj>
											<obj name="PropertyObject" class="QuantConcProperty" version="4">
												<prop name="PropertyTypeName">Concentration</prop>
												<prop name="Position">9</prop>
												<prop name="IsDefault">1</prop>
												<prop name="Concentration">0</prop>
												<obj name="ChannelProp" class="ChannelProperty" version="1">
													<prop name="ChannelIdx">0</prop>
												</obj>
												<prop name="ReadOnly">1</prop>
											</obj>
											<obj name="PropertyObject" class="QuantCpHighProp" version="4">
												<prop name="PropertyTypeName">Cp High</prop>
												<prop name="Position">9</prop>
												<prop name="IsDefault">1</prop>
												<prop name="CpRangeHigh">0</prop>
												<obj name="ChannelProp" class="ChannelProperty" version="1">
													<prop name="ChannelIdx">0</prop>
												</obj>
												<prop name="ReadOnly">0</prop>
											</obj>
											<obj name="PropertyObject" class="QuantCpLowProp" version="4">
												<prop name="PropertyTypeName">Cp Low</prop>
												<prop name="Position">9</prop>
												<prop name="IsDefault">1</prop>
												<prop name="CpRangeLow">0</prop>
												<obj name="ChannelProp" class="ChannelProperty" version="1">
													<prop name="ChannelIdx">0</prop>
												</obj>
												<prop name="ReadOnly">0</prop>
											</obj>
											<obj name="PropertyObject" class="RQEffProp" version="4">
												<prop name="PropertyTypeName">Efficiency</prop>
												<prop name="Position">9</prop>
												<prop name="IsDefault">1</prop>
												<prop name="Efficiency">2</prop>
												<obj name="ChannelProp" class="ChannelProperty" version="1">
													<prop name="ChannelIdx">0</prop>
												</obj>
											</obj>
											<obj name="PropertyObject" class="ChannelGenotype" version="4">
												<prop name="PropertyTypeName">Melt Geno Genotype</prop>
												<prop name="Position">9</prop>
												<prop name="IsDefault">1</prop>
												<prop name="ReadOnly">1</prop>
												<obj name="ChannelProp" class="ChannelProperty" version="1">
													<prop name="ChannelIdx">0</prop>
												</obj>
											</obj>
											<obj name="PropertyObject" class="GroupChannelTypeProp" version="4">
												<prop name="PropertyTypeName">Melt Geno Sample Type</prop>
												<prop name="Position">9</prop>
												<prop name="IsDefault">0</prop>
												<prop name="GroupSampleType">mstUnknown</prop>
												<obj name="ChannelProp" class="ChannelProperty" version="1">
													<prop name="ChannelIdx">0</prop>
												</obj>
											</obj>
											<obj name="PropertyObject" class="QuantSampleTypeProperty" version="4">
												<prop name="PropertyTypeName">Quantification Sample Type</prop>
												<prop name="Position">9</prop>
												<prop name="IsDefault">0</prop>
												<prop name="SampleType">qsPosCalibrator</prop>
												<obj name="ChannelProp" class="ChannelProperty" version="1">
													<prop name="ChannelIdx">0</prop>
												</obj>
											</obj>
											<obj name="PropertyObject" class="ChannelGenotype" version="4">
												<prop name="PropertyTypeName">Scanning Genotype</prop>
												<prop name="Position">9</prop>
												<prop name="IsDefault">1</prop>
												<prop name="ReadOnly">1</prop>
												<obj name="ChannelProp" class="ChannelProperty" version="1">
													<prop name="ChannelIdx">0</prop>
												</obj>
											</obj>
											<obj name="PropertyObject" class="GroupChannelTypeProp" version="4">
												<prop name="PropertyTypeName">Scanning Sample Type</prop>
												<prop name="Position">9</prop>
												<prop name="IsDefault">0</prop>
												<prop name="GroupSampleType">mstUnknown</prop>
												<obj name="ChannelProp" class="ChannelProperty" version="1">
													<prop name="ChannelIdx">0</prop>
												</obj>
											</obj>
											<obj name="PropertyObject" class="TargetName" version="4">
												<prop name="PropertyTypeName">Target Name</prop>
												<prop name="Position">9</prop>
												<prop name="IsDefault">0</prop>
												<prop name="name">C1Q</prop>
												<obj name="ChannelProp" class="ChannelProperty" version="1">
													<prop name="ChannelIdx">0</prop>
												</obj>
											</obj>
											<obj name="PropertyObject" class="RQTargetProperty" version="4">
												<prop name="PropertyTypeName">Target Type</prop>
												<prop name="Position">9</prop>
												<prop name="IsDefault">0</prop>
												<prop name="TargetType">dtTarget</prop>
												<obj name="ChannelProp" class="ChannelProperty" version="1">
													<prop name="ChannelIdx">0</prop>
												</obj>
											</obj>
										</list>
									</obj>
								</list>
							</obj>
						</obj>
						<prop name="ChannelPropertyCount">1</prop>
						<prop name="ContainerPosition">9</prop>
						<prop name="HasSampleProperties">1</prop>
						<obj name="SampleProperties" class="PropertyList" version="1">
							<list name="emlist" count="14">
								<obj name="PropertyObject" class="SamplePrefColor" version="4">
									<prop name="PropertyTypeName">Color</prop>
									<prop name="Position">9</prop>
									<prop name="IsDefault">0</prop>
									<prop name="Color">$004080FF</prop>
								</obj>
								<obj name="PropertyObject" class="DominantChannelProp" version="4">
									<prop name="PropertyTypeName">Dominant Channel</prop>
									<prop name="Position">9</prop>
									<prop name="IsDefault">0</prop>
									<prop name="DominantChannel">0</prop>
								</obj>
								<obj name="PropertyObject" class="Genotype" version="4">
									<prop name="PropertyTypeName">EndPt Genotype</prop>
									<prop name="Position">9</prop>
									<prop name="IsDefault">1</prop>
									<prop name="ReadOnly">1</prop>
								</obj>
								<obj name="PropertyObject" class="GroupingSample" version="4">
									<prop name="PropertyTypeName">EndPt Sample Type</prop>
									<prop name="Position">9</prop>
									<prop name="IsDefault">0</prop>
									<prop name="GroupSampleType">mstUnknown</prop>
								</obj>
								<obj name="PropertyObject" class="SamplePrefLineStyle" version="4">
									<prop name="PropertyTypeName">Line Style</prop>
									<prop name="Position">9</prop>
									<prop name="IsDefault">0</prop>
									<prop name="LineStyle">psSolid</prop>
								</obj>
								<obj name="PropertyObject" class="GenSampleEditNotes" version="4">
									<prop name="PropertyTypeName">Notes</prop>
									<prop name="Position">9</prop>
									<prop name="IsDefault">1</prop>
								</obj>
								<obj name="PropertyObject" class="SamplePrefPointStyle" version="4">
									<prop name="PropertyTypeName">Point Style</prop>
									<prop name="Position">9</prop>
									<prop name="IsDefault">0</prop>
									<prop name="PointStyle">psNothing</prop>
								</obj>
								<obj name="PropertyObject" class="GenSampleEditPosition" version="4">
									<prop name="PropertyTypeName">Position</prop>
									<prop name="Position">9</prop>
									<prop name="IsDefault">1</prop>
								</obj>
								<obj name="PropertyObject" class="GenSampleEditReplicate" version="4">
									<prop name="PropertyTypeName">Replicate of</prop>
									<prop name="Position">9</prop>
									<prop name="IsDefault">0</prop>
									<prop name="ReplicateOf">9</prop>
								</obj>
								<obj name="PropertyObject" class="HTCSampleID" version="4">
									<prop name="PropertyTypeName">Sample ID</prop>
									<prop name="Position">9</prop>
									<prop name="IsDefault">1</prop>
								</obj>
								<obj name="PropertyObject" class="GenSampleEditName" version="4">
									<prop name="PropertyTypeName">Sample Name</prop>
									<prop name="Position">9</prop>
									<prop name="IsDefault">0</prop>
									<prop name="name">1N</prop>
								</obj>
								<obj name="PropertyObject" class="HTCSamplePrepNotes" version="4">
									<prop name="PropertyTypeName">Sample Prep Notes</prop>
									<prop name="Position">9</prop>
									<prop name="IsDefault">1</prop>
								</obj>
								<obj name="PropertyObject" class="GenSampleEditSubset" version="4">
									<prop name="PropertyTypeName">Subsets</prop>
									<prop name="Position">9</prop>
									<prop name="IsDefault">1</prop>
								</obj>
								<obj name="PropertyObject" class="SamplePrefWidth" version="5">
									<prop name="PropertyTypeName">Width</prop>
									<prop name="Position">9</prop>
									<prop name="IsDefault">1</prop>
									<prop name="Width">1</prop>
								</obj>
							</list>
						</obj>
					</obj>
					<obj name="item" class="SamplePropInfo" version="1">
						<obj name="ChannelProperties" class="ChanPropList" version="2">
							<obj name="ChannelProperties" class="EMList" version="1">
								<list name="emlist" count="1">
									<obj name="item" class="PropertyList" version="1">
										<list name="emlist" count="12">
											<obj name="PropertyObject" class="RQSampleTargetProperty" version="4">
												<prop name="PropertyTypeName">Combined Sample and Target Type</prop>
												<prop name="Position">10</prop>
												<prop name="IsDefault">0</prop>
												<obj name="ChannelProp" class="ChannelProperty" version="1">
													<prop name="ChannelIdx">0</prop>
												</obj>
											</obj>
											<obj name="PropertyObject" class="QuantConcProperty" version="4">
												<prop name="PropertyTypeName">Concentration</prop>
												<prop name="Position">10</prop>
												<prop name="IsDefault">1</prop>
												<prop name="Concentration">0</prop>
												<obj name="ChannelProp" class="ChannelProperty" version="1">
													<prop name="ChannelIdx">0</prop>
												</obj>
												<prop name="ReadOnly">1</prop>
											</obj>
											<obj name="PropertyObject" class="QuantCpHighProp" version="4">
												<prop name="PropertyTypeName">Cp High</prop>
												<prop name="Position">10</prop>
												<prop name="IsDefault">1</prop>
												<prop name="CpRangeHigh">0</prop>
												<obj name="ChannelProp" class="ChannelProperty" version="1">
													<prop name="ChannelIdx">0</prop>
												</obj>
												<prop name="ReadOnly">0</prop>
											</obj>
											<obj name="PropertyObject" class="QuantCpLowProp" version="4">
												<prop name="PropertyTypeName">Cp Low</prop>
												<prop name="Position">10</prop>
												<prop name="IsDefault">1</prop>
												<prop name="CpRangeLow">0</prop>
												<obj name="ChannelProp" class="ChannelProperty" version="1">
													<prop name="ChannelIdx">0</prop>
												</obj>
												<prop name="ReadOnly">0</prop>
											</obj>
											<obj name="PropertyObject" class="RQEffProp" version="4">
												<prop name="PropertyTypeName">Efficiency</prop>
												<prop name="Position">10</prop>
												<prop name="IsDefault">1</prop>
												<prop name="Efficiency">2</prop>
												<obj name="ChannelProp" class="ChannelProperty" version="1">
													<prop name="ChannelIdx">0</prop>
												</obj>
											</obj>
											<obj name="PropertyObject" class="ChannelGenotype" version="4">
												<prop name="PropertyTypeName">Melt Geno Genotype</prop>
												<prop name="Position">10</prop>
												<prop name="IsDefault">1</prop>
												<prop name="ReadOnly">1</prop>
												<obj name="ChannelProp" class="ChannelProperty" version="1">
													<prop name="ChannelIdx">0</prop>
												</obj>
											</obj>
											<obj name="PropertyObject" class="GroupChannelTypeProp" version="4">
												<prop name="PropertyTypeName">Melt Geno Sample Type</prop>
												<prop name="Position">10</prop>
												<prop name="IsDefault">0</prop>
												<prop name="GroupSampleType">mstUnknown</prop>
												<obj name="ChannelProp" class="ChannelProperty" version="1">
													<prop name="ChannelIdx">0</prop>
												</obj>
											</obj>
											<obj name="PropertyObject" class="QuantSampleTypeProperty" version="4">
												<prop name="PropertyTypeName">Quantification Sample Type</prop>
												<prop name="Position">10</prop>
												<prop name="IsDefault">0</prop>
												<prop name="SampleType">qsPosCalibrator</prop>
												<obj name="ChannelProp" class="ChannelProperty" version="1">
													<prop name="ChannelIdx">0</prop>
												</obj>
											</obj>
											<obj name="PropertyObject" class="ChannelGenotype" version="4">
												<prop name="PropertyTypeName">Scanning Genotype</prop>
												<prop name="Position">10</prop>
												<prop name="IsDefault">1</prop>
												<prop name="ReadOnly">1</prop>
												<obj name="ChannelProp" class="ChannelProperty" version="1">
													<prop name="ChannelIdx">0</prop>
												</obj>
											</obj>
											<obj name="PropertyObject" class="GroupChannelTypeProp" version="4">
												<prop name="PropertyTypeName">Scanning Sample Type</prop>
												<prop name="Position">10</prop>
												<prop name="IsDefault">0</prop>
												<prop name="GroupSampleType">mstUnknown</prop>
												<obj name="ChannelProp" class="ChannelProperty" version="1">
													<prop name="ChannelIdx">0</prop>
												</obj>
											</obj>
											<obj name="PropertyObject" class="TargetName" version="4">
												<prop name="PropertyTypeName">Target Name</prop>
												<prop name="Position">10</prop>
												<prop name="IsDefault">0</prop>
												<prop name="name">C1Q</prop>
												<obj name="ChannelProp" class="ChannelProperty" version="1">
													<prop name="ChannelIdx">0</prop>
												</obj>
											</obj>
											<obj name="PropertyObject" class="RQTargetProperty" version="4">
												<prop name="PropertyTypeName">Target Type</prop>
												<prop name="Position">10</prop>
												<prop name="IsDefault">0</prop>
												<prop name="TargetType">dtTarget</prop>
												<obj name="ChannelProp" class="ChannelProperty" version="1">
													<prop name="ChannelIdx">0</prop>
												</obj>
											</obj>
										</list>
									</obj>
								</list>
							</obj>
						</obj>
						<prop name="ChannelPropertyCount">1</prop>
						<prop name="ContainerPosition">10</prop>
						<prop name="HasSampleProperties">1</prop>
						<obj name="SampleProperties" class="PropertyList" version="1">
							<list name="emlist" count="14">
								<obj name="PropertyObject" class="SamplePrefColor" version="4">
									<prop name="PropertyTypeName">Color</prop>
									<prop name="Position">10</prop>
									<prop name="IsDefault">0</prop>
									<prop name="Color">$00FD0299</prop>
								</obj>
								<obj name="PropertyObject" class="DominantChannelProp" version="4">
									<prop name="PropertyTypeName">Dominant Channel</prop>
									<prop name="Position">10</prop>
									<prop name="IsDefault">0</prop>
									<prop name="DominantChannel">0</prop>
								</obj>
								<obj name="PropertyObject" class="Genotype" version="4">
									<prop name="PropertyTypeName">EndPt Genotype</prop>
									<prop name="Position">10</prop>
									<prop name="IsDefault">1</prop>
									<prop name="ReadOnly">1</prop>
								</obj>
								<obj name="PropertyObject" class="GroupingSample" version="4">
									<prop name="PropertyTypeName">EndPt Sample Type</prop>
									<prop name="Position">10</prop>
									<prop name="IsDefault">0</prop>
									<prop name="GroupSampleType">mstUnknown</prop>
								</obj>
								<obj name="PropertyObject" class="SamplePrefLineStyle" version="4">
									<prop name="PropertyTypeName">Line Style</prop>
									<prop name="Position">10</prop>
									<prop name="IsDefault">0</prop>
									<prop name="LineStyle">psSolid</prop>
								</obj>
								<obj name="PropertyObject" class="GenSampleEditNotes" version="4">
									<prop name="PropertyTypeName">Notes</prop>
									<prop name="Position">10</prop>
									<prop name="IsDefault">1</prop>
								</obj>
								<obj name="PropertyObject" class="SamplePrefPointStyle" version="4">
									<prop name="PropertyTypeName">Point Style</prop>
									<prop name="Position">10</prop>
									<prop name="IsDefault">0</prop>
									<prop name="PointStyle">psNothing</prop>
								</obj>
								<obj name="PropertyObject" class="GenSampleEditPosition" version="4">
									<prop name="PropertyTypeName">Position</prop>
									<prop name="Position">10</prop>
									<prop name="IsDefault">1</prop>
								</obj>
								<obj name="PropertyObject" class="GenSampleEditReplicate" version="4">
									<prop name="PropertyTypeName">Replicate of</prop>
									<prop name="Position">10</prop>
									<prop name="IsDefault">0</prop>
									<prop name="ReplicateOf">9</prop>
								</obj>
								<obj name="PropertyObject" class="HTCSampleID" version="4">
									<prop name="PropertyTypeName">Sample ID</prop>
									<prop name="Position">10</prop>
									<prop name="IsDefault">1</prop>
								</obj>
								<obj name="PropertyObject" class="GenSampleEditName" version="4">
									<prop name="PropertyTypeName">Sample Name</prop>
									<prop name="Position">10</prop>
									<prop name="IsDefault">0</prop>
									<prop name="name">1N</prop>
								</obj>
								<obj name="PropertyObject" class="HTCSamplePrepNotes" version="4">
									<prop name="PropertyTypeName">Sample Prep Notes</prop>
									<prop name="Position">10</prop>
									<prop name="IsDefault">1</prop>
								</obj>
								<obj name="PropertyObject" class="GenSampleEditSubset" version="4">
									<prop name="PropertyTypeName">Subsets</prop>
									<prop name="Position">10</prop>
									<prop name="IsDefault">1</prop>
								</obj>
								<obj name="PropertyObject" class="SamplePrefWidth" version="5">
									<prop name="PropertyTypeName">Width</prop>
									<prop name="Position">10</prop>
									<prop name="IsDefault">1</prop>
									<prop name="Width">1</prop>
								</obj>
							</list>
						</obj>
					</obj>
					<obj name="item" class="SamplePropInfo" version="1">
						<obj name="ChannelProperties" class="ChanPropList" version="2">
							<obj name="ChannelProperties" class="EMList" version="1">
								<list name="emlist" count="1">
									<obj name="item" class="PropertyList" version="1">
										<list name="emlist" count="12">
											<obj name="PropertyObject" class="RQSampleTargetProperty" version="4">
												<prop name="PropertyTypeName">Combined Sample and Target Type</prop>
												<prop name="Position">11</prop>
												<prop name="IsDefault">0</prop>
												<obj name="ChannelProp" class="ChannelProperty" version="1">
													<prop name="ChannelIdx">0</prop>
												</obj>
											</obj>
											<obj name="PropertyObject" class="QuantConcProperty" version="4">
												<prop name="PropertyTypeName">Concentration</prop>
												<prop name="Position">11</prop>
												<prop name="IsDefault">1</prop>
												<prop name="Concentration">0</prop>
												<obj name="ChannelProp" class="ChannelProperty" version="1">
													<prop name="ChannelIdx">0</prop>
												</obj>
												<prop name="ReadOnly">1</prop>
											</obj>
											<obj name="PropertyObject" class="QuantCpHighProp" version="4">
												<prop name="PropertyTypeName">Cp High</prop>
												<prop name="Position">11</prop>
												<prop name="IsDefault">1</prop>
												<prop name="CpRangeHigh">0</prop>
												<obj name="ChannelProp" class="ChannelProperty" version="1">
													<prop name="ChannelIdx">0</prop>
												</obj>
												<prop name="ReadOnly">0</prop>
											</obj>
											<obj name="PropertyObject" class="QuantCpLowProp" version="4">
												<prop name="PropertyTypeName">Cp Low</prop>
												<prop name="Position">11</prop>
												<prop name="IsDefault">1</prop>
												<prop name="CpRangeLow">0</prop>
												<obj name="ChannelProp" class="ChannelProperty" version="1">
													<prop name="ChannelIdx">0</prop>
												</obj>
												<prop name="ReadOnly">0</prop>
											</obj>
											<obj name="PropertyObject" class="RQEffProp" version="4">
												<prop name="PropertyTypeName">Efficiency</prop>
												<prop name="Position">11</prop>
												<prop name="IsDefault">1</prop>
												<prop name="Efficiency">2</prop>
												<obj name="ChannelProp" class="ChannelProperty" version="1">
													<prop name="ChannelIdx">0</prop>
												</obj>
											</obj>
											<obj name="PropertyObject" class="ChannelGenotype" version="4">
												<prop name="PropertyTypeName">Melt Geno Genotype</prop>
												<prop name="Position">11</prop>
												<prop name="IsDefault">1</prop>
												<prop name="ReadOnly">1</prop>
												<obj name="ChannelProp" class="ChannelProperty" version="1">
													<prop name="ChannelIdx">0</prop>
												</obj>
											</obj>
											<obj name="PropertyObject" class="GroupChannelTypeProp" version="4">
												<prop name="PropertyTypeName">Melt Geno Sample Type</prop>
												<prop name="Position">11</prop>
												<prop name="IsDefault">0</prop>
												<prop name="GroupSampleType">mstUnknown</prop>
												<obj name="ChannelProp" class="ChannelProperty" version="1">
													<prop name="ChannelIdx">0</prop>
												</obj>
											</obj>
											<obj name="PropertyObject" class="QuantSampleTypeProperty" version="4">
												<prop name="PropertyTypeName">Quantification Sample Type</prop>
												<prop name="Position">11</prop>
												<prop name="IsDefault">0</prop>
												<prop name="SampleType">qsPosCalibrator</prop>
												<obj name="ChannelProp" class="ChannelProperty" version="1">
													<prop name="ChannelIdx">0</prop>
												</obj>
											</obj>
											<obj name="PropertyObject" class="ChannelGenotype" version="4">
												<prop name="PropertyTypeName">Scanning Genotype</prop>
												<prop name="Position">11</prop>
												<prop name="IsDefault">1</prop>
												<prop name="ReadOnly">1</prop>
												<obj name="ChannelProp" class="ChannelProperty" version="1">
													<prop name="ChannelIdx">0</prop>
												</obj>
											</obj>
											<obj name="PropertyObject" class="GroupChannelTypeProp" version="4">
												<prop name="PropertyTypeName">Scanning Sample Type</prop>
												<prop name="Position">11</prop>
												<prop name="IsDefault">0</prop>
												<prop name="GroupSampleType">mstUnknown</prop>
												<obj name="ChannelProp" class="ChannelProperty" version="1">
													<prop name="ChannelIdx">0</prop>
												</obj>
											</obj>
											<obj name="PropertyObject" class="TargetName" version="4">
												<prop name="PropertyTypeName">Target Name</prop>
												<prop name="Position">11</prop>
												<prop name="IsDefault">0</prop>
												<prop name="name">C1Q</prop>
												<obj name="ChannelProp" class="ChannelProperty" version="1">
													<prop name="ChannelIdx">0</prop>
												</obj>
											</obj>
											<obj name="PropertyObject" class="RQTargetProperty" version="4">
												<prop name="PropertyTypeName">Target Type</prop>
												<prop name="Position">11</prop>
												<prop name="IsDefault">0</prop>
												<prop name="TargetType">dtTarget</prop>
												<obj name="ChannelProp" class="ChannelProperty" version="1">
													<prop name="ChannelIdx">0</prop>
												</obj>
											</obj>
										</list>
									</obj>
								</list>
							</obj>
						</obj>
						<prop name="ChannelPropertyCount">1</prop>
						<prop name="ContainerPosition">11</prop>
						<prop name="HasSampleProperties">1</prop>
						<obj name="SampleProperties" class="PropertyList" version="1">
							<list name="emlist" count="14">
								<obj name="PropertyObject" class="SamplePrefColor" version="4">
									<prop name="PropertyTypeName">Color</prop>
									<prop name="Position">11</prop>
									<prop name="IsDefault">0</prop>
									<prop name="Color">$0026C4B8</prop>
								</obj>
								<obj name="PropertyObject" class="DominantChannelProp" version="4">
									<prop name="PropertyTypeName">Dominant Channel</prop>
									<prop name="Position">11</prop>
									<prop name="IsDefault">0</prop>
									<prop name="DominantChannel">0</prop>
								</obj>
								<obj name="PropertyObject" class="Genotype" version="4">
									<prop name="PropertyTypeName">EndPt Genotype</prop>
									<prop name="Position">11</prop>
									<prop name="IsDefault">1</prop>
									<prop name="ReadOnly">1</prop>
								</obj>
								<obj name="PropertyObject" class="GroupingSample" version="4">
									<prop name="PropertyTypeName">EndPt Sample Type</prop>
									<prop name="Position">11</prop>
									<prop name="IsDefault">0</prop>
									<prop name="GroupSampleType">mstUnknown</prop>
								</obj>
								<obj name="PropertyObject" class="SamplePrefLineStyle" version="4">
									<prop name="PropertyTypeName">Line Style</prop>
									<prop name="Position">11</prop>
									<prop name="IsDefault">0</prop>
									<prop name="LineStyle">psSolid</prop>
								</obj>
								<obj name="PropertyObject" class="GenSampleEditNotes" version="4">
									<prop name="PropertyTypeName">Notes</prop>
									<prop name="Position">11</prop>
									<prop name="IsDefault">1</prop>
								</obj>
								<obj name="PropertyObject" class="SamplePrefPointStyle" version="4">
									<prop name="PropertyTypeName">Point Style</prop>
									<prop name="Position">11</prop>
									<prop name="IsDefault">0</prop>
									<prop name="PointStyle">psNothing</prop>
								</obj>
								<obj name="PropertyObject" class="GenSampleEditPosition" version="4">
									<prop name="PropertyTypeName">Position</prop>
									<prop name="Position">11</prop>
									<prop name="IsDefault">1</prop>
								</obj>
								<obj name="PropertyObject" class="GenSampleEditReplicate" version="4">
									<prop name="PropertyTypeName">Replicate of</prop>
									<prop name="Position">11</prop>
									<prop name="IsDefault">0</prop>
									<prop name="ReplicateOf">9</prop>
								</obj>
								<obj name="PropertyObject" class="HTCSampleID" version="4">
									<prop name="PropertyTypeName">Sample ID</prop>
									<prop name="Position">11</prop>
									<prop name="IsDefault">1</prop>
								</obj>
								<obj name="PropertyObject" class="GenSampleEditName" version="4">
									<prop name="PropertyTypeName">Sample Name</prop>
									<prop name="Position">11</prop>
									<prop name="IsDefault">0</prop>
									<prop name="name">1N</prop>
								</obj>
								<obj name="PropertyObject" class="HTCSamplePrepNotes" version="4">
									<prop name="PropertyTypeName">Sample Prep Notes</prop>
									<prop name="Position">11</prop>
									<prop name="IsDefault">1</prop>
								</obj>
								<obj name="PropertyObject" class="GenSampleEditSubset" version="4">
									<prop name="PropertyTypeName">Subsets</prop>
									<prop name="Position">11</prop>
									<prop name="IsDefault">1</prop>
								</obj>
								<obj name="PropertyObject" class="SamplePrefWidth" version="5">
									<prop name="PropertyTypeName">Width</prop>
									<prop name="Position">11</prop>
									<prop name="IsDefault">1</prop>
									<prop name="Width">1</prop>
								</obj>
							</list>
						</obj>
					</obj>
					<obj name="item" class="SamplePropInfo" version="1">
						<obj name="ChannelProperties" class="ChanPropList" version="2">
							<obj name="ChannelProperties" class="EMList" version="1">
								<list name="emlist" count="1">
									<obj name="item" class="PropertyList" version="1">
										<list name="emlist" count="12">
											<obj name="PropertyObject" class="RQSampleTargetProperty" version="4">
												<prop name="PropertyTypeName">Combined Sample and Target Type</prop>
												<prop name="Position">12</prop>
												<prop name="IsDefault">0</prop>
												<obj name="ChannelProp" class="ChannelProperty" version="1">
													<prop name="ChannelIdx">0</prop>
												</obj>
											</obj>
											<obj name="PropertyObject" class="QuantConcProperty" version="4">
												<prop name="PropertyTypeName">Concentration</prop>
												<prop name="Position">12</prop>
												<prop name="IsDefault">1</prop>
												<prop name="Concentration">0</prop>
												<obj name="ChannelProp" class="ChannelProperty" version="1">
													<prop name="ChannelIdx">0</prop>
												</obj>
												<prop name="ReadOnly">1</prop>
											</obj>
											<obj name="PropertyObject" class="QuantCpHighProp" version="4">
												<prop name="PropertyTypeName">Cp High</prop>
												<prop name="Position">12</prop>
												<prop name="IsDefault">1</prop>
												<prop name="CpRangeHigh">0</prop>
												<obj name="ChannelProp" class="ChannelProperty" version="1">
													<prop name="ChannelIdx">0</prop>
												</obj>
												<prop name="ReadOnly">1</prop>
											</obj>
											<obj name="PropertyObject" class="QuantCpLowProp" version="4">
												<prop name="PropertyTypeName">Cp Low</prop>
												<prop name="Position">12</prop>
												<prop name="IsDefault">1</prop>
												<prop name="CpRangeLow">0</prop>
												<obj name="ChannelProp" class="ChannelProperty" version="1">
													<prop name="ChannelIdx">0</prop>
												</obj>
												<prop name="ReadOnly">1</prop>
											</obj>
											<obj name="PropertyObject" class="RQEffProp" version="4">
												<prop name="PropertyTypeName">Efficiency</prop>
												<prop name="Position">12</prop>
												<prop name="IsDefault">1</prop>
												<prop name="Efficiency">2</prop>
												<obj name="ChannelProp" class="ChannelProperty" version="1">
													<prop name="ChannelIdx">0</prop>
												</obj>
											</obj>
											<obj name="PropertyObject" class="ChannelGenotype" version="4">
												<prop name="PropertyTypeName">Melt Geno Genotype</prop>
												<prop name="Position">12</prop>
												<prop name="IsDefault">1</prop>
												<prop name="ReadOnly">1</prop>
												<obj name="ChannelProp" class="ChannelProperty" version="1">
													<prop name="ChannelIdx">0</prop>
												</obj>
											</obj>
											<obj name="PropertyObject" class="GroupChannelTypeProp" version="4">
												<prop name="PropertyTypeName">Melt Geno Sample Type</prop>
												<prop name="Position">12</prop>
												<prop name="IsDefault">0</prop>
												<prop name="GroupSampleType">mstUnknown</prop>
												<obj name="ChannelProp" class="ChannelProperty" version="1">
													<prop name="ChannelIdx">0</prop>
												</obj>
											</obj>
											<obj name="PropertyObject" class="QuantSampleTypeProperty" version="4">
												<prop name="PropertyTypeName">Quantification Sample Type</prop>
												<prop name="Position">12</prop>
												<prop name="IsDefault">0</prop>
												<prop name="SampleType">qsUnknown</prop>
												<obj name="ChannelProp" class="ChannelProperty" version="1">
													<prop name="ChannelIdx">0</prop>
												</obj>
											</obj>
											<obj name="PropertyObject" class="ChannelGenotype" version="4">
												<prop name="PropertyTypeName">Scanning Genotype</prop>
												<prop name="Position">12</prop>
												<prop name="IsDefault">1</prop>
												<prop name="ReadOnly">1</prop>
												<obj name="ChannelProp" class="ChannelProperty" version="1">
													<prop name="ChannelIdx">0</prop>
												</obj>
											</obj>
											<obj name="PropertyObject" class="GroupChannelTypeProp" version="4">
												<prop name="PropertyTypeName">Scanning Sample Type</prop>
												<prop name="Position">12</prop>
												<prop name="IsDefault">0</prop>
												<prop name="GroupSampleType">mstUnknown</prop>
												<obj name="ChannelProp" class="ChannelProperty" version="1">
													<prop name="ChannelIdx">0</prop>
												</obj>
											</obj>
											<obj name="PropertyObject" class="TargetName" version="4">
												<prop name="PropertyTypeName">Target Name</prop>
												<prop name="Position">12</prop>
												<prop name="IsDefault">0</prop>
												<prop name="name">ACT</prop>
												<obj name="ChannelProp" class="ChannelProperty" version="1">
													<prop name="ChannelIdx">0</prop>
												</obj>
											</obj>
											<obj name="PropertyObject" class="RQTargetProperty" version="4">
												<prop name="PropertyTypeName">Target Type</prop>
												<prop name="Position">12</prop>
												<prop name="IsDefault">0</prop>
												<prop name="TargetType">dtReference</prop>
												<obj name="ChannelProp" class="ChannelProperty" version="1">
													<prop name="ChannelIdx">0</prop>
												</obj>
											</obj>
										</list>
									</obj>
								</list>
							</obj>
						</obj>
						<prop name="ChannelPropertyCount">1</prop>
						<prop name="ContainerPosition">12</prop>
						<prop name="HasSampleProperties">1</prop>
						<obj name="SampleProperties" class="PropertyList" version="1">
							<list name="emlist" count="14">
								<obj name="PropertyObject" class="SamplePrefColor" version="4">
									<prop name="PropertyTypeName">Color</prop>
									<prop name="Position">12</prop>
									<prop name="IsDefault">0</prop>
									<prop name="Color">$00FF8000</prop>
								</obj>
								<obj name="PropertyObject" class="DominantChannelProp" version="4">
									<prop name="PropertyTypeName">Dominant Channel</prop>
									<prop name="Position">12</prop>
									<prop name="IsDefault">0</prop>
									<prop name="DominantChannel">0</prop>
								</obj>
								<obj name="PropertyObject" class="Genotype" version="4">
									<prop name="PropertyTypeName">EndPt Genotype</prop>
									<prop name="Position">12</prop>
									<prop name="IsDefault">1</prop>
									<prop name="ReadOnly">1</prop>
								</obj>
								<obj name="PropertyObject" class="GroupingSample" version="4">
									<prop name="PropertyTypeName">EndPt Sample Type</prop>
									<prop name="Position">12</prop>
									<prop name="IsDefault">0</prop>
									<prop name="GroupSampleType">mstUnknown</prop>
								</obj>
								<obj name="PropertyObject" class="SamplePrefLineStyle" version="4">
									<prop name="PropertyTypeName">Line Style</prop>
									<prop name="Position">12</prop>
									<prop name="IsDefault">0</prop>
									<prop name="LineStyle">psSolid</prop>
								</obj>
								<obj name="PropertyObject" class="GenSampleEditNotes" version="4">
									<prop name="PropertyTypeName">Notes</prop>
									<prop name="Position">12</prop>
									<prop name="IsDefault">1</prop>
								</obj>
								<obj name="PropertyObject" class="SamplePrefPointStyle" version="4">
									<prop name="PropertyTypeName">Point Style</prop>
									<prop name="Position">12</prop>
									<prop name="IsDefault">0</prop>
									<prop name="PointStyle">psNothing</prop>
								</obj>
								<obj name="PropertyObject" class="GenSampleEditPosition" version="4">
									<prop name="PropertyTypeName">Position</prop>
									<prop name="Position">12</prop>
									<prop name="IsDefault">1</prop>
								</obj>
								<obj name="PropertyObject" class="GenSampleEditReplicate" version="4">
									<prop name="PropertyTypeName">Replicate of</prop>
									<prop name="Position">12</prop>
									<prop name="IsDefault">0</prop>
									<prop name="ReplicateOf">12</prop>
								</obj>
								<obj name="PropertyObject" class="HTCSampleID" version="4">
									<prop name="PropertyTypeName">Sample ID</prop>
									<prop name="Position">12</prop>
									<prop name="IsDefault">1</prop>
								</obj>
								<obj name="PropertyObject" class="GenSampleEditName" version="4">
									<prop name="PropertyTypeName">Sample Name</prop>
									<prop name="Position">12</prop>
									<prop name="IsDefault">0</prop>
									<prop name="name">786-491</prop>
								</obj>
								<obj name="PropertyObject" class="HTCSamplePrepNotes" version="4">
									<prop name="PropertyTypeName">Sample Prep Notes</prop>
									<prop name="Position">12</prop>
									<prop name="IsDefault">1</prop>
								</obj>
								<obj name="PropertyObject" class="GenSampleEditSubset" version="4">
									<prop name="PropertyTypeName">Subsets</prop>
									<prop name="Position">12</prop>
									<prop name="IsDefault">1</prop>
								</obj>
								<obj name="PropertyObject" class="SamplePrefWidth" version="5">
									<prop name="PropertyTypeName">Width</prop>
									<prop name="Position">12</prop>
									<prop name="IsDefault">1</prop>
									<prop name="Width">1</prop>
								</obj>
							</list>
						</obj>
					</obj>
					<obj name="item" class="SamplePropInfo" version="1">
						<obj name="ChannelProperties" class="ChanPropList" version="2">
							<obj name="ChannelProperties" class="EMList" version="1">
								<list name="emlist" count="1">
									<obj name="item" class="PropertyList" version="1">
										<list name="emlist" count="12">
											<obj name="PropertyObject" class="RQSampleTargetProperty" version="4">
												<prop name="PropertyTypeName">Combined Sample and Target Type</prop>
												<prop name="Position">13</prop>
												<prop name="IsDefault">0</prop>
												<obj name="ChannelProp" class="ChannelProperty" version="1">
													<prop name="ChannelIdx">0</prop>
												</obj>
											</obj>
											<obj name="PropertyObject" class="QuantConcProperty" version="4">
												<prop name="PropertyTypeName">Concentration</prop>
												<prop name="Position">13</prop>
												<prop name="IsDefault">1</prop>
												<prop name="Concentration">0</prop>
												<obj name="ChannelProp" class="ChannelProperty" version="1">
													<prop name="ChannelIdx">0</prop>
												</obj>
												<prop name="ReadOnly">1</prop>
											</obj>
											<obj name="PropertyObject" class="QuantCpHighProp" version="4">
												<prop name="PropertyTypeName">Cp High</prop>
												<prop name="Position">13</prop>
												<prop name="IsDefault">1</prop>
												<prop name="CpRangeHigh">0</prop>
												<obj name="ChannelProp" class="ChannelProperty" version="1">
													<prop name="ChannelIdx">0</prop>
												</obj>
												<prop name="ReadOnly">1</prop>
											</obj>
											<obj name="PropertyObject" class="QuantCpLowProp" version="4">
												<prop name="PropertyTypeName">Cp Low</prop>
												<prop name="Position">13</prop>
												<prop name="IsDefault">1</prop>
												<prop name="CpRangeLow">0</prop>
												<obj name="ChannelProp" class="ChannelProperty" version="1">
													<prop name="ChannelIdx">0</prop>
												</obj>
												<prop name="ReadOnly">1</prop>
											</obj>
											<obj name="PropertyObject" class="RQEffProp" version="4">
												<prop name="PropertyTypeName">Efficiency</prop>
												<prop name="Position">13</prop>
												<prop name="IsDefault">1</prop>
												<prop name="Efficiency">2</prop>
												<obj name="ChannelProp" class="ChannelProperty" version="1">
													<prop name="ChannelIdx">0</prop>
												</obj>
											</obj>
											<obj name="PropertyObject" class="ChannelGenotype" version="4">
												<prop name="PropertyTypeName">Melt Geno Genotype</prop>
												<prop name="Position">13</prop>
												<prop name="IsDefault">1</prop>
												<prop name="ReadOnly">1</prop>
												<obj name="ChannelProp" class="ChannelProperty" version="1">
													<prop name="ChannelIdx">0</prop>
												</obj>
											</obj>
											<obj name="PropertyObject" class="GroupChannelTypeProp" version="4">
												<prop name="PropertyTypeName">Melt Geno Sample Type</prop>
												<prop name="Position">13</prop>
												<prop name="IsDefault">0</prop>
												<prop name="GroupSampleType">mstUnknown</prop>
												<obj name="ChannelProp" class="ChannelProperty" version="1">
													<prop name="ChannelIdx">0</prop>
												</obj>
											</obj>
											<obj name="PropertyObject" class="QuantSampleTypeProperty" version="4">
												<prop name="PropertyTypeName">Quantification Sample Type</prop>
												<prop name="Position">13</prop>
												<prop name="IsDefault">0</prop>
												<prop name="SampleType">qsUnknown</prop>
												<obj name="ChannelProp" class="ChannelProperty" version="1">
													<prop name="ChannelIdx">0</prop>
												</obj>
											</obj>
											<obj name="PropertyObject" class="ChannelGenotype" version="4">
												<prop name="PropertyTypeName">Scanning Genotype</prop>
												<prop name="Position">13</prop>
												<prop name="IsDefault">1</prop>
												<prop name="ReadOnly">1</prop>
												<obj name="ChannelProp" class="ChannelProperty" version="1">
													<prop name="ChannelIdx">0</prop>
												</obj>
											</obj>
											<obj name="PropertyObject" class="GroupChannelTypeProp" version="4">
												<prop name="PropertyTypeName">Scanning Sample Type</prop>
												<prop name="Position">13</prop>
												<prop name="IsDefault">0</prop>
												<prop name="GroupSampleType">mstUnknown</prop>
												<obj name="ChannelProp" class="ChannelProperty" version="1">
													<prop name="ChannelIdx">0</prop>
												</obj>
											</obj>
											<obj name="PropertyObject" class="TargetName" version="4">
												<prop name="PropertyTypeName">Target Name</prop>
												<prop name="Position">13</prop>
												<prop name="IsDefault">0</prop>
												<prop name="name">ACT</prop>
												<obj name="ChannelProp" class="ChannelProperty" version="1">
													<prop name="ChannelIdx">0</prop>
												</obj>
											</obj>
											<obj name="PropertyObject" class="RQTargetProperty" version="4">
												<prop name="PropertyTypeName">Target Type</prop>
												<prop name="Position">13</prop>
												<prop name="IsDefault">0</prop>
												<prop name="TargetType">dtReference</prop>
												<obj name="ChannelProp" class="ChannelProperty" version="1">
													<prop name="ChannelIdx">0</prop>
												</obj>
											</obj>
										</list>
									</obj>
								</list>
							</obj>
						</obj>
						<prop name="ChannelPropertyCount">1</prop>
						<prop name="ContainerPosition">13</prop>
						<prop name="HasSampleProperties">1</prop>
						<obj name="SampleProperties" class="PropertyList" version="1">
							<list name="emlist" count="14">
								<obj name="PropertyObject" class="SamplePrefColor" version="4">
									<prop name="PropertyTypeName">Color</prop>
									<prop name="Position">13</prop>
									<prop name="IsDefault">0</prop>
									<prop name="Color">clRed</prop>
								</obj>
								<obj name="PropertyObject" class="DominantChannelProp" version="4">
									<prop name="PropertyTypeName">Dominant Channel</prop>
									<prop name="Position">13</prop>
									<prop name="IsDefault">0</prop>
									<prop name="DominantChannel">0</prop>
								</obj>
								<obj name="PropertyObject" class="Genotype" version="4">
									<prop name="PropertyTypeName">EndPt Genotype</prop>
									<prop name="Position">13</prop>
									<prop name="IsDefault">1</prop>
									<prop name="ReadOnly">1</prop>
								</obj>
								<obj name="PropertyObject" class="GroupingSample" version="4">
									<prop name="PropertyTypeName">EndPt Sample Type</prop>
									<prop name="Position">13</prop>
									<prop name="IsDefault">0</prop>
									<prop name="GroupSampleType">mstUnknown</prop>
								</obj>
								<obj name="PropertyObject" class="SamplePrefLineStyle" version="4">
									<prop name="PropertyTypeName">Line Style</prop>
									<prop name="Position">13</prop>
									<prop name="IsDefault">0</prop>
									<prop name="LineStyle">psSolid</prop>
								</obj>
								<obj name="PropertyObject" class="GenSampleEditNotes" version="4">
									<prop name="PropertyTypeName">Notes</prop>
									<prop name="Position">13</prop>
									<prop name="IsDefault">1</prop>
								</obj>
								<obj name="PropertyObject" class="SamplePrefPointStyle" version="4">
									<prop name="PropertyTypeName">Point Style</prop>
									<prop name="Position">13</prop>
									<prop name="IsDefault">0</prop>
									<prop name="PointStyle">psNothing</prop>
								</obj>
								<obj name="PropertyObject" class="GenSampleEditPosition" version="4">
									<prop name="PropertyTypeName">Position</prop>
									<prop name="Position">13</prop>
									<prop name="IsDefault">1</prop>
								</obj>
								<obj name="PropertyObject" class="GenSampleEditReplicate" version="4">
									<prop name="PropertyTypeName">Replicate of</prop>
									<prop name="Position">13</prop>
									<prop name="IsDefault">0</prop>
									<prop name="ReplicateOf">12</prop>
								</obj>
								<obj name="PropertyObject" class="HTCSampleID" version="4">
									<prop name="PropertyTypeName">Sample ID</prop>
									<prop name="Position">13</prop>
									<prop name="IsDefault">1</prop>
								</obj>
								<obj name="PropertyObject" class="GenSampleEditName" version="4">
									<prop name="PropertyTypeName">Sample Name</prop>
									<prop name="Position">13</prop>
									<prop name="IsDefault">0</prop>
									<prop name="name">786-491</prop>
								</obj>
								<obj name="PropertyObject" class="HTCSamplePrepNotes" version="4">
									<prop name="PropertyTypeName">Sample Prep Notes</prop>
									<prop name="Position">13</prop>
									<prop name="IsDefault">1</prop>
								</obj>
								<obj name="PropertyObject" class="GenSampleEditSubset" version="4">
									<prop name="PropertyTypeName">Subsets</prop>
									<prop name="Position">13</prop>
									<prop name="IsDefault">1</prop>
								</obj>
								<obj name="PropertyObject" class="SamplePrefWidth" version="5">
									<prop name="PropertyTypeName">Width</prop>
									<prop name="Position">13</prop>
									<prop name="IsDefault">1</prop>
									<prop name="Width">1</prop>
								</obj>
							</list>
						</obj>
					</obj>
					<obj name="item" class="SamplePropInfo" version="1">
						<obj name="ChannelProperties" class="ChanPropList" version="2">
							<obj name="ChannelProperties" class="EMList" version="1">
								<list name="emlist" count="1">
									<obj name="item" class="PropertyList" version="1">
										<list name="emlist" count="12">
											<obj name="PropertyObject" class="RQSampleTargetProperty" version="4">
												<prop name="PropertyTypeName">Combined Sample and Target Type</prop>
												<prop name="Position">14</prop>
												<prop name="IsDefault">0</prop>
												<obj name="ChannelProp" class="ChannelProperty" version="1">
													<prop name="ChannelIdx">0</prop>
												</obj>
											</obj>
											<obj name="PropertyObject" class="QuantConcProperty" version="4">
												<prop name="PropertyTypeName">Concentration</prop>
												<prop name="Position">14</prop>
												<prop name="IsDefault">1</prop>
												<prop name="Concentration">0</prop>
												<obj name="ChannelProp" class="ChannelProperty" version="1">
													<prop name="ChannelIdx">0</prop>
												</obj>
												<prop name="ReadOnly">1</prop>
											</obj>
											<obj name="PropertyObject" class="QuantCpHighProp" version="4">
												<prop name="PropertyTypeName">Cp High</prop>
												<prop name="Position">14</prop>
												<prop name="IsDefault">1</prop>
												<prop name="CpRangeHigh">0</prop>
												<obj name="ChannelProp" class="ChannelProperty" version="1">
													<prop name="ChannelIdx">0</prop>
												</obj>
												<prop name="ReadOnly">1</prop>
											</obj>
											<obj name="PropertyObject" class="QuantCpLowProp" version="4">
												<prop name="PropertyTypeName">Cp Low</prop>
												<prop name="Position">14</prop>
												<prop name="IsDefault">1</prop>
												<prop name="CpRangeLow">0</prop>
												<obj name="ChannelProp" class="ChannelProperty" version="1">
													<prop name="ChannelIdx">0</prop>
												</obj>
												<prop name="ReadOnly">1</prop>
											</obj>
											<obj name="PropertyObject" class="RQEffProp" version="4">
												<prop name="PropertyTypeName">Efficiency</prop>
												<prop name="Position">14</prop>
												<prop name="IsDefault">1</prop>
												<prop name="Efficiency">2</prop>
												<obj name="ChannelProp" class="ChannelProperty" version="1">
													<prop name="ChannelIdx">0</prop>
												</obj>
											</obj>
											<obj name="PropertyObject" class="ChannelGenotype" version="4">
												<prop name="PropertyTypeName">Melt Geno Genotype</prop>
												<prop name="Position">14</prop>
												<prop name="IsDefault">1</prop>
												<prop name="ReadOnly">1</prop>
												<obj name="ChannelProp" class="ChannelProperty" version="1">
													<prop name="ChannelIdx">0</prop>
												</obj>
											</obj>
											<obj name="PropertyObject" class="GroupChannelTypeProp" version="4">
												<prop name="PropertyTypeName">Melt Geno Sample Type</prop>
												<prop name="Position">14</prop>
												<prop name="IsDefault">0</prop>
												<prop name="GroupSampleType">mstUnknown</prop>
												<obj name="ChannelProp" class="ChannelProperty" version="1">
													<prop name="ChannelIdx">0</prop>
												</obj>
											</obj>
											<obj name="PropertyObject" class="QuantSampleTypeProperty" version="4">
												<prop name="PropertyTypeName">Quantification Sample Type</prop>
												<prop name="Position">14</prop>
												<prop name="IsDefault">0</prop>
												<prop name="SampleType">qsUnknown</prop>
												<obj name="ChannelProp" class="ChannelProperty" version="1">
													<prop name="ChannelIdx">0</prop>
												</obj>
											</obj>
											<obj name="PropertyObject" class="ChannelGenotype" version="4">
												<prop name="PropertyTypeName">Scanning Genotype</prop>
												<prop name="Position">14</prop>
												<prop name="IsDefault">1</prop>
												<prop name="ReadOnly">1</prop>
												<obj name="ChannelProp" class="ChannelProperty" version="1">
													<prop name="ChannelIdx">0</prop>
												</obj>
											</obj>
											<obj name="PropertyObject" class="GroupChannelTypeProp" version="4">
												<prop name="PropertyTypeName">Scanning Sample Type</prop>
												<prop name="Position">14</prop>
												<prop name="IsDefault">0</prop>
												<prop name="GroupSampleType">mstUnknown</prop>
												<obj name="ChannelProp" class="ChannelProperty" version="1">
													<prop name="ChannelIdx">0</prop>
												</obj>
											</obj>
											<obj name="PropertyObject" class="TargetName" version="4">
												<prop name="PropertyTypeName">Target Name</prop>
												<prop name="Position">14</prop>
												<prop name="IsDefault">0</prop>
												<prop name="name">ACT</prop>
												<obj name="ChannelProp" class="ChannelProperty" version="1">
													<prop name="ChannelIdx">0</prop>
												</obj>
											</obj>
											<obj name="PropertyObject" class="RQTargetProperty" version="4">
												<prop name="PropertyTypeName">Target Type</prop>
												<prop name="Position">14</prop>
												<prop name="IsDefault">0</prop>
												<prop name="TargetType">dtReference</prop>
												<obj name="ChannelProp" class="ChannelProperty" version="1">
													<prop name="ChannelIdx">0</prop>
												</obj>
											</obj>
										</list>
									</obj>
								</list>
							</obj>
						</obj>
						<prop name="ChannelPropertyCount">1</prop>
						<prop name="ContainerPosition">14</prop>
						<prop name="HasSampleProperties">1</prop>
						<obj name="SampleProperties" class="PropertyList" version="1">
							<list name="emlist" count="14">
								<obj name="PropertyObject" class="SamplePrefColor" version="4">
									<prop name="PropertyTypeName">Color</prop>
									<prop name="Position">14</prop>
									<prop name="IsDefault">0</prop>
									<prop name="Color">$0030D700</prop>
								</obj>
								<obj name="PropertyObject" class="DominantChannelProp" version="4">
									<prop name="PropertyTypeName">Dominant Channel</prop>
									<prop name="Position">14</prop>
									<prop name="IsDefault">0</prop>
									<prop name="DominantChannel">0</prop>
								</obj>
								<obj name="PropertyObject" class="Genotype" version="4">
									<prop name="PropertyTypeName">EndPt Genotype</prop>
									<prop name="Position">14</prop>
									<prop name="IsDefault">1</prop>
									<prop name="ReadOnly">1</prop>
								</obj>
								<obj name="PropertyObject" class="GroupingSample" version="4">
									<prop name="PropertyTypeName">EndPt Sample Type</prop>
									<prop name="Position">14</prop>
									<prop name="IsDefault">0</prop>
									<prop name="GroupSampleType">mstUnknown</prop>
								</obj>
								<obj name="PropertyObject" class="SamplePrefLineStyle" version="4">
									<prop name="PropertyTypeName">Line Style</prop>
									<prop name="Position">14</prop>
									<prop name="IsDefault">0</prop>
									<prop name="LineStyle">psSolid</prop>
								</obj>
								<obj name="PropertyObject" class="GenSampleEditNotes" version="4">
									<prop name="PropertyTypeName">Notes</prop>
									<prop name="Position">14</prop>
									<prop name="IsDefault">1</prop>
								</obj>
								<obj name="PropertyObject" class="SamplePrefPointStyle" version="4">
									<prop name="PropertyTypeName">Point Style</prop>
									<prop name="Position">14</prop>
									<prop name="IsDefault">0</prop>
									<prop name="PointStyle">psNothing</prop>
								</obj>
								<obj name="PropertyObject" class="GenSampleEditPosition" version="4">
									<prop name="PropertyTypeName">Position</prop>
									<prop name="Position">14</prop>
									<prop name="IsDefault">1</prop>
								</obj>
								<obj name="PropertyObject" class="GenSampleEditReplicate" version="4">
									<prop name="PropertyTypeName">Replicate of</prop>
									<prop name="Position">14</prop>
									<prop name="IsDefault">0</prop>
									<prop name="ReplicateOf">12</prop>
								</obj>
								<obj name="PropertyObject" class="HTCSampleID" version="4">
									<prop name="PropertyTypeName">Sample ID</prop>
									<prop name="Position">14</prop>
									<prop name="IsDefault">1</prop>
								</obj>
								<obj name="PropertyObject" class="GenSampleEditName" version="4">
									<prop name="PropertyTypeName">Sample Name</prop>
									<prop name="Position">14</prop>
									<prop name="IsDefault">0</prop>
									<prop name="name">786-491</prop>
								</obj>
								<obj name="PropertyObject" class="HTCSamplePrepNotes" version="4">
									<prop name="PropertyTypeName">Sample Prep Notes</prop>
									<prop name="Position">14</prop>
									<prop name="IsDefault">1</prop>
								</obj>
								<obj name="PropertyObject" class="GenSampleEditSubset" version="4">
									<prop name="PropertyTypeName">Subsets</prop>
									<prop name="Position">14</prop>
									<prop name="IsDefault">1</prop>
								</obj>
								<obj name="PropertyObject" class="SamplePrefWidth" version="5">
									<prop name="PropertyTypeName">Width</prop>
									<prop name="Position">14</prop>
									<prop name="IsDefault">1</prop>
									<prop name="Width">1</prop>
								</obj>
							</list>
						</obj>
					</obj>
					<obj name="item" class="SamplePropInfo" version="1">
						<obj name="ChannelProperties" class="ChanPropList" version="2">
							<obj name="ChannelProperties" class="EMList" version="1">
								<list name="emlist" count="1">
									<obj name="item" class="PropertyList" version="1">
										<list name="emlist" count="12">
											<obj name="PropertyObject" class="RQSampleTargetProperty" version="4">
												<prop name="PropertyTypeName">Combined Sample and Target Type</prop>
												<prop name="Position">15</prop>
												<prop name="IsDefault">0</prop>
												<obj name="ChannelProp" class="ChannelProperty" version="1">
													<prop name="ChannelIdx">0</prop>
												</obj>
											</obj>
											<obj name="PropertyObject" class="QuantConcProperty" version="4">
												<prop name="PropertyTypeName">Concentration</prop>
												<prop name="Position">15</prop>
												<prop name="IsDefault">1</prop>
												<prop name="Concentration">0</prop>
												<obj name="ChannelProp" class="ChannelProperty" version="1">
													<prop name="ChannelIdx">0</prop>
												</obj>
												<prop name="ReadOnly">1</prop>
											</obj>
											<obj name="PropertyObject" class="QuantCpHighProp" version="4">
												<prop name="PropertyTypeName">Cp High</prop>
												<prop name="Position">15</prop>
												<prop name="IsDefault">1</prop>
												<prop name="CpRangeHigh">0</prop>
												<obj name="ChannelProp" class="ChannelProperty" version="1">
													<prop name="ChannelIdx">0</prop>
												</obj>
												<prop name="ReadOnly">1</prop>
											</obj>
											<obj name="PropertyObject" class="QuantCpLowProp" version="4">
												<prop name="PropertyTypeName">Cp Low</prop>
												<prop name="Position">15</prop>
												<prop name="IsDefault">1</prop>
												<prop name="CpRangeLow">0</prop>
												<obj name="ChannelProp" class="ChannelProperty" version="1">
													<prop name="ChannelIdx">0</prop>
												</obj>
												<prop name="ReadOnly">1</prop>
											</obj>
											<obj name="PropertyObject" class="RQEffProp" version="4">
												<prop name="PropertyTypeName">Efficiency</prop>
												<prop name="Position">15</prop>
												<prop name="IsDefault">1</prop>
												<prop name="Efficiency">2</prop>
												<obj name="ChannelProp" class="ChannelProperty" version="1">
													<prop name="ChannelIdx">0</prop>
												</obj>
											</obj>
											<obj name="PropertyObject" class="ChannelGenotype" version="4">
												<prop name="PropertyTypeName">Melt Geno Genotype</prop>
												<prop name="Position">15</prop>
												<prop name="IsDefault">1</prop>
												<prop name="ReadOnly">1</prop>
												<obj name="ChannelProp" class="ChannelProperty" version="1">
													<prop name="ChannelIdx">0</prop>
												</obj>
											</obj>
											<obj name="PropertyObject" class="GroupChannelTypeProp" version="4">
												<prop name="PropertyTypeName">Melt Geno Sample Type</prop>
												<prop name="Position">15</prop>
												<prop name="IsDefault">0</prop>
												<prop name="GroupSampleType">mstUnknown</prop>
												<obj name="ChannelProp" class="ChannelProperty" version="1">
													<prop name="ChannelIdx">0</prop>
												</obj>
											</obj>
											<obj name="PropertyObject" class="QuantSampleTypeProperty" version="4">
												<prop name="PropertyTypeName">Quantification Sample Type</prop>
												<prop name="Position">15</prop>
												<prop name="IsDefault">0</prop>
												<prop name="SampleType">qsUnknown</prop>
												<obj name="ChannelProp" class="ChannelProperty" version="1">
													<prop name="ChannelIdx">0</prop>
												</obj>
											</obj>
											<obj name="PropertyObject" class="ChannelGenotype" version="4">
												<prop name="PropertyTypeName">Scanning Genotype</prop>
												<prop name="Position">15</prop>
												<prop name="IsDefault">1</prop>
												<prop name="ReadOnly">1</prop>
												<obj name="ChannelProp" class="ChannelProperty" version="1">
													<prop name="ChannelIdx">0</prop>
												</obj>
											</obj>
											<obj name="PropertyObject" class="GroupChannelTypeProp" version="4">
												<prop name="PropertyTypeName">Scanning Sample Type</prop>
												<prop name="Position">15</prop>
												<prop name="IsDefault">0</prop>
												<prop name="GroupSampleType">mstUnknown</prop>
												<obj name="ChannelProp" class="ChannelProperty" version="1">
													<prop name="ChannelIdx">0</prop>
												</obj>
											</obj>
											<obj name="PropertyObject" class="TargetName" version="4">
												<prop name="PropertyTypeName">Target Name</prop>
												<prop name="Position">15</prop>
												<prop name="IsDefault">0</prop>
												<prop name="name">C1Q</prop>
												<obj name="ChannelProp" class="ChannelProperty" version="1">
													<prop name="ChannelIdx">0</prop>
												</obj>
											</obj>
											<obj name="PropertyObject" class="RQTargetProperty" version="4">
												<prop name="PropertyTypeName">Target Type</prop>
												<prop name="Position">15</prop>
												<prop name="IsDefault">0</prop>
												<prop name="TargetType">dtTarget</prop>
												<obj name="ChannelProp" class="ChannelProperty" version="1">
													<prop name="ChannelIdx">0</prop>
												</obj>
											</obj>
										</list>
									</obj>
								</list>
							</obj>
						</obj>
						<prop name="ChannelPropertyCount">1</prop>
						<prop name="ContainerPosition">15</prop>
						<prop name="HasSampleProperties">1</prop>
						<obj name="SampleProperties" class="PropertyList" version="1">
							<list name="emlist" count="14">
								<obj name="PropertyObject" class="SamplePrefColor" version="4">
									<prop name="PropertyTypeName">Color</prop>
									<prop name="Position">15</prop>
									<prop name="IsDefault">0</prop>
									<prop name="Color">clFuchsia</prop>
								</obj>
								<obj name="PropertyObject" class="DominantChannelProp" version="4">
									<prop name="PropertyTypeName">Dominant Channel</prop>
									<prop name="Position">15</prop>
									<prop name="IsDefault">0</prop>
									<prop name="DominantChannel">0</prop>
								</obj>
								<obj name="PropertyObject" class="Genotype" version="4">
									<prop name="PropertyTypeName">EndPt Genotype</prop>
									<prop name="Position">15</prop>
									<prop name="IsDefault">1</prop>
									<prop name="ReadOnly">1</prop>
								</obj>
								<obj name="PropertyObject" class="GroupingSample" version="4">
									<prop name="PropertyTypeName">EndPt Sample Type</prop>
									<prop name="Position">15</prop>
									<prop name="IsDefault">0</prop>
									<prop name="GroupSampleType">mstUnknown</prop>
								</obj>
								<obj name="PropertyObject" class="SamplePrefLineStyle" version="4">
									<prop name="PropertyTypeName">Line Style</prop>
									<prop name="Position">15</prop>
									<prop name="IsDefault">0</prop>
									<prop name="LineStyle">psSolid</prop>
								</obj>
								<obj name="PropertyObject" class="GenSampleEditNotes" version="4">
									<prop name="PropertyTypeName">Notes</prop>
									<prop name="Position">15</prop>
									<prop name="IsDefault">1</prop>
								</obj>
								<obj name="PropertyObject" class="SamplePrefPointStyle" version="4">
									<prop name="PropertyTypeName">Point Style</prop>
									<prop name="Position">15</prop>
									<prop name="IsDefault">0</prop>
									<prop name="PointStyle">psNothing</prop>
								</obj>
								<obj name="PropertyObject" class="GenSampleEditPosition" version="4">
									<prop name="PropertyTypeName">Position</prop>
									<prop name="Position">15</prop>
									<prop name="IsDefault">1</prop>
								</obj>
								<obj name="PropertyObject" class="GenSampleEditReplicate" version="4">
									<prop name="PropertyTypeName">Replicate of</prop>
									<prop name="Position">15</prop>
									<prop name="IsDefault">0</prop>
									<prop name="ReplicateOf">15</prop>
								</obj>
								<obj name="PropertyObject" class="HTCSampleID" version="4">
									<prop name="PropertyTypeName">Sample ID</prop>
									<prop name="Position">15</prop>
									<prop name="IsDefault">1</prop>
								</obj>
								<obj name="PropertyObject" class="GenSampleEditName" version="4">
									<prop name="PropertyTypeName">Sample Name</prop>
									<prop name="Position">15</prop>
									<prop name="IsDefault">0</prop>
									<prop name="name">786-491</prop>
								</obj>
								<obj name="PropertyObject" class="HTCSamplePrepNotes" version="4">
									<prop name="PropertyTypeName">Sample Prep Notes</prop>
									<prop name="Position">15</prop>
									<prop name="IsDefault">1</prop>
								</obj>
								<obj name="PropertyObject" class="GenSampleEditSubset" version="4">
									<prop name="PropertyTypeName">Subsets</prop>
									<prop name="Position">15</prop>
									<prop name="IsDefault">1</prop>
								</obj>
								<obj name="PropertyObject" class="SamplePrefWidth" version="5">
									<prop name="PropertyTypeName">Width</prop>
									<prop name="Position">15</prop>
									<prop name="IsDefault">1</prop>
									<prop name="Width">1</prop>
								</obj>
							</list>
						</obj>
					</obj>
					<obj name="item" class="SamplePropInfo" version="1">
						<obj name="ChannelProperties" class="ChanPropList" version="2">
							<obj name="ChannelProperties" class="EMList" version="1">
								<list name="emlist" count="1">
									<obj name="item" class="PropertyList" version="1">
										<list name="emlist" count="12">
											<obj name="PropertyObject" class="RQSampleTargetProperty" version="4">
												<prop name="PropertyTypeName">Combined Sample and Target Type</prop>
												<prop name="Position">16</prop>
												<prop name="IsDefault">0</prop>
												<obj name="ChannelProp" class="ChannelProperty" version="1">
													<prop name="ChannelIdx">0</prop>
												</obj>
											</obj>
											<obj name="PropertyObject" class="QuantConcProperty" version="4">
												<prop name="PropertyTypeName">Concentration</prop>
												<prop name="Position">16</prop>
												<prop name="IsDefault">1</prop>
												<prop name="Concentration">0</prop>
												<obj name="ChannelProp" class="ChannelProperty" version="1">
													<prop name="ChannelIdx">0</prop>
												</obj>
												<prop name="ReadOnly">1</prop>
											</obj>
											<obj name="PropertyObject" class="QuantCpHighProp" version="4">
												<prop name="PropertyTypeName">Cp High</prop>
												<prop name="Position">16</prop>
												<prop name="IsDefault">1</prop>
												<prop name="CpRangeHigh">0</prop>
												<obj name="ChannelProp" class="ChannelProperty" version="1">
													<prop name="ChannelIdx">0</prop>
												</obj>
												<prop name="ReadOnly">1</prop>
											</obj>
											<obj name="PropertyObject" class="QuantCpLowProp" version="4">
												<prop name="PropertyTypeName">Cp Low</prop>
												<prop name="Position">16</prop>
												<prop name="IsDefault">1</prop>
												<prop name="CpRangeLow">0</prop>
												<obj name="ChannelProp" class="ChannelProperty" version="1">
													<prop name="ChannelIdx">0</prop>
												</obj>
												<prop name="ReadOnly">1</prop>
											</obj>
											<obj name="PropertyObject" class="RQEffProp" version="4">
												<prop name="PropertyTypeName">Efficiency</prop>
												<prop name="Position">16</prop>
												<prop name="IsDefault">1</prop>
												<prop name="Efficiency">2</prop>
												<obj name="ChannelProp" class="ChannelProperty" version="1">
													<prop name="ChannelIdx">0</prop>
												</obj>
											</obj>
											<obj name="PropertyObject" class="ChannelGenotype" version="4">
												<prop name="PropertyTypeName">Melt Geno Genotype</prop>
												<prop name="Position">16</prop>
												<prop name="IsDefault">1</prop>
												<prop name="ReadOnly">1</prop>
												<obj name="ChannelProp" class="ChannelProperty" version="1">
													<prop name="ChannelIdx">0</prop>
												</obj>
											</obj>
											<obj name="PropertyObject" class="GroupChannelTypeProp" version="4">
												<prop name="PropertyTypeName">Melt Geno Sample Type</prop>
												<prop name="Position">16</prop>
												<prop name="IsDefault">0</prop>
												<prop name="GroupSampleType">mstUnknown</prop>
												<obj name="ChannelProp" class="ChannelProperty" version="1">
													<prop name="ChannelIdx">0</prop>
												</obj>
											</obj>
											<obj name="PropertyObject" class="QuantSampleTypeProperty" version="4">
												<prop name="PropertyTypeName">Quantification Sample Type</prop>
												<prop name="Position">16</prop>
												<prop name="IsDefault">0</prop>
												<prop name="SampleType">qsUnknown</prop>
												<obj name="ChannelProp" class="ChannelProperty" version="1">
													<prop name="ChannelIdx">0</prop>
												</obj>
											</obj>
											<obj name="PropertyObject" class="ChannelGenotype" version="4">
												<prop name="PropertyTypeName">Scanning Genotype</prop>
												<prop name="Position">16</prop>
												<prop name="IsDefault">1</prop>
												<prop name="ReadOnly">1</prop>
												<obj name="ChannelProp" class="ChannelProperty" version="1">
													<prop name="ChannelIdx">0</prop>
												</obj>
											</obj>
											<obj name="PropertyObject" class="GroupChannelTypeProp" version="4">
												<prop name="PropertyTypeName">Scanning Sample Type</prop>
												<prop name="Position">16</prop>
												<prop name="IsDefault">0</prop>
												<prop name="GroupSampleType">mstUnknown</prop>
												<obj name="ChannelProp" class="ChannelProperty" version="1">
													<prop name="ChannelIdx">0</prop>
												</obj>
											</obj>
											<obj name="PropertyObject" class="TargetName" version="4">
												<prop name="PropertyTypeName">Target Name</prop>
												<prop name="Position">16</prop>
												<prop name="IsDefault">0</prop>
												<prop name="name">C1Q</prop>
												<obj name="ChannelProp" class="ChannelProperty" version="1">
													<prop name="ChannelIdx">0</prop>
												</obj>
											</obj>
											<obj name="PropertyObject" class="RQTargetProperty" version="4">
												<prop name="PropertyTypeName">Target Type</prop>
												<prop name="Position">16</prop>
												<prop name="IsDefault">0</prop>
												<prop name="TargetType">dtTarget</prop>
												<obj name="ChannelProp" class="ChannelProperty" version="1">
													<prop name="ChannelIdx">0</prop>
												</obj>
											</obj>
										</list>
									</obj>
								</list>
							</obj>
						</obj>
						<prop name="ChannelPropertyCount">1</prop>
						<prop name="ContainerPosition">16</prop>
						<prop name="HasSampleProperties">1</prop>
						<obj name="SampleProperties" class="PropertyList" version="1">
							<list name="emlist" count="14">
								<obj name="PropertyObject" class="SamplePrefColor" version="4">
									<prop name="PropertyTypeName">Color</prop>
									<prop name="Position">16</prop>
									<prop name="IsDefault">0</prop>
									<prop name="Color">clGray</prop>
								</obj>
								<obj name="PropertyObject" class="DominantChannelProp" version="4">
									<prop name="PropertyTypeName">Dominant Channel</prop>
									<prop name="Position">16</prop>
									<prop name="IsDefault">0</prop>
									<prop name="DominantChannel">0</prop>
								</obj>
								<obj name="PropertyObject" class="Genotype" version="4">
									<prop name="PropertyTypeName">EndPt Genotype</prop>
									<prop name="Position">16</prop>
									<prop name="IsDefault">1</prop>
									<prop name="ReadOnly">1</prop>
								</obj>
								<obj name="PropertyObject" class="GroupingSample" version="4">
									<prop name="PropertyTypeName">EndPt Sample Type</prop>
									<prop name="Position">16</prop>
									<prop name="IsDefault">0</prop>
									<prop name="GroupSampleType">mstUnknown</prop>
								</obj>
								<obj name="PropertyObject" class="SamplePrefLineStyle" version="4">
									<prop name="PropertyTypeName">Line Style</prop>
									<prop name="Position">16</prop>
									<prop name="IsDefault">0</prop>
									<prop name="LineStyle">psSolid</prop>
								</obj>
								<obj name="PropertyObject" class="GenSampleEditNotes" version="4">
									<prop name="PropertyTypeName">Notes</prop>
									<prop name="Position">16</prop>
									<prop name="IsDefault">1</prop>
								</obj>
								<obj name="PropertyObject" class="SamplePrefPointStyle" version="4">
									<prop name="PropertyTypeName">Point Style</prop>
									<prop name="Position">16</prop>
									<prop name="IsDefault">0</prop>
									<prop name="PointStyle">psNothing</prop>
								</obj>
								<obj name="PropertyObject" class="GenSampleEditPosition" version="4">
									<prop name="PropertyTypeName">Position</prop>
									<prop name="Position">16</prop>
									<prop name="IsDefault">1</prop>
								</obj>
								<obj name="PropertyObject" class="GenSampleEditReplicate" version="4">
									<prop name="PropertyTypeName">Replicate of</prop>
									<prop name="Position">16</prop>
									<prop name="IsDefault">0</prop>
									<prop name="ReplicateOf">15</prop>
								</obj>
								<obj name="PropertyObject" class="HTCSampleID" version="4">
									<prop name="PropertyTypeName">Sample ID</prop>
									<prop name="Position">16</prop>
									<prop name="IsDefault">1</prop>
								</obj>
								<obj name="PropertyObject" class="GenSampleEditName" version="4">
									<prop name="PropertyTypeName">Sample Name</prop>
									<prop name="Position">16</prop>
									<prop name="IsDefault">0</prop>
									<prop name="name">786-491</prop>
								</obj>
								<obj name="PropertyObject" class="HTCSamplePrepNotes" version="4">
									<prop name="PropertyTypeName">Sample Prep Notes</prop>
									<prop name="Position">16</prop>
									<prop name="IsDefault">1</prop>
								</obj>
								<obj name="PropertyObject" class="GenSampleEditSubset" version="4">
									<prop name="PropertyTypeName">Subsets</prop>
									<prop name="Position">16</prop>
									<prop name="IsDefault">1</prop>
								</obj>
								<obj name="PropertyObject" class="SamplePrefWidth" version="5">
									<prop name="PropertyTypeName">Width</prop>
									<prop name="Position">16</prop>
									<prop name="IsDefault">1</prop>
									<prop name="Width">1</prop>
								</obj>
							</list>
						</obj>
					</obj>
					<obj name="item" class="SamplePropInfo" version="1">
						<obj name="ChannelProperties" class="ChanPropList" version="2">
							<obj name="ChannelProperties" class="EMList" version="1">
								<list name="emlist" count="1">
									<obj name="item" class="PropertyList" version="1">
										<list name="emlist" count="12">
											<obj name="PropertyObject" class="RQSampleTargetProperty" version="4">
												<prop name="PropertyTypeName">Combined Sample and Target Type</prop>
												<prop name="Position">17</prop>
												<prop name="IsDefault">0</prop>
												<obj name="ChannelProp" class="ChannelProperty" version="1">
													<prop name="ChannelIdx">0</prop>
												</obj>
											</obj>
											<obj name="PropertyObject" class="QuantConcProperty" version="4">
												<prop name="PropertyTypeName">Concentration</prop>
												<prop name="Position">17</prop>
												<prop name="IsDefault">1</prop>
												<prop name="Concentration">0</prop>
												<obj name="ChannelProp" class="ChannelProperty" version="1">
													<prop name="ChannelIdx">0</prop>
												</obj>
												<prop name="ReadOnly">1</prop>
											</obj>
											<obj name="PropertyObject" class="QuantCpHighProp" version="4">
												<prop name="PropertyTypeName">Cp High</prop>
												<prop name="Position">17</prop>
												<prop name="IsDefault">1</prop>
												<prop name="CpRangeHigh">0</prop>
												<obj name="ChannelProp" class="ChannelProperty" version="1">
													<prop name="ChannelIdx">0</prop>
												</obj>
												<prop name="ReadOnly">1</prop>
											</obj>
											<obj name="PropertyObject" class="QuantCpLowProp" version="4">
												<prop name="PropertyTypeName">Cp Low</prop>
												<prop name="Position">17</prop>
												<prop name="IsDefault">1</prop>
												<prop name="CpRangeLow">0</prop>
												<obj name="ChannelProp" class="ChannelProperty" version="1">
													<prop name="ChannelIdx">0</prop>
												</obj>
												<prop name="ReadOnly">1</prop>
											</obj>
											<obj name="PropertyObject" class="RQEffProp" version="4">
												<prop name="PropertyTypeName">Efficiency</prop>
												<prop name="Position">17</prop>
												<prop name="IsDefault">1</prop>
												<prop name="Efficiency">2</prop>
												<obj name="ChannelProp" class="ChannelProperty" version="1">
													<prop name="ChannelIdx">0</prop>
												</obj>
											</obj>
											<obj name="PropertyObject" class="ChannelGenotype" version="4">
												<prop name="PropertyTypeName">Melt Geno Genotype</prop>
												<prop name="Position">17</prop>
												<prop name="IsDefault">1</prop>
												<prop name="ReadOnly">1</prop>
												<obj name="ChannelProp" class="ChannelProperty" version="1">
													<prop name="ChannelIdx">0</prop>
												</obj>
											</obj>
											<obj name="PropertyObject" class="GroupChannelTypeProp" version="4">
												<prop name="PropertyTypeName">Melt Geno Sample Type</prop>
												<prop name="Position">17</prop>
												<prop name="IsDefault">0</prop>
												<prop name="GroupSampleType">mstUnknown</prop>
												<obj name="ChannelProp" class="ChannelProperty" version="1">
													<prop name="ChannelIdx">0</prop>
												</obj>
											</obj>
											<obj name="PropertyObject" class="QuantSampleTypeProperty" version="4">
												<prop name="PropertyTypeName">Quantification Sample Type</prop>
												<prop name="Position">17</prop>
												<prop name="IsDefault">0</prop>
												<prop name="SampleType">qsUnknown</prop>
												<obj name="ChannelProp" class="ChannelProperty" version="1">
													<prop name="ChannelIdx">0</prop>
												</obj>
											</obj>
											<obj name="PropertyObject" class="ChannelGenotype" version="4">
												<prop name="PropertyTypeName">Scanning Genotype</prop>
												<prop name="Position">17</prop>
												<prop name="IsDefault">1</prop>
												<prop name="ReadOnly">1</prop>
												<obj name="ChannelProp" class="ChannelProperty" version="1">
													<prop name="ChannelIdx">0</prop>
												</obj>
											</obj>
											<obj name="PropertyObject" class="GroupChannelTypeProp" version="4">
												<prop name="PropertyTypeName">Scanning Sample Type</prop>
												<prop name="Position">17</prop>
												<prop name="IsDefault">0</prop>
												<prop name="GroupSampleType">mstUnknown</prop>
												<obj name="ChannelProp" class="ChannelProperty" version="1">
													<prop name="ChannelIdx">0</prop>
												</obj>
											</obj>
											<obj name="PropertyObject" class="TargetName" version="4">
												<prop name="PropertyTypeName">Target Name</prop>
												<prop name="Position">17</prop>
												<prop name="IsDefault">0</prop>
												<prop name="name">C1Q</prop>
												<obj name="ChannelProp" class="ChannelProperty" version="1">
													<prop name="ChannelIdx">0</prop>
												</obj>
											</obj>
											<obj name="PropertyObject" class="RQTargetProperty" version="4">
												<prop name="PropertyTypeName">Target Type</prop>
												<prop name="Position">17</prop>
												<prop name="IsDefault">0</prop>
												<prop name="TargetType">dtTarget</prop>
												<obj name="ChannelProp" class="ChannelProperty" version="1">
													<prop name="ChannelIdx">0</prop>
												</obj>
											</obj>
										</list>
									</obj>
								</list>
							</obj>
						</obj>
						<prop name="ChannelPropertyCount">1</prop>
						<prop name="ContainerPosition">17</prop>
						<prop name="HasSampleProperties">1</prop>
						<obj name="SampleProperties" class="PropertyList" version="1">
							<list name="emlist" count="14">
								<obj name="PropertyObject" class="SamplePrefColor" version="4">
									<prop name="PropertyTypeName">Color</prop>
									<prop name="Position">17</prop>
									<prop name="IsDefault">0</prop>
									<prop name="Color">$0012D7FA</prop>
								</obj>
								<obj name="PropertyObject" class="DominantChannelProp" version="4">
									<prop name="PropertyTypeName">Dominant Channel</prop>
									<prop name="Position">17</prop>
									<prop name="IsDefault">0</prop>
									<prop name="DominantChannel">0</prop>
								</obj>
								<obj name="PropertyObject" class="Genotype" version="4">
									<prop name="PropertyTypeName">EndPt Genotype</prop>
									<prop name="Position">17</prop>
									<prop name="IsDefault">1</prop>
									<prop name="ReadOnly">1</prop>
								</obj>
								<obj name="PropertyObject" class="GroupingSample" version="4">
									<prop name="PropertyTypeName">EndPt Sample Type</prop>
									<prop name="Position">17</prop>
									<prop name="IsDefault">0</prop>
									<prop name="GroupSampleType">mstUnknown</prop>
								</obj>
								<obj name="PropertyObject" class="SamplePrefLineStyle" version="4">
									<prop name="PropertyTypeName">Line Style</prop>
									<prop name="Position">17</prop>
									<prop name="IsDefault">0</prop>
									<prop name="LineStyle">psSolid</prop>
								</obj>
								<obj name="PropertyObject" class="GenSampleEditNotes" version="4">
									<prop name="PropertyTypeName">Notes</prop>
									<prop name="Position">17</prop>
									<prop name="IsDefault">1</prop>
								</obj>
								<obj name="PropertyObject" class="SamplePrefPointStyle" version="4">
									<prop name="PropertyTypeName">Point Style</prop>
									<prop name="Position">17</prop>
									<prop name="IsDefault">0</prop>
									<prop name="PointStyle">psNothing</prop>
								</obj>
								<obj name="PropertyObject" class="GenSampleEditPosition" version="4">
									<prop name="PropertyTypeName">Position</prop>
									<prop name="Position">17</prop>
									<prop name="IsDefault">1</prop>
								</obj>
								<obj name="PropertyObject" class="GenSampleEditReplicate" version="4">
									<prop name="PropertyTypeName">Replicate of</prop>
									<prop name="Position">17</prop>
									<prop name="IsDefault">0</prop>
									<prop name="ReplicateOf">15</prop>
								</obj>
								<obj name="PropertyObject" class="HTCSampleID" version="4">
									<prop name="PropertyTypeName">Sample ID</prop>
									<prop name="Position">17</prop>
									<prop name="IsDefault">1</prop>
								</obj>
								<obj name="PropertyObject" class="GenSampleEditName" version="4">
									<prop name="PropertyTypeName">Sample Name</prop>
									<prop name="Position">17</prop>
									<prop name="IsDefault">0</prop>
									<prop name="name">786-491</prop>
								</obj>
								<obj name="PropertyObject" class="HTCSamplePrepNotes" version="4">
									<prop name="PropertyTypeName">Sample Prep Notes</prop>
									<prop name="Position">17</prop>
									<prop name="IsDefault">1</prop>
								</obj>
								<obj name="PropertyObject" class="GenSampleEditSubset" version="4">
									<prop name="PropertyTypeName">Subsets</prop>
									<prop name="Position">17</prop>
									<prop name="IsDefault">1</prop>
								</obj>
								<obj name="PropertyObject" class="SamplePrefWidth" version="5">
									<prop name="PropertyTypeName">Width</prop>
									<prop name="Position">17</prop>
									<prop name="IsDefault">1</prop>
									<prop name="Width">1</prop>
								</obj>
							</list>
						</obj>
					</obj>
					<obj name="item" class="SamplePropInfo" version="1">
						<obj name="ChannelProperties" class="ChanPropList" version="2">
							<obj name="ChannelProperties" class="EMList" version="1">
								<list name="emlist" count="1">
									<obj name="item" class="PropertyList" version="1">
										<list name="emlist" count="12">
											<obj name="PropertyObject" class="RQSampleTargetProperty" version="4">
												<prop name="PropertyTypeName">Combined Sample and Target Type</prop>
												<prop name="Position">18</prop>
												<prop name="IsDefault">0</prop>
												<obj name="ChannelProp" class="ChannelProperty" version="1">
													<prop name="ChannelIdx">0</prop>
												</obj>
											</obj>
											<obj name="PropertyObject" class="QuantConcProperty" version="4">
												<prop name="PropertyTypeName">Concentration</prop>
												<prop name="Position">18</prop>
												<prop name="IsDefault">1</prop>
												<prop name="Concentration">0</prop>
												<obj name="ChannelProp" class="ChannelProperty" version="1">
													<prop name="ChannelIdx">0</prop>
												</obj>
												<prop name="ReadOnly">1</prop>
											</obj>
											<obj name="PropertyObject" class="QuantCpHighProp" version="4">
												<prop name="PropertyTypeName">Cp High</prop>
												<prop name="Position">18</prop>
												<prop name="IsDefault">1</prop>
												<prop name="CpRangeHigh">0</prop>
												<obj name="ChannelProp" class="ChannelProperty" version="1">
													<prop name="ChannelIdx">0</prop>
												</obj>
												<prop name="ReadOnly">1</prop>
											</obj>
											<obj name="PropertyObject" class="QuantCpLowProp" version="4">
												<prop name="PropertyTypeName">Cp Low</prop>
												<prop name="Position">18</prop>
												<prop name="IsDefault">1</prop>
												<prop name="CpRangeLow">0</prop>
												<obj name="ChannelProp" class="ChannelProperty" version="1">
													<prop name="ChannelIdx">0</prop>
												</obj>
												<prop name="ReadOnly">1</prop>
											</obj>
											<obj name="PropertyObject" class="RQEffProp" version="4">
												<prop name="PropertyTypeName">Efficiency</prop>
												<prop name="Position">18</prop>
												<prop name="IsDefault">1</prop>
												<prop name="Efficiency">2</prop>
												<obj name="ChannelProp" class="ChannelProperty" version="1">
													<prop name="ChannelIdx">0</prop>
												</obj>
											</obj>
											<obj name="PropertyObject" class="ChannelGenotype" version="4">
												<prop name="PropertyTypeName">Melt Geno Genotype</prop>
												<prop name="Position">18</prop>
												<prop name="IsDefault">1</prop>
												<prop name="ReadOnly">1</prop>
												<obj name="ChannelProp" class="ChannelProperty" version="1">
													<prop name="ChannelIdx">0</prop>
												</obj>
											</obj>
											<obj name="PropertyObject" class="GroupChannelTypeProp" version="4">
												<prop name="PropertyTypeName">Melt Geno Sample Type</prop>
												<prop name="Position">18</prop>
												<prop name="IsDefault">0</prop>
												<prop name="GroupSampleType">mstUnknown</prop>
												<obj name="ChannelProp" class="ChannelProperty" version="1">
													<prop name="ChannelIdx">0</prop>
												</obj>
											</obj>
											<obj name="PropertyObject" class="QuantSampleTypeProperty" version="4">
												<prop name="PropertyTypeName">Quantification Sample Type</prop>
												<prop name="Position">18</prop>
												<prop name="IsDefault">0</prop>
												<prop name="SampleType">qsUnknown</prop>
												<obj name="ChannelProp" class="ChannelProperty" version="1">
													<prop name="ChannelIdx">0</prop>
												</obj>
											</obj>
											<obj name="PropertyObject" class="ChannelGenotype" version="4">
												<prop name="PropertyTypeName">Scanning Genotype</prop>
												<prop name="Position">18</prop>
												<prop name="IsDefault">1</prop>
												<prop name="ReadOnly">1</prop>
												<obj name="ChannelProp" class="ChannelProperty" version="1">
													<prop name="ChannelIdx">0</prop>
												</obj>
											</obj>
											<obj name="PropertyObject" class="GroupChannelTypeProp" version="4">
												<prop name="PropertyTypeName">Scanning Sample Type</prop>
												<prop name="Position">18</prop>
												<prop name="IsDefault">0</prop>
												<prop name="GroupSampleType">mstUnknown</prop>
												<obj name="ChannelProp" class="ChannelProperty" version="1">
													<prop name="ChannelIdx">0</prop>
												</obj>
											</obj>
											<obj name="PropertyObject" class="TargetName" version="4">
												<prop name="PropertyTypeName">Target Name</prop>
												<prop name="Position">18</prop>
												<prop name="IsDefault">0</prop>
												<prop name="name">ACT</prop>
												<obj name="ChannelProp" class="ChannelProperty" version="1">
													<prop name="ChannelIdx">0</prop>
												</obj>
											</obj>
											<obj name="PropertyObject" class="RQTargetProperty" version="4">
												<prop name="PropertyTypeName">Target Type</prop>
												<prop name="Position">18</prop>
												<prop name="IsDefault">0</prop>
												<prop name="TargetType">dtReference</prop>
												<obj name="ChannelProp" class="ChannelProperty" version="1">
													<prop name="ChannelIdx">0</prop>
												</obj>
											</obj>
										</list>
									</obj>
								</list>
							</obj>
						</obj>
						<prop name="ChannelPropertyCount">1</prop>
						<prop name="ContainerPosition">18</prop>
						<prop name="HasSampleProperties">1</prop>
						<obj name="SampleProperties" class="PropertyList" version="1">
							<list name="emlist" count="14">
								<obj name="PropertyObject" class="SamplePrefColor" version="4">
									<prop name="PropertyTypeName">Color</prop>
									<prop name="Position">18</prop>
									<prop name="IsDefault">0</prop>
									<prop name="Color">$00000097</prop>
								</obj>
								<obj name="PropertyObject" class="DominantChannelProp" version="4">
									<prop name="PropertyTypeName">Dominant Channel</prop>
									<prop name="Position">18</prop>
									<prop name="IsDefault">0</prop>
									<prop name="DominantChannel">0</prop>
								</obj>
								<obj name="PropertyObject" class="Genotype" version="4">
									<prop name="PropertyTypeName">EndPt Genotype</prop>
									<prop name="Position">18</prop>
									<prop name="IsDefault">1</prop>
									<prop name="ReadOnly">1</prop>
								</obj>
								<obj name="PropertyObject" class="GroupingSample" version="4">
									<prop name="PropertyTypeName">EndPt Sample Type</prop>
									<prop name="Position">18</prop>
									<prop name="IsDefault">0</prop>
									<prop name="GroupSampleType">mstUnknown</prop>
								</obj>
								<obj name="PropertyObject" class="SamplePrefLineStyle" version="4">
									<prop name="PropertyTypeName">Line Style</prop>
									<prop name="Position">18</prop>
									<prop name="IsDefault">0</prop>
									<prop name="LineStyle">psSolid</prop>
								</obj>
								<obj name="PropertyObject" class="GenSampleEditNotes" version="4">
									<prop name="PropertyTypeName">Notes</prop>
									<prop name="Position">18</prop>
									<prop name="IsDefault">1</prop>
								</obj>
								<obj name="PropertyObject" class="SamplePrefPointStyle" version="4">
									<prop name="PropertyTypeName">Point Style</prop>
									<prop name="Position">18</prop>
									<prop name="IsDefault">0</prop>
									<prop name="PointStyle">psNothing</prop>
								</obj>
								<obj name="PropertyObject" class="GenSampleEditPosition" version="4">
									<prop name="PropertyTypeName">Position</prop>
									<prop name="Position">18</prop>
									<prop name="IsDefault">1</prop>
								</obj>
								<obj name="PropertyObject" class="GenSampleEditReplicate" version="4">
									<prop name="PropertyTypeName">Replicate of</prop>
									<prop name="Position">18</prop>
									<prop name="IsDefault">0</prop>
									<prop name="ReplicateOf">18</prop>
								</obj>
								<obj name="PropertyObject" class="HTCSampleID" version="4">
									<prop name="PropertyTypeName">Sample ID</prop>
									<prop name="Position">18</prop>
									<prop name="IsDefault">1</prop>
								</obj>
								<obj name="PropertyObject" class="GenSampleEditName" version="4">
									<prop name="PropertyTypeName">Sample Name</prop>
									<prop name="Position">18</prop>
									<prop name="IsDefault">0</prop>
									<prop name="name">1C</prop>
								</obj>
								<obj name="PropertyObject" class="HTCSamplePrepNotes" version="4">
									<prop name="PropertyTypeName">Sample Prep Notes</prop>
									<prop name="Position">18</prop>
									<prop name="IsDefault">1</prop>
								</obj>
								<obj name="PropertyObject" class="GenSampleEditSubset" version="4">
									<prop name="PropertyTypeName">Subsets</prop>
									<prop name="Position">18</prop>
									<prop name="IsDefault">1</prop>
								</obj>
								<obj name="PropertyObject" class="SamplePrefWidth" version="5">
									<prop name="PropertyTypeName">Width</prop>
									<prop name="Position">18</prop>
									<prop name="IsDefault">1</prop>
									<prop name="Width">1</prop>
								</obj>
							</list>
						</obj>
					</obj>
					<obj name="item" class="SamplePropInfo" version="1">
						<obj name="ChannelProperties" class="ChanPropList" version="2">
							<obj name="ChannelProperties" class="EMList" version="1">
								<list name="emlist" count="1">
									<obj name="item" class="PropertyList" version="1">
										<list name="emlist" count="12">
											<obj name="PropertyObject" class="RQSampleTargetProperty" version="4">
												<prop name="PropertyTypeName">Combined Sample and Target Type</prop>
												<prop name="Position">19</prop>
												<prop name="IsDefault">0</prop>
												<obj name="ChannelProp" class="ChannelProperty" version="1">
													<prop name="ChannelIdx">0</prop>
												</obj>
											</obj>
											<obj name="PropertyObject" class="QuantConcProperty" version="4">
												<prop name="PropertyTypeName">Concentration</prop>
												<prop name="Position">19</prop>
												<prop name="IsDefault">1</prop>
												<prop name="Concentration">0</prop>
												<obj name="ChannelProp" class="ChannelProperty" version="1">
													<prop name="ChannelIdx">0</prop>
												</obj>
												<prop name="ReadOnly">1</prop>
											</obj>
											<obj name="PropertyObject" class="QuantCpHighProp" version="4">
												<prop name="PropertyTypeName">Cp High</prop>
												<prop name="Position">19</prop>
												<prop name="IsDefault">1</prop>
												<prop name="CpRangeHigh">0</prop>
												<obj name="ChannelProp" class="ChannelProperty" version="1">
													<prop name="ChannelIdx">0</prop>
												</obj>
												<prop name="ReadOnly">1</prop>
											</obj>
											<obj name="PropertyObject" class="QuantCpLowProp" version="4">
												<prop name="PropertyTypeName">Cp Low</prop>
												<prop name="Position">19</prop>
												<prop name="IsDefault">1</prop>
												<prop name="CpRangeLow">0</prop>
												<obj name="ChannelProp" class="ChannelProperty" version="1">
													<prop name="ChannelIdx">0</prop>
												</obj>
												<prop name="ReadOnly">1</prop>
											</obj>
											<obj name="PropertyObject" class="RQEffProp" version="4">
												<prop name="PropertyTypeName">Efficiency</prop>
												<prop name="Position">19</prop>
												<prop name="IsDefault">1</prop>
												<prop name="Efficiency">2</prop>
												<obj name="ChannelProp" class="ChannelProperty" version="1">
													<prop name="ChannelIdx">0</prop>
												</obj>
											</obj>
											<obj name="PropertyObject" class="ChannelGenotype" version="4">
												<prop name="PropertyTypeName">Melt Geno Genotype</prop>
												<prop name="Position">19</prop>
												<prop name="IsDefault">1</prop>
												<prop name="ReadOnly">1</prop>
												<obj name="ChannelProp" class="ChannelProperty" version="1">
													<prop name="ChannelIdx">0</prop>
												</obj>
											</obj>
											<obj name="PropertyObject" class="GroupChannelTypeProp" version="4">
												<prop name="PropertyTypeName">Melt Geno Sample Type</prop>
												<prop name="Position">19</prop>
												<prop name="IsDefault">0</prop>
												<prop name="GroupSampleType">mstUnknown</prop>
												<obj name="ChannelProp" class="ChannelProperty" version="1">
													<prop name="ChannelIdx">0</prop>
												</obj>
											</obj>
											<obj name="PropertyObject" class="QuantSampleTypeProperty" version="4">
												<prop name="PropertyTypeName">Quantification Sample Type</prop>
												<prop name="Position">19</prop>
												<prop name="IsDefault">0</prop>
												<prop name="SampleType">qsUnknown</prop>
												<obj name="ChannelProp" class="ChannelProperty" version="1">
													<prop name="ChannelIdx">0</prop>
												</obj>
											</obj>
											<obj name="PropertyObject" class="ChannelGenotype" version="4">
												<prop name="PropertyTypeName">Scanning Genotype</prop>
												<prop name="Position">19</prop>
												<prop name="IsDefault">1</prop>
												<prop name="ReadOnly">1</prop>
												<obj name="ChannelProp" class="ChannelProperty" version="1">
													<prop name="ChannelIdx">0</prop>
												</obj>
											</obj>
											<obj name="PropertyObject" class="GroupChannelTypeProp" version="4">
												<prop name="PropertyTypeName">Scanning Sample Type</prop>
												<prop name="Position">19</prop>
												<prop name="IsDefault">0</prop>
												<prop name="GroupSampleType">mstUnknown</prop>
												<obj name="ChannelProp" class="ChannelProperty" version="1">
													<prop name="ChannelIdx">0</prop>
												</obj>
											</obj>
											<obj name="PropertyObject" class="TargetName" version="4">
												<prop name="PropertyTypeName">Target Name</prop>
												<prop name="Position">19</prop>
												<prop name="IsDefault">0</prop>
												<prop name="name">ACT</prop>
												<obj name="ChannelProp" class="ChannelProperty" version="1">
													<prop name="ChannelIdx">0</prop>
												</obj>
											</obj>
											<obj name="PropertyObject" class="RQTargetProperty" version="4">
												<prop name="PropertyTypeName">Target Type</prop>
												<prop name="Position">19</prop>
												<prop name="IsDefault">0</prop>
												<prop name="TargetType">dtReference</prop>
												<obj name="ChannelProp" class="ChannelProperty" version="1">
													<prop name="ChannelIdx">0</prop>
												</obj>
											</obj>
										</list>
									</obj>
								</list>
							</obj>
						</obj>
						<prop name="ChannelPropertyCount">1</prop>
						<prop name="ContainerPosition">19</prop>
						<prop name="HasSampleProperties">1</prop>
						<obj name="SampleProperties" class="PropertyList" version="1">
							<list name="emlist" count="14">
								<obj name="PropertyObject" class="SamplePrefColor" version="4">
									<prop name="PropertyTypeName">Color</prop>
									<prop name="Position">19</prop>
									<prop name="IsDefault">0</prop>
									<prop name="Color">$00FFFF0F</prop>
								</obj>
								<obj name="PropertyObject" class="DominantChannelProp" version="4">
									<prop name="PropertyTypeName">Dominant Channel</prop>
									<prop name="Position">19</prop>
									<prop name="IsDefault">0</prop>
									<prop name="DominantChannel">0</prop>
								</obj>
								<obj name="PropertyObject" class="Genotype" version="4">
									<prop name="PropertyTypeName">EndPt Genotype</prop>
									<prop name="Position">19</prop>
									<prop name="IsDefault">1</prop>
									<prop name="ReadOnly">1</prop>
								</obj>
								<obj name="PropertyObject" class="GroupingSample" version="4">
									<prop name="PropertyTypeName">EndPt Sample Type</prop>
									<prop name="Position">19</prop>
									<prop name="IsDefault">0</prop>
									<prop name="GroupSampleType">mstUnknown</prop>
								</obj>
								<obj name="PropertyObject" class="SamplePrefLineStyle" version="4">
									<prop name="PropertyTypeName">Line Style</prop>
									<prop name="Position">19</prop>
									<prop name="IsDefault">0</prop>
									<prop name="LineStyle">psSolid</prop>
								</obj>
								<obj name="PropertyObject" class="GenSampleEditNotes" version="4">
									<prop name="PropertyTypeName">Notes</prop>
									<prop name="Position">19</prop>
									<prop name="IsDefault">1</prop>
								</obj>
								<obj name="PropertyObject" class="SamplePrefPointStyle" version="4">
									<prop name="PropertyTypeName">Point Style</prop>
									<prop name="Position">19</prop>
									<prop name="IsDefault">0</prop>
									<prop name="PointStyle">psNothing</prop>
								</obj>
								<obj name="PropertyObject" class="GenSampleEditPosition" version="4">
									<prop name="PropertyTypeName">Position</prop>
									<prop name="Position">19</prop>
									<prop name="IsDefault">1</prop>
								</obj>
								<obj name="PropertyObject" class="GenSampleEditReplicate" version="4">
									<prop name="PropertyTypeName">Replicate of</prop>
									<prop name="Position">19</prop>
									<prop name="IsDefault">0</prop>
									<prop name="ReplicateOf">18</prop>
								</obj>
								<obj name="PropertyObject" class="HTCSampleID" version="4">
									<prop name="PropertyTypeName">Sample ID</prop>
									<prop name="Position">19</prop>
									<prop name="IsDefault">1</prop>
								</obj>
								<obj name="PropertyObject" class="GenSampleEditName" version="4">
									<prop name="PropertyTypeName">Sample Name</prop>
									<prop name="Position">19</prop>
									<prop name="IsDefault">0</prop>
									<prop name="name">1C</prop>
								</obj>
								<obj name="PropertyObject" class="HTCSamplePrepNotes" version="4">
									<prop name="PropertyTypeName">Sample Prep Notes</prop>
									<prop name="Position">19</prop>
									<prop name="IsDefault">1</prop>
								</obj>
								<obj name="PropertyObject" class="GenSampleEditSubset" version="4">
									<prop name="PropertyTypeName">Subsets</prop>
									<prop name="Position">19</prop>
									<prop name="IsDefault">1</prop>
								</obj>
								<obj name="PropertyObject" class="SamplePrefWidth" version="5">
									<prop name="PropertyTypeName">Width</prop>
									<prop name="Position">19</prop>
									<prop name="IsDefault">1</prop>
									<prop name="Width">1</prop>
								</obj>
							</list>
						</obj>
					</obj>
					<obj name="item" class="SamplePropInfo" version="1">
						<obj name="ChannelProperties" class="ChanPropList" version="2">
							<obj name="ChannelProperties" class="EMList" version="1">
								<list name="emlist" count="1">
									<obj name="item" class="PropertyList" version="1">
										<list name="emlist" count="12">
											<obj name="PropertyObject" class="RQSampleTargetProperty" version="4">
												<prop name="PropertyTypeName">Combined Sample and Target Type</prop>
												<prop name="Position">20</prop>
												<prop name="IsDefault">0</prop>
												<obj name="ChannelProp" class="ChannelProperty" version="1">
													<prop name="ChannelIdx">0</prop>
												</obj>
											</obj>
											<obj name="PropertyObject" class="QuantConcProperty" version="4">
												<prop name="PropertyTypeName">Concentration</prop>
												<prop name="Position">20</prop>
												<prop name="IsDefault">1</prop>
												<prop name="Concentration">0</prop>
												<obj name="ChannelProp" class="ChannelProperty" version="1">
													<prop name="ChannelIdx">0</prop>
												</obj>
												<prop name="ReadOnly">1</prop>
											</obj>
											<obj name="PropertyObject" class="QuantCpHighProp" version="4">
												<prop name="PropertyTypeName">Cp High</prop>
												<prop name="Position">20</prop>
												<prop name="IsDefault">1</prop>
												<prop name="CpRangeHigh">0</prop>
												<obj name="ChannelProp" class="ChannelProperty" version="1">
													<prop name="ChannelIdx">0</prop>
												</obj>
												<prop name="ReadOnly">1</prop>
											</obj>
											<obj name="PropertyObject" class="QuantCpLowProp" version="4">
												<prop name="PropertyTypeName">Cp Low</prop>
												<prop name="Position">20</prop>
												<prop name="IsDefault">1</prop>
												<prop name="CpRangeLow">0</prop>
												<obj name="ChannelProp" class="ChannelProperty" version="1">
													<prop name="ChannelIdx">0</prop>
												</obj>
												<prop name="ReadOnly">1</prop>
											</obj>
											<obj name="PropertyObject" class="RQEffProp" version="4">
												<prop name="PropertyTypeName">Efficiency</prop>
												<prop name="Position">20</prop>
												<prop name="IsDefault">1</prop>
												<prop name="Efficiency">2</prop>
												<obj name="ChannelProp" class="ChannelProperty" version="1">
													<prop name="ChannelIdx">0</prop>
												</obj>
											</obj>
											<obj name="PropertyObject" class="ChannelGenotype" version="4">
												<prop name="PropertyTypeName">Melt Geno Genotype</prop>
												<prop name="Position">20</prop>
												<prop name="IsDefault">1</prop>
												<prop name="ReadOnly">1</prop>
												<obj name="ChannelProp" class="ChannelProperty" version="1">
													<prop name="ChannelIdx">0</prop>
												</obj>
											</obj>
											<obj name="PropertyObject" class="GroupChannelTypeProp" version="4">
												<prop name="PropertyTypeName">Melt Geno Sample Type</prop>
												<prop name="Position">20</prop>
												<prop name="IsDefault">0</prop>
												<prop name="GroupSampleType">mstUnknown</prop>
												<obj name="ChannelProp" class="ChannelProperty" version="1">
													<prop name="ChannelIdx">0</prop>
												</obj>
											</obj>
											<obj name="PropertyObject" class="QuantSampleTypeProperty" version="4">
												<prop name="PropertyTypeName">Quantification Sample Type</prop>
												<prop name="Position">20</prop>
												<prop name="IsDefault">0</prop>
												<prop name="SampleType">qsUnknown</prop>
												<obj name="ChannelProp" class="ChannelProperty" version="1">
													<prop name="ChannelIdx">0</prop>
												</obj>
											</obj>
											<obj name="PropertyObject" class="ChannelGenotype" version="4">
												<prop name="PropertyTypeName">Scanning Genotype</prop>
												<prop name="Position">20</prop>
												<prop name="IsDefault">1</prop>
												<prop name="ReadOnly">1</prop>
												<obj name="ChannelProp" class="ChannelProperty" version="1">
													<prop name="ChannelIdx">0</prop>
												</obj>
											</obj>
											<obj name="PropertyObject" class="GroupChannelTypeProp" version="4">
												<prop name="PropertyTypeName">Scanning Sample Type</prop>
												<prop name="Position">20</prop>
												<prop name="IsDefault">0</prop>
												<prop name="GroupSampleType">mstUnknown</prop>
												<obj name="ChannelProp" class="ChannelProperty" version="1">
													<prop name="ChannelIdx">0</prop>
												</obj>
											</obj>
											<obj name="PropertyObject" class="TargetName" version="4">
												<prop name="PropertyTypeName">Target Name</prop>
												<prop name="Position">20</prop>
												<prop name="IsDefault">0</prop>
												<prop name="name">ACT</prop>
												<obj name="ChannelProp" class="ChannelProperty" version="1">
													<prop name="ChannelIdx">0</prop>
												</obj>
											</obj>
											<obj name="PropertyObject" class="RQTargetProperty" version="4">
												<prop name="PropertyTypeName">Target Type</prop>
												<prop name="Position">20</prop>
												<prop name="IsDefault">0</prop>
												<prop name="TargetType">dtReference</prop>
												<obj name="ChannelProp" class="ChannelProperty" version="1">
													<prop name="ChannelIdx">0</prop>
												</obj>
											</obj>
										</list>
									</obj>
								</list>
							</obj>
						</obj>
						<prop name="ChannelPropertyCount">1</prop>
						<prop name="ContainerPosition">20</prop>
						<prop name="HasSampleProperties">1</prop>
						<obj name="SampleProperties" class="PropertyList" version="1">
							<list name="emlist" count="14">
								<obj name="PropertyObject" class="SamplePrefColor" version="4">
									<prop name="PropertyTypeName">Color</prop>
									<prop name="Position">20</prop>
									<prop name="IsDefault">0</prop>
									<prop name="Color">$00404000</prop>
								</obj>
								<obj name="PropertyObject" class="DominantChannelProp" version="4">
									<prop name="PropertyTypeName">Dominant Channel</prop>
									<prop name="Position">20</prop>
									<prop name="IsDefault">0</prop>
									<prop name="DominantChannel">0</prop>
								</obj>
								<obj name="PropertyObject" class="Genotype" version="4">
									<prop name="PropertyTypeName">EndPt Genotype</prop>
									<prop name="Position">20</prop>
									<prop name="IsDefault">1</prop>
									<prop name="ReadOnly">1</prop>
								</obj>
								<obj name="PropertyObject" class="GroupingSample" version="4">
									<prop name="PropertyTypeName">EndPt Sample Type</prop>
									<prop name="Position">20</prop>
									<prop name="IsDefault">0</prop>
									<prop name="GroupSampleType">mstUnknown</prop>
								</obj>
								<obj name="PropertyObject" class="SamplePrefLineStyle" version="4">
									<prop name="PropertyTypeName">Line Style</prop>
									<prop name="Position">20</prop>
									<prop name="IsDefault">0</prop>
									<prop name="LineStyle">psSolid</prop>
								</obj>
								<obj name="PropertyObject" class="GenSampleEditNotes" version="4">
									<prop name="PropertyTypeName">Notes</prop>
									<prop name="Position">20</prop>
									<prop name="IsDefault">1</prop>
								</obj>
								<obj name="PropertyObject" class="SamplePrefPointStyle" version="4">
									<prop name="PropertyTypeName">Point Style</prop>
									<prop name="Position">20</prop>
									<prop name="IsDefault">0</prop>
									<prop name="PointStyle">psNothing</prop>
								</obj>
								<obj name="PropertyObject" class="GenSampleEditPosition" version="4">
									<prop name="PropertyTypeName">Position</prop>
									<prop name="Position">20</prop>
									<prop name="IsDefault">1</prop>
								</obj>
								<obj name="PropertyObject" class="GenSampleEditReplicate" version="4">
									<prop name="PropertyTypeName">Replicate of</prop>
									<prop name="Position">20</prop>
									<prop name="IsDefault">0</prop>
									<prop name="ReplicateOf">18</prop>
								</obj>
								<obj name="PropertyObject" class="HTCSampleID" version="4">
									<prop name="PropertyTypeName">Sample ID</prop>
									<prop name="Position">20</prop>
									<prop name="IsDefault">1</prop>
								</obj>
								<obj name="PropertyObject" class="GenSampleEditName" version="4">
									<prop name="PropertyTypeName">Sample Name</prop>
									<prop name="Position">20</prop>
									<prop name="IsDefault">0</prop>
									<prop name="name">1C</prop>
								</obj>
								<obj name="PropertyObject" class="HTCSamplePrepNotes" version="4">
									<prop name="PropertyTypeName">Sample Prep Notes</prop>
									<prop name="Position">20</prop>
									<prop name="IsDefault">1</prop>
								</obj>
								<obj name="PropertyObject" class="GenSampleEditSubset" version="4">
									<prop name="PropertyTypeName">Subsets</prop>
									<prop name="Position">20</prop>
									<prop name="IsDefault">1</prop>
								</obj>
								<obj name="PropertyObject" class="SamplePrefWidth" version="5">
									<prop name="PropertyTypeName">Width</prop>
									<prop name="Position">20</prop>
									<prop name="IsDefault">1</prop>
									<prop name="Width">1</prop>
								</obj>
							</list>
						</obj>
					</obj>
					<obj name="item" class="SamplePropInfo" version="1">
						<obj name="ChannelProperties" class="ChanPropList" version="2">
							<obj name="ChannelProperties" class="EMList" version="1">
								<list name="emlist" count="1">
[truncated: 1,463,252 more chars]
