# Supplementary material for: High C1QTNF1 expression mediated by potential ncRNAs is associated with poor prognosis and tumor immunity in kidney renal clear cell carcinoma
Source: Front Mol Biosci. 2023 Jul 17;10:1201155. doi: 10.3389/fmolb.2023.1201155 (PMC10387556; doi:10.3389/fmolb.2023.1201155)
Supplement: Supplementary file 3 [file DataSheet3.ZIP › C1QTNF1 original data 3/siC1QTNF1-pcr/RT-PCR计算器786-o-3.xlsx]

## Sheet: 单基因分析
			Internal Standard			Target Gene				Normalized Target Relative to Reference
PCR Eficiency			GAPDH			NUMB
	Name	Repeats		Ct Reference Minus Ct Groups	Change in Internal Standard		Ct Reference Minus Ct Groups	Change in Target Gene	Ratio	Mean	SEM/SD	2-ddct	Mean	SEM/SD
Reference	SV	1	11.6907			24.8411	0.0186797	#VALUE!	#VALUE!			1.03824
OR Control		2	11.4874			24.8394	0.0204142	#VALUE!	#VALUE!			0.902846
		3	11.7877			24.8989	-0.039094	#VALUE!	#VALUE!		#VALUE!	1.06682		0.0505713
		4								#VALUE!	#VALUE!		1.00263	0.087592
Means			11.6553			24.8598						1
Groups 1	BIV	1	11.7218			26.1298	-1.27005	#VALUE!	#VALUE!			0.434223
		2	11.6878			25.9781	-1.11831	#VALUE!	#VALUE!			0.471137
		3	11.7278			25.9618	-1.10204	#VALUE!	#VALUE!		#VALUE!	0.489883		0.0163503
		4								#VALUE!	#VALUE!		0.465081	0.0283196
Means			11.7125			26.0233	-1.16346	#VALUE!	#VALUE!			0.464498
Groups 2	EJM	1
		2
		3									#DIV/0!			#DIV/0!
		4								#DIV/0!	#DIV/0!		#DIV/0!	#DIV/0!
Means			#DIV/0!			#DIV/0!	#DIV/0!	#DIV/0!	#DIV/0!			#DIV/0!
Groups 3	S	1
		2
		3									#DIV/0!			#DIV/0!
		4								#DIV/0!	#DIV/0!		#DIV/0!	#DIV/0!
Means			#DIV/0!	#DIV/0!	#DIV/0!	#DIV/0!	#DIV/0!	#DIV/0!	#DIV/0!			#DIV/0!
Groups 4	SC	1
		2
		3									#DIV/0!			#DIV/0!		Data Summary
		4								#DIV/0!	#DIV/0!		#DIV/0!	#DIV/0!		Group	NUMB	Sd
Means			#DIV/0!	#DIV/0!	#DIV/0!	#DIV/0!	#DIV/0!	#DIV/0!	#DIV/0!			#DIV/0!				SV	1	0.087592
Groups 5		1														BIV	0.464498	0.0283196
		2														EJM	#DIV/0!	#DIV/0!
		3									#DIV/0!			#DIV/0!		S	#DIV/0!	#DIV/0!
		4								#DIV/0!	#DIV/0!		#DIV/0!	#DIV/0!		SC	#DIV/0!	#DIV/0!
Means			#DIV/0!	#DIV/0!	#DIV/0!	#DIV/0!	#DIV/0!	#DIV/0!	#DIV/0!			#DIV/0!				0	#DIV/0!	#DIV/0!
Groups 6		1														0	#DIV/0!	#DIV/0!
		2														0	#DIV/0!	#DIV/0!
		3									#DIV/0!			#DIV/0!		0	#DIV/0!	#DIV/0!
		4								#DIV/0!	#DIV/0!		#DIV/0!	#DIV/0!		0	#DIV/0!	#DIV/0!
Means			#DIV/0!	#DIV/0!	#DIV/0!	#DIV/0!	#DIV/0!	#DIV/0!	#DIV/0!			#DIV/0!				0	#DIV/0!	#DIV/0!
Groups 7		1														0	#DIV/0!	#DIV/0!
		2														0	#DIV/0!	#DIV/0!
		3									#DIV/0!			#DIV/0!		0	#DIV/0!	#DIV/0!
		4								#DIV/0!	#DIV/0!		#DIV/0!	#DIV/0!		0	#DIV/0!	#DIV/0!
Means			#DIV/0!	#DIV/0!	#DIV/0!	#DIV/0!	#DIV/0!	#DIV/0!	#DIV/0!			#DIV/0!				0	#DIV/0!	#DIV/0!
Groups 8		1														0	#DIV/0!	#DIV/0!
		2														0	#DIV/0!	#DIV/0!
		3									#DIV/0!			#DIV/0!		0	#DIV/0!	#DIV/0!
		4								#DIV/0!	#DIV/0!		#DIV/0!	#DIV/0!		0	#DIV/0!	#DIV/0!
Means			#DIV/0!	#DIV/0!	#DIV/0!	#DIV/0!	#DIV/0!	#DIV/0!	#DIV/0!			#DIV/0!				0	#DIV/0!	#DIV/0!
Groups 9		1														0	#DIV/0!	#DIV/0!
		2														0	#DIV/0!	#DIV/0!
		3									#DIV/0!			#DIV/0!		0	#DIV/0!	#DIV/0!
		4								#DIV/0!	#DIV/0!		#DIV/0!	#DIV/0!		0	#DIV/0!	#DIV/0!
Means			#DIV/0!	#DIV/0!	#DIV/0!	#DIV/0!	#DIV/0!	#DIV/0!	#DIV/0!			#DIV/0!
Groups 10		1
		2
		3									#DIV/0!			#DIV/0!
		4								#DIV/0!	#DIV/0!		#DIV/0!	#DIV/0!
Means			#DIV/0!	#DIV/0!	#DIV/0!	#DIV/0!	#DIV/0!	#DIV/0!	#DIV/0!			#DIV/0!
Groups 11		1
		2
		3									#DIV/0!			#DIV/0!
		4								#DIV/0!	#DIV/0!		#DIV/0!	#DIV/0!
Means			#DIV/0!	#DIV/0!	#DIV/0!	#DIV/0!	#DIV/0!	#DIV/0!	#DIV/0!			#DIV/0!
Groups 12		1
		2
		3									#DIV/0!			#DIV/0!
		4								#DIV/0!	#DIV/0!		#DIV/0!	#DIV/0!
Means			#DIV/0!	#DIV/0!	#DIV/0!	#DIV/0!	#DIV/0!	#DIV/0!	#DIV/0!			#DIV/0!
Groups 13		1
		2
		3									#DIV/0!			#DIV/0!
		4								#DIV/0!	#DIV/0!		#DIV/0!	#DIV/0!
Means			#DIV/0!	#DIV/0!	#DIV/0!	#DIV/0!	#DIV/0!	#DIV/0!	#DIV/0!			#DIV/0!
Groups 14		1
		2
		3									#DIV/0!			#DIV/0!
		4								#DIV/0!	#DIV/0!		#DIV/0!	#DIV/0!
Means			#DIV/0!	#DIV/0!	#DIV/0!	#DIV/0!	#DIV/0!	#DIV/0!	#DIV/0!			#DIV/0!
Groups 15		1
		2
		3									#DIV/0!			#DIV/0!
		4								#DIV/0!	#DIV/0!		#DIV/0!	#DIV/0!
Means			#DIV/0!	#DIV/0!	#DIV/0!	#DIV/0!	#DIV/0!	#DIV/0!	#DIV/0!			#DIV/0!
Groups 16		1
		2
		3									#DIV/0!			#DIV/0!
		4								#DIV/0!	#DIV/0!		#DIV/0!	#DIV/0!
Means			#DIV/0!	#DIV/0!	#DIV/0!	#DIV/0!	#DIV/0!	#DIV/0!	#DIV/0!			#DIV/0!
Groups 17		1
		2
		3									#DIV/0!			#DIV/0!
		4								#DIV/0!	#DIV/0!		#DIV/0!	#DIV/0!
Means			#DIV/0!	#DIV/0!	#DIV/0!	#DIV/0!	#DIV/0!	#DIV/0!	#DIV/0!			#DIV/0!
Groups 18		1
		2
		3									#DIV/0!			#DIV/0!
		4								#DIV/0!	#DIV/0!		#DIV/0!	#DIV/0!
Means			#DIV/0!	#DIV/0!	#DIV/0!	#DIV/0!	#DIV/0!	#DIV/0!	#DIV/0!			#DIV/0!
Groups 19		1
		2
		3									#DIV/0!			#DIV/0!
		4								#DIV/0!	#DIV/0!		#DIV/0!	#DIV/0!
Means			#DIV/0!	#DIV/0!	#DIV/0!	#DIV/0!	#DIV/0!	#DIV/0!	#DIV/0!			#DIV/0!
Groups 20		1
		2
		3									#DIV/0!			#DIV/0!
		4								#DIV/0!	#DIV/0!		#DIV/0!	#DIV/0!
Means			#DIV/0!	#DIV/0!	#DIV/0!	#DIV/0!	#DIV/0!	#DIV/0!	#DIV/0!			#DIV/0!
Groups 21		1
		2
		3									#DIV/0!			#DIV/0!
		4								#DIV/0!	#DIV/0!		#DIV/0!	#DIV/0!
Means			#DIV/0!	#DIV/0!	#DIV/0!	#DIV/0!	#DIV/0!	#DIV/0!	#DIV/0!			#DIV/0!
Groups 22		1
		2
		3									#DIV/0!			#DIV/0!
		4								#DIV/0!	#DIV/0!		#DIV/0!	#DIV/0!
Means			#DIV/0!	#DIV/0!	#DIV/0!	#DIV/0!	#DIV/0!	#DIV/0!	#DIV/0!			#DIV/0!
Groups 23		1
		2
		3									#DIV/0!			#DIV/0!
		4								#DIV/0!	#DIV/0!		#DIV/0!	#DIV/0!
Means			#DIV/0!	#DIV/0!	#DIV/0!	#DIV/0!	#DIV/0!	#DIV/0!	#DIV/0!			#DIV/0!
Groups 24		1
		2
		3									#DIV/0!			#DIV/0!
		4								#DIV/0!	#DIV/0!		#DIV/0!	#DIV/0!
Means			#DIV/0!	#DIV/0!	#DIV/0!	#DIV/0!	#DIV/0!	#DIV/0!	#DIV/0!			#DIV/0!

## Sheet: 单基因双复孔
			Internal Standard			Target Gene				Normalized Target Relative to Reference						No.	Colour	Name	Type	Ct	Given Conc (Copies)	Calc Conc (Copies)	% Var
PCR Eficiency			ACTB			MIF										1
	Name	Repeats		Ct Reference Minus Ct Groups	Change in Internal Standard		Ct Reference Minus Ct Groups	Change in Target Gene	Ratio	Mean	SEM/SD	2-ddct	Mean	SEM/SD		2
Reference	A1	1	0			0										3
OR Control		2	0			0										4
		3									#DIV/0!			#DIV/0!		5
		4								#DIV/0!	#DIV/0!		#DIV/0!	#DIV/0!		6
Means			0			0										7
Groups 1	A2	1	0			0										8
		2	0			0										9
		3									#DIV/0!			#DIV/0!		10
		4								#DIV/0!	#DIV/0!		#DIV/0!	#DIV/0!		11
Means			0			0			#DIV/0!							12
Groups 2	B11	1	0			0										13
		2	0			0										14
		3									#DIV/0!			#DIV/0!		15
		4								#DIV/0!	#DIV/0!		#DIV/0!	#DIV/0!		16
Means			0			0			#DIV/0!							17
Groups 3	B24	1	0			0										18
		2	0			0										19
		3									#DIV/0!			#DIV/0!		20
		4								#DIV/0!	#DIV/0!		#DIV/0!	#DIV/0!		21
Means			0			0			#DIV/0!							22
Groups 4	C15	1	0			0										23
		2	0			0										24
		3									#DIV/0!			#DIV/0!		25
		4								#DIV/0!	#DIV/0!		#DIV/0!	#DIV/0!		26
Means			0			0			#DIV/0!							27
Groups 5	C27	1	0			0										28
		2	0			0										29
		3									#DIV/0!			#DIV/0!		30
		4								#DIV/0!	#DIV/0!		#DIV/0!	#DIV/0!		31
Means			0			0			#DIV/0!							32
Groups 6	D14	1	0			0
		2	0			0
		3									#DIV/0!			#DIV/0!
		4								#DIV/0!	#DIV/0!		#DIV/0!	#DIV/0!
Means			0			0			#DIV/0!
Groups 7	E4	1	0			0										Data Summary
		2	0			0										Group	MIF	Sd
		3									#DIV/0!			#DIV/0!		A1		#DIV/0!
		4								#DIV/0!	#DIV/0!		#DIV/0!	#DIV/0!		A2		#DIV/0!
Means			0			0			#DIV/0!							B11		#DIV/0!
Groups 8		1	0			0										B24		#DIV/0!
		2	0			0										C15		#DIV/0!
		3									#DIV/0!			#DIV/0!		C27		#DIV/0!
		4								#DIV/0!	#DIV/0!		#DIV/0!	#DIV/0!		D14		#DIV/0!
Means			0			0			#DIV/0!							E4		#DIV/0!
																0		#DIV/0!

## Sheet: 单基因三复孔
			Internal Standard			Target Gene				Normalized Target Relative to Reference
PCR Eficiency
	Name	Repeats		Ct Reference Minus Ct Groups	Change in Internal Standard		Ct Reference Minus Ct Groups	Change in Target Gene	Ratio	Mean	SEM/SD	2-ddct	Mean	SEM/SD
Reference		1	16.78			18.81	-0.015	#DIV/0!	#DIV/0!			0.985094
OR Control		2	16.78			18.91	0.015	0	#DIV/0!			1.00579
		3	16.8			18.94	#REF!	#REF!	#REF!		#DIV/0!	0.998845		0.00608191
		4								#DIV/0!	#DIV/0!		0.996577	0.0105342
Means			16.7867			18.925						1
Groups 1		1	0			0
		2	#NUM!			#NUM!	#NUM!	#NUM!	#NUM!			#NUM!
		3	0			0					#NUM!			#NUM!
		4								#NUM!	#NUM!		#NUM!	#NUM!
Means			#NUM!			#NUM!	#NUM!	#NUM!	#NUM!			#NUM!
Groups 2		1	0			0
		2	#NUM!			#NUM!	#NUM!	#NUM!	#NUM!			#NUM!
		3	0			0					#NUM!			#NUM!
		4								#NUM!	#NUM!		#NUM!	#NUM!
Means			#NUM!			#NUM!	#NUM!	#NUM!	#NUM!			#NUM!
Groups 3		1	0			0
		2	#NUM!			#NUM!	#NUM!	#NUM!	#NUM!			#NUM!
		3	0			0					#NUM!			#NUM!
		4								#NUM!	#NUM!		#NUM!	#NUM!
Means			#NUM!	#NUM!	#NUM!	#NUM!	#NUM!	#NUM!	#NUM!			#NUM!
Groups 4		1	0			0
		2	#NUM!	#NUM!	#NUM!	#NUM!	#NUM!	#NUM!	#NUM!			#NUM!
		3	0			0					#NUM!			#NUM!
		4								#NUM!	#NUM!		#NUM!	#NUM!
Means			#NUM!	#NUM!	#NUM!	#NUM!	#NUM!	#NUM!	#NUM!			#NUM!
Groups 5		1	0			0
		2	#NUM!	#NUM!	#NUM!	#NUM!	#NUM!	#NUM!	#NUM!			#NUM!
		3	0			0					#NUM!			#NUM!
		4								#NUM!	#NUM!		#NUM!	#NUM!
Means			#NUM!	#NUM!	#NUM!	#NUM!	#NUM!	#NUM!	#NUM!			#NUM!
Groups 6		1	0			0
		2	#NUM!	#NUM!	#NUM!	#NUM!	#NUM!	#NUM!	#NUM!			#NUM!
		3	0			0					#NUM!			#NUM!
		4								#NUM!	#NUM!		#NUM!	#NUM!
Means			#NUM!	#NUM!	#NUM!	#NUM!	#NUM!	#NUM!	#NUM!			#NUM!
Groups 7		1	0			0
		2	#NUM!	#NUM!	#NUM!	#NUM!	#NUM!	#NUM!	#NUM!			#NUM!
		3	0			0					#NUM!			#NUM!
		4								#NUM!	#NUM!		#NUM!	#NUM!
Means			#NUM!	#NUM!	#NUM!	#NUM!	#NUM!	#NUM!	#NUM!			#NUM!
Groups 8		1	0			0
		2	#NUM!	#NUM!	#NUM!	#NUM!	#NUM!	#NUM!	#NUM!			#NUM!
		3	0			0					#NUM!			#NUM!
		4								#NUM!	#NUM!		#NUM!	#NUM!
Means			#NUM!	#NUM!	#NUM!	#NUM!	#NUM!	#NUM!	#NUM!			#NUM!
Groups 9		1	0			0
		2	#NUM!	#NUM!	#NUM!	#NUM!	#NUM!	#NUM!	#NUM!			#NUM!
		3	0			0					#NUM!			#NUM!
		4								#NUM!	#NUM!		#NUM!	#NUM!
Means			#NUM!	#NUM!	#NUM!	#NUM!	#NUM!	#NUM!	#NUM!			#NUM!
Groups 10		1	0			0
		2	#NUM!	#NUM!	#NUM!	#NUM!	#NUM!	#NUM!	#NUM!			#NUM!
		3	0			0					#NUM!			#NUM!
		4								#NUM!	#NUM!		#NUM!	#NUM!
Means			#NUM!	#NUM!	#NUM!	#NUM!	#NUM!	#NUM!	#NUM!			#NUM!
Groups 11		1	0			0
		2	#NUM!	#NUM!	#NUM!	#NUM!	#NUM!	#NUM!	#NUM!			#NUM!
		3	0			0					#NUM!			#NUM!
		4								#NUM!	#NUM!		#NUM!	#NUM!
Means			#NUM!	#NUM!	#NUM!	#NUM!	#NUM!	#NUM!	#NUM!			#NUM!
																Data Summary
																Group	0	Sd
																0	1	0.0105342
																0	#NUM!	#NUM!
																0	#NUM!	#NUM!
																0	#NUM!	#NUM!
																0	#NUM!	#NUM!
																0	#NUM!	#NUM!
																0	#NUM!	#NUM!
																0	#NUM!	#NUM!
																0	#NUM!	#NUM!
																0	#NUM!	#NUM!
																0	#NUM!	#NUM!
																0	#NUM!	#NUM!
																#REF!	#REF!	#REF!

## Sheet: 双样品对比分析
			Internal Standard			Target Gene				Normalized Target Relative to Reference
		PCR Eficiency
	Name	Repeats		Ct Reference Minus Ct Groups	Change in Internal Standard		Ct Reference Minus Ct Groups	Change in Target Gene	Ratio	Mean	SEM/SD	2-ddct	Mean	SEM/SD
Reference		1	16.78	-2.02333	#DIV/0!	18.81	#REF!	#REF!	#REF!			#REF!
OR Control		2	16.78	-2.12333	#DIV/0!	18.91	#REF!	#REF!	#REF!			#REF!
		3	16.8	-2.15333	#DIV/0!	18.94	#REF!	#REF!	#REF!		#REF!	#REF!	Mean	#REF!
		4								#REF!	#REF!		#REF!	#REF!
Means			16.7867	0	#NUM!	18.8867	0	#NUM!	#NUM!			1
Experimental		1
Group		2
		3									#DIV/0!		Mean	#DIV/0!
		4								#DIV/0!	#DIV/0!		#DIV/0!	#DIV/0!
Means			#DIV/0!	#DIV/0!	#DIV/0!	#DIV/0!	#DIV/0!	#DIV/0!	#DIV/0!			#DIV/0!
			Internal Standard			Target Gene				Normalized Target Relative to Reference
		PCR Eficiency
		Repeats		Ct Reference Minus Ct Groups	Change in Internal Standard		Ct Reference Minus Ct Groups	Change in Target Gene	Ratio	Mean	SEM/SD	2-ddct	Mean	SEM/SD
Reference		1
OR Control		2
		3									#DIV/0!		Mean	#DIV/0!
		4								#DIV/0!	#DIV/0!		#DIV/0!	#DIV/0!
Means			#DIV/0!	#DIV/0!	#DIV/0!	#DIV/0!	#DIV/0!	#DIV/0!	#DIV/0!			#DIV/0!
Experimental		1
Group		2
		3									#DIV/0!		Mean	#DIV/0!
		4								#DIV/0!	#DIV/0!		#DIV/0!	#DIV/0!
Means			#DIV/0!	#DIV/0!	#DIV/0!	#DIV/0!	#DIV/0!	#DIV/0!	#DIV/0!			#DIV/0!

## Sheet: PCR效率测定
	Name	extension rate	Ct Value			Ct.Avg	A	Efficency	R2
Internal Standard		1	16.78	16.78	16.8	16.7867	#DIV/0!	#DIV/0!	#DIV/0!
		10				#DIV/0!
		100				#DIV/0!
Gene 1		1	18.81	18.91	18.94	18.8867	#DIV/0!	#DIV/0!	#DIV/0!
		10				#DIV/0!
		100				#DIV/0!
Gene 2		1				#DIV/0!	#DIV/0!	#DIV/0!	#DIV/0!
		10				#DIV/0!
		100				#DIV/0!
Gene 3		1				#DIV/0!	#DIV/0!	#DIV/0!	#DIV/0!
		10				#DIV/0!
		100				#DIV/0!
Gene 4		1				#DIV/0!	#DIV/0!	#DIV/0!	#DIV/0!
		10				#DIV/0!
		100				#DIV/0!
Gene 5		1				#DIV/0!	#DIV/0!	#DIV/0!	#DIV/0!
		10				#DIV/0!
		100				#DIV/0!
Gene 6		1				#DIV/0!	#DIV/0!	#DIV/0!	#DIV/0!
		10				#DIV/0!
		100				#DIV/0!
Gene 7		1				#DIV/0!	#DIV/0!	#DIV/0!	#DIV/0!
		10				#DIV/0!
		100				#DIV/0!
Gene 8		1				#DIV/0!	#DIV/0!	#DIV/0!	#DIV/0!
		10				#DIV/0!
		100				#DIV/0!
Gene 9		1				#DIV/0!	#DIV/0!	#DIV/0!	#DIV/0!
		10				#DIV/0!
		100				#DIV/0!
Gene 10		1				#DIV/0!	#DIV/0!	#DIV/0!	#DIV/0!
		10				#DIV/0!
		100				#DIV/0!

## Sheet: 多基因分析
Input
gene	Internal	gene 1	gene 2	gene 3	gene 4	gene 5	gene 6	gene 7
gene name
Sample 1
control
average	#DIV/0!	#DIV/0!	#DIV/0!	#DIV/0!	#DIV/0!	#DIV/0!	#DIV/0!	#DIV/0!
sd	#DIV/0!	#DIV/0!	#DIV/0!	#DIV/0!	#DIV/0!	#DIV/0!	#DIV/0!	#DIV/0!
Sample 2
average	#DIV/0!	#DIV/0!	#DIV/0!	#DIV/0!	#DIV/0!	#DIV/0!	#DIV/0!	#DIV/0!
sd	#DIV/0!	#DIV/0!	#DIV/0!	#DIV/0!	#DIV/0!	#DIV/0!	#DIV/0!	#DIV/0!
Sample 3
s3	#DIV/0!	#DIV/0!	#DIV/0!	#DIV/0!	#DIV/0!	#DIV/0!	#DIV/0!	#DIV/0!
sd	#DIV/0!	#DIV/0!	#DIV/0!	#DIV/0!	#DIV/0!	#DIV/0!	#DIV/0!	#DIV/0!
Sample 4
average	#DIV/0!	#DIV/0!	#DIV/0!	#DIV/0!	#DIV/0!	#DIV/0!	#DIV/0!	#DIV/0!
sd	#DIV/0!	#DIV/0!	#DIV/0!	#DIV/0!	#DIV/0!	#DIV/0!	#DIV/0!	#DIV/0!
Sample 5
	#DIV/0!	#DIV/0!	#DIV/0!	#DIV/0!	#DIV/0!	#DIV/0!	#DIV/0!	#DIV/0!
sd	#DIV/0!	#DIV/0!	#DIV/0!	#DIV/0!	#DIV/0!	#DIV/0!	#DIV/0!	#DIV/0!
Sample 6
average	#DIV/0!	#DIV/0!	#DIV/0!	#DIV/0!	#DIV/0!	#DIV/0!	#DIV/0!	#DIV/0!
sd	#DIV/0!	#DIV/0!	#DIV/0!	#DIV/0!	#DIV/0!	#DIV/0!	#DIV/0!	#DIV/0!
Sample 7
average	#DIV/0!	#DIV/0!	#DIV/0!	#DIV/0!	#DIV/0!	#DIV/0!	#DIV/0!	#DIV/0!
sd	#DIV/0!	#DIV/0!	#DIV/0!	#DIV/0!	#DIV/0!	#DIV/0!	#DIV/0!	#DIV/0!
Sample 8
average	#DIV/0!	#DIV/0!	#DIV/0!	#DIV/0!	#DIV/0!	#DIV/0!	#DIV/0!	#DIV/0!
sd	#DIV/0!	#DIV/0!	#DIV/0!	#DIV/0!	#DIV/0!	#DIV/0!	#DIV/0!	#DIV/0!
Sample 9
average	#DIV/0!	#DIV/0!	#DIV/0!	#DIV/0!	#DIV/0!	#DIV/0!	#DIV/0!	#DIV/0!
sd	#DIV/0!	#DIV/0!	#DIV/0!	#DIV/0!	#DIV/0!	#DIV/0!	#DIV/0!	#DIV/0!
Sample 10
average	#DIV/0!	#DIV/0!	#DIV/0!	#DIV/0!	#DIV/0!	#DIV/0!	#DIV/0!	#DIV/0!
sd	#DIV/0!	#DIV/0!	#DIV/0!	#DIV/0!	#DIV/0!	#DIV/0!	#DIV/0!	#DIV/0!
Sample 11
average	#DIV/0!	#DIV/0!	#DIV/0!	#DIV/0!	#DIV/0!	#DIV/0!	#DIV/0!	#DIV/0!
sd	#DIV/0!	#DIV/0!	#DIV/0!	#DIV/0!	#DIV/0!	#DIV/0!	#DIV/0!	#DIV/0!
Sample 12
average	#DIV/0!	#DIV/0!	#DIV/0!	#DIV/0!	#DIV/0!	#DIV/0!	#DIV/0!	#DIV/0!
sd	#DIV/0!	#DIV/0!	#DIV/0!	#DIV/0!	#DIV/0!	#DIV/0!	#DIV/0!	#DIV/0!
	Delta Ct
	Gene	gene 1	gene 2	gene 3	gene 4	gene 5	gene 6	gene 7
	gene name	0	0	0	0	0	0	0
	0	#DIV/0!	#DIV/0!	#DIV/0!	#DIV/0!	#DIV/0!	#DIV/0!	#DIV/0!
	0	#DIV/0!	#DIV/0!	#DIV/0!	#DIV/0!	#DIV/0!	#DIV/0!	#DIV/0!
	0	#DIV/0!	#DIV/0!	#DIV/0!	#DIV/0!	#DIV/0!	#DIV/0!	#DIV/0!
	0	#DIV/0!	#DIV/0!	#DIV/0!	#DIV/0!	#DIV/0!	#DIV/0!	#DIV/0!
	0	#DIV/0!	#DIV/0!	#DIV/0!	#DIV/0!	#DIV/0!	#DIV/0!	#DIV/0!
	0	#DIV/0!	#DIV/0!	#DIV/0!	#DIV/0!	#DIV/0!	#DIV/0!	#DIV/0!
	0	#DIV/0!	#DIV/0!	#DIV/0!	#DIV/0!	#DIV/0!	#DIV/0!	#DIV/0!
	0	#DIV/0!	#DIV/0!	#DIV/0!	#DIV/0!	#DIV/0!	#DIV/0!	#DIV/0!
	0	#DIV/0!	#DIV/0!	#DIV/0!	#DIV/0!	#DIV/0!	#DIV/0!	#DIV/0!
	0	#DIV/0!	#DIV/0!	#DIV/0!	#DIV/0!	#DIV/0!	#DIV/0!	#DIV/0!
	0	#DIV/0!	#DIV/0!	#DIV/0!	#DIV/0!	#DIV/0!	#DIV/0!	#DIV/0!
	0	#DIV/0!	#DIV/0!	#DIV/0!	#DIV/0!	#DIV/0!	#DIV/0!	#DIV/0!
	Relative Expression Value
	Gene	gene 1	gene 2	gene 3	gene 4	gene 5	gene 6	gene 7
	gene name	0	0	0	0	0	0	0
	0	#DIV/0!	#DIV/0!	#DIV/0!	#DIV/0!	#DIV/0!	#DIV/0!	#DIV/0!
	0	#DIV/0!	#DIV/0!	#DIV/0!	#DIV/0!	#DIV/0!	#DIV/0!	#DIV/0!
	0	#DIV/0!	#DIV/0!	#DIV/0!	#DIV/0!	#DIV/0!	#DIV/0!	#DIV/0!
	0	#DIV/0!	#DIV/0!	#DIV/0!	#DIV/0!	#DIV/0!	#DIV/0!	#DIV/0!
	0	#DIV/0!	#DIV/0!	#DIV/0!	#DIV/0!	#DIV/0!	#DIV/0!	#DIV/0!
	0	#DIV/0!	#DIV/0!	#DIV/0!	#DIV/0!	#DIV/0!	#DIV/0!	#DIV/0!
	0	#DIV/0!	#DIV/0!	#DIV/0!	#DIV/0!	#DIV/0!	#DIV/0!	#DIV/0!
	0	#DIV/0!	#DIV/0!	#DIV/0!	#DIV/0!	#DIV/0!	#DIV/0!	#DIV/0!
	0	#DIV/0!	#DIV/0!	#DIV/0!	#DIV/0!	#DIV/0!	#DIV/0!	#DIV/0!
	0	#DIV/0!	#DIV/0!	#DIV/0!	#DIV/0!	#DIV/0!	#DIV/0!	#DIV/0!
	0	#DIV/0!	#DIV/0!	#DIV/0!	#DIV/0!	#DIV/0!	#DIV/0!	#DIV/0!
	0	#DIV/0!	#DIV/0!	#DIV/0!	#DIV/0!	#DIV/0!	#DIV/0!	#DIV/0!
					R
	Relative Expression Value(ACTB=1)
	Gene	gene 1	gene 2	gene 3	gene 4	gene 5	gene 6	gene 7
	gene name	0	0	0	0	0	0	0
	0	#DIV/0!	#DIV/0!	#DIV/0!	#DIV/0!	#DIV/0!	#DIV/0!	#DIV/0!
	0	#DIV/0!	#DIV/0!	#DIV/0!	#DIV/0!	#DIV/0!	#DIV/0!	#DIV/0!
	0	#DIV/0!	#DIV/0!	#DIV/0!	#DIV/0!	#DIV/0!	#DIV/0!	#DIV/0!
	0	#DIV/0!	#DIV/0!	#DIV/0!	#DIV/0!	#DIV/0!	#DIV/0!	#DIV/0!
	0	#DIV/0!	#DIV/0!	#DIV/0!	#DIV/0!	#DIV/0!	#DIV/0!	#DIV/0!
	0	#DIV/0!	#DIV/0!	#DIV/0!	#DIV/0!	#DIV/0!	#DIV/0!	#DIV/0!
	0	#DIV/0!	#DIV/0!	#DIV/0!	#DIV/0!	#DIV/0!	#DIV/0!	#DIV/0!
	0	#DIV/0!	#DIV/0!	#DIV/0!	#DIV/0!	#DIV/0!	#DIV/0!	#DIV/0!
	0	#DIV/0!	#DIV/0!	#DIV/0!	#DIV/0!	#DIV/0!	#DIV/0!	#DIV/0!
	0	#DIV/0!	#DIV/0!	#DIV/0!	#DIV/0!	#DIV/0!	#DIV/0!	#DIV/0!
	0	#DIV/0!	#DIV/0!	#DIV/0!	#DIV/0!	#DIV/0!	#DIV/0!	#DIV/0!
	0	#DIV/0!	#DIV/0!	#DIV/0!	#DIV/0!	#DIV/0!	#DIV/0!	#DIV/0!
