# Supplementary material for: High C1QTNF1 expression mediated by potential ncRNAs is associated with poor prognosis and tumor immunity in kidney renal clear cell carcinoma
Source: Front Mol Biosci. 2023 Jul 17;10:1201155. doi: 10.3389/fmolb.2023.1201155 (PMC10387556; doi:10.3389/fmolb.2023.1201155)
Supplement: Supplementary file 3 [file DataSheet3.ZIP › C1QTNF1 original data 3/siC1QTNF1-pcr/数据处理.xlsx]

## Sheet: Sheet1
786
Pos	Sample Name	Type	Filter Comb	Target Name	Cp			Pos	Sample Name	Type	Filter Comb	Target Name	Cp		Pos	Sample Name	Type	Filter Comb	Target Name	Cp
A1	786-N	Reference Calibrator	465-510	ACT	11.7049			A1	NC	Reference Calibrator	465-510	ACT	11.6918		A1	NC	Reference Calibrator	465-510	ACT	11.6907
A2	786-N	Reference Calibrator	465-510	ACT	11.7114			A2	NC	Reference Calibrator	465-510	ACT	11.7518		A2	NC	Reference Calibrator	465-510	ACT	11.4874
A3	786-N	Reference Calibrator	465-510	ACT	11.533			A3	NC	Reference Calibrator	465-510	ACT	11.7424		A3	NC	Reference Calibrator	465-510	ACT	11.7877
A4	786-N	Target Calibrator	465-510	C1Q	23.8508			A4	NC	Target Calibrator	465-510	c1qtnf1	24.9714		A4	NC	Target Calibrator	465-510	C1QTNF1	24.8411
A5	786-N	Target Calibrator	465-510	C1Q	23.8771			A5	NC	Target Calibrator	465-510	c1qtnf1	24.7781		A5	NC	Target Calibrator	465-510	C1QTNF1	24.8394
A6	786-N	Target Calibrator	465-510	C1Q	23.9403			A6	NC	Target Calibrator	465-510	c1qtnf1	24.77		A6	NC	Target Calibrator	465-510	C1QTNF1	24.8989
D1	786-874	Reference Unknown	465-510	ACT	13.0564			B1	491	Reference Unknown	465-510	ACT	11.6448		C1	664	Reference Unknown	465-510	ACT	11.7218
D2	786-874	Reference Unknown	465-510	ACT	13.0955			B2	491	Reference Unknown	465-510	ACT	11.6695		C2	664	Reference Unknown	465-510	ACT	11.6878
D3	786-874	Reference Unknown	465-510	ACT	13.0768			B3	491	Reference Unknown	465-510	ACT	11.6829		C3	664	Reference Unknown	465-510	ACT	11.7278
D4	786-874	Target Unknown	465-510	C1Q	26.5436			B4	491	Target Unknown	465-510	c1qtnf1	25.8947		C4	664	Target Unknown	465-510	C1QTNF1	26.1298
D5	786-874	Target Unknown	465-510	C1Q	26.515			B5	491	Target Unknown	465-510	c1qtnf1	25.8709		C5	664	Target Unknown	465-510	C1QTNF1	25.9781
D6	786-874	Target Unknown	465-510	C1Q	26.4895			B6	491	Target Unknown	465-510	c1qtnf1	25.8609		C6	664	Target Unknown	465-510	C1QTNF1	25.9618
