# Supplementary material for: High C1QTNF1 expression mediated by potential ncRNAs is associated with poor prognosis and tumor immunity in kidney renal clear cell carcinoma
Source: Front Mol Biosci. 2023 Jul 17;10:1201155. doi: 10.3389/fmolb.2023.1201155 (PMC10387556; doi:10.3389/fmolb.2023.1201155)
Supplement: Supplementary file 3 [file DataSheet3.ZIP › C1QTNF1 original data 3/Tissue PCR Validation/C1Q-1.17-7+ADM-14.ixo]

<objectstream signature="IXOS" version="1">
	<obj name="root" class="HTCExperiment" version="5">
		<prop name="name">C1Q-1.17-7+ADM-14</prop>
		<prop name="UID">1AA009D99AFE46F89967C0F0D56D3728</prop>
		<prop name="OwnerUID">12D246C796534CD18A312176D2D78F68</prop>
		<prop name="Created">2023-01-17T16:41:17.009</prop>
		<prop name="CreatedBy">12D246C796534CD18A312176D2D78F68</prop>
		<prop name="CreatedByName">QiuJiechuan</prop>
		<prop name="LastModified">2023-01-17T17:58:30.556</prop>
		<prop name="LastModifiedBy">12D246C796534CD18A312176D2D78F68</prop>
		<prop name="LastModifiedByName">QiuJiechuan</prop>
		<list name="AppliedTemplates" count="1">
			<item>SYBR Green I 96-II</item>
		</list>
		<list name="TemplateOwners" count="1">
			<item>Roche</item>
		</list>
		<prop name="SWVersion">LCS480 1.5.1.62</prop>
		<obj name="AppProperty" class="TAppProperty" version="2">
			<prop name="Created">2023-01-17T16:41:17.009</prop>
			<prop name="LastModified">1899-12-30T00:00:00.000</prop>
		</obj>
		<obj name="ConProperty" class="TAppProperty" version="2">
			<prop name="Created">2023-01-17T16:41:17.009</prop>
			<prop name="LastModified">1899-12-30T00:00:00.000</prop>
		</obj>
		<obj name="run" class="HTCRun" version="7">
			<prop name="name">Run</prop>
			<prop name="Created">2023-01-17T16:41:17.008</prop>
			<prop name="LastModified">2023-01-17T17:44:18.550</prop>
			<obj name="AppProperty" class="TAppProperty" version="2">
				<prop name="Created">2023-01-17T16:41:17.007</prop>
				<prop name="LastModified">1899-12-30T00:00:00.000</prop>
			</obj>
			<obj name="ConProperty" class="TAppProperty" version="2">
				<prop name="Created">2023-01-17T16:41:17.007</prop>
				<prop name="LastModified">2023-01-17T16:42:05.326</prop>
				<prop name="HasProperties">1</prop>
				<obj name="_Properties" class="TAppProperties" version="1">
					<prop name="Created">2023-01-17T16:41:17.007</prop>
					<prop name="LastModified">2023-01-17T16:42:05.326</prop>
					<list name="emlist" count="4">
						<obj name="item" class="TAppProperty" version="2">
							<prop name="name">TopChart</prop>
							<prop name="Created">2023-01-17T16:41:17.386</prop>
							<prop name="LastModified">2023-01-17T16:42:05.363</prop>
							<prop name="HasProperties">1</prop>
							<obj name="TopChart_Properties" class="TAppProperties" version="1">
								<prop name="Created">2023-01-17T16:41:17.386</prop>
								<prop name="LastModified">2023-01-17T16:42:05.363</prop>
								<list name="emlist" count="1">
									<obj name="item" class="TChartFluorHxProperty" version="2">
										<prop name="Created">2023-01-17T16:42:01.504</prop>
										<prop name="LastModified">2023-01-17T16:42:04.130</prop>
										<prop name="Xaxis">fhxCycles</prop>
									</obj>
								</list>
							</obj>
						</obj>
						<obj name="item" class="TAppProperty" version="2">
							<prop name="name">LeftChart</prop>
							<prop name="Created">2023-01-17T16:41:17.386</prop>
							<prop name="LastModified">2023-01-17T16:41:17.386</prop>
						</obj>
						<obj name="item" class="TAppProperty" version="2">
							<prop name="name">RightChart</prop>
							<prop name="Created">2023-01-17T16:41:17.400</prop>
							<prop name="LastModified">2023-01-17T16:41:17.400</prop>
						</obj>
						<obj name="item" class="TAppProperty" version="2">
							<prop name="name">RunOverviewChart</prop>
							<prop name="Created">2023-01-17T16:41:17.413</prop>
							<prop name="LastModified">2023-01-17T16:41:17.413</prop>
						</obj>
					</list>
				</obj>
			</obj>
			<prop name="State">3</prop>
			<prop name="StartTime">2023-01-17T16:42:37.172</prop>
			<prop name="EndTime">2023-01-17T17:44:18.548</prop>
			<prop name="InstrumentID">6108</prop>
			<prop name="InstrumentVersion">HTC_VER_10</prop>
			<prop name="InstrumentName">L480</prop>
			<prop name="InstrCalibrationDate">1899.12.30 00:00:00:00</prop>
			<prop name="Technician">QiuJiechuan</prop>
			<prop name="AcqStoreClass">HTCAcquisitionStore</prop>
			<prop name="AcquisitionStore">eJzkvV3PolqXr/9Vdlb+Zx4IKipJ95MIjsn724DJ25mKCoKKiop++j2su6p7dfbT/+ek9q6q9FpJJUaRCc5xjeuHU+5/O68P/+u0Om7//a/r+dz99b82zep2+/e/9EhdbC736lZ11fkUdufr9q//9dheb/To3/8S//rHv7XXc/t9S7VcnU7bRj3fT91f/xD/bfh57r+8Ilwd22b7/QXy9McrmurW/XiP16bZ3mj/n9f8+1+TKe3iP8dmdNvjf4wt+vba/344/vW8v66O/81Itvvj9r8b5tcb/0P4J+P729n4z1GK/z+DpDPImvPfNvvbgMf/dcBRdaS9iuJoPhf+yaii7bH96x//30SYLNlMWIyXX//8s/F/fRB/O4K/PWmcuv31a1dzWf4nL4hXTVX88xOD2x09e99+G4ZC+58LP/77Z+d4Q+902rPVhubNX/8Y/Tcvo9Pjn6tTd/vrH7XhqqjMZOThwIoKuKWuh2rNYiEybiOELs8VhAY9IZiyZQmlqHQI200FkTqYFOCsGhttzQl4GLzeMaBaWKgcjjGEidEUMMnqBs21Y/FAlJYMkjiOENaHCKLlfsKgwMZEs9dsAa39MgdR7wxk6oFDpAiMQf1sPFRWoVlHfF0poIm8R6UNnTrYI28hfLZXtFYSvX64ixsYQH5FvXMKHiZxVkB47pfo4MitQylVZQgvsYUL545CwLZ1DMvl84La7WzXwWwRymBuJQO1+whrHERQgm6JC3QbywGUZ6oE/PicoJYcPB7thvT8zXfXuHzokRCeNjGdGaezULWjRAjNs84gq+j82qrgCDiJDiaU95LhYvCIebh51A2oK6FGu2n1OpyNqxjaNLug4yk2RI6+FEF2jRvqa42el/tSAvXFpwhaFQE6hZBDMJKe6FcY1lhz7OEoCUP0zLNT42VzlMDwY47m9Ejn61FE9PkcexeZKKQQvNKzBD9mx5Cqif791N2PB78KAuKvgcB8JEt/BgRGgvBzIRBsYhX1foo80leHAqoremivzATCtTyKwc5bFa1x6kPQ8GUBZSM9cFk1FRV1b5Qw38Uu+osEAQ8CQWQXdg7qjzauUZbiEnIunNAKPauObtO3C2nZcGTBLaqjdG6Y0LHWRFa6Do/CJ0GgP/Qm2krN6/BM+ICl0flUdLEFYeS8TIjl2wvNMKeiKg5CB76o3BCMAb3+uGAdsHlDkPLdQoi2LGvAmosMIR27dTA9vRUYvHIb1eE85OG+Ajqe2YQgIN9sITjvKxk2I5kgcRqHEK6W0EJRiSq6vkNFFK9p+0ybS+gXR69GZw8NXKO2QPfucoKgLObwOosO+nee1vicpC5cLnRmbE90AS/vtwmnSjZQz8cE2dmS96CMjQaZ0elC0F5eDayu9RXVlNk1BgYosHL5HdWloQuRQPMaGus8Q1W/R3U492n82Rt7VNkh4uHlrMhwW6GCzuzhQtAVYwUmfkOfDTzdGmPvXcBRj300pGnKUTMN+XeEwOiXQGAkjYXJv4KApI7mX/9MfyEExpOfDIH43C6/TCB6X98l+FHuo36yEojSjvr5FDvqpHLukymMowaUu/nAxd2t6rA9GA3cIuaikhTI0RXJFL5BwJ3dEoKGJDZfENCVyIZwtKFOxCpM0IUph2DiTFwoFMlCY+E4nDr7oYHTSbaRkPEDAsFNRPQgtajIu5cLNzUQ0XhWLg9fKRdBUNwOtQJiCMIyFsGtuydC5m2FQJHPDVwWoo6wkzwIZxmZSDhUXNT3clhHDtYF+BODzMF6Uqef9EsFeKrYqC3GYR1WB4LAMxGXuEw8KqohHStIw4WE3uXmCdHmRc8jV7YEOaTxvu9iCVrJfHKaJOP4zE45LJOYoV4QhMJJfSBcDWMT9a1M5/c5ovHfBpMaGXsbEMlTgoDjP2//BwSMm2FQ535XDPRoIaOyfUVCcFvUJazTvEdveonqAIyXAvUgVtD0X3R+vG3KAPQu/YJAkD4I0tOThLh0hgSp1fT8W0Jg/EsgMB6NxX9pAr8HBCbS/404oM0HWAdJt2xgO26DLxMI3jsqrlFlkr5C4dc4ypY06VdSj64kVEIQXqnInHXrIbAaBZw3VMRdJXtoDO8JD9xL08FUWbSoSonNw+52iGETNilaypxDmBWZC5uXS0WXfvT+2b8bmF0JAtaa8BNtOXXWbxCwk8yqA8ULEe5HLuIiv7h1ZE2oiGIUyUymBum1pIgyTKF/IbT+jo6nOFMR8w8ETlOPB7K5JOj4dHymrIYUbxqhgfs+IJMIRNr/AKlT7x6mi2o/JlPYRlTkgkUQcC4+7S91yGQWu80MF2zq19HwwDtY7ts9Lrc5xZ/TsGlgXZoBWpc0q4ODMS5BuMca+geCAL4YdeLxieKTdbcSIQhOggTJ7HxEIxQMQG/2amE/nt/RWekOQecsmHDusge6c9uow7ugmlDvsgEyd0bmsemFEpqxRMd7Fjhg0YYK9BeCtt2NXCE0HroJG13MULMEejzdEeTZRiEI7AOCVB3lyu8IgcmvgYA8Hv0hcUAa/2QItFAuUQOVMvJOpk5/v1KncFQn4eF0mFDm1woNPXXl8+A+ebeg+NIb2VqqhJB9igyfLPiCQLTSDh11WuahJTwpE4sXsYeV6FzQ6zPqbGOP4oSpKxkuZJXz6JpmCM69sNGYolNHmRp1YBpUhNr5HAu4iClODM9iiL6bW0I48V4xvO8bMoHkSkU5m3IJpIHyQKO34jpwXrEMylwW0Jf1PaDZnTuI55TxF5eZR0XevvELAlZgkz5TLm5h5zhXVNiIIHB5LU3AK+3fLsehEA4i6MFLJIZqRzISbWXq5LovyF8QCF9HQYTRud/jQtrEPIBF3MEqjkO0nlkOoWmMG4oTuYH+deIKGGtRCfKNTOQbBKLVJmaQnOYntPnMqIPKUTsQ98YTvcIgM/oGgbmSPdGoXUPAMwU3WJ32QzTJWAi6vCZoPNr+CwIBmQSDy7anz/M1doWofZxcEHQ5RzMiCEZqeWgB6iJCrU6yOjTuJvsdISD9EghMpuPxv4wDvwkE4CdD4FscYJFGnVwdRC3UQxnRF+2Eo7oblfCqGh1ZXPn0fPvu/g6B4YggUM5jgsDsSBCRTu8e6lOOqPdCykPLZiLMMLiif17ZAoY+xQVn1q/QHSypk20rI4b5qnXQvCUuhP476oH26+NCb39AYHCWIlzC2gZsdmoMC1UY4yLqSG+jdS2DpppPNCU3FsJ3OGLg72URtdF5z7Fwzz3M+Cdu3GYejXe1jCHbKCGyqxVBcDfq7isOuIP/gEDquwSxjCAQaW+CgFV9IFCFZBKXO21v7RdDVAMlAGQaiNDu5RKtSUX7D0rWA8h5iIab5zxKJgSB5kgQ0CUqQtSPhxJunDI5HWXKvyCgOPAdAvhyXj2EjvFAa2c6dP4mBIGbWL9wUQWEp28Q0E79Ape+zikO6EIPnYBvVIo5nc90HZrwGLoMCX20v1lwisExzBWdUYJgVCJ9vuBIHJezMhNCe5T/lhD4Z99e/N+HgEQMmP4ZcWA6/9lxQG5o0mytEL4gsIZPkWx4CtFqMWpheKFOal/PNOkv9luEYN6KaJnNgWOZGR30kwZR211CiCiv9qC+CQIsFWmSC+sPBFpOnXa7I729BxQ37EdJnelC+hwVi0kM60Phoz7cUIbdRQcRJkDbq/KFTKSKmxa6Wubo1hubB00QFqA/FmP0hy+XzOUGMqw96oRGxSl+7ATNhTRnY/RkYy+EmnsWYXWmeOFIss9RubxzKOqYk0lkkRDFLem8LHCKA6XkCGGpUlzwhlQynjCOIPIiKvJzJeloCCGZxHNLOu8+3QVtvwyoXM+1BGu5qdBIm28QYhLkeUnjPRAEMDH1Dk5JYeFSIAiE9ZiOf+18TKTfpGRSO9GF6944ox0qhhCsu7CHo8B7VA82QUkxOTlWV/doir4JkaKpOcSLeImK5Mc8mmcEqQnvBdQdRmZgbSoX8lmuof0aUtEXqOcwAHeNVjKnx2207CHrigT92znnYeyb5u8IgdkvgcBUGEt/yIXBKfvJENBJCdG4+CH/goBbFzT1JkiZVXtqJdzfion++BbwoLpRkT4FcUSQuB1qvCmTHk6Lnjqf+AwpA5/peffahOiAmNbh48ZkmPXZDY2oIr0dDymTBvuy+A6B4ev8HQKqtHUp874JMvtNQSZSXpI6ODGxg02vxGiNih8QyGYbCf1e9ACXRaOAPZBf3yEgRyMXRrEp4ZK3JYR7kSCwnxMEDOEDgYV1yMGc0/FZBx7V0WhW93B91uT6/tQRcKqS7m/eGKCqTwgC4YEgMLQIgt4w8oQvCPB9o+Ly4QWk02va/zkXDzSeO413+KbjXfYNjXe+yoXgYKYEzVVJ+1eoE+M0JZOaZ3KIelNmEObAcrgaz/YLAmFavMQvCFgnh6A0ksCFRX7+YQKMVTEEkJPux/zz7ctakODtlO8vCESB+7lmsuwMgoTiCQgKQeAOdL6dfOFDZB4I0hmTMnSX77wO5Zfp/o4QmP8aCMzG0z/EBGazn/ztACqd9h0C0ZYmaRpQD1OUkCCQPEcNQBpb6L2uAY/W7lKCRemOUcuTg4DjK+m2nscRWi8xJN3P6fnHrvlMxUkqBPk8/g4BNykdHk16gszcaAvUTusYQlU0qAhSMUCvqylzd8JbhnDeUadubymEN5EgYMssRtPdU5y4+1UO+/Q8RX0lk+6efcaAn3IBFUioCMf1KIal5Eqo38ySh1Jxlr5MwFwMP3HmGhWwWJQxau6GU1EQq2BSz+9oL2YuYLQk3a/S+GM2k4h0/v1fIBAed4cGsgVlbrMPAgGrgnReOLIaPf2Z1OHmfVSgc/sUXWmzqqOnmcogbUuH4otM20/PBLmSshcq7pUyuSTG1NlvkxYNVTMhDIaqBEfj/KaRejQeKa9j6N2ngM46Mutok7wKOHORobkrE/iCgFV2Iyp392NWD4pLx3FvIKyZD8GkOpWgQbdFo1h+rukIBGk1cXNUGnkFEb9K+DtCQP4lEJhNxrPxn3FNYKb8ZAi0kqSh+wgIApvHsvsyAXOW/IgDsxlBgPpbUEePARX5PhcnuHi8yQTMedYD9maEdv3RZ12KJODXLqLMLGUQqXMqinlLnRbsxqmjI3464QcCNr/GQnRg54I6oYm4fB9cAUVKyF8Q8M5dWtMJozixLhnp64ggEFqlWn6HgLvw6rB/MROKhyiSaWxT6rlMy4H66gy9si1p++JMRTiXHVT0xQcCNmXy6tbG6HoV5/jsqMh1CQgCOHT5FwTwVNDxzCcUF6oDSFBYMkHwyamIBouog3UgU3BiK+TheSiasFaVGl2nJ2gKyxGDVPoBgeAKE+ULAs5Kpk5sGFSEQl/EqIR9JkRSKpZwEeGCHjdMHp22lQRBTUWvNS5BYGUKZC4iPWZ3gkCYjl8lbDcyQ6+uKC65d4pDC8UVcTGKYx5YQzKFd21a1Oktv8bHSy9gC+IOzQ3zCUr8LUEy6te43OFKiOrYjH9HCIi/ZsngXBzP/5Arg/+ZBn6mCnh7J+ThoV+Kf6MA9pXWUWskn2WLF7U+2zvI8EzIt70xEgX40RDB6XqOzmMaQTDLqZXDXkkQzFnGA3pn9kUBe3F24YsCg9LcoRr1RIHxflJ+UUCHk8eDIhaotW7EBI3lPa3xlMTU6mQzQbUmCkSNEjZwegtU5SPdo1B/aCjEB+YYXWuf8oAnlF+EIp4ThS6lEL1EokCuKB4qthJAtJxRHpl93t8tr1wIeySfP5bOAxVRdWtcHKIYdleigPmaUF64R1RleUIUsLPYr78o0BfIqIr3WEd2z1xYHYsGzadI1JwKdLxKK+fk98WKapcTBdaD1qeUMfB5dFsR5bpWTlHvpJxHd0tsvyhgg2vWwWRXydAtbhTvr77LQ82CAqAUqMqT2BQwT6sSWIk6GqMm4VgMahlildQMLmvKB0+FKCFB43wWSgSUNw56A2eFtnAam45/ktQK7N9YfFEgUHdt/ltS4NesGZzPx/If4gLzyU++KvCNAo6ShUJoLCJK/XtKte49pt7a9McWjPdn+c9mihzfT5pFT62ZomVlByEa6ZkEmwuldncqk0DvL/T8kRMFrHhAvS52SXPlfvLExeBCFFDCdw+3UixxaUwTHmnZuYRVrHD0Dy1RYJ5wE5hDVQKnRypE4pFcwuzcFK2kcgDNMGxByIw59UqHeqsUM4TjGcfIbhW5Q68Tte5lMUTtbFXkBqKkwEtRfAoUCgUatjm0YKGZoWl/ljhnL6LAm9XPLwoEt+Uhh+5BFLBmHwq8DkSBc0KBQjmkvhBiSefnGwWs+IDCFwXeW/mI6lxO6wBHGsL1rqyoynZrHrI5USBedYhQD6kXb6dcgXbgZvTYWvHAm8ct9fIFuQB61OuNfaRAehMENChDCcFsCjkMO6KAEaQWD19G1cKtKQ10w89VE7cne7qNYwmd5JRAWITkSqwn6tkiBjyM3uMWNqayR/3o/KCAvWy26DvZmgfG0/w9KfBrFg3K0kT4Uyjws78gUCtT/06Bby4wOksJeklGvVV8JR0c35L7RYHgipzBU1dmXxQIlJ4ooK9yMvadEtXhaioo0DtUtYo2zIRwLo9ckPH5QCa3Ls3SiGIxvbr6okA4UY0GLjnjqE7u1Nu5Vrtw7FiO1vGZcZwmZNgto6rx3IPDw42qUkKpuUyx3ScKfHOB1y0e49I8EjW+USDcvxZoLy8VoCFLDGyFBeiuluQyzKXEM2rp/Wz+iD/X/qiKmJnR+FxGVfeNAt9cwI8oEQTmkmK/evgsMhRT6q1vZfl3CuB6Gcfg6OWZ3GCY1mGraTHEL3ODdrVb1xGrJwzuWhei8aJEEnRXopxtNSu0ZG0FwfIR9xCz/ZXYgeQCDJfkEpO5+EWBSF7xEo7iZIROlFkU682wI/aJJiqKkELYhY0Jj3UhIUvbBKLRi1xh0BAFFjeiQARc7+DlxnS+L37Ag0VWm7CrzT167Lim8VhS+VtS4NesGhSF0UT8UyKB+rO/IhgUOmr2+vPl+IuCf3TrY9TqFU1rpRr18NiJDqr3BSnwuBJMGL5JuZVbUVMEsDIZXlaX4uLCqGz8NWHCzwgD3nmYQ3D0qDkW8uSBzutGiqvCQfrCgKvJpLTm+oMBM4+/MIDXMXzHgPsgDHzJQKZgjnr9wUDzoma4uO1l9G6WD8ElpTLUJxI1w9klAzykhK08JAwslteKgnxHGChkwgDbAEKkFYQB1n2+p/zIwBcGDv3+iQYHVwj99zuHWUSR6AsDbkQYGAxkUuwyo+aahUsZxnKr43JzCgGHQhPDcOae0C8XqRBo2oia98gtUPP2ayG6zgkD3qiPqCw/GNjZhLnHq11/yUA4GTY9XNzbFW0lMoUoLwkD32QAXqFLSnCpS1IowoA6yS0K9udX+zcMoPsmDHyTgYX3Waa55HR+yhhJfrIkEMJBPe6hctsaocOg/sLAJXP3dLxXOiO6IzW/JQZ+zbpBUZAnoz/FBpY/+cqAM+0NZOHu8/W4Gslwm8uUxPv1DwzMz6b3dwzsZs0cTa8kDDhrQwbnLqa4XNicys6m58MnZuTISs5D3BIGttvFE5fXz+9Ytuwgg2Z1B4SZkwjhJjbaLwxo7ovKenmiCWsUSGVColGHT11z4SQSBvzkc31xXIU/MOBFPv/CQDSXJfSWXcaDU0rjVb3RAhlhoMYRk1wYyQzRLAkDlMcpk/h5kaN6HsYCOnFsfmUCtjU9+MKAN6NMpFYSh0A5xArk9ufKgplTGbUqYWBWiAb652vIg9eEFZAd+hattfbBkJ4U0E7jLdr1fgPBpDNMSC3CgDMmDERHh8ewvchkC4tsDbhEUfrCAOxTC0JFOVBZx4sRLp6RB9HOqhsoy/kY3f3KEvDWVmQzqmmjHY3IBuRadMke8hna7JXUuBHJlsIu93HRrxBCPU7FLwyoY8ohkTml87ttlAN62XhTY+lJ7W+JgV+zclAUp5Pxn4KBn71gQFDLHxj4ZgOaS938GwaCDDQJDhD7qM8YSfCp5i74T3NA3fFc86i4nmXQ11RW3zAQTdaEgYkTk8Qv1LzGZpAgDKpFj1C9qLt9w8B60B/QeEc0jb9hwCyl9AsD4TTjOTwb3KC1eOUQHce0/VGMKWq7J0cIx1HVw3JRDyhkZH4d2uu4gKCMZ6i1j6wOrIlG3XU6UlAvr5WAvSyZ8GwJA271HxjYFt0KF5slSfR7xEzwPejRaAwPsP38HPK9pH5qLCXC2rdQ8A0DekBlhWFI0frcdwYaj0fIMW7jEqxnfkVtaGU81CZJCTzMd6jxckPdXjZcyC5ijIypZBN3lxcwHOMWvXC35pF7EGUYxpMbjSwjDHR9xOBdwAg9kXs85FOygae6mFC3X1l1eDFfPdwstNGUB2mNBRMR4FbO6PMa0vk0GYWGu9Ii2qMPBibiSYTQlY/ozT5fa9hriKE1GWG4oP/x/vhNMfBr1g6Ko/FkMvozlgzIwk/GQKgz8zsGXktO3S9mKepGkQrI3yMRzH1J2dqwaNrPY45fGNBWZs2DFCTlI6U5snfI68j5rDgabggL9nGZ14G0Pcaw2wYvXKxED4LtmN7/NWQ1+vcs5dHDNzowQ8rqDhN9jqS0BShxXqBr/gcGmiZfo9udXZq2PBTBXQhDZO3WF3CVxzn0vSSj3r8yITq1mgxRMlXRKa8HCHdMQtjEZoRmq5HNmFsKJYdE2XxhAEuLbKJUhB7tm/7pvhCVcDk0CWqDDwbiN2HgnSoBWvkHA/mSsj1aroXsfqfzkY1o//KkvKJ682n/h8mogfOg3OOyr6jb7hhhQBlIyRcGgmNRF2Ceyh2FgC1hQP1c++B344bWeGfxKFQjF4rWGf8dA4MKKPtvCxvQXKk9FElBIUWQ0zrqeOzCkLuEwSNLObYJYSJzRcRltEUe5KNUgpFmntEe7FAIo41AmGNNg4rgF3XoTM3ut8TAr1k9KI6FyeQPuTYgiz85FDSVbFJ3OESULWtQYI6fS2in3Q8MJGeaVsZcCyFaCpRth3U7RF+413W4cE16/buhbv1yyQZmrkBltShXqN1ZLgR7nyT5GwboEZXZdALsbxgIB9qk+1wryFBfjn0eWZM6h7glDDijN4UK6UQYYG6xRh0+XzcuQKXuZswJA4fSF75sYMDk7xgIpvlJgVVGGFDK24GHsUih4G8YsHYk9d8wYN5ZAoGwEknSK+OFxsjxqLvzQwnatU2o1CVef79EmJJNaNMN1sHoQNnanSp0vmAawZcNPJ/dDb0iyiEI86SFgVqW6JXVRghYRyr+1qQMzXAZ1NF9y0nyl+0elc1pLaDbaia0R96hftlaHKfV+zsGDOGDgfIKLUh3g0JPv7Eh2l9DCaJt46C3WqZCIJ+bGHxXmaO1tcneNhmdn3rqRujxLdZhr6UyLNTiQrayRyEYuYQVw+0bNJfu5w4sodT/lhj4NesHxfFsIv0pNjD+yRgYrE0TvVMT8a9rA99s4AsDtXCUYEfO/N0GjBNJ5eMcD9D0eV1H5zhXYLx3N9Q9Yy58YeA66SjbO9oK0HloOU3DDU14U/LqLwzsDuURzfOGutl+cu4gG0nUafcTknw0hQamXbHFpSFQqLicyCaWcrlBpb64PDKFSgTeLQgDcR1AeJgTBnSvGKDFJoQNzxwzuN8JA0xyDnUUxlIMhuJ+vs80QkD7IShfGGDcTerw7jDq5hZhyvF8rw6bZtkA3/0HBr7ZQDZkITpyEUIgc7Id1UMLlaUUClEzixuoyv6By2SfC5jNEsLUq61QCeqCQlJjUN8+yit0TwwhuD/qDopUKlGftmshqC4jF9rwfCcMFxYPj+HhOwYWk8SrA9smDLiqM8WFtrM5KusfGNAphEBUmGQjZS7R52Em9NjPVekLA6yrKMRNR2MZKk+80fbnsA6XT9p/aOEJF22xhTCy2t8TA79mBaFILjD9lxj4TWzgZ/+2OF3mFhrtOaJpDzV1a5G680KtaFptuCaBzOUQF6kX8mChCzn4+2aIevImDLyHZAP6jcrUqPIYgsugjimDi1S2L30Fob0jG1DUG2Xd4Wcd7awV3C8MLE5VWodVPulB8rocF8EwgKCdUre0i2ZH+vvBgDEe5XCIywLV7uZSWTc0zRupUNA97sgGZgV1Y2O5XaCCCu1vcE2p2M6DJVqEASFyXcJA17oJZWkz5JE9/C8YiNYz6qZ5+BSoOwZUdkZ8aL9s4CsUdBFJd3YwU8Lensr+kND4vmHA9WWygcmqacAIzSd6TrPi+JR1BU5Vd0AzJQyEIcsIg7a5RXem4+d+YVwGoVYIE2W3gSidad8xoJ9qq8Y3LAlbjE/QmKSeEN1mhIF1FZD0Pz4Y2NxUGbywddEFO+PYZSyGfXdffGEgfFwqGfQLRTNtXpO93ddnBVS/eOIieUdkBweBnvfaM1qTcsvDJ5fE3xED/1mK/28xIImTmfiHYOBnrx4yDqKNunCLhOAhfr7wk2jaQ1FnPLrxkQxKn3O0+oym/SaDHMbCcYG2LhIG6LUM0nNfoKUVMdmEz4svDDhTY8Uj8fHBQCWMqQ+rnyv7HWVTt3bPJMVXwgzYZxHOV1zj8rIMeBRYQgeGSdLsnwXqroOzVkLJ2h26bucKYZhECuz7mDAQNgFE0YAwMCZLRz3QVnWUbvQcrvsBjUFyax4EIzOHgYw5epYdChiEZDPKttkSFrykpuIWy+8YKDOfh7Mk6sHxu/S7DTTv2ISp7RboVQ2vo0EeK8AvuY2WNY8gXNtiC7ddL6C9mq5rVBe0//nog4GiKQSciBmRdY0H1JBsKni+RYTppKhRqd4bHjl3LYbzLHggrA5WHazrw3cMwCD7gQHDC6aopKVdR7M5YWBaiR7qoZfxUL6xAtqbRefjcsmEcFO8TVi/+gQN/0j2spsbCmgGjmh/C7I1oyVszF7yBZXFfStE/NH+lrcdHP2i+w5K88n8T7EB6SeHguM5dtD2RQ5YJ9StWzPO0OAHmmbPRqPuI3UxOrMVTfvsCiWcJtR91HZaC5EvtYSBVtyjl58TiE6LuvnCwPJqrnhYPEYlHIY0jR3ND2oUX3UPhwzPVDZ3woAQTUTQ63yHuuggRMMrPf/EtkQ2EHMhWGZJA0UjVujveo9Ho9OSfWGA+SeyhwBZC9m2WiJUfF2HSXdqYKGrgEvRa+ALA3Icb9AqfNpbdKBsPA7JNgx9nQKKQwoVjxlhyl0fKGS0n3t8fcPAYjzlQiC+yQYcu7iitnxSFg+HogTrVe/iMlxEPBzKtH/VK+e4WOZFHdxgLJF0998xEF5jsoE6bSj7x8gh9I1GBoMTBuA53QhfGJAfzye60tESgqF4IIy1hAFn+gkFY5t3gKtsjvawsoUgden4xaPkodaGWf2FgUFnLZHNGdlQ/HoT9io5RS8+EXa+YcCxNQU1bUshLFA1BZ5+f0MvnewgkqzVb3m7odGvWUQoTqWJ/KdcG/jZdx2rMPfRfalcCLMJZd9vGFhKJZXpNxvY33PCwuoYCciGlC3T22iB2mr+AwM0NWtcMjERwloVeuA3icouM6k7b/ZaQ2X+uavZ9EzdeHOhhFzXZYteccsA45ps4OSaJXoHjnXABkyBjUs2oIqEgfAyIRswQ3ZEVo/JJjor+oSE/DsGotvnpsPn9qijc2wpi3fnTAFL1hgqzvNYB/ejWcA2bhpc6knMcTUSJLCtcouemKUQVnexoChyltHOJygE4zXZznLYZ9+/MJSjGCFsyDbUaFkI0W6aFpBOKZt/CwUB24k9yJ8VxM7F2gvhQjfIhjy5QXCPW4hYQxi4gjlE575KeLh/jhWAc9egUg8LiJRSKyDk/IXWsbd5tB8vS/DdbILqLPXqr0uEkyqTUZ98biLse5EL5cn0CVPxDwych56O6ktYC0G5OpBdPcjm7MktJDuoM8KGenRQo4RXR1tBRyBje6B3NXdC4Myt3xMDv2gV4WwkCX9KKPjZNnDQ+pC6bRTXiK5A065rKKtfGrKBYUPTNva7LdqB9Fl1lzTsCwNGVPzAQLehrOnMPpLaHkUGGcgF6gNrRVl7QRi4S6KP+txP6kCeHF2YGk2LTjTOeCCNzxKwlEKCt60pe4cldecjEw9oyyMKFYlB2y/U5v5t+Q8Pbv5ShEvfqOgMPr953ntiA/Wh8lDZn/c8iA9nCiGupaESRWfCzp22sxqpR8esshrPRUM2Mu12qOA2pTJ/UbZH0TXRPWx4jXwhupCm4gqVyTSGLwxEjpdQNw9rHo510/0s//GQbXQKUWdkIozbF6K3kWuO81NLW12VI2112vLg2tB4tpOjj7b4oNAwDrIGspydyJ6WhK1vGJh59RitZOlw1O2DBBt5L31dG8CDTXakaT1hiHduHdXDdwzhOw7QfkWEgeJz/O965KOT4U7A45Swcffp8/NWzwgiuZ6YcDC3O3RWScWjl5n1UHmxiMZuvK8xk6a/5Y0GRr9oFeGnuP4YDPxkG0jwcyX7KXx+QyA0Cqg5TSPnTRgIxuykwNlTWlzaVcqjK1D3G1YDBSlUk3TzeWuCESsi+slgzSNpS2VWyeYWl6qzEoJVcGxhHfQntPSCpNmYnhWQ5fiKIPs5j26qqUAVfrL1iMU8FMeJSc/3FRrleFWHupG0sPVL6tZZTtncn9A0PxelgjDrgs+tfZoOJra1Qmf4WSegPyUX9qZnoDnNOsrOmtnB+OEBqsmMQAOXE0m6n1f0+iatw6tG492t2QaZdSZsLWzCzu7U52QbhAF0oziG5nWnbH58dHQ+/GvzFQqUs0Mh6rVoRBimxzMuB9KFR9VgJcF0bZ4RDu0OPrdnLCGRqhtlf6MUQvlu5cC7+IzGQqdocK2PDUxKGKB2OtIob5FAIUqsp6jJuQ9hYAsizJZMQxXG9Ng/RB244zzAhZdnAhYuK0EVRwUuLxIdvzUaudALZDvmfkrj2zZnFw6eN8Rl37R11NaXDsxMHKAdiaUQPcXVb7mYePSLVhHOp5L4LzHwm4SC6U+2gXaTt6jL6pqydNVI4LAyp250zOovDDxXxQCVx2sD4XGW9KCXKxWXx7qB8CaYJgjVVsPF6rrniLejDLuYbVEt/M8P7PafHyhmUx39NKhJQqd5AyyRnrhomxVEL00yYZSMGNonyrY4PaQNTD+38VEmE8LIxDh2cHcuLi5uyoqix4QwIfQiZWHlQjbwLRQMH5cn+mCf62hwoWld+omFpqWK1F23uQTF8LX6LLat6yh7ZDLYb4mkPRIzjsfNJ6uL6gKdl0Dd8uRNGjAjsoGl8sFA/CYMbIe7G0l6NuWBOfZk8B+Kh97JIhtQQ1EC6am7qHa98LkfuVyC5xdXtG/xnkJDR+8XarMUl/L+JITmrHBh2Ir0fMS3EO6nWg+vceyi428RcDYUc4jN5wx9ZeVzpM7Tw2RHNqUOjM/yp5zHII0b/MJA0BVNCcrRG6G1vrWAI06hRGVSjXD+3JBx6xs5aLp+RycR34Shl5vDJnvpaI2bgxAd9+vf0wZ+0SpCeSyN/hQb+Nk3HoLTiLK7rZIkjm568bdQgLqWMvDtVYiqNK8AAzcrYdxsVdRT6mOhcW9Jot9ajv5q1vDwpp4bgNLdoWe5a8B8MepAmgzOqLyzO49cc+NC48gjys/xWgiLIUUNrC8ZekVK2m8czjJ4nXRAfSYRlpJs1FP/906otqwSwu5N03w5pYKB0zuoMRdYB4L0jtAdv54Cvtp5DzN2wc+NhxQeC6NLDNnlMkDLjLvPHcltF5LcvaJ5oY3DZzbKQZl4W1wsKcMHqFG39MbSGo3tNOZYHmJ6vjEQN9oLOG9uGLNw6PpkTwHnATFNhniynKF+OS3qtND3JRvr3QOVMNsLAfOMHqQ80DBR1vcae/WZs+lV6dEwmx0Eu2Eiw7mikKSXy6TGo5nmdP4JAwpsfHr9HERITLdE53hLAfcxdX9h1lIImexz/hUK9q90h6ZRvjnenFULfN/2uCwfhAnJMjrY7xc+xSNxWEfXZ8DYtQlT9OvFSYgWMP8tf2c8+jWrCKlYpPGfgoGfbQOv3XSFqj49clw41J2buFuhuWlpGtnJicHC2r7R3o5aKgtGUquHIRVsEDR1IEoSQgnTGdkBdELgDqnsWhl3qD2Ddf1lA49qiWitcuqmt9DP4by4qNRNxR2lfZW6tVJvJ5Tt+RkwE20F4HNJ0J1O13WwkzQRrOnDR5bsrjV6l0sL2vazNiGSAuELA/v5eoB+OZoJkak9ehC33hqtiFuQLB+2CXE0fqAT1xKED2PgwnFdjtBGfVMHWaUjSCffRHVajQkrTtdBtZM3aJ2ncR3igWxjk27OuB0DvV8+VCWWP6gbw/ZImGDnhMEBbhyDyVsT4ulaNdmLlxLqsKlqwkDLYLtcFFh8Poggm5YS25/7KfoxI+y+g7SFazJw0C2bfR0Kn1szrhOD7MvYBRS6HFGBKRsp6Knpvg5W1omwF+Qx2UWVUyhS6fjNSrAxXI0WnLNpUcLNuC9R81qyjZlOmC3Pkwr59AVCemNKzIJ3+Ea1CR8QCfbg98TAr1lFOBJm0r/+TcHvgoGffG3g9dot0TCGTwj6l50DyiTFrL1kQuQfCQPydLmnbnQRIDrqHUn82NNQWz+o+7NjnsNq+L6ic1KlOgy9joFhEgYgwR8YeAvvMVrLTK3To4AuOy6OHmrFqBIC5WiJoGlRg/pz8+JB2MkyrKdKg4tC3vBQlahbjqZzFYuXPxYiSusl1Zeko0O99jsGqmXAMQJnyWOnR2SPq3fHRbmPeGxkDu0/3yMGa1utkwAWDWvaKUPDi6isXuI5hnn8ltC8p2odR9NnyczA3KPdEwYi5RD3MMqeQ4z3pwCSpqgLZkVtiIY+TThWwyNtD/sz5rLiQOpLUcuGxwFDlUITRy2lEJSebi+Mn/6sDq155LLlQKPnb59fQC7rM0K4uLzRy5sWwipxGDgXTll+/bnMWBeNCzt3sEHmd+cab8O8heTcJ2hqh5xHRUBbwaM+4voy1SFepHuXlcqFQs08qOtgSUcBQ3iOMDdXFsT96tWw/Piu0HHCGaCJgcx+Rwz8mlWEI3EiSX+MDfxkDHDzMUItnstCdK3v5f+BgYm7MTGpokXNdxpNs/t6a6M3LRoq46nZwqAwAoz8zZInc/1B2TmnunPm0QaipEx6cMynhyn3dSENpbBhu/GgRuU0P9dhWcwpRMypm2XSSKaQ8CnTp0cYUNdKUYe7FXVrJak3uJ73Kufrx9Nkw3VvfcdAH7MetPXtiLlX6nVyi18l29nLAL29uebJ3nyYwEgAcOXudIFrKxRZ3w9yBP3ZQJQVbQ+JzBH5pjLqNGehwsxN0eByM0sgEN9HF/LaTHFbSbHABeGoMJZhjNajI2BO5iMRVG0zx3DbYJ0OosZl3cjjqOzeFyGKntMGdofcwLU9UngirISW3cZhgv7LOwKKXotAGaNBpWpFwmw9bGFvmwzdVx9BpO4oBHgYGQjFVODR5ropCWsUWhbn0YoHRdh0gAIMcNPWjpBMBkrOZsPp8PO3yjoeZsIthsOlNXF1ffmQaOdIZOktiHDzVLU6reJ3+Tti4D9/7Pv/FgMj0tt/Wi6/IQZ+9rWBifXpptVBA17sFzRNRuYGNZemebBKU5LqgbPDTRxqnNeK0jJXv8S4eA0bIRwaFpXJmcqQDwRDiFcPBdmsaSq0dbKBqO0/P00CKHF10GmaHh6gsPf+ZKOqzl5CNNQfHezsfYlh5S4FQkUvs6nmntGfwJ6jZacdZIfJCxN3pAtJmJcF82QpREeVEbCBpof9dT/F9Wbj1Ol9dejZ/T5RMRj0eyEuR0rJpuOaYsrnvkZJIbxN1kbaDCFFKiDLuJlwu5yPGOY3jyf1PCoY30t3VF/zRAj4e0zSXxcd7thqzXmqnkqWt/ka1Xm8FaL7cSySxGOA65meQqKESc/E+faBlnAT6uh+oDL03qxAHosMYtiLMquF6Ru1x/HGw2t0kT8Ys3G3KBSIXRcbdpmXPlqFTvvvQ80E7tvTz18vW9Tx1Xoq7LRHCk2cMIdyTzZwc90E41cV1lzJXx07SfYc3T3OIQpejxIsJ14jjpNISNmmUVh0CKaYvP1A4PH2WPyWGPg1qwhHo7k0/Z+KgeJVX7GwRYenrfpC5lnuBtXkTt3uqI9dkJbzESb7u01lOghlZj2qE5rh/ihEcb1WQHGpG0bPoVfzk0nSKTRF+WUDOCwJA2OJv7Hg2xASX2A5S/dnhkG0U3g6Jr1m3RvGuD7ejDourTd+YcBk1+pzw82zCVsZDdzltlvH9uIlMds0d2g/lsjD6YSJYNnMxd2xptJejWmao/tsMDvwQx13j4PEqtaMcK2swjp+p3XJ1iP/iSoMp3WYn3c9bCJnjskj4cCXOm1/ng8WaE3kjCP//CmlxWu6IEx0e+Dd8BwzK0UKLWlTQziJziI87LLCdXDY8KQ5TRhrp+kWnelFEbiZPWKY7NsnxsXbqJNaGpsshGuD7qAYC6GrFBIs87rE4HLW6jhGwlT8dg+oj1+FENXjFKEsnYiO/6pBkrplyWLBHaPSPAuIukrsoI7wQZhRs5rPs7fMZiNoMJ54Oo/vR4U+L6+74qaIM54epiOFCba4xjSc5ITJS/Z72sAv+vvFY0mayv9DMVA+chWTUgqFuBlGFO63n9t+wI0wkOq6SZNNdDCW18i5f6tz5q1nJi5G9hmCReF0X3cnT5KcQ7IolhLrXQoFmh2thfCiHEU47+mdNkMv4alkJx27g9BhNvVtSCqjidnEU1xE//kp8wGn0GDFLWr7/CiEfHKWYCd2e0wmSFkfRoLJpGE8RltaEAaqlDAQCO4OA3ESc758ai6r0sbA+LprBL4rNJNt5PaE6XOb1qnRso51Hl9hWGgaT49VxdhENn3csoLKYtiNcnY6DCJcVotVHUVVLsIo2BqYTw8VpPOTIbHB5y4G1vJ8E8KbsSJJl5UXBvVrz9PL4dwxXiwQ87Ng16ljlyKb3cwh5qs9YdRVz4x5gzqlsnSAx8dnr7BF9JxgaqoO5/2x7piSaUtUjUVTR9X+3EFpPE+Yq4FdJ8LrJbJDPHXINtZ7HrrLzzoOPlVxR9NHiG9PUWGFWdjIP/clTvs1uCxWWwnX3XYDabnUZKZMmxGm82pfp8xom98SA79mFeFoMvqfiwFvLua40xc5j/khdhlXy+33UDDNxghJ45afPySe1OlmT2Wkl5mK0SO+QpCvKcsOWveEkb/LeaoMGZUVtSw02pAwIIeaBOfcDambZSuerOxTz64RRoinLBKSuUhlMSrLA27GXsjjXIolBl5xQVN73iG8cQodzlgWEG91ViftkLCxMrchhQ4fhUgzGnr/SqRuqL0zIb7OdJcGYDa4as2TkLwtXWb7B5Xtig/XQpojSTs0xgzDwduvY8uoTdafyKDXobWtk/0u7Rhp+QuXB7YDfB2cAor70cPNZHIQUtHKc/baTD1U1+8ZRBdPLuAdjRaYvZMKYk1oXTY+kt3gweV1fHpwxoa38NsXhmRLtjwpGLiyittR7EE8Ft8Fk13Jw9VqjUKipMeYOUby+aFy9ayDvJy2MNltZFwvGPKkjHnMTq/pFVmyOXzHwHNg2VjMjBKS+4q6PfjxBdfWLQV+dUaMrS6eiqFU7XiyZaeOzbKBRhi6kS1tGiv/LTHwa1YRjibf1ub9GRj42ZcIB0Z8xyAwaZpMFa35woDtvPI6UqTPJbqV+aYyq9c8UfqRxOT5vMPken1yfDshdZtnO8VMtbaQDtdHlxXt5/f2UbyBEF8JdfNM3OHqs4ow1jaTmImm9EbMEsraD8eMWTxHEeOFmNTxdntSmF7lF1ywfAbIVrcSBreBimteFsCV4ahgrzKUcOl5hIEw//ypwLafY+7PNpAYg7PCLl0uY7qPWh4f4nPPHuadvObs7erk/Dy1TL+0Ma7VR8pjgkbHsqH8wLgZlzy++OecbYTDCSE+HQRcTRcxe+UWx0B1G+CqYvbslGsP1NdHvY5v00BiB/lFJVqMDwLfLiTCZCVmGA5xA7ExODJ2ew7IpkpGQJ1dMpGlW/OE4U1KhLgdxgULwr7CNPVT6t73DyYf15SO77Co47UhSzA/KyEm7JTQeO9Ny7T7rkBNerUQyGOyoeh5p/FV/QHi2VETmaDR+QotryBwD9OG9elKR3467YV00Bom08XKx1UaN0I8uczYb4mBX7OKkFxAmv9LG/hNVhH+bBuwjGqBm7NVfe5oRdMw2Eo7XPiUHaPBmWwg6hMV83i046m+OkkssOQN5pd8CmHjxzFzNxVgPJzvBd7o+ucLq+6A9G4biOZqIgPT3AvuwnoP6WuVdWTF1B3Dar+vE0NdxWzMSGozT1wBHx9PMsvC4orLNNdqvrECxorx1sJtKu95onWnnA3rq4jqlIcQbVuygeuuWiI3r1sh7k5Gzi4bz0Bs3EudvnQpZ85gaiGfxFTmdp65LKzNK26jLWFJOekKq0JZxq34ueei/jZE9ppka1zZjyuPTq9KYrOTR7Z0yY483hQrxgDXR9Q+92ZMp1bUsn61sjDYSA0kmkXPD0NG9pLl5ee3SWnPrIEVYCRsKdRIvDXZTlWXuN1Otjwet6nL/KR/42bfrIXYy88le1NGwI05sAhbVmmylVfUlPWPa0gP26PEPEfghL3DG7A7NiJo7XaFwfBR12l1H5esnt4dTOxyLyTu8lwwfazaGGl1BclqNMmZ1VQJrgvrJMTret3+lhj4NasIR9OxJP8poeBnLx/a7jUDswtVXdpw6obqMC4RLtMV4Mg4fX5a86KyUjOa1sN5FrPoWKlYKCbjMcYGsnES2hjM80rg/ZkkfFiQDbBjsuFRUB1lwElMNmFfqQwXoUnd8T0IkS9UKru8vzLWcNXE7big7rW0aP98UF4plJwCnhiLKmdrYxRgoe0pm6NkMPYoeInhNwx8s4FTX5nUXa+UdeVl1rPGp7JL4tG1joNbLrFUrwLC2Kqq+TOdlCw/SCTZ4zmNx5xOFPbeURbP96e6jtVectmuEg3Mx/IECD5xzmbrsKDjhxNPj8E0pjJ31lgYlxVlcZMkPN2tPOTj1RFSRbZitnsOGMb2mUKEb58bloavGMPlKIYYtm3Ops7Wx3X5qHgayXT+XsFIwXy03dVxcskV9u0Xhlshiuo0NqOC3detgOFhsRX4RhiTjRnBANdCo9TJ/RxLUKXJHgvm0/4nxoSxwFM5huWoEpKhk8kUQlQPg8XgAMllmrXs7WuEOS0gW9Kj2+9pA79oFeFMmIr/MhT8Jjbws0OBLFw8XPu3IyR5OhFZcy2ojD15xcPXJHVBNWkabfiQphUIRsfMh4X4uQzH49TOG5LuI5UpDmqIpyZJ/zcb8Jxs8/nh8VgBTY9nGFlxxbmzoRDQbF4rzCdqQ1lasXsW2iT4hbjfCbEgnjsmJ+UNTTXIeGpadcP89BIj1eGhTtSHUbA+aDTK/lnIvzCwOY9cXOV6WadvxVSYI1UpZs/TrY4Pq0vM2OcufxtPO9Scxt8zb0NlGh7kA49VOStYY6kG7tAnSZ4ldDz1iUICZiark91u3LLbbrTHzXhwhsQ2LjSexqUQ8HqQZF9GZC8TsQoxqMMTj7u51bJl57kYv+9HiFuHuv/0nWTIwSXpDwcmnS9/kGO2nRF2hNKQmKsNdEwfd8LS425SSFjIK1zd76uab70mZ/YtWeDOfJXA7zV187mNJW43gl3zb6FglI0a5E5z4kkmZ8jmq+0acXD63+S9W9eiyNat+4O8EFBQLz0QKCjIgOB0BwKKgIBn/fW7k1lzzm/PvdrM1drK2lXft/KiWnsrU18Oo4/+9CAiKLnHQ1zvTlZwOp8hQks0Ae3UAtoGHQ+gpUSb/j0fGP5FswgnE0X8v5UG0rHvUlB/LqWv7uGGl5cO6B1qiWqn/Yq8wSpzyeGHUuX3pl0wY+8jFNhLZO1jorTsvoBM/Xdc8eArbirWLMSStp/oIPykgfBTLyjY9250prZiibE8kX0tax5I4Y6YIVsuhZcHZLUnecHkT3Uny/bzkrNcitgxjSPiG6UU+D6G279qdv6jDUhGNVO1N8qcTxBD+FvXiUWbz4GC8njn3krB8T0WgProFAOa5S++X9kaWwo+PiA+9NH2srG1I3d3gzwGUiSy21RaU7IobbjndNOydKWU5G70VvUfa+XN6u+sBV2YcPvtArJSThnOn6eN6qWvWGbMlzzKXUA3r1doK/cJZJkPl2hr9TV6s/e8KCjePeqSS4XsMbsa7OigyaCp9KmL7KvfRcqG+pHz20CbMYoQojxlW3BfyHD+TJYHFPKNpwZZIMpqvpFaCiZb/P6NvjmxblsfyX2aVcl37wjHj5tH/BHg/NNFy1jc1iXRtwUtVafb+2/ZBv6iWYTTsSJO/5u0gclvpoFpYYV0sB+tyq+qfGK6GV1pO9gmJUVxEKlPV4K7poNKDR53mdhc9GtK9KQS/NN4cmKyUEfkWivIWndCuNt9VtKcJalqW+56oRbngUpp6aONSLx9s8fXv1Cw1WBXqbiDe0pKQLnTnYRgrOP7pay9k6mqhRAEI0BwOjBShIpjVXq3Fm7fieaEnDr+RxtIfB9urzloM4kVpWw4HRzJW9FdCKYHZcamrnOgxBPRpm7fyGS22iEkdHtk/foGWdSmtadgOcLxaAKyfd3UkHH+iLhnGpHH1PugBs24benNJobMwO8qJdkG9DT28fvSwSCArI+NEMjzrc7SuZNQ0j4A3VNZltn0s8yInmFUenzZzhhzPw3c3f+RzeU7E7KPTcnrAZpiV0Nnq9VAQ0izC8FT6o3Orra2pcz/gobUK47XWaGNOS+02Z+hYPXp7pRYcat6px1oStxlJTn7TY3r9Wxl9t4ZPsWXO+jL27Ymi+LsQvx5vXFP88zF37EN/GuT8P9/28BMVKT/Nm3gN9PAxPok5BisU3mZw626uHrT8h4fBHt6W5/U8a2OyRnNKrif3Z6YZhQ3uPOoE3hymxJ7VMaBnIt8Ub15CTPURbmkxSBNuXv+og1cZ3CzdHAHBFv7aMYWZnylNG6b0pdLlOHtBbeMgrQo/egtp6yI0QaW8g1tZxshWz+/0om4pcE9BxPIuM2sNTnq2RHsy05aqKeVEVCqKmfBP7O2Ze7kAbebK4/StxZbk63dOEebmNcqH2ZyxJqnArqZeIDoMgI0Z5nh9JOJm5Kfbsj216NxpMRMjmWwKnA9Ls6gpfzCOzVYxtv+ARxkG1yXcPvgqMOtL35M9vfa8uA6mxAT711OtOi60jfVmNiq7PB90S0WgmfeMSa2nzull2kjeLbVga4UCVn+1q8+UIwuZeIWbQmHUiKkGJC1NR7sKf12uH67DserFB1HKLifSv64aQv1W3Yv0NG5FfzRqBHZOvIbijYy2tpyht+XVXFI3qzE/TMurce2c6Mj3u/U4CXt3fxbtoG/aBbhbKpIk/9Lxwb08pGT26yvatAFBtz25Sm0MC6p4LrmulWj2SelaPWGu9x37Z2d0sebMunwEPywmYpsUVoo++39IgSzGm7+pFlFRpmnApmrgKnRStMpzZaA8OCKsrzo2pP8dgt3/cxTj90WcUbecH/mAbsDYtfZ+0H7M9UCd1Y6Yy9vWZIXJxce7Ndw37Xp7JF9a7SBb+ovVNr2oWERlZwfGvnNlIN0ofhYPFWenpKIbXYDtBG+qoWA3qCdQtUC8o+DhvMwRlvbC4pHB2UBGoqiGG0uMhpypgGydJF1OlOd5ZXC3OpKz83RVmoRbTGnW8v9bGtELFYHoI2R0grBIk1S9tazM+VX9VpyW1JSNl9aBULGMcH1OnSgkah+EzUryLby0CYWx0dITn6tBP6VEWJo8vCJRA+0Ykg9xOcPh+zNBpB/sREykpGfkNc6oIcsqRdqfiy+FASTDiFougFtaIMrBbuo4cFaNIgx9RFTeNJrzs0E1+9bOTey7etd8I/+7G85b2D818wiHAny/0Yb+B9KA0PHLyil11Xg5McmO1QPldbz41F1gjRoVTGSjij7K9xTGCO7ZoImkTcYfNRAG6fEioF2omC8aAS/UNroZxtgzSlTne33wlTfkQC1Xt6X8UQxmdTVH7hT23G+6WYIFfnnSPF2gKxtay2y+VJ8kTHxG+77tZ4ydrVqCg+XRg2eb71iwknyKRpdHIHK3GfqNV8m5E+tUgjyNyA4ORQdue75yb2JmJzY+Do4Ez8ytJGvJENmDmThb0Rkfb7Q7+wTFAglc2oFPth1d7YKlk9A/BIybKddxE5AI7KH86vqh4Otx+p9cSKb9UNsOz2+s3xYpGQbOJ8gbq4Vfo9zIZqMAN21adyZ8nicKSwFQPyVxaCP0BcpVC44f9eOU5b4XUyUn+oyUDexzNy4OBDV90vpdxznL9xij2JRxPEUNejkJRon8t8r0M0PGhC/tUjJsbmqvEt+0Jj2IHc6wv2Y+KCL+yxOKA3SuvQ3jozrt3Ae5FiLB/fiS/q3nEw8/mtmEY5E6X8jFPwPpYFRKJUUn+8o27cOd1vq2Y7WT+ukkjVfy+rLkgryUZaCt0sAsXapyBR5nSBwITbvbHizzkTVGVk4r9uKkdYvFN7WWfkzFHytYkeHww1lqz37kXtnIJK33HSCd2rvd+a/IdOY1WUZ3E7yjIWW+KSNoYAWVhP9zYad0+D7XUB7rsLtvcJIiF6tq/6kAfdWg1YmK0D1qIhxfE/jRkm8egrB0U3u7P5YVuRcL5cyqER8fvlFiEkX47bk+CVvFq2NiMJpAxkP97HI3gM0mCA6ILSABlo2uS8hm1c/pBaXE8hyDlqw788roL9WZixfDXLyimMn+F47ubPBDiEi+zSAbkXuv0/+VBQv1mnJxQOur330x2grBc7fvMUVsnx9IF+SLpz7g8mC8fhxosheNULwFqM7e5+1kLLd4qL6KsP1cQqnJvdrXsqfNNC8ixEddOlaBkhMJtt4yxclktdyvtsqFWMzfH+kxRfQnqS37JxLTzpEq4cQHKz0/rdsA3/NLMKROFNG/13GBn53G7CTT035Y3lX/fWlO7Gv+Qlo+z0Xgn1sw4V62zslZQMR7tyFhs4KM5v0Q2SS4Dl7a8HCwK/ooOpw05Up3xl/sIpWcpdz1ziPdHWjOxYlxbHmwdMBJGdeNyKv1q7cE+gus9KGTL35oVL5TFPYzzag13e4rX1B2xHDuKPU8uHepqbLbHY28j9oYDtAG2haDaFmGVWlb1Wxzj5TC7JdH14qvyyuIgtkDSGBjqCJUQhaUF/LjPyz2ql+NcD3XfdaTPGEAfqlTTxjFS9k4uu6U4Od1omMVO1FvHCugp/LoIvPs75RaA1u3J9ZE8huHR/JH86uqndzJiLbCRb+3jbugjcKrgvmKv2Q6inOONdjuLMeSgoFcXflgbiL3ywwBxlxP0Cb9XdXky0Vp6LofkSb8sN2xvTcj4nbveyHp5ixZKq1dDgeEWIGA9DQJIvHFG7smxo0K9lj3iL+UJC88Xl7jJDxGj5SciaPC/ccEfRTjJ03BdsUoclYmuKf2Qak/9QG/ld/+Ucb+N8fIVSk39oHRsJI+M99QBZGy3/+Wf0f9IHZ/2kfWP3u2cR6fSG/sO8c/A77gEfdaV0WVWk/B5e7+tooFWXjJ+xRLaCzciNNoMPtSA3YbSazyaKoEb47hN39C3X245XGP8cI95bvqfuPZSF8Nwiniw8oO04lgaJjBfsMU+BE7XcVpamKPmDM0Qd+vMt0fhE77rcR+kD0Rh/wFbvlQZIiNdzrDDreenvuzJaVqZ4JdhwupYp7gWwwNh5rN0JifiLFmEnLlpO6pohs9IG1gz4QzzVQ9/4Bu2wD4MCPPgByQB8Qc+j+kGcjhPlBP8a362CnQf2kQFsg7I+Ua8Qm3udK5Df4OZW3OL7H8kg0jZEafuDA5JBBp/cx+qqrg/KnGXDAuWwzpIa9ErHj0hhReo/R5/YprvdzF2dE/aODIE4mOhsKy5LSywFUv1yiT3nCJ6bDV4WOvRXOz5gaSB3Teat6d1tkqiBoY3LeWY8r/VtPJ039IGqX6BM/cACpI6V4usLn40HUMvP6uBOXhIfq+bn576ngd2pq/IstvWRBUv715y/U1Px3vx/YXCkNOd3jXnr6CUiJanqQZbJKsJf7i6iWvgbN7CdN6S32SOK12k0pquMR53JuzphwgDe7AryIJ1MgYdqk0c8Bt5/vBz5yf99PJkGSXJ+MlE3CAoh9cTohuAbmmx1XcU3+Y1CpfvFGzfx4MahuVV3JhS00VpwHqOGrDE1ZO9TYgeCt3ijZl67uMlNlRpdTerzAW+dnaL7xDdTMzn2WPxE7iuGtnhCBDUJTn7Hn1jrgfJZtGdQvILwxUxLUnN8JnIeGzPRbMabDxYemEhXXg8r6RamgXwVPaoDYHz64IQmr8Nr7I2Fsmjgn8tYivJWEK87njKTvpyf0KOUETVkXqSbvO82QzF9A7LRffHgYqtBUqsL7prqVU3yLGtWvHXirKVjoMWMJmg+LSGa5KyWUM/Ef3spmMSJH//Yhbr6hqe1jMKbofcPx+O+WWLDxn5QmZ7DIQTIq5qycjALl3iP8Ckk9zD93CmN6cF5r6b+v1/udmpLl//yy3b+PpqTfPHp1sBDDAmVwL31xhHt8K5V+qXivqcEweKvS/HEhVxUagZcfw2TSvH9TldeOSq98z2Zs6igXypgFvruX6Pv70Az+GMSuBj6p04u0Jz+f/kNTU6sTKT3cUINHKX0zZT2o6VBeKu7TE5qKTO9AS8oQ644JNKXo0FQmy23pU4YaY9/HPzTlneFT87dzpCyeV2XgPXtejaCp0D1DU00OTRUvraFckRsetKMIPJr3j7iHMb7vnUQia55xQhG3oKnJHLwaLZYy5STBR3MHmvLC+g9e5SO2PTFVKqAp8XhT+XC91Zl5GhTQhHnl/GSAV4/7uqNkS3cezLb4PkeGppyRmQn+oB+taj/QFO81HMwko2V6+8nJpjM0xcvJH7zK22HLfV3B+SqRn1CmahfE4v7Z1PwNH3S/s1YN0iXT1dkHfO23JTQ/6FcR2WvEUvdUoQctFWhKC6WMopd/Kf3hHpq6B8qDuJtAU7O5+e/T3X+nppTJf54tBvab/fPP/K/U1O9+ZeX3UDeUxik0xUVoqlQ+TzJi7R+auvo9O512jeBtL4rJBpYypfgr/sOn/AwZJziLyIBqLb+ZH/6D/eza0kgtOTTlOtu65LcAmtIOhkiHUYEaHkXQlMOgKb4dVmowPih/aMocM9TctgL71RyaOkSntvTsEDUmLuFLmervy5/sN0j7n3tN+dcWmpreoKnAuv5DU8EGbBvLbcN5k0NT4uRxoMCPkJEeqiyy8xY+cKie0FDUwafW0+WY0mmNn3/4lL1CBvS1DzQ1n21TFi/hUyE7o4bLwYSxSoFPhQJDptvVyZu9fPhUco6gqXULn4pNXB93kmZCIEvwqWznjMg5QsOBHsQtOzXwKW4rjerlx8kfPpU0Wcu98oPzvdbQVDTJ4FOaCE3xB3yKawl8anby/siAcRnDpyZf+NQtgqai/RaaawbQ1KOGT8Xd7ML99RaaIj9+UCg3D+5/zuaf6VNT4T/v4ygL47kqjic//rP4KzX1u9//6O6dCyUX9FV/6eEez3e4J2a7RJ76oalHmlXkuUvkqYEOn7IMadqP4o94MGTwKa/qasoGbit4YxX3TCgpJDU8pJycu2SqgvawyBG6uvT4RklZRbFIju1BU9Y0vbObgRpy0vQf4yqblBIyliLYaH6Cpt4B8lS+PaLG0hYaeBlF9oem5i+Gmuq0HPmo97lsZegsLqApB5riAU2Qp/YuNJVLY/jA6CXL7PiqD2Tfcmhq1IH99JED9hMFsJ7FFJlJPlgqedT42S2Qp7Ym8lS6kpGfzgew39mKr+SsTv0MRgb2GyxrsN+tg+8+DtCUS8uO+EvG9bTX0NTKgaboAfbz57XxR56y9TO+/7JED+Nr+G5SPOFDbgffm020khIRbOe9BrrIxlvkKaot+MylAvt9Vlbzc1zFT+f926p1Z0yeMb6WwbCNiOmZ9aDMMPB5RshT2tZKf7JfUMYt8p7Roeck1UMNisnsz8xTM0n+hab+9cRCXv6Vmvrdr0/6LsBuh90AfbXEh9nqlT1o7xwr7lyy9V1N1nFFrj5vSr4VFJ29zMGE3KcrCcGumonsu+3/vmhQoz/GKrev/i1e/axme3HXmOp+oKnwY9c88Exk9Me++FK+CPqxwWvasoddgHW221LwTla8YOdIj2m/4h33LgtoamcqLQWPECwUBy1YbeAjkuT7vUrNHprKDLCNPZ1V+Pc+NPmt6xtl2/ip+vcVNDULlzWF7w18ICihqcs6SyjVJ9DobYDjXd21mLzpFhp+mbHI5CoeweeyjvsbqTuxgb18kv1aXMGeRRIx8/CAZt4afs7MyeLnWGVIF/gOc693Vt/gIwmz7ypXoFV2KT8V+Qcj44Fx7TwW32qJEv/Zcf6YGCeW635GSbm7CJ5HE51paXGmfH0Da28aaGq9gKaSwbQfa2yUBRsUGfIhqfj7+54t1If+GZF/49CUOm1NNt1nd3JHb3BFm8cn5tdGSrmaIE8VStSy8bm4k71rH6pnW/c/UVOiMP4V+ymLqSyqP/7z12rqN/vU0dPA+/72rvpNixqaas6d5kOwmKvugkql8QN9831DHrlfkXfmUaYQVZZU+l4LdgseXUlO0PM7T3XU8FPktAv6dYOeqenqmdcmuR+pVv2ujT1267e9dgbXjgfBE+wxKJ2SqP2UAn91+uynplb7slP9yQqsZqYS8l6Uoe/uT/CVtuhSym7GXrWv03Kmyo8afTgtKtV3xtBgOy+uFH2Vh+ANJ8mJnSRoNrX2FyGo+5UA4VSKKb5LYKcNi+5sWWcxOeUGGlLOBtjt6EvkxoNO9ZRBl7LPuXhQ1L7Adp9q4jHXQV4K28WV+++sm7EmNXIK12lX8qe5BTvn0oXSZn8Tgi7H9zkGzi+Po0zl7jsmNlMksK9WIH8Ga1zvZZSlRDsbbFerYMnpTCqIr7bgglGOfGrV/UqHZnv5ka+Q9z79mJDRoselU0H++RjQMxvkucFWNpnxke6Uzq1GCG79pKRBNTgQNXRRvfO6bVlw/tzIHRt3wX/PzX9fMPQ7NSVOfjVGMfmbsN/vfqbmmfAZe5beBK6/cA/IXt5oHkzLP+bbevv6TEHVNGrA7+iTWlLLZDelxL33/o4+//TPlMx1aKo79BPBJtCUJXoH7jxvbKbujeWOwpBDU9ON4jG/1T4UKVPULL+BPbrPPx6t++tRKzNvtghJcxPks9pEnvDzz4X8pdj083vBLnzWj4MZC6u011t1pmaFklL4nUOT2hw+txmBvXx9CU3xUZIy51CU5G6fYKfqjry3ej+godpBH+ckt8w91xE5oYcaF5bxnWmCL4JlZ2DZ6tZFrK7R12N7dFV9430ltptC4/x5Rd46xWBF9lQyOsQhNDk0kortc9R8OMhv5c8ZNhdm4fqYYb+P1hh59LxffsleB60QpBbyZXwFiwb3HXzI2GwXaFpOQXauNNwbJ9C8sTFCCi6LWgiavTxjg7FWwecXyIe7rhTV1BqIyFfuVQ0mdquz50q7UTSfNmXQzeOUpWqfF48SPr9S24oVw/4Z5a68l543Nb0/UVPS7D/PWpOF6d/Ep/6U6SqHaX0r/fsEbFZelCutT6OytG/XIFW9Me5xLM3A+/tHO2PFzRjDZy6i4MvxvWI3D5pLjx58RDvJJ/bMK+fnTriUXT1RVQJ/S8lGr4TArWKTZW/tTV50Rc0etmnK3pqFvmyeS84XV7DOcSP6tBkaYElq4UunpXWhbOSiRkiEBtjCgKbSicVxEIKoJgvUZO5W0GTdQpNROGh/zmHnpwtYTTKyM9HFB/vwCTR5Qf2Tfe+nozSrfnqN5IfkhZ9W8Je20TLFsr4Umfe29PwHWM0rixvZ7xHYLvtuTaadHg35MCH44E4RWdc/93brqlO5v5ic2D01EBlP2o1zN8L38RvOL5b9FD6+xPkPF9KXvGvcloG0RL4yHx/kuY11UQNlbcCXne5E/vbYqHwcwPfnkRZQFI5rwScZ18d2fXBB6qHHTUP1rc4nikCgbWhc9nB5mIO8l03QA3kroocJLXqIa6o1fK2OTqwaaC2FW/WueuL1Tn+ipsbSf14sLguzv4lP/e7lYd7pcyb3QDce7Aa4B9mwbmnVjcvSJXnkqazVTuB5sEngLKAprXuMKLwEIg+udXpijwwZnW8+6PuCHKXQZESkTqxEdYwtE9XOdAwKhWFVet9bp4NtjD8mhAfT+8xjEz8+kRuNS5WPBLDO6NW/S8HS++VVH+Qd644a9Ucd+jaT4YPj2yei4KhAU7UGTc0cJ6FguIQmmy/YzuNKQ1EhI4MP3luP5ddBQc7wjpr9MRP0YFqoUaY13Dez9tTvYRGQe6nhs+jsFbs3xod46uH3s64jttGWV3J0q5+LUl915oVxTWk6gi9VW7CdbVtgN19Hj4hH24jZ17qkVGU31bc1Bd/XGji/a3UQgtMQeQ/57k1xVuL34Vp6bDb0Y8rMZS1wQ0H+GnwlsKRSXwS+4v3MzSjzKW4saGJlyyLT3tqZfHWEHrerhbtaG9Com7Ku9MtOXjDTxlGHqgZNXYZgzVOsgR1lQp59R3rK9k6MfPp8gktM7f+zLuR3akoej36hqfk/bWox/Ss1Nf3d86mqrKA8j68Cn11QQ8cTrrl1/ZR/7MOyefZLGK+DftxIA4vNRw/kDfkqggoHZsTivXMkP5ihRo0iitjka9qkj/p3u44N766y48OgLFIrHgjvjjH7PYCmoh1q6nRJCTXcHSkeiGcB/0C/s0HTcjKzsFX96Aj+r5waff8a9vOhOvTZW5iFlA8/pkBsiZrae3VMYbIu1eBTQJPxykeGD07IC+PVln4usqCE94s2FPjS9IYatWcFvs8I25SZnuUTfa/w2dHKgM949ZvyXYm8JT06k4mfrKOA3TvOh7eEsVJ/4Hgkt59v1c+uvjvKgfiHwVel6dVjjxAsC5i7lvy7U05MH+H80mx1KIPHDGyqtfGL0i7vZ3dvDWKvTxFToK2hmeQev9m2/mSUSuql5IMOmp+aikd0S6GJ6QLsmt8+JzqEJ/S4w7es1NZ/fMi5r3F8/nU8Y8O30pJzu0GT1UYhNtnAl4NsDfbWY9yf6yS7UOhubmUg85n+J2pKUZRfaGrxe6Yq/+00pWhL+FBWXktP7XlfnGgXslbPs/BzU5Px8XEkyubIuAIDe2zntUi++xBKP9DB49p+kFM8poYHl359nDNkFpS5jQVXicQWWqp1OjClUj1fQB57kvag1EtRU16IPmm++nkEgwXgbzqBhqKycmk7z5GfxGnP/yfkoVgdNap/+8op859+QHbUmeVPTR0Wj4j80oPPLefQVDLv51wW43vp5wlY7X5VjhR6K2iKFP3EAlXxKXQeqLmNI0fsXsceRU0/508SkJ9Ku3ghP/XjagcNvtqswJIJIf/5kX5dsLOQlUQa8pDfTuKKeRJYlEdv+NrlOSHWJkpB/lC48sDcdSmTMg2+Y38O3C/IWLCl/HhSFiPP+Zt1z8JH5Dn7XUAz7rx7s4NipOSeruhhtwK+Esn9+sZ1v7DpMIpatjTrIzmj5KL6h7dwUkmX3uQsdGg8GYyRPw/dhdwygiZDydDZwcL1ovcOn588ZY/xg1WDBRtwidXe/30Z8+/U1GT6q/l+y/G/Rin+Sk3NfvNY+sgpjnQonlfOjyNFZ1tVqmmhQFM/XzCEfJVROKyQcTMTffLdv37QmVoC9/xiZv5cDBhxs1G991uH7xQzi3bKJua223onVZCyDbnjZyl4yRsZexl1NzocOFjxi5JijZqhLxf1mXunEqyz2wCltm6GDH47wJc2MXw0Gs0upTceos8eG/hM2FUmd8tBeVKT1SCkw/50Lr32BLZ7ruAjkf66c0h2y9h+E/fPr5wa5zeBL23mnUeu+EKf18+Rx9LkwSlZlf9YE5wk2YNcvcTv3/TjiLE6aCiYfOFDby+eMWsJVs5PG7Dr2YiRH8UPfEa8Q5MLFxpebvwTRdb1qnorCWynb7SM7OU7ETw2Bzuvj/GDgtm9Kb1gi+vd9lszcMmHj/B71zLB7xcXpi16mEjQvKk4LqX2CXl00/uspD1wvdf9hj/TvZri+j5eRE0B9rx9G5EpY7/uXylw4b4kxuzn1gB5vAB7a/1izW6rVOS+F2DTzpr++3vGfqemZuKv2G/1j4n0wvyv1dTvnu8XODmlAWrAB4XgHghgLX3enUvnVWkz1QyRFw7uvC69T4h8Yybah2xJ/woefaCJte0go1/lC3zhE5msUN472tarqHT8TZWqc0Rv9FmtLIOqbmXWSdYVbNSzYumhT4a2llKYC2fVKxtoqGtoT6u5hPz0CtGn6zf6frJ1L9zrJPjgs32AhfbJTnBWShmpKnXwrZPdbzQ9Qc3FcXcm59XcVS6K2wVTJn4GkVK/zn6oI0jdY5f4adlvlrVHD9jF/c9J77PmDOxrqsqdsvcZbCiPI2jgDVY6HPoxk/NGkdkkAUsm5w98Vu/nhaRujAD5XjRC8IwTnYWqhR71WXZCcFaQZ55JkRL/DhMeRHfkofJh3Mgrc2hWmcG3b1PUvC3LleB5cf+M+SslRHKIHsbEiJiXPRz0kGHFPWEAnzW0IiPHACv6t6ngqZeP9sT17J+3+ZuxyO6VVlF2NvD5fY2eoOSFR/yxBnvPxzp82+jzHkuuQqDep/8+l/43akoSRr8a9/vnCAX+8z9JU22AmjsYu07w/DvuwczxS5p/2jO3G1WaqZVdp+QNhJp7UQI229fI2BDRF3nokCIfWMgTceuDNVxZ1hnvTgbNi2XE7eu4itTh6KHB59yS87xf7apPCmRobkEz4vw2Y3aFz/tv56wGqQy2+6GpRWIig59N9OlDJh3JHX4uKjcG0EAaDjhFtbsrf2pKbAc+pZZ35r4uo+YeZl3QYThEXlBCZcbOBx81PZ/XqjfQWvjcwXDAXj7Y6aqjxhqrc8gb1fDZ59UwmfGWbhSJq4sQlCXyo2T1zxp2Tsv9bWO8WTPE8ZAxg4aWy36clGkhJUoGn7O2E8ZmX7Ces1z2i9yPMOL9bXkgr7ES7ivrVmRTzb9SPv2AZZ9X+FZw7o//w6uS5wny16swYnJVqy6DzRDHp2YGke09K+43YgT2rT64H+8W9+M2UUndVxZY+iz0c2qHzZ0dtbikZDyvBW8+RU8YfMC2jjOrVN/FCbOqss7k5Qa45Pra/ftOVr9TU6Lyq3npqvrPwXT2V2pq/ps1dRCVFDXZz2sYzNE3bcU5k7qozqodqpqsWnPUfLTTwfulCTZbHbMXOUrzVblAh9nP/WDCG4H/d2vcs6vk6bTQhqFA6lr01FHWMYqDeakGlCHvOKsCGTrI+qWkPvpk8y0SCtpnIfj3EdhOEJhJ6mjXZ3AGX0qzT06Hl31RA19H324lw6Uo9HcCOWNkQN3VkIeW/d6zzk6Gz0XFiYLrE3lh3fvK2vBR09O8wvf/2Kn+MCDKmxFqbrNvkTdwwhRYHfKVHSI/0cm5Em9c/P7+PTKsyZUSvtdvFPEWlTvzdWgmy8OmDAJJIba/xgH5t3fPqjNjxtzhEjU/O3U8aDPkmec0S8jju1jw9kH0ZuO66yjjKc5//dBlppRLj1LRqjh/WkrKrucl8uH5gB5wF9CjxMHSJicykUcHAXw7KQvcD5qCFXchN9Xzor5TdH0g//3YP8a5PODTHJr0KxFcUH+c/q2BXSkE937Tym7dj0n5E3DJcHn796Wfv1NT0vRXc5PY3+T51OI35ynNxz0KViNkcP7FPXgOlRPpxbIQbPHj39VhP3cnPVa1+nOPpUSWkAcE5yP4MkETwslCzaRan5k7fcFOlr6mxXMackeXRF39DJYqORf/LHgXSb8ze2E0FLn9M1h1hntKzOnnBn0L5JMCGvIvskGacwabBV5LzJ5YGUXvABqQbBl9n0MDzlbfqXYhlaRezx/4VryGJn9stfaVM/jaZn3jfhsr0ET9SYiPrar8udVa4kro+xwE5LeujLx1K2zK1zl8tvGNfgKh1VK+MqBh1kADwV05k7+Z93OFqrhluyZGvtQVsGJ07Ez2EGOfeJfDd3wphq+1WYoe9OrHNG74Pms7iCkGknJv94LPP6Sspdie9+cvwbdYhTyXsk+lBnk/d+tu9mMK5wl6QGNAA99XZlNMZ+TRs4aes1o4CR3kDKx4aARTlR3tRuExQj5V3aZlo1VcUPqMoUlVBBcwQg+KrRHYezFsF+yuGSc6OGIn8Is6/RPnpUvjX61JFIW/yfOpxW/2KVrBJ5zvpxW4ecM99p+PI5nRohCcO0l3tX6jJvIbeD9IvZ49NOlONNt+wOfG9M30F1JDcjuB34tI/n9pSvArXR3k8YoO+y/yDltEdyafpQtl2wAZWpR3LTND9OWcxgVq7gMf+qmpWYeMLjNoIJoZKWqwggaGNnxwpmpEDmk71R2o8EJBK1xKHF4gX/SvMhhGCnztMbgKyF/wFc/oNWt7yBMTDyw1GBR7cudezf35IULeECTU7JpDw5MfWzBMe82TUgv+54Dj3drQVLQegVXbpp+TuuyQLxci8lZygQ+9bsh3wcKBz7lvaPgzhy9mrxGu544bC3YUFfjOuI1Vr3X6+Xaf/pmxe+5Z9iG/maQ5LljyAh/xBvC9W/bwyc3kfmeXMY4vHSgWJUcZmpis0XOE8xI9bjzudynlQv96Ou1K3rrr14cdm4qNxMeJ/OEYmnv1PWHuLh1KbbMs/buG+2N8+p1nBv36sO3g9ifO95Pk0S/mpYvi32T91O/W1GVjgd+bB2qAz3CPQyqOuMVpwd14LrVqvbdC8jZpVXrrDH3yMbduxAPrLQTG8dAyPbQiOuxQ88E42szY3uvXyD/GgUCGBk11qrQinz7nMhhdwI6jU1ZTxCfQVP9icZZURkiRJxaql4/gQ+/zWydj0Wu0I2joUWhgqeqA/JAHLWPiRYEGroNt6ZpL9OnNLHbAcsui5Mc9ao5u8JHAqa+lt99BU/OZE1FkcrDTpARLHZx4T97tWKv8UIxnzDlY+Hmt9zXeIn8M1eJC/rWAhvMfGrhJJyIzQM1Ou/jEpFOM/OfZ0NCi6hiL9sh3zuLZs6qIvPVjS1BaPVseuE95xjaRElL2uEQlNxc4f8PA+QdrH767HkGzUjRAntsnqHkL6mexBZY9TPoxBe+J4xM036LQn5fIYyby5HP6CKmfe6j2LxBbqO6rX6+Vdf065mtzYp49OELTJnrgMm/Rw7YxUSyvSu5pG9yfq1bn5Lbjrn8Z2eFPnO8nKfIvnk+J0r+mpY/+Sk0tfzP7rTZ+Py/BbkteHHGPY9fPaekdClTKsa5UkyODH7oleH+ZI4+MI60jz2XvMli6u4pNawcZfdE/XxndGvmnpta7USDYI4ktVK9zluR0xzP3zWGEmvSsig5r+EBwd3cnFowU5JHV9iT43gK+VAbtmrbqqwaLbXXGnh9kfFtxkR9c3vdZr9tTPBxvuZPOhd4H4VvRDj7HtRVqjnQ/RSav+2cD/VqK+oCe4G/ATkH8ihj7sodF9s1FH48PY5ndXMsiPkGNB+IR7LtcLWuyPwZ8zNpFFbs++jGJuQW2OybIO9ND148hfC+ll1f9PHFb42Dfa7+OVlWQl1ID15NrLfeisyyz61UKyDv4Uf98CucvW5+K0oMDTb1FsOBh1xElTVCW/LwHS0bPjFP/rl9o+IvrmfGPSc7jWaq+GLYmc+5FAN/u10VP5+eZOpplDaWSgHyWPxrksWO/0aG6qpCnei4IOscm794izwpPfN/m26/79aJO5Wx/+PeN9X6npia/eLudLI7+Lpr6zT51G/d9dKW0yLwj3GOeIGOzMixUGuzr03/ZutoT55HHtBZ5g4bVWw3GE/Q5T14GFKUZ8pbUjkW2YNUKCP8NVEfx+EytDsaC6JmdVU9Q+q2l+/lq6bhETflLfL7Zdj6F59ep9Jb9lNTLpNJoiSjPvVvPKp8PMn4SLCqBF58GfV/sWUgXt5zGe87U7wv5yD/eC5X7R/jc6eocKK3FK45P7SpG1gM1WPV7vjYnfN/jskSNynv4rvdsROaE+DmfIF95QRPh+F8ZNF8Q8sjQhgaSu5T3Pg1fki9dxNJnERE/1tAQzn3GlAXYjVshWHV0gobP934ccF/188JzsDQN/X5ckodCcPVlaLIrSvLCDL+vfsO3TrJhU/Ik1LxjdTobpB+X0vMOPYAWocxGu8eOQu1+hu9s4bOAh4Ds5xi+tqPVTM0y+Gp0CZDPvpMmYguu9XnvjR74GuD7Z3ZnE9e1s+Bfj/3zqxJ5L5kr4JLr/vAnzqGVZsIvnk+Jo/8ymP5Xamr1m31q02si2N+RcY81+nI+/hxobUonwf7mWoq80m8n3jmlwCUTeWd5qhui5eQl+JtqGrHnFvwfyDH6fvcO3yyn04r227cv2I6nyup4UMwpGn4LwQ/l/sWrr+xM3L3B104+7imPfY+yQ3Uq/ckOPuJPToyY/oRG5xtoaCLEMUXTsH9+84SvNKFhUnK5GYI9nX5n6uer2ZQOrifBm9SRztKLlVAgmf06WqVfq3HF8SeDRcn5RsT3OZN4R/5zjD5/mm7ebDuTdsQvLxxPQu2bibF/prBo8fvEBj3AtPyMYnXar7PNDY9Nbh/4dt7PaR3s4UN7rXYoKg61wO/nuGIDeYCaH92b0l+l+D7ZdXziGzXsp922EQvv8ZkoXOD3dVpbMUf/7MmfZqXqrUTkude9c9BjrmXvMxuRXU1jC044n0t/FuD62Fntgf1isNz1dn73zzqQT8HSMHg+jphwsPoxJxH3a6P28yMd5MfAOYC9zQHONx73PaeFcfm7+fRPnEM7En6xm6osjv8maxJ/975JZgef8C6vpuT3FfpaWz4OZA2FU2mfMz9Sh83AIy9Zg01SGxm/fmkXcvngVXLd2HlMXH/A/+kDfb99NHf2EWlBiwqacocqF1W1Wc4pP4+LEr7U9u8xK06UuDPkmclzR8xOwU4Jm5y4fzfhI8sRNKVVGnzpaIFV5mIcUSpoVRkcRdSYKSm7n5pyv4ArtVGlPSXyHppszvC5d2cgQNgzZPD9Eb7SMZxfprxQs5cF8gSFqNFs0e/TFI1D5Jm82FLQZmC9b9uPSTzAaK75xvkUB/QAVkNTedSPQxZhR8x4GGA5VQUrVpYuslH7QV7ZUz9fr1NO7D2JcT3XvOF87yHPHCoH108oQu4dM7BzIXcFYLX3dXPcpnB1bU+OeT0LXjqF76FiidJcR35678b987DaoOjcnbkXfPX+Ga7EKV3PwILJYfVWp18D+ezVvxdul4w9Fk6LhHh4LQU/S+UTm4qxRXHwOXN+NZs38rCUUHpH3uPd7fAnzvcbifIvnk+J8r+mJv2lc2jV3+1TGXzCv04a7pX9PZ7t6oR2hn3iZJu+p3bqA3w/vkFTTw72EF64h9mVXqq/fexMNpLB/5So4P9A29yZ2ZpzUpu7z+1ryd+qPX8PKT5kBRrrVvZYpcYn9Mk32OrrTU2mTcFOudOcVD+9w0f0Z7SibVUhD0hNKDKB4At86uH7VQ62LMp6S+7jCp/aKl9ZNSMDLNhVJx6s8wia3CHPZMah49771XlsczTgg9ITNav1+en6goYyfV0KXvAJWyY4zpbipkONt53cMqufo5qRXXHP9sG6Ut2/y7DaXpBnYsNkbjaARr1NXQaXkXxn+Wxp4/x7TYZ1v4fNG6x3CFcN96U0atlm63DKr/NA8OWqJVZ12YkcneCDEoMPjueaRd6p7ueBLPUZq58xWDDc4HI1GnpUuyyM3td6TSi4PvW4cKHRE3pEErt3lU5dRe7xAvbUrhtiR1dJyL/EuF9+hO8vrpIJNkae9W7x+M4s3u+IHFEL1nwd/v1dhr9TU9LkF8+nRGX0rz//kzQVHzOP7OWsX2/DwPvGwYrI/D5Oqq0eJFKNSMM9TPvN9Y8vHXlnb5WUfLQn2Ci+6expdC6Fq2OlBmyNGh2G4wGttZuv2qHbzxvfVDPiRVrwoL3oxB5e/8aq/AkfEPSdztbbgUM0so79HjIbmY2HtKT9okQe8B9gybXmIA8dXHy/HIJdpl1s0IGdjdK1mpWoNlPFpGj0Pal8z6Cp7Q15JnZ5p3o7Cb7yPMIHfftyFrgYQ6NjCwXtKLv+DVnzccvGG/hAQGP44qIBixmydaToADbkyFPErjFYyfP6MYXkoujskMOXvWuBntDsoKn2/bEps/tdwkMzjlhl4+9527+ha5+CvW7pw6U4fQYlf70jk00OnyO+b1eV/Ojo/fOmfgzCX0Iz9SpCfir6d4xsntDM1cb1VMKBjuuVF8hTE/SEnak4xPtnE/5Edlu18/t1xKT3vjnd9K9phmaCfA1NrnbggoWBPJY14lkN9G7TsjlTIjq44JLgGdz+xDm0o9HsV8+nJv9c6SH/L7f9/O+qqXmGvuceFv1b2jZyxJaFFtFK2J+401x9XV0Y/Vi1vitV/hHAZpOFVJL7vj9L726iz4lD/D0NtuD303lTseV7PiTr0HqC/T6DsOpzNKXwEReq/z6CHQPPySmIlmC58Xu6YJHmO5QMjWPpmR0ydLDX5z/fq8MdG75n+H1eS2P4yvqJPjv2ax35pDBKR2NgH9V+mETjE3zuaI9nLJwhH3K/RAYPys5kuYSe4G/gA355AUvRTNtQ6j/RIxxvXDG1kaAx7w5f3Ev6iZmjLid+DHE+nwM0kCb967IksJ036vfXe+yWYNVJVQm+sISvjV/KnvKRBN+JfMVj6dfiFJROv1Y/wffph36+HlkB9/UxfP4TFDl8FD7I50f4dr1AnnNN1Ly/t1uRuUdjT+Rp8NUEiZUpV2VDvp4hj3YslNky6YiC4wi+NhmdK3XIH2cKChPs6a5DkyWWEpKzvoMNvwVYc2/B1w/mtRC4WYUVm6zrkLJoB9aPjts/cQ7tSJZ+9Xxq8vfYh3bOfvc63ycydpCcL6W/MXGP8wr3xNxfj4LrxT5Tn88HUW6GZ8EP3uGMbVPkjeTtPrl/Fq8z5uc1kT88gjWOx/DExuFrRrvLxeOu5giVmnamQn5in1CjVaSDTfp9V2cHsJV6SWbs7Q7weXY6loG83PyhKeO6Qh54XOEj513/AlttUfbrfNFnh2t/Q4coNTid3PNdlT/xjrxQgs/tjshfDzsLKP9M2jIYfWKd6WucX8LEM/dXZ+Snig82lC0X6BGeOT71+9SiZgcOavzGkD+UZ/+2idsY51N1OF77/onBjpsa+ehuLNhoJ7nEc+QtLk2gmWFRW3S4JdDUJovhw5nmULqJcD0/Ez1ljyE04KlpoAbvJb6vuSCfpT6ujL8OZWJW0L+SLl9AM20gv5m7KJB/FrszWNvD8aWhtKZMnBalLztg34mp2GRf5LP6U1OS5hQUKUH/LMPa6Oy97F96Y39LNZj1e5OF6HfEnQXybCc0ON6oH8e1+5f0iOtE/hM1pYx/sR+FOP17jFEsfvc+tE0FnwiTx4X7moV7bC+6gDav9ig4eist1M0XmrF99Hk+V9AnA2dZUPgMnmog9q8YMXzgOdd91ODmPU6Rt24zMj6Vpzqbojyp9x2TyTtaJ8G79S8y0vt9fOJ017+NdT2R2b1+2OSeHkfuzU34SLaGz81HE2jIT5t+njnYjQK01eD5Qp+9SfWaDiOuCz81dfjxWsTFFJqcN9Ck8OzfkAJN8cAZw1fu0hI9YSmcVb78QpMX6bMmeBt6BCsb1PwKPpB91/DFul9LkmjQVKpf4GNB/zxrEIOFnUGIvEWDdsYy24KvXw69zwyRP8/bDOxZ9Xt2XtE/2G1ROOSn8gUavYDt8hBxyJ9OfYEfVLDzfF8fKF7b6Bm7HD74DgyDci+Ajww8/c6mtm9SfvugB+y/OL7vy8H5nrcFjqdp3uyddHtKpiXOZ6uBiJXSOlH4XYJFR9eGsYNbBJReh7hf1hDfnycKWHkyAnur/ubEtrLmU+jNwfoJS/7EeemjifIr9pv9PcYoFuJvZr9zi5o7BPYFbNfhHszvqEnVuxxLeyB7M1QaMnOgEHjfGaJmxfvgSPmpeAhB7k9EJgX9HM/KAb9b2zBle95MSctLLtiZA00ddHFEydw9lX69lhn7jCXkE1ajppw9Pj+SwE5Rdj4iD23hI+JjOqC536GmJxX6ahqDTUmRwDLcBgtpt0xD37d1wZ4Vq1a9RP3E7a8DTd5G0OTiheP3XSQN//yIF6ywChxffoMPFFrTQiOaRmHdnMvAfm8idtO6NdhRQl4LHq3H9GyQgK1y+NiqQD4T+nkkybhfJyu9dPQAgma81b5CXhORV2ZbDez2yCoeDFtDZ/t8YFNyH1/UYFnK/d4AtU1+o/jcd/ftgl3G2YHIOaNnbC5gQbkoDMqqCXzoUkQtq57WlpI0gg+t72HELseHRsFr2c/dysG+70dmkcPmyFeT7zdVeYf7Ea5V5MHpYLxg86/kg9VNnJ9xkE32mTsGRWoFTZYu7k8x9T0Ko/6dkItV8ifOSx9NZ79iv/m/ls7L/5N8athqNsVHtZ/3LYJNfmiKDdmRu59NNVMnE2vfv8DwzL3pGuyRnvt1v5P6wfla3qKvTj57SmkA1gh5E7Fuc5yQ+T7hDu6ojNSEWonyCv/DK0lfMPvU709ehGXpJfvrmwl6Z5EdHnPBjzOw3lB5TYkFOjJ61NeANM/AWo2IGo9n+PncdYzSraWX7iH9ntTn1NIpn+ZH9OEJNOl+pH4cMmkET75FM6YmxZ688Rk+YAvo0+FGYf18PvSIw2zssWQy0Ci6Ia8FnRV57OTGCTm39Rk1O9jM2LnfvyJvLNRsKcoio6cPzbj98zpf6ee5u9mOqH8BY7C+dYyZK/QgZ9DUgh8Z0NThUuP3H1tf9b5rfF/2tRIY/7ws/eAGH9w7BvJc94KPzNt+zxmv21IUh4XgPYcbj83DB8O/bws1GJ3hs9LdMiktFbDcdv6N1HXt5xTnFvKgvYWm9p/aQw8o4HMzQ9fZ2jI25M62+Pynw/1J/AEnj/fP26rZ9k+cQzsWxF+N+y3+HmMU/2Va+m/aM3MNloi2fl36XwH3eJkjY6+b85FT179i2lfA98H0DNaYcviAOYpzShvrwYOlhHuiKQOLXCVBpt4dUAP18TAhts25SsUCmnLCVKDs8TypXA2Rx55qP89dOsHX5jo0OZ/j+0PpkZdeo4D1GkeY0Xa8gUbLFj5iSZlDrrX7kec2/TNcRUV+MvTSGd/cVL0ZPbuZ96Pqm/vNndXMcSkpuqb0dnW/F/RpsAfrGKhBO0E++ZwcRofp8cyDRRsS+xyg0eh46TUe6sTKk4T8NAbrBmW5kRk3LZ/cV1aV3uEbvdnS6scQzmBdr3jh3/P1Y0vBaA/fjT1lwV6EHhM6lxp5aweWVrfIW3449gQu9mP53moZUzyK0TOcFa53HuL4PfYpVK4dkedWHnwrrR443tVgTIzdOhW++QQ7D6bjij3zYkcZSdDg9XSO1GGrZBR9+7H/XAEIVB00w334XHDq50dOtCXy5+J4EvzzHNczHCIPHtTqwoNpMPkT93Yei6Nf7JkpLv4e66d+u6YOjWMRvy3r0vP7tQDWbuCS7iyOKsWXSlTf8sekAx+CnZ4SarYdDXAP2+YucH2RVEy/dSZ8ZwR+Z21DTFFRSes2g6YmtkBqdKIv5VvxiLzQNjIbNz7yycNATXnGpGW33NiRl3Y5D75P1Pwqe01oyeZngTspNLpjyGuBssT3FxL6rHzoVuTVa5071wTsU9rWBj6o5YK3PvZj48EDbPZYIoNfP5HICgZWSj4LsNM+gc+xZ72iVEWPQMjZmMwVCkbJ0oTGS7c1WZF9QoquEmoynoJ19+N+3PFYge3qqXxna2G5J39uQFNgF2IS/xhkI/6VPsnIW6/q0c+detTcrz79fnsn9Ay+C7ySr4VGZIPTJ6JMsNAzogl6zGU0WFNk1Kh546WnbB3EOnGxZ7V2iev52RY4X3OAJrSYhugJOjScH/JC9RPzTGqwQ/4js+73tj4EIlsqH7Dycw9fDi9gV2mtgG29Gp8fuw3YNgW7crkF67fN9U+clz6WlF+NUSzn/1o8/z8pT1U7ZGyb5TXnU6tfq8HRxxbBLC/t/Yi91cjqdhTp06IMPjo0pZpWSnYu3BHhaXti9iI2yXNLsGHBNujb482YVk7qIu8cS1Nd+OaH3Dc/Cv7wgZq6hUVIoTGF77TX5MT4UUEe+fBM4K2MTK4Vtwmp/HIuffeBPu2twVrpJjqXnmqgzy5PxT805SpgH8nN1uSn75zzTILPrRoLcWXyQQbXp/CVfYTzyx4vsI/VjSMWrbMVxU0GtpruxibbaB+V/OUSbLn/MS6ZPAKwmgZNbT6bNxteDI/s2KtULg/altmCBN8Zqch3OkGD2Xipk322e00WsozYjx7jao9a9ap+/RMXCpNC5nvcIwXflzzrgMKkhQ++dmBB27TAnrsVNCVWesSqqbOh8FsW/fOx0GTGF+fLL+kJeWiLnhPsNYMCqYJvXXEm6uxeHMhOGxxfsxy9mSEv4et2Ck1NhTHYdytp5JbeqfQWB1xPNXeAqu+4FjxtP/kT56WPR9NfzU1a/Z53O/7tNBUmyx3xpF8HK66bGbt9age5Z5KX7krz3mqngTViVy+4//XB8/XcTylZLe6qfyyvEZsu8fng+0KmNuaoget3OiKjid2Smjk31c1z8SJ/0B1L/yCDHY0LatblR/iQ8UxSVgp9frg9M7CnCbazB8cxGacMbDYbNyZrp86ecmQJlVcB+myx+izJXw02Ap3HX08dyQ5qcn7PVf58IS/Z/ZzUNI/650Oa/mbzfLCjg7ZGzaYqfK6I8HnniDzil/uNzs6T5YoOTj/PgtX93KbM8ImEB3xZUdBD3uOO95rv2W6pt+yzhmZstc978ltn7DqUNhTf7tDUY9O/O9LTcL2SFPnL8cFeYw15K5E4F7jaj2uqq+z/4e5tmlVlumXRH2RDQFFpilIqKsqAKj56fIqCioqK/vqbvGvfvc+JOBGzs2acde+zno4xFahi5MjMqhpVPoVWNy734NCCm80HHso9w282w1qwyrotiR86/xPNhyYbzUYzCpduYfj2Hv3j02hNcbYsSn+jzS0oZCchJ4tLSaxaiL2Lhsd3wxO046zTrl8XmEX6KrgX97r5K+cI3j9n0KafLP7FdelDVf5pbZLxb+xFpst/eyyde1vwwBcx4O/wjt0jtJYxU3LDflSiNgb8s6Fgbx0NsSpWFfuwWUJRmz6Q59djwXpfaBFeVsCU6SIGrvFQIT2N3dLtvQ3TuBzbF+W7/oHzLwUtM1fdejhrjTz9ugKTppmtiTdmZvA4AY9cz8im06eH611nHaY20FKpCd7w3l2ehaPRKbNVYGrjA1Pqa8HI1a/AZH8Mnqu1M/zhgS6S95G6Y4KbaAPeyQuJa0EgmL8+67g/Q46Qwytj/b4zoyiTwIuXJ7TSK14ISqcCmLuNVt3ZQTf4s/xeltw31YolAhj1OPwdzzXwuvaBX+HKBhjjXxXtG802ZN/lCjlki+uFftatJ3R56Ys5MBrKHwT9enPiPG2GMtvNZgza7IGY/75qtO99hBbMa/BKfR8y5t9HOnnSEZjaRMgJtrGDNgxH4K174lpGMtvFFC9kaE/xXlasyJFT8sjuxvkY3uf8cGbg6Sn8rNS/mmzX8X5gDaBLBN/84rr04Wjwk/Zj/8YeL38dU6slYoCmHmJgFOIdb4aOTfPsm0l/MPWN12ui4Rh5M7lDexyDZ0wiuD9Kbz4fE+ttZsiblg6tEamI0flekglR5Br2Denc6FVFQ66UHaD3DcSU87h1dbESYsq43QUr/IUJLcJSyRty+CfuADlLXxwl31oHJlP74IU0anB9VwHGLsZnSp4/XJU0DqH9Vj3FoDyYZ4ihCpi6jWc7Qsq+QDsawJT1iuD5Z15RetsCmLxY0ZSEWKE9XLnq7GAfZ5SWR2DctE2dLaGCKZjAz3iJAUz5j5tD9nReln4Yd3sje8gxIBLwTGEAM/rhuaRk5oPnZuOwYdoG9xNjqeK878AvzSbIGU4y49w/HeH3lO9REIEfDV+bIMfUi6dBwakoDHHv6r8Gdw854jqF/5FqPJ/fU6bQenSQ/OiK/rnzbEX+6YXvb9QTM07ciSgszW5v69myYHUa7SmOetCOeyuAn0xnuP4uO0giXCPnmeZiT3w5hzaV2f0X16UPx+pPYxTsHxmj+NvnJJZL6HO6zeHB9Tv0vu/Bgy/MR8YdbrDKcPtHk6L0Av2+kIbdnv5RRF7hPgx/+YlNJifIm/baR17fTZFX+/5DpkXPcySa5Vw3qk/4IE7lwRCpFUA7dmtKSTfAO/p1Qx2PrCjtT1Pu93J48vsoGJB5hn/jl13A2KwFpsLTA9fPxoiJbG/2/mDKvbknyxi4Z4Pi/TuFlgzht9gBmIIZvHBxGpoF05eI8UiVO+1zgvY57NM+/I0LLRhUF42FiqdT/L7ADybjK8Tf9ugSt8XR8KwVeHnbrh3ytHXJvddaTVmhdOsDDyd8v2dAK++uxwVxtwHP9RX4LblRTEqkGP0pd9rrPoVWy13blfj4Br/3dRVOYc9EzmiH14Yl5mhOvsTAI6UHf/Z57AxyxLLgvjHz4bfezpSSaNmt3eojJwy+wHBwMg8S3wy+ujFZjUKKJ92+VI40CFk73e3hdw3w8jeC1kwzXL/rFklk564/Bw5yjgVd4nuDzS+uSx9OJj/MTyn/yH4Ufx1TSghMpLtnZXj9B3hk4vb2tMubjLv6l6UGFfDiUfFFnpfMbp1EV5MXivtd8ifRnbF1tx4t67vI6+PZSmfj/hVougundIO9oRtySXfiUymXvMd7WLGRPQOmvD38yiyOLZYf1ivygjg1/FcfMT8/AlNrZ47rNUdcTyjwJ6kfHbkIUmiX1G20bsxhBdoq4SfOq2hONtUpYvwAv+V/MotirasRBO8U7DpAjNu+hZhdt/BP85vVo0TxwQOzvQ+t+1hPKZo+Or9Ggcq0wajjpRQ5BH4qZf3vgihW69LwlHMdsrmZmUTj3rGrz7rK7KN7C7I35ol7z55ZsUPzWZHbzrv+nAFTLEPO8PW9W/qHCfzeS1q7lI40+J3L+Vqzts7gl5IWPJTWqsmO37VBtrcoDC+YLVX2rsMepbFy4OK1D4htTsBw9vkeSj9ezZnh3o8BpVVXBzzaDQTbGecdOVMHz+9fg4bNmTeHnxrDz85b8F5/e7Tg9/yq5PPl+BcxpUrSD7Xzivxv7JeuK39Z+23T3opoQfDg5Rg88ng9LdLXl1T6g6kvLRDzbg0P/V5Dz3vHZwittL+X3tAf6+yq38Az8R55fbJE3nc3hy/Nt47D3TZzVaO8sZpCrZ9zsR0ipp6K5xLdI/DO18M7ne0Qk158SUrh71cWe2VcoaU57/wAX2rsnRw35G1UaDXrAB6MDGtM2bABptI5MJVZzxnRZQlMHtfwS8Wxqznkw7PEA8NMmX31EOPuBDEbroHJ00ueUBJvwAND6dKyzV7uE8lHaMvDGtrXvo2IkqkEP3N5g/c+1cLu9giFthsOQ8GCTTcuZ3Tr884mtJVPR0Ze4nW1FDH8VjjdAUPTbk5YfoD33yXuH6hPl/uTzu/lp8yh6BUiZxw20ILl46ZTrjaHkh8LkzH7eARvFXheUZl4PuMkNOIJgx998aHFogu0oR+sgJF7AO238EY+Oc97t+4+GFhsqUQW2a1dlH7Ux/WFiv6JqiEwaasDjZ3DJ3LUpQCP1uz+i7Ueqjz4oXZeUf6RMYrhX+ap/iRbUuTAL3jHSVAx83u2aGUf09JWHTk1Xhf8PbwYyJuzPWJ21O4CCkanu+G5vbXKzgdnSXz+gJYazZYyuy35h6YfF5hivZNqfL/qldzVJDe85xh5/3EAD+TjMTATLzaMvedn5F1VT7jXzxDzoCWZlsEMGJ2OEVPtA37E1eB/+OMY6CyeyCr5rF4Zjkon00j3PcSkO01K3+8j5vpXb0NONTyXfsvUkGkTPJ+7R572V6sVY2YSjsgbwI94Fbs07FtSj8Jnp12Hk2vLojE8fKhIyCFxN0d6Xp735PsraDvequCJ/m0JrVbh+x7D98vQMyiRTydDDDed1nzdFojxW7fvrjps2OWloP9azTU88EzKdKWr9X9O0L5RH/5U+kY6iaqF30wT+LlURDPyv27HQ/KyZpeTOSZePw4Gvx3gL4/rG3hs9Thw/+7OVMO69jzir+xUCrH0TebJ6y3FIbSucMZ4n73lGtfjS2DKE9CSsj3bgpe7ejcyx79Y66EqP507rwz+kXUUg7+MqWaPGMhMSAFeMej90d7Z0OaSpYabFUIYdOnGqus1tFN3mjZTRt3+E0t+k/jnOZJZIUGLCPoUkn9pls0fTK0Rh5Kz3IGnxtvmDExes1LsZt1aIwb7Fjo6MDLt3zSmeAoj/k1jyWsPiPnjDJiyti0wqud+w6avHrTW08f1z/OhztZ2OKTcK5eSIw7QPq3y0Yk2u4T7QXy1mBl4a8qOlzP3t10N5C3/LChdR+CBgcDvNz1L7c5ZLAxfWi8rdk/AW+5GAOPZEdo3uDrw8NajMMTWWAkWRosdxbkPbRdbNbFZ1ltQPhgcDfEdQLttJ90c8jGAFmRJnbJthRwROG3JRV8FT7AXeNg5bB1J8AIYzaSzTdl9ifYcI2Dqopyn4MHewfAjFf4sOaM9fDvD8zrJpWDhnI3Ifsp56b1V8PTFhNaNr2f409g4asbldRNkD4IT59veUmdVM9uQ2Et4ftuA1jbLGfrHWRzgXyfIeecW7zc8vLr5tt36F2s91MH4h/kpZcD+h6j+/4Sp8WvHiM630uB3D+/Yuuw2NGuiRCIPbsa4bxbQNtnyIHmKhphV1LNHwkAiFqE9ahkNHfx9PYDfQmqt2coFpvbQ7KVzSE+tcXOKilLHyDg/psOQ5f7IplTKEJPMBKa2T3jydDuISx6+ujWgDuTmPKzhd+QLYl7wkUlxpOHzIBqoTHnJMvnueSlRmc11wxsvphQsh8Bk8UIe59cPvu/2z4Z3IfBKukROyC868vTzDi25AHvA32VojzZdFuxTp2MKg26NamOCV5pu7D6v4oPE1SG0qG3Dn/BweeK+szEtRjau54tuT5neZFWxolXmlLjsWPr9hxkyZw0taO9b9OfQAqZeBr6feiOH86U0hDatoj0ldoKc8ZyAt29y1Sd7GANT3+lQY3V4A8au4C0hG8uUNVttSN7im3PvwQJgKtnNKFB4XvK7mGmG9l4LSrYnYGo3VDSWR84aWrlA+5z3tWDDcYT++Qxzyd844P29M1ujv21o02B8+8V16ar6f469/wVTw39kHcXfxtRSmUGfj9kJ7zgf4h3f0eebeZxITtFWwpjMeozyBTyxWEwQs9MPtIYdz26G2F3WDWP9hUH8/C24t8ovFYsHxpsMeBrubrSutvsVnkj0D6nknY6IqZXfzR8N/W4ccQKeg9ZCnt/OYy7GT/ixYD390CI9FJw/FoOCRUJZkZiX8D+uOZDZJq0kPG+05PR+nnRj/WrhhyIDmOxr4LlTtOvGPLp15KtC7Q4OAebFNESM3m/I04KlSrdOFe3hoR+yZGyNyFGn0GL/qVN+R90eMum98zfJCn6PoIVDcYa2u3vdfvDTM3iVdfVg5hS8buygPd3cAc+t4xrauB6hPwaHk+QHhL+73gfft28OF69eQOx0d3ZE0gE5wp7Anx5eugatmYGHHCdQGZ1Zn4J9L5d4Mr8IZpvqgHJ5mhuiv0XOefaPOoW3HBgbn46qMWDdmuGHgufbxguVrccLk/zrCzkhfQKzlxswG127dSZ7a9Cws3BMEoVWlmI2H/0mpkbKT9rvH9mPQh/85TGKaLU2SDQxPO7+Am2ifUZrYhMvKZ1eLluGP3MM8u8HeOSF2c0XGd38iqfWkjido5rl9DEo3C/hT+QMeVW7A1MLaQNMDdI5MLWnI+XrJC3F8bEitsyiHXl1hJi6K1HLeu/FnNx1HkndyVIaW5qTliyl8zup4gs21OCHsusaGAtaaMt4bn7/C1NbDXmaD0WPUusNTN4zaKP17LnqzjirJJEXwMBrBB50hyvwwF1Fni5cSyZPpJ3nDwfEdmE1xPctYMRwwTvv5XlLQTbG3/c7YHTAjluieHGUxOoBKVfPIoNy/QReTmfg9dtNgVZbLYGpbWUSu6/BW+l70NVnpeAJbYL7Z/MVSfzooP3NBRzO90dos3aCHJPoNKH4cMm5/9kEMtu9VI2C2yMv/fV4abF62chEVi8rwf/g2XTSzc8p7wx+a/qRjXzVcyl53qA9y1SRmTYFr4eW1uUMDZjt79MexVIGP0tXv2KLeoEcVfS7cyX10S/Weqjj4U/ab/RvnD/118coXhPEgOM58AufD/xDX3oiMgI34fR9CdPgJWI+Gsrw0NXjypi13HFKqm1dcva9Fcw79qB9DA4MMH0ZMuU2edF0uSHDLben2rhGrCCxuaYG9xn8WOSNEFPyBLy2HYHnxDKbkcOjqPRKbdmyrB22wPQefucBdw/eeEK7tSpiMOgPwAu96g2P7i25HY/h0dsWMZj6m0jy83OgM5tuS2ixXsW5lKqM5flzTt6rD61kTgbQpiddItcz4flHg6XJxNkakB/PgRH3AAzYz24PmcgFBpVxN07mdvsqnbRj6Q0+ps6Gc1xP0AUYz3zw+qSZTSkqOHjOPIQWOzXdHqHTvKvTvVxTdrafwNTYp9ILU2jn/Wi0pfBbHSTf1YAxGjUjyuR+Jnm3bNgy9VJPiJc38NBtcTHZ0Kolsnv3zBBHFzw9+6ynnT/MwOsFMMWimUPZK+3qgFdeyzYSkOudvwfua918XXCwNPjDETB5HoP31Qa9Ks56aXjb8e0Xaz3UyfiHtUnKP7IfxV/nqVUUQZ/n2Ql6foB3/LazFW2Pu1hyXjkzDVPtzfCOa3jcQYuYtbyPS17Kay78a5Sy7/A5g/6vD5IQJTBA2fBJu93Klv5gatnTD5Rb59TwnsnQYmqy3lIqujGA9ot3ugyf0DLGIuKef/C7vY6lN60nz86/sYHF5nv4vXg0xPWVMfzPMLJe8DTu0rClBDw1G8AP5fsgKvn3DZ5LnfOCokV3Tkb4VXVoM/gP76Tlhn/xgckPrz7Evwn8hWMvGXsqFfzZ3gZGep8gZcaqqxHcyvj7YjwAxuNunYhtHEvxSa8aW69vMxKzTWHwHUfMjgEg8kMVPFeMTJN5T7THv57hv3I5CNnquJuT35wJ1+/8nuWtN0TfFuZzHKC/Lxr8UrSqs9ILlAA5ZhGOKNYGmcQPH19n9bv4kufV0M7XD7RbeJZ7lN0LfI76s8bY4PVRumrh50JFqVltzJYUJiYwde3m69Qzm1DUW2bcP0R+yu77xYJorkCb1uXoF2s9VDTsJ0z9G/tR6MO/jKnFGzFCq+/J4NEaPLJxjv8bpoxyBMw8oO+90xSYoq5WIEtGNfR77xZ26/d0yosKMXLwoVWss/Sk+Xppl7b9OFVG9m7zbmevRBJetx7wGCsbxKyOmPyu1tCOF6/bU/MVluLahx/b6cDUVHiddmEXxu71mlEwHxxKb3SEtrxYbQO/wZeGOzAd1Tjo+ojCrRvBr2wuKtNM+EMx6up2vwNgQO3GkqNkAkwtXL9gYRm2FBwZtJVULYDBiiQShzMwtVrBf1ztbE1+n4EnkNdrZm9n8CfPCbQd7XE9oaC96c2DX7EjxGw00KGtlK4W4zSvTWbk4JGssk7wc/1AsEbG/YNCpu7cD2jT1RiYDb8TaMuRsbLY16UBBXULHlrKXR2ysFSKVQk8tLEUjc3GKZ43WqYlF96yZtcmnVCuhdDSt/2xNaRufZ8I5SP3dFpUzCq9BaXtBTz8+cC/bbcqMHp1M8M7cPiz7TlbQKtOoU1j/TcxNZLln7TfRPvv//6vjlH8bUwd38irEa/gF2YpeMSfwr/MH+u4JLeRdaMRa/CIULpaimygssv9SNBG1bX0d8ebYEZym1Jw2UAbvkfI++vduyFzDEw57uZbGMqpziiIm8TwlnIAjDTI++5DgvbZ9qOCxSH1KVslYem1u0vBauvxpNlV62rhW09jR+UMv9cuDtAu8lKwgIWPPzzl3ofQPnZcD4kLigyuf6EdF+rMINovSskPLGDgGNyAAXGD/yiVS8iyQH+BWnbwL7f1WWXNvf2QY0rA+HMJ/3G2ohVlCyOThPQdpGzxAabCtXs0fHk6VJl5g59JoxEw36/AMytea5TFY2CSuv3dk8t5Sq5soT+ZAKayFPcPQsmWPMGhnVmsmOT6/sEQ3xq8dTqpCgXveyqJcW9YsfiBz7YMDIhT5cmsZ9ObMtNNDbQd2q3pI4d4zzY1/PXz2Bhm2u0ff3xDe843Cnj8CV5PvRo5o/xCa7ZVrZIwWlxfWl6I9fwbI99en0qhDW6/WOvRDVH8gCnt3zjX469janaKphRf+sjD3vZqsmWCPL/oL2LDjXeMGYjRKdnaE3pfHBCz42e3v3e0uUKrndfgNR2/zz5n5MXNBHm1/FwbYuXCLl0tBqa0MkyQl6NY8h4SeC5PdyZFNQOvoUtT9lIRk651CQ1+n4GHqvr9olX4QMzpAAhrR7M5hVcJeX3chxa8jLQb2YkNTC2XjmyoNfI8zx5h6V9ny4aVPfi7OErL0kvbq8zspvMf5rXzI2wgWLhvGgoX1NWWTM8y67+KlsSuW6O68eEnBzn8hnfn4An9MuhqLKGF7XlcSH4R4Hrvodnvxl+QQ6Z3xCyIcUw0GELLZkmts3XW8VYGregHBMyNH9380+ZrQwtGK51Fc7Q/2PFc4nmIHMMDS6JgUKXQ0s2wYNe8lcmhQ1r6i63SMieynuRWTiL5UX8QMr0FRtLDCp9vm09t6OTsyQnSoyHOjpIydXpk8L9VzsXICqAbmhQ8eLJS7pOH/hs9egb62+vWUtnRb2IK/37A1PTfOM9XV/8yprxuTWpud2PB7LFi7BH2GJl1PyodO61043Ot+xSeI3jcaAG/0y+7s2rS4mp4b31kMWXdrZ8TKfxWs4KWKqLyQdve3DaIx6fUkL4Uk9Pz49K76ledaf2OB84B9L4y687JmKYaie8nKL2z7Av2oOuTFuNlXnIYjJZt7SMwNermb+IltCVfp1ey3+uF5BzFpzUGDWLQ168hF0MLWu1uQav6904q9XVgQCsW3Xq+AfJ0UeH36036oDQx4S+EODfscdDe8EcZeCcqh8Tm027vrwl4gkNxmqz+9ODpgxkwtX0HLbstW3j+aQxM8W5uYRE0nf8R3binO4Q2vKga5c392M0tQNvV8w5T849tiHk+0Jjtzrr2r8GTmgHeKj/1l6LLBtp4ZAYFq8JKIu9mgYcA+5rNR2ZDvLdPuFidwNNwSwPKNHzm0fhYGWa3d3McdPtSbfhZsM/HM6AVC/Cs2axMFq5JwfPV8LO3ysf9yDEI6RFaXzi3X6yfGg1/qklU9P8pSfy/Wuuh/uVxv8AieNj6dey0GfJomSsGsZ0WcVt6cNXQnRCYkeWs22cVer4vZXtKJ/2L5NXSjTFPbzTyODx9lydlFq2TO63us73kTMduaEy4GcGvuTEX2mepskVzRsx6ITB4l9aC8UYeIebzoBTChjZ5yWVDe0kBprbDM/wW78EPRSXy+uGJmDi99cv/iqnzrJKJL76BJLRiWbBpC9PuvNKyWwd/bdmOAfOx5qWllz+gTZ3SvJP9KoGxx1Op2HZTPSnmSeffMuR1v3QWiEkXPHHfnMG7296CokddlF7vNGyY/C0m5A89PL93Rg4abUMVef/YjamkgcrGo2ZMfu97NPiwi+lDHzkrGxz2ktiPlzID0aL9R8Q8f3FgbF3rLfn5JQFvB9cUvCQ+lLJxInnBBVoukfUHVLiVGGIS+cTqr6ZQPqkT4w9PzTcLi1L9VpQ+XKTFVufdnKJBgpxxfXRzxDtTpmTBk5Jbtq+zOXV10pHU1QE7t1+snxqNfqpJVPR/ZIzib/NUvkQM2M9JVxtgg0f009MgPe79v5hyZ9qEyMlSib/vXX2OfN5R6LoXzuUZMNUqbEzutoGnv3uLlkk9fiN4m73k+qOvMOaNHlDu7SLJWz2gHV/abkEkX/LOr3TnAo5TlZx0FBgi9C/Qng14jkG7GHweeBU7im5M4NXi+ry96My/NxW00mpR/sGUc1c/lHz24Dl14sMvDeDVbV0AU3pxbdizNYH5t5EavJfj9+WwrYmOKrSQF3gFM4yOB97dONnxPjRZ9HkyykdH8IR+OrdMNBk+07TgXqJea/bZMZXs0yUvvYkOTBmPdkDh8XXoDg1YyezxqlQKq6hbe9SNSUz3uH/+eu1LsflAmyrOYkGxy8GDw94FWvIl4O+e3ZFT8W0VMrLYm5JpmMCv3c8pcph8Izcdgecj2TcZnQqJfPfZnbmdOLWR7J9bSugBP2csFhaz69mMUnWI629HyJEDS4ZSWDq4vrmHP33Inxm0qg9tethFv1g/NRr/VJOozP6Rdel/G1NqT1eJn7Oi5EUOHtnsb3Oa7oehRO/EUI3QBuacfAC9v0mWIdsZa+TFYtCdd/tQkcfvBWJovoTfqrVF/Yen/oMpam7A1Ojb+pTp96gUzwtiar5SGGW7Ww6tOYUf02N1AEwtfMnn6wFjSoPfTxsJwme9hz+oPWWKGNsBY1kfPDj4UEmBxhYlnedOY6ysuqWIP4PSl8bwS9eLM6VwknR1uGgw41MTvHJ1kfcnO/i9dlFcSYgOM1tNCdlm2j7If8MPemkfWszN1sjjrZPg/stzxTZO1p0F8oZfUvfdmQWndkhubuXwZ9ZQZ9fCVCjwE2hB9wFtODTTIbSlCl5zDGCKj9iE7Et/D20qBg0bLqGt7fkEPBjcLg2jrfokb17HeF71Ktj3JL/ITpeJ4Rn9hWDuWK4pylYx9/ePC2PLlr7kkhcbYhRB+530z5YouuL5ZlePMbOPHBQp4Fl+KfB8s1vzoXivxZKYfBYy2ygznUQ2hDbdRtDuv4epyU81icr8H1lH8bcx9arCIUUjteDiIvstG9+9Ga0KNTLccCS1xrESKomXgzzfZl3Mmh7yYmWdJf+xU1XWtNqQssMhK8VRAq9sRtuaNk1vz903otOY8caD1vEiw+/BirPCGBmUbCxgcH0dmUxtBfT+q/W5KI7wY1R3J9LQLDM8fwB/sFrDz3GpgT+Yup7MlgP1SOFmtuB2/f5URqNqL4qNIXjOiqGNzLrokygnp9IftQF4btqtQT0e4UeiI2Lqw9gZvKkCMwUtiG3n1o2cQwhtuTOhlZr5Yg5eaaG1nAvur53wvLm0LAz/yofQiocKvJQD8/5qM1DZI2/BGwZ4jj8Wq5YFY7QHtNHNd9mI6dNRH1MSaXuDDwy0/+l/0P4vAdPnCJ/1wmooueTgHUm5EtOmXV20KGM8/+1MLJw1V4pUYMhnc/Bsj1rkkEWDHHVbOYVhHpUNRfMZtGfeE92687UO/5Wlhlh7F41F+wrfX41jyR+20BHTXTQlCowj97/J6Bfrp0bajzWJxr9xTqI++st+ipuNQu44hcc+j/2aLU28k9moDfkfTPWn+pASa4I8fz3A40+dz4Zc+XnGO/VqaBe3HlCQbzLDF/tFwfZH+0bLLobgglwywlfBKTW/oeTHJbRjPuvqg4wPeCi/QTs+Q1WifGn5hq+FnspGenAn/dzC/wSxR0yuih6lixv8XKh4DTOu4YGoGC8MOz04lXE9Iq87+skv/aIby78koUbOuTxxf1kEXS0Fnj8Kp/AfqvBaVvtNSfmtnxj8ksN/sFqvydkZ4E3fAAYuL+RxL6a45MAUY+9qNIenXx4k8cmuBdu1ugRa2OB58iF4V1tYX/LU/sHgyw20pqqZEjn96UHyPdVX2eSpqeRZyU4Sx3KZMn8DHeCuKmB6scTnx6S+kz8ywTvmd2ix/CLwGdTS1VEvTHaKqjPxSwkMGbuzylZJ8SLPEBH3R94nNWxptO72k8f9HhpTmTLLppQvrvBPeQVt2b+KNzmGEnNuzhX03+E2JX/Vh99Lq+gX66fG8o81if/KfhR/G1NpoknEx1fkudnIr/5gSv/cA8lmN6MxRm4NHrGW8NBoognNhXcokvuZi3Zftyxf6DJi/gitEZ0XITstplfaOuOd5HzCr2W8R8KlfK6HJSA3SNklOuqU9QNg8J6PdHZ7wJNntPK6sXb4F62CH1sP8tTwxrDfbKyEE0rnftqdUeZBy6VaRmE2AaZkHX4CeqlB3rZ97t0saMf9TEwo289Phnd5BSnLmT7A8+/gR/zruWbzRXGi5H5H3o5SxWSDpbhQ9srAm6c3eGdYZDrl9htay3iJllWjaEZhsziU/uu8StlZaz+Ep8fzIPbxPDMZn5MleG46BI9FL/1D4SWHv9JCX2bKBNo2XGx2pZdcLiErlqMZeQ4HZo1sQKzh+g1+TIbfLNzAYu7BvBHtDt1aKxOY1r2iIjH7RNCODNo3yVlDjqmFEr+h1426Pprkqkfc755XMqu0uke2fYR2/K4uLdNL60Xi5ETdmAy0LFVtj+iw+k8tzfoX66fGyo81iewfGaMY/WXtJ9/SL9nU7Vew6+YUowJ5emE1oUE9s2yMzzuUKSufyPNzAg94B88k4XZrVOOJWbOvAX1vz9/w/G4K/f8fTO0eo//G1Mx0yHcmIbScAe1YfmZTioMklXzzaWrM6bGWgpB5pX/KkUenKq+JXZ+JJMqdwljYiBHlOxmYZQF48Hyp0v/iqf9gat+Ni/nLGJh8Fp12fNOYorcLTM0HuO6z0mTylhryvuIqFZNm1hF5ewaMpeezzhymnynLImhXc7JsmXnqTclrp4jBa1+E3dkzOnjsCb/UDoYhe2Thm6KJBT/kfNBfuyvumLxmOfcpgNaUxyq0VtrVur9D8Bj0oQKtZ+4M/voAQ/uJo0M7G7h+312azI3CK9E1i4DZriazN1DxeZ1G3OtDebLNMzyRww7Qzvb23LA31Q/4OTnk3kjMQuObP1fgXQP3C29VyxxoCorvz7gUzWtQM32lNeRvgVF+sTy83zXB3xVJUfpVoP5i/dR4oP4wPzWQ/pF1FH+bp8pt01Ji9JHn7MsyZEKFHzGTOpBcpTZqwyj0L4lliBi0vbPGht9sRd6uV5X8y9Qa/3d5uQqh3xdD8IpWDy80v6q70jbDk2lcCh3y/Ybr8e3lYrHINzVKj5Ry73mpVTYPmzfZysEz+HgPHorl7ZXM+AE/U30qxJRJKvzOvJuzPHkpOwUspvCjMMkdPo+Fcdahndxi4JUi2UIbXVtTJf6Ku72cL4Fg66f2JX8Sgwf4ZZGyoSwfKLleY4OvbPiPZlZXeEAv4543XtasHSOP59E+4ny7FwwxDf8RDrvadWd8FcxzGLTmwwCPbm0/ZXK/eZJ7HIPnom7vaE9rwQvxOJf82kBM70JZIvsBTPmFPrCYeu/W3PZOoSRWkaex57G9kG2eI4Ob3dg8ifoMsxVFhudyWWW2TEcS6yYE772QE/pXulFE2xB+6fQRxmq3W5Iz2x8ML9jKDXvdtTHZbggtWc/g185F88DvE7QnfENHNI48xvvz4Z/tU/iLZ+WMhz/VJA7+lf0oxn8ZU04Gj5+yNWImMy+CLQT1yEjLgDu3YVkZdxnaJrkbMRfNVFHZbBIt4KG/3VkxlVowuiFvuypLJO7F0P8jXbqQ/h3sDFdZfZkxmKldXasUcG7MkJe9HLzjvPB90XPgx15D/UmRuRGSmHrIo3m4utC6HUEbzT9CZlPPGpItHfD90xE8eCnbiOg1BKYe2aww/A+rKZFmHhez6UJmpcYG4M37kfPJstufQlKB+beKmPpG55B9myIj/w1eEFMggumKeSKavlNJNDf4vfOpnlAg7RHTl4EBrciAKT82c8nbzVeCOQ/wRHC9J6VY0FIws6aGyBBZ6fM7tKZf1U/KLiH82aTj/YvXfolXK0viqgntnOZyn3j+CSQRNAr8XSHORINXWOJ+gc7EstN62hBa+ZB02nNvHig+RCEHhsDTfQ085vXfARcj1xFGfvgsKWczYNh7MWBOr0bErWNU8h5Ba392xY2c4yCUvNfcQ8784u/5MurGMe/1L9ZPjUfSD/NTA+UfWUfxt3nKe1cvsuMp8lzmgkfCBjyy3R8Dwz4GvDIuYfqm+Ik873/PiAHN9BjFIqwMP3iFKWue7ZMCLU24v3cWjHH5faa9GOz4H546r5od+UobGF4zHOjsMguHlJhr+LOx3e0TGxcPYNYT3Bub5/QPppZjFTwyubEWLWEK+ZmVcDFhC2KuRAH805uVziSZpcZq21zAKz1g8uR7DTMdXaFUHnXnNVkBMWUl4/mbIDJEqyuC+QGliMEb/Mk1R8xar6Ygu1mDB5kF3hm4xYhsniOmlwODWL1peuSfV3nJN+shsRuH38n7Bnj0KcA7p6EKHojtzPDSJ7ThsY/20OMK3pqX8E/DPXRA6HkW55cD2i9E0SNv5qA/NkKp2f7SlBSOR8DMYT3UWSZZJ/KCc8j5jrOG0ZPlRL1VIHn2DDy7k6oLpfsoMHgkAVODudfVMZs5fi+qgi1jMaRMPJATHm9o7WgX1uR+SvBcm/2n//Qh+cOsMHich79YPzUeKz+c6zFQ/pH9/f42pvbTtqH0zJDnlLVvsvewHtM+y3zJiQZSYchf80XBJUBel6bwO3t7ZxAleSnxJDNDFuZpQ97FjyXxBuKYUgNTi5dsSc4wOOlGY6ZbCne4nvecw+8MtiRRxLo1tXxZN2xVsTt5X1cY/v6NmN/Vxplm+0FX+0FVza6ZJlF2juHn9Ad4MBK6/79iyk/CMwXtWpR+MIIHP7kqUFfcjob/tFYWy1T5Re7FR0y9horJnL0WEz/q0F5LCzHLAjqQNxCJ5FuHJbG2nyLmDllo+N7nKzM6Nhq5g0FuiMcugHZNOwwnW7S3PQ4YaxNosfiRAlMbBbyo5uJG4rjIDP809QWbydC2whSWId4G2h9/2ITyg+YbQmmRQ+w9O3bjltByPFiqLH7qBfnSN5D8lS8qZs20jIKeF5ReInsCCYbO5MonX+Lr44wMWi8YRfdnhv5/yCmrdG1Ajob2etsE7XFq60pJcwBGT1PFYpdthRwVmvDPq5fa/CKmJsMfznQbDP6RcxL/tvbTHO0OjxtDqxjNUmfWBHl6M0/80vUvZWEcMrWBdmqR172BV7F5dJtRLj3L0stmpmCyK0MLiaIbe7aZyl71taLN5WuV9vHa7en4DbfkB5FfCn8Ebfb1C2ixbRlLXs+HH5PnyKPeJ+fQVg+P2Fmfnml9FfAX36aq2Hqhfsnew8/x9f3MWFhXgqJtA0yVY3h0YasV5bUETA4UaCORQKvyrFvHwKyVyb5dbUiWsf/kffCoPWkiCvgNGCssXP8g1Jy8M0HLzZbgaZPCAeWVFZRivPgWTKmQY5JhlUl+1NWqyAwY9lfzmPNmoWjArFqTv686nmNDwW6GVVMeSmnJFTAlK+Qa/kortxKf77v5Na8dkRg84R8n4izY+1GBJ4/3oPSvkd+y/Rl+L3ALaOVwzLpzJ+WURHQCL8VT9A9faSVF+d3nfASnZQzuC4OidpdxQJKFLDu13Tr3OXjvscT9s0W3lqtGjuD2CjnJUEkmHs4P3bkk4W9iShv/MD81GP43opT/Eyr+P4spcej09uWZlWIzh2fuBZZKszb2S7u/KFNjvgyBuV0USvxqLjr/9NTJ5VbJPTcIiUmzFDzTpoix677bLrgt/wtTpF4dzXiY1pqiWviGx67QjkbavChRh/Bn2aguWCrMK/zUmJde5Xd+TABTi8M35N5eIKZsv22JJA/XjzPwIGDrkmO+gKlNBEydvfBEvrXjpWhk+AVtBq1Fh1kheQcXnl9E7YMyZx5I/DEQGtuUYUhucgAP3eaiYI99mpK77MZEpgp4pCwRc+FAQwy75y9jp7YeUeLzjHt6cWVsUcgnss1HJInhRJGZt6VujOGdGvw/e36O54jhUP2mhmdel4zdbhX81vu0LX02O7esfacqBZOpKD3pfLaYvmQHymcC/ijU/YYdOfxe/HwFhh8pVciSZxtD++q+JAbjs8nWdXEke1SB5246eOpw6NbEXgv4waXD4Pcy+lIKsVv69hr3H1ltReTfgpLPborODjv4OzfyD9wPR+Yv1k9NJO2H+anBv7Ifxd/G1PzTXimLrxkXgy7myyH0tvUEBtyvkEJjmFo34lcD/sK/L0LmP7U+BY9tCa3T7SMUPZvOM5/gie11BX9SgadmgWRJ9j4Apr43pP5En3mSFzjnmt198J7n9hCTo0udsrSULyT6Z26I0unmY7aTknaHKbQOk2TBqm03LviCeUCGBksw0AA5/oPxPzy1TrQC2u6G3/MrtONrA15IrmZRiq+1gn/TmhvR4hNw736uVFY8mU/+J0CMWQFiNuqZCYmJ1/FmAIxMFuYX/gw87e92R5mZVT0E5k+ZwS+vQGerI7Si85Ij7tcW+iscqWcS7g08N7GHFlskWkV24MAvJmPwWF/AX4XP4xb+7bOomV2aA0rWMkf712hvkqcZpacUWu6eLCv2fouU0vUE98/XwIhc1xHlp57P/cNtobPTVT9QWq280l8fZpZx87qzf27LlPNkUlmsx9QP5ftlgP5suhx56MY1NSXgfqwiIY05fcgZz+CfjUX9m5hSlB/mpwajwf/8938VU3/7XA9fR0wU08wQ6XDRsHzfKKTrjif9wVTVl4G5UAsNz66gVfrfrtZhdjiV/ngbmkw5MWAizuF/5pWA/wkPJbH4bRn2eDhTjUjRVuRP9oiBfQuec2bmnULNiUp/0J23pMzMCv6ndSXhybLGmtWwJLPcwX+lh4rYYNqNoTz0zs/t5RYxGNrkQAUa9FVnwhhdigPZV9mFtnovoN1S8EKwKgouespSZuuoqSnSbMSYGQGT5V71KMpO4IW1UyGvn5uYxPsUl375Aua/OvtQMH90vHo7FqzdwH/kIyeF35wN8Ue7Tsn3buBt+eLVTJ+FFWWmlOB+UWCygd6WlGjTBNrOV1S2s6ADvKLdGjzUoZ1XtSyDZ3xu8MCtNAYKSsmJrn63Z8ygYKVqxhReoO38MgVGRu8ipOSM5xGuDp45jeScsvLocX+0P1rGPF7PKD4LYPi4FiZrw+JN8V4Gr+0k3L/HwOP5uAVmcwk6oo66MZv5Df75sap/8Uy3yeCnc+cHI+N/FlL838TU5C9jaipVFfldbbY4rhEjysaSaHsGBughl8I4X4sL+TMFeX379Sy2XUILhVl+4n41VHWGkK2IbxPk7eWEFSwy7SOZz9bijjM4ysZt2i4pkxKv48FFyvbzoiabR933bbMbm25PFO1zt+SMkEeTlXQiM5wgpgFzi/FB0RA/vSLDsz5yzQaavKPocGGc4gCYWgh4eGf5dA2+nHsmW42K7syDsDB43a0DLw71FZjIgdErEy2bTgtBsRji83snW0x4YUTZJIkNPzieCza19Te04NbrxvaPxJKqkslNu/m0S+urbJDoiHFNAm/H1bliRquX5C/7MTD9gdbUovpI2eAFjJrwRuyVpTXF+XQDx3c4pyw5Cmiz+uGWnruU5W6sMQHGXPijlvkhW+ZaSGl6wf2XDBhRZmlAvrbGZzPo5qtcaENRmELy1pljGkt1oZOQtgn8HAnw3ki8KD7q4LlGgn9l+/BIotTgZ9cxa5l0Tl8ULpy89MVO/cWaxMnwp3PnB//KfhTaX9Z+l6I+Ucb3iJn6gJga7eDx54+Nx13OORn4dwYPlNBiW6vzuFd4eMfcngw+aIYaWzxFSaR4oeTLF/ifuZWcaKm+LMPp+V0d7rFeUC6WiIGB4gm2KaD1gsMmlLzsHFpsNsQ7j4ehy71ihTy6MoApK1fh4dspY8xZpA/ytg9cf6dXFbuHhfUHU/bNg5/Ie1ZM/HZzJL7xzjp7Hzr/hztIfskGNZtrNXj4C+3Ez5KoWK+xXArAmvBvEmJw5ssBZc8leNBn55Dlc/WJnBF7nIOnoPXelUTkdvNj9fDSsqgvBDmjBH6sJWDksUqPlFhqXHrqF9rwuQdvRo9dzDtybtgiSq9E23xTevelErIi1FtKz3PX8NHbDXuuoO38oOMhfegT+/hNQK7qeaX4HGSdPRThUfK8eN3UAHh289YTIgZl9wdTRf8zpTju1l7VgdCZ7rEntHK3fjK7KQ0Te/i1hNY+F0lT1Uze6Q3Fr2Vu8E+3//vvYUrVftJ+k39kz8zJX8ZU9LaQxx5KIvmZB4/vz5oPLefAAG0lo9vfT68QQz14ZraE/n9o4LFEd48Sfx+uKtu0zYm80TOEX5ix8A9Prf3nVqL+ZdYagZIaZLtccH4PF8RSyYK+B9Vx5FNoxyXTC/KmHmJs5YqGfd/vE60OS1GK/CtpzBbiRtE0Cks/k3D9ZmZuyWWpIdF8AEzNpTaikH0d7o1VYHJ9FDUlF/tQioc5SFlxAQ/HdYKYrcZywR5z1aHEtBBjzxtikC0Ln7hagjfz7ZnYtWgf5Axjz/DTNansWRYfivgOfum07PYteuHx7YcIJG8ZQQubG6sALzJg6Ntpw94tzIlfNGA0uUPr+fPwQsnc2hj8/fWIfe/we5EInZKro6o7K5VC+DNgiK97A5Olr8IjT/56eN43V1ljkiD3o+Dz9gQMLs0mopRGwhDr5MiMe9WbUqDvY8NLlBI8Nm4elCxCT+LTGfzbaabB/2kB2r+zkVOaa/0gmnZ7IVziX8XU+Kdz5wfaP3IGwd/GlHxGXk2Ubk511cDjR4p4d2fVgH3Uk2Ea9aw6EWSHL/mvVGhMz5Fng3R2LAU/r2R2r82CBPyF4QERxCRtVdD8DEzZwgemroGYk78pBLRbAr/zrsGLudLNv3xHps4ujyJHTDlOKeYLaLszv+L3fXCkp58QI1ZJNYnzMIQfghhi/bhdUyQVzLAzdiSjt1R9smuLJD994AmiwoK/q64Hzj/NAN/Xi5KiYuNJ3ukEHk33tU3unsADo2Wpsclb9yhbP+GP2Ak5I380N4qtCDzwPVLDgi38SfpA/3ivU3cOYaXuKBvf4M/OL8VikV4fKIz6keTP+UBla0NkxNMJ/KXZrYUKK1FRPtxuDJ8y8Py9EE9yeO4Y3vMqCiYlwHSq9cGLmuUz5qI3KWtbIflNLslsr1icupNvoAWf4JmZG4bElw4v/eg+043KZn3yH1fcf62jvzYx3cjNOK63aL2CxU2bUTcCU/LVC+1XUvNGwYDhGzZU+C9iavLTufOD6T+yv9/fxtQigx9J81FiCGEjj2a19iR9MhOl285K03hNRecPCNrpGsDv4G0/4ZGXRy7ifNWym98iD07KQBLnbtypFUZBxua+5c598WmNfWrqlM2fXBJ09BgL1uCl0FaDUgxOK425Yyuj3LMc7n8K8Mh/MMXE0ZW83YbL7JuaF8oLFkj8lsJfRCNaUbyKDcl25JlliFEounojwvMvkYfN0Kzgh64Hw2/0CzFLL45E0Qh+TleEYIuW9pTUoce9oymp7DCoOEUNeNCzbpXGutMWiY9vyAHbBVWsf4T/8KttLPnjnp8yWndzAyMOP7Z9AiPtrnv+eBhBKL+XLZOvZkL5bQ2M1t046TmhE4W3+7r8gykzYg+KnCWV/KJWIduXGrTdCbrAj0+Kxu475lK4zwUw6ZYtMMIcSoewRPxSi24uo5vz9iac/8FUsEk1CqVNxMU3llrWW2rgad32DO+eQ2uOtlVKXLyBsUjH/c4juaagb6aS9yLzF2sSJ9pPe7wMpv/IGQR/G1PXW5jCLyUxtM1HMVlQ1A0xpycMxyOuG7cTtIMQE2iHcwZPvdPZnTLvVEi8PF4btnNETvYtC7gY7xHz++J/x9Tzqk3Ja9bIq2q40JkowIui7uZ/7jyAVklr+INh6Bh8YQrk9dUhp9nn4BrilBsN0212plQ+4vqVC3+RHNUluW5klPaiPFpGcW1dSu4vu/R4BG24v7KS8nf/YHij9mKy1zPt/MQVWk5nsmDjo74jO5lDS03WvGWLR+iSv5PBs1tdVpl2T88UX0xeiqsCUXnbpA3583HMuU2DkGnfAvfvaz73ZA/tyWI5pXx0iuD/bvBviq3HZG+BUVF/FGLqAto6Oo7W8Iutp7P9BjyYz55kePm6EkxQKqAVkRU8xVFUZpygTZ2VBm03941uPw4NKaHXF4ZfcvRPb1Z7FBcVN7wb2mJon+4sHend+c0B+our1YX41RISX327PV8uYUKO+wBmv3uZ2CsX+Hs47Wpz4voXaxI1afLT/NS/sh/F3x734ycZfb5k0OPfEDziqOJOxmLISztrJd1Y7pqMYunsSX5ygJ7vneAP/FNVlHy6GtYsviOmYJ18SZzWFWONNj2Quay3hhMoTm0073efnJ2CGNByobLLuknJPR988EIA7cihtCjnFUm84eCR/2DKmPTgN4YfqWLPkVaS/3p32rOAFspi5Go39I3Sfc4dy9jCHVCyjm3OTa0i1ttrRwqW/bwUZF10ZippTpEFHhB5yCxmKc2W0sMTn721VLMeRwx7wwO06KJgyPNqWJGQVd7tGUgCvJU+SNwi9I8V+oJppm6Qs3HhV/RXpbLH3oopbvuh5A1mPrSZpQaUtKvQ8F/dnO58Yh3ITddrzleBrLGH1K2/k1Vb8mYdr9vfxiVKt4L7drSQWVtWNgXlvTun3kH7bUm1Kaw18PzVlUOmJgJasIrdUkSXQjWClTqi6B3Cb+qC1/C84kwBX8OP3hXPYvnajCjeXfE58ZDzLqp2hvaGyxWA7y/WJGqK/NMYxewfWUfxt3mqZ4QxBduurnQ6xjs/BGpNG/vLuTubupphJWlKoQLtII4LUbP5SoWWka8FF/vuHHpviTzIT1+/hDAxNLZRgamZ89+Y0talRq45cyWRniuZjaB0KMhWyPM999qy5CtH8B9v4nznIo++D0lOZrIFb512ZcE0Sz6S6+z80t8Pkbf3rmn8F6a8o2Mag1cDLecqe8kbHRAztacWlD2ynPMTO2vsqIGHfZi90kunXUxV6YbStyS40CyjYu27QEibVlD6zaFqWLETJ0q9lSvx+4wspr/TO+WnICr9g+3DP51TnXidwJ9cicnspeH50163F1rCByk73lufYu8SlDw5wp/dbfNAub2Cz5r64PnpDIrUn5PNfedTQTvqlkNh4QuDz69Kw5ZBsSd3FgLTlxFP2bdo9xSxDS951e9mGwoN2nDKXe5FNWnGn9qW/REYnttoz7dBDkrGEjA40eH3XhVD/94XohslqnQ2nhUVJX6clN5HCX+xJlEbDH7SfvN/ZM9M7S/zFHRYSGJ/jri/y8Aj5ba4kNV/uKXz7Z9kY3VgwEx1h3b6GHLF9g/K8e/SnTnQ7Ue37auIqWsMvzW34ZHPj2GO3182EkWLWW0Ym2CMvJ138zEMPLC9NhH5Zd9HHt+vGlZHAnl91kALrZbgkc0jSGn3vXV7y84QU+IETDnmFtdfeMCY+5Jn5F64wf9gakLmjvK02JfewZUZ83tyTl7VyyTfVL2WjVyRUKgiK4vER0w9QmYSTfeI4feGF6zamnuy9WFg+Ee3qpgjrIJEP3DhjyJirLC6mkGn80vmdmmy42fap5B35eu2kBt2Q4RTVM+hHSdXP2SuDW0W7pXA8PZraL3Xl2UULHyz9E9LtH+4rMGDPLQNb9htTUbP1iaqTuAlN1ZqttiQRc7Ic7v5KSlk3rOxkMOG3BChIix2XtcEv5Y40h+e8hUxIJoM4TftvVGwXNQnaHZcz58nCmNjXQ0pl2BzheXAP7YL/QS/yboz8JTgF2sStaH6k/Yz/pExir89P7W04Hmp3sEPbMuqZTygM5mHm1u6+f/D3bm0LcprW/sH2TAoKDY5JAoIyISEQ09BREHFI+iv/ybv8659aFWn6tp1fbux9nqWpYDOMcc9QhJep576Qx9OR8j7iXOUCkbsYod9+nJAX+ivGdu7RYZ5hCELZSfMJ+Wj24N9Pa8JVv+noV+wZiD28wjzzFdqGXnbKXDDjOs4F1bLRIvH37nXgCTVRDA2vfICtLsDVKyG575t9H4Ya5+h1WSCZoxe0Cd2N7Sx0BuHOpX8ag3ZNt9Q8SjRJ4O238N+4+15vCniJ4scsYXwGw3jZEuyYDdJsmDHzryO+0eNn3fufYgtE9lVGrOC3VashH2Q4PnOZtqCRWNk3fS7zIjo7xjJruF1AelOxe9DP2OPcVqWQpLs0efy0wp9ZFNxyEuWEG58sEf5X4Y+OYttzlUfNeg46IOhE27qhMkU2XE6aHp555wvYqRPkzEXsphiD7o9OTDTa13g/iX6Z9zVZtYINhBfzJDzbdNL1C5bCX3XGfKsXheM6tkRkvGD06T5Inck9jMZnjeFPjeWasyPUn+EneoM8/zV6x9ck7hQ5r8a96N/yVqP362p9WjoqzrJ6vhciieTyucJtNs5omE0Mp/UAdSMmAbI+zJFnqenNoGkGh/qZHSwBBuZmB+26zCuk3aJGXkhP/bgLpt1HbzOyH6fVJUhuk6xr3626AOrGbJR8k6wzz80ZEdG8PhBeAlqnlSSzk4cNWX016CO1wUBVrG2RF8Z1vH6F+6xA5PHEM19SsNs82E0KcHBxu34JF5v0Sfnh2HukHjuqUhY3LKPQB/JWh1rVvlwZE+5XQHXDvi31mPN1rrwQJACfVD2BfqMryPrJtOwTuqjpjAyEg3woMG8kjnIkt3InUHsSYLHh1IUzE+wZvMixZp+3tDH6CILIbnzhIt3jGx403X0yY9kU2HdGLKZwo6wXc02NLF2XGGfU+tD4A1jDi91krFXLjkgAgN98ltQjyUr7BnbmkfDejP8ulKq+KjJETaVfzSVShKBMjujz1oaz4ZNTA+QxGv8vHLHFIaUjrTtO0M+tPD3eYwF5rvPcVfz9yb9k5qak1/NS2d/ydr5381+3gMrq4w3GY+Jjj7i7qACd3MKSRQ8v0/60L1BMw9Bk+1cDAkCeT5wh2c0sxVqSn4XMZSLxzA2veDNj6b8ukZN7QT6VPXqJiBoHdb82aMPbB0mIKxVQeI4QHYMdzZm7u6D+eKqoY+cr0EOJr0EXIhnbbO3VRWQXziyZ+7VjEV9PfpXU//4VB48beAPycf8YlCJzb1mB/D0CsLzNq7YcQ4p7JoD9u2pjT4qdWIJqYJ9P16OCdZsvlhDzpyEihKVwuSTkkNwmYY0CUJNYlUmasxLNeYla9hjxXjLMmxLD9lqpWGPKX1bQDE10JeC9sKYdPSGR96ZyLZCQl8azRfIumduEbFsmorJZX/A178+SZQD7Vmkex5ExQHPZ/xGoz6KFtnU10KS+AFev3ctHNiOj+ibk5zpjD4bF/ZWAyS5TXSJOm/78++c2+sLe1BftOjTmDbr2Dlifp3WQkC6RXbkyNINe8ZKCVHi7XgcQ/oH1/ku1Mkv2E8mf8kYhfa79/eTvQji2XD/x5WligV7/M5NUYb1j6bMWImhOCE7xdOm8ZgyW/iwfeslid/DcyPS8wI1QmWs+dGYFD+acuC05vARYUU1IyfITlpIxa7EGkz8KoLdczLMkwiG59kOY+Fl+dwQcSKDj6ioKf/GNgSNheuM90UOu30oiHDl74Jd34EKu26DJXL1Pjp1pMqCLdd9Hgc2sk0rVcNcH7XgSSgtM/bJvRi2mY81Jh3qlp1VRiHRevz7yonNtm7rwH7M4ppvFphXMCQh69ZnIPH0pT0ZWwv0FfWUUT5TkCX93XUKu3vNefI+Yo85qtiT0mmZ1CK+xsOeLMhy8fKDvi216MuLHfq4KL5WLVCiBctssYfo/vA5P+vkyb6v53pYz4Xns5jFHrtqhYVs7Ye1oCpe/50L1FgWoM9LFzrkIQ99axgXEo4AiapW1sMW0xrnVlF77DYexpTKHjUYLponK2uPw76pMZ+9APOo9cDXy2m/JTEy7B9c57tYKL8Y95Olv2TtvPa7x/2SPoTotU557Bn4m/uOl4M9T4CEdBG19LtqBQSfN9bQPZJstk89B5JdVXKxu11t1ist5of8JAi/3zHv7AhqykqrNQ33klHQy8r9QHkf5jlsDCHYmC9CyNsEfU+L5IzNXezriXbfkGR8R01sNGS/1YxsOH805rAPUraDrQhEzZ35aWA3ef7jU5AvhnGvDVtCvHp5JFnbdBg3K1IoZ8N+4xtv2MfV8lDzkYc1RlakYdzoTUjIMqLxfoY1C5JnQxoE6LOsbmzmVH0GwzgDj6tYa9nrhL5dfLHs42N6btljH0gQDo8bjtsTs1ngZOjb5iPhSXQ6KyzPdB/4FWIuXsNa9nCpYJ6Bj8VFmTPB2hjzVagRn/LXvW7Y64kdaD81I/y7im0mN94SdlQNeTy7YA/xAazh+0eNbWPsOXa/cCCoZMybM4rs54d9B1m3wLwZmmRYf8ZySN13NDyXvmnZ1B7uIcM74nEmIxv2np1DHsTbOrlV8p9bkygTMv/FvHR58pfs7/e72W+BsX54lktCkkZpBLN0ZQd2wqGO1Pzb0vNGRJCfb8gO7VbCtm1gnQfxeE/4l6SMzTX8zUTjYr5YPmtgaX4tgLKDQ340NbHUDoJmC+gTgw8sNlUAUGmcxLOdLNg60LENnyeooUky3OOtkT71ObIRf1oYPsY7rIjiVqAG1c+pZw/tMPvXp6Q9sp9TSgzzk4ua2uTINpqZJZDSe17zl7S0WWXZEYCjhiT+jEjGwnGlQ1Z8se8H8mnBXh2zIVnM0Qe7fHg8FGBe3OUN0Hjjaw0LTlDC/nVIqSjosmFRohFINjH6iiULnU1BGp5xRwfWm5x7DEsKNgkpwB4jiqZgF13CvEgri4r7FK//5fY7SHeeV4vcoxUjWY+aPu6R9YS7ZOx1XlDgxhZ7kLyK0Jd8ewl8X6DGJoA9pyDoywnVAvLjU0bgvWGLHaKO+ajWmeP06LPHOeZBxZQalldKCGW6Q419lkSw5QN/31322FLh7+Q/9+xRmUiLX8xLl/+W/Sh+t0/VN8+HZDZNeKyRBpgKmJ+0IsBc3rpmQ0891mQwXkXDczzqBXu/H2MQ1XbPE3N/1dlTqgBKeSoovxyozSA/5KBfKocEpEFNqf31BXA6A+XzMWbs+q0MY99Hzvk0uwLbnQpkJe+zoXHn8JbdXNTUZqL7dfLgUc8aiucTjxxec1U/PZkSajLk4dIkPz71OguK77exRunAntUKXaHInZxyT0dNrR07xDxkh5wHNy7YZOtp6Dv3oUbJF5tEIGGNPqaiTiz0UKZNGwFcl4JajBytYtPUKyAO38h2yhdZMnYfH4BjH6EvvfDfV48sgNTzkfVS+/xkhdxjPst8wYWRoS8rc2TDcBGsSNzM0Oe9eZZBGq88nvQPWjDS2xaU2hTzJrzZgi1NyYR8PEW2s+5mz9iwPxlUa2Tno8CeM1dRY2kXB4jGpt5TPM8nxPsR+mLboq8vfIGsWcYhjdNhHbPcttgzr3ZI+NmhwB7nYguik7J/9/j8c5qaTn4xRiFP/0tS9P90P4rfrSnp2HhQPufDPOYR/uZngqxnWnZAAtlFn5qOFQAevpAd1nfk+cOhU1A3cUH447JSmK0sUBNWhL6T+chS//jUuiwcHknkmNHokd7x8yvsq+1r6OvzwoNgpSDfX4XlMUqxr4fyCzM765H3mWVtwYoPPk28h4kaY3YCmX0dxq3cCPtu/pjAbuQi+wWPfkEdxzZB6EuPi9Mc2cb1MR+K5/AcjDofxpJb9OGtlIYUkxz1mLRUxxBev1ijJ/btsYZhCcH8wAkvj0Rh/rLAvHekARX1UcuYqL0dhPkee46/jAVDM+zQNxL0Pe9NJVZSZQOwzjBPhlrcMCVr0PeaAr8Pq2F4fdWQF7v9qo7HkqSzqNATKJyXS/ixp4JJXFrBNqQhF4reKCyWGx2EJJDtvkvsIdzXkXLnV/T52MWes3/36GO394bENwI9bY7D3gCfHn12NjclRnvsQYFnoM+JYZ3AZehZ4ovXy+W8xvw4PGeluLjDni/d9c+tSZSJ/Kvnzst/y34Uv3uMYrnTsa+qZcwT/hTYE1MWApsbAY2KXVTR4w77nNjNkR2uAnkewuALCXIN5osq6Vk/rXyIPh7mLTbcdH1f8/xHU+G6Rk05X/cGRaEGPC5dsmClhX08jW6o0Vdp2SwPKxdCs/BroTXYt7McNeU1I6+O5dW3YXTNBOR7CX0y/kYFU7+YZ9Bv0Kdojj41o08D9jtwSUwxc7BzgOefj5QdFTdNUtj3qG+Av6dQiwfhjC3K6wKC72KYw+qfWtah10CyVNEH19thjOQlsIfs6k0tor0mmOZ5w1qMIibxSpw9trPoG/PfAY/1oLxnpi2wJxQm1vTjNDzbJiww/9AH+rAlMG+V7ydAfnmuaFw+8Vg9e8YQv88uF5sQWfkOePzikgPhcSp6ts/5GJIuCgivRthDeIAsGLcT4El+5xU79cKEQCgbzJdR1dPJTr+hxnaiFqqEPWIc4OdnWYkavAMDtjkJH9LHC0hsfKnOzEbEsF31KYmdz/XPrUlEzfzqufOy8pfc8/3tYxQ724bgVAqeHDfYRztHcsHEfEMjb3sqaCcJ9KGGI++/5vzJRu7hAWVi5TwxJquGTR3Fhe22xbw1PUYtc9wUC1zbImd4w/5z+ky7wu4uY1/1p7XE8gNmcr47YQJ4hZjH6Bczt9gqPo9vMvbtf3xqffDQd7TxCVnLX0RQVICsVX7w7/Me2Sun9n986nTMdMhr1Gt88pFtlDH6ZjhStjVPNalnbqujDx9roMnthGy0HgdzGJZxUF4QE9muarBmuwtqgAvSM20OG9jNvxjYJjfNY1mNPhnCOuax/JgwNtl0yFpzBphnsrpli2Hcbnvwsabtz1mw20QsYX9z0If9YU0huQ09KVOXhC85+mB+yzig9FyaWCf0jfW4MqG4Kvh5+UY8mV1bIwg2WoAsDd+KzUeSAcMaXioON2Tb2u6RXWmO5/cP+9G3dwVhHZE1TfP7ZKtbwTEfK6hJn6Om05a5kCYy5sOIYX7cPWwBoTpNaz4ZW3/uOYkymf3qufPy7C95TuJvH0tfeivgyz326dkwz+DeF0uwD3efh3D7FvS0wJrkpxB5/zKhLTvK8hly87ojyZNcML/cPAfzlDHkrdos2DXlO/D3mU1A5oagtkEugC64qZNEqp8snWPiKW/D590Da1iXmlmwE3zY+/jEgVkPmgHtVGQjEUWCTSdSCFGNGT6uvJNg1xXv8XwMsw7kNWpKGWtj2OW5W8e2Xns/65uSp7ylMambhoGxWKOGvwHmpT2yUXCUZ7Bj24CgT34zJhHs+9nrGBHe93h9qsQ8gM/pn/tdms1GyeCTzrBWvVcx7zx4/gD+GKHP3SSO13+ysUdAinnyrJ/RGWyPQvm5Ys/QD/UwT6JBH/d2yzr5XLAndUclhF1ar2tx3RCdVZ/egECWoE46wPPNdaJCbi02JCGZmbHnvtdhz0I83/sI2XZhBSPI8iPmze0Jz3g7fl5gN1P4sKcm+i6xFiHsIxHg77nCFsXWwz3kB/pekmgnZPXjk8M2URLCUyL/uTWJMlGlX8yjkGd/yRiF/pt96oK5G0J7hDXlS+gjxgX7ODvEbg2fNhJ0Ou9dyNQ5ZvyQYc3trvwAYR3sOO82K2C56G1kNx9Zzs++wJY1aoqRxK7DKQ0zemB1A/vxwifxosO+PpZ7BpmW4ue92ovEsu9zCbDpkPU+BmpiOldT0IubS2NYfj32NHuAZIyJgy9U/PtLu/e/mlrZvUK7ST2C7dzCf+8qlLFwPrDlc5pxYatNxk6SYmN+wb4fL6XoybJ1LYNwPgOLpiaw+qQbEIMf1Yk5jBuuusE314ZH+Oql6SwcWHivTgXn87mQ2PWttZBcB9/TK2TQBobrf/bYk678bLOFtjAwT12wZ5AANfTdIdsWprKkSXckLaN3zDdZ/1hjXsq/ClusbQ22zQM/b9qJAs+3nkFycDYc82TkMfXSagC9jj2hL/B43/l1DsEhxR6k6PqTvvJhLcz6hTbbalHF6CPbQOLuA5qUEvqi5j2RQ9I9Xi+UUc/CxAsBbiri+0fIf25NokwW8i/m0Mrzv2Tt/O/WlOz3JnBZjzjPU9qzRy13YFC6pnC8noCO7GoNe0hCZIc9qVi6V7cQT/Qt5xW5MEZWbAV5rETIVnlks3GN7LYsuE1/fGqKyRh4eUW2e+6wZs+ugiwTWZhvpO2qZaMU/2Wo7L1aVAVhyIZ0C1pprZEF40hnU9FuAKJhDd+bmJi/Du7zX0095qDQ9JUvILo1a5Ks5FpnFFobsuKc1olxFR5rCgk1a4w3dWx+v8NzLawJFFGEvvnKTzazbo0GeY75Lrnt8PpWa2mFPaT3eDxbj3squ3oA+Re5TQR+g3nn+7jCdnEJOPd17rFwnK0gxHjJxfR91tn31o0xk0rIcrpMK7Zkw9yiacqIkHy8/nGleAiyuoPHB7NnVnAYQ8YS9KHpsRGsPFpTiJUY82V1+TL2WtVjiNdBwIWUE/RBWZVR055X87brW7o/iWENZspRsz762tEc1oexy4bHtB7WNN4qC9Je2RCxHpktm5eo6WQcxIRz+/rn1iTKEpn9aoxC/UueQfC72U9RFR1gHmNf/TjkyViZXmEtyw4NN8nJo9sa808yBtTAXSUZa62rgGwNGeapZywx7iNfheMY89Y1/uqs7oId2Hlg1T956jUOjpA61Mf81NTISh9dg+jtYF92qlXGZjfFRL6/YX5q6i/mnU7LYMkap+ZF++mZcBsPEplgpvj4WGOjcdpCftb+41PTgswhYrCu4/cK33/p0HfxUEktVlcxrG1AXxTE23Ch35D1NsrhC8l0tqHCv38WrFwHY8gZDYkoTWQ5pcN8ldKDy8VrNy5o1GCNgoM2Feet1LJhc2TYx7dNzWUXNXy+KktI4xh9vhnm9ZeTgwoRifD6LmUt2CjMbIhvCavj8onXb42FDenqaNdJbCOrvWKyALBPyGpxxTw2+jwI+tLHI8n79lGYax7Qh+VnQEXmUo+ddUtCzczdOrGhelLBlRriMMDjBypyQi3wxwnasV/HlV83LFmJFXKA2HC+zL8NI9B6kDlGzPnzev1z66dkSVr8aoxi8ZfMo/jdPjV6VRrsDy6y2FLB36AzujOYBrGxZqeRTZ2G2RB9MVMlkzcVTHzTAOBySWnSzpcNa3boM/lMC+tk0xwVVnToUysDrDqYnT5AJxatIE41ZKngiprsWacCpDNkk1c5tVksVQZm7rNHk0NqKmy+GXYP2hp2LfzGqFi0K9YAXwPzwE4cF6zyr+d/NfVPnvo+DjP0hdea89PmNOwV5ukIOd+Yi1JFVnU5+nD4zZE9Swlrzi7UDlk39Xmyu4XIQrE8gnR6Cuu4XuL5GUo6Br4t15Q76zGjn37hAqCk8HoZa9jBvh5BnFqs2af3Rb1ihgQIqqgWX0X0mC9dGeJNsEGWnnKdiT36mDguGcZDHTWrnlHzqfG1CP+434Jxz51Dci6RzW4YF5l0sDootDnmyWXxaVn7QB/e1zv0GXVX26yb0g4iaq+JaD+oqWs/rM0vLDx+MT957K0XK/Rhir6vo7exB7OXkF27DY13nYmqnaKPR/ZM8KS3pn9urYcsTaVfzff7W/aj0H+zT23O6vC83GtIxb7jFYuPmH9WxcQmP5q6LdsVlBcLaLyeUaz2NMU+uDbiIQNjJvdSrNlSX4dcZA+sUdMNtmC8A4sHPkX2Y6AegFs7jyfTE/bt64lOgU93WONBjj63C20dUp24RCw2J4ltIsxTVlFYlF9qA1mvyBwIVlhzie9i3x6PePUv+/Etsl/sBQrkZY75hBqnnsUTVYXtp+K1uM2RlZr1U4e8nWGmVw/IeouZ9oD9vfeoKPxjxVz3sQCx3YQ82Z/x+uwxVWC7LOw6ju6vhtbHBbLb1hjmTTyaAjM+2cOWmV6djArUxFb2KMDbjWhsUalnNeu+EH1yZF0yGnxoJ5YQx4LReHbF60+XBfYwXqwIv0p4PrTHnhAqdkB57qCvNuJwh0Ti6zrpAkOwxYTj9RgK+uz6hb7IuHpHH6uQHf/JU92dHSDYHCLK+QfZWyGZgT3u7HJ+e5oLVr8XdNi/AlkSzydj02FPDZ53nCfK7vIH51FI8q/2eJG1v2TPzN+tqXTmLiB+vqFOrg6yyXeS1mDse5v/aErPBfbVQA+IOKbIHidqLSHfnTFfLIdZ6lSHwWeWqMk0Cp8/eeofTUXzb+hRtetKCMwr9t3JB9+/6roOUjX0hr29sGef7o8x+kbv1vx++z7ZeY4+tTYvS8qbSdWwSQTITk83oLHQDDxeTnaQKzOTB4cbst94K8sQPlOHJH1oPlkEBwK76ws1Mp1GT6ZWmPF3VTv40hzZtNhpF2TR6Zrw49bwmBW66JvqHPPiZEE8Fmyw82eP+Yok0rdY0OVxYQPiU0SF85UEaxs5wzyzdGmi7ZBFe4I9pThfkH3RCFtmnK07FP4Sa/qgf21mZ/j9xT6nhBsuahbhWYGy65ecny28HuelybDffDDvKQeiMHLPTwAjBTVtGLrCoAvmkH3P2IMuLbLt9II9L/cNm8b2BvOUXfYl+uwM2XVcD2zcWiokEUHNuR3mR5VKqKny4tOkX6ARVnt5PKyFwfN1b8mfzFPK7Fdj6fpfstbjd2vKHmNfL+5T9CFVGcaVBk1t1sh+EF2+Hj0sMO8E5BXUcbzkNjtVqg4BvYXDeioG7EsWOmxfGtQcnGPLthbNsNtvLB7CCTX12F8LiLWvW8cqoYwpQXeBBO0Dj/WWnuw0T0cAycOl4hgPGXpgP+s5Nms+Tw8Kux88C6LxDGvOKI0nA3qNgKsKauqfPLVaPKawLyjW0HfIJ3qltrClzoYmxZBHGuM6hq1IPBLLE/xbc9MS9rvSJmKG/Z7NFx3+/+GecCwJin3+i5rbLVNGk/na0+msUTDjl0FI+OEkgD3hEALvwKHx0jEaZvXoC/xDwlo4Y1axDwsqrOENsuuXHzO2noMJoJu0jlfT4ftLrDckt4zSxDiFgmmXfAqlMt/wxI6IxDzfytB3rSWyYal7LCbuDHZT6mPPaSPMV4dHAeHotvpXU8p5gb5Jhzm2xzv2jD5RP1BWtsWxBxgKW1VPE/YL5g/7yZ+AVYt6innWDpDVX5M/ODdJmqm/mu9nzP/7BtX/V5pqsA/uHwZmanuHrPSPpv5HnnpfGgO25wtm5G+H7GGN3hJ4re4Tse54xl4HzGPBIse8JWeYf2SuZbAeoaaCS4Sa2vE8B7wIl8anN9WRTeot5NXB4sm44grLAxnzwldek3hZnBoW43+BZUE1Gj/Wb+yxGeaB3T3eUNGNsIYfk3r141PRKdUlSt10AoXQHR6j+it2mqBPhiPh1MKIAfOVVC+gCJfIaskslNh3TDmIslhx3ie9zaSoRk3tv8C5O4wbKizIYLvjOk+M47ynzVhZQvB+D2P/W2l4fhMeP9O3K5oca/z8zpI0iK099pj6yAqWTqwIgn6CPvu46Bm7rz0D2e6IaFasULPr4lBBkp70YT8PvWVxok0gOyl4fUpEe9a83TVkQE1ky3MnWLKlMgSHI/qsopo9u+wtwDyJqPgz7ueZWQHRSUZOqM+YN58NbSAxJUrEdfLR2aktkH2nOnJBWWLeWqvWsE/vCL+Pbiz9wXnpkir9aizd/O9p6f+nYxTm757vt78qEEcyZmQ+wz7qLa8NLJUv+pR5MW3KX4Ds1GkbEj/uyOe38byBjfzAPu2AKdhzY42gzBKg3E+PxY9PaRPfouHCNDz6mfIdiHOOUsnt04KRl2tDmGJlc/2GbPaorypm/mZd84hgPhmdSAJm6015tPOKhr41nQFq0yf8pX0qZq+jN3jm1KQ/mvK5KkFujRwq7vWpYLORtcI85DOeSG2AGu1qFfha8iiPq0/POoUuIYqFSUTZaILxkYvspe8Ba3KHbLU/B0sQfakQMI83oJsE+SsYvUKatEtms51hEth8waTJdhQorDjnY9iFKRDuKUKw/nLVAY5bvRZ3T/PYeIJ5MXjqFHuSgz3l4qgb4Od4RgLuBcOYZC1BFPTIdiePt4zOv8NON/2CgO76DfXm2hSCcecREU9PT7YKiQnZ86PVSfvqG7pftzsIjodhLU2GvpQ0KfaM+1JDn6QBXs9dYM+bjD0uQgPzVlY/ckjkj034bML/ZJ5aTH81lk7/krUexm/WlJphHwQZEz9/S5z9+JTz+KCmuthkdNWoY9gb2w3nT2YiS2X3ELtoRCk3jtWC2Sb6gNh8glrcVsg60UpNweSeRQNufGy65e4WIpKiZo7rr8TOC/MGLLBGJNw8j8BUmc5gPwnWPPavw7yBbxeDnb2fBJrJ3KZpu0B2UQLM/Pv7J2O75u3g+78m/RmjSIsDeoy8wxqROL6/0tZncLTXmIYT28/oKz7MYLs4uSTm3adlKz6+gd93ozo0zq+GWhnBmv0O95uciykxO1gfgK75uw6XN6ui30wyoWxcIAKaRmdOhNe/1FcqD7t6XNBK0NE/e3bWfOMiG+rtOAOvSBUaCm/xpOnX1iDZv81a9MPcIPWLPq89nJ5EVN3Y1OUW5j8+jCFIV1ox3V27sJLIt4784GFTupcl/P4L9BVzi2x7ajYVrMaOTMN/2C8BsYNsccXjz9YfiTWL+wg29gh7Uvt+I7tfLPz9NplLxIkjG35lzYJSQhZNbtfTH8xTEzL71Vj637Ifxe9mP6UZ+FqdbQgnK2Sf/9ZUNJ1EjK7FYQG8YMgmzfjUs6u2X8BGHOc8Cjpkk9UHM35cz7EmT6MPsPiA7Ge56xUJb5/jsOWIlkKiR2saxy/0JfkdaeBua8IDClrL2mWnQEpVfP24iQTTpwP7Pb81CY62zagRKQbsqsIj3Bk+v02NGti+M8iPT3HV/UBwtTC/xPcImFSOVLCDw5dE+83uSen6IEMsHzHPhQGy42llUvD8I+GRz3OgmjGw4+6EbEuXUc+YOZHAvrcNiaSvWFCeSjqIfI5sO6LIqtLt+ADnq/V1uJEePWXZQYUsLpCdlwn6mPM4d+CVY9TkSp8j+w6aE6Fv8mTSYU/xg7EFbr+41jCZqg1154cPZJPh/l3vkIIdOkTK5SxpeUgEFhwlHQFY3T0qbu2pYu7MV4BpxYuD7esIes2wx85rhD67m4VPtn+YIbjz95OGXaI+6ddDts5t4dYiyI0Fu1anBrwmXpAoN+AP+tREUn81RsH+knu+v9untAOdYKs7bbj4eCflR1O++bLpj0/N40CF7fiNfdRov092vPktuMGuo6GyRXifonVDIA95C9qPxzbvYYxh0NSPT2kHZLnt++3UidxHLVu0cQ5GIG4kSMu9TbNjKkO6yJxh72Tsm4X5EODs5zsSLezlglp1r0EpZ8guvRJizXovEzyPoE/9M0bR9I8e4hlSqpgY+P4zWaJPCHLjYXu2W1oY+RTC+2FNeH8KCzb2PhX42yMe31jNbFrbMoEg7rCnWOI07OM0CcBWjJyEn+P3SdVxNx72eh7WAJakZ8/kZcHKsC/IhuQmaJlZcyjv+HoSLgVj8+Tlg6/drzwsX61NX6WmQuI8TcrfnflkXrStwKhvBwKL2RZoGpAeAr73hjETLth2MdFBj5oDCfezRKHcu36AWzL6rEWRbZN+JsAKnQbD3KKqaFAXCaQew+PXh2PL3tL2Dha8ag7mbltR1US2ThLdpUl/xjy52GHPMT/+h4CXan9ufz95MiW/GKNQyF/yDALjN/vULk4JhHsZ8wqVsU//aOoyjKV/z+hTp4gMGX6L7KXczYaR9zLFPHM8k+BjrnUqmRbmsVjb1PHjEbIfTenlelUHz9DQaaleBezcrcOTZHg+7mrdjMA+kCOmkuW6ojElEwhd5tRcY1+b9SvU1EbehwRkk0t0rtUjAGPi1knhGowdtoKDd78b9Y9PTabuG4r1yKrFHr6MdS3MwfrcjySshMXoi6YSZJU/zLP4hIJd1y8KrrQ91qE+szxaq/wDkWNjTxEcfUDq2hvYw75JcPkMO1Em3QJihnmTX++0ZRVZZEB3x3LYZT0F+g2vMxDXOkD2a6nC5jOlAZ0UeHzbwpT56dXhecBrAzVXYk9ZrQwNVtlUkEgmMr6/xfMPdqnHeXqlmL/qJ4Dla6KOopEQlHWHHvOkGJ6zOEYfDpFbYe1MCh5lOWrKfEsCIu8WcPFaoQ+n6tIG66RtkU1NS6KjTT6DpHwgexuK8WSH7IZsPjJaGi0Kz6Z/TlPy9Bfsp0h/yRjF79bUdv5A9si0wYdG+JsHs+D041Phg30Z3R1qBcrDG9lLkr8FO3sj5H3wsc9e+ozRUYbsuNumG5roY33B3BX6kmfZqzoy9Y9Oh5mpAN7ZJgn+lhn7LNsE7FeZDX3eLugk5wT2+tuhwh54/x+fWoPv1UGx+VYUO/ow1m+4lFdfWLD6TMn/1NT1cn1CYikW5+tFuGDrux2CF9k7CkoqKdRU0i/EPF9jx18cPfY8tyWsg3lKwulJwsq6a1izk5NPEi05Zawznktwzp3Lo9MR89rIfcwhu07Qx5aTYY/Np/yF1cvnFORt01B9iXlUfOYbIvpN3TPvriDbBuc9D+eMoQ81sgz85Rg88eOoYkvbi4YxIJ8EvipQheLxgpBVHuWmQxlTr24Hfut7PLDP6JPTE38DjIw1ERa6MUMrW4JGZxx9+KmjT1UKh+jd4/lJwvh3fz/tgdYXvfdTm/obV4ZwPV1T4W7Qx3RTl4Ft2oqDxbfSH9SU8qs9M5XJX7LWw/zdaxIlq4dduBp4/oI+cnPyGvQZaurHpxRTRR8ha6/mbvzN2CU7G+BcJlsSVItEoquBHdM7+DUnW11hz/n/1tTIckOIFprNk8fs6zHndR2BNhsDCU79ldHPqPtA+WkxD3XlR/nRlJ6ib0XZ8yNRs0pnkHUv7LOtBD1rCnoAT7qipt7XSqLPjN6B+3RF+LNDtjn2mM+Mq855ICzaoLJ4D8JykD3vMvqoe20NWHpBwMPz03xSZqdvCJvSr5PIPwEz27oD4/7EnpJ8oKF1/0CfttmGx+g6GevPWgmuobgUzha+f33GPLaVJfTpqc9b9nrKV9CcLKPR60R1elqjD8fbq07ifYuahSmX8PXWIVHrnCRKLupjeC4i+nBcD+OiUl2A/vladTSDz5PWwn1CsCyHMZzMRA5YuQ/wZd2vA2XeF1RTsIdES2R3vo0/gq0F+vqydWwSRWOpontfnmBPBGeYj2hULBh7PmgHJ6VhuFT+pE/N1F/sm6RM/gv9lP/TtfO/eyz9nmFNRcHOq4W6jAr2HNEj2PUDaypnpk7P55qAWPbDWu9hPlnVKG8w1WnCw3sfF9T95gQyP/WpqNKqZ3qJrLc5Wyv+o6knUwPIDjeLJFOCbLZ6Pt6wlCWPBjJdVnSdWx2EgYSaGw8Zm2ASgc1zbJHgpX4yan8CGTJnhjURc8BP+/AY2OeGmkpWqKnHN21h1w/3mz4lvt9g2g2s73xTR89L9KT7NHgDVy2HJu0UfY5d5Q60U+nU4eYeVnS5JghbqoQ+PGyExDIiY0/p7yserj5Q0Wl/nULaRuhjG0qB7d5yBHb7tGg43POlY+lKYDdbIztnEi1Y2XU7WNkbUQeHowm0eXaY17yVXsfbA2pWLuUTmN4Sv199jQQWUHqDohlh3tGXJ4mNZRqC7R8ZCdPheb0rgT0jP94dEi92nwVrTHUP1mS5riNF6TPq3b0Aysfgs2/dAHaytRZ9tGQkqmSKmnzi71c+VIfzhWtkbHZXJdCdNMCeRWT9D2pKJb8Yo1Cm/z05Sf//yaeeyeGJPjXsj7CL8DevDQv/84l9OuD1Z0HzxvpAaM5cHu9tZA9EsAyMBREceRzZ5TolH4iXgVfH6k5vWXmvMUNLqKlgq1cL6tqdD3lALZ542yPWREkvYGsXh8P7Kxp6UvIXZPLIwj4uhQ07JKgpz1lYNFg8DJteFSpBeMR/n6zPUDE9IMG/PjVXkP3AVi8QuJclnr+D79/UNfYEkD0e1StT0HSNfT17IljG5xdIzI+7M7iH04pERtP3tHRd9LkOWSv+BMiOnB4KMHa3JQdkv4wGCWomflXYM+gO2ayZXD1wFIlRCK6VQglVP5DP8fU4MxHMFK6FYJFlyMNZFSp0DcjW6ZRrJCa7k81cr0MGtl4r1MwWe85ugd/H9tyjD9nJqWHG2l3j95tRZEdfV+hBIleIootD49Us7JnkBzGY89omYbZFnyLfhQ88l33UzOzDmLFMC9hoK5MA+RCbkmeAHCBdbBKPz0dg8Qg17Rp39NnLY9L+QU0tJr+Y76fIf8kzCH63T2lpd4fofnBpHGEM+dGUV94tAgcR6XRc1G+ID6814dw56Wyptkuw6lFEYK0wm64KFdnJWmIe0FhVMTp9xOA9lysKvY41cSS5C/t2sar53jpK7FOkWPNT7PMQ7mrU7B7ZJ1syi/LdIyz+1VQ3X9WhMv8wWgr1C0ne23XccQxwuUlc7PYXow7PrOpps6Y1BGq/5In7xD5cD3tuWtPJug4eF/TZemvdIDkM88ARqp4syTjmqd2YkWDvVBltrUMLsF65NZ8leH62m27BwuCB7mOgpi7ruodovUHN7Z9fhe0m1AHfLkwSal5f0SsPOiip45G4q4jNwETNrZQF5qVZjz70XeL3tz19NB6PPqhZ83DFPBUWSxK8331DXUjPsO0ahyRXgXl1PuossD6RyUMdz5eOyPUMaRoiG0P6aVlUIUuvFNf6V1Pb7bB2f3ZFznhqR8yjj4GddzODR6REtrzaageZCjYX3sC+2zzYgk7ONvbEg9T/OU1NifKLfZMU5S8Zo/jdPlV2D2QnxRjmQcf4m+ux9i/7/WjqdtSew17Ca85vb8wr+MUuYPm+RZgnCqrQhuDrIspQk/KpEizd5RzWhGLNfINeov3LsqH4sCURno6lamqHA6zcEH1Mf9WYd1buDeB0WNXiPNx/2lzqCOh1hpqM5+hzn6zrYN880MeECcC8de6AN24MHn5jvaenDfpS5iis5heK7GO4VgZLKmFeWS4/Cs0f6AMpaBay1buv2JsQ7OMbDEpB/OkZPR069AlbXRPx9Y2WdZqbglti0oPoCIKO+8Mb9t8Haq6zvj1jCta8ni3RJ4MEgLrD/imBfPComMvRgoUlnt/GIKjpWfCp6EVHDgj21ZiErm5ILC+JD6YWL2tgNrJbMktPkEWOQ8Vhh4SQLfMluFf8BPg+UHN2icQoZj72hEdpoOaCRwA+Zxb2HFkXVD9VNvCp7JLEBfTh6eoQwBI6vQ5k79tS6Vi/YE8Vq062do/nt8Tfx8qMFQlqTcAf1JQ0/9UYxewvmUfxuzVVr7APZjHWYLyKkC2cXj2CO73ib+bScEEVkt5AkNapY+OCNSffahnW6SmiUZHwnvYq+gCIzbqO96z32OSScmArijXzj08ddvIKItEtuUjnx4KJEmvaOoyWyPNTklH2zi+w9y4rypPiaLPRNA9BP82WJBrtYEHZ8/qE7T1FH9sqoGPMwJr2o9Kg//qUdChh2wxPI0jPyD5wUWNwpsShIGLM+GWjNZjxRyuejCYg2DuwsE/bGWYjf3xY0GeBPpfLdM3FPv8U7JZb+H4YNIV5Cih0hwfmHQd7xnMeVezQ5yswXM3gcDYrmzo5+jwYU5dzKY56Fu0CC8zDE31E0Y4FXX7yG2SdOiLB5orf32iMbLd0YcnD3RI//3RKK4jDgz3sa/612WGGVGadPYMH1xw1NRfBsMGNY/FYhePwzLvUB+egos9nmZ7RNUZJgELB4yujvmWrm+oN9xJ0CpJ7qmixQrbdjr8rwm+q3jOrOgDY7mlZh3OZLv6gpqbkV2Pps7/kOYm/eyz9g9kC8jJ2hnuSn+ZHU5hzsSb+0VT+kDGvvFVkr4f6qVg63KPFWBzWETL7k54094o+Ixwi4lrXGf+m/8unxknNIJW2jCRMRp5vp9cC9EbBmup1DtTZ5TUkZYma0x/6gl02B9TUR0HNkTnmpeqEmo79E2pifDkorB89Vshex//41CPvctQ8EmAylyqFaRsZjz//2hz0yaelcMTr2fa3ZZ3sut5m5jAf0X9GJgn0RafQzQVZNJwUTi2sO56fdkBNMeVKyY+mjl5+BX6wBp9+mYJ1XroEm6qo6e6rMyoLuYXtcP9HmCnmoTaxVuBdMd+Fy8Mxo5+WXyCx0gXmGwe/v0uEEWu5XjP0UVp5FOFxD9EmQh9eDfPo/9GUdnQNGqk5IFtu6R7SXFrVSSwbNpt0mgdrT0afyRL00U2D6odLhsffXfWKFa8O2VhvtDo63U8ZXRl4fny1w5716qFhtk034O12Swol0D/JfvLkF8+dV+Z/yTyK3+1Txi04QDldIm/PsjBjF6mrfnwKFuYRM7blYs3HI2QPRj7iR1NOuQxp2He8oaxNG8inw7japO2kH035sYl9cNLpT+q1gQFlElCS3PWPza73NAev7Zc0eI2pTSP6wJrXJoyI2baXfnyK+fKS/2hKlO4ZoH8ta/4Uhye7hQfUVJH/x6eUTt1izR1NZLeg6lkSEWQbCzUVKctjQ81ALiHOL4zE6apCnzM7ZDvwzTrwdppEczMtIXSPmOHVm8FYTKiAlYGaCuYGauoyTmsQinB4vB72ryiqANlMnuokmh0xPh5S9QzieMCeMt1/M9be6RKctmZ1FHUhUMxtNfATUeuADT4TLFXnX00B4Psd1R2e/7u0OL8fwifbGuhA9LA2kK1VKGjwlHewC9/LWnz32HPmc9X90dSPT4XLVh/mBDv4+yx0wQznsAbredR4+FlHGTUb3sB2+8G8SZZ9wcg1Rx+TQjyvrqj/4BjFVPnVMwgU9S8Zo2C/eYwinKoFpOUKeTs5ht6Ppqz8/B9NbQ55BWhMmEdMga9bEzr90RQ8nnVF9SY4QvKc2zx+7Q4tc3aYod1CX3JwD6ipVP+OYelfKeWnW6+wS2ntYDM9szq8qzWj0bcroRwVyG7sCe3/0BSYc/Qhz9VOEN9lhn3YDLDPjzBvLA87rLnbV2+pPqIxBLe7SRPYY16KSqxkEzVFw0+M7FWbHdak/aWE84nWs6Y8xLDCWqPRwzr0dGfVOaRaatNEOqDPfVTUFO0GTY1D1NRkyysI9AjZbDE3FOZIFgMNLaqGW1DptL+pJwD54nDeq8hu47PKwDmdGA0PAWqqERay2/c954Hqos9En4cNbr3Cmp6jbVF1RVLY3Zfow3MWVozZqvGvT73vmLe+3TWDcHVnhAsZe0Z2uq7BEC/Mo//41HdqjSAxOXJGaiN7n8+uA/78pHEA5ysouSEd7E9bVseVhXnUSV0XHI0yHgRr2vxBTc1+9QwCZXg86X/+7/9SU/R3j6Wb9Rbi42VFRD7CDDsvrgegem3xH00t5o8CotpYcR4SfD3TqQTLGw1pZLu0ogugJSRsbGHNNYeCXRMLa3oyxj48K4c5nuuVAlZdmXX8PSPvzyfqDiy5YnVwnXGdahVBdjMIxbyQVAWzTR6AkU6RTf7RlD5FzRV+iD5XQyDYccJRU69UJz/s915YEUSJYfB43lTYp1cPgPXtg3nQjpG9ePBIkQ0PFDXnag0zTun/0tRn98iQPV/YM8RafzLzoUWgpVda/2hq3AV72AYbq45fixDzZKpS8N4Dtz6Lg0JNTztAYW5tntyHewXCx9dXjyMlP5pa28hu4bxVSJDOULONk65+NBX2B9CprOcCknW95Hw7MTw2zTodrL2jk2Cmog+ZJb6OzMZQ6q8K2fxN1qBfP6salAme38ZLZ5CLN3LGxYRhCrCGms1KDTXpmEC/9bAGk3T4/RWIhkwKNBc/H6k1ul5I8Qc1Nf/VMwgU7S8Zo2C/WVPfL0+gFJMVTb5z7IPMRk2tyMniQR8ZEs00ZKugPSE7rG1dYpZ0nYDvWiH/0ZSSo0bEQ8cMTJIAWD1GvPfnGrKdsqlaWs2SL6YS2aj5odYLVk+uW/DRl3iwtGqdZnvs0/BQTZLIdg/stcI/rdugqfOtf9Jnf8hhd8pNEs+nGrJZqLEfTf34lFvRALh70WsRqjpj5/E1gNX8gz1hvERNKeeaQ3500cdery5j7puLfzWlZVpP/WENZOFHK6xJD33uaWGH/0dTYB6xZq0m2IJIcvQRc37M/oemomH9FNUBNbOb7dHnLzWy290hJrhqRevw0BmMBu6wd5tVywQeCmrWew3seMLgCeeu16lykgGKD0cfcS6h/qMpN7exZ9Q79Kn7GXtU8i7R52nXZ2z/rh1Ybd8r/P5N3aMvu5sC1Gs8Pik1iak31JTOB021W/QpiWIsK3IZ36+dkc3FCTXpo/BJ5Dck+4OaGh48/wtN/SVjFPQ3s1+QINink++SJmTTNwwzeQnr99GiQRWGPXUizOxp9mE8CW29Za2rElhvF0CCyw373LbGfFKSfkliX+sYK0ZqALpATf34lH+5PGGtvXSMOZkO7Li3UliPS8ajOj4taBg9BLKnZpA4X/c6qzeuD8Z9gmwYzlBT1ZOnELKpSYWqjyVajFyGeSdE9pqYFea13vWgYHtt8NlAYusLaoplg6YO8VHQYncIADaZQflNBB5rvxaynTo2CHyS4EnVzTWEcHxdIlrleH4QoKZc7YIG9w7Bo27jIltubphnVg76SKOiZlh51UhwemkDG2s72DefFea1s1Gw+6szwIkqyuERoKaqmCSQFeW0Bizmiu227hLsWENN9cMYSUcfPvCMUSIWV71nkYSaoqmF15etUVP9Ud5A7rUm5+oHbPaMUges1X1FwyyqPHrTNUxWl2RVx5sE2ftaPSywVXlc+6P269GVdsiwJ5XYU9yka5k0RU2unQlq/nsi4s9pSibyr8bS9b9kz8zfzX6jDd9AuB8zGrebXjC/qQ9gSPsV+fGp+xl9B9Ym5YmNP/MP+23WY0D2kuuMTpWcgzADVif+fNzQKtEQ5C/IfqH66is6e1wasIFgze8q0Jk34RlYZsroj6bGgL4EHTVocqu6/of9GJkw8uNTXw1rPLI1g4p7vgEaLQa2+kdTYYg+FeaqBaFljusgIIeGiaTegIaaoj+aavvUhWAqdBp7/nhBV8ngQ8nIqCO56VrMG9cN7D43xtF48PykixqBZ/+Xpjb14BMC81/ylHWFxZ1MYV3ddArOI5DQJ1AzSagtax7eQ/vHp+j0YBKINNTUuniEsM1kicA+q+DHp4z5CB1sWaAmH4bmwE4P0Ycjipprs6sGy2Sp08Cb94JuXdTA7m0aXKzfnfKjKf9YL0mUIRTSdpR3kI+HMYzr9JCxinUWrPZkTL2ijWzaHWSB1y9hT7EgKH40ZV+/qKlnxP+kpqTZr+ZRGP99y/f/dNzvd2vqq/M1RKferHnmdQs21oMSzKzCmvT18EnPubyGWMnRJ4LRsO2Pe/iCSZT/+FS8P/gQbRNkC4XvF5TMus1PnoLFqCooY8kONmNnRIKtGzyZe6PoU8sYa+oonRSaz7o17NROq/ljj2wmR+4GjJGEPpZsoaHvvHYhu640EkvxC1lNIqgpa6PXwfNQNfR1twwISbOg8Ik1dJAVno9j9dgTTpOjR4N3wCB+j8d1ZH424kdTKzY3ahihBumnwZouZIvS+PnGPv+PpqznhdIfTb1cDa+/0zGPkRZ9nPLOBCtvseY1tZOQqNQQ9q8ZvtBEyM7xFn3KnWF+C5WyX9DZKnehjIIvCZxdsPjxqc1L/Y+mvt5wfvXNqMVmXdnMXTw08HcrzGvT3bCI2LLQO8c3jfDC01r2KbkN5v2MmlI+FWrGvN4htQlq3lkgJ0zteoXs9x3TDctMm9prC32OJDpNGt7ZbFJaFlhOR3mYVeQP3vOVJ4tf7EehmH/JGMXvzlOLJzcBeKsT8XlqGZMEL2EVHJD9Qjg+6da2TOCbJ/Z5YgToI5x/QTdfwKPjBXn8nmsr2AccfaTrvQXtw8cGvNscNSFGmLHV9Qb7qnKaI1FlHbCJpP6rKVjokUS3czw+Ah1SIFPfT7qZI/u5D4J5q5uhZkYP1YDSlxZ1sNvj56/aqwkbFvxHU1d/NYHlVlE4zFnZUG2NNWzOe8wbu2Vo0w1fKbCJN3MCk9pvqLFH3zAOM6MO77XWUHtMDMh3vk5ip8Sa42vMN8vTxSTBzgCbHs+ygX3+rpNEuvU200iN/3N00uofn1pMrtiT+BzZau8P+xy9HpiHutIkP5q6Ry6FoqQdCaNNVzHYYh7cPCeYZ1b/r7sz2XJUV9ftA9EATN0EJAyYSgJc9VxiGxe4BPP09wc5VsY6+9yRnYx78p7OHjtWZDgctqbm98lCqKTBE8vlqBsczDz316Ry9rQ0aZgPrTyd3MBDzguev0vWXElNvfCdYIkh280PQ6E7GNHHjVke6XgJfXO85JI15saFSx2z5oToMDs42DZNj653dw7muNdrhyd78DoqYc6gcpJHP8iU/LszM5W/5TyKP72WfqqTlg7rhSFkxfQV4d5Tw/vaFZin8F17UPxc60J6lWEeVGYzYIo/QgrrmVpiJFNbN4w8I5fVDnubMqL+FOZtensCU5vTsKGxdhLL1O3ORxCr+5SOoqhbq94fRJxFbU3D82IAWYaDRHSVcASMCA5ObyPwVJqjI42Fm5QTQ7l/eWoSWjkZ87sd3m+XWxrpa6HMQvSM8PsMWS/maxdn7il18ClZrqk1UQY4OwbGEZdqd+5yNbBzghE54iI8P2nUxkZJlTt4sEZy+p2p9Xx5ofbGhu+/N8XOec5mFk3GRxMYWYKnalKbdOa2fJ4KEaTW++RiUXexRSUp+EbEj/W2osNdc+/u2rat8H53x8CkANnr7JsNNLvXjdrGXivJaJA88KBFPBl02S/bacCUHGV7OiRTWSD16uXgRSy7NEmKYZkqEJXxsFot6HaKrXLS0uccOw0wZe/vXJ4EXubgVXiWaeCt1ZJOE/g+ZPMvpm7P/Aev9ZAV+XdrFPgvudbjT2e/oXuDLCQ4IiYj6f7AK8fbUJsu3ZK8+PcOa/FhSPFwJOB0O9rM8ZyELfV2b1qyPpXayYQGpdTibDi4Uny6FhGNExmYmT9gTNweV2Ds4tyFzD9HDt5Uswkd0iEu6TI5NDjctCEd7ZePPJUtrcLZ1vswRU4LusPHeSpTj5AneGd8NbAZrWyazEfAVO8pZT4xqJPp9zxNkWbg5wGybBACU+llkFr4XC9EOsynD4H68U3B40GZ0mDb2pgxNVwCun7btgLdotWaMWUNz8AEDGYHP+s3T4P2ANkNDTcKXuqk80hpwtd+3WDKn1c0OsMrnSpyVOH7FTxjcRsE2e7VMcUNOYqttizJzFivsaGUiIbbF2Svnin3kiTUIWaLyXttULy0W4PIKTYFer1ZET7GC52aB77GWTKLLNyOyiEdDbfDMqsKeH54Af0oRxXkgOp132ET1EbD2ZXL42KaGjjxsxz+PtLmWeSGFZaGd2DOLqHvlWvhJ5lSf3dmpuL8JWsUf9pT5/Ggoo6eVTkZ5D5kI0Ff02gwc+E936Y7fIjTCWSZ86XMdC7YYT+T39RfV5D9whw67rFRzxQ93RNON+/pGq/sPKThYgDMOJEFhvMfMU28266k68UC5v21N6bhFCpzOlhmFSaTeA3e2uzKNChm0I+WJmQ32nlqd7XW+DhL3e48wX2e8XsZxmSVA1MPDH2m99QmTAm1bH0nkNasIuxI+QieTz0s6WRAFdwsY2iGabXP0yKodnj7LsBDg7eNs0Ndr3FTpUs6cvNzDv9YmePVTSA0vJ5QTgIbxqy2sENq1toZk6gKGpyYLk9qrzDLdHqpYQ7KTk/qvci5TBdj1cJOqRlE0da2QDN+98DL2Sag1nLb3XX8dF1jazyzqS3ccU5Wkllh67A5UW/jnPOMZmD3/Uj6MJX6auNj5z6IqDV+l2VG0dXH5bB26ahdDvO02uwsHA63B2ov9DrPRpNKwbIITPnqyRDi83Cv4CoeHqgbWlVONyN4fo9R6DCmyOqS/eB+P1n73ZmZqvC37KP4w57apGOZJlBWBOKp4hyHhQxZ6QFMZW3yPgIj1pT6ij8XqHrw5lg5Fw0dzQuKybXFFKda09AoPo6FLKsPPt5eZx+msqXeRDgNvDmNQXcw754nPh6uhJwGawU6fM+Umz8KGl+EJKfdfT2wP9ED6EPvbi1aacY4gEZN7QFkfyLykBUbx4RsxZmmkBkb8NgrNAi1a0LAi6NSwcI29GgYvoY5OZwo9J260KjlmomQnUPxgeXYTKiPnpZASFGssbJWoN/tmklOqk0u4olUJ8xTmW5bFh7tFYeOjtVYoNP6EuGrCx6RnJWZM6aW+6NBh9V5gqmyHR/xciXpRN+soK8pW1rh88IHb5lnv0y1+3COpaNnUVs6Qd96T4Cp4+NRUzyKpzh9OkcFDxdnjQihbZZZPoLXb+1GLvW3UZpnxRUSof5eDakVj4eYMTXE8ZUGU+dQEskaG7jNoW9Gp4NRRs7Qhr4azytq3c2FkHHiJMLTNzAXrRbgYW/QKj/IlCH+Jvup4v/SNQrVJAo1jXUokP3gHeGqO1OReWq62a/xdCqc6fCRBphI6wNM5WdcUyRlBPoRLSme+OCtRF36ebqZQ/8YnMKAekjEeebd4evTaoaoRQ2Es9GUGnghXHIaF9IXU46Jr9Q9nXFJrs/u2omrPKIj/w1Mnv3dGD9Osyv1ggrl2eUJnf5Z6NBnJAuYCld0jUfSak/NkMcCHXYHt+8lD+Zx/jXExBnQBkftZUxNicC8vNchK1oqMIWDErJjz9S7xBtqpo2LO6nNcakBU8ERPJUJe9PAr5h0r4cC3uv2JuGTdNZJzS9MTMmQVNj3PI0GJHLLNA93Cl7hl0YaATyVbhNgCl+ECfTLGOX9Z77YsYCpcH6A53PG5hGP73JFvdNqKNBb57VmP1UZU3SldvsJt+WUOrMnvF5J3FQ4GOQOHeopMDUPiYGNhyXA3+emOGtqa8eY8q5LXUg2E2BqEAkv6g1lr/PU28KzOXzfemXwfpxL9IPnUSiC9Js1ClV0fh2c9D/I1LejyP7QuUnpagfzmOgKZHChYzy8lMuPpw6JvcO7uzyn2ODhPXTWuwrPn/KLDi8bCp2/xhFeHIUldfW1U2arFsZIG3vAxE6AbPPWdz523bNBuOGbL8MTgTH8Wq0yGt2eqKSN1O7YPoohMmCMzyT4/nlQ+9R8gqdSVdlRnHPmgQZCCmPYGr52qIW4RM1cgXl8dm8gC57NjIbFCMZgtijGeJwBU2j9coTMncAYVpbgTXdtmpj4Ol+hQNQTmuz3Vp69YnOO10roUofrvPXWiwhvp/eYjlYdU3cbmIreXkpxcrXKzLkWO8xtXYUo1ysvhO6krrB3Lvc0zBzwUmWRB37nB4UIS4jAWZrAGD/cVwEk4JEN3pxuFaQR2aT2u0BlahzMHZbQxacj6GfQL1eE4sM+UQiXWODBxQI8eeCgL+Hn3BASXnkd0eLqYepWsSOQamlCtuO6e0GoMw88PuMjRErom+FkppdRIKYPPBveF/B+CXwZxzvTx7IB2dOdxcBUtEc/uC9dEdXf7KFVB3/JPoo/7anA85bQwTfQeaOj5WMjBKawnrs4y+J0jbmaTOkwqx3wlGU53zxF7ViAMSh7E2ruRsBATskaX466T0O+xTgTQni8IX/QyUDdczgZLOBRnmaY0VFZQ/aJynaN1e4s4vAtgnf8iTlmTEVyjTHdz4Gp6Vre0WCx4PLELhOKyuJuUm8pwZhbLegc4zgndPTEfBnpM2Lh+xl3n/88HRjjJ6vCwiv3aRwp8POKGD/Q8HGJ6DAvLGjuDzJma+neYmcKpL6ZFtaSf5iavU2xu9YCsuDtbJZECbcN0mJNJhrZ8Hkk4eKIOaVY0ZEoWiVxNvUce+VSIry1tPNU4aEPWuHMg9fHtyHbkZeFOH9qEJFbdt7dweuVkNqmwXPJleF8Dr8/VpHEmMqGC+hzoQ0/nzwDTYib5tmg9igginzfKRlTq2QlUzQuwMvkzFEkEvCgaU/0PFagcmF5iCc0qm0Nx5fJdo0OR2LTyPdtIRvSw08yNfjdmZmq9M+q3+C/o+L/W0/1TFnValimMwRZo2cqfKZDgTFV1PCeWPYNC2kbFwaec6snvGeUlFmyKn2caPKY2k4M2c1r6g9TwbBBQrbTIO8720Ahtb7jcOipBWSPFcz7vafII8/WeBnqKbUEATr5QiQRtt93D7IgMEcGPjDlVsCU702gc6/3iYPwfMoTeScAU0gBr74syGr+3oIx/nzxClomYLSAfzrA+BCYurgdU5YE8/xAiI9Iby7xhylxVY/xsi1hTB8L+P1zcWsgtL1H1EtPMI8XKYxZ+sYxxfzJzIkfJEe0OiOFGPsjePcxBi+fLHNJ0fJuQt80oBkJ90AgTbkEhoZbYKpY5S4Ncxc8uI05YLK4qUSfThGmhgleLuvcooGccDieJ4mIxm9XJoMAvEqTEXjKVbu9WLWvlYlEng9UPXToS8sAckE1B+YVpRap+U7g712jp4O2K3i8qKA6uFXYg0cd6K9Jpal5tGy3EULdFkUrt8GrgYF+cF+6Iv/uzExV/kvu6/Gn1/1MvpjTsFx8MbUwV0uaGPGwJPojHeNG0sd0VJcY3oN7IQJT5oN6RQhMcYHg42NQdP0IY0y2DWQp5MseHbY1ZBtx2TjY4TOVtOnCyCPjnSjIWgr0k/1uLZozpvx1Ax6wHTPC2R481TOVrSsaYUkU/sUUD8CQejMApkh37fneAK8kks5BB4n5BpUcjDkvBKbo9ATZK3FzjzrawMgTMdvsGFPWagIMjEcFxQ8JxmB8WIIXsvylMKYcdIJ5vGdqHQNTtnU0cZqNkjUaD27gIW/OY8aUaUK2wvENPPtc1RH2V5lI9HTRMbS15jgRgCkcu1aZ2o94hybyGbLjaIJweuGAaXEr8eS9GhplXDz4B2OqHgFTqVLV0OfscEhHG0/LE+sFP2/P7zZjiirnusGSc/kwBbkxttAx0XhidEzFvmAf8d6qc4qOiorDcZr4KMHgeXsAWZVer4fdDzKlSL85j0JVfn089T+5RvHHPZUvZ3M6fK6hg9/f0Hkfs3wBWQU8BbayobO/Lhl03j2GdyYiCmMqihyS0+W1dPA4IRmNAwRZ7kqK+TdPkXDZecqF/mHkMyOPEwpj9t4CQ+H7iHJyTg5jHMxKSoNub1I6GpsfT8XBC5ibKdT/ZD91bJRRvud9xlTvKXqbgacmCjASHQZcHhbP14N5agiewkQegCf0JXFppIjAVPt+ztHD6NYlpdzszqGF32cEM4t60Rr6Wc/U+QzZEKkdU/kePDA+AVNxdQSGBxU/R+lpO2BMxWu73uHTvZwzpsjKAM+OMHhK9+bQv+5cM8bSjAypF3T7IkjI7ZBTaNrHU+uEzLG6Ck2aeCOYMy7hq0Kt/xKJ6vHQ/7AKfc7u7jPipI4qhMaLOyK6LmAOwC54aj4Epkq5bqkrRk6ebYoHzAkyNmn8HGl5eG73O1xG3edx61aBfvXiDLQpeJ5omWgJVAoOP+kpVfnNdb6q8nfcg+CPM6UdvDl1z/NhzpiSMFlQLyPQr2p9TxlTvafIa0UgawzCJ8XtiEBf8PGHqWQyBE+JNfST3VjwqB8BE+k+oJ/s13sqbslLRLfzndKkOaA89Qo0xlq+osxTLPtNBl32U7qfd6BYYa8SwCZeBkwo9vaLKfEJ83if/U5+HtFw2kK2NOLtA00X4Kk4fGCBPE/AlP0CTziSaOCkTTdztBgXEfMUcT3wyiYjH0+RXQae65lK9ke7zLy32bDs58TgKdpcoY8kQ/BQM9nxeVjvzTWOBDwDL1/As5d74WMxRy1RjuCpdBsDU5s7cT5Mafd4jpAHGU7xCTDbPsnHU/LbA0/1TLkNLxGIgryQzJRCwctNl/10rArfPAW9ELzUe6rfl+4Pbcjm2IwU1J5bnnAdUzGP9tD3/OJfTLWVyxNxr9qYlgv0k57StN/soVXVv+N8P1v8w0xdXDKncZoOMRVt8MpoFc5Z9stwtJ/j7AzZofcUWd5IwzzlvCyCyeQsADPIzGj0tiGrvUyYd9dG7X6YStRawc45UUmzmsCYHtZJg8bthcIYL2CeRvohwjcyA0+NbjAv99lvOLy41Lq9UE61ynJwReuCWovcgDFcwJi4FTeDMQUJsaF44ZCIYkXk8liItkf0fMo2NZ9PYGoxBKZeLXjKeUG2T97veIzeOzOgXpyZJd2dax/XU9OEMTsHpoQWPJcnJUwF985TeA9MtW8zpLFQmjjTqu0YXSO+Jeol4L4z5e1O4LngVjtY1LSGeYooMTy/FwbPuLxj4Wx6e47Rxcxkwh9SW0i9qABPnySDvI+qLkTkkVRoOt+2LPvR5xyyn7LAGPqrreaJ/+DmaDnu9kbNeQen1RTej8WMvKnpW/D3bgzjgXQ+0clgCF6Lk0O6w6YDr681vcpl4j45BY3MpUH4zQOen3g6/OD1U4oh/GYPrar9HfsobOEPr/sNTsKM4pAAU0sK7+E3pn55yjls4Z2VtKLBqpPfqaXwBKcH8WDgrYQ/2Y956htTvafwiZeJts9hTPdMZUsvoUG3z/3jqdIjjCl6zWGeX3PlkDFF7hVkv95T/p0Ck7m5MdCuWOqk1h/A4EEEj/XXT7Hs13uqZ4p5igygz1QvGNNRI3Se6rLf1vcCOoKEmDNPJUn4L6ZqtwSG5p2nzBSYst84oqPW48t4eHlFyDtqLdHVlCsZU9ZUmFI/785UUULTx8EBmFK2c/DSkAOmek+FpmPl2THYjNFr2kLfGgfQZy7d2rkoJRzhx5yBmafu1k1kTGW9p46n7vTbLvsxpvrsNyLdtSLyyXzglT57Uzfhoe/2nnq6U2B04Wk42iB7h99Wdw5Vx1TsJ/D69Uy99wL0vdcE/SBTqjD43edTf8l5FH88++1V/V9MNQF87d6iYZ4K4XvMmHKPu+56oi77LaLyzvpUlnb7Hq4bGbJFbUD/CV6Q0hbj/lwjmPAzdQSPhwaSRMQyA6b0GMasce4+c+WmtsA8tbznhA7xA/pRz5Q4KYY03jzBU8m8O5dIBE+FGwLzuFLECjpdDv9iSqzAI0FSG0IY3fk1yibAlA9MldlZhOw1cLs+dXzrZdLQDf3GVBpNiY+xeIMsdK94IVq24IneU2FytPP/6imy8cFTJ6N9k/odA8NRXc8ZU2G9M3PmqcGhrcngDUyRLddE3VK/Q00Lsl/W3mKK8q0mkvcrBmY5DbLuYHPWiaiI+if7EbpsWfaLbwq83qkNTNl3S82j6AFM9kw5gYGFzBOKCm+LoqW2i+FryhkN2r624CEZQf967N9rHEarj6diO3qKSNy2Kjz+Czy1LA8/eP2UKsq/y37GP6cmKYP/dZ5i2S+1CgOfu3uyJfNgmDNPJcEspcOywDnzVM8Uy34vBJ4Sh/eUhhEHXqJbmHcFBTzjzoAplv3wRpMIf6V6GcbPbcWYiuUFwtn+1kbMU1F1BU8tBeLgnQ1MeSEwRfY+MDVS7hvmqejMxw1j6j2lfJm8W8vHNBQCxlRCH8mOMTVad0xp4wayqNt1/PNbz5O6iSPGlOVHwMB5AL+vZ4pLp9DP7PfriOJbMaJRDp5KL2+zwpcTZMXYdfk8vnjbiDElnHwOx0XyL6ZIuwSmdoFUk2bWMdVnv0ce4k/265namC7MMZpvQ6K+mR+m+AM8v/h120Jf2mXArKvy+BtTzsJUMWOqz374AK9MOnPAUxG6NCz7pbK2PiJpA8wob1st43G6X+OFlUO2phe5jNSAe6DRmdeI0rzBU3sR/SRTA+13637Gt4s9/jcx1SwKyC4RqILIBBjomWKeOobdnbPPeUrNdIEEehj1THk3mOfVRGCeeu0JvGe2Bl6aJiaMIWXlUH9wR5ikCxgTaPIaEIkLdRzhkD+iKgkh+5kZ9BV+1vpYawEGZ5tCJz9g8EYUF853puaPesuYCjc8J7Ls90ZT+Pc9U1iuA2ofX8DUK+RhTMaC+WGqcYCpw7JjatvoOGmaJ0UEd3ufOk/9B1PjFPrYu12NqCsdu/P7UhizPVN4Dtkvkt3EYn2qZyok3edR5/Y+pdGtAI/1TMno8CDccWoKqcLtfMYUZF5TIFYATC0l8ND76YEHNyNgKowT7cOUceHHSNi5DeH5AWTL8Rxev+nQRHTUcAq8THd4/j1TjqCAl+QSmB+9ippa8wEGr64jmMqe3Vp9x1SIGsgZsU8ITaKjnCdc+GyQICfdfsRzd61M/qNMScZv7uermn/HtR5/fI1its+n1Bl4Tkl9KAJ4qtVTGoseeGu+3EeMKTtfwWzZMzUiwo0muE0Eunm3CuafxYcpsuK7z5cc8FT8vAIzZ7Vjqst+7SDR82hyh3n4dLrHLPtlZnd3w56p0Y7wQnjLCgtIBCYt9QlMzi+QHW+7y4ZaXAKe65lC/E0m71vA58lpD2NWFi7gnfXdKMNr+FojYVGbFKEHxikngiewC9mLMVUTLkL6Sh9198MFBrKT6eBTtIU+s7hC1uqZ6j3l6d3Z0UX65SksDTkhJGfeQYf1uSHvmQ0Mu7E5xsvzagJZdQuefdyIBd64PYkCAx+nzgaen3gBptAbm9357M/ow1Rl25i2FcwhksN/mArdADyrVUFDNEPihKio4PW7qsCULelKzpg6RgTmDEOFvnjJ6g9Tw30D789mYRwZU40P/yBeWu85XkXQX6NgJwnMU0FyUEhbnYApt0U/eJ2vqgx+tzfJ+juunbfFP+wpGFgTmgTd/rHeU/EWsszw0J2VNQ7SD1PWdImElF90a7dz80bd0ysp02iPPkyNQuXLUw2F7OYawNTHU892wJgK3w8Ys/qijr97KpD0j6cYU3o8g6yDgKl0M2ss5qlRGMLPhxuuQdFLUz7Zj0PdndBm4BWTVkYeoxvM8/MUmMLkgfO0Gv+bqRc0IsZU/HDBS3MBft/IQQbR7TM83qBJ5sxTI6tjqs9+u9gcUWvr8jhs3ZeDimhZM6aYpwStmFAz3ACjfGBaWFoCU006A0/9Yiq4d54iV2D6eD4LhN8Nu7OblfrD1Lt96mCs7vMv1qdcDeaMkW+KmNv821Mvx/swRWeIVNhMzBcNiYpLxtTlpGlEyrgvpi5OSCiKDjJmnhq40/9HTKny79b97L/jHgQ/46mgdpySvMxCwbfs8mEqs9XUwU3gUcYUGaowVNV8df3OlLrAhPqSjDDdP7t1tAdkt9Gy6vrICMaEPdkKRB/6mhBHI37NPBXD1FumGy/zsY6KmCaHGMY0Qt2uws5TdvSwBdp4wJQ2Bk+FXKB/+hQnbcFTjfflqZ4pT7saeTgd8RFjinkqODYRNtrQodH4pQnJI+EcJOUXn1q1B9lxWAIDofCCLJmfvpiaaCufDt9d9lvZwFQamz4N/CGPo8l5ayFunNVEp7xRJg8YrcxT9lCFOaFn6lf2o/cYnt/R7Dx1RWZJy2pjoQEPfYlfmTZmTO3HAWQ1v4Y5Y+y9PtlPsBRgWKjMBqN9x5SiwGy3CGIfJU3LkcFaxGUq78kRGwvhBa/fG2PiqOsdOgy3H09F5Tud40F3lnPPVCzfNhUq+EQmymIH/U6wsp9kSvvdGS8q+kvWKP40U6pRjz9MnWrwCneDeTeOnC+mlHN3Xp83hT4Vz4sHXqzuV2qat6Sk3jYT8fZkEjqqVPDUIyYR61M9U4RTYUxYTxhDPVMs+2lxAeUtQzbOVmfk4Btff5gKtbaGd3oAngouj6/stzQu6w9T4038QIKUQJac6ZyQ2A30rWIFWW14LnUhWQUweqbrA0/09x282jN1c2FMR/MaPPWsYwcFYenRETfihejhQPbrPdWv+31jyqk6pvrsN35/eSpenjgDaY77YkwxT62QOWZMJSjnFSRryxtplSkwlHI7B4fQaxhTRB0BE7+YSrkZMBWteJl5ivWpU83XrE8l1QxywWqu29RLVAWHkwA81zP1tmqck5lVHLF98Or/YKr3VJLSdNx9JpxQy91KZShcn0c0eGoSqSswdFYk7Q+eR6HqvzvjRUV/yRrFn2bqbMkTOnx1Z/32THnTL6aov3j72AYBQcedgafUS1Hh66y8UtQ8kjLLH6jBSVUn1LuI8M/kp+njK519mKLXOYyJ3lN17GplvL1u50h5k4iOghFkK1XMLHxPVtGHqT77oWGOqDMBT33rU/ZmBEx+Y8qxecw89dJDnzHFPNUzxZP7l6c2LxjTTvLU8uSegCd6T3l7hy+j0QEYYEylO/CCT7+YStzSKtPZ2zzi4bs7g1J0YIwXp42C5mv0JIbWwu+T9G4v1VPP6ehSgzffYqKgOPtiKrtz1MI3wbOpe7DNnL792EKeixqip7wl0EwGpntPsezXe+qhoH8x5R2/mIpWV/Cso2gcaWYCZD2vMXdYtssXxZcn9KlUidao4aYy4W6yUkbX3X6MZSxD1nbWUhm9R/ER7U7tF1PZs/3Ba+c1QfzdHlr8d1zr8cf71N4px9S6IifP1A28hy+XjKnDY/CWurAdvJzIhAZWjkr6nNRHPCKzK8zjywTTnQYRazTOY2CyBoZ6prCYYxoqF/h66kNWNAddlplgLWfZLznNIopCx84zJUfA1NYLqSdCtgo9B8Y4v4ef99538Jw2gyy6MsoVdTlPK5PzCuZZhZ9K5M073X47HhJMQGDMI3cJHlKvwNSuW3OQwFMl3R8bnzEV+Y8vpt7dPvGeqaQ7GBo9w4NGOH3P5+GqBk/4LjBl0aMlfGPKOyIOPDJ8GkjIXw9S+5oBfWcJTPWe6pkKJSFpUBJkFWS5iZmn2xiYauV/M8VN2pooDmcJpB1264T4JZMBqmDOEIbw/H95KvS664h3a9mi0VmWhW/ZTxo1OKdyUexwPen2inVMpekkGqMkDuD1mQ6UPGrIm+KhJ0TUNmYSjqszN0fhIBFJOxmbkB3vrfODTIm/O+NFdf6WNYqf8FR4tL6YOi7zMY0q2ynpwH87+PAWPkxlmxlkIbU0K+pv1gkmaHVosCBewFOZYAspt64/THmnM3TwWwVZ0ZokbyJvLA3Hjc9/POV6IfSp3lOrZcdY6wEjB0QsfBlB9vMO4KnsPiu6e5dC9nNCyI6JYjwr1qfalOeEuCKQ/XqmnOVOL0Px+vIZU9oOsh+NnH+Yok9g8hYbBsrlwqOhZsDvmx2BqSRfakS+lt3+PdJ5Ipl5FG07pvo+FS+6PnXAXM7W0n8xFZcryH6DtLtu2bx3nuv2CyqH7Pqdqd5TydGGMWxe4PcfYq0m75tulZl/hKx7CA/Sh6kHvJKMqdb4hynRkm3q7DQlDzejp4Pmys1g2Y95qmfKf1SQdTeSMUfrE+oer4X+tWts+s1T4ePCrZE03A6I7k5+nqmB+pt9FNpfch7FH/fUSiE5dQsTmGri4uMpxtTJty2W/b55anETLtTU9wn0J6+FfkXLhLpqC1kNRcDUwSKYWg0wxTzVM6USB7Jf76l9o4esT6UzdPjOVDg7QXaajiD79Z7KDjJk0V+eCutVvENHToJ59g5jjnmKD2SPWvxME+LY5x0krKf6x1M9U+8WxjTLfj1TFwLMDIcmD0zY4MVaT1TmqQjVW6Bp2V1D6HVM5XvwlNToHnUiYIplv0kofTFl3ooIo0UBTV8+wvO5ZcmDeaoZTkycOhwxsF14Fg3Kjqn1Za2g5Hl4Ej1SrJJyA5hDDgdtQJTdTIPmNUx8NKulF+GllsPJ6kIqzM9rk5oUPMWYknaZTozjFfqTvKnX+BbpD+pKJ5jzboPHGN3X8Hg9U8xTeXgPachPBkLy9OH12x81gQhCty65ubY/eI9sTfrdGS/aX3IexR9nKp7fx8xTZJzU4n94avQyP55Kbbf/PES/ME9RddJWuFRmn+yX5WvoB+oa28xTKapgnu+z3+BlqJDdLjBmo7UcfLLfZJ8aLPtFGuYElv2ebwL9p+qyX+JB9ovmwNTo7n5lvzSetoypSIktYH5aunS0m0PHv1cvizE1AE+VYJ3GwYoLTEXOXcPJ9RmJLPtZ0YATEmPHi2gQnKF/mClkO/ra+ghl/zCF9+ABft4xdbONMrodnw2SSu1JtMddL5N6Tnw84MKUovgMXuk9dby5Z8YUUWJgaiQAU+7SAsZuXqSw7Mdv1O5s6mprIJb9orWWM6YM8/Agrdjtsz/L0F9VR7DYul9UVg8DWVWikffz/sXUwSof1FEO8P702c9/vETSuDc5jy9FGmHVvH+yH2MqerTtx1NHLftJphTxN2sUmviXXOvxp7NfffRyGs0NB2eOAfMi61NLYCx9K3uLrft5WorybHSGeft6vl8+fapnivWp9AX9aatDltlWkLVwduquFfeAQdOBLPONKfnUnTXWMUUH9G1gfS+H1B5x4IF5CWOyZ8pubzamGw881d/XgzE11p5rFA2TlghmDVls9zANvAnyIWMqOVexgbgo04hIOqaU4/+NKYhakP16T7VLTSGyt+KEyEheEWNq9CqtnOo2MIVi06Ox1vWpyNk0KL3f7oypGMtFt/afZzS4r+H7vafKNqlI2wJTNN18eSqh/TWGZ0NEGufeiWLKwNTG6a6VXwID7+7MzEg/vpz/YCo1BPPTp/Y+ZzGmJOkBTHkv8vFUPCjBU9vcoGjmnEWivGr497+YYp46u5s581RTp8AUvrx/8CwyTZV+c/2UNvhLrvUY/GFP8fieUW+mA1PTNeT3sYS7M/p1LNCpR7vzz+9dtqMoTwcDGGMLbXamo0keC0TM0RHnhgf9CDfQp473wmKeSuQSmMAyZEUrDhpSN7pahuEZxqxU1QF15qolZG2SKjByuvshIavrD52n3pMQspp+A8+NZsDUfVeuqRkOYR7/lf16pmKnO4srvl1carbjzmP/MPWG7JeTo/PFlIPuqpBcY8hejkA+nmJM5W2rEG04BUZ7poK2W8NYd0zJb3PNmEqoZZSMqUc5vX331JXqKct+kfHmK0Ru6PQfnoLSB0z9yn78XLDy7OyBp3qmeGnxlf2wd3sQvq2NkmW/m/hP9jv5awNtiaR+z35rJb8zTxFZfFAkjqcCW6MIEwJMPb1LSLFEB3m8O8UUHdbbN+HqAPreDzOlKb/5fEr7W86j+NPZ7zYTMupHMhbSW9jtc+7usGfyvIMZU/dN/S+m1NY708SN4pIMy/aIt6UeUad4fHlqZXmI+kEJ2Yllv85T/RpFMvb4MetTydT4Yqr3VJiq0B98/GrQcEFsGsb/MLWJiiV17hjG3EaL52gVn6EP7M+GEOWrwsDXZDakHoBUhtgHpu5H6EcC6pgixwb61hKYCpUrePISrRuUFKFLw/GNy0Of3z6+MRVLT+hj83N3foRSgkeE7loO7QjZL5yCEZMUd3t79OxKxNu125PbMYUGOP14KqfbHWPqbd94IUljU/kwNevObBmf4fdfT8sngSLxxVTfpxhTt5K30GC2vX+YUmXIBT1TTjWQ4flfDIUxJa8qDH3UqOe4eKzu3f2uvrJfegxawouNgpPt6+1Dfi0/fYox1XtK2kXd+YSLH81++u/OeNHkX0eR/a9ao+g95VjdvVN6psIAsiB+c19MOe/LhymSDosj8xSq3X8zFdyhH11X0LkHomlTewFMMU/xzg06ecWpQmR383BoXQLwogzMpdxb/A+mfC6ErHS92pg4F9Jg7rhaUptzgEm0eM4/2W+wM8pQ16Bv9dnvG1OmE8jEeN+68+uOwNxp2Z2n1zNVPR7fmYr2G2BqgQKJNLMJZM8mTiyUo+5a995TPVP1XHepXVndeRbls0K1cLgTY1poAst+fZ/y8h08Xpy+KtaneqaiPvupd2xSNIE+9Y0pPWzh8fs+lSBXIHqTqUKM8NZinpJeL/h9sVTvsKcdeCJPRehHV++hINdcyuDp7mzmSwzZb7bDH6aonD58xN3b5tOnnsnexzVewestxQMcro+bCMV3rWaeopL7k56Ccfq7NQrlb9lH8ROe6rNfutfJEVex3p2X12XB5AyzXbwpY2qVAcJs3e+/eiq53KEfnS/AwCIyHZw3ZncO0cGC1H4h0PGP7YsxFdan14epYDuwyoyu95DtuO7aCsxzZVxh6CPiFRjosx9jqrZmi4+n+uznxe6bCPGDw5EXgj0G2cql8TbWcLS+bETGFI86pnwRmCtceDwsXdU8OYfGA83v3vA7U9qCHxDpmYNnygSYf2ndPva4tDC928DU/fjFFMt+1zy4knZ+0DFjikYypSN7C3NCQ/njZ41Cv/Il8xSENJPGCxO81TPF+hR6w+Mb55eClGwrkjaYwOvTe+oyg2wp3e66ENPZP+t+81bGzFPjGa8SxT8iIfMeZI5Jeb9RxBeQIxxhHaHdGr2JsXzIkEVfqYNHZne+YJf9GFOyAVmcMbVy3j94Dq0u/u6MF035S/ZR/Ok+lRbdeRNadz+inqmE6+6WDkMUsptERbydrGIYUyEwNRQgv18Hwol5KqspAmbus4AivQIGLAnGyKuULeqme6v8xpQqqWrOmNquQ5+6h5eVk0TfNzgc3AO2RhGph+0RRWnnlR14Kn14ZsOyX8RZahld1M0YTYdb4eOp+gZj9rE0HeYpxlRpuBJR0c0WsvUYPPWdqfujQgNed6j5Kg0h3Cn8Dm3TA/SzCTWEb55iTF3e5hwfIx28xf/jKe/uVh+mrgPIuhvnTqk5mEHf6rPfL0/F26cp4nYW8ETr+hTz1GSA7uTdfTJFDCcRUXKFfjNYUuib6h6ef3iBx++ZCuUpeCpDS4607lsSovYcPRD1Molw2h6V2WVUjHFsljfq4yXKmad6pnpPRWFiO7gMZyNqN9EAR0vMfTxlxJ6Jwa7pD55Dqw+U330+9becR/GnmVLkWfrJfot7t28ABiNNYFosM23SiPj8nsXUPIzgP09amBeXo+JITeTEeWbt2i+mek/NBrzImMLCL0912Y/jJRWz7DdYg5fijQB9pY5syH7v7vyHXAHvBPZrh5S4y0rDK/St+QyYejaQ/dDGVHPGVO8pcbQ0chgsX0zhxwjm+f2FU9DzgcA7u3+YipaeSXFbqZgxNTrLDkVBBV7xFq8jWr2lwYepzROyl7wMHWpppSnQIu3OqT0CU32fis0Dt0Onlq9Y9kuEE2TdW1QQxlQyJ8kc0VQ7Mk9F9xiY2tfA1CDh+Ty8nqIjukQv6GMDaHqZsQdPKqrUMqaSvf1UECdpF9JWDwOHcw/ej95TTtNIQvx2gUnD20L2exSoJDOVUBysVldqBovuejWytsCjW+iv26MkJLc4tZinho+RKCRTxPlIDbMn0e5Od35g+f5JpiT9N9d6aNpfskYx+MNr6T1TZvMET/VM3d9lSt2dBIzxZ+vDVDQD1NI4hyykvu8nGsY2zMr6Fq1xKefgmdkRmKpDGGN0pn+YytyZ+WFKsQYq/uapb0ytR6sRdHjREKIrSo5IT02ThkIFP59INcTB7v5KQWhD32iUJ0XI4YEpMgOmygVku/p0wRRKoFrGA/fZIHnFi8xT6dXpPt/qmbpdFIFlv95TvnLicDheQf/hRjeRSGEI3nOe0Me+MbWyv5jyZ7wuJM5hs0aHQwuRNFhBfzMm5oepUBiBV7ZJAsbetyWRhhcOvt7AnMCYQhyPw9VwXSHluKyIzN1NgVwKvmKe0nlXxfHoECvMU9rxBtkPnf/tKe1oHFEpw5zBlxtUpvLSHOMhDq80jibA1PYdOSiCUkqE9iLjKOOgD79NMqJhG3wxleTbF3kPbGDeRj/KlCL8bi1d/1ao/jf1qZ0JHftb9jtMLikN8sGXp/x3GNEgxXZJ1QOMsRF3OdLIB50wphZmEVLr1Hmpz36+suVJvYPsR9ee+S9PnZzEQa1ofrJf9hhB9vvGVO+pX0xRaQpMNTSffzw1mW8o4iLo4GKZwjzeM9V7KpoGwNwvptr3zS6zzAFPiXHCE/1xAU9193RDm22NaSDNDciaM8h+PVPGfgSM9kz12Y8xNXvDmO2ZSp7AVLxHz913pqbT2mFMDc0Ufl4i/Bqlo/ZA9NWFx8xTO9M1mKeS9wmY7j31Lq/dPeGs1wOp++SLKWpxIvNUn/2Sh1vs8E2bGqQ+PqU8VoZRhZ68JjJPMaa+eapnSgmnwAwtJSFcPbt7DuB8REcPVyyjHMXON6bCi/X+wbOddXXwuzWKv+U8ij+d/XqmmKe8oDjiQXeNIfNUfaINllXyYYp5ajnCJbXUNhIYUy/Sne/QMZVG00RBvafCuIC+tJlC/+LW2ztjKn4iGLM9U+h2sXAaqvYDGzbMo07xBk9o++0akRNkv8T4hylSzeY0eBngGVWGPnBdZ68PU2YFY9bjBMyyH+tT2Rjm8QHpPCWMgbl+3Q+fz0rJmPrVp6KnBtnPvC6F79kvfnXXuj8OX0xNIvj34Z3TS5b9nADGvObMtTLeXbcG2uwIAY/FBmbZ77x/HUgzqMBLTgyeMomrf7JffILsuVkfqg9THM8fmadqK1HLb0yx7Nf3KXwApuRtLZWhOAQm7ddL+O4pVOCPpzKHrp1v2Y95qu9T37LfEQdPIqxdExNx/6NMacrv1ij+lvMo/nT265ka3m4Y0+MI5sXeUz1T5DK0GmxNSHeGpGcLZJPWc3xz9JI6NzESMnxFY9anTGEHTCnjV4NGM8FkTDFPcc7yP5mKjjdgzpfeFX5sumssLk+Y55e77jrXjin/Vlnw+2fmA1Mln1HP4MBzSN7AmBgHwNRmDGN4KXXrgl32s+dYzcPHkKuAcvCUCNmvTAuxEJmnhOVRwclhZKxRsiwQ9Zc5jNnHNFkzppinZhFnoLLt7g5+6ZjK9zBm42PHIOb0PIRsNkcFOp+Zp74x5T4JNDc9eY1R+r7tiT45c2WSPuoHfslII0alcWW0P0Zrlv300bm7D8kWsq7mn2vS0pGaJ9Vu06CsCK4s+0XTc7HGA5TozFOMqd5TmjdHOetTpqZX1CFjhOm9NizmKdHYSWWsPi34K0Piwxzii2U4PjwdxhQ3lYH5Z5r+JFO69pvzKDTzL1mjkP4wUwiGPHWL7v6uzwXMi+aiuxa+bsFbxXH3wEIkB3REkV2SNwLvBOv6QEf5MxKI/0Awll19RK1oD9nvOUgaZFdTjqjjDTSrkVTMseHAGGloA57IbOgLy8vK/XjqcrYrHE2wT/36Bozou2SMnpoGWWkPTGXvM3hz/yBT5qmwmW4cVHTXLw2Gvl4ypsLRCjGmostwc0Qnodt7A54q6eNYNPhy+oep/fUxR3MX/n2f/RhTQ799E3XkAhPd/XyRH/SfWfeffKfQxHqmhoKuCdHb3ozRBKGS6K8IsuYZbxu0XQkx7WRUxtkz8VGeLrdEJycuD+Wo64MeUonY6l9MrbB0Irq/g8f/xVSdIEWIvC3MCRX/OhHpUOl5NJDIHJvLQCXa+DoQEukEfaz31ADNuvPWvZpiJSkudDQnMOcNn3cFuSV4nHlq/tgpkM29D1NRaK0NdLy97mTwqLifzn7G/2XsfWPK+lvWKP5w9qMagWZN9kig2RWy3Wi4ojS+ddeN9p5aqDikXmDZOT12Wahnyh5co5KegsMcbzN5xNYo0sNkK6JhXZvUGm6/mOo9pU1fSs48tRLu3oepoZgesUF1/5P9Qus1RxeMoI8RYOpbn+qZiiOpm2c7Tw3CITCFJsBUmZaYWpBGMWOqLqX2w5QkAlPXONBhDO/lMimDNWS3V/nxVOTQF0Vnen6TwRuDF9JHLDJPRYfuvvI9U2iuY5b9kguK12ieJUcia6mGo6XbXddbywmN955esjWK7HoomKdiudvrRWTIfoaocwJj6iiiM5GN7tzaC5fs0LFZgqc2HMw5vad6ptrjFX5f36fOh0Aj8u02+KxRTF7b9jtTvafQpDvX9h7pCpqswEO6u5dKxlTvqfBsCkJC7NhC6kF6EF7UIIu6r7T6QabEwe/2Udh/yb70P539ek8F9zvOYbYDD51HkGWGivDlKccRAhpOHej8tg3zpmYJJU2s87+YMu0tMLAUXhUSKqQzT6U7CRg01smVMcU81TPlP8ovph4P2ft46m7yH08xph4SjCnbgeyHDE0pI3XytNAy156MqfgmkgfzlPfkoW9tnc2aMcW9r3YOz6J4YBQnBhG2J/j9v7Jf9Ah1ISnG0H+8att0W111IW67c4U0FyM6CjumvDcwpTUyZp4KHzY3R9xte/rO1D2/xIyp+Bq+LOapgdqtK/ae4l68QsStyuGogRcDjYzgw1RaLV/rb0wxT9VSeyba7gJZ83aG15tlv0c1KEPDeXyY0prxvzzlbSPIuj1TpQAe77Nf0hjAlBBijzEVjwpDQdpyeSNK8+KEcNekjx9kaiD/bo0C/SX39fgRT8VJgUrmqXoQEhqjFxK+ZT93aMIY7fvUcn450MTYRHnWzrMxYyqp1pDVSM4/kGy5BmnLX0x12c94XGQhOe6eIqohJ9Hh9QTf3+/THWMKyZfunNou+4mHVift/dKtcUj1Eb8pmdHhSwUmJgPO+nhqgfQ8lpy6wednaFN3r8M8bx2fa6RiyHLGDpiiMwc8hU8wzwvJATzVZ7+eqSGfAEObutszOw9gTC8sYKJn6oGAqWDcMYX3wJQbgafMvQ79SbI4iiTN/WS/5HniRZTW5Sf7RWXE+4i7AlNN0TG1NeD5M6bOGpfHFTLGzFPvQ2nmWT7v+qOSvIBp7Yupg3s7MaYSyyVrPEeuyjyVWNjYobA7d0kaQ9ajF9eMcIO8Cw2u3T7/YXBvUHvTHsQYLyUcbVeNiGMPmPLOCP6fvY0apL35K8t+SWvsf/C+Hob0uzMztb/lPIo/3ae4JE9otOj2j9k+dGJ4ExJIUsAUdQR6xOnGC6mDuG5fAyWQ/e7yjrqHQ5RT/pxRfA3uPo2lpZUzprQqgD5kr03hw5TR7bVJ3jDmJQuyVbMqXJq0hSkQ1No7vK4Ej8aDCpiKzC1lTNUHyIbZcFp8mLISYIZlP5rfHmQgqZoQb0vIVskE29SXbBUzT130F/QTdIMx1vcpOYYxKUxLYLr31L6dQf9yHWCyZ+pqZQ1RXjx8/Yup3lNEt4Ep/vjlKcZUn/3qs6+WrE/1TKEL6s7ni7YOy36MqV+eMnYqMBXh9Zz1KX6yhz7Frbc7pHvTx4cpy4obtErOR9KuzzpmfarRkELa5WWQRw5er5Ewdd9E31BbyGYyifBNlc80Kj27O6/9LqLt4XwnUrCArNgzRZDswpzACWWE+ceHKS17c0JyWv0oU7Lxu8+nfl0+hf9Hz8z800z1nrK3JyQQRSFzxtRwDBN8SsqmwpPoPqJ+2N1Xr2fqNi4O1FQmEWaewrzg0yibAgO/mNJbYIpIZ2BKH6OKtLcrjOlfaxQ9U7Ts7uUSid1+PbOE/rAqoN8MM8h+vafShfu1RuGvFSUPtwPo2PY9u5FBYQIDQwRMSZFs0eGi+75UcmO0DduGSKTbg/tyIPvR+B9PbasoQuaU2NQTbfDA/Q0Mv8jtxTyVDG/PCpg24fv2wcxJnYIHhLmMKBpoWp4Y1iZCSXrbM6ZC7fB6oK08i6jr8pANe6Yqewt9yiyNMkkjeP5GoknEiKCyx8syGiMv35bkvd+YmGW/sxk8SHt5KzgueOiD7nRZMk/FuWvOmaf67Mc8dd0mH6aYp04wrv+DKVWaDsqYGJaIBy4wNVrpX0zR/asicnIHTymx/ZN9Sv3dmZna33Iehfyn91EgM6F+vO2u4euYimDCh3m6u59uLloVjnZ1wNYosh1fRMxT3nYRYaKWB3iflrlHk3AF2e+UJxWqakkjzWsFfeFX9vvGFL50e1jvewszpjZ+OKTuZNVd+87DmNRvN5Wo9AyMXlyyw3gcThhT0UV8dB28fRBp+9Ty6LkHD2zE2qJRLX0x9V4BI3K3X5AcxaJintLpAX5/4a8pGiHIismV7/brdVmt71O9p8L8yu3Q+WVaFF0PJiZ3G8ZsffxvmJJTXsVhfgRPKatVBIwa8Pz7PsWn2YYMrqWRR/cI+uBqqw2IGMgGZMfDgzKmZL0AT1UKZF2t4F9EtQUFJ/KG+zDVjkvImr+YGjjnQZ74CLJrGrc1MYKouz/WyfTxyvZOjKl0ew8bFCyzKxEeE2BqcqcwNQbC8DtTJ1WqyDsoOJzMtf0P3n/K0OTfrFHowl/Sp/60p3qm+j5F6grew6shxzTa3hHMe2gHY766jFifyro7bICn8J6G4Qr61GB38HEyvXR7jbqj7pu2Ow/9H6boYViPsXaXzgR6t1yGS3PToKdgDqknLMFj28LurqmDLIiGB/DGr+xnLIApap1hTPaeig1JwWwt3S2XXbYRurPN/sl+vaeiMX6OERLAUwOIdALFx397ancFT/RMsezXMxV7EvSzTNdxeB49dwhN4fEYU8L+iyk3VjUcuyZkz8f1sGNMJbENnsrukI1HB00royjsrjUZJSvGVCwbX0wJvARf90wdVtPDx1O5BH8vlfg7Gbzh+Se8AX0wToA5aXrQus8G4PXLVfDcN6a8odYQ2Q6BKXlc+LiMiw9TrE/pLWTt3lMs+10TYApvNCFnfapnqq7WwNQPZz9d/c0ahS7+qlP/3dD//3aNoh1055f7my+mdpaeMKbSR2btWPazZM3GlFrd+eCXekedaxIK6Qyhj6f67PeNKWO2+BdTjXj6Ymqe6A7Fcnfvz36Nwthd4OfjLXhjvX35qGxfGutTtJxCR8998JT1kmSBrfsZpXtjTEUTCzyV7u4WdeKBgqO23FA0zcFTLPstj9215ydX+TDVeypPumvZe0/1fYpcDk8iit3jxaN4jV6cblL72DFFUtPBx3l3n5CTogrfmOI5EfrPbsdX35gKNzdOQdd9sv4wtX10e4tcSSSGI0EWzA+QPVN8OxIdL+Hxq0m3ln8+QJaVH7IQD5YwJyjT5EC0+RG8505gDtPt7j736+MAww/DnHDkDi/yVgLwkld290FZzE7UFXl4f/4LUwm3shrGVO+pWNGN7mztw+XDVHqzf9JThvGbNQpd/F+6RlEshJgmeAVMbb3ik/38y+NrjeLslN354pIlME/1TPV9ilZZG2F1CHm9Z4pkKb9Dp1kLWeW8gD5SdmNCE7r9a52nIrrhKsZUIM27s7nq/RpzFnjrvzLVZ7+UnIGpY+SNKV4PgKk++zGmLKk719b6yn7/lakGPFUSOv4n+zk7OWd96nw2P0yF6JE4rE8xT5lBfESBBN9nTM3ewNTuCEz1ngq3u42PmtHrk/0SwQSmHmYYUWsqaDipg82HqWZxhKznrIGpvk+JmWIICWevfeapnqmMm0H20/nXjWW/+LyJd8jcwvf5bKfhyO+yc8+U3J4GmHlqNbx9sh+5OMTH86d5pP7dhhxxv+oPJKVa9elTffb7xVTCbaIHSkfZmfDBHPodp8Dr/1NMKYIo/uZaD/1vOY/iR5gaoSXKGVN99vPNK3jKKq0jNqvuDMnOU5/sV152NPKyCGfuO4PscSYeDXdjYGDz3q4ZU4oz/4epvD0T1SlkzJi6LwvIY2p3TqvR3YO771PhbPHVpxbaQSYCVHeBfT7VM+UmInguGq+VT/brmer71HB9Mbt9HeChED0j5OjnB+Hf/T6MIzkyT32Y8owIxQPBpFbRgld+MfXWFE1gaxR9n8Jtx1SRQl/pmTLlf2e/3lPhkt/ukJvIAQ0jRSsT6xaLaPwOIPuVBwNHqVGssbYFT+lNdz9hB4En5/dgT7TZmxfC3lOMqfAil/FT5+bove2+P95Df0tP8Ppt7XZAuKAUhTg4rD+eak8uMHRB4KkkKkpqtpaN02y0eqB8/7oQ7pAP8ni13D2wjO6QtReygCNtva6QYbtnoqDIyJNg8YN9ShFgGvwNU9LXjUfhf/5H1yj+cPYLnzp4SpmhPNNcMsb0cYd5d/JP9pOjL6bIuDtnViuKHY3xKBRISZGPoZ98mCJVmqzRvn6pn+xHBiT6lv2iwRo6OFrKDmMqXa33c/xcgbdsstFx9OR4izFVD4ApEnRryf0aRfhq5Zwx1R6k62eNYtQAM09n9WEqJjj+eIoxpYtfTLV8IQmMqd5To6fYXcMYwjCfuNqd6MFb+6xR9J6Kdw6M+dAGTy26dcU++0VlwTnQxrb/ydQ3TzGm+uzXe6rPfn2fSur9w2dMceWDL2NefEUs+7WDE/x9w9WzO/OS33081fepnqneU4ypfo1Cvnl2TmatabHsFwsGMDW83I/IUaUL0S0ywCEOgKl+jSJeKULOmEob6USM4+S/9xR/3N8f/90X/wc807Hj</prop>
			<obj name="TemperatureLog" class="TemperatureLog" version="2">
				<prop name="Times">TEFSWgAAhwUAAICHACgAAADCAQAAXAMAAAAFAACaBgAANAgAAM4JAAByCwAADA0AAKYOAABAEAAA5BEAAH4TAAAYFQAAshYAAFYYAADwGQAAihsAACQdAADIHgAAYiAAAPwhAACgIwAAOiUAANQmAABuKAAAEioAAKwrAABGLQAA4C4AAHowAAAeMgAAuDMAAFI1AADsNgAAkDgAACo6AADEOwAAXj0AAPg+AACcQAAANkIAANBDAAB0RQAADkcAAKhIAABCSgAA5ksAAIBNAAAaTwAAtFAAAFhSAADyUwAAjFUAADBXAADKWAAAZFoAAP5bAACiXQAAPF8AANZgAABwYgAACmQAAK5lAABIZwAA4mgAAHxqAAAgbAAAum0AAFRvAADucAAAiHIAACx0AADGdQAAYHcAAAR5AACeegAAOHwAANJ9AAB2fwAAEIEAAKqCAABEhAAA6IUAAIKHAAAciQAAtooAAFqMAAD0jQAAjo8AADKRAADMkgAAZpQAAACWAACalwAAPpkAANiaAABynAAADJ4AALCfAABKoQAA5KIAAH6kAAAYpgAAvKcAAFapAADwqgAAiqwAAC6uAADIrwAAYrEAAAazAACgtAAAOrYAANS3AAB4uQAAErsAAKy8AABGvgAA6r8AAITBAAAewwAAuMQAAFzGAAD2xwAAkMkAACrLAADOzAAAaM4AAALQAACc0QAAQNMAANrUAAB01gAADtgAALLZAABM2wAA5twAAIDeAAAk4AAAvuEAAFjjAADy5AAAluYAADDoAADK6QAAZOsAAP7sAACi7gAAPPAAANbxAABw8wAAFPUAAK72AABI+AAA4vkAAIb7AAAg/QAAuv4AAF4AAQD4AQEAkgMBACwFAQDQBgEAaggBAAQKAQCeCwEAQg0BANwOAQB2EAEAEBIBALQTAQBOFQEA6BYBAIIYAQAmGgEAwBsBAFodAQD0HgEAjiABADIiAQDMIwEAZiUBAAAnAQCkKAEAPioBANgrAQByLQEAFi8BALAwAQBKMgEA7jMBAIg1AQAiNwEAvDgBAGA6AQD6OwEAlD0BAC4/AQDSQAEAbEIBAAZEAQCgRQEAREcBAN5IAQB4SgEAEkwBAKxNAQBQTwEA6lABAIRSAQAeVAEAwlUBAFxXAQD2WAEAkFoBADRcAQDOXQEAaF8BAAJhAQCmYgEAQGQBANplAQB0ZwEAGGkBALJqAQBMbAEA8G0BAIpvAQAkcQEAvnIBAGJ0AQD8dQEAlncBADB5AQDUegEAbnwBAAh+AQCifwEAPIEBAOCCAQB6hAEAFIYBAK6HAQBIiQEA7IoBAIaMAQAgjgEAxI8BAF6RAQD4kgEAkpQBADaWAQDQlwEAapkBAASbAQConAEAQp4BANyfAQB2oQEAGqMBALSkAQBOpgEA6KcBAIypAQAmqwEAwKwBAFquAQD+rwEAmLEBADKzAQDMtAEAcLYBAAq4AQCkuQEAPrsBAOK8AQB8vgEAFsABALrBAQBUwwEA7sQBAIjGAQAsyAEAxskBAGDLAQD6zAEAlM4BADjQAQDS0QEAbNMBAAbVAQCg1gEARNgBAN7ZAQB42wEAHN0BALbeAQBQ4AEA6uEBAI7jAQAo5QEAwuYBAFzoAQAA6gEAmusBADTtAQDO7gEAcvABAAzyAQCm8wEASvUBAOT2AQB++AEAGPoBALL7AQBW/QEA8P4BAIoAAgAkAgIAyAMCAGIFAgD8BgIAlggCADoKAgDUCwIAbg0CAAgPAgCiEAIARhICAOATAgB6FQIAFBcCALgYAgBSGgIA7BsCAIYdAgAqHwIAxCACAF4iAgACJAIAnCUCADYnAgDQKAIAdCoCAA4sAgCoLQIAQi8CAOYwAgCAMgIAGjQCALQ1AgBYNwIA8jgCAIw6AgAmPAIAyj0CAGQ/AgD+QAIAmEICADJEAgDWRQIAcEcCAApJAgCkSgIASEwCAOJNAgB8TwIAFlECALpSAgBUVAIA7lUCAJJXAgAsWQIAxloCAGBcAgAEXgIAnl8CADhhAgDSYgIAdmQCABBmAgCqZwIARGkCAOhqAgCCbAIAHG4CALZvAgBacQIA9HICAI50AgAodgIAwncCAGZ5AgAAewIAmnwCADR+AgDYfwIAcoECAAyDAgCmhAIASoYCAOSHAgB+iQIAGIsCALyMAgBWjgIA8I8CAJSRAgAukwIAyJQCAGKWAgAGmAIAoJkCADqbAgDUnAIAeJ4CABKgAgCsoQIARqMCAOCkAgCEpgIAHqgCALipAgBSqwIA9qwCAJCuAgAqsAIAxLECAGizAgACtQIAnLYCADa4AgDauQIAdLsCAA69AgCovgIATMACAObBAgCAwwIAJMUCAL7GAgBYyAIA8skCAIzLAgAwzQIAys4CAGTQAgD+0QIAotMCADzVAgDW1gIAcNgCABTaAgCu2wIASN0CAOLeAgCG4AIAIOICALrjAgBU5QIA+OYCAJLoAgAs6gIA0OsCAGrtAgAE7wIAnvACAELyAgDc8wIAdvUCABD3AgC0+AIATvoCAOj7AgCC/QIAHP8CAMAAAwBaAgMA9AMDAI4FAwAoBwMAzAgDAGYKAwAADAMApA0DAD4PAwDYEAMAchIDABYUAwCwFQMAShcDAOQYAwCIGgMAIhwDALwdAwBWHwMA+iADAJQiAwAuJAMAyCUDAGwnAwAGKQMAoCoDAEQsAwDeLQMAeC8DABIxAwC2MgMAUDQDAOo1AwCENwMAHjkDAMI6AwBcPAMA9j0DAJA/AwA0QQMAzkIDAGhEAwACRgMAnEcDAEBJAwDaSgMAdEwDABhOAwCyTwMATFEDAOZSAwCKVAMAJFYDAL5XAwBYWQMA/FoDAJZcAwAwXgMA1F8DAG5hAwAIYwMAomQDADxmAwDgZwMAemkDABRrAwCubAMAUm4DAOxvAwCGcQMAIHMDALp0AwBedgMA+HcDAJJ5AwA2ewMA0HwDAGp+AwAEgAMAqIEDAEKDAwDchAMAdoYDABqIAwC0iQMATosDAOiMAwCMjgMAJpADAMCRAwBakwMA/pQDAJiWAwAymAMAzJkDAHCbAwAKnQMApJ4DAD6gAwDYoQMAfKMDABalAwCwpgMASqgDAO6pAwCIqwMAIq0DALyuAwBgsAMA+rEDAJSzAwA4tQMA0rYDAGy4AwAGugMAqrsDAES9AwDevgMAeMADABzCAwC2wwMAUMUDAOrGAwCOyAMAKMoDAMLLAwBczQMAAM8DAJrQAwA00gMAztMDAGjVAwAM1wMAptgDAEDaAwDa2wMAft0DABjfAwCy4AMATOIDAPDjAwCK5QMAJOcDAMjoAwBi6gMA/OsDAJbtAwAw7wMA1PADAG7yAwAI9AMAovUDAEb3AwDg+AMAevoDABT8AwC4/QMAUv8DAOwABACQAgQAKgQEAMQFBABeBwQAAgkEAJwKBAA2DAQA0A0EAHQPBAAOEQQAqBIEAEIUBADmFQQAgBcEABoZBAC0GgQAWBwEAPIdBACMHwQAJiEEAMAiBABkJAQA/iUEAJgnBAA8KQQA1ioEAHAsBAAKLgQApC8EAEgxBADiMgQAfDQEABY2BAC6NwQAVDkEAO46BACIPAQALD4EAMY/BABgQQQA+kIEAJ5EBAA4RgQA0kcEAHZJBAAQSwQAqkwEAEROBADoTwQAglEEABxTBAC2VAQAWlYEAPRXBACOWQQAKFsEAMJcBABmXgQAAGAEAJphBAA0YwQA2GQEAHJmBAAMaAQApmkEAEprBADkbAQAfm4EABhwBAC8cQQAVnMEAPB0BACKdgQALngEAMh5BABiewQA/HwEAKB+BAA6gAQA1IEEAHiDBAAShQQArIYEAEaIBADqiQQAhIsEAB6NBAC4jgQAXJAEAPaRBACQkwQAKpUEAMSWBABomAQAApoEAJybBAA2nQQA0J4EAHSgBAAOogQAqKMEAEylBADmpgQAgKgEABqqBAC+qwQAWK0EAPKuBACMsAQAMLIEAMqzBABktQQA/rYEAKK4BAA8ugQA1rsEAHq9BAAUvwQArsAEAEjCBADswwQAhsUEACDHBAC6yAQAVMoEAPjLBACSzQQALM8EAMbQBABg0gQABNQEAJ7VBAA41wQA0tgEAHbaBAAQ3AQAqt0EAE7fBADo4AQAguIEABzkBADA5QQAWucEAPToBACO6gQAMuwEAMztBABm7wQAAPEEAKTyBAA+9AQA2PUEAHL3BAAM+QQAsPoEAEr8BADk/QQAiP8EACIBBQC8AgUAVgQFAPoFBQCUBwUALgkFAMgKBQBsDAUABg4FAKAPBQA6EQUA3hIFAHgUBQASFgUAthcFAFAZBQDqGgUAhBwFAB4eBQDCHwUAXCEFAPYiBQCQJAUANCYFAM4nBQBoKQUAAisFAJwsBQBALgUA2i8FAHQxBQAOMwUAsjQFAEw2BQDmNwUAgDkFACQ7BQC+PAUAWD4FAPI/BQCWQQUAMEMFAMpEBQBkRgUACEgFAKJJBQA8SwUA4EwFAHpOBQAUUAUArlEFAFJTBQDsVAUAhlYFACBYBQDEWQUAXlsFAPhcBQCSXgUANmAFANBhBQBqYwUABGUFAKhmBQBCaAUA3GkFAHZrBQAQbQUAtG4FAE5wBQDocQUAgnMFACZ1BQDAdgUAWngFAPR5BQCYewUAMn0FAMx+BQBmgAUACoIFAKSDBQA+hQUA4oYFAHyIBQAWigUAsIsFAFSNBQDujgUAiJAFACKSBQDGkwUAYJUFAPqWBQCUmAUAOJoFANKbBQBsnQUABp8FAKCgBQBEogUA3qMFAHilBQASpwUAtqgFAFCqBQDqqwUAhK0FACivBQDCsAUAXLIFAPazBQCatQUANLcFAM64BQBougUADLwFAKa9BQBAvwUA5MAFAH7CBQAYxAUAssUFAFbHBQDwyAUAisoFACTMBQDIzQUAYs8FAPzQBQCW0gUAMNQFANTVBQBu1wUACNkFAKLaBQBG3AUA4N0FAHrfBQAU4QUAuOIFAFLkBQDs5QUAhucFACrpBQDE6gUAXuwFAALuBQCc7wUANvEFANDyBQB09AUADvYFAKj3BQBC+QUA5voFAID8BQAa/gUAtP8FAFgBBgDyAgYAjAQGACYGBgDABwYAZAkGAP4KBgCYDAYAPA4GANYPBgBwEQYAChMGAK4UBgBIFgYA4hcGAHwZBgAWGwYAuhwGAFQeBgDuHwYAiCEGACwjBgDGJAYAYCYGAPonBgCUKQYAOCsGANIsBgBsLgYAEDAGAKoxBgBEMwYA3jQGAII2BgAcOAYAtjkGAFA7BgD0PAYAjj4GAChABgDCQQYAZkMGAABFBgCaRgYAPkgGANhJBgBySwYADE0GALBOBgBKUAYA5FEGAH5TBgAYVQYAvFYGAFZYBgDwWQYAilsGAC5dBgDIXgYAYmAGAPxhBgCWYwYAOmUGANRmBgBuaAYACGoGAKxrBgBGbQYA4G4GAIRwBgAecgYAuHMGAFJ1BgD2dgYAkHgGACp6BgDEewYAaH0GAAJ/BgCcgAYANoIGANqDBgB0hQYADocGAKiIBgBMigYA5osGAICNBgAajwYAvpAGAFiSBgDykwYAjJUGACaXBgDKmAYAZJoGAP6bBgCYnQYAPJ8GANagBgBwogYACqQGAK6lBgBIpwYA4qgGAIaqBgAgrAYAuq0GAFSvBgD4sAYAkrIGACy0BgDGtQYAarcGAAS5BgCeugYAOLwGANy9BgB2vwYAEMEGAKrCBgBOxAYA6MUGAILHBgAcyQYAtsoGAFrMBgD0zQYAjs8GACjRBgDM0gYAZtQGAADWBgCa1wYAPtkGANjaBgBy3AYADN4GALDfBgBK4QYA5OIGAIjkBgAi5gYAvOcGAFbpBgD66gYAlOwGAC7uBgDI7wYAbPEGAAbzBgCg9AYAOvYGAN73BgB4+QYAEvsGAKz8BgBG/gYA6v8GAIQBBwAeAwcAuAQHAFwGBwD2BwcAkAkHACoLBwDODAcAaA4HAAIQBwCcEQcAQBMHANoUBwB0FgcADhgHALIZBwBMGwcA5hwHAIAeBwAkIAcAviEHAFgjBwDyJAcAliYHADAoBwDKKQcAZCsHAAgtBwCiLgcAPDAHANYxBwB6MwcAFDUHAK42BwBSOAcA7DkHAIY7BwAgPQcAxD4HAF5ABwD4QQcAkkMHADZFBwDQRgcAakgHAARKBwCeSwcAQk0HANxOBwB2UAcAEFIHALRTBwBOVQcA6FYHAIJYBwAmWgcAwFsHAFpdBwD0XgcAmGAHADJiBwDMYwcAZmUHAApnBwCkaAcAPmoHANhrBwB8bQcAFm8HALBwBwBUcgcA7nMHAIh1BwAidwcAxngHAGB6BwD6ewcAlH0HAC5/BwDSgAcAbIIHAAaEBwCghQcARIcHAN6IBwB4igcAEowHAKyNBwBQjwcA6pAHAISSBwAolAcAwpUHAFyXBwD2mAcAmpoHADScBwDOnQcAaJ8HAAyhBwCmogcAQKQHAOSlBwB+pwcAGKkHALKqBwBWrAcA8K0HAIqvBwAksQcAvrIHAGK0BwD8tQcAlrcHADC5BwDKugcAbrwHAAi+BwCivwcAPMEHAODCBwB6xAcAFMYHALjHBwBSyQcA7MoHAIbMBwAqzgcAxM8HAF7RBwD40gcAnNQHADbWBwDQ1wcAdNkHAA7bBwCo3AcAQt4HANzfBwCA4QcAGuMHALTkBwBO5gcA8ucHAIzpBwAm6wcAwOwHAFruBwD+7wcAmPEHADLzBwDM9AcAcPYHAAr4BwCk+QcAPvsHAOL8BwB8/gcAFgAIALoBCABUAwgA7gQIAIgGCAAsCAgAxgkIAGALCAAEDQgAng4IADgQCADSEQgAbBMIABAVCACqFggARBgIAN4ZCAB4GwgAHB0IALYeCABQIAgA6iEIAI4jCAAoJQgAwiYIAFwoCAAAKggAmisIADQtCADYLggAcjAIAAwyCACmMwgASjUIAOQ2CAB+OAgAGDoIALw7CABWPQgA8D4IAIpACAAkQggAyEMIAGJFCAD8RggAlkgIADpKCADUSwgAbk0IAAhPCACsUAgARlIIAOBTCACEVQgAHlcIALhYCABSWggA9lsIAJBdCAAqXwgAxGAIAGhiCAACZAgAnGUIADZnCADaaAgAdGoIAA5sCACobQgATG8IAOZwCACAcggAGnQIAL51CABYdwgA8ngIAIx6CAAmfAgAyn0IAGR/CAD+gAgAmIIIADyECADWhQgAcIcIAAqJCACuiggASIwIAOKNCAB8jwgAIJEIALqSCABUlAgA7pUIAJKXCAAsmQgAxpoIAGqcCAAEnggAnp8IADihCADcoggAdqQIABCmCACqpwgATqkIAOiqCACCrAgAHK4IALavCABasQgA9LIIAI60CAAotggAzLcIAGa5CAAAuwgAmrwIAD6+CADYvwgAcsEIAAzDCACwxAgASsYIAOTHCAB+yQgAIssIALzMCABWzggA+s8IAJTRCAAu0wgAyNQIAGzWCAAG2AgAoNkIADrbCADe3AgAeN4IABLgCACs4QgARuMIAOrkCACE5ggAHugIALjpCABc6wgA9uwIAJDuCAAq8AgAxPEIAGjzCAAC9QgAnPYIAED4CADa+QgAdPsIAA79CACy/ggATAAJAOYBCQCAAwkAJAUJAL4GCQBYCAkA/AkJAJYLCQAwDQkAyg4JAG4QCQAIEgkAohMJADwVCQDWFgkAehgJABQaCQCuGwkASB0JAOIeCQCGIAkAICIJALojCQBUJQkA+CYJAJIoCQAsKgkA0CsJAGotCQAELwkAnjAJAEIyCQDcMwkAdjUJABA3CQC0OAkATjoJAOg7CQCCPQkAHD8JAMBACQBaQgkA9EMJAJhFCQAyRwkAzEgJAGZKCQAKTAkApE0JAD5PCQDYUAkAfFIJABZUCQCwVQkASlcJAO5YCQCIWgkAIlwJALxdCQBgXwkA+mAJAJRiCQAuZAkA0mUJAGxnCQAGaQkAoGoJADpsCQDebQkAeG8JABJxCQCscgkAUHQJAOp1CQCEdwkAKHkJAMJ6CQBcfAkA9n0JAJp/CQA0gQkAzoIJAGiECQAMhgkApocJAECJCQDaigkAfowJABiOCQCyjwkATJEJAPCSCQCKlAkAJJYJAL6XCQBimQkA/JoJAJacCQAwngkA1J8JAG6hCQAIowkAoqQJADymCQDgpwkAeqkJABSrCQCurAkAUq4JAOyvCQCGsQkAILMJAMS0CQBetgkA+LcJAJy5CQA2uwkA0LwJAGq+CQAOwAkAqMEJAELDCQDcxAkAgMYJABrICQC0yQkATssJAPLMCQCMzgkAJtAJAMDRCQBk0wkA/tQJAJjWCQAy2AkAzNkJAHDbCQAK3QkApN4JAD7gCQDi4QkAfOMJABblCQCw5gkAVOgJAO7pCQCI6wkAIu0JAMbuCQBg8AkA+vEJAJ7zCQA49QkA0vYJAGz4CQAQ+gkAqvsJAET9CQDe/gkAggAKABwCCgC2AwoAUAUKAOoGCgCOCAoAKAoKAMILCgBcDQoAAA8KAJoQCgA0EgoAzhMKAHIVCgAMFwoAphgKAEAaCgDkGwoAfh0KABgfCgCyIAoAViIKAPAjCgCKJQoALicKAMgoCgBiKgoA/CsKAKAtCgA6LwoA1DAKAG4yCgAINAoArDUKAEY3CgDgOAoAejoKAB48CgC4PQoAUj8KAOxACgCQQgoAKkQKAMRFCgBeRwoAAkkKAJxKCgA2TAoA0E0KAHRPCgAOUQoAqFIKAEJUCgDmVQoAgFcKABpZCgC0WgoAWFwKAPJdCgCMXwoAJmEKAMpiCgBkZAoA/mUKAJhnCgA8aQoA1moKAHBsCgAKbgoArm8KAEhxCgDicgoAfHQKACB2CgC6dwoAVHkKAPh6CgCSfAoALH4KAMZ/CgBqgQoABIMKAJ6ECgA4hgoA0ocKAHaJCgAQiwoAqowKAESOCgDejwoAgpEKAByTCgC2lAoAWpYKAPSXCgCOmQoAKJsKAMKcCgBmngoAAKAKAJqhCgA0owoA2KQKAHKmCgAMqAoAsKkKAEqrCgDkrAoAfq4KACKwCgC8sQoAVrMKAPC0CgCUtgoALrgKAMi5CgBsuwoABr0KAKC+CgA6wAoA1MEKAHjDCgASxQoArMYKAEbICgDqyQoAhMsKAB7NCgC4zgoAUtAKAPbRCgCQ0woAKtUKAMTWCgBo2AoAAtoKAJzbCgBA3QoA2t4KAHTgCgAO4goAsuMKAEzlCgDm5goAgOgKACTqCgC+6woAWO0KAPLuCgCW8AoAMPIKAMrzCgBk9QoACPcKAKL4CgA8+goA1vsKAHD9CgAU/woArgALAEgCCwDiAwsAhgULACAHCwC6CAsAVAoLAPgLCwCSDQsALA8LANAQCwBqEgsABBQLAJ4VCwBCFwsA3BgLAHYaCwAQHAsAtB0LAE4fCwDoIAsAgiILACYkCwDAJQsAWicLAPQoCwCOKgsAMiwLAMwtCwBmLwsAADELAKQyCwA+NAsA2DULAHI3CwAWOQsAsDoLAEo8CwDkPQsAiD8LACJBCwC8QgsAVkQLAPpFCwCURwsALkkLANJKCwBsTAsABk4LAKBPCwBEUQsA3lILAHhUCwASVgsAtlcLAFpZCwD0WgsAmFwLADJeCwDMXwsAZmELAApjCwCkZAsAPmYLANhnCwB8aQsAFmsLALBsCwBKbgsA7m8LAIhxCwAicwsAvHQLAFZ2CwD6dwsAlHkLAC57CwDIfAsAbH4LAAaACwCggQsAOoMLAN6ECwB4hgsAEogLAKyJCwBQiwsA6owLAISOCwAekAsAwpELAFyTCwD2lAsAmpYLADSYCwDOmQsAaJsLAAydCwCmngsAQKALANqhCwB+owsAGKULALKmCwBMqAsA8KkLAIqrCwAkrQsAvq4LAFiwCwD8sQsAlrMLADC1CwDKtgsAbrgLAAi6CwCiuwsAPL0LANa+CwB6wAsAFMILAK7DCwBSxQsA7MYLAIbICwAgygsAxMsLAF7NCwD4zgsAktALADbSCwDQ0wsAatULAA7XCwCo2AsAQtoLANzbCwCA3QsAGt8LALTgCwBO4gsA6OMLAIzlCwAm5wsAwOgLAFrqCwD06wsAmO0LADLvCwDM8AsAcPILAAr0CwCk9QsAPvcLAOL4CwB8+gsAFvwLALD9CwBU/wsA7gAMAIgCDAAiBAwAxgUMAGAHDAD6CAwAngoMADgMDADSDQwAbA8MAAYRDACqEgwARBQMAN4VDAB4FwwAHBkMALYaDABQHAwA6h0MAIQfDAAoIQwAwiIMAFwkDAD2JQwAmicMADQpDADOKgwAciwMAAwuDACmLwwAQDEMAOQyDAB+NAwAGDYMALI3DABWOQwA8DoMAIo8DAAkPgwAyD8MAGJBDAD8QgwAlkQMADpGDADURwwAbkkMAAhLDACsTAwARk4MAOBPDAB6UQwAFFMMALhUDABSVgwA7FcMAIZZDAAqWwwAxFwMAF5eDAACYAwAnGEMADZjDADQZAwAdGYMAA5oDACoaQwAQmsMAOZsDACAbgwAGnAMALRxDABOcwwA8nQMAIx2DAAmeAwAwHkMAGR7DAD+fAwAmH4MADyADADWgQwAcIMMAAqFDACuhgwASIgMAOKJDAB8iwwAII0MALqODABUkAwA7pEMAJKTDAAslQwAxpYMAGCYDAAEmgwAnpsMADidDADSngwAbKAMABCiDACqowwARKUMAN6mDACCqAwAHKoMALarDABQrQwA9K4MAI6wDAAosgwAwrMMAGa1DAAAtwwAmrgMADS6DADYuwwAcr0MAAy/DACwwAwASsIMAOTDDAB+xQwAIscMALzIDABWygwA8MsMAJTNDAAuzwwAyNAMAGLSDAAG1AwAoNUMADrXDADU2AwAeNoMABLcDACs3QwARt8MAODgDACE4gwAHuQMALjlDABS5wwA9ugMAJDqDAAq7AwAxO0MAGjvDAAC8QwAnPIMADb0DADa9QwAdPcMAA75DACy+gwATPwMAOb9DACA/wwAJAENAL4CDQBYBA0A8gUNAJYHDQAwCQ0AygoNAGQMDQD+DQ0Aog8NADwRDQDWEg0AcBQNAAoWDQCuFw0ASBkNAOIaDQCGHA0AIB4NALofDQBUIQ0A+CINAJIkDQAsJg0AxicNAGopDQAEKw0AniwNAEIuDQDcLw0AdjENABAzDQC0NA0ATjYNAOg3DQCCOQ0AHDsNAMA8DQBaPg0A9D8NAI5BDQAyQw0AzEQNAGZGDQAASA0AmkkNAD5LDQDYTA0Ack4NABZQDQCwUQ0ASlMNAORUDQCIVg0AIlgNALxZDQBWWw0A+lwNAJReDQAuYA0A0mENAGxjDQAGZQ0AoGYNAERoDQDeaQ0AeGsNABJtDQCsbg0AUHANAOpxDQCEcw0AHnUNAMJ2DQBceA0A9nkNAJB7DQA0fQ0Azn4NAGiADQACgg0ApoMNAECFDQDahg0AfogNABiKDQCyiw0ATI0NAOaODQCKkA0AJJINAL6TDQBYlQ0A/JYNAJaYDQAwmg0AypsNAGSdDQAInw0AoqANADyiDQDWow0AeqUNABSnDQCuqA0AUqoNAOyrDQCGrQ0AIK8NAMSwDQBesg0A+LMNAJK1DQA2tw0A0LgNAGq6DQAOvA0AqL0NAEK/DQDcwA0AdsINABrEDQC0xQ0ATscNAOjIDQCMyg0AJswNAMDNDQBazw0A/tANAJjSDQAy1A0AzNUNAGbXDQAK2Q0ApNoNAD7cDQDY3Q0AfN8NABbhDQCw4g0ASuQNAO7lDQCI5w0AIukNALzqDQBg7A0A+u0NAJTvDQA48Q0A0vINAGz0DQAG9g0AqvcNAET5DQDe+g0AePwNABz+DQC2/w0AUAEOAOoCDgCOBA4AKAYOAMIHDgBcCQ4A9goOAJoMDgA0Dg4Azg8OAGgRDgAMEw4AphQOAEAWDgDaFw4AfhkOABgbDgCyHA4ATB4OAPAfDgCKIQ4AJCMOAMgkDgBiJg4A/CcOAJYpDgA6Kw4A1CwOAG4uDgAIMA4ArDEOAEYzDgDgNA4AejYOAB44DgC4OQ4AUjsOAOw8DgCQPg4AKkAOAMRBDgBeQw4A+EQOAJxGDgA2SA4A0EkOAGpLDgAOTQ4AqE4OAEJQDgDcUQ4AgFMOABpVDgC0Vg4ATlgOAPJZDgCMWw4AJl0OAMpeDgBkYA4A/mEOAJhjDgA8ZQ4A1mYOAHBoDgAKag4ArmsOAEhtDgDibg4AfHAOABZyDgC6cw4AVHUOAO52DgCIeA4ALHoOAMZ7DgBgfQ4A+n4OAJ6ADgA4gg4A0oMOAGyFDgAQhw4AqogOAESKDgDeiw4Ago0OAByPDgC2kA4AUJIOAPSTDgCOlQ4AKJcOAMKYDgBmmg4AAJwOAJqdDgA0nw4A2KAOAHKiDgAMpA4AsKUOAEqnDgDkqA4AfqoOACKsDgC8rQ4AVq8OAPCwDgCKsg4ALrQOAMi1DgBitw4A/LgOAKC6DgA6vA4A1L0OAG6/DgAIwQ4ArMIOAEbEDgDgxQ4AhMcOAB7JDgC4yg4AUswOAPbNDgCQzw4AKtEOAMTSDgBo1A4AAtYOAJzXDgA22Q4A2toOAHTcDgAO3g4AqN8OAEzhDgDm4g4AgOQOABrmDgC+5w4AWOkOAPLqDgCW7A4AMO4OAMrvDgBk8Q4A/vIOAKL0DgA89g4A1vcOAHD5DgAU+w4ArvwOAEj+DgDi/w4AfAEPACADDwC6BA8AVAYPAO4HDwCSCQ8ALAsPAMYMDwBqDg8ABBAPAJ4RDwA4Ew8A3BQPAHYWDwAQGA8AqhkPAE4bDwDoHA8Agh4PABwgDwDAIQ8AWiMPAPQkDwCOJg8AMigPAMwpDwBmKw8AAC0PAKQuDwA+MA8A2DEPAHIzDwAMNQ8AsDYPAEo4DwDkOQ8AfjsPACI9DwC8Pg8AVkAPAPBBDwCUQw8ALkUPAMhGDwBsSA8ABkoPAKBLDwA6TQ8A3k4PAHhQDwASUg8ArFMPAFBVDwDqVg8AhFgPAB5aDwDCWw8AXF0PAPZeDwCQYA8ANGIPAM5jDwBoZQ8AAmcPAJxoDwBAag8A2msPAHRtDwAObw8AsnAPAExyDwDmcw8AgHUPACR3DwC+eA8AWHoPAPJ7DwCWfQ8AMH8PAMqADwBugg8ACIQPAKKFDwA8hw8A4IgPAHqKDwAUjA8Aro0PAFKPDwDskA8AhpIPACCUDwDElQ8AXpcPAPiYDwCSmg8ALJwPANCdDwBqnw8ABKEPAKiiDwBCpA8A3KUPAHanDwAaqQ8AtKoPAE6sDwDorQ8AjK8PACaxDwDAsg8AWrQPAP61DwCYtw8AMrkPAMy6DwBmvA8ACr4PAKS/DwA+wQ8A2MIPAHzEDwAWxg8AsMcPAErJDwDuyg8AiMwPACLODwC8zw8AYNEPAPrSDwCU1A8ALtYPANLXDwBs2Q8ABtsPAKrcDwBE3g8A3t8PAHjhDwAc4w8AtuQPAFDmDwDq5w8AjukPACjrDwDC7A8AXO4PAADwDwCa8Q8ANPMPAM70DwBo9g8ADPgPAKb5DwBA+w8A2vwPAH7+DwAYABAAsgEQAEwDEADmBBAAigYQACQIEAC+CRAAYgsQAPwMEACWDhAAMBAQANQREABuExAACBUQAKIWEABGGBAA4BkQAHobEAAeHRAAuB4QAFIgEADsIRAAkCMQAColEADEJhAAXigQAPgpEACcKxAANi0QANAuEABqMBAADjIQAKgzEABCNRAA3DYQAHY4EAAaOhAAtDsQAE49EADyPhAAjEAQACZCEADAQxAAZEUQAP5GEACYSBAAMkoQANZLEABwTRAACk8QAK5QEABIUhAA4lMQAHxVEAAWVxAAulgQAFRaEADuWxAAiF0QACxfEADGYBAAYGIQAPpjEACUZRAAOGcQANJoEABsahAABmwQAKptEABEbxAA3nAQAIJyEAAcdBAAtnUQAFB3EAD0eBAAjnoQACh8EADCfRAAZn8QAACBEACaghAANIQQANiFEAByhxAADIkQAKaKEABKjBAA5I0QAH6PEAAYkRAAvJIQAFaUEADwlRAAipcQACSZEADImhAAYpwQAPydEACWnxAAOqEQANSiEABupBAAEqYQAKynEABGqRAA4KoQAISsEAAerhAAuK8QAFKxEAD2shAAkLQQACq2EADEtxAAaLkQAAK7EACcvBAANr4QANC/EAB0wRAADsMQAKjEEABMxhAA5scQAIDJEAAayxAAvswQAFjOEADyzxAAjNEQADDTEADK1BAAZNYQAP7XEACi2RAAPNsQANbcEABw3hAAFOAQAK7hEABI4xAA4uQQAHzmEAAg6BAAuukQAFTrEADu7BAAku4QACzwEADG8RAAYPMQAAT1EACe9hAAOPgQANL5EAB2+xAAGv0QALT+EABYABEA8gERAIwDEQAwBREAygYRAGQIEQD+CREAogsRADwNEQDWDhEAcBARABQSEQCuExEASBURAOIWEQCGGBEAIBoRALobEQBUHREA7h4RAJIgEQAsIhEAxiMRAGAlEQAEJxEAnigRADgqEQDSKxEAdi0RABAvEQCqMBEARDIRAOgzEQCCNREAHDcRALY4EQBaOhEA9DsRAI49EQAyPxEAzEARAGZCEQAARBEApEURAD5HEQDYSBEAckoRABZMEQCwTREASk8RAORQEQB+UhEAIlQRALxVEQBWVxEA8FgRAJRaEQAuXBEAyF0RAGJfEQAGYREAoGIRADpkEQDUZREAeGcRABJpEQCsahEARmwRAOptEQCEbxEAHnERAMJyEQBcdBEA9nURAJB3EQA0eREAznoRAGh8EQACfhEApn8RAECBEQDaghEAdIQRAA6GEQCyhxEATIkRAOaKEQCAjBEAGo4RAL6PEQBYkREA8pIRAIyUEQAwlhEAypcRAGSZEQAImxEAopwRADyeEQDWnxEAeqERABSjEQCupBEASKYRAOynEQCGqREAIKsRAMSsEQBerhEA+K8RAJKxEQAssxEA0LQRAGq2EQAEuBEAnrkRAEK7EQDcvBEAdr4RABDAEQCqwREATsMRAOjEEQCCxhEAJsgRAMrJEQBkyxEACM0RAKLOEQA80BEA1tERAHrTEQAU1REArtYRAEjYEQDi2REAhtsRACDdEQC63hEAVOARAPjhEQCS4xEALOURANDmEQBq6BEABOoRAJ7rEQBC7REA3O4RAHbwEQAQ8hEAtPMRAE71EQDo9hEAjPgRACb6EQDA+xEAWv0RAPT+EQCYABIAMgISAMwDEgBmBRIAAAcSAKQIEgA+ChIA2AsSAHINEgAWDxIAsBASAEoSEgDkExIAiBUSACIXEgC8GBIAVhoSAPobEgCUHRIALh8SAMggEgBsIhIABiQSAKAlEgBEJxIA3igSAHgqEgASLBIAti0SAFAvEgDqMBIAhDISACg0EgDCNRIAXDcSAPY4EgCaOhIANDwSAM49EgBoPxIADEESAKZCEgBARBIA2kUSAHRHEgAYSRIAskoSAExMEgDmTRIAik8SACRREgC+UhIAWFQSAPxVEgCWVxIAMFkSAMpaEgBuXBIACF4SAKJfEgBGYRIA4GISAHpkEgAUZhIAuGcSAFJpEgDsahIAhmwSACpuEgDEbxIAXnESAPhyEgCcdBIANnYSANB3EgBqeRIADnsSAKh8EgBCfhIA3H8SAHaBEgAagxIAtIQSAE6GEgDohxIAjIkSACaLEgDAjBIAWo4SAP6PEgCYkRIAMpMSAMyUEgBwlhIACpgSAKSZEgBImxIA4pwSAHyeEgAWoBIAuqESAFSjEgDupBIAiKYSACyoEgDGqRIAYKsSAPqsEgCUrhIAOLASANKxEgBssxIABrUSAKq2EgBEuBIA3rkSAHi7EgAcvRIAtr4SAFDAEgDqwRIAjsMSACjFEgDCxhIAXMgSAADKEgCayxIANM0SAM7OEgBy0BIADNISAKbTEgBK1RIA5NYSAH7YEgAY2hIAvNsSAFbdEgDw3hIAiuASACTiEgDI4xIAYuUSAPzmEgCW6BIAOuoSANTrEgBu7RIAEu8SAKzwEgBG8hIA4PMSAIT1EgAe9xIAuPgSAFL6EgDs+xIAkP0SACr/EgDEABMAXgITAAIEEwCcBRMANgcTANAIEwBqChMADgwTAKgNEwBCDxMA5hATAIASEwAaFBMAtBUTAFgXEwDyGBMAjBoTACYcEwDKHRMAZB8TAP4gEwCYIhMAPCQTANYlEwBwJxMACikTAK4qEwBILBMA4i0TAHwvEwAgMRMAujITAFQ0EwD4NRMAkjcTACw5EwDGOhMAYDwTAAQ+EwCePxMAOEETANJCEwB2RBMAEEYTAKpHEwBESRMA3koTAIJMEwAcThMAtk8TAFBREwD0UhMAjlQTAChWEwDMVxMAZlkTAABbEwCaXBMAPl4TANhfEwByYRMADGMTALBkEwBKZhMA5GcTAH5pEwAiaxMAvGwTAFZuEwDwbxMAlHETAC5zEwDIdBMAYnYTAPx3EwCgeRMAOnsTANR8EwBufhMAEoATAKyBEwBGgxMA4IQTAISGEwAeiBMAuIkTAFyLEwD2jBMAkI4TACqQEwDOkRMAaJMTAAKVEwCclhMAQJgTANqZEwB0mxMADp0TALKeEwBMoBMA5qETAICjEwAkpRMAvqYTAFioEwDyqRMAlqsTADCtEwDKrhMAZLATAP6xEwCisxMAPLUTANa2EwBwuBMAFLoTAK67EwBIvRMA4r4TAIbAEwAgwhMAusMTAFTFEwD4xhMAksgTACzKEwDQyxMAas0TAATPEwCe0BMAQtITANzTEwB21RMAENcTALTYEwBO2hMA6NsTAILdEwAm3xMAwOATAFriEwD04xMAjuUTADLnEwDM6BMAZuoTAADsEwCk7RMAPu8TANjwEwB88hMAFvQTALD1EwBK9xMA7vgTAIj6EwAi/BMAvP0TAFb/EwD6ABQAlAIUAC4EFADIBRQAbAcUAAYJFACgChQAOgwUAN4NFAB4DxQAEhEUAKwSFABQFBQA6hUUAIQXFAAeGRQAwhoUAFwcFAD2HRQAkB8UADQhFADOIhQAaCQUAAwmFACmJxQAQCkUANoqFAB+LBQAGC4UALIvFABMMRQA8DIUAIo0FAAkNhQAvjcUAGI5FAD8OhQAljwUADA+FADUPxQAbkEUAAhDFACiRBQAPEYUAOBHFAB6SRQAFEsUAK5MFABSThQA7E8UAIZRFAAgUxQAulQUAF5WFAD4VxQAklkUADZbFADQXBQAal4UAARgFACoYRQAQmMUANxkFAB2ZhQAGmgUALRpFABOaxQA8mwUAIxuFAAmcBQAwHEUAGRzFAD+dBQAmHYUADJ4FADMeRQAcHsUAAp9FACkfhQAPoAUAOKBFAB8gxQAFoUUALCGFABKiBQA7okUAIiLFAAijRQAvI4UAGCQFAD6kRQAlJMUADiVFADSlhQAbJgUAAaaFACqmxQARJ0UAN6eFAB4oBQAHKIUALajFABQpRQA9KYUAI6oFAAoqhQAwqsUAGatFAAArxQAmrAUADSyFADOsxQAcrUUAAy3FACmuBQAQLoUAOS7FAB+vRQAGL8UALLAFABMwhQA8MMUAIrFFAAkxxQAvsgUAGLKFAD8yxQAls0UADrPFADU0BQAbtIUAAjUFACs1RQARtcUAODYFAB62hQAHtwUALjdFABS3xQA7OAUAJDiFAAq5BQAxOUUAF7nFAAC6RQAnOoUADbsFADQ7RQAdO8UAA7xFACo8hQAQvQUANz1FACA9xQAGvkUALT6FABY/BQA8v0UAIz/FAAmARUAygIVAGQEFQD+BRUAmAcVADwJFQDWChUAcAwVAAoOFQCkDxUASBEVAOISFQB8FBUAFhYVALoXFQBUGRUA7hoVAIgcFQAsHhUAxh8VAGAhFQD6IhUAniQVADgmFQDSJxUAdikVABArFQCqLBUARC4VAOgvFQCCMRUAHDMVALY0FQBaNhUA9DcVAI45FQAoOxUAzDwVAGY+FQAAQBUAmkEVAD5DFQDYRBUAckYVAAxIFQCwSRUASksVAORMFQB+ThUAGFAVALxRFQBWUxUA8FQVAIpWFQAuWBUAyFkVAGJbFQD8XBUAoF4VADpgFQDUYRUAbmMVABJlFQCsZhUARmgVAOppFQCEaxUAHm0VALhuFQBccBUA9nEVAJBzFQAqdRUAznYVAGh4FQACehUAnHsVAEB9FQDafhUAdIAVAA6CFQCogxUATIUVAOaGFQCAiBUAGooVAL6LFQBYjRUA8o4VAIyQFQAwkhUAypMVAGSVFQD+lhUAopgVADyaFQDWmxUAcJ0VABSfFQCuoBUASKIVAOyjFQCGpRUAIKcVALqoFQBeqhUA+KsVAJKtFQAsrxUA0LAVAGqyFQAEtBUAnrUVADi3FQDcuBUAdroVABC8FQCqvRUATr8VAOjAFQCCwhUAHMQVALbFFQBaxxUA9MgVAI7KFQAyzBUAzM0VAGbPFQAA0RUApNIVAD7UFQDY1RUActcVABbZFQCw2hUAStwVAO7dFQCI3xUAIuEVALziFQBg5BUA+uUVAJTnFQAu6RUAyOoVAGzsFQAG7hUAoO8VADrxFQDe8hUAePQVABL2FQCs9xUAUPkVAOr6FQCE/BUAHv4VALj/FQBcARYA9gIWAJAEFgA0BhYAzgcWAGgJFgACCxYApgwWAEAOFgDaDxYAfhEWABgTFgCyFBYATBYWAOYXFgCKGRYAJBsWAL4cFgBYHhYA/B8WAJYhFgAwIxYA1CQWAG4mFgAIKBYAoikWADwrFgDgLBYAei4WABQwFgCuMRYAUjMWAOw0FgCGNhYAIDgWALo5FgBeOxYA+DwWAJI+FgAsQBYA0EEWAGpDFgAERRYAqEYWAEJIFgDcSRYAdksWABpNFgC0ThYATlAWAOhRFgCMUxYAJlUWAMBWFgBaWBYA/lkWAJhbFgAyXRYAzF4WAHBgFgAKYhYApGMWAD5lFgDiZhYAfGgWABZqFgCwaxYAVG0WAO5uFgCIcBYAInIWAMZzFgBgdRYA+nYWAJR4FgAuehYA0nsWAGx9FgAGfxYAoIAWAESCFgDegxYAeIUWABKHFgC2iBYAUIoWAOqLFgCOjRYAKI8WAMKQFgBckhYAAJQWAJqVFgA0lxYAzpgWAHKaFgAMnBYApp0WAECfFgDkoBYAfqIWABikFgCypRYAVqcWAPCoFgCKqhYAJKwWAL6tFgBirxYA/LAWAJayFgAwtBYA1LUWAG63FgAIuRYAoroWAEa8FgDgvRYAer8WABTBFgC4whYAUsQWAOzFFgCQxxYAKskWAMTKFgBezBYAAs4WAJzPFgA20RYA0NIWAHTUFgAO1hYAqNcWAELZFgDm2hYAgNwWABreFgC03xYATuEWAPLiFgCM5BYAJuYWAMDnFgBk6RYA/uoWAJjsFgAy7hYA1u8WAHDxFgAK8xYApPQWAEj2FgDi9xYAfPkWABb7FgC6/BYAVP4WAO7/FgCSARcALAMXAMYEFwBgBhcABAgXAJ4JFwA4CxcA0gwXAHYOFwAQEBcAqhEXAEQTFwDeFBcAghYXABwYFwC2GRcAUBsXAP4cFwCYHhcAMiAXANYhFwBwIxcACiUXAK4mFwBIKBcA4ikXAHwrFwAWLRcAui4XAFQwFwDuMRcAiDMXACI1FwDGNhcAYDgXAPo5FwCeOxcAOD0XANI+FwBsQBcAEEIXAKpDFwBERRcA3kYXAIJIFwAcShcAtksXAFpNFwD0ThcAjlAXAChSFwDMUxcAZlUXAABXFwCaWBcANFoXANhbFwByXRcADF8XAKZgFwBKYhcA5GMXAH5lFwAYZxcAvGgXAFZqFwDwaxcAim0XAC5vFwDIcBcAYnIXAPxzFwCWdRcAOncXANR4FwBuehcACHwXAKx9FwBGfxcA4IAXAISCFwAehBcAuIUXAFKHFwD2iBcAkIoXACqMFwDEjRcAaI8XAAKRFwCckhcAQJQXANqVFwB0lxcADpkXALKaFwBMnBcA5p0XAICfFwAaoRcAvqIXAFikFwDypRcAjKcXACapFwDKqhcAZKwXAP6tFwCYrxcAPLEXANayFwBwtBcAFLYXAK63FwBIuRcA4roXAIa8FwAgvhcAur8XAFTBFwD4whcAksQXACzGFwDGxxcAaskXAATLFwCezBcAOM4XANzPFwB20RcAENMXAKrUFwBO1hcA6NcXAILZFwAc2xcAttwXAFreFwD03xcAjuEXACjjFwDM5BcAZuYXAADoFwCk6RcAPusXANjsFwBy7hcAFvAXALDxFwBK8xcA5PQXAIj2FwAi+BcAvPkXAFb7FwD6/BcAlP4XAC4AGADIARgAbAMYAAYFGACgBhgAOggYANQJGAB4CxgAEg0YAKwOGABGEBgA6hEYAIQTGAAeFRgAuBYYAFwYGAD2GRgAkBsYACodGADOHhgAaCAYAAIiGACmIxgAQCUYANomGAB0KBgAGCoYALIrGABMLRgA5i4YAIowGAAkMhgAvjMYAFg1GADyNhgAljgYADA6GADKOxgAZD0YAAg/GACiQBgAPEIYAOBDGAB6RRgAFEcYAK5IGABSShgA7EsYAIZNGAAgTxgAxFAYAF5SGAD4UxgAklUYADZXGADQWBgAaloYAARcGACeXRgAQl8YANxgGAB2YhgAEGQYALRlGABOZxgA6GgYAIJqGAAmbBgAwG0YAFpvGAD0cBgAmHIYADJ0GADMdRgAZncYAAp5GACkehgAPnwYANh9GAB8fxgAFoEYALCCGABKhBgA7oUYAIiHGAAiiRgAxooYAGCMGAD6jRgAlI8YADiRGADSkhgAbJQYAAaWGACglxgARJkYAN6aGAB4nBgAEp4YALafGABQoRgA6qIYAISkGAAephgAwqcYAFypGAD2qhgAmqwYADSuGADOrxgAaLEYAAyzGACmtBgAQLYYANq3GAB+uRgAGLsYALK8GABMvhgA8L8YAIrBGAAkwxgAyMQYAGLGGAD8xxgAlskYADDLGADUzBgAbs4YAAjQGACi0RgARtMYAODUGAB61hgAFNgYAK7ZGABS2xgA7NwYAIbeGAAg4BgAxOEYAF7jGAD45BgAnOYYADboGADQ6RgAausYAA7tGACo7hgAQvAYANzxGACA8xgAGvUYALT2GABY+BgA8vkYAIz7GAAm/RgAwP4YAGQAGQD+ARkAmAMZADIFGQDMBhkAcAgZAAoKGQCkCxkAPg0ZAOIOGQB8EBkAFhIZALoTGQBUFRkA7hYZAIgYGQAsGhkAxhsZAGAdGQD6HhkAniAZADgiGQDSIxkAbCUZABAnGQCqKBkARCoZAN4rGQCCLRkAHC8ZALYwGQBQMhkA9DMZAI41GQAoNxkAwjgZAFw6GQAAPBkAmj0ZADQ/GQDOQBkAckIZAAxEGQCmRRkAQEcZAORIGQB+ShkAGEwZALxNGQBWTxkA8FAZAIpSGQAkVBkAyFUZAGJXGQD8WBkAlloZADpcGQDUXRkAbl8ZAAhhGQCsYhkARmQZAOBlGQB6ZxkAHmkZALhqGQBSbBkA9m0ZAJBvGQAqcRkAxHIZAGh0GQACdhkAnHcZADZ5GQDaehkAdHwZAA5+GQCofxkAQoEZAOaCGQCAhBkAGoYZALSHGQBYiRkA8ooZAIyMGQAmjhkAyo8ZAGSRGQD+khkAmJQZADyWGQDWlxkAcJkZAAqbGQCunBkASJ4ZAOKfGQB8oRkAIKMZALqkGQBUphkA7qcZAJKpGQAsqxkAxqwZAGquGQAEsBkAnrEZADizGQDctBkAdrYZABC4GQCquRkATrsZAOi8GQCCvhkAHMAZALbBGQBawxkA9MQZAI7GGQAoyBkAzMkZAGbLGQAAzRkAms4ZAD7QGQDY0RkActMZAAzVGQCw1hkAStgZAOTZGQB+2xkAIt0ZALzeGQBW4BkA+uEZAJTjGQAu5RkAyOYZAGzoGQAG6hkAoOsZADrtGQDe7hkAePAZABLyGQCs8xkARvUZAOr2GQCE+BkAHvoZALj7GQBS/RkA9v4ZAJAAGgAqAhoAzgMaAGgFGgACBxoAnAgaAEAKGgDaCxoAdA0aAA4PGgCyEBoATBIaAOYTGgCKFRoAJBcaAL4YGgBYGhoA/BsaAJYdGgAwHxoAyiAaAGQiGgAIJBoAoiUaADwnGgDWKBoAeioaABQsGgCuLRoASC8aAOIwGgCGMhoAIDQaALo1GgBeNxoA+DgaAJI6GgAsPBoA0D0aAGo/GgAEQRoAnkIaAEJEGgDcRRoAdkcaABpJGgC0ShoATkwaAOhNGgCMTxoAJlEaAMBSGgBaVBoA/lUaAJhXGgAyWRoAzFoaAGZcGgAKXhoApF8aAD5hGgDYYhoAfGQaABZmGgCwZxoAVGkaAO5qGgCIbBoAIm4aALxvGgBgcRoA+nIaAJR0GgAudhoA0ncaAGx5GgAGexoAoHwaADp+GgDefxoAeIEaABKDGgCshBoAUIYaAOqHGgCEiRoAKIsaAMKMGgBcjhoA9o8aAJqRGgA0kxoAzpQaAGiWGgAMmBoAppkaAECbGgDanBoAfp4aABigGgCyoRoATKMaAPCkGgCKphoAJKgaAL6pGgBiqxoA/KwaAJauGgAwsBoA1LEaAG6zGgAItRoAorYaAEa4GgDguRoAersaABS9GgCuvhoAUsAaAOzBGgCGwxoAIMUaAMTGGgBeyBoA+MkaAJLLGgA2zRoA0M4aAGrQGgAO0hoAqNMaAELVGgDc1hoAgNgaABraGgC02xoATt0aAPLeGgCM4BoAJuIaAMDjGgBk5RoA/uYaAJjoGgAy6hoA1usaAHDtGgAK7xoApPAaAEjyGgDi8xoAfPUaABb3GgCw+BoAVPoaAO77GgCI/RoAIv8aAMYAGwBgAhsA+gMbAJQFGwA4BxsA0ggbAGwKGwAGDBsAqg0bAEQPGwDeEBsAghIbABwUGwC2FRsAUBcbAPQYGwCOGhsAKBwbAMIdGwBmHxsAACEbAJoiGwA0JBsAziUbAHInGwAMKRsApiobAEAsGwDkLRsAfi8bABgxGwCyMhsAVjQbAPA1GwCKNxsAJDkbAMg6GwBiPBsA/D0bAJY/GwA6QRsA1EIbAG5EGwAIRhsArEcbAEZJGwDgShsAhEwbAB5OGwC4TxsAUlEbAPZSGwCQVBsAKlYbAMRXGwBoWRsAAlsbAJxcGwA2XhsA0F8bAHRhGwAOYxsAqGQbAEJmGwDmZxsAgGkbABprGwC+bBsAWG4bAPJvGwCMcRsAMHMbAMp0GwBkdhsA/ncbAJh5GwA8exsA1nwbAHB+GwAKgBsAroEbAEiDGwDihBsAfIYbABaIGwC6iRsAVIsbAO6MGwCSjhsALJAbAMaRGwBgkxsABJUbAJ6WGwA4mBsA0pkbAHabGwAQnRsAqp4bAE6gGwDooRsAgqMbABylGwDAphsAWqgbAPSpGwCOqxsAKK0bAMyuGwBmsBsAALIbAKSzGwA+tRsA2LYbAHK4GwAMuhsAsLsbAEq9GwDkvhsAfsAbACLCGwC8wxsAVsUbAPDGGwCKyBsALsobAMjLGwBizRsA/M4bAKDQGwA60hsA1NMbAHjVGwAS1xsArNgbAEbaGwDq2xsAhN0bAB7fGwC44BsAXOIbAPbjGwCQ5RsAKucbAM7oGwBo6hsAAuwbAJztGwBA7xsA2vAbAHTyGwAO9BsAsvUbAEz3GwDm+BsAgPobABr8GwC+/RsAWP8bAPIAHACMAhwAMAQcAMoFHABkBxwA/ggcAKIKHAA8DBwA1g0cAHoPHAAUERwArhIcAEgUHADsFRwAhhccACAZHAC6GhwAXhwcAPgdHACSHxwALCEcANAiHABqJBwABCYcAJ4nHABCKRwA3CocAHYsHAAQLhwAtC8cAE4xHADoMhwAgjQcABw2HADANxwAWjkcAPQ6HACOPBwAMj4cAMw/HABmQRwAAEMcAKREHAA+RhwA2EccAHJJHAAWSxwAsEwcAEpOHADuTxwAiFEcACJTHAC8VBwAYFYcAPpXHACUWRwALlscANJcHABsXhwABmAcAKBhHABEYxwA3mQcAHhmHAASaBwAtmkcAFBrHADqbBwAhG4cAChwHADCcRwAXHMcAPZ0HACadhwANHgcANh5HABoexwADH0cAKZ+HABAgBwA2oEcAH6DHAAYhRwAsoYcAEyIHADwiRwAioscACSNHAC+jhwAYpAcAPyRHACWkxwAMJUcANSWHABumBwACJocAKKbHAA8nRwA4J4cAHqgHAAUohwArqMcAFKlHADsphwAhqgcACCqHADEqxwAXq0cAPiuHACSsBwANrIcANCzHABqtRwABLccAKi4HABCuhwA3LscAIC9HAAavxwAtMAcAE7CHADowxwAjMUcACbHHADAyBwAZMocAP7LHACYzRwAMs8cANbQHABw0hwACtQcAKTVHABI1xwA4tgcAHzaHAAW3BwAsN0cAFTfHADu4BwAiOIcACLkHADG5RwAYOccAProHACU6hwAOOwcANLtHABs7xwABvEcAKryHABE9BwA3vUcAHj3HAAc+RwAtvocAFD8HADq/RwAjv8cACgBHQDCAh0AZgQdAAAGHQCaBx0ANAkdANgKHQByDB0ADA4dAKYPHQBAER0A5BIdAH4UHQAYFh0AshcdAEwZHQDwGh0AihwdACQeHQDIHx0AYiEdAPwiHQCWJB0AOiYdANQnHQBuKR0ACCsdAKwsHQBGLh0A4C8dAHoxHQAeMx0AuDQdAFI2HQD2Nx0AkDkdACo7HQDEPB0AXj4dAAJAHQCcQR0ANkMdANBEHQB0Rh0ADkgdAKhJHQBCSx0A3EwdAIBOHQAaUB0AtFEdAE5THQDyVB0AjFYdACZYHQDKWR0AZFsdAP5cHQCYXh0APGAdANZhHQBwYx0ACmUdAK5mHQBIaB0A4mkdAIZrHQAgbR0Aum4dAFRwHQDucR0AknMdACx1HQDGdh0AYHgdAPp5HQCeex0AOH0dANJ+HQBsgB0AEIIdAKqDHQBEhR0A3oYdAIKIHQAcih0AtosdAFCNHQD+jh0AopAdAEaSHQDgkx0AepUdABSXHQC4mB0AUpodAOybHQCGnR0AKp8dAMSgHQBeoh0AAqQdAJylHQA2px0A0KgdAHSqHQAOrB0AqK0dAEKvHQDmsB0AgLIdABq0HQC0tR0AWLcdAPK4HQCMuh0AJrwdAMC9HQBkvx0A/sAdAJjCHQAyxB0A1sUdAHDHHQAKyR0ApModAEjMHQDizR0AfM8dABbRHQC60h0AVNQdAO7VHQCI1x0ALNkdAMbaHQBg3B0A+t0dAJ7fHQA44R0A0uIdAGzkHQAQ5h0AqucdAETpHQDo6h0AguwdABzuHQC27x0AWvEdAPTyHQCO9B0AKPYdAMz3HQBm+R0AAPsdAJr8HQA0/h0A2P8dAHIBHgAMAx4ApgQeAEoGHgDkBx4AfgkeABgLHgC8DB4AVg4eAPAPHgCKER4ALhMeAMgUHgBiFh4A/BceAKAZHgA6Gx4A1BweAG4eHgASIB4ArCEeAEYjHgDqJB4AhCYeAB4oHgC4KR4AXCseAPYsHgCQLh4AKjAeAMQxHgBoMx4AAjUeAJw2HgA2OB4A2jkeAHQ7HgAOPR4AqD4eAExAHgDmQR4AgEMeABpFHgC+Rh4AWEgeAPJJHgCMSx4AME0eAMpOHgBkUB4ACFIeAKJTHgA8VR4A1lYeAHpYHgAUWh4ArlseAEhdHgDsXh4AhmAeACBiHgC6Yx4AVGUeAPhmHgCSaB4ALGoeAMZrHgBqbR4ABG8eAJ5wHgA4ch4A0nMeAHZ1HgAQdx4AqngeAE56HgDoex4Agn0eABx/HgDAgB4AWoIeAPSDHgCOhR4AMoceAMyIHgBmih4ACoweAKSNHgA+jx4A2JAeAHKSHgAWlB4AsJUeAEqXHgDkmB4AiJoeACKcHgC8nR4AVp8eAPqgHgCUoh4ALqQeANKlHgBspx4ABqkeAKCqHgBErB4A3q0eAHivHgASsR4ArLIeAFC0HgDqtR4AhLceAB65HgC4uh4AXLweAPa9HgCQvx4AKsEeAM7CHgBoxB4AAsYeAJzHHgBAyR4A2soeAHTMHgAYzh4Ass8eAEzRHgDm0h4AitQeACTWHgC+1x4AWNkeAPzaHgCW3B4AMN4eAMrfHgBu4R4ACOMeAKLkHgA85h4A4OceAHrpHgAU6x4AruweAFLuHgDs7x4AhvEeACDzHgDE9B4AXvYeAPj3HgCS+R4ALPseAND8HgBq/h4ABAAfAJ4BHwBCAx8A3AQfAHYGHwAQCB8AtAkfAE4LHwDoDB8AjA4fACYQHwDAER8AWhMfAP4UHwCYFh8AMhgfAMwZHwBwGx8ACh0fAKQeHwA+IB8A4iEfAHwjHwAWJR8AsCYfAEooHwDuKR8AiCsfACItHwC8Lh8AYDAfAPoxHwCUMx8ALjUfANI2HwBsOB8ABjofAKA7HwBEPR8A3j4fAHhAHwAcQh8AtkMfAFBFHwDqRh8AjkgfAChKHwDCSx8AXE0fAABPHwCaUB8ANFIfAM5THwBoVR8ADFcfAKZYHwBAWh8A2lsfAH5dHwAYXx8AsmAfAExiHwDwYx8AimUfACRnHwC+aB8AYmofAPxrHwCWbR8AMG8fANRwHwBuch8ACHQfAKx1HwBGdx8A4HgfAHp6HwAefB8AuH0fAFJ/HwDsgB8AkIIfACqEHwDEhR8AXocfAPiIHwCcih8ANowfANCNHwBqjx8ADpEfAKiSHwBClB8A3JUfAICXHwAamR8AtJofAE6cHwDynR8AjJ8fACahHwDAoh8AZKQfAP6lHwCYpx8APKkfANaqHwBwrB8ACq4fAK6vHwBIsR8A4rIfAHy0HwAWth8AurcfAFS5HwDuuh8AiLwfACy+HwDGvx8AYMEfAPrCHwCexB8AOMYfANLHHwB2yR8AEMsfAKrMHwBEzh8A6M8fAILRHwAc0x8AttQfAFDWHwD01x8AjtkfACjbHwDC3B8AZt4fAADgHwCa4R8ANOMfAM7kHwBy5h8ADOgfAKbpHwBK6x8A5OwfAH7uHwAY8B8AvPEfAFbzHwDw9B8AivYfAC74HwDI+R8AYvsfAPz8HwCg/h8AOgAgANQBIABuAyAAEgUgAKwGIABGCCAA6gkgAIQLIAAeDSAAuA4gAFwQIAD2ESAAkBMgACoVIADEFiAAaBggAAIaIACcGyAANh0gANAeIAB0ICAADiIgAKgjIABCJSAA5iYgAIAoIAAaKiAAtCsgAFgtIADyLiAAjDAgADAyIADKMyAAZDUgAP42IACiOCAAPDogANY7IABwPSAAFD8gAK5AIABIQiAA7EMgAIZFIAAgRyAAukggAFRKIAD4SyAAkk0gACxPIADGUCAAalIgAARUIACeVSAAOFcgANJYIAB2WiAAEFwgAKpdIABEXyAA6GAgAIJiIAAcZCAAwGUgAFpnIAD0aCAAjmogADJsIADMbSAAZm8gAABxIACkciAAPnQgANh1IABydyAAFnkgALB6IABKfCAA5H0gAIh/IAAigSAAvIIgAFaEIADwhSAAlIcgAC6JIADIiiAAYowgAAaOIACgjyAAOpEgANSSIAB4lCAAEpYgAKyXIABGmSAA6pogAIScIAAeniAAwp8gAFyhIAD2oiAAkKQgADSmIADOpyAAaKkgAAKrIACmrCAAQK4gANqvIAB0sSAAGLMgALK0IABMtiAA5rcgAIC5IAAkuyAAvrwgAFi+IADyvyAAlsEgADDDIADKxCAAbsYgAAjIIACiySAAPMsgAODMIAB6ziAAFNAgAK7RIABI0yAA7NQgAIbWIAAg2CAAutkgAF7bIAD43CAAkt4gACzgIADQ4SAAauMgAATlIACe5iAAQuggANzpIAB26yAAEO0gALTuIABO8CAA6PEgAIzzIAAm9SAAwPYgAFr4IAD++SAAmPsgADL9IADM/iAAcAAhAAoCIQCkAyEAPgUhANgGIQB8CCEAFgohALALIQBUDSEA7g4hAIgQIQAiEiEAvBMhAGAVIQD6FiEAlBghAC4aIQDSGyEAbB0hAAYfIQCgICEAOiIhAN4jIQB4JSEAEichALYoIQBQKiEA6ishAIQtIQAoLyEAwjAhAFwyIQD2MyEAmjUhADQ3IQDOOCEAcjohAAw8IQCmPSEAQD8hAORAIQB+QiEAGEQhALJFIQBMRyEA8EghAIpKIQAkTCEAvk0hAGJPIQD8UCEAllIhADBUIQDUVSEAblchAAhZIQCiWiEAPFwhAOBdIQB6XyEAFGEhALhiIQBSZCEA7GUhAIZnIQAqaSEAxGohAF5sIQD4bSEAnG8hADZxIQDQciEAanQhAA52IQCodyEAQnkhAOZ6IQCAfCEAGn4hALR/IQBOgSEA8oIhAIyEIQAmhiEAwIchAGSJIQD+iiEAmIwhADKOIQDMjyEAcJEhAAqTIQCklCEAPpYhAOKXIQB8mSEAFpshALqcIQBUniEA7p8hAIihIQAsoyEAxqQhAGCmIQD6pyEAnqkhADirIQDSrCEAbK4hABCwIQCqsSEARLMhAN60IQCCtiEAHLghALa5IQBQuyEA9LwhAI6+IQAowCEAwsEhAFzDIQAAxSEAmsYhADTIIQDOySEAcsshAAzNIQCmziEAQNAhAOTRIQB+0yEAGNUhALzWIQBW2CEA8NkhAIrbIQAk3SEAyN4hAGLgIQD84SEAluMhADrlIQDU5iEAbughAAjqIQCs6yEARu0hAODuIQCE8CEAHvIhALjzIQBS9SEA9vYhAJD4IQAq+iEAxPshAGj9IQAC/yEAnAAiADYCIgDaAyIAdAUiAA4HIgCoCCIATAoiAOYLIgCADSIAGg8iALQQIgBYEiIA8hMiAIwVIgAmFyIAyhgiAGQaIgD+GyIAmB0iADwfIgDWICIAcCIiAAokIgCuJSIASCciAOIoIgB8KiIAICwiALotIgBULyIA7jAiAJIyIgAsNCIAxjUiAGA3IgAEOSIAnjoiADg8IgDcPSIAdj8iABBBIgCqQiIATkQiAOhFIgCCRyIAHEkiAMBKIgBaTCIA9E0iAI5PIgAoUSIAzFIiAGZUIgAAViIAmlciAD5ZIgDYWiIAclwiAAxeIgCwXyIASmEiAORiIgB+ZCIAImYiALxnIgBWaSIA+moiAJRsIgAubiIAyG8iAGxxIgAGcyIAoHQiADp2IgDedyIAeHkiABJ7IgCsfCIARn4iAOp/IgCEgSIAHoMiALiEIgBShiIA9ociAJCJIgAqiyIAzowiAGiOIgACkCIAnJEiAECTIgDalCIAdJYiAA6YIgCymSIATJsiAOacIgCKniIAJKAiAL6hIgBYoyIA/KQiAJamIgAwqCIAyqkiAG6rIgAIrSIAoq4iADywIgDWsSIAerMiABS1IgCutiIASLgiAOK5IgCGuyIAIL0iALq+IgBewCIA+MEiAJLDIgAsxSIA0MYiAGrIIgAEyiIAnssiAELNIgDcziIAdtAiABDSIgC00yIATtUiAOjWIgCM2CIAJtoiAMDbIgBa3SIA9N4iAJjgIgAy4iIAzOMiAGblIgAK5yIApOgiAD7qIgDY6yIAfO0iABbvIgCw8CIAVPIiAO7zIgCI9SIAIvciAMb4IgBg+iIA+vsiAJT9IgAu/yIA0gAjAGwCIwAGBCMAoAUjAEQHIwDeCCMAeAojABIMIwCsDSMAUA8jAOoQIwCEEiMAHhQjAMIVIwBcFyMA9hgjAJoaIwA0HCMAzh0jAGgfIwAMISMApiIjAEAkIwDaJSMAficjABgpIwCyKiMATCwjAPAtIwCKLyMAJDEjAL4yIwBiNCMA/DUjAJY3IwAwOSMA1DojAG48IwAIPiMAoj8jAEZBIwDgQiMAekQjABRGIwCuRyMAUkkjAOxKIwCGTCMAIE4jAMRPIwBeUSMA+FIjAJJUIwA2ViMA0FcjAGpZIwAEWyMAqFwjAEJeIwDcXyMAgGEjABpjIwC0ZCMATmYjAPJnIwCMaSMAJmsjAMBsIwBkbiMA/m8jAJhxIwAycyMA1nQjAHB2IwAKeCMApHkjAD57IwDifCMAfH4jABaAIwCwgSMAVIMjAO6EIwCIhiMAIogjAMaJIwBgiyMA+owjAJSOIwA4kCMA0pEjAGyTIwAQlSMAqpYjAESYIwDemSMAgpsjABydIwC2niMAUKAjAPShIwCOoyMAKKUjAMKmIwBmqCMAAKojAJqrIwA0rSMA2K4jAHKwIwAMsiMAprMjAEC1IwDktiMAfrgjABi6IwCyuyMAVr0jAPC+IwCKwCMAJMIjAMjDIwBixSMA/MYjAJbIIwA6yiMA1MsjAG7NIwAIzyMArNAjAEbSIwDg0yMAhNUjAB7XIwC42CMAUtojAPbbIwCQ3SMAKt8jAMTgIwBo4iMAAuQjAJzlIwA25yMA0OgjAHTqIwAO7CMAqO0jAELvIwDm8CMAgPIjABr0IwC09SMATvcjAPL4IwCM+iMAMPwjAMr9IwBk/yMA/gAkAKICJAA8BCQA1gUkAHAHJAAKCSQArgokAEgMJADiDSQAfA8kABYRJAC6EiQAVBQkAO4VJACSFyQALBkkAMYaJABgHCQABB4kAJ4fJAA4ISQA0iIkAHYkJAAQJiQAqickAEQpJADoKiQAgiwkABwuJADALyQAWjEkAPQyJACONCQAKDYkAMw3JABmOSQAADskAKQ8JAA+PiQA2D8kAHJBJAAMQyQAsEQkAEpGJADkRyQAfkkkACJLJAC8TCQAVk4kAPBPJACKUSQALlMkAMhUJABiViQA/FckAKBZJAA6WyQA1FwkAHheJAASYCQArGEkAEZjJADqZCQAhGYkAB5oJAC4aSQAXGskAPZsJACQbiQANHAkAM5xJABocyQAAnUkAJx2JABAeCQA2nkkAHR7JAAOfSQAqH4kAEyAJADmgSQAgIMkABqFJAC+hiQAWIgkAPKJJACMiyQAMI0kAMqOJABkkCQA/pEkAKKTJAA8lSQA1pYkAHqYJAAUmiQArpskAEidJADsniQAhqAkACCiJAC6oyQAXqUkAPimJACSqCQALKokANCrJABqrSQABK8kAJ6wJABCsiQA3LMkAHa1JAAQtyQAqrgkAE66JADouyQAgr0kABy/JADAwCQAWsIkAPTDJACOxSQAMsckAMzIJABmyiQACswkAKTNJAA+zyQA2NAkAHzSJAAW1CQAsNUkAErXJADu2CQAiNokACLcJAC83SQAYN8kAPrgJACU4iQALuQkANLlJABs5yQABukkAKDqJAA67CQA3u0kAHjvJAAS8SQArPIkAFD0JADq9SQAhPckAB75JADC+iQAXPwkAPb9JACQ/yQANAElAM4CJQBoBCUAAgYlAKYHJQBACSUA2golAH4MJQAYDiUAsg8lAEwRJQDwEiUAihQlACQWJQC+FyUAWBklAPwaJQCWHCUAMB4lAMofJQBuISUACCMlAKIkJQA8JiUA4CclAHopJQAUKyUAriwlAFIuJQDsLyUAhjElACAzJQDENCUAXjYlAPg3JQCcOSUANjslANA8JQBqPiUADkAlAKhBJQBCQyUA3EQlAIBGJQAaSCUAtEklAE5LJQDoTCUAjE4lACZQJQDAUSUAWlMlAP5UJQCYViUAMlglAMxZJQBwWyUACl0lAKReJQA+YCUA2GElAHxjJQAWZSUAsGYlAFRoJQDuaSUAiGslACJtJQDGbiUAYHAlAPpxJQCUcyUAOHUlANJ2JQBseCUAEHolAKp7JQBEfSUA3n4lAIKAJQAcgiUAtoMlAFCFJQDqhiUAjoglACiKJQDCiyUAXI0lAACPJQCakCUANJIlAM6TJQBolSUADJclAKaYJQBAmiUA5JslAH6dJQAYnyUAsqAlAFaiJQDwoyUAiqUlACSnJQDIqCUAYqolAPyrJQCWrSUAOq8lANSwJQBusiUAErQlAKy1JQBGtyUA4LglAHq6JQAevCUAuL0lAFK/JQDswCUAhsIlACrEJQDExSUAXsclAPjIJQCcyiUANswlANDNJQB0zyUADtElAKjSJQBC1CUA5tUlAIDXJQAa2SUAtNolAFjcJQDy3SUAjN8lACbhJQDK4iUAZOQlAP7lJQCi5yUAPOklANbqJQBw7CUACu4lAK7vJQBI8SUA4vIlAHz0JQAW9iUAuvclAFT5JQDu+iUAiPwlACz+JQDG/yUAYAEmAPoCJgCeBCYAOAYmANIHJgB2CSYAEAsmAKoMJgBEDiYA6A8mAIIRJgAcEyYAthQmAFoWJgD0FyYAjhkmACgbJgDMHCYAZh4mAAAgJgCaISYAPiMmANgkJgByJiYADCgmALApJgBKKyYA5CwmAH4uJgAiMCYAvDEmAFYzJgDwNCYAlDYmAC44JgDIOSYAYjsmAPw8JgCgPiYAOkAmANRBJgBuQyYAEkUmAKxGJgBGSCYA4EkmAIRLJgAeTSYAuE4mAFJQJgD2USYAkFMmACpVJgDOViYAaFgmAAJaJgCcWyYAQF0mANpeJgB0YCYADmImALJjJgBMZSYA5mYmAIBoJgAkaiYAvmsmAFhtJgDybiYAlnAmADByJgDKcyYAZHUmAAh3JgCieCYAPHomANZ7JgBwfSYAFH8mAK6AJgBIgiYA4oMmAIaFJgAghyYAuogmAFSKJgD4iyYAko0mACyPJgDGkCYAapImAASUJgCelSYAOJcmANyYJgB2miYAEJwmALSdJgBOnyYA6KAmAIKiJgAmpCYAwKUmAFqnJgD0qCYAmKomADKsJgDMrSYAZq8mAACxJgCksiYAPrQmANi1JgBytyYAFrkmALC6JgBKvCYA5L0mAIi/JgAiwSYAvMImAFbEJgD6xSYAlMcmAC7JJgDIyiYAbMwmAAbOJgCgzyYARNEmAN7SJgB41CYAEtYmALbXJgBQ2SYA6tomAITcJgAo3iYAwt8mAFzhJgD24iYAkOQmADTmJgDO5yYAaOkmAALrJgCm7CYAQO4mANrvJgB08SYAGPMmALL0JgBM9iYA5vcmAIr5JgAk+yYAvvwmAFj+JgD8/yYAlgEnADADJwDKBCcAbgYnAAgIJwCiCScARgsnAOAMJwB6DicAFBAnAK4RJwBSEycA7BQnAIYWJwAgGCcAxBknAF4bJwD4HCcAkh4nACwgJwDQIScAaiMnAAQlJwCoJicAQignANwpJwB2KycAEC0nALQuJwBOMCcA6DEnAIwzJwAmNScAwDYnAFo4JwD0OScAmDsnADI9JwDMPicAZkAnAApCJwCkQycAPkUnAOJGJwB8SCcAFkonALBLJwBUTScA7k4nAIhQJwAiUicAxlMnAGBVJwD6VicAnlgnADhaJwDSWycAbF0nAAZfJwCqYCcARGInAN5jJwB4ZScAHGcnALZoJwBQaicA6msnAIRtJwAobycAwnAnAFxyJwAAdCcAmnUnADR3JwDOeCcAaHonAAx8JwCmfScAQH8nANqAJwB+gicAGIQnALKFJwBMhycA8IgnAIqKJwAkjCcAyI0nAGKPJwD8kCcAlpInADqUJwDUlScAbpcnAAiZJwCsmicARpwnAOCdJwB6nycAHqEnALiiJwBSpCcA7KUnAIanJwAqqScAxKonAF6sJwD4rScAnK8nADaxJwDQsicAarQnAA62JwCotycAQrknAOa6JwCAvCcAGr4nALS/JwBYwScA8sInAIzEJwAmxicAyscnAGTJJwD+yicAmMwnADzOJwDWzycAcNEnAArTJwCk1CcASNYnAOLXJwB82ScAFtsnALrcJwBU3icA7t8nAIjhJwAs4ycAxuQnAGDmJwD65ycAnuknADjrJwDS7CcAbO4nABDwJwCq8ScARPMnAOj0JwCC9icAHPgnALb5JwBa+ycA9PwnAI7+JwAoACgAzAEoAGYDKAAABSgAmgYoADQIKADYCSgAcgsoAAwNKACmDigAShAoAOQRKAB+EygAGBUoALwWKABWGCgA8BkoAIobKAAuHSgAyB4oAGIgKAD8ISgAoCMoADolKADUJigAeCgoABIqKACsKygARi0oAOouKACEMCgAHjIoALgzKABcNSgA9jYoAJA4KAAqOigAzjsoAGg9KAACPygAnEAoADZCKADaQygAdEUoAA5HKACySCgATEooAOZLKACATSgAJE8oAL5QKABYUigA8lMoAIxVKAAwVygAylgoAGRaKAD+WygAol0oADxfKADWYCgAcGIoAApkKACuZSgASGcoAOJoKACGaigAIGwoALptKABUbygA+HAoAJJyKAAsdCgAxnUoAGp3KAAEeSgAnnooADh8KADcfSgAdn8oABCBKAC0gigAToQoAOiFKACChygAHIkoAMCKKABajCgA9I0oAJiPKAAykSgAzJIoAGaUKAAAligApJcoAD6ZKADYmigAcpwoABaeKACwnygASqEoAOSiKAB+pCgAIqYoALynKABWqSgA8KooAJSsKAAurigAyK8oAGyxKAAGsygAoLQoADq2KADetygAeLkoABK7KACsvCgAUL4oAOq/KACEwSgAKMMoAMLEKABcxigA9scoAJDJKAA0yygAzswoAGjOKAAC0CgAptEoAEDTKADa1CgAdNYoAA7YKACy2SgATNsoAObcKACA3igAJOAoAL7hKABY4ygA8uQoAJbmKAAw6CgAyukoAG7rKAAI7SgAou4oADzwKADg8SgAevMoABT1KACu9igAUvgoAOz5KACG+ygAIP0oAMT+KABeACkA+AEpAJIDKQAsBSkA0AYpAGoIKQAECikAngspAEINKQDcDikAdhApABASKQC0EykAThUpAOgWKQCCGCkAJhopAMAbKQBaHSkA/h4pAJggKQAyIikAzCMpAHAlKQAKJykApCgpAD4qKQDiKykAfC0pABYvKQCwMCkAVDIpAO4zKQCINSkAIjcpALw4KQBgOikA+jspAJQ9KQAuPykA0kApAGxCKQAGRCkAoEUpAERHKQDeSCkAeEopABJMKQC2TSkAUE8pAOpQKQCOUikAKFQpAMJVKQBcVykAAFkpAJpaKQA0XCkAzl0pAGhfKQAMYSkApmIpAEBkKQDaZSkAfmcpABhpKQCyaikATGwpAPBtKQCKbykAJHEpAL5yKQBidCkA/HUpAJZ3KQAweSkA1HopAG58KQAIfikArH8pAEaBKQDggikAeoQpAB6GKQC4hykAUokpAOyKKQCGjCkAKo4pAMSPKQBekSkA+JIpAJyUKQA2likA0JcpAGqZKQAOmykAqJwpAEKeKQDcnykAgKEpABqjKQC0pCkATqYpAPKnKQCMqSkAJqspAMCsKQBkrikA/q8pAJixKQA8sykA1rQpAHC2KQAKuCkArrkpAEi7KQDivCkAfL4pACDAKQC6wSkAVMMpAO7EKQCIxikALMgpAMbJKQBgyykA+swpAJ7OKQA40CkA0tEpAGzTKQAG1SkAqtYpAETYKQDe2SkAeNspABzdKQC23ikAUOApAPThKQCO4ykAKOUpAMLmKQBm6CkAAOopAJrrKQA07SkA2O4pAHLwKQAM8ikAsPMpAEr1KQDk9ikAfvgpABj6KQC8+ykAVv0pAPD+KQCKACoALgIqAMgDKgBiBSoA/AYqAJYIKgA6CioA1AsqAG4NKgAIDyoArBAqAEYSKgDgEyoAhBUqAB4XKgC4GCoAUhoqAPYbKgCQHSoAKh8qAMQgKgBoIioAAiQqAJwlKgA2JyoA2igqAHQqKgAOLCoAqC0qAEwvKgDmMCoAgDIqABo0KgC+NSoAWDcqAPI4KgCMOioAJjwqAMo9KgBkPyoA/kAqAJhCKgA8RCoA1kUqAHBHKgAKSSoArkoqAEhMKgDiTSoAhk8qACBRKgC6UioAVFQqAPhVKgCSVyoALFkqAMZaKgBqXCoABF4qAJ5fKgA4YSoA3GIqAHZkKgAQZioAqmcqAERpKgDoaioAgmwqABxuKgDAbyoAWnEqAPRyKgCOdCoAMnYqAMx3KgBmeSoAAHsqAKR8KgA+fioA2H8qAHKBKgAWgyoAsIQqAEqGKgDkhyoAiIkqACKLKgC8jCoAVo4qAPCPKgCUkSoALpMqAMiUKgBilioABpgqAKCZKgA6myoA1JwqAHieKgASoCoArKEqAEajKgDqpCoAhKYqAB6oKgC4qSoAXKsqAPasKgCQrioAKrAqAM6xKgBosyoAArUqAKa2KgBAuCoA2rkqAHS7KgAYvSoAsr4qAEzAKgDmwSoAisMqACTFKgC+xioAWMgqAPLJKgCWyyoAMM0qAMrOKgBk0CoACNIqAKLTKgA81SoA1tYqAHrYKgAU2ioArtsqAEjdKgDs3ioAhuAqACDiKgC64yoAXuUqAPjmKgCS6CoANuoqANDrKgBq7SoABO8qAKjwKgBC8ioA3PMqAHb1KgAa9yoAtPgqAE76KgDo+yoAgv0qACb/KgDAACsAWgIrAPQDKwCYBSsAMgcrAMwIKwBmCisACgwrAKQNKwA+DysA2BArAHwSKwAWFCsAsBUrAEoXKwDuGCsAiBorACIcKwC8HSsAYB8rAPogKwCUIisAOCQrANIlKwBsJysABikrAKoqKwBELCsA3i0rAHgvKwASMSsAtjIrAFA0KwDqNSsAhDcrACg5KwDCOisAXDwrAPY9KwCQPysANEErAM5CKwBoRCsADEYrAKZHKwBASSsA2korAH5MKwAYTisAsk8rAExRKwDwUisAilQrACRWKwDIVysAYlkrAPxaKwCWXCsAOl4rANRfKwBuYSsACGMrAKJkKwBGZisA4GcrAHppKwAUaysArmwrAFJuKwDsbysAhnErACBzKwDEdCsAXnYrAPh3KwCceSsANnsrANB8KwBqfisADoArAKiBKwBCgysA3IQrAICGKwAaiCsAtIkrAE6LKwDojCsAjI4rACaQKwDAkSsAWpMrAP6UKwCYlisAMpgrANaZKwBwmysACp0rAKSeKwBIoCsA4qErAHyjKwAWpSsAuqYrAFSoKwDuqSsAkqsrACytKwDGrisAYLArAPqxKwCesysAOLUrANK2KwBsuCsAELorAKq7KwBEvSsA3r4rAILAKwAcwisAtsMrAFDFKwD0xisAjsgrACjKKwDCyysAXM0rAADPKwCa0CsANNIrAM7TKwBy1SsADNcrAKbYKwBA2isA5NsrAH7dKwAY3ysAvOArAFbiKwDw4ysAiuUrAC7nKwDI6CsAYuorAPzrKwCg7SsAOu8rANTwKwBu8isAEvQrAKz1KwBG9ysA4PgrAIT6KwAe/CsAuP0rAFL/KwD2ACwAkAIsACoELADEBSwAXgcsAAIJLACcCiwANgwsANANLAB0DywADhEsAKgSLABCFCwA5hUsAIAXLAAaGSwAtBosAFgcLADyHSwAjB8sADAhLADKIiwAZCQsAP4lLACiJywAPCksANYqLABwLCwAFC4sAK4vLABIMSwA4jIsAIY0LAAgNiwAujcsAFQ5LADuOiwAkjwsACw+LADGPywAYEEsAARDLACeRCwAOEYsANJHLAB2SSwAEEssAKpMLABETiwA6E8sAIJRLAAcUywAtlQsAFpWLAD0VywAjlksADJbLADMXCwAZl4sAABgLACkYSwAPmMsANhkLAByZiwAFmgsALBpLABKaywA5GwsAH5uLAAicCwAvHEsAFZzLADwdCwAlHYsAC54LADIeSwAYnssAAZ9LACgfiwAOoAsANSBLAB4gywAEoUsAKyGLABQiCwA6oksAISLLAAejSwAuI4sAFyQLAD2kSwAkJMsACqVLADOliwAaJgsAAKaLACcmywANp0sANqeLAB0oCwADqIsALKjLABMpSwA5qYsAICoLAAkqiwAvqssAFitLADyriwAlrAsADCyLADKsywAbrUsAAi3LACiuCwAPLosAOC7LAB6vSwAFL8sAK7ALABIwiwA7MMsAIbFLAAgxywAusgsAF7KLAD4yywAks0sACzPLADQ0CwAatIsAATULACe1SwAQtcsANzYLAB22iwAENwsAKrdLABO3ywA6OAsAILiLAAm5CwAwOUsAFrnLAD06CwAmOosADLsLADM7SwAZu8sAArxLACk8iwAPvQsAOL1LAB89ywAFvksALD6LABK/CwA7v0sAIj/LAAiAS0AvAItAGAELQD6BS0AlActAC4JLQDICi0AbAwtAAYOLQCgDy0AOhEtAN4SLQB4FC0AEhYtAKwXLQBQGS0A6hotAIQcLQAoHi0Awh8tAFwhLQD2Ii0AmiQtADQmLQDOJy0AaCktAAwrLQCmLC0AQC4tANovLQB+MS0AGDMtALI0LQBMNi0A8DctAIo5LQAkOy0AvjwtAFg+LQD8Py0AlkEtADBDLQDKRC0AbkYtAAhILQCiSS0APEstAOBMLQB6Ti0AFFAtALhRLQBSUy0A7FQtAIZWLQAqWC0AxFktAF5bLQD4XC0AnF4tADZgLQDQYS0AamMtAA5lLQCoZi0AQmgtANxpLQB2ay0AGm0tALRuLQBOcC0A6HEtAIxzLQAmdS0AwHYtAFp4LQD+eS0AmHstADJ9LQDMfi0AcIAtAAqCLQCkgy0APoUtAOKGLQB8iC0AFootALqLLQBUjS0A7o4tAIiQLQAski0AxpMtAGCVLQD6li0AnpgtADiaLQDSmy0AbJ0tAAafLQCqoC0ARKItAN6jLQCCpS0AHKctALaoLQBQqi0A9KstAI6tLQAory0AwrAtAGayLQAAtC0AmrUtADS3LQDOuC0AcrotAAy8LQCmvS0AQL8tAOTALQB+wi0AGMQtALLFLQBWxy0A8MgtAIrKLQAkzC0AyM0tAGLPLQD80C0AltItADrULQDU1S0AbtctABLZLQCs2i0ARtwtAODdLQB63y0AHuEtALjiLQBS5C0A9uUtAJDnLQAq6S0AxOotAGjsLQAC7i0AnO8tADbxLQDa8i0AdPQtAA72LQCo9y0AQvktAOb6LQCA/C0AGv4tALT/LQBOAS4A8gIuAIwELgAmBi4AygcuAGQJLgD+Ci4AmAwuADwOLgDWDy4AcBEuAAoTLgCuFC4ASBYuAOIXLgCGGS4AIBsuALocLgBUHi4A7h8uAJIhLgAsIy4AxiQuAGAmLgAEKC4AnikuADgrLgDSLC4AbC4uABAwLgCqMS4ARDMuAN40LgCCNi4AHDguALY5LgBaOy4A9DwuAI4+LgAoQC4AzEEuAGZDLgAARS4AmkYuAD5ILgDYSS4AcksuAAxNLgCwTi4ASlAuAORRLgB+Uy4AIlUuALxWLgBWWC4A8FkuAJRbLgAuXS4AyF4uAGJgLgD8YS4AoGMuADplLgDUZi4AbmguABJqLgCsay4ARm0uAOpuLgCEcC4AHnIuALhzLgBcdS4A9nYuAJB4LgAqei4AznsuAGh9LgACfy4ApoAuAECCLgDagy4AdIUuAA6HLgCyiC4ATIouAOaLLgCAjS4AJI8uAL6QLgBYki4A8pMuAIyVLgAwly4AypguAGSaLgD+my4Aop0uADyfLgDWoC4AeqIuABSkLgCupS4ASKcuAOKoLgCGqi4AIKwuALqtLgBery4A+LAuAJKyLgAstC4AxrUuAGq3LgAEuS4AnrouADi8LgDcvS4Adr8uABDBLgCqwi4ATsQuAOjFLgCCxy4AHMkuAMDKLgBazC4A9M0uAJjPLgAy0S4AzNIuAGbULgAK1i4ApNcuAD7ZLgDY2i4AfNwuABbeLgCw3y4ASuEuAO7iLgCI5C4AIuYuALznLgBW6S4A+uouAJTsLgAu7i4A0u8uAGzxLgAG8y4AoPQuADr2LgDe9y4AePkuABL7LgCs/C4AUP4uAOr/LgCEAS8AHgMvAMIELwBcBi8A9gcvAJAJLwA0Cy8AzgwvAGgOLwAMEC8AphEvAEATLwDaFC8AfhYvABgYLwCyGS8ATBsvAPAcLwCKHi8AJCAvAL4hLwBYIy8A/CQvAJYmLwAwKC8AyikvAG4rLwAILS8Aoi4vADwwLwDgMS8AejMvABQ1LwCuNi8AUjgvAOw5LwCGOy8AID0vAMQ+LwBeQC8A+EEvAJJDLwA2RS8A0EYvAGpILwAOSi8AqEsvAEJNLwDcTi8AgFAvABpSLwC0Uy8ATlUvAOhWLwCMWC8AJlovAMBbLwBaXS8A9F4vAJhgLwAyYi8AzGMvAHBlLwAKZy8ApGgvAD5qLwDiay8AfG0vABZvLwCwcC8AVHIvAO5zLwCIdS8ALHcvAMZ4LwBgei8A+nsvAJ59LwA4fy8A0oAvAGyCLwAGhC8AqoUvAESHLwDeiC8AeIovAByMLwC2jS8AUI8vAOqQLwCEki8AKJQvAMKVLwBcly8AAJkvAJqaLwA0nC8Azp0vAHKfLwAMoS8ApqIvAECkLwDkpS8AfqcvABipLwC8qi8AVqwvAPCtLwCKry8AJLEvAMiyLwBitC8A/LUvAKC3LwA6uS8A1LovAG68LwAIvi8ArL8vAEbBLwDgwi8AhMQvAB7GLwC4xy8AUskvAOzKLwCQzC8AKs4vAMTPLwBe0S8AAtMvAJzULwA21i8A0NcvAGrZLwAO2y8AqNwvAELeLwDc3y8AgOEvABrjLwC05C8AWOYvAPLnLwCM6S8AJusvAMrsLwBk7i8A/u8vAJjxLwA88y8A1vQvAHD2LwAK+C8ArvkvAEj7LwDi/C8AfP4vACAAMAC6ATAAVAMwAO4EMACSBjAALAgwAMYJMABgCzAABA0wAJ4OMAA4EDAA0hEwAHYTMAAQFTAAqhYwAEQYMADeGTAAghswABwdMAC2HjAAUCAwAPQhMACOIzAAKCUwAMImMABmKDAAACowAJorMAA+LTAA2C4wAHIwMAAMMjAAsDMwAEo1MADkNjAAfjgwACI6MAC8OzAAVj0wAPA+MACUQDAALkIwAMhDMABiRTAABkcwAKBIMAA6SjAA1EswAG5NMAASTzAArFAwAEZSMADgUzAAhFUwAB5XMAC4WDAAUlowAPZbMACQXTAAKl8wAMRgMABoYjAAAmQwAJxlMABAZzAA2mgwAHRqMAAObDAAsm0wAExvMADmcDAAgHIwACR0MAC+dTAAWHcwAPJ4MACMejAAMHwwAMp9MABkfzAA/oAwAKKCMAA8hDAA1oUwAHCHMAAUiTAAroowAEiMMADijTAAho8wACCRMAC6kjAAXpQwAPiVMACSlzAALJkwANCaMABqnDAABJ4wAJ6fMABCoTAA3KIwAHakMAAQpjAAqqcwAE6pMADoqjAAgqwwAByuMADArzAAWrEwAPSyMACOtDAAMrYwAMy3MABmuTAAALswAKS8MAA+vjAA2L8wAHLBMAAWwzAAsMQwAErGMADkxzAAiMkwACLLMAC8zDAAVs4wAPrPMACU0TAALtMwAMjUMABi1jAABtgwAKDZMAA62zAA3twwAHjeMAAS4DAArOEwAFDjMADq5DAAhOYwAB7oMADC6TAAXOswAPbsMACQ7jAANPAwAM7xMABo8zAADPUwAKb2MABA+DAA2vkwAH77MAAY/TAAsv4wAEwAMQDmATEAigMxACQFMQC+BjEAWAgxAPwJMQCWCzEAMA0xAMoOMQBkEDEACBIxAKITMQA8FTEA4BYxAHoYMQAUGjEArhsxAEgdMQDsHjEAhiAxACAiMQDEIzEAXiUxAPgmMQCSKDEANioxANArMQBqLTEABC8xAKgwMQBCMjEA3DMxAIA1MQAaNzEAtDgxAE46MQDoOzEAjD0xACY/MQDAQDEAWkIxAP5DMQCYRTEAMkcxAMxIMQBmSjEACkwxAKRNMQA+TzEA2FAxAHxSMQAWVDEAsFUxAEpXMQDuWDEAiFoxACJcMQDGXTEAYF8xAPpgMQCUYjEAOGQxANJlMQBsZzEABmkxAKpqMQBEbDEA3m0xAHhvMQAccTEAtnIxAFB0MQDqdTEAjncxACh5MQDCejEAXHwxAPZ9MQCafzEANIExAM6CMQBohDEADIYxAKaHMQBAiTEA2ooxAH6MMQAYjjEAso8xAEyRMQDwkjEAipQxACSWMQDIlzEAYpkxAPyaMQCWnDEAOp4xANSfMQBuoTEACKMxAKykMQBGpjEA4KcxAHqpMQAeqzEAuKwxAFKuMQDsrzEAkLExACqzMQDEtDEAXrYxAPi3MQCcuTEANrsxANC8MQBqvjEADsAxAKjBMQBCwzEA3MQxAIDGMQAayDEAtMkxAE7LMQDyzDEAjM4xACbQMQDK0TEAZNMxAP7UMQCY1jEAPNgxANbZMQBw2zEACt0xAK7eMQBI4DEA4uExAHzjMQAg5TEAuuYxAFToMQDu6TEAiOsxACztMQDG7jEAYPAxAPrxMQCe8zEAOPUxANL2MQBs+DEAEPoxAKr7MQBE/TEA3v4xAIIAMgAcAjIAtgMyAFAFMgD0BjIAjggyACgKMgDMCzIAZg0yAAAPMgCaEDIAPhIyANgTMgByFTIADBcyALAYMgBKGjIA5BsyAH4dMgAYHzIAvCAyAFYiMgDwIzIAiiUyAC4nMgDIKDIAYioyAPwrMgCgLTIAOi8yANQwMgBuMjIAEjQyAKw1MgBGNzIA4DgyAIQ6MgAePDIAuD0yAFI/MgD2QDIAkEIyACpEMgDERTIAaEcyAAJJMgCcSjIANkwyANpNMgB0TzIADlEyAKhSMgBMVDIA5lUyAIBXMgAaWTIAtFoyAFhcMgDyXTIAjF8yADBhMgDKYjIAZGQyAP5lMgCiZzIAPGkyANZqMgB6bDIAFG4yAK5vMgBIcTIA7HIyAIZ0MgAgdjIAuncyAF55MgD4ejIAknwyACx+MgDGfzIAaoEyAASDMgCehDIAOIYyANyHMgB2iTIAEIsyAKqMMgBEjjIA6I8yAIKRMgAckzIAwJQyAFqWMgD0lzIAjpkyACibMgDMnDIAZp4yAACgMgCkoTIAPqMyANikMgBypjIADKgyALCpMgBKqzIA5KwyAH6uMgAisDIAvLEyAFazMgD6tDIAlLYyAC64MgDIuTIAbLsyAAa9MgCgvjIAOsAyAN7BMgB4wzIAEsUyAKzGMgBQyDIA6skyAITLMgAezTIAws4yAFzQMgD20TIAkNMyADTVMgDO1jIAaNgyAALaMgCm2zIAQN0yANreMgB04DIAGOIyALLjMgBM5TIA5uYyAIroMgAk6jIAvusyAFjtMgD87jIAoPAyADryMgDe8zIAePUyABL3MgCs+DIARvoyAOr7MgCE/TIAHv8yAMIAMwBcAjMA9gMzAJAFMwA0BzMAzggzAGgKMwACDDMApg0zAEAPMwDaEDMAdBIzABgUMwCyFTMATBczAOYYMwCKGjMAJBwzAL4dMwBYHzMA/CAzAJYiMwAwJDMAyiUzAG4nMwAIKTMAoiozADwsMwDgLTMAei8zABQxMwCuMjMASDQzAOw1MwCGNzMAIDkzAMQ6MwBePDMA+D0zAJI/MwA2QTMA0EIzAGpEMwAERjMAqEczAEJJMwDcSjMAdkwzABpOMwC0TzMATlEzAOhSMwCMVDMAJlYzAMBXMwBaWTMA/lozAJhcMwAyXjMAzF8zAGZhMwAKYzMApGQzAD5mMwDYZzMAfGkzABZrMwCwbDMASm4zAO5vMwCIcTMAInMzALx0MwBgdjMA+nczAJR5MwAuezMA0nwzAGx+MwAGgDMAoIEzAESDMwDehDMAeIYzABKIMwC2iTMAUIszAOqMMwCEjjMAKJAzAMKRMwBckzMA9pQzAJqWMwA0mDMAzpkzAHKbMwAMnTMApp4zAECgMwDkoTMAfqMzABilMwCypjMAVqgzAPCpMwCKqzMAJK0zAMiuMwBisDMA/LEzAJazMwAwtTMA1LYzAG64MwAIujMAorszAEa9MwDgvjMAesAzABTCMwCuwzMAUsUzAOzGMwCGyDMAIMozAMTLMwBezTMA+M4zAJzQMwBA0jMA2tMzAH7VMwAY1zMAstgzAEzaMwDw2zMAit0zAC7fMwDI4DMAbOIzAAbkMwCg5TMAROczAN7oMwB46jMAEuwzAMDtMwBa7zMA9PAzAJjyMwAy9DMAzPUzAGb3MwAA+TMApPozAD78MwDY/TMAcv8zACABNAC6AjQAXgQ0AAIGNACcBzQAQAk0ANoKNAB0DDQADg40AKgPNABMETQA5hI0AIAUNAAaFjQAvhc0AFgZNADyGjQAjBw0ADoeNADUHzQAeCE0ABIjNACsJDQARiY0APQnNACOKTQAKCs0AMwsNABmLjQAADA0AJoxNAA0MzQA2DQ0AHI2NAAMODQAsDk0AFQ7NADkPDQAfj40ACJANAC8QTQAVkM0APBENACURjQALkg0ANJJNABsSzQAEE00ALRONABEUDQA3lE0AIxTNAAmVTQAylY0AGRYNAD+WTQAmFs0ADxdNADWXjQAcGA0AApiNACuYzQASGU0AOxmNACQaDQAKmo0AM5rNABebTQA+G40AKZwNABAcjQA5HM0AH51NAAYdzQAsng0AFZ6NADwezQAin00AC5/NAC+gDQAYoI0APyDNACWhTQAMIc0ANSINABuijQACIw0AKyNNABGjzQA4JA0AHqSNAAelDQAuJU0AFKXNADsmDQAhpo0ACqcNADEnTQAXp80APigNACcojQANqQ0ANqlNABqpzQADqk0ALKqNABWrDQA8K00AIqvNAAksTQAyLI0AGK0NAD8tTQAlrc0ADq5NADUujQAbrw0AAi+NACivzQARsE0AOrCNAB6xDQAFMY0ALjHNABSyTQA7Mo0AJDMNAAqzjQAxM80AF7RNAAC0zQAnNQ0ADbWNADQ1zQAatk0AA7bNACo3DQAQt40ANzfNACA4TQAGuM0ALTkNABO5jQA8uc0AIzpNAAm6zQAwOw0AGTuNAD+7zQAmPE0ADzzNADg9DQAevY0AB74NAC4+TQAUvs0AOz8NACG/jQAIAA1AMQBNQBeAzUA+AQ1AJwGNQA2CDUA0Ak1AGoLNQAODTUAqA41AFYQNQDmETUAihM1ACQVNQC+FjUAWBg1APwZNQCWGzUAMB01ANQeNQBuIDUACCI1AKIjNQBGJTUA4CY1AHooNQAUKjUAuCs1AFwtNQD2LjUAmjA1ADQyNQDOMzUAaDU1AAw3NQCmODUAQDo1AO47NQCIPTUAIj81ALxANQBgQjUA+kM1AJRFNQAuRzUA0kg1AGxKNQAGTDUAoE01AERPNQDeUDUAeFI1ABJUNQC2VTUAUFc1APRYNQCYWjUAMlw1AMxdNQBmXzUACmE1AKRiNQA+ZDUA4mU1AHxnNQAWaTUAsGo1AEpsNQDkbTUAiG81ACJxNQC8cjUAYHQ1APp1NQCUdzUAOHk1ANx6NQB2fDUAEH41AKp/NQBOgTUA6II1AIKENQAmhjUAwIc1AFqJNQD0ijUAmIw1ADKONQDMjzUAZpE1AAqTNQCklDUAPpY1ANiXNQB8mTUAFps1ALCcNQBKnjUA7p81AIihNQAiozUAvKQ1AFamNQD6pzUAlKk1AC6rNQDIrDUAbK41AAawNQCgsTUAOrM1AN60NQB4tjUAErg1ALa5NQBQuzUA6rw1AIS+NQAowDUAwsE1AFzDNQD2xDUAmsY1ADTINQDOyTUAaMs1AAzNNQCmzjUAQNA1ANrRNQB00zUAGNU1ALLWNQBM2DUA5tk1AIrbNQAk3TUAvt41AFjgNQD84TUAluM1ADDlNQDK5jUAbug1AAjqNQCi6zUARu01AODuNQB68DUAFPI1ALjzNQBS9TUA7PY1AIb4NQAq+jUAxPs1AF79NQD4/jUAnAA2ADYCNgDQAzYAagU2AAQHNgCoCDYAQgo2ANwLNgB2DTYAGg82ALQQNgBOEjYA6BM2AIwVNgAmFzYAwBg2AFoaNgD+GzYAmB02ADIfNgDWIDYAcCI2AAokNgCkJTYASCc2AOIoNgB8KjYAFiw2ALotNgBULzYA7jA2AIgyNgAiNDYAxjU2AGA3NgD6ODYAlDo2ADg8NgDSPTYAbD82AAZBNgCqQjYAREQ2AN5FNgB4RzYAHEk2ALZKNgBQTDYA6k02AI5PNgAoUTYAwlI2AGZUNgAAVjYAmlc2ADRZNgDYWjYAclw2AAxeNgCmXzYASmE2AAA</prop>
				<prop name="Temps">REFSWgAAPvkCAH71/+xRuB6Faz9A/0jhehSuhz9A+4Xr7/BFQEDNzP4HAGxBQArXo3DvPWpCQA8BCldD/0DD9Shcj0JE90BxPQ4AMEVA9u4gAMIVRv3zBUdA3SkwAPXoR/XzB0n7QDNOAfNJQBSuv0fhetRKQD8BKLe8S0Dp8qBMPQOI7U0FBE5AVwEUTk+29fM3UA0DqlBdAxztUX0DjlElAwBSQN1S8PDrcVIdA+JS9i0DVVOtA+FTQKSuGADXU1QVA8fUBDd1VT0DqOQEGFZArwG3UYhW9fP3Vh0DgrtXQF8BXO9XXQNcbVjNA8NYfQMeWVUDqzRZLQRZtQRYLQOVtkQUVVglAxBYtQRXvh0D0ldAmplvEMkEbBf28sdsH3Ydnh+AEy4CkcW8H84dTgLD5B/38UcRwfwfDi0OEr8kLy4lJwGDcL08L1YvaC96Ke7yu0CMJ4YvqC+6L8wvPgK41C8A3i8AP/ovJD8uP0A7Xj9wPwAaP3w/pj+4P8o/3D9+PV4C1ayMNHtEJD2MFPlWVs0Ds1atBFYNIzEEFFvyVRUDp1UFBFVNA1szVQ0D+lQNJFQNA1uKVK0DUVSVBFT1A2vYU2UEU/UDaFM1RLdTQHtWAfpS5RRS1o0ji1LNBFJlAxBSthUD11ENI6FRpUNqbVEdAzJRjSP7UFUDa8RQnQRQPQNIUB0D2xJQFQO3Tw0DSk9bQB/+8d5OrQRONQStTkUjnU0VAxd0BKw1TP30TK0D8Us9BGRUWyhMJQOQTEUETWUEbU0tA9VN/fPlTQ0DW+pNDSPhTY0T2axXII5Vvl+QU65dRiLd7F+mVYAGbZZVHm2eVTZvSG9ab00CfQPudG+Gb5hrXlOsZ6ZvIMhv2m/sb65tLgL1FHeuZQIWAvccfw59Ln0Wf0h/MnEAdn8wcy59pn+4f6J5xn/YfwACjxSPJo84j0qPXI+mQ2SPWIaPcIsOIkFOXQP8NFTb5U9lA5BQBQMMUZZVA4RRXURRrQZWAuRtUo0TWVMFA8xTjSNrW1QlU85kREFVVQOttOQEKFYNA5oslAqsDEceAgJYBQRYTQPTtlwUIll9Ay5ZNZRZes1EWPUDmFhAZoaREUZcFEuQJgLQRCeGNYaSwbaMP3Yv0J+CLxQUnFfaZQNQFBQMV/UDyFa2hZOGVk0DQ1ZVAwRlVs0UVbVEVERDVY0TawlVZRRUtZObVFUDW2RUBQMsVGV0UyVT275TPQN4UyUDQFPMDaTMBNNS/ZS8BGVSmmWUUvUD+FElROxEe7VR/fRRJVMOUfXz121QJQOgUI0TaVCtA8sxUO1UTwUExIQAT7ZVA5ROhZMmTo0TudZ0BExNtQRMJVNeTFqlREutA9FLlWRLVVYULrN0VDCkVKGMV/5d7lUAtl/QX7JZ5l/4XxJvBM8mbwCgUx7PYG9yb1TPds/Aa75vAKjPus/Mzz5/YH9qfwTfJt8AEN862d59Jn8433LZlt+o30C638zflo+oi2aTJFQOlASFjARUCNSPDiKzAIaS5m1S/fN1U40T6VNFI1FdDJ8elf7yJRykliSkWyNXrQORVyVT/hSk22hYXQPMWLWTG1ladeRZzQMDWQ0kWP3zFYUcFENUFABcFGsQLiUAhj/An0opHv8w+/7lxoOM5AtRV30DDowVHKf+8xykrQb0BLhVJVN+HJREWjykCxyU1FQ9VFT9801lXOQuVE3mTgKzpEQtesz0Q1Nd9FONVMREq6BShQNnrEQjtETrttSktVE1s3xR3QNHpqQEEFGtVAxUopQEXDFQJbQEt1YScE+95By/WC61LhOcVMpM5UNiRLRF/ly0zlS0Y1A2s0xFJBVM9QNYhAS0zLcGbZ6/ALC/Ch/Mv+a/CG8Cz2QfPs8AiB+aH2zPvh/QH+If5M8GLwAYLyovjN8+31DfYt90Ly7fAHAvki/ML74v2C+6LxQ//i8sUCNGEgFOvUNjBO8W5VjOjbaDHASMUt3kU0XuUAafGJsmpeaCsSykJIzv2J7vsONmkh5ZPeP2WCx9pOTkgljlg0Hc7z79AP7vGP9qT3xP9uVO/2D/cvYNNRyk9lWF/5f/qfJepQp+Ule0NCHE/9b1VlPk/4KuMo70hQQPFg8oC44DUELV45NED1YPaAvOg0719KCED0a9/oOsB6Yya+RU3gDED4a9Lm0OH1BvIh8sHz4fAJhvWh98H85v4G+yH/xvFn8AKH/6H0x/Pn9wf4J/JD+OfwCAK84v+C96L+x/7i/ofyo/YDyPFo9Qj3qPhGT9TU0+suaSDRTn7lIKUVWTo5VR7TMYXFSLjD/+8ucUpD9W41U988/EN8aj1D/AfjPsNybDzOS74I6SIlks9dTU5MNYJQOH1Oc+sgUCrOTL7Jf27Q7/QPNeT6DIm46dnk+wQ/7ytxyUc7aE5DNWPbPyVSUDt6VV1fRVZea2Qgl05MU1VBXkVNXjU1QFRARUbPOAPvKvU/XjeFMtA2tAUzWz/ETkxVKFNmoGU1I98x9MVOlRzTRtUV1Te1GFszVRPfNr/1DVQ8j8pJFQLeOzWlDVNNSk2E81s2y1Tz20ToWzdU4d5E5irfRNdbZGo0y0Wkx91NT0V36TTD3jZjS02kwqbeNUJLSwrHTRhG9ubQBWb2hvem+Mb+YNpm/Ab/JvACTPNs8Qf1rPbM9mf2B/in8AtM/Gz9jPyn/sz4bfWI8a3wAM30aPSN9S34zfXt+Y36rfyIyPno+wiKycVcykn1HCPeMWlKd+k5Q/TsJ6VFbtU+pUPfNfNKTRFJ8U1j3+8hcsRIBEl1aV/jVS1uLzFE+eYjHE5PG0RVC8l05PqJ/Kn1c1o8EM/xDm5d41JkM0lVYFpg6zFKdivjL01EduU0SkNVX109H+tPRLoIYzVCVjVVSy9fMgFFeeYrFTTaNsrVO9QzZT5TRSJQPHsERfDlOsp55SplGtM24NUQWjN1FFNMyE26COX1SgUxZDT6X0T71D5nwEoXnEXya13lU2o0wNxEtC9dPOTLcGbxhjtkK5vLcA5g+YvyphdrV2ta6/wL8ybwD0vw7F/r8Iz0LJbh9Iz3rPALQffs/gz5LP7B8OLyAvCtkALi8Q31IvXC++f9DbPt+A3wC638Qvxi/YL+ov3N/u1VazpU+tMy4E59ZCKBwEoajMj96FLgNTdVMHBFR3RVSVk+gEn2btFvI/NJShrITvlu+o626zWB1TcwDE79bv6O8C/xz3Hv9wS77ig7JX3TRE/wavaPsWsqjBVQ0EhP+W/6j79oLbU0IdY6TE/9b/6Pu+4hKUpGHcBA8WDygL/oJOUI0zQRdEB/aTVA9mDY5TTWUDEayED5YFnqIHpA+uU1QUAcHED55l3g/wDwIZBh8gHwA6H1Qfnm9oH4If1G+eH/hvAAp/HH/2HygvOn9kf65/kC8AYi98f24voH/Kfxw/ni8g34AKPzSPRo8ojzKJZgV+MpAqFLRo/KQs1KSoDOdmP4b4gKtSrfSEP0blZgLsbKQ/tuJeVn1jzVYFU207lJSoV9VDFVhNo7V83DTg3DQgWY1UWapN5FgNU7TkNHUMRDMBWK3kJE82T0hPUk9kT35PVJBPok9W1UMlBKTlLKRhqsxP3k/wQ07iSlRFVMQEVy4CoxRfJl0uAoNSCkWkUg1TFExfXl9wU4aTFuykhFBlA0yMX55fsFOEdnUmooXEX9Zf6FsekogWrAT+TH1jfQxvzg8wawBGb1hrXm9wb3pv3L+ub9BvAMpvJM/ube5vWM9qz7R/fs8AoM+yz8TPpn+Af5J/DN+uLwAY3/LPNN9Oj3Dfat+c35bfAHiPiolGNZ6FVjUekmMwfjKLwFFd8zXEj4Y1JqIFGJQ3TpOcNHhVTcQEnzYysT0cny6VPgL2WI0zJ4hEl+6DvOSyXJ9ulV7yxQCEn/bvoJ8a/wT/VpPcn+6ag6dWRTQEr8ZPKKumQ1RE3TScNEhMr16tJqNTHUQW7PS5UgXTgYyvnq+wo4T+1c7DUMWuhl/oo/ZDTxalQ8dOLZNcBL8Wvyi7GqazSy2THEztREy/5kMA1L92v4i/mr+sv769vg3evwDwv0ofNM9uH4AfUs+kH7YfAJjP2h/sH/4fSN+K2ZYvGIsAHi9g33IvPC82L2Avqi/E3yDOL9gv6i/M3w5SlJSH5qKRLqSEe1AmokUE7xajUiK9Ex7Uj35T9EQFZPRL4AIukuxU5/6DZOcWoxT0G0CylhKahO/2QhVZvYPoqjyUsLTkc7zkI1SU5ADE536fkJ/670xPxp/Ymz4zQVfthET/Vv9o+++iKPyEYe+E/0avqPsO8l9T/dRQxP+Gr+j7rlKZVDRgBA8oFg8oC+5CojwENUQPVg8EaAsGo0yFBoYFzoNEtxaiA/pM/aRctxYfyA/6CeYPAPgPCh9kbzYfUB+ab4wfrm8AkB/CH/RvBn/QHyp/PH9OfwBgf+LPfH8G37gvsi+cfxaPACgv2n8Uj+Z/II/6Ke5TTI9sJjXOgsBOdaOeT+VE0EQ/5qMM7y6SPARUr1OCpeMihDc+s5Q3TuXWolxZVu009JRXV7Xjw4xEiyxYRTOY1D+W5S7y4Bas5KVYPQNlBEfGY8TvgNbvOE9KT4yfppW+Ne5CcpIs9DCMTy4yZKRHvnLXFVVlM5rMRF/ET9ZP6EMsLuXmos5ThfOXBFc+spEnFF/W9bYzUn00HOTQsERfVl9oU++ieFAN8z8FUM0DCYRfll+gczYzXIVBTN3UxF+GDeZVhoIeRGQFldxkynRvFm/YDzpvTG8AXm94b8q/pG/Gbe6/0G/ibwA0xybPUM8af3THbs+Qz6LPAPx/9s+gfwKPzM+mfyDfMt8ADI8O30jfSo+M357fWIvOg0x8jxaSTFBNtCwER1Q3CjbyUYSkx7yPzoVGs9yH2mYyeuyEClZFw3pWFmUz6lZts1lkl8Y1Hp2qpkNZPeRZtfPctOSjFrzkY1jdwyEMRw6Vbp9AiJ+yn6Sftp1m83xEcIRPluaaVFb9MxP8n86yYSgUryalpuJx9EQ7PKcWkrHMTK8OXb6yrVJ943VBUsWkhK+Wr6ijDsNQXcOLrlAlk3bEr9al9lI5hOSndgNOlbb+pZ4FDpKTjBS/zlo1TP1EPL9ews4AvL++tSZviL+av+wPZm/AvwDivzQfDs9YH2ofZM+OH2jPAILPxB/WH+gf+h9s3waP2M8AGi9c327fWN8yL4wvXi+oLwDSL+Qv9i+4I8bfiI+agbYiy2dRZTPa/Nd+4sVSFu2DOlO99FPdVNSHblLLJFW1I5c8555SfFaMjUa+4ltX5aRk525StIFYheYulYbvmO+q4X4S2gD0577vgJ8C//TvTk0W/yjzxN4z/ISYPP9O/2D/XN8VVJWDqNSEc4T/lv+o8wp+Ehoc5OK8/36v4PvOQgtTURUTHfz/vq/Qq6ZChRrc1Kw8D04NDr1+s0sAJRR8D44PoA/SsfYNxg/YDwDiD/wPFh9obyofjG9uH7BvAMJvpB/mb/hvsh8ELy5/QH8AUn9kf2YviH8iL6R/ln84jwCKL+x/Bo8YjyqPPI+23xg/rCoxDkJrUC30UH3jZQVR9YPcPFUE5141FuUuUi1AfPSxVCWTJoQ3ZvJhCETvVuU+k8SUSlgto2WwbOQIzDfe0gxZ/WOt3nzkpVjdo1XkNBMA/D8OTRZPIEM+TUZPCP9qQYqm4mEk9B58T45NfuLVLKRH1qJSVTWzGLxH1mJRqnz/3k1m8ohsNFD8R6LOQuMMXx5d1qLCRDSKsDxfTl9gW2by+E/VY4qgfF+OVX61nlVeg0y1I3cNTGWTC0ztVMRfNpPcVwDm83y3pg+4DxppHm9Ab0pvAKS/dm+Qb9q/zG/+vxDP0m8ANM8Gf3jPUs98z47PoM9aLwC0f9bPkC+yz7zP7s/Qz0LfQBTfXt9w30qPnN+Wo069pAFOtbR8h07jjI9ONTYz9NSDWFPlRs7zxId+NX7ilbTch15TVnXjBleNQ3Sw/I8On9AzJjIOWR3z0AI8lJU8n06fYJ9ymZ6fmJ9K6u9XRcOevJduQiDMl7IOApbcn85SxVW144uFVW1DUASvxkUercZzU4JVA748p04z/E9erS5SMIb01PhRfa+Pr6Gq9oJphVA10zG8r86v4KvuQkeCpFTe/K/mQxS/JrW2QjgCnFSofLdubQZvaL96v4S/AJ6/uL/Cvxwf5r8ww+6/WB8Aah9sz44fcM9iz7Qf1h/oHwByf/wfBi8438p/pN82L1DfABrfXC9+37gvqi/kL16FHlNgvNfeM8zfjo2+Qm9SjUMr5FL1hFO148u8h74zgMyPzjPUlz7vUO9i6bZTWRLVUwN855bik4zvnu+w70DC7xxPjp/47wrxzkJjxJc07jOMNIaURENWxTQ897AWA/yfXvUGQptUdVNiYuRELHz/jv9QqNNSBfQVUs1TZfxELsT/1v124y1RPQPXUE3zoPz/DgVYdkMcB96SlE7NhE5lNCVNBUNLRA9e8g9cBxYjBrRUUUw9RHwPjg3+Ba4PAMAP0g/cD+4PAB8SH2xvNh8AcB+ib3wffh/Yb6of9G8OfwAgfzJ/RH8OL1h/an98f64vAHgvwi/Ef8Yv8H8CjwyPHo+wuHP+L8Db9oKJUHWkUVbdk4RRzWP67NRxRDds/t0GQltU1UPOVA3kapxEsiTkJST8BFe9Q0tyVz0D97yV3DTF3DRbFVm9QyJZVWMBdORZzoTnXkJDWL1DAjSUAdIsR26fGE8yTzxP1u1GorWgXERTFPQQV/VTyUR0R56iRYRPlkV+Q1X1U0UJnETStE/GRR7i9NRHWqZCeKT0QlMd8wz0R2Ie8pwEXxZVXkKzUQVDhXvs9EU0X6aTTF9m4tgWJARsT10zAHRXDpOEX6xGBdbyWkxFJEulQ8gEtFfmYk7EX9ZVNmXmX/hfAAppDm8wbzpvlL9eb4Bvyr8AtG/uvwDP0m8kz+5vAH9KfwBsz37PcC+iz4zPrs+ge9bPAOjPyslmLeYvOI+qz0TfNt9UaN/6L04VwyocNAtcVBWILDQFHFSChIc+PeYyS3NTPQPnrI8uA1VlNNR8P+YyI6SUkGxE+ldaVaRYPQPHWEXTF7w/yoaTWN2zhSyfflLWVwLlM8MET06fYJ/K75SXxoNqFPSAlJQ/HPT8Vj0DtbfUlHM09DNWvUPy1qREqFXVQ27MhDVVqgX0VN2zxcREjMxEVVVUXTMgBKTb9ESjPKSzbFM99NRE/lJF08dtUtVDjlI9A1dSvUNTElI1Nn5SpoSkbjxU1Tfc1P9cVMhUVJFQWjUzTHSEF1DVRE/lRLZkVOZORbN5TqVDCEpkhJ2E1BfUVRS0QRS0WGsArlXO8gdMHTRMvUMr4kyls32stMGMvz6/AFC7Hm9wv4K/hA+uv9C/Eh8ADM82H0gfEs/EbzbPWM+iHwC0H8Yf2B+af+wfDt+A31LfAATfJi9Y34rfbC+eL4gvIi+s1C+uUgxOtZOQfFRm1rSkLFB9E6pcVChRtlVjoVGFMxhSpeOrWVJl9PREk1N1hFR9E1t6VCVT6lTtA12sRG3PNPReVu0DzVal48M7V9VUlOTrME6ifFgahRPenDQeWQWWVjM0lFWy5DRz5DQzfOTzpOQBy7znru/A73KfBE9GldajRPTnLpNXjfQM9waSdSzlgsyU5Sz3tqM8/079HgJISgykEkw02nT3JlJqhPeyrlL8lPcGIoFSJVNKxKz/FhKlxP/W9faSuVCAfYTs//79ZgMUB4YVVmKBMCwPPg9QCx4CiEyN9GwPAN4Nlg9Yv6oPxA/eD+gP+gkA/g9gbyIfhG+Wb2Afih/MbwCWH1DPCi8Ufw4vSC8qf/wfABYvwC+SL6R/1i8g245/4H+Aun8Mjx6P6C/6Lww/tpLAhVEFkzUsPz4/UDvOQno1VdVkVUWDYFZlNMSEbAPwzkKqV83zF1glo7V+jOT2VOQnWY00WbYl4+hYRYOwWE1jcQoUlDEUlPGU76bvAE+amdAmT+Dv8ulOckEE/KdWQtWjZGxPLv+QSw7zVFWTYX+sT75P0EsOQu9SLVQA7E+u/8D7HgIbME5zLF8+XxRQW07jTiXjWGxffl2WMik8lFf+U0sF8xysX75fANBfImnmXwBvEm8cvzZvSG8AWm+0v35v2L/qv9xvDs8gzwDib0TPVs9oz3rPXH+Wzzh7APbPqH/iz8zP7s9gLxrfLN+gTt843xLfPIfm0pQcBGhVT01TLlyEypSkRxRUyb50j6YzU+X0hPQFVGyNhFz0BVUl43hV/bS1Vc1DWnw0y1YdAzhqPESk1IQqxDSTWDV0oHTkY+CuP8AzvrJ11DQjCmTk5dyEx/Q/Rp8QT7LvWHyfjp1GgjBXVaPsrJ8ovp/Qm06CJmQ07+yf/p8MEKum4l9TbaQsrz6vUKsKbrKZbIRgbK8+k4SvlqVGVvKiT3WErKeWMly8p1K+soXMr27jTF20SzUGAPavCL8asY691l9Av1K/ZL8Adr+Iv5q/xL/Ovc6/KB86HwA0z14fcB9CyT7P8G+aH7TPAL4fOH/6H9QfBi8wL0IvbN8AVi9IL0rfnC8+36gvOolOU2bkJJ5PTfQUNMhQHROxRbzffoUG4jpT3QOtRVPtAyHs366FljLsvIdatjNWhQNZV03jxcTkhCOQ/tKY7IdG5f6FBgLcajTko9Q0YzzkIVjV84HkdDc+n4jrpu/I7/o/V0SFVJSUcOzv/uVOg1b1hFpcRNcM5JpV7QNhBORNKnRE8VR9pFT0gqSEM0pUlYZOUs5ThTQ0NK1hHKQqUy2T85T0ulVS1fRSjVRShVMI5ERr0VFtRFEtk2NRVYStUW3j81BNlFCFU3hZUI1UzPQLUF2kTx2jazpPFeROhYNgTh0mYp7TTVUGNuNMBChMhQSRS4VWLgXe8owsBdQEnQCcB+4Nfg+QD5oPtA++D9gPAOoPBB8GH0AbZm+Ib1IfrG8Avm+IH9Jv9G8Gfxh/Ii8kfwB+L8DPeimOz7gvsi+sf4YvQMgv6n+8f/Z/wHNW8iLkL9CW8/wnttXm4sB0pFFSZr1zx1LdpHz0r1MthMr01JU89AdMNwbiClaGBeN6VkVGbj8gkwbimhCMP6aDpDfm4qC0P8Y1DvIBw9Q/1jV2nxBPAk8kT1byUXI8R2Y1/upUDPQTFPQV1Rz0mDT0Xyz/PvUecttxVNUzO1StMwNUllWjzFOVg5ds95aCJ6R89y4zUmXkJKQ9LKQFRVJVU9Cs/771VmNQxWOtrjxUdlBNkz/8JAiA7P/+9eZDXFT7UGZVDuL6xUzl45AsDzYFHnIxTKp9Y6VUBB78VJWcZMoAJG8uZd5f+F9CvxRvDr8wbwBCb5y/dm1+b9C/ommebwDPABLPhH82z0jPWs9szxYvYH8Aksl2f5B/yn+sz97PEI8a30D0zzbfKN8y0cbNfrIdNI8E9i/XMGUMVKvwZo94gy412IaFPjUm4iRVxbOVVaqFpFaFo3j81Oj85FdUHJcOU1htpFhFNFmVNqreI1kVw95k5KUs5GUGBJQjWKU0ZJfWP+g/Up9ApO9un4CfQkGmM1RElqSfXLafyJ9c31SFo6jkl6Jesjn0nwat9rIahITiYBw3Lq2mQ0SvplJTUUUEsGSvdq+Iq55CGk9N86wwpK+m07yvllrMS4203KQBNeyv/q94u9ZdJr84v1K/AGS/fr/QD5q/xL/GvxgfKh8AHM9OH2AfKs+EH3YfqB+6HwDMH/7P8B/Cz9wf3h84L0ovAEzfXi8w34IvlC+eLX7dbkOVT9VTaSRU6KTXnkLatVFVU1B89MVSPRM6lMzXVlJA5JSx5NduIpfEpIdfony0j27zRERMWAaNo7JYhaQ053419o02QjVQ/IQQJOTeV52kjOfAfu+Q7+o/tO+e5WYSnldMtdQcRA5XTYT05IT85JtDVi0jAVbFhHxEirVVRURV1VMJVY2j0lbslJtUjaNiTPQsjITL9VM1hFMlVGz0QlO29YMMU6VT01IdRFKsVeSU9DBSBeP4FFSztVF143u09EVRbVMOzVGVg9dQ/YQ0VGtQsuWkUPWE7PRsT1VTAM1P9eOUTi2Gn4K0TbZ140tNnUPeTEWDWjbUpPVLDfPIS2UU5KSrUUxt5EwF4zi0pKgAnAdeD3APggmWD6APsg8MbwDWD+gP+g9Ub2ZvOB9qGYZvAKhvoh+8b95v8G8CfywvFn8ACC+qLzx/Rn9YL5J/fH+2L8Cwf9J/3H/ufQ4DFGQ9TladYypPdeML1PSIVISrB1E9RFGdY/q01HFpUhWUfPVT/VPpU3Xjm1tUnUPOVM30dESyUuzUJeznVqIg3DSNvDTV9yREYSzkxSzkFVmqRVRZLWMB3ITBTOSFKlzkQ3Q0AnQ00vw3du9g4D+i7yyfbu0OcpFXpfRULEf+Usns5IYE9EX05G0E/NS4VZ1DflX147NEVS2EtJTUVB1jnbVUfXNnfIQuVOXz6m1TRUOzU03zfFP1RGVTLURT7VSU9KBSVfOrZ1JFQyN09Ou09LU2/ER+UX1zR1GtNJz0admMpbz0XsT0JlAtZLVPpTNwnKQHTwXjmFokhU79U7lN9eM0VAU2RAReTP1T+UslBm5VVIZVDjNMBTNgFGS9HG8ALmW+XYYNhg/wXwJv9K9uvwAwb0pvBB92b6Bv2r/sv/6/ANhvIs/Mby7PWM86f2zPfs8AQH9if/x/1s+Af6J/DN/2z1jYfzLfxCz9TR0DYySPZDaFPmIFRIfG0vxRTfMDjFL9hPyUa499hvbztJRptGRFTESx/OQjVwUzS5BXTYRXVea+M1g90zUXROQejDT4WOWP94QCpjIABJ8Wn9g/Ak+M717tuP7VJk84TzMzVt3z8oY8NLdV9ZRkT3ZNPrJVbVQFMyBUVfPnU4WzsbGkT7ZNrpKOUl00UgqFsyFs9OnkT/ZN1uMcVC2RJFRcUDU0UGW0LF9aFgNORfMITs2UTZ0zQTC0tOOgZl94U17DSxVUAEQEY1C280y0o6BOtYa1tl8AGL8yv4QPTr8Qb2q/lL/eDwC4vwIfFB8GzzgfSh9cH17PAEDPeh+kH77PkM8SL8wfPt8AUN/6fyQv5h0+LzgvOt9sL9BW32jfetkmEqo0hChRasUDoaT0GCyki1JN5GbslHNTNfaeAnlURfNr6FS19FVdE85VnTPLQFYVo7Ckj0ZCE1gKlTN8nDTgtDQr4NaFFoNUxIcGIocc5Df0hPNk5AHLxD9u7yifmu/sP2adphJrQVed1FYdo7dWvSPJc+TntpL09O/mAjVVEp3UVN2kjESMJP82/bZCbWy01DVTZfP+UgUjScdk9x6iV3T/5gKlPKQtbgRUN1HVM/80hKv/rL32rpK+T4VUT03z4kKcpHnk//b91tOMVOHEpwKGo0wlDzcMvg1WD2gPgg8A1F+eD7gPgr/sDy5v+A9SbwBkb14ddm+Yb5IZpm+oH9pvAOxv7h8Af8IfLH9Gf4AvSi8ApC9mf5h/qn+8f8Z/iH/acVLeg069Jm6iZsz0LNQvNgbyo1GdgxZSpdb+Jba+IpNTBSMHVI1jetrklVTVM19V1TPPVdjV1OzXBmI9V0XzqFcKNWMVbDR+ZDdGMyTvTvJTslgFNNyEMzTk8YSVgKw/vj/QP+I55j/gM9aDVxLd84AUT95StSxPPkWeg0FV3URUT2ZPeEsGkttc9EGjlE+mRd6jtE9O8hJEhEXcPISm3E/uTVaDUMWjJUyM1BUUXz6C5ixXxqIJDDxXHuNNnYRUX2ZfeFsCBmJ9/PUEb6ZfuF/CX+RfAO5fAG8SbzxvPm9ob6K/tL8Afm/Iv+q/tG/2byDPMs9EzwAuf0B/as98z05/sM/Cf9TPAN5/8H8K3/TPJt8424al3vVgFo/YL+ohPoUGkqtSfUSMVId+sgVUFTZuhVayXbR8h56SXpSEzVYFkzuwnI9ePb6FPrIZWSWT721YvfO0WIVDd1illACcP/6PEJ8inzSfRp9Yk56SZX585D8cT36aI1Z9tDCUn6afuJtG8khUFaRkhIna3JcGAmrsn/6VTsKBLVIFA0pSvfMUHK8urwjwQ1bjvPSEVKeWo2SvJl0k7rVmsoGUr14yPKynFvIpyLynFvKIfFT+1KeG4wA8t+6vAL8av2wPNr9Iv1q/AGy/xg+Qv+oP/A/OvxAfMh8ARB9OzwjPYh+MHw5/mB/izwDEH9Yf+B+SzxTf3h9A3yovQFQvLi9oL1LfZNde8ip81GuoUGXTJnz0vlF1Aws1Up2EUm00pN8u42yH1l7yelVFFFVdk2BWSH2ElIde8qqkjz6C9jTkqyVZ5YMTzIToBOSwCuyEceyEMTzn9oX+PV7voHDvyj+M756FRlJwrOQuVjw06lZl05Y8RFSElBUT3OTV5OSYfIR7gM4jVnyE71TFJFSdE3HUlNE7BPSz0LajU3UDlVNadYRTxeMnUyVUUqUDVa1M9HWcRD1M9AWc1FvQUU0DmVElNFH906scUc0EUEUTrswkdrVQteRQTQMJUB3zollP3SRs1KxOpaROZQa2FvJoTV3z+kzlg5MtTC3zI0x1BEutpt4jVUzNA6XMpB6MBJlMFAHOpA9ODVYPaA96D5QPng8AsA/CDxxv/g9AbwofVG9GHwCIb1IfrG++b9Bv4m+EL+ZvACAr9m8AfyJ/PH8+L2h/en/ApH9uL8h/onk2U+xUHU6atfROXfOaTxX0rPTnTVDlg2NRbfa+81Kdc9PHUvX0hESvlEQiVNYt87NUZfMk9OSVVVZFowhWRaN4dIToxOSpV+Q3ftJITDSuVDQGqVldNoajWZVj3jTkpa1YxVNlWGU0WCX0VwKFk8OsP7Y/2D+K7xSf9j20DuO85Nx0hJhWnXNX2tzkFWyU11W1o5xVVgVjYVVd8xqMlOEk9LWqVIRzxNQ9VJ1zB81UBaPOU2WULPRTU5rVRFNl8+RSRYQ0hHepUqWk5CQI/JTR1ESMmtwkVTykH1EVhg5ysaZ81HhQpaSU9AuU9IvVT21UT3U0Th1jRU5gxVYuVR4FPlWe4g9MfVQVSx1kS1VDOBQE8/BGUwLsVJ3UVx4d9lWmX/ivsl8AzF/eX/BfAm8kbyZveGMubwCgv3pvxL/Wv6BvchmmbxjPACrPPM+efe5vqH+Cz5TPrn8A2H+qz9zPHi8A3xLftM/GxbT2fV6TT6Uza1AV8+iFUHWzZSSPNo12Rb5CQDBUj2aPeIse8nJXvYSUj0IesgWsj76FPlPMhFXUj4Dmje6Nzj8YnyqfZOceMp6FV50TYVSfFk8oS7ayiiYkNFBVrfQ8RN9UT2ZFqmYyA8SUvsyUiJzUUCVTtbMalEc+4qukT77S2/hRBVPCUb0jilEi1ZRR9XTcR75CsOxHPsKtMcQk+E+1I4a8JBpYFF8mXQZC3kz1lExNpAFMdURUX2ZVvqVGkxS3Xr0All/wrxq/JL82v0i/Wr98vwCWv5C/qr/0D7a/GB8KzzwfADYfYB9yH4Qfbs2WH+DPqhkAln22H5h/8s8ELy7fQC8q36BkL3YvKCO+9VbzTpUET0aVA21QDTQcjybzUvUjLeNU9FhTPePLnNc2oyis36aDvOSUvOQE/Ddek8VXRUNGnI/+1aYCAVkgxZQU7ybl3tWOQsf8j/6PoIDvYu/ENz7lvkKQnORRVtzUDlfNo8m85ITE5FVDvOT05OS3hJR8jJSrQVX9RFUFU9JkRJttVAVTYlS9QyBUhYNb51OlA7FTDYN4lES1QtyUDNSU01KV5FKshYT8lCFSzaPpbPSztVE943vcREVRXaMOtVGFg9c0pJFQjdNcZVCt1FClJrbybE+tkysDTxU0TkUzJqQky6DaVpIw3ATFTJWTWkyaTcRLDYPISzVWJhJOJUw19EzdRHQEuXQHpgUAlgU2DQa/WA9qD3wPjg+gDwCyDwxvvg8AH0JvLB9mb3hvAFofnG+Ob8Bvsh8ML+5vqB8AUn/kbz5/MC9SKRYvgH+Sf7Bcf55/ACvmUv1NrZNjxU5VYypc1FOgxlKJUGy9lFz0glH14xhStfNbjFLd4wBTRfRTpUSW5CRbVJXUVC1GvjLPltzkQFaF9FZVluZSjaaENPdX5XTMhMU8NB5YvISbgEYy9lht5FgdY1uFWK2TQ1jV0wLEhAHSpDdG7Z4/aO967wyXPuVE1kOEhFP0P66TxOQzFE9QJkUOQzRPHoNUbTRUlYSgXE9uRV6DfEcmU1Jdo46CpERZnE+uRSZDvEcWkv+SPKTI1EdWYlrkR77S2Gz0R4byAE/No3lOFQOBCBRfBpMsV/4TPFeWQgcG5PRrTNX2Xl9wX4JfnF8Apl+4X8pf5F82vwBvWr9MbwB+v1Bvgm+0v4ZvqG/av/y/ANZvEH8izzzPVn/Af1LPdM8Ans+wz5LP1M+2f/jPyn/Ufyjmf/h7DlNRRbOhFIc+4lGLJI82jbYjVC2zXVSPCGaPeIt+Qnx8NZSPpo+4iwqGgvM85MvUj96NFp8In8hK7yyXhoKTPJfGQv5WwpVDt1SfZp94m35C/FRgJVSUn1ZPaEt+8jVTtfPB/ET025iWT6hLxkJuUaD99BSv1k/oQy4zT+00T4JVVE5VrxdfKVr29cayzgSUp2bib6Svtq/Ir9qvNA8ABr8Yv9pfRL9Ov6APcr+0DwDWD5i/yr8MH86/EM9CH1QfAGYfSM+CH4wfhh/Iz9rPzB8A3h/wHxovHN8OLzAvYi8s31YeEi5PxUMuLKSqVN9oZt9406/ic3zUBVSl9GCU397zrN++1W5CqFd1NojW3+jTLpIb9N/OI3Q0MwAU79aP8I9q75w/lj0ulb7SFYA0lEHU1Pyc767vwOOCVvNVFfTU7+bv+OuGgqMlU32jahT/RiLH3J8+9RaWktxRpSOmVP9m/YbjLCynRiIXUPXzvpT/pv8IaKsWM9T0QdT/lq/4+9aTAHwPHg8wD0IPVA9eD3gPig8ArA+uD8APCm/0Dx4VNm9YbwBqb+S/hm9wH7JvvB/Wb5gfANJvDH8O33B7dn0Of2B/cn9gTH+Of2gvci+89JBOpSNFZkSkLJwvri2Wk1Ll1LZURJNTTXMHVE1jeqjkL6bVHlNWzVPNVIQ9JBQ39lIVJDe+0uDk18aCWyJZlTPvWL3kWDXzBXcE5DVkPybvgD+SP/SPhJY9jpKy1D/mP/g79lNViBU0FE9uYv4sTz5FHpISEiyE2lRHzpJsZEeW43RPRn6iSlKVlJRH9lKlpEeyNvI3tE+24oRQNUNMQVBthNxP7k8AU95SgZx0kRcUXyZVNkLMNF+W40wE9UTcVMEMD95Vdl+IX5pfALRfvl/QX+JfPL8ebxhvKm8ATG+Wv6i/ur88f96/8L8CzwD8bxbPuB9Cz5x/Rn+Af0IvAJzPts+Qz5rP3M++zwjTNkIjDE7Vf+d0tiKo9H/+wi03vCSrUvXkU3X01CfULo2WMl/0JO5klF5WSEWEXIfO8qpsh76yfnyHVv7CJ1nVRFk1hFgdlCxUPy6y8VcFs8nEj9aNIAafsD867xyXfkJ+LJ/uohW1BERk/DQjVJ8WTyhLFj7if1Rlg0iUn6afuJtKBgNSlWOB1JcGQhSUTwSmTQ7DUNWEFK/WTzirtiKBWIwkw7BWr2iveqkmMhwRTDVElKcesn2krxa9xq8A4K/yqfavAA8av3QPRr9QvwBqv7wPhr/Av/IPBB/OvygbAB4fSB8yz1wfXh9Qz5oftB8A5s/4z8If7B/WHyAv4h80L5A2LR7f4HPWkirsd5YCRSVR/SPArEXUlKoUh27Vqv8yAzxEdTxEBazkeELE5Oyc11aPaIs+ApW0hRashCVZ1YMblI+mjd7iAei8h8Y9Hu8w75I/pD/+Eq2ndORuV+V0V+3kVlb1c5ZWHZNSnOQTpOSL1VXVk5pEhJPQBoIo1kSE31Q91FRV83FUotWDO3yUe9B+o1P9k5e1U43UU90DGlM9pFJWbQOtUpUDdWREPWxEbQVk1NBRTQOZUfXja1NRbQMd7JTlUGXTbbAMpHhQPeM/UE0DqwlQHZOihCQa5HSsZlSkQU4tBpYCZU3Vk1v6TP3Tk0z14yPc9EiDoHalpiNM7ZSUpB48BAWV3ATKZA8WDR4PMA9KDwBMX2YPeA+KD7QPrg/QD9oPACxvJm9Qb0IfZG+Gb5hvqm8ADC+eH8Bv+h/8b+5vEHNWzwAAf0p/XH92f4h/En/8RbRUsx1OffTEdJ5PjaRQjDWEJKRlUeWWNqNsRMVNUkVjOlNlRAyEPSREs7FURdSs5JhVRWMKVVZ91FbddFaVU1kklGXgtNRK7NcOoghZJTaqNoNZxePczNSg9NRTBgTkEVjt5Ezndj+IP0LvoNSP5oXmhQY19uJjVIQgJNQ/ZvJU7DeectcshybShVCs5BgUTyZPOEsOooiFU2XTUFRPXtVuTZ5yBy1SbePCUSXzipRPpk8suEtukvhPRWOK1E/mTVLe4mj8R55yd4ykCxRfACZfOFt+VU5fYF9yX7Sv/q8AoF/CX9RfJr/oXxpvXL8ebwBYb5K/pL+ub3Bvur/sv9ZvAADP4m80z27PMH9yf0TPds8AiM9qf8TPls+wz/LJvnUWo1FOhYTUd1YzUP3TY9yUWdr0d57Cx1KV9FNdNGgUjyaFnsKXDEQIVrVE2pTkBGzkcled895Xtm2TSFid865YPfMGVHSHbiNZffPO9NSTlIcQ7jO01KvQRjLHZD/GjyDvqPKPBO+GQpB85FGk1A5qrNTIlOSEnORDVvXjtQNElLf8NHpVheRVasVEVc1D0nyUm1Rl821kPEQsVEVD51MNs7OxU90kXERCU+UjDLVTFZPTtCSeUtWjZa1SDbMhUu2j6eSUs2LsdHz0lJsgxjIOUUVDa9dQjYRQ5SNcUMXjsyRQBbQspGxPhUMA2U91Js5CIk7F47RN2nUjMES0xUyFI1pMWu3ES02TyEstxEuls0tOTOWETFX07KS57KcAFrWmr8Cvyq8kD+6vAL8SvwAcvz6/+F+SD7QPfr/YD+oPANy/Dh8gHzIfRB9WHV7PKM8Agh9sH+7PQM+qz9Qfvs/gz7ACLxQv5h1uAgFOFZROas0DKtR0CwSkiFDNlM1RzUOCURWk7HSMUgpVkwDEJHNERNvgToM8RWlUvUS05LIERD9W/ZSpVh2WVgKN/NT3ZORhthw0w1gtAxVZ9QMeVVndM/achMFMNIUENLVDZIQCbITYV+3TwwAU5w7tFu/4jwKZdjWO81SEbYBk5EFXxXP+VkVDVbeM5HM8lCP0NOVMlGuoVW30VX0DNVWFg7X8hJTFPESMVE2TSM1UzUMSVCWU/OSjUxYlo2pT9TRTvTRM11YSNYEEhErUlBJS7XYukrWmPPRuRPQ3UXUz/1rERLlc9IRQLfNMfCSrF1DFdE/1dE8tk+ZNTj0DeU71Bm4CgUQkFRdEpKjM9EHM9HOgZqXW/tIHTE2TiISk/kwCVQN9nPVUD/b/CA8aDzQPAD4PUA9qD4QPhg+gD8IPBG8A9g8obzpvBB9eb3Bvgm+UbwAOz6hvwm/0H64fMC9Szwx/gCZ/OH9af2x/fn9Ae87TTlR99i6SZiykLFT0rCzUayhRVZPA5JQzUg2UFgT0HlPdY5E8RIuQzkNpVEWEFER4/DTsVX1DK15WpVPNLIQ9DJfu1Yr24nwENPMsNHuAjlIZrVl1M+9YjfRY/dN3WtzUMww09VeNU8lM71CmjWY/MO/aj1flE6esNA1wvDQuVw2ELJ8+lc5SGdVMl3YyX1V11m6DbJ+Yfp+Qk/7Sl1M9lKwkJ7Csn76f0JPeItBRjVOZQtR0YOyfttMEr67jUIUjA6JPdaQsp2bTPK9Opd7TinykJaz01WyvfqVeIiMKjFSZTGTOpF9OX2Bfcl8AfF+WX6Bfsl/UX9ZfmA8yvwBUv0ZlFm+Av5K/tG/Wv7C/ANq/7L/mb9Bv+r8cfx5/EH8AUs8Ez45/SH+iz8TPrs8I2yy2Q/zEnk8900os1x6yoWWUJHNARt12sjpk1K3C7OQibNde83zXdrIKVrZ1s3pWLfPsVrUkV6rFo8UMlEo8NLJENAg0xNdu01nFc9xYTfQENA1jJDQRWCVElDe2j8CPoII/lD8O7T6FhiJyvDQegVe91BSfJp84m65D1CTfyFSfZpVGggN0l8ailVMW3SNQU3WzGpSfpp+4m1o2QorcdFNRxXMc3JdK3iNQZeN29J92sooM1EEaFKf2QySvNq1uI0wFVgBWr2ijVuN0rz5fmK+qr7SvAIZf4K/yr0wPHr/gX0q/lA8AZr94v8oPxL+2v+gPEh8kHwA2HzDPAs9cHz4dvs/Yz5ofAMQfls/oH7rPBC/+HxAr9s0KvtNP7eNrFN8m31BDxnIDPFN1lvZDVN9m3U6DfNcabuJ0TOTiV6VEnNe21Siu38DTVgKRhIRT1N/m3UDu3d6PMO8q73Q31gKetDStYfyEIFclRFal45haZORW3DQVVrUT1/w0q4xVbeRVXfRVTQRUWsV0VB3zc1T95FS1lFqkJMHc5IpTHfRTJfStU23j5FJ9M68E9HdZUvVEPNT6UW3jxCT0a4xRxaNVjEQfUbUTSec09xaDUN10xHT8XCSri09V5E/Vc7B09FGGtHRGTrU0/MSzQGbTT9j9lr51PhIxUNVzMFCmldMqUK0kBKQi/EQgQBRXFlUOVQ5VRpPslChMVwC+AgtQBlW+dW5fwHMGk4xXAP5Fnl32RbZf+EOWRdZfmEMgDqP0XwZvGGuOkjckbz5vCFBvMmEmAjlsb35tZm+gbyCyb8Rv1m/oa5bSOuxv/m0A/mUmfR5/SH9afzx/fn+Qf0Cif7R/xn/Yf+p/7EQ89H8AFo8ojzqPTI9ejwCPao90jwCOj5iPqo/Mj86PAJ8SnySfAPaPOJ8qn2yfTp94n4qftJ8Axp/Yn+qfrJ/+n/CbFmXuRQAWXQ5VBlX+RTaqI6CeI2QkVUiUVE4MVFRU9Fo09E1gPPRmUF0mllJuDFRRdExUk0CWUn4MVIRM9KuJUNUDjuxUk2QkmKrsRJwkVKJMVKicRKzUNPdu4rRM9LlE9L9QqnXjw0xUyOykzsxU0aosZNe0pNtE9N9EtOOoZCd+0zT08Bxk9bSk+1pE9P9EtANRjUMIdCRrDFG1QxBsRBVR3eRVUfXEUU0DIVxEJLy0syhRlVQc9DNRLWRRqtUDPnwkQSz0RRT0SqIcxE58JWxH7uJbdERf1VFN42J8RGd0JGxRmjXzcBz0c1HNpHQkfBbMtIBRZeOGFPfuo3wkzZFsRJVRxfR0RJ9RqnXjo6TEplTEq3zEsKos9LW8tLgExL5kxMKqpMTG3LTKHMTO7LTRqqTE1ry02BzE3hz046oUxOdUxOt0RO8s9PWqjMT4HMT+fCQB9OQFtVK9tFKVUw5SzbRSamXjFlREGvzkHVJ145sjUi1jJ1LtRAz0MCVSlURS5WTs5DtMR27iNURURErc1ExSfSZuQzVSNcNapNReUmXE1NQVZ+zkazxEb/TnjkPc1FV8DPSA7NSD9NSJ3NTVjETkkrTUllREmlJUlTTs1KME9Kf85K08R1Qus9TUtzTkujxEv8zUU8NSTbS05M5E5NIs5FXV9NTZPETfROTitNRV5lRE6jxE78zU80RE1fc05Pqs1AAkRANTWi1jByxEDFPNtFO11LYcRBpT1QMeU10TIa1TFQMlU/20U5VUU4q1szOU9DYsRJMgfjI/asz0Q7z0SCxETFOFQ21QtPRVUy0DWVNFA1VdnCRhlPRmHERqLEStbKz0cVNFRFM1w3q2xPR+U2XDglMVs4iqLESMnCSRJESTbASYqixEnKz0oTREpHz0p6ocBK3M9LOU9LZUBLpqBATAJETDTATHU+3DVcvE9M40RNRsBNgcBFXdBATgtPTlFATplCRV7Mz087T09RQE+eT0rf/M9ANUvbRUNcMKWVSl1Pw0E1QtYxf0NJMcVO20rCVUTVRsFC5WpCQxVBVkVP3UVIVD00BU7fQMREdkFEpU1D3EpCRRfBRXBERdVGq1Q2CsJGRcFGhUdcRapCRxtBR1VC0zegRES31UZQRUpcT0NIxsFFWO/DSTfBSXBESdpCQroVT9w6WcFKj0N16yTbFMJLZUNbQERL3MFFXDDETHrCTJHCTMlBQ11HwU1/Q03FR1tIQkVeVcFOgcJOzMFPNMJNX2nBT45BT+fCQBVVbFwwVV5URVtSMN3DTbFFWNQxhVHeMcVUylNNw0JFVNVNQ0LOw0qzFV/cM15DQ6TDQ9Vuw0QVXFRFUV5FUFBGp0NFR8NFiENFxVXcRVVbWzY1w0aGQ0bGw01XC0NHZ8NHhkNHxVVGUEtDSGvDSK5DSP7DRTk1XdRGQ0nKw0oZQ0VaVMRKdkNKxsNLCUNLW1fDS4hDS8VV2zwao8NMW8NMrkNM/sNNOqTETXnDTarDTh7DTjqrQ05oQ07Gw08HQ09Ga8NPpVhdTENABWpcPbBlYl0wpWTdMOVra1sxNWxSMXVu3DG9VW9eMfNFQjPFQnVrSFVExULzRUM1b1Mzg1VqU0Vp3DQFYtxHxUq0hWjaRWZcNSPFRXqVY15KRUXqxUYhxUZpokVGosVG5WhcQkVHpaLFR+jFSAVt2kVm0EpixUjla9xBxUliRUmposVJ4kZKFWrQQkVKqpViW07FSzTGS3ZFS8moxUwAxkxFbNJIRUzaokZNEcVNYkVNosVN6mJGThVh0UvFTqpFTuWqxU8kxk91ZVI/yMVNsAV5WjBFcVswhXaoX0V820V/3DFVc1w5saV20THlfN1Bx0JWlX/bQsdC40dDNXxSOrN1f91Ffl9FfFw0VtV9XTR1e1I01XBQTWdHRVVxUEV03TXleqXbNh/GRkBHRoLHRuVVdlw3JcdHdkdHssdFV+HHSFRHSIhHSNjHRLkFf1pFet5KR0nqx0VaH8ZKREdKikdK7MdFWyRHS4hHS9bHS/NHRVw5x0yWR0yxR00PxkVdQEdNikdN4UdOAcdLXlRHTohHTtVzXT8Wp0dPUMdPwUdABYZcOrAlgFdFjFtFg10xG1WB10WDWzGVil9Fi2JbMgWKXDJlj9tFgsbVT0hDFYXXRY/dREnwBWn2CTBpV2he51bnUGU2xnBM6jRFQ7XGQbUI5FnsN8NFVIbDQQRDTZdBSjHCdAthW+g8wHZgU2w/wEFOT0KDPwxuU20nE05CpU9ZTEEbykxwYDjMQYXMR7sFZjqpy0ZbykLoy1T33kT1ZdsxFPXUROrRRO/cOrxU3d9E29REwtBExaZfRLncOQSx2US9UE1UrdNEoVFEk1s3lJrNW0DLS1SNU0SJ20R1Y1w5pHxRRHVbRGLSRVRiV0Rt0ERQVERSV0tUUd1ES1s3NE7cMLVUQVtENV5EOFFEMl1FVCZQRC7RRCHQRCTdOr7kI9RENt1EMNtEQAFZTctyZzhLTbsK7TfLcGzSAeUxzPLs9AyzbSAVTPPsUMFlPstPpDdcaGzWbNVs8AuM/Kz9zP5sV2zwDbBt8g3wAa2UbfGN+KyVbfYN9y34zfAI7fiM8q0QA</prop>
			</obj>
			<obj name="Protocol" class="HTCProtocol" version="1">
				<prop name="Created">2023-01-17T16:41:17.007</prop>
				<prop name="LastModified">2023-01-17T16:41:55.080</prop>
				<obj name="Programs" class="HTCRunProgramList" version="5">
					<list name="emlist" count="4">
						<obj name="item" class="HTCRunProgram" version="1">
							<prop name="name">pre-incubation</prop>
							<prop name="Cycles">1</prop>
							<prop name="AnalysisMode">None</prop>
							<obj name="Segments" class="TEMRunSegmentList" version="1">
								<list name="emlist" count="1">
									<obj name="item" class="HTCRunSegment" version="2">
										<prop name="Hold">30</prop>
										<prop name="Slope">4.4</prop>
										<prop name="StepDelay">0</prop>
										<prop name="StepSize">0</prop>
										<prop name="Target">95</prop>
										<prop name="Target2">0</prop>
										<prop name="AcquisitionMode">0</prop>
										<prop name="AcqPerDegree">5</prop>
									</obj>
								</list>
							</obj>
						</obj>
						<obj name="item" class="HTCRunProgram" version="1">
							<prop name="name">amplification</prop>
							<prop name="Cycles">45</prop>
							<prop name="AnalysisMode">Quantification</prop>
							<obj name="Segments" class="TEMRunSegmentList" version="1">
								<list name="emlist" count="2">
									<obj name="item" class="HTCRunSegment" version="2">
										<prop name="Hold">5</prop>
										<prop name="Slope">4.4</prop>
										<prop name="StepDelay">0</prop>
										<prop name="StepSize">0</prop>
										<prop name="Target">95</prop>
										<prop name="Target2">0</prop>
										<prop name="AcquisitionMode">0</prop>
										<prop name="AcqPerDegree">5</prop>
									</obj>
									<obj name="item" class="HTCRunSegment" version="2">
										<prop name="Hold">30</prop>
										<prop name="Slope">2.2</prop>
										<prop name="StepDelay">0</prop>
										<prop name="StepSize">0</prop>
										<prop name="Target">60</prop>
										<prop name="Target2">0</prop>
										<prop name="AcquisitionMode">1</prop>
										<prop name="AcqPerDegree">5</prop>
									</obj>
								</list>
							</obj>
						</obj>
						<obj name="item" class="HTCRunProgram" version="1">
							<prop name="name">melting curve</prop>
							<prop name="Cycles">1</prop>
							<prop name="AnalysisMode">Melting Curves</prop>
							<obj name="Segments" class="TEMRunSegmentList" version="1">
								<list name="emlist" count="3">
									<obj name="item" class="HTCRunSegment" version="2">
										<prop name="Hold">5</prop>
										<prop name="Slope">4.4</prop>
										<prop name="StepDelay">0</prop>
										<prop name="StepSize">0</prop>
										<prop name="Target">95</prop>
										<prop name="Target2">0</prop>
										<prop name="AcquisitionMode">0</prop>
										<prop name="AcqPerDegree">5</prop>
									</obj>
									<obj name="item" class="HTCRunSegment" version="2">
										<prop name="Hold">60</prop>
										<prop name="Slope">2.2</prop>
										<prop name="StepDelay">0</prop>
										<prop name="StepSize">0</prop>
										<prop name="Target">65</prop>
										<prop name="Target2">0</prop>
										<prop name="AcquisitionMode">0</prop>
										<prop name="AcqPerDegree">5</prop>
									</obj>
									<obj name="item" class="HTCRunSegment" version="2">
										<prop name="Hold">1</prop>
										<prop name="Slope">0.114285714285714</prop>
										<prop name="StepDelay">0</prop>
										<prop name="StepSize">0</prop>
										<prop name="Target">97</prop>
										<prop name="Target2">0</prop>
										<prop name="AcquisitionMode">2</prop>
										<prop name="AcqPerDegree">5</prop>
									</obj>
								</list>
							</obj>
						</obj>
						<obj name="item" class="HTCRunProgram" version="1">
							<prop name="name">cooling</prop>
							<prop name="Cycles">1</prop>
							<prop name="AnalysisMode">None</prop>
							<obj name="Segments" class="TEMRunSegmentList" version="1">
								<list name="emlist" count="1">
									<obj name="item" class="HTCRunSegment" version="2">
										<prop name="Hold">30</prop>
										<prop name="Slope">2.2</prop>
										<prop name="StepDelay">0</prop>
										<prop name="StepSize">0</prop>
										<prop name="Target">40</prop>
										<prop name="Target2">0</prop>
										<prop name="AcquisitionMode">0</prop>
										<prop name="AcqPerDegree">5</prop>
									</obj>
								</list>
							</obj>
						</obj>
					</list>
					<list name="AnalysisModes" count="4">
						<item>None</item>
						<item>Quantification</item>
						<item>Melting Curves</item>
						<item>Color Compensation</item>
					</list>
					<prop name="ChannelCount">1</prop>
					<prop name="InstrumentSubclass">HTC_VER_10</prop>
					<obj name="Container" class="HTCBlockType" version="1">
						<prop name="Id">bt96TC5</prop>
						<prop name="RowCount">8</prop>
						<prop name="ColCount">12</prop>
						<prop name="OvershootDnDelay">10</prop>
						<prop name="OvershootUpDelay">10</prop>
						<prop name="RampRateMaxDn">2.2</prop>
						<prop name="RampRateMaxUp">4.4</prop>
						<prop name="ReactionVolMin">10</prop>
						<prop name="ReactionVolMax">100</prop>
						<prop name="ReactionVolDefault">20</prop>
						<prop name="HorVertCrosstalkCoefficient">0.0003</prop>
						<prop name="DiagCrosstalkCoefficent">0.0001</prop>
					</obj>
					<prop name="MaxPositionsToSeek">96</prop>
					<obj name="DetectionFormats" class="DetectionFormats" version="2">
						<list name="emlist" count="1">
							<obj name="item" class="HTCDetectionFormat" version="1">
								<list name="emlist" count="1">
									<obj name="item" class="HTCChannel" version="2">
										<prop name="name">SYBR Green I / HRM Dye</prop>
										<prop name="Active">1</prop>
										<prop name="EmissionWL">510</prop>
										<prop name="ExcitationWL">465</prop>
										<prop name="IntgrTime">250</prop>
										<prop name="MaxIntgrTime">1000</prop>
										<prop name="MeltFactor">1.2</prop>
										<prop name="QuantFactor">20</prop>
									</obj>
								</list>
								<prop name="name">SYBR Green I / HRM Dye</prop>
								<prop name="Active">1</prop>
								<prop name="DefChannelNdx">0</prop>
								<prop name="DenominatorNdx">-1</prop>
								<prop name="ReadOnly">0</prop>
								<list name="EmissionWLAvail" count="6">
									<item>488</item>
									<item>510</item>
									<item>580</item>
									<item>610</item>
									<item>640</item>
									<item>660</item>
								</list>
								<list name="ExcitationWLAvail" count="5">
									<item>440</item>
									<item>465</item>
									<item>498</item>
									<item>533</item>
									<item>618</item>
								</list>
								<prop name="MeasuringMode">hmmDynamic</prop>
							</obj>
						</list>
						<prop name="DefFormatName">SYBR Green I / HRM Dye</prop>
					</obj>
					<list name="AcquisitionModes" count="4">
						<item>None</item>
						<item>Single</item>
						<item>Continuous</item>
						<item>Step</item>
					</list>
					<prop name="SeekTemp">30</prop>
					<prop name="SampleVolume">10</prop>
				</obj>
			</obj>
			<prop name="CompletedProgramNo">5</prop>
			<prop name="StopPoint">3</prop>
			<prop name="CarouselConstMoved">0</prop>
		</obj>
		<obj name="AnlsAndSampleInfo" class="AnlsAndSampleInfo" version="1">
			<obj name="AnlsPropTypes" class="PropertyTypeList" version="1">
				<list name="emlist" count="3">
					<obj name="item" class="SamplePropType" version="1">
						<prop name="name">Units</prop>
						<prop name="PropClass">QuantUnitsProp</prop>
						<prop name="IsChannelProperty">0</prop>
						<prop name="SelectorOrder">0</prop>
						<prop name="ShowInSelector">0</prop>
						<prop name="ShowInTable">0</prop>
						<prop name="TableOrder">0</prop>
					</obj>
					<obj name="item" class="SamplePropType" version="1">
						<prop name="name">ExtRef</prop>
						<prop name="PropClass">RQExtRefProp</prop>
						<prop name="IsChannelProperty">0</prop>
						<prop name="SelectorOrder">0</prop>
						<prop name="ShowInSelector">0</prop>
						<prop name="ShowInTable">0</prop>
						<prop name="TableOrder">0</prop>
					</obj>
					<obj name="item" class="SamplePropType" version="1">
						<prop name="name">Endpt External Experiment</prop>
						<prop name="PropClass">EndptGenoExtExp</prop>
						<prop name="IsChannelProperty">0</prop>
						<prop name="SelectorOrder">0</prop>
						<prop name="ShowInSelector">0</prop>
						<prop name="ShowInTable">0</prop>
						<prop name="TableOrder">0</prop>
					</obj>
				</list>
			</obj>
			<obj name="SamplePropTypes" class="PropertyTypeList" version="1">
				<list name="emlist" count="26">
					<obj name="item" class="SamplePosPropType" version="1">
						<prop name="name">Position</prop>
						<prop name="PropClass">GenSampleEditPosition</prop>
						<prop name="AnalysisClass">General</prop>
						<prop name="IsChannelProperty">0</prop>
						<prop name="SelectorOrder">0</prop>
						<prop name="ShowInSelector">0</prop>
						<prop name="ShowInTable">1</prop>
						<prop name="TableOrder">0</prop>
					</obj>
					<obj name="item" class="SamplePropType" version="1">
						<prop name="name">Color</prop>
						<prop name="PropClass">SamplePrefColor</prop>
						<prop name="AnalysisClass">General</prop>
						<prop name="IsChannelProperty">0</prop>
						<prop name="SelectorOrder">1</prop>
						<prop name="ShowInSelector">0</prop>
						<prop name="ShowInTable">1</prop>
						<prop name="TableOrder">1</prop>
					</obj>
					<obj name="item" class="SamplePropType" version="1">
						<prop name="name">Replicate of</prop>
						<prop name="PropClass">GenSampleEditReplicate</prop>
						<prop name="AnalysisClass">General</prop>
						<prop name="IsChannelProperty">0</prop>
						<prop name="SelectorOrder">2</prop>
						<prop name="ShowInSelector">0</prop>
						<prop name="ShowInTable">1</prop>
						<prop name="TableOrder">2</prop>
					</obj>
					<obj name="item" class="SamplePropType" version="1">
						<prop name="name">Sample Name</prop>
						<prop name="PropClass">GenSampleEditName</prop>
						<prop name="AnalysisClass">General</prop>
						<prop name="IsChannelProperty">0</prop>
						<prop name="SelectorOrder">3</prop>
						<prop name="ShowInSelector">1</prop>
						<prop name="ShowInTable">1</prop>
						<prop name="TableOrder">3</prop>
					</obj>
					<obj name="item" class="SamplePropType" version="1">
						<prop name="name">Subsets</prop>
						<prop name="PropClass">GenSampleEditSubset</prop>
						<prop name="AnalysisClass">General</prop>
						<prop name="IsChannelProperty">0</prop>
						<prop name="SelectorOrder">4</prop>
						<prop name="ShowInSelector">0</prop>
						<prop name="ShowInTable">0</prop>
						<prop name="TableOrder">4</prop>
					</obj>
					<obj name="item" class="SamplePropType" version="1">
						<prop name="name">Notes</prop>
						<prop name="PropClass">GenSampleEditNotes</prop>
						<prop name="AnalysisClass">General</prop>
						<prop name="IsChannelProperty">0</prop>
						<prop name="SelectorOrder">5</prop>
						<prop name="ShowInSelector">0</prop>
						<prop name="ShowInTable">0</prop>
						<prop name="TableOrder">5</prop>
					</obj>
					<obj name="item" class="SamplePropType" version="1">
						<prop name="name">Sample ID</prop>
						<prop name="PropClass">HTCSampleID</prop>
						<prop name="AnalysisClass">General</prop>
						<prop name="IsChannelProperty">0</prop>
						<prop name="SelectorOrder">6</prop>
						<prop name="ShowInSelector">0</prop>
						<prop name="ShowInTable">0</prop>
						<prop name="TableOrder">6</prop>
					</obj>
					<obj name="item" class="SamplePropType" version="1">
						<prop name="name">Sample Prep Notes</prop>
						<prop name="PropClass">HTCSamplePrepNotes</prop>
						<prop name="AnalysisClass">General</prop>
						<prop name="IsChannelProperty">0</prop>
						<prop name="SelectorOrder">7</prop>
						<prop name="ShowInSelector">0</prop>
						<prop name="ShowInTable">0</prop>
						<prop name="TableOrder">7</prop>
					</obj>
					<obj name="item" class="SamplePrefWidthType" version="1">
						<prop name="name">Width</prop>
						<prop name="PropClass">SamplePrefWidth</prop>
						<prop name="AnalysisClass">Sample preferences</prop>
						<prop name="IsChannelProperty">0</prop>
						<prop name="SelectorOrder">8</prop>
						<prop name="ShowInSelector">0</prop>
						<prop name="ShowInTable">0</prop>
						<prop name="TableOrder">8</prop>
					</obj>
					<obj name="item" class="SamplePrefLineStyleType" version="1">
						<prop name="name">Line Style</prop>
						<prop name="PropClass">SamplePrefLineStyle</prop>
						<prop name="AnalysisClass">Sample preferences</prop>
						<prop name="IsChannelProperty">0</prop>
						<prop name="SelectorOrder">9</prop>
						<prop name="ShowInSelector">0</prop>
						<prop name="ShowInTable">0</prop>
						<prop name="TableOrder">9</prop>
					</obj>
					<obj name="item" class="SamplePrefPointStyleType" version="1">
						<prop name="name">Point Style</prop>
						<prop name="PropClass">SamplePrefPointStyle</prop>
						<prop name="AnalysisClass">Sample preferences</prop>
						<prop name="IsChannelProperty">0</prop>
						<prop name="SelectorOrder">10</prop>
						<prop name="ShowInSelector">0</prop>
						<prop name="ShowInTable">0</prop>
						<prop name="TableOrder">10</prop>
					</obj>
					<obj name="item" class="SamplePropType" version="1">
						<prop name="name">Dominant Channel</prop>
						<prop name="PropClass">DominantChannelProp</prop>
						<prop name="AnalysisClass">Color Compensation Analysis</prop>
						<prop name="IsChannelProperty">0</prop>
						<prop name="SelectorOrder">11</prop>
						<prop name="ShowInSelector">0</prop>
						<prop name="ShowInTable">0</prop>
						<prop name="TableOrder">11</prop>
					</obj>
					<obj name="item" class="EndPtSampleTypePropertyType" version="1">
						<prop name="name">EndPt Sample Type</prop>
						<prop name="PropClass">GroupingSample</prop>
						<prop name="AnalysisClass">EndPtGenotyping</prop>
						<prop name="IsChannelProperty">0</prop>
						<prop name="SelectorOrder">12</prop>
						<prop name="ShowInSelector">0</prop>
						<prop name="ShowInTable">0</prop>
						<prop name="TableOrder">12</prop>
					</obj>
					<obj name="item" class="SamplePropType" version="1">
						<prop name="name">EndPt Genotype</prop>
						<prop name="PropClass">Genotype</prop>
						<prop name="AnalysisClass">EndPtGenotyping</prop>
						<prop name="IsChannelProperty">0</prop>
						<prop name="SelectorOrder">13</prop>
						<prop name="ShowInSelector">0</prop>
						<prop name="ShowInTable">0</prop>
						<prop name="TableOrder">13</prop>
					</obj>
					<obj name="item" class="SamplePropType" version="1">
						<prop name="name">Target Name</prop>
						<prop name="PropClass">TargetName</prop>
						<prop name="AnalysisClass">General</prop>
						<prop name="IsChannelProperty">1</prop>
						<prop name="SelectorOrder">22</prop>
						<prop name="ShowInSelector">1</prop>
						<prop name="ShowInTable">1</prop>
						<prop name="TableOrder">22</prop>
					</obj>
					<obj name="item" class="QuantSampleTypePropertyType" version="1">
						<prop name="name">Quantification Sample Type</prop>
						<prop name="PropClass">QuantSampleTypeProperty</prop>
						<prop name="AnalysisClass">Quantification Analysis</prop>
						<prop name="IsChannelProperty">1</prop>
						<prop name="SelectorOrder">15</prop>
						<prop name="ShowInSelector">0</prop>
						<prop name="ShowInTable">0</prop>
						<prop name="TableOrder">15</prop>
					</obj>
					<obj name="item" class="SamplePropType" version="1">
						<prop name="name">Concentration</prop>
						<prop name="PropClass">QuantConcProperty</prop>
						<prop name="AnalysisClass">Quantification Analysis</prop>
						<prop name="IsChannelProperty">1</prop>
						<prop name="SelectorOrder">16</prop>
						<prop name="ShowInSelector">1</prop>
						<prop name="ShowInTable">1</prop>
						<prop name="TableOrder">16</prop>
					</obj>
					<obj name="item" class="QuantCpType" version="1">
						<prop name="name">Cp Low</prop>
						<prop name="PropClass">QuantCpLowProp</prop>
						<prop name="AnalysisClass">Quantification Analysis</prop>
						<prop name="IsChannelProperty">1</prop>
						<prop name="SelectorOrder">17</prop>
						<prop name="ShowInSelector">0</prop>
						<prop name="ShowInTable">0</prop>
						<prop name="TableOrder">17</prop>
					</obj>
					<obj name="item" class="QuantCpType" version="1">
						<prop name="name">Cp High</prop>
						<prop name="PropClass">QuantCpHighProp</prop>
						<prop name="AnalysisClass">Quantification Analysis</prop>
						<prop name="IsChannelProperty">1</prop>
						<prop name="SelectorOrder">18</prop>
						<prop name="ShowInSelector">0</prop>
						<prop name="ShowInTable">0</prop>
						<prop name="TableOrder">18</prop>
					</obj>
					<obj name="item" class="GroupSampleTypePropertyType" version="1">
						<prop name="name">Melt Geno Sample Type</prop>
						<prop name="PropClass">GroupChannelTypeProp</prop>
						<prop name="AnalysisClass">Melt Geno</prop>
						<prop name="IsChannelProperty">1</prop>
						<prop name="SelectorOrder">19</prop>
						<prop name="ShowInSelector">0</prop>
						<prop name="ShowInTable">0</prop>
						<prop name="TableOrder">19</prop>
					</obj>
					<obj name="item" class="SamplePropType" version="1">
						<prop name="name">Melt Geno Genotype</prop>
						<prop name="PropClass">ChannelGenotype</prop>
						<prop name="AnalysisClass">Melt Geno</prop>
						<prop name="IsChannelProperty">1</prop>
						<prop name="SelectorOrder">20</prop>
						<prop name="ShowInSelector">0</prop>
						<prop name="ShowInTable">0</prop>
						<prop name="TableOrder">20</prop>
					</obj>
					<obj name="item" class="RQTargetPropertyType" version="1">
						<prop name="name">Target Type</prop>
						<prop name="PropClass">RQTargetProperty</prop>
						<prop name="AnalysisClass">Relative Quantification</prop>
						<prop name="IsChannelProperty">1</prop>
						<prop name="SelectorOrder">21</prop>
						<prop name="ShowInSelector">0</prop>
						<prop name="ShowInTable">0</prop>
						<prop name="TableOrder">21</prop>
					</obj>
					<obj name="item" class="RQSampleTargetPropertyType" version="1">
						<prop name="name">Combined Sample and Target Type</prop>
						<prop name="PropClass">RQSampleTargetProperty</prop>
						<prop name="AnalysisClass">Relative Quantification</prop>
						<prop name="IsChannelProperty">1</prop>
						<prop name="SelectorOrder">15</prop>
						<prop name="ShowInSelector">1</prop>
						<prop name="ShowInTable">1</prop>
						<prop name="TableOrder">15</prop>
					</obj>
					<obj name="item" class="SamplePropType" version="1">
						<prop name="name">Efficiency</prop>
						<prop name="PropClass">RQEffProp</prop>
						<prop name="AnalysisClass">Relative Quantification</prop>
						<prop name="IsChannelProperty">1</prop>
						<prop name="SelectorOrder">23</prop>
						<prop name="ShowInSelector">0</prop>
						<prop name="ShowInTable">1</prop>
						<prop name="TableOrder">23</prop>
					</obj>
					<obj name="item" class="GroupSampleTypePropertyTypeNoPos" version="1">
						<prop name="name">Scanning Sample Type</prop>
						<prop name="PropClass">GroupChannelTypeProp</prop>
						<prop name="AnalysisClass">Scanning</prop>
						<prop name="IsChannelProperty">1</prop>
						<prop name="SelectorOrder">24</prop>
						<prop name="ShowInSelector">0</prop>
						<prop name="ShowInTable">0</prop>
						<prop name="TableOrder">24</prop>
					</obj>
					<obj name="item" class="SamplePropType" version="1">
						<prop name="name">Scanning Genotype</prop>
						<prop name="PropClass">ChannelGenotype</prop>
						<prop name="AnalysisClass">Scanning</prop>
						<prop name="IsChannelProperty">1</prop>
						<prop name="SelectorOrder">25</prop>
						<prop name="ShowInSelector">0</prop>
						<prop name="ShowInTable">0</prop>
						<prop name="TableOrder">25</prop>
					</obj>
				</list>
			</obj>
			<obj name="SelectedChannels" class="TEMIntegerSet" version="1">
				<list name="Items" count="1">
					<prop name="Item">0</prop>
				</list>
			</obj>
			<obj name="AnalysisProperties" class="ExpPropList" version="1">
				<list name="emlist" count="3">
					<obj name="PropertyObject" class="EndptGenoExtExp" version="3">
						<prop name="PropertyTypeName">Endpt External Experiment</prop>
					</obj>
					<obj name="PropertyObject" class="RQExtRefProp" version="3">
						<prop name="PropertyTypeName">ExtRef</prop>
						<prop name="RefExpProg">-1</prop>
					</obj>
					<obj name="PropertyObject" class="QuantUnitsProp" version="3">
						<prop name="PropertyTypeName">Units</prop>
					</obj>
				</list>
			</obj>
			<obj name="SampleInfoList" class="SamplePropInfoList" version="1">
				<list name="emlist" count="96">
					<obj name="item" class="SamplePropInfo" version="1">
						<obj name="ChannelProperties" class="ChanPropList" version="2">
							<obj name="ChannelProperties" class="EMList" version="1">
								<list name="emlist" count="1">
									<obj name="item" class="PropertyList" version="1">
										<list name="emlist" count="12">
											<obj name="PropertyObject" class="RQSampleTargetProperty" version="4">
												<prop name="PropertyTypeName">Combined Sample and Target Type</prop>
												<prop name="Position">0</prop>
												<prop name="IsDefault">0</prop>
												<obj name="ChannelProp" class="ChannelProperty" version="1">
													<prop name="ChannelIdx">0</prop>
												</obj>
											</obj>
											<obj name="PropertyObject" class="QuantConcProperty" version="4">
												<prop name="PropertyTypeName">Concentration</prop>
												<prop name="Position">0</prop>
												<prop name="IsDefault">1</prop>
												<prop name="Concentration">0</prop>
												<obj name="ChannelProp" class="ChannelProperty" version="1">
													<prop name="ChannelIdx">0</prop>
												</obj>
												<prop name="ReadOnly">1</prop>
											</obj>
											<obj name="PropertyObject" class="QuantCpHighProp" version="4">
												<prop name="PropertyTypeName">Cp High</prop>
												<prop name="Position">0</prop>
												<prop name="IsDefault">1</prop>
												<prop name="CpRangeHigh">0</prop>
												<obj name="ChannelProp" class="ChannelProperty" version="1">
													<prop name="ChannelIdx">0</prop>
												</obj>
												<prop name="ReadOnly">0</prop>
											</obj>
											<obj name="PropertyObject" class="QuantCpLowProp" version="4">
												<prop name="PropertyTypeName">Cp Low</prop>
												<prop name="Position">0</prop>
												<prop name="IsDefault">1</prop>
												<prop name="CpRangeLow">0</prop>
												<obj name="ChannelProp" class="ChannelProperty" version="1">
													<prop name="ChannelIdx">0</prop>
												</obj>
												<prop name="ReadOnly">0</prop>
											</obj>
											<obj name="PropertyObject" class="RQEffProp" version="4">
												<prop name="PropertyTypeName">Efficiency</prop>
												<prop name="Position">0</prop>
												<prop name="IsDefault">1</prop>
												<prop name="Efficiency">2</prop>
												<obj name="ChannelProp" class="ChannelProperty" version="1">
													<prop name="ChannelIdx">0</prop>
												</obj>
											</obj>
											<obj name="PropertyObject" class="ChannelGenotype" version="4">
												<prop name="PropertyTypeName">Melt Geno Genotype</prop>
												<prop name="Position">0</prop>
												<prop name="IsDefault">1</prop>
												<prop name="ReadOnly">1</prop>
												<obj name="ChannelProp" class="ChannelProperty" version="1">
													<prop name="ChannelIdx">0</prop>
												</obj>
											</obj>
											<obj name="PropertyObject" class="GroupChannelTypeProp" version="4">
												<prop name="PropertyTypeName">Melt Geno Sample Type</prop>
												<prop name="Position">0</prop>
												<prop name="IsDefault">0</prop>
												<prop name="GroupSampleType">mstUnknown</prop>
												<obj name="ChannelProp" class="ChannelProperty" version="1">
													<prop name="ChannelIdx">0</prop>
												</obj>
											</obj>
											<obj name="PropertyObject" class="QuantSampleTypeProperty" version="4">
												<prop name="PropertyTypeName">Quantification Sample Type</prop>
												<prop name="Position">0</prop>
												<prop name="IsDefault">0</prop>
												<prop name="SampleType">qsPosCalibrator</prop>
												<obj name="ChannelProp" class="ChannelProperty" version="1">
													<prop name="ChannelIdx">0</prop>
												</obj>
											</obj>
											<obj name="PropertyObject" class="ChannelGenotype" version="4">
												<prop name="PropertyTypeName">Scanning Genotype</prop>
												<prop name="Position">0</prop>
												<prop name="IsDefault">1</prop>
												<prop name="ReadOnly">1</prop>
												<obj name="ChannelProp" class="ChannelProperty" version="1">
													<prop name="ChannelIdx">0</prop>
												</obj>
											</obj>
											<obj name="PropertyObject" class="GroupChannelTypeProp" version="4">
												<prop name="PropertyTypeName">Scanning Sample Type</prop>
												<prop name="Position">0</prop>
												<prop name="IsDefault">0</prop>
												<prop name="GroupSampleType">mstUnknown</prop>
												<obj name="ChannelProp" class="ChannelProperty" version="1">
													<prop name="ChannelIdx">0</prop>
												</obj>
											</obj>
											<obj name="PropertyObject" class="TargetName" version="4">
												<prop name="PropertyTypeName">Target Name</prop>
												<prop name="Position">0</prop>
												<prop name="IsDefault">0</prop>
												<prop name="name">ACT</prop>
												<obj name="ChannelProp" class="ChannelProperty" version="1">
													<prop name="ChannelIdx">0</prop>
												</obj>
											</obj>
											<obj name="PropertyObject" class="RQTargetProperty" version="4">
												<prop name="PropertyTypeName">Target Type</prop>
												<prop name="Position">0</prop>
												<prop name="IsDefault">0</prop>
												<prop name="TargetType">dtReference</prop>
												<obj name="ChannelProp" class="ChannelProperty" version="1">
													<prop name="ChannelIdx">0</prop>
												</obj>
											</obj>
										</list>
									</obj>
								</list>
							</obj>
						</obj>
						<prop name="ChannelPropertyCount">1</prop>
						<prop name="ContainerPosition">0</prop>
						<prop name="HasSampleProperties">1</prop>
						<obj name="SampleProperties" class="PropertyList" version="1">
							<list name="emlist" count="14">
								<obj name="PropertyObject" class="SamplePrefColor" version="4">
									<prop name="PropertyTypeName">Color</prop>
									<prop name="Position">0</prop>
									<prop name="IsDefault">0</prop>
									<prop name="Color">$00FF8000</prop>
								</obj>
								<obj name="PropertyObject" class="DominantChannelProp" version="4">
									<prop name="PropertyTypeName">Dominant Channel</prop>
									<prop name="Position">0</prop>
									<prop name="IsDefault">0</prop>
									<prop name="DominantChannel">0</prop>
								</obj>
								<obj name="PropertyObject" class="Genotype" version="4">
									<prop name="PropertyTypeName">EndPt Genotype</prop>
									<prop name="Position">0</prop>
									<prop name="IsDefault">1</prop>
									<prop name="ReadOnly">1</prop>
								</obj>
								<obj name="PropertyObject" class="GroupingSample" version="4">
									<prop name="PropertyTypeName">EndPt Sample Type</prop>
									<prop name="Position">0</prop>
									<prop name="IsDefault">0</prop>
									<prop name="GroupSampleType">mstUnknown</prop>
								</obj>
								<obj name="PropertyObject" class="SamplePrefLineStyle" version="4">
									<prop name="PropertyTypeName">Line Style</prop>
									<prop name="Position">0</prop>
									<prop name="IsDefault">0</prop>
									<prop name="LineStyle">psSolid</prop>
								</obj>
								<obj name="PropertyObject" class="GenSampleEditNotes" version="4">
									<prop name="PropertyTypeName">Notes</prop>
									<prop name="Position">0</prop>
									<prop name="IsDefault">1</prop>
								</obj>
								<obj name="PropertyObject" class="SamplePrefPointStyle" version="4">
									<prop name="PropertyTypeName">Point Style</prop>
									<prop name="Position">0</prop>
									<prop name="IsDefault">0</prop>
									<prop name="PointStyle">psNothing</prop>
								</obj>
								<obj name="PropertyObject" class="GenSampleEditPosition" version="4">
									<prop name="PropertyTypeName">Position</prop>
									<prop name="Position">0</prop>
									<prop name="IsDefault">1</prop>
								</obj>
								<obj name="PropertyObject" class="GenSampleEditReplicate" version="4">
									<prop name="PropertyTypeName">Replicate of</prop>
									<prop name="Position">0</prop>
									<prop name="IsDefault">0</prop>
									<prop name="ReplicateOf">0</prop>
								</obj>
								<obj name="PropertyObject" class="HTCSampleID" version="4">
									<prop name="PropertyTypeName">Sample ID</prop>
									<prop name="Position">0</prop>
									<prop name="IsDefault">1</prop>
								</obj>
								<obj name="PropertyObject" class="GenSampleEditName" version="4">
									<prop name="PropertyTypeName">Sample Name</prop>
									<prop name="Position">0</prop>
									<prop name="IsDefault">0</prop>
									<prop name="name">14N</prop>
								</obj>
								<obj name="PropertyObject" class="HTCSamplePrepNotes" version="4">
									<prop name="PropertyTypeName">Sample Prep Notes</prop>
									<prop name="Position">0</prop>
									<prop name="IsDefault">1</prop>
								</obj>
								<obj name="PropertyObject" class="GenSampleEditSubset" version="4">
									<prop name="PropertyTypeName">Subsets</prop>
									<prop name="Position">0</prop>
									<prop name="IsDefault">1</prop>
								</obj>
								<obj name="PropertyObject" class="SamplePrefWidth" version="5">
									<prop name="PropertyTypeName">Width</prop>
									<prop name="Position">0</prop>
									<prop name="IsDefault">1</prop>
									<prop name="Width">1</prop>
								</obj>
							</list>
						</obj>
					</obj>
					<obj name="item" class="SamplePropInfo" version="1">
						<obj name="ChannelProperties" class="ChanPropList" version="2">
							<obj name="ChannelProperties" class="EMList" version="1">
								<list name="emlist" count="1">
									<obj name="item" class="PropertyList" version="1">
										<list name="emlist" count="12">
											<obj name="PropertyObject" class="RQSampleTargetProperty" version="4">
												<prop name="PropertyTypeName">Combined Sample and Target Type</prop>
												<prop name="Position">1</prop>
												<prop name="IsDefault">0</prop>
												<obj name="ChannelProp" class="ChannelProperty" version="1">
													<prop name="ChannelIdx">0</prop>
												</obj>
											</obj>
											<obj name="PropertyObject" class="QuantConcProperty" version="4">
												<prop name="PropertyTypeName">Concentration</prop>
												<prop name="Position">1</prop>
												<prop name="IsDefault">1</prop>
												<prop name="Concentration">0</prop>
												<obj name="ChannelProp" class="ChannelProperty" version="1">
													<prop name="ChannelIdx">0</prop>
												</obj>
												<prop name="ReadOnly">1</prop>
											</obj>
											<obj name="PropertyObject" class="QuantCpHighProp" version="4">
												<prop name="PropertyTypeName">Cp High</prop>
												<prop name="Position">1</prop>
												<prop name="IsDefault">1</prop>
												<prop name="CpRangeHigh">0</prop>
												<obj name="ChannelProp" class="ChannelProperty" version="1">
													<prop name="ChannelIdx">0</prop>
												</obj>
												<prop name="ReadOnly">0</prop>
											</obj>
											<obj name="PropertyObject" class="QuantCpLowProp" version="4">
												<prop name="PropertyTypeName">Cp Low</prop>
												<prop name="Position">1</prop>
												<prop name="IsDefault">1</prop>
												<prop name="CpRangeLow">0</prop>
												<obj name="ChannelProp" class="ChannelProperty" version="1">
													<prop name="ChannelIdx">0</prop>
												</obj>
												<prop name="ReadOnly">0</prop>
											</obj>
											<obj name="PropertyObject" class="RQEffProp" version="4">
												<prop name="PropertyTypeName">Efficiency</prop>
												<prop name="Position">1</prop>
												<prop name="IsDefault">1</prop>
												<prop name="Efficiency">2</prop>
												<obj name="ChannelProp" class="ChannelProperty" version="1">
													<prop name="ChannelIdx">0</prop>
												</obj>
											</obj>
											<obj name="PropertyObject" class="ChannelGenotype" version="4">
												<prop name="PropertyTypeName">Melt Geno Genotype</prop>
												<prop name="Position">1</prop>
												<prop name="IsDefault">1</prop>
												<prop name="ReadOnly">1</prop>
												<obj name="ChannelProp" class="ChannelProperty" version="1">
													<prop name="ChannelIdx">0</prop>
												</obj>
											</obj>
											<obj name="PropertyObject" class="GroupChannelTypeProp" version="4">
												<prop name="PropertyTypeName">Melt Geno Sample Type</prop>
												<prop name="Position">1</prop>
												<prop name="IsDefault">0</prop>
												<prop name="GroupSampleType">mstUnknown</prop>
												<obj name="ChannelProp" class="ChannelProperty" version="1">
													<prop name="ChannelIdx">0</prop>
												</obj>
											</obj>
											<obj name="PropertyObject" class="QuantSampleTypeProperty" version="4">
												<prop name="PropertyTypeName">Quantification Sample Type</prop>
												<prop name="Position">1</prop>
												<prop name="IsDefault">0</prop>
												<prop name="SampleType">qsPosCalibrator</prop>
												<obj name="ChannelProp" class="ChannelProperty" version="1">
													<prop name="ChannelIdx">0</prop>
												</obj>
											</obj>
											<obj name="PropertyObject" class="ChannelGenotype" version="4">
												<prop name="PropertyTypeName">Scanning Genotype</prop>
												<prop name="Position">1</prop>
												<prop name="IsDefault">1</prop>
												<prop name="ReadOnly">1</prop>
												<obj name="ChannelProp" class="ChannelProperty" version="1">
													<prop name="ChannelIdx">0</prop>
												</obj>
											</obj>
											<obj name="PropertyObject" class="GroupChannelTypeProp" version="4">
												<prop name="PropertyTypeName">Scanning Sample Type</prop>
												<prop name="Position">1</prop>
												<prop name="IsDefault">0</prop>
												<prop name="GroupSampleType">mstUnknown</prop>
												<obj name="ChannelProp" class="ChannelProperty" version="1">
													<prop name="ChannelIdx">0</prop>
												</obj>
											</obj>
											<obj name="PropertyObject" class="TargetName" version="4">
												<prop name="PropertyTypeName">Target Name</prop>
												<prop name="Position">1</prop>
												<prop name="IsDefault">0</prop>
												<prop name="name">ACT</prop>
												<obj name="ChannelProp" class="ChannelProperty" version="1">
													<prop name="ChannelIdx">0</prop>
												</obj>
											</obj>
											<obj name="PropertyObject" class="RQTargetProperty" version="4">
												<prop name="PropertyTypeName">Target Type</prop>
												<prop name="Position">1</prop>
												<prop name="IsDefault">0</prop>
												<prop name="TargetType">dtReference</prop>
												<obj name="ChannelProp" class="ChannelProperty" version="1">
													<prop name="ChannelIdx">0</prop>
												</obj>
											</obj>
										</list>
									</obj>
								</list>
							</obj>
						</obj>
						<prop name="ChannelPropertyCount">1</prop>
						<prop name="ContainerPosition">1</prop>
						<prop name="HasSampleProperties">1</prop>
						<obj name="SampleProperties" class="PropertyList" version="1">
							<list name="emlist" count="14">
								<obj name="PropertyObject" class="SamplePrefColor" version="4">
									<prop name="PropertyTypeName">Color</prop>
									<prop name="Position">1</prop>
									<prop name="IsDefault">0</prop>
									<prop name="Color">clRed</prop>
								</obj>
								<obj name="PropertyObject" class="DominantChannelProp" version="4">
									<prop name="PropertyTypeName">Dominant Channel</prop>
									<prop name="Position">1</prop>
									<prop name="IsDefault">0</prop>
									<prop name="DominantChannel">0</prop>
								</obj>
								<obj name="PropertyObject" class="Genotype" version="4">
									<prop name="PropertyTypeName">EndPt Genotype</prop>
									<prop name="Position">1</prop>
									<prop name="IsDefault">1</prop>
									<prop name="ReadOnly">1</prop>
								</obj>
								<obj name="PropertyObject" class="GroupingSample" version="4">
									<prop name="PropertyTypeName">EndPt Sample Type</prop>
									<prop name="Position">1</prop>
									<prop name="IsDefault">0</prop>
									<prop name="GroupSampleType">mstUnknown</prop>
								</obj>
								<obj name="PropertyObject" class="SamplePrefLineStyle" version="4">
									<prop name="PropertyTypeName">Line Style</prop>
									<prop name="Position">1</prop>
									<prop name="IsDefault">0</prop>
									<prop name="LineStyle">psSolid</prop>
								</obj>
								<obj name="PropertyObject" class="GenSampleEditNotes" version="4">
									<prop name="PropertyTypeName">Notes</prop>
									<prop name="Position">1</prop>
									<prop name="IsDefault">1</prop>
								</obj>
								<obj name="PropertyObject" class="SamplePrefPointStyle" version="4">
									<prop name="PropertyTypeName">Point Style</prop>
									<prop name="Position">1</prop>
									<prop name="IsDefault">0</prop>
									<prop name="PointStyle">psNothing</prop>
								</obj>
								<obj name="PropertyObject" class="GenSampleEditPosition" version="4">
									<prop name="PropertyTypeName">Position</prop>
									<prop name="Position">1</prop>
									<prop name="IsDefault">1</prop>
								</obj>
								<obj name="PropertyObject" class="GenSampleEditReplicate" version="4">
									<prop name="PropertyTypeName">Replicate of</prop>
									<prop name="Position">1</prop>
									<prop name="IsDefault">0</prop>
									<prop name="ReplicateOf">0</prop>
								</obj>
								<obj name="PropertyObject" class="HTCSampleID" version="4">
									<prop name="PropertyTypeName">Sample ID</prop>
									<prop name="Position">1</prop>
									<prop name="IsDefault">1</prop>
								</obj>
								<obj name="PropertyObject" class="GenSampleEditName" version="4">
									<prop name="PropertyTypeName">Sample Name</prop>
									<prop name="Position">1</prop>
									<prop name="IsDefault">0</prop>
									<prop name="name">14N</prop>
								</obj>
								<obj name="PropertyObject" class="HTCSamplePrepNotes" version="4">
									<prop name="PropertyTypeName">Sample Prep Notes</prop>
									<prop name="Position">1</prop>
									<prop name="IsDefault">1</prop>
								</obj>
								<obj name="PropertyObject" class="GenSampleEditSubset" version="4">
									<prop name="PropertyTypeName">Subsets</prop>
									<prop name="Position">1</prop>
									<prop name="IsDefault">1</prop>
								</obj>
								<obj name="PropertyObject" class="SamplePrefWidth" version="5">
									<prop name="PropertyTypeName">Width</prop>
									<prop name="Position">1</prop>
									<prop name="IsDefault">1</prop>
									<prop name="Width">1</prop>
								</obj>
							</list>
						</obj>
					</obj>
					<obj name="item" class="SamplePropInfo" version="1">
						<obj name="ChannelProperties" class="ChanPropList" version="2">
							<obj name="ChannelProperties" class="EMList" version="1">
								<list name="emlist" count="1">
									<obj name="item" class="PropertyList" version="1">
										<list name="emlist" count="12">
											<obj name="PropertyObject" class="RQSampleTargetProperty" version="4">
												<prop name="PropertyTypeName">Combined Sample and Target Type</prop>
												<prop name="Position">2</prop>
												<prop name="IsDefault">0</prop>
												<obj name="ChannelProp" class="ChannelProperty" version="1">
													<prop name="ChannelIdx">0</prop>
												</obj>
											</obj>
											<obj name="PropertyObject" class="QuantConcProperty" version="4">
												<prop name="PropertyTypeName">Concentration</prop>
												<prop name="Position">2</prop>
												<prop name="IsDefault">1</prop>
												<prop name="Concentration">0</prop>
												<obj name="ChannelProp" class="ChannelProperty" version="1">
													<prop name="ChannelIdx">0</prop>
												</obj>
												<prop name="ReadOnly">1</prop>
											</obj>
											<obj name="PropertyObject" class="QuantCpHighProp" version="4">
												<prop name="PropertyTypeName">Cp High</prop>
												<prop name="Position">2</prop>
												<prop name="IsDefault">1</prop>
												<prop name="CpRangeHigh">0</prop>
												<obj name="ChannelProp" class="ChannelProperty" version="1">
													<prop name="ChannelIdx">0</prop>
												</obj>
												<prop name="ReadOnly">0</prop>
											</obj>
											<obj name="PropertyObject" class="QuantCpLowProp" version="4">
												<prop name="PropertyTypeName">Cp Low</prop>
												<prop name="Position">2</prop>
												<prop name="IsDefault">1</prop>
												<prop name="CpRangeLow">0</prop>
												<obj name="ChannelProp" class="ChannelProperty" version="1">
													<prop name="ChannelIdx">0</prop>
												</obj>
												<prop name="ReadOnly">0</prop>
											</obj>
											<obj name="PropertyObject" class="RQEffProp" version="4">
												<prop name="PropertyTypeName">Efficiency</prop>
												<prop name="Position">2</prop>
												<prop name="IsDefault">1</prop>
												<prop name="Efficiency">2</prop>
												<obj name="ChannelProp" class="ChannelProperty" version="1">
													<prop name="ChannelIdx">0</prop>
												</obj>
											</obj>
											<obj name="PropertyObject" class="ChannelGenotype" version="4">
												<prop name="PropertyTypeName">Melt Geno Genotype</prop>
												<prop name="Position">2</prop>
												<prop name="IsDefault">1</prop>
												<prop name="ReadOnly">1</prop>
												<obj name="ChannelProp" class="ChannelProperty" version="1">
													<prop name="ChannelIdx">0</prop>
												</obj>
											</obj>
											<obj name="PropertyObject" class="GroupChannelTypeProp" version="4">
												<prop name="PropertyTypeName">Melt Geno Sample Type</prop>
												<prop name="Position">2</prop>
												<prop name="IsDefault">0</prop>
												<prop name="GroupSampleType">mstUnknown</prop>
												<obj name="ChannelProp" class="ChannelProperty" version="1">
													<prop name="ChannelIdx">0</prop>
												</obj>
											</obj>
											<obj name="PropertyObject" class="QuantSampleTypeProperty" version="4">
												<prop name="PropertyTypeName">Quantification Sample Type</prop>
												<prop name="Position">2</prop>
												<prop name="IsDefault">0</prop>
												<prop name="SampleType">qsPosCalibrator</prop>
												<obj name="ChannelProp" class="ChannelProperty" version="1">
													<prop name="ChannelIdx">0</prop>
												</obj>
											</obj>
											<obj name="PropertyObject" class="ChannelGenotype" version="4">
												<prop name="PropertyTypeName">Scanning Genotype</prop>
												<prop name="Position">2</prop>
												<prop name="IsDefault">1</prop>
												<prop name="ReadOnly">1</prop>
												<obj name="ChannelProp" class="ChannelProperty" version="1">
													<prop name="ChannelIdx">0</prop>
												</obj>
											</obj>
											<obj name="PropertyObject" class="GroupChannelTypeProp" version="4">
												<prop name="PropertyTypeName">Scanning Sample Type</prop>
												<prop name="Position">2</prop>
												<prop name="IsDefault">0</prop>
												<prop name="GroupSampleType">mstUnknown</prop>
												<obj name="ChannelProp" class="ChannelProperty" version="1">
													<prop name="ChannelIdx">0</prop>
												</obj>
											</obj>
											<obj name="PropertyObject" class="TargetName" version="4">
												<prop name="PropertyTypeName">Target Name</prop>
												<prop name="Position">2</prop>
												<prop name="IsDefault">0</prop>
												<prop name="name">ACT</prop>
												<obj name="ChannelProp" class="ChannelProperty" version="1">
													<prop name="ChannelIdx">0</prop>
												</obj>
											</obj>
											<obj name="PropertyObject" class="RQTargetProperty" version="4">
												<prop name="PropertyTypeName">Target Type</prop>
												<prop name="Position">2</prop>
												<prop name="IsDefault">0</prop>
												<prop name="TargetType">dtReference</prop>
												<obj name="ChannelProp" class="ChannelProperty" version="1">
													<prop name="ChannelIdx">0</prop>
												</obj>
											</obj>
										</list>
									</obj>
								</list>
							</obj>
						</obj>
						<prop name="ChannelPropertyCount">1</prop>
						<prop name="ContainerPosition">2</prop>
						<prop name="HasSampleProperties">1</prop>
						<obj name="SampleProperties" class="PropertyList" version="1">
							<list name="emlist" count="14">
								<obj name="PropertyObject" class="SamplePrefColor" version="4">
									<prop name="PropertyTypeName">Color</prop>
									<prop name="Position">2</prop>
									<prop name="IsDefault">0</prop>
									<prop name="Color">$0030D700</prop>
								</obj>
								<obj name="PropertyObject" class="DominantChannelProp" version="4">
									<prop name="PropertyTypeName">Dominant Channel</prop>
									<prop name="Position">2</prop>
									<prop name="IsDefault">0</prop>
									<prop name="DominantChannel">0</prop>
								</obj>
								<obj name="PropertyObject" class="Genotype" version="4">
									<prop name="PropertyTypeName">EndPt Genotype</prop>
									<prop name="Position">2</prop>
									<prop name="IsDefault">1</prop>
									<prop name="ReadOnly">1</prop>
								</obj>
								<obj name="PropertyObject" class="GroupingSample" version="4">
									<prop name="PropertyTypeName">EndPt Sample Type</prop>
									<prop name="Position">2</prop>
									<prop name="IsDefault">0</prop>
									<prop name="GroupSampleType">mstUnknown</prop>
								</obj>
								<obj name="PropertyObject" class="SamplePrefLineStyle" version="4">
									<prop name="PropertyTypeName">Line Style</prop>
									<prop name="Position">2</prop>
									<prop name="IsDefault">0</prop>
									<prop name="LineStyle">psSolid</prop>
								</obj>
								<obj name="PropertyObject" class="GenSampleEditNotes" version="4">
									<prop name="PropertyTypeName">Notes</prop>
									<prop name="Position">2</prop>
									<prop name="IsDefault">1</prop>
								</obj>
								<obj name="PropertyObject" class="SamplePrefPointStyle" version="4">
									<prop name="PropertyTypeName">Point Style</prop>
									<prop name="Position">2</prop>
									<prop name="IsDefault">0</prop>
									<prop name="PointStyle">psNothing</prop>
								</obj>
								<obj name="PropertyObject" class="GenSampleEditPosition" version="4">
									<prop name="PropertyTypeName">Position</prop>
									<prop name="Position">2</prop>
									<prop name="IsDefault">1</prop>
								</obj>
								<obj name="PropertyObject" class="GenSampleEditReplicate" version="4">
									<prop name="PropertyTypeName">Replicate of</prop>
									<prop name="Position">2</prop>
									<prop name="IsDefault">0</prop>
									<prop name="ReplicateOf">0</prop>
								</obj>
								<obj name="PropertyObject" class="HTCSampleID" version="4">
									<prop name="PropertyTypeName">Sample ID</prop>
									<prop name="Position">2</prop>
									<prop name="IsDefault">1</prop>
								</obj>
								<obj name="PropertyObject" class="GenSampleEditName" version="4">
									<prop name="PropertyTypeName">Sample Name</prop>
									<prop name="Position">2</prop>
									<prop name="IsDefault">0</prop>
									<prop name="name">14N</prop>
								</obj>
								<obj name="PropertyObject" class="HTCSamplePrepNotes" version="4">
									<prop name="PropertyTypeName">Sample Prep Notes</prop>
									<prop name="Position">2</prop>
									<prop name="IsDefault">1</prop>
								</obj>
								<obj name="PropertyObject" class="GenSampleEditSubset" version="4">
									<prop name="PropertyTypeName">Subsets</prop>
									<prop name="Position">2</prop>
									<prop name="IsDefault">1</prop>
								</obj>
								<obj name="PropertyObject" class="SamplePrefWidth" version="5">
									<prop name="PropertyTypeName">Width</prop>
									<prop name="Position">2</prop>
									<prop name="IsDefault">1</prop>
									<prop name="Width">1</prop>
								</obj>
							</list>
						</obj>
					</obj>
					<obj name="item" class="SamplePropInfo" version="1">
						<obj name="ChannelProperties" class="ChanPropList" version="2">
							<obj name="ChannelProperties" class="EMList" version="1">
								<list name="emlist" count="1">
									<obj name="item" class="PropertyList" version="1">
										<list name="emlist" count="12">
											<obj name="PropertyObject" class="RQSampleTargetProperty" version="4">
												<prop name="PropertyTypeName">Combined Sample and Target Type</prop>
												<prop name="Position">3</prop>
												<prop name="IsDefault">0</prop>
												<obj name="ChannelProp" class="ChannelProperty" version="1">
													<prop name="ChannelIdx">0</prop>
												</obj>
											</obj>
											<obj name="PropertyObject" class="QuantConcProperty" version="4">
												<prop name="PropertyTypeName">Concentration</prop>
												<prop name="Position">3</prop>
												<prop name="IsDefault">1</prop>
												<prop name="Concentration">0</prop>
												<obj name="ChannelProp" class="ChannelProperty" version="1">
													<prop name="ChannelIdx">0</prop>
												</obj>
												<prop name="ReadOnly">1</prop>
											</obj>
											<obj name="PropertyObject" class="QuantCpHighProp" version="4">
												<prop name="PropertyTypeName">Cp High</prop>
												<prop name="Position">3</prop>
												<prop name="IsDefault">1</prop>
												<prop name="CpRangeHigh">0</prop>
												<obj name="ChannelProp" class="ChannelProperty" version="1">
													<prop name="ChannelIdx">0</prop>
												</obj>
												<prop name="ReadOnly">0</prop>
											</obj>
											<obj name="PropertyObject" class="QuantCpLowProp" version="4">
												<prop name="PropertyTypeName">Cp Low</prop>
												<prop name="Position">3</prop>
												<prop name="IsDefault">1</prop>
												<prop name="CpRangeLow">0</prop>
												<obj name="ChannelProp" class="ChannelProperty" version="1">
													<prop name="ChannelIdx">0</prop>
												</obj>
												<prop name="ReadOnly">0</prop>
											</obj>
											<obj name="PropertyObject" class="RQEffProp" version="4">
												<prop name="PropertyTypeName">Efficiency</prop>
												<prop name="Position">3</prop>
												<prop name="IsDefault">1</prop>
												<prop name="Efficiency">2</prop>
												<obj name="ChannelProp" class="ChannelProperty" version="1">
													<prop name="ChannelIdx">0</prop>
												</obj>
											</obj>
											<obj name="PropertyObject" class="ChannelGenotype" version="4">
												<prop name="PropertyTypeName">Melt Geno Genotype</prop>
												<prop name="Position">3</prop>
												<prop name="IsDefault">1</prop>
												<prop name="ReadOnly">1</prop>
												<obj name="ChannelProp" class="ChannelProperty" version="1">
													<prop name="ChannelIdx">0</prop>
												</obj>
											</obj>
											<obj name="PropertyObject" class="GroupChannelTypeProp" version="4">
												<prop name="PropertyTypeName">Melt Geno Sample Type</prop>
												<prop name="Position">3</prop>
												<prop name="IsDefault">0</prop>
												<prop name="GroupSampleType">mstUnknown</prop>
												<obj name="ChannelProp" class="ChannelProperty" version="1">
													<prop name="ChannelIdx">0</prop>
												</obj>
											</obj>
											<obj name="PropertyObject" class="QuantSampleTypeProperty" version="4">
												<prop name="PropertyTypeName">Quantification Sample Type</prop>
												<prop name="Position">3</prop>
												<prop name="IsDefault">0</prop>
												<prop name="SampleType">qsPosCalibrator</prop>
												<obj name="ChannelProp" class="ChannelProperty" version="1">
													<prop name="ChannelIdx">0</prop>
												</obj>
											</obj>
											<obj name="PropertyObject" class="ChannelGenotype" version="4">
												<prop name="PropertyTypeName">Scanning Genotype</prop>
												<prop name="Position">3</prop>
												<prop name="IsDefault">1</prop>
												<prop name="ReadOnly">1</prop>
												<obj name="ChannelProp" class="ChannelProperty" version="1">
													<prop name="ChannelIdx">0</prop>
												</obj>
											</obj>
											<obj name="PropertyObject" class="GroupChannelTypeProp" version="4">
												<prop name="PropertyTypeName">Scanning Sample Type</prop>
												<prop name="Position">3</prop>
												<prop name="IsDefault">0</prop>
												<prop name="GroupSampleType">mstUnknown</prop>
												<obj name="ChannelProp" class="ChannelProperty" version="1">
													<prop name="ChannelIdx">0</prop>
												</obj>
											</obj>
											<obj name="PropertyObject" class="TargetName" version="4">
												<prop name="PropertyTypeName">Target Name</prop>
												<prop name="Position">3</prop>
												<prop name="IsDefault">0</prop>
												<prop name="name">ADM</prop>
												<obj name="ChannelProp" class="ChannelProperty" version="1">
													<prop name="ChannelIdx">0</prop>
												</obj>
											</obj>
											<obj name="PropertyObject" class="RQTargetProperty" version="4">
												<prop name="PropertyTypeName">Target Type</prop>
												<prop name="Position">3</prop>
												<prop name="IsDefault">0</prop>
												<prop name="TargetType">dtTarget</prop>
												<obj name="ChannelProp" class="ChannelProperty" version="1">
													<prop name="ChannelIdx">0</prop>
												</obj>
											</obj>
										</list>
									</obj>
								</list>
							</obj>
						</obj>
						<prop name="ChannelPropertyCount">1</prop>
						<prop name="ContainerPosition">3</prop>
						<prop name="HasSampleProperties">1</prop>
						<obj name="SampleProperties" class="PropertyList" version="1">
							<list name="emlist" count="14">
								<obj name="PropertyObject" class="SamplePrefColor" version="4">
									<prop name="PropertyTypeName">Color</prop>
									<prop name="Position">3</prop>
									<prop name="IsDefault">0</prop>
									<prop name="Color">clFuchsia</prop>
								</obj>
								<obj name="PropertyObject" class="DominantChannelProp" version="4">
									<prop name="PropertyTypeName">Dominant Channel</prop>
									<prop name="Position">3</prop>
									<prop name="IsDefault">0</prop>
									<prop name="DominantChannel">0</prop>
								</obj>
								<obj name="PropertyObject" class="Genotype" version="4">
									<prop name="PropertyTypeName">EndPt Genotype</prop>
									<prop name="Position">3</prop>
									<prop name="IsDefault">1</prop>
									<prop name="ReadOnly">1</prop>
								</obj>
								<obj name="PropertyObject" class="GroupingSample" version="4">
									<prop name="PropertyTypeName">EndPt Sample Type</prop>
									<prop name="Position">3</prop>
									<prop name="IsDefault">0</prop>
									<prop name="GroupSampleType">mstUnknown</prop>
								</obj>
								<obj name="PropertyObject" class="SamplePrefLineStyle" version="4">
									<prop name="PropertyTypeName">Line Style</prop>
									<prop name="Position">3</prop>
									<prop name="IsDefault">0</prop>
									<prop name="LineStyle">psSolid</prop>
								</obj>
								<obj name="PropertyObject" class="GenSampleEditNotes" version="4">
									<prop name="PropertyTypeName">Notes</prop>
									<prop name="Position">3</prop>
									<prop name="IsDefault">1</prop>
								</obj>
								<obj name="PropertyObject" class="SamplePrefPointStyle" version="4">
									<prop name="PropertyTypeName">Point Style</prop>
									<prop name="Position">3</prop>
									<prop name="IsDefault">0</prop>
									<prop name="PointStyle">psNothing</prop>
								</obj>
								<obj name="PropertyObject" class="GenSampleEditPosition" version="4">
									<prop name="PropertyTypeName">Position</prop>
									<prop name="Position">3</prop>
									<prop name="IsDefault">1</prop>
								</obj>
								<obj name="PropertyObject" class="GenSampleEditReplicate" version="4">
									<prop name="PropertyTypeName">Replicate of</prop>
									<prop name="Position">3</prop>
									<prop name="IsDefault">0</prop>
									<prop name="ReplicateOf">3</prop>
								</obj>
								<obj name="PropertyObject" class="HTCSampleID" version="4">
									<prop name="PropertyTypeName">Sample ID</prop>
									<prop name="Position">3</prop>
									<prop name="IsDefault">1</prop>
								</obj>
								<obj name="PropertyObject" class="GenSampleEditName" version="4">
									<prop name="PropertyTypeName">Sample Name</prop>
									<prop name="Position">3</prop>
									<prop name="IsDefault">0</prop>
									<prop name="name">14N</prop>
								</obj>
								<obj name="PropertyObject" class="HTCSamplePrepNotes" version="4">
									<prop name="PropertyTypeName">Sample Prep Notes</prop>
									<prop name="Position">3</prop>
									<prop name="IsDefault">1</prop>
								</obj>
								<obj name="PropertyObject" class="GenSampleEditSubset" version="4">
									<prop name="PropertyTypeName">Subsets</prop>
									<prop name="Position">3</prop>
									<prop name="IsDefault">1</prop>
								</obj>
								<obj name="PropertyObject" class="SamplePrefWidth" version="5">
									<prop name="PropertyTypeName">Width</prop>
									<prop name="Position">3</prop>
									<prop name="IsDefault">1</prop>
									<prop name="Width">1</prop>
								</obj>
							</list>
						</obj>
					</obj>
					<obj name="item" class="SamplePropInfo" version="1">
						<obj name="ChannelProperties" class="ChanPropList" version="2">
							<obj name="ChannelProperties" class="EMList" version="1">
								<list name="emlist" count="1">
									<obj name="item" class="PropertyList" version="1">
										<list name="emlist" count="12">
											<obj name="PropertyObject" class="RQSampleTargetProperty" version="4">
												<prop name="PropertyTypeName">Combined Sample and Target Type</prop>
												<prop name="Position">4</prop>
												<prop name="IsDefault">0</prop>
												<obj name="ChannelProp" class="ChannelProperty" version="1">
													<prop name="ChannelIdx">0</prop>
												</obj>
											</obj>
											<obj name="PropertyObject" class="QuantConcProperty" version="4">
												<prop name="PropertyTypeName">Concentration</prop>
												<prop name="Position">4</prop>
												<prop name="IsDefault">1</prop>
												<prop name="Concentration">0</prop>
												<obj name="ChannelProp" class="ChannelProperty" version="1">
													<prop name="ChannelIdx">0</prop>
												</obj>
												<prop name="ReadOnly">1</prop>
											</obj>
											<obj name="PropertyObject" class="QuantCpHighProp" version="4">
												<prop name="PropertyTypeName">Cp High</prop>
												<prop name="Position">4</prop>
												<prop name="IsDefault">1</prop>
												<prop name="CpRangeHigh">0</prop>
												<obj name="ChannelProp" class="ChannelProperty" version="1">
													<prop name="ChannelIdx">0</prop>
												</obj>
												<prop name="ReadOnly">0</prop>
											</obj>
											<obj name="PropertyObject" class="QuantCpLowProp" version="4">
												<prop name="PropertyTypeName">Cp Low</prop>
												<prop name="Position">4</prop>
												<prop name="IsDefault">1</prop>
												<prop name="CpRangeLow">0</prop>
												<obj name="ChannelProp" class="ChannelProperty" version="1">
													<prop name="ChannelIdx">0</prop>
												</obj>
												<prop name="ReadOnly">0</prop>
											</obj>
											<obj name="PropertyObject" class="RQEffProp" version="4">
												<prop name="PropertyTypeName">Efficiency</prop>
												<prop name="Position">4</prop>
												<prop name="IsDefault">1</prop>
												<prop name="Efficiency">2</prop>
												<obj name="ChannelProp" class="ChannelProperty" version="1">
													<prop name="ChannelIdx">0</prop>
												</obj>
											</obj>
											<obj name="PropertyObject" class="ChannelGenotype" version="4">
												<prop name="PropertyTypeName">Melt Geno Genotype</prop>
												<prop name="Position">4</prop>
												<prop name="IsDefault">1</prop>
												<prop name="ReadOnly">1</prop>
												<obj name="ChannelProp" class="ChannelProperty" version="1">
													<prop name="ChannelIdx">0</prop>
												</obj>
											</obj>
											<obj name="PropertyObject" class="GroupChannelTypeProp" version="4">
												<prop name="PropertyTypeName">Melt Geno Sample Type</prop>
												<prop name="Position">4</prop>
												<prop name="IsDefault">0</prop>
												<prop name="GroupSampleType">mstUnknown</prop>
												<obj name="ChannelProp" class="ChannelProperty" version="1">
													<prop name="ChannelIdx">0</prop>
												</obj>
											</obj>
											<obj name="PropertyObject" class="QuantSampleTypeProperty" version="4">
												<prop name="PropertyTypeName">Quantification Sample Type</prop>
												<prop name="Position">4</prop>
												<prop name="IsDefault">0</prop>
												<prop name="SampleType">qsPosCalibrator</prop>
												<obj name="ChannelProp" class="ChannelProperty" version="1">
													<prop name="ChannelIdx">0</prop>
												</obj>
											</obj>
											<obj name="PropertyObject" class="ChannelGenotype" version="4">
												<prop name="PropertyTypeName">Scanning Genotype</prop>
												<prop name="Position">4</prop>
												<prop name="IsDefault">1</prop>
												<prop name="ReadOnly">1</prop>
												<obj name="ChannelProp" class="ChannelProperty" version="1">
													<prop name="ChannelIdx">0</prop>
												</obj>
											</obj>
											<obj name="PropertyObject" class="GroupChannelTypeProp" version="4">
												<prop name="PropertyTypeName">Scanning Sample Type</prop>
												<prop name="Position">4</prop>
												<prop name="IsDefault">0</prop>
												<prop name="GroupSampleType">mstUnknown</prop>
												<obj name="ChannelProp" class="ChannelProperty" version="1">
													<prop name="ChannelIdx">0</prop>
												</obj>
											</obj>
											<obj name="PropertyObject" class="TargetName" version="4">
												<prop name="PropertyTypeName">Target Name</prop>
												<prop name="Position">4</prop>
												<prop name="IsDefault">0</prop>
												<prop name="name">ADM</prop>
												<obj name="ChannelProp" class="ChannelProperty" version="1">
													<prop name="ChannelIdx">0</prop>
												</obj>
											</obj>
											<obj name="PropertyObject" class="RQTargetProperty" version="4">
												<prop name="PropertyTypeName">Target Type</prop>
												<prop name="Position">4</prop>
												<prop name="IsDefault">0</prop>
												<prop name="TargetType">dtTarget</prop>
												<obj name="ChannelProp" class="ChannelProperty" version="1">
													<prop name="ChannelIdx">0</prop>
												</obj>
											</obj>
										</list>
									</obj>
								</list>
							</obj>
						</obj>
						<prop name="ChannelPropertyCount">1</prop>
						<prop name="ContainerPosition">4</prop>
						<prop name="HasSampleProperties">1</prop>
						<obj name="SampleProperties" class="PropertyList" version="1">
							<list name="emlist" count="14">
								<obj name="PropertyObject" class="SamplePrefColor" version="4">
									<prop name="PropertyTypeName">Color</prop>
									<prop name="Position">4</prop>
									<prop name="IsDefault">0</prop>
									<prop name="Color">clGray</prop>
								</obj>
								<obj name="PropertyObject" class="DominantChannelProp" version="4">
									<prop name="PropertyTypeName">Dominant Channel</prop>
									<prop name="Position">4</prop>
									<prop name="IsDefault">0</prop>
									<prop name="DominantChannel">0</prop>
								</obj>
								<obj name="PropertyObject" class="Genotype" version="4">
									<prop name="PropertyTypeName">EndPt Genotype</prop>
									<prop name="Position">4</prop>
									<prop name="IsDefault">1</prop>
									<prop name="ReadOnly">1</prop>
								</obj>
								<obj name="PropertyObject" class="GroupingSample" version="4">
									<prop name="PropertyTypeName">EndPt Sample Type</prop>
									<prop name="Position">4</prop>
									<prop name="IsDefault">0</prop>
									<prop name="GroupSampleType">mstUnknown</prop>
								</obj>
								<obj name="PropertyObject" class="SamplePrefLineStyle" version="4">
									<prop name="PropertyTypeName">Line Style</prop>
									<prop name="Position">4</prop>
									<prop name="IsDefault">0</prop>
									<prop name="LineStyle">psSolid</prop>
								</obj>
								<obj name="PropertyObject" class="GenSampleEditNotes" version="4">
									<prop name="PropertyTypeName">Notes</prop>
									<prop name="Position">4</prop>
									<prop name="IsDefault">1</prop>
								</obj>
								<obj name="PropertyObject" class="SamplePrefPointStyle" version="4">
									<prop name="PropertyTypeName">Point Style</prop>
									<prop name="Position">4</prop>
									<prop name="IsDefault">0</prop>
									<prop name="PointStyle">psNothing</prop>
								</obj>
								<obj name="PropertyObject" class="GenSampleEditPosition" version="4">
									<prop name="PropertyTypeName">Position</prop>
									<prop name="Position">4</prop>
									<prop name="IsDefault">1</prop>
								</obj>
								<obj name="PropertyObject" class="GenSampleEditReplicate" version="4">
									<prop name="PropertyTypeName">Replicate of</prop>
									<prop name="Position">4</prop>
									<prop name="IsDefault">0</prop>
									<prop name="ReplicateOf">3</prop>
								</obj>
								<obj name="PropertyObject" class="HTCSampleID" version="4">
									<prop name="PropertyTypeName">Sample ID</prop>
									<prop name="Position">4</prop>
									<prop name="IsDefault">1</prop>
								</obj>
								<obj name="PropertyObject" class="GenSampleEditName" version="4">
									<prop name="PropertyTypeName">Sample Name</prop>
									<prop name="Position">4</prop>
									<prop name="IsDefault">0</prop>
									<prop name="name">14N</prop>
								</obj>
								<obj name="PropertyObject" class="HTCSamplePrepNotes" version="4">
									<prop name="PropertyTypeName">Sample Prep Notes</prop>
									<prop name="Position">4</prop>
									<prop name="IsDefault">1</prop>
								</obj>
								<obj name="PropertyObject" class="GenSampleEditSubset" version="4">
									<prop name="PropertyTypeName">Subsets</prop>
									<prop name="Position">4</prop>
									<prop name="IsDefault">1</prop>
								</obj>
								<obj name="PropertyObject" class="SamplePrefWidth" version="5">
									<prop name="PropertyTypeName">Width</prop>
									<prop name="Position">4</prop>
									<prop name="IsDefault">1</prop>
									<prop name="Width">1</prop>
								</obj>
							</list>
						</obj>
					</obj>
					<obj name="item" class="SamplePropInfo" version="1">
						<obj name="ChannelProperties" class="ChanPropList" version="2">
							<obj name="ChannelProperties" class="EMList" version="1">
								<list name="emlist" count="1">
									<obj name="item" class="PropertyList" version="1">
										<list name="emlist" count="12">
											<obj name="PropertyObject" class="RQSampleTargetProperty" version="4">
												<prop name="PropertyTypeName">Combined Sample and Target Type</prop>
												<prop name="Position">5</prop>
												<prop name="IsDefault">0</prop>
												<obj name="ChannelProp" class="ChannelProperty" version="1">
													<prop name="ChannelIdx">0</prop>
												</obj>
											</obj>
											<obj name="PropertyObject" class="QuantConcProperty" version="4">
												<prop name="PropertyTypeName">Concentration</prop>
												<prop name="Position">5</prop>
												<prop name="IsDefault">1</prop>
												<prop name="Concentration">0</prop>
												<obj name="ChannelProp" class="ChannelProperty" version="1">
													<prop name="ChannelIdx">0</prop>
												</obj>
												<prop name="ReadOnly">1</prop>
											</obj>
											<obj name="PropertyObject" class="QuantCpHighProp" version="4">
												<prop name="PropertyTypeName">Cp High</prop>
												<prop name="Position">5</prop>
												<prop name="IsDefault">1</prop>
												<prop name="CpRangeHigh">0</prop>
												<obj name="ChannelProp" class="ChannelProperty" version="1">
													<prop name="ChannelIdx">0</prop>
												</obj>
												<prop name="ReadOnly">0</prop>
											</obj>
											<obj name="PropertyObject" class="QuantCpLowProp" version="4">
												<prop name="PropertyTypeName">Cp Low</prop>
												<prop name="Position">5</prop>
												<prop name="IsDefault">1</prop>
												<prop name="CpRangeLow">0</prop>
												<obj name="ChannelProp" class="ChannelProperty" version="1">
													<prop name="ChannelIdx">0</prop>
												</obj>
												<prop name="ReadOnly">0</prop>
											</obj>
											<obj name="PropertyObject" class="RQEffProp" version="4">
												<prop name="PropertyTypeName">Efficiency</prop>
												<prop name="Position">5</prop>
												<prop name="IsDefault">1</prop>
												<prop name="Efficiency">2</prop>
												<obj name="ChannelProp" class="ChannelProperty" version="1">
													<prop name="ChannelIdx">0</prop>
												</obj>
											</obj>
											<obj name="PropertyObject" class="ChannelGenotype" version="4">
												<prop name="PropertyTypeName">Melt Geno Genotype</prop>
												<prop name="Position">5</prop>
												<prop name="IsDefault">1</prop>
												<prop name="ReadOnly">1</prop>
												<obj name="ChannelProp" class="ChannelProperty" version="1">
													<prop name="ChannelIdx">0</prop>
												</obj>
											</obj>
											<obj name="PropertyObject" class="GroupChannelTypeProp" version="4">
												<prop name="PropertyTypeName">Melt Geno Sample Type</prop>
												<prop name="Position">5</prop>
												<prop name="IsDefault">0</prop>
												<prop name="GroupSampleType">mstUnknown</prop>
												<obj name="ChannelProp" class="ChannelProperty" version="1">
													<prop name="ChannelIdx">0</prop>
												</obj>
											</obj>
											<obj name="PropertyObject" class="QuantSampleTypeProperty" version="4">
												<prop name="PropertyTypeName">Quantification Sample Type</prop>
												<prop name="Position">5</prop>
												<prop name="IsDefault">0</prop>
												<prop name="SampleType">qsPosCalibrator</prop>
												<obj name="ChannelProp" class="ChannelProperty" version="1">
													<prop name="ChannelIdx">0</prop>
												</obj>
											</obj>
											<obj name="PropertyObject" class="ChannelGenotype" version="4">
												<prop name="PropertyTypeName">Scanning Genotype</prop>
												<prop name="Position">5</prop>
												<prop name="IsDefault">1</prop>
												<prop name="ReadOnly">1</prop>
												<obj name="ChannelProp" class="ChannelProperty" version="1">
													<prop name="ChannelIdx">0</prop>
												</obj>
											</obj>
											<obj name="PropertyObject" class="GroupChannelTypeProp" version="4">
												<prop name="PropertyTypeName">Scanning Sample Type</prop>
												<prop name="Position">5</prop>
												<prop name="IsDefault">0</prop>
												<prop name="GroupSampleType">mstUnknown</prop>
												<obj name="ChannelProp" class="ChannelProperty" version="1">
													<prop name="ChannelIdx">0</prop>
												</obj>
											</obj>
											<obj name="PropertyObject" class="TargetName" version="4">
												<prop name="PropertyTypeName">Target Name</prop>
												<prop name="Position">5</prop>
												<prop name="IsDefault">0</prop>
												<prop name="name">ADM</prop>
												<obj name="ChannelProp" class="ChannelProperty" version="1">
													<prop name="ChannelIdx">0</prop>
												</obj>
											</obj>
											<obj name="PropertyObject" class="RQTargetProperty" version="4">
												<prop name="PropertyTypeName">Target Type</prop>
												<prop name="Position">5</prop>
												<prop name="IsDefault">0</prop>
												<prop name="TargetType">dtTarget</prop>
												<obj name="ChannelProp" class="ChannelProperty" version="1">
													<prop name="ChannelIdx">0</prop>
												</obj>
											</obj>
										</list>
									</obj>
								</list>
							</obj>
						</obj>
						<prop name="ChannelPropertyCount">1</prop>
						<prop name="ContainerPosition">5</prop>
						<prop name="HasSampleProperties">1</prop>
						<obj name="SampleProperties" class="PropertyList" version="1">
							<list name="emlist" count="14">
								<obj name="PropertyObject" class="SamplePrefColor" version="4">
									<prop name="PropertyTypeName">Color</prop>
									<prop name="Position">5</prop>
									<prop name="IsDefault">0</prop>
									<prop name="Color">$0012D7FA</prop>
								</obj>
								<obj name="PropertyObject" class="DominantChannelProp" version="4">
									<prop name="PropertyTypeName">Dominant Channel</prop>
									<prop name="Position">5</prop>
									<prop name="IsDefault">0</prop>
									<prop name="DominantChannel">0</prop>
								</obj>
								<obj name="PropertyObject" class="Genotype" version="4">
									<prop name="PropertyTypeName">EndPt Genotype</prop>
									<prop name="Position">5</prop>
									<prop name="IsDefault">1</prop>
									<prop name="ReadOnly">1</prop>
								</obj>
								<obj name="PropertyObject" class="GroupingSample" version="4">
									<prop name="PropertyTypeName">EndPt Sample Type</prop>
									<prop name="Position">5</prop>
									<prop name="IsDefault">0</prop>
									<prop name="GroupSampleType">mstUnknown</prop>
								</obj>
								<obj name="PropertyObject" class="SamplePrefLineStyle" version="4">
									<prop name="PropertyTypeName">Line Style</prop>
									<prop name="Position">5</prop>
									<prop name="IsDefault">0</prop>
									<prop name="LineStyle">psSolid</prop>
								</obj>
								<obj name="PropertyObject" class="GenSampleEditNotes" version="4">
									<prop name="PropertyTypeName">Notes</prop>
									<prop name="Position">5</prop>
									<prop name="IsDefault">1</prop>
								</obj>
								<obj name="PropertyObject" class="SamplePrefPointStyle" version="4">
									<prop name="PropertyTypeName">Point Style</prop>
									<prop name="Position">5</prop>
									<prop name="IsDefault">0</prop>
									<prop name="PointStyle">psNothing</prop>
								</obj>
								<obj name="PropertyObject" class="GenSampleEditPosition" version="4">
									<prop name="PropertyTypeName">Position</prop>
									<prop name="Position">5</prop>
									<prop name="IsDefault">1</prop>
								</obj>
								<obj name="PropertyObject" class="GenSampleEditReplicate" version="4">
									<prop name="PropertyTypeName">Replicate of</prop>
									<prop name="Position">5</prop>
									<prop name="IsDefault">0</prop>
									<prop name="ReplicateOf">3</prop>
								</obj>
								<obj name="PropertyObject" class="HTCSampleID" version="4">
									<prop name="PropertyTypeName">Sample ID</prop>
									<prop name="Position">5</prop>
									<prop name="IsDefault">1</prop>
								</obj>
								<obj name="PropertyObject" class="GenSampleEditName" version="4">
									<prop name="PropertyTypeName">Sample Name</prop>
									<prop name="Position">5</prop>
									<prop name="IsDefault">0</prop>
									<prop name="name">14N</prop>
								</obj>
								<obj name="PropertyObject" class="HTCSamplePrepNotes" version="4">
									<prop name="PropertyTypeName">Sample Prep Notes</prop>
									<prop name="Position">5</prop>
									<prop name="IsDefault">1</prop>
								</obj>
								<obj name="PropertyObject" class="GenSampleEditSubset" version="4">
									<prop name="PropertyTypeName">Subsets</prop>
									<prop name="Position">5</prop>
									<prop name="IsDefault">1</prop>
								</obj>
								<obj name="PropertyObject" class="SamplePrefWidth" version="5">
									<prop name="PropertyTypeName">Width</prop>
									<prop name="Position">5</prop>
									<prop name="IsDefault">1</prop>
									<prop name="Width">1</prop>
								</obj>
							</list>
						</obj>
					</obj>
					<obj name="item" class="SamplePropInfo" version="1">
						<obj name="ChannelProperties" class="ChanPropList" version="2">
							<obj name="ChannelProperties" class="EMList" version="1">
								<list name="emlist" count="1">
									<obj name="item" class="PropertyList" version="1">
										<list name="emlist" count="12">
											<obj name="PropertyObject" class="RQSampleTargetProperty" version="4">
												<prop name="PropertyTypeName">Combined Sample and Target Type</prop>
												<prop name="Position">6</prop>
												<prop name="IsDefault">0</prop>
												<obj name="ChannelProp" class="ChannelProperty" version="1">
													<prop name="ChannelIdx">0</prop>
												</obj>
											</obj>
											<obj name="PropertyObject" class="QuantConcProperty" version="4">
												<prop name="PropertyTypeName">Concentration</prop>
												<prop name="Position">6</prop>
												<prop name="IsDefault">1</prop>
												<prop name="Concentration">0</prop>
												<obj name="ChannelProp" class="ChannelProperty" version="1">
													<prop name="ChannelIdx">0</prop>
												</obj>
												<prop name="ReadOnly">1</prop>
											</obj>
											<obj name="PropertyObject" class="QuantCpHighProp" version="4">
												<prop name="PropertyTypeName">Cp High</prop>
												<prop name="Position">6</prop>
												<prop name="IsDefault">1</prop>
												<prop name="CpRangeHigh">0</prop>
												<obj name="ChannelProp" class="ChannelProperty" version="1">
													<prop name="ChannelIdx">0</prop>
												</obj>
												<prop name="ReadOnly">0</prop>
											</obj>
											<obj name="PropertyObject" class="QuantCpLowProp" version="4">
												<prop name="PropertyTypeName">Cp Low</prop>
												<prop name="Position">6</prop>
												<prop name="IsDefault">1</prop>
												<prop name="CpRangeLow">0</prop>
												<obj name="ChannelProp" class="ChannelProperty" version="1">
													<prop name="ChannelIdx">0</prop>
												</obj>
												<prop name="ReadOnly">0</prop>
											</obj>
											<obj name="PropertyObject" class="RQEffProp" version="4">
												<prop name="PropertyTypeName">Efficiency</prop>
												<prop name="Position">6</prop>
												<prop name="IsDefault">1</prop>
												<prop name="Efficiency">2</prop>
												<obj name="ChannelProp" class="ChannelProperty" version="1">
													<prop name="ChannelIdx">0</prop>
												</obj>
											</obj>
											<obj name="PropertyObject" class="ChannelGenotype" version="4">
												<prop name="PropertyTypeName">Melt Geno Genotype</prop>
												<prop name="Position">6</prop>
												<prop name="IsDefault">1</prop>
												<prop name="ReadOnly">1</prop>
												<obj name="ChannelProp" class="ChannelProperty" version="1">
													<prop name="ChannelIdx">0</prop>
												</obj>
											</obj>
											<obj name="PropertyObject" class="GroupChannelTypeProp" version="4">
												<prop name="PropertyTypeName">Melt Geno Sample Type</prop>
												<prop name="Position">6</prop>
												<prop name="IsDefault">0</prop>
												<prop name="GroupSampleType">mstUnknown</prop>
												<obj name="ChannelProp" class="ChannelProperty" version="1">
													<prop name="ChannelIdx">0</prop>
												</obj>
											</obj>
											<obj name="PropertyObject" class="QuantSampleTypeProperty" version="4">
												<prop name="PropertyTypeName">Quantification Sample Type</prop>
												<prop name="Position">6</prop>
												<prop name="IsDefault">0</prop>
												<prop name="SampleType">qsPosCalibrator</prop>
												<obj name="ChannelProp" class="ChannelProperty" version="1">
													<prop name="ChannelIdx">0</prop>
												</obj>
											</obj>
											<obj name="PropertyObject" class="ChannelGenotype" version="4">
												<prop name="PropertyTypeName">Scanning Genotype</prop>
												<prop name="Position">6</prop>
												<prop name="IsDefault">1</prop>
												<prop name="ReadOnly">1</prop>
												<obj name="ChannelProp" class="ChannelProperty" version="1">
													<prop name="ChannelIdx">0</prop>
												</obj>
											</obj>
											<obj name="PropertyObject" class="GroupChannelTypeProp" version="4">
												<prop name="PropertyTypeName">Scanning Sample Type</prop>
												<prop name="Position">6</prop>
												<prop name="IsDefault">0</prop>
												<prop name="GroupSampleType">mstUnknown</prop>
												<obj name="ChannelProp" class="ChannelProperty" version="1">
													<prop name="ChannelIdx">0</prop>
												</obj>
											</obj>
											<obj name="PropertyObject" class="TargetName" version="4">
												<prop name="PropertyTypeName">Target Name</prop>
												<prop name="Position">6</prop>
												<prop name="IsDefault">0</prop>
												<prop name="name">ACT</prop>
												<obj name="ChannelProp" class="ChannelProperty" version="1">
													<prop name="ChannelIdx">0</prop>
												</obj>
											</obj>
											<obj name="PropertyObject" class="RQTargetProperty" version="4">
												<prop name="PropertyTypeName">Target Type</prop>
												<prop name="Position">6</prop>
												<prop name="IsDefault">0</prop>
												<prop name="TargetType">dtReference</prop>
												<obj name="ChannelProp" class="ChannelProperty" version="1">
													<prop name="ChannelIdx">0</prop>
												</obj>
											</obj>
										</list>
									</obj>
								</list>
							</obj>
						</obj>
						<prop name="ChannelPropertyCount">1</prop>
						<prop name="ContainerPosition">6</prop>
						<prop name="HasSampleProperties">1</prop>
						<obj name="SampleProperties" class="PropertyList" version="1">
							<list name="emlist" count="14">
								<obj name="PropertyObject" class="SamplePrefColor" version="4">
									<prop name="PropertyTypeName">Color</prop>
									<prop name="Position">6</prop>
									<prop name="IsDefault">0</prop>
									<prop name="Color">$00000097</prop>
								</obj>
								<obj name="PropertyObject" class="DominantChannelProp" version="4">
									<prop name="PropertyTypeName">Dominant Channel</prop>
									<prop name="Position">6</prop>
									<prop name="IsDefault">0</prop>
									<prop name="DominantChannel">0</prop>
								</obj>
								<obj name="PropertyObject" class="Genotype" version="4">
									<prop name="PropertyTypeName">EndPt Genotype</prop>
									<prop name="Position">6</prop>
									<prop name="IsDefault">1</prop>
									<prop name="ReadOnly">1</prop>
								</obj>
								<obj name="PropertyObject" class="GroupingSample" version="4">
									<prop name="PropertyTypeName">EndPt Sample Type</prop>
									<prop name="Position">6</prop>
									<prop name="IsDefault">0</prop>
									<prop name="GroupSampleType">mstUnknown</prop>
								</obj>
								<obj name="PropertyObject" class="SamplePrefLineStyle" version="4">
									<prop name="PropertyTypeName">Line Style</prop>
									<prop name="Position">6</prop>
									<prop name="IsDefault">0</prop>
									<prop name="LineStyle">psSolid</prop>
								</obj>
								<obj name="PropertyObject" class="GenSampleEditNotes" version="4">
									<prop name="PropertyTypeName">Notes</prop>
									<prop name="Position">6</prop>
									<prop name="IsDefault">1</prop>
								</obj>
								<obj name="PropertyObject" class="SamplePrefPointStyle" version="4">
									<prop name="PropertyTypeName">Point Style</prop>
									<prop name="Position">6</prop>
									<prop name="IsDefault">0</prop>
									<prop name="PointStyle">psNothing</prop>
								</obj>
								<obj name="PropertyObject" class="GenSampleEditPosition" version="4">
									<prop name="PropertyTypeName">Position</prop>
									<prop name="Position">6</prop>
									<prop name="IsDefault">1</prop>
								</obj>
								<obj name="PropertyObject" class="GenSampleEditReplicate" version="4">
									<prop name="PropertyTypeName">Replicate of</prop>
									<prop name="Position">6</prop>
									<prop name="IsDefault">0</prop>
									<prop name="ReplicateOf">6</prop>
								</obj>
								<obj name="PropertyObject" class="HTCSampleID" version="4">
									<prop name="PropertyTypeName">Sample ID</prop>
									<prop name="Position">6</prop>
									<prop name="IsDefault">1</prop>
								</obj>
								<obj name="PropertyObject" class="GenSampleEditName" version="4">
									<prop name="PropertyTypeName">Sample Name</prop>
									<prop name="Position">6</prop>
									<prop name="IsDefault">0</prop>
									<prop name="name">18N</prop>
								</obj>
								<obj name="PropertyObject" class="HTCSamplePrepNotes" version="4">
									<prop name="PropertyTypeName">Sample Prep Notes</prop>
									<prop name="Position">6</prop>
									<prop name="IsDefault">1</prop>
								</obj>
								<obj name="PropertyObject" class="GenSampleEditSubset" version="4">
									<prop name="PropertyTypeName">Subsets</prop>
									<prop name="Position">6</prop>
									<prop name="IsDefault">1</prop>
								</obj>
								<obj name="PropertyObject" class="SamplePrefWidth" version="5">
									<prop name="PropertyTypeName">Width</prop>
									<prop name="Position">6</prop>
									<prop name="IsDefault">1</prop>
									<prop name="Width">1</prop>
								</obj>
							</list>
						</obj>
					</obj>
					<obj name="item" class="SamplePropInfo" version="1">
						<obj name="ChannelProperties" class="ChanPropList" version="2">
							<obj name="ChannelProperties" class="EMList" version="1">
								<list name="emlist" count="1">
									<obj name="item" class="PropertyList" version="1">
										<list name="emlist" count="12">
											<obj name="PropertyObject" class="RQSampleTargetProperty" version="4">
												<prop name="PropertyTypeName">Combined Sample and Target Type</prop>
												<prop name="Position">7</prop>
												<prop name="IsDefault">0</prop>
												<obj name="ChannelProp" class="ChannelProperty" version="1">
													<prop name="ChannelIdx">0</prop>
												</obj>
											</obj>
											<obj name="PropertyObject" class="QuantConcProperty" version="4">
												<prop name="PropertyTypeName">Concentration</prop>
												<prop name="Position">7</prop>
												<prop name="IsDefault">1</prop>
												<prop name="Concentration">0</prop>
												<obj name="ChannelProp" class="ChannelProperty" version="1">
													<prop name="ChannelIdx">0</prop>
												</obj>
												<prop name="ReadOnly">1</prop>
											</obj>
											<obj name="PropertyObject" class="QuantCpHighProp" version="4">
												<prop name="PropertyTypeName">Cp High</prop>
												<prop name="Position">7</prop>
												<prop name="IsDefault">1</prop>
												<prop name="CpRangeHigh">0</prop>
												<obj name="ChannelProp" class="ChannelProperty" version="1">
													<prop name="ChannelIdx">0</prop>
												</obj>
												<prop name="ReadOnly">0</prop>
											</obj>
											<obj name="PropertyObject" class="QuantCpLowProp" version="4">
												<prop name="PropertyTypeName">Cp Low</prop>
												<prop name="Position">7</prop>
												<prop name="IsDefault">1</prop>
												<prop name="CpRangeLow">0</prop>
												<obj name="ChannelProp" class="ChannelProperty" version="1">
													<prop name="ChannelIdx">0</prop>
												</obj>
												<prop name="ReadOnly">0</prop>
											</obj>
											<obj name="PropertyObject" class="RQEffProp" version="4">
												<prop name="PropertyTypeName">Efficiency</prop>
												<prop name="Position">7</prop>
												<prop name="IsDefault">1</prop>
												<prop name="Efficiency">2</prop>
												<obj name="ChannelProp" class="ChannelProperty" version="1">
													<prop name="ChannelIdx">0</prop>
												</obj>
											</obj>
											<obj name="PropertyObject" class="ChannelGenotype" version="4">
												<prop name="PropertyTypeName">Melt Geno Genotype</prop>
												<prop name="Position">7</prop>
												<prop name="IsDefault">1</prop>
												<prop name="ReadOnly">1</prop>
												<obj name="ChannelProp" class="ChannelProperty" version="1">
													<prop name="ChannelIdx">0</prop>
												</obj>
											</obj>
											<obj name="PropertyObject" class="GroupChannelTypeProp" version="4">
												<prop name="PropertyTypeName">Melt Geno Sample Type</prop>
												<prop name="Position">7</prop>
												<prop name="IsDefault">0</prop>
												<prop name="GroupSampleType">mstUnknown</prop>
												<obj name="ChannelProp" class="ChannelProperty" version="1">
													<prop name="ChannelIdx">0</prop>
												</obj>
											</obj>
											<obj name="PropertyObject" class="QuantSampleTypeProperty" version="4">
												<prop name="PropertyTypeName">Quantification Sample Type</prop>
												<prop name="Position">7</prop>
												<prop name="IsDefault">0</prop>
												<prop name="SampleType">qsPosCalibrator</prop>
												<obj name="ChannelProp" class="ChannelProperty" version="1">
													<prop name="ChannelIdx">0</prop>
												</obj>
											</obj>
											<obj name="PropertyObject" class="ChannelGenotype" version="4">
												<prop name="PropertyTypeName">Scanning Genotype</prop>
												<prop name="Position">7</prop>
												<prop name="IsDefault">1</prop>
												<prop name="ReadOnly">1</prop>
												<obj name="ChannelProp" class="ChannelProperty" version="1">
													<prop name="ChannelIdx">0</prop>
												</obj>
											</obj>
											<obj name="PropertyObject" class="GroupChannelTypeProp" version="4">
												<prop name="PropertyTypeName">Scanning Sample Type</prop>
												<prop name="Position">7</prop>
												<prop name="IsDefault">0</prop>
												<prop name="GroupSampleType">mstUnknown</prop>
												<obj name="ChannelProp" class="ChannelProperty" version="1">
													<prop name="ChannelIdx">0</prop>
												</obj>
											</obj>
											<obj name="PropertyObject" class="TargetName" version="4">
												<prop name="PropertyTypeName">Target Name</prop>
												<prop name="Position">7</prop>
												<prop name="IsDefault">0</prop>
												<prop name="name">ACT</prop>
												<obj name="ChannelProp" class="ChannelProperty" version="1">
													<prop name="ChannelIdx">0</prop>
												</obj>
											</obj>
											<obj name="PropertyObject" class="RQTargetProperty" version="4">
												<prop name="PropertyTypeName">Target Type</prop>
												<prop name="Position">7</prop>
												<prop name="IsDefault">0</prop>
												<prop name="TargetType">dtReference</prop>
												<obj name="ChannelProp" class="ChannelProperty" version="1">
													<prop name="ChannelIdx">0</prop>
												</obj>
											</obj>
										</list>
									</obj>
								</list>
							</obj>
						</obj>
						<prop name="ChannelPropertyCount">1</prop>
						<prop name="ContainerPosition">7</prop>
						<prop name="HasSampleProperties">1</prop>
						<obj name="SampleProperties" class="PropertyList" version="1">
							<list name="emlist" count="14">
								<obj name="PropertyObject" class="SamplePrefColor" version="4">
									<prop name="PropertyTypeName">Color</prop>
									<prop name="Position">7</prop>
									<prop name="IsDefault">0</prop>
									<prop name="Color">$00FFFF0F</prop>
								</obj>
								<obj name="PropertyObject" class="DominantChannelProp" version="4">
									<prop name="PropertyTypeName">Dominant Channel</prop>
									<prop name="Position">7</prop>
									<prop name="IsDefault">0</prop>
									<prop name="DominantChannel">0</prop>
								</obj>
								<obj name="PropertyObject" class="Genotype" version="4">
									<prop name="PropertyTypeName">EndPt Genotype</prop>
									<prop name="Position">7</prop>
									<prop name="IsDefault">1</prop>
									<prop name="ReadOnly">1</prop>
								</obj>
								<obj name="PropertyObject" class="GroupingSample" version="4">
									<prop name="PropertyTypeName">EndPt Sample Type</prop>
									<prop name="Position">7</prop>
									<prop name="IsDefault">0</prop>
									<prop name="GroupSampleType">mstUnknown</prop>
								</obj>
								<obj name="PropertyObject" class="SamplePrefLineStyle" version="4">
									<prop name="PropertyTypeName">Line Style</prop>
									<prop name="Position">7</prop>
									<prop name="IsDefault">0</prop>
									<prop name="LineStyle">psSolid</prop>
								</obj>
								<obj name="PropertyObject" class="GenSampleEditNotes" version="4">
									<prop name="PropertyTypeName">Notes</prop>
									<prop name="Position">7</prop>
									<prop name="IsDefault">1</prop>
								</obj>
								<obj name="PropertyObject" class="SamplePrefPointStyle" version="4">
									<prop name="PropertyTypeName">Point Style</prop>
									<prop name="Position">7</prop>
									<prop name="IsDefault">0</prop>
									<prop name="PointStyle">psNothing</prop>
								</obj>
								<obj name="PropertyObject" class="GenSampleEditPosition" version="4">
									<prop name="PropertyTypeName">Position</prop>
									<prop name="Position">7</prop>
									<prop name="IsDefault">1</prop>
								</obj>
								<obj name="PropertyObject" class="GenSampleEditReplicate" version="4">
									<prop name="PropertyTypeName">Replicate of</prop>
									<prop name="Position">7</prop>
									<prop name="IsDefault">0</prop>
									<prop name="ReplicateOf">6</prop>
								</obj>
								<obj name="PropertyObject" class="HTCSampleID" version="4">
									<prop name="PropertyTypeName">Sample ID</prop>
									<prop name="Position">7</prop>
									<prop name="IsDefault">1</prop>
								</obj>
								<obj name="PropertyObject" class="GenSampleEditName" version="4">
									<prop name="PropertyTypeName">Sample Name</prop>
									<prop name="Position">7</prop>
									<prop name="IsDefault">0</prop>
									<prop name="name">18N</prop>
								</obj>
								<obj name="PropertyObject" class="HTCSamplePrepNotes" version="4">
									<prop name="PropertyTypeName">Sample Prep Notes</prop>
									<prop name="Position">7</prop>
									<prop name="IsDefault">1</prop>
								</obj>
								<obj name="PropertyObject" class="GenSampleEditSubset" version="4">
									<prop name="PropertyTypeName">Subsets</prop>
									<prop name="Position">7</prop>
									<prop name="IsDefault">1</prop>
								</obj>
								<obj name="PropertyObject" class="SamplePrefWidth" version="5">
									<prop name="PropertyTypeName">Width</prop>
									<prop name="Position">7</prop>
									<prop name="IsDefault">1</prop>
									<prop name="Width">1</prop>
								</obj>
							</list>
						</obj>
					</obj>
					<obj name="item" class="SamplePropInfo" version="1">
						<obj name="ChannelProperties" class="ChanPropList" version="2">
							<obj name="ChannelProperties" class="EMList" version="1">
								<list name="emlist" count="1">
									<obj name="item" class="PropertyList" version="1">
										<list name="emlist" count="12">
											<obj name="PropertyObject" class="RQSampleTargetProperty" version="4">
												<prop name="PropertyTypeName">Combined Sample and Target Type</prop>
												<prop name="Position">8</prop>
												<prop name="IsDefault">0</prop>
												<obj name="ChannelProp" class="ChannelProperty" version="1">
													<prop name="ChannelIdx">0</prop>
												</obj>
											</obj>
											<obj name="PropertyObject" class="QuantConcProperty" version="4">
												<prop name="PropertyTypeName">Concentration</prop>
												<prop name="Position">8</prop>
												<prop name="IsDefault">1</prop>
												<prop name="Concentration">0</prop>
												<obj name="ChannelProp" class="ChannelProperty" version="1">
													<prop name="ChannelIdx">0</prop>
												</obj>
												<prop name="ReadOnly">1</prop>
											</obj>
											<obj name="PropertyObject" class="QuantCpHighProp" version="4">
												<prop name="PropertyTypeName">Cp High</prop>
												<prop name="Position">8</prop>
												<prop name="IsDefault">1</prop>
												<prop name="CpRangeHigh">0</prop>
												<obj name="ChannelProp" class="ChannelProperty" version="1">
													<prop name="ChannelIdx">0</prop>
												</obj>
												<prop name="ReadOnly">0</prop>
											</obj>
											<obj name="PropertyObject" class="QuantCpLowProp" version="4">
												<prop name="PropertyTypeName">Cp Low</prop>
												<prop name="Position">8</prop>
												<prop name="IsDefault">1</prop>
												<prop name="CpRangeLow">0</prop>
												<obj name="ChannelProp" class="ChannelProperty" version="1">
													<prop name="ChannelIdx">0</prop>
												</obj>
												<prop name="ReadOnly">0</prop>
											</obj>
											<obj name="PropertyObject" class="RQEffProp" version="4">
												<prop name="PropertyTypeName">Efficiency</prop>
												<prop name="Position">8</prop>
												<prop name="IsDefault">1</prop>
												<prop name="Efficiency">2</prop>
												<obj name="ChannelProp" class="ChannelProperty" version="1">
													<prop name="ChannelIdx">0</prop>
												</obj>
											</obj>
											<obj name="PropertyObject" class="ChannelGenotype" version="4">
												<prop name="PropertyTypeName">Melt Geno Genotype</prop>
												<prop name="Position">8</prop>
												<prop name="IsDefault">1</prop>
												<prop name="ReadOnly">1</prop>
												<obj name="ChannelProp" class="ChannelProperty" version="1">
													<prop name="ChannelIdx">0</prop>
												</obj>
											</obj>
											<obj name="PropertyObject" class="GroupChannelTypeProp" version="4">
												<prop name="PropertyTypeName">Melt Geno Sample Type</prop>
												<prop name="Position">8</prop>
												<prop name="IsDefault">0</prop>
												<prop name="GroupSampleType">mstUnknown</prop>
												<obj name="ChannelProp" class="ChannelProperty" version="1">
													<prop name="ChannelIdx">0</prop>
												</obj>
											</obj>
											<obj name="PropertyObject" class="QuantSampleTypeProperty" version="4">
												<prop name="PropertyTypeName">Quantification Sample Type</prop>
												<prop name="Position">8</prop>
												<prop name="IsDefault">0</prop>
												<prop name="SampleType">qsPosCalibrator</prop>
												<obj name="ChannelProp" class="ChannelProperty" version="1">
													<prop name="ChannelIdx">0</prop>
												</obj>
											</obj>
											<obj name="PropertyObject" class="ChannelGenotype" version="4">
												<prop name="PropertyTypeName">Scanning Genotype</prop>
												<prop name="Position">8</prop>
												<prop name="IsDefault">1</prop>
												<prop name="ReadOnly">1</prop>
												<obj name="ChannelProp" class="ChannelProperty" version="1">
													<prop name="ChannelIdx">0</prop>
												</obj>
											</obj>
											<obj name="PropertyObject" class="GroupChannelTypeProp" version="4">
												<prop name="PropertyTypeName">Scanning Sample Type</prop>
												<prop name="Position">8</prop>
												<prop name="IsDefault">0</prop>
												<prop name="GroupSampleType">mstUnknown</prop>
												<obj name="ChannelProp" class="ChannelProperty" version="1">
													<prop name="ChannelIdx">0</prop>
												</obj>
											</obj>
											<obj name="PropertyObject" class="TargetName" version="4">
												<prop name="PropertyTypeName">Target Name</prop>
												<prop name="Position">8</prop>
												<prop name="IsDefault">0</prop>
												<prop name="name">ACT</prop>
												<obj name="ChannelProp" class="ChannelProperty" version="1">
													<prop name="ChannelIdx">0</prop>
												</obj>
											</obj>
											<obj name="PropertyObject" class="RQTargetProperty" version="4">
												<prop name="PropertyTypeName">Target Type</prop>
												<prop name="Position">8</prop>
												<prop name="IsDefault">0</prop>
												<prop name="TargetType">dtReference</prop>
												<obj name="ChannelProp" class="ChannelProperty" version="1">
													<prop name="ChannelIdx">0</prop>
												</obj>
											</obj>
										</list>
									</obj>
								</list>
							</obj>
						</obj>
						<prop name="ChannelPropertyCount">1</prop>
						<prop name="ContainerPosition">8</prop>
						<prop name="HasSampleProperties">1</prop>
						<obj name="SampleProperties" class="PropertyList" version="1">
							<list name="emlist" count="14">
								<obj name="PropertyObject" class="SamplePrefColor" version="4">
									<prop name="PropertyTypeName">Color</prop>
									<prop name="Position">8</prop>
									<prop name="IsDefault">0</prop>
									<prop name="Color">$00404000</prop>
								</obj>
								<obj name="PropertyObject" class="DominantChannelProp" version="4">
									<prop name="PropertyTypeName">Dominant Channel</prop>
									<prop name="Position">8</prop>
									<prop name="IsDefault">0</prop>
									<prop name="DominantChannel">0</prop>
								</obj>
								<obj name="PropertyObject" class="Genotype" version="4">
									<prop name="PropertyTypeName">EndPt Genotype</prop>
									<prop name="Position">8</prop>
									<prop name="IsDefault">1</prop>
									<prop name="ReadOnly">1</prop>
								</obj>
								<obj name="PropertyObject" class="GroupingSample" version="4">
									<prop name="PropertyTypeName">EndPt Sample Type</prop>
									<prop name="Position">8</prop>
									<prop name="IsDefault">0</prop>
									<prop name="GroupSampleType">mstUnknown</prop>
								</obj>
								<obj name="PropertyObject" class="SamplePrefLineStyle" version="4">
									<prop name="PropertyTypeName">Line Style</prop>
									<prop name="Position">8</prop>
									<prop name="IsDefault">0</prop>
									<prop name="LineStyle">psSolid</prop>
								</obj>
								<obj name="PropertyObject" class="GenSampleEditNotes" version="4">
									<prop name="PropertyTypeName">Notes</prop>
									<prop name="Position">8</prop>
									<prop name="IsDefault">1</prop>
								</obj>
								<obj name="PropertyObject" class="SamplePrefPointStyle" version="4">
									<prop name="PropertyTypeName">Point Style</prop>
									<prop name="Position">8</prop>
									<prop name="IsDefault">0</prop>
									<prop name="PointStyle">psNothing</prop>
								</obj>
								<obj name="PropertyObject" class="GenSampleEditPosition" version="4">
									<prop name="PropertyTypeName">Position</prop>
									<prop name="Position">8</prop>
									<prop name="IsDefault">1</prop>
								</obj>
								<obj name="PropertyObject" class="GenSampleEditReplicate" version="4">
									<prop name="PropertyTypeName">Replicate of</prop>
									<prop name="Position">8</prop>
									<prop name="IsDefault">0</prop>
									<prop name="ReplicateOf">6</prop>
								</obj>
								<obj name="PropertyObject" class="HTCSampleID" version="4">
									<prop name="PropertyTypeName">Sample ID</prop>
									<prop name="Position">8</prop>
									<prop name="IsDefault">1</prop>
								</obj>
								<obj name="PropertyObject" class="GenSampleEditName" version="4">
									<prop name="PropertyTypeName">Sample Name</prop>
									<prop name="Position">8</prop>
									<prop name="IsDefault">0</prop>
									<prop name="name">18N</prop>
								</obj>
								<obj name="PropertyObject" class="HTCSamplePrepNotes" version="4">
									<prop name="PropertyTypeName">Sample Prep Notes</prop>
									<prop name="Position">8</prop>
									<prop name="IsDefault">1</prop>
								</obj>
								<obj name="PropertyObject" class="GenSampleEditSubset" version="4">
									<prop name="PropertyTypeName">Subsets</prop>
									<prop name="Position">8</prop>
									<prop name="IsDefault">1</prop>
								</obj>
								<obj name="PropertyObject" class="SamplePrefWidth" version="5">
									<prop name="PropertyTypeName">Width</prop>
									<prop name="Position">8</prop>
									<prop name="IsDefault">1</prop>
									<prop name="Width">1</prop>
								</obj>
							</list>
						</obj>
					</obj>
					<obj name="item" class="SamplePropInfo" version="1">
						<obj name="ChannelProperties" class="ChanPropList" version="2">
							<obj name="ChannelProperties" class="EMList" version="1">
								<list name="emlist" count="1">
									<obj name="item" class="PropertyList" version="1">
										<list name="emlist" count="12">
											<obj name="PropertyObject" class="RQSampleTargetProperty" version="4">
												<prop name="PropertyTypeName">Combined Sample and Target Type</prop>
												<prop name="Position">9</prop>
												<prop name="IsDefault">0</prop>
												<obj name="ChannelProp" class="ChannelProperty" version="1">
													<prop name="ChannelIdx">0</prop>
												</obj>
											</obj>
											<obj name="PropertyObject" class="QuantConcProperty" version="4">
												<prop name="PropertyTypeName">Concentration</prop>
												<prop name="Position">9</prop>
												<prop name="IsDefault">1</prop>
												<prop name="Concentration">0</prop>
												<obj name="ChannelProp" class="ChannelProperty" version="1">
													<prop name="ChannelIdx">0</prop>
												</obj>
												<prop name="ReadOnly">1</prop>
											</obj>
											<obj name="PropertyObject" class="QuantCpHighProp" version="4">
												<prop name="PropertyTypeName">Cp High</prop>
												<prop name="Position">9</prop>
												<prop name="IsDefault">1</prop>
												<prop name="CpRangeHigh">0</prop>
												<obj name="ChannelProp" class="ChannelProperty" version="1">
													<prop name="ChannelIdx">0</prop>
												</obj>
												<prop name="ReadOnly">0</prop>
											</obj>
											<obj name="PropertyObject" class="QuantCpLowProp" version="4">
												<prop name="PropertyTypeName">Cp Low</prop>
												<prop name="Position">9</prop>
												<prop name="IsDefault">1</prop>
												<prop name="CpRangeLow">0</prop>
												<obj name="ChannelProp" class="ChannelProperty" version="1">
													<prop name="ChannelIdx">0</prop>
												</obj>
												<prop name="ReadOnly">0</prop>
											</obj>
											<obj name="PropertyObject" class="RQEffProp" version="4">
												<prop name="PropertyTypeName">Efficiency</prop>
												<prop name="Position">9</prop>
												<prop name="IsDefault">1</prop>
												<prop name="Efficiency">2</prop>
												<obj name="ChannelProp" class="ChannelProperty" version="1">
													<prop name="ChannelIdx">0</prop>
												</obj>
											</obj>
											<obj name="PropertyObject" class="ChannelGenotype" version="4">
												<prop name="PropertyTypeName">Melt Geno Genotype</prop>
												<prop name="Position">9</prop>
												<prop name="IsDefault">1</prop>
												<prop name="ReadOnly">1</prop>
												<obj name="ChannelProp" class="ChannelProperty" version="1">
													<prop name="ChannelIdx">0</prop>
												</obj>
											</obj>
											<obj name="PropertyObject" class="GroupChannelTypeProp" version="4">
												<prop name="PropertyTypeName">Melt Geno Sample Type</prop>
												<prop name="Position">9</prop>
												<prop name="IsDefault">0</prop>
												<prop name="GroupSampleType">mstUnknown</prop>
												<obj name="ChannelProp" class="ChannelProperty" version="1">
													<prop name="ChannelIdx">0</prop>
												</obj>
											</obj>
											<obj name="PropertyObject" class="QuantSampleTypeProperty" version="4">
												<prop name="PropertyTypeName">Quantification Sample Type</prop>
												<prop name="Position">9</prop>
												<prop name="IsDefault">0</prop>
												<prop name="SampleType">qsPosCalibrator</prop>
												<obj name="ChannelProp" class="ChannelProperty" version="1">
													<prop name="ChannelIdx">0</prop>
												</obj>
											</obj>
											<obj name="PropertyObject" class="ChannelGenotype" version="4">
												<prop name="PropertyTypeName">Scanning Genotype</prop>
												<prop name="Position">9</prop>
												<prop name="IsDefault">1</prop>
												<prop name="ReadOnly">1</prop>
												<obj name="ChannelProp" class="ChannelProperty" version="1">
													<prop name="ChannelIdx">0</prop>
												</obj>
											</obj>
											<obj name="PropertyObject" class="GroupChannelTypeProp" version="4">
												<prop name="PropertyTypeName">Scanning Sample Type</prop>
												<prop name="Position">9</prop>
												<prop name="IsDefault">0</prop>
												<prop name="GroupSampleType">mstUnknown</prop>
												<obj name="ChannelProp" class="ChannelProperty" version="1">
													<prop name="ChannelIdx">0</prop>
												</obj>
											</obj>
											<obj name="PropertyObject" class="TargetName" version="4">
												<prop name="PropertyTypeName">Target Name</prop>
												<prop name="Position">9</prop>
												<prop name="IsDefault">0</prop>
												<prop name="name">C1Q</prop>
												<obj name="ChannelProp" class="ChannelProperty" version="1">
													<prop name="ChannelIdx">0</prop>
												</obj>
											</obj>
											<obj name="PropertyObject" class="RQTargetProperty" version="4">
												<prop name="PropertyTypeName">Target Type</prop>
												<prop name="Position">9</prop>
												<prop name="IsDefault">0</prop>
												<prop name="TargetType">dtTarget</prop>
												<obj name="ChannelProp" class="ChannelProperty" version="1">
													<prop name="ChannelIdx">0</prop>
												</obj>
											</obj>
										</list>
									</obj>
								</list>
							</obj>
						</obj>
						<prop name="ChannelPropertyCount">1</prop>
						<prop name="ContainerPosition">9</prop>
						<prop name="HasSampleProperties">1</prop>
						<obj name="SampleProperties" class="PropertyList" version="1">
							<list name="emlist" count="14">
								<obj name="PropertyObject" class="SamplePrefColor" version="4">
									<prop name="PropertyTypeName">Color</prop>
									<prop name="Position">9</prop>
									<prop name="IsDefault">0</prop>
									<prop name="Color">$004080FF</prop>
								</obj>
								<obj name="PropertyObject" class="DominantChannelProp" version="4">
									<prop name="PropertyTypeName">Dominant Channel</prop>
									<prop name="Position">9</prop>
									<prop name="IsDefault">0</prop>
									<prop name="DominantChannel">0</prop>
								</obj>
								<obj name="PropertyObject" class="Genotype" version="4">
									<prop name="PropertyTypeName">EndPt Genotype</prop>
									<prop name="Position">9</prop>
									<prop name="IsDefault">1</prop>
									<prop name="ReadOnly">1</prop>
								</obj>
								<obj name="PropertyObject" class="GroupingSample" version="4">
									<prop name="PropertyTypeName">EndPt Sample Type</prop>
									<prop name="Position">9</prop>
									<prop name="IsDefault">0</prop>
									<prop name="GroupSampleType">mstUnknown</prop>
								</obj>
								<obj name="PropertyObject" class="SamplePrefLineStyle" version="4">
									<prop name="PropertyTypeName">Line Style</prop>
									<prop name="Position">9</prop>
									<prop name="IsDefault">0</prop>
									<prop name="LineStyle">psSolid</prop>
								</obj>
								<obj name="PropertyObject" class="GenSampleEditNotes" version="4">
									<prop name="PropertyTypeName">Notes</prop>
									<prop name="Position">9</prop>
									<prop name="IsDefault">1</prop>
								</obj>
								<obj name="PropertyObject" class="SamplePrefPointStyle" version="4">
									<prop name="PropertyTypeName">Point Style</prop>
									<prop name="Position">9</prop>
									<prop name="IsDefault">0</prop>
									<prop name="PointStyle">psNothing</prop>
								</obj>
								<obj name="PropertyObject" class="GenSampleEditPosition" version="4">
									<prop name="PropertyTypeName">Position</prop>
									<prop name="Position">9</prop>
									<prop name="IsDefault">1</prop>
								</obj>
								<obj name="PropertyObject" class="GenSampleEditReplicate" version="4">
									<prop name="PropertyTypeName">Replicate of</prop>
									<prop name="Position">9</prop>
									<prop name="IsDefault">0</prop>
									<prop name="ReplicateOf">9</prop>
								</obj>
								<obj name="PropertyObject" class="HTCSampleID" version="4">
									<prop name="PropertyTypeName">Sample ID</prop>
									<prop name="Position">9</prop>
									<prop name="IsDefault">1</prop>
								</obj>
								<obj name="PropertyObject" class="GenSampleEditName" version="4">
									<prop name="PropertyTypeName">Sample Name</prop>
									<prop name="Position">9</prop>
									<prop name="IsDefault">0</prop>
									<prop name="name">18N</prop>
								</obj>
								<obj name="PropertyObject" class="HTCSamplePrepNotes" version="4">
									<prop name="PropertyTypeName">Sample Prep Notes</prop>
									<prop name="Position">9</prop>
									<prop name="IsDefault">1</prop>
								</obj>
								<obj name="PropertyObject" class="GenSampleEditSubset" version="4">
									<prop name="PropertyTypeName">Subsets</prop>
									<prop name="Position">9</prop>
									<prop name="IsDefault">1</prop>
								</obj>
								<obj name="PropertyObject" class="SamplePrefWidth" version="5">
									<prop name="PropertyTypeName">Width</prop>
									<prop name="Position">9</prop>
									<prop name="IsDefault">1</prop>
									<prop name="Width">1</prop>
								</obj>
							</list>
						</obj>
					</obj>
					<obj name="item" class="SamplePropInfo" version="1">
						<obj name="ChannelProperties" class="ChanPropList" version="2">
							<obj name="ChannelProperties" class="EMList" version="1">
								<list name="emlist" count="1">
									<obj name="item" class="PropertyList" version="1">
										<list name="emlist" count="12">
											<obj name="PropertyObject" class="RQSampleTargetProperty" version="4">
												<prop name="PropertyTypeName">Combined Sample and Target Type</prop>
												<prop name="Position">10</prop>
												<prop name="IsDefault">0</prop>
												<obj name="ChannelProp" class="ChannelProperty" version="1">
													<prop name="ChannelIdx">0</prop>
												</obj>
											</obj>
											<obj name="PropertyObject" class="QuantConcProperty" version="4">
												<prop name="PropertyTypeName">Concentration</prop>
												<prop name="Position">10</prop>
												<prop name="IsDefault">1</prop>
												<prop name="Concentration">0</prop>
												<obj name="ChannelProp" class="ChannelProperty" version="1">
													<prop name="ChannelIdx">0</prop>
												</obj>
												<prop name="ReadOnly">1</prop>
											</obj>
											<obj name="PropertyObject" class="QuantCpHighProp" version="4">
												<prop name="PropertyTypeName">Cp High</prop>
												<prop name="Position">10</prop>
												<prop name="IsDefault">1</prop>
												<prop name="CpRangeHigh">0</prop>
												<obj name="ChannelProp" class="ChannelProperty" version="1">
													<prop name="ChannelIdx">0</prop>
												</obj>
												<prop name="ReadOnly">0</prop>
											</obj>
											<obj name="PropertyObject" class="QuantCpLowProp" version="4">
												<prop name="PropertyTypeName">Cp Low</prop>
												<prop name="Position">10</prop>
												<prop name="IsDefault">1</prop>
												<prop name="CpRangeLow">0</prop>
												<obj name="ChannelProp" class="ChannelProperty" version="1">
													<prop name="ChannelIdx">0</prop>
												</obj>
												<prop name="ReadOnly">0</prop>
											</obj>
											<obj name="PropertyObject" class="RQEffProp" version="4">
												<prop name="PropertyTypeName">Efficiency</prop>
												<prop name="Position">10</prop>
												<prop name="IsDefault">1</prop>
												<prop name="Efficiency">2</prop>
												<obj name="ChannelProp" class="ChannelProperty" version="1">
													<prop name="ChannelIdx">0</prop>
												</obj>
											</obj>
											<obj name="PropertyObject" class="ChannelGenotype" version="4">
												<prop name="PropertyTypeName">Melt Geno Genotype</prop>
												<prop name="Position">10</prop>
												<prop name="IsDefault">1</prop>
												<prop name="ReadOnly">1</prop>
												<obj name="ChannelProp" class="ChannelProperty" version="1">
													<prop name="ChannelIdx">0</prop>
												</obj>
											</obj>
											<obj name="PropertyObject" class="GroupChannelTypeProp" version="4">
												<prop name="PropertyTypeName">Melt Geno Sample Type</prop>
												<prop name="Position">10</prop>
												<prop name="IsDefault">0</prop>
												<prop name="GroupSampleType">mstUnknown</prop>
												<obj name="ChannelProp" class="ChannelProperty" version="1">
													<prop name="ChannelIdx">0</prop>
												</obj>
											</obj>
											<obj name="PropertyObject" class="QuantSampleTypeProperty" version="4">
												<prop name="PropertyTypeName">Quantification Sample Type</prop>
												<prop name="Position">10</prop>
												<prop name="IsDefault">0</prop>
												<prop name="SampleType">qsPosCalibrator</prop>
												<obj name="ChannelProp" class="ChannelProperty" version="1">
													<prop name="ChannelIdx">0</prop>
												</obj>
											</obj>
											<obj name="PropertyObject" class="ChannelGenotype" version="4">
												<prop name="PropertyTypeName">Scanning Genotype</prop>
												<prop name="Position">10</prop>
												<prop name="IsDefault">1</prop>
												<prop name="ReadOnly">1</prop>
												<obj name="ChannelProp" class="ChannelProperty" version="1">
													<prop name="ChannelIdx">0</prop>
												</obj>
											</obj>
											<obj name="PropertyObject" class="GroupChannelTypeProp" version="4">
												<prop name="PropertyTypeName">Scanning Sample Type</prop>
												<prop name="Position">10</prop>
												<prop name="IsDefault">0</prop>
												<prop name="GroupSampleType">mstUnknown</prop>
												<obj name="ChannelProp" class="ChannelProperty" version="1">
													<prop name="ChannelIdx">0</prop>
												</obj>
											</obj>
											<obj name="PropertyObject" class="TargetName" version="4">
												<prop name="PropertyTypeName">Target Name</prop>
												<prop name="Position">10</prop>
												<prop name="IsDefault">0</prop>
												<prop name="name">C1Q</prop>
												<obj name="ChannelProp" class="ChannelProperty" version="1">
													<prop name="ChannelIdx">0</prop>
												</obj>
											</obj>
											<obj name="PropertyObject" class="RQTargetProperty" version="4">
												<prop name="PropertyTypeName">Target Type</prop>
												<prop name="Position">10</prop>
												<prop name="IsDefault">0</prop>
												<prop name="TargetType">dtTarget</prop>
												<obj name="ChannelProp" class="ChannelProperty" version="1">
													<prop name="ChannelIdx">0</prop>
												</obj>
											</obj>
										</list>
									</obj>
								</list>
							</obj>
						</obj>
						<prop name="ChannelPropertyCount">1</prop>
						<prop name="ContainerPosition">10</prop>
						<prop name="HasSampleProperties">1</prop>
						<obj name="SampleProperties" class="PropertyList" version="1">
							<list name="emlist" count="14">
								<obj name="PropertyObject" class="SamplePrefColor" version="4">
									<prop name="PropertyTypeName">Color</prop>
									<prop name="Position">10</prop>
									<prop name="IsDefault">0</prop>
									<prop name="Color">$00FD0299</prop>
								</obj>
								<obj name="PropertyObject" class="DominantChannelProp" version="4">
									<prop name="PropertyTypeName">Dominant Channel</prop>
									<prop name="Position">10</prop>
									<prop name="IsDefault">0</prop>
									<prop name="DominantChannel">0</prop>
								</obj>
								<obj name="PropertyObject" class="Genotype" version="4">
									<prop name="PropertyTypeName">EndPt Genotype</prop>
									<prop name="Position">10</prop>
									<prop name="IsDefault">1</prop>
									<prop name="ReadOnly">1</prop>
								</obj>
								<obj name="PropertyObject" class="GroupingSample" version="4">
									<prop name="PropertyTypeName">EndPt Sample Type</prop>
									<prop name="Position">10</prop>
									<prop name="IsDefault">0</prop>
									<prop name="GroupSampleType">mstUnknown</prop>
								</obj>
								<obj name="PropertyObject" class="SamplePrefLineStyle" version="4">
									<prop name="PropertyTypeName">Line Style</prop>
									<prop name="Position">10</prop>
									<prop name="IsDefault">0</prop>
									<prop name="LineStyle">psSolid</prop>
								</obj>
								<obj name="PropertyObject" class="GenSampleEditNotes" version="4">
									<prop name="PropertyTypeName">Notes</prop>
									<prop name="Position">10</prop>
									<prop name="IsDefault">1</prop>
								</obj>
								<obj name="PropertyObject" class="SamplePrefPointStyle" version="4">
									<prop name="PropertyTypeName">Point Style</prop>
									<prop name="Position">10</prop>
									<prop name="IsDefault">0</prop>
									<prop name="PointStyle">psNothing</prop>
								</obj>
								<obj name="PropertyObject" class="GenSampleEditPosition" version="4">
									<prop name="PropertyTypeName">Position</prop>
									<prop name="Position">10</prop>
									<prop name="IsDefault">1</prop>
								</obj>
								<obj name="PropertyObject" class="GenSampleEditReplicate" version="4">
									<prop name="PropertyTypeName">Replicate of</prop>
									<prop name="Position">10</prop>
									<prop name="IsDefault">0</prop>
									<prop name="ReplicateOf">9</prop>
								</obj>
								<obj name="PropertyObject" class="HTCSampleID" version="4">
									<prop name="PropertyTypeName">Sample ID</prop>
									<prop name="Position">10</prop>
									<prop name="IsDefault">1</prop>
								</obj>
								<obj name="PropertyObject" class="GenSampleEditName" version="4">
									<prop name="PropertyTypeName">Sample Name</prop>
									<prop name="Position">10</prop>
									<prop name="IsDefault">0</prop>
									<prop name="name">18N</prop>
								</obj>
								<obj name="PropertyObject" class="HTCSamplePrepNotes" version="4">
									<prop name="PropertyTypeName">Sample Prep Notes</prop>
									<prop name="Position">10</prop>
									<prop name="IsDefault">1</prop>
								</obj>
								<obj name="PropertyObject" class="GenSampleEditSubset" version="4">
									<prop name="PropertyTypeName">Subsets</prop>
									<prop name="Position">10</prop>
									<prop name="IsDefault">1</prop>
								</obj>
								<obj name="PropertyObject" class="SamplePrefWidth" version="5">
									<prop name="PropertyTypeName">Width</prop>
									<prop name="Position">10</prop>
									<prop name="IsDefault">1</prop>
									<prop name="Width">1</prop>
								</obj>
							</list>
						</obj>
					</obj>
					<obj name="item" class="SamplePropInfo" version="1">
						<obj name="ChannelProperties" class="ChanPropList" version="2">
							<obj name="ChannelProperties" class="EMList" version="1">
								<list name="emlist" count="1">
									<obj name="item" class="PropertyList" version="1">
										<list name="emlist" count="12">
											<obj name="PropertyObject" class="RQSampleTargetProperty" version="4">
												<prop name="PropertyTypeName">Combined Sample and Target Type</prop>
												<prop name="Position">11</prop>
												<prop name="IsDefault">0</prop>
												<obj name="ChannelProp" class="ChannelProperty" version="1">
													<prop name="ChannelIdx">0</prop>
												</obj>
											</obj>
											<obj name="PropertyObject" class="QuantConcProperty" version="4">
												<prop name="PropertyTypeName">Concentration</prop>
												<prop name="Position">11</prop>
												<prop name="IsDefault">1</prop>
												<prop name="Concentration">0</prop>
												<obj name="ChannelProp" class="ChannelProperty" version="1">
													<prop name="ChannelIdx">0</prop>
												</obj>
												<prop name="ReadOnly">1</prop>
											</obj>
											<obj name="PropertyObject" class="QuantCpHighProp" version="4">
												<prop name="PropertyTypeName">Cp High</prop>
												<prop name="Position">11</prop>
												<prop name="IsDefault">1</prop>
												<prop name="CpRangeHigh">0</prop>
												<obj name="ChannelProp" class="ChannelProperty" version="1">
													<prop name="ChannelIdx">0</prop>
												</obj>
												<prop name="ReadOnly">0</prop>
											</obj>
											<obj name="PropertyObject" class="QuantCpLowProp" version="4">
												<prop name="PropertyTypeName">Cp Low</prop>
												<prop name="Position">11</prop>
												<prop name="IsDefault">1</prop>
												<prop name="CpRangeLow">0</prop>
												<obj name="ChannelProp" class="ChannelProperty" version="1">
													<prop name="ChannelIdx">0</prop>
												</obj>
												<prop name="ReadOnly">0</prop>
											</obj>
											<obj name="PropertyObject" class="RQEffProp" version="4">
												<prop name="PropertyTypeName">Efficiency</prop>
												<prop name="Position">11</prop>
												<prop name="IsDefault">1</prop>
												<prop name="Efficiency">2</prop>
												<obj name="ChannelProp" class="ChannelProperty" version="1">
													<prop name="ChannelIdx">0</prop>
												</obj>
											</obj>
											<obj name="PropertyObject" class="ChannelGenotype" version="4">
												<prop name="PropertyTypeName">Melt Geno Genotype</prop>
												<prop name="Position">11</prop>
												<prop name="IsDefault">1</prop>
												<prop name="ReadOnly">1</prop>
												<obj name="ChannelProp" class="ChannelProperty" version="1">
													<prop name="ChannelIdx">0</prop>
												</obj>
											</obj>
											<obj name="PropertyObject" class="GroupChannelTypeProp" version="4">
												<prop name="PropertyTypeName">Melt Geno Sample Type</prop>
												<prop name="Position">11</prop>
												<prop name="IsDefault">0</prop>
												<prop name="GroupSampleType">mstUnknown</prop>
												<obj name="ChannelProp" class="ChannelProperty" version="1">
													<prop name="ChannelIdx">0</prop>
												</obj>
											</obj>
											<obj name="PropertyObject" class="QuantSampleTypeProperty" version="4">
												<prop name="PropertyTypeName">Quantification Sample Type</prop>
												<prop name="Position">11</prop>
												<prop name="IsDefault">0</prop>
												<prop name="SampleType">qsPosCalibrator</prop>
												<obj name="ChannelProp" class="ChannelProperty" version="1">
													<prop name="ChannelIdx">0</prop>
												</obj>
											</obj>
											<obj name="PropertyObject" class="ChannelGenotype" version="4">
												<prop name="PropertyTypeName">Scanning Genotype</prop>
												<prop name="Position">11</prop>
												<prop name="IsDefault">1</prop>
												<prop name="ReadOnly">1</prop>
												<obj name="ChannelProp" class="ChannelProperty" version="1">
													<prop name="ChannelIdx">0</prop>
												</obj>
											</obj>
											<obj name="PropertyObject" class="GroupChannelTypeProp" version="4">
												<prop name="PropertyTypeName">Scanning Sample Type</prop>
												<prop name="Position">11</prop>
												<prop name="IsDefault">0</prop>
												<prop name="GroupSampleType">mstUnknown</prop>
												<obj name="ChannelProp" class="ChannelProperty" version="1">
													<prop name="ChannelIdx">0</prop>
												</obj>
											</obj>
											<obj name="PropertyObject" class="TargetName" version="4">
												<prop name="PropertyTypeName">Target Name</prop>
												<prop name="Position">11</prop>
												<prop name="IsDefault">0</prop>
												<prop name="name">C1Q</prop>
												<obj name="ChannelProp" class="ChannelProperty" version="1">
													<prop name="ChannelIdx">0</prop>
												</obj>
											</obj>
											<obj name="PropertyObject" class="RQTargetProperty" version="4">
												<prop name="PropertyTypeName">Target Type</prop>
												<prop name="Position">11</prop>
												<prop name="IsDefault">0</prop>
												<prop name="TargetType">dtTarget</prop>
												<obj name="ChannelProp" class="ChannelProperty" version="1">
													<prop name="ChannelIdx">0</prop>
												</obj>
											</obj>
										</list>
									</obj>
								</list>
							</obj>
						</obj>
						<prop name="ChannelPropertyCount">1</prop>
						<prop name="ContainerPosition">11</prop>
						<prop name="HasSampleProperties">1</prop>
						<obj name="SampleProperties" class="PropertyList" version="1">
							<list name="emlist" count="14">
								<obj name="PropertyObject" class="SamplePrefColor" version="4">
									<prop name="PropertyTypeName">Color</prop>
									<prop name="Position">11</prop>
									<prop name="IsDefault">0</prop>
									<prop name="Color">$0026C4B8</prop>
								</obj>
								<obj name="PropertyObject" class="DominantChannelProp" version="4">
									<prop name="PropertyTypeName">Dominant Channel</prop>
									<prop name="Position">11</prop>
									<prop name="IsDefault">0</prop>
									<prop name="DominantChannel">0</prop>
								</obj>
								<obj name="PropertyObject" class="Genotype" version="4">
									<prop name="PropertyTypeName">EndPt Genotype</prop>
									<prop name="Position">11</prop>
									<prop name="IsDefault">1</prop>
									<prop name="ReadOnly">1</prop>
								</obj>
								<obj name="PropertyObject" class="GroupingSample" version="4">
									<prop name="PropertyTypeName">EndPt Sample Type</prop>
									<prop name="Position">11</prop>
									<prop name="IsDefault">0</prop>
									<prop name="GroupSampleType">mstUnknown</prop>
								</obj>
								<obj name="PropertyObject" class="SamplePrefLineStyle" version="4">
									<prop name="PropertyTypeName">Line Style</prop>
									<prop name="Position">11</prop>
									<prop name="IsDefault">0</prop>
									<prop name="LineStyle">psSolid</prop>
								</obj>
								<obj name="PropertyObject" class="GenSampleEditNotes" version="4">
									<prop name="PropertyTypeName">Notes</prop>
									<prop name="Position">11</prop>
									<prop name="IsDefault">1</prop>
								</obj>
								<obj name="PropertyObject" class="SamplePrefPointStyle" version="4">
									<prop name="PropertyTypeName">Point Style</prop>
									<prop name="Position">11</prop>
									<prop name="IsDefault">0</prop>
									<prop name="PointStyle">psNothing</prop>
								</obj>
								<obj name="PropertyObject" class="GenSampleEditPosition" version="4">
									<prop name="PropertyTypeName">Position</prop>
									<prop name="Position">11</prop>
									<prop name="IsDefault">1</prop>
								</obj>
								<obj name="PropertyObject" class="GenSampleEditReplicate" version="4">
									<prop name="PropertyTypeName">Replicate of</prop>
									<prop name="Position">11</prop>
									<prop name="IsDefault">0</prop>
									<prop name="ReplicateOf">9</prop>
								</obj>
								<obj name="PropertyObject" class="HTCSampleID" version="4">
									<prop name="PropertyTypeName">Sample ID</prop>
									<prop name="Position">11</prop>
									<prop name="IsDefault">1</prop>
								</obj>
								<obj name="PropertyObject" class="GenSampleEditName" version="4">
									<prop name="PropertyTypeName">Sample Name</prop>
									<prop name="Position">11</prop>
									<prop name="IsDefault">0</prop>
									<prop name="name">18N</prop>
								</obj>
								<obj name="PropertyObject" class="HTCSamplePrepNotes" version="4">
									<prop name="PropertyTypeName">Sample Prep Notes</prop>
									<prop name="Position">11</prop>
									<prop name="IsDefault">1</prop>
								</obj>
								<obj name="PropertyObject" class="GenSampleEditSubset" version="4">
									<prop name="PropertyTypeName">Subsets</prop>
									<prop name="Position">11</prop>
									<prop name="IsDefault">1</prop>
								</obj>
								<obj name="PropertyObject" class="SamplePrefWidth" version="5">
									<prop name="PropertyTypeName">Width</prop>
									<prop name="Position">11</prop>
									<prop name="IsDefault">1</prop>
									<prop name="Width">1</prop>
								</obj>
							</list>
						</obj>
					</obj>
					<obj name="item" class="SamplePropInfo" version="1">
						<obj name="ChannelProperties" class="ChanPropList" version="2">
							<obj name="ChannelProperties" class="EMList" version="1">
								<list name="emlist" count="1">
									<obj name="item" class="PropertyList" version="1">
										<list name="emlist" count="12">
											<obj name="PropertyObject" class="RQSampleTargetProperty" version="4">
												<prop name="PropertyTypeName">Combined Sample and Target Type</prop>
												<prop name="Position">12</prop>
												<prop name="IsDefault">0</prop>
												<obj name="ChannelProp" class="ChannelProperty" version="1">
													<prop name="ChannelIdx">0</prop>
												</obj>
											</obj>
											<obj name="PropertyObject" class="QuantConcProperty" version="4">
												<prop name="PropertyTypeName">Concentration</prop>
												<prop name="Position">12</prop>
												<prop name="IsDefault">1</prop>
												<prop name="Concentration">0</prop>
												<obj name="ChannelProp" class="ChannelProperty" version="1">
													<prop name="ChannelIdx">0</prop>
												</obj>
												<prop name="ReadOnly">1</prop>
											</obj>
											<obj name="PropertyObject" class="QuantCpHighProp" version="4">
												<prop name="PropertyTypeName">Cp High</prop>
												<prop name="Position">12</prop>
												<prop name="IsDefault">1</prop>
												<prop name="CpRangeHigh">0</prop>
												<obj name="ChannelProp" class="ChannelProperty" version="1">
													<prop name="ChannelIdx">0</prop>
												</obj>
												<prop name="ReadOnly">1</prop>
											</obj>
											<obj name="PropertyObject" class="QuantCpLowProp" version="4">
												<prop name="PropertyTypeName">Cp Low</prop>
												<prop name="Position">12</prop>
												<prop name="IsDefault">1</prop>
												<prop name="CpRangeLow">0</prop>
												<obj name="ChannelProp" class="ChannelProperty" version="1">
													<prop name="ChannelIdx">0</prop>
												</obj>
												<prop name="ReadOnly">1</prop>
											</obj>
											<obj name="PropertyObject" class="RQEffProp" version="4">
												<prop name="PropertyTypeName">Efficiency</prop>
												<prop name="Position">12</prop>
												<prop name="IsDefault">1</prop>
												<prop name="Efficiency">2</prop>
												<obj name="ChannelProp" class="ChannelProperty" version="1">
													<prop name="ChannelIdx">0</prop>
												</obj>
											</obj>
											<obj name="PropertyObject" class="ChannelGenotype" version="4">
												<prop name="PropertyTypeName">Melt Geno Genotype</prop>
												<prop name="Position">12</prop>
												<prop name="IsDefault">1</prop>
												<prop name="ReadOnly">1</prop>
												<obj name="ChannelProp" class="ChannelProperty" version="1">
													<prop name="ChannelIdx">0</prop>
												</obj>
											</obj>
											<obj name="PropertyObject" class="GroupChannelTypeProp" version="4">
												<prop name="PropertyTypeName">Melt Geno Sample Type</prop>
												<prop name="Position">12</prop>
												<prop name="IsDefault">0</prop>
												<prop name="GroupSampleType">mstUnknown</prop>
												<obj name="ChannelProp" class="ChannelProperty" version="1">
													<prop name="ChannelIdx">0</prop>
												</obj>
											</obj>
											<obj name="PropertyObject" class="QuantSampleTypeProperty" version="4">
												<prop name="PropertyTypeName">Quantification Sample Type</prop>
												<prop name="Position">12</prop>
												<prop name="IsDefault">0</prop>
												<prop name="SampleType">qsUnknown</prop>
												<obj name="ChannelProp" class="ChannelProperty" version="1">
													<prop name="ChannelIdx">0</prop>
												</obj>
											</obj>
											<obj name="PropertyObject" class="ChannelGenotype" version="4">
												<prop name="PropertyTypeName">Scanning Genotype</prop>
												<prop name="Position">12</prop>
												<prop name="IsDefault">1</prop>
												<prop name="ReadOnly">1</prop>
												<obj name="ChannelProp" class="ChannelProperty" version="1">
													<prop name="ChannelIdx">0</prop>
												</obj>
											</obj>
											<obj name="PropertyObject" class="GroupChannelTypeProp" version="4">
												<prop name="PropertyTypeName">Scanning Sample Type</prop>
												<prop name="Position">12</prop>
												<prop name="IsDefault">0</prop>
												<prop name="GroupSampleType">mstUnknown</prop>
												<obj name="ChannelProp" class="ChannelProperty" version="1">
													<prop name="ChannelIdx">0</prop>
												</obj>
											</obj>
											<obj name="PropertyObject" class="TargetName" version="4">
												<prop name="PropertyTypeName">Target Name</prop>
												<prop name="Position">12</prop>
												<prop name="IsDefault">0</prop>
												<prop name="name">ACT</prop>
												<obj name="ChannelProp" class="ChannelProperty" version="1">
													<prop name="ChannelIdx">0</prop>
												</obj>
											</obj>
											<obj name="PropertyObject" class="RQTargetProperty" version="4">
												<prop name="PropertyTypeName">Target Type</prop>
												<prop name="Position">12</prop>
												<prop name="IsDefault">0</prop>
												<prop name="TargetType">dtReference</prop>
												<obj name="ChannelProp" class="ChannelProperty" version="1">
													<prop name="ChannelIdx">0</prop>
												</obj>
											</obj>
										</list>
									</obj>
								</list>
							</obj>
						</obj>
						<prop name="ChannelPropertyCount">1</prop>
						<prop name="ContainerPosition">12</prop>
						<prop name="HasSampleProperties">1</prop>
						<obj name="SampleProperties" class="PropertyList" version="1">
							<list name="emlist" count="14">
								<obj name="PropertyObject" class="SamplePrefColor" version="4">
									<prop name="PropertyTypeName">Color</prop>
									<prop name="Position">12</prop>
									<prop name="IsDefault">0</prop>
									<prop name="Color">$00FF8000</prop>
								</obj>
								<obj name="PropertyObject" class="DominantChannelProp" version="4">
									<prop name="PropertyTypeName">Dominant Channel</prop>
									<prop name="Position">12</prop>
									<prop name="IsDefault">0</prop>
									<prop name="DominantChannel">0</prop>
								</obj>
								<obj name="PropertyObject" class="Genotype" version="4">
									<prop name="PropertyTypeName">EndPt Genotype</prop>
									<prop name="Position">12</prop>
									<prop name="IsDefault">1</prop>
									<prop name="ReadOnly">1</prop>
								</obj>
								<obj name="PropertyObject" class="GroupingSample" version="4">
									<prop name="PropertyTypeName">EndPt Sample Type</prop>
									<prop name="Position">12</prop>
									<prop name="IsDefault">0</prop>
									<prop name="GroupSampleType">mstUnknown</prop>
								</obj>
								<obj name="PropertyObject" class="SamplePrefLineStyle" version="4">
									<prop name="PropertyTypeName">Line Style</prop>
									<prop name="Position">12</prop>
									<prop name="IsDefault">0</prop>
									<prop name="LineStyle">psSolid</prop>
								</obj>
								<obj name="PropertyObject" class="GenSampleEditNotes" version="4">
									<prop name="PropertyTypeName">Notes</prop>
									<prop name="Position">12</prop>
									<prop name="IsDefault">1</prop>
								</obj>
								<obj name="PropertyObject" class="SamplePrefPointStyle" version="4">
									<prop name="PropertyTypeName">Point Style</prop>
									<prop name="Position">12</prop>
									<prop name="IsDefault">0</prop>
									<prop name="PointStyle">psNothing</prop>
								</obj>
								<obj name="PropertyObject" class="GenSampleEditPosition" version="4">
									<prop name="PropertyTypeName">Position</prop>
									<prop name="Position">12</prop>
									<prop name="IsDefault">1</prop>
								</obj>
								<obj name="PropertyObject" class="GenSampleEditReplicate" version="4">
									<prop name="PropertyTypeName">Replicate of</prop>
									<prop name="Position">12</prop>
									<prop name="IsDefault">0</prop>
									<prop name="ReplicateOf">12</prop>
								</obj>
								<obj name="PropertyObject" class="HTCSampleID" version="4">
									<prop name="PropertyTypeName">Sample ID</prop>
									<prop name="Position">12</prop>
									<prop name="IsDefault">1</prop>
								</obj>
								<obj name="PropertyObject" class="GenSampleEditName" version="4">
									<prop name="PropertyTypeName">Sample Name</prop>
									<prop name="Position">12</prop>
									<prop name="IsDefault">0</prop>
									<prop name="name">14C</prop>
								</obj>
								<obj name="PropertyObject" class="HTCSamplePrepNotes" version="4">
									<prop name="PropertyTypeName">Sample Prep Notes</prop>
									<prop name="Position">12</prop>
									<prop name="IsDefault">1</prop>
								</obj>
								<obj name="PropertyObject" class="GenSampleEditSubset" version="4">
									<prop name="PropertyTypeName">Subsets</prop>
									<prop name="Position">12</prop>
									<prop name="IsDefault">1</prop>
								</obj>
								<obj name="PropertyObject" class="SamplePrefWidth" version="5">
									<prop name="PropertyTypeName">Width</prop>
									<prop name="Position">12</prop>
									<prop name="IsDefault">1</prop>
									<prop name="Width">1</prop>
								</obj>
							</list>
						</obj>
					</obj>
					<obj name="item" class="SamplePropInfo" version="1">
						<obj name="ChannelProperties" class="ChanPropList" version="2">
							<obj name="ChannelProperties" class="EMList" version="1">
								<list name="emlist" count="1">
									<obj name="item" class="PropertyList" version="1">
										<list name="emlist" count="12">
											<obj name="PropertyObject" class="RQSampleTargetProperty" version="4">
												<prop name="PropertyTypeName">Combined Sample and Target Type</prop>
												<prop name="Position">13</prop>
												<prop name="IsDefault">0</prop>
												<obj name="ChannelProp" class="ChannelProperty" version="1">
													<prop name="ChannelIdx">0</prop>
												</obj>
											</obj>
											<obj name="PropertyObject" class="QuantConcProperty" version="4">
												<prop name="PropertyTypeName">Concentration</prop>
												<prop name="Position">13</prop>
												<prop name="IsDefault">1</prop>
												<prop name="Concentration">0</prop>
												<obj name="ChannelProp" class="ChannelProperty" version="1">
													<prop name="ChannelIdx">0</prop>
												</obj>
												<prop name="ReadOnly">1</prop>
											</obj>
											<obj name="PropertyObject" class="QuantCpHighProp" version="4">
												<prop name="PropertyTypeName">Cp High</prop>
												<prop name="Position">13</prop>
												<prop name="IsDefault">1</prop>
												<prop name="CpRangeHigh">0</prop>
												<obj name="ChannelProp" class="ChannelProperty" version="1">
													<prop name="ChannelIdx">0</prop>
												</obj>
												<prop name="ReadOnly">1</prop>
											</obj>
											<obj name="PropertyObject" class="QuantCpLowProp" version="4">
												<prop name="PropertyTypeName">Cp Low</prop>
												<prop name="Position">13</prop>
												<prop name="IsDefault">1</prop>
												<prop name="CpRangeLow">0</prop>
												<obj name="ChannelProp" class="ChannelProperty" version="1">
													<prop name="ChannelIdx">0</prop>
												</obj>
												<prop name="ReadOnly">1</prop>
											</obj>
											<obj name="PropertyObject" class="RQEffProp" version="4">
												<prop name="PropertyTypeName">Efficiency</prop>
												<prop name="Position">13</prop>
												<prop name="IsDefault">1</prop>
												<prop name="Efficiency">2</prop>
												<obj name="ChannelProp" class="ChannelProperty" version="1">
													<prop name="ChannelIdx">0</prop>
												</obj>
											</obj>
											<obj name="PropertyObject" class="ChannelGenotype" version="4">
												<prop name="PropertyTypeName">Melt Geno Genotype</prop>
												<prop name="Position">13</prop>
												<prop name="IsDefault">1</prop>
												<prop name="ReadOnly">1</prop>
												<obj name="ChannelProp" class="ChannelProperty" version="1">
													<prop name="ChannelIdx">0</prop>
												</obj>
											</obj>
											<obj name="PropertyObject" class="GroupChannelTypeProp" version="4">
												<prop name="PropertyTypeName">Melt Geno Sample Type</prop>
												<prop name="Position">13</prop>
												<prop name="IsDefault">0</prop>
												<prop name="GroupSampleType">mstUnknown</prop>
												<obj name="ChannelProp" class="ChannelProperty" version="1">
													<prop name="ChannelIdx">0</prop>
												</obj>
											</obj>
											<obj name="PropertyObject" class="QuantSampleTypeProperty" version="4">
												<prop name="PropertyTypeName">Quantification Sample Type</prop>
												<prop name="Position">13</prop>
												<prop name="IsDefault">0</prop>
												<prop name="SampleType">qsUnknown</prop>
												<obj name="ChannelProp" class="ChannelProperty" version="1">
													<prop name="ChannelIdx">0</prop>
												</obj>
											</obj>
											<obj name="PropertyObject" class="ChannelGenotype" version="4">
												<prop name="PropertyTypeName">Scanning Genotype</prop>
												<prop name="Position">13</prop>
												<prop name="IsDefault">1</prop>
												<prop name="ReadOnly">1</prop>
												<obj name="ChannelProp" class="ChannelProperty" version="1">
													<prop name="ChannelIdx">0</prop>
												</obj>
											</obj>
											<obj name="PropertyObject" class="GroupChannelTypeProp" version="4">
												<prop name="PropertyTypeName">Scanning Sample Type</prop>
												<prop name="Position">13</prop>
												<prop name="IsDefault">0</prop>
												<prop name="GroupSampleType">mstUnknown</prop>
												<obj name="ChannelProp" class="ChannelProperty" version="1">
													<prop name="ChannelIdx">0</prop>
												</obj>
											</obj>
											<obj name="PropertyObject" class="TargetName" version="4">
												<prop name="PropertyTypeName">Target Name</prop>
												<prop name="Position">13</prop>
												<prop name="IsDefault">0</prop>
												<prop name="name">ACT</prop>
												<obj name="ChannelProp" class="ChannelProperty" version="1">
													<prop name="ChannelIdx">0</prop>
												</obj>
											</obj>
											<obj name="PropertyObject" class="RQTargetProperty" version="4">
												<prop name="PropertyTypeName">Target Type</prop>
												<prop name="Position">13</prop>
												<prop name="IsDefault">0</prop>
												<prop name="TargetType">dtReference</prop>
												<obj name="ChannelProp" class="ChannelProperty" version="1">
													<prop name="ChannelIdx">0</prop>
												</obj>
											</obj>
										</list>
									</obj>
								</list>
							</obj>
						</obj>
						<prop name="ChannelPropertyCount">1</prop>
						<prop name="ContainerPosition">13</prop>
						<prop name="HasSampleProperties">1</prop>
						<obj name="SampleProperties" class="PropertyList" version="1">
							<list name="emlist" count="14">
								<obj name="PropertyObject" class="SamplePrefColor" version="4">
									<prop name="PropertyTypeName">Color</prop>
									<prop name="Position">13</prop>
									<prop name="IsDefault">0</prop>
									<prop name="Color">clRed</prop>
								</obj>
								<obj name="PropertyObject" class="DominantChannelProp" version="4">
									<prop name="PropertyTypeName">Dominant Channel</prop>
									<prop name="Position">13</prop>
									<prop name="IsDefault">0</prop>
									<prop name="DominantChannel">0</prop>
								</obj>
								<obj name="PropertyObject" class="Genotype" version="4">
									<prop name="PropertyTypeName">EndPt Genotype</prop>
									<prop name="Position">13</prop>
									<prop name="IsDefault">1</prop>
									<prop name="ReadOnly">1</prop>
								</obj>
								<obj name="PropertyObject" class="GroupingSample" version="4">
									<prop name="PropertyTypeName">EndPt Sample Type</prop>
									<prop name="Position">13</prop>
									<prop name="IsDefault">0</prop>
									<prop name="GroupSampleType">mstUnknown</prop>
								</obj>
								<obj name="PropertyObject" class="SamplePrefLineStyle" version="4">
									<prop name="PropertyTypeName">Line Style</prop>
									<prop name="Position">13</prop>
									<prop name="IsDefault">0</prop>
									<prop name="LineStyle">psSolid</prop>
								</obj>
								<obj name="PropertyObject" class="GenSampleEditNotes" version="4">
									<prop name="PropertyTypeName">Notes</prop>
									<prop name="Position">13</prop>
									<prop name="IsDefault">1</prop>
								</obj>
								<obj name="PropertyObject" class="SamplePrefPointStyle" version="4">
									<prop name="PropertyTypeName">Point Style</prop>
									<prop name="Position">13</prop>
									<prop name="IsDefault">0</prop>
									<prop name="PointStyle">psNothing</prop>
								</obj>
								<obj name="PropertyObject" class="GenSampleEditPosition" version="4">
									<prop name="PropertyTypeName">Position</prop>
									<prop name="Position">13</prop>
									<prop name="IsDefault">1</prop>
								</obj>
								<obj name="PropertyObject" class="GenSampleEditReplicate" version="4">
									<prop name="PropertyTypeName">Replicate of</prop>
									<prop name="Position">13</prop>
									<prop name="IsDefault">0</prop>
									<prop name="ReplicateOf">12</prop>
								</obj>
								<obj name="PropertyObject" class="HTCSampleID" version="4">
									<prop name="PropertyTypeName">Sample ID</prop>
									<prop name="Position">13</prop>
									<prop name="IsDefault">1</prop>
								</obj>
								<obj name="PropertyObject" class="GenSampleEditName" version="4">
									<prop name="PropertyTypeName">Sample Name</prop>
									<prop name="Position">13</prop>
									<prop name="IsDefault">0</prop>
									<prop name="name">14C</prop>
								</obj>
								<obj name="PropertyObject" class="HTCSamplePrepNotes" version="4">
									<prop name="PropertyTypeName">Sample Prep Notes</prop>
									<prop name="Position">13</prop>
									<prop name="IsDefault">1</prop>
								</obj>
								<obj name="PropertyObject" class="GenSampleEditSubset" version="4">
									<prop name="PropertyTypeName">Subsets</prop>
									<prop name="Position">13</prop>
									<prop name="IsDefault">1</prop>
								</obj>
								<obj name="PropertyObject" class="SamplePrefWidth" version="5">
									<prop name="PropertyTypeName">Width</prop>
									<prop name="Position">13</prop>
									<prop name="IsDefault">1</prop>
									<prop name="Width">1</prop>
								</obj>
							</list>
						</obj>
					</obj>
					<obj name="item" class="SamplePropInfo" version="1">
						<obj name="ChannelProperties" class="ChanPropList" version="2">
							<obj name="ChannelProperties" class="EMList" version="1">
								<list name="emlist" count="1">
									<obj name="item" class="PropertyList" version="1">
										<list name="emlist" count="12">
											<obj name="PropertyObject" class="RQSampleTargetProperty" version="4">
												<prop name="PropertyTypeName">Combined Sample and Target Type</prop>
												<prop name="Position">14</prop>
												<prop name="IsDefault">0</prop>
												<obj name="ChannelProp" class="ChannelProperty" version="1">
													<prop name="ChannelIdx">0</prop>
												</obj>
											</obj>
											<obj name="PropertyObject" class="QuantConcProperty" version="4">
												<prop name="PropertyTypeName">Concentration</prop>
												<prop name="Position">14</prop>
												<prop name="IsDefault">1</prop>
												<prop name="Concentration">0</prop>
												<obj name="ChannelProp" class="ChannelProperty" version="1">
													<prop name="ChannelIdx">0</prop>
												</obj>
												<prop name="ReadOnly">1</prop>
											</obj>
											<obj name="PropertyObject" class="QuantCpHighProp" version="4">
												<prop name="PropertyTypeName">Cp High</prop>
												<prop name="Position">14</prop>
												<prop name="IsDefault">1</prop>
												<prop name="CpRangeHigh">0</prop>
												<obj name="ChannelProp" class="ChannelProperty" version="1">
													<prop name="ChannelIdx">0</prop>
												</obj>
												<prop name="ReadOnly">1</prop>
											</obj>
											<obj name="PropertyObject" class="QuantCpLowProp" version="4">
												<prop name="PropertyTypeName">Cp Low</prop>
												<prop name="Position">14</prop>
												<prop name="IsDefault">1</prop>
												<prop name="CpRangeLow">0</prop>
												<obj name="ChannelProp" class="ChannelProperty" version="1">
													<prop name="ChannelIdx">0</prop>
												</obj>
												<prop name="ReadOnly">1</prop>
											</obj>
											<obj name="PropertyObject" class="RQEffProp" version="4">
												<prop name="PropertyTypeName">Efficiency</prop>
												<prop name="Position">14</prop>
												<prop name="IsDefault">1</prop>
												<prop name="Efficiency">2</prop>
												<obj name="ChannelProp" class="ChannelProperty" version="1">
													<prop name="ChannelIdx">0</prop>
												</obj>
											</obj>
											<obj name="PropertyObject" class="ChannelGenotype" version="4">
												<prop name="PropertyTypeName">Melt Geno Genotype</prop>
												<prop name="Position">14</prop>
												<prop name="IsDefault">1</prop>
												<prop name="ReadOnly">1</prop>
												<obj name="ChannelProp" class="ChannelProperty" version="1">
													<prop name="ChannelIdx">0</prop>
												</obj>
											</obj>
											<obj name="PropertyObject" class="GroupChannelTypeProp" version="4">
												<prop name="PropertyTypeName">Melt Geno Sample Type</prop>
												<prop name="Position">14</prop>
												<prop name="IsDefault">0</prop>
												<prop name="GroupSampleType">mstUnknown</prop>
												<obj name="ChannelProp" class="ChannelProperty" version="1">
													<prop name="ChannelIdx">0</prop>
												</obj>
											</obj>
											<obj name="PropertyObject" class="QuantSampleTypeProperty" version="4">
												<prop name="PropertyTypeName">Quantification Sample Type</prop>
												<prop name="Position">14</prop>
												<prop name="IsDefault">0</prop>
												<prop name="SampleType">qsUnknown</prop>
												<obj name="ChannelProp" class="ChannelProperty" version="1">
													<prop name="ChannelIdx">0</prop>
												</obj>
											</obj>
											<obj name="PropertyObject" class="ChannelGenotype" version="4">
												<prop name="PropertyTypeName">Scanning Genotype</prop>
												<prop name="Position">14</prop>
												<prop name="IsDefault">1</prop>
												<prop name="ReadOnly">1</prop>
												<obj name="ChannelProp" class="ChannelProperty" version="1">
													<prop name="ChannelIdx">0</prop>
												</obj>
											</obj>
											<obj name="PropertyObject" class="GroupChannelTypeProp" version="4">
												<prop name="PropertyTypeName">Scanning Sample Type</prop>
												<prop name="Position">14</prop>
												<prop name="IsDefault">0</prop>
												<prop name="GroupSampleType">mstUnknown</prop>
												<obj name="ChannelProp" class="ChannelProperty" version="1">
													<prop name="ChannelIdx">0</prop>
												</obj>
											</obj>
											<obj name="PropertyObject" class="TargetName" version="4">
												<prop name="PropertyTypeName">Target Name</prop>
												<prop name="Position">14</prop>
												<prop name="IsDefault">0</prop>
												<prop name="name">ACT</prop>
												<obj name="ChannelProp" class="ChannelProperty" version="1">
													<prop name="ChannelIdx">0</prop>
												</obj>
											</obj>
											<obj name="PropertyObject" class="RQTargetProperty" version="4">
												<prop name="PropertyTypeName">Target Type</prop>
												<prop name="Position">14</prop>
												<prop name="IsDefault">0</prop>
												<prop name="TargetType">dtReference</prop>
												<obj name="ChannelProp" class="ChannelProperty" version="1">
													<prop name="ChannelIdx">0</prop>
												</obj>
											</obj>
										</list>
									</obj>
								</list>
							</obj>
						</obj>
						<prop name="ChannelPropertyCount">1</prop>
						<prop name="ContainerPosition">14</prop>
						<prop name="HasSampleProperties">1</prop>
						<obj name="SampleProperties" class="PropertyList" version="1">
							<list name="emlist" count="14">
								<obj name="PropertyObject" class="SamplePrefColor" version="4">
									<prop name="PropertyTypeName">Color</prop>
									<prop name="Position">14</prop>
									<prop name="IsDefault">0</prop>
									<prop name="Color">$0030D700</prop>
								</obj>
								<obj name="PropertyObject" class="DominantChannelProp" version="4">
									<prop name="PropertyTypeName">Dominant Channel</prop>
									<prop name="Position">14</prop>
									<prop name="IsDefault">0</prop>
									<prop name="DominantChannel">0</prop>
								</obj>
								<obj name="PropertyObject" class="Genotype" version="4">
									<prop name="PropertyTypeName">EndPt Genotype</prop>
									<prop name="Position">14</prop>
									<prop name="IsDefault">1</prop>
									<prop name="ReadOnly">1</prop>
								</obj>
								<obj name="PropertyObject" class="GroupingSample" version="4">
									<prop name="PropertyTypeName">EndPt Sample Type</prop>
									<prop name="Position">14</prop>
									<prop name="IsDefault">0</prop>
									<prop name="GroupSampleType">mstUnknown</prop>
								</obj>
								<obj name="PropertyObject" class="SamplePrefLineStyle" version="4">
									<prop name="PropertyTypeName">Line Style</prop>
									<prop name="Position">14</prop>
									<prop name="IsDefault">0</prop>
									<prop name="LineStyle">psSolid</prop>
								</obj>
								<obj name="PropertyObject" class="GenSampleEditNotes" version="4">
									<prop name="PropertyTypeName">Notes</prop>
									<prop name="Position">14</prop>
									<prop name="IsDefault">1</prop>
								</obj>
								<obj name="PropertyObject" class="SamplePrefPointStyle" version="4">
									<prop name="PropertyTypeName">Point Style</prop>
									<prop name="Position">14</prop>
									<prop name="IsDefault">0</prop>
									<prop name="PointStyle">psNothing</prop>
								</obj>
								<obj name="PropertyObject" class="GenSampleEditPosition" version="4">
									<prop name="PropertyTypeName">Position</prop>
									<prop name="Position">14</prop>
									<prop name="IsDefault">1</prop>
								</obj>
								<obj name="PropertyObject" class="GenSampleEditReplicate" version="4">
									<prop name="PropertyTypeName">Replicate of</prop>
									<prop name="Position">14</prop>
									<prop name="IsDefault">0</prop>
									<prop name="ReplicateOf">12</prop>
								</obj>
								<obj name="PropertyObject" class="HTCSampleID" version="4">
									<prop name="PropertyTypeName">Sample ID</prop>
									<prop name="Position">14</prop>
									<prop name="IsDefault">1</prop>
								</obj>
								<obj name="PropertyObject" class="GenSampleEditName" version="4">
									<prop name="PropertyTypeName">Sample Name</prop>
									<prop name="Position">14</prop>
									<prop name="IsDefault">0</prop>
									<prop name="name">14C</prop>
								</obj>
								<obj name="PropertyObject" class="HTCSamplePrepNotes" version="4">
									<prop name="PropertyTypeName">Sample Prep Notes</prop>
									<prop name="Position">14</prop>
									<prop name="IsDefault">1</prop>
								</obj>
								<obj name="PropertyObject" class="GenSampleEditSubset" version="4">
									<prop name="PropertyTypeName">Subsets</prop>
									<prop name="Position">14</prop>
									<prop name="IsDefault">1</prop>
								</obj>
								<obj name="PropertyObject" class="SamplePrefWidth" version="5">
									<prop name="PropertyTypeName">Width</prop>
									<prop name="Position">14</prop>
									<prop name="IsDefault">1</prop>
									<prop name="Width">1</prop>
								</obj>
							</list>
						</obj>
					</obj>
					<obj name="item" class="SamplePropInfo" version="1">
						<obj name="ChannelProperties" class="ChanPropList" version="2">
							<obj name="ChannelProperties" class="EMList" version="1">
								<list name="emlist" count="1">
									<obj name="item" class="PropertyList" version="1">
										<list name="emlist" count="12">
											<obj name="PropertyObject" class="RQSampleTargetProperty" version="4">
												<prop name="PropertyTypeName">Combined Sample and Target Type</prop>
												<prop name="Position">15</prop>
												<prop name="IsDefault">0</prop>
												<obj name="ChannelProp" class="ChannelProperty" version="1">
													<prop name="ChannelIdx">0</prop>
												</obj>
											</obj>
											<obj name="PropertyObject" class="QuantConcProperty" version="4">
												<prop name="PropertyTypeName">Concentration</prop>
												<prop name="Position">15</prop>
												<prop name="IsDefault">1</prop>
												<prop name="Concentration">0</prop>
												<obj name="ChannelProp" class="ChannelProperty" version="1">
													<prop name="ChannelIdx">0</prop>
												</obj>
												<prop name="ReadOnly">1</prop>
											</obj>
											<obj name="PropertyObject" class="QuantCpHighProp" version="4">
												<prop name="PropertyTypeName">Cp High</prop>
												<prop name="Position">15</prop>
												<prop name="IsDefault">1</prop>
												<prop name="CpRangeHigh">0</prop>
												<obj name="ChannelProp" class="ChannelProperty" version="1">
													<prop name="ChannelIdx">0</prop>
												</obj>
												<prop name="ReadOnly">1</prop>
											</obj>
											<obj name="PropertyObject" class="QuantCpLowProp" version="4">
												<prop name="PropertyTypeName">Cp Low</prop>
												<prop name="Position">15</prop>
												<prop name="IsDefault">1</prop>
												<prop name="CpRangeLow">0</prop>
												<obj name="ChannelProp" class="ChannelProperty" version="1">
													<prop name="ChannelIdx">0</prop>
												</obj>
												<prop name="ReadOnly">1</prop>
											</obj>
											<obj name="PropertyObject" class="RQEffProp" version="4">
												<prop name="PropertyTypeName">Efficiency</prop>
												<prop name="Position">15</prop>
												<prop name="IsDefault">1</prop>
												<prop name="Efficiency">2</prop>
												<obj name="ChannelProp" class="ChannelProperty" version="1">
													<prop name="ChannelIdx">0</prop>
												</obj>
											</obj>
											<obj name="PropertyObject" class="ChannelGenotype" version="4">
												<prop name="PropertyTypeName">Melt Geno Genotype</prop>
												<prop name="Position">15</prop>
												<prop name="IsDefault">1</prop>
												<prop name="ReadOnly">1</prop>
												<obj name="ChannelProp" class="ChannelProperty" version="1">
													<prop name="ChannelIdx">0</prop>
												</obj>
											</obj>
											<obj name="PropertyObject" class="GroupChannelTypeProp" version="4">
												<prop name="PropertyTypeName">Melt Geno Sample Type</prop>
												<prop name="Position">15</prop>
												<prop name="IsDefault">0</prop>
												<prop name="GroupSampleType">mstUnknown</prop>
												<obj name="ChannelProp" class="ChannelProperty" version="1">
													<prop name="ChannelIdx">0</prop>
												</obj>
											</obj>
											<obj name="PropertyObject" class="QuantSampleTypeProperty" version="4">
												<prop name="PropertyTypeName">Quantification Sample Type</prop>
												<prop name="Position">15</prop>
												<prop name="IsDefault">0</prop>
												<prop name="SampleType">qsUnknown</prop>
												<obj name="ChannelProp" class="ChannelProperty" version="1">
													<prop name="ChannelIdx">0</prop>
												</obj>
											</obj>
											<obj name="PropertyObject" class="ChannelGenotype" version="4">
												<prop name="PropertyTypeName">Scanning Genotype</prop>
												<prop name="Position">15</prop>
												<prop name="IsDefault">1</prop>
												<prop name="ReadOnly">1</prop>
												<obj name="ChannelProp" class="ChannelProperty" version="1">
													<prop name="ChannelIdx">0</prop>
												</obj>
											</obj>
											<obj name="PropertyObject" class="GroupChannelTypeProp" version="4">
												<prop name="PropertyTypeName">Scanning Sample Type</prop>
												<prop name="Position">15</prop>
												<prop name="IsDefault">0</prop>
												<prop name="GroupSampleType">mstUnknown</prop>
												<obj name="ChannelProp" class="ChannelProperty" version="1">
													<prop name="ChannelIdx">0</prop>
												</obj>
											</obj>
											<obj name="PropertyObject" class="TargetName" version="4">
												<prop name="PropertyTypeName">Target Name</prop>
												<prop name="Position">15</prop>
												<prop name="IsDefault">0</prop>
												<prop name="name">ADM</prop>
												<obj name="ChannelProp" class="ChannelProperty" version="1">
													<prop name="ChannelIdx">0</prop>
												</obj>
											</obj>
											<obj name="PropertyObject" class="RQTargetProperty" version="4">
												<prop name="PropertyTypeName">Target Type</prop>
												<prop name="Position">15</prop>
												<prop name="IsDefault">0</prop>
												<prop name="TargetType">dtTarget</prop>
												<obj name="ChannelProp" class="ChannelProperty" version="1">
													<prop name="ChannelIdx">0</prop>
												</obj>
											</obj>
										</list>
									</obj>
								</list>
							</obj>
						</obj>
						<prop name="ChannelPropertyCount">1</prop>
						<prop name="ContainerPosition">15</prop>
						<prop name="HasSampleProperties">1</prop>
						<obj name="SampleProperties" class="PropertyList" version="1">
							<list name="emlist" count="14">
								<obj name="PropertyObject" class="SamplePrefColor" version="4">
									<prop name="PropertyTypeName">Color</prop>
									<prop name="Position">15</prop>
									<prop name="IsDefault">0</prop>
									<prop name="Color">clFuchsia</prop>
								</obj>
								<obj name="PropertyObject" class="DominantChannelProp" version="4">
									<prop name="PropertyTypeName">Dominant Channel</prop>
									<prop name="Position">15</prop>
									<prop name="IsDefault">0</prop>
									<prop name="DominantChannel">0</prop>
								</obj>
								<obj name="PropertyObject" class="Genotype" version="4">
									<prop name="PropertyTypeName">EndPt Genotype</prop>
									<prop name="Position">15</prop>
									<prop name="IsDefault">1</prop>
									<prop name="ReadOnly">1</prop>
								</obj>
								<obj name="PropertyObject" class="GroupingSample" version="4">
									<prop name="PropertyTypeName">EndPt Sample Type</prop>
									<prop name="Position">15</prop>
									<prop name="IsDefault">0</prop>
									<prop name="GroupSampleType">mstUnknown</prop>
								</obj>
								<obj name="PropertyObject" class="SamplePrefLineStyle" version="4">
									<prop name="PropertyTypeName">Line Style</prop>
									<prop name="Position">15</prop>
									<prop name="IsDefault">0</prop>
									<prop name="LineStyle">psSolid</prop>
								</obj>
								<obj name="PropertyObject" class="GenSampleEditNotes" version="4">
									<prop name="PropertyTypeName">Notes</prop>
									<prop name="Position">15</prop>
									<prop name="IsDefault">1</prop>
								</obj>
								<obj name="PropertyObject" class="SamplePrefPointStyle" version="4">
									<prop name="PropertyTypeName">Point Style</prop>
									<prop name="Position">15</prop>
									<prop name="IsDefault">0</prop>
									<prop name="PointStyle">psNothing</prop>
								</obj>
								<obj name="PropertyObject" class="GenSampleEditPosition" version="4">
									<prop name="PropertyTypeName">Position</prop>
									<prop name="Position">15</prop>
									<prop name="IsDefault">1</prop>
								</obj>
								<obj name="PropertyObject" class="GenSampleEditReplicate" version="4">
									<prop name="PropertyTypeName">Replicate of</prop>
									<prop name="Position">15</prop>
									<prop name="IsDefault">0</prop>
									<prop name="ReplicateOf">15</prop>
								</obj>
								<obj name="PropertyObject" class="HTCSampleID" version="4">
									<prop name="PropertyTypeName">Sample ID</prop>
									<prop name="Position">15</prop>
									<prop name="IsDefault">1</prop>
								</obj>
								<obj name="PropertyObject" class="GenSampleEditName" version="4">
									<prop name="PropertyTypeName">Sample Name</prop>
									<prop name="Position">15</prop>
									<prop name="IsDefault">0</prop>
									<prop name="name">14C</prop>
								</obj>
								<obj name="PropertyObject" class="HTCSamplePrepNotes" version="4">
									<prop name="PropertyTypeName">Sample Prep Notes</prop>
									<prop name="Position">15</prop>
									<prop name="IsDefault">1</prop>
								</obj>
								<obj name="PropertyObject" class="GenSampleEditSubset" version="4">
									<prop name="PropertyTypeName">Subsets</prop>
									<prop name="Position">15</prop>
									<prop name="IsDefault">1</prop>
								</obj>
								<obj name="PropertyObject" class="SamplePrefWidth" version="5">
									<prop name="PropertyTypeName">Width</prop>
									<prop name="Position">15</prop>
									<prop name="IsDefault">1</prop>
									<prop name="Width">1</prop>
								</obj>
							</list>
						</obj>
					</obj>
					<obj name="item" class="SamplePropInfo" version="1">
						<obj name="ChannelProperties" class="ChanPropList" version="2">
							<obj name="ChannelProperties" class="EMList" version="1">
								<list name="emlist" count="1">
									<obj name="item" class="PropertyList" version="1">
										<list name="emlist" count="12">
											<obj name="PropertyObject" class="RQSampleTargetProperty" version="4">
												<prop name="PropertyTypeName">Combined Sample and Target Type</prop>
												<prop name="Position">16</prop>
												<prop name="IsDefault">0</prop>
												<obj name="ChannelProp" class="ChannelProperty" version="1">
													<prop name="ChannelIdx">0</prop>
												</obj>
											</obj>
											<obj name="PropertyObject" class="QuantConcProperty" version="4">
												<prop name="PropertyTypeName">Concentration</prop>
												<prop name="Position">16</prop>
												<prop name="IsDefault">1</prop>
												<prop name="Concentration">0</prop>
												<obj name="ChannelProp" class="ChannelProperty" version="1">
													<prop name="ChannelIdx">0</prop>
												</obj>
												<prop name="ReadOnly">1</prop>
											</obj>
											<obj name="PropertyObject" class="QuantCpHighProp" version="4">
												<prop name="PropertyTypeName">Cp High</prop>
												<prop name="Position">16</prop>
												<prop name="IsDefault">1</prop>
												<prop name="CpRangeHigh">0</prop>
												<obj name="ChannelProp" class="ChannelProperty" version="1">
													<prop name="ChannelIdx">0</prop>
												</obj>
												<prop name="ReadOnly">1</prop>
											</obj>
											<obj name="PropertyObject" class="QuantCpLowProp" version="4">
												<prop name="PropertyTypeName">Cp Low</prop>
												<prop name="Position">16</prop>
												<prop name="IsDefault">1</prop>
												<prop name="CpRangeLow">0</prop>
												<obj name="ChannelProp" class="ChannelProperty" version="1">
													<prop name="ChannelIdx">0</prop>
												</obj>
												<prop name="ReadOnly">1</prop>
											</obj>
											<obj name="PropertyObject" class="RQEffProp" version="4">
												<prop name="PropertyTypeName">Efficiency</prop>
												<prop name="Position">16</prop>
												<prop name="IsDefault">1</prop>
												<prop name="Efficiency">2</prop>
												<obj name="ChannelProp" class="ChannelProperty" version="1">
													<prop name="ChannelIdx">0</prop>
												</obj>
											</obj>
											<obj name="PropertyObject" class="ChannelGenotype" version="4">
												<prop name="PropertyTypeName">Melt Geno Genotype</prop>
												<prop name="Position">16</prop>
												<prop name="IsDefault">1</prop>
												<prop name="ReadOnly">1</prop>
												<obj name="ChannelProp" class="ChannelProperty" version="1">
													<prop name="ChannelIdx">0</prop>
												</obj>
											</obj>
											<obj name="PropertyObject" class="GroupChannelTypeProp" version="4">
												<prop name="PropertyTypeName">Melt Geno Sample Type</prop>
												<prop name="Position">16</prop>
												<prop name="IsDefault">0</prop>
												<prop name="GroupSampleType">mstUnknown</prop>
												<obj name="ChannelProp" class="ChannelProperty" version="1">
													<prop name="ChannelIdx">0</prop>
												</obj>
											</obj>
											<obj name="PropertyObject" class="QuantSampleTypeProperty" version="4">
												<prop name="PropertyTypeName">Quantification Sample Type</prop>
												<prop name="Position">16</prop>
												<prop name="IsDefault">0</prop>
												<prop name="SampleType">qsUnknown</prop>
												<obj name="ChannelProp" class="ChannelProperty" version="1">
													<prop name="ChannelIdx">0</prop>
												</obj>
											</obj>
											<obj name="PropertyObject" class="ChannelGenotype" version="4">
												<prop name="PropertyTypeName">Scanning Genotype</prop>
												<prop name="Position">16</prop>
												<prop name="IsDefault">1</prop>
												<prop name="ReadOnly">1</prop>
												<obj name="ChannelProp" class="ChannelProperty" version="1">
													<prop name="ChannelIdx">0</prop>
												</obj>
											</obj>
											<obj name="PropertyObject" class="GroupChannelTypeProp" version="4">
												<prop name="PropertyTypeName">Scanning Sample Type</prop>
												<prop name="Position">16</prop>
												<prop name="IsDefault">0</prop>
												<prop name="GroupSampleType">mstUnknown</prop>
												<obj name="ChannelProp" class="ChannelProperty" version="1">
													<prop name="ChannelIdx">0</prop>
												</obj>
											</obj>
											<obj name="PropertyObject" class="TargetName" version="4">
												<prop name="PropertyTypeName">Target Name</prop>
												<prop name="Position">16</prop>
												<prop name="IsDefault">0</prop>
												<prop name="name">ADM</prop>
												<obj name="ChannelProp" class="ChannelProperty" version="1">
													<prop name="ChannelIdx">0</prop>
												</obj>
											</obj>
											<obj name="PropertyObject" class="RQTargetProperty" version="4">
												<prop name="PropertyTypeName">Target Type</prop>
												<prop name="Position">16</prop>
												<prop name="IsDefault">0</prop>
												<prop name="TargetType">dtTarget</prop>
												<obj name="ChannelProp" class="ChannelProperty" version="1">
													<prop name="ChannelIdx">0</prop>
												</obj>
											</obj>
										</list>
									</obj>
								</list>
							</obj>
						</obj>
						<prop name="ChannelPropertyCount">1</prop>
						<prop name="ContainerPosition">16</prop>
						<prop name="HasSampleProperties">1</prop>
						<obj name="SampleProperties" class="PropertyList" version="1">
							<list name="emlist" count="14">
								<obj name="PropertyObject" class="SamplePrefColor" version="4">
									<prop name="PropertyTypeName">Color</prop>
									<prop name="Position">16</prop>
									<prop name="IsDefault">0</prop>
									<prop name="Color">clGray</prop>
								</obj>
								<obj name="PropertyObject" class="DominantChannelProp" version="4">
									<prop name="PropertyTypeName">Dominant Channel</prop>
									<prop name="Position">16</prop>
									<prop name="IsDefault">0</prop>
									<prop name="DominantChannel">0</prop>
								</obj>
								<obj name="PropertyObject" class="Genotype" version="4">
									<prop name="PropertyTypeName">EndPt Genotype</prop>
									<prop name="Position">16</prop>
									<prop name="IsDefault">1</prop>
									<prop name="ReadOnly">1</prop>
								</obj>
								<obj name="PropertyObject" class="GroupingSample" version="4">
									<prop name="PropertyTypeName">EndPt Sample Type</prop>
									<prop name="Position">16</prop>
									<prop name="IsDefault">0</prop>
									<prop name="GroupSampleType">mstUnknown</prop>
								</obj>
								<obj name="PropertyObject" class="SamplePrefLineStyle" version="4">
									<prop name="PropertyTypeName">Line Style</prop>
									<prop name="Position">16</prop>
									<prop name="IsDefault">0</prop>
									<prop name="LineStyle">psSolid</prop>
								</obj>
								<obj name="PropertyObject" class="GenSampleEditNotes" version="4">
									<prop name="PropertyTypeName">Notes</prop>
									<prop name="Position">16</prop>
									<prop name="IsDefault">1</prop>
								</obj>
								<obj name="PropertyObject" class="SamplePrefPointStyle" version="4">
									<prop name="PropertyTypeName">Point Style</prop>
									<prop name="Position">16</prop>
									<prop name="IsDefault">0</prop>
									<prop name="PointStyle">psNothing</prop>
								</obj>
								<obj name="PropertyObject" class="GenSampleEditPosition" version="4">
									<prop name="PropertyTypeName">Position</prop>
									<prop name="Position">16</prop>
									<prop name="IsDefault">1</prop>
								</obj>
								<obj name="PropertyObject" class="GenSampleEditReplicate" version="4">
									<prop name="PropertyTypeName">Replicate of</prop>
									<prop name="Position">16</prop>
									<prop name="IsDefault">0</prop>
									<prop name="ReplicateOf">15</prop>
								</obj>
								<obj name="PropertyObject" class="HTCSampleID" version="4">
									<prop name="PropertyTypeName">Sample ID</prop>
									<prop name="Position">16</prop>
									<prop name="IsDefault">1</prop>
								</obj>
								<obj name="PropertyObject" class="GenSampleEditName" version="4">
									<prop name="PropertyTypeName">Sample Name</prop>
									<prop name="Position">16</prop>
									<prop name="IsDefault">0</prop>
									<prop name="name">14C</prop>
								</obj>
								<obj name="PropertyObject" class="HTCSamplePrepNotes" version="4">
									<prop name="PropertyTypeName">Sample Prep Notes</prop>
									<prop name="Position">16</prop>
									<prop name="IsDefault">1</prop>
								</obj>
								<obj name="PropertyObject" class="GenSampleEditSubset" version="4">
									<prop name="PropertyTypeName">Subsets</prop>
									<prop name="Position">16</prop>
									<prop name="IsDefault">1</prop>
								</obj>
								<obj name="PropertyObject" class="SamplePrefWidth" version="5">
									<prop name="PropertyTypeName">Width</prop>
									<prop name="Position">16</prop>
									<prop name="IsDefault">1</prop>
									<prop name="Width">1</prop>
								</obj>
							</list>
						</obj>
					</obj>
					<obj name="item" class="SamplePropInfo" version="1">
						<obj name="ChannelProperties" class="ChanPropList" version="2">
							<obj name="ChannelProperties" class="EMList" version="1">
								<list name="emlist" count="1">
									<obj name="item" class="PropertyList" version="1">
										<list name="emlist" count="12">
											<obj name="PropertyObject" class="RQSampleTargetProperty" version="4">
												<prop name="PropertyTypeName">Combined Sample and Target Type</prop>
												<prop name="Position">17</prop>
												<prop name="IsDefault">0</prop>
												<obj name="ChannelProp" class="ChannelProperty" version="1">
													<prop name="ChannelIdx">0</prop>
												</obj>
											</obj>
											<obj name="PropertyObject" class="QuantConcProperty" version="4">
												<prop name="PropertyTypeName">Concentration</prop>
												<prop name="Position">17</prop>
												<prop name="IsDefault">1</prop>
												<prop name="Concentration">0</prop>
												<obj name="ChannelProp" class="ChannelProperty" version="1">
													<prop name="ChannelIdx">0</prop>
												</obj>
												<prop name="ReadOnly">1</prop>
											</obj>
											<obj name="PropertyObject" class="QuantCpHighProp" version="4">
												<prop name="PropertyTypeName">Cp High</prop>
												<prop name="Position">17</prop>
												<prop name="IsDefault">1</prop>
												<prop name="CpRangeHigh">0</prop>
												<obj name="ChannelProp" class="ChannelProperty" version="1">
													<prop name="ChannelIdx">0</prop>
												</obj>
												<prop name="ReadOnly">1</prop>
											</obj>
											<obj name="PropertyObject" class="QuantCpLowProp" version="4">
												<prop name="PropertyTypeName">Cp Low</prop>
												<prop name="Position">17</prop>
												<prop name="IsDefault">1</prop>
												<prop name="CpRangeLow">0</prop>
												<obj name="ChannelProp" class="ChannelProperty" version="1">
													<prop name="ChannelIdx">0</prop>
												</obj>
												<prop name="ReadOnly">1</prop>
											</obj>
											<obj name="PropertyObject" class="RQEffProp" version="4">
												<prop name="PropertyTypeName">Efficiency</prop>
												<prop name="Position">17</prop>
												<prop name="IsDefault">1</prop>
												<prop name="Efficiency">2</prop>
												<obj name="ChannelProp" class="ChannelProperty" version="1">
													<prop name="ChannelIdx">0</prop>
												</obj>
											</obj>
											<obj name="PropertyObject" class="ChannelGenotype" version="4">
												<prop name="PropertyTypeName">Melt Geno Genotype</prop>
												<prop name="Position">17</prop>
												<prop name="IsDefault">1</prop>
												<prop name="ReadOnly">1</prop>
												<obj name="ChannelProp" class="ChannelProperty" version="1">
													<prop name="ChannelIdx">0</prop>
												</obj>
											</obj>
											<obj name="PropertyObject" class="GroupChannelTypeProp" version="4">
												<prop name="PropertyTypeName">Melt Geno Sample Type</prop>
												<prop name="Position">17</prop>
												<prop name="IsDefault">0</prop>
												<prop name="GroupSampleType">mstUnknown</prop>
												<obj name="ChannelProp" class="ChannelProperty" version="1">
													<prop name="ChannelIdx">0</prop>
												</obj>
											</obj>
											<obj name="PropertyObject" class="QuantSampleTypeProperty" version="4">
												<prop name="PropertyTypeName">Quantification Sample Type</prop>
												<prop name="Position">17</prop>
												<prop name="IsDefault">0</prop>
												<prop name="SampleType">qsUnknown</prop>
												<obj name="ChannelProp" class="ChannelProperty" version="1">
													<prop name="ChannelIdx">0</prop>
												</obj>
											</obj>
											<obj name="PropertyObject" class="ChannelGenotype" version="4">
												<prop name="PropertyTypeName">Scanning Genotype</prop>
												<prop name="Position">17</prop>
												<prop name="IsDefault">1</prop>
												<prop name="ReadOnly">1</prop>
												<obj name="ChannelProp" class="ChannelProperty" version="1">
													<prop name="ChannelIdx">0</prop>
												</obj>
											</obj>
											<obj name="PropertyObject" class="GroupChannelTypeProp" version="4">
												<prop name="PropertyTypeName">Scanning Sample Type</prop>
												<prop name="Position">17</prop>
												<prop name="IsDefault">0</prop>
												<prop name="GroupSampleType">mstUnknown</prop>
												<obj name="ChannelProp" class="ChannelProperty" version="1">
													<prop name="ChannelIdx">0</prop>
												</obj>
											</obj>
											<obj name="PropertyObject" class="TargetName" version="4">
												<prop name="PropertyTypeName">Target Name</prop>
												<prop name="Position">17</prop>
												<prop name="IsDefault">0</prop>
												<prop name="name">ADM</prop>
												<obj name="ChannelProp" class="ChannelProperty" version="1">
													<prop name="ChannelIdx">0</prop>
												</obj>
											</obj>
											<obj name="PropertyObject" class="RQTargetProperty" version="4">
												<prop name="PropertyTypeName">Target Type</prop>
												<prop name="Position">17</prop>
												<prop name="IsDefault">0</prop>
												<prop name="TargetType">dtTarget</prop>
												<obj name="ChannelProp" class="ChannelProperty" version="1">
													<prop name="ChannelIdx">0</prop>
												</obj>
											</obj>
										</list>
									</obj>
								</list>
							</obj>
						</obj>
						<prop name="ChannelPropertyCount">1</prop>
						<prop name="ContainerPosition">17</prop>
						<prop name="HasSampleProperties">1</prop>
						<obj name="SampleProperties" class="PropertyList" version="1">
							<list name="emlist" count="14">
								<obj name="PropertyObject" class="SamplePrefColor" version="4">
									<prop name="PropertyTypeName">Color</prop>
									<prop name="Position">17</prop>
									<prop name="IsDefault">0</prop>
									<prop name="Color">$0012D7FA</prop>
								</obj>
								<obj name="PropertyObject" class="DominantChannelProp" version="4">
									<prop name="PropertyTypeName">Dominant Channel</prop>
									<prop name="Position">17</prop>
									<prop name="IsDefault">0</prop>
									<prop name="DominantChannel">0</prop>
								</obj>
								<obj name="PropertyObject" class="Genotype" version="4">
									<prop name="PropertyTypeName">EndPt Genotype</prop>
									<prop name="Position">17</prop>
									<prop name="IsDefault">1</prop>
									<prop name="ReadOnly">1</prop>
								</obj>
								<obj name="PropertyObject" class="GroupingSample" version="4">
									<prop name="PropertyTypeName">EndPt Sample Type</prop>
									<prop name="Position">17</prop>
									<prop name="IsDefault">0</prop>
									<prop name="GroupSampleType">mstUnknown</prop>
								</obj>
								<obj name="PropertyObject" class="SamplePrefLineStyle" version="4">
									<prop name="PropertyTypeName">Line Style</prop>
									<prop name="Position">17</prop>
									<prop name="IsDefault">0</prop>
									<prop name="LineStyle">psSolid</prop>
								</obj>
								<obj name="PropertyObject" class="GenSampleEditNotes" version="4">
									<prop name="PropertyTypeName">Notes</prop>
									<prop name="Position">17</prop>
									<prop name="IsDefault">1</prop>
								</obj>
								<obj name="PropertyObject" class="SamplePrefPointStyle" version="4">
									<prop name="PropertyTypeName">Point Style</prop>
									<prop name="Position">17</prop>
									<prop name="IsDefault">0</prop>
									<prop name="PointStyle">psNothing</prop>
								</obj>
								<obj name="PropertyObject" class="GenSampleEditPosition" version="4">
									<prop name="PropertyTypeName">Position</prop>
									<prop name="Position">17</prop>
									<prop name="IsDefault">1</prop>
								</obj>
								<obj name="PropertyObject" class="GenSampleEditReplicate" version="4">
									<prop name="PropertyTypeName">Replicate of</prop>
									<prop name="Position">17</prop>
									<prop name="IsDefault">0</prop>
									<prop name="ReplicateOf">15</prop>
								</obj>
								<obj name="PropertyObject" class="HTCSampleID" version="4">
									<prop name="PropertyTypeName">Sample ID</prop>
									<prop name="Position">17</prop>
									<prop name="IsDefault">1</prop>
								</obj>
								<obj name="PropertyObject" class="GenSampleEditName" version="4">
									<prop name="PropertyTypeName">Sample Name</prop>
									<prop name="Position">17</prop>
									<prop name="IsDefault">0</prop>
									<prop name="name">14C</prop>
								</obj>
								<obj name="PropertyObject" class="HTCSamplePrepNotes" version="4">
									<prop name="PropertyTypeName">Sample Prep Notes</prop>
									<prop name="Position">17</prop>
									<prop name="IsDefault">1</prop>
								</obj>
								<obj name="PropertyObject" class="GenSampleEditSubset" version="4">
									<prop name="PropertyTypeName">Subsets</prop>
									<prop name="Position">17</prop>
									<prop name="IsDefault">1</prop>
								</obj>
								<obj name="PropertyObject" class="SamplePrefWidth" version="5">
									<prop name="PropertyTypeName">Width</prop>
									<prop name="Position">17</prop>
									<prop name="IsDefault">1</prop>
									<prop name="Width">1</prop>
								</obj>
							</list>
						</obj>
					</obj>
					<obj name="item" class="SamplePropInfo" version="1">
						<obj name="ChannelProperties" class="ChanPropList" version="2">
							<obj name="ChannelProperties" class="EMList" version="1">
								<list name="emlist" count="1">
									<obj name="item" class="PropertyList" version="1">
										<list name="emlist" count="12">
											<obj name="PropertyObject" class="RQSampleTargetProperty" version="4">
												<prop name="PropertyTypeName">Combined Sample and Target Type</prop>
												<prop name="Position">18</prop>
												<prop name="IsDefault">0</prop>
												<obj name="ChannelProp" class="ChannelProperty" version="1">
													<prop name="ChannelIdx">0</prop>
												</obj>
											</obj>
											<obj name="PropertyObject" class="QuantConcProperty" version="4">
												<prop name="PropertyTypeName">Concentration</prop>
												<prop name="Position">18</prop>
												<prop name="IsDefault">1</prop>
												<prop name="Concentration">0</prop>
												<obj name="ChannelProp" class="ChannelProperty" version="1">
													<prop name="ChannelIdx">0</prop>
												</obj>
												<prop name="ReadOnly">1</prop>
											</obj>
											<obj name="PropertyObject" class="QuantCpHighProp" version="4">
												<prop name="PropertyTypeName">Cp High</prop>
												<prop name="Position">18</prop>
												<prop name="IsDefault">1</prop>
												<prop name="CpRangeHigh">0</prop>
												<obj name="ChannelProp" class="ChannelProperty" version="1">
													<prop name="ChannelIdx">0</prop>
												</obj>
												<prop name="ReadOnly">1</prop>
											</obj>
											<obj name="PropertyObject" class="QuantCpLowProp" version="4">
												<prop name="PropertyTypeName">Cp Low</prop>
												<prop name="Position">18</prop>
												<prop name="IsDefault">1</prop>
												<prop name="CpRangeLow">0</prop>
												<obj name="ChannelProp" class="ChannelProperty" version="1">
													<prop name="ChannelIdx">0</prop>
												</obj>
												<prop name="ReadOnly">1</prop>
											</obj>
											<obj name="PropertyObject" class="RQEffProp" version="4">
												<prop name="PropertyTypeName">Efficiency</prop>
												<prop name="Position">18</prop>
												<prop name="IsDefault">1</prop>
												<prop name="Efficiency">2</prop>
												<obj name="ChannelProp" class="ChannelProperty" version="1">
													<prop name="ChannelIdx">0</prop>
												</obj>
											</obj>
											<obj name="PropertyObject" class="ChannelGenotype" version="4">
												<prop name="PropertyTypeName">Melt Geno Genotype</prop>
												<prop name="Position">18</prop>
												<prop name="IsDefault">1</prop>
												<prop name="ReadOnly">1</prop>
												<obj name="ChannelProp" class="ChannelProperty" version="1">
													<prop name="ChannelIdx">0</prop>
												</obj>
											</obj>
											<obj name="PropertyObject" class="GroupChannelTypeProp" version="4">
												<prop name="PropertyTypeName">Melt Geno Sample Type</prop>
												<prop name="Position">18</prop>
												<prop name="IsDefault">0</prop>
												<prop name="GroupSampleType">mstUnknown</prop>
												<obj name="ChannelProp" class="ChannelProperty" version="1">
													<prop name="ChannelIdx">0</prop>
												</obj>
											</obj>
											<obj name="PropertyObject" class="QuantSampleTypeProperty" version="4">
												<prop name="PropertyTypeName">Quantification Sample Type</prop>
												<prop name="Position">18</prop>
												<prop name="IsDefault">0</prop>
												<prop name="SampleType">qsUnknown</prop>
												<obj name="ChannelProp" class="ChannelProperty" version="1">
													<prop name="ChannelIdx">0</prop>
												</obj>
											</obj>
											<obj name="PropertyObject" class="ChannelGenotype" version="4">
												<prop name="PropertyTypeName">Scanning Genotype</prop>
												<prop name="Position">18</prop>
												<prop name="IsDefault">1</prop>
												<prop name="ReadOnly">1</prop>
												<obj name="ChannelProp" class="ChannelProperty" version="1">
													<prop name="ChannelIdx">0</prop>
												</obj>
											</obj>
											<obj name="PropertyObject" class="GroupChannelTypeProp" version="4">
												<prop name="PropertyTypeName">Scanning Sample Type</prop>
												<prop name="Position">18</prop>
												<prop name="IsDefault">0</prop>
												<prop name="GroupSampleType">mstUnknown</prop>
												<obj name="ChannelProp" class="ChannelProperty" version="1">
													<prop name="ChannelIdx">0</prop>
												</obj>
											</obj>
											<obj name="PropertyObject" class="TargetName" version="4">
												<prop name="PropertyTypeName">Target Name</prop>
												<prop name="Position">18</prop>
												<prop name="IsDefault">0</prop>
												<prop name="name">ACT</prop>
												<obj name="ChannelProp" class="ChannelProperty" version="1">
													<prop name="ChannelIdx">0</prop>
												</obj>
											</obj>
											<obj name="PropertyObject" class="RQTargetProperty" version="4">
												<prop name="PropertyTypeName">Target Type</prop>
												<prop name="Position">18</prop>
												<prop name="IsDefault">0</prop>
												<prop name="TargetType">dtReference</prop>
												<obj name="ChannelProp" class="ChannelProperty" version="1">
													<prop name="ChannelIdx">0</prop>
												</obj>
											</obj>
										</list>
									</obj>
								</list>
							</obj>
						</obj>
						<prop name="ChannelPropertyCount">1</prop>
						<prop name="ContainerPosition">18</prop>
						<prop name="HasSampleProperties">1</prop>
						<obj name="SampleProperties" class="PropertyList" version="1">
							<list name="emlist" count="14">
								<obj name="PropertyObject" class="SamplePrefColor" version="4">
									<prop name="PropertyTypeName">Color</prop>
									<prop name="Position">18</prop>
									<prop name="IsDefault">0</prop>
									<prop name="Color">$00000097</prop>
								</obj>
								<obj name="PropertyObject" class="DominantChannelProp" version="4">
									<prop name="PropertyTypeName">Dominant Channel</prop>
									<prop name="Position">18</prop>
									<prop name="IsDefault">0</prop>
									<prop name="DominantChannel">0</prop>
								</obj>
								<obj name="PropertyObject" class="Genotype" version="4">
									<prop name="PropertyTypeName">EndPt Genotype</prop>
									<prop name="Position">18</prop>
									<prop name="IsDefault">1</prop>
									<prop name="ReadOnly">1</prop>
								</obj>
								<obj name="PropertyObject" class="GroupingSample" version="4">
									<prop name="PropertyTypeName">EndPt Sample Type</prop>
									<prop name="Position">18</prop>
									<prop name="IsDefault">0</prop>
									<prop name="GroupSampleType">mstUnknown</prop>
								</obj>
								<obj name="PropertyObject" class="SamplePrefLineStyle" version="4">
									<prop name="PropertyTypeName">Line Style</prop>
									<prop name="Position">18</prop>
									<prop name="IsDefault">0</prop>
									<prop name="LineStyle">psSolid</prop>
								</obj>
								<obj name="PropertyObject" class="GenSampleEditNotes" version="4">
									<prop name="PropertyTypeName">Notes</prop>
									<prop name="Position">18</prop>
									<prop name="IsDefault">1</prop>
								</obj>
								<obj name="PropertyObject" class="SamplePrefPointStyle" version="4">
									<prop name="PropertyTypeName">Point Style</prop>
									<prop name="Position">18</prop>
									<prop name="IsDefault">0</prop>
									<prop name="PointStyle">psNothing</prop>
								</obj>
								<obj name="PropertyObject" class="GenSampleEditPosition" version="4">
									<prop name="PropertyTypeName">Position</prop>
									<prop name="Position">18</prop>
									<prop name="IsDefault">1</prop>
								</obj>
								<obj name="PropertyObject" class="GenSampleEditReplicate" version="4">
									<prop name="PropertyTypeName">Replicate of</prop>
									<prop name="Position">18</prop>
									<prop name="IsDefault">0</prop>
									<prop name="ReplicateOf">18</prop>
								</obj>
								<obj name="PropertyObject" class="HTCSampleID" version="4">
									<prop name="PropertyTypeName">Sample ID</prop>
									<prop name="Position">18</prop>
									<prop name="IsDefault">1</prop>
								</obj>
								<obj name="PropertyObject" class="GenSampleEditName" version="4">
									<prop name="PropertyTypeName">Sample Name</prop>
									<prop name="Position">18</prop>
									<prop name="IsDefault">0</prop>
									<prop name="name">18C</prop>
								</obj>
								<obj name="PropertyObject" class="HTCSamplePrepNotes" version="4">
									<prop name="PropertyTypeName">Sample Prep Notes</prop>
									<prop name="Position">18</prop>
									<prop name="IsDefault">1</prop>
								</obj>
								<obj name="PropertyObject" class="GenSampleEditSubset" version="4">
									<prop name="PropertyTypeName">Subsets</prop>
									<prop name="Position">18</prop>
									<prop name="IsDefault">1</prop>
								</obj>
								<obj name="PropertyObject" class="SamplePrefWidth" version="5">
									<prop name="PropertyTypeName">Width</prop>
									<prop name="Position">18</prop>
									<prop name="IsDefault">1</prop>
									<prop name="Width">1</prop>
								</obj>
							</list>
						</obj>
					</obj>
					<obj name="item" class="SamplePropInfo" version="1">
						<obj name="ChannelProperties" class="ChanPropList" version="2">
							<obj name="ChannelProperties" class="EMList" version="1">
								<list name="emlist" count="1">
									<obj name="item" class="PropertyList" version="1">
										<list name="emlist" count="12">
											<obj name="PropertyObject" class="RQSampleTargetProperty" version="4">
												<prop name="PropertyTypeName">Combined Sample and Target Type</prop>
												<prop name="Position">19</prop>
												<prop name="IsDefault">0</prop>
												<obj name="ChannelProp" class="ChannelProperty" version="1">
													<prop name="ChannelIdx">0</prop>
												</obj>
											</obj>
											<obj name="PropertyObject" class="QuantConcProperty" version="4">
												<prop name="PropertyTypeName">Concentration</prop>
												<prop name="Position">19</prop>
												<prop name="IsDefault">1</prop>
												<prop name="Concentration">0</prop>
												<obj name="ChannelProp" class="ChannelProperty" version="1">
													<prop name="ChannelIdx">0</prop>
												</obj>
												<prop name="ReadOnly">1</prop>
											</obj>
											<obj name="PropertyObject" class="QuantCpHighProp" version="4">
												<prop name="PropertyTypeName">Cp High</prop>
												<prop name="Position">19</prop>
												<prop name="IsDefault">1</prop>
												<prop name="CpRangeHigh">0</prop>
												<obj name="ChannelProp" class="ChannelProperty" version="1">
													<prop name="ChannelIdx">0</prop>
												</obj>
												<prop name="ReadOnly">1</prop>
											</obj>
											<obj name="PropertyObject" class="QuantCpLowProp" version="4">
												<prop name="PropertyTypeName">Cp Low</prop>
												<prop name="Position">19</prop>
												<prop name="IsDefault">1</prop>
												<prop name="CpRangeLow">0</prop>
												<obj name="ChannelProp" class="ChannelProperty" version="1">
													<prop name="ChannelIdx">0</prop>
												</obj>
												<prop name="ReadOnly">1</prop>
											</obj>
											<obj name="PropertyObject" class="RQEffProp" version="4">
												<prop name="PropertyTypeName">Efficiency</prop>
												<prop name="Position">19</prop>
												<prop name="IsDefault">1</prop>
												<prop name="Efficiency">2</prop>
												<obj name="ChannelProp" class="ChannelProperty" version="1">
													<prop name="ChannelIdx">0</prop>
												</obj>
											</obj>
											<obj name="PropertyObject" class="ChannelGenotype" version="4">
												<prop name="PropertyTypeName">Melt Geno Genotype</prop>
												<prop name="Position">19</prop>
												<prop name="IsDefault">1</prop>
												<prop name="ReadOnly">1</prop>
												<obj name="ChannelProp" class="ChannelProperty" version="1">
													<prop name="ChannelIdx">0</prop>
												</obj>
											</obj>
											<obj name="PropertyObject" class="GroupChannelTypeProp" version="4">
												<prop name="PropertyTypeName">Melt Geno Sample Type</prop>
												<prop name="Position">19</prop>
												<prop name="IsDefault">0</prop>
												<prop name="GroupSampleType">mstUnknown</prop>
												<obj name="ChannelProp" class="ChannelProperty" version="1">
													<prop name="ChannelIdx">0</prop>
												</obj>
											</obj>
											<obj name="PropertyObject" class="QuantSampleTypeProperty" version="4">
												<prop name="PropertyTypeName">Quantification Sample Type</prop>
												<prop name="Position">19</prop>
												<prop name="IsDefault">0</prop>
												<prop name="SampleType">qsUnknown</prop>
												<obj name="ChannelProp" class="ChannelProperty" version="1">
													<prop name="ChannelIdx">0</prop>
												</obj>
											</obj>
											<obj name="PropertyObject" class="ChannelGenotype" version="4">
												<prop name="PropertyTypeName">Scanning Genotype</prop>
												<prop name="Position">19</prop>
												<prop name="IsDefault">1</prop>
												<prop name="ReadOnly">1</prop>
												<obj name="ChannelProp" class="ChannelProperty" version="1">
													<prop name="ChannelIdx">0</prop>
												</obj>
											</obj>
											<obj name="PropertyObject" class="GroupChannelTypeProp" version="4">
												<prop name="PropertyTypeName">Scanning Sample Type</prop>
												<prop name="Position">19</prop>
												<prop name="IsDefault">0</prop>
												<prop name="GroupSampleType">mstUnknown</prop>
												<obj name="ChannelProp" class="ChannelProperty" version="1">
													<prop name="ChannelIdx">0</prop>
												</obj>
											</obj>
											<obj name="PropertyObject" class="TargetName" version="4">
												<prop name="PropertyTypeName">Target Name</prop>
												<prop name="Position">19</prop>
												<prop name="IsDefault">0</prop>
												<prop name="name">ACT</prop>
												<obj name="ChannelProp" class="ChannelProperty" version="1">
													<prop name="ChannelIdx">0</prop>
												</obj>
											</obj>
											<obj name="PropertyObject" class="RQTargetProperty" version="4">
												<prop name="PropertyTypeName">Target Type</prop>
												<prop name="Position">19</prop>
												<prop name="IsDefault">0</prop>
												<prop name="TargetType">dtReference</prop>
												<obj name="ChannelProp" class="ChannelProperty" version="1">
													<prop name="ChannelIdx">0</prop>
												</obj>
											</obj>
										</list>
									</obj>
								</list>
							</obj>
						</obj>
						<prop name="ChannelPropertyCount">1</prop>
						<prop name="ContainerPosition">19</prop>
						<prop name="HasSampleProperties">1</prop>
						<obj name="SampleProperties" class="PropertyList" version="1">
							<list name="emlist" count="14">
								<obj name="PropertyObject" class="SamplePrefColor" version="4">
									<prop name="PropertyTypeName">Color</prop>
									<prop name="Position">19</prop>
									<prop name="IsDefault">0</prop>
									<prop name="Color">$00FFFF0F</prop>
								</obj>
								<obj name="PropertyObject" class="DominantChannelProp" version="4">
									<prop name="PropertyTypeName">Dominant Channel</prop>
									<prop name="Position">19</prop>
									<prop name="IsDefault">0</prop>
									<prop name="DominantChannel">0</prop>
								</obj>
								<obj name="PropertyObject" class="Genotype" version="4">
									<prop name="PropertyTypeName">EndPt Genotype</prop>
									<prop name="Position">19</prop>
									<prop name="IsDefault">1</prop>
									<prop name="ReadOnly">1</prop>
								</obj>
								<obj name="PropertyObject" class="GroupingSample" version="4">
									<prop name="PropertyTypeName">EndPt Sample Type</prop>
									<prop name="Position">19</prop>
									<prop name="IsDefault">0</prop>
									<prop name="GroupSampleType">mstUnknown</prop>
								</obj>
								<obj name="PropertyObject" class="SamplePrefLineStyle" version="4">
									<prop name="PropertyTypeName">Line Style</prop>
									<prop name="Position">19</prop>
									<prop name="IsDefault">0</prop>
									<prop name="LineStyle">psSolid</prop>
								</obj>
								<obj name="PropertyObject" class="GenSampleEditNotes" version="4">
									<prop name="PropertyTypeName">Notes</prop>
									<prop name="Position">19</prop>
									<prop name="IsDefault">1</prop>
								</obj>
								<obj name="PropertyObject" class="SamplePrefPointStyle" version="4">
									<prop name="PropertyTypeName">Point Style</prop>
									<prop name="Position">19</prop>
									<prop name="IsDefault">0</prop>
									<prop name="PointStyle">psNothing</prop>
								</obj>
								<obj name="PropertyObject" class="GenSampleEditPosition" version="4">
									<prop name="PropertyTypeName">Position</prop>
									<prop name="Position">19</prop>
									<prop name="IsDefault">1</prop>
								</obj>
								<obj name="PropertyObject" class="GenSampleEditReplicate" version="4">
									<prop name="PropertyTypeName">Replicate of</prop>
									<prop name="Position">19</prop>
									<prop name="IsDefault">0</prop>
									<prop name="ReplicateOf">18</prop>
								</obj>
								<obj name="PropertyObject" class="HTCSampleID" version="4">
									<prop name="PropertyTypeName">Sample ID</prop>
									<prop name="Position">19</prop>
									<prop name="IsDefault">1</prop>
								</obj>
								<obj name="PropertyObject" class="GenSampleEditName" version="4">
									<prop name="PropertyTypeName">Sample Name</prop>
									<prop name="Position">19</prop>
									<prop name="IsDefault">0</prop>
									<prop name="name">18C</prop>
								</obj>
								<obj name="PropertyObject" class="HTCSamplePrepNotes" version="4">
									<prop name="PropertyTypeName">Sample Prep Notes</prop>
									<prop name="Position">19</prop>
									<prop name="IsDefault">1</prop>
								</obj>
								<obj name="PropertyObject" class="GenSampleEditSubset" version="4">
									<prop name="PropertyTypeName">Subsets</prop>
									<prop name="Position">19</prop>
									<prop name="IsDefault">1</prop>
								</obj>
								<obj name="PropertyObject" class="SamplePrefWidth" version="5">
									<prop name="PropertyTypeName">Width</prop>
									<prop name="Position">19</prop>
									<prop name="IsDefault">1</prop>
									<prop name="Width">1</prop>
								</obj>
							</list>
						</obj>
					</obj>
					<obj name="item" class="SamplePropInfo" version="1">
						<obj name="ChannelProperties" class="ChanPropList" version="2">
							<obj name="ChannelProperties" class="EMList" version="1">
								<list name="emlist" count="1">
									<obj name="item" class="PropertyList" version="1">
										<list name="emlist" count="12">
											<obj name="PropertyObject" class="RQSampleTargetProperty" version="4">
												<prop name="PropertyTypeName">Combined Sample and Target Type</prop>
												<prop name="Position">20</prop>
												<prop name="IsDefault">0</prop>
												<obj name="ChannelProp" class="ChannelProperty" version="1">
													<prop name="ChannelIdx">0</prop>
												</obj>
											</obj>
											<obj name="PropertyObject" class="QuantConcProperty" version="4">
												<prop name="PropertyTypeName">Concentration</prop>
												<prop name="Position">20</prop>
												<prop name="IsDefault">1</prop>
												<prop name="Concentration">0</prop>
												<obj name="ChannelProp" class="ChannelProperty" version="1">
													<prop name="ChannelIdx">0</prop>
												</obj>
												<prop name="ReadOnly">1</prop>
											</obj>
											<obj name="PropertyObject" class="QuantCpHighProp" version="4">
												<prop name="PropertyTypeName">Cp High</prop>
												<prop name="Position">20</prop>
												<prop name="IsDefault">1</prop>
												<prop name="CpRangeHigh">0</prop>
												<obj name="ChannelProp" class="ChannelProperty" version="1">
													<prop name="ChannelIdx">0</prop>
												</obj>
												<prop name="ReadOnly">1</prop>
											</obj>
											<obj name="PropertyObject" class="QuantCpLowProp" version="4">
												<prop name="PropertyTypeName">Cp Low</prop>
												<prop name="Position">20</prop>
												<prop name="IsDefault">1</prop>
												<prop name="CpRangeLow">0</prop>
												<obj name="ChannelProp" class="ChannelProperty" version="1">
													<prop name="ChannelIdx">0</prop>
												</obj>
												<prop name="ReadOnly">1</prop>
											</obj>
											<obj name="PropertyObject" class="RQEffProp" version="4">
												<prop name="PropertyTypeName">Efficiency</prop>
												<prop name="Position">20</prop>
												<prop name="IsDefault">1</prop>
												<prop name="Efficiency">2</prop>
												<obj name="ChannelProp" class="ChannelProperty" version="1">
													<prop name="ChannelIdx">0</prop>
												</obj>
											</obj>
											<obj name="PropertyObject" class="ChannelGenotype" version="4">
												<prop name="PropertyTypeName">Melt Geno Genotype</prop>
												<prop name="Position">20</prop>
												<prop name="IsDefault">1</prop>
												<prop name="ReadOnly">1</prop>
												<obj name="ChannelProp" class="ChannelProperty" version="1">
													<prop name="ChannelIdx">0</prop>
												</obj>
											</obj>
											<obj name="PropertyObject" class="GroupChannelTypeProp" version="4">
												<prop name="PropertyTypeName">Melt Geno Sample Type</prop>
												<prop name="Position">20</prop>
												<prop name="IsDefault">0</prop>
												<prop name="GroupSampleType">mstUnknown</prop>
												<obj name="ChannelProp" class="ChannelProperty" version="1">
													<prop name="ChannelIdx">0</prop>
												</obj>
											</obj>
											<obj name="PropertyObject" class="QuantSampleTypeProperty" version="4">
												<prop name="PropertyTypeName">Quantification Sample Type</prop>
												<prop name="Position">20</prop>
												<prop name="IsDefault">0</prop>
												<prop name="SampleType">qsUnknown</prop>
												<obj name="ChannelProp" class="ChannelProperty" version="1">
													<prop name="ChannelIdx">0</prop>
												</obj>
											</obj>
											<obj name="PropertyObject" class="ChannelGenotype" version="4">
												<prop name="PropertyTypeName">Scanning Genotype</prop>
												<prop name="Position">20</prop>
												<prop name="IsDefault">1</prop>
												<prop name="ReadOnly">1</prop>
												<obj name="ChannelProp" class="ChannelProperty" version="1">
													<prop name="ChannelIdx">0</prop>
												</obj>
											</obj>
											<obj name="PropertyObject" class="GroupChannelTypeProp" version="4">
												<prop name="PropertyTypeName">Scanning Sample Type</prop>
												<prop name="Position">20</prop>
												<prop name="IsDefault">0</prop>
												<prop name="GroupSampleType">mstUnknown</prop>
												<obj name="ChannelProp" class="ChannelProperty" version="1">
													<prop name="ChannelIdx">0</prop>
												</obj>
											</obj>
											<obj name="PropertyObject" class="TargetName" version="4">
												<prop name="PropertyTypeName">Target Name</prop>
												<prop name="Position">20</prop>
												<prop name="IsDefault">0</prop>
												<prop name="name">ACT</prop>
												<obj name="ChannelProp" class="ChannelProperty" version="1">
													<prop name="ChannelIdx">0</prop>
												</obj>
											</obj>
											<obj name="PropertyObject" class="RQTargetProperty" version="4">
												<prop name="PropertyTypeName">Target Type</prop>
												<prop name="Position">20</prop>
												<prop name="IsDefault">0</prop>
												<prop name="TargetType">dtReference</prop>
												<obj name="ChannelProp" class="ChannelProperty" version="1">
													<prop name="ChannelIdx">0</prop>
												</obj>
											</obj>
										</list>
									</obj>
								</list>
							</obj>
						</obj>
						<prop name="ChannelPropertyCount">1</prop>
						<prop name="ContainerPosition">20</prop>
						<prop name="HasSampleProperties">1</prop>
						<obj name="SampleProperties" class="PropertyList" version="1">
							<list name="emlist" count="14">
								<obj name="PropertyObject" class="SamplePrefColor" version="4">
									<prop name="PropertyTypeName">Color</prop>
									<prop name="Position">20</prop>
									<prop name="IsDefault">0</prop>
									<prop name="Color">$00404000</prop>
								</obj>
								<obj name="PropertyObject" class="DominantChannelProp" version="4">
									<prop name="PropertyTypeName">Dominant Channel</prop>
									<prop name="Position">20</prop>
									<prop name="IsDefault">0</prop>
									<prop name="DominantChannel">0</prop>
								</obj>
								<obj name="PropertyObject" class="Genotype" version="4">
									<prop name="PropertyTypeName">EndPt Genotype</prop>
									<prop name="Position">20</prop>
									<prop name="IsDefault">1</prop>
									<prop name="ReadOnly">1</prop>
								</obj>
								<obj name="PropertyObject" class="GroupingSample" version="4">
									<prop name="PropertyTypeName">EndPt Sample Type</prop>
									<prop name="Position">20</prop>
									<prop name="IsDefault">0</prop>
									<prop name="GroupSampleType">mstUnknown</prop>
								</obj>
								<obj name="PropertyObject" class="SamplePrefLineStyle" version="4">
									<prop name="PropertyTypeName">Line Style</prop>
									<prop name="Position">20</prop>
									<prop name="IsDefault">0</prop>
									<prop name="LineStyle">psSolid</prop>
								</obj>
								<obj name="PropertyObject" class="GenSampleEditNotes" version="4">
									<prop name="PropertyTypeName">Notes</prop>
									<prop name="Position">20</prop>
									<prop name="IsDefault">1</prop>
								</obj>
								<obj name="PropertyObject" class="SamplePrefPointStyle" version="4">
									<prop name="PropertyTypeName">Point Style</prop>
									<prop name="Position">20</prop>
									<prop name="IsDefault">0</prop>
									<prop name="PointStyle">psNothing</prop>
								</obj>
								<obj name="PropertyObject" class="GenSampleEditPosition" version="4">
									<prop name="PropertyTypeName">Position</prop>
									<prop name="Position">20</prop>
									<prop name="IsDefault">1</prop>
								</obj>
								<obj name="PropertyObject" class="GenSampleEditReplicate" version="4">
									<prop name="PropertyTypeName">Replicate of</prop>
									<prop name="Position">20</prop>
									<prop name="IsDefault">0</prop>
									<prop name="ReplicateOf">18</prop>
								</obj>
								<obj name="PropertyObject" class="HTCSampleID" version="4">
									<prop name="PropertyTypeName">Sample ID</prop>
									<prop name="Position">20</prop>
									<prop name="IsDefault">1</prop>
								</obj>
								<obj name="PropertyObject" class="GenSampleEditName" version="4">
									<prop name="PropertyTypeName">Sample Name</prop>
									<prop name="Position">20</prop>
									<prop name="IsDefault">0</prop>
									<prop name="name">18C</prop>
								</obj>
								<obj name="PropertyObject" class="HTCSamplePrepNotes" version="4">
									<prop name="PropertyTypeName">Sample Prep Notes</prop>
									<prop name="Position">20</prop>
									<prop name="IsDefault">1</prop>
								</obj>
								<obj name="PropertyObject" class="GenSampleEditSubset" version="4">
									<prop name="PropertyTypeName">Subsets</prop>
									<prop name="Position">20</prop>
									<prop name="IsDefault">1</prop>
								</obj>
								<obj name="PropertyObject" class="SamplePrefWidth" version="5">
									<prop name="PropertyTypeName">Width</prop>
									<prop name="Position">20</prop>
									<prop name="IsDefault">1</prop>
									<prop name="Width">1</prop>
								</obj>
							</list>
						</obj>
					</obj>
					<obj name="item" class="SamplePropInfo" version="1">
						<obj name="ChannelProperties" class="ChanPropList" version="2">
							<obj name="ChannelProperties" class="EMList" version="1">
								<list name="emlist" count="1">
									<obj name="item" class="PropertyList" version="1">
										<list name="emlist" count="12">
											<obj name="PropertyObject" class="RQSampleTargetProperty" version="4">
												<prop name="PropertyTypeName">Combined Sample and Target Type</prop>
												<prop name="Position">21</prop>
												<prop name="IsDefault">0</prop>
												<obj name="ChannelProp" class="ChannelProperty" version="1">
													<prop name="ChannelIdx">0</prop>
												</obj>
											</obj>
											<obj name="PropertyObject" class="QuantConcProperty" version="4">
												<prop name="PropertyTypeName">Concentration</prop>
												<prop name="Position">21</prop>
												<prop name="IsDefault">1</prop>
												<prop name="Concentration">0</prop>
												<obj name="ChannelProp" class="ChannelProperty" version="1">
													<prop name="ChannelIdx">0</prop>
												</obj>
												<prop name="ReadOnly">1</prop>
											</obj>
											<obj name="PropertyObject" class="QuantCpHighProp" version="4">
												<prop name="PropertyTypeName">Cp High</prop>
												<prop name="Position">21</prop>
												<prop name="IsDefault">1</prop>
												<prop name="CpRangeHigh">0</prop>
												<obj name="ChannelProp" class="ChannelProperty" version="1">
													<prop name="ChannelIdx">0</prop>
												</obj>
												<prop name="ReadOnly">1</prop>
											</obj>
											<obj name="PropertyObject" class="QuantCpLowProp" version="4">
												<prop name="PropertyTypeName">Cp Low</prop>
[truncated: 1,456,290 more chars]
