# Supplementary material for: High C1QTNF1 expression mediated by potential ncRNAs is associated with poor prognosis and tumor immunity in kidney renal clear cell carcinoma
Source: Front Mol Biosci. 2023 Jul 17;10:1201155. doi: 10.3389/fmolb.2023.1201155 (PMC10387556; doi:10.3389/fmolb.2023.1201155)
Supplement: Supplementary file 3 [file DataSheet3.ZIP › C1QTNF1 original data 3/Tissue PCR Validation/C1Q-12.23-8-15+42.ixo]

<objectstream signature="IXOS" version="1">
	<obj name="root" class="HTCExperiment" version="5">
		<prop name="name">C1Q-12.23-8-15+42</prop>
		<prop name="UID">5412141FF5634A0B8E65F17668954CCB</prop>
		<prop name="OwnerUID">12D246C796534CD18A312176D2D78F68</prop>
		<prop name="Created">2022-12-23T10:27:25.898</prop>
		<prop name="CreatedBy">12D246C796534CD18A312176D2D78F68</prop>
		<prop name="CreatedByName">QiuJiechuan</prop>
		<prop name="LastModified">2022-12-23T19:03:11.866</prop>
		<prop name="LastModifiedBy">12D246C796534CD18A312176D2D78F68</prop>
		<prop name="LastModifiedByName">QiuJiechuan</prop>
		<list name="AppliedTemplates" count="1">
			<item>SYBR Green I 96-II</item>
		</list>
		<list name="TemplateOwners" count="1">
			<item>Roche</item>
		</list>
		<prop name="SWVersion">LCS480 1.5.1.62</prop>
		<obj name="AppProperty" class="TAppProperty" version="2">
			<prop name="Created">2022-12-23T10:27:25.898</prop>
			<prop name="LastModified">1899-12-30T00:00:00.000</prop>
		</obj>
		<obj name="ConProperty" class="TAppProperty" version="2">
			<prop name="Created">2022-12-23T10:27:25.898</prop>
			<prop name="LastModified">1899-12-30T00:00:00.000</prop>
		</obj>
		<obj name="run" class="HTCRun" version="7">
			<prop name="name">Run</prop>
			<prop name="Created">2022-12-23T10:27:25.890</prop>
			<prop name="LastModified">2022-12-23T11:27:56.017</prop>
			<obj name="AppProperty" class="TAppProperty" version="2">
				<prop name="Created">2022-12-23T10:27:25.887</prop>
				<prop name="LastModified">1899-12-30T00:00:00.000</prop>
			</obj>
			<obj name="ConProperty" class="TAppProperty" version="2">
				<prop name="Created">2022-12-23T10:27:25.890</prop>
				<prop name="LastModified">2022-12-23T10:28:01.417</prop>
				<prop name="HasProperties">1</prop>
				<obj name="_Properties" class="TAppProperties" version="1">
					<prop name="Created">2022-12-23T10:27:25.890</prop>
					<prop name="LastModified">2022-12-23T10:28:01.417</prop>
					<list name="emlist" count="4">
						<obj name="item" class="TAppProperty" version="2">
							<prop name="name">TopChart</prop>
							<prop name="Created">2022-12-23T10:27:26.290</prop>
							<prop name="LastModified">2022-12-23T10:28:01.455</prop>
							<prop name="HasProperties">1</prop>
							<obj name="TopChart_Properties" class="TAppProperties" version="1">
								<prop name="Created">2022-12-23T10:27:26.290</prop>
								<prop name="LastModified">2022-12-23T10:28:01.455</prop>
								<list name="emlist" count="1">
									<obj name="item" class="TChartFluorHxProperty" version="2">
										<prop name="Created">2022-12-23T10:27:57.469</prop>
										<prop name="LastModified">2022-12-23T10:27:59.438</prop>
										<prop name="Xaxis">fhxCycles</prop>
									</obj>
								</list>
							</obj>
						</obj>
						<obj name="item" class="TAppProperty" version="2">
							<prop name="name">LeftChart</prop>
							<prop name="Created">2022-12-23T10:27:26.291</prop>
							<prop name="LastModified">2022-12-23T10:27:26.291</prop>
						</obj>
						<obj name="item" class="TAppProperty" version="2">
							<prop name="name">RightChart</prop>
							<prop name="Created">2022-12-23T10:27:26.306</prop>
							<prop name="LastModified">2022-12-23T10:27:26.306</prop>
						</obj>
						<obj name="item" class="TAppProperty" version="2">
							<prop name="name">RunOverviewChart</prop>
							<prop name="Created">2022-12-23T10:27:26.319</prop>
							<prop name="LastModified">2022-12-23T10:27:26.319</prop>
						</obj>
					</list>
				</obj>
			</obj>
			<prop name="State">3</prop>
			<prop name="StartTime">2022-12-23T10:28:37.416</prop>
			<prop name="EndTime">2022-12-23T11:27:56.015</prop>
			<prop name="InstrumentID">6108</prop>
			<prop name="InstrumentVersion">HTC_VER_10</prop>
			<prop name="InstrumentName">L480</prop>
			<prop name="InstrCalibrationDate">1899.12.30 00:00:00:00</prop>
			<prop name="Technician">QiuJiechuan</prop>
			<prop name="AcqStoreClass">HTCAcquisitionStore</prop>
			<prop name="AcquisitionStore">eJzkvV2zotqWv/lVKk70nRcCikpEVUUIjMmbvA2YvN2pqCioqKjop+9hrtxVuyJO9bnJ7lzZ/3Ox4qztEick4xnPDybTfz+vDv92Wh43//GP6/nc/ePf1s3ydvuPf5ixNl9f7vvbvtufT1F3vm7+8W+PzfVGv/3HP8R//Oe/t9dz+/OdWrU8nTaNdr6fun/8p/jvw89r/+MvouWxbTY//0CZ/PUXzf7W/bWN17rZ3OjzP3/zH/8YT+gj/ntsVrc5/tfY4h9/+78PJ7ied9fl8X8ZyWZ33Pxvw/za8H8K/2R8fzsa/z1K8f9hkHQEWXP+29v+NuDR/xxwvD/Sp4qiOFWEfzKqeHNs//Gf/9dYGOtsKsxH+tePfzb+r3+Iv+3B3160Tt3u+vVR47HyT/4gWTb78p8fGNxs6dX75scw1KnGZsJf//tnx3hNWzrt2HJN580//lP6X/6MDk9w3p+62z/+M5vNYtSzKQjojnQP1qUH6L6PMcSToPFg8rwVaC/fjONs3BfQ69UbbWu241F4iTtoFjuO1u7lCPH6PW9AeN4UtDoP6ygReA+vR7jExSJmEC2rvoFD3Po4764bIYxnggLG3T3gfDFRIR5LzwLiWFmgl/e5gPMkqaA75hf0D4YpRGNHlSH0G4Zq+op5vC+4DKPtM0E/rbU6GkVYwkRXEVlvLwU8tCcV2vcOMXjrcyFc4BPhNZ/1yAZmIGDfvEvYxKGK2vGq1tHsFnrw1DoDjXCS8Eg9HCtY+3yL1kEAIfLcnQgnbSyje7pEEEcLpsIFZxEa6gZ4eEnRg/6p+KitkqwOZ2miwI3lLQazrSngy+hLeJbVHKF2ljya7YQW4rt5CifzmSogV3YJXNSZgvq2xRpPE16Cvl0naBmdLsRJ11dgDkIZVTlIOLa16kHxvMXobPxh7b7FJ4OqyBX0nIbGt3ywEiS1sHCR2w5Eq/ytgiE9e9QSJ4TwPLU8+OvsGFI10c9P3f31y++CgPh7IDATR/+0WP4OAVmTZl8/Jr8RAvrkF0OA4LZEprpMiOriUMDTEV3Ulo9YQFFrSrg05xL18cAAtJyqgt24EnF+FXYCsgyoCKp5gV44WNSRJs1FeImoos/jqA5HEhUJvz43qE0LVuMqrjo4WUWI0Ly2EO2tJgFxOj+iXaiqED1Ozwr60PbR2L0LHs0bsYPJZHfD4GxZHMdTVL4gYJ2GND5tnCSgtesV+ou7zpEnqgizABM0Y2dVxyf55MHerGNcTJjKo4W6Q+Cd1aNzsAIhvmZ6BcoiJwiMHlSEZkcQOg2Zi2o0TYRI1o893F+8wkUpMh4eu1CG7h1OcfF80v4Nb7R/a32eICg9q6OLSZB8eojoXLKcoGIcPTCQxm+le4tHzVhtADxFQ9+Nl0J0NAQZTqfDNZQnmgZozAmiXdBY6B2vVMS3KbQwWKxTnM+fwBHvVQPjST7BxSZJ6rB99i1Id0hw/lbp/RObIKL59hztbR8DHndiCy+7d9C6FguOxiL2oIkFEcHfhAKm93PyHSEg/RYISLKgiP8KAiKoM/nHD+l3QkD5xRA4z85r9MrU4CG4hwaKIKFOHcu8jmqgk6hQniU6ARg89mbUyZ+pLaNjulUdyTYwcNp6idrbc3m0OoUKbLHSEdYZmcTbED1IVuMtBpfSgHDFUIRo11Cn3ky3PJ7vqFOKV35C987oJM7GuwYuZwwwKMQlYCmxHuRJ3aG6jOw6fMw0Krq9bKI5W/A6jgdkCidG4zePCtR4Y70CUlzkGAycNaBfjAoQ3jVHfWaodehFYfJlAtbSDSEanA4VpNwFtE+ixsPqHpbA44SKWJumPC7jowxsme/RsiWC2KvcKTDfrqfoODPaP3GWqLCcjjNUK5EJoWVVJUBbUmd+5gXgQ5IId9X6ivP8YNW4KbCH1ZLpPyGwotMOjuf3PXwvXa2OtSft/yamojXbe1TH3pV3sFqcc2Thm0ztNsQWzHiuoF/vU44T6EVYPKwMg/1Cq/E4e5awiCsT9VSOhXD/EkXghueh0e9ciNzbAeER8hFBrCNT8yfj8jtCYPRbIDCSBPlfxoHvYQIwEn4tBIze3aAz2BsCjrbvHsyZHaFWs0SIY5PI9x7kO4oLG5N0tKpEGL6TGRqpsodImgsIc03YoLktPIjoJLchUmRGIn9LIT7ZSQPp2qrQOFQEkZFBOn9RaPtebG8FDG4pgjALL6ivfU0I75d5D5ZQRcjy0bKO1sZRhfT1fH5BID7O9gxa07Nwbjqco3doOtjd8w16F41BLBn0+sQsC/z0Tx4J8qiC+4NMAFxb45Gn7QoY2eEL9X4RUvBYHzqIhR1DfT/VBHwOyETWw4Y6az1LhRDeIxVWr7zGRUQQiAZer35BQNsacR1GsZjAKbdydFcTA2LNpk5970uKR/GyoDgwMujz2l2H7rW2hPC4RBnmEcUt3ytWEAdBQp15qffhU890wMMr7MACKlp2f0ZCdF/VPaQmxTGjEWn/zsO+g/HWIt0fHglSE4vMKH8/C4pTS3r/e0MQqWfooGbPCeL3OlUBjCpAX27cGoUBmd6hs2QMCAl1tKmt6jtCYPx7IKAIwp8CgdkvhsAY6y36ydXksfHSZZDOcop2HKdU9MuUgR/AAT3xbNXxQK8UgtBxjlaIe8rUA7CheTx36Mz2nhCZS8qo5ZGZ6AjPVMDFUuxhNA8P6AekvrGT4ecaQJV+QSAqOGVuUPkdIYp1iJMJZe7S+kCAjSnT+4bEwPCFJ0EnoUy7ViIbjgfbQvOMXIj2GUGqPQo76vwWq8Nr9nl91KxQH7glZfZ21ID5OFNRJo5GnW///AmBHyYQD129g8dsZqDDFB3Cw/DZwjNrM3TKWcbD+j2y4bAkCMBxTHEovVcM0tVT+QkBkbEC3NtsicZKNepIWlKn1u0uRU0mCEQz06B4w+oHgny0edytyGQaBwFNoVzxMHgxeiXeiqEUbfUa1zHtv5yTidnPV8yjmQsyjBfPJfqHEeNYzwnC9TYfoDHqCVLLjtB3vu0ozskHvQ5f6o7MCRoX9WKR1NGeSR4sHRHRVK8ehIPdm+KGBgoaLx5D9PDy5jtCQP4tEBjLyuRPgYD+i+PAKlpXyMYTC7BOBdL3ijqpsy0yHgsrOomi67pBTe0sKuIkUsGslhoa+eHAo7KBBHZr0mXfuvg8Dqd9AtKmcnC+GmV1aF5FGXKoG1RHD7OO4vFLBeFh56gdbjsIjbvUw7sTHjjXlnQS12tVhYUgpmgm05UQH0dkCgdj9sa5lDk8emwihNGwsdEfVQkPT65EOp6RaTDFNyDKxvT6TO/IDAgCNepLs/+KA/MV6XIYxKT7Tu++0B16f0HAZk8bQdX1Op7NyUSWeveJEzMa/y0eeXB55Q06rWzUOByqNhTX2QCh9Th8QWDYwApVNE0IrWvfQ9aIpO/SesnxMUobeDXnHpl6IpPRpy/2ZQKmeFgRlEasBE/IRqG83el1NK93MqznHaI9FmMhut5EFdTTbI22KVMcWasUd0ZvWf2CQOzsNA+UbkdxrnkAkJnMRRg0qo+O5CcCNqaRwEBXY2SLl1dHh/7dgps+hwhsG9exm53b7wiBf3b34v99CMiS8q8vDH6PuwNM+MUQwKG7J111LSG65EICvuOtkbX0/3EQUKe+zeCMfiPbNfrmywYzioAycX4QwtNFKGHOZ1Ru3jigzvu5eg130UX1Mct5rM1I54vb+ISwEy0ePq97jzJsRXq7fe94xCcnBnoU9jgXtgAUCqjTWjuZOvGGIBAOsmMC/ZRCB5OWjvAFAXUoOxgsVglENy314BGfD2ghN+qwkqMC5qa4RXPgbQBvS1MEdXX+CYEoOBAEupL/hAB6vk6mos4ogx8d+nyxeirQLMQleo6Sc3TjUQLKMT+iJxEEwsmw8kA+izrqUkxxJJeSArI9bNC/2SbHpUJxJ1WUAvWgXNaYmsceJjJBwPbPthCdZmQqFekELszLSoj0C2tgxIbTcPg6A0SNuFOAk++gocmcR+MysWEWz0pctIrBw2xPEJ0NxTkGxjCro4v2SsDZU5xjOIM6HhoE0bvaEkTqJK3jeZ6WsF8gRz+SfYpPdSzC/NBo6Hk9598WAtPfAwFlpvwhdwfY5BfHAetKRRx4hV2Hi4VQwfZtVwiXyRKiDqUOZCG/YHCZUCeLJtR5TO3OMBDudY23rq5gns5PaFra52r7Vm1BOLAA2XJeAA68owcTdd7iIhlbdajNXqS/O3uNTjbZ1dHRosyuHVyBdPwIdaSVVGRFqOQ4LxXK9LtMKiHULQndLUEgVocRQYp7LhrRLRFCVTIQxmuoUdMLQwj1Yl/CZCFXqC/8TR21E1P+igM/TeC9K7/uDvyIA+FucyBTiMIFmiMfeJxHVESqLq9+QiA8EATU5fpIZjKh7WfbHmFeUMkZU05FdLaSChz/tsVF6Jl1yAdkSqnBVuizDen+LJNkmLW3N6rrC5lMviYIjietgepBXtfxQRE7cP1gGr6EJxXxPatsaJlN8UWd8DrUu8aGl0uQUdUZmY70Igi8RoqK+oFlQjxJXyWUAWxxbpNihe5ZZXAUySSCV5oSFAuKI4ZO8ctJZ34dY0NxT3gmjOKImfD4Uo277wiB2W+BwGQyG/8hcYApvxgCkVAfqXOfKHMbD95Bf2MNmgd7xSNdMlXozuMb+ont1NF7Rp3nOE0NtF2z4bGpCx00r9kFF1sv5PEdVcqspwJRW0FRh/KGOvm05VfU2cCGWL9Tp1a4vEHttd0JUdpkIryCm4je5kLVGCm9B4fCXqIdDSnTyyOCQLcIx2jBZkG6/KQi30Pnox90BIEiI93tBeGEwXpt8qhZaB0EZxLn+STYchwnFsWF6zlBWLuU+UNhXkEg794YrCIarzmMe7jFLm3vyunznZh0fzlXN2gMBznR4TAi1z+uz1T0M+r06hPJP8TCwCAouRBtc7EC61TvUW9SC0I70GxINmRS8/GOTMYeSSI03ZNMpr06NUYKHb/y1ZtfEIi6VyPDItgOQnEwoiIe5ATBqipSnLMZF3BNuIXADXeopQODx6jvbVDnDaAm2TnEkw3t7+M6qyheeIwTelUP6olHf7gtM6DfCeIvl46nVeoBmYRRqxRkbBMXwSaFWJicvyUElN8Cgelo9qdcGPzlELCRk+6vJOq0iVrLoCfsglq3XAvx4Dyi9NvyOwZLx6FO6lERH2++hfPXsBFwOBZ62D3qKwZFhoAUtmVQHiJ1soO5hFh8kI7OcNehPVWpv02fUfUFATWe7wQ0DrkNfXiW0Q8fdBLb9z6BreitMNgNSx6nltFAmREEWLpd1HGjRs0XBLxOSnlkXI8lKGOKG05am0K8Wu17qOb2Ea082ApfEOAmQcDdfyDwwwTO7U34ggB2O9Lj5XZNEBByxuNORw/s0N6hEw0KiOBNpnI5rtsvCMRF2JcwUloTXWdNRTo9NQSpGa9RnRcWx2NAnZ4fkw1aU4JAnI4k5ScE+psjIGy0ArSLbKJf6CWP9g3FpfrJVWQjhUF8GhMEC6XN0PCHn8lAm6aA/Py55uKqJoQX4eVBF/YM3VVApjKtXiIM+e2AQVUwIR6vVATzUhKutH1G/16LtIcB0PG01yyo4925tsGSCwsh+1xYXJVj8TtC4L/v1v9/SoGZMP1Trgwy/RdTIJfCC7IhW9ShKDTkm6p4R6YeS6qiFVWB1J+faL7iBcSP4FVBukttNIvhUUCqQRmu+ZoU4L1BCvlcIx/lKrWy2ltBaM2pitfKucNFx2yqAny1oNrdDo3LsQI8WlYF/Xw2odDcMx5ZD6oykJM1sp1aCuHYOnZwW3AZjW21EKK1prVwckWiQDyk0KsPyHevZU15Y3+yINquNVKL3DvhvDnvIMqYxf6mAlGg78iPvfqnCkTL4C1CNnwGaL03rI52QK3eF7wKVWVY1FGuj2i8/u6CtqyYAvZ9RfufNFTF+YF8WnMo1O/y2REdd2cJuNpFCLHRVGgv9us6nI1JpU6lIH1mMy14rAy1CkSfKLDwrLKORrbkga+AhtYA6POFC33+rulyUp15QiF/QBSI+fqAlqCbPDQb2n7Q2pQndpjX8XUZ22CLYY16sjMgzm9VApdlm6BqXokSl/WR8ohVrNFqfdpfveAevCK2QBsXOYSPIJe/JQV+z5zB2XQq/hkUmAm/+tJgf1+T0I9XlM3fx8QGL+1fqG/eGyHKyqwFN5n1uBhkCxLKl9YQBV4OLqzTGfDARQarMnyiIVwjHnUs8iDNkxwXN3/FsZiTkCr4fKB3sB0IX6+oBS1RKtQsu+Jhs85F2JXCDM1qxITwOa8aaJWi/KIANjlRwIk/03PSvQvxaE/vVyoKHJ6hpUIc+McG9OZ5wXlxsSiQlLEK0hrPqJtEgXjOLBvm+i376QI/AkGiCiIG91UofAWC99hFdBcV9dK1qBawX+MeYUEUiOeHUQ/uckeB5qSYdaR8Jj47rWih17RUpT8ocLPPZ2Qy5fd4hZTSlTtRQPUPayGc5ZkHu3Y8Jrd4LGo8P/YN9LFtU+r3iHJZKRF1khugNXKYgMlNLSGy5QKNWEuEWNuyCk4WUUBfM/p8vXl9AlZCFGFZTtSJ9RJSedygPrgbNW7KqgA2UFK01vdciGdKqsDFlbe0vxjW8fMGBbG392h8t4JjfLGUb0mB3zNpUBlPJrM/ggLkAr+YAvzBb6hd7l4dLywxgeBaishew60Qx57Zgj6Z9+jpOfWyINq3IOUDB4OpcRaiwZV5MD1SVS3qUQzR3KCztHgWBS5MXNWhppKRbtjsicA9ShT+O+pgua8OaMzDqg4PQWHDdrAeIHsqBo/GIVHA76st+mdtw+kk/Vxgf+QT1KBxqXfGZPw/KODOWEaxdm4QFfw1jb99WkKUDHQGplBcyKitHY+ZRxSQh2dyk6uv8wjrsPlKBMa6IAq87+8eojCP0DBOBg+HTVXCgOMBnW5IicaNR+IXBYxqQK6x1NQWSqbYaHd3qtJmmlBEn8xbZMaRKBDu9xWcjXb/RQFMz0SBXh1T4tk+yWWkHe2/NUxs9Jc2ucBtJiGMo9zAwIk+sX9NrtFN7BW6oZZC6D2SCp68br4oECoGUaavSuuLAqHrHUSo/d0R52/JEKI8oPePMjVDZ/CiRMO9kwrhXNmhNsrJxBKFl2CsbB9ty12S2wiF+i0p8HtmDYqCOJH+JQa+yX1C9osjwWhnPVC7m74Qj5asAOGGMgZpRUo92lAzLEvhiTpu6TQ239SMB1m6QH+mtQJaT8LG9XoeYbBV4zq2z/sS6nOzxGAZrYSwq4wOBnvCiBP5Th3PPmUMg3KPuhpVdaRGcgnb+3OIxlUz6vjUYwujgjCwcPVNHaa51IOt72bo1kdXCG2d3u8rcvSFgdCt0hbsqO4oKAtUhgv/4P3EgHQmDDjJXxhwL57Ov2Rgozz/BwaU2TjG4Hk26mif9BRUbkWNARsu+RcGsuPuhvP50OJR9eo7oETkoCa8UsBonRAWLrcruruHLcQD7UVYkMSaIk9NwX92/lwu6SnyOPeXSxFk9+phtygdBDHaQKQOjgm475DKepLR/jsKycbWp0jkb420DuVH08BAOB/RXBkkAxtpX0DZdzY6+YrCwm3Eaf+C3ZkwNTQ5jiu1gXvQFKgfx0Udvj2D8obHdgjymhi42dYtLKddiCrr1vT5Zcu+JQZ+z7xBUZjJsz/DBmaC+IsxkPDbE1X9HHLMPHLc57idYjCpdxwnD7OHauK+kJLAQsA51zrYbI8LnIvZhUfOlbqh6q1nCHXAa0wnEZUBiJRE58ma47CSRNhuwhdqGl9QMk/3CryGrEbY9WQDG7HowJ+2Gmor24TI19QenthW6MiwIWfP6f2nVa2g1509iG1hL1IS7gkDDs/q8BlR5rgcCGMmzmwhVLcxwvFZ3nBBNlDH78TywMgoE3zZQESC/ncM/MgEU8/lOI96E+KNUbXQQHn8OwaOx8/1zS1hgHyn+omBHzYQPq50vNprTq8PX7YQyUDHZzqRG/S7uqTjYZ0KmIizKRri263jUR+JwPRmgZZZkO3ctmkB7mpMdjDbmICvDWEwWzYbtJYfDCy3YgvR+UbjSSwLsMjINgiDZCPGoeDhbV5XYIBLmcgKLIgH2Lfw3qlrNOPBEsKuHKkwYAVlCv0QAdZzoYfgySK0dY8wtd629rfEwO+ZOSiKsiz/KRiQfvX84WT3QnWqICepptNuvlZmFN2NXR0OhlkPVpq/ka0qwgBnWg8Ge7kYyNtLHUlR0oO62Q3RzFJOmJhqFBpCmaL9MV3zuO3/JwaM40sBM1VqtMdZJURFIytw5wxwfg9IeqWoFwGajqJ1wDYCjgtDhvR0HhCGWsJA1GgylBJyhFWY8XB2SDt4X2sKHe+5A+Ho8U6gnFfdTwwoDWGg0G85undfr6OofpJtdDMRIS7/soFj+6TQcBBNHi+OVEZroTohnObLOj7rIwXmr5psaTi36rg7EKZeL/yU8STloXWj47Uazx9oHCQH4rVIxye8qke0y6YU8JkTBoRormAQiB5Eg1ekwOj0wQAdFiEcBUYBu9ltgYvbgbr5dUiYmQwIA7BzMo7Ng7ZfWc8T2opDGEpyrQFJsxeoK/uCMHWuyY7m9RXZJLd4OAIan3kuSlyoQNJfd6kC3O4btNU64tFlD3R86zJGdX7fCJHysr/nM8W/Z+6gKEmyMP0jQsFMGP3iawPa3X2jK/GojsZDsYOg9wb4ea63Rn9uyjB31m80y4ML8VjYd5DixSVpP16EEM+iDK5VMnSEbVKH8Yyk/TUmG/DdfE2nWURlPJzwN3qTdEFSLVEZrwb9Ad1hQqFge7kw8N2GIeixKcTlAWXI5f/CgGvT+9nhNkRfung8shvCyG6ZcNTf60wI815qYcbnhBkXnDo6DwkDGW8f6CvWTvgbBn7YQIjCjuylIAxYYyq1r7uFTJ1lqF8Ek4erEZXh+EYYMPr5Uojr90j+woC7mVtCmL0JU2xT/oWBHzZw5iGFpoHs8NBJyFamqXJE4/nBwA8b+IGBhf/BAI919tMG7GYLPzGgnn1kVkf7f3pSGQdHcYf+wc4IG0/CrPy8nXARuYSh5/nVws0hDHn7M0m/UiUMrt6sw2B3olB0YaoIl5wwoi6MpRAe7ycGkUfj0dwbuUwkgALFrIkJO2wHceXK3/KpYvH3zB4UJWU8+ZcY+P+pDcjLsYj6+UTZXg0ZdfsEB+gsTeqmTWUqsHHOAjrno0tSbJDU3hcTF+cT5yJQtj/aYEgkyUF9TTlqnSaCUqkbXLwKwgC+Upkkei2gNcoWHIuxrkK5UCk7y0UloHByPPA6z6QyS0h6xbhXIEn6PToXtoVYsY3PnF7CgC7dPbKN40GFR9SldBqXOaD1plDA1p+ZQK3pCHFexQ3M3Ob+hYFwneQI2+yDgVGoC2EkztsvDHzdKPhhA8/7ml6/yVSGwqjvgdfNGf31fMVj4U02ELzINtzPnKJYiHsZpKh0vzCAotd0cDrfevQWc/r84ZEw1wzJBozJcQNxmp9KaC4woNAieTz0Dp91Vh4VFXJ63FLEeEgFbC9hgP7jaQpREFYiTDSZQlFFNhCeQ8LAhY9bhOa/MLDXChe164Uw4MksgWfq3tFNHjaPBgKN/+C2G3RDYwWR9TBt2Bgq2QQ+Yh6mIlMhsKoY3ctjx+Nesr8nBn7P/EFxNBlLf4wN/GIMXKZcQsMROHzZwA8MaDd7J0TL50kGT3uKJNVnl4eC+SJJ1wzvCwPxa5Ym0I8qH9WqT2tcbUh6f2BAOywJA6M4Y1ClNwmddrUQwkNxsGF7qCjrZgphIJ84CB1rKRsbW0uID+Lehn0v12jSf+DxsshU8gRR/TsGboM2QX27z+ErFAxEV0Lf9wkzdn9ovmwgaM6EAWSEgcH1VvzEQJyEHXSvufSFgZCrMdnKa1egJymUrb0xiuBC26KXzVcQziNLhfhIGAhy1eZhWVcKWIOWbMiapnU0VBiFKAzJlhyTPh9HNL7GtM8UOk4bspcz2cAgBcJYPabxe0LswWXRLtCvu22N6Twt4T3KI1zsH6aAa01VQF2oFfpXN6uRh40IY2FG2X8f2hCZk6gHO+08NDZvyv7KQ2xAWQoPBHVmC9hLZAMP+bOSythd1fFjM7JhrpUXwprMebiRRPvLBrymoOPDTnLxLTHwe2YQiuPRSPlTbED4xRi47m4TtDqVC3FXJVQGXjP8wkA4mo9VSO43OoHfrcujMKduZxg+nYaHjmwgSo5UdknD0Qq0rI7jJ5U5VN4W1UFZ8vjwNlXYp7MxakVFNrFcxQiLRUfZOVL3EF0FJ4GbIXvo3K62ENtmVECkigf01sa2DtuCsu3rQRgwu4cP8TCj7f/AwMI/5jxiRkpZdw8ymrN4IURidKBQsiYM6IpdQViVhAFp+FyhO0DgIZfm1C0lkFBzKoQvDBQLvkJI5xaP4oLKEMfdBd3ogwHjQhjYvOoeA0+z63gKexXkfetRd5+nwpcNFMVTQP2+WNQ4zN4M6rfXopueNjU+x6MKhpJNGBMmPg974Y1w3Mouqs+WMKdWRglWHnL0zxJl+/ZN27+e2B7h7GUCVipTwEzgilb+WWCBLSl0wLL3KERMlzUOxhTKstp6odF4To1lG6lw7thPDHzZwMzpb4SRAa+RfaZRgStz2vchHZ/Dy/6Wq4xIv2nVQVkY/SGhYMp+9bKDpWpNUbXdhIfhvpFBDaU5esF1R92poDKYOYJI3b9z6/h2jmQYWP+FgWYniTB7f24QIs8FlN+HAhZVskOn3pZCtHh/HhxcfNa1sBpXiFaeXoA9LBs0X/u/MOComKCawqKOkyvZxg8b8GxzK0R3m2xAi2UNg23v80jKqZvKmpJR99zl8IWBydCaobrduxQCQGAwn3dPZFJbAbIkT8DSx1tkYcJ4lJuVCuGG7GHBD/h5POAtwui9XuMnnQuxRHQC8dleyCYoFISuZjEQl/ULGQcHoriJGLgU89E+mBlgEJC053eXbEmPXbIH+4AQLLBF9fixgUM+amAneRpa3swX8HDUS/DfPWGgf2zrrzsFLzXMUL0PSPoVfc++MGBc/UyIFzsq85HsdmjqiU12RtkExKNMo+1HSx77rsRgxM4iamy34LF+JZtalEmFC837CwOXAB/I7lZSx/mtacDfKQmyt0YYkA7tt1xnRPpN6w7K05E0+T8UA/0+H6DdpIkQmlFCp11NGAgKt4JI63MVxotwhKb79gDX7Uv5CgVwdS9CmDojBh63T+gHU8qiz4lOWboodmjgpqxxF5OUwnU3Q9i/PCFUq7j9CgU/MICT6yQBqaoO6JRXv46Cd9zDtlRq6rXWVsCkJRtQdUVHA15+Ha5ason5w8tQx+YvGxj2FUPNln0hSsZ1A1LY9R+bIQw4JWFgA/MG1enaEKKNUxVfNvADA182oI7dDfp724bwNaEy397IBnRFXdVhtCQMzI/nN1oRc3i0TDUP5jEL0Lp5JO0/MPAMahmd6dHjceTGDcjb5IL2+7wRvjCgpwlDqIdBHaUZ7X/+Vjyyp55s56YZFawuvEBLM2zAV7L34PBO6i8MfNnAJtn1aFnrBcTqMy7Ampbhlw2Em8rwoAWYoMsVtw6d4T4BsSgJIwufMCAHmQcWMBFtvcggDjWDQlaTpMiCtuI4nxXfEwO/ZxKh+Lk08H8qBophM0dzukmpewKdJqFoqLg4elRGhnpmMBudZZy3ileH9iC2QXIikvjwcYXYHWUJjC/iBJkAO4hvdS1D7xEG1GRXCqHFP6fhjLbkXiCoQzejbv0jFMw9c8/j1WyZwLy0p2heZpzK/Nkk8PTVBt0HbS8at2QTwVkFhK3oC2HnUBkMFixDTbnmdYQp2UhaiyFa9TaCEPymhK3b92ia7V8YWD/5C/3Bibpp+3ipsHQsCQOl/gsDq/msIulPHIinNwoldt5ff2LAdwgD7essITw+lyBvIy2B/cIOkFF2518YiKtujvpoHkAs7moV/BFhINApFES2RRh4XEoH7buBPA6XNYP3VHR/YkDVJXr98Cwp9OQOYVaOSjCzokbrHuQQjyrCwNWHMVK1exDtRRrv+uoF6HizZU0nJ9mEee50NKURYTA9aT1ELVY/MfDamRQPWDWkkDEle9iupf4LA0Z3q+gIdPK3XHBI+k2zCKeiNP6XGPgWlwin7FevQPouqQ9popTxqJEkG5aVpv60gbNNGFDqtYK2xnyIqG8nX9cGPGZSKHjGWQtOkvroK6yGODsbDUR9WX1hINqA6UFwZIjqqI2E8ACCArthf0TdZXv+FQouVcrRtNxtHd3XZ/sLA8EYdjxaFISBWW1TEgeZuulhpldfNuAcX7kQSVZKISKksjPGDUl0NTEZ4Pm/MBA0hAF9LlsIw0HA4/mSQsuPUPDj2sDXg0WlUR/RHp0WHHf3qIXAFW/ItA8G0gthYO/fqNuvHZJ+1d53oB8w/MJAyLZiD+9WcVEHifYvaEEGPyivqN7IBuJ0TBjYbvoYzQQ5hPdH3X3ZALvNdoBSfyxBu+8O1JcFCkUPJeo/76/RfxAGvmxgv/o8SNSrYR2fB7X4ZQO6Y64gvo/p/QuThWg0YUTHTyIbOfbNAbUtroS4fZw8OFq+jeZD+lxrCWl/fmDAS7AS8Hpqv+VqI9JvmkU4nYnKn4KB8S/GwHrbOegOkbqrUx4buJlkA+bDryD2qzF176KlbK6vAo77k958YcDK/SvgcW4qsFo4JMGpQCFh2uU9aGJ/QD86bHhcCmQD65a1aF1aKtvlWqrAzZTTlw2gc7gkVBbpFJ1+da5jNl9WoFwoZLDRZ/rS8kIYydblAheOGgrxITjI4DzK/CcG2s+j/HstdVArxYrHzdBSvjBgNx/pLUTCQCvLL5L48xLis0fd+8f0ITs4/WUDpgx3XCgLn8d2rCegWoQBt1PXEPI9lU25FzVkj4he3yiU/U29RFx0flZHSS+KcC7Ew2cRpoJHYk7Hb6xXHbrr8xZCuzBbYAuSfCdpCsDUPjKg4734iYHFO61gcBHuaOxuPpV58i5hfK0aNN5IocdTUxV2+Lnkd76k1O13UgeDd4Xoq4xCmF8cK8hcdkHvcsmFcLhrVAC12KOLwUrAxTNDyI37kmzlWdeRmrf0e1emhJ2eMHB/yN8TA79pFuFMFmX5DwkF0i/GwGYocvQmw6UQzeuRCkrnqKhe7n+FgtG0d3F+GlDZDDVugw9H/+uGYTiwxypc4JShNQskUllceFCp3QHtZbOpY2hMKsPEsFHNcU9xY3VuQTqIJ/S7056HyxWFgstMp+y7acU62oIiA/jlhezgRBgaTUhq52MRkb2DSMAgEUrI9H75dxsYl9od/eP2AvEmXJWwf4rvnxjokrwAPZPWqB/GjRBmI0v+2yXCLxuYStYQtbMZQ1hPeQHGTe4IUOpKCM8vy4Y6UwN0X5uIh1VDrzerJERTjjPhCwMKSsbn6xrIbtzi3H0WSOzQND7XBpQz2YDxouM5V42Kh48ut79CgQurz/SdiDAw2rR0vJVFXIdMEjq4XCkU/MBAXCBhQDtGBpq4pvezUFbhaIoRWrG1gs+TBx0Uq6OLcPqErHt4av9mA1+h4OBpI9R2XsejuXhNwEMxx0UsEgbGVvstVxyRftMsQkUShT/k2gDAL8bAbIzUIx7llsezFZX9fuX8tIEvDMBnSb/F3E4/3Yx5Xxhw7fBKknwmiR/e8gVud65e83XuN2CLco1a+18YcK8X6o4QkT0I5kqFvat+Vitz9/XXJULR4UvcBjtN4Hz6VFjuiw/qWQs6rc/OR6rFboeOcskgmu4o+xcnkTCwFguItVyS4TQL9qhCKtUh2L4Ci5v8Ri9sq8/XCBAGrsNFjLB9vOtwcZqpsNXWlLWrLcLXnQLn1G7Q9kbUPQ/TtIFnLt/Rkz42sIsIA8qiuJD9CAXHNE5LStnUjUHNSdpf80aEm305o1+HN4gwXNlQLcQnqlK7hUixzR7URFtT6DJaHuJt4oFyUz3UKnXHvzAwkKsjWrJW8jhmFGr+ZgOrXmKgqc4NtefmyhH1RUfb/zxa9fBWPBxwQ4bD8f5Gd57eeAjWRIVbRKHqbxjQ9VONZiXJQujJfgk5k3Nk+8keomJl998SA79pFqGiCP/6huH3CAXwq5ce6nvqNtr2eBCiS20zyB/+Txv4CgXP1NDR1/1SiK9v0wby9QD1R3KFaHGn1H2I+B2X+5vL08+a5Gw/SE4YHEmKo2syorJZmhUaKxjz8AS0Vf9Ztqg1j30dWRrZQJI8ZVxeYodnVqCJzDhVYwSnryFU0pxBrydTtPtyI2B8OjUQnJoCtWBCGHgtJQUkniNu1Virs27fV+xyVkScr5yqjp5KXkJQrD2MV1Ot5t5gKEO9pM/7CgVifFBgI2gUKsJ1U4eza2HDnhMGINfWnyv5lgfTpUbZ330ceNQ2ZwWmWRtRqCmpTMcHJgMOT2sM7KlcR65672CzQwltud3y8GBnItjWyiSbWkqA4axMYGERBqzZbse/7hTYmYaoucujgJ5XNNAOuyM6YkySH31WWq31VY3w3spCPJQfDcjrhON8kxG2hgnt/35wvaK9ren1vVPaXzbgv+M14DQ8JSDZEGDGKhCy165CRtss0O3HhIHObb/l0kPS75lFKJEK/Ck3DOFXTyb2yiNJpEfdJrazZQ8XFmmoCwFl7R8YaPh9j6ZbNEK0lmwET9QCDIbsWsdHoDKrV7KNsY9xnRT5S2T1RbmhU492EDUZZePZSQiQF0vgWeRUBTvkeEYYZHshbiOyAepOHiZFEvD09oxltqw3DK2yPEP0DM4NHD2Doy7LjRCbvl1BM7NX6FjTgsbXUiiYD4UOwzCwBL68vhNmN2yEenWphNjv8gruWvjE7aZbcG5MKpEt3zvl604B7nVdAWG+fONCi3oe6daNgTtXHj8xMJkQBjC/CGibeIfYalcikAlwdMwl2cD93ciwXQs+5gIBK5sVasUKhQ3RPRIGIsfOZOhES8Mi83WeSd2zZ88589Ea6ruf04eq11tDbc7eHMt0/QkVFJrcMcWPKNONArxJGCOWDhMSfRUxdsmrBPW6XtfxsMgYxNddjpy0Rsh2i2fJNEY2pl8IA/FhniUwuuc3DFlMmM4OB4+5EyzQOs33n8nhxbdce0j6PbMIJVFSZv/y2sD3sAEdfjEGPitcfe4UjHgkc6+CXZFqP21AmFiMsuojwUU67j+L/8zIBk77EH0zIwluD1YDZzFZI0+6nGfl+CCy6UkR0NDKnRBvrBNJqx9eMLycqAyDxxtZlHhXNG7tof7CQD1Ql4jzZ1Tz8bJuWdTf6fPa111AcWlTmcibKTqn3bOOrzAr4Bx6JNlMIQwcnVQBuy5VTOLZ5zTnvGHPFqeoO4t9HQ5Lyuq7A2EqemRYZ+tZzNjqJutoales45nxuYHXBBf0r/68TnTnqbKzRRjQY21NIeBiJWAtDg80g71SR8t6KEL37HJ0kyr/rGHClK8HjTd16EJyiOOSnVep/RMDV04YXW7CmjC3Wwjp3dcUZt6QQlXQfVZj3UsVbKfuHCP9qtZZeJ8XbDCSzxSC0k8IEaQOgv2ux+Lse0JSOQJjD14mnzsLFCKGO+r272g+xmS7XQhcmbwYqyXWUOhZroVwgGRjS4uOT2S7WHPJqysm7ZU1mrl/gFA/LL/lsiOj3zOLUKJUMPpDbED/1SsRZs3ZxtXtRt26C3ctUw93QO9NGAj1KWXj0yv3MVyIVCa5OrdZWb0QHX7vBORHS4TQkFvM7/tVnQ1zoWG81zS0jp9LgHVKfZ+0VkFsJiEkj4zK9J5WD/TcRf3zmQJ5WDQYap9nA+VbkrDmMejRDcUJxJJ/tcEc6SIuEOac76y5x15hWaK6sQshzNyTCrVNkh1dvQC4VYkJY6+JhovqdhBCI5FVaAPMMTGlhHPLOMjs+vB8nB9GEYWajnr7aH+LcRVklpDVUWSzaaX2aD7IBiJX+2DuFK5xufUt4Jq4Z2yqlmv0T+dcwOvxqMLq0Oufbw8JebLLoGOL+X2JmnbdCsScz63Kz2TiUhujkG0mULHE8j4YSKuf1wbOXNjjdlzadbYfaBU758lnEefVEmJ2ojLf9yqj7WMMGZ1fyNJzn2KQr7c8fqxHPdzt1sPt3Ql5ljnU7WW/OKKbVSXHVvtMX7qih3nk8TpN503Cks+1ELDmFALn68m3fLRo9HtmEUrSRPlTLhH+8m8uPe12V8JA40PKxVdL0ukY6DphxZH+PT2QZ2cB8anYQvZZkJQpy2WE6uBF3VkzW4SiagRMqsGGZ4UuemwcSSEGDqXcMFrmImhvxcJlNYkhzQ9iwXYL5Y3q83aC8NxPEE6b8oFLTc/q9NEwmamr0xa1gch4mnZKB/H0XOK6qOw63VxfBbMatkWrKZafB5A+k5W3LMPVy8E6zS9HlZF/W6iXDwoxjmRTqFg2DebWPq/5O6BuuHjLDTrhIuaRkEELuv684PYmBJCIF71jXac+vzAQR0vC3MZ/KliUoxA4L94y04/yZxmPUVHH0/GRwWDIAgwPciSkl6ipmMn8MapGuoPwxsYtlF4f43ZhfDBUsPILA2wcUCj6gQEhm0+RP9oAsurOGUOPPdHjn68yum0Io61BFM3fxxTS20tiTJPVDM3DgzD9fBFmZF6sMAx2MST+5U2hR7cvaA8fmzry4NTD5i7nGAldViddlhKZxKRG1rtNjd3D+ZahYPSbvr94NJpNx39IKPjV32KOamfgugtTnpZO7TGmGA46u1dVRwzOlC1NL0bydeT83Aol45L2mX6ii0I4dmSZsruiYLi87jhXxKZlOx5dUH/MLoC9assQ3jFC3p8TgccbOg2na3+Oqt5eKYQ4lwS8fTfC8LEueLpxjwmbdjzErDgEkO5h3rNRQDaROCLybLQFj62bpkJjNFkJOA5PNoz7rsL1uorrxHakluFpkCJchFZAVZq0cEXxiamprIArVGXskBsGzt1JUkeTNkG4bsYjzDuVQsnc4x0zWu+NzkBbCyhPihJ+LP6/mY0SwlIDCmFIfqOv8BWPLEVCMHx5iVGpJ0LCKwnZ0zNP6IUjCkWyIReUG7wdJvM4r7P+ePTYj+lD2nTQ/Jw3UCTMwfwiRjxZ7huV9ftkgupE3HAcxPT+oyeuceMXBXDjnopsZZcF6qpTQ9ibMoPRpTphvq8SIXsn9O8zuPU9sutn3oUgnBkEi7bG3MwKgdu61LFn0N+QgXCuw6Pqfs9Q8HtmEUpjYSb9Swx8ExsY/+JQ8OyalMpkuqIyj5jNsvMkxnkTEwbMbEzxF8sTRqsyBb59Jy2b+a81Li5sCNFRXKhwPvsahmxf8XR8pDL3rqcI7Tx5CeFBWbTgDnCJ6cbPBN5t6TSUyr2DfnJ881CylgjcL2eIW2VZJ4vHsWXBKhQx3w1zKttIk9lBlWOMX1LKE/lAocHe9A26eN1A3DQmghr0J+T6gQvZsBgx2r5/R70pewgXY7eiMmVjXCvHss4OV+rGteic0RjqBURdnPZQH1QNs2OSkNRLTcFsLEYUFT5fIrCNLi34TXLAGDWyiegi9uxdHk00r84GQvGUtrAw7RrDJ6fxJsFRZkrrciyaZSWEk95pwb40N1w3HwyxWJLZvrYpFIhBW0cSNxpwtmKC6/OUMDMcNz07vSKG+vJzwxNmU7KtadUg9pdVzTUwafwpWyM7TVoeLUeTEtZt2eMmwkzIpIwwBQtvhuxVUfZ/Pq0SZKsk21lMVnViTk42o9g3RMjKO4QNeN/TBn7PLEJpPJ3O/hQMyL8YA82BTrP0/d5QNkYmMnvuHBDWUVWHlZsrUA8LAZdqVfBM2xkli7rJGYPVwqz5NvJU8ESf4dag1s1fF6lkt3NtYNp5Q8ruJ7+A897eY3Th1I02pumxTPO3ny8xHv68NtBHmorbbrOGtLkYCttZYorxeb+BVB7VMnu03Q6Lyi2EVDgQZtJ136F5MSqIhn5GZfRu7rgWtJRz7zYqmT7a5mjBdVaH233Qwex5nOOq8bacX6SEuul0usJF2e2o2wrnBpJH5+D6meaQBjFtf+k1E/Rv+gaie+x2oNbVA9PguuJpu01LZkbLCh0kTIb1MfOgU1oKVT0dpXR2zgp2CqwRbW9L2fs+u8kwrESJXm9K4O/pqGDyEwN0IrP/iYHKI1vIJZNCUSIeSxbeyQOCrDlydN9+AtbU7jCEUVmnl9JUWPFSdhhc1oTZer8WQWIUrdb3dVEn7z1h0g3uJm1fPAkoPmwPhufkibHWlZwPQ7Nh4Eg+wqIdCdHDCxv2HTHwe2YRSvJ4Ov5TQsGvtgG5L3rMeFVBsnHTiuW6NECjfVd1bChyB/yizXHbPtaQfBbcZpm4GeKiSEnCP08bsYkxMXHlqXsh8XyjZ+ZVOGKRbSzKsu9KZe+reMLMIInObDg1zJcPKmolsyH9MW/gGhja5yGXtZDIOWGCTasrbldBBfx0lQqmYNnhxtithaxdGCJbn3GKC2tVC5FgWQx2Sf/CpRFmnMtTs2fGMl9gON4ZdTpcRow5ka/jSpV3PA3qo82s+TjANHodhbjfOz0cDYVCS9cvITFGacN2HWFJ23xWPxp6T5XtBq2M2fBFNjEbZiobjxcEr0F7BNzOxzaUN/WFWadSt7fjUc+AVRx5aZ943BRzZPPAVjB6uJs6dXWy+B93ChaRMqhxfiSbOEt4Rhy0BU+eK4kw6EYEiol0r8P5ApGNw4YwLIRbSGvj7DGYdafPInFzId0dwoQ9BxSyEr5ZQfY+U6/X+8kKtdP1UYen96UCUVMpUL1X9PlcGMlsaWxanJ8bnSfHzV7+lhj4PbMIpYk4Ff8UG/jVk4mrsJpi8XzvOV9u6TSM5OyKCxBJan1/wUB77xlGC3PD0xpGIrsMtzUuYqGCbCm8WtYXjo1RsTzwbD0+Kux16QC5lIU1z+cHlSXP4obRcr8mqb1QGYzzg4jO6xIJyQ8bOLcGYKy+yzqZt1nCrlU/w5JMHPj4fioYO9kjDMt+y5OtSt3+Xm4cNI30ynEf5S0EIiX0rJBzSPQwV5mV5z3GfB1yHs6hYYPDneHqru8E/l4eSfrL2ROj8/sFobrbMHh/vr08EQWS7v2LbER8pCbqhr4D9P19wmJjqWLUtlshmw4y6tbJU8ewHdwhnuxbBtXws0jqQSNMhvqZsLPxzrg6FB0Pd/NXxc77i4bJtqf3R2t6/QcGTKWz6iRxjiKsJuIdNxlbCmknki0MntsNsryZClHKdNp/QRljmsx2BORnnrDlk46HmQdOnV4xEtnM1mg8y8sH0yKTmacaMzTTcCqEUX7rIdEIY3x43Nbc2eWMbSYj8gzt6kJ6X4rf0wZ+zyxCaTKb/OtLhN8EA796EbLN1lAxd4MD52ZKp2Gh1CluhkJVR4XZeaDBhMp8uaLTsF/kNksOAuJyKJ2pe35CxE6MFpiOzoc67WPq5p3dLDE/HDLIjEhomDmQH1i4KyrzdThm7HzN1xj62uqnDTjZhGHmzjbUzTcjspHREggD/zd3X9asKLOm+4O8AEfkkiETRUV5NZnuQCYFZ8Th15+Hr7v37hPR0XUietX5ave6qIiKtYCEfJ8pyUzelfCirmzDXt2jdLsuKvE1zmN+89YlzdZxn7lNcYWpP7xR5s0hlMVbmXO+Te0t+Xc/FKJ8w9083tsZpXFaisDfDGpePusleWtDR8jR3g53Ai8l16vgRsLR0OOuYXlkG6wU2+GQNbxXTUBT1QY0kqbBmHtheKL0MJtULs0nfWbcuEJhvUmZL00vNrf31CePeUOZyrsc8f5ljfupDmh/2Y4cbr5Kl5xzsZX9fuarLHrrMuWnB2As92YNV9NqTTQOLTmwp5XKD3uaErIGjl95Ycqnj8GMVt5rJ/uR3Pe4mYLmtqqC9queZfPR+vyi1fRrCWGbhc6njj0lN8+7/iNcf7ERCHFJN93rcBz+mW7gb5pFqIwnvw4FfwgN9H/6TcGxx2lfXyqow/LcdMPWU/I0r5S3Mwum3/OMFW2dYSF7RT3qsqemUHbKH7L/uIcRHw1vK0qpVzEhVYBR45dXyrvPlfhz32u4HTgfymdbZH1jBBrJrX0PZQm1FVyDG0g+CBW7j8hkPz4Orzw8fmzyB1MAvFbmHl8UULtksgSMaQyYUz+3yTn5OlK9nUTMusA9uOsoEn6+g2n+69tl8VLNmKf5CAk7ezAnOuZlJaKx3/DBBrDPrvel8PubL0y74hVEqyP+vnoitGjvuCHtMDtW2zY5Nfy2y2Yk4msp/LfZ0ZJCnET+5pVf5GmKbG/3yH9MUtnThyPi4qVLFHlrU/hzy0cosrYWJTIrmb+uLh7X2JuInZpYiMw+R8wpriNylXfKRBTNdT6cXL4U3dcbOXhf+mO+b0uJfPnQfTtyFdbcOBkZbZbPuBKb+9Dm/GbNKJ5rKWhl1W1xwud7EgnfdLMa3yrXTzXaEy+Lym+Hc+IfFh7IHSZhJYLP5fpH0sDfNItwOhir/yqzCH/6cyVZYc1JCKuSPVbMVO7zd07pJDowCuak8rdubSjM36Xw3oNRynvcvtPOOrdVYL7skj9HB4cC41gBVtksRdmrMoXmOGdeLp1SHkepjGycZLKXjUNk/77nkxdNStn7a6Gx195mtOVxLkTaALaVDdoJ62ctB019qbkwF5ziYVvK/p1diNuGa5Dbz+fCj69Pm/WPTo+iaRrJ4rFCmadM7VPQ7TcgvGVIfKgNFpTctAMLkk83tlDwO9GwEkKErtzw0dQ5UnZz0L5dEfT5hB89ssCI1S40oZZ2bdhwIwdc3xNo/yJNE/JUa10F1byo+Xc30Mg/HTMRqAZoMbl/DMr29YoJE4KOkAMa2vITaCS/zyPuFA3BtD9Bg7PxUGXTJdzEbtJLZTFw4SZ6jufRLrv4sl998fw+sq9TEsOd+Hx5abjubwyyii3a+4hGNpdL0GY+S0Czh+55f/QaISEZ+ZWoNXPMQYgaeVJbyMHQwvX7zQPuIyjhHupBZP+JNPBPRf7/TAPqeDz8F6GBn/6SqdVsF5Saec187QjT3gudMdQtO1Tbm3dseAjUUda+AVungRpZFRJ9qk/elX+dT4hbk96a8rlWycF0F9R8s1IVSjQZ7uHdnjm/f99DCloX2b7O4Cb6t+uJtpsQ2f+v6UPHJp5T2i+QnU86TP+9eG7I/4YnEbTF/M3v9gdqZ0wOwk+2KON68DrTfuyvZW+plnAHj0aivbKNmdcroLalk/Yo/NwPcmBEYcndd7yk/YcOoBnFV3lTgKb2PEqY10UYfrL0EyUjnld+44EGl4tiQdn38xQ0e4FWTpWxJOHIuP77ALV/tXSjjJU+88rtFs/D2upwP35WBcvNPOXGPWPksgdo5ng9q3xXxzaRE5SVv9uMSm7L6pbW19sBqf05ujKviXq0ZVkmC9GFhl76fpK/1RGakjfSvjvLQCuBX1YBt/A88lM+In3XFJXn+7g/c35YUP664vi5YV356q0W5He7DwWaXeN5VAuDkqVdMk+ZoX3evTFou+3GOgZlVP6RNPA3zSJUJ+PBL2ngDwkFP00Dw+wEUy+MWvanPtTIMZDVU5Udmbtwa+KJ29uRb4wPIpiWUCNXegZExuyLbK8t3rw+wC0IY1fJwmPDhn/7MWDx/aDsj4eg5LIYj4iePJe9K10ivripXwr67wrq3G1C5viWTVlRFsy7rwOVn7wJgSb0U+VdLpcx19vJnJJnepB9o0UZs526JN8JhPD6dIz4VLU02vZCmOQwAU0M9dik3curhDe/o731GjSQDIxDFWS7IUd2jyYUrLJc+LfLoOTB430hcT0XzH/lMP236wOm/JmN2XapzWs+sg4rhAL1UIlcBc2EMw63w8KkexOB7F+cLIN2yiZnQiHAvF1ZFtxMGsu+Is0drl5Bm/7k1bmfRUejtrOjWX07Cn9jXt9M3UKto14f7mlngCafBkJF+KZUDq6LocOj0wGhKMfxgRyO+tyvXwg1lIEWPBm08N1uV7QfhLifRJzecGvjDyUHC/9nySDiivo0KP6YcHMvd17ydcjXlFW8ZMHNivp/JA38PbMIh/JwNP0XoQHjpz9lunpCzffscmJwtlAjP4K6xK9vJeh7BEyGfeiie/YPlR/WKDv1Pilof65kmFp2t/kqjzfkOX7Ngkt0fvPLYm1SeNUOlacWMNX1ko/Juz4As+8IMH29vR7lQq5k/69ZhLn2gfoelIIFvh3q/E2HHW0v2zMLvMdY53urtyDS5kfhjfuA2exknylh1xAwlLnHs/5Hp3irxHLg9nH+kDoYrp618M86aERNJ6tuoTHaL7kw6V/5o1E8swtZ2DH+PztB3UP9VgjBHJjsbThOKNrOGAvMDPdLdFpTIHpHFqyUEWA1jhQSLwkhxjL5m7880A49u5F43QDMj4f1nPbd0iKRp5eUp1EGGpoilIiNNbpyI00Fra0eaKqSlld245lO/jXNKy8lnN/Jt4zy67JzJy5CVjM7MfIJIS0gOxzz70WeUpZyuJOZiPB8Nk/QQEhQ9yod9HlWwh3RqhtLWGcB5yb3TYpYv6y89edS8vTeBJQlUucurrH+R9LA3zOLcNiXR6N/kVBg/PTSIl4dXErXsxPKqoDp3RW9DUq/OYldfByWXMQHZNXH7sh8ZQI1+vTXMOWLfp+J0T6JIJ83l/bLV81EezgjW996yPI3GbAJWqirNfMU8mcOYN5/jlJ+XU0MEhavxb+7ASteUPDqF8I/lBedF8FNIFsbZxHMuW3zbARTnuztYxXM2eXKfbkZ0267TSpxW5wavmsBo5yrMPnaFbCbZrcZhROAR2hL0Ih17DmUSyZCgv5GDGAr3yC/1y9lcRfBlYvF9U7h9lnAvVhQ79UnGtK+KFZV0MznKt871prcoXRkXjoIUy5nW43CfTf24Bw69b30kMWH5xx/P7jU/7bCkB5lKUR/CdjfpN6SsnmJUJLf51ee9/SAVkUGmhqIdc3k9qlT9DCKbt4G2h9/cLxYGd2bAXsGk99bMNpF3wPczxrtkd3IozwcHmRPj/F8/M3ToW7IgQWs9cfcd30GWnNAO9PN+cp7h5iB9oaggXkAdzNn45x2aQZ359YL54+kgb9nFuGwr4zkwb8KDfxwKHi+nlvKTv1TJeoIptSrb/j/cw8wTmOEhPX+41Pm90EDhhaqfKo9HyTCb1/2g2Ny5RcxIII8o6yrNkC2nz1n5M2KY+UJF7DKJukUbmJeCE+NoEbrPOMUXPVaFn9tQqYsofbb5xA04KojnS/2H4+CTDkLTzYjh7d7hBZvujzKge+EDfdvoBE/D1PZ/6qgqd7oZFCUvRMheg7cQmh/bFx/hPt5oTncT0EDQTE9MmHGM4+7HLCieI+Q8N2BdsYr9UHRaAZ3IEYXh9+3J5My6bKTBTtBba/KaUNpLsHEz6xRzQ+Pm0G0u8Okbz+4/rS8MXJXGdyOcwTMUw+0FqUC599/Rw03EoSKYP0BDRRd+2mj78lSS9y/P3lzXoU9g5CHCiYiD8/nKj2XBHZElt9yuCuxenISWne+5IPnv/t6J/LNELTUHscE/jPWlJguaMCQT913lIwZ5U0NmjBt3N8hNRiJLaG9q2DUrfmoa4Llw+9XysT7nTQw+O9o4L/65b/TwP/7COFE/lEeGEzlXwwOjOWhxvoj5a9/9P8BD6jq/3Rt0Q/bgd5NI7pPTEskC+Z6lpK4Ph1G8zXzN4lGViKHPh2fjslie1+MrXBbfOn56vtyLNqdaj3dkUtnc89ZfPTzPk/lh01NMmQs0cTLs3xYYtrJmSbCnu6m1nw/mtNZWVtVuJF1nbuatqDaGWjwHWWhW29nFFBdlHMW9YuSrEGmLel20c0qHsavq8WGIc6/UTUWVo5LVhkJneptpsB+DLTI2jFtTQVrZiLpxe/IUlbhis6hYsihFrY2v/QFpzp6miJ5HAvbmn53D8p3OdrnfzXbeiT7NV137kT27DGRFYRsTc12YLIkPmqpNeqtOB3T3JCjpo/7HY0eJl1IlSpfXaF9xUKsqE4bwHo6clXrlj+WVBm6wcJsjt+74/uSVndjxsLNMO7z4jnV6TE2NRbh+qk1NV2Xys3NEOF+i/Yk5ZxTKS0MFl0/r7G1ME2Zon3Cqvis6amlJrjfkyJJssjcNXg6kNd0M2pTjsN74VgnaWSiPT29SmznVVvBXrpTnn5MOdmtjcb6v3ngJzEFpPwCU4PJP3/+Tkz9+JZevZCodQ9WFQV7YODD5gGdg8UallktyNo7L5/uy5PJwtNLG1tDR/vS4+MFLBKp0K1rJICpfsZFGB7zMV/FLmo+c5mItY/mWZZ0nFLw3GkiqZtXaj3Psk3nk2nJiX2FthwWjwUdi7lWJQP7xYGJR0jtsZmz5GyXnhUMqhU9jBswNf1qV+vRALPVwcP5ii8wNS73BpXLWBH+fAPMPveosXJiz0S4U/TI4t+9Q89na8ixNpccvjiPgIkXMBpqEjBlB21Dqd7XIHKJ61i6XmwIJ1GEJyryrCOrNlRFM2BwsHJL6zQUFp0ua3CMa+YqN2jK6L63gYmX4l4txxg51OwbViX8RLo1X7srasM+MKKf0X71YTq0fh66mPyZjHk6ehh0GIKtIy0sSqu1mUsPnhlV7D+AqekQ7W2qCY7/lMCosgr6FOQdpqL4nVphOwXm35HGkjDP9W4joQ21+wNjsbR4kTUN0b4je+hyKE+K2tKi9kHexQDnnaXD78TUQOn/i2BK+2FMaaa8Bc++gKmrCp2yvEdA989qLbwmAMYuOxHQZZqYItzkGnRJD2WqzQKYkl5Mt7KyIHr6Q2DqpbRj/lwDU4eFCky1Y2BqyI8q/N0KOvDtePh6uwBzWxmYMnol5wMJOnV+X7UqHpcat4bKNKRitJhDN+K3Z0024P1iszOrxHfcxmImW1CRQdeS76o7f/UyqL2TIsS+KlKLbTsMCD6rwlsOHp/JD4fKtoBOvaXc4af1AzVabjvdW7+QSZVdQ3m+BabbLzAVXtwNlYoNTO0ZRdaxZhu6+IEpok+Gmhf3uUXt9QjdukeSyh+nFwMndTXdW6B9I2XuUOtFwNReBqZWReFQMV4bIrbHwFQVA1ObYzITsZVMVB7MwQn3+wHHN5Bna9vMXTpu70YVuhbas7xN0d75AMcbV2CqWCt9QiOZHLs9YCodAUP3fg+YVNmG89dYbOjaz4GZEyyI9XoWjB5NpcvJfVZcLWWY4H7VGTD38rfv34ipofrfzxaD91P/8aP9nZj66aEgIaot3V0fXsy5oEbbOTB1KpK1CKIBdEDOC5+ewQe8bGjo057jfqlcZwGL1wPo1GEJ79dWKhdx1UKnFrFm03HoMBHeapxvokrQqfyliWh8gk6tT8Km+9f7D53SVu6CqnAFTCkGdKq5AlPPNoVO7QzoVHYBpi7PBXSlJ0EH1KzzloYGr/he4PzVEZg6tAdgSiuAqW9arKm6eMDUYddhqoJOFZIw5OQ93CBTTi6cro1lVlG+BKZ24QY1Fuu4/vSBGk7HL/B83wWm/AY6ddgBoyf7bkJ3i//AVPOCbifRpkXm2j0YHdgJNb0Yon33ywW66OnA1KHbZ4I3GjjhujBEwjN4v1OurGiWLeBN6xF0SqvnBh03Fo5fRzj/chrC+/mBAZ0bQKdmE3jNx+sDnZoe8PzPedInt7gyOfqqwJTZDzd0owmONwLo1PUib8BRO2DGLYEpjt/Qk0OnkvEcmHpONw8KV1/83maf34mpcX/6C0yN/pA8ZfzwuIryEET1orBE2CwK5J9U+NQqQ0f28gcwtQqmPp0mETDVz5CnquDypeJlQ6e8ZaVbQ3nl0skMOYusqu3zA1/B29kCOlW70LlJrUxp63w7DESo+aZ3mVM971tyfB4hT9VMLOAtuzwTtS/UIAFTZ+JzFos78tRrXyzpGdbAwKQBz98i6NztcsDfq0+0b9fudbrHPeSpiYI89bgDU4d1BO+3esP7qc/5iq5R0uWpkWTzcA4vdftW0J3nxLWt1SxBjU1dYEowzbEWMnSq+YYK83Y5MBXfBfLZUAKG2iW8n8Hg/Y5nB+ejEBzypjmja+oiz2x9tG/zDR265bit+BMDU+12taLToEEeOhAwxc3zktZ3acbi5SEec++tGf+Wp5JLDzpuC9nF+Qyjis4HYOpehRx5aWKwZBPAJxxOuz7FM1jSOKvAGdXEXdOzmmksrjRJ5xaBEwppjTwVWfB+9/MKOvqZ6FW0u7m1pX6OD/KXkSlH0+Pnd3q/yei/rL3/hKl/vrgcG/+bMHWRCpcOpmuxUH2A17bm3qfG2jlVoIyRcb+Pl0cn6QCef9jIU2U2/9DpePfR58+dak0V9GH5sjlLpKR9c+c+n9Pp1I1RsCfymC19J9ApD33+HXU139/P6Ro3VpV8G1fldjS3qdSQj0KzBy81+bKAnoNwJker7ntg+chd0v39AgbOCvKA8pzOqfHAvvGZug8HHR468lw8kb2wwvmdbVdj0mvGkoHzjqyPdVnRcWQCA20v59zuuYwKynC+OEOeYoPznRD/oaPr4PXvYxSn8Rznm8tEFpXI/Bcb+Smy1513fcCLHeRTl88OUp9bp71Jp+VdEt7FBGbKGPnvlHFgqvvyhFXcpksqdQKmpC/af9CDBbHtCe1rDrc+P81eOl2/lST71gack27wPG9WCl3LGdrD9iGjc1kDU+IITitEt7oklKGDPROY0nZsTcfElaqAtdmYN0qIPKm/TTmsc/Rf1V5MurK+XoWq+aqtsz+8036sA3Mb87diSpn8yvtNzH++APhbvd9Pf6B0BzWq+cBiUSXB+7Qz16NrpjnCVxbgbUe7eHR877ua3Lt9q81Wbyqnb2BKP+3G1qd9oebeJyaHXrJpuH5g0KGHz1g0mnZearsEpppR5402RWTpqZhRMbXhNd24GPPc3du43lFjITeQ+cMHdPI6r2Zy/AzJsU7jx4Ka9oyaXpXg2c+pmhPSB/6+3MO7zW9CoyorJpV/OUFnax9e765dULP1B3nsMB0t6SR/4KXW71bnMlwPnbbwbnFWwmvm8uZG6bFC+ySl4JZdAlNHfplUnuYDUzOrclCzT2Do2H9FVqyzbt+iHfLOON28eaI8DLplJ4kFSYT2mUxe0fM8Zywcr+HVZhnaf17IOp6Pid9/I3NO2n0I7/u5Lt68fboaNf2+VPkfyY0s+TuCzlzG8HqXFO2LjzKj+jbS5chS8PyT5+ZDmTJh8I4CnCGv0L72bAPT+0/W54sKunpqA+TPtQKdWyFK0qN96CK+CK2ETh5vFHxz5Mlkt73+RkxNp+ovMKUY//j5WzH101/0qIM58kKRczlKNuA1jkdPxXm6kr1jCB5fDV1Bj3gOL2I17tvyT+4bXiz3RWS9zb7FavBkOVyxKrw3Us2L0x6YKR3woBEAk+wkjShTZXgjO4QX5HI4o8tKskQsTLfP22oFDOZbSQ48Cd4xf6OUm6mEPDRsyLYs2i+QN6ALCW6stEJ1NaPn7o0aLF7wbqk+16jYOhPU1BC6pUzg9U5uNwZiGcDUQr0s6LG1kfFX857Kb/OHSUW76MbCucat9UG50r5Cxg8nG5db9zny0GMToGjlGphWp68VnaccmLpRxwnXF6PjvTBE9JlLDY/bKXTS1nuyUBrU7MBaLemsCej0+ARdn8znC7od73qVBOGrtO5ZaxE3B9Bp5k4aPtf2GrykD0x+bZx/F0IXy62ALt1dYDwfvtDeHMdHuvXqW+ZCelMiAbOxk3R5Tx2t6FG+JeYfDr03X/poPx4U8idfQOfuHHntJK+BKfMBHbTr75X81xe/P2ef+vdhSpX7v3o/Nf1HnNLY34mpH/+C7q1a0zlKeBXvjuiD2Wq/oyOzgan5AzW3Skc75BUXNRn3tcaSD6sXlVXis7Btd29gTnPomj+YCHfXTcm5crHoekWfxc8Bzpd/dkPKjiNJ+O0b3vI6kJHxr2/o4nj6avhh/JpRM3oAI95eevO6v/fo8O7GxejdxYPdCN7wpaKmg3f3fijfI8/IOXhZ4+BhMQp6lMwLYGCyxvkrE5g6pC+ritv0TdZUIK8VG9tgodIDj6tJN6YhhtBde1noVrKbXUjMOu8UZMhz0yUDhhbtWBb1GZh+bzR4zz04JWTC9azWqUxqh0PUvKxJVz7pw3ueTsce5FVCzRp7cMCDbcApn4nWt7IJ2t+EMbzXqxtD6e13jObXHJhaTW41PzpKj7yVITFx3mmeNXvBu57CHOdXUle3HunKoHKc6VW8isFp4rR80U5fwAfIjU6WLHfjosewV4mHnTV8slp1Y/cDU8SjMzhiFlfIm+pLZ5Eyw/PbpcMzZfoHv3+Wn/I3Yqo//O+Xh41l9c/QKfbTy8OSdeHQ83PnIlEVYGjTe23Bu/JKeNkTfeqe5C01RQYv0mrA1FwetVRtdQ+Yqc3GcpRiRdUqghdZ2VLK97nGqfbRZ4nUR5+2qxkytV6hZvRurNq5Ck7H3IZeNU/tyt3ly4IuvCTmicnmym9X6OR14c9YWC/0Tkdk5DPWGlVsSuBxWwYmL5tRTw6ULc6/lJRptzwMGKAjvODjIy/p6SfQQef6dqyjEDZV8zlqdNE+31xs5jo9+jG8oDPJx1yKzyfyIhMY/TgblS9ThvxDwbgSAK9tnXavJR30OXQp85H5FXNqwguXBovtU1vyGKVGZ77uMbH23dRaGdCl8zoxq+iyAqa05QhelZ90kfAX8t6AJJOM0wXtW8iTkr/6X5XCMu5VflZCZ9dG6MAbT+AVe/tW5YfnvBuDYboIn/tXYw2j9knJKTPlZGOAM0422vfYTXpCNGx95Zd35z1t2WThRdV0SzM1nS7rTJOT0Ie3NM7SiVITHjXS1E/6GzE1GP9q3E/7x2wq+e8cS/9xTOlv5I/a9znyBEONPj7VllorW8q+ZoG3s/WeqH18UEPfblzLGYsnNbPcE2F2Ol4te4M+vcrvzussNxF3e8jUx8oGpi5LYDSOcpn2wQg1M1zBW261kNN1VcBr2olWc1krLOSBFTDyfuc1H22qHR3cxYzFof/WraCCjpXvbl5BZHXzJOwLp+L1xPmmF9QMSTOF/Hg87nQQXtBfMXitYAMdbCdvG/gDJq88QB65GL2GV/4LmFJTYIQP4DX1SVBTclzj+uEn7/NGLpZ08dZjJigitN9/LejyXOL+b1O03+EV8pNeoeY/Ke5XGyYShdlIrYIiBuanR80m/LkpwqrU3tbT7PLls9RZ8noj7xVKq9PsW1jgjPiW8it9u3kmDJhwTejsvg+OOho1dG1YAfP6OdSpXM90Fhtv92r1Z1JDe7YEpvp5xxnXYgFfMAamy0NW8l7/sqTqmMMrUwgdHlWVRvXM1apweYD3DtisprTKkCfNwSH6jZgaTn/1zldX/jGYPv07MfXTm5pYO3id2kiZHB436IMxnxM9xGRZ+WqGPpUNjehMCWoy9F61VXOtoZPdeizeP83aWjAXfViCN2OTJOKajEzdXpfos2sMTFKx+1La1j0RvFN4wYGB39/1Ba+i01wrebktOF36wJyYaOD951vb0XkPkxnKn5dqHc+Qi/YwQk1fjqhJaXVh9Fg+e8y7n6ErB/k8oe3bGzM/WcALXiXU9Mn8ArMLDZiS1GJGN3WAPHI6rIFhGzVWbW/wglq8efPxZ1jRzjn0qkB22jeXj1Pkt/A56uYodu9sZy8bXs8Hhk4MOrtb7nU6WKj5SN1tPL7vBSrl+4kqhPSEN9wl7pyq78FkSSpDV1bbakb3YKrJ4XpXdO/Q1xLZ4cpiycBYRLySzW6nwlqVgzPvxoRW+yUV9wL5p9lIfW4vZeTF5UGT47HRvd96nO/kz+Gto2MFHU3UOXT4mamV//F7KZfv4ICT1sDbDkXb7WZwlihtrG6eSAvM3otNRV4sA3PC3f5OTI3lX3k/42fm/f6PMfXT+4Wp1RzeZrFnVexx9AGHoaeK6iULWB81N8m79x2TFTL254GM/eXsQffyKeREvZrI5GyEPszOZpXMe5LNX/eVSeeyG2tOv9043nj2Jj/SwaPWHrp1sxgy9+fARRiP3Ygr3TyEi/kFRvKrFPGX/NjSTRTIQzQskPH3I07PagcM7M+oCU3XgKkaNSguK2Bejc8jSrXxSA6+DjI9q4CpsljCW7b+m1uXHrxlM6l1EfWPT3ituyJRtuwBI8cWXpPVwwP51qrHgvqAfOSOHzbd63okgmGrqZa+B0bq6Rqc8jDBCe+1Bq/nbqEj1Sl3+KB7p719NlPZ9zXowE5azegRdu/zuAoMDEMX118lmhzlMdp/i6wesTricqylN+Lz2RDtv/dV4V8fOP9uXS2o2W+BqVMAjC/3pkR7iI0cHqKitr7L4Y3it2J2OxvAG8slMF9eLWA6tZ8Rn2aVTdfbDN42G3c6vATmk56mCeC4IGv3ko4UGR68dORsvd+IqcngV/P9zJ9ZWffHYSr1ZXiHj8Lg5YpNn4tbtaF2cFjIfv1tr3zgzzf0HK5Qk48bMvbHn97pNj2LKnwfd6nlzZDBD4Nu7pJiISZpzcig6zJFn45W7Zi/TAWZetuHN7qOkM92F9mgxyTuPmd10DxeKbJJdXlSZe+4Ae872ghec65YIrxvgSkjgy7Vj4MuJ+kbOrH4aCY10wHOd3rnb36U2yH5AQcG8hPO7/HpHDprcHidtPOOu85bDhm80/GCmnu2pkpeugRGONvU/CvykiIeAqMNg/es0/mcjp90KAeNDUzJvceMzkGHySABZm+fkUZHqY/Mv5qBQ55aoJBYl1Po+rrLQ5/5jCqdoBMjp3tfpb44HaIWOvF+I++9i1O3R57Nq5hXC4fzkTSk3OupzDs14JzZQFvQYR3DK1ZDYD73lF63+RaOVy5aaT3r45XixRd5qBxCR+X+ZU5li7LwbvPM42NvZVNheYaIw0J684U+m1I4+GjQxRzXN5cz3C/z0T/n7EO/EVPK+L9fnzKW2fCfP/+bvN/j7qIPZgHy0HcNXnw/wzWdv85CiF73MZr5uFhTHbxRQyl/pZYUiRvVSihYZB2OkeXuuxpsC3gd2ZV0PukXBt0tCXlFeUDnZqdhC0zF4FExhxc8pALeKXCYHCsbjfh4hb8vilitPP4C799hJum8TZCHJlu3b4UmvOJTZdBJiaEm2n1oUHvRUYPnvdRwSr79bl/LEfO/GbzgpIeavjrQweQzKFTLsDRO5fcvnh+h5l7BZkrurYLOKNc25adiVtDe3KnC47pU8pmMGm1e02EVHPba2LrJ0J2j4egiGXT5bdAze0SCUPNFk+t8MQvG5I6mUyH0HN5tH1YWPXoX1Gzd6YqtA1PVdq2JaP9F3ruethOyDg0X0X0cc366LftEfX0qi0wDZtslOOp4VOH1tk+p5tJhp9Iu9qEzgy847Rzfz+QPj924pQpvvL8gb95P3rQK1o8nnt8d+e053BosCfxNw5VSUSheapIc9K7wxpMt7jfkXT69Bx/nN2JqqvzK+7H/tAT8fxOmNglq6NwOTDksvzl48QgMNbvbgvl6ukn5cfRykIEXqKF99852dhpdgYnZTk62rx0yrzZCH4Yr8ObZWKt8OV/pVB+7MQ0zbxs+qI4N0d5XmV8fpW5pIki8WS2ZnNh14fCFeTGoWXrAyGQM3rdN4aImnvBuy5v7tk4z6NLtKsELiSVqctFDnqmNz7QS0RuY7x92MkXmHhh4ptBF5zUCBtQtZ4k3B6beyh7e0llqclJuMuL2PplQHMNbRd9B7vFLtMwo+WxUFkzW8J7xGfnnNHkMWSCqbizcf1hU2zLu/6KBE2JlqJJf9oDRXtNT+ZWCESU1U+TAVgvbOqbA0FHp3j20w6K0Phauf1s2GgtPXd4rld6I1ocRZ6GVL3RY4I1MQpjTyrvmwKzRVtCd+QjnH1bIl6u4VYiOVxz/lrTIGvWHJwqKbq3JdQ9MZVnXPj2bCk9rnjYvaTWnIizhlT9f6K6R7caU51yqxFEGZte9XUaB1QPm/MqwfyOm8PMLTPE/Yx4FG/6w9zNbBv//6N7R2kvUKCrJocOK27I/Hkoen6nhiurIQh6wQmTs1829UD2pd1W8Sb5k5VsZulBOkHnjfa8PKRMaXfpj9BmTwbOwlQ/afW7wRt66e6crI3OXds6q0Es0m4/CkQ7vSfAuzx50rtqs1lS0a3gjc6w11mAyNejYTV9IRtUL+UgudLrvx1MRLKxNydnH/FKUlEMRzG/d+y0mW1Q8n9DBUQLvmGVTkx63rVbF0qLn8O/5PCYxGOgsXGxa4on8TcndGOD5/WFD/KXAKxbVdCAHs7f2trb2g9PDUlDjaYr8xjdHhZJShRfbm+sx392VAaVspFTCdID55LXidLt/DRYFWjfPfIh8eS8YvJcZo6Z71+eQtBmaGfHFWOUHbfYlcqZTJoq1BIx2c7dutYX2xitwmtjOJpSwDTB16N4J+82xomipIw8dLu7YkkzoYs3WOF5e9jjveQU4wZrB24pFXvJ3aCKvTQ6S8EoBb5mkeUo+g45F+vPAfxumhnL/V2sS+/If8n7qpz9tsD2iDwpna1bh94I+PA2BocuRbOGlFmruQo8VleupViWvCnnhMBZnZP7lTsTfcudY9zNq+Kb3jCqaXrI3b1VJotww0aczRBXOs92NgtQCj25qeJF020qUvEdMJDR0dX67zzWq3hw8/TbgpS5feM9rH+AKPQKmlt08hbv1Aqb1CnlpamkaPXsjRfZCA+3l8eyN6zVDJtpV3vBVWgED8JZV7FVF31oaDxO6+tREvK7WnLs0HFF0nsBbmcvW4Q8IGQWqNxV+ssP/5y8N97M0B8LvOcAUnz4YlcM7MDS/wRufZi107tt5sdxdvzn/Kn3K4gMC6TcB5v3vnNFh30InXAGvpmUrcELgQid4jvbT0O+TkS6AKUe+9vnndnxTNmpwP3oLzon64LjG6uP8bsdpw3U3D2W9x/E7oXnWRzsfabe5wrsNtQ5TwR55zRgolXfwezqXZuiP+2IFb3vfSCm3PGVIyVbtyf7rgOv7+WZP26Kvy/Fy+NF/I6YGo1+8n+r3/5D3U6Mf1qnAm6MP3qopkraC93HOqyU9LlOb+S9Hcnhy6N55BivkAXtUONazp51gRZ478Fx6tNFlAnnF3KOPLZ41vGoC5I09MBXfPfTp6HG+UjaIUDNnvb1ya5v0yJf2jEUz+6XzNFck8vcRMHesn2Pet5lDhT7mIi5OyPi78qLT6YuaTtJ3q/I0HgKzYQtd6M3h3SJz+aKsjKAr6RA6ez26nM73bqPd0aB4W8MB8lf9qjWRpM1T5/v2PKCwzuEFm/6Gc3l9jCmbFWhfzDc2z0zoUnnf9WX/EwPTCuAPHTZwfSVFfnPuszHRZYeaP4x7V27uodZJMJvIYj0tdKscM3hVftLlJHy7kVVpuP6N9SQhYk3rNvE3ZGJ8wKrEOETQ1XfyIkpeivDDbsNhfQlMF27TrXu+5sT3+wSYoIUkguWnIGt8VA7krYCpSOvmX0bPFTA8FYrw5Is65tYOmLpuLF2ES2Xj8XB671PqUa/yLw2en3PaJRTvFsin48X2d2Jq+Ks1if0/ZE3ij2Mqshmn9pqbLI501Gi66NayT6O5HOhuzvmtlhd0G4E349USmDJ7YU0Hr9zKsVSboMHtBV7nwZAfaJTV3DHvKqWqrVfxaZZHvLKlC2X9HjDgjpAPokW39sPWgKnAases3xx7tN0ij/j3Lbxje3dXdP66yBvL16u23iG8YjXtQSeGMfLYepv3KL5+FRGsGLza5TBsaXvJBpXf7+ZGTetuXWug4vzZGpg6L4HJRy+E97qvVZW7g2+f3FTpvKALXXzH9wg6OlUqX1R594kdYKjZbfuowY92tT6zEN7xoXb3byJvHra7EYUlvFjUtL2aL7LZh7JiPKmEtARmvq4LXTx8cP8bE5gKJqFOxaCBToztzZifJp8PzYdHhud1Gjd8vE6elA9jhfnXGXT2pF0sOnz2OL9bbhze9L8D8oZFTxbFrFvPpp4LEmU3j+N7fb2t6MMYtcdqgv46N32+OIXglHEJTNUPYPK+S2RA9tkTXm8N79ozFXDIXter6Cje6m/E1OhXaxL7w3/K1OjvxNRPf91OGYfwNp8CeagI4H3UjNl01uW5ELc2U2HQC5tOjzdqclIgg2/X+4pqWdpWofr46hZcMWo4vKKP3TwrOUIB8oYf6iJ+C3jHnHZniiITPKrc85TrlCgUcermw23zNzvZS5W8a9HlEQPecSFrK2rML7zRSEEeYfYdutR/QWd6jtTn19V5StFijBpa3nOb34q2oej7GTBxW7UpjxXkp1Z1GQvVuGgs7wVMPWkoyWLxSZH3HtCV/Nit1xquniq/2cOQ4mDYrZfyeio3xsDQmd/6ws8cYKq2LwadA0KNv2Wp5Nv3bIj8tpYq/5Q8kVc8eDdXaibMsyLogNJ/GN1aetQs91zPmjZMo/aZ9KrAsuDtLsXtQys5gPetNPvKhT9sKPaW3VoVCzpeXmROtXSS5OCwbW1e+W2fvPgEnZkcXo7l2cPukSrwAcMp7m85K5DXXOhksHg1b+7be2BM/+gsHm9yh7eD7p27V6rIq2be5+fLJqJEpW7MpynHvxFTk/4v3k/1R32mT8d//fNfblPz/w1TP6xTPQPe4dlujCrx5qjRqdjb1HjanImQIYNrGjB2WQTo41PbzZPW5Iqex/uWRSLeqtbhMTepsDP08Sl7pvwz2U3I+y51Fs4F+nTb3muKXy/wcDJsPZ4j6FNqVGYVP5z2yrbBcErpCpgLBnUGL8W7PVE8k8mJ3K0BPH/MHuU76ALyEbyXefp2n10fToQ31eDdrgfpQak7GzAvqpE/vkWnK2vXlMPToLhaJrtodL08pSqI7qi5/vj+oWhqwsvSNEONeVJAmYSa9u/jdZ8/TYH7WW5l2adQq629C+92/lK3h0oGTtgmQ9R4OoIXc9R1xLMvvGesaGM5+Pba7ptNwPBx7EEn5i105VYJjU77RU8E5RHtH4/8F5mOgI7GT7vks6a9UxZJk8q7jqHjjyUwcZ5UUuXdDfiEszP7Ujxd9oS/vrngtNEsI++xQF49rtzGiiPZoOfAnwg/T5yGnwfIc6dlCW87YsCklyNv0ldTK29GuP7k9Q3RP4bOolzR+78RU8qv1iT2R3/GvHT20/smxd241HM1M6p43t/o/Hat5lSPnzPZ17u1A6PBfE7lJJCEJxgyuE3TIz1fe2Aqqo2xNdEv8DrWuZt3rTw9vtucR+RW6LMkkVrU/CSvaHdYTargFcKrfTxkblcaIb+NDalmiyaYIH+9kfEbF16qlkbwmuWEVfHu4qbQQXjFJFxDJ5ktXfnzrUwoH02AKeUMHbXd5Z3i4xRerXeH11mwOTCwFWYVLhbA1G3YSrQzucS8c4qaU3zlTbHc7amyma3fXB3cffKvObxbe3i+OQsE8s8nkit/9tZKyz12eS56AZPLWRvxaZt/iYqDxMSj6Hn81m6etO2txpWwd9Kb7/QRvOahwv0fAo2s+g2d3e5s6ETgwDsiLrVkrrs1gx4Hpibu8E6h8oLOjR/Q2eLQec8T8pP3XKE/1ooJDmi746Olhvx62KXkfkLooHjh/uoDM+igbybMj2bNlc9vL+gWNzU5Xp0lnTtj5UXbdKUKvyo3Vz69Kz7tixvad7Pod2JqOvnVuN/4P1Sqz/7Odb7IHT+Lqbyb19DqpiGS8g7vE9qjGT1Wk1nlTZ1ew4ulNkON2xLzt93aiLFXHajecaoS+7TtW4fhFF5nvkJ+qAzU2POuDInefU2Oshw1UUbBkbLsDQy8U+jW5i4hHzjdul2xllIm8eGYvJZNKn9krUtefsSCSmUBb3S7a5H1NYcKBcEdvF2MkZdm825suDiNZX/qPsfcXO6uFBsXeDU7luB1pgI6cRTdmEvh1pYjWujcZIc8c6pQc2tv86L0tJVk/73MgDHj69FeViZCXPdr5JnnC8fPIpl5vRUwZU87nfPO0KUilohL+fdD22Dfq7yh3yNuX3fwnkhKIqBg0/A1Q/47aXN4L7fSHKvXO6sUFZJaBY8JdGitDBpaf+dmFRmna8TDZHil7Xk5lsW6m5slzYCJxu3m6b86L8oT6U2CcuiM58MnTG5JQttv563nH+RNK9B0Ohx9YHocqjUfutDZWq+RFxdvcA68Xku7ZTiVxUmBd32mS4+S7v1aMsn037cfxVBWp7/yfpM/ZL7f5KfXzr9H4PVPiDy0nGdj3j8UMzr6gxkLYq0Hf58yi87hChl5uN+gj2+ipMOo25+rmhzeVrZaIYPzA/p4ee45XOsNB0TtXqsS94C8si/uB9qVPnh42Zc4H/XufaLJ12RJfpA8dg6ga/HnMhFB+84iPu72Mru5DTK8EgNTW2UHr2i7kvAH3VoS394Nad+3x5XPLXi3gZ1caDvz+8xfbuFdNwdZ794vAVPhFN4x8+9T1KDRE6IWTs3fkvKkQEukSiT9dc3zlyRofx/Cuw038J7t+oH8c3GBqW/erddaQufE0ML9f/fd2PvVfFMWc3i58Rr3m9zzB+3L5ZgFCwYdaj1TorSStO6jgNCVvYP8l/V8VQSjbhx0ez494P3u0FG62+CgJdq/39bj7msF8MbNeg+Okwa9Cs4ZnDFQhi8KVAfHU6vpVridxbTjAzxvv/Om52SkUTkMx8K/R03JV6OXQY9v0O0FIPfG/MvNJ8XP1bQSYQYd9OJA0M4VaN9jrP++tfPDfr//K++n/CFjFD+NKfbp1tfcBfJQeIPXOxqyRY/n1pLFfoYMvjnsLSoMCTUkdps+V++jgm5Kn1jY+xwa66XvUcO9M/JT881svl8u+xQnPU3E3gp5zA1mJWUIzHLg3VqdD8YbmYLLwmTRnOcOy5vZgMJ1f8LEMOt0TtnPqU27MYbxXfMsd7EZ0dZ6duulXshLG0oGlEfPMRPOBLrSVsczZeVblr15gvM/r5pGD+9oslglYMqOlgplN63HgmqZQufG94b8rQkdGK2gi/fbcUtxE4+rYHDC/ebxCrqkaN/Ka7o1fKcQOuevU9S4vdrYfHEKXkS9WpX9otdD3jkf75R/1FEVeF/oUN+W8PenQKvCrddhKjtOKOk+URKETh5xf+ffaR0PodO7ie3wa3o/0a4ejYW3vXd7pVnIb9XSQX4y+t37L/nbUjI5TGVPWr1063sIIuh+iTyU5EVpRd9Qo3Orj5nfiDTlRg/e89i3NBFWZq/PV9+kIdfYToU3SuBdH+l5h+fR7af4neq/b+38sD8Y/sr7Tf+5xcvfOt/vp73fYl5odLg0uhz+Ne6mWQ9O7SK3Kj+9QDcc4cLnRWWPec9b/uZuAUw1D4dYMtS3jdWGL42ab6LJ4SPOOGfvXKbYq8GTzhf55H5ICspm0liI2xJe5Hs7f0hcP4Yc+Ylks1mvy/ytMZY99ZYR771Hc7p+96acXJ2XZ6XOckjJ/Nurgp0D75X7EjB5uo3kYJGvrzyXljV5V0uuvHOwVnm0hk5E0tmQ4/qBPHZ8z5C/rJkqi+1LjRBhhg/avXvwgpfvM+KrT7IltzdH++6XDDroBxJ0tvgyL990e8ZkmyntF0tgkg1znbsoYNTkDF4MQNf5/nO+kTczRkI87puUaztFpdw8aCIxDsif+huY8swpdIKeaH9dL25kSxvotMWuDj+vvzVFjgKdO1+gswz0RicL1/M+E3jv3mD5JNqW0ypwHu2YtyszoPBoQ2fIgTfdJnmPMkMfyd5x6UT8yeAbKmOF/Dm1gUmtGwNJNqrSfYQIOjjw7lvypDk4b6rT78TUcPwr7/eHrJ3/cUwFFwVeZX5E5r3HzyuP8+59R7S0hJcenx4Pkm5e+GmCGnr0kHHTr5vTefVx5eTJP1frMv/L6+zRx4aZ6bzKdh/ys4vGIu8MHbHUb0ZJIqAr0WDd5/tg86b9xjGqsFhLSB2hIpMwH/AuW3o6XNjhjA5cM+VoB0Ww6uzYp60H7+a35sbp5jF8yV0Wo24QGroS3XYV5aTIwvdf8ILpAzXmVwowtZ4DU/brPCZENbUSbzn1+HwNDCQ76IAYnHF/r7HiUjKMUZNzExhzP7se7a3gI3v+FTqpEzCV2jEwOQmRbzbTAPkpllTm7S1H5fd3eyWvbkZM1CF06DjYIP/tu3kbxgS6EkylEUXvxVQIZY32G4felZbzl8nCc/cpi9kjqCh5qOCIfZRzftSAiRt1Y98969nwmM4Nxb4zZeJ6gU+oo69PrrrB826CIkU37VTK5u9R5V+Vhvj6gjzXblaS7JUGji+P5zt5R0OpxNRsiadbxN20SYH5K71/334Uw/7oV2sS+3/K2vnpD2PqQqghn890EXLvWfOtNmf07M8t5k2nmcMDw2XULOpuzd1Gqvmtf8noUqxcYII+taUGd9RgFMHr7Laqym+X2Zu8ottvLq+A0Y9ppujDC2p2VsFbxvr31e2n161dF0+VTc/ml8TIhvcpN2ubh01l0SVVzCq5vQvHGm4TmULrjBor5W5suQg+FOWfEQvUfJ3yzy0/EskjmfnnK86fhNAJUjdGFcmFG1mXxBzSLnBUJl471Nz9uruS/9lAB86bNfFked+Qm7XwbvVu7fH9caOSN2o/lYdw6FnX0XJC2WgMTFKXN63k/iB/0Xmx18Tpc/nWninSr0PZm26gAzS4T4hOB42FyhqYel6UITAeTZkX3NH+0j+dyT70DDnMqqvOb6/ZkbwwHKHmt/Cu68EFmFA7HSQL+W7SSN2nbB+KHGhX+AT65B55Sefd1BN09OZ9pyS65+HpvcbhFcG7lkdDgm6/ezUfTYZXdHGuCO90gw7y79mlfDDu9oK+lL9vP4phf/KrNYl97R/Dfvrfus73pzGVzZHhKau69UD3XsrJKkw6MPj4IGqRj05cmFQ9AuQBESMv7BEy6JE4LotYsC0tdP+UtvEXvKc46phPJ9KLumlOlSdt1zVPL/kemHJQMwglDT9E3ye82q7ba6t49tml337Ie53gffYGvOPxqFnUWhPkjRcHpgY0/FJ2EajpMcF7zbb3N4WD7VAOnHQd8fN0c6AsVb/AnNLx8nk4pexzM0RUGsDU4mIifz13U1m039ThG2FeoHsE3Tl8nsBw8F3TLlKge9dDxyEb5K9cWX+YZxbdNxjC+5j27Ry6VNldPrGUO7mpOq189nTevF4mJ0rC/bDyNiPJ4fFqNibXNyVZuGmrcnugDCjyZkrl92QJee9zOJMzUYH5uJlD58zvgXZ6MxLeefZUuarMJPIeT3BYbeH5rWbJjeh9U6pgaeQND/SNoF0yxfMmG/enftDe+PMZysIi1eHf70aiwHtKwteOyIvfaXuh9GUoLJA6TM8/uw3RyIePML/679uPYthXBr+Yl97X/wmp8f8mTNXmTKEt69YDBRy8Ly0rg5qrwcHLC9S4O+n2897o08qLNSnlyXy0p4ebAFOX/Se1VGmnUNQnZGJJQY1NjsjUe38iCTEcP1OezoOEXPMwYn64hW4to7yhRJINFgqevZkZtS8SvRLe5S6pXU3tOZ3ChSnCbffdjf3i+yaC92L+dQqdWLZBS/miW9uxYpnHP+xbUuDE38p/hL1u44kvauzczbuex65nVTnyXcRuyCPZPLW58/qeKXwYwKhywP3N/NyhqLDQvmPSs7l5Rv6KbOstCxCpY/H3Hd4tlKBLcyVroBPLG6Wn6ZT5ltw0fONJNSXKbMiEquUOLxi83q7eglO+St7nhy/yon/JoBOHCnlSrhY1Htaxex+4vox5+B6WtA2ewERg9cbcC6QeAYS43+qL53d4f6+UHLt5HsW1rXl0R/7LP47WfR4JOlpKwHC6mA4rP7Bwf9MVdDrR790+THPkw/nkfKYdm09kcd2Ck0zZXJM/HUhyEAa/FVPTX61J7Bt/yLjf9IfH/cY9cwzvFGpyKKXIF2ozh58fZpx5kyvyQr0Fxp7ZHnlgcN94/JxWCV1nzaaKh30jsq6z3YSC26LbZ/bhNHx+2jwJjl9igakDo/JuGVP27MEbLcZZyWXLfFC88lHzLa2vzLwmLcVGt05XOzvwVi4w1dp9k0Vq43IriDbwinRBTcfNs88XX+VJ4ec6ZH65eBJ/7vKC9vLpK4J+nNX8sN1MUMMLYPZ6c8nyaklGJh8jj6jC4byvHU+UnwzUrJwh/73K44r8uYmaHsyAsfoOTHhO9q7+D3dv0rwq8y2NfiAHdCIwFKXsEGVJQcGMRmywFxH59Df5x433nMGJ2IP77DjPe/fM/bOkW7kys1i1ijc+MNW++3nJ7GpycTshJxzu2h33KzTkUOPeg0nqraL0JasYXzeMTYNMI+4eEdO6AKY+adBRfrEMJ1pPPzqj46Ci6dme8LQsY4U5niiJKvAu318+0K6TziIun005crV9wtobeCaINxjPD9KRieQFWSGpuN9zpe+9NsL5ZncfmEpsXN9Hh+4I7veBHA2Og4TZIXg02ckjzpM5MH0o5mvy5TswP3u0f68fhaZYxugPmPpvvf//p2/+X4upVb/n+X73n301oj2xfeTY1BzXzBEiR4wbETB2X0emg6xWwuMGctb34N9WSXj5hTNtWULrDEpJjqZG/WCrpu/HbV4HsnBlYPTcThPKBoFW8d0PedNyXPiDUWbL2eiyOTrNcPqhZJXCD2SmpbDnc+jQ9cwmcs8zbGZN5g1l4QZaS4kQc7ffvKZ4ulbliB+hTdtmvieu884R4+XgyFYLFzyx7HuyiH4texVl0JbG0JC50eUWK7OuotCUTWjHDXKGRY1L5a3ReBRvBjYbbYGJ0rVah1+f4+WsjG8KxYMa16+k0GKH/RZ537Lh+QvHu7Co2/Z+zlbl8HaAtkvKQIHfOyCmz/q2ZoEV/Ejw90gWF3ejsBH7nWkcFBMny27DFrpA2yPGVWjHZQrtSp1rUhy0wPAggbYVi/mVQDR9HUq+LdgsMnxKvaDvwxvh+u4zTaNw/wVPuhPPZsdUgm4o+YCHzRk8/gi3l35tywh+awyev0UlcshsIzmR5hz/IqZU5X+Ovf+OqX/HHgTOP73/1KmTNMo/b2iJiwrtMxgtxvQa6o4sgjk8+Mj8jqka7+CRIXM8lofvlBpnvOXxy96Fs213HkJ7jaRKHMbWgx1f4kXFQR5U/KsCo0ZgxOTPSINf2A36Hi7iScmrr9u+vTaFEy+7mqLnDTy2OUA7vj/VlD7D+0ROh9exPRvZwBy/G/D45hJ+7DZ7vSgrXLWKLkfwSlUEBcXh4wft5EEriWSukb/p9zAb3HrtNslaStYfA9pVNXWmhOWZcCmIWZohZ9zO5Qq84iAmdbPQmfwS4KXl5SvzYg5MBe4N2rGvCQh1C79fDqUrpdej4XBvXByZYm2PVDS5ynlxAg/kt5dMwpRw/UHZz5PumpbK5w88sX8DM8vb80TzITAVf+y4Zm/dKCjpBI7/KaBdK6mE9tzfoC0lPghZXZ4vVBwfGH8J+too+balorgjhyV1v1afByrt9SEw/Xm9LfZNmhHlx+/ACZUdeDxi4NEg2etyVL02LYv8m0vhVUfOuxX093q8aKqq/qku3fl37JXzj2Mq2p1Vyv+zB0BUfhjTxv07U/ficL46Qcud7PsYeiXv68pbiTHnlSdQYoutk90GO28WSjeVSieHf/LeHjzxYPskPnsOHO6fBx67HgNByeejOeIu+hgZdnfyhw9gKtgOEgdQeCPmf+Cxxi5qNnIOU3qKNTx8OAGmLkYJ3huTIUfhe3Bht5H0pFKuEMPbl9XX3hg5lQfrV0XrL35/E+B6irwFpuo1Yu5x0L5UPBScf6LmCgvl7kSJcYAWtGurZevja0nhaaHKYt2vlfhqnUJBe/lWPLz2+2ENzj9Kvh14Kb6ANz6j4AJeNEdytB0WCZtL0J7Jaag64uuCB1ZxX/O6VQfwZ3HfT6Jyv1Se2lE/zwjMXMP0SOudZMvJczl8sOF2mxEnHD883cCDrBA6lSNoyyiPgAk/LyvkgL7Oo7tCJ4QHsSFap1IVjQff5WwgzWXkmCVyzNtDzgjHhk7horbk6MRw/+UqO+P5PPvapQEwfZK6JZX756AKf/f27/V40VTtT/skKv/QHsT/3zH1T+9BsNBk5LF+/6T5dMNYeu0GFIWt4/CZB7/wTcsBxeUYebm9wuPe3n5MQNxGTpvg5M38rO9RsoV+D3dNUbDD+vYgCg+WHMqXft7QdiMqkhVi9vDbe0wddzcSwcrmaWMOyDFrA7y1HcAfLb71hbmZP6Hjop9rHzDJYuxkvCh9z41KpAG0XSvPH5Q4mgrQZ+CV6brJSFxePx5GB/Di8y4plJ4Sm2e7fq+ZVa59KGNrwxGLqamw0+R8pOg4Bu9+aqtmitnMKfh4iMlhCZ68nRqZiq/z5dyVgOnre9pS3KW4/lUMLRtNpxV4pwNvVHsvZO5nXtJeNRVZtHygsJ9W/ijfI6bDwwf+Z5u/PpS2d10OLy78nl1HB2Ll1q6S/WxxYXUlZVSYJ7UKHwzXZ6m3IZHCwavfCPdLeWhnSt0CmHgOtx7rhLQm8Qqg3Y67w3J2mBsdkd3zZLnB9b18aN9cHC3OU/s/87bBiXJX0p3wqMEPNntpQf4lG8Afun8VU8M/rUlU5X9J36TxP40pDc/ETwpoCe1V9/6itIicseOEbVTAP7iBRdkn69ex+h+LLY7fGP5qu6mSbHVazrbLTqZcSQaVKIZ1wrQ4u9P+87EqzmYDxpgyD4nmN5VHyweecanerhSYns2T7XtPTq50T/K/JjBlxjjeebqe0F2/TXh81SSFbSoNfy9qwwkRhUWPyTvy/kCponAGXnk/RUrhT//B79TIy797JlM4aG0n1YbgmfoZQFuaLvzMfJq3zJ9oB/Kny/+8r0HOmLylGQXHJc6P87pm38mro/iVN7KQtl97tj2fvxQWNIL222+IWVFfE/zbg3ca7hETT3dP+fWgVPy02LcsVqE1s3duVcLnDc73e/uQuGt6FVlfaEetnpXk2gowtZvER5YF05Sitr8/Q9oULEjPGkXyr1/7Ym5wv+7ARBo6GP8utktWJIFLwXaDHFYMcH23pQQMtwPkmMPyDW136cdHV8uJroOPzeYutGlUOkM5bHJgWjTIIfnpCh6NDse/1zdJU3XrD++n1P/WU/l/dY7in+YpfdK/Q5VqaDf/VOtssu8M8s/WtJ8X8gr2kSUTeVQZVeFkMOi100LQK15teNJkJzZbXgRiUF7360hFjTyuBDfKJNdyhPh5FvM8I6Do9oY2OpnQloWLPO9bSt+HKBosHdqIO4nDXZWjvV4XzDD6dbHaFH5DhE3LrO/2gZjrgAnu7BM2KsorxdZG4eFrDe1216cJ+ZN9KwuvBGbrqdbRbtuO5fQYIuaW5+BNFMHPIMbMB3tb0z3FgwkwurGgVYPnnFE+VBCTbVU82OZ6a/v9nZpK1AI8KZ3KBjF+H0H7sY/HsvMLef8g9L6uovaYOYKf27WVAtpUwAN7KWioDDrE9OwK/7Ox5m8q0lB3hCZDO+qnQUmrDXg0mQ3uCYuOt4T43lSdKBjj7+Ue2jPa4Ulzq0BOSkfAhD9MMH69KxnL5ucV0fUAv8YPPpsNJ9uWIm+uyNzx3zW7SI1CO8FNmbcm7r90kQ5E4jms+M3bH9nnJM2hHdX+HfrH/nt9kzTV+NM+iaryL+mb9E/v5+vV4kvZdi6Blx7I+/tYGtHOXE0rsZLhFzoRGBTEyYiHWw15WEXCpJN92TiJfN3Zs7WY/qic3yxZ/PYWsbrt56maHZ6p2Vnw/KcuoHiaQBvpycZm15+oiBuLsZxc+Ic57rO8UWo6aiWCKTA8buDfrsETfkPNypqdHy7+biz6uWCoKDYbNRcK6aHA04+Agd2siSl/ndtKvFPEoNp1OB88fzldfKDdPv1mvzw4gldCOb8wdSsK4kcHfuhrF+CJWjgUTG2lEpKA9gwu4KXsdW4ckZOks9tQAs+9ypHDrxa0sfoSB8rtsq/7GHmMBSr83B6C0+Hf1efC8lPTkH/q3zHP+vq6423a19iaQ/DkfB+y9v4saLYuganWHIbMKV+CirAAJsoHeNDbuDJyxhy8OOzAM5vRq8fEbVhFSws6YVw2CwoTgnZT7wd79rRuDTA+V6oQvvjBakuCdv0cTPhTfGD8rJUUrTZDzqMJeF4f3BglU8/i0W/e/k1MmcM/vJ9S1X/JvN8/rf3mc+TVXVxCS6gG/MUocHXo8evU4RcL2ua6l/DZJl2Oppd+rncjh3Rr556cXn+2NdsF/TrSTWdVEX8WCLK1BMzMhmYlFkahsGDwIkq7DZ75aF9YbDPUkOdbYCo77Ta205nulVLJ7/P0oQjZXOZjatoLMHXTt/AfPjDqZ/ORE5UxeOKdZBUV96Ms8/oIDByvmaDIblouDv7eZs2n+VK+Go6rpJkBU6HdPKlYNjh/RzeP7KtNcyrZc8TFx0DOOH9vDjD4Bs8sA2BsZBgfiprpRxZu3688OJdvAtPqsgiu+P3ntikp3FXgDd+pgbEp/FByyWVZ5NfNkZXGvCaxH5nAwKIkJqnlEzxsDKvQC4EZhac5rS+Z7cTZ8t7X2QcC/iaBdtx/4J+kQgLPJtEIWo/AM+3tXFIslCGPBv3ajVWazcHz64ETRnNoU3vjfqgUdwXa2TYvzImbjpAcTM4V2VLYZwdtSnk45GLTbUL2KjWHxHFlISfkx7/Yi0y1Rn94P6Vq/5I9CP5pTA3X0gd+5jSowmBkPdhzYGjEZT51Qs0piNn7YEj8MYBHDqr9g72ccUjNt/aquBsDU09r3hA9NXjieVZDe606+I3p1eTR/Q5tJmWST3vD7dcMup7OtEt2pOT3RcyXW8ty0nlwoayrFTniE6/vzDyVKJXtvk4+BKbWuzN4iVfQWtvpYMnu7HYm0Zc5REoI7fbZnSPim/59Euygzn75q6FkcRhXaT3eWuz7dO9Eg4HOedfkBXM+wED+uACjj70VMtlqJpRejgr8Ue8Hp65RI2a7TxUNp1LLxnvpSeFYwfUnV8S46Up78t8h/MnlmVvMXQbwQydbrkQYgAfCevom/5mYDp+p5ZLxtnwANqOhI44TYKYY7jKa3DzwqK/FHjDYhJQxYFp4NbRrlkGLp9fXyBG3K67Hm+B42TYbOmGQbxS2fbgz4tUHuqDWtjo738GjwpyCJ/3tGlr2ZPygtR+GHC3eXsvoeC4oPt41WQyTAbHmN3co+fTv0P2O/mLfJE22/vB+Sh3+S9Z62P+w9qtmWU2JyaEl1h3y/uYcaJTydiJHUeEt2ZUDY6EmdHjgfHBh7WzBqVJWHo/dZavP9u72gzyd9PVwGmjq93ZP5HPZdCJrX9RsYmZbYPSHmFmvPYVFc2iZdG70PfFDS3dG23lF0dcApkYv8JxTTwfEEwsefu5LR2ZYxhme/6lD2w0HNnvv4Nn3+53sRB/ZS5jTbDkl6vIri9jqe7gk8w+F+nDM0/Foq7CdBu0YZoruhJOvmTDpegMGPhYk7OiBnPHYSjZxeyPLUTUCppeGeFOW/z48Ol6kB1Mm/bzkZa1zkdY4f+PaFFQoHFpqneY6c2UtITrtgfEiGsA/BRm05miMmH4PtozVg+xGvrvUZK7foE3rdJbSRFL6nGIMl6x4a5zEaAGe+X3hN2PmthTsfsghwxW0eF1CgyaDRJPD0+PTsuYiGBWvBjlsaUObCjWDX/yd5So6Tt8Fk6YvjDdLQw7XTV2z9TnLKZrttSr8vYBpi2tTEksdOsKUDn+xb5Km/mmfRPW/9Sv6X52j+Kd5ygyMN3iFwbPO3jW0i2YolA22k4qvdwVjxWyrUmRC64SK/CmYkg8D+tTkOUnukzLrUq2msFoj743UAtrrfYanXkwQU5M5eE89dVtKYBfgp0bQlsvNa0+5twKmHhNLcZ7P5kzFyQOPpU8LMbbILMrOC5uns1VTsFssThTMDtBawxW013xdHihs5Q4aUYVWPEwkTpzHwJQ2BC9eztMa/qjfn3d+2LbM1KEdi9aAn/le1yHLfWBA6Hvw1u9Se+ypT8eUNUeZh7NbDT94gP+KDruPE20S6cL2q+xO4b4byvzzwe//ZtCOhRQi75tRrrBCm8ZE1hIYf8ygra4vDRhc3owqnJpbm0FMXml3/mrguRLnf6wmKc0jMa4ybbBg7MWbgPivgpYdJPBPhSTBH3VjvQrNU9Eyz+gy4mKhQVv3az+2LbRqclpYDp9OkDP0rQttGcGOhfPzOmFtJX2J714G59R5D6YHTUbxM9B4lO820BG/8wR+j0MbPnz/b2JK0/7wfkrV/08FrfK/2i/d/qfn/Q7Iq7sqhB+atXXBXpeXTPnamPCQpsBIMTDwmc8Rk2GFPHzd+zuq7eNaTo6Z3c6sRHpT7MTwD9LWsll70Q6IobvBo4sEf3L5vjaUjAzk0WkDjOV1P08WzMdOrCVF67y/DfzV86Q44gQpxCaRMInfTWBq/ikRo7fuSPF1j+NfH4XOZjQtKd8aHQ/tEhiYnBGTiVR9udC/4MXfGedTVh1+//Hb1mz3AQ8iruDxJTgj9pPdmMR8Bu128sDDpbuD1hyDRviv9Dxm/l5P+MtTLUfjI3hyLcAznO0wfvPD75cltF5wOiDvv47rlvnbaQQMZF0VyQp44On085STveGIad/foxyKC/maQEyXb8tiP+MT09jNkVPoF9ssU8SOfHUO7Wjf8ffNzACmiit4cTzyauaX25TE5qPhefRrN5ATprT7JqYcHRUJ53PYPsmPbjK0a2nCj1bwx8H0gePvc+/CxuN5SntZ0hwccM/YtXDH4PUPdITxHv/FXmTacPSn91Ojf0mPl8k/rP0uD+1Be8vs1xdtoKXMUfCjYpRM4HnXb4spzrmjeLOExy0IeTg6mjt6HP11lY1vbT0zF7cXxW5mOuHxY+rsYnYl9DxiKly78DtecV5TFt1lLmK/uLDLoISWkU9jJ5Ujq3a6qXQk3u9LG2YPYLJhjUHF5mw72U3eEkvk7YH28XRYcaeC5z7MtD1F50uHmF1ZHnt4HZGfr76cr/r3TcrRwPnMJakS+n+0m3E+E11H0GqfOveYkWsRRf5nWAlPrW2mvAYDnO+5k0P1BD8Ys9ud0vZY8/DpSuBlCZiIvSOun7fICevOhXasT4jxemXWTCndkELj23ERXD/ggfx2o/hSjKC9jgOdTZZaBd4qENMzjpxwC58xrawCmJrrmsWiziAS/ABMd1v4p3gHLR0gezhcveB4weSVErWO5ohdNDiyhX62+zWU8Ktdjev7xuWdgmPZyULiObGtBX+VPS8jWTQ36I7NVEpoJ1uqHMnjjc1eP2lMsTzp6+r1w1/sm6Tp5p/eTxn/kjqKfxpT7yq4U9n3tuaeBz+hjN1fn89smV9eb4VVCjxzVlRDJ5LgVNj47BAdl3zN04VlP2ajzRmYtBVD5u19rTAy3D2F174varwD7znvzKXdRoU22jysI5uObhmll0jC93n9cETcHajcBOAxOVlbLLu4Iwq/fX/AZbX1mFTP97Tb/nD8zIA/UO5aDm0a/uRQbL2+/4XkU9ENGjnkL/hBJ8jAM+5W4mJK0G7x4nyi8hQPHe7dzSXLTGAgnQt8Nj1gqht8LCqlbVdx4YMnb+J8o+j4qJ0wRjiy6g1MpMli6IRdgpxQSQZ47pADI8Nt/mDPEfxctpU7J9yeNowZUV8PKPNRJfLsg/uXBWeKC46YTm34o4d7ErT8qODR3UzT2ftc+uR7F9wftYRfG36hXfcaeDGctLgeRTpDW/KVKgOM+4LNbt2Y0s3bdLgocX1DExiOwr5/xjroc8a07+P0m+D4detBO/+CmGLpofLwPi0s8NwTvHxaGuDF1/hvYsqQ/7B+SjX/JWs9/mlMLaqs7xO7hGd9uhaxGde+FFzOdsUP0btlo+bc73PuwyNL/OOx1Tv26ZiytZNI9vExE1w8oM/7tdkTDd9/zKSCxGDVP9MFeC8vgxUJSsED4ckqmPZsUvLNvVTx7cm6OI+TVsJjw5Lz+gmemwY3HZj+9L3MLtKSrQ/AVBZq8C+PAFrIeboZlTvxq0L/49ms+jRb8i8XYGpxBC/GEc4nP30kJyJQIJu60yMwMYe4y585Y7+m5JTHEX7PtXOL8e3ApLLLoSV1AYxdnPJKfkVv+EtdIhYNxJmEtu33o9ojJ1TPlyDxKdQq9K7vI3t8yoCiNXUOZ2f4Idr066lm2cgJpeOnZZO0O1HIz2oVxRbOf1hHES0OfW/oqXtr2ZPfthTq906Ozv27jPew7/cX/IcXz7ieoi4FFddG5eIjPgkrz3uJCnWDHEaHLY4/1a5EnzV4sorW4MlvP++48UdceHmRsNEV55u+NZVHD7/WmdOmA/K3zODi9hr/xV5kmvmnHi+q9V809T+F/v+1fupzyq4UxgG0xGBU9/N884bSw8+uwsHyXbOnL76UVgY88nw8WLJXKwNTV9WV09ajy6zw4eH9R/+MnguzZWtZ5JRPxiMezckKWda4SyqPDXhgvqwTJp0aaJG+X6BYSV7hzOW+r6p0RZ6+78FzyrRfv7QfjKvk4jaMDVfQimLfr4VoxsWDdcUrIXqMfzzyBTDRDTL4tdBuqtCNwYv7C3iX+7O+dqcFz+SnvsbV78e/OtNmi8c2oPL1hXZLlVxhl2IG8bU6dk40CcCTvmuAl6TFm/OmkDw2+gYnEt4A3++comDfKIsIiR8x+rqaBauLOfyQewHG8xR+aO6A1zKzTxKT4NP342gORO5JdUTrgGfLDJhadmOpigaSBh6dwG9mxxfuz82FX0vvfQ2yV4IXix1y0GRkRBT8VNWJplCpbD7eDODvdKOKLH2bsE+nXWi3DqCF5Ro5w1phfCoZOP4vxP2fjuYRwU2qDl960M71ZGYRhYrhRBb5fxNT1p96vKjWv6THy+QfxlQ8ncIvKAJa4r6DlprsRU2BvLW5yMw3tM7i/KHdqtacMN0hD0ff+5ZOI9+t0ju1xxk/3vo6iC/802y4frBd2GSUKRvkadkuiInNeUFZbHacvxZ1yIKNEOQvjv1ag7eXOItp178/acFjWgaey0/9+qV2CUxpyt5ibZyBl96dBr/UwB+4QRcTn99bOSzDXGfX982j4tk08D/c62uBmivtRTjo30dJIbN9qaTdy4NWW90yi1mJtKNCfFSZn195y9gnGlGZXn6ySPu69WmonSn0hm+H5wF4Uk4C8NyA4fovGmL0qjQhxZNSkcPzcQ3/mW/hh0QLjB99T2c/3pwpVROdh9vz/sI+9DpQli4UmWeVd2GCJiHZ3RratHPnwORp61H62+L+TEbQljd3/iBKwaM8XCMH3RdBSNlrrcjiMNp4DNFtUfG54X57816bBqJCTrvh/GM5t9kgyKDFX0O9Cn+uR+yx00LazUmpotsTmL1+dybFbN/3Vz98/2J/v6H8px4v6vhfUpv0T2Oq9Ero/VkEfT1Fmmbfze1N+2thO9HgAm2T6howFozgB/RJv7Z9eN9QLf1cnhZ3u5gN3/MLhX6OZyQ16wsL1FtK+aHS+7l5a8lm72xO5SBFHnW3NTHTkyKKp/M+5o916OQcPORbV+RpVaxrZkqBQiLqPfyk711WyVpKZabj+Nc9eEg7byNozXFbhYihlr1f3ZrE2Gic8O0Cs+G6788OkuXCTBpir5Oxp/KaYfxSNXT2SgMCj87VSryOON51e9JJrFa/itfmut8/qzkiJrVXxb1QYmz/Cw6Ufvs93rIEMVqEUw4evysVX9E67Nc7+QAV+zncXcIvTaTXkZL5dwit2veDmKzhL4tfo1TCCwtoR3PAaW0pkhM+9HnIVDtY046doB2DGn8fH4w7JRHXKt7lRchWSt9/ol4p0LraZ8k642lQdE1HcjhfbPv9kOcn4oH64/zSIWeczv264Gag86gdFx4rK4wvfoXCufSqH8zqTgbxkz3q79/hL/YiG6ryn+oo7H9JHcU/jSktlU5ERWxwbjILPPTJXiSs0VgW3FoXrFkAY6ny6tcAkqWzYDn26Oh+XCfbdm0y01ZNRcVmAP1+G4PXJNlIaD+eIE9KG2jJ2TqYUTiWfnIoz2qPXbxXSLnaDBxOjUXOUJqmROq049H++n6wx76RyXeWY57U4Qb6/w2PnQ4EMLDv3/G20iug3BQtF9cvMLExzy6J1/MjR8kSMb83+zV4u8KShR82HnMSA5jd4/zFYu8qbBCfffKNLbSUvzYfzPY2Q9pbnx8Pz9a77xHjAkPT24sLRflYbL3vgAmO8eH1ZHmsQYIhvl0pTt+0D9eTTbeU7eK+sGMIPxQb5wPFj9uwCpVsU7B7cytov1IR09fCK1i2/gU0hYuTw9H65rHlRqz6WiLcn+MQOeOrdTei8xO8Kt1xPQPlFlDCFgqPwujDmHpRR9ANITBhrErkqAIYDpXdj4vT0NXZ8yjdqGgmusNNpEDWtOeAMhH0tUvP+sKGym5E0WIBbc7Y+G9iSvtTjxd18i/p8fLf1vD/I5gqEnj4eE3QEqs7tBR/udDz4W1ciSwwE3bg8Mzh9QCPzDurZbGXr6lxUtdJE43C2ULAw4f708jh4WR9ZLsvMLCb630/v7hg7Ni8GAlZ/lWRe/YY23iCU6RIiPnGsjxn14mUMkvqnHA/NS/9O9qOxCMfO+lqMlDY/N0Iig6Kyvk5Q95Wv68d8rL+lUW5hdZc3F4r2v8Gn0rMe8yesym0l/a2eLTr4Mc0G/6uTBOVh6IxWmYqwZaC9Qba7RbmF6aUqUbF4vTreQK/95zPSwqS28sRp8cHWm7SFJTdJvAj5q5YslaViHYPZLZwvjSX7LGEHwq9d1uJ0vQe0IZGSaTMho5IhoOQNdNzTtneUxyhfr2Q0fq6o1V57OtWLhpjA3m6oiQl8OTpAq1nTOdXisoFeFUKcT3f8Ay/ZpXAsJ1ubDZRVjr5dxWYsFpo09ZCDtjZ658jZhJyRjTp4I/P8VAOzc6zma+VGN8kshzdW+vIkuVMp2i9GjmRUnz/Yn+/4fBPPV7U6b+kNumfxtRamR6Qd7NRJdYt/EQeaA9KVGfM+YFB26y+tyeVPv5H5AevZk/+XtM1NlZypoZtONN+fZ3DqF+bvejW/ZyAKyiNhe4Ix3pbjLyzQ3x5Ag/YZm0z20Le3H8vVhVt6sJzulSLKf/l8AN3kR+ZZZ5/VC4bSQ4vMTz+ePSKiGx47DCK656HBDz9Lf2Ct1R8f7AUS8TM+gPemsAPDrbgXb6vLCcMg8ZmWwHtKL4HYCKav1p2G7kb8GSCGD3dkQNs6alSxm/wZ9cfePZRnXutOHvKYjn9KOzYboGJn63I0TZA3r9HgU/8vJaB8fjN2M0yPBJV2eJzP/ftdGJP/qfWwFOjATEenTMCq8qyUDz4sTff72hS1gMnfH5Ui71P8yWk4xT3p/3i72JcXojnc1UOKxcYBt0TBWNLlvnILSw22P/gN7cR7nd469ddz88lcbnG+V/8TGEX+wx/fJGHFfej3GJHpyMqrVyuhP+0Clbxz5D8ualX0ent/8X+fkP9Tz1e1Om/ZN/5fxpTo9iFh1frEQ9nT/iT4DC/Uxkdxw7PvmuPKXlwp9zN4XGLGnnYSUyXXkxeVbF2t2nm59mBynyrV6Ia5iHz9DIkf9D388ss8N7wlDkUWQJ5lB9h2FYMeTcXlgX/8fKWThFsYyru5a8Sy8gsWCSklnaWJlV8rn4ebLQ44/feT8T0KoT2uoXNmkqWfHn4G70LNoqnC8rk5YdH3xaYbfUMfsg7mzJ/bKHdho8goazu5xSY5yInZJJH5fMmV5Ga4HixH6m0Txz4s2mPselMyik5XJ9VpLNPy3Z+03c7h3+KtsvCZtlh2s/dq7LDh+u3zbqHBD+U/r4yz/q59tMBvJaOztBuk98APFNJKQVVIFfcfsDf8CFSxKoILTnKuqvCpGY+p7htcH/oYREblz3vPy3w8mfZryUJM59CJ5Or8DOpdeS4kUpFrekVJ0LOmNnAcCHvcf6lafT+MDhTTu2QC1u8dSadbz7tpi3OVwRWwqZ8oFFuz4Gp1hn/TUwZ8p/mKJx/SR3F9B/2U7tLs6e9oo4ccbjAn5wnBvR4v5WbmDzW/TrT6Y2CxwQeOejXVlAOb/481Cue/S62N7urWUl+GOp9De6b2ErXOHjJwDM1nm/w3qabUOgGbRVl6brfZ8IlSvWnKYfxoWBOYwURMOz9QCO7PGHvifalvVTAw/vy/sK6a8mhnSSFh5oMnjDXwYLi8P11onf2TpgvN3Paxc3H4ZWOvDzPjQMlD8Ps33nuFZayLgaP7JVKOGaG8+/nNDI8cCc6p+DVQThTKJW+rSM6kcPvuFlGwezzdKK7BEzbmy384eKG41+H/fuzabYhsY26KmyHmc7e8dyltLDAm1oFv+SO3ZxEuYP/uvifJWOlFIN3TuC1d1/P2Kozn5zx16p44KgtW2y2M0oup1YW8xQ541e6J0qvGXh1v4G/3dwEtGqXABOfhaew/fepEF+0Oo+Eh5xh/rQC12u3PHobrwf7xODpXStBe2YLU2H8WG6J7w4YL63Bg2ryUSkybroTHuLvX+zvNzT/1ONFZf+SOYp/GlMTQl4Vv37fDekOP8Gs14VIWFK18/w1Y/ZNu1Js7+Gxvy7y8OYkr+i+1FZO+pbt5Uwd3vbE3dtQFqcfPDt/NQH5rwme6W8CLenmL5syR28rPvPWCpudNR880plVFEme7SxWUkj7wwJ+ZsLMkMW/oKHw0GOqPm2OTL0a+L3BAFrt4xT/6e3MyP9eGlm8HXzfvBgzinVey5FyQF62hwJaSJ2aXMy6fk+FMBDEJQV+JrCMI3ulZ5fypd1V0WSO8cZxI1PaWfBn9gr+cd3PM+Z35SFHm+RzYbX+iokWvZ+Rv7ie8xe85OvDjovjtZ/zSIMV+Q8bvDlgRcKW8zP8of+FVpb8PbTi0Ygp/Sw6ma9POH9pN/FpefUtJ6I8urDhvmNU0gU557WHdr1L5yPtTqkii1eEHDSeBxtgeg5M2Nu6ZeVs11Gx/fX1jylyBg/LnMKkap2w3RgP5t67I7Ssocl8buY1W/20DfEZw/Ff/Vp/PksV2skdtPnn7f/FXmRD6089XjT5v6Tf/+oe2c4/XUO763Lav0/QEvsXPDtlWUWRLyS+0yXXYuH1dqHytoWe302Kgq1v4yWdR4elnFmjI5uNyznysiMPZT44gdfOEbRdsWz6ZzoE7+2l6ZjC1wDPfLlZtyydIG9GixQxf5Zzy3GKhlPE+gVRVy8nlijNh3Y7PqiiazKA/re1HZV2188JHMFD5zCzKXZmTcU79e2x1AoQk4leV9EwBmaDUbenvDkZcuRl+xp+qIkoyHKMP21fRxYftysSvtY5YeLjeCI8dbSruq8c2tH7P2v/E4qhcuGHlL73WF83EfofjL+ezZbxslvR/vWF/zu/4c/8/LykrAyA8ckIfk8qREy7rue17Qn+ZyJlEe1nUtfXpfe80422tF0Fpiwq5Vqw76hzKLbGLQ/fLrResRAH2udCqXjzwfVwcj0iQ0UOeA7rB9PawY/2aQZt/ePQpmfjldKOr6E9m8C4sOO730P7ksDPvZU3vn/G+Ogx6sDToecxT77KlL8rPK+S/U1M6fKferxoyr9kjuKfxtQl36ZUSqbuwIObR5Z6zZmCfTeQ/WXu6uwkaxUFxht6vv3VIZvU/oIOk/eySp5ey2Zd7WZE03KImPDAa6qtEbRgv15n2uGZ7vcjiVIvb51ovQXGvOYGP3MqDfDiMdedxVMExNMKeXqbg+fu2/mbwk8w4H0vs4QhXH0qjzb8yO7d99pKNybtT14DP3MFhkdP+LXgMKh5tHff8IMCvButdkYVzuu+T5G1hfHYGfDo7dEtWMOBgZLCX8W/MY53Vj4/8uXht+LFek0MJygoGCoPHt6MT8K2iRsRD0Jot4aQ9417CQx9v/B/4/2rZky7LShlKjB+2hTEwgS8GFMty+J+8nQWPbQQ/moDXltTX6fx+G3IHTTg6ZsaheyliymFCu6PCGP4tXi5LWlvMMWJdiGuR67Bq/5V7sCDY/jZzn1+cT+cIeej0ebBlqsX/GJmfXk0PYCHn3ZTUmZfNS5S/r4w/SO5JPRbxyNVg3bWYrXvlaZg/H19+Iv9/XTlTz1eNPW/5gb+V9dPOf/wHEVei4Q4WUM5ii79+yiRnXDMesB91YW2kcozPj+vMhf+CR46/+ULOmnOkmer9GjPhl9onXhkD50o2eQ2ux4anyLrrfFI0dZ4ps/NgOKhDh7oVtCW70rzKD/UiPnP4q2D4Pq6hnrbcjHcACP6QnoRd54D8FrW9/6qmy1lxg3aJ70ib5+HI40iffaR+f6N4x35eUpCfddOZM2B2caCnwHoDM5X/+lp4r847ZqdzKPvMMPvVQJ+rNv/HHGOzCXLq1FLQd97TBRWvmR2Cgzle+cuhxuB42vfeUiR5siI+b2JvG+95hQd7z8nagfuhTkvbU7+etTwMLBrjxlvfF/UZ9mBLkXSkfWAU6kVHfxejJww068e2afO5OFTm3msVbQJ7eohtKe7BA+vln1948UFJiUJ92vmTF1KxA7jQ7vvlyFGDfkjCzrgECJnDJ7zmPyDDu1pX4yCPavpnnbrTHPCwF8f2U9kwKRcYXykeDYwPvsR7lC/11C/x8Lfw5Sm/OH9lPZv6UfxT/OUPNLwTOwhtMR2D88uO68j8uBi4OzeY7dl91I7UrTZIaaKrF+HO1zP6T1mSx7r+diavTe937heNVkoN/DasLttKTWWqszTIXjvWK4sys8hYlbeAmPPtYCnXzCDh2a5Vpxi1fSlOBfwmLZ8M8Yd4wnttLSqUNvuia1XL/gJyetkoWXQjsY6bUl440/FhZvBow+DCYWr41sWwxl40X7f4GdYYjgiljYJ816vHeWXL85fOrkhc0N3Tvl1Dq15IPDqI5x9qSD76/CjDUyr1RkYyqt7xQ33Q+y2vwUk9i6OH3Jo452SzSgMtbYK2fh1YRNHzIi+n8YJfz/wwEY7Q8sWS/BCvLVqtjj3PW5YBa0oVn1O0CKw4dExnVBxZkt2mpU2pb/pt4qcHJjrhFGA6H/gZRGZF/aiDFp1s8D40bfvK+VcP8RPpQYtWG0K5lcleLVpGzkKf0bCCiYw3k5UObrM84L9ltCqhTH8VdF7AR6kp4r7t201OWTd9y/2ItOHf+rxomn/kr1y2D/MU9MUzwTiaAh/s4af4FPpQLsvs+TdZAfPO4OkoHArOjmsU3hoGlUzOsZs6STu4KvPfitopURdahUfPV8Kyw/SBnl5rlaRPMmPzPyB3Uqx+jrhwEHeXCzKFbRg3y8vraF4bqnhU3IagcfkM3hnq4kHBaPY4tFluvHY1p3DT6ze8AMSh/bK5N+L8tf3Ax7IDIWtF1Ob/MHmXUXxt3/nvDknFF7skRxd203I2uRGlFk3ePTB8kXsJQMT3Pq1Fc/Ops0k5ddQvL00VbgYA9PrITBRRtO7w5/zD/xaOw8o8Z5dv+4Zv398zx3yuzu0WrrMwAvizGi3TT6VuCwKxrZNtqMskqAtt7p1AZi2OwriDDGt2tBy3XLlkrd/G5VYja8201T4TZ7se+12Aua2YZBT9inBy/7+fWRurS2QA2YYP1K9hA1/ak1xXmqcfw/7hD2SeUQ7qYP2lB03YZfpLad47alV+PvieYZJX8N86cdPHmudld71SzQ/Q5uH7uFvYkof/WmOYvgvWT/1T2NqlJ0jErI5dMLmigw6fr72FM1ti/v+Ctom1kVJ5YAQU+UEMUPrnNHDWSzkuLPGyixdCHhwO8czPl36OoWir78L9iqPDMVM2NtP4X/iBXigeeLz9fla0m4+HHEhnmbtKPfploJ78YX/OhgW+zrbOwXJ3HK4s9ws2eR2XoNHn8j72RQ8pHvXEyWzRS1Hj8Ko2Wp9ksgfK++KP8S7YLejlNA+WIzg7/o+RXFygxaV+7lvC3afDScuo2L4ajmnJXhOXkw+RLddw6Phao0Yb4wdgeluMt/dPozZ1zlRkeh97ZSWJ+y43k4oPyk438YFLwjFdSjdVR8eJre3xe5uB979Ka0cuf2aQGPg+iTa04+LwIY2TTRgyi6PBhcGC3W26mYSctoIOUcPwMN2CH8KmYscYIygG9JzB0xZHOPfgRcyeX1CTgl8VQ7vCnh84XXQtoHS4PdD8LC8Exllw5XKuZSYfe+2Kcbfsx/n3eCtsHQbNZQk/dqV6X78F3uR6aM/9XiBPPx3rJ/6pzF1OmUhBVW/PmnezxEsc6notz+yHL85QZ/Hs36unMMjRwsXenwzMYEpX19UabD8KrN1jWfK/aHm8OXRrdk9d10qppXqRD/vnTDp9zMo9KNGDu0VYrK5I0bi72rkhCrO0pGG2w3lsxe04SGGdnTH7o12hmpWYbUZMOY+SviBw7BzQpOgHe32Cczkw7qK/AqYvweqRKmfvHm4CBCDmZuBN437yOE/A5i0hmdoUULkRTl/LVmSgWfCxPjK0ZJlOqtr5P38LhCTpvey2NQHpvi8u3Gh6YXFhuspMPEaQ3vNf2bIJuXcpmRifh1xGLvEgquY0i4Eb4roBO22t18+5cYLPPaaFgVLrNeW4uUD/m0wQU7wZ4MV2WlmONFgxlq2H8/gNy/rRhbJuq/pDcqUksgBLx8a8Mx80syJ2+efE353NTF5G0Ebf1ZqJT7t3mM+0EnpcIvzD7cGMdOH9hXQXU40l83/t4bZrxIcfwtdwBoJOSSMCs2JQnP8F3uR6eaferxo+r+kjoL9w37qGMPDpydJg0ffvpdst4X2iD3NrMi+wNOPZtDn0XHRwU/1MbNyvw49js8FT5cbv521vtTXaQfwT9rafbDL+7yiyBr1fZDsNTw+PUfERyme+bP/PIyMOaXTp15Fir5+ON+pBm1nzcFjdwbtGOnTC0VCMXm0Hn9sVpNYAePRT+aTQd7X9I7WlMt2zYX+gfYaCcTkLpy/4YccxOBqBkwFk4Uui7rHZDU8byh+y/Do7iljbBVpUyqzHTA8l7KWPfXBm5Ll7yPz+8tVWPsIfCpGqxswUxQ6e23Ao1Qv/jN3nhNyQjAm/wOtFWVjY8m28/OEyl3/fszueeD4nCJHNI8v50ZY4P5t5hvi5hC81crQjp/RdUFblfXadHC5MN35WSA2wu9RCczJUgB/eu7r+C/TXjc47oyi5tTK4TT1PLa6nh5En1h1wsPis2SSmIJXFwQ/F9WZByMJf1zO30olZk/4xcV92/u9GcbfPu+aPepNTXv3AJ6zF4e/iSlL+0Ntkjb6l8xR/NOYerNXQIHPganp3mTsKxsZ/M/PdHZ5bXhs7rxyii4cMeVcEDNxJk/poLoLJy29Qz2b4cqoGJfQ7+YFnr3ZZ9Dvm1ipuD6D9ljJM50SPWmgRY7gwSiYwuOfkr5vkWpenFXsrimNDeRp9ei27NQaFYX73HREuwBPfChYkojXv0rICnjuqXgGUQiUiIP8CtlSVS3a1euXHFUP/L7mdSFlh7725rq3LLZ9TT3KHmdgcnQzbMaGLrRbOfg60SsFpiYUvSm9zuGH2jEw/WZb8Nrmd5XF9FW0LICro1LaQ3uFJX7fWKYDiibHxhHOemUx8wLeihcleFME8Etz04BWVfxGjjYPYGC7hB+Mwi3829IwC3ZZpXNaVLcR/OE+LFign0xK9jlyzt3JL2ydu4KKot+je/EEz6jhlFHybdpKNEWxZCs9ulNRfZGz3hNo00h/ESV5gJywrtwl+87OgmK+6teWJPCn0XsOv7dc4/haZz7YQd7hep23Cm1K37/Y328kj/6k/Yz/83pK/Z9Q8X8tpkoOD13ucY/D2oC/eM+2KRUrMp1g9kNenxEwRtHyV4Ur12yZx+MpndhlLmdleXjMPp9+TV67hn5XcuPILL9bUrL4KPAn69xjI3s0JLH+NE50rBAjqyhgJN4bHZ8LYGp8Ey4lFx95ehe/ajY0uxPy7M6ouOL0PVGk7ZzEfPcDj/Xa6xMeE2DEfsN/qcD81x+ZJOrHqxLlI18yJgUc/knoPJp/LJ09J309Xrn78XD5SK1+jwCbogJalL8N4wHDNIE/mdcfHkkytGszfW3g737XKmqSvj/h7uxBC35+/d6f4PHIXlkUD4DB8LNctWwaaWNK3kHN+Y2g3Q7WdgVtNQDmFrBX7DXv92Gso5aHuxLadLLYzGjb6b02nV1C1sp75IjTHd/35u8jux6AidQtfrx/N8EY9yWH4mjWcnHb1IztH7MbRZqtwC+OBzZ7RtCmmVwgJ5DmMna6aRElgaY4QougpRdrjA9v99YJT+n7AgzPXpTemVrxy3Ors7+HKcX8Q22SZo7+69//nzCVHxqClpnjHv8W8BOM/WdfQ9eodmsHMVjd8Tk44RnzVWwi5m6HCb1213mVru7+ZUbfuU/++Ks6nEVuwR6NO6fwoSjw3Pka/kVRNQrmBp757AweXJwNh4q9O6zCzdk8Or4xX5EYfRoehTm0404JTvBTqcGj5cyDlvKgfXbxEn6gV32sVWQNPAKtJ+gHf3S/bgwqf9GLh62P318VTUDl8zqUufy24Fcy+LEwtsEz8Wiks6n9GhOvDsBwvns9wHu/J3hx+XG4JAFj5fq2pkLYVyeKlOLC2r4WKQJjyZG4QUu9FpEBbTmDf1K1UYHjDyTcvwi8WezyB+O725IyJcf1Gm+Ayo2nLvGDAn+1fEKb7pUBo9kqgDZV5sxj5ek0oijptWcWrAv2zgR4NgqA4bSfMzEG2oSSYw5MSD787IypVwo3ATDzM5EzXl63ob1/Q05Y1ODh57XfR8XxFAeIAg+T3/eDX+xx/GFtHpl32+F6pxtoR5Y0yl/ElCb/ad7P+nfMUfy3KYp/BlNjJvnE01TlYj2FZ79vG0ElzQ0euMqoZlavz1N7/nMif2BemHrjNtVdNucJf32PM7vTtiSknVKFpyxL2HINbbczX7LMJQgpFoYblfKd9uHhNjZt1o7LKfHuPnSE8XgXzmPRLMmPzvADSgbt+PJfR9qpBA9v9j1PDusbI367tVU0asF7U4pTiu7lq+/JCR71nojJ8O69eOSvoXUWqbujbKIOEdO7umYmy1bExbf3E+9UYbcQGIhHMY638Y0LG5ejO6WzTy2HkZVd2H7Uv2N9PS5y2B77/bQ8aUXx3myr0PHf0I7f2YjS1qwrrlqjZa9tB1SeJ29oR/AuQyTNKZ5MgVHlC618CjA+4NVXjlZ75ITf9DSllV5Am4ZdaLO59tNJ0AW8N1uAx8JnX/chJdB6SytTmGl3wNTw+ZVF5uYWE8fJhRJxkiv+2PU5RxIeFYfHxwlf8shir7PGaTcdyVUk7bKayc1rQmmz+1bRuwVmF4/Jg9L1T4VfNJv6L2JqqP2pNmn8X0sS1f8/Yeo6lbYUk4l7vHLwDLVTrz02k5Hsj17PI4sN6Hv+nSAmfRcx8zssbPo0u7kTm89xMSuXtw1F2UaB3zjB36zeBvR/peOZDlzk2cR7KpSc1njm66trwbPfbCq2sSbz1TgvnCaTFhRt448cDkv3yLTkXOLvAn7DUOoHo/sZ2mVgtTwSV2gvxBc+T+8vLoYn+JlaPOHXOnrKfBfh94enMxHXB8Ney/V7FFTwd8Iv+3W4k5XC8ug3IH+gfYCJs1Gw130Df7LIa1msq9eR5WqPgQ9dqnB3K0K2jqUlxQ8Dx98PoY2/08+QsjCtnfC+1mu2NtJ+y676zcNPkh9ZNIO2Da5pDR4+5Pj7o1z2PVgQ07fi7bFOTye0pIUOnKtcYf5MHVJ0XX44l8t+nu85Dygrb71WrOEvlenWJvHQMT5WgdHN5tf3yzBkzt20btmtEdC2j0stR/ccuuJ9vAUU530PzmQKHs6bs01BuPxW4vvutafA9e7Lp1JF5lF6/EVM6fqfapP+Jf0o/nFMfb/9O9qxosjhZ/tqWXPPImgLa8Qpm62IlQsjomx9BU98TeS55CkkKqanmZya5TeZfaO+xnNuQOtpH5fY4YuYSv2tzMPVzrCYk01kyrK0lrnhGzrz0u2Y9vuhVgmWv0NH1M2c9q/1B1rs+irY+Cjt+/rBEY/sJTAVP6QpiShonYj1vHfdiTetqvDlhCPvqbOZgF8rH3NgqqWXzti5XxuvfoZO5MT1kbFdtqDA3SNGw+WzZb/RzKIkOkIrTb7g1Y8Y3SgTfs2jyswK5o+NJe2V74Xzjyg8NkiMBXh6h+NPHzj/jT3R4K9ubx6VkLbspaQmJbPJG1p38S5YNX45/TrnGsc/rS+sPOP4u3E/z7jrB+ys2Zi8IBnK4SaXcX2XkUZl5kFLjhc57vfM2FG8rKHVvs/swV7cHVN52n55ZMzWCnPy04mic9fJwlh4dd9P3SXSb3UllGylM7/F+EDjshNVT/hTV5VsCoeDLw8DsQ6ZvxzcKNdvfX8LuTn+RUyNjD/VJtn/jjkKJv/Dfuo+mXsUhqRUfLHCM7jKr5D4czRyfFfoiCG97xPEzohJJcwL1p6bAcVfdyZnx+AQzhqnW5PfWrIseJd5zGFb8Iiq/GdtA2L8O05lCkclnvnu7ips7UF7FZdG40KtzNCZmtmMhLmD/6gCIwGviZz2l37fjb1WHNlg19fDDVtoJxLgvclsntGWvZ6VsKVVy47GUwMPOM+Kd0v8vi2VG4oraDCu7uuE1Z2YUzAtgAklXNWsvaomZQ5Bm/lVFjI1W10pWCngHXsNP2iP8P1kfLg43MVH1nnQcuXPhvZaPMDj58VGoYJtgaHPYOGxtQs/lx8HL5nrTf/+ajedUGGKtxwZZ7NgqwXGBzh/h+cV/N5LAqbmr3pYRatPlbDvcKKSKBPwTOWCxw7HLXiWJuCVWWdAJ0xnEpUsxHho6ZZdrd0RfvH/4e5bmlRltjZ/kAMBBWWomKmCoizI5DLjKoooICj463tx3i/69KCjKzpiV5wdp2YVpUUC67nlVfgWXn7DvCfk43w+yW6ZNylQh7sE823o5F+BxxF62UPlrcA6bj6Y55QXUH2O95uuPJHx2+ac/CKmlsJP41Pa3zGPgop/WKdWWXOA9GWLyNsb5MV0tUCF+oiyYKd2gLx7w9+TfIsZ2TssMS+phyVk9nfLfG+5Mrd1gPkjK9Hrsc98odPPYqqBdXe+BXcvWOOz4DRAYpmYP4QGM3P2KicQal8JvZp9BGKcG9S1GPOWxznW+HnyjSCdj/surcZ9hsytt4aoPX8K3h3Rez2/bxt2cVEz90HDlnpJKKEu9jXj7z3q7AE5H+yGI2blSQLUscf5eBn5CKy4KhU9TO0F6uoMdSnzUVfjbHIH7xsiBgbeBHRG3pgHXb8oPHRVKk1QHpAzAGt8KBbjXmmpACkvm4LJXpnTZSMp4x41TeFKDealZJiNujJBHVts0MtFA14/e7/fhXdykROU5D4BQ3vPGQ+zQqe5j97YYil6z1p7jWsYH2ewpvsPcQ05GtdcXscx4eVb4Mf5sqI7/XqB4Hz7EtYmqMPBBfNiPDmgLhabWqRP/j2jTs4Qc7sNeltva0xRx+AtsGq2NOnypdwBjtexDymY8l/ElCr9ND61mf97UeJ/k0611+8Ba9rEZ5xpyGux2dhYU51MnGs/l8cxSxviC2BNmqsYvcNphjX0rrYkyHYrfTt9NgbYKFvMq7YHnU4miAGew5cxo8UadFWjhyjV8Z1n6aGl3+ikAtM2UuH26xjI1o4ovuOiw5roscaf4SGEpNnIjPtrM6HazVlB5HP0PrMD6t52jhjW1GslsOQS3mll1RL4ybQmXm/j/3ensyNk/jgv/m2gdxMmX9TN+QF17ivg51/pVQHb9lvCpD7SqUaGO/Bp9ir4VD9wyvYHAtnGK5hH+2NPT1tsn3354PWND+p4ExgDhH3bEKa3Aqduc5Uh7R4N468X6sySGJjX+vRF3NwZ+/Y9j0KklW/mqudGpWegSzgG/Ry93vsm0urRCeD7FeavuIjR3m5nJwifLWJg3mN7kmCiQqIq74LvSFxRadtlYN83g+CJazOg2SUa53rtXoJ3WIU9vW42J/S2zZe593kD4zyNKThkgt9nKWL2btYF2I6NeffwzMzfw9RCkH8an/o/1lj8J9d6/HGd+iiNDnDGTMuW6yinVpoBeM5+XliLyRPQy93GuTrqOK9cWyKvOzsZwpBTIfQPn/X2djvj98W9QLiAkkM5fFFXkPkJkx9RSxU9/YA1Ob8EvqxQB0vthN7LyyTins8vk7gu1nDELlif11djUmP2CFBXDjJxZ1s1oLviNAV2FND7qHPE6GGbUVhVp4q5n0ONmFspInqvTSW4zW1RoTdEjvC6QhK4NKB3q58OAfZVsP3DQsmpeEFdcZ7LF3qv24HSh3zFGnu2r4Kd3AXQ4YXeLbSnBXHrzbGlE+ohJi8PvP5uju1fYeECRKe6cI+FxulT7eYQXjeIsdqIEcPKdQnOijeC53HUpZwjpuNQfRO+SSKZlq25hLUqzgR3mX5zupaVLyQnt2VcX+Pn0YAewV4vEIPKE730SR7H3675m3E2e+U0+aaYN1NtYK4pImdcXw5603WHnEDPdUtvq68Jzr7+Mv5povGMuBDzo3jA/9e36D3rW1oAzFTMu16R0V/ElLj4aXyK/B1n5fxxnWom3h4AP1a4yLkJrdqzBf68nBeIpwdQYetgiYsDZtypiLy7ys8zgE6iRdg/3j1dyRvM8Eo7niuhNWuqZuUUrK06FC6UWOPtdFzvszPxnd8K1EFSpAtIm6eIecuMdYJBfAPe/o55K5qgzgXW1IfUXM8F7z6um90LyPtopsZ513v0jsoMM/vZcJ6oO9cQqDtDng9OelW4G47/f2kfUDeVl1SwhxSrdJ18NWBvGfMEzMKE7t/GHAOLMo5vadGaClV3AztWXoztLazhOVoRsLPZrXDP3vFO+7m3gTDZom7s2sWdfuvtG73uDXVxk3zQG6fKDLz0WQtu36DO+C9FActkDfNCaSHSpfPeQHxadoIbF/g7vcgLMD7urOCGsTHptJ4M4Mo96vhp3J9Pc7MDOMf+TVxJXlB6fCHSs3D2Jt52PAdR3nQJ8Af0gvc9qutx//ktON4SvWYQ1xVtQvy+Kzy+xIudxZp25wExDhV+f+6+1rS9Gjfgt1RAzhAm6i9iSlJ/OCN7RtX//bP6j+rUH8bU2XnswX+0AvJwtgioCQ8LazyZCXAoxZ5+nRtiLL5jTbYGYorMdpgnrjvKAvWb5fQlNzvgTfgt3LwIVep8tSnY6W1gzHo1dxrc3Tc41u2FecI75PT6LRXgKhULr45iSuz5QwOXKZixzSnq3GIyznO/rOYFb07jvrWrqwq2NH8z1FH0XsQcFFhN4ydhxiJc07hEno8374rxeIuZ/hvj/SShIzEv0Y4y/WhvxNTug3nkczAS+r1N5sCdEmv+64UyDdPrFUL+RoxNGsyDeWurkJ4nN8Y7fkxoepthPtQl9E7iF3V8esBW8eWzKrw0T0SyiFL0npMYdesyLNeUeahbWabVgqeM/W7+9awB7I+IqeqKnKAfKxmObjYjfCvbIr02235cQ4h57nJfyHQ5H+ft+2VXsNcdOWr1wvt1tmUnsNPYrygkYQTwlMczwemypa1xpsDZ+8X4ammgt33vdOD3cQ9OqQzRW65r1DmzHK//Gscy1u4VwK8RU8ri9Itjvou59MP6qbnwl/T7/WlMHS+7HXinKepMkTaYDzaLM8RkNmMQCwJm7rdzAtev3ujfJeS5qfMYIHotKYnsTwa08Z0tQG1ifnq1ikz5RplAdPkMhLEt6gY1hg6C99hPdo6jhDZdjTqRCSJxvTxeE32HXtGeWJhvnENE6bw4c0ilcd+f/jqeua2hl2LGCXk70lD3TOaKQD+vR8G1Wu4pFcoB0rKpCCtC1NkL2+zA724S4dMOvVtcntcQrKaIqWxfBzQv7BkEfV4L3OpqzB8wXCGVN43gdhFePyrrBXiJdMP2jn3P9thH4ujtm3m6gJk/mLsNsMMEdfJ0XNyJlpxEcHZKjfnxNe6tXGoSYryvmVcsEYPDu1lBoIQd44q3aP/BFKVr9KaPi51T59B9ID1dkHPW20akFkXdd3sH82UX4/M08k6B0BAQYzo7BrRujBCsQ9gTt1SPQDcGesvUv2B+kw+IqctpnMeij3tVd57R0mJzXYB7KrqCKz16z2Yoc+Dk8BX43D394pjvQp7/MD41F/+SeRR/GlPX4ruFbOkgptYJZtrhNK4BvPMZsazzINPK3p3Qr3P0XoW/UGnzbtD7LC6kCK/+G72FPqXg2xV6jXJhiHTuDyrEx3Ee9GaKNShY1xbCPUdMfcd5FtVrrGk3FARPKxYy6YNsBf5aeAnM+9QqncY7B2K+nQnexDBRF2GyQF4dvdOTIUaZK71hVwmlwDtdzumT2z0k6fMpsMPpEFBHxbxlVw16y+KC3m3yRa/oLzGjs/cVY+Be2EoAoTB6NzXE/PXVcnBnRlO4oY1e6VZoMjju9iowsT+adHWbrcCDJWLa2CJm1UVaQXC0noybUb0m63UqAswfiCkeNTKVuCuM+8BWAmsN5JBzV08h/urd6BUxj03jYA5rUqA35cvBpNYS7yd0Ny/mSWfMi8fJbAv83beFaz7Dnjan7RyCi4OYkPG5UNtTAshc6VNwUuH78PXzZtwvvhHYNwwRoy3qVjiVkNM+Af5O9VQBVq879KJdJNJ0Fl4gcDZf5mnm5P6LmFKUH7zf/C/Zj+KPY+ox9mtF/PMt2LVYmPTh30xAcpcK+3ju73QhRogxs8aMq3PkuYXSIEauHWHBSjz1dBM0ZFyDNwieKWENaEaHuhKPe2uJG6wpYZ++IHuGjcDfT9TBHXclCJYfoWCnMBKJ/jDQKy6fr4LtLPSOyf5mQ5S149k041mkZxYq4N+NrnCJ3uS0k6UGjKtTEk9mOtDbyfhAbN+fBWfn8f+X43xCVRELd7FYBvSuYU177I7tn3wV/Hw8YmBQK+YtDOT17uBewD+dGsZZiZjW9ckMkpd6LVhIjzodyHg2qfntBC/ZI2Y3sfHAz18ejG/sgJKK1QLYkV0JfHfCvPTojB78Z1mN52kdgFbL7QSSg9UKXhZjHpM9VYL1aiERtlkMa+pIqOOpOxvz3QR1OBd2iAkutsTzHMxHH02bQzoH1Ll09QJ6lgwfHDbDfPsd+zlfs0YDO9w1BUvedULjotlARJYD4XVec3qKJRm42CGmp3LTU3VWZpDd+JdwfdoFv4iphfqT95P+kj4K6f8J7f9/TFmzDYHMz7/oTaJGp6Z1OCEPPyVirWWL03I99kMxFTPuv9Y3XcmhQV3ZEhIYUprTmRURCE49eg1bVlp6WJaoK9+oH/edxRqcPREDQPb4zs/vBdDwOxEh02/CuDYdP5XMpAn4qyPmgSxBr+OZCwui4TUjnuZhBm8P9hyS6wNr4rRH3ZsuyxK2+f7OvEAO1nRokeezTnmysZ8R6ArGc9VfyniOhbw0qXmr0Yv2L2x/7Bkm9U1bGMdYnwwxqYznOG4zCOpbQ9yXjtdXvoh5/2JemadamI/SDPNVVoaoE+obdZx9jTuw+7FEr3eb5+SqDV/IHKkq2HSJNR556RvzZ4EYX3HMZ8tSUyFIvbbg7hM54V+Y0rWbOM6N6mUqV2ELjq01gmeRQ0V9lhHURRs5hsqY/2ZSiroOK/SCpbzU6bOXPLA2Eea79/yQ0Jzu1hCJZ+QE+goD+soPa/Bo3Quu/VB0+lqg104/dSu433Gf2tl9SMGfDsPYJ5XCL2JKFX8Yn5rP/o59aP84pjL3sQHLTL/jORILSnuOecpyC7GA/npqSdouDIi18dyM2xYzNoauJ8DO3RQB7cc9WC67DQSdOGCmfyoVXTUTBWL8MvEkf8xnQldjfpk0zJ2XjUnnH00A8IJv4R68RU+6Q6kCa6/I08oXM7VmOWcI84MkMPCWKp2cTzOwsCWCF4boHVeVdIOTeykKtlw8Zdpftm9ItPeTuIsP6ux3gfnJLgYRMQ0vSif/motkbjqBHwqsMacrvxCSFPNYhnpAdxHWWMpQbb2Pide/KYg5S+W5gHFvIVNGEFOWOqB3svqDSat3dwUv8u6EzZZ7kwhk3G9vca0YT1r0dsv29AKX9qhj9blZ01zWlhB725bxgSInsEwWYa8mIuPVoe+psVFQx3kxek+K3rbSzxpY/g7z0ZwYnH4eigRO9W4F/gxeOj0ZGgd3uX4ztugQ49OqmwKT1w1h0lkJ6MEwJsBh1xdMvOgq3dbaDHxz3xYe1nlFPblMILgd8H0Z64n+e5haCvMfxqfmf8l+FH8cUwsXvYOby4PA1ArzhLRBnXKqi8gc5dyaZJeedXAuFnqf1W2cuyQfSmClsGGY5k9rurx9NUD6Hhh7SuGdemdXhnQ6+xRe1qFudF5ZQSIvsGYdEXn7Il0H8AsR/bwhNS1xE3eJmNsiTzeC0lNZHNfwKYrE3O77kqkY1xJ6sQXmi+VjwcdzDS+wBekmsLfti/RLlQ7zSPEQXOca6XReNStIxV4QuH/GfJPS7RKie40Z/7CsKa1B+Y5zesvCjQ8heqlMSyDdl7XAbT7OdZqdEHNTIWce7RbjmkUb2zfL0ezOLdTxrBouqHscr788P1Hmbtsewm5SEW9fNnd6I1oNyactievooUy7N3KMX5vtqIPICf/C1I5pguBO91BRTq8NuMWsYSxlixx1BXUnBQ05qIhCnR43rgixO85DkbdLSq3ixFDHj6ibSY+YvZJyAvZkUgveyUavVx1P2N73uHb/osot/YaouyyQWuYdavSegl3HkHSbgXh80f5iX/pSVH6YmzT/S/aj+OOYunbZGmumGwoupJgnXC0zwXJkoQDHWOrkMYx7TLID1qT1Rh59b88F2FOyIUHttj2FL34/y8/4jox1faf3dSdDMlHR78OAvC7PJ6hrhY/vPL82qBtDiTWoXwbBfZBFS5R+WIB1+Tbjvj9GS/X19AC2kEvEix6xSD1SiuBngDW5+yJGP8Y1hRMcblgz5bylsVO24G4BdWc1HCiV3O0UfBIIhTe8o5aeou04H0/u0KvFIaX372kANtC74HHf0Ol92sWYF0ldeO+ibmle1AM4OcmJW6/QK4mbE3pZdT1iaov/PxekFMJjey28Jpip5MuGDyTe4im4LSAmjpH7GOcnFswNW7yfw2QiQ6gVL8GtCXLC8tuKsH5bAvHMeZ7Q4ZPWyEmHhvBw1gRUfUtTSOpxTPk1r1R6KgdhPK+3Za62Oq6pH7o2ZItonOfv4//3JQO96RU/z8XBABqfJQXCh//B/CroOb3mgwTeuhnnM54Q81l4jcC5rfuCx23yi33pS2n5k/dT/o7zfOnsD2Pq1t5WiJ7PwLzZo5apVh0O4FxFtF7XZwPkPu4xmfkeZuTaiXLapIfxLM5aE4JJmwS0u+D3ra/bC57ehDntviXmn3nxYcxZoxcTfayxNCzrghU31MGYXt9gWdXAXCmKKhLKtQLpTMI8Y7zROz7yL+ribTyH8FPFPb3P0Sta7fklsHmB3tEOhgi2x/zK2MXyKxpx6QWpMXkwJjyQt5d3bQKwCATC2wzb+xKvCkTqB/NI0CqYj4JRV+T2jrpxQd2SllIEYb2uURddo6Ly9vqBSNlcCldfIkZiHzkinUxRJ04ics5pjp/n2gExt97uRPKcSh14zvlZuMZlEVBpey0gPN+vqJt75U6vijIHV/xiPsot9GrRLPjCNmHofRezHMGk1RXqkFcLbKIg5vRinNukhpXAsw1m9/5WY16LwpZ46SLC99OlFtjrcU6yptRAdTNcQGT3NWOmiHlxbacysO/tw7xprXM084YIwf2CmH48MH+dn6cQvbTaE/aokl/sS1/Ofzp3fq78JX0UfxpTO+27gsBZos4cXMwT59W4R797+gp2NdQ94eMek1xYIi8OU+RR85JlEJFKK0Kiqmu6uiOvppLVF25f1gkVxrNYokP4FjDPoBc73k4lgBHjO/9aWJPBZ9sBc/ZI5Hetqchuj17Rn35Rx9aRcaeL6WML6WsiMvf8PrZ0PUkHsGL+KryEHMY1iWEIRDPywqvpHD+vTdA7KdGD8M/DUGmuT9DrDZdxXvwOvRYwTQaPPTCP+PdApXoy+UCmzArU0WO4pnZvRMC205q4M0CdZUHagaN8L4jJE+Yf59TNIRDHPgbzpMgUNkoAlmFkgkucXUsGocTPb5snc5/2gdN6M+SQOddccJOuDuhaUTDPdPaLebcNcszpkHxhc9qh106LfE2bi/GEZLpBnTRuiDn1pSwBGK0If+R6RW+bEnVzCi/BowTzHY3SE8AjxN+Xnd7T9DDOtdqnNeNPKzTpItri8594H8LTla5T9AxfiHV8fuxW4vNIwgm2f1ejN1+q6i/2pS/HvZv/35ha/CV9FH8aU9Kkm4C3tQfiZhTzxPuMOpFE1ZdZ1iQMyHGbbcHfGFiTiwZ51NhNI3A3oUZC/RS3NDhLKvC07Rl3BiOg/dhXntxW74KBiV6JaNs7RO2lRi+3w3yRw+QF3nNce+FUzZ1sou0cwmaHOlbV46EGh4yA8+T/Gr9aVrQPJNQVd+zDuKsRpTNT82G1ml4ENwqfCU1uXQ12vS8FVs+x5ofKVYDnF9QBf9zP73sZ5028Tsjrewcz+2Vtf8AjkxvqhCjLtAIpBP9bVII7HIycLt6oe/x4zxhHncIanxuIiV3XEtavkHMmO8kF57RMGM/zWUW2nfGCALon4VmC1+v9NIFov84L1CnMa6dcksC+9C/Cn29sP4lgAM3TBsLO249I49XwgKx5IyaUK2LuoBiYv6rzk3hWrCf0XWk9OOzzEniyjUQqROkR0iJ6Mf6+yUCt2UkG13MrgWU79LLBGr1e1Gjvgjvvp0j5R/qCRZ1xnvwj4tSPOx/8xEdvvhXVX1zrsVR+Ond+vvw79qH945g63tIJ8LbokVe36M+vY3QONW0QnJkTmkS1G4pt6ND79BfMM9bz64ErZGshWG1f6HXu5XgOuoWZOAPk5e7eiagD5Zt5lxS92O6aFpCJCXqZ+FiL9CuM+9PZm3GN3j66k3fVzdCrEPReWmgk1PIcDbJqXMe6Tpfone6YV5j1aQTWLdE7iqXBQZfphaDX3HPq0HEM1mjLgpdzrPnBtWXIivcXvSE/oNe7pTNwn8m4B0uKGGLD9g1Rt7wWrMwq9FZ8G4ANX6zJ3lUw3+xPNXgxSZHXi4VO25khgdO5mOcOCeYtfTM4EM2diHkn7dGS2WloxnkLD9TlJXJIY9QB6op/EbwVwRqX6CCCJfiN4J2RmCnMzAH05IR55m1ZdxqztIR07qCOV9eDTomD3i28GOP+groOdDFJkQNWKepM921autWvBjgtxfzp6Puezmt7Dpm3qwrOLpgXc1cRwA+9N+MWQR0/amN+LBHT3hSTFC3PqYdeV3oLrjsxf3Gtx3Kx/Knf72/Zj+JPY+q7OKnolT594YlL9P/2MK67VeIB/RkYa9I643gJiZDntw3y8IFkWFOOsCbho4wpPYj2EtIH/wju21A4LVUD3+n+9SYue4Uq3aylGzhqhO98s6t7Si/1E9zV7V0g5hY5qSnyuDMN0HuRBDFJmwbzXa99BX4pXjn1tW7EwL1Bb+VH6NVaG9B/fVPmpv7TpNG49j1qq5J5B1Xp6UZEjPrGexDcV6qIdC+mmNGLF2b0nVbJ1HxMOkinTo6YG4Ke7pepD6n8rgq3nBic3rPyAd79lhSeskJO8Mcz1DhtMc9N27CiLKvP4NWvgPyjU+JXayDdsAfjUYLtqxOJA8sfl8L7rDG/HftBgKAusf2TAZ/HfrfuwYyX6Kpv/MNpcbveIfEmiGmFIya/C2x/sjPxfuadvqYTQXqDI99RZ4xunJMsa3uwhh165XS+B1o75Qzv71Bh/gyMNbZvO0BImjfh1XoOlCh1D0neNgKff1EH37OrC9k8Rh3z8+QX13osVeGnuUl/y34Usz89jyIYlsDerGdusMc8Y00zCjzmvWA7c10m7OltIE7myPNkGOeND98TeOJ1VfhFgP4+J8oCks24Zk84GZjB4+sXnLfdFTzg4xiqVV8BOqgYGwasSYmfsIZ2x44x6xHlxD9gho49sxK8Q4U1LawV9KK7+Ze4Jz9OaKDVHXizoiGspZjHkro7g+YWMWOzo0/pyQ0feP1did5sg5hNdyXqwt4bCva9KNXYdy6CnUWvwpUsXaSzr9GCNzUuhA1LuaWuY6MXcltsn3hATjCukzswX4uLkc5FSl/GF8KU4ffJCzkn5pMj2BPTLf7BlJzXNWSP/YN44goxk041APwC/v9Vg9k7qroBvfC9IZxpmPcmbv+BYxF+CoTeR6fZsC3A2wTIOU6MmFytNAn4/nIv3GiKOuS9pA64unkRduqiO/2U2hYzklcTvvBnPVWnExGcD62YWz/R27pn4wPJYdcVbmrtWtR91Lk4bVDXvnajU/qwOURi/cb8nCfr38OUKkg/zU3695aZK/LfhKmnLy0gFC4985Qz5onmsyH4Dtue2NW5kgkJDujF3ibyvDZfUPrpHjsAK54KnpktWqp4pQIumX0KZpi1SWM1HCDwpx16jxZrct2XOUArYeY21+Ncm8k2B3bQkPdbFiUEUxtiKsSaYiAoQE0LMZ6cS8RE2MUBjZ1tCxAfxjHNCeqOvSkPcHAWgcAu9qOln9m2hKzc3AVvMSCGyh6v77tbzIf+2EfAHPRC3DdeqMNe1dPXbcxzSZ4I3mmjt5SVmgdMDiri2RHmH62yc7DqdcTciGB7pdd4tky1QJ24lGFOo+1pD/6hcQQ2+TzuZMiGJ1jOpBT4Msf7nS8MEwK5yhg7OlVLpwfUCV+Ka4GvA/Smgnt/w/l7fuP992+V7HfuDSJ5i5hayYZMY9MV0AtvisLz5XlOv/tTC8kaRu97a3K6W2kEEulTMe+926GXjEMB3Fv5xH/MUIf1nfsGuL+Qs7rLFtvj2W9Iar9hLH6hDr6EkGFe1TqBkc/xF/vSVVH+aXxq/Zf0Uch/2Pvxl6ZAevn2xE3CMKEqaTRI++2nsGZbvNlNOe4xeRjGs2hazCe0O00hsc4Txuaf8R3nhgzBdf8h/GErOl3VA3oNvL7AXmusIdNQMqxp+ymwzdivd1iUKeBHa8GNF1FAjrdOAOuxwxq5OopJzbqUwWmSgXjVdAk0c66IgQ+g15kHqEPvsN7BaUc9zBPiTKdv2b1DNtkjr5theKd10HUQf0T0stNJqNNvJw0Ajo48T4IA84iN+cfqogh1hQYVVcLBBTe2EFOdVGOeGbB9nvEOBN5odUJvXtkDTG4v4nYJ5q1dMUHO2UbA/sFU+5mg95TPZcGqLXpP33d18J4zzGOxGuT0JKBuRO9DXfDUx7+XSvWGteVg3nlusp6IonsF6zPqeMuVcR8l1MVMEG8C949PoMq0bCA5zZuCHydNgPlSWY/r256Fq9mSTkXd/oI//TwLzxnzoWiELQQvsxX4XhLx988JvbNzaogb+Zjn7pmG5vnMO3xf2+Uv7pukSoufdEr7O87z/eM6Zb07GWugxDwUReHY9/xdQbJS34KzVeWWBNYDf38nmJHPE/Q25YDeJDhulgIXYTzvaDXMAfoXZt7GNZAH5e0HsqZqGV9LCuqA06WQrd7Pgs9UrNH+VUaQnXaIsUW9CIj1cb9glQ7qWHTHmrbv4Qxs69sXbD4d94L+TBqImilm+Ne4dqH9DgTWxOTMW7Ql0GCnFeBr0p2567OSj2dz1gAP8SPwcBnIlB/ccYzZwzwxbKuKkum1Ar/4BJjfZKz59SNFE/YgWJNfhhgUJSkEVzR9wld+DfRglsj7fdgInuHh8zmv6BS/X58EFk29nJRv1EnbTkrMOzfUSX5CzGWBkBRopvWAPnv8PkvCmvGYhe0/OrVKG9SRbzvNyXN+zSGefVFn+rvR06pReghU/UZYlHoy7a1rA15/Qp3p2wVHTuBLxOj9UbD2TNc02J5QR43nE6/vYj50xnM/wkPWEtecFOOaTNR5vhqQkyYb9M7ruQHgb1ZtwZfK6xf7KNT5T3u8zDd/x3m+dP6n51H047xlORzzkI15ZohPKgDnbwKKGbSk+SpYQ7GN3ukwGdfzWGENkbtUBFatF0D3/iABzN/vgkl6uKYYt9/gmvhO+a3D/DR7TGJInkd85/YReV471j4Eb7ssvDA8BOR7Snuw+eOJOhQrlF61kwhspyMmZvJLp95HqSFt7jVh7znqHFsYa9BnD1vgnccpfbrdDYLF5o4Y2aHO2p19B9cVPswtr3pFZXn4QLDeIs9rl+BOwbTRq3Vnj3lLMUjo6iJxiDP5iTrxVdb02dSY4YnCBeZ2NaVL84p5Rg/GOcAePp/CpwJERnEQPDijTu1fmA8tcVUS7xRg+zy3XAGQa1ww7SWbVHhqWNNij+1fHhBzc413YHx5W3gT/8yJvt1ewF+4qDvzDXKQsqo/kH6KK7bnijocpZMKXBvzGHOTA9B5oeLzfoalwL76JqC6iXkJ6sUTdXeP+bAPtQqSynwxfuoEnSZMekGmfUadXOH7q/eSBeF7nPd+fh5/ce28Kks/9aWT2b9//pswNekV1Jlq3EPlczaA+grmo2TadgyYqFdESUoVUmX5Ip7TGCIND6cYHMuQiau9Gzqu4xUhW4xrs9+rQKVmiZk6ucWIwesXM/1OVyJwZ/pDcLVZzSl7ay4ExaYQ/gdTKXqj7Bsg5riEGfthagPWYDaei7GLKZ09EQNe21SCK94x732evQrk8bWQAybfnO43yhXs+lIIXPHx/5PJ9QKe+32j7uhyQIsX5gl7MfYR5Dc5p7aYPsDJPJd4Q4h/V5eKA3bjPgnvZ9h+45DawJu9w7x7jTp3Ha4t6ugca7qoQ5N683UFtnTcYz5SHwlhT7uAtLjdBdcvjYTqMYjgxdOo8M6vYE3Nu/ZCDHwq9GIPbH+Rqy8wje4luIUx1QncjQyS4fJkXP7g82prqcX2znPmnc9bzIM3FzlgNY6Jz/sFet3v/YNvZob5UT3m2P5QeoMf2A+BXxbVnZ5v2gP8Y90wzmffgGZW3UC8fKFOnkT0njQNxzHj/FXwPV/0v4gpRf5hH9o5/XcXxX90btKfxhRdhhLwKX8L3DAMk7b6CX/Xq45YPkWdSubSEvzy06C3G/fcj+4TC2J5N2O8OCnoBSfSFyIlxsxLq2o8t3D7wrwFL8ZuOmb6Kz+FkFYqepXjC71Un0oM+OxyI97z03CSSOj33dv2SdxqgRn7piMGeGOOfb3iQaWD1D0g7KEq3EeMOmS+ZRkOVnYq2LO4UloXZQ5OxYqCd2O/Y+Z1iGG1xvao4xaa1Le78Yy2GmvuhrokWUYJVrLixF2dZMR4UtvAtBBrMj/i9XeOfYZkS4G4Uxu9lPnSGsjuKda0L2NevAR9Atn7Qot/MKV/xz4Ge4Les+DoDbuW15jHliFzabofOQi9aIhigzVeoPcdT0uEXRa8CKezk0qMtZEC7GTknNcU788nY9/8JboIruTwO12uTw/wZL0u3FMwjn898wb8ZI0ccspOLWmv2w580uDzTVeIKRDDAhJ5VzPXzLWWyifUuXQ/jlXwtG5pTUITnNcUdex7iX5x/ZS6WPzUl061fx88/x/F1J8+f2qZimD7Knq3h27odJFdP+iNHq3gDC+5IvertgDvIaJ3KnX0JtLstIWwjUWBF0rd03uSDujtyq7g87Dq6VsMMVOj1xK4raHXM69lAAmED+amgJiVZdSFQNNywZ0/I07obNJBJvaP8XxZHTO1grzukMObsMlpIdPSGfe0nHmYtwKzxnxiyxLswT0Sr5YtlQoq8nzUrQvGhxzzkE5TFzyud8Slh6dIg9fpBeypofd5F6hLCxVrzuk9R3DJVgb6nSNtR/3kUXj7Xu7pi2gHCLXNmbjHLXrFWTHOcfUndeG1JuZFZRi3dTImGnH7xgtIZbo5Yk6+E0YH5AxnkmTg5XrAmC3OUXeoUoFnmxVxXw/U0WklNmDc9w3zmqrriXgsYwj2BDGFkh3Q+7VEXa7MTOCwK3q6fhp3SNIOMREeozV1PjlibGPcCvfVRSIxn+jt4CY80DcUMj7vzkAvafhVwbYSqHRhDOPcp0lV8GYa3ullpxyAMcyHrhdGv9mXrv7fa+/fmJKFv2SPlz+NqUGQBKzZEmtYbOo13Qbox6MmbxnUx6oiz60hgxP1DXqzBr3Jd0pV/HuLcSO4jmcUpJhXsnA8X1dXq4pK5xPW0LdA7/GYh5zOZ5IH2aMrBb7bI2bXEcYBr95dCk/aHTiRHPRWTFk+GJuPGXvOxnkWqJPMc49RT7dGibx72DwLvht1LrUrcdzfTxe8y9cCCtKQgpWN/WTPAdu/LmoLPLJvmSvt/JwqvoHe57qqCU80HXVpKG+oo7FduIlU6XSWXi3wneBBeJgELXpDdwfcyk3CfSngND+mT4hgiXnIulYq3QviBlKjmhBbmHtAlpKEXjNdFAWbvxHT50PiALtufeKKkR+Mc6UeqDsbzItehTq6WwcVaHmDGN++JnfSPssIUrlAzqnOmNf24raASBZSxt/eV6VNeS0ATkklsP27lmm7S65g+fa1YPauNkly1lAHJ0t8vioEAQW9i4Fvv8hBxS0HKk61Eu9vgzqZXkfvLLs6JB9p3ONGrX9vvh/6qZ/2eJHFv2T91J/G1Lt3v+itOvRKdYx5QkonGcBHawvbW1Q5OeThHLxP0BD39EVvsj4nA9jj3FEvb8d5F3R4g+XKmLmdEHn9ttWekOn5OEabKzDOjXEhNL5l4d79cE3TfrAA2DotGE0WQAZx7Nd7nh6EhTPE5HpjIA+vpq3Ap9ahou8ivUEY9E+sAYp5Zn+iA+wW4Y6xyWLakvjsIs8PqxvycI157BoPOgT5GfNco+9Nut3WFbD5rhK8l1MBLQ5DjterLMGdlQGld7c8g+OdSsFbGnh9ttxq4KzPB8LSY6DTzWtSQhQvsKYLUUbdi+dfrGlHLhy/enDyTqUUsuu2YJ5th5QaJN9DrGuuwIZqr1PFHO6Y72xsPzpMkxqq/gBCDpgPH1LKSZdNArCnUikwQR37HYtTipywiJEjLhud9maIefERVsyNlmFPl0tMbPH0lGM+RFdHYtZV4L9sfL7JFHV3ntYeJKsTYtjXrYp+DfcO1iuriJec0DcI73ILwalFLxxmxu/1UcwFcf7DWg9Z+kv2of3T41PqzujBNvg4RvvBPBQ/Sga2mLTEymL9TuTNRAL2jpFXyUPBvPBQn5A+yUfwms24p8hkaAFeGuqCMsW84idSCdmQ4ufjCGvoQVPMT0VWMlfFx0i3c/sE7rWP/gdTt3VZg/VGzLHPmAcO6QS9Gb+3hHV8kVMzCnPw6AS9kTTOZ3vI5hu2DaWEz623TlZUidArHm/MPSboHbd8skEMovdkL2nX0tTcPiAZONbk4iXrdFdeLxAW9ExYLfoq/XyME6THC9bklY97xqzvC4Cy1YnnD5iHalDu4zn1yPNTR+9peb7kEB4OYmHlgcdJUIUJ+DEUxI0y5CROLktIlyYnmCc9kS7f3Q0skmNe/Ho1esd5UoD5WGLNX/cnnUhvzYfUzvD6h6sxnpWqcYj4NWIMCQef58S+ABMQE2w77mV9vMgeOKGYFd76vO9Jml4fwJ1bSTzmyCbtVlsHIoYcNG70uaYQoS5nkyvqfLxQOEbkE+rshdeMh1Hwe3No54Kk/LDWQ/4/5tn9R/d4+eN5qknfEL3u6N1Egnmi5doebDN8Cf/olLys0Rt+WnwHnYre66v0Kdh8j59ftIgxv0oxw/PFS/AeTA+oYJfIi16MXmm3wkw/pIM9rrO9C6z3ELNnxzXB88++4BbmAYj8xPxgfe6IuaDHPOCoXQ7WcHsxd7OIxhoYMohntwfj5tgvd0nWHexEXyu4LE56smqR54NwdxVYSjDPwQcWkEZJM56p/aB0JlxLSMvbU2ABWjGqp10KfDkxx8w+l6kVDkfg8liT5hfbn9zVN6SDsiMu+HvM/DMFa/Kxegpu/gwqWkYYwEJ+6wXYe6g4dSZF+LyiW+GdYsT0gcVvCF6+Qzz94wHdu6crOGKGeW2hyCqdFOYNjgNDjGlCopLX0nAhKMuSuLcOvSUz7D1Asg8KNwzynl7EOgMW3Z+Ft4yNOyVUP0O2T2Pm+dNnQvxocods/hmfb61Tetbw+SIdPVBXNxORIIqvwJsOrzdF9qKL1XYF9tfCvNUU+99bPzUXZuoP41PyTPvfP//Rs3L+NKbm2amF6AEtY5ccayazR56m7MWscxTk5L04DRAC+nnXd1B35pPExUA09s3OVMwH04lbgZvGL+S9tw50Y6JXc0Wo0N+nxprqFUb8ZDG5M3b46C31fPsAED55wbOq0cl5WqOu0dNd8FZLmVNlSDPIonlTuK21MGmk1gmE3rwUXHOry5Su+Au05jBldnbscvLwkeeTU35lLr3LFVW1FnV3wuvC05JtQI97zCNWpKH3evaoSzxOE9Q990A8uvVFunfcA4RReS9c0DA/pa5+AU7mRGDqfg+0AymHIJs+x72UK9RlCx3Wai68mQ27HZD8egqBZ+aNeHtbbunr6F8B2quFGDi7LV3f6gtiRsW8Zk/0sc9Ev8JO5pgf96LaEm9Wc/SG4r1gWot/zx68AfY0PcyLbq5T+3lNINUHvP6tMRIqfddbfF/EL9jz+AzIxpigDg7nO+OfY4B5WOko8O/+wTy08j25edsL+oj1Q+DJBt9f6tNxz5fRC26Tx+/NTULMiD+MT8nz1b8npv9Hvd8fxhQ5uJhndhnqDJzQ++yV/AH++dwI9k6RE5LK9gfcXYbeBx7KmvJXckavsbsL7nWBxKgeygd6o6gRuD9Fb7W8d1fwbXfc8+SAvPtUwzPml+COXuou36nQnXRg+49deCvloJMJK8f1VeN5T+oXvUtc2jEkx0lDvMcrWtPHR4shTUz0RscT6uj3JtZwcj2ZOLdjB0SsJi7mG/NKuNXrOX3vzLHvGXXSewh35IhmgjxtWU+soeNTpk429glMm73gie28pbnT6eA8+ztz+QzzU1+BBYkurAuPzmY95Vspg/SMvM/rFepoLD9i0Npzy2zGdjoJSOmPfTzXguWOPOZL3wXGmhNxl9vSpIv+mkL4dbD91Rq9Y/0Vc9isv6jLp5mZkEUUOgBCife/nlUtNTJhAdnX4oW3m14S+t2hDkbh7iF4llNzWsdHGfx1zYlrwR7t4Wp7hXSyKAS36/D+PkGroPc+Yj49VLFItj7mPds1EcPe6C31He0hmicjR+jSb3o/Zf7D+JQs/yXrp/40planLWbcrfBi7OOh9znSPMA88WqKf52VQwo2ju9cdshr3wZ1YojAGNd65OiVFNShSYR5I6aLBl8ZygI9WCV6t3Ts51K6cV52U5vgr15F4VmrIKcD7fYQJfzMvKm/0EksXm/g5eN4i7hCTOb9NoRAH9cFu8SQ6TMLA4j7uiTcgKqi4QIxo88eg+AUvSoT84V5LVWzvGBnF9ufd+hN03yB3uZ4ZCotHyHmkd3kgTpGMB+p9RCiN3S2hLf1vqLDRdqjN9xgTTqnitLP9LiEBPIlcZTDY03fJ8S44wpYk+lW5/S6mKF6LWcvYq1FxFT0SF1Inm/UyeUK84maMR3C3jYEHlViRcXTJAJ/IpeEpXv0Ad37nsHmHd6ZZ+xVIMVeA3CKI16fy4jJ+/uIuundHPS6w1kk3asLIDLw+jzfos5cpWUDwR2g8Py5b5J6Meq6EBQFLy/7nkrLdQXoIcqC+4ejOa58jCG0d6XA83F/C3OZNBCTO+qYaPDfxNRC+eEMAln5W+ZR/GFMlQsDM/zzhDoTL6txTxYTM7tJGmK5gx6QyWV4AWwn6J2CdTWeAYC5ly3bQHDfQSBjpjZumPmVWnA3c8wnzR15PTpengW7rIKebj+TI/i5hxk+Gfumz369haxbHomb7iOdiDZ6K3bWC8KVnbymaxJ6gDGlKvjQ1C0tO9uDeDqOqfZH1KEkA0wx+rkV7EOUJOSeKuO5I/5FcClH72nduTueJ4yZPpwK+rjuOAXmkwdxHYr5wX1PfPSesVawfpjntJ2iV2L3duy3OzxValyXyBGKIhZWvUOdOcqIQV8JsSZ7Vddp6YcS7IN7Q5x089CJJ5wYOBFimnstXp8WCxV2q/2OMK3nQB97JQC/nt0xb4l6QvNNdQGNyMgxq/6lkmUrncGdrvH+Dx7qoEI2RzgLDAjLzE4mNNx6wJV+nPe+Q52Ru2Uw7vFyGvdp2uPz00P0xsmjIN6B+C3dl3oMvqEgBzlicycTowshGpQSvWGC7wsj1QNCaeQo+JDfzFPL5Q9zaOXFX7LHy5/Wqfu2u4OjhQ1h3Qt1xh7a3XiGWM2cT1Chs+kwLwX98iG4cVfdadTSFeqGDgKvtABrVFBy8HZ9TdxgHGM9LzD/RH2CmfgoBneavwz0Vvn1VrirCWLWu9To909znTB1tqAE81IKfqbh32HA7+s3gwG/vjGTmw5mch4YHKzrF3WslipOD4NYwkoRKsEynVgl63qwwI3qC8OIhDW/+a4t8F/huC/tzEnowh5isN811lR/8e9UCWsP8IoLAWb2PqHza00gxhAouPPls6fHZ6wDPGcDA9Ph6LXIuNZ8bpXMWy71NY1u1wdsVK9m9sL2KDLA1obQ8cY9X8xKp29+rsC4tRp6sWUh00Ab97i0xDvh+SoIUOd5Cru7cxO8xSbuyaBMTEjS2a1AIUTOMd9dAjt/dxJYkXdrUishh0wa+3DUvpKp9Xpux7lShvAPpt7bsY+k/1cfybg2pBRbpIwG85nL5vh8JU/xgavFXeDPCDmxzNUbBGsf21Mkwu/t74fGT/ypj2Lxl/RRKH+4L12aGFdwvPHcwYTPVRru8zXEE6cq/sHUM+tKSI81eoXpRA7oc7VaQiA+DKwxAX8nVEkhaFaoK89mXtGlPsH8s60fBat9zGevNtyBczhcBXb+oLcSpHKDGfqwZV6jNmuyvYforQLthi7lMPLsWbEgC8f9+tahktBPOkEdkt9YckWum1RMzRuQb1UWMPFelCRleUKep1nBFo+9Sk9FpYNFr4jpfTn0dLe20etdH3eBZeIzoX1ic3DP7kCsQXxyei+2Gnjry40xI3hW9CFsUiAl/xSQOiSgCtQc34GENbrie5nKO/Sm2tWoCjj1jzUpJx3mxXR2KdzJB69vNm8X9OoxKez1hdzpakRnnCkFc58Ztj+t1Rh2j92N8Ed4DAjo9QGi8/ZG3F5BThAk9Mari3Es0NKaQDKrc8CRr9h+i2AeS+ZRCVtru0MOcOaUPIYTekN6wueXfJ8BVbVkB25fYT5bvow7uTilC7zo7owvI7mixmudQWidCsKKxeb31nrMRXH2Ux/F8r+0j6L3jAvExrcqvGuLfnz7YgvMI9tnAcG8AiJt6wK49CwLRqdYE8KwnIHHzU3hOa5Oaa2HEXBPfApsfvVzzGPoNbh7Rq+lKJhvpl5JIVSLK+OHI9ZcXGtr4JFK0LscFmvydtMAXNG6YobmyLOzqjQhehsPzG9GyOlFwSyeQnTDvBWMeaekN9g8GJbcUTVUQqXrcey3S5lbFJiXzhsYz8aRMf846dWkh+bkAfuYWFPqxec0el4ZelUJddg4PYF6WroCvsqvAi/DZ07FcU8WLRfeBUTbb0CdeW1DjB4TeX2J3nHXDSbsyvgp2FG3lcmxTsf95B8X4pad39ML87ag57LM4DQtTFq1xrgN0nyc53HC57VLxQhW7HYt3Ha+XJOlP+jgn2W8/10RrGkV1CugpWkwdjgcK5LJV9Rh/4T5qzH0O511jgbbg0cQ48NMJYYgYZ4r9tfCU8o5ULXxVXBqUgjeZm+YhHYDYnL2wbw13yHH9SZ6Q89HDHo3f/N7a+fnoqT81Eeh/iXzKP40ph5qmQAskqfgqcP+TpPSn0H8UR8CTCyZk8Ge5BCCWxKXvKo1TdzlAJ5Uq8yeVeilMusagGdqT8YXEtasnV3Ra0zHfV7R+HDaq4MG7tzNBT6ZzXtKN+UK2LfQsAZDxMR1v3UhCB95wdKx5r2La4A3/aDX2qeGSV9HwwSOoZ1w/sa8lrdtDtqGXpmTnGWRrIJOh1DfJ8xdPVEnA2G+gMCzSsEt0jXyco86E6ztonCjm2/SoEGMeLVzZw5v5jqt3vcF5rvVFfNFhddPBuSI7dTpBHC7K6dZvz2DLw+Yt55sfqfWQiNwrLsn+QdT+flqoLdcpgKLvX1F49aYwWHViQzyw0al9Lg9oQ612P6CIqccjHsIujTLBVdeNDlJkm4LLMTn453fc5FO7WQBetfvGbf2xzWmK9cE170WBfMH9AXZ+noHspiuBTbtdzKxu9oB13Fygd3Sp06luS+A4466bt4rmTi7ECAmH9SlxVvm9PE0A+DlEt8HPWq/2JcuzpY/zKGVV//u9pP/m7xffpRCSMoNeiV17Sc0SOMB4s4uBet7CYBcOhsxN2XI87MF5o1EPHaQePGM2aW9k2mruBz86vRAHiRYs/Xy5EJ0vSAGzwbmpydDHbBuk4vAVju/ohuUfICVuWLefa7I5DXDmoDZ6SJw/4M1PrlvdxBeXfQ66UahGNFTA7LZMO6RSVBHw3Wew0HNLgLsUfeI2SpbbJ8fCXxNsf3nFtuPXg/zx5r3Jp2rGtaUvbsJbG/5lBrmmL+k4Yreb7On9GauJQizS85cqu1NaprlAY73oUMd3AKnQ68dAdb7W8Gtah7QZlBlOFnXR2FPMlclmVPuwflWSeFtBvz7xtjWcI7vAwElvFXUdyfo7Rxsv1ut8fmdSh6ALjQ581zA+28qm+D3AfPY6YHPJ1b0OZy9+5ZxslwA4YfSANeSCuLOB9mkj7I8w9YUJoIzfe9E8jW3FgRLO2c8nXoqnT2PNbhXwPs1FPlO9ur1BE5moLddjmMF6jRxEaMRvo+KaL/Y7yfKwk99FOu/pI9i8Ycx9f263rieBr2aOWBNvW4xYuZQl8Qy9zqQw3kSQLYS0DuYLerSpDlWEKa2wOz9oaQ0v2BGZ8OuLPju4cl0kk0Y1hC/F8wex/WPn7UM/ixBb1TvseYdq5UhWcQqsckzRJ5/Y41Yx/pCeNwhRiNPIRBd4vvYDxeo9BWMPN6rqGNAUEfN1szAKI5Z4SzoPCd6qWwgODoh87zp3KQkmz/A9meYydv7paf3XXoCKztehXEvZpEG7gR1x15mxHbm2N5PlPTAd+9L4RnBTqVGgPmKZnYrWLK0Mum3TXcQQ3IV/hd379akKNa17f4gDwQVlUM2Y7KT3WDPmYqKgoqKiv76NUiznrfeL2KtPKmKr9bT3dHRXZnu5zWv+57CJNEDmjO8dXFF6+oeI3+x1njY7xWGiSOtIYpKev/Et7ZFSRs+osA5qjFz3gn1yXZYVsmBM0q2Hcgp6klKj9fPGfByLBk3ebaLIk+jviebwgjJfdAfv2i1MCkDevyVT31rr1FOeDBLQv15FTjfm6YNcDZlZb9b7qpoVeoNGxaww0Q8HKL4UOYFqNp+gamC+ypOQlNmct1FGG7yHVA/C/7i8X78dPzTGoX8j+zx8qeZung9E7Z/hPhwoDG9GVYNZTeoq+A6FBwYLYMIg/20P57uNInZwVjXuLFnL64/I4JnU1Oh/nO9kccSUadsMbgHmG1fNX1m/fF0Q5F/YCxHmyjl/LPDXLvhcauxKYRYXHgYCO4Ci/l5A9GdnXI2vdIYWw4UYjhXTZ7t46WMW4Ptqvj9MJBxXFmQR+qCw4dhxOCVzgDz8TKDdKaORWZ7BmXRivpHYsp+wfaHkYmJdKJsVG3o/hlHz3d551dVmO7Tltmqc8HViNtGicXSgjzazFC/dy1g/L7HUAlLBX13WVYpV55Epo1ZhfZ9W1chE5IW5q0iIT2ZJcTm7cQzZUrvFzyFNgpO/EFmiXmh13N4Uc/KLvT8jVJI0fC6LfWhVWOC7TozzI7jDWW9gLLbBksO4YYqJNbWYjB4T0m0Q2sPiV5PWsYX9RXBLbnqw1RuKiaGQrqNUmd1MpmuSDRHmneaA2CSxyDKIx2L+53mJPNJnm9vrY9LB7bUV+fy31yjmP20Z6ag/CPnT03/9BqF6joYVFPqG9Cfq71u1hXGK7mOgldCn/lFCBxMLZs+U/uRyUyvbyX6+rircMxhyQ7xlObRuUQdXHgfS1YMBj5udI3u7/XKeGa6uEc0wlWULBcnyo6j8oWZIY6r4H6ddjBKRgzD4XPJJTjTanZQ5SFuGomyTlU1/Xey/Bs3j1PBxYfNWGCPeb5GTTPXlV+uJw5E2NL9dVZcRSMtNdlelhiu7m3//Q+TTHYd0Jj2hzQvJ1NnxLNHTdluVUEeBZNgXDC7ErYYuu46iuxMaxl28Qid2L9VQfK2a7hn9Yg8TJ6NuziN2XFqbikV2lUVlIbWwrk0R7ia6Skk7/NYZhp/tNH23lfyPB90zF/yHK7jZgPx4EBe5LoiRnt02ECi6kYO9VLucPtQV1W6Wuklm4rFG+WwljgqPeSZw5MfE7NPysbIUd/TVKdE6zR7VPjIiSmtOQLNIY8CInM+Kpk7mpC3jMk+SuWx6YCkKnJ/fOYuip8+eXLAt/R5v4SCS/3+XJC/x9R8/tO5Huo/cj3fP92nXs+EYf58U19Z+InMVC3bYuTOKo5mZ2KK295VLJhJWcE1dWRrXSqIKegAA27YwHhZznGzWZZRtA/inL0WVn+MqUJMGONzy45n3sOt+064VLmNOnaT2Z0Y8DkumCvLDkDopuTJjH7uF3zJhsNawOCpHyoaMGbJJlaxxvUrz6OkjY4i23HyCj3gV9yHqWop9OduPAKI1c1RZqNwlaFE0bM/191r4RB2LUbhlsbswuJFdpy4Ji5fTcoFm+fJYcWw9NF3rlkUSVLdsrpgHcqj55VD25rFMFpgievkRn0tCZOC1bG5RN0uKwiv42MDO1k+4Uq+hBCtFSZQdqQsaEzbM4fTyatk15LU4z+MvIqfoInsKmOEbhStq0hk1IceXVnhskjSKprtjjk7Mnyh936KFXqWKVN9zw+Yb0dFlHBHynZ3wcnQPCjXKPBGpxIeq0Igpu95FVGUatnNuKmYzLCs4mMtMKhv+RPT82jNpfuTYTJ+11E/WyzWVVK9/L+4RkFj76dzPeBfWaP4w55Sh/Ser6ULzVu3NRcz6ekvcfueVBXNsI0MI09ucK2nOWWfpqYxfVvnmK9HTw4tWRQhycs9+jdjBdG2ONRMS5c2bicJMbE8n2t22vovotPxo3i44Wmeb8QLhuGJOvzFWNKY94Qdbk6+D/FqceDZSHZ4RDnec9GwEWJ2vu7mSB9sUEWDG18wRy1z9LIHZbeNPDEhDrv+WKDWrqjgQM68RrlQC+QOURrmDwfSRKQ+cdtHVdqLj51Gr77fHNIq1HlidPOazBDnM2Jy6oDJop1wR2X9uFLf2l9qODu8gutKj8ljVB/ZxS9T9GK6/9DQkgZmc9nDeKI6UVzlnMls7iihEZyOlR9m+5jlEQww4u5hFCUTPmdhbYYoL1/LilJhmsN6lxPT4wyrZGBBy2aN2aH78CZAETproGgZw+V0nUK6u2g050XEpDQcnYg5blyA+MIa8XWIquRiVzkT7PRBc4JaQrRziMnpIo9xueoSmvMeqcPmcauhv+i9OGHSX1yjGPHjn87zZf/IGsWfZmo8y20sDsuwSr0jimzVzqnoHNOqwqTOZdDr+RCL9uJHiRJHjMHUSDDb2c/KV+8OQgk0JmNp7EN6MGXKXtzRwrUb7Lm05icFu/BrG/OLoUMSd2+Tmeu8xjzdPSo/dZcN+M16httZrFF29EqSRMg/cTNdUtb0ndxhKieFmIxEg4un5Ttm1qPI0MDtkgvuwwkxf/RrTI8iVIl+l0WWbpcLhFn//Q+WmxbeR26DS5ZbUfSGfcOcA3l5c/SSCnd4bNlIs1e42ZtE5/XZCczMuivKhXsB/72/OMBeNMcUnLngorV9MBmCHKElHPdVIB9GJRSeccMVFRcucVWkbCuVAqoP6oMYSgpj8/oW4dY3LOovZ9Vhr3OHCJtbViVD/uSAuAb6gzOYkN771RF+3d3RLs2Ow9E4y2HR54K4dZwqcu9hf83vElF69HOe99ZzeNFMgNF4YnPJxn4V7FWlxFx4o/5WHjIeRP35wFx/OFE6Xsc1U61Wwew2XtIcZXo8/D2mRsJPa+nsH1mj+NNMuUm0wWDu6VVyszYCjJb9MZz9JbNDFwQZqtnOxdAWgIudpCtZkz5D9OXNE/zovBbhPMsWuNUXapScHVEGp3J1jIcjYqL2JzETF1sbzfoqQGCEu5xdZ+0O08PiRh0/smrgzLOLwfI+ifzRxSlhdcwvuFw+yyg5LAWZ0aCKkdnmjEN559eUvcUUpXO2rILVyZABV28e1WswAjxrmxqeDc7QcIhJcoTrgB8e9ii/eBHQ0YYiROeXgv7bTqLgmY1oXofTGVVDnEeklXsJA79uUDftc+XLy4sM/iHcotvUUhTNkl3JZmkToAnzPQTnvVbAZJBRXylUnvMxIG/vQjKH9BgeouD47s9/Goxj9Jb5APzR0KfHe6KH4BuUdXlpzEDuziauDbplyF1dAcBoWlysz7covAwME5ZU/lB5Bwqkm9uuZvxRcFE+hXvOf/hpDBtbynHjJCokLvMEsPLpCM003UbJ6JW1cN1lgEkUK1FsH2lOk/e3IWXDU079kN3bv8jU+Kc9M6fcv7JG8aePTRqdajTe9oTG1GxRwOwaKRhsXtQX6nUmwtp822h5E47zo5PDg/CKfMoS0wd54mx3cJOGOrpn6xUFY6tB2J9pdG9PUhmlu/RMn2Gp5biIJ+cKNWvWgbtiKwxr+QLB0FsWoNYHD+11e6oCZyTE0GypSfjdZlfFhpTx7PEelei10QVIYFcRTqMypjFj5VyYWLoI1mR5QyXwqKmbY4vB1u46NNuO+l04EVtwlwqlJPdyqUKxXDhANVDCmEECYfSkMHd9jA6o7Mf0fCJ5SmPcLo9oT6n5h7jMeWDL5R6J+zbCRTmjmWHoeOiabhn5ma/lYE1HY9Sz9Ai+sm8a2A/LG0pbcV/5ObUadhprW8qC3pUY1Wf0fN6djbYRRFy6Wx8FUPxURn19uUIYD6YIo6yg27d4jgLpchIhvV3qfi/rR4Uyo9d/s3CBi2RSVuFwd4rBdLw1SmP9RYwPrw4EzWuJ7iHfQDQUshpQeahoNO4zCvhgh+y9XU8R95OUS9Bvy7/IlMD9sEYx5f+RPV7+NFOeeG+Rle6lCoQ3zcv73bbDxcg9cB+mdudkhw5/JiaUGTUVy8kcyloP+oyNs13DtA1yNOTgyAW3FY0Rx9hQCw85YmLVpCJjz0RFV3ttq/CoGDVoqyLB5UY9ceifianNbERj9nktIJiZxwJgWG5w/Rhto3ihTxqWjo42Kgdhx4VbcdLCfpBHKG/MnAucE3V8L6HEtFDZMgqx1UuIM/KcNjpT9lHOhQObLjGJsQPd3r1McrJFOUMafjHn7yy+Y+9Vv7dZutpU/rWl54+3vELnfSTPvPd5C5fDQEcybVkFTyUjjy47h+5P2lX+wE1iMFLFRMO7LatwNj12UF/ZCe1otY+CQOtiNpkkBqov2HHkKcpyl0WzQGXVBd9MpebIRH1x2EX+e0r96GmzBi1brrlw1pw62NmBhqpS7ytqXFkHksUsdK/VrgoeNmVHJ0k2COd7BUHRnhnEqcXQTrJ1lQo7er7UYHeo6Ar1v8lwRf1LhRFuwiqJkjZcx3+Rqenoh+xHv/DfuUbRLfcp2rVcR+iD0IAzTjN0trcDfWZqJoAtuoh6Jxw4dPNzC8rGsDDsWupDp8u8AO69NxHiC42hlVg3cDjJc1wfbtsqOezTklUXcYKK/c45xM2ogdO9pJC0VY4V3uJlDm9rGqAkewkgJTURNihm6CtYVKm5NXI2dGmMaPFiDWHxHIlg8l2ASjzOAUmcHTw2fIWw4sIqULuYh7lhHun5b7YQHw27hfvUGSLT2xWEk2jUwqtBHvPlPK6CybEumLQX1wiDRwJ+6lNdtI2YvLWmnhiUy7yB5aIVUa8mlDVdwhPSaW2jG2+3UWCII6Q+JN5QU5OI8z077vdRag/IDlPyiH0htaRLS0bteabXbzQjBsGj7K+622GU7KYaed7ltyjtr1nlr+W6/jDl9fulB/HkVMImlQU0HW0FvsCIIabJFpoXenzfu45NeCYbBa0ip365GfM5lIX8QmMUL7loNT7nsNJHEYLirQGnwzN568J1mK125MkppeS/yNRs8sN+FNPxP7Jn5p/+zrfuRojGUyYvTfZmAU0zHaA2Ng8RHoIJD5Np4KB32e2j8JoZCMebbeAqGTwg0PGGIPCU9RZJsOPw2FCD30cih9FdKrgom6UyO1g1j0w8ZFHYqNRq1u+YmHzcay4QrAtV+zxxiFYugnCZcQVgXhB8A3MVRd6esmMOGiCclGWF9nnkgMSoo1sBGSekPtEAe+Ia1bZADouWp/vzZWJsSrSnxfbGoJuyKdpx9fX7xITdiY+Pp1CZ8jIz1yxA+2SHUaBfqwK0CvfoHdmWxvQlrynrNRNi5ply4XNBY3aXmBZKc74Af1VoZAg+3yPLWUiv+sR10CgFeeEplFFYC89+j0pNoj65Szn/Sc0PDmPHRGm386rkqmstrNetj444TKL+unIijIf8Cb11U3KBbugFKErD9Wv7aeVfilEOt7o00LSVDfjDVWrC7tFQ1l08qB8eU5oJon17Rueh5JBeUiMHzgl81IImq8L0Rb/fucYVg9M6jJLiZOV/kan57IdzEqdj9j8bpv83eUpQFQ/ZODkAYm7mwLbLM0qv5kB9YU9Zg7HRAq18tQd/EZ9NeEuShluQHlEIrzmDsUrZSzZaykIbPaafx90V03u/L9J7OypZuXReqJVZGuH2ybdwfIgKhrtZHYU6zdgQ7aY2QnIOIViMiYbbvjOxMF85JPdH2jLhpqioRIMlzbPJUYaZE/uojO/9GHmkNOYHXYLOPUWat2+1CfpQLFFrhSUXTx799a2mTEDJPdDvX11i+p3FJ/TtaVyhFALNAiuTXv9RCarwbEXxhykVYEOMvfISpEUzRtW/p1Eg5DwDtBzyzAjJe/GUGIW1s0GXn4bUz0ZQw2XvFKidKXWFrPZzZkXmgOy1TrhwoND7MwtpTmGW7VTJKNJq2CTlAvXJNY58NuJaGB7qI1rGcAe+qqfkwWneoZ40SeULK3q8riwMNKRmzRH5iQj5zrkiG/oxhFOJcyCjnItms0mjuL1PYhiZmoeatkmr8G5qJSR6VGN/LkKVLhJB+ItMieJPaxSTf+T8qT/tqZW7d/pjMg8QgtTQSDYHlP1EOECwU878hyk9yEoOQ27C4JHOVdwskjuHmxd1djt4yehV1F98TqsZLMp4h6gNMy7179RXdrn4pDGbpBAuWr6Ex3E9w83jUlVB/Vg6UHGXBcpyFXB4HYMD8JKGmN3zhJqBo/XXWVeIWW+eVyHExMSk3y9CESkrBW9xXIJ2aRPUDp5fBexayzBK+R1K92MGSeotqLMfe6aUMqPUM6Bs+JgUG9yKzxj8t8+ZH6YWl3lARhIiE9Q5I0ZQIWOOX3kB9ZA8a0m3hAteDWVTq+HJ1s01pznAIm9OrsUaWfMmJq8ReU5uxBzdOt1xwTV6MlZKTESDXyVVIHaRCNdNS/0oHy2qeNRRf9yIgonyviEmyrpqoBn2Vyu53Quag0YnBoYSP1HRjgkEy4VmQo6yhh6/XEPgnXUZolS8oLoaRpE/3YAM55bR64+PMaTx5hxDrUxd1OdpCkFeEZPSKNpgXEQeFx1elEv+GlNjfvTDuR5T4X8u6ib/X2XqD3sqUVwHde25pw59zmO4iPQZLN6HPRe+zEkH3fBufZgK6ht14OtjImHh3u6V/1rMKOtM9hIxyXYQ+HxFfaioA/S7cRyl93PFs50sPNF8hTRPP2+UmEwfOtwupSry961lgqgEFhrHMiCqNDDBq+FNwnSCKE33jP8wZRZCHmES1Tx0DiMG9rsMAtdOSxD3ToyO4PhVuLEoO6WrboOGIEdVYhynHThTeYTqkLJXeLkzHvIh9vvfPWgMq9G7ZvWgpuy5GyPn82blwGzNtmgd5BWH9SXPYXkgphyTmPJLgZjQzUZHdrXJW25K/QiH9Rq13esXUzeBz1DZjXdVeJC2MZzoQ0PY0RyBUNLti1eno7Z1zCi9bZMctnJtoj6sIy7wK66Gg94cUcWSPGgmKYOj69xR4ivKqvJSk8FrTEqc0/UafLc6CqCHcYOLxyuk0HtTBei4coOaNA6imNsQ/Rtj4KI0i5IKp9zRhJvNxeg/FYdLxJfp/EWmRj/tmTn9/a//m0zN/7Cnmrtmo733iKl7Zsbg5YpFqWJP/2+U5xYW4ZESmh6Xlc9fMxnG/GqOtqvcKRsZsxJS6yjRPA7b/uA/msefAyDPKMyPknDxLtk2b+/odsEvpnhjXmEhZxUEinj5ZmrBdkHlFzFHY2jJHTC4bJworaiZsZcwUFB7TPMonHGsg+rcud9MKbMxMTqKY5TWlh8Fi2UlQLmgbmW8Z9RX3M0lB+EoT1Adb9MKG5HvwMyQYTa50BgeKHuR6UnhfDyFjzM9PjGwwYUprQBXCjEVLmoO1cstqcLYIGaTuNZxYcxojF6PlEUFXV6hXV7Jc3MuykHt6hiZPqI5xtQGZIu1PEUjz2LOBz/iQUsaDReSpXFx6SQxWGZuoJuVEReeIarJe2WNppLl1cdTX0x9ecpXBfL0Zi0y1AR/VQWbt8YDN8pPKHH3X0wpurhCvShdLl05E6JP6r+ZH9OEFD46un1mzRf93s6LKDHuJvuLTI1nP3lq9o9cI/tPMyXmAxud1WJfBbthg3DfXCivi8N9Fe5No4VwuDdR1aJfTPnzK2WhuLxHvs2vHJgnG+rgV3VL3opoTF+7qsac5/oVMpqD2bbsHpQ9POoDxYo6/sPMQgws+1CFw5lFFOLAROe8JU/FrGJwX0k2hpdMi9Kl/jKZKg5kNKJ+nQ/edQvLSUljxAmJkUCgP/V7Ly4a3QeMLeDhcm3WqBaqCbF9zAWQg95TX0ydi7qDvWuQJy+nqArURpGZOTKpzzUvjEIho8fXTuIaLeiZWijkbVLIGy3vmkSB0q9B7OWYstv1Rn3M4GMRQq1doiecyHN1RUzleRkh1JdtFdznNwE0jpiCiJgK8i3dfn7MGSrPSIVvpgqmo3wrosqPuKgEIXUOqI2jjO6Pjci7d7OlbF3G1PfOvABjowE0JrCC35hyp5ewCqPVQYBs0S3RYalZRaeEPHVy7/T5vpwEPkwJo62Izr7SObrHXP6LTE3En9Yo5v/IsUl/OvvpOjFlJNa+8tdjYuqlBJRNbptfTJls+c1UmC8nMuSn4QOVcXGH0JpeRDDOzgANbbiNghPHCXBSJzJG3GJYoZfdG9g0dYsGzZOVP7myGLBbTVC6tL+YqiPFROYUQYQ8oz5wYIctsm416z2yzUFcjCRUI476U3KIW/AnSF49L9LIL8fjGBxZjFBVNY/DV0NjdvGol2isJlIUsaOZg34kpvRn39FPNt+CcsgSzJoyijB+7Hh2LcQFuumbmDpOyFOXobBCrZOWnN8tc5ozDiUxtbzQmHQzYvaLKadu4sqvgYnQJnGO0pOYCnI1igEYMeWpp02FYTkzoRiK9HoXaRwFo23UgqUQUwvNmQPelokDfMR/M4W3foe364ntEbgw4/AZE1PqlJiiQEC3vxi1AK3fMbSceb+2vxt10FryEUE9hhFOZyoPwTXOcIETJUpi3jAhsokprbWI6can25fL8Qo9qySm01cm/kWmpj/tmTmd/yPHUfxppu7b+wLVx2kfBd7WRLhkloZKvKb/l2Riqg0TExU5LCsUrbMMr3t4pM4ftFwo51YHAykeorafbQG3IVD/Mi5zlN9jYq4Z9z8vihvqspNEuL4whKo9yeh1h0MUtPIvT+nPdRCFm+jQb1OhHdGVL7cIc29Bvx9PZZSOfFaFu33dgLlm9KcPK4Ww4/vd/M0yQHmmelWoLWnMP08lzdOL1YMLQ3YW4V6LPL2+gn7/dKPb61J4QnlcRcTQzm3giylr+EQIxNNbhHrBL1HJpSUxc8lN6NLyhRYxxH2YakXqUIpNTenD1HRDaVLZ1FiF/bnAAGIeoG3VBRcEJ7MAFhJTICXExGlYtVBTkkb1+X5WviJQv7F21K/kdxpBCO+ogNfW3KP0wiwK7nzCg+myG/XVPTG8mFCfnENNBj1xS8CBe2zhcTeP357ShXcHZehkaFdbjuZEkZjy3OMCpYdJVjKkWIA4H/BoZpHAoYl/lanZ5KfjKMR/ZI+XP81UEy4XaC60fRQ+j9RZUR8wVAfTPfWD56T5MOXwbv99S6VT1nmdqAOfbm0VFqJVwPnRzD9MheE76kA6WxZanUPM2Ji1MGD5DReORR09nMYIuRKEqCfDA4TX7VSGohkZH6ZQq0IBXr4ioZS4B/D3JuV9EKcSyo8xZaFXQEy4kUOemjNiJI9OfdMzsV8L96qPp6Z6kaPLOxUX5mJ/3INArcx7FWmE9YwvYbin8S9XqwgwSCi7TveyjfKGPOXvskiG2bbLcTEaLin1BqYM+7TsqONfiKnnmO7/ZLfKN1NKQFlsN2UZeW1HngsDDuGJDqJb7tecP3GyGLiZMEZ1Esfw8RQ4ooLm8tGfR60dGfBzh2aaeUbe1BWuAHkhl/1x6RmEDqNsV35dA+5Cj0ewMB6WNipoC7ecC+/DUQvBs6s+ngpWzaGDg9vGaAwuR2KmJabm9n6B8mtBfa72eB62u8RBrZFbQM00/iZT8+lPaxTSP3I93z/dp+bDwEJPVn8xFZovQGeaE1Pt06hh6QQG2k+HEo3MnSjrGGpInli0VXC8LfHDFBj8hgsvL5qHZSs+oV2UG7oXm7Ji0RFTEOmUPcyMdyAftA+0cpGYWZ+XMtSH+/9i6olNiVoB1PG1/py9L6ZMkfv6zpLVACF5BXg9heAcnJwPU44keZU/z2nMnod5ip6o7+j+KQXB3umZuqxT+DBlbOInekYccqG6OVO2xJbGnPMge2gpeeqLKeYPacyeX4bwYerLU0GlVx18XX9KUjLKai+JvGHIdfphyqeW4sCTN33U3N2KGGz07sOUpFJzCmEI1IUaQUEQL5SVFY762CIzGRr9JeDw/apyqB7ElHRxUy5Q+P44C0e4oCT2DN8NYmozcRTqQ+e88gf2qIHMlCuUvF0IKJtqB5dlE6M5n2wrrKOJCU/Y0Pt11eIID4+YcsOk26NuaxXNWffsLx6XPhbnPx1HIf8raxR/2FNvOVkgi7d7CLes+WZKXY5L7sOUp1rGx1PI78cCDJ030JjdtFHgZ1MH3mkxR/XNbaqgUmged27dCvVttq4CWx93v3kqqM/MhLPINrgQ1gcIFh4x1YpHHdU6xMo/Ht48TDtGpEaMvGcfzw7UNfUpTXtnEc6Qr2E+bi10wmFSBX53MmGwbjw0jIEXhc2Za8A5EVPKwKHsda0NBnH9i6mQYl0Ng1e+oP6YEVPZiLXwbAlKyO4I4eFETH8xZRx6pqypQQwtygfq1zNlt01C98+qRkFtFhEDnkdj9Isppu4xCp4lZ4JWmB6q8WYFYTIZ17DeCqPfmdKFVkadK1bfTPHnUkO38UIu2O6j/ptuYYfalZjChCMPfTFlquuoCl46Pd5rLMroTnZ55LtF0oBvN4cPU4Grv1so7hjS+8WWNCfcMvZhyjtrcRWULt/Bu3QMZFNjy/nIjL/IVL/B3w9MKf/IGsWf9pTW9p4ShsQURIIJR7xQXj9P9v2/fzH18dQXU2dxyaM8kvrjtJP++6UhjfXfmPIyJ0VIcFUFgXaiMdWZF3QOKo3JwKgdGOvNEuVhvqdsFOcisBkxZUsxdfxBpFIHr8QM3bOyiUJFy0ywF83wm6lXGZcwHtYmsvUsqULpTZ6iPuKjGcteFcSTqgZJJaaMgV3QmK0NGUxHfKNe9Uwdroz855cKWoco7M9pZDJ4cX80R8/Up09tT788FdwU6pPeoaSutSGmcDYmJr6yn/P0o8hnWxqjM7P9xZQsV9S/WtlFNimWnH8wxiVcdZ7HxSWMqA8O6PltGU+PP7CXUTjZMwFGngAfpnCKUQyboNmie7XTym+4Y/NhylGKiENM6w7auSyjKu7zCDcXrQTnXB5oDgiDKphlaguKJQd0+0lefZiyJGLKOKnkuY1Lc8huHFM/bYoN+NvjX2Vq9NOemVNF/Z8N/v6bmFpspjRG32LJhU5tUlZwjioa46isguJBfWQmKjouHnYJQYM6D5fT/YxWOmvhw9Rh5cyIsccmCqYKtGAYLKGUGKyIkWNaQmE6NM+u+nnyy1M7Paa+IoW/mBK7REcNAvJUqh544NZ88s1U5v5iSvFeGfi7rv6dKdw+TgxeWe2hd5x7EBB3NXX8mB5/bReAd0ZMPR3hhYtiSb9fzWJiasENUO2v50sjs+Jh2OXE1OLiV751UnnAAzGlb3qmkgvNKV+eWqinmPrXkZgYZc03U0E24FvYy06Ci9nS5/wcyVPrm+igI6yXlEWzX0ypFTEVoMOVH6bchbOMgsmQGFlc6THlEZKnjjLEcAsoR1qllUZBGJGHsoaYWrQryprvEzEhX3kJWbqkfnmfHkuwuPxAuSILOJ87hc2HKScb/WKKKYn1YSrMbnUN9iAS0amTgvOhIg//PabGP+2ZOVX/S9coxq+BhVK0IS9JNnnqHG5USuYJMabqZ+ovOTFlNhYxFe+oHyzmyha1o/CLqXAjTlGWWmJqgVXzYUopvFUUpvwph3XDmo+nwvZIXuAeJnlIxX1FCUcQIB4m2if74TCkPrAziCkFlA0E0p3GhLsqRdQfT8pCzZMv4O7FlF0ukyTyZwNdhiOUHlqPqcuhYhBTcw+pTwwW6yo0LroIBfZMlauEw8OKPFU91pRVN24YhaYNPLwL2aDnf/W5gD5cHpZqm6H3HuTEzIuYEhaUpuT4P9nvNSkou93dCD5MPXI5pjlihfBhSmfkqYVNTIVJdirA0nnKno+eKfUO5Xf2u7ElfJganZDeb3ERVphI/XZrg448dTCpL74qrYYO+QtqMXkqHB/jBuZDYmrB0oz7eGpyKkrqp0nAkeXe9Pqb0kc94CkbTg/UZ4+Ga5KnZWKqP88XnHhC/begv8Pp4q8yNZn/9P0U/JceR/E6Xr49FcygMcGRiSk37crIjz2jhPSh6WhU5i+movS1RH3/vHHBxpoyON9rAaXrbQO4LqGGqd5FaLrEFMpsXMAa5f/FVHHnKStV7b4K65UpfDz1Yerxoj5wpIKDbCcXXFiPyDMbj5jSjve0wp0UfzPlzN4J+IeCmMqfhYeKKRBT2zONWTbE6MNUIE3Jq1+eUg8ryooHi5ik8SV+mMK5FXUfpqzi7FdBlFCfU4ddRvN4z5TxotcvHchTrnGKI18bRZS1no6ERmmEnG/c+ObDlFNnPo1xv5JBnws2stuKmJkbxFR37d7orZAY/PLUsyglhAPkHLY+42EUfq2NG8T4YFchvEfl5sMUnvpjbL88pb+W1N+yhJiKr9UQJTfPuHBgjWpQDXn/u6f4ovYRnl0OH6ZsOzBR2w2JyS9PZeZ8jpqqE1OHfl327zE15X5ao2D/yPV8//QaxdZ6mSjd5yVliVvO4MICBe172H/Hu6UxJdxHGnXsZseF62HaQnVwKbuFrxtlxaklgzhwJuhsD0UV7H3umyk9dlaAy1iPYcYJZ9TuEuV5oz8esKM59cNUwAfkKW0R0P3bHpHwxdT42SVom1JR+aiRp9p3Ofgw5acyK6G8yjqywesXU2jIDkriyK18e8wVcHyb4YcpTOm5wMDhn7jI8yQK91acwySN5siuVggfpqJKIEarEzF1Gh060K4NZc9Lz5Q1pdd/WRQtyv0ZtaE0ouynAHnqw9TjymrYz+n1uuvU50J+R0y9IoGez3q9jDAxyNP7d9+n9gFlxW1bFSAKhYSyL+YVuhvqY+WDKcgcLaT+9wTnw5Sx/4+nRnHXoLsipgJBYw34jzP1yybI6PbpqIB2JO4Qrk4QfTyVC7FHz/+RcYF2JaaWkkVzZilSn/ti6sCqGRqPOXn81J8P9/eYmv20Z+aM+1fWKP4wU1+ekgdJWfnFQmAgthZ12Lr/jjcYTCgjzIkpe1LvOLwN9AbgqmSotvdfTE0u/BRd7Pew/PLUa9yEqCr2kubhmsbUyu9OyF6DiDo7cCKsgzqlzt7sIzxkAg/JVmHU02yED1PBvI2QjaUiCvYb8pS3Kua/e6ryGPWv4BZzvjXXRJg8+tveeLcKJnpUwGTlENNrYsoXrP83pmTFDCGMm6gFft6SJ9u9D36hkae+mLLXPVPK8hdTbnqMOOQ0ypaFbQzRWwJltWDdZ7F5HqJkJX718ZRRdYuPp/zDmUhsUvKU6pOn/GNBTB3baPhhKlTtmuaQTSOjIjFiynQpO/6Pp3w3PBbgOR3113VOTG34mPrYYU39cmRSv9ycE7o/q96ic3aDKiijA/VNk7loPp7Ut/JRKgBnawaqKyECfK+ojx5aQ/hmKp+cm7/I1Fz44VyPGfeP7PHyp5lqL4mB2lkgTykrU/54SnEp++E5yQpY3S8MWa6RpwyXPHV73jO0UuNWhYq//OUpbV9UqD76cwpVYsocE1Mh1OSpL6b0WqHsN2S1DPdSoKxkGcSUdDI72JguMTuzaJ7PlLAF5lMOVO7EVOjeianhOJ+jrd2oszfDOoZYazUSWH9cw9FKRLhdu2+mPp7Kt2aAsrdYAzoXYsqqhe7DFO6nMY3xEGZo5/ovptKo1lHaH3wIZknYwT5sUjRgkAMOLGKqHRJThvy/mZLsYRh9PGUBhsh836d+tz0IH6as+TLnwqeRxpANO+pzrh/S87WjGNatMUC9Ffq18DkxWb468pQvhRDwg4pBpuGasqhO/W/yTvJ+T1DyfJERk8sRPV6zigboLtV+f8LqGH88JY31AD6eWnG88/EUJouz/GHKWE4iCP1L30fRntI/3DoK/e3kbzIlzn9Yo5jx/8i5HuKf7lOLgY5KxpVV4L9zGd6dq6D+cEvwNZeYOmYvDSFjOy7gipQ8NT2m6Cx2/bFDBnmq7cRvpoKJT33miyl9YC2rT/ZbPSn7edycPHXjKgEeAzOm1lD1ayI9U9pywNCKFtTxd3igMWuUAWXPwZrDnUZMSeOcsop3pSy081gMzqVkNI+fYmI6GwkQhY2NHv9yI6xTyOF5YAGarbXi/OVSb8F2+DuqXkYM7poaYXsyZii9JZrXjVPVfJhyVsQUgkZM1V5/DGw3oDE5V4gpe1Fc0d3XUeWfE3p9X0ypgURMvSasAOvB4+9MbezWQmuUEzPzLHXgdGo7VI2eqexWxTDmJWJC46nvfDFlX2oZXVEMuLC8R5R1p+YKYU1M+fJBi8kr/XHqi5RuP6wp++qhJKKJSkpZ/Z0grC5sg2yuBBDew7AAAep+D5n+XPxtfaK+pk/7z3dMTLZT8nQV3SaoXJ9rSgT3rP57TAn8T3tmzkb/yLVy/rSnzhtFR33SZ71BIFDHNin7Oe97CeGOn+RgZEeGZrffVR+mbs8gRaWDWxWMj40IjlCMqC9seq94lL2qU440DxrLyDciGlNTrjmiqQpR5C9jED+e0l/7X0x97e0si6bPBRP53YDBEVNa1jNVLMYCdGo8Q0u8/GLqy1NuU8VVUJwSHh7jfIHqjpgK3xqXw0Anpow1MRXOmnEDAfIP1MkY30xpo/n0mykuhaZfK9DIm1uPwyuj7Nk+CvLkaUB95aYYBRgpMSU/jtRH1jVlN2snDdGy5uS5s0FZrFu0iLrikucqLySmdo2FhkNM4XNCr18bt0+0pv2aSDsnWi/0FNES6JkG6qXvYy03RLac0vP58pS6YUvUVqzPqmG/LxNfH1Gfxv1+G1VdgJKC+O0pN0j6bwL5Deoj9ospya/7a5eesyiQj7oApklzphZxIRc0Ank6f54naI7uxNR5PvmL+yYJo9EPaxSz8T+yx8ufZoqNaR5z0lcZhd00Ez9MSbJPs/Wg7Xd9UO4aKoG6q8L5/FRDNNpQHwqG5CnRIabancBTFlz1qa/PftqqQDQO+hKCDegOzOz2iBYv/vLU0mIx2tGQmBoyoYNj8CJm9xr1ESlQv5n68pTv2rpIHT6efpgKLy4ZbqEV5ClxQ1nyy1NDvd9HqHm44OORi2Gqyvjx1IcpJpCnvpjC/pnCeytR/0v6KwWsJv+bqeyoUhZc0CuX8p6py9Sg138obsj0muaEso6oj6kcZTc2CwHjhpj68pRxs6mPUSDkwVw3JrLdfzzlLYgphXP7vjTjHGDYe0ru1xDuZ7r9l6cWz3nA+RMXfmcK7Td5aozlEZmdkKeqiPrkl6dYKaQ0h0X08y+mFH2O1YepJKI5hg0uxNSgGne/MeUfJzSnwHk3Ru/UrLi/zdRY+GmNYvKPHJv0p7Nf6100NNo+8QTyWYRxNZLQy23y1MjJchj79HP9uttF4XlBTMHUog7vjm7wYepgMmLquS6igN9ADKUX+7iQtSXgLhybML3VNTEwjSo8hMCDavZr7YG8h8BZ5y0M/Ps3U/6zoz7A7YoAHVlcV4G1Ik8FMxS+PeXemQPGK2eoS0UcocCPOki3aFG2IaaCQb9D0O0h++h15ioKjXxcg4AdZb9FSllx29Dtx6+zgMpwTkydYupH64PI0BZWXuWv+LCG7ZU8ZctiRn3yRUzxh/yCLKio49OIz6E+3UR6PiNi4Cv7fXnqi6lws3nzwBm1iU5B71xgnnUGo23z+HjK96/E1Gz3pNuPySN+bvbfF7kofZhC6fYW6VZCjtKSmPJ3rxHCuSvo/TuRp/AcUmJMNG7+O1Nh2xZoWlOsgvj1zsE8yya69TEjb/X7sR8YzZlS8ibPfXnqN6aiRfY3mZrMfsp+Avf/OZj/f8tUHr50VM/98XwrnJB3Jv1x4BfKfsFlPYk/2U92lB2N+atOnd0bUXYrRfKUyjXCb54KtLZCGK7QR7CJqfDw7r8/mhQVGsY4iihLcTzczDxETchLynaR2cLoSMZyKyCmvvqUbZDn1KO4jj7ZT9WJKefRUL+4FLEJ6hQB9Yjaf8C0X9lP0+8Oh5d+h6XRRvQoC1qrKhiYxNQOuxYXTp/9tgbfX7PgKZDHhCDypzX3zZR2Krwq5PlDA6dZf67G/zAlLogpt6vo+X8xdR5PBiirAjHladT5B2pJWXeoe/06KXlua5QGSlaeAz6yX0xpwn889cUU5Ee6f9DrEvZaQZ4aj4Io8NtKhnksLtEi/0T+UDkixA69f9486L+jVuv84ykpm6TkIZmYc+OiQN0eE1N8GcawXfEGmpdTBoEepzwsGPVhy++Iqf24duDhR+N+/0Niynqd/+J+FML0pz0zZ8Kv4MfD/9Xzp/40U1azp+zzoqwXssYgL4ym3576MKVZZBzjVlKfuk1ONG87rxil2fPKBWVoClBUDYeGHK8pazmUvWZv55upYBymNAolPFAnn9CYXB4iHlJKUKhOVyX38dQXU8ZN9mnMlWoJ3i330fHn68g/rU7dx1Mmd064MG2JKW0Tw7enaOBRdhyIJtpx41SBUdOYdfbElEWegiA2xyUca2Kq36y9+jAVJ7vJh6mwPXAl3E8tfDwVTIA8yQ+JKWvSM7VWiKntIj+jwshT4SSqYpC26xnCjKP+s6/JG/VK9tAZaeS57H7ogHsWxJSUZVyYjEciML25f7Kfv11UDiTn2/x3pg7yjvpUQdb4eGoh8zlqoUJzQLz/xZQThHR7vWI5rJTn/MMUuv7RgUUXF6hmHUa+q6g5lGlMuWNbpxyuq7SFjU5MfXkK2ZmyM5NghOahWFF2x7/K1Gz0w3EUs39lPwrpDzN1evfHBvWe8if+RIBYKIfoeNcdF/q8EYN4J6Zsdd6fOzHVC3D0C30y59cNwkHX8PAGfNO8F1BW+8p+3IF5aBrUU749tcv/l6dikwUfT4WLmdlAMliqqJmKT33ueej7AHqoxzOaRw9XGhPcwZygGp6TKnTnPAOu41XU3SWlHk7SGrhYtUFj/PqLKXMgOGjuiCnMmnEOb4eY+sp+WExiBo2bjVE6jANATQVieFirqHpLL6KR/y5hqRNTbCvSmMxe9Pr/J/v5K67fnTM1piiP3kGFK5Wy1GJFc4DClP64eFftYPvMdbQuaVb5h35foy+mtNoOuCBbEVPdrvpmKnDHlB0dIRrgYvoMIEjtsD+HkpiyUCam3q/EAa3ND+RN7PdqO9DjiaNoiprFp4ADSXNA5cQ1zSkvjAID1RgGJ0a5QtmnlX8Dvf14yrXv5Dn5FDswvc75D1OBfsn+JlPzn/bMnM3+S4+joEqsIZRWCf5DOguQt6aI9vW86881P38zBbuC+hSXjntP9aNeda80D/o5D5nvEFOSv65QFjn8MAW82u+QrPae6pnSaJ7kgitCC81OCOj+upLyvZn/zhQKEo3pL6aszaxfY1ikHUDa71QyqSkLlTdiahwLxNTIjcgL3agBfPVeAPKUn8TE1GspUEPpzGX1YUrH7oaeEpPXNlltfpjSkQvAX4ZVCV2aq2ifU2Iq7r8z3acxomL0TFlTo2eo91R0oOd/6y9/Gi6ICZfvyFOKTJ3/FfDeh6nAdg4t7CLyxBdTgamTp9Zq3aJyc0LwZwswYRmR56zXPgP0IspyTn0mT1V3YlxfHATY1W32zRQZxvyNKXo/WQzvwZqYGnfk7XtHzI2elNmt1QP7/dIP1BcX/bVH7ts08l/vtIbb4sK+mRpq5Ok65Hj07Iw89Z5M/uKemYI4+yn7/Sv7UYh/mClvYTH0Rsd+P7pJRp02ZyKNGZM8JVa9AXwX0BrMyFOzMbWY1ltGuAjsK82juvDNFOiL9XefCoaMxvReyaOgUsYyTObOHnWHjyDIu6qFc9TghykUZPKUNk1UVMYDj/swpfj/Yaq76g2wkznGRVn3+7SuawaDF4PfmSpG1F+My8WpQrWOTKhGxJSiEFP+yhzHcBLbC1L0JK+tT7UM2t4fo3J+BxAKMlALfKBCTMcehK9KLUB7xD6q+B+mvrKfwe+pj3wxJXr2FL3zlfpYEPIxDC+Ni3owdzn/ULzbj6eUU0oeOqS/mLKO5ClMrYqBPdnN0BkUKedDTVnOdagffXkqVOcqZW++P8fRHcaR3wXEFGW7AyqXICQvIzFhT23ql8ElqYJNkZC3bXOJ8uaO4Cu7EMHxZPgwFVpq/91Hz5ThtuS5JU9z0hdT6haX1D93xl9kasqJP5zrMfutx/xXrVHcqgHNa7PzjvOLncF/PGUtdepPqzWNKduwVJTz5Q4+nnJ0N0LbVa9VsBg2HYg39iIvOdR/zjZlGy+VaUzP5f44gVD/Zgp2j74jl1ELwa7+Zso/6mb9Ycrphj6EwZP6wMdT3XRVBfmCmDp6bIRuWCUQMpuy20Nold+ZKhVT/3gKg5iY+sp+H6YEgZiSne6KC7n31Ff28zc2NXv+gRwOPS4HdeV8M/Xx1BdTi+Oc+oqtUPYLh/mJ/ouYwh0HDhgzSUD7dCHPTQL27Sloh8QkL/bHsM6R5qhpQn3pMR4JcLsSU1/ZL/SXv5iSvW3KhdW7jj9Mee4VufBxfVNOEJuU+CBPoV+O6PnyuEcW9Z56BuTF+6u//f1JnnJt+nl3lpfoXE4+h95WdeCg8P+LKUc+MnScG91+nVAffT7W72+mdnr2N5ka8T9lP/Ef2ePlT2e/4nKHb0/p46yDlskiGvaRsl+6mPzOFD7qE42ezSD8Zkq4Cx0Uh7pDWNvrr+80TTgGvIO2J+WAoaIJMJ71x3j2TIWeD83HU6b6da2ZZ1ODy7kqWtmMPGXtiKlibTooJ9NV5EcrvYb0KtO8+j7EnO8ueBlqoZDRE+yIvDTQSjCmskbZkmgOnKjf92jf2WiGxhL8OiemyoY8ZQn/8dTSMkYo2XdKf7ch/ekXU94xcDlsuLCAt+54vzMlpvGR2j0xFXYHypbCkJj6eOqLKXtfumjMpy4XaoXawO5MTFk7Ysqfp8TU8lBeUckW1L/qS3950DX1IUdMqe94L7q9AE8R2fWMVbC9qjwsxDJByek9xZCY+fKUnPsB5wsdI8/Ukwkqq36/wcE8kT9MaafG5/y9+6a+dmnVz97O2CjjGmSzP7t0cQ4oG/NMhuMie6O0WvT7z8eTv3hdjynFvx+Ykv6R4yj+dPaz3BEge1bkKfVBTFmGMEdzRL0g6N5n58OUwQmU/U4aZb84uoeovDfXCLmb2R93wHeoTIw1fDwlazSm5X5v53CuJCJkE/IU2/ZrueKzauBkUKf3mFVG4flMnkpdjbwjzH8xxXHModlfWMFvnnKsPTHFVpEIhziXUSrlCMLT41iDsKR25Dz3DoRGRGO2VIhptiOmwjkZBlyxbVCZRRH1v5SYOoxghLpypTH8xdRX9jP9iDyzhbAEmsV96pM9U8ar93RK9+IlZRhhrtKc8X8ylV9iBw02I6YCO6xhERFTSplk8GHq7RFTbmoFUTgV3iJoFQioH2K6/2VJ3nH9G/VX+UKeGlkHHs558c0UPrqjDErslOgsXWLi9YoduJTcBFXpnFS4WdHPv/qUUd6o6fGD0IQkKej9XCwT7jemNKPpz6+K6PWz8ZlD/dL3TdM5/02mJtOfPCX/I2sUf5qp0/lC73m9Iy81g6yFwu/mqHbVrl9rzmj2j6cKLla3bfXx1P/J1Ovt9Pt5ayvu4ykjoezlnoe/PDUBuUSv7D21f1Q11HPT66/bXkZBfDdL2OoDBRVZ8CgbemEMu90vpj6emigi/2EqeF+JqV3Xn/vt6FEUhHOtgNhlGsrbvc35a+j3sR20FqqKkXMfpmK571NcGHHh6gQitC9phEp+QRqTIvU/41JL5E3frXAeqd+e0tg8Bf+1NCjrHehevjzljw6V+Vn3U9cnyn7zLTNhyQQbHY93qT/d1BJs21TR42Ji6qD/x1M2MeUbOTFVzuZk/yQipqYB9bEvpgyuoSzqXsL+OPq4P1pkEINflb+Ysm5ez4RMfSrZE5PGiPplMJjWIuQvIcPFrSJPxa3KoBrQ++PEq7Q/zl8voDEpWzN2+l+e0kD7+0wJ4k/HUSjj//nrv4mpr+y3uJTEVOeeO0jPxfTD1MdTX0xJUf4r+znJK8SFkxNT2lxoQbzKD5RMmfoPzKgvrKbNAo31PKuCi3zkP9nPON/C6MOUoLcuOvW1jPA9zwvQLeWbKX85pI49yWT721Pz6bgEfUzZT7mUcfXJfl9MGRslgg9TVdExlMKtXX08VbjdAr1Qz6tgKJxMaOLm/M3U8lgJxBh1dOdJWct/uRDDKWjlD1OB937nsH1Q9rTtWUIMXYgp4UDZz5TIU+HlDf1x43OBvFGRV7wBZbHj3vz2FDbrQw0j4o6yWZxWmOjHDrpt0aCVEFOB3BBTgtF7au8Rs8shMVlJ/pwaZP0r+30xpWlz8qrSxSJUDfUpCchTnzUKHBkCwnKXwMdT6aZLf2eq2OcKzVl5wvkDHH8zBVpNjx9wNKd0ukT996guI392O//F609NZz/tmTlT/5E1ij/9/RS8KBvIlkxM7e5GCyDVM3RadRdhrdKYGh1GCo2J67YKh5XufJgyo8k1Cgsu/2bKFUXqP4MFZ36yn/0WswqljsZUJpGnnMc17Pfzi2qoHoKLbKGXEBygKT9MeZueqcWWPv0KiCnDnSw53+qvG0iT+fvDVDi/EBOf7Hcf0Ai7W8dvpuxqa9OIq1QRFkfylNyRpwKuIaaUuM9+jyCKPp46NzcO/5/mzmRJVWaLwg/kQBBRGdLsVHrYJCjM7FFssCkVn/5uRP9bf9wTcSZ1bpxhRQWomB/fWgiZTrzFmBcutXl5vFDRURw/RnVLnrxyy397aqBT9qucZEeeref6emW/bXXpohaticn0KrLGU5Yk+0WoXp67xlPQIg+FA2l/BU3KyZOWFUHD1G5ykVADj/bfu1OWe3kqSFcYR3vr+YBpSUz5tkKptKftGTxFtkZfciLgqUYMvrKftcrHwJcTUQa3hZQVxXVYNEy9sh9cx2PKtnfqk6axBPTV7b+YMu996ptifQ3qzzE16P7uWQ/jL7lG8dNMpV9TA0dGi7LeiylcW3QePW7p75FDTLWDSsNRcFzF/PwcWVDPf4RaRzgD5XViKurVawwE/Rnw9amgfL/MbfTSXhpzI+xcYSKRpxz5QB079eMc/L7oo3UtckC0S/JU9qWhy8Qgjgz/iXA4KA46E2IqqqaHBaQnRUAtX9Hr5nYsg6cK7TdTm94w++apKDJozN6/Sgt9vfbUi6mXp/wqigucSZQdX556MRVifa/Qi6kg8Sn7ccNIGk8F29pTr+y3bycFeWNN7/9eCVrDFBUvyo6bRcJAW2Q2OrlE2wvOM4dcYG+mGk+9mPIDYiqcyFu5YcrrO+SRxlN80G+YCk8Zv37zVKSG9ZycVA7RtImpcLlONBBK2p4Z80TAVpf+H5/KCY6EZVhEA5czsE6MPk9FTPEFjjKQPF9vmOIhLxTo9+HDVH46/sF1PXpK73f3UcA/RHV+RcX/j6kfzn4XO3ozhTY70neaenLdydcQbaqu9Y2p8BnRGL0uNxEGregM4b3MSqgq64peVme1aY/GXHz6MBVNHsMrSDNx1XgqPF2FBXi3nYfD0/7DVMD3GvUvIYh5v7X1QN/KNEZP0rRomMqo2SNL1zSyg3rdjviqttHsy9RvWuY+g6dSzzFxXbhFCPHHUxYxFeO2PBADGjFll1jfGzWm7R3W/RdTZZWpyM6eH3OLE1PuiLmoFgMa85upaX1jimsbOmfguJDQdObklYsrvplq+tRtxhcNU3YcT4pwcyBPpU/KftrARCFalvzNlDYajYtvTOl5/mFqs2DUV9VeXDRM4UNb0Tml9lQ/3LHGU+qhvi/Etygb/pIpYxmP49B/HDK4G/T9WlpBfS540jlp2Lk/3kydjfQPeqovDH73nC/7S+ah/ek+1e7YBnX2GXmJKWkJRVfrosdU6k+D6ZE6+IOynypvVoD9h8RAvOgEQ3gjpnbtcgdHO7miXwxmMZ7t+M2UHsopNJ4aH65LdO/lh6nOzauzHcshXOvZ21Ne50Z95Pm1rb1ITLFzZwrRsTdJ4PQlUv7nS8pCQRk/IDIHbdT0LjFVdetnISwawy+mcP7kIowq8pT7IE9RrtsrYGvlgdo/McWzIY2pARbUVOwcIWydYw+cadjGwLR/wdTLU1uHRq8V1EwVOn0+3T5K6HvLT/Y7yGijeqZuFql9g7ww1/TGU3wsjUu41b9vef0ReU1LnyL4TtFB+8seC9Ft+WGKiXOkbNh9llAyq74TsB8X/HTfieBe2arJfpFyJ0+1kJhml3qdkMWYiQAPeYysNQvj0HI4vT/fUtHfElPo3CcIC42Y8rSctneqWIT5fl7PDV9lRTjB7h/0VL8j/nLs/ZepgfCXXPf76ez3Ymq0nBNTvnd8Zz820+u1L/vmmykqWZ/st1vbEao9+yQ0THljJE+pXcp+nbov2HpiobPtToSIrfcldGa7BWpSSdlp4MVvpvRqtRZwlVsZTK71Wjv7TkBe8fnbU8GwM415Yk+y70ylmSCCfbm3UDPFD1MBIqAzn5On2pyy1eW0M9+e8i3y1FwhpvQDxoDpGMSGKS9f0T5Bpv43/YrbqHPbB+zpW8qebWLK1vt0nj9W9PlnW2JKl4kpFCuuQKuXdtAxF1hE5mynNZ7ylacfhxOHPLU5KxrqDicmB5PxDtTR4ohMIU+FT9l4MwWh+S+mLH1B7ydLeQmzROPo1s9wRqs1MdVylSUOZYu2f2W/2/UuYdCbJkKoSMTUq0+BmhJT4myrQaopKnphREz1w0MCqWHrDVOc9iHCo1Xc0VncianY+pPZry9Jv3nWYyD+JWtk//g9tF59LfspU9ZTriZ9p3NGHbhsrYTGU2eZPPLyFCf2GFy/hkhMnE9CpC+tHWxE+dIwFd17xpupkStNBBzeaUyNV+Wi6VPoX4QMXF7/niPM1vUacnIGt/NURYfffYHPWoYFi9vDpGxSM1U/LQn9zaNCNV0QU8OucH0zNa54zMuYRueLKb0zc+mcYFC2Wg2JqdHjH6ZenrJ34YepTJw/0ewuaQzfy9gCTx600O8PPSHyNsT0ZqY5b6bWETFltpMNBu0lZadSp8+33qwl1NkU4/o3XAWEByMvJ3diEqfPDDZtWf0fpr55qjTmHdSGGu1/5zIGvYkro8XqeZfWkpHDvStHaLS7MUSte/Josp+LtH20WVEfipCYHiZxUnCPEXOjvTZGfZiE0Hjqi93b6GrhGHh5O3hQBUPtO1ODnnvDYZ9SYWisU+sPMtX93RwvA/Evedbjp/tUTyYPUTL/MJXwh4QjdU1/R5XJIBx9mIpu65EGi7xCdNw9eWqayDuIyvKMjvGcFhhlhgzHJZqozqRJwefrei6tbblEe0Qdmc7WkIEYKW7DFPdN682Umtw+TDFJtDDIxClgOKXs544fj4apUJGLx5up+Y3HYTYhTy3XioG+kbrAeUV9pDPNR9+Zemi7/cdTYj33tLx+osOmodAwtViqLWQeI6Zy3fBguCWmHKdmatqjz69scYPuYRUVDVP23hWRyQnlp5endFOxGqaa7PdiCgQ+oTEujXMIgmxP2Y6Y4IVpPBpPjZbKGKKwvic4HFI/0o/1nJvMJE95MTFlDboxeTIkpoyQPGUdzA9Tk0Us4ujmJsAVkT1AYYsE/cgPhMZTFFVbaHf8REBcEVMrj5iy++TVcPSg4zf6im/o27sM+LPT/YPrJPblwW9+nxp0/pZrFD993c/40tG81mtlbgbpDgZGTufRibIquJ/TMffkjYr2YbYsotltqMD1egrRitnHUy+mrO59WoT9+jfN9pSN0FPIU2G97jwkq2yGDIqowOosvOYDd1CTx+siVG5Z0jCld7+oT4H3tGD9vJrUD8RMaJjy9tf721OvPsWK45up+kFxbJhypcQRIjHa0hhs7UYY6MNUCGfyXoZlstuhvgp4gRMxvoLGwoqyaBoWPJwAg9ZOaKGuk6dCo6I+d18RU8NbfwxhWn2YskryFDr5U4aFTnY0W/TKPHKYBn5Sr0P/uHgCF6bUx7wzMRVsIvLUi6nDmfqUdq+Zqg7PK8wOazq+Ku0fQ5uy3H89FYkjvoPhRaRzVr9Tr0lQZ7/bRV6g3qqZGvmCDHMrFOn4BUkceYb4ANFiMbqxE1CWPG0UGFzp+KgD8lRk3iirv5gKenPyZKHW6zTWnnLsVSr8aab6wm/uTRpIf8m9ST/NlJ9UOhpHkfrTUiCmNs9ERDWQVoCXjI45W+xVHM1TYmrYGsrg7ZYhmrPZifpOJOfgJfV86DVTfNHdirDYE1NsIk7iyFmNFw1TYG1oTPZnRQLm1476R29CTE2VEkHaRbT/1sUvGqYe24fVMPUt+7HuLBZCaj8P6FzcAVrXE4eGqWEq6siyiQsNU8cOecqZDNOCH8uxCKjsCvQ39Rz/k4TO05JFTAWzKIyj7aFgsFIuSuMpxMeWgVo/49gwFU2JKbmNObrKgjo+5lyEy5LG9PASkOeSFGTQi9x8e8o58QS2hqiiK9brF98OwxyGffKUdhxiHAaHbQkokWe+MbXbXChrm0iMv7Jf91KGyHrEFJ+rrH7GUaTsrDKMG6b21CVR3zsJfbLHrgTqtAky9MhTpVzJDVNw9BJ6/aVkgWzpb6bCfU7npEMFH6Z6o//Jfm16O9df/fEfgWPhZg==</prop>
			<obj name="TemperatureLog" class="TemperatureLog" version="2">
				<prop name="Times">TEFSWgAAhhUAAICGEBgBAACyAgAATAQAAOYFAACKBwAAJAkAAL4KAABYDAAA/A0AAJYPAAAwEQAAyhIAAGQUAAAIFgAAohcAADwZAADWGgAAehwAABQeAACuHwAASCEAAOwiAACGJAAAICYAALonAABeKQAA+CoAAJIsAAA2LgAA0C8AAGoxAAAEMwAAqDQAAEI2AADcNwAAdjkAABo7AAC0PAAATj4AAOg/AACMQQAAJkMAAMBEAABaRgAA9EcAAJhJAAAySwAAzEwAAGZOAAAKUAAApFEAAD5TAADYVAAAfFYAABZYAACwWQAASlsAAO5cAACIXgAAImAAALxhAABgYwAA+mQAAJRmAAA4aAAA0mkAAGxrAAAGbQAAqm4AAERwAADecQAAeHMAABx1AAC2dgAAUHgAAOp5AACEewAAKH0AAMJ+AABcgAAA9oEAAJqDAAA0hQAAzoYAAGiIAAAMigAAposAAECNAADajgAAfpAAABiSAACykwAATJUAAPCWAACKmAAAJJoAAL6bAABinQAA/J4AAJagAAA6ogAA1KMAAG6lAAAIpwAArKgAAEaqAADgqwAAeq0AAB6vAAC4sAAAUrIAAOyzAACGtQAAKrcAAMS4AABeugAA+LsAAJy9AAA2vwAA0MAAAGrCAAAExAAAqMUAAELHAADcyAAAdsoAABrMAAC0zQAATs8AAPLQAACM0gAAJtQAAMDVAABk1wAA/tgAAJjaAAAy3AAA1t0AAHDfAAAK4QAApOIAAEjkAADi5QAAfOcAABbpAAC66gAAVOwAAO7tAACI7wAALPEAAMbyAABg9AAABPYAAJ73AAA4+QAA0voAAGz8AAAQ/gAAqv8AAEQBAQDeAgEAggQBABwGAQC2BwEAUAkBAOoKAQCODAEAKA4BAMIPAQBcEQEAABMBAJoUAQA0FgEA2BcBAHIZAQAMGwEAphwBAEoeAQDkHwEAfiEBABgjAQC8JAEAViYBAPAnAQCKKQEALisBAMgsAQBiLgEABjABAKAxAQA6MwEA1DQBAG42AQASOAEArDkBAEY7AQDgPAEAej4BAB5AAQC4QQEAUkMBAOxEAQCQRgEAKkgBAMRJAQBeSwEAAk0BAJxOAQA2UAEA2lEBAHRTAQAOVQEAqFYBAExYAQDmWQEAgFsBABpdAQC+XgEAWGABAPJhAQCMYwEAMGUBAMpmAQBkaAEA/mkBAKJrAQA8bQEA1m4BAHBwAQAKcgEArnMBAEh1AQDidgEAfHgBACB6AQC6ewEAVH0BAPh+AQCSgAEALIIBAMaDAQBqhQEABIcBAJ6IAQA4igEA3IsBAHaNAQAQjwEAqpABAE6SAQDokwEAgpUBAByXAQDAmAEAWpoBAPSbAQCOnQEAKJ8BAMygAQBmogEAAKQBAJqlAQA+pwEA2KgBAHKqAQAMrAEAsK0BAEqvAQDksAEAfrIBACK0AQC8tQEAVrcBAPq4AQCUugEALrwBAMi9AQBsvwEABsEBAKDCAQA6xAEA3sUBAHjHAQASyQEArMoBAFDMAQDqzQEAhM8BAB7RAQC40gEAXNQBAPbVAQCQ1wEAKtkBAM7aAQBo3AEAAt4BAJzfAQBA4QEA2uIBAHTkAQAO5gEAsucBAEzpAQDm6gEAgOwBACTuAQC+7wEAWPEBAPzyAQCW9AEAMPYBAMr3AQBu+QEACPsBAKL8AQA8/gEA4P8BAHoBAgAUAwIArgQCAFIGAgDsBwIAhgkCACALAgDEDAIAXg4CAPgPAgCSEQIALBMCANAUAgBqFgIABBgCAJ4ZAgBCGwIA3BwCAHYeAgAQIAIAqiECAE4jAgDoJAIAgiYCACYoAgDAKQIAWisCAPQsAgCYLgIAMjACAMwxAgBmMwIACjUCAKQ2AgA+OAIA4jkCAHw7AgAWPQIAsD4CAFRAAgDuQQIAiEMCACJFAgDGRgIAYEgCAPpJAgCUSwIALk0CANJOAgBsUAIABlICAKBTAgA6VQIA3lYCAHhYAgASWgIAtlsCAFBdAgDqXgIAhGACAChiAgDCYwIAXGUCAPZmAgCaaAIANGoCAM5rAgBobQIADG8CAKZwAgBAcgIA5HMCAH51AgAYdwIAsngCAEx6AgDwewIAin0CACR/AgC+gAIAYoICAPyDAgCWhQIAMIcCAMqIAgBuigIACIwCAKKNAgA8jwIA4JACAHqSAgAUlAIAuJUCAFKXAgDsmAIAhpoCACqcAgDEnQIAXp8CAPigAgCcogIANqQCANClAgB0pwIADqkCAKiqAgBCrAIA3K0CAICvAgAasQIAtLICAE60AgDotQIAjLcCACa5AgDAugIAWrwCAP69AgCYvwIAMsECAMzCAgBwxAIACsYCAKTHAgA+yQIA4soCAHzMAgAWzgIAsM8CAFTRAgDu0gIAiNQCACLWAgDG1wIAYNkCAPraAgCU3AIAON4CANLfAgBs4QIAEOMCAKrkAgBE5gIA3ucCAILpAgAc6wIAtuwCAFDuAgD07wIAjvECACjzAgDC9AIAZvYCAAD4AgCa+QIANPsCANj8AgBy/gIADAADAKYBAwBKAwMA5AQDAH4GAwAYCAMAsgkDAFYLAwDwDAMAig4DACQQAwDIEQMAYhMDAPwUAwCWFgMAOhgDANQZAwBuGwMACB0DAKweAwBGIAMA4CEDAHojAwAeJQMAuCYDAFIoAwD2KQMAkCsDACotAwDELgMAaDADAAIyAwCcMwMANjUDANo2AwB0OAMADjoDAKg7AwBMPQMA5j4DAIBAAwAaQgMAtEMDAFhFAwDyRgMAjEgDACZKAwDKSwMAZE0DAP5OAwCYUAMAPFIDANZTAwBwVQMAClcDAK5YAwBIWgMA4lsDAIZdAwAgXwMAumADAFRiAwD4YwMAkmUDACxnAwDGaAMAamoDAARsAwCebQMAOG8DANJwAwB2cgMAEHQDAKp1AwBEdwMA6HgDAIJ6AwAcfAMAtn0DAFp/AwD0gAMAjoIDACiEAwDMhQMAZocDAACJAwCaigMAPowDANiNAwByjwMADJEDALCSAwBKlAMA5JUDAIiXAwAimQMAvJoDAFacAwD6nQMAlJ8DAC6hAwDIogMAbKQDAAamAwCgpwMAOqkDANSqAwB4rAMAEq4DAKyvAwBGsQMA6rIDAIS0AwAetgMAuLcDAFK5AwD2ugMAkLwDACq+AwDOvwMAaMEDAALDAwCcxAMAQMYDANrHAwB0yQMADssDALLMAwBMzgMA5s8DAIrRAwAk0wMAvtQDAFjWAwD81wMAoNkDADrbAwDU3AMAeN4DABLgAwCs4QMARuMDAOrkAwCE5gMAHugDAMLpAwBc6wMA9uwDAJDuAwAq8AMAzvEDAGjzAwAC9QMAnPYDAED4AwDa+QMAdPsDAA79AwCo/gMATAAEAOYBBACAAwQAGgUEAL4GBABYCAQA8gkEAJYLBAAwDQQAyg4EAGQQBAAIEgQAohMEADwVBADWFgQAehgEABQaBACuGwQASB0EAOweBACGIAQAICIEALojBABeJQQA+CYEAJIoBAA2KgQA0CsEAGotBAAELwQAnjAEAEIyBADcMwQAdjUEABA3BAC0OAQATjoEAOg7BACCPQQAHD8EAMBABABaQgQA9EMEAI5FBAAyRwQAzEgEAGZKBAAKTAQApE0EAD5PBADYUAQAfFIEABZUBACwVQQASlcEAO5YBACIWgQAIlwEALxdBABgXwQA+mAEAJRiBAAuZAQA0mUEAGxnBAAGaQQAoGoEAERsBADebQQAeG8EABJxBACscgQAUHQEAOp1BACEdwQAHnkEAMJ6BABcfAQA9n0EAJB/BAA0gQQAzoIEAGiEBAAMhgQApocEAECJBADaigQAfowEABiOBACyjwQATJEEAPCSBACKlAQAJJYEAL6XBABimQQA/JoEAJacBAAwngQA1J8EAG6hBAAIowQAoqQEADymBADgpwQAeqkEABSrBACurAQAUq4EAOyvBACGsQQAILMEAMS0BABetgQA+LcEAJK5BAA2uwQA0LwEAGq+BAAOwAQAqMEEAELDBADcxAQAgMYEABrIBAC0yQQATssEAPLMBACMzgQAJtAEAMDRBABa0wQA/tQEAJjWBAAy2AQAzNkEAHDbBAAK3QQApN4EAD7gBADi4QQAfOMEABblBACw5gQAVOgEAO7pBACI6wQAIu0EAMbuBABg8AQA+vEEAJTzBAA49QQA0vYEAGz4BAAG+gQAqvsEAET9BADe/gQAeAAFABwCBQC2AwUAUAUFAPQGBQCOCAUAKAoFAMILBQBmDQUAAA8FAJoQBQA0EgUAzhMFAHIVBQAMFwUAphgFAEAaBQDkGwUAfh0FABgfBQCyIAUAViIFAPAjBQCKJQUAJCcFAMgoBQBiKgUA/CsFAJYtBQA6LwUA1DAFAG4yBQAINAUArDUFAEY3BQDgOAUAejoFAB48BQC4PQUAUj8FAPZABQCQQgUAKkQFAMRFBQBoRwUAAkkFAJxKBQA2TAUA2k0FAHRPBQAOUQUAqFIFAEJUBQDmVQUAgFcFABpZBQC0WgUATlwFAPJdBQCMXwUAJmEFAMBiBQBkZAUA/mUFAJhnBQA8aQUA1moFAHBsBQAKbgUArm8FAEhxBQDicgUAfHQFACB2BQC6dwUAVHkFAPh6BQCSfAUALH4FAMZ/BQBggQUABIMFAJ6EBQA4hgUA0ocFAHaJBQAQiwUAqowFAESOBQDojwUAgpEFAByTBQC2lAUAUJYFAPSXBQCOmQUAKJsFAMKcBQBmngUAAKAFAJqhBQA+owUA2KQFAHKmBQAMqAUAsKkFAEqrBQDkrAUAfq4FACKwBQC8sQUAVrMFAPq0BQCUtgUALrgFAMi5BQBiuwUABr0FAKC+BQA6wAUA1MEFAHjDBQASxQUArMYFAEbIBQDgyQUAhMsFAB7NBQC4zgUAUtAFAPbRBQCQ0wUAKtUFAMTWBQBo2AUAAtoFAJzbBQBA3QUA2t4FAHTgBQAO4gUAsuMFAEzlBQDm5gUAgOgFACTqBQC+6wUAWO0FAPLuBQCW8AUAMPIFAMrzBQBu9QUAEvcFAKz4BQBG+gUA6vsFAIT9BQAe/wUAuAAGAFICBgD2AwYAkAUGACoHBgDECAYAaAoGAAIMBgCcDQYANg8GANoQBgB0EgYADhQGALIVBgBMFwYA5hgGAIAaBgAkHAYAvh0GAFgfBgDyIAYAliIGADAkBgDKJQYAZCcGAAgpBgCiKgYAPCwGANYtBgBwLwYAFDEGAK4yBgBINAYA4jUGAIY3BgAgOQYAujoGAFQ8BgD4PQYAkj8GACxBBgDGQgYAakQGAARGBgCeRwYAOEkGANxKBgB2TAYAEE4GAKpPBgBOUQYA6FIGAIJUBgAmVgYAwFcGAFpZBgD0WgYAmFwGADJeBgDMXwYAZmEGAApjBgCkZAYAPmYGANhnBgByaQYAFmsGALBsBgBKbgYA5G8GAIhxBgAicwYAvHQGAFZ2BgD6dwYAlHkGAC57BgDIfAYAbH4GAAaABgCggQYAOoMGAN6EBgB4hgYAEogGAKyJBgBQiwYA6owGAISOBgAokAYAwpEGAFyTBgD2lAYAmpYGADSYBgDOmQYAaJsGAAKdBgCmngYAQKAGANqhBgB0owYAGKUGALKmBgBMqAYA5qkGAICrBgAkrQYAvq4GAFiwBgD8sQYAlrMGADC1BgDKtgYAbrgGAAi6BgCiuwYAPL0GAOC+BgB6wAYAFMIGALjDBgBSxQYA7MYGAIbIBgAqygYAxMsGAF7NBgD4zgYAktAGADbSBgDQ0wYAatUGAATXBgCo2AYAQtoGANzbBgB23QYAEN8GALTgBgBO4gYA6OMGAIzlBgAm5wYAwOgGAFrqBgD+6wYAmO0GADLvBgDM8AYAcPIGAAr0BgCk9QYAPvcGAOL4BgB8+gYAFvwGALr9BgBU/wYA7gAHAIgCBwAiBAcAxgUHAGAHBwD6CAcAlAoHADgMBwDSDQcAbA8HAAYRBwCqEgcARBQHAN4VBwB4FwcAHBkHALYaBwBQHAcA6h0HAI4fBwAoIQcAwiIHAFwkBwAAJgcAmicHADQpBwDOKgcAaCwHAAwuBwCmLwcAQDEHANoyBwB+NAcAGDYHALI3BwBWOQcA8DoHAIo8BwAkPgcAyD8HAGJBBwD8QgcAlkQHADpGBwDURwcAbkkHAAhLBwCsTAcARk4HAOBPBwB6UQcAHlMHALhUBwBSVgcA7FcHAJBZBwAqWwcAxFwHAF5eBwACYAcAnGEHADZjBwDQZAcAdGYHAA5oBwCoaQcAQmsHANxsBwCAbgcAGnAHALRxBwBOcwcA8nQHAIx2BwAmeAcAwHkHAGR7BwD+fAcAmH4HADyABwDWgQcAcIMHAAqFBwCuhgcASIgHAOKJBwB8iwcAII0HALqOBwBUkAcA7pEHAJKTBwAslQcAxpYHAGCYBwAEmgcAnpsHADidBwDSngcAdqAHABCiBwCqowcARKUHAN6mBwCCqAcAHKoHALarBwBQrQcA9K4HAI6wBwAosgcAwrMHAGa1BwAAtwcAmrgHADS6BwDYuwcAcr0HAAy/BwCmwAcASsIHAOTDBwB+xQcAIscHALzIBwBWygcA8MsHAJTNBwAuzwcAyNAHAGLSBwAG1AcAoNUHADrXBwDU2AcAbtoHABLcBwCs3QcARt8HAODgBwCE4gcAHuQHALjlBwBS5wcA9ugHAJDqBwAq7AcAxO0HAGjvBwAC8QcAnPIHADb0BwDa9QcAdPcHAA75BwCo+gcATPwHAOb9BwCA/wcAJAEIAL4CCABYBAgA8gUIAJYHCAAwCQgAygoIAGQMCAAIDggAog8IADwRCADWEggAehQIABQWCACuFwgASBkIAOIaCACGHAgAIB4IALofCABeIQgA+CIIAJIkCAAsJggA0CcIAGopCAAEKwgAniwIADguCADcLwgAdjEIABAzCACqNAgARDYIAOg3CACCOQgAHDsIAMA8CABaPggA9D8IAI5BCAAyQwgAzEQIAGZGCAAASAgApEkIAD5LCADYTAgAck4IABZQCACwUQgASlMIAO5UCACIVggAIlgIALxZCABWWwgA+lwIAJReCAAuYAgA0mEIAGxjCAAGZQgAoGYIADpoCADeaQgAeGsIABJtCACsbggAUHAIAOpxCACEcwgAHnUIALh2CABceAgA9nkIAJB7CAA0fQgAzn4IAGiACAACgggApoMIAECFCADahggAdIgIABiKCACyiwgATI0IAOaOCACKkAgAJJIIAL6TCABilQgA/JYIAJaYCAAwmggAypsIAG6dCAAInwgAoqAIADyiCADWowgAeqUIABSnCACuqAgASKoIAOyrCACGrQgAIK8IALqwCABesggA+LMIAJK1CAA2twgA0LgIAGq6CAAEvAgAqL0IAEK/CADcwAgAdsIIABrECAC0xQgATscIAOjICACMyggAJswIAMDNCABazwgA/tAIAJjSCAAy1AgAzNUIAHDXCAAK2QgApNoIAD7cCADY3QgAfN8IABbhCACw4ggASuQIAO7lCACI5wgAIukIALzqCABg7AgA+u0IAJTvCAA48QgA0vIIAGz0CAAG9ggAqvcIAET5CADe+ggAePwIABz+CAC2/wgAUAEJAOoCCQCOBAkAKAYJAMIHCQBcCQkA9goJAJoMCQA0DgkAzg8JAGgRCQAMEwkAphQJAEAWCQDaFwkAfhkJABgbCQCyHAkATB4JAPAfCQCKIQkAJCMJAL4kCQBiJgkA/CcJAJYpCQAwKwkA1CwJAG4uCQAIMAkAojEJAEYzCQDgNAkAejYJABQ4CQC4OQkAUjsJAOw8CQCGPgkAKkAJAMRBCQBeQwkA+EQJAJxGCQA2SAkA0EkJAHRLCQAOTQkAqE4JAEJQCQDmUQkAgFMJABpVCQC0VgkAWFgJAPJZCQCMWwkAJl0JAMBeCQBkYAkA/mEJAJhjCQAyZQkA1mYJAHBoCQAKagkApGsJAEhtCQDibgkAfHAJABZyCQC6cwkAVHUJAO52CQCIeAkALHoJAMZ7CQBgfQkA+n4JAJ6ACQA4ggkA0oMJAGyFCQAQhwkAqogJAESKCQDoiwkAgo0JAByPCQC2kAkAWpIJAPSTCQCOlQkAKJcJAMKYCQBmmgkAAJwJAJqdCQA0nwkA2KAJAHKiCQAMpAkApqUJAECnCQDkqAkAfqoJABisCQC8rQkAVq8JAPCwCQCKsgkALrQJAMi1CQBitwkA/LgJAKC6CQA6vAkA1L0JAHi/CQASwQkArMIJAEbECQDqxQkAhMcJAB7JCQC4ygkAUswJAPbNCQCQzwkAKtEJAMTSCQBo1AkAAtYJAJzXCQA22QkA0NoJAHTcCQAO3gkAqN8JAEzhCQDm4gkAgOQJABrmCQC+5wkAWOkJAPLqCQCM7AkAMO4JAMrvCQBk8QkA/vIJAKL0CQA89gkA1vcJAHr5CQAU+wkArvwJAEj+CQDi/wkAhgEKACADCgC6BAoAVAYKAPgHCgCSCQoALAsKAMYMCgBgDgoABBAKAJ4RCgA4EwoA0hQKAHYWCgAQGAoAqhkKAEQbCgDoHAoAgh4KABwgCgDAIQoAWiMKAPQkCgCOJgoAMigKAMwpCgBmKwoAAC0KAKQuCgA+MAoA2DEKAHIzCgAWNQoAsDYKAEo4CgDkOQoAfjsKACI9CgC8PgoAVkAKAPpBCgCUQwoALkUKAMhGCgBsSAoABkoKAKBLCgA6TQoA3k4KAHhQCgASUgoArFMKAFBVCgDqVgoAhFgKAB5aCgDCWwoAXF0KAPZeCgCQYAoAKmIKAM5jCgBoZQoAAmcKAJxoCgBAagoA2msKAHRtCgAObwoAsnAKAExyCgDmcwoAinUKACR3CgC+eAoAWHoKAPx7CgCWfQoAMH8KAMqACgBuggoACIQKAKKFCgA8hwoA4IgKAHqKCgAUjAoAro0KAFKPCgDskAoAhpIKACCUCgDElQoAXpcKAPiYCgCSmgoALJwKANCdCgBqnwoABKEKAJ6iCgBCpAoA3KUKAHanCgAQqQoAtKoKAE6sCgDorQoAgq8KACaxCgDAsgoAWrQKAPS1CgCYtwoAMrkKAMy6CgBwvAoACr4KAKS/CgA+wQoA4sIKAHzECgAWxgoAsMcKAFTJCgDuygoAiMwKACLOCgC8zwoAYNEKAPrSCgCU1AoALtYKANLXCgBs2QoABtsKAKDcCgBE3goA3t8KAHjhCgAS4woAtuQKAFDmCgDq5woAhOkKACjrCgDC7AoAXO4KAADwCgCa8QoANPMKAM70CgBy9goADPgKAKb5CgBA+woA5PwKAH7+CgAYAAsAsgELAEwDCwDwBAsAigYLACQICwC+CQsAYgsLAPwMCwCWDgsAMBALANQRCwBuEwsACBULAKIWCwBGGAsA4BkLAHobCwAUHQsAuB4LAFIgCwDsIQsAhiMLAColCwDEJgsAXigLAAIqCwCcKwsANi0LANAuCwB0MAsADjILAKgzCwBCNQsA3DYLAIA4CwAaOgsAtDsLAE49CwDoPgsAjEALACZCCwDAQwsAZEULAAhHCwCiSAsARkoLAOBLCwB6TQsAFE8LALhQCwBSUgsA7FMLAIZVCwAqVwsAxFgLAF5aCwD4WwsAkl0LADZfCwDQYAsAamILAA5kCwCoZQsAQmcLANxoCwCAagsAGmwLALRtCwBObwsA8nALAIxyCwAmdAsAwHULAGR3CwD+eAsAmHoLADx8CwDWfQsAcH8LAAqBCwCkggsASIQLAOKFCwB8hwsAFokLALqKCwBUjAsA7o0LAIiPCwAskQsAxpILAGCUCwD6lQsAlJcLADiZCwDSmgsAbJwLAAaeCwCqnwsARKELAN6iCwB4pAsAHKYLALanCwBQqQsA9KoLAI6sCwAorgsAwq8LAGaxCwAAswsAmrQLADS2CwDYtwsAcrkLAAy7CwCmvAsASr4LAOS/CwB+wQsAGMMLALzECwBWxgsA8McLAIrJCwAuywsAyMwLAGLOCwD8zwsAltELADrTCwDU1AsAbtYLAAjYCwCs2QsARtsLAODcCwB63gsAHuALALjhCwBS4wsA9uQLAJDmCwAq6AsAxOkLAGjrCwAC7QsAnO4LADbwCwDa8QsAdPMLAA71CwCo9gsATPgLAOb5CwCA+wsAGv0LAL7+CwBYAAwA8gEMAIwDDAAwBQwAygYMAGQIDAD+CQwAmAsMADwNDADWDgwAcBAMAAoSDACuEwwASBUMAOIWDAB8GAwAIBoMALobDABUHQwA7h4MAJIgDAAsIgwAxiMMAGAlDAAEJwwAnigMADgqDADcKwwAdi0MABAvDACqMAwATjIMAOgzDACCNQwAHDcMAMA4DABaOgwA9DsMAI49DAAyPwwAzEAMAGZCDAAARAwAmkUMAD5HDADYSAwAckoMAAxMDACwTQwASk8MAORQDAB+UgwAIlQMALxVDABWVwwA+lgMAJRaDAAuXAwAyF0MAGJfDAAGYQwAoGIMADpkDADUZQwAeGcMABJpDACsagwARmwMAOptDACEbwwAHnEMALhyDABcdAwA9nUMAJB3DAAqeQwAznoMAGh8DAACfgwAnH8MAECBDADaggwAdIQMABiGDACyhwwATIkMAOaKDACKjAwAJI4MAL6PDABYkQwA8pIMAJaUDAAwlgwAypcMAGSZDAAImwwAopwMADyeDADWnwwAeqEMABSjDACupAwASKYMAOKnDACGqQwAIKsMALqsDABUrgwA+K8MAJKxDAAsswwA0LQMAGq2DAAEuAwAnrkMAEK7DADcvAwAdr4MABDADAC0wQwATsMMAOjEDACMxgwAJsgMAMDJDABaywwA9MwMAJjODAAy0AwAzNEMAGbTDAAK1QwApNYMAD7YDADY2QwActsMABbdDACw3gwASuAMAO7hDACI4wwAIuUMALzmDABg6AwA+ukMAJTrDAAu7QwA0u4MAGzwDAAG8gwAoPMMAET1DADe9gwAePgMABz6DAC2+wwAUP0MAOr+DACEAA0AKAINAMIDDQBcBQ0A9gYNAJoIDQA0Cg0AzgsNAGgNDQACDw0AphANAEASDQDaEw0AdBUNABgXDQCyGA0ATBoNAPAbDQCKHQ0AJB8NAL4gDQBiIg0A/CMNAJYlDQAwJw0A1CgNAG4qDQAILA0Aoi0NAEYvDQDgMA0AejINABQ0DQC4NQ0AUjcNAOw4DQCGOg0AKjwNAMQ9DQBePw0A+EANAJJCDQA2RA0A0EUNAGpHDQAESQ0AqEoNAEJMDQDcTQ0Adk8NABpRDQC0Ug0ATlQNAPJVDQCMVw0AJlkNAMBaDQBkXA0A/l0NAJhfDQAyYQ0A1mINAHBkDQAKZg0ApGcNAD5pDQDiag0AfGwNABZuDQC6bw0AVHENAO5yDQCIdA0ALHYNAMZ3DQBgeQ0A+noNAJ58DQA4fg0A0n8NAGyBDQAQgw0AqoQNAESGDQDehw0AeIkNAByLDQC2jA0AUI4NAOqPDQCOkQ0AKJMNAMKUDQBclg0AAJgNAJqZDQA0mw0AzpwNAHKeDQAMoA0ApqENAEqjDQDkpA0AfqYNABioDQC8qQ0AVqsNAPCsDQCKrg0ALrANAMixDQBisw0A/LQNAKC2DQA6uA0A1LkNAG67DQASvQ0ArL4NAEbADQDgwQ0AesMNAB7FDQC4xg0AUsgNAOzJDQCQyw0AKs0NAMTODQBe0A0AAtINAJzTDQA21Q0A0NYNAHTYDQAO2g0AqNsNAELdDQDm3g0AgOANABriDQC+4w0AWOUNAPLmDQCM6A0AMOoNAMrrDQBk7Q0A/u4NAKLwDQA88g0A1vMNAHD1DQAK9w0ArvgNAEj6DQDi+w0AfP0NACD/DQC6AA4AVAIOAO4DDgCSBQ4ALAcOAMYIDgBgCg4ABAwOAJ4NDgA4Dw4A0hAOAHYSDgAQFA4AqhUOAEQXDgDoGA4AghoOABwcDgDAHQ4AWh8OAPQgDgCOIg4AKCQOAMwlDgBmJw4AACkOAJoqDgA+LA4A2C0OAHIvDgAMMQ4ApjIOAEo0DgDkNQ4AfjcOABg5DgC8Og4AVjwOAPA9DgCUPw4ALkEOAMhCDgBiRA4ABkYOAKBHDgA6SQ4A1EoOAHhMDgASTg4ArE8OAFBRDgDqUg4AhFQOAB5WDgC4Vw4AXFkOAPZaDgCQXA4AKl4OAM5fDgBoYQ4AAmMOAJxkDgA2Zg4A2mcOAHRpDgAOaw4AqGwOAExuDgDmbw4AgHEOABpzDgC+dA4AWHYOAPJ3DgCWeQ4AMHsOAMp8DgBkfg4A/n8OAKKBDgA8gw4A1oQOAHCGDgAUiA4ArokOAEiLDgDsjA4Aho4OACCQDgC6kQ4AXpMOAPiUDgCSlg4ALJgOANCZDgBqmw4ABJ0OAJ6eDgBCoA4A3KEOAHajDgAQpQ4AtKYOAE6oDgDoqQ4AgqsOACatDgDArg4AWrAOAPSxDgCOsw4AMrUOAMy2DgBmuA4AALoOAKS7DgA+vQ4A2L4OAHLADgAWwg4AsMMOAErFDgDkxg4AiMgOACLKDgC8yw4AVs0OAPrODgCU0A4ALtIOANLTDgBs1Q4ABtcOAKDYDgBE2g4A3tsOAHjdDgAS3w4AtuAOAFDiDgDq4w4AhOUOACjnDgDC6A4AXOoOAPbrDgCa7Q4ANO8OAM7wDgBo8g4AAvQOAKb1DgBA9w4A2vgOAHT6DgAY/A4Asv0OAEz/DgDmAA8AigIPACQEDwC+BQ8AWAcPAPwIDwCWCg8AMAwPANQNDwBuDw8ACBEPAKISDwBGFA8A4BUPAHoXDwAUGQ8AuBoPAFIcDwDsHQ8Ahh8PACohDwDEIg8AXiQPAPglDwCSJw8ANikPANAqDwBqLA8ABC4PAKgvDwBCMQ8A3DIPAHY0DwAaNg8AtDcPAE45DwDoOg8AjDwPACY+DwDAPw8AWkEPAP5CDwCYRA8AMkYPANZHDwBwSQ8ACksPAKRMDwBITg8A4k8PAHxRDwAWUw8AulQPAFRWDwDuVw8AiFkPACxbDwDGXA8AYF4PAPpfDwCUYQ8AOGMPANJkDwBsZg8ABmgPAKppDwBEaw8A3mwPAHhuDwAccA8AtnEPAFBzDwDqdA8AjnYPACh4DwDCeQ8AXHsPAAB9DwCafg8ANIAPAM6BDwBygw8ADIUPAKaGDwBKiA8A5IkPAH6LDwAYjQ8AvI4PAFaQDwDwkQ8AipMPACSVDwDIlg8AYpgPAPyZDwCWmw8AOp0PANSeDwBuoA8ACKIPAKKjDwBGpQ8A4KYPAHqoDwAUqg8AuKsPAFKtDwDsrg8AkLAPACqyDwDEsw8AXrUPAAK3DwCcuA8ANroPANC7DwB0vQ8ADr8PAKjADwBMwg8A5sMPAIDFDwAaxw8AvsgPAFjKDwDyyw8AjM0PADDPDwDK0A8AZNIPAP7TDwCY1Q8APNcPANbYDwBw2g8ACtwPAK7dDwBI3w8A4uAPAHziDwAW5A8AuuUPAFTnDwDu6A8AiOoPACzsDwDG7Q8AYO8PAATxDwCe8g8AOPQPANL1DwB29w8AEPkPAKr6DwBE/A8A6P0PAIL/DwAcARAAwAIQAFoEEAD0BRAAjgcQACgJEADMChAAZgwQAAAOEACaDxAAPhEQANgSEAByFBAADBYQAKYXEABKGRAA5BoQAH4cEAAYHhAAvB8QAFYhEADwIhAAlCQQAC4mEADIJxAAYikQAAYrEACgLBAAOi4QANQvEAB4MRAAEjMQAKw0EABGNhAA6jcQAIQ5EAAeOxAAuDwQAFw+EAD2PxAAkEEQACpDEADORBAAaEYQAAJIEACcSRAANksQANpMEAB0ThAADlAQAKhREABMUxAA5lQQAIBWEAAaWBAAvlkQAFhbEADyXBAAll4QADBgEADKYRAAZGMQAAhlEACiZhAAPGgQANZpEAB6axAAFG0QAK5uEABIcBAA7HEQAIZzEAAgdRAAunYQAF54EAD4eRAAknsQACx9EADGfhAAaoAQAASCEACegxAAOIUQANyGEAB2iBAAEIoQAKqLEABOjRAA6I4QAIKQEAAckhAAwJMQAFqVEAD0lhAAjpgQADKaEADMmxAAZp0QAACfEACkoBAAPqIQANijEABypRAAFqcQALCoEABKqhAA5KsQAIitEAAirxAAvLAQAFayEAD6sxAAlLUQAC63EADSuBAAbLoQAAa8EACgvRAARL8QAN7AEAB4whAAEsQQALbFEABQxxAA6sgQAITKEAAezBAAws0QAFzPEAD20BAAkNIQADTUEADO1RAAaNcQAALZEACc2hAAQNwQANrdEAB03xAAGOEQALLiEABM5BAA5uUQAIDnEAAk6RAAvuoQAFjsEAD87RAAlu8QADDxEADK8hAAbvQQAAj2EACi9xAAPPkQAOD6EAB6/BAAFP4QALj/EABSAREA7AIRAIYEEQAqBhEAxAcRAF4JEQD4ChEAkgwRADYOEQDQDxEAahERAAQTEQCoFBEAQhYRANwXEQB2GREAEBsRALQcEQBOHhEA6B8RAIIhEQAmIxEAwCQRAFomEQD+JxEAmCkRADIrEQDMLBEAcC4RAAowEQCkMREAPjMRAOI0EQB8NhEAFjgRALo5EQBUOxEA7jwRAIg+EQAsQBEAxkERAGBDEQD6RBEAlEYRADhIEQDSSREAbEsRAAZNEQCqThEARFARAN5REQB4UxEAElURALZWEQBQWBEA6lkRAI5bEQAoXREAwl4RAFxgEQAAYhEAmmMRADRlEQDOZhEAcmgRAAxqEQCmaxEASm0RAORuEQB+cBEAGHIRALJzEQBWdREA8HYRAIp4EQAkehEAyHsRAGJ9EQD8fhEAloARADCCEQDUgxEAboURAAiHEQCiiBEARooRAOCLEQB6jREAHo8RALiQEQBSkhEA7JMRAJCVEQAqlxEAxJgRAF6aEQACnBEAnJ0RADafEQDQoBEAdKIRAA6kEQCopREAQqcRANyoEQCAqhEAGqwRALStEQBYrxEA8rARAIyyEQAmtBEAyrURAGS3EQD+uBEAmLoRADy8EQDWvREAcL8RAArBEQCuwhEASMQRAOLFEQB8xxEAFskRALrKEQBUzBEA7s0RAIjPEQAs0REAxtIRAGDUEQD61REAntcRADjZEQDS2hEAbNwRABDeEQCq3xEAROERAOjiEQCC5BEAHOYRALbnEQBa6REA9OoRAI7sEQAo7hEAzO8RAGbxEQAA8xEAmvQRAD72EQDY9xEAcvkRAAz7EQCw/BEASv4RAOT/EQB+ARIAIgMSALwEEgBWBhIA8AcSAIoJEgAuCxIAyAwSAGIOEgD8DxIAoBESADoTEgDUFBIAbhYSABIYEgCsGRIARhsSAOAcEgCEHhIAHiASALghEgBSIxIA9iQSAJAmEgAqKBIAzikSAGgrEgACLRIAnC4SAEAwEgDaMRIAdDMSAA41EgCyNhIATDgSAOY5EgCAOxIAGj0SAL4+EgBYQBIA8kESAIxDEgAwRRIAykYSAGRIEgD+SRIAoksSADxNEgDWThIAcFASABRSEgCuUxIASFUSAOJWEgCGWBIAIFoSALpbEgBUXRIA+F4SAJJgEgAsYhIA0GMSAGplEgAEZxIAnmgSAEJqEgDcaxIAdm0SABBvEgCqcBIATnISAOhzEgCCdRIAHHcSAMB4EgBaehIA9HsSAI59EgAofxIAzIASAGaCEgAAhBIApIUSAD6HEgDYiBIAcooSABaMEgCwjRIASo8SAOSQEgCIkhIAIpQSALyVEgBWlxIA+pgSAJSaEgAunBIA0p0SAGyfEgAGoRIAoKISADqkEgDepRIAeKcSABKpEgCsqhIAUKwSAOqtEgCErxIAHrESAMKyEgBctBIA9rUSAJC3EgA0uRIAzroSAGi8EgAMvhIApr8SAEDBEgDawhIAdMQSABjGEgCyxxIATMkSAObKEgCKzBIAJM4SAL7PEgBY0RIA8tISAJbUEgAw1hIAytcSAGTZEgAI2xIAotwSADzeEgDg3xIAeuESABTjEgCu5BIAUuYSAOznEgCG6RIAIOsSAMTsEgBe7hIA+O8SAJLxEgA28xIA0PQSAGr2EgAE+BIAqPkSAEL7EgDc/BIAdv4SABoAEwC0ARMATgMTAOgEEwCMBhMAJggTAMAJEwBaCxMA/gwTAJgOEwAyEBMAzBETAGYTEwAKFRMApBYTAD4YEwDYGRMAfBsTABYdEwCwHhMASiATAO4hEwCIIxMAIiUTAMYmEwBgKBMA+ikTAJQrEwA4LRMA0i4TAGwwEwAGMhMAqjMTAEQ1EwDeNhMAeDgTABw6EwC2OxMAUD0TAOo+EwCOQBMAKEITAMJDEwBcRRMA9kYTAJpIEwA0ShMAzksTAGhNEwAMTxMAplATAEBSEwDaUxMAflUTABhXEwCyWBMATFoTAPBbEwCKXRMAJF8TAMhgEwBiYhMA/GMTAJZlEwA6ZxMA1GgTAG5qEwAIbBMArG0TAEZvEwDgcBMAenITAB50EwC4dRMAUncTAOx4EwCGehMAKnwTAMR9EwBefxMA+IATAJyCEwA2hBMA0IUTAGqHEwAOiRMAqIoTAEKMEwDcjRMAgI8TABqREwC0khMAWJQTAPKVEwCMlxMAJpkTAMqaEwBknBMA/p0TAJifEwA8oRMA1qITAHCkEwAKphMApKcTAEipEwDiqhMAfKwTABauEwC6rxMAVLETAO6yEwCItBMALLYTAMa3EwBguRMA+roTAJ68EwA4vhMA0r8TAIDBEwAawxMAtMQTAE7GEwDyxxMAjMkTACbLEwDAzBMAZM4TAP7PEwCY0RMAMtMTANbUEwBw1hMACtgTAKTZEwBI2xMA4twTAHzeEwAg4BMAuuETAFTjEwDu5BMAkuYTACzoEwDG6RMAYOsTAPrsEwCe7hMAOPATANLxEwBs8xMAEPUTAKr2EwBE+BMA3vkTAHj7EwAc/RMAtv4TAFAAFAD0ARQAjgMUACgFFADCBhQAZggUAAAKFACaCxQANA0UANgOFAByEBQADBIUAKYTFABKFRQA5BYUAH4YFAAiGhQAvBsUAFYdFADwHhQAlCAUAC4iFADIIxQAYiUUAPwmFACgKBQAOioUANQrFABuLRQAEi8UAKwwFABGMhQA4DMUAHo1FAAeNxQAuDgUAFI6FADsOxQAkD0UACo/FADEQBQAaEIUAAJEFACcRRQANkcUANpIFAB0ShQADkwUAKhNFABMTxQA5lAUAIBSFAAkVBQAvlUUAFhXFADyWBQAjFoUADBcFADKXRQAZF8UAP5gFACYYhQAPGQUANZlFABwZxQACmkUAK5qFABIbBQA4m0UAHxvFAAgcRQAunIUAFR0FAD4dRQAkncUACx5FADGehQAanwUAAR+FACefxQAOIEUANyCFAB2hBQAEIYUAKqHFABOiRQA6IoUAIKMFAAcjhQAwI8UAFqRFAD0khQAjpQUACiWFADMlxQAZpkUAACbFACanBQAPp4UANifFAByoRQADKMUALCkFABKphQA5KcUAH6pFAAiqxQAvKwUAFauFAD6rxQAlLEUAC6zFADItBQAbLYUAAa4FACguRQAOrsUAN68FAB4vhQAEsAUAKzBFABQwxQA6sQUAITGFAAeyBQAuMkUAFzLFAD2zBQAkM4UACrQFADO0RQAaNMUAAzVFACc1hQAQNgUANrZFAB02xQADt0UALLeFABM4BQA5uEUAIDjFAAk5RQAvuYUAFjoFADy6RQAlusUADDtFADK7hQAZPAUAAjyFACi8xQAPPUUAOD2FAB6+BQAFPoUAK77FABS/RQA7P4UAIYAFQAgAhUAxAMVAF4FFQD4BhUAkggVADYKFQDQCxUAag0VAAQPFQCeEBUAQhIVANwTFQB2FRUAEBcVALQYFQBOGhUA6BsVAIIdFQAmHxUAwCAVAFoiFQD0IxUAmCUVADInFQDMKBUAZioVAAosFQCkLRUAPi8VANgwFQB8MhUAFjQVALA1FQBKNxUA7jgVAIg6FQAiPBUAvD0VAGA/FQD6QBUAlEIVADhEFQDSRRUAbEcVAAZJFQCqShUAREwVAN5NFQB4TxUAElEVALZSFQBQVBUA6lUVAIRXFQAoWRUAwloVAFxcFQD2XRUAkF8VADRhFQDOYhUAaGQVAAxmFQCmZxUAQGkVANpqFQB+bBUAGG4VALJvFQBMcRUA8HIVAIp0FQAkdhUAvncVAGJ5FQD8ehUAlnwVADp+FQDUfxUAboEVAAiDFQCihBUARoYVAOCHFQB6iRUAFIsVALiMFQBSjhUA7I8VAIaRFQAgkxUAxJQVAF6WFQD4lxUAkpkVADabFQDQnBUAap4VAA6gFQCooRUAQqMVANykFQCAphUAGqgVALSpFQBOqxUA8qwVAIyuFQAmsBUAyrEVAGSzFQD+tBUAmLYVADK4FQDWuRUAcLsVAAq9FQCkvhUASMAVAOLBFQB8wxUAFsUVALDGFQBUyBUA7skVAIjLFQAizRUAxs4VAGDQFQD60RUAntMVADjVFQDS1hUAbNgVABDaFQCq2xUARN0VAN7eFQCC4BUAHOIVALbjFQBa5RUA9OYVAI7oFQAo6hUAwusVAGbtFQAA7xUAmvAVADTyFQDY8xUAcvUVAAz3FQCm+BUASvoVAOT7FQB+/RUAGP8VALwAFgBWAhYA8AMWAIoFFgAkBxYAyAgWAGIKFgD8CxYAlg0WADoPFgDUEBYAbhIWABIUFgCsFRYARhcWAOAYFgCEGhYAHhwWALgdFgBSHxYA9iAWAJAiFgAqJBYAxCUWAGgnFgACKRYAnCoWAEosFgDkLRYAfi8WABgxFgC8MhYAVjQWAPA1FgCKNxYAJDkWAMg6FgBiPBYA/D0WAJY/FgA6QRYA1EIWAG5EFgAIRhYArEcWAEZJFgDgShYAekwWAB5OFgC4TxYAUlEWAPZSFgCQVBYAKlYWAMRXFgBoWRYAAlsWAJxcFgA2XhYA2l8WAHRhFgAOYxYAqGQWAEJmFgDmZxYAgGkWABprFgC0bBYAWG4WAPJvFgCMcRYAJnMWAMp0FgBkdhYA/ncWAJh5FgA8exYA1nwWAHB+FgAUgBYAroEWAEiDFgDihBYAhoYWACCIFgC6iRYAVIsWAPiMFgCSjhYALJAWAMaRFgBgkxYABJUWAJ6WFgA4mBYA0pkWAHabFgAQnRYAqp4WAESgFgDooRYAgqMWABylFgC2phYAWqgWAPSpFgCOqxYAKK0WAMyuFgBmsBYAALIWAJqzFgA+tRYA2LYWAHK4FgAWuhYAsLsWAEq9FgDkvhYAiMAWACLCFgC8wxYAVsUWAPDGFgCUyBYALsoWAMjLFgBizRYABs8WAKDQFgA60hYA1NMWAG7VFgAS1xYArNgWAEbaFgDq2xYAhN0WAB7fFgC44BYAXOIWAPbjFgCQ5RYAKucWAM7oFgBo6hYAAuwWAKbtFgBA7xYA2vAWAHTyFgAY9BYAsvUWAEz3FgDm+BYAgPoWACT8FgC+/RYAWP8WAPIAFwCWAhcAMAQXAMoFFwBkBxcACAkXAKIKFwA8DBcA4A0XAHoPFwAUERcArhIXAEgUFwDsFRcAhhcXACAZFwC6GhcAXhwXAPgdFwCSHxcALCEXAMYiFwBqJBcABCYXAJ4nFwBCKRcA3CoXAHYsFwAQLhcAtC8XAE4xFwDoMhcAgjQXACY2FwDANxcAWjkXAPQ6FwCYPBcAMj4XAMw/FwBmQRcACkMXAKREFwA+RhcA4kcXAHxJFwAWSxcAsEwXAEpOFwDuTxcAiFEXACJTFwC8VBcAYFYXAPpXFwCUWRcALlsXAMhcFwBsXhcABmAXAKBhFwA6YxcA3mQXAHhmFwASaBcAtmkXAFBrFwDqbBcAhG4XAChwFwDCcRcAXHMXAPZ0FwCadhcANHgXAM55FwBoexcADH0XAKZ+FwBAgBcA2oEXAH6DFwAYhRcAsoYXAEyIFwDmiRcAiosXACSNFwC+jhcAWJAXAPyRFwCWkxcAMJUXAMqWFwBumBcACJoXAKKbFwA8nRcA4J4XAHqgFwAUohcAuKMXAFKlFwDsphcAhqgXACqqFwDEqxcAXq0XAPiuFwCcsBcANrIXANCzFwBqtRcADrcXAKi4FwBCuhcA3LsXAHa9FwAavxcAtMAXAE7CFwDowxcAjMUXACbHFwDAyBcAWsoXAP7LFwCYzRcAMs8XAMzQFwBw0hcACtQXAKTVFwA+1xcA4tgXAHzaFwAW3BcAut0XAFTfFwDu4BcAiOIXACzkFwDG5RcAYOcXAProFwCe6hcAOOwXANLtFwBs7xcABvEXAKryFwBE9BcA3vUXAHj3FwAc+RcAtvoXAFD8FwDq/RcAjv8XACgBGADCAhgAXAQYAAAGGACaBxgANAkYAM4KGAByDBgADA4YAKYPGABAERgA2hIYAH4UGAAYFhgAshcYAFYZGADwGhgAihwYACQeGADIHxgAYiEYAPwiGACWJBgAOiYYANQnGABuKRgAEisYAKwsGABGLhgA4C8YAIQxGAAeMxgAuDQYAFI2GADsNxgAkDkYACo7GADEPBgAXj4YAAJAGACcQRgANkMYANBEGABqRhgADkgYAKhJGABCSxgA3EwYAIBOGAAaUBgAtFEYAFhTGADyVBgAjFYYACZYGADKWRgAZFsYAP5cGACYXhgAPGAYANZhGABwYxgAFGUYAK5mGABIaBgA4mkYAIZrGAAgbRgAum4YAFRwGADucRgAknMYACx1GADGdhgAYHgYAAR6GACeexgAOH0YANJ+GABsgBgAEIIYAKqDGABEhRgA3oYYAIKIGAAcihgAtosYAFqNGAD0jhgAjpAYACiSGADMkxgAZpUYAACXGACamBgAPpoYANibGABynRgAFp8YALCgGABKohgA5KMYAH6lGAAipxgAvKgYAFaqGADwqxgAlK0YAC6vGADIsBgAYrIYAPyzGACgtRgAOrcYANS4GABuuhgAErwYAKy9GABGvxgA6sAYAITCGAAexBgAuMUYAFzHGAD2yBgAkMoYACrMGADOzRgAaM8YAALRGACc0hgAQNQYANrVGAB01xgADtkYALLaGABM3BgA5t0YAIDfGAAk4RgAvuIYAFjkGADy5RgAjOcYADDpGADK6hgAZOwYAP7tGACi7xgAPPEYANbyGABw9BgAFPYYAK73GABI+RgA7PoYAIb8GAAg/hgAuv8YAF4BGQD4AhkAkgQZACwGGQDQBxkAagkZAAQLGQCeDBkAQg4ZANwPGQB2ERkAEBMZALQUGQBOFhkA6BcZAIIZGQAcGxkAwBwZAFoeGQD0HxkAmCEZADIjGQDMJBkAZiYZAAooGQCkKRkAPisZANgsGQB8LhkAFjAZALAxGQBKMxkA7jQZAIg2GQAiOBkAvDkZAFY7GQD6PBkAlD4ZAC5AGQDIQRkAbEMZAAZFGQCgRhkAOkgZAN5JGQB4SxkAEk0ZAKxOGQBQUBkA6lEZAIRTGQAeVRkAwlYZAFxYGQD2WRkAkFsZADRdGQDOXhkAaGAZAAJiGQCmYxkAQGUZANpmGQB+aBkAGGoZALJrGQBMbRkA8G4ZAIpwGQAkchkAvnMZAGJ1GQD8dhkAlngZADB6GQDKexkAbn0ZAAh/GQCigBkAPIIZAOCDGQB6hRkAFIcZAK6IGQBSihkA7IsZAIaNGQAgjxkAxJAZAF6SGQD4kxkAkpUZADaXGQDQmBkAapoZAAScGQConRkAQp8ZANygGQCAohkAGqQZALSlGQBOpxkA8qgZAIyqGQAmrBkAwK0ZAFqvGQD+sBkAmLIZADK0GQDMtRkAcLcZAAq5GQCkuhkAPrwZANi9GQB8vxkAFsEZALDCGQBUxBkA7sUZAIjHGQAiyRkAxsoZAGDMGQD6zRkAlM8ZADjRGQDS0hkAbNQZABDWGQCq1xkARNkZAN7aGQCC3BkAHN4ZALbfGQBQ4RkA6uIZAI7kGQAo5hkAwucZAFzpGQAA6xkAmuwZADTuGQDO7xkAaPEZAAzzGQCm9BkAQPYZAOT3GQB++RkAGPsZALL8GQBW/hkA8P8ZAIoBGgAkAxoAyAQaAGIGGgD8BxoAlgkaADoLGgDUDBoAbg4aABIQGgCsERoARhMaAOAUGgB6FhoAHhgaALgZGgBSGxoA7BwaAJAeGgAqIBoAxCEaAF4jGgACJRoAnCYaADYoGgDQKRoAdCsaAA4tGgCoLhoATDAaAOYxGgCAMxoAGjUaALQ2GgBYOBoA8jkaAIw7GgAmPRoAyj4aAGRAGgD+QRoAmEMaADJFGgDWRhoAcEgaAApKGgCkSxoASE0aAOJOGgB8UBoAFlIaALpTGgBUVRoA7lYaAJJYGgAsWhoAxlsaAGBdGgAEXxoAnmAaADhiGgDSYxoAdmUaABBnGgCqaBoARGoaAOhrGgCCbRoAHG8aALZwGgBachoA9HMaAI51GgAodxoAzHgaAGZ6GgAAfBoAmn0aADR/GgDYgBoAcoIaAAyEGgCmhRoASocaAOSIGgB+ihoAGIwaALyNGgBWjxoA8JAaAIqSGgAulBoAyJUaAGKXGgAGmRoAoJoaADqcGgDUnRoAeJ8aABKhGgCsohoARqQaAOqlGgCEpxoAHqkaALiqGgBcrBoA9q0aAJCvGgAqsRoAxLIaAGi0GgACthoAnLcaADa5GgDauhoAdLwaAA6+GgCovxoATMEaAObCGgCAxBoAGsYaAL7HGgBYyRoA8soaAIzMGgAwzhoAys8aAGTRGgAI0xoAotQaADzWGgDW1xoAetkaABTbGgCu3BoASN4aAOzfGgCG4RoAIOMaALrkGgBU5hoA+OcaAJLpGgAs6xoAxuwaAGruGgAE8BoAnvEaADjzGgDc9BoAdvYaABD4GgCq+RoATvsaAOj8GgCC/hoAHAAbAMABGwBaAxsA9AQbAJgGGwAyCBsAzAkbAGYLGwAKDRsApA4bAD4QGwDYERsAfBMbABYVGwCwFhsAShgbAOQZGwCIGxsAIh0bALweGwBWIBsA+iEbAJQjGwAuJRsAyCYbAGwoGwAGKhsAoCsbADotGwDeLhsAeDAbABIyGwCsMxsAUDUbAOo2GwCEOBsAHjobAMI7GwBcPRsA9j4bAJBAGwAqQhsAzkMbAGhFGwACRxsApkgbAEBKGwDaSxsAdE0bABhPGwCyUBsATFIbAOZTGwCKVRsAJFcbAL5YGwBiWhsA/FsbAJZdGwAwXxsA1GAbAG5iGwAIZBsAomUbADxnGwDgaBsAemobABRsGwCubRsASG8bAOxwGwCGchsAIHQbALp1GwBedxsA+HgbAJJ6GwAsfBsA0H0bAGp/GwAEgRsAnoIbAEKEGwDchRsAdocbABqJGwC0ihsATowbAOiNGwCMjxsAJpEbAMCSGwBalBsA/pUbAJiXGwAymRsAzJobAHCcGwAKnhsApJ8bAD6hGwDiohsAfKQbABamGwCwpxsAVKkbAO6qGwCIrBsAIq4bALyvGwBgsRsA+rIbAJS0GwAuthsA0rcbAGy5GwAGuxsAoLwbAES+GwDevxsAeMEbABzDGwC2xBsAUMYbAOrHGwCOyRsAKMsbAMLMGwBczhsAANAbAJrRGwA00xsAztQbAHLWGwAM2BsAptkbAEDbGwDk3BsAft4bABjgGwCy4RsATOMbAPDkGwCK5hsAJOgbAL7pGwBi6xsA/OwbAJbuGwAw8BsA1PEbAG7zGwAI9RsAovYbAEb4GwDg+RsAevsbAB79GwC4/hsAUgAcAOwBHACQAxwAKgUcAMQGHABeCBwAAgocAJwLHAA2DRwA0A4cAHQQHAAOEhwAqBMcAEIVHADcFhwAgBgcABoaHAC0GxwATh0cAPIeHACMIBwAJiIcAMAjHABkJRwA/iYcAJgoHAAyKhwA1iscAHAtHAAKLxwApDAcAEgyHADiMxwAfDUcACA3HAC6OBwAVDocAO47HACSPRwALD8cAMZAHABgQhwABEQcAJ5FHAA4RxwA0kgcAGxKHAAQTBwAqk0cAERPHADeUBwAglIcABxUHAC2VRwAWlccAPRYHACOWhwAKFwcAMxdHABmXxwAAGEcAJpiHAA+ZBwA2GUcAHJnHAAMaRwApmocAEpsHADkbRwAfm8cABhxHACychwAVnQcAPB1HACKdxwALnkcAMh6HABifBwA/H0cAKB/HAA6gRwA1IIcAG6EHAAShhwArIccAEaJHADgihwAhIwcAB6OHAC4jxwAUpEcAPaSHACQlBwAKpYcAM6XHABomRwAApscAJycHABAnhwA2p8cAHShHAAOoxwAsqQcAEymHADmpxwAgKkcABqrHAC+rBwAWK4cAPKvHACMsRwAJrMcAMq0HABkthwA/rccAKK5HAA8uxwA1rwcAHC+HAAUwBwArsEcAEjDHADixBwAhsYcACDIHAC6yRwAVMscAPjMHACSzhwALNAcANDRHABq0xwABNUcAJ7WHABC2BwA3NkcAHbbHAAQ3RwAqt4cAE7gHADo4RwAguMcABzlHADA5hwAWugcAPTpHACO6xwAKO0cAMzuHABm8BwAAPIcAJrzHAA+9RwA2PYcAHL4HAAW+hwAsPscAEr9HADk/hwAiAAdACICHQC8Ax0AVgUdAPoGHQCUCB0ALgodANILHQBsDR0ABg8dAKAQHQA6Eh0A3hMdAHgVHQASFx0ArBgdAFAaHQDqGx0AhB0dAB4fHQC4IB0AXCIdAPYjHQCQJR0AKicdAM4oHQBoKh0AAiwdAJwtHQBALx0A2jAdAHQyHQAYNB0AsjUdAEw3HQDmOB0AijodACQ8HQC+PR0AWD8dAPxAHQCWQh0AMEQdAMpFHQBuRx0ACEkdAKJKHQA8TB0A4E0dAHpPHQAUUR0ArlIdAFJUHQDsVR0AhlcdACBZHQDEWh0AXlwdAPhdHQCSXx0ANmEdANBiHQBqZB0ABGYdAKhnHQBCaR0A3GodAHZsHQAabh0AtG8dAE5xHQDoch0AgnQdACZ2HQDAdx0AWnkdAPR6HQCYfB0AMn4dAMx/HQBmgR0ACoMdAKSEHQA+hh0A2IcdAHyJHQAWix0AsIwdAFSOHQDujx0AiJEdACKTHQDGlB0AYJYdAPqXHQCUmR0AOJsdANKcHQBsnh0ABqAdAKqhHQBEox0A3qQdAHimHQAcqB0AtqkdAFCrHQDqrB0Ajq4dACiwHQDCsR0AXLMdAPa0HQCath0ANLgdAM65HQBoux0ADL0dAKa+HQBAwB0A2sEdAH7DHQAYxR0AssYdAEzIHQDwyR0AissdACTNHQC+zh0AYtAdAPzRHQCW0x0AOtUdANTWHQBu2B0ACNodAKzbHQBG3R0A4N4dAHrgHQAe4h0AuOMdAFLlHQDs5h0AhugdACrqHQDE6x0AXu0dAPjuHQCc8B0ANvIdANDzHQBq9R0ADvcdAKj4HQBC+h0A3PsdAID9HQAa/x0AtAAeAE4CHgDyAx4AjAUeACYHHgDACB4AZAoeAP4LHgCYDR4APA8eANYQHgBwEh4AChQeAK4VHgBIFx4A4hgeAHwaHgAgHB4Auh0eAFQfHgDuIB4AiCIeACwkHgDGJR4AYCceAPooHgCUKh4AOCweANItHgBsLx4AEDEeAKoyHgBENB4A3jUeAII3HgAcOR4AtjoeAFA8HgD0PR4Ajj8eAChBHgDCQh4AZkQeAABGHgCaRx4APkkeANhKHgByTB4ADE4eAKZPHgBKUR4A5FIeAH5UHgAYVh4AvFceAFZZHgDwWh4AilweACReHgDIXx4AYmEeAPxiHgCgZB4AOmYeANRnHgB4aR4AEmseAKxsHgBGbh4A4G8eAIRxHgAecx4AuHQeAFJ2HgD2dx4AkHkeACp7HgDEfB4AXn4eAAKAHgCcgR4ANoMeANCEHgB0hh4ADogeAKiJHgBMix4A5oweAICOHgAakB4AvpEeAFiTHgDylB4AjJYeADCYHgDKmR4AZJseAP6cHgCinh4APKAeANahHgBwox4AFKUeAK6mHgBIqB4A4qkeAIarHgAgrR4Auq4eAFSwHgD4sR4AkrMeACy1HgDGth4AYLgeAAS6HgCeux4AOL0eANK+HgB2wB4AEMIeAKrDHgBExR4A6MYeAILIHgAcyh4AwMseAFrNHgD0zh4AjtAeADLSHgDM0x4AZtUeAADXHgCk2B4APtoeANjbHgBy3R4AFt8eALDgHgBK4h4A5OMeAIjlHgAi5x4AvOgeAFbqHgDw6x4AlO0eAC7vHgDI8B4AYvIeAAb0HgCg9R4AOvceANT4HgB4+h4AEvweAKz9HgBG/x4A6gAfAIQCHwAeBB8AwgUfAFwHHwD2CB8AkAofADQMHwDODR8AaA8fAAIRHwCmEh8AQBQfANoVHwB0Fx8AGBkfALIaHwBMHB8A5h0fAIAfHwAkIR8AviIfAFgkHwDyJR8AlicfADApHwDKKh8AZCwfAAguHwCiLx8APDEfANYyHwB6NB8AFDYfAK43HwBIOR8A7DofAIY8HwAgPh8AxD8fAF5BHwD4Qh8AkkQfADZGHwDQRx8AakkfAARLHwCoTB8AQk4fANxPHwB2UR8AEFMfALRUHwBOVh8A6FcfAIJZHwAmWx8AwFwfAFpeHwD0Xx8AmGEfADJjHwDMZB8AZmYfAApoHwCkaR8APmsfANhsHwB8bh8AFnAfALBxHwBKcx8A7nQfAIh2HwAieB8AxnkfAGB7HwD6fB8AlH4fAC6AHwDSgR8AbIMfAAaFHwCghh8AOogfAN6JHwB4ix8AEo0fALaOHwBQkB8A6pEfAISTHwAolR8AwpYfAFyYHwD2mR8AmpsfADSdHwDOnh8AaKAfAAyiHwCmox8AQKUfAOSmHwB+qB8AGKofALKrHwBWrR8A8K4fAIqwHwAksh8AvrMfAGK1HwD8th8AlrgfADq6HwDUux8Abr0fAAi/HwCiwB8ARsIfAODDHwB6xR8AFMcfAK7IHwBSyh8A7MsfAIbNHwAgzx8AxNAfAF7SHwD40x8AnNUfADbXHwDQ2B8AatofAA7cHwCo3R8AQt8fANzgHwCA4h8AGuQfALTlHwBO5x8A8ugfAIzqHwAm7B8Ayu0fAGTvHwD+8B8AmPIfADL0HwDW9R8AcPcfAAr5HwCk+h8APvwfAOL9HwB8/x8AFgEgALACIABUBCAA7gUgAIgHIAAsCSAAxgogAGAMIAD6DSAAng8gADgRIADSEiAAbBQgABAWIACqFyAARBkgAN4aIACCHCAAHB4gALYfIABQISAA9CIgAI4kIAAoJiAAwicgAGYpIAAAKyAAmiwgADQuIADOLyAAcjEgAAwzIACmNCAAQDYgAOQ3IAB+OSAAGDsgALw8IABWPiAA8D8gAIpBIAAuQyAAyEQgAGJGIAD8RyAAoEkgADpLIADUTCAAbk4gABJQIACsUSAARlMgAOBUIACEViAAHlggALhZIABSWyAA7FwgAJBeIAAqYCAAxGEgAF5jIAACZSAAnGYgADZoIADQaSAAdGsgAA5tIACobiAAQnAgAOZxIACAcyAAGnUgAL52IABYeCAA8nkgAIx7IAAwfSAAyn4gAGSAIAD+gSAAooMgADyFIADWhiAAcIggAAqKIACuiyAASI0gAOKOIAB8kCAAIJIgALqTIABUlSAA+JYgAJKYIAAsmiAAxpsgAGqdIAAEnyAAnqAgADiiIADcoyAAdqUgABCnIACqqCAATqogAOirIACCrSAAHK8gALawIABasiAA9LMgAI61IAAotyAAzLggAGa6IAAAvCAAmr0gAD6/IADYwCAAcsIgAAzEIACwxSAASscgAOTIIAB+yiAAIswgALzNIABWzyAA8NAgAJTSIAAu1CAAyNUgAGLXIAAG2SAAoNogADrcIADe3SAAeN8gABLhIACs4iAAUOQgAOrlIACE5yAAHukgAMLqIABc7CAA9u0gAJDvIAAq8SAAzvIgAGj0IAAC9iAAnPcgAED5IADa+iAAdPwgAA7+IACo/yAATAEhAOYCIQCABCEAJAYhAL4HIQBYCSEA8gohAJYMIQAwDiEAyg8hAGQRIQAIEyEAohQhADwWIQDgFyEAehkhABQbIQCuHCEASB4hAOwfIQCGISEAICMhALokIQBeJiEA+CchAJIpIQAsKyEA0CwhAGouIQAEMCEAnjEhADgzIQDcNCEAdjYhABA4IQC0OSEATjshAOg8IQCCPiEAJkAhAMBBIQBaQyEA9EQhAJhGIQAySCEAzEkhAHBLIQAKTSEApE4hAD5QIQDYUSEAfFMhABZVIQCwViEASlghAO5ZIQCIWyEAIl0hALxeIQBWYCEA+mEhAJRjIQAuZSEAyGYhAGxoIQAGaiEAoGshAERtIQDebiEAeHAhABJyIQC2cyEAUHUhAOp2IQCEeCEAKHohAMJ7IQBcfSEA9n4hAJqAIQA0giEAzoMhAGiFIQAMhyEApoghAECKIQDaiyEAfo0hACKPIQC8kCEAVpIhAPqTIQCUlSEALpchANKYIQBsmiEABpwhAKCdIQBEnyEA3qAhAHiiIQASpCEAtqUhAFCnIQDqqCEAhKohAB6sIQDCrSEAXK8hAPawIQCQsiEANLQhAM61IQBotyEAArkhAKa6IQBAvCEA2r0hAH6/IQAYwSEAssIhAEzEIQDwxSEAischACTJIQC+yiEAYswhAPzNIQCWzyEAMNEhANTSIQBu1CEACNYhAKLXIQBG2SEA4NohAHrcIQAU3iEAuN8hAFLhIQDs4iEAhuQhACrmIQDE5yEAXukhAPjqIQCS7CEANu4hANDvIQBq8SEABPMhAKj0IQBC9iEA3PchAHb5IQAa+yEAtPwhAE7+IQDo/yEAjAEiACYDIgDABCIAZAYiAP4HIgCYCSIAMgsiANYMIgBwDiIAChAiAKQRIgBIEyIA4hQiAHwWIgAWGCIAuhkiAFQbIgDuHCIAiB4iACwgIgDGISIAYCMiAPokIgCUJiIAOCgiANIpIgBsKyIABi0iAKouIgBEMCIA3jEiAHgzIgAcNSIAtjYiAFA4IgDqOSIAjjsiACg9IgDCPiIAZkAiAABCIgCaQyIANEUiANhGIgBySCIADEoiAKZLIgBKTSIA5E4iAH5QIgAYUiIAslMiAFZVIgDwViIAilgiACRaIgDIWyIAYl0iAPxeIgCWYCIAMGIiANRjIgBuZSIACGciAKxoIgBGaiIA4GsiAHptIgAebyIAuHAiAFJyIgDscyIAkHUiACp3IgDEeCIAaHoiAAJ8IgCcfSIANn8iANqAIgB0giIADoQiAKiFIgBMhyIA5ogiAICKIgAajCIAtI0iAFiPIgDykCIAjJIiACaUIgDAlSIAZJciAP6YIgCYmiIAPJwiANadIgBwnyIACqEiAK6iIgBIpCIA4qUiAHynIgAWqSIAuqoiAFSsIgDurSIAiK8iACyxIgDGsiIAYLQiAAS2IgCetyIAOLkiANK6IgB2vCIAEL4iAKq/IgBEwSIA6MIiAILEIgAcxiIAtsciAFrJIgD0yiIAjswiADLOIgDMzyIAZtEiAADTIgCa1CIAPtYiANjXIgBy2SIADNsiALDcIgBK3iIA5N8iAH7hIgAY4yIAvOQiAFbmIgDw5yIAlOkiAC7rIgDI7CIAYu4iAPzvIgCg8SIAOvMiANT0IgBu9iIAEvgiAKz5IgBG+yIA4PwiAIT+IgAeACMAuAEjAFwDIwD2BCMAkAYjACoIIwDOCSMAaAsjAAINIwCcDiMAQBAjANoRIwB0EyMADhUjALIWIwBMGCMA5hkjAIAbIwAkHSMAvh4jAFggIwDyISMAjCMjADAlIwDKJiMAZCgjAP4pIwCiKyMAPC0jANYuIwBwMCMAFDIjAK4zIwBINSMA4jYjAIY4IwAgOiMAujsjAF49IwD4PiMAkkAjACxCIwDQQyMAakUjAARHIwCeSCMAQkojANxLIwB2TSMAEE8jALRQIwBOUiMA6FMjAIJVIwAmVyMAwFgjAFpaIwD0WyMAjl0jADJfIwDMYCMAZmIjAABkIwCkZSMAPmcjANhoIwByaiMAFmwjALBtIwBKbyMA5HAjAIhyIwAidCMAvHUjAGB3IwD6eCMAlHojAC58IwDSfSMAbH8jAAaBIwCggiMARIQjAN6FIwB4hyMAEokjAKyKIwBQjCMA6o0jAISPIwAekSMAwpIjAFyUIwD2lSMAkJcjADSZIwDOmiMAaJwjAAKeIwCmnyMAQKEjANqiIwB0pCMAGKYjALKnIwBMqSMA8KojAIqsIwAkriMAvq8jAFixIwD8siMAlrQjADC2IwDKtyMAbrkjAAi7IwCivCMAPL4jAOC/IwB6wSMAFMMjAK7EIwBSxiMA7McjAIbJIwAqyyMAxMwjAF7OIwD4zyMAnNEjADbTIwDQ1CMAatYjAA7YIwCo2SMAQtsjANzcIwB23iMAGuAjALThIwBO4yMA6OQjAIzmIwAm6CMAwOkjAFrrIwD07CMAmO4jADLwIwDM8SMAcPMjAAr1IwCk9iMAPvgjANj5IwB8+yMAFv0jALD+IwBUACQA7gEkAIgDJAAiBSQAxgYkAGAIJAD6CSQAlAskADgNJADSDiQAbBAkABASJACqEyQARBUkAN4WJACCGCQAHBokALYbJABQHSQA6h4kAI4gJAAoIiQAwiMkAFwlJAAAJyQAmigkADQqJADOKyQAaC0kAAwvJACmMCQAQDIkANozJAB+NSQAGDckALI4JABWOiQA8DskAIo9JAAkPyQAyEAkAGJCJAD8QyQAlkUkADpHJADUSCQAbkokABJMJACsTSQARk8kAOBQJAB6UiQAHlQkALhVJABSVyQA7FgkAIZaJAAqXCQAxF0kAF5fJAD4YCQAnGIkADZkJADQZSQAamckAA5pJACoaiQAQmwkAOZtJACAbyQAGnEkALRyJABYdCQA8nUkAIx3JAAmeSQAynokAGR8JAD+fSQAmH8kADyBJADWgiQAcIQkAAqGJACuhyQASIkkAOKKJAB8jCQAFo4kALqPJABUkSQA7pIkAIiUJAAsliQAxpckAGCZJAD6miQAnpwkADieJADSnyQAbKEkABCjJACqpCQARKYkAOinJACCqSQAHKskALasJABariQA9K8kAI6xJAAosyQAzLQkAGa2JAAAuCQAmrkkAD67JADYvCQAcr4kAAzAJACwwSQAVMMkAO7EJACIxiQALMgkAMbJJABgyyQA+swkAJ7OJAA40CQA0tEkAGzTJAAQ1SQAqtYkAETYJADo2SQAgtskABzdJAC23iQAWuAkAPThJACO4yQAKOUkAMzmJABm6CQAAOokAJrrJAA+7SQA2O4kAHLwJAAM8iQApvMkAEr1JADk9iQAfvgkABj6JAC8+yQAVv0kAPD+JACKACUALgIlAMgDJQBiBSUA/AYlAKAIJQA6CiUA1AslAG4NJQASDyUArBAlAEYSJQDgEyUAhBUlAB4XJQC4GCUAXBolAPYbJQCQHSUAKh8lAM4gJQBoIiUAAiQlAJwlJQBAJyUA2iglAHQqJQAOLCUAqC0lAEwvJQDmMCUAgDIlABo0JQC+NSUAWDclAPI4JQCMOiUAJjwlAMo9JQBkPyUA/kAlAKJCJQA8RCUA1kUlAHBHJQAUSSUArkolAEhMJQDiTSUAhk8lACBRJQC6UiUAXlQlAPhVJQCSVyUALFklANBaJQBqXCUABF4lAJ5fJQA4YSUA3GIlAHZkJQAQZiUAqmclAE5pJQDoaiUAgmwlABxuJQC2byUAWnElAPRyJQCOdCUAMnYlAMx3JQBmeSUAAHslAKR8JQA+fiUA2H8lAHKBJQAWgyUAsIQlAEqGJQDkhyUAiIklACKLJQC8jCUAYI4lAPqPJQCUkSUALpMlAMiUJQBsliUABpglAKCZJQA6myUA3pwlAHieJQASoCUArKElAEajJQDqpCUAhKYlAB6oJQC4qSUAXKslAPasJQCQriUANLAlAM6xJQBosyUAArUlAKa2JQBAuCUA2rklAHS7JQAYvSUAsr4lAEzAJQDmwSUAisMlACTFJQC+xiUAWMglAPzJJQCWyyUAMM0lAMrOJQBu0CUACNIlAKLTJQA81SUA4NYlAHrYJQAU2iUArtslAFLdJQDs3iUAhuAlACriJQDE4yUAXuUlAPjmJQCS6CUANuolANDrJQBq7SUABO8lAKjwJQBC8iUA3PMlAHb1JQAQ9yUAtPglAE76JQDo+yUAgv0lACb/JQDAACYAWgImAPQDJgCYBSYAMgcmAMwIJgBwCiYACgwmAKQNJgA+DyYA4hAmAHwSJgAWFCYAsBUmAFQXJgDuGCYAiBomACIcJgDGHSYAYB8mAPogJgCUIiYAOCQmANIlJgBsJyYABikmAKoqJgBELCYA3i0mAHgvJgASMSYAtjImAFA0JgDqNSYAhDcmACg5JgDCOiYAXDwmAPY9JgCaPyYANEEmAM5CJgBoRCYADEYmAKZHJgBASSYA5EomAH5MJgAYTiYAsk8mAFZRJgDwUiYAilQmACRWJgDIVyYAYlkmAPxaJgCWXCYAOl4mANRfJgBuYSYACGMmAKJkJgBGZiYA4GcmAHppJgAUayYAuGwmAFJuJgDsbyYAhnEmACpzJgDEdCYAXnYmAPh3JgCceSYANnsmANB8JgBqfiYADoAmAKiBJgBCgyYA5oQmAICGJgAaiCYAtIkmAFiLJgDyjCYAjI4mACaQJgDKkSYAZJMmAP6UJgCYliYAMpgmANaZJgBwmyYACp0mAKSeJgBIoCYA4qEmAHyjJgAWpSYAuqYmAFSoJgDuqSYAiKsmACytJgDGriYAYLAmAPqxJgCesyYAOLUmANK2JgBsuCYAELomAKq7JgBEvSYA6L4mAILAJgAcwiYAtsMmAFrFJgD0xiYAjsgmACjKJgDCyyYAZs0mAADPJgCa0CYANNImAM7TJgBy1SYADNcmAKbYJgBK2iYA5NsmAH7dJgAY3yYAvOAmAFbiJgDw4yYAiuUmAC7nJgDI6CYAYuomAPzrJgCW7SYAOu8mANTwJgBu8iYAEvQmAKz1JgBG9yYA4PgmAIT6JgAe/CYAuP0mAFL/JgD2ACcAkAInACoEJwDEBScAaAcnAAIJJwCcCicAQAwnANoNJwB0DycADhEnAKgSJwBMFCcA5hUnAIAXJwAaGScAvhonAFgcJwDyHScAjB8nACYhJwDKIicAZCQnAP4lJwCYJycAPCknANYqJwBwLCcACi4nAK4vJwBIMScA4jInAHw0JwAgNicAujcnAFQ5JwD4OicAkjwnACw+JwDGPycAakEnAARDJwCeRCcAOEYnANxHJwB2SScAEEsnALRMJwBOTicA6E8nAIJRJwAcUycAwFQnAFpWJwD0VycAjlknAChbJwDMXCcAZl4nAABgJwCaYScAPmMnANhkJwByZicADGgnALBpJwBKaycA5GwnAIhuJwAicCcAvHEnAFZzJwD6dCcAlHYnAC54JwDIeScAbHsnAAZ9JwCgficAOoAnAN6BJwB4gycAEoUnAKyGJwBQiCcA6oknAISLJwAejScAuI4nAFyQJwD2kScAkJMnACqVJwDOlicAaJgnAAKaJwCcmycAQJ0nANqeJwB0oCcAGKInALKjJwBMpScA5qYnAIqoJwAkqicAvqsnAFitJwD8ricAlrAnADCyJwDKsycAbrUnAAi3JwCiuCcAPLonAOC7JwB6vScAFL8nAK7AJwBIwicA7MMnAIbFJwAgxycAusgnAF7KJwD4yycAks0nACzPJwDQ0CcAatInAATUJwCe1ScAQtcnANzYJwB22icAGtwnALTdJwBO3ycA6OAnAIziJwAm5CcAwOUnAFrnJwD+6CcAmOonADLsJwDM7ScAcO8nAArxJwCk8icAPvQnANj1JwB89ycAFvknALD6JwBU/CcA7v0nAIj/JwAiASgAxgIoAGAEKAD6BSgAlAcoADgJKADSCigAbAwoAAYOKACgDygARBEoAN4SKAB4FCgAEhYoALYXKABQGSgA6hooAIQcKAAoHigAwh8oAFwhKAD2IigAmiQoADQmKADOJygAaCkoAAwrKACmLCgAQC4oANovKAB+MSgAGDMoALI0KABWNigA8DcoAIo5KAAkOygAyDwoAGI+KAD8PygAlkEoADpDKADURCgAbkYoAAhIKACsSSgARksoAOBMKAB6TigAFFAoALhRKABSUygA7FQoAIZWKAAgWCgAxFkoAF5bKAD4XCgAkl4oADZgKADQYSgAamMoAA5lKACoZigAQmgoANxpKACAaygAGm0oALRuKABOcCgA8nEoAIxzKAAmdSgAynYoAGR4KAD+eSgAmHsoADx9KADWfigAcIAoAAqCKACkgygASIUoAOKGKAB8iCgAFoooALCLKABUjSgA7o4oAIiQKAAikigAxpMoAGCVKAD6ligAnpgoADiaKADSmygAbJ0oABCfKACqoCgARKIoAN6jKACCpSgAHKcoALaoKABQqigA9KsoAI6tKAAorygAwrAoAGayKAAAtCgAmrUoADS3KADYuCgAcrooAAy8KACmvSgAQL8oAOTAKAB+wigAGMQoALLFKABWxygA8MgoAIrKKAAkzCgAyM0oAGLPKAD80CgAoNIoADrUKADU1SgAbtcoABLZKACs2igARtwoAODdKACE3ygAHuEoALjiKABS5CgA9uUoAJDnKAAq6SgAxOooAF7sKAAC7igAnO8oADbxKADQ8igAdPQoAA72KACo9ygAQvkoAOb6KACA/CgAGv4oALT/KABYASkA8gIpAIwEKQAmBikAygcpAGQJKQD+CikAmAwpADwOKQDWDykAcBEpABQTKQCuFCkASBYpAOIXKQCGGSkAIBspALocKQBUHikA+B8pAJIhKQAsIykAxiQpAGomKQAEKCkAnikpADgrKQDSLCkAdi4pABAwKQCqMSkARDMpAOg0KQCCNikAHDgpALY5KQBaOykA9DwpAI4+KQAoQCkAzEEpAGZDKQAARSkAmkYpAD5IKQDiSSkAhkspACBNKQC6TikAVFApAPhRKQCSUykALFUpAMZWKQBqWCkABFopAJ5bKQA4XSkA3F4pAHZgKQAQYikAqmMpAERlKQDoZikAgmgpABxqKQC2aykAWm0pAPRuKQCOcCkAKHIpAMxzKQBmdSkAAHcpAJp4KQA+eikA2HspAHJ9KQAMfykAsIApAEqCKQDkgykAiIUpACKHKQC8iCkAVoopAPqLKQCUjSkALo8pAMiQKQBikikABpQpAKCVKQA6lykA1JgpAHiaKQASnCkArJ0pAEafKQDgoCkAhKIpAB6kKQC4pSkAXKcpAPaoKQCQqikAKqwpAM6tKQBorykAArEpAJyyKQBAtCkA2rUpAHS3KQAYuSkAsropAEy8KQDmvSkAir8pACTBKQC+wikAWMQpAPLFKQCWxykAMMkpAMrKKQBkzCkA/s0pAKLPKQA80SkA1tIpAHDUKQAU1ikArtcpAEjZKQDs2ikAhtwpACDeKQC63ykAXuEpAPjiKQCS5CkALOYpANDnKQBq6SkABOspAJ7sKQBC7ikA3O8pAHbxKQAa8ykAtPQpAE72KQDo9ykAgvkpACb7KQDA/CkAWv4pAPT/KQCYASoAMgMqAMwEKgBmBioAAAgqAKQJKgA+CyoA2AwqAHwOKgAWECoAsBEqAEoTKgDkFCoAiBYqACIYKgC8GSoAYBsqAPocKgCUHioALiAqAMghKgBsIyoABiUqAKAmKgA6KCoA3ikqAHgrKgASLSoArC4qAFAwKgDqMSoAhDMqACg1KgDCNioAXDgqAPY5KgCaOyoAND0qAM4+KgBoQCoADEIqAKZDKgBARSoA2kYqAH5IKgAYSioAsksqAExNKgDwTioAilAqACRSKgC+UyoAWFUqAPxWKgCWWCoAMFoqANRbKgBuXSoACF8qAKJgKgA8YioA4GMqAHplKgAUZyoArmgqAFJqKgDsayoAhm0qACpvKgDEcCoAXnIqAPhzKgCcdSoANncqANB4KgBqeioADnwqAKh9KgBCfyoA3IAqAICCKgAahCoAtIUqAE6HKgDyiCoAjIoqACaMKgDAjSoAWo8qAP6QKgCYkioAMpQqAMyVKgBwlyoACpkqAKSaKgA+nCoA4p0qAHyfKgAWoSoAsKIqAFSkKgDupSoAiKcqACypKgDGqioAYKwqAPqtKgCeryoAOLEqANKyKgBstCoAELYqAKq3KgBEuSoA3roqAIK8KgAcvioAtr8qAFDBKgDqwioAjsQqACjGKgDCxyoAXMkqAADLKgCazCoANM4qAM7PKgBy0SoADNMqAKbUKgBA1ioA5NcqAH7ZKgAY2yoAstwqAFbeKgDw3yoAiuEqAC7jKgDI5CoAYuYqAPznKgCg6SoAOusqANTsKgBu7ioAEvAqAKzxKgBG8yoA4PQqAHr2KgAe+CoAuPkqAFL7KgDs/CoAkP4qACoAKwDEASsAXgMrAAIFKwCcBisANggrANAJKwB0CysADg0rAKgOKwBCECsA5hErAIATKwAaFSsAtBYrAFgYKwDyGSsAjBsrADAdKwDKHisAZCArAP4hKwCYIysAPCUrANYmKwBwKCsACiorAK4rKwBILSsA4i4rAHwwKwAgMisAujMrAFQ1KwDuNisAkjgrACw6KwDGOysAaj0rAAQ/KwCeQCsAOEIrANxDKwB2RSsAEEcrAKpIKwBESisA6EsrAIJNKwAcTysAtlArAFBSKwD0UysAjlUrAChXKwDCWCsAZlorAABcKwCaXSsAPl8rANhgKwByYisADGQrALBlKwBKZysA5GgrAH5qKwAibCsAvG0rAFZvKwDwcCsAlHIrAC50KwDIdSsAYncrAAZ5KwCgeisAOnwrANR9KwB4fysAEoErAKyCKwBGhCsA6oUrAISHKwAeiSsAuIorAFyMKwD2jSsAkI8rACqRKwDOkisAaJQrAAKWKwCclysANpkrANqaKwB0nCsADp4rAKifKwBMoSsA5qIrAICkKwAkpisAvqcrAFipKwDyqisAlqwrADCuKwDKrysAZLErAAizKwCitCsAPLYrANa3KwB6uSsAFLsrAK68KwBIvisA7L8rAIbBKwAgwysAusQrAF7GKwD4xysAkskrACzLKwDGzCsAas4rAATQKwCe0SsAONMrANzUKwB21isAENgrAKrZKwBO2ysA6NwrAILeKwAc4CsAwOErAFrjKwD05CsAmOYrADLoKwDM6SsAZusrAArtKwCk7isAPvArANjxKwB88ysAFvUrALD2KwBK+CsA7vkrAIj7KwAi/SsAvP4rAFYALAD6ASwAlAMsAC4FLADIBiwAbAgsAAYKLACgCywAOg0sAN4OLAB4ECwAEhIsAKwTLABQFSwA6hYsAIQYLAAeGiwAwhssAFwdLAD2HiwAmiAsADQiLADOIywAaCUsAAwnLACmKCwAQCosANorLAB+LSwAGC8sALIwLABMMiwA8DMsAIo1LAAkNywAvjgsAFg6LAD8OywAlj0sADA/LADUQCwAbkIsAAhELACiRSwARkcsAOBILAB6SiwAFEwsALhNLABSTywA7FAsAIZSLAAgVCwAxFUsAF5XLAD4WCwAklosADZcLADQXSwAal8sAARhLACoYiwAQmQsANxlLAB2ZywAGmksALRqLABObCwA6G0sAIxvLAAmcSwAwHIsAGR0LAD+dSwAmHcsADJ5LADMeiwAcHwsAAp+LACkfywASIEsAOKCLAB8hCwAFoYsALqHLABUiSwA7oosAIiMLAAijiwAxo8sAGCRLAD6kiwAlJQsADiWLADSlywAbJksAAabLACgnCwARJ4sAN6fLAB4oSwAHKMsALakLABQpiwA6qcsAI6pLAAoqywAwqwsAFyuLAAAsCwAmrEsADSzLADOtCwAcrYsAAy4LACmuSwASrssAOS8LAB+viwAGMAsALzBLABWwywA8MQsAIrGLAAkyCwAyMksAGLLLAD8zCwAls4sADDQLADU0SwAbtMsAAjVLACi1iwARtgsAODZLAB62ywAHt0sALjeLABS4CwA7OEsAJDjLAAq5SwAxOYsAF7oLAAC6iwAnOssADbtLADa7iwAdPAsAA7yLACo8ywAQvUsAOb2LACA+CwAGvosALT7LABY/SwA8v4sAIwALQAmAi0AwAMtAGQFLQD+Bi0AmAgtADIKLQDWCy0AcA0tAAoPLQCkEC0ASBItAOITLQB8FS0AIBctALoYLQBUGi0A7hstAJIdLQAsHy0AxiAtAGAiLQAEJC0AniUtADgnLQDSKC0AdiotABAsLQCqLS0ARC8tAOgwLQCCMi0AHDQtALY1LQBQNy0A9DgtAI46LQAoPC0Awj0tAGY/LQAAQS0AmkItADRELQDYRS0AckctAAxJLQCwSi0ASkwtAORNLQB+Ty0AIlEtALxSLQBWVC0A8FUtAIpXLQAuWS0AyFotAGJcLQD8XS0AoF8tADphLQDUYi0AbmQtABJmLQCsZy0ARmktAOBqLQCEbC0AHm4tALhvLQBccS0A9nItAJB0LQAqdi0AznctAGh5LQACey0AnHwtAEB+LQDafy0AdIEtAA6DLQCyhC0ATIYtAOaHLQCAiS0AJIstAL6MLQBYji0A8o8tAJaRLQAwky0AypQtAGSWLQD+ly0AopktADybLQDWnC0AcJ4tABSgLQCuoS0ASKMtAOKkLQCGpi0AIKgtALqpLQBUqy0A+KwtAJKuLQAssC0A0LEtAGqzLQAEtS0AnrYtAEK4LQDcuS0AdrstABC9LQC0vi0ATsAtAOjBLQCCwy0AJsUtAMDGLQBayC0A9MktAI7LLQAyzS0AzM4tAGbQLQAA0i0ApNMtAD7VLQDY1i0ActgtABbaLQCw2y0ASt0tAOTeLQCI4C0AIuItALzjLQBW5S0A+uYtAJToLQAu6i0AyOstAGztLQAG7y0AoPAtAETyLQDe8y0AePUtABL3LQC2+C0AUPotAOr7LQCE/S0AHv8tAMIALgBcAi4A9gMuAJAFLgA0By4AzgguAGgKLgACDC4AnA0uAEAPLgDaEC4AdBIuABgULgCyFS4ATBcuAOYYLgCKGi4AJBwuAL4dLgBYHy4A/CAuAJYiLgAwJC4A1CUuAG4nLgAIKS4AoiouAEYsLgDgLS4Aei8uABQxLgCuMi4AUjQuAOw1LgCGNy4AIDkuAMQ6LgBePC4A+D0uAJI/LgAsQS4A0EIuAGpELgAERi4AnkcuAEJJLgDcSi4AdkwuABpOLgC0Ty4ATlEuAOhSLgCCVC4AJlYuAMBXLgBaWS4A9FouAJhcLgAyXi4AzF8uAGZhLgAKYy4ApGQuAD5mLgDYZy4AfGkuABZrLgCwbC4AVG4uAO5vLgCIcS4AInMuAMZ0LgBgdi4A+ncuAJR5LgA4ey4A0nwuAGx+LgAQgC4AqoEuAESDLgDehC4AeIYuAByILgC2iS4AUIsuAOqMLgCOji4AKJAuAMKRLgBcky4A9pQuAJqWLgA0mC4AzpkuAHKbLgAMnS4App4uAECgLgDaoS4AfqMuABilLgCypi4ATKguAPCpLgCKqy4AJK0uAL6uLgBisC4A/LEuAJazLgA6tS4A1LYuAG64LgAIui4ArLsuAEa9LgDgvi4AesAuAB7CLgC4wy4AUsUuAOzGLgCQyC4AKsouAMTLLgBezS4AAs8uAJzQLgA20i4A0NMuAGrVLgAO1y4AqNguAELaLgDc2y4AgN0uABrfLgC04C4ATuIuAPLjLgCM5S4AJucuAMroLgBk6i4A/usuAJjtLgA87y4A1vAuAHDyLgAK9C4ArvUuAEj3LgDi+C4AfPouACD8LgC6/S4AVP8uAO4ALwCIAi8ALAQvAMYFLwBgBy8A+ggvAJ4KLwA4DC8A0g0vAGwPLwAQES8AqhIvAEQULwDeFS8AghcvABwZLwC2Gi8AUBwvAPQdLwCOHy8AKCEvAMwiLwBmJC8AACYvAJonLwA+KS8A2CovAHIsLwAMLi8AsC8vAEoxLwDkMi8AfjQvACI2LwC8Ny8AVjkvAPA6LwCKPC8ALj4vAMg/LwBiQS8A/EIvAJZELwA6Ri8A1EcvAG5JLwASSy8ArEwvAEZOLwDgTy8AhFEvAB5TLwC4VC8AUlYvAPZXLwCQWS8AKlsvAM5cLwBoXi8AAmAvAJxhLwA2Yy8A0GQvAHRmLwAOaC8AqGkvAExrLwDmbC8AgG4vABpwLwC+cS8AWHMvAPJ0LwCMdi8AMHgvAMp5LwBkey8A/nwvAKJ+LwA8gC8A1oEvAHqDLwAUhS8AroYvAEiILwDsiS8AhosvACCNLwC6ji8AVJAvAPiRLwCSky8ALJUvAMaWLwBqmC8ABJovAJ6bLwA4nS8A0p4vAHagLwAQoi8AqqMvAESlLwDopi8AgqgvAByqLwC2qy8AWq0vAPSuLwCOsC8AKLIvAMyzLwBmtS8AALcvAKS4LwA+ui8A2LsvAHK9LwAWvy8AsMAvAErCLwDkwy8AiMUvACLHLwC8yC8AYMovAPrLLwCUzS8ALs8vAMjQLwBs0i8ABtQvAKDVLwA61y8A1NgvAHjaLwAS3C8ArN0vAEbfLwDq4C8AhOIvAB7kLwC45S8AXOcvAPboLwCQ6i8ANOwvAM7tLwBo7y8AAvEvAKbyLwBA9C8A2vUvAHT3LwAY+S8AsvovAEz8LwDm/S8Aiv8vACQBMAC+AjAAWAQwAPwFMACWBzAAMAkwAMoKMABkDDAACA4wAKIPMAA8ETAA1hIwAHoUMAAUFjAArhcwAEgZMADsGjAAhhwwACAeMADEHzAAXiEwAPgiMACSJDAANiYwANAnMABqKTAABCswAKgsMABCLjAA3C8wAHYxMAAaMzAAtDQwAE42MADoNzAAjDkwACY7MADAPDAAWj4wAPQ/MACYQTAAMkMwAMxEMABmRjAACkgwAKRJMAA+SzAA2EwwAHxOMAAWUDAAsFEwAEpTMADuVDAAiFYwACJYMADGWTAAYFswAPpcMACUXjAAOGAwANJhMABsYzAABmUwAKpmMABEaDAA3mkwAHhrMAAcbTAAtm4wAFBwMADqcTAAjnMwACh1MADCdjAAXHgwAPZ5MACaezAANH0wAM5+MABygDAADIIwAKaDMABAhTAA5IYwAH6IMAAYijAAsoswAFaNMADwjjAAipAwACSSMAC+kzAAYpUwAPyWMACWmDAAMJowANSbMABunTAACJ8wAKKgMABGojAA4KMwAHqlMAAUpzAAuKgwAFKqMADsqzAAhq0wACqvMADEsDAAXrIwAAK0MACctTAANrcwANC4MABqujAADrwwAKi9MABCvzAA5sAwAIDCMAAaxDAAtMUwAFjHMADyyDAAjMowACbMMADKzTAAZM8wAP7QMACY0jAAMtQwANbVMABw1zAACtkwAKTaMABI3DAA4t0wAHzfMAAW4TAAuuIwAFTkMADu5TAAiOcwACzpMADG6jAAYOwwAPrtMACe7zAAOPEwANLyMABs9DAAEPYwAKr3MABE+TAA6PowAIL8MAAc/jAAtv8wAFABMQD0AjEAjgQxACgGMQDCBzEAZgkxAAALMQCaDDEANA4xAM4PMQByETEADBMxAKYUMQBAFjEA5BcxAH4ZMQAYGzEAvBwxAFYeMQDwHzEAiiExAC4jMQDIJDEAYiYxAPwnMQCgKTEAOisxANQsMQBuLjEAEjAxAKwxMQBGMzEA6jQxAIQ2MQAeODEAuDkxAFI7MQD2PDEAkD4xACpAMQDEQTEAaEMxAAJFMQCcRjEANkgxANBJMQB0SzEADk0xAKhOMQBCUDEA5lExAIBTMQAaVTEAvlYxAFhYMQDyWTEAjFsxADBdMQDKXjEAZGAxAP5hMQCiYzEAPGUxANZmMQB6aDEAFGoxAK5rMQBIbTEA4m4xAIZwMQAgcjEAunMxAFR1MQDudjEAkngxACx6MQDGezEAYH0xAAR/MQCegDEAOIIxANKDMQB2hTEAEIcxAKqIMQBEijEA6IsxAIKNMQAcjzEAwJAxAFqSMQD0kzEAjpUxADKXMQDMmDEAZpoxAACcMQCknTEAPp8xANigMQByojEAFqQxALClMQBKpzEA5KgxAIiqMQAirDEAvK0xAFavMQDwsDEAlLIxAC60MQDItTEAYrcxAAa5MQCgujEAOrwxANS9MQB4vzEAEsExAKzCMQBGxDEA6sUxAITHMQAeyTEAwsoxAFzMMQD2zTEAkM8xADTRMQDO0jEAaNQxAALWMQCm1zEAQNkxANraMQB03DEAGN4xALLfMQBM4TEA5uIxAIrkMQAk5jEAvucxAFjpMQD86jEAluwxADDuMQDK7zEAbvExAAjzMQCi9DEAPPYxAOD3MQB6+TEAFPsxAK78MQBS/jEA7P8xAIYBMgAgAzIAxAQyAF4GMgD4BzIAkgkyADYLMgDQDDIAag4yAAQQMgCeETIAQhMyANwUMgB2FjIAEBgyALQZMgBOGzIA6BwyAIIeMgAmIDIAwCEyAFojMgD0JDIAmCYyADIoMgDMKTIAZisyAAotMgCkLjIAPjAyANgxMgB8MzIAFjUyALA2MgBKODIA7jkyAIg7MgAiPTIAvD4yAGBAMgD6QTIAlEMyAC5FMgDSRjIAbEgyAAZKMgCqSzIARE0yAN5OMgB4UDIAHFIyALZTMgBQVTIA9FYyAIRYMgAeWjIAwlsyAFxdMgD2XjIAmmAyADRiMgDOYzIAcmUyABZnMgCwaDIAVGoyAO5rMgCIbTIAIm8yALxwMgBgcjIA+nMyAJR1MgAudzIA0ngyAGx6MgAGfDIAoH0yADp/MgDegDIAeIIyABKEMgC2hTIAUIcyAOqIMgCEijIAKIwyAMKNMgBcjzIA9pAyAJqSMgA0lDIAzpUyAGiXMgAMmTIAppoyAECcMgDanTIAfp8yABihMgCyojIAVqQyAPClMgCKpzIAJKkyAL6qMgBirDIA/K0yAJavMgAwsTIA1LIyAG60MgAItjIAorcyADy5MgDgujIAerwyABS+MgCuvzIAUsEyAOzCMgCGxDIAKsYyAMTHMgBeyTIA+MoyAJLMMgA2zjIA0M8yAGrRMgAE0zIAqNQyAELWMgDc1zIAgNkyABrbMgC03DIATt4yAOjfMgCM4TIAJuMyAMDkMgBa5jIA/ucyAJjpMgAy6zIAzOwyAHDuMgAK8DIApPEyAD7zMgDi9DIAfPYyABb4MgC6+TIAVPsyAO78MgCI/jIALAAzAMYBMwBgAzMA+gQzAJ4GMwA4CDMA0gkzAGwLMwAQDTMAqg4zAEQQMwDeETMAghMzABwVMwC2FjMAUBgzAPQZMwCOGzMAKB0zAMIeMwBmIDMAACIzAJojMwA0JTMAziYzAHIoMwAMKjMApiszAEAtMwDkLjMAfjAzABgyMwCyMzMAVjUzAPA2MwCKODMAJDozAMg7MwBiPTMA/D4zAKBAMwA6QjMA1EMzAG5FMwASRzMArEgzAEZKMwDgSzMAhE0zAB5PMwC4UDMAUlIzAPZTMwCQVTMAKlczAMRYMwBoWjMAAlwzAJxdMwA2XzMA2mAzAHRiMwAOZDMAqGUzAEJnMwDmaDMAgGozABpsMwC0bTMAWG8zAPJwMwCMcjMAJnQzAMp1MwBkdzMA/ngzAJh6MwA8fDMA1n0zAHB/MwAKgTMAroIzAEiEMwDihTMAfIczACCJMwC6ijMAVIwzAO6NMwCSjzMALJEzAMaSMwBqlDMABJYzAJ6XMwA4mTMA3JozAHacMwAQnjMAqp8zAE6hMwDoojMAjKQzADCmMwDKpzMAZKkzAP6qMwCirDMARq4zAOCvMwCEsTMAHrMzALi0MwBStjMA7LczAJC5MwAquzMAxLwzAF6+MwACwDMApsEzAErDMwDuxDMAiMYzACLIMwDQyTMAasszAATNMwCozjMAQtAzANzRMwCA0zMAJNUzAL7WMwBi2DMA/NkzAJbbMwAw3TMAyt4zAG7gMwAI4jMAouMzADzlMwDW5jMAeugzABTqMwCu6zMAUu0zAOzuMwCG8DMAIPIzAMTzMwBe9TMA+PYzAJz4MwA2+jMA0PszAGr9MwAE/zMAqAA0AEICNADcAzQAdgU0ABoHNAC0CDQATgo0AOgLNACWDTQAMA80AMoQNABuEjQACBQ0AKIVNAA8FzQA1hg0AHoaNAAUHDQArh00AFIfNAD2IDQAkCI0ADQkNADOJTQAaCc0AAIpNACwKjQASiw0AOQtNACILzQAIjE0ALwyNABgNDQA+jU0AJQ3NAA4OTQAyDo0AGw8NAAGPjQAoD80ADpBNADeQjQAeEQ0ABJGNACsRzQAUEk0AOpKNACOTDQAKE40AMJPNABmUTQAAFM0AJpUNAA+VjQA2Fc0AHJZNAAWWzQAsFw0AEpeNADuXzQAiGE0ACJjNADGZDQAamY0AARoNACeaTQAOGs0ANxsNAB2bjQAEHA0AKpxNABOczQA6HQ0AIJ2NAAweDQAynk0AGR7NAD+fDQAon40ADyANADWgTQAcIM0ABSFNACuhjQASIg0AOKJNAB8izQAII00ALqONABUkDQA7pE0AJKTNAA2lTQA0JY0AHSYNAAOmjQAqJs0AEydNADmnjQAgKA0ABqiNAC+ozQAWKU0APKmNACWqDQAOqo0ANSrNABurTQAEq80AKywNABGsjQA4LM0AIS1NAAetzQAuLg0AFK6NAAAvDQAmr00ADS/NADOwDQAcsI0AAzENACmxTQASsc0AOTINAB+yjQAGMw0ALLNNABWzzQA8NA0AIrSNAAu1DQAyNU0AGLXNAAG2TQAqto0AETcNADe3TQAeN80ABzhNAC24jQAUOQ0AOrlNACO5zQAKOk0AMLqNABc7DQAAO40AJrvNAA08TQAzvI0AHL0NAAM9jQApvc0AED5NADk+jQAfvw0ABj+NACy/zQAVgE1APACNQCKBDUAJAY1AMgHNQBiCTUA/Ao1AJYMNQA6DjUA1A81AG4RNQAIEzUArBQ1AEYWNQD0FzUAjhk1ACgbNQDCHDUAXB41AAAgNQCaITUANCM1AM4kNQByJjUADCg1AKYpNQBAKzUA5Cw1AH4uNQAYMDUAsjE1AFYzNQDwNDUAijY1ACQ4NQDIOTUAYjs1APw8NQCWPjUAOkA1ANRBNQBuQzUAEkU1AKxGNQBGSDUA4Ek1AHpLNQAeTTUAuE41AFJQNQDsUTUAkFM1ACpVNQDEVjUAXlg1APhZNQCcWzUANl01ANBeNQBqYDUADmI1AKhjNQBCZTUA5mY1AIBoNQAaajUAtGs1AFhtNQDybjUAjHA1ACZyNQDKczUAZHU1AP52NQCieDUAPHo1ANZ7NQBwfTUACn81AK6ANQBIgjUA4oM1AHyFNQAghzUAuog1AFSKNQDuizUAiI01ACyPNQDGkDUAYJI1APqTNQCelTUAOJc1ANKYNQB2mjUAEJw1AKqdNQBEnzUA6KA1AIKiNQAcpDUAtqU1AFqnNQD0qDUAjqo1ACisNQDMrTUAZq81AACxNQCasjUAPrQ1ANi1NQBytzUADLk1ALC6NQBKvDUA5L01AH6/NQAYwTUAvMI1AFbENQDwxTUAisc1AC7JNQDIyjUAYsw1APzNNQCgzzUAOtE1ANTSNQB41DUAEtY1AKzXNQBG2TUA6to1AITcNQAe3jUAuN81AFzhNQD24jUAkOQ1ACrmNQDO5zUAaOk1AALrNQCc7DUAQO41ANrvNQB08TUADvM1AKj0NQBM9jUA5vc1AID5NQAa+zUAvvw1AFj+NQDy/zUAjAE2AAA</prop>
				<prop name="Temps">REFSWgAAQhsCAIBCFvuame/wWTVAzcz+9/E1QMP1KFyP74I3QPYAAMJ1Of9A7FG4HoWrO31A6fKAPUCPwv/we08/BQOVQEBmLgH7hkEdA29CQNej/3A9CldDQD0K2j4BRBUDYEX980JG/0BI4XoUridH90CuR18ADkhAUu4QAOvxSD0D10lAvggA9Si8SkBfAUfboUtFA71MFQOgTXdAhesPAU5AKX4B22hPLQMmUKUDmFC7QHuIAOEKUQ0De21RpQMIUvXzfFJFA73t3ARdU0AfngHObVMVA0BUZQOuVPXz2xxVpQOoVZ0DFVba/fRW9fPsVl0DV1dujQRXQKR4ASNYPQPbh1gtA/ZYDQMbWXbtAw5Z/fPiWEDu8mupWKUEWL0DKlg9E9vzV30D3FctA9ZXUv3z0pwfrh1xRgHQxBeSZgLO1B8OAsvsH+7yySVXXQPHDC8GAsUkLy4lRTNGIcNEL04lhgLBZC8CHgK/fC+OL5gjNhWuL8AvBDoRDgK73C/uLwA/EjmmAgG4JDcWPyg7Lj84P1o5dj8ASD+iP7Q/xj/YP+o//D8OT6xQM78BerQcRIj0FEu6LEQEjBSsVkBHAmotVj0DJ1YtA+YMF+4C225VTSMzVX0D/FS2LQO2VB0Df1SlA0htVMUTEFRVQ9pTPRPbo1O9A2pTnQM1U7aFA/FSbRO5Um0Dga1SvQNKUi1DFNQE3M1RLQOmUXVEzAQoUWptBFBdNFAtQ4RQ9fPbTFA9AxdQ7QO+T7ZtA1FPDSROQEdSWG1OVUPqTYUDgU1NI6sTTbVETAUDNXxU1U1LbQPRSw1UlAVMbVambgKRTYVUnATlZFThyLRX1hOcBMXcX6YCyE0CVUPK1FfWVY5TFGe2VbZVEu7y2TRnRgLdRG/GVV5vAMhTvlV+bV5Vjm2mb7hvYlECZgLuzG/mb/hrbgMMdwZ/IBB/In9Mfy51BgL1ZH9+fwRwez4C96R3bnWuf6hznn8AwHu2fb591n8gjzKPRI/mf9hoj3JxRgL9TfXzjE7a5QRPLUMkUP3zolA2hQMhUfXznFHtRg4Ca4tSFQMgtESTU00jqwNUBQRUPQPnrERaZoREzFVFBGRExlbFRLVXlQRXVVMIWDUEWFrFFFiFAxFZNVRZVVNt6DSUsFidA3VYfUQBWG10xBdmJcYtliVmL6ifrLqfHESoV3VEV/XzLNYklOhWtURWxRNgVrYdAx9WhQPRVT0DlxYElF1VnYRVJRSMT55FlN6F7hNTJQRT5QZeA1NSHQPv1E9GA1KdAwXMhBvQUV0Dl1H9lAxX6fJr8FDVRFAtA3ZQRQRpUCWUPFSeRFQxTz0TUcNUX04DDIVMNURMfQOlHBy0yIxXngIlpFSTAUzllAy0mwC2VcZVRmW2VQAWZf5V9l8IbxpvvL82b0hvAFpvdG+Gb8Brjm3Wbd5vaMsAXs+Iz0J5Pn+4z8rP3M9mfwB4fwLfFN8u3yjf8s9Uj07f0Ejfct+M174C+uy0PU7WTSPzTi1D1KwEZlAKTSPjpIRitIT7QEZT7ESL5FJVVFP19PQH6fKwaqREIHxEkySkBFYVAxuQVu0D/la9RJQXZgLVPlyUpXwU+jSUIFkmhQMBWTWWJgNYLRRclAMVWI0WTiXGL5Cfwp/076wG/WYCnldtA2HclB7VV61EVi1DlPyUUFbabQMB9JTDVVVDilXaFQNQFKQXVR0D31RWVVOoVG0DcQQULOSErfXsBL5TVVOI9ARQzVNVQxpTZRTcBK1SagUDZcyEMBTk+FH989vCUb0DilE9E1NRyiW0Ub1UUJUExKRpULTtpNyk+KwEhk81VE+itYOslITT0C5DTS0TR1rE1NqkVHNM9dMCLLdaxlNLTUM8TNUUTF2TA0VNTQbGVXbFvlXWtba1AJ69lr+ov7q/1L/mv/C/EskADs8ozzLPdB9Wz5DPuh/MHwCuz6jP6s8ULyYvYN9a30wvAGYvcI+q3xSPht8Yj6Iv3C+Ytn3O3UdS2E8VBu6DULZdk2VRVUP6US2UUsJV8+MU51alBpOE9LFUECWmLkMUpGNFljz0S0BWkrFwTES74LZCQ1jFg6tsPJf20iJZzfMFWdXTq9NYVVOYbJRVZJQTAVitRNTnHlMMT9btLk9AT6RSSQ9SnCT/JjNW9dOCSvyUQEzkAFT3pvNVHfMzTlWt5KxE3lSlpDTkq2BUxdMqfDT0HOS8pVMtBFOtRKT0GLz00tlSZUQM5GRSHfMuUoz1JKykwFGl9ATl/NQMsVGFVOSl3KRoUJXjMNFQ3UQsD1aSkJSEHU6AVZRMFJsAXgUuk2wH9qNLNHXENLRRlATFTCXkjLQBqHS3Lh12veYPEGv+DwgfABofZG8GzxjPmm+cH75v0G8Aoh/0bwZ/AC8qfxR/Vi9QLwBif4R/xn+AL7p/fH/2L9h/QLovFI+WLR6PgIvWgmMEtKsqT8WDC9ykiDQ0By1RrYOhUc2jFsSHVuNZUmUEXKTlU1VjWYz0s8xUHaYGos9VPZNBakzksPyUICREjVdtlogOs7TlvDQblOSL4N7zWApV9FiNM4cklLswbgOE5AB7kN7lFk/I7ypPhJ/W5fbStbLclH7c5D9XVWP5mPSX9tMMpCFW7dQUpKdaLKRsPOQzVYUD/DSvWo4yRzTkEFQ19FM1Y4uhU13kU/WUdKdWArdshKe28kpS9dMSUl0EigQEpfzUbDRUu6+FRFBqfeNKbFQUpKS6T61EWPSv7mXG8n1NTTMPXIQbo0zN8zVMVWQ0tya1Eo7yjGwFfGSBjLd2bVZlAHa1Fm/4C/YPSG9ab6S//r8AiG/av6xvfh/gb/JvJM9GzwBYz1J/bM+Oz6DPkn+8z85/AMDP0s8sj55/mH86j1TfRt9gmC/qeY5VnvOk1J5P5VOLSFDlU+g8N/7djjLHGlykOmw0rVPVlHQ3zjOsPOeOggZWzfN1HOTlElT0U3SXfrJBvDyT5YvgRrbyClkFlnajnORl9DcAtuUG9WafcJ/i78Tv1u3mU9CkNy79ljXOMlLclBNWVgUD1VXlU5h09F8s9GUY1IThfP9ugjtUBQNlBbyFU8VELKRRU/30TLz/PjJ1UrWUJFQH1PRF0Pz0jPT3jlMEDLAkBLN4ULWUFAQJUEUziiVPbaMaPAfWg059tj4zVpS0+UyFVExVAwd0D6r+QjgUtKyUBCVUhJ0AlLcGzf5VDm+gD2K/hL+WvwCov7K/7L8eH/C/Gs9UHx7PAGDPih+cHz5/iM/SH+Qfts8AWN/6zxwv/n943zLfRC8OLyBo3zIvpC8eJW6i+hQ/JjVMdlM8NAVRhUS89PxMPwC2g2Q3to3Wg4Q3ZgOUP6Y1Aj4C92xFJJf2MxSXTuWm0gXOfOSTNJ8GU0yfXp+w79Da6YafAEv+gqBsRFFXqq1DDnxEyGw0hNyUQ0VWxQMBnE9ONT4DVUWUxVTdA5nMT95NflJ3U4pFk0A8NAkEXxZVRlIsNCRX/tNRbYN7UV1ERF8sVlW2gmlQxQMxdIT7IIruk0/dUwCEX5ZVPgJHDKRXrvJXTMVWvlV2w8xfBobyPE0NBNwHvrX+XyhvAOJfxA/WD+APAh9Ebw4fOB8Aah+Mb24foB/Cb9Rv5m/IHwAKfxx/Ln8ALyIvXH9mf3h/AMIvnC+mf5h/it/Ef/Z/CIsE5iUek05tj3+EDjUekxw3JlYy5FLNpHT05zw3rjNETD+u8idkNxbjJESPfD8Qjj0G46Q/nqNYPeY+lRbiAdYER9495j94n1Kf1D9mUqmAtJde4voc5LVkRHFW1JQxVo1D8Fw0teyfWo6TVLUzw1S99FQt5I1UvaMeVH2GLq0mAjWqtET8nPTF7ESMTKRXQqT0H2yvfqX2o8z0/USEVcg0VJH89FoENBW0r2qO804d5E4t8whOlUQatFQsbGSlTFUG/qWOVag+BR4zHLTirFRcbGTFADxvzl+YD/pfBG8WbzBvOm8AjL9mb3BvAs/Ev6Zv8G8KzwAcz64fAH9Sz2TPds9If9J/AKTPXi/AzxqJls+wf8p/DI9QHt8w3wLZXqNNTVNgFARbYU/1IyhQFeOmjNRtJhw0n1EV4xZSNTNbi1KNQwBTjVOTDKTUa/A+AnekROrclFxVrC20jERAVt30VmWzOTVXrfOnBEQRWM3UhOWSROQbVOfeI1hVNGzkdSps5DV05PV0NNBsny6fIEifku+k7+7t7kNX1dSUlFWlFPRipJQhXETjpISbl1UVs11VldS8lOxtVK2DtlQdM39UpaPFSJxEEFz0OzCeopVTrAX0dPQnUx0z7yykt61STbOBUvWzSpz0Bcy09z4Cl1GdRFyEKFFaTVPw9PS5UA00UOUkKkSECCRVTzVUT41U9CSTWE4lxn5CgezFXASM1UxNUyBcBMycVNFLAhUzHAQHxjNsB061hr1mtQAevzC/Qr9Uv26/gL+Sv5y/AO4P2L/KvxQf9r9IH1ofbB8Ahs9Az4oftB/GH6B71s/ozwCifxwv3n8YLyovRC/2H3gvYoovTaWmhqO8JJpPTYO1R4zUxnykRVGtM75NUY1TM1K95HT0Okz0a61T7eRUxTOSVJ2jqwVVpaN4zJTqvJRcSmQ05pSUVSRHpkNY7YOLkVil9FidNpY1jqLearQ0o9SEYwSUIVilowXodOTLJEc+nT6fIE8STygsT44zfJQgjJTarIcOkqVSZEQRbEeOkork1E6apIQX5NTeVAXknERwspREOaxProKGU42kU2ploxjUROI8pKpSDVPLc1Ltky70R2ZSwFHMRUT8RFFRJQQMVONQ2u2TrkSEaFBlUzBQMn1ET41EzCQXT73kXFQgM4B2BW5dtkM0BUyNVtYDAUtVpKRUw6CuXV61tg1eDwCQC34PmA+iD5Rfvg/gD/oPACQfTm9gb3JvdB+Wb6hvoh8AzG/eb/BvAn9cL9YfAC/6zwBMf44vQCs2f3h/Qi/Ef6Z/qCiIc9COM06V1E9lswkKjNSGfKQFVIeOk0ykK6BYttVG44SE6VNt41uMhxqGk1WlQ7JVhZT0187yjR7U5IpXVeZ201w0wVJcNBEs756ixZw0iBSUFUY85AQ85NRk7zaf0D+wGp8sn/aFDgKQV91EV1Yd4wxXZaRWfUOE9ORVM2yU9Pzkt7yUfMSUm0NVbeMLVeWEPPSbRvSUV1QNNk6F7uKxBKRTelOVlJREDkT01bTUm5BSZbNZUu3krNTrmuwks0ykfFHNJJT0EBbURMpQvdRQ3dSU1bz0s91PxeTc9ANPfUOUhU4V8wwsVEMABlMcZMGtTM0jV0xldEu1I8hQHASjoE5VFuLndFRl/KcAhm02ZRa1bg8Av8pf5F9mvQD2XxhvIm98v0ZvIB96b7RvANa/6L/6vyx/Hs8wz0LPVM8AZn9gL+oZ7h/Ae75/yM+6zwCcz77P2M+6eQbVtiUuA3zfQmaSqJTf7iWuRQ4DUyWzyZHE354zVAX23tLsVSZdg15WPfTE1DsE7/7S2Xkc5zYCIllFsxlZCl30WIWUWJ3UTO9e7/iPQAqfXO9u77jvyuHO8i7U7yguRXYz9OTTJDSYBP8W/YRuTZaSAzz/Tv9g81aCqwC0R77zfP+O/6DzhrP0R45CSXa8/zYCotT3ntLHLF+AxqX+/xADDrMcB25d7iIjAkS0mRS3Tg9Is4YPQA8ivwA0v06/WL9qv4y/jr+ov7q/APQPxr8YHyofDM9OH2Afch8AhB+WzxDfuh8s35Z/8M/CHwD8H94dzh8I31ovFCe+g5QEDDNQlpLzTuWEVNQDUE4iy+dQdTNjLIc24m9SFhWj41L9Q1hUhBPwLlNZVH2EfEQkVb0DtVREaydW/UOYPDQGV6VDM3JXfTRklEhY9UQk5DMVWfXWvpIBWV2EhDQFkyTkVayFLDQjMOY1Pu1ARu9Y76o/NO9OneaTV41DrcY0RHFWnQMxLETytPQn1pNVnQNBVZ3TB9VVLeRU1fRUFaNTVGoNsx6c1Ocs9K9TjeObeFOV40BTXZREhMWpUjWGtpNSdYMf/JTpVtxEsVGFM3vsRENs1K3/pCTHUI3UUC2DWtoMVCT8RNhP5eNsTzZV8wBP9fN1Tj3WDgWShlIsjK82E0tdViZDTKq9JExtg+J8VFyUBL0AdAeeBZYFrl/AX1IPZA92DwCID5oPrA/+X9AP4g80bwYfADgfam9EH0YfkG+qb8RvFn8A4G/ab/RvTi8wfxp/VH/GHwBgfwLffH9mfT7V9pNM1y6CaSpc1+4jUV2DvlH19EA094bVPqOU36bjpNR4tNcCNkJcxNf+49Tf5tXOY/TXqDY1puP01LIc5HVUNDMtWBWj81f188WcN44/QKA/wjF2Ne6Nvj2mkrSU5LWAVJRBXJT8Vp3Tp5p8lGTE5CNWBWSElKcq5ORslJQztNT87Oc24rN/VCWk9OQQVLUj2laM1KFTtSNq3JQzLPdantK3VPSAUrUjSvSUVRB81Np09KX0dG5s99be8vBQvVO5nPSCULbl40xQBWMVUPV0T4INs06s984jvPR7YGYygWFNveQMZAMAXtI4TL1UsOz33vXW9b7S/kzdU30AzKceD8BTdl/Ir6Jf7K++XwDYX+pfDG9Gvyhvar98v1ZvAKC/sr+0b85v6L/6vwzP/m8AKC8Kf0TPZs94z3J/tH+OzyCgz7rPzM/OzTZCDMx/Vt0IrkX2fY7jUkVEjN+e1fbygQXM5DuAlrNEj1aFliKkgGSHVjX+k/TfBu8Y647i6AKENMvEP8aP0I+6P0Tvju9IoOOWkzyUlLTn5qIRxO+M1u0G4t9U5XT05w7iOygE/xb9LtIYZETgNP9G/ai+81z3PkNRTVMcrETjMHz/jv+g887CF09d5LT/gMb/2PsuVR6z9P8GBabinQDcpya9tq+IW45f6K/6rxS/AB6/ML9SuX4Nhr+wD8IPvLcAlr/wDwIf1L8mHzgfSh9cHwBuHc7PSH+KH/TPTn+oH7ofwOwf3s/wzwIvNCem4h1OKhVDulwkmnz0SKQvNkKl3DT1Ur1EzJQ67OStpVNtAyHkJ2biIGSUk6as5AZW9UQMNObUJFWsTOfW8kNYTVOsrIQDVVlNsyVENBE8NOJshKupWN1DaOzUFfwk3AVXVaPDDO8m7+CP+o+MPxBe7+/RdOdW8paE51ajTJTV1VSUl7TkX1SUF1UKjfPehJSnxOdWg9Tv5uVgLqP07wb/GPuu8tBRLYMFipxEUTz3TrNM/179nkIRhnT/hv2u8mCc/zZVtv8IyP/a8c7SmRwHZl0GtX5fACAPKg9ED04PYA9yD4QPVr8AyAvmXwhv6g8sbz5vGB/SvwB0b4ZvmG8qz5QfNi0uz0DPAMpvBH8+L/hvMn9Mf25/UH+oUiaL8DbS8zyk2CTUiGZ0JAdRDaT0lPhRbTNbb1IVk+RSPaRT3ea2ztJZVIWjzFQV9FVmZeOwVa0kjOSRVmXjswBXXZRkhPFXjfNeWVg91ESEDllV1FmNpIZEhM5Y5eSshPsgFpIEAiw02EQ3BuVeP3A/8o/Mj1BONV7TJJ++k1aNI3OU5K0zPJT0Vb3juFyUfKlV7dT8NP6ElMf8dIyqbNRXtCQgFETprCSxbVOFQ2xTnUM2U42klJQnFtNS9XRSrSRMROvVUZ1DpvyUcCz0N1HatVMB9JTIUI0jk1C2hUNcUKXTJFDNhE9qfURP3SROjVN5TqUzUQjMROPwZuIwnKVMhUPRPJSkC1D+c0tNMwtMBFVE9ETnrPTjQJ6lHm32/QAODxgPal+EX45foF+yX9xfAB6/AG9Cv1S/Hm94v4q/nL8Apm/Au66/4L+yb/y/Fs8IzwAiz4x/zh9gf4LPdM+Wz4jPbMrJpuL9TY0jY06F01sqT10jKlCF06pk9DUozJShtJQWUqX0lJSjAFNVRGTX1iNUXSPqaVTtNgbizxSEQVa1JGIkhCCkN9YzJDR5WP002IzUW4BOMhtZnUP2WFLNhFhVRLTUM3SE82TkAdAE71Y9lo2OPxDvsoGG4lGyZO9G09QkpXzkZJTkFSPcNOWc5KjsNwbTFITV8VSUt8TkgETUSlSajSMTJETbUy30rCRhtVOlMyisJPFSXSRSqo0jgxzUTNx0FKSU0ZlRJVTEdGJRxeR8RPHZUN3U7JSEULUzTlDS3aMJbPcWQ09Vk8dOUuWUTjXGNpKFtMQXJKRlkNT1THVUDFTVS632CHb19kMEtIHcp169Pl+YrwCqr8Svzq/gr/qvRA8OvzC/APpfjA9mv6C/wg/UD+6/+A8ACh8cHy4f+L/Kz2TPZh9gzwByyXYfmB+qH9Qfps/QH/IZoi6SDFwn5jO8REfslMRWfCRDUUWEUQ1UUqU00JwvriXekzzUBSSUeFWqdaRVdUNa1CTlDJRT2pw8KKzUkVjdQ/BYQm3UWdU0VIST0BaSo3SErWN0hCNYpTPo3NTLQPTf/t+wj4o/TD/28p70hEFhNORz0L4/0DMGAhEMlJXDnCSK/DRO9D+2cqjUDE8ek1Mtk7x8lIZTIt1DUDxPTk328i7kdNNwwt4ywHRPhk+YQyYCaVCKBQMx7JT0BKS7SC6SrGzMT1aSR01FQ9pM1XSFTC3jAvxPDl02oyQkrAAUBzZfKAMWBVZfuK8KDyQPAO6vOA9aD5xfhg/AX9Jf3A8A5l8Ib+IPLG8mb1BvYm90bwD+v3AfYh+MH55v8B/6H/RvIP5vGH8KLzx/RkL6nHfOc6JU9NxE9HNAJnLnTCRjRVEtk9xMRdx//nNTVdNVP1yUsOw0JDSUlSSUoQiUN36DNOd+c1d9k0bajNSudIQDWaVTJVlQzZRchGuAFpKTbIRVtNQAg9AGhY6F3t8wP7qPhI9+jaKW8qB8P449VuJUpDQBEKw/BkPEN9bS39Q/9sPsPwD+PxBLZiVW4yxHJnM8R7YzCExPXkU2gp5sT35PkEN20wScR1bitKxPvkWm88xP3kUAjoPsR3bT/E8OXyBfMl9EXwBWX2hfil/Mr6ZfsF/aWf6vACC/Amn+X1C/Im88b35vmL8Aqr+Mby7PMH/Kb+S/Bs2uHwAgz0J/RM8Of2jPgs9kf17iLfPslNRPNUNojH+2QxIM1HGsd6aiWbx3XtOk5KuzVKXTJsQ0l9x0JYpU5JScNAL8fw6FVkKs2ByP5nMkhNVYNUOYWBZFs1pY7aMVVIeOhWaNQG6POD/a3+zfdj02gh7Uh4Qm81zkQ+yP/o8Qm/7jVMAF9CyfViNEnw5FfvLTUhZVQ5xS3UNlLE8+RZYiU4hRtSScdAxcJNWsn1i+n4hDRkIaT3X0Tp0zISLsn/6fEKtes0uVlOREAcXsT0avWK9qqW6viK+arwCsr7av0K/irzQPJr9YD2oPAGS/jg+gD2q/vA/WD+gP+g8APM++bwjPQh9UH2YfeB+Kz4CcH5YfwB+qH+Qfbn2WItjUhHcOM1Bt44KMlPpRCr1EUgUz47R3FjPEd9byC7FUDdRVNfQs1+59njKtcgTk3lc1Q0gENMMGRIQVWS30LI8+j1CDljIB1lyPtt/I3xo/LD/+Jc5ytZDEhFEE5A5X3UO1VqQ0cVYVAzGcNPLENJu3VUVDelVlJu7yCdVV7SRUVUOMFNRTVNbF8x5UPfPnxHSvU2odI3gUREA8lPxSdfRtUsUjjlI981dShYO1H/zE6dzks1H9I3ta7OQ1NCT/UAUjyAT0E5FQjdQM9CQ0RBMgvnLbbE9t4+JO3UN1TiodIwicRJ2E9CwcBDOgJrYSV0xl9r5zSw2m/iJTa0xlRHz0XOz0uez3AJb93v22/8j73v/w+/b/CA8AIg9sXz4PcA+iX7Rfrg/YXwDqX8wPDm8gbzJvRG/Ob/i/ANpvHB+GbzjP0h/Ub+Zv4B9ASn8cf7ZldkUm9d6CZhz0NSo0RKjUxEdRheTc5LEzZJe+M6Tkk1N9UwXJVG1EnHQFjDeekuxVtsUjXlZVU81W/SM7xVelY6fsJFOAriKVWGC9ZJTUK4CuJY4y6lht4zWyTIRzTIQzWNXE/CRByzw/Bj0OP2CPco9X3ZRERNfGIi7Uj+aF3iNWfdQUJNf+0l9sJCQUnyaVNlKbOVTNIwNUBdbmc1PSVVNdVJdmQ1I9g6tSshWEUrXE7DQFUk3j0GVRPfOXlJ/OIuNQxfObrlCtg3ZQtcQ0RAhA9OXUl4bz5JfG9W7SZTRUW/lMBdOMTE3jIBSvVCalbtKl5JQjNFSZDFcARl2m/4CvCl8cXzZfSF9aXwCkr35fkF/ar+yvvl/4XyK/ADS/dr9Iv2q/fL8OH7hrZm8AwG+yb7y/rh/gv6pvHM8WzbAez2DPGnn+Eh1OjTO6iU4l1KSUR9TP5sXe41IKVcPHrOQ8zDe2I1wn3oVsJtUuIgpWDbN6VgWEQVb9NOwnniV+k9QkBWzXUubjWZUklNSlpCRj3CcAnt/4Lwo/nNd21XbVnt9402COjxjrro/Ag84i01UdIwOYVR2UVO/ujwCbTiUWlRSW5S4iGtw04DSfRp3G8wK0xIpkn76jfJ+OnRb1pp8guJ/KkbZj1Je2IgLkn/afAAivyvGW/zCvQq+U/2aveK8Aiq+sr7avAA/KryQPNg8QvwBaD2wPjr9Yv4oPtA/GD9gPAKK/bM/uDwAfCh9Mzy4fcM8gIn9sH4YfoBuOMvr8F84im/NObSPUT+XkpMQHSVElJkYi+DQnjzLkRC8qvvJZDJVUVSRVDYR0L5CGJZaFHhNUNGGkJ94jWaLdMyC8L84lLvJDDIQCAVhVROwnltVGj5jfqt/kL6xGP6jwQVdtk/wU1LcgbD9+P5AzHoO0dPwElKs/KL0/zzSucmqUdDXkP/Y/BAhLVtNRXUQkT8bDPE9ORQKOw09llGRPPnUOpYZNr+IrOEy99EvV08isRwYjALxPzkUer3j/Sq/ET6b9vv8A0P/a//T/Pl8YD0oJXl9QDwByAYZfqF+6X5wP3l/wXwJvABRvJh9AH3JvrB8+b7Afam8ApG+WH5hvem/Mbx4VRtNEd7Lm8mGcx69yxFBNU0VAbHc+83zn3pOMd+byIYQ0CZOkdxbieLR/LoPMd3bVkl4yKpwnHjLw9Hf+QhnVWQUz7ySEt7QkaFiS9dMmJId+QseE1xbiuADML3aP8CsmjwgzPiOUjw7VqjbSpUw0YkQ0IbyE49Ik5Kcc5+5zVfXj7FRa9dO2NCR/VNXTSDzkoxBU7dQUn35CJ9TE77bMNLdSpfOBUp1TStFS1YRUn4YiYPwUKFFKvXRQnURQ9RQkREqUn1am8jFPLfROFSROnVaG/uJ9TWXUVETbmC4jSwKl9Eu15Bz9lJcWr7BL3k8A0E/qT/RP/k8YXypfVF+OrwB4W3ZfgF+SX9Sv5q8Iv9pfAJQPJr9QvypvbL9mv3i/ohkALm/Ib7pv7G/eb4Af2r8kzwh+z5DD3hpmNHTD4K7NZuMkxMf+ojocJx4yQOTPniPWrIQGVi3zc3yE5VbQ7TQk1LsgJjNY3TOpWNqVI/6sJCJZ/aMKWQht1JwndnJVZNd24/x3BjXA1i9Ij/IvhN8GNR46UVeq5ZMO7MTI/NSElIRDqtTEA3yExbSEfGQ0Q1VV3TMJPCTSVOSbvMRTZFRthHR09WR0saQ0S3pTzdRTtdTkhNWc5KueUnVzZSSUMHzk6xVRLfOz7DR8vOQ7cNaDtiyU11CFI6BQFYNrZBxHHtNPXSR8lANPvcOzlE7tdNwUtE0Vg0ssXEcmwldMDbRLLfaes6lL7eb+osqslECcpMUAtK/m9f6d5pVW/QavMK9CrwBkr26vgK/S/yz/rq/Ar8qvACwPPg9QD0K/ZA+GD5gPkr8ArA82z9hv0g/0DxYfKB/yD8Aczy4fcB8yz8wXJgIqT1L11FDlFkYiBTx0fvwXEr7ycQwnniJz9ISbMBaCbVsU5M5UvfNBVdXk1EQnxuNWlSMerHSKV5pt4/O01F5YXUQE1A7BWY00lCQL0D5zrCSCWAj1xq4lthLWvC+WL2Dfct9IlN/W42SEgCQ/dnK1PD9C1oLwnIfuM2Q3JgL6dD80hj3uw1MNE6FTJQOrMBA2M7Q/zpNU5FUcl4bF5j80+DOeEv20FMZQpdRcl7Iv4hQkR+aSTk/9E96wPEe+E0xHviIPTW3jo4FMxTRsR/7lfk+QQ77ygQVNfXPIrP+2T1D/Yv98/wCO/5j/sv/8T8b/IF8KD0RfAFZfKA/6r4xffg94D6oPtF8Azl+4D/pfFG/+vxAfQm9kb4CGH1gfem+Ub5ZvoGPOM02oFX4+k7QUpqTlUb0jn61RtRMWUoVDiUzkHtZsNJFTvRRUBZN3VKx1hEw0XFXllFW9Iz+tVoVDyVbFYzc0JKNVV7WDDMR0dfR01/zEqNNwznVo4ug81LAk1HMGJNQzWDUm/tPMJ54vsC9Qyi/ULw6FLuKqXIRybI8Ufo+QiNMkNJekh77Fto2qlpNUxWNHBCQBRHTKpVNt45Psh85CJeyE7VQEl47CgGTkO+QUA0zkFc7ENJUMdF88n06VL+IrdFCFgzy0FAZsn36VqC7TjJeOwmBUZUxtQ4gpTMWWbkNL5ZRLrZbmYwVMbeMj3EQjQOaf+EOOTwCgT7JPvE/OT+hP+k9EryZfAGivOl+Mr2ZfeF+yr9Sv7l8A+K8Kvxy/Fm84v2JvZL9WvwB4v2q/rL/GbwjPyr+8vwbPyFDPYsFug0995HzEw1BEdSTEFL7ENZTPnhKtJOS1IVQ0kxzkBVVtQ3i2PDTqVQ2TeFa1E+bSTIRVHIduQihEJJFYSvVz7zzUIBTXtpLeJNS1o8R0Y8R0I1htQ+gFVwXjy0zf5n/4fxqPXN+0TuP0JGHsJCBXxaPayqzElsTUVNTfxqKKVaqlM1CUxBhcdN9kNKiVVA00VIWDLBznZiNTag2TiGw0UXQ0GlNdRGFSdcRU784VfiLCUU00KmzkU8w0HbQ05ZTnHqJbaVB1czNQzRRPtdRtT+UzGk+Fg6xOnRas1uVOQkdNBURMtXRMKE1GhpVOo0tNMzwU/65zABSnTqV+Tdaf6J/6nwyvHq8AqP86r3Svpv+ArwIP3P/WrwAADxIPJA8mv0gPWg9sD34PAOC7Rr8obzpv9L++D+gPum9A/A+eDQ7PIBveZWaTTn0jEyJPNZZuI1ClhMQXHhOJUR12XiNSDTTsF2byWark1MyUhD281LB0hD1tVk0zrFaFgxxXHRO1h2TU8fwkXFiFg7yCFCQMnHfGcxQnbi2mMgAAhC8m3zDfWt9M394tPiP0LxQGPbZyI2SE4yQ/Nj9IO4CehaYzZD92P4g73oXu8koApD/2w7w/zjUelYYV5j/4P4AKSe71loMkTzZPSEv+IowCXEQCjPRrQF4zbP8W/R7/ADj/Sv9c/27/gP9Kr7T/tv8A0P/i/yRfJg9IX1pfNA82DwCQX6JftF+ODzgfIh/MD/ZfANi/8l8sH0ZvWG8Cz3xvBmVSfnNO5WY2cmWM5Cp85KWoNJQmVM/mgqvchCCgtIc2f0hzlsVG4uyEhFxVVhXUVs3jOLQkpDyEYw5YDXTUz7ZyE1lFhBY8JLJY7UN1vH+u03QvQDbfQN+aL9x/fnOE1IDELxBOj2CI8yi2MmoEP46PKD8gOj9MN9bD1I8Okkh0P4Y9AA6fqD+6P8w3Tp/oP/o/BEQD1UuNRJSfLkU2lT5Fvp8AmEtuT4BPik+cT65PwE/STwD0TzavEF9arzRftq94r6KvAIRffl/IX+qv/K8ubwhr1l8AEG9Sv0S/bm9ov1q/NL9+bxDAv6JvtGceomGE5MtovuIVQ4w0vEzkM+xv/mW+4oUD7NR1jM8mfzhz7pI5IER3voPMz97F5pIVdH++4xCMdz6jnH8W0ru0f8Z/4H9Qoi/8fw6FFnNWpYOnnNSxZOQnPqPE1KhVrRNuVVU9ozXM1O8MdLd0hG2AHHRIVP0zE1R9w23b/GSjU0XjbFPN40soUwUkUu2EtBSBxIS0czAGk1LNE9xRfROmVjzkYlHd1FGVtFD1xLYElIRQzRNMUH2zF9VQ3WRPBURPpYPHTsINJE6tpjZFbnNEpKVMEN3mXpVWlf4yI2yXHkNEpAWFlKTKDK8W/yj/up/UnwDmn/CfCq9c/z6vgP9Sr6T/ALb/mK/a/+z/1q8QDyIPNA8ARg9YC3ZvQL+qv3QPlg/Iv4CCv9QPPh+AD+oPJBdW8h21TsU0TtUDl0+F80XBUIX0hBQj4MaF9mJQUtbVA8dSleRTVfOtU1r1ZFT1Y7BUPSMilNRblVXdgwhW3YN4vBRl6ByEVdR3/jJDWDXE1pR0A1mlFFnN8wpZqtXT3Ix0o5R0Y4x0EwZkdOBXZeTsz65/CN/Sf9Qs3/byngyEYYwkDldq3YPIbNSE5CRDVu0U2hyExVSEilW9g1BV1j3zCVX1g9LE1JtUam3UVNUzLlzE9VPdZDVT3YOITDRDU50kzNSr01KNJFIt82WshDBqbDT6HOTCjDR8UVUUVVG9hFGlg9f0hKLshDNpUC3EzGT4T9WEHJTTA0+1ZtZjTgWTtE22fcNLTQ0z3kzNxExo9fQUR7YDS9UDV0zN5BVM9WNA9LSsLPdm9ZadAF5PAP8S/yz/Rv9Q/2L/bP8Avk+Y/+JP9E/O/xhfKl8EDwDOr1gPcl+EX4YNll+gv8pfALRf7l8Ab8oP/A/ODxhvQm9sXG+WQj1ODSPzTt0kasxkiFwUBRzkglFNNtZeIm9S9YPitIRYU7alg+dTdUNZVCXDzNVUXSM/5CSylNQlVqpdg5Zs1ARMJI3kxPXVVz3DYJzEwZzEEVm0/WS0xAVsdNNY1QOHtVhdg0Z8dAJYfYRXEg0jwzwnZsK4PC9OL6h/aGIp9sWO0n5kJD9XVYRWHIS1VuVTcSyEMSSElfKU1LV0xGxMh9bS/NVUdXRU1dOMvNRTVAIVkx6k1NtghoX+gpOI1oKr/FKFlFINM46khFeFUl0jH8SHjuPUh06TUdqVQ/1M5MdQ5VORUMINU1oEnxaVxmMklHVOlKVklGSZ9LQsRJe2Eji1THVES4XTyEu95EwUvWR0lOIERGCEnx5PMEsARk9YTyL/dE+OT6hPuk/8nwDWTdZPMK8KX0yvZq9AX5JfAISvrq/Ar9Kv3F/mr7i/8q8AFL8Ob2BvQr90vxa/GB9abyz0v0YSmk9ds0e8hx7F0FbjrIU0x0aDU10jr1O0pRRcxJWk1AdVRRN6rGzHjtJeVtWTzWTUVxh0Jw6T1MSTWOVUxMT7ECS2zY7jWD00FCQj3M/2xYC+zZ59di/gz/LJhtNM1HBC1HQuXN9u34DT1rNV5dMFYbQUKJzX7tOs1/7TpBQpEuRl1GSXFMRf3N/u1bIWIoP8116yB1Ldk9GRUQWUHOdGEios7wZyhgFQ7WSENJtgfjNc727l1qUExuVGEvq0567lnu2WE7TvAtaSnbyXRq1un4Cfip+knwC2n8if0p8s/wavEK8ir3T/AIb/YK9ar7z/nq2mr/D/Ag8AFA8mDwC/6l9MDyZvWL8KvwCkD36/uA9yD6wPvr1GFda9AgZyxlwUazD2vwjDhhUWxao28iE8hJMENAW0FHgqzCTqFIRcBHTmzB/200RsxyZy8KzEQ3AG8hn0FKviWAXzqWx0aFx0JgJUdOcsL8bPoH/6zyQvDt9IIN8y0f7ipTzfTnNVLZObmFUl811VtTQUhOy1VLUztuxkf1Qtk0g2LIQDVBUjy1MlxKTXajbSJxTE74SEt1JNA1OBUoVkdIQFDMTOdDQtl7xkX1Fl1FG9FIQ0zbkM5HZQhWSUNAhQ1j0Tnk9NAzGkNMNOUs1kTr32pmJllAVMDUORjAREg+DmY0tt5j7iHACkN2bjBPQLkO7lFv0G9b7vANjv6u/87w7/WE8q/zz/jk8AcP+yT8RPrv/A//pP5P/m/wAwX0JfVF82D3i/il/sD55fALBfwl/kX2Zv4F8abyxvDmVIVuOEb25zT+UUvITnJOQ089Cu0tj81FFSlRS81LNZU90mJnJAVHVTsa1U1YMkVQ1jl4QUCmwEf+7SclcFU95XfROLSFgFU66cxEtwDmInaVllNDx01Wx0mFjNhAqsxBUsdNp0fw4vmH9KL1iEfyYlBlKeV3VTYdR0VR7kdNqEJJQEhFL0dLMBVn00fBSIVb0TUFrEZBds1N9UDWOnfNS1cJTULLxk9FM9FFOsDeSsZFBTfRMYHMTi2ATHPtMMxC5SfRP4UVbNs8BR5UOKjGVRxTQVUZVEUL0ToGQ0c2B2M2bUhPRPDeTctBdPXSRZTlVmXuKwTTXTR1Tky9pMbcNzjOVk5MNLLG1EdOQ1TFWUTFUUxLQBrDxHfk3+PxBPIk80T0ZNAE5PcE+CT8yfnk/ITwKvDF8AJq84r0qvJF9ur4Cvkq+krwA+D7ivOm/cr96v8K+qv9RfAP6vEL/SX3y/Tm9gb3Jp7rItY/TU2lG1k3GUb5bVhK5tfsNVbcQMxEvQdpKRVVZd4wBsJG68dVelw2tDWE0UWLWTAVld42sgWU3L0JzElVg10wlXNHc+4txEd2Z91s84K6C+zzgvon+0f95ihETUQ9rcdAOcFMVVPeOMVVTNdJwkGFzU4dwkm7xk02RUbSR0FPX0tMBTUnWEU41kdNQa5CTVJDRrnlKFk2UMNDFSFaO1+uzUwoSEjFHVM1PKbIQQLDTXJOUc5GlQWtUzM2Q0+E91hE+Vs6saT8V0Tu0UTt1jtC1NFSNLTT0T3uyHFiJrC0xdI8h05PVLRbNrV0wVo8qsNEBN1YYAvpVm/Uadzu9on3KfhJ+enwCwnwL/5J/mnwivSv9c/95NABavYK+yr5z/xv/Y/+r//P8Arg9gD+IPNA8+D1C/eg+MD7CeD7APwg/05P1N1TNjTU6F8ypPPeRkNIh0ZK0H1LShUZUTFkwUi2VSJcRT7YT0JOdTnWRWFITMVB2TXPx0z0TUq0FWvROwJMQgpMSNUvwU9/TF/GTe/GQeVMfSZoNY3XT0FIfsFEZYin1jAsQU0tTHFiU+0rhAXH9ufwgvmnH+FX5ismQkLYCsxD9XHZP8fC+OKlXjnCSotCRsDMQzzGRp+rwvRrJHDIQQVD10tnzUoVOVs2pTJfM12PwvDjWG8kpSfWMSUgzNtibypVEtxDw/TjUO081QlbNKUH3EbDS+T2KN8058P4719uJ9TQ3DbRMs9KVMbWM4TN3kALw3rjrTMMYTZDcWk/TvRp8AwOuu78jv0u/k7/bvEP8q/wBkT17/gOt+/+BPkv/MT77/ALj/Ag8UX86vKA9CXxwPTl8AcF8SD4RfXg/ID7Jf3F/uX6xQCz7SCE6dNE49Q2FWtLQoUJVjpjQ0RQQ0tb7E1DP0JKpSlTRTqh3TkywUA2TUdWTUBdo81Hgs1OxVLcNeVlY1Q81W7RM75BSoRHSxE2zHJlN8xCVZ7RMbqVnNJLQUt3TEd3zENRVYxYPo7BTL/BdOf1h/QAIvVH+Wdb5lDoP8xC68d6q2gpbMfBEU1NP0dJcW/HRfVRXkVY0UBI8eQqM5VH1mFnOM1JXMJF+oPI9Ohe6DUs2EUmVDBYpsZNDU1Jd8j46F1kKupkRkdlDNhPTUCDw0nqC8hyaTzIf+NWZCZRxE+UCcN5Y1/o8QmHswHtIjHEQBmew3vj/QP+o/NJ8OT5CfACpPRE9OT6Cfck/En9afuE8A+p8Mr/5P+E8yr0SvZq8wXwCKX5SvVl8IawZv0K+Sr/SvwO6vKL9SD0y/HrV+kh1OKpWzunS0moyER7y/zrVaToNSHbPHUlWDPMwkS69ThZMh/L+ukpXEdKsGVlUzeJR05kwkVWjUxz7FVoKsrBQDWR2zrSdcxBFZFYRYZZOpBVhVM2h8z9YdNn9If4rPEJzP1sW+ZTbScvzPln1uM4VWrZPVtH+Og8x3/gKoENx/7n8Ag2biUAyPHo8wjwRCgQbiikyPXo9wj4KBttIRhoyPno1m4mD8pZw31iIBB8yP3o/wjzKRjpV+lRafACifOp9Mn2afeJt+n5Cfsp8AvJ/27+Cf6p80/07/IK96rwCE/5b/qP+6/zS/zv/g//r/ABy/5v84v6JZll8gD2IJRg9kILtmYvpst25iwE6Fhoam4mlQDXSUv07TfNTFVuQkOlPF461M1EDMt4omMiR8JJPkt4ZjTCTlRVZNM1PUxQzHZtNYzeNtATTEIlnd0wxZzXSaTMSl/GRXWMVmJtLgBVfVI8ccL/YfqM8Kwd4dxK7NbmKgDMRLEF7yDleqpePJVCSEXCRDpHQB2kQUw4QkilXN40FVqg3kVSXT0CzUmdS0YrVU9SMqHBT0U93TvLVTlWRTJdNAU0XzCtp0ZNO0tJxSHRNkUtZd8y5SVTP4lNSxUaZdE3tRLSRUZA5EhNdQhIUcNNMAjuIxxNTY3NTbbE+F0wBPJdOQTlrVtE4dE7RNRYNHrARb2kwds1dMXfRLFeaYVjWmsyzkxUy1tAz0pQCc51bv2D+yP4zvlu+w78LvAAxP3u8Q/5JPVE9mT0j/ik8AnE9m/8D/0k/kT/ZPCF8yDwAcX75fQF8iX5QPdl+IX1IPwKxfbl/IW64Ko4DGYvNOsqXjCczVTGQFUdWzgq1RfUP6UZ3Db7Qk5NbEJFhTpePpTGRZVLbd08xUncM/VdWzslLctCXcx7YiBMQUjaQUK/dXZVNhHMTDlBVsF4hmFV4jTMSFHMQTwNayAi1YlXPWV23Twxx/vh+goM/aHxx3ZsUm0oAcdD9VV53T/DQUtUQUc+zENTOcdPLctLVVFTQkFKszVV10VHU0VJ3TjLVURRRUrUMeVEWD521TZVOhU52zalMtQ2U1hCT89AfOwo5SjRRNUhVzH1Kdti7jURU0qVEl5DRk/4y0xwQ0ka1QfUNaUB0TFPQkvq1PrUNOT13UTjUUTqKNIwgMZEPgdhIshDVMZlXTOEwd5o4iyEsN5go2Y0xd1Ez11nYzBE8GRQCmP3Dvyj/kP6bvAE8aTzRPADZPeEuGn6ifgk/Mn96f8J8Awk8UryavOK9Kr2RfZq9QXwBiX8xfvl1mX6ivOg/8r9aviFi/ylF2E04lNn69tiLEShxkReQkviSFDISqvCSxHgQXxrUOwpNUJZMF2VWNJJx07FXNw15Whk2TzVaNFATHdiOUFJNBWM2k3GRzEK5lTrLqhBdqNuJjpGQjTMTlVyWTAcX0bwZ/KH9izxx/frNMdK1wzMQuV93T7My0pyokJGTsxCP0xOX8x06StV0sFCaMdOxUfWO2JmRkf1RVtCTUEDzf1sOtU40TJ1MVc+/8dLeKhNSA/ARKfNcGk+wkl61RlSNgUcXTKOwE8Ib8JLlQJWS838YFBjNPShXkTkVkTvWWTpJ9/N9qvgIgVDTObDTRS11zARzU195jPO9GnZ4/+I8KnwAUny6fQJ9Sn6Tvdp+gn9rvAOzvtp/4nyL/NP9WpQavYP8Acv+E/5b/0K+Cr8z/xv/g/wDS/xQP5q8oDzoPTA/GXbYFoMYjtNQTMM4NvuJlHITclswkUVI1hFJVZOR0zFgMHx4VvuKVVZXUVpXTJXh8dAKUx64i3FQXriItrKRkA1ldAyf8t77iS9VYldOYjBe+4hUsFAAjEO5lRnV+HQ5/WM96z8QXsjbynpxlnMQeVw3z2hR8Zy4yUiwkEzwvXoPMxKsXVb0T3/zEpwTUcFJkJDl8LxZjU12EU5XTaxhTZYRS1SOrUt0jUXO8J14DZNTALGSKvAVZUfXU3CTjUDXzrpTUyWgEN04jTxVkVLQXT1alA6hORdROpeNBdIQU+yDmE0/ltE+V1t6z1CeiBtIwLDfuA4TUIjw0IABUN2Y9TjXew4Q3btOUNy41AC41hoO0P57DzD8+NeY9NjUE/j2esjMUTyZNdrM8T05NAs6yN2RHXk+AT5JPpE9GIwC8R7ZP2E/qT/xPDl8gXzJfBERXTrI6TF9WX2hbhl9wXwCSX7xfzl/gX/JfBG8WbyhvQKJfTG9eb3BvQmE+sjx8bwCOZY5vmG+qb9Rv7m/Ab+pvACR/Nn9If1p/bH9+f5B/on8AtH/Gbxh/6n/8f8Z/4H8yjwBEj1aPQGNORS41Vj1ONQ7yIDMwPjV2ikNgBjNQVbae0lVOXLRUnIRaDERhjDRRZnzUowCe0m5ctHQ8ZNV6PDSAjDSGfNSJUCo905BURJWkBJic1Vy0RaSchKrEJ+YDXLS0fNeovhNctw7yyiyU0CxE06p81NmM1N28hOGsBOVUpAee0u4MRPGsRPeM1G39vIQBUV0DB1GNw60KbLQOUZ2zE2zUGBS0J5azUe0EUaUDc9C2M1VRDRMyXNQ3tCQ8dNRVQLwkQzSkSLQkTJwkrVB0tFVRzQRRvRNfpkSkYlGtBk6yanTUcKoMpHOMpHm0BHycJIChUV0k/JSrIDbyjrwEkap0tJX8lJqUpJ+kpKWmbNSoUX0kvASxpKS1ojSkuGy3DiPcpMa0JMyqdNTQvCTT3KTW/JTaanTU4ISk5Yyk6VGV40XtJKTx9JSbIA7y+kS0Nf68BAHEBAdS/ZQ81FsQUnUjElJtJFK1JDVSJaRSbeMlUjWkjCe0NjPEBDd8JDtSvRM/iuS0Quy0SNS0S9A+0lBlUr2jU8wF9LRcUmXUKVK1xHwkazTEb4QnXgKtd9S0elJFs35cxIOpUl0kfCSLdMSQfMSUqkTUmlTUnhzEoUzUpSrUtKo0xK/ktLI01+aiU7pSlRSUxMPstMj0tFXM5LTSBMTVzATZNMRR3+S0eyCOMubcxOok1LXtlMTzFNT3UtXT/FZ0xABTNRRTfeMJZCRrDlOdIxBcJBZTDfO1GtwEIKTUI1NNoydZU600vNQwU0UTM2wkqzhTVaRTNcRTveNFUVNtpGQnvgNThaRTfRNVWxTkX/zUY2wkaOzU1WpkJG781HMk5HhTipUTfXQkglwnFiOE5I2qNOSRPOSVzNSa3ASgaqTUo+TUp0Tkq1OtEzWx/NSzJOS4U0W0NOTTwVPFBCTkyPzkzlOqTSPUXCTWzNTaZCTeqqTU4+TU59QE7LzU8FAk9FMg3pOE5P381AM0JKsHVP2UVAWkVOW0VJZNoxdUtSRU1dSc9CJlVJ2EVLU05AQxVE1EpEQnNsNUBTQ0JEeM9Epq7PRP5ARRpPRXVEXkWjwkYEwkZFSlA2iU9NVu5ARx3PR1JAR7VEyF5Jz0glRdJKz0jDwkq5BUvaOTRCSZZASdZuQEoVQVtMT0qlTFJGjkBxbTJAS77PS/VHUUqqT0x8z0zDwk0Ewk1Kqk9Ne8BN7kBOM0JOeqjPTq7PTv5ATzdAT2WrQE+qQEAVWl1FWt1I1VlRMNVb3UJCfmohpVVeUUVS2kVZU0VT3TmyxVtaMwVf3UJCQ3VVUlhFUFNFVdI0YUJKlKHCc+wlLUFFYUJFqqLCRftBRjfBRnxBRsqnQUcJQUdJwUeMQUfKp0FICUFIT8FIpsFI2qtBSTfBSXhBSajBSeprQUo1X1JMQUrHQUsGqUFLScFLikFLxVBfSpVe0EpBTM5BTOtBTTanwU14QU2swU4VW9lKqcFOikFOx0FPCUFPRq/BT65BT+vCQBVjXTWwhWPdMMVt20Vn3zaxNWfRRW1QMbVt0DWx9WNbMlVjWkVrU0VVbl4zF0NDVkNDtsNNU/VDRDXDRHhDRMVlJ9pFbVhHw0WIQ0XMQ0rWDMNGRWNfNqhDRsZVZNBFZVBEQ0fFatxKrMNIQ8NIhENIxMNJBVVpXjlvQ0mmQ0m0w0taAMRKX0NKpWXZRWpr2js1YV1EQ0vMQ0wLbMNMRWdZPJViXTzaqMNNFERNb0NNp0RN6aBEThDETlVi0UxDTwqsw09IRE90Q0/MQ0AG1XZfMEVzXzCle11NVXVTRXfRRXxZMYV6yNFCxUI1d1NFd9hFe0pYRUVDU8VDhXJdM9bVcF80FX/aNFV3WTU0lXVcSEVFGMVFWUVG1ZnFRgV72jY1fthKlXHSRkVHAUVHSUVHmqfFR9ZFSAVFSFXFSK2pxUkMRUk1dNo5dXqj3TnJxUoMRUozRUp2osZKxkVLAUVLRX1QRWfFS9V+XjwYxUxWRktcucVNAUVNRXNdPYqixk3GRU4BRU5DRU56p8VO10ZPGMVPUcVPq2RFT+V2XTAliV4wa1WB1UWOXjEVg1sxWtWHWTGVhlNFjV1Fiq3dRYNaRYPaRY/dRYFCXENHQ4HHQ7XH9ufRZ1IKZlJmWmVUYznGTILEeeNaguNU6zpBSMlBRUxBQcAHwUKxDGBR4j3Pd29Q71ruUojqPc19YC65zEp4zHTqNQHMTLsI6TDKSTJLRbLKeoXtNUlz7CcnSUOYyEAlbEhJdPxfRPHdRO3fRtTjWzxU0101hNNYStTLWjgExVNEzV5EusVaT0hLxKffNTBJTzZUnFxEnl1ByUx0jNVFVIpdRIZSRH3fRHpZRVRq3ERnU0RtUkRVUE1UXV1EUd1ERFs15EqnUURLUkQ4XEQx2kQ1bdA89CjeRC1RRCxVRpQq2WTgNDRbPeQ42WKoYTRNXURP2jFfyXjpUEjpXWAgscp/ZjLK8+r1CrgubiAWSvdq+Ao16tvlIAwKSvnq/Ir9qv7K+mwvpDAO2v/6wmvzi7/q8gv2q/fL8APr9gv7K/DL+ev+C/urkA</prop>
			</obj>
			<obj name="Protocol" class="HTCProtocol" version="1">
				<prop name="Created">2022-12-23T10:27:25.887</prop>
				<prop name="LastModified">2022-12-23T10:27:50.028</prop>
				<obj name="Programs" class="HTCRunProgramList" version="5">
					<list name="emlist" count="4">
						<obj name="item" class="HTCRunProgram" version="1">
							<prop name="name">pre-incubation</prop>
							<prop name="Cycles">1</prop>
							<prop name="AnalysisMode">None</prop>
							<obj name="Segments" class="TEMRunSegmentList" version="1">
								<list name="emlist" count="1">
									<obj name="item" class="HTCRunSegment" version="2">
										<prop name="Hold">30</prop>
										<prop name="Slope">4.4</prop>
										<prop name="StepDelay">0</prop>
										<prop name="StepSize">0</prop>
										<prop name="Target">95</prop>
										<prop name="Target2">0</prop>
										<prop name="AcquisitionMode">0</prop>
										<prop name="AcqPerDegree">5</prop>
									</obj>
								</list>
							</obj>
						</obj>
						<obj name="item" class="HTCRunProgram" version="1">
							<prop name="name">amplification</prop>
							<prop name="Cycles">45</prop>
							<prop name="AnalysisMode">Quantification</prop>
							<obj name="Segments" class="TEMRunSegmentList" version="1">
								<list name="emlist" count="2">
									<obj name="item" class="HTCRunSegment" version="2">
										<prop name="Hold">5</prop>
										<prop name="Slope">4.4</prop>
										<prop name="StepDelay">0</prop>
										<prop name="StepSize">0</prop>
										<prop name="Target">95</prop>
										<prop name="Target2">0</prop>
										<prop name="AcquisitionMode">0</prop>
										<prop name="AcqPerDegree">5</prop>
									</obj>
									<obj name="item" class="HTCRunSegment" version="2">
										<prop name="Hold">30</prop>
										<prop name="Slope">2.2</prop>
										<prop name="StepDelay">0</prop>
										<prop name="StepSize">0</prop>
										<prop name="Target">60</prop>
										<prop name="Target2">0</prop>
										<prop name="AcquisitionMode">1</prop>
										<prop name="AcqPerDegree">5</prop>
									</obj>
								</list>
							</obj>
						</obj>
						<obj name="item" class="HTCRunProgram" version="1">
							<prop name="name">melting curve</prop>
							<prop name="Cycles">1</prop>
							<prop name="AnalysisMode">Melting Curves</prop>
							<obj name="Segments" class="TEMRunSegmentList" version="1">
								<list name="emlist" count="3">
									<obj name="item" class="HTCRunSegment" version="2">
										<prop name="Hold">5</prop>
										<prop name="Slope">4.4</prop>
										<prop name="StepDelay">0</prop>
										<prop name="StepSize">0</prop>
										<prop name="Target">95</prop>
										<prop name="Target2">0</prop>
										<prop name="AcquisitionMode">0</prop>
										<prop name="AcqPerDegree">5</prop>
									</obj>
									<obj name="item" class="HTCRunSegment" version="2">
										<prop name="Hold">60</prop>
										<prop name="Slope">2.2</prop>
										<prop name="StepDelay">0</prop>
										<prop name="StepSize">0</prop>
										<prop name="Target">65</prop>
										<prop name="Target2">0</prop>
										<prop name="AcquisitionMode">0</prop>
										<prop name="AcqPerDegree">5</prop>
									</obj>
									<obj name="item" class="HTCRunSegment" version="2">
										<prop name="Hold">1</prop>
										<prop name="Slope">0.114285714285714</prop>
										<prop name="StepDelay">0</prop>
										<prop name="StepSize">0</prop>
										<prop name="Target">97</prop>
										<prop name="Target2">0</prop>
										<prop name="AcquisitionMode">2</prop>
										<prop name="AcqPerDegree">5</prop>
									</obj>
								</list>
							</obj>
						</obj>
						<obj name="item" class="HTCRunProgram" version="1">
							<prop name="name">cooling</prop>
							<prop name="Cycles">1</prop>
							<prop name="AnalysisMode">None</prop>
							<obj name="Segments" class="TEMRunSegmentList" version="1">
								<list name="emlist" count="1">
									<obj name="item" class="HTCRunSegment" version="2">
										<prop name="Hold">30</prop>
										<prop name="Slope">2.2</prop>
										<prop name="StepDelay">0</prop>
										<prop name="StepSize">0</prop>
										<prop name="Target">40</prop>
										<prop name="Target2">0</prop>
										<prop name="AcquisitionMode">0</prop>
										<prop name="AcqPerDegree">5</prop>
									</obj>
								</list>
							</obj>
						</obj>
					</list>
					<list name="AnalysisModes" count="4">
						<item>None</item>
						<item>Quantification</item>
						<item>Melting Curves</item>
						<item>Color Compensation</item>
					</list>
					<prop name="ChannelCount">1</prop>
					<prop name="InstrumentSubclass">HTC_VER_10</prop>
					<obj name="Container" class="HTCBlockType" version="1">
						<prop name="Id">bt96TC5</prop>
						<prop name="RowCount">8</prop>
						<prop name="ColCount">12</prop>
						<prop name="OvershootDnDelay">10</prop>
						<prop name="OvershootUpDelay">10</prop>
						<prop name="RampRateMaxDn">2.2</prop>
						<prop name="RampRateMaxUp">4.4</prop>
						<prop name="ReactionVolMin">10</prop>
						<prop name="ReactionVolMax">100</prop>
						<prop name="ReactionVolDefault">20</prop>
						<prop name="HorVertCrosstalkCoefficient">0.0003</prop>
						<prop name="DiagCrosstalkCoefficent">0.0001</prop>
					</obj>
					<prop name="MaxPositionsToSeek">96</prop>
					<obj name="DetectionFormats" class="DetectionFormats" version="2">
						<list name="emlist" count="1">
							<obj name="item" class="HTCDetectionFormat" version="1">
								<list name="emlist" count="1">
									<obj name="item" class="HTCChannel" version="2">
										<prop name="name">SYBR Green I / HRM Dye</prop>
										<prop name="Active">1</prop>
										<prop name="EmissionWL">510</prop>
										<prop name="ExcitationWL">465</prop>
										<prop name="IntgrTime">250</prop>
										<prop name="MaxIntgrTime">1000</prop>
										<prop name="MeltFactor">1.2</prop>
										<prop name="QuantFactor">20</prop>
									</obj>
								</list>
								<prop name="name">SYBR Green I / HRM Dye</prop>
								<prop name="Active">1</prop>
								<prop name="DefChannelNdx">0</prop>
								<prop name="DenominatorNdx">-1</prop>
								<prop name="ReadOnly">0</prop>
								<list name="EmissionWLAvail" count="6">
									<item>488</item>
									<item>510</item>
									<item>580</item>
									<item>610</item>
									<item>640</item>
									<item>660</item>
								</list>
								<list name="ExcitationWLAvail" count="5">
									<item>440</item>
									<item>465</item>
									<item>498</item>
									<item>533</item>
									<item>618</item>
								</list>
								<prop name="MeasuringMode">hmmDynamic</prop>
							</obj>
						</list>
						<prop name="DefFormatName">SYBR Green I / HRM Dye</prop>
					</obj>
					<list name="AcquisitionModes" count="4">
						<item>None</item>
						<item>Single</item>
						<item>Continuous</item>
						<item>Step</item>
					</list>
					<prop name="SeekTemp">30</prop>
					<prop name="SampleVolume">10</prop>
				</obj>
			</obj>
			<prop name="CompletedProgramNo">5</prop>
			<prop name="StopPoint">3</prop>
			<prop name="CarouselConstMoved">0</prop>
		</obj>
		<obj name="AnlsAndSampleInfo" class="AnlsAndSampleInfo" version="1">
			<obj name="AnlsPropTypes" class="PropertyTypeList" version="1">
				<list name="emlist" count="3">
					<obj name="item" class="SamplePropType" version="1">
						<prop name="name">Units</prop>
						<prop name="PropClass">QuantUnitsProp</prop>
						<prop name="IsChannelProperty">0</prop>
						<prop name="SelectorOrder">0</prop>
						<prop name="ShowInSelector">0</prop>
						<prop name="ShowInTable">0</prop>
						<prop name="TableOrder">0</prop>
					</obj>
					<obj name="item" class="SamplePropType" version="1">
						<prop name="name">ExtRef</prop>
						<prop name="PropClass">RQExtRefProp</prop>
						<prop name="IsChannelProperty">0</prop>
						<prop name="SelectorOrder">0</prop>
						<prop name="ShowInSelector">0</prop>
						<prop name="ShowInTable">0</prop>
						<prop name="TableOrder">0</prop>
					</obj>
					<obj name="item" class="SamplePropType" version="1">
						<prop name="name">Endpt External Experiment</prop>
						<prop name="PropClass">EndptGenoExtExp</prop>
						<prop name="IsChannelProperty">0</prop>
						<prop name="SelectorOrder">0</prop>
						<prop name="ShowInSelector">0</prop>
						<prop name="ShowInTable">0</prop>
						<prop name="TableOrder">0</prop>
					</obj>
				</list>
			</obj>
			<obj name="SamplePropTypes" class="PropertyTypeList" version="1">
				<list name="emlist" count="26">
					<obj name="item" class="SamplePosPropType" version="1">
						<prop name="name">Position</prop>
						<prop name="PropClass">GenSampleEditPosition</prop>
						<prop name="AnalysisClass">General</prop>
						<prop name="IsChannelProperty">0</prop>
						<prop name="SelectorOrder">0</prop>
						<prop name="ShowInSelector">0</prop>
						<prop name="ShowInTable">1</prop>
						<prop name="TableOrder">0</prop>
					</obj>
					<obj name="item" class="SamplePropType" version="1">
						<prop name="name">Color</prop>
						<prop name="PropClass">SamplePrefColor</prop>
						<prop name="AnalysisClass">General</prop>
						<prop name="IsChannelProperty">0</prop>
						<prop name="SelectorOrder">1</prop>
						<prop name="ShowInSelector">0</prop>
						<prop name="ShowInTable">1</prop>
						<prop name="TableOrder">1</prop>
					</obj>
					<obj name="item" class="SamplePropType" version="1">
						<prop name="name">Replicate of</prop>
						<prop name="PropClass">GenSampleEditReplicate</prop>
						<prop name="AnalysisClass">General</prop>
						<prop name="IsChannelProperty">0</prop>
						<prop name="SelectorOrder">2</prop>
						<prop name="ShowInSelector">0</prop>
						<prop name="ShowInTable">1</prop>
						<prop name="TableOrder">2</prop>
					</obj>
					<obj name="item" class="SamplePropType" version="1">
						<prop name="name">Sample Name</prop>
						<prop name="PropClass">GenSampleEditName</prop>
						<prop name="AnalysisClass">General</prop>
						<prop name="IsChannelProperty">0</prop>
						<prop name="SelectorOrder">3</prop>
						<prop name="ShowInSelector">1</prop>
						<prop name="ShowInTable">1</prop>
						<prop name="TableOrder">3</prop>
					</obj>
					<obj name="item" class="SamplePropType" version="1">
						<prop name="name">Subsets</prop>
						<prop name="PropClass">GenSampleEditSubset</prop>
						<prop name="AnalysisClass">General</prop>
						<prop name="IsChannelProperty">0</prop>
						<prop name="SelectorOrder">4</prop>
						<prop name="ShowInSelector">0</prop>
						<prop name="ShowInTable">0</prop>
						<prop name="TableOrder">4</prop>
					</obj>
					<obj name="item" class="SamplePropType" version="1">
						<prop name="name">Notes</prop>
						<prop name="PropClass">GenSampleEditNotes</prop>
						<prop name="AnalysisClass">General</prop>
						<prop name="IsChannelProperty">0</prop>
						<prop name="SelectorOrder">5</prop>
						<prop name="ShowInSelector">0</prop>
						<prop name="ShowInTable">0</prop>
						<prop name="TableOrder">5</prop>
					</obj>
					<obj name="item" class="SamplePropType" version="1">
						<prop name="name">Sample ID</prop>
						<prop name="PropClass">HTCSampleID</prop>
						<prop name="AnalysisClass">General</prop>
						<prop name="IsChannelProperty">0</prop>
						<prop name="SelectorOrder">6</prop>
						<prop name="ShowInSelector">0</prop>
						<prop name="ShowInTable">0</prop>
						<prop name="TableOrder">6</prop>
					</obj>
					<obj name="item" class="SamplePropType" version="1">
						<prop name="name">Sample Prep Notes</prop>
						<prop name="PropClass">HTCSamplePrepNotes</prop>
						<prop name="AnalysisClass">General</prop>
						<prop name="IsChannelProperty">0</prop>
						<prop name="SelectorOrder">7</prop>
						<prop name="ShowInSelector">0</prop>
						<prop name="ShowInTable">0</prop>
						<prop name="TableOrder">7</prop>
					</obj>
					<obj name="item" class="SamplePrefWidthType" version="1">
						<prop name="name">Width</prop>
						<prop name="PropClass">SamplePrefWidth</prop>
						<prop name="AnalysisClass">Sample preferences</prop>
						<prop name="IsChannelProperty">0</prop>
						<prop name="SelectorOrder">8</prop>
						<prop name="ShowInSelector">0</prop>
						<prop name="ShowInTable">0</prop>
						<prop name="TableOrder">8</prop>
					</obj>
					<obj name="item" class="SamplePrefLineStyleType" version="1">
						<prop name="name">Line Style</prop>
						<prop name="PropClass">SamplePrefLineStyle</prop>
						<prop name="AnalysisClass">Sample preferences</prop>
						<prop name="IsChannelProperty">0</prop>
						<prop name="SelectorOrder">9</prop>
						<prop name="ShowInSelector">0</prop>
						<prop name="ShowInTable">0</prop>
						<prop name="TableOrder">9</prop>
					</obj>
					<obj name="item" class="SamplePrefPointStyleType" version="1">
						<prop name="name">Point Style</prop>
						<prop name="PropClass">SamplePrefPointStyle</prop>
						<prop name="AnalysisClass">Sample preferences</prop>
						<prop name="IsChannelProperty">0</prop>
						<prop name="SelectorOrder">10</prop>
						<prop name="ShowInSelector">0</prop>
						<prop name="ShowInTable">0</prop>
						<prop name="TableOrder">10</prop>
					</obj>
					<obj name="item" class="SamplePropType" version="1">
						<prop name="name">Dominant Channel</prop>
						<prop name="PropClass">DominantChannelProp</prop>
						<prop name="AnalysisClass">Color Compensation Analysis</prop>
						<prop name="IsChannelProperty">0</prop>
						<prop name="SelectorOrder">11</prop>
						<prop name="ShowInSelector">0</prop>
						<prop name="ShowInTable">0</prop>
						<prop name="TableOrder">11</prop>
					</obj>
					<obj name="item" class="EndPtSampleTypePropertyType" version="1">
						<prop name="name">EndPt Sample Type</prop>
						<prop name="PropClass">GroupingSample</prop>
						<prop name="AnalysisClass">EndPtGenotyping</prop>
						<prop name="IsChannelProperty">0</prop>
						<prop name="SelectorOrder">12</prop>
						<prop name="ShowInSelector">0</prop>
						<prop name="ShowInTable">0</prop>
						<prop name="TableOrder">12</prop>
					</obj>
					<obj name="item" class="SamplePropType" version="1">
						<prop name="name">EndPt Genotype</prop>
						<prop name="PropClass">Genotype</prop>
						<prop name="AnalysisClass">EndPtGenotyping</prop>
						<prop name="IsChannelProperty">0</prop>
						<prop name="SelectorOrder">13</prop>
						<prop name="ShowInSelector">0</prop>
						<prop name="ShowInTable">0</prop>
						<prop name="TableOrder">13</prop>
					</obj>
					<obj name="item" class="SamplePropType" version="1">
						<prop name="name">Target Name</prop>
						<prop name="PropClass">TargetName</prop>
						<prop name="AnalysisClass">General</prop>
						<prop name="IsChannelProperty">1</prop>
						<prop name="SelectorOrder">22</prop>
						<prop name="ShowInSelector">1</prop>
						<prop name="ShowInTable">1</prop>
						<prop name="TableOrder">22</prop>
					</obj>
					<obj name="item" class="QuantSampleTypePropertyType" version="1">
						<prop name="name">Quantification Sample Type</prop>
						<prop name="PropClass">QuantSampleTypeProperty</prop>
						<prop name="AnalysisClass">Quantification Analysis</prop>
						<prop name="IsChannelProperty">1</prop>
						<prop name="SelectorOrder">15</prop>
						<prop name="ShowInSelector">0</prop>
						<prop name="ShowInTable">0</prop>
						<prop name="TableOrder">15</prop>
					</obj>
					<obj name="item" class="SamplePropType" version="1">
						<prop name="name">Concentration</prop>
						<prop name="PropClass">QuantConcProperty</prop>
						<prop name="AnalysisClass">Quantification Analysis</prop>
						<prop name="IsChannelProperty">1</prop>
						<prop name="SelectorOrder">16</prop>
						<prop name="ShowInSelector">1</prop>
						<prop name="ShowInTable">1</prop>
						<prop name="TableOrder">16</prop>
					</obj>
					<obj name="item" class="QuantCpType" version="1">
						<prop name="name">Cp Low</prop>
						<prop name="PropClass">QuantCpLowProp</prop>
						<prop name="AnalysisClass">Quantification Analysis</prop>
						<prop name="IsChannelProperty">1</prop>
						<prop name="SelectorOrder">17</prop>
						<prop name="ShowInSelector">0</prop>
						<prop name="ShowInTable">0</prop>
						<prop name="TableOrder">17</prop>
					</obj>
					<obj name="item" class="QuantCpType" version="1">
						<prop name="name">Cp High</prop>
						<prop name="PropClass">QuantCpHighProp</prop>
						<prop name="AnalysisClass">Quantification Analysis</prop>
						<prop name="IsChannelProperty">1</prop>
						<prop name="SelectorOrder">18</prop>
						<prop name="ShowInSelector">0</prop>
						<prop name="ShowInTable">0</prop>
						<prop name="TableOrder">18</prop>
					</obj>
					<obj name="item" class="GroupSampleTypePropertyType" version="1">
						<prop name="name">Melt Geno Sample Type</prop>
						<prop name="PropClass">GroupChannelTypeProp</prop>
						<prop name="AnalysisClass">Melt Geno</prop>
						<prop name="IsChannelProperty">1</prop>
						<prop name="SelectorOrder">19</prop>
						<prop name="ShowInSelector">0</prop>
						<prop name="ShowInTable">0</prop>
						<prop name="TableOrder">19</prop>
					</obj>
					<obj name="item" class="SamplePropType" version="1">
						<prop name="name">Melt Geno Genotype</prop>
						<prop name="PropClass">ChannelGenotype</prop>
						<prop name="AnalysisClass">Melt Geno</prop>
						<prop name="IsChannelProperty">1</prop>
						<prop name="SelectorOrder">20</prop>
						<prop name="ShowInSelector">0</prop>
						<prop name="ShowInTable">0</prop>
						<prop name="TableOrder">20</prop>
					</obj>
					<obj name="item" class="RQTargetPropertyType" version="1">
						<prop name="name">Target Type</prop>
						<prop name="PropClass">RQTargetProperty</prop>
						<prop name="AnalysisClass">Relative Quantification</prop>
						<prop name="IsChannelProperty">1</prop>
						<prop name="SelectorOrder">21</prop>
						<prop name="ShowInSelector">0</prop>
						<prop name="ShowInTable">0</prop>
						<prop name="TableOrder">21</prop>
					</obj>
					<obj name="item" class="RQSampleTargetPropertyType" version="1">
						<prop name="name">Combined Sample and Target Type</prop>
						<prop name="PropClass">RQSampleTargetProperty</prop>
						<prop name="AnalysisClass">Relative Quantification</prop>
						<prop name="IsChannelProperty">1</prop>
						<prop name="SelectorOrder">15</prop>
						<prop name="ShowInSelector">1</prop>
						<prop name="ShowInTable">1</prop>
						<prop name="TableOrder">15</prop>
					</obj>
					<obj name="item" class="SamplePropType" version="1">
						<prop name="name">Efficiency</prop>
						<prop name="PropClass">RQEffProp</prop>
						<prop name="AnalysisClass">Relative Quantification</prop>
						<prop name="IsChannelProperty">1</prop>
						<prop name="SelectorOrder">23</prop>
						<prop name="ShowInSelector">0</prop>
						<prop name="ShowInTable">1</prop>
						<prop name="TableOrder">23</prop>
					</obj>
					<obj name="item" class="GroupSampleTypePropertyTypeNoPos" version="1">
						<prop name="name">Scanning Sample Type</prop>
						<prop name="PropClass">GroupChannelTypeProp</prop>
						<prop name="AnalysisClass">Scanning</prop>
						<prop name="IsChannelProperty">1</prop>
						<prop name="SelectorOrder">24</prop>
						<prop name="ShowInSelector">0</prop>
						<prop name="ShowInTable">0</prop>
						<prop name="TableOrder">24</prop>
					</obj>
					<obj name="item" class="SamplePropType" version="1">
						<prop name="name">Scanning Genotype</prop>
						<prop name="PropClass">ChannelGenotype</prop>
						<prop name="AnalysisClass">Scanning</prop>
						<prop name="IsChannelProperty">1</prop>
						<prop name="SelectorOrder">25</prop>
						<prop name="ShowInSelector">0</prop>
						<prop name="ShowInTable">0</prop>
						<prop name="TableOrder">25</prop>
					</obj>
				</list>
			</obj>
			<obj name="SelectedChannels" class="TEMIntegerSet" version="1">
				<list name="Items" count="1">
					<prop name="Item">0</prop>
				</list>
			</obj>
			<obj name="AnalysisProperties" class="ExpPropList" version="1">
				<list name="emlist" count="3">
					<obj name="PropertyObject" class="EndptGenoExtExp" version="3">
						<prop name="PropertyTypeName">Endpt External Experiment</prop>
					</obj>
					<obj name="PropertyObject" class="RQExtRefProp" version="3">
						<prop name="PropertyTypeName">ExtRef</prop>
						<prop name="RefExpProg">-1</prop>
					</obj>
					<obj name="PropertyObject" class="QuantUnitsProp" version="3">
						<prop name="PropertyTypeName">Units</prop>
					</obj>
				</list>
			</obj>
			<obj name="SampleInfoList" class="SamplePropInfoList" version="1">
				<list name="emlist" count="96">
					<obj name="item" class="SamplePropInfo" version="1">
						<obj name="ChannelProperties" class="ChanPropList" version="2">
							<obj name="ChannelProperties" class="EMList" version="1">
								<list name="emlist" count="1">
									<obj name="item" class="PropertyList" version="1">
										<list name="emlist" count="12">
											<obj name="PropertyObject" class="RQSampleTargetProperty" version="4">
												<prop name="PropertyTypeName">Combined Sample and Target Type</prop>
												<prop name="Position">0</prop>
												<prop name="IsDefault">0</prop>
												<obj name="ChannelProp" class="ChannelProperty" version="1">
													<prop name="ChannelIdx">0</prop>
												</obj>
											</obj>
											<obj name="PropertyObject" class="QuantConcProperty" version="4">
												<prop name="PropertyTypeName">Concentration</prop>
												<prop name="Position">0</prop>
												<prop name="IsDefault">1</prop>
												<prop name="Concentration">0</prop>
												<obj name="ChannelProp" class="ChannelProperty" version="1">
													<prop name="ChannelIdx">0</prop>
												</obj>
												<prop name="ReadOnly">1</prop>
											</obj>
											<obj name="PropertyObject" class="QuantCpHighProp" version="4">
												<prop name="PropertyTypeName">Cp High</prop>
												<prop name="Position">0</prop>
												<prop name="IsDefault">1</prop>
												<prop name="CpRangeHigh">0</prop>
												<obj name="ChannelProp" class="ChannelProperty" version="1">
													<prop name="ChannelIdx">0</prop>
												</obj>
												<prop name="ReadOnly">0</prop>
											</obj>
											<obj name="PropertyObject" class="QuantCpLowProp" version="4">
												<prop name="PropertyTypeName">Cp Low</prop>
												<prop name="Position">0</prop>
												<prop name="IsDefault">1</prop>
												<prop name="CpRangeLow">0</prop>
												<obj name="ChannelProp" class="ChannelProperty" version="1">
													<prop name="ChannelIdx">0</prop>
												</obj>
												<prop name="ReadOnly">0</prop>
											</obj>
											<obj name="PropertyObject" class="RQEffProp" version="4">
												<prop name="PropertyTypeName">Efficiency</prop>
												<prop name="Position">0</prop>
												<prop name="IsDefault">1</prop>
												<prop name="Efficiency">2</prop>
												<obj name="ChannelProp" class="ChannelProperty" version="1">
													<prop name="ChannelIdx">0</prop>
												</obj>
											</obj>
											<obj name="PropertyObject" class="ChannelGenotype" version="4">
												<prop name="PropertyTypeName">Melt Geno Genotype</prop>
												<prop name="Position">0</prop>
												<prop name="IsDefault">1</prop>
												<prop name="ReadOnly">1</prop>
												<obj name="ChannelProp" class="ChannelProperty" version="1">
													<prop name="ChannelIdx">0</prop>
												</obj>
											</obj>
											<obj name="PropertyObject" class="GroupChannelTypeProp" version="4">
												<prop name="PropertyTypeName">Melt Geno Sample Type</prop>
												<prop name="Position">0</prop>
												<prop name="IsDefault">0</prop>
												<prop name="GroupSampleType">mstUnknown</prop>
												<obj name="ChannelProp" class="ChannelProperty" version="1">
													<prop name="ChannelIdx">0</prop>
												</obj>
											</obj>
											<obj name="PropertyObject" class="QuantSampleTypeProperty" version="4">
												<prop name="PropertyTypeName">Quantification Sample Type</prop>
												<prop name="Position">0</prop>
												<prop name="IsDefault">0</prop>
												<prop name="SampleType">qsPosCalibrator</prop>
												<obj name="ChannelProp" class="ChannelProperty" version="1">
													<prop name="ChannelIdx">0</prop>
												</obj>
											</obj>
											<obj name="PropertyObject" class="ChannelGenotype" version="4">
												<prop name="PropertyTypeName">Scanning Genotype</prop>
												<prop name="Position">0</prop>
												<prop name="IsDefault">1</prop>
												<prop name="ReadOnly">1</prop>
												<obj name="ChannelProp" class="ChannelProperty" version="1">
													<prop name="ChannelIdx">0</prop>
												</obj>
											</obj>
											<obj name="PropertyObject" class="GroupChannelTypeProp" version="4">
												<prop name="PropertyTypeName">Scanning Sample Type</prop>
												<prop name="Position">0</prop>
												<prop name="IsDefault">0</prop>
												<prop name="GroupSampleType">mstUnknown</prop>
												<obj name="ChannelProp" class="ChannelProperty" version="1">
													<prop name="ChannelIdx">0</prop>
												</obj>
											</obj>
											<obj name="PropertyObject" class="TargetName" version="4">
												<prop name="PropertyTypeName">Target Name</prop>
												<prop name="Position">0</prop>
												<prop name="IsDefault">0</prop>
												<prop name="name">ACT</prop>
												<obj name="ChannelProp" class="ChannelProperty" version="1">
													<prop name="ChannelIdx">0</prop>
												</obj>
											</obj>
											<obj name="PropertyObject" class="RQTargetProperty" version="4">
												<prop name="PropertyTypeName">Target Type</prop>
												<prop name="Position">0</prop>
												<prop name="IsDefault">0</prop>
												<prop name="TargetType">dtReference</prop>
												<obj name="ChannelProp" class="ChannelProperty" version="1">
													<prop name="ChannelIdx">0</prop>
												</obj>
											</obj>
										</list>
									</obj>
								</list>
							</obj>
						</obj>
						<prop name="ChannelPropertyCount">1</prop>
						<prop name="ContainerPosition">0</prop>
						<prop name="HasSampleProperties">1</prop>
						<obj name="SampleProperties" class="PropertyList" version="1">
							<list name="emlist" count="14">
								<obj name="PropertyObject" class="SamplePrefColor" version="4">
									<prop name="PropertyTypeName">Color</prop>
									<prop name="Position">0</prop>
									<prop name="IsDefault">0</prop>
									<prop name="Color">$00FF8000</prop>
								</obj>
								<obj name="PropertyObject" class="DominantChannelProp" version="4">
									<prop name="PropertyTypeName">Dominant Channel</prop>
									<prop name="Position">0</prop>
									<prop name="IsDefault">0</prop>
									<prop name="DominantChannel">0</prop>
								</obj>
								<obj name="PropertyObject" class="Genotype" version="4">
									<prop name="PropertyTypeName">EndPt Genotype</prop>
									<prop name="Position">0</prop>
									<prop name="IsDefault">1</prop>
									<prop name="ReadOnly">1</prop>
								</obj>
								<obj name="PropertyObject" class="GroupingSample" version="4">
									<prop name="PropertyTypeName">EndPt Sample Type</prop>
									<prop name="Position">0</prop>
									<prop name="IsDefault">0</prop>
									<prop name="GroupSampleType">mstUnknown</prop>
								</obj>
								<obj name="PropertyObject" class="SamplePrefLineStyle" version="4">
									<prop name="PropertyTypeName">Line Style</prop>
									<prop name="Position">0</prop>
									<prop name="IsDefault">0</prop>
									<prop name="LineStyle">psSolid</prop>
								</obj>
								<obj name="PropertyObject" class="GenSampleEditNotes" version="4">
									<prop name="PropertyTypeName">Notes</prop>
									<prop name="Position">0</prop>
									<prop name="IsDefault">1</prop>
								</obj>
								<obj name="PropertyObject" class="SamplePrefPointStyle" version="4">
									<prop name="PropertyTypeName">Point Style</prop>
									<prop name="Position">0</prop>
									<prop name="IsDefault">0</prop>
									<prop name="PointStyle">psNothing</prop>
								</obj>
								<obj name="PropertyObject" class="GenSampleEditPosition" version="4">
									<prop name="PropertyTypeName">Position</prop>
									<prop name="Position">0</prop>
									<prop name="IsDefault">1</prop>
								</obj>
								<obj name="PropertyObject" class="GenSampleEditReplicate" version="4">
									<prop name="PropertyTypeName">Replicate of</prop>
									<prop name="Position">0</prop>
									<prop name="IsDefault">0</prop>
									<prop name="ReplicateOf">0</prop>
								</obj>
								<obj name="PropertyObject" class="HTCSampleID" version="4">
									<prop name="PropertyTypeName">Sample ID</prop>
									<prop name="Position">0</prop>
									<prop name="IsDefault">1</prop>
								</obj>
								<obj name="PropertyObject" class="GenSampleEditName" version="4">
									<prop name="PropertyTypeName">Sample Name</prop>
									<prop name="Position">0</prop>
									<prop name="IsDefault">0</prop>
									<prop name="name">15N</prop>
								</obj>
								<obj name="PropertyObject" class="HTCSamplePrepNotes" version="4">
									<prop name="PropertyTypeName">Sample Prep Notes</prop>
									<prop name="Position">0</prop>
									<prop name="IsDefault">1</prop>
								</obj>
								<obj name="PropertyObject" class="GenSampleEditSubset" version="4">
									<prop name="PropertyTypeName">Subsets</prop>
									<prop name="Position">0</prop>
									<prop name="IsDefault">1</prop>
								</obj>
								<obj name="PropertyObject" class="SamplePrefWidth" version="5">
									<prop name="PropertyTypeName">Width</prop>
									<prop name="Position">0</prop>
									<prop name="IsDefault">1</prop>
									<prop name="Width">1</prop>
								</obj>
							</list>
						</obj>
					</obj>
					<obj name="item" class="SamplePropInfo" version="1">
						<obj name="ChannelProperties" class="ChanPropList" version="2">
							<obj name="ChannelProperties" class="EMList" version="1">
								<list name="emlist" count="1">
									<obj name="item" class="PropertyList" version="1">
										<list name="emlist" count="12">
											<obj name="PropertyObject" class="RQSampleTargetProperty" version="4">
												<prop name="PropertyTypeName">Combined Sample and Target Type</prop>
												<prop name="Position">1</prop>
												<prop name="IsDefault">0</prop>
												<obj name="ChannelProp" class="ChannelProperty" version="1">
													<prop name="ChannelIdx">0</prop>
												</obj>
											</obj>
											<obj name="PropertyObject" class="QuantConcProperty" version="4">
												<prop name="PropertyTypeName">Concentration</prop>
												<prop name="Position">1</prop>
												<prop name="IsDefault">1</prop>
												<prop name="Concentration">0</prop>
												<obj name="ChannelProp" class="ChannelProperty" version="1">
													<prop name="ChannelIdx">0</prop>
												</obj>
												<prop name="ReadOnly">1</prop>
											</obj>
											<obj name="PropertyObject" class="QuantCpHighProp" version="4">
												<prop name="PropertyTypeName">Cp High</prop>
												<prop name="Position">1</prop>
												<prop name="IsDefault">1</prop>
												<prop name="CpRangeHigh">0</prop>
												<obj name="ChannelProp" class="ChannelProperty" version="1">
													<prop name="ChannelIdx">0</prop>
												</obj>
												<prop name="ReadOnly">0</prop>
											</obj>
											<obj name="PropertyObject" class="QuantCpLowProp" version="4">
												<prop name="PropertyTypeName">Cp Low</prop>
												<prop name="Position">1</prop>
												<prop name="IsDefault">1</prop>
												<prop name="CpRangeLow">0</prop>
												<obj name="ChannelProp" class="ChannelProperty" version="1">
													<prop name="ChannelIdx">0</prop>
												</obj>
												<prop name="ReadOnly">0</prop>
											</obj>
											<obj name="PropertyObject" class="RQEffProp" version="4">
												<prop name="PropertyTypeName">Efficiency</prop>
												<prop name="Position">1</prop>
												<prop name="IsDefault">1</prop>
												<prop name="Efficiency">2</prop>
												<obj name="ChannelProp" class="ChannelProperty" version="1">
													<prop name="ChannelIdx">0</prop>
												</obj>
											</obj>
											<obj name="PropertyObject" class="ChannelGenotype" version="4">
												<prop name="PropertyTypeName">Melt Geno Genotype</prop>
												<prop name="Position">1</prop>
												<prop name="IsDefault">1</prop>
												<prop name="ReadOnly">1</prop>
												<obj name="ChannelProp" class="ChannelProperty" version="1">
													<prop name="ChannelIdx">0</prop>
												</obj>
											</obj>
											<obj name="PropertyObject" class="GroupChannelTypeProp" version="4">
												<prop name="PropertyTypeName">Melt Geno Sample Type</prop>
												<prop name="Position">1</prop>
												<prop name="IsDefault">0</prop>
												<prop name="GroupSampleType">mstUnknown</prop>
												<obj name="ChannelProp" class="ChannelProperty" version="1">
													<prop name="ChannelIdx">0</prop>
												</obj>
											</obj>
											<obj name="PropertyObject" class="QuantSampleTypeProperty" version="4">
												<prop name="PropertyTypeName">Quantification Sample Type</prop>
												<prop name="Position">1</prop>
												<prop name="IsDefault">0</prop>
												<prop name="SampleType">qsPosCalibrator</prop>
												<obj name="ChannelProp" class="ChannelProperty" version="1">
													<prop name="ChannelIdx">0</prop>
												</obj>
											</obj>
											<obj name="PropertyObject" class="ChannelGenotype" version="4">
												<prop name="PropertyTypeName">Scanning Genotype</prop>
												<prop name="Position">1</prop>
												<prop name="IsDefault">1</prop>
												<prop name="ReadOnly">1</prop>
												<obj name="ChannelProp" class="ChannelProperty" version="1">
													<prop name="ChannelIdx">0</prop>
												</obj>
											</obj>
											<obj name="PropertyObject" class="GroupChannelTypeProp" version="4">
												<prop name="PropertyTypeName">Scanning Sample Type</prop>
												<prop name="Position">1</prop>
												<prop name="IsDefault">0</prop>
												<prop name="GroupSampleType">mstUnknown</prop>
												<obj name="ChannelProp" class="ChannelProperty" version="1">
													<prop name="ChannelIdx">0</prop>
												</obj>
											</obj>
											<obj name="PropertyObject" class="TargetName" version="4">
												<prop name="PropertyTypeName">Target Name</prop>
												<prop name="Position">1</prop>
												<prop name="IsDefault">0</prop>
												<prop name="name">ACT</prop>
												<obj name="ChannelProp" class="ChannelProperty" version="1">
													<prop name="ChannelIdx">0</prop>
												</obj>
											</obj>
											<obj name="PropertyObject" class="RQTargetProperty" version="4">
												<prop name="PropertyTypeName">Target Type</prop>
												<prop name="Position">1</prop>
												<prop name="IsDefault">0</prop>
												<prop name="TargetType">dtReference</prop>
												<obj name="ChannelProp" class="ChannelProperty" version="1">
													<prop name="ChannelIdx">0</prop>
												</obj>
											</obj>
										</list>
									</obj>
								</list>
							</obj>
						</obj>
						<prop name="ChannelPropertyCount">1</prop>
						<prop name="ContainerPosition">1</prop>
						<prop name="HasSampleProperties">1</prop>
						<obj name="SampleProperties" class="PropertyList" version="1">
							<list name="emlist" count="14">
								<obj name="PropertyObject" class="SamplePrefColor" version="4">
									<prop name="PropertyTypeName">Color</prop>
									<prop name="Position">1</prop>
									<prop name="IsDefault">0</prop>
									<prop name="Color">clRed</prop>
								</obj>
								<obj name="PropertyObject" class="DominantChannelProp" version="4">
									<prop name="PropertyTypeName">Dominant Channel</prop>
									<prop name="Position">1</prop>
									<prop name="IsDefault">0</prop>
									<prop name="DominantChannel">0</prop>
								</obj>
								<obj name="PropertyObject" class="Genotype" version="4">
									<prop name="PropertyTypeName">EndPt Genotype</prop>
									<prop name="Position">1</prop>
									<prop name="IsDefault">1</prop>
									<prop name="ReadOnly">1</prop>
								</obj>
								<obj name="PropertyObject" class="GroupingSample" version="4">
									<prop name="PropertyTypeName">EndPt Sample Type</prop>
									<prop name="Position">1</prop>
									<prop name="IsDefault">0</prop>
									<prop name="GroupSampleType">mstUnknown</prop>
								</obj>
								<obj name="PropertyObject" class="SamplePrefLineStyle" version="4">
									<prop name="PropertyTypeName">Line Style</prop>
									<prop name="Position">1</prop>
									<prop name="IsDefault">0</prop>
									<prop name="LineStyle">psSolid</prop>
								</obj>
								<obj name="PropertyObject" class="GenSampleEditNotes" version="4">
									<prop name="PropertyTypeName">Notes</prop>
									<prop name="Position">1</prop>
									<prop name="IsDefault">1</prop>
								</obj>
								<obj name="PropertyObject" class="SamplePrefPointStyle" version="4">
									<prop name="PropertyTypeName">Point Style</prop>
									<prop name="Position">1</prop>
									<prop name="IsDefault">0</prop>
									<prop name="PointStyle">psNothing</prop>
								</obj>
								<obj name="PropertyObject" class="GenSampleEditPosition" version="4">
									<prop name="PropertyTypeName">Position</prop>
									<prop name="Position">1</prop>
									<prop name="IsDefault">1</prop>
								</obj>
								<obj name="PropertyObject" class="GenSampleEditReplicate" version="4">
									<prop name="PropertyTypeName">Replicate of</prop>
									<prop name="Position">1</prop>
									<prop name="IsDefault">0</prop>
									<prop name="ReplicateOf">0</prop>
								</obj>
								<obj name="PropertyObject" class="HTCSampleID" version="4">
									<prop name="PropertyTypeName">Sample ID</prop>
									<prop name="Position">1</prop>
									<prop name="IsDefault">1</prop>
								</obj>
								<obj name="PropertyObject" class="GenSampleEditName" version="4">
									<prop name="PropertyTypeName">Sample Name</prop>
									<prop name="Position">1</prop>
									<prop name="IsDefault">0</prop>
									<prop name="name">15N</prop>
								</obj>
								<obj name="PropertyObject" class="HTCSamplePrepNotes" version="4">
									<prop name="PropertyTypeName">Sample Prep Notes</prop>
									<prop name="Position">1</prop>
									<prop name="IsDefault">1</prop>
								</obj>
								<obj name="PropertyObject" class="GenSampleEditSubset" version="4">
									<prop name="PropertyTypeName">Subsets</prop>
									<prop name="Position">1</prop>
									<prop name="IsDefault">1</prop>
								</obj>
								<obj name="PropertyObject" class="SamplePrefWidth" version="5">
									<prop name="PropertyTypeName">Width</prop>
									<prop name="Position">1</prop>
									<prop name="IsDefault">1</prop>
									<prop name="Width">1</prop>
								</obj>
							</list>
						</obj>
					</obj>
					<obj name="item" class="SamplePropInfo" version="1">
						<obj name="ChannelProperties" class="ChanPropList" version="2">
							<obj name="ChannelProperties" class="EMList" version="1">
								<list name="emlist" count="1">
									<obj name="item" class="PropertyList" version="1">
										<list name="emlist" count="12">
											<obj name="PropertyObject" class="RQSampleTargetProperty" version="4">
												<prop name="PropertyTypeName">Combined Sample and Target Type</prop>
												<prop name="Position">2</prop>
												<prop name="IsDefault">0</prop>
												<obj name="ChannelProp" class="ChannelProperty" version="1">
													<prop name="ChannelIdx">0</prop>
												</obj>
											</obj>
											<obj name="PropertyObject" class="QuantConcProperty" version="4">
												<prop name="PropertyTypeName">Concentration</prop>
												<prop name="Position">2</prop>
												<prop name="IsDefault">1</prop>
												<prop name="Concentration">0</prop>
												<obj name="ChannelProp" class="ChannelProperty" version="1">
													<prop name="ChannelIdx">0</prop>
												</obj>
												<prop name="ReadOnly">1</prop>
											</obj>
											<obj name="PropertyObject" class="QuantCpHighProp" version="4">
												<prop name="PropertyTypeName">Cp High</prop>
												<prop name="Position">2</prop>
												<prop name="IsDefault">1</prop>
												<prop name="CpRangeHigh">0</prop>
												<obj name="ChannelProp" class="ChannelProperty" version="1">
													<prop name="ChannelIdx">0</prop>
												</obj>
												<prop name="ReadOnly">0</prop>
											</obj>
											<obj name="PropertyObject" class="QuantCpLowProp" version="4">
												<prop name="PropertyTypeName">Cp Low</prop>
												<prop name="Position">2</prop>
												<prop name="IsDefault">1</prop>
												<prop name="CpRangeLow">0</prop>
												<obj name="ChannelProp" class="ChannelProperty" version="1">
													<prop name="ChannelIdx">0</prop>
												</obj>
												<prop name="ReadOnly">0</prop>
											</obj>
											<obj name="PropertyObject" class="RQEffProp" version="4">
												<prop name="PropertyTypeName">Efficiency</prop>
												<prop name="Position">2</prop>
												<prop name="IsDefault">1</prop>
												<prop name="Efficiency">2</prop>
												<obj name="ChannelProp" class="ChannelProperty" version="1">
													<prop name="ChannelIdx">0</prop>
												</obj>
											</obj>
											<obj name="PropertyObject" class="ChannelGenotype" version="4">
												<prop name="PropertyTypeName">Melt Geno Genotype</prop>
												<prop name="Position">2</prop>
												<prop name="IsDefault">1</prop>
												<prop name="ReadOnly">1</prop>
												<obj name="ChannelProp" class="ChannelProperty" version="1">
													<prop name="ChannelIdx">0</prop>
												</obj>
											</obj>
											<obj name="PropertyObject" class="GroupChannelTypeProp" version="4">
												<prop name="PropertyTypeName">Melt Geno Sample Type</prop>
												<prop name="Position">2</prop>
												<prop name="IsDefault">0</prop>
												<prop name="GroupSampleType">mstUnknown</prop>
												<obj name="ChannelProp" class="ChannelProperty" version="1">
													<prop name="ChannelIdx">0</prop>
												</obj>
											</obj>
											<obj name="PropertyObject" class="QuantSampleTypeProperty" version="4">
												<prop name="PropertyTypeName">Quantification Sample Type</prop>
												<prop name="Position">2</prop>
												<prop name="IsDefault">0</prop>
												<prop name="SampleType">qsPosCalibrator</prop>
												<obj name="ChannelProp" class="ChannelProperty" version="1">
													<prop name="ChannelIdx">0</prop>
												</obj>
											</obj>
											<obj name="PropertyObject" class="ChannelGenotype" version="4">
												<prop name="PropertyTypeName">Scanning Genotype</prop>
												<prop name="Position">2</prop>
												<prop name="IsDefault">1</prop>
												<prop name="ReadOnly">1</prop>
												<obj name="ChannelProp" class="ChannelProperty" version="1">
													<prop name="ChannelIdx">0</prop>
												</obj>
											</obj>
											<obj name="PropertyObject" class="GroupChannelTypeProp" version="4">
												<prop name="PropertyTypeName">Scanning Sample Type</prop>
												<prop name="Position">2</prop>
												<prop name="IsDefault">0</prop>
												<prop name="GroupSampleType">mstUnknown</prop>
												<obj name="ChannelProp" class="ChannelProperty" version="1">
													<prop name="ChannelIdx">0</prop>
												</obj>
											</obj>
											<obj name="PropertyObject" class="TargetName" version="4">
												<prop name="PropertyTypeName">Target Name</prop>
												<prop name="Position">2</prop>
												<prop name="IsDefault">0</prop>
												<prop name="name">ACT</prop>
												<obj name="ChannelProp" class="ChannelProperty" version="1">
													<prop name="ChannelIdx">0</prop>
												</obj>
											</obj>
											<obj name="PropertyObject" class="RQTargetProperty" version="4">
												<prop name="PropertyTypeName">Target Type</prop>
												<prop name="Position">2</prop>
												<prop name="IsDefault">0</prop>
												<prop name="TargetType">dtReference</prop>
												<obj name="ChannelProp" class="ChannelProperty" version="1">
													<prop name="ChannelIdx">0</prop>
												</obj>
											</obj>
										</list>
									</obj>
								</list>
							</obj>
						</obj>
						<prop name="ChannelPropertyCount">1</prop>
						<prop name="ContainerPosition">2</prop>
						<prop name="HasSampleProperties">1</prop>
						<obj name="SampleProperties" class="PropertyList" version="1">
							<list name="emlist" count="14">
								<obj name="PropertyObject" class="SamplePrefColor" version="4">
									<prop name="PropertyTypeName">Color</prop>
									<prop name="Position">2</prop>
									<prop name="IsDefault">0</prop>
									<prop name="Color">$0030D700</prop>
								</obj>
								<obj name="PropertyObject" class="DominantChannelProp" version="4">
									<prop name="PropertyTypeName">Dominant Channel</prop>
									<prop name="Position">2</prop>
									<prop name="IsDefault">0</prop>
									<prop name="DominantChannel">0</prop>
								</obj>
								<obj name="PropertyObject" class="Genotype" version="4">
									<prop name="PropertyTypeName">EndPt Genotype</prop>
									<prop name="Position">2</prop>
									<prop name="IsDefault">1</prop>
									<prop name="ReadOnly">1</prop>
								</obj>
								<obj name="PropertyObject" class="GroupingSample" version="4">
									<prop name="PropertyTypeName">EndPt Sample Type</prop>
									<prop name="Position">2</prop>
									<prop name="IsDefault">0</prop>
									<prop name="GroupSampleType">mstUnknown</prop>
								</obj>
								<obj name="PropertyObject" class="SamplePrefLineStyle" version="4">
									<prop name="PropertyTypeName">Line Style</prop>
									<prop name="Position">2</prop>
									<prop name="IsDefault">0</prop>
									<prop name="LineStyle">psSolid</prop>
								</obj>
								<obj name="PropertyObject" class="GenSampleEditNotes" version="4">
									<prop name="PropertyTypeName">Notes</prop>
									<prop name="Position">2</prop>
									<prop name="IsDefault">1</prop>
								</obj>
								<obj name="PropertyObject" class="SamplePrefPointStyle" version="4">
									<prop name="PropertyTypeName">Point Style</prop>
									<prop name="Position">2</prop>
									<prop name="IsDefault">0</prop>
									<prop name="PointStyle">psNothing</prop>
								</obj>
								<obj name="PropertyObject" class="GenSampleEditPosition" version="4">
									<prop name="PropertyTypeName">Position</prop>
									<prop name="Position">2</prop>
									<prop name="IsDefault">1</prop>
								</obj>
								<obj name="PropertyObject" class="GenSampleEditReplicate" version="4">
									<prop name="PropertyTypeName">Replicate of</prop>
									<prop name="Position">2</prop>
									<prop name="IsDefault">0</prop>
									<prop name="ReplicateOf">0</prop>
								</obj>
								<obj name="PropertyObject" class="HTCSampleID" version="4">
									<prop name="PropertyTypeName">Sample ID</prop>
									<prop name="Position">2</prop>
									<prop name="IsDefault">1</prop>
								</obj>
								<obj name="PropertyObject" class="GenSampleEditName" version="4">
									<prop name="PropertyTypeName">Sample Name</prop>
									<prop name="Position">2</prop>
									<prop name="IsDefault">0</prop>
									<prop name="name">15N</prop>
								</obj>
								<obj name="PropertyObject" class="HTCSamplePrepNotes" version="4">
									<prop name="PropertyTypeName">Sample Prep Notes</prop>
									<prop name="Position">2</prop>
									<prop name="IsDefault">1</prop>
								</obj>
								<obj name="PropertyObject" class="GenSampleEditSubset" version="4">
									<prop name="PropertyTypeName">Subsets</prop>
									<prop name="Position">2</prop>
									<prop name="IsDefault">1</prop>
								</obj>
								<obj name="PropertyObject" class="SamplePrefWidth" version="5">
									<prop name="PropertyTypeName">Width</prop>
									<prop name="Position">2</prop>
									<prop name="IsDefault">1</prop>
									<prop name="Width">1</prop>
								</obj>
							</list>
						</obj>
					</obj>
					<obj name="item" class="SamplePropInfo" version="1">
						<obj name="ChannelProperties" class="ChanPropList" version="2">
							<obj name="ChannelProperties" class="EMList" version="1">
								<list name="emlist" count="1">
									<obj name="item" class="PropertyList" version="1">
										<list name="emlist" count="12">
											<obj name="PropertyObject" class="RQSampleTargetProperty" version="4">
												<prop name="PropertyTypeName">Combined Sample and Target Type</prop>
												<prop name="Position">3</prop>
												<prop name="IsDefault">0</prop>
												<obj name="ChannelProp" class="ChannelProperty" version="1">
													<prop name="ChannelIdx">0</prop>
												</obj>
											</obj>
											<obj name="PropertyObject" class="QuantConcProperty" version="4">
												<prop name="PropertyTypeName">Concentration</prop>
												<prop name="Position">3</prop>
												<prop name="IsDefault">1</prop>
												<prop name="Concentration">0</prop>
												<obj name="ChannelProp" class="ChannelProperty" version="1">
													<prop name="ChannelIdx">0</prop>
												</obj>
												<prop name="ReadOnly">1</prop>
											</obj>
											<obj name="PropertyObject" class="QuantCpHighProp" version="4">
												<prop name="PropertyTypeName">Cp High</prop>
												<prop name="Position">3</prop>
												<prop name="IsDefault">1</prop>
												<prop name="CpRangeHigh">0</prop>
												<obj name="ChannelProp" class="ChannelProperty" version="1">
													<prop name="ChannelIdx">0</prop>
												</obj>
												<prop name="ReadOnly">0</prop>
											</obj>
											<obj name="PropertyObject" class="QuantCpLowProp" version="4">
												<prop name="PropertyTypeName">Cp Low</prop>
												<prop name="Position">3</prop>
												<prop name="IsDefault">1</prop>
												<prop name="CpRangeLow">0</prop>
												<obj name="ChannelProp" class="ChannelProperty" version="1">
													<prop name="ChannelIdx">0</prop>
												</obj>
												<prop name="ReadOnly">0</prop>
											</obj>
											<obj name="PropertyObject" class="RQEffProp" version="4">
												<prop name="PropertyTypeName">Efficiency</prop>
												<prop name="Position">3</prop>
												<prop name="IsDefault">1</prop>
												<prop name="Efficiency">2</prop>
												<obj name="ChannelProp" class="ChannelProperty" version="1">
													<prop name="ChannelIdx">0</prop>
												</obj>
											</obj>
											<obj name="PropertyObject" class="ChannelGenotype" version="4">
												<prop name="PropertyTypeName">Melt Geno Genotype</prop>
												<prop name="Position">3</prop>
												<prop name="IsDefault">1</prop>
												<prop name="ReadOnly">1</prop>
												<obj name="ChannelProp" class="ChannelProperty" version="1">
													<prop name="ChannelIdx">0</prop>
												</obj>
											</obj>
											<obj name="PropertyObject" class="GroupChannelTypeProp" version="4">
												<prop name="PropertyTypeName">Melt Geno Sample Type</prop>
												<prop name="Position">3</prop>
												<prop name="IsDefault">0</prop>
												<prop name="GroupSampleType">mstUnknown</prop>
												<obj name="ChannelProp" class="ChannelProperty" version="1">
													<prop name="ChannelIdx">0</prop>
												</obj>
											</obj>
											<obj name="PropertyObject" class="QuantSampleTypeProperty" version="4">
												<prop name="PropertyTypeName">Quantification Sample Type</prop>
												<prop name="Position">3</prop>
												<prop name="IsDefault">0</prop>
												<prop name="SampleType">qsPosCalibrator</prop>
												<obj name="ChannelProp" class="ChannelProperty" version="1">
													<prop name="ChannelIdx">0</prop>
												</obj>
											</obj>
											<obj name="PropertyObject" class="ChannelGenotype" version="4">
												<prop name="PropertyTypeName">Scanning Genotype</prop>
												<prop name="Position">3</prop>
												<prop name="IsDefault">1</prop>
												<prop name="ReadOnly">1</prop>
												<obj name="ChannelProp" class="ChannelProperty" version="1">
													<prop name="ChannelIdx">0</prop>
												</obj>
											</obj>
											<obj name="PropertyObject" class="GroupChannelTypeProp" version="4">
												<prop name="PropertyTypeName">Scanning Sample Type</prop>
												<prop name="Position">3</prop>
												<prop name="IsDefault">0</prop>
												<prop name="GroupSampleType">mstUnknown</prop>
												<obj name="ChannelProp" class="ChannelProperty" version="1">
													<prop name="ChannelIdx">0</prop>
												</obj>
											</obj>
											<obj name="PropertyObject" class="TargetName" version="4">
												<prop name="PropertyTypeName">Target Name</prop>
												<prop name="Position">3</prop>
												<prop name="IsDefault">0</prop>
												<prop name="name">C1Q</prop>
												<obj name="ChannelProp" class="ChannelProperty" version="1">
													<prop name="ChannelIdx">0</prop>
												</obj>
											</obj>
											<obj name="PropertyObject" class="RQTargetProperty" version="4">
												<prop name="PropertyTypeName">Target Type</prop>
												<prop name="Position">3</prop>
												<prop name="IsDefault">0</prop>
												<prop name="TargetType">dtTarget</prop>
												<obj name="ChannelProp" class="ChannelProperty" version="1">
													<prop name="ChannelIdx">0</prop>
												</obj>
											</obj>
										</list>
									</obj>
								</list>
							</obj>
						</obj>
						<prop name="ChannelPropertyCount">1</prop>
						<prop name="ContainerPosition">3</prop>
						<prop name="HasSampleProperties">1</prop>
						<obj name="SampleProperties" class="PropertyList" version="1">
							<list name="emlist" count="14">
								<obj name="PropertyObject" class="SamplePrefColor" version="4">
									<prop name="PropertyTypeName">Color</prop>
									<prop name="Position">3</prop>
									<prop name="IsDefault">0</prop>
									<prop name="Color">clFuchsia</prop>
								</obj>
								<obj name="PropertyObject" class="DominantChannelProp" version="4">
									<prop name="PropertyTypeName">Dominant Channel</prop>
									<prop name="Position">3</prop>
									<prop name="IsDefault">0</prop>
									<prop name="DominantChannel">0</prop>
								</obj>
								<obj name="PropertyObject" class="Genotype" version="4">
									<prop name="PropertyTypeName">EndPt Genotype</prop>
									<prop name="Position">3</prop>
									<prop name="IsDefault">1</prop>
									<prop name="ReadOnly">1</prop>
								</obj>
								<obj name="PropertyObject" class="GroupingSample" version="4">
									<prop name="PropertyTypeName">EndPt Sample Type</prop>
									<prop name="Position">3</prop>
									<prop name="IsDefault">0</prop>
									<prop name="GroupSampleType">mstUnknown</prop>
								</obj>
								<obj name="PropertyObject" class="SamplePrefLineStyle" version="4">
									<prop name="PropertyTypeName">Line Style</prop>
									<prop name="Position">3</prop>
									<prop name="IsDefault">0</prop>
									<prop name="LineStyle">psSolid</prop>
								</obj>
								<obj name="PropertyObject" class="GenSampleEditNotes" version="4">
									<prop name="PropertyTypeName">Notes</prop>
									<prop name="Position">3</prop>
									<prop name="IsDefault">1</prop>
								</obj>
								<obj name="PropertyObject" class="SamplePrefPointStyle" version="4">
									<prop name="PropertyTypeName">Point Style</prop>
									<prop name="Position">3</prop>
									<prop name="IsDefault">0</prop>
									<prop name="PointStyle">psNothing</prop>
								</obj>
								<obj name="PropertyObject" class="GenSampleEditPosition" version="4">
									<prop name="PropertyTypeName">Position</prop>
									<prop name="Position">3</prop>
									<prop name="IsDefault">1</prop>
								</obj>
								<obj name="PropertyObject" class="GenSampleEditReplicate" version="4">
									<prop name="PropertyTypeName">Replicate of</prop>
									<prop name="Position">3</prop>
									<prop name="IsDefault">0</prop>
									<prop name="ReplicateOf">3</prop>
								</obj>
								<obj name="PropertyObject" class="HTCSampleID" version="4">
									<prop name="PropertyTypeName">Sample ID</prop>
									<prop name="Position">3</prop>
									<prop name="IsDefault">1</prop>
								</obj>
								<obj name="PropertyObject" class="GenSampleEditName" version="4">
									<prop name="PropertyTypeName">Sample Name</prop>
									<prop name="Position">3</prop>
									<prop name="IsDefault">0</prop>
									<prop name="name">15N</prop>
								</obj>
								<obj name="PropertyObject" class="HTCSamplePrepNotes" version="4">
									<prop name="PropertyTypeName">Sample Prep Notes</prop>
									<prop name="Position">3</prop>
									<prop name="IsDefault">1</prop>
								</obj>
								<obj name="PropertyObject" class="GenSampleEditSubset" version="4">
									<prop name="PropertyTypeName">Subsets</prop>
									<prop name="Position">3</prop>
									<prop name="IsDefault">1</prop>
								</obj>
								<obj name="PropertyObject" class="SamplePrefWidth" version="5">
									<prop name="PropertyTypeName">Width</prop>
									<prop name="Position">3</prop>
									<prop name="IsDefault">1</prop>
									<prop name="Width">1</prop>
								</obj>
							</list>
						</obj>
					</obj>
					<obj name="item" class="SamplePropInfo" version="1">
						<obj name="ChannelProperties" class="ChanPropList" version="2">
							<obj name="ChannelProperties" class="EMList" version="1">
								<list name="emlist" count="1">
									<obj name="item" class="PropertyList" version="1">
										<list name="emlist" count="12">
											<obj name="PropertyObject" class="RQSampleTargetProperty" version="4">
												<prop name="PropertyTypeName">Combined Sample and Target Type</prop>
												<prop name="Position">4</prop>
												<prop name="IsDefault">0</prop>
												<obj name="ChannelProp" class="ChannelProperty" version="1">
													<prop name="ChannelIdx">0</prop>
												</obj>
											</obj>
											<obj name="PropertyObject" class="QuantConcProperty" version="4">
												<prop name="PropertyTypeName">Concentration</prop>
												<prop name="Position">4</prop>
												<prop name="IsDefault">1</prop>
												<prop name="Concentration">0</prop>
												<obj name="ChannelProp" class="ChannelProperty" version="1">
													<prop name="ChannelIdx">0</prop>
												</obj>
												<prop name="ReadOnly">1</prop>
											</obj>
											<obj name="PropertyObject" class="QuantCpHighProp" version="4">
												<prop name="PropertyTypeName">Cp High</prop>
												<prop name="Position">4</prop>
												<prop name="IsDefault">1</prop>
												<prop name="CpRangeHigh">0</prop>
												<obj name="ChannelProp" class="ChannelProperty" version="1">
													<prop name="ChannelIdx">0</prop>
												</obj>
												<prop name="ReadOnly">0</prop>
											</obj>
											<obj name="PropertyObject" class="QuantCpLowProp" version="4">
												<prop name="PropertyTypeName">Cp Low</prop>
												<prop name="Position">4</prop>
												<prop name="IsDefault">1</prop>
												<prop name="CpRangeLow">0</prop>
												<obj name="ChannelProp" class="ChannelProperty" version="1">
													<prop name="ChannelIdx">0</prop>
												</obj>
												<prop name="ReadOnly">0</prop>
											</obj>
											<obj name="PropertyObject" class="RQEffProp" version="4">
												<prop name="PropertyTypeName">Efficiency</prop>
												<prop name="Position">4</prop>
												<prop name="IsDefault">1</prop>
												<prop name="Efficiency">2</prop>
												<obj name="ChannelProp" class="ChannelProperty" version="1">
													<prop name="ChannelIdx">0</prop>
												</obj>
											</obj>
											<obj name="PropertyObject" class="ChannelGenotype" version="4">
												<prop name="PropertyTypeName">Melt Geno Genotype</prop>
												<prop name="Position">4</prop>
												<prop name="IsDefault">1</prop>
												<prop name="ReadOnly">1</prop>
												<obj name="ChannelProp" class="ChannelProperty" version="1">
													<prop name="ChannelIdx">0</prop>
												</obj>
											</obj>
											<obj name="PropertyObject" class="GroupChannelTypeProp" version="4">
												<prop name="PropertyTypeName">Melt Geno Sample Type</prop>
												<prop name="Position">4</prop>
												<prop name="IsDefault">0</prop>
												<prop name="GroupSampleType">mstUnknown</prop>
												<obj name="ChannelProp" class="ChannelProperty" version="1">
													<prop name="ChannelIdx">0</prop>
												</obj>
											</obj>
											<obj name="PropertyObject" class="QuantSampleTypeProperty" version="4">
												<prop name="PropertyTypeName">Quantification Sample Type</prop>
												<prop name="Position">4</prop>
												<prop name="IsDefault">0</prop>
												<prop name="SampleType">qsPosCalibrator</prop>
												<obj name="ChannelProp" class="ChannelProperty" version="1">
													<prop name="ChannelIdx">0</prop>
												</obj>
											</obj>
											<obj name="PropertyObject" class="ChannelGenotype" version="4">
												<prop name="PropertyTypeName">Scanning Genotype</prop>
												<prop name="Position">4</prop>
												<prop name="IsDefault">1</prop>
												<prop name="ReadOnly">1</prop>
												<obj name="ChannelProp" class="ChannelProperty" version="1">
													<prop name="ChannelIdx">0</prop>
												</obj>
											</obj>
											<obj name="PropertyObject" class="GroupChannelTypeProp" version="4">
												<prop name="PropertyTypeName">Scanning Sample Type</prop>
												<prop name="Position">4</prop>
												<prop name="IsDefault">0</prop>
												<prop name="GroupSampleType">mstUnknown</prop>
												<obj name="ChannelProp" class="ChannelProperty" version="1">
													<prop name="ChannelIdx">0</prop>
												</obj>
											</obj>
											<obj name="PropertyObject" class="TargetName" version="4">
												<prop name="PropertyTypeName">Target Name</prop>
												<prop name="Position">4</prop>
												<prop name="IsDefault">0</prop>
												<prop name="name">C1Q</prop>
												<obj name="ChannelProp" class="ChannelProperty" version="1">
													<prop name="ChannelIdx">0</prop>
												</obj>
											</obj>
											<obj name="PropertyObject" class="RQTargetProperty" version="4">
												<prop name="PropertyTypeName">Target Type</prop>
												<prop name="Position">4</prop>
												<prop name="IsDefault">0</prop>
												<prop name="TargetType">dtTarget</prop>
												<obj name="ChannelProp" class="ChannelProperty" version="1">
													<prop name="ChannelIdx">0</prop>
												</obj>
											</obj>
										</list>
									</obj>
								</list>
							</obj>
						</obj>
						<prop name="ChannelPropertyCount">1</prop>
						<prop name="ContainerPosition">4</prop>
						<prop name="HasSampleProperties">1</prop>
						<obj name="SampleProperties" class="PropertyList" version="1">
							<list name="emlist" count="14">
								<obj name="PropertyObject" class="SamplePrefColor" version="4">
									<prop name="PropertyTypeName">Color</prop>
									<prop name="Position">4</prop>
									<prop name="IsDefault">0</prop>
									<prop name="Color">clGray</prop>
								</obj>
								<obj name="PropertyObject" class="DominantChannelProp" version="4">
									<prop name="PropertyTypeName">Dominant Channel</prop>
									<prop name="Position">4</prop>
									<prop name="IsDefault">0</prop>
									<prop name="DominantChannel">0</prop>
								</obj>
								<obj name="PropertyObject" class="Genotype" version="4">
									<prop name="PropertyTypeName">EndPt Genotype</prop>
									<prop name="Position">4</prop>
									<prop name="IsDefault">1</prop>
									<prop name="ReadOnly">1</prop>
								</obj>
								<obj name="PropertyObject" class="GroupingSample" version="4">
									<prop name="PropertyTypeName">EndPt Sample Type</prop>
									<prop name="Position">4</prop>
									<prop name="IsDefault">0</prop>
									<prop name="GroupSampleType">mstUnknown</prop>
								</obj>
								<obj name="PropertyObject" class="SamplePrefLineStyle" version="4">
									<prop name="PropertyTypeName">Line Style</prop>
									<prop name="Position">4</prop>
									<prop name="IsDefault">0</prop>
									<prop name="LineStyle">psSolid</prop>
								</obj>
								<obj name="PropertyObject" class="GenSampleEditNotes" version="4">
									<prop name="PropertyTypeName">Notes</prop>
									<prop name="Position">4</prop>
									<prop name="IsDefault">1</prop>
								</obj>
								<obj name="PropertyObject" class="SamplePrefPointStyle" version="4">
									<prop name="PropertyTypeName">Point Style</prop>
									<prop name="Position">4</prop>
									<prop name="IsDefault">0</prop>
									<prop name="PointStyle">psNothing</prop>
								</obj>
								<obj name="PropertyObject" class="GenSampleEditPosition" version="4">
									<prop name="PropertyTypeName">Position</prop>
									<prop name="Position">4</prop>
									<prop name="IsDefault">1</prop>
								</obj>
								<obj name="PropertyObject" class="GenSampleEditReplicate" version="4">
									<prop name="PropertyTypeName">Replicate of</prop>
									<prop name="Position">4</prop>
									<prop name="IsDefault">0</prop>
									<prop name="ReplicateOf">3</prop>
								</obj>
								<obj name="PropertyObject" class="HTCSampleID" version="4">
									<prop name="PropertyTypeName">Sample ID</prop>
									<prop name="Position">4</prop>
									<prop name="IsDefault">1</prop>
								</obj>
								<obj name="PropertyObject" class="GenSampleEditName" version="4">
									<prop name="PropertyTypeName">Sample Name</prop>
									<prop name="Position">4</prop>
									<prop name="IsDefault">0</prop>
									<prop name="name">15N</prop>
								</obj>
								<obj name="PropertyObject" class="HTCSamplePrepNotes" version="4">
									<prop name="PropertyTypeName">Sample Prep Notes</prop>
									<prop name="Position">4</prop>
									<prop name="IsDefault">1</prop>
								</obj>
								<obj name="PropertyObject" class="GenSampleEditSubset" version="4">
									<prop name="PropertyTypeName">Subsets</prop>
									<prop name="Position">4</prop>
									<prop name="IsDefault">1</prop>
								</obj>
								<obj name="PropertyObject" class="SamplePrefWidth" version="5">
									<prop name="PropertyTypeName">Width</prop>
									<prop name="Position">4</prop>
									<prop name="IsDefault">1</prop>
									<prop name="Width">1</prop>
								</obj>
							</list>
						</obj>
					</obj>
					<obj name="item" class="SamplePropInfo" version="1">
						<obj name="ChannelProperties" class="ChanPropList" version="2">
							<obj name="ChannelProperties" class="EMList" version="1">
								<list name="emlist" count="1">
									<obj name="item" class="PropertyList" version="1">
										<list name="emlist" count="12">
											<obj name="PropertyObject" class="RQSampleTargetProperty" version="4">
												<prop name="PropertyTypeName">Combined Sample and Target Type</prop>
												<prop name="Position">5</prop>
												<prop name="IsDefault">0</prop>
												<obj name="ChannelProp" class="ChannelProperty" version="1">
													<prop name="ChannelIdx">0</prop>
												</obj>
											</obj>
											<obj name="PropertyObject" class="QuantConcProperty" version="4">
												<prop name="PropertyTypeName">Concentration</prop>
												<prop name="Position">5</prop>
												<prop name="IsDefault">1</prop>
												<prop name="Concentration">0</prop>
												<obj name="ChannelProp" class="ChannelProperty" version="1">
													<prop name="ChannelIdx">0</prop>
												</obj>
												<prop name="ReadOnly">1</prop>
											</obj>
											<obj name="PropertyObject" class="QuantCpHighProp" version="4">
												<prop name="PropertyTypeName">Cp High</prop>
												<prop name="Position">5</prop>
												<prop name="IsDefault">1</prop>
												<prop name="CpRangeHigh">0</prop>
												<obj name="ChannelProp" class="ChannelProperty" version="1">
													<prop name="ChannelIdx">0</prop>
												</obj>
												<prop name="ReadOnly">0</prop>
											</obj>
											<obj name="PropertyObject" class="QuantCpLowProp" version="4">
												<prop name="PropertyTypeName">Cp Low</prop>
												<prop name="Position">5</prop>
												<prop name="IsDefault">1</prop>
												<prop name="CpRangeLow">0</prop>
												<obj name="ChannelProp" class="ChannelProperty" version="1">
													<prop name="ChannelIdx">0</prop>
												</obj>
												<prop name="ReadOnly">0</prop>
											</obj>
											<obj name="PropertyObject" class="RQEffProp" version="4">
												<prop name="PropertyTypeName">Efficiency</prop>
												<prop name="Position">5</prop>
												<prop name="IsDefault">1</prop>
												<prop name="Efficiency">2</prop>
												<obj name="ChannelProp" class="ChannelProperty" version="1">
													<prop name="ChannelIdx">0</prop>
												</obj>
											</obj>
											<obj name="PropertyObject" class="ChannelGenotype" version="4">
												<prop name="PropertyTypeName">Melt Geno Genotype</prop>
												<prop name="Position">5</prop>
												<prop name="IsDefault">1</prop>
												<prop name="ReadOnly">1</prop>
												<obj name="ChannelProp" class="ChannelProperty" version="1">
													<prop name="ChannelIdx">0</prop>
												</obj>
											</obj>
											<obj name="PropertyObject" class="GroupChannelTypeProp" version="4">
												<prop name="PropertyTypeName">Melt Geno Sample Type</prop>
												<prop name="Position">5</prop>
												<prop name="IsDefault">0</prop>
												<prop name="GroupSampleType">mstUnknown</prop>
												<obj name="ChannelProp" class="ChannelProperty" version="1">
													<prop name="ChannelIdx">0</prop>
												</obj>
											</obj>
											<obj name="PropertyObject" class="QuantSampleTypeProperty" version="4">
												<prop name="PropertyTypeName">Quantification Sample Type</prop>
												<prop name="Position">5</prop>
												<prop name="IsDefault">0</prop>
												<prop name="SampleType">qsPosCalibrator</prop>
												<obj name="ChannelProp" class="ChannelProperty" version="1">
													<prop name="ChannelIdx">0</prop>
												</obj>
											</obj>
											<obj name="PropertyObject" class="ChannelGenotype" version="4">
												<prop name="PropertyTypeName">Scanning Genotype</prop>
												<prop name="Position">5</prop>
												<prop name="IsDefault">1</prop>
												<prop name="ReadOnly">1</prop>
												<obj name="ChannelProp" class="ChannelProperty" version="1">
													<prop name="ChannelIdx">0</prop>
												</obj>
											</obj>
											<obj name="PropertyObject" class="GroupChannelTypeProp" version="4">
												<prop name="PropertyTypeName">Scanning Sample Type</prop>
												<prop name="Position">5</prop>
												<prop name="IsDefault">0</prop>
												<prop name="GroupSampleType">mstUnknown</prop>
												<obj name="ChannelProp" class="ChannelProperty" version="1">
													<prop name="ChannelIdx">0</prop>
												</obj>
											</obj>
											<obj name="PropertyObject" class="TargetName" version="4">
												<prop name="PropertyTypeName">Target Name</prop>
												<prop name="Position">5</prop>
												<prop name="IsDefault">0</prop>
												<prop name="name">C1Q</prop>
												<obj name="ChannelProp" class="ChannelProperty" version="1">
													<prop name="ChannelIdx">0</prop>
												</obj>
											</obj>
											<obj name="PropertyObject" class="RQTargetProperty" version="4">
												<prop name="PropertyTypeName">Target Type</prop>
												<prop name="Position">5</prop>
												<prop name="IsDefault">0</prop>
												<prop name="TargetType">dtTarget</prop>
												<obj name="ChannelProp" class="ChannelProperty" version="1">
													<prop name="ChannelIdx">0</prop>
												</obj>
											</obj>
										</list>
									</obj>
								</list>
							</obj>
						</obj>
						<prop name="ChannelPropertyCount">1</prop>
						<prop name="ContainerPosition">5</prop>
						<prop name="HasSampleProperties">1</prop>
						<obj name="SampleProperties" class="PropertyList" version="1">
							<list name="emlist" count="14">
								<obj name="PropertyObject" class="SamplePrefColor" version="4">
									<prop name="PropertyTypeName">Color</prop>
									<prop name="Position">5</prop>
									<prop name="IsDefault">0</prop>
									<prop name="Color">$0012D7FA</prop>
								</obj>
								<obj name="PropertyObject" class="DominantChannelProp" version="4">
									<prop name="PropertyTypeName">Dominant Channel</prop>
									<prop name="Position">5</prop>
									<prop name="IsDefault">0</prop>
									<prop name="DominantChannel">0</prop>
								</obj>
								<obj name="PropertyObject" class="Genotype" version="4">
									<prop name="PropertyTypeName">EndPt Genotype</prop>
									<prop name="Position">5</prop>
									<prop name="IsDefault">1</prop>
									<prop name="ReadOnly">1</prop>
								</obj>
								<obj name="PropertyObject" class="GroupingSample" version="4">
									<prop name="PropertyTypeName">EndPt Sample Type</prop>
									<prop name="Position">5</prop>
									<prop name="IsDefault">0</prop>
									<prop name="GroupSampleType">mstUnknown</prop>
								</obj>
								<obj name="PropertyObject" class="SamplePrefLineStyle" version="4">
									<prop name="PropertyTypeName">Line Style</prop>
									<prop name="Position">5</prop>
									<prop name="IsDefault">0</prop>
									<prop name="LineStyle">psSolid</prop>
								</obj>
								<obj name="PropertyObject" class="GenSampleEditNotes" version="4">
									<prop name="PropertyTypeName">Notes</prop>
									<prop name="Position">5</prop>
									<prop name="IsDefault">1</prop>
								</obj>
								<obj name="PropertyObject" class="SamplePrefPointStyle" version="4">
									<prop name="PropertyTypeName">Point Style</prop>
									<prop name="Position">5</prop>
									<prop name="IsDefault">0</prop>
									<prop name="PointStyle">psNothing</prop>
								</obj>
								<obj name="PropertyObject" class="GenSampleEditPosition" version="4">
									<prop name="PropertyTypeName">Position</prop>
									<prop name="Position">5</prop>
									<prop name="IsDefault">1</prop>
								</obj>
								<obj name="PropertyObject" class="GenSampleEditReplicate" version="4">
									<prop name="PropertyTypeName">Replicate of</prop>
									<prop name="Position">5</prop>
									<prop name="IsDefault">0</prop>
									<prop name="ReplicateOf">3</prop>
								</obj>
								<obj name="PropertyObject" class="HTCSampleID" version="4">
									<prop name="PropertyTypeName">Sample ID</prop>
									<prop name="Position">5</prop>
									<prop name="IsDefault">1</prop>
								</obj>
								<obj name="PropertyObject" class="GenSampleEditName" version="4">
									<prop name="PropertyTypeName">Sample Name</prop>
									<prop name="Position">5</prop>
									<prop name="IsDefault">0</prop>
									<prop name="name">15N</prop>
								</obj>
								<obj name="PropertyObject" class="HTCSamplePrepNotes" version="4">
									<prop name="PropertyTypeName">Sample Prep Notes</prop>
									<prop name="Position">5</prop>
									<prop name="IsDefault">1</prop>
								</obj>
								<obj name="PropertyObject" class="GenSampleEditSubset" version="4">
									<prop name="PropertyTypeName">Subsets</prop>
									<prop name="Position">5</prop>
									<prop name="IsDefault">1</prop>
								</obj>
								<obj name="PropertyObject" class="SamplePrefWidth" version="5">
									<prop name="PropertyTypeName">Width</prop>
									<prop name="Position">5</prop>
									<prop name="IsDefault">1</prop>
									<prop name="Width">1</prop>
								</obj>
							</list>
						</obj>
					</obj>
					<obj name="item" class="SamplePropInfo" version="1">
						<obj name="ChannelProperties" class="ChanPropList" version="2">
							<obj name="ChannelProperties" class="EMList" version="1">
								<list name="emlist" count="1">
									<obj name="item" class="PropertyList" version="1">
										<list name="emlist" count="12">
											<obj name="PropertyObject" class="RQSampleTargetProperty" version="4">
												<prop name="PropertyTypeName">Combined Sample and Target Type</prop>
												<prop name="Position">6</prop>
												<prop name="IsDefault">0</prop>
												<obj name="ChannelProp" class="ChannelProperty" version="1">
													<prop name="ChannelIdx">0</prop>
												</obj>
											</obj>
											<obj name="PropertyObject" class="QuantConcProperty" version="4">
												<prop name="PropertyTypeName">Concentration</prop>
												<prop name="Position">6</prop>
												<prop name="IsDefault">1</prop>
												<prop name="Concentration">0</prop>
												<obj name="ChannelProp" class="ChannelProperty" version="1">
													<prop name="ChannelIdx">0</prop>
												</obj>
												<prop name="ReadOnly">1</prop>
											</obj>
											<obj name="PropertyObject" class="QuantCpHighProp" version="4">
												<prop name="PropertyTypeName">Cp High</prop>
												<prop name="Position">6</prop>
												<prop name="IsDefault">1</prop>
												<prop name="CpRangeHigh">0</prop>
												<obj name="ChannelProp" class="ChannelProperty" version="1">
													<prop name="ChannelIdx">0</prop>
												</obj>
												<prop name="ReadOnly">0</prop>
											</obj>
											<obj name="PropertyObject" class="QuantCpLowProp" version="4">
												<prop name="PropertyTypeName">Cp Low</prop>
												<prop name="Position">6</prop>
												<prop name="IsDefault">1</prop>
												<prop name="CpRangeLow">0</prop>
												<obj name="ChannelProp" class="ChannelProperty" version="1">
													<prop name="ChannelIdx">0</prop>
												</obj>
												<prop name="ReadOnly">0</prop>
											</obj>
											<obj name="PropertyObject" class="RQEffProp" version="4">
												<prop name="PropertyTypeName">Efficiency</prop>
												<prop name="Position">6</prop>
												<prop name="IsDefault">1</prop>
												<prop name="Efficiency">2</prop>
												<obj name="ChannelProp" class="ChannelProperty" version="1">
													<prop name="ChannelIdx">0</prop>
												</obj>
											</obj>
											<obj name="PropertyObject" class="ChannelGenotype" version="4">
												<prop name="PropertyTypeName">Melt Geno Genotype</prop>
												<prop name="Position">6</prop>
												<prop name="IsDefault">1</prop>
												<prop name="ReadOnly">1</prop>
												<obj name="ChannelProp" class="ChannelProperty" version="1">
													<prop name="ChannelIdx">0</prop>
												</obj>
											</obj>
											<obj name="PropertyObject" class="GroupChannelTypeProp" version="4">
												<prop name="PropertyTypeName">Melt Geno Sample Type</prop>
												<prop name="Position">6</prop>
												<prop name="IsDefault">0</prop>
												<prop name="GroupSampleType">mstUnknown</prop>
												<obj name="ChannelProp" class="ChannelProperty" version="1">
													<prop name="ChannelIdx">0</prop>
												</obj>
											</obj>
											<obj name="PropertyObject" class="QuantSampleTypeProperty" version="4">
												<prop name="PropertyTypeName">Quantification Sample Type</prop>
												<prop name="Position">6</prop>
												<prop name="IsDefault">0</prop>
												<prop name="SampleType">qsPosCalibrator</prop>
												<obj name="ChannelProp" class="ChannelProperty" version="1">
													<prop name="ChannelIdx">0</prop>
												</obj>
											</obj>
											<obj name="PropertyObject" class="ChannelGenotype" version="4">
												<prop name="PropertyTypeName">Scanning Genotype</prop>
												<prop name="Position">6</prop>
												<prop name="IsDefault">1</prop>
												<prop name="ReadOnly">1</prop>
												<obj name="ChannelProp" class="ChannelProperty" version="1">
													<prop name="ChannelIdx">0</prop>
												</obj>
											</obj>
											<obj name="PropertyObject" class="GroupChannelTypeProp" version="4">
												<prop name="PropertyTypeName">Scanning Sample Type</prop>
												<prop name="Position">6</prop>
												<prop name="IsDefault">0</prop>
												<prop name="GroupSampleType">mstUnknown</prop>
												<obj name="ChannelProp" class="ChannelProperty" version="1">
													<prop name="ChannelIdx">0</prop>
												</obj>
											</obj>
											<obj name="PropertyObject" class="TargetName" version="4">
												<prop name="PropertyTypeName">Target Name</prop>
												<prop name="Position">6</prop>
												<prop name="IsDefault">0</prop>
												<prop name="name">ACT</prop>
												<obj name="ChannelProp" class="ChannelProperty" version="1">
													<prop name="ChannelIdx">0</prop>
												</obj>
											</obj>
											<obj name="PropertyObject" class="RQTargetProperty" version="4">
												<prop name="PropertyTypeName">Target Type</prop>
												<prop name="Position">6</prop>
												<prop name="IsDefault">0</prop>
												<prop name="TargetType">dtReference</prop>
												<obj name="ChannelProp" class="ChannelProperty" version="1">
													<prop name="ChannelIdx">0</prop>
												</obj>
											</obj>
										</list>
									</obj>
								</list>
							</obj>
						</obj>
						<prop name="ChannelPropertyCount">1</prop>
						<prop name="ContainerPosition">6</prop>
						<prop name="HasSampleProperties">1</prop>
						<obj name="SampleProperties" class="PropertyList" version="1">
							<list name="emlist" count="14">
								<obj name="PropertyObject" class="SamplePrefColor" version="4">
									<prop name="PropertyTypeName">Color</prop>
									<prop name="Position">6</prop>
									<prop name="IsDefault">0</prop>
									<prop name="Color">$00000097</prop>
								</obj>
								<obj name="PropertyObject" class="DominantChannelProp" version="4">
									<prop name="PropertyTypeName">Dominant Channel</prop>
									<prop name="Position">6</prop>
									<prop name="IsDefault">0</prop>
									<prop name="DominantChannel">0</prop>
								</obj>
								<obj name="PropertyObject" class="Genotype" version="4">
									<prop name="PropertyTypeName">EndPt Genotype</prop>
									<prop name="Position">6</prop>
									<prop name="IsDefault">1</prop>
									<prop name="ReadOnly">1</prop>
								</obj>
								<obj name="PropertyObject" class="GroupingSample" version="4">
									<prop name="PropertyTypeName">EndPt Sample Type</prop>
									<prop name="Position">6</prop>
									<prop name="IsDefault">0</prop>
									<prop name="GroupSampleType">mstUnknown</prop>
								</obj>
								<obj name="PropertyObject" class="SamplePrefLineStyle" version="4">
									<prop name="PropertyTypeName">Line Style</prop>
									<prop name="Position">6</prop>
									<prop name="IsDefault">0</prop>
									<prop name="LineStyle">psSolid</prop>
								</obj>
								<obj name="PropertyObject" class="GenSampleEditNotes" version="4">
									<prop name="PropertyTypeName">Notes</prop>
									<prop name="Position">6</prop>
									<prop name="IsDefault">1</prop>
								</obj>
								<obj name="PropertyObject" class="SamplePrefPointStyle" version="4">
									<prop name="PropertyTypeName">Point Style</prop>
									<prop name="Position">6</prop>
									<prop name="IsDefault">0</prop>
									<prop name="PointStyle">psNothing</prop>
								</obj>
								<obj name="PropertyObject" class="GenSampleEditPosition" version="4">
									<prop name="PropertyTypeName">Position</prop>
									<prop name="Position">6</prop>
									<prop name="IsDefault">1</prop>
								</obj>
								<obj name="PropertyObject" class="GenSampleEditReplicate" version="4">
									<prop name="PropertyTypeName">Replicate of</prop>
									<prop name="Position">6</prop>
									<prop name="IsDefault">0</prop>
									<prop name="ReplicateOf">6</prop>
								</obj>
								<obj name="PropertyObject" class="HTCSampleID" version="4">
									<prop name="PropertyTypeName">Sample ID</prop>
									<prop name="Position">6</prop>
									<prop name="IsDefault">1</prop>
								</obj>
								<obj name="PropertyObject" class="GenSampleEditName" version="4">
									<prop name="PropertyTypeName">Sample Name</prop>
									<prop name="Position">6</prop>
									<prop name="IsDefault">0</prop>
									<prop name="name">35N</prop>
								</obj>
								<obj name="PropertyObject" class="HTCSamplePrepNotes" version="4">
									<prop name="PropertyTypeName">Sample Prep Notes</prop>
									<prop name="Position">6</prop>
									<prop name="IsDefault">1</prop>
								</obj>
								<obj name="PropertyObject" class="GenSampleEditSubset" version="4">
									<prop name="PropertyTypeName">Subsets</prop>
									<prop name="Position">6</prop>
									<prop name="IsDefault">1</prop>
								</obj>
								<obj name="PropertyObject" class="SamplePrefWidth" version="5">
									<prop name="PropertyTypeName">Width</prop>
									<prop name="Position">6</prop>
									<prop name="IsDefault">1</prop>
									<prop name="Width">1</prop>
								</obj>
							</list>
						</obj>
					</obj>
					<obj name="item" class="SamplePropInfo" version="1">
						<obj name="ChannelProperties" class="ChanPropList" version="2">
							<obj name="ChannelProperties" class="EMList" version="1">
								<list name="emlist" count="1">
									<obj name="item" class="PropertyList" version="1">
										<list name="emlist" count="12">
											<obj name="PropertyObject" class="RQSampleTargetProperty" version="4">
												<prop name="PropertyTypeName">Combined Sample and Target Type</prop>
												<prop name="Position">7</prop>
												<prop name="IsDefault">0</prop>
												<obj name="ChannelProp" class="ChannelProperty" version="1">
													<prop name="ChannelIdx">0</prop>
												</obj>
											</obj>
											<obj name="PropertyObject" class="QuantConcProperty" version="4">
												<prop name="PropertyTypeName">Concentration</prop>
												<prop name="Position">7</prop>
												<prop name="IsDefault">1</prop>
												<prop name="Concentration">0</prop>
												<obj name="ChannelProp" class="ChannelProperty" version="1">
													<prop name="ChannelIdx">0</prop>
												</obj>
												<prop name="ReadOnly">1</prop>
											</obj>
											<obj name="PropertyObject" class="QuantCpHighProp" version="4">
												<prop name="PropertyTypeName">Cp High</prop>
												<prop name="Position">7</prop>
												<prop name="IsDefault">1</prop>
												<prop name="CpRangeHigh">0</prop>
												<obj name="ChannelProp" class="ChannelProperty" version="1">
													<prop name="ChannelIdx">0</prop>
												</obj>
												<prop name="ReadOnly">0</prop>
											</obj>
											<obj name="PropertyObject" class="QuantCpLowProp" version="4">
												<prop name="PropertyTypeName">Cp Low</prop>
												<prop name="Position">7</prop>
												<prop name="IsDefault">1</prop>
												<prop name="CpRangeLow">0</prop>
												<obj name="ChannelProp" class="ChannelProperty" version="1">
													<prop name="ChannelIdx">0</prop>
												</obj>
												<prop name="ReadOnly">0</prop>
											</obj>
											<obj name="PropertyObject" class="RQEffProp" version="4">
												<prop name="PropertyTypeName">Efficiency</prop>
												<prop name="Position">7</prop>
												<prop name="IsDefault">1</prop>
												<prop name="Efficiency">2</prop>
												<obj name="ChannelProp" class="ChannelProperty" version="1">
													<prop name="ChannelIdx">0</prop>
												</obj>
											</obj>
											<obj name="PropertyObject" class="ChannelGenotype" version="4">
												<prop name="PropertyTypeName">Melt Geno Genotype</prop>
												<prop name="Position">7</prop>
												<prop name="IsDefault">1</prop>
												<prop name="ReadOnly">1</prop>
												<obj name="ChannelProp" class="ChannelProperty" version="1">
													<prop name="ChannelIdx">0</prop>
												</obj>
											</obj>
											<obj name="PropertyObject" class="GroupChannelTypeProp" version="4">
												<prop name="PropertyTypeName">Melt Geno Sample Type</prop>
												<prop name="Position">7</prop>
												<prop name="IsDefault">0</prop>
												<prop name="GroupSampleType">mstUnknown</prop>
												<obj name="ChannelProp" class="ChannelProperty" version="1">
													<prop name="ChannelIdx">0</prop>
												</obj>
											</obj>
											<obj name="PropertyObject" class="QuantSampleTypeProperty" version="4">
												<prop name="PropertyTypeName">Quantification Sample Type</prop>
												<prop name="Position">7</prop>
												<prop name="IsDefault">0</prop>
												<prop name="SampleType">qsPosCalibrator</prop>
												<obj name="ChannelProp" class="ChannelProperty" version="1">
													<prop name="ChannelIdx">0</prop>
												</obj>
											</obj>
											<obj name="PropertyObject" class="ChannelGenotype" version="4">
												<prop name="PropertyTypeName">Scanning Genotype</prop>
												<prop name="Position">7</prop>
												<prop name="IsDefault">1</prop>
												<prop name="ReadOnly">1</prop>
												<obj name="ChannelProp" class="ChannelProperty" version="1">
													<prop name="ChannelIdx">0</prop>
												</obj>
											</obj>
											<obj name="PropertyObject" class="GroupChannelTypeProp" version="4">
												<prop name="PropertyTypeName">Scanning Sample Type</prop>
												<prop name="Position">7</prop>
												<prop name="IsDefault">0</prop>
												<prop name="GroupSampleType">mstUnknown</prop>
												<obj name="ChannelProp" class="ChannelProperty" version="1">
													<prop name="ChannelIdx">0</prop>
												</obj>
											</obj>
											<obj name="PropertyObject" class="TargetName" version="4">
												<prop name="PropertyTypeName">Target Name</prop>
												<prop name="Position">7</prop>
												<prop name="IsDefault">0</prop>
												<prop name="name">ACT</prop>
												<obj name="ChannelProp" class="ChannelProperty" version="1">
													<prop name="ChannelIdx">0</prop>
												</obj>
											</obj>
											<obj name="PropertyObject" class="RQTargetProperty" version="4">
												<prop name="PropertyTypeName">Target Type</prop>
												<prop name="Position">7</prop>
												<prop name="IsDefault">0</prop>
												<prop name="TargetType">dtReference</prop>
												<obj name="ChannelProp" class="ChannelProperty" version="1">
													<prop name="ChannelIdx">0</prop>
												</obj>
											</obj>
										</list>
									</obj>
								</list>
							</obj>
						</obj>
						<prop name="ChannelPropertyCount">1</prop>
						<prop name="ContainerPosition">7</prop>
						<prop name="HasSampleProperties">1</prop>
						<obj name="SampleProperties" class="PropertyList" version="1">
							<list name="emlist" count="14">
								<obj name="PropertyObject" class="SamplePrefColor" version="4">
									<prop name="PropertyTypeName">Color</prop>
									<prop name="Position">7</prop>
									<prop name="IsDefault">0</prop>
									<prop name="Color">$00FFFF0F</prop>
								</obj>
								<obj name="PropertyObject" class="DominantChannelProp" version="4">
									<prop name="PropertyTypeName">Dominant Channel</prop>
									<prop name="Position">7</prop>
									<prop name="IsDefault">0</prop>
									<prop name="DominantChannel">0</prop>
								</obj>
								<obj name="PropertyObject" class="Genotype" version="4">
									<prop name="PropertyTypeName">EndPt Genotype</prop>
									<prop name="Position">7</prop>
									<prop name="IsDefault">1</prop>
									<prop name="ReadOnly">1</prop>
								</obj>
								<obj name="PropertyObject" class="GroupingSample" version="4">
									<prop name="PropertyTypeName">EndPt Sample Type</prop>
									<prop name="Position">7</prop>
									<prop name="IsDefault">0</prop>
									<prop name="GroupSampleType">mstUnknown</prop>
								</obj>
								<obj name="PropertyObject" class="SamplePrefLineStyle" version="4">
									<prop name="PropertyTypeName">Line Style</prop>
									<prop name="Position">7</prop>
									<prop name="IsDefault">0</prop>
									<prop name="LineStyle">psSolid</prop>
								</obj>
								<obj name="PropertyObject" class="GenSampleEditNotes" version="4">
									<prop name="PropertyTypeName">Notes</prop>
									<prop name="Position">7</prop>
									<prop name="IsDefault">1</prop>
								</obj>
								<obj name="PropertyObject" class="SamplePrefPointStyle" version="4">
									<prop name="PropertyTypeName">Point Style</prop>
									<prop name="Position">7</prop>
									<prop name="IsDefault">0</prop>
									<prop name="PointStyle">psNothing</prop>
								</obj>
								<obj name="PropertyObject" class="GenSampleEditPosition" version="4">
									<prop name="PropertyTypeName">Position</prop>
									<prop name="Position">7</prop>
									<prop name="IsDefault">1</prop>
								</obj>
								<obj name="PropertyObject" class="GenSampleEditReplicate" version="4">
									<prop name="PropertyTypeName">Replicate of</prop>
									<prop name="Position">7</prop>
									<prop name="IsDefault">0</prop>
									<prop name="ReplicateOf">6</prop>
								</obj>
								<obj name="PropertyObject" class="HTCSampleID" version="4">
									<prop name="PropertyTypeName">Sample ID</prop>
									<prop name="Position">7</prop>
									<prop name="IsDefault">1</prop>
								</obj>
								<obj name="PropertyObject" class="GenSampleEditName" version="4">
									<prop name="PropertyTypeName">Sample Name</prop>
									<prop name="Position">7</prop>
									<prop name="IsDefault">0</prop>
									<prop name="name">35N</prop>
								</obj>
								<obj name="PropertyObject" class="HTCSamplePrepNotes" version="4">
									<prop name="PropertyTypeName">Sample Prep Notes</prop>
									<prop name="Position">7</prop>
									<prop name="IsDefault">1</prop>
								</obj>
								<obj name="PropertyObject" class="GenSampleEditSubset" version="4">
									<prop name="PropertyTypeName">Subsets</prop>
									<prop name="Position">7</prop>
									<prop name="IsDefault">1</prop>
								</obj>
								<obj name="PropertyObject" class="SamplePrefWidth" version="5">
									<prop name="PropertyTypeName">Width</prop>
									<prop name="Position">7</prop>
									<prop name="IsDefault">1</prop>
									<prop name="Width">1</prop>
								</obj>
							</list>
						</obj>
					</obj>
					<obj name="item" class="SamplePropInfo" version="1">
						<obj name="ChannelProperties" class="ChanPropList" version="2">
							<obj name="ChannelProperties" class="EMList" version="1">
								<list name="emlist" count="1">
									<obj name="item" class="PropertyList" version="1">
										<list name="emlist" count="12">
											<obj name="PropertyObject" class="RQSampleTargetProperty" version="4">
												<prop name="PropertyTypeName">Combined Sample and Target Type</prop>
												<prop name="Position">8</prop>
												<prop name="IsDefault">0</prop>
												<obj name="ChannelProp" class="ChannelProperty" version="1">
													<prop name="ChannelIdx">0</prop>
												</obj>
											</obj>
											<obj name="PropertyObject" class="QuantConcProperty" version="4">
												<prop name="PropertyTypeName">Concentration</prop>
												<prop name="Position">8</prop>
												<prop name="IsDefault">1</prop>
												<prop name="Concentration">0</prop>
												<obj name="ChannelProp" class="ChannelProperty" version="1">
													<prop name="ChannelIdx">0</prop>
												</obj>
												<prop name="ReadOnly">1</prop>
											</obj>
											<obj name="PropertyObject" class="QuantCpHighProp" version="4">
												<prop name="PropertyTypeName">Cp High</prop>
												<prop name="Position">8</prop>
												<prop name="IsDefault">1</prop>
												<prop name="CpRangeHigh">0</prop>
												<obj name="ChannelProp" class="ChannelProperty" version="1">
													<prop name="ChannelIdx">0</prop>
												</obj>
												<prop name="ReadOnly">0</prop>
											</obj>
											<obj name="PropertyObject" class="QuantCpLowProp" version="4">
												<prop name="PropertyTypeName">Cp Low</prop>
												<prop name="Position">8</prop>
												<prop name="IsDefault">1</prop>
												<prop name="CpRangeLow">0</prop>
												<obj name="ChannelProp" class="ChannelProperty" version="1">
													<prop name="ChannelIdx">0</prop>
												</obj>
												<prop name="ReadOnly">0</prop>
											</obj>
											<obj name="PropertyObject" class="RQEffProp" version="4">
												<prop name="PropertyTypeName">Efficiency</prop>
												<prop name="Position">8</prop>
												<prop name="IsDefault">1</prop>
												<prop name="Efficiency">2</prop>
												<obj name="ChannelProp" class="ChannelProperty" version="1">
													<prop name="ChannelIdx">0</prop>
												</obj>
											</obj>
											<obj name="PropertyObject" class="ChannelGenotype" version="4">
												<prop name="PropertyTypeName">Melt Geno Genotype</prop>
												<prop name="Position">8</prop>
												<prop name="IsDefault">1</prop>
												<prop name="ReadOnly">1</prop>
												<obj name="ChannelProp" class="ChannelProperty" version="1">
													<prop name="ChannelIdx">0</prop>
												</obj>
											</obj>
											<obj name="PropertyObject" class="GroupChannelTypeProp" version="4">
												<prop name="PropertyTypeName">Melt Geno Sample Type</prop>
												<prop name="Position">8</prop>
												<prop name="IsDefault">0</prop>
												<prop name="GroupSampleType">mstUnknown</prop>
												<obj name="ChannelProp" class="ChannelProperty" version="1">
													<prop name="ChannelIdx">0</prop>
												</obj>
											</obj>
											<obj name="PropertyObject" class="QuantSampleTypeProperty" version="4">
												<prop name="PropertyTypeName">Quantification Sample Type</prop>
												<prop name="Position">8</prop>
												<prop name="IsDefault">0</prop>
												<prop name="SampleType">qsPosCalibrator</prop>
												<obj name="ChannelProp" class="ChannelProperty" version="1">
													<prop name="ChannelIdx">0</prop>
												</obj>
											</obj>
											<obj name="PropertyObject" class="ChannelGenotype" version="4">
												<prop name="PropertyTypeName">Scanning Genotype</prop>
												<prop name="Position">8</prop>
												<prop name="IsDefault">1</prop>
												<prop name="ReadOnly">1</prop>
												<obj name="ChannelProp" class="ChannelProperty" version="1">
													<prop name="ChannelIdx">0</prop>
												</obj>
											</obj>
											<obj name="PropertyObject" class="GroupChannelTypeProp" version="4">
												<prop name="PropertyTypeName">Scanning Sample Type</prop>
												<prop name="Position">8</prop>
												<prop name="IsDefault">0</prop>
												<prop name="GroupSampleType">mstUnknown</prop>
												<obj name="ChannelProp" class="ChannelProperty" version="1">
													<prop name="ChannelIdx">0</prop>
												</obj>
											</obj>
											<obj name="PropertyObject" class="TargetName" version="4">
												<prop name="PropertyTypeName">Target Name</prop>
												<prop name="Position">8</prop>
												<prop name="IsDefault">0</prop>
												<prop name="name">ACT</prop>
												<obj name="ChannelProp" class="ChannelProperty" version="1">
													<prop name="ChannelIdx">0</prop>
												</obj>
											</obj>
											<obj name="PropertyObject" class="RQTargetProperty" version="4">
												<prop name="PropertyTypeName">Target Type</prop>
												<prop name="Position">8</prop>
												<prop name="IsDefault">0</prop>
												<prop name="TargetType">dtReference</prop>
												<obj name="ChannelProp" class="ChannelProperty" version="1">
													<prop name="ChannelIdx">0</prop>
												</obj>
											</obj>
										</list>
									</obj>
								</list>
							</obj>
						</obj>
						<prop name="ChannelPropertyCount">1</prop>
						<prop name="ContainerPosition">8</prop>
						<prop name="HasSampleProperties">1</prop>
						<obj name="SampleProperties" class="PropertyList" version="1">
							<list name="emlist" count="14">
								<obj name="PropertyObject" class="SamplePrefColor" version="4">
									<prop name="PropertyTypeName">Color</prop>
									<prop name="Position">8</prop>
									<prop name="IsDefault">0</prop>
									<prop name="Color">$00404000</prop>
								</obj>
								<obj name="PropertyObject" class="DominantChannelProp" version="4">
									<prop name="PropertyTypeName">Dominant Channel</prop>
									<prop name="Position">8</prop>
									<prop name="IsDefault">0</prop>
									<prop name="DominantChannel">0</prop>
								</obj>
								<obj name="PropertyObject" class="Genotype" version="4">
									<prop name="PropertyTypeName">EndPt Genotype</prop>
									<prop name="Position">8</prop>
									<prop name="IsDefault">1</prop>
									<prop name="ReadOnly">1</prop>
								</obj>
								<obj name="PropertyObject" class="GroupingSample" version="4">
									<prop name="PropertyTypeName">EndPt Sample Type</prop>
									<prop name="Position">8</prop>
									<prop name="IsDefault">0</prop>
									<prop name="GroupSampleType">mstUnknown</prop>
								</obj>
								<obj name="PropertyObject" class="SamplePrefLineStyle" version="4">
									<prop name="PropertyTypeName">Line Style</prop>
									<prop name="Position">8</prop>
									<prop name="IsDefault">0</prop>
									<prop name="LineStyle">psSolid</prop>
								</obj>
								<obj name="PropertyObject" class="GenSampleEditNotes" version="4">
									<prop name="PropertyTypeName">Notes</prop>
									<prop name="Position">8</prop>
									<prop name="IsDefault">1</prop>
								</obj>
								<obj name="PropertyObject" class="SamplePrefPointStyle" version="4">
									<prop name="PropertyTypeName">Point Style</prop>
									<prop name="Position">8</prop>
									<prop name="IsDefault">0</prop>
									<prop name="PointStyle">psNothing</prop>
								</obj>
								<obj name="PropertyObject" class="GenSampleEditPosition" version="4">
									<prop name="PropertyTypeName">Position</prop>
									<prop name="Position">8</prop>
									<prop name="IsDefault">1</prop>
								</obj>
								<obj name="PropertyObject" class="GenSampleEditReplicate" version="4">
									<prop name="PropertyTypeName">Replicate of</prop>
									<prop name="Position">8</prop>
									<prop name="IsDefault">0</prop>
									<prop name="ReplicateOf">6</prop>
								</obj>
								<obj name="PropertyObject" class="HTCSampleID" version="4">
									<prop name="PropertyTypeName">Sample ID</prop>
									<prop name="Position">8</prop>
									<prop name="IsDefault">1</prop>
								</obj>
								<obj name="PropertyObject" class="GenSampleEditName" version="4">
									<prop name="PropertyTypeName">Sample Name</prop>
									<prop name="Position">8</prop>
									<prop name="IsDefault">0</prop>
									<prop name="name">35N</prop>
								</obj>
								<obj name="PropertyObject" class="HTCSamplePrepNotes" version="4">
									<prop name="PropertyTypeName">Sample Prep Notes</prop>
									<prop name="Position">8</prop>
									<prop name="IsDefault">1</prop>
								</obj>
								<obj name="PropertyObject" class="GenSampleEditSubset" version="4">
									<prop name="PropertyTypeName">Subsets</prop>
									<prop name="Position">8</prop>
									<prop name="IsDefault">1</prop>
								</obj>
								<obj name="PropertyObject" class="SamplePrefWidth" version="5">
									<prop name="PropertyTypeName">Width</prop>
									<prop name="Position">8</prop>
									<prop name="IsDefault">1</prop>
									<prop name="Width">1</prop>
								</obj>
							</list>
						</obj>
					</obj>
					<obj name="item" class="SamplePropInfo" version="1">
						<obj name="ChannelProperties" class="ChanPropList" version="2">
							<obj name="ChannelProperties" class="EMList" version="1">
								<list name="emlist" count="1">
									<obj name="item" class="PropertyList" version="1">
										<list name="emlist" count="12">
											<obj name="PropertyObject" class="RQSampleTargetProperty" version="4">
												<prop name="PropertyTypeName">Combined Sample and Target Type</prop>
												<prop name="Position">9</prop>
												<prop name="IsDefault">0</prop>
												<obj name="ChannelProp" class="ChannelProperty" version="1">
													<prop name="ChannelIdx">0</prop>
												</obj>
											</obj>
											<obj name="PropertyObject" class="QuantConcProperty" version="4">
												<prop name="PropertyTypeName">Concentration</prop>
												<prop name="Position">9</prop>
												<prop name="IsDefault">1</prop>
												<prop name="Concentration">0</prop>
												<obj name="ChannelProp" class="ChannelProperty" version="1">
													<prop name="ChannelIdx">0</prop>
												</obj>
												<prop name="ReadOnly">1</prop>
											</obj>
											<obj name="PropertyObject" class="QuantCpHighProp" version="4">
												<prop name="PropertyTypeName">Cp High</prop>
												<prop name="Position">9</prop>
												<prop name="IsDefault">1</prop>
												<prop name="CpRangeHigh">0</prop>
												<obj name="ChannelProp" class="ChannelProperty" version="1">
													<prop name="ChannelIdx">0</prop>
												</obj>
												<prop name="ReadOnly">0</prop>
											</obj>
											<obj name="PropertyObject" class="QuantCpLowProp" version="4">
												<prop name="PropertyTypeName">Cp Low</prop>
												<prop name="Position">9</prop>
												<prop name="IsDefault">1</prop>
												<prop name="CpRangeLow">0</prop>
												<obj name="ChannelProp" class="ChannelProperty" version="1">
													<prop name="ChannelIdx">0</prop>
												</obj>
												<prop name="ReadOnly">0</prop>
											</obj>
											<obj name="PropertyObject" class="RQEffProp" version="4">
												<prop name="PropertyTypeName">Efficiency</prop>
												<prop name="Position">9</prop>
												<prop name="IsDefault">1</prop>
												<prop name="Efficiency">2</prop>
												<obj name="ChannelProp" class="ChannelProperty" version="1">
													<prop name="ChannelIdx">0</prop>
												</obj>
											</obj>
											<obj name="PropertyObject" class="ChannelGenotype" version="4">
												<prop name="PropertyTypeName">Melt Geno Genotype</prop>
												<prop name="Position">9</prop>
												<prop name="IsDefault">1</prop>
												<prop name="ReadOnly">1</prop>
												<obj name="ChannelProp" class="ChannelProperty" version="1">
													<prop name="ChannelIdx">0</prop>
												</obj>
											</obj>
											<obj name="PropertyObject" class="GroupChannelTypeProp" version="4">
												<prop name="PropertyTypeName">Melt Geno Sample Type</prop>
												<prop name="Position">9</prop>
												<prop name="IsDefault">0</prop>
												<prop name="GroupSampleType">mstUnknown</prop>
												<obj name="ChannelProp" class="ChannelProperty" version="1">
													<prop name="ChannelIdx">0</prop>
												</obj>
											</obj>
											<obj name="PropertyObject" class="QuantSampleTypeProperty" version="4">
												<prop name="PropertyTypeName">Quantification Sample Type</prop>
												<prop name="Position">9</prop>
												<prop name="IsDefault">0</prop>
												<prop name="SampleType">qsPosCalibrator</prop>
												<obj name="ChannelProp" class="ChannelProperty" version="1">
													<prop name="ChannelIdx">0</prop>
												</obj>
											</obj>
											<obj name="PropertyObject" class="ChannelGenotype" version="4">
												<prop name="PropertyTypeName">Scanning Genotype</prop>
												<prop name="Position">9</prop>
												<prop name="IsDefault">1</prop>
												<prop name="ReadOnly">1</prop>
												<obj name="ChannelProp" class="ChannelProperty" version="1">
													<prop name="ChannelIdx">0</prop>
												</obj>
											</obj>
											<obj name="PropertyObject" class="GroupChannelTypeProp" version="4">
												<prop name="PropertyTypeName">Scanning Sample Type</prop>
												<prop name="Position">9</prop>
												<prop name="IsDefault">0</prop>
												<prop name="GroupSampleType">mstUnknown</prop>
												<obj name="ChannelProp" class="ChannelProperty" version="1">
													<prop name="ChannelIdx">0</prop>
												</obj>
											</obj>
											<obj name="PropertyObject" class="TargetName" version="4">
												<prop name="PropertyTypeName">Target Name</prop>
												<prop name="Position">9</prop>
												<prop name="IsDefault">0</prop>
												<prop name="name">C1Q</prop>
												<obj name="ChannelProp" class="ChannelProperty" version="1">
													<prop name="ChannelIdx">0</prop>
												</obj>
											</obj>
											<obj name="PropertyObject" class="RQTargetProperty" version="4">
												<prop name="PropertyTypeName">Target Type</prop>
												<prop name="Position">9</prop>
												<prop name="IsDefault">0</prop>
												<prop name="TargetType">dtTarget</prop>
												<obj name="ChannelProp" class="ChannelProperty" version="1">
													<prop name="ChannelIdx">0</prop>
												</obj>
											</obj>
										</list>
									</obj>
								</list>
							</obj>
						</obj>
						<prop name="ChannelPropertyCount">1</prop>
						<prop name="ContainerPosition">9</prop>
						<prop name="HasSampleProperties">1</prop>
						<obj name="SampleProperties" class="PropertyList" version="1">
							<list name="emlist" count="14">
								<obj name="PropertyObject" class="SamplePrefColor" version="4">
									<prop name="PropertyTypeName">Color</prop>
									<prop name="Position">9</prop>
									<prop name="IsDefault">0</prop>
									<prop name="Color">$004080FF</prop>
								</obj>
								<obj name="PropertyObject" class="DominantChannelProp" version="4">
									<prop name="PropertyTypeName">Dominant Channel</prop>
									<prop name="Position">9</prop>
									<prop name="IsDefault">0</prop>
									<prop name="DominantChannel">0</prop>
								</obj>
								<obj name="PropertyObject" class="Genotype" version="4">
									<prop name="PropertyTypeName">EndPt Genotype</prop>
									<prop name="Position">9</prop>
									<prop name="IsDefault">1</prop>
									<prop name="ReadOnly">1</prop>
								</obj>
								<obj name="PropertyObject" class="GroupingSample" version="4">
									<prop name="PropertyTypeName">EndPt Sample Type</prop>
									<prop name="Position">9</prop>
									<prop name="IsDefault">0</prop>
									<prop name="GroupSampleType">mstUnknown</prop>
								</obj>
								<obj name="PropertyObject" class="SamplePrefLineStyle" version="4">
									<prop name="PropertyTypeName">Line Style</prop>
									<prop name="Position">9</prop>
									<prop name="IsDefault">0</prop>
									<prop name="LineStyle">psSolid</prop>
								</obj>
								<obj name="PropertyObject" class="GenSampleEditNotes" version="4">
									<prop name="PropertyTypeName">Notes</prop>
									<prop name="Position">9</prop>
									<prop name="IsDefault">1</prop>
								</obj>
								<obj name="PropertyObject" class="SamplePrefPointStyle" version="4">
									<prop name="PropertyTypeName">Point Style</prop>
									<prop name="Position">9</prop>
									<prop name="IsDefault">0</prop>
									<prop name="PointStyle">psNothing</prop>
								</obj>
								<obj name="PropertyObject" class="GenSampleEditPosition" version="4">
									<prop name="PropertyTypeName">Position</prop>
									<prop name="Position">9</prop>
									<prop name="IsDefault">1</prop>
								</obj>
								<obj name="PropertyObject" class="GenSampleEditReplicate" version="4">
									<prop name="PropertyTypeName">Replicate of</prop>
									<prop name="Position">9</prop>
									<prop name="IsDefault">0</prop>
									<prop name="ReplicateOf">9</prop>
								</obj>
								<obj name="PropertyObject" class="HTCSampleID" version="4">
									<prop name="PropertyTypeName">Sample ID</prop>
									<prop name="Position">9</prop>
									<prop name="IsDefault">1</prop>
								</obj>
								<obj name="PropertyObject" class="GenSampleEditName" version="4">
									<prop name="PropertyTypeName">Sample Name</prop>
									<prop name="Position">9</prop>
									<prop name="IsDefault">0</prop>
									<prop name="name">35N</prop>
								</obj>
								<obj name="PropertyObject" class="HTCSamplePrepNotes" version="4">
									<prop name="PropertyTypeName">Sample Prep Notes</prop>
									<prop name="Position">9</prop>
									<prop name="IsDefault">1</prop>
								</obj>
								<obj name="PropertyObject" class="GenSampleEditSubset" version="4">
									<prop name="PropertyTypeName">Subsets</prop>
									<prop name="Position">9</prop>
									<prop name="IsDefault">1</prop>
								</obj>
								<obj name="PropertyObject" class="SamplePrefWidth" version="5">
									<prop name="PropertyTypeName">Width</prop>
									<prop name="Position">9</prop>
									<prop name="IsDefault">1</prop>
									<prop name="Width">1</prop>
								</obj>
							</list>
						</obj>
					</obj>
					<obj name="item" class="SamplePropInfo" version="1">
						<obj name="ChannelProperties" class="ChanPropList" version="2">
							<obj name="ChannelProperties" class="EMList" version="1">
								<list name="emlist" count="1">
									<obj name="item" class="PropertyList" version="1">
										<list name="emlist" count="12">
											<obj name="PropertyObject" class="RQSampleTargetProperty" version="4">
												<prop name="PropertyTypeName">Combined Sample and Target Type</prop>
												<prop name="Position">10</prop>
												<prop name="IsDefault">0</prop>
												<obj name="ChannelProp" class="ChannelProperty" version="1">
													<prop name="ChannelIdx">0</prop>
												</obj>
											</obj>
											<obj name="PropertyObject" class="QuantConcProperty" version="4">
												<prop name="PropertyTypeName">Concentration</prop>
												<prop name="Position">10</prop>
												<prop name="IsDefault">1</prop>
												<prop name="Concentration">0</prop>
												<obj name="ChannelProp" class="ChannelProperty" version="1">
													<prop name="ChannelIdx">0</prop>
												</obj>
												<prop name="ReadOnly">1</prop>
											</obj>
											<obj name="PropertyObject" class="QuantCpHighProp" version="4">
												<prop name="PropertyTypeName">Cp High</prop>
												<prop name="Position">10</prop>
												<prop name="IsDefault">1</prop>
												<prop name="CpRangeHigh">0</prop>
												<obj name="ChannelProp" class="ChannelProperty" version="1">
													<prop name="ChannelIdx">0</prop>
												</obj>
												<prop name="ReadOnly">0</prop>
											</obj>
											<obj name="PropertyObject" class="QuantCpLowProp" version="4">
												<prop name="PropertyTypeName">Cp Low</prop>
												<prop name="Position">10</prop>
												<prop name="IsDefault">1</prop>
												<prop name="CpRangeLow">0</prop>
												<obj name="ChannelProp" class="ChannelProperty" version="1">
													<prop name="ChannelIdx">0</prop>
												</obj>
												<prop name="ReadOnly">0</prop>
											</obj>
											<obj name="PropertyObject" class="RQEffProp" version="4">
												<prop name="PropertyTypeName">Efficiency</prop>
												<prop name="Position">10</prop>
												<prop name="IsDefault">1</prop>
												<prop name="Efficiency">2</prop>
												<obj name="ChannelProp" class="ChannelProperty" version="1">
													<prop name="ChannelIdx">0</prop>
												</obj>
											</obj>
											<obj name="PropertyObject" class="ChannelGenotype" version="4">
												<prop name="PropertyTypeName">Melt Geno Genotype</prop>
												<prop name="Position">10</prop>
												<prop name="IsDefault">1</prop>
												<prop name="ReadOnly">1</prop>
												<obj name="ChannelProp" class="ChannelProperty" version="1">
													<prop name="ChannelIdx">0</prop>
												</obj>
											</obj>
											<obj name="PropertyObject" class="GroupChannelTypeProp" version="4">
												<prop name="PropertyTypeName">Melt Geno Sample Type</prop>
												<prop name="Position">10</prop>
												<prop name="IsDefault">0</prop>
												<prop name="GroupSampleType">mstUnknown</prop>
												<obj name="ChannelProp" class="ChannelProperty" version="1">
													<prop name="ChannelIdx">0</prop>
												</obj>
											</obj>
											<obj name="PropertyObject" class="QuantSampleTypeProperty" version="4">
												<prop name="PropertyTypeName">Quantification Sample Type</prop>
												<prop name="Position">10</prop>
												<prop name="IsDefault">0</prop>
												<prop name="SampleType">qsPosCalibrator</prop>
												<obj name="ChannelProp" class="ChannelProperty" version="1">
													<prop name="ChannelIdx">0</prop>
												</obj>
											</obj>
											<obj name="PropertyObject" class="ChannelGenotype" version="4">
												<prop name="PropertyTypeName">Scanning Genotype</prop>
												<prop name="Position">10</prop>
												<prop name="IsDefault">1</prop>
												<prop name="ReadOnly">1</prop>
												<obj name="ChannelProp" class="ChannelProperty" version="1">
													<prop name="ChannelIdx">0</prop>
												</obj>
											</obj>
											<obj name="PropertyObject" class="GroupChannelTypeProp" version="4">
												<prop name="PropertyTypeName">Scanning Sample Type</prop>
												<prop name="Position">10</prop>
												<prop name="IsDefault">0</prop>
												<prop name="GroupSampleType">mstUnknown</prop>
												<obj name="ChannelProp" class="ChannelProperty" version="1">
													<prop name="ChannelIdx">0</prop>
												</obj>
											</obj>
											<obj name="PropertyObject" class="TargetName" version="4">
												<prop name="PropertyTypeName">Target Name</prop>
												<prop name="Position">10</prop>
												<prop name="IsDefault">0</prop>
												<prop name="name">C1Q</prop>
												<obj name="ChannelProp" class="ChannelProperty" version="1">
													<prop name="ChannelIdx">0</prop>
												</obj>
											</obj>
											<obj name="PropertyObject" class="RQTargetProperty" version="4">
												<prop name="PropertyTypeName">Target Type</prop>
												<prop name="Position">10</prop>
												<prop name="IsDefault">0</prop>
												<prop name="TargetType">dtTarget</prop>
												<obj name="ChannelProp" class="ChannelProperty" version="1">
													<prop name="ChannelIdx">0</prop>
												</obj>
											</obj>
										</list>
									</obj>
								</list>
							</obj>
						</obj>
						<prop name="ChannelPropertyCount">1</prop>
						<prop name="ContainerPosition">10</prop>
						<prop name="HasSampleProperties">1</prop>
						<obj name="SampleProperties" class="PropertyList" version="1">
							<list name="emlist" count="14">
								<obj name="PropertyObject" class="SamplePrefColor" version="4">
									<prop name="PropertyTypeName">Color</prop>
									<prop name="Position">10</prop>
									<prop name="IsDefault">0</prop>
									<prop name="Color">$00FD0299</prop>
								</obj>
								<obj name="PropertyObject" class="DominantChannelProp" version="4">
									<prop name="PropertyTypeName">Dominant Channel</prop>
									<prop name="Position">10</prop>
									<prop name="IsDefault">0</prop>
									<prop name="DominantChannel">0</prop>
								</obj>
								<obj name="PropertyObject" class="Genotype" version="4">
									<prop name="PropertyTypeName">EndPt Genotype</prop>
									<prop name="Position">10</prop>
									<prop name="IsDefault">1</prop>
									<prop name="ReadOnly">1</prop>
								</obj>
								<obj name="PropertyObject" class="GroupingSample" version="4">
									<prop name="PropertyTypeName">EndPt Sample Type</prop>
									<prop name="Position">10</prop>
									<prop name="IsDefault">0</prop>
									<prop name="GroupSampleType">mstUnknown</prop>
								</obj>
								<obj name="PropertyObject" class="SamplePrefLineStyle" version="4">
									<prop name="PropertyTypeName">Line Style</prop>
									<prop name="Position">10</prop>
									<prop name="IsDefault">0</prop>
									<prop name="LineStyle">psSolid</prop>
								</obj>
								<obj name="PropertyObject" class="GenSampleEditNotes" version="4">
									<prop name="PropertyTypeName">Notes</prop>
									<prop name="Position">10</prop>
									<prop name="IsDefault">1</prop>
								</obj>
								<obj name="PropertyObject" class="SamplePrefPointStyle" version="4">
									<prop name="PropertyTypeName">Point Style</prop>
									<prop name="Position">10</prop>
									<prop name="IsDefault">0</prop>
									<prop name="PointStyle">psNothing</prop>
								</obj>
								<obj name="PropertyObject" class="GenSampleEditPosition" version="4">
									<prop name="PropertyTypeName">Position</prop>
									<prop name="Position">10</prop>
									<prop name="IsDefault">1</prop>
								</obj>
								<obj name="PropertyObject" class="GenSampleEditReplicate" version="4">
									<prop name="PropertyTypeName">Replicate of</prop>
									<prop name="Position">10</prop>
									<prop name="IsDefault">0</prop>
									<prop name="ReplicateOf">9</prop>
								</obj>
								<obj name="PropertyObject" class="HTCSampleID" version="4">
									<prop name="PropertyTypeName">Sample ID</prop>
									<prop name="Position">10</prop>
									<prop name="IsDefault">1</prop>
								</obj>
								<obj name="PropertyObject" class="GenSampleEditName" version="4">
									<prop name="PropertyTypeName">Sample Name</prop>
									<prop name="Position">10</prop>
									<prop name="IsDefault">0</prop>
									<prop name="name">35N</prop>
								</obj>
								<obj name="PropertyObject" class="HTCSamplePrepNotes" version="4">
									<prop name="PropertyTypeName">Sample Prep Notes</prop>
									<prop name="Position">10</prop>
									<prop name="IsDefault">1</prop>
								</obj>
								<obj name="PropertyObject" class="GenSampleEditSubset" version="4">
									<prop name="PropertyTypeName">Subsets</prop>
									<prop name="Position">10</prop>
									<prop name="IsDefault">1</prop>
								</obj>
								<obj name="PropertyObject" class="SamplePrefWidth" version="5">
									<prop name="PropertyTypeName">Width</prop>
									<prop name="Position">10</prop>
									<prop name="IsDefault">1</prop>
									<prop name="Width">1</prop>
								</obj>
							</list>
						</obj>
					</obj>
					<obj name="item" class="SamplePropInfo" version="1">
						<obj name="ChannelProperties" class="ChanPropList" version="2">
							<obj name="ChannelProperties" class="EMList" version="1">
								<list name="emlist" count="1">
									<obj name="item" class="PropertyList" version="1">
										<list name="emlist" count="12">
											<obj name="PropertyObject" class="RQSampleTargetProperty" version="4">
												<prop name="PropertyTypeName">Combined Sample and Target Type</prop>
												<prop name="Position">11</prop>
												<prop name="IsDefault">0</prop>
												<obj name="ChannelProp" class="ChannelProperty" version="1">
													<prop name="ChannelIdx">0</prop>
												</obj>
											</obj>
											<obj name="PropertyObject" class="QuantConcProperty" version="4">
												<prop name="PropertyTypeName">Concentration</prop>
												<prop name="Position">11</prop>
												<prop name="IsDefault">1</prop>
												<prop name="Concentration">0</prop>
												<obj name="ChannelProp" class="ChannelProperty" version="1">
													<prop name="ChannelIdx">0</prop>
												</obj>
												<prop name="ReadOnly">1</prop>
											</obj>
											<obj name="PropertyObject" class="QuantCpHighProp" version="4">
												<prop name="PropertyTypeName">Cp High</prop>
												<prop name="Position">11</prop>
												<prop name="IsDefault">1</prop>
												<prop name="CpRangeHigh">0</prop>
												<obj name="ChannelProp" class="ChannelProperty" version="1">
													<prop name="ChannelIdx">0</prop>
												</obj>
												<prop name="ReadOnly">0</prop>
											</obj>
											<obj name="PropertyObject" class="QuantCpLowProp" version="4">
												<prop name="PropertyTypeName">Cp Low</prop>
												<prop name="Position">11</prop>
												<prop name="IsDefault">1</prop>
												<prop name="CpRangeLow">0</prop>
												<obj name="ChannelProp" class="ChannelProperty" version="1">
													<prop name="ChannelIdx">0</prop>
												</obj>
												<prop name="ReadOnly">0</prop>
											</obj>
											<obj name="PropertyObject" class="RQEffProp" version="4">
												<prop name="PropertyTypeName">Efficiency</prop>
												<prop name="Position">11</prop>
												<prop name="IsDefault">1</prop>
												<prop name="Efficiency">2</prop>
												<obj name="ChannelProp" class="ChannelProperty" version="1">
													<prop name="ChannelIdx">0</prop>
												</obj>
											</obj>
											<obj name="PropertyObject" class="ChannelGenotype" version="4">
												<prop name="PropertyTypeName">Melt Geno Genotype</prop>
												<prop name="Position">11</prop>
												<prop name="IsDefault">1</prop>
												<prop name="ReadOnly">1</prop>
												<obj name="ChannelProp" class="ChannelProperty" version="1">
													<prop name="ChannelIdx">0</prop>
												</obj>
											</obj>
											<obj name="PropertyObject" class="GroupChannelTypeProp" version="4">
												<prop name="PropertyTypeName">Melt Geno Sample Type</prop>
												<prop name="Position">11</prop>
												<prop name="IsDefault">0</prop>
												<prop name="GroupSampleType">mstUnknown</prop>
												<obj name="ChannelProp" class="ChannelProperty" version="1">
													<prop name="ChannelIdx">0</prop>
												</obj>
											</obj>
											<obj name="PropertyObject" class="QuantSampleTypeProperty" version="4">
												<prop name="PropertyTypeName">Quantification Sample Type</prop>
												<prop name="Position">11</prop>
												<prop name="IsDefault">0</prop>
												<prop name="SampleType">qsPosCalibrator</prop>
												<obj name="ChannelProp" class="ChannelProperty" version="1">
													<prop name="ChannelIdx">0</prop>
												</obj>
											</obj>
											<obj name="PropertyObject" class="ChannelGenotype" version="4">
												<prop name="PropertyTypeName">Scanning Genotype</prop>
												<prop name="Position">11</prop>
												<prop name="IsDefault">1</prop>
												<prop name="ReadOnly">1</prop>
												<obj name="ChannelProp" class="ChannelProperty" version="1">
													<prop name="ChannelIdx">0</prop>
												</obj>
											</obj>
											<obj name="PropertyObject" class="GroupChannelTypeProp" version="4">
												<prop name="PropertyTypeName">Scanning Sample Type</prop>
												<prop name="Position">11</prop>
												<prop name="IsDefault">0</prop>
												<prop name="GroupSampleType">mstUnknown</prop>
												<obj name="ChannelProp" class="ChannelProperty" version="1">
													<prop name="ChannelIdx">0</prop>
												</obj>
											</obj>
											<obj name="PropertyObject" class="TargetName" version="4">
												<prop name="PropertyTypeName">Target Name</prop>
												<prop name="Position">11</prop>
												<prop name="IsDefault">0</prop>
												<prop name="name">C1Q</prop>
												<obj name="ChannelProp" class="ChannelProperty" version="1">
													<prop name="ChannelIdx">0</prop>
												</obj>
											</obj>
											<obj name="PropertyObject" class="RQTargetProperty" version="4">
												<prop name="PropertyTypeName">Target Type</prop>
												<prop name="Position">11</prop>
												<prop name="IsDefault">0</prop>
												<prop name="TargetType">dtTarget</prop>
												<obj name="ChannelProp" class="ChannelProperty" version="1">
													<prop name="ChannelIdx">0</prop>
												</obj>
											</obj>
										</list>
									</obj>
								</list>
							</obj>
						</obj>
						<prop name="ChannelPropertyCount">1</prop>
						<prop name="ContainerPosition">11</prop>
						<prop name="HasSampleProperties">1</prop>
						<obj name="SampleProperties" class="PropertyList" version="1">
							<list name="emlist" count="14">
								<obj name="PropertyObject" class="SamplePrefColor" version="4">
									<prop name="PropertyTypeName">Color</prop>
									<prop name="Position">11</prop>
									<prop name="IsDefault">0</prop>
									<prop name="Color">$0026C4B8</prop>
								</obj>
								<obj name="PropertyObject" class="DominantChannelProp" version="4">
									<prop name="PropertyTypeName">Dominant Channel</prop>
									<prop name="Position">11</prop>
									<prop name="IsDefault">0</prop>
									<prop name="DominantChannel">0</prop>
								</obj>
								<obj name="PropertyObject" class="Genotype" version="4">
									<prop name="PropertyTypeName">EndPt Genotype</prop>
									<prop name="Position">11</prop>
									<prop name="IsDefault">1</prop>
									<prop name="ReadOnly">1</prop>
								</obj>
								<obj name="PropertyObject" class="GroupingSample" version="4">
									<prop name="PropertyTypeName">EndPt Sample Type</prop>
									<prop name="Position">11</prop>
									<prop name="IsDefault">0</prop>
									<prop name="GroupSampleType">mstUnknown</prop>
								</obj>
								<obj name="PropertyObject" class="SamplePrefLineStyle" version="4">
									<prop name="PropertyTypeName">Line Style</prop>
									<prop name="Position">11</prop>
									<prop name="IsDefault">0</prop>
									<prop name="LineStyle">psSolid</prop>
								</obj>
								<obj name="PropertyObject" class="GenSampleEditNotes" version="4">
									<prop name="PropertyTypeName">Notes</prop>
									<prop name="Position">11</prop>
									<prop name="IsDefault">1</prop>
								</obj>
								<obj name="PropertyObject" class="SamplePrefPointStyle" version="4">
									<prop name="PropertyTypeName">Point Style</prop>
									<prop name="Position">11</prop>
									<prop name="IsDefault">0</prop>
									<prop name="PointStyle">psNothing</prop>
								</obj>
								<obj name="PropertyObject" class="GenSampleEditPosition" version="4">
									<prop name="PropertyTypeName">Position</prop>
									<prop name="Position">11</prop>
									<prop name="IsDefault">1</prop>
								</obj>
								<obj name="PropertyObject" class="GenSampleEditReplicate" version="4">
									<prop name="PropertyTypeName">Replicate of</prop>
									<prop name="Position">11</prop>
									<prop name="IsDefault">0</prop>
									<prop name="ReplicateOf">9</prop>
								</obj>
								<obj name="PropertyObject" class="HTCSampleID" version="4">
									<prop name="PropertyTypeName">Sample ID</prop>
									<prop name="Position">11</prop>
									<prop name="IsDefault">1</prop>
								</obj>
								<obj name="PropertyObject" class="GenSampleEditName" version="4">
									<prop name="PropertyTypeName">Sample Name</prop>
									<prop name="Position">11</prop>
									<prop name="IsDefault">0</prop>
									<prop name="name">35N</prop>
								</obj>
								<obj name="PropertyObject" class="HTCSamplePrepNotes" version="4">
									<prop name="PropertyTypeName">Sample Prep Notes</prop>
									<prop name="Position">11</prop>
									<prop name="IsDefault">1</prop>
								</obj>
								<obj name="PropertyObject" class="GenSampleEditSubset" version="4">
									<prop name="PropertyTypeName">Subsets</prop>
									<prop name="Position">11</prop>
									<prop name="IsDefault">1</prop>
								</obj>
								<obj name="PropertyObject" class="SamplePrefWidth" version="5">
									<prop name="PropertyTypeName">Width</prop>
									<prop name="Position">11</prop>
									<prop name="IsDefault">1</prop>
									<prop name="Width">1</prop>
								</obj>
							</list>
						</obj>
					</obj>
					<obj name="item" class="SamplePropInfo" version="1">
						<obj name="ChannelProperties" class="ChanPropList" version="2">
							<obj name="ChannelProperties" class="EMList" version="1">
								<list name="emlist" count="1">
									<obj name="item" class="PropertyList" version="1">
										<list name="emlist" count="12">
											<obj name="PropertyObject" class="RQSampleTargetProperty" version="4">
												<prop name="PropertyTypeName">Combined Sample and Target Type</prop>
												<prop name="Position">12</prop>
												<prop name="IsDefault">0</prop>
												<obj name="ChannelProp" class="ChannelProperty" version="1">
													<prop name="ChannelIdx">0</prop>
												</obj>
											</obj>
											<obj name="PropertyObject" class="QuantConcProperty" version="4">
												<prop name="PropertyTypeName">Concentration</prop>
												<prop name="Position">12</prop>
												<prop name="IsDefault">1</prop>
												<prop name="Concentration">0</prop>
												<obj name="ChannelProp" class="ChannelProperty" version="1">
													<prop name="ChannelIdx">0</prop>
												</obj>
												<prop name="ReadOnly">1</prop>
											</obj>
											<obj name="PropertyObject" class="QuantCpHighProp" version="4">
												<prop name="PropertyTypeName">Cp High</prop>
												<prop name="Position">12</prop>
												<prop name="IsDefault">1</prop>
												<prop name="CpRangeHigh">0</prop>
												<obj name="ChannelProp" class="ChannelProperty" version="1">
													<prop name="ChannelIdx">0</prop>
												</obj>
												<prop name="ReadOnly">1</prop>
											</obj>
											<obj name="PropertyObject" class="QuantCpLowProp" version="4">
												<prop name="PropertyTypeName">Cp Low</prop>
												<prop name="Position">12</prop>
												<prop name="IsDefault">1</prop>
												<prop name="CpRangeLow">0</prop>
												<obj name="ChannelProp" class="ChannelProperty" version="1">
													<prop name="ChannelIdx">0</prop>
												</obj>
												<prop name="ReadOnly">1</prop>
											</obj>
											<obj name="PropertyObject" class="RQEffProp" version="4">
												<prop name="PropertyTypeName">Efficiency</prop>
												<prop name="Position">12</prop>
												<prop name="IsDefault">1</prop>
												<prop name="Efficiency">2</prop>
												<obj name="ChannelProp" class="ChannelProperty" version="1">
													<prop name="ChannelIdx">0</prop>
												</obj>
											</obj>
											<obj name="PropertyObject" class="ChannelGenotype" version="4">
												<prop name="PropertyTypeName">Melt Geno Genotype</prop>
												<prop name="Position">12</prop>
												<prop name="IsDefault">1</prop>
												<prop name="ReadOnly">1</prop>
												<obj name="ChannelProp" class="ChannelProperty" version="1">
													<prop name="ChannelIdx">0</prop>
												</obj>
											</obj>
											<obj name="PropertyObject" class="GroupChannelTypeProp" version="4">
												<prop name="PropertyTypeName">Melt Geno Sample Type</prop>
												<prop name="Position">12</prop>
												<prop name="IsDefault">0</prop>
												<prop name="GroupSampleType">mstUnknown</prop>
												<obj name="ChannelProp" class="ChannelProperty" version="1">
													<prop name="ChannelIdx">0</prop>
												</obj>
											</obj>
											<obj name="PropertyObject" class="QuantSampleTypeProperty" version="4">
												<prop name="PropertyTypeName">Quantification Sample Type</prop>
												<prop name="Position">12</prop>
												<prop name="IsDefault">0</prop>
												<prop name="SampleType">qsUnknown</prop>
												<obj name="ChannelProp" class="ChannelProperty" version="1">
													<prop name="ChannelIdx">0</prop>
												</obj>
											</obj>
											<obj name="PropertyObject" class="ChannelGenotype" version="4">
												<prop name="PropertyTypeName">Scanning Genotype</prop>
												<prop name="Position">12</prop>
												<prop name="IsDefault">1</prop>
												<prop name="ReadOnly">1</prop>
												<obj name="ChannelProp" class="ChannelProperty" version="1">
													<prop name="ChannelIdx">0</prop>
												</obj>
											</obj>
											<obj name="PropertyObject" class="GroupChannelTypeProp" version="4">
												<prop name="PropertyTypeName">Scanning Sample Type</prop>
												<prop name="Position">12</prop>
												<prop name="IsDefault">0</prop>
												<prop name="GroupSampleType">mstUnknown</prop>
												<obj name="ChannelProp" class="ChannelProperty" version="1">
													<prop name="ChannelIdx">0</prop>
												</obj>
											</obj>
											<obj name="PropertyObject" class="TargetName" version="4">
												<prop name="PropertyTypeName">Target Name</prop>
												<prop name="Position">12</prop>
												<prop name="IsDefault">0</prop>
												<prop name="name">ACT</prop>
												<obj name="ChannelProp" class="ChannelProperty" version="1">
													<prop name="ChannelIdx">0</prop>
												</obj>
											</obj>
											<obj name="PropertyObject" class="RQTargetProperty" version="4">
												<prop name="PropertyTypeName">Target Type</prop>
												<prop name="Position">12</prop>
												<prop name="IsDefault">0</prop>
												<prop name="TargetType">dtReference</prop>
												<obj name="ChannelProp" class="ChannelProperty" version="1">
													<prop name="ChannelIdx">0</prop>
												</obj>
											</obj>
										</list>
									</obj>
								</list>
							</obj>
						</obj>
						<prop name="ChannelPropertyCount">1</prop>
						<prop name="ContainerPosition">12</prop>
						<prop name="HasSampleProperties">1</prop>
						<obj name="SampleProperties" class="PropertyList" version="1">
							<list name="emlist" count="14">
								<obj name="PropertyObject" class="SamplePrefColor" version="4">
									<prop name="PropertyTypeName">Color</prop>
									<prop name="Position">12</prop>
									<prop name="IsDefault">0</prop>
									<prop name="Color">$00FF8000</prop>
								</obj>
								<obj name="PropertyObject" class="DominantChannelProp" version="4">
									<prop name="PropertyTypeName">Dominant Channel</prop>
									<prop name="Position">12</prop>
									<prop name="IsDefault">0</prop>
									<prop name="DominantChannel">0</prop>
								</obj>
								<obj name="PropertyObject" class="Genotype" version="4">
									<prop name="PropertyTypeName">EndPt Genotype</prop>
									<prop name="Position">12</prop>
									<prop name="IsDefault">1</prop>
									<prop name="ReadOnly">1</prop>
								</obj>
								<obj name="PropertyObject" class="GroupingSample" version="4">
									<prop name="PropertyTypeName">EndPt Sample Type</prop>
									<prop name="Position">12</prop>
									<prop name="IsDefault">0</prop>
									<prop name="GroupSampleType">mstUnknown</prop>
								</obj>
								<obj name="PropertyObject" class="SamplePrefLineStyle" version="4">
									<prop name="PropertyTypeName">Line Style</prop>
									<prop name="Position">12</prop>
									<prop name="IsDefault">0</prop>
									<prop name="LineStyle">psSolid</prop>
								</obj>
								<obj name="PropertyObject" class="GenSampleEditNotes" version="4">
									<prop name="PropertyTypeName">Notes</prop>
									<prop name="Position">12</prop>
									<prop name="IsDefault">1</prop>
								</obj>
								<obj name="PropertyObject" class="SamplePrefPointStyle" version="4">
									<prop name="PropertyTypeName">Point Style</prop>
									<prop name="Position">12</prop>
									<prop name="IsDefault">0</prop>
									<prop name="PointStyle">psNothing</prop>
								</obj>
								<obj name="PropertyObject" class="GenSampleEditPosition" version="4">
									<prop name="PropertyTypeName">Position</prop>
									<prop name="Position">12</prop>
									<prop name="IsDefault">1</prop>
								</obj>
								<obj name="PropertyObject" class="GenSampleEditReplicate" version="4">
									<prop name="PropertyTypeName">Replicate of</prop>
									<prop name="Position">12</prop>
									<prop name="IsDefault">0</prop>
									<prop name="ReplicateOf">12</prop>
								</obj>
								<obj name="PropertyObject" class="HTCSampleID" version="4">
									<prop name="PropertyTypeName">Sample ID</prop>
									<prop name="Position">12</prop>
									<prop name="IsDefault">1</prop>
								</obj>
								<obj name="PropertyObject" class="GenSampleEditName" version="4">
									<prop name="PropertyTypeName">Sample Name</prop>
									<prop name="Position">12</prop>
									<prop name="IsDefault">0</prop>
									<prop name="name">15C</prop>
								</obj>
								<obj name="PropertyObject" class="HTCSamplePrepNotes" version="4">
									<prop name="PropertyTypeName">Sample Prep Notes</prop>
									<prop name="Position">12</prop>
									<prop name="IsDefault">1</prop>
								</obj>
								<obj name="PropertyObject" class="GenSampleEditSubset" version="4">
									<prop name="PropertyTypeName">Subsets</prop>
									<prop name="Position">12</prop>
									<prop name="IsDefault">1</prop>
								</obj>
								<obj name="PropertyObject" class="SamplePrefWidth" version="5">
									<prop name="PropertyTypeName">Width</prop>
									<prop name="Position">12</prop>
									<prop name="IsDefault">1</prop>
									<prop name="Width">1</prop>
								</obj>
							</list>
						</obj>
					</obj>
					<obj name="item" class="SamplePropInfo" version="1">
						<obj name="ChannelProperties" class="ChanPropList" version="2">
							<obj name="ChannelProperties" class="EMList" version="1">
								<list name="emlist" count="1">
									<obj name="item" class="PropertyList" version="1">
										<list name="emlist" count="12">
											<obj name="PropertyObject" class="RQSampleTargetProperty" version="4">
												<prop name="PropertyTypeName">Combined Sample and Target Type</prop>
												<prop name="Position">13</prop>
												<prop name="IsDefault">0</prop>
												<obj name="ChannelProp" class="ChannelProperty" version="1">
													<prop name="ChannelIdx">0</prop>
												</obj>
											</obj>
											<obj name="PropertyObject" class="QuantConcProperty" version="4">
												<prop name="PropertyTypeName">Concentration</prop>
												<prop name="Position">13</prop>
												<prop name="IsDefault">1</prop>
												<prop name="Concentration">0</prop>
												<obj name="ChannelProp" class="ChannelProperty" version="1">
													<prop name="ChannelIdx">0</prop>
												</obj>
												<prop name="ReadOnly">1</prop>
											</obj>
											<obj name="PropertyObject" class="QuantCpHighProp" version="4">
												<prop name="PropertyTypeName">Cp High</prop>
												<prop name="Position">13</prop>
												<prop name="IsDefault">1</prop>
												<prop name="CpRangeHigh">0</prop>
												<obj name="ChannelProp" class="ChannelProperty" version="1">
													<prop name="ChannelIdx">0</prop>
												</obj>
												<prop name="ReadOnly">1</prop>
											</obj>
											<obj name="PropertyObject" class="QuantCpLowProp" version="4">
												<prop name="PropertyTypeName">Cp Low</prop>
												<prop name="Position">13</prop>
												<prop name="IsDefault">1</prop>
												<prop name="CpRangeLow">0</prop>
												<obj name="ChannelProp" class="ChannelProperty" version="1">
													<prop name="ChannelIdx">0</prop>
												</obj>
												<prop name="ReadOnly">1</prop>
											</obj>
											<obj name="PropertyObject" class="RQEffProp" version="4">
												<prop name="PropertyTypeName">Efficiency</prop>
												<prop name="Position">13</prop>
												<prop name="IsDefault">1</prop>
												<prop name="Efficiency">2</prop>
												<obj name="ChannelProp" class="ChannelProperty" version="1">
													<prop name="ChannelIdx">0</prop>
												</obj>
											</obj>
											<obj name="PropertyObject" class="ChannelGenotype" version="4">
												<prop name="PropertyTypeName">Melt Geno Genotype</prop>
												<prop name="Position">13</prop>
												<prop name="IsDefault">1</prop>
												<prop name="ReadOnly">1</prop>
												<obj name="ChannelProp" class="ChannelProperty" version="1">
													<prop name="ChannelIdx">0</prop>
												</obj>
											</obj>
											<obj name="PropertyObject" class="GroupChannelTypeProp" version="4">
												<prop name="PropertyTypeName">Melt Geno Sample Type</prop>
												<prop name="Position">13</prop>
												<prop name="IsDefault">0</prop>
												<prop name="GroupSampleType">mstUnknown</prop>
												<obj name="ChannelProp" class="ChannelProperty" version="1">
													<prop name="ChannelIdx">0</prop>
												</obj>
											</obj>
											<obj name="PropertyObject" class="QuantSampleTypeProperty" version="4">
												<prop name="PropertyTypeName">Quantification Sample Type</prop>
												<prop name="Position">13</prop>
												<prop name="IsDefault">0</prop>
												<prop name="SampleType">qsUnknown</prop>
												<obj name="ChannelProp" class="ChannelProperty" version="1">
													<prop name="ChannelIdx">0</prop>
												</obj>
											</obj>
											<obj name="PropertyObject" class="ChannelGenotype" version="4">
												<prop name="PropertyTypeName">Scanning Genotype</prop>
												<prop name="Position">13</prop>
												<prop name="IsDefault">1</prop>
												<prop name="ReadOnly">1</prop>
												<obj name="ChannelProp" class="ChannelProperty" version="1">
													<prop name="ChannelIdx">0</prop>
												</obj>
											</obj>
											<obj name="PropertyObject" class="GroupChannelTypeProp" version="4">
												<prop name="PropertyTypeName">Scanning Sample Type</prop>
												<prop name="Position">13</prop>
												<prop name="IsDefault">0</prop>
												<prop name="GroupSampleType">mstUnknown</prop>
												<obj name="ChannelProp" class="ChannelProperty" version="1">
													<prop name="ChannelIdx">0</prop>
												</obj>
											</obj>
											<obj name="PropertyObject" class="TargetName" version="4">
												<prop name="PropertyTypeName">Target Name</prop>
												<prop name="Position">13</prop>
												<prop name="IsDefault">0</prop>
												<prop name="name">ACT</prop>
												<obj name="ChannelProp" class="ChannelProperty" version="1">
													<prop name="ChannelIdx">0</prop>
												</obj>
											</obj>
											<obj name="PropertyObject" class="RQTargetProperty" version="4">
												<prop name="PropertyTypeName">Target Type</prop>
												<prop name="Position">13</prop>
												<prop name="IsDefault">0</prop>
												<prop name="TargetType">dtReference</prop>
												<obj name="ChannelProp" class="ChannelProperty" version="1">
													<prop name="ChannelIdx">0</prop>
												</obj>
											</obj>
										</list>
									</obj>
								</list>
							</obj>
						</obj>
						<prop name="ChannelPropertyCount">1</prop>
						<prop name="ContainerPosition">13</prop>
						<prop name="HasSampleProperties">1</prop>
						<obj name="SampleProperties" class="PropertyList" version="1">
							<list name="emlist" count="14">
								<obj name="PropertyObject" class="SamplePrefColor" version="4">
									<prop name="PropertyTypeName">Color</prop>
									<prop name="Position">13</prop>
									<prop name="IsDefault">0</prop>
									<prop name="Color">clRed</prop>
								</obj>
								<obj name="PropertyObject" class="DominantChannelProp" version="4">
									<prop name="PropertyTypeName">Dominant Channel</prop>
									<prop name="Position">13</prop>
									<prop name="IsDefault">0</prop>
									<prop name="DominantChannel">0</prop>
								</obj>
								<obj name="PropertyObject" class="Genotype" version="4">
									<prop name="PropertyTypeName">EndPt Genotype</prop>
									<prop name="Position">13</prop>
									<prop name="IsDefault">1</prop>
									<prop name="ReadOnly">1</prop>
								</obj>
								<obj name="PropertyObject" class="GroupingSample" version="4">
									<prop name="PropertyTypeName">EndPt Sample Type</prop>
									<prop name="Position">13</prop>
									<prop name="IsDefault">0</prop>
									<prop name="GroupSampleType">mstUnknown</prop>
								</obj>
								<obj name="PropertyObject" class="SamplePrefLineStyle" version="4">
									<prop name="PropertyTypeName">Line Style</prop>
									<prop name="Position">13</prop>
									<prop name="IsDefault">0</prop>
									<prop name="LineStyle">psSolid</prop>
								</obj>
								<obj name="PropertyObject" class="GenSampleEditNotes" version="4">
									<prop name="PropertyTypeName">Notes</prop>
									<prop name="Position">13</prop>
									<prop name="IsDefault">1</prop>
								</obj>
								<obj name="PropertyObject" class="SamplePrefPointStyle" version="4">
									<prop name="PropertyTypeName">Point Style</prop>
									<prop name="Position">13</prop>
									<prop name="IsDefault">0</prop>
									<prop name="PointStyle">psNothing</prop>
								</obj>
								<obj name="PropertyObject" class="GenSampleEditPosition" version="4">
									<prop name="PropertyTypeName">Position</prop>
									<prop name="Position">13</prop>
									<prop name="IsDefault">1</prop>
								</obj>
								<obj name="PropertyObject" class="GenSampleEditReplicate" version="4">
									<prop name="PropertyTypeName">Replicate of</prop>
									<prop name="Position">13</prop>
									<prop name="IsDefault">0</prop>
									<prop name="ReplicateOf">12</prop>
								</obj>
								<obj name="PropertyObject" class="HTCSampleID" version="4">
									<prop name="PropertyTypeName">Sample ID</prop>
									<prop name="Position">13</prop>
									<prop name="IsDefault">1</prop>
								</obj>
								<obj name="PropertyObject" class="GenSampleEditName" version="4">
									<prop name="PropertyTypeName">Sample Name</prop>
									<prop name="Position">13</prop>
									<prop name="IsDefault">0</prop>
									<prop name="name">15C</prop>
								</obj>
								<obj name="PropertyObject" class="HTCSamplePrepNotes" version="4">
									<prop name="PropertyTypeName">Sample Prep Notes</prop>
									<prop name="Position">13</prop>
									<prop name="IsDefault">1</prop>
								</obj>
								<obj name="PropertyObject" class="GenSampleEditSubset" version="4">
									<prop name="PropertyTypeName">Subsets</prop>
									<prop name="Position">13</prop>
									<prop name="IsDefault">1</prop>
								</obj>
								<obj name="PropertyObject" class="SamplePrefWidth" version="5">
									<prop name="PropertyTypeName">Width</prop>
									<prop name="Position">13</prop>
									<prop name="IsDefault">1</prop>
									<prop name="Width">1</prop>
								</obj>
							</list>
						</obj>
					</obj>
					<obj name="item" class="SamplePropInfo" version="1">
						<obj name="ChannelProperties" class="ChanPropList" version="2">
							<obj name="ChannelProperties" class="EMList" version="1">
								<list name="emlist" count="1">
									<obj name="item" class="PropertyList" version="1">
										<list name="emlist" count="12">
											<obj name="PropertyObject" class="RQSampleTargetProperty" version="4">
												<prop name="PropertyTypeName">Combined Sample and Target Type</prop>
												<prop name="Position">14</prop>
												<prop name="IsDefault">0</prop>
												<obj name="ChannelProp" class="ChannelProperty" version="1">
													<prop name="ChannelIdx">0</prop>
												</obj>
											</obj>
											<obj name="PropertyObject" class="QuantConcProperty" version="4">
												<prop name="PropertyTypeName">Concentration</prop>
												<prop name="Position">14</prop>
												<prop name="IsDefault">1</prop>
												<prop name="Concentration">0</prop>
												<obj name="ChannelProp" class="ChannelProperty" version="1">
													<prop name="ChannelIdx">0</prop>
												</obj>
												<prop name="ReadOnly">1</prop>
											</obj>
											<obj name="PropertyObject" class="QuantCpHighProp" version="4">
												<prop name="PropertyTypeName">Cp High</prop>
												<prop name="Position">14</prop>
												<prop name="IsDefault">1</prop>
												<prop name="CpRangeHigh">0</prop>
												<obj name="ChannelProp" class="ChannelProperty" version="1">
													<prop name="ChannelIdx">0</prop>
												</obj>
												<prop name="ReadOnly">1</prop>
											</obj>
											<obj name="PropertyObject" class="QuantCpLowProp" version="4">
												<prop name="PropertyTypeName">Cp Low</prop>
												<prop name="Position">14</prop>
												<prop name="IsDefault">1</prop>
												<prop name="CpRangeLow">0</prop>
												<obj name="ChannelProp" class="ChannelProperty" version="1">
													<prop name="ChannelIdx">0</prop>
												</obj>
												<prop name="ReadOnly">1</prop>
											</obj>
											<obj name="PropertyObject" class="RQEffProp" version="4">
												<prop name="PropertyTypeName">Efficiency</prop>
												<prop name="Position">14</prop>
												<prop name="IsDefault">1</prop>
												<prop name="Efficiency">2</prop>
												<obj name="ChannelProp" class="ChannelProperty" version="1">
													<prop name="ChannelIdx">0</prop>
												</obj>
											</obj>
											<obj name="PropertyObject" class="ChannelGenotype" version="4">
												<prop name="PropertyTypeName">Melt Geno Genotype</prop>
												<prop name="Position">14</prop>
												<prop name="IsDefault">1</prop>
												<prop name="ReadOnly">1</prop>
												<obj name="ChannelProp" class="ChannelProperty" version="1">
													<prop name="ChannelIdx">0</prop>
												</obj>
											</obj>
											<obj name="PropertyObject" class="GroupChannelTypeProp" version="4">
												<prop name="PropertyTypeName">Melt Geno Sample Type</prop>
												<prop name="Position">14</prop>
												<prop name="IsDefault">0</prop>
												<prop name="GroupSampleType">mstUnknown</prop>
												<obj name="ChannelProp" class="ChannelProperty" version="1">
													<prop name="ChannelIdx">0</prop>
												</obj>
											</obj>
											<obj name="PropertyObject" class="QuantSampleTypeProperty" version="4">
												<prop name="PropertyTypeName">Quantification Sample Type</prop>
												<prop name="Position">14</prop>
												<prop name="IsDefault">0</prop>
												<prop name="SampleType">qsUnknown</prop>
												<obj name="ChannelProp" class="ChannelProperty" version="1">
													<prop name="ChannelIdx">0</prop>
												</obj>
											</obj>
											<obj name="PropertyObject" class="ChannelGenotype" version="4">
												<prop name="PropertyTypeName">Scanning Genotype</prop>
												<prop name="Position">14</prop>
												<prop name="IsDefault">1</prop>
												<prop name="ReadOnly">1</prop>
												<obj name="ChannelProp" class="ChannelProperty" version="1">
													<prop name="ChannelIdx">0</prop>
												</obj>
											</obj>
											<obj name="PropertyObject" class="GroupChannelTypeProp" version="4">
												<prop name="PropertyTypeName">Scanning Sample Type</prop>
												<prop name="Position">14</prop>
												<prop name="IsDefault">0</prop>
												<prop name="GroupSampleType">mstUnknown</prop>
												<obj name="ChannelProp" class="ChannelProperty" version="1">
													<prop name="ChannelIdx">0</prop>
												</obj>
											</obj>
											<obj name="PropertyObject" class="TargetName" version="4">
												<prop name="PropertyTypeName">Target Name</prop>
												<prop name="Position">14</prop>
												<prop name="IsDefault">0</prop>
												<prop name="name">ACT</prop>
												<obj name="ChannelProp" class="ChannelProperty" version="1">
													<prop name="ChannelIdx">0</prop>
												</obj>
											</obj>
											<obj name="PropertyObject" class="RQTargetProperty" version="4">
												<prop name="PropertyTypeName">Target Type</prop>
												<prop name="Position">14</prop>
												<prop name="IsDefault">0</prop>
												<prop name="TargetType">dtReference</prop>
												<obj name="ChannelProp" class="ChannelProperty" version="1">
													<prop name="ChannelIdx">0</prop>
												</obj>
											</obj>
										</list>
									</obj>
								</list>
							</obj>
						</obj>
						<prop name="ChannelPropertyCount">1</prop>
						<prop name="ContainerPosition">14</prop>
						<prop name="HasSampleProperties">1</prop>
						<obj name="SampleProperties" class="PropertyList" version="1">
							<list name="emlist" count="14">
								<obj name="PropertyObject" class="SamplePrefColor" version="4">
									<prop name="PropertyTypeName">Color</prop>
									<prop name="Position">14</prop>
									<prop name="IsDefault">0</prop>
									<prop name="Color">$0030D700</prop>
								</obj>
								<obj name="PropertyObject" class="DominantChannelProp" version="4">
									<prop name="PropertyTypeName">Dominant Channel</prop>
									<prop name="Position">14</prop>
									<prop name="IsDefault">0</prop>
									<prop name="DominantChannel">0</prop>
								</obj>
								<obj name="PropertyObject" class="Genotype" version="4">
									<prop name="PropertyTypeName">EndPt Genotype</prop>
									<prop name="Position">14</prop>
									<prop name="IsDefault">1</prop>
									<prop name="ReadOnly">1</prop>
								</obj>
								<obj name="PropertyObject" class="GroupingSample" version="4">
									<prop name="PropertyTypeName">EndPt Sample Type</prop>
									<prop name="Position">14</prop>
									<prop name="IsDefault">0</prop>
									<prop name="GroupSampleType">mstUnknown</prop>
								</obj>
								<obj name="PropertyObject" class="SamplePrefLineStyle" version="4">
									<prop name="PropertyTypeName">Line Style</prop>
									<prop name="Position">14</prop>
									<prop name="IsDefault">0</prop>
									<prop name="LineStyle">psSolid</prop>
								</obj>
								<obj name="PropertyObject" class="GenSampleEditNotes" version="4">
									<prop name="PropertyTypeName">Notes</prop>
									<prop name="Position">14</prop>
									<prop name="IsDefault">1</prop>
								</obj>
								<obj name="PropertyObject" class="SamplePrefPointStyle" version="4">
									<prop name="PropertyTypeName">Point Style</prop>
									<prop name="Position">14</prop>
									<prop name="IsDefault">0</prop>
									<prop name="PointStyle">psNothing</prop>
								</obj>
								<obj name="PropertyObject" class="GenSampleEditPosition" version="4">
									<prop name="PropertyTypeName">Position</prop>
									<prop name="Position">14</prop>
									<prop name="IsDefault">1</prop>
								</obj>
								<obj name="PropertyObject" class="GenSampleEditReplicate" version="4">
									<prop name="PropertyTypeName">Replicate of</prop>
									<prop name="Position">14</prop>
									<prop name="IsDefault">0</prop>
									<prop name="ReplicateOf">12</prop>
								</obj>
								<obj name="PropertyObject" class="HTCSampleID" version="4">
									<prop name="PropertyTypeName">Sample ID</prop>
									<prop name="Position">14</prop>
									<prop name="IsDefault">1</prop>
								</obj>
								<obj name="PropertyObject" class="GenSampleEditName" version="4">
									<prop name="PropertyTypeName">Sample Name</prop>
									<prop name="Position">14</prop>
									<prop name="IsDefault">0</prop>
									<prop name="name">15C</prop>
								</obj>
								<obj name="PropertyObject" class="HTCSamplePrepNotes" version="4">
									<prop name="PropertyTypeName">Sample Prep Notes</prop>
									<prop name="Position">14</prop>
									<prop name="IsDefault">1</prop>
								</obj>
								<obj name="PropertyObject" class="GenSampleEditSubset" version="4">
									<prop name="PropertyTypeName">Subsets</prop>
									<prop name="Position">14</prop>
									<prop name="IsDefault">1</prop>
								</obj>
								<obj name="PropertyObject" class="SamplePrefWidth" version="5">
									<prop name="PropertyTypeName">Width</prop>
									<prop name="Position">14</prop>
									<prop name="IsDefault">1</prop>
									<prop name="Width">1</prop>
								</obj>
							</list>
						</obj>
					</obj>
					<obj name="item" class="SamplePropInfo" version="1">
						<obj name="ChannelProperties" class="ChanPropList" version="2">
							<obj name="ChannelProperties" class="EMList" version="1">
								<list name="emlist" count="1">
									<obj name="item" class="PropertyList" version="1">
										<list name="emlist" count="12">
											<obj name="PropertyObject" class="RQSampleTargetProperty" version="4">
												<prop name="PropertyTypeName">Combined Sample and Target Type</prop>
												<prop name="Position">15</prop>
												<prop name="IsDefault">0</prop>
												<obj name="ChannelProp" class="ChannelProperty" version="1">
													<prop name="ChannelIdx">0</prop>
												</obj>
											</obj>
											<obj name="PropertyObject" class="QuantConcProperty" version="4">
												<prop name="PropertyTypeName">Concentration</prop>
												<prop name="Position">15</prop>
												<prop name="IsDefault">1</prop>
												<prop name="Concentration">0</prop>
												<obj name="ChannelProp" class="ChannelProperty" version="1">
													<prop name="ChannelIdx">0</prop>
												</obj>
												<prop name="ReadOnly">1</prop>
											</obj>
											<obj name="PropertyObject" class="QuantCpHighProp" version="4">
												<prop name="PropertyTypeName">Cp High</prop>
												<prop name="Position">15</prop>
												<prop name="IsDefault">1</prop>
												<prop name="CpRangeHigh">0</prop>
												<obj name="ChannelProp" class="ChannelProperty" version="1">
													<prop name="ChannelIdx">0</prop>
												</obj>
												<prop name="ReadOnly">1</prop>
											</obj>
											<obj name="PropertyObject" class="QuantCpLowProp" version="4">
												<prop name="PropertyTypeName">Cp Low</prop>
												<prop name="Position">15</prop>
												<prop name="IsDefault">1</prop>
												<prop name="CpRangeLow">0</prop>
												<obj name="ChannelProp" class="ChannelProperty" version="1">
													<prop name="ChannelIdx">0</prop>
												</obj>
												<prop name="ReadOnly">1</prop>
											</obj>
											<obj name="PropertyObject" class="RQEffProp" version="4">
												<prop name="PropertyTypeName">Efficiency</prop>
												<prop name="Position">15</prop>
												<prop name="IsDefault">1</prop>
												<prop name="Efficiency">2</prop>
												<obj name="ChannelProp" class="ChannelProperty" version="1">
													<prop name="ChannelIdx">0</prop>
												</obj>
											</obj>
											<obj name="PropertyObject" class="ChannelGenotype" version="4">
												<prop name="PropertyTypeName">Melt Geno Genotype</prop>
												<prop name="Position">15</prop>
												<prop name="IsDefault">1</prop>
												<prop name="ReadOnly">1</prop>
												<obj name="ChannelProp" class="ChannelProperty" version="1">
													<prop name="ChannelIdx">0</prop>
												</obj>
											</obj>
											<obj name="PropertyObject" class="GroupChannelTypeProp" version="4">
												<prop name="PropertyTypeName">Melt Geno Sample Type</prop>
												<prop name="Position">15</prop>
												<prop name="IsDefault">0</prop>
												<prop name="GroupSampleType">mstUnknown</prop>
												<obj name="ChannelProp" class="ChannelProperty" version="1">
													<prop name="ChannelIdx">0</prop>
												</obj>
											</obj>
											<obj name="PropertyObject" class="QuantSampleTypeProperty" version="4">
												<prop name="PropertyTypeName">Quantification Sample Type</prop>
												<prop name="Position">15</prop>
												<prop name="IsDefault">0</prop>
												<prop name="SampleType">qsUnknown</prop>
												<obj name="ChannelProp" class="ChannelProperty" version="1">
													<prop name="ChannelIdx">0</prop>
												</obj>
											</obj>
											<obj name="PropertyObject" class="ChannelGenotype" version="4">
												<prop name="PropertyTypeName">Scanning Genotype</prop>
												<prop name="Position">15</prop>
												<prop name="IsDefault">1</prop>
												<prop name="ReadOnly">1</prop>
												<obj name="ChannelProp" class="ChannelProperty" version="1">
													<prop name="ChannelIdx">0</prop>
												</obj>
											</obj>
											<obj name="PropertyObject" class="GroupChannelTypeProp" version="4">
												<prop name="PropertyTypeName">Scanning Sample Type</prop>
												<prop name="Position">15</prop>
												<prop name="IsDefault">0</prop>
												<prop name="GroupSampleType">mstUnknown</prop>
												<obj name="ChannelProp" class="ChannelProperty" version="1">
													<prop name="ChannelIdx">0</prop>
												</obj>
											</obj>
											<obj name="PropertyObject" class="TargetName" version="4">
												<prop name="PropertyTypeName">Target Name</prop>
												<prop name="Position">15</prop>
												<prop name="IsDefault">0</prop>
												<prop name="name">C1Q</prop>
												<obj name="ChannelProp" class="ChannelProperty" version="1">
													<prop name="ChannelIdx">0</prop>
												</obj>
											</obj>
											<obj name="PropertyObject" class="RQTargetProperty" version="4">
												<prop name="PropertyTypeName">Target Type</prop>
												<prop name="Position">15</prop>
												<prop name="IsDefault">0</prop>
												<prop name="TargetType">dtTarget</prop>
												<obj name="ChannelProp" class="ChannelProperty" version="1">
													<prop name="ChannelIdx">0</prop>
												</obj>
											</obj>
										</list>
									</obj>
								</list>
							</obj>
						</obj>
						<prop name="ChannelPropertyCount">1</prop>
						<prop name="ContainerPosition">15</prop>
						<prop name="HasSampleProperties">1</prop>
						<obj name="SampleProperties" class="PropertyList" version="1">
							<list name="emlist" count="14">
								<obj name="PropertyObject" class="SamplePrefColor" version="4">
									<prop name="PropertyTypeName">Color</prop>
									<prop name="Position">15</prop>
									<prop name="IsDefault">0</prop>
									<prop name="Color">clFuchsia</prop>
								</obj>
								<obj name="PropertyObject" class="DominantChannelProp" version="4">
									<prop name="PropertyTypeName">Dominant Channel</prop>
									<prop name="Position">15</prop>
									<prop name="IsDefault">0</prop>
									<prop name="DominantChannel">0</prop>
								</obj>
								<obj name="PropertyObject" class="Genotype" version="4">
									<prop name="PropertyTypeName">EndPt Genotype</prop>
									<prop name="Position">15</prop>
									<prop name="IsDefault">1</prop>
									<prop name="ReadOnly">1</prop>
								</obj>
								<obj name="PropertyObject" class="GroupingSample" version="4">
									<prop name="PropertyTypeName">EndPt Sample Type</prop>
									<prop name="Position">15</prop>
									<prop name="IsDefault">0</prop>
									<prop name="GroupSampleType">mstUnknown</prop>
								</obj>
								<obj name="PropertyObject" class="SamplePrefLineStyle" version="4">
									<prop name="PropertyTypeName">Line Style</prop>
									<prop name="Position">15</prop>
									<prop name="IsDefault">0</prop>
									<prop name="LineStyle">psSolid</prop>
								</obj>
								<obj name="PropertyObject" class="GenSampleEditNotes" version="4">
									<prop name="PropertyTypeName">Notes</prop>
									<prop name="Position">15</prop>
									<prop name="IsDefault">1</prop>
								</obj>
								<obj name="PropertyObject" class="SamplePrefPointStyle" version="4">
									<prop name="PropertyTypeName">Point Style</prop>
									<prop name="Position">15</prop>
									<prop name="IsDefault">0</prop>
									<prop name="PointStyle">psNothing</prop>
								</obj>
								<obj name="PropertyObject" class="GenSampleEditPosition" version="4">
									<prop name="PropertyTypeName">Position</prop>
									<prop name="Position">15</prop>
									<prop name="IsDefault">1</prop>
								</obj>
								<obj name="PropertyObject" class="GenSampleEditReplicate" version="4">
									<prop name="PropertyTypeName">Replicate of</prop>
									<prop name="Position">15</prop>
									<prop name="IsDefault">0</prop>
									<prop name="ReplicateOf">15</prop>
								</obj>
								<obj name="PropertyObject" class="HTCSampleID" version="4">
									<prop name="PropertyTypeName">Sample ID</prop>
									<prop name="Position">15</prop>
									<prop name="IsDefault">1</prop>
								</obj>
								<obj name="PropertyObject" class="GenSampleEditName" version="4">
									<prop name="PropertyTypeName">Sample Name</prop>
									<prop name="Position">15</prop>
									<prop name="IsDefault">0</prop>
									<prop name="name">15C</prop>
								</obj>
								<obj name="PropertyObject" class="HTCSamplePrepNotes" version="4">
									<prop name="PropertyTypeName">Sample Prep Notes</prop>
									<prop name="Position">15</prop>
									<prop name="IsDefault">1</prop>
								</obj>
								<obj name="PropertyObject" class="GenSampleEditSubset" version="4">
									<prop name="PropertyTypeName">Subsets</prop>
									<prop name="Position">15</prop>
									<prop name="IsDefault">1</prop>
								</obj>
								<obj name="PropertyObject" class="SamplePrefWidth" version="5">
									<prop name="PropertyTypeName">Width</prop>
									<prop name="Position">15</prop>
									<prop name="IsDefault">1</prop>
									<prop name="Width">1</prop>
								</obj>
							</list>
						</obj>
					</obj>
					<obj name="item" class="SamplePropInfo" version="1">
						<obj name="ChannelProperties" class="ChanPropList" version="2">
							<obj name="ChannelProperties" class="EMList" version="1">
								<list name="emlist" count="1">
									<obj name="item" class="PropertyList" version="1">
										<list name="emlist" count="12">
											<obj name="PropertyObject" class="RQSampleTargetProperty" version="4">
												<prop name="PropertyTypeName">Combined Sample and Target Type</prop>
												<prop name="Position">16</prop>
												<prop name="IsDefault">0</prop>
												<obj name="ChannelProp" class="ChannelProperty" version="1">
													<prop name="ChannelIdx">0</prop>
												</obj>
											</obj>
											<obj name="PropertyObject" class="QuantConcProperty" version="4">
												<prop name="PropertyTypeName">Concentration</prop>
												<prop name="Position">16</prop>
												<prop name="IsDefault">1</prop>
												<prop name="Concentration">0</prop>
												<obj name="ChannelProp" class="ChannelProperty" version="1">
													<prop name="ChannelIdx">0</prop>
												</obj>
												<prop name="ReadOnly">1</prop>
											</obj>
											<obj name="PropertyObject" class="QuantCpHighProp" version="4">
												<prop name="PropertyTypeName">Cp High</prop>
												<prop name="Position">16</prop>
												<prop name="IsDefault">1</prop>
												<prop name="CpRangeHigh">0</prop>
												<obj name="ChannelProp" class="ChannelProperty" version="1">
													<prop name="ChannelIdx">0</prop>
												</obj>
												<prop name="ReadOnly">1</prop>
											</obj>
											<obj name="PropertyObject" class="QuantCpLowProp" version="4">
												<prop name="PropertyTypeName">Cp Low</prop>
												<prop name="Position">16</prop>
												<prop name="IsDefault">1</prop>
												<prop name="CpRangeLow">0</prop>
												<obj name="ChannelProp" class="ChannelProperty" version="1">
													<prop name="ChannelIdx">0</prop>
												</obj>
												<prop name="ReadOnly">1</prop>
											</obj>
											<obj name="PropertyObject" class="RQEffProp" version="4">
												<prop name="PropertyTypeName">Efficiency</prop>
												<prop name="Position">16</prop>
												<prop name="IsDefault">1</prop>
												<prop name="Efficiency">2</prop>
												<obj name="ChannelProp" class="ChannelProperty" version="1">
													<prop name="ChannelIdx">0</prop>
												</obj>
											</obj>
											<obj name="PropertyObject" class="ChannelGenotype" version="4">
												<prop name="PropertyTypeName">Melt Geno Genotype</prop>
												<prop name="Position">16</prop>
												<prop name="IsDefault">1</prop>
												<prop name="ReadOnly">1</prop>
												<obj name="ChannelProp" class="ChannelProperty" version="1">
													<prop name="ChannelIdx">0</prop>
												</obj>
											</obj>
											<obj name="PropertyObject" class="GroupChannelTypeProp" version="4">
												<prop name="PropertyTypeName">Melt Geno Sample Type</prop>
												<prop name="Position">16</prop>
												<prop name="IsDefault">0</prop>
												<prop name="GroupSampleType">mstUnknown</prop>
												<obj name="ChannelProp" class="ChannelProperty" version="1">
													<prop name="ChannelIdx">0</prop>
												</obj>
											</obj>
											<obj name="PropertyObject" class="QuantSampleTypeProperty" version="4">
												<prop name="PropertyTypeName">Quantification Sample Type</prop>
												<prop name="Position">16</prop>
												<prop name="IsDefault">0</prop>
												<prop name="SampleType">qsUnknown</prop>
												<obj name="ChannelProp" class="ChannelProperty" version="1">
													<prop name="ChannelIdx">0</prop>
												</obj>
											</obj>
											<obj name="PropertyObject" class="ChannelGenotype" version="4">
												<prop name="PropertyTypeName">Scanning Genotype</prop>
												<prop name="Position">16</prop>
												<prop name="IsDefault">1</prop>
												<prop name="ReadOnly">1</prop>
												<obj name="ChannelProp" class="ChannelProperty" version="1">
													<prop name="ChannelIdx">0</prop>
												</obj>
											</obj>
											<obj name="PropertyObject" class="GroupChannelTypeProp" version="4">
												<prop name="PropertyTypeName">Scanning Sample Type</prop>
												<prop name="Position">16</prop>
												<prop name="IsDefault">0</prop>
												<prop name="GroupSampleType">mstUnknown</prop>
												<obj name="ChannelProp" class="ChannelProperty" version="1">
													<prop name="ChannelIdx">0</prop>
												</obj>
											</obj>
											<obj name="PropertyObject" class="TargetName" version="4">
												<prop name="PropertyTypeName">Target Name</prop>
												<prop name="Position">16</prop>
												<prop name="IsDefault">0</prop>
												<prop name="name">C1Q</prop>
												<obj name="ChannelProp" class="ChannelProperty" version="1">
													<prop name="ChannelIdx">0</prop>
												</obj>
											</obj>
											<obj name="PropertyObject" class="RQTargetProperty" version="4">
												<prop name="PropertyTypeName">Target Type</prop>
												<prop name="Position">16</prop>
												<prop name="IsDefault">0</prop>
												<prop name="TargetType">dtTarget</prop>
												<obj name="ChannelProp" class="ChannelProperty" version="1">
													<prop name="ChannelIdx">0</prop>
												</obj>
											</obj>
										</list>
									</obj>
								</list>
							</obj>
						</obj>
						<prop name="ChannelPropertyCount">1</prop>
						<prop name="ContainerPosition">16</prop>
						<prop name="HasSampleProperties">1</prop>
						<obj name="SampleProperties" class="PropertyList" version="1">
							<list name="emlist" count="14">
								<obj name="PropertyObject" class="SamplePrefColor" version="4">
									<prop name="PropertyTypeName">Color</prop>
									<prop name="Position">16</prop>
									<prop name="IsDefault">0</prop>
									<prop name="Color">clGray</prop>
								</obj>
								<obj name="PropertyObject" class="DominantChannelProp" version="4">
									<prop name="PropertyTypeName">Dominant Channel</prop>
									<prop name="Position">16</prop>
									<prop name="IsDefault">0</prop>
									<prop name="DominantChannel">0</prop>
								</obj>
								<obj name="PropertyObject" class="Genotype" version="4">
									<prop name="PropertyTypeName">EndPt Genotype</prop>
									<prop name="Position">16</prop>
									<prop name="IsDefault">1</prop>
									<prop name="ReadOnly">1</prop>
								</obj>
								<obj name="PropertyObject" class="GroupingSample" version="4">
									<prop name="PropertyTypeName">EndPt Sample Type</prop>
									<prop name="Position">16</prop>
									<prop name="IsDefault">0</prop>
									<prop name="GroupSampleType">mstUnknown</prop>
								</obj>
								<obj name="PropertyObject" class="SamplePrefLineStyle" version="4">
									<prop name="PropertyTypeName">Line Style</prop>
									<prop name="Position">16</prop>
									<prop name="IsDefault">0</prop>
									<prop name="LineStyle">psSolid</prop>
								</obj>
								<obj name="PropertyObject" class="GenSampleEditNotes" version="4">
									<prop name="PropertyTypeName">Notes</prop>
									<prop name="Position">16</prop>
									<prop name="IsDefault">1</prop>
								</obj>
								<obj name="PropertyObject" class="SamplePrefPointStyle" version="4">
									<prop name="PropertyTypeName">Point Style</prop>
									<prop name="Position">16</prop>
									<prop name="IsDefault">0</prop>
									<prop name="PointStyle">psNothing</prop>
								</obj>
								<obj name="PropertyObject" class="GenSampleEditPosition" version="4">
									<prop name="PropertyTypeName">Position</prop>
									<prop name="Position">16</prop>
									<prop name="IsDefault">1</prop>
								</obj>
								<obj name="PropertyObject" class="GenSampleEditReplicate" version="4">
									<prop name="PropertyTypeName">Replicate of</prop>
									<prop name="Position">16</prop>
									<prop name="IsDefault">0</prop>
									<prop name="ReplicateOf">15</prop>
								</obj>
								<obj name="PropertyObject" class="HTCSampleID" version="4">
									<prop name="PropertyTypeName">Sample ID</prop>
									<prop name="Position">16</prop>
									<prop name="IsDefault">1</prop>
								</obj>
								<obj name="PropertyObject" class="GenSampleEditName" version="4">
									<prop name="PropertyTypeName">Sample Name</prop>
									<prop name="Position">16</prop>
									<prop name="IsDefault">0</prop>
									<prop name="name">15C</prop>
								</obj>
								<obj name="PropertyObject" class="HTCSamplePrepNotes" version="4">
									<prop name="PropertyTypeName">Sample Prep Notes</prop>
									<prop name="Position">16</prop>
									<prop name="IsDefault">1</prop>
								</obj>
								<obj name="PropertyObject" class="GenSampleEditSubset" version="4">
									<prop name="PropertyTypeName">Subsets</prop>
									<prop name="Position">16</prop>
									<prop name="IsDefault">1</prop>
								</obj>
								<obj name="PropertyObject" class="SamplePrefWidth" version="5">
									<prop name="PropertyTypeName">Width</prop>
									<prop name="Position">16</prop>
									<prop name="IsDefault">1</prop>
									<prop name="Width">1</prop>
								</obj>
							</list>
						</obj>
					</obj>
					<obj name="item" class="SamplePropInfo" version="1">
						<obj name="ChannelProperties" class="ChanPropList" version="2">
							<obj name="ChannelProperties" class="EMList" version="1">
								<list name="emlist" count="1">
									<obj name="item" class="PropertyList" version="1">
										<list name="emlist" count="12">
											<obj name="PropertyObject" class="RQSampleTargetProperty" version="4">
												<prop name="PropertyTypeName">Combined Sample and Target Type</prop>
												<prop name="Position">17</prop>
												<prop name="IsDefault">0</prop>
												<obj name="ChannelProp" class="ChannelProperty" version="1">
													<prop name="ChannelIdx">0</prop>
												</obj>
											</obj>
											<obj name="PropertyObject" class="QuantConcProperty" version="4">
												<prop name="PropertyTypeName">Concentration</prop>
												<prop name="Position">17</prop>
												<prop name="IsDefault">1</prop>
												<prop name="Concentration">0</prop>
												<obj name="ChannelProp" class="ChannelProperty" version="1">
													<prop name="ChannelIdx">0</prop>
												</obj>
												<prop name="ReadOnly">1</prop>
											</obj>
											<obj name="PropertyObject" class="QuantCpHighProp" version="4">
												<prop name="PropertyTypeName">Cp High</prop>
												<prop name="Position">17</prop>
												<prop name="IsDefault">1</prop>
												<prop name="CpRangeHigh">0</prop>
												<obj name="ChannelProp" class="ChannelProperty" version="1">
													<prop name="ChannelIdx">0</prop>
												</obj>
												<prop name="ReadOnly">1</prop>
											</obj>
											<obj name="PropertyObject" class="QuantCpLowProp" version="4">
												<prop name="PropertyTypeName">Cp Low</prop>
												<prop name="Position">17</prop>
												<prop name="IsDefault">1</prop>
												<prop name="CpRangeLow">0</prop>
												<obj name="ChannelProp" class="ChannelProperty" version="1">
													<prop name="ChannelIdx">0</prop>
												</obj>
												<prop name="ReadOnly">1</prop>
											</obj>
											<obj name="PropertyObject" class="RQEffProp" version="4">
												<prop name="PropertyTypeName">Efficiency</prop>
												<prop name="Position">17</prop>
												<prop name="IsDefault">1</prop>
												<prop name="Efficiency">2</prop>
												<obj name="ChannelProp" class="ChannelProperty" version="1">
													<prop name="ChannelIdx">0</prop>
												</obj>
											</obj>
											<obj name="PropertyObject" class="ChannelGenotype" version="4">
												<prop name="PropertyTypeName">Melt Geno Genotype</prop>
												<prop name="Position">17</prop>
												<prop name="IsDefault">1</prop>
												<prop name="ReadOnly">1</prop>
												<obj name="ChannelProp" class="ChannelProperty" version="1">
													<prop name="ChannelIdx">0</prop>
												</obj>
											</obj>
											<obj name="PropertyObject" class="GroupChannelTypeProp" version="4">
												<prop name="PropertyTypeName">Melt Geno Sample Type</prop>
												<prop name="Position">17</prop>
												<prop name="IsDefault">0</prop>
												<prop name="GroupSampleType">mstUnknown</prop>
												<obj name="ChannelProp" class="ChannelProperty" version="1">
													<prop name="ChannelIdx">0</prop>
												</obj>
											</obj>
											<obj name="PropertyObject" class="QuantSampleTypeProperty" version="4">
												<prop name="PropertyTypeName">Quantification Sample Type</prop>
												<prop name="Position">17</prop>
												<prop name="IsDefault">0</prop>
												<prop name="SampleType">qsUnknown</prop>
												<obj name="ChannelProp" class="ChannelProperty" version="1">
													<prop name="ChannelIdx">0</prop>
												</obj>
											</obj>
											<obj name="PropertyObject" class="ChannelGenotype" version="4">
												<prop name="PropertyTypeName">Scanning Genotype</prop>
												<prop name="Position">17</prop>
												<prop name="IsDefault">1</prop>
												<prop name="ReadOnly">1</prop>
												<obj name="ChannelProp" class="ChannelProperty" version="1">
													<prop name="ChannelIdx">0</prop>
												</obj>
											</obj>
											<obj name="PropertyObject" class="GroupChannelTypeProp" version="4">
												<prop name="PropertyTypeName">Scanning Sample Type</prop>
												<prop name="Position">17</prop>
												<prop name="IsDefault">0</prop>
												<prop name="GroupSampleType">mstUnknown</prop>
												<obj name="ChannelProp" class="ChannelProperty" version="1">
													<prop name="ChannelIdx">0</prop>
												</obj>
											</obj>
											<obj name="PropertyObject" class="TargetName" version="4">
												<prop name="PropertyTypeName">Target Name</prop>
												<prop name="Position">17</prop>
												<prop name="IsDefault">0</prop>
												<prop name="name">C1Q</prop>
												<obj name="ChannelProp" class="ChannelProperty" version="1">
													<prop name="ChannelIdx">0</prop>
												</obj>
											</obj>
											<obj name="PropertyObject" class="RQTargetProperty" version="4">
												<prop name="PropertyTypeName">Target Type</prop>
												<prop name="Position">17</prop>
												<prop name="IsDefault">0</prop>
												<prop name="TargetType">dtTarget</prop>
												<obj name="ChannelProp" class="ChannelProperty" version="1">
													<prop name="ChannelIdx">0</prop>
												</obj>
											</obj>
										</list>
									</obj>
								</list>
							</obj>
						</obj>
						<prop name="ChannelPropertyCount">1</prop>
						<prop name="ContainerPosition">17</prop>
						<prop name="HasSampleProperties">1</prop>
						<obj name="SampleProperties" class="PropertyList" version="1">
							<list name="emlist" count="14">
								<obj name="PropertyObject" class="SamplePrefColor" version="4">
									<prop name="PropertyTypeName">Color</prop>
									<prop name="Position">17</prop>
									<prop name="IsDefault">0</prop>
									<prop name="Color">$0012D7FA</prop>
								</obj>
								<obj name="PropertyObject" class="DominantChannelProp" version="4">
									<prop name="PropertyTypeName">Dominant Channel</prop>
									<prop name="Position">17</prop>
									<prop name="IsDefault">0</prop>
									<prop name="DominantChannel">0</prop>
								</obj>
								<obj name="PropertyObject" class="Genotype" version="4">
									<prop name="PropertyTypeName">EndPt Genotype</prop>
									<prop name="Position">17</prop>
									<prop name="IsDefault">1</prop>
									<prop name="ReadOnly">1</prop>
								</obj>
								<obj name="PropertyObject" class="GroupingSample" version="4">
									<prop name="PropertyTypeName">EndPt Sample Type</prop>
									<prop name="Position">17</prop>
									<prop name="IsDefault">0</prop>
									<prop name="GroupSampleType">mstUnknown</prop>
								</obj>
								<obj name="PropertyObject" class="SamplePrefLineStyle" version="4">
									<prop name="PropertyTypeName">Line Style</prop>
									<prop name="Position">17</prop>
									<prop name="IsDefault">0</prop>
									<prop name="LineStyle">psSolid</prop>
								</obj>
								<obj name="PropertyObject" class="GenSampleEditNotes" version="4">
									<prop name="PropertyTypeName">Notes</prop>
									<prop name="Position">17</prop>
									<prop name="IsDefault">1</prop>
								</obj>
								<obj name="PropertyObject" class="SamplePrefPointStyle" version="4">
									<prop name="PropertyTypeName">Point Style</prop>
									<prop name="Position">17</prop>
									<prop name="IsDefault">0</prop>
									<prop name="PointStyle">psNothing</prop>
								</obj>
								<obj name="PropertyObject" class="GenSampleEditPosition" version="4">
									<prop name="PropertyTypeName">Position</prop>
									<prop name="Position">17</prop>
									<prop name="IsDefault">1</prop>
								</obj>
								<obj name="PropertyObject" class="GenSampleEditReplicate" version="4">
									<prop name="PropertyTypeName">Replicate of</prop>
									<prop name="Position">17</prop>
									<prop name="IsDefault">0</prop>
									<prop name="ReplicateOf">15</prop>
								</obj>
								<obj name="PropertyObject" class="HTCSampleID" version="4">
									<prop name="PropertyTypeName">Sample ID</prop>
									<prop name="Position">17</prop>
									<prop name="IsDefault">1</prop>
								</obj>
								<obj name="PropertyObject" class="GenSampleEditName" version="4">
									<prop name="PropertyTypeName">Sample Name</prop>
									<prop name="Position">17</prop>
									<prop name="IsDefault">0</prop>
									<prop name="name">15C</prop>
								</obj>
								<obj name="PropertyObject" class="HTCSamplePrepNotes" version="4">
									<prop name="PropertyTypeName">Sample Prep Notes</prop>
									<prop name="Position">17</prop>
									<prop name="IsDefault">1</prop>
								</obj>
								<obj name="PropertyObject" class="GenSampleEditSubset" version="4">
									<prop name="PropertyTypeName">Subsets</prop>
									<prop name="Position">17</prop>
									<prop name="IsDefault">1</prop>
								</obj>
								<obj name="PropertyObject" class="SamplePrefWidth" version="5">
									<prop name="PropertyTypeName">Width</prop>
									<prop name="Position">17</prop>
									<prop name="IsDefault">1</prop>
									<prop name="Width">1</prop>
								</obj>
							</list>
						</obj>
					</obj>
					<obj name="item" class="SamplePropInfo" version="1">
						<obj name="ChannelProperties" class="ChanPropList" version="2">
							<obj name="ChannelProperties" class="EMList" version="1">
								<list name="emlist" count="1">
									<obj name="item" class="PropertyList" version="1">
										<list name="emlist" count="12">
											<obj name="PropertyObject" class="RQSampleTargetProperty" version="4">
												<prop name="PropertyTypeName">Combined Sample and Target Type</prop>
												<prop name="Position">18</prop>
												<prop name="IsDefault">0</prop>
												<obj name="ChannelProp" class="ChannelProperty" version="1">
													<prop name="ChannelIdx">0</prop>
												</obj>
											</obj>
											<obj name="PropertyObject" class="QuantConcProperty" version="4">
												<prop name="PropertyTypeName">Concentration</prop>
												<prop name="Position">18</prop>
												<prop name="IsDefault">1</prop>
												<prop name="Concentration">0</prop>
												<obj name="ChannelProp" class="ChannelProperty" version="1">
													<prop name="ChannelIdx">0</prop>
												</obj>
												<prop name="ReadOnly">1</prop>
											</obj>
											<obj name="PropertyObject" class="QuantCpHighProp" version="4">
												<prop name="PropertyTypeName">Cp High</prop>
												<prop name="Position">18</prop>
												<prop name="IsDefault">1</prop>
												<prop name="CpRangeHigh">0</prop>
												<obj name="ChannelProp" class="ChannelProperty" version="1">
													<prop name="ChannelIdx">0</prop>
												</obj>
												<prop name="ReadOnly">1</prop>
											</obj>
											<obj name="PropertyObject" class="QuantCpLowProp" version="4">
												<prop name="PropertyTypeName">Cp Low</prop>
												<prop name="Position">18</prop>
												<prop name="IsDefault">1</prop>
												<prop name="CpRangeLow">0</prop>
												<obj name="ChannelProp" class="ChannelProperty" version="1">
													<prop name="ChannelIdx">0</prop>
												</obj>
												<prop name="ReadOnly">1</prop>
											</obj>
											<obj name="PropertyObject" class="RQEffProp" version="4">
												<prop name="PropertyTypeName">Efficiency</prop>
												<prop name="Position">18</prop>
												<prop name="IsDefault">1</prop>
												<prop name="Efficiency">2</prop>
												<obj name="ChannelProp" class="ChannelProperty" version="1">
													<prop name="ChannelIdx">0</prop>
												</obj>
											</obj>
											<obj name="PropertyObject" class="ChannelGenotype" version="4">
												<prop name="PropertyTypeName">Melt Geno Genotype</prop>
												<prop name="Position">18</prop>
												<prop name="IsDefault">1</prop>
												<prop name="ReadOnly">1</prop>
												<obj name="ChannelProp" class="ChannelProperty" version="1">
													<prop name="ChannelIdx">0</prop>
												</obj>
											</obj>
											<obj name="PropertyObject" class="GroupChannelTypeProp" version="4">
												<prop name="PropertyTypeName">Melt Geno Sample Type</prop>
												<prop name="Position">18</prop>
												<prop name="IsDefault">0</prop>
												<prop name="GroupSampleType">mstUnknown</prop>
												<obj name="ChannelProp" class="ChannelProperty" version="1">
													<prop name="ChannelIdx">0</prop>
												</obj>
											</obj>
											<obj name="PropertyObject" class="QuantSampleTypeProperty" version="4">
												<prop name="PropertyTypeName">Quantification Sample Type</prop>
												<prop name="Position">18</prop>
												<prop name="IsDefault">0</prop>
												<prop name="SampleType">qsUnknown</prop>
												<obj name="ChannelProp" class="ChannelProperty" version="1">
													<prop name="ChannelIdx">0</prop>
												</obj>
											</obj>
											<obj name="PropertyObject" class="ChannelGenotype" version="4">
												<prop name="PropertyTypeName">Scanning Genotype</prop>
												<prop name="Position">18</prop>
												<prop name="IsDefault">1</prop>
												<prop name="ReadOnly">1</prop>
												<obj name="ChannelProp" class="ChannelProperty" version="1">
													<prop name="ChannelIdx">0</prop>
												</obj>
											</obj>
											<obj name="PropertyObject" class="GroupChannelTypeProp" version="4">
												<prop name="PropertyTypeName">Scanning Sample Type</prop>
												<prop name="Position">18</prop>
												<prop name="IsDefault">0</prop>
												<prop name="GroupSampleType">mstUnknown</prop>
												<obj name="ChannelProp" class="ChannelProperty" version="1">
													<prop name="ChannelIdx">0</prop>
												</obj>
											</obj>
											<obj name="PropertyObject" class="TargetName" version="4">
												<prop name="PropertyTypeName">Target Name</prop>
												<prop name="Position">18</prop>
												<prop name="IsDefault">0</prop>
												<prop name="name">ACT</prop>
												<obj name="ChannelProp" class="ChannelProperty" version="1">
													<prop name="ChannelIdx">0</prop>
												</obj>
											</obj>
											<obj name="PropertyObject" class="RQTargetProperty" version="4">
												<prop name="PropertyTypeName">Target Type</prop>
												<prop name="Position">18</prop>
												<prop name="IsDefault">0</prop>
												<prop name="TargetType">dtReference</prop>
												<obj name="ChannelProp" class="ChannelProperty" version="1">
													<prop name="ChannelIdx">0</prop>
												</obj>
											</obj>
										</list>
									</obj>
								</list>
							</obj>
						</obj>
						<prop name="ChannelPropertyCount">1</prop>
						<prop name="ContainerPosition">18</prop>
						<prop name="HasSampleProperties">1</prop>
						<obj name="SampleProperties" class="PropertyList" version="1">
							<list name="emlist" count="14">
								<obj name="PropertyObject" class="SamplePrefColor" version="4">
									<prop name="PropertyTypeName">Color</prop>
									<prop name="Position">18</prop>
									<prop name="IsDefault">0</prop>
									<prop name="Color">$00000097</prop>
								</obj>
								<obj name="PropertyObject" class="DominantChannelProp" version="4">
									<prop name="PropertyTypeName">Dominant Channel</prop>
									<prop name="Position">18</prop>
									<prop name="IsDefault">0</prop>
									<prop name="DominantChannel">0</prop>
								</obj>
								<obj name="PropertyObject" class="Genotype" version="4">
									<prop name="PropertyTypeName">EndPt Genotype</prop>
									<prop name="Position">18</prop>
									<prop name="IsDefault">1</prop>
									<prop name="ReadOnly">1</prop>
								</obj>
								<obj name="PropertyObject" class="GroupingSample" version="4">
									<prop name="PropertyTypeName">EndPt Sample Type</prop>
									<prop name="Position">18</prop>
									<prop name="IsDefault">0</prop>
									<prop name="GroupSampleType">mstUnknown</prop>
								</obj>
								<obj name="PropertyObject" class="SamplePrefLineStyle" version="4">
									<prop name="PropertyTypeName">Line Style</prop>
									<prop name="Position">18</prop>
									<prop name="IsDefault">0</prop>
									<prop name="LineStyle">psSolid</prop>
								</obj>
								<obj name="PropertyObject" class="GenSampleEditNotes" version="4">
									<prop name="PropertyTypeName">Notes</prop>
									<prop name="Position">18</prop>
									<prop name="IsDefault">1</prop>
								</obj>
								<obj name="PropertyObject" class="SamplePrefPointStyle" version="4">
									<prop name="PropertyTypeName">Point Style</prop>
									<prop name="Position">18</prop>
									<prop name="IsDefault">0</prop>
									<prop name="PointStyle">psNothing</prop>
								</obj>
								<obj name="PropertyObject" class="GenSampleEditPosition" version="4">
									<prop name="PropertyTypeName">Position</prop>
									<prop name="Position">18</prop>
									<prop name="IsDefault">1</prop>
								</obj>
								<obj name="PropertyObject" class="GenSampleEditReplicate" version="4">
									<prop name="PropertyTypeName">Replicate of</prop>
									<prop name="Position">18</prop>
									<prop name="IsDefault">0</prop>
									<prop name="ReplicateOf">18</prop>
								</obj>
								<obj name="PropertyObject" class="HTCSampleID" version="4">
									<prop name="PropertyTypeName">Sample ID</prop>
									<prop name="Position">18</prop>
									<prop name="IsDefault">1</prop>
								</obj>
								<obj name="PropertyObject" class="GenSampleEditName" version="4">
									<prop name="PropertyTypeName">Sample Name</prop>
									<prop name="Position">18</prop>
									<prop name="IsDefault">0</prop>
									<prop name="name">35C</prop>
								</obj>
								<obj name="PropertyObject" class="HTCSamplePrepNotes" version="4">
									<prop name="PropertyTypeName">Sample Prep Notes</prop>
									<prop name="Position">18</prop>
									<prop name="IsDefault">1</prop>
								</obj>
								<obj name="PropertyObject" class="GenSampleEditSubset" version="4">
									<prop name="PropertyTypeName">Subsets</prop>
									<prop name="Position">18</prop>
									<prop name="IsDefault">1</prop>
								</obj>
								<obj name="PropertyObject" class="SamplePrefWidth" version="5">
									<prop name="PropertyTypeName">Width</prop>
									<prop name="Position">18</prop>
									<prop name="IsDefault">1</prop>
									<prop name="Width">1</prop>
								</obj>
							</list>
						</obj>
					</obj>
					<obj name="item" class="SamplePropInfo" version="1">
						<obj name="ChannelProperties" class="ChanPropList" version="2">
							<obj name="ChannelProperties" class="EMList" version="1">
								<list name="emlist" count="1">
									<obj name="item" class="PropertyList" version="1">
										<list name="emlist" count="12">
											<obj name="PropertyObject" class="RQSampleTargetProperty" version="4">
												<prop name="PropertyTypeName">Combined Sample and Target Type</prop>
												<prop name="Position">19</prop>
												<prop name="IsDefault">0</prop>
												<obj name="ChannelProp" class="ChannelProperty" version="1">
													<prop name="ChannelIdx">0</prop>
												</obj>
											</obj>
											<obj name="PropertyObject" class="QuantConcProperty" version="4">
												<prop name="PropertyTypeName">Concentration</prop>
												<prop name="Position">19</prop>
												<prop name="IsDefault">1</prop>
												<prop name="Concentration">0</prop>
												<obj name="ChannelProp" class="ChannelProperty" version="1">
													<prop name="ChannelIdx">0</prop>
												</obj>
												<prop name="ReadOnly">1</prop>
											</obj>
											<obj name="PropertyObject" class="QuantCpHighProp" version="4">
												<prop name="PropertyTypeName">Cp High</prop>
												<prop name="Position">19</prop>
												<prop name="IsDefault">1</prop>
												<prop name="CpRangeHigh">0</prop>
												<obj name="ChannelProp" class="ChannelProperty" version="1">
													<prop name="ChannelIdx">0</prop>
												</obj>
												<prop name="ReadOnly">1</prop>
											</obj>
											<obj name="PropertyObject" class="QuantCpLowProp" version="4">
												<prop name="PropertyTypeName">Cp Low</prop>
												<prop name="Position">19</prop>
												<prop name="IsDefault">1</prop>
												<prop name="CpRangeLow">0</prop>
												<obj name="ChannelProp" class="ChannelProperty" version="1">
													<prop name="ChannelIdx">0</prop>
												</obj>
												<prop name="ReadOnly">1</prop>
											</obj>
											<obj name="PropertyObject" class="RQEffProp" version="4">
												<prop name="PropertyTypeName">Efficiency</prop>
												<prop name="Position">19</prop>
												<prop name="IsDefault">1</prop>
												<prop name="Efficiency">2</prop>
												<obj name="ChannelProp" class="ChannelProperty" version="1">
													<prop name="ChannelIdx">0</prop>
												</obj>
											</obj>
											<obj name="PropertyObject" class="ChannelGenotype" version="4">
												<prop name="PropertyTypeName">Melt Geno Genotype</prop>
												<prop name="Position">19</prop>
												<prop name="IsDefault">1</prop>
												<prop name="ReadOnly">1</prop>
												<obj name="ChannelProp" class="ChannelProperty" version="1">
													<prop name="ChannelIdx">0</prop>
												</obj>
											</obj>
											<obj name="PropertyObject" class="GroupChannelTypeProp" version="4">
												<prop name="PropertyTypeName">Melt Geno Sample Type</prop>
												<prop name="Position">19</prop>
												<prop name="IsDefault">0</prop>
												<prop name="GroupSampleType">mstUnknown</prop>
												<obj name="ChannelProp" class="ChannelProperty" version="1">
													<prop name="ChannelIdx">0</prop>
												</obj>
											</obj>
											<obj name="PropertyObject" class="QuantSampleTypeProperty" version="4">
												<prop name="PropertyTypeName">Quantification Sample Type</prop>
												<prop name="Position">19</prop>
												<prop name="IsDefault">0</prop>
												<prop name="SampleType">qsUnknown</prop>
												<obj name="ChannelProp" class="ChannelProperty" version="1">
													<prop name="ChannelIdx">0</prop>
												</obj>
											</obj>
											<obj name="PropertyObject" class="ChannelGenotype" version="4">
												<prop name="PropertyTypeName">Scanning Genotype</prop>
												<prop name="Position">19</prop>
												<prop name="IsDefault">1</prop>
												<prop name="ReadOnly">1</prop>
												<obj name="ChannelProp" class="ChannelProperty" version="1">
													<prop name="ChannelIdx">0</prop>
												</obj>
											</obj>
											<obj name="PropertyObject" class="GroupChannelTypeProp" version="4">
												<prop name="PropertyTypeName">Scanning Sample Type</prop>
												<prop name="Position">19</prop>
												<prop name="IsDefault">0</prop>
												<prop name="GroupSampleType">mstUnknown</prop>
												<obj name="ChannelProp" class="ChannelProperty" version="1">
													<prop name="ChannelIdx">0</prop>
												</obj>
											</obj>
											<obj name="PropertyObject" class="TargetName" version="4">
												<prop name="PropertyTypeName">Target Name</prop>
												<prop name="Position">19</prop>
												<prop name="IsDefault">0</prop>
												<prop name="name">ACT</prop>
												<obj name="ChannelProp" class="ChannelProperty" version="1">
													<prop name="ChannelIdx">0</prop>
												</obj>
											</obj>
											<obj name="PropertyObject" class="RQTargetProperty" version="4">
												<prop name="PropertyTypeName">Target Type</prop>
												<prop name="Position">19</prop>
												<prop name="IsDefault">0</prop>
												<prop name="TargetType">dtReference</prop>
												<obj name="ChannelProp" class="ChannelProperty" version="1">
													<prop name="ChannelIdx">0</prop>
												</obj>
											</obj>
										</list>
									</obj>
								</list>
							</obj>
						</obj>
						<prop name="ChannelPropertyCount">1</prop>
						<prop name="ContainerPosition">19</prop>
						<prop name="HasSampleProperties">1</prop>
						<obj name="SampleProperties" class="PropertyList" version="1">
							<list name="emlist" count="14">
								<obj name="PropertyObject" class="SamplePrefColor" version="4">
									<prop name="PropertyTypeName">Color</prop>
									<prop name="Position">19</prop>
									<prop name="IsDefault">0</prop>
									<prop name="Color">$00FFFF0F</prop>
								</obj>
								<obj name="PropertyObject" class="DominantChannelProp" version="4">
									<prop name="PropertyTypeName">Dominant Channel</prop>
									<prop name="Position">19</prop>
									<prop name="IsDefault">0</prop>
									<prop name="DominantChannel">0</prop>
								</obj>
								<obj name="PropertyObject" class="Genotype" version="4">
									<prop name="PropertyTypeName">EndPt Genotype</prop>
									<prop name="Position">19</prop>
									<prop name="IsDefault">1</prop>
									<prop name="ReadOnly">1</prop>
								</obj>
								<obj name="PropertyObject" class="GroupingSample" version="4">
									<prop name="PropertyTypeName">EndPt Sample Type</prop>
									<prop name="Position">19</prop>
									<prop name="IsDefault">0</prop>
									<prop name="GroupSampleType">mstUnknown</prop>
								</obj>
								<obj name="PropertyObject" class="SamplePrefLineStyle" version="4">
									<prop name="PropertyTypeName">Line Style</prop>
									<prop name="Position">19</prop>
									<prop name="IsDefault">0</prop>
									<prop name="LineStyle">psSolid</prop>
								</obj>
								<obj name="PropertyObject" class="GenSampleEditNotes" version="4">
									<prop name="PropertyTypeName">Notes</prop>
									<prop name="Position">19</prop>
									<prop name="IsDefault">1</prop>
								</obj>
								<obj name="PropertyObject" class="SamplePrefPointStyle" version="4">
									<prop name="PropertyTypeName">Point Style</prop>
									<prop name="Position">19</prop>
									<prop name="IsDefault">0</prop>
									<prop name="PointStyle">psNothing</prop>
								</obj>
								<obj name="PropertyObject" class="GenSampleEditPosition" version="4">
									<prop name="PropertyTypeName">Position</prop>
									<prop name="Position">19</prop>
									<prop name="IsDefault">1</prop>
								</obj>
								<obj name="PropertyObject" class="GenSampleEditReplicate" version="4">
									<prop name="PropertyTypeName">Replicate of</prop>
									<prop name="Position">19</prop>
									<prop name="IsDefault">0</prop>
									<prop name="ReplicateOf">18</prop>
								</obj>
								<obj name="PropertyObject" class="HTCSampleID" version="4">
									<prop name="PropertyTypeName">Sample ID</prop>
									<prop name="Position">19</prop>
									<prop name="IsDefault">1</prop>
								</obj>
								<obj name="PropertyObject" class="GenSampleEditName" version="4">
									<prop name="PropertyTypeName">Sample Name</prop>
									<prop name="Position">19</prop>
									<prop name="IsDefault">0</prop>
									<prop name="name">35C</prop>
								</obj>
								<obj name="PropertyObject" class="HTCSamplePrepNotes" version="4">
									<prop name="PropertyTypeName">Sample Prep Notes</prop>
									<prop name="Position">19</prop>
									<prop name="IsDefault">1</prop>
								</obj>
								<obj name="PropertyObject" class="GenSampleEditSubset" version="4">
									<prop name="PropertyTypeName">Subsets</prop>
									<prop name="Position">19</prop>
									<prop name="IsDefault">1</prop>
								</obj>
								<obj name="PropertyObject" class="SamplePrefWidth" version="5">
									<prop name="PropertyTypeName">Width</prop>
									<prop name="Position">19</prop>
									<prop name="IsDefault">1</prop>
									<prop name="Width">1</prop>
								</obj>
							</list>
						</obj>
					</obj>
					<obj name="item" class="SamplePropInfo" version="1">
						<obj name="ChannelProperties" class="ChanPropList" version="2">
							<obj name="ChannelProperties" class="EMList" version="1">
								<list name="emlist" count="1">
									<obj name="item" class="PropertyList" version="1">
										<list name="emlist" count="12">
											<obj name="PropertyObject" class="RQSampleTargetProperty" version="4">
												<prop name="PropertyTypeName">Combined Sample and Target Type</prop>
												<prop name="Position">20</prop>
												<prop name="IsDefault">0</prop>
												<obj name="ChannelProp" class="ChannelProperty" version="1">
													<prop name="ChannelIdx">0</prop>
												</obj>
											</obj>
											<obj name="PropertyObject" class="QuantConcProperty" version="4">
												<prop name="PropertyTypeName">Concentration</prop>
												<prop name="Position">20</prop>
												<prop name="IsDefault">1</prop>
												<prop name="Concentration">0</prop>
												<obj name="ChannelProp" class="ChannelProperty" version="1">
													<prop name="ChannelIdx">0</prop>
												</obj>
												<prop name="ReadOnly">1</prop>
											</obj>
											<obj name="PropertyObject" class="QuantCpHighProp" version="4">
												<prop name="PropertyTypeName">Cp High</prop>
												<prop name="Position">20</prop>
												<prop name="IsDefault">1</prop>
												<prop name="CpRangeHigh">0</prop>
												<obj name="ChannelProp" class="ChannelProperty" version="1">
													<prop name="ChannelIdx">0</prop>
												</obj>
												<prop name="ReadOnly">1</prop>
											</obj>
											<obj name="PropertyObject" class="QuantCpLowProp" version="4">
												<prop name="PropertyTypeName">Cp Low</prop>
												<prop name="Position">20</prop>
												<prop name="IsDefault">1</prop>
												<prop name="CpRangeLow">0</prop>
												<obj name="ChannelProp" class="ChannelProperty" version="1">
													<prop name="ChannelIdx">0</prop>
												</obj>
												<prop name="ReadOnly">1</prop>
											</obj>
											<obj name="PropertyObject" class="RQEffProp" version="4">
												<prop name="PropertyTypeName">Efficiency</prop>
												<prop name="Position">20</prop>
												<prop name="IsDefault">1</prop>
												<prop name="Efficiency">2</prop>
												<obj name="ChannelProp" class="ChannelProperty" version="1">
													<prop name="ChannelIdx">0</prop>
												</obj>
											</obj>
											<obj name="PropertyObject" class="ChannelGenotype" version="4">
												<prop name="PropertyTypeName">Melt Geno Genotype</prop>
												<prop name="Position">20</prop>
												<prop name="IsDefault">1</prop>
												<prop name="ReadOnly">1</prop>
												<obj name="ChannelProp" class="ChannelProperty" version="1">
													<prop name="ChannelIdx">0</prop>
												</obj>
											</obj>
											<obj name="PropertyObject" class="GroupChannelTypeProp" version="4">
												<prop name="PropertyTypeName">Melt Geno Sample Type</prop>
												<prop name="Position">20</prop>
												<prop name="IsDefault">0</prop>
												<prop name="GroupSampleType">mstUnknown</prop>
												<obj name="ChannelProp" class="ChannelProperty" version="1">
													<prop name="ChannelIdx">0</prop>
												</obj>
											</obj>
											<obj name="PropertyObject" class="QuantSampleTypeProperty" version="4">
												<prop name="PropertyTypeName">Quantification Sample Type</prop>
												<prop name="Position">20</prop>
												<prop name="IsDefault">0</prop>
												<prop name="SampleType">qsUnknown</prop>
												<obj name="ChannelProp" class="ChannelProperty" version="1">
													<prop name="ChannelIdx">0</prop>
												</obj>
											</obj>
											<obj name="PropertyObject" class="ChannelGenotype" version="4">
												<prop name="PropertyTypeName">Scanning Genotype</prop>
												<prop name="Position">20</prop>
												<prop name="IsDefault">1</prop>
												<prop name="ReadOnly">1</prop>
												<obj name="ChannelProp" class="ChannelProperty" version="1">
													<prop name="ChannelIdx">0</prop>
												</obj>
											</obj>
											<obj name="PropertyObject" class="GroupChannelTypeProp" version="4">
												<prop name="PropertyTypeName">Scanning Sample Type</prop>
												<prop name="Position">20</prop>
												<prop name="IsDefault">0</prop>
												<prop name="GroupSampleType">mstUnknown</prop>
												<obj name="ChannelProp" class="ChannelProperty" version="1">
													<prop name="ChannelIdx">0</prop>
												</obj>
											</obj>
											<obj name="PropertyObject" class="TargetName" version="4">
												<prop name="PropertyTypeName">Target Name</prop>
												<prop name="Position">20</prop>
												<prop name="IsDefault">0</prop>
												<prop name="name">ACT</prop>
												<obj name="ChannelProp" class="ChannelProperty" version="1">
													<prop name="ChannelIdx">0</prop>
												</obj>
											</obj>
											<obj name="PropertyObject" class="RQTargetProperty" version="4">
												<prop name="PropertyTypeName">Target Type</prop>
												<prop name="Position">20</prop>
												<prop name="IsDefault">0</prop>
												<prop name="TargetType">dtReference</prop>
												<obj name="ChannelProp" class="ChannelProperty" version="1">
													<prop name="ChannelIdx">0</prop>
												</obj>
											</obj>
										</list>
									</obj>
								</list>
							</obj>
						</obj>
						<prop name="ChannelPropertyCount">1</prop>
						<prop name="ContainerPosition">20</prop>
						<prop name="HasSampleProperties">1</prop>
						<obj name="SampleProperties" class="PropertyList" version="1">
							<list name="emlist" count="14">
								<obj name="PropertyObject" class="SamplePrefColor" version="4">
									<prop name="PropertyTypeName">Color</prop>
									<prop name="Position">20</prop>
									<prop name="IsDefault">0</prop>
									<prop name="Color">$00404000</prop>
								</obj>
								<obj name="PropertyObject" class="DominantChannelProp" version="4">
									<prop name="PropertyTypeName">Dominant Channel</prop>
									<prop name="Position">20</prop>
									<prop name="IsDefault">0</prop>
									<prop name="DominantChannel">0</prop>
								</obj>
								<obj name="PropertyObject" class="Genotype" version="4">
									<prop name="PropertyTypeName">EndPt Genotype</prop>
									<prop name="Position">20</prop>
									<prop name="IsDefault">1</prop>
									<prop name="ReadOnly">1</prop>
								</obj>
								<obj name="PropertyObject" class="GroupingSample" version="4">
									<prop name="PropertyTypeName">EndPt Sample Type</prop>
									<prop name="Position">20</prop>
									<prop name="IsDefault">0</prop>
									<prop name="GroupSampleType">mstUnknown</prop>
								</obj>
								<obj name="PropertyObject" class="SamplePrefLineStyle" version="4">
									<prop name="PropertyTypeName">Line Style</prop>
									<prop name="Position">20</prop>
									<prop name="IsDefault">0</prop>
									<prop name="LineStyle">psSolid</prop>
								</obj>
								<obj name="PropertyObject" class="GenSampleEditNotes" version="4">
									<prop name="PropertyTypeName">Notes</prop>
									<prop name="Position">20</prop>
									<prop name="IsDefault">1</prop>
								</obj>
								<obj name="PropertyObject" class="SamplePrefPointStyle" version="4">
									<prop name="PropertyTypeName">Point Style</prop>
									<prop name="Position">20</prop>
									<prop name="IsDefault">0</prop>
									<prop name="PointStyle">psNothing</prop>
								</obj>
								<obj name="PropertyObject" class="GenSampleEditPosition" version="4">
									<prop name="PropertyTypeName">Position</prop>
									<prop name="Position">20</prop>
									<prop name="IsDefault">1</prop>
								</obj>
								<obj name="PropertyObject" class="GenSampleEditReplicate" version="4">
									<prop name="PropertyTypeName">Replicate of</prop>
									<prop name="Position">20</prop>
									<prop name="IsDefault">0</prop>
									<prop name="ReplicateOf">18</prop>
								</obj>
								<obj name="PropertyObject" class="HTCSampleID" version="4">
									<prop name="PropertyTypeName">Sample ID</prop>
									<prop name="Position">20</prop>
									<prop name="IsDefault">1</prop>
								</obj>
								<obj name="PropertyObject" class="GenSampleEditName" version="4">
									<prop name="PropertyTypeName">Sample Name</prop>
									<prop name="Position">20</prop>
									<prop name="IsDefault">0</prop>
									<prop name="name">35C</prop>
								</obj>
								<obj name="PropertyObject" class="HTCSamplePrepNotes" version="4">
									<prop name="PropertyTypeName">Sample Prep Notes</prop>
									<prop name="Position">20</prop>
									<prop name="IsDefault">1</prop>
								</obj>
								<obj name="PropertyObject" class="GenSampleEditSubset" version="4">
									<prop name="PropertyTypeName">Subsets</prop>
									<prop name="Position">20</prop>
[truncated: 1,340,392 more chars]
