# Supplementary material for: High C1QTNF1 expression mediated by potential ncRNAs is associated with poor prognosis and tumor immunity in kidney renal clear cell carcinoma
Source: Front Mol Biosci. 2023 Jul 17;10:1201155. doi: 10.3389/fmolb.2023.1201155 (PMC10387556; doi:10.3389/fmolb.2023.1201155)
Supplement: Supplementary file 3 [file DataSheet3.ZIP › C1QTNF1 original data 3/Tissue PCR Validation/C1Q-3-SHAI-ACSL1OE+NC.ixo]

<objectstream signature="IXOS" version="1">
	<obj name="root" class="HTCExperiment" version="5">
		<prop name="name">C1Q-3-SHAI-ACSL1OE+NC</prop>
		<prop name="UID">696970AAE26A49BF8C852C449DF29268</prop>
		<prop name="OwnerUID">12D246C796534CD18A312176D2D78F68</prop>
		<prop name="Created">2022-12-13T14:16:49.637</prop>
		<prop name="CreatedBy">12D246C796534CD18A312176D2D78F68</prop>
		<prop name="CreatedByName">QiuJiechuan</prop>
		<prop name="LastModified">2022-12-13T22:13:24.622</prop>
		<prop name="LastModifiedBy">12D246C796534CD18A312176D2D78F68</prop>
		<prop name="LastModifiedByName">QiuJiechuan</prop>
		<list name="AppliedTemplates" count="1">
			<item>SYBR Green I 96-II</item>
		</list>
		<list name="TemplateOwners" count="1">
			<item>Roche</item>
		</list>
		<prop name="SWVersion">LCS480 1.5.1.62</prop>
		<obj name="AppProperty" class="TAppProperty" version="2">
			<prop name="Created">2022-12-13T14:16:49.637</prop>
			<prop name="LastModified">1899-12-30T00:00:00.000</prop>
		</obj>
		<obj name="ConProperty" class="TAppProperty" version="2">
			<prop name="Created">2022-12-13T14:16:49.637</prop>
			<prop name="LastModified">1899-12-30T00:00:00.000</prop>
		</obj>
		<obj name="run" class="HTCRun" version="7">
			<prop name="name">Run</prop>
			<prop name="Created">2022-12-13T14:16:49.629</prop>
			<prop name="LastModified">2022-12-13T15:19:37.067</prop>
			<obj name="AppProperty" class="TAppProperty" version="2">
				<prop name="Created">2022-12-13T14:16:49.627</prop>
				<prop name="LastModified">1899-12-30T00:00:00.000</prop>
			</obj>
			<obj name="ConProperty" class="TAppProperty" version="2">
				<prop name="Created">2022-12-13T14:16:49.629</prop>
				<prop name="LastModified">2022-12-13T14:17:29.095</prop>
				<prop name="HasProperties">1</prop>
				<obj name="_Properties" class="TAppProperties" version="1">
					<prop name="Created">2022-12-13T14:16:49.629</prop>
					<prop name="LastModified">2022-12-13T14:17:29.095</prop>
					<list name="emlist" count="4">
						<obj name="item" class="TAppProperty" version="2">
							<prop name="name">TopChart</prop>
							<prop name="Created">2022-12-13T14:16:50.025</prop>
							<prop name="LastModified">2022-12-13T14:17:29.133</prop>
							<prop name="HasProperties">1</prop>
							<obj name="TopChart_Properties" class="TAppProperties" version="1">
								<prop name="Created">2022-12-13T14:16:50.025</prop>
								<prop name="LastModified">2022-12-13T14:17:29.133</prop>
								<list name="emlist" count="1">
									<obj name="item" class="TChartFluorHxProperty" version="2">
										<prop name="Created">2022-12-13T14:17:25.962</prop>
										<prop name="LastModified">2022-12-13T14:17:28.124</prop>
										<prop name="Xaxis">fhxCycles</prop>
									</obj>
								</list>
							</obj>
						</obj>
						<obj name="item" class="TAppProperty" version="2">
							<prop name="name">LeftChart</prop>
							<prop name="Created">2022-12-13T14:16:50.025</prop>
							<prop name="LastModified">2022-12-13T14:16:50.025</prop>
						</obj>
						<obj name="item" class="TAppProperty" version="2">
							<prop name="name">RightChart</prop>
							<prop name="Created">2022-12-13T14:16:50.041</prop>
							<prop name="LastModified">2022-12-13T14:16:50.041</prop>
						</obj>
						<obj name="item" class="TAppProperty" version="2">
							<prop name="name">RunOverviewChart</prop>
							<prop name="Created">2022-12-13T14:16:50.054</prop>
							<prop name="LastModified">2022-12-13T14:16:50.054</prop>
						</obj>
					</list>
				</obj>
			</obj>
			<prop name="State">3</prop>
			<prop name="StartTime">2022-12-13T14:18:28.512</prop>
			<prop name="EndTime">2022-12-13T15:19:37.065</prop>
			<prop name="InstrumentID">6108</prop>
			<prop name="InstrumentVersion">HTC_VER_10</prop>
			<prop name="InstrumentName">L480</prop>
			<prop name="InstrCalibrationDate">1899.12.30 00:00:00:00</prop>
			<prop name="Technician">QiuJiechuan</prop>
			<prop name="AcqStoreClass">HTCAcquisitionStore</prop>
			<prop name="AcquisitionStore">eJzkvVnTosq2v/tVdsw4d14IigoRe68ImpECSpMDku5OsUHBvkM//Rm+Vq1VO87c/31T/1NVsebFG+G0wyzGM55fksB/Hubb/9jPdsv/+ut8OFz/+o+ymV0u//WXHZt6ebptLpvr5rCProfz8q//uC/PF3r0X3/Jf/3jP4/nw/HbO81qtt8vG/Nw21//+of8n933c//tFdFsd2yW316gDb+/otlcrt8/41k2ywt9//s1//WXMqSv+Ne2Odfl7p/bFn+99n/enPB8WJ9nu/9hS5br3fJ/2szPB/9D+pvt+2E0/rWV8v9hI2kEWXP44W0/bHD/v29wvNnRt8qSpg6kv9mqeLk7/vWP/0eRFIuNJL1vff783fZ//iF++AU/POnsr+vz56v6/b97QTJrNou/HxhcrujZ2/JrM4zR0FSl7//93RiX9En7NZuVtN/89Y/e//AyGp7wsNlfL3/9Y1fnA5x2/RAwcMwEpEqR0dK2fh2/EqmAEisT/c3AF3zbiQqAZ5vgZFxUwG1DaaCZlIhhOgaI+/eVb7XRJUTzzh0Ry9KmAP/kIE7vDj3P3JZBsHzs0IhKD/itSTUYJpcEQwQTeF/RK9jqlw2GuucDhreXC+fx+oIMY1eKJmXE4NRR9mji2AOs4u0VqrHKkI09vY7Ky+MIdV8S6O/kKWCytxgcutICje7ChthfX1xrHigxTs9iAhgXlgGwVxbotZsp8G5TLcCd+wHa0igVqMVJBfr03OdKLg1EUM+viVXurQF/mUNDimcdPgCrBxHqSWzV8UhuXdCf5R3NVzcU8c0SPkT5tMM1We1IwfJyW1hDXwJ0xZABorceAB4jib+y802EfUMtrMNFytDP92MpVmns4WxOb1yxuwOJ/kW6hqVdLybax4BJ8XFfJfCM4j0fFulTCu3BqLXq4cVDf3AcSziVoysc7HqN08VrUIc3N6isULWuvFvrthQNJZHA972jS9VEf9919/3Br4KA/GsgMNKUvy2W3w8CI136uRC47EBD+1lxiOee2UCvVys4lp+BFO8OogGxKcY4sccB8OxJz9cXzHGcTqqaH7rOEYZzJ0aQEgbR8rlaWHWX9u7xQrgQQ2oe4T4uBbpFCBK+SsOH3VkckE22nojjImNwjJQCjbuwINoVjxY0RW3Q2Ia0y+9XcQG5ebmjBXMq6rhj+uB0Lyd0o8KTYjPbyjDrXmz0UBgi9gMqyqTUM2RJnz4/3FsIQ0upcFJUBCVuqIml9PMU7aSc1Dy8Wz5MVWWNYLUeRIptXOF6X8To5momonabXKHZnod8qPaHVKTqdWHt+nuVdycdE+KsRQNMiz4v9BuQolVOEDmakoTW2OR1VMXSAualY2CA3W7tWeFStpYyQSt8mKzGVnsMQEVT4r24cxfhfestrH3rzNCqzrbgh7Jt4D7LHryvwlAKedpNrONVtXCsRmOIXKcqIPPsE3+y7UsEdjnSrHYPAbLoStCrWdTC05I2aDWDIfjDaedq1eX+ztXR1IG4ysTid4RA75dAoKeoqvZnQEAd/GQTOKycLk47O06dW302wMfSAK1dj8wAZ3UL1qkaYxBPAhGNqg1BoLwWtBPfKylii8MRZPuR4NjKqbOBvLpaOBcx2tfCleJst7nCvVcn6I0TJjBcGAj7fn2k11+8GtN536XOCwUyyK0aFxMqitfV2aO94QGg3t0W0KRSi95qNpGi+zJCiO7qGY1wThB4FdsBTLnuouFkRo3SXddgeoEcXeh7dazsrQT0TP0OAV8vXQv3hwz17eo7BE6NXqHf6dHrfQVleGTHDC3UMil2rUSG6fSucm2oDGvfXWhHi4XbEVci0xTxcFMxMDLq3NP2yCA23aqBw02R0MlNLpEMQQWx808IrIJOa1kdYOhm4+8Q2E3GPd4djO7CG7DyaK39fI7++mQLTBbGEbThvOVyxIaSL9IVfiDgsXgMWBTGNwh0t4oEYaXNNWu+5SGOq7stPhDoTJUNuvvhEEL9GrRWA2QWo8IhCNyV3xMC/V8Cgb6s/ikmoEk/2QS+IKAHF17zKiB9PGb6EMP7PyHgjAcOQoOB9DEBKW8K6lRPggC38yuc7mqC9r5kIhok99YSr1wgi2ek750skoGblxRNPaOdfnxFhHj1OKI7elERy1ObIDDNZ6ibM4KAOuUaPFzvgP6DB4LHd4JAb/Z4oLFaTgU3AoIAlfXlmwnsXWsAd9VzMWhmhvSBQMHfUNkoPnDPJpNQzuoWzdWGIBBWF7Ts0YVMwVlPJDwEBIGkrbdo7Dv0+oVraIDbtsAg1HIRX+NE+0BguBtQEV60a/OBwNPTTRH5BsUbsvscneLKRNweqXNrN5XilEMOEgsBRzhLjvnGny7iKQ+0DwTMzoR0fr5ca584QDbzoCJuLkfLqsoS3c35OwTSDUHgWY9H8IHA7OTABwKxO8HFBwLaUZYgWK8JcvdRzVGf32yIrvKzhYejb9G+GUMpMP2bbIVidef9gAjF3WFd/Y4QUH4NBNTRn2ICmvqTITC2rtSp1i8E/ro9r+DF3ghhMqBMexzV8gcCbBcF0scEJHcxR7MZbQAvhtICRdAUJ+mWSdzo3wdWPif9D5ZkAjzJzBb4hjqlI8/oeclvkw8ETPXmSViu9wiH13qOzqK0JC5GDw0uMj8ikHwIvghf1ccEgutyWuMt3BQw85wLGsaSijabxhqoOp+gKQgC0albGVR63hzHrzcEzn2CwDMjCAS7rSPFoVGipXUJAma3JrNw1xRk2qFeI/VsX4p7bmTAak8QgLaTS7EWpwYcp3fK9OvhSIRVZ3G1TvZL4/2VY9YfE5jpgl4/frKaiznFieil93Aa/hMCqkcQsJamLqL1gzI90cPG8XRK47ELCHrN5qbw3njygMDcl62FWC/QPd1sCgk+UhwxV88PBEI3DxcfCOhVMRZ4PBME2iS78sHEkaTganr4gcC0vBFEejuC8M0j5/If5gg8n68MK7iMHnwYpE7920Jg8EsgoAxGf4wJwE+GwBEq6xsE1K5J+r4SI9TjYSiixRRoJ3oZLo7PMZmAZZAJACvm6E6TSuIwOFx/gEB8KrkBxuqQoD8oJyKK+hsygaFCRTcqqEg2N0xAo63AsSL78IkDzvkyR2u+tChJl1RUWiNOaIcEAXRXBIE4Ul9o1uuphH3dXEC59q7odFZU5Nv5SwNFOkwJJWvSc/NBOaByCAIuKr7g3SxewDSnIjf3NUHga2LwlEk5svlxCj9AIHQo7mAxeBqgbAclTqJOAZy9dgZYjaKjP1FHkhd1tYF1zbqdDwRwZ1UuFPVjRuNzp7hjjqhooxX00DkA1vGtJgh4tWd9IICzKPSt544g4OYe6fy4SyYwPA0VTpx91GF08GRrhZcl+vXVlj4m8NpsXz9CYNoTDKd5NhZRMWsXYASk9x8IDLdqYh3uB472o7VrimPPATgOQYApzqgOiqjrWwHLnt8gkM7r5neEwN8dvfi/D4FBb/inmICu/GQIJIejheZlgAIfayraZpur6OtaKEWXqTT4mID7TEPKkOGzgtpv5uip2QbiyZriQKiqOXqH41hwy3+4Hwi4u/kE+GFPn9cG3yEQd+6UYU8czh8I8OGt74OyV0oMkhXABwKNlp8+JhBtugQBaaI80fUJAvHk/ix+hMB0+BrAgise+kFFEFD0FuF2IQhMyQQEvvZxBQyoyCfH2oU40FXfkqwHba+/+w6BqSnt0bV4UMfK7OnDI9YWGL46heC43TF4bO9d/io1FfysuyCd1u0uH5auKUUTqXUhH9D3hf0edXbn3LY/QuDLBK7CAwxbS5e4Ft0pSC0PDnqNPwY+N5B9TODZCx/CHzmXwQcCVkMmEBkLgoo32z55/+GOas9W7t8gEErluP6YwEjuU8aHqUwOB5fCis4ShS6QyCSCHo3/2MsbBDNUIVxKIVrbxeo7BPo32r7fEAKjXwMBbdj/UyCg/uSJwVprGBqWgXV0iyIN5v1SRX2khVQUqhhAsvJddNokBJyuI4LAwqXOl2oUB/rnQwu68Zijkfds4GVX9wH6lxThtJgI3GXUiUj9cwxeczKFzYo6V6evnFDvDcgEFH/vg+MJKrppDSI+Xw33AwFrHRN0gvDVgHnXXxj2CAK84dECai8nCJwaX8TdkzUA4+p46MDRoqTc0u5fq7wkiCl+Hdl23MAS9AbN1879dnTgzp0ZBsfzVPC7ESfAXuUR3Son88lVMwFZMZY47XVnwKvtzoVFq5joXTpqHdj6jVkrrzTQ2vumxGe2QSbRXkjfe9pYxNalpd+79xS0coYSr0BcgWINdW4JDPq8OEyscyC56O1iej0iQS+cP4dcjfKH5InzlVm8UVbf4kCmVVcwzTPhQ/eoiLuDe2MZnZIhaMtx/TGB3nV/5Y9eIosw3peVZb3UiKD2sutoP94MYOmtdzjRuSo+EPCvrxcfPQpHwumqvv6OEFB/CQSGw+HfF8tvCIGffYiw2WguGqM0qmNJxOxjAl45DOtI9WoN+oHmfOLADybwNSfAO9EbAqa0RPs4diASyBewOxMEvuLANwjM9RzhuhhDbPOq+pjAFwSi/iVzoa9IK/SXJ6CiCqioNsfyjNYrCmqMdev4MYEfIHA+1LcfTWCjXQI0ejdLxC9sC3iu+QL114AgsOsTBB4PfYfmvXG/rRP4gsBXHEDNsgoYweFKr99zwfni2cCoZCtkvFtIHwikhWJ8IODX6w6zzo6no3sMLYh7SeXD5MSXGO4dG6JLEDFQY0fBAFgEeJMIAnfgY7SeQCbA4nvx/zGBwWUy4t181QrP9zTfMiewxvBMEEBLa99zKnf5AwFPm4VHS32W448JxEVJ4zlO5/cPBDzCYfODCeCjb36DgDcWBLFDulp8INCzlo7025qA9ksgMOoPlP/VBAZmT/38Gf5KCFg/2QQ2WIQ4nkiCinS2pU79qjV03U4oUemCBruMfTOB2L6Sjn9NDDrhkuLA+qW0MPWlHbL2PBHRc7ceQHh/67+3nNQx7gkC7Z0gMDkvCQLFw/hmAl9xIC6Wtg97dtmgG7SMOjE3qg8E/CAKpA8ENrYufYNAvyUTOcL6hvq1Jt13fGFAMZMi9BUFKNOTFnwgwAgC9L8zgkD2IBMIng2ZQFB5/g8mEB2f2wSK6CGhczUIgvPqDUHHXaMh9FnNr/HOh6NPJmAeDU34T3OZWO2hNikuoAUfE7jtlS1CmTjU6fkzAYz54GMCKGqCQJqTCcB4bIjoIbrNxwTGHlKmH2+MbyYg3zat8C9Tn1nLnb5G99Y6Igr8Vob+kCAwTH0VgsHsfrX6vfUYCQ1j6QMB3hs9eIefeiIYHy6Npe7JBPS87wAe7ZfxgUDg5Br4p153YW2aEY1kU7mATVW3vyME5F+zZFCVFE39M1TAkH4yBVLUZujW9wz4XRYMqu7jGwUivZS+USC05qH4qIDkDsi3B8ZGoKvmLYx2kozB8ELe+zIMGU7WI0OfryYSD3PKF/iC4qMC0RarBhKFn9FuO76IZt3MB3Yv92gvbMoTvYj2+iB5q8BXHsgf3ykQ+O/VRSV/fqPAVx7gqvrSIBGPAt0DtdY43z0ZWEq+RE8fBCKGfXwEDrDHoLdz65hvvMRy9HxO0bw3lZDH2wKOz0JH6NxTiPs25YtNiRs0izcFBtYO4dEoFpqxpUnhwQoWHwqwr2Oa62OVwOm5pt8zkycQs3SjwSgTQwyCcST4SKrlDwWcKVEg9sSqshYbZYJjP6NW/jBbF7ZJ0OHd4NxK/sK/4kcFvijwUYGV+erxJ+dq7cnzVWvV44f9yQMfCjT90ZNLptSrg3hSXq2bDjFOF/+kwMF5HHDMl1rtvQpSiU2QyXxg178zBX7NmkF1pPzvLvCbUED+yRRohvIdg7uYS1G6T/yPC8BNDesfXGDSz0Lg/TsJuTCu5ccFot2MXAAfjONkvEgErk1K2Z4tZRg+yQWixjG1TyBwLyVR4GJgQ/FdOlEvtkjYtZb2582ZUr8fntw64vmmAvtaXyi7CqLOvygAvZoo0BhRA9VBXNEpD36NYiEZUB5Eg+P8TinXVsk9hnm+wslrEEB83cf0C/J3IBjt3xR4zwp0BFFgkr2mddyndkodnKXo9TqlQA1l2n4n2eLU1eeAfrxLYNKqlOo1kyjAtkvqpZeDidNRalEv37dEibAeINg3X4qj+3YA3C5HFFjsqI4qqR7AoxYUAJyxUUciWR0tOdQn6C7zcY3zLVFAWcy+USDY36+F1Sy/UyAuFkTF8azf4/1DoIqPCxzNi41huP5vFFDTfQ8+FFjlXkwBZkDvxz5R6YsCpqg0KXjkYWN5y3OPq/bJFfg0iVK/IwV+zaJBTen/MS7Q+8kUMNadCQaevam5d6Sq/HIBFnVDiTua0D5HCadKHgo8LzbF5yghm4834kOBfFuoGGrHtcC8K8uUG9T8QwEcHKJvFGD1igx4VrXfKPA5Svg1N6gdmY2meSSXsLdxC3e5vqL7JBf4IRFY1837dAOdXOBrWuCHRGCk5RCduRQItPui+JECXy7wRYGPC3ytF5orfIbs9pzW31wg8/uo3zdbwaebfQOrddGgF70pkLyIAja5OAYjqwMfCnzNDRpaYdXxyyEXcPOrQK8fCBGnK/kI4fSgoXVzIimqhEzGLwkb9cQxJFSS7tUq+s4UvXMxrvmjqfwfKBD2H4uFlT75BsM7UYDXN+MbBYZBpEr+a3RvrVmg2Og89uROxZLc6osCstrvScHq4rWWK3KBxnlACcXMLQNmoBwRZk0HvNGs234ooB2vbo3d7W9KgV+zalCW5P4fIwPKT8ZA9hjuMfSLY82nmYsQZEqHmpHBIeKLxvgcIvC0IhQ89KPiMztonGBDj7cUCaLHc4lmfTvUfHSlx4rQC3TyagrfZOAdCfRmPRbY27RHEBf99GMkqLvHI7pBmta8LycDmFffMfCRgSj+LgNRjJsGHuvLHR2Hmi9eOiQDDi7W6OiHHLBXjDWYrtcVBfd3JPiSga9IYHYPrvSZGIg8MfvIALbNawHKdZPgeFWfAcXNrSDjC5IHyZjXiFvCQFSQDAQV60heDrfjJxJ8YeATCV73qovT1X0FkeTnb7nRCBPZNJbiW8MQcueNgco1gSfvFVXe3JuiZZQU7Bu59T+RQDnJT+E77aKyzqeSZKR9OnW8D1ADMRz1uaogYeCidgefSBBs6rH0wcBQeQf94ZAwcPHVgfVarxN0ddWpcZtvGXgGjbe5prEK7cVKs6Z9W/lgIJL2tfZbYuDXrBuUJbX3x9jAzz6F4BJmAbowfpEzn0aLDwb8Rv+OgdEoIVswZ+ToX/OD8dNdoOs5m/ozPyiNLUAY7VqJZ/aZgepR2YcuYeBjA8/Q+Y6B68v4hoGvTPCxgdcp4mg8gDLG0HCuAO570l6nTMBBpzJGC2Rk3Z1XoxtFR3jB4446exAG1jeygZ2b+qifzluIXzgooBCEgbE+DCQ87MnRv2xgrB4ouX9lgvWjpkwz6U+laJHEC7hg2kN3mEiA+W56hVKq9ugkxlzCa7xbQNGqYwxsuyvCCDpXS3YeFtpeBfDBwOO0WxE2bvuaV3xIdrBuCJsNTyFOZPkK9pow4KzIBmKl39U+GAjltQ3xGMgGNuOVwZ+T7lPy9eh6tOpNvkX/8XKkqOzg4IOB/jrWwHuudAPGK8dBxz7bEA26lLESM+zzwUPrwwcDQ5XSjTkcUSaYOjGDJ6PxHpfHTu1bJWGod6PPGyxlV4r2498UA79m5aAsD3rE1D8EAz/5WKERh0N0r6wj+Gt71T4YCFyLiw8GTq/F9DNB+LGBbccov4WCFg4yrJ422cR9MgQchQv3YwNfGIi3yvcJwk8ocEw8fg4T/GADM1zKODnFJ4ELdfLNBr6mBqjNv7u55fTo8d6TPhi4eYfbjxjY7MZPZEV2geg1n8qwcOoNYWRE7//CgPv4pw18hYIvDHxNEH4wcI33iExNR1T2l8URPCA7cR5mKUWutWugKggDxsrugu+wjmw1qmShn24BYn+CBWjyiqFhJI86dsbqFbJBmyFbF4WINll6hMNaOOQIZAMfDKTT3PtgIJqPEcFLRyZXFsYLPhj4sgGrlRwJ8UYYUM2Rwp9OoongtAg1KzHV7xhwQ7KrcNB9S77VFx8MXKBOMAy07zbwhQFvc+rUgavR939hoK88CQMjBX5PDPyatYNyryf/OTbwkzFAATvEvH5aUqLEa8bgrH7HwH3FXChGzTcMxKPSTACYXGLYbigUzHxHhkYudSyo+CE98tvxBwzwzeFlkNR7MzTKDWXhLmD7wYBztv36s3hwXdlz1LveS0SW7ifUnanMvRGFgo8N6CtHRn118KTotjWvoMr6Ax2z9aUIVhKDqPNK0b5tJCniECD4l0eDoT7iEF/7NYPyQhgIzbcNfJ1G8IUBQww9eud+W4G9GDUYbOe6yNymo0FWtmcMU3MBkfzaXeHQqjbac7credZ4ObDsWoVvNrAoqwWML90dumtbEbislkeo7u0d3e5pVcfRRWGAde6ifpyYIl6r3IBOl2xgHG/JBr5CQW8fW1z2xy/hPRNftganukZ71HMBl8unAYVlD7n6SLXaC8M1I2zlEzSTmy348UEYmM1Wff6a+/3aI24bFn8IgeD+EwOpz88Y1Lc3xroPA3p2NuByqNF4GA5h/nfEwK9ZPSj3NPnPsYGfPUU48+bIjziWhHXnLZvUqFPWH/Oa1DpBeK2Kb6EAs8smoVDQLDGQz5saxY4wYOPaxbSUTUjaV7eBmQP/DQNtnx7bs+34nbXb62flkHExv4eCw60/RB/3QxEF3RUDMbjc0F2RDUSyHhM2Qq+PQe/kC2y271Pk3nMDYfdJGFjokgu3JpPQ9x8jwScON5iS6GfU7x2s414mVSBf4PAtFHytIf4XBuJzZlVw9uwXWmMwhdiodxnchLWoD2FJZfraDWDUUPc1GGHAV+zQsJScMKBnDdnARMMF2Ee7g8yNNRG/zIfBSnfnoe9tG8EHd7eAk05l6z0mZv3BALwuAYbDHZVxk1Oo6IUj4LIVvaQPBhbB4RsGeBwQBoJROOLDcUYY+AoFaua5NJ7v84YHhkHjaYVU1gnvS97q6bMf5gZieRC7HwxMDm1XeJM1ZzANtwM+VBUaD6dgvycGfs36Qbk/lP5tbeCwrLe4YCdHEo3dJoxfGgPDgYcQRQ8ZP3MDhrsM63h3NvGzamAKR8LA16qBG1c48ju36iwLdWTjWsyRJc20jqdHi6Q0+24D6Ei0237NDXww8HVSodwvbUxKsyPx3uXhMkwo+3sHQd9XccLANM6HaF/vAfBez9Tg3Ro/oSA6onBhNS0tTPpmV0SjA2+Y3xx6OJ0boo5ThzB2BMKANT1Nvq8ilqQFei9lKmHjbBvojkDH7DwHEKaxLlhTFH0Md2wlob7tI3QLwkAg1Tpwvu8ya2YAw3GxB/HBwNb0bFxaki6ENX1UzM8nVHaTwVVwMZwXEEM5RV3zTIlrvu7Cdb/20bIPtsCHYySw5tmYd7ZzSfijvq9Zpw7ZDFMVl+wpNNkHA1824D+6/BsGvmzgg4F62FX4wE0VCBn9O34w8LGBxZEw0PHhhLB7dCG48of7wcDrOpzA7xsKfs0KQlnpS3+MDQx/MgZwJJ1x5T0nUnY6Y8scOWHojjKUuLeVK3BeV+8bBr5CwWuYUBlpk+82wABSTPyUQdI56w075IQBc7Sb1vg6bt1PKPDFe2b7KxR8LR6anhiFgoXRp88bqCG9XzEgux0eR9YcCQNjKwnrjw2MXwcKKd0ehYRIefkfDIStHJC0V2QDU/kyRTFKDZH6o8pgm+HRRTd2ZtStj+MCTHCOaDunSf0JBV8YsB5dT0SokA1IhTLGfH9mIlup+pVZ2dhEv1NXdXyJ+xoEM91FJ2t0iEfHVWKNBg6Nz/IAItp5BkWHRx0g969kQ8fpQ2P8HHIc53JfitSxP4D3KVDIJr4F0VR7+BDdDz661cmu49mhTWCyftm8bbaSFEJBYewLA3Z34NbRZPUdA/0816TgtvoeCozD067x+KyuMBh1h3xkF4SB6OW7Vq0cvh8p+MLAzc8vGOalDlFQEYbk1WvIe0+dsPi7hoLeL7rqoKJpgz8FAz87FNz29ROj9wE5sXdNl706iwkydohF/HQaDTZZNf1g4BMKXsN2iQ7HjcSbniLDkV/mmIf5GER4ewyYplyW6NpHD/h9uCWneBEWPhhwm1aGG0hX9LYBdfM12AXMfCXB7DAy6+RQGwYLDOmB4/R9pCBYb1vwc3eMRmxjzbdLegzIW7QliTDwFQr05yXCYmabUkL1u2AbtTihVZ0qiZwkTz6hYMqOk28riSPUlxiGmgcfDGilM8HYu4ylTE7p+/f7k496fqjraDZ0Giqe98WMejtdUMIP0QoSMUbnfIM60v22gi1cBOaXp1Wn/GVQPHCyHnpmTlhbJWRH1/U6QLYMLQopNx0/GPCujU320q+ob2+sCW/nd1kEvfktsZSOssOJOXSlqL+KXFjMY5VLt0KTfP/+YHDYlxOcDqXvGBBJrHGlug8giFI/sQJJSj9ThJFQXgwuRn1DNlsSBuRojbDuhgrX1A6Nx+8aCnq/6LqDg6EmDf9NMcDUvIfZ/e7XyTyNFkyHAe1G8jQVWFXpEfqjlgICr0IpWk2fCVh7d4XhM9lIeBoc3mf1UFlh27dBHAcGY2nlbd6L4N5Lfb24gTguKUSYZ5LY/tgYAGPeDQ2+CuoIMnsB+f1BGHlfaSRdZEbBJlflgc4g5RCVj9cAcgMLtE91ClFeSDJMtZIw4OtBHRex8EECJ8Mo2JPUz31DZkdtF+J09DqKSEtnDJycbGDqv20AzbKwSk9dUDe1vDpis9cRxrcywJnfs2uhia8yvq3Rtq70/uOwOMJlpk8RHvv3gubJvbK6LmGA7cjGcRZWDbzqvMC0eEKdvS83xPydcDFTa1Ynl1uLbJ0fECd2DHX8WPMG+tn3uYEPBtp6hPwxjPvCG26WsuXvHQoxGmEA/e7Ghdiad/hTn3XAP+hrH7bn9QT1Lm0vn8RV+17upeP0FgxFcC6uFcUNJUUmuo4UBe7Wh6V/ueF4sSaM9V+Eoa9Q8LGBctKw3xIDv2YRoTzsq/+2NhC/LzCUu7tASrZRdGWDIzuhY3vzOupUjvEJBd7hyN/X0tgglfWgIundbgWOJUeDXetscLaLbUlcsiphUkecqPsaoYTJXWIgrQ4LHPdudh2Vh40BqxN1c1frhQJvt/4R9g2sMb1NgJoYq65svlBbNPcpYecLA4qpyagPiyXgMti1sNLUF4YTgzDQUp4GHpNtLHnLICvMDWNSMnuiY61fdexn6gLm4Jx+DAVfNuDMdE9wpbCo2/M8QvoIRyQPl2yCO5GGzkJ+SFhORgVMZuAjzI6G4Onl3lqXq8fQbC5U1tdbRaFCeixwUXBWi61eDdjgvaJ/vrg4dTpemwQ9lX7Y1CrGECXCYJ8pQsu52dInFFwxLvlr2RnUYfcSNlZpqnvUrZErcfNOGKi2qy7v80Wn9mxOoWJ5r8kGfMWWopNEIctAARh0rqPaO6+usqWXaoqTuEM20DlSiJqNocVJczAAO9KDfs++O/qGgeP5N8XAL1pFOJLU/90Gfo/TC3/6FOHAXndwhpTF07J9Dtj6EpD0FupGcN9xqQAORYhh/8K/LR+K5GODk0m+lbhiui60J73GZKg6QmQtldFc4QM0SGVr7qUJA/mhU89byw5hZGr6kECpoJ0vuRTdGe2cvRNscTaIqXsmMQ6Y2MELnTjndSzzlwbZ0YzRLfpNHV36ygDsu95HpuVhHVnDugA58ZaYRReqf5WbyEDbz9CZBh0pSgd3ytIP54w2P0+kH2xg0mNkA89JfISyAYHzZOBCZpjVkXU34QbtZD18rxtYNNB5AnXz9GxCdKKBhYefj3F6uYP0sQEO0hpFn6otc3umwdaHQ4E5RBMpm0nPhgUF2ZGh79+nTEwqDcqVRDYwunyfGxitu3cuT5oueDNOtjC+v0+EAnUiojzc+HCmAUT3WdHzm4qkvtgeph8M4BAoZLHLYYJWcexAuLgsKyvlD8LOVnckvisIA+PgISPrSSbEZ3t9hNXDVrnCLcLiXWW/JwZ+0SrC0Wj059jAT8bA1+UHs23EIVHKLWNtdasw2LdHkvjenMF+faUywD4CdoPNAgwNr6i3RS3FWxgUUHWkHYqO5Eipf6oaNrGqCC3Tm1E3M9IWBvpjj+PbmLrbaGMeIbkMGHphS5jQ8EDZfaTvMCqvYyEu8GRs3BM9tK8zFJFVCQZpE/TRe+T3mvvrsw+Oc+kgjK5kJ8yUrhDPvApx8z5CoWlRwU7XuYbTsQ91Ok3WMqtysoFPKPicWXSE5ScU8AtFB7DEJcX5ceXWYt4nG/FKx0KepWad9UZdDZLAo5B0fFhStJ08mg8GjOcTpHj8wAamw8MGF85mLKXJ/emzV0O2ka9TTySvZGuw/ULqobfphCIqGyv5FgrUpwPxcGYU4M2V96pDCjW83xoydEb8iKapTiCG8IkgG4qJY0hI6tVoXXwwoKfD7xjonEoqe71vSHGwCa+fUOA9TRc+oUBYkobBFKwad0vj2wHDDwZ+Wxv4RasIVeV9zZE/AwM/+0jBMGssLM4GlxJr9/LZUX2Z6MjqU8SThX+E+qqlaIgwqmNF2lwh7F5VhGa/h7jTHmVwtfUBc6Xj1okbt1e2lrGDfuhtgeuu0kJ35tHOPG28OnZGL3qnk5Q49kd5HQ/zgwZs9Tggv7+ojJOZ6bP75DKi0LCIRLQ2oYAm628w0Pejms+XvgYve+HixKgjiUe95H0oTHnPiZ9syNgmatjFKX2cn55OnWkno2X6xTujlV2+20BWiBUCOJ4Ux+X2Ch3Gc8wf8gSyTmnIrOiqEUnNzAZhP9Fgxi7foN8bjGvcciOBr7mBH2zA5mWDhT+yRTofmAlrW7HBvFf4IrGHFjI/NuY4fhwKiTu5rIGRqSFhrU92xNy2AMOj7u83HQ8469YuzLP3VViZNhH8RliBZgeAbnduAL9JhKHw/JjiZK06gJMEZZgn3gW97n1cx5H80OBrivDLBjAbWj483XaCukzjE8cOYebLBp5b53fGwC9aRajJw96fgoGffWpRCwnDMl9gLTpim7Bj223QvwlV8OV+TWWpJxvUq24iokJ9MegVsykGrD0DX/WH1I3fi1WxX7l1lipty4LTc4nuYXeWovN42IIrXal7liVKkaRT997PNgZ1Z6uCuDuaMBBSecY8ym1IxJzK6GkXtIPfGiHFfCtkiCLdwlIHU0rmnbXBuIGkxnOeCf5Uxgk4xppsJFvZIrlY5pVptZqhcMbTOoPnZsHGDyqTaXGZUhlsL5XlDB4VOmrkU8jpxpSt71KBq+1pIlJXagfscl4vMHWXE5GFEcpsE1wGaMeTqYS9SSQDNmv7faSCwccG1Pdi5XK7tmuxn5kLdtbrBsv5OYB0uIkrNu4sJ+jN5QZwfx4YoF0cjp7kuiJ6nKqCbKSZva8RUgg+5H0Njll+Qs/tUJk+uJkAn9UTnKh7C+LLyXCh99B9dBXdEdEkMwaQT8nWxjszFHE5fGrQNnr2LRSsT1uEh1HVZBcXHyI4vVxYZ+fhxwa4dZXd3xIDv2gVoaYORn/IfcqMn30l0sXLtTG51igJd/lasGngGVg8bmad2sN2wfjj2KOyEzPBrXv8vvvHsEJ3WbYSmoHqQ/6+VFA5sydU0DNjwJzkTt0rtGURMb/UQGPuiSS8M5Nwx2zK6uVshdPMO0DU9Eca5JF+xbK8UhlNPSojZz3I0JTlQorP40SDevIIcanOKTT0xnrLtGNqotk6KxEvDcWl59U9ztLalsTNM2UWTPMlluD4tYi6psYuuXdFe32b1nFslZUVmLCl7a8DkubndgCLA59jufIndVawyGC7mdrgoll7dRIEm4RpXX+BdnlMpMi5NIsPBuD1+h4KksPhgFmxc8gmzGfDjhKFoHJ/DaRslm6vLNvfnjiNto+aMz6SYeoQBnR3S2U4m75vabTuIZqrcyPxzJw10AnrM+r2+4DeFwaiEY9xko/GEGltNYBWAh8DwZyanxTCgFQ9XTQf80Ud9e0xwqmADPXlPzGQmKaDhr3KaiyvzRFWzlbjI+6SHWkL9nti4NesIuxJg8EfYwP9n2wDklk5WMRqBOKyelXsdCk9XPqMSalhmxXL58MpWmNR1TwLqAxWbGqhv9yTLRz9ZQPd9HLBYjCi7nlPK40NH6sj2iO7I/F8tDLAn5gczfG5Fvy8dBM4KCvq9rL5BL6Zd66gQ37DbL61pfRZbiqmdlFG29lXwCfD/gJGUj7DleO7kLpHo2D93W2F7rNHZTNo3QZeD3HEme86IksumwGTo0ONxeoUSGJixQVTHt4N7fo+leIU1Kv1eCp79MoRZfVsIny4DeoS07idSMl2aTJmXfkJi+hJ3fxsbq7Mycc+sqm/qeO9lLdgHmsbg+sDpGj9NI6Q684Jk/PBAZFnzyMTjnLAJO+GdRbcXjKbtPaCsvxLFTEuOkfY6TphIKPQEIfzdgH3YzRAs395QPy+3gAwm8ZzEuoTiY/WUQI777LDaXczlaLdapvAXvV89E3fkeJTjyT/0Om8kFG+Erz1i+KDAVMBV3ww0PHHJ5xM7S3Z2PF9RqgSqlztefT5PJD93xIDv2YVYU/uKX+MDfxsDEQ2czGqrKhOtyw+sljmCc7G4IhUvr98NrB3u7ekH2g3ftkDKPL5A61dTTrf9B4ygzN12zmQxGYPyzTYYeJZKIY3S6TqSE8Yh+X7/pnpTeB4Mmphl45OOFYzDSJ18NDY6iLdcRFTNxVpQ9k+am8JmstyX/O0KlwYpOoW8X2boqxNW43xYM9wOtnc6ujRoc879h8njF5TwkAsU/cvx1SGse5xkbl3+j3LnN/p+1tPxMW4HFhhLT1QJzRIOFfgCBdXWWCpJfT54yByWThb0/Y0cSiy45Cwwh43Bd1FeK25bp8b2FeSi3r3fdLQ4NVeAZflCUXScWrhHwgbixeFpFzhHFJ7a2ls95x20dQupiTS3iNhr7Maot52IymudcKI3+nP0C+OSs0nvfAKU4A7eoExhej12BSwXzGG+vWY1vHhIA9g8+AB6s7creNJ3tIoPl41WrP8KWGfXYwPBgKDMBA9p3EBiT/KMXjMbjUmwWjxOWA4eI7JRrJV8lti4F8l8v8zBjSl96dg4GfPDSwP1QTTahBJyehpHdlCXs8xNwYTyFa3bcs22XaK5k1v6+jaPdJur3oh8mXgiQTvUcWGlrghp6AqJUH/aTBvfAiw6PExZMMJlTnetgKn+kYRqPu0e17ma8BomxEm/PWmYdPSeeDqVTgiyY7UTbPerI/TPH9I3E9HLjCPyiyaTn2RJqMoYXMxuuH4yhWJd5xbAdX7VKKZfXPq7GJsGTsDXDBGn3R4Pd8O2DEXT3RA8iEubY1ZykWnslScVEQpNg1MnrDE9JwRBm69jcu08vDEFRNciO3u5TLLn+8w2MqDGp15p4J5DyZoG0MmMJarFhanyxmxNRwpK2WzZX7unDE7tvT+WVcYbHjIJxgf96xOnH1rMEEDgVN4lAJBGC3MrdUDTU/u0PbojyOT1zQeQcKo+4v1cwHLzBigM3BpFJN8YMCIXzgasURlPJk9DYg7HsMlrkaA1PpdmFdejqE3duvoUloLOK9zwHgUDiCOg1vyCQV9IilwpZXxt8TAr1lF2OsN+3+MDfzsi5BxR5tiongxiO0ovrJtly+RT4dTka5GwmW+fG5xvEiHdaRaZxm6eb1F8UwjyvId6nb19kLdU2JTSBOdyujrLiUiuFFWNq9VwhbH7Izu/tCpI5iHC+gsnBBjMbUhWyJJcxbzFgvrSt206rwl3FotcZwVI4ju2qIil3g8cLYRJPl6bF6ZnSkOovbQpWxiPRYsf/IL5j3uUKhYvBgTPer+YtlBKVusasYul7KPXquGEO897WpNGnmO1vS4hDjTMgaN//69lTeVsmZk+ixMJRlLmQokiXevhNWeOsbiOjOk5Hx9FCwciimOQ53V/HhCDdKBfsFIFS4karWRWdn3LihmG16n+4zGb21fYiytNYUeWzIaNnjkEXq7UyPF/iPyoSvrOqba3aBQ9jBc1pSqjOPGJ2xdq6iB0SFYU6h53IDvpJEMcKX3T05zr46G/tMFjUkxJs1Nh2S661bQwbxAfeW6NVf81xEKT08wfa8izATFMzbR5xqX8nJaR3Zf/j3vXPqL7l/c7/d7yr8pBtyg8nDV6xIGfGdLu3GubzBZp14t4qyu2HRVAmb3iw7p8rBwAau8pe6rplJavCcAU4ekPrrlU8gsIAwMZmKO2Xrv1onZbykro6pjSZ4PQnnoBZvsLxmKMHOpTDb1lVlm/cQFBtRNZ89ny+KHZ2JulmadrrfdwefqQ3F+4ZDVY8tgK02nPnylVpq0a8LMRMmp+4dAZTjrbF3WYaLFqLeK6sTqSj6zD1cdJ8YkquO+WB6t02JjIdiPBiJppMhwzsoVxs8rYeC+ipDxqdrHdJJinZzHrwVLZk6ESSqBRP6AjI2eJPUsH7+vtr7e+LDLxRWT8ftmBifjOWDemlNIYiaXxH5f+6yMVBqP1J1A2vSfjM29R0w2sWgh7lmmBv2RbiPXJQsEnqoj6wydDupqEQLW7fMICzu00ZuMBiIKN4EMcsBTdKIjF3wmRQmo87LETO7S+EbeGtnhWhcYmP7kffKFpUEwPawxGgzMOpvP+eCDgReePIgfXfm3vE9J/9esIiQE9P4cG/jJRwrqFWFAWCymbC0IA/740GC54b4QI6pA1gmFj/lYprL0/MCFSyqGuIrVGYjRPqGyzd5Sn7tTIZTGdFm3q1BZTbqTOiVkaOx4dVxcVB7UYrlAgyUraYGrtfs+oDdMErbUHk+M3cgFsRyRVC8ywZEHxbhOhbIeMGcjBhglW4R0rFouYw5fYN53xnWSyobGZtrjSts3dkXSM7c+u43LF879MIbUf0kJuxuuQEfUBUTTivtwhPEWzcv+JiL/cLrC4kFlMuNLD5JH/EzYttYHuGS7CNLp+NWwWf4+knA42yJRNnhkWqYKdCUxlqJtFclwr9Y3spuDK8R1vNFYGRIWlnWMIgm6hIGX6lSYFOupJBTzWbHK8FKcBo0muD2mYLA2KESVCw51elMixk5qFeL0/ogkLpnPAXB32+AkPepSgsAbhsJboYtmJuFMi46Qz9UG887IktLhVb+yVeqU6DrZFAhOdQO5CydcpUgYy/rVgr3v8IRByP06ui93v+fcwK9ZRdhTRrL6p2Cg/5MxEMxkHxeaEtepVr0G7BI6e4xYEYB4X5mY2SV1HzTPIGUWhgz20dFEHr/KOrP8ccFA5Q/MtDNla7bY+CzhYovR+0TjpA6eLlvUFFqXFxzXGdexYmOZb7BsaAdMzQMjzMjKC3FVUzdfd0mq1a0zx2XWuiKV391RvpUjjCsFpWRYkaSnkVpTln86ImGH97qAsXr7YCC93l4+m+1qsgeVx3V2saWKqc3ghRP3sAFeqUYF2/PdRrf7juiWdqEyNtQK487aAwEHM2FMd0aY6v2oTg/D15HNn3mNxTkizByP9Hu8xWOB4f3uAO+6rxZWu8MNxX5E32+enhqbn/MbRo2EIh1ZdcJwIHa4sIQnZfKFbCeKvDlO+i09d653DSzn6wgXlz6TkuslovF0jqQ6SloILEX8vizLqI+wGVoiVZ6tz0Z2fsXwqVUSTvVXAZ2TuOD8GLNaeAeDNn/2vutZcPTq2K6SK0zG+QsTTRBW5Q5h+QsDXh1wgfb7XjG/IwZ+zSrC3kCRtD8lFEg/GQOPhxZgbo3iWji9eMBcUR5RHDCQMnfaUDcz6gUuUpu673myGsBt6zuYdO9LIYp4PGBDoJCQv65kA8MOZev+kGxiZk48erx9InMqKcPl7uVA9j7DkG14uUM+TwNIuu+bHc0qR8JVK1MZ4Zak+tZ9bDBPDtM6HYxIopfFoYNld0FliXNrwUL+njLUNq6U2XYks2iu3zB9HNxaDPYxfi47Uo4fsSRKAQ3rtpsIDcs9QawP4wT0Sf+IljI3IFWuHZLskrr14lB5hB3dLFhieyrOq34kpb3n68p0f33CRdGfkh04m4Y5rffAiVVMRHxwkgrOT4VCkay5dfbqEQZktbxjFtcoSKfIRvab8ox4Iaxmeu9FdTpStuiulmMpm05dF/onSJGfDjS+jyw6suniGaK+8TYUh7LtAHwDAAt7wOp0s25lth80Dgad6izwYoqGopLzRNGWYwpxRVWwFf1odGAaSlGn7regT8mmeClo/O0DYSYvDhZ6ZldIkX3Kf8+5gV+zirA3lCXl3xUDceYGuAA1ltL93dKY2yhnXN17IWTLiqT9dKSyLJWuA8koffgs8H0P43O0khKz7fuMzL3FpLcmyZcCE9m+o+4xPy+p++mXTcFGPC8xvXJXZGPz6bPIWh9xKS9DSLxV2jBz60m4CHrUbbu6qTHv6R0wn/s+ZCv1uWD1tNURC50kf7V9VcSF8op4HU5oe5UXY8qCMFAErlsnr6mFzJIvfcRxKyCZlHBk70uoI8TXF+B6ICOoG8fE2akmCa9D3WX+iTAwqzaEASipTPqtpyHu8xgyY/lqGdY1hR7z7InEDwhT4d0I0G4fIUT6+eDDXNHvOFsu6PudeWywR5dsYJXWWCfBSiqYZ9UUGpxLIAnL2yJLtiChUbeOlLhi3sC0zwtcSrZNmL2ZMotPHRmdafdUxz1VNuD6qKcYl8yuxf0YITu+tB4Zvtavo+W518D+XvYwL027Tl9+e2RB5/CgEDRJ6vgeDY4g7tBBDHSyLSPfXJn3vs9BOC0WEo+902+5mLj/a1YR9oYjTfvb8vz9zjDU2U/GwNcNDCO3E0tJfSYMdAeEgVTMwjqBTlOwzuWww7K2qFu79mPBrrsrx8w6ranbne2K9aPLEzEJp7UYnjbIxNyjMmdPvxaaH1VMc6QVLvuXiUjUIWHh1PPOlGWTUEp23bRlz1UuYZbtKVvbPNKYNl9fsKiNoBZ2RRLdXAYm5kZMocU4bBvmFmQf6WE1lUi6rYRptXPH+flEZZieyQaGyUXB9E7NOGlzuLKzZlHZ8nAkcT3fUzH43hRn+6stMi2mLH2JKKQsXpYnsr1HIeOi8w4KVGKReZOXzMbe4YUZrPw6nZZbl0nLSEeykgz42polML3S9+O0SzbC7luDNc36gcubwDqtYmnBygmVZXa8h3XK3deC0fBwDNb2BBKzDCjuG6LEhduxJZGAZbDudr9DJ7V6gKvenkHr6xyFtHpPgRo0Hvdpb4E6PxuSMHLKEF7Bh4TZ8fsMz6SS2bw3AHRVZVXzcawidPSjhTib0vcdHzS+r6PgOJXzHfBrUv6WdzHt/6JVhCNF+1Ns4KdjIJ0cQyy5LkBYNRgsjvkVk/ddixI3bip2sfITLhfVhOwg14+MGYMY+VlaS2Lh7Vt2GSrPjw18MKCkOUnwnvlStvNJom9dKrNVZJFUCzmixyf1iqU35nWqrzKDTRaEgeQ4oDKeKxuNxab0wEVeU9nIs/h9nF2zMNd3Av5f8r6taVEsS/sHcQGICFyCsFFUhAWb0x1HETwgoiK//lt0dXfNREx0fhGTOZU9kxVREYYvyIb1nPaJqK71jrRXVNNqVWDo4O9+QV40/0CaHiwutKMmIFfvI0KGNIAwbI2RtNL7AQ5LNFTz1T0wCvfpQzjtLPz+hebixtMzUKdFN/A0kAYCmTIQD0u/jYJ5FqBuo7vww/ORRtHcN7H7Xs9wIMrZ8N6JrBh0QT8wTw/morFBd+IC0kBICKBbiZAGKglp0lvWrhFcHk1NNpu1Cuqu23GRFKtA3q5RQi7vtkh7ZmOTIllaEHPoA8J67irgWEohZcKdQYfOx+xfvbdwEEvCRXopXQzHkRWIQrrl6FnG7G84wQP0yr9hLNlVtbG0bRNSfdy19Ljx0c11RgFb+f2hrn5yLfI70sBfNItQ5uUfu4HfhAaMn0wDY4Y0AGRCmGkVp5FWpAjTL7gGSiKP6pvKTwjHcsfRg3kaSczzARSPR02j5LtRyGnEMg/v5z0X8SukATdunxAwJmZ/5otZ183uFwi2Eqo345xHkp0xO0N4djlqXW82eXk5D3mazGp6wOzsXIwJ3LfgGuH9ONkkemiYja07ip1+waye588FJEZuGyEXNB3JdKQB/6ogDJkb0oAQIQ3kMgpoqLgGT9Z0q0LEq4YRptvOMsZRTqDQmT2lbD4WRLDiM7Z/cWgD6YQhRN5QFsrd0uei83kSSXd9rgCogSHJyfSaJJdpC+tz8jRc+eF06Jhc/P3jPHggP3WCbgdpIDUvwEV0mmkg/XDgRpzbRl7ld+RVvc5gr8N9GzT2nHH4ewXJ44sw7iMMDe92GYP3Qv6ieZ8q2PY7fv7MsyhbFmkImoYDR9NQ/ct7WRivsdCQtkd0U9VmbZFTwHhwVNixBakEi1ivwYJK3GB734UfkM9myYNz6yTOE3vvt6SBPxX5f5gGZPnfxg0YP3newCEf/kEDvkoJSfaYZYtwnkW3O5OBCI95luDxjmV4/px40vZ8BEls1lykCHeNbCr1CxmZEOaq+Q3IPX3OA2bbYxvKZ8yi4HM3CMiI2Xo3YPYthOUHcusFNJqYDYaO8DT37O8tLliJaIqTweUhE7t5YoCPZStOBNXMe9A2OoT+SM6qK6KpD20aqjLSguPEb6jsI6pl4uoJSYBbQfWtKRdtTkgD8UC34DV3VM9L0I2G8VFLKOn9wEX+BwaSlid0A1l0QBpykQY6mqhQ+TMNXL9IA/v0I0MxEgxJcotuJFrqHZh+taRA4lEj2j3+IC1N6JaojDTAx7MbGAKkgVpCGogXHNJWarhcuJP1gbSpbgPZwMEI2S10ZArzGvxtgqErCvD6//aegsAzkBY6fsAoUC4ziPv1ngtibbqQv21C5l9MbG+snfCzVuh4vxO8f8Lza5OuMWXYb0KZenp51kjVaAdIx2LP0Y+ObuSwggTUT7fm6MvH+/c70sBfNItQEaX/s27gYoguZA+fGsEp5ghx3vMA2HrptvSzCgYsuxYddnhCmE/Hk0LUIYghzp2zQf19bBFZ2E7gif4/aEDmPi/wpB1m+yBaj6R7LW+oaOSAIYLxRMJdtiNUzwdgme+jC7luWx6K+YXGQcwjDejnWADvKWG2jqumIFZkmRAsM4Q1zJOb6euzAm9dY+jYVmja8dL+4QaU/ZSQR4g0ALIXGFG0RBr4HDGBw+a4oeHL2wVGXt9riNaVzVF9hyZ6v8vPUDDoBqjDr9EdbGcaOG2RFntzUsg1+jBQOhGa+hOvj+QVxxqEuoTZfJODSDYM/j6cfKSBPPYtctHaEWE/00AmIA3sjksBkpcJNFBOeL21JPCwhXhewdh7Gtlm6hmSnMGQsjnrBbFtFWnYb1C968ixDVPH0JCc5ut7TfOKxXEZoHuAPQ2DrVYTV7AMSK9IQ6E+r4jko6yHNULeCEWKbszbJUdI2y+Gns5GN/LdliZopWtSWjyNy29JA3/NLEKBW0jc/1UaWESKi2oRUfoHDSy9+xuKzR1NbPnlR/JpliMEUXAwAn6D6mdQJQVq92caMfulTZYcmvjqZsyh4LYOyMuS3+BZ2ZEL6N8G9J7bDlwd1Ze2DZr+Omm/4N+/3kw7Eaqx9lnMA16Y7XMFaSAfWsz2nOwZURuh+n1GawORViCs00pHkx9sZYhOqyMN5KsuEu/0HP/uBniKaorp4x9uoN4aIvkgn0FWfDF7L8wdbzxutAUQPby+7PolRGnm9zTMNICBfl2T7VCo4AkW0sD3jDSgh7wKgdnh/dDsRiRlre4g+YqmEbniuSb7Gfbh/ozXz34aiwRl+8H2Xz2Daq5Rk/K+XEKIDqoN9MJHGjSMPcCKPeDfzwOUHu82QC8cHn8up5rUvbEA9+nabehMp4KoiXuCKkvnfYQu8/FFnIF7ux9o9FA8QvCWoFsynrs2yjgvIbK+3UEcWCYXeLZukXIYXMgfc/sWD6SRKxwvsDEP6Dbm/QZ+Sxr4a2YRCpyyEhf/JjRAfvaWpCOPbiAzqBGec6SBKPm8IXdFzO5dc+FRXbdfiII9qtFwrzUSb4sMirt7bkNFRBpwLugG/HeAptNmUY3iSn1DwsmOEbz2SAPf5eEBebC3aSA9J0Jq9vmFcrQ8pJF6w5Pj7s7/QQO0tX3Myul9BcVq8FDmczThRmhvkJacgIabt4+hxGsZgHQ4UirLCNP99BkhLlhUw2ur/yc3kMjoBtL2GYM/LTA7K11mG39baBw/PKel940Hf9AAzeeQoNlIAyFg1vbOItLA4ovnT1leA7pJXS7gv75C3sLBhSToEUYfC2mtvdxHyNcGuoGXO9l/9A24o4k0hoyE4b+XRfDkGN3PNsHzWbyBaq5gqImseZ6AQu4teMoWj3cNbG9jLWWAZucY0e04Txda0zOknYK0YKQUTT7bnqDcmLYRvvJvTcAaNuA56rxfgnguyN+2HQmlEEOGy/kFeTeiBy77QBrOpGkkppVpsLGDXRt+G/J7uoG/ZhahwK/E1b8LDeg/2Q3EjOVC8Awp/YMGFi73gThZYZbd90gDyvPwBXdRo3odiUaIvOFziEb53NLzZQlEXbkT0sbiYNC29wKyJ8YHyr3iGHR0viLp2biHVCntFrM5mmbxOk8XenheG469IP7hBhIO1TwwAWngesEs7vNvjwsfsj+Q6WxvoQrVoA2DJap/LD4ZSOXLEd3H3iDEWHAjZGcHYaQdsOxP+kwD+hndQEfRDZy9T4YwFtEtGEbfGfEt7sDbl65ByRev93P4NBDdl0gDd977Ow0EGrJGtFwhbC87fg3ulM0rFiv8vZaXKeRw2nFRMekB4U6nv9MA3S8ni6RvdAN+OdPAS0ca4L6yBJ5heUizX4Sx6rQ5FNsV3g/m+eXJ4WJcgBbFjka9ilm9ydCNJBO4NOChHsnqmaNbuTk2F7ZVi24jz9HNxA2GIt1aI83F1hZKO9ljCNivL+RIVKSJtMdQ0b/9kbQb4kNR20g7Hzrh/VhnKRhufDCiY48k9AtpYPGvaOC/+vLvNPD/30O4+rk8sJB46V/zgMgJqsEvpb/9T/tv8ICiKP8tHtDkn8wD+Te3oVE7vc02l49ttjbbAaZztU1NebTNlPgc1p2s0CgBOSHmNY6hH32HxsO3CcyrX/EQ9I5MI5d5Yao4vh9Q5Q5rBE/tVRPLxM905zEYXmXWIp/5nWDlMtWNxH9+FTPpBAGiBPU32CcOIW/yliDidmsjyxqnI22sbuA+FoaRbtYnYrqvfA1dmKlGdppcMFfShLjLDdGgO76qiW+/RXBPS53Gu92pMwn7phDTVjSCHSZrops+8sC70Nr0Ir0K4sTTCQI9ldvogAxDpPazhqd3xOPDXiXmgTsQeDw7/Hs2dW1zeYt8yD8CtqehjkiuRB/BuyxFGiLnBWQN/Qui+KpxMTueCjPpewY8uKyNxPROtlnJ/RlyZ8u2QcFXQOLXvoZkVYhtsNNZkWx1YwP9dVjTJGntgbxG/D5zSqYNbPYD5tp5Y8q6X9Q225dVgvfrbkGdxyuOPvqyIN/X/gXxWldauhrVwrwTtC9Pr1La0JTw/t1OIf5+92a5oE++tvmfeeBnYmqh/OsZ+iK3kEXe0P7431+JKe0nW2z7pdrwck6IKQtVwcwvfo9JNFW5pEUSN8WTxAOED3xGdImYWr/vMdyM1GnjpG4Sk5YODznzkNsgF0qLPA5RD74ArBFy6fFCxHbqoXwcGBqoEmsTU0EM+dagG+ng6Zo5xpslxGCLbfjRK4s0B0GGcpWujdh03iM5nOkWnofUoMkp/CCko1aH+rlTaezbbmAeIqxpX4lFGpV+dSGv4L0Cz6OIiahCTFUnJwRPshFzBybiyaRnDyh0RWtjSBHznc/WUPi8zNF3UWJEKIw1DOwXjy8PqmXSHDE1kAQxla8QE03QUKAIP0pdHjF16SqMIJdMbKPzE2v8ZrzfkF6+Gpduq1Nt3tatCnfBRo4Y7ng8BFMDfmpgTXeiE5DLgz1DeZtEjo7yWySwjzfQyt66TZ1rMZLXy6nBj7YMF35bNTCtAq8/3/Vqm7BtVRDpYFjwei4k5LBrWZPNXXhDURQKF6ahW5vjoCKmypXCRZb3sczhvGuQE76qEUvaGn4hppa88m+CqZ/tV1dr4wine6pz8b5TwRwkxITXlSoXO98azNdxw2NMShXk8SQvyLPeJvNbc502VUY9MScSLSByfLkN9/CySf7NnpDFCUtp+SgvpO6EHpLdhmnDiTpAoIwEyMurbmSH26SZF80XITFL5OkkeqMfu0oK+tkH1uBnU43Iwoip2t4jppwBdWPT3XW83kmlGZufAvO+bBBTYYc697y9L8StphX4zYyp8wcxNfbvECj7Qh2xj4JCtHLzACAf1JGVh5g/dBvEVGAqBoITMdWdDR1ebai3cWEippJRNqG5lVqb1cYJzKV8o+gHCWJqulYK8bLmC0WliC1tj2xBzNX0howwiCkjR0yt328WimWBunNZog94r7MWsixgufAkIaZcZ3OGKn6ujEC/OAphP3fkkOK8bjOXQ0wtXQe/51XU/c3k/h1TvsSjj+D9d02O6mcH9Rokg74ZBj+vqw+294aYykb8/aNqAJxuvsIFYaH+HVNuCKqRrOH8KzElLv91j/Dv4/1+9vhwLz9tqM2l3qb3M+pUMOtKEWiIKSRwrCGC3i7sJcTU5ByKP3Squ2tOm0wN6hQTCJjh7rnMRez7aBFjgxjK3Zqlf+gULyNGE+v5n3QqHHnUqaxqNLOIUKcqbUBMZWJFyN1GnSpe67WR3odqIEXYbuG++aL326eoU4+I0+FxPyOmRIo1lh37EZJDhTrl8Igp8zBjqo8RU/EJMfVcIqZSxRYptRnMnOBKqFOfWUf2e+ZCTiliKusHvP4T/0+dmq54fL7GGozeOcGafWjYXg515tpv0EvKMkMj84wYSGP2C+n5iTp7YN4J4SIHMfU6alzydrCmzx/UqaehrWncfRBTTR41EN4I6lT8Qq+odNkZsvQrciGbsgrZPe4bqMMIdap/IqZgizqVzu/7pFKMOlXsoge43ga933RHnTJeuQVt/UFM1WfUKXbMPhBGb4Wj3QV//51/XLhuJvzsxNgeRV6fwUueiKmz90sx9aPN3UVuuf7nP/2vxNRPn4EpGPb8ijfElKlhPumXyOPBZKhtfNlpqFtZxEFwUdGPb9JDQrLbNobndoF5Kmd09F7xrGPdiDpVrzBP9YXzgHi8Yw1cC+TNxEWM0tuE+eNdVzZ5K9UCcmFcc1nKeIqpe80Sa1rHmt8A5qm8nCSIPyXq1PWGeYo7YJ66AjGMzLcwDwyfg/5HnkqNJeqG8o4+kBYK5iVdwTx1mZwVgJ0jJkwDMeUv3wFUqxy933MdiaTvME/l/vYf3k8uoxMkoi5zwUk7BsSIKEai7oHHeznqortETPXP2St6V8QU860o6tCdMRBalUhy1/+C91mj9zOPDuabFPNMdDgjpuwV5qmaxTxF1xpyhJ7i8c8B81SULtk2+ozO3/NU7B/x+PiMXvLYcBu40HDdJucr5qlNiJgCNWI4KirIeYqO+RTGFL0fD6iLmyti6ro/rLjgEh9rojaok7Q5oFcPtuj9Ah3z1MUYEVOvDXq/cL06Q9ie0fstl780T0nyj7yf+E+ZUo2/EFNr7idjijlyBzgtWKwh66Ha5imWOgj4Nz6zU1vb5jbtJ6D3vUIjSp4JuTLbCFomcIzEsabAvDwmDsBiZBpd6RF1Zrjh8W6INSD5mJk/PX4uDy7W4OeK3g7zFWKqOSCmSvusmNlpL0DsJujd7PytEV91JHDrBXqzR+NcSNC6G3jpHHrTunY1M3ws0bPkI/LsaYNeddI2H4j7/ZILPiussYu7F6FYTegtubt7+aOPIgUdv39Y0UiKsr9D0B0xH1VHvL6cvVXgWjMntMYLCN+oa3h8FnMfh6xq5vadG9AeLxpN1lvXNl1m8sD1Q6xRdax4op2qEWLDRG959t8BqaTNAN75ixjMMsSUHSCm8udhbSTk41rmJ8kwH8UM24b9FjFVmuzf+yiiLnB4cji4Jlzsbk1TjVc6ch5vJ4jmt6gF9ztySEz1DlKnQp1OdNRF7/XcQkO4VRstDq+CtMvbC3x3h5j6fNTCZB+GA536Qk5cpMgR2f1VQ3U8oU4aW+9XYkrhf9Tvt9L/HAD4KzHF/2RM0Xt+gPPno9NMsLBmDNu/Q+bXKk3Z52iZYyphBpeu6I2KUQYy8oipYZqOXMwnE5jPqpkgShLZCMZNqRFdZO9Qeg3mjeh2TMjyUN0BVgM+0yxBb1f3PgdRvF9z8XX6iub7M3tHdlhyoX49KoRXbiJEoYheKw7ZmnzSpwl9zOpcmvdvhTDFXYPeemJNHF94vfczZvLYEpYtVc13Qb6AXjL1BcQsjMjT7ar3IbXWyzbYtreOGEx1g/BsajS+FHh9sKwqCH1ZNsJ9Wdok7V0NbsVCN2LVR0yxJDbgId01Ix5O6J3cdu+BN1bohYvGGUmjNKgLco86+AXESONXT0h7XqOZ/3IT8+ZvMB9yLHJEtJ3zTNufID25LI1CE3V7WjSok4cSvath4Pki82CiD9iiV9Sa4UK4rV5Bvlijzu+XyHlPfbqDd7kgpnwdvWNwRUzV+3FFI2FTJsS1sgHz6QLzYXNATDeq68D7KSk0VHX0zqRYI0ZV1Emavs7Wr8OUzAk/8n7S7+H91j97g57rqt3Dc7HVjUQtZ2/QN1hzRoaYwiBgmSR5j0AXndxG3BoxJQgYcDuJPbZJUvmYL6QNZvQ7J3HBOlQwXxTRDaqFhrp05kog7ICf3fNOodQ8VBo57VnUvWTCvKAdPNF8JRIHRWRhzfukFIl2RS/o5gNiqpKRh+25j+DaLfQ2uzxYkZxaVYPmdMGa2Ep4veI9GsA9XpY0igWssZukLyA46Ygpde732q96D3wdlpjxdeFC7sn+Cv4z1mhaJuj1CN2UEPWqxEVEQe/6YQ8qXJwvHv+pMd8Iyl2HJnE1I92c5778o+RCYYjYHmKwA0m2qAtBFS7baEURIxIrPMC/2Hj+m4eYWh50Ceh5P/dxlHh8t5sxsksYLsiZNyHlFz8nfrzkKMtWHblbLYEuZtErLgsbvdynKoHqS8RwdUDvOHr4fKJNqRqZjQpEqnyJ+curV0bIHzAPSo/9E/NZj1722uLvn7z4CI9LrRjh5CJHLJhjBQXsWHweypr8QkzxovwDTMn/XNcqrv9KTP3s3W5aSd7BM1JRN4K5X01fO1fMsAXmlYCtNXN0hQ8EiixTOihPi1ydNoCTTo40Nu66Ze7mLTLpw5Na6rm2SJhpc8WMLGANWCxjkxXXXzF/HPGZXvwSdSZDDOb+tKbJ7rDmzftVnzDT20sa3J+vkdxuqFth12JNrp9VQBxtSeD1OOg0CUL0RoNoqHDXJMxr3xwxdUluT8xPydKgPioW2VUVelFxj5hNErcw38sbgF/FAje/fa8gjSpc5hd3I0aELQMk46YCeb+V2iBGR0ioKatQG+s57+0Rw/1nqcNNualcOuouMUd4u5jfAsWgaY7e9Nj0AwSMhtfv7VmLvDX/AaW+1YykuriBaUz6CtLsge2xR/Su9PUuwIcng7r9QI5pmaZAzumRU8wSz+dUJwOG9xrzGHWVglxtIYdsecT7mc19DLeTfwVXFhBT+8jB3xvRG5/OjchRK0Hv+gqlHrKnILdBtlUTk7+pNno/RuboLX2LpNynJUCus0b0XH21X4gp/O8HmFJ+E5362ZvMO1q+g/OBWXNJucaa2T2kFoIvy3L0sNM0M76831DUN/RGy/n9pXCMKbyX3pFm+dgQs79MH0jFQaJhkRQ8ea8yPB4Vi4ZOV1rkrDUXyHNJ5sJb8eJJbuxHiLZfxNQx80ZzMe2/+Hu7pRHa3HEgoTDxEA8b9Fqfr2OTbkkNuL8E1FGddwYS7CIWgmBAnn9c5zFZ/d1DoudCG6xd1ibbTJqgLFPMI+oXefqob1xI3IXQRmf+BnjBtwaiRkOM5A1i/lZGGWQsKxkBex8UwrITA4VirdvMDlienK+Y306Vo7axZCPPW2VzhOBoY80KeVUjBpwe/OGyNCJnM/exjO8OaNWqXLwfXTC9R7WEXCXoNa+Mo5B9V+VQ5gF6Y/U4e92YnfeDVBCTqxueTyR3A/qnpnHpsCgCYktThl61RQxDh96tPOotFB8Tn08Es5c20Rs/PgnmMVl4WSQ9Yn51P4pMQzE7BWYxPA8wlDle7+GC7XHkRwGgvvD+FcEvxdTyB694Fjn1n7OpOPV/E6ZMIbegHhbzGOPlo5l89W4gi79sGx1SVzH3A/rzrBqRx9fnXCOfbU7h7uQ2F6uCr5mGI7yg7NkVFxpMMRDn5jcQftZYA9WOIYQMEn6+Vqhz47yS0PggBmMlXxuZVK8Hs9GEEfJ6IXABG5UdAXs/gSc4Kpf4NfK+0J90OEcl6gZ3dTryzDeY+YcjZnYgiKnqOWENC5Ywv+apsshhFX0h+T7WRhK8USeuCWLAfQyCQU+ygOcT/DNEe15tEwmwBt/1LQP/5a84egpRZ7mVo0AWjojJb4feLkabCE1mYn6pxEokt36y0WvWMo3uQ5UQ7h09INE6gaPq6oXeV9zcoMgllcvsnQqmoGQCQFKgLvYdHu+zQobP1FE4SuhrHjPG33efFXLKwLMJ8Xfz+Ji4RK/IJAqQWO9T1N01ctJx5ryFOD8f2ULvK7zw94ToQODkPufxt2dJyPkg3MG3lxIXDmjezetoHOBiPxFT4qoaSHlmCqh0xHRg5pryCzElLn7U76dJ/xyg+ivHfNfiT8YUGTDjnq+oG/HuWSmkrQWsuY2J3uBVnETz3OhPzCMF6tCz3ytkGcg+3IWP3Sbv5Vkxd3tpAHxoiCldGjrCLuYxzIWD+Wv3sRXykRw8n77DvJJa5UAOl/cLXKFAb5Nf1p0ZzH2/cMlQR7rt60I8Tv9CWHmoC97w1kjgfXQ4yfyaS/eKUxPvvZeh2BPGCLYH9FJ3p7lDmTGCEbUj/v1YOR+g11Lj4uUaMeX0ug0FmRZcUOoC1ty6qSG0UrVNxT3mJ3Mdpfg9u2rDUz3wRBTx/NFOwTyTWmxHrGeswoPaiKnhgzwPq80BkoMlG4HiOwHxu6wDMHi8frVGjPQNi973GuH5A7Rd5uYiLYB6B+SIfvUeCUurFKj6UdrQeTMjKckthTA+z5zivgOydJ5ruH/3Gk1qbbBJsNgkEHtv1J3CQc7TE/0M3tVD73ts8fegkNErPh5LLnyljEaa3e0G2dqW2mi7/4AZas89PFaCbESJgHmNfHY5etcD3r+Voom/EFMr8UdjvuufM+/3t8NUeTK2cItWayOOj5gfjsXmBNl2RG9wuKq8aR4xH+RDKBkh85ZEwue5B03K2DR7wlcxr0v2CcWNXdFwfR4uJHpkeHzMyzTgg0Ekp2RTQ1wK+Iwt7nghaoAYjA0fa97eIKZ0cfOCbIgEGqW7Y00aRZp3CElQR4IO81cd5FhjCuaj5P6tCnLMIgmCC6Nw4fXEYj7L9zdIRG3B0dpGL+VPPWL0c8TzFxF6r4Zh9xDL3wV6o8VVJOtaOIFrvhEjuxDzU/bMYkgGeUUDF+yRnD8bCejpgpgiAlsTvC8qNF9LNeK2Re/5FqI9VHyH+XHxeduEUvaOOlOjTirFkScvOWqh2l9VmvgM5p/0LXCQOBlyRPnE40erjyE7rBVK4z1yTGLsE6AbKtBQniqb8C63hu79QO8bSwUhI1QxeKqCGGYZfD6m7uD95GWGC59xid50jd74cfGWbch8kcO+VnRFb61JlHrFyTa/GwO9PWtLXBC31YXkU4q6PN4ULtIYjf+FmJKkH3k//edsvvXbYYro6gYu7Qtr5zJWI8kXfjXvgTf7ff40mjLbdBDXHuoQhnaeXE5bDwaf2EbaKR5vPi865hl2WhlRxdg1CRqngsx64DPcaDbmq7N0Qh3iJBoJZ6YmX3HqAYpJa2N75dWm69yeENU5ejN1eiWEEVG3/AR1IaY81igrLzV4rFeYv8jtnZATx2Lml1/KvCD3zZNtO10h44+ImV7GGvPdG3pRAnh+fe5r38jsDpJRXRiRGIQj2TqbEhJZx/O7PGJeAwdrXH9jxi+NYSB8o68AVhbq6BCwBRkNh4XyGbNctMOoRNKg34GvPlG31xZ60xdFXUiuPepgdixHkh78eW7+F8+/cxFTfTxNkHMhcsTNQZ3QwioCn2nRy1U6et283ERAd0fBCMcWvWspqBr0xEavGN8VjewOWQjVBlMu1VqHJ8mXPWEenOcblu/XQLZNrENbfTHPRV4hknaxuQAdlBUXkRX+/rs7WNBZotSGl/u7IN36mkKQvRQa2Xb9KzGlcPwPMGUIf/7734QpZSubcBteyOvNF/12X1UFpH6EOpCvP6Np3Kc75MpqRSNKe/QuFwrwfq8OXLzdIaZ6v39AwFxFLjIbuyCV0hRQ1C7mL4fDGn2t3iX4Wi0ZQU9eBcnECnWvD9HbFPtzbe76dw8Bd0Kd8cUjeh92P0D6zVUj8V/ojdwTYqrdoG5kOVMB2d4m8W9zbwx6m9BLSZ50gTLeLSi9yseR7DL0qkk3aDS7aui9uiSzwN3d+JYu5UVHakUoIHj2eP58jfnpWkUhYnontjRm7Au55dUSiutBa5OEYL7JBsxXKbNhaehXzoVUH8mC/D17XZlHr5l9537Stzpjeo81HjjodV1vrRqZWn+IqVH/C6A8ULeCLXshX7UPITnf5DYUhXnOa3fDz7q04KJ8Hr9TsqUKXepiHgu2+bxJQBTg/VNRdybNQc4b9iXEr4AxaPxmOrKz6BrOork0aK4jh0VnoUXO8lYtdfYfy1zK7Rba6IL3P+mxPdv1IgEvuytGECfa+OswpXA/eKscYuo/7BL5V2Jq9ZMxlVgGgTZzMBMLJ8wPWe/k4D841IGOuoMp89UNXDtcGeHO2g8ku8guXI/NoY1lwxvNC+tgnjlaYhsOWxvL8BHlAOfX3I/2sjuyyjeI0XAe51eviJnV9tYBrSPElH3wCvO4nDO+Ly9oeHKPQAZ3M4AbblmOnlWs0UdkqNCO7tpICh+9kcjOc3DHhYy6cEAOkHcs6sLmxnOBL+Lf2zGLGH3UyPOKhjy9I9kW0trm0YvqYU0co8khqm6Y8aW3MhLzgzVdBaxII34qamJUmH/ywEBM7fZsQEzBkSFTQtYIxgd6T+a43wB0FbanidBrrmSnhVg3ENPLAnUnENDruq89y4Wmgvnn1DojUNNGjO0c1D1ezihUxkamkTevzYhOiOnwNSzaUDcqjeg8es2uv2EeO5kHkUSbN4VALSUjyh9OR75jhTo7vBUuWFeYP20NMTXsZKENzhNymF5hns2PysoInpVLTI64Wzitv6hb668DhJ7XMea90zyG74/DL8QUv/zR+BT5TeZR/GxM1YVrwLnVEVN7530h1r7JwN0LqANF8+nMnY7eKua2Ihfswn1HJOXpQLeWDjT2qu9gSqVwA4pJhYZPUgTkSBw8vuZWXICP/kLIpcrBszrMK9VQAtFN1D16UTQj08tzYpJNM++60C0MutNeNuE2iIlsH7KUHvPyQp7NjYUKmHke+fZtkSGbx3QPb7mll/XcD0huZyg9iW9DVTh2mDekB0AfqFzatyoxr4xggjvfCOotwoA871EGlQQsjeKFjRhUHAqZkGLGv56VAvObsIA4OWk0Hi+sTT7VfgX5NsB82RTI88rUbCBml8gxb4bhiXiqWii2zMIIOhdrvBmrE/iwmzF7REx9iznflSN6R/7tBES8731IvRG98TYpE/JQIgqJ/V7QoJxKkTjHhoH0Yqpt9umeI9EXvQ/lt1+1AUYrfD5xn0PKxch56hd1f1gcNOS4l0CDXh46cjcxb0XXHXrZw0rVzKRdbqApjqs29AXkpOj0igBqVW6jzzR2vxBTix+tSeS532Ne+lr6yZgqCGfA8HU1mlYM8vBOf6eYcXP0Bs1DvZj5Df15MO1FGvjr7EK2n60DQwwHmrLhuTMXzeYGmamJRpSaA5BabVLIXEAef8tYo3aZZRAdbKxBOz/aJJDRK/lZhzUvX8+BadE9YuwQYt6R1oxFPoowv9tcQV2I0mNNbl+dAZ8MWps+JvRabvDmITh1MtbQ9MZ8Zkw1FOONp/R1xprmesRsaeR4ftJhTbluZEIBK64NXCW0Ca/peH3KmTXC+ok66j4lrPFNtWyjx7VIEGMTB0GvakZcRJiXil0vQsYeGBrtFeR57zER9HI1el39i96UDbMzRIbHc7QTmIKUXFbh9WnICcXlrRBjs8d8992wbfBcsUCKMfOwPT7mo+H1AuK6OgWaJ8gpq/Pc57ATFMiYTqWZ3ecD+S50D9z1ekXD5oXPh39VGfifvYJ5Lj0m5LWbx8CvS8xjZxc57GMgpqNlKLbRKztp5qs7mVAve+S0LnYscr2tQ0j5FO9fada/ElOC8oM+Cp7/PdZP/XRMUYnT4dwkmpH0OfJwcm3Qb1sR8tj669bm9oWZu0oZ0aC+k9XkzNMjvPp+z2VG7V1MXe4xz+jHJUerSbGIdcww828qxJByHAqyDRCjgfDAvPJsSouwwCKmlATzwnXxBXO8oM6VFGsy7ORSI1bi3yG8PZk2aDWsUaQ7GQJ9nlchEEcjWhFNQCVL4kKGx8wt21EF8erCG7SZ52W/N84NUoiR533ZUYig+gRyq+NodHyahHSjkEBSFwwXPZdYg1R3fAgf+yUNDi87IAnznsDvtogpU2Lxesh+CbGyZ4yQPt42eXz3ZPZyYhvEMXrN2m9qKM93HjFL0MtxHx+92XRnuDD1K5HE2m0AXz+yRnRuHZtkh96FuAslGpkfxiavlPUgm3rMewHKGVG1vQzV9qTS+AaHjnQmO791iV0ZkeLMax71TQqpY6B3i6+vgAyHCv/g8VhwoX1RasL6TgWhPs3rmkPE9AkOJlzfDuqWMY9JG/4rAGrzshHc7PHyCzElLv7L2vsPmFos/xyg+isx9bPXzq8ddQ2d3GENRcsqIHfnHUEVfWUjzIxPbT5e+hmKZLtELxfusYYPnA11buy5RF19axMYzMTJRV22lJ9sQvw7Hh/wCnpFda5RupnHV/oKda7RGELux1sL3vmENc/QM5jSQr9C+NlgTZJJUcgr2t8gXPUMDR43rBlzKUngcRPmr4owItkeN1+ovK/UIhm/E9LwWENlPXJcJFlY072+v0KUGSpNX2vEVHb0dYhOJ86ge58oJPruYyiEecxTeg41EQWs6Xy1XBrRkBWY59jb7LEyxPxSR13k3Y2ANbpT2sjTUbfWDKtDLM9zXrcm5iezeaMuxBPq5OKD1+vamEeju8C0dPIrnnSS3kO5OCCGFa2yEN+VA/Qarjia7JBjfKUH8JQavasko3fVsmoFlTZh/pLc54WstXl+4bzmMVQo5rvXIksg0x25Da87zJ/nnmWgtFeLNtBz5LBgYAvkxBt62dXTEQldUwIP0s9rSURGIe2tnPMcUin1U6h/IaZWyx/0UfDCn9P9/tJ+P/kn65TKu2uok5XKJeXxDeQpsyG4CiCP3UO3MIWnX0NMFMQMNPsEpQIxdT2d9m2qS+vC/JZsA7l0nHl+OxBypTp6i1FCHm8u6AXZZxWDm1LkzTuDmHHjfQPFU5/3u0jOtsllTQsBs+aRx3tbJPKnuaIX+qIubAPMX6Hsi1AFPOavbn/kyfCcRoi6XqKBMY+RDspUgJuwXBv5KyYgnYOY9U+qSpP26PCEkZ01uCthaqNuuIxkkIQQdeWG5z8INuYR/waY7w4CR7+VjaTAbUbIFxJi/jSP4Z73Nx6KvYtemB0qjcAHMRroyDHR+8bUJFuyFSTKB6+fOx4D0qcbzGuXBUPDSXdG4pbNA72hjxiLS9S9O9cfochS9Ma344sQ5+C4UBGdp8H5dryQxwPb675eLBfqal6TqZ4c8OwMOcmTUefWVydGnQSZhss1eunde6MAaPmCRudhSEhb+wV6S4pe9kXm9ncHA262KlK6FI4ieRSeDzBs0Xs2X634hZiSVj+YR8EvuX8pEP9jmFJ+sk41l1aDCzupbZI76G1Oxj6AeHPAe87fPonZbZsT5GWCmFlU/byduHuAEyF7GjNLLzFH+3YGMM9Lg066opFMEiiAP4pGWNVYo4vJR93Kl1iD32kQSWtOmD9IgzW/XHiW2d4QY4EZcRw1vwpPgoxtoSw+qAuqjTXTnd7z2o95HkKyKNFrbasP+CtTMgJdYPH8blNAqO05So8rzCeXfdMgxk6qkZASa/o2OBq4i8VEQ/N06ci+emP71I/CBcFgJ+S6nlwA2xIQk4fCImLBviF1b4ipnfXiycHYcOBtPui1kt1LIR+70cAvVsgxen4syOrLllCWPOpkE+DvmzfMa8C9GAPzlNOR267qMD+mjBF19KiQ/lLZ4MnSikZMhV73MEQO5BMeH9TPsiaW4ywh2uVzH8fqkJCJex+hcrd4P1MedS4DKYLo2soGvZovi1zsRoLQjBZGeFOVhGzHWw6FES9paBvvkcBw1+GmXtC7Dxtsz+t99iC97iUaglH/SkzJyg/Gp/jlbzIvXfnJOvWpDxrct4ip+MNUhKh6RSEI7hKlLDPPl3tgXoGlvjRC7pqhNyo+e7gb/d7IduY6MWGYME+4EXqn0DkopC7mfEJCxNA6HiySRu8QkpZH3nQYxMywmdfgTbJqxB/9bJncSprn2rRcS7PUHsl3GTUA1gkzeN0y8zvMewFigcXrMx30WtHWmbd5ZOb5hTVmbi7QM8gvH84I5Qvmk2vMniE8VliT+sKZt2F8q5DZ+WRExiaoCfV0zC1ZjeffaViDU3fDmt4/BdShEmVKtasXRI89ekcmeo1E/DTTvFYd82WiHue195kGyaAsacRJJfrVelOgzol4/auZA6y+SoBm83ox8cpeyDab149NmoL5x0bdC6h/gPjErAyq7AvMe8sJdau/c21w3yNGD14lQBZ8WRqo9jMgYd3bkJWvZRu6B3w+xHdQZ7VC4gKzYTTyUJoV+AbLc9Ewone95lMKdPlCjkvWzkAcc94TJ3ogB0T1cSRG5QG4kYX3jwm05JdhSuA4/kd9FKLyz39/6Rxa9SfrlG0eVDgttvMaNwufGaPOfb1shvccyCkwnUdfQmDFAheZ/d5GL3PfwU0Rd1ymwDcwyV46gVf1Avr78imS1N54UCbcEvPR0tbIcMYaDk7rJaWXahjJ6bI5Ie++EFNxsiZmZG1qCOQUvVsSFAPRNNQx190oRiTdXxq5OpsFePkVddQ5vi5k/EYvoG9hhZgb34SYcZRCHBQTF3VzHwi/y2pwvxuWRvsCa1qsHizmPf3L0bN3wYzv+hTKpsXzr+IhIEmZHcEVG8EIr8WgEfYhDEAdXTXSIZjHxz7NF/yHKeP5JsSY/XFUqGCzNAKQGCDvtZ9DdQ1QJwMPdYMtohiSqFVoYJ3YmhRhdkMMvVF32zuD7d9XO0ith8hFhl6I5HIVbPQFMje/K7FMSDhM6DXdD4s6h8mMPO63A+rsgD6hFlEn37QKoFIFqQ3zD2LyZWUi5MYH82jcoi/QyTuFUvqi7oqDcyGb+2ENb/uCuhXazEAWajmvffHRe44LLfiFmJqt3b/G1OrPbj/xfxOmorvEwrwxj5HelrM3OSGRed/PfM8bFcymy2Z/nuMzit+SRR4Nt4P72d618Sk6g8k7twoz90KgwdaX0b/vMoBg+iJPmhv0goMmUUh6dl6/1A4DmT59BdVTwbzwuKw1M5r314v6F2dQp7I7cq169JoXHjO4f8Wa2wg6D/4OEPOpj/nlUupPyPUYeb4pHI30z1sCCYWpDVt+Xrs/CScIiwXDhVWCNd3UiKnodP620ckKgFSHxgO6CrGIHyryOpM3qANitODo9pIrxOiEJ0Dbq/Mc2ldHErv5QNU8JS6Sd1iT4bhmIZMfyDHL/mWTeUduyOmsk68n/r5K0OviQYjZ6/mN3jCIrgAhoxhhJCNGz7Jvgbc8iG301gaefO7VAXLW5IxgjS6SSDl6zYRZMHj/jzJipGn2kCVr9AnrFyOSYf2m4Koe5slKw/uj+tMSPGGLee5zVSyyfwiYt14VPo9QRU4JnoYGjd3g8+AeyEnGYuFC8r6sKC3N8VdiarH61+/VEXnpz6Uef2m/n/aTMXUHnwFY+aqR3RX0NscMM3NwVPCeC93JNjF158izrEDpycksYg2yBcO129EsXq5t0+5mHePkeQ5odhhJwLwxU7siesErfxARjIIP5asRWnrtlI5826yEdFWjNws+oJibNqugaBusyRQTCBGSpoL4lmNeaJmCJ5dBmsDXOdQ1MSgL4tt+D3ntiFzQmKVCbpIfg6dsJrze5eylLn4Fnhky7R9zcTbVQwFf6r5GWGAMnPf/m3fgXsotPWYF6q4b2VjDK8z4bYo6a8XzvlEnGzFvjPNr+ET9jXkqx3yJ+QUxVocMuCtsb3S/MRZ5nTcpRGDPOkmOGpnMPoQ8/8pc0NF5nXIVteA+eMxjUDAdYVf6FkqTx3wzuspA/PttD/HBx/Y/D5jHoqSaIJJ4hoa6+rSIu2V34PKawNE+PvKkbBsfstNBwvaENk/C1hcgknXEFB0UbOChj6AcUHcD6+UUpLl+NHi/w3ne/zDvYWqZDqSLYGWEhwR+3b5JAifI0g8wJf85Lf2/3FH73xVT6+1NgRh4louKgeFJwegO+O52ZQQMhgvzY0gZUFcSjAiETCPLZmnBSa92RgaPr2Ve5aiAVHUEg77Pz4EsJ8wnhY7PkIYv1K2lvveQF+f1TQZvX4h0bjB/uDfMC9TRFNOXnBKS+D5xwdZWUFeWyNZZ70tohnLMVxxEE4C9Qd3oVPRGlJceyMN7sQ07Aa93c5/npAaHyQizs62Qq+0UkBf8vPeZjpj6jKaCeegzckEWGVh01sbF9k4ypfe9bWH+q/ZQXo8LI2ivOY81PO/75AR4fTz/Kgi3YF+oSynmS4451uTuIUa99I33Q84w74V8lEAgfRDTCG2FhMEmAM9YzfMUtlVAxnpqIVjuEcOdXl5IeIs2UC7u854zC9TlLt7vIFmyE+p2dLTIRpu+kEU6Y9DDZ16vFkQWuHSDmLjeUSdzb/IgNQf0EQKPXll0NqjjzyvHhZ8relfCsCF4Sb3gIorRjmwOsgrPb4+ct9khJ43dF/NbtUXvGZ7rX7fHizCP6f4IU7/Jvkk/G1MCK0lY4yzbBnaIeaHrMTPDft4D0oYTYmbhpJA8S3xGa6/XSNw/t9B/Njsjdo+IqfCDGb3SWvROUSF3JHarI0Qjhzy+k/ORSNLcV308Im++b4iZF9tnkIwJa0SZP4pmvBEKiF7m1M4BqCAGkQrIGE9qg1WDPH4++CMAHBDzX6xuxITTQU6eIo0225Inym6PNWRbXy6InEEk3X6fQ+ASrEm1YoFkzVVGnQzHlsYDN2Ie8R3INEY2gqJCiOk9i95qt+e5YKjlkfhm34FXEhYx9n4lpD5XA5QnSzLobpj3gl6sZUhDbcEFSV6itx2lGOk+mmjkfNCLMVxFMd/Nfd05rYAc3nM/5+eBGI5kpiDTZWOiTuyXyAm1ciEmW1mQ1f3URstzSch3uR+hXFsK5q1OUkgbTKhrnoycZS1RJz/rBubXaiKmpO3f5lbdOAhPG64NeFFWyGa7DyDkyKINzSeLeXGkKtx6wPtPayYhqrs7AvW+yElEgF+3x4vArYQfjU8pv8ncpJ+NqTAWVuANa5ZSr2HmASbdhqiysGbZy4eYK45FHj6l+Ixe9UMhpcJtoFUsi8v2+y8xF0KTQVXcF23ExvKFyMV0wAye4jO8VfJAmrhyIVo+EJPiPCYZsVEK9MFgXugewJu7dJOj96snGnLrISGVNuWQup1Ew3s0dKTaO/N+6A+2jRyOsYk5CncIk1A0Akc+DsSxMbOnsPi2oRKgF5LsW4YY4pQ2Spq3TdbNVZrz2UhD/tR2pLZ65Iz4M+9Js8K8h9e/g2oxZ/xblg+zzsxzgg8MF3jzmPNhX/UAS2vFRXWONdkKCwmKWl+0VD2g19wb6LXgsp4MKnYKTyovQ2/WnuS5362ySce8a6CbEfOYwB0TEk4ZAW8RLWm0DpBj1kf0gh7HYPvv9Usjes6+wdfu815ifi8Sl3ujrj12i3neP+Yh1oxcCI0AvbmtFh1xhAy98SbGPAZf9K5fGzHtGs08f/A7z+M/NZj/yIDHf1xsT+SnNsBLF2mwDH8ppiTxR+NT6urPf38ppn5yX7p1y0RIDk/UjfcZeVBcICaqsBCNKF66mmlGmHkLgywo9ctUJGeu3cCrHqw2NdKvZqqLeX7geMDvh88TvVG+Ry9lu6hbi/HZketdQF3YzWsh1AAxo3mYP4JVyVB6cGrePF7fGfh1hN6Nb4uAvKUez7f4rLhA6Yua7Pgea6yIUDeCM3qjcduj8H0i9E52U3bkfG0oQLL/0nDcDSNpWx2P56lCw2rztkhvnFdAK+7DhRNLC6LdWRti74OYXS2Q1+3YtyAdKU+DI3/oiAfzvkS5gXlsfUNdZA7ZA1zztKLh0SwDkkW7ue/6iDVbHFAXC1MIIRVOXy6ybuhVAyPyIF+wUhseHg5aMbE/QRJsUHflCmv6xPY6pN/z0giyGHX5LesbxIiI7dddDERrJnqB9zwqqGtRht426E1I1iJyGkuZGnV872B7biJHN+pwITonoFekGWfQoUfvOoW9DxhieY4yBXKKnE4KVM1+0Qae9LJJ870egK7m/ePNh/br9k0SOFn+wTpfXvtN+v3WPxlToeIIiJkjw0WHGnkQ7f4eKDkvueg1r9U+ajpmXtvDvOFedvPa8daE+9qzaOZPmIf0OEsgf9ULI7R4uSDfRbWDnB6xBtT34UK+O2d+6eZhYdBlbwfkcexjKNkYvZlbjqMZL6QUQk1G76bN+y9Ej00CUTCvpfiKdkE23LzG8GszHD0NL0KUi3CFwEiWbRBnxwsZ5LkP5Ml+jaicvdD6oSfgZlTmgvu8lt5Zn0UIY//DUXdnBEQN3gfMexxmfN56KuT12VjgPXa8EUSf54XUU3UFP6aI+SHAGnyKUod5ysRML2gMkM+dwfPJFrYnesx5T88CyDOKOuk9hoH0qgPgmaxEA112NHI77ivw91fJCPLoCETIpTXECRW4MDopCWG/0wb81/HL0Yc08KQ57AeoREMxQnstjYRsNwRoEiGGHzHmoVpk53kYCXrzvY+c0+kTesXVY2rD2wq99nqne5gHDR59xeRY5HDfy5BfT8h5BhxtcjcWs9etllyIMvnr9nhBUHM/WOvBr3+TuUnrn+z9OidagG9nzPxqPOTBravvIX84yzayK0chWwkzb3EoeC5kV7uRrFTXhGt6tozkpCGmnjNGiuMFvz/t84JclcyCiOEQY0GLunW532xwux5rkFsWQIpsivD3BIUL5G4cTMdEDLmWiDUp2bZN2G0VQ3QI0duMk41eaakPEEQSQwN0jJjnXH1eg9gvaZgYZY26VXmQ8MqIXs2Z+xW/81p4u5FbKlxeClnx5RLc7+ozd5lwFvnusX1hrazmSbUHkaiTtIXILjHj59yhJoGdtVDqmcLRfN4DJo+zO+RsgDV83SDGTsJ3CX7/5Fuq3IuBWPGbQuKLXxosDvi5p3sXvVsoGdFiz2pkW81rCFUeMRyleLzt+BpyhCu00Q3dKtEPE4GIq75txMmos9td84SQTjJH74u+I+tVY0BskYURGSLq5CtxUGdZKtIwOOP9kU979MZ3B/NoIqF3XctoRb3pwVOqPt6ELMZMwuvlMC/uRYYQYb/bgZecMM8ZFH4lpnjhR+NT69+kj+Jnv9djkiMe0n3DGMGhxwytlZst6sZzSYPr2hHJusXM6901vo3CPWLq/3H3J12rMl2zKPyDbEghIE0LEgtEmZKA9CgtsEKR6tef4G3sfRpnfKuz1tj3/u5nPA2Hi4sUZsyIyJw509pMGJX1ZC2E4owU88yAAf+9g9YoR19om3u9pjze4vP1C4xdVmNoSW8lCkG9r+CHfjefsng4J8Q4AFPzU3AiHj06Hpx5hRgWtIBioVINL38g5hw2/pIbtSPD77+2zqZDr7Pse58YfHxB3p6dwAukftrCa630zhQKAvKy2xR+0M4U9lyPZKJ60xj88xEQ46N4S3Rp1MLbXaci20f1cOrtRyj8vv2mjEL5RmFgwc/saOgB4wyTLKs7Yjh5ISaVw1amxJVF7m8y+JlRX7sU9VUH/2QB06P4eaDwLqqCH9JQs5o+U+KCgc+8x/XFM59RuC1k+FcPOcZpxowoSzv4IwO8953Iw1z+ezgnJbPujJrcoOSl4XnuOvCkNVpBu61bjCcUhuezA48nr1nPvbUJTD13T4e8VS4a/u4JTLe9O9Tkqrg+Hu/n7DWNNpRJC7xfuXf+Xd8kWZSUP61PLf8XTUn/X6j4vxZTv/Owphr4Ojxw8QtZRsjb/OtMkBfFQ8sUL+YU7yrEUFJEFbsfDIMqrV8XsXGCH3rHmk80m0BriNnOY4/VClomBwY94zYN2fqrQWvs+DAHUNgbxq4ueO9K8DuCc3mbrBiDtx5aZ3hamTI27+BPkvFUKfxXURHbuNqHXDbwWpGm8C+0vFGitLLA93kWwj8Mnl1bt4ipi31hR4brU0vVBGjHDH5EGEnw6Hkt+O/opjAjrzfEbQ08+HG+LXPU2CQnPAncozlywGffX8n79DoPJuNUZ5oBrZl6rmL4+2Gej9NVpuD9glacRENPm93qSCkvgakqAKYP5m1PuT1VC+6PRyLTwltCEYtwvwkDRvmjG9MpWMsG113kmGVhGeQVP1w/UWzw7O1TUno4TI3gvvxcmDaSF9DmG/Di6DD0INVciyJ1PYGfUoBJIwKPn2QVfm40nd5ZqGsHys2bgBz3zHR21lfgaXvYi5KryEmz/gitu7Dh557b2b/ElKz9SfsZ/5FeZMu/7Kccbeh3vp/ohT+/wEPL58+KTt+7LASWNa6YMXFdiv0x3tHssn2ztycYdP7u1kVYX6g1J2bvk7teQmu8tSmxuZub8AM/fD7LA2/l/XaYtwMmy7vNWPhceuQvFroRdDXdTW84y8YtLsDU96PPmZceOGJQQx4WdqnNRk1fkr9J9cJrfrrI2ii+gpisoa6Djzx20eDZaVu1RmCZ8Pz9BlqMK0et8NVL1rLOVMXhvNa64M93DwxVOXKGYqvwc59vhRxyMInESjACZ4cccFMPF2BCxfh+ATBVfOWC0mk0Ebxgo+vs7foShR0XBM/fVRdmhMM23nneCoHj43MQj23ys6/K/Xr8a1n0vsUUTBT4MafE9enLHJF76SQhUG3wslnGS2jPCNfbkg3/yZZv8ieiJni/Pg7Zq+rnFPcrYPiSZxu2GVtbOvXVpOC3JfynXwRfosSDH4N6vTPZ/uwpe6yFgmvdSGHxaCzT0Z2KBo9OusIOymMNv3eQMf5z8+96kcmiIvxpjoL9R+Yo/jamvtqzo+MIedlfD9ri0wITPFJkHsjq+M6qye1IoCxBCGaVemePhC/pmmprfgrsS2t21wDasF8MHl/f2ay6wB84dyYCM1dg7NkMfYbOB7zT3Suds8VjOAu0nU8Ff2TN7+Z6O/bo9GKtwDe3RGfX3uKU+VvFCCoDvDbZ1y9oN003eL/RWzYZD/tY66Ns+FUMz99G8p7o2jVC8H7AX4xKyyWHRRr356uh15epCnQMvNrwjN3tzcK6X1FknxXBYzNopc37ycg9LnqBdxw5QK+t4eycxVQIYgu8GIyDGx2TblJ4wTgVmfP4iZTovlB45axK2fstO5T9eFvwpgSmV1NtRyfmQrsm1lCDq+QR+Q7u52tf/L3fuJtSkD2kgivKUF9oBguKj/u28DslvbDY1V4Ubb8acohugfedwxyYuyOnbdfgObaWN3geZ2g3/YbnY3vg8UQ8d4UXu/CDcQpMO8oIdjHqhr5Te1eiPHCQA1IXOen+Pq4ov+dy4Red8+/6JsmiKv2hjkIS/jek/j+PJP6/FVN7edVSwIaaUiXObKZxl0GbDL2xJOlwYZ8SnjekDfyGudre2cQtgKnfd23Ex+2lMmfFk8PC+EPeVpPNsK/XoOjeIwZWp6/N3GH9JTol+P73AWa8DrxH4hR+IQnpYhrpwCunbVsE7+tXYVo2YPiqIA8/pjZibma9KOZDD/35JYUHN4IzJVMmG4Gwg+d3P0+bgtNrmCv3Ko8dU+tIJ3ejCt5ezu5scYp6yve3n+Bfg9uF3fWbCe047NGrw92b0VQ2KFD8Hvn+tSO2yKyc/MdiWgR7DxgyvzJ4UbtAK/UTYHrOrgLx6bBvOLSA4clrfCBnv2k594a1gnMIbZZwVYF/HDCd7/KQjqthT+YhREwvn/spheJLgn+8gpeL93JO/i3G9fBnKTOu/XPQwhr+XqcRy+efGXjbAu+Mx+C5ydiCX9WuE8O/zYCp2dCfPTy18KN7d5qytjrsKFIWgsGLJbTnfGuJ0Oa5IPiXPcavnUYm+d4GOVPYzf4lpjTlD/0oJOF/QUr8P9o3yfjLfmp0WzZ0PHTgjeTxQ97rnoix3pIEzwkPKTxx7VD6viOG6oN6YVWyXtBHq1ZCWGXt20zVwKV03AlFsJl/oU0ezyUljPDZL3cbVp7hz+IGmAxWI2CGH8dHovvQz/sgzVMz+eD6PAxa7gfJTmTX6RhSxnKQh0VtqrP98vOkkyAhxs/X6s3q/pZTuDtjfOZ+tGHjb78jx2ANvndtYsM2YfKcVhX4tc8uLGn8jvwi+hX+2b+F7JLJjKL0ofAgCaGVbg1+b/5Se86N+xTi9PvMiNoS4xuHacvkb38Bj02ghfkUmE4CqYf/jHshSARoL0+r9xRE3qA9h3m8s37YUvYc5hA2q+zNhFV8ouR/1oNGLv7epVZVSqVEMjzPwe/zNsBM9ny0BqQkMFm1zwd5F0UzgqkU28y5PPBAWAS/18u2Aq2HHBU7+4nBVx1yjlEfXuD5flhL+OxCtpLHFjmPN8b3Wg292Q5aT8l+i+v9o12xx0wy6Xj0ZMO7Zs2/60Umi1PtD3UUkvgf2T/F/nYfWq+GIaArYpbHGWNQEAvyhn51XhjlITvu8gO5882wpuirKZvcgKmH7gBT7q+9m1IRHKE1ZtBC31vC2Mgb1l9uY8Hw396XsfIkr4icA95pI35FlhYW0XHnTg2PtpfU3DYfl05l2hr8Uk9bXBA7yLM18nBaAYN6vbxTtNshxr0v/Mau7TPyz0dop2s69Ae3bxb5r7Lh/vuh2ywul8gBW0cFDwz7kRj5LeXZ64eY012bTRYWo/Czhz+6vnbD+bfBkjzl1Rv+RQTP+vUypaSaTw2/HXjxvBzOpc+glbz+pr/ZYbrv4C+rvvDSDTA1yjSb6Nk3Aj+9KmLh4bMh7xwqnNcH8KS3jgPKj8JE8MVMr1jT/lRyo7MocOc5Vdi2jsbQgmtc3w97T05KXOD+NXKCtAOmitd1RKfNS4B2LcCbo1m9Ij/9wA+5353OTtbzSVmRtIIn/XYe+56A6Tz5YnyXxa9i3aHuiB/PuP6ysd+svJn4/fORJPjS7J9iStf/MEchSf+ROYq/zVPeYzhDQHhBi52G/UqZ/ZxD7HFok8Mh99hcd/fk2cP+pMWlDJn4fs3p/l6uiui2gh+KG/dIbrgDj53L75ylHTw1342AQTFN5uw+OZiUHpDXuWmDh0xJc+h0PAy1Ovd5aB5sSMH0N28E7zWsr1Tr/kBZJYEX/HsiMs5vQw8ZVcP1AfxGvV6l5GhT5PnXfjRn+gVaK5jVjREUj3Qz7Ks9kCecVMPXaB+ye9LVlEl5JQTaecnYnN8M8tefiRCMfgn8z8Ra0PFy7wTf/k4Z83d5Qr670Qr/chtqfzo3J26MZPBEmN7Z8XttwVvD3PX+jfsJYm2Tu3o2hW+NbJsZ+RM8YpzhB/1gf2HCKfApvMTQst8SPFsdFwqFfSIWXHvgeaTTaASeN5qCnxvw7CXub0TvvVoE8VwDxteZTv7kgeene1XLfOVjUjDqMJ5aQs6pf9aDHFtpC2+5TcDT7+WG8ncH3lXW+zfLmhVywHkvGIHR6xfWrFWDku1aKvxHcP53/f1kSZT+pP3k/0hv5799nq8Y5hUwMZka/LbYz9lNyOeU01oy/FDKbTaulzZlitPDg0sqMPY7zeiqlisevai9mOIC0sSvI+TBUrB0FkX1jHL5Bn8ifzWdpcGKgQeOveAd9WnFnNgC7zUjxOxrBUzpQ02oW8pN4WkzfJ+coKVSIZULfr8nLdNH8Y3c29Cb2BnqBcWXnBDNFcngyzjV2WgTbIg/97Xga4N0ewXano73RhH8g7332Ox+/JH/zarCn/hXhV36fknuJpgM9wemrAy/9+h1XeEv19+B9+KYjtMBU1sGDOn7Q0p0Y9CawRYxWfZqS8nN6A1PeFaMaXK8o9QGJoKrCIwVeg5ermbgwbcLntx7sgdMdBMezAIdWvMiTSh7PEQeKOcd/I1bjshvNsBk/AEmhdPqSuF7p3Lf1T5ztlfUKR1ZiufJffCcvYrZ0JcWfkjswPvXN3JO+J7Dj02nO5s9vsGawpeM8U10aN/JL26I5xbeX9HaKXOSH3j5epO4L9XOv+tFJkvS5A/rU9Lkfy/5/h/d6/G3MTW5BF/ypakmeLGkQ2stDzPyCm9Yd4/zDXvVwY44F3ruF6etx56T74x+8N9G9PlRahbZ8kC0NHvBP4mxwlr/OibvWSJPCq+Pwgp5bFD4/CGvFyl4aDkB7wWblcaDlTP3zNjtHQoWbsO9apG82WZt2ZTWXDa4fNhV7LXWbnSMZPz7dWeH7M1vMUXJGuM7eMPZNi95WMPsavBKXc3ZRJFtCq/DnMAv3BO7u7+Kjp+0Mjz+6t5svHouKPnkE8M7npOQnUR3Ts5d7jgnH7wqneWYktFLM/z5Dbwosjol78OhNcUzMH1x9w25YtYNWgt+5s2WFvGUmqGXmc7YWIpX5LpPYCicjDxWP3pOp4rgf+RbdWH96CFBqw09XTY+ngctjzp5rtAY3ty3N8wSxheKi62Kz30EbTeSNHKaGM+fJ+DNV/DB88xh8LmjI+cwA1rRNbbwc3YDP/srnytyGOuEIJV+KWs3B/B0d8Dzv4/SkDXnbElxJyJnru1/iin5Tz1epMl/ZI7ib2NKOccfCuqJVvCJqEOLLICJTIrFwuNJjTy8+ABT4awHL6xLYn09HpM7ewNTjQKemffygfwZtJ1fbzWFOT20TPZ1eh7YnSWycwC/4u52eKdTZXpn12joceJ/4MFLcU7m6gqtljYh/NBshe9F+bYjbyLI8Den6ZutmuBK6WY3ePY69Vj4lCMK3rpYBMG6Etncg2f3d21dBIcK/kIQ+x25ylgx+E/cb9hm/vvSSV9+BY+ex5QdtuAlftNkwc++U49Rkc+gTY1hzdUDr0p7N4TfeqmC1+RpyorikFD07KGFR/bQv6I0EaPrSVd49zLRmbaCf0l+j8bgW6QA9vJkk8KJOeF+cgSm1rfepeOtkQt/ZuopK/eRiN/7FI3gcvq+2ag9TikNxrXAH2E6HIUawL/pE6XgL3mrsNcK/isCvozgpwPjrzJfUuBl4M3R/NuyUbkE0U/FRvCNJ/xsZOL+iRBifPYuS1m4Wf3IybN+6M1dhex2Py6I8lYUfOUx+3f9/WRpov9J+yn/kb0ef3uOwuqeJZ2+S2CKC3rLTktpREGSi9wP7XrOxsXYIvdkwW+keWmz1fUDsTf3TSEKNsCU1Y335J9zaBNhDwzNFEkf/A20R6RoLUv2PXgBHDPUC04vzNIPO0o8VRWCn0Fkxr21p2Tygx8KvOQynONuUc6uUhE0py+0V3o4U/qNEOPspxOTHsuQotkd46uGueGNPNSgnh8190iC55f72qIsfEwEvlb2jHnnsiRX7r6c79Kjzbq7BR4+2HIRsHpHzNT9Mfyd0gqBdwfPKkl9Im/q4H7XO/L6sT3EFO9V+LfTJyXWbNQf/NO2MwIu4H7ZebUFr7e1ECiuPme+6TLK1wy8dDWHmttVfaRIlIZ9wQ7+3kz7CZSdI0HwlHh3Z/Vc1cjfGLh+Z4D3hLuVk5evFB74v1JkVVwqdDrI0KbhDNpzGh0WFK8P8EOvFryeX+UrRZsJtCMfwc+y54chxw28e6dRyObrcUXptQNvVQLG75cmtO5qi5y5Upp/199PllTxT/N+6n9kjuJvY+rx0l6UK5FmcEGGXt/xcvDEiWh4VvdTWPf9bCgaSx0PyFY3zBYCnehemkWYZ+SZ4zc8OpU2tJ6lWi0z+xJ596VDG9V1XLE+fM7JV23kzXyxgx/JY4vSe6QiBvK5barQLBSdNMTUxp+m7DMe9rXqi2Fvyfp7YeoXMRYeJ/AXW0+3mTIa5qbJEYezODHew2NsUva+1YY3EhKRiWdrS35gDtrrN5qzr2m+KK6ar+HBv+nsY8EA5p9m8PhrYOr6P3PVtQyPz1vkBBrOzsnEWuXeSQcvjiwrhKffiELQSLh/UB0rihdJK/DzHver6sOakvEKPKmm4K3WtQzyjQo8OF7/bLZfQRrHJQPvvpc6tOB5IdBpJQrcW+f4fVdmquCNH3KCOU6gnbNxSv5b/5+9NlHLjm9zAr/pddw/DtrXiZbg2Rmej2fekzt7CNqFkscC2rORY529Zc2g5ALe9S0LftKta+gQEZjkp6FXwPaazekUJMhJJ/f8LzGlyX/Sftp/o47i/1Xu93cwZcbPJ3mjpwotdLArdvn5yJs8FIQgev9ENi2WG+KfsjO8jVYyRtpqSpnmmDw6N+CZTwmPzrfhsCePPi2Tj5lGca8Bg+ZPe7OjfptRELiIietyl7J1+7HI4RFidipcNubeW+3o9AsRk1YEf1Mu3A3l9Rl+aTdLUtarq4z89AF/4V3SDdOey4DoaggCTy7Vm+0Y8nI+nv8Er93vRKaNV2to0wza6/vSdTaPHg/EePAR/Nu3fTP/oI6g9T7wa9EFnp7OxxHlUtlyT2sw/qv7CShKa9xvrSOvt7Z1onw7Q15XZxV4emp+iX9HbRGY0bRlXpevKRgXwETU7hQmTVbwK7NCLrxp9tuwx/LjUHw14H/yCjF9HPkdJcpV4JyFyCHiwlSGPZu4Xlt/ofUOQULZXZsInvDdVuzhLCa4/oPnf8uB8flHnlF+qiSDOxJy1GP7zJFjYmjPw/qjsyQ8LCnpHeQI1mU2eO85NLoFJoP3Gc/PjDZjCoSVyPktn/27/n7DQYl/2DsvTf8bdRR/HVPVLXhSWKpq4XW6fmfu8qeR1wy1N6zft8xKoa14O20Ff7WI4Bc2K42SnQxMeeaFzF30tCgKBWg7b/ap2AYURNn4jRio1M+ddRtoq/jm4PN5B8wcF/IW2kdTDf9htBsze8kWHZd5zfnxsfMYJ+T9UHxB7x+m+JzyZYoYmCrAEIdfaaXep7AbC4Xf3Ks7m5iyAQ8++sHfLOEvtudhLttksuBJXFeY/b4O/SC8Dw/GUhuy/W6rU7QLZMML4t2GvWYj8K47aw2/6ayKnZ2nT8Fi2PMnDBiIJWAsrxCDAU91+JXFCP7srLQYL8FAma4F7SnPavDQDpiuo9uC8sKVoTVPP8Y23ucA7adJhRc1+oZJu0dLJ2MnGN4z2oF3TGkCDAg/wX/oGH+ytoY9mtGk8DeK+maP60imfB9Cm05MYDx6wu+eyhH85OsDTE5j5Bx+zcHzPP5AV7zyBUVrs4WWP+5tdqvj4UwHAm8pdzw/vlOQQ6yVIPhcaf5hfz9Jn/5J+03/G+fOL8W/rP0mTvAgLxNVHggmMPUOFioljSbAr9CoYspttSJP3iAvi0E0Z435VMlb+KYRbZPWNu+VCz9xuw6e3bHerAiPCnnPCbTRZR3fGd33I0pUHTFRzoGR5j6sn+SOIgRuOx+2UsCPRLlbG4FzSYjl/lDDe16JBWdb/PvkliMLbzcK53sLfiV8Pz1KV3OBB3o+7Mk7IC9nZw5MRcruzQ750iT/dwdPWI4usvidXYkftLIIIueyYZ2T6eSsVPiRVt0xNstGU2BgqIO4eFrFXuebR8f9YZgjGCOvO+XHJ5rU0MLLWzVntdF9KFsvW4NPDvAzJy8wKfT20J7qB7xVj/I5eeehX+DVz+bsclztib8iaFnllQ6Nm7KGAqfpBe48ph6z5WEvyvsKTN0XuD7YLCOK9jn82K8u7ww/SyIMoC38YgPt+Y79EYXrjzicHzwNmVvVKcG2gee1UyyyYhRAG1pWa3gzlm1YGdcv0NQTOdE+YfyKlCKHOAUwtb3M/iGmZFH4k/bT/xvnzi/Fv8xTNeV3OmlD3XSzhAc+dsBEdqt7wVOHvenxVTPJKY2W+8zf6ENf2eHsGJcJp37oETIaj4ER2e64Z1/AS2+1RN7dmcDUXtZSdhotptAuEfLmOZ/arGY1eOS2UYpAnxPS/DzeQgtu6mHNFt/PhaEHivxDDPPNlFjaxzGF9bCG6o2m0EalzCkMEsHg/KmnLAzlBdGKfgY319M3c/V8qOGtwBPpWm/Zd6ueyTM25bCe48D/tB3G89DgR8Zpwpgt4nOyOzaCX2/iN5O7nFOaSsBwtAKm1AUw7GjgbX8xxf0Nsywp6O4NYBhM78DAk1H8hfbkTZVUrFnEc2jJSBK8YwFiW96eNvwPSYZ3fyMnHMpfTafZsH63P+P3vaalRFH2+BVBqWD8F/hAosiXhUCpthfmib5IQTqCNpUJ49k8HzrliQc/1By+HpNOt4TC37bmfneAn13sLWhteajLYOsReKn7wC+fNOTEyvvq7BrYUyJYHe6FUvMP+/vJkvyneb/Zf2P/1FL6yzyl7vMbJScdmPoZiNG4eEC/F2Iv+HN1qAOQakZHIWuHvdyhwr7ZeEJptWBCdNkCU3wSbCi6qdB2tmhd2NS+yuS+UmCo8j4p43akISae0Er17rthlZKvKI17hXt6PJ+bofEBJs/pTwjkb7Jh7XLMKFQ9Af5Ixr/P+uFc+KGpadCr0Fbr1HIp/zx6IZiaVcpG2WpOjvD8Gf592Ovwu8aMTh8uCUE1nHHWP6SMUsl/AwNn58504aGRmweSEfyE3Zz9/JFGafFsCl571p0tFuPhzLXhbCBTTufslT9dytoCvLiaJiL8SfQm3w4aeHwFfu9nWgaF7/pX+OPy+2brnzQmMsCDwf1sD2vMyx05wUks/Pk7gXhUrz/c79Hz4N5+oc20vUjOtvxx//MARu1tfyIuwo8Fr05N2c4/ChTbX/DOb6jrX3nSlE58LRr8qyTwdzM5ptNDRE56vuKKndII95dsYP4QgSeP9vgB7XcBJt8cOYG9K5VS6gXD3xzO/xJTsvKH3s7S/L9xVs5f136afbvCUx+gxeRo2KsuqsiH8bvnvvfcw0OPY2irV4g8vnwrIju/Y5m8+Q0iT763zBRf8Oje+9UhBhefC1sE0Co86IFBw7NCVjedRjQdYmIbTxkLkoNJbqcp0ErjmW7mgbYm2u8Qk4IJf3MVYsTobCqAx2xg7DR3Q3JmHP7i8E5atpnnLtFigjyvVrrHqoU2rNnqlRCcvemF/Q7BEtrnC23XX+G31OtxOLtGeA/1io7HLpORSrE8FwXv2cTI2+89Pit6A4xPtQuLZe1IfGQOtUuBPYf2XLnk0lQwgkaGNjvI3Yvos64FHu6BqcbOl+RfOTARNztoXeM4Jj4NJe4nnS2ypbG0KIP/AS8WiOn1B5o6t4+94e9H+H3CfCRSKBngWS4kFxb4q4CSeSRz33iUITtpv56ScAHeCT9TjPdhatB+riDwhzLknFsMrTgaIycd9c+bLUfQ2qdjhN/jbSqdNd/+TtHchLbd0BTvb2xPKI8PyJnh0/mHPTPlifYn7bf4b9RRLKW/rP0C+3Oh8HNRuF+aiNF51EGLJDXyaLL4pWyh18NZMwLyMl3DYa48kKA1EsbDaXOZm9/ZGLyjW/BLswO0Xmd3yLuCCkyF24/HIslUyH9sG8G7ThDDsw5+J35fJoI32ju6OX/AryVWiJh8rL6MbY/yktK3C164PcEjimIFw2T0sC912Bu+utRHOu52wJQj2MROArSOE7hV4b/f35TJY3dBmRwjpnlXXZjtHSPKo/bFg83LYSwU99C2zx38muh+dKZsVHxWNg0yQBOnrFjB3uR3e1IEdbDT2SYb6tzTG7Rwrn8rNjMfT4xvWGM+rpOQ2Q78XPo7/6BNx98Ly8of/ONQ28U1yW5ZGYy3RMsHtOwvA88xq/xSFE+7wlem+L3fatRTysaVwLd3YPToD/0/HEc2+JJHHtt9tx1B7YJ3rvdhXvEuqRTNsuHcxze063zvgtcWLbRjbAJTuiTpFD0OjeFrC11h1WRVUFJowOT7sGuhlUWZ/K3Swy9qs3/YM1NWhT9pv/9IP4q/jikeWWdKAwG8IRcpse/hIdJRT3vDex0yj/lTeG53tW4M/qjCivE+FinrJsyInDkwZe5iYMSat3jncRwyud4K5N9n4LVyOAck20cyBWe/Kfzf21KYkK8MOt77od4uOytmP3FNaLMK2s1cAUPd/LCgdHoUDO8kWjrb6pZPPHZkgZ/k753N2I0oDBtg/iLYNoP3HpNTnyrOv4ddyEb7wxx+azms0XJow3D5O5G3OzwFf73L34YcLibkNBux8MwM43nfJfjD1ATvmIYFLbd2HYomw7kdmYcY1vKbQwEt+sIz6h38Thg9KN0qteEpk4SY3sDPeWMJPOlvdhd2sEodfnQsFoEn6sCgm29w/Q68cj6A5wRV/ZB3HfpvODYw8W3LHrzDcP1y8g3Zu+89SsvRUHdfbIlp2rWlvJYaI7gXwGSZICfEywn8ZKTied3e4DWvsMHzpMfgWbOcUjBmNX7vF5j+LOMbebfJUPs1FHoYComUqFfoED3/p5jSpD9pv+X/Kk0y/k/u9fjrfkrY9Tny9nB26OaAGJ2HvkD0nXdC8Il+xOyqn9Hp+qkF7zUDprJpLZCzYcyAnYB243t49HAzbbk/OoOXgt0CMfLz8A6ViWWz6nyU6TRZgucey4/IXndoO56lE8678Vk0H9vbcP6MWwmeb4A3suYzp1TegIdcQ9PZ43bzKNcrueBSB22ntR+HkqoD5membrO+3I6gfaYVtF059Zh1OMzIfcSiwKWsQox6W5+O4+ppBDNnbBvXVB16tGzhR0rFEtlzAv/oX3d14XfeJ2Qlrw/DvtqJEeyGOvr7aXmgaKf03BOc6Zs98+OdeOpCa2kN/Myhh58L4w48me/Ak+PvFX5n8wRmvbv+Zi8Z2tZ/L4WCz1bg2Sz8leROhY7zgwLefjbD3pHnqoLfuX09tp1/OMUfXeJBlJY263ZZAx4ygakuGM7MXo0mlCXWMEej4npFefrkuY9hL8sUOSEx4F+PX/Co1w3n0FeHw4UShzWc68M85eK4gY54GD1+f9v8w56Z8lT5Q98kyfhvnOf79+fSR3FGYZXAPzxsfcOc6bYnskYd97jy27CdthiTn9V4R2H8frOYrXpyYACESBQdxTQWASP++gBTBzP22DtTO/JiPmip22fDvhNTpNP4VQvB2/i0rNt8oJVuAbSclTqiWQbw+M5JgfZxsxhaZYv7ZaNTz/lK1UR2acecXDGROS9omrKvMT5QbGid4JGJ8c5MH1pnfgOmrmfwBv22Y+Txq8j5Lqk8pq0enJJu+ygCxctaQxQ7iLtnBt64W/j7oxCYd7ebmvvfg+WxVVnv4Z90WfBHLrTSsVju6bQcaqs2BXjIqsyCvGqYU+hL+BmLuzM6Jquq4MkaPClmw5r3SRJ5MPnAz80FbUXRdTGcOfcEz+3DxZvyiQ//+dgOdfx91FKmLSrD56cvsd6BX8z+h2evdgS/NVZrIkPA82M5eObw3Mt0XP36wndumsLiRexRfDggJ+XhJ2XeA/7QYc+ac1m230w6Pi/kHRbIieZQ63UX7sh5o6wTuLo5/0tM6dof+lFI/5F+FH+dp/jolpJrZMMaY2gzNkoiYMJwgSljMmKsyn3wgEiIudFpc0fetzo63tZGEZUWtNtWhpbLZz780519iHnVsaWgU/EO03HMmJNcBYrrFJhMn/Gb3R/9go7T7cTgujprzf1nvKToLFZDPz7EeFONRuQHL+TRAkhlZa+55J6v8BfQViGj23Bu4DHoikC+VfBHJngBsvIrBGk7tdlz/hiTVx9FI0iPQ33b2XSJz2YPI+i7X2jcJFMCb5aC4Nl7q2XzcSlRdhjWlx5XDePfWTZllSAXvtQPa7ryzSbn3ADDlQce2qfRjcLLHVqVEvihwIH2PFp9ZXjvcOhncVPBE/oP9wf+7uy1Dkw6OnPwimImdzZaH190dENo5f0d2nP2MBvwqPwV/EWzs5l8DI6UNkfJCK6qOmfNXAKmzou64PkMPDMqIgm/z4F2+/5ikVE/5JzZFNrxGEF79/NIgR+0asOvu//Zq6LllJwavI8fwe+NrnpL3Ht2hfcrz/+wD+1E0P/Qj0IW/hvnevx1TK3TVUJER2gxePo5m+2BCc8ft0Lg1qM5O+RbnU6tVxv8edlc2MUfztN9FgaPlVsjmp8AHj1XYvgnO4DWy/NtQ85qqDWazzTG4rvUU+SrQ+2O8Lmz2hrq1Q7l/6zJnlvzNLXgR7JlxYNljBi/ZpFOiTH0eubCUC8oykfwykkqgn60IzaXlzbF1w7a6TP96uz12GvE3/YXnn2YB4s+C53yjATBf47SoRf0goifzDti6LxnxvUqwU/UwxzIpbYq1haqROlo+xO8Jott9mtXNkUql7lffMArrTOcD7XYDzmGAdPf+/EGMD0rwedmMmfywxyBtxTwZJdifFrgq/BPw1oA0+DnlLnL6Lie9fB97nTYo2g+KTtqLfcWF2Bivz3W5EUKxp/muw2rOkDIs89i4X8nb52pZvcDzzTAyHFYDzvyvUjhjANTtqS1bMLHLnmpWRVBdINO2Di/CYWFA226GfaW+LqbUSTYyGlGl4SsSO41RXel4/50OvuHPTMnkvSH2iRZYP97U+L/SUzJf3mO4nWoYyJ1PDF8Fg97sd2ooUDetcjTJ11n7V6dkvc6/QSu3JWU1b4MzDQPYOo38IzxHi8osldN4UkvaL3z6tGQG6ygPR6Lz5z1px947enURrAPrAub7Aa/Mx/O0jl9nco8WMO6f3mqjGBSfIYzBaQpRYtHN5y7aL1Z7rhETubDXzg9/ItlyTsKersz/O1w1qmxXajkjT5fHtQrxKSYj6YUx3Oh8HrQCtvW1wN53+Ru+OXDFo2LshfoeJUEw7fWwFRiliLlUf4ruCJYG/ZOhz61bCobvi/u7uzajC1oUTb0H1yAhya0uBKVSsX58w7/xydDHT5VX4H3j6GnTd8pFK0T+KdTDkztp/1y0IbQatnQp7eZRA8KjNmglQXkEP/tAzOJD0yNx9M52zQrBzlm6Mmp7TcKuwi/Cg+gBo/e2KA9TfB+tPzB73oZrt8M+6SzRMZ4ztwi9jhnMmUvD7+nmOkpOymrlJKlOvDwYRqyPANfcX3xP/0I/ymm8L8/YOo/0o/ir2Nq1cUxnbK3LAT7JsE7HPvIm/Wwb3R9ThUmJ6WGmCzwjsr5Jh3OU6rJeQuGEW32Tmuu4s+c3GPVcH83shhbs6yG577jHXrTrcKi+wN+4Zogb3Y+PPT8fJtRpA1nvyTa+W3qzrBX3/1B+xgRMFRvf/AjF70DRmLtzk6/w4HSavAXjTrdsFy5WcRXr1bwut9OYXmFGI6Fyxd+ZTFl7LeF9uJsI3DvIKRzlvXZHnm5LBBjbnUx5E7tKRmHvcDFC+53n13h2SXxxwNhhZwgjfItHU0uCf5aQwy7Dj7nG2OorRrq2DumXihQp8gBew/+b2FmU3y+fgs+8jC+724/IWKGwP2Y0pApx8PQv8/rDW+0QExz83enU7lpoFVN8MzuYFbEvypyQpCD95JpvKewBPo9f66IrI+3Xzo5Onh0u0eSeGl+T67ZIOd4CXh8tpcdchT4Mc+vwLPbppMokbthbn8x9H5exwmFL/BcMHKmHnstxIpOm10r8EWX6+zfYWqi/kn7/Uf6USzlv6z9jvVwhsB2Kv+PdhJZOitr4vwAbTIth/1JzUKjcDn+IU9qb4/FnfajMD8uhfj0OFfmU+uHWph5Y3jC4cOY4EKrnBYuYiD0VIVBGjWUPqMfeGOYaxf735hOtyFmrSswdb8GM0qVJTCl3KANm/1WhccXkEeVULuwvP7sic+HXtGX746xqI2BqfjaFtzsEpFl54VC/Db6CF5gICZZpqqUNcNc8/WX6Gx5GdngoUlhBOdNSkZz6joKYr0vuPXG/SS7RIxqR/ijhQf/F3rjLWW3pVR42jA3Pt+N1+T9DPgfkeDX7uXxTKdK+gqecLVExkRTI78+ABNGlTCWVFsZPBsLhre/pB47pPWcQjbUGJdG4rHWyAqK51ZT8EoHpi+j8ku5bX8NPufgPTfphz2bfDij7RlWTHfMLyWzz6/wVQuYTC6/nuKvAUyxLa6fPZ4H/D5vyEmTeMOM4wM5Im8qgXee7kF8yzGFiYecdvAHbRqHH3KX3xYYNsfKP8SUov9h3k/+f//3/0+Y2jS3kLxjPdRRS8NcbZNBizi8NfitsCumNB1ifOf+DP7iiscs6VlBivTLIlrMZ5XJ6DlDzKwaaKm9hjxLJb73ux/8Tx4Bo3d4bHd1/nH/vLWG/TzQStndkYRAqs53U3uXY4qeY/DMtY8v7O2YKiUrDdrzlH+Qly/PPfm7F/zFrAJm9ulqQ2F2aovAa3Yti0Y/mcg2gKmdoinMznyFTsK6F4I6A49dLNWikIKb4EXSVDHq8bYlf+H3PNip0KLL4tpTyg/IGdNh/N4x3tCJXIl7n9UuZd1OW5E7iRGDbZhs2Ct65BS0l2/hR+e4Zb/TUaW8v30N3+DfOSu6h4yY7XH/49AbTe3B435odQWva2BSZd2N3L5CDlq11nCOSvalLG0/gn++Y/xb24K2pQ7aNXgod/ZrFh86zcsf5+UGmHx8I/jZeA8teojA488Vns9xI0M7bizwLBge/jUT4K++U91m0vQTUby5IaftlzubhWtWkrMcep/130P7DzGliX/SfpP/yBzF38bUK4yHWpiXbARvMalYed5XlH2aoefIsqrYeHSF5zWpEoLCC4l97aHv6TleFvHFbt6m6B3HlPNrLXhxFunsHiOvug9gKNCOasv0ze9Hx6pAzL7gVFj6HPZavDdS4R/ns7vZTqQR5W8dmCokDdpQw/3ScYQYvqbgtZO93NHpZIo8aE6xzg4IEET8AtpUGOq4Fw/EMN03n4Jz+6MwLx3O3bhNgBm324lMmvlb8DC78cAvvm+jqMGbtNj0wMD9c2Gdu+0oBmkIfudg/Bc3WBMfudCagbLzoDVjk4LXFTHozAZt6WQ55Sv1a3izyhrO480UyiLzI/BmqHVazxcSndyuB6+Fts1OvTWjvL7A/61kYLJk5pWSom0M/hyDh8WDjxifCp/CN97gvXSTW5ToJ2jH1za8sO81K8lN1shpNxV+bTL4VU+pW8Hvdxh/zIYePF7z5V6zBs+O7WtHzjoGprqvDd66jkPyhQaYvErgeSG9v8h5jBuBp1Jd/UNMTeU/rPnKk/9IHcXfxtRov/LJOw3nGB6Mb8U8Bkxky8Ef+b/qzsZWJ1Oa9HhHThHabMSsD2IuWPLwcAEmLmw0GvZC1IW/yUuFfXbZh+LmDj0fPMqKrT/bCp76CEx2srZhTfebUnLpJc5//HwxC8vUKayGGI1mccoiXwVGlkfwZJPG3nBerzX07hIEvneRx3/9Z02+WbWGxxbTCrxWShS+pQ/GGyAmo90e432ugJnXDzzmbqQ1RZfvzeDOducZi6UETG13ncC3Au73uCPvU99WHKYR/m/0dleUK+XQQyYEpijU8H8B/scTO2CmGHcpBUsbvLjwtTc7hCVyANeBqXbgSdcciZTvQmhLJJ0Nq8fDvOB7Dkx5AjA5fkaXoQ8VnteHAxOOYZbkF/KH85WuVUx4uMgBn1Ev+FWqQDSa6puS9WPQcmvwTC7A79JLgfZV1shBzTLfEacI2vFnx3PW/qSWjolTcf/rpowFQXCitNAH7b4c+lUE9pMC/wXt2dv5+x9iSlf/pP0U/X/99390r8fkL2OqdmVg6qlIBT9FuzcLTPWDdxw3nEeqfWEClYjR8xjvyGnDDbSdVZKn7pdGOB4BE6eBd3g7rTnnY2i9vSKVxJkx1EV8ozczttcvOem4Kvxmbm2Yk201il/l0LenmqVmFB2n5Ar0NQJJ/njM8CSJuDzU7Do38FqRx1sKzh9gyreBGZPlK3J20VCnfZu+WSlliOHb92ME0+TTMuECPxPY407w7uYOvJt3Jh3jzxWY9z+K0SvbmlIn6QpPsYZapFfZUHYaDfN4sgp/tO5NitWFWHjLJ/zH6C4blDSzpgjWPTCTFWU6nDPyGWp4hz2X12xCsXEBT+7GscjWk6E/e9/2RrBvdMb842MEnjmDV5Y/aNf1pDtT8PNq8GgNbStKvzeRZGD8kQvec24f8LAm9kVwUqALbr7/ojSYAvNHHZjwF+aPckEDT/cbK2TeYujf8bgD07IPnj1szYZOx+kXvPmx5/j7VkCn8Ib3cdhCm06W4oOC0bzhns8O93+HKUX40zmJsvofqaNQ/vK8n5S5HP5lOP/1sJ/eoXX2JUXnBv4ojvSUqXUk0lFNKyNQ1A1ji3j1grY6LYT44DcXE1CYUpqda2AkQUyOT+WbvOJaFd7kpt5ZwKUPeSMDmDx/4FeUFP4suY5Fwd9NndCcviKN0inyvj+zwEuLSSeStz0hhsOzZjNSgw1lo7PAeWbCv+ykg0mnzxF5dnQZ9kYEe4ES+VIK0HpxxdTGlMiZHYAZ44gcoTQ/RlHbXrm3sD4XY5tcfxTRuuMBCz4h41VWw58ZlcH3VIos02tGp/1wJlqTghcaX15S8pDhf5j2EdmFjxJg7AReEULwzHlmyhS3IJ1AM/H9z5UEipqmN7xPp89ZRwv4x94HBk6xprPTFn4s/j5qI/jecP9GPL6Qoyal4IsL681EGq/pWEzBc5dC2TDh2z0pt/uKBwsVmOgltaJUrKFFA1UjJm6sDcXB+lN4qwo6Qc2jmhxlWO+ixU5nc3fpE/EzdMZejhU2+YQFedM3tGdX5uk/xJQk/GneT/uPzFH8bZ5aeCtOQTqTeLBZfS/MHGpn/GlaC5wcO2RJjZj1zPYLz395M9b96idFibcQQqtxUvNwKDXKgvuwZnratiyzzRcdtVMFz6+XF5bbHfzCqETMLuqtzuzrA55eW4MHwtMsNEv9pxJkIPzEco8YEd5b3G9+AE++ztCKq5W7RgxlAvwY+1SsWA37q4QHMOUOvZk/2bWHXzuV0IYdYnKem8DYPevgH5Ldna3b/ZJodboIXFtbzCi1riKyNq3gWQ9g2DgOfWq3Qx1GYsD/na2PQfx2FA1+r3fw/L68oHwk4XlcCTy0eEoxBaseGLgV4LlM8CVKMlzl/RJgXql+Hbn+bKiXvH7xe/OFBkyK4NXLBTH9k6WMIoN+gu83Qy2X/XiC13gJXkrBe+ssMCntwHPglc2cCePfY1iTH3LabjdnEkGbB8ZQo/zukHM+ar2m7DH7cO9sI6c9AvDYMV59ecDDr8KmXPagNT3w3GoNnl3K7Ebexa8L7xiOw3+IKflPexLl6X/j7NG/jqkXnhedxu+hL1A0TVm17l7EhWNdcH1sE+s2UU98JX0L/7JR5mx0ixED63BRxML2nJpfDzyT9Jdh/UpTKzZpRtAqbxExamrblHUn801xOqw/eS7y6Gw8rPOrJ3HoadkArLORSpnkICao/Njsppg9ndI9eNItP4zl+mFFJ98eev6v4V+iVW1Qun5BuzzKXcqcq9RTaOtl4W1axKS6GfXkCWZnBB1NL2xplDNy8v0FvFKob+NRISb9Z95yf29Da97LB2LwVX2HMw7g/2YdMJX/IAf4SYOndwp52J81gv/ZNsC0sjIjCu9T3C/J4pCtgge053JdCl59hx8aH8uOeJF3hZ8N58BL/Ugjdzb0gzd7aNeHfk3oOFd/3LsLyCFtUj7IF9b4e+5Ju7CZ/EHOyE/Qrnp9EqEttw/i6wm0nDn+KGw1HeY0ln2DHOhAS5/X1gqeb/cBz2ply/IqA4/tOvhTT53ic3HgRBergo7wcf8pva+UT7Oae6+mpn+IqYnyh34U8vQ/UkfxtzHVz1ZHeFwTmPLLXcgCvXwSdw7wR79RarNZv+3Is5ffgvPPSWfXdvygU9Uv+On+gna7SeCd9PX4Fd6MoopJ7+5BzjyB9lDXasq21uJFiRjj830a4R0Lowkdx64IHmscMvvVUaF0dP8YvjnUMXz3C9zPZXURmGd4bi+yoPXmLrSQY8Z39l6PlwRrBe1ijqbQTvmoJdKjkgevsXVhu13WUf5kLfzbG9+Pjkwj3vCL4f+OW8/YP+DvYn5rebC8xsSsPKooulyR1+Nk+2aNdltQYr2Fgu9dYGpxl4f1Nxsx6A51HZocheQtq9Lw+UPzmGlB6/kHryz8c4jvq6U5nFntd4hZB5iiFjkjD25N4e9mn6EOPksofrQVco5o2WyaHe/4vX1p8DQC75ndcNao+hh6txmvione407H5e/L/c1IE9l5Ah1x0u7IOUH/mTNfqU3K8ww8/Su3FTN4CR5rT/BXhyv8ZHd6uuSLDjD57ID58mSfKZJGPyHYlbn9DzGl/OmcRPm/0o/ib/up5SaHsrioYsHlNvFYUqrAxGcKLdfX6YYt1UVL4SXHO83TF7SL9ME7vmsLI9aW59DMt5KCz1Pk3d+xfLNZ/EOMtIhRXzaikIVcepKfKojZ1RiYe3+PMvzaTzT8x+xM5jI2J5R/XeRZoQIv+QkwEly/Q23TY+htHD0Z/MSlB8bn8C+1Ui8oKA/QYrdDErJJ98P4ghNivD0iz1vvqKU4rsBD3njqsdNTF6CN2jPn71ydG10Jf5cZP/iRqIR2Gl8eFQW7Oca3EOH/EgZM+VEo8GDEp3P2a4azQqUEflFbgSfnun8if6K/Ba87DTxzhdZ0V2rJufvT7qxZXRtys4Eni1HSMs1XFQof24b726lVMQqOMbkPvSp8o443bMyvd8rG9lvg82HtID1/8Ps477gvaq+URbdFQbyq8Dz9zoK29uG/kucKv3+zVXVmrSxG8fME7WhryAn1ewT/OhWHOZR38maXY4ycGZnIadYImF8bSk6+I/4K/3WoN/8QU5rwp3q/2X+kjuJvY+ol5w45t1xETG2/Hqs32zv56xB6vxIqxux9WVNweyPvrR8vkTGjLigx87lwmu3PnhnlwERcX34Gd4Tozo6/B2KgeX2NYH3eeuwr7x/ktvuvwd0merOnMtSsTmRB8MtDY5vLspPJT2alEByWFmN8rDaU3Kza8PanLfL862aQc57AX1xGWsh2S8Rc1PBa8GUXOUDfmQ35s6w0vPT6SdlV9xvEEIN/ubXTQVu10EL3KofWuiutscn2JfFR3RRBvwGmal/9kqscMD4nBaZ+k2EP5q0VoB3Pms7uj25EJ7KQ1/05ePJrPQJynvmbB5dbbLN9Ae2ZAuU8OO7wvbtYNHRiYiv42RGYSl/RhKIsBK9Wn8+bectFROm0qjgP958NqxZ4XtEuAkbLctgXXeYzSqRbB8xHL2LXVXajYzb9Gv59DO25/GUP8oIP/JBnqApz5GGvDIf29Y97PF/T+JXQktcPDyr/e2ebo0uU7z9fzsUA919/05TCqY8cOCvr+T/E1FT6wxkE8n+lH4Xyl7VfG38ORJsdMLWJEYPr1QiYMPbwR9unPmfVdVRTLDBgKv6cWhZY4xtipJ4X4bcftNulm5DjSpXARxZi0vohBvhT+hT8mKrETga0i7+6Im8WJ3wPryKS65VC4Umf88bMxVKGn9qXBWc7bc7Ksqsp3R/Bkx82zCMuh/NuK7NDHjeRxx96PyM+e8LfuBeMl/3Umo6m+Bb87dkK2TU61vDk30bwluOhT9P5Dr+ylNPCu9yUizHaj96Ujy7wI78EMT2Pfh+KjM/QU3OzvbDvPZ5R7k7g324FPL3/6HT8+yuex+ispezeZMCU8Xwb/qiDVj04UUfJwoB2ey/Bk5dd9CN3qbeFl5VDH6WjL1PoD/0rPk/rzu55d6JjDX/kC4I1Z0fxeCP/eH4X3qEC760++xEF/WLoO3V5zVmhqlfiWYTnP9fAM0mJnMfncQ2t+9i2zPNWSwqh+7i3ZsM5lm30JvcpQwuKLfzxbfZEzsxC+CtjGl/YI2QJ/Na1EnwI8X+JKX3yJ+23EP5/EsT/tZjSj/GB+MOBFtu/dzZb7f0bpXEJ3nHfO51l4z38huYg71EOfa9F+ZVotp0XcWQCU3Y17JGL51URXKrowjQu3chxoD244EU2u92B0eS6/8ADDecssuNIhH9aCtzL5rONuZIjiTJZgHYyf6XOQvX3o/j8/hXB1oLnXrN4Qdl8B8+/6uF/wqHfecTbmvtlifHqxbYmhDViUlfgb0ZjXH+aTod5wX66YZckTMl3xzH8yXKTGoanvomKw7DveA1MiF+1pKxygHlWwv9ttGhMseMMtUVX+Jd5000pDwl53R19QtZ+9x7eyekFf3gFr5qrPbTmuwHPrERg2poAU+EraZFDst2bFbthXnAvg1eCLbThebs/kac43yJopvi9k+D/4e5dmlZllm3hH0RDUEBpilahoCAJxa3HVRAQUPD2679k7xNn9b7ZeWecN1ZnRhjzAcsiR44xiqpMxEwhych74wL9VaouN+ApIWLy9b6XdLuPK8j3W5xP+4g8s8gmzFkbAbXoUh/weSwPOwjNCLXvmuL8+rfqDuEuGTCHNOiPT9u5J9/t9eC9/oDaWeX6GMLDDnny1E5/cb+fzK//pP12/46+Hnv5H9Z+O3KwwDYQqf74POt0XWiImXA7kYCaG4lWmjZCuGLod972EbVL4V6hCCOVRU27NbUpw5jJrtM495saUP9/pgrz+B4xaOWyTgt8ysC+9YN4PwNjVmoN9B/xfNZCUK6q5rMKeYtUmGffBWoZDY02wFhOjL1cjBmlmnvZnB9fxpQNajX+4nCYdxeoDQ0OMbNpMYaz+6pnnjav46nKNIJnbpCH7q8npculzvDv24j5+RB5ZHmyOmCr/sV7O2v2b5aBeT1azuNt0f8Fz+V8JnKud6Fz6w99T5YMngw4H7aGmJGzHQPn/ekwJifkVbLO0T9tD+iHbBG/v2++I9jNXA9RvZ4bSjNfgFBdzvXQCfLEKZd9iLsY/dEnRm37SLQSwu+in9c5EePmbd7vGGkf5jnaQaXPyimBXQ4Pxn4h8pz2Qwz6pxz9UFrPWvWDWjUoE+Tpwz3OaF5+WwjaLc4nc1Abb0rXAkf4PVArWsiz/C2KwalO41xvhBP+IqYE5U/rfvt/yxrFP917lJxM8KcWtdhHmmtIKjE+47AZ+cC6nAW6ujpPcIojaglH6xrqTasCoHyqJFyrV1PbFIiJPPqNzI8tfKZGZ5Tg8fqD+MN3QGlW4OdMug5zX3cjoqsl+o+0mOuwXnxb1azY5yHuC/RD31ss0Pa+Q3+jHCf0Exn6A666bCEpyy/xEhFjTmEaYuoroTYcg6dOv0fEYHAcMc8fgxPMfTxGKJrkTfzN46lSg1MMcO5nfz4HLAH5PDGPg+i9+CBniIlbjVowz9cPElQaji9+OAq4zXyOVuLWI233M6a8Lc7HY/GYi3zmiCmQ7nxwV2KFZvsv+id26tHzOyePkun7BHa9fQibnueSVs+5Pp88198bPIzpO0w+eKt5z+/E8PcevzjffsgQU+MnobQdZt7nhQ/x87Uf0eXdwhxWKJiThh555mktC0iT48T8szOU9DP3JXHke18HUofjF855DfZRwflc9qlJN+7DBHZTMWc4JvrReFRDSCX3iVq9nv7ifj95JfxJ+5F/yxrFP33WY1OcoViGPGNnPlXpp5xKsBV3RO20RY8NxHhgTM7vJF/vDnlmDHIc02vLh5Chdrt+59pj8nYkzHziM528/ArReoH+SP3GKpWPbQnOhqKHzjTZo+Vi+mKedhBT/FQodPNqf5DL554PjhdDwDw8r1vxd4xh6Yb+YHkZEENm+OG9u47+R//M9Sc28zvmfbbBHPDgEIPCrydByCOP+Zz2gPD+Q79llnPNmNWoQth9GPNTvQfy/sp3iJ5v/P/jKCMm4m8H6WM7zOeUcXzdeUKtZ15+xOc7xJRrze/T6GFepzuh9tSOSxfYe3fH+xuGQl+Um8/ponZjU49+aOdYT8j075v31zf0M4eF84NwIhMfGCb6QRojJv2azf5yh34ovcQF+Nmn473Tbk3p3ZMFSObaYYGxoSPtDkYB4TFFTMHvlNGPHec4HzLypiXjfCdzv7BwXyFPW0Ls0aizULvTADEWzWdjVt7tjNoxxxzHeYj5o9sEEC7LJ/PiE/cX9/vJovind770v3SNwl3fTpiHRZ4FVblR6WvKC2DnC/KOLqQ9/YT5AOzXDehfPmFEG2mVgS02iKkfb1Pt/Mt5CPTkiXl/jc/0t8Q8mp3GgQUZlVVqOtwVPAf1PvvlMdDrsvqCe9z/as9OCok6LTefsZMxBuKv/KFrshzA++Wo9wMw0PMPmgJOuER/QTjklZ1nYMwb6lR713n/XPGyHqhVHczzhDxMumXVADC581l9eEiUPq8iOK8AapZIuk4U2Wkhu0XIG68CeUYMY8RYVCCm9r8BqMAZa4iFy5f3y3zd0+MNMQXGHeejIIjZ3GsdiNT4ToJoi9rty7fo35bLnrD7XDvADDEH+QfjXXtWsYnoU51+EKjz+afzFv3e8eS4ELcNYmRxl3vUwkMBtn7uah8kxDgstC/ktjrvcU1rzDmWlgMzk3mfyPyO+RLLCSTKfq59Vgyzf4wV/D085hSe4ed+F8/73jfI2+v9WaVxvT6BG9T4+y4x5oRu5aH2TOd1WWlllX8RU5L8B+0n8v+Smpn/NKZu/Gqe82w+w3c/KfRzdTAvnmvknXWcNvRlOD0UaYqYAv7o0eR9yAB0f1vHnPummtBjzOSG+KyZ2SOmPgcrh5B/IqYaKZIo+SDGQs1CD38ZB5Ma0VzvolmhX2HkItBQtr6oZRYYA2c+Hul19+3BX46o95dzn/ut2iro9ygSzdpKVCpFhgxxQifmKdxaofaqfUBaXjqeVU6i03Kd9xhzw4uw6+rxoaeGfSCRxgvzk07Syes1NOBaEnp80Ysl+hyGFliEPMxARcyzelhDGC++tR/Ka+TJ94BaTF/ieJQYeVIKZECMbto6OEbIqxtprit73vfEK1v8/9DSBsi3OmJiBYipi4u8HMa7+RyxgTEtCrmD2kxDjCxo3NBC93PI1HvHfHuBGF1cUEvGz/ebeSue15FX2hyKGIbaoy/E5GszoUBw1ojxem8AdZLlBtKwQEwngDlBG4cr+sctzkezPUnUXs773N/qwHvcJTHpY6l6EO3u6K+uUv4X9/vJ8uYPdWhF/l/S1+OfXqPY7AKc8+LyQ56Za1sZLy0Df3181oGOsUqzYugAnh/U52deBCqf9wk4t2rLQvOJfugpy1+wHYJaAp74TGUJrw9+X/TM/EmX6MYeUCtyCfJQWMU6dZXqDUFc/kjgrYqRqifuA9k5Re3iozWidDt14GzJk/ddMqD/yjnkjeGH/uQQYR43uEqCsIaJsb7GHBDFPvJSOXZ1oBaonbJV3IEXxqi1lkIy0t48DpBpxER/dux1sgl2DXgL1GL+JZv3x23zFuKXgzlAjGWTXptWBkdafJGn51rPvWMsAY4Z+o9bh35neZhsKI67lgXGDnm10qsn5KtXV3sa4PcfX7senIf0JsHh9MQc0xgfYKM+EVacT7M2tWzIS3PA3+sjD6dyjjlKSzvi3dggUd/aTZgz/BfPts3eo2lcZejfxJn3P+gXHYHzIMk5xLid4nzqcz16EL8d7/9YbFJvhTnMfiLvsY2M2vU2zPXog+XAGKvWmHOk0oXkNWvJzXX6i/v95I3wB+0nCv+SNQr5n+5BIN51yMgGMaW0awHz5DKFsN88WUA3aUQrdd6/lz7R76S/0KR8tI8hUbMtS77mW9VSbsCYkcMn8acj5s37IU8h99Az+xuu/1D3UaVg+zrykPcaMObm80vsVKO2yleXnp5S4w1JI2OeJerQU9Bb5A338WT+kkfekF+xjDyF/oRdXMzjbDWI6J+8iXgHfu7BbQ8D2B1DTE0Z8lhBlncoHh/khX2T9HSctg34aXZiQWwjpqZzXENyCaYa+WsQ6F2qasiQvQhT8kGnvxAxW6ytL/F3FWIqo4YAocQjD38K1J6vZ3uB4G21xPcOyKve6KDW22+QZ96nk0o1B3kyErs38WrzCfRY4u9jzXHk/SZCHpNX8QXyrMb5PO2Rh+8bLYV4XN55r4oQ4z/eGSFvn686OD+/GTVlnE92wvEF4Qa17dPQAOJAwZwXPwyV6oIxr0uGHWr3AjH2zDjEYHxFjMK8V6szb0fUDQwxWd8R868nItR72MjLydny/iKmlNUf9qWLy3/JWY9/GlMpfzhCNvW/mhEx+VDl3CYQUumJWvCFefawRr8RGDFiJOSPGBPJKUK/sN2SMCaFQtkFMVLc53UsW8FnOoKTQJBbiKGHqI90r6OKz5UGtRHXDipt290LHMX+8sFCXjRUffgvKL53zLPvyGiolnE1OMMO9b78Nky6LxFT3vBGLZXUiAG6cJYQ0wL9RLlFXi30qgdGeowpVzAUmn7QL4VfQMwt1v+zdr0pwV2IOh/E74gS7oIe3r8YqB15cd6H3k03CLQTxnj/Nig9ZXNfQouba8hU6wy1lPGDLD4hxtc9+q9151uQR1NTs16X5366uwdk9rFjLCGDQnVf7qDgV8gzSfE06VfTXmCHh7EOtkvE5HdnWPh7WM/8h4M8bGysBHlzf6/9YhV/6HteY3HU9YsxP/w0dPzJmJM2S9QJBkPt9hTw+93KejLGGz2OJ49FYMmzIwFtY0rXvzbF33eb76ej/7p2wQEC94O6wVcw52SOAOA7D8Tor+P+4n6/Nf+nPoni6j9baOX/Jkz1xuoAUVX/mK+piCnH92MIHmfU22f+bFI6znuLFgFqM24pUrppDyF4t9+CZ6/9S6L5fUAtV876/GLLOl3URgw5f0LP/Hv0PZ38KUYt5qC+P1kx5nGYzytJ5bdmaXcpKe2cF7C9h9opm9eGg8PyBlkxv4NdAt4v9pcSeOTyrv31AzEgxbKAMaOMNTPmGitTb3XIW4uOsHQpS9RdTzXYP2muwaknGfo5sYDg+jvyfoQpgfREu6GfKVA7tivUmnFeVZD5IuYMbSGrNC3yFQQH61N7dbeOqPDQvlAoMuYY64E8GTWDCfn9Ndc2y4eGeqbWg5fl+P2Gh5gn0f/sbwxetcfNZwht2k5QvBT0p932odL+LJ/Rz906PmhW8zqjmyfA8unOmJ0j7y0ieQDfhBfxXPE9UqHzMcdJ536e77nehMYZkBmbBx9MR0mg9lleQTw9keeyHudXeC8TcD/FnfnlCXktGS4aRKu2r73+PeeEIrtAlK9Qi18s6y/u91sLmz/sTRLFf8kaxT+NKTVMNNQSV/Q3mob+g45VCNHNf5DgNGBMbPK8geJzRt6JYhF55n4JwHvXC97fQCHQZ798zf2oHsxTOsyTQh0j5nwVMWJRvaF6pUUAQTHzyEFXaNN/J8hg+DL26RcZ7RX0D+5pQO0kXI2MLvqhBG/9ehD/lSCvufVXBMiFN/oROnyoEGg8ZFGJmCkHzAHDSr4D6DzGVCvGAn1xWgWhuR1Z8CtOHlVbHvP8ZXv4P5jqEESQWi/UYr4pj9QcjBJ5ZH6/cz9gTD7KeIXfN79ztcO1R2tJ+4BTDsjDr7kPPD/6J3BztebZ05dLaj5mTJs7/P7yjJgPwLlD/ORezDskOH+3y+y37k/0Y3yCmL+72gkSrkReEyZj7kuiYQ6b+jvxT1Hc0y3vIO8md9Smx7iQiLCe+5JQBzHhuCdK1fWA4s/GnMekvf6htx552/3m9zoIxEihK5pHqF2dlmddilr0Up3w79ebnrHsh35tvVItSE9P1A3DJ/+Le5PWqz+dSRTFf8kaxfofXqPQjD0FTzwjpvz7uqf1zQjA7p2B95/dGrVUtWwQM/a8Vn24K/S7LjzUWvyiZtvt5UMfYY6emiwfhF0N1E7DxvKh0JWO+MtrhJgx5QDCC2oTX9rpEpWSfIRCY1/Udn0R0Vo3RkjTF2KKKXJEeW5XQBzP56G6JpLoEFsrsMn5TfzeQAxcPvP7nqEZmUf2c83Iy6z1bl/UOsoaYzpiVQnJ+vCs/Wt2Mqlmv2PkQeVAguglqWQq/Qry4DHXN0/Rv11c6woexZzhLT3EfJ3OdWrBm3t3zvvOoW7fAJsIebiqjA9dZYMB/taoazZlcUazpdZBWGr4/e4WeU+e1xVz23vNaxRnle6K6gGhf3rW3jVDzAsS8kywKO88zocMtM8xh+EEtrz3TpH3dG3owPaaCXXDjSuJyxBTHkQ4PjNHnivW0w5sO8acIzxRB/goiCGNReQl84XzqzEHcxrJ29q/a3N9kNWNIi+9Z+39xpywFD8mYu6C/tN6mH+xvt9a/NOZRFH6l/T1+KcxJX9dCqkafnlGzo+GPnaWB3awRs9uf9cfWkizluJa9DuisBKoZN4ZAPdaEI9Mr54q2YSYsNWBZ0WGvLK0OAYBDPeaeW7v0c3VQV5Tr5jH7agXqPnzRwha+uGZ7788Gjo7vL5Y33n2md9Z3pifQRQm6B82X2mkr8RYQlEOL94TfMzj+bf6goNGHrVbtB7pNRpasOsrxjQXII9VZVxgjL5Qq21UzOtF8AzBWT202ou2yFNHG3nJP889A4JX3FDrOZ9l9ySMOespSfTaOzz6mwb92+SsTbqr2xd4z+uD+fdyGGnoyTpAtK5JwHp5rvVsIU/2yZ0FfIZ+0Nu06AcvwlR7RDqhVjzlAzjdF/1Yt8Xxaf4Xr8+W+PfCKTbp5rDE8cGqrZk1GSVt9twd7Lc7Ef84ZR7B+Y+ADWJPmFmjX4wvsAbnsBiY38RRQzuO+4HjV3cSxCNqwccp9oF99Jb4l3k+vrcVAb+i+PwWCuaceuGdAJoItWryyP7i3qS19Kc+iaL8L+k9+k9jSgpvBNh3/NbBkDxKeuG+DkC3Q39hcoixOt2hv/lVmNecdjXSZBu4+DngeG8pFw19P5aobd7mULPDa87z/uCAp2eoPRq512lwaz3wlxNi7LqLMOaPc60ywn9q/2UugObNvPeJfWbtxmHeTjZDjCF3RV58GBgzEdXmOkRv9Cdwwjz+KKY3+iEykmDbnnq6k+MGGGdhntYPyBMmdVJg6H1q/9vJAv3IHfJmK2qEhQHy1Ha5u0L++IwYc4+4pLFm5JD+CvQ3MhcJVL9aP8iCJ2pNyNfIu3E1on8MBt5TwOjpcKgO4G7IjQ+8N+YAsUSedI7anbDXEnnr9M1vkCSICS+oMSe95rpH2aJD7Sgt8Xr90B7BsW8tXh8bOD825pw4KRAD8fw+7hB/G7Bz9IOBUW4i8iyMcK6pg+P7zuuejvVB/0oj9Fcl0Ut6fshfcLkJMalLqAUz0fAg3D4a1IJf5GEauntgCj4/33kjzx9VwUAtHKN/E53xL9b3W88u5f8fU+v/LKX/P91HsfmHMWXtb3vUUpe5N86892U5ahfISw0xpNNHRMk7vkGQ2V3NTuW9n/vCIw3IZ672O+2CMe8YT7DX875oR0StVpfWBbJj0CJPeEfMq2vZhdDBPM7aRdTjLR28Acw1T/bTS6fhJ35A/G7QDxR2DHRfo1b0RdSOwfOEPDfKOx555IX+5CYgBiKLeyGP+U8+uHHrhua5UUMUbDCmBV/G+wttBPl3MzB2nveYShhsEGYHyvvhoVfJ+fctoAj2T8TwD2OY5lUG/mXexxBYukA39+oNjlm/6uDtDwoNxd0TAmeJOUPcDCW9BQYF5xTfEDPdANSrdw3EUdKiVv4MEd2snBKvl8faV/P5vNJe7sAb7486gAR50ZwcDZzN2BIvfqFWbkLEQJ66+FmgyHsN7GoAg0PMn/JTQz43LQTbUfB57LeoHZ8LtYb08ep4trKkiJax/4HYm1rml2vk9byRGbgDqfkgmXMG7+x3wNy2Q9434pFun9kRoofY1t72mP3FvUnrDf+nNYrNv6Rm5j+NqUcW7ACSGv2NvznhMxKnE6S+jRg43VC/N2yqMM/KGOO3RVBSpbrbyGuMY8HIvzJaLGXEyDsfkDcuqJ3WL8NAjCxq3ltcwpHujsh7yc7GmK/OqP8XH+0B6Zt8kAfoRaeTOA0A1RO10M+TTdrtOOQ5pqK/KHeSSjdjjtqm5F7Ev6fIA/D9IqZaF/2SPtdT3zs5xpg+ax9aYcyuRh9j6uPO/Xs1jHlDrB0ofIEyL1x0CjnHyEt22Tzr4JYZGeZ5I4Xgu8eccQikDxUt5F23Pk28/5vrUxzo7gFBKSBGswn/XtxPe0h5qPggug4mZZ1Tg5u9MUYFwUDeWu5yiBcXvL884Hzyg38H1KcP5jVHuaTBUFHIxbZhvnhGTGV2/j997ZvZr+F4u9qpUEv/MGc0+7VOeK1CfzucOubpMfq5Q1pGEIlb9J+FGyGm7983+FmHPHdb4vzuR80B+9XUyMtDHFGlSVTwPRl1wDQacw9x5TDXlcKcd9yYf3EfxVpZ/mEPrbj5t6xR/NM9sv0Het7dcq5ruj55NBBzCt7Ra3j2WmAMXK55iTzWo/52yntGb5ubBdHN5DCPNkVET6t2AK9993XgX/R5X4JM53p/NxIodgh0bOdlqspHLXjXe/TgHfoL/8fetSfxF5UGRo7ayH8jJoQo1qlNd2dI9ifEZCd0JUUT8IWiIBPPviXm8enNTRA+51pbH3ld0s6fzxNZNt5/W6EfuQ87C+wPYE7YfVFrHsbrBYIzTwkLglAh7VHOoHidn8SjJfLKcrNMILr0GKP1XJ9817SIgXc/Mi/gB4++n1yPPEfQ371f+PeaZ22hWK0qEiR31G7tgFovbQnyxNsygG6/QwTJJXmQ4KA/KNUbH7VhKDwIW3IY42rko79RZzt3M2KV5ocl8rjVNSxI576IR7e6zucA0A9GpdyT8cChP/Ik5BnfRJ4JiWRBKqPWZet43pJLpxf6zajhgzKUGurMrYUSsboxxhTkffHubiG7d/catSs+z0/Za+AJVsMYfJS/+M53w0t/ej+l/EvWKP5pntoeAxXyS/+pg8RKPMqP43ruuXarGadFCjUd5wrBS77XqJ3uEb1IexNgWyg8Sy4Ljz7vUw/Rd9+jh8/7D42LUcIxj1feF7gD5vUFuuo0q9radzdRRpWw7aFwyZsFWp/P70usDuzn/Y7a0ZYpYszfAzzTqvacw0qiWb38QGEZUx10D+QBVkxPKE5bjDm4zPX1nrsKnCRHnuD7AbWrrKG2qq2GeB9F0ik7pzjeg0tQ2x2OCjFM9FuZe3jwgTjvQU3WuxhS1HHMP6n6SLWblqP/0gbeX30RY4XMdRCsf33NpAy//3vz1pDcaVmzNosptRTk8cT/YN4fdcTE6hHbkC83qNUihuOpb04D+Ws91MHqg98nst0eef95Yx41JIWeBNkBf3JxvEEooxaOhgzYPUOtuDrGEVmdZQ9F4wF5xuLQT45ttAfP3SCGBV+UaP+QR3CeDvqnoZRKqmn+BexvVDFv0eD9TpbGQbqn97kWNmpd2dcJJNOlRswF5l9857sR1n/aQ7td/0f8/TdhKj0mWwjauXconWueNJzXQs4V15oVRq9T97orUGtYmOdezR3oexucIeMqpWbvywW1h7XrwNdXqLW+HcZkdkFLAK6XEtZEvk7T09eCpLq2LOBeOub5DfoLt7y9SdCrk0ShbTso9kOLWumKeZsN0hsy4HM+2B/aiFYNapucHifGng7m3WSbPzERPx+837iPjL7WUwkseGCM0ZsRUbPXRfASo+Q97hVG9JCEBuTymxA/uCNP7fQqAejnc7NCJCOPct8IAu+M2tYmqJ269HvB8RjIm7v0+MEcwt0h6yrk4WJAbVZmOg+pcStJkPOGSp2njzzu+g3v7fOB0o5zduDtqxq1ZaSXdPf9oj+qH0PtnwrksUr5quCdfMwZBqD/jGLk8aDSasQwYE4RSicBL5UexIcg1smLQy2bNtl97kOCPDPU3QpcVW5qvx3CnpaL6gnR3kFMeqzP6KGoTMgNWrJ5bV6l15M8n43Z35kfjIjpRmh2+DzXtzpI5+2Vfw9TS+VPe2j/LfUo/mlMSfOZv+yxQn/TL086xSdtgWcpMfM3RYh592RlEMkM/c7jd9BpNddadsyDgp/PF5MKNL9DGjkd728Svaf2XcJnGqw85m9fpKE/vzWBjRl68OIbebQWMUZdqF88U6r8Q0/f6Y48uWgZew865m1e8CEpxoD5lxcZaby3XuCZwUSYVaDf8jcY2cnLe6DHnutPnArUSra/Q0wdY4yZRT3mEKSndF7LbhX6o/YBvHex5z0/FyXS1FYM2ct+EO8xIa+0IxeCEzt3nlEtauipzkRwvkrJs91jpdLlJDdg1/F8tr0yTKoMc82Yd3CtfVrjeMFuS/z+Cv0Q6RBje7cpwR1DzAkhHIG2BLWpv1RRO6YMv2/kuS14PN4/AD0SKCw1G8JIqmvf2coqlZU8hMhH/xbcrUgh4/XLwOfO97kHA/JMJp6fkDcp/v3x0c3vtJ0HOHlS82xY6B5t9/IJ3O/typh3QszC87uB9PRu+SCZ11S4m7IFWAVV7ddc+hfPzm/EP9V4EXf/kn0Um3+6vt/Z4CBfwJtnmnCi9EE3wtz/ySUeKVuPSoWfQHIYW95/XQ8q/cYrHbIi3vCeGF/mvTIG8toh7VgwfNEvLbfhDwpvZTE/YzeVxo/4BMH+g9okIz3Q/RH/PtqXLxZ83Xyk9Rb9RpDRlnlkztvmUEsQZ0ub+ELsqrSbz+67JY8GBLaoZR6D3yMPdA+MmbmObF1MBSRnDz264SAP3CLYIeaA1V6w9SiNNmfUStd0TwJ/QkzpFmKINTDwjK8HnXLUCSHYre51QFaY57e+bkKYjyHx+gWJ6H0R15BZNuYM4YJ/b51HzAlEuxJfefYSfVytKyQOh35I7lErb7tQhsCNXYx5Koz0MZ97Ti7HnmeWhv6L09HXpJdZG19N6UNf5e4CPvmftiQbHTGwnnwATkJeFMf+Q7785AKTdnfC7gP6OdHrkJf5F/LM0z+qdJfvekhtGTHmf3B+FZwkiEs7x+e5m9fW9XYNUCxRe3/0GHNke1TweftlHVy9819cS99I4p/eT+3+JWsU/zSm0udXgfBA3jVL72vUMsE7BZ/PTry3Qv1A1WMbQ2IuUJtZmS/RZXk6QrjrNrXnbgtK0zhuICyOqJ36F+p5kW0jyPnogJ6YKzPqxYMOgaKgJ/42kU6f45z35eOLBM0tbygJLdSKbdfwbOlIAt30LANwrkfeKxw1o5PPPfD+MOL953fK7mh0kLhf9PxtmwB9fvMCeW+P2uu2Rx6odu8WnHdnEr9I9sij1mUB6iXaEeYvO4Gcrt8QvNV3YL78Myglie+Dc1DQbwgq+r1ktWkg6kqTsYtToV/ayzdwjHc3799DHtJK4QbsVefod0LkmVBZ5uD6RkPmvUECTVehD9nO0pnv9phTDNG4gqfe+9oLT6gNV7qyxpg/Iyb3C6mn4lazwN/kNWFTir9/NGIGkfbs+OCh6POprMGBPOowp8kr1L5lfg3QL70rFtyslU7JYdkBCOa85vGOTNqT3QHS7Tkj7M1JDT3vYxnYYdbGyjbW6a9IZfClL2K6O27+4lr6Rl7/6f3Uv6UehfJP700yY9QGEXkzf1UNCq2mLQX25SgJjlWVUXvg8Bm+BIz5StdG9AMPDZJW2zC2XeUKfX/8GnKo5j2cpZ7RDcejlpTfKmORdKV0e1lqEC6mumZ5Fs11ZeezFRtv4j2mcBnlaqeG6NKgP7DmvJombA/2abNjTPFtSnP120H+Js/aVyrkMaO05rMcpwH9yxL93zifL0olEa+XD8gDOylEXhQuGmHLL2KSWfslGAKvIk9ZHWq/okIekPeoxQQfMRoJsQc22yGm9rzkUa4jewi6O0HMDludKrCsoKiXHUJS7hWqfiTEkLXJGDud+w/VkjyDzMtQeyUj8s5o3kcg5X1bBwv9/aHNUivw/nnP2OoqKfQsRiK4zj4nHjJKQ83FdIZCXtzm7l54fco0B3OI2BFW1X1JlKKyoei4tma7N2rfZ3VFv6fwJWG7i6/SY/O9Q/Bc1sS/CnPfFa4iECe3uA7WH8wR+WCI4D+uyOOjgH71ZbMV5jzzSpgnPv/i+anN+k81XkTyL9lH8U9jKhb9NWqj1bxHdW0ItFytalAFb0GAW9jIG93OhaQ3MQ8/haVHv9KBgnsI17znPC2JfuV5/1w4v7PlfD2itEUfcagSkTnknKukvE2oxabxhlrn2QmUi40beMu5bi2n5hGNObmC9K6idvJfUU9HFIJwCuaOM/E0KkRoOPx7aXwwnx31kW6vXAvJ7oye334/dGoephQy8Yk8WHaIEfPqdkDhtaidXbNVablevWBXKQvietZRIO1q8lBbzmv/o4MY4X4V8sKQod+4IqNS8X73gX4KiXeKJOtJvVpeoVgJ6LekHLWZXikRYqRK0d8tcbyNl6fg9BVqr+jb9/S2njg462e+djdWTsn7uUM/aiDv+NsWc4JPPwJEmZjwzJnX6Y6ccwKk2BvzBiKNVFOcCyTN845ikNcjMi3yC9J2g9o4nffpr67iEYqvXBCvTvmexm9t1t7LW+2fKU5/0Fc43zcjRF7i0L+qUrWCJCcN7xch+r9oe/5Bsrggpj9z3am/hynlTzVeRPqf41PSf5P2e7mODNGje9XBrx8+VD9edDDYtKydr1iYhH8PJrAWn5lXOo1AX2pBALpojf6GcgIVnrsS4iC8Ey9Jeo8Wti8D2ocPsVfz3hq3G5dQ0E3F/OdbbGj7m98hk3AifjLlQItTVUJxaBvifedem9JO5sDY7348KE6akau1SyCX0F94xxti1rSMGuxQGRir+TWlehsn4G3VhviHCWNmJxYUTufbkgF3VSTi3h93sLgTYtTLQ4EstzKD4GCjqgo2qNU6C7UVZhPUtn3Tm/RW7yS41N6H2bl71okNc50igccYt81eoF9fcMGtjZj3uBp5pidaAnCmNfMWGY7/S50SDrB61jZbpyq5PHeIOenU1cHygtdroH8RA+sIefg69xwPDAP81L0RdkjQj07c8gz25YMY7369R4xYtlCbPlAnRLP2/OFNoTjmKeqKELXt5risAQbtxlgmHxWKD3gL0f3s1WwpSUCPoSVA2qOf9T8Dfr9SviewK5aygHmPv7iHVuHFP7yfkvj/QGr534QpnsgS2HH1Yuw3zfu+f5wARLi/a1RYZkaaB7eDIH6jt3qOgkoD/4eff/ma+K9lPtJfyV0hVB3U+9ccn+F082+g2dqDd+VvAmRBPgUwqK/EI3w4N7CSS3D5eV/4OHI6VfvpCv5koHb6VFFJrcLp4OT/XsRV7klEsnCywJbatvbuUSdRsrNuYD9XA/GfXaLSDatiyLtljVow6SXqZtoDjD55Ic9cENOlV1xh93P5Gjzu+CHX1EAMtUpX+9IWY6xfTWjfBK1lTL2hdhJ6awDTs581pMY6IlLkZJCbp/sslZBHTn1zhlCvI8Q4jRBTiwF5a/VBHj6ZekkvBWeDhbxUu+4nlkjqcJgTnnrHAq/G6+9C84Lidg2Q93+6R1ng6BA9rYr307AvadTtDJwfH7Ve60ZA+MjBnHbSm9orUswZRVuIYFU7xKS0V+c9uahNA0VDTBa8KNF485EhEZ8O8tJc4uZxr3jwEw91xsqNPnTx3s494kjM2OSu/2ItMkWQ/7DuJ/H7/7yg+m/Sfv1m7glwVF8k4Eyjp2AadzAt9mTOtDmbRFI/NQRwT+og3f5GWr4eW2AFJ9dBk089JVybQ5bPHviwl0xaZb4Ll/XzzruuYmSkem1F8JQbapHG9RW6kjDvJy8YCbsqnEozjH1Iuwb91rKPIjr4uwi0XH/wsBqHkQRdMyFmjJIFQ3pUqayiVnRPRV8zPjUUSlZ+BKGYoPbaLtGPcMddCGfOexD3cj8BWa8xMg0vGHmHNeKHpGYOqCp/85rK/D5t7tMLGS+3JLj4PaVmjjFK7Wlg7ssZFIJ0nYKvV/OeYB+1Xrj97AHEZ8i8VyvNvYCGEBi9ofYyr8ij3cs5gqUcWh7c7RCRTo9xfBh8PLtoeP1GUp/gPX+M95VYmtfpDNRy2VQxb3XoM3odjQN49g3HwwzJJExAv+X5RcN8SdEF+obHE8x34Nd+Z29LKtdWCY6lVHVwsESBLl36g2jdXOZ+w6i147nGTGJKmLMqGb9/eG2v4PXPkPhbNfmLe5OU5eYP2k8S/u/bqbX634SpYe0vIRGkqWbnl1zSVWDksMs/PXPuuyQjBl/zkH8fNgvu4yejgZAvwOtamXmCbjW0XqJfcEFrCeslpKHNG/PscVKa2h4dQyVHaXuEuIUz8+tH3dATzXOIz9yTZ66pKPRt+Rl4a6gJo63kUX6BfuJ42/W1M9ejIJrFv1Fr5Q7y0Lw2Xkm7K0RN2zOPp7FE19wyAM9Z4fVjFY1UiuIzbKNvR2w9lxtS9SccnX3tiMNo9yGitUN/8nLutT++Uat1G9RWBVyaeX+hrtJpwhyxe4w9cXV5+BAK3xiC4wd5Q+6RR67VFXPQK8eYllMpovV7CCDfLm/zGUt9fgfOEfy3aXjnKRqUvEYcX2D5d8aGG14/LrwOYuY6LNhoqDWrZaVBGtxLPvAp/v7NaUkhlI7z2XwcD3nY2gnC5ImYcHLkme/0yEHdFEhl92KhEkmSMSepacWY9glH2hF9QJ66n0gQ6iHmvHH3Buc91bXnbvD73Tydz7OFHu87z/Vf9FOK+KcaL9K/pR6F8g9rv8EeBMhun4l4jmZkyBtaBFRb3HnnTGKFHMOaAgTJng9QEynkxS0V8LWjxHuLfMpo+0K/4+3tpg6MQFKpmjl7OC9+NYHdSupJs/hy6JoeHO9s00+JWmvIUMvBkwWqpghUvMsp5AG9/U9MAT0PsgFqU3Q1jPtBJV2+4OESrPaYd3vE9KqdCsj2TccH5mVAf3LIfQjT6sZ7loR+pFJ3FHTt0hK38WOdbLjFGfau0PwfTJm5YUL67jHGmxG1GpKWCTknIw8Mt1CiQ5encJjr7TmfGHnyuZpC5IEj5oxdgP7HC8MWkvfCI752x/EezK8H/kKteGaJuk695XIPF+nWMMc9SApRA9+HZFG3vPet+4iSbmwg+XgXng1dROnplRNwlmpZs9pHjI2jtp/X9ms+ADWUiHjMdbCzATFB1sgzAdm7oJaOzQfewxxJt9AyVOmPEjGmHBu6yPscbL/RWPDbiB41q+8LEkuviZ+5OP5xT84A18mtWbge/uL5KUX6U995afUv6T36T/PUWt/9ILtYY+1HaezRt6Qx0MWpre2dLfeEBIEBFgot1Ggn2SOVma/RQ6sSYxfdiujKkWOwbRVj8uuiR65HjwNLH2/MXlhRRhZi68FxFTyY3V9NjHEDMZgshQfPvPs40nCRx+CG9m2uA4QxWe4wbxuP9Z05aaILRAdNgMtVeTM3224+JDTnM4vZfPaBTgP6m+XgQbJZ3TBGesRIkJUL2M37/WDnRxL5+asDGMqnxhhvwpHwo4xaajX7s+MOY6y8yyfUcsuGeKKP2kmS4wSs6IS8FnwHRGJiISYGDnOGc0X/c+pTAKg+LgvqU2RSVhpz79Ynai/uiP7lfJ5UuPyqmnele4/jP30ZMPPR1oGuIw9ZH7WCMKhnVSeECuWPPmLouCsZOxbI84edvIPihRDzA7sbSS37B3CmV02CzUcq6W3vHuDsliZibPEciXT3U2CrALXx4dGVtFkp6BcrU2Ws/HaUCowbwV57t9rbniKPvpxEAQNxT4KKxX+xR7Yi/6nvvLT6l/RJ3P7DPLWVvh9IU3Nk3uNsmJTfTA6c7/eGt1tPjkjf+xMch82jdrM6FMjT92XkGSZiHl1YqF0GOQS3d2reY98jxuSmFOEsdVXt7BX02IPnn2D35CvEGIk+RB4m1FLD68H8aD82FBgX4ecbeuzfJlJpmWKM7Ul8JzCf8yWJgrymb0Icz0mIInJR4xSKDemY7z2HnkrZ4IInfW/E03bzO1tTF2FbjjXykqb3hG1fKmxX9o13HNL15PGuUEu9eOSd+wtjvIp9HVyrRz/mfY8j3bROBEfxhDx92iGmfjFixtkhz3lqghiytz+8/68Dws4jYiAONAfSe1sRz9dFharcsIX9a1fXUBz6DzllOJ8s+7TEewa6Sc+hN78jrg3MAXfkxc1DU8GlzpX3G6FTaKMbW4DT6zb3/jk2ZOlOGiQdjzw8eJgDlOu0gXNmG3Ww2aUqUcGa51MsCct+SHzJUiKQhUupdutu9aGWMPcC6sQbC7gAefBprRPYksaqPekc/8V96cr6TzVeJJH8Z3PSf5P267ftG/xwM/eLnd+ZFrZhA02QdyBKBpN4+tCC9YWeQNzgk/t2OxHzIBOZv35MOgXT8cGWTzXznOj4ofVTFzCGtYo46bk3SfeUD7Cn36J2LtIxI2G7jMCp2YN4n0jJ6KnUQvCOfsX70wtjSucsFXZUbJmL/qgha9cKcDykqoEYx4hERoUxFN3uvM9cGf0cGA7AWKD2mqD3KFKaANR+3mool3pJ6LNCjA/mjTlOLfbkWvoGRJzX8IFkoHbbgH+E4sNqFqwD9B/VGb9vn5zuDFbfISPQ4v3Z51bXQZSiVksXPwfU49Kq/dLpVaqFnA32Myx5b0m6uWdDhZhq1Jq57ivqCddpNrB+hTxX5ojByh8TCETuwLNVKX7o1hQWYH/KKwsuL+TJqypxkOweN+YF9y4jr04jEJwl/GxcZp7T/A8cHflAgvXzYZIM5rq0IF+Rt80OeTToBEic3YeH0xtnjt8uewgXcoVEPS+76u1XhMN6deK9uDD+4h5aReH/tEYh/Uv2UWz/Ye23wFiG/LxFf1NqMvKEyl3gJEo1bzNVpiSUrBo0X+9q+7sXM8JtnCUE+3bF+z0/qfO6kgdO59XE6x5iTy+nzxd2cV3y7vEZ6eS4XR5Ak6ucuJvlEcij8ANwtv5QB1fe9OhxX/nAglVFWLQTJVrL2hYu7rLhof9GJXkuDA92bVHy0LyOlHy2bQQFn9xrL9MH1Dq6ZYOT9ejR/atkUpng91+6E2pP2uoRGd7OG87V+Ub+l6dgnyOG/EfDPAnHR2thqUG2XCEPBCFqp7QzfDgLBvLk/TtE5EtaG1L44O9bFIj5UOMk2NbsRILxgmLvHjsWhE1UMn+zD0ca1woHZwxxAtIKc8JG3FngCiPynHZDredmagBpuaYkuEE30vZRIqy7bcGzdNt9qOx68lyzpUKMrsKIBCG3Qx2gYc4RQuQZY2PcQbd59LdVYWRE41D7OrvLlQTH/dGkFy6d34nvnwS8WhPowt7dwWdeNa8b4vzac0+5vcDpqFVX0t/zUyLP/6nGiyT/S856/NM8xV3kB7if5FH7Dt8L9PmaTFCjoK6dSkSPfa/kG2qFfcfs3BEj5K357anhrJjvK6NEz3buQpYS9DPlEmMyeUUv2C3KEl0Er1OyWqJ2oSTPeFd/HnXCTpwPkfcdEENWhtrxnjOAz4Aem64wxvYXRQETeaR2ZQN5xgwQU6dYKWvnq3WU1BsngCjs7sQP5j2l8lGzIPnxeH1cop9x7WaCQ/moePdDpYhwX60HI8PPDtRhQ+6moaEqQ78TyGZPKU8nAk44n31IVDGjtah5cGBGywP6qbmwIN6/2Bb4/1OMPKR/5B7I6aUxL7+GHyqYwxl85XtF3kMep9pR2MDOuN54cAvElHzIz2Bf13XNNCcUKCzABef52NVs+Tg29JiUK9R2XM6zY9XNfUykJYStWTFPXx098js4W9TaScWC5X7Wmsv8CtQctyxwuEggrwjnH85twYLhGao0nTY+eErQEbd8+R71o6mG+LAq6+A5Ii9yrrWDfVAfCKs9/e/t9xN54U81XqT1v+Ssxz+NKTVYDhCKwQP9zFZCLXIYTDjenZrYp0CSULtUJWzPCfqLVS965FRMX3Bf7pJnoqEIlMtQK9oHhtprqYcZDQ8eYkrdIqbUW6+SVT5Q0M9JVv8vptppPtuu7vva9xemSnsjdiCKfuix30bXU2Huwqvf+IbYv52ekZW6mzekb0rmpI+7QuTc8SBQprb2vIvsUcYZZ0ikC8aM4aOfydBLwXb/qJhTmxKQNOIqOPsGakdIEVPCEzEUf+eyTrqDvHH4tjvIzhv0cyflCHT/3Lmg+kPLYF8NQFoX/VfaN/j79jccH1Vi9COwVglTQuRlfswNiNUYtds37eY+ir0MuxmDjrTA8bdWrEP0QD/nyatjT20obUjC74J3PgXOl64oP3C8c8Z7+bnL6Pec/SDMDcwRPx/n2+pgg/c/lDxzyFGhDtViOMmOTBz92EekI0sA4M2ceYvujs/D6g4Qn+KGuaLafCilcgXe0KPfOug4Xjjp+KsSk/DsLEZ/b7+fyC83f9pHsVn+3w1//0/X/f5p7fdY5R3Yr3Rgwf4ZNbQwnROoMnpkJ7IkgXicVYBJg3vt0FdoktVjekPmLZcsiANlpH5eYR4PGep1bSEC1Qr1CebIlcSJbkeFBDFiapeEGXEXBvIMGTCvJgLXk0BcniW6rhGTsLIwz7MXxtjebdDl6C5qTzeSPHIdOAf0V4z3M4y7RJp+7qmWeC0JgrVhUqcaTpC8txgztXMU6KnLHnCWjIrBU5B0clksU9i6+BltDWJqxeQ9FI8JY9x7Ie+UO24LfoXE5dMdaqdelR04CX1L7JeDflJ9VkcIyl9Fgs4Iy7k+BoB1j5bMbS/Hkl7C6QiZ7BU1S5XQpId5jeYS5DeGbIiY8jTUvs6nRT8UDvj3/PKDOUDN1wzO9BhRLVcmANqktR/zHdD0oL7RfxUl8zoNMWUIigiZu8bf9xhQGy6SLwOyzvi5DYmuEyi/F8j4RUaC/fpQ0mgf8GDQ44239yuB0ut7d4XY/l5rRm+I2evc0ftsFTvk2Ub6e++nRB5R8ydM/UvW/dR/GFO/N9fOdVL7mkV1lGEe1gzUFg/0+FYefcjL2RVwlNw7sxUb/RBdxxMU4iDwfvgZG3q2/DNEvz16dGOLMbXIhQcc0/TK2y8XMdXWOQHt5qW8Q3aIqRUgLxU3Z67LxNIPFbUWtRvnX5nfvkOPSom3BEP/1jXSRe8RnSCmdjcJ75fqwYeoB/xcSPuGD/y5T4jwiI+QXg306Icv5uHtGdBvfIcK/dCImHos0MNrZ/RbYG+OJdkcKxUCwqFWtd3jh/L+iDwgdRXxj6ujSodiaYMm6Q1v9/Kgk9DONXBiFWP8ccPxjQFiSHV2z9qNQvz8VX30Y4zkdXB6iJQe62gFKpffiP28o58Te+TFaJ1UdTCgdqbZ94M88rJXxL7ifFIloAPk1pSw4HwMdarMPMtKnL/gs8QcJt7KH0TS6zqfq0aeo8fhAkTgXv+jbVVyU79ngI2WEu86BUBrI8nAfG2QlxcXgv5yr2UQK/eC91Y//L5wzHxQg8WCQSt2f9NPSX+q8SIp/5LzU/80pvbFcIPcnVedp1D3MMY4A0jTocfnsn4kynrK4DSfSXRNqzPJ9xA/IZ9SZLC1rWDeO7cG+MMaY+4oiyr143EAzNbX2m4GUSLLPN7DfnlJGVTVSiH6UrYhX7COBIWe9tRS/BP47quofSVBnrB/iCn6AtSey7mvoUFkgGMbIqbccDWS1zq3ociuDfNOSqxSYsYaJJcQPf7rjTww1XqLV6F2gqMiUdJErQtH/VgR136IJTkUwIFz5m/Ikw1i8Jp5K/DGoZx7MKB2sinmfTXUm9ouY8TU4428lufttfbFuQfDPkZ/Qz+3BmN601F6WQx7cBMvY/62P0jUIDoP+6OC/m1ezSBwMFSIFtdZu42iSSXns4PAfv9493LD+70MvQH7qMfM5654Pb2qPeRheGXM1hBT5kYfwQ4QE0H7QB7v7qg16Up8MvjsQolE+k6H/NfGtc+HmkJfyskCSxEqYm+9n0mXPyMGfKZ57UWGqNOJHxnsni+pdov2+Pd6uom8LP1pjWL7Lznr8U+/nyroroT0FHfMKy3UAhAvddgaLebZKZV6MjRDBtq6b2u4N6JObIcbwPtEfB3sEsWjr0I7QN5dMa/CuPrQj9X0oN3RXwAYHWJK8/dg/f4vpg6f/AJFM9x5XwvSkjYMYyJc57MfWCMm93eTB1N818TN+sgkJ4a8cdyvrjXaoUOP17cXyHdtjbxY9wrl3zsC+UNCnthbyAMiow1sE6NETFPEFEkqzOtb9CNgJ4ipQka/5lxl5A1DPTZUfQpfCIv5jN5pQu20LyYTTusj+jk1HlQihOMCMvGIMb3c4fgoHb9wMTjE6Dc4jFQWJhXCwElRGwr3khoh/YH5RZ6wJQsxFZ3pBu9vliTYiaFKw7xeQ3xZv3n3IeNn9UCv4E6XkA/qV1BSNW0acPpnUQd0if7zLowdxLWS1356ED26mvcy6WPZ824fHQVyijUNc6I49wA3tJ6KxzWB09LG3/8QdzoVXWQvyI2M+LEdSDRmugPo6n7E6dLj31tLF/n1n2q8SP+WehT/NKZGXc4hVG007ZGJHl802iPss6riITlJDXn/4hR2rwY9u8uLlBxro4NCBp4wlBEmBpBGIRysK/H5zz2iyWS2oNPoypyiFD9EaK0dqLqe8M5wXQmk5n0TimF5x7zuPCOa65YG0fuREVa87yOVJuUDp90LPT7VEVPr69eGEwuuPKjavST6YJkQRfe6DpxQl6hHHRWcl5ExRpROp+1GvWHM6xhTqonaaPGKz7DfaGX9v9pv+1JFcMwP+qOnf8zoXTdH5AUJeeGwuOu02rdnoP8fd+eypai2be0HsiCoqBQFxuQqlwGTW01FRUHFEBV9+n8QZu69dmunnaxktp3/WasULdJQYXyj9z6ZF+lSCdH4lcv0fZsJrqxjv4YwMmrmzPGKet3shOB2PMlsNonnuB7OVxUftWfGnKPUodVtiKlwJLmw2YsihvJ0z+NJPG4Z07mIK+V+rwJxTTV+XLUr3PF9ypOuodcHAjvgjq5LxS2PmApEPGC+PBITxZi8ZTW+quhMhXOFl/jSQvYmHY0eQkpePEqQRY9wjl7klEA6plhsNfUizC7ZuuKv17hgJyP2kd3TWxUctfRP5qn5r/Z4kVThfzVd/996v6XhrXA7otyTVLOsYdvpyiDXNKSa8Nd5CesdeQeTqScerrnJ4C6falznybvifE4lMrquyNu47pbzcq6TMBzyC5r2ZA+B9TKJKV1XkKG+rqLMP3cwbl4Obgb+SYgtdkOm6FsV13W5hvgspC5bJNKTktz9yKPIogw+f95JZ8zRvgptNi5gYNsOptO2Aq53VsduMZti5kbrKrlEZ2Iskg9o3KySR5l7kWG/XjmoCYx+DpxLCbWJIhbxqaxSPemfkU7FGrFZUQ03G71l3tfBRj+lFhPV15x0NivuGBob+vuHlGq+HHQHtHb1hmq2iEW2yOM3bmeDjPJhpZdsdOye6GgzynM7vbFAGZdXDA5fpMOr0HAJusuN8pV9q/DZGg2LJ2KEm3sWQxq5o5KF64Lyz80vqvjdUg+L1GaF8eRE1+caUs9pm3yOSxadINrfsgamXinjNrgmnG9lsd//Tx2jIxp7Idxj4LLbauthLEc5faGvkcz0teWh5u/PxHQb/7k9XiaiMBr/iqm/ZB7F72bqshjEGGyqGuJEzpCli9BA/baljHs4NAWUt2mOTlacIMTZRQGfH464WyUvgT+pFbFOpL6fxeW6igX/5LLXVKnRON93QmQrlw74i5gyt8oaAjY4N2D7IXm9kXXi8ameM9Z47gQ3h2sGHMVTzkbbpkWm3Y9UM0/SmTi5e2hdhD0PCjjHUBWehenOPlbxs59TWtbSA9ebjrzTYGAwdnmLe8oLVgnhlZH3vK8TC7UnlBD4UVbA/VF2uL3ZJSRjj/JNqjVr3B1F+vxTe6Swk7sy0QCDvKcf5iJQWtyTDr2yimtGUrCZUmxwaU9z0nFZUNhjH18wb/y4SudHsWEHo7njMlyVQrQb5fT5U2WNwWu45ulaOJFOxFn5Oc83Gt3TnHRZsjB4KCHEGz9u2buSVxio+YbzS0FMLfPOw7TlGeenN+li85ZHqDv988PJIauh7MiLhq8uErhciySDwoC8aQHUg7ztjsG12BpYNIeEekiXuMy4IvWY2YReb835HxyjEMVf7fEiaX/JWo/fzdTuaZMXe8JB4EYyzhkaA4bL5ax/vtNYMey8e4bGMq/JewlnGaTaLnHlxS+eSDgXmYXsjLE+TSGejmKqMZRrNJdfuyoalVkL5kPq57QuiKlZYdSgtycDs9CphdQ3HZlJj/aEsVVSTdSDmrH6XpN6Je1B+DCVnK4uKlq9E/CkjRGS3DYwNc5Hok1papYn8hZT1+MVv4ZMZq+o2+HCs6hPP1xi6mIQU/5b2wuRTxkflFd3x6gO99S3T5QnRuPSxvhgJkJCfUJiIznUkTTzKITDMO+gSWWHkmHMOQ8XYskWG4muh55ngINKqVk9FDlmAysQ+G4NyDy/+ELwV+Q1w20mg09CipEhJ0J6y+OSndtnhMnm2vDgtSBd9tyFjNFG9YCPfaFk2T5PMHqSKUhnRabAZLkfYOpInK4vI+Yfo/yB1qskb3wJyMuuVjUxKu6DKpFz/r23WosmKJRnfe+O8GSU59C6hgJfVjHdrIFio46bY4XdQPiD3k8c/WqPFwmm//7v/xJTmYt0zfd2QZl/IP5gytqlZa8zeQ7O5JqhtXrXPGg1YsoQRjuMI9ZVvNSXLbMu0hI3QhJQvtofLTar6wP6p8sOolYymw9Tzp3yBr5m5wKk8Yky9aCoeeKkM/JuomwjBnu64eJLs9jiWn6hM7uR93w8JzI8NpRvXPO4E8JTeCYveLMZJpe+B5hJXjBj0CiYaTO3ih8iMJauuy0uRg3lr7YmnQzzxET3fvzJlHyRr7jq9xLjqk955jbLHhjA2q9SrN8W8x4eoDc5Uc1+qXkLo3R/x10VeBA7juAy1WQcFxmkECaTooM1u42xGOUWRb7xy2XSkfKWu5Eoz7F7JgFK/IR8+Q7o+3lVvzfaRsV8754FfGUniTF184VZQBjwSjmI7Gh2dDnOtxUkDiOmzNPthOhrHk/Mu1AwL4+vqEjdQQj2Z7OAy0C0sED6bLF1CUU2XKsNGkeZrtckc2s41+IOd++5C2m6OEqscS0D1RE7VOF88v5z63wn4lj+1Rxa9peMUSi/eYzC+GIB7iwphFScv2p2d16ADoilgPmkQWgnqxTdt1+TdyvPInDzusFCMcjV7bt5ySJ1UmEshkxI4uRZs87N97hwTtsKYTKpwdg1MrLnbFWFyfScA+UnShrSoBK4Zc4adq5hj5tHq1bxZrgvmD2KG3o/h3SST0hnFgtiaqmVO5KVMlWgGOsarq3Vgcf5sKFMfp/n/REKmhCX17Jg7N0WqI8u1KdfLTFlvokpo1H3FXozMwdt7VKNdmwr8C+eNsx+L2zyrgmDWNGeLUuGtoaOoh8pP6p5A+NubmK6rxmPG3JVbBExH82pkEDwJs8H9WHu05UyB0L4jIcW1IZ1QSXLSx7eRqYIxw4WuHnfDZ66YSkzPn2vUfeEE8dGSRq2Vy6Ud5bqEKLgvsiZvHJdjEZCJiTbaSpB0i4Z5ulSh/gSq6QzezyRDmqU17K5GUP+fQb4mKwzD6OFyMLz/YhmO6LrFd7nxBRcRFxN3vT9LuuyY1YgG+hEdH/DwDj+uXnpE1ESf3FO4vRv2Y/idzOlJ/v+vCYdBK5lQwRJOmhUOTExZY0lF76uXoJsbVRVtBmmLdxvgxw32vUJvFtscqYOdi0ukvuIh4zfXDAt3KFRHrc88J/E1PnYDPq/uuLRdnJGiNhLxSjlFeWn1VfBaj+9oFZHXRWom7UE8tU6o/r+OkAkLajPK8HBQehPIQi2w5EItn5SMBBYKXCh33tLrb4K1OLlG1DctgUMnHKFmnHZQzAsLi00D/JyyrHcA7rTSwx3Jz5gtH4UFb805HXnyYx07LkXIcD1jSLbQ1Uoz50OQujaeQ3H5UxHe3EbCdEs2jXAtoVDOnCOeei0RgGrbkf55CzciInDtYRZIp/QotDUj1EQU0NjMENNu04hMgxPhG6g3tHi0xqwep6Qse2ao63ELY+m4k2B1q/N/rzetEroBogg9X9/YclSFd3OjxyOO/IBCozIW+7LC13Z05hcuXkc8yAMCgXe922BCn/vILxtHPp8C7ojWzUb0+fBbQnXJV1NZ+zR69/Dw58co5j+ao+XqfC3jFH8ZqbM8XuLVikLVWRqjgJk51U0I6Q+ux5aFjBPj3FhqxXH28BoqFLDhHTh8KiSabFxmdtdb7gILxeIzHpCPceytrgsyn4e+p78vj4s5+ha71wIluezC0/zusD1kR0rLp4cqqnH9ozaenskb3ahzL0YWCfU9Gv/zHaRiaAGWxutrtgKwfmZSJAbygA3h2EJXOa5wuylXqCnRpR/xJVUws4vMlzUPVP79tL0M4wYutv9T6a2h3yLkXXc8MS/jBnb1P0azMw8VaGpXPp1zIMFKjdiCmdqXsJ+5ZFO4/xcRdvoS4Gx3Bjo+wUXosnXyYUtuyOqX0C6KL/GDZymYoX2ebyvogmbdHDf3iPULLMR+hF1Ynp6MnGZH+n7Picx5b/LNaZ8pu+rcIaTFs53ScN0FieUp5pzB+JgdUDT3HwBXoZrBMXAkph+ELMXw3Rh56xu6ErVuQqHDd2vzX2QoHq4UU/rz8qBHFIPvZXf//50RRBT+vvL7bnkEbPVP/jMV5xNfzHuNxX/knM9fjdTh8q7on0aNTzMU2LisLYV1ASfrvldzy04ySOORicdBYSNUUO+nka4Dp17ldx3G4WNk9BBN0rpHs8kvYFRIJH3wm1RhdZ5UsBpHc9QwS4nHRqPydV/1bP+bBrKQ3w1Y8xNdAs1OVtXUZXpCCNRqtAJLGJqaxJTR3NlobNaUY0styNynEEjUcct9xWvVheJ2StG3tIb5RBNr/T3tTExtXT8nRAkxU+mjGLxk6n+aRwm+XQN8dYbSUx9KlNURltill9H1ANKcYhLvz5wfIR5AV5N+dJ+mzvq67sLg+uNalKHFTF1uMctJKy8o2c8kwqTe1zAfNQeUZNSYmRSECPDG+mkrdV0fdwRMXJ9iyUyifJipC3rlqV2vCVdEWMh1Fy9gMN2OcAdbGJIICdfMM3tEHXfPvKIvKgL+Uve92NAJYSLwcSCXN/qyBK2qcJCOzF4SomPy+y65dH4RsW6tw4tKsV1W0WJdW7ha50r6BzlvRDGweEPPvMV5/Nfeb/RX7LWQ/3NTJ3GHkdVKmqIrjNTgUDUFfTzJd2z5SBn0DqnCD3+oHvKV+cS4vcqwNyJ2iqxunXHBot4iL5xLqgPr8USXhNx84MpwbgUUEfWFFlxz3mwNQwXfCaOEJ3NgTJzfJXYorCIuSZPqKYWjGo+F4+oHxryJvxitqDtianFNN9CoN6TFvwrvsl76juBx9mlZZtjecbFRYyEICxjEV67OKF/71OeGLeke/LbY6g/hsSEu8piKKqY42a1yat0w041u35R5nf8w6qnTyxgIncDNMY15ZXjIc/ByKcLXLSzNQ+EXS3R9ysUYsznENWzuIavqCnQNeYRhJoJIsir5oCWlZBuTcRJA+bBI12ohQ3pbjOi63nO+7lF45Lj+FHHrHwwla5fF0Jw3BOTRIeE6/E74smhIV9wE0YeLptVCUHlTErYDqQdeqgTExNSQkh864lafkoA84zXwPuDQmBI9yN6hFIDyVI/orUm14hc0xl8veQFWvJ0L2A6Uv7c2vnJSPjVHi/T8V+yZ+Y/nj3/njEKY7BEM+69yO5B99CyyftoATEVwNZioD+2IfoH8yAEpkX5AezVErPt+VbxkzurWbuXRFR1fS2E0bm24LJo1qgeVxsh/NplOTCDSegfb3RPizhlsN728673XVkll7PdsNepfKMzYjGP9LkgQRx3B+qjZtnnA2Jqk/TjdlpKNSLJpwYGu/KGxbPeVtzdTkrmtIy86+0QcixaMYYowhj9xiOmju738xsP+n1oKV+4B2KKbRUXo3m/F9fYHCGTc4t0JTQz8q5DLsMgLqeoe4yYig55DHXaDtBUR7kQ6bMYwfAFuZ89Tgy/JqwAI1Gyfv+OkAfzExDD97pEuxgRUywmpiKTdN8QHusqPI5Yf6JNo6A51PbkrSVBZl6VzXEJFVYhbpgFya564XohoZC2Et0PXb0vUVlN9lVwsy85zE8lfd/DkbzlRcv6k+rkK5r7aT/U3wkuzIfuHI3sUFRBcLWoB7IT6Zp5yCCQZbGBZfIcol1HpKOnCf7BsfSROP7F3CQKXH/HuR6/m6md/bIo476PgPZqnMMmHC3QfDbUB5sb5YvOsUlWQjhUwVlPYzCHKwN3m+dXFXcl5aH2IXa49EYrIdjEVJPFpchRH60LCMt+TZ1G1xat+ouYOhFfMOPiFdOFTN5N7M89fNf4wOVtyqto/wXEkNvsUTWJqcgfU00uD8QUw5hqZLo81fAW6xrTx2IjcMHLYlY9mrxfQ4k8LDaxBYXmcjQdbyuEUzcrYd2STnj5bCtES5s+T3OoDQwzKeH8Edakk6Z0QPW5SCv0C4G8mVxMcGHW/RjNNEdwnHaOTi3k5L2kWoHtmM/QX0FENW3GVLOCTKQtj8TEXOA5DK75Dp1bvIcodC816C9iyt/eVkK0FonBViAmney1EzDRq5r5b1PCZZgFQnA1BBFWX9UXRlfPF1JlMq6hfVLqtA3SvUCwMspTB2IKngtiLHuTr7jG0gkXwj0S0BgKDKxHd0MHdgWP+v3SIVVWO1xAkVZhN+vfXwWZvOl9z6Ops/hz53pMRiPpF/PSp5N/qZT4313r8Zu9HxtPDTT650HRa0LeLG8tmegyqA/Wm0zux/kCtFE7VNif6QbjeKohH9tXSK/H/syCkfxAS7+veCgL5H0myzhDzUw3VeT2a+o0ryEdu10yIez3zIR2wEqM1pRf4vPYZqxa1C3VvMAhaKbkXQZKTjWjnfdCIA4nNbBnaCATg40QxbNTAYJQFrjygpUQT7yMMf9IlaYf/aCKRjOqedVxI7Q37paHpzYrQDJsFe2MmMLl1ESY3BZD3AzzSEiWY1Yw+9xs0bcniRCclkIDuzoe4VKqyiqYqf0+sMdmhiq+MyHyMvp+5ow0BGAakUtmLKee0yJaSYEQ5hqPYThyC1TVL2Lm5l7IC2f6Ao3l16oKdF7ncH5mM/QIDAGPFmcsWO3HpKtuwAM3rhpAY3PEjbNzOf/KiKl4e7BQfYvE6OgycWG3sjbIsnnvLUNiKrOUiq7XKeJ4vnMFnCIuEQbbgrxrSUzlrkefbbFKeeDZdQFZuZ/hQrxQvjylzz+4JnE0nv/K+0l/yTyK352nWEF5w+zXwUb79OxCyxQZ/WlFfSxeXyRYJ9MA3f32wMMxjKkjm2yG241xqRLb7M9RT7BFNjjlQpAfeQdChRmyU7LhEdwvdLeTdoTOrMp4dMdEBEOpU8TFe8OTh2d1jC/Jy5llR17KkgRKcXHxg6los7v8YMoiuwdBbJ9y2N2lENfeKeNJ288DnyZ1gsvODjj6ayDvZrAQnbZnKomJqUdHTOm+tIVo2UwQNl9zEWMmIk/Ivsrs/qAadcou4Sg49P6ihCKaRUXe86sfExgOiaml3WU8/JpwETJ9TkzNhLDCtRbHUGn0eZb3PBDwSlr/YcoIr7sqDGtianWzBqg5X9RzGo28aUB6i8oFKR/a3btgqExGlGetAAIu8BIyE3JMG8+u0r15rmF12FqoQ9x7yc504V7Ia9TZZA/h4jWWIXx2FVpmGVHeXR8l2KXtCrXHZkPeVLEKcJldoDJIKK82En3e3AIJnS9tV0VTI/iT3k8SfjVGMf1L9sz83d4vt3SG3tIgHaoFXQbblOYfpsKHlklQVlcfl7viAMG7n8fgKcRAju2Jp9lxytjrZRFTZpULoYPUZ52nlaLuRJSv2CBz4WjXIjqLQ8aDRad3sGolEwNnmFV8JTfI+Ey6ovG4UU1cJej7arxB9a7vK3J4VJNDz6bPZ7gbHnbkcuCrVTQs+DmGNFzoHatXjKPTGFST4yvVfLxmiErrFgLmIuWnpCPvpQzGRYWOdHEB3eCCG+/hCqk6prRBarZGY3KNhXDl8AJ4674RWEV5slxRAbZOvxb+0WWAWcpb4KfnBP3LV8ijx4FcXxa5AXqbNBBCRakoD+lsjcvNZQfBpL0UcHhaQ/QGDblFptG/f6STCTr2nGr+5h06NpMu4ocpvEXE9DTNXCyGmS7w7SWlTvIkpvwd/w+dMr5IB4NAOcsQc6nChb+PAKczTQTXlhLUe58QKHsph4M62KAthUkVnTNi2qtJZ82TvOMYq0MJ/hxT0/Ev5iZNZ//eNum/Oo/id+tUNH8B+tKQmHmGJwnIf1FeSMo9BKo9EWGXbD1cjKelEK4fxBx/lAnyjXrk8SpqcjZh5Rdq1T6vwkMg1AB7JUHHwHUVnU7UVw9qLqAWFKkQDIcJMaduXhjiPapSub40rBo2DerSOYJwmlEe2ZT4g6lo6FMeeqyIKXu5JKZ22ckFoc1aTDdhAIkBdcM22JDXK8Dvd54hb4ZnJUDwe6bkNsvBzu0FuvKoqMJlSTo1rswY47YxBX6stJydVxblMbMfDXxNOeUVZr1Q3fRzbqNDzuA5JKZ07ZkK0WJU1VCofIR2fEQhmIQM4RWKPhqqR0xEJWeQrJQVWu/LVgiYS0x965R3P+fVhyl7J4xR2ZzXQsRvZcewIYVbHnX6/IYqFDC5rqe4VNYqpN2Z8u3utDJx0a9JDCcm9YR3Lq1RPVx3QrRH0il2sw5o50koBMpNk2CxLTlaAiefcLtYMXyv813MeFIFhklM5c/LBNlhvIMos/z6DzI1k371fOpv2Y/idzM1MinDO9GmFIKkHIlwfcZTNBZ7YmowvXTw3CYuOiehrKLxkPJQUG0mmPJ+XatzN5G9SnbFxYaqN7R2VQFTo+O40II1D8/ixIJyGr+R2mZaIW5HDcTvC+LGXDhCkmfjnMVX+Yza/kg1cbxADD6zVmjPavI60x15t8XWBtRjZwNhctEtyA6Vj9vqbVYcNU1mO4oz6IxlH4KdVLVwmco+2v6y4B+dAkZMKdNRwQMbSTfLyCddKMdKleT7l8JWdZf18yhiCIcSt0CcUz5cro77KnBUYiockmP8B1O3bSCiwQ8ohJehaMHpYNH1QcsXwmyvyZAqUo7L5Lwlhmq6KtKcyaRzl7zCcVhbsHhciMnBcsVxdVvkbI4LAel7+ULkhJCDfhsjLm/eBKIwMygV6YnxYQovC2JqyRpi9rrb8Wj4MERYRNKBGI1DITw7EfXEgRKiusM1Xc8xuVRbHa37543kbauMekA1D0bI/NOWeoi1i/8gU/PZr7zf/C+ZR/G7mRqO+vltDelQdA2SDqqJMkF3I9M95KHZ9WdKu2iXb8rsg+2I+uJ5H2CgYlAlWMUlK4L8gt4kyoRQ3BITo10boWe7a8BX2zO1cl/o7NOU49A91ZBHwxgX0U6hDO5UDRNfxQkdtg+rIDIEquyG5ajbbM+DsUFMTW46oCP2axq/deryfoRohssBhFunq9lMURCtWPErnGRCA9VI8n4wxWJi6nJyh+h2pADkgEwLjiOd8stw/uLhUFhYzOvHDL+ZisIcLDhw6U75TSOmlFWufJhaVo9UwPBETOUvk/KWs0EeZK3IIL/GLi7W4PNgtqM8k9Zihtb51M9qrOn9bd7r1OGU85C9Ygbr836ERivRz1xuc5gLt3c/7unzKHwKCN1o1M9tqr6qqBqnCPcbMWVdTz+ZkpVujZ5e9XuQyuPuw5S2yoipdXPsIOgo3+mOt67Ck58jPPWfTIWHce3CKlsS05Nyy6NJOlT+HFPk/H41RiH/JfMofjdTU2mkolGIZRXSVWzgMmtGuHhPyW9/MzWYqEu0Nq+ywperSyBHuxDt81Tj8ZSFFhsLxQVd7mdV1Ncx8C9iCmbeGiK7zRgod3z1YxYphLd5UsBOvKa4mMwfFb7nWLCRatXI3CLk+DUGFwaxkqMXVaST5TDr59YQU/bNWFdBlyYM8KnHaC/sGw+sYyuDO8+9j07hSoIGFp7sUd9eUhIpiwzBCt0BWpf3RojsCzF+eK80tMb9nOBVdCshCroY9fmKV8FyUikfpsyztufR6GrKoA2bMerhg3RW0HkNE5t0xRwkCJE4jxVwpcZBlak+R/FBeaZ1OyLB7Zma9Dr5rVP6hpgKloe4X8ufiQjpKq3CiK8YnJ/L14cpTBZ0/ebXrY76l3+oAs2gv/Tux2h8lRgK5ib1hEbux4BmyVaIHhtiaubUJaqdHfJwlmktnEQS7m+mAm+YU35cvlZoPJcJRPuUuaSH5ghBiAshbFee+AeZEke/ej61+Pe09P/qGIX2m8covoYnhfp+Ry58Iuvlh6nlZLojRrpLC1/lYImLeUjMnWakY85tu0fPK98Cvpsd1eCxO6FtGhkEl2XlgvtVh+jcvH7egXxhsD8oHVqvKBEiwzkVYAzzDlV7eayiQ+gpMEKxQj/OQ4jgRN4rlpUM9QKIKSU1Y1Dvqkp9n60hSJgow9kvL6gLMemq4FxdgLfsompJnhBUF9KRUhXJi/kOZfR/M6Vc3/Sz3VFNHlI5xEW27p938asCNadvvsgzzkP5/JbBX4o3quTjHqLLy6R84hBT1ume8kAf8RISnAvoj8NA+DClFLmN+lr2hPAxIJ3IijbBpV0XQhCSYn32o/BWNXnjb50aPYgpQpF6TKScW5DN7IXWUfLho1Posie6twflv/z8kykz/xdTOzHPP0wFRHsD4jsu0XqaIQ/45N2CapP3g8mS8myxlVzYLa4rYs5NIJBPtfVhShH8osKqujd/kKnR5FfPp5S/ZIzidzPlzvQFmq1f8mDqkI6wYSniko/Jr0v7SwPT9dVGV/So8uwvvQMPbBctPvnigVZvSnht5SNaCqRCCLOKga2VpGOZtaoi0TWJqVx+/mAq/9LJ65hNgWy6JT9/LNc1jDr3gNS8KfPPE2JqI0gp6ZCxE4JsR0zZe1VDMAxidDeKZXiEVLOGI5C3ua0uOfCoWVLNElMoG0IJ/rVz0G2djfBPpg6vTT9TlnSqzkTSqSvmQviS6HNL/TkY+iPh8GFqVrVfqCoaMVUdiKl5Wo9x+SamyIGSgxQkgbzaCwMhNNe1AutWsdC+TrwKwwHphNbVpHvPninW0vvv9sqMvHPv/cpOVOA2XArojqVYCF0lliDknJg6vYlJ9Uk6/b1vkhZXpDNlapDXOxBTbneg+zE4U4/61qnFKyad2tnE5Mmud8jmagihZxBTYZv7qDX2mkdHz7Lgy7xTPm2NuAqlumbwNCakkwX9H2weXvEHmRrPfuX91L9kjEL7zd7vi09/MvWaUc1bR4v68PlNfVAMiKnEvdu4fLolj1bNqQWvG5ioXawGIt46Hch6d0S2m1HfXU0FBYZrDNDnxopHN8pmsFekJ5pj7MedVnoMxpS8kTLnawGfri2CLsYHXCx9cppVLbAPU+5Gp778zdS3TrEbUD7bMSbBiLkBqv40h4CrRgvHY+zgQh5RTdcpOcVvpowN6VQk16YLz9CS0c2fG4gs82IRve4CfWmeCZQKMxGGaRygpvtRFc6SqIOV2TS4eOg7IcooOkGb1qTbgzYlL1nzHCLl+UbjaAUc6yuXQa1KE9X46UGwuL1rANaPu7nHAsJdS+/vm8oU1aim94sUkOF5nb9xMXjEPPBfDD/ez5+LPtGwE0jno+6MflSSd070sQsG7/PUq9xRsjPIS79FK0PD9bbVR6e+mVqMjRCwHB8bKGP0UdfZSoiGosSAATHl3KxYiMaMMVgNSQ3VobIRwluydf8gUxP5V2MU6l9y9uhv9349U75ypWQhWFTzz1B6ozp9bqsoMrMGNuutheC39Ht9QnlrK6901L6SCw9E7tQQJgXpTDChmqtXlEfUd479jIUV5QPRJMbq7vGDqcAaxcAOmKC6Hq8qNJNrA+eNuEebO5RP5BgUCOctebHGoAw+HExIwaKBiu5AWVUBVKIIB2g9tJ+PjHRoPI7BO4n0+W4iMWWMqeYnSbdEGDgbEjBGNX2cWnNivvvJlHpZDD9MhZZvth+m/LsT8cgbkc4csvqC/okRU0v1J1NWR0yF9IVz+v77Dr0NCyjjW/x7bbxBOnp3hShcRjXkchGhM+2Zmsj0/rpATOlmRZ93pJCufTNlJDWnntLP+5Afzyfq+Yu8KxtWFhyN5oRusCemxORMuhp4Oi52B2Lq3s+Lv0tuRl7O2vJoeB7XsPXcLS6HC9J5M9UaGFvMQyM21hC+WmLKWBxy0mVGDCciU2Cm7QX0svGmwmu3/ZNjFNPRr55PaX/JuR6/m6klukO018ZeiFYZJe+pJ75QTVryZs7FrMGJTjb1ZXMvhEVyqiH1+3MIA/0CmOdfJRQelqiUXVKFqfmWYLK2/H6d7ArC8YZ0ape3d7rnXsI/TGWyyCkfvIkR7W2XMN7jDhXZCgTUq0j6wdRE33E8b4mpqCSmFjdiKtxHYgfxM3dR2x0yiJZA1ayGnYVL/e3xcJ9UpGt67/02NjHkF5Q/0LNmyNbPtRBZF+rzxvoio5718yK+mYJT56HlWxEEZkx9fgmkU/2ZQdWHqdWxFv/J1LrlT1QKIyAvaggSBKmkU3do3AoF513CI86jj05hKNP7F0N5gkw4ZDy6BJUEuSe80L2vKb/pcSUSeYsOF8aTekKxAwuaYXtCx92RzlhJSp936jFk4/1W+OhUcukS9FDbkm6djBL2r3iHoAxRCJWTVgPrFI+uP9DrGzlXPkyZZy0GfAPlv5OTUc/8It0OMGz/5BjFbPKr51Pwl8yj+N1MxUJBNeao+yrcnE4WyK+iQ3d2pXtWPLISLLay0FfP3/vrJTU8zBHDJWzPQuRHsxwO2Ow/TEXF5Eg1MqQ+6e5YLkRb8yzBQK5b8nY2ZeSvXCdFsajmtMtxBcFubxdgal2BhmYEVZBq9PrBpfnBVOANJi5U8VRBUx6sIHppddfP01ii9t5QfhOOlDdij+mo9zrxYep5b0i3OpsyOnP7TO8xCRWbihjNjGqyemzmH6YCv5g0YCSFi+aAheSIBGJicuvXjgRsB5HZ76UGTk1eLWkT0jX6MCCzrENnDQHgZcxF0Gb9vv6v2uWofxFJDOMQte5AOsDE/swFTZZQdaqswnJPDPrbS0cMLMlrfjN10SYd6vubVwXuljPojkWNrllQHr2cDMprW2JqudnvgBwq9ahvpixhQHltx9IS1le2RdWYY4UiNSAY1MSU11IPwltMeTGGFelarcYQBVFFeXEGLzT514Z07Oj+wWe+4/n0V2MUf8t+FL87T+2MdoZ6vd9XKNUn6ovbgvqwfS6ED1OHxjPRGVf7KsirpAB/cWWob2fnKmhfXzGMS9IZ79UkEIFBeeSbKXUN/bwBKZXpHpctMbhMOGbGyIVm3z8/eZS58GHq4kgFKgalo/D+fotw5cSU4jPqy1a/l/TNIKZ0f0hM7Q9182FqafO0wt3jzGDYlZRKZl9uFWl1P26YEFNqRBk9HIkmg2X4b6Ym5EXj2XKGZt32+x4Jlxq+CtlBP9BCIXpVWgFpUJx+MKWu/sVUeaOeMeHE1Lf388OhL0TzhJj60hjgQildiJrrOwdWI6K3Lsl7TmDygyl3QDqF8p7+/UTddGiEblSh/oYW5PfmiUv5QjorDioGx3dMLtYpVjx4j1IFBqbN0Cx3WwGtlq6nUckp2uW0qKJHfC7Bi4sCvUhEHs1EjRgTRJfyl0o+YC5MZPDs7Q+mAv/NSVffwRu112FdYTx3/+Az37Es/2Lt/Ez4PzpGsXLyKenEYM/xwnQGysl6oJv2awzHab/2ffyTqdCqT+TVkoRqSMzOVSgt1jGca2WL7vkUC3g6RQ20B5m8VKvkHN+TM+kOy2/orRhVyjdT0VxE9J/rn0xNHvEazZtCTPlvYrJbliEqB9hW4S7p5w0MKe85D5l0L32xGih2ObhcpKnwYeotk8uyXi3lGUmkjL/TaxO1PelUuOnHHaWTQt7LaClfmAv6+Zsp+9XQ67+ZauXGRiefkHfy38QE3nJKenX//s+QvKFzrAXUrsRUeKs4wrUJnrhgU78KfbHqAB+Khr5HTAXH6TEG3XKDj059mBJm0hgtqZ/vGD6hg8206tBemRH/MHU5V0/U0i9iKmgpj8ZGWaNjbSiPPuORDPsDMQWH7bb66NR+3yQfpj469c3UwpWwiryKdFaCmnqOJ5P3Hi4zGTZekuLyvOBC2B0FGU6H+QtZUJMXvr1l9ueYmojiL55Pzf6W/Sh+N1OXK/VRY7vZU1881jJUB6S++ajont1OF+rbD91ANdRIx0ThRD9vbQ2Vzj9zHJ7XCMunvCWGNjEP4+TdgqJ3S/QWal4FopmKsLWKH0yF3ilhEO6pkVNsz3kwd+0cspG0Qt1SA/p7kdbB0iwQjSdQXy4GF+t/ZgpKN+XBsei9UUxJwS1vroD9XmRwGZUG+p1FOlXG/8HUJ081Ecwo39VpFaxm1DO2TW3T76eU8W/aMYe2ymvU17DloXAgpibD8oWG+pXwfzC1dAe+8GFqexI1ZM56SXkyP+KHKQ/35K2++IQBi37mqQ9TkZ090f2yIh6tQ2Kq8eb3Hzo1L7jy0SkGxFRgjHQZkicx5UoFMR55xNSDFzHq9446ybBKC9AEeYPK9o4QlvxYAs8k8rLHBb3e4ZcfTLmnXqfuRyKuMxYvylv7db9n5uYP5ql+sccvmBL/krUe8Jvz1HHbTNAQpj+ZckL2wIVaFhzVgZl/mDJvJTHlhif6ubirfSY/QzCtvlzo90/9MBWpcVTDLmyXuDioOY9G6Zj6cmdd0Q7NWPgwhTymmlOtnLxSOI3BfIkrZInsCx+m/FseoHNUt/06Y2KqTUcLtE8zYrQ5EFN3PzYR1gExlS7PCuiZqKKyJKaiklHG1wa1gdbe6nWp7ccdp8SUtbhRAjKf9LNsz6cfpqK7k9WglpaF3n6MQlS83gj8ggfUoGdqNSW9ao/ElO33TKkR6WDmmqTji4lPeQV4B7eVq6Bxy5YVXqTIhbXIfNS9/bo/k5uYqqJep+p9KgSyz9uP93NPWgTYdbyBwVW4o/U8/9Spb6YUdZULGOrUM7SlDWgExBTe5mMJrlkZo7FuN0IwPJxzkHi+/jCFpkDe1TcL56NT0Wg9Ia+nhynltSEX6P5RntN3/dj9MlvzoI03f/CZ7/fA3//O1N+yH8UfYWopzfY86lM1XGKJ7k9x/KlTcTA10GPkDQOpPMWwW19VVFv9DOHxNnNhvHc3aKQJeYuw9x5wF5eoVYN+DWJqNCDX+IXqQSMdu4onBaaR7COATkyNmxVCrtc5qorkV5F50JoPUwx7puSEdGXpNENUBYm85KuMyw9Ty5eZQtiMRyLcF42Kjnty6fNVVJPptmCkK9ZKwElMDBknZdSffrgS/sGU1h7TKrRxUsKzjS00QwkFnKq9zlTElM01ypP70Gw+TC1uxFTkAyCY3fKJ1nDs84iI/MGUeU6XPJjmmgudRUxpdc/UdklMzXaiiO6VmApHO2LKWi0faLhGxIOTIrRU+c87unDwyFGTGQMpdY/oG2vybn59kkBa6eRtB5st/zAlUff6oVOP0PgnU9E9igpYBOT93GK44tFKMIlB1Uupxw14FVkoiKCPnh2CzEm3jXiT/0GmJvNf7O08+1v2o2C/malu4I77PRb7td7PmnSCtS06520B4bS45GCfXjr1ZfknU0a5UtEd5qcqqMj3w8vpVh+mggLIe2Rh7XyYQi89tzAnX0M1sIjhw1Q9t3y0bZWYS7MpQnNVUoQ99f1gj8caogXpmDNSKM81J2JqcC7kH0w1T7GAxnBNZJaSCCEmxJQcxAp6k9rl0UnQZLCmxBTsialQXhkyuFNiSlH7teuGcSFdGxFT9nGfciwOWQmnS0M6rIhYBWlIOvPNlOVrBeUxlZhqhiXpyvmaQER5xIXjZHLHxUTweSi+iQm9kUhH4/gnU5tc8ej3xBRu+2feb4eYYtW/dOrb+y26YSgEnSfUMBjsW8pD1U+mvJl1+KFTEBNTg62qfZiKHnNDBHdjRagOL5sKd8MxQndRVriMX0h5+EDetdjH5I3Ffj936X0RwTHt5MNUcCpJV7+Z0nfpGrAq5tYfZGoq/OJcj9nk79gz8x8y9XuYOtf1CD0r/g+mvNFqQxm+neRwyogp2BfEVP08IaRtqKB2kU9CNCq/LLiN4xz1QUxMCdq7gKlOTOmqnFUfpjYNa3DxJu8RMRgpUD0kDxWFXCUKZ9uFRmoTVBzBh+DZvWtIOPpoNsRUcPaIqfZdDtCTx/Tv94u4gM1BMtCNhkmFbZ10kAnWAtVz7QKKVb/Wotcp1v2LqVWojHEx7deuGz7V+Ph1kVDBLXnHU5YVYDwpfxlUZ5SfyrcF76W1R9Pumfr2fqlTPklXe6bMiFsfptzxyyevFVEeisp2gW4/tInC5WhB95Q90vV+J8x/M6UQw1UUboUG7irlMTtX/+X9eqa0cudSj1lGMhQnufww9dGp0iSmPCWjHvOenTtIQYnQHZ02VTjcElPfOqWfm0AI49c7h2re73RwmpBXTt9m92HKKqack/qTroYqMf3RqXPl/Mk8NRv/4vnUTPrfi/n/X50yRQFN/dSfw7GPfzCltj1TWUw6Fal3HS1puocAhycX/PuU+rKXkk7l5zX7MMVWyOkeH6P8w5TvzrMq8M9pAzNBuvxgqtFE8jZG66FrLTIhOno/mfIufd+/lKRT96Xr4dJaFFXk3cmr7fxi/mEqnO3rn0y1o4QH82PSwqLfX0LZHZZCUL7fErAR0WfvzRUP3zYxdUFZxGXX0M/eg36Ok/0Ete0qhf4s1QKon1PPyHrvtC4Je2Xhlqi9NMqTc9UsfzAVNXEVuBEw4PP5He1XRz2gLomRb6YWoe9QHkzfDIy5tKSesqX8ZudnGZQ3XV+rZxhzj/79MO9fv56HFW5cKGEYT24fnYq0uSaB4iglskWeC8G41ruPTqmL1RYi/pV2H50y23pTRcP9Of7olHOrAiFSNcpT6pKRly3HeRWdw0sHW5uY8jYSMVUtBMq3pw15V3NJ3tjKnD84328y/9UeLzPpL1nr8buZyoKG0uu83+N/ea8bsNz8C61xvOHBcX5BuJ0ODBc8Jx0rUI9heBgo6KqPE4/2nsNgvOt386l88hYsIqZeo8JGfyT189RH5xLmsdIgew2Iqde7lmA/s5bI+CvjGIorC6ZuEeMifnhCmCtRDZZpuR+mwsOWmPLXxBQUo95L7uIYYr3VkW1mCXlPlZjSxpfBh6nweTxSX/f+xRRfGRLEtSz0+0CteOANUxl26uY/mPqaKJS/ji3V5F3RGOwqtkM/Ucn7wuEnU+6riYUPU28QiL/bg3TqgaQz08YcoL/rmWJmRF6Y9+NuD2IqtK1U+idT53tVw6rsde44DvkPptTlT53afWniR6csNcsrcsKJCNcpMWXraVF9dKp0pBBJszc89B/kms9GSXn0cQyqUCyjGKyLYqERijmPcGW2sGeDfkxjFAkf7zefUp7TdkhMTQNb/oNMyb/a42U2/UvO9fjdYxQRxG/0r+sdx6nHGtBidkU2T8hbrDcmZfLsxNBZ33YVQjuywN/XQ6rprxMPT6KjwMtuU9QWDvVBW9N+MKWfpxng+TSuYX0Rz2hp1CejPWcyjB7uEr3ilkGI3CamCotTzVPfj7rnsYDlhi3RCoeUwfc6MbXf5TNcPt7EILuLCEpCLo89RdKpZZk0MD7uB7isdksBN+9IhEkYA+mKSfpT2pQ/LFd+I3xd+r2lt2cJgu1yhJqPSRXlSZbD4qukmr3fyDs5wVsBcaJscWmopNPfOuUfy/4ZeK9Tz5eggBoQU971Rj0g9vu1JTEMULs7ThVK50iBYtI5aNZF7z0bYqr76t7o2kUK0XxADG2LC+nSUwqr0Oj3v2imixu6XuLyD1P+SSTvOY2pMyTCiHrG4af3C6UVeelvpnxzu+E4LAwX6GvkH536MHXXWhOXbr93WqtM/slUNHxUzcf76aCvqvA8nP7BMQpJFH41RjH7S+ZR/G6dKo/SC9k+3/FQ28YNJLd+55UsIp2S+E+mlpu21zFXt2BYNUPUKvvEg1e/v/ryLlK39D3OPzplq7GFznGSCsiTfu5M0J0RZnPSMVdjElhTkWpu/STm9s7Ugmvenz3T61QwHb7jHzq1JqbCZfKTKV0npsJ0WyM4OuUlHR6Ub7SBXsLXYyP364aXFU4jqsnrPaZMH5krwHRqdDCiqP6DKXcwluA15WPKT2G/91ifpzZHmaErfv1k6hnJBbom6RROp6Rj30zZz0tcRdf3T51SHnf6vOqTmOITQf4wFV2MIwNzIZIOT4gpTJpU/OgUC3qdEj3+Q6e+mYq6GxTAO+GGerdyq8hZvUWoV+0OYZLk/OP9vpnyt3HBw601bkAa14gw3Wwg8L/GFuwc8gnWqwyqwFOpp53GnYm+2PXrtfpn1m+DmFomIjG1Hwo/mFLq/pnwtG3+YJ6SRqNfjVHM/z2U/l/dM/N369Q3U3a9Ip1q2rqGoGoo/+TeWsDdjVydblN16vaZfv+tU8N3J6PtVif4MBWqboKKaHIIOqTqrU4ukXgnpqJUPFO+utU1qt6Ifj/txA4EvXXQOJxTIfBwysDey6RwxZdXkWOjmvjWqYU92FR4vlH+6bT4B1PBfBC7YL5yhl7c73MUzfUCDC2QUR2tlzzMXm/Kg6e4fyZNOhXcp0YLPpL3Wzbnfl+nO+nWt04x7pJ33MgTyiNprqHB6oCHryCU4bCTN6hFKumAcCCm2mHRovF1icmrhhXpkLm/oVldPQFfW16Cuanm6OSqA0GrH2QwJ62N5nGz4lGSE9Pnc9shzDf9OKUrlKB39Hr30O/lvLlWOcRs/9Wf6+GST1hpHUwHdX9+Fqe8KQt6DSdnoKKz471uN+f6w5QuBesq2s0N8g1hTj1tkQU8in26/vOv2kBzcyev/MwvDeWzfuea8BlxnN2FGuTySd71pNHnu7fSH5ybJI1/tcfL7N/Hzs//q3tmwm+eR7E51x0u+zGpD1PvfdeQV0Hqg9Fs4oJ286jm/MuOBxtnRHljrpAuvIa1EApnW/oHU+G8iygheJaBi/U4rYL41J8lM2lP6DrEFO6eYgvbsHHQrY4/mbpeugiX86tXfXRqkimU8bPBRghmG2LqFeEUTYHyV8jk2gJJkskLNVVcfZiaDs35h6mPTn0ztdj33u9bp54u9Yxlecqr0L3/9H6L95K8o66bP7zf4nAMIJgtiCn+RUyxQiWmJy9iqjsWVIPNOYYwCzUZvGV1Q3ZsvOrj/eaLYE6fjzk8Gp5UCbZLYsrR++dLsvWTKVPumdLu5P2+JHq9HT9DiMKpQEzly+uHqeAwPXagjEinlpN+pda2Im/7tevnEHekU8HBSmtwx3lAOrTaUJ6zSafyl5R98tSHKTD6Z96PJzEVd5MGDsqLU557/GTKZKSTjqisqGfMmz+41kOa/GqPl5n8j0WJ/5d0Kl3jEzV1ua2C1Tqmvjwpzqjd+vly3fviwksIATWt2sGHqaehzNBV5j+ZGm9ZjP5EjYQPUytP0XEJIjGlxj91ynBFYipRWAfd3bUoH61SHs7SqwLXSRGi11YehAef8sB1JlEee8iUwW/OWQTViKcIcpdB8HZF98OUnjWx8PF+yWE+R0/LloCHQ9TC89rPa+gM8k6rFelUgcQU7Pp1to47Ji+Wz0VUJ+ZPprS1q6LWHgJAf09MeGNpjQrrdeqmElNpWtxQ6UfYgkYlpm58c0NrXXk8zDdVAYfbkq6Hs7CFD1PWvrbQzIkpTKxeJ532iaa4Jl0UZSLlW6cW9xaFaC5BDEM5uKL2oCuHsaW1oB7yAs1XmFUfnfpmyrOiAqKhdP7B1GKb9j5iclY+TC3lnHTKvGsWlGmsf3QqGEoZMe/eI7SDLqr+oVPmc7aC4DKY/EnvN/2fa+8fTC3+lnkUv3udr2E90fBwKwTHr7oAZZFT/glcumf+FzHFK536uHTYAVZfOuWbFUpIub+uAn1ji3BGkZjaKXTPtkFkgVBKP5iKoDZimArND50KtYfYgK4zC7XTnpi7DiQZVkJOmZv6PnmvxzEGNhYtNNQ59eHCofxzHLoTVPQn6dq1iOnvdyLplLwlL2bnOuW37WSGyp2YirqQanLgEVN2RExFBfkkAJQ6qsF+jxWn32fIYRMRvUhP+n2NzBhGp075wdRh+KI844grdC4Kvf/lRcx9dGpy4sKHqcli+YWuv/Pg4/0Sv5/rFCgO/fvkJ1PfOhUl/X7ng2PzxMVsk1Th3eX9zjO3FrXZHYUwzPgPptw4cEm3pCPln1G5RW9MTAUbIKbSr35efoSbKtQko/wwpTgReb9hnpJ3tq1+P8Wk7wk7zQVx1xiolf2aTT83a9AMYurb+0WTlrxnIVYteuWIvLE3n3R/kKnZ6Bdnj86U/6NjFK7aPIgedQvR3RLzj075Yq9Th9fEgmKh/mAqEppaJu+US6ivHzX/MFXKeYS+vvjJ1LdOKQsh5R+m8klBSWn7pN9/ez+tJW+itin9fjrK5Y9OWV8nD4LVkO7+yiGmFkWvU4t+7Jg7xJR+uhOj3lxk0MaNSjVXElNJc/rB1OIQOwJa3bGGw4iYstSeqbChmu5qkXQiq4kpqyDduDQ3AY1wEQsfpsxrvfjBlLg7iKRLxJS1Uvp5EDYxFR1JpxyPmIoKPEr0ffgXavHB4+iTCsKjWszQEwa2EEgiMSlsShPdpn9me8x+MmW2q4QjzoUYSin7wkV7xurDVHybNKgPvaUQ5VnUwEknnVI7YirUj6MShvlrQV4QyQsbk3NBOix7aJyWa/7Rqe88ZVnRT6YeQ5chG1z79WE9U77/+sFUMHKrH0y52juvoqlj/kmm5r/a42Wm/iXnevxunaqn4gPhBv0ZYCvW75Hfn1MI/Z4qq7CfF27apAvj3VaI9pOa8kghT9BedqRTorP6oVPuVI54OB1Gyocp3+kSIbiLKTG1zyvUkzd5w/NdrCHHxkRnhCkEk5iYcgIFf3g/zaM8UDw6EzWJdCo4r/tzAt9sTHmhTXmQ9fsUfTNleCvyYnmq9+fZVqQTY2IqLMp3A7fT/2vuTLoU5ZY1/IMcCIoKQ8BA+iY2/UwkFQUVm7T79TcQ65yv7r3r1KRqnRrmMs1UiWc/b+AmMGV0H4uMY6d2XAFDen/ye26R6Yw/TGkaJBBQ0WPPlGutfS5gN/YAMySmVE4palypxBTsyjMaSuepLYY8tBD8YIpNKbuZu8u0z36BFROTPOQ6ahfyVCB197pJ1z9nv6hcfZgKV908wzdT86f7gyn8cgs6HkEWhff5/sOUIQXkqb1x6M5zKh6qpV1EbJge3vsZE5QNRkypUqj1TFmTlp6vBkIDlnIK0XUvISDXrQEhbq7E2JOYejyz6x9kSpr96vop9S+51uN3e0qdKle09gp5atXGMXg3ibziqUuOCVZmwrc+VdGo8q+aZXksgVy1AvVTZkPH3Fg+ek85tykds7enrt28YnqAevJHRClyArhDJeSIqa+h1sB1UuqoCF4KYQqtBDPHRZy/di4XzgY7l7LWw6RKnxVc+DhTTe59bYRaeSGvaU6sQd4QM37DqMaV0QJ7pkwjoX7q7am1So/b6YLWeW5CTGkTnvqHqCamjMuhBX+yeVH/JcU1xtYRIR205IFJ4dfsNnhegZ9dM1ReCnkg2pLH/CExZedNVDOsiCnuLp9QN0vyqmnVec8UNWlWjS+NfZiSnSWtJMmR/v93QTnA+e48tV7VMVhXynoWWTsK9EWEPVNy4/xfplj92pewr0ZKzxQeu/np7NXNpLG6eRNvpiStjNFjns+F/IA+/8FB01DRz+Spk/yDKcc6Ma5namBG5N3yTkwl9+wP7kufctKvrp+a/yXnKP4IU1old3tfci2GrJjU6GnKkiiYGhot00/KUvslMSUkDU9MueOeKWbI1gMujUvroDGjbHFbvzSwpQf0nkKdJAaZ4G7Rr25hHaoDrYJMo5rzeJ+YagpzAkX4CFCdfLl1WAyoxzYL8pQed0xphd72nnIWxBQTC16BVNGIqZcf1WEbjbrvgFdTXHCBXYcjZU79w9QYorZYUE0q7bj8eMrbEWNvpkSsuX8yNRvR78tATKHjbakfs9sUvZVMTLElMSUPyxMaDjEVJpvXo2cKjBUxdTPIM9Y6EHqm2DV6PmATxYueqcAU6P+Xr46pZdZlzY4pWYL2w9QTahfie92im1kOx8yU1oR/MxXMQsp+TBrRGnH2u/nnh0MOq7Prf5i6aQll52MT9p5iokOe0l7ElO5e6P1es6yCp/LFUDGJKRauuBKMa3eOZXilbJwLxz/J1Ij/1fdT8Jeco/gjTCnRrOTYvZun/faUNpaXlNiUowb6mZiCOKZs6Ohd9ruSN+bdlONgPZ5eYXWUGFpPvlsH/Z0G20kzx0V1S+rQ2nXnerN4h7Ahpvrsd7m6C7T0YRIF9dTkwb5dfVywrcth1J23coZXHa3HtJsn0TGljxUeLelEWVErIqlnStatiLy1S1xwT5sp+ku06yCq5hUcnzDEOU9M4dwc5/ByH1eUWTe3yFgRU9cyeqKaj+KIZQ/BBXsZDNGsMj8KkwFrYTknT7mpXABa3f2q+F1+oj9eR1FQbHbXD1PDxK3Zqq0/TM0HEyvCAUdMbo5InnZzqtn7kfqfOm2uH6auInmp4ERiin11ez12dTd/704/+6ZT90ztn1qBxrefQTifJyVUL8p+XuxRf2mP6f1Mt7xHXp/TmrfmRhMYS26ETmSTp44r+vyjpQRorJuUC+53owRtvqXjA3tW90x9lcb54yl1IPzBeRTT7vaj/5mpf3w99V/dm/S7mWooV1F/IpT0GQsNVYvd7tDdDJZ1YKGgQaB/K7SueyUXRAeNp5qRRujIa1pR59KSssrDDNGijpwL2xt56mReAV1GTAUcp5sggFL1TIVR2VQ9U/rUon7rzdQ55QN0Z2u3xp0XuiCcW8qGybSIwqNFPf7BJ6aU/TkFzGyQKMGJ3Swxh7zxZgq2MOmZYtvgVYG8gAGqdceUl1MNbpCYAru7zlbv7vFtPZwn2gchjnpPXbbEoDpIfKrhL2JiG5KnHNYxZTyJqUlKTHkPYgoPAXkq1IkJT81pDZgIEfZMLXYjCz6e6pjSNnl3HXNG2U+aN98op1lch9wFEF4KnFA+VhiFh4hzQRayI+qq4dTBQyDPWolZoHd20jrwQsp+/OH5k6fM5Oqi2cjElLfdU9Y0taib4+RTv1bsFNipPKCjb+n5b6ZkbYkoL47E1Mkir4YTOKN/OeYR48s/ypQw/cXeJJH7S/ZRaL/5HIVQxRecj2+UkpJD3J2Lve5Q86RlxI7m8cOU4jHKhkOef4B8j3mEbVFzgVkTUylUSD34ndVB8r2VQNHIU2+mmP06aCCstArd2zmko7lqSjgHEnVB6jwhhrIJD6IluWhtC5e85VJ2CQ/NAm15Qj24OKWanKgTSpGLlrLkmynrch90M/8jQFFOiNlSFNDa+XaEFzkkLwxkiWpokVE2a8cx6Pi4oAEVMbWY0d97M7W4fUfUrwXkqRvS31uYsQ9BUD4bOO2aBLUL1SzZ7YenjHUd0euXd/T+z9yx91RAdU/9WAo/mLJ2zxaqwARUx3kOYZKRp1Zz8pRBtqZsNyOGRiI9f86t/uWpjXFEK5k7EQtG9Pq/Gz7HxdlLOZbOF+SlIh908wcpC7/2KT3rq3F6poJvZcRDE8RhzxRuzwRskpQq6s4u5cL6IJQwsYkpU6kZrSlLWgNMkbKmc9xSf3nr7nf855iaiL/IfiL3l9x79HczFW+q04cpWPAuJLpbofyaLYENKkMBrdzLaAl2SZUdx9Qr2Y8X2jpf14EQnlq4RGaA+unKaN2VnhPIMFdR9b4p21U7YirLiCnn3oYQ2GKcQxS0Gsqm2M37+5o8eqZcZekSQxJll2FYEXPPCXlityQG/p39QvFUT3qmDMuIInZRyVNvpuSHbVO1BVSToiJK6NZaBn32Cyc/M/WUxUfPVMAJmQlr6SKhv2cex/QrMfWaVzHKfjfPYTo1XDileYuqRkwFAzm8wlyUW7Q5RtlvPaJ+6JFcxj1TQcWpLdhCt8d3mWVceDdS8sKwuSBExFQQnIkpOBJT8rkIOCxVzgTFoa7zzRTWi10FuSItEY5uyqHzWsTg+eUATY2YCpKR7sLBi23UjNmyZt5m9IADV4bo7+Z+1HtK/24+TAWyT0x5JgsQFg2j7FhADJzDnSj7fmUc+6qN6g8yNeN/sTdJ5P+Waz1+M1MqtB+mUBw1JtzSfEvHUKSaGsuCAu15K6MzcCn7veqYcp0dP1H7YnXN4qfVfDw1//6JKXd2SYCyi67AuODXqD9OPzx1gquGC1+gx1Uj52HV3TNAW5WU/cB9mR9PpQJ54s2UtZi8ek+xyoomIF82EhpfakQpMBiZsMPVGN3Fv5iqTFFEo9aopgqTPKW4j3M3XyMDtrDTCrSjcEe3OkeERUpMxRN5ho7ne3XPVGp39yR4M/VcElPpLj+icdqFHLsGxNS3fzz0TAV+TZ6xptwYteOY+qlivm1hFHTfD3VMMfNIWe3NlOGmcd176t1Pues1Qs9UMjvuUTfVnzz1zn54VkcfpuyXVdQ9U2VSOj1Twddtf4Uy7Oa971U/YuqSSeBblYqaVKU1+/KNHJZKgj1T4fFEnhpmqxb9OM1qVhTCn2RKHP9ib5L4t8yj+N391NtTdlGvavKQpsH6ZVL/c5ouIZwG3YzG+EtG7bwooz77PebVq2cq9G3r46nF+sQglCTK8m+m5JiYCoPtXoLxbrLpmQqii0Y1Bjl01yLQ49+XyRXEZetQTaUuBJpD2eXsV1STGjEVXE9Uk+13N2va2idReDJrHkYXR+yzX3BwRgrcms2Y+jXLhj77CaUwo8SmpXV4mBxcqNorrRnDbh7E4nz4MGUIp4hD6250+z66/YIbj5i6XlkFjU9MefKQmLozYqpIiSmtJKaC6PZqQCrqAzpnh2wkapELmXoco93eTS6EF2tgJGhz1CWq2d5TL786089xDMHMBpPSwP2I7jIPOHZ8dvdVPIgH1H3R5sJj/CoBzEeG8t5OI2ax7l6rs1hC/W7+YOqxcMlTjzG9vjdT24v7YSoUWzaBckufv/9ap1FQjI856H4SoCJWDNg8p9e7hgsdb2tNzFvP4x+8JnEqTX/x/ZT4l8yj+O3Xzo9nEtVMdVhxwYBKEZwCKatFwpKyDNUCfD2WMtVcd93rjFqDnimf+65rXOVWdw7h6qHWHhngs9xO4MmjgvKgpZ5cVBMJ0vVkjdpwT/1WWfA5HER3jlpyiyn7ROYVVqyi/uBCKS7kL7TOLtdkTO81Xnb3VCOm7AX/RLtqKCtKk/rRM2UchlTjrzJRYMB310NFusX1TIUxecokprgwzImpg0RMvT0VaLO07JnyT4eoZrVPTM35bg/syPEiSphqCfwwZ2jshjkX7E/0OAzzPTrqNqx7pv7hqWdM3rH32Qjd9Nus8fB8VuBsiClZ7rJfIlD/c5oRU/44Ii9yBTE1PRKTcuMHER59jtaQF0fZL5McWnM0YmqUNykuDsRUsHmO/skUjpvx+16uDlpTgXojb734eMq8T30IV9OnBJclff6qU6QQjNdZDjPdC9DXyVNYt5RVrYj6Nwcxi5h+yv43U8Nme7n+fz/8D0C9Ivs=</prop>
			<obj name="TemperatureLog" class="TemperatureLog" version="2">
				<prop name="Times">TEFSWgAAhcUAAICFwCgAAADCAQAAXAMAAAAFAACaBgAANAgAAM4JAAByCwAADA0AAKYOAABAEAAA2hEAAH4TAAAYFQAAshYAAFYYAADwGQAAihsAACQdAADIHgAAYiAAAPwhAACWIwAAOiUAANQmAABuKAAAEioAAKwrAABGLQAA4C4AAIQwAAAeMgAAuDMAAFI1AADsNgAAkDgAACo6AADEOwAAXj0AAAI/AACcQAAANkIAANBDAABqRQAADkcAAKhIAABCSgAA5ksAAIBNAAAaTwAAtFAAAFhSAADyUwAAjFUAACZXAADKWAAAZFoAAP5bAACiXQAAPF8AANZgAABwYgAAFGQAAK5lAABIZwAA4mgAAHxqAAAgbAAAum0AAFRvAADucAAAiHIAACx0AADGdQAAYHcAAPp4AACeegAAOHwAANJ9AAB2fwAAEIEAAKqCAABEhAAA6IUAAIKHAAAciQAAtooAAFqMAAD0jQAAjo8AACiRAADMkgAAZpQAAACWAACalwAAPpkAANiaAABynAAADJ4AAKafAABKoQAA5KIAAH6kAAAYpgAAvKcAAFapAADwqgAAiqwAAC6uAADIrwAAYrEAAAazAACgtAAAOrYAANS3AAB4uQAAErsAAKy8AABGvgAA6r8AAITBAAAewwAAuMQAAFzGAAD2xwAAkMkAACrLAADOzAAAaM4AAALQAACc0QAAQNMAANrUAAB01gAADtgAALLZAABM2wAA5twAAIDeAAAa4AAAvuEAAFjjAADy5AAAjOYAADDoAADK6QAAZOsAAP7sAACi7gAAPPAAANbxAABw8wAAFPUAAK72AABI+AAA7PkAAIb7AAAg/QAAuv4AAF4AAQD4AQEAkgMBACwFAQDQBgEAaggBAAQKAQCeCwEAQg0BANwOAQB2EAEAEBIBAKoTAQBOFQEA6BYBAIIYAQAcGgEAwBsBAFodAQD0HgEAjiABADIiAQDMIwEAZiUBAAAnAQCkKAEAPioBANgrAQByLQEAFi8BALAwAQBKMgEA7jMBAIg1AQAiNwEAvDgBAGA6AQD6OwEAlD0BAC4/AQDSQAEAbEIBAAZEAQCgRQEAREcBAN5IAQB4SgEAEkwBAKxNAQBQTwEA6lABAIRSAQAeVAEAuFUBAFxXAQD2WAEAkFoBADRcAQDOXQEAaF8BAAJhAQCmYgEAQGQBANplAQB0ZwEAGGkBALJqAQBMbAEA8G0BAIpvAQAkcQEAvnIBAGJ0AQD8dQEAlncBADB5AQDUegEAbnwBAAh+AQCifwEAPIEBAOCCAQB6hAEAFIYBAK6HAQBSiQEA7IoBAIaMAQAgjgEAuo8BAF6RAQD4kgEAkpQBADaWAQDQlwEAapkBAASbAQCenAEAQp4BANyfAQB2oQEAGqMBALSkAQBYpgEA/KcBAJapAQAwqwEAyqwBAG6uAQAIsAEAorEBADyzAQDgtAEAerYBABS4AQCuuQEASLsBAOy8AQCGvgEAIMABALrBAQBewwEA+MQBAJLGAQA2yAEA0MkBAGrLAQAEzQEAqM4BAELQAQDc0QEAdtMBABrVAQC01gEATtgBAPLZAQCM2wEAJt0BAMDeAQBa4AEA/uEBAJjjAQAy5QEAzOYBAHDoAQAK6gEApOsBAD7tAQDY7gEAfPABABbyAQCw8wEASvUBAO72AQCI+AEAIvoBALz7AQBg/QEA+v4BAJQAAgAuAgIA0gMCAGwFAgAGBwIAqggCAEQKAgDeCwIAeA0CABwPAgC2EAIAUBICAOoTAgCOFQIAKBcCAMIYAgBmGgIAABwCAJodAgA0HwIAziACAHIiAgAMJAIApiUCAEAnAgDaKAIAfioCABgsAgCyLQIATC8CAPAwAgCKMgIAJDQCAL41AgBiNwIA/DgCAJY6AgA6PAIA1D0CAG4/AgAIQQIArEICAEZEAgDgRQIAekcCAB5JAgC4SgIAUkwCAOxNAgCQTwIAKlECAMRSAgBeVAIAAlYCAJxXAgA2WQIA0FoCAGpcAgAOXgIAqF8CAEJhAgDcYgIAgGQCABpmAgC0ZwIATmkCAPJqAgCMbAIAJm4CAMBvAgBkcQIA/nICAJh0AgAydgIA1ncCAHB5AgAKewIArnwCAEh+AgDifwIAfIECACCDAgC6hAIAVIYCAO6HAgCSiQIALIsCAMaMAgBgjgIA+o8CAJ6RAgA4kwIA0pQCAGyWAgAQmAIAqpkCAESbAgDenAIAgp4CABygAgC2oQIAUKMCAPSkAgCOpgIAKKgCAMKpAgBmqwIAAK0CAJquAgA0sAIA2LECAHKzAgAMtQIAsLYCAEq4AgDkuQIAfrsCACK9AgC8vgIAVsACAPDBAgCKwwIALsUCAMjGAgBiyAIABsoCAKDLAgA6zQIA1M4CAHjQAgAS0gIArNMCAEbVAgDq1gIAhNgCAB7aAgC42wIAUt0CAPbeAgCQ4AIAKuICAMTjAgBo5QIAAucCAJzoAgA26gIA2usCAHTtAgAO7wIAqPACAEzyAgDm8wIAgPUCABr3AgC++AIAWPoCAPL7AgCW/QIAMP8CAMoAAwBkAgMACAQDAKIFAwA8BwMA1ggDAHoKAwAUDAMArg0DAEgPAwDiEAMAhhIDACAUAwC6FQMAVBcDAPgYAwCSGgMALBwDAMYdAwBgHwMABCEDAJ4iAwA4JAMA0iUDAHYnAwAQKQMAqioDAE4sAwDoLQMAgi8DABwxAwDAMgMAWjQDAPQ1AwCONwMAMjkDAMw6AwBmPAMACj4DAKQ/AwA+QQMA2EIDAHJEAwAWRgMAsEcDAEpJAwDkSgMAiEwDACJOAwC8TwMAVlEDAPBSAwCUVAMALlYDAMhXAwBiWQMABlsDAKBcAwA6XgMA3l8DAHhhAwASYwMArGQDAFBmAwDqZwMAhGkDAB5rAwDCbAMAXG4DAPZvAwCQcQMANHMDAM50AwBodgMAAngDAKZ5AwBAewMA2nwDAHR+AwAYgAMAsoEDAEyDAwDmhAMAgIYDACSIAwC+iQMAWIsDAPKMAwCWjgMAMJADAMqRAwBkkwMACJUDAKKWAwA8mAMA4JkDAHqbAwAUnQMArp4DAFKgAwDsoQMAhqMDACClAwDEpgMAXqgDAPipAwCSqwMANq0DANCuAwBqsAMABLIDAJ6zAwBCtQMA3LYDAHa4AwAQugMAtLsDAE69AwDovgMAgsADACbCAwDAwwMAWsUDAPTGAwCYyAMAMsoDAMzLAwBmzQMACs8DAKTQAwA+0gMA2NMDAHzVAwAW1wMAsNgDAEraAwDu2wMAiN0DACLfAwC84AMAYOIDAPrjAwCU5QMAOOcDANLoAwBs6gMABuwDAKrtAwBE7wMA3vADAHjyAwAc9AMAtvUDAFD3AwDq+AMAjvoDACj8AwDC/QMAXP8DAPYABACaAgQANAQEAM4FBABoBwQADAkEAKYKBABADAQA2g0EAH4PBAAYEQQAshIEAEwUBADwFQQAihcEACQZBAC+GgQAYhwEAPwdBACWHwQAMCEEANQiBABuJAQACCYEAKInBABGKQQA4CoEAHosBAAeLgQAuC8EAFIxBADsMgQAkDQEACo2BADENwQAXjkEAAI7BACcPAQANj4EANA/BABqQQQADkMEAKhEBABCRgQA3EcEAHZJBAAaSwQAtEwEAE5OBADyTwQAjFEEACZTBADAVAQAZFYEAP5XBACYWQQAMlsEANZcBABwXgQACmAEAK5hBABIYwQA4mQEAHxmBAAgaAQAumkEAFRrBADubAQAiG4EACxwBADGcQQAYHMEAPp0BACedgQAOHgEANJ5BABsewQABn0EAKp+BABEgAQA3oEEAIKDBAAchQQAtoYEAFCIBAD0iQQAjosEACiNBADCjgQAZpAEAACSBACakwQAPpUEANiWBABymAQADJoEALCbBABKnQQA5J4EAH6gBAAYogQAvKMEAFalBADwpgQAiqgEAC6qBADIqwQAYq0EAPyuBACWsAQAOrIEANSzBAButQQAErcEAKy4BABGugQA4LsEAIS9BAAevwQAuMAEAFLCBAD2wwQAkMUEACrHBADEyAQAaMoEAALMBACczQQANs8EANrQBAB00gQADtQEAKjVBABM1wQA5tgEAIDaBAAa3AQAvt0EAFjfBADy4AQAjOIEACbkBADK5QQAZOcEAP7oBACi6gQAPOwEANbtBABw7wQAFPEEAK7yBABI9AQA4vUEAIb3BAAg+QQAuvoEAFT8BAD4/QQAkv8EACwBBQDGAgUAagQFAAQGBQCeBwUAOAkFANIKBQB2DAUAEA4FAKoPBQBEEQUA6BIFAIIUBQAcFgUAthcFAFoZBQD0GgUAjhwFADIeBQDMHwUAZiEFAAAjBQCaJAUAPiYFANgnBQByKQUAFisFALAsBQBKLgUA5C8FAIgxBQAiMwUAvDQFAFY2BQD6NwUAlDkFAC47BQDIPAUAbD4FAAZABQCgQQUAOkMFAN5EBQB4RgUAEkgFAKxJBQBGSwUA6kwFAIROBQAeUAUAuFEFAFxTBQD2VAUAkFYFACpYBQDOWQUAaFsFAAJdBQCcXgUAQGAFANphBQB0YwUAGGUFALJmBQBMaAUA5mkFAIprBQAkbQUAvm4FAFhwBQD8cQUAlnMFADB1BQDKdgUAZHgFAAh6BQCiewUAPH0FANZ+BQB6gAUAFIIFAK6DBQBIhQUA7IYFAIaIBQAgigUAuosFAF6NBQD4jgUAkpAFACySBQDQkwUAapUFAASXBQComAUAQpoFANybBQB2nQUAGp8FALSgBQBOogUA6KMFAIylBQAmpwUAwKgFAFqqBQD0qwUAmK0FADKvBQDMsAUAZrIFAAq0BQCktQUAPrcFANi4BQB8ugUAFrwFALC9BQBKvwUA7sAFAIjCBQAixAUAvMUFAGDHBQD6yAUAlMoFADjMBQDSzQUAbM8FAAbRBQCq0gUARNQFAN7VBQB41wUAEtkFALbaBQBQ3AUA6t0FAITfBQAo4QUAwuIFAFzkBQD25QUAkOcFADTpBQDO6gUAaOwFAALuBQCm7wUAQPEFAOTyBQB+9AUAGPYFALL3BQBM+QUA8PoFAIr8BQAk/gUAvv8FAFgBBgD8AgYAlgQGADAGBgDKBwYAbgkGAAgLBgCiDAYARg4GAOAPBgB6EQYAFBMGALgUBgBSFgYA7BcGAIYZBgAqGwYAxBwGAF4eBgACIAYAnCEGADYjBgDQJAYAaiYGAA4oBgCoKQYAQisGANwsBgCALgYAGjAGALQxBgBOMwYA8jQGAIw2BgAmOAYAwDkGAFo7BgD+PAYAmD4GADJABgDMQQYAcEMGAApFBgCkRgYAPkgGAOJJBgB8SwYAFk0GALpOBgBUUAYA7lEGAIhTBgAsVQYAxlYGAGBYBgD6WQYAnlsGADhdBgDSXgYAdmAGABBiBgCqYwYARGUGAN5mBgCCaAYAHGoGALZrBgBQbQYA6m4GAI5wBgAocgYAwnMGAFx1BgAAdwYAmngGADR6BgDOewYAcn0GAAx/BgCmgAYASoIGAOSDBgB+hQYAGIcGALyIBgBWigYA8IsGAIqNBgAujwYAyJAGAGKSBgD8kwYAoJUGADqXBgDUmAYAbpoGABKcBgCsnQYARp8GAOCgBgB6ogYAHqQGALilBgBSpwYA7KgGAJCqBgAqrAYAxK0GAF6vBgACsQYAnLIGADa0BgDQtQYAdLcGAA65BgCougYATLwGAOa9BgCAvwYAGsEGAL7CBgBYxAYA8sUGAIzHBgAwyQYAysoGAGTMBgD+zQYAos8GADzRBgDW0gYAcNQGAArWBgCu1wYASNkGAOLaBgB83AYAIN4GALrfBgBU4QYA7uIGAJLkBgAs5gYAxucGAGDpBgAE6wYAnuwGADjuBgDc7wYAdvEGABDzBgCq9AYATvYGAOj3BgCC+QYAHPsGAMD8BgBa/gYA9P8GAI4BBwAoAwcAzAQHAGYGBwAACAcAmgkHAD4LBwDYDAcAcg4HAAwQBwCwEQcAShMHAOQUBwCIFgcAIhgHALwZBwBWGwcA+hwHAJQeBwAuIAcAyCEHAGwjBwAGJQcAoCYHADooBwDUKQcAeCsHABItBwCsLgcARjAHAOAxBwCEMwcAHjUHALg2BwBcOAcA9jkHAJA7BwAqPQcAzj4HAGhABwACQgcAnEMHAEBFBwDaRgcAdEgHAA5KBwCySwcATE0HAOZOBwCAUAcAJFIHAL5TBwBYVQcA/FYHAJZYBwAwWgcAylsHAG5dBwAIXwcAomAHADxiBwDWYwcAemUHABRnBwCuaAcASGoHAOJrBwCGbQcAIG8HALpwBwBUcgcA+HMHAJJ1BwAsdwcA0HgHAGp6BwAEfAcAnn0HAEJ/BwDcgAcAdoIHABCEBwC0hQcATocHAOiIBwCCigcAJowHAMCNBwBajwcA/pAHAJiSBwAylAcAzJUHAGaXBwAKmQcApJoHAD6cBwDYnQcAcp8HABahBwCwogcASqQHAOSlBwCIpwcAIqkHALyqBwBWrAcA+q0HAJSvBwAusQcA0rIHAGy0BwAGtgcAoLcHAES5BwDeugcAeLwHABK+BwC2vwcAUMEHAOrCBwCExAcAKMYHAMLHBwBcyQcA9soHAJrMBwA0zgcAzs8HAGjRBwAC0wcAptQHAEDWBwDa1wcAdNkHABjbBwCy3AcATN4HAObfBwCK4QcAJOMHAL7kBwBi5gcA/OcHAJbpBwAw6wcA1OwHAG7uBwAI8AcAovEHAEbzBwDg9AcAevYHABT4BwC4+QcAUvsHAOz8BwCG/gcAIAAIAMQBCABeAwgA+AQIAJIGCAA2CAgA0AkIAGoLCAAEDQgAqA4IAEIQCADcEQgAgBMIABoVCAC0FggAThgIAPIZCACMGwgAJh0IAMAeCABaIAgA/iEIAJgjCAAyJQgAzCYIAHAoCAAKKggApCsIAD4tCADiLggAfDAIABYyCACwMwgAVDUIAO42CACIOAgALDoIAMY7CABgPQgA+j4IAJ5ACAA4QggA0kMIAGxFCAAQRwgAqkgIAERKCADeSwgAgk0IABxPCAC2UAgAUFIIAPRTCACOVQgAKFcIAMJYCABcWggAAFwIAJpdCAA0XwgAzmAIAHJiCAAMZAgApmUIAEBnCADkaAgAfmoIABhsCACybQgAVm8IAPBwCACKcggAJHQIAMh1CABidwgA/HgIAJZ6CAA6fAgA1H0IAG5/CAASgQgArIIIAEaECADghQgAhIcIAB6JCAC4iggAUowIAOyNCACQjwgAKpEIAMSSCABelAgAApYIAJyXCAA2mQgA0JoIAGqcCAAOnggAqJ8IAEKhCADmoggAgKQIABqmCAC0pwgAWKkIAPKqCACMrAgAJq4IAMqvCABksQgA/rIIAJi0CAA8tggA1rcIAHC5CAAUuwgArrwIAEi+CADivwgAfMEIACDDCAC6xAgAVMYIAO7HCACSyQgALMsIAMbMCABgzggA+s8IAJ7RCAA40wgA0tQIAHbWCAAQ2AgAqtkIAETbCADo3AgAgt4IABzgCAC24QgAWuMIAPTkCACO5ggAKOgIAMzpCABm6wgAAO0IAKTuCAA+8AgA2PEIAHLzCAAM9QgAsPYIAEr4CADk+QgAfvsIABj9CAC8/ggAVgAJAPABCQCKAwkALgUJAMgGCQBiCAkA/AkJAKALCQA6DQkA1A4JAHgQCQASEgkArBMJAEYVCQDqFgkAhBgJAB4aCQC4GwkAXB0JAPYeCQCQIAkAKiIJAMQjCQBoJQkAAicJAJwoCQA2KgkA2isJAHQtCQAOLwkAsjAJAEwyCQDmMwkAgDUJACQ3CQC+OAkAWDoJAPI7CQCWPQkAMD8JAMpACQBkQgkACEQJAKJFCQA8RwkA1kgJAHBKCQAUTAkArk0JAEhPCQDiUAkAhlIJACBUCQC6VQkAVFcJAPhYCQCSWgkALFwJANBdCQBqXwkABGEJAJ5iCQA4ZAkA3GUJAHZnCQAQaQkAtGoJAE5sCQDobQkAgm8JACZxCQDAcgkAWnQJAPR1CQCYdwkAMnkJAMx6CQBmfAkACn4JAKR/CQA+gQkA2IIJAHyECQAWhgkAsIcJAEqJCQDkigkAiIwJACKOCQC8jwkAVpEJAPqSCQCUlAkALpYJAMiXCQBsmQkABpsJAKCcCQA6ngkA3p8JAHihCQASowkAtqQJAFCmCQDqpwkAhKkJACirCQDCrAkAXK4JAPavCQCasQkANLMJAM60CQBotgkADLgJAKa5CQBAuwkA2rwJAHS+CQAYwAkAssEJAEzDCQDmxAkAisYJACTICQC+yQkAWMsJAPzMCQCWzgkAMNAJAMrRCQBu0wkACNUJAKLWCQBG2AkA4NkJAHrbCQAU3QkAuN4JAFLgCQDs4QkAhuMJACrlCQDE5gkAXugJAPjpCQCS6wkANu0JANDuCQBq8AkABPIJAKjzCQBC9QkA3PYJAHb4CQAa+gkAtPsJAE79CQDo/gkAjAAKACYCCgDAAwoAWgUKAP4GCgCYCAoAMgoKAMwLCgBwDQoACg8KAKQQCgBIEgoA4hMKAHwVCgAWFwoAuhgKAFQaCgDuGwoAiB0KACIfCgDGIAoAYCIKAPojCgCUJQoAOCcKANIoCgBsKgoABiwKAKotCgBELwoA3jAKAIIyCgAcNAoAtjUKAFA3CgDqOAoAjjoKACg8CgDCPQoAXD8KAABBCgCaQgoANEQKAM5FCgBoRwoADEkKAKZKCgBATAoA5E0KAH5PCgAYUQoAslIKAFZUCgDwVQoAilcKACRZCgDIWgoAYlwKAPxdCgCWXwoAOmEKANRiCgBuZAoAEmYKAKxnCgBGaQoA4GoKAHpsCgAebgoAuG8KAFJxCgD2cgoAkHQKACp2CgDEdwoAXnkKAAJ7CgCcfAoANn4KANB/CgB0gQoADoMKAKiECgBChgoA3IcKAICJCgAaiwoAtIwKAE6OCgDyjwoAjJEKACaTCgDAlAoAZJYKAP6XCgCYmQoAPJsKANacCgBwngoACqAKAK6hCgBIowoA4qQKAHymCgAgqAoAuqkKAFSrCgDurAoAkq4KACywCgDGsQoAYLMKAAS1CgCetgoAOLgKANK5CgBsuwoAEL0KAKq+CgBEwAoA3sEKAILDCgAcxQoAtsYKAFDICgD0yQoAjssKACjNCgDCzgoAZtAKAADSCgCa0woAPtUKANjWCgBy2AoADNoKALDbCgBK3QoA5N4KAH7gCgAi4goAvOMKAFblCgDw5goAlOgKAC7qCgDI6woAYu0KAPzuCgCg8AoAOvIKANTzCgBu9QoAEvcKAKz4CgBG+goA4PsKAIT9CgAe/woAuAALAFwCCwD2AwsAkAULACoHCwDOCAsAaAoLAAIMCwCcDQsAQA8LANoQCwB0EgsADhQLALIVCwBMFwsA5hgLAIAaCwAkHAsAvh0LAFgfCwDyIAsAjCILADAkCwDKJQsAZCcLAP4oCwCiKgsAPCwLANYtCwBwLwsAFDELAK4yCwBINAsA4jULAIY3CwAqOQsAxDoLAGg8CwACPgsAnD8LADZBCwDaQgsAdEQLAA5GCwCoRwsATEkLAOZKCwCATAsAGk4LAL5PCwBYUQsA8lILAIxUCwAwVgsAylcLAGRZCwAIWwsAolwLADxeCwDWXwsAemELABRjCwCuZAsASGYLAOJnCwCGaQsAIGsLALpsCwBUbgsA+G8LAJJxCwAscwsAxnQLAGB2CwAEeAsAnnkLADh7CwDcfAsAdn4LABCACwCqgQsARIMLAOiECwCChgsAHIgLAMCJCwBaiwsA9IwLAI6OCwAykAsAzJELAGaTCwAAlQsApJYLAD6YCwDYmQsAfJsLABadCwCwngsASqALAO6hCwCIowsAIqULALymCwBWqAsA+qkLAJSrCwAurQsAyK4LAGKwCwAGsgsAoLMLADq1CwDUtgsAeLgLABK6CwCsuwsAUL0LAOq+CwCEwAsAHsILAMLDCwBcxQsA9sYLAJDICwA0ygsAzssLAGjNCwAMzwsAptALAEDSCwDa0wsAdNULABjXCwCy2AsATNoLAObbCwCK3QsAJN8LAL7gCwBY4gsA8uMLAJblCwAw5wsAyugLAGTqCwAI7AsAou0LADzvCwDg8AsAevILABT0CwCu9QsAUvcLAOz4CwCG+gsAIPwLAMT9CwBe/wsA+AAMAJICDAA2BAwA0AUMAGoHDAAECQwAqAoMAEIMDADcDQwAdg8MABoRDAC0EgwAThQMAOgVDACCFwwAJhkMAMAaDABaHAwA9B0MAJgfDAAyIQwAzCIMAGYkDAAKJgwApCcMAD4pDADiKgwAfCwMABYuDACwLwwAVDEMAO4yDACINAwAIjYMAMY3DABgOQwA+joMAJQ8DAA4PgwA0j8MAGxBDAAGQwwAqkQMAERGDADeRwwAeEkMABJLDAC2TAwAUE4MAOpPDACOUQwAKFMMAMJUDABcVgwAAFgMAJpZDAA0WwwAzlwMAHJeDAAMYAwApmEMAEBjDADkZAwAfmYMABhoDACyaQwATGsMAPBsDACKbgwAJHAMAL5xDABicwwA/HQMAJZ2DAAweAwA1HkMAG57DAAIfQwAon4MAEaADADggQwAeoMMAB6FDAC4hgwAUogMAOyJDACQiwwAKo0MAMSODABekAwAApIMAJyTDAA2lQwA0JYMAHSYDAAOmgwAqJsMAEKdDADmngwAgKAMABqiDAC0owwATqUMAPKmDACMqAwAJqoMAMCrDABkrQwA/q4MAJiwDAAysgwA1rMMAHC1DAAKtwwApLgMAEi6DADiuwwAfL0MABa/DAC6wAwAVMIMAO7DDACIxQwALMcMAMbIDABgygwABMwMAJ7NDAA4zwwA0tAMAHbSDAAQ1AwAqtUMAETXDADe2AwAgtoMABzcDAC23QwAUN8MAOrgDACO4gwAKOQMAMLlDABm5wwAAOkMAJrqDAA07AwA2O0MAHLvDAAM8QwApvIMAEr0DADk9QwAfvcMACL5DAC8+gwAVvwMAPD9DACU/wwALgENAMgCDQBiBA0A/AUNAKAHDQA6CQ0A1AoNAG4MDQASDg0ArA8NAEYRDQDgEg0AehQNAB4WDQC4Fw0AUhkNAPYaDQCQHA0AKh4NAMQfDQBoIQ0AAiMNAJwkDQA2Jg0A2icNAHQpDQAOKw0AqCwNAEwuDQDmLw0AgDENACQzDQC+NA0AWDYNAPI3DQCMOQ0AMDsNAMo8DQBkPg0A/j8NAJhBDQA8Qw0A1kQNAHBGDQAKSA0ArkkNAEhLDQDiTA0Ahk4NACBQDQC6UQ0AVFMNAPhUDQCSVg0ALFgNAMZZDQBgWw0ABF0NAJ5eDQA4YA0A0mENAHZjDQAQZQ0AqmYNAERoDQDoaQ0AgmsNABxtDQC2bg0AWnANAPRxDQCOcw0AMnUNAMx2DQBmeA0AAHoNAKR7DQA+fQ0A2H4NAHKADQAWgg0AsIMNAEqFDQDkhg0AiIgNACKKDQC8iw0AVo0NAPqODQCUkA0ALpINAMiTDQBilQ0ABpcNAKCYDQA6mg0A1JsNAHidDQASnw0ArKANAEaiDQDqow0AhKUNAB6nDQC4qA0AXKoNAParDQCQrQ0AKq8NAM6wDQBosg0AArQNAKa1DQBAtw0A2rgNAHS6DQAYvA0Asr0NAEy/DQDmwA0AisINACTEDQC+xQ0AWMcNAPzIDQCWyg0AMMwNAMrNDQBkzw0ACNENAKLSDQA81A0A1tUNAHrXDQAU2Q0ArtoNAEjcDQDs3Q0Aht8NACDhDQC64g0AXuQNAPjlDQCS5w0ANukNANDqDQBq7A0ABO4NAKjvDQBC8Q0A3PINAHb0DQAa9g0AtPcNAE75DQDo+g0AgvwNACb+DQDA/w0AWgEOAPQCDgCYBA4AMgYOAMwHDgBmCQ4ACgsOAKQMDgA+Dg4A2A8OAHwRDgAWEw4AsBQOAEoWDgDuFw4AiBkOACIbDgC8HA4AYB4OAPofDgCUIQ4AOCMOANIkDgBsJg4ABigOAKopDgBEKw4A3iwOAHguDgAcMA4AtjEOAFAzDgDqNA4AhDYOACg4DgDCOQ4AXDsOAPY8DgCQPg4ANEAOAM5BDgBoQw4ADEUOAKZGDgBASA4A2kkOAH5LDgAYTQ4Ask4OAExQDgDwUQ4AilMOACRVDgDIVg4AYlgOAPxZDgCWWw4AOl0OANReDgBuYA4ACGIOAKJjDgBGZQ4A4GYOAHpoDgAUag4AuGsOAFJtDgDsbg4AkHAOACpyDgDEcw4AXnUOAAJ3DgCceA4ANnoOANB7DgBqfQ4ADn8OAKiADgBCgg4A3IMOAICFDgAahw4AtIgOAE6KDgDoiw4AjI0OACaPDgDAkA4AZJIOAP6TDgCYlQ4AMpcOANaYDgBwmg4ACpwOAKSdDgBInw4A4qAOAHyiDgAWpA4AuqUOAFSnDgDuqA4AkqoOACysDgDGrQ4AYK8OAPqwDgCesg4AOLQOANK1DgB2tw4AELkOAKq6DgBEvA4A3r0OAIK/DgAcwQ4AtsIOAFDEDgDqxQ4AjscOACjJDgDCyg4AXMwOAADODgCazw4ANNEOANjSDgBy1A4ADNYOAKbXDgBK2Q4A5NoOAH7cDgAY3g4AvN8OAFbhDgDw4g4AiuQOAC7mDgDI5w4AYukOAPzqDgCg7A4AOu4OANTvDgBu8Q4ACPMOAKz0DgBG9g4A4PcOAHr5DgAe+w4AuPwOAFL+DgDs/w4AkAEPACoDDwDEBA8AXgYPAAIIDwCcCQ8ANgsPANoMDwB0Dg8ADhAPAKgRDwBMEw8A5hQPAIAWDwAaGA8AvhkPAFgbDwDyHA8AjB4PADAgDwDKIQ8AZCMPAP4kDwCiJg8APCgPANYpDwBwKw8ACi0PAK4uDwBIMA8A4jEPAHwzDwAgNQ8AujYPAFQ4DwDuOQ8AkjsPACw9DwDGPg8AakAPAARCDwCeQw8AOEUPANxGDwB2SA8AEEoPAKpLDwBOTQ8A6E4PAIJQDwAcUg8AwFMPAFpVDwD0Vg8AjlgPAChaDwDMWw8AZl0PAABfDwCaYA8APmIPANhjDwByZQ8ADGcPALBoDwBKag8A5GsPAH5tDwAibw8AvHAPAFZyDwD6cw8AlHUPAC53DwDIeA8AbHoPAAZ8DwCgfQ8AOn8PANSADwB4gg8AEoQPAKyFDwBGhw8A6ogPAISKDwAejA8Awo0PAFyPDwD2kA8AkJIPADSUDwDOlQ8AaJcPAAKZDwCmmg8AQJwPANqdDwB0nw8ADqEPALKiDwBMpA8A5qUPAICnDwAkqQ8AvqoPAFisDwDyrQ8Alq8PADCxDwDKsg8AZLQPAAi2DwCitw8APLkPANa6DwB6vA8AFL4PAK6/DwBIwQ8A7MIPAIbEDwAgxg8AuscPAF7JDwD4yg8AkswPACzODwDQzw8AatEPAATTDwCo1A8AQtYPANzXDwB22Q8AENsPALTcDwBO3g8A6N8PAILhDwAm4w8AwOQPAFrmDwD05w8AjukPADLrDwDM7A8AZu4PAArwDwCk8Q8APvMPANj0DwB89g8AFvgPALD5DwBK+w8A7vwPAIj+DwAiABAAxgEQAGADEAD6BBAAlAYQAC4IEADSCRAAbAsQAAYNEACgDhAARBAQAN4REAB4ExAAEhUQAKwWEABQGBAA6hkQAIQbEAAeHRAAwh4QAFwgEAD2IRAAmiMQADQlEADOJhAAaCgQAAwqEACmKxAAQC0QANouEAB+MBAAGDIQALIzEABMNRAA8DYQAIo4EAAkOhAAvjsQAGI9EAD8PhAAlkAQADBCEADUQxAAbkUQAAhHEACiSBAAPEoQAOBLEAB6TRAAFE8QAK5QEABSUhAA7FMQAIZVEAAgVxAAxFgQAF5aEAD4WxAAnF0QADZfEADQYBAAamIQAA5kEACoZRAAQmcQANxoEACAahAAGmwQALRtEABObxAA8nAQAIxyEAAmdBAAwHUQAGR3EAD+eBAAmHoQADJ8EADMfRAAcH8QAAqBEACkghAAPoQQAOKFEAB8hxAAFokQALCKEABUjBAA7o0QAIiPEAAskRAAxpIQAGCUEAD6lRAAlJcQADiZEADSmhAAbJwQAAaeEACqnxAARKEQAN6iEAB4pBAAHKYQALanEABQqRAA6qoQAI6sEAAorhAAwq8QAGaxEAAAsxAAmrQQADS2EADYtxAAcrkQAAy7EACmvBAASr4QAOS/EAB+wRAAGMMQALLEEABWxhAA8McQAIrJEAAkyxAAyMwQAGLOEAD8zxAAltEQADrTEADU1BAAbtYQAAjYEACs2RAARtsQAODcEAB63hAAHuAQALjhEABS4xAA7OQQAJDmEAAq6BAAxOkQAGjrEAAC7RAAnO4QADbwEADa8RAAdPMQAA71EACo9hAATPgQAOb5EACA+xAAGv0QAL7+EABYABEA8gERAIwDEQAmBREAygYRAGQIEQD+CREAmAsRADINEQDWDhEAcBARAAoSEQCuExEASBURAOIWEQB8GBEAIBoRALobEQBUHREA7h4RAJIgEQAsIhEAxiMRAGolEQAEJxEAnigRADgqEQDcKxEAdi0RABAvEQCqMBEARDIRAOgzEQCCNREAHDcRALY4EQBaOhEA9DsRAI49EQAoPxEAwkARAGZCEQAARBEAmkURAD5HEQDYSBEAckoRAAxMEQCwTREASk8RAORQEQB+UhEAIlQRALxVEQBWVxEA+lgRAJRaEQAuXBEAyF0RAGxfEQAGYREAoGIRADpkEQDUZREAeGcRABJpEQCsahEARmwRAOptEQCEbxEAHnERALhyEQBSdBEA9nURAJB3EQAqeREAxHoRAGh8EQACfhEAnH8RAECBEQDaghEAdIQRAA6GEQCyhxEATIkRAOaKEQCAjBEAJI4RAL6PEQBYkREA8pIRAJaUEQAwlhEAypcRAGSZEQAImxEAopwRADyeEQDWnxEAeqERABSjEQCupBEASKYRAOynEQCGqREAIKsRALqsEQBerhEA+K8RAJKxEQA2sxEA0LQRAGq2EQAEuBEAnrkRAEK7EQDcvBEAdr4RABDAEQCqwREATsMRAOjEEQCCxhEAHMgRAMDJEQBayxEA9MwRAI7OEQAy0BEAzNERAGbTEQAK1REApNYRAD7YEQDY2REAfNsRABbdEQCw3hEASuARAO7hEQCI4xEAIuURALzmEQBg6BEA+ukRAJTrEQAu7REA0u4RAGzwEQAG8hEAoPMRAET1EQDe9hEAePgRABL6EQCs+xEAUP0RAOr+EQCEABIAHgISAMIDEgBcBRIA9gYSAJAIEgA0ChIAzgsSAGgNEgACDxIAphASAEASEgDaExIAfhUSABgXEgCyGBIATBoSAPAbEgCKHRIAJB8SAL4gEgBiIhIA/CMSAJYlEgAwJxIA1CgSAG4qEgAILBIAoi0SADwvEgDgMBIAejISABQ0EgCuNRIAUjcSAOw4EgCGOhIAIDwSAMQ9EgBePxIA+EASAJJCEgA2RBIA0EUSAGpHEgAESRIAqEoSAEJMEgDcTRIAgE8SABpREgC0UhIATlQSAPJVEgCMVxIAJlkSAMBaEgBkXBIA/l0SAJhfEgAyYRIAzGISAHBkEgAKZhIApGcSAD5pEgDiahIAfGwSABZuEgCwbxIAVHESAO5yEgCIdBIAInYSAMZ3EgBgeRIA+noSAJR8EgA4fhIA0n8SAGyBEgAGgxIAqoQSAESGEgDehxIAgokSAByLEgC2jBIAUI4SAPSPEgCOkRIAKJMSAMKUEgBclhIAAJgSAJqZEgA0mxIAzpwSAGieEgAMoBIApqESAECjEgDkpBIAfqYSABioEgCyqRIAVqsSAPCsEgCKrhIAJLASAMixEgBisxIA/LQSAJa2EgA6uBIA1LkSAG67EgAIvRIArL4SAEbAEgDgwRIAesMSAB7FEgC4xhIAUsgSAOzJEgCQyxIAKs0SAMTOEgBo0BIAAtISAJzTEgA21RIA0NYSAHTYEgAO2hIAqNsSAELdEgDm3hIAgOASABriEgC04xIATuUSAPLmEgCM6BIAJuoSAMDrEgBk7RIA/u4SAJjwEgAy8hIA1vMSAHD1EgAK9xIApPgSAEj6EgDi+xIAfP0SACD/EgC6ABMAVAITAO4DEwCSBRMALAcTAMYIEwBgChMABAwTAJ4NEwA4DxMA3BATAHYSEwAQFBMAqhUTAEQXEwDoGBMAghoTABwcEwC2HRMAUB8TAPQgEwCOIhMAKCQTAMIlEwBmJxMAACkTAJoqEwA0LBMA2C0TAHIvEwAMMRMAsDITAEo0EwDkNRMAfjcTACI5EwC8OhMAVjwTAPA9EwCUPxMALkETAMhCEwBiRBMABkYTAKBHEwA6SRMA1EoTAHhMEwASThMArE8TAEZREwDgUhMAhFQTAB5WEwC4VxMAUlkTAPZaEwCQXBMAKl4TAMRfEwBoYRMAAmMTAJxkEwA2ZhMA2mcTAHRpEwAOaxMAsmwTAExuEwDmbxMAgHETACRzEwC+dBMAWHYTAPJ3EwCWeRMAMHsTAMp8EwBkfhMACIATAKKBEwA8gxMA1oQTAHCGEwAUiBMArokTAEiLEwDijBMAho4TACCQEwC6kRMAVJMTAPiUEwCSlhMALJgTAMaZEwBqmxMABJ0TAJ6eEwBCoBMA3KETAHajEwAQpRMAtKYTAE6oEwDoqRMAgqsTACatEwDArhMAWrATAPSxEwCYsxMAMrUTAMy2EwBmuBMACroTAKS7EwA+vRMA2L4TAHzAEwAWwhMAsMMTAErFEwDuxhMAiMgTACLKEwC8yxMAYM0TAPrOEwCU0BMALtITAMjTEwBs1RMABtcTAKDYEwA62hMA3tsTAHjdEwAS3xMArOATAEbiEwDq4xMAhOUTAB7nEwDC6BMAXOoTAPbrEwCQ7RMANO8TAM7wEwBo8hMAAvQTAKb1EwBA9xMA2vgTAH76EwAY/BMAsv0TAEz/EwDmABQAigIUACQEFAC+BRQAWAcUAPwIFACWChQAMAwUANQNFABuDxQACBEUAKISFABGFBQA4BUUAHoXFAAUGRQArhoUAFIcFADsHRQAhh8UACAhFADEIhQAXiQUAPglFACSJxQALCkUANAqFABqLBQABC4UAKgvFABCMRQA3DIUAHY0FAAaNhQAtDcUAE45FADoOhQAjDwUACY+FADAPxQAWkEUAP5CFACYRBQAMkYUANZHFABwSRQACksUAKRMFAA+ThQA4k8UAHxRFAAWUxQAsFQUAFRWFADuVxQAiFkUACJbFAC8XBQAYF4UAPpfFACUYRQALmMUANJkFABsZhQABmgUAKppFABEaxQA3mwUAHhuFAAccBQAtnEUAFBzFADqdBQAjnYUACh4FADCeRQAXHsUAAB9FACafhQANIAUAM6BFABygxQADIUUAKaGFABAiBQA2okUAH6LFAAYjRQAso4UAEyQFADwkRQAipMUACSVFAC+lhQAYpgUAPyZFACWmxQAOp0UANSeFABuoBQACKIUAKyjFABGpRQA4KYUAHqoFAAeqhQAuKsUAFKtFADsrhQAkLAUACqyFADEsxQAXrUUAPi2FACcuBQANroUANC7FABqvRQADr8UAKjAFABCwhQA3MMUAIDFFAAaxxQAtMgUAFjKFADyyxQAjM0UACbPFADA0BQAZNIUAP7TFACY1RQAMtcUANbYFABw2hQACtwUAKTdFABI3xQA4uAUAHziFAAW5BQAuuUUAFTnFADu6BQAkuoUACzsFADG7RQAYO8UAATxFACe8hQAOPQUANL1FAB29xQAEPkUAKr6FABE/BQA6P0UAIL/FAAcARUAtgIVAFoEFQD0BRUAjgcVACgJFQDCChUAZgwVAAAOFQCaDxUAPhEVANgSFQByFBUADBYVAKYXFQBKGRUA5BoVAH4cFQAYHhUAvB8VAFYhFQDwIhUAiiQVAC4mFQDIJxUAYikVAPwqFQCgLBUAOi4VANQvFQBuMRUAEjMVAKw0FQBGNhUA6jcVAIQ5FQAeOxUAuDwVAFw+FQD2PxUAkEEVACpDFQDORBUAaEYVAAJIFQCcSRUANksVANpMFQB0ThUADlAVAKhRFQBMUxUA5lQVAIBWFQAaWBUAvlkVAFhbFQDyXBUAjF4VADBgFQDKYRUAZGMVAP5kFQCiZhUAPGgVANZpFQBwaxUAFG0VAK5uFQBIcBUA7HEVAIZzFQAgdRUAunYVAF54FQD4eRUAknsVACx9FQDGfhUAaoAVAASCFQCegxUAOIUVANyGFQB2iBUAEIoVAKqLFQBEjRUA6I4VAIKQFQAckhUAtpMVAFqVFQD0lhUAjpgVADKaFQDMmxUAZp0VAACfFQCkoBUAPqIVANijFQBypRUAFqcVALCoFQBKqhUA7qsVAIitFQAirxUAvLAVAFayFQD6sxUAlLUVAC63FQDIuBUAbLoVAAa8FQCgvRUAOr8VANTAFQB4whUAEsQVAKzFFQBGxxUA6sgVAITKFQAezBUAws0VAFzPFQD20BUAkNIVADTUFQDO1RUAaNcVAALZFQCc2hUAQNwVANrdFQB03xUAGOEVALLiFQBM5BUA5uUVAIrnFQAk6RUAvuoVAFjsFQD87RUAlu8VADDxFQDK8hUAbvQVAAj2FQCi9xUAPPkVAOD6FQB6/BUAFP4VAK7/FQBSARYA7AIWAIYEFgAgBhYAugcWAF4JFgD4ChYAkgwWACwOFgDQDxYAahEWAAQTFgCeFBYAQhYWANwXFgB2GRYAEBsWALQcFgBOHhYA6B8WAIIhFgAmIxYAwCQWAFomFgD+JxYAmCkWADIrFgDMLBYAcC4WAAowFgCkMRYAPjMWAOI0FgB8NhYAFjgWALA5FgBUOxYA7jwWAIg+FgAiQBYAvEEWAGBDFgD6RBYAlEYWAC5IFgDSSRYAbEsWAAZNFgCgThYARFAWAN5RFgB4UxYAElUWALZWFgBQWBYA6lkWAI5bFgAoXRYAwl4WAFxgFgAAYhYAmmMWADRlFgDOZhYAcmgWAAxqFgCmaxYAQG0WAORuFgB+cBYAGHIWALJzFgBWdRYA8HYWAIp4FgAkehYAvnsWAGJ9FgD8fhYAloAWADCCFgDUgxYAboUWAAiHFgCiiBYARooWAOCLFgB6jRYAFI8WALiQFgBSkhYA7JMWAJCVFgAqlxYAxJgWAF6aFgACnBYAnJ0WADafFgDQoBYAdKIWAA6kFgCopRYAQqcWANyoFgCAqhYAGqwWALStFgBOrxYA8rAWAIyyFgAmtBYAwLUWAGS3FgD+uBYAmLoWADK8FgDWvRYAcL8WAArBFgCkwhYASMQWAOLFFgB8xxYAIMkWALrKFgBUzBYA7s0WAJLPFgAs0RYAxtIWAGDUFgAE1hYAntcWADjZFgDS2hYAbNwWABDeFgCq3xYAROEWAN7iFgCC5BYAHOYWALbnFgBa6RYA9OoWAI7sFgAo7hYAzO8WAGbxFgAA8xYAmvQWADT2FgDY9xYAcvkWAAz7FgCm/BYAQP4WAOT/FgB+ARcAGAMXALIEFwBWBhcA8AcXAIoJFwAuCxcAyAwXAGIOFwD8DxcAoBEXADoTFwDUFBcAbhYXABIYFwCsGRcARhsXAOocFwCEHhcAHiAXALghFwBSIxcA9iQXAJAmFwAqKBcAxCkXAGgrFwACLRcAnC4XADYwFwDaMRcAdDMXAA41FwCoNhcAQjgXAOY5FwCAOxcAGj0XALQ+FwBYQBcA8kEXAIxDFwAwRRcAykYXAGRIFwD+SRcAoksXADxNFwDWThcAcFAXABRSFwCuUxcASFUXAOJWFwCGWBcAIFoXALpbFwBUXRcA+F4XAJJgFwAsYhcAxmMXAGplFwAEZxcAnmgXADhqFwDSaxcAdm0XABBvFwCqcBcARHIXAOhzFwCCdRcAHHcXALZ4FwBaehcA9HsXAI59FwAyfxcAzIAXAGaCFwAAhBcApIUXAD6HFwDYiBcAcooXABaMFwCwjRcASo8XAOSQFwCIkhcAIpQXALyVFwBWlxcA8JgXAJSaFwAunBcAyJ0XAGKfFwAGoRcAoKIXADqkFwDUpRcAeKcXABKpFwCsqhcARqwXAOqtFwCErxcAHrEXAMKyFwBctBcA9rUXAJC3FwA0uRcAzroXAGi8FwACvhcApr8XAEDBFwDawhcAdMQXABjGFwCyxxcATMkXAObKFwCAzBcAJM4XAL7PFwBY0RcA8tIXAJbUFwAw1hcAytcXAGTZFwAI2xcAotwXADzeFwDW3xcAeuEXABTjFwCu5BcAUuYXAOznFwCG6RcAIOsXAMTsFwBe7hcA+O8XAJLxFwA28xcA0PQXAGr2FwAE+BcAnvkXAEL7FwDc/BcAdv4XABAAGAC0ARgATgMYAOgEGACMBhgAJggYAMAJGABaCxgA/gwYAJgOGAAyEBgAzBEYAHATGAAKFRgApBYYAD4YGADYGRgAfBsYABYdGACwHhgASiAYAO4hGACIIxgAIiUYALwmGABgKBgA+ikYAJQrGAAuLRgA0i4YAGwwGAAGMhgAoDMYAEQ1GADeNhgAeDgYABI6GAC2OxgAUD0YAOo+GACEQBgAKEIYAMJDGABcRRgA9kYYAJpIGAA0ShgAzksYAHJNGAAMTxgAplAYAEBSGADkUxgAflUYABhXGACyWBgAVloYAPBbGACKXRgAJF8YAL5gGABiYhgA/GMYAJZlGAAwZxgAymgYAG5qGAAIbBgAom0YADxvGADgcBgAenIYABR0GAC4dRgAUncYAOx4GACGehgAKnwYAMR9GABefxgA+IAYAJyCGAA2hBgA0IUYAGqHGAAOiRgAqIoYAEKMGADmjRgAgI8YABqRGAC0khgATpQYAPKVGACMlxgAJpkYAMCaGABknBgA/p0YAJifGAAyoRgAzKIYAHCkGAAKphgApKcYAD6pGADiqhgAfKwYABauGACwrxgAVLEYAO6yGACItBgALLYYAMa3GABguRgA+roYAJ68GAA4vhgA0r8YAGzBGAAQwxgAqsQYAETGGADexxgAgskYABzLGAC2zBgAUM4YAPTPGACO0RgAKNMYAMLUGABc1hgAANgYAJrZGAA02xgAztwYAHLeGAAM4BgApuEYAEDjGADk5BgAfuYYABjoGAC86RgAVusYAPDsGACK7hgALvAYAMjxGABi8xgA/PQYAKD2GAA6+BgA1PkYAG77GAAS/RgArP4YAEYAGQDgARkAhAMZAB4FGQC4BhkAUggZAOwJGQCQCxkAKg0ZAMQOGQBoEBkAAhIZAJwTGQA2FRkA2hYZAHQYGQAOGhkAqBsZAEwdGQDmHhkAgCAZABoiGQC+IxkAWCUZAPImGQCMKBkAJioZAMorGQBkLRkA/i4ZAJgwGQA8MhkA1jMZAHA1GQAKNxkArjgZAEg6GQDiOxkAfD0ZACA/GQC6QBkAVEIZAPhDGQCSRRkALEcZAMZIGQBqShkABEwZAJ5NGQA4TxkA3FAZAHZSGQAQVBkAqlUZAE5XGQDoWBkAgloZABxcGQC2XRkAWl8ZAPRgGQCOYhkAKGQZAMxlGQBmZxkAAGkZAJpqGQA+bBkA2G0ZAHJvGQAMcRkAsHIZAEp0GQDkdRkAfncZACJ5GQC8ehkAVnwZAPp9GQCUfxkALoEZAMiCGQBshBkABoYZAKCHGQA6iRkA1IoZAHiMGQASjhkArI8ZAEaRGQDqkhkAhJQZAB6WGQC4lxkAUpkZAPaaGQCQnBkAKp4ZAM6fGQBooRkAAqMZAJykGQBAphkA2qcZAHSpGQAOqxkAsqwZAEyuGQDmrxkAirEZACSzGQC+tBkAWLYZAPK3GQCWuRkAMLsZAMq8GQBkvhkACMAZAKLBGQA8wxkA1sQZAHDGGQAUyBkArskZAEjLGQDszBkAhs4ZACDQGQC60RkAXtMZAPjUGQCS1hkALNgZANDZGQBq2xkABN0ZAKjeGQBC4BkA3OEZAHbjGQAQ5RkAtOYZAE7oGQDo6RkAgusZACbtGQDA7hkAWvAZAPTxGQCO8xkAMvUZAMz2GQBm+BkAAPoZAKT7GQA+/RkA2P4ZAHwAGgAWAhoAsAMaAEoFGgDuBhoAiAgaACIKGgC8CxoAYA0aAPoOGgCUEBoALhIaANITGgBsFRoAEBcaALQYGgBOGhoA6BsaAIIdGgAmHxoAwCAaAFoiGgD0IxoAmCUaADInGgDMKBoAZioaAAosGgCkLRoAPi8aANgwGgB8MhoAFjQaALA1GgBKNxoA5DgaAIg6GgAiPBoAvD0aAFY/GgD6QBoAlEIaAC5EGgDIRRoAbEcaAAZJGgCgShoAREwaAN5NGgB4TxoAElEaALZSGgBQVBoA6lUaAIRXGgAoWRoAwloaAFxcGgD2XRoAml8aADRhGgDOYhoAaGQaAAxmGgCmZxoAQGkaANpqGgB+bBoAGG4aALJvGgBMcRoA5nIaAIp0GgAkdhoAvncaAFh5GgD8ehoAlnwaADB+GgDKfxoAboEaAAiDGgCihBoAPIYaAOCHGgB6iRoAFIsaALiMGgBSjhoA7I8aAIaRGgAqkxoAxJQaAF6WGgD4lxoAnJkaADabGgDQnBoAap4aAA6gGgCooRoAQqMaANykGgB2phoAGqgaALSpGgBOqxoA6KwaAIyuGgAmsBoAwLEaAFqzGgD+tBoAmLYaADK4GgDMuRoAcLsaAAq9GgCkvhoASMAaAOLBGgB8wxoAFsUaALrGGgBUyBoA7skaAIjLGgAszRoAxs4aAGDQGgD60RoAntMaADjVGgDS1hoAbNgaAAbaGgCq2xoARN0aAN7eGgB44BoAHOIaALbjGgBQ5RoA6uYaAI7oGgAo6hoAwusaAFztGgAA7xoAmvAaADTyGgDO8xoAcvUaAAz3GgCm+BoASvoaAOT7GgB+/RoAGP8aALwAGwBWAhsA8AMbAIoFGwAkBxsAyAgbAGIKGwD8CxsAlg0bADoPGwDUEBsAbhIbAAgUGwCiFRsARhcbAOAYGwB6GhsAHhwbALgdGwBSHxsA7CAbAJAiGwAqJBsAxCUbAF4nGwACKRsAnCobADYsGwDQLRsAai8bAA4xGwCoMhsAQjQbAOY1GwCANxsAGjkbALQ6GwBYPBsA8j0bAIw/GwAmQRsAykIbAGREGwD+RRsAokcbADxJGwDWShsAcEwbABROGwCuTxsASFEbAOJSGwB8VBsAIFYbALpXGwBUWRsA7lobAJJcGwAsXhsAxl8bAGBhGwD6YhsAnmQbADhmGwDSZxsAbGkbABBrGwCqbBsARG4bAN5vGwCCcRsAHHMbALZ0GwBQdhsA9HcbAI55GwAoexsAzHwbAGZ+GwAAgBsAmoEbAD6DGwDYhBsAcoYbAAyIGwCwiRsASosbAOSMGwCIjhsAIpAbALyRGwBWkxsA8JQbAJSWGwAumBsAyJkbAGKbGwAGnRsAoJ4bADqgGwDUoRsAbqMbABKlGwCsphsARqgbAOCpGwCEqxsAHq0bALiuGwBSsBsA9rEbAJCzGwAqtRsAzrYbAGi4GwACuhsAnLsbAEC9GwDavhsAdMAbAA7CGwCywxsATMUbAObGGwCAyBsAJMobAL7LGwBYzRsA8s4bAJbQGwAw0hsAytMbAGTVGwD+1hsAotgbADzaGwDW2xsAcN0bABTfGwCu4BsASOIbAOLjGwCG5RsAIOcbALroGwBU6hsA+OsbAJLtGwAs7xsA0PAbAGryGwAE9BsAnvUbAEL3GwDc+BsAdvobABD8GwC0/RsATv8bAOgAHACCAhwAJgQcAMAFHABaBxwA9AgcAI4KHAAyDBwAzA0cAGYPHAAAERwApBIcAD4UHADYFRwAchccABYZHACwGhwAShwcAOQdHACIHxwAIiEcALwiHABWJBwA+iUcAJQnHAAuKRwA0iocAGwsHAAGLhwAoC8cADoxHADeMhwAeDQcABI2HACsNxwAUDkcAOo6HACEPBwAHj4cAMI/HABcQRwA9kIcAJpEHAA0RhwAzkccAGhJHAAMSxwApkwcAEBOHADaTxwAdFEcABhTHACyVBwATFYcAOZXHACKWRwAJFscAL5cHABYXhwA8l8cAJZhHAAwYxwAymQcAG5mHAAIaBwAomkcADxrHADgbBwAem4cABRwHACucRwAUnMcAOx0HACGdhwAIHgcAMR5HABeexwA+HwcAJJ+HAA2gBwA0IEcAGqDHAAOhRwAqIYcAEKIHADciRwAgIscABqNHAC0jhwATpAcAPKRHACMkxwAJpUcAMCWHABamBwA/pkcAJibHAAynRwAzJ4cAGagHAAKohwApKMcAD6lHADYphwAfKgcABaqHACwqxwAVK0cAO6uHACIsBwAIrIcAMazHABgtRwA+rYcAJS4HAA4uhwA0rscAGy9HAAQvxwAqsAcAETCHADewxwAeMUcABzHHAC2yBwAUMocAOrLHACOzRwAKM8cAMLQHABc0hwA9tMcAJrVHAA01xwAztgcAGjaHAAM3BwApt0cAEDfHADa4BwAfuIcABjkHACy5RwAVuccAPDoHACK6hwAJOwcAMjtHABi7xwA/PAcAJbyHAA69BwA1PUcAG73HAAI+RwArPocAEb8HADg/RwAev8cAB4BHQC4Ah0AUgQdAOwFHQCGBx0AKgkdAMQKHQBeDB0A+A0dAJwPHQA2ER0A0BIdAGoUHQAOFh0AqBcdAEIZHQDcGh0AgBwdABoeHQC0Hx0AWCEdAPIiHQCMJB0AJiYdAMonHQBkKR0A/iodAJgsHQA8Lh0A1i8dAHAxHQAKMx0ArjQdAEg2HQDiNx0AfDkdACA7HQC6PB0AVD4dAO4/HQCSQR0ALEMdAMZEHQBgRh0ABEgdAJ5JHQA4Sx0A0kwdAHZOHQAQUB0AqlEdAERTHQDoVB0AglYdABxYHQC2WR0AWlsdAPRcHQCOXh0AKGAdAMJhHQBmYx0AAGUdAJpmHQA0aB0A2GkdAHJrHQAMbR0Apm4dAEpwHQDkcR0AfnMdABh1HQC8dh0AVngdAPB5HQCKex0ALn0dAMh+HQBigB0ABoIdAKCDHQA6hR0A1IYdAG6IHQASih0ArIsdAEaNHQDqjh0AhJAdAB6SHQC4kx0AXJUdAPaWHQCQmB0AKpodAM6bHQBonR0AAp8dAJygHQA2oh0A2qMdAHSlHQAOpx0AqKgdAEyqHQDmqx0AgK0dABqvHQC+sB0AWLIdAPKzHQCMtR0AMLcdAMq4HQBkuh0A/rsdAKK9HQA8vx0A1sAdAHDCHQAUxB0ArsUdAEjHHQDsyB0AhsodACDMHQC6zR0AXs8dAPjQHQCS0h0ALNQdANDVHQBq1x0ABNkdAJ7aHQA43B0A3N0dAHbfHQAQ4R0AquIdAETkHQDo5R0AgucdABzpHQDA6h0AWuwdAPTtHQCO7x0AMvEdAMzyHQBm9B0AAPYdAKT3HQA++R0A2PodAHL8HQAW/h0AsP8dAEoBHgDuAh4AiAQeACIGHgC8Bx4AYAkeAPoKHgCUDB4ALg4eAMgPHgBsER4ABhMeAKAUHgA6Fh4A3hceAHgZHgASGx4ArBweAEYeHgDqHx4AhCEeAB4jHgDCJB4AXCYeAPYnHgCQKR4ANCseAM4sHgBoLh4AAjAeAKYxHgBAMx4A2jQeAHQ2HgAYOB4AsjkeAEw7HgDmPB4Aij4eACRAHgC+QR4AWEMeAPxEHgCWRh4AMEgeAMpJHgBkSx4ACE0eAKJOHgA8UB4A1lEeAHpTHgAUVR4ArlYeAFJYHgDsWR4AhlseACBdHgC6Xh4AXmAeAPhhHgCSYx4ALGUeANBmHgBqaB4ABGoeAKhrHgBCbR4A3G4eAHZwHgAach4AtHMeAE51HgDodh4AjHgeACZ6HgDAex4AWn0eAP5+HgCYgB4AMoIeAMyDHgBwhR4ACoceAKSIHgA+ih4A4oseAHyNHgAWjx4AsJAeAEqSHgDukx4AiJUeACKXHgDGmB4AYJoeAPqbHgCUnR4ALp8eANKgHgBsoh4ABqQeAKClHgBEpx4A3qgeAHiqHgASrB4Atq0eAFCvHgDqsB4AjrIeACi0HgDCtR4AXLceAAC5HgCauh4ANLweAM69HgByvx4ADMEeAKbCHgBAxB4A5MUeAH7HHgAYyR4AssoeAEzMHgDwzR4Ais8eACTRHgC+0h4AYtQeAPzVHgCW1x4AMNkeANTaHgBu3B4ACN4eAKLfHgBG4R4A4OIeAHrkHgAU5h4AuOceAFLpHgDs6h4AkOweACruHgDE7x4AXvEeAALzHgCc9B4ANvYeAND3HgB0+R4ADvseAKj8HgBC/h4A5v8eAIABHwAaAx8AtAQfAE4GHwDyBx8AjAkfACYLHwDADB8AZA4fAP4PHwCYER8AMhMfANYUHwBwFh8AChgfAKQZHwBIGx8A4hwfAHweHwAWIB8AuiEfAFQjHwDuJB8AkiYfACwoHwDGKR8AYCsfAAQtHwCeLh8AODAfANIxHwB2Mx8AEDUfAKo2HwBEOB8A3jkfAII7HwAcPR8Atj4fAFBAHwD0QR8AjkMfAChFHwDCRh8AZkgfAABKHwCaSx8ANE0fANhOHwByUB8ADFIfAKZTHwBKVR8A5FYfAH5YHwAiWh8AvFsfAFZdHwDwXh8AimAfAC5iHwDIYx8AYmUfAPxmHwCgaB8AOmofANRrHwBubR8AEm8fAKxwHwBGch8A6nMfAIR1HwAedx8AuHgfAFJ6HwD2ex8AkH0fACp/HwDEgB8AaIIfAAKEHwCchR8ANocfANCIHwB0ih8ADowfAKiNHwBCjx8A5pAfAICSHwAalB8AvpUfAFiXHwDymB8AjJofADCcHwDKnR8AZJ8fAP6gHwCioh8APKQfANalHwBwpx8AFKkfAK6qHwBIrB8A4q0fAIavHwAgsR8AurIfAF60HwD4tR8AkrcfACy5HwDGuh8AarwfAAS+HwCevx8AOMEfANzCHwB2xB8AEMYfAKrHHwBEyR8A6MofAILMHwAczh8Ats8fAFrRHwD00h8AjtQfADLWHwDM1x8AZtkfAADbHwCk3B8APt4fANjfHwBy4R8AFuMfALDkHwBK5h8A5OcfAIjpHwAi6x8AvOwfAFbuHwD67x8AlPEfAC7zHwDI9B8AYvYfAAb4HwCg+R8AOvsfANT8HwB4/h8AEgAgAKwBIABGAyAA6gQgAIQGIAAeCCAAwgkgAFwLIAD2DCAAkA4gADQQIADOESAAaBMgAAIVIACmFiAAQBggANoZIAB0GyAAGB0gALIeIABMICAA5iEgAIAjIAAkJSAAviYgAFgoIADyKSAAlisgADAtIADKLiAAZDAgAAgyIACiMyAAPDUgANY2IAB6OCAAFDogAK47IABSPSAA7D4gAIZAIAAgQiAAxEMgAF5FIAD4RiAAkkggADZKIADQSyAAak0gAARPIACoUCAAQlIgANxTIAB2VSAAEFcgALRYIABOWiAA6FsgAIJdIAAmXyAAwGAgAFpiIAD0YyAAmGUgADJnIADMaCAAZmogAApsIACkbSAAPm8gANhwIAB8ciAAFnQgALB1IABKdyAA7nggAIh6IAAifCAAvH0gAGB/IAD6gCAAlIIgAC6EIADShSAAbIcgAAaJIACgiiAARIwgAN6NIAB4jyAAEpEgALaSIABQlCAA6pUgAI6XIAAomSAAwpogAFycIAAAniAAmp8gADShIADOoiAAaKQgAAymIACmpyAAQKkgANqqIAB+rCAAGK4gALKvIABMsSAA8LIgAIq0IAAktiAAvrcgAFi5IAD8uiAAlrwgADC+IADUvyAAbsEgAAjDIACixCAARsYgAODHIAB6ySAAFMsgALjMIABSziAA7M8gAJDRIAAq0yAAxNQgAF7WIAAC2CAAnNkgADbbIADQ3CAAat4gAA7gIACo4SAAQuMgANzkIACA5iAAGuggALTpIABO6yAA6OwgAIzuIAAm8CAAwPEgAGTzIAD+9CAAmPYgADL4IADW+SAAcPsgAAr9IACk/iAASAAhAOIBIQB8AyEAIAUhALoGIQBUCCEA7gkhAIgLIQAsDSEAxg4hAGAQIQD6ESEAnhMhADgVIQDSFiEAbBghAAYaIQCqGyEARB0hAN4eIQB4ICEAHCIhALYjIQBQJSEA9CYhAI4oIQAoKiEAwishAGYtIQAALyEAmjAhADQyIQDYMyEAcjUhAAw3IQCmOCEASjohAOQ7IQB+PSEAGD8hALxAIQBWQiEA8EMhAIpFIQAkRyEAyEghAGJKIQD8SyEAlk0hADpPIQDUUCEAblIhABJUIQCsVSEARlchAOBYIQCEWiEAHlwhALhdIQBSXyEA9mAhAJBiIQAqZCEAxGUhAGhnIQACaSEAnGohADZsIQDabSEAdG8hAA5xIQCociEAQnQhAOZ1IQCAdyEAGnkhALR6IQBYfCEA8n0hAIx/IQAwgSEAyoIhAGSEIQD+hSEAoochADyJIQDWiiEAcIwhAAqOIQCujyEASJEhAOKSIQB8lCEAIJYhALqXIQBUmSEA7pohAJKcIQAsniEAxp8hAGChIQAEoyEAnqQhADimIQDcpyEAdqkhABCrIQCqrCEATq4hAOivIQCCsSEAHLMhAMC0IQBatiEA9LchAI65IQAyuyEAzLwhAGa+IQAAwCEAmsEhAD7DIQDYxCEAcsYhAAzIIQCwySEASsshAOTMIQB+ziEAItAhALzRIQBW0yEA8NQhAJTWIQAu2CEAyNkhAGLbIQAG3SEAoN4hADrgIQDU4SEAeOMhABLlIQCs5iEAUOghAOrpIQCE6yEAHu0hAMLuIQBc8CEA9vEhAJDzIQA09SEAzvYhAGj4IQAC+iEAnPshAED9IQDa/iEAdAAiAA4CIgCoAyIATAUiAOYGIgCACCIAJAoiAL4LIgBYDSIA8g4iAJYQIgAwEiIAyhMiAGQVIgAIFyIAohgiADwaIgDgGyIAeh0iABQfIgCuICIAUiIiAOwjIgCGJSIAICciAMQoIgBeKiIA+CsiAJItIgAsLyIA0DAiAGoyIgAENCIAnjUiADg3IgDcOCIAdjoiABA8IgCqPSIATj8iAOhAIgCCQiIAJkQiAMBFIgBaRyIA9EgiAJhKIgAyTCIAzE0iAGZPIgAKUSIApFIiAD5UIgDiVSIAfFciABZZIgCwWiIAVFwiAO5dIgCIXyIAImEiALxiIgBgZCIA+mUiAJRnIgAuaSIAyGoiAGxsIgAGbiIAoG8iADpxIgDeciIAeHQiABJ2IgC2dyIAUHkiAOp6IgCEfCIAKH4iAMJ/IgBcgSIA9oIiAJqEIgA0hiIAzociAHKJIgAMiyIApowiAECOIgDajyIAdJEiABiTIgCylCIATJYiAPCXIgCKmSIAJJsiAL6cIgBiniIA/J8iAJahIgAwoyIA1KQiAG6mIgAIqCIArKkiAEarIgDgrCIAeq4iABSwIgC4sSIAUrMiAOy0IgCGtiIAKrgiAMS5IgBeuyIA+LwiAJK+IgA2wCIA0MEiAGrDIgAExSIAqMYiAELIIgDcySIAdssiABrNIgC0ziIATtAiAOjRIgCM0yIAJtUiAMDWIgBa2CIA/tkiAJjbIgAy3SIAzN4iAHDgIgAK4iIApOMiAEjlIgDi5iIAfOgiABbqIgC66yIAVO0iAO7uIgCI8CIALPIiAMbzIgBg9SIA+vYiAJ74IgA4+iIA0vsiAGz9IgAQ/yIAqgAjAEQCIwDeAyMAeAUjABwHIwC2CCMAUAojAOoLIwCODSMAKA8jAMIQIwBcEiMAABQjAJoVIwA0FyMAzhgjAHIaIwAMHCMAph0jAEofIwDkICMAfiIjABgkIwC8JSMAVicjAPAoIwCKKiMALiwjAMgtIwBiLyMA/DAjAKAyIwA6NCMA1DUjAG43IwAIOSMArDojAEY8IwDgPSMAej8jAB5BIwC4QiMAUkQjAOxFIwCQRyMAKkkjAMRKIwBeTCMAAk4jAJxPIwA2USMA0FIjAHRUIwAOViMAqFcjAExZIwDmWiMAgFwjABpeIwC+XyMAWGEjAPJiIwCMZCMAMGYjAMpnIwBkaSMA/mojAJhsIwA8biMA1m8jAHBxIwAKcyMApHQjAEh2IwDidyMAfHkjACB7IwC6fCMAVH4jAO5/IwCSgSMALIMjAMaEIwBghiMABIgjAJ6JIwA4iyMA0owjAHaOIwAQkCMAqpEjAE6TIwDolCMAgpYjAByYIwDAmSMAWpsjAPScIwCOniMAKKAjAMyhIwBmoyMAAKUjAJqmIwA+qCMA2KkjAHKrIwAMrSMAsK4jAEqwIwDksSMAfrMjACK1IwC8tiMAVrgjAPq5IwCUuyMALr0jAMi+IwBiwCMABsIjAKDDIwA6xSMA1MYjAG7IIwASyiMArMsjAEbNIwDgziMAhNAjAB7SIwC40yMAXNUjAPbWIwCQ2CMAKtojAM7bIwBo3SMAAt8jAJzgIwBA4iMA2uMjAHTlIwAO5yMAsugjAEzqIwDm6yMAgO0jACTvIwC+8CMAWPIjAPLzIwCW9SMAMPcjAMr4IwBk+iMACPwjAKL9IwA8/yMA1gAkAHoCJAAUBCQArgUkAEgHJADiCCQAhgokACAMJAC6DSQAVA8kAPgQJACSEiQALBQkAMYVJABqFyQABBkkAJ4aJABCHCQA3B0kAHYfJAAQISQAtCIkAE4kJADoJSQAgickACYpJADAKiQAWiwkAPQtJACYLyQAMjEkAMwyJABmNCQACjYkAKQ3JAA+OSQA2DokAHI8JAAWPiQAsD8kAEpBJADkQiQAiEQkACJGJAC8RyQAVkkkAPpKJACUTCQALk4kAMhPJABsUSQABlMkAKBUJABEViQA3lckAHhZJAASWyQAtlwkAFBeJADqXyQAhGEkAChjJADCZCQAXGYkAPZnJACaaSQANGskAM5sJABobiQAAnAkAKZxJABAcyQA2nQkAHR2JAAYeCQAsnkkAEx7JADmfCQAin4kACSAJAC+gSQAWIMkAPyEJACWhiQAMIgkANSJJABuiyQACI0kAKKOJABGkCQA4JEkAHqTJAAUlSQAuJYkAFKYJADsmSQAhpskACCdJADEniQAXqAkAPihJACSoyQANqUkANCmJABqqCQABKokAKirJABCrSQA3K4kAICwJAAasiQAtLMkAE61JADytiQAjLgkACa6JADAuyQAWr0kAP6+JACYwCQAMsIkAMzDJABwxSQACsckAKTIJAA+yiQA4sskAHzNJAAWzyQAsNAkAFTSJADu0yQAiNUkACLXJADG2CQAYNokAPrbJACe3SQAON8kANLgJABs4iQAEOQkAKrlJABE5yQA3ugkAILqJAAc7CQAtu0kAFDvJAD08CQAjvIkACj0JADC9SQAXPckAAD5JACa+iQANPwkAM79JABy/yQADAElAKYCJQBABCUA2gUlAH4HJQAYCSUAsgolAFYMJQDwDSUAig8lACQRJQDIEiUAYhQlAPwVJQCWFyUAOhklANQaJQBuHCUAEh4lAKwfJQBGISUA4CIlAIQkJQAeJiUAuCclAFIpJQDsKiUAkCwlACouJQDELyUAXjElAAIzJQCcNCUANjYlANA3JQBqOSUADjslAKg8JQBCPiUA3D8lAIBBJQAaQyUAtEQlAFhGJQDyRyUAjEklACZLJQDKTCUAZE4lAP5PJQCYUSUAPFMlANZUJQBwViUAFFglAK5ZJQBIWyUA4lwlAHxeJQAgYCUAumElAFRjJQDuZCUAkmYlACxoJQDGaSUAYGslAPpsJQCebiUAOHAlANJxJQBscyUAEHUlAKp2JQBEeCUA6HklAIJ7JQAcfSUAtn4lAFqAJQD0gSUAjoMlACiFJQDMhiUAZoglAACKJQCaiyUAPo0lANiOJQBykCUADJIlALCTJQBKlSUA5JYlAH6YJQAimiUAvJslAFadJQDwniUAiqAlAC6iJQDIoyUAYqUlAPymJQCgqCUAOqolANSrJQBurSUAEq8lAKywJQBGsiUA6rMlAIS1JQAetyUAuLglAFy6JQD2uyUAkL0lACq/JQDEwCUAaMIlAALEJQCcxSUANsclANrIJQB0yiUADswlALLNJQBMzyUA5tAlAIDSJQAk1CUAvtUlAFjXJQDy2CUAltolADDcJQDK3SUAZN8lAAjhJQCi4iUAPOQlANblJQBw5yUAFOklAK7qJQBI7CUA4u0lAIbvJQAg8SUAuvIlAFT0JQD49SUAkvclACz5JQDG+iUAavwlAAT+JQCe/yUAOAEmANwCJgB2BCYAEAYmAKoHJgBOCSYA6AomAIIMJgAmDiYAwA8mAFoRJgD0EiYAmBQmADIWJgDMFyYAZhkmAAobJgCkHCYAPh4mANgfJgByISYAFiMmALAkJgBKJiYA5CcmAIgpJgAiKyYAvCwmAFYuJgD6LyYAlDEmAC4zJgDINCYAbDYmAAY4JgCgOSYAOjsmAN48JgB4PiYAEkAmAKxBJgBQQyYA6kQmAIRGJgAoSCYAwkkmAFxLJgD2TCYAmk4mADRQJgDOUSYAaFMmAAxVJgCmViYAQFgmANpZJgB0WyYAGF0mALJeJgBMYCYA5mEmAIpjJgAkZSYAvmYmAFhoJgDyaSYAlmsmADBtJgDKbiYAbnAmAAhyJgCicyYAPHUmAOB2JgB6eCYAFHomAK57JgBSfSYA7H4mAIaAJgAqgiYAxIMmAF6FJgD4hiYAnIgmADaKJgDQiyYAao0mAASPJgCokCYAQpImANyTJgB2lSYAGpcmALSYJgBOmiYA6JsmAIKdJgAmnyYAwKAmAFqiJgD+oyYAmKUmADKnJgDMqCYAcKomAAqsJgCkrSYAPq8mAOKwJgB8siYAFrQmALC1JgBUtyYA7rgmAIi6JgAsvCYAxr0mAGC/JgD6wCYAlMImADjEJgDSxSYAbMcmAAbJJgCgyiYARMwmAN7NJgB4zyYAHNEmALbSJgBQ1CYA6tUmAI7XJgAo2SYAwtomAFzcJgD23SYAmt8mADThJgDO4iYAaOQmAAzmJgCm5yYAQOkmAOTqJgB+7CYAGO4mALLvJgBW8SYA8PImAIr0JgAk9iYAyPcmAGL5JgD8+iYAlvwmADr+JgDU/yYAbgEnAAgDJwCsBCcARgYnAOAHJwB6CScAHgsnALgMJwBSDicA7A8nAJARJwAqEycAxBQnAF4WJwD4FycAnBknADYbJwDQHCcAah4nAA4gJwCoIScAQiMnANwkJwCAJicAGignALQpJwBYKycA8iwnAIwuJwAmMCcAyjEnAGQzJwD+NCcAmDYnADw4JwDWOScAcDsnAAo9JwCuPicASEAnAOJBJwB8QycAFkUnALpGJwBUSCcA7kknAIhLJwAsTScAxk4nAGBQJwD6UScAnlMnADhVJwDSVicAbFgnABBaJwCqWycARF0nAOheJwCCYCcAHGInALZjJwBaZScA9GYnAI5oJwAoaicAzGsnAGZtJwAAbycAmnAnADRyJwDYcycAcnUnAAx3JwCmeCcASnonAOR7JwB+fScAGH8nALyAJwBWgicA8IMnAIqFJwAuhycAyIgnAGKKJwD8iycAoI0nADqPJwDUkCcAeJInABKUJwCslScARpcnAOqYJwCEmicAHpwnALidJwBSnycA9qAnAJCiJwAqpCcAxKUnAGinJwACqScAnKonADasJwDarScAdK8nAA6xJwCosicATLQnAOa1JwCAtycAGrknAL66JwBYvCcA8r0nAJa/JwAwwScAysInAGTEJwAIxicAoscnADzJJwDWyicAeswnABTOJwCuzycASNEnAOLSJwCG1CcAINYnALrXJwBe2ScA+NonAJLcJwAs3icAxt8nAGrhJwAE4ycAnuQnAELmJwDc5ycAduknABDrJwCq7CcATu4nAOjvJwCC8ScAHPMnAMD0JwBa9icA9PcnAI75JwAo+ycAzPwnAGb+JwAAACgAmgEoAD4DKADYBCgAcgYoABYIKACwCSgASgsoAOQMKACIDigAIhAoALwRKABWEygA+hQoAJQWKAAuGCgAyBkoAGwbKAAGHSgAoB4oADogKADeISgAeCMoABIlKAC2JigAUCgoAOopKACEKygAHi0oAMIuKABcMCgA9jEoAJAzKAA0NSgAzjYoAGg4KAACOigAnDsoAEA9KADaPigAdEAoAA5CKACyQygATEUoAOZGKACASCgAJEooAL5LKABYTSgA/E4oAJZQKAAwUigAylMoAG5VKAAIVygAolgoADxaKADgWygAel0oABRfKACuYCgAUmIoAOxjKACGZSgAIGcoAMRoKABeaigA+GsoAJJtKAAsbygA0HAoAGpyKAAEdCgAnnUoAEJ3KADceCgAdnooABB8KAC0fSgATn8oAOiAKACCgigAJoQoAMCFKABahygA/ogoAJiKKAAyjCgAzI0oAHCPKAAKkSgApJIoAD6UKADilSgAfJcoABaZKACwmigAVJwoAO6dKACInygAIqEoALyiKABgpCgA+qUoAJSnKAAuqSgA0qooAGysKAAGrigAoK8oAESxKADesigAeLQoABK2KAC2tygAULkoAOq6KACEvCgAKL4oAMK/KABcwSgAAMMoAJrEKAA0xigAzscoAHLJKAAMyygApswoAEDOKADkzygAftEoABjTKACy1CgATNYoAPDXKACK2SgAJNsoAL7cKABi3igA/N8oAJbhKAAw4ygA1OQoAG7mKAAI6CgAoukoAEbrKADg7CgAeu4oAB7wKAC48SgAUvMoAOz0KACQ9igAKvgoAMT5KABe+ygA+PwoAJz+KAA2ACkA0AEpAGoDKQAEBSkAqAYpAEIIKQDcCSkAgAspABoNKQC0DikAThApAPIRKQCMEykAJhUpAMAWKQBkGCkA/hkpAJgbKQA8HSkA1h4pAHAgKQAKIikAriMpAEglKQDiJikAfCgpABYqKQC6KykAVC0pAO4uKQCSMCkALDIpAMYzKQBgNSkA+jYpAJ44KQA4OikA0jspAGw9KQAQPykAqkApAERCKQDeQykAeEUpABxHKQC2SCkAUEopAPRLKQCOTSkAKE8pAMJQKQBmUikAAFQpAJpVKQA0VykA2FgpAHJaKQAMXCkAsF0pAEpfKQDkYCkAfmIpACJkKQC8ZSkAVmcpAPBoKQCKaikALmwpAMhtKQBibykA/HApAJZyKQA6dCkA1HUpAG53KQAIeSkArHopAEZ8KQDgfSkAhH8pAB6BKQC4gikAUoQpAPaFKQCQhykAKokpAMSKKQBojCkAAo4pAJyPKQA2kSkA2pIpAHSUKQAOlikAqJcpAEyZKQDmmikAgJwpABqeKQC0nykAWKEpAPKiKQCMpCkAJqYpAMqnKQBkqSkA/qopAKKsKQA8rikA1q8pAHCxKQAUsykArrQpAEi2KQDitykAhrkpACC7KQC6vCkAVL4pAPi/KQCSwSkALMMpAMbEKQBqxikABMgpAJ7JKQA4yykA0swpAHbOKQAQ0CkAqtEpAETTKQDo1CkAgtYpABzYKQDA2SkAWtspAPTcKQCO3ikAMuApAMzhKQBm4ykAAOUpAKTmKQA+6CkA2OkpAHLrKQAW7SkAsO4pAErwKQDk8SkAiPMpACL1KQC89ikAVvgpAPD5KQCU+ykALv0pAMj+KQBsACoABgIqAKADKgA6BSoA3gYqAHgIKgASCioArAsqAFANKgDqDioAhBAqAB4SKgDCEyoAXBUqAPYWKgCQGCoAKhoqAM4bKgBoHSoAAh8qAJwgKgBAIioA2iMqAHQlKgAOJyoAsigqAEwqKgDmKyoAgC0qACQvKgC+MCoAWDIqAPIzKgCWNSoAMDcqAMo4KgBuOioACDwqAKI9KgA8PyoA4EAqAHpCKgAURCoArkUqAFJHKgDsSCoAhkoqACBMKgDETSoAXk8qAPhQKgCSUioANlQqANBVKgBqVyoABFkqAJ5aKgBCXCoA3F0qAHZfKgAQYSoAtGIqAE5kKgDoZSoAgmcqACZpKgDAaioAWmwqAPRtKgCYbyoAMnEqAMxyKgBmdCoACnYqAKR3KgA+eSoA2HoqAHx8KgAWfioAsH8qAFSBKgDugioAiIQqACKGKgDGhyoAYIkqAPqKKgCUjCoALo4qANKPKgBskSoABpMqAKCUKgBElioA3pcqAHiZKgASmyoArJwqAFCeKgDqnyoAhKEqACijKgDCpCoAXKYqAPanKgCaqSoANKsqAM6sKgBorioADLAqAKaxKgBAsyoA5LQqAH62KgAYuCoAsrkqAFa7KgDwvCoAir4qACTAKgC+wSoAYsMqAPzEKgCWxioAMMgqANTJKgBuyyoACM0qAKLOKgA80CoA4NEqAHrTKgAU1SoArtYqAFLYKgDs2SoAhtsqACrdKgDE3ioAXuAqAPjhKgCc4yoANuUqANDmKgBq6CoADuoqAKjrKgBC7SoA5u4qAIDwKgAa8ioAtPMqAE71KgDy9ioAjPgqACb6KgDA+yoAZP0qAP7+KgCYACsAMgIrANYDKwBwBSsACgcrAKQIKwBICisA4gsrAHwNKwAWDysAuhArAFQSKwDuEysAiBUrACwXKwDGGCsAYBorAPobKwCeHSsAOB8rANIgKwBsIisABiQrAKolKwBEJysA3igrAHgqKwAcLCsAti0rAFAvKwDqMCsAjjIrACg0KwDCNSsAZjcrAAA5KwCaOisANDwrANg9KwByPysADEErAKZCKwBKRCsA5EUrAH5HKwAYSSsAvEorAFZMKwDwTSsAik8rAC5RKwDIUisAYlQrAPxVKwCgVysAOlkrANRaKwBuXCsACF4rAKxfKwBGYSsA4GIrAHpkKwAeZisAuGcrAFJpKwDsaisAkGwrACpuKwDEbysAXnErAAJzKwCcdCsANnYrANp3KwB0eSsADnsrAKh8KwBMfisA5n8rAICBKwAagysAvoQrAFiGKwDyhysAjIkrADCLKwDKjCsAZI4rAP6PKwCYkSsAPJMrANaUKwBwlisACpgrAK6ZKwBImysA4pwrAHyeKwAgoCsAuqErAFSjKwDupCsAkqYrACyoKwDGqSsAaqsrAAStKwCerisAOLArANyxKwB2sysAELUrAKq2KwBOuCsA6LkrAIK7KwAcvSsAtr4rAFrAKwD0wSsAjsMrACjFKwDMxisAZsgrAADKKwCayysAPs0rANjOKwBy0CsADNIrALDTKwBK1SsA5NYrAH7YKwAi2isAvNsrAFbdKwDw3isAlOArAC7iKwDI4ysAbOUrAAbnKwCg6CsAOuorAN7rKwB47SsAEu8rAKzwKwBG8isA6vMrAIT1KwAe9ysAuPgrAFz6KwD2+ysAkP0rACr/KwDOACwAaAIsAAIELACcBSwAQAcsANoILAB0CiwADgwsALINLABMDywA5hAsAIoSLAAkFCwAvhUsAFgXLADyGCwAlhosADAcLADKHSwAZB8sAAghLACiIiwAPCQsANYlLAB6JywAFCksAK4qLABILCwA7C0sAIYvLAAgMSwAxDIsAF40LAD4NSwAkjcsACw5LADQOiwAajwsAAQ+LACePywAOEEsANxCLAB2RCwAEEYsAKpHLABOSSwA6EosAIJMLAAmTiwAwE8sAFpRLAD0UiwAmFQsADJWLADMVywAZlksAApbLACkXCwAPl4sANhfLAB8YSwAFmMsALBkLABKZiwA7mcsAIhpLAAiaywAvGwsAGBuLAD6bywAlHEsAC5zLADSdCwAbHYsAAZ4LACgeSwAOnssAN58LAB4fiwAEoAsAKyBLABQgywA6oQsAISGLAAoiCwAwoksAFyLLAD2jCwAmo4sADSQLADOkSwAaJMsAAyVLACmliwAQJgsANqZLAB+mywAGJ0sALKeLABMoCwA8KEsAIqjLAAkpSwAvqYsAFioLAD8qSwAlqssADCtLADKriwAbrAsAAiyLACisywAPLUsAOC2LAB6uCwAFLosAK67LABSvSwA7L4sAIbALAAqwiwAxMMsAF7FLAD4xiwAnMgsADbKLADQyywAas0sAA7PLACo0CwAQtIsANzTLACA1SwAGtcsALTYLABO2iwA6NssAIzdLAAm3ywAwOAsAFriLAD+4ywAmOUsADLnLADM6CwAcOosAArsLACk7SwAPu8sAOLwLAB88iwAFvQsALr1LABU9ywA7vgsAIj6LAAs/CwAxv0sAGD/LAD6AC0AngItADgELQDSBS0AbActABAJLQCqCi0ARAwtAN4NLQB4Dy0AHBEtALYSLQBQFC0A6hUtAI4XLQAoGS0AwhotAFwcLQAAHi0Amh8tADQhLQDOIi0AciQtAAwmLQCmJy0ASiktAOQqLQB+LC0AGC4tALwvLQBWMS0A8DItAIo0LQAuNi0AyDctAGI5LQD8Oi0AljwtADo+LQDUPy0AbkEtAAhDLQCsRC0ARkYtAOBHLQB6SS0AHkstALhMLQBSTi0A7E8tAJBRLQAqUy0AxFQtAF5WLQACWC0AnFktADZbLQDaXC0AdF4tAA5gLQCoYS0ATGMtAOZkLQCAZi0AGmgtAL5pLQBYay0A8mwtAIxuLQAwcC0AynEtAGRzLQD+dC0AonYtADx4LQDWeS0AcHstAAp9LQCufi0ASIAtAOKBLQB8gy0AFoUtALqGLQBUiC0A7oktAJKLLQAsjS0Axo4tAGCQLQAEki0AnpMtADiVLQDSli0AdpgtABCaLQCqmy0ARJ0tAOieLQCCoC0AHKItAMCjLQBapS0A9KYtAI6oLQAoqi0AzKstAGatLQAAry0AmrAtAD6yLQDYsy0AcrUtAAy3LQCmuC0ASrotAOS7LQB+vS0AGL8tALzALQBWwi0A8MMtAIrFLQAuxy0AyMgtAGLKLQAGzC0AoM0tADrPLQDU0C0AeNItABLULQCs1S0ARtctAOrYLQCE2i0AHtwtALjdLQBc3y0A9uAtAJDiLQA05C0AzuUtAGjnLQAC6S0AnOotAEDsLQDa7S0AdO8tAA7xLQCo8i0ATPQtAOb1LQCA9y0AGvktAL76LQBY/C0A8v0tAIz/LQAwAS4AygIuAGQELgAIBi4AogcuADwJLgDWCi4AegwuABQOLgCuDy4ASBEuAOwSLgCGFC4AIBYuALoXLgBeGS4A+BouAJIcLgAsHi4A0B8uAGohLgAEIy4AniQuADgmLgDcJy4AdikuABArLgCqLC4ATi4uAOgvLgCCMS4AHDMuAMA0LgBaNi4A9DcuAJg5LgAyOy4AzDwuAGY+LgAAQC4ApEEuAD5DLgDYRC4AckYuABZILgCwSS4ASksuAORMLgCITi4AIlAuALxRLgBWUy4A+lQuAJRWLgAuWC4A0lkuAGxbLgAGXS4AoF4uAERgLgDeYS4AeGMuABJlLgC2Zi4AUGguAOppLgCEay4AKG0uAMJuLgBccC4A9nEuAJBzLgA0dS4AznYuAGh4LgACei4ApnsuAEB9LgDafi4AdIAuABiCLgCygy4ATIUuAOaGLgCKiC4AJIouAL6LLgBYjS4A/I4uAJaQLgAwki4AypMuAG6VLgAIly4AopguAEaaLgDgmy4Aep0uABSfLgC4oC4AUqIuAOyjLgCGpS4AKqcuAMSoLgBeqi4A+KsuAJKtLgA2ry4A0LAuAGqyLgAEtC4AnrUuAEK3LgDcuC4AdrouABq8LgC0vS4ATr8uAOjALgCMwi4AJsQuAMDFLgBaxy4A/sguAJjKLgAyzC4A1s0uAHDPLgAK0S4ApNIuAEjULgDi1S4AfNcuABbZLgCw2i4AVNwuAO7dLgCI3y4AIuEuAMbiLgBg5C4A+uUuAJTnLgAu6S4A0uouAGzsLgAG7i4Aqu8uAETxLgDe8i4AePQuABz2LgC29y4AUPkuAOr6LgCO/C4AKP4uAML/LgBmAS8AAAMvAJoELwA0Bi8A2AcvAHIJLwAMCy8ApgwvAEAOLwDkDy8AfhEvABgTLwCyFC8ATBYvAPAXLwCKGS8AJBsvAL4cLwBiHi8A/B8vAJYhLwA6Iy8A1CQvAG4mLwAIKC8ArCkvAEYrLwDgLC8Aei4vAB4wLwC4MS8AUjMvAOw0LwCQNi8AKjgvAMQ5LwBeOy8AAj0vAJw+LwA2QC8A2kEvAHRDLwAORS8AqEYvAEJILwDcSS8AgEsvABpNLwC0Ti8AWFAvAPJRLwCMUy8AJlUvAMpWLwBkWC8A/lkvAJhbLwA8XS8A1l4vAHBgLwAKYi8ArmMvAEhlLwDiZi8AfGgvACBqLwC6ay8AVG0vAO5uLwCScC8ALHIvAMZzLwBgdS8A+nYvAJ54LwA4ei8A0nsvAGx9LwAQfy8AqoAvAESCLwDegy8AgoUvAByHLwC2iC8AUIovAPSLLwCOjS8AKI8vAMKQLwBmki8AAJQvAJqVLwA+ly8A2JgvAHKaLwAMnC8AsJ0vAEqfLwDkoC8AfqIvACKkLwC8pS8AVqcvAPCoLwCUqi8ALqwvAMitLwBiry8ABrEvAKCyLwA6tC8A1LUvAG63LwASuS8ArLovAEa8LwDgvS8AhL8vAB7BLwC4wi8AUsQvAPbFLwCQxy8AKskvAMTKLwBozC8AAs4vAJzPLwA20S8A2tIvAHTULwAO1i8AstcvAEzZLwDm2i8AgNwvACTeLwC+3y8AWOEvAPLiLwCW5C8AMOYvAMrnLwBk6S8ACOsvAKLsLwA87i8A1u8vAHDxLwAU8y8ArvQvAEj2LwDi9y8AhvkvACD7LwC6/C8AVP4vAPj/LwCSATAALAMwAMYEMABqBjAABAgwAJ4JMABCCzAA3AwwAHYOMAAQEDAAtBEwAE4TMADoFDAAghYwACYYMADAGTAAWhswAPQcMACOHjAAMiAwAMwhMABmIzAAACUwAKQmMAA+KDAA2CkwAHIrMAAWLTAAsC4wAEowMADkMTAAiDMwACI1MAC8NjAAVjgwAPo5MACUOzAALj0wAMg+MABsQDAABkIwAKBDMABERTAA3kYwAHhIMAASSjAArEswAFBNMADqTjAAhFAwAChSMADCUzAAXFUwAPZWMACQWDAANFowAM5bMABoXTAAAl8wAKZgMABAYjAA2mMwAH5lMAAYZzAAsmgwAExqMADmazAAim0wACRvMAC+cDAAWHIwAPJzMACWdTAAMHcwAMp4MABkejAACHwwAKJ9MAA8fzAA4IAwAHqCMAAUhDAAroUwAFKHMADsiDAAhoowACCMMADEjTAAXo8wAPiQMACckjAANpQwANCVMABqlzAABJkwAKiaMABCnDAA3J0wAICfMAAaoTAAtKIwAE6kMADopTAAjKcwACapMADAqjAAWqwwAP6tMACYrzAAMrEwAMyyMABmtDAACrYwAKS3MAA+uTAA2LowAHy8MAAWvjAAsL8wAFTBMADuwjAAiMQwACLGMADGxzAAYMkwAPrKMACUzDAAOM4wANLPMABs0TAABtMwAKrUMABE1jAA3tcwAHjZMAAc2zAAttwwAFDeMADq3zAAhOEwACjjMADC5DAAXOYwAPbnMACa6TAANOswAM7sMABo7jAADPAwAKbxMABA8zAA5PQwAH72MAAY+DAAsvkwAFb7MADw/DAAiv4wACQAMQDIATEAYgMxAPwEMQCWBjEAOggxANQJMQBuCzEACA0xAKwOMQBGEDEA4BExAHoTMQAUFTEAuBYxAFIYMQDsGTEAhhsxACodMQDEHjEAXiAxAPghMQCcIzEANiUxANAmMQBqKDEADioxAKgrMQBCLTEA3C4xAIAwMQAaMjEAtDMxAFg1MQDyNjEAjDgxACY6MQDKOzEAZD0xAP4+MQCYQDEAPEIxANZDMQBwRTEACkcxAKRIMQBISjEA4ksxAHxNMQAWTzEAulAxAFRSMQDuUzEAiFUxACxXMQDGWDEAYFoxAPpbMQCeXTEAOF8xANJgMQBsYjEAEGQxAKplMQBEZzEA6GgxAIJqMQAcbDEAtm0xAFpvMQD0cDEAjnIxACh0MQDMdTEAZncxAAB5MQCaejEANHwxANh9MQByfzEADIExAKaCMQBKhDEA5IUxAH6HMQAYiTEAsooxAFaMMQDwjTEAio8xAC6RMQDIkjEAYpQxAPyVMQCglzEAOpkxANSaMQBunDEAEp4xAKyfMQBGoTEA6qIxAISkMQAepjEAuKcxAFypMQD2qjEAkKwxACquMQDErzEAaLExAAKzMQCctDEANrYxANq3MQB0uTEADrsxAKi8MQBMvjEA5r8xAIDBMQAawzEAvsQxAFjGMQDyxzEAjMkxADDLMQDKzDEAZM4xAP7PMQCi0TEAPNMxANbUMQBw1jEACtgxAK7ZMQBI2zEA4twxAHzeMQAg4DEAuuExAFTjMQDu5DEAkuYxACzoMQDG6TEAYOsxAATtMQCe7jEAOPAxANzxMQB28zEAEPUxALT2MQBO+DEA6PkxAIL7MQAc/TEAwP4xAFoAMgD0ATIAmAMyADIFMgDMBjIAZggyAAAKMgCkCzIAPg0yANgOMgByEDIAFhIyALATMgBKFTIA5BYyAH4YMgAiGjIAvBsyAFYdMgD6HjIAlCAyAC4iMgDIIzIAYiUyAAYnMgCgKDIAOioyANQrMgB4LTIAEi8yAKwwMgBGMjIA6jMyAIQ1MgAeNzIAuDgyAFw6MgD2OzIAkD0yADQ/MgDOQDIAaEIyAAJEMgCcRTIAQEcyANpIMgB0SjIAGEwyALJNMgBMTzIA5lAyAIpSMgAkVDIAvlUyAFhXMgD8WDIAlloyADBcMgDKXTIAbl8yAAhhMgCiYjIAPGQyAOBlMgB6ZzIAFGkyAK5qMgBSbDIA7G0yAIZvMgAgcTIAxHIyAF50MgD4dTIAkncyADZ5MgDQejIAanwyAAR+MgCofzIAQoEyANyCMgB2hDIAGoYyALSHMgBOiTIA6IoyAIKMMgAmjjIAwI8yAFqRMgD0kjIAmJQyADKWMgDMlzIAZpkyAAqbMgCknDIAPp4yANifMgB8oTIAFqMyALCkMgBKpjIA7qcyAIipMgAiqzIAvKwyAGCuMgD6rzIAlLEyADizMgDStDIAbLYyAAa4MgCguTIARLsyAN68MgB4vjIAHMAyALbBMgBQwzIA6sQyAI7GMgAoyDIAwskyAFzLMgAAzTIAms4yADTQMgDO0TIActMyAAzVMgCm1jIAQNgyAOTZMgB+2zIAGN0yALLeMgBW4DIA8OEyAIrjMgAk5TIAvuYyAGLoMgD86TIAlusyADDtMgDU7jIAbvAyAAjyMgCi8zIARvUyAOD2MgB6+DIAFPoyALj7MgBS/TIA7P4yAIYAMwAgAjMAxAMzAF4FMwD4BjMAkggzADYKMwDQCzMAag0zAA4PMwCoEDMAQhIzAOYTMwCAFTMAGhczAL4YMwBiGjMA/BszAJYdMwAwHzMAyiAzAG4iMwAIJDMAoiUzADwnMwDgKDMAeiozABQsMwC4LTMAUi8zAOwwMwCGMjMAIDQzAMQ1MwBeNzMA+DgzAJw6MwA2PDMA0D0zAGo/MwAOQTMAqEIzAEJEMwDcRTMAgEczABpJMwC0SjMATkwzAPJNMwCMTzMAJlEzAMBSMwBkVDMA/lUzAJhXMwA8WTMA1lozAHBcMwAKXjMArl8zAEhhMwDiYjMAfGQzABZmMwC6ZzMAVGkzAO5qMwCIbDMALG4zAMZvMwBgcTMA+nIzAJ50MwA4djMA0nczAGx5MwAQezMAqnwzAER+MwDefzMAgoEzAByDMwC2hDMAUIYzAPSHMwCOiTMAKIszAMKMMwBmjjMAAJAzAJqRMwA+kzMA2JQzAHKWMwAMmDMAppkzAEqbMwDknDMAfp4zABigMwC8oTMAVqMzAPCkMwCKpjMAJKgzAMipMwBiqzMA/KwzAJauMwA6sDMA1LEzAG6zMwAItTMArLYzAEa4MwDguTMAhLszAB69MwC4vjMAUsAzAPbBMwCQwzMAKsUzAMTGMwBoyDMAAsozAJzLMwA2zTMA2s4zAHTQMwAO0jMAqNMzAEzVMwDm1jMAgNgzABraMwC+2zMAWN0zAPLeMwCM4DMAJuIzAMrjMwBk5TMA/uYzAJjoMwA86jMA1uszAHDtMwAK7zMArvAzAEjyMwDi8zMAfPUzACD3MwC6+DMAVPozAPj7MwCS/TMALP8zAMYANABqAjQABAQ0AJ4FNAA4BzQA3Ag0AHYKNAAQDDQAqg00AEQPNADoEDQAghI0ABwUNAC2FTQAWhc0APQYNACOGjQAKBw0AMwdNABmHzQAACE0AJoiNAA+JDQA2CU0AHInNAAMKTQAsCo0AEosNADkLTQAiC80ACIxNAC8MjQAVjQ0APo1NACUNzQALjk0AMg6NABsPDQABj40AKA/NAA6QTQA3kI0AHhENAASRjQArEc0AFBJNADqSjQAhEw0AB5ONAC4TzQAXFE0APZSNACQVDQAKlY0AM5XNABoWTQAAls0AJxcNAA2XjQA2l80AHRhNAAOYzQAsmQ0AExmNADmZzQAgGk0ACRrNAC+bDQAWG40APJvNACWcTQAMHM0AMp0NABkdjQACHg0AKJ5NAA8ezQA1nw0AHp+NAAUgDQAroE0AFKDNADshDQAhoY0ACCINADEiTQAXos0APiMNACSjjQALJA0ANCRNABqkzQABJU0AJ6WNABCmDQA3Jk0AHabNAAQnTQAtJ40AE6gNADooTQAgqM0ACalNADApjQAWqg0APSpNACOqzQAMq00AMyuNABmsDQAALI0AKSzNAA+tTQA2LY0AHK4NAAWujQAsLs0AEq9NADuvjQAiMA0ACLCNAC8wzQAYMU0APrGNACUyDQALso0ANLLNABszTQABs80AKDQNAA60jQA3tM0AHjVNAAS1zQArNg0AFDaNADq2zQAhN00ACjfNADC4DQAXOI0APbjNACa5TQANOc0AM7oNABo6jQADOw0AKbtNABA7zQA2vA0AH7yNAAY9DQAsvU0AEz3NADw+DQAivo0ACT8NAC+/TQAWP80APwANQCWAjUAMAQ1AMoFNQBuBzUACAk1AKIKNQBGDDUA4A01AHoPNQAUETUAuBI1AFIUNQDsFTUAhhc1ACoZNQDEGjUAXhw1APgdNQCcHzUANiE1ANAiNQBqJDUABCY1AKgnNQBCKTUA3Co1AHYsNQAaLjUAtC81AE4xNQDoMjUAjDQ1ACY2NQDANzUAZDk1AP46NQCYPDUAMj41ANY/NQBwQTUACkM1AKRENQBIRjUA4kc1AHxJNQAWSzUAukw1AFRONQDuTzUAiFE1ACJTNQDGVDUAYFY1APpXNQCUWTUAOFs1ANJcNQBsXjUABmA1AKphNQBEYzUA3mQ1AHhmNQAcaDUAtmk1AFBrNQD0bDUAjm41AChwNQDCcTUAZnM1AAB1NQCadjUANHg1ANh5NQByezUADH01AKZ+NQBAgDUA5IE1AH6DNQAYhTUAsoY1AFaINQDwiTUAios1ACSNNQDIjjUAYpA1APyRNQCWkzUAOpU1ANSWNQBumDUACJo1AKybNQBGnTUA4J41AISgNQAeojUAuKM1AFKlNQD2pjUAkKg1ACqqNQDEqzUAXq01AAKvNQCcsDUANrI1ANCzNQB0tTUADrc1AKi4NQBCujUA5rs1AIC9NQAavzUAtMA1AFjCNQDywzUAjMU1ACbHNQDKyDUAZMo1AP7LNQCizTUAPM81ANbQNQBw0jUAFNQ1AK7VNQBI1zUA4tg1AHzaNQAg3DUAut01AFTfNQAA</prop>
				<prop name="Temps">REFSWgAAPhACAH4M/1yPwvUo3D1A/7gehetR+D1Af0jhehSuBz/98+9nQEAf+PC4XkH7QFL28kJApHA9/wrXQ0NACtejf3A9akRA9iju8LtVRfXzOEZAIACj33AdR0Ap7vEISO4VA/FIQCcBCtdJvlUDt0pAmplnANndSz0DvUxA//FHob1NRQOITkBxPgJP3vXzKFBAe3gA4ZpvUEDNzJ8ADFGVBO1RnQRSQOnygFJA3TO+AfNSQA8BHmW7U0CXAXrUU8UDRW1UzQO0VHUDQVXdBO1VVQMnVvXzmFZAbWYGEQZXzQN0V4UDu+BXnQNMWEDu8szdWMUDJVlAzwEUPm9ZQMP1LwAiWbUD2/BYPROyWHUDcVi2nQMsWEUD6Fc9E9ItV2UDyVf988d8H3YVkJYdfh+4Gy4CxcQfvgLDhNwfdgLB/B8OLyAr7/FcAb80Lz4lbgNML2YveC9aIQ3syACFu4wvpi+4L8ovBJQnRgK45C/eL/AjFj8oPwA6P0w/Dj9gP1I/lD+mP7g/kMo/3D92NQYStuw//vKXrVc1E15XJQMK/DTGbVbNA4RWhQNAVhUD2wFWHQPDVfXziFW2JRNMVS0DBVUNA85tVC0DlVQ9I19UBRNbJlSFA/BTdTRTPRNbglM9Az1TZURTNRNrzlL9BFKFA2BSRQPZKLwFrAS8UfXzeFFWFQNBUUUEUbUD0JQHti4CZVANAy5QjURPGgUTZowE+E59Bj4DhARrsE3VBE2VA9pMvQPbc0yVA/pLdQPhS7a9AxNMVQN3TJUj69lMxQR8BMhNJQPqTVhNBJxXPgLdTS0D1aRUAdHEX85VvlW+VWYD9Fe2VSC2VW5TDG8WZcYC5TRvPmUgnlVWb2hvolE2Eu6Eb35vgKhvummmVc5v4G/yb7xU9UAEf/5vEHMOfzh7VgL3pFcAXnVedT5/WHtef3B/Un+0fxDGf/B/Ao9UVPoMjy6PQI/UGok+E05NRE49E6JP1g0DTlAlFFBFA0hR2oUDwOxEUVJVA8dSViUTPFM9I6+cRCJ0R6r+81VFA3hURAj8BHgtVpUD6lZlA1nMF3YCrTFcFJxYZVRYlSMrtVl1AxE8FOJYVQOnTVj182hYhUQ0lOfMF4DWL2ibVi2Gn1AvkpFGAqhqFBRwFBQwHBTsVv3zLacEFFZWdVRWVQTUhEuYVX1EVYVEbETuhERttoxEcFRlAzlUvQOrA1SdA8ysRJWkRF21U/3zJ7SE71KVI6umvARzUqVExAQFtATQaVEVRJSEYPREKFE9ZG1QNROuUAUTdlClRGVQ3YRQdYYuAjVPtRRlTuUETr1WRgJoTQ0Da/5M/QRMNRMuTLVUpUu9VEsFtu7ynHxUFwqkVJFMVMUcbxZl9l3mXQDuX/hfCm+svz5vSG9yb/S/AHZvuG8qzzzPxm3Gb3DPgs8AlM/Wf4B7rs+4z4p/3M/2zwAY3+p/RN9W32jfet+M33YCSwFOBQROBbR8hA6kpGmOnAcGEobU1BZSnQO1jMREANQEdVNlA+liRKVUbUbmBY6Sz1XlBFpERLE0RCRXNbRX9aTQdDRDkCYV9gNZhQMgWTT19FQUwSwUhVgdBEwUAQJMFHMQViV2PX4tjp/Q76ji6ZYl6fKQPORRFBQQWqQVVi0DdVbFAzUEFKv2VSUDumxEfuwERFVVlSML7ATUDOSOzITFV+QEISSkA+C+ArNTMpUDetQFtEQOU6WGhgJTkFL1hLwEI1yk65ykbbWsBHxRVQNHUaXUrVElA8pQHQOTpKReyLykkwBuU08NFNSkB0+KtVN9hAQQ3KR7AP4COFVNHeRMJVRMjeRMFbYwTgVGBVZVzgJUTUVWvlUAtr22VWa/gL/CD5y/rr/AvwAKHwzPLh9AHxrPZB92H2jPAGLPrB++Hyh/4s+cf94fGC8AKt8sL+YfqH/Sf0Qvli+oL2C6L8wvXo9wi87STFDl9izW9c7S3FFNQ1Okj7aNaO7zzIee8pc09ApWVePLfFYNpFYdRnaSy1cWnfM3WMVDoHTkK5AenZrGQuB85KVYDVSE5CMKfOTlBJTBBE+u78DvEk9AJE+2n8ibvkPcl45SFeyXsAZT/Jf+8/yU71S9Q6htVO1DcVR1kztUdaQANK/+k0ynLpNcp/bTbKee8kEHfK+OpT5TnK/mg1AlQws/UP3TCcSvfgPcr87SBWzsJAI0BAO/FWQcv+aTAoQUjjy3zgUWbZ4Npg3GDwDYD+oP/A9GbyAfUhFeb1AfAIIZjm+wb4of1G/mb6Af8m8AXC9WL/gfys8sf+7PgC+afwDUL3YvoH+yf/R/Bo+Y36rRYm6CY7TfxtXWgghRffMLo1GFUxjk147j9N92krFbDOf+lSbi0VV980NVVvUjsyT0JfyElUREtQAUlGoUlOpY/dMpAiyUImzn9iN8747lhjV2lQDuPfY/CE+in2SX9u8I+zbzUBz/Lv9A+x4CDVw0xxykgZBk/96DfP+O9e7VhlLIRKT3hvJatP/G9T7zUf3TITnc/8ZD9PfW0iYED77zIU4dDy8PQQI+kmtMD14PAHAPgg/UX+5fsA8Sb1y/Lm8AQGs+b3hvsr/Ev6Ztpm/4vwDKbxzPFs9Az1LP3H92z3h7AFZ/gM9Cf7zPxn+wz4p/FN8AFo8430rf3C/uLwA/6vHWMqFlHD8uP0A7xkNUNeRVMo3zlWQ3ZjJ6VlVGjoMKFPVXrZRY7TScP0aDtD+0xjWGo1itU9xXBaPDgCSfPp9Qn5rvrO8+RUYyclBMR17jXEdWglh0RBfs5GvYVW2DnKyEY1XlhNashONUrVOsTDRzVGL1RFT9RJSFJKSYU2VT22FTrVMcUw0D5FK0PTS01Hds9D9SVYRSaqWEUX1EUcVDVVGt4y0f1PTnUKVDsVSEO1CqZlNQRaMLhKSmRIQepFxXFqNONbZGQ01VNE3ErVamQjHcp55dBlKgTAT15JTEkcRXbr0mvzi/Sr8AVL9mv4C/Um+kv+4PAB8SHwAMzzYfSB86z2wffh+QH6IfAGTPjs9wf8If/B8OLwjfKt8ALC82L2gvei+ML27VJo3ukgNnThUERI+OQ1yPbo+Aj1CSgd6DnIcGotPk1EWklA21dEQnVw1UzOQbkFaCA4hYVUQclKsw7oVu0/yPCu6iRoQ08wznbu0un4DrqFafaJ96n1et1FdFg/5FVu2Tt6SftpWGUrgE9FV8rIVVPYP+tETFvEStjNTUVVQ9gx7slOdmVPSxU730FKQ1U/UjbfzsRMVSRYOOUu2Upoz0IVINNKzUs1Skbmqc9DWk9P80VMhQfdNbk1CtU1xQ3dRQtQTVT42UT+2j5vT0eU5WpUMMTjUETf2jNCQUKcrsp04TS42T0eSndtJtYjwE10zV41BNpUMFrNQU0bwPZg94D4oPrA8Atg/AD9oP5A82b0hvKh9sbwB+b1gfMs+0b8Zv2B/qH/xvAPZv2M9KKRZ/WC9SL3R/Ri8AeH+Kf7x/zn+YL3LfhN/eg4Sc1y4C3qzfvt/Q05aitJVU3SRVdeOY7NcGUnwA/Nd+owznhlMc7y7vQO9S4bYGohNY7dPaV/WTwQCsP37v2D8inxSfxuX+89TkiSDc75ZyV/TvBv0OohoAHP8u/0D/UvE2g1z/bv+A/wSS8QZSjJz/rv/A/9LxBpIhi9z/ljP09/YibAQP7iMBTL1UJAcWBTYPSA9aD9RfAL5d9q/gX/JfRL8ebzBvWmEAbr+Qv2JvtL/Gv7Bv6r/8vwAOzyDP6m80zyZ/QHtuz5B/AKJ/RM/ef9DPMi/szwbfGN9s6n9MtEFOBVP8TuWkWU/VJp6SClGVM4YcpJv8UcVDcVIlVMxEWbakRMxTPbNdVNXj0BVUxfRVXYRVRTTk5+7T2vyEeNTkAFidk2pYqkX0WF2UWUU0WQWDA2lZLTRM5JWENENYVTYC/nLSRJzDPw2fJ58xn2Popi4CnlcdVJTkDkTky6I8RIY0RDswRlIEJETHsVVdpFRHFvIJVS3kVKZF45tUdVRsRCxchPSlU0XzvpRH/nJC5JQMWtyU00SEnFLVhFItBGVSZYP41EdO4ntR7fS23EQOUb1D11D106CVUL1TaTykMRRXhqNPqgXkT+2TlHSkJvT0uQD89ItQhkN0Vx5DZFdeVTYzGqSkuYRUME09VsZV3q8A8K/CXzwPJr9Av1K/nA+WvwDAD9IP1LfeD9C/Eh+0zzYdACYfWB9Kz6zPbh/wzwLZnh8AgM+aycYfmM8CLyzfJi9ILwBaL2wvNlW29ab1FoX2RQYiq0dR9dPA5EVSReOrlVI9UyDclJNUh04zVGjl5k5FFhNV9dNgVmVUSgw0QazlVzVE9NSg7NRb/lg9UzBZfURZPVNp8KSHH1JolDQmWDWkAVfN5PSP/o9Y66Y/uD9a4Zhuo1SXzpIuV4WGH1KoUjxEZnyUw9XojJSslJeq/gIqpJTz7CS5/OSCVVSdk0q0lBO8lN3Ul7bGQmFTnZMqUy1EUradk7pSBYODUhWEUtbtkxRSDeRRnZOaUdSVlKREKjSE8xRUvVBkbdSE9FBUp1dSpk9FAzM5Tx00PFRgTi0mXtMFTQWDI5SntqWupaalnqVWngKFTO0UTO2TdNSnAGYFnl84Dwq/nF8uv4APkg8A5F9+v9gPGm/8Dz5vUG8iHwB0b4ZvmG+qb+wfxm/QH3ofANRvLi8Afzp/JH9ef0AvWn/AhH9uLzjfStFO82SkDlBQXd9v34Ha5lJ1bETqnN8w3uW238jTlkIkV9Uk5DQB/ow0YzDu1UY1/t3ug8yEAYUc7y7vQO+aOW7veO9a6SiWNc6jXIRTXJQQrOeeoimIvOd2ogbE1Lj0J67VRObt5uKZ/O/W82REsRz/EC7/QPsuo4zU6Vz/bv+A+ya2klxQVYQUpNyk/7b/lMjzlkI0NGTK3P/+Is4A9P8GCtPw1jMcD3ZfiF+aXwDkr7ZfyF/iXyy/dr9Av2K/AGRvhr9ob0ofvL+uv8i/um8ABM8Gf+Bv8m9Mz9YfoH+KfwB8z4bPmM+yf9zP7s+AKyaSS8NO3fOinCe2kszsdKlKtC/fMq3ElDwkhK1mZEQhVBXkbNQFVe1zWXr8Lxby7lal414cN0KuwjcsP07zRDcus1hFAxGpXD9uNUbyxXw/hjW+PxDgiy7v4IuGMqjcNw4D7D/U/jUusiUERNd81JpVVu2DX1U9Uyik5O/kJFu3VO2Df1SNM0g0hK0DjJTMU23UU6XkU2qVkyfs5O/clLlSFTNVgUzUPRSEBcwk0ASkbZc81GBRjTMoUUXEWtxEu6QkeFDtgz+M9FMJUB3WviNPdTROFaSpTkXGliNN5fRMXURMitV0TA20S00EPFf+QoAFTK0jFwxXXl9wX8KpTg8A6K/6rwy/Hr9oD1q/fA9uvwCYv8IP1A/ev9i/8r8cHy4fAEjPKs9cH77PsM+aH4Qfxs8AqM+6H9Qf9h8YLyovvH/mIsln1H+2kozsd5ZChFG2pQP6Ue2Db1KthFOUFYbek1PNg1vc5cTkPwJ0lLJEh+aTVI9mj3iLljKbK1l14/xY/dRUNIhW7NRGWD2DBDQ01PSHgAbtlj/gj3o/DJ8elSZSURAsn/ZzRJeWQvSs5FuYNoUgbp+Am36DlJd+Mq+kly6SMUC0n8aVLvJXUmXU3J+A7p8Aqx6TFK9OAyyn/kIARDyv/kKgVK9mrSZS0XynBM7j1PTXlK/+Q1QPvq/QrwAqDzQPTg9YD3IPlA+WD+BfAKoPBG8Wb+gPAh9Mb15vcG8AQh+Mb5ZvqG8af7xvDi8ILwAKfxx/7m8ofzovbH/+ba6CkSIU3ybdNnJHPN82cseQVNcmRWbdLvIHfNe/QvAShNR+lNe/QmCk37bdDjWq/pNZLZPgnISlHDRlCqSEI5yE5fzfxo/Yj4o/YMSPVu9o73rvjOQVVlUztdhclJzsNGNV9VMqamSU8QREuYSUglQV9C1UNYMHVP0kU6X07HRtYaSUKFPtM/NSdSNVutR0d9SUP9R0B1xES9FRneRRLZS0lCpsRFvzUL1DsFAtRFBl09lBZPdGoqZPDQM5T4S9NNREYEyke1CW9f5zTVpNREy1YzFMlVRLDQS1Sz1DHMz0oEx1IxoWtGSRTVUzyIxfhl0ODwBgX3pfxK+WX6hf+q/MX+5fAPhfKm9Uv2a/SG9Cb5y/rr8AwL+6b+S/bs+wa85vCM8izwBUf07PgH+Cz5TPps+4z2LBRt6iAU5VL2csDuIIfCcWPkL8Uf2DjJQvpiX2MtFZtC/GJTZDVtWzsVYC7TMjpDfuJebVtnMEN7YyWyBZxfP4WO1zwWSEEYUsNx7TvNTSRD9eP7CLYKbT9N9+PZ49doJTV+0zqRO8N8byiJTkN4Tk9rY0lLpVhUN+VcVDRFVV1dMLdOTUVJSdHERjV1TtdqYl3qKxUwWE1oSUQ1Ntsw7k5NVSWrUzkGREWVJl1FLV07XrfES1FNR8Ub17EFaEJMpQ5SRQbbNe9JStJuSU4U/thE9FQwPVT6X0TrU0Tu1zoU2axfM4dLTOTA2U7EQCyDSkA1DGs0t19nYi2kwKxUNU3ES0nKc2X5Cvoq8A7P++r9Cv6q80Dx6/GL8yvwA8v44PoA+yDxTP1g/oD/oPADTPPs3WvS4f6L9iH0QfXs8AcM+qH5wfzh/gH/IfTCdOJUiWf6hzhkJOtHd2IkrEdxCuM9R/JkUeI1TlJPx/hgKbClZ9A3pW/Ybe0lutV9XzyVc9AzX8JJ4BWBU2To9gj3KBzkN8h97CAcfU36aPgD9CP1Q/5o/4jxQKkTZyV1TkFxyfdpM0nwRGlXaCc1SfZp94n4qRrkJhrZSf/sOsl+6SmVHtRATElzZy59Sf5pV+4/SXxpIBOgSnttMUrx7TLK8+rb5FAFavaK8iD/z/5v8wXwIP/E8AJg9AD0oPnF+uX4APug/kXwC+D5C/Ah8sbz5vEB9SH0xvADZ/cG86H7Rvlm84z/of5G+A9m8ofzp/zM/ez/DD9lKOVPzPBpIY7OSL1OQAJN8oriPsNZzkQRSEzlTfZt2IDtN834ZSJZTfptXOYocAtN/G1ebVHj/o31o/jI8e7ygw6w7zROx4FJQ1XO9u70SA6+7CjpTvLtW+4rO05xKGUkXE5/YyyNTv5u/46wZuMkhRXXQU/yb/OPsmoy1PXVN9Tj3TDFz/bv8AgPuGI/yXnv+w/8L/HF/e/wBAX1JfRK9uX4hfml/kr/avANBfGr8svxZvUL9iv3S/Tm8AeG9qb8Rv3m+Yv7JvBM/OvwAAz8JvPM9WzxDPgs+Uxx4vEDAvQiGOlTay3lQvZi94I1r2IpXMNAlVVeOXlCeCtkJ8pCeuk7QvxiWuohEhWdUv5y/5IkbyIwQ3/tUEZoVuMrhkj26PmI/a32w/QH4/+DGUP6Y/uDOGoinENxIOsqrUP8aiBew//j0OkmHkFE8mTzhD5kKaUe1zC2NRpYMfVE9mT3hPikESVvKwlE/+002FJLRPxkVQxqPUTybjPLSOzKTFjK8AVq0WX3iviq/U/7avyK8KDwAEvy4PCL86v0wPdg9Iv5oPAKwPvg+ov/K/fB+2v/gPGn8AFB8WH0Afcs90H34fkB+6H6DMH15/cH+CceZCCszko5CUf65DrH/m8l3Ed0YjVbalg89V7XNDVq3Ds7VWLaMkvISTV8Vz/ij01AuAfuLoNIQnHI8uhQIOAoU8j45DxNem3SY/4N8oEj/cL+bikLSEUcSH7oMVVm2jdSTkN+SP9o8IkwLuEscUnyafOJ9KkaZ15sUQXp9wn4KZxvI5lJ+mnX7iWSi8lw6SdE9tBE7VloDGg+SfXiP8n26jFKeOQmIAJK8W8zyvTq+o/7r/BF/e/wCwr/r/TF9uBR4PeF9yD5xfAK5fiA/SD+Rf9l8Ib9oPLG8Afm9oHzpvrB8GfzAfim+0b0Cmb8hv2m8Ef1ZlDiL6pM9oBvW+zU5SZYSU3FG9hMDkz/bPCNO2kxTXfuIIVraNU3pWPZPqVu0jWxFXlTRE11Zit0zUa9D2E21Z9TMTWaXD4lhdo9GplCSTILaTWE1z3FcC9TPDnN/uL8DfGj9Mj/bdBk4iLlcVhBTvJu84487jWhzUKmQk41RNc6xc7yJWYgd074blPvIclO+m7wi478rhbqJV1O/m7/jvQnYDHk+9NBz/Lv9A+w5TVP+0ZvUOIhp0ZJFN9dPIACRf3k9gr/pPFF8eXzhfUl8AbF9mX4Bfil/cr+6vyF8abwB0Zw6/QL8ib2S/Pm9gv3JvAKy/3g9Qb7K/FH+ebxjPKs9APM8Wfyhz5h1G8xT0EGyU1ZAMJCoERKUkRBpSqp00UjVzA9w0d8Q06kREJ1aC76w0Q+D2MtMU1KtHVu0Tt7SEKMR0ly1XhTMEWPXTiJQnNqJrFVnlFFmNo9VYNeRKFIRc/HQZFIc2osUsP4A+j0iPao+k13bV/pN8JFNQTD9eNc5zdCT0pHS4NORZfGQlROQJVX30VF1zrYyMdFVUbZMgpDTnaoTksYzkeNQ0QFNdc0n8bHce41KlNDSUH+w0relkdLNRNYN7VJQ1zBxHBoLIUP2UTHRcUGp1JFBtpE9dc2xPbTNt5qyUeU5dcwxOZfTEdEf+os6kR4Yj5JTRS9iNRqZF3rLXTL1DUE0KXXOsxLTRbK8er/BPSq8AZK9ur3ivkq/Mr9b/0K9qDwAcDy4PCL8yv2QPdg+Iv8K/AKQPjg/ov+IPDM/eb/C/6m8ANB8+H1AfYh+EHx5/MHuOQgmiRH8WEmdcd0YzbH9+f9iQf6JxFgIKVk1zfFaGTSPuVjVENITbIGYzWGbFM7pY7XZ20itZ3XZqhoLgvCSlJNRlWDVzASMUh7YjbNcuj3jfot/cLxR2jY5CcoSEMJSPpo+4jwzKgYbyKVWt9NyP7o8AnwASnySfNpV2M0SfVp9ok4YCgbE8RHuQBuOEn5aVvkNOgsXzRayfvp/Qk5ZFrvNLEOV07J/+lRYCyqT/Vv8wrwB6/4z/nv+4/8r/FF/e/yhfAAIPVF9uX4BfYg+kX7ZfyF8ASm/cX+4P4F8KyeYPIB8aHwBMb3ZvaB9yb6xvvm/Qb5JhqG7PgMPec1CFU450lCiVUV0jo6TkGGTnhoIApLzHfuNTvXQc5OxsNF01VeUjz1Q0QVbtNOzUUSS81w7zBDSC1HTn1HRNJzTUJVlV5CTUxRTcBUiMJPNEJ2bfuC/KL5TfUO4vcNOOw7zUUYx1VtXeak4jVtXj9syEulV9M1t+Vb3jRFVtkwAcJKvHVDVDkDTkV9zEIbFURXaek8TEelPV4zawTOQ7cKbjNHSQUpXDWq1SXSMjUvVz65zEtS1RbZNwUa1DOZznhkOpUA0kDHRe9DQofJThrU+tQ1lPBZRO7UN9SU7N1CREpfTn5sNM9XONa0xE8UtVRh711oJmVnRE2ky941TsRL30RwBeXa71rk/4n8JP5E/uT/hPABpfPF82X1BfYl+sr76vkF8A2l/0rwa/GL+6DzS/Tr8AHwAKz2RvZr+Yb6q/xL/Wv9hvAALPFM+mH7gfyhFWc9QfxtNI7B/+Hb7itBQnzjNVzaMlDjwkfjQn7uJgRCdeIkFTVC9mL3gviiHmw1ilowHanC/ufwCPKo9k327VdkKpqgQ3/oNXzaPeXISalCQ3XqIVLDTXpMdu0l+1VcVzGGR031TNc6htVC1jcVQ90ztU5cOtAxzkzFMNJFPt41BVU6WjGgQk4gSUq/yEbXOkND1SXaMFUu3jldDMNIpsxVGVNAyU5WIMdK70N7Yz9DQIUKWjs4pPdUTM5KxObXRO1AWm3hJsNMQC9OSYTEAldFRPZkVGRebD1KSOZKQBxTSvLq3GT0D/Iq8U/0avAGCvmv+Mr77/kK/Sr/T/Tg8AEA/irzwPTg9AvzJvbA9+DwCoD5IP5L/eD2hv2g8cz76/QBAfKh9cH+5vAHMOM1BtQ4uwUHVDKhx/Ln2e8nUIPHR7MN7yelR/ZnX+M3R/Kl4zV+2TGQTUhZx3TjMorH++dfZidwTUNdR/5n9AQN9S35wvHo2GJTZCgIR0IUFUj2aFViMcNPh8hzZDQpyEN5SH9mKjgH4yjqyPWnZC6pw0pFP9827Ujwjmj/iLntNRDUQUn/7TLJcibsKTPJfW00yUwVSX3vNYZJ92nQaitUwF40yUnyL2Ygesn76VxnLIpPfWnwDonwKvDK9O/2j/ev+k/6b/AICv0v8cX56vAA8KDyQPVg8AiF+aX7wPlr84G8YPeL86HwD8XyZv6L9Cb0xvPh8wb5JvqCTPNsUmM07Fc+iMFHBpUL3EFHRonDTgUY1DY1VSbTY+42Q00FNtdNCUx0aTpM+Gg1aNE/BWhn0je1eddNTHdiPMdAio9MfeE6R0t9zEatzEKhVYpSPvzCTQJNd+LYYtKKYv4H9631dtw2OU387jCKzfvt2OElDU3+bVDjO8hBE5/NdmI1w0hhTvJu3GE4Q8744SwFTvZu94414ydgaE7PhPjYSc767vwOueMgGA1O/m7/jvCvG2M7xPLv8AqEuWT7BPuk/0n+ZP8E8iXwA8ryZfUF9yr4Svnl+or7qvAMyvpl8Yb2pv7K/2XUZvGLsAlg9Av4JvjL8Gv2i/mr/Uv5iubS6VfsL8TvXExDSO1pwUClGVw4TkhPxRtnUTcVKVw+RS3TRTpnVD6VPlFCw0zvzUQ5VVFaO1VIQopNdeogqJVw3kzCQAjHcOc6TEIG1ZzRMnWY1DBVnlw5nTHCfegkNYxeTcxNKAbC+2f8h/8n8U344lnjKQKtQkUcwkEGQlVo2ELIS1R2zUBuQkylU9dFVWTTNEVQXTC5TU1OQUW51UFaNlVJ0zMDQ0W/dT/eOzUwXjfMQU1UVUNA4M5NVM5KBS0n0UUoUULOTr7IS1Uco9dFF11FH1NKQ02VBWvWOiUO2TbfyEJtQ0VeHUZU8tRE/N5E5lQw0q7DS9TUVG7hM0R8bjmFyXHkXmYkhMjSRERDQFTY0TsIxH9p9wT5JPBP8A1p/onwKvVP8er1Cviv9crwCu/8D/0v9Uv+b/CA8aD7S/AC4PQA8qv0wPvr94v6q/pA+Ang/QD+IPBB8WH+gLJpIMrU5NM5ROPeRPLTNOFVB1k8zMNEgs5NOA/uJZNayHnjIgUx3Tr6SE0yJUjcQ0NAdUhHhVWnWT7IzUXlY9881MdLNbVyU0FIQzWD0jnBDkFEMgLiWuAhd8d/4zRCRVZVwkI8zE5YzExbwvoIYvGN9iL3Qv5mKozCRwqswkMNwk7uQkqvwkaFVWdcvqjNSebMRltBSrLFV9k/OEhLscdIQJVBVEnBQVbIQTcH7DzNS1Y9TULNzU9VLtE7ylUo2EUlUUfDQKhDTTqVHlFOyEZVw0LPRk9ZoElL8MlIhQZcRE5A1ZUK0kVBQ+T43kTg2EoU61ZoaVntNMlKBclDVVTGX0S/XkS+WETOVjq4hMPXP+XJSV3PTOAEz/Nv22nwD/sp8sTz7/UP8Aok90/3b/oP/a//xPDl8ADwD6/0RfVl8oD2oPVA+WX1APACJvtF/mX7hfel8cb85fGG+AUm/sv/a9bpNUFBPA5oKMKBzPLsV2Im88NOa0hUzHMM4TXMcWc5TUtFW1xCSHqkYSJAyEk6Qk/vTEaJVYXcRYFVMetMfeggMJWa10hHSH1M/mxYYq+89AVS+ff7F/u3BGJWZSkQyEIVNc34YzdN/mQrqM357fhLDbFoIudIRTwM7V1oJ6SNzf7tUWUp78136SIwzvUNbTJO827RZSXgyUKFTnIj7CdGTvdu1WkjiM50YiIWuc7wZjtOdmQrnE5IvgBM7lZlLRhE82T0BPWk98TwCGT5BPsk/MT/6fEK/qTzSvAEavIF9qX3yvjq+gr7JftK8Axq/4X9qvPG8Gv2BvOm9Mv4BGb3i/ir+cvy4fQBNecsNQTB+G02QX3sLCrIQ3fBdi9jI8jB+eFZ6SCVXV1G1VvdPwVd3DYlatw1vwVr3TYFcVRFf9tG1YjTOjWMWTAVm91LFZrcbmk/QUqVi1JFgETeRUdOcsJ351vs2Gf1ArSO7PmHtesqeUJ0aDVwUktValE6ds1GZWLTMltvx011V9Y5pVxZNh1VXVhFW1c+/E1LdUVrVzf1R9Y0o8hAX8JKvMU6UTlxTEX5zUJ2YUxO9SRZQE5IFSvZM1PcxkBfTU0FGd1PS0K2JRvSRR5aRQ1cSENE14ROQ9UC3EPOVPdRQ1T+10Tp1jXE7lpiZzmU0llAyUmEyNZLzk3dg0lKvgjjITTIUTgEwI/RTEN+aSxZyXxp12nU5PAICfqp+8n86f6J/6nzT/Vv8AKK96/4z/Xq84X6qv1P+urwD4ryK/bL8OvwgPEg88D2a/ALC/Ur+cD7YPkA/iD2xvhoPAjG/GM6RnPjO0Z+bycVIihcMAZITTbw00VI001CSttVTUKlbN47X8dCdmLCSVV2V25hJsWA00ULQUi8A+dQZy+Fx0wyQkAYVcf251/sXGz+DPAt80LxT+HTYij9R0UeR/PjP8fEP2VQ2PH48xim4CZ+xkgSFMj16FjjNsj9YzTDRaIIyPnoWeI6yHJpISvIcWc0DMh6bD3I/ujwCTDvKhDJ+IPtMkl16TS/X0PJdegtoATJ/O5a7veJ/K7wRP7u8I/wAa/2RPTv9I/2L/bP++T9BPAKr/tP/m/xhfKl9cD24PYF8Acl9MX34PsA/CD6xfzl/YX4B6X+RfJm/4Wx7DzL82wkxSnGTM7L8u41L9U8cMz6gezzDDXoNV3URVPeN8aVYt1s6DVw1DyVeNw7U1tBSgLHT+WNXDK2lZHRSExODcFKVYFUMVZdQUI9wU5bTHFiUOL0AoLzovfH8O3yDThsIwLNdqfjKo9HRo/HQXVs3Dbdg0xJxVFTNjVQ1DVSlc1PHUJLlsFIA0hJU9xCQHRITOnNde01PU9dQshPEMNLqMZHdStoVzP1LNwwhSTUPR0ryEmezXhhNR5RPzUFL187EM505CQQTkC1w0S6ZPDUM5NOdWw04NRmiuE1TnPuKctDQxTE1EVUsNREs9ExyE5KDMNBUaPFSRTOTIREduRfY/ABBPIk9snz5PWE9yT7Sfpk8A2J/qn+RPDq8grwpfLK8uXwBorzpffK8ObxgPsq/Er/ZfAMBfqq8Evwa/6K9Sv2S/7q1CdsNODR8fHzESbjKEPBcGVnKLUq00VB9mFR6DzCStQaQktFWFw0BUxLC1VhU0V4XjkFc9FFdoncZuYwR0G4zEJVkFFNYkdMVYzcOIpMRGWAptMwR0xNSMd9bNVn2Gf4C4z8rJVnUmxWYveCN+MoiClBQ3jC+eL7AvwiF2MldIzC/eLbaSRfQvbiKQvNShWRQ/Jj84M24jUf2TyoBMP149pnN0P24jjD8mos4ApD925b41pjXOPf5zlJcmpQD+lU5FTp+Y71qffJ+Gn5ifALqfxJ+OT/Cf+p9M/17/UK8Aeq+U/6b/uP/K/8yvNr/QrwASvyQPRr8ov1IPbA82D3APQKIPtA8GFU5vYGMm0k5sb4puIsCEhFOMb55lbjIksKxndjO8Z34yCFZF83rQ1Gfus+RvJtKerBT8WNqdtFmd0xNZrTPiWKaN46lYNcZeM1h9A+cFV3Uzx0R/ls+oy+4fqM9EysHGMqikf7Z9fgJXzH8Q3n/wfwKBLnJzDI8ehX4zLCyPntLzUt3jrUyPXo8AcI+Cgb4TjIfGMpuPrYZ+gqE6vIduw8yHLiNN/dRNAA2W7o8Ak3Y1Dp8gk87TLJ8APp+Q77rv9D/W7+jvAv88TwA2/2BPQv98T5ZPqE+C+X7/ANhP6k/8Ty4PAA8SWXYP6P8Agg9kXz5fSF96X7xfll/gX2DyX8wHjr12M/TUEFAlxK1QZSMMUS3jhszUGm1SJdOOUi1zA1PVJNVT1WRTFUNdBITQVFqd00NsJNNVvdRW3TM1tVQkJzx0lVfVtIQUjWz0ZNBYlRaOs0zE1VVYjUOaPMRcpBQZdMQB5PzFDCfeH2B/ys9Ef9YVAObP+M8K0XYTFN8m3zjfSt9AXN9u34Dfkt+k39aCfLzfEM7f4N/y0UcSdPzfDu8g44JGcs8s7z7vUO9i4UaCsADcNx5Nzj3WP+g/Ak8UT1afAChPSk+Mn56feE+yT9Sftk8AAF9CrwyvLq8IXypfVK82XwC4X5qvhK+Or9Cvuq/Er+avABi/Kr8Eb9YFxhNMNDsw7gWUJuO0tEr8JMIMFwbSyBrMJD20JLFT1QQ0FzaSbQlkJHxVPcMMVuWTa35WRYPwFMRgVyXkmVcN1Mxko1hVxqZyDqlZbWRkxLg8xHxExDsmJMT8V33GHoLDDH8mfQAufwgvGi8sLz4troNUL2YlELYjdC+GJUaCgJQvpiUeYimXtC9+I1JV47rUL54jpOwnnjKa/C9eYvM0ZLCAHD8uP0A75rNUN75j1AQCRU31A5x0P4Y1vyIclD8Apj9QnwKfHJ8unzifSp+U7wB2n4Cfsp/E776fAP8S/yT/AA6vOP9a/2z/Zq9YX/qhhv8AeK+a//yvpv3e/wi/Or80DyBGD1gPag98B47i/WQ0I2BUjhPsBA5chI58tApEZ8w2wzSEjFK1hPR0dVPQ3XZmE6Ql1HRBrHS0VRZFg0BWFTRWHYRkdzbFVK4VvyLMLMQbnBQiFMRUixBW4sUcxIi0FEb8ZAEE/GRDwEZ1Fn3mH0h/uh8QVH9mf3hzduLJhH+Wf6h/ALp/zH/ef/B/Ao8UjyaNJiMFUZ3DSESPrmNcj26FpsNAfI+Oj6CDdrOshyYi/ow0MdHEj9aFBiJYTQUU7I8APu9Q71rvrD+G75jvou/0PwDe7ebvKE/670xPXk/AT1L/AJRPpk+A/9qv3E+2Tab/iK8A4k80X0ZfGA8KD2xffl+QX7B6D8RXVrVeYsNOddOijU/NA0xQPRSU1MMlwNlRbXRM1MdS5dM8U1LFE6+sv/4jVZXUVQUj2whWPUN6VtWD6lZSlSRXXbRExDO8ZJwEx7Luw1kNxmZC3lj1M6XWXBRlWFWDI6Rk5VcAXRSUH54fyB/6bwx/ns+ww1ImIu68xx5SVwwkFdTPIp4iY+zP/sVWgnMM1/YyIQUc3y7fQNPOMq1M317dErYymXTfHlLnjNcGIpvYSL6zrNe2Mjm813YjTp02CNbf6NOeA0zNNPzX7tUO7wAg79I/tD+WP6g/uj+8j+Y/APg/Gk8MTy5PQE+Kn5yfrp8AeE+KT8yf3p8Ir8r/XF/mTwAADyJfdK9eX2Cviq+Ur86vkKCvyq+ED45yY5wHDpINsvRUjLQHbyKEUQUjGEFSzQ/fD/EPAxAOcs9sdKlDFBdvIiTsFJE8dP7Y3BQ7GKaiJ1kNMyBZKgUj+LRkw8y0h2wXXrMC/LTSTM/Wb+hvOs9Mz94fFPAbvtNW5YN1DC8eLzAvBEIhrsKOTC9eL3AjlrN8J8IGIsiML54vsCumokdREiWTAcwnjnKT3C/uLY5yBQMstH0MN5aDHD/+c7TUgQLs1EMw/iMsN1Y1fhJUAGQ/dj+IP+KP/I++P8g/Mp8AdO9Gn3Cfqu+877af4O/CnwDsnw6vKP86/0yvLq9w/4L/AFT/jv+4//qvzP/m/9D/Eg+AJA82D8hf2l/sX74lVrLcYAxvHm8way6DRGSYVX0ktVYNM4DcBPBWlYNgWVclNGTEOFgl06NcFK0VnGQuWSWTEdS04Fikb7ZlfhLkVyWTwWTHAFYdJs12H4gbVs8ofzpxVrKV7ER0mJzEVlR3pqLXNVVtI5p8dGFVbdSMtGvvVEV0VKXzcVQdw1s7VCXTA1RVs8yEJFWVrARfrHQntATiLNS1qyTUc8x0PVKddFJmlYPQUa10xCRgUTWz1Rw01OVk1K5s1HZQTN10HIQIUG0GJuI1dARFrBQ0QVSPNjNcNJh0j6Imk0t1hm6FpqIX9OSOAozkxTznBu/QjzLvdD9O7wAQn2rvvD+W7+A/8j/07xZPAChPGv9MT15PcE+CT5z/lv8AkE/C/wQPDl+orwJfFF8uX0AID1pfbF9+XyBTTtNO1cMRZyS3lmNk1I48twYTTL+IXr/ow54yXXy3PiN8dNE0lLeOcrOUxCVXXdQ0dC0AhGRqWB2D6My/3rUUThO8ZIW0ZEP8t0aDlBcAXh8oz1LPzG/WZR7FbsWOcgFTfMemw4zPns+wz8LBngMQzM/ez/DLToNTPWQM3x7fFDDb3lJ89HQ5TN9e33DfJILRLtNOjd6mMqGk146zANTXvtUm48zf3t/w38KPlI8AZj+4j4o/hI+uPwCf0j8knwA2nwhPMkFOn3Cfyp+8T6afALifwk/Un65P+E8iX+xPDq8AQK/yn4xfZq+IX6KvtK92rWLGUvpcD24FNnJOUN12on6iZ4wPngVmkjr8VK2JU2V25nNU/RbOBaYCDG1WpQN8VjVz7lbtdBqExVd9ozdYZcRsZCMQIBYVtlMkHzYdZpLaTB8Wz8Cwb9pvjB+mH7gTNnIuV9KlA9zMF36iV+QUF1aWrRPYVd1TnPQXZpIq1hxk41Rlk6pEtHNUSmUkVH2jBwRllHSYPLQrYVONJFNFFFKtBJwEbXfcxD9SrRMIUhVktsx0mVEl41VRBcMfVkTU51Dlk7GEBHj8dNNBUEV09HSmtFQeT0p1dE6FdE4V5rYTTVWEGU0dNsaSMUwV5Aw3htWq9mKgZIQaNKSRZJTKANyPTj8Y77KPzI/Wj+iP+o8ATO8+n3DvSp+U76bvgJ/KnwDc7+7vAP/anxT3Lq12rwCrAC6vUK/6n0T/Xq94/7r/3P/A7v8AD9qpnl2G0wSEEFDU9WTEVCqUJKXcdBpSmlV0Uv1jA1PlxHx06hVT7bNbLCTsDG8ebzBvsEJhdmUe0wQUE1ltBFla5RRYNXOeWPVjYIxkWxtYtePeV11zxyTHAG4fIM8Kz1Qf7rW20/xvDn9UIHsfsrh0xHykBVXl07MJVTU0LCSMVA3UVGq14x5cdOc8JK9TLdRWjHRAU91T/GwkxWQHtF5z/MQhpHTpUa0EUarts3sM1DUU1P+0JMi2JNSRUM3DXFB1gyRZUCXkzCRsT+Wj4mTUm3lO3VMMTqXUdIQ0zLzVRIRiTO0knNTRS6jFJr4l7gNMPWNQbNSwAmz00STv1t/o3/rfHO8m7wA471LvhO+OP4jvYp/UP+Y/AMjvCk8cTy5PQE8a/5T/jv8AoP+CT8z/jk/ATzr/9E/WT4AYXypfPF/Wr+iv+qHeUkxEXCd+MmUUvya1zsI89BcsdiNcdJdULYMoVL9mtRiOA3S3PjLJVx10jL8GEgMrWZW2rr/Av9K57rWmb2A4H1oflG+eZU4CqldlUxtyV61zM1cNFFTPfjItFVzE11VNA5p8x85V2p5i38xUqFTlk3FU1u2zO1StcwPUFMxTWi0zlTS0XVNdBFONJJq0dKusdHNSpcQUJAXNUkUD0FHFVDwkU1EUzcS8dOXsdK5cJDPQ7sNFUMUUUPWmrtOEJKwkhKNBTi02hiNkVAIshJgQhNdOhZbVnrNMfdZmw/Q0BY6ENMU8Nw4/AO+qj3yPAFY/aD96P8SPpj/oj/qP9D8AHp8wn4qfZE9mn3ifip+cTwDmn6BPAl/kT77/uE/anxSvABavKK9Kr3SvTl8gDzIBTiMIPA9OBd4Co1wPbg+AA5YDqpQE7yx0Y6QE08wURRqUFLVcxCdXPXTEB1ai0YfUD8Yj3ATTTGSaWCptJFglMxl8tNwUH25vgIBvwr+0v24fgB+SGVaiN7SkF44TVU3TflWtI0SlVT3UVaVUtMSO7BRXxVQtJFR9BlbTfAR6U6pd1FPVJFKFVFJt05BVUk0DWmR0I1x061QENbWUVHwE1DlRJQTcpFPKUD10pHReRNQmNNRb4U+tI3RPtcROnYPTfU4FxNx0ofx0OE1WxbPPTKUTZrwkAgyHWHbTPNdOAtpMBdNU9CcALjWujVaPoN+y34yPlo+wjwDSj9yP3o8w7wqfVO9m70CfAJKfhO+u78Dvup/U787vsP8AOq/07x7/aK9S/2z/fv9Y/0Cq/7z/Vl9oX3pR5qJObCQLzFAl82eUX6Zf+BPm86bcFJVU9cTMFJWsFAitVk3jelb9pFYlM1lolLfGY1S0t/QEDlklMwEpZLSbAC5vQGP2w4y3XrIBw+y33g2uv8izVmVWZca9VFZl1lKoBMRwBMQwzGeqdrNW1VNY3GQXbATaqjTEnswUZdxULMwU5drkFK7cFHVUxaNAVFbVUwhU7SPQTHSadMSrY1PlFFMlw+acxLCpUv0ULCRBpMQKZHTTahQEnIR0V9TEIVH9pFpkJLHMpHpQXbNDfCRrDVBN46qMJCJPdcS25HRVTk3jSk4F05SmpCQAT610BNT0fFQstVD9szMkJDFQ5aMuJqx0KFC9VMR0IrQntiWg9sX2xa4lriVO4irMpVAAjSaOJaYlDj2mJUYTND+eJQBOPZYlZj94O7ajjD+ePQ4iATe0P64/2D/qOc7D/D8OT0AgTzJPRE9WT2hLzqI6fE8Ajk12T6BPkk/UT75P+E8KXwQcV8bCPBxfPl9QX2JfdF8ALl+AX5JfrF++X9hfml/sXwAOb/BfAm88b05vYG9yb4RvAIZvmGMeb8Bv0m/kb6Zv6G8ACn8sf05/QH9if2x/ln+ofwBqf6Q3jiW2LfbF/iU2NeY1qI51NiXmEkg8NFDkdFRqBARcJCRh5CRoUO2zFWs8NHD0xHYsJzbD9MRFhmxEicSn5sXOopqkJFWe5HSk5CSo7MSuJCdMLrNUhLtQxbTkdMTkJFXI7MTOlCTT7DTXBASl3PzFUAXkJITopCTuKsSk8OTE9VSE+/zE28BWBuIFUa0UUZUEUeXzqxJRJcMW3KVR5dMdhVG1JFHlJBwk06BGE1GslSQMJDdRdeM+HARBtVEl80ccJEpRxaNQMqyUUwwnRsJbUQW0bJTVYlyUaGSUbhwEcVFUFcT0lHtklH5slIKUlKuIUX2zjNyUkKyUk6IMJJcEJybTvMSllJSoqvyUr6yUs8yUtxwkuqqklMCslMOUlMhMpMyq3JTQjJTUzJTXFAzhaiSk5czE6YSU7VFds1XzlJT4TKT8pJQArMRlAyQEB/QX3pIQUgXTyxRSfZRShZTsFCFS2g0jJ6TEKlJ14y5SlJ0kbLQ3tMQ77Bfm8kJqlMRIpMRKRLRQUv201VJ1BFLFw1yktGJSrL0EtMRrUt2Db6zEc6okBHfUtHxEtIDEtIOKlMSItMSLnMduI5TEmKp8tJ7EtKMkBKe0xKuq9LSvpLSy5LS1pMS6VvS0v1IF48VExMgsBFXMNMTQ5LTVzLTZXLSN3aS04lLVFk7j9LTvaiy08yQE97S0+lI1o63+xLQDU73TCcwUDiY0BA9TTbS8FBrMF8biqyFTbbRT/SRTpSRTqhWTMdQUNrwUOjQEP1bEFENTJYRTPYNMRNSzUVNdJBTUWVPl012qZNRh1BRmvBRqzBRulsQUc1MFxFMNxFzUfqos1IS8FIq01I1E1JGmpNSVU0XElNScRNShhqTUpVNlxDQHViOM1Lg27NS8U92TwFPt9IzUVcjs1Mw8BNLUFNa8FFXatNTdRNThpNTlVNRV6lzU7izU9EzU90Tkjftk1AFUVZSsF9ayDFlUbZREBBVU5SMYlBRTHlQVJEwFVP0kVKUkVVSVJFRlRFT9Az0k9NVB7ORFrBRI/ORMVKrdg09EBFVM9FlU9F2mBPRiVA0ENPRqPPRumkT0c0z0eVQtpLQUgKlU/dQU9Ij85Iy0FJCqRPSTTPSZVPSdRPSjRqT0p1RFJJQXlqNUDSM1t1T0vST0wVTVBDwEpcf85My0Fdz01Ez02ap89N9UBOOk9Oc09OqqfPTvVATzLPT2JAT61qQUAFUN1FUNIwdVWj0kVUUTEFVlFFX9Iy0adBQeVbUkVd0khBfW3pIwVS2zM+wEN1UyjXRVfdQEFERVrbSEFGtMVQXzUgwUVlVFI01a3ARdVb3U7ARn9ARVauQEcFwUckwUePQEVXrkBIAEFIRsFIrcBK2NfBSRVZXDlfQEmqr8BJ4kFKPsBKf0BKqq5ASwBBS07AS3FBS8ahwUwMwEw2wUylX1hKp8FNHsBNf0BNo8FN+qJBTjDBTmbBTqHBTwqgQU9EwU+BQU/BwUAG1W1cMGVuUjCFY9g9sMVq3jEVaVwxVWttWDG1bdgx9WrQMjrVbdoydW/XRWRQMt1swkNVYNozj8JD1WaqWTQMwkRQw0SFZ19KlWXRSsJFb0JFo0NFxqPDRirCRm9CRqVtXUqsQkcbQkeHQ0fhw0gKVWvRRWxRR0NI7EJJFqrCSW1CSbdDSeVlXEtVaNs6ekNKpW3ZOwWtQ0s9w0t1Y1o74cNFXAnDTEtCTI/CTNxCRV0awk1qQ02nQ03tQ0VeOsJOb0JOoERO48NNXy3DT3vCT8PDQCV1qtJFfFEwpXvSRXrQOrE1ftBFf1BFfVsxzWpEQjV5XDJbREKlespZTMRDVXDTRXlbRX2sWUV33DRVeFg0lXqkUDTfxEUQRUVQxUWVVX9YNe/ERhjERmvEStbNxEcFc1g3TsRHiqFFR93ESAzESFtESKqhRUjfxEkQRUlZREmqo0VJ78RKFcVKScRKyq3ESwXFS07ES4FFS9aVfdhARUxQxUyVfNpKlXjeSMRNaURNo0VN6qDGTizETl9ETr7FTvLVfFs/NX1eRXBdQMZFsCWDWDBFi1JFj95LVYpURYjbMXWNUkWFbdkyBYRdRY7SRY/XRVWN2DL4RkM6xkN5RkAztYvZTcZ9Zl1mX2c9xkACtgplUmVeYDFFQrQE6jBERRTsQnvqM8FI9MFFjkBAEg9ASjADYFblNk9+bl/nJVynTkk0TkW6TUJbTUge18xzajlLcutfaDJKSVqPyXLvOMpO8ElLfkhHSpUDUUfIQGnIVPfbRPqm3kTqXUTt3ETd2TYFVNPZRM7fRMnWRMnaTVSx1US93ESo2zh0qq/eRKZcRJbfRJ1bPsVUgtxEglFEi9xEfF9LVHlURHreOxRk00RqqVREYtBEVFhEVF4wu1RYXEREUTVEStJERqzYRD7bRDVRMcQ03jq89CfYRCtdRCDSRCtt2jV0OtA9ND5QREImW0RE3UbJeeY0RdloadAPaDnJ+un8Cf0p/knw6V/p8IEKvm43yUACynJqUerU6vAGCvKq9srx6vgKu2r8iv2q8I7K9+rf7DQwW/F7QWvS69AC6/gKM</prop>
			</obj>
			<obj name="Protocol" class="HTCProtocol" version="1">
				<prop name="Created">2022-12-13T14:16:49.627</prop>
				<prop name="LastModified">2022-12-13T14:17:20.017</prop>
				<obj name="Programs" class="HTCRunProgramList" version="5">
					<list name="emlist" count="4">
						<obj name="item" class="HTCRunProgram" version="1">
							<prop name="name">pre-incubation</prop>
							<prop name="Cycles">1</prop>
							<prop name="AnalysisMode">None</prop>
							<obj name="Segments" class="TEMRunSegmentList" version="1">
								<list name="emlist" count="1">
									<obj name="item" class="HTCRunSegment" version="2">
										<prop name="Hold">30</prop>
										<prop name="Slope">4.4</prop>
										<prop name="StepDelay">0</prop>
										<prop name="StepSize">0</prop>
										<prop name="Target">95</prop>
										<prop name="Target2">0</prop>
										<prop name="AcquisitionMode">0</prop>
										<prop name="AcqPerDegree">5</prop>
									</obj>
								</list>
							</obj>
						</obj>
						<obj name="item" class="HTCRunProgram" version="1">
							<prop name="name">amplification</prop>
							<prop name="Cycles">45</prop>
							<prop name="AnalysisMode">Quantification</prop>
							<obj name="Segments" class="TEMRunSegmentList" version="1">
								<list name="emlist" count="2">
									<obj name="item" class="HTCRunSegment" version="2">
										<prop name="Hold">5</prop>
										<prop name="Slope">4.4</prop>
										<prop name="StepDelay">0</prop>
										<prop name="StepSize">0</prop>
										<prop name="Target">95</prop>
										<prop name="Target2">0</prop>
										<prop name="AcquisitionMode">0</prop>
										<prop name="AcqPerDegree">5</prop>
									</obj>
									<obj name="item" class="HTCRunSegment" version="2">
										<prop name="Hold">30</prop>
										<prop name="Slope">2.2</prop>
										<prop name="StepDelay">0</prop>
										<prop name="StepSize">0</prop>
										<prop name="Target">60</prop>
										<prop name="Target2">0</prop>
										<prop name="AcquisitionMode">1</prop>
										<prop name="AcqPerDegree">5</prop>
									</obj>
								</list>
							</obj>
						</obj>
						<obj name="item" class="HTCRunProgram" version="1">
							<prop name="name">melting curve</prop>
							<prop name="Cycles">1</prop>
							<prop name="AnalysisMode">Melting Curves</prop>
							<obj name="Segments" class="TEMRunSegmentList" version="1">
								<list name="emlist" count="3">
									<obj name="item" class="HTCRunSegment" version="2">
										<prop name="Hold">5</prop>
										<prop name="Slope">4.4</prop>
										<prop name="StepDelay">0</prop>
										<prop name="StepSize">0</prop>
										<prop name="Target">95</prop>
										<prop name="Target2">0</prop>
										<prop name="AcquisitionMode">0</prop>
										<prop name="AcqPerDegree">5</prop>
									</obj>
									<obj name="item" class="HTCRunSegment" version="2">
										<prop name="Hold">60</prop>
										<prop name="Slope">2.2</prop>
										<prop name="StepDelay">0</prop>
										<prop name="StepSize">0</prop>
										<prop name="Target">65</prop>
										<prop name="Target2">0</prop>
										<prop name="AcquisitionMode">0</prop>
										<prop name="AcqPerDegree">5</prop>
									</obj>
									<obj name="item" class="HTCRunSegment" version="2">
										<prop name="Hold">1</prop>
										<prop name="Slope">0.114285714285714</prop>
										<prop name="StepDelay">0</prop>
										<prop name="StepSize">0</prop>
										<prop name="Target">97</prop>
										<prop name="Target2">0</prop>
										<prop name="AcquisitionMode">2</prop>
										<prop name="AcqPerDegree">5</prop>
									</obj>
								</list>
							</obj>
						</obj>
						<obj name="item" class="HTCRunProgram" version="1">
							<prop name="name">cooling</prop>
							<prop name="Cycles">1</prop>
							<prop name="AnalysisMode">None</prop>
							<obj name="Segments" class="TEMRunSegmentList" version="1">
								<list name="emlist" count="1">
									<obj name="item" class="HTCRunSegment" version="2">
										<prop name="Hold">30</prop>
										<prop name="Slope">2.2</prop>
										<prop name="StepDelay">0</prop>
										<prop name="StepSize">0</prop>
										<prop name="Target">40</prop>
										<prop name="Target2">0</prop>
										<prop name="AcquisitionMode">0</prop>
										<prop name="AcqPerDegree">5</prop>
									</obj>
								</list>
							</obj>
						</obj>
					</list>
					<list name="AnalysisModes" count="4">
						<item>None</item>
						<item>Quantification</item>
						<item>Melting Curves</item>
						<item>Color Compensation</item>
					</list>
					<prop name="ChannelCount">1</prop>
					<prop name="InstrumentSubclass">HTC_VER_10</prop>
					<obj name="Container" class="HTCBlockType" version="1">
						<prop name="Id">bt96TC5</prop>
						<prop name="RowCount">8</prop>
						<prop name="ColCount">12</prop>
						<prop name="OvershootDnDelay">10</prop>
						<prop name="OvershootUpDelay">10</prop>
						<prop name="RampRateMaxDn">2.2</prop>
						<prop name="RampRateMaxUp">4.4</prop>
						<prop name="ReactionVolMin">10</prop>
						<prop name="ReactionVolMax">100</prop>
						<prop name="ReactionVolDefault">20</prop>
						<prop name="HorVertCrosstalkCoefficient">0.0003</prop>
						<prop name="DiagCrosstalkCoefficent">0.0001</prop>
					</obj>
					<prop name="MaxPositionsToSeek">96</prop>
					<obj name="DetectionFormats" class="DetectionFormats" version="2">
						<list name="emlist" count="1">
							<obj name="item" class="HTCDetectionFormat" version="1">
								<list name="emlist" count="1">
									<obj name="item" class="HTCChannel" version="2">
										<prop name="name">SYBR Green I / HRM Dye</prop>
										<prop name="Active">1</prop>
										<prop name="EmissionWL">510</prop>
										<prop name="ExcitationWL">465</prop>
										<prop name="IntgrTime">250</prop>
										<prop name="MaxIntgrTime">1000</prop>
										<prop name="MeltFactor">1.2</prop>
										<prop name="QuantFactor">20</prop>
									</obj>
								</list>
								<prop name="name">SYBR Green I / HRM Dye</prop>
								<prop name="Active">1</prop>
								<prop name="DefChannelNdx">0</prop>
								<prop name="DenominatorNdx">-1</prop>
								<prop name="ReadOnly">0</prop>
								<list name="EmissionWLAvail" count="6">
									<item>488</item>
									<item>510</item>
									<item>580</item>
									<item>610</item>
									<item>640</item>
									<item>660</item>
								</list>
								<list name="ExcitationWLAvail" count="5">
									<item>440</item>
									<item>465</item>
									<item>498</item>
									<item>533</item>
									<item>618</item>
								</list>
								<prop name="MeasuringMode">hmmDynamic</prop>
							</obj>
						</list>
						<prop name="DefFormatName">SYBR Green I / HRM Dye</prop>
					</obj>
					<list name="AcquisitionModes" count="4">
						<item>None</item>
						<item>Single</item>
						<item>Continuous</item>
						<item>Step</item>
					</list>
					<prop name="SeekTemp">30</prop>
					<prop name="SampleVolume">10</prop>
				</obj>
			</obj>
			<prop name="CompletedProgramNo">5</prop>
			<prop name="StopPoint">3</prop>
			<prop name="CarouselConstMoved">0</prop>
		</obj>
		<obj name="AnlsAndSampleInfo" class="AnlsAndSampleInfo" version="1">
			<obj name="AnlsPropTypes" class="PropertyTypeList" version="1">
				<list name="emlist" count="3">
					<obj name="item" class="SamplePropType" version="1">
						<prop name="name">Units</prop>
						<prop name="PropClass">QuantUnitsProp</prop>
						<prop name="IsChannelProperty">0</prop>
						<prop name="SelectorOrder">0</prop>
						<prop name="ShowInSelector">0</prop>
						<prop name="ShowInTable">0</prop>
						<prop name="TableOrder">0</prop>
					</obj>
					<obj name="item" class="SamplePropType" version="1">
						<prop name="name">ExtRef</prop>
						<prop name="PropClass">RQExtRefProp</prop>
						<prop name="IsChannelProperty">0</prop>
						<prop name="SelectorOrder">0</prop>
						<prop name="ShowInSelector">0</prop>
						<prop name="ShowInTable">0</prop>
						<prop name="TableOrder">0</prop>
					</obj>
					<obj name="item" class="SamplePropType" version="1">
						<prop name="name">Endpt External Experiment</prop>
						<prop name="PropClass">EndptGenoExtExp</prop>
						<prop name="IsChannelProperty">0</prop>
						<prop name="SelectorOrder">0</prop>
						<prop name="ShowInSelector">0</prop>
						<prop name="ShowInTable">0</prop>
						<prop name="TableOrder">0</prop>
					</obj>
				</list>
			</obj>
			<obj name="SamplePropTypes" class="PropertyTypeList" version="1">
				<list name="emlist" count="26">
					<obj name="item" class="SamplePosPropType" version="1">
						<prop name="name">Position</prop>
						<prop name="PropClass">GenSampleEditPosition</prop>
						<prop name="AnalysisClass">General</prop>
						<prop name="IsChannelProperty">0</prop>
						<prop name="SelectorOrder">0</prop>
						<prop name="ShowInSelector">0</prop>
						<prop name="ShowInTable">1</prop>
						<prop name="TableOrder">0</prop>
					</obj>
					<obj name="item" class="SamplePropType" version="1">
						<prop name="name">Color</prop>
						<prop name="PropClass">SamplePrefColor</prop>
						<prop name="AnalysisClass">General</prop>
						<prop name="IsChannelProperty">0</prop>
						<prop name="SelectorOrder">1</prop>
						<prop name="ShowInSelector">0</prop>
						<prop name="ShowInTable">1</prop>
						<prop name="TableOrder">1</prop>
					</obj>
					<obj name="item" class="SamplePropType" version="1">
						<prop name="name">Replicate of</prop>
						<prop name="PropClass">GenSampleEditReplicate</prop>
						<prop name="AnalysisClass">General</prop>
						<prop name="IsChannelProperty">0</prop>
						<prop name="SelectorOrder">2</prop>
						<prop name="ShowInSelector">0</prop>
						<prop name="ShowInTable">1</prop>
						<prop name="TableOrder">2</prop>
					</obj>
					<obj name="item" class="SamplePropType" version="1">
						<prop name="name">Sample Name</prop>
						<prop name="PropClass">GenSampleEditName</prop>
						<prop name="AnalysisClass">General</prop>
						<prop name="IsChannelProperty">0</prop>
						<prop name="SelectorOrder">3</prop>
						<prop name="ShowInSelector">1</prop>
						<prop name="ShowInTable">1</prop>
						<prop name="TableOrder">3</prop>
					</obj>
					<obj name="item" class="SamplePropType" version="1">
						<prop name="name">Subsets</prop>
						<prop name="PropClass">GenSampleEditSubset</prop>
						<prop name="AnalysisClass">General</prop>
						<prop name="IsChannelProperty">0</prop>
						<prop name="SelectorOrder">4</prop>
						<prop name="ShowInSelector">0</prop>
						<prop name="ShowInTable">0</prop>
						<prop name="TableOrder">4</prop>
					</obj>
					<obj name="item" class="SamplePropType" version="1">
						<prop name="name">Notes</prop>
						<prop name="PropClass">GenSampleEditNotes</prop>
						<prop name="AnalysisClass">General</prop>
						<prop name="IsChannelProperty">0</prop>
						<prop name="SelectorOrder">5</prop>
						<prop name="ShowInSelector">0</prop>
						<prop name="ShowInTable">0</prop>
						<prop name="TableOrder">5</prop>
					</obj>
					<obj name="item" class="SamplePropType" version="1">
						<prop name="name">Sample ID</prop>
						<prop name="PropClass">HTCSampleID</prop>
						<prop name="AnalysisClass">General</prop>
						<prop name="IsChannelProperty">0</prop>
						<prop name="SelectorOrder">6</prop>
						<prop name="ShowInSelector">0</prop>
						<prop name="ShowInTable">0</prop>
						<prop name="TableOrder">6</prop>
					</obj>
					<obj name="item" class="SamplePropType" version="1">
						<prop name="name">Sample Prep Notes</prop>
						<prop name="PropClass">HTCSamplePrepNotes</prop>
						<prop name="AnalysisClass">General</prop>
						<prop name="IsChannelProperty">0</prop>
						<prop name="SelectorOrder">7</prop>
						<prop name="ShowInSelector">0</prop>
						<prop name="ShowInTable">0</prop>
						<prop name="TableOrder">7</prop>
					</obj>
					<obj name="item" class="SamplePrefWidthType" version="1">
						<prop name="name">Width</prop>
						<prop name="PropClass">SamplePrefWidth</prop>
						<prop name="AnalysisClass">Sample preferences</prop>
						<prop name="IsChannelProperty">0</prop>
						<prop name="SelectorOrder">8</prop>
						<prop name="ShowInSelector">0</prop>
						<prop name="ShowInTable">0</prop>
						<prop name="TableOrder">8</prop>
					</obj>
					<obj name="item" class="SamplePrefLineStyleType" version="1">
						<prop name="name">Line Style</prop>
						<prop name="PropClass">SamplePrefLineStyle</prop>
						<prop name="AnalysisClass">Sample preferences</prop>
						<prop name="IsChannelProperty">0</prop>
						<prop name="SelectorOrder">9</prop>
						<prop name="ShowInSelector">0</prop>
						<prop name="ShowInTable">0</prop>
						<prop name="TableOrder">9</prop>
					</obj>
					<obj name="item" class="SamplePrefPointStyleType" version="1">
						<prop name="name">Point Style</prop>
						<prop name="PropClass">SamplePrefPointStyle</prop>
						<prop name="AnalysisClass">Sample preferences</prop>
						<prop name="IsChannelProperty">0</prop>
						<prop name="SelectorOrder">10</prop>
						<prop name="ShowInSelector">0</prop>
						<prop name="ShowInTable">0</prop>
						<prop name="TableOrder">10</prop>
					</obj>
					<obj name="item" class="SamplePropType" version="1">
						<prop name="name">Dominant Channel</prop>
						<prop name="PropClass">DominantChannelProp</prop>
						<prop name="AnalysisClass">Color Compensation Analysis</prop>
						<prop name="IsChannelProperty">0</prop>
						<prop name="SelectorOrder">11</prop>
						<prop name="ShowInSelector">0</prop>
						<prop name="ShowInTable">0</prop>
						<prop name="TableOrder">11</prop>
					</obj>
					<obj name="item" class="EndPtSampleTypePropertyType" version="1">
						<prop name="name">EndPt Sample Type</prop>
						<prop name="PropClass">GroupingSample</prop>
						<prop name="AnalysisClass">EndPtGenotyping</prop>
						<prop name="IsChannelProperty">0</prop>
						<prop name="SelectorOrder">12</prop>
						<prop name="ShowInSelector">0</prop>
						<prop name="ShowInTable">0</prop>
						<prop name="TableOrder">12</prop>
					</obj>
					<obj name="item" class="SamplePropType" version="1">
						<prop name="name">EndPt Genotype</prop>
						<prop name="PropClass">Genotype</prop>
						<prop name="AnalysisClass">EndPtGenotyping</prop>
						<prop name="IsChannelProperty">0</prop>
						<prop name="SelectorOrder">13</prop>
						<prop name="ShowInSelector">0</prop>
						<prop name="ShowInTable">0</prop>
						<prop name="TableOrder">13</prop>
					</obj>
					<obj name="item" class="SamplePropType" version="1">
						<prop name="name">Target Name</prop>
						<prop name="PropClass">TargetName</prop>
						<prop name="AnalysisClass">General</prop>
						<prop name="IsChannelProperty">1</prop>
						<prop name="SelectorOrder">22</prop>
						<prop name="ShowInSelector">1</prop>
						<prop name="ShowInTable">1</prop>
						<prop name="TableOrder">22</prop>
					</obj>
					<obj name="item" class="QuantSampleTypePropertyType" version="1">
						<prop name="name">Quantification Sample Type</prop>
						<prop name="PropClass">QuantSampleTypeProperty</prop>
						<prop name="AnalysisClass">Quantification Analysis</prop>
						<prop name="IsChannelProperty">1</prop>
						<prop name="SelectorOrder">15</prop>
						<prop name="ShowInSelector">0</prop>
						<prop name="ShowInTable">0</prop>
						<prop name="TableOrder">15</prop>
					</obj>
					<obj name="item" class="SamplePropType" version="1">
						<prop name="name">Concentration</prop>
						<prop name="PropClass">QuantConcProperty</prop>
						<prop name="AnalysisClass">Quantification Analysis</prop>
						<prop name="IsChannelProperty">1</prop>
						<prop name="SelectorOrder">16</prop>
						<prop name="ShowInSelector">1</prop>
						<prop name="ShowInTable">1</prop>
						<prop name="TableOrder">16</prop>
					</obj>
					<obj name="item" class="QuantCpType" version="1">
						<prop name="name">Cp Low</prop>
						<prop name="PropClass">QuantCpLowProp</prop>
						<prop name="AnalysisClass">Quantification Analysis</prop>
						<prop name="IsChannelProperty">1</prop>
						<prop name="SelectorOrder">17</prop>
						<prop name="ShowInSelector">0</prop>
						<prop name="ShowInTable">0</prop>
						<prop name="TableOrder">17</prop>
					</obj>
					<obj name="item" class="QuantCpType" version="1">
						<prop name="name">Cp High</prop>
						<prop name="PropClass">QuantCpHighProp</prop>
						<prop name="AnalysisClass">Quantification Analysis</prop>
						<prop name="IsChannelProperty">1</prop>
						<prop name="SelectorOrder">18</prop>
						<prop name="ShowInSelector">0</prop>
						<prop name="ShowInTable">0</prop>
						<prop name="TableOrder">18</prop>
					</obj>
					<obj name="item" class="GroupSampleTypePropertyType" version="1">
						<prop name="name">Melt Geno Sample Type</prop>
						<prop name="PropClass">GroupChannelTypeProp</prop>
						<prop name="AnalysisClass">Melt Geno</prop>
						<prop name="IsChannelProperty">1</prop>
						<prop name="SelectorOrder">19</prop>
						<prop name="ShowInSelector">0</prop>
						<prop name="ShowInTable">0</prop>
						<prop name="TableOrder">19</prop>
					</obj>
					<obj name="item" class="SamplePropType" version="1">
						<prop name="name">Melt Geno Genotype</prop>
						<prop name="PropClass">ChannelGenotype</prop>
						<prop name="AnalysisClass">Melt Geno</prop>
						<prop name="IsChannelProperty">1</prop>
						<prop name="SelectorOrder">20</prop>
						<prop name="ShowInSelector">0</prop>
						<prop name="ShowInTable">0</prop>
						<prop name="TableOrder">20</prop>
					</obj>
					<obj name="item" class="RQTargetPropertyType" version="1">
						<prop name="name">Target Type</prop>
						<prop name="PropClass">RQTargetProperty</prop>
						<prop name="AnalysisClass">Relative Quantification</prop>
						<prop name="IsChannelProperty">1</prop>
						<prop name="SelectorOrder">21</prop>
						<prop name="ShowInSelector">0</prop>
						<prop name="ShowInTable">0</prop>
						<prop name="TableOrder">21</prop>
					</obj>
					<obj name="item" class="RQSampleTargetPropertyType" version="1">
						<prop name="name">Combined Sample and Target Type</prop>
						<prop name="PropClass">RQSampleTargetProperty</prop>
						<prop name="AnalysisClass">Relative Quantification</prop>
						<prop name="IsChannelProperty">1</prop>
						<prop name="SelectorOrder">15</prop>
						<prop name="ShowInSelector">1</prop>
						<prop name="ShowInTable">1</prop>
						<prop name="TableOrder">15</prop>
					</obj>
					<obj name="item" class="SamplePropType" version="1">
						<prop name="name">Efficiency</prop>
						<prop name="PropClass">RQEffProp</prop>
						<prop name="AnalysisClass">Relative Quantification</prop>
						<prop name="IsChannelProperty">1</prop>
						<prop name="SelectorOrder">23</prop>
						<prop name="ShowInSelector">0</prop>
						<prop name="ShowInTable">1</prop>
						<prop name="TableOrder">23</prop>
					</obj>
					<obj name="item" class="GroupSampleTypePropertyTypeNoPos" version="1">
						<prop name="name">Scanning Sample Type</prop>
						<prop name="PropClass">GroupChannelTypeProp</prop>
						<prop name="AnalysisClass">Scanning</prop>
						<prop name="IsChannelProperty">1</prop>
						<prop name="SelectorOrder">24</prop>
						<prop name="ShowInSelector">0</prop>
						<prop name="ShowInTable">0</prop>
						<prop name="TableOrder">24</prop>
					</obj>
					<obj name="item" class="SamplePropType" version="1">
						<prop name="name">Scanning Genotype</prop>
						<prop name="PropClass">ChannelGenotype</prop>
						<prop name="AnalysisClass">Scanning</prop>
						<prop name="IsChannelProperty">1</prop>
						<prop name="SelectorOrder">25</prop>
						<prop name="ShowInSelector">0</prop>
						<prop name="ShowInTable">0</prop>
						<prop name="TableOrder">25</prop>
					</obj>
				</list>
			</obj>
			<obj name="SelectedChannels" class="TEMIntegerSet" version="1">
				<list name="Items" count="1">
					<prop name="Item">0</prop>
				</list>
			</obj>
			<obj name="AnalysisProperties" class="ExpPropList" version="1">
				<list name="emlist" count="3">
					<obj name="PropertyObject" class="EndptGenoExtExp" version="3">
						<prop name="PropertyTypeName">Endpt External Experiment</prop>
					</obj>
					<obj name="PropertyObject" class="RQExtRefProp" version="3">
						<prop name="PropertyTypeName">ExtRef</prop>
						<prop name="RefExpProg">-1</prop>
					</obj>
					<obj name="PropertyObject" class="QuantUnitsProp" version="3">
						<prop name="PropertyTypeName">Units</prop>
					</obj>
				</list>
			</obj>
			<obj name="SampleInfoList" class="SamplePropInfoList" version="1">
				<list name="emlist" count="96">
					<obj name="item" class="SamplePropInfo" version="1">
						<obj name="ChannelProperties" class="ChanPropList" version="2">
							<obj name="ChannelProperties" class="EMList" version="1">
								<list name="emlist" count="1">
									<obj name="item" class="PropertyList" version="1">
										<list name="emlist" count="12">
											<obj name="PropertyObject" class="RQSampleTargetProperty" version="4">
												<prop name="PropertyTypeName">Combined Sample and Target Type</prop>
												<prop name="Position">0</prop>
												<prop name="IsDefault">0</prop>
												<obj name="ChannelProp" class="ChannelProperty" version="1">
													<prop name="ChannelIdx">0</prop>
												</obj>
											</obj>
											<obj name="PropertyObject" class="QuantConcProperty" version="4">
												<prop name="PropertyTypeName">Concentration</prop>
												<prop name="Position">0</prop>
												<prop name="IsDefault">1</prop>
												<prop name="Concentration">0</prop>
												<obj name="ChannelProp" class="ChannelProperty" version="1">
													<prop name="ChannelIdx">0</prop>
												</obj>
												<prop name="ReadOnly">1</prop>
											</obj>
											<obj name="PropertyObject" class="QuantCpHighProp" version="4">
												<prop name="PropertyTypeName">Cp High</prop>
												<prop name="Position">0</prop>
												<prop name="IsDefault">1</prop>
												<prop name="CpRangeHigh">0</prop>
												<obj name="ChannelProp" class="ChannelProperty" version="1">
													<prop name="ChannelIdx">0</prop>
												</obj>
												<prop name="ReadOnly">0</prop>
											</obj>
											<obj name="PropertyObject" class="QuantCpLowProp" version="4">
												<prop name="PropertyTypeName">Cp Low</prop>
												<prop name="Position">0</prop>
												<prop name="IsDefault">1</prop>
												<prop name="CpRangeLow">0</prop>
												<obj name="ChannelProp" class="ChannelProperty" version="1">
													<prop name="ChannelIdx">0</prop>
												</obj>
												<prop name="ReadOnly">0</prop>
											</obj>
											<obj name="PropertyObject" class="RQEffProp" version="4">
												<prop name="PropertyTypeName">Efficiency</prop>
												<prop name="Position">0</prop>
												<prop name="IsDefault">1</prop>
												<prop name="Efficiency">2</prop>
												<obj name="ChannelProp" class="ChannelProperty" version="1">
													<prop name="ChannelIdx">0</prop>
												</obj>
											</obj>
											<obj name="PropertyObject" class="ChannelGenotype" version="4">
												<prop name="PropertyTypeName">Melt Geno Genotype</prop>
												<prop name="Position">0</prop>
												<prop name="IsDefault">1</prop>
												<prop name="ReadOnly">1</prop>
												<obj name="ChannelProp" class="ChannelProperty" version="1">
													<prop name="ChannelIdx">0</prop>
												</obj>
											</obj>
											<obj name="PropertyObject" class="GroupChannelTypeProp" version="4">
												<prop name="PropertyTypeName">Melt Geno Sample Type</prop>
												<prop name="Position">0</prop>
												<prop name="IsDefault">0</prop>
												<prop name="GroupSampleType">mstUnknown</prop>
												<obj name="ChannelProp" class="ChannelProperty" version="1">
													<prop name="ChannelIdx">0</prop>
												</obj>
											</obj>
											<obj name="PropertyObject" class="QuantSampleTypeProperty" version="4">
												<prop name="PropertyTypeName">Quantification Sample Type</prop>
												<prop name="Position">0</prop>
												<prop name="IsDefault">0</prop>
												<prop name="SampleType">qsPosCalibrator</prop>
												<obj name="ChannelProp" class="ChannelProperty" version="1">
													<prop name="ChannelIdx">0</prop>
												</obj>
											</obj>
											<obj name="PropertyObject" class="ChannelGenotype" version="4">
												<prop name="PropertyTypeName">Scanning Genotype</prop>
												<prop name="Position">0</prop>
												<prop name="IsDefault">1</prop>
												<prop name="ReadOnly">1</prop>
												<obj name="ChannelProp" class="ChannelProperty" version="1">
													<prop name="ChannelIdx">0</prop>
												</obj>
											</obj>
											<obj name="PropertyObject" class="GroupChannelTypeProp" version="4">
												<prop name="PropertyTypeName">Scanning Sample Type</prop>
												<prop name="Position">0</prop>
												<prop name="IsDefault">0</prop>
												<prop name="GroupSampleType">mstUnknown</prop>
												<obj name="ChannelProp" class="ChannelProperty" version="1">
													<prop name="ChannelIdx">0</prop>
												</obj>
											</obj>
											<obj name="PropertyObject" class="TargetName" version="4">
												<prop name="PropertyTypeName">Target Name</prop>
												<prop name="Position">0</prop>
												<prop name="IsDefault">0</prop>
												<prop name="name">ACT</prop>
												<obj name="ChannelProp" class="ChannelProperty" version="1">
													<prop name="ChannelIdx">0</prop>
												</obj>
											</obj>
											<obj name="PropertyObject" class="RQTargetProperty" version="4">
												<prop name="PropertyTypeName">Target Type</prop>
												<prop name="Position">0</prop>
												<prop name="IsDefault">0</prop>
												<prop name="TargetType">dtReference</prop>
												<obj name="ChannelProp" class="ChannelProperty" version="1">
													<prop name="ChannelIdx">0</prop>
												</obj>
											</obj>
										</list>
									</obj>
								</list>
							</obj>
						</obj>
						<prop name="ChannelPropertyCount">1</prop>
						<prop name="ContainerPosition">0</prop>
						<prop name="HasSampleProperties">1</prop>
						<obj name="SampleProperties" class="PropertyList" version="1">
							<list name="emlist" count="14">
								<obj name="PropertyObject" class="SamplePrefColor" version="4">
									<prop name="PropertyTypeName">Color</prop>
									<prop name="Position">0</prop>
									<prop name="IsDefault">0</prop>
									<prop name="Color">$00FF8000</prop>
								</obj>
								<obj name="PropertyObject" class="DominantChannelProp" version="4">
									<prop name="PropertyTypeName">Dominant Channel</prop>
									<prop name="Position">0</prop>
									<prop name="IsDefault">0</prop>
									<prop name="DominantChannel">0</prop>
								</obj>
								<obj name="PropertyObject" class="Genotype" version="4">
									<prop name="PropertyTypeName">EndPt Genotype</prop>
									<prop name="Position">0</prop>
									<prop name="IsDefault">1</prop>
									<prop name="ReadOnly">1</prop>
								</obj>
								<obj name="PropertyObject" class="GroupingSample" version="4">
									<prop name="PropertyTypeName">EndPt Sample Type</prop>
									<prop name="Position">0</prop>
									<prop name="IsDefault">0</prop>
									<prop name="GroupSampleType">mstUnknown</prop>
								</obj>
								<obj name="PropertyObject" class="SamplePrefLineStyle" version="4">
									<prop name="PropertyTypeName">Line Style</prop>
									<prop name="Position">0</prop>
									<prop name="IsDefault">0</prop>
									<prop name="LineStyle">psSolid</prop>
								</obj>
								<obj name="PropertyObject" class="GenSampleEditNotes" version="4">
									<prop name="PropertyTypeName">Notes</prop>
									<prop name="Position">0</prop>
									<prop name="IsDefault">1</prop>
								</obj>
								<obj name="PropertyObject" class="SamplePrefPointStyle" version="4">
									<prop name="PropertyTypeName">Point Style</prop>
									<prop name="Position">0</prop>
									<prop name="IsDefault">0</prop>
									<prop name="PointStyle">psNothing</prop>
								</obj>
								<obj name="PropertyObject" class="GenSampleEditPosition" version="4">
									<prop name="PropertyTypeName">Position</prop>
									<prop name="Position">0</prop>
									<prop name="IsDefault">1</prop>
								</obj>
								<obj name="PropertyObject" class="GenSampleEditReplicate" version="4">
									<prop name="PropertyTypeName">Replicate of</prop>
									<prop name="Position">0</prop>
									<prop name="IsDefault">0</prop>
									<prop name="ReplicateOf">0</prop>
								</obj>
								<obj name="PropertyObject" class="HTCSampleID" version="4">
									<prop name="PropertyTypeName">Sample ID</prop>
									<prop name="Position">0</prop>
									<prop name="IsDefault">1</prop>
								</obj>
								<obj name="PropertyObject" class="GenSampleEditName" version="4">
									<prop name="PropertyTypeName">Sample Name</prop>
									<prop name="Position">0</prop>
									<prop name="IsDefault">0</prop>
									<prop name="name">HK2</prop>
								</obj>
								<obj name="PropertyObject" class="HTCSamplePrepNotes" version="4">
									<prop name="PropertyTypeName">Sample Prep Notes</prop>
									<prop name="Position">0</prop>
									<prop name="IsDefault">1</prop>
								</obj>
								<obj name="PropertyObject" class="GenSampleEditSubset" version="4">
									<prop name="PropertyTypeName">Subsets</prop>
									<prop name="Position">0</prop>
									<prop name="IsDefault">1</prop>
								</obj>
								<obj name="PropertyObject" class="SamplePrefWidth" version="5">
									<prop name="PropertyTypeName">Width</prop>
									<prop name="Position">0</prop>
									<prop name="IsDefault">1</prop>
									<prop name="Width">1</prop>
								</obj>
							</list>
						</obj>
					</obj>
					<obj name="item" class="SamplePropInfo" version="1">
						<obj name="ChannelProperties" class="ChanPropList" version="2">
							<obj name="ChannelProperties" class="EMList" version="1">
								<list name="emlist" count="1">
									<obj name="item" class="PropertyList" version="1">
										<list name="emlist" count="12">
											<obj name="PropertyObject" class="RQSampleTargetProperty" version="4">
												<prop name="PropertyTypeName">Combined Sample and Target Type</prop>
												<prop name="Position">1</prop>
												<prop name="IsDefault">0</prop>
												<obj name="ChannelProp" class="ChannelProperty" version="1">
													<prop name="ChannelIdx">0</prop>
												</obj>
											</obj>
											<obj name="PropertyObject" class="QuantConcProperty" version="4">
												<prop name="PropertyTypeName">Concentration</prop>
												<prop name="Position">1</prop>
												<prop name="IsDefault">1</prop>
												<prop name="Concentration">0</prop>
												<obj name="ChannelProp" class="ChannelProperty" version="1">
													<prop name="ChannelIdx">0</prop>
												</obj>
												<prop name="ReadOnly">1</prop>
											</obj>
											<obj name="PropertyObject" class="QuantCpHighProp" version="4">
												<prop name="PropertyTypeName">Cp High</prop>
												<prop name="Position">1</prop>
												<prop name="IsDefault">1</prop>
												<prop name="CpRangeHigh">0</prop>
												<obj name="ChannelProp" class="ChannelProperty" version="1">
													<prop name="ChannelIdx">0</prop>
												</obj>
												<prop name="ReadOnly">0</prop>
											</obj>
											<obj name="PropertyObject" class="QuantCpLowProp" version="4">
												<prop name="PropertyTypeName">Cp Low</prop>
												<prop name="Position">1</prop>
												<prop name="IsDefault">1</prop>
												<prop name="CpRangeLow">0</prop>
												<obj name="ChannelProp" class="ChannelProperty" version="1">
													<prop name="ChannelIdx">0</prop>
												</obj>
												<prop name="ReadOnly">0</prop>
											</obj>
											<obj name="PropertyObject" class="RQEffProp" version="4">
												<prop name="PropertyTypeName">Efficiency</prop>
												<prop name="Position">1</prop>
												<prop name="IsDefault">1</prop>
												<prop name="Efficiency">2</prop>
												<obj name="ChannelProp" class="ChannelProperty" version="1">
													<prop name="ChannelIdx">0</prop>
												</obj>
											</obj>
											<obj name="PropertyObject" class="ChannelGenotype" version="4">
												<prop name="PropertyTypeName">Melt Geno Genotype</prop>
												<prop name="Position">1</prop>
												<prop name="IsDefault">1</prop>
												<prop name="ReadOnly">1</prop>
												<obj name="ChannelProp" class="ChannelProperty" version="1">
													<prop name="ChannelIdx">0</prop>
												</obj>
											</obj>
											<obj name="PropertyObject" class="GroupChannelTypeProp" version="4">
												<prop name="PropertyTypeName">Melt Geno Sample Type</prop>
												<prop name="Position">1</prop>
												<prop name="IsDefault">0</prop>
												<prop name="GroupSampleType">mstUnknown</prop>
												<obj name="ChannelProp" class="ChannelProperty" version="1">
													<prop name="ChannelIdx">0</prop>
												</obj>
											</obj>
											<obj name="PropertyObject" class="QuantSampleTypeProperty" version="4">
												<prop name="PropertyTypeName">Quantification Sample Type</prop>
												<prop name="Position">1</prop>
												<prop name="IsDefault">0</prop>
												<prop name="SampleType">qsPosCalibrator</prop>
												<obj name="ChannelProp" class="ChannelProperty" version="1">
													<prop name="ChannelIdx">0</prop>
												</obj>
											</obj>
											<obj name="PropertyObject" class="ChannelGenotype" version="4">
												<prop name="PropertyTypeName">Scanning Genotype</prop>
												<prop name="Position">1</prop>
												<prop name="IsDefault">1</prop>
												<prop name="ReadOnly">1</prop>
												<obj name="ChannelProp" class="ChannelProperty" version="1">
													<prop name="ChannelIdx">0</prop>
												</obj>
											</obj>
											<obj name="PropertyObject" class="GroupChannelTypeProp" version="4">
												<prop name="PropertyTypeName">Scanning Sample Type</prop>
												<prop name="Position">1</prop>
												<prop name="IsDefault">0</prop>
												<prop name="GroupSampleType">mstUnknown</prop>
												<obj name="ChannelProp" class="ChannelProperty" version="1">
													<prop name="ChannelIdx">0</prop>
												</obj>
											</obj>
											<obj name="PropertyObject" class="TargetName" version="4">
												<prop name="PropertyTypeName">Target Name</prop>
												<prop name="Position">1</prop>
												<prop name="IsDefault">0</prop>
												<prop name="name">ACT</prop>
												<obj name="ChannelProp" class="ChannelProperty" version="1">
													<prop name="ChannelIdx">0</prop>
												</obj>
											</obj>
											<obj name="PropertyObject" class="RQTargetProperty" version="4">
												<prop name="PropertyTypeName">Target Type</prop>
												<prop name="Position">1</prop>
												<prop name="IsDefault">0</prop>
												<prop name="TargetType">dtReference</prop>
												<obj name="ChannelProp" class="ChannelProperty" version="1">
													<prop name="ChannelIdx">0</prop>
												</obj>
											</obj>
										</list>
									</obj>
								</list>
							</obj>
						</obj>
						<prop name="ChannelPropertyCount">1</prop>
						<prop name="ContainerPosition">1</prop>
						<prop name="HasSampleProperties">1</prop>
						<obj name="SampleProperties" class="PropertyList" version="1">
							<list name="emlist" count="14">
								<obj name="PropertyObject" class="SamplePrefColor" version="4">
									<prop name="PropertyTypeName">Color</prop>
									<prop name="Position">1</prop>
									<prop name="IsDefault">0</prop>
									<prop name="Color">clRed</prop>
								</obj>
								<obj name="PropertyObject" class="DominantChannelProp" version="4">
									<prop name="PropertyTypeName">Dominant Channel</prop>
									<prop name="Position">1</prop>
									<prop name="IsDefault">0</prop>
									<prop name="DominantChannel">0</prop>
								</obj>
								<obj name="PropertyObject" class="Genotype" version="4">
									<prop name="PropertyTypeName">EndPt Genotype</prop>
									<prop name="Position">1</prop>
									<prop name="IsDefault">1</prop>
									<prop name="ReadOnly">1</prop>
								</obj>
								<obj name="PropertyObject" class="GroupingSample" version="4">
									<prop name="PropertyTypeName">EndPt Sample Type</prop>
									<prop name="Position">1</prop>
									<prop name="IsDefault">0</prop>
									<prop name="GroupSampleType">mstUnknown</prop>
								</obj>
								<obj name="PropertyObject" class="SamplePrefLineStyle" version="4">
									<prop name="PropertyTypeName">Line Style</prop>
									<prop name="Position">1</prop>
									<prop name="IsDefault">0</prop>
									<prop name="LineStyle">psSolid</prop>
								</obj>
								<obj name="PropertyObject" class="GenSampleEditNotes" version="4">
									<prop name="PropertyTypeName">Notes</prop>
									<prop name="Position">1</prop>
									<prop name="IsDefault">1</prop>
								</obj>
								<obj name="PropertyObject" class="SamplePrefPointStyle" version="4">
									<prop name="PropertyTypeName">Point Style</prop>
									<prop name="Position">1</prop>
									<prop name="IsDefault">0</prop>
									<prop name="PointStyle">psNothing</prop>
								</obj>
								<obj name="PropertyObject" class="GenSampleEditPosition" version="4">
									<prop name="PropertyTypeName">Position</prop>
									<prop name="Position">1</prop>
									<prop name="IsDefault">1</prop>
								</obj>
								<obj name="PropertyObject" class="GenSampleEditReplicate" version="4">
									<prop name="PropertyTypeName">Replicate of</prop>
									<prop name="Position">1</prop>
									<prop name="IsDefault">0</prop>
									<prop name="ReplicateOf">0</prop>
								</obj>
								<obj name="PropertyObject" class="HTCSampleID" version="4">
									<prop name="PropertyTypeName">Sample ID</prop>
									<prop name="Position">1</prop>
									<prop name="IsDefault">1</prop>
								</obj>
								<obj name="PropertyObject" class="GenSampleEditName" version="4">
									<prop name="PropertyTypeName">Sample Name</prop>
									<prop name="Position">1</prop>
									<prop name="IsDefault">0</prop>
									<prop name="name">HK2</prop>
								</obj>
								<obj name="PropertyObject" class="HTCSamplePrepNotes" version="4">
									<prop name="PropertyTypeName">Sample Prep Notes</prop>
									<prop name="Position">1</prop>
									<prop name="IsDefault">1</prop>
								</obj>
								<obj name="PropertyObject" class="GenSampleEditSubset" version="4">
									<prop name="PropertyTypeName">Subsets</prop>
									<prop name="Position">1</prop>
									<prop name="IsDefault">1</prop>
								</obj>
								<obj name="PropertyObject" class="SamplePrefWidth" version="5">
									<prop name="PropertyTypeName">Width</prop>
									<prop name="Position">1</prop>
									<prop name="IsDefault">1</prop>
									<prop name="Width">1</prop>
								</obj>
							</list>
						</obj>
					</obj>
					<obj name="item" class="SamplePropInfo" version="1">
						<obj name="ChannelProperties" class="ChanPropList" version="2">
							<obj name="ChannelProperties" class="EMList" version="1">
								<list name="emlist" count="1">
									<obj name="item" class="PropertyList" version="1">
										<list name="emlist" count="12">
											<obj name="PropertyObject" class="RQSampleTargetProperty" version="4">
												<prop name="PropertyTypeName">Combined Sample and Target Type</prop>
												<prop name="Position">2</prop>
												<prop name="IsDefault">0</prop>
												<obj name="ChannelProp" class="ChannelProperty" version="1">
													<prop name="ChannelIdx">0</prop>
												</obj>
											</obj>
											<obj name="PropertyObject" class="QuantConcProperty" version="4">
												<prop name="PropertyTypeName">Concentration</prop>
												<prop name="Position">2</prop>
												<prop name="IsDefault">1</prop>
												<prop name="Concentration">0</prop>
												<obj name="ChannelProp" class="ChannelProperty" version="1">
													<prop name="ChannelIdx">0</prop>
												</obj>
												<prop name="ReadOnly">1</prop>
											</obj>
											<obj name="PropertyObject" class="QuantCpHighProp" version="4">
												<prop name="PropertyTypeName">Cp High</prop>
												<prop name="Position">2</prop>
												<prop name="IsDefault">1</prop>
												<prop name="CpRangeHigh">0</prop>
												<obj name="ChannelProp" class="ChannelProperty" version="1">
													<prop name="ChannelIdx">0</prop>
												</obj>
												<prop name="ReadOnly">0</prop>
											</obj>
											<obj name="PropertyObject" class="QuantCpLowProp" version="4">
												<prop name="PropertyTypeName">Cp Low</prop>
												<prop name="Position">2</prop>
												<prop name="IsDefault">1</prop>
												<prop name="CpRangeLow">0</prop>
												<obj name="ChannelProp" class="ChannelProperty" version="1">
													<prop name="ChannelIdx">0</prop>
												</obj>
												<prop name="ReadOnly">0</prop>
											</obj>
											<obj name="PropertyObject" class="RQEffProp" version="4">
												<prop name="PropertyTypeName">Efficiency</prop>
												<prop name="Position">2</prop>
												<prop name="IsDefault">1</prop>
												<prop name="Efficiency">2</prop>
												<obj name="ChannelProp" class="ChannelProperty" version="1">
													<prop name="ChannelIdx">0</prop>
												</obj>
											</obj>
											<obj name="PropertyObject" class="ChannelGenotype" version="4">
												<prop name="PropertyTypeName">Melt Geno Genotype</prop>
												<prop name="Position">2</prop>
												<prop name="IsDefault">1</prop>
												<prop name="ReadOnly">1</prop>
												<obj name="ChannelProp" class="ChannelProperty" version="1">
													<prop name="ChannelIdx">0</prop>
												</obj>
											</obj>
											<obj name="PropertyObject" class="GroupChannelTypeProp" version="4">
												<prop name="PropertyTypeName">Melt Geno Sample Type</prop>
												<prop name="Position">2</prop>
												<prop name="IsDefault">0</prop>
												<prop name="GroupSampleType">mstUnknown</prop>
												<obj name="ChannelProp" class="ChannelProperty" version="1">
													<prop name="ChannelIdx">0</prop>
												</obj>
											</obj>
											<obj name="PropertyObject" class="QuantSampleTypeProperty" version="4">
												<prop name="PropertyTypeName">Quantification Sample Type</prop>
												<prop name="Position">2</prop>
												<prop name="IsDefault">0</prop>
												<prop name="SampleType">qsPosCalibrator</prop>
												<obj name="ChannelProp" class="ChannelProperty" version="1">
													<prop name="ChannelIdx">0</prop>
												</obj>
											</obj>
											<obj name="PropertyObject" class="ChannelGenotype" version="4">
												<prop name="PropertyTypeName">Scanning Genotype</prop>
												<prop name="Position">2</prop>
												<prop name="IsDefault">1</prop>
												<prop name="ReadOnly">1</prop>
												<obj name="ChannelProp" class="ChannelProperty" version="1">
													<prop name="ChannelIdx">0</prop>
												</obj>
											</obj>
											<obj name="PropertyObject" class="GroupChannelTypeProp" version="4">
												<prop name="PropertyTypeName">Scanning Sample Type</prop>
												<prop name="Position">2</prop>
												<prop name="IsDefault">0</prop>
												<prop name="GroupSampleType">mstUnknown</prop>
												<obj name="ChannelProp" class="ChannelProperty" version="1">
													<prop name="ChannelIdx">0</prop>
												</obj>
											</obj>
											<obj name="PropertyObject" class="TargetName" version="4">
												<prop name="PropertyTypeName">Target Name</prop>
												<prop name="Position">2</prop>
												<prop name="IsDefault">0</prop>
												<prop name="name">ACT</prop>
												<obj name="ChannelProp" class="ChannelProperty" version="1">
													<prop name="ChannelIdx">0</prop>
												</obj>
											</obj>
											<obj name="PropertyObject" class="RQTargetProperty" version="4">
												<prop name="PropertyTypeName">Target Type</prop>
												<prop name="Position">2</prop>
												<prop name="IsDefault">0</prop>
												<prop name="TargetType">dtReference</prop>
												<obj name="ChannelProp" class="ChannelProperty" version="1">
													<prop name="ChannelIdx">0</prop>
												</obj>
											</obj>
										</list>
									</obj>
								</list>
							</obj>
						</obj>
						<prop name="ChannelPropertyCount">1</prop>
						<prop name="ContainerPosition">2</prop>
						<prop name="HasSampleProperties">1</prop>
						<obj name="SampleProperties" class="PropertyList" version="1">
							<list name="emlist" count="14">
								<obj name="PropertyObject" class="SamplePrefColor" version="4">
									<prop name="PropertyTypeName">Color</prop>
									<prop name="Position">2</prop>
									<prop name="IsDefault">0</prop>
									<prop name="Color">$0030D700</prop>
								</obj>
								<obj name="PropertyObject" class="DominantChannelProp" version="4">
									<prop name="PropertyTypeName">Dominant Channel</prop>
									<prop name="Position">2</prop>
									<prop name="IsDefault">0</prop>
									<prop name="DominantChannel">0</prop>
								</obj>
								<obj name="PropertyObject" class="Genotype" version="4">
									<prop name="PropertyTypeName">EndPt Genotype</prop>
									<prop name="Position">2</prop>
									<prop name="IsDefault">1</prop>
									<prop name="ReadOnly">1</prop>
								</obj>
								<obj name="PropertyObject" class="GroupingSample" version="4">
									<prop name="PropertyTypeName">EndPt Sample Type</prop>
									<prop name="Position">2</prop>
									<prop name="IsDefault">0</prop>
									<prop name="GroupSampleType">mstUnknown</prop>
								</obj>
								<obj name="PropertyObject" class="SamplePrefLineStyle" version="4">
									<prop name="PropertyTypeName">Line Style</prop>
									<prop name="Position">2</prop>
									<prop name="IsDefault">0</prop>
									<prop name="LineStyle">psSolid</prop>
								</obj>
								<obj name="PropertyObject" class="GenSampleEditNotes" version="4">
									<prop name="PropertyTypeName">Notes</prop>
									<prop name="Position">2</prop>
									<prop name="IsDefault">1</prop>
								</obj>
								<obj name="PropertyObject" class="SamplePrefPointStyle" version="4">
									<prop name="PropertyTypeName">Point Style</prop>
									<prop name="Position">2</prop>
									<prop name="IsDefault">0</prop>
									<prop name="PointStyle">psNothing</prop>
								</obj>
								<obj name="PropertyObject" class="GenSampleEditPosition" version="4">
									<prop name="PropertyTypeName">Position</prop>
									<prop name="Position">2</prop>
									<prop name="IsDefault">1</prop>
								</obj>
								<obj name="PropertyObject" class="GenSampleEditReplicate" version="4">
									<prop name="PropertyTypeName">Replicate of</prop>
									<prop name="Position">2</prop>
									<prop name="IsDefault">0</prop>
									<prop name="ReplicateOf">0</prop>
								</obj>
								<obj name="PropertyObject" class="HTCSampleID" version="4">
									<prop name="PropertyTypeName">Sample ID</prop>
									<prop name="Position">2</prop>
									<prop name="IsDefault">1</prop>
								</obj>
								<obj name="PropertyObject" class="GenSampleEditName" version="4">
									<prop name="PropertyTypeName">Sample Name</prop>
									<prop name="Position">2</prop>
									<prop name="IsDefault">0</prop>
									<prop name="name">HK2</prop>
								</obj>
								<obj name="PropertyObject" class="HTCSamplePrepNotes" version="4">
									<prop name="PropertyTypeName">Sample Prep Notes</prop>
									<prop name="Position">2</prop>
									<prop name="IsDefault">1</prop>
								</obj>
								<obj name="PropertyObject" class="GenSampleEditSubset" version="4">
									<prop name="PropertyTypeName">Subsets</prop>
									<prop name="Position">2</prop>
									<prop name="IsDefault">1</prop>
								</obj>
								<obj name="PropertyObject" class="SamplePrefWidth" version="5">
									<prop name="PropertyTypeName">Width</prop>
									<prop name="Position">2</prop>
									<prop name="IsDefault">1</prop>
									<prop name="Width">1</prop>
								</obj>
							</list>
						</obj>
					</obj>
					<obj name="item" class="SamplePropInfo" version="1">
						<obj name="ChannelProperties" class="ChanPropList" version="2">
							<obj name="ChannelProperties" class="EMList" version="1">
								<list name="emlist" count="1">
									<obj name="item" class="PropertyList" version="1">
										<list name="emlist" count="12">
											<obj name="PropertyObject" class="RQSampleTargetProperty" version="4">
												<prop name="PropertyTypeName">Combined Sample and Target Type</prop>
												<prop name="Position">3</prop>
												<prop name="IsDefault">0</prop>
												<obj name="ChannelProp" class="ChannelProperty" version="1">
													<prop name="ChannelIdx">0</prop>
												</obj>
											</obj>
											<obj name="PropertyObject" class="QuantConcProperty" version="4">
												<prop name="PropertyTypeName">Concentration</prop>
												<prop name="Position">3</prop>
												<prop name="IsDefault">1</prop>
												<prop name="Concentration">0</prop>
												<obj name="ChannelProp" class="ChannelProperty" version="1">
													<prop name="ChannelIdx">0</prop>
												</obj>
												<prop name="ReadOnly">1</prop>
											</obj>
											<obj name="PropertyObject" class="QuantCpHighProp" version="4">
												<prop name="PropertyTypeName">Cp High</prop>
												<prop name="Position">3</prop>
												<prop name="IsDefault">1</prop>
												<prop name="CpRangeHigh">0</prop>
												<obj name="ChannelProp" class="ChannelProperty" version="1">
													<prop name="ChannelIdx">0</prop>
												</obj>
												<prop name="ReadOnly">0</prop>
											</obj>
											<obj name="PropertyObject" class="QuantCpLowProp" version="4">
												<prop name="PropertyTypeName">Cp Low</prop>
												<prop name="Position">3</prop>
												<prop name="IsDefault">1</prop>
												<prop name="CpRangeLow">0</prop>
												<obj name="ChannelProp" class="ChannelProperty" version="1">
													<prop name="ChannelIdx">0</prop>
												</obj>
												<prop name="ReadOnly">0</prop>
											</obj>
											<obj name="PropertyObject" class="RQEffProp" version="4">
												<prop name="PropertyTypeName">Efficiency</prop>
												<prop name="Position">3</prop>
												<prop name="IsDefault">1</prop>
												<prop name="Efficiency">2</prop>
												<obj name="ChannelProp" class="ChannelProperty" version="1">
													<prop name="ChannelIdx">0</prop>
												</obj>
											</obj>
											<obj name="PropertyObject" class="ChannelGenotype" version="4">
												<prop name="PropertyTypeName">Melt Geno Genotype</prop>
												<prop name="Position">3</prop>
												<prop name="IsDefault">1</prop>
												<prop name="ReadOnly">1</prop>
												<obj name="ChannelProp" class="ChannelProperty" version="1">
													<prop name="ChannelIdx">0</prop>
												</obj>
											</obj>
											<obj name="PropertyObject" class="GroupChannelTypeProp" version="4">
												<prop name="PropertyTypeName">Melt Geno Sample Type</prop>
												<prop name="Position">3</prop>
												<prop name="IsDefault">0</prop>
												<prop name="GroupSampleType">mstUnknown</prop>
												<obj name="ChannelProp" class="ChannelProperty" version="1">
													<prop name="ChannelIdx">0</prop>
												</obj>
											</obj>
											<obj name="PropertyObject" class="QuantSampleTypeProperty" version="4">
												<prop name="PropertyTypeName">Quantification Sample Type</prop>
												<prop name="Position">3</prop>
												<prop name="IsDefault">0</prop>
												<prop name="SampleType">qsPosCalibrator</prop>
												<obj name="ChannelProp" class="ChannelProperty" version="1">
													<prop name="ChannelIdx">0</prop>
												</obj>
											</obj>
											<obj name="PropertyObject" class="ChannelGenotype" version="4">
												<prop name="PropertyTypeName">Scanning Genotype</prop>
												<prop name="Position">3</prop>
												<prop name="IsDefault">1</prop>
												<prop name="ReadOnly">1</prop>
												<obj name="ChannelProp" class="ChannelProperty" version="1">
													<prop name="ChannelIdx">0</prop>
												</obj>
											</obj>
											<obj name="PropertyObject" class="GroupChannelTypeProp" version="4">
												<prop name="PropertyTypeName">Scanning Sample Type</prop>
												<prop name="Position">3</prop>
												<prop name="IsDefault">0</prop>
												<prop name="GroupSampleType">mstUnknown</prop>
												<obj name="ChannelProp" class="ChannelProperty" version="1">
													<prop name="ChannelIdx">0</prop>
												</obj>
											</obj>
											<obj name="PropertyObject" class="TargetName" version="4">
												<prop name="PropertyTypeName">Target Name</prop>
												<prop name="Position">3</prop>
												<prop name="IsDefault">0</prop>
												<prop name="name">IGF</prop>
												<obj name="ChannelProp" class="ChannelProperty" version="1">
													<prop name="ChannelIdx">0</prop>
												</obj>
											</obj>
											<obj name="PropertyObject" class="RQTargetProperty" version="4">
												<prop name="PropertyTypeName">Target Type</prop>
												<prop name="Position">3</prop>
												<prop name="IsDefault">0</prop>
												<prop name="TargetType">dtTarget</prop>
												<obj name="ChannelProp" class="ChannelProperty" version="1">
													<prop name="ChannelIdx">0</prop>
												</obj>
											</obj>
										</list>
									</obj>
								</list>
							</obj>
						</obj>
						<prop name="ChannelPropertyCount">1</prop>
						<prop name="ContainerPosition">3</prop>
						<prop name="HasSampleProperties">1</prop>
						<obj name="SampleProperties" class="PropertyList" version="1">
							<list name="emlist" count="14">
								<obj name="PropertyObject" class="SamplePrefColor" version="4">
									<prop name="PropertyTypeName">Color</prop>
									<prop name="Position">3</prop>
									<prop name="IsDefault">0</prop>
									<prop name="Color">clFuchsia</prop>
								</obj>
								<obj name="PropertyObject" class="DominantChannelProp" version="4">
									<prop name="PropertyTypeName">Dominant Channel</prop>
									<prop name="Position">3</prop>
									<prop name="IsDefault">0</prop>
									<prop name="DominantChannel">0</prop>
								</obj>
								<obj name="PropertyObject" class="Genotype" version="4">
									<prop name="PropertyTypeName">EndPt Genotype</prop>
									<prop name="Position">3</prop>
									<prop name="IsDefault">1</prop>
									<prop name="ReadOnly">1</prop>
								</obj>
								<obj name="PropertyObject" class="GroupingSample" version="4">
									<prop name="PropertyTypeName">EndPt Sample Type</prop>
									<prop name="Position">3</prop>
									<prop name="IsDefault">0</prop>
									<prop name="GroupSampleType">mstUnknown</prop>
								</obj>
								<obj name="PropertyObject" class="SamplePrefLineStyle" version="4">
									<prop name="PropertyTypeName">Line Style</prop>
									<prop name="Position">3</prop>
									<prop name="IsDefault">0</prop>
									<prop name="LineStyle">psSolid</prop>
								</obj>
								<obj name="PropertyObject" class="GenSampleEditNotes" version="4">
									<prop name="PropertyTypeName">Notes</prop>
									<prop name="Position">3</prop>
									<prop name="IsDefault">1</prop>
								</obj>
								<obj name="PropertyObject" class="SamplePrefPointStyle" version="4">
									<prop name="PropertyTypeName">Point Style</prop>
									<prop name="Position">3</prop>
									<prop name="IsDefault">0</prop>
									<prop name="PointStyle">psNothing</prop>
								</obj>
								<obj name="PropertyObject" class="GenSampleEditPosition" version="4">
									<prop name="PropertyTypeName">Position</prop>
									<prop name="Position">3</prop>
									<prop name="IsDefault">1</prop>
								</obj>
								<obj name="PropertyObject" class="GenSampleEditReplicate" version="4">
									<prop name="PropertyTypeName">Replicate of</prop>
									<prop name="Position">3</prop>
									<prop name="IsDefault">0</prop>
									<prop name="ReplicateOf">3</prop>
								</obj>
								<obj name="PropertyObject" class="HTCSampleID" version="4">
									<prop name="PropertyTypeName">Sample ID</prop>
									<prop name="Position">3</prop>
									<prop name="IsDefault">1</prop>
								</obj>
								<obj name="PropertyObject" class="GenSampleEditName" version="4">
									<prop name="PropertyTypeName">Sample Name</prop>
									<prop name="Position">3</prop>
									<prop name="IsDefault">0</prop>
									<prop name="name">HK2</prop>
								</obj>
								<obj name="PropertyObject" class="HTCSamplePrepNotes" version="4">
									<prop name="PropertyTypeName">Sample Prep Notes</prop>
									<prop name="Position">3</prop>
									<prop name="IsDefault">1</prop>
								</obj>
								<obj name="PropertyObject" class="GenSampleEditSubset" version="4">
									<prop name="PropertyTypeName">Subsets</prop>
									<prop name="Position">3</prop>
									<prop name="IsDefault">1</prop>
								</obj>
								<obj name="PropertyObject" class="SamplePrefWidth" version="5">
									<prop name="PropertyTypeName">Width</prop>
									<prop name="Position">3</prop>
									<prop name="IsDefault">1</prop>
									<prop name="Width">1</prop>
								</obj>
							</list>
						</obj>
					</obj>
					<obj name="item" class="SamplePropInfo" version="1">
						<obj name="ChannelProperties" class="ChanPropList" version="2">
							<obj name="ChannelProperties" class="EMList" version="1">
								<list name="emlist" count="1">
									<obj name="item" class="PropertyList" version="1">
										<list name="emlist" count="12">
											<obj name="PropertyObject" class="RQSampleTargetProperty" version="4">
												<prop name="PropertyTypeName">Combined Sample and Target Type</prop>
												<prop name="Position">4</prop>
												<prop name="IsDefault">0</prop>
												<obj name="ChannelProp" class="ChannelProperty" version="1">
													<prop name="ChannelIdx">0</prop>
												</obj>
											</obj>
											<obj name="PropertyObject" class="QuantConcProperty" version="4">
												<prop name="PropertyTypeName">Concentration</prop>
												<prop name="Position">4</prop>
												<prop name="IsDefault">1</prop>
												<prop name="Concentration">0</prop>
												<obj name="ChannelProp" class="ChannelProperty" version="1">
													<prop name="ChannelIdx">0</prop>
												</obj>
												<prop name="ReadOnly">1</prop>
											</obj>
											<obj name="PropertyObject" class="QuantCpHighProp" version="4">
												<prop name="PropertyTypeName">Cp High</prop>
												<prop name="Position">4</prop>
												<prop name="IsDefault">1</prop>
												<prop name="CpRangeHigh">0</prop>
												<obj name="ChannelProp" class="ChannelProperty" version="1">
													<prop name="ChannelIdx">0</prop>
												</obj>
												<prop name="ReadOnly">0</prop>
											</obj>
											<obj name="PropertyObject" class="QuantCpLowProp" version="4">
												<prop name="PropertyTypeName">Cp Low</prop>
												<prop name="Position">4</prop>
												<prop name="IsDefault">1</prop>
												<prop name="CpRangeLow">0</prop>
												<obj name="ChannelProp" class="ChannelProperty" version="1">
													<prop name="ChannelIdx">0</prop>
												</obj>
												<prop name="ReadOnly">0</prop>
											</obj>
											<obj name="PropertyObject" class="RQEffProp" version="4">
												<prop name="PropertyTypeName">Efficiency</prop>
												<prop name="Position">4</prop>
												<prop name="IsDefault">1</prop>
												<prop name="Efficiency">2</prop>
												<obj name="ChannelProp" class="ChannelProperty" version="1">
													<prop name="ChannelIdx">0</prop>
												</obj>
											</obj>
											<obj name="PropertyObject" class="ChannelGenotype" version="4">
												<prop name="PropertyTypeName">Melt Geno Genotype</prop>
												<prop name="Position">4</prop>
												<prop name="IsDefault">1</prop>
												<prop name="ReadOnly">1</prop>
												<obj name="ChannelProp" class="ChannelProperty" version="1">
													<prop name="ChannelIdx">0</prop>
												</obj>
											</obj>
											<obj name="PropertyObject" class="GroupChannelTypeProp" version="4">
												<prop name="PropertyTypeName">Melt Geno Sample Type</prop>
												<prop name="Position">4</prop>
												<prop name="IsDefault">0</prop>
												<prop name="GroupSampleType">mstUnknown</prop>
												<obj name="ChannelProp" class="ChannelProperty" version="1">
													<prop name="ChannelIdx">0</prop>
												</obj>
											</obj>
											<obj name="PropertyObject" class="QuantSampleTypeProperty" version="4">
												<prop name="PropertyTypeName">Quantification Sample Type</prop>
												<prop name="Position">4</prop>
												<prop name="IsDefault">0</prop>
												<prop name="SampleType">qsPosCalibrator</prop>
												<obj name="ChannelProp" class="ChannelProperty" version="1">
													<prop name="ChannelIdx">0</prop>
												</obj>
											</obj>
											<obj name="PropertyObject" class="ChannelGenotype" version="4">
												<prop name="PropertyTypeName">Scanning Genotype</prop>
												<prop name="Position">4</prop>
												<prop name="IsDefault">1</prop>
												<prop name="ReadOnly">1</prop>
												<obj name="ChannelProp" class="ChannelProperty" version="1">
													<prop name="ChannelIdx">0</prop>
												</obj>
											</obj>
											<obj name="PropertyObject" class="GroupChannelTypeProp" version="4">
												<prop name="PropertyTypeName">Scanning Sample Type</prop>
												<prop name="Position">4</prop>
												<prop name="IsDefault">0</prop>
												<prop name="GroupSampleType">mstUnknown</prop>
												<obj name="ChannelProp" class="ChannelProperty" version="1">
													<prop name="ChannelIdx">0</prop>
												</obj>
											</obj>
											<obj name="PropertyObject" class="TargetName" version="4">
												<prop name="PropertyTypeName">Target Name</prop>
												<prop name="Position">4</prop>
												<prop name="IsDefault">0</prop>
												<prop name="name">IGF</prop>
												<obj name="ChannelProp" class="ChannelProperty" version="1">
													<prop name="ChannelIdx">0</prop>
												</obj>
											</obj>
											<obj name="PropertyObject" class="RQTargetProperty" version="4">
												<prop name="PropertyTypeName">Target Type</prop>
												<prop name="Position">4</prop>
												<prop name="IsDefault">0</prop>
												<prop name="TargetType">dtTarget</prop>
												<obj name="ChannelProp" class="ChannelProperty" version="1">
													<prop name="ChannelIdx">0</prop>
												</obj>
											</obj>
										</list>
									</obj>
								</list>
							</obj>
						</obj>
						<prop name="ChannelPropertyCount">1</prop>
						<prop name="ContainerPosition">4</prop>
						<prop name="HasSampleProperties">1</prop>
						<obj name="SampleProperties" class="PropertyList" version="1">
							<list name="emlist" count="14">
								<obj name="PropertyObject" class="SamplePrefColor" version="4">
									<prop name="PropertyTypeName">Color</prop>
									<prop name="Position">4</prop>
									<prop name="IsDefault">0</prop>
									<prop name="Color">clGray</prop>
								</obj>
								<obj name="PropertyObject" class="DominantChannelProp" version="4">
									<prop name="PropertyTypeName">Dominant Channel</prop>
									<prop name="Position">4</prop>
									<prop name="IsDefault">0</prop>
									<prop name="DominantChannel">0</prop>
								</obj>
								<obj name="PropertyObject" class="Genotype" version="4">
									<prop name="PropertyTypeName">EndPt Genotype</prop>
									<prop name="Position">4</prop>
									<prop name="IsDefault">1</prop>
									<prop name="ReadOnly">1</prop>
								</obj>
								<obj name="PropertyObject" class="GroupingSample" version="4">
									<prop name="PropertyTypeName">EndPt Sample Type</prop>
									<prop name="Position">4</prop>
									<prop name="IsDefault">0</prop>
									<prop name="GroupSampleType">mstUnknown</prop>
								</obj>
								<obj name="PropertyObject" class="SamplePrefLineStyle" version="4">
									<prop name="PropertyTypeName">Line Style</prop>
									<prop name="Position">4</prop>
									<prop name="IsDefault">0</prop>
									<prop name="LineStyle">psSolid</prop>
								</obj>
								<obj name="PropertyObject" class="GenSampleEditNotes" version="4">
									<prop name="PropertyTypeName">Notes</prop>
									<prop name="Position">4</prop>
									<prop name="IsDefault">1</prop>
								</obj>
								<obj name="PropertyObject" class="SamplePrefPointStyle" version="4">
									<prop name="PropertyTypeName">Point Style</prop>
									<prop name="Position">4</prop>
									<prop name="IsDefault">0</prop>
									<prop name="PointStyle">psNothing</prop>
								</obj>
								<obj name="PropertyObject" class="GenSampleEditPosition" version="4">
									<prop name="PropertyTypeName">Position</prop>
									<prop name="Position">4</prop>
									<prop name="IsDefault">1</prop>
								</obj>
								<obj name="PropertyObject" class="GenSampleEditReplicate" version="4">
									<prop name="PropertyTypeName">Replicate of</prop>
									<prop name="Position">4</prop>
									<prop name="IsDefault">0</prop>
									<prop name="ReplicateOf">3</prop>
								</obj>
								<obj name="PropertyObject" class="HTCSampleID" version="4">
									<prop name="PropertyTypeName">Sample ID</prop>
									<prop name="Position">4</prop>
									<prop name="IsDefault">1</prop>
								</obj>
								<obj name="PropertyObject" class="GenSampleEditName" version="4">
									<prop name="PropertyTypeName">Sample Name</prop>
									<prop name="Position">4</prop>
									<prop name="IsDefault">0</prop>
									<prop name="name">HK2</prop>
								</obj>
								<obj name="PropertyObject" class="HTCSamplePrepNotes" version="4">
									<prop name="PropertyTypeName">Sample Prep Notes</prop>
									<prop name="Position">4</prop>
									<prop name="IsDefault">1</prop>
								</obj>
								<obj name="PropertyObject" class="GenSampleEditSubset" version="4">
									<prop name="PropertyTypeName">Subsets</prop>
									<prop name="Position">4</prop>
									<prop name="IsDefault">1</prop>
								</obj>
								<obj name="PropertyObject" class="SamplePrefWidth" version="5">
									<prop name="PropertyTypeName">Width</prop>
									<prop name="Position">4</prop>
									<prop name="IsDefault">1</prop>
									<prop name="Width">1</prop>
								</obj>
							</list>
						</obj>
					</obj>
					<obj name="item" class="SamplePropInfo" version="1">
						<obj name="ChannelProperties" class="ChanPropList" version="2">
							<obj name="ChannelProperties" class="EMList" version="1">
								<list name="emlist" count="1">
									<obj name="item" class="PropertyList" version="1">
										<list name="emlist" count="12">
											<obj name="PropertyObject" class="RQSampleTargetProperty" version="4">
												<prop name="PropertyTypeName">Combined Sample and Target Type</prop>
												<prop name="Position">5</prop>
												<prop name="IsDefault">0</prop>
												<obj name="ChannelProp" class="ChannelProperty" version="1">
													<prop name="ChannelIdx">0</prop>
												</obj>
											</obj>
											<obj name="PropertyObject" class="QuantConcProperty" version="4">
												<prop name="PropertyTypeName">Concentration</prop>
												<prop name="Position">5</prop>
												<prop name="IsDefault">1</prop>
												<prop name="Concentration">0</prop>
												<obj name="ChannelProp" class="ChannelProperty" version="1">
													<prop name="ChannelIdx">0</prop>
												</obj>
												<prop name="ReadOnly">1</prop>
											</obj>
											<obj name="PropertyObject" class="QuantCpHighProp" version="4">
												<prop name="PropertyTypeName">Cp High</prop>
												<prop name="Position">5</prop>
												<prop name="IsDefault">1</prop>
												<prop name="CpRangeHigh">0</prop>
												<obj name="ChannelProp" class="ChannelProperty" version="1">
													<prop name="ChannelIdx">0</prop>
												</obj>
												<prop name="ReadOnly">0</prop>
											</obj>
											<obj name="PropertyObject" class="QuantCpLowProp" version="4">
												<prop name="PropertyTypeName">Cp Low</prop>
												<prop name="Position">5</prop>
												<prop name="IsDefault">1</prop>
												<prop name="CpRangeLow">0</prop>
												<obj name="ChannelProp" class="ChannelProperty" version="1">
													<prop name="ChannelIdx">0</prop>
												</obj>
												<prop name="ReadOnly">0</prop>
											</obj>
											<obj name="PropertyObject" class="RQEffProp" version="4">
												<prop name="PropertyTypeName">Efficiency</prop>
												<prop name="Position">5</prop>
												<prop name="IsDefault">1</prop>
												<prop name="Efficiency">2</prop>
												<obj name="ChannelProp" class="ChannelProperty" version="1">
													<prop name="ChannelIdx">0</prop>
												</obj>
											</obj>
											<obj name="PropertyObject" class="ChannelGenotype" version="4">
												<prop name="PropertyTypeName">Melt Geno Genotype</prop>
												<prop name="Position">5</prop>
												<prop name="IsDefault">1</prop>
												<prop name="ReadOnly">1</prop>
												<obj name="ChannelProp" class="ChannelProperty" version="1">
													<prop name="ChannelIdx">0</prop>
												</obj>
											</obj>
											<obj name="PropertyObject" class="GroupChannelTypeProp" version="4">
												<prop name="PropertyTypeName">Melt Geno Sample Type</prop>
												<prop name="Position">5</prop>
												<prop name="IsDefault">0</prop>
												<prop name="GroupSampleType">mstUnknown</prop>
												<obj name="ChannelProp" class="ChannelProperty" version="1">
													<prop name="ChannelIdx">0</prop>
												</obj>
											</obj>
											<obj name="PropertyObject" class="QuantSampleTypeProperty" version="4">
												<prop name="PropertyTypeName">Quantification Sample Type</prop>
												<prop name="Position">5</prop>
												<prop name="IsDefault">0</prop>
												<prop name="SampleType">qsPosCalibrator</prop>
												<obj name="ChannelProp" class="ChannelProperty" version="1">
													<prop name="ChannelIdx">0</prop>
												</obj>
											</obj>
											<obj name="PropertyObject" class="ChannelGenotype" version="4">
												<prop name="PropertyTypeName">Scanning Genotype</prop>
												<prop name="Position">5</prop>
												<prop name="IsDefault">1</prop>
												<prop name="ReadOnly">1</prop>
												<obj name="ChannelProp" class="ChannelProperty" version="1">
													<prop name="ChannelIdx">0</prop>
												</obj>
											</obj>
											<obj name="PropertyObject" class="GroupChannelTypeProp" version="4">
												<prop name="PropertyTypeName">Scanning Sample Type</prop>
												<prop name="Position">5</prop>
												<prop name="IsDefault">0</prop>
												<prop name="GroupSampleType">mstUnknown</prop>
												<obj name="ChannelProp" class="ChannelProperty" version="1">
													<prop name="ChannelIdx">0</prop>
												</obj>
											</obj>
											<obj name="PropertyObject" class="TargetName" version="4">
												<prop name="PropertyTypeName">Target Name</prop>
												<prop name="Position">5</prop>
												<prop name="IsDefault">0</prop>
												<prop name="name">IGF</prop>
												<obj name="ChannelProp" class="ChannelProperty" version="1">
													<prop name="ChannelIdx">0</prop>
												</obj>
											</obj>
											<obj name="PropertyObject" class="RQTargetProperty" version="4">
												<prop name="PropertyTypeName">Target Type</prop>
												<prop name="Position">5</prop>
												<prop name="IsDefault">0</prop>
												<prop name="TargetType">dtTarget</prop>
												<obj name="ChannelProp" class="ChannelProperty" version="1">
													<prop name="ChannelIdx">0</prop>
												</obj>
											</obj>
										</list>
									</obj>
								</list>
							</obj>
						</obj>
						<prop name="ChannelPropertyCount">1</prop>
						<prop name="ContainerPosition">5</prop>
						<prop name="HasSampleProperties">1</prop>
						<obj name="SampleProperties" class="PropertyList" version="1">
							<list name="emlist" count="14">
								<obj name="PropertyObject" class="SamplePrefColor" version="4">
									<prop name="PropertyTypeName">Color</prop>
									<prop name="Position">5</prop>
									<prop name="IsDefault">0</prop>
									<prop name="Color">$0012D7FA</prop>
								</obj>
								<obj name="PropertyObject" class="DominantChannelProp" version="4">
									<prop name="PropertyTypeName">Dominant Channel</prop>
									<prop name="Position">5</prop>
									<prop name="IsDefault">0</prop>
									<prop name="DominantChannel">0</prop>
								</obj>
								<obj name="PropertyObject" class="Genotype" version="4">
									<prop name="PropertyTypeName">EndPt Genotype</prop>
									<prop name="Position">5</prop>
									<prop name="IsDefault">1</prop>
									<prop name="ReadOnly">1</prop>
								</obj>
								<obj name="PropertyObject" class="GroupingSample" version="4">
									<prop name="PropertyTypeName">EndPt Sample Type</prop>
									<prop name="Position">5</prop>
									<prop name="IsDefault">0</prop>
									<prop name="GroupSampleType">mstUnknown</prop>
								</obj>
								<obj name="PropertyObject" class="SamplePrefLineStyle" version="4">
									<prop name="PropertyTypeName">Line Style</prop>
									<prop name="Position">5</prop>
									<prop name="IsDefault">0</prop>
									<prop name="LineStyle">psSolid</prop>
								</obj>
								<obj name="PropertyObject" class="GenSampleEditNotes" version="4">
									<prop name="PropertyTypeName">Notes</prop>
									<prop name="Position">5</prop>
									<prop name="IsDefault">1</prop>
								</obj>
								<obj name="PropertyObject" class="SamplePrefPointStyle" version="4">
									<prop name="PropertyTypeName">Point Style</prop>
									<prop name="Position">5</prop>
									<prop name="IsDefault">0</prop>
									<prop name="PointStyle">psNothing</prop>
								</obj>
								<obj name="PropertyObject" class="GenSampleEditPosition" version="4">
									<prop name="PropertyTypeName">Position</prop>
									<prop name="Position">5</prop>
									<prop name="IsDefault">1</prop>
								</obj>
								<obj name="PropertyObject" class="GenSampleEditReplicate" version="4">
									<prop name="PropertyTypeName">Replicate of</prop>
									<prop name="Position">5</prop>
									<prop name="IsDefault">0</prop>
									<prop name="ReplicateOf">3</prop>
								</obj>
								<obj name="PropertyObject" class="HTCSampleID" version="4">
									<prop name="PropertyTypeName">Sample ID</prop>
									<prop name="Position">5</prop>
									<prop name="IsDefault">1</prop>
								</obj>
								<obj name="PropertyObject" class="GenSampleEditName" version="4">
									<prop name="PropertyTypeName">Sample Name</prop>
									<prop name="Position">5</prop>
									<prop name="IsDefault">0</prop>
									<prop name="name">HK2</prop>
								</obj>
								<obj name="PropertyObject" class="HTCSamplePrepNotes" version="4">
									<prop name="PropertyTypeName">Sample Prep Notes</prop>
									<prop name="Position">5</prop>
									<prop name="IsDefault">1</prop>
								</obj>
								<obj name="PropertyObject" class="GenSampleEditSubset" version="4">
									<prop name="PropertyTypeName">Subsets</prop>
									<prop name="Position">5</prop>
									<prop name="IsDefault">1</prop>
								</obj>
								<obj name="PropertyObject" class="SamplePrefWidth" version="5">
									<prop name="PropertyTypeName">Width</prop>
									<prop name="Position">5</prop>
									<prop name="IsDefault">1</prop>
									<prop name="Width">1</prop>
								</obj>
							</list>
						</obj>
					</obj>
					<obj name="item" class="SamplePropInfo" version="1">
						<obj name="ChannelProperties" class="ChanPropList" version="2">
							<obj name="ChannelProperties" class="EMList" version="1">
								<list name="emlist" count="1">
									<obj name="item" class="PropertyList" version="1">
										<list name="emlist" count="12">
											<obj name="PropertyObject" class="RQSampleTargetProperty" version="4">
												<prop name="PropertyTypeName">Combined Sample and Target Type</prop>
												<prop name="Position">6</prop>
												<prop name="IsDefault">0</prop>
												<obj name="ChannelProp" class="ChannelProperty" version="1">
													<prop name="ChannelIdx">0</prop>
												</obj>
											</obj>
											<obj name="PropertyObject" class="QuantConcProperty" version="4">
												<prop name="PropertyTypeName">Concentration</prop>
												<prop name="Position">6</prop>
												<prop name="IsDefault">1</prop>
												<prop name="Concentration">0</prop>
												<obj name="ChannelProp" class="ChannelProperty" version="1">
													<prop name="ChannelIdx">0</prop>
												</obj>
												<prop name="ReadOnly">1</prop>
											</obj>
											<obj name="PropertyObject" class="QuantCpHighProp" version="4">
												<prop name="PropertyTypeName">Cp High</prop>
												<prop name="Position">6</prop>
												<prop name="IsDefault">1</prop>
												<prop name="CpRangeHigh">0</prop>
												<obj name="ChannelProp" class="ChannelProperty" version="1">
													<prop name="ChannelIdx">0</prop>
												</obj>
												<prop name="ReadOnly">0</prop>
											</obj>
											<obj name="PropertyObject" class="QuantCpLowProp" version="4">
												<prop name="PropertyTypeName">Cp Low</prop>
												<prop name="Position">6</prop>
												<prop name="IsDefault">1</prop>
												<prop name="CpRangeLow">0</prop>
												<obj name="ChannelProp" class="ChannelProperty" version="1">
													<prop name="ChannelIdx">0</prop>
												</obj>
												<prop name="ReadOnly">0</prop>
											</obj>
											<obj name="PropertyObject" class="RQEffProp" version="4">
												<prop name="PropertyTypeName">Efficiency</prop>
												<prop name="Position">6</prop>
												<prop name="IsDefault">1</prop>
												<prop name="Efficiency">2</prop>
												<obj name="ChannelProp" class="ChannelProperty" version="1">
													<prop name="ChannelIdx">0</prop>
												</obj>
											</obj>
											<obj name="PropertyObject" class="ChannelGenotype" version="4">
												<prop name="PropertyTypeName">Melt Geno Genotype</prop>
												<prop name="Position">6</prop>
												<prop name="IsDefault">1</prop>
												<prop name="ReadOnly">1</prop>
												<obj name="ChannelProp" class="ChannelProperty" version="1">
													<prop name="ChannelIdx">0</prop>
												</obj>
											</obj>
											<obj name="PropertyObject" class="GroupChannelTypeProp" version="4">
												<prop name="PropertyTypeName">Melt Geno Sample Type</prop>
												<prop name="Position">6</prop>
												<prop name="IsDefault">0</prop>
												<prop name="GroupSampleType">mstUnknown</prop>
												<obj name="ChannelProp" class="ChannelProperty" version="1">
													<prop name="ChannelIdx">0</prop>
												</obj>
											</obj>
											<obj name="PropertyObject" class="QuantSampleTypeProperty" version="4">
												<prop name="PropertyTypeName">Quantification Sample Type</prop>
												<prop name="Position">6</prop>
												<prop name="IsDefault">0</prop>
												<prop name="SampleType">qsPosCalibrator</prop>
												<obj name="ChannelProp" class="ChannelProperty" version="1">
													<prop name="ChannelIdx">0</prop>
												</obj>
											</obj>
											<obj name="PropertyObject" class="ChannelGenotype" version="4">
												<prop name="PropertyTypeName">Scanning Genotype</prop>
												<prop name="Position">6</prop>
												<prop name="IsDefault">1</prop>
												<prop name="ReadOnly">1</prop>
												<obj name="ChannelProp" class="ChannelProperty" version="1">
													<prop name="ChannelIdx">0</prop>
												</obj>
											</obj>
											<obj name="PropertyObject" class="GroupChannelTypeProp" version="4">
												<prop name="PropertyTypeName">Scanning Sample Type</prop>
												<prop name="Position">6</prop>
												<prop name="IsDefault">0</prop>
												<prop name="GroupSampleType">mstUnknown</prop>
												<obj name="ChannelProp" class="ChannelProperty" version="1">
													<prop name="ChannelIdx">0</prop>
												</obj>
											</obj>
											<obj name="PropertyObject" class="TargetName" version="4">
												<prop name="PropertyTypeName">Target Name</prop>
												<prop name="Position">6</prop>
												<prop name="IsDefault">0</prop>
												<prop name="name">EPX</prop>
												<obj name="ChannelProp" class="ChannelProperty" version="1">
													<prop name="ChannelIdx">0</prop>
												</obj>
											</obj>
											<obj name="PropertyObject" class="RQTargetProperty" version="4">
												<prop name="PropertyTypeName">Target Type</prop>
												<prop name="Position">6</prop>
												<prop name="IsDefault">0</prop>
												<prop name="TargetType">dtTarget</prop>
												<obj name="ChannelProp" class="ChannelProperty" version="1">
													<prop name="ChannelIdx">0</prop>
												</obj>
											</obj>
										</list>
									</obj>
								</list>
							</obj>
						</obj>
						<prop name="ChannelPropertyCount">1</prop>
						<prop name="ContainerPosition">6</prop>
						<prop name="HasSampleProperties">1</prop>
						<obj name="SampleProperties" class="PropertyList" version="1">
							<list name="emlist" count="14">
								<obj name="PropertyObject" class="SamplePrefColor" version="4">
									<prop name="PropertyTypeName">Color</prop>
									<prop name="Position">6</prop>
									<prop name="IsDefault">0</prop>
									<prop name="Color">$00000097</prop>
								</obj>
								<obj name="PropertyObject" class="DominantChannelProp" version="4">
									<prop name="PropertyTypeName">Dominant Channel</prop>
									<prop name="Position">6</prop>
									<prop name="IsDefault">0</prop>
									<prop name="DominantChannel">0</prop>
								</obj>
								<obj name="PropertyObject" class="Genotype" version="4">
									<prop name="PropertyTypeName">EndPt Genotype</prop>
									<prop name="Position">6</prop>
									<prop name="IsDefault">1</prop>
									<prop name="ReadOnly">1</prop>
								</obj>
								<obj name="PropertyObject" class="GroupingSample" version="4">
									<prop name="PropertyTypeName">EndPt Sample Type</prop>
									<prop name="Position">6</prop>
									<prop name="IsDefault">0</prop>
									<prop name="GroupSampleType">mstUnknown</prop>
								</obj>
								<obj name="PropertyObject" class="SamplePrefLineStyle" version="4">
									<prop name="PropertyTypeName">Line Style</prop>
									<prop name="Position">6</prop>
									<prop name="IsDefault">0</prop>
									<prop name="LineStyle">psSolid</prop>
								</obj>
								<obj name="PropertyObject" class="GenSampleEditNotes" version="4">
									<prop name="PropertyTypeName">Notes</prop>
									<prop name="Position">6</prop>
									<prop name="IsDefault">1</prop>
								</obj>
								<obj name="PropertyObject" class="SamplePrefPointStyle" version="4">
									<prop name="PropertyTypeName">Point Style</prop>
									<prop name="Position">6</prop>
									<prop name="IsDefault">0</prop>
									<prop name="PointStyle">psNothing</prop>
								</obj>
								<obj name="PropertyObject" class="GenSampleEditPosition" version="4">
									<prop name="PropertyTypeName">Position</prop>
									<prop name="Position">6</prop>
									<prop name="IsDefault">1</prop>
								</obj>
								<obj name="PropertyObject" class="GenSampleEditReplicate" version="4">
									<prop name="PropertyTypeName">Replicate of</prop>
									<prop name="Position">6</prop>
									<prop name="IsDefault">0</prop>
									<prop name="ReplicateOf">6</prop>
								</obj>
								<obj name="PropertyObject" class="HTCSampleID" version="4">
									<prop name="PropertyTypeName">Sample ID</prop>
									<prop name="Position">6</prop>
									<prop name="IsDefault">1</prop>
								</obj>
								<obj name="PropertyObject" class="GenSampleEditName" version="4">
									<prop name="PropertyTypeName">Sample Name</prop>
									<prop name="Position">6</prop>
									<prop name="IsDefault">0</prop>
									<prop name="name">HK2</prop>
								</obj>
								<obj name="PropertyObject" class="HTCSamplePrepNotes" version="4">
									<prop name="PropertyTypeName">Sample Prep Notes</prop>
									<prop name="Position">6</prop>
									<prop name="IsDefault">1</prop>
								</obj>
								<obj name="PropertyObject" class="GenSampleEditSubset" version="4">
									<prop name="PropertyTypeName">Subsets</prop>
									<prop name="Position">6</prop>
									<prop name="IsDefault">1</prop>
								</obj>
								<obj name="PropertyObject" class="SamplePrefWidth" version="5">
									<prop name="PropertyTypeName">Width</prop>
									<prop name="Position">6</prop>
									<prop name="IsDefault">1</prop>
									<prop name="Width">1</prop>
								</obj>
							</list>
						</obj>
					</obj>
					<obj name="item" class="SamplePropInfo" version="1">
						<obj name="ChannelProperties" class="ChanPropList" version="2">
							<obj name="ChannelProperties" class="EMList" version="1">
								<list name="emlist" count="1">
									<obj name="item" class="PropertyList" version="1">
										<list name="emlist" count="12">
											<obj name="PropertyObject" class="RQSampleTargetProperty" version="4">
												<prop name="PropertyTypeName">Combined Sample and Target Type</prop>
												<prop name="Position">7</prop>
												<prop name="IsDefault">0</prop>
												<obj name="ChannelProp" class="ChannelProperty" version="1">
													<prop name="ChannelIdx">0</prop>
												</obj>
											</obj>
											<obj name="PropertyObject" class="QuantConcProperty" version="4">
												<prop name="PropertyTypeName">Concentration</prop>
												<prop name="Position">7</prop>
												<prop name="IsDefault">1</prop>
												<prop name="Concentration">0</prop>
												<obj name="ChannelProp" class="ChannelProperty" version="1">
													<prop name="ChannelIdx">0</prop>
												</obj>
												<prop name="ReadOnly">1</prop>
											</obj>
											<obj name="PropertyObject" class="QuantCpHighProp" version="4">
												<prop name="PropertyTypeName">Cp High</prop>
												<prop name="Position">7</prop>
												<prop name="IsDefault">1</prop>
												<prop name="CpRangeHigh">0</prop>
												<obj name="ChannelProp" class="ChannelProperty" version="1">
													<prop name="ChannelIdx">0</prop>
												</obj>
												<prop name="ReadOnly">0</prop>
											</obj>
											<obj name="PropertyObject" class="QuantCpLowProp" version="4">
												<prop name="PropertyTypeName">Cp Low</prop>
												<prop name="Position">7</prop>
												<prop name="IsDefault">1</prop>
												<prop name="CpRangeLow">0</prop>
												<obj name="ChannelProp" class="ChannelProperty" version="1">
													<prop name="ChannelIdx">0</prop>
												</obj>
												<prop name="ReadOnly">0</prop>
											</obj>
											<obj name="PropertyObject" class="RQEffProp" version="4">
												<prop name="PropertyTypeName">Efficiency</prop>
												<prop name="Position">7</prop>
												<prop name="IsDefault">1</prop>
												<prop name="Efficiency">2</prop>
												<obj name="ChannelProp" class="ChannelProperty" version="1">
													<prop name="ChannelIdx">0</prop>
												</obj>
											</obj>
											<obj name="PropertyObject" class="ChannelGenotype" version="4">
												<prop name="PropertyTypeName">Melt Geno Genotype</prop>
												<prop name="Position">7</prop>
												<prop name="IsDefault">1</prop>
												<prop name="ReadOnly">1</prop>
												<obj name="ChannelProp" class="ChannelProperty" version="1">
													<prop name="ChannelIdx">0</prop>
												</obj>
											</obj>
											<obj name="PropertyObject" class="GroupChannelTypeProp" version="4">
												<prop name="PropertyTypeName">Melt Geno Sample Type</prop>
												<prop name="Position">7</prop>
												<prop name="IsDefault">0</prop>
												<prop name="GroupSampleType">mstUnknown</prop>
												<obj name="ChannelProp" class="ChannelProperty" version="1">
													<prop name="ChannelIdx">0</prop>
												</obj>
											</obj>
											<obj name="PropertyObject" class="QuantSampleTypeProperty" version="4">
												<prop name="PropertyTypeName">Quantification Sample Type</prop>
												<prop name="Position">7</prop>
												<prop name="IsDefault">0</prop>
												<prop name="SampleType">qsPosCalibrator</prop>
												<obj name="ChannelProp" class="ChannelProperty" version="1">
													<prop name="ChannelIdx">0</prop>
												</obj>
											</obj>
											<obj name="PropertyObject" class="ChannelGenotype" version="4">
												<prop name="PropertyTypeName">Scanning Genotype</prop>
												<prop name="Position">7</prop>
												<prop name="IsDefault">1</prop>
												<prop name="ReadOnly">1</prop>
												<obj name="ChannelProp" class="ChannelProperty" version="1">
													<prop name="ChannelIdx">0</prop>
												</obj>
											</obj>
											<obj name="PropertyObject" class="GroupChannelTypeProp" version="4">
												<prop name="PropertyTypeName">Scanning Sample Type</prop>
												<prop name="Position">7</prop>
												<prop name="IsDefault">0</prop>
												<prop name="GroupSampleType">mstUnknown</prop>
												<obj name="ChannelProp" class="ChannelProperty" version="1">
													<prop name="ChannelIdx">0</prop>
												</obj>
											</obj>
											<obj name="PropertyObject" class="TargetName" version="4">
												<prop name="PropertyTypeName">Target Name</prop>
												<prop name="Position">7</prop>
												<prop name="IsDefault">0</prop>
												<prop name="name">EPX</prop>
												<obj name="ChannelProp" class="ChannelProperty" version="1">
													<prop name="ChannelIdx">0</prop>
												</obj>
											</obj>
											<obj name="PropertyObject" class="RQTargetProperty" version="4">
												<prop name="PropertyTypeName">Target Type</prop>
												<prop name="Position">7</prop>
												<prop name="IsDefault">0</prop>
												<prop name="TargetType">dtTarget</prop>
												<obj name="ChannelProp" class="ChannelProperty" version="1">
													<prop name="ChannelIdx">0</prop>
												</obj>
											</obj>
										</list>
									</obj>
								</list>
							</obj>
						</obj>
						<prop name="ChannelPropertyCount">1</prop>
						<prop name="ContainerPosition">7</prop>
						<prop name="HasSampleProperties">1</prop>
						<obj name="SampleProperties" class="PropertyList" version="1">
							<list name="emlist" count="14">
								<obj name="PropertyObject" class="SamplePrefColor" version="4">
									<prop name="PropertyTypeName">Color</prop>
									<prop name="Position">7</prop>
									<prop name="IsDefault">0</prop>
									<prop name="Color">$00FFFF0F</prop>
								</obj>
								<obj name="PropertyObject" class="DominantChannelProp" version="4">
									<prop name="PropertyTypeName">Dominant Channel</prop>
									<prop name="Position">7</prop>
									<prop name="IsDefault">0</prop>
									<prop name="DominantChannel">0</prop>
								</obj>
								<obj name="PropertyObject" class="Genotype" version="4">
									<prop name="PropertyTypeName">EndPt Genotype</prop>
									<prop name="Position">7</prop>
									<prop name="IsDefault">1</prop>
									<prop name="ReadOnly">1</prop>
								</obj>
								<obj name="PropertyObject" class="GroupingSample" version="4">
									<prop name="PropertyTypeName">EndPt Sample Type</prop>
									<prop name="Position">7</prop>
									<prop name="IsDefault">0</prop>
									<prop name="GroupSampleType">mstUnknown</prop>
								</obj>
								<obj name="PropertyObject" class="SamplePrefLineStyle" version="4">
									<prop name="PropertyTypeName">Line Style</prop>
									<prop name="Position">7</prop>
									<prop name="IsDefault">0</prop>
									<prop name="LineStyle">psSolid</prop>
								</obj>
								<obj name="PropertyObject" class="GenSampleEditNotes" version="4">
									<prop name="PropertyTypeName">Notes</prop>
									<prop name="Position">7</prop>
									<prop name="IsDefault">1</prop>
								</obj>
								<obj name="PropertyObject" class="SamplePrefPointStyle" version="4">
									<prop name="PropertyTypeName">Point Style</prop>
									<prop name="Position">7</prop>
									<prop name="IsDefault">0</prop>
									<prop name="PointStyle">psNothing</prop>
								</obj>
								<obj name="PropertyObject" class="GenSampleEditPosition" version="4">
									<prop name="PropertyTypeName">Position</prop>
									<prop name="Position">7</prop>
									<prop name="IsDefault">1</prop>
								</obj>
								<obj name="PropertyObject" class="GenSampleEditReplicate" version="4">
									<prop name="PropertyTypeName">Replicate of</prop>
									<prop name="Position">7</prop>
									<prop name="IsDefault">0</prop>
									<prop name="ReplicateOf">6</prop>
								</obj>
								<obj name="PropertyObject" class="HTCSampleID" version="4">
									<prop name="PropertyTypeName">Sample ID</prop>
									<prop name="Position">7</prop>
									<prop name="IsDefault">1</prop>
								</obj>
								<obj name="PropertyObject" class="GenSampleEditName" version="4">
									<prop name="PropertyTypeName">Sample Name</prop>
									<prop name="Position">7</prop>
									<prop name="IsDefault">0</prop>
									<prop name="name">HK2</prop>
								</obj>
								<obj name="PropertyObject" class="HTCSamplePrepNotes" version="4">
									<prop name="PropertyTypeName">Sample Prep Notes</prop>
									<prop name="Position">7</prop>
									<prop name="IsDefault">1</prop>
								</obj>
								<obj name="PropertyObject" class="GenSampleEditSubset" version="4">
									<prop name="PropertyTypeName">Subsets</prop>
									<prop name="Position">7</prop>
									<prop name="IsDefault">1</prop>
								</obj>
								<obj name="PropertyObject" class="SamplePrefWidth" version="5">
									<prop name="PropertyTypeName">Width</prop>
									<prop name="Position">7</prop>
									<prop name="IsDefault">1</prop>
									<prop name="Width">1</prop>
								</obj>
							</list>
						</obj>
					</obj>
					<obj name="item" class="SamplePropInfo" version="1">
						<obj name="ChannelProperties" class="ChanPropList" version="2">
							<obj name="ChannelProperties" class="EMList" version="1">
								<list name="emlist" count="1">
									<obj name="item" class="PropertyList" version="1">
										<list name="emlist" count="12">
											<obj name="PropertyObject" class="RQSampleTargetProperty" version="4">
												<prop name="PropertyTypeName">Combined Sample and Target Type</prop>
												<prop name="Position">8</prop>
												<prop name="IsDefault">0</prop>
												<obj name="ChannelProp" class="ChannelProperty" version="1">
													<prop name="ChannelIdx">0</prop>
												</obj>
											</obj>
											<obj name="PropertyObject" class="QuantConcProperty" version="4">
												<prop name="PropertyTypeName">Concentration</prop>
												<prop name="Position">8</prop>
												<prop name="IsDefault">1</prop>
												<prop name="Concentration">0</prop>
												<obj name="ChannelProp" class="ChannelProperty" version="1">
													<prop name="ChannelIdx">0</prop>
												</obj>
												<prop name="ReadOnly">1</prop>
											</obj>
											<obj name="PropertyObject" class="QuantCpHighProp" version="4">
												<prop name="PropertyTypeName">Cp High</prop>
												<prop name="Position">8</prop>
												<prop name="IsDefault">1</prop>
												<prop name="CpRangeHigh">0</prop>
												<obj name="ChannelProp" class="ChannelProperty" version="1">
													<prop name="ChannelIdx">0</prop>
												</obj>
												<prop name="ReadOnly">0</prop>
											</obj>
											<obj name="PropertyObject" class="QuantCpLowProp" version="4">
												<prop name="PropertyTypeName">Cp Low</prop>
												<prop name="Position">8</prop>
												<prop name="IsDefault">1</prop>
												<prop name="CpRangeLow">0</prop>
												<obj name="ChannelProp" class="ChannelProperty" version="1">
													<prop name="ChannelIdx">0</prop>
												</obj>
												<prop name="ReadOnly">0</prop>
											</obj>
											<obj name="PropertyObject" class="RQEffProp" version="4">
												<prop name="PropertyTypeName">Efficiency</prop>
												<prop name="Position">8</prop>
												<prop name="IsDefault">1</prop>
												<prop name="Efficiency">2</prop>
												<obj name="ChannelProp" class="ChannelProperty" version="1">
													<prop name="ChannelIdx">0</prop>
												</obj>
											</obj>
											<obj name="PropertyObject" class="ChannelGenotype" version="4">
												<prop name="PropertyTypeName">Melt Geno Genotype</prop>
												<prop name="Position">8</prop>
												<prop name="IsDefault">1</prop>
												<prop name="ReadOnly">1</prop>
												<obj name="ChannelProp" class="ChannelProperty" version="1">
													<prop name="ChannelIdx">0</prop>
												</obj>
											</obj>
											<obj name="PropertyObject" class="GroupChannelTypeProp" version="4">
												<prop name="PropertyTypeName">Melt Geno Sample Type</prop>
												<prop name="Position">8</prop>
												<prop name="IsDefault">0</prop>
												<prop name="GroupSampleType">mstUnknown</prop>
												<obj name="ChannelProp" class="ChannelProperty" version="1">
													<prop name="ChannelIdx">0</prop>
												</obj>
											</obj>
											<obj name="PropertyObject" class="QuantSampleTypeProperty" version="4">
												<prop name="PropertyTypeName">Quantification Sample Type</prop>
												<prop name="Position">8</prop>
												<prop name="IsDefault">0</prop>
												<prop name="SampleType">qsPosCalibrator</prop>
												<obj name="ChannelProp" class="ChannelProperty" version="1">
													<prop name="ChannelIdx">0</prop>
												</obj>
											</obj>
											<obj name="PropertyObject" class="ChannelGenotype" version="4">
												<prop name="PropertyTypeName">Scanning Genotype</prop>
												<prop name="Position">8</prop>
												<prop name="IsDefault">1</prop>
												<prop name="ReadOnly">1</prop>
												<obj name="ChannelProp" class="ChannelProperty" version="1">
													<prop name="ChannelIdx">0</prop>
												</obj>
											</obj>
											<obj name="PropertyObject" class="GroupChannelTypeProp" version="4">
												<prop name="PropertyTypeName">Scanning Sample Type</prop>
												<prop name="Position">8</prop>
												<prop name="IsDefault">0</prop>
												<prop name="GroupSampleType">mstUnknown</prop>
												<obj name="ChannelProp" class="ChannelProperty" version="1">
													<prop name="ChannelIdx">0</prop>
												</obj>
											</obj>
											<obj name="PropertyObject" class="TargetName" version="4">
												<prop name="PropertyTypeName">Target Name</prop>
												<prop name="Position">8</prop>
												<prop name="IsDefault">0</prop>
												<prop name="name">EPX</prop>
												<obj name="ChannelProp" class="ChannelProperty" version="1">
													<prop name="ChannelIdx">0</prop>
												</obj>
											</obj>
											<obj name="PropertyObject" class="RQTargetProperty" version="4">
												<prop name="PropertyTypeName">Target Type</prop>
												<prop name="Position">8</prop>
												<prop name="IsDefault">0</prop>
												<prop name="TargetType">dtTarget</prop>
												<obj name="ChannelProp" class="ChannelProperty" version="1">
													<prop name="ChannelIdx">0</prop>
												</obj>
											</obj>
										</list>
									</obj>
								</list>
							</obj>
						</obj>
						<prop name="ChannelPropertyCount">1</prop>
						<prop name="ContainerPosition">8</prop>
						<prop name="HasSampleProperties">1</prop>
						<obj name="SampleProperties" class="PropertyList" version="1">
							<list name="emlist" count="14">
								<obj name="PropertyObject" class="SamplePrefColor" version="4">
									<prop name="PropertyTypeName">Color</prop>
									<prop name="Position">8</prop>
									<prop name="IsDefault">0</prop>
									<prop name="Color">$00404000</prop>
								</obj>
								<obj name="PropertyObject" class="DominantChannelProp" version="4">
									<prop name="PropertyTypeName">Dominant Channel</prop>
									<prop name="Position">8</prop>
									<prop name="IsDefault">0</prop>
									<prop name="DominantChannel">0</prop>
								</obj>
								<obj name="PropertyObject" class="Genotype" version="4">
									<prop name="PropertyTypeName">EndPt Genotype</prop>
									<prop name="Position">8</prop>
									<prop name="IsDefault">1</prop>
									<prop name="ReadOnly">1</prop>
								</obj>
								<obj name="PropertyObject" class="GroupingSample" version="4">
									<prop name="PropertyTypeName">EndPt Sample Type</prop>
									<prop name="Position">8</prop>
									<prop name="IsDefault">0</prop>
									<prop name="GroupSampleType">mstUnknown</prop>
								</obj>
								<obj name="PropertyObject" class="SamplePrefLineStyle" version="4">
									<prop name="PropertyTypeName">Line Style</prop>
									<prop name="Position">8</prop>
									<prop name="IsDefault">0</prop>
									<prop name="LineStyle">psSolid</prop>
								</obj>
								<obj name="PropertyObject" class="GenSampleEditNotes" version="4">
									<prop name="PropertyTypeName">Notes</prop>
									<prop name="Position">8</prop>
									<prop name="IsDefault">1</prop>
								</obj>
								<obj name="PropertyObject" class="SamplePrefPointStyle" version="4">
									<prop name="PropertyTypeName">Point Style</prop>
									<prop name="Position">8</prop>
									<prop name="IsDefault">0</prop>
									<prop name="PointStyle">psNothing</prop>
								</obj>
								<obj name="PropertyObject" class="GenSampleEditPosition" version="4">
									<prop name="PropertyTypeName">Position</prop>
									<prop name="Position">8</prop>
									<prop name="IsDefault">1</prop>
								</obj>
								<obj name="PropertyObject" class="GenSampleEditReplicate" version="4">
									<prop name="PropertyTypeName">Replicate of</prop>
									<prop name="Position">8</prop>
									<prop name="IsDefault">0</prop>
									<prop name="ReplicateOf">6</prop>
								</obj>
								<obj name="PropertyObject" class="HTCSampleID" version="4">
									<prop name="PropertyTypeName">Sample ID</prop>
									<prop name="Position">8</prop>
									<prop name="IsDefault">1</prop>
								</obj>
								<obj name="PropertyObject" class="GenSampleEditName" version="4">
									<prop name="PropertyTypeName">Sample Name</prop>
									<prop name="Position">8</prop>
									<prop name="IsDefault">0</prop>
									<prop name="name">HK2</prop>
								</obj>
								<obj name="PropertyObject" class="HTCSamplePrepNotes" version="4">
									<prop name="PropertyTypeName">Sample Prep Notes</prop>
									<prop name="Position">8</prop>
									<prop name="IsDefault">1</prop>
								</obj>
								<obj name="PropertyObject" class="GenSampleEditSubset" version="4">
									<prop name="PropertyTypeName">Subsets</prop>
									<prop name="Position">8</prop>
									<prop name="IsDefault">1</prop>
								</obj>
								<obj name="PropertyObject" class="SamplePrefWidth" version="5">
									<prop name="PropertyTypeName">Width</prop>
									<prop name="Position">8</prop>
									<prop name="IsDefault">1</prop>
									<prop name="Width">1</prop>
								</obj>
							</list>
						</obj>
					</obj>
					<obj name="item" class="SamplePropInfo" version="1">
						<obj name="ChannelProperties" class="ChanPropList" version="2">
							<obj name="ChannelProperties" class="EMList" version="1">
								<list name="emlist" count="1">
									<obj name="item" class="PropertyList" version="1">
										<list name="emlist" count="12">
											<obj name="PropertyObject" class="RQSampleTargetProperty" version="4">
												<prop name="PropertyTypeName">Combined Sample and Target Type</prop>
												<prop name="Position">9</prop>
												<prop name="IsDefault">0</prop>
												<obj name="ChannelProp" class="ChannelProperty" version="1">
													<prop name="ChannelIdx">0</prop>
												</obj>
											</obj>
											<obj name="PropertyObject" class="QuantConcProperty" version="4">
												<prop name="PropertyTypeName">Concentration</prop>
												<prop name="Position">9</prop>
												<prop name="IsDefault">1</prop>
												<prop name="Concentration">0</prop>
												<obj name="ChannelProp" class="ChannelProperty" version="1">
													<prop name="ChannelIdx">0</prop>
												</obj>
												<prop name="ReadOnly">1</prop>
											</obj>
											<obj name="PropertyObject" class="QuantCpHighProp" version="4">
												<prop name="PropertyTypeName">Cp High</prop>
												<prop name="Position">9</prop>
												<prop name="IsDefault">1</prop>
												<prop name="CpRangeHigh">0</prop>
												<obj name="ChannelProp" class="ChannelProperty" version="1">
													<prop name="ChannelIdx">0</prop>
												</obj>
												<prop name="ReadOnly">0</prop>
											</obj>
											<obj name="PropertyObject" class="QuantCpLowProp" version="4">
												<prop name="PropertyTypeName">Cp Low</prop>
												<prop name="Position">9</prop>
												<prop name="IsDefault">1</prop>
												<prop name="CpRangeLow">0</prop>
												<obj name="ChannelProp" class="ChannelProperty" version="1">
													<prop name="ChannelIdx">0</prop>
												</obj>
												<prop name="ReadOnly">0</prop>
											</obj>
											<obj name="PropertyObject" class="RQEffProp" version="4">
												<prop name="PropertyTypeName">Efficiency</prop>
												<prop name="Position">9</prop>
												<prop name="IsDefault">1</prop>
												<prop name="Efficiency">2</prop>
												<obj name="ChannelProp" class="ChannelProperty" version="1">
													<prop name="ChannelIdx">0</prop>
												</obj>
											</obj>
											<obj name="PropertyObject" class="ChannelGenotype" version="4">
												<prop name="PropertyTypeName">Melt Geno Genotype</prop>
												<prop name="Position">9</prop>
												<prop name="IsDefault">1</prop>
												<prop name="ReadOnly">1</prop>
												<obj name="ChannelProp" class="ChannelProperty" version="1">
													<prop name="ChannelIdx">0</prop>
												</obj>
											</obj>
											<obj name="PropertyObject" class="GroupChannelTypeProp" version="4">
												<prop name="PropertyTypeName">Melt Geno Sample Type</prop>
												<prop name="Position">9</prop>
												<prop name="IsDefault">0</prop>
												<prop name="GroupSampleType">mstUnknown</prop>
												<obj name="ChannelProp" class="ChannelProperty" version="1">
													<prop name="ChannelIdx">0</prop>
												</obj>
											</obj>
											<obj name="PropertyObject" class="QuantSampleTypeProperty" version="4">
												<prop name="PropertyTypeName">Quantification Sample Type</prop>
												<prop name="Position">9</prop>
												<prop name="IsDefault">0</prop>
												<prop name="SampleType">qsPosCalibrator</prop>
												<obj name="ChannelProp" class="ChannelProperty" version="1">
													<prop name="ChannelIdx">0</prop>
												</obj>
											</obj>
											<obj name="PropertyObject" class="ChannelGenotype" version="4">
												<prop name="PropertyTypeName">Scanning Genotype</prop>
												<prop name="Position">9</prop>
												<prop name="IsDefault">1</prop>
												<prop name="ReadOnly">1</prop>
												<obj name="ChannelProp" class="ChannelProperty" version="1">
													<prop name="ChannelIdx">0</prop>
												</obj>
											</obj>
											<obj name="PropertyObject" class="GroupChannelTypeProp" version="4">
												<prop name="PropertyTypeName">Scanning Sample Type</prop>
												<prop name="Position">9</prop>
												<prop name="IsDefault">0</prop>
												<prop name="GroupSampleType">mstUnknown</prop>
												<obj name="ChannelProp" class="ChannelProperty" version="1">
													<prop name="ChannelIdx">0</prop>
												</obj>
											</obj>
											<obj name="PropertyObject" class="TargetName" version="4">
												<prop name="PropertyTypeName">Target Name</prop>
												<prop name="Position">9</prop>
												<prop name="IsDefault">0</prop>
												<prop name="name">C1Q</prop>
												<obj name="ChannelProp" class="ChannelProperty" version="1">
													<prop name="ChannelIdx">0</prop>
												</obj>
											</obj>
											<obj name="PropertyObject" class="RQTargetProperty" version="4">
												<prop name="PropertyTypeName">Target Type</prop>
												<prop name="Position">9</prop>
												<prop name="IsDefault">0</prop>
												<prop name="TargetType">dtTarget</prop>
												<obj name="ChannelProp" class="ChannelProperty" version="1">
													<prop name="ChannelIdx">0</prop>
												</obj>
											</obj>
										</list>
									</obj>
								</list>
							</obj>
						</obj>
						<prop name="ChannelPropertyCount">1</prop>
						<prop name="ContainerPosition">9</prop>
						<prop name="HasSampleProperties">1</prop>
						<obj name="SampleProperties" class="PropertyList" version="1">
							<list name="emlist" count="14">
								<obj name="PropertyObject" class="SamplePrefColor" version="4">
									<prop name="PropertyTypeName">Color</prop>
									<prop name="Position">9</prop>
									<prop name="IsDefault">0</prop>
									<prop name="Color">$004080FF</prop>
								</obj>
								<obj name="PropertyObject" class="DominantChannelProp" version="4">
									<prop name="PropertyTypeName">Dominant Channel</prop>
									<prop name="Position">9</prop>
									<prop name="IsDefault">0</prop>
									<prop name="DominantChannel">0</prop>
								</obj>
								<obj name="PropertyObject" class="Genotype" version="4">
									<prop name="PropertyTypeName">EndPt Genotype</prop>
									<prop name="Position">9</prop>
									<prop name="IsDefault">1</prop>
									<prop name="ReadOnly">1</prop>
								</obj>
								<obj name="PropertyObject" class="GroupingSample" version="4">
									<prop name="PropertyTypeName">EndPt Sample Type</prop>
									<prop name="Position">9</prop>
									<prop name="IsDefault">0</prop>
									<prop name="GroupSampleType">mstUnknown</prop>
								</obj>
								<obj name="PropertyObject" class="SamplePrefLineStyle" version="4">
									<prop name="PropertyTypeName">Line Style</prop>
									<prop name="Position">9</prop>
									<prop name="IsDefault">0</prop>
									<prop name="LineStyle">psSolid</prop>
								</obj>
								<obj name="PropertyObject" class="GenSampleEditNotes" version="4">
									<prop name="PropertyTypeName">Notes</prop>
									<prop name="Position">9</prop>
									<prop name="IsDefault">1</prop>
								</obj>
								<obj name="PropertyObject" class="SamplePrefPointStyle" version="4">
									<prop name="PropertyTypeName">Point Style</prop>
									<prop name="Position">9</prop>
									<prop name="IsDefault">0</prop>
									<prop name="PointStyle">psNothing</prop>
								</obj>
								<obj name="PropertyObject" class="GenSampleEditPosition" version="4">
									<prop name="PropertyTypeName">Position</prop>
									<prop name="Position">9</prop>
									<prop name="IsDefault">1</prop>
								</obj>
								<obj name="PropertyObject" class="GenSampleEditReplicate" version="4">
									<prop name="PropertyTypeName">Replicate of</prop>
									<prop name="Position">9</prop>
									<prop name="IsDefault">0</prop>
									<prop name="ReplicateOf">9</prop>
								</obj>
								<obj name="PropertyObject" class="HTCSampleID" version="4">
									<prop name="PropertyTypeName">Sample ID</prop>
									<prop name="Position">9</prop>
									<prop name="IsDefault">1</prop>
								</obj>
								<obj name="PropertyObject" class="GenSampleEditName" version="4">
									<prop name="PropertyTypeName">Sample Name</prop>
									<prop name="Position">9</prop>
									<prop name="IsDefault">0</prop>
									<prop name="name">HK2</prop>
								</obj>
								<obj name="PropertyObject" class="HTCSamplePrepNotes" version="4">
									<prop name="PropertyTypeName">Sample Prep Notes</prop>
									<prop name="Position">9</prop>
									<prop name="IsDefault">1</prop>
								</obj>
								<obj name="PropertyObject" class="GenSampleEditSubset" version="4">
									<prop name="PropertyTypeName">Subsets</prop>
									<prop name="Position">9</prop>
									<prop name="IsDefault">1</prop>
								</obj>
								<obj name="PropertyObject" class="SamplePrefWidth" version="5">
									<prop name="PropertyTypeName">Width</prop>
									<prop name="Position">9</prop>
									<prop name="IsDefault">1</prop>
									<prop name="Width">1</prop>
								</obj>
							</list>
						</obj>
					</obj>
					<obj name="item" class="SamplePropInfo" version="1">
						<obj name="ChannelProperties" class="ChanPropList" version="2">
							<obj name="ChannelProperties" class="EMList" version="1">
								<list name="emlist" count="1">
									<obj name="item" class="PropertyList" version="1">
										<list name="emlist" count="12">
											<obj name="PropertyObject" class="RQSampleTargetProperty" version="4">
												<prop name="PropertyTypeName">Combined Sample and Target Type</prop>
												<prop name="Position">10</prop>
												<prop name="IsDefault">0</prop>
												<obj name="ChannelProp" class="ChannelProperty" version="1">
													<prop name="ChannelIdx">0</prop>
												</obj>
											</obj>
											<obj name="PropertyObject" class="QuantConcProperty" version="4">
												<prop name="PropertyTypeName">Concentration</prop>
												<prop name="Position">10</prop>
												<prop name="IsDefault">1</prop>
												<prop name="Concentration">0</prop>
												<obj name="ChannelProp" class="ChannelProperty" version="1">
													<prop name="ChannelIdx">0</prop>
												</obj>
												<prop name="ReadOnly">1</prop>
											</obj>
											<obj name="PropertyObject" class="QuantCpHighProp" version="4">
												<prop name="PropertyTypeName">Cp High</prop>
												<prop name="Position">10</prop>
												<prop name="IsDefault">1</prop>
												<prop name="CpRangeHigh">0</prop>
												<obj name="ChannelProp" class="ChannelProperty" version="1">
													<prop name="ChannelIdx">0</prop>
												</obj>
												<prop name="ReadOnly">0</prop>
											</obj>
											<obj name="PropertyObject" class="QuantCpLowProp" version="4">
												<prop name="PropertyTypeName">Cp Low</prop>
												<prop name="Position">10</prop>
												<prop name="IsDefault">1</prop>
												<prop name="CpRangeLow">0</prop>
												<obj name="ChannelProp" class="ChannelProperty" version="1">
													<prop name="ChannelIdx">0</prop>
												</obj>
												<prop name="ReadOnly">0</prop>
											</obj>
											<obj name="PropertyObject" class="RQEffProp" version="4">
												<prop name="PropertyTypeName">Efficiency</prop>
												<prop name="Position">10</prop>
												<prop name="IsDefault">1</prop>
												<prop name="Efficiency">2</prop>
												<obj name="ChannelProp" class="ChannelProperty" version="1">
													<prop name="ChannelIdx">0</prop>
												</obj>
											</obj>
											<obj name="PropertyObject" class="ChannelGenotype" version="4">
												<prop name="PropertyTypeName">Melt Geno Genotype</prop>
												<prop name="Position">10</prop>
												<prop name="IsDefault">1</prop>
												<prop name="ReadOnly">1</prop>
												<obj name="ChannelProp" class="ChannelProperty" version="1">
													<prop name="ChannelIdx">0</prop>
												</obj>
											</obj>
											<obj name="PropertyObject" class="GroupChannelTypeProp" version="4">
												<prop name="PropertyTypeName">Melt Geno Sample Type</prop>
												<prop name="Position">10</prop>
												<prop name="IsDefault">0</prop>
												<prop name="GroupSampleType">mstUnknown</prop>
												<obj name="ChannelProp" class="ChannelProperty" version="1">
													<prop name="ChannelIdx">0</prop>
												</obj>
											</obj>
											<obj name="PropertyObject" class="QuantSampleTypeProperty" version="4">
												<prop name="PropertyTypeName">Quantification Sample Type</prop>
												<prop name="Position">10</prop>
												<prop name="IsDefault">0</prop>
												<prop name="SampleType">qsPosCalibrator</prop>
												<obj name="ChannelProp" class="ChannelProperty" version="1">
													<prop name="ChannelIdx">0</prop>
												</obj>
											</obj>
											<obj name="PropertyObject" class="ChannelGenotype" version="4">
												<prop name="PropertyTypeName">Scanning Genotype</prop>
												<prop name="Position">10</prop>
												<prop name="IsDefault">1</prop>
												<prop name="ReadOnly">1</prop>
												<obj name="ChannelProp" class="ChannelProperty" version="1">
													<prop name="ChannelIdx">0</prop>
												</obj>
											</obj>
											<obj name="PropertyObject" class="GroupChannelTypeProp" version="4">
												<prop name="PropertyTypeName">Scanning Sample Type</prop>
												<prop name="Position">10</prop>
												<prop name="IsDefault">0</prop>
												<prop name="GroupSampleType">mstUnknown</prop>
												<obj name="ChannelProp" class="ChannelProperty" version="1">
													<prop name="ChannelIdx">0</prop>
												</obj>
											</obj>
											<obj name="PropertyObject" class="TargetName" version="4">
												<prop name="PropertyTypeName">Target Name</prop>
												<prop name="Position">10</prop>
												<prop name="IsDefault">0</prop>
												<prop name="name">C1Q</prop>
												<obj name="ChannelProp" class="ChannelProperty" version="1">
													<prop name="ChannelIdx">0</prop>
												</obj>
											</obj>
											<obj name="PropertyObject" class="RQTargetProperty" version="4">
												<prop name="PropertyTypeName">Target Type</prop>
												<prop name="Position">10</prop>
												<prop name="IsDefault">0</prop>
												<prop name="TargetType">dtTarget</prop>
												<obj name="ChannelProp" class="ChannelProperty" version="1">
													<prop name="ChannelIdx">0</prop>
												</obj>
											</obj>
										</list>
									</obj>
								</list>
							</obj>
						</obj>
						<prop name="ChannelPropertyCount">1</prop>
						<prop name="ContainerPosition">10</prop>
						<prop name="HasSampleProperties">1</prop>
						<obj name="SampleProperties" class="PropertyList" version="1">
							<list name="emlist" count="14">
								<obj name="PropertyObject" class="SamplePrefColor" version="4">
									<prop name="PropertyTypeName">Color</prop>
									<prop name="Position">10</prop>
									<prop name="IsDefault">0</prop>
									<prop name="Color">$00FD0299</prop>
								</obj>
								<obj name="PropertyObject" class="DominantChannelProp" version="4">
									<prop name="PropertyTypeName">Dominant Channel</prop>
									<prop name="Position">10</prop>
									<prop name="IsDefault">0</prop>
									<prop name="DominantChannel">0</prop>
								</obj>
								<obj name="PropertyObject" class="Genotype" version="4">
									<prop name="PropertyTypeName">EndPt Genotype</prop>
									<prop name="Position">10</prop>
									<prop name="IsDefault">1</prop>
									<prop name="ReadOnly">1</prop>
								</obj>
								<obj name="PropertyObject" class="GroupingSample" version="4">
									<prop name="PropertyTypeName">EndPt Sample Type</prop>
									<prop name="Position">10</prop>
									<prop name="IsDefault">0</prop>
									<prop name="GroupSampleType">mstUnknown</prop>
								</obj>
								<obj name="PropertyObject" class="SamplePrefLineStyle" version="4">
									<prop name="PropertyTypeName">Line Style</prop>
									<prop name="Position">10</prop>
									<prop name="IsDefault">0</prop>
									<prop name="LineStyle">psSolid</prop>
								</obj>
								<obj name="PropertyObject" class="GenSampleEditNotes" version="4">
									<prop name="PropertyTypeName">Notes</prop>
									<prop name="Position">10</prop>
									<prop name="IsDefault">1</prop>
								</obj>
								<obj name="PropertyObject" class="SamplePrefPointStyle" version="4">
									<prop name="PropertyTypeName">Point Style</prop>
									<prop name="Position">10</prop>
									<prop name="IsDefault">0</prop>
									<prop name="PointStyle">psNothing</prop>
								</obj>
								<obj name="PropertyObject" class="GenSampleEditPosition" version="4">
									<prop name="PropertyTypeName">Position</prop>
									<prop name="Position">10</prop>
									<prop name="IsDefault">1</prop>
								</obj>
								<obj name="PropertyObject" class="GenSampleEditReplicate" version="4">
									<prop name="PropertyTypeName">Replicate of</prop>
									<prop name="Position">10</prop>
									<prop name="IsDefault">0</prop>
									<prop name="ReplicateOf">9</prop>
								</obj>
								<obj name="PropertyObject" class="HTCSampleID" version="4">
									<prop name="PropertyTypeName">Sample ID</prop>
									<prop name="Position">10</prop>
									<prop name="IsDefault">1</prop>
								</obj>
								<obj name="PropertyObject" class="GenSampleEditName" version="4">
									<prop name="PropertyTypeName">Sample Name</prop>
									<prop name="Position">10</prop>
									<prop name="IsDefault">0</prop>
									<prop name="name">HK2</prop>
								</obj>
								<obj name="PropertyObject" class="HTCSamplePrepNotes" version="4">
									<prop name="PropertyTypeName">Sample Prep Notes</prop>
									<prop name="Position">10</prop>
									<prop name="IsDefault">1</prop>
								</obj>
								<obj name="PropertyObject" class="GenSampleEditSubset" version="4">
									<prop name="PropertyTypeName">Subsets</prop>
									<prop name="Position">10</prop>
									<prop name="IsDefault">1</prop>
								</obj>
								<obj name="PropertyObject" class="SamplePrefWidth" version="5">
									<prop name="PropertyTypeName">Width</prop>
									<prop name="Position">10</prop>
									<prop name="IsDefault">1</prop>
									<prop name="Width">1</prop>
								</obj>
							</list>
						</obj>
					</obj>
					<obj name="item" class="SamplePropInfo" version="1">
						<obj name="ChannelProperties" class="ChanPropList" version="2">
							<obj name="ChannelProperties" class="EMList" version="1">
								<list name="emlist" count="1">
									<obj name="item" class="PropertyList" version="1">
										<list name="emlist" count="12">
											<obj name="PropertyObject" class="RQSampleTargetProperty" version="4">
												<prop name="PropertyTypeName">Combined Sample and Target Type</prop>
												<prop name="Position">11</prop>
												<prop name="IsDefault">0</prop>
												<obj name="ChannelProp" class="ChannelProperty" version="1">
													<prop name="ChannelIdx">0</prop>
												</obj>
											</obj>
											<obj name="PropertyObject" class="QuantConcProperty" version="4">
												<prop name="PropertyTypeName">Concentration</prop>
												<prop name="Position">11</prop>
												<prop name="IsDefault">1</prop>
												<prop name="Concentration">0</prop>
												<obj name="ChannelProp" class="ChannelProperty" version="1">
													<prop name="ChannelIdx">0</prop>
												</obj>
												<prop name="ReadOnly">1</prop>
											</obj>
											<obj name="PropertyObject" class="QuantCpHighProp" version="4">
												<prop name="PropertyTypeName">Cp High</prop>
												<prop name="Position">11</prop>
												<prop name="IsDefault">1</prop>
												<prop name="CpRangeHigh">0</prop>
												<obj name="ChannelProp" class="ChannelProperty" version="1">
													<prop name="ChannelIdx">0</prop>
												</obj>
												<prop name="ReadOnly">0</prop>
											</obj>
											<obj name="PropertyObject" class="QuantCpLowProp" version="4">
												<prop name="PropertyTypeName">Cp Low</prop>
												<prop name="Position">11</prop>
												<prop name="IsDefault">1</prop>
												<prop name="CpRangeLow">0</prop>
												<obj name="ChannelProp" class="ChannelProperty" version="1">
													<prop name="ChannelIdx">0</prop>
												</obj>
												<prop name="ReadOnly">0</prop>
											</obj>
											<obj name="PropertyObject" class="RQEffProp" version="4">
												<prop name="PropertyTypeName">Efficiency</prop>
												<prop name="Position">11</prop>
												<prop name="IsDefault">1</prop>
												<prop name="Efficiency">2</prop>
												<obj name="ChannelProp" class="ChannelProperty" version="1">
													<prop name="ChannelIdx">0</prop>
												</obj>
											</obj>
											<obj name="PropertyObject" class="ChannelGenotype" version="4">
												<prop name="PropertyTypeName">Melt Geno Genotype</prop>
												<prop name="Position">11</prop>
												<prop name="IsDefault">1</prop>
												<prop name="ReadOnly">1</prop>
												<obj name="ChannelProp" class="ChannelProperty" version="1">
													<prop name="ChannelIdx">0</prop>
												</obj>
											</obj>
											<obj name="PropertyObject" class="GroupChannelTypeProp" version="4">
												<prop name="PropertyTypeName">Melt Geno Sample Type</prop>
												<prop name="Position">11</prop>
												<prop name="IsDefault">0</prop>
												<prop name="GroupSampleType">mstUnknown</prop>
												<obj name="ChannelProp" class="ChannelProperty" version="1">
													<prop name="ChannelIdx">0</prop>
												</obj>
											</obj>
											<obj name="PropertyObject" class="QuantSampleTypeProperty" version="4">
												<prop name="PropertyTypeName">Quantification Sample Type</prop>
												<prop name="Position">11</prop>
												<prop name="IsDefault">0</prop>
												<prop name="SampleType">qsPosCalibrator</prop>
												<obj name="ChannelProp" class="ChannelProperty" version="1">
													<prop name="ChannelIdx">0</prop>
												</obj>
											</obj>
											<obj name="PropertyObject" class="ChannelGenotype" version="4">
												<prop name="PropertyTypeName">Scanning Genotype</prop>
												<prop name="Position">11</prop>
												<prop name="IsDefault">1</prop>
												<prop name="ReadOnly">1</prop>
												<obj name="ChannelProp" class="ChannelProperty" version="1">
													<prop name="ChannelIdx">0</prop>
												</obj>
											</obj>
											<obj name="PropertyObject" class="GroupChannelTypeProp" version="4">
												<prop name="PropertyTypeName">Scanning Sample Type</prop>
												<prop name="Position">11</prop>
												<prop name="IsDefault">0</prop>
												<prop name="GroupSampleType">mstUnknown</prop>
												<obj name="ChannelProp" class="ChannelProperty" version="1">
													<prop name="ChannelIdx">0</prop>
												</obj>
											</obj>
											<obj name="PropertyObject" class="TargetName" version="4">
												<prop name="PropertyTypeName">Target Name</prop>
												<prop name="Position">11</prop>
												<prop name="IsDefault">0</prop>
												<prop name="name">C1Q</prop>
												<obj name="ChannelProp" class="ChannelProperty" version="1">
													<prop name="ChannelIdx">0</prop>
												</obj>
											</obj>
											<obj name="PropertyObject" class="RQTargetProperty" version="4">
												<prop name="PropertyTypeName">Target Type</prop>
												<prop name="Position">11</prop>
												<prop name="IsDefault">0</prop>
												<prop name="TargetType">dtTarget</prop>
												<obj name="ChannelProp" class="ChannelProperty" version="1">
													<prop name="ChannelIdx">0</prop>
												</obj>
											</obj>
										</list>
									</obj>
								</list>
							</obj>
						</obj>
						<prop name="ChannelPropertyCount">1</prop>
						<prop name="ContainerPosition">11</prop>
						<prop name="HasSampleProperties">1</prop>
						<obj name="SampleProperties" class="PropertyList" version="1">
							<list name="emlist" count="14">
								<obj name="PropertyObject" class="SamplePrefColor" version="4">
									<prop name="PropertyTypeName">Color</prop>
									<prop name="Position">11</prop>
									<prop name="IsDefault">0</prop>
									<prop name="Color">$0026C4B8</prop>
								</obj>
								<obj name="PropertyObject" class="DominantChannelProp" version="4">
									<prop name="PropertyTypeName">Dominant Channel</prop>
									<prop name="Position">11</prop>
									<prop name="IsDefault">0</prop>
									<prop name="DominantChannel">0</prop>
								</obj>
								<obj name="PropertyObject" class="Genotype" version="4">
									<prop name="PropertyTypeName">EndPt Genotype</prop>
									<prop name="Position">11</prop>
									<prop name="IsDefault">1</prop>
									<prop name="ReadOnly">1</prop>
								</obj>
								<obj name="PropertyObject" class="GroupingSample" version="4">
									<prop name="PropertyTypeName">EndPt Sample Type</prop>
									<prop name="Position">11</prop>
									<prop name="IsDefault">0</prop>
									<prop name="GroupSampleType">mstUnknown</prop>
								</obj>
								<obj name="PropertyObject" class="SamplePrefLineStyle" version="4">
									<prop name="PropertyTypeName">Line Style</prop>
									<prop name="Position">11</prop>
									<prop name="IsDefault">0</prop>
									<prop name="LineStyle">psSolid</prop>
								</obj>
								<obj name="PropertyObject" class="GenSampleEditNotes" version="4">
									<prop name="PropertyTypeName">Notes</prop>
									<prop name="Position">11</prop>
									<prop name="IsDefault">1</prop>
								</obj>
								<obj name="PropertyObject" class="SamplePrefPointStyle" version="4">
									<prop name="PropertyTypeName">Point Style</prop>
									<prop name="Position">11</prop>
									<prop name="IsDefault">0</prop>
									<prop name="PointStyle">psNothing</prop>
								</obj>
								<obj name="PropertyObject" class="GenSampleEditPosition" version="4">
									<prop name="PropertyTypeName">Position</prop>
									<prop name="Position">11</prop>
									<prop name="IsDefault">1</prop>
								</obj>
								<obj name="PropertyObject" class="GenSampleEditReplicate" version="4">
									<prop name="PropertyTypeName">Replicate of</prop>
									<prop name="Position">11</prop>
									<prop name="IsDefault">0</prop>
									<prop name="ReplicateOf">9</prop>
								</obj>
								<obj name="PropertyObject" class="HTCSampleID" version="4">
									<prop name="PropertyTypeName">Sample ID</prop>
									<prop name="Position">11</prop>
									<prop name="IsDefault">1</prop>
								</obj>
								<obj name="PropertyObject" class="GenSampleEditName" version="4">
									<prop name="PropertyTypeName">Sample Name</prop>
									<prop name="Position">11</prop>
									<prop name="IsDefault">0</prop>
									<prop name="name">HK2</prop>
								</obj>
								<obj name="PropertyObject" class="HTCSamplePrepNotes" version="4">
									<prop name="PropertyTypeName">Sample Prep Notes</prop>
									<prop name="Position">11</prop>
									<prop name="IsDefault">1</prop>
								</obj>
								<obj name="PropertyObject" class="GenSampleEditSubset" version="4">
									<prop name="PropertyTypeName">Subsets</prop>
									<prop name="Position">11</prop>
									<prop name="IsDefault">1</prop>
								</obj>
								<obj name="PropertyObject" class="SamplePrefWidth" version="5">
									<prop name="PropertyTypeName">Width</prop>
									<prop name="Position">11</prop>
									<prop name="IsDefault">1</prop>
									<prop name="Width">1</prop>
								</obj>
							</list>
						</obj>
					</obj>
					<obj name="item" class="SamplePropInfo" version="1">
						<obj name="ChannelProperties" class="ChanPropList" version="2">
							<obj name="ChannelProperties" class="EMList" version="1">
								<list name="emlist" count="1">
									<obj name="item" class="PropertyList" version="1">
										<list name="emlist" count="12">
											<obj name="PropertyObject" class="RQSampleTargetProperty" version="4">
												<prop name="PropertyTypeName">Combined Sample and Target Type</prop>
												<prop name="Position">12</prop>
												<prop name="IsDefault">0</prop>
												<obj name="ChannelProp" class="ChannelProperty" version="1">
													<prop name="ChannelIdx">0</prop>
												</obj>
											</obj>
											<obj name="PropertyObject" class="QuantConcProperty" version="4">
												<prop name="PropertyTypeName">Concentration</prop>
												<prop name="Position">12</prop>
												<prop name="IsDefault">1</prop>
												<prop name="Concentration">0</prop>
												<obj name="ChannelProp" class="ChannelProperty" version="1">
													<prop name="ChannelIdx">0</prop>
												</obj>
												<prop name="ReadOnly">1</prop>
											</obj>
											<obj name="PropertyObject" class="QuantCpHighProp" version="4">
												<prop name="PropertyTypeName">Cp High</prop>
												<prop name="Position">12</prop>
												<prop name="IsDefault">1</prop>
												<prop name="CpRangeHigh">0</prop>
												<obj name="ChannelProp" class="ChannelProperty" version="1">
													<prop name="ChannelIdx">0</prop>
												</obj>
												<prop name="ReadOnly">1</prop>
											</obj>
											<obj name="PropertyObject" class="QuantCpLowProp" version="4">
												<prop name="PropertyTypeName">Cp Low</prop>
												<prop name="Position">12</prop>
												<prop name="IsDefault">1</prop>
												<prop name="CpRangeLow">0</prop>
												<obj name="ChannelProp" class="ChannelProperty" version="1">
													<prop name="ChannelIdx">0</prop>
												</obj>
												<prop name="ReadOnly">1</prop>
											</obj>
											<obj name="PropertyObject" class="RQEffProp" version="4">
												<prop name="PropertyTypeName">Efficiency</prop>
												<prop name="Position">12</prop>
												<prop name="IsDefault">1</prop>
												<prop name="Efficiency">2</prop>
												<obj name="ChannelProp" class="ChannelProperty" version="1">
													<prop name="ChannelIdx">0</prop>
												</obj>
											</obj>
											<obj name="PropertyObject" class="ChannelGenotype" version="4">
												<prop name="PropertyTypeName">Melt Geno Genotype</prop>
												<prop name="Position">12</prop>
												<prop name="IsDefault">1</prop>
												<prop name="ReadOnly">1</prop>
												<obj name="ChannelProp" class="ChannelProperty" version="1">
													<prop name="ChannelIdx">0</prop>
												</obj>
											</obj>
											<obj name="PropertyObject" class="GroupChannelTypeProp" version="4">
												<prop name="PropertyTypeName">Melt Geno Sample Type</prop>
												<prop name="Position">12</prop>
												<prop name="IsDefault">0</prop>
												<prop name="GroupSampleType">mstUnknown</prop>
												<obj name="ChannelProp" class="ChannelProperty" version="1">
													<prop name="ChannelIdx">0</prop>
												</obj>
											</obj>
											<obj name="PropertyObject" class="QuantSampleTypeProperty" version="4">
												<prop name="PropertyTypeName">Quantification Sample Type</prop>
												<prop name="Position">12</prop>
												<prop name="IsDefault">0</prop>
												<prop name="SampleType">qsUnknown</prop>
												<obj name="ChannelProp" class="ChannelProperty" version="1">
													<prop name="ChannelIdx">0</prop>
												</obj>
											</obj>
											<obj name="PropertyObject" class="ChannelGenotype" version="4">
												<prop name="PropertyTypeName">Scanning Genotype</prop>
												<prop name="Position">12</prop>
												<prop name="IsDefault">1</prop>
												<prop name="ReadOnly">1</prop>
												<obj name="ChannelProp" class="ChannelProperty" version="1">
													<prop name="ChannelIdx">0</prop>
												</obj>
											</obj>
											<obj name="PropertyObject" class="GroupChannelTypeProp" version="4">
												<prop name="PropertyTypeName">Scanning Sample Type</prop>
												<prop name="Position">12</prop>
												<prop name="IsDefault">0</prop>
												<prop name="GroupSampleType">mstUnknown</prop>
												<obj name="ChannelProp" class="ChannelProperty" version="1">
													<prop name="ChannelIdx">0</prop>
												</obj>
											</obj>
											<obj name="PropertyObject" class="TargetName" version="4">
												<prop name="PropertyTypeName">Target Name</prop>
												<prop name="Position">12</prop>
												<prop name="IsDefault">0</prop>
												<prop name="name">ACT</prop>
												<obj name="ChannelProp" class="ChannelProperty" version="1">
													<prop name="ChannelIdx">0</prop>
												</obj>
											</obj>
											<obj name="PropertyObject" class="RQTargetProperty" version="4">
												<prop name="PropertyTypeName">Target Type</prop>
												<prop name="Position">12</prop>
												<prop name="IsDefault">0</prop>
												<prop name="TargetType">dtReference</prop>
												<obj name="ChannelProp" class="ChannelProperty" version="1">
													<prop name="ChannelIdx">0</prop>
												</obj>
											</obj>
										</list>
									</obj>
								</list>
							</obj>
						</obj>
						<prop name="ChannelPropertyCount">1</prop>
						<prop name="ContainerPosition">12</prop>
						<prop name="HasSampleProperties">1</prop>
						<obj name="SampleProperties" class="PropertyList" version="1">
							<list name="emlist" count="14">
								<obj name="PropertyObject" class="SamplePrefColor" version="4">
									<prop name="PropertyTypeName">Color</prop>
									<prop name="Position">12</prop>
									<prop name="IsDefault">0</prop>
									<prop name="Color">$00FF8000</prop>
								</obj>
								<obj name="PropertyObject" class="DominantChannelProp" version="4">
									<prop name="PropertyTypeName">Dominant Channel</prop>
									<prop name="Position">12</prop>
									<prop name="IsDefault">0</prop>
									<prop name="DominantChannel">0</prop>
								</obj>
								<obj name="PropertyObject" class="Genotype" version="4">
									<prop name="PropertyTypeName">EndPt Genotype</prop>
									<prop name="Position">12</prop>
									<prop name="IsDefault">1</prop>
									<prop name="ReadOnly">1</prop>
								</obj>
								<obj name="PropertyObject" class="GroupingSample" version="4">
									<prop name="PropertyTypeName">EndPt Sample Type</prop>
									<prop name="Position">12</prop>
									<prop name="IsDefault">0</prop>
									<prop name="GroupSampleType">mstUnknown</prop>
								</obj>
								<obj name="PropertyObject" class="SamplePrefLineStyle" version="4">
									<prop name="PropertyTypeName">Line Style</prop>
									<prop name="Position">12</prop>
									<prop name="IsDefault">0</prop>
									<prop name="LineStyle">psSolid</prop>
								</obj>
								<obj name="PropertyObject" class="GenSampleEditNotes" version="4">
									<prop name="PropertyTypeName">Notes</prop>
									<prop name="Position">12</prop>
									<prop name="IsDefault">1</prop>
								</obj>
								<obj name="PropertyObject" class="SamplePrefPointStyle" version="4">
									<prop name="PropertyTypeName">Point Style</prop>
									<prop name="Position">12</prop>
									<prop name="IsDefault">0</prop>
									<prop name="PointStyle">psNothing</prop>
								</obj>
								<obj name="PropertyObject" class="GenSampleEditPosition" version="4">
									<prop name="PropertyTypeName">Position</prop>
									<prop name="Position">12</prop>
									<prop name="IsDefault">1</prop>
								</obj>
								<obj name="PropertyObject" class="GenSampleEditReplicate" version="4">
									<prop name="PropertyTypeName">Replicate of</prop>
									<prop name="Position">12</prop>
									<prop name="IsDefault">0</prop>
									<prop name="ReplicateOf">12</prop>
								</obj>
								<obj name="PropertyObject" class="HTCSampleID" version="4">
									<prop name="PropertyTypeName">Sample ID</prop>
									<prop name="Position">12</prop>
									<prop name="IsDefault">1</prop>
								</obj>
								<obj name="PropertyObject" class="GenSampleEditName" version="4">
									<prop name="PropertyTypeName">Sample Name</prop>
									<prop name="Position">12</prop>
									<prop name="IsDefault">0</prop>
									<prop name="name">786</prop>
								</obj>
								<obj name="PropertyObject" class="HTCSamplePrepNotes" version="4">
									<prop name="PropertyTypeName">Sample Prep Notes</prop>
									<prop name="Position">12</prop>
									<prop name="IsDefault">1</prop>
								</obj>
								<obj name="PropertyObject" class="GenSampleEditSubset" version="4">
									<prop name="PropertyTypeName">Subsets</prop>
									<prop name="Position">12</prop>
									<prop name="IsDefault">1</prop>
								</obj>
								<obj name="PropertyObject" class="SamplePrefWidth" version="5">
									<prop name="PropertyTypeName">Width</prop>
									<prop name="Position">12</prop>
									<prop name="IsDefault">1</prop>
									<prop name="Width">1</prop>
								</obj>
							</list>
						</obj>
					</obj>
					<obj name="item" class="SamplePropInfo" version="1">
						<obj name="ChannelProperties" class="ChanPropList" version="2">
							<obj name="ChannelProperties" class="EMList" version="1">
								<list name="emlist" count="1">
									<obj name="item" class="PropertyList" version="1">
										<list name="emlist" count="12">
											<obj name="PropertyObject" class="RQSampleTargetProperty" version="4">
												<prop name="PropertyTypeName">Combined Sample and Target Type</prop>
												<prop name="Position">13</prop>
												<prop name="IsDefault">0</prop>
												<obj name="ChannelProp" class="ChannelProperty" version="1">
													<prop name="ChannelIdx">0</prop>
												</obj>
											</obj>
											<obj name="PropertyObject" class="QuantConcProperty" version="4">
												<prop name="PropertyTypeName">Concentration</prop>
												<prop name="Position">13</prop>
												<prop name="IsDefault">1</prop>
												<prop name="Concentration">0</prop>
												<obj name="ChannelProp" class="ChannelProperty" version="1">
													<prop name="ChannelIdx">0</prop>
												</obj>
												<prop name="ReadOnly">1</prop>
											</obj>
											<obj name="PropertyObject" class="QuantCpHighProp" version="4">
												<prop name="PropertyTypeName">Cp High</prop>
												<prop name="Position">13</prop>
												<prop name="IsDefault">1</prop>
												<prop name="CpRangeHigh">0</prop>
												<obj name="ChannelProp" class="ChannelProperty" version="1">
													<prop name="ChannelIdx">0</prop>
												</obj>
												<prop name="ReadOnly">1</prop>
											</obj>
											<obj name="PropertyObject" class="QuantCpLowProp" version="4">
												<prop name="PropertyTypeName">Cp Low</prop>
												<prop name="Position">13</prop>
												<prop name="IsDefault">1</prop>
												<prop name="CpRangeLow">0</prop>
												<obj name="ChannelProp" class="ChannelProperty" version="1">
													<prop name="ChannelIdx">0</prop>
												</obj>
												<prop name="ReadOnly">1</prop>
											</obj>
											<obj name="PropertyObject" class="RQEffProp" version="4">
												<prop name="PropertyTypeName">Efficiency</prop>
												<prop name="Position">13</prop>
												<prop name="IsDefault">1</prop>
												<prop name="Efficiency">2</prop>
												<obj name="ChannelProp" class="ChannelProperty" version="1">
													<prop name="ChannelIdx">0</prop>
												</obj>
											</obj>
											<obj name="PropertyObject" class="ChannelGenotype" version="4">
												<prop name="PropertyTypeName">Melt Geno Genotype</prop>
												<prop name="Position">13</prop>
												<prop name="IsDefault">1</prop>
												<prop name="ReadOnly">1</prop>
												<obj name="ChannelProp" class="ChannelProperty" version="1">
													<prop name="ChannelIdx">0</prop>
												</obj>
											</obj>
											<obj name="PropertyObject" class="GroupChannelTypeProp" version="4">
												<prop name="PropertyTypeName">Melt Geno Sample Type</prop>
												<prop name="Position">13</prop>
												<prop name="IsDefault">0</prop>
												<prop name="GroupSampleType">mstUnknown</prop>
												<obj name="ChannelProp" class="ChannelProperty" version="1">
													<prop name="ChannelIdx">0</prop>
												</obj>
											</obj>
											<obj name="PropertyObject" class="QuantSampleTypeProperty" version="4">
												<prop name="PropertyTypeName">Quantification Sample Type</prop>
												<prop name="Position">13</prop>
												<prop name="IsDefault">0</prop>
												<prop name="SampleType">qsUnknown</prop>
												<obj name="ChannelProp" class="ChannelProperty" version="1">
													<prop name="ChannelIdx">0</prop>
												</obj>
											</obj>
											<obj name="PropertyObject" class="ChannelGenotype" version="4">
												<prop name="PropertyTypeName">Scanning Genotype</prop>
												<prop name="Position">13</prop>
												<prop name="IsDefault">1</prop>
												<prop name="ReadOnly">1</prop>
												<obj name="ChannelProp" class="ChannelProperty" version="1">
													<prop name="ChannelIdx">0</prop>
												</obj>
											</obj>
											<obj name="PropertyObject" class="GroupChannelTypeProp" version="4">
												<prop name="PropertyTypeName">Scanning Sample Type</prop>
												<prop name="Position">13</prop>
												<prop name="IsDefault">0</prop>
												<prop name="GroupSampleType">mstUnknown</prop>
												<obj name="ChannelProp" class="ChannelProperty" version="1">
													<prop name="ChannelIdx">0</prop>
												</obj>
											</obj>
											<obj name="PropertyObject" class="TargetName" version="4">
												<prop name="PropertyTypeName">Target Name</prop>
												<prop name="Position">13</prop>
												<prop name="IsDefault">0</prop>
												<prop name="name">ACT</prop>
												<obj name="ChannelProp" class="ChannelProperty" version="1">
													<prop name="ChannelIdx">0</prop>
												</obj>
											</obj>
											<obj name="PropertyObject" class="RQTargetProperty" version="4">
												<prop name="PropertyTypeName">Target Type</prop>
												<prop name="Position">13</prop>
												<prop name="IsDefault">0</prop>
												<prop name="TargetType">dtReference</prop>
												<obj name="ChannelProp" class="ChannelProperty" version="1">
													<prop name="ChannelIdx">0</prop>
												</obj>
											</obj>
										</list>
									</obj>
								</list>
							</obj>
						</obj>
						<prop name="ChannelPropertyCount">1</prop>
						<prop name="ContainerPosition">13</prop>
						<prop name="HasSampleProperties">1</prop>
						<obj name="SampleProperties" class="PropertyList" version="1">
							<list name="emlist" count="14">
								<obj name="PropertyObject" class="SamplePrefColor" version="4">
									<prop name="PropertyTypeName">Color</prop>
									<prop name="Position">13</prop>
									<prop name="IsDefault">0</prop>
									<prop name="Color">clRed</prop>
								</obj>
								<obj name="PropertyObject" class="DominantChannelProp" version="4">
									<prop name="PropertyTypeName">Dominant Channel</prop>
									<prop name="Position">13</prop>
									<prop name="IsDefault">0</prop>
									<prop name="DominantChannel">0</prop>
								</obj>
								<obj name="PropertyObject" class="Genotype" version="4">
									<prop name="PropertyTypeName">EndPt Genotype</prop>
									<prop name="Position">13</prop>
									<prop name="IsDefault">1</prop>
									<prop name="ReadOnly">1</prop>
								</obj>
								<obj name="PropertyObject" class="GroupingSample" version="4">
									<prop name="PropertyTypeName">EndPt Sample Type</prop>
									<prop name="Position">13</prop>
									<prop name="IsDefault">0</prop>
									<prop name="GroupSampleType">mstUnknown</prop>
								</obj>
								<obj name="PropertyObject" class="SamplePrefLineStyle" version="4">
									<prop name="PropertyTypeName">Line Style</prop>
									<prop name="Position">13</prop>
									<prop name="IsDefault">0</prop>
									<prop name="LineStyle">psSolid</prop>
								</obj>
								<obj name="PropertyObject" class="GenSampleEditNotes" version="4">
									<prop name="PropertyTypeName">Notes</prop>
									<prop name="Position">13</prop>
									<prop name="IsDefault">1</prop>
								</obj>
								<obj name="PropertyObject" class="SamplePrefPointStyle" version="4">
									<prop name="PropertyTypeName">Point Style</prop>
									<prop name="Position">13</prop>
									<prop name="IsDefault">0</prop>
									<prop name="PointStyle">psNothing</prop>
								</obj>
								<obj name="PropertyObject" class="GenSampleEditPosition" version="4">
									<prop name="PropertyTypeName">Position</prop>
									<prop name="Position">13</prop>
									<prop name="IsDefault">1</prop>
								</obj>
								<obj name="PropertyObject" class="GenSampleEditReplicate" version="4">
									<prop name="PropertyTypeName">Replicate of</prop>
									<prop name="Position">13</prop>
									<prop name="IsDefault">0</prop>
									<prop name="ReplicateOf">12</prop>
								</obj>
								<obj name="PropertyObject" class="HTCSampleID" version="4">
									<prop name="PropertyTypeName">Sample ID</prop>
									<prop name="Position">13</prop>
									<prop name="IsDefault">1</prop>
								</obj>
								<obj name="PropertyObject" class="GenSampleEditName" version="4">
									<prop name="PropertyTypeName">Sample Name</prop>
									<prop name="Position">13</prop>
									<prop name="IsDefault">0</prop>
									<prop name="name">786</prop>
								</obj>
								<obj name="PropertyObject" class="HTCSamplePrepNotes" version="4">
									<prop name="PropertyTypeName">Sample Prep Notes</prop>
									<prop name="Position">13</prop>
									<prop name="IsDefault">1</prop>
								</obj>
								<obj name="PropertyObject" class="GenSampleEditSubset" version="4">
									<prop name="PropertyTypeName">Subsets</prop>
									<prop name="Position">13</prop>
									<prop name="IsDefault">1</prop>
								</obj>
								<obj name="PropertyObject" class="SamplePrefWidth" version="5">
									<prop name="PropertyTypeName">Width</prop>
									<prop name="Position">13</prop>
									<prop name="IsDefault">1</prop>
									<prop name="Width">1</prop>
								</obj>
							</list>
						</obj>
					</obj>
					<obj name="item" class="SamplePropInfo" version="1">
						<obj name="ChannelProperties" class="ChanPropList" version="2">
							<obj name="ChannelProperties" class="EMList" version="1">
								<list name="emlist" count="1">
									<obj name="item" class="PropertyList" version="1">
										<list name="emlist" count="12">
											<obj name="PropertyObject" class="RQSampleTargetProperty" version="4">
												<prop name="PropertyTypeName">Combined Sample and Target Type</prop>
												<prop name="Position">14</prop>
												<prop name="IsDefault">0</prop>
												<obj name="ChannelProp" class="ChannelProperty" version="1">
													<prop name="ChannelIdx">0</prop>
												</obj>
											</obj>
											<obj name="PropertyObject" class="QuantConcProperty" version="4">
												<prop name="PropertyTypeName">Concentration</prop>
												<prop name="Position">14</prop>
												<prop name="IsDefault">1</prop>
												<prop name="Concentration">0</prop>
												<obj name="ChannelProp" class="ChannelProperty" version="1">
													<prop name="ChannelIdx">0</prop>
												</obj>
												<prop name="ReadOnly">1</prop>
											</obj>
											<obj name="PropertyObject" class="QuantCpHighProp" version="4">
												<prop name="PropertyTypeName">Cp High</prop>
												<prop name="Position">14</prop>
												<prop name="IsDefault">1</prop>
												<prop name="CpRangeHigh">0</prop>
												<obj name="ChannelProp" class="ChannelProperty" version="1">
													<prop name="ChannelIdx">0</prop>
												</obj>
												<prop name="ReadOnly">1</prop>
											</obj>
											<obj name="PropertyObject" class="QuantCpLowProp" version="4">
												<prop name="PropertyTypeName">Cp Low</prop>
												<prop name="Position">14</prop>
												<prop name="IsDefault">1</prop>
												<prop name="CpRangeLow">0</prop>
												<obj name="ChannelProp" class="ChannelProperty" version="1">
													<prop name="ChannelIdx">0</prop>
												</obj>
												<prop name="ReadOnly">1</prop>
											</obj>
											<obj name="PropertyObject" class="RQEffProp" version="4">
												<prop name="PropertyTypeName">Efficiency</prop>
												<prop name="Position">14</prop>
												<prop name="IsDefault">1</prop>
												<prop name="Efficiency">2</prop>
												<obj name="ChannelProp" class="ChannelProperty" version="1">
													<prop name="ChannelIdx">0</prop>
												</obj>
											</obj>
											<obj name="PropertyObject" class="ChannelGenotype" version="4">
												<prop name="PropertyTypeName">Melt Geno Genotype</prop>
												<prop name="Position">14</prop>
												<prop name="IsDefault">1</prop>
												<prop name="ReadOnly">1</prop>
												<obj name="ChannelProp" class="ChannelProperty" version="1">
													<prop name="ChannelIdx">0</prop>
												</obj>
											</obj>
											<obj name="PropertyObject" class="GroupChannelTypeProp" version="4">
												<prop name="PropertyTypeName">Melt Geno Sample Type</prop>
												<prop name="Position">14</prop>
												<prop name="IsDefault">0</prop>
												<prop name="GroupSampleType">mstUnknown</prop>
												<obj name="ChannelProp" class="ChannelProperty" version="1">
													<prop name="ChannelIdx">0</prop>
												</obj>
											</obj>
											<obj name="PropertyObject" class="QuantSampleTypeProperty" version="4">
												<prop name="PropertyTypeName">Quantification Sample Type</prop>
												<prop name="Position">14</prop>
												<prop name="IsDefault">0</prop>
												<prop name="SampleType">qsUnknown</prop>
												<obj name="ChannelProp" class="ChannelProperty" version="1">
													<prop name="ChannelIdx">0</prop>
												</obj>
											</obj>
											<obj name="PropertyObject" class="ChannelGenotype" version="4">
												<prop name="PropertyTypeName">Scanning Genotype</prop>
												<prop name="Position">14</prop>
												<prop name="IsDefault">1</prop>
												<prop name="ReadOnly">1</prop>
												<obj name="ChannelProp" class="ChannelProperty" version="1">
													<prop name="ChannelIdx">0</prop>
												</obj>
											</obj>
											<obj name="PropertyObject" class="GroupChannelTypeProp" version="4">
												<prop name="PropertyTypeName">Scanning Sample Type</prop>
												<prop name="Position">14</prop>
												<prop name="IsDefault">0</prop>
												<prop name="GroupSampleType">mstUnknown</prop>
												<obj name="ChannelProp" class="ChannelProperty" version="1">
													<prop name="ChannelIdx">0</prop>
												</obj>
											</obj>
											<obj name="PropertyObject" class="TargetName" version="4">
												<prop name="PropertyTypeName">Target Name</prop>
												<prop name="Position">14</prop>
												<prop name="IsDefault">0</prop>
												<prop name="name">ACT</prop>
												<obj name="ChannelProp" class="ChannelProperty" version="1">
													<prop name="ChannelIdx">0</prop>
												</obj>
											</obj>
											<obj name="PropertyObject" class="RQTargetProperty" version="4">
												<prop name="PropertyTypeName">Target Type</prop>
												<prop name="Position">14</prop>
												<prop name="IsDefault">0</prop>
												<prop name="TargetType">dtReference</prop>
												<obj name="ChannelProp" class="ChannelProperty" version="1">
													<prop name="ChannelIdx">0</prop>
												</obj>
											</obj>
										</list>
									</obj>
								</list>
							</obj>
						</obj>
						<prop name="ChannelPropertyCount">1</prop>
						<prop name="ContainerPosition">14</prop>
						<prop name="HasSampleProperties">1</prop>
						<obj name="SampleProperties" class="PropertyList" version="1">
							<list name="emlist" count="14">
								<obj name="PropertyObject" class="SamplePrefColor" version="4">
									<prop name="PropertyTypeName">Color</prop>
									<prop name="Position">14</prop>
									<prop name="IsDefault">0</prop>
									<prop name="Color">$0030D700</prop>
								</obj>
								<obj name="PropertyObject" class="DominantChannelProp" version="4">
									<prop name="PropertyTypeName">Dominant Channel</prop>
									<prop name="Position">14</prop>
									<prop name="IsDefault">0</prop>
									<prop name="DominantChannel">0</prop>
								</obj>
								<obj name="PropertyObject" class="Genotype" version="4">
									<prop name="PropertyTypeName">EndPt Genotype</prop>
									<prop name="Position">14</prop>
									<prop name="IsDefault">1</prop>
									<prop name="ReadOnly">1</prop>
								</obj>
								<obj name="PropertyObject" class="GroupingSample" version="4">
									<prop name="PropertyTypeName">EndPt Sample Type</prop>
									<prop name="Position">14</prop>
									<prop name="IsDefault">0</prop>
									<prop name="GroupSampleType">mstUnknown</prop>
								</obj>
								<obj name="PropertyObject" class="SamplePrefLineStyle" version="4">
									<prop name="PropertyTypeName">Line Style</prop>
									<prop name="Position">14</prop>
									<prop name="IsDefault">0</prop>
									<prop name="LineStyle">psSolid</prop>
								</obj>
								<obj name="PropertyObject" class="GenSampleEditNotes" version="4">
									<prop name="PropertyTypeName">Notes</prop>
									<prop name="Position">14</prop>
									<prop name="IsDefault">1</prop>
								</obj>
								<obj name="PropertyObject" class="SamplePrefPointStyle" version="4">
									<prop name="PropertyTypeName">Point Style</prop>
									<prop name="Position">14</prop>
									<prop name="IsDefault">0</prop>
									<prop name="PointStyle">psNothing</prop>
								</obj>
								<obj name="PropertyObject" class="GenSampleEditPosition" version="4">
									<prop name="PropertyTypeName">Position</prop>
									<prop name="Position">14</prop>
									<prop name="IsDefault">1</prop>
								</obj>
								<obj name="PropertyObject" class="GenSampleEditReplicate" version="4">
									<prop name="PropertyTypeName">Replicate of</prop>
									<prop name="Position">14</prop>
									<prop name="IsDefault">0</prop>
									<prop name="ReplicateOf">12</prop>
								</obj>
								<obj name="PropertyObject" class="HTCSampleID" version="4">
									<prop name="PropertyTypeName">Sample ID</prop>
									<prop name="Position">14</prop>
									<prop name="IsDefault">1</prop>
								</obj>
								<obj name="PropertyObject" class="GenSampleEditName" version="4">
									<prop name="PropertyTypeName">Sample Name</prop>
									<prop name="Position">14</prop>
									<prop name="IsDefault">0</prop>
									<prop name="name">786</prop>
								</obj>
								<obj name="PropertyObject" class="HTCSamplePrepNotes" version="4">
									<prop name="PropertyTypeName">Sample Prep Notes</prop>
									<prop name="Position">14</prop>
									<prop name="IsDefault">1</prop>
								</obj>
								<obj name="PropertyObject" class="GenSampleEditSubset" version="4">
									<prop name="PropertyTypeName">Subsets</prop>
									<prop name="Position">14</prop>
									<prop name="IsDefault">1</prop>
								</obj>
								<obj name="PropertyObject" class="SamplePrefWidth" version="5">
									<prop name="PropertyTypeName">Width</prop>
									<prop name="Position">14</prop>
									<prop name="IsDefault">1</prop>
									<prop name="Width">1</prop>
								</obj>
							</list>
						</obj>
					</obj>
					<obj name="item" class="SamplePropInfo" version="1">
						<obj name="ChannelProperties" class="ChanPropList" version="2">
							<obj name="ChannelProperties" class="EMList" version="1">
								<list name="emlist" count="1">
									<obj name="item" class="PropertyList" version="1">
										<list name="emlist" count="12">
											<obj name="PropertyObject" class="RQSampleTargetProperty" version="4">
												<prop name="PropertyTypeName">Combined Sample and Target Type</prop>
												<prop name="Position">15</prop>
												<prop name="IsDefault">0</prop>
												<obj name="ChannelProp" class="ChannelProperty" version="1">
													<prop name="ChannelIdx">0</prop>
												</obj>
											</obj>
											<obj name="PropertyObject" class="QuantConcProperty" version="4">
												<prop name="PropertyTypeName">Concentration</prop>
												<prop name="Position">15</prop>
												<prop name="IsDefault">1</prop>
												<prop name="Concentration">0</prop>
												<obj name="ChannelProp" class="ChannelProperty" version="1">
													<prop name="ChannelIdx">0</prop>
												</obj>
												<prop name="ReadOnly">1</prop>
											</obj>
											<obj name="PropertyObject" class="QuantCpHighProp" version="4">
												<prop name="PropertyTypeName">Cp High</prop>
												<prop name="Position">15</prop>
												<prop name="IsDefault">1</prop>
												<prop name="CpRangeHigh">0</prop>
												<obj name="ChannelProp" class="ChannelProperty" version="1">
													<prop name="ChannelIdx">0</prop>
												</obj>
												<prop name="ReadOnly">1</prop>
											</obj>
											<obj name="PropertyObject" class="QuantCpLowProp" version="4">
												<prop name="PropertyTypeName">Cp Low</prop>
												<prop name="Position">15</prop>
												<prop name="IsDefault">1</prop>
												<prop name="CpRangeLow">0</prop>
												<obj name="ChannelProp" class="ChannelProperty" version="1">
													<prop name="ChannelIdx">0</prop>
												</obj>
												<prop name="ReadOnly">1</prop>
											</obj>
											<obj name="PropertyObject" class="RQEffProp" version="4">
												<prop name="PropertyTypeName">Efficiency</prop>
												<prop name="Position">15</prop>
												<prop name="IsDefault">1</prop>
												<prop name="Efficiency">2</prop>
												<obj name="ChannelProp" class="ChannelProperty" version="1">
													<prop name="ChannelIdx">0</prop>
												</obj>
											</obj>
											<obj name="PropertyObject" class="ChannelGenotype" version="4">
												<prop name="PropertyTypeName">Melt Geno Genotype</prop>
												<prop name="Position">15</prop>
												<prop name="IsDefault">1</prop>
												<prop name="ReadOnly">1</prop>
												<obj name="ChannelProp" class="ChannelProperty" version="1">
													<prop name="ChannelIdx">0</prop>
												</obj>
											</obj>
											<obj name="PropertyObject" class="GroupChannelTypeProp" version="4">
												<prop name="PropertyTypeName">Melt Geno Sample Type</prop>
												<prop name="Position">15</prop>
												<prop name="IsDefault">0</prop>
												<prop name="GroupSampleType">mstUnknown</prop>
												<obj name="ChannelProp" class="ChannelProperty" version="1">
													<prop name="ChannelIdx">0</prop>
												</obj>
											</obj>
											<obj name="PropertyObject" class="QuantSampleTypeProperty" version="4">
												<prop name="PropertyTypeName">Quantification Sample Type</prop>
												<prop name="Position">15</prop>
												<prop name="IsDefault">0</prop>
												<prop name="SampleType">qsUnknown</prop>
												<obj name="ChannelProp" class="ChannelProperty" version="1">
													<prop name="ChannelIdx">0</prop>
												</obj>
											</obj>
											<obj name="PropertyObject" class="ChannelGenotype" version="4">
												<prop name="PropertyTypeName">Scanning Genotype</prop>
												<prop name="Position">15</prop>
												<prop name="IsDefault">1</prop>
												<prop name="ReadOnly">1</prop>
												<obj name="ChannelProp" class="ChannelProperty" version="1">
													<prop name="ChannelIdx">0</prop>
												</obj>
											</obj>
											<obj name="PropertyObject" class="GroupChannelTypeProp" version="4">
												<prop name="PropertyTypeName">Scanning Sample Type</prop>
												<prop name="Position">15</prop>
												<prop name="IsDefault">0</prop>
												<prop name="GroupSampleType">mstUnknown</prop>
												<obj name="ChannelProp" class="ChannelProperty" version="1">
													<prop name="ChannelIdx">0</prop>
												</obj>
											</obj>
											<obj name="PropertyObject" class="TargetName" version="4">
												<prop name="PropertyTypeName">Target Name</prop>
												<prop name="Position">15</prop>
												<prop name="IsDefault">0</prop>
												<prop name="name">IGF</prop>
												<obj name="ChannelProp" class="ChannelProperty" version="1">
													<prop name="ChannelIdx">0</prop>
												</obj>
											</obj>
											<obj name="PropertyObject" class="RQTargetProperty" version="4">
												<prop name="PropertyTypeName">Target Type</prop>
												<prop name="Position">15</prop>
												<prop name="IsDefault">0</prop>
												<prop name="TargetType">dtTarget</prop>
												<obj name="ChannelProp" class="ChannelProperty" version="1">
													<prop name="ChannelIdx">0</prop>
												</obj>
											</obj>
										</list>
									</obj>
								</list>
							</obj>
						</obj>
						<prop name="ChannelPropertyCount">1</prop>
						<prop name="ContainerPosition">15</prop>
						<prop name="HasSampleProperties">1</prop>
						<obj name="SampleProperties" class="PropertyList" version="1">
							<list name="emlist" count="14">
								<obj name="PropertyObject" class="SamplePrefColor" version="4">
									<prop name="PropertyTypeName">Color</prop>
									<prop name="Position">15</prop>
									<prop name="IsDefault">0</prop>
									<prop name="Color">clFuchsia</prop>
								</obj>
								<obj name="PropertyObject" class="DominantChannelProp" version="4">
									<prop name="PropertyTypeName">Dominant Channel</prop>
									<prop name="Position">15</prop>
									<prop name="IsDefault">0</prop>
									<prop name="DominantChannel">0</prop>
								</obj>
								<obj name="PropertyObject" class="Genotype" version="4">
									<prop name="PropertyTypeName">EndPt Genotype</prop>
									<prop name="Position">15</prop>
									<prop name="IsDefault">1</prop>
									<prop name="ReadOnly">1</prop>
								</obj>
								<obj name="PropertyObject" class="GroupingSample" version="4">
									<prop name="PropertyTypeName">EndPt Sample Type</prop>
									<prop name="Position">15</prop>
									<prop name="IsDefault">0</prop>
									<prop name="GroupSampleType">mstUnknown</prop>
								</obj>
								<obj name="PropertyObject" class="SamplePrefLineStyle" version="4">
									<prop name="PropertyTypeName">Line Style</prop>
									<prop name="Position">15</prop>
									<prop name="IsDefault">0</prop>
									<prop name="LineStyle">psSolid</prop>
								</obj>
								<obj name="PropertyObject" class="GenSampleEditNotes" version="4">
									<prop name="PropertyTypeName">Notes</prop>
									<prop name="Position">15</prop>
									<prop name="IsDefault">1</prop>
								</obj>
								<obj name="PropertyObject" class="SamplePrefPointStyle" version="4">
									<prop name="PropertyTypeName">Point Style</prop>
									<prop name="Position">15</prop>
									<prop name="IsDefault">0</prop>
									<prop name="PointStyle">psNothing</prop>
								</obj>
								<obj name="PropertyObject" class="GenSampleEditPosition" version="4">
									<prop name="PropertyTypeName">Position</prop>
									<prop name="Position">15</prop>
									<prop name="IsDefault">1</prop>
								</obj>
								<obj name="PropertyObject" class="GenSampleEditReplicate" version="4">
									<prop name="PropertyTypeName">Replicate of</prop>
									<prop name="Position">15</prop>
									<prop name="IsDefault">0</prop>
									<prop name="ReplicateOf">15</prop>
								</obj>
								<obj name="PropertyObject" class="HTCSampleID" version="4">
									<prop name="PropertyTypeName">Sample ID</prop>
									<prop name="Position">15</prop>
									<prop name="IsDefault">1</prop>
								</obj>
								<obj name="PropertyObject" class="GenSampleEditName" version="4">
									<prop name="PropertyTypeName">Sample Name</prop>
									<prop name="Position">15</prop>
									<prop name="IsDefault">0</prop>
									<prop name="name">786</prop>
								</obj>
								<obj name="PropertyObject" class="HTCSamplePrepNotes" version="4">
									<prop name="PropertyTypeName">Sample Prep Notes</prop>
									<prop name="Position">15</prop>
									<prop name="IsDefault">1</prop>
								</obj>
								<obj name="PropertyObject" class="GenSampleEditSubset" version="4">
									<prop name="PropertyTypeName">Subsets</prop>
									<prop name="Position">15</prop>
									<prop name="IsDefault">1</prop>
								</obj>
								<obj name="PropertyObject" class="SamplePrefWidth" version="5">
									<prop name="PropertyTypeName">Width</prop>
									<prop name="Position">15</prop>
									<prop name="IsDefault">1</prop>
									<prop name="Width">1</prop>
								</obj>
							</list>
						</obj>
					</obj>
					<obj name="item" class="SamplePropInfo" version="1">
						<obj name="ChannelProperties" class="ChanPropList" version="2">
							<obj name="ChannelProperties" class="EMList" version="1">
								<list name="emlist" count="1">
									<obj name="item" class="PropertyList" version="1">
										<list name="emlist" count="12">
											<obj name="PropertyObject" class="RQSampleTargetProperty" version="4">
												<prop name="PropertyTypeName">Combined Sample and Target Type</prop>
												<prop name="Position">16</prop>
												<prop name="IsDefault">0</prop>
												<obj name="ChannelProp" class="ChannelProperty" version="1">
													<prop name="ChannelIdx">0</prop>
												</obj>
											</obj>
											<obj name="PropertyObject" class="QuantConcProperty" version="4">
												<prop name="PropertyTypeName">Concentration</prop>
												<prop name="Position">16</prop>
												<prop name="IsDefault">1</prop>
												<prop name="Concentration">0</prop>
												<obj name="ChannelProp" class="ChannelProperty" version="1">
													<prop name="ChannelIdx">0</prop>
												</obj>
												<prop name="ReadOnly">1</prop>
											</obj>
											<obj name="PropertyObject" class="QuantCpHighProp" version="4">
												<prop name="PropertyTypeName">Cp High</prop>
												<prop name="Position">16</prop>
												<prop name="IsDefault">1</prop>
												<prop name="CpRangeHigh">0</prop>
												<obj name="ChannelProp" class="ChannelProperty" version="1">
													<prop name="ChannelIdx">0</prop>
												</obj>
												<prop name="ReadOnly">1</prop>
											</obj>
											<obj name="PropertyObject" class="QuantCpLowProp" version="4">
												<prop name="PropertyTypeName">Cp Low</prop>
												<prop name="Position">16</prop>
												<prop name="IsDefault">1</prop>
												<prop name="CpRangeLow">0</prop>
												<obj name="ChannelProp" class="ChannelProperty" version="1">
													<prop name="ChannelIdx">0</prop>
												</obj>
												<prop name="ReadOnly">1</prop>
											</obj>
											<obj name="PropertyObject" class="RQEffProp" version="4">
												<prop name="PropertyTypeName">Efficiency</prop>
												<prop name="Position">16</prop>
												<prop name="IsDefault">1</prop>
												<prop name="Efficiency">2</prop>
												<obj name="ChannelProp" class="ChannelProperty" version="1">
													<prop name="ChannelIdx">0</prop>
												</obj>
											</obj>
											<obj name="PropertyObject" class="ChannelGenotype" version="4">
												<prop name="PropertyTypeName">Melt Geno Genotype</prop>
												<prop name="Position">16</prop>
												<prop name="IsDefault">1</prop>
												<prop name="ReadOnly">1</prop>
												<obj name="ChannelProp" class="ChannelProperty" version="1">
													<prop name="ChannelIdx">0</prop>
												</obj>
											</obj>
											<obj name="PropertyObject" class="GroupChannelTypeProp" version="4">
												<prop name="PropertyTypeName">Melt Geno Sample Type</prop>
												<prop name="Position">16</prop>
												<prop name="IsDefault">0</prop>
												<prop name="GroupSampleType">mstUnknown</prop>
												<obj name="ChannelProp" class="ChannelProperty" version="1">
													<prop name="ChannelIdx">0</prop>
												</obj>
											</obj>
											<obj name="PropertyObject" class="QuantSampleTypeProperty" version="4">
												<prop name="PropertyTypeName">Quantification Sample Type</prop>
												<prop name="Position">16</prop>
												<prop name="IsDefault">0</prop>
												<prop name="SampleType">qsUnknown</prop>
												<obj name="ChannelProp" class="ChannelProperty" version="1">
													<prop name="ChannelIdx">0</prop>
												</obj>
											</obj>
											<obj name="PropertyObject" class="ChannelGenotype" version="4">
												<prop name="PropertyTypeName">Scanning Genotype</prop>
												<prop name="Position">16</prop>
												<prop name="IsDefault">1</prop>
												<prop name="ReadOnly">1</prop>
												<obj name="ChannelProp" class="ChannelProperty" version="1">
													<prop name="ChannelIdx">0</prop>
												</obj>
											</obj>
											<obj name="PropertyObject" class="GroupChannelTypeProp" version="4">
												<prop name="PropertyTypeName">Scanning Sample Type</prop>
												<prop name="Position">16</prop>
												<prop name="IsDefault">0</prop>
												<prop name="GroupSampleType">mstUnknown</prop>
												<obj name="ChannelProp" class="ChannelProperty" version="1">
													<prop name="ChannelIdx">0</prop>
												</obj>
											</obj>
											<obj name="PropertyObject" class="TargetName" version="4">
												<prop name="PropertyTypeName">Target Name</prop>
												<prop name="Position">16</prop>
												<prop name="IsDefault">0</prop>
												<prop name="name">IGF</prop>
												<obj name="ChannelProp" class="ChannelProperty" version="1">
													<prop name="ChannelIdx">0</prop>
												</obj>
											</obj>
											<obj name="PropertyObject" class="RQTargetProperty" version="4">
												<prop name="PropertyTypeName">Target Type</prop>
												<prop name="Position">16</prop>
												<prop name="IsDefault">0</prop>
												<prop name="TargetType">dtTarget</prop>
												<obj name="ChannelProp" class="ChannelProperty" version="1">
													<prop name="ChannelIdx">0</prop>
												</obj>
											</obj>
										</list>
									</obj>
								</list>
							</obj>
						</obj>
						<prop name="ChannelPropertyCount">1</prop>
						<prop name="ContainerPosition">16</prop>
						<prop name="HasSampleProperties">1</prop>
						<obj name="SampleProperties" class="PropertyList" version="1">
							<list name="emlist" count="14">
								<obj name="PropertyObject" class="SamplePrefColor" version="4">
									<prop name="PropertyTypeName">Color</prop>
									<prop name="Position">16</prop>
									<prop name="IsDefault">0</prop>
									<prop name="Color">clGray</prop>
								</obj>
								<obj name="PropertyObject" class="DominantChannelProp" version="4">
									<prop name="PropertyTypeName">Dominant Channel</prop>
									<prop name="Position">16</prop>
									<prop name="IsDefault">0</prop>
									<prop name="DominantChannel">0</prop>
								</obj>
								<obj name="PropertyObject" class="Genotype" version="4">
									<prop name="PropertyTypeName">EndPt Genotype</prop>
									<prop name="Position">16</prop>
									<prop name="IsDefault">1</prop>
									<prop name="ReadOnly">1</prop>
								</obj>
								<obj name="PropertyObject" class="GroupingSample" version="4">
									<prop name="PropertyTypeName">EndPt Sample Type</prop>
									<prop name="Position">16</prop>
									<prop name="IsDefault">0</prop>
									<prop name="GroupSampleType">mstUnknown</prop>
								</obj>
								<obj name="PropertyObject" class="SamplePrefLineStyle" version="4">
									<prop name="PropertyTypeName">Line Style</prop>
									<prop name="Position">16</prop>
									<prop name="IsDefault">0</prop>
									<prop name="LineStyle">psSolid</prop>
								</obj>
								<obj name="PropertyObject" class="GenSampleEditNotes" version="4">
									<prop name="PropertyTypeName">Notes</prop>
									<prop name="Position">16</prop>
									<prop name="IsDefault">1</prop>
								</obj>
								<obj name="PropertyObject" class="SamplePrefPointStyle" version="4">
									<prop name="PropertyTypeName">Point Style</prop>
									<prop name="Position">16</prop>
									<prop name="IsDefault">0</prop>
									<prop name="PointStyle">psNothing</prop>
								</obj>
								<obj name="PropertyObject" class="GenSampleEditPosition" version="4">
									<prop name="PropertyTypeName">Position</prop>
									<prop name="Position">16</prop>
									<prop name="IsDefault">1</prop>
								</obj>
								<obj name="PropertyObject" class="GenSampleEditReplicate" version="4">
									<prop name="PropertyTypeName">Replicate of</prop>
									<prop name="Position">16</prop>
									<prop name="IsDefault">0</prop>
									<prop name="ReplicateOf">15</prop>
								</obj>
								<obj name="PropertyObject" class="HTCSampleID" version="4">
									<prop name="PropertyTypeName">Sample ID</prop>
									<prop name="Position">16</prop>
									<prop name="IsDefault">1</prop>
								</obj>
								<obj name="PropertyObject" class="GenSampleEditName" version="4">
									<prop name="PropertyTypeName">Sample Name</prop>
									<prop name="Position">16</prop>
									<prop name="IsDefault">0</prop>
									<prop name="name">786</prop>
								</obj>
								<obj name="PropertyObject" class="HTCSamplePrepNotes" version="4">
									<prop name="PropertyTypeName">Sample Prep Notes</prop>
									<prop name="Position">16</prop>
									<prop name="IsDefault">1</prop>
								</obj>
								<obj name="PropertyObject" class="GenSampleEditSubset" version="4">
									<prop name="PropertyTypeName">Subsets</prop>
									<prop name="Position">16</prop>
									<prop name="IsDefault">1</prop>
								</obj>
								<obj name="PropertyObject" class="SamplePrefWidth" version="5">
									<prop name="PropertyTypeName">Width</prop>
									<prop name="Position">16</prop>
									<prop name="IsDefault">1</prop>
									<prop name="Width">1</prop>
								</obj>
							</list>
						</obj>
					</obj>
					<obj name="item" class="SamplePropInfo" version="1">
						<obj name="ChannelProperties" class="ChanPropList" version="2">
							<obj name="ChannelProperties" class="EMList" version="1">
								<list name="emlist" count="1">
									<obj name="item" class="PropertyList" version="1">
										<list name="emlist" count="12">
											<obj name="PropertyObject" class="RQSampleTargetProperty" version="4">
												<prop name="PropertyTypeName">Combined Sample and Target Type</prop>
												<prop name="Position">17</prop>
												<prop name="IsDefault">0</prop>
												<obj name="ChannelProp" class="ChannelProperty" version="1">
													<prop name="ChannelIdx">0</prop>
												</obj>
											</obj>
											<obj name="PropertyObject" class="QuantConcProperty" version="4">
												<prop name="PropertyTypeName">Concentration</prop>
												<prop name="Position">17</prop>
												<prop name="IsDefault">1</prop>
												<prop name="Concentration">0</prop>
												<obj name="ChannelProp" class="ChannelProperty" version="1">
													<prop name="ChannelIdx">0</prop>
												</obj>
												<prop name="ReadOnly">1</prop>
											</obj>
											<obj name="PropertyObject" class="QuantCpHighProp" version="4">
												<prop name="PropertyTypeName">Cp High</prop>
												<prop name="Position">17</prop>
												<prop name="IsDefault">1</prop>
												<prop name="CpRangeHigh">0</prop>
												<obj name="ChannelProp" class="ChannelProperty" version="1">
													<prop name="ChannelIdx">0</prop>
												</obj>
												<prop name="ReadOnly">1</prop>
											</obj>
											<obj name="PropertyObject" class="QuantCpLowProp" version="4">
												<prop name="PropertyTypeName">Cp Low</prop>
												<prop name="Position">17</prop>
												<prop name="IsDefault">1</prop>
												<prop name="CpRangeLow">0</prop>
												<obj name="ChannelProp" class="ChannelProperty" version="1">
													<prop name="ChannelIdx">0</prop>
												</obj>
												<prop name="ReadOnly">1</prop>
											</obj>
											<obj name="PropertyObject" class="RQEffProp" version="4">
												<prop name="PropertyTypeName">Efficiency</prop>
												<prop name="Position">17</prop>
												<prop name="IsDefault">1</prop>
												<prop name="Efficiency">2</prop>
												<obj name="ChannelProp" class="ChannelProperty" version="1">
													<prop name="ChannelIdx">0</prop>
												</obj>
											</obj>
											<obj name="PropertyObject" class="ChannelGenotype" version="4">
												<prop name="PropertyTypeName">Melt Geno Genotype</prop>
												<prop name="Position">17</prop>
												<prop name="IsDefault">1</prop>
												<prop name="ReadOnly">1</prop>
												<obj name="ChannelProp" class="ChannelProperty" version="1">
													<prop name="ChannelIdx">0</prop>
												</obj>
											</obj>
											<obj name="PropertyObject" class="GroupChannelTypeProp" version="4">
												<prop name="PropertyTypeName">Melt Geno Sample Type</prop>
												<prop name="Position">17</prop>
												<prop name="IsDefault">0</prop>
												<prop name="GroupSampleType">mstUnknown</prop>
												<obj name="ChannelProp" class="ChannelProperty" version="1">
													<prop name="ChannelIdx">0</prop>
												</obj>
											</obj>
											<obj name="PropertyObject" class="QuantSampleTypeProperty" version="4">
												<prop name="PropertyTypeName">Quantification Sample Type</prop>
												<prop name="Position">17</prop>
												<prop name="IsDefault">0</prop>
												<prop name="SampleType">qsUnknown</prop>
												<obj name="ChannelProp" class="ChannelProperty" version="1">
													<prop name="ChannelIdx">0</prop>
												</obj>
											</obj>
											<obj name="PropertyObject" class="ChannelGenotype" version="4">
												<prop name="PropertyTypeName">Scanning Genotype</prop>
												<prop name="Position">17</prop>
												<prop name="IsDefault">1</prop>
												<prop name="ReadOnly">1</prop>
												<obj name="ChannelProp" class="ChannelProperty" version="1">
													<prop name="ChannelIdx">0</prop>
												</obj>
											</obj>
											<obj name="PropertyObject" class="GroupChannelTypeProp" version="4">
												<prop name="PropertyTypeName">Scanning Sample Type</prop>
												<prop name="Position">17</prop>
												<prop name="IsDefault">0</prop>
												<prop name="GroupSampleType">mstUnknown</prop>
												<obj name="ChannelProp" class="ChannelProperty" version="1">
													<prop name="ChannelIdx">0</prop>
												</obj>
											</obj>
											<obj name="PropertyObject" class="TargetName" version="4">
												<prop name="PropertyTypeName">Target Name</prop>
												<prop name="Position">17</prop>
												<prop name="IsDefault">0</prop>
												<prop name="name">IGF</prop>
												<obj name="ChannelProp" class="ChannelProperty" version="1">
													<prop name="ChannelIdx">0</prop>
												</obj>
											</obj>
											<obj name="PropertyObject" class="RQTargetProperty" version="4">
												<prop name="PropertyTypeName">Target Type</prop>
												<prop name="Position">17</prop>
												<prop name="IsDefault">0</prop>
												<prop name="TargetType">dtTarget</prop>
												<obj name="ChannelProp" class="ChannelProperty" version="1">
													<prop name="ChannelIdx">0</prop>
												</obj>
											</obj>
										</list>
									</obj>
								</list>
							</obj>
						</obj>
						<prop name="ChannelPropertyCount">1</prop>
						<prop name="ContainerPosition">17</prop>
						<prop name="HasSampleProperties">1</prop>
						<obj name="SampleProperties" class="PropertyList" version="1">
							<list name="emlist" count="14">
								<obj name="PropertyObject" class="SamplePrefColor" version="4">
									<prop name="PropertyTypeName">Color</prop>
									<prop name="Position">17</prop>
									<prop name="IsDefault">0</prop>
									<prop name="Color">$0012D7FA</prop>
								</obj>
								<obj name="PropertyObject" class="DominantChannelProp" version="4">
									<prop name="PropertyTypeName">Dominant Channel</prop>
									<prop name="Position">17</prop>
									<prop name="IsDefault">0</prop>
									<prop name="DominantChannel">0</prop>
								</obj>
								<obj name="PropertyObject" class="Genotype" version="4">
									<prop name="PropertyTypeName">EndPt Genotype</prop>
									<prop name="Position">17</prop>
									<prop name="IsDefault">1</prop>
									<prop name="ReadOnly">1</prop>
								</obj>
								<obj name="PropertyObject" class="GroupingSample" version="4">
									<prop name="PropertyTypeName">EndPt Sample Type</prop>
									<prop name="Position">17</prop>
									<prop name="IsDefault">0</prop>
									<prop name="GroupSampleType">mstUnknown</prop>
								</obj>
								<obj name="PropertyObject" class="SamplePrefLineStyle" version="4">
									<prop name="PropertyTypeName">Line Style</prop>
									<prop name="Position">17</prop>
									<prop name="IsDefault">0</prop>
									<prop name="LineStyle">psSolid</prop>
								</obj>
								<obj name="PropertyObject" class="GenSampleEditNotes" version="4">
									<prop name="PropertyTypeName">Notes</prop>
									<prop name="Position">17</prop>
									<prop name="IsDefault">1</prop>
								</obj>
								<obj name="PropertyObject" class="SamplePrefPointStyle" version="4">
									<prop name="PropertyTypeName">Point Style</prop>
									<prop name="Position">17</prop>
									<prop name="IsDefault">0</prop>
									<prop name="PointStyle">psNothing</prop>
								</obj>
								<obj name="PropertyObject" class="GenSampleEditPosition" version="4">
									<prop name="PropertyTypeName">Position</prop>
									<prop name="Position">17</prop>
									<prop name="IsDefault">1</prop>
								</obj>
								<obj name="PropertyObject" class="GenSampleEditReplicate" version="4">
									<prop name="PropertyTypeName">Replicate of</prop>
									<prop name="Position">17</prop>
									<prop name="IsDefault">0</prop>
									<prop name="ReplicateOf">15</prop>
								</obj>
								<obj name="PropertyObject" class="HTCSampleID" version="4">
									<prop name="PropertyTypeName">Sample ID</prop>
									<prop name="Position">17</prop>
									<prop name="IsDefault">1</prop>
								</obj>
								<obj name="PropertyObject" class="GenSampleEditName" version="4">
									<prop name="PropertyTypeName">Sample Name</prop>
									<prop name="Position">17</prop>
									<prop name="IsDefault">0</prop>
									<prop name="name">786</prop>
								</obj>
								<obj name="PropertyObject" class="HTCSamplePrepNotes" version="4">
									<prop name="PropertyTypeName">Sample Prep Notes</prop>
									<prop name="Position">17</prop>
									<prop name="IsDefault">1</prop>
								</obj>
								<obj name="PropertyObject" class="GenSampleEditSubset" version="4">
									<prop name="PropertyTypeName">Subsets</prop>
									<prop name="Position">17</prop>
									<prop name="IsDefault">1</prop>
								</obj>
								<obj name="PropertyObject" class="SamplePrefWidth" version="5">
									<prop name="PropertyTypeName">Width</prop>
									<prop name="Position">17</prop>
									<prop name="IsDefault">1</prop>
									<prop name="Width">1</prop>
								</obj>
							</list>
						</obj>
					</obj>
					<obj name="item" class="SamplePropInfo" version="1">
						<obj name="ChannelProperties" class="ChanPropList" version="2">
							<obj name="ChannelProperties" class="EMList" version="1">
								<list name="emlist" count="1">
									<obj name="item" class="PropertyList" version="1">
										<list name="emlist" count="12">
											<obj name="PropertyObject" class="RQSampleTargetProperty" version="4">
												<prop name="PropertyTypeName">Combined Sample and Target Type</prop>
												<prop name="Position">18</prop>
												<prop name="IsDefault">0</prop>
												<obj name="ChannelProp" class="ChannelProperty" version="1">
													<prop name="ChannelIdx">0</prop>
												</obj>
											</obj>
											<obj name="PropertyObject" class="QuantConcProperty" version="4">
												<prop name="PropertyTypeName">Concentration</prop>
												<prop name="Position">18</prop>
												<prop name="IsDefault">1</prop>
												<prop name="Concentration">0</prop>
												<obj name="ChannelProp" class="ChannelProperty" version="1">
													<prop name="ChannelIdx">0</prop>
												</obj>
												<prop name="ReadOnly">1</prop>
											</obj>
											<obj name="PropertyObject" class="QuantCpHighProp" version="4">
												<prop name="PropertyTypeName">Cp High</prop>
												<prop name="Position">18</prop>
												<prop name="IsDefault">1</prop>
												<prop name="CpRangeHigh">0</prop>
												<obj name="ChannelProp" class="ChannelProperty" version="1">
													<prop name="ChannelIdx">0</prop>
												</obj>
												<prop name="ReadOnly">1</prop>
											</obj>
											<obj name="PropertyObject" class="QuantCpLowProp" version="4">
												<prop name="PropertyTypeName">Cp Low</prop>
												<prop name="Position">18</prop>
												<prop name="IsDefault">1</prop>
												<prop name="CpRangeLow">0</prop>
												<obj name="ChannelProp" class="ChannelProperty" version="1">
													<prop name="ChannelIdx">0</prop>
												</obj>
												<prop name="ReadOnly">1</prop>
											</obj>
											<obj name="PropertyObject" class="RQEffProp" version="4">
												<prop name="PropertyTypeName">Efficiency</prop>
												<prop name="Position">18</prop>
												<prop name="IsDefault">1</prop>
												<prop name="Efficiency">2</prop>
												<obj name="ChannelProp" class="ChannelProperty" version="1">
													<prop name="ChannelIdx">0</prop>
												</obj>
											</obj>
											<obj name="PropertyObject" class="ChannelGenotype" version="4">
												<prop name="PropertyTypeName">Melt Geno Genotype</prop>
												<prop name="Position">18</prop>
												<prop name="IsDefault">1</prop>
												<prop name="ReadOnly">1</prop>
												<obj name="ChannelProp" class="ChannelProperty" version="1">
													<prop name="ChannelIdx">0</prop>
												</obj>
											</obj>
											<obj name="PropertyObject" class="GroupChannelTypeProp" version="4">
												<prop name="PropertyTypeName">Melt Geno Sample Type</prop>
												<prop name="Position">18</prop>
												<prop name="IsDefault">0</prop>
												<prop name="GroupSampleType">mstUnknown</prop>
												<obj name="ChannelProp" class="ChannelProperty" version="1">
													<prop name="ChannelIdx">0</prop>
												</obj>
											</obj>
											<obj name="PropertyObject" class="QuantSampleTypeProperty" version="4">
												<prop name="PropertyTypeName">Quantification Sample Type</prop>
												<prop name="Position">18</prop>
												<prop name="IsDefault">0</prop>
												<prop name="SampleType">qsUnknown</prop>
												<obj name="ChannelProp" class="ChannelProperty" version="1">
													<prop name="ChannelIdx">0</prop>
												</obj>
											</obj>
											<obj name="PropertyObject" class="ChannelGenotype" version="4">
												<prop name="PropertyTypeName">Scanning Genotype</prop>
												<prop name="Position">18</prop>
												<prop name="IsDefault">1</prop>
												<prop name="ReadOnly">1</prop>
												<obj name="ChannelProp" class="ChannelProperty" version="1">
													<prop name="ChannelIdx">0</prop>
												</obj>
											</obj>
											<obj name="PropertyObject" class="GroupChannelTypeProp" version="4">
												<prop name="PropertyTypeName">Scanning Sample Type</prop>
												<prop name="Position">18</prop>
												<prop name="IsDefault">0</prop>
												<prop name="GroupSampleType">mstUnknown</prop>
												<obj name="ChannelProp" class="ChannelProperty" version="1">
													<prop name="ChannelIdx">0</prop>
												</obj>
											</obj>
											<obj name="PropertyObject" class="TargetName" version="4">
												<prop name="PropertyTypeName">Target Name</prop>
												<prop name="Position">18</prop>
												<prop name="IsDefault">0</prop>
												<prop name="name">EPX</prop>
												<obj name="ChannelProp" class="ChannelProperty" version="1">
													<prop name="ChannelIdx">0</prop>
												</obj>
											</obj>
											<obj name="PropertyObject" class="RQTargetProperty" version="4">
												<prop name="PropertyTypeName">Target Type</prop>
												<prop name="Position">18</prop>
												<prop name="IsDefault">0</prop>
												<prop name="TargetType">dtTarget</prop>
												<obj name="ChannelProp" class="ChannelProperty" version="1">
													<prop name="ChannelIdx">0</prop>
												</obj>
											</obj>
										</list>
									</obj>
								</list>
							</obj>
						</obj>
						<prop name="ChannelPropertyCount">1</prop>
						<prop name="ContainerPosition">18</prop>
						<prop name="HasSampleProperties">1</prop>
						<obj name="SampleProperties" class="PropertyList" version="1">
							<list name="emlist" count="14">
								<obj name="PropertyObject" class="SamplePrefColor" version="4">
									<prop name="PropertyTypeName">Color</prop>
									<prop name="Position">18</prop>
									<prop name="IsDefault">0</prop>
									<prop name="Color">$00000097</prop>
								</obj>
								<obj name="PropertyObject" class="DominantChannelProp" version="4">
									<prop name="PropertyTypeName">Dominant Channel</prop>
									<prop name="Position">18</prop>
									<prop name="IsDefault">0</prop>
									<prop name="DominantChannel">0</prop>
								</obj>
								<obj name="PropertyObject" class="Genotype" version="4">
									<prop name="PropertyTypeName">EndPt Genotype</prop>
									<prop name="Position">18</prop>
									<prop name="IsDefault">1</prop>
									<prop name="ReadOnly">1</prop>
								</obj>
								<obj name="PropertyObject" class="GroupingSample" version="4">
									<prop name="PropertyTypeName">EndPt Sample Type</prop>
									<prop name="Position">18</prop>
									<prop name="IsDefault">0</prop>
									<prop name="GroupSampleType">mstUnknown</prop>
								</obj>
								<obj name="PropertyObject" class="SamplePrefLineStyle" version="4">
									<prop name="PropertyTypeName">Line Style</prop>
									<prop name="Position">18</prop>
									<prop name="IsDefault">0</prop>
									<prop name="LineStyle">psSolid</prop>
								</obj>
								<obj name="PropertyObject" class="GenSampleEditNotes" version="4">
									<prop name="PropertyTypeName">Notes</prop>
									<prop name="Position">18</prop>
									<prop name="IsDefault">1</prop>
								</obj>
								<obj name="PropertyObject" class="SamplePrefPointStyle" version="4">
									<prop name="PropertyTypeName">Point Style</prop>
									<prop name="Position">18</prop>
									<prop name="IsDefault">0</prop>
									<prop name="PointStyle">psNothing</prop>
								</obj>
								<obj name="PropertyObject" class="GenSampleEditPosition" version="4">
									<prop name="PropertyTypeName">Position</prop>
									<prop name="Position">18</prop>
									<prop name="IsDefault">1</prop>
								</obj>
								<obj name="PropertyObject" class="GenSampleEditReplicate" version="4">
									<prop name="PropertyTypeName">Replicate of</prop>
									<prop name="Position">18</prop>
									<prop name="IsDefault">0</prop>
									<prop name="ReplicateOf">18</prop>
								</obj>
								<obj name="PropertyObject" class="HTCSampleID" version="4">
									<prop name="PropertyTypeName">Sample ID</prop>
									<prop name="Position">18</prop>
									<prop name="IsDefault">1</prop>
								</obj>
								<obj name="PropertyObject" class="GenSampleEditName" version="4">
									<prop name="PropertyTypeName">Sample Name</prop>
									<prop name="Position">18</prop>
									<prop name="IsDefault">0</prop>
									<prop name="name">786</prop>
								</obj>
								<obj name="PropertyObject" class="HTCSamplePrepNotes" version="4">
									<prop name="PropertyTypeName">Sample Prep Notes</prop>
									<prop name="Position">18</prop>
									<prop name="IsDefault">1</prop>
								</obj>
								<obj name="PropertyObject" class="GenSampleEditSubset" version="4">
									<prop name="PropertyTypeName">Subsets</prop>
									<prop name="Position">18</prop>
									<prop name="IsDefault">1</prop>
								</obj>
								<obj name="PropertyObject" class="SamplePrefWidth" version="5">
									<prop name="PropertyTypeName">Width</prop>
									<prop name="Position">18</prop>
									<prop name="IsDefault">1</prop>
									<prop name="Width">1</prop>
								</obj>
							</list>
						</obj>
					</obj>
					<obj name="item" class="SamplePropInfo" version="1">
						<obj name="ChannelProperties" class="ChanPropList" version="2">
							<obj name="ChannelProperties" class="EMList" version="1">
								<list name="emlist" count="1">
									<obj name="item" class="PropertyList" version="1">
										<list name="emlist" count="12">
											<obj name="PropertyObject" class="RQSampleTargetProperty" version="4">
												<prop name="PropertyTypeName">Combined Sample and Target Type</prop>
												<prop name="Position">19</prop>
												<prop name="IsDefault">0</prop>
												<obj name="ChannelProp" class="ChannelProperty" version="1">
													<prop name="ChannelIdx">0</prop>
												</obj>
											</obj>
											<obj name="PropertyObject" class="QuantConcProperty" version="4">
												<prop name="PropertyTypeName">Concentration</prop>
												<prop name="Position">19</prop>
												<prop name="IsDefault">1</prop>
												<prop name="Concentration">0</prop>
												<obj name="ChannelProp" class="ChannelProperty" version="1">
													<prop name="ChannelIdx">0</prop>
												</obj>
												<prop name="ReadOnly">1</prop>
											</obj>
											<obj name="PropertyObject" class="QuantCpHighProp" version="4">
												<prop name="PropertyTypeName">Cp High</prop>
												<prop name="Position">19</prop>
												<prop name="IsDefault">1</prop>
												<prop name="CpRangeHigh">0</prop>
												<obj name="ChannelProp" class="ChannelProperty" version="1">
													<prop name="ChannelIdx">0</prop>
												</obj>
												<prop name="ReadOnly">1</prop>
											</obj>
											<obj name="PropertyObject" class="QuantCpLowProp" version="4">
												<prop name="PropertyTypeName">Cp Low</prop>
												<prop name="Position">19</prop>
												<prop name="IsDefault">1</prop>
												<prop name="CpRangeLow">0</prop>
												<obj name="ChannelProp" class="ChannelProperty" version="1">
													<prop name="ChannelIdx">0</prop>
												</obj>
												<prop name="ReadOnly">1</prop>
											</obj>
											<obj name="PropertyObject" class="RQEffProp" version="4">
												<prop name="PropertyTypeName">Efficiency</prop>
												<prop name="Position">19</prop>
												<prop name="IsDefault">1</prop>
												<prop name="Efficiency">2</prop>
												<obj name="ChannelProp" class="ChannelProperty" version="1">
													<prop name="ChannelIdx">0</prop>
												</obj>
											</obj>
											<obj name="PropertyObject" class="ChannelGenotype" version="4">
												<prop name="PropertyTypeName">Melt Geno Genotype</prop>
												<prop name="Position">19</prop>
												<prop name="IsDefault">1</prop>
												<prop name="ReadOnly">1</prop>
												<obj name="ChannelProp" class="ChannelProperty" version="1">
													<prop name="ChannelIdx">0</prop>
												</obj>
											</obj>
											<obj name="PropertyObject" class="GroupChannelTypeProp" version="4">
												<prop name="PropertyTypeName">Melt Geno Sample Type</prop>
												<prop name="Position">19</prop>
												<prop name="IsDefault">0</prop>
												<prop name="GroupSampleType">mstUnknown</prop>
												<obj name="ChannelProp" class="ChannelProperty" version="1">
													<prop name="ChannelIdx">0</prop>
												</obj>
											</obj>
											<obj name="PropertyObject" class="QuantSampleTypeProperty" version="4">
												<prop name="PropertyTypeName">Quantification Sample Type</prop>
												<prop name="Position">19</prop>
												<prop name="IsDefault">0</prop>
												<prop name="SampleType">qsUnknown</prop>
												<obj name="ChannelProp" class="ChannelProperty" version="1">
													<prop name="ChannelIdx">0</prop>
												</obj>
											</obj>
											<obj name="PropertyObject" class="ChannelGenotype" version="4">
												<prop name="PropertyTypeName">Scanning Genotype</prop>
												<prop name="Position">19</prop>
												<prop name="IsDefault">1</prop>
												<prop name="ReadOnly">1</prop>
												<obj name="ChannelProp" class="ChannelProperty" version="1">
													<prop name="ChannelIdx">0</prop>
												</obj>
											</obj>
											<obj name="PropertyObject" class="GroupChannelTypeProp" version="4">
												<prop name="PropertyTypeName">Scanning Sample Type</prop>
												<prop name="Position">19</prop>
												<prop name="IsDefault">0</prop>
												<prop name="GroupSampleType">mstUnknown</prop>
												<obj name="ChannelProp" class="ChannelProperty" version="1">
													<prop name="ChannelIdx">0</prop>
												</obj>
											</obj>
											<obj name="PropertyObject" class="TargetName" version="4">
												<prop name="PropertyTypeName">Target Name</prop>
												<prop name="Position">19</prop>
												<prop name="IsDefault">0</prop>
												<prop name="name">EPX</prop>
												<obj name="ChannelProp" class="ChannelProperty" version="1">
													<prop name="ChannelIdx">0</prop>
												</obj>
											</obj>
											<obj name="PropertyObject" class="RQTargetProperty" version="4">
												<prop name="PropertyTypeName">Target Type</prop>
												<prop name="Position">19</prop>
												<prop name="IsDefault">0</prop>
												<prop name="TargetType">dtTarget</prop>
												<obj name="ChannelProp" class="ChannelProperty" version="1">
													<prop name="ChannelIdx">0</prop>
												</obj>
											</obj>
										</list>
									</obj>
								</list>
							</obj>
						</obj>
						<prop name="ChannelPropertyCount">1</prop>
						<prop name="ContainerPosition">19</prop>
						<prop name="HasSampleProperties">1</prop>
						<obj name="SampleProperties" class="PropertyList" version="1">
							<list name="emlist" count="14">
								<obj name="PropertyObject" class="SamplePrefColor" version="4">
									<prop name="PropertyTypeName">Color</prop>
									<prop name="Position">19</prop>
									<prop name="IsDefault">0</prop>
									<prop name="Color">$00FFFF0F</prop>
								</obj>
								<obj name="PropertyObject" class="DominantChannelProp" version="4">
									<prop name="PropertyTypeName">Dominant Channel</prop>
									<prop name="Position">19</prop>
									<prop name="IsDefault">0</prop>
									<prop name="DominantChannel">0</prop>
								</obj>
								<obj name="PropertyObject" class="Genotype" version="4">
									<prop name="PropertyTypeName">EndPt Genotype</prop>
									<prop name="Position">19</prop>
									<prop name="IsDefault">1</prop>
									<prop name="ReadOnly">1</prop>
								</obj>
								<obj name="PropertyObject" class="GroupingSample" version="4">
									<prop name="PropertyTypeName">EndPt Sample Type</prop>
									<prop name="Position">19</prop>
									<prop name="IsDefault">0</prop>
									<prop name="GroupSampleType">mstUnknown</prop>
								</obj>
								<obj name="PropertyObject" class="SamplePrefLineStyle" version="4">
									<prop name="PropertyTypeName">Line Style</prop>
									<prop name="Position">19</prop>
									<prop name="IsDefault">0</prop>
									<prop name="LineStyle">psSolid</prop>
								</obj>
								<obj name="PropertyObject" class="GenSampleEditNotes" version="4">
									<prop name="PropertyTypeName">Notes</prop>
									<prop name="Position">19</prop>
									<prop name="IsDefault">1</prop>
								</obj>
								<obj name="PropertyObject" class="SamplePrefPointStyle" version="4">
									<prop name="PropertyTypeName">Point Style</prop>
									<prop name="Position">19</prop>
									<prop name="IsDefault">0</prop>
									<prop name="PointStyle">psNothing</prop>
								</obj>
								<obj name="PropertyObject" class="GenSampleEditPosition" version="4">
									<prop name="PropertyTypeName">Position</prop>
									<prop name="Position">19</prop>
									<prop name="IsDefault">1</prop>
								</obj>
								<obj name="PropertyObject" class="GenSampleEditReplicate" version="4">
									<prop name="PropertyTypeName">Replicate of</prop>
									<prop name="Position">19</prop>
									<prop name="IsDefault">0</prop>
									<prop name="ReplicateOf">18</prop>
								</obj>
								<obj name="PropertyObject" class="HTCSampleID" version="4">
									<prop name="PropertyTypeName">Sample ID</prop>
									<prop name="Position">19</prop>
									<prop name="IsDefault">1</prop>
								</obj>
								<obj name="PropertyObject" class="GenSampleEditName" version="4">
									<prop name="PropertyTypeName">Sample Name</prop>
									<prop name="Position">19</prop>
									<prop name="IsDefault">0</prop>
									<prop name="name">786</prop>
								</obj>
								<obj name="PropertyObject" class="HTCSamplePrepNotes" version="4">
									<prop name="PropertyTypeName">Sample Prep Notes</prop>
									<prop name="Position">19</prop>
									<prop name="IsDefault">1</prop>
								</obj>
								<obj name="PropertyObject" class="GenSampleEditSubset" version="4">
									<prop name="PropertyTypeName">Subsets</prop>
									<prop name="Position">19</prop>
									<prop name="IsDefault">1</prop>
								</obj>
								<obj name="PropertyObject" class="SamplePrefWidth" version="5">
									<prop name="PropertyTypeName">Width</prop>
									<prop name="Position">19</prop>
									<prop name="IsDefault">1</prop>
									<prop name="Width">1</prop>
								</obj>
							</list>
						</obj>
					</obj>
					<obj name="item" class="SamplePropInfo" version="1">
						<obj name="ChannelProperties" class="ChanPropList" version="2">
							<obj name="ChannelProperties" class="EMList" version="1">
								<list name="emlist" count="1">
									<obj name="item" class="PropertyList" version="1">
										<list name="emlist" count="12">
											<obj name="PropertyObject" class="RQSampleTargetProperty" version="4">
												<prop name="PropertyTypeName">Combined Sample and Target Type</prop>
												<prop name="Position">20</prop>
												<prop name="IsDefault">0</prop>
												<obj name="ChannelProp" class="ChannelProperty" version="1">
													<prop name="ChannelIdx">0</prop>
												</obj>
											</obj>
											<obj name="PropertyObject" class="QuantConcProperty" version="4">
												<prop name="PropertyTypeName">Concentration</prop>
												<prop name="Position">20</prop>
												<prop name="IsDefault">1</prop>
												<prop name="Concentration">0</prop>
												<obj name="ChannelProp" class="ChannelProperty" version="1">
													<prop name="ChannelIdx">0</prop>
												</obj>
												<prop name="ReadOnly">1</prop>
											</obj>
											<obj name="PropertyObject" class="QuantCpHighProp" version="4">
												<prop name="PropertyTypeName">Cp High</prop>
												<prop name="Position">20</prop>
												<prop name="IsDefault">1</prop>
												<prop name="CpRangeHigh">0</prop>
												<obj name="ChannelProp" class="ChannelProperty" version="1">
													<prop name="ChannelIdx">0</prop>
												</obj>
												<prop name="ReadOnly">1</prop>
											</obj>
											<obj name="PropertyObject" class="QuantCpLowProp" version="4">
												<prop name="PropertyTypeName">Cp Low</prop>
												<prop name="Position">20</prop>
												<prop name="IsDefault">1</prop>
												<prop name="CpRangeLow">0</prop>
												<obj name="ChannelProp" class="ChannelProperty" version="1">
													<prop name="ChannelIdx">0</prop>
												</obj>
												<prop name="ReadOnly">1</prop>
											</obj>
											<obj name="PropertyObject" class="RQEffProp" version="4">
												<prop name="PropertyTypeName">Efficiency</prop>
												<prop name="Position">20</prop>
												<prop name="IsDefault">1</prop>
												<prop name="Efficiency">2</prop>
												<obj name="ChannelProp" class="ChannelProperty" version="1">
													<prop name="ChannelIdx">0</prop>
												</obj>
											</obj>
											<obj name="PropertyObject" class="ChannelGenotype" version="4">
												<prop name="PropertyTypeName">Melt Geno Genotype</prop>
												<prop name="Position">20</prop>
												<prop name="IsDefault">1</prop>
												<prop name="ReadOnly">1</prop>
												<obj name="ChannelProp" class="ChannelProperty" version="1">
													<prop name="ChannelIdx">0</prop>
												</obj>
											</obj>
											<obj name="PropertyObject" class="GroupChannelTypeProp" version="4">
												<prop name="PropertyTypeName">Melt Geno Sample Type</prop>
												<prop name="Position">20</prop>
												<prop name="IsDefault">0</prop>
												<prop name="GroupSampleType">mstUnknown</prop>
												<obj name="ChannelProp" class="ChannelProperty" version="1">
													<prop name="ChannelIdx">0</prop>
												</obj>
											</obj>
											<obj name="PropertyObject" class="QuantSampleTypeProperty" version="4">
												<prop name="PropertyTypeName">Quantification Sample Type</prop>
												<prop name="Position">20</prop>
												<prop name="IsDefault">0</prop>
												<prop name="SampleType">qsUnknown</prop>
												<obj name="ChannelProp" class="ChannelProperty" version="1">
													<prop name="ChannelIdx">0</prop>
												</obj>
											</obj>
											<obj name="PropertyObject" class="ChannelGenotype" version="4">
												<prop name="PropertyTypeName">Scanning Genotype</prop>
												<prop name="Position">20</prop>
												<prop name="IsDefault">1</prop>
												<prop name="ReadOnly">1</prop>
												<obj name="ChannelProp" class="ChannelProperty" version="1">
													<prop name="ChannelIdx">0</prop>
												</obj>
											</obj>
											<obj name="PropertyObject" class="GroupChannelTypeProp" version="4">
												<prop name="PropertyTypeName">Scanning Sample Type</prop>
												<prop name="Position">20</prop>
												<prop name="IsDefault">0</prop>
												<prop name="GroupSampleType">mstUnknown</prop>
												<obj name="ChannelProp" class="ChannelProperty" version="1">
													<prop name="ChannelIdx">0</prop>
												</obj>
											</obj>
											<obj name="PropertyObject" class="TargetName" version="4">
												<prop name="PropertyTypeName">Target Name</prop>
												<prop name="Position">20</prop>
												<prop name="IsDefault">0</prop>
												<prop name="name">EPX</prop>
												<obj name="ChannelProp" class="ChannelProperty" version="1">
													<prop name="ChannelIdx">0</prop>
												</obj>
											</obj>
											<obj name="PropertyObject" class="RQTargetProperty" version="4">
												<prop name="PropertyTypeName">Target Type</prop>
												<prop name="Position">20</prop>
												<prop name="IsDefault">0</prop>
												<prop name="TargetType">dtTarget</prop>
												<obj name="ChannelProp" class="ChannelProperty" version="1">
													<prop name="ChannelIdx">0</prop>
												</obj>
											</obj>
										</list>
									</obj>
								</list>
							</obj>
						</obj>
						<prop name="ChannelPropertyCount">1</prop>
						<prop name="ContainerPosition">20</prop>
						<prop name="HasSampleProperties">1</prop>
						<obj name="SampleProperties" class="PropertyList" version="1">
							<list name="emlist" count="14">
								<obj name="PropertyObject" class="SamplePrefColor" version="4">
									<prop name="PropertyTypeName">Color</prop>
									<prop name="Position">20</prop>
									<prop name="IsDefault">0</prop>
									<prop name="Color">$00404000</prop>
								</obj>
								<obj name="PropertyObject" class="DominantChannelProp" version="4">
									<prop name="PropertyTypeName">Dominant Channel</prop>
									<prop name="Position">20</prop>
									<prop name="IsDefault">0</prop>
									<prop name="DominantChannel">0</prop>
								</obj>
								<obj name="PropertyObject" class="Genotype" version="4">
									<prop name="PropertyTypeName">EndPt Genotype</prop>
									<prop name="Position">20</prop>
									<prop name="IsDefault">1</prop>
									<prop name="ReadOnly">1</prop>
								</obj>
								<obj name="PropertyObject" class="GroupingSample" version="4">
									<prop name="PropertyTypeName">EndPt Sample Type</prop>
									<prop name="Position">20</prop>
									<prop name="IsDefault">0</prop>
									<prop name="GroupSampleType">mstUnknown</prop>
								</obj>
								<obj name="PropertyObject" class="SamplePrefLineStyle" version="4">
									<prop name="PropertyTypeName">Line Style</prop>
									<prop name="Position">20</prop>
									<prop name="IsDefault">0</prop>
									<prop name="LineStyle">psSolid</prop>
								</obj>
								<obj name="PropertyObject" class="GenSampleEditNotes" version="4">
									<prop name="PropertyTypeName">Notes</prop>
									<prop name="Position">20</prop>
									<prop name="IsDefault">1</prop>
								</obj>
								<obj name="PropertyObject" class="SamplePrefPointStyle" version="4">
									<prop name="PropertyTypeName">Point Style</prop>
									<prop name="Position">20</prop>
									<prop name="IsDefault">0</prop>
									<prop name="PointStyle">psNothing</prop>
								</obj>
								<obj name="PropertyObject" class="GenSampleEditPosition" version="4">
									<prop name="PropertyTypeName">Position</prop>
									<prop name="Position">20</prop>
									<prop name="IsDefault">1</prop>
								</obj>
								<obj name="PropertyObject" class="GenSampleEditReplicate" version="4">
									<prop name="PropertyTypeName">Replicate of</prop>
									<prop name="Position">20</prop>
									<prop name="IsDefault">0</prop>
									<prop name="ReplicateOf">18</prop>
								</obj>
								<obj name="PropertyObject" class="HTCSampleID" version="4">
									<prop name="PropertyTypeName">Sample ID</prop>
									<prop name="Position">20</prop>
									<prop name="IsDefault">1</prop>
								</obj>
								<obj name="PropertyObject" class="GenSampleEditName" version="4">
									<prop name="PropertyTypeName">Sample Name</prop>
									<prop name="Position">20</prop>
									<prop name="IsDefault">0</prop>
									<prop name="name">786</prop>
								</obj>
								<obj name="PropertyObject" class="HTCSamplePrepNotes" version="4">
									<prop name="PropertyTypeName">Sample Prep Notes</prop>
									<prop name="Position">20</prop>
									<prop name="IsDefault">1</prop>
								</obj>
								<obj name="PropertyObject" class="GenSampleEditSubset" version="4">
									<prop name="PropertyTypeName">Subsets</prop>
									<prop name="Position">20</prop>
									<prop name="IsDefault">1</prop>
								</obj>
								<obj name="PropertyObject" class="SamplePrefWidth" version="5">
									<prop name="PropertyTypeName">Width</prop>
									<prop name="Position">20</prop>
									<prop name="IsDefault">1</prop>
									<prop name="Width">1</prop>
								</obj>
							</list>
						</obj>
					</obj>
					<obj name="item" class="SamplePropInfo" version="1">
						<obj name="ChannelProperties" class="ChanPropList" version="2">
							<obj name="ChannelProperties" class="EMList" version="1">
								<list name="emlist" count="1">
									<obj name="item" class="PropertyList" version="1">
										<list name="emlist" count="12">
											<obj name="PropertyObject" class="RQSampleTargetProperty" version="4">
												<prop name="PropertyTypeName">Combined Sample and Target Type</prop>
												<prop name="Position">21</prop>
												<prop name="IsDefault">0</prop>
												<obj name="ChannelProp" class="ChannelProperty" version="1">
													<prop name="ChannelIdx">0</prop>
[truncated: 1,543,591 more chars]
