# Supplementary material for: High C1QTNF1 expression mediated by potential ncRNAs is associated with poor prognosis and tumor immunity in kidney renal clear cell carcinoma
Source: Front Mol Biosci. 2023 Jul 17;10:1201155. doi: 10.3389/fmolb.2023.1201155 (PMC10387556; doi:10.3389/fmolb.2023.1201155)
Supplement: Supplementary file 3 [file DataSheet3.ZIP › C1QTNF1 original data 3/Tissue PCR Validation/C1Q-7-1.12+ADM-14_ACHN.ixo]

<objectstream signature="IXOS" version="1">
	<obj name="root" class="HTCExperiment" version="5">
		<prop name="name">C1Q-7-1.12+ADM-14\ACHN</prop>
		<prop name="UID">8A0A30EA54E94D718CFCDB8B982AAF16</prop>
		<prop name="OwnerUID">12D246C796534CD18A312176D2D78F68</prop>
		<prop name="Created">2023-01-12T13:20:34.668</prop>
		<prop name="CreatedBy">12D246C796534CD18A312176D2D78F68</prop>
		<prop name="CreatedByName">QiuJiechuan</prop>
		<prop name="LastModified">2023-01-12T14:49:04.377</prop>
		<prop name="LastModifiedBy">12D246C796534CD18A312176D2D78F68</prop>
		<prop name="LastModifiedByName">QiuJiechuan</prop>
		<list name="AppliedTemplates" count="1">
			<item>SYBR Green I 96-II</item>
		</list>
		<list name="TemplateOwners" count="1">
			<item>Roche</item>
		</list>
		<prop name="SWVersion">LCS480 1.5.1.62</prop>
		<obj name="AppProperty" class="TAppProperty" version="2">
			<prop name="Created">2023-01-12T13:20:34.668</prop>
			<prop name="LastModified">1899-12-30T00:00:00.000</prop>
		</obj>
		<obj name="ConProperty" class="TAppProperty" version="2">
			<prop name="Created">2023-01-12T13:20:34.668</prop>
			<prop name="LastModified">1899-12-30T00:00:00.000</prop>
		</obj>
		<obj name="run" class="HTCRun" version="7">
			<prop name="name">Run</prop>
			<prop name="Created">2023-01-12T13:20:34.667</prop>
			<prop name="LastModified">2023-01-12T14:23:40.137</prop>
			<obj name="AppProperty" class="TAppProperty" version="2">
				<prop name="Created">2023-01-12T13:20:34.667</prop>
				<prop name="LastModified">1899-12-30T00:00:00.000</prop>
			</obj>
			<obj name="ConProperty" class="TAppProperty" version="2">
				<prop name="Created">2023-01-12T13:20:34.667</prop>
				<prop name="LastModified">2023-01-12T13:21:09.264</prop>
				<prop name="HasProperties">1</prop>
				<obj name="_Properties" class="TAppProperties" version="1">
					<prop name="Created">2023-01-12T13:20:34.667</prop>
					<prop name="LastModified">2023-01-12T13:21:09.264</prop>
					<list name="emlist" count="4">
						<obj name="item" class="TAppProperty" version="2">
							<prop name="name">TopChart</prop>
							<prop name="Created">2023-01-12T13:20:35.055</prop>
							<prop name="LastModified">2023-01-12T13:21:09.302</prop>
							<prop name="HasProperties">1</prop>
							<obj name="TopChart_Properties" class="TAppProperties" version="1">
								<prop name="Created">2023-01-12T13:20:35.055</prop>
								<prop name="LastModified">2023-01-12T13:21:09.302</prop>
								<list name="emlist" count="1">
									<obj name="item" class="TChartFluorHxProperty" version="2">
										<prop name="Created">2023-01-12T13:21:06.582</prop>
										<prop name="LastModified">2023-01-12T13:21:08.164</prop>
										<prop name="Xaxis">fhxCycles</prop>
									</obj>
								</list>
							</obj>
						</obj>
						<obj name="item" class="TAppProperty" version="2">
							<prop name="name">LeftChart</prop>
							<prop name="Created">2023-01-12T13:20:35.056</prop>
							<prop name="LastModified">2023-01-12T13:20:35.056</prop>
						</obj>
						<obj name="item" class="TAppProperty" version="2">
							<prop name="name">RightChart</prop>
							<prop name="Created">2023-01-12T13:20:35.071</prop>
							<prop name="LastModified">2023-01-12T13:20:35.071</prop>
						</obj>
						<obj name="item" class="TAppProperty" version="2">
							<prop name="name">RunOverviewChart</prop>
							<prop name="Created">2023-01-12T13:20:35.085</prop>
							<prop name="LastModified">2023-01-12T13:20:35.085</prop>
						</obj>
					</list>
				</obj>
			</obj>
			<prop name="State">3</prop>
			<prop name="StartTime">2023-01-12T13:22:02.942</prop>
			<prop name="EndTime">2023-01-12T14:23:40.135</prop>
			<prop name="InstrumentID">6108</prop>
			<prop name="InstrumentVersion">HTC_VER_10</prop>
			<prop name="InstrumentName">L480</prop>
			<prop name="InstrCalibrationDate">1899.12.30 00:00:00:00</prop>
			<prop name="Technician">QiuJiechuan</prop>
			<prop name="AcqStoreClass">HTCAcquisitionStore</prop>
			<prop name="AcquisitionStore">eJzkvV3TotqWtvlXKnb0mQeCgkpE1Y4QHBP5hgGTrzMVFZ2oqKjor3+HO9d+q96IXV19kN2ZGb0iVq5lPjwyQcY1rhsm+O+X9fHfzqvT9j/+drtcur/926ZZ3e//8bdlYsw318fhfugOl3PcXW7bv/3bc3u706v/+Jv8t7//e3u7tH/9plGvzudtY1we5+5vf5f/ffj92f+xRLw6tc32rwW0yT+XaA737p/v8d402zut/7vMf/xNmdAq/nNsVrc9/e+xJf9Y9r8fTni77G+r038zku3+tP3vhvnjjf8u/Yvx/Ze98Z+jlP9vBkl7kDWX//Jr/2XA4/9zwMnhRGuV5bGkSP9iVMn21P7t7/+XIikLNpXm48WPP/7V+H98EP9lC/7LD61zt7/9WJUmaf9igXTVHKp/vWNwu6OfPrb/GIY+lTTpf//zr/bxht7pvGerDR03f/v76L9ZjHZPeDmcu/vf/m6M2AqX/QR5spvwEs6rskIvPBSQHP1xB+oZEJ36o4t4uHr14ETSDRf3qcej5+KoAW8HgF5XVyLevvMKXi9thqGxqKUEmmUK430hcNlYDiTW9IMwsDpE6BehFC3Lcw2fTnqid5aZiLIYe9iV1hnn76ULkesbNaDKCzRdzeSRK2MJerK/Iot9W+BR+aTg2nyE3lqyIYbRQYeZDXd055MQUDsvbKgL64qOfLJF9D6+a9hqLwnn3gOlmK0+LXwq3UJPXYci6k/HHgZLrUJAJeG4TYD2R0Djt+wREzint4TRzWvQlt6uFN+vtLzaDuYYvq9bKVIbywfdfBvoVKM9j5hv2ZC97Tkuq7Evolw9qiAH6hLnjw6lKDpLKiwrL6P1h4aUnJXeB77nHMPlBqRocO1tOO2iBPWqW0i4v+sp9JPXFZf7wIPYtT8d2NUD0Nm9S4j0+0KF9bvP0GmvsYiXaS7Dy9dc1IUbQcxzQwX36c+RDT60Fr+8aPDPo2NI1UR/fuvuny9+FQTkXwOB2Vie/k8QUI3R7Mcfk18IARlmPxcCWtuV6NoLOiibmajByZotzq9NwaPBMO+hdy1E/zLSpei5iWS4FoIOwlojCMx5ogE83ibq5WPLsTqdZcgP7znalXUQ0WVERa4o9xO6fuRI2G2TCnStTpDqKOJxtD93cJjc3xgqqgnR6V33cJejFhcXyxVxpBEEBs1mjXqvLyHhWd9AfqEi944rggrMPhVsJp5KRT+1peiWxzZgEz3RmU9DKVHOixRYET1wsWwdiGU57iDaegQNe0BFsgo/Mgz70sElayIeOecFbd/Mr5HJKucxQaAF9V3Q+JdjJkUijRmsj/szGtMRQcC8JzIMLoMFLj1pJxLpZKUwdwiKdlrUkOxSCwmqBIHwpvgS5o5gkK3RxqUtxxynltDA3G5KXHjFgsfWpE6hLfYpLpdbBtFurfuQfTYZLgdvEPGk0iuYLosOWb3yRDKdLjpYX08mshlbQaIHEoNH2JRoLMeJiM2bogOYdYj2JYro962jDnKuLggyLAXcu7b+O0Jg9EsgMFLHo8mfYQLj8U+GwODJNghbJwaUAqmDbElF4MC9hLi06CCSz/sEDXVmQHKevWSw39YDzZPpCWQ56HAuBks07ckOov6yJCiEho6W4h4hEcu8g0kJLfqTzOWRXictVA85RzdqEJKxPJYhPs0+qDdgSignPXXabnOjzu94gOPu0MFGEzS+BVsKNArs4OFdHgjZzuFRj8cW2iBS0U91h+NGeacgpQVBZT6NAC95UsPmxen16k5mMT7FMpij2QS9e5SIyBILDSYH3UN9foukRC2oSD0rPWL4ULmUGEfo4RhsLgi5anIcj2IflLl3w2UBnpR4wUeDwjcXyDx9zxM3tCrY2aaJzketOe6aIoU4wAVa/iyQYnsq+fCaswDnY5ZAtBoyG17v/Qq9S72Q4vm6r6AWrxxDd8dofWuCwn4nctT9MeOJ/9RbAAEvDErhk3+FiQq3JLPQbJKVwP2Cp3Dn9Hna+wmHxIOLDZegi3AxWiGPzuujD0NeMmRunIo4HLTsd4TA+JdAYDwaaf+jCfweEFCUnxwHNkm7xUUTxDzOQ6kHedcd0Zj0JXVGVBiV/ouj7RmGSJbDvQbq6PLEABxPwn4AJOE2HYT2bbETsc8LHe4fZ4Hm1jsCfhQyg7UfXdHdV6SvynFBRTVjazRnU9LxuLgweId3mXR5uQR0GXXyeXN/IGs8T4rMgSFD2b12aKJt8VhxdBUC3L+pc0ouj0dL6tyH85ziR7sk08ht0n2hChn92SyS4teSoGPdiw+67dOVouklYbB3pQGam4aL5NVyG+S4DXD56pHHQ5Veb6T6jGBOUkiyD8ggvzdkPs6Uxjc4G98i25CJ3Dwf4sNC2ACLE0PXPBIE5julhssnoKJUVrUUKd2lgvsqNdFqh6GIHz6vYA494lzGhMzqmJKpnGFNceICEDf3vgYtnZOZ4dGE5HnrSxDn1wrdXqG4tIh6GerX5o368e2LeHPkOqgTwyZItmuOqinV8FT1PQaVwaUori5kEguf41zb0f6+bRKEqq/JROanTMSfsvR/RwgovwYC2lj6Q0xAlX+yCciuvEXdXMVS3L54D8VapQyvjUopkSYWA+OpcDRhaPAfECgfyhPtNf4TAjP1amMwF3tI7nLB4KiTU4QQHEWytc4qzFrRoZUcPDpI+UeFi8a2aD190uHRjTqVLjYKupdoKSWf9O3DIZVeqI8Cn0fhNtbgoks1wsWzpKha6xqcHUtCZ6iQWTzvFEd260JD33RdSAbXuIF3RRBgWw0h8nLK7FJRyN8ip/iitYkPklV+TeVKRfIOIIX3QQsRRiMUMSk1wiBqWvQmk1Qkow+Q2bz3N1y8Z0uOB8Wo4KgoDwyMkvQ+JTCAUz4YLq/nvYiq/aWBZBhQ5k+m/4TAIC5t9Bc6mUkZSC3cdOS4THdcICybGla5UqG37YAnjkZxByqLIFCeTIGnGVbgDqUVBvnMBNzoZEo32gSEdhjwaHOm/e9IE5fMbLKh9y94A4VNELe4k4roTHiG+7LOSP8b2t/S4FjCeaA7ZDZ9JiW1p6a/IwTUXwIBZfL/4JzAbwIB+MkmUHjdnvrDMeHJ881V6O+sQY8rK+p0b8WGwSvK0cuZIaKxrjMon/yFvkXlFPEdSWmYEwQoHuwpY6a0vNVRKc2N11Hgus01qDSChindqKjT5TcTa/0el6s6IZ290EHaz0nPSaYtQMwPJdyD+ZuKPvSl6Lj92CAOc4FOj7ZAvTLIFAxpjA4HMovoxRnM7/MhvX/kikSZUuafpHeFTGNAKKryowrDgiDj6R/S9/mKimBAORiNyzAlnUdRQZc0iEE/jSFJryIFu+hvaOTTVIrsRcqgf+8fuOADGp9pGy087E2P7NgGIrpPpRLsh2Oi+3H3EnpzpYWPHtvI2ukB4l13qUn6axfteBGJKH5RvLBqlfR+IZOOH9dpC+V+v6P9rTKIw6iWYVFvNhjuLiaZ0qym37fmFYJqLCFOjjEDq9yP0Li5gRR5G4IYPgMX576zkShEiZ7SGJ5oZ6XU6behVQIsuxyX7i2WosH+0wCeeh/9zSKXkkFul78jBP7V1Yv/9yGgjv+YcwKT6U+GwLlujxicm4RHgjMdllZ3QX09WHFsFpYPnVJQRj1YhvQXBHakznM18ylzcsqg55Xh4LK3v2fDTwotr24Z6ScepeQuFB22A6tH4/4gfZ22lImXmSYozfbJN8MWJey7/RT9aGWJeK+Qzo9Mjzp3iAHHMlwgHA/QoJmlDsWJgDI/7iIF7XvkiaRMuA+2qHQMFoUHEd4p81dMmaLhD2MRq2ehg1OIKc6Dkc8TY32sYaM3S7S1gIpEyqGF9U5GDI0hxaHljaAQevId/XSaiag/pgS5t3gRroaWQF99d9B0yof66zOEOA1FA5mzWqIz82pIZLvoqOa2Di7M2YEnSkNm8J40AeoXk/p/opNZHLJujU4LtP7u3ahQbqQdhtWEQfSKUSMUigrdqiXLSCu9hbcHWwzrxZLHD4kguH7MCWoehhw3LyCIOYcA3W5TCRxqQgbf7C9oeOsconmoVOBZ9gr1VE6kpE0ojkV5G2GY5oWIOketf0cITH8JBCbSePyHQGAq/eQ4MPXrAy6leyKRpDIGGv0mBkxfSUnuKgiucinQaL0FRMWi90E973vS45o6O+acMquSuahbHenwf0LANft/QmC+oh4ZUoalzL4RVPTD/oRLZUmZ/MhIl1+oaGjPaxuSsDyQLk+KMc7zJJDw8ExSiLbRGfVh6YhEH8Yp9BLMcD6tfcBYoc693WsLDN016X5bGRo8utkM7dswlpLxkjL7sRAztPYqQcXskg5egW2jjtucR8cbxR/zXiZkBssEkuuaMjXfqw+ci1kmUfJOEdYBQYCpug1R77xVgthcQtvSQikZHnkHxmy7xMDva46xY/VwPm5ddNnsIKKdpjRUlB2ZRmiTmbRv2YbV0K/QeUZUpL55YlDUrwOyfsEICsZbh04nKNiH25InN40gML14lPHBXErxSY4RGucyxaA7RBDNYqmBUTEICXL9lselTp/f7JPe0G5p+5KtQiZy8KoNLtYqB/RFIkP4YjGykj4JdFK7+R0hMPs1EJiOlT8kDkynPxkCzqFuEDYzLuLLUqb/a/CG7sBdU0aGSwqT173E5QS/l7CYTmJaFB+0disf4o9Ch9JqfvCo0/d7KZLyAsFITibpdyyoUzYFA/1A+m7yUfDN+KKGiUWZO7ykKSStUzTwfO+HaI9ONsWRldHBbEL6vvB5yBN4HisIgqJFc7ihzL+JyBQGVqGhtbmQWXxm1LmHfc1Q3x1I9yPtqMPlDUN0nXkixeZZSmF9vwwQzpOAJ9Z2QZ1y1Hm4mN0LQBFKGrwtNUVz7iQ8tjUyg2mt97gMZjnFiSQlnV5dPiT6BsWR2lsw+ASXMQYbFnFkJshgzCc2esdPTRD6WDK8GUFgvtMOAllK8WDkdDEahUtmshYsBWVHcch5H2j99xX5VNfODtTWTSbFemLoINkKQeD6WEq40PoeQCoO6N1siiP7LC4hM6UZBvMTrZ8+sxbg+Ygw0KZbKYk/zIb7Tuvo988FxLVK69/P2y26xwF9vgk7EiSljmN4v5Rkernd/o4Q0H4JBKbKWP1TTGDxk+NAOa7OPyCQGArhQJarO4aysxaR11gplPPZCq1pvOCJSBHBhhd1dm1Leq1MeQU7MfDRm2Q14HRPy9vJY4lLmwuO706x4fAkfQ1HQ9LnQ02ds03rOzrHQ8oTrypaCNf6HP3waotoOzV62K4uEwy3aSjh6PmpYeZsbuiMKpfHzZtMYWP7c7SM3peSVwgNpAEzKS4IiiducPTBPaCBc0fnED/PlNn9WTdHr5+FkDi7hQbyzQ7QfE4KEffY6H9BAAOKJ0dNdKAz+43uaZZz7JK0gmR1kdCqwAG8zD42jLaSgvOrH4kkdik+8U/s4Pxe1JThD4oMpnzyEOrqICWsUTqw32qOwTBIOHKW1gCXrsHlraP1Z4dRDcbbOxJkXBNQlYi74cSrv1czLIjEQ5dh+CqOpO+WBfFkGdfwyKMBeo9HJOJZRvszMVcxegXupHh4IrQSVnoMrs9CwuFBof0J8hcqLOXxeskZKL2fIZwWKx4nTtv/jhCQf82UwZk8nvwhFJiNfrIKjKfaBZcLm1rz8Eqtb9r1HVrPcC1Fm0YpIWrmK7RnyUIkiolfKlBVGKOrLyJtwGu4DymUmtcptUKrpxB6WxIF4JYKnmw0osAx9yboPg0KsdZCUinE4gMX1iQjSuClh8G4NnCxfNhSPLpRqH869yl6RhZBfNsvKLQf9ne0/b0rYXN801Hd4RzDfEB+zwypg+Akk997d8ob72eCoFBmwPn6e42svRAl4ku/QN0YhgK9CBi8xnWEroCSJ6bZ+HBv65z8+XvNrt1yquLWp9CfaTmV5IeqVg4uI4SJ6Yjo+likoIW0PYbCERJ5luqwqkYu+f32ALGcKBqs5auPIVZHSHYyUcA9aCVtb0RqkmZpCwcbaX8/hqXA+SlrIU/mDYZObFJead4+VBN+QPvRWzyeBroK8mUv0BK+JSVpYRD1boJUp6AxxRsVeqg7M0F3Ee0hKVq5Jv7ob1zGMm2feyUKvP2UVOLjplKiK5INBVML9HMgCnReK/+WFPg1cwZns/FU/UMoMPnJFFDqlKqsyVIJ91XagBuzJ/oPvuGRGRQVPBpvjXq+XkjIsz6Fi1bI6PAHVV2CUgvDxwHRs+0Dx8uNBHRYvy1cuGNBlGiIAmK4n1HVOpRij/AVcBd7ig2LTGAqLjIE09ZA9/CiXqvNDhpQHNfoKC8iCas9pfjCuD8pdR89jg9OlJB6eUFVowciPpmSDPkOHXQGrwCS6WtRwuNQMlyqRsrxZEEHDSV/9GM94klYC4SpZSfUG7GUouUt/Z7atEv0jxtyIWvINfB8lCjQaAVVSZJ2EK7uCuqnpSMlW+1Iqfx8p/FZFYpIiRmCd936VLXWQYpk1to/KKAPtkeIWGD14Cf6Gt0R51J8s5hKVaneUC/ClYjctSlDNr2c0J3kpkgWGaV+caDev+i+FNgMUIUXFw3acmhD8rq8W5gN5Tk65gB50vmgQZ+OUnTz8Z5HuGEtGNgTIeRJKSWjtaKCsKsjkjpltBemIgViWImg8TW5U6aqvyUFfs2kQU0dK38KBeY/mQK3pf1C0z9lIlrGqQqPwH+iKcqNhOPcqiHVi80PCkT7S12CzTwZzfOdYjmF2BbixzVH96UdyRWehQZ1OrLQx1xI8cQsENj0NUDTCr4GnckMpGP/QfuyyQWOs0KlmF8xNDzVkRB8Mu7Vkc1Rf5QRGe7+SFXyfr3QHp0p9q/Tw3emLfV6cxeS4R9KrgJPWg8NWw0kPGPSwDurTPSIAiJ+KNQrZzN5iX5mRAIxFiXciyZFW1uteDL15Qqipb6hvn6kd53MUxvytByjcR6Qsf+DAt3qPkHdsl0R7x6fCsrbbID2oY0Bh1KTwmJkxkTFUgAmUUvvt34HSGg4cowHRIHx+Ds1gmVEJdFmOihG+kB3XlAVpuFZB92DM1qnjSlFSU4eo16FQFeWbYidncHAiqQLeuvEFvFyEvdgevUCFxdGrKoGQoPpKMtQN/W9FBeeTNQK7DF6gbYCzDcXDR6MEoijxkTd+40TBeJujaFXrHmytcrf8/aBXzNrUJZGY/VPwcDiJ2OgH/hjtIVV8AQtE+G6ano0utU/MXCyozXCdguAM6UvwZJJkUP9TJFAHARhoB/VaDiLRsLdqW0gPw5sXG4VISXq6EIRdKcMKXJ8J7CPl40NSlHLOD8f8u9kAsLGdt6aGHaEgcSrCAOPMWEA9itqdtb8Q2UfSC9cwsUn0T8ddYiChmEQJCGPkjWVwf3We6TkE8KA3R8bWBv1Eh2xyHiSKyCDzVUL9R1EUhIbUgXTjZzhfFCvqPnqrIHTnu3ROo8ykosDYWGjVgqGXCMMqIu0h3nwmuJcc1wpPu3o/QeSP0ej7WKesJxVkGyvJc6vo0ZKeENltfYJA2FOGIjZ1pJBn/p7nO/KVIrz1cmH10R+IXQXilzS8WxDBtEFreNhCZFyicv/ggHcbt86+Px1xnmW2lLCVgf5BwYscGJI/Kesw/IyIAxrrIbotmtkYKNugqGyWElxJZc63G31hMtZnkOidFIN+w9WGLDTWkqefft7YuDXzBuUJW08+h8x8HvcR6TJP/n8IJxHBrJtsBaxJS91yI3ujVZ0qATWw0sNXrPZ/MBAcp/oFRT9bPwXBiYj+E7pjz9kB92Vx9XC6QBXjoNWWTaAR1Mh597bBvoKZXZMJinCuaEy0ze3AvAJLYPqpS2RNZpLTj/4TnE/2zo6xzUKVKlXgsiUN7LdzeexGCcMNgd1iaabhpRBQsagfFUhumMtBEoa35sBjdZB3yQMICqU3OW56qB++16uTyXeABl9gSF01A1FQkndCOozAcQpeLTPyNlXfjNB2x+UkDQfsqPF+zXD+dv1qDu/jh0wQRnGcWYJ/XxKGYp17wuaV78V8eUx0eCpjUJcrnZkR3FgkZOv8Yjzz5rGc59mCLDGNwZpv+ExH+cIc3Fv0TBPSx5brVFBEEsnDKdjmyfZk2wgeyktQpo5kOxvsQrHQmWot0gYqgxGGAmvtD2yW/Moj0c6gOvPMHg4tH1BSvt3ZNoXdFmVi3i1FQ1ch/0WddZtIIpg9VveQiD/mpmDsjwZaX/ICUJt/JMxoC6MEM1mvxfIB4UPm6n++U4lrEQUKgUdNs2lopCwBx5HbU8YOBTKX6HgcSHphvONo1U83yKav70WGilwcfnaNCLZn4sSLvsSKPqvKEpXa7kErawVXATUbbF+2IQBbGwMxuCK6LojNa8+tPz8UFG32+jchn76vUCf0fpwrSxseB1LG1kqIojnL8LAVNcRzTcLpeR2XMhQrjrCUA6ZhKciZdBxzUN/YpHEZylhi9f9Gp2HvBZRo7AeJKZ90HPfax5ls6yDEWumGFwHJUXvJKWQ86ZQ469cjyfqnDBTzPsF+qGWQLx25RYUZ7pA45m8eLx/znoQ40mEAQyPUqQGZDtfViBtZg6RXZk18J0qo+vMNlI0mIxLuMpwRV15WxC113cD5pNCgj9TbSkyngcbvHZ+JSznDo/UDdmQ0/kmOvU6lmJNyD6QdazQuUe1SMbCZHCaltoPDETPrLThYmCLnrXLpWQ/lFrYCXuP3kTa0Pbyye+JgV8zd1Aejf+YRwto6k8OBdZtIKjbXhsR965K3fJJqZM17RbivLi0FAKULdrPI2FAdfsGrNNe+esMYWQLGcbcYliYwyHH3fCpwu66orLTByTJn7FSgSUqQGO9RSk5aSTRw7c++YGBWLrYdJgPbAfhabkSruZJBca4ZtTNK+p2/8DA6wYywvB7BtBSySkg0Vz0rUvE4/5N3XAslzFCaBMW4gWFiOuBQoKfQw5xWFDWV2eEgcBwYpEUjeih07UNmoW2gcQrZBlkLwMM7jvK1pPFxYZd386QRcOSQs2Csrx0eg3Rn/s+JBUeVfCYDmjVViKRzDP6fXBfGB63UylWmqcGoWcgldleAKojwsB8WV3Qbva5hIU/amFhUQiz6G9FYnvjGoapckcrlixI0DVauC7ggvPF1KasHx78Hxiwm++8KUkjG5q26RLD64YwUC0bApv0XqM7H9cSVicKHU2oDtHY4Zo+xUD14R3UVySnK3jsvjmNN5F3GBTjjYjOA+f3xMCvmT0oj6Wx/KfYwM++UBDPdh5a9ukhJebbJYlVdCrz+W3L8dpeSPJR+gsDUbrBhmxAUpHdZJ/K/CrJMMzud9zVK5vn22mcsptF3dB7Nycp0cuiA1vqTLS9OiaMBCTRi0yeoTN0S4hP2NJh/qhcNCzbo7KZf2pIzo1J2XYbS0lTCwoJoTVCe/gJRHJ0PtUPDHjXPhIYWGQXktonaJtuRN1SCB3Ca+9iICDniaekPlAwINvxPJL41UmocHmkFfqdR924XMkqbK+PEm0XTpD0WluBWctDyuqEgQiPJwZLR56jeQx8iMxDosFBT00Mzs738l9PGGG3aI3l/bQEntaHkh0vDtXz2xBStNuSlDsulaE/OBQ8OYcnFeT7FwNmsgX8RHn7AwN6r1g8ce5xB+OP16K1nDkUr14GQltadwz6jQvR+3vu5KC1FtrKLgHUvpd31XO2QaOoDpC8VDMFOXJ0DD4JSf9gR3Fi5vR39Pi1kJLngmv0eVQ1hbLBRiLHuP6WtxTKv2b+oDyejkf/ow38JucGZj8ZA6zyGMYi1URyGe5aqKGcIFzVHSdpvfRwGsEO/ekZxA8MKFfxlw1E9Yq6y2tSloixzgW3LOYziV0zXLT9RUTZQmVwLeQleq+WDtvdS+7gMdCo246KUkQttxE2huwjq32P4zxetCDylpb/bKl7P3Upheu0mKAxUkKejG6EifRV+gjlKJJ+YCCdlCmGLKLXcUr2UH/fL5S/GMisFGGR2jEGqyARyebc6OA69fYvDPhao4GvDgY4x92Tynp4U4E3hIFgPlzxqEuou1YH2SDshL6I/AQYlE1voadlXMSxkDWwdsxGlI+xyLbHtGFetM0pREEj8P5QEfx1+6DQcKHtdeucAdurU3Qjyunx5z3uIBm9Hqg/BpZIFv6BsPIprhQqZg6Pl684hVQmDHjLyoXYDSiuMVN3cFGeEgot64awuJxUGNriwJPqntWwcDId3WW2oe5/JgzcXfYgO7oXUtwfJQ0GSn9Ac7EkRwtq5/fEwK+ZQSgrynj8p4QC7SdjwL5c3rg+6zZkimvULOz9AS7n+z3E7f2iwXZl7VA3biDFZVB3YOVUlv+wgWjcSSpIUTbHZK9uIW+my5opaXBA+3K6SbETlT3cepJ+63JPKIu+qXv2eTVAr6tIuq8yYeA29gP0wtST8Pn+dKDcCAPGe0/YkN6QQjHez9DtZhGgHCSUzXlFGDh/yAbeE+qG4dEuyBYKpCxsihTeKzVAX7CCsnhB0rzS/BSdFjnHPaXyHxiY23EF0SMcMQoJTxXDyBpKyXQ2VAFkQ0ezn6+kSEtOCK9MXqC9pMpMqIx88Ce6jZ6z4VJ0GJs6LJ/yGFNjVkl8+ChStpUGFVr8coY4WZYtfFxZxvDUrSEeSOcadNmeIUy3W4Ha+axCcoQngkzxJjlvDyoMQnFDx9QcnsTzuIS3HD3QLrcuT+znAqE3fbKn15WwpnVyDVVo7nCRxQcp3oRZB4Z3MtDYrDZSEs3LEoyweqFbfQhD2qmxYaD7AnUprASuDYpjvyEGRr/oqYOqPFbGfwgG9J98ivDeaUfcjQrO06JOU9YPVwb64W1PUp+XPsxWfI9m8mLwAwPKejP5aw7hLv7eiHg4eVgZwQGye2bVbK0PxiTN955/L/tRt61qD5e+zCH+NJS1xduYo386rSDSnmUKbqQjLocbn8cDvlDBXlO3ZZc6EVHz/t6z5PZz6lvL72P6DOr27V4N0TM0hHhapTVcN9UGHaUhe3jkUg2jrRb+wAAulaYEEuMCF8t/XLdfNzW8H9oe7WtVifiimzbsFtIZs1XiAq+Sg8x2O9PAhaavBfbHE4WEgQoYlhjw2AbCzHGUushwnwJeypMNyix2cVOFByl1pLJkwXlyQd1+tVK0319TmN7tIfq+Ukno3hUKGWozQP153Eo/MKB9NlSm7tL+3t7wfaTCjUKW6esUAqroUIJZ8gcGbf3jgmUKB6P00L1IHJIqaloYF9kBl4fhkUfhh0JHblwJFoNtBbFctCUMlv2HsK2R3SwtOQX6V6CZFZUUzzeT3/IRA6Nf9NxBdTZW/xQb+NkYwOOAYZEsKs4XcKZu7pwstLThQUSPjdqCTTsRWfBklN1JfqFIognqk48voa+n+vfKQIq5cRQ8n0gqo9h0W6P5iqYiuW47GwKNyhbmEy4iiVI+TDfBHKG+r3gy7+kwdfYaxyWcqcxEIzFIvtmfpQfK3tcDr6CNUgfDT/q9S0iRvmfy/egf02dEBHMqg8GjPqIxm3IevaeUffGsR+jm5veZp18MJJTY0VW/Z8qfLyrb8Rhpe6KGsrkBNJ5BhxluWimnwprIGm1pALhIDJJq+XPq4PK9QOneeAixyggzbFu56DctFVPjnb7TIVcZroefBvKRN7GZerwO0C8HTyq7+NaAHa1sdBYEoOiASg/8MKDtH7x2hK3qosP5vn9jgIEtYl0/2jBaSx16AWEg/rwIAzO9eKEfCQpNU0xqCOLW/4GByJ+nLeyt7PR9ppvg+HTGKajvEY3/1VRkN31ZgTFvVQox7lrCTUf761LXDe2ZNW3/CJzfEwO/ZhKhPFHHk//RBn6TcwPGT8bA4GogpvNZLTJNLyqWjk2ObEjZNtoNnQqkmydwoQxMiGKpp261E39hIHkdKGtnrlMhDrUTTy20W1Ylnovr9MGkVHNeKYuzLkPDCDLK2rtRB6cgnqN+ePwTA6XZlLhcjEMqY+vb/eH7KED1SN1uT2CAZZWW6J76AuJ9IvfA/BbRbUzCwOXNWqgb9YmGfsxFor7SDg5DhugJs/jOoG8aODbqG/XstZZi3c4RzFtzxPmg23I85mYKw0qe4cp2a8i+Tylhobq10WqApN1LqKzKTHMwWGWhFHnn72MJVr1PWHqlUhLsM8JY8NghOq+zyDey07Pl5XNE86EoUmJ1WgeL0WCF0I5pf9orVYOrHehoHLZ7iILQIri2kUTelDsQbz+U/cuh0qGTLCgEzGujBu5TaDN3LYUmKT628LpqAYIYElaruOmgO5gPDEfzE0T5TNFh3WQmmkG7hQRqtQbPNXUM11/sQTZKQTPYmbbytOVxZDq/5bNGRr9oFuF0NJ7+KaHgZz9yaCuMNa7O/lHia0/Vmdqfrmjdzzcez9UZSXxktRisLVPgQXnbP0KBXYwpK/8DA6fyILDYWRfgY3mis8to88EqOUeCV86hYwroNXrv0/d2usmZuttlS4clV1ZS3K/tCka9f8C5FyLHbfed0r9hHgbVkbK8MKQWsjUbIRnxHmJFyVtY1l2MiyCgkCAZVAbDUbZAd0X6nmzcJXnGElNc9suSR/2FsHHqYhMD41SLCKVLA9HMP6Huj7ZSDC2Vcf+gbr27LwTPDlHLmG9PEO2TqHm0dSwb9kc9RKekUkbHlhn0SxYiM1XCWrowKWRMszMm91krMve6TtkuniGuqG3ztGlfLducJwouinEnMHfuDIbPrYHs1exFrMSFD9HAGxFFGkeKo1FSgQvwRC8DV6CMhIHAn41wKV4BRCfpI8Pm5oeE5QWXsOJpD5NgMkUvfbY83qhFB0/tukT/Iu94cjm2HQyszKHQYZONsGZcQuzgGa3wvv1OJ5r8nhj4RbMIp9p4NvpDMPCz7zIu0pgO0MW5kbiU2jVbyDeS7nYv82i3GvRUppcXLsyHJcUbEXdgWdHshw1EctMwyJ6rFuP7icpAt68l40a6x3xXbEQ+ezKfHZ1Gxrm+q6ToOS+qHxhY+PM14GdG0np422+0Kj2FaCynKpSKH+CyaegwNxLoYHZ0MmQX48wjKWypG8c+R+eTxoB9ynp4KYcCl/LnKCWX0UWF+7EqqbvaKymZWyMdXt1kj8D1y1earyVgpF7RLO2dFJfbjGyhfiS4thYnKTduZcfE61FTKLGElGiOrYPh2imyaZ1A3H+n7I7HJD96MMhI6uHUACbUjbP+c4PMntx6NrzvyS7ug5BnK//js6d/vOHSu03IBjbPmmwiMEn6oxriy0AhiS82M4oWU1eK1uuPCvLeetH4lh5EZf1uYTfZaAjXaSjQL8gb/oEBv7JTwO7UyKCx3fcu6fUT4lU00WG7ObgYTL/PRM1Ssg8RvFe43OYN2cVeIRubyC2G8nTH44F6rX5LDPyiWYSzyfc5pH8GBn62DdwS84aprZ5Fxj+tyqYDz8QV7w0pZRI2zJh/7wmojnRYmhkl4Mt8PvvrSsE/MDAwVw/M36+ryNh10rLL+7rAONGOkO2VMRXQ8Oqj5c6PHC3Jpu70GlD31r+Tl9MH9SitvlpoRNsNRGcz1yDjGKI+PxEWdsfvzYHjKXVPWf5IURXOKAuvUo7GaRXzZNs2KmzC9wDnAQEjUs9rhN1C/V4X98gOdrZZQceHHv3t80M2M6lSeD7YE60g2X9vHcp6iPTtBrO6boFvmisy24w19IfhTcS7+NrC0U0F2n2Xf5+1ZjYwzdsY9THmIq4ts4NSzj64cx53ni+OM5ttDt0Tuftc8+yyynRWRDOyrZ1nStm0PaRsMAxctJdwgGgztmh7hM5w7gvq9n4qWiiK/Rvne8cT8ewd91As0EJ/FRCshxHT4bboY6TclfJkMMt0MPO5jnk0UUWyir9PbjeDBNlyfAAU71UJSxaraE3FnUKAc20gnOkdzuXLHpKPdv0tHzs0+kWzCLWxIv3/FQMbdfRCnFYXid+WDrLTYP7C8pP7Un668IaNjHaF7qhMgKRdpsNKuWuUrWcUCrpV6sNzc+oxmgU3kQeqI7PDeRJhVU1Pgn/8omQzPHS4PEg3iAeDNWXj0llgoKVrCfOwbGB0NY+oX4XgyRhJYj2Luq05PNNhvloIDfYjoI4bqAueQbXv2MBlOdrdlbqzFY1s6PuphtZSmUrJ7LCzwX61T1zurD2PVJWyPcy5hbvVxBC8GO81Ju/6MYb9rZaQkR5DtDUOyK/FVUrjlLK9eZ9+v/tjM6Zum1QVDIftFK0VbDmqEUn8fqclaKxFIRL9nslQGNcxlpOq45nn3Ct2uxD2VlP5IOWhayFT9ukScT2NOT9VrGJJE2fobVsB0ehu2/Ac9CkBsqXkfz7J9PFaL/Kgo+sJjOMDhQBLrdB/fgrA1+x7SrPALyi3GcTbKmMwvioNplOHQe7en9+nJZh7XGhlQ92+nfqQmZ87WkWnQjLY+h10pSZ9vwBpL6HFV7/l0wZGv2YWIRWLIv8poeBnY+A8Hsm42kyvkA7yVc3m13aLVL0rni7bXGPqY2SijdedSAyjKOH8Ugboxm4g4nAq+2C3JhV0Xt8hvyzWjGFwLbHQ7pTqrwNFZdbDrdE56woVcz7swQiv8L29njCg6nYLk/s4QWeXPCESn00HvVdTtxtcUikRR1kH76W8cSUmoZRbg0XHYrctUbfkRERvxaTuHihXrEadJXLckDfsFqaJuuMLiGVW1BQSCtq+qgggvbwTmfFkxNDJ1wIw8wsGYAYX5My4cz7Aqc38eF9hVFxA5K94rrHb2+E4D7OGk2qrMnSvrkArHq4g2S7ONozr7RQ30/oBvB/NWqZ2kw0Wk/FJpI3T2uwT1jesrrCR+JxZNmujCUn5JDxLeMkcG9SJ/MH54VaQc3wUH6ZzSUbjFvhU5gfCwFMbGBRCtPp7KxHt/49sF+jH10xE29r0ob3R/sjObSSlg21cs0psVbIX5QZRXNx70H0g22FDEzK9oLjDPXWA/v1wEMmxcH/L6UOjXzOLcCRNldGfYgM/+9wAPt4K4raibniMVx1TL6aO5TI9cL77lCk7nU7UN6X2KuKxufbh3PMhzmeHkON4z1LQ9hPqhv7xLqW7xPVZn5o15vvyBum7blM2GhYJxtOSifQ9PzSsPFGZzm+XDY81Qd0/lBTqbYfpHDJFo25/enUpGtdbRqFBMAbrpK5wLdtrKZsfzI49Z+UGlzxPIa7O1I3/MW9gp1w5z1JZTplzXW1xmcrXb/Zf6XCyqj1W+CmkbHQ3G/YZmhwX0ucikixSetjcD3csn1bHc3dKw0zJbXArQ8Tz5PSRGXoPBXVevHhyXXod3MkUMHh0G4G6dq5Av040XE/ch8RNb6ayRz+64Lp9tDzN9LZn54NjIH+HteCudtFY/Dw6OK+Ch8DPZqrCJVhxKtsblWXZTmrI2EZFeMcUutKPoYLtnQQ5WnHl8WV3rSE6pRWCpOUCt1ezhj6dOBh9n0WaK0VasUj7kF3tLzKP9/GuBvWhuZhVQ5T4yQGKc8nBQfewbHhU7t3f8kbj0a+ZRTj6TiP8U2zgZz9vQL1Nphg95JtI5xpJ/d7KAqQ6PEHeRJOUPbvbBO28nYrECnYdnBO2QN9nEU/OttxA1zxU5Lbb8dTObimb6KMzblP3LnK3aVt2zWcKZs0zEmnupi37yIaNS9epRCQmNnW7gzzHVXN0RXq9Udm9FDVHmDzoMJ/xBknCyylWfHmAbB1bJbt12gH9ZEiY8M9LGd7edoHFO6wkXh7HKnNPTweNhxjR++89Ch1Pf4jrgbWHfBJaPlvkZo/e0H9BPNyvbFBa54WRYj4EX4ynLTvp5gIjcdjw3ByfepYNqW/Px/lcZK88atltmDYYfoy9SN47hcHEPw2xGB2fPN/cfZ0ptkEhy/8+4kObrHymnr9lOleOUl7P7ZZB5um4GrYTiCdioIKunwEX9a6T0EseKawza0CYLUOIV58PA+k1rlA/TVR67QY2jASjvXLdlhA97SX9XAoO9HntBM/uylhmn3HBcYcOhaBPW6uMdbqE62W84amApc6sT7wlDN2vFA1u3W85b+A/O/L/txggDkh/DAZ+diiQtgMshq87pMNuqrN0nhW4Y/ZFyszuprP7cv/ESOI259LyrbLRC020zkUsML01GlT6aIo7eHdSdvGnFbOL7Q3X508nUmPZaiwc2Ii7yaKU8u5mUWi4vAO0anXH4931ymAr+2/caXEucriedXYs7RX6RV9Q8aVpDU0RL3HbXIRI40DVWaJ0HX7TvhSPGXXza5Qh5iO3lrJSLjp2GFtLXNkViPRVRiXru4wGkKwOPIeb0rNYzQ+4DAqNR+JBmLD07Qe3YfAEbtprlU2SoMCEjQ5SFnhWw4phcUS+33giF0XSMXfEJHSTWEgRi4oOroepgflt8ZSyWV/Z7Hw0x1jMrQ7y62DSsAlzYlyPL42UH4GwkCX8hvw8Y1ImTbFjnQ9LLDJ7yONketDZ6eNTCCtOyGOLHxGel02G5VYseVaO+47t8/SDobXd8CQcnmVolPiFa6U/S6lbKy2rDqWBhVL5FMouomfNLjMxa281z+vdJWXTJtHR7x2JzKB8/pbnBsa/ZhbhaDRT5D8mFPzsZ5PL+RxzVO4iPbSUjVk/2mE2L68SHx3WDdP09IDRNedSnu2ZymThhwjKI4eku406SKarGRXl6wF5cZ3W7PFePRGDCXVXbkxsthzoe8QH20m59r7IbLwxi+8dhZR1z2zSwrY3XawusOfZRLc6Bk1Xo9NP1iKWMybD5/EOMc2tk5Tqtd2wM7znGHZQf7+J9Iqw9YMV5tVDQF4yCjEJ7iXcrO+RyDR3gcyfnGLcnq5C5H5kpyx/7DPcHE+WyB7t3mfN2JGxVAZPKfW2G53tpocTruvyBOkuKku27fUQN0O94PyejTRmtKclBji/C1S6sge3mC6+3yT24vz7jYMsl40Zbov1g2ev9UplVjkpcD3dnQlz1aSl5ixvMN2vUEozUzTsmYoJcihc2r8O2ZKr1RkGjpZCMhstGuCBDsizQwJ8bEpkO/vHEo3eqyHG3YXW3x9mmBzlK2Tao/RZd6hlClFZAdnGJztS4kOIq/x95Pl6Xahsys4T1DemQdi7EXZ+Rwz8ou8vHqvKSP5TMPCTbSB4nw2MX5TS05G9pg7xMATmtnTnvK3uOsMuIOkepRXPxn2hs8/NJ+V8BDseNQ+LwfM1Gnzb8YOnwXjasOE7fiN3wycnO7giHXTyk7qVS93Y99uK3e7ZDRfKVvAoOq9r2MAhw+0qPEg8Xdola436jq4j9oDSclRBoz0ypPq7SOmuWDE2T64JurZ1AbyEPknx9X3EDXtQ2ZqJLZMNUGjYxptKZDfVTJkdv1eIYXziadOoPfP9lCE/vFPgsXSQmTd6j3GF8ovnwXRjM9u/9shX9wvPP/tSY+tX3WMcPPacd+2lZZOZucN5/1J5fL/eerBGC4bVOniJVNp1JXtlhNXiEjx5Gu0Iq8/1oUK8yy1kC4/s6qSvGGabegs5js4lO136By2fFDy/X5WKTbSKuv3uvIFoeJFsOO/kFuPjcUP7J1u2FNqMLboP+QSRQykfjOPCxNge30W2sOyecXcSYqT6e5G/9qrPNAhyjKK2oZ8P1JJF9f6EmX33JG6OmP1bYuDXzCIcKSNl/MdMJv7JNnC0qWeuz0jZ/nKapuyMkxbT6tYJnpablFVTI8BqTK2O6w/q1kPRDtHo1LNInJbcO1RXQ+Qz4yFl6fzWsdvJlBAheUEuS9eSjZqSutVQFZBe+Epn7nLpocEOV0g0Tuqqq6sdrpZBA2kSqhp7TFUNHfstRBxexzWgc9pgfDhfeZrerxVbyaMP+mX4oVAhXh2Tp6Mr5osrddtu7yBLr1vqzhPpKGXDtKhZptH774LnWeJT42oz2SWpjw/Snsp21rRsJ2cqpp/3S/DysSF7iMwJptGD1ncDWt8xnxi4aRvC1D1uS7KLhY3zDk3BL58dg8coN7FA3gN3TlXFYHVbYH58kV1ImZsyaXatMZX7K+Sn6w2Z/nikmBlwJDuaFT0LBttvatrvBQ9lu2aHaJuiP18LCQOtscF2R3OsTF5zLi8uHZu2+RJd9fPkCVt4KqTpIsBsNX3wfHGj7ctWzpawejqKXKkdxl7DR4W7oXEGrkmqzPpYC7BEt4B0sbeq3xIDv2YW4UjRFOVPsYGfjYFP5QLGXtRJ6bWZlmy8PN1xZT0eIg9Om4atU5L4+DA58pS9bWSeQ8XirmaSQMnc6LCTb3Pku8FDSgf6umcDczTCXX+isto9rzVrZrGBZTxt6P3XTsUGK4my66GSIDr2e8amj8kZSzukw7SL6OfTLovQc9y7iDvL6uEwz2qMyudN0H+v1M3LZ4vu0lzQYXxNWoaHwQvj2aoFvnpcG+YsnYhCiH7m+Tik7pf4ZDep5bWQR6NJyXa245K0Rw3PTWHpjD2yCY0vpzKeKbOUfc5rKrvx8ibyhaD1Vd+vZkwzSUi8Eq3GVidu0vLnWEq7o2Gzs3RbYnbOeshvklYzxRqbmK4mZAf+dl1Rd44FlqP7lbDE1zWtf1BT2SdnyJdvKvsuOaS4HhyOnB+dFdnYYslwae9egAMzZzD73uOQ5OIouEdbzqJ3RPaB7YCj1c9rdt48Oa4d8ynx2XFVsT7dtlia31mhj9zpmAgHZEfDPdmN7658ttN0sgEn2kpZaJT9b4mBXzOLcKROFPVPwcDPDgXqJzQpC2cPyPzTtGLX+vrErVmQ1FeuJzMYZXvcXKyGZ+sJSXV6n0YI9QV4ttQimw3TnY4bb0XLd/2UyqY/KVhtKDXnT3nSsOk4MHEn7DPPYLDq2SNXOowOsQFpVcQN27LJA1f9+iJIolcyu+ejF85v+YQnw8ZpwJ6eBG4MdhfcfTsaC5T9FotGCyHLd6bMAj6QMRenb7c9OTKTCrNE/p61UnZ6k328rNMFq21Ir0V8bRmY1xzX9pDKYny0ZLa8naa4ed76/0Xemy2tiq3bog/khYgCemlBt0BBP+iA3FFaAEqp4tOfRuYs1pp7xhonYv25M+c542JEGP5gB75W9QruFHoYsRV7MaLZtRa4cVIYO6aaSXbj54JLW+3K8tV2ROfpNObctEY289h9S+dx9+F2OG4ytplvdhQo1ke1F2KVsVEpgubMpEp5qysN6xytJMsyi5TfG6g137RwQ7GXCW6s+RITV1ONzO9oDtqsdro6O+REYYjvbSWEmlvH8EPxLtdU92F8I/a2hz5Zqob7/Vni/s73zocCafdIee4pOtt+1g9y5rxIHeUDmtAeMwU0ot+4M1rJxV+SBv6cWYSiPJ7I/yk08NNuIPQCqNcBptLWr8qVld/1h7yxC3WRFtGCjWstpyTc5QI/LTSdeUFoUrydnlTXn909NjeOC7K00Yu77BIAxrIpkbMOAatrXDaMfG1HLrEn50kOWNXX0ZWSficDbvr5gm3F+Et+XQGmkrzfsflgn9NmP92kzkFvClWtzAdZ3wChRS4rnblIuuSLqg93spggpPjyhGh3KgX+3eP8lTO4ULQyKsG1DbiRaQErnrRdmbqPEDRReEt8P3TK1I4luIXPJ56RVxmflAv5ATAfBzDpj65J7Y2ooN1me6ZYyNH+RaFJjELpSeGshnrP5a3ObvFrS9a9/aTOvNMLViVHwDhoPqk7qxGSlBAhi7Z+ze3LcD/q+yU+lPgxaOEd+1e2assHBTeEFkepAo+9DT7s7x+y+8U76Kq21c4wDyFoVB7DLUynu5CC99dO+bpwdJbfXNDi89up7vfiz1h2ayd0OsmFar+iIGMdW5YUTusSxxeAfVQ7Gzod3Ezl3wW+/yvSwJ80i1ARJsq/hctfkQZ+2A244++G+MNoOddDJWORdftSdBi8U3dz1Xdsc+gq8j5TlKnxhZrcjqM9OW7tq05WPDLWbpUlnfTnCzCI9hKLj7FMZMSAgWLKH2Z28YHOeVyozmKLrKwdzR1F9cDjjhVOZuyb95Nx3z2MnQlg4A/PEVG/psAJiEA7H79EWT/gVvJMsVlQyXNKjvqV2+pTurJnbihkMQKs6sWe2LYyMzqPLg1MsClLbJwYDblhU3G7aACT8d1/ULKSa+6I20Jiy4Mxo5NBH8HWDwhBl9nmQNGtBC2+ONzRyzBD0IRZwLTPAh2wbQFzXc05dxzQSNCsQHPx9iO42rtp2C0bH8gciZ3qbJbKiHXjQUVh0M+jqMbKjL2sgUjRjhrVdlelxO6S2MI92VDr9xl/ryqfEdlzzxO41r2J6Y9bRNYjeoIWY8D4smhGFF7aCKFoNZaYt70jZIzrLrWfw4AxUXRmZLp1IfBsjuexOMY1xTytVCe6wG09RyZCk7kFrRT7g/2XpIE/aRahokym/zFu4IdpwJlAzeLi1KbOchUUbBCJAnlCDZPpHSJi8fr2onO4fwruRIC676JyRXYWX1Jb6k1q2d6XFOeXV+rGGcpuuF/CZJsJYPHtTf53UPbvMGoKwXXXcBvdRAwJ+LkKzvOhFWyiaDIFoY/szxTQkBhdTTrdn1eVC9d0x6zLrabE0NrULl/I2qUcw42Ufsrd1a7csQVfD0Arba3a03jvsTIaQH3nMq7H0fc6axYAk5MmlcCDFDD5csAiEsJG4O+6hJq68oCCrOpUe3ieFsy/HI90vlQv1eEl2pNL4oXOJis5H7M93MVy6ZOzMJ6p669kne38sUbu04Qa58bsw5Io0SmR2w5//8H9yOa3hgJj1CAkzac79tqLMjnLtlXd+RjuZZEbAlkXvRScxSjcsUewNiim7021g9d9wYqBeKVQB6wdZVHOWLuI18Q9GTTI38+CnXerlPgq/3LXPsK9nFavBcWHsBTcuj0wltnmiyLbrFJbm1cLZsWxS2QfC+5OPtPZX5IG/qRZhNPJZPb/VzfAEwXZNlVbwR0XSsGCuyZSMBnD1MvfxmZq3XXkMK9I3f0A6lpTjix6P98EVy2h7suttaKgsF7ItkoAdRu0U6LLsoPa3vH328I/UjzuTelnVhXsaxgFOUabcSePESJKo5zRWVnVqnOy9x8WuLJK8eWVc1dePHZsJOUNRVcdsHRLZG3rXSZ0RqLnHIHgClzv5+QtlRpqPYB639WyodPn/uK8VeAu3FD8UNSecP7GBS3sh92L/K3UCvx+QGiob+shBZ+44+5td2hYxMZEp1SFu1GgzMycyHcKomOl2taz6rvc1imdrKhU3fokI2Sw1R4xZdqpfNlEHybFd4PC4aNLHeOxn7G4zluyZ0nT9w3UOjOngxlM/xzX41kV7p/owMQrLmjwKdYeO3WDkPhwl6VOcslG7HrNM6BWQ4gJpwhNG98/UaLwVLWP68Jji9MX7uZIX8EebkGD3B+qFC3vFZ7fvu73WepD3vxYq3xe7hl7z/2ITrNVKdgno7n+FWngnxuB/d+lgdlI+vdw+QvSwOKH+waCEUyt2W5AA+8zylz4OmOyTAFZ2c70iH1O7Yj4WChV+9lWjOUXqK21CVPubLOpx76Ru4J65y/BLgWUvR7AlFpm1XH7PddmjMyciHc7qJP4AMx1VfwStRwhYyQdQAuvbkincFUL7uUM9WyKwZmC5xKm9mBsG2YujBdZ1RywnltKw4xs+STv4D5VR9z4EhNmjwUFs3ct2MIYNKF8oP7kCG/Vub6QfaWl8yVfutWA4QNq+T6D1szB95XaVg5347fOkBL1BFP9CMKGaVli0XlYg9YohEkfuH5OcerBTdwCRWKuCZoJ2iVCRlIFxOSq2pNNCdRfKmYjFlz3J3Jfz05wr8FhwdirfIEWz3Afq35A0t3f56Ad+yU4vhZcWTo3p2SpRp06vnRAKGsQavxd8lRtqXMlNh/225qkOX4vOADm8+HNo7B95Cl/j6UZu2yGT4oGITIVAlPExMVwQ953UQnOycDzMYp+HodegSaNDULNuDSuFKXvWnU/t5n0l6SBP2kW4WwqCbP/kHkDP70X4XFg7Ygrn1ZwdBM0sLHWE/LUJ7Kt6UEtFFMbk7/8llCnEcpotCgFipI467v8oh27njf9jvoGYPeWQQOHDiabagFqOO2QxcWNYZK7aKFO13UlMdVwZIp3fiHY3Tyy2WG0WlKSDWGaZzZgo7rrnM53GeodPncRu2Tmm6yhDNimafVhMBlQ8+m4UPmbBTv2uQ5X5Io1jr+d9g1TNn5H0XT6FlxJChoWnH0BoUapBT5fVlDLM0z46fp5c/frgkZe9nAOU71He5tN/elhxClhHN9XKrJ86MZPcicBYLSupwvWFqAVAm1xvv/A3SyL/Z4CQYT7MQxdYuvd8UTWXvqqfGCHoM2kfJNZF63Kv/2AZKwpSwq+V5xfivcFe5bOgJLm3KhcGeH3A9+oyT594Tba+lzArcQlBcMbaKi9V1eWDPMLnYo3Qsmcy6BpPBqKcHmpa6QIXbF038F9DNC+0WcaMceIv3i+jzpFaNkTSx5iRuc2wO9ptwH9JWngz5lFOBYkSfyPcQM/TAMdDzQiv3mptq4DZuXRmJA9XMLkhmmTsdt1LdHJFCrV1e8wsTc9Vijwh7nqSO0M7mHwUsmej98qx/1fsFURD8jeN4BVxJFF15JvIdtLML39fgPMHVdzZPmq4vzd6h92qwFjr0ob7j6bKWPnlfhGGfeTk+fXcsGOH+dD1rkGzZR9l5unA8be/oWQwlOEEr1K+hBxgek+yKAx37rhe3324TatQDvC2R/1A2Yoe2J7WP6mH2AcrN4Cn12DBXMH1d9pwHtMP+xUb2yo5+ydurMTYD/JAMPQn9apbT7qHbt3Le7Pc1QLjprBHYyu1oHC0RChYs1BA4xckzzR+3JHXSDrfzLtQye+bLnrfw4e89KjSol4fQu2toc7qoUAbiYrG4SuXYj7I8kfile4P662lXRm3MsaMGf9tiY+aOd5GTzoVF5AE8EcoWRYJBXxhT5CqFrie4cHoKXRF+3r/MOVjV+5QPHRw+ckC2x2GYpPOr3nrWqvTOMvOVIw+XNmEY5H4n9O38BPv9h84280ssb5S3W3LPiway1LFPkcJjc+6gUzg4FMZBUwpdMzYFR5KNtwPclTJ1i2Opse9qABb9LTwBuwCflySG4XwxRfYtDAZhFz8qjvwrP2NWPC6MjI4WPAKhKNHVubAaNo/oRp3hymOtu8BmNk1wbZfBNC7U5Xud9vQH9z57ABrN86aOp0npXcGQgwwda7n8W3UkADu9V+xJpwPSLTcz6Co0XVjB13sUiRwRpudwQ1HV5buBuTfThXebVjdW4tKGoOneCst4cRq9Z7l/yNDZrQ6cAYv/ddlB/WqE58g6m3xdsUbqXv8itr0MJKUA5Q+xtCRT5vZizbgAYoM7+gqS9owHkYXR962tQ5VXXEntKQES+DD3fHn2rEBPW1omjFWtXZ6DpjvgrasiwL9+f6lDLmDruGTvMT3Mz3CdoQDreK6HSoUp6Fffv1TU3uOhtxZyOBBibNC7RkGqA9y59m7PjqQHv3A9p7vCBUBOKygnuatAhJcTz6S9LAnzOLcDyaTaRfhoK/CA389OtKmtsX6nF5vbgj3ZW+zHKZPG8IdTy5UPtVh+waDTaVYBvi/somSsWI7lUu2Odpe2U3KQGsj/JbtSsRNPCM1kPioftV7bW9Z+yerW2K2wJqtnMAG3ZQtkTrScOdqdRGLJABY+c0hTp5FmCWzOQZaGHyBiyPUDv9ClNL3xdMtDPYSyxwyin5k2MpuPeBkrF2ulqTH4WN4NxnwYi9XqVI3mPdqe6ppx3/AlrhRxFu43sFDbwG8pjIPXxSO3kqOut24wVxYwAaSNpwxPAXZ9Cg/VF54h12rJCXDVlKguNtAabeE/MhWVnapPajPRDT9qsD2cW3S12mgQbUWWDS2epAA8o+1Fk6AA0E+bdN7e9uemX76XFNsC+f1H1tEDoc79tvyFLBLawv+o6ZQ3MMN7TF+an1JLbN5RfZkdyodmrj+qvZ4EUn0uqUBxR4TKJXS14wHHGul3BDVrU36Dx/4/6eVoeC8UYWyTxu8HmfgcansdGQs8Xz5kcasj+SBsT/iQb+3Zd/o4H/9z2EsvCjPDAWRuL/zAOSMJ6ro4ny23+L/w0PzP53PDAXf5gHnBg44u6w5c5cDTLmvWSBzIP6UZ3nNiLmhf1EAHdUqbydo+4et+OCvKjKUpeGhs7GkxU+W3q/4H4EHimWhgTcBh/Vls9lw/LINClcbKvUtm3U/WN6XJG1kBFeBQ92QFX2S/Lad9PjLlywNEEKOb9U1Onl42dMLLWWovTySu1A2P8W9mEXvvsC518gFTwXyYooucH1NsMqY98OKcKpVNiHiRUUbEwI86G8hLy+33DF1vf2obMUIGXcolJC+PcHxCebj+BuZbhoUf6eKPla4MW3rzRs6iEVONIB4XoYQN7fd/AkHR61yhcaUtD7Zu0ocXcf7iwUpKiVBV51WfQR7IWD+1F2+Yt8lH7KFwXsjlWJQ/L3h7fqThdo31G4zynJFk3q2FotwfUj9fB4V3O79byGtc26ovAc4vNkg+v/bsUPBfEA9+tzD67MaqonxR9N4K7bKBFTrdWGAn6sBNeaTnfMwAWRNclqnH8E3uPZuqGzqbeCfbL+Dx74SUyJv3j5hySIU2mkLn7/78/E1E+/Hzg7Wxty9ntYQH+0z5glLUew1ENgarLTbebYuYJnPEEyDpTK+91iu7yfKmqNW4TX+LUgk96wxK0AyxgcRYkSu7eQzUn+sPXVsSicav0ouIoaFA4rlbzpEM94YwGT5lNZkX8LGs5bF0mbb0uZnHGG82VXv2CfwnhRvF/g8/FZfdjB1SbkJ/OC23tXsdlMXP2tw41Lk33B9oX/6ZftIik7q6Bhe72vqaSCFr23aP9psv7g72fA1CjyZ2xuaUOyN/JH4K9tmLHHE9JrLfkrdRchMMEsWNJ4FeL49QKYkCS0L9nINZLuARacHVY7isb23+fkmd34QKdtPxnn0/fbzyPtRTzbQvu9C7R4OgCGIv/95rYpKAXroiMwdYdWOw5D0p4UpkDnTz9O4M6KhiUPrSbHmwFTyxG0s5gPYNnPH9yvpAIHHo+vgpzLRkhd+wvv81gdt8D4FV7olEHbz9lNICpEcMJiifu17pwWXsB/qTzs/lBMjZXprzD1F9Ep+Yd7r8TK3ZA9nAJTtY3Yc/WBqVN0AiZYEtlsMlkr5CsnYOqyAQ9u/AT+jtWZ4Oin1mZJvFqSWX6gI8/275g6WTPw9mQLTJWZaJG9VYCpXXZYMG2F2Eqdj2fMBu3fMHUWLfip8Q7+Mptq8MvT7CW4tzEwpc/NN/H3sh9baoGp32JrfEsK7qypAuYN6J7nC4hlHxM8XnWIucH3AExlATDFLeiuN7NqwX1fgKmzCf94NnaoaaOSZ+zJgCmnXsLfVmoNXdNdIrOYAlPLCzC19xATeZPh+G0ETL0HBjA/OtTcoRDtzZv7jqjK4T+XPGrYZooYSzsD59NqYGp/K98UaO9GcIUamJpJyZz4A7/v+Au0d9MvF4jYEJj7bIApNGZE9ge66mzt4sPkuqyJjjkwpR7RnlC4dcCkBkxtvtDl3zqxA00RUn4dQ7emO2tLZ18CpoJFTWzlrwVKpg/EXmGi4PevXUt8Y79UOxL+UExJv9hlBt5v+Y9/qz8TU8oPY2p/XW0pCIK/zxY7TG7AVJ4jA3XWf8OUPd4DU7Y/hNc7ycDUxzGIzXNlSTR5oQaFFBlstDclMpvph9vFVG7Y4Amdcja3KuXyGjr1tRWVXMEBplpjoLND5q7IZF9kLE9HjcY+dICLM+iSagNTD7GFTg13OP9vmPLTdb95VQydogu8n1VWK/A8b1THUFGj64cMbzTkwJS9AKaMI3SKJwq831wDpjYHDTqWDN4qX7vQqd+miXjjBbzf9fLbyjlgimb875havoEpk49qwW4rZNi0Mf6mU3azhU59BtApX1b/m04l7wY6RVtg6rvO/6ZTtuEAU9VmOKd4Nnxzrj3BYX78hW5NbHzfvQ4Sm0pdP/CGzGzfdGDqtgGm7GwEDGfDfpoKW3bkz/oFwJ8MvqI5PApK2EdI7ayBTtG1n/3Xzv+bTiXBGvc7UqFTxtBsKIl2wJRfv/5ITMmi9AtMTf5u/KR/dkn9GZj66bdBV1a1+X0Gprvcwkv8cwamE4UNsedERg3tcujU5Kx4jLXVnEwISeq4Obzbb+sxkiRD/pEGe/CqijwFrwVMLtfIU78Ntp52V+SpQ76fsSj+Iv/cgpq71jbesfMUeSqaoEYc54E85evIU9E5he6ZK2Dqtzx1frxfqCERmNGDeEzRd4k8ZR8rYpMWmPY6CTxcE7xU+xb/nqe6PThi6Pw9T/HXE3lq8ok/ZH32wJR77aeG5chTZ/35EZxSRJ66jyzkKUdBnuouyFPKuR9lGavA5IMhTw2HN4nC0EGeGhdo70FHDTvDErpeVlHGTrm1J3OVfeDdpjj+8Vm/6BxvkKcuDXRuXjpDcFb99zxlPjZzsrV9A28mhyP2uSJPmTPp73lqdlrXdLYEeM3tEde/+G0UZrOG1118lStz7+OC+CwQuHPl1ZWZ28cGOr9Bnoq9g87ywv8Sbe0+D94CYgsBeYryvBVc+3L8IzGlTH7VRyH/I01J/7ab5f8WpuY/rFPGRFkj4h9a6JAAnpPPPU9W1Vtw04mOZ+K3EpGnVCpPAnit0c2a02mzzrijVO2OjRN3TmEWoOYfNnTk6pUTClP6qG4dagWThiVR8HhA5x6jQGInpR/Av5aoydEhZr3XQh4bivBW+7cyY5cFapaeAmp6r2hXtmm1hnj9evVLE5GXvEkpkrUSnwJfCsjctT9ekpMgn9kjC5wwufTzmKBTqnO+4nO7d+AFRx/U6OsF7xP1+7m5895btqU2Ys9xPqM47vNQ9qojNjm/juQ135fqPMQeo35ckLmvoRNaBl0KFrJEcbaEDsSPasb0EXTerl1g6rcVz+vzUaPIFuAFywt05cTyluJxC87YjIHJsNEG8KaTl8AXW+hMJ+Swe+IYOj0f1tBFoQQH+Bvo4D7YFaxObriB76BWnQ2HruVDA174eMP9uk/3EYus8ZP8tSOo9nkfROx1wPOMnmq/huoEXQ3lDvmLWTXn26q/X5Vckx8Ubcq/u9e/boP0k5iaKv/zSgFg6i+iUz+NKUFUGHj0t63BFDwj5778UvxZv1N7EOjwOofbhHjhlIIzGKAm3VEMr3TYZNx+3lrGxBy6Fdf9MGIX9/1ko76/XX2+Bbu6yhmTHjkhL00r1eHpfsSOhwcwFE2Rrzw2WLBxtJqTJSDvOLMOmFN0f0zJYwkezQZyxHwzB6Y0AzX+UVHjfj1A3jhdgalNGuxY568WdJqPwMPjELx9sLoXRdb9Jdh1hHzx2xRh+hJqMraha7MMuuG/9n2fioy8d67lKVlrBV61ZWHE1N3LIMesWsE5y0rWz3540vlZ9brhwLsWX+Q5V9ygZlUB7X0vNxs61QJ0XZhEuH/fzY5OmYo8qaXAgFTe4LWO/1gp0OzkGZGLvGbft2jfd2sOyHpZ0J3j/vBh67zPS+kMOhMdioxFw35XgOcH9+t7BgZ/6//3ywC6K23hxY/6PqdQGn8FHsXwtgXklKKPBg5bhOAAYBhe15kDo89nv636sa3opGbwJXxm/OvcwJ/EVD9U9T9javrPIbV/Oyr4n4opXjxUCvcr+PmvuPdYzkTwmp8hw9/bhrHX0EGN+9rfJ9rdpXZG4TzJVGcxiGZsnvV9wy+vTW0j7Vfv9Dtz8O/gzd3j3b+y0XpwIufRlYJrjIIP0zf7Obl2ippkZSOxfdMNyb4/wKPZci8x44HjQy6BRwu530nDutV0SgXUOHj5yk7TVqDwuXym3Az3jJ0FnO/Mbjg+9auI3R8tvCIwlfJJz9uKD91KtAd0JepX41yPIrxPdoCuFrHfsOV2qRDpL+jq6TCFt3UrnYgpfb68AKPeavAkR4EuOV8H3nU5X45/n2/rft/Ij9/3a00nfnkLfP+aob3b+5asyx7nmx36frl8WcOrpdCVZgqveN+1UwqaGjr8HQQeW926GfH7Gt9/jQO83cP/0DkLq9R1uXdl/OQXRNctPicBMDic4fpOZw+63OzxvE7iMKNw+vimjtPAR+gfVyWKtpVqiyO0V22W0GUt7+ffXhXGpruuJOv0avm/G1r/QUyNRr/Y+66f3Po/FvP/NUz99Kw1b39ckb/tp4tMVv3Sj8D4kDndIm9sZ+GMNaSNyWofJfLPvdqxwzGeUjwZp/BeN2DieUcesUcbYEBMqoxloTkiU54iL7gOdKaeyUeyrWMJXuyChmmfFjp37/fNV6fNhxWDwYDid++tjl9g7rEyRhSnF3hRpy1tVjtxRZ5nosbnH2BE6+fA2xP7yZ2LqyzY0wKmLeMCHdL66RjVA17RXPZLWcwjrifXzRfZ6RE8f7j1W3xyA7pR9/1ehoS8dmxFGe1fvQWnWYZ93rofKIz6ha2fuN/Z1xw8KKw+4IDf5rBfdFyfVdjwwnWI9vL1nZFzv785L686ajqE93KD8p066hwYaEeDiny/Agbs9WHBLinUPpYeva73S4HiB+4nL+fQ2Us5zdgz7ue8U78UZXbuJ++ORGBaWiPPWibacy5icMJjiXz13eD4zfOekl0sv9w5P5GX7OFjSaHAS3jLrpKYPHBeFKzvyLOXx37BJsm6oHhvNIJr+ca/7nbzk5gSJ8qvMPUX8X4/janh7rgk61423M77dRPazUceyRx4p+wdSixdxiKdV6tStZcT8NxkLyvkhSxNnfQFTLD5bUan7bfl7svpJyyruUDc93H84FaCR03nSKfjCJj0XtCxb2vOKLmiJu1r0TRsvUOeSYodasQe9Os+riUyugAv6mStTyxL/ZKC9A1ePR7hTQ2CN/p9XUh1LGeMNTF4nji8Er+Cp2dSXlMQmahZb9wvHi/NlrzFGjW116BrN8Ov6FwdwQG7EN70tfMl8qMnvK7xmuqsLIcauR+/Ve2Lr3hMHPrQAfGNmh7Y0CXvcUP71A10N3PAEW89WZF13gJT52dD7Lv/MgrdKz5Hc3CAtY1LSiy55u6kz5PuC/n0HMHb2la/sVxiANN0C8EpV3d6Ze/r8kVm2HPOiKTfdOxB0e4A7zx0wBnnqQndZndc773Pk+Ph60Y2D74q3xfwEbUxXlBUL8rUlhtlxEZvA+crzv34IpNnzDCAUV/1waGNEv/r1jE/ianxL/PUP4en5uqfiqkf7vez0iPyjTaF3z8N4Y3avH3R+UXg+ayqR0yaosapHReCLX+DBVty1IDLjil3jFBvmLWEl7G1LTBQpKh5V4ihI7MJ8kJ80uzfX+oYpjdgKq7hhaahP0Um7+AlL/28gzYwpxSeWL+IoAXmHvqyI1t4gEflt6azfeQ8KTnHqPFiAl4Wufkh/jg/UrvtXzRxXRjAVOFVqQPMEXuclhU5kQmveLviet5+21AoqxUwpvgzdjLakpzOgw5F/T4t96Dst48SgIHwHu5YvVV2ZM6Wfd/3SbFZVsspJd0DusT7JZiJ2X2JH/pFJ4c12mtHFThpJYBDXslMZ8por1JiPt+qM1OBgbEvFxQ+kOe4PUKelFdLiaLTAZimFJgY1g4+ZwPknZN7iNiq8Rvo3LhM+X1X2OwalxmZ130p2NNF8NtmmRVZ/gPXe//u4RsGxyud5bKDl7ahw6fyAS/M4SscK9lDR5N1Q/3EedWhwpeQtW4PspcyOFS7tf86u/onMTWZ/WoexeIfMqUu/0xM/fTeRrrRj3nqDfw8e+GZiInfb0GWwxuF6/DDBvGgnyO4KlJHn2gzNr12EiXqKFXtybYp2H95C8Lw3nutF2r+TDEwKd9l1Li91inhbqk6m34ujezA+9hwOKkdnPUrm4985Bm3hNdZR/COrSp/KImihrsiyf1OguYTXmfWpPzdrxe8vmJk9OX2wd3FUPuwNMTvB+8Gx7dapf++m8HpBK9oK3fUnHU2arLGArzQboH21xPUOB/dew7od14sn+aY4vHkJbgBrxmrcndLcbPD7ykqdDsgYMpWklJwhHpfsNUl7yhSeKnyy1bJmHewFmT7j1fqVBPI5oNtVsSNCzC2kYFxw5HBCeEc3rS4wSvGB/xedFzj92f9VOnG9ydkRjtwyv0ztVlStjVxkZXcXnoe/b6M2cs8YOzZt2deiSW8c5/n3FHA2IwFFwocoePciOEjksIZUhCsCoHzOXS0COWaTHGF9k9P4CAeGjmd92qj8uJk/Osy5p/ElDz6VR/F8h9dFML8z8TUT28bmJxMYGrs1yk3+sV1h1vX8zp43jWVsGBebEI35uci5ZEoS6wb52NyPOcuuFLdXFkZgGcpHTapPfHhvdYH7U2eMIX3cjfQmeFmgHxS1UXqFjm80LJby5Qs78DYU48i9pkPZDrdh/A60ly5Mj913pTMD3jm7U5m7Ni0ObnTVZO6uQDM3M/rllxbfqiOWpcN08ubTPyiQYcmB2Bo1PpPCs69Dpl3eL2hAodFL6vfL2zqj5gWdsCofIQOBZ7vMT/KRbLCGJjaHJB3krm1IXe5w+/f+vx1yv07eRY4wK2Kfj7hEO3jm3MhOKMW15NO3DnZkvnizj3XF2w2Hy6JguTFXfUBHcrMfttA6FzKkz28bXiDl3Yf8F62egAG9PFgTOEWeccdXGpi480NOjtXStWNDhLuXxPfKQyHJecHAdd3mSwLsr0A9+uh4vqSi5X0GzN1Kn8MwRm/bT1gHT1wYNfPf9RMsSb/3Ove6Fp+2LmNs34vcXDoohx4fyCmlMn/vDG3JKyUf7i/P3W+30+/puOSODPyB/ua248pMqyvIFO7nzF4XhLqjLnzdUfBfVmorlWB595Kh3w1t+6pPWgijzX6coLvC9Sg3+/6IpYDeEeh7wsPLtAZowBbW3e54HzkQsccvR+/KpRCcPdZA15emxKFfIUaOcdVxFqjbSlq+0xPUjFjzksDT1sezm97qPFENZHRizQX+PktF7+Pn8WvFjUfD6sFO1nAlFl4fV4ocD3JuN/6cl/CC7km2j+4y/A+uwIY5bYPb+UbI9SgDwycNtWMpccjI3Pg1eD5J2p+cHdu5JfIg3xQQWeN8fpFXnkDRwR15TEWQ+dj7QFd9x71jOmVMiePQ6dt9973XT+cnMK9AV0xk75fdNSNyJ7eoIMWwUsHoYb7eej7ILryoLOVjPxl3zRg9tm/AlQe+vh9d9RvJdrrkibBC59mDnTX6ucrXv1NRO41/gj8vQWmfMWYUpxnuN9naX9l1X6N8+kRrt/u90Qc9lubxoMX7m/ixP+6+dZPYmoq/2oehfrPKbTSn4mpn34triAjzwQDpx+nX6EGP0ezJNrxth8jRGaOIvFNjjV+CrwLwHP7eT7q3xDV7+tIwMT32vXjV8dG/f19mLrht+QlZ+jE/FaiJo+dRk5zwjOWOfJA4RljomsK3UvWEbFRAy90HgzhBQcbxWP7SmuAwX6exWHnzVhyXWcUOkPw6lFBTR2+fd+6vMlTXrzljG2VuP/9DJiaJqjRTSTm/ZgqvKN8RiZna60guhN435b8hmVf6J7D+/lyviDrjI9E5MUkealOM0PemdFDBUbm0O1VrixY83GuFBlpv3dHv/3vPpdb4otZgXzo4HrSszYgytNW4J4xldhbhu77+QyccvEqxsR9l5EbM3CGq8Ervi5LgaJpgzxz3wATwmIw6r0q8prbIM8Frgkd2r4LeFcNkP2cgGlrEsLLPQW0hwvLB9H0jftVFPANl9c3oGR9/3BuHTWJfbRYwf0JCtVWa+ioEMcF+dcbrt/z+u19dflOJ3YBh3bpQP8DMTX7xdJPSWB/kXkU6k/vHH+5TcntqBLc8aOUmPTJS3LDS6u6Fa8jNozyF2pw9YQ3ylGT+7kmoKaaO7yWqhPjBO/i3kLUfLGGN1k08I5x4LQqD0UfGG21HWpceAqO4iEPmWdZJPu9BMbak4488V2PyU5tZP4voUbzx7KmaItM7wrKbsRafkuhW/3cmmUHHfJObUURj3POb0f5ynK2BCbrouTu0AGG9Bo1fNbnwJSqouYKdQ3dSi4FvNZGa9jaWmYUf4UamV/SkB/18kvRQGsF5yFWHyaE9yXy2gmYfpnljF1M8UKnQY3jfR86S0tg3o7eBfKR3+8voxrwWutzmzqKcRix4lIOKBIP0PlZgPbGFzOjZHIApux1P8YbdB15k1OjOt8ZvGi/jQ68YAqMWKcDY0sjf5DlrnF+Ou8W7PvtrnQ+m/By6hs6dLXMvO9nhe6M7vIIXvfo9++JAabCM3R4vjNl8qXkKdhRBB3dhdA1397AF2yNEhx00u7k2F2tcucy+Nf3yPwgpsTRL17fDkz9l91V/kxMsR/WqfsBeSQovlVqb3VfYst7v2Ph1YHfl/ZTjx0C8HLwyp/c9SqtYF/b7yhcWDfBrm7AxDS5Qbeux34+XQKvtE/Kut8fuennoUszVtjrHUXFEs+YGYHO5MQRKHxb8JLjY8OYqmkjcsKu72uXkZfkhV+hZpDZXZ9LHxYNBzeKhlPUOLNQ44ImFmRmZq465cqPGImmSKePCx7erdF+TzdSMidv1Ox5IH9YsF8/UFMxvNp36mdsf+nfMdmM6tS5Kz5kTDU6ouUTGMif+4bJynBB1nYOTN9TcMypcxIy/RV0dbBXbKbVaJ+pW7ieo4a8tFzHU7KyVcsdQQkb5i/yWT8fsuXuuNehSdOihnffHjOLfiu4oN/6bE34/acE3d+Y7Zf4eQ5OmUbhArriAzOPGXxBvZ/MmLcwLhROtwW31RHac3Wg26TqyKPTnf9hdfL1yBInbwEkgvPJ/dwpsxk9kV99tPeulQ+KxQy6x3Rw0PMrw0surEqwG6n9A+cmieL4F30UI+EvMj7Fflin0n0ukSc/4Pf3DnhzFWoPcgX4fSeTp8QeAXg5GHdPlQ8e8Fr3AjVhS8Ettc8VMnm9MoEJ1m/o06zhTfI+j1mD/kVJUuJJTJ3ctmQaVzzjtRUgXxnLL2q4w2ebDjN2OsH78K/49z3Nk6NToMbOwDiLpYZd58gTiWuCV4cvYGb+hO5EUzNDxt6XXj9XakQx28MbXQBPdtqUd4omL+jQayAjPxS3nJJuBK/WKaipuL3d6OzP6377Q3nBrGr5oTN0hbvbV1UwSoZz6MoQmDZO5YgtTTH+fTNj+7mBzip75LPTkz1TPtygvd1jrZCjzaHrWVsXv7/2kPOqVR2/5yhCGZK7XCKPrb/Q4Tr037jfKn5/J0M3yxt0i05h+dv70aTf9y2LOxPnt45PiWlXDZjmG3BQIEKX3p6cknt4QjfTI66v3T3OFMrFO7UPET7HN2NCnrF8cm4bvS8wwSn27QtfYFtaxHxbu5Kf1lXK95n+r7uY/iSmxvIvvN9o9A+Vkv7UvvSfxpQ8NyXy5Q5+vuwz7OU1QKau8kZ1k/mB2NKPa/Ka91O195d+rtFLfhHSyY3bKG3klRz5wC9e4PVHCV6WDBF5jK59nmnBPydP3lD4yZ7cqQ3koTrSOgoee+heZSJ/zOscnu+OzO9UCvLHe2c8KcnaSnW7edGwdC7C++w/leCsesxHufmg02GQoeZ02WayAy/q7CToyJCBp+9yjhquXsgL2yVq7GLfMjJfGWpyMYKusQHyUfz+oL1pg7x28I032fEOXlWSgox9Ugd5KBhW3FF63h+PuwgYIOST51TZsVt7KyguPNRsJCF/0qdf75VNG8GNg2nGLrEP73WSofNzG+0VZyXa73ilym9dv3NvVr6Im2f8/kaA7pdi/KHg/cL3u28wYvuwTOkMDuL2UNp+2Gtwi8g+NuCgZ6l9WHXPwRk2dNN+3pCPVtuNS5Ze9q8y3foFm+o+vPXMfaquT9D9RyLDC6+faP/ohIC2HMnwskJ/fUKh/4Hz/cTJ9Bd9FKO/yDrfhfDDmBqH3ZhoNeznyG7Bm25tZP3+k8hHQXXYschDfvFHqwd0pK/J0TBu6TxIb6pr4nYwpwMmEmOFmr9c4U3OVVtQOOnXIpTP4sPOS3FDgXjHMyY9gLeZGB+igQXdu0vTDzOktoPXugATyx0w9znAq1iLthTcKPQyFsUdeHoxrFInL+DlXvs8h9ecZ9wtLJnYnPlfcq4D6FBto/3PYnkl8l/9GGsHXd2flylZmxpe6r0CT5uHNWpq1lbC7zp6k8ERVmn0W/nU/W7gnTkgO0kqeMs5OOaRmyHF/hPHD2u0L1OB+Ujd43rkEvmtW8NrBdMXdH0RhFdmvUSJYqHAZ3HY309Du5BrbKErigzvO+cD3L9DAR08yMg3se68yD/4yDtiv+awW/Xb+havp+rE28mHDYQ4otBSwEmZjTyb2vBu8c74bbdsLWOueEfwaqZvYAaFwh5FOSLfHD0E29Sho+0BXjjyG3jV9W/9nOI6IZdRn+/C2R8430+Uf7FZpTQa/9Bmlf9rTP1wnhq4hkgu90uBJ0fwXHu8pRQOn3Xqzgc1Y8Pf9mN4Dh+pO90CU5YSNxQ796vAff3wYXA9HfISat41bvAmeQtv5sz7MeRqsmvYK2vX5N/mwOR4Cx172s6bwrzGZ5MfGqZsHXjJgqFGBA2ZfiH2mKlHZcqdfg5pZ7UJURLDm6oZanRhwxtR/856/mKlzgpr2ZEjrwqVP7hcsCcbXPp+zKpfY1jieHfQv7l+1eefNbzi/OAnFK0G4OlhAx2Vghx5MeoaeNO4336raad0Gh/BMYEKHfAnXUBnFZhy3TG87XydP5DxT6hZdtUk5vtaPw/j3nAnOdTIdw94L+sNnbbnoz5/HvKE/PUYee6+Qv6aveGlvXkIb7t8on17xf/biyzcQRE0LK8ceNN1/Ojn7D7hfa9+SLZwA6aEG67PcI0rfMMOuiP48LLaVbHJ2Siv1N3d4CNei+WIzFGH57XfggPmb+ieY5fP1NFOPnzHTo5/37raLV9R8wdiSvnFi2Ol0eSv0e+3GP0wplZbeQQ7r5epGxzAe7eTk1KSjPq88ZoumDZFvomN9IHPArzWbX+ryd8crqm9eB0KJi6AiZN2qLj9bpGZzWn8oPCp1CkfjaSCDd2cwcuIeMZBv2/z6TOA94msR+q0Cxy/CMo3JZ8FaqQd9DVKg4ysqi5VO+M7eLWtERO/q9ANWUCNO+YAvMsOqWCLY42xWOiAyW4OHZkY4Ok6BWYcYApe8lBG7BLGNyLFR00OvtC10xHnS+pdPyc1kT5svRcbCgWx6efwKh4bDTSFgjwuUYMD1Pyp6Xw6Ww94MTEBJzRJl1Ew8R8pF2TkN2trjqHTV+iyeQs9VgvrMfHls1+rvwQGgit0wR+ukWf0O2pcXy7rvl8SHBEZ0M38vYZudUN4022JPHdWgJnE4Q/k1cMZHLcWA7QP3ttdvXF9M+5fyBz6yFvhFRw3DfYW2cGsH2M25IjddsaXoth9cOeu92MBF3CKmZ9x/aYHDkpEeElX7/tZzW/zB873g7GTf4Wpv8Z8vx/H1E3p9wC5nJGRBy54zrlqd0raa63al0kAL6flT7Lb00O1iw94rnP6Poghv3KXvDBj2zUwEQ7nfR5TkF/2tZOT6S2ByVovwKvSTSV7WD9gxWLoWPotwcs3Hc/cz6ZXdnx2L4pnDnTks4B3tL7I4P5UKVVHZ5LHzL0WIY/0a0VWDbxck/b9aF6Splz9agume/mbzGCNGpMZeHv+8MHDp16Hjhfo0j4eXMk9f5DfZkFJbBwPIni5G3RZvkFHtxU4gm4N8iMfBzb7VmuZ3Lh/GbOyBKZmUuv91/euuYN1SsFzgOtpluWIZVqM/GJntWB/hyGxyF6KFFhuDUwu+/Vjl1uMzzo4w32ixsO7WPUvfy4F+3pHvrkO+t1Sn3WhOju3n/egwJta1wr3R7tsM3b6dv3rFcfQxc0L10fcSOg8yXG9hyOOp11l4vreL+7sbvi8Lm4dkWY/VMdR0F77IiJfyhHy8LAfgzcVJyRe57i+z1X/A+f7iTPlV95PWv1zU8I/E1PiD2PK8df9uwQ1ZOSqA88lFnjdz9fIG5NRNWJ8PnhSaAi5wFdb1GRtDUpK5uKVOwenvjKT9WsABQYdWS/gzby2zcju98O3g80uY23krygcS8DkOEAeWtZtTZaEZ+4+gkPE7hLyWfL5okZiBRk8qbsbeS+/z1f4M7Zw8pC8dgteHWXaldmP243CBl/bQ2c3Y/fceFG4Qt7gKw+6xH0H+WPQz3uvn6XNhIt/Jft9Bs/XnqazVdiF/Vaf8HZdvCvYgcSaeAhdcaynAm80W0vgdQM6WS1xPuFonCmuItT07A0MbV14Y07aQ+0nPjRsqK1H5D0v8MqWOSVmrQcjiuUWnOJNcT8fLnQhfqrAVJpD5/LLuqQTmEiw8wLtG7dGRVwZPlO36zcad5sB8k6zwP2Ss8mVPQLDI37SofPfL3StTuOYvBocYcsW8pH5hTU+jaVWsOtCs5n97OcYiyae13WC9jasBae0S3jJbQldt+VlQE63xPM+Hv6P15b8IKbGI+EXc2hH8j96/cR/h4r/WEwxcd2R9WyRkfMXeP3QjzE6s2+V8lPX78XVGDkFeylP3ZXt6yx8lAUl0+aqOtYR+aHL5JbCYgnePwnwJpqep2SJ/X4IT6O4Mn8prsgVEvBm6Pc61sgVnd+zXLCdUW2z0xb5Ih5sUSOrZflh1gw1EN2v/R4uVkHsYqAGqE3Aq681eLrL+hpZWKnqFOOdxEYFMOm5fb+kHvS8X5khOZnevy/0BA7wj/CCdu0+kO/O5Y5VjhaifRLO922ljIn3W0WeFvf7/8WBzj4snlACXRHsYIn7cZFbl5x6hpp81MA86S0456qjZp85vOhy0gnEn7Oau9NiumPOy/kSj8VadcQBjj/WyxDebw/MlF9Zwvc+dL/eIS/CixF7DMSSzCt/9mPeCrxcaMZkl3OcX7k+kV9l7Uwn+wDd6iY4X+Z00G11hesNA3hZn91PFAW7NnXziUbsu4rfxO0xnleu9HvBCdC9cH+BlxQ+/oJtKtMnP7oXgiNso+gPxJQo/mp8SvmL9PuNf3oObeP0a6uXRercavDmQs0v5Pm93/8GVcPqbpmjDTxHzRzhHc6X5ZOS2/kiOPMzMLEZ9WvbJzlq5LHrvZks3ymq+wzumV7EFo9uSX7Kc8FNAuSLWIpL/L2IZ259D/CSeb8eqIA3cfwTdE7a4/fP9QS8Ptx4OrvqAx86kYFXRRmYyRfIE7aR3AX39SxGjO36vWCr7AEMGWh/9DAC6ADrazZEflgc4QXP6gA8L/vgaaYOAnKzG7zlp39Z52Vkoj2QT+4OKmXHBEsek3edFam9m6LmedM6FLIU+c9LoEuFFl/JYl6eOtMnrvfcj7c5275vXm1CxtZvE7r/1SvBvmyBgbLA74Vu38cgF/6ImcP2QZYDb2sfb9DNbdiv450PobNWv253HGm9N13nyGvF2WNBnLvEpSV0qxtAh47ndQjvZ0A3Jzk4rrkqR/Luq5bz6inrTOjfQ+R505w755nfsNMmhleUXrh+mpeLfnzOI39p4Hn76+gPnEM7Hv/idfbSaPrP4anx/5d06lL7bzpRBl2IC9RQOexieJsM+ai57gsmz80M3kTKVb7blowtP9qDIvF5Sd2rVcMLPruakhOV3AkI3uwVwLudpvt+DNlGHrI1bQHdW6IGc44a7BStoGj2zjnf+wedlfUaOjG4QQcaG7xfTpcJxbvkKbjGZrdj7Vz2iaoDdLRe+chHFy2hKPHvqSPF3oe1DrxbXJvAVP5E3hOr0oc35CV3L4a/Yy/BiSm8sQfn0lVeMHHef+/kON901GPeuaE912E/V6eofpstg3y0m/XzEwfA5H4FTMX6HsffC79gp0i8oCZttH82g24G07IjL236sYRuumCHzOgoqfo9VlY9xrkBTkjqfjzrM4LOOVWcU2JG0EHpgvbtl9D90Nw/cX+ne7R/cAuJmI7z+83WZs775vbv+8oFx/zi+vQ17nPc7oERtT9+eQoMMvdxq7pvBZwn3G8tvF2Xq/arH58bxmJMiRo8uOvvpBkbXTuPnPhTcEcazf71JTU/iamJ8qvxqb/I2vnF+IfHp65V/KLzQIIuNHt4B5uX8B56Cb//yIOM3d7wcsE5ylVXvoPnrvq6H+dPLv1e0KHOqo1f9WvRe94/+ajRtvdmFw+YfLsF8sxgOadzd8q5Hbb+lWWjfkxXP+F8oQqvdFGgE9bxCR14e1rGPGUQk2m/ntAJd8fYTHU85BETXuWgydDRlxyR823unLOz1zD/3O99LMHbOP4LPD2Vcw86dChV99D6jEVb5KtoEILnt3dvxqwUPH1K+zmp6RiYHxb9eJNzgFc9zfYL9m3h5RLpUKi8kOEVl75hk6sp8K5TAZzw9POEvPUcNWt++vxZIb+YxRK6rEyCGTPbNThKSivurAa9juxljyiV+nkoff5Kpn2/oTmHTpw+0M3qoj3JusbgBO/Vv702lqGjFwX3JyufxLTLADo5GOapbU5wfWWlAaOCAIxsvzhebKD2fDBsBJ5stB0wY8JLV5tMcF4T3E/nC460sn5tTHWEV158lmcKX6tCdb0s+gPn0I6l2a/6KGZ/jT0zf9z7sXn7Qn7g0IU3hxeZqn5Enj6Ed8r79wy0ln8n37tlghv6uxkLtP7Vokp3Ue3yPWV9/inJvY9Qo7oteyxc5lcyvb4PYJrsiKXWYI6a0HPVmTfAnL+NH+R9Spzvfg+BUW0AnXD7vvpNDt4XxmLU79MEr6Sb0oIdJ+KZkuETvMpVYN5iBjA1P925+2ilgt1k5JFzoaPG7Bd4e13myB+KgJq1z8gPy4cT4vMB+WSroKZMMs9Exxa6PCmA+SdyEuEPgQmelzOmDNovMCY8BR4dgKnPWePkXEt4V60GJ4wDOf5tfAz5U4AXbX3ovK0PK25f75XEtqclPo/69U0rB5hKRr5H5+Wlf4fkQCuYAnSQH6fQwecXHEX9+ipzsYPumMs+z506eNeZlglclZ/whnffpliDLtq62ufZw8Ajc1ACI6WC44v+ZW724tWk9pcDY/t3XpOrDtA+i5X92EgeEWlv5NfVyRuxwdp06ZwewRlrUf8D59COFfFXfRTz2T/+/ZlrEn9cp4RpiTyyNJCRhStq0nQ7+PVsigwvPZGZF2t4uSB+ZanzGBYS20fdnazKTJDR+z34Vx/ko/NKQg2fR77NRDG+UHAVgcn2JunsNW0GFAkCeNeblxG73W85BQsN5/sa4HWWdODpg48MPrr089EYft989PlodZnMmGS2LsXpEBjQdHixRyeHxPXwDm9zK5BnwrygUwMdsTMFNXV7g4ej7Rd5CJF+xp45atR07/CeGw3tr+dLlxJnDJ6mbY8pvc0pnNnQFbHt+57vwJTrhc+Ub0XUbH7QLIriD/JN9Ub7rjIwHbZJltrPGtfrzPq5RlJVqU7w3Y+YcvVfFK21EjV9gm5MOucM3d1AR78SatztYnDS8lmozqsqZqxIBzmZ6xzXL7IKusiN3ru+s9SdLbc6Q/Tk5LZTcFIxhPceR30/5GgJLzj94vh3ddTI2tcNt5s+Lw2o76s/BBnypIL20nMZktVmuP67Dq+8fOYO2enuKdj+uvkD98wcT3+1x8to8UPv9/mrYUq7+g3RATXkCjm80ivIkalz6teG35CZb+INmXwZZNy+zT2JvULzRs7CTlI+58DE+o58dLIi1Ly5hDeLBQeZWKhLzoeDYseO22xGDgPv2tIGOubMyww6WGfI0BtFQsaOn8hrLWokvyLTq7wFBsT0kfI3f0rM2SHPRMkMNVBfUaPPsRGgJpqb4Cihd2Veh4zvO+BhV1yj5sph7JAr3NGedYj2BrGJPPbywfOOuhuxy1t0iG+m0Cd/UOhM0sSMHN+qVLd+lSO208sPWZHQj2cdoHOeoZlkPQrkG+mB9pk71GiYrHA/ik6GV77KLwqMSSnwc7/3NDSuIf5alqktOsB4enZccoz1g9tugby5DI0bdLzE9XgTtC+93zLkvX6sIVcVxtbO2iNrl2TcFXeTHVO3pkWBvgInXQjnu8bIV27sAiPxFLprrTc7iidGg/bd4CM4afANlxOOX02RP9/9mPH5sAInzEOpYYLX2WSrAjh0MI/+wHnp45nyqzm0y8k/F/r+mZia/DCmSAGvRfusn4+XoYbKWvaJe32GT6K9zUYeMnmiuJnqNl3xYZ+HcSWeO4lqfzvwMltAZ4L5Dt7M6fPMMzdi8rmGPCMcdjuWB7ZCljgHb14HqEFhJKdETZSp/DMMPmw3XefkzWpgomk0m1XftU/euB/zFJ9n1Hiu2USyjhrcOcB8Ud18ikbPW+rGo13EVvN+LtQ6Qs0Mt2i/8IJXIuUL73ZL4XXmMxOZ/AlMuFm/p/99atqUbFpwyNHydLa+tsCU9YFXzVf+iBmHHHnocejHs1To3CkDprzTucdUhPY1gQNvNpyg/bcGXrkT8pa4289D+X6Vhu2GXf3bnFnO81RbMPUJDIePBpgRtH7Mtl3CGwcb1LQ9lyQ2ft9Sst6vPu8o8oxNbBleN9f7+5NMGFOD/kXESQFdTxzo0PMjunQyFHBELOP6nup9S3w8qeFVC2DszuOCrMsgQz4+w5u+JOhedNni+ukKr/wwck72VnxyXmjTP3Be+kT41R4vo/+yD8Sf2kfx05iKuryi/4e7N9lWFei2Bh/IhoCC2lQkVLBiQVD1KAUBFWt9+pxx/jHy3sYduRt5dn4n7+7tYRUBa1ZBFPa5Qw2FCrxEPnkgw8suvJwYYWJN3BUUhBPcI390ubPBxT8Qvde5xJ1q9GbNWztRUWfwMv4cfr9vwr+76fsieeu1ypj3phFFPms4H++Qh7JCPFPebmvJ60nXOxvvxLgiu7R1sL11xHxdjyi7fk4Gn7bhG94MNeBX83Pt3S7ajH3rLqJ4Ma94MGaXjOVfRey/p6NmMk+diP3sOOWNhXw4rMw3ux12wFR9bg2PH6M7e1k6J851fJ/UN1GzErxYvvTEfhML7c0O/epJcW9+AqfYYq1KaIntJfrI/EzocKZZ0L3PB+2/9zWTzb6fO8WVDQwlM9Gft3WjbGeDU+w72nMdQxfiAnkuuPrIkyfbByd9zDP35P1FZnLZwUsP0H/OzXjC3hkw43+MWgo+SThj/fuCcD3P4CTtE4k9duDdklPbGvy8hu5ep8kSGP/cal++qvjfeYBjcl5Lfn8Pb3ouu5gSowfvqI2ihi2dmFOsvs8GN16bX5xDO1Tkn7zf/B+Zm/S3MXVz4BWiqHeCv+6DN08H1HR4JDG27l63rPfIc0ruUS3xhMM7MDUvyB+1ueGzKWro7LYthZ1YB2zEqLFpXMEbXQLkmcH1MkNeMlVk6iN4ly7IQ/ZNjGGce3Xtx+X1wqwkF/OmH8DERwLvD58xeDiokKlfn9WdXXe68D7qGXnrAm/TpshL5J4rg/+Zu2Q10Lk0hI548+Qi8hAwFR4c6BDvzDs7rJA/4vIkzsuqwNPmUHEptK6oKXkPzKsL1HT8dJAfE7u7s3Xbe1AwcsUcVB06IC1am5ypwJSrgTOebRwRPwSoeWsKL3qaazdKN7uOB/H52rDDvu3IrcT6puiI6+nY0MXETcAZ8R7eV/lYB3hV6CAv++CoTNEqKtQHXs+tWGXj4ANvN0/qmlf+acKyBTCVyT685qJB/wyjB52dq2jPMBLnfsz6C/JTcUYCn4BDZo5+gg7qde2tN/AFy2kVgQM3eP96ivz5XnQu0SVBXq2L2y/umTkcDH96PmX8I2MUfxtTvdq5IFPTqfamYqx1WcD/5wp0x9s5I5NFE/HcvvXrOnBM88KC16OgxLIyyZt8kwZmLG7Imw1Qw/EL3mw2ihP4fbEWIbmvJszI1QGFQxOYKvzYZPXDOVBovmqO3I4a9CunBmY/4F1fPF+5vfD77rdEje0HQ2BArlzyHuez4V0/qKn0iprzrrNSCqT6Ai/GxNj0BmEkKC9irf3p4xJffYDBa4f2WtYuoFTbwTvpZ/D06AEvFzoP1NQ6jMR5WEpF6frUGV69sS4sjzTky7fwnn0bmb67tXsKtQU+X77RPvnmhMTtEThBHcNrGn53JTdMkD9PWlKy6b26ULIsLjV3B2Lee73j5N6Pbe0dss5jatUrKKuW+P3ZDrqZW+AY1+xa7u9M5Lk9t+AVn7OaB2k0kNnGq2yKH8Ir35+ifwt8X/DKwBHeFpg05SWjyG3EvrQ7YCpv/Zayzw6fn6/AUboeh+Q7XVMHm60K7xnnDiUzGZxhX8e/OC99OPxpjxf5b51B/P8WU+pfHksfvZCH8kWKGupa8LI96wJyzBgZXhX7kTdiLDbsKmDgdkBNLlb43+uZGbxOvS7hjfSauCsj07+f8Pv7iZjHbdbwgl1vqLLv7a5QahbwStGpY2wbawUVi1lt+AtV7JPUB0+7ZAFTYR+YLGeOT95uCN2qynPDZnoPGHjs4MV2G2D+svrzvKYqa0+xTWIiWVHg3BopWKXg7RtH/sil8mz4u7HZsOcFNUoBeD54exe091AhHw0FTy+uwHx5taCboXi+Fm+7hnWWcqPiJMaqnw5qPlTbHWVKA514sc5ky7ANqCDUrO+vkZfKyO8oDwcXyR8M0B91r52J5k/ky6eK9nifBzihhTf11wW8797zc3JHxqn2rzF0s426A9n6Apww8OE9Z1z34APC2vAa8/RmI67tKc/XuH71VHjFCzjGvtlN7Y06MUfZnRtEQ7HWPxfeNlxZDTnLe20E3EV7zY3gSL+P9pdllDGjcKB73fnEudSMf3Fe+lCd/KBTijT4r7//KKb+sk69LosT0alEfrk9UQNFnfuUJy/oTm+7njG36aXkHYsaPFyaJdtYj5Ti1T0zOIQlY1LyOFJ+OiCPzfrCm82QNxLPOUvedXeG9zmUMrmzO3QuvgFzs/UiJ3/hHiU+HyQRM41dRVm0aCRuTTXG5r0HMrTaR/7pTc4lK8Q0CvvRoAafEWrqMoGXco1XWXOLR+Bhjt8veivoyEhBTaF9RDFX4WU7A5jKc8sjz/aQ52wV+QtGFK8buZiTel3BK05i1PTlCkx81lYp9j26Uny1Wsk/8OjCuAFM0a5pjIBMizE7in3oigVOmIh9ncyxGMufyNClQJx5UBfId7y/g87vxdmhqxQYT49vcIbeaVu2sBfIm2rvxIPhHV5sbO6gW9cYuhOIuVm7hcaJ1s8j2p8t8fsbbQcdjXH9zn14b/PigzMaCf1Zq+C4+ec4J9roV7FfH9prSRryoRGjfVEg1sJY4JT4dEf7B9IlYtJYsyk6Srjfrpv+4rz04Uj+QaeU/7bG4j86RvG3MSUjylC4XCO/1DVqkkzFI+ruZ867Mfz9od4lyA91LeYBmOC51E+I7v20Dkrl6rFerIix9T682WgjxjhCMY9Bi4DJzFnJjIbel8K+C16vGrzOx/CS8WR0rL1AnMfr8rikWE+RwR9i3E6fdZzShQLdcfohanTk2+SNx8DUwFHFmEXFKQq1kgcrxCl2CnsVRVUPPLzWkZ/isYX3v+FleX8KDlg+8X3ehjeGV8zFnv7vhU0Bs6DL9vssM/eFfJPR6VL751YD5qxdR8FSa2vfrVCzq2G7pXhYw3vVljZj0gkYzT/+UfKXHbyoHj/OFAQ6dOkkzgveFx9cT+2OfJnKqPHnC14zD21gqujgff2bklDCbNS0pEQlG6daTtFjAt05zeE9Y/UjzpXcHutgsQlKls+UHcXnNzB1XIszsx8dUfoeNIZ/uaN/cvKdkc8n19rrP9FexUM+DPgQmLRCcJj8hO5FhyswtVRVjz173Z68bHoygnGU/uK89OF4+MNYuiL/I2s9/vZ5vhQrDbyImLO5fMJLvNQFp2wvxgEXZqeylbmAl5OnRykITdTkOVZi8vJdagSKPCKmPhclpd0fL+WL5yUv+Pc8F2v4umj4ZhRuPxQaVHN+7JDZ3SxPKeh6R+4Pkyuxd9OipqMhvFkPIsS+H92FV8lQYy4BU6PDB7z66k7c08VcpPVq55Jz35bg3erCWFj6wPTGaLj/XqL95+1iD90x4W0acS6GNEd/gvOolvzeDjx9+cZ7cuoNatqbhrJ4Rop8mN0unJuPLmKzbnchPrOAqXmFmleH1YZolooxiRC65Gk6ro82Q807B+jmvqrOlF4XF4OTvvaQv7qGcut2rv10C0xt+sB4dltChwZv6HDf7sBR1x10kN0ice6JWAtSI+/4ySZukHeAwUS/Hnkw5cuMRe5nS065EjLI4RUf7xy6rY/Rn7UM3bUsd0re9iz2l1hB98pEh+6/GTjr0cI3XNoeMCW/4R37nUqMfB35kH3x+9l284vz0ocT7YexdOUfOSP7r2NqECo1/PgVGTrykOk/mub+n/VGPCJLZs9MzFeL7seabwYXj4ViXjOf75PaXxySLRtuHwfw9Aq6wC6osW7+CSgKcuQZoPDOhs3sTXR+wovEU2CuvegJpXl7NHx1J86lGKKmqWvBo/1TpLKw3yMqsht0pxmtPGZUnz25ESHfKAkw478XwNzkdJCCxeEyY02WHyi33/j8TazX0ooKXunzh4cDCFkZ4P3RzKlRY3XksWn72ZG9WkKXOzGuuPCsnGzLASbczvLYbNmdyd52Lfe0MWq+G1Zr8spvXXNdcMb+getTeBI4IWvMNyvrxwkY0qBLd7GvUibWLAbp5gxOKKAbQw+6SM0SHBGukSdXjh5TMDBxvfkL7Xseodv+WQEnyG5Xst2nhVe8OUdw0GjgsXS521CgLuATvDMwo5eOTWHvgf7ceyb6d1P6xLPuagRGoZas132QDxc12tfI0NH6rMBL9pZ4f+NfiJ0jB/nw88DvM0p/cV66Ko1/WOuhDP6RcT/tL3u/z6Y6gvdPLQ/crdqw7Plx4L9TeK39QqwR3D1CSpbxkXvsI+bvHcXznshJeKCUVxP+fwFMDTbQhe/MlNk2fPjizIATvJu8urBClZ9kv+/wIsN1JDOWODH5q+vR4AsjMZluIl85xzl04NCKoaA7vB5X4NV4WABTWfhADSBfSd6sBGaujw9RstMPtVeKcUX3I8YRDz54+GGjpthB3wHTdisF+QleZ2stHHLnH3jP7AKeHq/0LRVbcIhfLIZ3VkVxRvwzQP6T3h2xnciXyVRFnut6UcSONjCVDvRa7H8Ozsht6GSxCI9GcE6E19SVlty8D12qVuCIo6vX0KWj2A/RhTcrNegmn8Cb8svMmrHgq0SUJRtc78semMpIScktHbG/hlj77kjQIX9T4vtf8yUxPuzWFH0myJ/DIb7v4OP78pFWcy+KgKlTqvTI3on1Yi8HutWJtTL5kvD5usP1HG8f4KCzJzilULcs0qot2UmF33946S/u7Qxr99MYxfAfmUfxt8+dp74YIxhJqKH+BV6HXuDJaNUBU8EyvrPBchFSNM+BgX0AntP7u4BCmsYS302uM6aM/YL4XuiCt4nezNEWyGPF+lR76nR4YX12eVB2Qn4KXofLmz1i6J67U6s68J/rGeutwdPeUK0lbjzw+ieHLkWLI/6XN0Oxd5e1JU/z4U03t0vJbscFUVhKBy7GMFTmnRcF+QsZeaOXQlcOvLcVz4eAGfkEDGm5TuSM3rUh1nZsGYvjDbk9sdZktA3hza4WvOiAQ1eSdUwsMPUWuqE2Yk0iMBW1ukVuKDB1P0KX9Ae+L1fGFfofQTctMbcoYAyYGnBwxKLMwVHnBDqtZ/Ceq227ozCWkX+eO3jbxVDM19v1W8MfDXA9rwvotg0NlfxvbkVsK4NT8lVRSUHlnEx27LUW+iuuXz1C/6JVvKOiVuClRyV8w+FT9ciV0q4O9kd423fVA8e5T7RvNcT1vD9wP8PVF5zyvJsmuwa4PsVYYNp1019c66EKqfp/xpT6j+zx8rd16l2K5zPuoJH8XPj7PID3cg5LoTtiHyL2UgJyby68Wl2hJldvP6B0to95MLxoE9ZZYi134wtMFeqdXbIc+WVP+Pxhc0Zmrss7BZsINSFnlzsL4hY1FaZV7VuHeMJWqZ5S8hZe5tYD75cP6FI+cMQzYX7eMjR4Q0nMW+7fvmrG5pJmIwMWB4Nv1LPMVr4DnXuOUGPpGBjoDG1D6STA+5M+ePlUAQOuNIV3SlTUlLfdrYmqK2r6a4YN4484ocgKz2I+oLZlRdhryHlH8Go2h1fcDCuTQl6Ks4Fu6N/YUYi8JzjBuyrwYk1PqynqdOjSyBTrrz5izGb/gRdWn9CRzxG66e/EvIaxeBZgzPOA/PUa1/tmCy82sGL0ZwZO2DYxvK732FMqt+Acr1rOWFsB0/khxvX7rtD/aL3bUmKAIzj7RMT6gTWG7p46zt0ImJptdzmF0qSSfE0V44SS7sB7EjiFxJkGidxtoIMF+q+Ym19c66EO1R/Weijqv7EP7Wz0lzGluHlJ9jpuan6QcU9eys6mYCsjw499q2GjRefDG4a4R+sGNVkplY889I7A0+KMsKmu5OSqeivx9x55rM3EPAV5BUzVbVgy7xXdKI6e8PdejYwtj5G36NZWnA9bfL43ssS6W/AoKhg1YGygS/nHxP+H89lkxgyYgqK1RqB8UaOXebsnJwBV+y0bIr8pPeSRjQ0ens3gpVaWBq+0C6C7r5FqMqeubOSr/VEKrB1qKniKGj360KGsQvt2XMzJHbTIj7ZYW9+u4ppy+YU8Z9SiZqPeimzFhPfSFehSW4oxh+u64oEZw4tJPf1IfnWCLr3W0N1njTxDlX6qg0KB9/RkeE17JcGbzsfwxm378Skf7xspmJfgqJFkReRoW+jgpoP39C6LHcWLrEK+urcqW1yB6biJ4L3VCvcnynVwzB8v/VUuWxb3eyPi/rFD3hIcoLlVTulBq2purMFh6TkmIi1A+53QZGzX5WtK1BiYroLbL671UNXxD3uRKdq/cabbX/d+eoc8kq/Evq57DzVrN9WewvEF+SWL4pJ1g9xDll3jHjXiCOn9XMf/WS/inhNoMjtPkUeCvS3Wwr/A2z534N+bHTBpuMOMeTZdKZFTeMeNhsze0zSfwtugMrztWZy9M4nB04sQvGsF0YVNRM04OxO6EB1CxtZzHRjJxDPhhxg8HxoKdGzUFIa/TM9vtur5KeX2BDy8nqOm3MS3kMegu3yMiM7YRt9T9siPtW+2aH+vh1RY7M5izEBeZWyiKzFl7xswUbQWYwNLOVK6tJFvvkKX5SfCSXg8HGtuP5DnDmLczHcDtN96wtvtJo+Kot7xJPmFOLOgancH8j+zE/f9FTClJxX6UyZi3kUDb3wJWo/i/gf5qi6B+VmmhxQ8NfSfSjEHuYm35OhpZfgP2ZfZcB2viGsrXD/1bHrsWfnQ4fyC/pyG+PwmcjSyl4sL8muEvHufOhmF2RmcZWnIx/kbuuq4Gd6/vkQzplbOGoQ0amq/1xv/4rx0dST9sBeZMvpH5lH8bUw9jl3xZ40g51sf98xP4dfTxb6tvX7aZWy9Vjjx/gf3aLxFTW6XO06J3g+lIG+6N2P+LqXQ8IApRzxj3RuWA11oWinYr88ZSy/sQlnXIR+g5hs2WaOmgsGjrP2N2C/8PoX38b8P8Gj/gBpgX2Aq/r6OyBf1asbKYQ5dmayAkSYEZroxvE/QhXntBfH5zlgm9oBZ1OLza9RUlQIz9rUAR8SyOmP3TQ4MdnfoZHjC/6/aMsnt3xsObxRGTGykCR29nCS+f2oztkjF3l3JFHmu60XIHwYwlUlLeC9jgjw3y50tpce4RP/f8JqsrirKkzN0KarE+qsTrmf2OJ8MT+fIc+deb01ebEGHlgx5jMXwxvFKzOv4ttCNYtkLiNc+OCGpNJONbR+69jzi+5u0vbPv3V/ieubwCdc+vOJTttbkJAr647rAlD3YqeRtZhdgWoNujb5tSna/AOb5Btfbdh42hWwOTpj0xJkGysKiuCd0+DTf/CamxoOfxijG/0vHKO5iX1LP95GhXyVq8vZ8bMmfSC33KtZFzO91LtnfRwU/Ls5u8fjDJVjzEF7l0V3Y+CSeAZsjZP5giZpToooomY/bmn+3qFm+nJwpnofIT3/2UVo8NU6ZfShrr1uJs3dQ0ITYAi+j12KMZKRZFOV71MB8tZyws6qZ5LwG4NVnhprKT8hLobPJ0d56eGGHl1hz2HuDh70P8pOyf6woM9qmDnrmZcZiG5jiBkMNDq7hhD2n2oroeG6M4LlbRSy95yH62yL/WJdowvSLUxI/H4ApXgMyxTBfENX7I/LlHO0bruBNg6PghPERGB8neH8UMmAqvnYy6y115Ds/BKc8D6jxwIfXCh0Vurt14G2rcOdSLOY/+vEecbVP8MLJzIE3vXkaY80TeS8qLrg+j41/YbQApsJBhnz1HaJ/awaOsU/q0QiWPjCZUaWif7dLzQcTeNu5kicUr8el5A0jtWSaCq9MTYn2XxarCeMDBZzzvDUGgLj+xbUe6kT96fnU5L9k6n8q/f/f5qk60TNKkgoZOp+iZjdP6ATpHbzWM7BQ7EblUloe4UWcBvfkWj3EHMwokIJS7GGZT5FHgshHfslKMc51y5HH8q7lwTkeeuxI7xPFkz4y/SlAxtZsnZPvJSX39jMNNVN3ISXSEBiqjnjdefomZY5/5MHzeJIZOwBTuSqD1+ltbtn0Ae/iqK+s5m87bJh8amNgOAdmpAd0ZX3crSg89PD+hM4T6F4OjpjW8E7BYKUyO1KWVCxFf7k6JDYsxbOCbn3igTFWVRbfHwciZtc1X0nwSt49ZyCTHT6vFeKZd9tDvjtFJfcnYmz+ctYOVLydE/e6i/Vm36HId+LMOb/5oMYHLTgivx2gQ+9azB0aLxxyWF+M882B+fte8chF3qm9odrN2K4HHcmTZckDZaSU7LBxFuTdamAq0eFFz52D6/EdVRLPKujuTlMG0OXJxfCWHLqluGLMw9NLyTebCPdjUu3IW4W4nkkSqsyc7oCpTQBMqXT9xTMINLGz/w+Y+kfWeoz/sk5NEyslzhfg5dIEDzoedMDT+8jwygeZ+S458HLNE7y3bYYq25cOUbRiAff6eQcvpH0iiowMGLy/kKGd3N9TvhgCY6eD2KPkcWmoYOMKmf+IvPaYgqcz71ZCZ8R+CZOvE1DuZcBEKsNLrd+oGdtHDfvHa3BnoecDI1WKGvgMUaNe0rMoyZvMCHI5LFkZKhEFtxoZfqKbJqtP3ZL4uwcdULOzyl4s3lAQogYDX8w/7MWLBUXTAfobr9C+6psHlC0OyH+rKQJYkcK7JekSXk1VwCHslhuUyRPUsMbRv+nxs6YgdtH+JBHXa2MVZMerkxFkPbFXmaalRPs+dN6EjLLjBpwQHwtwxq6GN97eNCKPNOQrfYXvjyfQbf6x0P84hk4OxfsL3pZi7zc/Y429W5DNXHhv4ujforCgs+pbjBmd/rRPnOPxGl6MoG2QH910EYk9aMqaay3yZ1JqO4Jqov3Tdigz7Y18VlBXS56njH5xrYem/LRnpjL9R8Yo/jamDluxp8hqVtdeuQPP5fMO/r9vIMNHSbdl77VFVAwMeJ317Syz61uxyZMaXwqMrZWxwq5wDw8l8o6nAzNK0uEezsV6JVsJt6xUs5qKo16JZ5Air42Rmf34dJC49BD7vOq5T5EvngF7S3z+trOW5M5QwwFLlhd2Cj9Lis7rxuC3GDqUHz4W8lCS1sHlvspYNqhC8tSPeEZqooa/ETBTvCdCh45ob3rW1mQna/B8Y69klqsxw/eZdR287eGWtZePT0mgwKuVoSmzwlrkFDYFdOU6Rc0OH/Gc+Jfh80ZuinMxWgvFrRwk3wpR4+43L4iPtq3ku1Pkw3itQLdTH15Y36A9+2OM/BY94U0/Mrzv5GbZFDmPmvvjO3Rj+15wCpXe0fDcO3RSUuBd0yYrDT47LjzWHC3o5PuNfLRq8H3nvgYvaMJY8EQGx7WyJROVyRmY/8KbD25+SEW1LTl3bvCm9EX+87w5MNV8Vm82jB1wTq+FDg9u119c66ENftozU5n9I/Moxn/Z+6kyMn5Swkrxxw35YbjR4dfnWsN5e7fEXmE9m+yxA957pqHM3t/ennxn6YPHxZ4udwfeyRbjhsF+j3to99st0WYHjDmL1ZaZvneE9zMrg08m8JbTfWtT5g8PNY/OVsTirebB/69wz0+d6rGOFkvyFQNe8RgPSvaIwdN+44BXLQ81VU3yFfkDLZE8bocZ2++1gKJ4WUnex4VXY9cWmDlMwBHjyfnNNrsYGOAWMFE/h2+2MHcG0cxHTSeX4R9v5lF0HLW192zUNxvsxHlPuhh7P3B4xcdRm1Nioz1BNILX+36QR2JPPdTQPeQZ5/TIKdnEreStZsiX2dRJgGnoth9ZaI+kQGd9H940GI/gHbdDXL/MrYDZoQzd+LrIp3HRof/6HZieROh/as+BWQCT2HnRGhQNDuWfeSYzZkx34Jx4CN0aTIHJveZL5C4G59qzxO8l5S6kiG/gresjrvcltDbEBxWupzUJoaOjakH8SDX3ziz5TUwNf9ozU9H/jTOy/7pO3efII76m1Yb/lnFPvhnyTFIPGu4dPmJ/PN0HBuQdeG+wQo3uxNoHHn493GMGTA20Ct5tIjB4vZrEtkG1pSi9AWOH4CzGpbYVZbcevGM5RmZfdR28YRseeHBxNIGhzkOeUuBlvgd8nh/0BcXOHF4x0k4R8yVgKny9oCujBfKHdXBWFBSPhPsHayXOGGh9Svf3qvZHKnSlmumMfGuLmiH1fEdeUiC0zxKYdmX8n46rOfl0QX9X3Qo6IgFT7lRF/qlP0Z3p/SolW4NXC3gFXWtjTYfO1KjhfIT2byz8Pu2UA+d7Db9HCfJT2O9Blwam1TCbHjG5XAanPFfhhBUJ8lt4ZdChzwJ50d/7O4oVLsYkhG7Mlj1H7PcHXX4ZYv2al8Pr9dbgnHy3MFmj6nNyjn34hJ2B/l8YMOE/x+jPjNA+T/O/FO7FGsymQX58v+BlCykqodsHeNPMXsD7JkHF/bWF/j9LH97XzOFt98vkF9dPaerop7H0+T+yD+3f1qm3vIsoHS9qw8ts8GBdPZCBxbpSPxogM8e1tSdO3xLepBne2We+2MJ76B73SrEW/rl++OS2e7x/9UKGfqXIL/ReNzwIniFjy97sgDyxLcVZnbjHaT8Wz5eOB4M/M4uYf/A5pXcQd6BeL2J9Uc4oe+hibbweeCySOkbU7IGRrYKauXcaMJakMd7PQ4+1Hx/ebd5VyPRDkZ8+yD+kybXBRwFq6OCAI/yVWGv/Z/7hdugAIxBPyZ/0hjPW+1acyNm38GLimTSbiL2YnR10hbWo+eQZzyj05/Cuh625ZadNC5149Q+G1z/BeynjRQov+RXrdKdxyYZvkWcI3jmQa+ic8VAWlJyQZ/zxBnmxTXH9gvYlxil7uJ6qvXMoel/R/2EGnYwPH0b2+X0Qz6/aGZtXwFSiK8BU5gDDl9BnVKRFZfjLrWhf538oOEpnwzt26H9Gjo/Adj5IQXKGV+55vTXybiOeUXfof/+6w+cnS9zvkTv6xfVT2uh/rr3/jql/44zs2eQv6xSdNHi3bH1Ehk1xz3ZZbwkeviKPVEN1wnRThy4FKu7RfYzQfRO85+Q3XvPDPDbZRHg3v0iR+V0VeaxZI8MjIjWG91ZXM1aEciHyEGpCyZA/Xg99S76uFuBxO0bG/y5cZGZ4Gd/oowbkgw9MWGLc6jAZmKwdwPs4jx4wwi+o4aX9QV4ys9jwgtOKmO5bHhVRCF1Le/CmRpPPKbU26M9me76w/UBBPlksS3grB+0PrHYGL4l8E+zMUPC+41JQjVuDj8Uza/cpnkFv/CMwZqBmHQZMueMr8swwRP/6Jng+G+pFHWRr/J7bQ34izWyNYLXXMnb9IN/lKjjFLx7Qkcsb7c3xecnPWpEn1+Cc/NUca0/ZAvM87JCvBivooEnmnY0H0NHMLIDZ3YSpTNOhk3Yswyccr+i/PnMYOfca/Vkp+LzxrN7El+wk+dEcr/vfhUf2ooU3vX3FHjuaZiFPueCEhxw27LzuGZQo7lHy4lnyi+untLHy03w/4x8Zo/jbmLJzC17BSI81X4rMPB4Ir7K369pfbaIJ2y+RcWmFTM7bwblhem4hby3nrsQXLrzh0BF7hTVWLQWbDJh4TDrkF00832kWQgfqS05F8y65z89iHsZUPDONp6jJoTjTwNU/4Gm+R00dFNTA2/nMKfDVsvZkOkE27uBpO92CVzd91PBpDm+Xr+KI+90FeW0Wxsj4vR106MOFV9vEOoVHDsycXNTQNEN/aB7g+8oc/79Uf0rBeYv+PnsDmfUbeC9uqfBqp7NZsqTvR+QbYi3KfbG6o4PxlMKVhhpGMTD2PFuM0oOcS/5I5JN+s0jIacW+r2YUR+yh9ALy5G9jcPkGTO45dIdD58Q8CuSbJevWROMSmP340A0+9vdEI472V2F0YbKt6MTNcVF7s00js9kJmI6/R/iEh+h/RpWBPHWA7o+H4IjlKH4hD8cniQ899N+uNf7HB3A/k/88C3BMCg7Qfb+nnUvW1IpBhS7mVSzFOSK/h6nJ8Kf5fuy/Hvn+R8/1+NuYmt/g3YK2OnLP1uEdgqkYF2onyPDSCP5+krbQJWd+gFcRc2J9Me5WXDXX4HSGjpWrHN7NU8RaAgc1d2IL8UyywP+TwwDeaF5mFO32pcE3E3jLoyfmqyl6YXhl35oBEwsie7LFPY8Qj5j72qGm1Cl4Wcr8CQtd8HZkX5E/ZvpZZsMzdCzZtSFH5h6a7KgKnau+yGsjdfhmw1yBrjxTeDf7GZbsXn7g1caLUuxpMiwZf1GfnPP0yPnudnqz1VMjCr95U/MbU0sogxORE+2ErixQ8+rm3qcsK6Gzl5cJXct0g7zRKDf4JERNz+fizLX9t6n9Jkc+hK75ZBdfsZfYDO3pT3aGOE8LOhz3I3HWkHgW0OZHI+ifhw3T8t6OvPFKnI8cRA1LV9aU8tOlMPxaYn/OyJtSbOq4fovpUGa7ow8v2JdK9D9H+zaR/yS78081T1JgOAweLtnh58A9I4ZXPlNnEk3FGAfceQkdX8wpn7+B6dMs+cX1UyNp9MN8v4H0j5znO/nLeeo003zyBv7R4ArhnjUR8oy/SZBhR74qs94QGOB5AH8/L1GT+h0ZPX2PHe4dswu8SWKJsy9TsQ71gZrr2WLeQ58Bk4wH+D6KUvKnOTLzZQVMzchag+fDXAp0XRP7fX9sCisLXs86i8/vF6ipto/3ZwdFZkfW08mLOvBqZaNmJA6M5aQHdVBbK3ixVHHICzt8PiHoirJ2pmQbYk1eVoRirB3eK1BZyYPnE/+n7D6mgqXQoetncGeLqiMKDEmcY19cMjbQ/+ydPIGu7O1Vw7L+fULRgYDJ8Rs1Gl2VOXR4nXFuHXE9epIGDE4PwNSfc0WYr3jEn7HQ+T4w92kfBqVnE5gKNXjHbbUzoSthJQW7OzDfiXHSoJbQ/pl/KVkeTnoUZ6dc8vJB07DhCv3xrZnw3hb6fwstcM4tBKYMobuO6T+o0IIT59cvdLPoi/Vi/greMVuLvOdVK3jFB9rffs/Z/9Fx93YXnGNef3H91Eie/DBGMZD/kXkUf1un5DJHDUyto8jcuGd8HjMiY1obflBHb3Ya+mvyTvXB8MMb7kk4go7l5wFxXg3w+iqLHQpGZ7w/naDmlLO/wj2TgKnNcvBm9ZsScW4GvKMRhhN2WMQWdOsEnvePwKR8aG3y1geRwe/4vDFvp8Tnp4Pk07m9M8nU4H0mZ+joI0F+qE/wRsHp4vNgGp4Zu787YOr1RM30NdSw9/5MKYGugZX7YcQWZ3ivSK5LeB9zlbHCZyrFZzF/7l0NGmY6vk12+Wm4tyrNiBnHR4CangADyxd4ff8CppLnEDpRiHkZ8Lbwlu4urT2NcD0+YRdSGN3x+fSibVlWOJyifiT2mbqjPfFoNycqI+jQp75AVw3UOLG0qgNlBUzNZx944Rw66D0fptgvvhwhPzU592jJSuS3DLq6nx5qPsyGd+ZHOa7HBf0J+A2Y3rwXD3jH9cnwGx2YOpS4HxC+QgrGa3jBSZEv0Z4U3vu7Rv+vFXxA2CNwaC9NfnH91Gig/DBGMfhv5z79R/d4+ds6tfx2nPhlgBrLO/B82oBXPcOD1zrNkJnNIfITRfEB3mM2zJilIaMXrLW5J93w+l63UNMsR97x1mJseQPMJVurNvhhvrywm8Ui8toKmXleIq9djAo8HaaZ5E2/0MHsgzxh9xvwrsmAue9YnYg5tofaYy9f7P+HPGGvhFerG3id42oxo3xQejwIDshr7aIn9pRMxZ4vu/OFZbesR0F0rCTv7gFT6lSMczkjYDQzRKBzLgMqIvG8Zr4bZGyji/0ZPB/5RwovHtvVFrywLleGJ1WowW91GZHfC1HDGw06Pu9XM1wvLamDa3X22GWfBxTpVWP4vhqbbHqH93JtFbo9PsErD0xg0ItDeNPogZ+/2/CiQRWKfXR3uJ6v/mdNviaj/1zMyX15bEi+4uZGECtNxHZ6BN0a5fByyT28sMQT45CyeGa+Ero721U3yvOklTzDRf9dHRBzlUHBA26f32z2iZfklK64vjn6/w51tH+Q4fo0afKL66dGw+EP8ygG/8p+FNO/rFP6wHcpXIzAm6c+7lkw0JFfpvBaQeNfEJB6wACf7ArJ96eoUXepMLLH1Z77ndir61mBFkmMI/FdiDwW96wFxSv7KPnpAzowR+wgNwiRmWedmNcgPVYUSzm8k/m9vNlh1e0otjvBowpel4/vMSXuHV5zZC9K5r59oVuPSuIvBTX6MfF/boWce+9nAAwPdzb5IsPzB4cXis7RhNxczDN4ySGx+os842+uwNS2Cj12iplE6USsT/o2p4jVBfJM3s5riW9eEbFMWXjk7DJgoDkj4J2ai0b59XmQvP0ZmJrU/oyC3iSWgkRfEVs4u4DcmVJLPptqJuvRQuybO4Rue6dzycqnNaNk0C9rfl2YjFGswwdoNzG2XwwjcWaBhbyEmucbQ43Yw2ok8j92VgebBUN7tzSmPGuAqdAFp+gf5C3/uQFHpQ4w1azjK7mnoK25HgoMLyubsv4M3joW3vNtwvtG2wM4YVKCAxobmMyfO3DKrrr+4vqpkar9MI9iMPhHzh7925iaZa1DfvCsOH9x3AN/Ar/tOMiwnjJEZg5JzBuIwXvcLIceK1JkXGeQ7QxYD/h/LV7YxL8H5J14CK8hVzp0zDrh/6sHHXAUOaBgqABToxEy+8v1l+R95qnkV516F8+ztuR0Ku45i0PkJx81XAyNAw9qtwVv100f3krMVWr78DrJFWVbHCeuwdPRQGZSqO0p4yt8Phb5xuh7I+iWhv6kHjDlDB5z5CVNjC3fh8T25+xN9KjgxW6fgJi767YUXU0xpqKqWza46pzsegJMpQYwtTxehsRfQhfuPfD+dbUT+xT1YsPLszPy0Rx5lD5HfN4/dIxtkgo6UUyPkvchYIqWAlPXHnT0kVxmLDoIb720S4mHLTC+SZA/s2gHbzqei/VWJX0ovW4zgz/v8pbxvamRY/KDITDUMDZgfSqKJzDGxdmkj3d7pbxct7WXfUW+06D7RbrPJX4biLy1fzDiJ7TfC+b4vbJ5TClmc2BKqq6/eFbOSPtpz8zB8B+ZR6H/ZUw9Xg8HGdoCb1MybNj3Db/tuwvkkWAEzGxP0BV/9y2MQH6dkcFbXSdb9bdGoIZRxtQytikIbsi8SzV8sw3LcQ8XLf4/w4OxKrzDS80k5LFoibxWzyvo2OWa1lyroHO3wtpQ7CrI4KMjMOdpJbyPMYbX7AWtxx7fDHkmO6IG5Aw1OjDLMaXa3DF8+RkgX6jQOX/YQ817R+Qbum9VinofMc/gGm6ZsUN/8sVF6N7gvGXn+eSJovdLyZ+vT1uWkLalYqTAq9ni+dhsVLmU9WrkG9tZeUzqN4pYgwkvuhrCG3+/qOlwnEfcX1ThjE0HnUfRSq0RIJfajJXfnCiIxZzZtchb3xD5MJnL0NFzAW87iMBJNL2X8NbiHMTBScwR7hK039pDJ8dcfkI316kUrEvY4fdoplLaX8AnfKSVGLcsJxTOwDlceYPjylvvQvQyWu7tA+Sz434H3d+Ocs4/La7XuG0ZOasMmJql4JR1f9KjaCHmVeTd6BfXT43GP+2ZOfhX9qOY/2VM7Y5in1eeIz8oV9yzz6BFBt4nf+ZcirUXsb6k7JPnkm+NUJPNHd4r3SkbZOI9/P+tX6GmVxeRdzxgJg99gxx3ggw8OwyI0aPklG7rQuLxBhl66zuMPClJDT6vzIbZx96GonANb3bO8LqaeAolax954JQstiy8RyMx1o/8sV+gRm+ZrJIz35Hh9RvktfSsbCn3x8jwzQxeaIoEKPaDQM2m75XJbsJ7pbl9MLxRAYxtX+WdKInKOggmAWNrsdeXM+Q19+5702RzM3covNzgxfo2vF1SNzJ5yQM1HK6Hd0bNe0L8YIfizLSTzBxV4eRNvZrzzo0mzHI0m4q5eGbcQF/Z5G72CZIGHZq1Q5X1nzk4aSvGEQ2giXmOL9aeBMBsFF+2LLqVN3J1NeVcX8kzdi9U5D+9LupgNhOcUsILho8pOOf1wee72eJCiLit4U0q9H/Z9bbE+6dMCuoT8trgnBvkqtdD7bNguGVvFZiMt0twjinHv7h+ajQZ/PB8aqD+I/Mo9L+9fuoM75bkV9SgKiGTS5cY3uYVAVPrBXQoGysLyvuDnPvZFDU5umc9ytl7bQSJ2Penth875K32aAQZNIk5hTOn4rIGplY8QI3sI5didVbUniXGwQYbHfmmeiPjTy4qePTTrsm5EzDxeYu5Q5etRN7Kgy5mmoI4tyCN+PEixgxa1Gh49waUeJJt8O59KtlwI/aAmer4vFTAq22OM4XoIOZh3E8rxiK9m5EbogY9MxyabG3NOnBAVtb+e6JMmBxqa0r5tAanWIiP3hgc405S6Mo7FHOA38g30ZDBi0JnLuwYAONccgIp+ATLO1Mcsc/tXYzJ9HJVZZ+Ps0dN43p41Qley+/MHvmKJObha8iLfvqZUbgVYyq5he//bsExSf8LzDoPYHoy3nYU9pVECs4bPmHHlzwg/n4XBs8m6N/iNNEo1M1CCiwXmIpD/4Q8KzWSv7ji+qxm4Jji7iCP7Z/4f/PtGRQc/owRDUKTWVPkzeS7wf3+jOJfXD81ljTlB0xp/8gYxd/GFDcWe6LTEDXWIGuw+yLrU2IrVR28xD48EJoFePudG75zQk2ON+aIbDmweMBqc8s0U0ceWqeV5PUFZtZ7S6fiAEz67eDE2DQleEv7UXDP7uAtZbObI1/UieG/EzNjwUJDRnd2qNlidUbN1uxLxeSY1/7ZEvPdlqQiL4FXg94VGdtR3zKF4XTPPUcdROwc7NZi/3R8fvLB6w9zIlO+hQ75ezE3yoqQ6enxLGo/qkLG9PRypiR9ldzLd4rK1mpnkT1uj5JvdtGM3aaIR/RNxbyRDjonWeWH7OkEmPSbVcM+OzEWL6kBdGywhDcuHIcyrUB+mp4j5EkFHJNuPPFM94Katxo2hu5DJ7zZEDreH1VTij7If3x8Qo27nWJQ+jHR/vRpIi715RMlkgvOSRJJZnaB/voy8pHnn4fQPXZRKe89oeNtBt/gTRcn8vvibFhZAYb3UrehzN1lhj99wRtK3w/yr7dCnn31zvh+RR2BI31cn7jf/eL5U2N5/NPzqdH/PYVW+Z9Q8f8ZpmZ/2fuNEmVH4bJCjX3uYpxrZ04oe4t54T0bmTlvKvjx4JrVXk8ZMibdsgGlzcasg/gYibMx4Z3Ii4Ehfw4eL6tKJ+dTVjVnHXTgqSGS88MF3vGwQ2b+dr5OmRzFUrBbmRGLsp1J7gkZ3H8sULO0mLzJIz03vE/sqSzamAN4vR7yzUZkbKsyv+SWyY57uCvEtDi3AIIevFD6CJEXbuqXIkbQAd5bTli62/YoPGQF56sXMBYPzZby1ahEPjwpb7YveiYV2xHyTyvmmX/6nz1lxyN0L9agc1lVvilIoAveVQcnnJ33kGjX82vPOCEvDuXKISdpjrV/GKlvNhxZW+jwFtdDHkGHdEQkgoUEph4J8mIev/sUN2JsPz+hxtuTMqfsgvzoFb3LjClV0xK9CZxjuvWbXeKLRO5oAp9QjtF/WtGA4rwrxJ454Lhb1bUUBWrDeXBA/muGYq1+l6QS/3xwPUIbmPLi/GAEjxz9mV4zlWx9ifvdn3S/uCZxPPhpz8zBWPuvv/9NYxRktzty0z5qUFZwT4KLOqbUJ3itpziL5hiAR/N1m3GvUc8zps5UCZl+sZK87QwyduvhHqaLRYVMb6PmVoPeDF5HZOCb4qtsoKvwlqGS18FxjwydThYzysSOfUGaXzw2eMQrCl4zYOoJtWSH4/uJGp0Bw5nC3shzTIHSNeBVIxR7aJ6yF/mRtoWOOact2898ixJlCS8U9JEXlO/7Q54+Q37ZO0vklzE4Io9GucQH3lDs+fKuKXpOkC/UV3thr8HHpGQcH2vvKvbgZGIv6eg2B6ZWH2Bw8ypfZBdD6MJmgfaft6VC3EJrfDk5wfsmsJrBE3nSG82iN0tNeFFYLlyPxgSmynI2Iif7wNu93mKtRSWen/nIT748DGfMqBSdvPMV/XeXKjD/8Woq9nlcB/2+cWHJFjoZXmJwjDSH7mxoopC/ldCfxQgY0Y+7huKJOLdEF88O2vhjUTZoU+5XS1wvNhO+IUyB2dMT92+Xb4cUqUNwyt22fhNTw5/2zBxM/pExir+NKaeAV8iVBF6kt4Z32o5LjYKtIvx2Eokxgsecwl6ZGR6tcE8uNb0on31WnCNnzNhZf6zhJdyKB8kLNZdYCvLYUuwJo21bmfWOb3jLwTE3OH8jr72ujyllo3ckeeNZBF15Wktk+BwZfH5Hxj4llzu84RO/l0fynRXZTCZ6GuDV9QY1Oni875StRxvJawYD5CVTWwEz86LmYybG9cb3FwLRDN7toSHvnO/mmDy3yzm/VSeVvQ/RkdzGQb4oP0oDXdFX5H77R8OnyQrtzYXOTI7wYr01MCgH2YMcN4AujDZof7hkyHvxyKu9dX0y2eaJPGr3VkfO1z31wi4vfUNFdKw4Z1t4x1c4USkNCd+3mK3ubCajPfY6BcbULTA12X3E9boW3He20Mm7PavIr2+xwHDdMH2UQSfDMJP8q3g2QMdSIie+5txLl2cxxuLXyH/LxgiaMa7PY9uaFPTficRXM+TfQK5mlD5k5FkywRHvw2VAUX48SB5s7y+unxqr6g9njw7+23Oh/+g8itlfzlPfG2ogGl9Kw2ty8Fo9nA3JE2vlgyq+mOyx1HRKViN4ifv8NGHt2rtSauRLKSjFfgp8LPa2YjOx7nSzKpnrOFPKN2KetT7z36w3v+wo0YtM8mbiGecqkPuUJd+Ie9H+smUknvPzc4Sami5Rs9a4vALTu1QKxpHXsMkcuhgfK2A+ecLrTFfbK3nKY8N5xgczFm6ASd71UfNugnyi9y4PSnYrYOayHVzYJkH+cywVefBKA5lN7VlJZG6RL3ZzpWRR6izJTsbIg74szvaZAVNOc4RXqr8DlRWvDBi+ybkUuME5Yu0EOhj6pWcEpX2asbUr9nePDYFJP7qw+tNbU9BdwSm4loz1pyq8olfCm+Yr5E138NYo7Q+gS8UYOioXuB75lxWG11bQya8lHygtL5HEnw+esZXuQZeXfgZKegIzvY35If6cZDU3dmKvtkA5UuiKfW7Xidi39wgvmykZ8lixOON6pPmU7O6LPJu+0J9uTTK8p4vr8510v7h+aqyNfxqj+Ff2o/jbmMo2Yv+JVw1/7+vgQfaaoAZCHV7reUNmfh6Rf6I1g5cYyqjJ3dNrqZDuSx6spbPMNlsHeWThA0OKCZ05yNSD91mXkrcP4a2yogRmNwm83Gcm5t85UY+c+hQZnhsAs9PlY0HOZFAYPt+gZr2VdxF7aaWGP2pYxvKR/KE0i0qxvzi8jv8oz2RXzlri6qZFDT61BcVjTXghGa8/WHmn8AZM+admULL2yzSKpidg2mygW6PlpSA/OwAz2cqPmDlrl5TNTGDq8Tm/WTWHd0sDBt3cJejvKsiu5GZNXvu9p1gDGSJfRWbCJT95LFQWO/mefEMHpoZHtWFbJ7YoPznof28InfM3qkJFbheSX/vIk+Ejg/e6ufBih+gks2s6QX51Xmi/Vw5lxs5NTuk4iGrvvpUiJr23T3ItI8P3r4AZ6QYd9pmccd9g4LjrTq8o2PdrkV/BOZPTB7ptXBLuyWLP0e3j0idSDmKP0QC/131kePfPADp52MW/iamx9JP3m/0jYxR/2/uFU39NUToAb20H8CqHN/JCNHwKr6UiM8tv5B/f2KUG/85Pb7b2JiWFr/VC8hdvkbn1CrxYoYa4kkKHTntk8mxiQudm6aJhxi1C3tIGqImtDW+p3y8jeLk8rIPbDvGlTnNG6aYSc2lC5LnlbXsiN7wmkt9O5YiF5vtNzvsAL/fS4D31x6wlwGPNg9xu38zNFoy4KiPDr3p43YmBAS86HLjXsUHGehF0l4+QB/n5cLqwIESay7c1vOJb84kNFWWBz/er2v8o8GbPRl+TP/Ogm+/TABiMoo6CRoLXCkYrYm5gPingb849rcXvr0YKdDhcVFIwF+d4TL5/1it1uB7Hi9B1WZahk33kscMYOr74Ig/l9R2YnVTBnQGWI0q+Q3x/fV+92WVIKTmqFxmBPOHIR2SKM7vLtPb2Yh6+2iN40caCb0jUwZsV67wkp1zXdWBNoIs9r1rCNwSJ4X0vwLQzK/vkHG655Kkafm/E6UOFogLTk0H3i+unxpPBT3No9X9krcfffuYb9mMTfvuGGpzm4Llzt5Xg/8fIsDsDmflWxVOKwy6RvKpBTYYrNaWI7gvuJ29xftNZWRE/irNA8wd4/PKSUSN+WHK+WPsZG6+3FvlHD15uWcJbdjV0w+n6oRF87+EEuvMwKIkzUVNXvK7ZwIz77BLki7QhlseXJ/nB6VDzkwWvcziUDUXS0JJgUP0LcwrfIF8R44RzW+ST0uvIbs7wWrYYFzyeZwNK3zXy2XI+aFgzkBMqDBW8/UnaLZtqYo3hR0IeXHjDO5ueKouKZ51LfryGd7yG0YXCZp6LvaTRvsVLfZC36FzJL1eLOysNa0eFKvZl+o7VjE0H0Ik0FeutXmWgssn7De862eL33u6wZGb9lin6inw2vyzR/jxSyXGc3Ai2mliroc1iygI9rPnWM7asVGY34r09fEI2AGbSUr0TD58p56cPPu+G2oH4xKu5d9lDp6suXlBaOXEdBFYwYfMKviDfA7M+ewcX6DZ0Lr28ka+iVPvF9VMT6ac9Mwf/yn4Uf/v5FIk9GIu3g3wxPeKeVW8xFp3rBykIxL6lvgLv4K0b1HhyWDbsdSgDyrWMIe/cVhf2dawVFZdMjHUzMR9wdVEpmAfAZJUrERt9TYuCTPDsSazLnURAlu0EgRTQCPlheloYZBdneDPDPBPb3dUj8ss5Mfgr9UxWdM2DsqMsML9GjYx3E2R417Y4GuyXbGZYBkVhL5O4f8Pr06d3Jn9XQAcO99OW9V/QheDsppLPLOhWzZuYCt7P6+B69pk494JRTlfkQaU4gzOuyCPJnOe11y8GYi5QdCa6fOBdgxe814SVN8ILLg/MjdKwOTlb/F5UoX27S8a+qthLLTLBKaYaQMdOb6ELKXQ48+CNZTP6ksvF86aRJp5vHaBMSd9EPno8gKlHI0fkbw4hD0pem+w1miBfzu6pEbgmvFy4g26i3QnuT4b2jXMdXra3qo2gu4FTvPWDQcfFuSs6IT+Fh+2EAksGZs8p7p/jQvciywfGBwvrF9dPTeTRT2MU839kz8y/rVOra7yi8K4gX3Qj6ECg3z/kVkPkkY2HmtfX8HKO8UCNp9oyY6WTOeQnT8a9fblq2IzHS2R2veQ+mfBG80c2IM/yDpJnCW91pZlJ9jkHz4YWanLPZHjLySlAHpvj+8/Dz5ziU50hv2TAXDW6l2Rfg5h7Z85QQ0ORj6SbWBPZBjKLZ2VJ6T2wDN5btRG7yX/WvWoZ957rE77P24p5BfBaEMmTybJ4IlFUf9I6MJwgYoZFITnSARjcTpoJ6zyxDpcOyIOZirzzEWsqbc2A7p3nwOC8F7XwglPoXNDCe4Vbgg52qQtdiZSMuTdrg3v0qAzPi8UZa1a7oORhl4ZnM+S30+n+pqzUoMOfZhWxQ87eZC8bsX6swPe7malQfKCMBzwCRzlyE5Bz34cG/wz5jBmy2lF8T+AT+ht4uSq/wxtby8QITueBx5xHm4s1oUeJzxzcvynBCzuzLpKCvg2vTuvZiNzgCM6qk6Bkjna/UZIoOQ/ce/yLaz1g/X56PmX8L51HYXZij/03L+DPc9wzVPiLMjQYeSVFZo7s+4j8yIol3x0FHjOVbAtvITFxtie8zPiMGspcoUv+cLhlueMNKOI1dO7NFHi9UF6Stx0jj0V7eMvySqhxIw8Mb2ieZZasdZ28Uw9565GeoUtlcxBzgWIjiOf1hPUQ6Cl01sD8my3fbD6e5FTQ2Ky9eCowO2h1cUYA8lLuIF/4ExPecNmDDjT3E/KXOvlSHk9TQ3hXMWf17SOPBHj//Ph/cXcu3coiW9b+QTYMUFSaIhEqym1BBJceFxEFERUV/fXfIvPUV9XbnXePekdl45zM4UYR1lzzmWEQwRQmuov+zxqTJJhth3kerwDzCNexBv0X1uwrEjUEkouaeuh4/itXbSFfn7wqWE8CwZJc3mOe8lGT76LFv3dXa6zhLX5//TEZ9thG1sqFgj6xf2CerAzpDe4wDsoPRoMa13LMW/UsQ98a4efv3iAgq/ZhFTTnr8ryd99CsFdSzj+wUdljrFUg+knCuXOfGOzu2wdMiNszCe6jjcKqElk4KifDGMcL2fWzVOYQL5/Ysx7DnGbTVFr8/3VOws5MfvFZD3X60xovk79lPQr9D2vq/bE3wGcP7OvyBjP1JteewCsfWXCzxJo/1UKBYr1ClnBXG8FOz3ILh+mEEjFDYmO7m4zsVObDb4h2ZDHEGQkSMuwNmpSBgWzVrSHYbpFV5ATZ8nurP+CdqqDi0QNZ50xnq2F9C6yprYuaut9y1IxzjnnYv7g05IE7iJwUJNhmmB82SptDKoNBg6S9GEydyRrA44THJx5mcOfKKjicMZ/xM7uozFWUHgrPTqtgeUXfsspSQBEo6FvTrZCYnX1WEKY6sqsRXEsWDGv+85WPmnufJxZLTsNvsOyZVdyDK2PSrW2guN497PNfGdmyG2FePM1KEi4zBZiwh3WJKgd9+vxGNks/mAf9fYRs95Uj7DGX+AkYLpElHTsEpsykL3gPgu+fDOu/80z1kPWUEPPby5cYh+4KiRKkNDiSjcS6BEqIKjmuwtdmo7HzRc4hjlfnKmyP6OOz+Ik4elvF6Lsz/HzadArEVpzTMI4awd5r5QLpY4U9YrJOfnFeuqpMf2C/KflL9sr505pyqxnW/G6NfL264D27eG0HrgGY8Z8KZnbfRlZzHTehQfcILfZRGIN8atEqeG2mMWNjzEPxfY81ZPjYx0mDNRIr5TAndCvj33Ytg8RlacXfA+/3K2Qf/8ACGrIPso4W7DSIDIE1Xm9Qc1QRGeatb0xDb0N7ZnyhBaEOa39tb0ON3IwUDq6yJeF2ttaYvMTjuT+wZWiENYsj7QwB7dAXuBFIbJGhLxQ7K+VhQTaMzbeGD+7OQd9M87pjq9fw3Csd5olvh+d6m+iD7HZCjfJDij5gVWLId1aGbHZGtpouxQXypAISzgT2jKP+z5o3dlkFk2EPh5OUUGTL8TBn1WxyNqaYBwVZI9s1D2Tj7ct4AP/m+P7/+MztZfQAg4+HFfoLOxitC9lMxp7jFnrPlm/UsAsiISG/o1W7fnmA4KBHlTjRdc8mup0B/9hnHhxD9PGVib6dykVE+PmGrO5SzK/5bYI9h2zQp+W5dAJgmM/4ahn/4hxadTb/YYxiKv0lYxR/3KfCExvWQzgQzl1kp37Y11B8xsiCvjWMQ90EAQxWMQmcE9ZAwbsVeLsPpSIbDXNfAqyhZO+gLxkNZujtvu3xnl+R1WRHUhlY5bDOESD/8zmyy2qEffqQtgIz/wj7sv44LEHUp4zzhbhqjOlGAtm1jDAPzEjL5o7RDPvfFpRbHtbI6dHGkEj2lgfrQqhsUo+WEM9uWCPWA/MJfyslHLwsrwInD9C3HAl9gWXY51Un1NiGoQ+IS40ad3XWMhEnGniiKTm/tdgjvsaQ8XsPfYNNJhpTxugL+W4xzBNfIhtP5uiD2fwxrMeRBBrzm5MBwTJDn+tWhsVqRdbxel6GuUhv9AW9qZG5HnVOeflCNo5l6Q6pIWdVwOIGA+Okfv/jQyQ8B+j7fB/byIpVwIU1Ordsvy1ryDw/QZ99Tjr2fZX4/Yt7iCxoBSWzazkd9rk8U96qTcuKLNAgqPZRhfl2EzNviSx+EDr2LPm0wR5x61CTyxVeD9a2v7i2szpXf/Kpv2U9Cvqn10263ij4ky2y0k1vOubK7AZFvCnwnnrXlq086QOxKpDP+zhkbNNWY0z5E50ES4osU8snHXxTOlbB4omaCOT8jWw3Kkio6kJhWyp0CI0D5jEHGoXdqdRBoY0FF/p5WEPlPMy7WGHNBq8gVDG/qRHA/h3R4DqqSqa5DFkl71DzZYb5JohENDxTuCFcXSC7zWZiBMmSYYav3pgXwJQKzB8LZJvYCFpWkb6Dw2ifYF5ZB8P5lNj1Q9TYsCZlOYwx4OerZ2TX7zgSbDTD63EISvSN2wbZ8WrCEQ6zNK3Euw3/Of8zhM4GKNdetcLms+cWPEUrefiN22GeubcC92MfqXhP0dcDGOaFVNWQl+KrxSavsoVDaGO+Y5O1yuQUNR8Xc+w57nMbsxFT9nDoe0F4t9Nrtk6GPRzCY0J5o2I+SxtkV79DzfHZHdlXl4IEou+wb0ee4utP57aEYBZGlNcPZEtuGhIEnwI/b7rAHlFrLMbr+Y6HdaCUX1wzU1XlH8YopvLq//+j/18a9/u+Eh2E6JGVpBLvCW+R3/PEO5AwM641u66MF0SLI+abyThQ2X1yVcE/7vWKH6StwWI1QN9KvkfMFxTZiL/gCdEoKXh4+0jIJjNrBQftnlRCNhuJqbdhL9JC5yQUr4G1jsNzszslxXxTYx6Y0w4zem+HJAw+PMe+r9VweA7jZqd7Y7Fe7gOIn/amCp8uvv8uYSqkUw/zUrlHX7C2PWb2bnhOVlXWOdt++geAPMM8mIAssXUPDiTmGTX+VUTMLECf8y/GkfC9imzGbjsdIqVE39htLhJDBRcAh33Kg3KJ5w9TcQT/ZbsVv4V1z2C52kLR16hJcjYY05KnBu5zj/lPpugLfZG3kIA3sGOJ16uaMcxjM4I+eW3XCguUuINAkITw2fwqGBeYV8OXIzjXjG/Jvhmc4LA+xISbHYbV+0uzgW88XoWqxHpmxodhn0d32AdFQp+WJiv07cU3JHzR4OfrTCXAr8O4Iezx/t3w9ABO05CIYtgb9bc0NSVk+sMYxXTyl+zr8afZr1xdkFVumJnD/oz3RFvGyFpFdxjWr0O+Xx2GsVd7hixmANaAeahmEH5eOvbB55YxoSG/89GwfvimwT7uRawb5rOhJtsRspWDZYZ9OEyw77823fA8UAtBdMWamG6imOmzDjW6qLBmRTawp1l64LcWss3iMPTyhXKGqN3iv/OBPcdb4BBp4YaHmMg6fPN2AZnWoe88gonF3HWXYx/fYw1v63XMzkl3g+C6xTwYbWVkwVgd9qw2UGOBLQSrXGsEsSwfkQUTZNmLttahWB7xfL73C77/GQ6QXBTUoOwje8GZoQ9aocv5QxMdM3t7A9FqjnnykLXIhuZlCdmlLTjPqo3GaJxfITY09In2jXkxNZQLHm/j++cBajyrlQdk8jupuAVbwc6qhnlsqwrKH7Ufs6RBTXmTBfa0d4bsK7+tDZ7/ziNBvqkF8+JDBOI5rG0WbiYxC0U/Bq95hzwYj5Atr8/uA9F6MlzfwaevojYg9taChK9hDdDf05Q0++E53+n0LxmjoH96HoX+RE2sRshKbY5sNd+iL2TZFH3rdIxypp7QVxKPIZ9Lx7WE9+gxhSB8r6rw1UfD3CVsfOF5in351KImohJrJMrooQrffV0zWVGX4N045rGaIe9Pcq2BnM44Fc94Ktg7Fgs40COyz347zMeLhAvxYx6QEKnHYtIeM3V+qTEfTRjWqCH1HvD2sSbhp8H3fwg2A7jOkO38XWiwrq1TyPfDXjrTdg3MP6KmilMQV3yywFMYfeI9JNYxJuH0LCx2rDv8/HM6/HZgbzHv3Ff4fZiLGhLfS83evZUDd1FT4j0O8fOSPofMGjkkbGpkxyUfrUEsWvQ55bRVmTEbfDfdHkjQprLKzi32qHzmIDtO3CvmTY4sF74HXxrp645ZiXWDNJyi5k82+uRTxHi9mjuveD/9Ils7xhEiOY15kBVNzMyqmkNclS7lpOMtM/arEGAWnDiv1nj/JB9UKLJdSHlYD750K3vsCucU/7tc9yybmip4dONzrmvb35uXPiWy+tMYxd+yHsWf1pTDZQ2EF2UkeJONxdpjiZ05XuUVb+CKmf0ooa+stIiLpXfp2XLykME/1SsuJqeJwpYx9mVgp6IKdsMc1fBet+A2fU7E7SphXzXIGAKO/M5PEbLL4SZq8HvLr8Jgi77wnnYz8A1kwyBrsGb5xLIh3RgBDeyaM7Zf9iUEKc15cNzLCrtlqDl/Ka2rICcsZ+esncJhIxIuwrzR2OOcx8hiRsr5yFpbLFPbBnhaxzQUDmb6U2cYkOSXmAuFSgYzdtYMAn95pIFcTw3WDPO4CzbG95ttLiW7XKwMksXwe1DlbGpGZJFCRs8O+mDFBHP4msFBJ0cuSH9V2K5URxCJDfaULEV2fDr4ffPn4Evn4TdZ6amWwKsdvv+9Qs1uo8G3L6eYCOM7tZhzWCywJ105D62Hb7HUZUfImylywmnUANv5jxvkebInweRy7lgqggDC5HqiwTJDn75elDnwLggqUSzRlwwjfgPPsEeEYbpu2XK7eGJ+/DiUu4foN31qKv00RvG3rEfxp8coVudkCTnLkJXGSWOwOTNKiPoZ5pGxjXy/k8sGsuMdM280PMOnrQkBb3PRSPjMNz37RiVqxpgVNDDMTcsEj5F12hGyZLdlMRP1YwSBlMaUq02Ys+SEmnXPmUe4SDFflMO+sgW5YM1uZk3OHlcVM7o2EVV4M4ffPGlbwKHVhuepbNS047QW+IfHmorVFNkt4dYE/OcJ+7w/Rc1ZTRxCwIbniMOHrDHi1xfI4ByRgK/lnIlZt4HgNYuQ9Q5MY53WKZD594Lw5oU+Yp0l/D7shTV+LC4xg7eVgig2yK77Ydzx6rIE4llmk2FiOGo2nSGr3Yd1jIJ+eFbE67CmJflAuREiO1qFqCCLF+h79vD7n8jrYQwFe0xwMC+Y997GFSJ+x/+2h3nlcy9SwJ9L2HMO+zNj5lsrIB+vo4ELUDP2lQJkT4fh+009ZL/1sK+K7w/rER6aYU++UoHkuAq4cCfog4eN9cK8a+L1LXu5ZDqtInD7qcGFZq5/bx3af8bKf9DU7C8Zo/jTPnW02Aj8dzCMRauhxvpNX2DGrlFjLwt9BF3pApyGmGnNg1yzPll+wKu3WhXULdKPMzyrkAmBrLP5og+VU2THZG1kRDRjZKvF56hC+G2whn1rIxiexBEOu69X8XuG+aK18VOyAvt0eFNDZJdNh5k/YoKKxfYsscCrD+DrIzyft4V99nWxTEjMjqFmaQ0M0mF9CgNrEiMOsmnCQEA0QpYSvSkpbN/WFeTGB9n1Y8iC5UsDj6kH3y1OlcI+wCYQvaQC89kYfcT/Zy3ndIQ9APOUxYzQSjAfCnz/eJj3cJN6zC/L3ubB7kRVtihvFILNsIaMTK8SW8hY09Gd53j9mnXJjgacwdsPzzUHt4nE0pmRAwCPabBha8H8vm/Av37QR6dTzKfHHHuW+/V81GTjqYx0Sg5CF3i+nx7Zdtnfz7DcK3Pi8fsyZ2s67N9lL8oqqJYT9OlckSGf3gT2DAt98Mu0JxTAkL1phhreuKkMW+eloY85599bj2JKZrOf2G/+/9MU+V8do2B/WFPVE2uo+BZpxY3xMNbsixw8KcX/bq7YN+WdUkF0HIc8BIp9Lr/QN4Sv85KEVx0zsTWvF+Cpn0PFvQv6UKl1Z7zHFWrUDARjCy/CvHInEeerCfbZ5qscILUtIKGfY9/um34CaZtjn44iZBsV7zsEjc4pzx56zRb7PMO8MDxPtamwRpGlhnkcSzasYcLw/QvrC8mjQZYbp0HH4sLw0HdD1MCH1h0rn+UJ3FUZUfEukQXXZa+jxkVY8c2a92zVtBKyb1nQcBcPc3/e5QwOjornq50v2GMsI0INkpiHe3UD7NUbAnipWCQgbtUz/ZzocHDFkYaLYV+NUQAyxJNPVvHsvEZ21q0TxGqMPnoZIRufoU3hsFpHPOBSYDByUmvwDPTNcG+hT6p19oFkn3tc9CdvmIMrZRBkXkQD1wwZE9XsBOa4uxPfvD56Gr+HvUsfbllxLVwrbNEDgRDJl4SPPfqsWfeYb80VXg/7ixpOIluGjbr+VP53Cr/JfvPFD+vQTv+W9Sj+NPt5b3UB2b1OaeDFyP+LU5tAaH0GdhrmDXwXqJHkboU0eL6wRta7RQeHT7HkQeGGFt5zYw7ZNBueL2qxj+tYXsCNAvODtSQKS2WOr0vviIZrdYJsspRS8Jw70PDGJj3L5RxrcCujL+jDvIJoYWkQZkufB/rcF0xJ4hTzQ5yS8CvLMTv77RqKM6HIinv0iXUjYQ3Kq4hwdyW37NCoDqTjS1SJz6LOmf1BTQVTJyT8OQ0YQ/GMIQ2kgAjVojW7vIwvwHdxqERzxXzY74QMxWgRYt6bCImdx0YIxVPH8wujxmLTrPPg8J2aJBBOVTOWPFeYf4b1MG7na8dq0L5Q3JYZDbMEfe7QWiV4ryvmyXvbtGz90ELI1RA1PaXIprMiRx9zseeE8uqqMc7oC9k3BiLe6qlms02XQmq88O8v34vKVK1PwVxBWvnl96rQ4jisedrpJQ/aft2zqV1jzxs/sCdxD3tId2/vgNiOPWEay8BGpBvBmkhnfJWYEv09Tak/rfEyVf+SeRTsT++RPdKQ34MiIWLDAolZkhIAX09iwldOIzH/IErIR9cAa6hHdrpF1Q3iTziuXC9Zq2w+8Hsw2eQkLLNGsOUK+2o6bjB/xGfesj03Z5CWFrLjtGo0ttHqEOKT73I+KSclW4cKwc+jmMGr+4Yx9zZVgRedR0PZPqNPxiLBPDBJkdUGdhut2xVwwXQSfpboE7eneEPcjbHPL43BR+1+D8GzRk0YBNnzss2PAJ9RyEVXoO8cZ+ib+XcSUNFGNGabCWogXYcHzm2C+TBTjQ/k2j2oAtRUzcyLEcCBn4Y8dtwYTI2YA2IxMSnvHQ7s/R6tIO77gov3PGrZQ3QvKEIVr+fpKVT28owjFCc55oHnTmqW14KDdwsCzEsT0bP5WjpBkiqomYJvFMY2jweEb98lPHdPMZslQ4+znyHnzw/eH+W5iIHNIoO7D4Vb2Ak9gINXlDS43+WOGS/0JS/RfS6u+1plWZ3fIJrZyJrf6cVg68L8wM67AQe3nKq/pymJ/LTGy1T9O8YoVtIfZr+6yafAayXBvPDCe2KdNezDKmZi/rgjyzU5O4IfeVhj480FWDJbYL5apyrx9tkF840uFIhXXl4FSYO+tX9jX+fFMN/MsLD2vW6J73/dYY1LsqwwYTAP/FXvULFl+Pe3rP1CJJC1RL/CPHeusylEfuRWgSWdOpZhxUJyJSnlZSVbzBSRClDaKxJ8F1XO/IX2goCmyFIXNYjZ4VxuIOy/AQ2/FVVYdkJNJZ2FmtrPMF+NjCOej34WlOcxNVgD9Qdg7+VEZCn65vqhdBB9d4ILJxWCjTHaQbbr0Uekc8PYWIc9xK9wT7lIfWTF004D0Q7PHB6HfUf4VgxrXt7Ql16W1LKda2A+TdfDWgE0LBlkuQNJ4wgePBirmSvnJRT8iGxdrFHT6xdtgDedU4mR7xks39Qx5FUaDnOP5J51bbpwVfHQqN82paB43V0IAzgOY/2YNydtf4ViJnmUjzP8fLeLW4irJMJ8O5cZM95XG5bpac3d3Yr9ok9J0k9rvEyXq/82qv9L7HddwhTZ4pxwcdoFLfNZvQeunQLskzH60LvvCvDSPMCaGa0Ntn9M0bdyMifQyljj9KwNx+c59vknshvF/gdR0qOvufJZYYlYTMFtwpCGE20tsSKV9ti3Tcwjhw/WyOmDvhDvEsw7oMkqS3NMBL6+sqtgV3nADJQDHI6nhHD5dWFsp9MpZKTWSPCKK/SxrHtCdB+ecTxHF8HeG2MJQapxHozGJGZSGx8gK+/4fdqADes4Rchm98qvwlM1zPv2tTckl1FecfW1wR7R5Bf04Sm+Ho+pxN4R45Dvlsiukn0Z9rUXa/Anw7MmbHmuGZ2dlnA4h4cqnGRRzcJxd8J7JqEvY5q02L1kBwi3ZJjTGiIbv6+WAV529AmfvdFHtaQvsGc0eL2uJrLh5c5P4L+/NuavGjr2cPMIDrcdvt6p646F9bhz1etmxO3t/SioHI0cCOzFsQqVOqjZaw8lxFHgEsEfEvYsG9tGfgzRx93VeuhZ7grsu7kiXode9ouakn9a42Wq/SXzKP40+712nYz3vEuwrxl4T3bSMEd29OE0wNoU7PKGHLyiFVgDwzzsd2ym6DOXaeXZGetY/GknkLvXnAbvGbKbYWprAA3RLmQ3H1g7IRMIjqjRkJtBz5rY0MFdbk0arAvk+8lK6sHL11iDwVaWGMX3whqITSrUoMS+u2XIoucXnt/1gvmjmpAX+p635KEpn1uW+NChL1L0weaOGi+sxwSGsULCj5Nzz/aHOAM/TQIebDVkrfBK7hBxb+jjhp4Pz2C+IE/x/HmxCmtmtWoGwxoXlEsvarHaZD5ETYFsdtgN8xAm0xEk+m5DhB9+GVMrGENwOSM7coqaaqgSQ5CNRSU4xbxGnyyDcPnFml4Pv8mWcquB+9jh+aWE4PWw4mFO6zPgvL0gFCxanuL5sT3hn0KzmGPFASTLK7LiJ0MfkvLm7vb1W6X21H8zms1WNrh9cqxEHQ17C62saHjO2a5Cc1y17HlUGzg8aMR5B8iCRjQZuSN/vqLuafr9Tfabkh/WoZ2u/pJ9Pf70uJ/MDAm86RXzU7oNStbSLWZ0YbgkPMkiZnqqpeCdJVFx7xtoLPeuPmTphRC4WZLGzIhJUKTfrAqJO9HY9MtnmM8UPN5XVzkz7m8ZvJUd8NC6yOiDUxM1FpsG51VVl2zilW8oqBZWQvWRPbOLmwHUxbbiDXF7RvfIXvDJ8fwKGfNJNFlWECT6gvvfz1ljH0zh6CPITkJKh+eZNss7ZG1sc643K5VVQqSQCANrtiHIQhIQ9BFliWz1Xn4U1hhWB37DMvRNC/Nd6Fg29gDPpuI6+8YMIxcAl+yQB6fu0rPpbkkgcJb4xlXh5ay0jBH2hPGBBhP9WrLrWjIh2K89Ksrbt2fFA6+fT1bIptsZsi5MOF5vdrZJkNfcYpubij1r1ggStsPzTb5PMSB9vvj9Peddss4AAUV0wfPPb5ec3evXwyVwXHDnqruMfmYnC7yPNaxtncjDehj5Hlzf2Vei3+oKO2rSBcK7FhI+qtCni+1ZdclysqL+k5x/k/0U+ae5SX/LehR/2qc2Vv2FWH7HyH6HS8yimlwgG1/NistZBcx8tTEUmSp4SFrscyOp2oAnyS8Cp3OlsbLpCIi7k/GQfjEv1bnZDmuPmVWwufRYY68jAbe9B5QfuFyymbFowDOdNQ2LRVWyL1GfUGyskIrXZI0+SZYm5NM3pby7vWLa1yrHPp0M+eQqSaxVXcw3CzahUDw/BtOGDB4fF3i88lpj3ilN9KUnNYgwL6AwaIcxDmeLPstczC+TaitAqHP0ydl3xZhiqg/I1GNWiXG5iRmTXBUyN8fjs/UpZtpl0JSvInu9a2Sv2yu7QL7yVjxcW1rLDnWrDjMCcxL2/jZniZLNAe53ZNtjv+rYpVDRt6o3+vCuQzauNtEFIjvf0/C29P9Zvy+D7H7A69tPwmH/K84gV2e04iXqm16fhg/+VmA+NDo5Zrm1b12piebE2p6OGt3lOxPc7Hvkgcjxdf6dzoE/xQZ70GolsYDVFbLqMG7Yr6WeScV35n5ORCP+XJyVX9TUTPmJ/fS/Y4zij2tqlrEPBJoR09CUZMF2m6kP4hhusK++PIl5ahxBURqCipmDGR9u+gus9bOl/nvr9YznmIfCOM6ocBrMS4vgGoAbTjeUT5qlYFs9I3CYX9DnemzNjG4iH8LzS+OifiIb+gupg/B4xbxz8NAn02jcgxYVKvWe34dC543kYaa/YsY39lgTjylfQX4pXsSTjiVqqFWu4M23QcX3wUVjQja3qOmOVuFYcWuG6SYGvrlgzeoNyxl7VTpqWt8Mc3uAMb5r71CoasaFxdEn7Jai5oMIazr8DMsdVhrmw/se2bEdpiye9ksO8H0tKne/WZbMI+ocUpnk+OfZFX1NfV8Azuq2CrxGy5kvo6aygxNWwVsgG9/jowfh97imfGOe/pnjmwAc14IGtr0xWHAJ72DpmOVcmz9Uuk4Y/r3yEcP+V8jKvTm//qspxxm/JL0cP9GXtuaRitsWWd0ZoebFp9Qpd29ayUYsPkPo7Qcf16SOEfc+cpX+g5pqKv03fWr+0xovU/p3zKP4H8v7/aGx9D7GPLP0IyKs5RrYMhsv8H+FRkLRaYJ9DmoAYvXlFWcrIbFLsN8BppiSuItPb7H+pHzQJ6qUiPqCeSlWFsNeMLpGgq94WnScmB/AiICafK/QB0f1V4HdbjUlnpVhBj/64gFwrYNKNGWAfbht1mBu5n3lfR+znGaFBOD5LKpEHtQt+tA4BT2hDfbZ47ilqdU1wL8C2QhtSGHGwrnAVjxU7k97O6euAyHES0kgu60GlpU2JdBds+Kim457WoFxg+zYZjSoh9+kr9nbgbzRVQKX+RiVHGrIgnkS0OCkX0oWBfsxbM7Rh3jryUFQN88V8J5dRnhyiwQ77ggeP1V1Go62b/SllxKCv0GfCyeDjxvmXQHrHS9J+F71BrMDC32scHklQt5obDZ+GaCvEHXdaX+r6dRUXCjGL0HDjX6x2KkKL+7iZc35v5qKSm8PYZ8XFT+O1xa7pVsbRNnNK9d+HxkLL0aJ3BFgz5IWrGTH8D5z5e6hVb7/Ofe/qCmV/ORT7O/Ye/SPj6Vre+UF0SiNeFjcLgabZWcONK+m3C1UrNl13gtIsgwjeDWuhz2qVxU4dhhwuEwKgz7fxhuCKBvW46swL90+aQy72RyPv1zuCrUX2x4i1nESjklgsaPQTbDh+Kzcc4/3/KFIN0jYOKBiVwXA9qfLERyRNpUbFVtBP7RzMS/4mEdOKuYvG04fWBm8IK4qco0mV62G9DUWRLQV+tjBXKmg1cWn8tbhXaXZwRIQSzon/NhLwMbZRxlkpBA/nXeCHi/tFbJ1mfLw6jUMM/74Batr9OX++mv2dL5TkUWNSFTB6HMR7LF/eeCU27bylWbf0sNSmgIUCbIjV6bARD/+gO7ks8o9MbWl31AKIJT26KOlH0js+PRt2L0auXK3r1dNCy5CCJqGU96+AgXzk9fCnmY37vbFNaftuLfhcBuu3/G21phNmsbt9/68Ml+HsaRrl8MOkoUohjVg1gbbnvQnbHd5z/3kZeX0vFKP4MZf7FnaF336H/ZTFzfUlHXSf1FTMpF/GKNQyH9PTZr+r/rUH2a/0VY8QUR6hH21uzC2NGVku/T2pL5XmQrV+hjzzPHKafDqJcwj9UqDVU/NyuXFw6LtvXsi620SIvbDurOjMvnCRotRM18XO1CQL99wWE85F4u1bLC9u6tBC9d15b9U1aLKUmD+8mfIhunQhz/uagl2rB8qjxFJUHPX2pjxX5hHjkuRsxcJsCaL1OPu3Li1dNJjXkilBNkICGtZTncJOPHnSrz2YrR0tjU4xK2GPWEsmIX5MBBgyadX5Z9Xe0atK0NWCh94/vlsrbKV2+iwqay2gvvqltP6rO4hHcmoSWhl9Al/1sIqaY7E2z5jzDusnkC2OaHPjb5b9Ak5XIN1Wb6pezztga4cCa9fNwt4OF5jHvNntwaWwnoQkFaWRl8j7FlpZvvIvvWlZ8E3sWBdGGUF7aGO6StoLTT5FDlh0jOFRYvi4k797Zz+61Oby8GAzNodiKBn1FwQFCvQVtGV+sflHHseLXOADfasULfqmB3HztT9thcNewb8pk/JkvLDOrTKf6/uJ/2f0tRN6zvIdgvMsKsl3hPonhbYz7ym3jafxfSRD7/RGqVfhXyONS2vFBOs1WvN3UQoNT1Sq4O4eCXD+ntyzlyxAmBBjpphSqhSyX2/UFMrnwhjIams/a502M/ClMAKZiWmALXBPkuQzWajQGO3KziwO6dQ+d3T16hUlRYkhwzzgF0M89CH9f3W98+W+5KKffx9GNaadmRB+XIuStSUKoFZbI8VKnMS09EJzz/LX/j52UTS2MuIH2CPThfqPrtIof0LNRlBk1ShX6JPKLMkhTWhJQd+Qp8ESzUguDJehS8iM8Ycj8FS8jj3n/RS08WtJZBdrJTw+fNqMD9dH8BWNxfiYjZjdJp2mAdhMuSh9lKz22PFwDBPZwJlPKvpXdM4CO/sU7Et0OdLF+5AXU0QGOb7Uf1c7oHbjU/C7bnu2Q4dyv1+9RmxXnHR6nc/2CLdvoZnSAfNxdIzwTy2PKKmLUOjiJEZxHkiCPfGksX2k83UlRxsMl7xPLe/qCn5pzVe/sdIuvS/Oo/iT2tqs1TvcFjqIQ+lvpbY99i3oD92aQXXIMppN8odzOAx3nP2rgWbnasrmCrmBejLjUWnw4p9QdjERGxgLVieSHdYsjSnkIfMouR9fcLBMH0epDd8/9fIELDMY7fyAjcqabKBGgoT2SawSqyJl1R1wDoN3cW/QUn1Jt/DQYoCEuwE1sRyRSawNssVd7OybunTz4+QPceYR+QZ5iVjljPMaxqvfH1DcmrrzIVMdD7nc5+qbJNeVaAfP6feO5Jj+mQMMzx5JzRYXdFHMiWfAl3PUE2tLvD7h8oG4uTrkyBDFbPJBNu+YRY74j1u2Oe/qvaBopVSLsbDOr4UIx+Y7uXA4TWRFTrrWhdCtsae0ZlBzkZ9G8BOITGFz/da0vuCAfhP28M8Nhue1/paa1ged2blf5PSoIYltuBeiM/F64Ps/Xg49X986pWNe91fHzbgeTwnIYyGMZxhXrqdKj766GtjUPeuxXBoqeBivmYGMw932Z1NK9RUPdZ/U1OTn9Z4UeS/Yx3aP66pbqRdQTQK8j6ZSB0LuKIDnXroEyIJsEQ8jDBBzb1hDUqs6c6JOGgtaMS1HVrT5NldwYvzmPOQYEY+KbUO1ivwCBxjnVFuHh8QvWSv4res7pCUjv/4CN7t3Va2qF1IZwjIBA+/+lgT2oQEoPG3Tnxn8m4pzIQByZgiu2iEaezhVAno0WJErHn8jSl3pBzcc4J55KKh5tPl+wLWRN4T/yWfSlptNWTHfeaRID5Qiel9dgTj8AbiJc5Xol+el5BPtsPePUikbPpUd8Nwn0nd4PNl1NspDCIT/GFPAiaxuqI3oN8vJZ788gw6T+CNPjRKSJCqE5WlluWCfdj61Odf1LRi1TbAiyC7vb+YF53DtYfl4W5z6FwmUbMTDiQeReM7nmXBstWiAYtXa+5F0pvRU2qsIYsKj4Ro2iX76OnJVerljJjODH2qsod1nsx6WMcWIyVzttiDbFrsiXs2a4s2VRvCwbXxxeSNPeUfTclBuiQw2Z/rX9SUIv8wRqFM/o59Pf74GMU6rRvwUuTtQD/gPWFFdAUWLneVq+mVRaWu3oN/aT0a3n3JYIdiizUXdUvinwJPoauHwOMXVUSC6SXAPj2jV9jYzZ5A8S57enfcGwSrt0eFW2NNRKQ6AktVSl2iYwYoVshuAtmShFYialaujmug3mWJeeLiMvp4G9iHb6WoAt3BmmDD7o0btcY+PVc0ib4sJQEY+X4V5MP66iKsHDBNZFNPE71F69fwjOMoxpqV36RlwjKx5jbxjvuTbqXR7UYtwL0Nc2SzXo5ZF7t32J5aRrzCg5a+akkHf/ryKlGXEpqQvnVh076wz3cXzaJs1j7RZ0hCxes97H2TZC+wp989aqb3JNonpQmB0DgNVQ3zJOmrCMyu3iBbluiWUSAscCcRoM9amNeU+8OBVeuuCHhrR9PlRqXDb7oeD5M7sm/8GR/d91Wecfvlj3N93V4ogHzJqsAarq872z7BIsc19TbLs0pTTQi8vhvsOZu+6tlkpBN3vMl+X1Oz6U9jFNO/41mPlfSHfUqW6xriOhBEPMdSzsL5O4T1eYM1ZVJPpc7MMCB3T0BEuCAqeyruGrTmjjWvWqVKy1WM7FYM8/XetFYZnTwCoKfNBu/07qjQT0RbcOsEqrAIMSOzZcVhd+kwI5/uX4uGU+MAwlF8GnyPUszKbzpxp62mEjveO62+axgD/zGsebJltGezWB+5ymikcItnRzy/sxFBsk2RTe0xV9ltRjTYfu5Yk9PajellohjAXxOogm9RoaY/7yVsHz3jcJkte5qMjAyyhRHxACoZ2Jqb+P0/9Qqd47SsqX2SNPAwYxL+HHzitvmqbh+UY26rzbKlk7X0AG9kxhXvb5OW7ZePBFafyxrzzLiX6P2a74AvC8yjexevz3NWbYFNnRXx9VhTqWELfN22gIr5hKnM8u4Ld2prS+5250OsY2PQAKbDsx9cQ0647s8nd2G+Z8h+4lXqhnTQofA55rnJTBLMa98JbOr5qvJs42zR11nxgL/BR836vGVW9/26i02A98+9nvNf1NT8pzVeFOUvGaP405pC3joDnG+CBiCYYNA9LNhmjc4hTk/IZrzdwOGywXv+6Qjmoea4Ant4fgqW51JQfV6fIIyXYRWehrXH+Ad9wBx/0YfMDda0EpEGhL1ySeBta4vZydYEu5HG1FrBp6Rbf3jmUNbQB1ZzfH1zSm9Ys7M5txa3QujdQVlBIg3jhnRe1WxkfXt3Hp2n3KHzY0xPdi4gKlABwS1AthPZ5OMq/Io1Y92cXr8W0hryEwUaworHjGivp/ux+hX119VSo66SJ8hW77ASh2GO7s0/7jHPsTE36Qlfl6P3GKKB98KRjj5x43s8v+E3X5Pv3hY9KEoLnlUhhY67DWa5OR6vkXxFXOVZMppCvIXkYmJeoo4ksY3SjPD8P2Niw2up0nE6vP49ujzwt/h6fhmX7mTyUYlZlU9Nd8tqjJqWgAZkgz3jPJsU7mf1VMi/PjU/PFHzC55y/vBRc31Dbdh2J7w/e8nr6H6JediTp3h9SUdzNhXN1+3f3u9ratiA6gdN/R3zKFbyH2a/+3RY879UMeMv5NpA6nM3sNRcZJtjXXbYZzUKYjtyK6F0yE7F3dRgr+VL7ikXTaP+pT9CovCABKupVLOz5lLYpS32yRV/a/QaVDVkRuzSsLtgHmIk2oDBxyq3ga8MGq/rGLyHjH34vhv28VBepStFk1llte3Y0Jenfglxe0a2iwWNmVpt7u7iup9wx+uRDc+H2oO8WqCPrLd4fuiHravu7TF1PsYL9H7RU4j4x60CO6ao2aXfuNLHxppjgK9Pjm0EXpSElB8DprCioCtkM21BLfc8Fjo9vxfgTacuF8UHz29U3nNX0sM5+lmIecf8sgayPIo4v95DYDd5SkHzoiWyo/XuqBFjnzo4BrJzMWI1g4nzcUl3nRNLXR5zulQVCsVXcyr+vOHre/UcuF9RzSsnW1q9/iV8AT5GxoqHGrKbdjof3FmUKtR6eU6sx99hPZErJFVY4ekxy8qQIzy8obbwTjllDTOhMF1k7+kJv7P9mL9dQvD83MVEj39PUxMi/fCcr/KXrEexmvxhTWV+e8A8Mow1v65CY4fmqMMu2Swr74DFSs2VwD648x0S+AdSspd8XYJexEsKxsLt6XLS51A46BFBWLCcGUoxdj/jUuOu02CGxlo9Q/paOVxsdaKw5TeioD8vC25dc2RHRe0DyCYj7MNsyiVm9+diWPlLqSzRHlT9a1cqpNLTI2KkV8DEd9O46hp7izn9vjp9lLUOuBYHytuwytlsPy/dRWeqlXNtD5LejjoNuP5yqmAfVhrjcnFwe0seEdvS7E6fr4bfh1InoGL9kDqmWch2pFnOKsfQn5J+OT9mEE8kh4fLY6Uwc3sP3Vm5xtc315eikwurID880afjx0RjSTUeoeZvY2IWOWpmApYOHvJ0FXQmsvXVet3cmbqeUevbugbtJWkFxUJy0AcdFrPb4uy4cyPDvETHXa3fbToFvzYdEu519On9Lc3/oymne1m6Y2kLAAExEaWB13dlVivQb/6Cmka5Arq/lVtI6xY4v4259q+mJqWFbHll59/UlDT9aYxi/reMUfxh9qszK8E8Aj7ntlRJTDovNTC0+bgyz0Vp0efsPQIeKYMmGipYsdBVd2p6S+o/63dL01ufwKF5Ci5ULgErtnfFnY1S1GTEili3020J3i2xq0B9Vy0bJWQFa380I+ZBgo5e7pIP+efr8lB/0pp1EObuZNdPK8s0bEW/zaMZFJsrkDCUsCaeK/3sqo0ic9s2i1JveGuC5y2QndY7Cmyhv1Azzh59JjYOrZ4+riM4PFObBNdEl9iunqTu28CkaO6mttA9MeyjUQ9jzXe9rpnDiqk7umFes2P92erTz3UC4uXZnLM971g2/nrux1Rn1G5o0euuqRzB3ekBCd/7YT2PCvNgn9So6Xu+BOqOt2PIfR19Mi5qYBmdXNwZeU6JddXx+O6VjSBoLjbldIqcsKWO5c4kf0qcVWFhXiqmErhR49Bg0leCpUYRu/OPj9fnH00ZJ0vB5LqLSHiw8fxWxWvkqvkYNfl0TgbdYR+Bg/F0EZ6PvsTOkt67sr7D+0c0H35RU/LspzGKv2Q9ij+uKVpZyD6CeFV4uNAWkwRqRu5fo8qkB41RjdM5QGLbVTg5EYONq/vYncpHzAPtGTP8c9OGIBLgVRjdJIbpe/51FRYjGx6wPPRKfaMPfk4W4d8cfWT+4RqsXyXmgfTTt/QeSi647h77cJZh3rlpeuzOLu8pN6fbZ6ez3p1CNDpjnsvuWBOu5h9ddf6VqXXYFbmeuZ0B/rZ0qnBUEUTLtEndj79DNtsYh1JnUjUHcTRsHlRTv2bc2oSuHKnYx5/OCL9swtDnzjPO+aTGmp9K+687fapTamnnJ+jO5UqAv14W56+e5KzfbBx3cnugT5TluNXLg5JDEk8CGp6ncs2O/vjjzp/lAs+/WxqUeEsV3MfSIeJrDIuVP/Ynd/YOJpXpL165brzcOSSasHhw7YjKvul478rFVibOeNTFutxUH0ibHjU3mnPGQGsSd+LZU/6vpugmRs2ZYlhfHvD8mPyaub2BmnfutqfRzTrXIHihzwaOotdsZvpPd/5gqKnu/bV+UVOTn9Z4UdTJf//zfylPzZYSso+hY56RzphhfTJZuGrYqMR6LN4qjb1oCpk4oib0l6/+61PKsB6FNfu+a3rnioBIrn3C0yuyB2kmX8wrD3zd0gump6TKIV1eLcorD9ntYrtLWH0TpbInRV/TiCkWiKh0KN8+K4Mdt5PAJbPnpHKCrV3rSrck4AWqS0Wy+CL7GPvCHYmbRGxyRs2O0o6Bn4bog/0YNbeZn1GTvTGntmWgD82kbArgrFETy9U5Zsai4MhmV3y9aHNJt33MGxlxkX39CPNInW96lwSYr83y/DT006XqoVjdTS4ah1jsFrys/2hKU1ETC6lNwFUywcN22GvVTL+okuq4oDZbYJ6M6GIGoejw+1EX2XaxR7btqTWheEZjS5/dplMQWWBWgq9ox9zz3XA/W1Wi5n1s5bow+RPgaVpcyIuv9K9PfWRjSs2X4TA9a/Me4pWDjC3GmJfO60Jxv+ULfTDuSjxLY4rsfGptHvbqWbD6/nq4fTgec8c8+MYvakqRfhqjWP6PyUn/l/JU2rce+AukAIF6ArYhjuIu9phxzdJ0VUrCCvu0VqEm6Fnv/9XUXOVL6m401BS91ACFu/ZpCMMYxml8fiMb3seVfdMwj6w0M4FUHZk0vJ2Ixt57B9lRCpTK4WZf0t6rDciJb9NgxHWFOdFXuNOgm3BrdLVLfW2TNxzGskPFeKYLNoma3B21lVRZ9yVGns2o1bBmTWuYj3eumeynkfvujVllly1q6riPCGSyZvJAnX4N5vsvcN+jEvPQdIua+ubaFgr7gz6NOV5iCR2/hpr+L0293scn+K/pHq/PWlfZdnQ3/9WUTaYFJsMuD7AnuejTy+pisOk8vbvvT4E+OTVRU+WOyJB+FPSZbI3X55ruc5dYC5ma4/dL0zXvKEEhqn3FjVsVs4P/3bnqp/9SUz3kQk8Uegd+XKPmchl99hadhauoowmy3wXzpreOO4hbOaA8eVWMRayR3In1QDYssl6iF4cr4Mpji4ernW8w12/+S1P+8/ubmppNfmK/5d+x9yhGuj+rqefVsCE8ey4Nd2+qMeF/J+6nSxbENu5LiYbT9zDvPMCafHlYs8vVeI55wkfN+M6xpCS2LMjp2qPB9ktjti70h6skNbJjV9qdHqXvAKD6Yk3Ohz3K4t184RLVUbjzVvqYrljOICkbi4YJ+7YsWN65O7p2/+VTu2f1AN8/Yk3eU9TE7lVE7mhSSvxfTRVppEJWFSYJj5sv+tA3DJBdtzNqVfjN9KnivgHO9p6H09FH+VdTnynHPDQ5q62uznsKMPx+xT3KaxZm37s7sRcTiqh00PRFnN3A2w/POLJMb9nK9nfuZB2jT2gSfn7iGB4cQsfngW0z7Al7v3WlaT4jTqAUip7PHshutmTR4LElqJnbOHOJ88bzvz1Hqn7Vp+iDF29XBdIINbE6n7eudOs+3ISDBXqWPIZ9DYfndsMQfSa4foN/NWW/GGqqso0rBP1IUPE4nCV2UQvizpQW2bA2tZ6O2uGZ0AvB+7dWPj2bp6j5UTgdU/u+/7Jf1NR89tMcWu0vedbjT/tUt2XoE3qEGf7tn3vM+Gf5X02Zo9mxp7V0vUNhffY0CA30ifE3XLizp419rn8uc5qJ3oC4013CmyPFPm2/bu7XPo2oFS9HnX6gpgdgXQzCxV4v2fijz1zVWGIGt7daTIvnewyZO6y/YJ3OFmNu47vS8YFsRDajXF/e3AYiOzQJD00PA1sToqbUg8SdT4I1GUfITvH0OPR59mWoGV+4fb9ViNm0tqEvH+YdIqrseED4qWV2mjruaGkolZkd81KvRb4E99u4yHYBBVY88Pz/1VSr56re1VEN/sjZcqEOPjl66sb/1JSs5fbwdLvH+XRdl8y96xdXkrMZNw2l6HXlduwgK9w9EeEONZN5fuyqfYfnv7wfJJ00i2HfxKtBw1Hrd4x8w42rVI8Pd6q8s/SmdEvI/GjHxXfra/9qavyaT7hjn5ADrGt5Bu/T+wTx91uyGy/e7gcq9Fnp3nf0YD2eEAXnHQkV9zPk2fHNXfQSaipMfO0XNbVY/DSHdvV37Of7xzX1dCUKmCmsKjQfX8GceyG5ykRgxn4q744+HLeC2MywT4f5SWXH/X7+nzxVHd2Sqlm+At+aOtiHV+eOjQ+TuytdyxF1siP6zGySmZDK5y0VH1Vn7Nq/FFetzhNiPwIQlMFDgdw87GjYBaeend8p/EdTt+YpdJ6RI6TxfY8m4nr5vz41rj1C/tVUL717yA94fsF1hZrZ3/fev5qyo62q6sawfkVU61sSPpUPsHty3rtqPkE2ksZ5rl+cowIxLW30oZcusXn1uruz1VzmDpyRDXcpP0B4VNYVX37x++dsbLjj5ITH2z2ym/MQG4Apdyv+SZjG5rN57UqPFH3yHTud/mx4A+l5t+Ncdb4d87xN5KqvklTW8nJo9dDhNXiasalC2ffhX031x/uH/utT3+4Rg5jZWyJOy2HKlJsKV570MjHtHI/fzI0M3MlmmPsVo4//o6nF5oQ+lqVlRw370aDmzgYPjYmnsUYZX9x3m4+ofbh9f1FTU0J+mkOr/y1jFH+Y/aLiOAf4LpGNztuVxLK5/nWnG3NemQdl2VJnMTykWz42JDhVXsmOiY8ZeLtDn1qN3jn1b8jrYVuYFQ9SXWOnUdi4Ck9UatWjA+h2mVHg/oKR0DCwJnbhMC54zTAPNJ/eor70eIF4W1hTVFoxdrv6jqucWpnaSoPHi3grIHAzrCly1lTWy9in36VGqA3BSNKlYIvss4ahJtcnxkS6wbzkbzCjJ1dV0iF8JxD3CWqCzbSeKbON4c41pD/bUlTQLZegJq+lybn+QZ+saXFxF7OZVDnaOe/10QU/349WlIs1WeWMdMXaXRy3E26nT1vRN/1yBPHItan4DmME1wSd5b38f929SZOjurq2/YMY0HdD2xK2MQiEjbuZcW/c0Te//n1ArlW59jkROan8Tn17UhEZrnRD6tJ13zKIDXh4pfB3lO0Gh2A7q6eQjWUY89SOQlqJQSt4qyt3QcnMOATzxLDwaj8Zva25gzA1j6869pTDwUb1yfCDXTAYC8up39jWfDpZ0CbKpJgUxvGOnsJhEexfDcWr7R6OL9W7NYjhFpjrrp3H5Lw5BfMVmYRhpFwuljnqvt+7r0yBrMT5D147r4jyd9kP/yVrFH+aqd04LIOTnE9xGCQX01qPyoYx5a035zfWp3svOJlvLKzIKFC/eIplv6VcZcFRPU7jdfftvXVaLZ60SjZG7KpH8AxnPvNgspiO4lU1h9/vmZK1mSR46FTb+HnH4CExQ5D96sC2aup4tNq9xJisn5Ddnq+pFRwqSP4rd14T6ylBR68KrhXIJeRqlAQ0CravO8brw+ZCLHLlfdqKYwWy18vM0STazIJ1bKJwpWe1bZXvjgn+Dn3tCU0MjQbxLQifeBqH5HYNLHt/utN2rwPT9e2QozsxxsFushl29wQIaqs+LCzaJI4MHidHFV29aRnsVQSenbotsd6j05kx5d2UcotmXuwFczuE43dMRlurebXAvGy12MsMLkCCA3WObvZDYYXHdW45I/7DFDntzSHiWmUUHK4pitf77LK1iBxRqp4uEmZMjW7DcbB8PFxhyc8vqhVeyxflbqEUkol6OWALnefBvCpwvB5NBqrFDf2YCgdsYldv5z94TaIiqd+tUeC/Y8/MP579XhcjCtYHbySEGJ3vFkrkhkr8WMc+mpzveLt/ioGLjAFejc9UtAbziUqNu8F9zhPYLbJlsL/ORt2u9zSwSM7HtBbmuuAZJkfQbiVPAtze9X4f5Nxq17fmK1PW3rWByaERLjbbcou3iu9R6fUSBeKNOQvx0WIbDHZHTpiPEjr8MBVhARNV7JjyN+NgoydmSPUVX+PLSCZUFS1Z8M+vHLKRnz4C/zE34sXbPX+Y4sSNDMwE+RCd4IMEW202ElaKca4tLlzcqDDWROxt0eGNLGd9DaZEVGN66h53LfBItcGQTXUbXn/cbLbBwotRvCLn4ZYxJc5WCgZPnQJkTdIimLk8Hwe5GhDrqECfM2OzEfy17hEkTvAg2Buxhuf0DMfPnLfoK1Ni9twGVqhxmOLxeWup8jNgTHnetrig7dhtguUdPAg5AN5fNkd3agwpPI4VyNbeWIHnP10G4XI3K2vM0/WF1nsO+nJI5/kPMiXr330/Zf0d9/UYyX/YUwPlpgSzbSoJNKMkwMc3X1DOGmoCkdeDC17fnUFAjKgNKeaLO+6Z0hMLOm6/7reM1kkwPcStMG8z18Y1ic5UWAV67Bf74xCdcbGCBOjnMR1ynIVTDuW0sg3oK8f0MsSq2a6C0WSb4yDepnesbJBLtekTPIUfuYkiMzkEViyX4SKxMxFbJIV5XtBbwa3mXA7zdLkIplOuDOezw97GybV1qbEGpog2zS8o3s2SYHbfFfHibB8CfN/IiLZ+IMU+vzhYKE5OuwCf4fXm6ig/4MTwL9Q8q4LgXW7AlL45JoEzLPN4YaTHAz64M55qq6Ek+K+kqJH3WlTBZP+QcLDfmSa0RmdP+SKUY9dWTjZygqIJnMe9xkEzLYf4cdJd2hpCE5KN5A0hb6ZeMOa9TAic3Hjjnil186hDxpTtPuJgvLtVAt1J5I57T/HBUcKutwLsvQHMacF4OBCWAeZsfEicO634iYjJDooexuObHwwIeH9u7gwVDyb8iapSYWB3cGx+8JpERf1ujxdN+EvOo/jTnqK3MUSutLwL88nNHmJnPimpKHfnu1USeGhLj1YwbbSbsFCEJMfnraxQkS+50MtSusWJ4EFiUgsoWwZWLPw2FyfKzQh4rmfKNbdOgO39IabtYDbEprlOqfSMwAOGWpn4+jyG4LFDJCzIYB1gS5ZtxpSfjg8m6q+dd3a7YzjfrRQRZxiyXT0V29iTc5innTO36PavOMXU2m5svN2VM8qLGLLZ4pUvUb+384xqxzg4o/cFRxt/QLnFWML+8r3PUXlLVsHsbN0Eeg82KkbG5EglToUoCn0qQCK/vAfD0+QErXCQ3BlTotrC7xe4uCPyeNyDidreYhoT28KDmQ9MxQs5JOXGt1DrX9LAV/EFz2MZfn/Kr21q7u917G4WMGccSy8IpryxF+Z3brPFr+Q5hD4KDPlRZIhoXeVRgGbnixBIr22NF8enS6vnGuacQvSWaOC1UUDMZxnT8GybuFTRmeocB+//LF1sLHjHTTA7zp9CkCTvLU7X6wNVwtTA/jwdXX6QKe27PV408S9Zo1D+sKfe++07mCZSgIPFsc3xXIUxr1eiCtlJrLa4WGZVMJPXPg5wLtn4/I5kKiKFg3l4Ntji+YisgslpS3CwzSCfn5YwJtuRqwnePspVlBA6C9yqnAhBdw4t1kM5odXlJIaeJA6ALPduBaPInuDAaofih6niLgj+9UFEBA4BJiFCxUEHPT7sn4TW1Rv6yDgtDmgj2INgMBNsPF8r8wBLu9uEViKWYg9PoeNXkzNM4/g4iRfeQCDYPCUmMCOLITFm+xrpe8sKvGRE4jm5LggOU35Pm6sK2RKy3xYNm/AYjKqhjRflSTSxgiSO6rwI2eoy9XK0tLerAE8KIgTBrt3i1Q7tYE6Yg8dWMmcix8bHwFq+Z5gmD+uOdxM0pa2wr7Fb5HmOPJqZgXN/T+L5cDa/48U1GjCmiKUbNXqc6CKYFWcnpmYUXrA1RjPw7ESAbEwLgq78bBH4T/sUBos8FHFUleChswbvnzFl25dgNLushaC71gOvTh3z7kYPPU69/uC1HoqufnOvHE36S9Yo/nT2mzziS0AiZxQHi2RwwI+hn1IjVDRM7LBaYukmjIKRnQ6BNqe+fzz1m6nBsIqCIR8PhSA+A4MbzB+ozM3Ac0IETAgLZ0eNN6cJfniFfuY45YM2ZQhjYhmfRQzFZRG4mx30r0t0fEO/KKdUVmIh9jeWWSP+UJ5p7RtqTMJrt8N5zxT3aARSzICpKd7MApi9jdD1n94bBdfnlKprBGM+nx4IGpu3C9XFI2QxwvEqOj1nOtXDUsTuLQWm4nAaBMPteoAXWuiLqGdKjpU2dlUEnuJrYRD400YRyLCCfpK3c52qeSEKzFOCfobses6HmO5NSjCyyxXVRoEUurbMiWhXygL0m0oX3PGciriRfEw1d17F/vaRH1C8MUYBOnJq7MZj30ZWM+dpHUJWZJ5CmpNTodiagp/x3bX0Zjql5sGGbFfk0De9lz0L7OnRCemWg6w+eUUHWingcVeyLhb2fFcJEMV2HEzXgzserfwtNYuljr316vqD56Urxnd7vGjS33Ktx5/uU2k8hj5jQVZL6LFGLtR+2l67ay16pm6X9EUFQ1BibzMpt+g3U8Q0gKktt7GCYW4BE1sP+kOAZZgHwwkM0J6pt1KOqTDQhNizpMJCPVOCaAMz8+ugxtx5gwOIU8CAUZg22p1OmIqjm4B9756/Ec3kgLZD2mJiTiGridHNpnWStdgX78cAhc9IoPIqkKA/qO4bFdfIooY6EmO3nR6G6LQEFajAQ+iv4uyN2tNIo9L+LsRkjNwLmnXnDPPvgRwT/na4oOsiXVNxp7ShG9ygb11vJ+h/530dk9XzNEQ9U/r6Ckzqw+MB7WTEUcE+qYJ7nAJj+aVcU+HVM7UucrSRnROVVK8NvcHLNJFGyiE1NwTeDx4dliib3yArywi8W3jws9yMOaq6Z3g80+HzrKsyohK5irF3PWUmkvIIPIw1IfQ9F5iaDKdx4JEVwvPgAs9f+M8t1ZWsEVxDgGz9cA3IIYGH4/nl4QVok59WcLDHWuzNxOsP3tdDMc1v1ig0+feJFP+3635/mKmQn6iUv1pKt9OdZ0Fweb6oun/DvCyiKsCD6eICWYFIoW96R4IGVSuxPuUqKl1CqJJNWu2hifj583hBI+G5owAPZEdPI2/ILhoPY+TShJ48yW20maELbcdyK3ged37jk6hz1MiAOeIR10Qj+WZR5XhtBfdwz+/Qp26Eqhdchz53cYeoukU2bbJ1E/oHSFWoiKOEGqbYCqQUXQs9tMWIysBUSKoXMGEYMozBnZILvrVP32jIJcqHqfl5v0XJcFHTNl5D/7iZWY52qNxQbSPDmOxu+4Gmt+hJxfOiENw5b6rIjTyNigEY1he77wrs9yKnaiXK2OOHBxHh92lBhb3fMbAG787HOjC6xRXMOacuy+UrnmoTrYQ54JIHaPd4LmlzfNaxvxvD45U2MqnpnSrsJjvjjny6XoHngra7ij9SUbicjKmoyTDnFAkx0SI9b4Lx7TYQ5moJzG3lxYaKTdrEXrKoVCz4r3Pg6vIoXDw35hJtLbSkFdJUOF7t9Qev9VBF6TtPKb8W/eCf/yamtP2kodX6Df3jcTrkSJ+iO3TYW3e+GBoQjCfyCfoPL4J33tCpB9VaZEyR5+u8xCbnK1TjbAV7OuaWKHEnkH2WHDAZbIGJO99wVN4daoFMkaGi5eV2piLNIJs4BoUsGfM61bwU5vHAhjFklxGiunaBx0MLvKHi9YwaDVeBN0xgIk0X0Ec8rxa88HK00f52e0K/qMEr/CJVkXMFpsRoBGP+MoX4Vhstpoor5bHHq3qAbtJYou2x80bG78ELpxKybneuInE0Y4nWzi2k0kBuwKM3V0TubX2jhhsUobvdQ1Z7jjSYg/yDIHiF4RHUHvkH5cIjMMQdyQGV7/Wc8mNPDF1jfbwj7ljOqXHlym4dL1uiXJBMqg2LIiaVng9RJHb/f3OqQ2+Dsgu62ZpB6ykwRVYReMp4oTmt32OYU6qFkyMDPzGtjw3MScXroKI4cMPAtghk17MN/z98yCtqzu4NJtMFZE1vtt8EzisZhgu66Jgznguq8rkausJp9IPn0KqS8s15FNrfsh+F8ofX/e6aXFJxGUBWSnXzgLySj2k1uirY3c3PNr7LzyM1llB7iI6gUzOmuuznrdaQDadLJFIpMOWQjOMiQHnsrClPDCV2Bxt4vvvkYVL9uoN5eHzegyfsrh9t7m3ov2fA1MC4qVSc5m3sVTN4PPV/eYrcLBijWriwqSzppcCY6j3VDgIYM8YAmNLn+p3K9qOJyb6Nuv4BQdJUh4LAmGrDErxltJngmYpuozF5tLQe2cDQ0cwCZJSTN61LuYZsqxrACLotmaf8BIE3ixt4WtSCAnv2JlPRaJbI4MUVeG4UgbdJkd7h/a/h+FwO+RZZATDCGQSyoS2DtxlTO7PE3ibKCOLdq/6VqTrWA6qODjVmTCVDzmRMsex3euqUqhoHjAlz+PzNvsTU4GBOIvkjF9E+FBbBOJnyIcnv7hYdisWCMeVfbsBU6GZuMDi+IFeYPhzfXehArdvGKnZz7/qTTMn6d2sU2m9N/Z+uUfxpppTLOqPaThVCj6wJQRdZjimnRXLsexfoxD1TrdnAGOqZGvqnhsrywRSYp6bdNXitJUqCuxxBdrzq/JJKTw2YTBUYY/dunU2tVjDP9kw9zzI833UH2cqSzwd8FlLtw9TwDWNK4cEzXHUVMGNqm60/TJGdod/R/JqOaRs64L34dISsOgKPcM8YsmA9h3n81Yx52gJToRe/oBwSoxxQuaqz0NNkfYi24rGlciDAmMOqYaPXvbzTmpQ1JuO1bqJTCtnNpBI8PrrB79Pb4kR5zstDr13CmOW0nURVOxIExtQw58FjA1+I3UiHbFsFfkAFlwDTq7V3QQaXUiqEwJQ/0gwLifuVRk3yLsIvnhKVFWTD30yJsyN83t5TLp+6VGikQvCVAD7/TXDg+IRxGzKmwtd+HnimzgnuAmdbZN/5Oa2aGxwfb3Sucey4o4BUI+jLr2QPWVMvKYUZUAld1xj94Pl+qmJ+cz9f7a/Zj+IPZz9DWbypNBNgDE+WxEJ7/3al8vQgC4ypiRwdqIQEIfbR1Xwzpqrl1hTc6x36lpmikvJmBp28ZyrS5ZCqlgpZsFhDfo9PO502g6ASXP8IY2ZhoyPlkznk/fhRHfDQhezIHeNGINe3e0CXyRpRdXCGLNdnv50BWa/Cahn7/D66o0uKJsDktI6Jwx2HjKneU544T2vQlDNgniKPqQtzAP6HKXU9M9HQmjdU3Azh9aCvEOTmixvVDq8q9vRVVCPUAlP1S4b+19zg9zcOMKW+gCkiNpHJmJL0UAh9XSkshKzJhdazmYAZU1DRPJgTutPsS4kLUPJ4elTnNMiOaxWyKY3nGpXqKO++/9tDZTVvkP2uiyomk5FxQPuh9Ml+/kCDLNwzJcdVATkhiC6IYsjGPVNuHps1miyEILD9BrL4GUGWzVbOgirdPQg8qaE5jgnSab1OlG6d0RgypprtURH8Rq1/8D6JqvbdHi+a/pecR/Gnv5+KB5B9jEENTCUrYqPpM70xT3ncZTDEb9nZU8WGZ2JMXSZ+Q7lDAlmiZ2qulQX0i0TCnnQ2TRSgdEH1mwJM7mTo4PHzaHyYunDATO+pupo2IUErCkwBhFR5XCC7jV4wz/JPZ0ib5gzZbBsDk0bsTD5MZXp0+HjqZdWx2x5+MWWeLpAFnwEwR5IxRxVgCrz6AiaELOFhTJap4CmrBDp+PqtpdZMb7I2W+yFa79Hpw9RTSj9MSYUEWfB6A08Mb4sj1UZuFvuHAJi4NQX0x9YXsL/UIHsm7u1EG2EKTDU7MkSHgU6+MvUe38AzA72I3ekWPJhmM5W293MuuJFg1GgvTPyvTC3tRqfmeA+ft2fq/nwCU1mah/6wirbMU6pyguNDRiRHIyemgbXOOEzCC2RL8fAEZgb7OmSeeuFUhTnnLAvewkpNZLXwuFxO4e+TvoOfZEpXvst+f8t+FH+aqdcaPahZvNvYFQXIIu9ycqaCEkgCY0rjUUT5Ood5+XYmFzQ8PiuqtKEJY+xaEXyY3wpqiLEokIInNZohmHerCBKkZ0umjW48zMuVR6qQWCZkJ/UMjJrKABg4I7rFw/QpUWH1arG7mBhL9PL9IfOU12Bzi8x4MqbKSirxF6YE26ixP98SFb2v6EqNxRGyTs9UMx9x1IgGLWTRqXtHLwxM8Y8ijT1Z2onIj6WKZT/3Lf1iSrbuVehflnqO9u2CAsMSzPM9U83NPzCmvJxGOTqMVvB+3wTmoKl4MJGM1yfKiVqLvYcK/W06kF3aajM4nsYKmJqObw5tM7XAzFMXnVOoaq7y8AtT6jSoYp87Q7+bbBMNPv+uDMlT2x9gjjvNIJsnOWZM5QYafpjKT4c70vypH/j3K2Txnql5HvlUl3bdnVeC8xtj9yRTFW1l7E6RU6Nx5Hi0dXnI9hu5/sH7JHY7uHzDlPm3rFH8YaaOXhTDvP+EMTBcQCc3JP7cfScoYx9YGGJH4iNay5UQus7o8GZM9X3KK9szwU3j5Iwp/3Y6iEhvfcqYIrelOURXeaxSY+xXnVeyA7pP13sqZj54qWfqiiYiY4p5au1DdvtPT+lYhI4fRM4vT0mjOnRRBGN6GpzOVHeizitUvyCr5gyqqsCUv37CvP/OHgbld1kKHhW1Gr2Wo5rqaVbH/l6ALKfc5A9TzFMDfeF/mJrfgMm940e02pBMIFYNY3IVcAJtTuM2ZkzhvX8E76mQJeWN8WGKO3briOWqsD9MxUouEF+B5/ech0TbWwiMRHPwaHe+HzX2Lrz+Y+gukbo9qrTGnaeCnfthqveUO/HTJXJukGV1b93Ebn7ILzCHVH5g8QsTsjsPfQ1bN0rVTdfP3CH9F1PcGfpYrXXeLEcw5yU4+MFrPVTzuz1etMHvtYH/7X/+/5uperxrBL9s9pBtHu2JivtQxsQb+Crac/KO6ve30O05kh/QsHBKqpaOGZKkqmzcXCYJ1YOzGHuYO0DWunVZxqnBc8Iq/3hKOU6gc78NGDPeFLxXDSFb+YdBtcSXNpJoUxyb0G2mUEb6NYqeKXeAgamD63w85UqavkVCLSMq5FXVff9DROQp5YEx5Q+q9ID8i6YzTzGmfJxwVA57ppZJjW5uUX6Yagu9RmG2PlOVP5fCF081838zpe1nGf7iqZ4pT1x5w69M2UomoqlSzih3ttvYX64KgmQOmNCPch6T4UYX0Rsd/8XUIT0RKo1n0J96Tw2Ch0bN0RY+r66B138zxTwlt/oQ+mC3xkMGMMeVxcv7yhR3hz4naXPw7oh2+4V0TDVmdx4+Hjk5moxKQqupKoc/zJQmit99PzX4S671+NPrfjq5wfzu7lvsHwOYZw/F6UCNhy/F/vhUiqjPfurp2QqkPZoH5qmeKZb9XvYioYq1EbFXG+YdKZHjU+lSSh9P3daeBh6CMeOddzBmzpP1lmpIBa8cr4Mlvl5P7Yep2wuYK+TJgEreCcZMzxQnIIt5ivCas0RIW2AqPNtfTPEb/kibyw6eDzxyYUw1wFToZxPj8mHq3GU/UdzlLPup/rMO/WfXj/Zpdy5PcALmRwJ4TmwnhIozEZ5/dHPBezd/R6vGyTDzlKBKLVUuU2A2CsFT89SJqPhuO++uu/5WnaaUCyfAWCnB4+PHyabtpmNKWwOzvaek0s8Et/agLx1H4LXGQN0632AfME9VRseUr0IW1iZrm/LNq/NkqS/RMn3wzFMeMWCOy2fnD1NeyGVDFAkyoa23hCzZM3XGvvSVqf01Ao8m3XfU8v1HmZLk7zw1/C9do8i6tWDmKbfei/+DqT779Ux96VNfPDWp2jcw1J2/N4/MC8qvvMeYcudLt7tmT5OZp7xGcwmyJ2hDW9OsBeapUZK2bI3CRU9gjqw4jvLKEd6PHB8IOqc8olUsFII/VaPgq6dsCfpbZS9OjClfrxzw2FbSqGjwDWTTp7FFBwzZT97naeiJy9mHKam9Qh/rPaUvbkcq2Utg1gghWwapQ6h6FSuB7BB4omeq95TvV84bLYZNSyuXb0P3FQDTavPc0ZYXYYx78DKMqTaewOcxunOx7o9oypjyVuvojXC0E6k5sbKQMTVdLMBTC64MXYvPbMaUoa2KmHkKnxYTKiuPLPbt0oG+tRiZVMEz6INEJUt0TQYkGJCZIfhhBHOEip/ux1Nqt7cBRHaRSuZSEvzRJX2j6VCeURM3wNStrX/wmkRN1r5boxj9JWsU6h/21HW5vjKmvLUPnRkfF3sqUE+KvefRz1EulTtqpqmAPZ0jW3R5rD9MufoQ+tT89XxRwfeE0D/qhwNKZjqhTZtCv3qIwNRFkmQqZQj6wUp1bTQubisqTRroQ9GpChhTzFM9U8fJiKfm+NCEjCm+5TFVpLoISb6FMVWq5YgKel6FZCuQnGW/ersG7/TZr2fK3PFtd03lrz71YarzVJ3NcyosDlV3Tixksd5Trb8rQ++2SLeIQ6jzBniKNDfoM9LN2VJhNksFxpQyGwlUwBpk056psXYC77Z5g4ksZhc025wmVMXQp9ypdFDR8hhN4PmETGBMOVetpe1lCoxMcvDofzIVX+YKFbhNIRB3C95Kn4spY8r1vYigYKYZ1JQmtUCIZm4ZUyOH/GIq2Zcu1R5+d27TADxlOLxAOdGXQtanDlt+RjWcQTYfXYIfvCZRU77b40VDf8n9fP80U3buXKhkrIGpcQnzbD1eQz/Z2RJkgyNfo/qx2FB5e/+V/S53vaTtlDOxD8XJxk/Ff9J26woh4XeHLXrMIXsofCGF5B1Cv+iZ6j3FmDoU8po2flpjIqVnG1/nrUBrZQvz7n94ylvGxEKnfbc/gyR059spOvniKTJcAFMSvX2YcuUuG/VMKUfwFJlOjABh/NCpTNME+l2YvNFsfy0ob8bQl3Y+MNVdk0h5efXLU9cIOR+moE8tvzDF+lTPFDeSu/dXmyI6a5MNNS7dnixbsWOQ+hblvDHMEdMVeLRnSh/9m6lqMcywu0+yLWqbyKHqyoLsdzjB8Unfq19MqdsM+uTEByb3kP08x9MD1C48rv8uASaUDXjqEFS/mJqo4N1VCM8nbDxgauBXB1zBiP3KVDOfOFS83qTQs+v6J5kCTX3DFP5L1ij+NFN8eDpDp3abkATEeKPUg/7EmFofTm90LqINrScnyDqj7tybi3gqqHGtjJgx1ZzR8+MpQYPHN/OnQzX7Jcb+AOINY8pIMHjqtck+TCnBE7LX2hjYrE/1TPnxwyBfPMWY6j3Vrtoi/uIpcZj88pRVgVcrEtYwpilkv20ATGkKeIrU3dr8F6Z6Tx3xrqC1vOmY7DwFhQiyLaJF7ElttGRMcbEAz98z9bw5G2BkkmKyK6Ourz0aqldVE/vX4pAzpur0UcdkutxfkDNYjyHrwZj3l6KZf2HKH0jpBWnRTGDZj+wJ9DX7imZUvanQn3pP+epYYkyxPtVnP+1xz0JvQVIb3WeJ/vFUz9S8pm4wfmgGJpruiGjkTmzKzV1g9EIh+21Q2zKmPO0EfbG1U5vKg0e3R0xZ/+B1vpouf+cp/JecR6H+4T5VQTGnwhHyObkV+w9TajEQQ3dgnGAMPW5bypn7X0wN87Kg+gPehnsvBhY++OuY1uIUsuFymy9RpKW/mMpaI0cXLxGpJgwg29QrAzr0ar1inmJMjbR1QyU8hz6EH3uYpx+NQTW6h/czjg82uqT6iOpxBdkvUhwbnev1kIrLuMK+Upp3tPR58IxFIcuF3VozZzcqy36MqWN2Vak8TZLYa4XdHW3dccayn/fIobNfZ+2HKb+ap+CBmW5TaFPdmsXNDRhT9dROofN7kC3rbdLQWmp/MaXb5Ro+7x4+TxpmB+QoPmTVBpj64imW/ZoVeOK3p/w6A68dE3/Gsp8ncpmFVvVMZn2KZb85v/5X9otGcHy+eGpKKyeYnk0jdC+79MMUv7fgePeeGqC0oYIcSKGv8NEBHeqbzTxFLt6PMmWo351D+7fsR/GnmSLC5ARjegR/o95TrgUM1cZIjL3pvryz7GfouxZ78z38DX97ioQH+ospNG4F96IeAhQmtxk1nk8xJKjN3uiyKmDeVXmYh921YaF8mYbUuAdV6M03ZwvfgltF61FYx54whuyzkwqdtty+hqyDzCFjqpWKXGBMrYeTAfOUf/Z+MWWqBLzTM3Wtgal+jYJlvxRftQ9T9SK5ICuEDCcRCr/Pu8DUeLTeffVUkkDf6Jlydwjez+bmrKlwnkIfOxU69MX3vPowNZqRO7I3ZciYcqsFZDX3PEFUuSL4uWcKrdYWY8r3VuC5h9Y0VBU4YGrfMS9sW5t5ijHVe0pR1r/6VJ/9eO6W4S+e6pny8xD6Zs8UzmQDu6Gi56iNnRl4dFrG3tEfbLHrlA1taiJhxlR78aeUP65EgQyM4AevnddM45s1Cl34S/ah/dNMPbLFiVZeN6/us323L2u5o5o0FgWXmv6deapniiRad45tx5So3GBe/O2pKsDAlKzkBJEkspmn3M0CPHUurpDneROyTM/UxpRDKizPnVfUCpgayvXHU+E4I4ypetp9h9szNVr88pQXy5GFptOCY55yXw15o7hMt1Rcd9+Z+j5kw+xSKLQCpmJyeAJTVnZVoC++Euw14eyOdGj1lI/m8P+bGfSb5w76Er/0wFP2wll+8ZR7vQFTZweY6rOfHxfRFrnBrmZMudPMfKNyi5ZUOR1r7JHQ3SJJ6Zh64RoeF4H5eAxZsKnaLPaTJTCpjI7weRM5jcnk9Yspo4W+SLJ9aqJpPQKmsiD/MPU8TSyqFec09nZuBMejWWm0uijd64m/mCKDRI89fQNzBG15YHSFYQ6TT3SLuxvyUC2fQG6oTZhzhGk7huOzkzCZuPUP3s9XF4VvzqHVxd9Iqf9NfQqlp8OHqcI17kjJn1uW/fxKPx3Q4jFZM6bc684M0BU7KfOUV+vVEE+49Er507CNCZFNmzHFW49u7+Umu6DTY9VS01aL2D3K+0/2qw7bKvbbNzCJ3lHJPPUl+5mvCObh+AZM3Z2CZ55iTM2nHE/F26UUvNI1L4wpo56Bd15FZKOJ2nyYcp2nYaMsO8qUH3VMlfNki55pklCDJxUm92kKWSwoN1Q3ne4c1zlkq9NVntJ6I5SxC33KQq0zCWn9mCQCMXznwjylXt8N9iIHmDKovKT8YtWdr9cAg1deH1BTQXVIimV+QbXnj6i2q1LBXYrgwXg+LmnlisDI4b4njKnWloEBctxbMOYbgVbVosDueesSyAnduufgkgqMqdV1rH6Yyue5jQbhZhYMhFqH/iSnb3SK4P332Y88+fMW752oolI+gzlSOjkHZCs3ixo72l0HHf2kp3RJ+ub7KV36S6710P4wU6IjH6mZytAHVgnMs2Pir6lqmyIm291pi8S7vIK/+aWN/Z1+6Jh6Zp81inM6GOKDt7iAR+QW+5s19B9+N5lQRb11ey/3TB3nDfMUQVJkMk9Jt2XVnTfxiyl9RuvQs+7A3GycaODJXR26ULsthBbykHKrssDEXjsfpiRnCf1jnZoHxpTg29CvHC+F1wgSmapHrsGMqUV2lD5M1e3ugDz9+KbabQoect7AlDeM1t39qmAMJw1kS3cG87g5aKGPQJ8aMqb67Mc81TMlFkUTumUK2W9FbyE175tK8Bdz8GLPlLIZgYd7phpugT9M1YIeoMVsV1GDy1NMmif0tdPwaVNp2/zyVM+UIC2L0L+p4KnBBDzVvP7JfkVz1algmsAsaYEps3K7/ShiPWRMbfVo/OlTY36wxNhZlFRIxzDHvXWdMKZkYQJ9OZ/VP8mUrH6zF5n+t+xH8aeZmjRRxPqU/5pBx+6Zkk1ZiP2LVn6Yku5hd21El/16pszj0wiZp+ar05UaKxWyYSwDA8qWHzOmiN3sD4ypdqJDX3GESER8yM+p8p6BJ6oH/D5SJwXVQgfm3d9M9dmPeQrf2gGtMTDl51I6ZNmvZ4r1KXQCj/bZ7wtTwpGDPqY+syFjSlKeb/Bas1syT/VMedwzvaDsfYNsp49zwUUN/D5K5MmHqd+ekpVu3c8l+hJZl1HJPMWYqs7OgjHFPEXW/JAx5S/FwxbNvQWiTfgPU72neqbcBkPWPSn8hDHlI8NRUT4oBGoUNI/96Qa81XuqqY5pSPbZzETnN6d051+C50kJxwdNz7+YCpfdGsjiNmHZj+RFtcRnhIqvTAkV9Ls24ATB3W6DH9w3SVf077Lf37Ifhf6H+9Q5eXbnSTQwBnpPZQa/Yp5iTI0P3f2gyhUwNdoQyDaLMqGSsDMw85RplWcYQyV09nKVQ3a56NAf8rMQfpgaew3V12KBGVOr5XrBst8XT/E7G8bkCsM8HXqS8fHUG2Uqy37qKstjb76C7IMGD2CqtYtP9ku7/R5aNC4FxpRdP0To4CYwKU+yj6c4rmOqWswO8P5X769M9dmv9xRRameIwl1pffXU/jZZUEEbJzEp8zRAIyoVtN0/G0z0Z35Atw18nqZcgHe3AXjR8yWeNka3p0zPFD36Q8YUIQJky54pKU5TzLLfb6aYp3qm+j7lNgrMMTonj6i5OaVdLtipX5hyc58MkQIyDpzxE5iaCpDtwh0wqN3MIiTgMILDGZ9T5Ykgd+QGMC2udUTrVhdi11WCH9w3qbtVzjdMKX/JfT20P8yU+S63jCnvMs2W6CGkSypvBSH0h6ofoPUSfu495TVb6MTXxeJNqznRP9lvvoxOVBp38/Z+uTcZU/L7KGAizt0PU+JWAKYOC11ErzANKFd2DOymvInw5pTBvD+GPnKPdRO9HkeFirMNjJnfTAmrd45Zn2JMdZ4i/Ayy35zr7klQdmv1Yw/6VGQn0ldPTXDHlPR4x8xTffYTk25/iPquQ1+kMGfU4iiPSRzA8/dMCbQtBHeGwFOxA0zpdAx96jdT9fwMzE5jAv2IP1HK5VYZe6QyhijurmvumXL15WGJzhL0qQacFpOk1SEbb7niq6ecjQPeWKeQ9X57iq1RHJXMYkz1feoLU/I9B0/l3Z44L96dBFZ41DHz1G+mXLegAct+1ZUT4PjqkG17plj2+2FP6dI390nU1b/kPIo/nf16T8m1Voc+trMtY4ovRSF0tQ3/P5kaOXxC+dVSh75EeBXtTf8I3kqb0KNiBvPspbWo6JwE7Cv1fomOx1HFPOUP53qN7objg4d4GIP7xDfRrdILysUYmOo99aVP9UxZN2DKwClkoT77cdOdSUU5KmNXeppLpK2e4NXlEJ5vl0M2GgyBKcMATzGmtGwnwvvrmCpqLWBMKRNUxoypZqqDhyeDPAT2dyZjSnm1JfaTETC+dCZzeH9WEnsBiQLEVY+c6tNDHTNPzUo5oLJIKuxWFfTF27PhqbICpryrCFn5C1O9p1L1AX3UuMDzTYfArPi6jWk1qYqYtDp4/EQfLRWaeS74Qvcd+W0MDHzxVL9GYUYJPD8pgKkqjacBeQVa7BeL6ICsFvpX9eaL2I9IFeDpSM+p8RxAFu+ZciYpeI/UMGcq48tPesr4bo8XXfu97Cf9N3nKtdebj6fat/vxlMl3+xolG5+g2QGyjXCbd9fhdtmvZ0rJpnpMaFaKyBDSA/MUY+qqPhHVJodWYEz1feoLUwsDxmDP1MdT0zZnnnLXKBWRurqqMC9va+zT215kTMn4lWNShDt4fDA3gXG3u/bjH6b6dT8yJLqFivdV+B+eYkz1nrJvsxc19jr0sdXVWSJ6mayYpzyH6kM0aFKY56WOqeYKTPV96gtTzy1kty/Zj+MnPjX4CTDeM3WfXA2quIMK+8slCdDw0fWp/2DqS/brPVWRuMDuVUtrFNBjw/qUaymOyZhSpnvoc3GiiWi6vUpU0e/QRyEsqqiY7KcB2kWawLLf67YYM6a8ND8TvBk9U8rtu/1Gbrv0w1QVKJD9rGf9k0yZ3+3xomv/ICVa/02eKmfOjjFFou77oZ4p7la2grtbn2yUHWCe1oYTYGYmd3tIdtlPrgJd8HLHF1Gzlw9UuN5rwV+0+xoldokpx0fAZBwAUwdTg05/r2HeDZsoR4YBWalSDBiD2yd4rs9+wn5aCa6EIfv02Y+bA1PMU+M24cCL9wzm3WViomSt6VQmAxgz/bpfXTghjLnuPITeU4fhsaXV0YTP83qmKlrinUC5x+0leClNbIQT6UG1gQQd3kTOFq0Gp/DjqWMFz5/vbjCPJw1ksdkIsmp5Q5TWhpWELp9BNtTPu4yK4wi83me/nqk++7lDCgyo8sNkTJFChOzX9ym1y3peuHAsYLjIabuKk9g9nKEv9UxJzwf0OW3n1MxTVfYPU+NxO2RMuY9ZIqLHcCbC610rDMcfmHo4eBI4haeFzFO3kQzH39e65yOUYHd2S6i2N35lP6f0B4wpP71ffnDPTEP4bo8XXf9L1ij+9He+bTDZUEm9wzxvP1wbTQxnzpjykOQP0Qm30H+IA9mOMXWVXx9PvaanGs3xek/b7AZeeAqGik4BDMJW37Wh96yA0aPFVYwptkYRhOsPU36IgcmYLjLaJgj6R88U5a7QwYstMHa6AaPPCMZoHSd56MbLmYqEzcxgnvJznAdoYOoLyj+MEn9hSjyaNfbuE/CUgVftp0/lQRKgqtGejCnmqU23blevtO7coS773Wfg2WbcQnbajXSV9SllDkx5Qu4Qlv34waYOSYSAmdaLCG3lATAqlo6I7vxOo400KLu1dMh+h9WYo7XyD1Pj+prRCh/g+VoevNYzpeoXmHPmapqjzeb68RQpu32c8uMvpvxXMoPjHewkqgWHUmBMHY/ZOJhoUw371zpdIn8Gc4L4FOH37Xxg49cI5sDeU+SgRkMkPdGAanYK2TxeDn+SKUk0v2HK+Ev2zPzT2a9nqsnP0AcUC/J7hNGcSmINx1xflkMULf0FY8qfd+t6v5linuqzX+8ptwmzD1O9p/w5hWzzpU/1nvJ02WNMeav76cOUWfPw+n32G3hHmeqb7vueSbfR9BQBU6r0hDE/EKFP3E+Nxtb9XOtuBmg7RiFbo/CXWaIiZQtMNdCnMFlMwFOMqeb+DhlTm1HxoFXTnedeDqMlkjcL+Hwb7penguu/PcXdII7pCU6wv3Z16Ecv8EzvqS9MNdYIPAkmhTlhctSZp9zpErKyV3T31pkVKfSrBrLl7z5Fpkfoj5KvY8bUl+zXe+p/Z2pvzz+eIpmdiej2MCaBZVga9paNvmVMKUO1wF69r+yvnuqZuhw1/sMUvV1+cB9aQ1a+W6Mw/0vXKH4zxTxVpHpARevVhq6zKi3k7eHnau39w1R9u1PtKWmCG1tljp43PmJMkdMCGNgE0YhKy20b+lwFz3fkZvUn+z0C/cNUO6qhDy1ufo2sye39YWpyi2q0lnbdPkpr6ODm1Xgzplj2swXIPj1TLPu5g9xm2a9foyBuqtVoZMOYlIEpyGpPYLTPfl/WKPo+9SX7RSfod0Jh5tjPSnj+67y7r8a8gTngd/bjR+gtkIsLnlm9Zgljyl2eTYJ2Vnc/qc5T7qYAJvR1t3/ftrse6jdTdZUlgu/OwaMb20toSzcJJu0ePCg9oW8xppItzDnovKqp8HAzgTElS+mAMeUlNny+Pvvpz27ds2dqNQ/HgS04kP2Wvh4grXEga/oNzBE9U72npFCAfrtTwMO9p2T73u0tIAx/kinluz1e9L9lP4o/zRSlixVkiSWMyd9MmdH7X0wZE7vB7k4iQ2CKf9Daw3rojx98d2/P05Y2kAJjP2myHAXDxZDqwbrFbkK766UOTUHlNofsNgucN3IXa/JhihxPbxTz6Zs2MlcK/vMK2af3FKesq5gU3f56PVNG/MgEdy7APL1a71QqTxAwZY5ywpiqdfSLqeoCY5L1qS+e6vtUVmk2y35yXBeCf+UjyGb8jVL5pWSCz/s7EY13O542WQNZVRvpNZIdYKrZIWASp+CZwxSym9EEleC9eNNGwvLmUHluwPO9PehDj+dcpeaiO2+kEMwhy35qkibxF6YMbfkWvGMEWbFnqr2cfjFlvLyKKv1+gmgN779nSpOiRCDZO8lRZY8EWqFu3TObGDXLfng0UgWil/B57KQ7x7jLft7AOFt4P/Nf1FiJkOWjjf7xlGCd2tiTLhfyg0yp5ndrFH/LfhR/mqn39PQvpoYtzNviO21j0kItYUyxPvUWunW9a/RknvKGsf/+wpS7qvd3xlRlrxqB9ameqVrMgKl9ld6RrJ8I5WdvGHNOd47u/YRgjKsGMDW9AnPS2BNpQ8FTJB6Bp17p1aANBk958iKBbHSaK1QuZMg28QU8dcoX8P52atGdrziDDl/vGqofje77myeM0Wm2a6n0it+YMcVfj/evfYpfQ78zOSmLybnYvRE3A08xpqBPwes7yIesC57yMweYEKpRQquEVDFjajBeEGpsJGBcz8HDfZ+S1e6c4algmMh4jCC7XhPoT1wDnmiH44SqxQ6ypL0FL5/lEtO2XIAnt5vo/WHq7MAcsl5D/6RFwtPK2yWxW9i7HF0q8HDvKT+zjPwLU8xTD1XiaWvVcLw37r885Z62uoVcbmV+mDKb4U8ypYvfeWr4l6xR/Ok+deTlkCpP6Lzu4+5a6HV7Umq0j+5cI6FQ0RB3eyzq3Tm2agudGNnrmDa2rmNvx/MXtNchO/LNpsbelRp3RN4+zJNW2MRkWRoWY0rXkxy7BXXuzFNfmLLWMI8yT/VMHYt5dx7EEjp4O8ru6J1CP5HjWxa6g8Us/3jqrHXnCRzyIVujkAc6MNK60Lec966migFMuaMJZLEbXjXA3OUVemm1s5C2m91Yn/KWZmozprRHm4XMU9vmBHPCtYF5vrkCIz1TYjF6h66XdmskHVNfPCVm6ZRqiVJAX8k7JnxP+WQ/PQRPZd7IoHXceeodQN87nYsXrcbBO/aFNXi595RU7/KYMSWeZx+m/GQFnhx5D442yhb6V+8pUhUtY4p5asG5VuBuRTX84qkvTOHZ5EmrVQsM9Z6Su+erLcjm3nvwo54ylO/Ooxj9l55HkZ+iBRWiTRn73igyvzDlZyFnfmUqCPYi61PC8K3FrE/1nqpi6BeeE2RvNBt2+/Olyyb28nIP2ccqPkyRQZlekDjnXari/Ff2u3PRnRq8VsK8fwGPEc4TqDr9h6lEh3lfW10zTPYtzNOTciQzT5E9B0y97uWCioICjCZO8ulTvafc1fMXU8xTCZ19mOqzH5noMG+fS99nTLlqoeWsTxkzGJMs+wU35H2y39NJh4wpKfMrwfc5YiFQoU35qimA+Uy/o6c/k2nz5krsXYRMRZHUMbUHT/lyDczil/Rhym018JR8TIfMU26twJzTM2VcZ921IR1TO+nKUfGxgd+vXtobrZVHQ+vlogy9rPu6wakFKxiQ7p53ZXeOrRh053L1fWqcVkNMR87ra5+SHzPz/xumTO27tXT0l+yZ+SNM9dnPbxAwsHRKSoXLHZjah54KY3Lt0/rFQ1+ya0NEI7UFBk6xFrrG5XRHzaxcU36wqjHLfuP3mKfybQFZkTHVeUo037+Y6j2le1eY18fK6cA8xbJf36d6pr54arYAT5n4kmGW/dz1DLKfIBTYTQ3IovTwnDOmvEkKzGnBvIL3o1eYecrM4Gfp3PWpt58MWfYTpxlktfMOmMKPtluHbLKQuB54ILmu+I+n+ux3vv3ylG+nO/MrU6JxGDKm+uznz93oF1M3Ez5f0a2DOseRTmv6hqz3mylpv3gL7nHV9cuVPqJSd49s/yw7ly+eYtnvN1PMUz1ThkrAy+5lf4HjHeOPp3qmsJ1w4L0ih+PlDizmKWFeAUPhGjzbZz/j5kM2Hx4u1s8xZULy/YYp/LtO/Z/ez1f/w31K5/j5h6neUxLq9v5dniC7Wa0Hnd9N6Vem+uxnRpH2yX7Pub6hBlSMGDKPe0HKpjFZ9nMrTzfRnkCnZ0zFRXpAjdbtAbmKILv1TPWekpEM864y1Lv7J41b5ikSXTNg8LZSKS+dU4FlP9anOqZY9nvgm0+NcVuEjKl+jaIGT2HmqTiblzBPd9nvXWpD5I3GN+hLT3j93lO3o+5ReVbBpN97ql+jYJ7qmZo5CPrSYARZre9T9QmY0OJZFZPr4WB9YcotCTAyP40latoGMLYMgXnGVO+pqNZU9KbamzHF1iiuOfSfPvu5yqrbR3dSZNTYTWAOma8gC66KFcwpr2WCXWk6uyP7PKoYU242gOPTe2p2alT8hak++zGmQhvmQMXLYY6cS926ZgHe5IZzyPY6Gf4kU5L43bUeGP3+guq/ianw6S9o5UCWYExd08WHKeap/jvfnimyrTLIUsNJDH+zRhOYpya7aPWVKb2SOPBY0GDmqS9Mzbtr+s664348xfqU9HxQwxKBKfsCj99Xs4+nXPdqdNcu/JP97PnujZTHQ6LK/gVjsPfUZOkEtNmUBfbuzuwrU141gTFZZl326z31KrcmejTzmKrHuMDMU6xP4RSY7ZnqPaUa3ZgcXWGMj27AFL8Zgqd+MyVcp1XImBrFtymtrzV4s89+hjyGbNoawGzvKXWpqYwpd1HParSsrk/azl3oZ7891Wc/z15D9n1Wo5JlP28gOzVqi6NJNW7VXac8Td4ofXVr7UMExy8b9bkAPNVnP3eZOxZbo2Ce6rPfeSg/qDR9N4JLV7sPU5rpNsJPMyXL361RWH/Lut8fzn6/PeWZF11lTOmTQxMyT/XZTxRRLXzxFLeeqx+m5iP/w5SbVzBv8huNY576kv0q1O2j2me/4zx1GFPuZFte0MMDRiXSlJi8z+Ax6PSQbV4hvJ/kuj8wT4mrUxq7kJ0uX5laRMBU6fKQVTMRslzPVJ/9vjDVZz9udX5hlv1YnxqdcsEv9jCv955qmzwV2LrfejY3P56aX4ERfdb1v/HwjUmYwDyflMcH8xTLfq9YtqmyesP7WTvdPRI6TzVbYMqddnuxJTnXXQ/2gqzXM6W9Hk9qCDYw2q9REG8xoNpwmYcs+53l7rz1jikSSnoOzP1iyleeCRzf17hiTDFPGfYABeNnpgjk2q31956q4E8rEE3iTXj8GdPGzcBLXrdfvHIodCqdEPx9i2z4g/efMhXtmzUK42/Zj+JPMzWwYEzqPGQJLx1G6pfs597r4s3WKNpyCNnvXbo585RgnrXQa6PygPYJWlKNdteuez4w0Gc/TqUNJlGRQkfPdynlyA3mXTtPt2gyX8+oeqaQ3QZtufysUXSeYkz1nlKbBTAWjOD5MgeY0qRDGnqLILmjdwF9Sxl13yHPlL2IuH3qw5irCuyfZzCPv1SvoPJVByZ7pjYYsh9b93v5tgkdXrpSU9jngpcp4J30wDvU3BfgwdabvdEp8QwqFzXM8z1T7RWYYut+9Qyymy83L9rQIWTLvWaY6K3z44+neqae8giy30TvzhsR9jWyczgYPVPEreD5K2X3YEx5gujckSyhATWXFF6PSh2TspTDnDHNQo9bAXN3b2fQdhACk7+zH+db3Xfep+yAuHz6Ycork8REkcLpVE9j+Dwr5zzE1fAWs+z3YUqca1Q2x5Dtd9r5B++VY6rGN9nP+Fv2o/jTTNWPdUDVbXdeQs/UvuEJY8rLAy5Hj1YnVF8pNWbrfj1Tcm2pse/KpyUCWYVUhSyEGVP1NIExIPrgtSPRRRSJx4wqiyuMkZ6pKuj2IOmZ4ubw+2Nxff1kv+0QOj6SwFPSKgTGeqb6NQoFH9OYMcU8NS2AKV3rziHt+pTa5PAzl+zuqNnOctoAUyFpn9EF1bjzlHd6CoypqdpcGFNksXWGyJYgi1a7BJ4/z8GD6ApMcVwFnkhG+gEdZvyM8jX/ir1td26QPQEmeqa8cgtMSW07huz4/OUps+BEKufAFCngVT7Zb/B8x+6Fwph2qtWDtu7gJXT3Er0wT/VrFC4vwvH5zZT7ktJPn+qZ8rQJvL/DCbzPx901h332E9zX6NOnek9x75lBhUWSxe5WOqnMU9X4BXNkn/16ptSTDUwtksFPMqUL31zrYUh/ybUef7pPbTjnl6d2524PyWvr0vq9qqFDB94bWRi8pUJCx96l2/sZbU5Xyi9syO9UO21Rrabhx1M6MZYoPz8MCp2pDj9MkXny8VREnK9MeWbtB/979qsG/zDVZ78vTDFPVVfIStctMLWKZcr6FPMUuYCnqkHH1OwJY7zJur3H3I6pp/dWvzD11VOjB3hwR+D5q9lYo0bVMXW96lu0vAJTxhEY8I/dulvPlEG679OWG1dlTOnNHd7PO4H/v+CklspPLY+9SwieepmaQivhAZ7j6C5Ho8Hs/i+m7t13unc3E7z1Eo6PPLmmtNpMMsyYOkueRpXN/B37/GO3ZZ6qNKl7/wYcb6mqUECGeyVknkqopFPx0O1fMVmeRLQZRjcqjO9N6PINMBmHhULbnQk5gmx/1FOG/M15FMbfsh/Fn2bqeSh92t66ziufdJiHowmhTb1vQsbU3D35zFOf7Dfo7qPY9SnmqZ4pJRvDvD3Os4B5ynw7NWTDwgGmlquUGqdThv0gTQOUq6cJ5a8ujAk5O9loPF7cqb6oCoEx1a/79Z5ifaqIPJn1KX9PtQsqHiuR9SmvWYM3e0/1TLnRDDz1O/uR4wQ81We/L0ztL8n/9JSUvX556qnN9A9TYLsDiq/AXM+UZ3Tn2/VMqbwMzL5keP0UTTBjihxmzhK9V01LGwJMuXoIntpZ0KcUDZgikg/vr/eUUZuv2D+18P6Uw46jmm9nsV8K6RK5fpNRYTeGfvdYQTacevMPU0R/zg7MU+Kqy5YZl21Zn/L00y+myHBs/Mp+kBYYU9zg1oT+TNDAm3tJoeaqqmMyUM7/eU83/n7N8v/th/8H6on1dw==</prop>
			<obj name="TemperatureLog" class="TemperatureLog" version="2">
				<prop name="Times">TEFSWgAAht0AAICG2DIAAADMAQAAZgMAAAAFAACkBgAAPggAANgJAAByCwAAFg0AALAOAABKEAAA5BEAAIgTAAAiFQAAvBYAAFYYAADwGQAAlBsAAC4dAADIHgAAYiAAAAYiAACgIwAAOiUAANQmAAB4KAAAEioAAKwrAABGLQAA6i4AAIQwAAAeMgAAuDMAAFw1AAD2NgAAkDgAADQ6AADOOwAAaD0AAAI/AACmQAAAQEIAANpDAAB0RQAAGEcAALJIAABMSgAA5ksAAIBNAAAkTwAAvlAAAFhSAADyUwAAllUAADBXAADKWAAAZFoAAAhcAACiXQAAPF8AANZgAAB6YgAAFGQAAK5lAABIZwAA7GgAAIZqAAAgbAAAum0AAF5vAAD4cAAAknIAADZ0AADQdQAAancAAAR5AACoegAAQnwAANx9AAB2fwAAEIEAALSCAABOhAAA6IUAAIKHAAAmiQAAwIoAAFqMAAD0jQAAjo8AADKRAADMkgAAZpQAAAqWAACklwAAPpkAANiaAAB8nAAAFp4AALCfAABKoQAA7qIAAIikAAAipgAAvKcAAGCpAAD6qgAAlKwAADiuAADSrwAAbLEAAAazAACgtAAARLYAAN63AAB4uQAAErsAALa8AABQvgAA6r8AAITBAAAowwAAwsQAAFzGAAD2xwAAmskAADTLAADOzAAAaM4AAALQAACm0QAAQNMAANrUAAB+1gAAGNgAALLZAABM2wAA5twAAIreAAAk4AAAvuEAAFjjAAD85AAAluYAADDoAADU6QAAbusAAAjtAACi7gAARvAAAODxAAB68wAAFPUAALj2AABS+AAA7PkAAIb7AAAq/QAAxP4AAF4AAQD4AQEAnAMBADYFAQDQBgEAaggBAAQKAQCoCwEAQg0BANwOAQB2EAEAGhIBALQTAQBOFQEA6BYBAIwYAQAmGgEAwBsBAGQdAQD+HgEAmCABADIiAQDWIwEAcCUBAAonAQCkKAEASCoBAOIrAQB8LQEAFi8BALowAQBUMgEA7jMBAIg1AQAsNwEAxjgBAGA6AQD6OwEAlD0BADg/AQDSQAEAbEIBAAZEAQCqRQEAREcBAN5IAQB4SgEAHEwBALZNAQBQTwEA9FABAI5SAQAoVAEAwlUBAGZXAQAAWQEAmloBADRcAQDYXQEAcl8BAAxhAQCmYgEASmQBAORlAQB+ZwEAGGkBALxqAQBWbAEA8G0BAIpvAQAkcQEAyHIBAGJ0AQD8dQEAlncBADp5AQDUegEAbnwBAAh+AQCsfwEARoEBAOCCAQB6hAEAHoYBALiHAQBSiQEA9ooBAJCMAQAqjgEAxI8BAGiRAQACkwEAnJQBADaWAQDalwEAdJkBAA6bAQConAEATJ4BAOafAQCAoQEAGqMBAL6kAQBYpgEA8qcBAIypAQAwqwEAyqwBAGSuAQD+rwEAmLEBADyzAQDWtAEAcLYBAAq4AQC4uQEAUrsBAOy8AQCQvgEAKsABAMTBAQBewwEAAsUBAJzGAQA2yAEA0MkBAHTLAQAOzQEAqM4BAELQAQDm0QEAgNMBABrVAQC01gEAWNgBAPLZAQCM2wEAMN0BAMreAQBk4AEA/uEBAKLjAQA85QEA1uYBAHDoAQAK6gEArusBAEjtAQDi7gEAfPABACDyAQC68wEAVPUBAO72AQCI+AEALPoBAMb7AQBg/QEABP8BAJ4AAgA4AgIA0gMCAGwFAgAQBwIAqggCAEQKAgDoCwIAgg0CABwPAgC2EAIAWhICAPQTAgCOFQIAKBcCAMwYAgBmGgIAABwCAKQdAgA+HwIA2CACAHIiAgAMJAIAsCUCAEonAgDkKAIAfioCACIsAgC8LQIAVi8CAPAwAgCKMgIALjQCAMg1AgBiNwIABjkCAKA6AgA6PAIA1D0CAHg/AgASQQIArEICAEZEAgDqRQIAhEcCAB5JAgC4SgIAXEwCAPZNAgCQTwIANFECAM5SAgBoVAIAAlYCAJxXAgBAWQIA2loCAHRcAgAOXgIAqF8CAExhAgDmYgIAgGQCABpmAgC+ZwIAWGkCAPJqAgCMbAIAMG4CAMpvAgBkcQIACHMCAKJ0AgA8dgIA1ncCAHp5AgAUewIArnwCAEh+AgDsfwIAhoECACCDAgC6hAIAXoYCAPiHAgCSiQIALIsCANCMAgBqjgIABJACAJ6RAgA4kwIA3JQCAHaWAgAQmAIAqpkCAE6bAgDonAIAgp4CABygAgDAoQIAWqMCAPSkAgCYpgIAMqgCAMypAgBmqwIACq0CAKSuAgA+sAIA2LECAHyzAgAWtQIAsLYCAEq4AgDuuQIAiLsCACK9AgC8vgIAYMACAPrBAgCUwwIALsUCAMjGAgBsyAIABsoCAKrLAgBOzQIA6M4CAILQAgAc0gIAwNMCAFrVAgD01gIAjtgCADLaAgDM2wIAZt0CAADfAgCk4AIAPuICANjjAgBy5QIAFucCALDoAgBK6gIA5OsCAIjtAgAi7wIAvPACAFbyAgD68wIAlPUCAC73AgDS+AIAbPoCAAb8AgCg/QIARP8CAN4AAwB4AgMAEgQDALYFAwBQBwMA6ggDAIQKAwAeDAMAwg0DAFwPAwD2EAMAkBIDADQUAwDOFQMAaBcDAAIZAwCmGgMAQBwDANodAwB0HwMAGCEDALIiAwBMJAMA5iUDAIonAwAkKQMAvioDAFgsAwD8LQMAli8DADAxAwDKMgMAbjQDAAg2AwCiNwMAPDkDAOA6AwB6PAMAFD4DALg/AwBSQQMA7EIDAIZEAwAqRgMAxEcDAF5JAwD4SgMAkkwDADZOAwDQTwMAalEDAARTAwCoVAMAQlYDANxXAwB2WQMAEFsDALRcAwBOXgMA6F8DAIxhAwAmYwMAwGQDAFpmAwD+ZwMAmGkDADJrAwDMbAMAcG4DAApwAwCkcQMASHMDAOJ0AwB8dgMAFngDALp5AwBUewMA7nwDAIh+AwAigAMAxoEDAGCDAwD6hAMAlIYDADiIAwDSiQMAbIsDAAaNAwCgjgMARJADAN6RAwB4kwMAHJUDALaWAwBQmAMA6pkDAI6bAwAonQMAwp4DAFygAwAAogMAmqMDADSlAwDOpgMAcqgDAAyqAwCmqwMAQK0DAOSuAwB+sAMAGLIDALKzAwBWtQMA8LYDAIq4AwAkugMAyLsDAGK9AwD8vgMAlsADADDCAwDUwwMAbsUDAAjHAwCiyAMARsoDAODLAwB6zQMAHs8DALjQAwBS0gMA7NMDAJDVAwAq1wMAxNgDAF7aAwAC3AMAnN0DADbfAwDQ4AMAdOIDAA7kAwCo5QMAQucDAOboAwCA6gMAGuwDALTtAwBY7wMA8vADAIzyAwAm9AMAyvUDAGT3AwD++AMAmPoDADz8AwDW/QMAcP8DAAoBBACuAgQASAQEAOIFBAB8BwQAIAkEALoKBABUDAQA7g0EAIgPBAAsEQQAxhIEAGAUBAD6FQQAnhcEADgZBADSGgQAbBwEABAeBACqHwQARCEEAOgiBACCJAQAHCYEALYnBABaKQQA9CoEAI4sBAAoLgQAzC8EAGYxBAAAMwQAmjQEAD42BADYNwQAcjkEAAw7BACwPAQASj4EAOQ/BAB+QQQAIkMEALxEBABWRgQA8EcEAIpJBAAuSwQAyEwEAGJOBAD8TwQAoFEEADpTBADUVAQAblYEABJYBACsWQQARlsEAOBcBACEXgQAHmAEALhhBABSYwQA9mQEAJBmBAAqaAQAzmkEAGhrBAACbQQAnG4EAEBwBADacQQAdHMEAA51BACydgQATHgEAOZ5BACAewQAGn0EAL5+BABYgAQA8oEEAIyDBAAwhQQAyoYEAGSIBAD+iQQAoosEADyNBADWjgQAcJAEABSSBACukwQASJUEAOKWBACGmAQAIJoEALqbBABenQQA+J4EAJKgBAAsogQA0KMEAGqlBAAEpwQAnqgEADiqBADcqwQAdq0EABCvBACqsAQATrIEAOizBACCtQQAHLcEALa4BABaugQA9LsEAI69BAAyvwQAzMAEAGbCBAAAxAQApMUEAD7HBADYyAQAcsoEABbMBACwzQQASs8EAO7QBACI0gQAItQEALzVBABg1wQA+tgEAJTaBAAu3AQAyN0EAGzfBAAG4QQAoOIEADrkBADe5QQAeOcEABLpBACs6gQARuwEAOrtBACE7wQAHvEEALjyBABc9AQA9vUEAJr3BAA0+QQAzvoEAGj8BAAC/gQApv8EAEABBQDaAgUAdAQFAA4GBQCyBwUATAkFAOYKBQCADAUAJA4FAL4PBQBYEQUA/BIFAJYUBQAwFgUAyhcFAG4ZBQAIGwUAohwFADweBQDgHwUAeiEFABQjBQCuJAUAUiYFAOwnBQCGKQUAKisFAMQsBQBeLgUA+C8FAJIxBQA2MwUA0DQFAGo2BQAEOAUAqDkFAEI7BQDcPAUAdj4FABpABQC0QQUATkMFAOhEBQCCRgUAJkgFAMBJBQBaSwUA9EwFAJhOBQAyUAUAzFEFAGZTBQAKVQUApFYFAD5YBQDiWQUAfFsFABZdBQCwXgUAVGAFAO5hBQCIYwUAImUFAMZmBQBgaAUA+mkFAJRrBQA4bQUA0m4FAGxwBQAGcgUAqnMFAER1BQDedgUAeHgFABJ6BQC2ewUAUH0FAOp+BQCEgAUAKIIFAMKDBQBchQUA9oYFAJqIBQA0igUAzosFAHKNBQAMjwUAppAFAECSBQDkkwUAfpUFABiXBQCymAUAVpoFAPCbBQCKnQUAJJ8FAMigBQBiogUA/KMFAJalBQAwpwUA1KgFAG6qBQAIrAUAoq0FAEavBQDgsAUAerIFABS0BQC4tQUAUrcFAOy4BQCGugUAKrwFAMS9BQBevwUA+MAFAJzCBQA2xAUA0MUFAHTHBQAOyQUAqMoFAELMBQDmzQUAgM8FABrRBQC00gUAWNQFAPLVBQCM1wUAJtkFAMDaBQBk3AUA/t0FAJjfBQAy4QUA1uIFAHDkBQAK5gUApOcFAEjpBQDi6gUAfOwFABbuBQC67wUAVPEFAO7yBQCI9AUALPYFAMb3BQBg+QUABPsFAJ78BQA4/gUA0v8FAGwBBgAQAwYAqgQGAEQGBgDeBwYAggkGABwLBgC2DAYAUA4GAPQPBgCOEQYAKBMGAMIUBgBmFgYAABgGAJoZBgA+GwYA2BwGAHIeBgAMIAYAsCEGAEojBgDkJAYAfiYGACIoBgC8KQYAVisGAPAsBgCKLgYALjAGAMgxBgBiMwYA/DQGAJY2BgA6OAYA1DkGAG47BgASPQYArD4GAEZABgDgQQYAhEMGAB5FBgC4RgYAUkgGAPZJBgCQSwYAKk0GAMROBgBoUAYAAlIGAJxTBgA2VQYA2lYGAHRYBgAOWgYAqFsGAExdBgDmXgYAgGAGACRiBgC+YwYAWGUGAPJmBgCMaAYAMGoGAMprBgBkbQYA/m4GAKJwBgA8cgYA1nMGAHB1BgAKdwYArngGAEh6BgDiewYAfH0GACB/BgC6gAYAVIIGAPiDBgCShQYALIcGAMaIBgBqigYABIwGAJ6NBgA4jwYA3JAGAHaSBgAQlAYAtJUGAE6XBgDomAYAgpoGABycBgDAnQYAWp8GAPSgBgCOogYAMqQGAMylBgBmpwYAAKkGAJqqBgA+rAYA2K0GAHKvBgAMsQYAsLIGAEq0BgDktQYAfrcGACK5BgC8ugYAVrwGAPq9BgCUvwYALsEGAMjCBgBsxAYABsYGAKDHBgA6yQYA3soGAHjMBgASzgYArM8GAFDRBgDq0gYAhNQGAB7WBgDC1wYAXNkGAPbaBgCQ3AYAKt4GAM7fBgBo4QYAAuMGAJzkBgBA5gYA2ucGAHTpBgAO6wYAsuwGAEzuBgDm7wYAivEGACTzBgC+9AYAWPYGAPz3BgCW+QYAMPsGAMr8BgBu/gYACAAHAKIBBwA8AwcA4AQHAHoGBwAUCAcArgkHAFILBwDsDAcAhg4HACAQBwDEEQcAXhMHAPgUBwCSFgcANhgHANAZBwBqGwcABB0HAKgeBwBCIAcA3CEHAHYjBwAaJQcAtCYHAE4oBwDoKQcAjCsHACYtBwDALgcAWjAHAPQxBwCYMwcAMjUHAMw2BwBmOAcACjoHAKQ7BwA+PQcA2D4HAHxABwAWQgcAsEMHAEpFBwDuRgcAiEgHACJKBwC8SwcAYE0HAPpOBwCUUAcAOFIHANJTBwBsVQcABlcHAKpYBwBEWgcA3lsHAHhdBwAcXwcAtmAHAFBiBwDqYwcAjmUHAChnBwDCaAcAXGoHAPZrBwCabQcANG8HAM5wBwBocgcADHQHAKZ1BwBAdwcA2ngHAH56BwAYfAcAsn0HAEx/BwDwgAcAioIHACSEBwC+hQcAYocHAPyIBwCWigcAMIwHANSNBwBujwcACJEHAKySBwBGlAcA4JUHAHqXBwAemQcAuJoHAFKcBwDsnQcAhp8HACqhBwDEogcAXqQHAPilBwCcpwcANqkHANCqBwBqrAcABK4HAKivBwBCsQcA3LIHAIC0BwAatgcAtLcHAE65BwDyugcAjLwHACa+BwDAvwcAZMEHAP7CBwCYxAcAPMYHANbHBwBwyQcACssHAK7MBwBIzgcA4s8HAHzRBwAW0wcAutQHAFTWBwDu1wcAiNkHACzbBwDG3AcAYN4HAPrfBwCU4QcAOOMHANLkBwBs5gcAEOgHAKrpBwBE6wcA3uwHAILuBwAc8AcAtvEHAFDzBwD09AcAjvYHACj4BwDC+QcAZvsHAAD9BwCa/gcAPgAIANgBCAByAwgADAUIAKYGCABKCAgA5AkIAH4LCAAYDQgAsg4IAFYQCADwEQgAihMIACQVCADIFggAYhgIAPwZCACgGwgAOh0IANQeCABuIAgAEiIIAKwjCABGJQgA4CYIAIQoCAAeKggAuCsIAFItCADsLggAkDAIACoyCADEMwgAXjUIAAI3CACcOAgANjoIANA7CAB0PQgADj8IAKhACABMQggA5kMIAIBFCAAaRwgAvkgIAFhKCADySwgAjE0IADBPCADKUAgAZFIIAP5TCACiVQgAPFcIANZYCABwWggAFFwIAK5dCABIXwgA4mAIAHxiCAAgZAgAumUIAFRnCADuaAgAkmoIACxsCADQbQgAdG8IAA5xCACocggAQnQIAOZ1CACAdwgAGnkIAL56CABYfAgA8n0IAIx/CAAwgQgAyoIIAGSECAD+hQgAoocIADyJCADWiggAcIwIABSOCACujwgASJEIAOKSCAB8lAgAIJYIALqXCABUmQgA7poIAJKcCAAsnggAxp8IAGChCAAEowgAnqQIADimCADSpwgAdqkIABCrCACqrAgARK4IAOivCACCsQgAHLMIAMC0CABatggA9LcIAI65CAAyuwgAzLwIAGa+CAAAwAgApMEIAD7DCADYxAgAcsYIABbICACwyQgASssIAOTMCAB+zggAItAIALzRCABW0wgA8NQIAJTWCAAu2AgAyNkIAGLbCAAG3QgAoN4IADrgCADU4QgAeOMIABLlCACs5ggARugIAOrpCACE6wgAHu0IALjuCABc8AgA9vEIAJDzCAA09QgAzvYIAGj4CAAC+ggApvsIAED9CADa/ggAdAAJAA4CCQCyAwkATAUJAOYGCQCACAkAJAoJAL4LCQBYDQkA8g4JAIwQCQAwEgkAyhMJAGQVCQAIFwkAohgJADwaCQDWGwkAeh0JABQfCQCuIAkASCIJAOwjCQCGJQkAICcJAMQoCQBeKgkA+CsJAJItCQA2LwkA0DAJAGoyCQAENAkAqDUJAEI3CQDcOAkAdjoJABo8CQC0PQkATj8JAOhACQCCQgkAJkQJAMBFCQBaRwkA9EgJAJhKCQAyTAkAzE0JAHBPCQAKUQkApFIJAD5UCQDYVQkAfFcJABZZCQCwWgkASlwJAO5dCQCIXwkAImEJALxiCQBWZAkA+mUJAJRnCQAuaQkAyGoJAGxsCQAGbgkAoG8JAERxCQDecgkAeHQJABJ2CQC2dwkAUHkJAOp6CQCEfAkAKH4JAMJ/CQBcgQkA9oIJAJqECQA0hgkAzocJAGiJCQAMiwkApowJAECOCQDajwkAfpEJABiTCQCylAkATJYJAPCXCQCKmQkAJJsJAL6cCQBingkA/J8JAJahCQAwowkAyqQJAG6mCQAIqAkAoqkJADyrCQDgrAkAeq4JABSwCQCusQkAUrMJAOy0CQCGtgkAKrgJAMS5CQBeuwkA+LwJAJy+CQA2wAkA0MEJAGrDCQAOxQkAqMYJAELICQDcyQkAgMsJABrNCQC0zgkATtAJAPLRCQCM0wkAJtUJAMDWCQBa2AkA/tkJAJjbCQAy3QkAzN4JAHDgCQAK4gkApOMJAD7lCQDi5gkAfOgJABbqCQCw6wkAVO0JAO7uCQCI8AkALPIJAMbzCQBg9QkA+vYJAJ74CQA4+gkA0vsJAGz9CQAQ/wkAqgAKAEQCCgDeAwoAggUKABwHCgC2CAoAUAoKAOoLCgCODQoAKA8KAMIQCgBcEgoAABQKAJoVCgA0FwoAzhgKAHIaCgAMHAoAph0KAEAfCgDkIAoAfiIKABgkCgCyJQoAVicKAPAoCgCKKgoALiwKAMgtCgBiLwoA/DAKAKAyCgA6NAoA1DUKAG43CgASOQoArDoKAEY8CgDgPQoAej8KAB5BCgC4QgoAUkQKAOxFCgCQRwoAKkkKAMRKCgBoTAoAAk4KAJxPCgA2UQoA2lIKAHRUCgAOVgoAqFcKAEJZCgDmWgoAgFwKABpeCgC0XwoAWGEKAPJiCgCMZAoAJmYKAMpnCgBkaQoA/moKAJhsCgA8bgoA1m8KAHBxCgAKcwoArnQKAEh2CgDidwoAfHkKACB7CgC6fAoAVH4KAPh/CgCSgQoALIMKAMaECgBqhgoABIgKAJ6JCgA4iwoA0owKAHaOCgAQkAoAqpEKAESTCgDolAoAgpYKAByYCgC2mQoAWpsKAPScCgCOngoAKKAKAMKhCgBmowoAAKUKAJqmCgA+qAoA2KkKAHKrCgAMrQoAsK4KAEqwCgDksQoAfrMKACK1CgC8tgoAVrgKAPC5CgCUuwoALr0KAMi+CgBswAoABsIKAKDDCgA6xQoA3sYKAHjICgASygoArMsKAEbNCgDqzgoAhNAKAB7SCgC40woAUtUKAPbWCgCQ2AoAKtoKAMTbCgBo3QoAAt8KAJzgCgA24goA2uMKAHTlCgAO5woAsugKAEzqCgDm6woAgO0KACTvCgC+8AoAWPIKAPLzCgCW9QoAMPcKAMr4CgBk+goACPwKAKL9CgA8/woA1gALAHoCCwAUBAsArgULAEgHCwDiCAsAhgoLACAMCwC6DQsAVA8LAPgQCwCSEgsALBQLANAVCwBqFwsABBkLAJ4aCwBCHAsA3B0LAHYfCwAQIQsAtCILAE4kCwDoJQsAgicLACYpCwDAKgsAWiwLAPQtCwCYLwsAMjELAMwyCwBmNAsAADYLAKQ3CwA+OQsA2DoLAHI8CwAWPgsAsD8LAEpBCwDkQgsAiEQLACJGCwC8RwsAVkkLAPpKCwCUTAsALk4LANJPCwBsUQsABlMLAKBUCwBEVgsA3lcLAHhZCwASWwsAtlwLAFBeCwDqXwsAhGELAB5jCwDCZAsAXGYLAPZnCwCaaQsANGsLAM5sCwBobgsADHALAKZxCwBAcwsA2nQLAH52CwAYeAsAsnkLAEx7CwDwfAsAin4LACSACwC+gQsAWIMLAPyECwCWhgsAMIgLAMqJCwBuiwsACI0LAKKOCwA8kAsA4JELAHqTCwAUlQsArpYLAFKYCwDsmQsAhpsLACCdCwDEngsAXqALAPihCwCSowsANqULANCmCwBqqAsABKoLAKirCwBCrQsA3K4LAICwCwAasgsAtLMLAE61CwDytgsAjLgLACa6CwDAuwsAZL0LAP6+CwCYwAsAMsILAMzDCwBwxQsACscLAKTICwA+ygsA4ssLAHzNCwAWzwsAsNALAFTSCwDu0wsAiNULACLXCwDG2AsAYNoLAPrbCwCU3QsAON8LANLgCwBs4gsABuQLAKrlCwBE5wsA3ugLAILqCwAc7AsAtu0LAFDvCwD08AsAjvILACj0CwDC9QsAXPcLAAD5CwCa+gsANPwLAM79CwBy/wsADAEMAKYCDABABAwA2gUMAH4HDAAYCQwAsgoMAEwMDADwDQwAig8MACQRDADIEgwAYhQMAPwVDACWFwwAOhkMANQaDABuHAwACB4MAKwfDABGIQwA4CIMAIQkDAAeJgwAuCcMAFIpDADsKgwAkCwMACouDADELwwAXjEMAAIzDACcNAwANjYMANA3DABqOQwADjsMAKg8DABCPgwA3D8MAIBBDAAaQwwAtEQMAE5GDADyRwwAjEkMACZLDADKTAwAZE4MAP5PDACYUQwAPFMMANZUDABwVgwAClgMAK5ZDABIWwwA4lwMAIZeDAAgYAwAumEMAFRjDADuZAwAkmYMACxoDADGaQwAamsMAARtDACebgwAOHAMANJxDAB2cwwAEHUMAKp2DABEeAwA6HkMAIJ7DAAcfQwAwH4MAFqADAD0gQwAjoMMACiFDADMhgwAZogMAACKDACaiwwANI0MANiODABykAwADJIMAKaTDABKlQwA5JYMAH6YDAAYmgwAvJsMAFadDADwngwAiqAMAC6iDADIowwAYqUMAAanDACgqAwAOqoMANSrDAB4rQwAEq8MAKywDABGsgwA6rMMAIS1DAAetwwAuLgMAFy6DAD2uwwAkL0MACq/DADOwAwAaMIMAALEDACcxQwAQMcMANrIDAB0ygwADswMAKjNDABMzwwA5tAMAIDSDAAa1AwAvtUMAFjXDADy2AwAjNoMADDcDADK3QwAZN8MAP7gDACi4gwAPOQMANblDABw5wwAFOkMAK7qDABI7AwA7O0MAIbvDAAg8QwAuvIMAF70DAD49QwAkvcMACz5DADQ+gwAavwMAAT+DACe/wwAOAENANwCDQB2BA0AEAYNAKoHDQBOCQ0A6AoNAIIMDQAcDg0AwA8NAFoRDQD0Eg0AjhQNADIWDQDMFw0AZhkNAAAbDQCkHA0APh4NANgfDQB8IQ0AFiMNALAkDQBKJg0A7icNAIgpDQAiKw0AvCwNAGAuDQD6Lw0AlDENAC4zDQDINA0AbDYNAAY4DQCgOQ0AOjsNAN48DQB4Pg0AEkANAKxBDQBQQw0A6kQNAIRGDQAeSA0AwkkNAFxLDQD2TA0AkE4NADRQDQDOUQ0AaFMNAAJVDQCmVg0AQFgNANpZDQB+Ww0AGF0NALJeDQBMYA0A8GENAIpjDQAkZQ0AvmYNAFhoDQD8aQ0AlmsNADBtDQDKbg0AbnANAAhyDQCicw0APHUNANZ2DQB6eA0AFHoNAK57DQBIfQ0A7H4NAIaADQAggg0AxIMNAF6FDQD4hg0AkogNADaKDQDQiw0Aao0NAASPDQCekA0AQpINANyTDQB2lQ0AGpcNALSYDQBOmg0A6JsNAIydDQAmnw0AwKANAFqiDQD+ow0AmKUNADKnDQDWqA0AcKoNAAqsDQCkrQ0APq8NAOKwDQB8sg0AFrQNALC1DQBKtw0A7rgNAIi6DQAivA0AvL0NAGC/DQD6wA0AlMINADjEDQDSxQ0AbMcNAAbJDQCgyg0ARMwNAN7NDQB4zw0AHNENALbSDQBQ1A0A6tUNAI7XDQAo2Q0AwtoNAFzcDQAA3g0Amt8NADThDQDO4g0AcuQNAAzmDQCm5w0AQOkNAOTqDQB+7A0AGO4NALLvDQBW8Q0A8PINAIr0DQAk9g0AvvcNAGL5DQD8+g0AlvwNADD+DQDU/w0AbgEOAAgDDgCiBA4ARgYOAOAHDgB6CQ4AHgsOALgMDgBSDg4A7A8OAJARDgAqEw4AxBQOAF4WDgACGA4AnBkOADYbDgDQHA4AdB4OAA4gDgCoIQ4AQiMOANwkDgCAJg4AGigOALQpDgBOKw4A8iwOAIwuDgAmMA4AwDEOAGQzDgD+NA4AmDYOADI4DgDWOQ4AcDsOAAo9DgCuPg4ASEAOAOJBDgB8Qw4AIEUOALpGDgBUSA4A7kkOAJJLDgAsTQ4Axk4OAGBQDgAEUg4AnlMOADhVDgDSVg4AbFgOABBaDgCqWw4ARF0OAN5eDgCCYA4AHGIOALZjDgBQZQ4A9GYOAI5oDgAoag4AwmsOAGZtDgAAbw4AmnAOAD5yDgDYcw4AcnUOAAx3DgCweA4ASnoOAOR7DgB+fQ4AIn8OALyADgBWgg4A8IMOAJSFDgAuhw4AyIgOAGKKDgD8iw4AoI0OADqPDgDUkA4AeJIOABKUDgCslQ4ARpcOAOCYDgCEmg4AHpwOALidDgBcnw4A9qAOAJCiDgAqpA4AzqUOAGinDgACqQ4AnKoOADasDgDarQ4AdK8OAA6xDgCosg4ATLQOAOa1DgCAtw4AGrkOALS6DgBYvA4A8r0OAIy/DgAwwQ4AysIOAGTEDgD+xQ4AoscOADzJDgDWyg4AcMwOABTODgCuzw4ASNEOAOzSDgCG1A4AINYOALrXDgBU2Q4A+NoOAJLcDgAs3g4A0N8OAGrhDgAE4w4AnuQOAELmDgDc5w4AdukOABDrDgCq7A4ATu4OAOjvDgCC8Q4AHPMOAMD0DgBa9g4A9PcOAI75DgAo+w4AzPwOAGb+DgAAAA8ApAEPAD4DDwDYBA8AcgYPABYIDwCwCQ8ASgsPAOQMDwCIDg8AIhAPALwRDwBgEw8A+hQPAJQWDwAuGA8AyBkPAGwbDwAGHQ8AoB4PADogDwDeIQ8AeCMPABIlDwCsJg8ARigPAOopDwCEKw8AHi0PALguDwBcMA8A9jEPAJAzDwA0NQ8AzjYPAGg4DwACOg8ApjsPAEA9DwDaPg8AdEAPABhCDwCyQw8ATEUPAPBGDwCKSA8AJEoPAL5LDwBYTQ8A/E4PAJZQDwAwUg8AylMPAGRVDwAIVw8AolgPADxaDwDWWw8Ael0PABRfDwCuYA8ASGIPAOxjDwCGZQ8AIGcPALpoDwBeag8A+GsPAJJtDwA2bw8A0HAPAGpyDwAEdA8AqHUPAEJ3DwDceA8AdnoPABp8DwC0fQ8ATn8PAOiADwCMgg8AJoQPAMCFDwBahw8A9IgPAJiKDwAyjA8AzI0PAGaPDwAKkQ8ApJIPAD6UDwDYlQ8AfJcPABaZDwCwmg8ASpwPAO6dDwCInw8AIqEPAMaiDwBgpA8A+qUPAJSnDwAuqQ8A0qoPAGysDwAGrg8AoK8PAESxDwDesg8AeLQPABK2DwC2tw8AULkPAOq6DwCOvA8AKL4PAMK/DwBcwQ8AAMMPAJrEDwA0xg8AzscPAHLJDwAMyw8ApswPAEDODwDkzw8AftEPABjTDwCy1A8ATNYPAPDXDwCK2Q8AJNsPAL7cDwBi3g8A/N8PAJbhDwAw4w8A1OQPAG7mDwAI6A8AoukPAEbrDwDg7A8Aeu4PABTwDwC48Q8AUvMPAOz0DwCG9g8AKvgPAMT5DwBe+w8AAv0PAJz+DwA2ABAA0AEQAHQDEAAOBRAAqAYQAEIIEADcCRAAgAsQABoNEAC0DhAAThAQAPIREACMExAAJhUQAMAWEABaGBAA/hkQAJgbEAAyHRAA1h4QAHAgEAAKIhAApCMQAEglEADiJhAAfCgQABYqEAC6KxAAVC0QAO4uEACSMBAALDIQAMYzEABgNRAABDcQAJ44EAA4OhAA0jsQAGw9EAAQPxAAqkAQAERCEADeQxAAgkUQABxHEAC2SBAAUEoQAOpLEACOTRAAKE8QAMJQEABmUhAAAFQQAJpVEAA0VxAA2FgQAHJaEAAMXBAApl0QAEpfEADkYBAAfmIQACJkEAC8ZRAAVmcQAPBoEACUahAALmwQAMhtEABibxAA/HAQAKByEAA6dBAA1HUQAG53EAAIeRAArHoQAEZ8EADgfRAAen8QAB6BEAC4ghAAUoQQAPaFEACQhxAAKokQAMSKEABojBAAAo4QAJyPEAA2kRAA2pIQAHSUEAAOlhAAqJcQAEyZEADmmhAAgJwQABqeEAC+nxAAWKEQAPKiEACMpBAAMKYQAMqnEABkqRAA/qoQAJisEAA8rhAA1q8QAHCxEAAKsxAArrQQAEi2EADitxAAhrkQACC7EAC6vBAAVL4QAPi/EACSwRAALMMQAMbEEABgxhAABMgQAJ7JEAA4yxAA0swQAHbOEAAQ0BAAqtEQAETTEADo1BAAgtYQABzYEADA2RAAWtsQAPTcEACO3hAAMuAQAMzhEABm4xAAAOUQAKTmEAA+6BAA2OkQAHLrEAAW7RAAsO4QAErwEADk8RAAiPMQACL1EAC89hAAVvgQAPr5EACU+xAALv0QAMj+EABiABEABgIRAKADEQA6BREA1AYRAHgIEQASChEArAsRAEYNEQDqDhEAhBARAB4SEQC4ExEAXBURAPYWEQCQGBEANBoRAM4bEQBoHREAAh8RAKYgEQBAIhEA2iMRAHQlEQAYJxEAsigRAEwqEQDmKxEAii0RACQvEQC+MBEAWDIRAPIzEQCWNREAMDcRAMo4EQBkOhEACDwRAKI9EQA8PxEA1kARAHpCEQAURBEArkURAEhHEQDsSBEAhkoRACBMEQDETREAXk8RAPhQEQCSUhEANlQRANBVEQBqVxEABFkRAKhaEQBCXBEA3F0RAHZfEQAQYREAtGIRAE5kEQDoZREAgmcRACZpEQDAahEAWmwRAPRtEQCObxEAMnERAMxyEQBmdBEACnYRAKR3EQA+eREA2HoRAHx8EQAWfhEAsH8RAEqBEQDughEAiIQRACKGEQDGhxEAYIkRAPqKEQCUjBEAOI4RANKPEQBskREABpMRAKqUEQBElhEA3pcRAHiZEQASmxEAtpwRAFCeEQDqnxEAhKERACijEQDCpBEAXKYRAPanEQCQqREANKsRAM6sEQBorhEADLARAKaxEQBAsxEA2rQRAH62EQAYuBEAsrkRAEy7EQDwvBEAir4RACTAEQC+wREAYsMRAPzEEQCWxhEAMMgRAMrJEQBuyxEACM0RAKLOEQA80BEA4NERAHrTEQAU1REAuNYRAFLYEQDs2REAhtsRACrdEQDE3hEAXuARAPjhEQCc4xEANuURANDmEQBq6BEADuoRAKjrEQBC7REA3O4RAIDwEQAa8hEAtPMRAE71EQDy9hEAjPgRACb6EQDA+xEAZP0RAP7+EQCYABIAMgISAMwDEgBwBRIACgcSAKQIEgBIChIA4gsSAHwNEgAWDxIAsBASAFQSEgDuExIAiBUSACIXEgDGGBIAYBoSAPobEgCUHRIAOB8SANIgEgBsIhIABiQSAKolEgBEJxIA3igSAIIqEgAcLBIAti0SAFAvEgD0MBIAjjISACg0EgDCNRIAZjcSAAA5EgCaOhIANDwSANg9EgByPxIADEESAKZCEgBARBIA5EUSAH5HEgAYSRIAskoSAFZMEgDwTRIAik8SACRREgDIUhIAYlQSAPxVEgCWVxIAOlkSANRaEgBuXBIAEl4SAKxfEgBGYRIA4GISAIRkEgAeZhIAuGcSAFJpEgD2ahIAkGwSACpuEgDEbxIAaHESAAJzEgCcdBIANnYSANB3EgB0eRIADnsSAKh8EgBCfhIA5n8SAICBEgAagxIAtIQSAFiGEgDyhxIAjIkSACaLEgDKjBIAZI4SAP6PEgCYkRIAPJMSANaUEgBwlhIAFJgSAK6ZEgBImxIA4pwSAIaeEgAgoBIAuqESAFSjEgD4pBIAkqYSACyoEgDGqRIAYKsSAAStEgCerhIAOLASANKxEgB2sxIAELUSAKq2EgBEuBIA6LkSAIK7EgAcvRIAtr4SAFrAEgD0wRIAjsMSACjFEgDMxhIAZsgSAADKEgCayxIAPs0SANjOEgBy0BIADNISALDTEgBK1RIA5NYSAH7YEgAi2hIAvNsSAFbdEgDw3hIAlOASAC7iEgDI4xIAYuUSAAbnEgCg6BIAOuoSAN7rEgB47RIAEu8SAKzwEgBQ8hIA6vMSAIT1EgAe9xIAuPgSAFz6EgD2+xIAkP0SACr/EgDOABMAaAITAAIEEwCcBRMAQAcTANoIEwB0ChMADgwTALINEwBMDxMA5hATAIoSEwAkFBMAvhUTAFgXEwD8GBMAlhoTADAcEwDKHRMAbh8TAAghEwCiIhMAPCQTANYlEwB6JxMAFCkTAK4qEwBILBMA7C0TAIYvEwAgMRMAujITAFQ0EwD4NRMAkjcTACw5EwDGOhMAajwTAAQ+EwCePxMAQkETANxCEwB2RBMAEEYTALRHEwBOSRMA6EoTAIJMEwAmThMAwE8TAFpREwD+UhMAmFQTADJWEwDMVxMAZlkTAApbEwCkXBMAPl4TANhfEwB8YRMAFmMTALBkEwBKZhMA5GcTAIhpEwAiaxMAvGwTAFZuEwD6bxMAlHETAC5zEwDSdBMAbHYTAAZ4EwCgeRMARHsTAN58EwB4fhMAEoATALaBEwBQgxMA6oQTAI6GEwAoiBMAwokTAFyLEwD2jBMAmo4TADSQEwDOkRMAaJMTAAKVEwCmlhMAQJgTANqZEwB0mxMAGJ0TALKeEwBMoBMA5qETAIqjEwAkpRMAvqYTAGKoEwD8qRMAlqsTADCtEwDUrhMAbrATAAiyEwCisxMARrUTAOC2EwB6uBMAFLoTALi7EwBSvRMA7L4TAIbAEwAqwhMAxMMTAF7FEwD4xhMAksgTADbKEwDQyxMAas0TAATPEwCo0BMAQtITANzTEwB21RMAGtcTALTYEwBO2hMA6NsTAIzdEwAm3xMAwOATAFriEwD+4xMAmOUTADLnEwDM6BMAcOoTAArsEwCk7RMAPu8TAOLwEwB88hMAFvQTALD1EwBU9xMA7vgTAIj6EwAi/BMAxv0TAGD/EwD6ABQAngIUADgEFADSBRQAbAcUABAJFACqChQARAwUAN4NFACCDxQAHBEUALYSFABQFBQA9BUUAI4XFAAoGRQAwhoUAFwcFAAAHhQAmh8UADQhFADOIhQAciQUAAwmFACmJxQAQCkUAOQqFAB+LBQAGC4UALIvFABWMRQA8DIUAIo0FAAkNhQAyDcUAGI5FAD8OhQAljwUADo+FADUPxQAbkEUABJDFACsRBQARkYUAOBHFACESRQAHksUALhMFABSThQA9k8UAJBRFAAqUxQAxFQUAF5WFAACWBQAnFkUADZbFADQXBQAal4UAA5gFACoYRQAQmMUAOZkFACAZhQAGmgUALRpFABYaxQA8mwUAIxuFAAmcBQAynEUAGRzFAD+dBQAonYUADx4FADWeRQAcHsUABR9FACufhQASIAUAOKBFAB8gxQAIIUUALqGFABUiBQA7okUAJKLFAAsjRQAxo4UAGCQFAD6kRQAnpMUADiVFADSlhQAdpgUABCaFACqmxQARJ0UAOieFACCoBQAHKIUALajFABapRQA9KYUAI6oFAAyqhQAzKsUAGatFAAArxQAmrAUAD6yFADYsxQAcrUUAAy3FACmuBQASroUAOS7FAB+vRQAGL8UALzAFABWwhQA8MMUAJTFFAAuxxQAyMgUAGLKFAAGzBQAoM0UADrPFADU0BQAeNIUABLUFACs1RQAUNcUAOrYFACE2hQAHtwUALjdFABc3xQA9uAUAJDiFAAq5BQAxOUUAGjnFAAC6RQAnOoUADbsFADa7RQAdO8UAA7xFACo8hQAVvQUAPD1FACU9xQALvkUAMj6FABi/BQA/P0UAKD/FAA6ARUA1AIVAG4EFQASBhUArAcVAEYJFQDqChUAhAwVAB4OFQC4DxUAXBEVAPYSFQCQFBUAKhYVAM4XFQBoGRUAAhsVAJwcFQBAHhUA2h8VAHQhFQAOIxUAsiQVAEwmFQDmJxUAgCkVABorFQC+LBUAWC4VAPIvFQCMMRUAMDMVAMo0FQBkNhUA/jcVAKI5FQA8OxUA1jwVAHo+FQAUQBUArkEVAEhDFQDsRBUAhkYVACBIFQC6SRUAXksVAPhMFQCSThUALFAVANBRFQBqUxUABFUVAJ5WFQBCWBUA3FkVAHZbFQAQXRUAql4VAE5gFQDoYRUAgmMVABxlFQDAZhUAWmgVAPRpFQCOaxUAMm0VAMxuFQBmcBUAAHIVAKRzFQA+dRUA2HYVAHJ4FQAWehUAsHsVAEp9FQDufhUAiIAVACKCFQC8gxUAYIUVAPqGFQCUiBUALooVANKLFQBsjRUABo8VAKCQFQA6khUA3pMVAHiVFQASlxUArJgVAFCaFQDqmxUAhJ0VAB6fFQDCoBUAXKIVAPajFQCQpRUANKcVAM6oFQBoqhUAAqwVAKatFQBArxUA2rAVAHSyFQAYtBUAsrUVAEy3FQDwuBUAiroVACS8FQC+vRUAYr8VAPzAFQCWwhUAMMQVAMrFFQBuxxUACMkVAKLKFQA8zBUA4M0VAHrPFQAU0RUArtIVAEjUFQDs1RUAhtcVACDZFQDE2hUAXtwVAPjdFQCS3xUANuEVANDiFQBq5BUABOYVAKjnFQBC6RUA3OoVAIDsFQAa7hUAtO8VAE7xFQDy8hUAjPQVACb2FQDA9xUAWvkVAP76FQCY/BUAMv4VAMz/FQBwARYACgMWAKQEFgA+BhYA4gcWAHwJFgAWCxYAugwWAFQOFgDuDxYAiBEWACITFgDGFBYAYBYWAPoXFgCeGRYAOBsWANIcFgBsHhYABiAWAKohFgBEIxYA3iQWAHgmFgAcKBYAtikWAFArFgDqLBYAhC4WACgwFgDCMRYAXDMWAPY0FgCaNhYANDgWAM45FgBoOxYADD0WAKY+FgBAQBYA5EEWAH5DFgAYRRYAskYWAFZIFgDwSRYAiksWACRNFgDIThYAYlAWAPxRFgCWUxYAOlUWANRWFgBuWBYACFoWAKxbFgBGXRYA4F4WAHpgFgAeYhYAuGMWAFJlFgDsZhYAkGgWACpqFgDEaxYAXm0WAAJvFgCccBYANnIWANBzFgBqdRYADncWAKh4FgBCehYA3HsWAIB9FgAafxYAtIAWAE6CFgDygxYAjIUWACaHFgDKiBYAZIoWAP6LFgCYjRYAPI8WANaQFgBwkhYACpQWAK6VFgBIlxYA4pgWAHyaFgAgnBYAup0WAFSfFgDuoBYAkqIWACykFgDGpRYAYKcWAPqoFgCeqhYAOKwWANKtFgBsrxYAELEWAKqyFgBEtBYA3rUWAIK3FgAcuRYAtroWAFC8FgD0vRYAjr8WACjBFgDMwhYAZsQWAADGFgCaxxYAPskWANjKFgByzBYADM4WALDPFgBK0RYA5NIWAH7UFgAi1hYAvNcWAFbZFgDw2hYAitwWAC7eFgDI3xYAYuEWAPziFgCg5BYAOuYWANTnFgBu6RYAEusWAKzsFgBG7hYA4O8WAITxFgAe8xYAuPQWAFL2FgD29xYAkPkWACr7FgDO/BYAaP4WAAIAFwCcARcAQAMXANoEFwB0BhcADggXALIJFwBMCxcA5gwXAIAOFwAaEBcAvhEXAFgTFwDyFBcAjBYXADAYFwDKGRcAZBsXAP4cFwCiHhcAPCAXANYhFwB6IxcAFCUXAK4mFwBIKBcA4ikXAIYrFwAgLRcAui4XAFQwFwDuMRcAkjMXACw1FwDGNhcAajgXAAQ6FwCeOxcAOD0XANw+FwB2QBcAEEIXAKpDFwBORRcA6EYXAIJIFwAcShcAwEsXAFpNFwD0ThcAmFAXADJSFwDMUxcAZlUXAABXFwCkWBcAPloXANhbFwByXRcAFl8XALBgFwBKYhcA5GMXAIhlFwAiZxcAvGgXAFZqFwDwaxcAlG0XAC5vFwDIcBcAYnIXAAZ0FwCgdRcAOncXAN54FwB4ehcAEnwXAKx9FwBQfxcA6oAXAISCFwAehBcAwoUXAFyHFwD2iBcAkIoXADSMFwDOjRcAaI8XAAyRFwCmkhcAQJQXANqVFwB0lxcAGJkXALKaFwBMnBcA5p0XAICfFwAkoRcAvqIXAFikFwDypRcAlqcXADCpFwDKqhcAbqwXAAiuFwCirxcAPLEXAOCyFwB6tBcAFLYXAK63FwBSuRcA7LoXAIa8FwAgvhcAxL8XAF7BFwD4whcAksQXADbGFwDQxxcAaskXAATLFwCozBcAQs4XANzPFwB20RcAENMXALTUFwBO1hcA6NcXAILZFwAm2xcAwNwXAFreFwD+3xcAmOEXADLjFwDM5BcAcOYXAAroFwCk6RcAPusXAOLsFwB87hcAFvAXALDxFwBU8xcA7vQXAIj2FwAi+BcAxvkXAGD7FwD6/BcAlP4XAC4AGADSARgAbAMYAAYFGACgBhgARAgYAN4JGAB4CxgAEg0YALYOGABQEBgA6hEYAIQTGAAoFRgAwhYYAFwYGAAAGhgAmhsYADQdGADOHhgAciAYAAwiGACmIxgAQCUYAOQmGAB+KBgAGCoYALIrGABWLRgA8C4YAIowGAAkMhgAvjMYAGI1GAD8NhgAljgYADo6GADUOxgAbj0YAAg/GACsQBgARkIYAOBDGAB6RRgAHkcYALhIGABSShgA7EsYAIZNGAAqTxgAxFAYAF5SGAD4UxgAnFUYADZXGADQWBgAaloYAA5cGACoXRgAQl8YANxgGACAYhgAGmQYALRlGABOZxgA8mgYAIxqGAAmbBgAym0YAGRvGAD+cBgAmHIYADx0GADWdRgAcHcYAAp5GACuehgASHwYAOJ9GAB8fxgAIIEYALqCGABUhBgA7oUYAJKHGAAsiRgAxooYAGCMGAD6jRgAno8YADiRGADSkhgAbJQYABCWGACqlxgARJkYAN6aGACCnBgAHJ4YALafGABQoRgA9KIYAI6kGAAophgAwqcYAGapGAAAqxgAmqwYADSuGADYrxgAcrEYAAyzGACwtBgASrYYAOS3GAB+uRgAIrsYALy8GABWvhgA8L8YAIrBGAAuwxgAyMQYAGLGGAD8xxgAlskYADrLGADUzBgAbs4YAAjQGACs0RgARtMYAODUGACE1hgAHtgYALjZGABS2xgA9twYAJDeGAAq4BgAxOEYAGjjGAAC5RgAnOYYAEDoGADa6RgAdOsYAA7tGACo7hgATPAYAObxGACA8xgAGvUYALT2GABY+BgA8vkYAIz7GAAm/RgAyv4YAGQAGQD+ARkAogMZADwFGQDWBhkAcAgZABQKGQCuCxkASA0ZAOIOGQCGEBkAIBIZALoTGQBeFRkA+BYZAJIYGQAsGhkAxhsZAGodGQAEHxkAniAZADgiGQDSIxkAdiUZABAnGQCqKBkARCoZAOgrGQCCLRkAHC8ZALYwGQBaMhkA9DMZAI41GQAyNxkAzDgZAGY6GQAAPBkAmj0ZAD4/GQDYQBkAckIZAAxEGQCwRRkASkcZAORIGQB+ShkAIkwZALxNGQBWTxkA8FAZAJRSGQAuVBkAyFUZAGxXGQAGWRkAoFoZADpcGQDeXRkAeF8ZABJhGQCsYhkAUGQZAOplGQCEZxkAHmkZAMJqGQBcbBkA9m0ZAJBvGQA0cRkAznIZAGh0GQACdhkAnHcZAEB5GQDaehkAdHwZAA5+GQCyfxkATIEZAOaCGQCAhBkAJIYZAL6HGQBYiRkA8ooZAJaMGQAwjhkAyo8ZAGSRGQAIkxkAopQZADyWGQDWlxkAepkZABSbGQCunBkAUp4ZAOyfGQCGoRkAIKMZAMSkGQBephkA+KcZAJKpGQA2qxkA0KwZAGquGQAEsBkAqLEZAEKzGQDctBkAdrYZABC4GQC0uRkATrsZAOi8GQCCvhkAJsAZAMDBGQBawxkA9MQZAJjGGQAyyBkAzMkZAGbLGQAKzRkApM4ZAD7QGQDY0RkAfNMZABbVGQCw1hkAVNgZAO7ZGQCI2xkAIt0ZAMbeGQBg4BkA+uEZAJTjGQAu5RkA0uYZAGzoGQAG6hkAoOsZAETtGQDe7hkAePAZABLyGQC28xkAUPUZAOr2GQCE+BkAKPoZAML7GQBc/RkA9v4ZAJoAGgA0AhoAzgMaAHIFGgAMBxoApggaAEAKGgDkCxoAfg0aABgPGgCyEBoAVhIaAPATGgCKFRoAJBcaAL4YGgBiGhoA/BsaAJYdGgAwHxoA1CAaAG4iGgAIJBoAoiUaADwnGgDgKBoAeioaABQsGgC4LRoAUi8aAOwwGgCGMhoAKjQaAMQ1GgBeNxoA+DgaAJw6GgA2PBoA0D0aAHQ/GgAOQRoAqEIaAEJEGgDcRRoAgEcaABpJGgC0ShoATkwaAPJNGgCMTxoAJlEaAMBSGgBkVBoA/lUaAJhXGgA8WRoA1loaAHBcGgAKXhoApF8aAEhhGgDiYhoAfGQaABZmGgC6ZxoAVGkaAO5qGgCIbBoAIm4aAMZvGgBgcRoA+nIaAJR0GgA4dhoA0ncaAGx5GgAGexoAqnwaAER+GgDefxoAgoEaAByDGgC2hBoAUIYaAPSHGgCOiRoAKIsaAMKMGgBmjhoAAJAaAJqRGgA0kxoA2JQaAHKWGgAMmBoAupkaAFSbGgDunBoAiJ4aACygGgDGoRoAYKMaAPqkGgCephoAOKgaANKpGgBsqxoABq0aAKquGgBEsBoA3rEaAHizGgActRoAtrYaAFC4GgDquRoAjrsaACi9GgDCvhoAZsAaAADCGgCawxoANMUaANjGGgByyBoADMoaAKbLGgBKzRoA5M4aAH7QGgAY0hoAvNMaAFbVGgDw1hoAitgaACTaGgDI2xoAYt0aAPzeGgCW4BoAOuIaANTjGgBu5RoACOcaAKzoGgBG6hoA4OsaAHrtGgAe7xoAuPAaAFLyGgD28xoAkPUaACr3GgDE+BoAaPoaAAL8GgCc/RoANv8aANoAGwB0AhsADgQbAKgFGwBMBxsA5ggbAIAKGwAaDBsAtA0bAFgPGwDyEBsAjBIbACYUGwDKFRsAZBcbAP4YGwCYGhsAPBwbANYdGwBwHxsACiEbAK4iGwBIJBsA4iUbAIYnGwAgKRsAuiobAFQsGwD4LRsAki8bACwxGwDGMhsAajQbAAQ2GwCeNxsAODkbANw6GwB2PBsAED4bAKo/GwBEQRsA6EIbAIJEGwAcRhsAtkcbAFBJGwD0ShsAjkwbAChOGwDMTxsAZlEbAABTGwCaVBsAPlYbANhXGwByWRsADFsbALBcGwBKXhsA5F8bAH5hGwAiYxsAvGQbAFZmGwDwZxsAlGkbAC5rGwDIbBsAYm4bAAZwGwCgcRsAOnMbANR0GwB4dhsAEngbAKx5GwBGexsA6nwbAIR+GwAegBsAwoEbAFyDGwD2hBsAkIYbADSIGwDOiRsAaIsbAAKNGwCcjhsAQJAbANqRGwB0kxsADpUbALKWGwBMmBsA5pkbAICbGwAanRsAvp4bAFigGwDyoRsAlqMbADClGwDKphsAZKgbAP6pGwCiqxsAPK0bANauGwB6sBsAFLIbAK6zGwBItRsA7LYbAIa4GwAguhsAursbAF69GwD4vhsAksAbADbCGwDQwxsAasUbAATHGwCeyBsAQsobANzLGwB2zRsAEM8bALTQGwBO0hsA6NMbAILVGwAc1xsAwNgbAFraGwD02xsAmN0bADLfGwDM4BsAZuIbAArkGwCk5RsAPucbANjoGwB86hsAFuwbALDtGwBU7xsA7vAbAIjyGwAi9BsAvPUbAGD3GwD6+BsAlPobAC78GwDI/RsAbP8bAAYBHACgAhwAOgQcAN4FHAB4BxwAEgkcALYKHABQDBwA6g0cAIQPHAAoERwAwhIcAFwUHAD2FRwAmhccADQZHADOGhwAaBwcAAweHACmHxwAQCEcANoiHAB+JBwAGCYcALInHABMKRwA8CocAIosHAAkLhwAvi8cAFgxHAD8MhwAljQcADA2HADKNxwAbjkcAAg7HACiPBwAPD4cAOA/HAB6QRwAFEMcAK5EHABSRhwA7EccAIZJHAAqSxwAxEwcAF5OHAD4TxwAnFEcADZTHADQVBwAalYcAA5YHACoWRwAQlscANxcHACAXhwAGmAcALRhHABOYxwA6GQcAIxmHAAmaBwAwGkcAFprHAD+bBwAmG4cADJwHADMcRwAcHMcAAp1HACkdhwAPngcAOJ5HAB8exwAFn0cALB+HABUgBwA7oEcAIiDHAAihRwAxoYcAGCIHAD6iRwAnoscADiNHADSjhwAbJAcABCSHACqkxwARJUcAN6WHACCmBwAHJocALabHABQnRwA6p4cAI6gHAAoohwAwqMcAFylHAD2phwAmqgcADSqHADOqxwAcq0cAAyvHACmsBwAQLIcAOSzHAB+tRwAGLccALK4HABWuhwA8LscAIq9HAAkvxwAyMAcAGLCHAD8wxwAlsUcADrHHADUyBwAbsocABLMHACszRwARs8cAODQHACE0hwAHtQcALjVHABS1xwA7NgcAJDaHAAq3BwAxN0cAF7fHAAC4RwAnOIcADbkHADQ5RwAauccAA7pHACo6hwAQuwcAObtHACA7xwAGvEcALTyHABY9BwA8vUcAIz3HAAm+RwAyvocAGT8HAD+/RwAmP8cADwBHQDWAh0AcAQdABQGHQCuBx0ASAkdAOIKHQCGDB0AIA4dALoPHQBUER0A7hIdAJIUHQAsFh0AxhcdAGAZHQAEGx0AnhwdADgeHQDSHx0AbCEdABAjHQCqJB0ARCYdAOgnHQCCKR0AHCsdALYsHQBaLh0A9C8dAI4xHQAoMx0AzDQdAGY2HQAAOB0AmjkdAD47HQDYPB0Acj4dAAxAHQCwQR0ASkMdAOREHQB+Rh0AIkgdALxJHQBWSx0A8EwdAIpOHQAuUB0AyFEdAGJTHQD8VB0AoFYdADpYHQDUWR0AblsdABJdHQCsXh0ARmAdAOphHQCEYx0AHmUdALhmHQBcaB0A9mkdAJBrHQAqbR0Azm4dAGhwHQACch0AnHMdAEB1HQDadh0AdHgdAA56HQCyex0ATH0dAOZ+HQCAgB0AJIIdAL6DHQBYhR0A8oYdAJaIHQAwih0AyosdAGSNHQAIjx0AopAdADySHQDWkx0AepUdABSXHQCumB0ASJodAOybHQCGnR0AIJ8dALqgHQBUoh0A+KMdAJKlHQAspx0AxqgdAGqqHQAErB0Anq0dADivHQDcsB0AdrIdABC0HQCqtR0ATrcdAOi4HQCCuh0AJrwdAMC9HQBavx0A9MAdAJjCHQAyxB0AzMUdAGbHHQAKyR0ApModAD7MHQDYzR0AfM8dABbRHQCw0h0AStQdAO7VHQCI1x0AItkdALzaHQBW3B0A+t0dAJTfHQAu4R0AyOIdAGzkHQAG5h0AoOcdADrpHQDe6h0AeOwdABLuHQCs7x0AUPEdAOryHQCE9B0AKPYdAML3HQBc+R0A9vodAJr8HQA0/h0Azv8dAGgBHgAMAx4ApgQeAEAGHgDaBx4AdAkeABgLHgCyDB4ATA4eAOYPHgCKER4AJBMeAL4UHgBYFh4A/BceAJYZHgAwGx4AyhweAG4eHgAIIB4AoiEeADwjHgDgJB4AeiYeABQoHgCuKR4AUiseAOwsHgCGLh4AKjAeAMQxHgBeMx4A+DQeAJw2HgA2OB4A0DkeAGo7HgAOPR4AqD4eAEJAHgDcQR4AdkMeABpFHgC0Rh4ATkgeAOhJHgCCSx4AJk0eAMBOHgBaUB4A9FEeAJhTHgAyVR4AzFYeAHBYHgAKWh4ApFseAD5dHgDiXh4AfGAeABZiHgCwYx4AVGUeAO5mHgCIaB4ALGoeAMZrHgBgbR4A+m4eAJRwHgA4ch4A0nMeAGx1HgAGdx4AqngeAER6HgDeex4AeH0eABJ/HgC2gB4AUIIeAOqDHgCEhR4AKIceAMKIHgBcih4AAIweAJqNHgA0jx4AzpAeAHKSHgAMlB4AppUeAECXHgDkmB4AfpoeABicHgCynR4ATJ8eAPCgHgCKoh4AJKQeAMilHgBipx4A/KgeAJaqHgA6rB4A1K0eAG6vHgAIsR4ArLIeAEa0HgDgtR4AhLceAB65HgC4uh4AUrweAOy9HgCQvx4AKsEeAMTCHgBexB4A+MUeAJzHHgA2yR4A0MoeAGrMHgAOzh4AqM8eAELRHgDc0h4AgNQeABrWHgC01x4ATtkeAPLaHgCM3B4AJt4eAMDfHgBk4R4A/uIeAJjkHgAy5h4A1uceAHDpHgAK6x4AruweAEjuHgDi7x4AfPEeACDzHgC69B4AVPYeAO73HgCS+R4ALPseAMb8HgBg/h4ABAAfAJ4BHwA4Ax8A0gQfAGwGHwAQCB8AqgkfAEQLHwDeDB8Agg4fABwQHwC2ER8AUBMfAPQUHwCOFh8AKBgfAMIZHwBmGx8AAB0fAJoeHwA+IB8A2CEfAHIjHwAMJR8AsCYfAEooHwDkKR8AfisfACItHwC8Lh8AVjAfAPAxHwCUMx8ALjUfAMg2HwBiOB8A/DkfAKA7HwA6PR8A1D4fAG5AHwASQh8ArEMfAEZFHwDgRh8AhEgfAB5KHwC4Sx8AUk0fAPZOHwCQUB8AKlIfAM5THwBoVR8AAlcfAJxYHwBAWh8A2lsfAHRdHwAOXx8AsmAfAExiHwDmYx8AgGUfACRnHwC+aB8AWGofAPJrHwCMbR8AMG8fAMpwHwBkch8A/nMfAKJ1HwA8dx8A1ngfAHB6HwAUfB8Arn0fAEh/HwDigB8AhoIfACCEHwC6hR8AVIcfAPiIHwCSih8ALIwfANCNHwBqjx8ABJEfAJ6SHwBClB8A3JUfAHaXHwAQmR8AtJofAE6cHwDonR8Agp8fAByhHwDAoh8AWqQfAPSlHwCYpx8AMqkfAMyqHwBmrB8AAK4fAKSvHwA+sR8A2LIfAHy0HwAWth8AsLcfAEq5HwDkuh8AiLwfACK+HwC8vx8AVsEfAPrCHwCUxB8ALsYfAMjHHwBiyR8ABssfAKDMHwA6zh8A3s8fAHjRHwAS0x8ArNQfAFDWHwDq1x8AhNkfAB7bHwDC3B8AXN4fAPbfHwCa4R8ANOMfAM7kHwBo5h8AAugfAKbpHwBA6x8A2uwfAHTuHwAO8B8AsvEfAEzzHwDm9B8AivYfACT4HwC++R8AWPsfAPz8HwCW/h8AMAAgAMoBIABkAyAACAUgAKIGIAA8CCAA1gkgAHoLIAAUDSAArg4gAFIQIADsESAAhhMgACAVIADEFiAAXhggAPgZIACSGyAANh0gANAeIABqICAABCIgAKgjIABCJSAA3CYgAHYoIAAaKiAAtCsgAE4tIADoLiAAjDAgACYyIADAMyAAWjUgAPQ2IACYOCAAMjogAMw7IABmPSAACj8gAKRAIAA+QiAA2EMgAHxFIAAWRyAAsEggAFRKIADuSyAAiE0gACJPIADGUCAAYFIgAPpTIACUVSAAOFcgANJYIABsWiAABlwgAKpdIABEXyAA3mAgAHhiIAASZCAAtmUgAFBnIADqaCAAhGogAChsIADCbSAAXG8gAPZwIACaciAANHQgAM51IABodyAADHkgAKZ6IABAfCAA5H0gAH5/IAAYgSAAsoIgAFaEIADwhSAAiocgACSJIADIiiAAYowgAPyNIACWjyAAOpEgANSSIABulCAACJYgAKKXIABGmSAA4JogAHqcIAAUniAAuJ8gAFKhIADsoiAAhqQgACqmIADEpyAAXqkgAPiqIACcrCAANq4gANCvIABqsSAADrMgAKi0IABCtiAA5rcgAIC5IAAauyAAtLwgAE6+IADyvyAAjMEgACbDIADAxCAAZMYgAP7HIACYySAAMssgANbMIABwziAACtAgAKTRIABI0yAA4tQgAHzWIAAg2CAAutkgAFTbIADu3CAAkt4gACzgIADG4SAAYOMgAATlIACe5iAAOOggANLpIABs6yAAEO0gAKruIABE8CAA3vEgAHjzIAAc9SAAtvYgAFD4IAD0+SAAjvsgACj9IADC/iAAZgAhAAACIQCaAyEANAUhANgGIQByCCEADAohAKYLIQBKDSEA5A4hAH4QIQAiEiEAvBMhAFYVIQDwFiEAlBghAC4aIQDIGyEAYh0hAPweIQCgICEAOiIhANQjIQBuJSEAEichAKwoIQBGKiEA4CshAHotIQAeLyEAuDAhAFIyIQD2MyEAkDUhACo3IQDEOCEAaDohAAI8IQCcPSEANj8hANpAIQB0QiEADkQhAKhFIQBMRyEA5kghAIBKIQAkTCEAvk0hAFhPIQDyUCEAllIhADBUIQDKVSEAZFchAP5YIQCiWiEAPFwhANZdIQBwXyEACmEhAK5iIQBIZCEA4mUhAHxnIQAgaSEAumohAFRsIQD4bSEAkm8hACxxIQDGciEAanQhAAR2IQCedyEAOHkhANx6IQB2fCEAEH4hALR/IQBOgSEA6IIhAIKEIQAchiEAwIchAFqJIQD0iiEAjowhACiOIQDMjyEAZpEhAACTIQCalCEAPpYhANiXIQBymSEADJshALCcIQBKniEA5J8hAIihIQAioyEAvKQhAFamIQD6pyEAlKkhAC6rIQDIrCEAbK4hAAawIQCgsSEAOrMhAN60IQB4tiEAErghAKy5IQBQuyEA6rwhAIS+IQAewCEAwsEhAFzDIQD2xCEAkMYhACrIIQDOySEAaMshAALNIQCcziEAQNAhANrRIQB00yEAGNUhALLWIQBM2CEA5tkhAIrbIQAk3SEAvt4hAFjgIQDy4SEAluMhADDlIQDK5iEAZOghAAjqIQCi6yEAPO0hANbuIQB68CEAFPIhAK7zIQBI9SEA7PYhAIb4IQAg+iEAxPshAF79IQD4/iEAkgAiADYCIgDQAyIAagUiAAQHIgCoCCIAQgoiANwLIgB2DSIAGg8iALQQIgBOEiIA6BMiAIwVIgAmFyIAwBgiAFoaIgD+GyIAmB0iADIfIgDMICIAZiIiAAokIgCkJSIAPiciANgoIgB8KiIAFiwiALAtIgBKLyIA7jAiAIgyIgAiNCIAvDUiAGA3IgD6OCIAlDoiAC48IgDSPSIAbD8iAAZBIgCqQiIAREQiAN5FIgB4RyIAHEkiALZKIgBQTCIA6k0iAI5PIgAoUSIAwlIiAFxUIgD2VSIAmlciADRZIgDOWiIAaFwiAAxeIgCmXyIAQGEiANpiIgB0ZCIAGGYiALJnIgBMaSIA8GoiAIpsIgAkbiIAvm8iAGJxIgD8ciIAlnQiADB2IgDUdyIAbnkiAAh7IgCsfCIARn4iAOB/IgB6gSIAHoMiALiEIgBShiIA7IciAIaJIgAqiyIAxIwiAF6OIgD4jyIAnJEiADaTIgDQlCIAapYiAASYIgComSIAQpsiANycIgB2niIAGqAiALShIgBOoyIA8qQiAIymIgAmqCIAwKkiAGSrIgD+rCIAmK4iADKwIgDWsSIAcLMiAAq1IgCktiIASLgiAOK5IgB8uyIAIL0iALq+IgBUwCIA7sEiAIjDIgAsxSIAxsYiAGDIIgD6ySIAnssiADjNIgDSziIAbNAiAAbSIgCq0yIARNUiAN7WIgB42CIAHNoiALbbIgBQ3SIA6t4iAI7gIgAo4iIAwuMiAGblIgAA5yIAmugiADTqIgDO6yIAcu0iAAzvIgCm8CIAQPIiAOTzIgB+9SIAGPciALL4IgBW+iIA8PsiAIr9IgAu/yIAyAAjAGICIwD8AyMAoAUjADoHIwDUCCMAbgojABIMIwCsDSMARg8jAOAQIwCEEiMAHhQjALgVIwBSFyMA9hgjAJAaIwAqHCMAxB0jAF4fIwACISMAnCIjADYkIwDaJSMAdCcjAA4pIwCoKiMAQiwjAOYtIwCALyMAGjEjALQyIwBYNCMA8jUjAIw3IwAmOSMAyjojAGQ8IwD+PSMAmD8jADxBIwDWQiMAcEQjABRGIwCuRyMASEkjAOJKIwCGTCMAIE4jALpPIwBUUSMA+FIjAJJUIwAsViMAxlcjAGpZIwAEWyMAnlwjADheIwDcXyMAdmEjABBjIwCqZCMARGYjAOhnIwCCaSMAHGsjALZsIwBabiMA9G8jAI5xIwAocyMAzHQjAGZ2IwAAeCMAmnkjAD57IwDYfCMAcn4jABaAIwCwgSMASoMjAOSEIwCIhiMAIogjALyJIwBWiyMA+owjAJSOIwAukCMAyJEjAGyTIwAGlSMAoJYjADqYIwDUmSMAeJsjABKdIwCsniMARqAjAOqhIwCEoyMAHqUjALimIwBcqCMA9qkjAJCrIwAqrSMAzq4jAGiwIwACsiMAnLMjAEC1IwDatiMAdLgjABi6IwCyuyMATL0jAOa+IwCKwCMAJMIjAL7DIwBYxSMA/MYjAJbIIwAwyiMAyssjAGTNIwAIzyMAotAjADzSIwDW0yMAetUjABTXIwCu2CMASNojAOzbIwCG3SMAIN8jALrgIwBe4iMA+OMjAJLlIwAs5yMA0OgjAGrqIwAO7CMAnu0jAELvIwDc8CMAdvIjABD0IwCq9SMATvcjAOj4IwCC+iMAJvwjAMD9IwBa/yMA9AAkAJgCJAAyBCQAzAUkAGYHJAAKCSQApAokAD4MJADYDSQAfA8kABYRJACwEiQAVBQkAO4VJACIFyQAIhkkALwaJABgHCQA+h0kAJQfJAAuISQA0iIkAGwkJAAGJiQAoCckADopJADeKiQAeCwkABIuJACsLyQAUDEkAOoyJACENCQAKDYkAMI3JABcOSQA9jokAJA8JAA0PiQAzj8kAGhBJAAMQyQApkQkAEBGJADaRyQAfkkkABhLJACyTCQATE4kAPBPJACKUSQAJFMkAL5UJABiViQA/FckAJZZJAAwWyQA1FwkAG5eJAAIYCQAomEkAEZjJADgZCQAemYkABRoJACuaSQAUmskAOxsJACGbiQAIHAkAMRxJABecyQA+HQkAJJ2JAA2eCQA0HkkAGp7JAAOfSQAqH4kAEKAJADcgSQAgIMkABqFJAC0hiQATogkAPKJJACMiyQAJo0kAMCOJABkkCQA/pEkAJiTJAAylSQAzJYkAHCYJAAKmiQApJskAD6dJADiniQAfKAkABaiJACwoyQAVKUkAO6mJACIqCQAIqokAMarJABgrSQA+q4kAJ6wJAA4siQA0rMkAGy1JAAQtyQAqrgkAES6JADeuyQAgr0kABy/JAC2wCQAUMIkAPTDJACOxSQAKMckAMLIJABcyiQAAMwkAJrNJAA0zyQAztAkAHLSJAAM1CQAptUkAEDXJADk2CQAftokABjcJACy3SQAVt8kAPDgJACK4iQALuQkAMjlJABi5yQA/OgkAKDqJAA67CQA1O0kAG7vJAAS8SQArPIkAEb0JADg9SQAevckAB75JAC4+iQAUvwkAPb9JACQ/yQAKgElAMQCJQBeBCUAAgYlAJwHJQA2CSUA2golAHQMJQAODiUAqA8lAEwRJQDmEiUAgBQlABoWJQC0FyUAWBklAPIaJQCMHCUAJh4lAMofJQBkISUA/iIlAJgkJQA8JiUA1iclAHApJQAKKyUAriwlAEguJQDiLyUAfDElACAzJQC6NCUAVDYlAO43JQCSOSUALDslAMY8JQBgPiUABEAlAJ5BJQA4QyUA3EQlAHZGJQAQSCUAqkklAERLJQDoTCUAgk4lABxQJQDAUSUAWlMlAPRUJQCOViUAMlglAMxZJQBmWyUAAF0lAJpeJQA+YCUA2GElAHJjJQAMZSUAsGYlAEpoJQDkaSUAfmslABhtJQC8biUAVnAlAPBxJQCUcyUALnUlAMh2JQBieCUABnolAKB7JQA6fSUA1H4lAHiAJQASgiUArIMlAFCFJQDqhiUAhIglAB6KJQC4iyUAXI0lAPaOJQCQkCUAKpIlAM6TJQBolSUAApclAJyYJQA2miUA2pslAHSdJQAOnyUAqKAlAEyiJQDmoyUAgKUlACSnJQC+qCUAWKolAPKrJQCWrSUAMK8lAMqwJQBksiUACLQlAKK1JQA8tyUA4LglAHq6JQAUvCUArr0lAEi/JQDswCUAhsIlACDEJQC6xSUAXsclAPjIJQCSyiUALMwlAMbNJQBqzyUABNElAJ7SJQA41CUA3NUlAHbXJQAQ2SUAtNolAE7cJQDo3SUAgt8lACbhJQDA4iUAWuQlAPTlJQCY5yUAMuklAMzqJQBm7CUACu4lAKTvJQA+8SUA2PIlAHz0JQAW9iUAsPclAEr5JQDk+iUAiPwlACL+JQC8/yUAVgEmAPoCJgCUBCYALgYmAMgHJgBsCSYABgsmAKAMJgBEDiYA6A8mAIIRJgAmEyYAwBQmAFoWJgD0FyYAjhkmADIbJgDMHCYAZh4mAAAgJgCkISYAPiMmANgkJgB8JiYAFigmALApJgBKKyYA7iwmAIguJgAiMCYAvDEmAGAzJgD6NCYAlDYmAC44JgDSOSYAbDsmAAY9JgCgPiYAREAmAN5BJgB4QyYAEkUmAKxGJgBQSCYA6kkmAIRLJgAeTSYAwk4mAFxQJgD2USYAkFMmADRVJgDOViYAaFgmAAJaJgCmWyYAQF0mANpeJgB0YCYAGGImALJjJgBMZSYA5mYmAIpoJgAkaiYAvmsmAGJtJgD8biYAlnAmADByJgDUcyYAbnUmAAh3JgCieCYARnomAOB7JgB6fSYAFH8mALiAJgBSgiYA7IMmAIaFJgAghyYAxIgmAF6KJgD4iyYAko0mADaPJgDQkCYAapImAASUJgColSYAQpcmANyYJgB2miYAGpwmALSdJgBOnyYA6KAmAIyiJgAmpCYAwKUmAGSnJgD+qCYAmKomADKsJgDWrSYAcK8mAAqxJgCksiYASLQmAOK1JgB8tyYAFrkmALC6JgBUvCYA7r0mAIi/JgAiwSYAvMImAGDEJgD6xSYAlMcmADjJJgDSyiYAbMwmAAbOJgCqzyYARNEmAN7SJgB41CYAHNYmALbXJgBQ2SYA9NomAI7cJgAo3iYAwt8mAGbhJgAA4yYAmuQmADTmJgDO5yYAcukmAAzrJgCm7CYAQO4mANrvJgB+8SYAGPMmALL0JgBM9iYA8PcmAIr5JgAk+yYAyPwmAGL+JgD8/yYAlgEnADoDJwDUBCcAbgYnAAgIJwCsCScARgsnAOAMJwB6DicAHhAnALgRJwBSEycA9hQnAJAWJwAqGCcAxBknAGgbJwACHScAnB4nADYgJwDQIScAdCMnAA4lJwCoJicAQignAOYpJwCAKycAGi0nALQuJwBYMCcA8jEnAIwzJwAmNScAyjYnAGQ4JwD+OScAmDsnADw9JwDWPicAcEAnAApCJwCkQycASEUnAOJGJwB8SCcAFkonALpLJwBUTScA7k4nAIhQJwAsUicAxlMnAGBVJwAEVycAnlgnADhaJwDSWycAdl0nABBfJwCqYCcARGInAOhjJwCCZScAHGcnALZoJwBaaicA9GsnAI5tJwAobycAzHAnAGZyJwAAdCcAmnUnAD53JwDYeCcAcnonAAx8JwCwfScASn8nAOSAJwB+gicAGIQnALyFJwBWhycA8IgnAIqKJwAujCcAyI0nAGKPJwD8kCcAoJInADqUJwDUlScAbpcnABKZJwCsmicARpwnAOqdJwCEnycAHqEnALiiJwBcpCcA9qUnAJCnJwAqqScAzqonAGisJwACricAnK8nAECxJwDasicAdLQnAA62JwCotycATLknAOa6JwCAvCcAGr4nAL6/JwBYwScA8sInAIzEJwAwxicAyscnAGTJJwD+yicAoswnADzOJwDWzycAcNEnABTTJwCu1CcASNYnAOzXJwCG2ScAINsnALrcJwBe3icA+N8nAJLhJwAs4ycA0OQnAGrmJwAE6CcAnuknADjrJwDc7CcAdu4nABDwJwCq8ScATvMnAOj0JwCC9icAHPgnALb5JwBa+ycA9PwnAI7+JwAyACgAzAEoAGYDKAAABSgApAYoAD4IKADYCSgAcgsoABYNKACwDigAShAoAO4RKACIEygAIhUoALwWKABgGCgA+hkoAJQbKAAuHSgAyB4oAGwgKAAGIigAoCMoADolKADeJigAeCgoABIqKACsKygARi0oAOouKACEMCgAHjIoALgzKABcNSgA9jYoAJA4KAAqOigAzjsoAGg9KAACPygApkAoAEBCKADaQygAdEUoAA5HKACySCgATEooAOZLKACATSgAJE8oAL5QKABYUigA/FMoAJZVKAAwVygAylgoAG5aKAAIXCgAol0oADxfKADgYCgAemIoABRkKACuZSgAUmcoAOxoKACGaigAKmwoAMRtKABebygA+HAoAJJyKAA2dCgA0HUoAGp3KAAEeSgAqHooAEJ8KADcfSgAdn8oABqBKAC0gigAToQoAOiFKACChygAJokoAMCKKABajCgA9I0oAJiPKAAykSgAzJIoAHCUKAAKligApJcoAD6ZKADimigAfJwoABaeKACwnygAVKEoAO6iKACIpCgAIqYoAManKABgqSgA+qooAJSsKAA4rigA0q8oAGyxKAAGsygAqrQoAES2KADetygAeLkoABK7KAC2vCgAUL4oAOq/KACEwSgAKMMoAMLEKABcxigA9scoAJrJKAA0yygAzswoAHLOKAAM0CgAptEoAEDTKADk1CgAftYoABjYKACy2SgAVtsoAPDcKACK3igAJOAoAMjhKABi4ygA/OQoAJbmKAAw6CgA1OkoAG7rKAAI7SgAou4oAEbwKADg8SgAevMoABT1KAC49igAUvgoAOz5KACQ+ygAKv0oAMT+KABeACkAAgIpAJwDKQA2BSkA0AYpAHQIKQAOCikAqAspAEINKQDmDikAgBApABoSKQC0EykAThUpAPIWKQCMGCkAJhopAMAbKQBkHSkA/h4pAJggKQAyIikA1iMpAHAlKQAKJykApCgpAEgqKQDiKykAfC0pABYvKQC6MCkAVDIpAO4zKQCSNSkALDcpAMY4KQBgOikABDwpAJ49KQA4PykA0kApAHZCKQAQRCkAqkUpAERHKQDoSCkAgkopABxMKQC2TSkAWk8pAPRQKQCOUikAKFQpAMxVKQBmVykAAFkpAJpaKQA+XCkA2F0pAHJfKQAMYSkApmIpAEpkKQDkZSkAfmcpABhpKQCyaikAVmwpAPBtKQCKbykALnEpAMhyKQBidCkA/HUpAKB3KQA6eSkA1HopAG58KQASfikArH8pAEaBKQDqgikAhIQpAB6GKQC4hykAXIkpAPaKKQCQjCkAKo4pAMSPKQBokSkAApMpAJyUKQBAlikA2pcpAHSZKQAOmykAqJwpAEyeKQDmnykAgKEpABqjKQC+pCkAWKYpAPKnKQCMqSkAJqspAMqsKQBkrikA/q8pAJixKQA8sykA1rQpAHC2KQAUuCkArrkpAEi7KQDivCkAhr4pACDAKQC6wSkAVMMpAPjEKQCSxikALMgpANDJKQBqyykABM0pAJ7OKQA40CkA3NEpAHbTKQAQ1SkAqtYpAETYKQDo2SkAgtspABzdKQC23ikAWuApAPThKQCO4ykAKOUpAMzmKQBm6CkAAOopAKTrKQA+7SkA2O4pAHLwKQAW8ikAsPMpAEr1KQDk9ikAiPgpACL6KQC8+ykAYP0pAPr+KQCUACoALgIqAMgDKgBsBSoABgcqAKAIKgA6CioA3gsqAHgNKgASDyoArBAqAEYSKgDqEyoAhBUqAB4XKgC4GCoAXBoqAPYbKgCQHSoAKh8qAM4gKgBoIioAAiQqAKYlKgBAJyoA2igqAHQqKgAYLCoAsi0qAEwvKgDmMCoAijIqACQ0KgC+NSoAWDcqAPw4KgCWOioAMDwqAMo9KgBkPyoACEEqAKJCKgA8RCoA1kUqAHpHKgAUSSoArkoqAEhMKgDsTSoAhk8qACBRKgC6UioAXlQqAPhVKgCSVyoALFkqANBaKgBqXCoABF4qAJ5fKgBCYSoA3GIqAHZkKgAQZioAtGcqAE5pKgDoaioAgmwqACZuKgDAbyoAWnEqAPRyKgCYdCoAMnYqAMx3KgBmeSoACnsqAKR8KgA+fioA4n8qAHyBKgAWgyoAsIQqAFSGKgDuhyoAiIkqACKLKgDGjCoAYI4qAPqPKgCUkSoALpMqANKUKgBslioABpgqAKCZKgBEmyoA3pwqAHieKgASoCoAtqEqAFCjKgDqpCoAhKYqACioKgDCqSoAXKsqAPasKgCarioANLAqAM6xKgBosyoADLUqAKa2KgBAuCoA2rkqAH67KgAYvSoAsr4qAFbAKgDwwSoAisMqACTFKgDIxioAYsgqAPzJKgCWyyoAMM0qANTOKgBu0CoACNIqAKLTKgBG1SoA4NYqAHrYKgAU2ioArtsqAFLdKgDs3ioAhuAqACriKgDE4yoAXuUqAPjmKgCc6CoANuoqANDrKgB07SoADu8qAKjwKgBC8ioA5vMqAID1KgAa9yoAtPgqAFj6KgDy+yoAjP0qACb/KgDAACsAZAIrAP4DKwCYBSsAMgcrANYIKwBwCisACgwrAKQNKwA+DysA4hArAHwSKwAWFCsAuhUrAFQXKwDuGCsAiBorACwcKwDGHSsAYB8rAPogKwCeIisAOCQrANIlKwB2JysAECkrAKoqKwBELCsA6C0rAIIvKwAcMSsAtjIrAFA0KwD0NSsAjjcrACg5KwDCOisAZjwrAAA+KwCaPysANEErAM5CKwByRCsADEYrAKZHKwBASSsA5EorAH5MKwAYTisAvE8rAFZRKwDwUisAilQrAC5WKwDIVysAYlkrAPxaKwCgXCsAOl4rANRfKwB4YSsAEmMrAKxkKwBGZisA4GcrAIRpKwAeaysAuGwrAFJuKwD2bysAkHErACpzKwDEdCsAaHYrAAJ4KwCceSsANnsrANp8KwB0fisADoArAKiBKwBMgysA5oQrAICGKwAaiCsAvokrAFiLKwDyjCsAjI4rACaQKwDKkSsAZJMrAP6UKwCYlisAPJgrANaZKwBwmysACp0rAK6eKwBIoCsA4qErAIajKwAgpSsAuqYrAFSoKwD4qSsAkqsrACytKwDGrisAarArAASyKwCesysATLUrAOa2KwCAuCsAGrorAL67KwBYvSsA8r4rAIzAKwAwwisAysMrAGTFKwD+xisAmMgrADzKKwDWyysAcM0rAArPKwCu0CsASNIrAOLTKwB81SsAINcrALrYKwBU2isA7tsrAJLdKwAs3ysAxuArAGDiKwAE5CsAnuUrADjnKwDc6CsAduorABDsKwCq7SsATu8rAOjwKwCC8isAHPQrAMD1KwBa9ysA9PgrAI76KwAy/CsAzP0rAGb/KwAAASwAmgIsAD4ELADYBSwAcgcsAAwJLACwCiwASgwsAOQNLAB+DywAIhEsALwSLABWFCwA8BUsAJQXLAAuGSwAyBosAGwcLAAGHiwAoB8sADohLADeIiwAeCQsABImLACsJywAUCksAOoqLACELCwAHi4sALgvLABcMSwA9jIsAJA0LAAqNiwAzjcsAGg5LAACOywAnDwsADY+LADaPywAdEEsAA5DLACyRCwATEYsAOZHLACASSwAJEssAL5MLABYTiwA8k8sAJZRLAAwUywAylQsAGRWLAAIWCwAolksADxbLADgXCwAel4sABRgLACuYSwAUmMsAOxkLACGZiwAIGgsALppLABeaywA+GwsAJJuLAAscCwAxnEsAGpzLAAEdSwAnnYsADh4LADceSwAdnssABB9LACqfiwAToAsAOiBLACCgywAJoUsAMCGLABaiCwA9IksAI6LLAAyjSwAzI4sAGaQLAAAkiwApJMsAD6VLADYliwAfJgsABaaLACwmywASp0sAO6eLACIoCwAIqIsALyjLABgpSwA+qYsAJSoLAA4qiwA0qssAGytLAAGrywAoLAsAESyLADesywAeLUsABK3LAC2uCwAULosAOq7LACEvSwAHr8sAMLALABcwiwA9sMsAJrFLAA0xywAzsgsAGjKLAACzCwAps0sAEDPLADa0CwAdNIsABjULACy1SwATNcsAObYLACK2iwAJNwsAL7dLABi3ywA/OAsAJbiLAAw5CwA1OUsAG7nLAAI6SwAouosAEbsLADg7SwAeu8sABTxLAC48iwAUvQsAOz1LACG9ywAKvksAMT6LABe/CwA+P0sAJL/LAA2AS0A0AItAGoELQAEBi0AqActAEIJLQDcCi0AdgwtABoOLQC0Dy0AThEtAPISLQCMFC0AJhYtAMAXLQBkGS0A/hotAJgcLQAyHi0A1h8tAHAhLQAKIy0ApCQtAEgmLQDiJy0AfCktABYrLQCwLC0AVC4tAO4vLQCIMS0AIjMtAMY0LQBgNi0A+jctAJQ5LQA4Oy0A0jwtAGw+LQAGQC0AqkEtAERDLQDeRC0AeEYtABxILQC2SS0AUEstAPRMLQCOTi0AKFAtAMJRLQBmUy0AAFUtAJpWLQA0WC0A2FktAHJbLQAMXS0Apl4tAEpgLQDkYS0AfmMtABhlLQCyZi0AVmgtAPBpLQCKay0AJG0tAMhuLQBicC0A/HEtAJZzLQA6dS0A1HYtAG54LQAIei0ArHstAEZ9LQDgfi0AeoAtAB6CLQC4gy0AUoUtAPaGLQCQiC0AKootAMSLLQBojS0AAo8tAJyQLQA2ki0A2pMtAHSVLQAOly0AqJgtAEyaLQDmmy0AgJ0tABqfLQC+oC0AWKItAPKjLQCMpS0AMKctAMqoLQBkqi0A/qstAJitLQA8ry0A1rAtAHCyLQAKtC0ArrUtAEi3LQDiuC0AfLotACC8LQC6vS0AVL8tAO7ALQCSwi0ALMQtAMbFLQBgxy0ABMktAJ7KLQA4zC0A3M0tAHbPLQAQ0S0AqtItAE7ULQDo1S0AgtctABzZLQDA2i0AWtwtAPTdLQCO3y0AMuEtAMziLQBm5C0AAOYtAJrnLQA+6S0A2OotAHLsLQAM7i0AsO8tAErxLQDk8i0AfvQtABj2LQC89y0AVvktAPD6LQCK/C0ALv4tAMj/LQBiAS4ABgMuAKAELgA6Bi4A1AcuAHgJLgASCy4ArAwuAEYOLgDqDy4AhBEuAB4TLgDCFC4AXBYuAPYXLgCQGS4AKhsuAM4cLgBoHi4AAiAuAJwhLgBAIy4A2iQuAHQmLgAOKC4AqCkuAEwrLgDmLC4AgC4uABowLgC+MS4AWDMuAPI0LgCWNi4AMDguAMo5LgBkOy4ACD0uAKI+LgA8QC4A1kEuAHpDLgAURS4ArkYuAEhILgDsSS4AhksuACBNLgC6Ti4AXlAuAPhRLgCSUy4ALFUuAMZWLgBqWC4ABFouAJ5bLgA4XS4A3F4uAHZgLgAQYi4AqmMuAE5lLgDoZi4AgmguACZqLgDAay4AWm0uAPRuLgCYcC4AMnIuAMxzLgBmdS4ACncuAKR4LgA+ei4A2HsuAHx9LgAWfy4AsIAuAEqCLgDugy4AiIUuACKHLgC8iC4AVoouAPqLLgCUjS4ALo8uAMiQLgBski4ABpQuAKCVLgA6ly4A3pguAHiaLgASnC4Atp0uAFCfLgDqoC4AhKIuAB6kLgDCpS4AXKcuAPaoLgCQqi4ANKwuAM6tLgBory4AArEuAKayLgBAtC4A2rUuAHS3LgAYuS4AsrouAEy8LgDwvS4Air8uACTBLgC+wi4AYsQuAPzFLgCWxy4AMMkuANTKLgBuzC4ACM4uAKLPLgBG0S4A4NIuAHrULgAU1i4ArtcuAFLZLgDs2i4AhtwuACDeLgDE3y4AXuEuAPjiLgCS5C4ANuYuANDnLgBq6S4ABOsuAKjsLgBC7i4A3O8uAHbxLgAa8y4AtPQuAE72LgDo9y4AjPkuACb7LgDA/C4AWv4uAP7/LgCYAS8AMgMvANYELwBwBi8ACggvAKQJLwBICy8A4gwvAHwOLwAWEC8AsBEvAFQTLwDuFC8AiBYvACIYLwDGGS8AYBsvAPocLwCUHi8ALiAvANIhLwBsIy8ABiUvAKomLwBEKC8A3ikvAHgrLwAcLS8Ati4vAFAwLwDqMS8AjjMvACg1LwDCNi8AZjgvAAA6LwCaOy8AND0vANg+LwByQC8ADEIvAKZDLwBARS8A5EYvAH5ILwAYSi8AsksvAFZNLwDwTi8AilAvACRSLwC+Uy8AYlUvAPxWLwCWWC8AOlovANRbLwBuXS8ACF8vAKxgLwBGYi8A4GMvAHplLwAeZy8AuGgvAFJqLwD2ay8AkG0vACpvLwDEcC8AXnIvAAJ0LwCcdS8ANncvANB4LwB0ei8ADnwvAKh9LwBCfy8A5oAvAICCLwAahC8AtIUvAE6HLwDyiC8AjIovACaMLwDAjS8AZI8vAP6QLwCYki8APJQvANaVLwBwly8ACpkvAK6aLwBInC8A4p0vAHyfLwAgoS8AuqIvAFSkLwDupS8AkqcvACypLwDGqi8AYKwvAASuLwCery8AOLEvANKyLwB2tC8AELYvAKq3LwBEuS8A6LovAIK8LwAcvi8Atr8vAFrBLwD0wi8AjsQvACjGLwDMxy8AZskvAADLLwCazC8APs4vANjPLwBy0S8ADNMvAKbULwBK1i8A5NcvAH7ZLwAY2y8AvNwvAFbeLwDw3y8AiuEvAC7jLwDI5C8AYuYvAPznLwCg6S8AOusvANTsLwB47i8AEvAvAKzxLwBG8y8A6vQvAIT2LwAe+C8AuPkvAFz7LwD2/C8AkP4vACoAMADOATAAaAMwAAIFMACcBjAAQAgwANoJMAB0CzAADg0wALIOMABMEDAA5hEwAIATMAAaFTAAvhYwAFgYMADyGTAAjBswADAdMADKHjAAZCAwAP4hMACiIzAAPCUwANYmMABwKDAAFCowAK4rMABILTAA7C4wAIYwMAAgMjAAujMwAF41MAD4NjAAkjgwACw6MADQOzAAaj0wAAQ/MACeQDAAOEIwANxDMAB2RTAAEEcwAKpIMABOSjAA6EswAIJNMAAcTzAAwFAwAFpSMAD0UzAAjlUwADJXMADMWDAAZlowAABcMACkXTAAPl8wANhgMAByYjAAFmQwALBlMABKZzAA7mgwAIhqMAAibDAAvG0wAGBvMAD6cDAAlHIwAC50MADIdTAAbHcwAAZ5MACgejAAOnwwAN59MAB4fzAAEoEwAKyCMABQhDAA6oUwAISHMAAeiTAAwoowAFyMMAD2jTAAkI8wADSRMADOkjAAaJQwAAKWMACmlzAAQJkwANqaMAB+nDAAGJ4wALKfMABMoTAA5qIwAIqkMAAkpjAAvqcwAFipMAD8qjAAlqwwADCuMADKrzAAZLEwAAizMACitDAAPLYwANa3MAB6uTAAFLswAK68MABSvjAA7L8wAIbBMAAgwzAAxMQwAF7GMAD4xzAAkskwACzLMADQzDAAas4wAATQMACe0TAAQtMwANzUMAB21jAAGtgwALTZMABO2zAA6NwwAIzeMAAm4DAAwOEwAFrjMAD+5DAAmOYwADLoMADW6TAAcOswAArtMACk7jAAPvAwAOLxMAB88zAAFvUwALD2MABU+DAA7vkwAIj7MAAi/TAAvP4wAGAAMQD6ATEAlAMxAC4FMQDSBjEAbAgxAAYKMQCgCzEARA0xAN4OMQB4EDEAHBIxALYTMQBQFTEA6hYxAI4YMQAoGjEAwhsxAFwdMQAAHzEAmiAxADQiMQDOIzEAciUxAAwnMQCmKDEAQCoxAOQrMQB+LTEAGC8xALIwMQBWMjEA8DMxAIo1MQAkNzEAvjgxAGI6MQD8OzEAlj0xADA/MQDUQDEAbkIxAAhEMQCiRTEARkcxAOBIMQB6SjEAHkwxALhNMQBSTzEA7FAxAJBSMQAqVDEAxFUxAF5XMQACWTEAnFoxADZcMQDQXTEAdF8xAA5hMQCoYjEAQmQxAOZlMQCAZzEAGmkxALRqMQBObDEA8m0xAIxvMQAmcTEAwHIxAGR0MQD+dTEAmHcxADJ5MQDWejEAcHwxAAp+MQCkfzEASIExAOKCMQB8hDEAIIYxALqHMQBUiTEA7ooxAJKMMQAsjjEAxo8xAGCRMQAEkzEAnpQxADiWMQDSlzEAbJkxABCbMQCqnDEARJ4xAN6fMQCCoTEAHKMxALakMQBQpjEA9KcxAI6pMQAoqzEAwqwxAGauMQAAsDEAmrExADSzMQDYtDEAcrYxAAy4MQCwuTEASrsxAOS8MQB+vjEAIsAxALzBMQBWwzEA8MQxAJTGMQAuyDEAyMkxAGLLMQAGzTEAoM4xADrQMQDU0TEAbtMxABLVMQCs1jEARtgxAODZMQCE2zEAHt0xALjeMQBS4DEA9uExAJDjMQAq5TEAxOYxAGjoMQAC6jEAnOsxADbtMQDa7jEAdPAxAA7yMQCy8zEATPUxAOb2MQCA+DEAJPoxAL77MQBY/TEA8v4xAIwAMgAwAjIAygMyAGQFMgD+BjIAoggyADwKMgDWCzIAcA0yAAoPMgCuEDIASBIyAOITMgCGFTIAIBcyALoYMgBUGjIA+BsyAJIdMgAsHzIAxiAyAGoiMgAEJDIAniUyADgnMgDcKDIAdioyABAsMgC0LTIATi8yAOgwMgCCMjIAHDQyAMA1MgBaNzIA9DgyAI46MgAyPDIAzD0yAGY/MgAAQTIApEIyAD5EMgDYRTIAfEcyABZJMgCwSjIASkwyAO5NMgCITzIAIlEyALxSMgBWVDIA+lUyAJRXMgAuWTIA0loyAGxcMgAGXjIAoF8yADphMgDeYjIAeGQyABJmMgCsZzIAUGkyAOpqMgCEbDIAHm4yAMJvMgBccTIA9nIyAJB0MgA0djIAzncyAGh5MgACezIApnwyAEB+MgDafzIAdIEyAA6DMgCyhDIAVoYyAOaHMgCAiTIALosyAMiMMgBijjIAEJAyAKqRMgBOkzIA6JQyAIKWMgAcmDIAwJkyAFqbMgD0nDIAmJ4yADygMgDWoTIAcKMyABSlMgCupjIASKgyAOKpMgCGqzIAIK0yALquMgBUsDIA7rEyAJKzMgAstTIAxrYyAGq4MgAEujIAnrsyADi9MgDcvjIAdsAyABDCMgCqwzIATsUyAOjGMgCCyDIAHMoyAMDLMgBazTIA9M4yAI7QMgAo0jIAzNMyAGbVMgAA1zIAmtgyAD7aMgDY2zIAct0yABbfMgCw4DIASuIyAOTjMgCI5TIAIucyALzoMgBW6jIA+usyAJTtMgAu7zIAyPAyAGLyMgAG9DIAoPUyADr3MgDU+DIAePoyABL8MgCs/TIARv8yAOoAMwCEAjMAMgQzAMwFMwBmBzMAAAkzAJoKMwA+DDMA4g0zAIYPMwAgETMAuhIzAFQUMwDuFTMAnBczADYZMwDQGjMAdBwzAA4eMwCoHzMAQiEzAOYiMwCAJDMAGiYzALQnMwBYKTMA8iozAIwsMwAwLjMAyi8zAGQxMwD+MjMAojQzADw2MwDWNzMAcDkzAAo7MwCuPDMAUj4zAPY/MwCQQTMAKkMzAMREMwBeRjMADEgzAKZJMwBASzMA5EwzAH5OMwAYUDMAvFEzAFZTMwDwVDMAilYzAC5YMwDIWTMAbFszABBdMwCqXjMARGAzAN5hMwB4YzMAJmUzAMBmMwBaaDMA/mkzAJhrMwAybTMAzG4zAGZwMwAKcjMApHMzAD51MwDidjMAfHgzABZ6MwCwezMASn0zAO5+MwCIgDMAIoIzALyDMwBghTMA+oYzAJSIMwAuijMA0oszAGyNMwAGjzMAqpAzAESSMwDekzMAeJUzAByXMwC2mDMAUJozAOqbMwCOnTMAMp8zAMygMwBwojMACqQzAKSlMwA+pzMA2KgzAHyqMwAWrDMAsK0zAFSvMwDusDMAiLIzACK0MwC8tTMAYLczAPq4MwCUujMAOLwzANK9MwBsvzMABsEzAKrCMwBExDMA3sUzAHjHMwAcyTMAtsozAFDMMwDqzTMAjs8zACjRMwDC0jMAZtQzAArWMwCk1zMAPtkzAOLaMwB83DMAFt4zALDfMwBU4TMA7uIzAIjkMwAi5jMAxuczAGDpMwD66jMAnuwzAC7uMwDS7zMAbPEzAAbzMwCg9DMARPYzAN73MwB4+TMAHPszALb8MwBQ/jMA6v8zAI4BNAAoAzQAwgQ0AFwGNAAACDQAmgk0ADQLNADODDQAaA40AAwQNACmETQAQBM0AOQUNAB+FjQAGBg0ALIZNABWGzQA8Bw0AIoeNAAkIDQAviE0AGIjNAD8JDQAqiY0AEQoNADeKTQAeCs0ABItNAC2LjQAUDA0AOoxNACOMzQAKDU0AMI2NABcODQA9jk0AJo7NAA0PTQAzj40AGhANAAMQjQApkM0AEBFNADkRjQAfkg0ABhKNACySzQAVk00APBONACKUDQAJFI0AMhTNABiVTQA/FY0AJZYNAAwWjQA3ls0AHhdNAASXzQAtmA0AFBiNADqYzQAjmU0AChnNADCaDQAXGo0AABsNACabTQANG80AM5wNABycjQADHQ0AKZ1NABAdzQA5Hg0AH56NAAYfDQAsn00AFZ/NADwgDQAioI0ACSENAC+hTQAYoc0APyINACWijQAMIw0ANSNNABujzQACJE0AKKSNABGlDQA4JU0AHqXNAAUmTQAuJo0AFKcNADsnTQAhp80ACChNADEojQAaKQ0AAymNACmpzQAVKk0AO6qNACIrDQAIq40ALyvNABgsTQA+rI0AJS0NAAutjQAyLc0AGy5NAAGuzQAoLw0AES+NADevzQAeME0ABLDNAC2xDQAUMY0AOrHNACEyTQAKMs0AMLMNABczjQA9s80AJDRNAA00zQA2NQ0AGjWNAAM2DQAptk0AEDbNADa3DQAft40ABjgNACy4TQAYOM0APrkNACU5jQALug0AMjpNABs6zQABu00AKDuNAA68DQA3vE0AHjzNAAS9TQAtvY0AFD4NADq+TQAhPs0ACj9NADC/jQAXAA1AAACNQCaAzUANAU1AM4GNQBoCDUADAo1AKYLNQBADTUA2g41AH4QNQAYEjUAshM1AEwVNQDwFjUAihg1ACQaNQC+GzUAYh01APweNQCWIDUAMCI1ANQjNQBuJTUACCc1AKIoNQBGKjUA4Cs1AHotNQAULzUAuDA1AFIyNQDsMzUAkDU1ADQ3NQDOODUAfDo1ABY8NQCwPTUAVD81AO5ANQCIQjUAIkQ1ALxFNQBgRzUA+kg1AJRKNQAuTDUA3E01AHZPNQAQUTUAtFI1AE5UNQDoVTUAglc1ABxZNQDAWjUAWlw1APRdNQCOXzUAMmE1AMxiNQBmZDUACmY1AKRnNQA+aTUA2Go1AHJsNQAWbjUAsG81AEpxNQDkcjUAiHQ1ACJ2NQC8dzUAYHk1APp6NQCUfDUALn41ANJ/NQBsgTUABoM1AKCENQBEhjUA3oc1AHiJNQASizUAtow1AFCONQDqjzUAhJE1ACiTNQDClDUAXJY1APaXNQCQmTUANJs1AM6cNQBonjUAAqA1AKahNQBAozUA2qQ1AHSmNQAYqDUAsqk1AEyrNQDmrDUAiq41ACSwNQC+sTUAYrM1APy0NQCWtjUAMLg1ANS5NQBuuzUACL01AKK+NQBGwDUA4ME1AHrDNQAUxTUArsY1AFLINQDsyTUAhss1ACDNNQDEzjUAXtA1APjRNQCS0zUANtU1ANDWNQBq2DUABNo1AKjbNQBC3TUA3N41AHbgNQAa4jUAtOM1AE7lNQDy5jUAjOg1ACbqNQDA6zUAZO01AP7uNQCY8DUAMvI1AMzzNQBw9TUACvc1AKT4NQA++jUA4vs1AHz9NQAW/zUAsAA2AFQCNgDuAzYAiAU2ACIHNgDGCDYAYAo2APoLNgCUDTYAOA82ANIQNgBsEjYABhQ2AKoVNgBEFzYA3hg2AIIaNgAcHDYAth02AFAfNgD0IDYAjiI2ACgkNgDCJTYAXCc2AAApNgCaKjYANCw2AM4tNgByLzYADDE2AKYyNgBANDYA2jU2AH43NgAYOTYAsjo2AFY8NgDwPTYAij82ACRBNgDIQjYAYkQ2APxFNgCWRzYAOkk2ANRKNgBuTDYAEk42AKxPNgBGUTYAAA</prop>
				<prop name="Temps">REFSWgAAPdQCAH3Q/3sUrkfh+j5A/6RwPQrXIz9A/ylcj8L1CEBA/7gehetR+EBAvvDwehQuQkD/8SjvHENAcfjwoxBEd0DXo/fw90RAEAD28PBFQAgAuB7FRvtAMz4Bs0dA9ii+//CVSECamU8AubtJQB8BcJ1KNQOFt0tA7GABa0xlA0u3TUBSBgExTiUDF2tPQOjzUBUDjFBVA9v9UIUDcFF1A+FRtvXzU1IlA8dSBQM411NASC4Bp8QEN1RuBQOoVEDu8hpVVQP7jVUNA/5VQM3MtvcAbFYNA95WVQNNu1dA7/F61FeFA0BtWE0DqVgFAwhZdQTdWQ0DHllAFwFc73dYQMNAEI+yWPXzW2NYhQMgWGUD6wwXlmYCy1fFA8d0F04CySCEH5Yddh12HUYCxcwfPgIRw9wf9h0uAsEMLxYlPhIRvywvNiVWAr1ML0YvcC8EeiFmAruML5Ylhi+4L8opAv7yuMwv3i/wLwo5Hj0WPwAwPyI/ZD9OP4g/mj+sP34/ENA/4j/0P/7yiHwkCxAWAtsMVwUDyFYNE4RWtj0DQ1Z1AwFWzRRVtt0DelUtA0FVxQMHt1VAHzYBzlTFA5fdVD0TX1RAVwE9Km1UPQPzU1UDrVM1A2t1Uz0TP8QEB1MdA9vQUn1DmlJFE2JStt0DKlJFA+VRPROvtVEFA3ikBEFR3QMK9qwE01D1A5xQQGZaBlJQHQMgUA0UT/3z22hPFQP8TvUDjE62VQMdTg0TtE3FA0e1TTUETGVDXkxFEwJtTDUD5Us9AxNMJQPbd0zFA+dMhQNgTdZFA9VNDQPudATxTVZ9Q+pNLQRNTQPZjFeEjlV2AtG8X7ZV5l1WAt0ArFcGb7BTZlMkby5lplVGbwBYb2ppllV+b5BvmlmWXb5vCNBv4m+MVPX8Z/ZvCHueVQAmAzR3Fn1Ofwh/YnE+fW5/ADh7pn+4f8p/3H/ufwCPOnEA7vMUjw6PII8yj2SPTo9wj9Q6efYCDDxUlCxUbE+2HQNQUA0DzlD980htUR0DwFFFAzVSZQNrq1JVFFP185NTRRNpImxHTgIJ9AR8VYUDU/BVvUQ8RNE8REFsF7YmAjdYHQOgWGVD/rVYDQRZTQMZWd0D6ixEH3YCIVgNE+TkFwY/oKAvWi/Mn2YtRhNXHQNwbVdlQy5X9QPsVtUEVhykaFYlAyccpOj0BFusVT0DY1UFAyhURG3xFJS5VEUTglT1A1tMVPXzE1T9VFMFA9uYUy0DYVP98yhTbIVExES6UvXzg1JtpK1SBVMWUi0D0exEmqlRRaTsRCqsBPOUBL1FUAUDiAxUy4BmAgsEVNumT90DOk89E89OsE0UfAQ7cA4Cjk319E1GhQOgTOWEZFe2U0sVBNpkVIVMtPVMDRN0TQL988j8Vy5lrlX+VeZd3l8A8F8CYd69Fm8wa/6/QG8yzwBEz5ZvaM96zyR/ns+wz8LPANTPDn3mz2B/MnlWfzjfmn8AJN92f0Dfct+c337fsN96jxjc1waTJLTDTg22xo3u8rFK3IdOk7wEyFIVAzyCnESvBJdGAxSXTkWWU1VWFQN8VmVD7vwEXkSfbFaVLgIBWWUDK1llQy0ONBTeWDUDpUwX9vMAlJfOFaafuJ/inyT/Nv3+8omoBKceAjAUrwZTLKQXFVb989j0BJxEp35DRKRp81yvnkNUJQMHVGVEYISvxkOcr3ZTxKRBUv3jSwhSPQPTzK/2Aizkpxp2ArHUhHhQVUQEv2ZCiT4ct4ZTTrVWBqNEVAcQRL+uU1y3NqIYhFRLsH7zApxUkUxV7L+ev7i/yr/UvwDeD/i/Mm8kzybPiB9Sz6QfAL4fiM/iz/QfBi8YLwLfPC8AFt+Af5J/TC+m36Avut/ELwDOL7gv8i8UP97fSINGhf7Vsg6SxwznZkJOUB1DzJTUh3YC4OSEVTznV/I91oyksVMVUyQUlJlUWAW0jPd2AhBWrUOAzDTL8FZ1BFcd5PzkOFiWRaOjWDWjCLznFqNYNv3zt1htk3lY7TYmUxVXFVRXxaPBBP8O/zj/YHJPRP9W/YblbvpWVs3jVRUspNds5JpUpGFMp1p+Qu8MlLdUNSNxtDRrO1TN4wVspMxTDZRCTORflKdWo+yHzuJ1lDWa/PQH9ITQUa003IRgVVGVpFFdFFB1A7D0pNRLAL7zUBWUUP2Tok8q5YRPleROBQROBRa+g7b81AJNfeOcTDUjMVVMfaRLBRRLlaRM3VYKRqIThLSI1AcWFeYPqL8AAhkGHygfOh9kH55vgB/CbwDUb7Yf+G8Kf9wfLi0mf1B/AGJ/dC9eLdYvUC86L8x/5i8AuH8SP+x/Do84jyKPXI/m32B4i/7fYD9yMf7yZ1HF5Ao0BFP89MdE7wadTqXWRQZ+4gxWfe+P76HipqP0NCETtO/G79jrlzLajEwD8ID+78CfYk/sn45PWPsWktwWHKSYVn2zVMRP1k9QqIXh/ISo/E8OXyBblzIaCuyE4pQ0rURfVl9oU86DhVF9Yx18X45foFs+khoCFOSwvF/OX+Bb9lXuVf5dBMYFduKOHG8+HRYfmL9qbwC8vz4fkG9yH+Rv/r/obxp/AEzPXs9If0J/lM+mz7jPgn8AzM++f/DP6n8U34Z/aI9SjwAk307fkN+i37TfPj2Oj6CPV7huUGX0UGWTZcSPaNaPUOMGA1Q1A7NU9dNrJlX985c0pAhWnfMTelZl9k6SWzRE6+BmM4wUR1aaLllFloajFESnVVhVM1dklBUsRNw8T0CWn1hPyp8E/96dPgJhXPQJIPyf/vJXfP+O9Q6jJKStGqT041QVk6xE5HOxVJU0xP+XMopTHeRTGhWTHKQ05FLlhPz/DgVWDqLEURWTjIQ1UW0DCx9R5fPnPA9OBS5DtFSti6yEHk9Fk7P01EbRTs22hg1mkoUEZBxMhK0GpmNL5VZWvc4FJgLRAOS/Nm9Qb2JvtL/Gv9i/6r8ATB8mz3AfMs+UH6YfcM/CzwDcH+4fAC/izzzfPt9Y39p/ADwvZi9o34LfjC+uL8gvui8g5C8OP4iP6tEuQ05VFAS0Y3BQrUS8hx6y3FF9IxlRJOeeUllTZaY+5Q6iibRM52aSlVzv/jM0lHfBV4WkhO+W70iTZpLVWAAFpLznRpPM797vqJ8a/1xPRG5NthKePP/+lY4Smlz/Fo4SylUlE418/47/oPsWHlL3U62jwLz/zv/g+xrmU1J9o/pR/f8PDyEKBu+SbVCtVDwPTgUGtY4SU0pO5QZGoljEFUwVZGCEB/ZVPhOcB66ioEz1lAI8FKG8DxZt3g3mDf4PEB8AKh98b1YfYB8iz8Rvth/obwD6bwx/Di8wf0J/VH8WL3AvAHp/RC823xDfsn/Mf+5/iC8AAo/Uf6Z/UI8qOSY9DrU+PST+1T6S6gznZjpx/PQrUEh+P5A7DqIkpDdmkiVU97C+P9A/4jnm8idZ7dMDLVkFs9BYXVOVDE8eT4Dw70pPnJ+un3hPikFGkmMolEcW41T0iGT0RwyVvE+ozk/gQ08ynVykZbT0LoT8RyYCwQxfHlVGY6ykoIVSveNnPF9OX2BTBrIQgVHlBPSlfF+OX1ADBkNOCp3kTiVETR2kxFd+D5ADKm5zS+XjSIwEufxfDnIBzmxvLm84b0pvXG9ub4hvAKJv7L+2b9BvEnHWbzjPSs8AXM9udWbPaH9yf6TPns+YfwBKicZ/CI8S3+TPFt8YjzrfAGzfVo+Q36LfdI9+j0A/UjFq1kIKnKSEpKT8USVDRMOAXgLmzI+ONbbzVO30RhyktFU9lFT3LsIKFJc0xoM0RGjkNM5YRfT8NGklRJ/2MpNUlFVYHZMFArTk0iz86+A2T5if8u8gBPfm7dafuKF8lMv0n14CWwZWXZPHVUUEVR2Ta1JV5QMJbPTSVH2T25tUHZNiVLWDLFRaHdRTVTO+U/WUUx2TtUIcVAxkpNNSpQRS1l1TZVLtNFIFQ/hRth2TwlF9k3tRpTNFtVHlNFFdk9dQpVOgNVDlA2l0VDFQ5fRMNTVPRZRPHaOUTp00tFRbuU2lU1BNXZPn9FRrgExVM/6cBNFLXcSZS/303FS1TJX0vLSdAizEyry/tr2ev5C/qr/MvwDOv/C/+r9EH14fMM+CH5QfAH7PmM/KH9wf7h/Iy7Z/+M8AGi80L1YvaC96L0wvji+A30DCL7Qv5i/4L9IpTzL91Ncq5vNO5TRQpROO9N8G5Vi+hRbtHuLpUwUTXTTnWvYyQ/SEtVXV4yikR1he5VaTlEQAWMXTaoTkoFOQhuU+n1CTHrNY7UNDALTvjpV+nd7vAP8S/4yfBlJlkNyUUzT/TgKGVv30RFT/toJ83ESTMCZCC3z/WI7/oPMGsrFT1eN4tP/QxvUm89T3fqIwHOTpUQrdk7O0hHz8/w4PIANOAyLMpN00D0YFdhIqVA9esy1MTQNmTLXkTH0Pjw8UoQK2gqwEJNEEH84PIG8AMm/EDwYfKB96b1QfVh9wHwAqyXYf4G+yH3TP/h8ofzp/ACQvBi84L+rP3C9+fwg/2i8A1H/uf+B/+n8Ejx6PaI9KjwZkBGdOjaSchDswdkNEPxRWPbbjU/WDdXQ/Nu9I6xQ+U5xEJdyUk7w/fuXuYhke3DdOAvZYBbT0PwZPABhPKk9UT5afUEt2lXZFjqJlUeyUDjz/Tvr2VdVja7pVfeN+5IREVV1jrQ3khNRUpQRUTfNnptyEIVTFhqbisyTkfJa8hEVT1ZRT7QQsVKBtUsXTWlKl4yNSdZM160xUtVRUflE9tOz0UxJR5QTUpJU8NF50V2wWE0QEdE9lAwdPVeRsnFdGkqVNVeM4TaXjodO8V96jzFdOc0udpEwmxdPaTF0GZlKw7AcWHQAWb+gPOm9Eb15vaG+Kb8xvAN6/0G/yaQbP8G9Cz2R/Bn8AWM+Kz5zPHi+gL5J/zM/uzwCALxrfLN/WzT6P+M8K32zfGJbfYNv2QgFOdY428zw/LJ6FVuIYUiXjjLSPxo9AiDsGs5Q0o0CWA0z0J7Q3ZLbl9lJszDduMilZveMDIlnl9DyfTp3uM4yX1uUAvuV+n5Cf6u/8576f0JOGTSp+snWcRDXklPj8nw6vLCCjVlKOVGUDVzSvRq8sWKvmoshSZVOQdK+HUintjK/uk1G91FGtBLSvWMav2KuHUn1OhURO9UNZofyn9uLPTHWTaxS3Yn6zSxW2vlWvMtdMXfMBVES/Vr9ov3q5fr+Yv6q/AAQfxr/4vzofTB8mz0jPgh8AlB9+z3jPos/cH2Z/2M9ifwAULz7f4M9aLzwvZi+Q32LfAKwvli/YL+ovbIe+39Dbjoq1Ktz0pfz0GlJ19FJq5TRT3TN3nPTsU/3jFV/chPEs5GM07/aPCJu0luXukueM5BFZ1YP+tVgFtFhtE5pYDVNcGnTkGeQ03FetRNTvLk8Q+O8yTwT/ztKRfE9O8zT3Qu6SN/SfVv3GRf4zVL30JHz/loLqlPeWgnqk9w6TYLT/dq+Iq0ZVduI5US3jIQP89waTDAfmoigcD4ajEU41D0cEpoI8BLdeD3APAIIBNr+YD6oP5A92v+gPUm8A7F8eHygf8r+Mb2YfoB/CbwDUb8Ydxh8Ifxp/LH8uL0h/AEIvvC+mf3h/ii/0L75/0H+A8i8EjxaPKI86jww/3mIurISHpoKsUL3jKDxUozD03wbvGON2kntUZTQkpGtdVVUEVUUDQVZdc0OxVhVUXEfuNVaSgrw3ip4zWb1DIDSfluUu4jMCnOTzLPUMT87vuOOO43SXsD5PSE9aSc7SQVfNNFYsdUbmonhWveM4RPf2Mlu8Vb1DgFXVlFVdc1sBVRVjyVT9g5KM9NVZDKQivIVTXfO0UzZdc3FTrWM6U52G/vOtUl3zlFLlNFIdYyUs1PfmoqhRNaRRlVTc9K0FhKTMUE3jlyw0YGlQ7aR8hMg0BF1PlZOt7/SkhU6NhE6946hFTRXzQESEiwDu8le0VKP1S7Vfx1zOklgUZLkARGdmZfZfyA/SD3S/Pm9QbwBib7y/nm+Ab6pv/L8Wz+hvAPpvTM9ez3DPgs9sf05/qM8AWn/kf+5/6H8C3xzfLt9Aj8Ba30Tfft8APxI5vkJwT4QdNNzUrnyHPj9QO37yl0bkRApUtYbGo4T0YYQ3sO7zROee4yT0sFclwx5WvDSHWM2T6NQ0E8w/VlaSi1i9g0xU5Aj0PwBOnxhPkp/M7wb97pO0n8adsIZPmEO20yTkN1UtMwDQJOS7T81OblKkrPRuU0J9Azb0Tw6jDF8mwt50p8IuMnA0V/b/CAvWkhhQBi2TxU8VpHRfPg9QAy7jBUx95EzVxAS/xl2OBbbjAFS37l8Ab6IPtA+Gv5i/qr8A7L/mv9i/Mh8Mz1YfaB9KzwB8H54fsB/CH+zPzh9of/ofANwfLi9431IvRC8eLxgvci9grC++L5DfotnOkphOvYMpbLzX3oNQvYMs1N9ONUb+kiFT5fT81xYDVOXTle4M5F/UhNGMN/6S0YDchAPwPu9Q474/0DNussVsdOcOUkpYTRMKWLX0gJTn5u1mndbvEE8iSZ6CsiD07wb9fk+QQ5aCrDT/RvUAtk9g+94DdP+G/wBfElFuUgEUtP/G/T5d5vXWU/T/brKRVQwPHg3u0iM0B24STohED1YFnoJi9KTzoG4CdAB0D4YPmA8Sb+xfNm/gD/oPAERvHh8YH0IfdB+eb7Bveh8A1G/mb/hvCn8ML5Z/gC/SzwBEf2Z/WH86L4R/bn+gL3ovYNR/Bo8Yj+pxloIMTlWkxPwvxvKwfI+Ohabiq1K2xfMgUzXjk1PlcweFVI1jeryHXjXOhZ5CYFlWrYS8hD9XjeOs9IdYLpWeNR7yJ1mNNFnFpFacNLdYlUN3LJQ1PJ8Anu+o7wJPXJ9mlU6VNk9ITwpaTifclOh0T/aVRv+gQwp+41Q14xO0T8ZFLgPUT1bu0oNSfeRSFbMW/E8oDl8gU06TUBWzhjRf/v8IWFvudb5ijnRfhl9QA6ZSCwJM3YRMvXS0X/5Vzl8A4F86v0y/Hm/oDzpvlL92bwC4v8q/xG/uvwDPym8czzbPACB/on/sf07PkH9qz3TPbs8AYM/qz8zP/s8gjzLfRN8e35Bo3zKPRIeeQjDE355CwC1R/VM1Um2zrXyPjo0MbvNs9HpVDcS0h3Y9ptNYjD9m5T6SK1nVhFmdhFlYhZQUlHVYrfMzHJcItjM8l9aSuDyfTp+o77rvKISflp8f8Kq8lGi0n3ZFsqZSctSf1oK5VKVTgkj0nwal/lKlxE+u8vOk9AW69ESEPKf2T1irFjUek4lQdaYeooiEr5atvoNOhsWjY07lJr6vOAOGwlEE3KdOs0tthPSvtl/IXyq/AIQP/l9gv3K/zA+mv3Brrr8AEB/avzQfRh8Yz4ofbB+OHwCgH4rPtB8GLT5/OH9a3xTfAB4vMC9CL2Qvdi8QL4IvjC/Qdt+I35rZzoLMXIRIUYalU8JRhUR0j9bdpkKXVVSVAwnElHzclPAc9FFiDO8e5YZDWJ1DoDTnQv7SLvSHTjMEn85CJhSUAeV074blhu2e5e49bp/wO6TW7Z7TV52EDPSobERmLAT3zkLmVX3zqsyXHqJVKKyE76REt+yUgPTUrUo89BJUjePbJDSjZVOlhFNdhLRE71I19DVSXXOBfPRKUp1EPKS13GSkmbTUYFF98ypVUV10UI3kUIX0UO3jq05QTSMXfKSmnKQ5NqSky07Ng1xORSbWkmuITe3jHhwMMUy9BKzkp26iE0zNg3zcpUwAzZRcB74PeA+KD+Rfrg+4XwDaDyxv9g8IH2JvXB92b5hvAGIftG/Ob+Bvuh/0b/bPmM8ASi8EL04vWC9if1R/bn+Af8DKf9x/vn8Aj8ov/PTDTladQ6JPRfRQjWPKLFShR7TXDpITOM6CPLREr61TnUMiVJ0DlYREB7Yk9HhVzYPsVe3jXmlWPUaO4lvUhMlXFZai7uKeNO9G5S5C4BSUpRVYnQNlHJQjvD82n5jvBMLpFmLBTJe+72CTZkMkRIlyNEfu4u707wb11pLYtkQ0nFVto2NVjWMqgryU8zw0O/iWRd7V7uLONiykmFMVY2FTBVR0/7bGooNSxeM/UiXzCFVSbaPTBFSabKRjtP9UxvWWg1AVY0EUVAtEhAuqT33zOvT/BgWmVX6jrU0dM6BMdUM4RATl2Ut9VpZSHEwdM4BMAC1UDAfm82QPxl3OXzC/+l8ADG8mbzBjbr9Yb6K/tL+ObwDYv+q/DH/+vyDPMs80f0bPAFjP2h/0f47P6H+yf7TPzs9AEI/izwzfLt9A31LfTQUGAl6yHSyPJlX2JZZDVIcmA6VS5cPHbIdesq0EpCFKTPSThIQFlId2QgiUlMt6Vn3z6rSHrjLHV0hl5s6FRvL83Ifu4g7sjwD+jxCTDuUmn/g/Yp9En0adkHaVVgMU5TRE8JSXJvJYQlREF6yfvp/QmxYCc1T0wT3sn/6fEKt2g7TUd1KIdaQ0pxZi0USvBlUOMuclUKXDsWynF+JDfK+OrYbOskpOXbaur8CjngI1SMyvdlWWUpzsp17CkVxUAchct369Jr94D4oPVL9mvwAwb9IPxL/mD8i/8r8sH/a/ABDPCs9kH17PmH+iz7wfLn8AQH/KH9QfHt/wH/LPPC8W3wBY34IvlC9e33Dfgt+U19YCEWVUpPNAJqJTtN92hc7V1IaFHlIklISYnIQMVqY9E35WjZY+El5s5MutV00jN1gdpFiNVFkQLe8/71HqllLcTJdu5d4/oIDvmu/0N949vkKoNERwFISXPhLelJSa7O/+7xDzWpZSLAz041SVU6yEhEl1NP8eQtBM9w7zU92khVMdU+Rs/37/kPuGUlWFUe0zH6z/bq/Q+36DTwI9o7Ps944FplWOgwwPjgMVSxVkSz0TLuSkw6DurwAAvxK/lA/OX5gPqgmuDdYPACBvAhn+D1BvGh90b4ZvUB8Aeh+8b85vkB8KL6Qf7m8ofwA6f2QvTi9wLyovhH+Gf3B/wKp/tH/Wf7gvyi/cJG5QGq2EULVzZ1EtRPwn7tKxyAw/FlMsNLRU7dMoLDQ3ZmIKVl2DfEw/DpXWHkJQWMU0WLUDEVm2DQMwWRWTFVklZFhWpVOpWFVTVwyUFaw/gL49xj/YP/o/PJ8WReZiYULc5CAsTz5PUEMe41XN4wtUVaWjGmxPfkUuo4xPpmZiilP9JKxHZgah5lC8T9aT1EfO4sREhI7sT6LWQugEX8b1DgIAHFSLUCxf7v9QW9ZCiOSkIGxfCH5fQAvmYtEMb7Zf4F8ivwD8X/5fuA8qb0RvPm9Yb2pvAMS/1r+Yb+Jv9L8ezzDPEn8ARM8OL/hvYs/sf67P6H+azwC8zz5/CN/qzyzfPt8IjxqBBl6C/E5dtCyHTjM8j/4ttiayWVM1g8xTDQNAEVRVpCw3RkKXPD8+M2zkFXtkNOfU5FNsP86NRkID11hN9OyP/o0WnR6fMJsQhu8wn/Ix5rKebJ9+lU7zVpSUV1ZF5FZVU8dkRGuMVSWDUjQ0GFVdtFp8hKjE1HFUdeM7JDS19bzUwJxEiFMVI1G27JQaUyWD4lJVs62tUnWzdVLNhFK1s/pVUSWDwqT0ipzVURWEtPxHDgKwHFRrUB2DM61QnUP4T+2UT7WUT9odQ7B01EFOJTPVTaqtlE114+scBIU0BBxWZFTVS1W0S9VDKAQEq5xMNYMsVLSdtLTKAFS/Br8ov3IPTL9GD2i/ug8ArL/OD7C/6rG2vxgf8r80HwA+HzjPch+EH/5vmB96z8wfAN4fiM9K3xzfHt8oLwovXC9ARi+AL5IvXNfe9b7zTr0EZCyHtpLqjNdWQtxRHfQhUgWmrt1ujQaiJtTXRkJpJ9TnnkIIbOR4V7VEaLSPxoUuM1kdgwNZlURSnDSVPOcW41gNE9oEn0Bu71Cf0j/kP67t9pJjBOSVI8zsiJSURzw1hJTKhVWdA42sn76VNgPclGctVKWTLlRVU/c09/bj2PSf5vNs9KBSVVNnUhqtEzFchPxRLab24zynVp6iEFGlVFAlhFCdAyttUGVUUG3UT3WmppJLHk815E7NpHTUwez3QiYTTK2uDgWmExwESLykK7lMTUM0pASh7K9WDwB4D7JR5vV+D6hbng+oD8IPAOQP3g/4DyoZRm8oH4JvXB8Apm+4b8pv3G+eH8Af+h8MfwAmf0h/Wn80f3YvaC+Kf7R/AMZ/2H+iL7QnbtXGJZ6j1CSLClEFo4bURMtA7jJvZPQvduLLDDemks5U3fS2TES0VRVjJVYFo5bQPDcWo0w3JqJoTOTMWKKNYx5sP349PqNY/eMCAuSE0vQ3duX+jcY/IJ8ynyBEl9ajDEfmQxSUzSRPNk8USEt24gtMRNRkT3ZPOPNaxvNTFWNFU41jDqRPULZNdvXORc4ifkykSORPsPZFrvUGXU5CdE+lpE82rVOZTm1jKk4VlDxfIE5VbqNcX25dVjIwhF+WXwCYC65fwF+KD+xf/l8YbyJvAHy/jr9ob5JvxL+Wb+Bv+r8ADM8ez/BvMsk+fQZ/cM9yfwCMz57PiM+qz9zPzs+4z9rPwCTf7n8AjxKBNqOk9JBQwuUjDCyPPo8AMway6VNSPbNdZIcG4kN8hLUE9DUojJSajJQKV4U0VDQNAAzkalh9NsbjvI9+NQr+81gNQ0PkjxaVZu947yAan3zvRp9w0QxEU2SXVoNEdJ+GggaMlyajTERElJShDayfvp+AQ77SswQ0fDDkn/afuEs+su1RxdQkr2Q2rU4ypEyndpIoUE20YGSvdqUuX5CjvtLTTE2kIKSn3qO0r8atVjKwHLc+vQD2rwi/Yg8kvz6/WL+qD3S/AM4P4A+qvwQfFh/ov1ofTB8AXh9wHzrJBtV+HxB/Us+8HwDuz4DPAi/kH/7PEC/iH1wvMG4vgC8iIY4C/U21RMz1FswkDlAdE44kj8ZFnhITcVLlhDT0daTffjO837TO1d6CtXyUJ1e1Q5epV+WGdtJslDTTNOQi1VnN9Fllg/6ENMVYWk1UWIWDRlhNQwQ87wBO7wCfYu/MP/aNpu+4637T2VY19ISE9lV1k7hVsC30XEQTMG4CCVXthFQ2vTObVOWDYlRVVBz0bedchLFTVeN4U+WD20JTrYMMU/0z01LaHROeVPRXUpUDIVK2vTPrUf0zs1G9M3vabPRFdPQOUVXz11DaNcORDFRcUIWDJlAkjQQchU/FhLT0lHyn1qXadpI4RBTOTIWDZkyo5YT89x4TSzX0TDUj1y1MLfNMTS3zrNynjg8AQAtuD7Bfgg+MX5YPuA/KDwAEb/YPIBs+b2BvKh88H3YfAKhvum88LzbP6G/aH9RvJn8AMC8yf1x/hi+AfyovlH+GfxjIf6p57lIBTqUmXvO0L2zGJZ6ChFF1kxhSLfORjOQvptW+Mlu011bTVUrtU9E8RVa9RBxEJeTfrPbdtlIpWX2EWS3z/ABsP34/kD+qP9Q/bu0Wn5g7jPY1xmJRVz30vOdWonUSzOQ3JEdWYrrk586D9O9mzqKQVJ3UXIQhVPXTseok/zb9xuLIUqWUUhb101pS/TMjtEdu9c6TTHz3DjIDUd3kVKSVbNRRYKT/tv3WUn1k1U79U4ulTe1DPOT/9vVG80sQ9fY+VWZVHgJQJA+OX6BfABK/9K/OXdZf+F9KvyxvHm0A7g84b3JvtL+Wb5Bvwm/8vwAOz8hv8m+UH8Yf0G96z0TPAIbPmM+6f8TP5s/Qz+LPHN+k5n0u4mOsL74qKiSko4rMJBa0RIs0j0aNzpLstgT0XVWN489VHQNArVYtw7FWDTMjTJSRWVfVJAREgFidw+ck5CyzgL6yHlklRFjV9PTUK4VY/TNDHOTzvOUklwD+j3DvkuHW81TvZu3uPwBDWmYzVu1DvFYtU3hsl6ZPkvhVreS81IAsREhVVS3DAUREyVxEklREaFOAVjOk1VPd87RThZRFU52zOoREi9Auo1IVVLVS7URStcMlUh2T76VRncO33CXERDvMRAWVUTVUUJ3DlzynHlNQzFW0ZKRdT1X01PSBThbd8xROnTOofKdmVR6SrW+cpPVL7aRLPeMLbIyn1kLeTL3zVE0V9ADMr96v+K8iAQa/GL8qvzy/AJYPYL8ib5S/nr2evwAfEh8AJM82H0gfWh9sH27PkB+6zwBUz57PoB/KH/wfDi+oHyovIDwvJt9oL/IRxiL67H/+daz+czyksFDNkywMpKVWLKQaUoWTjvyUA3xHyp4yCFREe6TXhgJhVValA9VVHaRWfZRWnTM1KDw0spTkIFh91JSEzeq8hBVZjSSshNVY2s2TnFw0TFgtUwhYCu1D3ISExTTv9o9I73LpEN4/oDPW1X4SQaTnFjVmlZamAjVWvfP0LE8GQ1XWFRP+VKUDxaTUjFRCRSNVZEdGhXZFzvJs1JQtNcyU/FL1E8fMJ66TqKxHRoN01KbURG7cRDdZUY0kJITIUJ3jk+xH1j7yJFCFk76kJFFPtq2j5k7to3lOzZMMJU6V46AsXx6jTFVWTlUahtNMhdNiTIWmvqXuogG59A/2BYYFRg9QD/KvdA8Afg+QD+pfzA8ObyBv+g9EbwBWbygbZm94H5pvrG8uz8BvABov3G/Wb+hvKn88f1YvUC+AYn90f4Z/mH9yL4wvzpJslU9tozDURKxEpbxEoWgkj4bVhoNT9RMHVDVjiXqk174yX2SH1pNklLWpVh3kjISwVJQe7NSHSDw3poUG81nF5NyEshTkC3VYzdMzJOfu45w3PpUAPpWePW7t/o9w6yY15tPkP6j2PW6dzpKs1ORwDDQ4LVWV4wBVtUPHpJdeotFXtJfOUySEpdyUblMWraM2U22jAOSf9pV21bJeYt6kR5bicFGlUzmovEcurb6jUMXzGEykwTVPjURPnTPrTmWvd6RaVtIeTHS1TGU0TP1kUUudrkZV3pLaDAR0zFQBvaxXJg84DwK/7K/GX9hbANZf+F+6DyxvLm9gb4q/nL8Ahm8Qe7a/4L/yvxR//r8YfwDyb8R3vh+wH1LPZM82z7h/IMLP1M+2z/jPCt9NBVY+88Dkf/Z1HjNs1w6FnjKrUkItNFPNRCyH7iUe8u5Eh6y21R7yXlad1FYNsz1VV92TqsSEGaSEguzXNp7CJ1mdwxdZPTamjQAGQyTnHlPMP+aPEJ9K71zvUCadZoWm77joJ5zk6GSf2HadfkOM1I5U3ZNKVCplgxPsJNsU9KS0n8adCtYigxSETOSf9p8IqzbjAvx0iCSvNkM8r06lnsWmskuOTWWDI2ynprJOfK8MjqU2soVMRSSkrw6/KLsA7q/gr/qvVA8ODzC/ig9svwCuD8APer/kD/YP2L8aHywfAD4fUB8yz4zPZh+YH6ofvB8ARi/IH9of/B8O3ygv4s88L2AW3yjfOtmuJd6SKlFVo4vAUWWDM2TfdtWOAgWKlJR35OTqPEQjQP4DVYRFVGSE02SPdo1ONf4CLkVZxdRZPYT0105Sc7SHAnYC8Xw3zo0m7zjrNu9o69CeNSafOJvvQqhclGZWGo0DJVyU5lW91LznbkMq7CT+lJS3jJSA5Oc+UlkS9OcGMqNT1UNszCSzNVNdNJxEuVINw4Fq3JRKHIQSFITcUV2kTVGl025RTdZeE1BtNBrcRITkRE5Q5dQ0pwYiNVWU9MsMVGBODcYmUgmIZKdeErF0p/4D1PdOUisTTE3zgMz1TL3kRAQBuTwHvq/QrzIPfF9mD7BfAIIP1F/GDeZf0A8CHyxvPm8AcG8SH3Rvhm9gH3IfrG++bwDwH2Iv7G92H/hvCn9Ef+ZvIDh/cn+Ef4593pL6dC823SQW40zUSKQnVnI1tC923ZQeo5SUBwREeuwnVqJgxVYNw9FMhDuQRmKuV0pVlFhVo6AkN24yKzQ/CPbdtvP81OVkP96PoDPWjVCmP7A/wjmm0n7MNDDcNInu5Dde0mik77btFmIqTVVV0/NUbUQ8RILk58ZWchVUpVT8575SYVMynSRTbZTclLpSvUQs91LOchQ894aSmlTUY+SURKMgDuNQZf93/EbzT6XTAz5PrdTsR751rv1uQ+z0rTXk9OVLpVRLleMcADRX7v8AD2JflF+GX5hfWg8ArK/WX+Bf+l9Mv16/GG+CvwCUv2ZvYG+ab9y/Ds/4v9pvAOy/Zn+QezbPaM96z0TPVs2Apn/Az9LP5M/2z3ArBjLDAU4lq8tA5nWGk/R/BoV2sls6U5Uzr1NFMyIkj6g2j0iDPjNWnbNezITLkVcF5m6FjuNYLTYWM1msJbQcNKdYPZRYDfMmAhw057SPdj/Qj+qPNO9G5QrG4qjMNHAkl57V5j1GlSrG4thUlJxslGNkn3adUi7zVB2GxkLOHPSYtJSxY6yfvp1G4j9SpUMIBVINs9Hkn54lVnMEp6ZCtXjUREG0RAtQdbOqhU+Fkzo0r151RlXe802CPaOgZK92rzhTzkNcxJEC/ETIBLcmtbav0K/ir+yvAP6vEL8qv3wPPr9ov3q/xA8A1g9Yb8q//A8eHzAfQh+MzwAez7DLdh9gf5IfpB++H9AfAOofBN8WLygvOi+0f27THNemfpKiT9XkDKTIzERHbETXBjJTUtUTx1JVQxk8ZNdeAiFUFYR837YCGwpWVUN8Vi2Wpt1mjVjG1X6FXgIRWW2D4JyEC6VY9RNlpI8G78iP2o8QVO+WP2DrfpJydO82laZCBVhElBec767tZkPE50YyBXOUlD3c7+7lpp8I82bTiqQkdyz0QST/Nv3W4iwVUf3UUD2jsFz/bvUm1Qx+/fbSRk4tBp7/sP/C+QJOEjGEpANQ3v/w/wIPNA8AJg84D1oPpF9+D4gPmg/sXwCuD+APIm80bw4dFh9ob3pvAFQfph+wz9oflG/Wb6Bv4h8AFH8GL0B/ym9Mf3Z/iH9SL6hkLybdriLMjCRnlETcSJwvriWuUrFs3/bTVVVzW5dVTZMIVg1jepzXll4yW1d9U8m012YzWKwlNn5SKVkt0w7U1N5YND9GNa4i3FetU8Ec7wBuP4g/2o/sj7Y/yDPekzSEcZrcP+4/sO8z41StI6GsHE8uT0BLfqNTxZPksFxPHv+ASyZyVVFF4x8tUR2j6FAFw7GsT75NFi7SHk9Nk7PcT+5PAFtCflNLvfYeXzBTNmKOzFQBxYRXVl1eX7ivyq+kr6ZfALhfEr/cX/5fCG86b2y/fr8AYG+iv7S/xr/Yv7ppjm/wbwASz1R/Ps9Qz2p/dM9mz4jPgHrPvM/Oz+DPqn+8f85ybmFQfeTcf+5/sC9HQcQkqbMchzbzVYWzDvQkfg1WDTPwVo30BDQD4E6Sa1NYDfRYTZMTWf1DWzBZLcMVWRW0WM2jC6lYzSNXtNWcj2Y1/t1gvo8g7zLvzIc2wqdXtRNLYVcdpFedhNQ0mJTkK1dWFbMVNJTXdNe+MmtSVcWTGAxE4VTVNGxsl14yO1QVswVUfSNtzIyUiFO1E1FTVbNtGgyE4lLto61SFbM1dfzkPUTUB1KVJs5CFYo81VHN9FEVtKRHhiJYA6C+k9R0/E9Vs4rMRNsaTw0zsE4Vs0VOFHVWfiJsBNQCTKTb8IYiZRhUpNUUV8aSKExN0wmcfK+Gss6Ur1ZfaF96XwDcr/avCL9aDzS/fg12D1i7AFa/wA/SD/y/9g8IHxofLB8A9r0ez+hvuh+EH5YfqB9izwDMH/a91h+gz/ofJC/uzwDbZF7zfPTlHN9mAmVRfYSMPN8eAllT1eZe1dcitNq05Cik5JhVTdMMVipN03wklAoM5HhUhFMwkj6iUFyPXjIrdIc+otBKjISVjIRV5Ne2Atqkj8AO78iP8o+EP/6F1gKeVwqVg2MUlCAcl3bviONGokvHVUWDi5znNpNV/YNJ37Tn/rJxxOcuw1PNc0m+3OemQlDs70aCqwT3NtYCLlK14/hRHf8v/6xB+h4CaVCVgzNM9PhAZP929QajhPf2I0Sk53SkqKP/tf6Ok0wl0yxsBKUAJAd+Dfb/EAsWD3Bf4q9EDwBOD7hfmg/MX7YPsAv2XyBvADJvNB9Wb2hvem9cH2YfkG8Aqm/Eb+ZvEC+CH/xvBi84LwAyf1R/dn9ALwLRzkVeL3AvBIIpDkNSpZaeL7ArbtXGJVS+80SEm9QkDEyEeewnWKbfuNMOcidZlYMDHDcCTpKTLD8+PQbvYDNePY4/QACTvo+gO17ltjVu6og0lGtHVhWjBsQ0yFWVU2uNVaWTVHTUGlVFg9XjdJSdfJRnhJQuVGpFo/c0RMA8RIpTPdRVU4VEU2VUUnWkUkWja2dSbaRSFWP6UbUjzcSERIxRfYRsRBBRanVUUEVDogyka1BVpFhc9+YzvHQeTxVUThVjqypO3YRNPZRNFUPrlUy9U4XE9Bz8R7ZjS1p99Ex1U7lM9SMwpFQBodz3ll3+/xAPel+MX5ZfAKhfwl/kXx6/ML8Sb1S/Zr8AQG+Kb5y/rr/AvzofzG/mvwDYb2p/FM8Wz4h/Yn90z4bPADDPcs+8z45/ANOef7B/wnFqbvIKvJSEhET8UVXTi29SbdPm7H+uJWbizi1URYNDVQWztRyPLoVaFkJ7VOTnV430WB02WlYjWbWjKVmtwwUcPwh+hZbzpNTS3Ieej7CP4o+gZD/WjfaP2JE0hMkklIakHJ9Osso0n96iDTyU1EhUn2adtmLBfJd+81N1s4sOU22T15yfrp1mgsMtUQ2jflFVM0jUn+aVst6ibfSftiJ0T22TBwAUp15DJK82rdbTTK8e82SvAHat7v+Yr1pf7P/Greav8K8ACr9Ev14PgA9Sv6QPtg+AvwC6adYP+A8KHxwfBs9Az8pvAFwfTh+IH7LJjh+gH7of3B+Als/YHwIvJC/uzwDTFjNQgsUDjhTfJtXedTbdDgLpRVMlA11U1/5zPJS0ZNSlJSSUliSV/ISRDJT8bVcFQ2hYjZPMWBVDoxtZvSRkjz6jWGWDQwDU38aF/t8o78qPbD9+PdYlCH5DVOcWQssUn3btFvM8lMFElO+m5c5ztO9GgrNTgmUjetTvlp/46zajjES1MBT/Jv/om2byKFA9BFT/WBavePsu0s9MDYNmlPdCJhLRpP9WM7z3vvKwBAcA1v9QXwIPVF/Gr9ivQg+cXwB2D3APig+UD/ZfCG/yD+QPACZvUG9ib8wfdm+Ia/a/0B8Aum+cbx4v0G/6bwR/Hn9If1Baf2x/5s32406tlE91RG1QdZOQUEXTDFFl5LZkRP5RRYNzUmWEUwoFc3ccROqcJ77TXNcGclm3bNc2crVWvSRXxdSaBJQATIRqWFXUPIQO1Vm1dFkFc9c8hJ5YEnWTYPQlFDTlrDU0P0Y/AFg/so+kh5aFlj+oO2blXqO1Vh3TBLQ0uFVF03xYTJRj0F5SCVUtNFR11K1ULTNiVEXTLLzk521TLdOvU+3TeFO9821AjJQMU9Vz01JF5K1SNXNlUo1TITzU6aYM9LNRhdRcREVkRA7VUeXkUL3zoPyUXFBqHdMkPPTdpHRwT9V0NqRElE7NIyZOtfR89DU07FTKlPRiTMV0VKSw80AOY1yvvvJQTUXTrALsZNGEX+b/qK9iX3xfhl8AmF/ir+Rf9q8Yv/JfPL9OvwAYbzpvhL+Wv6i/km/Mv+ZtAAZ/6G/KbwzPNs8Yzzp/VM/ARs9Yz2rPtM92xc6iAU5glX+nf7l/y3BGgo5S1dRg3H+eLf59vjX24rdWDYQNV1WTl1fV1pbdRoXWw61Z/XPTWC2zmuwkXC1YnaMZWG0j5FzlzI9ABu+4j/rfhI/2w9yEUVTvLLY/ziD2VS2zutQ/5j8EqOuWk1TldhZPKE86SWYiC1pS/XMjVE9mT3hLJoMGXCReUAWknEfula5PwEOExvVG8jjUT5b/qPtmItoBTM1GFl84D9Khhq9IX6KvALyvtv/Yr/KvPA9WD2gPMr8AjA+eD4C/wg/UD+YP+A+6vwAcH+69ds8oHxLPXB++z0AbgIYfuB+az9wf7h8AL9LPTmalAy5PVSb2IotQRRPbB1EtM4JRRfMYUpJdo4wc1y4CdZQn9iJbVKQvZvNVjSRW7bOxDJQJJNyHxnNXZZPrID6FRhKpJ/wnhnNY1RPF1CSHVVjFM0a81AS81NTk1wJmkrjU3+bfQD9SPxzvLu0UrjXWEnUchDVU72btboIpC3znDlKQDERXlOd2JRim77jrRvLIUtU01O/m7Qgek/zn1sNRHaQU/5ZNNv1aDgJ9xEQ9TtVzY6REW8NO1RM1T6UkTzWTrRL8xCxQ5cRQRYMuBVCFcyok996V9k0m9Sb1AHZFdkXmRS5dzkXORd5FVl2ChjIwbF/WRYZf2EPWcjNApF+2Q7xfzl/gW97CN/RfEAZvGG8iYe7yOTRvRm9YbyBqb3xvjm+YY/4yOpxvpm0Azm/gb/JvBH8Wfyh/On9Mfwhef7BjftI8bH+Of6B/en8AxH/Wf+h/un8MjwaPGI8qjwBEj1aPMI9yj5yPloWWj8iPAKqP3I/+jxCfIp/sj0afOJ8AUp+0j36faJ9in7Sfvp/InwDan3RXdkX+TU7zdFfeVa5lUkbTUP3k3EROJKRUNKRVWvTEYCT0ZrxkadxEVW4k9HZcpHh0VIAkpFWEvGSJHPSOrFSTXKStmNxEnlBNI6J0RKhVUK3TrJxUsWREtTwkU7tQVTQkpMR0RMgc9FXOnFTRJGTX9KTcFLRT31AtBFyk6NxE7vTEVfBkRPU8JPsUtP9UtIUFTEQIREQD0MZDBNQWVlxEGlFVMx9MJCJUJDMoUeVEBPQwUbVUDPTbOVGlAz5RrRNBUdRN5NS0SvS0TuS0U1Gy3TRRfSQE9GBRLUNjqkxEaEREbPy0cQTUdrIM9Hn0504qiFGt04ypUXU05LSTDPSZREScary0nzxEpQz0qVENA1Wt5LSzBMS31LS69ORTvlEdtFQkyITEzIzEVdDsxNQExNdERNz8tKvhUdUT5Qz06by076o8xPMExPdcRPoE9ACmLEQDUpW0XCQMzOQQrVKd8xRStbRSDQMd1VKV5FIlIyckRCpS0i0kUrVUpNQ3NEQ7UlpVMz9kJEJSRfNIXCRrTFIt5FLVE1VS7fNVWVwkXGQkYvzUZTREtWvU1G8sRHNSRRN3qiREeszkgLzUg+TUiKhcJx5FXsKWjNSatNSeqvTUoTzkpzREq9TUr6pkJLKk1LckRLqU1L2qLETDjNTKtNTOZCTSqvzU1QTk2dTU32Qk4lJ05OY0RdTU7yxE86TUtfckRPocRABT1RMFUnQkCQxHhjNTrbRTjdQ2DEQeU60TIVOl1Pw01Spc9DD0NDMURDhThvWjPFPV1ARHDsMMRE6qfPRRRPRVdCRZtPRfqvQ0Y2T0Zvw0agxEbpb0NHNTpaRTRURc9IBZU7WkbPSKUzUzjXz01ZGE9Jds9JoMRJ5Taq1Do0T0pXwkq1OdI9WxNAS0HAS4JAS8U6p1M8BE9MUcBMgkBMypU+XkZPTWbPTaDETeqnz04YT05/w06lz08Ko0BPSE9PdEBP2EBAFVVI20VJW0VJ20VMVELVTVExVUjdRUdfQ8FDMiVO1ENBQsVNVERBSNNew0OVSdRIwlJBRFqVQNxDQUTHQUUUQUVbFUfSbu8zwUYlQVI2eqNBRs1DRwRBR1TBR6mowUfdQ0gFS1pEwUiqI0FIzUN2ZDxBSbzBSfaVRtBNwUp0wUqlR1M1WwFCS07DS5jBS9lBRVwSQUxew0yTQUzNQ0zdBEFNVURbTMFN9Uqi1D49wU5zQU7JQU8VYkFPVUXeP4tCT8dBRbAVWtQwNVTfRVNTNrDVWFNFUV0xdVZeO1HLQ0Hrw0JFXNtFW29aMsVXUzMFWd9FVaRcM4LDQ8VZUUVaUzrUasNEpVFcRV1RNSmnw0VoQ0WlXt9Fw0Y6pkNGgsNGwcNHA8NHSqRDR4LDR8lDSCfDSGqoQ0ihQ0jVw0kyQ0lzVVveOadDShVbXEZDRVqBxEqhw0sDw0tEQ0bbhMNLxV5QPBVSXDVcdMNMyMNM50NNEkNFXXHETarDTfLETlRDRV6Ew07FQ08Dw09EQ0tfhMNPxkRAFWDfMGrVbV4wpWfdRWZdMTNVYlNFYNsxtWvbT8RJsjVkXDKFZFVBRULzVWtcM1JFQ4Vo0U/EStQwRUR1alFFZlpFbUlTQkVFhkVFpsVF5WVgUTZFZd42gsVGz0RLNwVvUU7ER6Vt3jfqp0VILkRIbsRIr0RJCqlFSUnFSYDFSb9ESgWVZtBJxUqFb1pFb9pKq0VLXsRLpsVL50VMKq5ETGDFTLFFTPDGTTqpxU2Bxk3PRE4Axk45qcVOgsVOxW/QS0VPXVVr3D+WxU/nRUAleq5URX7URXVfRXtcMVbVdFwxhXveMaVzU0tVc9NFcV0ydXbRRXrD2k3GQ1V83UV9XUV9YFM0NXLdNFJHRLV5qNw1A0dFNXJcTUZF6qTHRgNHRjxGRmDHRsqhR0cPxkdCR0e/RkfqlXdcQEdIfsZIpMdJBaNHSTXHSXV/WjnEx0VaA0dKPkZKjcdKwUdNWwxGS2JHS7LHS/V1TN5Fx0xyR0yxR00PxkU9RXbWTcdNwUdOD8ZG3kBHTnV30j7VfdJKo8dPXcdPz0ZP6sdAJVWOVEWJ20WB00WN1krVi9wxlYDVRYjcMgZqSEJlglVKyELFid9Aq8hDXMhDsEn/azzIfeA0LkZIg8d7ZlXkMcZHwUVAE/JGTjQG5F7jWGNaazTDQUuyC2w1SVpFTF1JQUIxCIvuM0B/aiTGT3XoNs1KiK9NRxBOQ5PORT0B4ywAR8xx4yULS3xiP0p9YzrKStMKyk8E9V5E/9RE+qNURO7bRO3eRNbXRNahXUTC3kTCXDB0x9I6udS/WES6UkSg0ESqqdtEpt5El1FEmlJEiqlXRIJTRIfSRH3SNhVUftREfddEbd1Eb9BFVFncRFRXRF/QREtcStRAUTVEQ91EMlRENWFdNXQwU0Q30kQlWUrUJ9I11CfQRCbcRDhDW27mNE1YSMv4a1RhNEEB00tL/GvX4CC9y35kPkvwD+vxDPIs80z0bPWM9qyU7iAwBEHRSEz5bPoMN+xbbPAMjP2s/sz/7PEN+CwTbzhLQAM9gGE0TXLt0W3yjbTt1G1QA</prop>
			</obj>
			<obj name="Protocol" class="HTCProtocol" version="1">
				<prop name="Created">2023-01-12T13:20:34.667</prop>
				<prop name="LastModified">2023-01-12T13:21:04.954</prop>
				<obj name="Programs" class="HTCRunProgramList" version="5">
					<list name="emlist" count="4">
						<obj name="item" class="HTCRunProgram" version="1">
							<prop name="name">pre-incubation</prop>
							<prop name="Cycles">1</prop>
							<prop name="AnalysisMode">None</prop>
							<obj name="Segments" class="TEMRunSegmentList" version="1">
								<list name="emlist" count="1">
									<obj name="item" class="HTCRunSegment" version="2">
										<prop name="Hold">30</prop>
										<prop name="Slope">4.4</prop>
										<prop name="StepDelay">0</prop>
										<prop name="StepSize">0</prop>
										<prop name="Target">95</prop>
										<prop name="Target2">0</prop>
										<prop name="AcquisitionMode">0</prop>
										<prop name="AcqPerDegree">5</prop>
									</obj>
								</list>
							</obj>
						</obj>
						<obj name="item" class="HTCRunProgram" version="1">
							<prop name="name">amplification</prop>
							<prop name="Cycles">45</prop>
							<prop name="AnalysisMode">Quantification</prop>
							<obj name="Segments" class="TEMRunSegmentList" version="1">
								<list name="emlist" count="2">
									<obj name="item" class="HTCRunSegment" version="2">
										<prop name="Hold">5</prop>
										<prop name="Slope">4.4</prop>
										<prop name="StepDelay">0</prop>
										<prop name="StepSize">0</prop>
										<prop name="Target">95</prop>
										<prop name="Target2">0</prop>
										<prop name="AcquisitionMode">0</prop>
										<prop name="AcqPerDegree">5</prop>
									</obj>
									<obj name="item" class="HTCRunSegment" version="2">
										<prop name="Hold">30</prop>
										<prop name="Slope">2.2</prop>
										<prop name="StepDelay">0</prop>
										<prop name="StepSize">0</prop>
										<prop name="Target">60</prop>
										<prop name="Target2">0</prop>
										<prop name="AcquisitionMode">1</prop>
										<prop name="AcqPerDegree">5</prop>
									</obj>
								</list>
							</obj>
						</obj>
						<obj name="item" class="HTCRunProgram" version="1">
							<prop name="name">melting curve</prop>
							<prop name="Cycles">1</prop>
							<prop name="AnalysisMode">Melting Curves</prop>
							<obj name="Segments" class="TEMRunSegmentList" version="1">
								<list name="emlist" count="3">
									<obj name="item" class="HTCRunSegment" version="2">
										<prop name="Hold">5</prop>
										<prop name="Slope">4.4</prop>
										<prop name="StepDelay">0</prop>
										<prop name="StepSize">0</prop>
										<prop name="Target">95</prop>
										<prop name="Target2">0</prop>
										<prop name="AcquisitionMode">0</prop>
										<prop name="AcqPerDegree">5</prop>
									</obj>
									<obj name="item" class="HTCRunSegment" version="2">
										<prop name="Hold">60</prop>
										<prop name="Slope">2.2</prop>
										<prop name="StepDelay">0</prop>
										<prop name="StepSize">0</prop>
										<prop name="Target">65</prop>
										<prop name="Target2">0</prop>
										<prop name="AcquisitionMode">0</prop>
										<prop name="AcqPerDegree">5</prop>
									</obj>
									<obj name="item" class="HTCRunSegment" version="2">
										<prop name="Hold">1</prop>
										<prop name="Slope">0.114285714285714</prop>
										<prop name="StepDelay">0</prop>
										<prop name="StepSize">0</prop>
										<prop name="Target">97</prop>
										<prop name="Target2">0</prop>
										<prop name="AcquisitionMode">2</prop>
										<prop name="AcqPerDegree">5</prop>
									</obj>
								</list>
							</obj>
						</obj>
						<obj name="item" class="HTCRunProgram" version="1">
							<prop name="name">cooling</prop>
							<prop name="Cycles">1</prop>
							<prop name="AnalysisMode">None</prop>
							<obj name="Segments" class="TEMRunSegmentList" version="1">
								<list name="emlist" count="1">
									<obj name="item" class="HTCRunSegment" version="2">
										<prop name="Hold">30</prop>
										<prop name="Slope">2.2</prop>
										<prop name="StepDelay">0</prop>
										<prop name="StepSize">0</prop>
										<prop name="Target">40</prop>
										<prop name="Target2">0</prop>
										<prop name="AcquisitionMode">0</prop>
										<prop name="AcqPerDegree">5</prop>
									</obj>
								</list>
							</obj>
						</obj>
					</list>
					<list name="AnalysisModes" count="4">
						<item>None</item>
						<item>Quantification</item>
						<item>Melting Curves</item>
						<item>Color Compensation</item>
					</list>
					<prop name="ChannelCount">1</prop>
					<prop name="InstrumentSubclass">HTC_VER_10</prop>
					<obj name="Container" class="HTCBlockType" version="1">
						<prop name="Id">bt96TC5</prop>
						<prop name="RowCount">8</prop>
						<prop name="ColCount">12</prop>
						<prop name="OvershootDnDelay">10</prop>
						<prop name="OvershootUpDelay">10</prop>
						<prop name="RampRateMaxDn">2.2</prop>
						<prop name="RampRateMaxUp">4.4</prop>
						<prop name="ReactionVolMin">10</prop>
						<prop name="ReactionVolMax">100</prop>
						<prop name="ReactionVolDefault">20</prop>
						<prop name="HorVertCrosstalkCoefficient">0.0003</prop>
						<prop name="DiagCrosstalkCoefficent">0.0001</prop>
					</obj>
					<prop name="MaxPositionsToSeek">96</prop>
					<obj name="DetectionFormats" class="DetectionFormats" version="2">
						<list name="emlist" count="1">
							<obj name="item" class="HTCDetectionFormat" version="1">
								<list name="emlist" count="1">
									<obj name="item" class="HTCChannel" version="2">
										<prop name="name">SYBR Green I / HRM Dye</prop>
										<prop name="Active">1</prop>
										<prop name="EmissionWL">510</prop>
										<prop name="ExcitationWL">465</prop>
										<prop name="IntgrTime">250</prop>
										<prop name="MaxIntgrTime">1000</prop>
										<prop name="MeltFactor">1.2</prop>
										<prop name="QuantFactor">20</prop>
									</obj>
								</list>
								<prop name="name">SYBR Green I / HRM Dye</prop>
								<prop name="Active">1</prop>
								<prop name="DefChannelNdx">0</prop>
								<prop name="DenominatorNdx">-1</prop>
								<prop name="ReadOnly">0</prop>
								<list name="EmissionWLAvail" count="6">
									<item>488</item>
									<item>510</item>
									<item>580</item>
									<item>610</item>
									<item>640</item>
									<item>660</item>
								</list>
								<list name="ExcitationWLAvail" count="5">
									<item>440</item>
									<item>465</item>
									<item>498</item>
									<item>533</item>
									<item>618</item>
								</list>
								<prop name="MeasuringMode">hmmDynamic</prop>
							</obj>
						</list>
						<prop name="DefFormatName">SYBR Green I / HRM Dye</prop>
					</obj>
					<list name="AcquisitionModes" count="4">
						<item>None</item>
						<item>Single</item>
						<item>Continuous</item>
						<item>Step</item>
					</list>
					<prop name="SeekTemp">30</prop>
					<prop name="SampleVolume">10</prop>
				</obj>
			</obj>
			<prop name="CompletedProgramNo">5</prop>
			<prop name="StopPoint">3</prop>
			<prop name="CarouselConstMoved">0</prop>
		</obj>
		<obj name="AnlsAndSampleInfo" class="AnlsAndSampleInfo" version="1">
			<obj name="AnlsPropTypes" class="PropertyTypeList" version="1">
				<list name="emlist" count="3">
					<obj name="item" class="SamplePropType" version="1">
						<prop name="name">Units</prop>
						<prop name="PropClass">QuantUnitsProp</prop>
						<prop name="IsChannelProperty">0</prop>
						<prop name="SelectorOrder">0</prop>
						<prop name="ShowInSelector">0</prop>
						<prop name="ShowInTable">0</prop>
						<prop name="TableOrder">0</prop>
					</obj>
					<obj name="item" class="SamplePropType" version="1">
						<prop name="name">ExtRef</prop>
						<prop name="PropClass">RQExtRefProp</prop>
						<prop name="IsChannelProperty">0</prop>
						<prop name="SelectorOrder">0</prop>
						<prop name="ShowInSelector">0</prop>
						<prop name="ShowInTable">0</prop>
						<prop name="TableOrder">0</prop>
					</obj>
					<obj name="item" class="SamplePropType" version="1">
						<prop name="name">Endpt External Experiment</prop>
						<prop name="PropClass">EndptGenoExtExp</prop>
						<prop name="IsChannelProperty">0</prop>
						<prop name="SelectorOrder">0</prop>
						<prop name="ShowInSelector">0</prop>
						<prop name="ShowInTable">0</prop>
						<prop name="TableOrder">0</prop>
					</obj>
				</list>
			</obj>
			<obj name="SamplePropTypes" class="PropertyTypeList" version="1">
				<list name="emlist" count="26">
					<obj name="item" class="SamplePosPropType" version="1">
						<prop name="name">Position</prop>
						<prop name="PropClass">GenSampleEditPosition</prop>
						<prop name="AnalysisClass">General</prop>
						<prop name="IsChannelProperty">0</prop>
						<prop name="SelectorOrder">0</prop>
						<prop name="ShowInSelector">0</prop>
						<prop name="ShowInTable">1</prop>
						<prop name="TableOrder">0</prop>
					</obj>
					<obj name="item" class="SamplePropType" version="1">
						<prop name="name">Color</prop>
						<prop name="PropClass">SamplePrefColor</prop>
						<prop name="AnalysisClass">General</prop>
						<prop name="IsChannelProperty">0</prop>
						<prop name="SelectorOrder">1</prop>
						<prop name="ShowInSelector">0</prop>
						<prop name="ShowInTable">1</prop>
						<prop name="TableOrder">1</prop>
					</obj>
					<obj name="item" class="SamplePropType" version="1">
						<prop name="name">Replicate of</prop>
						<prop name="PropClass">GenSampleEditReplicate</prop>
						<prop name="AnalysisClass">General</prop>
						<prop name="IsChannelProperty">0</prop>
						<prop name="SelectorOrder">2</prop>
						<prop name="ShowInSelector">0</prop>
						<prop name="ShowInTable">1</prop>
						<prop name="TableOrder">2</prop>
					</obj>
					<obj name="item" class="SamplePropType" version="1">
						<prop name="name">Sample Name</prop>
						<prop name="PropClass">GenSampleEditName</prop>
						<prop name="AnalysisClass">General</prop>
						<prop name="IsChannelProperty">0</prop>
						<prop name="SelectorOrder">3</prop>
						<prop name="ShowInSelector">1</prop>
						<prop name="ShowInTable">1</prop>
						<prop name="TableOrder">3</prop>
					</obj>
					<obj name="item" class="SamplePropType" version="1">
						<prop name="name">Subsets</prop>
						<prop name="PropClass">GenSampleEditSubset</prop>
						<prop name="AnalysisClass">General</prop>
						<prop name="IsChannelProperty">0</prop>
						<prop name="SelectorOrder">4</prop>
						<prop name="ShowInSelector">0</prop>
						<prop name="ShowInTable">0</prop>
						<prop name="TableOrder">4</prop>
					</obj>
					<obj name="item" class="SamplePropType" version="1">
						<prop name="name">Notes</prop>
						<prop name="PropClass">GenSampleEditNotes</prop>
						<prop name="AnalysisClass">General</prop>
						<prop name="IsChannelProperty">0</prop>
						<prop name="SelectorOrder">5</prop>
						<prop name="ShowInSelector">0</prop>
						<prop name="ShowInTable">0</prop>
						<prop name="TableOrder">5</prop>
					</obj>
					<obj name="item" class="SamplePropType" version="1">
						<prop name="name">Sample ID</prop>
						<prop name="PropClass">HTCSampleID</prop>
						<prop name="AnalysisClass">General</prop>
						<prop name="IsChannelProperty">0</prop>
						<prop name="SelectorOrder">6</prop>
						<prop name="ShowInSelector">0</prop>
						<prop name="ShowInTable">0</prop>
						<prop name="TableOrder">6</prop>
					</obj>
					<obj name="item" class="SamplePropType" version="1">
						<prop name="name">Sample Prep Notes</prop>
						<prop name="PropClass">HTCSamplePrepNotes</prop>
						<prop name="AnalysisClass">General</prop>
						<prop name="IsChannelProperty">0</prop>
						<prop name="SelectorOrder">7</prop>
						<prop name="ShowInSelector">0</prop>
						<prop name="ShowInTable">0</prop>
						<prop name="TableOrder">7</prop>
					</obj>
					<obj name="item" class="SamplePrefWidthType" version="1">
						<prop name="name">Width</prop>
						<prop name="PropClass">SamplePrefWidth</prop>
						<prop name="AnalysisClass">Sample preferences</prop>
						<prop name="IsChannelProperty">0</prop>
						<prop name="SelectorOrder">8</prop>
						<prop name="ShowInSelector">0</prop>
						<prop name="ShowInTable">0</prop>
						<prop name="TableOrder">8</prop>
					</obj>
					<obj name="item" class="SamplePrefLineStyleType" version="1">
						<prop name="name">Line Style</prop>
						<prop name="PropClass">SamplePrefLineStyle</prop>
						<prop name="AnalysisClass">Sample preferences</prop>
						<prop name="IsChannelProperty">0</prop>
						<prop name="SelectorOrder">9</prop>
						<prop name="ShowInSelector">0</prop>
						<prop name="ShowInTable">0</prop>
						<prop name="TableOrder">9</prop>
					</obj>
					<obj name="item" class="SamplePrefPointStyleType" version="1">
						<prop name="name">Point Style</prop>
						<prop name="PropClass">SamplePrefPointStyle</prop>
						<prop name="AnalysisClass">Sample preferences</prop>
						<prop name="IsChannelProperty">0</prop>
						<prop name="SelectorOrder">10</prop>
						<prop name="ShowInSelector">0</prop>
						<prop name="ShowInTable">0</prop>
						<prop name="TableOrder">10</prop>
					</obj>
					<obj name="item" class="SamplePropType" version="1">
						<prop name="name">Dominant Channel</prop>
						<prop name="PropClass">DominantChannelProp</prop>
						<prop name="AnalysisClass">Color Compensation Analysis</prop>
						<prop name="IsChannelProperty">0</prop>
						<prop name="SelectorOrder">11</prop>
						<prop name="ShowInSelector">0</prop>
						<prop name="ShowInTable">0</prop>
						<prop name="TableOrder">11</prop>
					</obj>
					<obj name="item" class="EndPtSampleTypePropertyType" version="1">
						<prop name="name">EndPt Sample Type</prop>
						<prop name="PropClass">GroupingSample</prop>
						<prop name="AnalysisClass">EndPtGenotyping</prop>
						<prop name="IsChannelProperty">0</prop>
						<prop name="SelectorOrder">12</prop>
						<prop name="ShowInSelector">0</prop>
						<prop name="ShowInTable">0</prop>
						<prop name="TableOrder">12</prop>
					</obj>
					<obj name="item" class="SamplePropType" version="1">
						<prop name="name">EndPt Genotype</prop>
						<prop name="PropClass">Genotype</prop>
						<prop name="AnalysisClass">EndPtGenotyping</prop>
						<prop name="IsChannelProperty">0</prop>
						<prop name="SelectorOrder">13</prop>
						<prop name="ShowInSelector">0</prop>
						<prop name="ShowInTable">0</prop>
						<prop name="TableOrder">13</prop>
					</obj>
					<obj name="item" class="SamplePropType" version="1">
						<prop name="name">Target Name</prop>
						<prop name="PropClass">TargetName</prop>
						<prop name="AnalysisClass">General</prop>
						<prop name="IsChannelProperty">1</prop>
						<prop name="SelectorOrder">22</prop>
						<prop name="ShowInSelector">1</prop>
						<prop name="ShowInTable">1</prop>
						<prop name="TableOrder">22</prop>
					</obj>
					<obj name="item" class="QuantSampleTypePropertyType" version="1">
						<prop name="name">Quantification Sample Type</prop>
						<prop name="PropClass">QuantSampleTypeProperty</prop>
						<prop name="AnalysisClass">Quantification Analysis</prop>
						<prop name="IsChannelProperty">1</prop>
						<prop name="SelectorOrder">15</prop>
						<prop name="ShowInSelector">0</prop>
						<prop name="ShowInTable">0</prop>
						<prop name="TableOrder">15</prop>
					</obj>
					<obj name="item" class="SamplePropType" version="1">
						<prop name="name">Concentration</prop>
						<prop name="PropClass">QuantConcProperty</prop>
						<prop name="AnalysisClass">Quantification Analysis</prop>
						<prop name="IsChannelProperty">1</prop>
						<prop name="SelectorOrder">16</prop>
						<prop name="ShowInSelector">1</prop>
						<prop name="ShowInTable">1</prop>
						<prop name="TableOrder">16</prop>
					</obj>
					<obj name="item" class="QuantCpType" version="1">
						<prop name="name">Cp Low</prop>
						<prop name="PropClass">QuantCpLowProp</prop>
						<prop name="AnalysisClass">Quantification Analysis</prop>
						<prop name="IsChannelProperty">1</prop>
						<prop name="SelectorOrder">17</prop>
						<prop name="ShowInSelector">0</prop>
						<prop name="ShowInTable">0</prop>
						<prop name="TableOrder">17</prop>
					</obj>
					<obj name="item" class="QuantCpType" version="1">
						<prop name="name">Cp High</prop>
						<prop name="PropClass">QuantCpHighProp</prop>
						<prop name="AnalysisClass">Quantification Analysis</prop>
						<prop name="IsChannelProperty">1</prop>
						<prop name="SelectorOrder">18</prop>
						<prop name="ShowInSelector">0</prop>
						<prop name="ShowInTable">0</prop>
						<prop name="TableOrder">18</prop>
					</obj>
					<obj name="item" class="GroupSampleTypePropertyType" version="1">
						<prop name="name">Melt Geno Sample Type</prop>
						<prop name="PropClass">GroupChannelTypeProp</prop>
						<prop name="AnalysisClass">Melt Geno</prop>
						<prop name="IsChannelProperty">1</prop>
						<prop name="SelectorOrder">19</prop>
						<prop name="ShowInSelector">0</prop>
						<prop name="ShowInTable">0</prop>
						<prop name="TableOrder">19</prop>
					</obj>
					<obj name="item" class="SamplePropType" version="1">
						<prop name="name">Melt Geno Genotype</prop>
						<prop name="PropClass">ChannelGenotype</prop>
						<prop name="AnalysisClass">Melt Geno</prop>
						<prop name="IsChannelProperty">1</prop>
						<prop name="SelectorOrder">20</prop>
						<prop name="ShowInSelector">0</prop>
						<prop name="ShowInTable">0</prop>
						<prop name="TableOrder">20</prop>
					</obj>
					<obj name="item" class="RQTargetPropertyType" version="1">
						<prop name="name">Target Type</prop>
						<prop name="PropClass">RQTargetProperty</prop>
						<prop name="AnalysisClass">Relative Quantification</prop>
						<prop name="IsChannelProperty">1</prop>
						<prop name="SelectorOrder">21</prop>
						<prop name="ShowInSelector">0</prop>
						<prop name="ShowInTable">0</prop>
						<prop name="TableOrder">21</prop>
					</obj>
					<obj name="item" class="RQSampleTargetPropertyType" version="1">
						<prop name="name">Combined Sample and Target Type</prop>
						<prop name="PropClass">RQSampleTargetProperty</prop>
						<prop name="AnalysisClass">Relative Quantification</prop>
						<prop name="IsChannelProperty">1</prop>
						<prop name="SelectorOrder">15</prop>
						<prop name="ShowInSelector">1</prop>
						<prop name="ShowInTable">1</prop>
						<prop name="TableOrder">15</prop>
					</obj>
					<obj name="item" class="SamplePropType" version="1">
						<prop name="name">Efficiency</prop>
						<prop name="PropClass">RQEffProp</prop>
						<prop name="AnalysisClass">Relative Quantification</prop>
						<prop name="IsChannelProperty">1</prop>
						<prop name="SelectorOrder">23</prop>
						<prop name="ShowInSelector">0</prop>
						<prop name="ShowInTable">1</prop>
						<prop name="TableOrder">23</prop>
					</obj>
					<obj name="item" class="GroupSampleTypePropertyTypeNoPos" version="1">
						<prop name="name">Scanning Sample Type</prop>
						<prop name="PropClass">GroupChannelTypeProp</prop>
						<prop name="AnalysisClass">Scanning</prop>
						<prop name="IsChannelProperty">1</prop>
						<prop name="SelectorOrder">24</prop>
						<prop name="ShowInSelector">0</prop>
						<prop name="ShowInTable">0</prop>
						<prop name="TableOrder">24</prop>
					</obj>
					<obj name="item" class="SamplePropType" version="1">
						<prop name="name">Scanning Genotype</prop>
						<prop name="PropClass">ChannelGenotype</prop>
						<prop name="AnalysisClass">Scanning</prop>
						<prop name="IsChannelProperty">1</prop>
						<prop name="SelectorOrder">25</prop>
						<prop name="ShowInSelector">0</prop>
						<prop name="ShowInTable">0</prop>
						<prop name="TableOrder">25</prop>
					</obj>
				</list>
			</obj>
			<obj name="SelectedChannels" class="TEMIntegerSet" version="1">
				<list name="Items" count="1">
					<prop name="Item">0</prop>
				</list>
			</obj>
			<obj name="AnalysisProperties" class="ExpPropList" version="1">
				<list name="emlist" count="3">
					<obj name="PropertyObject" class="EndptGenoExtExp" version="3">
						<prop name="PropertyTypeName">Endpt External Experiment</prop>
					</obj>
					<obj name="PropertyObject" class="RQExtRefProp" version="3">
						<prop name="PropertyTypeName">ExtRef</prop>
						<prop name="RefExpProg">-1</prop>
					</obj>
					<obj name="PropertyObject" class="QuantUnitsProp" version="3">
						<prop name="PropertyTypeName">Units</prop>
					</obj>
				</list>
			</obj>
			<obj name="SampleInfoList" class="SamplePropInfoList" version="1">
				<list name="emlist" count="96">
					<obj name="item" class="SamplePropInfo" version="1">
						<obj name="ChannelProperties" class="ChanPropList" version="2">
							<obj name="ChannelProperties" class="EMList" version="1">
								<list name="emlist" count="1">
									<obj name="item" class="PropertyList" version="1">
										<list name="emlist" count="12">
											<obj name="PropertyObject" class="RQSampleTargetProperty" version="4">
												<prop name="PropertyTypeName">Combined Sample and Target Type</prop>
												<prop name="Position">0</prop>
												<prop name="IsDefault">0</prop>
												<obj name="ChannelProp" class="ChannelProperty" version="1">
													<prop name="ChannelIdx">0</prop>
												</obj>
											</obj>
											<obj name="PropertyObject" class="QuantConcProperty" version="4">
												<prop name="PropertyTypeName">Concentration</prop>
												<prop name="Position">0</prop>
												<prop name="IsDefault">1</prop>
												<prop name="Concentration">0</prop>
												<obj name="ChannelProp" class="ChannelProperty" version="1">
													<prop name="ChannelIdx">0</prop>
												</obj>
												<prop name="ReadOnly">1</prop>
											</obj>
											<obj name="PropertyObject" class="QuantCpHighProp" version="4">
												<prop name="PropertyTypeName">Cp High</prop>
												<prop name="Position">0</prop>
												<prop name="IsDefault">1</prop>
												<prop name="CpRangeHigh">0</prop>
												<obj name="ChannelProp" class="ChannelProperty" version="1">
													<prop name="ChannelIdx">0</prop>
												</obj>
												<prop name="ReadOnly">0</prop>
											</obj>
											<obj name="PropertyObject" class="QuantCpLowProp" version="4">
												<prop name="PropertyTypeName">Cp Low</prop>
												<prop name="Position">0</prop>
												<prop name="IsDefault">1</prop>
												<prop name="CpRangeLow">0</prop>
												<obj name="ChannelProp" class="ChannelProperty" version="1">
													<prop name="ChannelIdx">0</prop>
												</obj>
												<prop name="ReadOnly">0</prop>
											</obj>
											<obj name="PropertyObject" class="RQEffProp" version="4">
												<prop name="PropertyTypeName">Efficiency</prop>
												<prop name="Position">0</prop>
												<prop name="IsDefault">1</prop>
												<prop name="Efficiency">2</prop>
												<obj name="ChannelProp" class="ChannelProperty" version="1">
													<prop name="ChannelIdx">0</prop>
												</obj>
											</obj>
											<obj name="PropertyObject" class="ChannelGenotype" version="4">
												<prop name="PropertyTypeName">Melt Geno Genotype</prop>
												<prop name="Position">0</prop>
												<prop name="IsDefault">1</prop>
												<prop name="ReadOnly">1</prop>
												<obj name="ChannelProp" class="ChannelProperty" version="1">
													<prop name="ChannelIdx">0</prop>
												</obj>
											</obj>
											<obj name="PropertyObject" class="GroupChannelTypeProp" version="4">
												<prop name="PropertyTypeName">Melt Geno Sample Type</prop>
												<prop name="Position">0</prop>
												<prop name="IsDefault">0</prop>
												<prop name="GroupSampleType">mstUnknown</prop>
												<obj name="ChannelProp" class="ChannelProperty" version="1">
													<prop name="ChannelIdx">0</prop>
												</obj>
											</obj>
											<obj name="PropertyObject" class="QuantSampleTypeProperty" version="4">
												<prop name="PropertyTypeName">Quantification Sample Type</prop>
												<prop name="Position">0</prop>
												<prop name="IsDefault">0</prop>
												<prop name="SampleType">qsPosCalibrator</prop>
												<obj name="ChannelProp" class="ChannelProperty" version="1">
													<prop name="ChannelIdx">0</prop>
												</obj>
											</obj>
											<obj name="PropertyObject" class="ChannelGenotype" version="4">
												<prop name="PropertyTypeName">Scanning Genotype</prop>
												<prop name="Position">0</prop>
												<prop name="IsDefault">1</prop>
												<prop name="ReadOnly">1</prop>
												<obj name="ChannelProp" class="ChannelProperty" version="1">
													<prop name="ChannelIdx">0</prop>
												</obj>
											</obj>
											<obj name="PropertyObject" class="GroupChannelTypeProp" version="4">
												<prop name="PropertyTypeName">Scanning Sample Type</prop>
												<prop name="Position">0</prop>
												<prop name="IsDefault">0</prop>
												<prop name="GroupSampleType">mstUnknown</prop>
												<obj name="ChannelProp" class="ChannelProperty" version="1">
													<prop name="ChannelIdx">0</prop>
												</obj>
											</obj>
											<obj name="PropertyObject" class="TargetName" version="4">
												<prop name="PropertyTypeName">Target Name</prop>
												<prop name="Position">0</prop>
												<prop name="IsDefault">0</prop>
												<prop name="name">ACT</prop>
												<obj name="ChannelProp" class="ChannelProperty" version="1">
													<prop name="ChannelIdx">0</prop>
												</obj>
											</obj>
											<obj name="PropertyObject" class="RQTargetProperty" version="4">
												<prop name="PropertyTypeName">Target Type</prop>
												<prop name="Position">0</prop>
												<prop name="IsDefault">0</prop>
												<prop name="TargetType">dtReference</prop>
												<obj name="ChannelProp" class="ChannelProperty" version="1">
													<prop name="ChannelIdx">0</prop>
												</obj>
											</obj>
										</list>
									</obj>
								</list>
							</obj>
						</obj>
						<prop name="ChannelPropertyCount">1</prop>
						<prop name="ContainerPosition">0</prop>
						<prop name="HasSampleProperties">1</prop>
						<obj name="SampleProperties" class="PropertyList" version="1">
							<list name="emlist" count="14">
								<obj name="PropertyObject" class="SamplePrefColor" version="4">
									<prop name="PropertyTypeName">Color</prop>
									<prop name="Position">0</prop>
									<prop name="IsDefault">0</prop>
									<prop name="Color">$00FF8000</prop>
								</obj>
								<obj name="PropertyObject" class="DominantChannelProp" version="4">
									<prop name="PropertyTypeName">Dominant Channel</prop>
									<prop name="Position">0</prop>
									<prop name="IsDefault">0</prop>
									<prop name="DominantChannel">0</prop>
								</obj>
								<obj name="PropertyObject" class="Genotype" version="4">
									<prop name="PropertyTypeName">EndPt Genotype</prop>
									<prop name="Position">0</prop>
									<prop name="IsDefault">1</prop>
									<prop name="ReadOnly">1</prop>
								</obj>
								<obj name="PropertyObject" class="GroupingSample" version="4">
									<prop name="PropertyTypeName">EndPt Sample Type</prop>
									<prop name="Position">0</prop>
									<prop name="IsDefault">0</prop>
									<prop name="GroupSampleType">mstUnknown</prop>
								</obj>
								<obj name="PropertyObject" class="SamplePrefLineStyle" version="4">
									<prop name="PropertyTypeName">Line Style</prop>
									<prop name="Position">0</prop>
									<prop name="IsDefault">0</prop>
									<prop name="LineStyle">psSolid</prop>
								</obj>
								<obj name="PropertyObject" class="GenSampleEditNotes" version="4">
									<prop name="PropertyTypeName">Notes</prop>
									<prop name="Position">0</prop>
									<prop name="IsDefault">1</prop>
								</obj>
								<obj name="PropertyObject" class="SamplePrefPointStyle" version="4">
									<prop name="PropertyTypeName">Point Style</prop>
									<prop name="Position">0</prop>
									<prop name="IsDefault">0</prop>
									<prop name="PointStyle">psNothing</prop>
								</obj>
								<obj name="PropertyObject" class="GenSampleEditPosition" version="4">
									<prop name="PropertyTypeName">Position</prop>
									<prop name="Position">0</prop>
									<prop name="IsDefault">1</prop>
								</obj>
								<obj name="PropertyObject" class="GenSampleEditReplicate" version="4">
									<prop name="PropertyTypeName">Replicate of</prop>
									<prop name="Position">0</prop>
									<prop name="IsDefault">0</prop>
									<prop name="ReplicateOf">0</prop>
								</obj>
								<obj name="PropertyObject" class="HTCSampleID" version="4">
									<prop name="PropertyTypeName">Sample ID</prop>
									<prop name="Position">0</prop>
									<prop name="IsDefault">1</prop>
								</obj>
								<obj name="PropertyObject" class="GenSampleEditName" version="4">
									<prop name="PropertyTypeName">Sample Name</prop>
									<prop name="Position">0</prop>
									<prop name="IsDefault">0</prop>
									<prop name="name">6N</prop>
								</obj>
								<obj name="PropertyObject" class="HTCSamplePrepNotes" version="4">
									<prop name="PropertyTypeName">Sample Prep Notes</prop>
									<prop name="Position">0</prop>
									<prop name="IsDefault">1</prop>
								</obj>
								<obj name="PropertyObject" class="GenSampleEditSubset" version="4">
									<prop name="PropertyTypeName">Subsets</prop>
									<prop name="Position">0</prop>
									<prop name="IsDefault">1</prop>
								</obj>
								<obj name="PropertyObject" class="SamplePrefWidth" version="5">
									<prop name="PropertyTypeName">Width</prop>
									<prop name="Position">0</prop>
									<prop name="IsDefault">1</prop>
									<prop name="Width">1</prop>
								</obj>
							</list>
						</obj>
					</obj>
					<obj name="item" class="SamplePropInfo" version="1">
						<obj name="ChannelProperties" class="ChanPropList" version="2">
							<obj name="ChannelProperties" class="EMList" version="1">
								<list name="emlist" count="1">
									<obj name="item" class="PropertyList" version="1">
										<list name="emlist" count="12">
											<obj name="PropertyObject" class="RQSampleTargetProperty" version="4">
												<prop name="PropertyTypeName">Combined Sample and Target Type</prop>
												<prop name="Position">1</prop>
												<prop name="IsDefault">0</prop>
												<obj name="ChannelProp" class="ChannelProperty" version="1">
													<prop name="ChannelIdx">0</prop>
												</obj>
											</obj>
											<obj name="PropertyObject" class="QuantConcProperty" version="4">
												<prop name="PropertyTypeName">Concentration</prop>
												<prop name="Position">1</prop>
												<prop name="IsDefault">1</prop>
												<prop name="Concentration">0</prop>
												<obj name="ChannelProp" class="ChannelProperty" version="1">
													<prop name="ChannelIdx">0</prop>
												</obj>
												<prop name="ReadOnly">1</prop>
											</obj>
											<obj name="PropertyObject" class="QuantCpHighProp" version="4">
												<prop name="PropertyTypeName">Cp High</prop>
												<prop name="Position">1</prop>
												<prop name="IsDefault">1</prop>
												<prop name="CpRangeHigh">0</prop>
												<obj name="ChannelProp" class="ChannelProperty" version="1">
													<prop name="ChannelIdx">0</prop>
												</obj>
												<prop name="ReadOnly">0</prop>
											</obj>
											<obj name="PropertyObject" class="QuantCpLowProp" version="4">
												<prop name="PropertyTypeName">Cp Low</prop>
												<prop name="Position">1</prop>
												<prop name="IsDefault">1</prop>
												<prop name="CpRangeLow">0</prop>
												<obj name="ChannelProp" class="ChannelProperty" version="1">
													<prop name="ChannelIdx">0</prop>
												</obj>
												<prop name="ReadOnly">0</prop>
											</obj>
											<obj name="PropertyObject" class="RQEffProp" version="4">
												<prop name="PropertyTypeName">Efficiency</prop>
												<prop name="Position">1</prop>
												<prop name="IsDefault">1</prop>
												<prop name="Efficiency">2</prop>
												<obj name="ChannelProp" class="ChannelProperty" version="1">
													<prop name="ChannelIdx">0</prop>
												</obj>
											</obj>
											<obj name="PropertyObject" class="ChannelGenotype" version="4">
												<prop name="PropertyTypeName">Melt Geno Genotype</prop>
												<prop name="Position">1</prop>
												<prop name="IsDefault">1</prop>
												<prop name="ReadOnly">1</prop>
												<obj name="ChannelProp" class="ChannelProperty" version="1">
													<prop name="ChannelIdx">0</prop>
												</obj>
											</obj>
											<obj name="PropertyObject" class="GroupChannelTypeProp" version="4">
												<prop name="PropertyTypeName">Melt Geno Sample Type</prop>
												<prop name="Position">1</prop>
												<prop name="IsDefault">0</prop>
												<prop name="GroupSampleType">mstUnknown</prop>
												<obj name="ChannelProp" class="ChannelProperty" version="1">
													<prop name="ChannelIdx">0</prop>
												</obj>
											</obj>
											<obj name="PropertyObject" class="QuantSampleTypeProperty" version="4">
												<prop name="PropertyTypeName">Quantification Sample Type</prop>
												<prop name="Position">1</prop>
												<prop name="IsDefault">0</prop>
												<prop name="SampleType">qsPosCalibrator</prop>
												<obj name="ChannelProp" class="ChannelProperty" version="1">
													<prop name="ChannelIdx">0</prop>
												</obj>
											</obj>
											<obj name="PropertyObject" class="ChannelGenotype" version="4">
												<prop name="PropertyTypeName">Scanning Genotype</prop>
												<prop name="Position">1</prop>
												<prop name="IsDefault">1</prop>
												<prop name="ReadOnly">1</prop>
												<obj name="ChannelProp" class="ChannelProperty" version="1">
													<prop name="ChannelIdx">0</prop>
												</obj>
											</obj>
											<obj name="PropertyObject" class="GroupChannelTypeProp" version="4">
												<prop name="PropertyTypeName">Scanning Sample Type</prop>
												<prop name="Position">1</prop>
												<prop name="IsDefault">0</prop>
												<prop name="GroupSampleType">mstUnknown</prop>
												<obj name="ChannelProp" class="ChannelProperty" version="1">
													<prop name="ChannelIdx">0</prop>
												</obj>
											</obj>
											<obj name="PropertyObject" class="TargetName" version="4">
												<prop name="PropertyTypeName">Target Name</prop>
												<prop name="Position">1</prop>
												<prop name="IsDefault">0</prop>
												<prop name="name">ACT</prop>
												<obj name="ChannelProp" class="ChannelProperty" version="1">
													<prop name="ChannelIdx">0</prop>
												</obj>
											</obj>
											<obj name="PropertyObject" class="RQTargetProperty" version="4">
												<prop name="PropertyTypeName">Target Type</prop>
												<prop name="Position">1</prop>
												<prop name="IsDefault">0</prop>
												<prop name="TargetType">dtReference</prop>
												<obj name="ChannelProp" class="ChannelProperty" version="1">
													<prop name="ChannelIdx">0</prop>
												</obj>
											</obj>
										</list>
									</obj>
								</list>
							</obj>
						</obj>
						<prop name="ChannelPropertyCount">1</prop>
						<prop name="ContainerPosition">1</prop>
						<prop name="HasSampleProperties">1</prop>
						<obj name="SampleProperties" class="PropertyList" version="1">
							<list name="emlist" count="14">
								<obj name="PropertyObject" class="SamplePrefColor" version="4">
									<prop name="PropertyTypeName">Color</prop>
									<prop name="Position">1</prop>
									<prop name="IsDefault">0</prop>
									<prop name="Color">clRed</prop>
								</obj>
								<obj name="PropertyObject" class="DominantChannelProp" version="4">
									<prop name="PropertyTypeName">Dominant Channel</prop>
									<prop name="Position">1</prop>
									<prop name="IsDefault">0</prop>
									<prop name="DominantChannel">0</prop>
								</obj>
								<obj name="PropertyObject" class="Genotype" version="4">
									<prop name="PropertyTypeName">EndPt Genotype</prop>
									<prop name="Position">1</prop>
									<prop name="IsDefault">1</prop>
									<prop name="ReadOnly">1</prop>
								</obj>
								<obj name="PropertyObject" class="GroupingSample" version="4">
									<prop name="PropertyTypeName">EndPt Sample Type</prop>
									<prop name="Position">1</prop>
									<prop name="IsDefault">0</prop>
									<prop name="GroupSampleType">mstUnknown</prop>
								</obj>
								<obj name="PropertyObject" class="SamplePrefLineStyle" version="4">
									<prop name="PropertyTypeName">Line Style</prop>
									<prop name="Position">1</prop>
									<prop name="IsDefault">0</prop>
									<prop name="LineStyle">psSolid</prop>
								</obj>
								<obj name="PropertyObject" class="GenSampleEditNotes" version="4">
									<prop name="PropertyTypeName">Notes</prop>
									<prop name="Position">1</prop>
									<prop name="IsDefault">1</prop>
								</obj>
								<obj name="PropertyObject" class="SamplePrefPointStyle" version="4">
									<prop name="PropertyTypeName">Point Style</prop>
									<prop name="Position">1</prop>
									<prop name="IsDefault">0</prop>
									<prop name="PointStyle">psNothing</prop>
								</obj>
								<obj name="PropertyObject" class="GenSampleEditPosition" version="4">
									<prop name="PropertyTypeName">Position</prop>
									<prop name="Position">1</prop>
									<prop name="IsDefault">1</prop>
								</obj>
								<obj name="PropertyObject" class="GenSampleEditReplicate" version="4">
									<prop name="PropertyTypeName">Replicate of</prop>
									<prop name="Position">1</prop>
									<prop name="IsDefault">0</prop>
									<prop name="ReplicateOf">0</prop>
								</obj>
								<obj name="PropertyObject" class="HTCSampleID" version="4">
									<prop name="PropertyTypeName">Sample ID</prop>
									<prop name="Position">1</prop>
									<prop name="IsDefault">1</prop>
								</obj>
								<obj name="PropertyObject" class="GenSampleEditName" version="4">
									<prop name="PropertyTypeName">Sample Name</prop>
									<prop name="Position">1</prop>
									<prop name="IsDefault">0</prop>
									<prop name="name">6N</prop>
								</obj>
								<obj name="PropertyObject" class="HTCSamplePrepNotes" version="4">
									<prop name="PropertyTypeName">Sample Prep Notes</prop>
									<prop name="Position">1</prop>
									<prop name="IsDefault">1</prop>
								</obj>
								<obj name="PropertyObject" class="GenSampleEditSubset" version="4">
									<prop name="PropertyTypeName">Subsets</prop>
									<prop name="Position">1</prop>
									<prop name="IsDefault">1</prop>
								</obj>
								<obj name="PropertyObject" class="SamplePrefWidth" version="5">
									<prop name="PropertyTypeName">Width</prop>
									<prop name="Position">1</prop>
									<prop name="IsDefault">1</prop>
									<prop name="Width">1</prop>
								</obj>
							</list>
						</obj>
					</obj>
					<obj name="item" class="SamplePropInfo" version="1">
						<obj name="ChannelProperties" class="ChanPropList" version="2">
							<obj name="ChannelProperties" class="EMList" version="1">
								<list name="emlist" count="1">
									<obj name="item" class="PropertyList" version="1">
										<list name="emlist" count="12">
											<obj name="PropertyObject" class="RQSampleTargetProperty" version="4">
												<prop name="PropertyTypeName">Combined Sample and Target Type</prop>
												<prop name="Position">2</prop>
												<prop name="IsDefault">0</prop>
												<obj name="ChannelProp" class="ChannelProperty" version="1">
													<prop name="ChannelIdx">0</prop>
												</obj>
											</obj>
											<obj name="PropertyObject" class="QuantConcProperty" version="4">
												<prop name="PropertyTypeName">Concentration</prop>
												<prop name="Position">2</prop>
												<prop name="IsDefault">1</prop>
												<prop name="Concentration">0</prop>
												<obj name="ChannelProp" class="ChannelProperty" version="1">
													<prop name="ChannelIdx">0</prop>
												</obj>
												<prop name="ReadOnly">1</prop>
											</obj>
											<obj name="PropertyObject" class="QuantCpHighProp" version="4">
												<prop name="PropertyTypeName">Cp High</prop>
												<prop name="Position">2</prop>
												<prop name="IsDefault">1</prop>
												<prop name="CpRangeHigh">0</prop>
												<obj name="ChannelProp" class="ChannelProperty" version="1">
													<prop name="ChannelIdx">0</prop>
												</obj>
												<prop name="ReadOnly">0</prop>
											</obj>
											<obj name="PropertyObject" class="QuantCpLowProp" version="4">
												<prop name="PropertyTypeName">Cp Low</prop>
												<prop name="Position">2</prop>
												<prop name="IsDefault">1</prop>
												<prop name="CpRangeLow">0</prop>
												<obj name="ChannelProp" class="ChannelProperty" version="1">
													<prop name="ChannelIdx">0</prop>
												</obj>
												<prop name="ReadOnly">0</prop>
											</obj>
											<obj name="PropertyObject" class="RQEffProp" version="4">
												<prop name="PropertyTypeName">Efficiency</prop>
												<prop name="Position">2</prop>
												<prop name="IsDefault">1</prop>
												<prop name="Efficiency">2</prop>
												<obj name="ChannelProp" class="ChannelProperty" version="1">
													<prop name="ChannelIdx">0</prop>
												</obj>
											</obj>
											<obj name="PropertyObject" class="ChannelGenotype" version="4">
												<prop name="PropertyTypeName">Melt Geno Genotype</prop>
												<prop name="Position">2</prop>
												<prop name="IsDefault">1</prop>
												<prop name="ReadOnly">1</prop>
												<obj name="ChannelProp" class="ChannelProperty" version="1">
													<prop name="ChannelIdx">0</prop>
												</obj>
											</obj>
											<obj name="PropertyObject" class="GroupChannelTypeProp" version="4">
												<prop name="PropertyTypeName">Melt Geno Sample Type</prop>
												<prop name="Position">2</prop>
												<prop name="IsDefault">0</prop>
												<prop name="GroupSampleType">mstUnknown</prop>
												<obj name="ChannelProp" class="ChannelProperty" version="1">
													<prop name="ChannelIdx">0</prop>
												</obj>
											</obj>
											<obj name="PropertyObject" class="QuantSampleTypeProperty" version="4">
												<prop name="PropertyTypeName">Quantification Sample Type</prop>
												<prop name="Position">2</prop>
												<prop name="IsDefault">0</prop>
												<prop name="SampleType">qsPosCalibrator</prop>
												<obj name="ChannelProp" class="ChannelProperty" version="1">
													<prop name="ChannelIdx">0</prop>
												</obj>
											</obj>
											<obj name="PropertyObject" class="ChannelGenotype" version="4">
												<prop name="PropertyTypeName">Scanning Genotype</prop>
												<prop name="Position">2</prop>
												<prop name="IsDefault">1</prop>
												<prop name="ReadOnly">1</prop>
												<obj name="ChannelProp" class="ChannelProperty" version="1">
													<prop name="ChannelIdx">0</prop>
												</obj>
											</obj>
											<obj name="PropertyObject" class="GroupChannelTypeProp" version="4">
												<prop name="PropertyTypeName">Scanning Sample Type</prop>
												<prop name="Position">2</prop>
												<prop name="IsDefault">0</prop>
												<prop name="GroupSampleType">mstUnknown</prop>
												<obj name="ChannelProp" class="ChannelProperty" version="1">
													<prop name="ChannelIdx">0</prop>
												</obj>
											</obj>
											<obj name="PropertyObject" class="TargetName" version="4">
												<prop name="PropertyTypeName">Target Name</prop>
												<prop name="Position">2</prop>
												<prop name="IsDefault">0</prop>
												<prop name="name">ACT</prop>
												<obj name="ChannelProp" class="ChannelProperty" version="1">
													<prop name="ChannelIdx">0</prop>
												</obj>
											</obj>
											<obj name="PropertyObject" class="RQTargetProperty" version="4">
												<prop name="PropertyTypeName">Target Type</prop>
												<prop name="Position">2</prop>
												<prop name="IsDefault">0</prop>
												<prop name="TargetType">dtReference</prop>
												<obj name="ChannelProp" class="ChannelProperty" version="1">
													<prop name="ChannelIdx">0</prop>
												</obj>
											</obj>
										</list>
									</obj>
								</list>
							</obj>
						</obj>
						<prop name="ChannelPropertyCount">1</prop>
						<prop name="ContainerPosition">2</prop>
						<prop name="HasSampleProperties">1</prop>
						<obj name="SampleProperties" class="PropertyList" version="1">
							<list name="emlist" count="14">
								<obj name="PropertyObject" class="SamplePrefColor" version="4">
									<prop name="PropertyTypeName">Color</prop>
									<prop name="Position">2</prop>
									<prop name="IsDefault">0</prop>
									<prop name="Color">$0030D700</prop>
								</obj>
								<obj name="PropertyObject" class="DominantChannelProp" version="4">
									<prop name="PropertyTypeName">Dominant Channel</prop>
									<prop name="Position">2</prop>
									<prop name="IsDefault">0</prop>
									<prop name="DominantChannel">0</prop>
								</obj>
								<obj name="PropertyObject" class="Genotype" version="4">
									<prop name="PropertyTypeName">EndPt Genotype</prop>
									<prop name="Position">2</prop>
									<prop name="IsDefault">1</prop>
									<prop name="ReadOnly">1</prop>
								</obj>
								<obj name="PropertyObject" class="GroupingSample" version="4">
									<prop name="PropertyTypeName">EndPt Sample Type</prop>
									<prop name="Position">2</prop>
									<prop name="IsDefault">0</prop>
									<prop name="GroupSampleType">mstUnknown</prop>
								</obj>
								<obj name="PropertyObject" class="SamplePrefLineStyle" version="4">
									<prop name="PropertyTypeName">Line Style</prop>
									<prop name="Position">2</prop>
									<prop name="IsDefault">0</prop>
									<prop name="LineStyle">psSolid</prop>
								</obj>
								<obj name="PropertyObject" class="GenSampleEditNotes" version="4">
									<prop name="PropertyTypeName">Notes</prop>
									<prop name="Position">2</prop>
									<prop name="IsDefault">1</prop>
								</obj>
								<obj name="PropertyObject" class="SamplePrefPointStyle" version="4">
									<prop name="PropertyTypeName">Point Style</prop>
									<prop name="Position">2</prop>
									<prop name="IsDefault">0</prop>
									<prop name="PointStyle">psNothing</prop>
								</obj>
								<obj name="PropertyObject" class="GenSampleEditPosition" version="4">
									<prop name="PropertyTypeName">Position</prop>
									<prop name="Position">2</prop>
									<prop name="IsDefault">1</prop>
								</obj>
								<obj name="PropertyObject" class="GenSampleEditReplicate" version="4">
									<prop name="PropertyTypeName">Replicate of</prop>
									<prop name="Position">2</prop>
									<prop name="IsDefault">0</prop>
									<prop name="ReplicateOf">0</prop>
								</obj>
								<obj name="PropertyObject" class="HTCSampleID" version="4">
									<prop name="PropertyTypeName">Sample ID</prop>
									<prop name="Position">2</prop>
									<prop name="IsDefault">1</prop>
								</obj>
								<obj name="PropertyObject" class="GenSampleEditName" version="4">
									<prop name="PropertyTypeName">Sample Name</prop>
									<prop name="Position">2</prop>
									<prop name="IsDefault">0</prop>
									<prop name="name">6N</prop>
								</obj>
								<obj name="PropertyObject" class="HTCSamplePrepNotes" version="4">
									<prop name="PropertyTypeName">Sample Prep Notes</prop>
									<prop name="Position">2</prop>
									<prop name="IsDefault">1</prop>
								</obj>
								<obj name="PropertyObject" class="GenSampleEditSubset" version="4">
									<prop name="PropertyTypeName">Subsets</prop>
									<prop name="Position">2</prop>
									<prop name="IsDefault">1</prop>
								</obj>
								<obj name="PropertyObject" class="SamplePrefWidth" version="5">
									<prop name="PropertyTypeName">Width</prop>
									<prop name="Position">2</prop>
									<prop name="IsDefault">1</prop>
									<prop name="Width">1</prop>
								</obj>
							</list>
						</obj>
					</obj>
					<obj name="item" class="SamplePropInfo" version="1">
						<obj name="ChannelProperties" class="ChanPropList" version="2">
							<obj name="ChannelProperties" class="EMList" version="1">
								<list name="emlist" count="1">
									<obj name="item" class="PropertyList" version="1">
										<list name="emlist" count="12">
											<obj name="PropertyObject" class="RQSampleTargetProperty" version="4">
												<prop name="PropertyTypeName">Combined Sample and Target Type</prop>
												<prop name="Position">3</prop>
												<prop name="IsDefault">0</prop>
												<obj name="ChannelProp" class="ChannelProperty" version="1">
													<prop name="ChannelIdx">0</prop>
												</obj>
											</obj>
											<obj name="PropertyObject" class="QuantConcProperty" version="4">
												<prop name="PropertyTypeName">Concentration</prop>
												<prop name="Position">3</prop>
												<prop name="IsDefault">1</prop>
												<prop name="Concentration">0</prop>
												<obj name="ChannelProp" class="ChannelProperty" version="1">
													<prop name="ChannelIdx">0</prop>
												</obj>
												<prop name="ReadOnly">1</prop>
											</obj>
											<obj name="PropertyObject" class="QuantCpHighProp" version="4">
												<prop name="PropertyTypeName">Cp High</prop>
												<prop name="Position">3</prop>
												<prop name="IsDefault">1</prop>
												<prop name="CpRangeHigh">0</prop>
												<obj name="ChannelProp" class="ChannelProperty" version="1">
													<prop name="ChannelIdx">0</prop>
												</obj>
												<prop name="ReadOnly">0</prop>
											</obj>
											<obj name="PropertyObject" class="QuantCpLowProp" version="4">
												<prop name="PropertyTypeName">Cp Low</prop>
												<prop name="Position">3</prop>
												<prop name="IsDefault">1</prop>
												<prop name="CpRangeLow">0</prop>
												<obj name="ChannelProp" class="ChannelProperty" version="1">
													<prop name="ChannelIdx">0</prop>
												</obj>
												<prop name="ReadOnly">0</prop>
											</obj>
											<obj name="PropertyObject" class="RQEffProp" version="4">
												<prop name="PropertyTypeName">Efficiency</prop>
												<prop name="Position">3</prop>
												<prop name="IsDefault">1</prop>
												<prop name="Efficiency">2</prop>
												<obj name="ChannelProp" class="ChannelProperty" version="1">
													<prop name="ChannelIdx">0</prop>
												</obj>
											</obj>
											<obj name="PropertyObject" class="ChannelGenotype" version="4">
												<prop name="PropertyTypeName">Melt Geno Genotype</prop>
												<prop name="Position">3</prop>
												<prop name="IsDefault">1</prop>
												<prop name="ReadOnly">1</prop>
												<obj name="ChannelProp" class="ChannelProperty" version="1">
													<prop name="ChannelIdx">0</prop>
												</obj>
											</obj>
											<obj name="PropertyObject" class="GroupChannelTypeProp" version="4">
												<prop name="PropertyTypeName">Melt Geno Sample Type</prop>
												<prop name="Position">3</prop>
												<prop name="IsDefault">0</prop>
												<prop name="GroupSampleType">mstUnknown</prop>
												<obj name="ChannelProp" class="ChannelProperty" version="1">
													<prop name="ChannelIdx">0</prop>
												</obj>
											</obj>
											<obj name="PropertyObject" class="QuantSampleTypeProperty" version="4">
												<prop name="PropertyTypeName">Quantification Sample Type</prop>
												<prop name="Position">3</prop>
												<prop name="IsDefault">0</prop>
												<prop name="SampleType">qsPosCalibrator</prop>
												<obj name="ChannelProp" class="ChannelProperty" version="1">
													<prop name="ChannelIdx">0</prop>
												</obj>
											</obj>
											<obj name="PropertyObject" class="ChannelGenotype" version="4">
												<prop name="PropertyTypeName">Scanning Genotype</prop>
												<prop name="Position">3</prop>
												<prop name="IsDefault">1</prop>
												<prop name="ReadOnly">1</prop>
												<obj name="ChannelProp" class="ChannelProperty" version="1">
													<prop name="ChannelIdx">0</prop>
												</obj>
											</obj>
											<obj name="PropertyObject" class="GroupChannelTypeProp" version="4">
												<prop name="PropertyTypeName">Scanning Sample Type</prop>
												<prop name="Position">3</prop>
												<prop name="IsDefault">0</prop>
												<prop name="GroupSampleType">mstUnknown</prop>
												<obj name="ChannelProp" class="ChannelProperty" version="1">
													<prop name="ChannelIdx">0</prop>
												</obj>
											</obj>
											<obj name="PropertyObject" class="TargetName" version="4">
												<prop name="PropertyTypeName">Target Name</prop>
												<prop name="Position">3</prop>
												<prop name="IsDefault">0</prop>
												<prop name="name">C1Q</prop>
												<obj name="ChannelProp" class="ChannelProperty" version="1">
													<prop name="ChannelIdx">0</prop>
												</obj>
											</obj>
											<obj name="PropertyObject" class="RQTargetProperty" version="4">
												<prop name="PropertyTypeName">Target Type</prop>
												<prop name="Position">3</prop>
												<prop name="IsDefault">0</prop>
												<prop name="TargetType">dtTarget</prop>
												<obj name="ChannelProp" class="ChannelProperty" version="1">
													<prop name="ChannelIdx">0</prop>
												</obj>
											</obj>
										</list>
									</obj>
								</list>
							</obj>
						</obj>
						<prop name="ChannelPropertyCount">1</prop>
						<prop name="ContainerPosition">3</prop>
						<prop name="HasSampleProperties">1</prop>
						<obj name="SampleProperties" class="PropertyList" version="1">
							<list name="emlist" count="14">
								<obj name="PropertyObject" class="SamplePrefColor" version="4">
									<prop name="PropertyTypeName">Color</prop>
									<prop name="Position">3</prop>
									<prop name="IsDefault">0</prop>
									<prop name="Color">clFuchsia</prop>
								</obj>
								<obj name="PropertyObject" class="DominantChannelProp" version="4">
									<prop name="PropertyTypeName">Dominant Channel</prop>
									<prop name="Position">3</prop>
									<prop name="IsDefault">0</prop>
									<prop name="DominantChannel">0</prop>
								</obj>
								<obj name="PropertyObject" class="Genotype" version="4">
									<prop name="PropertyTypeName">EndPt Genotype</prop>
									<prop name="Position">3</prop>
									<prop name="IsDefault">1</prop>
									<prop name="ReadOnly">1</prop>
								</obj>
								<obj name="PropertyObject" class="GroupingSample" version="4">
									<prop name="PropertyTypeName">EndPt Sample Type</prop>
									<prop name="Position">3</prop>
									<prop name="IsDefault">0</prop>
									<prop name="GroupSampleType">mstUnknown</prop>
								</obj>
								<obj name="PropertyObject" class="SamplePrefLineStyle" version="4">
									<prop name="PropertyTypeName">Line Style</prop>
									<prop name="Position">3</prop>
									<prop name="IsDefault">0</prop>
									<prop name="LineStyle">psSolid</prop>
								</obj>
								<obj name="PropertyObject" class="GenSampleEditNotes" version="4">
									<prop name="PropertyTypeName">Notes</prop>
									<prop name="Position">3</prop>
									<prop name="IsDefault">1</prop>
								</obj>
								<obj name="PropertyObject" class="SamplePrefPointStyle" version="4">
									<prop name="PropertyTypeName">Point Style</prop>
									<prop name="Position">3</prop>
									<prop name="IsDefault">0</prop>
									<prop name="PointStyle">psNothing</prop>
								</obj>
								<obj name="PropertyObject" class="GenSampleEditPosition" version="4">
									<prop name="PropertyTypeName">Position</prop>
									<prop name="Position">3</prop>
									<prop name="IsDefault">1</prop>
								</obj>
								<obj name="PropertyObject" class="GenSampleEditReplicate" version="4">
									<prop name="PropertyTypeName">Replicate of</prop>
									<prop name="Position">3</prop>
									<prop name="IsDefault">0</prop>
									<prop name="ReplicateOf">3</prop>
								</obj>
								<obj name="PropertyObject" class="HTCSampleID" version="4">
									<prop name="PropertyTypeName">Sample ID</prop>
									<prop name="Position">3</prop>
									<prop name="IsDefault">1</prop>
								</obj>
								<obj name="PropertyObject" class="GenSampleEditName" version="4">
									<prop name="PropertyTypeName">Sample Name</prop>
									<prop name="Position">3</prop>
									<prop name="IsDefault">0</prop>
									<prop name="name">6N</prop>
								</obj>
								<obj name="PropertyObject" class="HTCSamplePrepNotes" version="4">
									<prop name="PropertyTypeName">Sample Prep Notes</prop>
									<prop name="Position">3</prop>
									<prop name="IsDefault">1</prop>
								</obj>
								<obj name="PropertyObject" class="GenSampleEditSubset" version="4">
									<prop name="PropertyTypeName">Subsets</prop>
									<prop name="Position">3</prop>
									<prop name="IsDefault">1</prop>
								</obj>
								<obj name="PropertyObject" class="SamplePrefWidth" version="5">
									<prop name="PropertyTypeName">Width</prop>
									<prop name="Position">3</prop>
									<prop name="IsDefault">1</prop>
									<prop name="Width">1</prop>
								</obj>
							</list>
						</obj>
					</obj>
					<obj name="item" class="SamplePropInfo" version="1">
						<obj name="ChannelProperties" class="ChanPropList" version="2">
							<obj name="ChannelProperties" class="EMList" version="1">
								<list name="emlist" count="1">
									<obj name="item" class="PropertyList" version="1">
										<list name="emlist" count="12">
											<obj name="PropertyObject" class="RQSampleTargetProperty" version="4">
												<prop name="PropertyTypeName">Combined Sample and Target Type</prop>
												<prop name="Position">4</prop>
												<prop name="IsDefault">0</prop>
												<obj name="ChannelProp" class="ChannelProperty" version="1">
													<prop name="ChannelIdx">0</prop>
												</obj>
											</obj>
											<obj name="PropertyObject" class="QuantConcProperty" version="4">
												<prop name="PropertyTypeName">Concentration</prop>
												<prop name="Position">4</prop>
												<prop name="IsDefault">1</prop>
												<prop name="Concentration">0</prop>
												<obj name="ChannelProp" class="ChannelProperty" version="1">
													<prop name="ChannelIdx">0</prop>
												</obj>
												<prop name="ReadOnly">1</prop>
											</obj>
											<obj name="PropertyObject" class="QuantCpHighProp" version="4">
												<prop name="PropertyTypeName">Cp High</prop>
												<prop name="Position">4</prop>
												<prop name="IsDefault">1</prop>
												<prop name="CpRangeHigh">0</prop>
												<obj name="ChannelProp" class="ChannelProperty" version="1">
													<prop name="ChannelIdx">0</prop>
												</obj>
												<prop name="ReadOnly">0</prop>
											</obj>
											<obj name="PropertyObject" class="QuantCpLowProp" version="4">
												<prop name="PropertyTypeName">Cp Low</prop>
												<prop name="Position">4</prop>
												<prop name="IsDefault">1</prop>
												<prop name="CpRangeLow">0</prop>
												<obj name="ChannelProp" class="ChannelProperty" version="1">
													<prop name="ChannelIdx">0</prop>
												</obj>
												<prop name="ReadOnly">0</prop>
											</obj>
											<obj name="PropertyObject" class="RQEffProp" version="4">
												<prop name="PropertyTypeName">Efficiency</prop>
												<prop name="Position">4</prop>
												<prop name="IsDefault">1</prop>
												<prop name="Efficiency">2</prop>
												<obj name="ChannelProp" class="ChannelProperty" version="1">
													<prop name="ChannelIdx">0</prop>
												</obj>
											</obj>
											<obj name="PropertyObject" class="ChannelGenotype" version="4">
												<prop name="PropertyTypeName">Melt Geno Genotype</prop>
												<prop name="Position">4</prop>
												<prop name="IsDefault">1</prop>
												<prop name="ReadOnly">1</prop>
												<obj name="ChannelProp" class="ChannelProperty" version="1">
													<prop name="ChannelIdx">0</prop>
												</obj>
											</obj>
											<obj name="PropertyObject" class="GroupChannelTypeProp" version="4">
												<prop name="PropertyTypeName">Melt Geno Sample Type</prop>
												<prop name="Position">4</prop>
												<prop name="IsDefault">0</prop>
												<prop name="GroupSampleType">mstUnknown</prop>
												<obj name="ChannelProp" class="ChannelProperty" version="1">
													<prop name="ChannelIdx">0</prop>
												</obj>
											</obj>
											<obj name="PropertyObject" class="QuantSampleTypeProperty" version="4">
												<prop name="PropertyTypeName">Quantification Sample Type</prop>
												<prop name="Position">4</prop>
												<prop name="IsDefault">0</prop>
												<prop name="SampleType">qsPosCalibrator</prop>
												<obj name="ChannelProp" class="ChannelProperty" version="1">
													<prop name="ChannelIdx">0</prop>
												</obj>
											</obj>
											<obj name="PropertyObject" class="ChannelGenotype" version="4">
												<prop name="PropertyTypeName">Scanning Genotype</prop>
												<prop name="Position">4</prop>
												<prop name="IsDefault">1</prop>
												<prop name="ReadOnly">1</prop>
												<obj name="ChannelProp" class="ChannelProperty" version="1">
													<prop name="ChannelIdx">0</prop>
												</obj>
											</obj>
											<obj name="PropertyObject" class="GroupChannelTypeProp" version="4">
												<prop name="PropertyTypeName">Scanning Sample Type</prop>
												<prop name="Position">4</prop>
												<prop name="IsDefault">0</prop>
												<prop name="GroupSampleType">mstUnknown</prop>
												<obj name="ChannelProp" class="ChannelProperty" version="1">
													<prop name="ChannelIdx">0</prop>
												</obj>
											</obj>
											<obj name="PropertyObject" class="TargetName" version="4">
												<prop name="PropertyTypeName">Target Name</prop>
												<prop name="Position">4</prop>
												<prop name="IsDefault">0</prop>
												<prop name="name">C1Q</prop>
												<obj name="ChannelProp" class="ChannelProperty" version="1">
													<prop name="ChannelIdx">0</prop>
												</obj>
											</obj>
											<obj name="PropertyObject" class="RQTargetProperty" version="4">
												<prop name="PropertyTypeName">Target Type</prop>
												<prop name="Position">4</prop>
												<prop name="IsDefault">0</prop>
												<prop name="TargetType">dtTarget</prop>
												<obj name="ChannelProp" class="ChannelProperty" version="1">
													<prop name="ChannelIdx">0</prop>
												</obj>
											</obj>
										</list>
									</obj>
								</list>
							</obj>
						</obj>
						<prop name="ChannelPropertyCount">1</prop>
						<prop name="ContainerPosition">4</prop>
						<prop name="HasSampleProperties">1</prop>
						<obj name="SampleProperties" class="PropertyList" version="1">
							<list name="emlist" count="14">
								<obj name="PropertyObject" class="SamplePrefColor" version="4">
									<prop name="PropertyTypeName">Color</prop>
									<prop name="Position">4</prop>
									<prop name="IsDefault">0</prop>
									<prop name="Color">clGray</prop>
								</obj>
								<obj name="PropertyObject" class="DominantChannelProp" version="4">
									<prop name="PropertyTypeName">Dominant Channel</prop>
									<prop name="Position">4</prop>
									<prop name="IsDefault">0</prop>
									<prop name="DominantChannel">0</prop>
								</obj>
								<obj name="PropertyObject" class="Genotype" version="4">
									<prop name="PropertyTypeName">EndPt Genotype</prop>
									<prop name="Position">4</prop>
									<prop name="IsDefault">1</prop>
									<prop name="ReadOnly">1</prop>
								</obj>
								<obj name="PropertyObject" class="GroupingSample" version="4">
									<prop name="PropertyTypeName">EndPt Sample Type</prop>
									<prop name="Position">4</prop>
									<prop name="IsDefault">0</prop>
									<prop name="GroupSampleType">mstUnknown</prop>
								</obj>
								<obj name="PropertyObject" class="SamplePrefLineStyle" version="4">
									<prop name="PropertyTypeName">Line Style</prop>
									<prop name="Position">4</prop>
									<prop name="IsDefault">0</prop>
									<prop name="LineStyle">psSolid</prop>
								</obj>
								<obj name="PropertyObject" class="GenSampleEditNotes" version="4">
									<prop name="PropertyTypeName">Notes</prop>
									<prop name="Position">4</prop>
									<prop name="IsDefault">1</prop>
								</obj>
								<obj name="PropertyObject" class="SamplePrefPointStyle" version="4">
									<prop name="PropertyTypeName">Point Style</prop>
									<prop name="Position">4</prop>
									<prop name="IsDefault">0</prop>
									<prop name="PointStyle">psNothing</prop>
								</obj>
								<obj name="PropertyObject" class="GenSampleEditPosition" version="4">
									<prop name="PropertyTypeName">Position</prop>
									<prop name="Position">4</prop>
									<prop name="IsDefault">1</prop>
								</obj>
								<obj name="PropertyObject" class="GenSampleEditReplicate" version="4">
									<prop name="PropertyTypeName">Replicate of</prop>
									<prop name="Position">4</prop>
									<prop name="IsDefault">0</prop>
									<prop name="ReplicateOf">3</prop>
								</obj>
								<obj name="PropertyObject" class="HTCSampleID" version="4">
									<prop name="PropertyTypeName">Sample ID</prop>
									<prop name="Position">4</prop>
									<prop name="IsDefault">1</prop>
								</obj>
								<obj name="PropertyObject" class="GenSampleEditName" version="4">
									<prop name="PropertyTypeName">Sample Name</prop>
									<prop name="Position">4</prop>
									<prop name="IsDefault">0</prop>
									<prop name="name">6N</prop>
								</obj>
								<obj name="PropertyObject" class="HTCSamplePrepNotes" version="4">
									<prop name="PropertyTypeName">Sample Prep Notes</prop>
									<prop name="Position">4</prop>
									<prop name="IsDefault">1</prop>
								</obj>
								<obj name="PropertyObject" class="GenSampleEditSubset" version="4">
									<prop name="PropertyTypeName">Subsets</prop>
									<prop name="Position">4</prop>
									<prop name="IsDefault">1</prop>
								</obj>
								<obj name="PropertyObject" class="SamplePrefWidth" version="5">
									<prop name="PropertyTypeName">Width</prop>
									<prop name="Position">4</prop>
									<prop name="IsDefault">1</prop>
									<prop name="Width">1</prop>
								</obj>
							</list>
						</obj>
					</obj>
					<obj name="item" class="SamplePropInfo" version="1">
						<obj name="ChannelProperties" class="ChanPropList" version="2">
							<obj name="ChannelProperties" class="EMList" version="1">
								<list name="emlist" count="1">
									<obj name="item" class="PropertyList" version="1">
										<list name="emlist" count="12">
											<obj name="PropertyObject" class="RQSampleTargetProperty" version="4">
												<prop name="PropertyTypeName">Combined Sample and Target Type</prop>
												<prop name="Position">5</prop>
												<prop name="IsDefault">0</prop>
												<obj name="ChannelProp" class="ChannelProperty" version="1">
													<prop name="ChannelIdx">0</prop>
												</obj>
											</obj>
											<obj name="PropertyObject" class="QuantConcProperty" version="4">
												<prop name="PropertyTypeName">Concentration</prop>
												<prop name="Position">5</prop>
												<prop name="IsDefault">1</prop>
												<prop name="Concentration">0</prop>
												<obj name="ChannelProp" class="ChannelProperty" version="1">
													<prop name="ChannelIdx">0</prop>
												</obj>
												<prop name="ReadOnly">1</prop>
											</obj>
											<obj name="PropertyObject" class="QuantCpHighProp" version="4">
												<prop name="PropertyTypeName">Cp High</prop>
												<prop name="Position">5</prop>
												<prop name="IsDefault">1</prop>
												<prop name="CpRangeHigh">0</prop>
												<obj name="ChannelProp" class="ChannelProperty" version="1">
													<prop name="ChannelIdx">0</prop>
												</obj>
												<prop name="ReadOnly">0</prop>
											</obj>
											<obj name="PropertyObject" class="QuantCpLowProp" version="4">
												<prop name="PropertyTypeName">Cp Low</prop>
												<prop name="Position">5</prop>
												<prop name="IsDefault">1</prop>
												<prop name="CpRangeLow">0</prop>
												<obj name="ChannelProp" class="ChannelProperty" version="1">
													<prop name="ChannelIdx">0</prop>
												</obj>
												<prop name="ReadOnly">0</prop>
											</obj>
											<obj name="PropertyObject" class="RQEffProp" version="4">
												<prop name="PropertyTypeName">Efficiency</prop>
												<prop name="Position">5</prop>
												<prop name="IsDefault">1</prop>
												<prop name="Efficiency">2</prop>
												<obj name="ChannelProp" class="ChannelProperty" version="1">
													<prop name="ChannelIdx">0</prop>
												</obj>
											</obj>
											<obj name="PropertyObject" class="ChannelGenotype" version="4">
												<prop name="PropertyTypeName">Melt Geno Genotype</prop>
												<prop name="Position">5</prop>
												<prop name="IsDefault">1</prop>
												<prop name="ReadOnly">1</prop>
												<obj name="ChannelProp" class="ChannelProperty" version="1">
													<prop name="ChannelIdx">0</prop>
												</obj>
											</obj>
											<obj name="PropertyObject" class="GroupChannelTypeProp" version="4">
												<prop name="PropertyTypeName">Melt Geno Sample Type</prop>
												<prop name="Position">5</prop>
												<prop name="IsDefault">0</prop>
												<prop name="GroupSampleType">mstUnknown</prop>
												<obj name="ChannelProp" class="ChannelProperty" version="1">
													<prop name="ChannelIdx">0</prop>
												</obj>
											</obj>
											<obj name="PropertyObject" class="QuantSampleTypeProperty" version="4">
												<prop name="PropertyTypeName">Quantification Sample Type</prop>
												<prop name="Position">5</prop>
												<prop name="IsDefault">0</prop>
												<prop name="SampleType">qsPosCalibrator</prop>
												<obj name="ChannelProp" class="ChannelProperty" version="1">
													<prop name="ChannelIdx">0</prop>
												</obj>
											</obj>
											<obj name="PropertyObject" class="ChannelGenotype" version="4">
												<prop name="PropertyTypeName">Scanning Genotype</prop>
												<prop name="Position">5</prop>
												<prop name="IsDefault">1</prop>
												<prop name="ReadOnly">1</prop>
												<obj name="ChannelProp" class="ChannelProperty" version="1">
													<prop name="ChannelIdx">0</prop>
												</obj>
											</obj>
											<obj name="PropertyObject" class="GroupChannelTypeProp" version="4">
												<prop name="PropertyTypeName">Scanning Sample Type</prop>
												<prop name="Position">5</prop>
												<prop name="IsDefault">0</prop>
												<prop name="GroupSampleType">mstUnknown</prop>
												<obj name="ChannelProp" class="ChannelProperty" version="1">
													<prop name="ChannelIdx">0</prop>
												</obj>
											</obj>
											<obj name="PropertyObject" class="TargetName" version="4">
												<prop name="PropertyTypeName">Target Name</prop>
												<prop name="Position">5</prop>
												<prop name="IsDefault">0</prop>
												<prop name="name">C1Q</prop>
												<obj name="ChannelProp" class="ChannelProperty" version="1">
													<prop name="ChannelIdx">0</prop>
												</obj>
											</obj>
											<obj name="PropertyObject" class="RQTargetProperty" version="4">
												<prop name="PropertyTypeName">Target Type</prop>
												<prop name="Position">5</prop>
												<prop name="IsDefault">0</prop>
												<prop name="TargetType">dtTarget</prop>
												<obj name="ChannelProp" class="ChannelProperty" version="1">
													<prop name="ChannelIdx">0</prop>
												</obj>
											</obj>
										</list>
									</obj>
								</list>
							</obj>
						</obj>
						<prop name="ChannelPropertyCount">1</prop>
						<prop name="ContainerPosition">5</prop>
						<prop name="HasSampleProperties">1</prop>
						<obj name="SampleProperties" class="PropertyList" version="1">
							<list name="emlist" count="14">
								<obj name="PropertyObject" class="SamplePrefColor" version="4">
									<prop name="PropertyTypeName">Color</prop>
									<prop name="Position">5</prop>
									<prop name="IsDefault">0</prop>
									<prop name="Color">$0012D7FA</prop>
								</obj>
								<obj name="PropertyObject" class="DominantChannelProp" version="4">
									<prop name="PropertyTypeName">Dominant Channel</prop>
									<prop name="Position">5</prop>
									<prop name="IsDefault">0</prop>
									<prop name="DominantChannel">0</prop>
								</obj>
								<obj name="PropertyObject" class="Genotype" version="4">
									<prop name="PropertyTypeName">EndPt Genotype</prop>
									<prop name="Position">5</prop>
									<prop name="IsDefault">1</prop>
									<prop name="ReadOnly">1</prop>
								</obj>
								<obj name="PropertyObject" class="GroupingSample" version="4">
									<prop name="PropertyTypeName">EndPt Sample Type</prop>
									<prop name="Position">5</prop>
									<prop name="IsDefault">0</prop>
									<prop name="GroupSampleType">mstUnknown</prop>
								</obj>
								<obj name="PropertyObject" class="SamplePrefLineStyle" version="4">
									<prop name="PropertyTypeName">Line Style</prop>
									<prop name="Position">5</prop>
									<prop name="IsDefault">0</prop>
									<prop name="LineStyle">psSolid</prop>
								</obj>
								<obj name="PropertyObject" class="GenSampleEditNotes" version="4">
									<prop name="PropertyTypeName">Notes</prop>
									<prop name="Position">5</prop>
									<prop name="IsDefault">1</prop>
								</obj>
								<obj name="PropertyObject" class="SamplePrefPointStyle" version="4">
									<prop name="PropertyTypeName">Point Style</prop>
									<prop name="Position">5</prop>
									<prop name="IsDefault">0</prop>
									<prop name="PointStyle">psNothing</prop>
								</obj>
								<obj name="PropertyObject" class="GenSampleEditPosition" version="4">
									<prop name="PropertyTypeName">Position</prop>
									<prop name="Position">5</prop>
									<prop name="IsDefault">1</prop>
								</obj>
								<obj name="PropertyObject" class="GenSampleEditReplicate" version="4">
									<prop name="PropertyTypeName">Replicate of</prop>
									<prop name="Position">5</prop>
									<prop name="IsDefault">0</prop>
									<prop name="ReplicateOf">3</prop>
								</obj>
								<obj name="PropertyObject" class="HTCSampleID" version="4">
									<prop name="PropertyTypeName">Sample ID</prop>
									<prop name="Position">5</prop>
									<prop name="IsDefault">1</prop>
								</obj>
								<obj name="PropertyObject" class="GenSampleEditName" version="4">
									<prop name="PropertyTypeName">Sample Name</prop>
									<prop name="Position">5</prop>
									<prop name="IsDefault">0</prop>
									<prop name="name">6N</prop>
								</obj>
								<obj name="PropertyObject" class="HTCSamplePrepNotes" version="4">
									<prop name="PropertyTypeName">Sample Prep Notes</prop>
									<prop name="Position">5</prop>
									<prop name="IsDefault">1</prop>
								</obj>
								<obj name="PropertyObject" class="GenSampleEditSubset" version="4">
									<prop name="PropertyTypeName">Subsets</prop>
									<prop name="Position">5</prop>
									<prop name="IsDefault">1</prop>
								</obj>
								<obj name="PropertyObject" class="SamplePrefWidth" version="5">
									<prop name="PropertyTypeName">Width</prop>
									<prop name="Position">5</prop>
									<prop name="IsDefault">1</prop>
									<prop name="Width">1</prop>
								</obj>
							</list>
						</obj>
					</obj>
					<obj name="item" class="SamplePropInfo" version="1">
						<obj name="ChannelProperties" class="ChanPropList" version="2">
							<obj name="ChannelProperties" class="EMList" version="1">
								<list name="emlist" count="1">
									<obj name="item" class="PropertyList" version="1">
										<list name="emlist" count="12">
											<obj name="PropertyObject" class="RQSampleTargetProperty" version="4">
												<prop name="PropertyTypeName">Combined Sample and Target Type</prop>
												<prop name="Position">6</prop>
												<prop name="IsDefault">0</prop>
												<obj name="ChannelProp" class="ChannelProperty" version="1">
													<prop name="ChannelIdx">0</prop>
												</obj>
											</obj>
											<obj name="PropertyObject" class="QuantConcProperty" version="4">
												<prop name="PropertyTypeName">Concentration</prop>
												<prop name="Position">6</prop>
												<prop name="IsDefault">1</prop>
												<prop name="Concentration">0</prop>
												<obj name="ChannelProp" class="ChannelProperty" version="1">
													<prop name="ChannelIdx">0</prop>
												</obj>
												<prop name="ReadOnly">1</prop>
											</obj>
											<obj name="PropertyObject" class="QuantCpHighProp" version="4">
												<prop name="PropertyTypeName">Cp High</prop>
												<prop name="Position">6</prop>
												<prop name="IsDefault">1</prop>
												<prop name="CpRangeHigh">0</prop>
												<obj name="ChannelProp" class="ChannelProperty" version="1">
													<prop name="ChannelIdx">0</prop>
												</obj>
												<prop name="ReadOnly">0</prop>
											</obj>
											<obj name="PropertyObject" class="QuantCpLowProp" version="4">
												<prop name="PropertyTypeName">Cp Low</prop>
												<prop name="Position">6</prop>
												<prop name="IsDefault">1</prop>
												<prop name="CpRangeLow">0</prop>
												<obj name="ChannelProp" class="ChannelProperty" version="1">
													<prop name="ChannelIdx">0</prop>
												</obj>
												<prop name="ReadOnly">0</prop>
											</obj>
											<obj name="PropertyObject" class="RQEffProp" version="4">
												<prop name="PropertyTypeName">Efficiency</prop>
												<prop name="Position">6</prop>
												<prop name="IsDefault">1</prop>
												<prop name="Efficiency">2</prop>
												<obj name="ChannelProp" class="ChannelProperty" version="1">
													<prop name="ChannelIdx">0</prop>
												</obj>
											</obj>
											<obj name="PropertyObject" class="ChannelGenotype" version="4">
												<prop name="PropertyTypeName">Melt Geno Genotype</prop>
												<prop name="Position">6</prop>
												<prop name="IsDefault">1</prop>
												<prop name="ReadOnly">1</prop>
												<obj name="ChannelProp" class="ChannelProperty" version="1">
													<prop name="ChannelIdx">0</prop>
												</obj>
											</obj>
											<obj name="PropertyObject" class="GroupChannelTypeProp" version="4">
												<prop name="PropertyTypeName">Melt Geno Sample Type</prop>
												<prop name="Position">6</prop>
												<prop name="IsDefault">0</prop>
												<prop name="GroupSampleType">mstUnknown</prop>
												<obj name="ChannelProp" class="ChannelProperty" version="1">
													<prop name="ChannelIdx">0</prop>
												</obj>
											</obj>
											<obj name="PropertyObject" class="QuantSampleTypeProperty" version="4">
												<prop name="PropertyTypeName">Quantification Sample Type</prop>
												<prop name="Position">6</prop>
												<prop name="IsDefault">0</prop>
												<prop name="SampleType">qsPosCalibrator</prop>
												<obj name="ChannelProp" class="ChannelProperty" version="1">
													<prop name="ChannelIdx">0</prop>
												</obj>
											</obj>
											<obj name="PropertyObject" class="ChannelGenotype" version="4">
												<prop name="PropertyTypeName">Scanning Genotype</prop>
												<prop name="Position">6</prop>
												<prop name="IsDefault">1</prop>
												<prop name="ReadOnly">1</prop>
												<obj name="ChannelProp" class="ChannelProperty" version="1">
													<prop name="ChannelIdx">0</prop>
												</obj>
											</obj>
											<obj name="PropertyObject" class="GroupChannelTypeProp" version="4">
												<prop name="PropertyTypeName">Scanning Sample Type</prop>
												<prop name="Position">6</prop>
												<prop name="IsDefault">0</prop>
												<prop name="GroupSampleType">mstUnknown</prop>
												<obj name="ChannelProp" class="ChannelProperty" version="1">
													<prop name="ChannelIdx">0</prop>
												</obj>
											</obj>
											<obj name="PropertyObject" class="TargetName" version="4">
												<prop name="PropertyTypeName">Target Name</prop>
												<prop name="Position">6</prop>
												<prop name="IsDefault">0</prop>
												<prop name="name">ACT</prop>
												<obj name="ChannelProp" class="ChannelProperty" version="1">
													<prop name="ChannelIdx">0</prop>
												</obj>
											</obj>
											<obj name="PropertyObject" class="RQTargetProperty" version="4">
												<prop name="PropertyTypeName">Target Type</prop>
												<prop name="Position">6</prop>
												<prop name="IsDefault">0</prop>
												<prop name="TargetType">dtReference</prop>
												<obj name="ChannelProp" class="ChannelProperty" version="1">
													<prop name="ChannelIdx">0</prop>
												</obj>
											</obj>
										</list>
									</obj>
								</list>
							</obj>
						</obj>
						<prop name="ChannelPropertyCount">1</prop>
						<prop name="ContainerPosition">6</prop>
						<prop name="HasSampleProperties">1</prop>
						<obj name="SampleProperties" class="PropertyList" version="1">
							<list name="emlist" count="14">
								<obj name="PropertyObject" class="SamplePrefColor" version="4">
									<prop name="PropertyTypeName">Color</prop>
									<prop name="Position">6</prop>
									<prop name="IsDefault">0</prop>
									<prop name="Color">$00000097</prop>
								</obj>
								<obj name="PropertyObject" class="DominantChannelProp" version="4">
									<prop name="PropertyTypeName">Dominant Channel</prop>
									<prop name="Position">6</prop>
									<prop name="IsDefault">0</prop>
									<prop name="DominantChannel">0</prop>
								</obj>
								<obj name="PropertyObject" class="Genotype" version="4">
									<prop name="PropertyTypeName">EndPt Genotype</prop>
									<prop name="Position">6</prop>
									<prop name="IsDefault">1</prop>
									<prop name="ReadOnly">1</prop>
								</obj>
								<obj name="PropertyObject" class="GroupingSample" version="4">
									<prop name="PropertyTypeName">EndPt Sample Type</prop>
									<prop name="Position">6</prop>
									<prop name="IsDefault">0</prop>
									<prop name="GroupSampleType">mstUnknown</prop>
								</obj>
								<obj name="PropertyObject" class="SamplePrefLineStyle" version="4">
									<prop name="PropertyTypeName">Line Style</prop>
									<prop name="Position">6</prop>
									<prop name="IsDefault">0</prop>
									<prop name="LineStyle">psSolid</prop>
								</obj>
								<obj name="PropertyObject" class="GenSampleEditNotes" version="4">
									<prop name="PropertyTypeName">Notes</prop>
									<prop name="Position">6</prop>
									<prop name="IsDefault">1</prop>
								</obj>
								<obj name="PropertyObject" class="SamplePrefPointStyle" version="4">
									<prop name="PropertyTypeName">Point Style</prop>
									<prop name="Position">6</prop>
									<prop name="IsDefault">0</prop>
									<prop name="PointStyle">psNothing</prop>
								</obj>
								<obj name="PropertyObject" class="GenSampleEditPosition" version="4">
									<prop name="PropertyTypeName">Position</prop>
									<prop name="Position">6</prop>
									<prop name="IsDefault">1</prop>
								</obj>
								<obj name="PropertyObject" class="GenSampleEditReplicate" version="4">
									<prop name="PropertyTypeName">Replicate of</prop>
									<prop name="Position">6</prop>
									<prop name="IsDefault">0</prop>
									<prop name="ReplicateOf">6</prop>
								</obj>
								<obj name="PropertyObject" class="HTCSampleID" version="4">
									<prop name="PropertyTypeName">Sample ID</prop>
									<prop name="Position">6</prop>
									<prop name="IsDefault">1</prop>
								</obj>
								<obj name="PropertyObject" class="GenSampleEditName" version="4">
									<prop name="PropertyTypeName">Sample Name</prop>
									<prop name="Position">6</prop>
									<prop name="IsDefault">0</prop>
									<prop name="name">13N</prop>
								</obj>
								<obj name="PropertyObject" class="HTCSamplePrepNotes" version="4">
									<prop name="PropertyTypeName">Sample Prep Notes</prop>
									<prop name="Position">6</prop>
									<prop name="IsDefault">1</prop>
								</obj>
								<obj name="PropertyObject" class="GenSampleEditSubset" version="4">
									<prop name="PropertyTypeName">Subsets</prop>
									<prop name="Position">6</prop>
									<prop name="IsDefault">1</prop>
								</obj>
								<obj name="PropertyObject" class="SamplePrefWidth" version="5">
									<prop name="PropertyTypeName">Width</prop>
									<prop name="Position">6</prop>
									<prop name="IsDefault">1</prop>
									<prop name="Width">1</prop>
								</obj>
							</list>
						</obj>
					</obj>
					<obj name="item" class="SamplePropInfo" version="1">
						<obj name="ChannelProperties" class="ChanPropList" version="2">
							<obj name="ChannelProperties" class="EMList" version="1">
								<list name="emlist" count="1">
									<obj name="item" class="PropertyList" version="1">
										<list name="emlist" count="12">
											<obj name="PropertyObject" class="RQSampleTargetProperty" version="4">
												<prop name="PropertyTypeName">Combined Sample and Target Type</prop>
												<prop name="Position">7</prop>
												<prop name="IsDefault">0</prop>
												<obj name="ChannelProp" class="ChannelProperty" version="1">
													<prop name="ChannelIdx">0</prop>
												</obj>
											</obj>
											<obj name="PropertyObject" class="QuantConcProperty" version="4">
												<prop name="PropertyTypeName">Concentration</prop>
												<prop name="Position">7</prop>
												<prop name="IsDefault">1</prop>
												<prop name="Concentration">0</prop>
												<obj name="ChannelProp" class="ChannelProperty" version="1">
													<prop name="ChannelIdx">0</prop>
												</obj>
												<prop name="ReadOnly">1</prop>
											</obj>
											<obj name="PropertyObject" class="QuantCpHighProp" version="4">
												<prop name="PropertyTypeName">Cp High</prop>
												<prop name="Position">7</prop>
												<prop name="IsDefault">1</prop>
												<prop name="CpRangeHigh">0</prop>
												<obj name="ChannelProp" class="ChannelProperty" version="1">
													<prop name="ChannelIdx">0</prop>
												</obj>
												<prop name="ReadOnly">0</prop>
											</obj>
											<obj name="PropertyObject" class="QuantCpLowProp" version="4">
												<prop name="PropertyTypeName">Cp Low</prop>
												<prop name="Position">7</prop>
												<prop name="IsDefault">1</prop>
												<prop name="CpRangeLow">0</prop>
												<obj name="ChannelProp" class="ChannelProperty" version="1">
													<prop name="ChannelIdx">0</prop>
												</obj>
												<prop name="ReadOnly">0</prop>
											</obj>
											<obj name="PropertyObject" class="RQEffProp" version="4">
												<prop name="PropertyTypeName">Efficiency</prop>
												<prop name="Position">7</prop>
												<prop name="IsDefault">1</prop>
												<prop name="Efficiency">2</prop>
												<obj name="ChannelProp" class="ChannelProperty" version="1">
													<prop name="ChannelIdx">0</prop>
												</obj>
											</obj>
											<obj name="PropertyObject" class="ChannelGenotype" version="4">
												<prop name="PropertyTypeName">Melt Geno Genotype</prop>
												<prop name="Position">7</prop>
												<prop name="IsDefault">1</prop>
												<prop name="ReadOnly">1</prop>
												<obj name="ChannelProp" class="ChannelProperty" version="1">
													<prop name="ChannelIdx">0</prop>
												</obj>
											</obj>
											<obj name="PropertyObject" class="GroupChannelTypeProp" version="4">
												<prop name="PropertyTypeName">Melt Geno Sample Type</prop>
												<prop name="Position">7</prop>
												<prop name="IsDefault">0</prop>
												<prop name="GroupSampleType">mstUnknown</prop>
												<obj name="ChannelProp" class="ChannelProperty" version="1">
													<prop name="ChannelIdx">0</prop>
												</obj>
											</obj>
											<obj name="PropertyObject" class="QuantSampleTypeProperty" version="4">
												<prop name="PropertyTypeName">Quantification Sample Type</prop>
												<prop name="Position">7</prop>
												<prop name="IsDefault">0</prop>
												<prop name="SampleType">qsPosCalibrator</prop>
												<obj name="ChannelProp" class="ChannelProperty" version="1">
													<prop name="ChannelIdx">0</prop>
												</obj>
											</obj>
											<obj name="PropertyObject" class="ChannelGenotype" version="4">
												<prop name="PropertyTypeName">Scanning Genotype</prop>
												<prop name="Position">7</prop>
												<prop name="IsDefault">1</prop>
												<prop name="ReadOnly">1</prop>
												<obj name="ChannelProp" class="ChannelProperty" version="1">
													<prop name="ChannelIdx">0</prop>
												</obj>
											</obj>
											<obj name="PropertyObject" class="GroupChannelTypeProp" version="4">
												<prop name="PropertyTypeName">Scanning Sample Type</prop>
												<prop name="Position">7</prop>
												<prop name="IsDefault">0</prop>
												<prop name="GroupSampleType">mstUnknown</prop>
												<obj name="ChannelProp" class="ChannelProperty" version="1">
													<prop name="ChannelIdx">0</prop>
												</obj>
											</obj>
											<obj name="PropertyObject" class="TargetName" version="4">
												<prop name="PropertyTypeName">Target Name</prop>
												<prop name="Position">7</prop>
												<prop name="IsDefault">0</prop>
												<prop name="name">ACT</prop>
												<obj name="ChannelProp" class="ChannelProperty" version="1">
													<prop name="ChannelIdx">0</prop>
												</obj>
											</obj>
											<obj name="PropertyObject" class="RQTargetProperty" version="4">
												<prop name="PropertyTypeName">Target Type</prop>
												<prop name="Position">7</prop>
												<prop name="IsDefault">0</prop>
												<prop name="TargetType">dtReference</prop>
												<obj name="ChannelProp" class="ChannelProperty" version="1">
													<prop name="ChannelIdx">0</prop>
												</obj>
											</obj>
										</list>
									</obj>
								</list>
							</obj>
						</obj>
						<prop name="ChannelPropertyCount">1</prop>
						<prop name="ContainerPosition">7</prop>
						<prop name="HasSampleProperties">1</prop>
						<obj name="SampleProperties" class="PropertyList" version="1">
							<list name="emlist" count="14">
								<obj name="PropertyObject" class="SamplePrefColor" version="4">
									<prop name="PropertyTypeName">Color</prop>
									<prop name="Position">7</prop>
									<prop name="IsDefault">0</prop>
									<prop name="Color">$00FFFF0F</prop>
								</obj>
								<obj name="PropertyObject" class="DominantChannelProp" version="4">
									<prop name="PropertyTypeName">Dominant Channel</prop>
									<prop name="Position">7</prop>
									<prop name="IsDefault">0</prop>
									<prop name="DominantChannel">0</prop>
								</obj>
								<obj name="PropertyObject" class="Genotype" version="4">
									<prop name="PropertyTypeName">EndPt Genotype</prop>
									<prop name="Position">7</prop>
									<prop name="IsDefault">1</prop>
									<prop name="ReadOnly">1</prop>
								</obj>
								<obj name="PropertyObject" class="GroupingSample" version="4">
									<prop name="PropertyTypeName">EndPt Sample Type</prop>
									<prop name="Position">7</prop>
									<prop name="IsDefault">0</prop>
									<prop name="GroupSampleType">mstUnknown</prop>
								</obj>
								<obj name="PropertyObject" class="SamplePrefLineStyle" version="4">
									<prop name="PropertyTypeName">Line Style</prop>
									<prop name="Position">7</prop>
									<prop name="IsDefault">0</prop>
									<prop name="LineStyle">psSolid</prop>
								</obj>
								<obj name="PropertyObject" class="GenSampleEditNotes" version="4">
									<prop name="PropertyTypeName">Notes</prop>
									<prop name="Position">7</prop>
									<prop name="IsDefault">1</prop>
								</obj>
								<obj name="PropertyObject" class="SamplePrefPointStyle" version="4">
									<prop name="PropertyTypeName">Point Style</prop>
									<prop name="Position">7</prop>
									<prop name="IsDefault">0</prop>
									<prop name="PointStyle">psNothing</prop>
								</obj>
								<obj name="PropertyObject" class="GenSampleEditPosition" version="4">
									<prop name="PropertyTypeName">Position</prop>
									<prop name="Position">7</prop>
									<prop name="IsDefault">1</prop>
								</obj>
								<obj name="PropertyObject" class="GenSampleEditReplicate" version="4">
									<prop name="PropertyTypeName">Replicate of</prop>
									<prop name="Position">7</prop>
									<prop name="IsDefault">0</prop>
									<prop name="ReplicateOf">6</prop>
								</obj>
								<obj name="PropertyObject" class="HTCSampleID" version="4">
									<prop name="PropertyTypeName">Sample ID</prop>
									<prop name="Position">7</prop>
									<prop name="IsDefault">1</prop>
								</obj>
								<obj name="PropertyObject" class="GenSampleEditName" version="4">
									<prop name="PropertyTypeName">Sample Name</prop>
									<prop name="Position">7</prop>
									<prop name="IsDefault">0</prop>
									<prop name="name">13N</prop>
								</obj>
								<obj name="PropertyObject" class="HTCSamplePrepNotes" version="4">
									<prop name="PropertyTypeName">Sample Prep Notes</prop>
									<prop name="Position">7</prop>
									<prop name="IsDefault">1</prop>
								</obj>
								<obj name="PropertyObject" class="GenSampleEditSubset" version="4">
									<prop name="PropertyTypeName">Subsets</prop>
									<prop name="Position">7</prop>
									<prop name="IsDefault">1</prop>
								</obj>
								<obj name="PropertyObject" class="SamplePrefWidth" version="5">
									<prop name="PropertyTypeName">Width</prop>
									<prop name="Position">7</prop>
									<prop name="IsDefault">1</prop>
									<prop name="Width">1</prop>
								</obj>
							</list>
						</obj>
					</obj>
					<obj name="item" class="SamplePropInfo" version="1">
						<obj name="ChannelProperties" class="ChanPropList" version="2">
							<obj name="ChannelProperties" class="EMList" version="1">
								<list name="emlist" count="1">
									<obj name="item" class="PropertyList" version="1">
										<list name="emlist" count="12">
											<obj name="PropertyObject" class="RQSampleTargetProperty" version="4">
												<prop name="PropertyTypeName">Combined Sample and Target Type</prop>
												<prop name="Position">8</prop>
												<prop name="IsDefault">0</prop>
												<obj name="ChannelProp" class="ChannelProperty" version="1">
													<prop name="ChannelIdx">0</prop>
												</obj>
											</obj>
											<obj name="PropertyObject" class="QuantConcProperty" version="4">
												<prop name="PropertyTypeName">Concentration</prop>
												<prop name="Position">8</prop>
												<prop name="IsDefault">1</prop>
												<prop name="Concentration">0</prop>
												<obj name="ChannelProp" class="ChannelProperty" version="1">
													<prop name="ChannelIdx">0</prop>
												</obj>
												<prop name="ReadOnly">1</prop>
											</obj>
											<obj name="PropertyObject" class="QuantCpHighProp" version="4">
												<prop name="PropertyTypeName">Cp High</prop>
												<prop name="Position">8</prop>
												<prop name="IsDefault">1</prop>
												<prop name="CpRangeHigh">0</prop>
												<obj name="ChannelProp" class="ChannelProperty" version="1">
													<prop name="ChannelIdx">0</prop>
												</obj>
												<prop name="ReadOnly">0</prop>
											</obj>
											<obj name="PropertyObject" class="QuantCpLowProp" version="4">
												<prop name="PropertyTypeName">Cp Low</prop>
												<prop name="Position">8</prop>
												<prop name="IsDefault">1</prop>
												<prop name="CpRangeLow">0</prop>
												<obj name="ChannelProp" class="ChannelProperty" version="1">
													<prop name="ChannelIdx">0</prop>
												</obj>
												<prop name="ReadOnly">0</prop>
											</obj>
											<obj name="PropertyObject" class="RQEffProp" version="4">
												<prop name="PropertyTypeName">Efficiency</prop>
												<prop name="Position">8</prop>
												<prop name="IsDefault">1</prop>
												<prop name="Efficiency">2</prop>
												<obj name="ChannelProp" class="ChannelProperty" version="1">
													<prop name="ChannelIdx">0</prop>
												</obj>
											</obj>
											<obj name="PropertyObject" class="ChannelGenotype" version="4">
												<prop name="PropertyTypeName">Melt Geno Genotype</prop>
												<prop name="Position">8</prop>
												<prop name="IsDefault">1</prop>
												<prop name="ReadOnly">1</prop>
												<obj name="ChannelProp" class="ChannelProperty" version="1">
													<prop name="ChannelIdx">0</prop>
												</obj>
											</obj>
											<obj name="PropertyObject" class="GroupChannelTypeProp" version="4">
												<prop name="PropertyTypeName">Melt Geno Sample Type</prop>
												<prop name="Position">8</prop>
												<prop name="IsDefault">0</prop>
												<prop name="GroupSampleType">mstUnknown</prop>
												<obj name="ChannelProp" class="ChannelProperty" version="1">
													<prop name="ChannelIdx">0</prop>
												</obj>
											</obj>
											<obj name="PropertyObject" class="QuantSampleTypeProperty" version="4">
												<prop name="PropertyTypeName">Quantification Sample Type</prop>
												<prop name="Position">8</prop>
												<prop name="IsDefault">0</prop>
												<prop name="SampleType">qsPosCalibrator</prop>
												<obj name="ChannelProp" class="ChannelProperty" version="1">
													<prop name="ChannelIdx">0</prop>
												</obj>
											</obj>
											<obj name="PropertyObject" class="ChannelGenotype" version="4">
												<prop name="PropertyTypeName">Scanning Genotype</prop>
												<prop name="Position">8</prop>
												<prop name="IsDefault">1</prop>
												<prop name="ReadOnly">1</prop>
												<obj name="ChannelProp" class="ChannelProperty" version="1">
													<prop name="ChannelIdx">0</prop>
												</obj>
											</obj>
											<obj name="PropertyObject" class="GroupChannelTypeProp" version="4">
												<prop name="PropertyTypeName">Scanning Sample Type</prop>
												<prop name="Position">8</prop>
												<prop name="IsDefault">0</prop>
												<prop name="GroupSampleType">mstUnknown</prop>
												<obj name="ChannelProp" class="ChannelProperty" version="1">
													<prop name="ChannelIdx">0</prop>
												</obj>
											</obj>
											<obj name="PropertyObject" class="TargetName" version="4">
												<prop name="PropertyTypeName">Target Name</prop>
												<prop name="Position">8</prop>
												<prop name="IsDefault">0</prop>
												<prop name="name">ACT</prop>
												<obj name="ChannelProp" class="ChannelProperty" version="1">
													<prop name="ChannelIdx">0</prop>
												</obj>
											</obj>
											<obj name="PropertyObject" class="RQTargetProperty" version="4">
												<prop name="PropertyTypeName">Target Type</prop>
												<prop name="Position">8</prop>
												<prop name="IsDefault">0</prop>
												<prop name="TargetType">dtReference</prop>
												<obj name="ChannelProp" class="ChannelProperty" version="1">
													<prop name="ChannelIdx">0</prop>
												</obj>
											</obj>
										</list>
									</obj>
								</list>
							</obj>
						</obj>
						<prop name="ChannelPropertyCount">1</prop>
						<prop name="ContainerPosition">8</prop>
						<prop name="HasSampleProperties">1</prop>
						<obj name="SampleProperties" class="PropertyList" version="1">
							<list name="emlist" count="14">
								<obj name="PropertyObject" class="SamplePrefColor" version="4">
									<prop name="PropertyTypeName">Color</prop>
									<prop name="Position">8</prop>
									<prop name="IsDefault">0</prop>
									<prop name="Color">$00404000</prop>
								</obj>
								<obj name="PropertyObject" class="DominantChannelProp" version="4">
									<prop name="PropertyTypeName">Dominant Channel</prop>
									<prop name="Position">8</prop>
									<prop name="IsDefault">0</prop>
									<prop name="DominantChannel">0</prop>
								</obj>
								<obj name="PropertyObject" class="Genotype" version="4">
									<prop name="PropertyTypeName">EndPt Genotype</prop>
									<prop name="Position">8</prop>
									<prop name="IsDefault">1</prop>
									<prop name="ReadOnly">1</prop>
								</obj>
								<obj name="PropertyObject" class="GroupingSample" version="4">
									<prop name="PropertyTypeName">EndPt Sample Type</prop>
									<prop name="Position">8</prop>
									<prop name="IsDefault">0</prop>
									<prop name="GroupSampleType">mstUnknown</prop>
								</obj>
								<obj name="PropertyObject" class="SamplePrefLineStyle" version="4">
									<prop name="PropertyTypeName">Line Style</prop>
									<prop name="Position">8</prop>
									<prop name="IsDefault">0</prop>
									<prop name="LineStyle">psSolid</prop>
								</obj>
								<obj name="PropertyObject" class="GenSampleEditNotes" version="4">
									<prop name="PropertyTypeName">Notes</prop>
									<prop name="Position">8</prop>
									<prop name="IsDefault">1</prop>
								</obj>
								<obj name="PropertyObject" class="SamplePrefPointStyle" version="4">
									<prop name="PropertyTypeName">Point Style</prop>
									<prop name="Position">8</prop>
									<prop name="IsDefault">0</prop>
									<prop name="PointStyle">psNothing</prop>
								</obj>
								<obj name="PropertyObject" class="GenSampleEditPosition" version="4">
									<prop name="PropertyTypeName">Position</prop>
									<prop name="Position">8</prop>
									<prop name="IsDefault">1</prop>
								</obj>
								<obj name="PropertyObject" class="GenSampleEditReplicate" version="4">
									<prop name="PropertyTypeName">Replicate of</prop>
									<prop name="Position">8</prop>
									<prop name="IsDefault">0</prop>
									<prop name="ReplicateOf">6</prop>
								</obj>
								<obj name="PropertyObject" class="HTCSampleID" version="4">
									<prop name="PropertyTypeName">Sample ID</prop>
									<prop name="Position">8</prop>
									<prop name="IsDefault">1</prop>
								</obj>
								<obj name="PropertyObject" class="GenSampleEditName" version="4">
									<prop name="PropertyTypeName">Sample Name</prop>
									<prop name="Position">8</prop>
									<prop name="IsDefault">0</prop>
									<prop name="name">13N</prop>
								</obj>
								<obj name="PropertyObject" class="HTCSamplePrepNotes" version="4">
									<prop name="PropertyTypeName">Sample Prep Notes</prop>
									<prop name="Position">8</prop>
									<prop name="IsDefault">1</prop>
								</obj>
								<obj name="PropertyObject" class="GenSampleEditSubset" version="4">
									<prop name="PropertyTypeName">Subsets</prop>
									<prop name="Position">8</prop>
									<prop name="IsDefault">1</prop>
								</obj>
								<obj name="PropertyObject" class="SamplePrefWidth" version="5">
									<prop name="PropertyTypeName">Width</prop>
									<prop name="Position">8</prop>
									<prop name="IsDefault">1</prop>
									<prop name="Width">1</prop>
								</obj>
							</list>
						</obj>
					</obj>
					<obj name="item" class="SamplePropInfo" version="1">
						<obj name="ChannelProperties" class="ChanPropList" version="2">
							<obj name="ChannelProperties" class="EMList" version="1">
								<list name="emlist" count="1">
									<obj name="item" class="PropertyList" version="1">
										<list name="emlist" count="12">
											<obj name="PropertyObject" class="RQSampleTargetProperty" version="4">
												<prop name="PropertyTypeName">Combined Sample and Target Type</prop>
												<prop name="Position">9</prop>
												<prop name="IsDefault">0</prop>
												<obj name="ChannelProp" class="ChannelProperty" version="1">
													<prop name="ChannelIdx">0</prop>
												</obj>
											</obj>
											<obj name="PropertyObject" class="QuantConcProperty" version="4">
												<prop name="PropertyTypeName">Concentration</prop>
												<prop name="Position">9</prop>
												<prop name="IsDefault">1</prop>
												<prop name="Concentration">0</prop>
												<obj name="ChannelProp" class="ChannelProperty" version="1">
													<prop name="ChannelIdx">0</prop>
												</obj>
												<prop name="ReadOnly">1</prop>
											</obj>
											<obj name="PropertyObject" class="QuantCpHighProp" version="4">
												<prop name="PropertyTypeName">Cp High</prop>
												<prop name="Position">9</prop>
												<prop name="IsDefault">1</prop>
												<prop name="CpRangeHigh">0</prop>
												<obj name="ChannelProp" class="ChannelProperty" version="1">
													<prop name="ChannelIdx">0</prop>
												</obj>
												<prop name="ReadOnly">0</prop>
											</obj>
											<obj name="PropertyObject" class="QuantCpLowProp" version="4">
												<prop name="PropertyTypeName">Cp Low</prop>
												<prop name="Position">9</prop>
												<prop name="IsDefault">1</prop>
												<prop name="CpRangeLow">0</prop>
												<obj name="ChannelProp" class="ChannelProperty" version="1">
													<prop name="ChannelIdx">0</prop>
												</obj>
												<prop name="ReadOnly">0</prop>
											</obj>
											<obj name="PropertyObject" class="RQEffProp" version="4">
												<prop name="PropertyTypeName">Efficiency</prop>
												<prop name="Position">9</prop>
												<prop name="IsDefault">1</prop>
												<prop name="Efficiency">2</prop>
												<obj name="ChannelProp" class="ChannelProperty" version="1">
													<prop name="ChannelIdx">0</prop>
												</obj>
											</obj>
											<obj name="PropertyObject" class="ChannelGenotype" version="4">
												<prop name="PropertyTypeName">Melt Geno Genotype</prop>
												<prop name="Position">9</prop>
												<prop name="IsDefault">1</prop>
												<prop name="ReadOnly">1</prop>
												<obj name="ChannelProp" class="ChannelProperty" version="1">
													<prop name="ChannelIdx">0</prop>
												</obj>
											</obj>
											<obj name="PropertyObject" class="GroupChannelTypeProp" version="4">
												<prop name="PropertyTypeName">Melt Geno Sample Type</prop>
												<prop name="Position">9</prop>
												<prop name="IsDefault">0</prop>
												<prop name="GroupSampleType">mstUnknown</prop>
												<obj name="ChannelProp" class="ChannelProperty" version="1">
													<prop name="ChannelIdx">0</prop>
												</obj>
											</obj>
											<obj name="PropertyObject" class="QuantSampleTypeProperty" version="4">
												<prop name="PropertyTypeName">Quantification Sample Type</prop>
												<prop name="Position">9</prop>
												<prop name="IsDefault">0</prop>
												<prop name="SampleType">qsPosCalibrator</prop>
												<obj name="ChannelProp" class="ChannelProperty" version="1">
													<prop name="ChannelIdx">0</prop>
												</obj>
											</obj>
											<obj name="PropertyObject" class="ChannelGenotype" version="4">
												<prop name="PropertyTypeName">Scanning Genotype</prop>
												<prop name="Position">9</prop>
												<prop name="IsDefault">1</prop>
												<prop name="ReadOnly">1</prop>
												<obj name="ChannelProp" class="ChannelProperty" version="1">
													<prop name="ChannelIdx">0</prop>
												</obj>
											</obj>
											<obj name="PropertyObject" class="GroupChannelTypeProp" version="4">
												<prop name="PropertyTypeName">Scanning Sample Type</prop>
												<prop name="Position">9</prop>
												<prop name="IsDefault">0</prop>
												<prop name="GroupSampleType">mstUnknown</prop>
												<obj name="ChannelProp" class="ChannelProperty" version="1">
													<prop name="ChannelIdx">0</prop>
												</obj>
											</obj>
											<obj name="PropertyObject" class="TargetName" version="4">
												<prop name="PropertyTypeName">Target Name</prop>
												<prop name="Position">9</prop>
												<prop name="IsDefault">0</prop>
												<prop name="name">C1Q</prop>
												<obj name="ChannelProp" class="ChannelProperty" version="1">
													<prop name="ChannelIdx">0</prop>
												</obj>
											</obj>
											<obj name="PropertyObject" class="RQTargetProperty" version="4">
												<prop name="PropertyTypeName">Target Type</prop>
												<prop name="Position">9</prop>
												<prop name="IsDefault">0</prop>
												<prop name="TargetType">dtTarget</prop>
												<obj name="ChannelProp" class="ChannelProperty" version="1">
													<prop name="ChannelIdx">0</prop>
												</obj>
											</obj>
										</list>
									</obj>
								</list>
							</obj>
						</obj>
						<prop name="ChannelPropertyCount">1</prop>
						<prop name="ContainerPosition">9</prop>
						<prop name="HasSampleProperties">1</prop>
						<obj name="SampleProperties" class="PropertyList" version="1">
							<list name="emlist" count="14">
								<obj name="PropertyObject" class="SamplePrefColor" version="4">
									<prop name="PropertyTypeName">Color</prop>
									<prop name="Position">9</prop>
									<prop name="IsDefault">0</prop>
									<prop name="Color">$004080FF</prop>
								</obj>
								<obj name="PropertyObject" class="DominantChannelProp" version="4">
									<prop name="PropertyTypeName">Dominant Channel</prop>
									<prop name="Position">9</prop>
									<prop name="IsDefault">0</prop>
									<prop name="DominantChannel">0</prop>
								</obj>
								<obj name="PropertyObject" class="Genotype" version="4">
									<prop name="PropertyTypeName">EndPt Genotype</prop>
									<prop name="Position">9</prop>
									<prop name="IsDefault">1</prop>
									<prop name="ReadOnly">1</prop>
								</obj>
								<obj name="PropertyObject" class="GroupingSample" version="4">
									<prop name="PropertyTypeName">EndPt Sample Type</prop>
									<prop name="Position">9</prop>
									<prop name="IsDefault">0</prop>
									<prop name="GroupSampleType">mstUnknown</prop>
								</obj>
								<obj name="PropertyObject" class="SamplePrefLineStyle" version="4">
									<prop name="PropertyTypeName">Line Style</prop>
									<prop name="Position">9</prop>
									<prop name="IsDefault">0</prop>
									<prop name="LineStyle">psSolid</prop>
								</obj>
								<obj name="PropertyObject" class="GenSampleEditNotes" version="4">
									<prop name="PropertyTypeName">Notes</prop>
									<prop name="Position">9</prop>
									<prop name="IsDefault">1</prop>
								</obj>
								<obj name="PropertyObject" class="SamplePrefPointStyle" version="4">
									<prop name="PropertyTypeName">Point Style</prop>
									<prop name="Position">9</prop>
									<prop name="IsDefault">0</prop>
									<prop name="PointStyle">psNothing</prop>
								</obj>
								<obj name="PropertyObject" class="GenSampleEditPosition" version="4">
									<prop name="PropertyTypeName">Position</prop>
									<prop name="Position">9</prop>
									<prop name="IsDefault">1</prop>
								</obj>
								<obj name="PropertyObject" class="GenSampleEditReplicate" version="4">
									<prop name="PropertyTypeName">Replicate of</prop>
									<prop name="Position">9</prop>
									<prop name="IsDefault">0</prop>
									<prop name="ReplicateOf">9</prop>
								</obj>
								<obj name="PropertyObject" class="HTCSampleID" version="4">
									<prop name="PropertyTypeName">Sample ID</prop>
									<prop name="Position">9</prop>
									<prop name="IsDefault">1</prop>
								</obj>
								<obj name="PropertyObject" class="GenSampleEditName" version="4">
									<prop name="PropertyTypeName">Sample Name</prop>
									<prop name="Position">9</prop>
									<prop name="IsDefault">0</prop>
									<prop name="name">13N</prop>
								</obj>
								<obj name="PropertyObject" class="HTCSamplePrepNotes" version="4">
									<prop name="PropertyTypeName">Sample Prep Notes</prop>
									<prop name="Position">9</prop>
									<prop name="IsDefault">1</prop>
								</obj>
								<obj name="PropertyObject" class="GenSampleEditSubset" version="4">
									<prop name="PropertyTypeName">Subsets</prop>
									<prop name="Position">9</prop>
									<prop name="IsDefault">1</prop>
								</obj>
								<obj name="PropertyObject" class="SamplePrefWidth" version="5">
									<prop name="PropertyTypeName">Width</prop>
									<prop name="Position">9</prop>
									<prop name="IsDefault">1</prop>
									<prop name="Width">1</prop>
								</obj>
							</list>
						</obj>
					</obj>
					<obj name="item" class="SamplePropInfo" version="1">
						<obj name="ChannelProperties" class="ChanPropList" version="2">
							<obj name="ChannelProperties" class="EMList" version="1">
								<list name="emlist" count="1">
									<obj name="item" class="PropertyList" version="1">
										<list name="emlist" count="12">
											<obj name="PropertyObject" class="RQSampleTargetProperty" version="4">
												<prop name="PropertyTypeName">Combined Sample and Target Type</prop>
												<prop name="Position">10</prop>
												<prop name="IsDefault">0</prop>
												<obj name="ChannelProp" class="ChannelProperty" version="1">
													<prop name="ChannelIdx">0</prop>
												</obj>
											</obj>
											<obj name="PropertyObject" class="QuantConcProperty" version="4">
												<prop name="PropertyTypeName">Concentration</prop>
												<prop name="Position">10</prop>
												<prop name="IsDefault">1</prop>
												<prop name="Concentration">0</prop>
												<obj name="ChannelProp" class="ChannelProperty" version="1">
													<prop name="ChannelIdx">0</prop>
												</obj>
												<prop name="ReadOnly">1</prop>
											</obj>
											<obj name="PropertyObject" class="QuantCpHighProp" version="4">
												<prop name="PropertyTypeName">Cp High</prop>
												<prop name="Position">10</prop>
												<prop name="IsDefault">1</prop>
												<prop name="CpRangeHigh">0</prop>
												<obj name="ChannelProp" class="ChannelProperty" version="1">
													<prop name="ChannelIdx">0</prop>
												</obj>
												<prop name="ReadOnly">0</prop>
											</obj>
											<obj name="PropertyObject" class="QuantCpLowProp" version="4">
												<prop name="PropertyTypeName">Cp Low</prop>
												<prop name="Position">10</prop>
												<prop name="IsDefault">1</prop>
												<prop name="CpRangeLow">0</prop>
												<obj name="ChannelProp" class="ChannelProperty" version="1">
													<prop name="ChannelIdx">0</prop>
												</obj>
												<prop name="ReadOnly">0</prop>
											</obj>
											<obj name="PropertyObject" class="RQEffProp" version="4">
												<prop name="PropertyTypeName">Efficiency</prop>
												<prop name="Position">10</prop>
												<prop name="IsDefault">1</prop>
												<prop name="Efficiency">2</prop>
												<obj name="ChannelProp" class="ChannelProperty" version="1">
													<prop name="ChannelIdx">0</prop>
												</obj>
											</obj>
											<obj name="PropertyObject" class="ChannelGenotype" version="4">
												<prop name="PropertyTypeName">Melt Geno Genotype</prop>
												<prop name="Position">10</prop>
												<prop name="IsDefault">1</prop>
												<prop name="ReadOnly">1</prop>
												<obj name="ChannelProp" class="ChannelProperty" version="1">
													<prop name="ChannelIdx">0</prop>
												</obj>
											</obj>
											<obj name="PropertyObject" class="GroupChannelTypeProp" version="4">
												<prop name="PropertyTypeName">Melt Geno Sample Type</prop>
												<prop name="Position">10</prop>
												<prop name="IsDefault">0</prop>
												<prop name="GroupSampleType">mstUnknown</prop>
												<obj name="ChannelProp" class="ChannelProperty" version="1">
													<prop name="ChannelIdx">0</prop>
												</obj>
											</obj>
											<obj name="PropertyObject" class="QuantSampleTypeProperty" version="4">
												<prop name="PropertyTypeName">Quantification Sample Type</prop>
												<prop name="Position">10</prop>
												<prop name="IsDefault">0</prop>
												<prop name="SampleType">qsPosCalibrator</prop>
												<obj name="ChannelProp" class="ChannelProperty" version="1">
													<prop name="ChannelIdx">0</prop>
												</obj>
											</obj>
											<obj name="PropertyObject" class="ChannelGenotype" version="4">
												<prop name="PropertyTypeName">Scanning Genotype</prop>
												<prop name="Position">10</prop>
												<prop name="IsDefault">1</prop>
												<prop name="ReadOnly">1</prop>
												<obj name="ChannelProp" class="ChannelProperty" version="1">
													<prop name="ChannelIdx">0</prop>
												</obj>
											</obj>
											<obj name="PropertyObject" class="GroupChannelTypeProp" version="4">
												<prop name="PropertyTypeName">Scanning Sample Type</prop>
												<prop name="Position">10</prop>
												<prop name="IsDefault">0</prop>
												<prop name="GroupSampleType">mstUnknown</prop>
												<obj name="ChannelProp" class="ChannelProperty" version="1">
													<prop name="ChannelIdx">0</prop>
												</obj>
											</obj>
											<obj name="PropertyObject" class="TargetName" version="4">
												<prop name="PropertyTypeName">Target Name</prop>
												<prop name="Position">10</prop>
												<prop name="IsDefault">0</prop>
												<prop name="name">C1Q</prop>
												<obj name="ChannelProp" class="ChannelProperty" version="1">
													<prop name="ChannelIdx">0</prop>
												</obj>
											</obj>
											<obj name="PropertyObject" class="RQTargetProperty" version="4">
												<prop name="PropertyTypeName">Target Type</prop>
												<prop name="Position">10</prop>
												<prop name="IsDefault">0</prop>
												<prop name="TargetType">dtTarget</prop>
												<obj name="ChannelProp" class="ChannelProperty" version="1">
													<prop name="ChannelIdx">0</prop>
												</obj>
											</obj>
										</list>
									</obj>
								</list>
							</obj>
						</obj>
						<prop name="ChannelPropertyCount">1</prop>
						<prop name="ContainerPosition">10</prop>
						<prop name="HasSampleProperties">1</prop>
						<obj name="SampleProperties" class="PropertyList" version="1">
							<list name="emlist" count="14">
								<obj name="PropertyObject" class="SamplePrefColor" version="4">
									<prop name="PropertyTypeName">Color</prop>
									<prop name="Position">10</prop>
									<prop name="IsDefault">0</prop>
									<prop name="Color">$00FD0299</prop>
								</obj>
								<obj name="PropertyObject" class="DominantChannelProp" version="4">
									<prop name="PropertyTypeName">Dominant Channel</prop>
									<prop name="Position">10</prop>
									<prop name="IsDefault">0</prop>
									<prop name="DominantChannel">0</prop>
								</obj>
								<obj name="PropertyObject" class="Genotype" version="4">
									<prop name="PropertyTypeName">EndPt Genotype</prop>
									<prop name="Position">10</prop>
									<prop name="IsDefault">1</prop>
									<prop name="ReadOnly">1</prop>
								</obj>
								<obj name="PropertyObject" class="GroupingSample" version="4">
									<prop name="PropertyTypeName">EndPt Sample Type</prop>
									<prop name="Position">10</prop>
									<prop name="IsDefault">0</prop>
									<prop name="GroupSampleType">mstUnknown</prop>
								</obj>
								<obj name="PropertyObject" class="SamplePrefLineStyle" version="4">
									<prop name="PropertyTypeName">Line Style</prop>
									<prop name="Position">10</prop>
									<prop name="IsDefault">0</prop>
									<prop name="LineStyle">psSolid</prop>
								</obj>
								<obj name="PropertyObject" class="GenSampleEditNotes" version="4">
									<prop name="PropertyTypeName">Notes</prop>
									<prop name="Position">10</prop>
									<prop name="IsDefault">1</prop>
								</obj>
								<obj name="PropertyObject" class="SamplePrefPointStyle" version="4">
									<prop name="PropertyTypeName">Point Style</prop>
									<prop name="Position">10</prop>
									<prop name="IsDefault">0</prop>
									<prop name="PointStyle">psNothing</prop>
								</obj>
								<obj name="PropertyObject" class="GenSampleEditPosition" version="4">
									<prop name="PropertyTypeName">Position</prop>
									<prop name="Position">10</prop>
									<prop name="IsDefault">1</prop>
								</obj>
								<obj name="PropertyObject" class="GenSampleEditReplicate" version="4">
									<prop name="PropertyTypeName">Replicate of</prop>
									<prop name="Position">10</prop>
									<prop name="IsDefault">0</prop>
									<prop name="ReplicateOf">9</prop>
								</obj>
								<obj name="PropertyObject" class="HTCSampleID" version="4">
									<prop name="PropertyTypeName">Sample ID</prop>
									<prop name="Position">10</prop>
									<prop name="IsDefault">1</prop>
								</obj>
								<obj name="PropertyObject" class="GenSampleEditName" version="4">
									<prop name="PropertyTypeName">Sample Name</prop>
									<prop name="Position">10</prop>
									<prop name="IsDefault">0</prop>
									<prop name="name">13N</prop>
								</obj>
								<obj name="PropertyObject" class="HTCSamplePrepNotes" version="4">
									<prop name="PropertyTypeName">Sample Prep Notes</prop>
									<prop name="Position">10</prop>
									<prop name="IsDefault">1</prop>
								</obj>
								<obj name="PropertyObject" class="GenSampleEditSubset" version="4">
									<prop name="PropertyTypeName">Subsets</prop>
									<prop name="Position">10</prop>
									<prop name="IsDefault">1</prop>
								</obj>
								<obj name="PropertyObject" class="SamplePrefWidth" version="5">
									<prop name="PropertyTypeName">Width</prop>
									<prop name="Position">10</prop>
									<prop name="IsDefault">1</prop>
									<prop name="Width">1</prop>
								</obj>
							</list>
						</obj>
					</obj>
					<obj name="item" class="SamplePropInfo" version="1">
						<obj name="ChannelProperties" class="ChanPropList" version="2">
							<obj name="ChannelProperties" class="EMList" version="1">
								<list name="emlist" count="1">
									<obj name="item" class="PropertyList" version="1">
										<list name="emlist" count="12">
											<obj name="PropertyObject" class="RQSampleTargetProperty" version="4">
												<prop name="PropertyTypeName">Combined Sample and Target Type</prop>
												<prop name="Position">11</prop>
												<prop name="IsDefault">0</prop>
												<obj name="ChannelProp" class="ChannelProperty" version="1">
													<prop name="ChannelIdx">0</prop>
												</obj>
											</obj>
											<obj name="PropertyObject" class="QuantConcProperty" version="4">
												<prop name="PropertyTypeName">Concentration</prop>
												<prop name="Position">11</prop>
												<prop name="IsDefault">1</prop>
												<prop name="Concentration">0</prop>
												<obj name="ChannelProp" class="ChannelProperty" version="1">
													<prop name="ChannelIdx">0</prop>
												</obj>
												<prop name="ReadOnly">1</prop>
											</obj>
											<obj name="PropertyObject" class="QuantCpHighProp" version="4">
												<prop name="PropertyTypeName">Cp High</prop>
												<prop name="Position">11</prop>
												<prop name="IsDefault">1</prop>
												<prop name="CpRangeHigh">0</prop>
												<obj name="ChannelProp" class="ChannelProperty" version="1">
													<prop name="ChannelIdx">0</prop>
												</obj>
												<prop name="ReadOnly">0</prop>
											</obj>
											<obj name="PropertyObject" class="QuantCpLowProp" version="4">
												<prop name="PropertyTypeName">Cp Low</prop>
												<prop name="Position">11</prop>
												<prop name="IsDefault">1</prop>
												<prop name="CpRangeLow">0</prop>
												<obj name="ChannelProp" class="ChannelProperty" version="1">
													<prop name="ChannelIdx">0</prop>
												</obj>
												<prop name="ReadOnly">0</prop>
											</obj>
											<obj name="PropertyObject" class="RQEffProp" version="4">
												<prop name="PropertyTypeName">Efficiency</prop>
												<prop name="Position">11</prop>
												<prop name="IsDefault">1</prop>
												<prop name="Efficiency">2</prop>
												<obj name="ChannelProp" class="ChannelProperty" version="1">
													<prop name="ChannelIdx">0</prop>
												</obj>
											</obj>
											<obj name="PropertyObject" class="ChannelGenotype" version="4">
												<prop name="PropertyTypeName">Melt Geno Genotype</prop>
												<prop name="Position">11</prop>
												<prop name="IsDefault">1</prop>
												<prop name="ReadOnly">1</prop>
												<obj name="ChannelProp" class="ChannelProperty" version="1">
													<prop name="ChannelIdx">0</prop>
												</obj>
											</obj>
											<obj name="PropertyObject" class="GroupChannelTypeProp" version="4">
												<prop name="PropertyTypeName">Melt Geno Sample Type</prop>
												<prop name="Position">11</prop>
												<prop name="IsDefault">0</prop>
												<prop name="GroupSampleType">mstUnknown</prop>
												<obj name="ChannelProp" class="ChannelProperty" version="1">
													<prop name="ChannelIdx">0</prop>
												</obj>
											</obj>
											<obj name="PropertyObject" class="QuantSampleTypeProperty" version="4">
												<prop name="PropertyTypeName">Quantification Sample Type</prop>
												<prop name="Position">11</prop>
												<prop name="IsDefault">0</prop>
												<prop name="SampleType">qsPosCalibrator</prop>
												<obj name="ChannelProp" class="ChannelProperty" version="1">
													<prop name="ChannelIdx">0</prop>
												</obj>
											</obj>
											<obj name="PropertyObject" class="ChannelGenotype" version="4">
												<prop name="PropertyTypeName">Scanning Genotype</prop>
												<prop name="Position">11</prop>
												<prop name="IsDefault">1</prop>
												<prop name="ReadOnly">1</prop>
												<obj name="ChannelProp" class="ChannelProperty" version="1">
													<prop name="ChannelIdx">0</prop>
												</obj>
											</obj>
											<obj name="PropertyObject" class="GroupChannelTypeProp" version="4">
												<prop name="PropertyTypeName">Scanning Sample Type</prop>
												<prop name="Position">11</prop>
												<prop name="IsDefault">0</prop>
												<prop name="GroupSampleType">mstUnknown</prop>
												<obj name="ChannelProp" class="ChannelProperty" version="1">
													<prop name="ChannelIdx">0</prop>
												</obj>
											</obj>
											<obj name="PropertyObject" class="TargetName" version="4">
												<prop name="PropertyTypeName">Target Name</prop>
												<prop name="Position">11</prop>
												<prop name="IsDefault">0</prop>
												<prop name="name">C1Q</prop>
												<obj name="ChannelProp" class="ChannelProperty" version="1">
													<prop name="ChannelIdx">0</prop>
												</obj>
											</obj>
											<obj name="PropertyObject" class="RQTargetProperty" version="4">
												<prop name="PropertyTypeName">Target Type</prop>
												<prop name="Position">11</prop>
												<prop name="IsDefault">0</prop>
												<prop name="TargetType">dtTarget</prop>
												<obj name="ChannelProp" class="ChannelProperty" version="1">
													<prop name="ChannelIdx">0</prop>
												</obj>
											</obj>
										</list>
									</obj>
								</list>
							</obj>
						</obj>
						<prop name="ChannelPropertyCount">1</prop>
						<prop name="ContainerPosition">11</prop>
						<prop name="HasSampleProperties">1</prop>
						<obj name="SampleProperties" class="PropertyList" version="1">
							<list name="emlist" count="14">
								<obj name="PropertyObject" class="SamplePrefColor" version="4">
									<prop name="PropertyTypeName">Color</prop>
									<prop name="Position">11</prop>
									<prop name="IsDefault">0</prop>
									<prop name="Color">$0026C4B8</prop>
								</obj>
								<obj name="PropertyObject" class="DominantChannelProp" version="4">
									<prop name="PropertyTypeName">Dominant Channel</prop>
									<prop name="Position">11</prop>
									<prop name="IsDefault">0</prop>
									<prop name="DominantChannel">0</prop>
								</obj>
								<obj name="PropertyObject" class="Genotype" version="4">
									<prop name="PropertyTypeName">EndPt Genotype</prop>
									<prop name="Position">11</prop>
									<prop name="IsDefault">1</prop>
									<prop name="ReadOnly">1</prop>
								</obj>
								<obj name="PropertyObject" class="GroupingSample" version="4">
									<prop name="PropertyTypeName">EndPt Sample Type</prop>
									<prop name="Position">11</prop>
									<prop name="IsDefault">0</prop>
									<prop name="GroupSampleType">mstUnknown</prop>
								</obj>
								<obj name="PropertyObject" class="SamplePrefLineStyle" version="4">
									<prop name="PropertyTypeName">Line Style</prop>
									<prop name="Position">11</prop>
									<prop name="IsDefault">0</prop>
									<prop name="LineStyle">psSolid</prop>
								</obj>
								<obj name="PropertyObject" class="GenSampleEditNotes" version="4">
									<prop name="PropertyTypeName">Notes</prop>
									<prop name="Position">11</prop>
									<prop name="IsDefault">1</prop>
								</obj>
								<obj name="PropertyObject" class="SamplePrefPointStyle" version="4">
									<prop name="PropertyTypeName">Point Style</prop>
									<prop name="Position">11</prop>
									<prop name="IsDefault">0</prop>
									<prop name="PointStyle">psNothing</prop>
								</obj>
								<obj name="PropertyObject" class="GenSampleEditPosition" version="4">
									<prop name="PropertyTypeName">Position</prop>
									<prop name="Position">11</prop>
									<prop name="IsDefault">1</prop>
								</obj>
								<obj name="PropertyObject" class="GenSampleEditReplicate" version="4">
									<prop name="PropertyTypeName">Replicate of</prop>
									<prop name="Position">11</prop>
									<prop name="IsDefault">0</prop>
									<prop name="ReplicateOf">9</prop>
								</obj>
								<obj name="PropertyObject" class="HTCSampleID" version="4">
									<prop name="PropertyTypeName">Sample ID</prop>
									<prop name="Position">11</prop>
									<prop name="IsDefault">1</prop>
								</obj>
								<obj name="PropertyObject" class="GenSampleEditName" version="4">
									<prop name="PropertyTypeName">Sample Name</prop>
									<prop name="Position">11</prop>
									<prop name="IsDefault">0</prop>
									<prop name="name">13N</prop>
								</obj>
								<obj name="PropertyObject" class="HTCSamplePrepNotes" version="4">
									<prop name="PropertyTypeName">Sample Prep Notes</prop>
									<prop name="Position">11</prop>
									<prop name="IsDefault">1</prop>
								</obj>
								<obj name="PropertyObject" class="GenSampleEditSubset" version="4">
									<prop name="PropertyTypeName">Subsets</prop>
									<prop name="Position">11</prop>
									<prop name="IsDefault">1</prop>
								</obj>
								<obj name="PropertyObject" class="SamplePrefWidth" version="5">
									<prop name="PropertyTypeName">Width</prop>
									<prop name="Position">11</prop>
									<prop name="IsDefault">1</prop>
									<prop name="Width">1</prop>
								</obj>
							</list>
						</obj>
					</obj>
					<obj name="item" class="SamplePropInfo" version="1">
						<obj name="ChannelProperties" class="ChanPropList" version="2">
							<obj name="ChannelProperties" class="EMList" version="1">
								<list name="emlist" count="1">
									<obj name="item" class="PropertyList" version="1">
										<list name="emlist" count="12">
											<obj name="PropertyObject" class="RQSampleTargetProperty" version="4">
												<prop name="PropertyTypeName">Combined Sample and Target Type</prop>
												<prop name="Position">12</prop>
												<prop name="IsDefault">0</prop>
												<obj name="ChannelProp" class="ChannelProperty" version="1">
													<prop name="ChannelIdx">0</prop>
												</obj>
											</obj>
											<obj name="PropertyObject" class="QuantConcProperty" version="4">
												<prop name="PropertyTypeName">Concentration</prop>
												<prop name="Position">12</prop>
												<prop name="IsDefault">1</prop>
												<prop name="Concentration">0</prop>
												<obj name="ChannelProp" class="ChannelProperty" version="1">
													<prop name="ChannelIdx">0</prop>
												</obj>
												<prop name="ReadOnly">1</prop>
											</obj>
											<obj name="PropertyObject" class="QuantCpHighProp" version="4">
												<prop name="PropertyTypeName">Cp High</prop>
												<prop name="Position">12</prop>
												<prop name="IsDefault">1</prop>
												<prop name="CpRangeHigh">0</prop>
												<obj name="ChannelProp" class="ChannelProperty" version="1">
													<prop name="ChannelIdx">0</prop>
												</obj>
												<prop name="ReadOnly">1</prop>
											</obj>
											<obj name="PropertyObject" class="QuantCpLowProp" version="4">
												<prop name="PropertyTypeName">Cp Low</prop>
												<prop name="Position">12</prop>
												<prop name="IsDefault">1</prop>
												<prop name="CpRangeLow">0</prop>
												<obj name="ChannelProp" class="ChannelProperty" version="1">
													<prop name="ChannelIdx">0</prop>
												</obj>
												<prop name="ReadOnly">1</prop>
											</obj>
											<obj name="PropertyObject" class="RQEffProp" version="4">
												<prop name="PropertyTypeName">Efficiency</prop>
												<prop name="Position">12</prop>
												<prop name="IsDefault">1</prop>
												<prop name="Efficiency">2</prop>
												<obj name="ChannelProp" class="ChannelProperty" version="1">
													<prop name="ChannelIdx">0</prop>
												</obj>
											</obj>
											<obj name="PropertyObject" class="ChannelGenotype" version="4">
												<prop name="PropertyTypeName">Melt Geno Genotype</prop>
												<prop name="Position">12</prop>
												<prop name="IsDefault">1</prop>
												<prop name="ReadOnly">1</prop>
												<obj name="ChannelProp" class="ChannelProperty" version="1">
													<prop name="ChannelIdx">0</prop>
												</obj>
											</obj>
											<obj name="PropertyObject" class="GroupChannelTypeProp" version="4">
												<prop name="PropertyTypeName">Melt Geno Sample Type</prop>
												<prop name="Position">12</prop>
												<prop name="IsDefault">0</prop>
												<prop name="GroupSampleType">mstUnknown</prop>
												<obj name="ChannelProp" class="ChannelProperty" version="1">
													<prop name="ChannelIdx">0</prop>
												</obj>
											</obj>
											<obj name="PropertyObject" class="QuantSampleTypeProperty" version="4">
												<prop name="PropertyTypeName">Quantification Sample Type</prop>
												<prop name="Position">12</prop>
												<prop name="IsDefault">0</prop>
												<prop name="SampleType">qsUnknown</prop>
												<obj name="ChannelProp" class="ChannelProperty" version="1">
													<prop name="ChannelIdx">0</prop>
												</obj>
											</obj>
											<obj name="PropertyObject" class="ChannelGenotype" version="4">
												<prop name="PropertyTypeName">Scanning Genotype</prop>
												<prop name="Position">12</prop>
												<prop name="IsDefault">1</prop>
												<prop name="ReadOnly">1</prop>
												<obj name="ChannelProp" class="ChannelProperty" version="1">
													<prop name="ChannelIdx">0</prop>
												</obj>
											</obj>
											<obj name="PropertyObject" class="GroupChannelTypeProp" version="4">
												<prop name="PropertyTypeName">Scanning Sample Type</prop>
												<prop name="Position">12</prop>
												<prop name="IsDefault">0</prop>
												<prop name="GroupSampleType">mstUnknown</prop>
												<obj name="ChannelProp" class="ChannelProperty" version="1">
													<prop name="ChannelIdx">0</prop>
												</obj>
											</obj>
											<obj name="PropertyObject" class="TargetName" version="4">
												<prop name="PropertyTypeName">Target Name</prop>
												<prop name="Position">12</prop>
												<prop name="IsDefault">0</prop>
												<prop name="name">ACT</prop>
												<obj name="ChannelProp" class="ChannelProperty" version="1">
													<prop name="ChannelIdx">0</prop>
												</obj>
											</obj>
											<obj name="PropertyObject" class="RQTargetProperty" version="4">
												<prop name="PropertyTypeName">Target Type</prop>
												<prop name="Position">12</prop>
												<prop name="IsDefault">0</prop>
												<prop name="TargetType">dtReference</prop>
												<obj name="ChannelProp" class="ChannelProperty" version="1">
													<prop name="ChannelIdx">0</prop>
												</obj>
											</obj>
										</list>
									</obj>
								</list>
							</obj>
						</obj>
						<prop name="ChannelPropertyCount">1</prop>
						<prop name="ContainerPosition">12</prop>
						<prop name="HasSampleProperties">1</prop>
						<obj name="SampleProperties" class="PropertyList" version="1">
							<list name="emlist" count="14">
								<obj name="PropertyObject" class="SamplePrefColor" version="4">
									<prop name="PropertyTypeName">Color</prop>
									<prop name="Position">12</prop>
									<prop name="IsDefault">0</prop>
									<prop name="Color">$00FF8000</prop>
								</obj>
								<obj name="PropertyObject" class="DominantChannelProp" version="4">
									<prop name="PropertyTypeName">Dominant Channel</prop>
									<prop name="Position">12</prop>
									<prop name="IsDefault">0</prop>
									<prop name="DominantChannel">0</prop>
								</obj>
								<obj name="PropertyObject" class="Genotype" version="4">
									<prop name="PropertyTypeName">EndPt Genotype</prop>
									<prop name="Position">12</prop>
									<prop name="IsDefault">1</prop>
									<prop name="ReadOnly">1</prop>
								</obj>
								<obj name="PropertyObject" class="GroupingSample" version="4">
									<prop name="PropertyTypeName">EndPt Sample Type</prop>
									<prop name="Position">12</prop>
									<prop name="IsDefault">0</prop>
									<prop name="GroupSampleType">mstUnknown</prop>
								</obj>
								<obj name="PropertyObject" class="SamplePrefLineStyle" version="4">
									<prop name="PropertyTypeName">Line Style</prop>
									<prop name="Position">12</prop>
									<prop name="IsDefault">0</prop>
									<prop name="LineStyle">psSolid</prop>
								</obj>
								<obj name="PropertyObject" class="GenSampleEditNotes" version="4">
									<prop name="PropertyTypeName">Notes</prop>
									<prop name="Position">12</prop>
									<prop name="IsDefault">1</prop>
								</obj>
								<obj name="PropertyObject" class="SamplePrefPointStyle" version="4">
									<prop name="PropertyTypeName">Point Style</prop>
									<prop name="Position">12</prop>
									<prop name="IsDefault">0</prop>
									<prop name="PointStyle">psNothing</prop>
								</obj>
								<obj name="PropertyObject" class="GenSampleEditPosition" version="4">
									<prop name="PropertyTypeName">Position</prop>
									<prop name="Position">12</prop>
									<prop name="IsDefault">1</prop>
								</obj>
								<obj name="PropertyObject" class="GenSampleEditReplicate" version="4">
									<prop name="PropertyTypeName">Replicate of</prop>
									<prop name="Position">12</prop>
									<prop name="IsDefault">0</prop>
									<prop name="ReplicateOf">12</prop>
								</obj>
								<obj name="PropertyObject" class="HTCSampleID" version="4">
									<prop name="PropertyTypeName">Sample ID</prop>
									<prop name="Position">12</prop>
									<prop name="IsDefault">1</prop>
								</obj>
								<obj name="PropertyObject" class="GenSampleEditName" version="4">
									<prop name="PropertyTypeName">Sample Name</prop>
									<prop name="Position">12</prop>
									<prop name="IsDefault">0</prop>
									<prop name="name">6C</prop>
								</obj>
								<obj name="PropertyObject" class="HTCSamplePrepNotes" version="4">
									<prop name="PropertyTypeName">Sample Prep Notes</prop>
									<prop name="Position">12</prop>
									<prop name="IsDefault">1</prop>
								</obj>
								<obj name="PropertyObject" class="GenSampleEditSubset" version="4">
									<prop name="PropertyTypeName">Subsets</prop>
									<prop name="Position">12</prop>
									<prop name="IsDefault">1</prop>
								</obj>
								<obj name="PropertyObject" class="SamplePrefWidth" version="5">
									<prop name="PropertyTypeName">Width</prop>
									<prop name="Position">12</prop>
									<prop name="IsDefault">1</prop>
									<prop name="Width">1</prop>
								</obj>
							</list>
						</obj>
					</obj>
					<obj name="item" class="SamplePropInfo" version="1">
						<obj name="ChannelProperties" class="ChanPropList" version="2">
							<obj name="ChannelProperties" class="EMList" version="1">
								<list name="emlist" count="1">
									<obj name="item" class="PropertyList" version="1">
										<list name="emlist" count="12">
											<obj name="PropertyObject" class="RQSampleTargetProperty" version="4">
												<prop name="PropertyTypeName">Combined Sample and Target Type</prop>
												<prop name="Position">13</prop>
												<prop name="IsDefault">0</prop>
												<obj name="ChannelProp" class="ChannelProperty" version="1">
													<prop name="ChannelIdx">0</prop>
												</obj>
											</obj>
											<obj name="PropertyObject" class="QuantConcProperty" version="4">
												<prop name="PropertyTypeName">Concentration</prop>
												<prop name="Position">13</prop>
												<prop name="IsDefault">1</prop>
												<prop name="Concentration">0</prop>
												<obj name="ChannelProp" class="ChannelProperty" version="1">
													<prop name="ChannelIdx">0</prop>
												</obj>
												<prop name="ReadOnly">1</prop>
											</obj>
											<obj name="PropertyObject" class="QuantCpHighProp" version="4">
												<prop name="PropertyTypeName">Cp High</prop>
												<prop name="Position">13</prop>
												<prop name="IsDefault">1</prop>
												<prop name="CpRangeHigh">0</prop>
												<obj name="ChannelProp" class="ChannelProperty" version="1">
													<prop name="ChannelIdx">0</prop>
												</obj>
												<prop name="ReadOnly">1</prop>
											</obj>
											<obj name="PropertyObject" class="QuantCpLowProp" version="4">
												<prop name="PropertyTypeName">Cp Low</prop>
												<prop name="Position">13</prop>
												<prop name="IsDefault">1</prop>
												<prop name="CpRangeLow">0</prop>
												<obj name="ChannelProp" class="ChannelProperty" version="1">
													<prop name="ChannelIdx">0</prop>
												</obj>
												<prop name="ReadOnly">1</prop>
											</obj>
											<obj name="PropertyObject" class="RQEffProp" version="4">
												<prop name="PropertyTypeName">Efficiency</prop>
												<prop name="Position">13</prop>
												<prop name="IsDefault">1</prop>
												<prop name="Efficiency">2</prop>
												<obj name="ChannelProp" class="ChannelProperty" version="1">
													<prop name="ChannelIdx">0</prop>
												</obj>
											</obj>
											<obj name="PropertyObject" class="ChannelGenotype" version="4">
												<prop name="PropertyTypeName">Melt Geno Genotype</prop>
												<prop name="Position">13</prop>
												<prop name="IsDefault">1</prop>
												<prop name="ReadOnly">1</prop>
												<obj name="ChannelProp" class="ChannelProperty" version="1">
													<prop name="ChannelIdx">0</prop>
												</obj>
											</obj>
											<obj name="PropertyObject" class="GroupChannelTypeProp" version="4">
												<prop name="PropertyTypeName">Melt Geno Sample Type</prop>
												<prop name="Position">13</prop>
												<prop name="IsDefault">0</prop>
												<prop name="GroupSampleType">mstUnknown</prop>
												<obj name="ChannelProp" class="ChannelProperty" version="1">
													<prop name="ChannelIdx">0</prop>
												</obj>
											</obj>
											<obj name="PropertyObject" class="QuantSampleTypeProperty" version="4">
												<prop name="PropertyTypeName">Quantification Sample Type</prop>
												<prop name="Position">13</prop>
												<prop name="IsDefault">0</prop>
												<prop name="SampleType">qsUnknown</prop>
												<obj name="ChannelProp" class="ChannelProperty" version="1">
													<prop name="ChannelIdx">0</prop>
												</obj>
											</obj>
											<obj name="PropertyObject" class="ChannelGenotype" version="4">
												<prop name="PropertyTypeName">Scanning Genotype</prop>
												<prop name="Position">13</prop>
												<prop name="IsDefault">1</prop>
												<prop name="ReadOnly">1</prop>
												<obj name="ChannelProp" class="ChannelProperty" version="1">
													<prop name="ChannelIdx">0</prop>
												</obj>
											</obj>
											<obj name="PropertyObject" class="GroupChannelTypeProp" version="4">
												<prop name="PropertyTypeName">Scanning Sample Type</prop>
												<prop name="Position">13</prop>
												<prop name="IsDefault">0</prop>
												<prop name="GroupSampleType">mstUnknown</prop>
												<obj name="ChannelProp" class="ChannelProperty" version="1">
													<prop name="ChannelIdx">0</prop>
												</obj>
											</obj>
											<obj name="PropertyObject" class="TargetName" version="4">
												<prop name="PropertyTypeName">Target Name</prop>
												<prop name="Position">13</prop>
												<prop name="IsDefault">0</prop>
												<prop name="name">ACT</prop>
												<obj name="ChannelProp" class="ChannelProperty" version="1">
													<prop name="ChannelIdx">0</prop>
												</obj>
											</obj>
											<obj name="PropertyObject" class="RQTargetProperty" version="4">
												<prop name="PropertyTypeName">Target Type</prop>
												<prop name="Position">13</prop>
												<prop name="IsDefault">0</prop>
												<prop name="TargetType">dtReference</prop>
												<obj name="ChannelProp" class="ChannelProperty" version="1">
													<prop name="ChannelIdx">0</prop>
												</obj>
											</obj>
										</list>
									</obj>
								</list>
							</obj>
						</obj>
						<prop name="ChannelPropertyCount">1</prop>
						<prop name="ContainerPosition">13</prop>
						<prop name="HasSampleProperties">1</prop>
						<obj name="SampleProperties" class="PropertyList" version="1">
							<list name="emlist" count="14">
								<obj name="PropertyObject" class="SamplePrefColor" version="4">
									<prop name="PropertyTypeName">Color</prop>
									<prop name="Position">13</prop>
									<prop name="IsDefault">0</prop>
									<prop name="Color">clRed</prop>
								</obj>
								<obj name="PropertyObject" class="DominantChannelProp" version="4">
									<prop name="PropertyTypeName">Dominant Channel</prop>
									<prop name="Position">13</prop>
									<prop name="IsDefault">0</prop>
									<prop name="DominantChannel">0</prop>
								</obj>
								<obj name="PropertyObject" class="Genotype" version="4">
									<prop name="PropertyTypeName">EndPt Genotype</prop>
									<prop name="Position">13</prop>
									<prop name="IsDefault">1</prop>
									<prop name="ReadOnly">1</prop>
								</obj>
								<obj name="PropertyObject" class="GroupingSample" version="4">
									<prop name="PropertyTypeName">EndPt Sample Type</prop>
									<prop name="Position">13</prop>
									<prop name="IsDefault">0</prop>
									<prop name="GroupSampleType">mstUnknown</prop>
								</obj>
								<obj name="PropertyObject" class="SamplePrefLineStyle" version="4">
									<prop name="PropertyTypeName">Line Style</prop>
									<prop name="Position">13</prop>
									<prop name="IsDefault">0</prop>
									<prop name="LineStyle">psSolid</prop>
								</obj>
								<obj name="PropertyObject" class="GenSampleEditNotes" version="4">
									<prop name="PropertyTypeName">Notes</prop>
									<prop name="Position">13</prop>
									<prop name="IsDefault">1</prop>
								</obj>
								<obj name="PropertyObject" class="SamplePrefPointStyle" version="4">
									<prop name="PropertyTypeName">Point Style</prop>
									<prop name="Position">13</prop>
									<prop name="IsDefault">0</prop>
									<prop name="PointStyle">psNothing</prop>
								</obj>
								<obj name="PropertyObject" class="GenSampleEditPosition" version="4">
									<prop name="PropertyTypeName">Position</prop>
									<prop name="Position">13</prop>
									<prop name="IsDefault">1</prop>
								</obj>
								<obj name="PropertyObject" class="GenSampleEditReplicate" version="4">
									<prop name="PropertyTypeName">Replicate of</prop>
									<prop name="Position">13</prop>
									<prop name="IsDefault">0</prop>
									<prop name="ReplicateOf">12</prop>
								</obj>
								<obj name="PropertyObject" class="HTCSampleID" version="4">
									<prop name="PropertyTypeName">Sample ID</prop>
									<prop name="Position">13</prop>
									<prop name="IsDefault">1</prop>
								</obj>
								<obj name="PropertyObject" class="GenSampleEditName" version="4">
									<prop name="PropertyTypeName">Sample Name</prop>
									<prop name="Position">13</prop>
									<prop name="IsDefault">0</prop>
									<prop name="name">6C</prop>
								</obj>
								<obj name="PropertyObject" class="HTCSamplePrepNotes" version="4">
									<prop name="PropertyTypeName">Sample Prep Notes</prop>
									<prop name="Position">13</prop>
									<prop name="IsDefault">1</prop>
								</obj>
								<obj name="PropertyObject" class="GenSampleEditSubset" version="4">
									<prop name="PropertyTypeName">Subsets</prop>
									<prop name="Position">13</prop>
									<prop name="IsDefault">1</prop>
								</obj>
								<obj name="PropertyObject" class="SamplePrefWidth" version="5">
									<prop name="PropertyTypeName">Width</prop>
									<prop name="Position">13</prop>
									<prop name="IsDefault">1</prop>
									<prop name="Width">1</prop>
								</obj>
							</list>
						</obj>
					</obj>
					<obj name="item" class="SamplePropInfo" version="1">
						<obj name="ChannelProperties" class="ChanPropList" version="2">
							<obj name="ChannelProperties" class="EMList" version="1">
								<list name="emlist" count="1">
									<obj name="item" class="PropertyList" version="1">
										<list name="emlist" count="12">
											<obj name="PropertyObject" class="RQSampleTargetProperty" version="4">
												<prop name="PropertyTypeName">Combined Sample and Target Type</prop>
												<prop name="Position">14</prop>
												<prop name="IsDefault">0</prop>
												<obj name="ChannelProp" class="ChannelProperty" version="1">
													<prop name="ChannelIdx">0</prop>
												</obj>
											</obj>
											<obj name="PropertyObject" class="QuantConcProperty" version="4">
												<prop name="PropertyTypeName">Concentration</prop>
												<prop name="Position">14</prop>
												<prop name="IsDefault">1</prop>
												<prop name="Concentration">0</prop>
												<obj name="ChannelProp" class="ChannelProperty" version="1">
													<prop name="ChannelIdx">0</prop>
												</obj>
												<prop name="ReadOnly">1</prop>
											</obj>
											<obj name="PropertyObject" class="QuantCpHighProp" version="4">
												<prop name="PropertyTypeName">Cp High</prop>
												<prop name="Position">14</prop>
												<prop name="IsDefault">1</prop>
												<prop name="CpRangeHigh">0</prop>
												<obj name="ChannelProp" class="ChannelProperty" version="1">
													<prop name="ChannelIdx">0</prop>
												</obj>
												<prop name="ReadOnly">1</prop>
											</obj>
											<obj name="PropertyObject" class="QuantCpLowProp" version="4">
												<prop name="PropertyTypeName">Cp Low</prop>
												<prop name="Position">14</prop>
												<prop name="IsDefault">1</prop>
												<prop name="CpRangeLow">0</prop>
												<obj name="ChannelProp" class="ChannelProperty" version="1">
													<prop name="ChannelIdx">0</prop>
												</obj>
												<prop name="ReadOnly">1</prop>
											</obj>
											<obj name="PropertyObject" class="RQEffProp" version="4">
												<prop name="PropertyTypeName">Efficiency</prop>
												<prop name="Position">14</prop>
												<prop name="IsDefault">1</prop>
												<prop name="Efficiency">2</prop>
												<obj name="ChannelProp" class="ChannelProperty" version="1">
													<prop name="ChannelIdx">0</prop>
												</obj>
											</obj>
											<obj name="PropertyObject" class="ChannelGenotype" version="4">
												<prop name="PropertyTypeName">Melt Geno Genotype</prop>
												<prop name="Position">14</prop>
												<prop name="IsDefault">1</prop>
												<prop name="ReadOnly">1</prop>
												<obj name="ChannelProp" class="ChannelProperty" version="1">
													<prop name="ChannelIdx">0</prop>
												</obj>
											</obj>
											<obj name="PropertyObject" class="GroupChannelTypeProp" version="4">
												<prop name="PropertyTypeName">Melt Geno Sample Type</prop>
												<prop name="Position">14</prop>
												<prop name="IsDefault">0</prop>
												<prop name="GroupSampleType">mstUnknown</prop>
												<obj name="ChannelProp" class="ChannelProperty" version="1">
													<prop name="ChannelIdx">0</prop>
												</obj>
											</obj>
											<obj name="PropertyObject" class="QuantSampleTypeProperty" version="4">
												<prop name="PropertyTypeName">Quantification Sample Type</prop>
												<prop name="Position">14</prop>
												<prop name="IsDefault">0</prop>
												<prop name="SampleType">qsUnknown</prop>
												<obj name="ChannelProp" class="ChannelProperty" version="1">
													<prop name="ChannelIdx">0</prop>
												</obj>
											</obj>
											<obj name="PropertyObject" class="ChannelGenotype" version="4">
												<prop name="PropertyTypeName">Scanning Genotype</prop>
												<prop name="Position">14</prop>
												<prop name="IsDefault">1</prop>
												<prop name="ReadOnly">1</prop>
												<obj name="ChannelProp" class="ChannelProperty" version="1">
													<prop name="ChannelIdx">0</prop>
												</obj>
											</obj>
											<obj name="PropertyObject" class="GroupChannelTypeProp" version="4">
												<prop name="PropertyTypeName">Scanning Sample Type</prop>
												<prop name="Position">14</prop>
												<prop name="IsDefault">0</prop>
												<prop name="GroupSampleType">mstUnknown</prop>
												<obj name="ChannelProp" class="ChannelProperty" version="1">
													<prop name="ChannelIdx">0</prop>
												</obj>
											</obj>
											<obj name="PropertyObject" class="TargetName" version="4">
												<prop name="PropertyTypeName">Target Name</prop>
												<prop name="Position">14</prop>
												<prop name="IsDefault">0</prop>
												<prop name="name">ACT</prop>
												<obj name="ChannelProp" class="ChannelProperty" version="1">
													<prop name="ChannelIdx">0</prop>
												</obj>
											</obj>
											<obj name="PropertyObject" class="RQTargetProperty" version="4">
												<prop name="PropertyTypeName">Target Type</prop>
												<prop name="Position">14</prop>
												<prop name="IsDefault">0</prop>
												<prop name="TargetType">dtReference</prop>
												<obj name="ChannelProp" class="ChannelProperty" version="1">
													<prop name="ChannelIdx">0</prop>
												</obj>
											</obj>
										</list>
									</obj>
								</list>
							</obj>
						</obj>
						<prop name="ChannelPropertyCount">1</prop>
						<prop name="ContainerPosition">14</prop>
						<prop name="HasSampleProperties">1</prop>
						<obj name="SampleProperties" class="PropertyList" version="1">
							<list name="emlist" count="14">
								<obj name="PropertyObject" class="SamplePrefColor" version="4">
									<prop name="PropertyTypeName">Color</prop>
									<prop name="Position">14</prop>
									<prop name="IsDefault">0</prop>
									<prop name="Color">$0030D700</prop>
								</obj>
								<obj name="PropertyObject" class="DominantChannelProp" version="4">
									<prop name="PropertyTypeName">Dominant Channel</prop>
									<prop name="Position">14</prop>
									<prop name="IsDefault">0</prop>
									<prop name="DominantChannel">0</prop>
								</obj>
								<obj name="PropertyObject" class="Genotype" version="4">
									<prop name="PropertyTypeName">EndPt Genotype</prop>
									<prop name="Position">14</prop>
									<prop name="IsDefault">1</prop>
									<prop name="ReadOnly">1</prop>
								</obj>
								<obj name="PropertyObject" class="GroupingSample" version="4">
									<prop name="PropertyTypeName">EndPt Sample Type</prop>
									<prop name="Position">14</prop>
									<prop name="IsDefault">0</prop>
									<prop name="GroupSampleType">mstUnknown</prop>
								</obj>
								<obj name="PropertyObject" class="SamplePrefLineStyle" version="4">
									<prop name="PropertyTypeName">Line Style</prop>
									<prop name="Position">14</prop>
									<prop name="IsDefault">0</prop>
									<prop name="LineStyle">psSolid</prop>
								</obj>
								<obj name="PropertyObject" class="GenSampleEditNotes" version="4">
									<prop name="PropertyTypeName">Notes</prop>
									<prop name="Position">14</prop>
									<prop name="IsDefault">1</prop>
								</obj>
								<obj name="PropertyObject" class="SamplePrefPointStyle" version="4">
									<prop name="PropertyTypeName">Point Style</prop>
									<prop name="Position">14</prop>
									<prop name="IsDefault">0</prop>
									<prop name="PointStyle">psNothing</prop>
								</obj>
								<obj name="PropertyObject" class="GenSampleEditPosition" version="4">
									<prop name="PropertyTypeName">Position</prop>
									<prop name="Position">14</prop>
									<prop name="IsDefault">1</prop>
								</obj>
								<obj name="PropertyObject" class="GenSampleEditReplicate" version="4">
									<prop name="PropertyTypeName">Replicate of</prop>
									<prop name="Position">14</prop>
									<prop name="IsDefault">0</prop>
									<prop name="ReplicateOf">12</prop>
								</obj>
								<obj name="PropertyObject" class="HTCSampleID" version="4">
									<prop name="PropertyTypeName">Sample ID</prop>
									<prop name="Position">14</prop>
									<prop name="IsDefault">1</prop>
								</obj>
								<obj name="PropertyObject" class="GenSampleEditName" version="4">
									<prop name="PropertyTypeName">Sample Name</prop>
									<prop name="Position">14</prop>
									<prop name="IsDefault">0</prop>
									<prop name="name">6C</prop>
								</obj>
								<obj name="PropertyObject" class="HTCSamplePrepNotes" version="4">
									<prop name="PropertyTypeName">Sample Prep Notes</prop>
									<prop name="Position">14</prop>
									<prop name="IsDefault">1</prop>
								</obj>
								<obj name="PropertyObject" class="GenSampleEditSubset" version="4">
									<prop name="PropertyTypeName">Subsets</prop>
									<prop name="Position">14</prop>
									<prop name="IsDefault">1</prop>
								</obj>
								<obj name="PropertyObject" class="SamplePrefWidth" version="5">
									<prop name="PropertyTypeName">Width</prop>
									<prop name="Position">14</prop>
									<prop name="IsDefault">1</prop>
									<prop name="Width">1</prop>
								</obj>
							</list>
						</obj>
					</obj>
					<obj name="item" class="SamplePropInfo" version="1">
						<obj name="ChannelProperties" class="ChanPropList" version="2">
							<obj name="ChannelProperties" class="EMList" version="1">
								<list name="emlist" count="1">
									<obj name="item" class="PropertyList" version="1">
										<list name="emlist" count="12">
											<obj name="PropertyObject" class="RQSampleTargetProperty" version="4">
												<prop name="PropertyTypeName">Combined Sample and Target Type</prop>
												<prop name="Position">15</prop>
												<prop name="IsDefault">0</prop>
												<obj name="ChannelProp" class="ChannelProperty" version="1">
													<prop name="ChannelIdx">0</prop>
												</obj>
											</obj>
											<obj name="PropertyObject" class="QuantConcProperty" version="4">
												<prop name="PropertyTypeName">Concentration</prop>
												<prop name="Position">15</prop>
												<prop name="IsDefault">1</prop>
												<prop name="Concentration">0</prop>
												<obj name="ChannelProp" class="ChannelProperty" version="1">
													<prop name="ChannelIdx">0</prop>
												</obj>
												<prop name="ReadOnly">1</prop>
											</obj>
											<obj name="PropertyObject" class="QuantCpHighProp" version="4">
												<prop name="PropertyTypeName">Cp High</prop>
												<prop name="Position">15</prop>
												<prop name="IsDefault">1</prop>
												<prop name="CpRangeHigh">0</prop>
												<obj name="ChannelProp" class="ChannelProperty" version="1">
													<prop name="ChannelIdx">0</prop>
												</obj>
												<prop name="ReadOnly">1</prop>
											</obj>
											<obj name="PropertyObject" class="QuantCpLowProp" version="4">
												<prop name="PropertyTypeName">Cp Low</prop>
												<prop name="Position">15</prop>
												<prop name="IsDefault">1</prop>
												<prop name="CpRangeLow">0</prop>
												<obj name="ChannelProp" class="ChannelProperty" version="1">
													<prop name="ChannelIdx">0</prop>
												</obj>
												<prop name="ReadOnly">1</prop>
											</obj>
											<obj name="PropertyObject" class="RQEffProp" version="4">
												<prop name="PropertyTypeName">Efficiency</prop>
												<prop name="Position">15</prop>
												<prop name="IsDefault">1</prop>
												<prop name="Efficiency">2</prop>
												<obj name="ChannelProp" class="ChannelProperty" version="1">
													<prop name="ChannelIdx">0</prop>
												</obj>
											</obj>
											<obj name="PropertyObject" class="ChannelGenotype" version="4">
												<prop name="PropertyTypeName">Melt Geno Genotype</prop>
												<prop name="Position">15</prop>
												<prop name="IsDefault">1</prop>
												<prop name="ReadOnly">1</prop>
												<obj name="ChannelProp" class="ChannelProperty" version="1">
													<prop name="ChannelIdx">0</prop>
												</obj>
											</obj>
											<obj name="PropertyObject" class="GroupChannelTypeProp" version="4">
												<prop name="PropertyTypeName">Melt Geno Sample Type</prop>
												<prop name="Position">15</prop>
												<prop name="IsDefault">0</prop>
												<prop name="GroupSampleType">mstUnknown</prop>
												<obj name="ChannelProp" class="ChannelProperty" version="1">
													<prop name="ChannelIdx">0</prop>
												</obj>
											</obj>
											<obj name="PropertyObject" class="QuantSampleTypeProperty" version="4">
												<prop name="PropertyTypeName">Quantification Sample Type</prop>
												<prop name="Position">15</prop>
												<prop name="IsDefault">0</prop>
												<prop name="SampleType">qsUnknown</prop>
												<obj name="ChannelProp" class="ChannelProperty" version="1">
													<prop name="ChannelIdx">0</prop>
												</obj>
											</obj>
											<obj name="PropertyObject" class="ChannelGenotype" version="4">
												<prop name="PropertyTypeName">Scanning Genotype</prop>
												<prop name="Position">15</prop>
												<prop name="IsDefault">1</prop>
												<prop name="ReadOnly">1</prop>
												<obj name="ChannelProp" class="ChannelProperty" version="1">
													<prop name="ChannelIdx">0</prop>
												</obj>
											</obj>
											<obj name="PropertyObject" class="GroupChannelTypeProp" version="4">
												<prop name="PropertyTypeName">Scanning Sample Type</prop>
												<prop name="Position">15</prop>
												<prop name="IsDefault">0</prop>
												<prop name="GroupSampleType">mstUnknown</prop>
												<obj name="ChannelProp" class="ChannelProperty" version="1">
													<prop name="ChannelIdx">0</prop>
												</obj>
											</obj>
											<obj name="PropertyObject" class="TargetName" version="4">
												<prop name="PropertyTypeName">Target Name</prop>
												<prop name="Position">15</prop>
												<prop name="IsDefault">0</prop>
												<prop name="name">C1Q</prop>
												<obj name="ChannelProp" class="ChannelProperty" version="1">
													<prop name="ChannelIdx">0</prop>
												</obj>
											</obj>
											<obj name="PropertyObject" class="RQTargetProperty" version="4">
												<prop name="PropertyTypeName">Target Type</prop>
												<prop name="Position">15</prop>
												<prop name="IsDefault">0</prop>
												<prop name="TargetType">dtTarget</prop>
												<obj name="ChannelProp" class="ChannelProperty" version="1">
													<prop name="ChannelIdx">0</prop>
												</obj>
											</obj>
										</list>
									</obj>
								</list>
							</obj>
						</obj>
						<prop name="ChannelPropertyCount">1</prop>
						<prop name="ContainerPosition">15</prop>
						<prop name="HasSampleProperties">1</prop>
						<obj name="SampleProperties" class="PropertyList" version="1">
							<list name="emlist" count="14">
								<obj name="PropertyObject" class="SamplePrefColor" version="4">
									<prop name="PropertyTypeName">Color</prop>
									<prop name="Position">15</prop>
									<prop name="IsDefault">0</prop>
									<prop name="Color">clFuchsia</prop>
								</obj>
								<obj name="PropertyObject" class="DominantChannelProp" version="4">
									<prop name="PropertyTypeName">Dominant Channel</prop>
									<prop name="Position">15</prop>
									<prop name="IsDefault">0</prop>
									<prop name="DominantChannel">0</prop>
								</obj>
								<obj name="PropertyObject" class="Genotype" version="4">
									<prop name="PropertyTypeName">EndPt Genotype</prop>
									<prop name="Position">15</prop>
									<prop name="IsDefault">1</prop>
									<prop name="ReadOnly">1</prop>
								</obj>
								<obj name="PropertyObject" class="GroupingSample" version="4">
									<prop name="PropertyTypeName">EndPt Sample Type</prop>
									<prop name="Position">15</prop>
									<prop name="IsDefault">0</prop>
									<prop name="GroupSampleType">mstUnknown</prop>
								</obj>
								<obj name="PropertyObject" class="SamplePrefLineStyle" version="4">
									<prop name="PropertyTypeName">Line Style</prop>
									<prop name="Position">15</prop>
									<prop name="IsDefault">0</prop>
									<prop name="LineStyle">psSolid</prop>
								</obj>
								<obj name="PropertyObject" class="GenSampleEditNotes" version="4">
									<prop name="PropertyTypeName">Notes</prop>
									<prop name="Position">15</prop>
									<prop name="IsDefault">1</prop>
								</obj>
								<obj name="PropertyObject" class="SamplePrefPointStyle" version="4">
									<prop name="PropertyTypeName">Point Style</prop>
									<prop name="Position">15</prop>
									<prop name="IsDefault">0</prop>
									<prop name="PointStyle">psNothing</prop>
								</obj>
								<obj name="PropertyObject" class="GenSampleEditPosition" version="4">
									<prop name="PropertyTypeName">Position</prop>
									<prop name="Position">15</prop>
									<prop name="IsDefault">1</prop>
								</obj>
								<obj name="PropertyObject" class="GenSampleEditReplicate" version="4">
									<prop name="PropertyTypeName">Replicate of</prop>
									<prop name="Position">15</prop>
									<prop name="IsDefault">0</prop>
									<prop name="ReplicateOf">15</prop>
								</obj>
								<obj name="PropertyObject" class="HTCSampleID" version="4">
									<prop name="PropertyTypeName">Sample ID</prop>
									<prop name="Position">15</prop>
									<prop name="IsDefault">1</prop>
								</obj>
								<obj name="PropertyObject" class="GenSampleEditName" version="4">
									<prop name="PropertyTypeName">Sample Name</prop>
									<prop name="Position">15</prop>
									<prop name="IsDefault">0</prop>
									<prop name="name">6C</prop>
								</obj>
								<obj name="PropertyObject" class="HTCSamplePrepNotes" version="4">
									<prop name="PropertyTypeName">Sample Prep Notes</prop>
									<prop name="Position">15</prop>
									<prop name="IsDefault">1</prop>
								</obj>
								<obj name="PropertyObject" class="GenSampleEditSubset" version="4">
									<prop name="PropertyTypeName">Subsets</prop>
									<prop name="Position">15</prop>
									<prop name="IsDefault">1</prop>
								</obj>
								<obj name="PropertyObject" class="SamplePrefWidth" version="5">
									<prop name="PropertyTypeName">Width</prop>
									<prop name="Position">15</prop>
									<prop name="IsDefault">1</prop>
									<prop name="Width">1</prop>
								</obj>
							</list>
						</obj>
					</obj>
					<obj name="item" class="SamplePropInfo" version="1">
						<obj name="ChannelProperties" class="ChanPropList" version="2">
							<obj name="ChannelProperties" class="EMList" version="1">
								<list name="emlist" count="1">
									<obj name="item" class="PropertyList" version="1">
										<list name="emlist" count="12">
											<obj name="PropertyObject" class="RQSampleTargetProperty" version="4">
												<prop name="PropertyTypeName">Combined Sample and Target Type</prop>
												<prop name="Position">16</prop>
												<prop name="IsDefault">0</prop>
												<obj name="ChannelProp" class="ChannelProperty" version="1">
													<prop name="ChannelIdx">0</prop>
												</obj>
											</obj>
											<obj name="PropertyObject" class="QuantConcProperty" version="4">
												<prop name="PropertyTypeName">Concentration</prop>
												<prop name="Position">16</prop>
												<prop name="IsDefault">1</prop>
												<prop name="Concentration">0</prop>
												<obj name="ChannelProp" class="ChannelProperty" version="1">
													<prop name="ChannelIdx">0</prop>
												</obj>
												<prop name="ReadOnly">1</prop>
											</obj>
											<obj name="PropertyObject" class="QuantCpHighProp" version="4">
												<prop name="PropertyTypeName">Cp High</prop>
												<prop name="Position">16</prop>
												<prop name="IsDefault">1</prop>
												<prop name="CpRangeHigh">0</prop>
												<obj name="ChannelProp" class="ChannelProperty" version="1">
													<prop name="ChannelIdx">0</prop>
												</obj>
												<prop name="ReadOnly">1</prop>
											</obj>
											<obj name="PropertyObject" class="QuantCpLowProp" version="4">
												<prop name="PropertyTypeName">Cp Low</prop>
												<prop name="Position">16</prop>
												<prop name="IsDefault">1</prop>
												<prop name="CpRangeLow">0</prop>
												<obj name="ChannelProp" class="ChannelProperty" version="1">
													<prop name="ChannelIdx">0</prop>
												</obj>
												<prop name="ReadOnly">1</prop>
											</obj>
											<obj name="PropertyObject" class="RQEffProp" version="4">
												<prop name="PropertyTypeName">Efficiency</prop>
												<prop name="Position">16</prop>
												<prop name="IsDefault">1</prop>
												<prop name="Efficiency">2</prop>
												<obj name="ChannelProp" class="ChannelProperty" version="1">
													<prop name="ChannelIdx">0</prop>
												</obj>
											</obj>
											<obj name="PropertyObject" class="ChannelGenotype" version="4">
												<prop name="PropertyTypeName">Melt Geno Genotype</prop>
												<prop name="Position">16</prop>
												<prop name="IsDefault">1</prop>
												<prop name="ReadOnly">1</prop>
												<obj name="ChannelProp" class="ChannelProperty" version="1">
													<prop name="ChannelIdx">0</prop>
												</obj>
											</obj>
											<obj name="PropertyObject" class="GroupChannelTypeProp" version="4">
												<prop name="PropertyTypeName">Melt Geno Sample Type</prop>
												<prop name="Position">16</prop>
												<prop name="IsDefault">0</prop>
												<prop name="GroupSampleType">mstUnknown</prop>
												<obj name="ChannelProp" class="ChannelProperty" version="1">
													<prop name="ChannelIdx">0</prop>
												</obj>
											</obj>
											<obj name="PropertyObject" class="QuantSampleTypeProperty" version="4">
												<prop name="PropertyTypeName">Quantification Sample Type</prop>
												<prop name="Position">16</prop>
												<prop name="IsDefault">0</prop>
												<prop name="SampleType">qsUnknown</prop>
												<obj name="ChannelProp" class="ChannelProperty" version="1">
													<prop name="ChannelIdx">0</prop>
												</obj>
											</obj>
											<obj name="PropertyObject" class="ChannelGenotype" version="4">
												<prop name="PropertyTypeName">Scanning Genotype</prop>
												<prop name="Position">16</prop>
												<prop name="IsDefault">1</prop>
												<prop name="ReadOnly">1</prop>
												<obj name="ChannelProp" class="ChannelProperty" version="1">
													<prop name="ChannelIdx">0</prop>
												</obj>
											</obj>
											<obj name="PropertyObject" class="GroupChannelTypeProp" version="4">
												<prop name="PropertyTypeName">Scanning Sample Type</prop>
												<prop name="Position">16</prop>
												<prop name="IsDefault">0</prop>
												<prop name="GroupSampleType">mstUnknown</prop>
												<obj name="ChannelProp" class="ChannelProperty" version="1">
													<prop name="ChannelIdx">0</prop>
												</obj>
											</obj>
											<obj name="PropertyObject" class="TargetName" version="4">
												<prop name="PropertyTypeName">Target Name</prop>
												<prop name="Position">16</prop>
												<prop name="IsDefault">0</prop>
												<prop name="name">C1Q</prop>
												<obj name="ChannelProp" class="ChannelProperty" version="1">
													<prop name="ChannelIdx">0</prop>
												</obj>
											</obj>
											<obj name="PropertyObject" class="RQTargetProperty" version="4">
												<prop name="PropertyTypeName">Target Type</prop>
												<prop name="Position">16</prop>
												<prop name="IsDefault">0</prop>
												<prop name="TargetType">dtTarget</prop>
												<obj name="ChannelProp" class="ChannelProperty" version="1">
													<prop name="ChannelIdx">0</prop>
												</obj>
											</obj>
										</list>
									</obj>
								</list>
							</obj>
						</obj>
						<prop name="ChannelPropertyCount">1</prop>
						<prop name="ContainerPosition">16</prop>
						<prop name="HasSampleProperties">1</prop>
						<obj name="SampleProperties" class="PropertyList" version="1">
							<list name="emlist" count="14">
								<obj name="PropertyObject" class="SamplePrefColor" version="4">
									<prop name="PropertyTypeName">Color</prop>
									<prop name="Position">16</prop>
									<prop name="IsDefault">0</prop>
									<prop name="Color">clGray</prop>
								</obj>
								<obj name="PropertyObject" class="DominantChannelProp" version="4">
									<prop name="PropertyTypeName">Dominant Channel</prop>
									<prop name="Position">16</prop>
									<prop name="IsDefault">0</prop>
									<prop name="DominantChannel">0</prop>
								</obj>
								<obj name="PropertyObject" class="Genotype" version="4">
									<prop name="PropertyTypeName">EndPt Genotype</prop>
									<prop name="Position">16</prop>
									<prop name="IsDefault">1</prop>
									<prop name="ReadOnly">1</prop>
								</obj>
								<obj name="PropertyObject" class="GroupingSample" version="4">
									<prop name="PropertyTypeName">EndPt Sample Type</prop>
									<prop name="Position">16</prop>
									<prop name="IsDefault">0</prop>
									<prop name="GroupSampleType">mstUnknown</prop>
								</obj>
								<obj name="PropertyObject" class="SamplePrefLineStyle" version="4">
									<prop name="PropertyTypeName">Line Style</prop>
									<prop name="Position">16</prop>
									<prop name="IsDefault">0</prop>
									<prop name="LineStyle">psSolid</prop>
								</obj>
								<obj name="PropertyObject" class="GenSampleEditNotes" version="4">
									<prop name="PropertyTypeName">Notes</prop>
									<prop name="Position">16</prop>
									<prop name="IsDefault">1</prop>
								</obj>
								<obj name="PropertyObject" class="SamplePrefPointStyle" version="4">
									<prop name="PropertyTypeName">Point Style</prop>
									<prop name="Position">16</prop>
									<prop name="IsDefault">0</prop>
									<prop name="PointStyle">psNothing</prop>
								</obj>
								<obj name="PropertyObject" class="GenSampleEditPosition" version="4">
									<prop name="PropertyTypeName">Position</prop>
									<prop name="Position">16</prop>
									<prop name="IsDefault">1</prop>
								</obj>
								<obj name="PropertyObject" class="GenSampleEditReplicate" version="4">
									<prop name="PropertyTypeName">Replicate of</prop>
									<prop name="Position">16</prop>
									<prop name="IsDefault">0</prop>
									<prop name="ReplicateOf">15</prop>
								</obj>
								<obj name="PropertyObject" class="HTCSampleID" version="4">
									<prop name="PropertyTypeName">Sample ID</prop>
									<prop name="Position">16</prop>
									<prop name="IsDefault">1</prop>
								</obj>
								<obj name="PropertyObject" class="GenSampleEditName" version="4">
									<prop name="PropertyTypeName">Sample Name</prop>
									<prop name="Position">16</prop>
									<prop name="IsDefault">0</prop>
									<prop name="name">6C</prop>
								</obj>
								<obj name="PropertyObject" class="HTCSamplePrepNotes" version="4">
									<prop name="PropertyTypeName">Sample Prep Notes</prop>
									<prop name="Position">16</prop>
									<prop name="IsDefault">1</prop>
								</obj>
								<obj name="PropertyObject" class="GenSampleEditSubset" version="4">
									<prop name="PropertyTypeName">Subsets</prop>
									<prop name="Position">16</prop>
									<prop name="IsDefault">1</prop>
								</obj>
								<obj name="PropertyObject" class="SamplePrefWidth" version="5">
									<prop name="PropertyTypeName">Width</prop>
									<prop name="Position">16</prop>
									<prop name="IsDefault">1</prop>
									<prop name="Width">1</prop>
								</obj>
							</list>
						</obj>
					</obj>
					<obj name="item" class="SamplePropInfo" version="1">
						<obj name="ChannelProperties" class="ChanPropList" version="2">
							<obj name="ChannelProperties" class="EMList" version="1">
								<list name="emlist" count="1">
									<obj name="item" class="PropertyList" version="1">
										<list name="emlist" count="12">
											<obj name="PropertyObject" class="RQSampleTargetProperty" version="4">
												<prop name="PropertyTypeName">Combined Sample and Target Type</prop>
												<prop name="Position">17</prop>
												<prop name="IsDefault">0</prop>
												<obj name="ChannelProp" class="ChannelProperty" version="1">
													<prop name="ChannelIdx">0</prop>
												</obj>
											</obj>
											<obj name="PropertyObject" class="QuantConcProperty" version="4">
												<prop name="PropertyTypeName">Concentration</prop>
												<prop name="Position">17</prop>
												<prop name="IsDefault">1</prop>
												<prop name="Concentration">0</prop>
												<obj name="ChannelProp" class="ChannelProperty" version="1">
													<prop name="ChannelIdx">0</prop>
												</obj>
												<prop name="ReadOnly">1</prop>
											</obj>
											<obj name="PropertyObject" class="QuantCpHighProp" version="4">
												<prop name="PropertyTypeName">Cp High</prop>
												<prop name="Position">17</prop>
												<prop name="IsDefault">1</prop>
												<prop name="CpRangeHigh">0</prop>
												<obj name="ChannelProp" class="ChannelProperty" version="1">
													<prop name="ChannelIdx">0</prop>
												</obj>
												<prop name="ReadOnly">1</prop>
											</obj>
											<obj name="PropertyObject" class="QuantCpLowProp" version="4">
												<prop name="PropertyTypeName">Cp Low</prop>
												<prop name="Position">17</prop>
												<prop name="IsDefault">1</prop>
												<prop name="CpRangeLow">0</prop>
												<obj name="ChannelProp" class="ChannelProperty" version="1">
													<prop name="ChannelIdx">0</prop>
												</obj>
												<prop name="ReadOnly">1</prop>
											</obj>
											<obj name="PropertyObject" class="RQEffProp" version="4">
												<prop name="PropertyTypeName">Efficiency</prop>
												<prop name="Position">17</prop>
												<prop name="IsDefault">1</prop>
												<prop name="Efficiency">2</prop>
												<obj name="ChannelProp" class="ChannelProperty" version="1">
													<prop name="ChannelIdx">0</prop>
												</obj>
											</obj>
											<obj name="PropertyObject" class="ChannelGenotype" version="4">
												<prop name="PropertyTypeName">Melt Geno Genotype</prop>
												<prop name="Position">17</prop>
												<prop name="IsDefault">1</prop>
												<prop name="ReadOnly">1</prop>
												<obj name="ChannelProp" class="ChannelProperty" version="1">
													<prop name="ChannelIdx">0</prop>
												</obj>
											</obj>
											<obj name="PropertyObject" class="GroupChannelTypeProp" version="4">
												<prop name="PropertyTypeName">Melt Geno Sample Type</prop>
												<prop name="Position">17</prop>
												<prop name="IsDefault">0</prop>
												<prop name="GroupSampleType">mstUnknown</prop>
												<obj name="ChannelProp" class="ChannelProperty" version="1">
													<prop name="ChannelIdx">0</prop>
												</obj>
											</obj>
											<obj name="PropertyObject" class="QuantSampleTypeProperty" version="4">
												<prop name="PropertyTypeName">Quantification Sample Type</prop>
												<prop name="Position">17</prop>
												<prop name="IsDefault">0</prop>
												<prop name="SampleType">qsUnknown</prop>
												<obj name="ChannelProp" class="ChannelProperty" version="1">
													<prop name="ChannelIdx">0</prop>
												</obj>
											</obj>
											<obj name="PropertyObject" class="ChannelGenotype" version="4">
												<prop name="PropertyTypeName">Scanning Genotype</prop>
												<prop name="Position">17</prop>
												<prop name="IsDefault">1</prop>
												<prop name="ReadOnly">1</prop>
												<obj name="ChannelProp" class="ChannelProperty" version="1">
													<prop name="ChannelIdx">0</prop>
												</obj>
											</obj>
											<obj name="PropertyObject" class="GroupChannelTypeProp" version="4">
												<prop name="PropertyTypeName">Scanning Sample Type</prop>
												<prop name="Position">17</prop>
												<prop name="IsDefault">0</prop>
												<prop name="GroupSampleType">mstUnknown</prop>
												<obj name="ChannelProp" class="ChannelProperty" version="1">
													<prop name="ChannelIdx">0</prop>
												</obj>
											</obj>
											<obj name="PropertyObject" class="TargetName" version="4">
												<prop name="PropertyTypeName">Target Name</prop>
												<prop name="Position">17</prop>
												<prop name="IsDefault">0</prop>
												<prop name="name">C1Q</prop>
												<obj name="ChannelProp" class="ChannelProperty" version="1">
													<prop name="ChannelIdx">0</prop>
												</obj>
											</obj>
											<obj name="PropertyObject" class="RQTargetProperty" version="4">
												<prop name="PropertyTypeName">Target Type</prop>
												<prop name="Position">17</prop>
												<prop name="IsDefault">0</prop>
												<prop name="TargetType">dtTarget</prop>
												<obj name="ChannelProp" class="ChannelProperty" version="1">
													<prop name="ChannelIdx">0</prop>
												</obj>
											</obj>
										</list>
									</obj>
								</list>
							</obj>
						</obj>
						<prop name="ChannelPropertyCount">1</prop>
						<prop name="ContainerPosition">17</prop>
						<prop name="HasSampleProperties">1</prop>
						<obj name="SampleProperties" class="PropertyList" version="1">
							<list name="emlist" count="14">
								<obj name="PropertyObject" class="SamplePrefColor" version="4">
									<prop name="PropertyTypeName">Color</prop>
									<prop name="Position">17</prop>
									<prop name="IsDefault">0</prop>
									<prop name="Color">$0012D7FA</prop>
								</obj>
								<obj name="PropertyObject" class="DominantChannelProp" version="4">
									<prop name="PropertyTypeName">Dominant Channel</prop>
									<prop name="Position">17</prop>
									<prop name="IsDefault">0</prop>
									<prop name="DominantChannel">0</prop>
								</obj>
								<obj name="PropertyObject" class="Genotype" version="4">
									<prop name="PropertyTypeName">EndPt Genotype</prop>
									<prop name="Position">17</prop>
									<prop name="IsDefault">1</prop>
									<prop name="ReadOnly">1</prop>
								</obj>
								<obj name="PropertyObject" class="GroupingSample" version="4">
									<prop name="PropertyTypeName">EndPt Sample Type</prop>
									<prop name="Position">17</prop>
									<prop name="IsDefault">0</prop>
									<prop name="GroupSampleType">mstUnknown</prop>
								</obj>
								<obj name="PropertyObject" class="SamplePrefLineStyle" version="4">
									<prop name="PropertyTypeName">Line Style</prop>
									<prop name="Position">17</prop>
									<prop name="IsDefault">0</prop>
									<prop name="LineStyle">psSolid</prop>
								</obj>
								<obj name="PropertyObject" class="GenSampleEditNotes" version="4">
									<prop name="PropertyTypeName">Notes</prop>
									<prop name="Position">17</prop>
									<prop name="IsDefault">1</prop>
								</obj>
								<obj name="PropertyObject" class="SamplePrefPointStyle" version="4">
									<prop name="PropertyTypeName">Point Style</prop>
									<prop name="Position">17</prop>
									<prop name="IsDefault">0</prop>
									<prop name="PointStyle">psNothing</prop>
								</obj>
								<obj name="PropertyObject" class="GenSampleEditPosition" version="4">
									<prop name="PropertyTypeName">Position</prop>
									<prop name="Position">17</prop>
									<prop name="IsDefault">1</prop>
								</obj>
								<obj name="PropertyObject" class="GenSampleEditReplicate" version="4">
									<prop name="PropertyTypeName">Replicate of</prop>
									<prop name="Position">17</prop>
									<prop name="IsDefault">0</prop>
									<prop name="ReplicateOf">15</prop>
								</obj>
								<obj name="PropertyObject" class="HTCSampleID" version="4">
									<prop name="PropertyTypeName">Sample ID</prop>
									<prop name="Position">17</prop>
									<prop name="IsDefault">1</prop>
								</obj>
								<obj name="PropertyObject" class="GenSampleEditName" version="4">
									<prop name="PropertyTypeName">Sample Name</prop>
									<prop name="Position">17</prop>
									<prop name="IsDefault">0</prop>
									<prop name="name">6C</prop>
								</obj>
								<obj name="PropertyObject" class="HTCSamplePrepNotes" version="4">
									<prop name="PropertyTypeName">Sample Prep Notes</prop>
									<prop name="Position">17</prop>
									<prop name="IsDefault">1</prop>
								</obj>
								<obj name="PropertyObject" class="GenSampleEditSubset" version="4">
									<prop name="PropertyTypeName">Subsets</prop>
									<prop name="Position">17</prop>
									<prop name="IsDefault">1</prop>
								</obj>
								<obj name="PropertyObject" class="SamplePrefWidth" version="5">
									<prop name="PropertyTypeName">Width</prop>
									<prop name="Position">17</prop>
									<prop name="IsDefault">1</prop>
									<prop name="Width">1</prop>
								</obj>
							</list>
						</obj>
					</obj>
					<obj name="item" class="SamplePropInfo" version="1">
						<obj name="ChannelProperties" class="ChanPropList" version="2">
							<obj name="ChannelProperties" class="EMList" version="1">
								<list name="emlist" count="1">
									<obj name="item" class="PropertyList" version="1">
										<list name="emlist" count="12">
											<obj name="PropertyObject" class="RQSampleTargetProperty" version="4">
												<prop name="PropertyTypeName">Combined Sample and Target Type</prop>
												<prop name="Position">18</prop>
												<prop name="IsDefault">0</prop>
												<obj name="ChannelProp" class="ChannelProperty" version="1">
													<prop name="ChannelIdx">0</prop>
												</obj>
											</obj>
											<obj name="PropertyObject" class="QuantConcProperty" version="4">
												<prop name="PropertyTypeName">Concentration</prop>
												<prop name="Position">18</prop>
												<prop name="IsDefault">1</prop>
												<prop name="Concentration">0</prop>
												<obj name="ChannelProp" class="ChannelProperty" version="1">
													<prop name="ChannelIdx">0</prop>
												</obj>
												<prop name="ReadOnly">1</prop>
											</obj>
											<obj name="PropertyObject" class="QuantCpHighProp" version="4">
												<prop name="PropertyTypeName">Cp High</prop>
												<prop name="Position">18</prop>
												<prop name="IsDefault">1</prop>
												<prop name="CpRangeHigh">0</prop>
												<obj name="ChannelProp" class="ChannelProperty" version="1">
													<prop name="ChannelIdx">0</prop>
												</obj>
												<prop name="ReadOnly">1</prop>
											</obj>
											<obj name="PropertyObject" class="QuantCpLowProp" version="4">
												<prop name="PropertyTypeName">Cp Low</prop>
												<prop name="Position">18</prop>
												<prop name="IsDefault">1</prop>
												<prop name="CpRangeLow">0</prop>
												<obj name="ChannelProp" class="ChannelProperty" version="1">
													<prop name="ChannelIdx">0</prop>
												</obj>
												<prop name="ReadOnly">1</prop>
											</obj>
											<obj name="PropertyObject" class="RQEffProp" version="4">
												<prop name="PropertyTypeName">Efficiency</prop>
												<prop name="Position">18</prop>
												<prop name="IsDefault">1</prop>
												<prop name="Efficiency">2</prop>
												<obj name="ChannelProp" class="ChannelProperty" version="1">
													<prop name="ChannelIdx">0</prop>
												</obj>
											</obj>
											<obj name="PropertyObject" class="ChannelGenotype" version="4">
												<prop name="PropertyTypeName">Melt Geno Genotype</prop>
												<prop name="Position">18</prop>
												<prop name="IsDefault">1</prop>
												<prop name="ReadOnly">1</prop>
												<obj name="ChannelProp" class="ChannelProperty" version="1">
													<prop name="ChannelIdx">0</prop>
												</obj>
											</obj>
											<obj name="PropertyObject" class="GroupChannelTypeProp" version="4">
												<prop name="PropertyTypeName">Melt Geno Sample Type</prop>
												<prop name="Position">18</prop>
												<prop name="IsDefault">0</prop>
												<prop name="GroupSampleType">mstUnknown</prop>
												<obj name="ChannelProp" class="ChannelProperty" version="1">
													<prop name="ChannelIdx">0</prop>
												</obj>
											</obj>
											<obj name="PropertyObject" class="QuantSampleTypeProperty" version="4">
												<prop name="PropertyTypeName">Quantification Sample Type</prop>
												<prop name="Position">18</prop>
												<prop name="IsDefault">0</prop>
												<prop name="SampleType">qsUnknown</prop>
												<obj name="ChannelProp" class="ChannelProperty" version="1">
													<prop name="ChannelIdx">0</prop>
												</obj>
											</obj>
											<obj name="PropertyObject" class="ChannelGenotype" version="4">
												<prop name="PropertyTypeName">Scanning Genotype</prop>
												<prop name="Position">18</prop>
												<prop name="IsDefault">1</prop>
												<prop name="ReadOnly">1</prop>
												<obj name="ChannelProp" class="ChannelProperty" version="1">
													<prop name="ChannelIdx">0</prop>
												</obj>
											</obj>
											<obj name="PropertyObject" class="GroupChannelTypeProp" version="4">
												<prop name="PropertyTypeName">Scanning Sample Type</prop>
												<prop name="Position">18</prop>
												<prop name="IsDefault">0</prop>
												<prop name="GroupSampleType">mstUnknown</prop>
												<obj name="ChannelProp" class="ChannelProperty" version="1">
													<prop name="ChannelIdx">0</prop>
												</obj>
											</obj>
											<obj name="PropertyObject" class="TargetName" version="4">
												<prop name="PropertyTypeName">Target Name</prop>
												<prop name="Position">18</prop>
												<prop name="IsDefault">0</prop>
												<prop name="name">ACT</prop>
												<obj name="ChannelProp" class="ChannelProperty" version="1">
													<prop name="ChannelIdx">0</prop>
												</obj>
											</obj>
											<obj name="PropertyObject" class="RQTargetProperty" version="4">
												<prop name="PropertyTypeName">Target Type</prop>
												<prop name="Position">18</prop>
												<prop name="IsDefault">0</prop>
												<prop name="TargetType">dtReference</prop>
												<obj name="ChannelProp" class="ChannelProperty" version="1">
													<prop name="ChannelIdx">0</prop>
												</obj>
											</obj>
										</list>
									</obj>
								</list>
							</obj>
						</obj>
						<prop name="ChannelPropertyCount">1</prop>
						<prop name="ContainerPosition">18</prop>
						<prop name="HasSampleProperties">1</prop>
						<obj name="SampleProperties" class="PropertyList" version="1">
							<list name="emlist" count="14">
								<obj name="PropertyObject" class="SamplePrefColor" version="4">
									<prop name="PropertyTypeName">Color</prop>
									<prop name="Position">18</prop>
									<prop name="IsDefault">0</prop>
									<prop name="Color">$00000097</prop>
								</obj>
								<obj name="PropertyObject" class="DominantChannelProp" version="4">
									<prop name="PropertyTypeName">Dominant Channel</prop>
									<prop name="Position">18</prop>
									<prop name="IsDefault">0</prop>
									<prop name="DominantChannel">0</prop>
								</obj>
								<obj name="PropertyObject" class="Genotype" version="4">
									<prop name="PropertyTypeName">EndPt Genotype</prop>
									<prop name="Position">18</prop>
									<prop name="IsDefault">1</prop>
									<prop name="ReadOnly">1</prop>
								</obj>
								<obj name="PropertyObject" class="GroupingSample" version="4">
									<prop name="PropertyTypeName">EndPt Sample Type</prop>
									<prop name="Position">18</prop>
									<prop name="IsDefault">0</prop>
									<prop name="GroupSampleType">mstUnknown</prop>
								</obj>
								<obj name="PropertyObject" class="SamplePrefLineStyle" version="4">
									<prop name="PropertyTypeName">Line Style</prop>
									<prop name="Position">18</prop>
									<prop name="IsDefault">0</prop>
									<prop name="LineStyle">psSolid</prop>
								</obj>
								<obj name="PropertyObject" class="GenSampleEditNotes" version="4">
									<prop name="PropertyTypeName">Notes</prop>
									<prop name="Position">18</prop>
									<prop name="IsDefault">1</prop>
								</obj>
								<obj name="PropertyObject" class="SamplePrefPointStyle" version="4">
									<prop name="PropertyTypeName">Point Style</prop>
									<prop name="Position">18</prop>
									<prop name="IsDefault">0</prop>
									<prop name="PointStyle">psNothing</prop>
								</obj>
								<obj name="PropertyObject" class="GenSampleEditPosition" version="4">
									<prop name="PropertyTypeName">Position</prop>
									<prop name="Position">18</prop>
									<prop name="IsDefault">1</prop>
								</obj>
								<obj name="PropertyObject" class="GenSampleEditReplicate" version="4">
									<prop name="PropertyTypeName">Replicate of</prop>
									<prop name="Position">18</prop>
									<prop name="IsDefault">0</prop>
									<prop name="ReplicateOf">18</prop>
								</obj>
								<obj name="PropertyObject" class="HTCSampleID" version="4">
									<prop name="PropertyTypeName">Sample ID</prop>
									<prop name="Position">18</prop>
									<prop name="IsDefault">1</prop>
								</obj>
								<obj name="PropertyObject" class="GenSampleEditName" version="4">
									<prop name="PropertyTypeName">Sample Name</prop>
									<prop name="Position">18</prop>
									<prop name="IsDefault">0</prop>
									<prop name="name">13C</prop>
								</obj>
								<obj name="PropertyObject" class="HTCSamplePrepNotes" version="4">
									<prop name="PropertyTypeName">Sample Prep Notes</prop>
									<prop name="Position">18</prop>
									<prop name="IsDefault">1</prop>
								</obj>
								<obj name="PropertyObject" class="GenSampleEditSubset" version="4">
									<prop name="PropertyTypeName">Subsets</prop>
									<prop name="Position">18</prop>
									<prop name="IsDefault">1</prop>
								</obj>
								<obj name="PropertyObject" class="SamplePrefWidth" version="5">
									<prop name="PropertyTypeName">Width</prop>
									<prop name="Position">18</prop>
									<prop name="IsDefault">1</prop>
									<prop name="Width">1</prop>
								</obj>
							</list>
						</obj>
					</obj>
					<obj name="item" class="SamplePropInfo" version="1">
						<obj name="ChannelProperties" class="ChanPropList" version="2">
							<obj name="ChannelProperties" class="EMList" version="1">
								<list name="emlist" count="1">
									<obj name="item" class="PropertyList" version="1">
										<list name="emlist" count="12">
											<obj name="PropertyObject" class="RQSampleTargetProperty" version="4">
												<prop name="PropertyTypeName">Combined Sample and Target Type</prop>
												<prop name="Position">19</prop>
												<prop name="IsDefault">0</prop>
												<obj name="ChannelProp" class="ChannelProperty" version="1">
													<prop name="ChannelIdx">0</prop>
												</obj>
											</obj>
											<obj name="PropertyObject" class="QuantConcProperty" version="4">
												<prop name="PropertyTypeName">Concentration</prop>
												<prop name="Position">19</prop>
												<prop name="IsDefault">1</prop>
												<prop name="Concentration">0</prop>
												<obj name="ChannelProp" class="ChannelProperty" version="1">
													<prop name="ChannelIdx">0</prop>
												</obj>
												<prop name="ReadOnly">1</prop>
											</obj>
											<obj name="PropertyObject" class="QuantCpHighProp" version="4">
												<prop name="PropertyTypeName">Cp High</prop>
												<prop name="Position">19</prop>
												<prop name="IsDefault">1</prop>
												<prop name="CpRangeHigh">0</prop>
												<obj name="ChannelProp" class="ChannelProperty" version="1">
													<prop name="ChannelIdx">0</prop>
												</obj>
												<prop name="ReadOnly">1</prop>
											</obj>
											<obj name="PropertyObject" class="QuantCpLowProp" version="4">
												<prop name="PropertyTypeName">Cp Low</prop>
												<prop name="Position">19</prop>
												<prop name="IsDefault">1</prop>
												<prop name="CpRangeLow">0</prop>
												<obj name="ChannelProp" class="ChannelProperty" version="1">
													<prop name="ChannelIdx">0</prop>
												</obj>
												<prop name="ReadOnly">1</prop>
											</obj>
											<obj name="PropertyObject" class="RQEffProp" version="4">
												<prop name="PropertyTypeName">Efficiency</prop>
												<prop name="Position">19</prop>
												<prop name="IsDefault">1</prop>
												<prop name="Efficiency">2</prop>
												<obj name="ChannelProp" class="ChannelProperty" version="1">
													<prop name="ChannelIdx">0</prop>
												</obj>
											</obj>
											<obj name="PropertyObject" class="ChannelGenotype" version="4">
												<prop name="PropertyTypeName">Melt Geno Genotype</prop>
												<prop name="Position">19</prop>
												<prop name="IsDefault">1</prop>
												<prop name="ReadOnly">1</prop>
												<obj name="ChannelProp" class="ChannelProperty" version="1">
													<prop name="ChannelIdx">0</prop>
												</obj>
											</obj>
											<obj name="PropertyObject" class="GroupChannelTypeProp" version="4">
												<prop name="PropertyTypeName">Melt Geno Sample Type</prop>
												<prop name="Position">19</prop>
												<prop name="IsDefault">0</prop>
												<prop name="GroupSampleType">mstUnknown</prop>
												<obj name="ChannelProp" class="ChannelProperty" version="1">
													<prop name="ChannelIdx">0</prop>
												</obj>
											</obj>
											<obj name="PropertyObject" class="QuantSampleTypeProperty" version="4">
												<prop name="PropertyTypeName">Quantification Sample Type</prop>
												<prop name="Position">19</prop>
												<prop name="IsDefault">0</prop>
												<prop name="SampleType">qsUnknown</prop>
												<obj name="ChannelProp" class="ChannelProperty" version="1">
													<prop name="ChannelIdx">0</prop>
												</obj>
											</obj>
											<obj name="PropertyObject" class="ChannelGenotype" version="4">
												<prop name="PropertyTypeName">Scanning Genotype</prop>
												<prop name="Position">19</prop>
												<prop name="IsDefault">1</prop>
												<prop name="ReadOnly">1</prop>
												<obj name="ChannelProp" class="ChannelProperty" version="1">
													<prop name="ChannelIdx">0</prop>
												</obj>
											</obj>
											<obj name="PropertyObject" class="GroupChannelTypeProp" version="4">
												<prop name="PropertyTypeName">Scanning Sample Type</prop>
												<prop name="Position">19</prop>
												<prop name="IsDefault">0</prop>
												<prop name="GroupSampleType">mstUnknown</prop>
												<obj name="ChannelProp" class="ChannelProperty" version="1">
													<prop name="ChannelIdx">0</prop>
												</obj>
											</obj>
											<obj name="PropertyObject" class="TargetName" version="4">
												<prop name="PropertyTypeName">Target Name</prop>
												<prop name="Position">19</prop>
												<prop name="IsDefault">0</prop>
												<prop name="name">ACT</prop>
												<obj name="ChannelProp" class="ChannelProperty" version="1">
													<prop name="ChannelIdx">0</prop>
												</obj>
											</obj>
											<obj name="PropertyObject" class="RQTargetProperty" version="4">
												<prop name="PropertyTypeName">Target Type</prop>
												<prop name="Position">19</prop>
												<prop name="IsDefault">0</prop>
												<prop name="TargetType">dtReference</prop>
												<obj name="ChannelProp" class="ChannelProperty" version="1">
													<prop name="ChannelIdx">0</prop>
												</obj>
											</obj>
										</list>
									</obj>
								</list>
							</obj>
						</obj>
						<prop name="ChannelPropertyCount">1</prop>
						<prop name="ContainerPosition">19</prop>
						<prop name="HasSampleProperties">1</prop>
						<obj name="SampleProperties" class="PropertyList" version="1">
							<list name="emlist" count="14">
								<obj name="PropertyObject" class="SamplePrefColor" version="4">
									<prop name="PropertyTypeName">Color</prop>
									<prop name="Position">19</prop>
									<prop name="IsDefault">0</prop>
									<prop name="Color">$00FFFF0F</prop>
								</obj>
								<obj name="PropertyObject" class="DominantChannelProp" version="4">
									<prop name="PropertyTypeName">Dominant Channel</prop>
									<prop name="Position">19</prop>
									<prop name="IsDefault">0</prop>
									<prop name="DominantChannel">0</prop>
								</obj>
								<obj name="PropertyObject" class="Genotype" version="4">
									<prop name="PropertyTypeName">EndPt Genotype</prop>
									<prop name="Position">19</prop>
									<prop name="IsDefault">1</prop>
									<prop name="ReadOnly">1</prop>
								</obj>
								<obj name="PropertyObject" class="GroupingSample" version="4">
									<prop name="PropertyTypeName">EndPt Sample Type</prop>
									<prop name="Position">19</prop>
									<prop name="IsDefault">0</prop>
									<prop name="GroupSampleType">mstUnknown</prop>
								</obj>
								<obj name="PropertyObject" class="SamplePrefLineStyle" version="4">
									<prop name="PropertyTypeName">Line Style</prop>
									<prop name="Position">19</prop>
									<prop name="IsDefault">0</prop>
									<prop name="LineStyle">psSolid</prop>
								</obj>
								<obj name="PropertyObject" class="GenSampleEditNotes" version="4">
									<prop name="PropertyTypeName">Notes</prop>
									<prop name="Position">19</prop>
									<prop name="IsDefault">1</prop>
								</obj>
								<obj name="PropertyObject" class="SamplePrefPointStyle" version="4">
									<prop name="PropertyTypeName">Point Style</prop>
									<prop name="Position">19</prop>
									<prop name="IsDefault">0</prop>
									<prop name="PointStyle">psNothing</prop>
								</obj>
								<obj name="PropertyObject" class="GenSampleEditPosition" version="4">
									<prop name="PropertyTypeName">Position</prop>
									<prop name="Position">19</prop>
									<prop name="IsDefault">1</prop>
								</obj>
								<obj name="PropertyObject" class="GenSampleEditReplicate" version="4">
									<prop name="PropertyTypeName">Replicate of</prop>
									<prop name="Position">19</prop>
									<prop name="IsDefault">0</prop>
									<prop name="ReplicateOf">18</prop>
								</obj>
								<obj name="PropertyObject" class="HTCSampleID" version="4">
									<prop name="PropertyTypeName">Sample ID</prop>
									<prop name="Position">19</prop>
									<prop name="IsDefault">1</prop>
								</obj>
								<obj name="PropertyObject" class="GenSampleEditName" version="4">
									<prop name="PropertyTypeName">Sample Name</prop>
									<prop name="Position">19</prop>
									<prop name="IsDefault">0</prop>
									<prop name="name">13C</prop>
								</obj>
								<obj name="PropertyObject" class="HTCSamplePrepNotes" version="4">
									<prop name="PropertyTypeName">Sample Prep Notes</prop>
									<prop name="Position">19</prop>
									<prop name="IsDefault">1</prop>
								</obj>
								<obj name="PropertyObject" class="GenSampleEditSubset" version="4">
									<prop name="PropertyTypeName">Subsets</prop>
									<prop name="Position">19</prop>
									<prop name="IsDefault">1</prop>
								</obj>
								<obj name="PropertyObject" class="SamplePrefWidth" version="5">
									<prop name="PropertyTypeName">Width</prop>
									<prop name="Position">19</prop>
									<prop name="IsDefault">1</prop>
									<prop name="Width">1</prop>
								</obj>
							</list>
						</obj>
					</obj>
					<obj name="item" class="SamplePropInfo" version="1">
						<obj name="ChannelProperties" class="ChanPropList" version="2">
							<obj name="ChannelProperties" class="EMList" version="1">
								<list name="emlist" count="1">
									<obj name="item" class="PropertyList" version="1">
										<list name="emlist" count="12">
											<obj name="PropertyObject" class="RQSampleTargetProperty" version="4">
												<prop name="PropertyTypeName">Combined Sample and Target Type</prop>
												<prop name="Position">20</prop>
												<prop name="IsDefault">0</prop>
												<obj name="ChannelProp" class="ChannelProperty" version="1">
													<prop name="ChannelIdx">0</prop>
												</obj>
											</obj>
											<obj name="PropertyObject" class="QuantConcProperty" version="4">
												<prop name="PropertyTypeName">Concentration</prop>
												<prop name="Position">20</prop>
												<prop name="IsDefault">1</prop>
												<prop name="Concentration">0</prop>
												<obj name="ChannelProp" class="ChannelProperty" version="1">
													<prop name="ChannelIdx">0</prop>
												</obj>
												<prop name="ReadOnly">1</prop>
											</obj>
											<obj name="PropertyObject" class="QuantCpHighProp" version="4">
												<prop name="PropertyTypeName">Cp High</prop>
												<prop name="Position">20</prop>
												<prop name="IsDefault">1</prop>
												<prop name="CpRangeHigh">0</prop>
												<obj name="ChannelProp" class="ChannelProperty" version="1">
													<prop name="ChannelIdx">0</prop>
												</obj>
												<prop name="ReadOnly">1</prop>
											</obj>
											<obj name="PropertyObject" class="QuantCpLowProp" version="4">
												<prop name="PropertyTypeName">Cp Low</prop>
												<prop name="Position">20</prop>
												<prop name="IsDefault">1</prop>
												<prop name="CpRangeLow">0</prop>
												<obj name="ChannelProp" class="ChannelProperty" version="1">
													<prop name="ChannelIdx">0</prop>
												</obj>
												<prop name="ReadOnly">1</prop>
											</obj>
											<obj name="PropertyObject" class="RQEffProp" version="4">
												<prop name="PropertyTypeName">Efficiency</prop>
												<prop name="Position">20</prop>
												<prop name="IsDefault">1</prop>
												<prop name="Efficiency">2</prop>
												<obj name="ChannelProp" class="ChannelProperty" version="1">
													<prop name="ChannelIdx">0</prop>
												</obj>
											</obj>
											<obj name="PropertyObject" class="ChannelGenotype" version="4">
												<prop name="PropertyTypeName">Melt Geno Genotype</prop>
												<prop name="Position">20</prop>
												<prop name="IsDefault">1</prop>
												<prop name="ReadOnly">1</prop>
												<obj name="ChannelProp" class="ChannelProperty" version="1">
													<prop name="ChannelIdx">0</prop>
												</obj>
											</obj>
											<obj name="PropertyObject" class="GroupChannelTypeProp" version="4">
												<prop name="PropertyTypeName">Melt Geno Sample Type</prop>
												<prop name="Position">20</prop>
												<prop name="IsDefault">0</prop>
												<prop name="GroupSampleType">mstUnknown</prop>
												<obj name="ChannelProp" class="ChannelProperty" version="1">
													<prop name="ChannelIdx">0</prop>
												</obj>
											</obj>
											<obj name="PropertyObject" class="QuantSampleTypeProperty" version="4">
												<prop name="PropertyTypeName">Quantification Sample Type</prop>
												<prop name="Position">20</prop>
												<prop name="IsDefault">0</prop>
												<prop name="SampleType">qsUnknown</prop>
												<obj name="ChannelProp" class="ChannelProperty" version="1">
													<prop name="ChannelIdx">0</prop>
												</obj>
											</obj>
											<obj name="PropertyObject" class="ChannelGenotype" version="4">
												<prop name="PropertyTypeName">Scanning Genotype</prop>
												<prop name="Position">20</prop>
												<prop name="IsDefault">1</prop>
												<prop name="ReadOnly">1</prop>
												<obj name="ChannelProp" class="ChannelProperty" version="1">
													<prop name="ChannelIdx">0</prop>
												</obj>
											</obj>
											<obj name="PropertyObject" class="GroupChannelTypeProp" version="4">
												<prop name="PropertyTypeName">Scanning Sample Type</prop>
												<prop name="Position">20</prop>
												<prop name="IsDefault">0</prop>
												<prop name="GroupSampleType">mstUnknown</prop>
												<obj name="ChannelProp" class="ChannelProperty" version="1">
													<prop name="ChannelIdx">0</prop>
												</obj>
											</obj>
											<obj name="PropertyObject" class="TargetName" version="4">
												<prop name="PropertyTypeName">Target Name</prop>
												<prop name="Position">20</prop>
												<prop name="IsDefault">0</prop>
												<prop name="name">ACT</prop>
												<obj name="ChannelProp" class="ChannelProperty" version="1">
													<prop name="ChannelIdx">0</prop>
												</obj>
											</obj>
											<obj name="PropertyObject" class="RQTargetProperty" version="4">
												<prop name="PropertyTypeName">Target Type</prop>
												<prop name="Position">20</prop>
												<prop name="IsDefault">0</prop>
												<prop name="TargetType">dtReference</prop>
												<obj name="ChannelProp" class="ChannelProperty" version="1">
													<prop name="ChannelIdx">0</prop>
												</obj>
											</obj>
										</list>
									</obj>
								</list>
							</obj>
						</obj>
						<prop name="ChannelPropertyCount">1</prop>
						<prop name="ContainerPosition">20</prop>
						<prop name="HasSampleProperties">1</prop>
						<obj name="SampleProperties" class="PropertyList" version="1">
							<list name="emlist" count="14">
								<obj name="PropertyObject" class="SamplePrefColor" version="4">
									<prop name="PropertyTypeName">Color</prop>
									<prop name="Position">20</prop>
									<prop name="IsDefault">0</prop>
									<prop name="Color">$00404000</prop>
								</obj>
								<obj name="PropertyObject" class="DominantChannelProp" version="4">
									<prop name="PropertyTypeName">Dominant Channel</prop>
									<prop name="Position">20</prop>
									<prop name="IsDefault">0</prop>
									<prop name="DominantChannel">0</prop>
								</obj>
								<obj name="PropertyObject" class="Genotype" version="4">
									<prop name="PropertyTypeName">EndPt Genotype</prop>
									<prop name="Position">20</prop>
									<prop name="IsDefault">1</prop>
									<prop name="ReadOnly">1</prop>
								</obj>
								<obj name="PropertyObject" class="GroupingSample" version="4">
									<prop name="PropertyTypeName">EndPt Sample Type</prop>
									<prop name="Position">20</prop>
									<prop name="IsDefault">0</prop>
									<prop name="GroupSampleType">mstUnknown</prop>
								</obj>
								<obj name="PropertyObject" class="SamplePrefLineStyle" version="4">
									<prop name="PropertyTypeName">Line Style</prop>
									<prop name="Position">20</prop>
									<prop name="IsDefault">0</prop>
									<prop name="LineStyle">psSolid</prop>
								</obj>
								<obj name="PropertyObject" class="GenSampleEditNotes" version="4">
									<prop name="PropertyTypeName">Notes</prop>
									<prop name="Position">20</prop>
									<prop name="IsDefault">1</prop>
								</obj>
								<obj name="PropertyObject" class="SamplePrefPointStyle" version="4">
									<prop name="PropertyTypeName">Point Style</prop>
									<prop name="Position">20</prop>
									<prop name="IsDefault">0</prop>
									<prop name="PointStyle">psNothing</prop>
								</obj>
								<obj name="PropertyObject" class="GenSampleEditPosition" version="4">
									<prop name="PropertyTypeName">Position</prop>
									<prop name="Position">20</prop>
									<prop name="IsDefault">1</prop>
								</obj>
								<obj name="PropertyObject" class="GenSampleEditReplicate" version="4">
									<prop name="PropertyTypeName">Replicate of</prop>
									<prop name="Position">20</prop>
									<prop name="IsDefault">0</prop>
									<prop name="ReplicateOf">18</prop>
								</obj>
								<obj name="PropertyObject" class="HTCSampleID" version="4">
									<prop name="PropertyTypeName">Sample ID</prop>
									<prop name="Position">20</prop>
									<prop name="IsDefault">1</prop>
								</obj>
								<obj name="PropertyObject" class="GenSampleEditName" version="4">
									<prop name="PropertyTypeName">Sample Name</prop>
									<prop name="Position">20</prop>
									<prop name="IsDefault">0</prop>
									<prop name="name">13C</prop>
								</obj>
								<obj name="PropertyObject" class="HTCSamplePrepNotes" version="4">
									<prop name="PropertyTypeName">Sample Prep Notes</prop>
									<prop name="Position">20</prop>
									<prop name="IsDefault">1</prop>
								</obj>
								<obj name="PropertyObject" class="GenSampleEditSubset" version="4">
									<prop name="PropertyTypeName">Subsets</prop>
									<prop name="Position">20</prop>
									<prop name="IsDefault">1</prop>
								</obj>
								<obj name="PropertyObject" class="SamplePrefWidth" version="5">
									<prop name="PropertyTypeName">Width</prop>
									<prop name="Position">20</prop>
									<prop name="IsDefault">1</prop>
									<prop name="Width">1</prop>
								</obj>
							</list>
						</obj>
					</obj>
					<obj name="item" class="SamplePropInfo" version="1">
						<obj name="ChannelProperties" class="ChanPropList" version="2">
							<obj name="ChannelProperties" class="EMList" version="1">
								<list name="emlist" count="1">
									<obj name="item" class="PropertyList" version="1">
										<list name="emlist" count="12">
											<obj name="PropertyObject" class="RQSampleTargetProperty" version="4">
												<prop name="PropertyTypeName">Combined Sample and Target Type</prop>
												<prop name="Position">21</prop>
												<prop name="IsDefault">0</prop>
												<obj name="ChannelProp" class="ChannelProperty" version="1">
													<prop name="ChannelIdx">0</prop>
												</obj>
											</obj>
											<obj name="PropertyObject" class="QuantConcProperty" version="4">
												<prop name="PropertyTypeName">Concentration</prop>
												<prop name="Position">21</prop>
												<prop name="IsDefault">1</prop>
												<prop name="Concentration">0</prop>
												<obj name="ChannelProp" class="ChannelProperty" version="1">
													<prop name="ChannelIdx">0</prop>
												</obj>
												<prop name="ReadOnly">1</prop>
											</obj>
											<obj name="PropertyObject" class="QuantCpHighProp" version="4">
												<prop name="PropertyTypeName">Cp High</prop>
												<prop name="Position">21</prop>
												<prop name="IsDefault">1</prop>
												<prop name="CpRangeHigh">0</prop>
												<obj name="ChannelProp" class="ChannelProperty" version="1">
													<prop name="ChannelIdx">0</prop>
												</obj>
												<prop name="ReadOnly">1</prop>
											</obj>
											<obj name="PropertyObject" class="QuantCpLowProp" version="4">
												<prop name="PropertyTypeName">Cp Low</prop>
												<prop name="Position">21</prop>
												<prop name="IsDefault">1</prop>
												<prop name="CpRangeLow">0</prop>
												<obj name="ChannelProp" class="ChannelProperty" version="1">
													<prop name="ChannelIdx">0</prop>
												</obj>
												<prop name="ReadOnly">1</prop>
											</obj>
											<obj name="PropertyObject" class="RQEffProp" version="4">
												<prop name="PropertyTypeName">Efficiency</prop>
[truncated: 1,418,512 more chars]
