# Supplementary material for: High C1QTNF1 expression mediated by potential ncRNAs is associated with poor prognosis and tumor immunity in kidney renal clear cell carcinoma
Source: Front Mol Biosci. 2023 Jul 17;10:1201155. doi: 10.3389/fmolb.2023.1201155 (PMC10387556; doi:10.3389/fmolb.2023.1201155)
Supplement: Supplementary file 3 [file DataSheet3.ZIP › C1QTNF1 original data 3/Tissue PCR Validation/C1Q-8-1.5.ixo]

<objectstream signature="IXOS" version="1">
	<obj name="root" class="HTCExperiment" version="5">
		<prop name="name">C1Q-8-1.5</prop>
		<prop name="UID">C5FFAAA4DA224269A3F7984182BD5AE4</prop>
		<prop name="OwnerUID">12D246C796534CD18A312176D2D78F68</prop>
		<prop name="Created">2023-01-05T14:50:17.288</prop>
		<prop name="CreatedBy">12D246C796534CD18A312176D2D78F68</prop>
		<prop name="CreatedByName">QiuJiechuan</prop>
		<prop name="LastModified">2023-01-05T19:24:48.048</prop>
		<prop name="LastModifiedBy">12D246C796534CD18A312176D2D78F68</prop>
		<prop name="LastModifiedByName">QiuJiechuan</prop>
		<list name="AppliedTemplates" count="1">
			<item>SYBR Green I 96-II</item>
		</list>
		<list name="TemplateOwners" count="1">
			<item>Roche</item>
		</list>
		<prop name="SWVersion">LCS480 1.5.1.62</prop>
		<obj name="AppProperty" class="TAppProperty" version="2">
			<prop name="Created">2023-01-05T14:50:17.288</prop>
			<prop name="LastModified">1899-12-30T00:00:00.000</prop>
		</obj>
		<obj name="ConProperty" class="TAppProperty" version="2">
			<prop name="Created">2023-01-05T14:50:17.288</prop>
			<prop name="LastModified">1899-12-30T00:00:00.000</prop>
		</obj>
		<obj name="run" class="HTCRun" version="7">
			<prop name="name">Run</prop>
			<prop name="Created">2023-01-05T14:50:17.280</prop>
			<prop name="LastModified">2023-01-05T15:52:32.316</prop>
			<obj name="AppProperty" class="TAppProperty" version="2">
				<prop name="Created">2023-01-05T14:50:17.278</prop>
				<prop name="LastModified">1899-12-30T00:00:00.000</prop>
			</obj>
			<obj name="ConProperty" class="TAppProperty" version="2">
				<prop name="Created">2023-01-05T14:50:17.280</prop>
				<prop name="LastModified">2023-01-05T14:51:03.883</prop>
				<prop name="HasProperties">1</prop>
				<obj name="_Properties" class="TAppProperties" version="1">
					<prop name="Created">2023-01-05T14:50:17.280</prop>
					<prop name="LastModified">2023-01-05T14:51:03.883</prop>
					<list name="emlist" count="4">
						<obj name="item" class="TAppProperty" version="2">
							<prop name="name">TopChart</prop>
							<prop name="Created">2023-01-05T14:50:17.672</prop>
							<prop name="LastModified">2023-01-05T14:51:03.920</prop>
							<prop name="HasProperties">1</prop>
							<obj name="TopChart_Properties" class="TAppProperties" version="1">
								<prop name="Created">2023-01-05T14:50:17.672</prop>
								<prop name="LastModified">2023-01-05T14:51:03.920</prop>
								<list name="emlist" count="1">
									<obj name="item" class="TChartFluorHxProperty" version="2">
										<prop name="Created">2023-01-05T14:50:59.253</prop>
										<prop name="LastModified">2023-01-05T14:51:02.687</prop>
										<prop name="Xaxis">fhxCycles</prop>
									</obj>
								</list>
							</obj>
						</obj>
						<obj name="item" class="TAppProperty" version="2">
							<prop name="name">LeftChart</prop>
							<prop name="Created">2023-01-05T14:50:17.672</prop>
							<prop name="LastModified">2023-01-05T14:50:17.672</prop>
						</obj>
						<obj name="item" class="TAppProperty" version="2">
							<prop name="name">RightChart</prop>
							<prop name="Created">2023-01-05T14:50:17.687</prop>
							<prop name="LastModified">2023-01-05T14:50:17.687</prop>
						</obj>
						<obj name="item" class="TAppProperty" version="2">
							<prop name="name">RunOverviewChart</prop>
							<prop name="Created">2023-01-05T14:50:17.701</prop>
							<prop name="LastModified">2023-01-05T14:50:17.701</prop>
						</obj>
					</list>
				</obj>
			</obj>
			<prop name="State">3</prop>
			<prop name="StartTime">2023-01-05T14:52:42.228</prop>
			<prop name="EndTime">2023-01-05T15:52:32.314</prop>
			<prop name="InstrumentID">6108</prop>
			<prop name="InstrumentVersion">HTC_VER_10</prop>
			<prop name="InstrumentName">L480</prop>
			<prop name="InstrCalibrationDate">1899.12.30 00:00:00:00</prop>
			<prop name="Technician">QiuJiechuan</prop>
			<prop name="AcqStoreClass">HTCAcquisitionStore</prop>
			<prop name="AcquisitionStore">eJzUvVuzolC2rftXdlScNx8EFZWItSqCSx9ykcvoMLi9oagoqHhHf/3uVlbtVSui1qnzkGdnZj5kxAyZMBiO/rXWoMP8j/Pq8L9O5XHzn3+5ns/3v/yvdVvebv/5Fys2tPXlsb/t7/vzKbqfr5u//K/n5nqjn/7zL/Jf/vof3fXc/f03jbo8nTatcX6c7n/5q/wfw+9n/22LqDx27ebvG6jTf2zR7m/3f+zjvW43Nzr+d5v//MtkSof4r7HZ983x/4wt/tu2//Nwwut5dy2P/8NINrvj5n8a5o8d/1X6F+P7p9n4r1HK/y+DpBlk7fmffu2fBjz+7wOO90c6qixP5bH0L0YVb47dX/76/0ykiclmkjY2f/z3r8b/44v4pzP4pw/t0313/XEoVVX/xQZJ2e6rfz0xuNnSp4/N34ahz5TJXPrHv381x2va02nHyjWtm7/8dfQ/bEbTE573p/vtL39dy0JHo1hpgnvDXQ/X+Jzh4mRrDZbnVwcXsZX5/LOeSv7Bpc+Xs2aDxnXHpLgMPdWUcylHF0ZLQG1mdHDcrWeoIdpNXM9qHW7VK8BFqtgNX78OLexmjofhJYoaHuCbge6FEz5O1zPJs9lQMdkz5+g5mtr4p1uomskx7vhEHUwhFNpGNa+7q8o/089AhOoiTMz5vMnROewNwR9YJzDQJh0a9dVoYivV73BY8QWGV0NrePjZVbCtpAA9v7REdN7sVPB1TaCXtwuB+lin873nd7T8ownx6b1X4FxCiIbeasANec9g95gcMGAzW8JD/q7B7+CN2kGJJLwuRAduXlkYlhMf+ExqZNgX8ylao63VRBf4JNDHjoPu4Sgkvlt+EE7a8s5VyzQgmpY7Bz7OU+YzdTyQAmFpBQxsOh9/fzWbKAx6Gl8tTdBQLr7AScERlk87w3B3coCfhKbD6sBDBGO/AL7f6CqsWWWjLRco8GY0CkTd/IGedXEEjpf0ffxjdQypmuj/b93944dfBQH510BgPh1P/gwITI2fDIEgeRkY6hcdcBD1OoyBl+i5XBc4vfAeylGo8ll1nUm+6XMFrgnsMRxPFw0ehMrMncvXqKtLT+BqE6nwrHwN3WXuNNGz0hGCkkeoXy1Hip6fuIdprIYYUGmLaBhGVJTybMBfG0ltvNnnpcNh1sSoh2wghY+UOxAttjf+8hYzETzN0Ddv3kRDM59TkQTetjZXerNGGzoTcPPRa4gruKJe30zBixRlsD/CRqsHHXgkCGqTQAvRzU6WFNsvOl9x1Ah6zdOC6DTpFcB780LrfALgF+Pjg/+2I1wuTpoU7RbvBJRZfkR2WjoNV/z9Hdwtn6A3DoSIwrJl8BaKT1CdB4LPZObAfQADtDcHgmBlxR3sGydAa6OmgNtHnADXxz3/xJEh4WpNRb0oTzP+cjUN4ru1q2GrE9yswRsabvJehl1wI8j60wDis7tLYONpBVqe5DR4P718mJ/mEVrPM30/Y83wQSx8n77PSyTx46RFmF7nMgJbulJcxwf5d4TA6JdAYKRMJ38IBObjnwwBeO8AbSp/ESsj9OF51yrU74UBOFdJybl10zHIBnMpXL3o55nBaSkdS1K2cKb6ZnLY7XDRZaR8Rh37sFdaEw1v4zZRt8EKnqMmQRC+22CSfFTQ1TpGd8aEwMbctxBInom2qQ8ab892CPpYSnHpNhpp1uiF8AiuTz71vLkgdR6iyVhD+3fEUPK5ePbm3LA36OZPs+EzqgPAlj8x5DeAyF1EOkhP4aC3sHSJi5HWQzJqIjSlDxXliOk+DN+7ArWbQlAYObT9ur19MMxOIDDak3J/Slugdeh0wVPrXUHbwAW1SeqK6FBHBJl1M0e/2iZNdFrTmb7QR3Rvg1BE+yQpQIl8Or9360Bs21R0K6+jUud2KvHuYNZwOMxGfFQUpoj5g5S/MwiKkwg0KZ5OtBbmev5CdzdipPzRXofytBuSE1sGUjxZvwr4+NoKA0VzCZdXXsB0vhZoyG+LoNETtKRFj6gncixxec7oeHdbQcjXy4bbo4/yO0Jg/EsgMB5NlT8EAqom/VwIVJcboCsNqOhtuy8gRyrq5XJnNMiD2gGSXhP1IBqAl5u9D9NG6zAYhmQ/tVatzN0636Mb7PyGr6JDArO3bqGd1xQP2ie2gMY8R28olhCnCjjwqJUE7Z4LKYoGbxk2+YQh20ZU1PViV8B6ByX69yMpLz/xCi6P8ZvPN3wu+fHp2ZqBLFHwmN9JKV3lSfHBPW/Ru8mk3FrT91BUeY+Lxx1EbB0jBrdP7iHYtgE8TV/KdzwC/WTgAE46ig/Tg71CTVVtiJLL3oGX/5JwWZ4Z4Hv/qaAJvAy18VWXosc5quEm1jd0vK0rRVtBzmfXUVGy9zmFeHJvCyjUKkZ20EIpmrG2JWgiQ2dxIudgFwTBqk3o+GqWNdixAzmDZKlwJT8C4EKjovfUm4Za6ehN3OWvHm5y88ZFMWXSDwgsTj19bq7CJspVggAr5hWaafIdz+PVQt+Ss9HysQ3x4k3QeoVOjEY+FsA3AbvDvTuTk2hkr8GNL5zfEQKTXwMBdTpT/h0EFGM0//Hf9BdCQJv/ZCcgsvWCFolvSLE3r1soj94BoT2Tnf7sEGE4bxiC1g6FL9I+AVfnNwwnN1Ie91q15srRGgzjeyCirjErMN6+jSxpl028D3tS5g8UCM9ySc7AFQjrqM3Q67KEnEZ6YOC3LxuDw1MTPB9TZk8mHhXl4UweZDOmRX3eDCU+myZq8wMC1cBjqJ0/mogXuxeDMrNr9CcTKvoq6VWo2U5CffgAiRfHvQ/X1TogJ+IazXf/VLSWRxCaL6goh+u+AjhNyPmsGWV8+7pHwG4ywvB9ZqTk+08Hn8DL0eeUp6NIiTp4Suc72kW7BO7JBIFb6evoJe9Uij4PuYZH0dL+U52LyGbyHUZBYaMfnx0JM7dhUCj0OeS7HPjAiu9Qp6s5V4Kv3R/UvINSlXS0j74hcNdxGaqCoGQ95pTxw8ZwINESE03nTPs/c60G7q43uDTqpcChxu9QyLeS4o1OkIuafQfCKhLU9gPRRO5OVsBLX0P0Z0NPwuFW8n9HCCi/BAKT6VT9Q5yAPvvJTuC9nFsIg5KK/vasezim0hEXSU92+h5Txta6tYPmdq1Rer1iDc5BI3uKeyrqanSXzbafnNDYjsieGkn8Vf7KxWV99iCWdthDvMxX6G23HmC2bgoYW12JenlOGjTnBx+80W2J1m2sA44UrYPXbr3FUO3IvrMz7+EwDCd8YBcDEbaXoWKeBgStcKxrEj+1GsWX+HxA+6OBhM7Y+ELlTEX8eLAGvREV9eG541S0S0PiZd47kD7JmTj73BXc4jqN1+MbDPaOA1E+NxJY7zUFF6JjUjSIPj2sS77CxedOEJg77x5YrT3Rkd5LCUeO6cD4mXzdhUrKvtfkHkznTnGGGVyK5gumwCml+dCbK8WjfNX4EEUsx0Dr8oZ/pnEP4cTWkI1VBtHnQ3HlMRUMgys3JHwULxVi/Qul82DR/IDAIVcY6uMXb8hPEQSiR7NBa9zR9+Ht6fflYr7C0CPIRZ/WuMPCrFO0TyaN0tMTFZLr3aCZ9/wmKmoJf0cI/Ku7F///Q0AZz+Q/BALG6CdDgGs7B63diYre36MKb2vdIbwHtCh3bX0HxqQl6vC9cNh+i1qxJQndzPaaWIaHb7Lp+ozsRBkYB9mB2PGQPfTLiyeiV48KSFZToRM0XsMXD6mG/VMmpQonKUSv9FDDenkL0NwN9IY/LrSII36u0diR8uL5vFOgfmZT/io3A+kHBEYjyUbrsqDxPG0tAVlbE7Q8YCJ+ZaT8lvKaoOE9qYjj476Al/X1M41vimjt1AimTc5kOaioKHUdO6he5x0y5jkCN2uyz4MApuhNuwXEpUGZOT8SBLTgQU7JmO5l8JDiBpuPPeCLVexDeEssDGstk6IhRW/IdIX2H5rkKZIjFV1f1h7qr5sr4WwNCOPSIQjoz1zCz5r23xB60Fsy1kRaQ+e7C3YLhJcwG46XmkFWwgRtybQEv0hvnyCEFmr1BIGf41cHbw0ojpVTT6CScBU+j3WF1sRzgdsWORUe9hm6dyuhom9SB4aiYOhq+ffC4kmqfkcIzH4JBKbSbPyH3CI0tJ8cB86Tm4NM/5AdtReGD+oEbmh8az8yxyhDsGkCtLe9Lnj/1mWwRzBGY3Tx/w4BfhBXtAYQSnE1OcgQDVmAnvfyv7ekKJP/DQLL2cUnZxBCC3xXV+haw1TEuW/eYSbWVKSZqUtxMt3JsL299mj4d1LC3u51GI7JLv8NAn525DoMTI2glXo62e2OIODn5yOGA5uKSM4NhIpNZmg+Xosm5ot9DcanidC+B1RUmxITuNx2KzSGDRWlLRHk8prvMdRI3GNVfbcgD2z6/d2FlDeIgcH7zSlze09ToDozFOiL8xvtYOCJeLv+IJwb2UF3tcghzkxC001XS7TfDCVup0dCqdv6qE/uS4iPnkgIKjU5oXhcQLxRDwoc+gbQfvGFiLGlIp4NKB5p0xwg/pS1A77hTTGAhSVFRzmi8+vv5MzOtP940pBzmnrrPWoOeFLExroOSjDZoicJV4rnZ4pbueav0Hp5KcQDOfVhMJcXNN4uaOJ5IerfEQLzXwOB2Uz5QyBgjn+yE7jLmot2PqflanaknJonPdHkS1qUm3NNSra0EZk5MCB+j6moz5o2x9DyaRGtzwM0W0m741IKeMPbstHhHFaIy9OH7KZqElTkl0aZ/f6gnyVNugPOe4KAaqekrA0pYXnnMS71JWX2z5wsx6iHEwbL79X+W4cOrIbXIR9O98PG36UvBrYpXLTs8Hvh7K5VML3zM+oLj0m8VqKClFNT0apeC4mbKRW19GkEgsQBfkDAXL/WyB7vZcPnGUFOD2wy1rPMhdjc7O9w33hzUtIL/f7+AA7ob7FBb/0yJT6Z7VVIcU5OqGCUqZ9PMtklUzzUllEu8bM4OqA9nBWam0X0dQIjOvKl4+i6j6Xgx6qpwNrIK9S5WjTfG4cq7Eek/IZXLqRYHtH58xN9H6a+piFrS8IjljnNd2LbFAwWRgFsobvo7cJI8MlRu8N81xzQuCV+w3On90HEXo1hlC8hChyKWw8g6AZymIrInSwKOCetQ86pD4FXN/gt+wTUXwKB2WQ2+0PigKn+ZCewVJolugufSXGzjlrYMvFG3UksiJJl5MM0niSoHVzK1A+XMrbVNUM05FEoRdd+U5ma4r0wfOcI8X5Nmfc97qiojVEAeDRp+5ENNdqXp9/gIQYZYkfffBdlBvFlJRh0b57hcvzNwPG8Z2D13hn9yYviSdCRfVeXkkaQiTTgwUn7OwSCWUzxwd+8atBK+4pwTBYNPqd7yvgPe0hxobca1EfvDvzPOUHdjEDw3ayu4Kp7WwwmEu3SKXQFqkVDTuJJ8SDOw7cC64cYoMcvFvCpSfY9L8UW2bA3pZivTRpfqklo3ENyOs7rU0C70kOCWFaISPoq7SXACrWZFYkfEKged8Rg+1qSMg+ghpHFyK7fWElFuBM67Le2hSytab7Tie5AOBMeWtaGAY5XdfK19yr686XdRJsRQbpf+EtcvKNIRF3Ge7B0gph/KggC7ZXmKzrdDuQctkuJl7M4AcNnO3SNVSbikTvqwLrgEo3E5cBfVdP9jhCQf03L4FyeqX+KFTB/MgW6B+VcMxML4JevFF7ZXMbFrbIknFRGAsvJOSepjMgPXytahZnlm2jM1lyKs3zTmdqUf6jq7pGIB0MKmbbNUqRRBlI0hq80N2uqRxwHgpcJqHBxki0653XWxPGHqkxJ5wWSbTWbKFJJyhJfdKg93lS1w66n4z/nOlVprAH+zQq4p5wo0Ke6xAe7V/uDAto4Jf8ufVsWl5QmkNlfCkiLdw/llSjAtAiaqL729Q8KmK+hJ6LLFVXIxkQd53JYAtdrUwexyYcYnogCSHkgge1b7NDDnvy5cjs4ULxt+UslykOF8akh5bVA99WVTfw8L2ropskGdd2OyEqcSHp3AzlB4/Xxmmi0FXfwY6TP87Bs8BxKOozNM+Wx+GSJKCxI+vXtzsels6N8wzy9gmV5p7Aihw5EUyuqIYg6H916FUnoTIgCWJ9bMhUbX8JNVRcgZ5OGvr/WEzibEaVs/d6i6R9yiAz/KBObex+dWcEbhBDuvyUFfk3P4Hw+/1Mah0H+yYHA2p8DDIeHhRS1hqGCG+zGuHzubVKVLa26sW5TihZrAPwYUQfppF7g4gIRcHP46M1l4ymoy7YAXDJZh4mX5KTCRihxqTUqKLwXae1oGEL0yGQHjESt0TzusgYHN9LG84dSepBsqcpwQFU/uq+vuCglBvxYYg3uTjPRU4Um4oASLojTeYlBtTYgusr8DspbeuCyryyB1py0fBIlgIxqVUSz0VsG73rLkHnkOvhh3XcQyTfyJp3jSfFS3eugNXBF832nwq4N04fTqNJR76+0PwoEBThBvsfl7APkNe4HhOdjTQo/TEl7t+23EXrKcnQPs1WD+SwlrzOotjQeO4bIOS0qiEdqgZYj+xCXL0mB+bKmz82IqBG/KEB5tucSte4WZZYrFvA+nEO04mYB5BhqOv+NalJgi5yGxxPyOq+LGqATkq/i3UpTfngBzb0SZQdPooYB4ki+7OKRV1oTpQaL9orupi8o4EkWuSYrof1HxADMtab/LSnwa5oGVWU+Hv0hFFB+she4HNYUW9WZTatqZFKVnvgMF8nLEXG7j0hrUNp879qBhOeR8b2L6LgYOi2twufxoZpzzwE096NUimCQ3GGx7kpc+CaH+ClTLJ853gUZeWwRK+u2gqeb7NFevXLg/oQSQq7lpI2XhrRf2/YV5NX5jg6XSQuvLrbQTYgCVpVqDc7O3Id6OffQH7aGIP18yRCG+RMDdrCkKBmQYx+VtYXLy9tu4vJIVCjMW45+mjARtX7dQzbQ9j8ogOxpUCLRJg/U2chr4ve31WG2qQ30nlfyQpQIahBlTg5bJiphPDgUVGOvCYK9DiBO5U8LIdL5uMZ2A5QBMqo6o64x2DkxeYMTeQN762xwOZhSlQopSX5QIPCLFWBlSA7sOs0j6kxswbs5VqBcbyGaSbsQ/LzuW6i3hYP6du1KMSv3Mqyvfoje4BY3UeFx9YcX0MYKea+mp/nScumM3uzpk7cZfDuVNV0mii5XlIDUsQrPG0boWBOUooUEv2XnsPxrugZlaTRX/hQM/Oy2wbU5QTRq15ailRMXUA9fKoafsSNFHkQqXKN1jU75YQLtCZUVezkhGlomGp66Q2aeIiVH8+KuAbtqTGXIlQqDMeOCGwuKGBs2f2EQ7iKI359WAfvgt+jF41zwQm8dyFDU6G8uIPGXVregqK8nhnvCAJ+W/R0cTjYEnpnWRJC/EO6cB+hfr0bD57OdAmLuvdHoXrYUz15mAftpRxb78nHIrJzI3GD2KlHPUiZ4O9DJ2S/sA+ozz5O4gm8fnMHtg0bsBhDRVyvDJ2jNHxiIogO0oJfrIwX7EWHJfR3uMNpIk+9TR0ETPceHDqaPe48u82vgD5kAEbk9YePixlL8tNI7mKf2hn5s8iaulFSn4E9mCK7rFfwwA66ypggQ6TR+XJP4J2sNUd9QJImvqt7BAnzx7WDypOi4PSQk5nKEhvWIG+6oLxVSZdLi8qGS2QKD5uvgaB2GxffqbLw1ezBZaiIrNzvA6fDcQsM7gc7WiZrotGjU3xIDv6ZvUJbU+Uz+dxj4PRoH4Wc/R+RUuUD9eXKBb9W4hcWrM9DXBm4T3diHwXYxP6DWz5gUFXP6WU4Yop+YifQDA+dHqyAkl72INLDvoDukfsx0uBRdv8l8PwYFl7dhAnw4TDuolnqDTLxzEd9ecg0ndtuj9nmS2m5r7MC9T14YxiMm4fFCy9rWbIb2MdcojDs8gTHfhehnvUHYuJInvhUTKkt74ELcR+YdjoO7i07xcQS/nSjpL03CAFtnTOLnoa7AcL+msskz8vQaMxLQk0ZFWF4oKfueaGG/uTNkhxtliotJyRneu6+nni7oeG9K8spQU9BuLoEUj0oqM/4cMQz9tpHw8nT+joHFxxOCz8fHO3xyZ4g2SxMRnY1xAuQlKFnczyuJR7FwQHak4O8YGN0JgxfwYvR3F0vE3h3JXd0L2n6rEVaVBXkSf+3EyKZjymAF9g7UZX5EzY7IfW0OtP1KhQ5tXQkA1+FBBpOIge7SOkioPJwOCqYnCGxLbkI6/aYY+DWdg7I8nat/iBtg0k/GQLiFHJnrLCV0juCA6esmhom7bKJNHiPoh+aIbggLgcrw4FNZ9Al65TsDNPqhb56GaYHe2L5Q1IzLO4RFsUN97mMTz629Ap5aLBEUpRRxM8sJI1l7RN8h74rbUFZh8fAOaNVjKtPFW7/DLdDeGMzHdLzn8tug8MWAVxU6RKny+gcG6och4V3dqdDavob6IyfrMhgJhLkr+wgXyZFQsygkqOb33mCTLyA6hzq5m2nTUrRe+Q1OR1ECctQFSPE6Ebxvkg48t1+giV8MUCjoQS6bN7kXndyFd4IO1NCborE/Bw0vllRm/cLdoLu9XZvo/JiqwK/6EfWDL773IkcK6PYjIh81qgQO97n8AwNL6/IPDEibF0f9TDOP7w1hUOwEYfl4txrcf0PMKx7pyNRbBrEOhM0MdMKAPxMiKuLah82IHyl0+aEUYUPbD+78glo3JLcy3n1UWC4fDzTX4YWwp686mBRdhsvnQ0DcXVv2W2Lg1/QOyqOxKv8hGAD2kzHgvSd71OVlCPHEIHU4+7KFbJdSVq5Wcf1tJ+rQOPkLCQuDQkNzlTPUQr0QnE+3hamUWyrT9UGW4t296sCRFVL7C0aAyplCxdpWz7hY8VrCU6ZUtCzvx+919OLbYZwWkBqTIxpb5duxu+9lUAP4YNBNFk0szQgDmUQYMBelTsu22yUwmFN2Zvxjwg8MVB7z0ba/zYv7tezDaqGGaBeSC5E9Nh1ITakit1MuRNQ93zrkxu2IzqYJ4IcbcOL6iv7erUR8kjIZBov7Au33zW5iCgUywUfWUct9ChGPh9zDZixm6L6/t9x/YKAIAYPpc0RnXfg9hEvs0CsCUv/DxGIQxg/CWp60gjMsZRh79xatubxu+BsaKuPVLsIAA6eJjS1hcJyfU1x2Txt4ptZ3SOrRCv3puhZRHEx0eIoqQTedk9vourqAx1M7IWg5uYUsqWU4d+vr3zHQ9xQ6ci1codXQTKJ92HRwD/QcjaVH2HMHyW/5LJH8a7oH5bGkjv+UUPCzbxcuZLtHjY9JXcZZ6sNnULloyJVP6ld97nCe7y7os8xqIp3IAM36XiCou5JMb71tzcC7kumtpoZILj3vGeyLM8I6i4E7xcGBZXfxcfFYdFJ8xNkdFC85/8AAuqTvkHy8E2qPIal/+6kV8AeehDBTFmTSV6hAm3MLNbHSyVSXr+qHG2DuyISIbWodrJPeolYMRYO5kqowNXXE4Ci5Ioos06eREAacvlw00YUbDMgoHNFKzoH44QZe/iNEo9q1pKZW18M9lW00rneHTHYMCmyHNAzP2JOJlr+X2NrTTaXQNAlJ7ecfGWp/OSA3szWFmF13Chtb9++1jSiVuDMZE/ae8R6N1+4p8SavFDCT7oK2ZlUNV7FhsLGk+AcGovRJpj6W/g8GmgcV70kaAoanyUXwTd0pgDc5RUcHQSZfrWvoTZvmuztyCWkYKszr1x1tywjIbbwFg9TeLSk+cF1KltO+YMurs0Y9u6YNHxhJ8lti4Nf0D8rjmar8Wwz8Jm7A+MmXCCv27fqNlaqJP2MbYTgkdfVXlwDi7ePQg+W9rmhmtFpxlJsdfKZJhcs2JlP7NwzkYK8xP6iOyKZL487eM/+BrlXFUlS4hwSG0/TzvcQlSzy/Dr7LlF3ReWwLCfdtVkCbTTp0XJ3KXo579du1O8KlTzk4HqxQhZHnLdCV1nrDYcYr0LnEf2AA67umQuFMbXRe403DZydbhdeBRWgeZbeJjifCwP5KGPCnK8r2193bgWpF6rmcdoGI7YlRgPLaT9EdvnoqtmreQ/BWXbTMu0Pq/Ul08A4DhlZvbUXETEUB6XD+bxgwfW2HcVV5UnZVP8jeolaQlTmFnmhN6v2lIorhWBUoL2udhY/6gTDNN+Q+hOSTm3klGATCkXi803uom1dG89N/73cGugJwyFRkSz5uovVujpD6dYHGcZkAV0zaXgl3Z2SRhBS6SsLc8T6/kxuzQhGHAAl0Ib9iWb+/30976NjSbDdo7nguIvma/JYNhPKv6SCUJxP1318i/F0w8LObh3iioibtjhIGtpuAJHxSp9MraOLBy1Sg6wQt23xL6rS/kQk+PJMt6uFlLZDfnrJpuE2P8WoQiLScSjpT5t+nXc73lEzn/dNDPgn36CVoQPaR9ZppiXJH93QuIS5tUld45Vc0Vo4FuGr3DqxcMUJ3OrUgXl33Opi73MGlutGl6L3kNZjShKOnTE3xIxQMpOiGlmKeJPS6ZQ2Xky9Qg9FSxMXYJLuczWt0nY3V8Oee1H+09M4YpI+gQaPbVzBwrzIud6EmZcejVrFZ5gRo6A8XKOEn5HvKzQXB2XciCp1KB//la2in3xuiXkDZu/mQOygvrZCSaMJ8tn0RNoLToYL4Vp1bGI3PPa6eJ9akIjYZK0UyQfZqd00U5SKBt84zOt+CQoxUkxt6NpMcl/3bbngcUIjZ+vM1lm1BboM1gQ+PSl1hOC0TKSb+qRBozRWtEYsgylaR8wMDNixDifcgEebuvYmbRRBIyWbeIhtM+j1a0aQgLIr2t3zLyH/l8/+7GFBkdf6nYAB+shswYbD/dvd8AGf7qgANlBTBVShru99LTJfUfqP3OtlNNPv2vB22/Q5Ne1ABD8udDlj2Gkb1DhsBKigsZkdS79wpm7g4iO8bvl4LjB3bbpLn+ZAwliov1AJjBdyCsw9NLt1wcYws6ftyIITrNB9jYBIGcLd6MzD42kV/sTOAn1Xegd/aiN5RM5sfoWDXnXa4eE4lwOss9OG9TVJcJKNlw+tTXMAGtBaDsrYF/8C+g2C27tAYEuZ4MjUoZHzWa1x1W6dJrrOoZ69VgmSan64UVXHSAcviDTLwxxA/uNaz96TS0W1c3sS3DzC41g5HbPYlZJo1qpkxjQhDxXwvMN4WLUiPZIGb09QViXWEmm1kwkS4e+6laP1sWni9dyW6460rcG3oKqiJVqD/+tgSbjaEAZBeEubf7qF04ww70C2scTHuKXRchlT2rXy7ozc/UWh5bd4JVMfdCxfTiAt+SRr6ljoZMTYPEWTfZ4rYbFUQdof6mtzZcfRbPlg4+kXvHVRUSfpTMPCzHy38vucP9UGqN4Lj684efVeSyRySmuwYmcr9SRuhORqSaT13EmmcSPaoI6cQMRrQFplZBcgXAyESUScdK/CdYYjrnRR199SBxyCPsTyiJ8TcFxWL/W6C+q6nZSgPJxWY9ZyWbU0+IO6+7/TSgvWYymBG6i0tCQOh1HhU9q0hxf3mJUN0p6qDg0EY6LjO4P0BjmVh6U2281FhRdyukCVjT0THcdyCdvOuGAxOjhTNcpPBPhYdutoohGhevmsgWzDCqjnxJpGlpmX7rbpGe9z7wNX4iNC/NA/j76OFST0yE0ZFylCPCHuxQQ4E3kmyxvX9U4nE0KyCyfn+hebl0dFIp2TdV14fo8CFT5+v24JlaCS4iKqjFD03zAEW52uE8uA2sWruGSwTr0R/MnJE5G7J5I8Pdx3x4dHve+GrZnuHdcjmaS7F5ZuwmTWEaUuJE4Fd+qYQt7/1yG4Fwg8MjNu6wqzRExB6kTGWfNopslW/E1ElnYrfEgO/polQnk6l0b8sl9/wEuHsJ2MgDZcD9GnNQXKIojubj9QdahVHwfe5aGFBkQGt6uBB5I4TBjHzG2RGVDXR87PzwbrVa9yWbSqJfHekVLy8SGhNTycgjTsXcE1JbatTGTTCupIZGLwGJtq1shVxfpwosF+eZXTkEWV5y933IL8byupibklxu6Qs78IEMeAPoCz90ak4HY8wkDBTivCp6xQK+A3FM7ch0Z6xzPZj9duHoNAoz6eDQtZ8PSKTTCk8tgexDK4lXdFbz0LBR17UwqqvLcyERmWygfbOSlCf6OxlLkXaYVzDdSh2WG73lK07xlp2GCVLdNVRJEUTTeqg2CYn3Iw+OyH8bMLYZR9W6HD3I+EzfTjwjJwd4gQ5AXOQOkyZpOSGNteHwHy00KFw7B26x35J8y3ofCOfl2gqY0fwYUgYiNJ6ieXkzkEYi9pnE49C1zJJVhKWI6OAAYPvw5B13kTJ+1PAJZq8EaqMxq+ORA3TTj8hcjcTmTqzejarSgf98bWBaLWa/JZPGI9+URfhbCxN/hQMKD85FIymXojV+B5K2Yo3jMlyRSbdf8RSHOxaBEnRI1LXfSihLB0reD/wiEZw34jYGLwqGE7bM0bBPm+EvUlpmbUnChl210OUeNMKrG8zbixIN9OYsZ7x9yVAd+nuRbycOR1sB+sBstr3BC+HMcWRxXmK5kclDBhrg8q+ywtcLNUFqdfkewNNF9HfMVANKRRcn2sVC2PmfV9pyhhb2fcXMn/ORTzKpBo+Z9VDfehGIq4dOQFtNbmiztR/YOCxKWJMCyuHLN8fawZ9aiHbqpkUw97u4brc3bHSfB/ELR2pTLlVKXrvZyJF7VtGqMvue21kWzdZIk0K5qXkXuJhrkliGHGVpe+qw8JRyJQ7y6PC/JhChjvwpoKLd8Ygr1/7HxiIXdlw/skNxOm32Vm7JwlmbzUSyW2IHUuMgY3+4LyTYvcUVaC+i5BCVk/fx+0i3aFerSVczFYI0ciCDkZW8kJ0hwVks1nusP1+UWN40C8i3vPut2wfGv2iLkIS2OmfEgpGP9kNREZTYvS5xo3YpZTth5uBhpqxzwG3waKA96uQMZxvMsHP15x+1vQruo9gKyJ/qJFJn/U9Zk5XQnJxM4fVfRNgZWzUBofBndTtZne4Uk6RlLy9ETLSwQN618lJRLl51WEV95xMtMkFzjKB8HRvM3R11YZ44kWUdd/5BRfD9RL4ne1VKJ01YUBfAsSBXjvQfCobV2oeSJlcMZlddwNATzGS75M48h3cVunRT56knvbE1oEJ7456sgilWB1G3z+hwHa4mj5WIF78lLCxOzqguW1rKboalzup822Ca/0YSunDtxR2b5IrLifxSkT6YVTDqdQnWBwG+yZ5zfKOTQCuuNGutsisLqLtp/ceI1uLpeQxzBJ2fkkhRiqwJlGeEwb6YU3Rw5gtpXhn7ytAbCr09JkL3HhSVNopSoWrxVSIND5EjKmi3OGSKUcRXVyjheWje6I/TSnTrZOM3MVwJ2EgNkjzP246uHk4wnjwLJvkHOQFe7oHhkYmJBFFuP4t3zw2+kVdhPPZ/wc38Jtg4Gc/YDiIOan1VM9ATFzWsfd0GqN/Nyk79p+zD/P9IkWwkrrhoV8W0JuqhPrpumv4hesI4UqZYjJcrSCt2LhigZ5fsYxWTCQXvpXhfpKeGJ0zIcQoPN7Zcza2ccH3T4njU0UwXb3H5a3NJO4fRwyy/WuOi3ZgC1Tn+wTKOdpo1EksYb4EFer2HOPyFVJIeH90BzK3jjD5MHIbi+OiZpezW6I+DTYN3kpLJlP/yCkrl8cmekRuAgV/vdDuEt7E8KYQ0o/VDvl7VYlsNh8rbHKNOTrG8yqi7arq4OTJBpbFIxJiuSW1b/SLTVne2jeY7QiLVscGWB2XhyY7WrbCRo0DWN2WgUgDS6rYLFDGWLBjItKzcZLZOjyTe7gmhK3IysndFN4FLcP2mqhdEZYkmTBgW3MXojzc0/zPkgNGi2NKbmRrVOwchgtkff5soumatm+o5nGZP+8iWt6VAnLQxriYNxFEjSJkODZsjvy2WdPvJ3bLXniYIvkdnULOe/tb3jAc/aIuQnUiTf8QDJg/u4vwtNtdMYpmhZTAc+SzaZa+0fJlyvZHx9XheToZGHj9FeIx+i2ciqOBNse9FOeHN4NustcwK4o1pG5r3Zk5TnREVF2Rfk6aysJGfAgzx6TJrvOxzl59NqDQYM+bePjeJSw6lAK14Wn/bRY+32GeSio6q6HdYOm9K9iGFWGhnNYQZ99Gma3e/DcMWClb4bqdx5DEXzdiTt0hetXrBFERUOiILjMbXWf5lvBc3XsK0o2EIXkVwd+Ltwqphj2uJmzbCFfkPnN2fIFFXE0gFntNZmWmulg5IET24HbPzs77jEw0NB9pfEngPYl0XDdyIxKdAhRzjDbBVb0gE2+rbcWuCVNx/ShTkS6iM2PKC0OkQJWKhKcKwum2e6OnngPBe+3DwO12azQMwgAqw7cP+77vaP6CTKQGe/fsHiyH6I+ONH/uY3+HR7/V0R6rUwnvrVeAYt+mCLt3LGJllTBYWu0Q+cpeS2mzmdwZA7tErsxtSbgj/c5+Rwz8mi7CkSR/O/X/DAzAT8ZAMszJtA7LNSTiNLqTWh32yNZJL3F28e4wzT4zdPbaWPDVlfes3bkR2sno2HBZmC3MT3sT+XFMy8w3TyqbfXyOxezgN+noRcusSG4jXA+DVIhhT6Yb1q8dVl2/AIoARsGG6UxDe4q3Jq75qgLnow0xXGmkqQ+f1M5ap2fUDYfs+dCeIbweGqlfmkMTD8zah/FKqTHeh6JJNDbumBJbE9TE9t3wcjh3AALPwGrakvoVXGdsOeQUOg4ibiJnFyPYvTzC4kruJ5nguWCWPm+Rz0YGYcvYq0zKdTof3UmkdPx2dDbTt2vU/GoiOPerAsxDaWL6XjRSdv4oDptUbY3bRZCIZH2hEDS7HTVCDpVxlrZnn3mafyAsKCspaVghg4+qhl6Ucykm76WDc5c2GMDcFXy2o1AUvdgdudHmIk2zt8rU4EX7l9aLJptujDs8V1sFQzNaQAK+xthRkYb0fZlC4rBLWkhuCx3FgVdNdopymYXmrUe+HYWQXpxD8Vti4Nd0EY4IAqr6p2DgJ4eCc7QbI4pZRdndIDXdcpL6JJgPG/660LJ6VpMCN/exLiWCGT2bsvSGnre+i3jbL0i9LiOG1WJfNcloMNFZObqvMH4CB7HdvpFdJqBg8XQoFcwqq2V7xjSMw9oXmcohYbO9p2G6f04pJNhPhMkQDVwuwBW42RgKyMvxHo1Dqjbx8RhWMN3wBN1H830i0eoTUDfFEcXklUI2X9g60++7HeariSaSkz6sYHalskp3B1vKVrOPzpQpc9C8H7KG242pQr7BKZbOsgYhjyY1MwRXcZWuLCnlK2jZIGMJpud7BsnlqiCb2x7H7YVUNdvKGmFzNQXcKNCKRO0dZAOvuGJstVmTpKcRhQTHNXD11nMKTcdzwm7gvLEymq2U7t8uhaIzFujOJokUqSa7A28nW1zYA7eJty9yQ5cueSGvl4UQu5HpMP48D3Glmr6UlkPCwNym76cYlIEQzRgVFtrVEp3LKYf44qQt1P3bxDiYbETW6xOVXVeFjkWox40YP6D7LTHwa7oIR7Iiy3/InYKfjoFu38wpW5+3kJ3jU8XCjXfDuN0vpPR1xJ4VF/uOme0vQBwZMOZF2wKD5DaR4lDpGLy7jYU8uG4gcVQyveVYaXA77iNIP9OoYzeez7E8fcugXJ56tnjUKW6G80iiOm3v7DjSDijsD2sEPOqePbayg87p+8Rj8X2790YhPmwbmcpyAQZj+nSXomG+WRM3KlawmLcXLEdlKqVwzUmNvy8f2jbcEsmI9T4b5/yFqZf6TcIjwo5hqS3a5mfTxItF64MxKQaYT7q6EUKddAyvjo/largUmX5IeqaWToHRs8+B1FSp2N9eRJg5VQDZ9b6XWX6PGG63+7bJDr5SsGSjvzE7uUWTdOJUsJ3/MAmTcU7qPbYLVnr+HCstrJukH196CNQFYW932oqYNTlCdp9vKXQZS4FN/+6ge9Uf3NyGJaTf9w0wM+gSFE0Yww8MPCT7QaFhISDL3IPPllVSozN8bhoM1zmDrTwAjE+PjZTBvdBZcbj7mFY+zdejlNvfEQP/9R6w/7sYGI3k8Z8SCn72o0VruyB1DrIdZM48uzPvVJOJFNyDZKZ/GEtXuwlyc2yLdHkFhW20dYDlJWYgxq3nwJ4dHVyd4k2T8vXX9J7lK67rdSylk/ygM9Wlai0P47xJ9vuxynbD/ojl96XEYr+iEHKaiAFiOllSmVeHlh1f9wQXqQgF7vrGAb7hJxRDM2gSa3dQGdn/Au1QWICXj97BaH1/YLQfZ1J63djI/Ku8xc069UC8A4o33Y0wt033vMk2duKwKH04qA+kVkSLkVXAcLbQEN20lsTncu5ZOZFLXK3fgUjxcGzZI/DXuG7NArLlQWmZqiYc87ROIKtZU7Nd6C4Qp84RMrbuKnZeVBOMtMEKMp5YPXP0N8NN2RaQ7pHcRt5TiEof7b7Jdt3SgeWRQo+hOydyJzDtIZx6NS4S+P7NETPWYT67yxirZtmIk/hUTCycFrNBmTbZ364NiOQ8w3Q5yJpUupsqq3YjQMMetcC3n6KD/eXC6PN4K0R4KRh7SZji9nYuRNbsj8lviYFf00U4Gqny5N+Ggt/EDfzsZwqaSCH1XLaUjaVvtl8ZLcfVcRk2yW4SK+x61gH5ynMbsf0kHfOXc9JppQ0lYddPFfRk42KSTUhtHkhluLUqMrEtS0CMHqbPFiZl1a2xLCB5vHKduSB/sBRy0aRLI6vYQU0CzLRrKCX2VOrYZ5N06K6OCfD+yHpYjWzK7rCOmsTOW8aYzStkwB0p3r/fDhijuseMb/JGnCeThOFMfqMAGr9oViYdT1ZsTEUQf48nqywLBi+04seLMOJ0HSgtqbE4z/YiW32v9GtZ0WD1Ai7EcDtGVvq4RbyNCimNX8qdmXOnwc17U0JCFrxjJ6o5Kkv5KFLtVNRsyRQVoyGuIcl3FJLuFNux6LKvO3idW3YeETY2r/bQJGE5qym/U+jR71NJYFsOELTo1uKidr0mGqSH+/evoo1QjMaElePFbJmSyD3mzahoxHRn9PBctBZW+34FoouaOyvYtEEv3z2kyLmufbgVdHw0Owoh8dVx2MBOKqweCe1vk4zU3xIDv+jvF4+n8nT+h2BA/8mhIIxbG6vzfCel04xMPaxJDflpFoHIbk3LCkPxsdj6XiOkJE2YdlMyxOWVlqFU6j1LxHuJ27raivRc58ismsmI1iqRBAsPFQtUnbL/G4smu19t2j/XVSTXsZKSVU5YkPZsham1j5qsYaxiczhauJhZ2yaSN2cf1k6v4brREzK1CZWx4jd7DF09aKL6dWDwaBMJt3cgtVa2ecXu5zcdT2wolGAWt2y/Y4iVP6bxjGajmqVwOKMH56HEg9G6hcKcmripNvsmla2zyi7hnUIGlY6UEgZ6pgyxxnI+LoW4Yiezw5swtprsKyk97xek/rc3YcYbH5vktiK3sM3JXYjDZ01uZ2s7zPm2I21Hk0JKFEGh4z680PaS2Yisc68yqGmT4Ga3MaQ0v9fIVhnv0BiLgEDkyToUZ3WC2F9WTVaMPh1r1r2Cq11D83cJ9z1oihMhTX0liWWbIFvMn+Sm/J0qon6xVeESjhbIt9sdYXir+CxYOQeM9+W6SS8JhcDfEQO/potwNBnL8z/lEuHP/iMF10JdokDSpUTbTMg0x+0Bt09ZiORRJlS2E4yxipIAhJUvZHZfkdrnk+WuSfTq4DCNuR4WkbFtxOaRJyw81RNMXhqZfn4jk2+tHR2TsimkLFrR/lW8GFiYUiVSdzFBVozbI+I9SYS4HEY+U5/u6XvD8NxE1npagXmqlljuklxK2TS9M/ksPRFWPBNR0Eo9mLUywvLkEZZeSzLdrrpgyDdkCLLAIrDoI8wwmQ3JNA/CMWNHOhHcDK+2lNSnl8Mk9gBEeb+XspNwdOaNWI/b7hSDCFzC1jZLGswDp5RS7+IobH5QBpgv3ztIJyzzWTfZO5it3aOU7EdOy0bNw8DSkSspM8yvO1qNLMxhWoqkSvI7K9+LJRax1DRZ/Lrp3y7FMXJ5SqFI12k+3Tzv0UpahJidTuSpIjZF8ZivpEy2Dj1zo4uGK5oV8QMDoxeuMKGwBZm5T3q2xLmDycWwmqQq9zrLVhuLQs52J1LVLZDJzDnRfJgVhbTDWPktMfBrughHijSS/hgM/Oxm4kzlWKnbWiRzpGy/y5UO80JJIeVPUufcqApSvzwktd9ZPkvqDZV1aB9AbB2BLL6+PcwmHqmNv5kUrN7KU0RNykRyTWjZvnQ0cd3ZpcgGWu6zbEdZdRssN1JyP54L9sy7F2Vvg8q05COZhWxZohFZsuBVe29hUaoxJjcg03uUrYRF+27xfbTo0ETF+CSDluIYRYIlqf+eUoP0jlwy7fukSW8HicazLirM8qQQaRuMK/Yc2j2uWMmlRIdaYTdjQ9ldhgNk/aTQGfbJCLlQBAhlYvvs41FJ5qZLx0/tqc4GEJi4lapaZJ/q1LGzHrhYpbejlMqcQsNSjCj7i2xDpn9FWJw5qY2YeZTt43DSM0va+7S91ILwvbkPvq6HmBlO1IhPIyFbDjqdTD1Lm2h3d75PRPozrC73NaTGy+ypiEuaz6W2aX5cIjxWzh5FuyM3t7ZHDmvfnLA6cMMma9P4ztrp0cbiiTshTmMH2ahyyO0k9qbJ1PDs/JYY+DVdhCNlNhr921Dwm2DgZz9aFH176rMO6iYZ8DOym6s+MG5cKksrbXvWX6iMNu8rZeV6kdXMHpYWRoXTQhrOZJ8pu9TH1XxNavS6EQbA9VXcXqxMSq0gpqy9KkyMtWvZZIQJn7Xy1EL+CggbN81uWXXsx1h+8gKShJ/IHahegPFpZkD6Cncte5+TEvNTuG7EheDA9j17IkuaF0QMpxQF7Hbyv7l7u6ZFsaxb+wd5IKioHIquqaKiTFgfcManKKj4jf76d5LZ1f1G7yee3AdZu6o7o6IiMvL2FnSNMa4Bi7VQufOIZL+61HBfZg6qZyk1UTL2ADEvDgThK5Lh2iTIj54CUGY3yeVpObNhnj6JHo6vI53P2wAIVoWB+dOgChQNlwJWVXjGyFzHlJ7GyoKuLanbZ3Bg6pAsLTjOeyuU8/2ZyaC2H+AUEcO0WeZMTY9BCI4X2ejlaaSp5ZlsoFlst6gaXpX80GwE++ysFL37V5a8yioL3EOR4Xxp5hqOjpua+TWOMfBeCef95KjDuicBAzvItZ+XCM+aqFF1WxsPejKE2hiP0H8pwcR0oDXwmK5sjNzPvlSrcy1A31oP5Hs753y5vvw9LxH+NbMIe8PB/wUN/E2uDQx/sw3kuhMgP2VFqdrVh8D8Gl/0r3rAhTOcWxAPqRuHbg8pLd+qAW2bUfov41MpfV0CEA476PsDgmSO1M2jW9pFt4np9d3oa4KrpwyzwYOgutmRzWjLeXtnISJIbY4kW21emcinY7KJx2bxgOly3GBSdpeaOr0IamPtsUfvVGdMVC+CdAevMU7xOinl7GE27C4ImsP5gGzg+qTuPTycXIwjoTT6pdyA566qEFfPmHOFAwuew5CjemdRKWSlWVDq1J3TbHLkiqe2DY+qHqO6rgSVos0yhWwVXlBO7rEmi3NENiGGNrrd+lDy6YToKZwS5GOO5/bOStj8XHaEV1cqSUJdUvArsoG4esRMXbZLHYabbIfR6lBp8jy+p+zghTcMv8eQaKIkqNd6zyXOituZ+zN0LUiXwkT0Curym3BmQHHYko0u75Tu0ehQsaPlvBCr14HJZEelyfgIKlGdD9lq7y4q2IqnjcltvC/5YGqHcPo+qNRlRk6fT7b8e14b+ItmEY70Xm/0H0IDg99cCmZuk6AMr4Um7XwgYLKse5gdn5SzM0VdPQqMEuPtHkt52VwsEMceUpqOzqXKDYL4HzaQl5c9F2ZFw35bywkmXzMopXfjFti8Iln0XpEmZleymUlnvqJ0ZXuCcjtoQH92JpjNl3Gpjp2FAfnM2mA6MB1i8NMRYGQaR+q+07wULzlAOI7OiLaxt5koZ28dpv109A8bCHXq3vVs62E87QWluO0FwNiqa0yLJuEiHLaXQL91jp62TzVex7wG53mYo/s6HDkf30IbmlHTQW7FVIrm12UB+01rA5WZMLGthgTd8rNGN1gfuTwa7bTixXON0r2eucjCuoGyMwX043Wuicq+FHDakg0klUmlQhtedKhfTxfzz/bElHVOKnYxrPbaxjohWmDzEAYn2aCTXZrSHY6tELpJ2EE0pgmlvn00YdZCPmYka7m6f2oW6LqGclyQLT3P0oD620iigybW1LE52XB5eTbmwYY+b/qaQ7BWdoPpdkn0Zr6Dv+e8gb9oFuFo3Bv8p5SC3/2EYdIROcptXGj8HBDU9zIYoEhr6tquR8OymKVnCqOLx4SdBABGu1R52liXko8LVcGrIMj9YQNqKogGlv2OhWrUDTQVzTQbahpqmHaKmEk5oa48mx02lJZmwdQeAh1mTnvDroGkFOaAfv9smmboVwOXSsmGIDju22dU2YxKhHYiyF572gaDYLKjktKfhrBbFyNMLgnJLFxcGpiaPR+D8BxS+E8ElZz944byzVIm4jhwoL4T5OezMUG1FQobeovVAqPweCyV2yUb2EcZ2dhmJKl7j6m06Mfwij52CMp305UDyb6lnzE7aqpOliFMDLIF7FdnrnYV2QBXcyoN4BAdda1LBU8vWmH63MZc5teBAVpENspv1Ymr2Ns8GJzqLmaPC0H6ezvXIbrsrrg9LMfczzZTAd6b6CqzfTp+VRBdWRP6fcHRJlmvbtOKsdAcoFsVB41H0RkgDvXW5gYZfb6PeQG+T6UlNx97TfW1mkrKo/liVAmybWOxbP6WNvAXzSIcG73hfwoN9H4zDWyN9IDxxKGu+yzJBjphPcIoeRKki1uvANXRL5gtu14prPfShvF4JdHPg5pxdR7ATxvI5IEgdf8dpMCb6RQlL0IuZ4w70BQ1ycI4EpQ3K+qi1SJy0Hv4BVcsCAx4H9pZbkM35dKMlyTTaXHHvM59ppRkIYz24tY+oUfp91kHBUT98onh7utzdTjNClh3jTGmWt5C/426945HArFZhhq3g0pAfW4eiJ1+WsrxmWjiKponqqNFsrjORAHNlSA79zfHUsx3tQNxfLAINxKpyetwWYP1Tm8ors+Eyw0nG0iht0WuhSUTp8mggHQ/pJJ0NMkGtomtQ6dLNiDZlj6P5WtQQfc6XKH3peOTzzvZwEDPPPS2kxO935dswObeDD3Ro+7e9JUDLr0TBrNkylR6+tDnI8kG5KFMyUanzILsdVrR+70K9tMGvqVjottZHpmKTHp9erUr9LDOS3VQRGuvHtmAt0z3mswnRgpTz9Yx3+2plJ1bOvkb2sC/dhb/f2sDZq83/qUN/D2uDUyt30wDH2aeMKqpW/KgT2n7GZGsvD2LmRgMehUMUueK7SMumuokAwee90OAadWrqStblxCGzXOLcjVtS4FHEM2D0xSzyTSkLnsvyQaMxxxzxUgGhr4UP5cdaYcx57diacJERUQL4wulV2yQTJfPsIdeNRdMlj7XoXmmd+Tpm9JPtXcCViEuUciOLPmh3RsAF5aJqfOOucqPRAML3pEYN8uIk21VRDMj/YWpTb+fOx7RyCJvPtT9FwV197eogXflAvmyd9TkemQ4cJuQjQXlRnHZuy8fAGXaPoH5Skpura7tDg7THZ1/l14+mVLar6adDSZCUkkqMrIBNlm103k6ZAN3GNSw6HRWKMbuj0eJ6HxT8+Qhv9xO2k8bCO4eYHBg9HkcFv0KXH/zRpxnwOQzOSKIwpugm0DKxbMzM2H16q2Rh0Oy0cg4FMw+DCcoyvGRi/x7FvA8kG3Kl9HOE7DPFnSWsqWRDtmeNicbGI9RJxrw9yUPB5e/5fShwV80i9A0+9p/SCmY/u49DN3SqVF9aCCKkUk2oEaig+5tSOl6nZ8aAFHdMbysfRqGWYBQ+tcI5fd2ZSJatXPwD58ten2NSkEUkQ3MO9cpuleKSzFfagjTdTNH8TzHpfC7rQyziNJ0dypKSVWY0s3ezjG8v7JSuIxsxe5YHRReJDknELCh86leBNk1pd/wQem8jowIg34nKNVoyA3oh2QDgePHpcoWAx289VQhPoyoFONNVUD3qb9R+NeM84y36wXYjz5GBZ2vzGuhg6V1lpjzlCD/axsIM0UlJXLuiquJR9C8WZMNyF2XbGDXbsrKr56L6fJQlkp/kQ3sj2QDnvU6l7LRQh0KcV2gt3ntS7FU9Pk4VrbGwJxQV78rsoHL5eljPH2cNLIVsoHrvLckWlhQKXstFjosN80URTdaMLEJvwV8F2QDQSNSKh0PKgWfOdFHaG3Jxla1V7Do8bRQ3pFKjXAWKQxX8MToBERP2kGRi22oRPi7nGygCe0UUEt7KKOU6GNDH8ff0gb+mlmEfW3Y7/+HlILp+HevN5DhDfPnm0rBHC/U7S05wbizjkt5Hs0buAz1BwanDkF416Y0f6a9GP3n4Vry5ZW6/cUnG0hucVsK9gTtl891hsm+DDXJDEYQHugLlMslpeEPG+is5jsMp1Ma9jvNtuDW6ywwcWTOlPzQuDT6T7IRZ9vOIwgJwfV3/Ub/Miq4+HwHD6CfuaCYNRFBcypC4AOyLX7gdLxludRhTMyA4d6OmWLjqoLsY3xQqlFWyudimUKZhUP0z8GB86MuTIjtA8mw7pINPO82QtwhG8ifd1Wq7Yp+X7wmGsnmeXuJrjNEeMyHiMJxSyoNxqWGKRzIBnYG2QDf1AaszSfRhdHaAAiyASX/sAF+yQMTtvHHR7WQZAPFKHkwrV0bMPtxPLf5wILruNih7PGlJm/e8fHTBnB+otLEIm7B/knvl3YnRXsD0EvZrn10KVZwLKWenQu4OtUbk+hC9HS4LWwIsLNGmboFk71zmIL8kA0KRcenTM12/pY28NfMIuzr/b7xn2IDv3vewL5TPBEH8YFTZLYySToTjAbvhAl7OTdgpjkv9O3CL9VlQDagTXopJgN5Y3JBOoV9T24xTdP2htSBbEAtt9R1j+0c/C1JF4bXP2xAzRWlfc56LnpyTDYwQBuIJp4kw/k2L/lwRDZ0nncAvZS4XPSgovSf6x+MJpzSz/8Q9NcufBHrOOaiEdDA2SAbSF+MbIDPAwOSYh5i6rc2IAN6fWdu0M8fHjnjud7ewHu0JWJzOmhcBXOAajWl93+5f9jAzCAb+2kD/p5sIFqRDYQdN2Vq+CQaGD8yxLCcVYyDG1BpCE4b5Mw6az9twO9u6Xy3O0rj3Yxs64cN+Isi1uTsRjawqYYcRXY9t9Od7g+27HhrdOd40FTaWwIUHzNC3K9XTEZfXwf3QbbshyotRSLJBjrO08FIXxeajPqflG0r+rxw3T2WIliea+gZ5gexNyPZX2Z9BL+g90/FgP6u+nUK95Xex3hCNqFKYf8t5w0M/ppZhP2e1h8N/0NswPjNNnB5ijdKMzlwZWhkAyt2sqjLyqRU8/HJgJcevjGudV9TeF5SaXh7Gcbj/MZ50kL0DxrwNzqln3khG3jfyAZc6Ldp/SAbiCTZQCgMSsPwSa8Xq8xFvoqohIBGNoL+1EZ0mlwTq3hQ/HymQIlZSMeDegPhkGQcPh9FKUKXoH+xs4cYPZKEyXJ5smAjqi6iWyckS3kxYLNbhYgdKjVqzKsHsMj8YnTp5KXITbKBehR2UWb1QZMXa27D5j4nG7gXJRNyGCJE7oq1yy8oTck72UDqtDawmpANBNuhgCJeeSg/GdmA4FQalvGV0nlfnzXudmodMtwuMTznZAN3QTYQqj9sQD0MsoHsnnEqTdEfNnBxW1kHb+r2prm0IX5aBcYvd6WpsH80oLSkhWnUT0vubMkGtPYSpZhtyUav80PKNvfVHJPF7KhJX1c16GOHzvfNCy7VQCHcfKIBpQd/2ED8NgeoQnuvSSXsP3XeQO9/s4H/6R//YQP/91cIh7/XB/q6ZvzvFwcMrT9h+mD043/Wf9M1Qm7bEapK0jgTBo2bpQEVZvZUlEJaQC3gFQbo792txiNBZdNbteV0Mj5RueRBCMuL00Gv70dEqe++gAqKGhN+9cufTxq/g0RD3lyEJr36DPC9G1309l7ChbO92IBdoWN8qUPOcXlGmLT7mcT3nc9UaGgIw0hEyO0H/byQVJ5LqzkgN1+CS7izCmTvUSJqe8lUVi5M2Nukw6BseKmMdWlDshcxBptjoMnJsu+AsSqOPycOiPmMFcC40cNMXfZM5ki4I891jWI4x1K+8v4DdAc4JmEiSZdN6MBOH1qYi6q9A3clCvc0c4TJa0PlPLuST/WOzRvz64pwaLw8pzDXrCEGYUDnzz+BBQBz8kl+PLQ3/m/ITrdijOm6R7gCmdQBttYavcReMDWFzwNWh/qMyemumPKcT7tfij3CqFiRD9q7pmZ1Bz7oj709F16XfHF8bmd/85Bw6bTXa/Dn+hDFYEm4ZJfk07LXxJgEUcTE/BL8uw/8Tk3p4/99f2BD6w3/9eev1NTvXsTjeinoM55c0xa5zgJ4gCd0h2ehieZRCTiMqxDz3Xeryd2hb8NnNncwaTonyo4baeobFF3ksYo0oepzCOfkcUXxTnxNbJekqUGx1zF61ULj2WLhANTPCbq3S8KlVwU2PFfOPzQlpVgIwLnZoH96+0x0e5S/5jqMUQ67SSmipyLkHZsHzPoFaeqaljX82BjUv3mSySChMXu5EbK7L49r3P9qNrxN0hRXZaAJyyLPmJSkQeFWGeP6oCxAnJw+BtZ1z/m3Cuj9B3T86ngiTRmLfgPjCgT6+UNqQs5qhHyTUdZd5V7jcVcVoM9rQva3IES3ZmRIstaJVYIbscX7QpoSMWnKyw3SVCUvAO5tNSOPWhBS604s2KQiT0rZmCrGPqZKY23szT8uuJnP6QOa8+OC+bGjOHefXgPrDEcYDrYJV/WzqZi+rzV0rYSOn6fShtO3JkQ/UAWRN4PYor+zRojRNS75azqo4HmyEkxGLzq+/LQs/kRNtWvo/0doaqb9Zk39nOC2epCmej0a0wDtTBYRSsZ3FWnqgvQd8RR2TBAWObBlKwfl6Eqa6gvi21FWk6amMtLUUSdNmYv6irkxJr5N2LettaWO7mbVPkWTKwdGyZZqsbtPNH7skKaMou4jH5hhKVmjKOci0lSovX0uV0PS1L5ME0yPraay+Zlq9M05YnBUouTGh9fQZc4Jo6ig49W3pKnpzLPRjaekqXusOTA4iARzzydNUaemHN7qJebQy2jMOpRzlk6akntGfDnok6aSNWkqdXseU/MRaWq2sQWqxFRMvnXi81tKmpKsIP67aecK1uphYghz4kUMqTbrI4OOH0hT/LjsF/Do05j+oSm+LdspAN6TYaKelFOlisN/aGqW56VM1icT4hdpKp8MF5yfPNLQJGouyPcvcryed9BhvU7HGEYFacqwrAfbf8iTsr4kTbH53IFg3UQYjLK4VJ5Jmno86f35JabaPNqQpn5stuuzScT/bE0NfjFplNjP/OefyV+pqd++EDWjHKAek2rygJRTryvlVDqUlFOTmjQl1pRT8ub/kVM/NJXMB8R+J0bssN2QpuJEizSZhiqEbERjEk8O5ZR6fymnDNJU+mNMvU9nG6L+lXJKpgmxZkydJ+21NypOt5ALDUnTGyBNidGeckr7kKbASWPqdDvS1DHrG9A5WsRuDybKnzl1GhOr+pOj5DxckaZmx88fmqp2pCl9T5qKBAvZT031BpRT8YRlTHKmVTD37D7G/rq9v/1qZ7NpdPzxvIea7HeJ/boB5ZRgDrHXM/wjp/LKKphy76qCrKKc8oMn5dSPhahxSTnF41FI5+uSplRCOaXCpdBU90A51Q+J/cLR6VDyrrlGdrOxg7JOSVN+X/4jpzC7EvstO5RTO/ePnFJq6ulw1MQYefCinCeIrn5OGvU+zh+aWq1IU+7pSZpaFOIBRWX+I6fEmpGmjo2ZYOi6pKkkHfyZmjJ+sRu0oQ2m//wz+2+aepX2IcLkqlLqQ2WffFgn3w9z/kef2j+pT/EKt5Q7W0Vs4XQ2GJdHyqm0WoaQh+Szfi0opw72IgR1q2rk+uiPPuUme/rOgfqE6Ef0+h1OJ5hkgsZE6FKfqt6iR75skKZ+PpZ1+6NP8fjHgmtJGGF46SSlPENfh0XfOBAL7on91iQbKEqz+rmOo1yMlQnXhPpU/ELqU/tjCXCt/+hTwiooZ3lSUc5N3uQhO1X+o0/FzpA0NT2TpiZ+y66iZb/vizTVf/+T/bo2aWpWUp+KdoO9Jlc2aebA28emhuNjyWWz1OH2IE3hkzQl3xNiv/HTNDCJ6PzVdECa/8wOxH5FSZqKgNivtzJMjI+rnMtH56SD3FsblGNjwfgnI01NHo8zZkaquLCjafsQNlCfuocJ+8l+aKdfjDYHOv7X4ASwGhQhqktC/elzoT4FU9JUaBvEft6ENNV5GfR5vEfUp5zB4M/sU8PRr9jP+Oclign7KzXV/82aOlweIZJXpyXXxsRmj7afiIlHmuoT7sHiiwGxy25biqbdjO8w/5CPHgYnrkazSwhXy+oQ37+jUhXvBULdSS+Y9Wqfq+PAM2FgBRriuU+/L22vcXxDnVhx1lDHXj8CAG9nkeYCSTkCb3r/jtG8MB9kniauqCE8zyJClTkJF0tHEQvFjwIF1oKpskOauD2KI7rwpDGbdynHWNNeK9TbaxSPPmnKXdLrI3salHJ/p5y0nfCAoryl1NmvxLTG46Fj3sv3jK/NJR1/VF3+oalU9Wu4l8Axeo9JUyn5B8Tj9k4i1RjqhxtFfWnQstX4QJq6jS8NWDUdv2dEYcnrO+X+aUaaCokASr7Zk6aKT2+KIVsdSjX0R8jmVTjGaOLlTJrNqYF5j9LL7RpzjTuSNDXqVsS2w+SPaxTrozHEuN1FjYdZUbGZpn8wjs50/IvRyYL9WAQ/r1Eox61quN4eRnsNKubi7RLrJSQT6rs6aX60/lOvUYzM//36v6ENZ/+6AfCXaurPeG4w+zxSJpLd2YFz53FE0bcEV/a6csA/ETH5ZbIl1vL7FlyC4RqTfXTiPL4PBNBHTB192yGW6L9IEycZXlAtlj6TKzY1oW+0uw/MSsqVFVtYEA0d8uWhijXRaRfr6B3JZ/mcBZrS1pRjWe/xRHeXeVxFaenArUcjkmCKNPjdL2pgl3CPojpyTZ7vLAW4kaZQbWjMDnKlw3e8WqBYWZyOv1taMFzR6935IeAiLxcAZscuMDuWKVNZwkL4+oWOGCoak240oBzaVWd0zRNyucv7LduBj1F3RGw5e9g2bMRzgulb7Us17hCrvhf1EL0ZHrkaJ8sG7kb9xECvQ67eS+qHA9PoY7KSgjyhXQ956sopBu7zwKX7XTsMz23fYlm7qsK794DZu1lhNujPNTmzDjWEo6JC2Y3baySO94Dcrw3EekIsZ5jU6gyObX9z6Ph7c9LUZUkeGF8r4gZjplN/KtqfP7dLiTntmkvni0Meen+FpXreg39fdvx3asrs/Yr9Rn8T9hv8Zk35s0Zh1LRL8R+rPoAM6iMm4zHlwG2r23DYNQLj5WLLpdX0DFgl7UN0g+uJ8eZOvm6MHWIRbRC1/E99a8HtE8qOpJwZfKlTL2abD4aZK5hounMDwoc5Rg9zYhN/PbCg8xDtrfM8KPm1R5rVmuqBOGs30qnT0oYaSPP+kdhFzmaUG7OxmaEar3nJA1Wm8DTsA2JyJg9YXvuUE067HJ6750w+fNJUcqYxllrvgPFOfrZgLo094qdL53tq2fK2AUrisZFrKnwHDrBHcaJ+WCETgxmxnXsCD937TXLFOoRSvXYiYJJVe04/T7msdvYAgyA7cn6sBw9wFB1/0iwpd2uNPGaPpCl3Jun8rVgZ0K9WFvrp6MB+rtq52KeUO992je1MnWryoGKJ+VDOS8FMr6DcS0vMZrUsueV+ahi0/c9fLWL2U1M/9veSSyvXRImVCfXdkBh+plHJJ19BGqrDPkYH+or42Vqm4KAeoAjLkHFx/z8eyf+NmuppA+MXmhr/Tdjvd2sqjwqJsvgkxHr0qcMmxgJxfqExu/EEQN5UAhPkWyayZK7D9PG0UeSDqpSmMXBAOzdDDPrfsJRBQZoMW3aMe9wrxXNNnbozZA0Gxy2nPtb0qG+8xQjT3YzGxMdZmPAFo0F5iwMmdh1pwv2U3tDvJKjJoc4BTtxWmM+JXbicngtYGHVK/aFHf+37XIBzqfYYd3Qas5GnHuDvToDBpd2j7vE6GtDRHIWJ8VKaTK4nAxK3ykllX2LJ15IR622JnYKeykuxGi5t8Lsp5cJbuO2sr34IkwoQ47C9Fv6WIfWzRWMiXvw9vf+B+llkNn3ku+FBk7UVPODop3dMlSLWtC+Ui5eermPSI7LmTX+hk+YOlHO9baGpSX8EbKHZBn2efsbE4TyvIFDhAl0Bcy5ce1rAcyna7TTOkgvt4lXwHdHvy3Q30mQYNSnrjq0nxm57LT5eCgPiTyNR2LuI8/upCmFXYw/lsxuVws6I1R96pTBrOsQFK/xTNaUP//c1IwzN/Jvk1PA39ynn3vB/bDmzntGYps6/x+RWcc4NS1hgNSHHfP9yNKkk8X5yGNrE56uK+lM3sIG/cID5YhtygSGx3cXSS5Tlh9gNVsT/T3fSIM9i0qjn0uu7a4P6RblofbNDrNZNwhf6nqIxDzWN+R/LysbqhsQ2FrMgLkBiItoVpJYGjXER2zFGz4evqf6Y2LDXc3JUhFKalI9zBdfjAdAfu+1eCvFRh/vSkeh9252b4it5gqLUwjDAhMvHlDnUB4mdvCnmjDNnYMPzQ36P58rlgn/7xLZvy0XvZVMf7F5tCz5H8gSfzduF5C7Uz5Zx2ENhDg6a2EwGxGoh9UDfPxNrHl3SlEx1DaPrjJdyOVyQ5l91B+P8WJQiTm8W8+20j8pOUk3U0CvAD3COkcvmnCP7pJTzeGhnjkomXt9PAXFQaaTBMOKivmHK9Lh4oPeZ5kycF6CD9AQn9txETAShLgAroL64jEhj4ZFYXc6FxPgxCKhv2gH+iZrqmf1faGryz9lU2l96Lf13a+pYpBzDnFG/CSrKkTqtM5SzKWcq3WkGDLfEPjG/OcRab2KT6DxfEgteKq6kuNgwyc0+hpYRMsW+xIZiWR8wnDfEVZ2PV4P+HrwxOAWUKx91esApdPo0quOIYme1aKDfGNSfPqUq+XRPmmNLvFAfuFKfwfvXALdjcYw3U+oH87FCuN+NiPrF0i9VddQc6AbEgql40pjV60UB/TJjGOsvn5EVHBvwlw7lbN3OQzD0+QM6F4tSd7+INSUYt2FmPV4Ypyb1mZMIAO5dGsM/l2rW+30HVGht0YMBsaV3u5jQycHA3NHyNpfJQxJmUB/rtmu83nlQ0fE4NeKyFzBi1Z4Jm7r5IE8OnAv7ca5BxaGJ0WVBmrI+Q4N1LpWOgTFNudja8xQmYbs09vcLGk/dQwiDI/U/r9CEJkbnaQpShw/K05RY216RphaVcUex3WQafwp4QAa2j7G3oL40H+gOTJ7GF139x5P0i0BARumP+eBNmo+T5b/Prv6dmhrov7pGYY3+OTlp/Fdq6nc/sXC9GR5yrZ1D923H9C1PU+rwr3YXg36pg1+Y1CeetsPl5UVswgbbBabOsGIq/CwB7B75tB9Wgcb3R8oBrUoL9PUdUkfOplRAvHaj1G2PM/F40ut3N5N+XgUR4+aJxthmWj/Q5y/FOZQ05u9DOGEkbOozo5I0NTwbPsrPnnyWc+ovRodCRiVdn0uWa/T+RZVijiPS7GB/TmE5z2Yoxl1PU1XsP+B9sDmqPXV8pVpPcMePCNW3iEnTgltQz9MnZt454+L2XZJGBk6BasV27fm09+PepCn33grw+woMMA19gOnskTMZrVrNVJQbfu4duDC1ZQGrg32hPgNKE7OYPGZsPT6Y+y7l6jboV7CVdvvY9bTgamRfDVZm5hf5+k797rGQAkyvmaH3bKCUAzYVsBhDjsnGEqXqnrzw5/Ln6aS9/1XXRcjiKd7QbbdN55hQ+zxlJHE5+5LHKSYcGO0fX8y+JWmMTymXxufUb6/bKk253eW/r3T4OzVl/GLzYUOb/k3mUfzu6f+S6hIqJajffK+9GsYlJBg8RsROcGXttdx0h/nDdxi/2POCxuBzjmo+LTV51C8WPPbk0+41C7i8yXkDwy6NcDUxseS98FNB2bk8MKgP1G9Whixg8xDEQrNrWIqi0y+A353bj9VKieUW8xq+hVlh4Aduybd7ypnuRfcwOm2JZbonGuORsBT6I0WaUYVmgXFvWTAyOJPDYBFCGQ+niMbLo9za+TXsTJtyNo2o4/cS0rSmwpBys0e5JxczE/Bq3lHVM+ozxXZggeL2Hv2TtqM+6VM/HK3MDSqU1IfyH1sO5FUP86KXaTLVTjo8TsYHMZyQpjrtvOLJwDpheGGqlL0Z/buzerxROa2mNlwVUBwfQ/SDecH4abnSWTUX9HqoklJGWQ9h5tQWZttJu0d59+NAZ0M5zMd7wfkm/AhQTkGsfGPE2mFohczupzV5XJAxDkNRAHZrF/3iRR4367fTBxdFg6Hphpw/S8ql7ok+D2+FqlTf3uDfHwb8nZoaDn91f2r293jO/rdr6seKvMEGqa+oHo25pWXEiNua+n/HLh/AYtKU3HU2JZ+c5yF8J9M5Bu9uWape52xCGYbEFk5KLDEySBNRYrdz7UfIlW8Sq4xx/0CyxFaju14Kqyv5skyeIfUZbZES29U1JqeTLNVwdSJ2ivQjqs/C5eo5mNUgHo2L0SQiDU4tGuOJUwv0gtQreeofTeit9KjdNoRydX4kNmTTaIpR/PSY5LFfAUUJtrknKeb6MoXKpxYhn5Oo5FdjpsPu8aBa8t2mpfL52QB9YGXoKm3H1a2dK/Rj4fJQB16Kz/Kiw2TVzvk1TcoFKnOU67vwjTi5Hyh34yAFKzdKDJwjsea4XROv0NvrcpP2/L8j6oOnVThA0dzaFXT14YPB0WgwCbYJF3fjZMPuXVjo2zlwPn0dbKiGBpHy+CmY2hJRwKznPDEK4pBJY2AJNv40F/RhmpLGTUjBPCN9X+U6KKWZ6Rb0Fu2zEnYnZDxqNzXTa9Kc5wkKscwK/kxNjX6xdoWhsf6//vyl7Peb+5TphTv032ZEfSI5FTB4VCFmKfOZ1EverhXhbJHb400pRdMTYE1WgP4iKbmixDDAqK0PRtWS+gMOZAXN2UxRvkJXk2JDHbucJ3eMujH1m3rbC+GzxgYDSiYmw4DGWLgsasw7U8nVuibNlZd23vl47jK54qSp7eixQ17Y5LPvPQkk9hzq4PezR+//9nW43du5U67ll9KOqP9Qr7JQvDqoCTnyU+AKXIwdJTT+HdL7W34jMYzWxJKr07eBzl1cMUqStJSMtQ+N36wUw/S4YypenwzIN+3u2GZLniseNACtJ2T7OeVamJOHQA4vDPJpoclVu7zvOWuO6K6OkjTjyxp674rY8uvQ+XfVQkDfgz5mp9e+vYZyrZlrtOtSur1Yk5/3CUCVbvfn2hV8O/IAnIueoIo37ba/OEVICuOBcawHJQ8VCvZMWla+LlLOT8cqhPppOphk/aDNLWYAP9HvT3rrQBP6ZmDD+0bfd77dSk247T3oP09Tpv6r+1Ps/7cgzH9Tn1p/qC/grCC2Mnfk4zimviLOE68ULC4L0DTDwbg+b6iwrIlNFp7HMD+vSqaSoWogPVbt9kYz4vPHmdgurGgMBNu+W8p1SR37e+E3TN61z4Q0TwjvwCBff7XbP5WPth+51gW9/VYy9WpkCHlR7VGd9V2ptrtvBZtVvSVWWoRM2DPqJ5+jSX1gsUeN4Ic0EZ+dAN2P63PemysbGvszwTxr2fM7I02ZS2uHEcxFyT05F2CPU478YLX7upjHB/S4UaN/kSlTp3bzS34zE+SNv9XU7Eb9cnE0bYxnPuVg59ju2A7UjxLskgYnKXlIEtdP9Mp9oYnqEwj4XOoDZneLcnf8IlZej6o7ZrcNsepxTjn6aDe8wM9tz/n4sKpYL9ZJc/QWpeqfTxb0P6xDmr0xTR2GHwt0+YgxWdacK3M8JU2069MkJ2JtVZ8LwYpFWlE/66ZMiGcloMGGNLU4EHt2C6ZD/0wadN0Lfd6rPeVSQRURea5LLr7tvYw/TVN9rf+r+1PwX6qprls4xHrviMnEozF9ngPZn373uIi+LIVt0GzQnbINk9VKOtAXwxlyl5GmrndFnXhovVBoY8VFPzq1ezHVEaaD0uXC0bx2N4LNFUOb+g83BycHqCc/0dd9YkUrWjjwGFQnFKOrKGW2OdGYfxc5jeGWvU6jI7GUqhxUO/JlMfGlDtk3RRQf6vWi8EkTXodyJ/quaMzatrJg2i+6GDomUq7M/BA806Lz64Jg4m1JhLQUpClv0D6vJb81aOf6gu5uSsE7PS8oV/Z6jK753ZayOZ4eMKyMJYb1h3IwaVdRGLyI9bjVSxk3FOV6L0Yas5wV5BHuUkBwbrdv7+wlk7vbPIWTUdwo90ZeqQqLcjQap1/E+3LP5SZYFew8sR+Y4aVdmHVVmaCNBmMUxzWjPicLE7pPymGuL6kvWqMDAOFgjcG3XV/aBgtZYFsl8qNKSqGTI1INC9cozII0db2UDeCRNMU37fbv+Zf6b7LSnfY5TPKwibP496XWfqemdOMX96d07e/xTOJv3+ho/LDW6Kt5WPKnOUeIpSFROHW7X5ijhTCvijUm/cla40Mhicej+RSDsXnUVFOpClybNMXdAfH50iRNdJOU2PHqu8Qe8Qdh+iFNpTSKSzlc9WgY5EBj8Mf9KGfXzkViToXRUpGm3FfPgeUszVCFxF5iPSNNzS/FBsXeI19W1znlCjguSvqdjDd4rOFb1xJzNvA0+R5Tjvlh2kG/SpGp3XlG/WNGmhIDRpp67amv8JPpUadvqF+s62MFd9c5ozvbJRTDz0UB11UTYmJ5Wy75i/qd1jUWlKse9UtjF5CmVvYL81u7uPChS+e74vodw9Oh4GKdXhC2jzTHcOBKxqc+9c9XltboxjfyKGkvAGauaNnxuGcq3a5SNg2qG2JVRhrfGRV5xuo9Qje/Mi4vK8uAblOEmBYnysnRmVjQrvQLhoSDmqyJENhKC48YXjzyhLuvO6Cm9gr9PFXtdcqyhnJVk6aDHf28bfZNOMuUynOvLzR5j8//vorp79RUb/yLaxS6PjZ0Zv3833+Tpi6ndIX8tG/np63nDizMimOoOJZinnIBxsO2Melu1lSg2udIdy/qK0o4x1LuJI3By0qQz5bUH3jgtGy1JXYMbtOdJvq554DHWY2x9SKNKjkH8Iv0jqr/UeTbr74Fw7Z/xDo1A2V0SbPHnUjQVcRevJf71D808l1fFAFTdkH9ZCabLSZ7zdXUs3csIOkLQX2G0ZhNNtR/lq4YY37YUJ+rbzMHqpe5xuzjcfKMdpmPvfZAyj2bWOjZIc0uUqPCMLwmTI6xX8DCJU0p47Bl0p6RpqKjMUfuWz5TPTmowLeMJ+bLVVIq70G51z+EN1R7t+Dy1rRLmg5Fhv63K7gYd4iVj0vSlLdZeVy6m7MF+4zwLNg1ecnP5jBkzoPYM6xfUSlXWtXA87U3UMRLxtTgUTRweKYK1VD4pXC3Bwv8d3HG6GMr/lNT5QgO6A/thPHHtrLBvlg29c0L9bliW1bQK8Irxqd2x2FONAYfD+jz6FrkYctJ//Enamrwi4X1DL03+NcNqr9SU797Yb1jRJpx3wb1FfRoTI+3wses3yBX+YQhPL/0HYmjseby0OgmNId2J646PZKPNv0QdJ982v2+iM/nA9LkLnAUBpm7K8WjT/zfvAZn9OIMNREnwoRR36DvuJgTK97Z3ITOKKQxEe24JqZb6uj9hx1hPG62pUq7lDOTXrhCd9/6bH9C/eVoCsot6+pyPnqTJkanR7tQ3cRjyl9T/xGII1SLxOVycpvZ0JEGvf75oT5y30kLHtPUxbDLA8679iyFQ1yUKK1zrAkWLkI4+LVCLj1HE7c1sawbGIDqNiG29O+XAjZYUD+qvYTG/I1YdvuyapSuWTBRbwcO6MyhVJbb9oZyj3K3CMIzKvNC5/9uz9da1JTr5jXnanqMBDum7Tz+g6Q+Wx2rB9T7wEBOsc/41SJNjWohMTS/PpfxwTIhHVGuSyI38qBPYbPdEPYYx9u4lGH7ZP4+rBboXpnkyrG0AsybqDH53EiD+1tfh0O3sTGbKMHV9q3+xOen+kb/F8/O6/0/ypQx/Uuv+/1uTVUH6uDy2gs0/kQJEDPLw3iXIRPGkdlwJ5bHdFGumRjudAOK3mqCvjwfGa/lQsAAqC/kuyt9y93X3IanTq2FDzrUh6BH/G9PtTPidIQlfxNiw25W1IiDLbHiMKJciedWQR1/xUvBvLlFOQQhxvl+y/jkRTlzaDfS9uyN4mpM3AKvk7NBOlCXSedzDMFNK4/YcOcx0Y3lAyrXNtDnpCkRvWYA79RoN5J4cyZWUUUspaij++N7wMRpTX3L6tlH9KoyLpXeziMPs0pgVlkO9a4Xsd1EGQwVvDzKCS1I4f3CKyZxu83VrCCWzSvSRB7iXpNPtrRhPbETjLyUa3J6INacXMITxsMzljI6Uh/sq/CJ9F+mcY8ShH37xhnlrRtSX/SqGh4Hd4C5ps80FRgW/Z0cDb1Z097D1gsDQJklfR+xJA35hcPKAfVPdV7GnBd33QJzmi7Q23ntNZ+A2L17tqkvOktiwVHUb8BPU+qH5rHdkvzzf+x1+zs1NTR+MY9CH/yT/Iz/cZma/2ea+s3st1rgAgM7D0plb2hMa16DGGcrV+ODjAOE/XSO6fq90iiX9AaOx7qL6fZ50ETTPuNnJeTT4VESnw9OpMn5xBAok2RH39nQs2A5fJ8wjS+t9w91HRyLvuPAF7IUY2vePmNX7zGtFOdiZAoDLkczoI793jKxe35t0hhpKu9E5Muz6BSCc2lWmJ5yYsv0fRQwsizErBfRmB1GP+9ZDzDNbzvyiNvMApUaS1RJTn3kOqfff41NB70bKGJbg3KwcB8HGvPPmInNrU+suCuIfS+Fw7npt9cppT7DLOoQW374MoX1mc5XJFrMxe3UsnDPPmMqu/tShPkAAG0rwswZE2uKjHJXHAX1xSf5jOwfeg0sSueB4WOdEXstIodlX9Kcq6KQy12qVxBcWQ9zj81KPto3FawOpKmMvTxNWI2lw6ouDpiFvuTc0EhTWvZIUfCMjj/fMRP6axswau+s80lZkudZ5hn580QsaLZrQW1zZ0EeaNPxEYL/ic969EejX12jGEz/FVT/TZpqcmuOWToMuEyHlCMzvXaRTwduybNGs+AbI2Ayf6009cYfyxaaJnX6xaGUzXdhg3epyKc/jSgVMYkFwazhGPOI+tDDm1owCS8VJjNAppahaCA/FidU0YbGRL2YP6A7tDNMXp6viXVCHb2T6RI9lTul9K9HgLJjU58ZDciXdWzvj7HURr4td1wqPCKkReOiv7Gp/22mxIbnkdXDkK1JU7PzlFhzrS/QV5nP1cWh978MHhvMWUF9bh75Dh1PWlBo1JGmckXnk6xSH4VuOdRPfGK701qfott5eoyv80FIntIQq026MVMkKxOGbn3CbKbtOYfRxYK7MEL0IGmn0U/p8xj3sURV/Hh2RFKOrnPzhrHPM2LV3tBmq61RYjTVQkb9CAo4iwGVy+Y743y3L6ivPm0f3U+bk6Ok0eERtXvEqztppj6gze6eSDF2F5EmxxXToS4swPgxEiW/Kw1hb+l0fOuZLPl+ryrojPU5Jmv69YJK2Z84L71var9iP+Nvsh7F716LzB5X5GspCxh/VTSm/WU7byIHlyuvnReuatJUHq1Wpbhneg3rQTHGmNWHUq22fYCjTj6djV+kqbFbmQArYrHgUW9LrkNhQm7uS4yXM2R8145p2ybf5mYpmdTidv7gXE9R3feUI9MF5eAuaIh1rpnD1ePpE8uUQDl5l7JUvT2N8Y0piAWrx46Jh/rSmGfFDsWXNCurgvrPWZk68iDelerw+RiQ2zSGInR8zs/tHFPvKlbojdbEQrZFrz/M7D0GoLX7G2R0PuMm9NHDZqPxZEfsFr9JU97ToT50OwakaZkSy/UGUamyDugQndIKsRrtiU3zpQUe1wOUjzWn8x1SLuKHlB9F3NXkN6Qcvc6qK2L9TDV+fKyADb/EnvFtH2hiPtJDWHzfGsqXN2PKTSzKxRg8VB/T40oFVgO8b+3RdQ2hiRAbm2XrOkY3nNHxbMa8gWvWzNAVJ0EsvGNOu3hAiVy8qe+WMfWnH9vIBLeLryn3c/4T59AOtN4v7k/pw7/HOp+/XVPf1GaYrMbk26s9jfluFxzMe4VLGtN8A9K+xVAavRUX6RAq2K8eQ9LM98DF5kude6eTD+JiJJjMEjBgHqeIuehvudhXSP3pmJSYULRpcvYiTS4k9QFxG5IGv0avgKWfUv/Y3nwuJjPxgL1XU87tHWKv8dMz4ZzR+6sraZD6D/WXa5c04hlnysGxIDbUy3aex3nqauKhyxDWd+NLObSiHOs9PzosrjqgWI+JneYDUcGhvY4pH5rUuMipb9V5k2Emi4jJ3nxhQdYTiKnx3pR8syN2mxz1CdHXmNgygaWAztypKIcnEZejN+X2Vm+OyFeDPeOmqQw4jxuFobsijxjP6fPYX50CQ2/mlnLfzAtYWGGN/q6fcn75Xi0WT4g9o82F2Fsf6sSy4/2HPKaZMYmqCWE8NBGjwYpy8usXD7Dydr3hUyM4D10LWPANSVP9VcRE2eUPWDyrKWJP45rqr7gNK6ddW+CQScazYXsNZicYuqbwSdMz9SfOoR3og1+x3+hfj3r8pdf9pr/5GoWN1MG9jU394nGrHiCW+gb9gbPTZOfm6yBn5Hv+57ui7/giCtgox6Av2z4wdT2eDFgVYYX5sUedfK6EDq4jXPSKE/UhZRL/d0N+xGCQEUvqsqogytMDcmJFLhzopbDZQ4zqOfCZXGxJc/d14WE8H280KT9TA7pfk2H2+VBfW+bU164sBPSdYkt9rEt9qb+yHExuL/r9/ZLYsPdtPhj0V1tNlh5pqpc3dH6LtVfKqn2WfL6gfpWsVsSebvO14H0PyQQSN2L89qDzCT10MWD7DVe9PrFdP3x3MTmvyevvwQAhdEzKnfgWauqI9HkF17bfuGLP5HBw1iEoaonZ3vZLsZtSjoHp7Im9PJdL8005euy2uR7tU8afQ9tkN0XsKXKPOOGT6gjLV9JQf51MNVGpQoCrGS5GTk05ee9iDX2TjtfbPcjDjHcD7Pk1Ikz1pt254KHVIE1hYXz/kKbmVwYAu/BAHrKiXJuBCokdzRl5xtYnl9L6f+LcpEFv9Iu5Sfr4XzH1P66o/f9MU785p/R2V2j/+VFMqan+gKxsNiiKG7HTNfIbKE7ke17TsYmFIj2F8TXso7uDglho0dPBnlglhlnB6TvqUM68hvYOw9GR+tBzXDSQmW7bsjc0pvY2aXIqzAITvhFcjdanEPbvJiJNMcqR4Yf6hLZPaVT375tSDgrShO4aM1STtyhl0fYTSzoM80bfMmUPPpRjvN6gej9IU1MuEczpo0H/MCTNnT8fYr0LeULWCT1in5FI4aHqBfXFE/n2QKO+1Zk5pCl7FJbK2NP5RHtnh3zy3jB16hO73Z13h/rdiNiVlRcHmhXlih9y+vkygBq6ksZsLIJc49FGUZ9JCo5iWftcXkL6PB9IbBl1KPdlepmHENvGCSW3E2K3QWiw+cvIMV9R91FFojuw37hvFKvutJT1C+l8XN3F8LyknNz3CvIEDRL0q4o87Iemii4GGJq3sJQcWA2j0Jqgf91Snzu1z7Icn5STQdegfvXeEP2+w5q+7+uKuCDB3p84N2nQ/9Uzifr4b3KNYvabc8oYGxYKO5aavDWUI+Y1XGHq18ROfmf2gGhGvuf3uramTHJp0O5WD/P3q9BUd9s+YyjaOaN5lzqvcGgM7ZS1xcCckqa6ATZwypYFcrmiMTUKqhS6ZphjkIAgFinnCPa0CKnvzEhTUUP/fuaUc5l13XC+KNq1jF96O0/7RazjPSoDTiVpTM4njsaLGbHhwSnWGM7XLuf7Xc+B8YuGYratiT3nnU8NnfVjioE2IHaabqsQKrOYEzsV1PFVQX3LvpOrKKFCLuLLqYGHb2+Jnd5rTfk3yt1k8yZwXbXXQdeTwIFuE9L5bLbtnN6mKsDdGHuMtVleyu1NPWhYpz6GbOkzoRuUu+7RztEbtCw9250EGGZBLPw8JFzZeW2wTRJmmLBK0Zi/CBu8zfKFqnySpvSRRf1R6tQXLwssuXUiTU0d8iC+JQ9T9R6B9R4PhX6g0fGvRxp50lDropLU5wTwrwnrJ+wxiQR52PW2cOAb0PcZjN70ee/ePeNP1BSx3S80Zf5N5ib9bk3tmppY4QGylAannNiLdt7E7bRjIqtmNdzWzgTj6Gq33yEIWHZQo1yQRSmSh6yJFdt1iA4GZ+2V2ZpghNgxr1yHq8OueYDZTAr0rfNOE+WOxrSfQIa+uPKS34cnB+qrpVA4KeWIw6mjmzvqR34v2jA5bQ4PuNEvwKAm1uFLk1hKjQsLub9xSlW9Dzp4S3uFarh023WfpA2NUT0x+hpbxvdT0lS1fpBnaEuPycKivnIaAyPNnEmjnXKqQ0Zkhb7JQ8bHo14Nvg0bTJ/dNeVkl3LX2bzHKOa1W6qLGNiwPCDlzkYPNKFelNv+qKCc8bs5Izo918DfoY/5pH2+61KQR90KOt/89dqVYhiTh5Tt1crk1U2Y2p5snY3HZop82bTr970qANUbP5FDOuXi+GlsMI3aQZxWlJPbsCmg7JAHideFs5996tkI+vy09lmO55Q0Fe7uHYynS18T45L68PxlkofBgVixky1seDdOOw/m4Wk80+d/4tykwXDwK/ab/E3mJs1+9/0pXUzQi7uSqUBB+lNTcjbbamJb+hUc1biLaAibC82rEIpF/UXlWQUXuj2v4KqaPfWjtvM6d9Jk7j2IxYxX+wzjt6lBP4/3qOyyfcZvXgk4rx4ppp0ZsckkntOYGT4kShjSmPf3QsAhtR309sZak+/Kq2FyIE2FmxHXeNpeF7zO7QlmV729fzSaNqBddBvDniDNZvMeQNgt7ijWIeXYPPpUwCetpu4L1PjEoeMPY9IUP3wEE6eTR/BEL0FpNgF1+h15RBxalHuyu+bynZOmJtv3iNgwJE3NbxeApWNl5POzoOTfDnmEZdsZCtfINJWH6v/j7l22FdW6bd0HMiGoeEmK9qagoDTonUtOQUVBxSFen/5U5vzX3itxyolMxFlRVuSiOETEVlutH/RLTosO498l8mV41OFj1osyjipoKow26CFuh8CT9bUZtyHtt4gpSTmZDpATBqEyqbPV6n+3K1ZpPyd6htDUdht4WtjPzIx6D2Q9793Mm7bbuSlagC7w0yXWpG9rGV1X6YgD9IYinAQnnZYTfc883ktkTXdOJGz4GL86fhF97fMfHJvUG/R/dd/P/L+SMv43aeo0wTX2O1ko1MdHtnsb7zlHYteMDdoGOVUl+l7kf2wRtQXyvvLpg6zXbCOVrM451Xa2B7/LQAufXfBKZ5cvmPs7B4z95JLcRW/Pwfi9lqpMwOCFzilH0oavjeIz0c1OFMttzFqU/OB1+TbBc8PespCHt1/SeXtt1rmFr4X+kmqS9bjNmdlyRbjQwEtZJ7dYtgPwn7zRiPxN9sO7swUf24bHnIZ5Nea01FnK3Uu3aag3c9OrIWqs+8L7R30dPDIcxYVafzo5rT6jBcvNfinCuK1KMP29zyxj8KA1isEnoukJ1rZZz2GKHlDko13z/GcHfkq7GZ2nNvjnEPoSvoIsG4Tmlvfbei3C7wY9hHMdvj15bWW4nlZvURejLbOYh5q8j6RBX3W9czAdmFqY+0xkPJBt/f3RK0K3yBNyDkbEaeseFP/6VHfkSt4/XJzPzioS6rrOED7J4KV5NH1T3ykz3nkrfN+iWV/xfjvg95ykvoiOB/SQP6cpOPAvNDX5S+5RiN/9zPcYt1jCITQphqhp45jNeF8tVzL6fr4Z7X4K9L3Zw9LUJCabsn354uh5OmjS8mYZzVJ3x368xm98aiG7bTRlIys5TqHMqVmSdrnvOHIeyJKXAu93c2MLDeT4+/wNDTxCE0wf6Fwo0cbrtjla8mYUwSe80SSn2Rea8nrNGjFioiqqNtB44ifQ7Hnq16RN7Tkn7ddayp9aN2h1Tm686VquDIfnY0bxDe9Pcw3ZaaQpatbLM9lzu7JQ4e4IH7yVqNF+L4ZPdpqxT5Vh8761W2gh6hvBbXM3WN4j8GCvef50bGfgLyOItPAcElP8Ro9IloedUJPxPGnW/1txslHoEVatEqK1uUE2vK+08K3QQ/JWuWeg11bIqkoq0TuXm2YxmlCqdawZNLaKH453C1OTrz6blFrQVJAxfPIhOaF59x1ykJwDKe3RaySqMA/YX8SxkKotmVqv8ZA3252vhdbk+yaqspTlbiBlNAnCETktOWLuIRdIo1nL4I9pytD0X92jmPwl6/v9bp9aO96IVXFQhdQPCj7S7FcTRQvwiL1o5lqMkSVCHkFTA9gG8c18cqI1axt/V2Bu0dfBA6cNmPw6gc/5ATS16f04hexumvxfQlPh011pUWuAmj7cEmSt1xKackDx5N/0gNMpuF/NJyWyoK/D587RUsg6gaaWGjSd7pp98AwCn0zHRYuz8tNolsFL06MxA19k8IGBoXSas6o4ul+hqfhxRDZbXkecbaYe+GLQzCXfgA/32x14ZLWY4P0LfLv9QEVadNyhR3SNZnzjYbXQ1Pukml1coanIm63hG+oyomAF/srm46iI3g65NFzQlpPbMtPU9xsxDY+jFfvPpkeoEj529UYbjlxoKtpq+ojKm8L1cMuNFm68qhJB24yRDTehCLNC6HQI4xt8PjFxfP0F362yBW/yvSelcTUVTc1M8U4WgYySlWmKydL1OZ6Y0Ph6BU21wx6yaub66IE38PDCadaL3/SkCLXOTKfRdjjkaHHgQqbP2R8c72fo3V+N95v+Jfcofvf+U5cEDB52+0j34xaykTyBN4JH19XC2Dwl1MqsAe/6lVWo1CaT9Gv+4ChvHwoZTmaKfNHsRePNoKn1CJrs57bF3jlxhEp8zug+K5A9xGClyfkPNKXZqCG/J9Bnj1Gpk99vnke5KXyEWjj+WdQWeOW80ORj+Eko7h6GvFVf8MFSoMZzODXzyHFkuFoeS2rmr7NvG/ABuoK3pM9XlubVFarcHVHTywJ/H029Qg6+ckRDpjFHXRsMb3yRDRehoZCdOCqUm4eKPgrZN7FWi0KdfuAz3vLe42ysrws1Hs11Ut9RwtFmG8lI03Wi9GlsOOFuVoT1pMt0/xouhz+SZbRN4GNmNoo5nQ2QpStZjqjzMcFX38cGtlIauSiSLEK21JET4r1803PiVKx6sYmsVx0McgeJjZNzPSGPy7ciy0PWU9Q8w65S+FRoVPh69SYqQs8WLhWTa5+VvfALaPdb0bzkLYedhneZzjj/ozbkZD1s7sWa5z+pqc4v5ySKv2QtMvrNmmpfvAHHfrP++NaAD6XL9wRZRXOb+TVfRaYU0FRLt5DFusj7uW7WvPvsm3mqw9CmT7PfEW99/Ialh769WZkz3lzmS02Od2ZCWw2aSo6XlQx7DJ9I9QpZy7eRTeIKGvhOTOZ0sPC0SM9Kk0b3as7BXV8UUX6Az/iUDlh1jtAgHeCDs1wbsL+0HRGttE9G7k8mOL3O4QPGS9U027pnaLiLbBjOoKntCZpK1ATZqX8rDNJnwzbvfwr45M8b77eqCjxy3EUyfFw7TLtRTRz8rBZCrSL4zKC8dpltWkNDzkUnbQn+2t21SESdPc53XKiEd9t3JsJ0Ebk0aetL3g6CZi01nB0davBP1t6spJxJZdAsMFL2W/FGRE/XzoXomiHvXE8V6nwravpo4sqh0TVl1LE9g84dtnjjO2tNRVMT2TwfBegxZ1zvfzS1nJPHWTWNpFKptOnuyB7H+tyX4aAMShqPacPx5RQU0cw6v2mQxn1O41nzDLsb/sHxfkb3V/sk6vSX3KP43ZoKAmfAQXcNvnhelUmSqwmnR3RDeTx9XXpLrc/7qWmJKFhAU4uF+kH2WBxk5K6gqRsIh4NBs2dAMtVdunvIYumsXBbRUr0TWvppihon8FnmaSPahs06qHMdNaH3qKbls17DRuZeoVauGFHfb54f/YhFszcmNNF/oga24SEQYXlBjT+Kos+7/ADN5t1JQpFmTpmLclUAYagi7Uslb1QX2fO5ODLNwwJZaGmizycPqdMxQxaUZgaGDzS8f5MlAauvEwn16c1s6h0b3zs3mhrv4buPCEqLdxLZMtDmNe3WOc7fGoRF+EzwfQrXjtmzX9DUxbgQufp72dzD8TS5SsCHgx89ZGksVqjhQfmm4ana8m5ZJJpsT5NM6FGpOBBbJdUkKSp6jnpnDqOZCT5KPJyv5c55GwzWyIK7vFnDE77Ey8LHy4uDIcbncs2euYqE3DwLor7m9Ng3S/BSJU45XdcGsuWh2Uq+s+hUyAFen8PvGll4Vc/+4Dq0hqH94r5fR/tL5nr8bk1VUa/PyXAri+i4ho84lxwMrxpNzbuBTcPu1WjGdc816RDy/sPSb7wdyUPzm59NWjQ1BV6App5T1FD6fAtO9tpSypPKFd06csvephn30DsIg6Zpsw5qO/Ol7LX1Ej6SrVnupdfMpYCPVMeMOBkHCxF2NJ/pCiGzXLR9TSY3nYk6scHx04VmX9pHUVkbE/YDCR+8dsFbN9c8cZBGzTPjxdGlR3jo88Zco8/HuoaadmJkwTKGRi8l3p+55LM6WqEWyXYzN6NXCd49aluT4CmXbidoauN+kV1/2t2KvoyekPEllOHrgB6zimr4rrZINWmMLybtDtUCGoUvomfgeu5GumL/XoFPW4F645cBT0b3NCn+1dTWhe/s1EWJ0Cs0nH/rVbIXQlPRwh7r9F7Z4MWJvZZy+IFf+l/lcXTOfBHa/bEutC/4TQ27oSbTmzRpchFdVsJkLcqGAZzyivNL+Ike4rY6JYX50PhnXIsmL4vZHxxDa/Q7v5jn29H+j6T0/9E1Xn63pvpjz+DNO5IybK3Qd6UHhg+ujiui++KEbOceehye67kWfefFmz57G7xysfdFGI5Kg34UeCGcVeCqfgc+566qKWr6tJSq2aSF+gcPDC888NkhgibvaRbwfibx964JDXhOswbLwvNEGKV4/bVRU95eJ7YWxcUEPul4PQ7MkV/IuQ0fNPxxj/e2xPHtNjT3PGcIj3OGZudfyun7z36/1gzZsAx9m/JWMxd92l4XYTcXNb1G8OXdRGvGbRQTpv3wzbwztLBQwTIksv0Sn7/M7EJul8qmaHXV2Pt8V4XMvlFJy50NnjG+oYjCAXzvfcgj3hbdtIjqXjii1bsE/1RvT8qrBU09z2/8fRm7yMIzvaZb1awvOLslyNJGosSWq4AD5yM1ZfdkTpPtteDgLceaXOfjN2U1ocfEMbLnRc+J2ra95qzTPG+rtmND/JS5y1v6hEXUfk9H9JhrHU6SPeN85t+MLgWy9qY1Au+O83NOfAIfes+pBx51Zn9wDK0x+NU+iR3971gv/b/dovhNa7wkosfpfg1mT2wNPlH1WuxNDadQi9HXpGUe93g3i+dFVBy1mia36sL8bu3BB23S6WyipuKzjt+YQjJp9cwn7OmfpZDD4u1Sf2xteLtpu4WcbJq5CM26sOFwgL+ffPSMNO/tclCtm/X8/hlX/YGm1GZiQ7MONBWWDvquu0XWsWLw3vLn3oEIxkv4DH+YenbTA26uq0XnR5lRp2/kHJ/OyyLUFz6RWKIn7Pv1Wio9RrbyjvDlWDjQ6HGD469+Mo9l6xkKmbf0EaWE849rF5qaD9AjFm9oij8T+CD5l5wWPQMa+LmDf35y8SaljRQnC05FuL3MdCpG2ZxDxajZgShG8MF3wDKZu4WyblTSgMBXG+0Ra+pl2Uqcm5kl8Xwo4fMnkdEoTU/svbSxFr6dF/gnNIkzMUP2jGtoKrDgS0HrBM0YP54hplazp3ZUhehJ2tSgg1boHA62LKR+mioKH5nibWU34/JHs4ycMu1ydht64LnR+Q+OoTWGg19lv87fcY/it2sq3b667BfNPvE9R9Mpb79GHB/OThG13KlJ05bV4XQczotwMNYq1JR9RjZp77RooJp9JIjBF0uzWU/PBA+9i2SCGvMWmox7uU1H10o4/dyRJXcVGPxqlszxu+RCtV8qoeKeLMFf1bqQnQg+0j/bJic3tmW0nn5sem7x+VF7A197NNv7HqpYx+sDHH+c+i4FzTNgOfhBzabNM+vrVz9weJv9l6Z+lqihUMvWMtTHsqJkWfSYpzNfRO/RxKbDsxkzO9o1NXkmg5IPfM//qW0RjQL0iHZZfDkb59BUp+om9IQls/+NwD92B8ez41oi2+62WugvOjrtXwn4p4TvKmtY6CRyaGoTnl1o2kXW/YybdZ5u27iQy9pwxX3/9pi/kUQ2fBQJ+a/4xJFzHBehcA41dS4jwepVInumtWlSNq1cVuTwf3gqW+nL5nkVegJPA5x/+6DxzrRZRDsoj6Z3aCrSu+ghHxFmVAw98GG+wfk5F/qDY2ibCYe/0FT371jbWei/+fnUZ4yaS8QsKNTlDh+xnsUQv8nUkeHI8kdUjno671bFXEbaANlk1coK3m/krpDBm2oafcALmY/fOLoXRbOeOI/hI89FoXoHbtZ4GcfwkT6y5OyAGhzOwAPS2KEmikpX5A0ITb49g4/UE7xuOfaYt9nLBmPPP/AZD5rafi3WVHqSI9IjAd8YdBdFODKR7abd5pmwqKAp4603z4Pee+ZWuJThfOKbtLbTDnuPIWpS/mg5qRC+peJmndrtGcffvUdr5nShNETZUqeoHbd5L1Jo6meOHjF4Q1NqZq6EuhkXRcLK0RPCHPwjbQGNnkoJH+5vC+V/ZjWNH4rg095ak5aEpk7v2md2QmjqWFJG1TaR8K1zLKMZzlpcdmrNu59PAF7MCjSNsXfkeGWOZfS4exW9DWPKrBerIlyJHJpq1hLzqjl8KLFeuvju1YL35V5p6r476USe1FhmkaeF1iZg0l2WzN0OeLc+dhRd+kOd9zzF+X1K+oNjaPt65xf3/Tq9//vI939yHMVv11QtULNJ/Q2kNC/IXtEHDJ+cTUeEp+3HID/S4Autw1zI7qrIKSC3YH9V76Q6l8283zRBtglu6Is/S9TQwmzG43VHCynhSYSkM4w5C6Jm3MOlKKkfoIb3eRc1wU+dKV/pNrJWCU25JhhdfOA7O+NpaeFqfQSf+ULnzW0GXws+yKYLUDlvrM+ikJo+IXp1ihbHdtjMCzYU0/tV7zhV+lKo3YRHZCzha8HPD3go+JEZZW0H2bGzRXbq1hOT7Gm9Ynlo9tudVM085AE0tX2nlhaFX/DdZVm8myVlkC1rdB96OOAZmSzBP+5UlrRZN3sc6OUW12N0xvWQTPCxNr7PYIjrOX7VzJtF6QqpDfWEerUbcLpdRZr0tMQW9UJfoUc8giLM7hpTuRMHlrfXWMjDGJr6OM08424An7S98Yjsto0e5JrQzD/3KMS8sjn5NnubPhJ0Ofc2/nCwUh588DN1qZhTwJmZw+cXn5DJ/+D33PdS8GVyoT+4Zma/0/vFM9/OX7Lv/G/XFPEdNXt+BsgKZ/Rd1bbAG+v1UovEfqLTJAZPJObPDPnfRt6PlvmRvW8z97v1LEtyW+Tz7qI88FG3eNPkDU3sy/tCRvkAfXXc64Ef6OxocvaAT5zOqOH4/PG0yG3GIej73OK05a9FZOk4vkXDFod+2yqiawBN7GZjjVO9gA9++6jx5+nw4Vi1cPzPBprot60heFCgZh0dx+vtq/Q/mpqEbNA7hKbCYrMq1KejJXTqiA6yk84ylN9mbn+RuJz1AiWjzVh/07wnW5zMhvj8xRSfdzxDU97lAB70hl2XtIm55jDvyiKMDWhU272Zg957K8KW1ikp92zBm3trLaXmQVOHcbPPxkg4WtR5EfimHPm8+RhRIQefCra3Ll3evc8BfL4nwHfD4Z531XMsVDcdl+RZb5N3PV4160YdDMoehs3RbucV/2rqKHKb9482fPNn/H3TOxp+eL+egOemdWD/qykeNpoCP7m0W6VflnMFPrNH+h8cl97v/mqfxI7xd4yj+O2aGg2Rv3m2AcO+PPhE9Br22R/tluCrx/FNRRx/2cuWMy18rFGTg42Zg3/MDH1wXeYUlwY0tULTlc9jsw8I9+AbP31biz4Rm3RIXyGHO+kUYalrYORAufiNe16hGEmF3NoF0zutlRZeNfDEz7mZW/F+WFKdTtDEZT6EL92+8ME8ae4JTLw3p3W0EOFg/R6RVYkh7ydjRwt7onTpFJZbDmsF3ro+8AnBqdn3fm8ju707UpEy0aezfA+fnC6gqawLxpfzF3xnfVUVTaQ34qDjWOCnL/iOi+LFe7cFH1xe5zay5LsZN59LRMm4yGi1yzzezVYbLeqJZv30gKa8K7KmRzjoUctztWaln8Cn5yWyadmFBtXoFMlwea1MMV3h8zeTbyDkdSts2u61HWfLtF14ZfDK6XOsTfbaL/jk+jmGxkeVxbvxGZoxqoMu9INh8VYsFXzwElR0M15v5ICVJ6Lh9US0t6DhwFo19wnT0KZk7OB6dnC9o/OF/uC49H5v9It1aDv9v+Qehf6b71FMHrjGkR40ew60USPJ52VwZPSWUtatSU0zy/mw1C+zQk03mqLTU+05/uSZCKsx+GB8Al/I7AWNZH3UEB1fI+Y+NCWnX29E3gaaysLckdFCgya15L1knj89Ea4DiCopzDlHrTt4oR/LZizUfcBe0LJEVHVNnbRF78O7Xe5paqNpNQ318QuaP9paqM+hiW7WjKuooSnJBTS6P+Yb9m+EbEgdftPUQE+I4is09VQFU2eBhKWSAY730HB8yzKWvJGZ1KLVV4cmbGfIvB1aIrwO8H0mRfHkKNiBB5P9hWhZlQ4nnX6gRc18F4oD1+PEuG0KOZqGGYHhJqyc0QrHl6Kk4lSuePP4gE+TfcmUTXKP94dRJML3ITFFcC2XuD4PX4tuk8ImQ7tDU9OkLfj2c8iomFTNehhtV5OvPTQ19uHru/roCWVcXm9Ra/mcs1Th/LezU0VG7/BClr6vNXWKoalbCQ1nPzWjp21DonTVQ08abqCpiaP+4Lj0fv9XcxI7g79jHIXQfvcaL6fel/127ks5eCLL1Itrj/eXDrJTUk8q4sH4zcliOpPyABOiZUl71Pw3LRQQWdFgjSy03bvom8cR+MKorkPOtjNbKjtC/n+trorl6ukIVQ2Fou8BNbS9Wx6yGpcmdVb/rNsE3lER6oDq7Nrn4Duaa2rVNt8kWk0NBI1mtUiraFpqTwaR2EXEbWjmez/0OZo94IOtL44nhxn4TWnIhv7ZrOl+kx9O1Bw1uaqkS45A9vHytyejbPEG//XKBQevhSykHaic1oE1QE0P5loYXKCJbnx48OYnQ3Z7fDojZEe15LhVBkV02UOjgyG+v5xaGymjdpiQG41M8FW6KiJtjqzr2ch2qj5CU/oe2fSnStboKfOwUD/deCS+n2TJvmv4heytBBFzkcF3o5bmP6ZeRlVYtDlSmVtE6dF7U720Z/ChurkH0jnU4miOZqzCSXP+/C3pe5NP3vj9daGSYWDSZFFD82EfWdeZz4juFnws1s/gyzpED/lzmhr8ap/Ezn/b9+n/7S//f9NU5zf7VE+BT3bfrS9k/IBPrPW4y5uQmnVnX35J0z40FY3NmYyCBPy91Kodx0GSSrUJmjmGa/BRuO5DI6FAduz66YDDMzQVhTvk/+fuIDl4rxwRyQcYfL5mm1MzgH4OH2HQKmXB/mC2QrY74fjurTCYH868UNvzG9nrreHzOytoANkIfd+Ja46uOjQ7ub3hQ45n8P6zgA8aXzGi7TKJOE60hYjGC2jKi+Ub2TJ0C1Vrmk1fCd+NNw76/O7ONbVEs7Z1PJcytHZ6RsdQ9Dm5Q1OqHYmcbptDzbFfI1seJ2doimnBYWAGUkVu4dK6hA+ls2AjIm01U3Qt9DHvxQ/4Z/6DrPvd5g4HuYnv35oomx6bZp2nYBLKMNSvhtiNwEfb5r5c+LWFSddWvOV9u9MqoItxQrN20WI5HuH8ixCaWhxMaOgdQzN2z3uLDaEn+d4NWbSXfpHFZ+LB3tNay5CexxG5l3zN3txioWalPiKz8TGlH1YydC31B+d69If9X8z16Az/knsUnd/sU7HlIH9/z6yFQwNZhrtOh7PKXGiR2z3m9FD3Fxi8NRNqdWnWel6OUo5fg1QoMSamXsouspuARj5f1NBunfZZ/ZS2UPOjp1P3CU2pc7rUZOGjrydabXH6UzXPYL+aTp/cFMxOgWyWhppL9SXt8TZezovo3sorOp9fyHrhCBrIdkVO+NQ7c+doi3CjN5rpWNDgvELNDpsxstdUhRw8BLLh62NWFNygKW/VcaVyXpLoMx7C9ywdff6+zqFZ3bU56Ssp5HahEnpfxwbH8y00/d6LjA4vaGozaeaDZY+ZTm7fhAZvaSDC4xRZbTzD9/eSdaKpftlhWgWvNm82A3wfeULWXSX5ksOkWd9iOGrGfk1GLmedNBQqCixdbJzMwvfzfBE5XjCihOSW5UC1ZHA/vhTNJ4cWh2ILnmu9XzXV0BXz4QjNVBE0pTnoSfKqSRE247xoOh4/mM/6WoTD9sQgMYOmIq/DIsySZv3FufPk7XGLHjZo1uz5c5oaDX9132/0l4yj+N08FSx7L/xmE9bUXhSKMjnUORzuFoXyppOcdrPDk7PjD2kh95FN0nW15SzTtpoymjVJ1q76j6ZCew8eu/fhG/EgsJCV6tebzqMYSW1XLYtwTche8QD535t+10IFEwFNveopR4s2sg2yj01pFz65m/bnQl1W0NR89XpyuGjWap60kE3di/bDu9nQ0lRxe1dUt+9dTrsKNZtPpEG9VrO+uKXZ4JmFWdJp6eH8Z8IVoRPj/NeFhj69fELTkvH+47LG+YzzQJOPGyl6ymGP/fN2LtXpIhIKy8MdPjhAduuqjk5l521x6J59LTydNaJDajocbqxEhj/JrLkv2MyB5JsLvolwPceTZg0af4/v/2yybjVu1sGNS6XJ9zbWxVo35ug5S1z/+fJkkHGywIM9CU2VtwPT6BSP2MsWOP9hNq7o9MhxvbIHNPOPpqYf/F8tmv2X3XmQkT6831n5H/Bc5+zrVD2h+WQiwI9vpzRoUTeaCyJXU6lT/sG1nQf6r/ZJ7Iz/jjUzf3v26wfXF0eWy4VqzeEj/fil8fbmLKQyJ35Gw3aM32BgUaF6Q80kK7U3zNdkW0RORkT21QCzX1fNvoZH9OXO3eqBoT+WFholNPU4y4DjbrSUqvbQ10MDPLDTd2she4Oipv06Mf/VlGwnTY0uZYdVspiLsLPikkR2f4AfbtBsViOb6rfixrviaxXhUIdmVv1rlyXLpRbewuZ5UuhKzqyvXfyrqVg0mppMHU0t14VJQl2f0Nx2LeW3nedUDJIZJ7GLmtzkJdN534NP9/H5yoXuaREfftD3t/BBp5rV5K7zGWenNvjTeH5HtCF8/1jMEhmNi7NNVTOHkvMbstqqjWzoDTJku0VrKaObQjY1smyBGj8hyV1s6y0WWjZjf3fhQra6gU7tbBhz+vVGhSf6B5e+mhyyp8U4/9bwVdJw4044OIXgtWT2egtzlUzYO8yDIpyFQUJ5hvMNtfFKC7v+RKfhDJr3h1OvuadTwmd/7jWr3boZK7WlPzjXY9D51T6JHfPv2Cvnt2c/L46f6PsKeds+wydyq/ji/wl45FZ+UMOpVbM0Q2hKXaYjsrZ1wtF3txUSl9mEDzT3rV67hoknRYJsMe5yUL0tMHXmgVcsx2ffCJdSTq/widsF2SUbKvzm4qVV9PXI5OYhkQwvlTRpMHd0ZB9jVkTPmZmT0S9q3h8jaMCN0fe7gVOxfJqWDAsJzZRz5BrPNOEDd7d408C2oWFoSqrxBO/v7p2auR04RWS3vgYNrvj/piBoOqg5o1rnGSM2Neupy2a9jQU0leqNpsy9YGot0xtvvY0jJF87FfVPasYcDcCf/aAZs7puBvtFZqyF5bpDtO8chpwuK1dKcw1NaW6CbDd+LOFjFrJpuAVPbs62EuE86tWiGVPIXstnqVa34E3XuxZxdn+OCu6fxzZpcw982uk68PniUNL1RRPeladVIXvncS36hTmBrzXrT2yb+W7BKf7hrd2sJ2Jlxzc5QDlOFk/w6LhV1mTV6Z13HZxfeJf6H5zrMegavxqXPvlLxlF0f7NPTc/DByf7j6fJ+RGauqzTD/iqa2sA46OiUU9AU3QkqZar04jiSzOuOt5vNPR1ZC2uRzYHbg816hsa03WLmtyHT0vKowlN1S2LebMWSxHFU/BMa5YITj8masJ8FCVtczB96tjN858X+v5BWRpKPZ4VSt+YGR0FNJUFZ2SdyRbHb02HV7xuWCL6IfjM/tWMB9y1oVlwRU2vE/kcvAMb59M3E+qzg++nsyMjqwUfuPnoEcq6r9AjZJ6R9RkRI8Y2fHQtbUoMDdk3WMwK+b0IlzonaAqBd1nIaRqW5B9sYn/RjBkeJMhqPWEveDdoxUX4btOI1DUdMO8rV0SbrkSPKqCpqOUuhZRaoVPxsW1cn0SJyJ/HtTg7Oq6HM2ARjXla0zd8Rby5OiMRdOyXTS3H6XO0Ipz/pjfO6dN/j3l/d1by3/t+d1eNmV9DnH83neL6aNYN+hzi9fLt1zQ/Gkv24p2HnnVTNXjPu3O8bJ6Reyv9D871GPSGv8p+f8l6FL89+5WfGH3beyAb/NTwkZ4Ubw4mGrJT9joylc4Q+Xz1JBGuctSQOFUR+7a1KaLcEga5N+M/moImNJeq+0vn9NmyhIwT5P/6LJr1xw8LLWy1wODDC005i6OVDJ+azOn5ObQ5lDPU4CGeNvukiy/L3XUmw9h+J/Scg2e2AswtjyfwWDo7nDnZyLkW9qfQRMdBVk22zlKEMoXvmc3taO/2tTTpfqCp5O7g/F/QVHgxvm/qC3yfSF1Rc/1n3syZrATvN6WvSR2SJ/MITanNBpqq2ugxVZlW0FzDg635GXy5Naa8P3nIasnypJMKmzVhNlWMGt4pgzoz2edw2mS1yxMHFJ1kzpvOcKHJlybeZLZHc2jqJYvwE1qVyLfJlP26h+vfGX6rZg5kyOllMSyCzD0QbXVoyncVNPWzf6GHeNV/aeofn5qf7TF71QV81wubOaSHHs6Xq5UId/djRddmb6F0juysJomq0COGP/i9D7jeX0STP6ipvvarexTT/zN9SvxPrkP7233qeZA1ssLNK1R7C17S9uMXy6tvF9IfT5jmzuuHpfsgZKX5V6frxw45226bPbVJ6uQ5pYX836xfHnrIOuPeVePdOp1r8IFDsygMNOU53gI1pgcGebE+4fS0crVwm4iMgq5sgedOjhYdt6hR4zT8cBjOZ0Lusreie5j+cNL+4vjjXdHMZ4pL8F57XoQLE5r42R2+7L2X8AGrgO+N4Y6cDj7Insca7/dCaErex44IZ3pQ08zH9/G840rIlzIVjX/A+P7a82WoNXPhZwyNell/JqXdFibtkvQKTVjgoeFP80y3qsEz22ZceGGe3kRdfP/9RMVCTZo9B/KZZ3DmzZvnWSe8v5ghK3r3FN/f/YIfD6cS/JSvoaluei3FcNz0mLbwCnk9fUv64VSxPNlDGSz7z5Ew3sLghE84/9bFw+ebaZu9fqdZL4SgqVZ0bXOg7f1Cyk9g049RXFi2JHipFTWjZKf1Atm8t9ainUXg0/B14/1oC81nK53+oKYG3V89nxJ/x5qZv11T62B85/A0b7LBE3zQ8bQXb6wneKSY+y7tJjGyz2cjNHX4Iu9nTik51FeJpqoSWWs1aOZ2j/Yr9N12AZ+LCo1l92deyIMDTemzocdgoQVqKAbPrILEZCluriYXY5nR1RqD6b1DwwvN8ZNX783JZ0aailTOFOeNphIfWXH5z5r6+bDgfSuey+iRsqJayC+yaISazacastHGWHGsHaGp6ejNNLpZeH/VjF8sx9+akv71xsquXGguMJmmWzB/fN77MuJ+sxbY6P7hbG9D0+ApkwI3vTBvLfjg8XFWNFzlJkfrObJab4rjge7gQ5NPpMm9IvBL6PR4P5g1vtjF9ZyGCtmy+lkUcjzH9TomGXHEHSn+1dTcfIOPzJYnVXsaNPtDxZI36WwovMdxb4jcET1W4XEJX/68EvoGTou577n/4an3dNxirzv3hfKSr908yzhzRFO3CPWLn5NGpc2+H62LaLFWOc0VfHfbv4AvrYT+4PypwdD41fOpv2Q9it+uqcm7+OHok3tg8huyVyDvT960d7aILv7RptMFPOEve6KIfspTTebSDnhTZolU5rMZu/Mx5+yXyO+R/YOssw7SL6tyMy+ieYz8n/701ujTg4VUVRt9/Rgjq8RDH300O2iKetvXkLNZC9mm3E/ftDKhaR6cqYhaOrv4PHx+tMhXUqnmHkb6vZ84VjxH394wk/njfHjzacYiVVGRUfunmd2QTSzUNENTxQZ8keQr8FB5RbbyDwfwRsSuCBXj+PXdMHl72Pgi/Hagqev5+uFkYJAW9frgu0UBTe1Wc2hqNYM+5BL8EoYNf+7204r6s2bvnuGo2WvoVdaU1laX07zjSLVq43rebjDqzbG/kFFrUlTUjpo9FHwzAL/6vVz4Fxo36+95Qp4fQUZfcgL2YxpogcqfbxHV4y5zlC+L6Ls7JDTKekP2jZv7H556PHroSZXuCzn3TkS255158x67UvVvn4z8IrNQQ2INzfplRms/rjjklyPlcyv/4PypwWjwi+yHUv4r1sz87ZqiBXwoOKZr1Eg11WleHh7s7YeWFrnnCdG4WRsrYBLIWjYYukwqHzVbJuCXk1aSbMYWJT8J8vvkWJj0HHsf9lvVXIann1dGw/0LvjGpFshmM/DMoachu3QMMPLgKZheb28ABh84IrKOqNGkf3+winBgGeZs0+ciK47qZ8MH19OIlhcvZ/8+mGlhcMhd6jrwNTWYLqT8+cqEgp3u8E4D64Vu9XYp+jSaytzmHkazVrV9sq6cPgbIZqsd4OunDT7hTsJaVDf34l+d4t3sCQ5N78PmPmERn5s5meChxWrGVGVWmyP77hXRwENWy/Y18ca2I/h6oFeUmaLLmSB8H/OMrCzXPGVAGL7/9ShyunbMKcfddlCEx16ciGON65GEBN6x7W9Gj5nwGcFhIAOz1y7F69Lr8GbeXkpVdjxFj/Z9wIEuXKGuCprKNx40Nh9yoeQ6MOky6xWsjndHk/HNT6hcujNO+/lahEXW7Bk3GqNHXFJkyTCTf3D+1FD71ZzErvaX3KPo/WZNzU/OjXeD3roI2QPPRBb4Sg0TMP6+PuI3isZX3k3bQoRP/1RSIok5Wezi/2StRZcEq4XVaKqDrPM1nDdvg/lcROvlIaN0CU0lg66tRWdGVrLLtMVp642arjTNJc+w+iyfFrLNLMPxA+da80YKaMoxUfODyruCB1YrocotavyR9w68X/oz+N75bdP9cX1xcp4sZDhoNQvNRu8lbx8meE4zoanlxqo4TkeoyeP6lNO6j5rKzh769OxnPCIuMvjmfMboGaX2psf38GL/nUBTKx+aeMXgN9mfIbsqd2ZTeu61eJcSsrLXOWU00pHl4lEnErLzLZvnYeMOJ7MS32c+wft3ZfM8SdnN/l0urtduYTT7jISB/FdTrtHMLdkekc2e2klR/zpk9LB8IIL3pZ2IXGvu7c8z+OTLfikK0xTXS9tBM/9kP6muA447AcvweTuOqGWlR06LjQNeNT8JJVN7xtHGXAvZdnRFy+W9WattDs33m/VB/pymOp1fZL/u37IeRfc3P59yhFbxPi/Xhbwvkc2mz/EPy/JiFWp4yEfgpd6FPZS0CA/1Nycuaw99r45l2DqCh9Su2R/qJsFHThUY9D6OXxxczvCRn72X0Ol+dTk+SbuQun6q6LNq1kE9LcFPYV+zKXd6Bm/O0VKTB4amnEdxR02ehBYdXm+TvJ134bCom+f+zR5zR7fY8XZbg3daNTS3XsdP9tUePvCcFaiZM5g8TN7zQrnUaG7WrJcn06WQxwuylbhp4I1x0qwBEx/ATwF8Zzs/gfkW76Km7zF9cqb1SEazD3z10o4LnI+CZsdFh0g7XUcc3jRPRBu7Od4FWU6+/VCLWh0dPDcc6ugZYtk8K0AP+UdToduztfDh4nrlncpkf9vsI/99xEpM9wLHC1prGQXdL5MtNY9Du9Uv+LvfszjONZ13b5x/OGWPqfS8Pm9uW+c/PPVIZZ+z9oqFUovJiKpJfORgfHUKNagnTJe5Cc2XjxX6zVWBL1/gLTl4I0teyuIPzp8adnu/eObb/VvWozB+s0/penzlbdtFNnD9U+MjvR/ezAR4ZHd6G9S6X8/s+ZupFn1K9Hm9cNe8f6Ifq/GsSOj2yCf4jVxXRhrCDw2C3pNDs5xpcrIfKxpcCpeVOtlFGPWgmdfnPmTPaO5tfy4aEXGzdrIbLAtljKHZYna4s/+CpuT08EKNCAe+ch+Av/pnaD4gJ+Ok9yVNWkdo7n0QTw7OI/igocP3UqsCk094LuXFfhPJrrhwwktkt/z8Tej5vJYcrkzUvJZ5b9p6L/iOBaaRtqVVJJP0wdvNlUR4m0AT8So+8a4r4DOrNDTpER+G/4wN0iCzaUK9BXqKjFthocKHylDTmsayLZYylDf0kJ+0WQtgPreLKL5D8y0tGbO/+fGL0HKvSqy8+4ij3g2aMtfI2Bfjvm7Wre2LQA+ftsiSl8abznahRYU5Zpo39wG9TxfX75/7fuKOnpTdLp4WHq2PQaelOPD2p0C2c3pHl+KLITgyl6tCxlu0mdZ1XPD+A76MvB/tD86fGvZ+NSex+9///Y9mv9/sU68KNRfRFtnAeIBn0lFzr/Xc8Mg/mhL9tFlv7jwtouQaNOMO9BUHo1ukST1F76sy22QvG7oyfFjgsedGAw/NxawIPz6ySrA4OMwPtqV8eNOSHjX6bLy7wyd6zb7274PssTq/kc3mKbLUaw2+S9RRFCor4CPnwEJW8Zpnwlazx9x9XWzYj+4kVT06jOhuDR+8e/ahWdssXBo9m3vb3hiaUjU0Z7/w/UJrsyjU+BZA4yP4DqvuUqh0f6jJq+A7vHQ9LcoPsqSljGtkwatAjR6/FbknaCrOmjU87bk+oh9LDlh2FshquxDHo8l7ypvPMpQqB2VScnp9ebOe4vjzPnrIVkBTvt6M07csCa8InDZ45+zLqKf1WIiNNeD0q8FHojk09fNTrHg/jY3CD7PWCLx1/zb7Pi4K+ZQvl7Tq3kUPavZxtLRDJXanwkA/aHuFsq++Tqqr7Tn5mktN3U8fm5ynPmWVXlfQ+EbZtGrum0bFGZrXK+0Pzp8aGr/aJ7Hb+0vuUfxunopeyHaxfV5p4UZHzfOqqNDnn3MtbF9MndwQPJEu8qlUpw36fPJRLrJKDSa/NfOpJk9jzJG2caXM1/CRvXFv5kZ8ZjKsmjGgNz112FMPW0in2Xtn8hyjBs7gDTXcfMEzXfBCuF2hBh8X8MSg5yGLLljIsHP1dPIfVgmfiMBfeQ7ND8lKwDsnavZgg+byGz4voAo+kJOwgVP5nDeFB54zzNyk72d85i1VyG6t5MR0N6wTq+dzUURRcAC/JXLI0hmgz/MavPNM5Z1VFUNT4KmS+iuZ8879wgdna2XQzhd9vC7WzdrJUxxv45q871EoogsqmsTp/mHve4KvaLOgpGdbwAc1ZLrQHsBHeS6avUwnvohag9gVT7MHTfUfqyIMblObzvfUBd8qQ3jdcvUW0r1+mB0b5/vWPJumWdFh/59x/v/y1FT0OP5xPKmWp8mbstt1xxtyl0WYRBOieV5D8/sLePe7IJu6k+uJg+yDLHm1/qimBvqv7vv1/pfeo1ju4UNJMl4V6hwg26VDeeXg6oLxk4X5ptHcAk9Md1MRVc14ss+yXnKwO0YiHBngoWCYtjn0wubedIisFLyuNftBDt7RP55Lx3u85OinWTPlE04z+nkj66XWGAy/eDf7+I1fHd7XBrKZtYWmXrZzZaCNEDJ9IZutR6LgwL1AU0GMGq2dV8QZAQPluGrWaV3Ed5ajDnzgeECWzPMMTG4fZlrkmfCxfDYu2Z8m4K2sDFwq9+MjPm8GjS34lRMS5wAauHhS8rZAdut5P8zvHnzSaH0z+kbQVKr58MG0pb/pdR0avHVWa6G0ycmlIK/HrDZSwbc98EppNmvCPD+LIpxP0EOWLnhpdxXoKfslfHQ+6414209Zi07e1RaLjcT16DXZbFUGRHrsOegZfq/wA7mrxGBweHPsRQsppWjG/7WlzsHmAs38k/3c66vLsjvzhHzcJjXhy2Ts3xfwof3MN2lyKsFzCw28G+pk0vCaHvEnd1xvZ6L9wTmJw+Gv5iR2jb9kHMXv1pR79ZDtlv2ViOIBal5+UNN7dzEvolRxTZ9sfOLQSKcijOypog1nS/bzHpj8exREx4tElqEANT99BBVtFilqEqwlVO6PXdoEcslcby0t9LMgofYpRl8NjKWUL2dqUCgPOstvD9lmuZ/+8zwJWa1zmGryGo9rQugq2EuVU0SdH/DWci0Vb1+Iqir+QnP7p/PD0eGDms0OhUkbJxEczDxkz9qGj5EAPyRGZGtyeP3adHlp0FQG/pLLr5fQPbmD+ZcBarK7FQkZC+fGWSvC8b9naOp0lgdWjwk0O+urmmrr1ePI78FX2iqwaWEd2pxle1VEehfZyuPDizPJ8BXtDN76R1PZ6WsV0aQPzbedwwBZu1kH6lvF0NRj3GM5jFZSZa+TSV12HFb1syc4OT0ykUhoSo3OyJ7WwDNJ+1g6XpkskR2LcYXsKDvstcdr+Oj9U5GeDLecWNGyWb8wR3Z/gt/U8uMW4d1SJtUzK2+eqS+aOZryD86fGo76v1iLrNv/b//+N2nKMwU09UY2kP0JeImy4Zn3+04z12JkVnQ59k6c+sZEk8cB+vIM5ch+exOCn/bSpGStoe/WT9T8K4GPAAV+OPXW0NSnftlkG96C9+3QknJPqLFRPexw3F8jeyyj75tmB0vjRO80vHDG8YcT8A/L11QLHz+viswEmo6XwpHR9QTNNzeFcT4zvF7W0NxKjP9LU8hBI+r5SnD2biN7HvSDToN6eOJ9p2MXanuHD9Tde85x3LULGXkHRRld+xzWbdTkYgbeCT1oarvuCqG2M2Td7AVNbW45jv9I9Ira+2uXd0sNGgiiL9Fo6LQ4kQMlo/sW2ao00icr5oWMDht832IxHnK0C6CpYQvXayPTAW/YZKmMZ49Eebz3/hkXoalO9zMibTnG9Sp+uoVnnlZKnJL0BZ5VzT2Y79ik11b78v7S3Fu3Pq9SZKshepLdPAvpeX5FiX7fcLI7QdNzJ9dpWan/aErakTai0XicI/v6OD/ZkX9w/tRIG/7qvt/gf+k9iuf3XnD4U7jwEQM+JF+vM+9IgEccmVfErWvOQaec4DdpoS/f7pnFQToMRRgvGx6y7yPeHO+ODAOGpoyLd+P9aURFtKg9ZLG7ZfNm17Hw+gU8c940u4/68UJT24a/wm8PDG58F1LpH/DE9zwsm/2Ap4WsBq+S8lejich3RPj8Z35QeQ2QpR7TIhwPDhVN1sNbs2YksuVtjix57vOEN5P2TITChqaub7yfvyF4pt/9msR+emCPA1sqtQDv7XVkr6TXau7j+eDDo2lV4MVoqil5Q9aVZ7lnXufw2VuuStrMY/SE/Rq+ftlM4RuncYujVaVEeDojW70D+eCte4Cv1D6up7tHtvSTqVXI7qQZPzh2+uz9bD1k69bVFIfc6zK3a7eIaDoZ0bwDTe32s04RrG47V+wGzVyc6Qk9IJ28THJf9y9vl7h+/2oqLK64ntMCfGcsJyU5xzThTfsNzXzb75pmP06b4/PKlZG+0wyytvc9+z/OQoR9Tf7B+VOjjvaLuR7d4V9yj8L4zZoa9FP4ULuZE1icvky7+71EFpHwqWiQ53TdFjnvzxKaGt1PRLOa5izjL/ihMzzpdAy9IcetqyOicbOPhPdFTW6dITS1tcdEPBE286uEpqY+eGa98TRWUYA+ej6dKur3wODy44F3/ArHv3R7BUfxbipV3T3ktN72cg73+VJT7T5qtPxIn/feEXzXfY4rau2KindZahVhGE11aq1cE5pok6YOfIBmaXhkeSdbSuPig6+Ut+fEcWwRqR/4aP8z7HF4dNZFdMnBO4cVfNLfd6HpwQzXYx7LHceHFzRlenpOi7Oj8/59ha8M0uOIBhI9hTsfie/T7K81G8ia91Yb2dINkWVfh+GA9w5b8DUTraY/wud51x405VfRSAxK+DaPFtCU6kx0cg+azRnnuua75s4UdS6fyBHQVPQcrnVxvsdv9kYgpH+z3+IoNN4+RuC71s7PaZs7MW+u6UJET/9d0Xsi2hydHFeo907oFJfFHj49x/XePeQfnD816nZ/lf2G0/870fd/UlP935z9EimRrb59F3k+go/cFmmzzuxrVqj3iXNq586Bd+V+IuV1gLy/adczRgtX0JgOn8lFc9/K6zjgmRjZ7DQbXznUByRVqCOr/KOp7Pmea6Ezmbp02o+/jCIDc5cTaOoyl29OJuCbcJEgm503Gnxl0dwT0ZZeTl1dg08+1stCdeyTIms0hsu8jUkRDtJDSYe2vHJy3qBmBw9kyWNgj/E6NCU/9qGmVgea3FSFLVTv8TGouxtmHHBhFWqsDuCbfa/LuFrAtHMtbRrr0JT3iaCpz/Hr0uQLTcnTAdltFDd7kfJQ48Bp1mH6hjgeJc0cxO5KIkslEj6z9u6cvfb4PtLG+/k97HNAbAn1NMGPp1zr8X589IrIiuaGmF3gM8EzcEU0dY86+PNucWbvdBmIa60L5cD30k8OX/Xu0FRbNesbhuYCWe/oleLwKb7NivVrEdaVn9Fn2Qt5o+bwtc7DzMm6wEc5B9apXdms3f31dhz1PtC8bNZm+3Oa6hm/uu/3t6xH8bs1BYRFH5fNGvnTM2pgc3ZOHGirGRj7kWc0HznIPr3BRKj+t1nbCr2YmQIlQxqfahQLeGS/mi41mf6cwA9h78JqDDiORuODSYfT0OL09ZzDN7KTTcfJ68ue01vIsPoJcjptxIuDWR+8Y0tks0f7deQkGIHfunMPvvejHTgWuyV8QANvrbPXmmXwmojQO76amnGuHFkGeO3awvnMt1abvUmbCskK2TCf9g68LZv5VL3Z0SB51DL2fA8aVK39SMzSosOJJ9ciOvc0AhE19945nEqZ7742dS9exsm+jeM/njqy3BJZVU7N5nnZ0H+Ts3TgQ/ESmjo083i7B+vO+0kLWXM8wvvNamhwNn81872uX53Gz2aPuMvIE40AdZG/xhqHxhs1X/WONVXrw4wjsdW04LHPStE1nJpj+B7OL1i/Rf8xfHJsLhf/uUdhXJoxxIG5Qg8cHhP4+l0hJ2j4/M3rndDrDN7NnMjRwoFW1BSexxmy8Qq+951of3BO4qhJVP/fmhr/JXsQ/O7sd0vvTR83XfS5FnimMqCxbHmbCRk2c/roOd6BwTfQVN5B3m+7b8Gb8Utq8vQGP9E6Rc1U7WURXnbwkem34bF1TzTzdZ6GiDe9OafRal7IrQb+0Jfos5m2Rp6fGaeMgvP4xZzG6KuVRDY7S/DbdnCHD83m44Te09cBWbGZc7iUyI6fOF7xpu6aWnQqXhl4bnjhvXu2RJjOpuCHXvM8yN4he/4kXkmh00NPOAVNNnx/3kStYsu74RW+0Q32hrizhKbsz0oLtbs0qU7Bc8k8nAq5mHzhm6WX8v/D3ZmsK8p02/qCbBgqKDQpIhCUakJQ9QQEFKwL0Ks/k/y+vfdpndXJfP48O3vrWakLMcYc4w0iZgDyGo++7wjYRW8/WAMeDmbVhzawh4/ZroxETiN+JgN7BvQO8XSCGliOWXZ3EgQoV+N+L6ENBzZ/j/3bP2eP8DJcDPTxlL6QKHcba04bPNlhXRhQThaEwsaVS6q5457KSrEotw7TJ7UOBDX1wuwWpbp/peFTGiBYFS6P6zVqKnFrDukHs2rEUzViudNLUOWG3cavhF8Zd4UCwvhq8SQY+0j9OU2tfjoncfG39KP43ZrKgwJ5JZXwOzVFnbF9hlmrui+QR0qnyZi7kfaw/zWGH5dAZMna0WEnnTlmsZOO2fA28oE07qXYnZAfYuPSIQ8klEQ3v5rhyOoNyAsbx9Q1x+z4naKGotfcauMbfDO2nrQv5JkYeWeywuxzFVrMmudc48nd7SP2CZGpq+8S+YGH6HNEVRxIYlsde3z6GTPyxwl2cbsee8p8r8yaKzJqZM94ksmYHVd3sgc/18xxnTtqylTSHH22WxNeLbwnFQUTGT+s3ZZ/BV1m9Rx5Lr4amD2nMV5v4/n4/xXXpPy1mzksPSDPxJMz3q9i8nmyYkCfLkkbEt6NZ945vXKDQnAsGodXfP1UJAsAMh37FYbj87unTSAYe6HFe/fc0UOSfqAsz3YbuWMD9c/DppAvvl8eTKOnQ32CvhctXfRZv3l31CXpE7Jng9ktVeuOPg7tgLy6Hvf9bg4R0948hNh/YA15TBqLPdt6BWCOzyIec9IxT7kUsNsEeH2refsH90/J0vyntUka+X+Grv9vNUW/tAb4ZPid9jbyjDl51IC4zMbnHTj4zq++hOI+U9t4u0V+yMtGBcwVWJelSh/PgR/5YNhg+NmJmM0uWY085sS0TVRvOtBqhZqK6G3NIwiQ6T/V4w3JuUY+SJJvxHrFf0FqU8wqdI2MftzUFYRnzJrx/tMDuzeXPQTNqKmPi76RvfstlEtfITyRUXMzpTgBWAQ1VY9z+fZRkiCsJ4zGCws1NUtQUzFvTB5HoD1Zqts74CmOcb7VvI76qUCgCmUck9X7iNltM/Lc46SRZDau846+4zmPoowalILIYlvJfAMEmt3yFdeuTNnVIgQVCduoHs/PckPpir4oI6/t2HHsgUPmEF73ax6fVsiP8V4Zjy91PJ5Y9qKhGkGfSSzN5tH+9elYaqGmquf7Q0KfyCrVOPqeH+D7JYGK11t2qKlqkDC7/cp+Bw2z8y5tXBp/sgOwakoD2K9GHy6shjHyKpawaz82T9IJbZgoFDmE+6dJ4lf0RzUliz/NUWh/Sc/M381T6UuqMOvNbM61BWa796tAX9AJ8ohjqsDc7wX5QwrUNgnv45i/qwpmoxDr8vODWe/Y1QuIP5ct5b2A/KA7xRECpaXjOYo4BqZJy4BblzVNqqUmYpYrUFPCHbOH/AmBkULA+LVQ8DtefTD77KYp5n15o9HEPtUOsy38+5COz4T9DfKcGrRbiDtdGfc49mP/O7uD2AD0QXzvhmVEQL6xSoo+0CCPdU/kpxQU9Bleow/oJs0guWRrHNNlldG5c/lC+r7hmBx2yDtkgTy3tyKtTdoT8pfZ+TuoTg/0mZMzYww+yhv87In3S9odOnb8chHS4hmiJie8Y9eaXCAv0SeSWkRf5wQ1lZ6ea8rLdXhl3ZR8IN2bY3++/FxS3Rx7wW0qm3L3pTXsfVJ0SO/Oh/unhz2j8nF8/iaOvnMy3w1Vxl4A/l5EX7+E/ZXmSf+G3XrptDFam8NeMgHYBTOsAXHfy0xUOWpqDTaNIpmX7JBhTUnNJd5v9P0/tydRIOSncxIX+v/SOQqrxWy1V4b/0tQu5BXwOmBtxI+Nw55SXUC18lX8iiJk8nMzKJjtFmEbi0oYsVeJPFLmdEOidYvZ7KRxrPMYnShfrb0rrXTUVC4t1jSWGI4xWlFkbmeOfLCr0NeUY4/Z5l3imLFc9JFM4yXsM0slUbCsLdYfWtTYd4FMnkfoG7HvbyCw+JSE2kYBRn3UFJ+4a86HcV27eiPId6FM21ibYTbcnVBTpeutSfR9BB07yI8EdqvvuG7+VgENhPHMtuTskChzUVPrW488t5tpYz911BQdUFMlSOs2mWSRyspn/4RCE20a31X0lXOD2bdcj32LugizFTn1Z/BZMfLXLJgxoyQz4M2oKdH4dmyxrjE7il/kN75IgH6v9hsq97YlvLcODbs8JQ2gvn+ov9gWT/r9Sjfwb1vMrjfTK+ljQm6YDcd5zF88xeUCfd5aoKa6xcdi8/qCNjr7oA+vz/WMzW++CHmPmo12KSmZo1LU1GN8Br0at17+OU3N5J+eT9G/ZK/H79bU8pbuoVIkHCNhg2OoYOYemfpXT5f9YDEptnMoZy5q6iQhP+ifdArZJAlpdA2/DludcMz4PBjPGiXIY29iHyCWDpQmN8Nr6EmqKRQr3Wj53kReem4vD9i3MjL05oyvV77jWqZyPO9pKA9X5oR+AenawqypvHzGrj1qmr/YhiaujdmzGBQLqqyYED/n6GPhdFznkdqYrTa1nrHC68e1TzLl0TNCTW1tUsB+s0cf+3w/Dds4dQxp9TLa6Hx6W/Q5tz8QOQw1NXXDgTUVZt+sZBqPl5PDk0mpnUHgFvj+IiUyU1ctXn+noQby96dkanNZQLQ1A5JIDmar6QP5LtVy9MUTQ0392qsR72wDeXQXNizwih59qkJ+s7rEoW4pvcBfJds2uRb4fq+0V8GvrKENPpuiofDALJncMny/uvIi+hguNwiCPfrMr7n0TSE9gUeDw7l/OzB2UAsffNnDrO1q9cC2F1OAUHO3JAGJZywtHinw6zjncqr1P7cnUSCL+Q+9yBbsL5mj+N2aanMFs52fbEmsqZjNZqFQQlwUyCOyBhZbqGYOBclUmmyM4MqO4kMG//wJSNQdUUP+vCbIX+NZo6zSVbZWaAPxt9fb6Nm9M/rqCgrc/hhtciPawO6Zf4d4k6GGjgHymyDaNwi3N5MnQal1TG1HDW8vKk9WE0Vlk27M/+psQ6PPAzUZtcTELGVgxJm+fYuRW4++mN4wW9brb8Zc87GAMJHRJ5fMj9hd6HNI6Gvsf75FH7DfCHY7lqOmDF4x2nfCAGnwdVrey98re/qXGuJ9hDz3PaCmXpmdQrLaos/sxrlyOh97o8n7bcuLeZAxM0SfBq0NWv5SWsya+aWDarpDvnM69F3p+vhCkdzx86+WyJ/WbuxXfl+4NKqaBaOtU6Pvmcexf2CL7/fZXRSIU2Pgwb55RFS3hQvyrGXSJI3eDl3NiisEl7G39S+f0vwWXz8Znz892Icxw+AexO4OfXgq+h17vBTM5pPtto2cFX5HJ69IoJRF5C0z+v65PYkCEYQfzp9CK/s7emYuf/McReT3JURThvc8fn8GFhdY14vvhbbJniHjvksB+eNoKiTxAvQRqtYyVPd1gFntggyev/h3XCO74RH9YDbzB6mGfYyRL/ZKrKvzfaoD6Kox7nVAXro5CmaZzxezTG6gJmdbrMNlOM6F1wL6yOmD2QSBS6VRbaCmwl2xg/0lsJC37nh950lhQCTYEhlPp2CsFIoD5HMBfWAy7hX59OgbVSuhpr6iD6zVUVOFKmPd7rdayfZfiUNQ4tCL9u5EpEWLmoKr5/C4uB6vbM0umH0Vhprqbvh5m9xOADrUVFzeycCuFGtCNWRbzvfSJ2Lpy8Zst68DnkxrmrG70naQ2JvxrJ0raopEqKnKHvsFdtkRfeKhvCBenF2aRN5ZpS3YT0hyZ0sjuQoiltWtgr7DBhqS9GHR9x2zZEgXIx/NPYcqxL8gXp7M9h+eKs7+A5L6ipp6KgeVTQXq4uc18O9Vbd2wupMWkOfXLfLjsgVmhD5q6jDOk0rC98/tSUTNLH84f0ogf8kcxeo3+xR1HgUkboVjRNsiL5WzOofsnSKPCE9QWbEmGfCUoaYmBOt870gr8Olt7Bcuoa/puYTZSb9iNvMD5DEqCMhn1lPn0Zq+gc4NrkOwexk0fi3R58Kqv0Ke2FgnGx99LfPx5+g5Q03Nahzz70TBv6efFRLXx6mInzfdATfBwqykHwbmDb4BFZ2tiD9QhbFdYjbgL2IcQ+I5BNZcxvWEn4dOEqFUHLYeetTotESf8SYH5L9TH0I8nzCStOV+Rh+/1tMFxbiO4ap3zIvaPeyPFLNn/Dp0LP2gpsL0ZpAIxv7uXUtvkGbdlsafqQbsfcNsF3pOQKPvlAPLm7qFfHtFvlsOGmrUeyA/GRusKcurHrG8IE/IpKlD4uhpiPQdkHF6dbvFvx8HwBJ/NQHVP/RtmC3uIr0tUVMVm2F2lenUotKW4s+qir7+a09imBL0/YzbyGOZprJ7KjiQPweDRuqqztjrSuYQbMc9mBOZYFZ/m5h9Mw012q70P7d/SiBL+YdnvsLsL+nv97s1dex5gXVruaU8neAYCGK+g3iNOBWt21pmmXhJkWkbpU3ES9CwYjf2GElcIHGyQ/4ynMsA+0lokUh7ajMmC489BKGsU37f4hhwrr4GiWLjd0zhg++v11eAF1+TZO+gr7F3cYYy+ODP2fmQMQZjD37LUAiXj++B0nmaQdj1Fo/EF/pG+5Io+Eq7or6ioY+ZK/TFPGoxW1kf5DPDR00lqKk2aUQFmf30yJBXkGe4u0cfOJ7bACr3wtr4KEyuNHHMF+yW2dhz5nJsMBTWJexyjvy41VBT7tmOodSuRhvvY3Jly05Avin9DYk95wPM61uCml0C4VVOUVOzcd4zzZC/vsWnY68j3p9oYmFNudFvxNjIk9mkcNq4XhoD9fr0jr5kII9C88ExX58l0Fy158Fk7AycZMhn8J2hzwYPT6UGIyfY1ZL57xzFtihumJXvNk+yryoy8/KwoWy2rI3SOfq0Yz5mkK0M1NQ24g7WnD4CHrioUZN8/9z+KYFIsx/2+Qrzv2Svh/SbNaUfFeSVyxo1tR7nCFzwdxDsP5RGpaSgZo5tCmHuK5wfJ5j3lUwRYe9F0PLZNhjP0SgGCK5HzGaL+jPOm11KSDfFf2mK+bYG8a+zdt4Ux+hyXPcQ6BV+p9sQNRl97TPAsV6jJtb4/m8fYXrfz5SWE716Uo1xZGo6sSjfu+hzpdZTKI33kgZD+hZpGfQ1+NJg8OTyCi2W9cUX4pmEmrIz1NRxiUwekRx95nVFDXx3KQBMCON8Ot13VFaFF/DYsJGHHmHJalYUkA5E5dFyciiZtrMjAFdEn+k+LWrEu2ANoLtNy49+4LCn7n8hjFpo43BJLRYLKWbRp7Cm0emBWXZnXXrIFxf0xc5EHw0PI4/VncOjOjk9aT/u1+K747h+zz5Y7HYLRdCsyZvA5HkvqbNEPtvV4ajRfKrS4/hzVI3nOP5al67tlevYK83mnLiNyPxPuoVykTAaLR3fYVy7zCCNx33HJ4rXt0gLDvtrvObJe/79c2e6CURe/LDeT1j8z1T6f3aO4jfzlDKtM9htBxwjpR+MfVDRJ/hkitmJ7foZ2x14ArwuFR7LEY55Mu4p3I/n0/Bhhwx/0JQe/MfeaqM+1Qb0jRp5bC1qbXL8Yl2dGVRFfhFYm0wvWsOE2+UEOc3WLfckzHI7j+AY6Z11G/FcQx4ifQy86xSeTIJpRx0BNRW54zNKV0SfdDepBgGTRQ6UegM1+qKCIBj3axVz5LPFPP1AJeU6jyvAbOjajwSqzxJ9zI40h122to/v5zKawN0t6Tm8PIFvQqzzSoK8807SHPiSI8+1J/RNwTM5JG9h9NkdbZidtGfMcvqG8m6pMbaJlQ/smh69O+4IjtnYxywaXZDvvi1qUszaN+zeCfrGMtUd1vvIY2mkYtZsgrihsyPyZXLbb3hyzzG7FcutAIohv9ugfmwt6jptC/v5AXnu9kH++0yKFmLfwOz2i6fwXS/AL4NNE7FpZky6KRbWkC8lyeXhM9Zv0i+UcEBNPaqWsQcZ+9ye8P2SVNb/3J5EYUbEH9ZRCP/XXsD/6DqK1W/W1D7jmI0KZ+x3MPmUbP4hKeyqQm95Op4fe2KYv6PrTaHJqsAx72Nhwbr78Emse+gbxbN9QcKXFudXL0Amh7SAfSdomC02rkgfsqIgQy9QU+U3KJn9SEeGD5A32sk4ZxEi03N2H+fCDeQJcr9w9CWuUP68vTOqR8jUe32LTG4/UVNJZaNG5bvQ+rsN+tgssvewiyVGuMW+jC1bPkAxW+k01jrMhtJwSQDeO4NH98vHYqsv9dHnrjjmSnOfUehSZHxrfOZ6qMKI2U/kt6CgqKlsifx1dtBdikuCmnpGbcly1++gmEzRl8UMNXW+IC/5ywlQ3qoUNb20a+BiglkxvKAmizveH7/Fzx9Z95CxnEjIk7WE/PPQjIbWr/oC1WvsKbq/DiIru8UcDH35puH7thTp8oFZkruNQeJheA30attHKF5TzIK/sp9/MC/g9/ctSYpLMzAkXhPS1bgPejmfynT95h/IvVGz2YmobNPQEGuog5pX9fBPamom/ZT9hP+lcxRd2GMYep83ND7dsK5O7nUM2SLDOp8/6yfbgxBBSkTUVBEcgNXTYobZ6eO38cZEX8sL+4k+Mz7DvRyQl9KFvYNcOWk8UsYxQDpJQQaPMGttDuhzM1NqgS+Q+ePLeeS3jiPT3y6YlVYn9BGFtyH41/W0Dbc3D+j9PfJMcTPbKHrg9S1mvQLcCRdt8JWnDZ2vlBKqiYl8tHtqMutW/huS5q6RRDt4Mq2nlwjKU2pQfqsD9K1178Lu1tI2uXYvoMO4pzEW8i3h6UoHJp38DHIWKm1ET+PnPaGmQitBzRoNz9gzMjsIDhur5ezTyAy+fo9jPMPI+qRcZeXVrGDvzg3ODR81yXrUFIqYoQa26KNgjessqjn6ov0yIprL477mPLYIXwzqjIXnMwFFyt40aGDXUfeImoJpb7Q8aPB+SivpAGW+Wv+7z1cR0xNgtdryuFkNmBv0eg3pcakj33XvGX2adIBy72x4/Mi+MpMjEkAZoub5hR3/3D5fAWnqp+wnyv/97z+6juJ3a6qcYB0vRIKa0q9YVz8SxzG4ibDOS31/ZWzecwgFZ0pgKA8OUw0y9pvzfBolF/QdoZGeyMjcJFG8RI3txrU/WO81mgjp5EnTbDEFZ68xGtcijjFr8zhCfOEG4V2LDL9cKEcIvbHHZvVEnni3RQDBt5sQCBvkscfUjCDTTZPGR6qVbJnpE2D9bM4h1cZ1BUVfQL7GMRuXLfJZzmwcw+JWa6Nm483owb/EsD9dDJpck4PKuHtxIPK2yIsreFn0NutvkE2sbRuZc91iZuKnkHxC5Mf5Cz9vYpt4Pa2BPvNCnbH3clwPeJ2hL9979JXt03xDdGn9NhG+R5Ed93QPgRGjr4kC8tZZrZ+Q5x3yDdkcVWZSzI5paG9J5FwNixqtcIasalCjYa0OzAi3AyhC/GpD6i0x3xLks1J6oe9dzNeTVtNxjXESGf/yVKGZJ8yS/ZbzfKs+WZSYDNK5gTnjQb0npU/M5kkx7lc7ynh9y8ljPA8MxmcbC/3P7Z8SZsJP53oIy7/k7NHfnf2+X+SlMBv30OHtipiJBR38LNBIJD2Ujs3OdQjx5jzlvloEFpuB/cUx4Hst3+3x/9fv9g4+PZgkEdihY5ePgDxGjiqJPr7b0Yv+nYI17ymJJfMTsT6RGij1fDzH/nZomDbujQ92OEaSOP1g3t9xH8f4YUKDVK3GBIaaqtjZpHzyDVCrn0oCr4oICYfZG+hlVeRQpQQ1pUnBjE1v9AG5ftMwPn68K10huCHvnBnyRaLKjFDfhnJ9Ql7cxK5Kr2Z9hWxgWx7l0ddiTxmzbqDqmD1zDTXOMhNtZt6hz2RIIky4Xw6YXcf9TO1tmLGoEd7AS/DR17/6DPlJKiFQIvQ1cZzD2K3qB5Q+xZqi3QKZpQ0/QVhkmNUOJmoKTvUJktnbauP4DU+mxN8XaAv+oiC/rjJ9VLyBkD8xu3rJq6PVJ60hW/nGv2toobl06OvthsR8p15ZWROKvPvRefT+YM2J1hLyrnDDmjl5hDNmbFIfefSKNeY48t2f05Qo/vTMd/U/x3rM/zdpKjwpMezMcf+SfMask90eAfj3icaTdtM3TN2kAWQ7bUqDbos8Yh2LATLh4/Gk4FjHxQ8ydzauR4s4QR4jDH0hLwa15cnZzeg5P8tgTl+05RE6ENOPWGfD9wvHXDU+jwp52kCQNViHtR595KvZHvCglnnAlAn6zHjoZyDGa5IcA9Rk2VUCOJn35TBJcWTfwM9hj+BHeXgcnwn7yh2i904lsa9iNny6mCWhSjAbnsd5MamQNlD0JdZx/eiIlBpjnyip2dLEl3XMbnOKWbfqpjycuIHKRBv5az8jDLPvajyP+MWRlyYC8l1PYWDvpn5BlT19GlvLI17GUSiAnzlqUEyRtyZOMZ7fRSiJ9PIjstsRs2+Yoq/EWLZk2sgjn70LCzWjYXb7auEdrGf/xEQcZU+6uiCflcYS79ehchva6dIe8vMJNXEB9KnORZ/PbXWDfFaqHdOOhQb7qNSQ97zKocaFvKG8CRZJrGOIPthIHpQTwrDGzfQ/t39KmC1XP6z3E/6WfhS/W1P03kcQBSeLJ8kB66qhjnPNzwzr/BnqjAWaH0DxxG/Bn20OjF1v/Rvr5NRto3b4qGzrClcoX7mJY8TGLNjyOoJCfaHDBM+JQ1FgEihQjvyyOIy8hGOC7yhmqc0RfW57wzGzW7wxi1CCPgIHitlsW0qomQuOofCihBDEs3WbRBtt1PyRgLe/DG24Eycirb7KDnx7SpHRF8GT9Y9xLc/FQk374hRo/kVN7bITaur0ghmjs4cFSUZ1yoeofNLdacxe3N2QyDe/mA0HhUPZtBMSHg8gsk+HmoriURN1RRmTz0oFOLbQN905XNkx8p+w2208kjTD98l8eOyg/HzQlx/JILNkU9wg0nT8/NkTfdR8PA4Qt/ctjVM3GugnebSw5yZq6rpBn6nY9wybs/0gUFGrpMrDriA1NoxElwnWqPWiLZDfPPbv2qQmwSyaJCvMdnul6ZguUAX8T6bxmDtvlb4ulxfwxEAfnN+OT3ZmDxezooxfVByHf26vhzCTyA97PQTpb5mj+M2aun/rca/1ceyBcsWsUxaCi99ZiGPS9BVg5Ww8O3Q5n3A/IDhGlqx/QpYuXMxGExyjbdNeoZqdTJpU50/Gkm7kj3KrtPzYorJOebICOl9RHsuh5rCAj2tk9RR9xbmjht/jXpP8YaOm1gv0EflMNpAr4ooH4nkP1DujpnasXbeR130cNm/OA1iZ3lO/D5DXtLDPkNFHzZah9mRd2J8gyEUFs6f6ZtTL2wB20ZjdOtYMTAjtNSRspbWxcHqW9Fj3ZwgGe9PG6uMgM0sQkDe4LpNgOcEsds2ph59PR82q41lAQXgpsSZ0Y6TUoWPPnfJAX7pgFs5VHLP3T51CflFpG0/1BrPWBzWVrrBERS9ZG5j6RJ/L4zdqILOijiYn1FSqYQqMRFltWDZbH8AtzQcPneBqUdabqOEiQ1/ZOq+M3u7mDsLbnP271yNecMyiOt/QJFqoJZuDLgHb6SpJxAD5a3ZoX3h/8PtNyEZ/Mi3H7JvuVfTdvfX5g+vSZ/L8h70egvyX9Mz83ZranmwOxd1GHioI+tC2S23YTTYKSchSYczDeA5j74Z/NTUvHzhGqp1DuX0cs4pdXCBs5yaNruPzJYsLPiTn15T4cSAPmIhQU64goqaeMvLS8ZZmEINB22jm4N9L+gfW4UTCLOPoKjL/+rKGPeUi8dsJCrq+SeiToI3PKJ+axU5B8gCvXL140PFJQ+NlmyIf2Ph+r/3nyhi5HCESBYXHJ3U/0EGoAYoAeSZpI2T4hhAG2UlG3lMEB31UGntXJ7sNT1iviUxTew8/vyaRYDOBhh071FQco89w4xDKbBrYOUQnaezVdlYz5rzJfTz03WvjVPp2zDHHzZfzXidRdUbNzXcp1hwy4OcXWsymUUf2ABfdItz7MORB1TxCXA4m4R+/aZh1q0qwovbewm4wB6pqdI/8dWFtAo8XULO7oGaZhRr/tTbp3vXIW56LPHw5DSX7PNYL0BcPlSa54pbUWddPCD5jzRRYeGUyqTeQHBPU/JV9/uAa2jkRfsp+yl9yTuLvXkfxkaUQSnYzSWz6mP+9pDUhUWqFxvW6mtHjh/iwE7YyCcUFZqFAVk4QdYWNPLXF73BY0TOU4zoIbo9zz2HDbQjdcY7BrsuMzsq1CNu3SWmkRwFjVl7EOAbHPrOlO4iscBDw4XTBOmxPxucrBdehWroLAkfmlHTYo2+kO3WNWKUgz9H43oH18B9tUA8Ti96bNIXkkaIPhPNxLdE23UO8dCcEWssFehpQU6kzaupIhitralODTLmrNJZfkkhV12zRV09j7+fwMGOZi2Mut5QVBduAiOU2dSF7jT6zbb4ie2xxcGcf0UCfdhqHqXp7R01rHo9n7RH//oUif66QZ5LsM0QM0vQC0Qco5RMfs6m4ophV1QNqqLMZo+VcOIC/fptttE3wfgazcwKIdTcO76kZUd9USihnMfoSa12HNmLPIS2ulP4zR6GbaT2u08Bsl23wixTccw9WoiucF/pTpvk2fUBVDxaPXxfU/H4qrKEqPzpJvMPnD66jmM9WP+z1EP6WfhTSb/apWdyHEO4MExk+1FQ2I4UO8VqVuU+nU4tqK6zb5abDn+dj1pum5gHKc7Eh8aIcHNYNyCNwHpB3iIu8U7kXHIr+Z0V8Yj9m42kYIuiHlNK4uBxUFo878suXgWNuB831H00lzYKRJBj7szfVdwX6/DzjQb+yn/T2QE3npoKaogJe31vKC6BxdeOBNykHqph+AtUmxjHWljhGMp+iDy7uEg8N5XmlXlD7kFqY3bgmIG+k/h357nqbEjB0u6HLr9BCvjyibwTvYGD+wTeAw14gITkoMkMrc8D3tPH9n+GMWTreL8zCjEbrypeZyfzxHBLXQ98u9IY1xsWBqrmq7djTVmbSBLm0evT4+rBCHz3YZgSh+VqT5FTRjpqvB/pMPu518UbfO58SF9jjc2nDIF2X9NNIJaQuqo9fvi/MggzvB9gYRv/ply6cCfr8x0fN5Axff9ycz2CQzYTD2sWadvX8O5SSa6GjV9+G7fqeQhA88P7XbvAH59Lnc/mn7Kf9JXs9fremIqsIgOvj3gu4NYiugi6AzYUlDXJ5ElF337oQ1LrMQQTUVF3yHNJsZo3raJUZW6n1CXg9QZ86jLwzLMIJqG9J4ME8eTDabhYLUB987MWcBiqz1csWwrhUebRy1YiZhVLAHj2pjY9XZH7YnR/gXPKBBNf0PqOhgWPIv0+NNhJWIDO5yQHW2fFMwuj4dKg6oTEyf4RjthMPJTvuLz5UmiGQ4CXYA52sCw/2xgGzjmqq4xkGYQ/0E8o0LEguU3vxOMJ+qox9Xm+fJzO9rwzbYTlr4bVRSqb0qKlMVLEmLIvvwByOmilvnc6j2UTp2CVXrhDuHy6J3/l4xltLDcj5BrNvENUl2zn8hD7xRl9eroOOFRVB30ttY+zvzlV6PKYNlOoZNXV9oS8G87cGNKQn6g8BUtauEnIITgRrQv/Zq3Rr+hbkU6L+uy79W7Xoy4KD38e8Hs8MVxc5rCeXFQ3PZ7Sz3rLvsDMlzCHN9tiwq3SWwXg+1DbBC/2DPDVHovpJU3/JHMXv1tTdNZGXrrXJ40eH99h9T1vQWvQreKRPoMadY53eqTKFfD0M7JpwzDaPGfrGoRt7sDC/g12SIl98zIPFyOl+A6eSvySorNyi3ERN6c1BH/csomZlt1UhufRT6neFP2Pm/ZFDNQXG49BSr2y1WSWwrZ0nD4vZ7krPo0/6bG+0PNWQ5+TcU5DPlI4GT1KUtA9IDLuljmNWloOM8R6HSqI3hIfuIr/S67JwgSsa8pZaDQ1bWusGrO1UIH5m3SP6eRQHiLzXWOfnwZVJH7x+YxMPbWCH0w59QLHHz4/vv2iPT+ZjUYVArLAm7MvaYunqcYG8Wbgt1v1jxob+vATzvccxfVSmV8pC1FS09/SW5zpq6trg9fHsrbfJzAkj+uqUGsJaRR49XhtgaXr4gPIKjhSO23ag14jksL9/sCZ8hzHLRakKeTybkPCXptj4PCwtr3inuzu+/pF6G0yt2Rzvv3zvqK0qN+CbldnycvMt2fvivcALDvgtf5fw53o7C3Pxxz2J+l+yjuJ3a0rVkFd81x7XKUSqyKbTtQPruu5pmCUrkVof28Fst5PaYL8bniw3EDP893d8Tr+vLFrZtIWsi1FjCxt57F2dA9jy3YuEr+YqU929z/DnAcfQwsD3nxyrB1DZE3mYSIrFrG2KfPF9IyjFNmYz/7aUgWrSufXn1hXo0364UPKtwWN5nNs28tsN1oXVIG9YeUann3Hufu7j+1/tT8YU5Y08scW/DzC5AU3cwoFYGpCHlAp5ow8WDtDF7NvCrt0ATRv/AOlmadHo62pXNvESAFP2Hzy8b0uZ3lJlC1FcjzWh0K+sXqy+sFl+JBI2/lul1TPFbNd/XM53+xB9V7kfYKu8Zhykyfj6OdacNJ7oPCnn6KPZcBzXHkUK+voiKKm45HsITyvMzmcBs3QFrz1Yk/m+9XND72hE+h0EE6wJSaw6Mk1V7wYbJos0+JX9dum4vjILTII8iXwXHE8zML+Tgfv77Dau+xWuUM3X6IODfIyYHbxzsO0ANR/3/h/cPzVfLn+ao6B/yTqK360p1iJvxOgzJJG2w4wp1esLzI+uxJ/Ft5JGEdbpPAqRT05L9BG46W9giLrEf0dOSYV9fxzntYzx/CjkJWVvoC8p5EoDG9InDerjDDZYl3mcOJgdJ2Mrr/Wu+dLgS15PauXIP3y7pSSxF8jo/enWgLO9NDzItusrPe0waxXDzaDxO2tmbMhdAEv3dzS4X26MvhIMrXyJYzZSx/V1naz74NTBhcBidsHs56Y2cOJTGk1PQ8YuV1Tblrl4ZR/RUmncKg2kSoq8sYBDx2bNfA7G93Zq/WJrW7RxlQ3kq0rnfOEdkcdeqxT0wJuRcF0+M+psFcx2xd5FR+7wzimb3ABvLr3aYHksLJqWfgvckpF/9jctY8ZDT8C1VJH43qRpqHdFn8nvxprzR69abM33BriVEbfh9XOYUS18ZABPBWuC7DszOjutMHMn2af9x6eGpZRDQnLkYU1FTa2ETQHbW37ngfswRdo16KOJPjdpQvGbYhHdUlBtfOfw0KAP/zlNreSfnk+xv+Rcj9+tqfxqe5CqPtbJJlcHtqDBDtT4cWyD7C6I1GnGfnrH5wqzRo8+MmvvPlin3QJ9ZpZ3tK0wO+39J/KOs8dslha3EnT2OGL2+a5V2iyTL7jNQ6eJ6MPAllVMwKPjU5kgf8iUlSSFNBewDnsryJiw3DNwL8+k9X3CVHretTbEd4G1kdE3T9ZF1hv06RQo0KvZIUUpIYTU1sczppHnTsPuA1pzP2CdF08i3S/TLcQ98kwix2NfVgE/nxXqJxrW0Rp9ziwqyPUWs9FT1Epm2bsdeM9jPbb0wjrv5YoFhbFHTeg3zE7psJfATrtX6++r7ZXuNHKCvbN1xkURX4c56eYOG317ob7RL0taf+wj+BQ1lWRP1Lyq7VewSZyBhKd7PaPTZV1A/jiueVRNGpVVboSa2O49EgZKkFF51qawy/bIc8yVsQZtdgNoz/udhL/m/VQY+xV+ddTMk6iM+e1eA7cQOh5KcizTx/2CPjr5rEmkvPH63OUcfT45vni48MvhD2pK/umcxP/raOr/7F6P362p7xyz1d4oxl5eKma71T3WkAe8nISr6KzSx+2yARA2KxK8v9AwaMbvdKa/uZ8414HuFuP6vf3d4NHSGkSWVTsKiu7n3E9D8qSQeh/YJiuN8G2vPpkzjzPwHP9EA39YWfT5rhMIIwN5wZkPEVsObAd06jo4JsoDRrZZvYUsW7A29t/DlWWdpYBx/5gc4usJfcLox7VTa40kfXJw2J7NOdjDOmvDw4KU1JTSDfCLi9lNYsgb3NuooO8+mK2Odz5Q+43ZC6ze5DztDxk7bCYKuo2U0OChmU9Ke9QUaBO8/mKOvKQctArYSTpT8C9Xke5eKfqQyxzMVscvY7vr3APTXjbEf5zMgX4ls4G9dMfXN6ABW7uTPehcvbXh9+VHtHvaOeTf0iCxtlNV5Kn6A6avbTk8vMCiddUmsLds5DnLLa+0uLgxuE+943CJ6ifNk7FfiOesSfxZY4BgEzkGdaLUNDBOpKPqtT4BbMY9n/n+aLHP8AlAOdwvNCRsK/45TS3I4oc5CpH8Jed6/G5NHY4XFyKlW9M4MHHMmqqYg7VKAOvohXfU3RUWVMsK8/dqj4xf6gYHZZae2/DOBUYN4YKMDYZBkxeoM6Za1h7MpwMtqPPPk/b5tId1aGptcllhdhyScgIGpxWBqrEyemJKDPmnxjocyMgTSkC/YGcz1vqPK1h0eBQbSP0Z41FyVDvWHpG/3CFWSTBf6zO6nl4Aov6otXG1/zB26GdjAlt5bZjHh4a+JW4Bbx3MhrmqjmehXiOwZC0g/twOOkrPQglJNPJkKmkRS7ZIalt1cDh0X9TssJPWkAlPjcRIXBGbmR8dlE6uOeyeKVDTHtfVzwaHJlKoq6z5Pt+wXsQp9a1xH2/mmTXsvjeN89pGzcviSQevmx3x92aNmrkjL1V0ZrSxJfQiiwoFQO9eaxIUExBp/C1iALJCfgXHaeiLXkVw5Wn57xzF9m2i5h4BaiaY9TJzJ5ce3O6U0jA5fURam7xDw5XXPH7DkTEtsGbIcwNqXj/u1D+oqdlP5ySKs/9+OrVS/5Oakn/zM9/v49e8loZ18jqeN+UbRARD/FptsKi1Dgc4NSF0Vkvi31S1ZLAdvrAGtybhLWAZLczxPKe6YYTnEjzZQUiXYF8Tq/Wrh8rotPu+wbzNNB51DmbHyGIBsFfAMVupi4Fq1YUDPCSdxHMGDpscSQJ6ZU6JM/ZNoiFPLfAP477VT6A27FVLKvpovOTe+9LMKAi2D77YaBzrcKAyfdKtQc2GNfoca1QaZNyErBnPTt2ZjcX2NH2BUasW95cbzF7ddOxxoy3WbSR6eGUVtANq/spIuNSISvcnyYDAsbVxr0TosJx2CRgrznmobVhH81l9gCDY2G0Ubg4ya2yHgi0vHeI3x9ah3ZxitjyLGo02d9S82YgJ0GaStT6PapWe7lIKlfc2KKdEmbE9HIk/BK1B/Y2jXql5TCOI2ivWhPjhZPSxgS1YQhXSf7LfVKpj2Of3NU14X4sstf0QnE0XUP8lNQNljdnCXs3w91/7qLJzXNqg137KoV6n2R/U1Fz6oW+SOP9Lerz8bk2V9mULQWgZnKufpmRu19bg3j+U+mPPTFpKxIDk9l5SH3RkfMMDG7xQTnhYMhScsWhLqL4S4wn/wpWpPqmQ8Xu9DcdzPXT3fH4CPWka8kSPmiyh70eesttgMusc+nrhGMhAxDrskYGx18fXQd2/F8R+X/adLsj+GviuQd6qBzVjrfo9+FNIZ9StN0pGm0TwMPsUKkmqoRHZhfQnMPlV5cG4z5eSE76+2i21NkqntczszSWA9biGFpbptNGnCs0hvBHMvtfJx2Jua8ag344K9d/BwaHmVKIQdVu8fksJLXbOKPLcptygj2ZHi76nCvpQFNk8WV/H86PESweacDba8FkfShqWdFwzbOL1Pce98ePyX9Tk1OMQXCtZl3LMvqlwZiT2DsqTbeVj7ItaQUnYrADvXIX3J5ouMDvWG7yTl715Btc6bWjwq2emPcGaFGQB1sTdpB5YVXAVtp+p24bqQnUwm0oHCF+d0XL5GIjMipQ7qLeL28JTPP1JnxJmP6yjEBd/yRyF/Juzn2XQDYTDx6ARZDhmJ6x3wbpO0Cc6XXGo87wwSIkpEmAfFdh1ybHO3wSP+ON6P6qGZgFZdGI0diboI/OTvQXHvE65c5ddppfX5A6sdlXCfRc1SUrMMghiWIfP3jGiR4MEsE909JGJN6hM/Jyf/sc8fIk9nJxBP6W2AcVlT3nkFxCxsjg7/tBfv9S9LiYzPa0KB7OpoLbJkQ4z1r9bD9zQXHI3vu6furn0GWo2Q5+cHzBbufwt+b0VyNQzw72jG3aPv70hz/BtoDGsGfj/9cdEIN5DU2T0WYFC3O5QE0sMn2y57kOgXq0TP3yqJX0mdQXJ/L0l3LkcnsxfEw/UNENNV6/GouFEKdDnF2obca2RmWHxGOzXfd2CfMaaU9r9uOeywZq0pf2VPVeh4U+mGeWhsQP0+Z2JvKhSzM6p6ljjag0XzHFt0j8+1TxpCP7mgjXxo6KmWqK/fBI0WwLiF33YuvQNZBg9OJ81h4F9dnYI2mVtUt9bh/If1JS4+GEdhSj8JesofrdPSby1IFJtRqLzdojYYvGg4NSTZeutxpP9lI5TCE6ayMMtfqnsESg5sLOOdZqKyMiK2udIRmgIkTGDklliNfWJbSypUyaOoz82CDzWZau2scCaX+d4rMEKVI2G9+qj0hUvAJLrWyNJsFBENlHzvS8o2UAdjz5Bz2cmg/jwwGwovfHvTz5r6n/n2sAx8zlXXQ8kzK53XaXJOVWfTHOJAizXZtSLLhNVv6/HczKM8ayfWYDZalt5jb9SPwJ3HVEG/TWe1Vlcr0abPDpVZrqczPyei4Ta7UGx6NURNPQZ9L3ki3zCPGU99Se1MaHO7ukDTQ7oQ+XisuU8TT7o07uHCopQr4gXPP2Mticph53eqTQuO9T8V0w18A621v7jU6FhcygFk1H+TTBCH62l5M8Xkd5CKPQoGLz9UO0H9Ml6Ksl0C+uVPzHaaev90tSg+wHedg95VvT8K8v7d4U+7m243wLy1nw79sCJx+adtRk8mTNrdWDLrUaCJD78yey3XP6wz1cU/vtIN/E/ui5d+c2aEhvkpYQPWCfP0eAw8ghFf7LMF63dbyeOLpk4pvaHSGgh2iCPlAP3YbtVDRLOJzWjlWhnAKGNPpKb6HOw9l7+vHnPW88IpE6/B98zKIagUj4bNSmkRxyzz/uEeG0PFv2KkoeatdBHho8ysNpcxL504e/WVY8PUT+tFR3iY6ZzftZUi+nKaeLPjs2beBuhmOl1UW8gk12FJO64DpxJ6HODNBnQZy/PUlckW4OdPEdNf6/+89czX1/uyYzbiWuLenDpYygSboy9AGDGhMfx7C/4rCe2oE9BjzNBhWq9UEgkn7SBrbZh508+Ht6fl7MX9Us69nN/NxuS+IdDw5rv++0TEi6oLYveVb9vhAziOVEI18zhybzX8eULRjihdmBMRV2/1QHWFIW2EcbijClwWvoSiXQSHBZ1SZmB9yfd+iqJdnExo4c2Ofkzc7Vs7V97PZae6QEY8/FZg+t3bJHoib9Y6OiQlqI0NG/9PfKUyNrkcPh0rC3Ob/8z10ZNGs2f1NTqpx4voviXnOvxu33K/nADQvrA7HZrVcbkTzX4Qz6dUfvRlVddM7DuZtllQWDJVZW9xMca7OkRs4e9qCJ9JbcJJNZpXG/njnPVr3XnL9fll7iq92B6VuctbOsjjkklwPd3Wu/i9662ot7bU57U576DFTtChucz5cpul9DDMe+/uLfW7UHfviUVws8as6ErIQ/FyU705wj11Db7otPpkVqQaJnCI30zNOwk6Ud/2Es99bRL6ejxYKqwnxPU9CfFbFX7R81f+tsvd+uDXerhHX0ifTmsjd/bZmA3CX1sOf++qTscX099OqDv5XBS2mSjYp1naRj5k/PmSxxzVsq6uJd2EK6XGx63Y6+28+F99ImyJdQ9Ch7Tv2+SQNEGSssfF7Vj4mFR+Ithu+S2zLyZTrvWh0BeUxp/V73DnsqL+MIn1LnvG75DM4W4kNslZludSk/6Er3Ul6enOff+mfdbYxYM3YzRaM4VzAndNPA/y5XJ4TytM5pbY/a8M/x9Kx9KNvWTxp/a6Yrb1UmZ/UFNyeSnOYq/pR/F7/apeSAwqKSB4pia+zJj2ffpT98zwr3nwcn0eH7HJCHtFxzMrBbZNCQ6uLO71gY2czG7TKQIKtHR23ifgcWqaL33P/fo03p7Z4W8o+gNWP5E4TEhqImoOdb+oJoi1nGoI2rPH1vgsae2vONYZy1z6/jLifcktn1An2taHNOJzrU2EnRfxGsNhH805ewtO9Pfcb2GLD1NSbDqMFuS/Jz7vbJ6c2d9KVX9EHhToI8QfczfYrZq33vJXwD5UJvtH5G+ODxCyC8m43wxntMuHFc45unnRR04viK9Ob4nsHlECuelgD50i9/oc7sWfXB1/uWDfgrlQ9vQKEfHYdFnW/gT1/hw20pQk5MIfTCKG4VG8RrQx2Ad+rIAi3815S0FF+JEQh8OEP3Yybx9/cnd10joXaunbmgPG/Zww2z7Cu2GJlOsOSJGbeL82uc7N1IbytTD7L206oi95a3rE0rWJGgnmE3DI8khYQ0lyeBpEdNiL/NnWStSJ5v30Z/TlEB+6vEirv6SvR6/W1PpK9Wh6BeU8reCmvnWGJHk/Prl9mL6tHTnuVoB2/N5G6gcecR7CQponaliWt+7g37vfQ6BMmazS40+JthJ6gtPZ2hd8bG66vH5vQccYtMWhGWPPPM+Zr54KRatO9v4FpU1fwMwu6CPSFMlY16v2/5UsZ/UEw+ombNayaDpoFHu7fyB2clG8BeO8sLXN5KlKwVlEB6kCfHjGrPrPMxTX1LEF7f3l0LWV8oar79uUNNPo86YdAoWPpm9B+L5ic30fOcDwLhGNSlL9LnZ6p36s3p4Uhs1xfTjcF+Cu15POSg6+tBCvq/9j6/21JYqx9LVBH0o8zYWj5a5ZjENFqn/DSjynrXYN/pk/uBQQDVt/dOuyZjYoyaII82pe+mmMz0PBRty/6jT6FlVM7pJd4PfnzysWTfjbenSacy27Ky08Va0ga7c9caf8PbL/9GUbuLv/aAZc4KkOCwnmG2HU7/mYbTHmiW/ixR4I1EeP54fh73KbeTPHbYgdgK98wc1NRN/mqP4W/pR/G5NWVkxZruX3nIS9IhVaXjype/pS//RFI3GvqjZeUbCj6U8WfWoJr7gIB8F92Ff6t6NBBBIjUZi/YCaHGwv8eXrFseUZOed3sG432mymZDAbusnM17H2JclY07cN6tVeq0vJmTlgNnIa3pg5ftr+sLLfhBnfbAj3bY8AbY7WR3P2K47JpxOc3+xk1/ceUwkVZ/OOdaE0pVJ4KwalYUhZjNZEZ6t214wOz5dfQHaa4pj+hHh+3+iG/FXbNcTV4sKVZfb2oO9dsPslZjjs4L7Pf5HU16ml6L+TM5zME7dpA1PY0/PJ8Y0v2fLd+tcFshz7KNEUFqDSZJSPagsy47c/xpa37qHeBLpr/GZdPguJi3IJWbj5znf+MRqCXFD9f3U7xO+gUgTNB5vdlVJ9ToefNK6qCnjOGl02U5N4AVDn2Tew6IXvmD+yk0+7T+aenT4+/TG8fuLNMViIj3bvixeDeIHZe3Q5dOMoXqfdcLxC2asx9uB2bSec1efV7L+5zQ1X/20jkL6S9ZR/G5NwfM4hW0w7nEjBfJGs1i0/jeqPq2dTBxV57VHQJ/tZhRecd+xertd+aL1VkioO26mmzPFh4qkGk/WNmoyXy24P9Otnni3bV7q380iAW9TyC1kO9TEM7pzv7ekObfDozfonwyzJ99tFRpXEmaf1fRs+DNh+2i9typFuqitCCg8VzmnK79k15dLfEwVmM14iZratr0KUd5IrU+Xvci2923gC6gp/o+mbG/6BTPNJwRuRW8xwzl9feEa4Zj/pSntKzmw2xPMrtcp+py7OiMvTfoH+qxeDrqSnL/gGRpq1rYOFquLRPHFvEXeKz72VZ9P7ACKzDJ5PBAYDydNkGfmypvYZow+t4qRl8AQ5DY8KJiN7/u3gTUnQt76palDZa5hp0gqic9Rxeis3vQ+qbcahUZ1ZL1zfAPy9RF9ctqtZGrYR91fvpcD/UdT4rkwwJ+YY8+atydTzV5bPtEOBgXrqVhU3QqYI9aazqNtoMosP47ZMd7MuH32quEPakogP+z1EOW/ZB3F79aUsfQk0MHS2uQa/B/u3mRLVaVt1z4gGtRVU4nAAikCBYse1ooFpRRH/z8Q5puud+1/Z2fm+Ob+VmONkcNpampccd33IyD0jZ13vRB1vG8CT9J2Mnrx28qfzF0uWJxm1d48WS+FNNfLICDKuPTRurJdn2xP0KHNMUnMNWoDUvtmFbgbKwvRSVotINVXWjDXHtXGTHVY882i5jnHH7I1uvA28o+3OwvJn/FknHlXkzLlOsPcQVCAKn8Yid11YS3IhvF99A+m4gnSfavy1MDXa1KYCkI+ZCcJPKc+7QIZD7H0J4MVMOF2a673lOAQeH5uk8nI39uQnfZOl7284dRs0TUkyr3KA294BaYms+vLRwarxQtr7esmw3kDonvHErt8qxWoHMS+H+3dcRxqVg0ennqE6Ef2FVOm6svJ9aM61PF84YFHzyX8feJi0XI0+0nz9cg/yNdhsBxJbkI9JR2sITcPD/oerRDGvu8wTEzKNisoU+yMhRzQz/2GfoD9xRD67bJOvIQyxY6BqXkNewgepzEw/7INLoSXiDdr5WoTjhvy2Lul3u0XmZKFn2YUg/+lM4rCfki+xTEGXkYDsqFMNfWuCdzBTtPRyF2kPtinxfNDfvLNwXwsE5FsB7BvWocQjS+x7S/gdeFWRggeMdqtT/Tr4BV7Zrr10Z7NHFgSZxXDyiEOOGlFiPDYwns6UV5n1D6Dgb9nOT2eH1L2jA0R1pxwmGacNz/bQ7SdbDPfmVxZzicx3H+mH2DNTcqCs69bVUeD5UL0nddOjudX8bQ3nwrrEfUu5jFlau69Et/MWi2eT/IXrEFz3hBpjF4xZUrkIDstZiFkr7t50s2Hup0TPXplMUi4m3vWx8yf6prKzYXuuH0JzETU4brgXM3RzsiUKtcPpWX3HeC1D3vSBrmkSZhuLilAdkzY3Qw84cP993fCmw4zQ6QSzRZ7+uVYIG7SfT9XKEBf0pWDg22vyUkTjoeB7+qQvVeZNPSX46UekKmsnrHYqkPouynsCf1xFCbu5qKz2RCYyV8bypRYHk2OHLXBELtTQvwgGxvddw1119TcsBapfAni5dX09r/IlCL/dBzF33I9iuEfZgpeyxb24TNkq1onU3M59s6kHi7q2JsqsCYfvnf3cZY2mMzC09QcnD2RSPZ8gOfVkJmisX+a+uvHbBCsBlfim9x1DB1cYl6BV1kzHyXSa+RPsSXjBazZoaksYM1LUBk4ZyQd94icVNXH7V7lFvPxcYqb8RaT1rBy7MhDYGqxYGPfnWwYSIwK3J8yVV2KwGs3wMTImFW+CzzFPu+cHFOzoKMLwFRgMxPIZk1yvfrTSaEGC9R4IVY1pSJ82j2/tlRrdJ3Epn+MIvBsciL1J1P+dX9D1WZ1892pqAQL1TzfTC+LVCK1Pjz+xbb3aH+SbD8QoxEOquM5NJunaBNR1kvOVgWnRs58PfVXQa5wc/EMHg3DbEiUpQB7Vp/9QocMfHjqbDzf7R0eM949I9Ic9s65vXdMdL4eWd8NXfD8/ZiFGLQ5IO30WQX0M98p12q+g6NhsNLuLxPPFtcx4e2tGS9KSA94Y0EgCNnjMA5jb7g322k2JVL2BE/+MlPqT987Lxvc/3Ux/z/L1Pbilf4YMYMgvF4he13v7ZHIq6COnfMWOvhRFo/+7EiqeK4bcPtJuvKksWGluz1TvkRMP1xJDDd3AjI0U0uFYDUETzmTqdodDn7Q/PGlFAL/Wr18LKpHh2jJiscuXsF7qpyA6al0VfBCscobPo9X6O2pyQA8FNbbre+cci3wd2vINpQp5lhgytQiG998+xZ3R9M63bnqCqxpFgs5tsOJfUPKYrXzrfNIjol6KGXsxUL19tS9mBUIhU/D99XjIA4cF7KvlC0IUe3/MDW/LY4+EhYSt9iokGnrxUGjTFFPQWie+Ns6MfGy+8janEgvi4itBn0r5PUCDRmC/WVwgz0lX4HHq/11QJminsqzl+J7CwweWi+LEJ9EpiTCAg1iMt5B9h4uVdEfPK9K7M/wdoiT7ZIh3PEEfa3PfjZqBd+IBHj/FiPIjs/rAvpa9/1Tc4l/wfvnkqkfmpMhXjWns2/u6yt4bHprOedy8vxfZEr76XvnZQN/H5z0vyn7eaV4g1aUMrHPEljzmsCeSLUnkNebDezz7TgLfYt9lfHieGfhPZfGHFFKl4WOq+11VDNPyG7DAvbRhn05+KK0NpE57YWpp/ZmWfqD46iJF5xyCPFUEWdEUU0ucJj5MUSa/kjo518k3zk1JquFQaoJMOWyp4xH11MG77yuQrYjm+MQj/iub6Q3WNOpkNXd4RVLf3wW68B3Du4Ze2k7I9pdACbzMax5dYU8f5jqIp43UwY62e5SEmUgwPNjbWDKqJDiz1ZbJp7Xk4FjDtTuM+fOU0593e9RUo8D3zzMhIAcfciG6XWkkOo4gb7GZxD0fEFDfqBdULwaJYPEbMlrRpqVCtl0wus3FChj2FMm8Pj+1h9MzeFtzhJx8mqwt4i9Gm3RsfJtzlEguzq7hHqqmulsbPdMzatx4VvbhYR97hndsG8pGuHr9et9HMVzpOb+1GuYYBFl7vDtKW+OY3/Jw+8fjZ+mv3oJLHgrGOgmN2lHpHns2sBWdG/6e0zJnPDTuR7oL5lR/HFPlYvId/29wi2i9cHH+LDYEVa2a+zORMg26Sgb+54ZZfF8v+w8cl9VRD+3THc8oMMj1QLP2KorBQuSuVPsG0eLesqbJTMTBbN07+NLU3Ck8fQp5uesTdqR2HKe6rE+IjqK/AFrt8HilNkFZUpfjrOAMhWND5ANeZYPFsfHwcRD3a3enjJWcHviecgfxnp3vb+FblKmGmAq8NBY26MnTlnfWLltQG6tfsZ1Pi9I1XCQzWZJdkPcCRVwu6fi+U1kHVwsZi6RjVd3aZvrPkT5RYTfHw4abvG6D/ammQoSUTZmztmviRYif4ok3zEOQ7zczU4mrNnH9JMpvDk+/YlctsH8acCe9M3UO/sF3hX2BCTEJN1sC1wdDylp+ZbBrrHdFWhXQkEdhXuOm+t1IuOblarUU3Tu99hlR99TVMiWJrd3cJ2+4DVtXBzMFy2bwN+fyT42PA37btOdklOtTIi4G2DqpHrmLzLFSz+d54v/ku8e/dNMTTazqT/ePyA76UdY0z1T4mNWcZQp2RO6vlI9MDG66y+cx15DePbFBDa7dmTE3iFbjUZJg/2q3IWUKTHSX9i9TSwdPXNlDH1k/sTE8mcJ3iqzKeFJ3saumB+niFnP4D7jTQHZjc9MPDqOWFjz4wzbeLAtkBqmB3+yBK+Q+2BXYFFTXkSeb8ATCpfB7c+08L2beOcWp7G6AU9CXxCBqdgdPWDND6IR9EFPKIKFb+w22AzcN1NuY20TdD+uwHOHC4/nSrY/42g2tonAdUwNr3sfPeNDAtm3yDkiX457fLpcoE+6TB64uyQP0ZPfXvzxESvYNzVgvmdKfChF7JRhcUaP5dHynWwNe8r8VdQ4xqlGxNG1fvcpTfE8345eVQCvfxTiZBUBU0mhv5lqLq+hP2a3r5gcxDVPmWqyWfnOfptJNvNdkgrB4qxvdRxELCZS9105C9K8zujmtgd/FrVCN8t/JbhnihnOW+xJK3b4i0wJP10zUza/D6H9Hz3XY/CHz/XYZLAmJ+d5HiwE39rgzEVbwqtGhZ2chzUzGQjEH2enUzBPR9sbHhavktQ+0d+eas+N5Jsr/gkeek4LbDTehEgnEfqE/1Cg7yz1tT94XE/xAmtwe8+Uuny2gcfPIHs8zPLiO3sjDvy6mcCaYxSd6JKZcu6FVc9oZ9W17xDpxi3KWrnhBEN2kxUnf2e/TLCIP9AGx8BP/KmP4+Y4ItKdTzmnHgNTk9oFz4wXcey3dgr7epamRD7EJXbqm7pHN9HifQtnGTe3npaMR1c0I9X8lXL2+bqfIvfGmL6zW8QceaSOidXI5YlmyDl2LyifIiWxGH9w3nbXiSKqg4/Vdky0QgKPhvx+g8bj0QGyWwiprTHVPeZ3SwWy5abinMXRu6HJvqn8yXb2iP37fbLBzsN6ktY/q9gbKNoNsrcAnqpuj3guV8sEp2fwJGVqPTzd8GPcFL5zG7wCX7lEJs6jxZAIgYGCefe9HmhmK4LvZX4RE7neh5hfqYhoV6/hPLxg5F9kSvzpmpkK95d8V86f9pSVXEb+ZF6fg8XoLk6xbV43n0ytwiT0PTEnweJ1hiZ+5lFB2gmjw5r0igLZPGN1n2/tMHnCKsJqg8ZEGEllYD8fKY/CrXT0Td+G+1vzpYwL+TgGj51b7DQT1kRzxqx9I2YCzp9PuD1lSkzNFMoGm+2R5wZPf7o4h/HC2qxqHGIjJ3J3bWfqqXS33/kzUffw/D4wC+hrR8g2mE9j+zTWHMSudxKknnkQz63hxMGuekiIaBwLzlteZiGqxGYKfWsLewZzXRX4eBEnRDyUaeApyBmiwq0Y36qeYUz2caJTptqyymKbv2gmkswl8Z2oOQfzkAPbC9IYEXErQTZUQ8iO8mN68u37ZtnNKNZ7nOWWTKp7WMX2Qnvt0ersTvxpPI+4BXOKfczemQdppwcltlXF3iDC+xd4fUZbPL/MDBlzSSkSxjPLmM7SPckw/WlLbsF8ux2HeH/ZGqTeKkbgx8VBR6FhTPwJq1zixWEZ+fgkroZE1KHfukLD8L/IlMz/MKNQuL9lRvGHPSUwOeOjK3LjxdY2blgqHsDUnH1xXhDsfFRI65U/uFoG55/DcAh7CvAlv2Z64JhPyDbb5jbwEXe3sC8w9Q0X57b77nOu4Bz2YdWIMbc5YWLBiH21mp9xQDKTMuVmF9gneXVw75jBmKy7cxt6puo1MOV67DZEaSk2RL28um+hMhroWzMlI4o7zrEzbbIEXZXBHjy3GsZkZtRnvLdWsA9jDpi4PHITOdvJwLdTBwX+wLpuME6FO1HXK8hmOpptUFQGrG+FLxvPI+dywytDBY8qJTAJ2W+IwmZg+d6hxngR7PgzluCVIDLXZBxlis+TiY/2e5tbtItLgh0IVETLxDz2wtDx0SnQtr41XuB4kYbtHrcoFd9MPU/Qd65PSffdpzABT7+qM06Z5kbY8VbBnh9B9q5JcPE9x5lwpNy9ZNR7ihuiMqaeKneB4g+P15DztSs8/7sssEQ71sPYty03QTnSGN+ulz4mI3EZ4vNBYQnDtTX320wp0g8zCoX/S77XY/iHmWpm2hh6jjKE92z44lHDL9ZE23XHs9mc7aAqYROiKzsR+s28nmJje00IbDAa517Hzhm9jnjs45vAcM5sUiaoZ0okDazZYBzx6HnaYlJn3ef28pj1ESvB7Ww6h32yfryG6Hr2XgTeZgF73YwCycuLTJgLSrEtHIEpkdvOiDjc89hBuntDlClWgr7TM+UsxCdRklcbOOmgqNFdWRhETrkU+tw4HyJNE8fdBZoa7Omr4xBVjfKgTLmhnk3RS9NGvnuIGPCi6w1R7ymedJ5qrraOhtfFAbLepY2dZn/Scb1JG6I/iyz2XgMb1vYqsOD+xwEmk+q1QeILmBJn3Sx/EjpThB6PnIjJgotdhoN+487uAhGYWYW9J+Odkcxxhj8YeuCla2LL6CqUN+op97bRNkhAnkb0wIDb70e4fTed84SNu+MdJ/XgjJfzAJ6/HY+C+c47FAhPU4Y0cTrE5DE57JGEJdcfOFPYExqxrrG9bFiiL6s6dniHKX6RKVX5YUahCH/JcRR/Ovud0seW6JwjxS467BOk7K4B4Sz5FXjmIneQu1N9wvMI9rVu7oegoj+JfnhogXPA+z163NCBsF4qYHsX7nR09K/ok6nzshSIPNRKzomuOx7dX6zxZqr3VGFmU6LXLGRN6wTeaMpUoUx5wUF1EL62A6LGFWRJns14NFs0wBSvQvbaVNkN+c1xQhSmKrE3CXbglbk3JM2ESzhHG2c6OucRR8Qgz7Bn7oDBhRXFRDg5BbbVQ+agkbGKiLx22tjT1XyPguhlEu1UJBxlypohB14PC7z0YJwEldNDTfgght/XMzXPZltSPUshdk4KeK33VM+Uew50E+3Llw9Ns8kDT2PsM8LbCLJjjl+czSgs/L3XzCWMiFrsbdbbBLLu5UpYtJZj25OhDy6n3pkw7KgOvPUSvFhNwZPaoSrenpIexzPRkcTE9jmC12crMSqpLIWNoS+WU5TbC4Foo0CLnW0L/ar3lFQ96sD1POYXj/eTNf2Hcz2Uv+V6FMYf9tTtwk6JiKY8tudtrqM7l4WkNdqSc5c+rFFVXVmEHzQV56qMs0GXmr1Dh3fUmDK1W4o20ZYyrImbm8Pt8gOR9l5CnzBGaYGOhzlkNzWFzr6U7SmaT2aIqOWsCezLFvZJLy1Z0rZXyIrFLtLRwD2IRH0aCeeax5mPpuiiEU6Ic/DSamZSptQpnwUecbZnlL0OOuGtMzzehgCTSLFgH560SezKD/BUjecVMHp5xu5rnm6QEllXIkWDPHBPkWqiIFYnRGa7z1AnITAH0Wz8Zmp+tcGzF3VM2PUwCbyQgzX+2IxehJ2fU865qLMasl82IY0jNvD3tpCVXbFkSF33nuI0HYnM0SL14JHEnruE51ulTEuUsfLCTiJ7IXJuKUt4aQmv7yqE5z88RBei6Es5sE8byAk5Oa5JYzdl4D2DLY+cqmyJyGQFMMZCVr6R1YLwmqlgJ7QsHb3quU6kdAs5QjV0GT2NRULqVSrF3oCB/iveLZ0y5TxyJvk9phSO/+E8X0X6S871MP6wp2YEGUQvE8g2vqMliAu8BVHyuuRst57piE1hzTXu8RW7lrg3P5iyN8NigzR7honAZU3gTbOdifzhYkgUKctjJxpZCTqYTEW42Q1+fvBbGcXjI+zjAm4wZaryoT9pXphzjq6lsCYOS4GwkyEw0TOVz5YyZJkTeGLOQT/rrpdO1DpJOVfKt3s0XB4UUpdr8EJRgteaucEQJW2TwFmMMxmx2C0JYx0esZtXyhSdE+ZCeFASdnMJ1uAkfQxIs7DAc/tG9VFlvEZEmhTAgIWAKeuimkT3tUdsV4027OaIFWS3NWRDb6vySJ6jIWnDuIbbq62OZPEOf8+Wzzj3zOUyQsuVSar1FZi+NCp49DriKFPUU15ryURemi/Ovc/Bm7fD6EQEdiUHHrfOp2jEsoQo9xvsKflCrdG5OjSUKfdJIPsN7g+PVPwVmFlieL2d4Qiy4raQYud+0hOkTR8xkdFGxM5uuZ8iJ1Q0Is5jSIHtkzn/IlO8+MMxtIr0n7Efb/5v6lOH0YUhgrbqZqtT8MzZhn1PmZTQgXumUHodESG6wnuecOAxQ25vRM5YFbueqjuoXkB/aSbHOvaERIWsNJwNPpna3e4F9J0tMNF9PoXOJcMSBcnw7/cS9KOapDJlyntFVoFWQiQSSQAvOM0hM1GqRgrhhSjl7MECbte2y4SojzzlqKdW+0ggorbIOOdYZNCfhoxOqrR9cjb7gCzkADtEGOwfsAa9qY525/QMWVX/YurlNwzhSh2yYNrMpmjQZJjwTAFeMq52jdSLiImyUB/ALNkWsAEJJdFxlIL3RPBaN0sn7GJZxc7YBcbiYwpMhRxk00mQ82+m8PmJ3VG7NdGwKaGPLXjIAYF49BGJLpCUNQSeNH3w8OFuvJlyt2vIlufjdkr4wz7DdndcOuJPbk3ayx2er3So9lg9LFzCh0TkvOklOqPxCbJzxY4hd/CDAvbI6exMBD0U4PVawPt3Ne8q4dxDxXlMXG5+kSnhp2tmKvJfchzFn85+qplqRAnGDXamd8hmY202p57ymGomo+CyHcGa2L9i2/ehD12H45gyZTf7vQ/ZcDwkbLOGfc9OwEPsWmGIdMiBqRNW9mgbLjOisUGGnbjM9sgZA3PVUICOHPGwT/rri0TUDenOl+qYOpTQwZtTl7UsBpgqZnO4fblOY1usYc0029ETsuQ9jb1nCUwJdsMR/ulkgSvZio64jaCQFrIfMDIGptzcSiBb7YCJh5vIaCI3Z9KeBWB8tIKsuZdGEqmXSt6tM/DkdA7Ztb4XCXYjZCdobImwRyTyPXY0b3ZG+8klJ4qwgL635NUb0gZzjTLl2g6s+d5T9Y2DbBpwuxoN7wvol8LxEXvbuvu8zorAc+KjfHtKlVOeyFcZsuC+gj2B3JQj9MWFBIxJsKe5j9mI8OUiiW2h2d7QYtV95h1cC+w8XbLH9/3CJuprAB6qhsoZxVUkk6q51hxlCk/UI9HaGc957CtPkOuA17XYrYLfZkrUfppRKH/JNTP/dPa77A8q0TMRmLjfbBM9rw9C6nkKWehYdsfTdUwxRvQK3LOn1eg6yK5EeQgK58xkZ4ruaQT9ZT3v+sBEldEoGbHUUzZ3s/YoCkfgFYeAV/ws81FbQt4Xxk13HIHHbJAvKsLbU0dZST6yn309qFNUbl2RCMswxe6gSvdvpjpP0ex3L0Y80Uezbh+3LZ56Sk2bZ2wbY3j+W2ylb6bu5YanTNVmncWuFEYyOj0akYhPCR7frCwZ3SxgqvcUZYq9tF9M2Y4a/ospvbvmjMg7FbYHOfxMxvB6al4Le0jJ7Qp0EjyDsNrxwdmLGrJraUC/a7Mc+hGzhj7VM8XK3fUzeqaop8RA4pzXqjuXZTw2iTry4fk0jZqg6cmoKFPepLvW2dlEb6Zsi01DZAxciQjKvArc67E4o3zyOpCmdgRs694OmLoZMmRhH5iCJ/ObTMk/XTNTUb8vm/Q/eq7Hn/bUPYY1QZmSTMjv4exFSFU+Co4yJVxmJvWUIxfQt67Eu5DWbICpazfX8qelTpny8HhbI2nd6ER+3iGL9Z7a5MqDiLcJrEE+hb5Qmw14cburYnu36rJfZYiETaY59gZydEMO43JEmw/AMxsG1piPgJk6miexsytTHxVz5glr9pQG7jjdbpC5u7SEO1mwhtNZWlNPCcBU4BUPyGqPvGOK29459+YkNcqGLuzbzj3DHm7g3w/ZFLKjVeXYnr+iGvmXq0GkJof+880UV4s3WOMF7AnSwAXv7sbQtzQOvLVagedUfwrZ+JrDz4SF/qeZDWRVNQCmyMEDjz8he9qvKi0oU9XmBp5Kli8f+Ul35fZNU76zn8E3HQNz6EcbEfrgdaSi7jpSwJRcZ2fKlKotoF/1ntK23oTIlQ6eWjIRZElpJJKaseD9atj9Hp0GGfy+mwFZUHDyM/LsO9yuy7BHamzp/CJTivjDeb6K9pccm/SnPbXGsAZ7pjzXgI6tqkfv01PJRkREldawj34zxQ0TJaZMbeuLThRiwb7XM6VWAvST6gmMXGMrRBu7uZM6GyecPba2b6aq/QaYIk4ZIv8JHuLP3bFG1cZ6M8UW7JNzngxksyoDpuApJoG9eEUhZYrOKI7duflaYDREabrPiMdZVHww5W4fkJX67KeXm3tAmWKS0YEwSQbZrGeqOzaJKN2xSfbdA49smuOQcFEO979cgakogj1CHQNTNptDH9pIkGWbiwUevTSQZXumGtN4Bd68u/5Gz1R9bL+YepWQddkdeBKYiXjEbpgS+uSlePep3lNa2x1/yJHZkDLFiMCUW4hbHqmMaBBecaEf6vVsj9RxVFCmPGlXbbCNkUVEBbqLp+9hzzkeGYEwc/vFeafDfoMmg+ueKMWYjx211G5IwdBX26sGTF308hePS+8O6/2Jqb/kOIo/zRSPGInIxwY80zM13Y4dIq1vBec8vBmP1j4Lnf0+h310kuc3dH2tjm+m+uxXDy3tzVQ0gj7BVeXbU66Iow3Nfr2n7CiBLLcrGI1w4aniHC8/+Gi+gn36w1PBfdRSpqinCLIEwk38BLKaq4ToOi8ftE853fckonimQGcPxsDYbQZ9bOP/x1ObcTdTwF2fyqN77N4K+c2UKJZZYB985c1U2xT/YErR8ifnGlf7jOYNMCVNhVvsnO3Zm6kqQND3ek/N7t2MZK5B/0xSdYM0D7JX7ymnDGxgurTYN1O9p76ZctiFB9m5PryZ+sh+fZ+i2a9nSp3bz9gbVvD39kzVpZ9jd60DUyO17a4/wQkxZaocCwKR8Ay8+WKcEMWTxZZID8RjylTvKeFkdLcfftVTmvaTp/S/5DiKP539eqb4RVHF3ukC76GAZi6pRnERe68X7JN99pObJXRo6qljeyKcflIC6qkREVQiXyYVdu73bYLSyUUltRGDB3pPrePyTmR1CJ5hnqqJIhP6Ru8pb16Cp+bjO0+41wQYPEnQsXUXmBIGXfbzDuAp2qe+PdUz1Wc/Gx7Pp57qmfKMFPpYz1QNTGF3PAZv9Ezp9/Udf3iqYWP4972nxkeDI1WUZrFzKqOEMtXYnad6pqqmYSlT1FOLMZMQITIhi3mL7Rkx5UUg/Il5YVexMuiHj67PvJo0tlUO7u+4Ix2Y20IfEzzYM/ikKYhQb4vYDpqjiTS/e/xxVcbUU6qe7mn2s1creP1FIRsQXZs9wTM+PJ43dnPKFO1T/m5hEV4Tvzw1W4H3+uxHPVUNVjtSXRgudrjC3qPbQuAJP2QhGxZy+YvHpavcT9fMVAbfp87/z84o/jBTjgZrgA1f//AUZWpQzBI022QG9Bm3jKmn0Bqdib7dKtg+zh1YA93n9lI+go4+NmEN/4spfL+RVh/AGhzdFR2tckaGftLNjq0J41Cm5HqUcdRTPVPyloV9eXDYDmn20yIXGBu60Bc2l8OdaNcIvMeMtyFqszt09ruRQudP4f7/F6Yu9vSG5r7xZsoRK6WgnhLy5xdTl/l2QJlyFARMoAayqrrnb4GLM3WIlk/oZ32fcgUfst+6dHnqKXeWwvOZH0cCEZIamJ8EcP/cNTTC2lE346isBI3qSw7MeTnnpj4w9VgLLWlXWRk4sQd7yMM87AioVwq8dKnWqC0POhGM6RM75ksN0UVgsu5cjiz2ntYppH2q95Rj7VIHaa+SJ2o16ea0jL5Bu7G4pkzZ5UzbILItOaLKOXjxl5nixZ9m6cO/ZEaBfiP7qdO0gk5+UnkEm69HRO4CTJFCLT6yn0NmkB16T/HySsHesN0PkT9JFeopdx6rZ3SRus+TmEuGafbrmWJ5A9bgN1PNwwWvTR+Q5+d3poX+gLvzatfWnjLVTv/DVK12x+J0TLn3QnHQIb0DU2KQcM7qCWu4z36UqZOVJmgsN9Jnn0rw6En4Z9enrrmcUE/x2yTDHvGAqSlTwuMFtyxwIyeFPeGyZN9Mza829LeoVD6znyc2T5r9nGkFWe8j+/nJzEEPzxIpU17QatD37oZO2GB7h374gt8fnZUS+kxQYOqpfkbRZz974aYyZYp5eRKmTJEyZT+ZWrOjjIgnN8fOWhuEWDTYCWkmtRC7V91yPrKfw+z1EHFjdkO4g8oF3jPd+ZQpffuC9/O0/lWmBPmnWbrxl8wo0B/2VKouhTdTkwFkjaWSzYhIjkXw3556M1WqByLwrsx5kWfraHs6KOCdrvMmMXToI1m+mbKVq+KjlXaJPz01yFOJKEKXPShTnad6ptyhFO0REiDLaSrzDGj2W8yBOe5pQ7/68FTHlO2akP226PD2lL21wFP5uZSgfwFTzmEMWYng0YPol9WNc692kiBnXe4+PWWXUUPk9Ap7QFFEZ7Sy5jqdUTgWAqYOUSlDf2vj2Jtm8Hzqo/AkigvZ1Nt5wNTtboBH1wJkt8tEBaZEA17P9gV7yHkBTG2FL0+5emltkD6cZ5QpL/ReQzQfpG9PuVqpyOjkRNtPT/VMtYEFewTqjr3KGSElTIzg9ZpkX55iunMSvUpVpmjDXjjSTtALe7mmOwiPX6tPpu6zCPYwvYEsP1oWv3jNTFXUfppRGH/JNTP/tKfQFTrrB1O7hnUIezkVgS3ZaoJ2/tUgoCbINusMskw/o2BW8y+mek8Jy8Erpp7aSnP5X0xJEx3WoBcrPArxQSKVpEHeH91cEzXHiPv0VGvCghJu/2Hqw1MLG9YM9VSxguzX96k++0l7NsXOagp9zO/OL2InNezr30zx8X+yX8+UXJ9Tjs4oek+x2hmY6j3VM6Wm2YOjTH1nPy+fWTqyV/cHYUz1yTmv1yxELJ9yhK264/F6T/XZr2fKVheQtRQesrHAbODxT2W6p0xVofOf7Fe5DWWKeorj73vKlDsQZzUy3DtD1Gj84Lzpa+ajQZkmn0zVymtMtOWj+/xJUUwUHEewRywx9DttVzjo5B1DIkUSh504yR3KlNh9R/ZvMyVzP52TiP6S78r5031qrMC+Jsi3KnBu7LZA6NLalCm3yiE7eRtvANllVkLntXbAFHPcE7E2ZfDWNOdRPRhBljsKwFzvqTVxZfDQKeVc/xo5aLWLrsCc/Izd9Ab7MINHItE0Drw2HEL26LNf36ccf5VuqKf67OeKjCWjRvnylGM53WlQ6fJG9KGfcJ4QwxruPVUPhl99SvDTN1O0T1GmvrPffaLsKVN0RuHrTUUEt3u+vaeOqasR0c0eMWWKa0roi1cu5pwgTXma/WpdfMY2ciF7bvglPD+lKDjvOc5MxCwFjjLlBYs8RNMCsi5lau4C8+upm372KX3SeVI9w/2RA79/Yy63RMhckaOespfQp9qd+Yjdmau+meKiYRY4k6Ty8WXIjogQH3juw1NVwoI3e6by8XVJhIBrOe/0zKdIVYE5brUvsdd97/wvMqUIP52TiP+S4yj+tKd6prjtGrKYeIT3UE+3FhHwpjvOe9bNtfzuXGwNldgejGHfvTJoRypvKAeUKfWhSDT7eeElC5HzNETKlJdc4D3+PzIlKBL8e+oppmmIpHZrpGeqn6UrQ/35nvvNF+ApduJ89Snv4t6opyhT6dV6EdHXIAv22a/3lDKpwTO9p1A+uhN+95/sNxlAtmLGG2BwV1g3VN1ACtRT40K5UabkHXjKVpDto2UD2a9xgCnbzYDx0ksfRELd37MswJN33WooU678gP73LBXYo1YlPN9zm/soLRiFMuXNHGWD3I2REH1s5oE9cF2dMlU53bn8WWnxqNAvO8qU/RSyhM4oqmYETPXZr2eKf8mQXXum8stxTJRdLGB3tY2myBTdljJlJ6puUk9pS77l3MvUBk9dmDdT9qEtfvGcRFWVf5pRmH/JNTP/NFN9n9LES4Xtag9Zr2dKb1Z5TLNfsdkOiToZQzbpmULCYk9qS5KxW3bXIyciZMfWkSCfW915s5bHCNDxD2nsDC6piVZ4eSUaUZ6cd8YRj+YZ3E6ZYlhHRq17qImusVnw332KeqrPfmLUzZI/PDUDKXp7BEyd07IgwlROYodLIFuBsQTKlH1+bDdvpvrsd87kM+KehzdTtmB3DHae6vuUF+TKnjLFD8BTdnOFNXhrSoUwPHeDLDWFrNhnv54pO7GzN1PCMwOmZuPZEC0YoSU1eiUB9dT6BnuOIKxv3P+ZqecDsmt7PhYcZWruzCPKlMssswLd3EgjEocekC0LdYqCMgJPLjh4faUNeXuqqdZ87FpyOqTZT7nqkEWh3g3R2kNzwthlGzj7h2ZSppo6AqZwXfympzT1hxmFyv0tM4o/zJQcKTyRHvsXZzs79Uazn/DcFd0azN6e0t1pd32JBDp3n/16puzZSKvR9hUJpDIryIa9p5An8IRtgCk7ML48Va0lWIOrq1UgNetm57h4Qf4/AFN99uuZop7q+1S1YLo+dPjKfr2nvFdhTZGVjmKihzNg6ttT+kOENexMYM1+MMWPt3skYuPfTInhDp7fN1ONsE/jD6Z6T9Hs980UzX49U6rIAfO9p1ycQvlZJkVMs983U065AE/12Y+R4PE9vrD8D6a8QXbgKVN99nMaG5jtmVIS58tTPVN99qN96nmwHpQpe/IcOHg+9TCphJAPKFO9p6Sh3B371Hmq8mYL6ilvc9eGyE+FmjLlpa/9L57nCx3lh+P91L/lehT4DzOln2ENVLPFK7CPOvQP31iBp9wgD1w/VfeonjAs4YQhvOeTB6wxbIpf2S+5dcezCV1+V5sSsuMQ9u2eKfm+TSGLXKwhWsbuhXAn/hnY6qU7v6c7J681avCaquk8Woy6c9E7puyLoPjIKpSKZj+32Cs84iyloX3K29uWSbOfnpjA0Len+uznzqfgOWlzgL/Hrh8BZeqAjRvh18tb7J5mST9DiYjsedDHnhb0p54pvurOh1LzCLLnfKQAYxncP0L2lGY/za/jt6fS1wEYrbvjNK7dcSFbG/pcz5Sz6+aawb1svrLfYjdFTx08xeSQPSlTx1P5hD1j2B030jG1OEYvmv3sbRF9MXW2xIAy9VrOVSJY+BG4CyebUqbUs/CV/XpP9UzZ1QZe77oEZhhPKeH1j/QhmnirgHqKMqXNYQ+oFyvw6tPa/+J3EGi88MOMQuWN//z3Pzr3+9NMvYz5u0/9K/tNrWyPTsPxgPYpp5rae9qnek/RPlWxBk+zn+sMVAdJqztktckO1mjfp5Y760yUgwBMmSitafbrPeUqW8jzNPtZSspRprZ75h+e+p6l0z5FPXWcAFPmZTalTGlbDtZwlVgbtPCBcTGtIbv1TKX5N1PZZk+ZavZzYH47gay4cqySsAfIgs52FvnINiyVVM+OqRRB9utn6fy5jWN3k1o1Mh/ANPt6AfNaljmUKQU/iphmv54p9VHAHhC0wJR4E0TKlI0cYCqsLg+iD+SM87KkhP76Aqb12Q48Z+VRQZlqbrYY204Ir3/PVKUM75wTFlvon0vjAbfnaeA+J8DUyj+aNPt5K2mjo/39Un0yFY/HC8qUvRp11+dQ3BdRPauAPun+qqcE6YcZhfq3XI/iTzP1PaOgTMWRNyVcQGAfVabZhs79eqZc6bl7zyjU01mKafYbuSVHs59tnLcO4thLS5l6e6pjirm3T/zhKdZKumNGl3qB2oMF+zzWMuwYYhRST+l7DbLbiIF+0TPFPifApJRDPxOSy4Uy5RZDYGo6vxfddVsTbN+fwETPFA/ZL/bi8SxEfm7EhCfhLXCPqQz9ajLaEKG1oH8ZXf9qTchePVM2P1NC6inmkD4w9VQdQZakTPWeij1gWk6KJ6aeegZzyI73Q8557N3qriF6r4ngAFMfnhIuy1tg+znsCcbAupH2oH0xlbjd8X/DsAgcJUsThPfWhnrKnS+3CVqWS5W08eDO2Z4Lr2/PlDisIftJq5NDZxTUU7G4kdFg2bw9RfuUPWLnpBo9m9hdmJlOmWLrBXiKz37VU6L6w4xCFb/HfvL/OqYUPwSm+j41s9CEeooy1XvqY0bRZz8lTiWOZr/7yhVo9vvwFHPYQLYqz4mOlnj05anESAvKVO8pmv16pnpP0T7Ve6pt9Qfnafvu3I0u+ykT6xnTz6cGiXDtsiJ4KTzNTDSIrOzdp7JnGqJ7HUH2sqs7R5nqs5++7JjqPZWuhDX1FM1+PD9/EW20TLF9zq0QSakhvz01v9rd7y9F0jyar+xnrIDR9gF9izLF77rrU7hn6J+XG/St1IVs1XvKHre7IXrsBYEwMXjSPnWXRKuk6E495YRW+c5+/YyCekoPjQ1pzlMRex6vntHEnQPj9hAYXznw92p75f7pqV3yMgmXbsFT1jKRUe7C71MLoeBsU7FlxI1anwiTpOGop56bFLxeOOBFr9j/4vUoNEn/4Xg/VfpLrpn5e33KS7fZGR18dUK4/vycJtmGaDFpGFIlOrwH6xt0bhywEfShO3gqvuQJ9ZSmP8p39lPZFH4eRLBm0VAZolAzTtRTLj5ZZySjEUdqcuyOGe08teDLFxHnIuy782Xqf3jqgylNmUJ/6fuUek7fTDkaC1mrZ6rPfg47hjVrTA8NkUpgyr0/oG9JGXMlvB3csLu3piF6ESuinnIfN/BSn/3kyRYev2dqd/knU1KTvpnyDgnsCadSuRJxe4dsOX1CFjMWzIt6yl5iYG5wuMCa3ufP2CnbnYlGe+iXAjCNKVOzanknctNAf1w+3YIy1XvKvthWgWahGxHmOBLiD6Yklrm/+xRxyhvRxLI7nrCbUdgVi4luuDym2a9nqlYlYEqIdt01c1SfaFYKTHlYldGjGb2zn+tM9r94PQpNEX44jkKVuf/rYv5/9tgke9hdM+Q1KTnK1Dp5jEhbObCPXp6ZT5lirgq85yfT9lGcL9akZfZS4BpDO0H3kdVSpj6yX+8pOxqCp3qmek85x7N1QxejgSx3sYuv7FcIL5r9KFOy3gBjMw2yW89U2EDn7mfp7jADRus6unwy9RwyGanPxTOm2e/bU+58DEyZGLyiW4uYcw9WsqGe0m/dMbAffWrgJ9D5M3j8nimNdNnPQsBUn/0kuYkDdzZJb7RP9Z5yhOns7Sku2H0xlQrQZ3qmvGBhD9GtaMDba/Cks55Bdu37VM+UO5gwNWLG1osIdVTEdpIqN/SKlTVR9mOBc0R+u0GZO5Jo9nMjezukTEnbBPYsKTxNKVOibXIc9VTfp/gHX8ROu7F5tBtlhDCDawPPH6k89RRl6pdnFKr0w3WTVPkvOdfjT3sqllNYgyYBT63V2Z5mv48+9c2US0a7EMX7WfSP7Ncxpb8S8FQ8gDV2f81r6ql3n+qy34enZgYwrK9XZfDBVJ/9vCufQra7ldAvMvURUKaWTTfrjibQX6xsqlOmmEgAD9i6pSNPFlKiLuon55wf0Fd6pvSyemCa/Y4ZAwzOO0/1TC1fzD+YUnGXhb6zX9+nRCmF/mJcgYnvuZ99TaIEMULz9pS7G4Onkiwq3n3qEUN2W44OL1IV3bki53amU6ZonyrzaIqkI3juw1N9n+qZotmv71N99nPuy9kNnQRXIYLP3uMPT/XZz5vcB1OsT2YG4ZcGFztxsKmRIkCWlb2m+z5jeccjPLp6RDIuDfam121NmeItJv/1uZ+m/DSj+FuuR/GnPdVu3LqbTYOneqay+vj2lJdO1BDxk4v+D0/tXhs6o3CjnXb+8BRlqh4fWsJzqySmfSq8MiciPZt/MEU9Vc6dG81+jS0DU20ITKz38J5zITDlhLry9lTPFJ1R0OzXzdLpjEI8p19M4Ynlo+q8rEkNnopdddxdywxB9qOe6rOfzpYryEYD6GN99ttoAjCx7q53YVjw+LchI9EZhZca3fUguj7FJtWVo57aH8oLqcMYPIrMbIiEq1sQ+bDMA8pUn/2E8T+ZYibw+M49i4Y0+7XrCjyVjbvsJzRfTPkzK0HCjnl7imY/ubRkyhTtUyNTuBNmeoc9oM9+4+cL/ctTtE/N13lNmaq1c4M/PCUnY2Bum/xq9tP1n2YU6t9yHMUfZmooCRVprwj6zXCdhYjdrEyiXmZZ7M3GkOVWk6X2yRQOuu8oEGYiZ+vM7oxGTtfJN901L7fdsUTFqzvWRoPs54zOGxkFrXCEnwvY13umjil4rD0EJXbSstijIBwVtE9Rpo7mJSeVDNnPjfbgBSECTylPE/pV76l+7kc9FR++sp8yLuHn3lP7ITCt2uApmv16pt59KpF9mv2kXP9iapfD4/FzksR0lt5nv95T3uUC/SNpIPvRz6d6pnpP9Uw52tWSKVNivs5jytRwFJXUU5/Zr2eKm4G3FyvhSiorSbl3n+qYal+LAlOmnrmwoky5Vz7b0+ynJjr0qT77xc4hJq0aQ7Z+mmSKi+N2QJlyGU6u0Xo0KommvgpMs5/kbt139sPGrOjmogVhjTqH7PnY/+J3j+o8/9NxFH/L9SjMP5z9PpjildmG9ilt5H55qs9+zYvt5kQDzURxJq4gu3kSpkypYdMQmT9CH3gdVZNmv95TTj2cvpnSqtcDssbR2lOm+Hj65ameKfVSgSeCAPbx3lP1Ven6Q8dU7yl+Mn5i52XJX9mvrKCf9Uz12a9nylXG1hTNkujtKUd/gMdo9hvN45gyZb+WIVGnRhLYA9N6e0qyZ+A9LbVMVPiKSJRRx1RkAFOLKOUIz9ZXyLpP6Dsb5nJ+zyhe9y9PqZMgD+ziGt1QVn4xZSvtDO5/6z4DNhbw+McU9pj4BfeXq3vKOVlc3mif0kNSYNqnek81m25Gce6uS8uHjEiYlXbHlClRdyE7FueEc6VFZWKRVYek3bJc4NTClKdMtWZdBI4haTXKRyuXqMyxhj3ukhWImS5z6GcqZL/fnVHogqj/xNQXUfC//9E+9Yc9RdbRC/ZxtQyclwRZ6T6dYaIokyxwFg/VQaPB4Z39PPGiTVGsbpefTFU60xBt1l2/wjzCGr+O3TdTdEbx4aklC/2Fm4/Aa6lZxG+mTFiDPVMe5mFNv/g7rFFHhj4j7cFrawOyYe8pO0gh2zzq7vOuuH3G9lYFTxynl4RmP08YQTZ0zm75Zip8QFZaoP8wtX3KU3Q7Xpbv7Nei7rgG282IGrvQr76Zak/pPfbmF8hKswaYklfVFZ7vMzpTptTFGfpeghQdoWyUE02Z55gytWSW8Pz9FJ7veAFMNbe0O54RHp9mv/II2VGIsww7g/shQUFpgZdvNvSxTaKcUZSXy38x1XvK2eXQH/s+1XuKziie3fUSZWvCcfaslaHfFkxBKnhrObdaaQXSRsgmvHaouben5FH2ZuqXPSUqP80o9MH3ib7/m7KfeIJ9Ut4M/p39PpiSfA72UdbYTRG+ZisiNIYY2/5qt6HZD2I87It99jseu89w50vY9/cnmUfBojx8MjWRmYp6ynvkzgZxOwXWVPwCphYhdPhvprxGB0+JETBVTTBkLfAMj3J5DkxJBXiA28EaG9VRQj3lre+KCYx1nzeBQwInGYOnFKScCT/4j6ckMVq+s983Uxw3gZ+/meJLYMpVDLVGUdNdf6/rU54/AcbV+/3yZqrvU+QCz78t4fVyrauSoHw5fzPlBQ0w+c2Ua6Tg2Z4pmv2GiLkhNlT+zRSzQgKmx1G4DiPQWbq3yeHxCn4ZE/Z4gD2rz37NI3t7ijKFnSYn3CLN4w+mZGlbxzZzUm8oeTYpaUZSDv3suP/Fa7zokvbT51ODv+U4it/oU72naPb7b0999CnKVDxef/apuzmqaPbzHroio60IP+tukGDapxbtfU9Y6wmd/6CnIarl++vtqacD+2TvKWHXpAH1VOKU5Wf26z0lKiPIjpIFWfIid5939dmvn/v1TNFZ+uKeQr+SwVM9UzZ6wO3//0zR7Kdzy3efchMLmPYTRXh7yjL+4SmvfSh7ylTDroH53lOiskzpjIJ66psp9zyH+/fZj3qq71PTR3qh2c9bmuCpb6Y+ZunC1hQC6qmeqd5T9mEGjzfkrXf2+2+m6Nxvfktz2qcoU8HIc6in7MFwm3ww5djd9xX/HlPKT9fMVId/yYziTzOVDO5vphxbhE5vSyx6M4W6PjKtDJV6yjmymU6zHxOMRM5Zdt85RvhDTSRnC57qs1/PFJ37cSd4j/u5X8+UqzDp5l9McXn3Peudp1wuAM/0fUqsFfj3RP/KfnoEnqLZr2eKNdIntlHUnc+UuE/COnf4uWcK1eCptuyy32AM2e+TqW7u1zMFO/+Tc6IYPHVWlZR6yq6esow2ssB/MoWj7tz24T+ZYsfdtcU8I5IRbtyUesojl/SMVks3J+oseQSUKeSUkIWVeRy4audZ9hGdiaad09gbnt09YphLQZlyh935X/TzqRALgTPjZyHalca7T30wpaJNEjhrDvrUhVFYUu81YGrVJAn1lLLPcs5hxTxBsanOiCisauxogy1kbZKmRD+VsAfEg73/i0ypP10zUzW+D0v/H/1ejz89oziIDPSZkVRiZ7/KfHQCEZMG4wy76iibIkkaqUSYNfAe9Uz1nmIXuhjQ7Lfdzyua/Txdt/h/Zb/F4rAjsv0AT9kH682UWDPw7/8r+1GmxsU9p9mPMvWd/T6Y6j1Fmer7VLVJ4eeeKcWH5yOCpzDtUz1TnObDmu77VD+jYA/Kk/vwVK04SeAJU+g7zLDhSb1MIWsZF8h+WnNviZa9rsFH9pOHETB/PUc89RS/nkL2OxvQtwrBgJ/V9BF/ZD++8WNMZxQRuzwR4XIEL1NP6XNY40cMa7yapu/sp/hDnnP5oLumS9gdh7FRbpx7mcHfG8bKhTJFZxTrQ8QQ9ipx+CP7fTA1cWc2YZUdZL/eU8xJyYhmZND/GONXPaX9dM1MFf0l35Vj/unv9eiYqjQBmOpnFBCPMGltC9bIN1O9p7wXM+v25Tak2c9tpfzNlHjcgMd6TwUC8yJKFcI+Sud+s3T/Zqrawxoe+QfwCC/C7+uZ6ud+lCnMdbPy4pB9MvXtKdqn6IyiY8rLJIVHt1Pz+PRU36e48nXj7FV3nPh/M9V7Sjf4Z+yyJ8h6356iTF2mDUc0JbljOqOgntqWF85hHvD8F651pEzR7Jc2l+yTKeNuZZQpW5kDkx99qmeqz34tWafYzg33jFJ+9MWU9Iw2aMGlS9I4Az6mTLHFP5k65s2ZVPUqCex1OxhSpvSE57DH+HICfTTK3kx5q12CbLO1CJ8vKs5VjuqZziiopyxm/4vXodV17acZBfpLZhR/2lPFCrLHvzz1HGcBZSoSFYVwZvXlqVhhw7en0tb20ci+l7RPOc0+ldH6aLxon3rPKLLmQFSjO37O0BSfMsXqr+5z/D77OW5B+LRIODpL/2+mNkZafs4oPjzVzyh0SXkQIbs93nO/7z5FPRVkyhGYIeCJ7XTqfDDl3IaRg+LsnvyLKSUHptzUUIsPT9nyA7Jrz5Qmh/D8ek/5ipH8y1N99rPHDdz/sk+rt6eKrg/yovsPT4UmMFm1gxy7k8TaI5O7hG9PTQJ4P2oHno9aS7eYMpXEKWTH0Ie+Ks2/mOo99cGUyD7ywNny2p4y9T+Q/WSO/+mamSr+W2YUf5ip4AXZR1DagqNMjarMIMrS/Mp+PVN99rPFfdZ978U1IFJSidgpeS1EagAeEZIVeKqf+/WeaqwFZKvTAPpUP6No5/c7Zz9UxUFIYgoiqy0wdZkUIQpiyCqUqZhLP5mis/SeqUZBj4Ayta+U06en+MHhTplyclPW0cq3Cpr9vHIEHlEz4QDe6ZiKJskUtewooH2KempytZ6UKQdPIFv22Y8ydbmoCeKje0OEEJhytuPozVRV+NDXdoxS0D4lcWYWeIyh3BA6dIzVwJRTzLMEDfcp7DEn78p5qwRej3xsHLvvdACm+j7Ve0pZ65DFek9JeBkQxgNP2QdO9dGlKFvKlBOn8Pe2uwsw+Qi+mHJ0RSfqq2m5D6bULAZGdWF3Rpz5mBKdW9eBJ7Hd+WSDZUKU3RMe71fnfjIniD/NKD4+nlL+N80oeqb67GcnwgwYmlyH1FN2e9+aSBNTmXrKfRzUt6cqj+++R6KfUcRRCVmn+66bfu7n3AXw1o483zOKebvcknp3ucd2uIt8lEvQl/RWKbB9HME+2c8oWGjXMc1+Nz1KCZNI99gd75Q9irrzo2ifMqYJj6xBdKAzCm+xgjXmrNM7zX7uw4RsZXbZprEh+30wRT21fshDtHWVxdtT9SE1qaeYy/TLU2kCa5gy1VzAM0XzH6b67FffjX946jgUEiJa3esVnsFjn31qnhXI58FT+hMe35t2z58yNfKTmGa/fu7XZz/v8YhCxGjRmymv4bYOmvL/9FTPVJ/93Opy1NFiZDFEVPM2pjOKb0/ZaZjv0cB5TUldLWv4ew6zDQon7pNIzC3rrgXt/F72kznxp2tman/L9Sj+NFP951O9p+xVCF5qny8DGBimnB3fsiHK2EYmrJzlMWXKNFYBEQtZDN59atdlt56pfkbRMyUafneM62la0BlFz5Szj8ALQ3LIiWY+c9h3Ez1EYff9ULJwh/7FL8Az+m35Zso7asCUolxy6imvem7g91XpkbD2AxhSBKWmTDHm9cFRps7DUU7YsrzFlKkJ6rJf36c2k6mJxisjIC3XfjFltgdgokHP2N5PgemeKemSdP3lP56q0OuK3dNICZG9b/bUUx/Zr95oaexOB2mI1jyTkGqbPDD11KmAbMzfCXiqZ2rsMp03w4SjngpzJXl7ih0Ds332o32qz37fTNl3K4X775ZH0sw88OxzeHp7ikP39j332+ojeD78/Sv7PZ3rBF4Pv4odjsk2iK2ML6YuW8f8RaYk9YdjaDXuL/nu0T/N1MhrCtKkZRFTpnpPyY0BTAUxrMneU3qbwHtE537djEK+PQTOu1W2g6pMyClTdqpCFvoXU7NoS8To+sVU7ykB5XnsnR/gqT77UaZuLWSv0IFs0pjSPaBM9Z6Sou6cvA9PLWPoT/+V/VzrBvdvNpD9+hmFW9/h9p4pmv2+mZKs7IkpU332UzLmiW0r2eifnrIM9UY9JRflFVNP9UwJ4gKYStTohkbT5YPoOguvV++pPvtV4ROyq9JkN8qUbjvQx4yJDP1qBN6Uny54arVnQjSIy4T2Ke/UHSf/zZSzC8BT39nPe3bn7utBdPoXU3L9arkPpvrPfClTBCIrnVHQ7Nd7qs9+v82Uwv1wDK3G/y3nevzp7x4VYV9nDs8isEd81+mJN3h7yvz/mjuX5UShKIp+kANAkccw5IqK4oUgvmaKRBHxgS/g6/twjjZ2p7sySaoytCwV9S7W3geFGLLGQEhkNxMup9jmappBn+oMXWUd1mNiSoWvz82LQZk1SqbUGvQhzH5PTFH2ay7mAzaSvZSYoj6FnhJv+0M8GA3BM62lt797ahzAGg0ieD5p/7rzeXKwMsblCJharYGhaASeOnVfY1hz5fV6q+yn2+ApYurKyj6VQ58hpjD71bT9g6nKU9Sn8vK/L8SUFwFTYZ5kNPejGYWjg2dqGwvuZ3rvwJpGuHc110hbT9kPPcXX+aNPkaewTyFT6CliKg3g8fpeBm9g9sM+pXRrkk+eQqZqm8bW58fyf8bIlJ5asL3X1RX6n9nWXEk/FDGPs9mWDUzod9JyA97D7IeeorkfZj/0VCOIUpGrsv1956Ftimr9s+z3U85H8dVzP+xTop+cfScqVIOYouNTgdk32FUYl783K+dIgqZKzDTUB1O2H0BWUctZsjkETw21Y8YYB8ZudQ5rFpmq+hR5CmcUeWcLDGKf8sXw0adw7od9Sl789lQ1o6DsR0yVnqLsh0yJk/f/MRWl9aWrXfgmpj616vDRB089Zb8nptBTVfYjT11MYAKzn11/gSw2NHo7V4kYfF6Y/S5nZf8h++lTeH1iyhV67zRL50btMmLjFuxDGl49jSn7VUzZNx/6rT+A7UGm4P0r4CG7HbrFsgPb6xpXyLbbow79dlW0Bn3ID+SpJ6YqT9nX5QL2YdfyGnvTceo7V+1bPaU1Pzk+pf2U81F89fGpDVdS8pQj+guTvciTl3v2Q0+FjVCmPkVMbWepR9mPr86BRUwVawe8EwaQTYRxdGfKcQTYb3pDPiem+FBWDFZrKMCMtYZOvojOFhM1D/qTHB98O8kPGWU/tWgkLfuiKTPqU3pTSERiyux6y7unemLpxcll40rv0S52zK0lseP6NXUV6FO+M0+UJhszYEq8lZ6adg4GG9UTzy289S624wC2B5m66TowNtnPJDYxYA1n2gGYRE9N5snNrRfnKHaS9vyN7UbldTcqTyFT6CknMXozYkpKIfs5fl6er918MEXZbzo+LmlGQUxR9tPEtOx/vTeW2R54tKdLLWLqJCV3puyLNT+zN5/f+xQxhZ5CpshTR7/2B1Mns992s7h/A8Y19Y08lSszYKo7G/x9XQ9hG53O/7rxCyWp+lc=</prop>
			<obj name="TemperatureLog" class="TemperatureLog" version="2">
				<prop name="Times">TEFSWgAAh0EAAICHPBgBAACyAgAATAQAAPAFAACKBwAAJAkAAL4KAABiDAAA/A0AAJYPAAAwEQAA1BIAAG4UAAAIFgAAohcAAEYZAADgGgAAehwAABQeAAC4HwAAUiEAAOwiAACGJAAAKiYAAMQnAABeKQAA+CoAAJIsAAA2LgAA0C8AAGoxAAAEMwAAqDQAAEI2AADcNwAAdjkAABo7AAC0PAAATj4AAOg/AACMQQAAJkMAAMBEAABkRgAA/kcAAJhJAAAySwAA1kwAAHBOAAAKUAAApFEAAEhTAADiVAAAfFYAABZYAAC6WQAAVFsAAO5cAACIXgAAImAAAMZhAABgYwAA+mQAAJRmAAA4aAAA0mkAAGxrAAAGbQAAqm4AAERwAADecQAAeHMAABx1AAC2dgAAUHgAAPR5AACOewAAKH0AAMJ+AABmgAAAAIIAAJqDAAA0hQAA2IYAAHKIAAAMigAAposAAEqNAADkjgAAfpAAABiSAAC8kwAAVpUAAPCWAACKmAAAJJoAAMibAABinQAA/J4AAJagAAA6ogAA1KMAAG6lAAAIpwAArKgAAEaqAADgqwAAeq0AAB6vAAC4sAAAUrIAAOyzAACQtQAAKrcAAMS4AABougAAArwAAJy9AAA2vwAA2sAAAHTCAAAOxAAAqMUAAEzHAADmyAAAgMoAABrMAAC+zQAAWM8AAPLQAACM0gAAJtQAAMrVAABk1wAA/tgAAJjaAAA83AAA4N0AAHrfAAAe4QAAuOIAAFLkAADs5QAAhucAACrpAADE6gAAXuwAAALuAACc7wAANvEAANDyAAB09AAADvYAAKj3AABC+QAA5voAAID8AAAa/gAAtP8AAFgBAQDyAgEAjAQBADAGAQDKBwEAZAkBAP4KAQCiDAEAPA4BANYPAQBwEQEAChMBAK4UAQBIFgEA4hcBAHwZAQAgGwEAuhwBAFQeAQDuHwEAiCEBACwjAQDGJAEAYCYBAPonAQCeKQEAOCsBANIsAQB2LgEAEDABAKoxAQBEMwEA6DQBAII2AQAcOAEAtjkBAFo7AQD0PAEAjj4BAChAAQDMQQEAZkMBAABFAQCkRgEAPkgBANhJAQBySwEADE0BALBOAQBKUAEA5FEBAH5TAQAYVQEAvFYBAFZYAQDwWQEAilsBAC5dAQDIXgEAYmABAPxhAQCgYwEAOmUBANRmAQB4aAEAEmoBAKxrAQBGbQEA6m4BAIRwAQAecgEAuHMBAFx1AQD2dgEAkHgBACp6AQDOewEAaH0BAAJ/AQCcgAEAQIIBANqDAQB0hQEADocBALKIAQBMigEA5osBAICNAQAkjwEAvpABAFiSAQDykwEAjJUBADCXAQDKmAEAZJoBAP6bAQCinQEAPJ8BANagAQBwogEAFKQBAK6lAQBIpwEA4qgBAIaqAQAqrAEAzq0BAGivAQACsQEAnLIBAEC0AQDatQEAdLcBAA65AQCyugEATLwBAOa9AQCAvwEAJMEBAL7CAQBYxAEA8sUBAIzHAQAwyQEAysoBAGTMAQD+zQEAos8BADzRAQDW0gEAcNQBABTWAQCu1wEASNkBAOLaAQCG3AEAIN4BALrfAQBU4QEA+OIBAJLkAQAs5gEAxucBAGrpAQAE6wEAnuwBAELuAQDc7wEAdvEBABDzAQC09AEATvYBAOj3AQCC+QEAJvsBAMD8AQBa/gEA9P8BAJgBAgAyAwIAzAQCAGYGAgAACAIApAkCAD4LAgDYDAIAcg4CABYQAgCwEQIAShMCAOQUAgCIFgIAIhgCALwZAgBWGwIA+hwCAJQeAgAuIAIAyCECAGwjAgAGJQIAoCYCADooAgDeKQIAeCsCABItAgCsLgIAUDACAOoxAgCEMwIAKDUCAMI2AgBcOAIA9jkCAJo7AgA0PQIAzj4CAGhAAgAMQgIApkMCAEBFAgDaRgIAdEgCABhKAgCySwIATE0CAOZOAgCKUAIAJFICAL5TAgBYVQIA/FYCAJZYAgAwWgIAylsCAG5dAgAIXwIAomACADxiAgDgYwIAemUCABRnAgCuaAIAUmoCAOxrAgCGbQIAKm8CAMRwAgBecgIA+HMCAJx1AgA2dwIA0HgCAGp6AgAOfAIAqH0CAEJ/AgDcgAIAdoICABqEAgC0hQIATocCAOiIAgCMigIAJowCAMCNAgBajwIA9JACAJiSAgAylAIAzJUCAHCXAgAKmQIApJoCAD6cAgDinQIAfJ8CABahAgCwogIAVKQCAO6lAgCIpwIAIqkCAMaqAgBgrAIA+q0CAJ6vAgA4sQIA0rICAGy0AgAGtgIAqrcCAES5AgDeugIAeLwCABy+AgC2vwIAUMECAOrCAgCExAIAKMYCAMLHAgBcyQIA9soCAJrMAgA0zgIAzs8CAHLRAgAM0wIAptQCAEDWAgDa1wIAftkCABjbAgCy3AIAVt4CAPrfAgCo4QIAQuMCANzkAgB25gIAGugCALTpAgBO6wIA6OwCAIzuAgAm8AIAwPECAFrzAgD09AIAmPYCADL4AgDM+QIAZvsCAAr9AgCk/gIAPgADANgBAwB8AwMAFgUDALAGAwBUCAMA7gkDAIgLAwAiDQMAxg4DAGAQAwD6EQMAlBMDADgVAwDSFgMAbBgDAAYaAwCqGwMARB0DAN4eAwB4IAMAHCIDALYjAwBQJQMA6iYDAI4oAwAoKgMAwisDAFwtAwAALwMAmjADADQyAwDOMwMAaDUDAAw3AwCmOAMAQDoDANo7AwB+PQMAGD8DALJAAwBMQgMA8EMDAIpFAwAkRwMAvkgDAGJKAwD8SwMAlk0DADpPAwDUUAMAblIDAAhUAwCsVQMARlcDAOBYAwB6WgMAHlwDALhdAwBSXwMA7GADAJBiAwAqZAMAxGUDAF5nAwD4aAMAnGoDADZsAwDQbQMAam8DAA5xAwCocgMAQnQDANx1AwCAdwMAGnkDALR6AwBOfAMA8n0DAIx/AwAmgQMAwIIDAGSEAwD+hQMAmIcDADyJAwDWigMAcIwDAAqOAwCujwMASJEDAOKSAwB8lAMAIJYDALqXAwBUmQMA7poDAJKcAwAsngMAxp8DAGChAwD6ogMAnqQDADimAwDSpwMAbKkDABCrAwCqrAMARK4DAN6vAwCCsQMAHLMDALa0AwBQtgMA9LcDAI65AwAouwMAwrwDAGa+AwAAwAMAmsEDAD7DAwDYxAMAcsYDAAzIAwCwyQMASssDAOTMAwB+zgMAItADALzRAwBW0wMA8NQDAJTWAwAu2AMAyNkDAGLbAwD83AMAoN4DADrgAwDU4QMAbuMDABLlAwCs5gMARugDAODpAwCE6wMAHu0DALjuAwBS8AMA9vEDAJDzAwAq9QMAxPYDAGj4AwAC+gMAnPsDADb9AwDa/gMAdAAEAA4CBACoAwQATAUEAOYGBACACAQAGgoEALQLBABYDQQA8g4EAIwQBAAwEgQAyhMEAGQVBAD+FgQAohgEADwaBADWGwQAcB0EABQfBACuIAQASCIEAOwjBACGJQQAICcEALooBABeKgQA+CsEAJItBAAsLwQAxjAEAGoyBAAENAQAnjUEAEI3BADcOAQAdjoEABA8BACqPQQATj8EAOhABACCQgQAHEQEAMBFBABaRwQA9EgEAI5KBAAoTAQAzE0EAGZPBAAAUQQAmlIEAD5UBADYVQQAclcEABZZBACwWgQASlwEAORdBACIXwQAImEEALxiBABWZAQA+mUEAJRnBAAuaQQAyGoEAGxsBAAGbgQAoG8EADpxBADecgQAeHQEABJ2BACsdwQAUHkEAOp6BACEfAQAHn4EAMJ/BABcgQQA9oIEAJCEBAAqhgQAzocEAGiJBAACiwQAnIwEAECOBADajwQAdJEEAA6TBACylAQATJYEAOaXBACKmQQAJJsEAL6cBABYngQA/J8EAJahBAAwowQAyqQEAG6mBAAIqAQAoqkEADyrBADgrAQAeq4EABSwBACusQQAUrMEAOy0BACGtgQAILgEALq5BABeuwQA+LwEAJK+BAAswAQA0MEEAGrDBAAExQQAnsYEAELIBADcyQQAdssEABrNBAC0zgQATtAEAOjRBACM0wQAJtUEAMDWBABa2AQA/tkEAJjbBAAy3QQAzN4EAHDgBAAK4gQApOMEAD7lBADi5gQAfOgEABbqBACw6wQASu0EAO7uBACI8AQAIvIEALzzBABg9QQA+vYEAJT4BAAu+gQA0vsEAGz9BAAG/wQAoAAFAEQCBQDeAwUAeAUFABIHBQC2CAUAUAoFAOoLBQCEDQUAKA8FAMIQBQBcEgUA9hMFAJoVBQA0FwUAzhgFAGgaBQAMHAUAph0FAEAfBQDaIAUAfiIFABgkBQCyJQUAVicFAPAoBQCKKgUAJCwFAMgtBQBiLwUA/DAFAJYyBQA6NAUA1DUFAG43BQAIOQUAojoFAEY8BQDgPQUAej8FABRBBQC4QgUAUkQFAOxFBQCQRwUAKkkFAMRKBQBeTAUA+E0FAJxPBQA2UQUA0FIFAGpUBQAOVgUAqFcFAEJZBQDcWgUAgFwFABpeBQC0XwUATmEFAPJiBQCMZAUAJmYFAMBnBQBkaQUA/moFAJhsBQAybgUA1m8FAHBxBQAKcwUArnQFAEh2BQDidwUAfHkFACB7BQC6fAUAVH4FAO5/BQCSgQUALIMFAMaEBQBghgUA+ocFAJ6JBQA4iwUA0owFAGyOBQAGkAUAqpEFAESTBQDelAUAgpYFAByYBQC2mQUAUJsFAPScBQCOngUAKKAFAMKhBQBmowUAAKUFAJqmBQA0qAUA2KkFAHKrBQAMrQUAsK4FAEqwBQDksQUAfrMFACK1BQC8tgUAVrgFAPC5BQCKuwUALr0FAMi+BQBiwAUA/MEFAJbDBQA6xQUA1MYFAG7IBQAIygUArMsFAEbNBQDgzgUAhNAFAB7SBQC40wUAUtUFAPbWBQCQ2AUAKtoFAMTbBQBo3QUAAt8FAJzgBQBA4gUA2uMFAHTlBQAO5wUAqOgFAEzqBQDm6wUAgO0FABrvBQC+8AUAWPIFAPLzBQCM9QUAJvcFAMr4BQBk+gUA/vsFAJj9BQA8/wUA1gAGAHACBgAKBAYArgUGAEgHBgDiCAYAhgoGACAMBgC6DQYAVA8GAPgQBgCSEgYALBQGAMYVBgBgFwYABBkGAJ4aBgA4HAYA0h0GAHYfBgAQIQYAqiIGAE4kBgDoJQYAgicGABwpBgDAKgYAWiwGAPQtBgCOLwYAMjEGAMwyBgBmNAYAADYGAKQ3BgA+OQYA2DoGAHI8BgAWPgYAsD8GAEpBBgDkQgYAfkQGACJGBgC8RwYAVkkGAPBKBgCUTAYALk4GAMhPBgBiUQYABlMGAKBUBgA6VgYA1FcGAHhZBgASWwYArFwGAEZeBgDqXwYAhGEGAB5jBgC4ZAYAXGYGAPZnBgCQaQYANGsGAM5sBgBobgYAAnAGAKZxBgBAcwYA2nQGAHR2BgAYeAYAsnkGAEx7BgDmfAYAin4GACSABgC+gQYAWIMGAPKEBgCWhgYAMIgGAMqJBgBkiwYACI0GAKKOBgA8kAYA1pEGAHqTBgAUlQYArpYGAEiYBgDsmQYAhpsGACCdBgC6ngYAXqAGAPihBgCSowYANqUGANCmBgBqqAYABKoGAKirBgBCrQYA3K4GAHawBgAasgYAtLMGAE61BgDotgYAgrgGACa6BgDAuwYAWr0GAPS+BgCYwAYAMsIGAMzDBgBmxQYACscGAKTIBgA+ygYA2MsGAHzNBgAWzwYAsNAGAErSBgDu0wYAiNUGACLXBgC82AYAYNoGAPrbBgCU3QYAON8GANLgBgBs4gYABuQGAKrlBgBE5wYA3ugGAHjqBgAS7AYAtu0GAFDvBgDq8AYAhPIGACj0BgDC9QYAXPcGAPb4BgCa+gYANPwGAM79BgBo/wYAAgEHAKYCBwBABAcA2gUHAH4HBwAYCQcAsgoHAEwMBwDwDQcAig8HACQRBwC+EgcAYhQHAPwVBwCWFwcAMBkHANQaBwBuHAcACB4HAKwfBwBGIQcA4CIHAHokBwAeJgcAuCcHAFIpBwDsKgcAhiwHACouBwDELwcAXjEHAPgyBwCcNAcANjYHANA3BwB0OQcADjsHAKg8BwBCPgcA5j8HAIBBBwAaQwcAtEQHAE5GBwDyRwcAjEkHACZLBwDATAcAZE4HAP5PBwCYUQcAMlMHAMxUBwBwVgcAClgHAKRZBwA+WwcA4lwHAHxeBwAWYAcAumEHAFRjBwDuZAcAiGYHACxoBwDGaQcAYGsHAPpsBwCebgcAOHAHANJxBwBscwcAEHUHAKp2BwBEeAcA3nkHAIJ7BwAcfQcAtn4HAFCABwD0gQcAjoMHACiFBwDChgcAZogHAACKBwCaiwcANI0HANiOBwBykAcADJIHAKaTBwBAlQcA5JYHAH6YBwAYmgcAspsHAFadBwDwngcAiqAHACSiBwDIowcAYqUHAPymBwCgqAcAOqoHANSrBwBurQcAEq8HAKywBwBGsgcA4LMHAIS1BwAetwcAuLgHAFK6BwD2uwcAkL0HACq/BwDEwAcAaMIHAALEBwCcxQcANscHANrIBwB0ygcADswHAKjNBwBCzwcA5tAHAIDSBwAa1AcAtNUHAFjXBwDy2AcAjNoHACbcBwDK3QcAZN8HAP7gBwCY4gcAPOQHANblBwBw5wcAFOkHAK7qBwBI7AcA4u0HAIbvBwAg8QcAuvIHAFT0BwD49QcAkvcHACz5BwDG+gcAavwHAAT+BwCe/wcAOAEIANICCAB2BAgAEAYIAKoHCABECQgA6AoIAIIMCAAcDggAtg8IAFoRCAD0EggAjhQIACgWCADMFwgAZhkIAAAbCACaHAgAPh4IANgfCAByIQgAFiMIALAkCABKJggA5CcIAIgpCAAiKwgAvCwIAFYuCAD6LwgAlDEIAC4zCADINAgAbDYIAAY4CACgOQgAOjsIANQ8CAB4PggAEkAIAKxBCABGQwgA6kQIAIRGCAAeSAgAwkkIAFxLCAD2TAgAkE4IADRQCADOUQgAaFMIAAJVCACmVggAQFgIANpZCAB0WwgADl0IALJeCABMYAgA5mEIAIBjCAAkZQgAvmYIAFhoCADyaQgAlmsIADBtCADKbggAZHAIAAhyCACicwgAPHUIANZ2CAB6eAgAFHoIAK57CABSfQgA9n4IAJCACAAqgggAzoMIAGiFCAAChwgApogIAECKCADaiwgAdI0IABiPCACykAgATJIIAOaTCACAlQgAJJcIAL6YCABYmggA8psIAJadCAAwnwgAyqAIAGSiCAD+owgAoqUIADynCADWqAgAcKoIABSsCACurQgASK8IAOywCACGsggAILQIALq1CABetwgA+LgIAJK6CAAsvAgA0L0IAGq/CAAEwQgAqMIIAELECADcxQgAdscIABDJCAC0yggATswIAOjNCACCzwgAJtEIAMDSCABa1AgA9NUIAI7XCAAy2QgAzNoIAGbcCAAA3ggApN8IAD7hCADY4ggAcuQIABbmCACw5wgASukIAO7qCACI7AgAIu4IALzvCABg8QgA+vIIAJT0CAAu9ggA0vcIAGz5CAAG+wgAoPwIAET+CADe/wgAeAEJABIDCQC2BAkAUAYJAOoHCQCECQkAKAsJAMIMCQBcDgkA9g8JAJARCQA0EwkAzhQJAGgWCQACGAkAphkJAEAbCQDaHAkAdB4JABggCQCyIQkATCMJAPAkCQCKJgkAJCgJAL4pCQBiKwkA/CwJAJYuCQAwMAkA1DEJAG4zCQAINQkAojYJAEY4CQDgOQkAejsJABQ9CQC4PgkAUkAJAOxBCQCGQwkAKkUJAMRGCQBeSAkA+EkJAJxLCQA2TQkA0E4JAGpQCQAOUgkAqFMJAEJVCQDcVgkAgFgJABpaCQC0WwkATl0JAPJeCQCMYAkAJmIJAMBjCQBaZQkA/mYJAJhoCQAyagkAzGsJAHBtCQAKbwkApHAJAD5yCQDicwkAfHUJABZ3CQCweAkAVHoJAO57CQCIfQkAIn8JAMaACQBgggkA+oMJAJ6FCQA4hwkA0ogJAGyKCQAQjAkAqo0JAESPCQDekAkAgpIJAByUCQC2lQkAUJcJAPSYCQCOmgkAKJwJAMKdCQBmnwkAAKEJAJqiCQA0pAkA2KUJAHKnCQAMqQkApqoJAECsCQDkrQkAfq8JABixCQCysgkAVrQJAPC1CQCKtwkAJLkJAMi6CQBivAkA/L0JAJa/CQA6wQkA1MIJAG7ECQAIxgkArMcJAEbJCQDgygkAeswJAB7OCQC4zwkAUtEJAPbSCQCQ1AkAKtYJAMTXCQBo2QkAAtsJAJzcCQA23gkA0N8JAHThCQAO4wkAqOQJAELmCQDm5wkAgOkJABrrCQC07AkATu4JAPLvCQCM8QkAJvMJAMr0CQBk9gkA/vcJAJj5CQA8+wkA1vwJAHD+CQAKAAoArgEKAEgDCgDiBAoAhgYKACAICgC6CQoAVAsKAPgMCgCSDgoALBAKAMYRCgBgEwoABBUKAJ4WCgA4GAoA0hkKAHYbCgAQHQoAqh4KAEQgCgDeIQoAgiMKABwlCgC2JgoAUCgKAPQpCgCOKwoAKC0KAMwuCgBmMAoAADIKAJozCgA+NQoA2DYKAHI4CgAMOgoAsDsKAEo9CgDkPgoAfkAKACJCCgC8QwoAVkUKAPBGCgCUSAoALkoKAMhLCgBiTQoABk8KAKBQCgA6UgoA1FMKAG5VCgASVwoArFgKAEZaCgDgWwoAhF0KAB5fCgC4YAoAXGIKAPZjCgCQZQoAKmcKAM5oCgBoagoAAmwKAJxtCgBAbwoA2nAKAHRyCgAOdAoAqHUKAEx3CgDmeAoAgHoKABp8CgC+fQoAWH8KAPKACgCMggoAMIQKAMqFCgBkhwoA/ogKAKKKCgA8jAoA1o0KAHqPCgAUkQoArpIKAEiUCgDslQoAhpcKACCZCgC6mgoAXpwKAPidCgCSnwoALKEKANCiCgBqpAoABKYKAJ6nCgBCqQoA3KoKAHasCgAQrgoAtK8KAE6xCgDosgoAgrQKACa2CgDAtwoAWrkKAPS6CgCOvAoAMr4KAMy/CgBmwQoAAMMKAKTECgA+xgoA2McKAHLJCgAWywoAsMwKAErOCgDkzwoAiNEKACLTCgC81AoAYNYKAPrXCgCU2QoALtsKANLcCgBs3goABuAKAKDhCgBE4woA3uQKAHjmCgAS6AoAtukKAFDrCgDq7AoAhO4KAB7wCgDC8QoAXPMKAPb0CgCQ9goANPgKAM75CgBo+woAAv0KAKb+CgBAAAsA2gELAHQDCwAYBQsAsgYLAEwICwDmCQsAigsLACQNCwC+DgsAYhALAPwRCwCWEwsAMBULANQWCwBuGAsACBoLAKIbCwBGHQsA4B4LAHogCwAUIgsAuCMLAFIlCwDsJgsAhigLACAqCwDEKwsAXi0LAPguCwCSMAsANjILANAzCwBqNQsABDcLAKg4CwBCOgsA3DsLAHY9CwAaPwsAtEALAE5CCwDoQwsAjEULACZHCwDASAsAZEoLAP5LCwCYTQsAMk8LANZQCwBwUgsAClQLAKRVCwBIVwsA4lgLAHxaCwAWXAsAsF0LAFRfCwDuYAsAiGILACJkCwC8ZQsAYGcLAARpCwCeagsAQmwLANxtCwB2bwsAGnELALRyCwBOdAsA8nULAIx3CwAmeQsAwHoLAFp8CwD+fQsAmH8LADKBCwDMggsAcIQLAAqGCwCkhwsAPokLANiKCwB8jAsAFo4LALCPCwBUkQsA7pILAIiUCwAilgsAxpcLAGCZCwD6mgsAlJwLADieCwDSnwsAbKELAAajCwCqpAsARKYLAN6nCwCCqQsAHKsLALasCwBQrgsA6q8LAI6xCwAoswsAwrQLAGa2CwAAuAsAmrkLADS7CwDOvAsAcr4LAAzACwCmwQsAQMMLAOTECwB+xgsAGMgLALLJCwBMywsA8MwLAIrOCwAk0AsAvtELAGLTCwD81AsAltYLADrYCwDU2QsAbtsLAAjdCwCs3gsARuALAODhCwB64wsAHuULALjmCwBS6AsA9ukLAJDrCwAq7QsAxO4LAF7wCwAC8gsAnPMLADb1CwDQ9gsAavgLAA76CwCo+wsAQv0LANz+CwCAAAwAGgIMALQDDABOBQwA8gYMAIwIDAAmCgwAygsMAGQNDAD+DgwAmBAMADwSDADWEwwAcBUMAAoXDACuGAwASBoMAOIbDAB8HQwAIB8MALogDABUIgwA7iMMAJIlDAAsJwwAxigMAGAqDAD6KwwAni0MADgvDADSMAwAbDIMABA0DACqNQwARDcMAN44DACCOgwAHDwMALY9DABQPwwA9EAMAI5CDAAoRAwAzEUMAGZHDAAASQwAmkoMAD5MDADYTQwAck8MAAxRDACwUgwASlQMAORVDAB+VwwAIlkMALxaDABWXAwA8F0MAJRfDAAuYQwAyGIMAGJkDAD8ZQwAoGcMADppDADUagwAbmwMABJuDACsbwwARnEMAOByDACEdAwAHnYMALh3DABSeQwA9noMAJB8DAAqfgwAxH8MAGiBDAACgwwApoQMAEqGDADkhwwAfokMABiLDAC8jAwAVo4MAPCPDACKkQwALpMMAMiUDABilgwA/JcMAKCZDAA6mwwA1JwMAG6eDAASoAwArKEMAEajDADgpAwAhKYMAB6oDAC4qQwAXKsMAPasDACQrgwAKrAMAM6xDABoswwAArUMAJy2DAA2uAwA2rkMAHS7DAAOvQwAqL4MAEzADADmwQwAgMMMABrFDAC+xgwAWMgMAPLJDACMywwAJs0MAMrODABk0AwA/tEMAKLTDAA81QwA1tYMAHDYDAAU2gwArtsMAEjdDADi3gwAhuAMACDiDAC64wwAVOUMAPjmDACS6AwALOoMANDrDABq7QwABO8MAJ7wDAA48gwA3PMMAHb1DAAQ9wwAqvgMAE76DADo+wwAgv0MABz/DADAAA0AWgINAPQDDQCOBQ0AKAcNAMwIDQBmCg0AAAwNAKQNDQA+Dw0A2BANAHISDQAWFA0AsBUNAEoXDQDkGA0AiBoNACIcDQC8HQ0AVh8NAPogDQCUIg0ALiQNANIlDQBsJw0ABikNAKAqDQA6LA0A3i0NAHgvDQASMQ0ArDINAFA0DQDqNQ0AhDcNAB45DQC4Og0AXDwNAPY9DQCQPw0AKkENAM5CDQBoRA0AAkYNAKZHDQBASQ0A2koNAHRMDQAYTg0Ask8NAExRDQDmUg0AilQNACRWDQC+Vw0AWFkNAPxaDQCWXA0AMF4NAMpfDQBuYQ0ACGMNAKJkDQA8Zg0A4GcNAHppDQAUaw0ArmwNAEhuDQDsbw0AhnENACBzDQC6dA0AXnYNAPh3DQCSeQ0ALHsNANB8DQBqfg0ABIANAKiBDQBCgw0A3IQNAHaGDQAaiA0AtIkNAE6LDQDojA0AjI4NACaQDQDAkQ0AWpMNAP6UDQCYlg0AMpgNAMyZDQBmmw0ACp0NAKSeDQA+oA0A2KENAHyjDQAWpQ0AsKYNAFSoDQDuqQ0AiKsNACKtDQDGrg0AYLANAPqxDQCUsw0AOLUNANK2DQBsuA0ABroNAKq7DQBEvQ0A3r4NAHjADQASwg0AtsMNAFDFDQDqxg0AhMgNACjKDQDCyw0AXM0NAPbODQCa0A0ANNINAM7TDQBo1Q0ADNcNAKbYDQBA2g0A2tsNAH7dDQAY3w0AsuANAEziDQDw4w0AiuUNACTnDQC+6A0AYuoNAPzrDQCW7Q0AOu8NANTwDQBu8g0ACPQNAKz1DQBG9w0A4PgNAHr6DQAe/A0AuP0NAFL/DQDsAA4AhgIOACoEDgDEBQ4AXgcOAPgIDgCcCg4ANgwOANANDgBqDw4ADhEOAKgSDgBCFA4A3BUOAIAXDgAaGQ4AtBoOAE4cDgDyHQ4AjB8OACYhDgDAIg4AZCQOAP4lDgCYJw4APCkOANYqDgBwLA4ACi4OAK4vDgBIMQ4A4jIOAHw0DgAgNg4AujcOAFQ5DgDuOg4AiDwOACw+DgDGPw4AYEEOAPpCDgCeRA4AOEYOANJHDgBsSQ4AEEsOAKpMDgBETg4A3k8OAIJRDgAcUw4AtlQOAFBWDgD0Vw4AjlkOAChbDgDCXA4AZl4OAABgDgCaYQ4APmMOANhkDgByZg4ADGgOALBpDgBKaw4A5GwOAH5uDgAYcA4AvHEOAFZzDgDwdA4AinYOAC54DgDIeQ4AYnsOAPx8DgCWfg4AOoAOANSBDgBugw4ACIUOAKyGDgBGiA4A4IkOAISLDgAejQ4AuI4OAFKQDgD2kQ4AkJMOACqVDgDElg4AaJgOAAKaDgCcmw4AQJ0OANqeDgB0oA4ADqIOAKijDgBMpQ4A5qYOAICoDgAaqg4AvqsOAFitDgDyrg4AjLAOADCyDgDKsw4AZLUOAAi3DgCiuA4APLoOANa7DgBwvQ4AFL8OAK7ADgBIwg4A4sMOAHzFDgAgxw4AusgOAFTKDgDuyw4Aks0OACzPDgDG0A4AYNIOAATUDgCe1Q4AONcOANLYDgB22g4AENwOAKrdDgBO3w4A6OAOAILiDgAc5A4AwOUOAFrnDgD06A4AmOoOADzsDgDW7Q4AcO8OABTxDgCu8g4ASPQOAOL1DgCG9w4AIPkOALr6DgBU/A4A+P0OAJL/DgAsAQ8AxgIPAGAEDwAEBg8AngcPADgJDwDSCg8AdgwPABAODwCqDw8ARBEPAOgSDwCCFA8AHBYPALYXDwBaGQ8A9BoPAI4cDwAyHg8AzB8PAGYhDwAAIw8ApCQPAD4mDwDYJw8AcikPABYrDwCwLA8ASi4PAOQvDwCIMQ8AIjMPALw0DwBWNg8A8DcPAJQ5DwAuOw8AyDwPAGI+DwAGQA8AoEEPADpDDwDURA8AeEYPABJIDwCsSQ8ARksPAOpMDwCETg8AHlAPALhRDwBcUw8A9lQPAJBWDwA0WA8AzlkPAGhbDwACXQ8Apl4PAEBgDwDaYQ8AdGMPABhlDwCyZg8ATGgPAOZpDwCKaw8AJG0PAL5uDwBYcA8A8nEPAJZzDwAwdQ8AynYPAGR4DwAIeg8AonsPADx9DwDWfg8AeoAPABSCDwCugw8ASIUPAOyGDwCGiA8AIIoPALqLDwBejQ8A+I4PAJKQDwA2kg8A0JMPAGqVDwAElw8AqJgPAEKaDwDcmw8Adp0PABqfDwC0oA8ATqIPAOijDwCCpQ8AJqcPAMCoDwBaqg8A9KsPAJitDwAyrw8AzLAPAGayDwAKtA8ApLUPAD63DwDYuA8AfLoPABa8DwCwvQ8AVL8PAO7ADwCIwg8AIsQPAMbFDwBgxw8A+sgPAJTKDwA4zA8A0s0PAGzPDwAG0Q8AoNIPAETUDwDe1Q8AeNcPABLZDwC22g8AUNwPAOrdDwCE3w8AHuEPAMLiDwBc5A8A9uUPAJrnDwA06Q8AzuoPAGjsDwAM7g8Apu8PAEDxDwDa8g8AfvQPABj2DwCy9w8ATPkPAPD6DwCK/A8AJP4PAL7/DwBiARAA/AIQAJYEEAAwBhAA1AcQAG4JEAAICxAArAwQAEYOEADgDxAAehEQABQTEAC4FBAAUhYQAOwXEACGGRAAKhsQAMQcEABeHhAA+B8QAJIhEAA2IxAA0CQQAGomEAAEKBAAqCkQAEIrEADcLBAAdi4QABowEAC0MRAATjMQAPI0EACMNhAAJjgQAMA5EABkOxAA/jwQAJg+EAA8QBAA1kEQAHBDEAAKRRAApEYQAEhIEADiSRAAfEsQABZNEAC6ThAAVFAQAO5REACIUxAAIlUQAMZWEABgWBAA+lkQAJRbEAA4XRAA0l4QAGxgEAAQYhAAqmMQAERlEADeZhAAgmgQABxqEAC2axAAUG0QAPRuEACOcBAAKHIQAMJzEABmdRAAAHcQAJp4EAA0ehAA2HsQAHJ9EAAMfxAApoAQAEqCEADkgxAAfoUQABiHEACyiBAAVooQAPCLEACKjRAAJI8QAMiQEABikhAA/JMQAJaVEAA6lxAA1JgQAG6aEAASnBAArJ0QAEafEADgoBAAhKIQAB6kEAC4pRAAUqcQAPaoEACQqhAAKqwQAMStEABorxAAArEQAJyyEAA2tBAA2rUQAHS3EAAOuRAAqLoQAEK8EADmvRAAgL8QABrBEAC0whAAWMQQAPLFEACMxxAAJskQAMrKEABkzBAA/s0QAKLPEAA80RAA1tIQAHDUEAAU1hAArtcQAEjZEADi2hAAfNwQACDeEAC63xAAVOEQAO7iEACS5BAALOYQAMbnEABg6RAABOsQAJ7sEAA47hAA0u8QAHbxEAAQ8xAAqvQQAET2EADo9xAAgvkQABz7EADA/BAAWv4QAPT/EACOAREAMgMRAMwEEQBmBhEAAAgRAKQJEQA+CxEA2AwRAHIOEQAWEBEAsBERAEoTEQDkFBEAiBYRACIYEQC8GREAVhsRAPAcEQCUHhEALiARAMghEQBiIxEABiURAKAmEQA6KBEA1CkRAHgrEQASLREArC4RAEYwEQDqMREAhDMRAB41EQC4NhEAXDgRAPY5EQCQOxEAKj0RAM4+EQBoQBEAAkIRAKZDEQBARREA2kYRAHRIEQAYShEAsksRAExNEQDmThEAgFARACRSEQC+UxEAWFURAPJWEQCMWBEAMFoRAMpbEQBkXREA/l4RAKJgEQA8YhEA1mMRAHplEQAUZxEArmgRAEhqEQDsaxEAhm0RACBvEQC6cBEAXnIRAPhzEQCSdREANncRANB4EQBqehEABHwRAJ59EQBCfxEA3IARAHaCEQAQhBEAtIURAE6HEQDoiBEAgooRAByMEQDAjREAWo8RAPSQEQCOkhEAMpQRAMyVEQBmlxEACpkRAKSaEQA+nBEA2J0RAHyfEQAWoREAsKIRAEqkEQDupREAiKcRACKpEQDGqhEAYKwRAPqtEQCUrxEALrERANKyEQBstBEABrYRAKC3EQBEuREA3roRAHi8EQASvhEArL8RAFDBEQDqwhEAhMQRAB7GEQDCxxEAXMkRAPbKEQCQzBEANM4RAM7PEQBo0READNMRAKbUEQBA1hEA2tcRAHTZEQAY2xEAstwRAEzeEQDm3xEAiuERACTjEQC+5BEAWOYRAPznEQCW6REAMOsRAMrsEQBu7hEACPARAKLxEQBG8xEA4PQRAHr2EQAU+BEAuPkRAFL7EQDs/BEAhv4RACoAEgDEARIAXgMSAPgEEgCcBhIANggSANAJEgBqCxIABA0SAKgOEgBCEBIA3BESAHYTEgAaFRIAtBYSAE4YEgDoGRIAjBsSACYdEgDAHhIAWiASAP4hEgCYIxIAMiUSAMwmEgBwKBIACioSAKQrEgA+LRIA4i4SAHwwEgAWMhIAsDMSAFQ1EgDuNhIAiDgSACw6EgDGOxIAYD0SAPo+EgCeQBIAOEISANJDEgBsRRIAEEcSAKpIEgBEShIA3ksSAIJNEgAcTxIAtlASAFBSEgDqUxIAjlUSAChXEgDCWBIAXFoSAABcEgCaXRIANF8SAM5gEgByYhIADGQSAKZlEgBAZxIA5GgSAH5qEgAYbBIAvG0SAFZvEgDwcBIAinISAC50EgDIdRIAYncSAPx4EgCgehIAOnwSANR9EgBufxIAEoESAKyCEgBGhBIA4IUSAHqHEgAeiRIAuIoSAFKMEgDsjRIAkI8SACqREgDEkhIAXpQSAAKWEgCclxIANpkSANCaEgB0nBIADp4SAKifEgBCoRIA5qISAICkEgAaphIAvqcSAFipEgDyqhIAjKwSADCuEgDKrxIAZLESAP6yEgCYtBIAPLYSANa3EgBwuRIACrsSAK68EgBIvhIA4r8SAHzBEgAWwxIAusQSAFTGEgDuxxIAkskSACzLEgDGzBIAYM4SAATQEgCe0RIAONMSANLUEgB21hIAENgSAKrZEgBE2xIA6NwSAILeEgAc4BIAwOESAFrjEgD05BIAjuYSADLoEgDW6RIAcOsSAArtEgCu7hIASPASAOzxEgCQ8xIAKvUSAMT2EgBo+BIAAvoSAJz7EgA2/RIA0P4SAHQAEwAOAhMAqAMTAEIFEwDmBhMAgAgTABoKEwC0CxMATg0TAPIOEwCMEBMAJhITAMATEwBkFRMA/hYTAJgYEwA8GhMA1hsTAHAdEwAKHxMAriATAEgiEwDiIxMAfCUTACAnEwC6KBMAVCoTAO4rEwCSLRMALC8TAMYwEwBgMhMABDQTAJ41EwA4NxMA0jgTAHY6EwAQPBMAqj0TAEQ/EwDoQBMAgkITABxEEwC2RRMAWkcTAPRIEwCOShMAKEwTAMJNEwBmTxMAAFETAJpSEwA0VBMA2FUTAHJXEwAMWRMAploTAEpcEwDkXRMAfl8TABhhEwC8YhMAVmQTAPBlEwCUZxMALmkTAMhqEwBibBMABm4TAKBvEwA6cRMA1HITAHh0EwASdhMArHcTAEZ5EwDqehMAhHwTAB5+EwC4fxMAXIETAPaCEwCQhBMAKoYTAMSHEwBoiRMAAosTAJyMEwA2jhMA2o8TAHSREwAOkxMAqJQTAEyWEwDmlxMAgJkTABqbEwC+nBMAWJ4TAPKfEwCMoRMAMKMTAMqkEwBkphMACKgTAKKpEwA8qxMA1qwTAHquEwAUsBMArrETAEizEwDstBMAhrYTACC4EwC6uRMAXrsTAPi8EwCSvhMALMATANDBEwBqwxMABMUTAJ7GEwA4yBMA3MkTAHbLEwAQzRMAqs4TAE7QEwDo0RMAgtMTABzVEwDA1hMAWtgTAPTZEwCO2xMAMt0TAMzeEwBm4BMAAOITAKTjEwA+5RMA2OYTAHLoEwAW6hMAsOsTAErtEwDu7hMAiPATACLyEwC88xMAYPUTAPr2EwCU+BMALvoTANL7EwBs/RMABv8TAKAAFABEAhQA3gMUAHgFFAASBxQArAgUAFAKFADqCxQAhA0UACgPFADCEBQAXBIUAPYTFACaFRQANBcUAM4YFABoGhQAAhwUAKYdFABAHxQA2iAUAHQiFAAYJBQAsiUUAEwnFADmKBQAgCoUACQsFAC+LRQAWC8UAPwwFACWMhQAMDQUAMo1FABuNxQACDkUAKI6FAA8PBQA4D0UAHo/FAAUQRQArkIUAFJEFADsRRQAhkcUACBJFADEShQAXkwUAPhNFACSTxQANlEUANBSFABqVBQABFYUAKhXFABCWRQA3FoUAIBcFAAaXhQAtF8UAE5hFADoYhQAjGQUACZmFADAZxQAWmkUAP5qFACYbBQAMm4UAMxvFABmcRQACnMUAKR0FAA+dhQA2HcUAHx5FAAWexQAsHwUAFR+FADufxQAiIEUACKDFADGhBQAYIYUAPqHFACUiRQAOIsUANKMFABsjhQABpAUAKqRFABEkxQA3pQUAHiWFAAcmBQAtpkUAFCbFADqnBQAjp4UACigFADCoRQAXKMUAPakFACaphQANKgUAM6pFABoqxQADK0UAKauFABAsBQA2rEUAH6zFAAYtRQAsrYUAFa4FADwuRQAirsUACS9FADIvhQAYsAUAPzBFACWwxQAOsUUANTGFABuyBQACMoUAKzLFABGzRQA4M4UAHrQFAAe0hQAuNMUAFLVFADs1hQAkNgUACraFADE2xQAXt0UAPjeFACc4BQANuIUANDjFABq5RQADucUAKjoFABC6hQA3OsUAIDtFAAa7xQAtPAUAE7yFADy8xQAjPUUACb3FADK+BQAZPoUAP77FACY/RQAPP8UANYAFQBwAhUACgQVAK4FFQBIBxUA4ggVAHwKFQAgDBUAug0VAFQPFQDuEBUAkhIVACwUFQDGFRUAYBcVAPoYFQCeGhUAOBwVANIdFQB2HxUAECEVAKoiFQBEJBUA6CUVAIInFQAcKRUAtioVAFosFQD0LRUAji8VACgxFQDMMhUAZjQVAAA2FQCaNxUAPjkVANg6FQByPBUADD4VAKY/FQBKQRUA5EIVAH5EFQAYRhUAvEcVAFZJFQDwShUAikwVAC5OFQDITxUAYlEVAPxSFQCgVBUAOlYVAN5XFQCCWRUAHFsVALZcFQBQXhUA9F8VAI5hFQAoYxUAzGQVAGZmFQAAaBUAmmkVAD5rFQDYbBUAcm4VAAxwFQCmcRUASnMVAOR0FQB+dhUAGHgVALx5FQBWexUA8HwVAIp+FQAkgBUAyIEVAGKDFQD8hBUAoIYVADqIFQDUiRUAbosVABKNFQCsjhUARpAVAOCRFQCEkxUAHpUVALiWFQBcmBUA9pkVAJCbFQAqnRUAzp4VAGigFQACohUAnKMVAEClFQDaphUAdKgVAA6qFQCoqxUATK0VAOauFQCAsBUAGrIVALSzFQBYtRUA8rYVAIy4FQAmuhUAyrsVAGS9FQD+vhUAosAVADzCFQDWwxUAcMUVABTHFQCuyBUASMoVAOLLFQCGzRUAIM8VALrQFQBe0hUA+NMVAJLVFQAs1xUA0NgVAGraFQAE3BUAnt0VADjfFQDc4BUAduIVABDkFQCq5RUATucVAOjoFQCC6hUAHOwVALbtFQBa7xUA9PAVAI7yFQAo9BUAzPUVAGb3FQAA+RUApPoVAD78FQDY/RUAcv8VABYBFgCwAhYASgQWAOQFFgCIBxYAIgkWALwKFgBWDBYA+g0WAJQPFgAuERYAyBIWAGwUFgAGFhYAoBcWADoZFgDeGhYAeBwWABIeFgCsHxYAUCEWAOoiFgCEJBYAHiYWAMInFgBcKRYA9ioWAJosFgA0LhYAzi8WAGgxFgACMxYApjQWAEA2FgDaNxYAdDkWABg7FgCyPBYATD4WAOY/FgCAQRYAJEMWAL5EFgBYRhYA8kcWAJZJFgAwSxYAykwWAGROFgAIUBYAolEWADxTFgDgVBYAelYWABRYFgCuWRYAUlsWAOxcFgCGXhYAIGAWAMRhFgBeYxYA+GQWAJJmFgA2aBYA0GkWAGprFgAEbRYAqG4WAEJwFgDccRYAdnMWABp1FgC0dhYATngWAOh5FgCMexYAJn0WAMB+FgBagBYA9IEWAJiDFgAyhRYAzIYWAGaIFgAKihYApIsWAD6NFgDYjhYAfJAWABaSFgCwkxYASpUWAO6WFgCImBYAIpoWALybFgBgnRYA+p4WAJSgFgA4ohYA0qMWAGylFgAGpxYAqqgWAESqFgDeqxYAeK0WAByvFgC2sBYAULIWAOqzFgCOtRYAKLcWAMK4FgBcuhYA9rsWAJq9FgA0vxYAzsAWAGjCFgAMxBYApsUWAEDHFgDayBYAfsoWABjMFgCyzRYATM8WAPDQFgCK0hYAJNQWAL7VFgBi1xYA/NgWAJbaFgAw3BYA1N0WAG7fFgAI4RYArOIWAEbkFgDg5RYAeucWAB7pFgC46hYAUuwWAOztFgCQ7xYAKvEWAMTyFgBe9BYA+PUWAJz3FgA2+RYA0PoWAGr8FgAO/hYAqP8WAEIBFwDcAhcAdgQXABoGFwC0BxcATgkXAPIKFwCMDBcAJg4XAMAPFwBkERcA/hIXAJgUFwAyFhcA1hcXAHAZFwAKGxcArhwXAEgeFwDiHxcAfCEXACAjFwC6JBcAVCYXAO4nFwCIKRcALCsXAMYsFwBgLhcA+i8XAJ4xFwA4MxcA0jQXAGw2FwAQOBcAqjkXAEQ7FwDoPBcAgj4XABxAFwC2QRcAWkMXAPREFwCORhcAKEgXAMJJFwBmSxcAAE0XAJpOFwA0UBcA2FEXAHJTFwAMVRcAplYXAEBYFwDkWRcAflsXABhdFwCyXhcAVmAXAPBhFwCKYxcALmUXAMhmFwBiaBcA/GkXAKBrFwA6bRcA1G4XAG5wFwASchcArHMXAEZ1FwDqdhcAhHgXAB56FwC4excAUn0XAPZ+FwCQgBcAKoIXAMSDFwBohRcAAocXAJyIFwA2ihcA2osXAHSNFwAOjxcAqJAXAEKSFwDmkxcAgJUXABqXFwC0mBcAWJoXAPKbFwCMnRcAJp8XAMqgFwBkohcA/qMXAJilFwA8pxcA1qgXAHCqFwAUrBcArq0XAEivFwDisBcAhrIXACC0FwC6tRcAVLcXAPi4FwCSuhcALLwXAMa9FwBqvxcABMEXAJ7CFwA4xBcA3MUXAHbHFwAQyRcAqsoXAETMFwDozRcAgs8XABzRFwC20hcAWtQXAPTVFwCO1xcAKNkXAMzaFwBm3BcAAN4XAKTfFwA+4RcA2OIXAHLkFwAW5hcAsOcXAErpFwDk6hcAiOwXACLuFwC87xcAVvEXAPryFwCU9BcALvYXAMj3FwBs+RcABvsXAKD8FwA6/hcA1P8XAHgBGAASAxgArAQYAEYGGADqBxgAhAkYAB4LGAC4DBgAXA4YAPYPGACQERgAKhMYAM4UGABoFhgAAhgYAJwZGABAGxgA2hwYAHQeGAAYIBgAsiEYAEwjGADmJBgAiiYYACQoGAC+KRgAWCsYAPwsGACWLhgAMDAYAMoxGABkMxgACDUYAKI2GAA8OBgA1jkYAHo7GAAUPRgArj4YAEhAGADsQRgAhkMYACBFGAC6RhgAXkgYAPhJGACSSxgANk0YANBOGABqUBgABFIYAJ5TGABCVRgA3FYYAHZYGAAQWhgAtFsYAE5dGADoXhgAgmAYACZiGADAYxgAWmUYAPRmGACYaBgAMmoYAMxrGABmbRgACm8YAKRwGAA+chgA2HMYAHx1GAAWdxgAsHgYAFR6GADuexgAiH0YACJ/GADGgBgAYIIYAPqDGACUhRgALocYANKIGABsihgABowYAKCNGABEjxgA3pAYAHiSGAASlBgAtpUYAFCXGADqmBgAhJoYACicGADCnRgAXJ8YAPagGACaohgANKQYAM6lGABopxgAAqkYAKaqGABArBgA2q0YAH6vGAAYsRgAsrIYAEy0GADwtRgAircYACS5GAC+uhgAYrwYAPy9GACWvxgAMMEYANTCGABuxBgACMYYAKzHGABGyRgA4MoYAHrMGAAUzhgAuM8YAFLRGADs0hgAhtQYACrWGADE1xgAXtkYAPjaGACS3BgANt4YANDfGABq4RgABOMYAKjkGABC5hgA3OcYAHbpGAAa6xgAtOwYAE7uGADy7xgAjPEYACbzGADA9BgAZPYYAP73GACY+RgAMvsYANb8GABw/hgACgAZAKQBGQBIAxkA4gQZAHwGGQAWCBkAugkZAFQLGQDuDBkAiA4ZACwQGQDGERkAYBMZAPoUGQCUFhkAOBgZANIZGQBsGxkABh0ZAKoeGQBEIBkA3iEZAHgjGQAcJRkAtiYZAFAoGQD0KRkAjisZACgtGQDCLhkAZjAZAAAyGQCaMxkANDUZANg2GQByOBkADDoZAKY7GQBKPRkA5D4ZAH5AGQAYQhkAvEMZAFZFGQDwRhkAikgZACRKGQDISxkAYk0ZAPxOGQCWUBkAOlIZANRTGQBuVRkACFcZAKxYGQBGWhkA4FsZAIRdGQAeXxkAuGAZAFJiGQD2YxkAkGUZACpnGQDEaBkAXmoZAAJsGQCcbRkANm8ZANBwGQB0chkADnQZAKh1GQBCdxkA5ngZAIB6GQAafBkAtH0ZAFh/GQDygBkAjIIZACaEGQDKhRkAZIcZAP6IGQCiihkAPIwZANaNGQBwjxkAFJEZAK6SGQBIlBkA4pUZAIaXGQAgmRkAupoZAFScGQD4nRkAkp8ZACyhGQDGohkAaqQZAASmGQCepxkAOKkZANyqGQB2rBkAEK4ZAKqvGQBEsRkA6LIZAIK0GQActhkAtrcZAFq5GQD0uhkAjrwZACi+GQDCvxkAZsEZAADDGQCaxBkAPsYZANjHGQByyRkADMsZALDMGQBKzhkA5M8ZAH7RGQAi0xkAvNQZAFbWGQD61xkAlNkZAC7bGQDI3BkAbN4ZAAbgGQCg4RkAOuMZAN7kGQB45hkAEugZAKzpGQBG6xkA6uwZAITuGQAe8BkAuPEZAFLzGQD29BkAkPYZACr4GQDE+RkAaPsZAAL9GQCc/hkAQAAaANoBGgB0AxoADgUaALIGGgBMCBoA5gkaAIALGgAkDRoAvg4aAFgQGgD8ERoAlhMaADAVGgDKFhoAbhgaAAgaGgCiGxoAPB0aANYeGgB6IBoAFCIaAK4jGgBIJRoA4iYaAIYoGgAgKhoAuisaAFQtGgD4LhoAkjAaACwyGgDGMxoAajUaAAQ3GgCeOBoAQjoaANw7GgB2PRoAED8aALRAGgBOQhoA6EMaAIJFGgAmRxoAwEgaAFpKGgD0SxoAmE0aADJPGgDMUBoAZlIaAApUGgCkVRoAPlcaANhYGgB8WhoAFlwaALBdGgBKXxoA5GAaAIhiGgAiZBoAvGUaAGBnGgAEaRoAnmoaAEJsGgDcbRoAdm8aABBxGgC0choATnQaAOh1GgCCdxoAJnkaAMB6GgBafBoA9H0aAJh/GgAygRoAzIIaAGaEGgAKhhoApIcaAD6JGgDYihoAfIwaABaOGgCwjxoASpEaAOSSGgCIlBoAIpYaALyXGgBWmRoA+poaAJScGgAunhoAyJ8aAGyhGgAGoxoAoKQaADqmGgDepxoAeKkaABKrGgC2rBoAUK4aAOqvGgCEsRoAHrMaAMK0GgBcthoA9rcaAJq5GgA0uxoAzrwaAGi+GgAMwBoApsEaAEDDGgDaxBoAfsYaABjIGgCyyRoATMsaAPDMGgCKzhoAJNAaAL7RGgBi0xoA/NQaAJbWGgAw2BoAytkaAG7bGgAI3RoAot4aADzgGgDg4RoAeuMaABTlGgCu5hoAUugaAOzpGgCG6xoAIO0aAMTuGgBe8BoA+PEaAJzzGgA29RoA0PYaAGr4GgAO+hoAqPsaAEL9GgDc/hoAgAAbABoCGwC0AxsATgUbAPIGGwCMCBsAJgobAMALGwBaDRsA/g4bAJgQGwAyEhsAzBMbAHAVGwAKFxsApBgbAD4aGwDiGxsAfB0bABYfGwCwIBsAVCIbAO4jGwCIJRsAIicbAMYoGwBgKhsA+isbAJ4tGwA4LxsA0jAbAGwyGwAQNBsAqjUbAEQ3GwDeOBsAgjobABw8GwC2PRsAUD8bAOpAGwCOQhsAKEQbAMJFGwBcRxsAAEkbAJpKGwA0TBsAzk0bAHJPGwAMURsAplIbAEBUGwDkVRsAflcbABhZGwCyWhsAVlwbAPBdGwCKXxsAJGEbAMhiGwBiZBsA/GUbAJZnGwA6aRsA1GobAG5sGwASbhsArG8bAEZxGwDgchsAhHQbAB52GwC4dxsAUnkbAPZ6GwCQfBsAKn4bAMR/GwBogRsAAoMbAJyEGwA2hhsA0IcbAHSJGwAOixsAqIwbAEKOGwDmjxsAgJEbABqTGwC+lBsAWJYbAPKXGwCMmRsAMJsbAMqcGwBknhsA/p8bAJihGwA8oxsA1qQbAHCmGwAKqBsArqkbAEirGwDirBsAfK4bABawGwC6sRsAVLMbAO60GwCSthsALLgbAMa5GwBguxsABL0bAJ6+GwA4wBsA0sEbAGzDGwAQxRsAqsYbAETIGwDoyRsAgssbABzNGwC2zhsAWtAbAPTRGwCO0xsAKNUbAMzWGwBm2BsAANobAJrbGwA+3RsA2N4bAHLgGwAM4hsAsOMbAErlGwDk5hsAfugbABjqGwC86xsAVu0bAPDuGwCK8BsALvIbAMjzGwBi9RsA/PYbAKD4GwA6+hsA1PsbAHj9GwAS/xsArAAcAEYCHADqAxwAhAUcAB4HHAC4CBwAXAocAPYLHACQDRwAKg8cAM4QHABoEhwAAhQcAJwVHABAFxwA2hgcAHQaHAAOHBwAqB0cAEwfHADmIBwAgCIcABokHAC+JRwAWCccAPIoHACMKhwAMCwcAMotHABkLxwACDEcAKIyHAA8NBwA1jUcAHo3HAAUORwArjocAEg8HADsPRwAhj8cACBBHAC6QhwAXkQcAPhFHACSRxwALEkcAMZKHABqTBwABE4cAJ5PHAA4URwA3FIcAHZUHAAQVhwAqlccAE5ZHADoWhwAglwcABxeHADAXxwAWmEcAPRiHACOZBwAMmYcAMxnHABmaRwACmscAKRsHAA+bhwA2G8cAHxxHAAWcxwAsHQcAEp2HADudxwAiHkcACJ7HAC8fBwAVn4cAPp/HACUgRwALoMcAMiEHABshhwABogcAKCJHAA6ixwA3owcAHiOHAASkBwArJEcAFCTHADqlBwAhJYcACiYHADCmRwAXJscAPacHACanhwANKAcAM6hHABooxwAAqUcAKamHABAqBwA2qkcAHSrHAAYrRwAsq4cAEywHADmsRwAirMcACS1HAC+thwAWLgcAPy5HACWuxwAML0cAMq+HABuwBwACMIcAKLDHAA8xRwA4MYcAHrIHAAUyhwAuMscAFLNHADszhwAhtAcACrSHADE0xwAXtUcAAzXHACm2BwAQNocANrbHAB03RwAGN8cALLgHABM4hwA5uMcAIDlHAAk5xwAvugcAFjqHADy6xwAlu0cADDvHADK8BwAbvIcAAj0HACi9RwAPPccAOD4HAB6+hwAFPwcAK79HABS/xwA7AAdAIYCHQAqBB0AxAUdAF4HHQD4CB0AkgodADYMHQDQDR0Aag8dAAQRHQCoEh0AQhQdANwVHQB2Fx0AEBkdALQaHQBOHB0A6B0dAIIfHQAmIR0AwCIdAFokHQD+JR0AmCcdADIpHQDMKh0AcCwdAAouHQCkLx0APjEdAOIyHQB8NB0AFjYdALA3HQBUOR0A7jodAIg8HQAsPh0Axj8dAGBBHQD6Qh0AlEQdADhGHQDSRx0AbEkdAAZLHQCqTB0ARE4dAN5PHQB4UR0AElMdALZUHQBQVh0A6lcdAIRZHQAoWx0AwlwdAFxeHQD2Xx0AmmEdADRjHQDOZB0AcmYdAAxoHQCmaR0AQGsdAORsHQB+bh0AGHAdALJxHQBWcx0A8HQdAIp2HQAkeB0AyHkdAGJ7HQD8fB0Aln4dADqAHQDUgR0AboMdAAiFHQCihh0ARogdAOCJHQB6ix0AFI0dALiOHQBSkB0A7JEdAIaTHQAqlR0AxJYdAF6YHQD4mR0AnJsdADadHQDQnh0AaqAdAA6iHQCoox0AQqUdANymHQCAqB0AGqodALSrHQBOrR0A8q4dAIywHQAmsh0AwLMdAGS1HQD+th0AmLgdADK6HQDWux0AcL0dAAq/HQCuwB0ASMIdAOLDHQB8xR0AIMcdALrIHQBUyh0A7ssdAJLNHQAszx0AxtAdAGDSHQAE1B0AntUdADjXHQDS2B0AbNodABDcHQCq3R0ARN8dAN7gHQCC4h0AHOQdALblHQBQ5x0A9OgdAI7qHQAo7B0Awu0dAGbvHQAA8R0AmvIdADT0HQDY9R0AcvcdAAz5HQCm+h0ASvwdAOT9HQB+/x0AGAEeALwCHgBWBB4A8AUeAJQHHgAuCR4AyAoeAGIMHgAGDh4AoA8eADoRHgDUEh4AeBQeABIWHgCsFx4ARhkeAOAaHgCEHB4AHh4eALgfHgBSIR4A9iIeAJAkHgAqJh4AxCceAGgpHgACKx4AnCweADYuHgDaLx4AdDEeAA4zHgCoNB4ATDYeAOY3HgCAOR4AJDseAL48HgBYPh4A8j8eAJZBHgAwQx4AykQeAGRGHgAISB4AokkeADxLHgDWTB4AcE4eABRQHgCuUR4ASFMeAOJUHgCGVh4AIFgeALpZHgBUWx4A7lweAJJeHgAsYB4AxmEeAGpjHgAEZR4AnmYeADhoHgDcaR4AdmseABBtHgCqbh4ATnAeAOhxHgCCcx4AHHUeAMB2HgBaeB4A9HkeAJh7HgAyfR4AzH4eAGaAHgAKgh4ApIMeAD6FHgDYhh4AcogeABaKHgCwix4ASo0eAOSOHgB+kB4AIpIeALyTHgBWlR4A8JYeAJSYHgAumh4AyJseAGKdHgAGnx4AoKAeADqiHgDeox4AeKUeABKnHgCsqB4AUKoeAOqrHgCErR4AHq8eAMKwHgBcsh4A9rMeAJC1HgAqtx4AzrgeAGi6HgACvB4AnL0eAEC/HgDawB4AdMIeABjEHgCyxR4ATMceAObIHgCKyh4AJMweAL7NHgBYzx4A/NAeAJbSHgAw1B4AytUeAG7XHgAI2R4AotoeADzcHgDg3R4Aet8eABThHgCu4h4AUuQeAOzlHgCG5x4AIOkeALrqHgBe7B4A+O0eAJLvHgAs8R4A0PIeAGr0HgAE9h4AnvceAEL5HgDc+h4AdvweABD+HgC0/x4ATgEfAOgCHwCCBB8AJgYfAMAHHwBaCR8A/gofAJgMHwAyDh8AzA8fAHARHwAKEx8ApBQfAD4WHwDiFx8AfBkfABYbHwCwHB8AVB4fAO4fHwCIIR8AIiMfAMYkHwBgJh8A+icfAJQpHwAuKx8A0iwfAGwuHwAGMB8AoDEfAEQzHwDeNB8AeDYfABI4HwC2OR8AUDsfAOo8HwCEPh8AKEAfAMJBHwBcQx8AAEUfAJpGHwA0SB8AzkkfAHJLHwAMTR8Apk4fAEBQHwDkUR8AflMfABhVHwCyVh8AVlgfAPBZHwCKWx8AJF0fAL5eHwBiYB8A/GEfAJZjHwAwZR8A1GYfAG5oHwAIah8AomsfAEZtHwDgbh8AenAfABRyHwC4cx8AUnUfAOx2HwCGeB8AKnofAMR7HwBefR8A+H4fAJyAHwA2gh8A0IMfAHSFHwAOhx8AqIgfAEKKHwDmix8AgI0fABqPHwC0kB8AWJIfAPKTHwCMlR8AJpcfAMCYHwBkmh8A/psfAJidHwAynx8A1qAfAHCiHwAKpB8ApKUfAEinHwDiqB8AfKofABasHwC6rR8AVK8fAO6wHwCIsh8ALLQfAMa1HwBgtx8A+rgfAJ66HwA4vB8A0r0fAHa/HwAQwR8AqsIfAETEHwDoxR8AgscfABzJHwC2yh8AUMwfAPTNHwCOzx8AKNEfAMLSHwBm1B8AANYfAJrXHwA02R8A2NofAHLcHwAM3h8AsN8fAErhHwDk4h8AfuQfACLmHwC85x8AVukfAPDqHwCK7B8ALu4fAMjvHwBi8R8A/PIfAKD0HwA69h8A1PcfAG75HwAI+x8ArPwfAEb+HwDg/x8AegEgAB4DIAC4BCAAUgYgAPYHIACQCSAAKgsgAMQMIABeDiAAAhAgAJwRIAA2EyAA2hQgAHQWIAAOGCAAqBkgAEwbIADmHCAAgB4gABogIAC+ISAAWCMgAPIkIACMJiAAMCggAMopIABkKyAA/iwgAKIuIAA8MCAA1jEgAHAzIAAUNSAArjYgAEg4IADiOSAAfDsgACA9IAC6PiAAVEAgAO5BIACSQyAALEUgAMZGIABgSCAABEogAJ5LIAA4TSAA3E4gAHZQIAAQUiAAqlMgAE5VIADoViAAglggABxaIADAWyAAWl0gAPReIACOYCAAMmIgAMxjIABmZSAAAGcgAKRoIAA+aiAA2GsgAHJtIAAMbyAAsHAgAEpyIADkcyAAfnUgACJ3IAC8eCAAVnogAPB7IACUfSAALn8gAMiAIABigiAABoQgAKCFIAA6hyAA3oggAHiKIAASjCAArI0gAFCPIADqkCAAhJIgAB6UIADClSAAXJcgAPaYIACQmiAANJwgAM6dIABonyAAAqEgAKaiIABApCAA2qUgAHSnIAAOqSAAsqogAEysIADmrSAAgK8gACSxIAC+siAAWLQgAPK1IACWtyAAMLkgAMq6IABkvCAACL4gAKK/IAA8wSAA4MIgAHrEIAAUxiAArscgAFLJIADsyiAAhswgACDOIADEzyAAXtEgAPjSIACS1CAANtYgANDXIABq2SAABNsgAJ7cIABC3iAA3N8gAHbhIAAa4yAAtOQgAE7mIADo5yAAjOkgACbrIADA7CAAWu4gAP7vIACY8SAAMvMgAMz0IABw9iAACvggAKT5IAA++yAA2PwgAHz+IAAWACEAsAEhAEoDIQDkBCEAiAYhACIIIQC8CSEAYAshAPoMIQCUDiEALhAhANIRIQBsEyEABhUhAKAWIQBEGCEA3hkhAHgbIQAcHSEAth4hAFAgIQDqISEAhCMhACglIQDCJiEAXCghAPYpIQCaKyEANC0hAM4uIQByMCEADDIhAKYzIQBANSEA5DYhAH44IQAYOiEAsjshAEw9IQDwPiEAikAhACRCIQC+QyEAWEUhAPxGIQCWSCEAMEohAMpLIQBuTSEACE8hAKJQIQBGUiEA4FMhAHpVIQAUVyEAuFghAFJaIQDsWyEAhl0hACpfIQDEYCEAXmIhAAJkIQCcZSEANmchANBoIQBqaiEADmwhAKhtIQBCbyEA3HAhAIByIQAadCEAtHUhAE53IQDoeCEAjHohACZ8IQDAfSEAWn8hAP6AIQCYgiEAMoQhAMyFIQBwhyEACokhAKSKIQBIjCEA4o0hAHyPIQAWkSEAupIhAFSUIQDulSEAiJchACyZIQDGmiEAYJwhAPqdIQCenyEAOKEhANKiIQBspCEAEKYhAKqnIQBEqSEA3qohAHisIQAcriEAtq8hAFCxIQDqsiEAjrQhACi2IQDCtyEAXLkhAAC7IQCavCEANL4hANi/IQBywSEADMMhAKbEIQBKxiEA5MchAH7JIQAYyyEAvMwhAFbOIQDwzyEAitEhAC7TIQDI1CEAYtYhAPzXIQCg2SEAOtshANTcIQBu3iEAEuAhAKzhIQBG4yEA4OQhAHrmIQAe6CEAuOkhAFLrIQD27CEAmu4hADTwIQDO8SEAcvMhAAz1IQCm9iEAQPghAOT5IQB++yEAGP0hALL+IQBWACIA8AEiAIoDIgAkBSIAyAYiAGIIIgD8CSIAoAsiADoNIgDUDiIAbhAiABISIgCsEyIARhUiAOAWIgCEGCIAHhoiALgbIgBSHSIA9h4iAJAgIgAqIiIAxCMiAGglIgACJyIAnCgiADYqIgDQKyIAdC0iAA4vIgCoMCIATDIiAOYzIgCANSIAGjciALQ4IgBYOiIA8jsiAIw9IgAmPyIAykAiAGRCIgD+QyIAmEUiADxHIgDWSCIAcEoiAApMIgCuTSIASE8iAOJQIgB8UiIAIFQiALpVIgBUVyIA+FgiAJJaIgAsXCIAxl0iAGpfIgAEYSIAnmIiADhkIgDcZSIAdmciABBpIgCqaiIARGwiAOhtIgCCbyIAHHEiALZyIgBadCIA9HUiAI53IgAoeSIAwnoiAGZ8IgAAfiIAmn8iAD6BIgDYgiIAcoQiAAyGIgCwhyIASokiAOSKIgB+jCIAIo4iALyPIgBWkSIA8JIiAJSUIgAuliIAyJciAGyZIgAGmyIAoJwiADqeIgDenyIAeKEiABKjIgCspCIARqYiAOqnIgCEqSIAHqsiALisIgBcriIA9q8iAJCxIgAqsyIAxLQiAGi2IgACuCIAnLkiAEC7IgDavCIAdL4iAA7AIgCywSIATMMiAObEIgCAxiIAJMgiAL7JIgBYyyIA8swiAJbOIgAw0CIAytEiAG7TIgAI1SIAotYiADzYIgDg2SIAetsiABTdIgCu3iIASOAiAOzhIgCG4yIAIOUiALrmIgBe6CIA+OkiAJLrIgAs7SIAxu4iAGrwIgAE8iIAnvMiAEL1IgDc9iIAdvgiABD6IgCq+yIATv0iAOj+IgCCACMAHAIjAMADIwBaBSMA9AYjAI4IIwAyCiMAzAsjAGYNIwAADyMApBAjAD4SIwDYEyMAfBUjABYXIwCwGCMAShojAO4bIwCIHSMAIh8jALwgIwBgIiMA+iMjAJQlIwA4JyMA0igjAGwqIwAGLCMAoC0jAEQvIwDeMCMAeDIjABI0IwC2NSMAUDcjAOo4IwCEOiMAHjwjAMI9IwBcPyMA9kAjAJpCIwA0RCMAzkUjAGhHIwACSSMApkojAEBMIwDaTSMAdE8jABhRIwCyUiMATFQjAOZVIwCKVyMAJFkjAL5aIwBiXCMA/F0jAJZfIwAwYSMA1GIjAG5kIwAIZiMAomcjAEZpIwDgaiMAemwjABRuIwC4byMAUnEjAOxyIwCGdCMAIHYjAMR3IwBeeSMA+HojAJJ8IwA2fiMA0H8jAGqBIwAEgyMAqIQjAEKGIwDchyMAdokjABqLIwC0jCMATo4jAOiPIwCMkSMAJpMjAMCUIwBaliMA/pcjAJiZIwAymyMA1pwjAHCeIwAKoCMApKEjAEijIwDipCMAfKYjABaoIwC6qSMAVKsjAO6sIwCIriMALLAjAMaxIwBgsyMA+rQjAJS2IwA4uCMA0rkjAGy7IwAGvSMAqr4jAETAIwDewSMAeMMjABzFIwC2xiMAUMgjAOrJIwCOyyMAKM0jAMLOIwBc0CMAANIjAJrTIwA01SMA2NYjAHLYIwAM2iMAptsjAErdIwDk3iMAfuAjABjiIwC84yMAVuUjAPDmIwCK6CMAJOojAMjrIwBi7SMA/O4jAJbwIwA68iMA1PMjAG71IwAI9yMAovgjAEb6IwDg+yMAev0jAB7/IwC4ACQAUgIkAOwDJACQBSQAKgckAMQIJABeCiQAAgwkAJwNJAA2DyQA0BAkAHQSJAAOFCQAqBUkAEIXJADcGCQAgBokABocJAC0HSQAWB8kAPIgJACMIiQAJiQkAMolJABkJyQA/igkAJgqJAA8LCQA1i0kAHAvJAAKMSQArjIkAEg0JADiNSQAhjckACA5JAC6OiQAVDwkAPg9JACSPyQALEEkAMZCJABgRCQABEYkAJ5HJAA4SSQA0kokAHZMJAAQTiQAqk8kAERRJADeUiQAglQkABxWJAC2VyQAUFkkAPRaJACOXCQAKF4kAMJfJABmYSQAAGMkAJpkJAA0ZiQA2GckAHJpJAAMayQApmwkAEpuJADkbyQAfnEkACJzJAC8dCQAVnYkAPB3JACUeSQALnskAMh8JABifiQABoAkAKCBJAA6gyQA3oQkAHiGJAASiCQArIkkAEaLJADqjCQAhI4kAB6QJAC4kSQAXJMkAPaUJACQliQAKpgkAMSZJABomyQAAp0kAJyeJAA2oCQA2qEkAHSjJAAOpSQAqKYkAEyoJADmqSQAgKskABqtJAC+riQAWLAkAPKxJACWsyQAMLUkAMq2JABkuCQACLokAKK7JAA8vSQA1r4kAHrAJAAUwiQArsMkAEjFJADsxiQAhsgkACDKJAC6yyQAXs0kAPjOJACS0CQALNIkAMbTJABq1SQABNckAJ7YJAA42iQA3NskAHbdJAAQ3yQAquAkAE7iJADo4yQAguUkABznJADA6CQAWuokAPTrJACY7SQAMu8kAMzwJABm8iQACvQkAKT1JAA+9yQA2PgkAHz6JAAW/CQAsP0kAEr/JADuACUAiAIlACIEJQC8BSUAVgclAPoIJQCUCiUALgwlAMgNJQBsDyUABhElAKASJQA6FCUA3hUlAHgXJQASGSUArBolAFAcJQDqHSUAhB8lAB4hJQDCIiUAXCQlAPYlJQCQJyUANCklAM4qJQBoLCUAAi4lAKYvJQBAMSUA2jIlAHQ0JQAYNiUAsjclAEw5JQDmOiUAijwlACQ+JQC+PyUAWEElAPxCJQCWRCUAMEYlANRHJQBuSSUACEslAKJMJQBGTiUA4E8lAHpRJQAUUyUArlQlAFJWJQDsVyUAhlklACBbJQDEXCUAXl4lAPhfJQCSYSUALGMlANBkJQBqZiUABGglAKhpJQBCayUA3GwlAHZuJQAQcCUAtHElAE5zJQDodCUAgnYlACZ4JQDAeSUAWnslAP58JQCYfiUAMoAlAMyBJQBwgyUACoUlAKSGJQA+iCUA4oklAHyLJQAWjSUAuo4lAFSQJQDukSUAiJMlACyVJQDGliUAYJglAPqZJQCUmyUAOJ0lANKeJQBsoCUABqIlAKCjJQBEpSUA3qYlAHioJQASqiUAtqslAFCtJQDqriUAhLAlACiyJQDCsyUAXLUlAAC3JQCauCUANLolAM67JQByvSUADL8lAKbAJQBAwiUA5MMlAH7FJQAYxyUAvMglAFbKJQDwyyUAis0lACTPJQDI0CUAYtIlAPzTJQCW1SUAOtclANTYJQBu2iUACNwlAKLdJQBG3yUA4OAlAHriJQAU5CUAuOUlAFLnJQDs6CUAhuolACrsJQDE7SUAXu8lAALxJQCc8iUANvQlAND1JQB09yUADvklAKj6JQBC/CUA5v0lAID/JQAaASYAtAImAFgEJgDyBSYAjAcmACYJJgDKCiYAZAwmAP4NJgCYDyYAMhEmANYSJgBwFCYAChYmAKQXJgBIGSYA4homAHwcJgAWHiYAuh8mAFQhJgDuIiYAkiQmACwmJgDGJyYAYCkmAAQrJgCeLCYAOC4mANIvJgB2MSYAEDMmAKo0JgBENiYA3jcmAII5JgAcOyYAtjwmAFA+JgD0PyYAjkEmAChDJgDMRCYAZkYmAABIJgCaSSYAPksmANhMJgByTiYADFAmALBRJgBKUyYA5FQmAH5WJgAiWCYAvFkmAFZbJgDwXCYAlF4mAC5gJgDIYSYAYmMmAPxkJgCgZiYAOmgmANRpJgBuayYAEm0mAKxuJgBGcCYA4HEmAIRzJgAedSYAuHYmAFJ4JgD2eSYAkHsmACp9JgDEfiYAaIAmAAKCJgCcgyYANoUmANqGJgB0iCYADoomALKLJgBMjSYA5o4mAICQJgAkkiYAvpMmAFiVJgDyliYAlpgmADCaJgDKmyYAZJ0mAP6eJgCioCYAPKImANajJgBwpSYAFKcmAK6oJgBIqiYA4qsmAIatJgAgryYAurAmAFSyJgD4syYAkrUmACy3JgDGuCYAaromAAS8JgCevSYAQr8mANzAJgB2wiYAEMQmALTFJgBOxyYA6MgmAILKJgAmzCYAwM0mAFrPJgD00CYAjtImADLUJgDM1SYAZtcmAADZJgCa2iYAPtwmANjdJgBy3yYAFuEmALDiJgBK5CYA5OUmAIjnJgAi6SYAvOomAFbsJgD67SYAlO8mAC7xJgDS8iYAbPQmAAb2JgCg9yYARPkmAN76JgB4/CYAEv4mAKz/JgBQAScA6gInAIQEJwAeBicAwgcnAFwJJwD2CicAkAwnACoOJwDODycAaBEnAAITJwCmFCcAQBYnANoXJwB0GScAGBsnALIcJwBMHicA5h8nAIohJwAkIycAviQnAFgmJwD8JycAliknADArJwDULCcAbi4nAAgwJwCiMScAPDMnAOA0JwB6NicAFDgnAK45JwBIOycA7DwnAIY+JwAgQCcAxEEnAF5DJwD4RCcAkkYnADZIJwDQSScAaksnAARNJwCoTicAQlAnANxRJwB2UycAGlUnALRWJwBOWCcA6FknAIJbJwAmXScAwF4nAFpgJwD0YScAmGMnADJlJwDMZicAZmgnAApqJwCkaycAPm0nAOJuJwB8cCcAFnInALBzJwBUdScA7nYnAIh4JwAieicAxnsnAGB9JwD6ficAlIAnADiCJwDSgycAbIUnAAaHJwCqiCcARIonAN6LJwB4jScAHI8nALaQJwBQkicA6pMnAI6VJwAolycAwpgnAFyaJwD2mycAmp0nADSfJwDOoCcAaKInAAykJwCmpScAQKcnANqoJwB+qicAGKwnALKtJwBMrycA8LAnAIqyJwAktCcAyLUnAGK3JwD8uCcAlronADq8JwDUvScAbr8nAAjBJwCswicARsQnAODFJwB6xycAHsknALjKJwBSzCcA7M0nAJDPJwAq0ScAxNInAF7UJwD41ScAnNcnADbZJwDQ2icAatwnAA7eJwCo3ycAQuEnANziJwCA5CcAGuYnALTnJwBO6ScA8uonAIzsJwAm7icAwO8nAGTxJwD+8icAmPQnADz2JwDW9ycAcPknAAr7JwCu/CcASP4nAOL/JwB8ASgAIAMoALoEKABUBigA7gcoAJIJKAAsCygAxgwoAGAOKAD6DygAnhEoADgTKADSFCgAbBYoAAYYKACqGSgARBsoAN4cKACCHigAHCAoALYhKABQIygA9CQoAI4mKAAoKCgAwikoAGYrKAAALSgAmi4oAD4wKADYMSgAcjMoAAw1KACwNigASjgoAOQ5KAB+OygAIj0oALw+KABWQCgA8EEoAIpDKAAuRSgAyEYoAGJIKAD8SSgAoEsoADpNKADUTigAblAoABJSKACsUygARlUoAOpWKACEWCgAHlooALhbKABcXSgA9l4oAJBgKAAqYigAzmMoAGhlKAACZygAnGgoADZqKADaaygAdG0oAA5vKACocCgATHIoAOZzKACAdSgAGncoALR4KABYeigA8nsoAIx9KAAmfygAyoAoAGSCKAD+gygAooUoADyHKADWiCgAcIooABSMKACujSgASI8oAOKQKACGkigAIJQoALqVKABUlygA+JgoAJKaKAAsnCgAxp0oAGqfKAAEoSgAnqIoADikKADcpSgAdqcoABCpKACqqigATqwoAOitKACCrygAHLEoAMCyKABatCgA9LUoAI63KAAouSgAzLooAGa8KAAAvigAmr8oAD7BKADYwigAcsQoABbGKACwxygASskoAOTKKACIzCgAIs4oALzPKABW0SgA+tIoAJTUKAAu1igAyNcoAGzZKAAG2ygAoNwoADreKADe3ygAeOEoABLjKACs5CgARuYoAOrnKACE6SgAHusoALjsKABc7igA9u8oAJDxKAAq8ygAzvQoAGj2KAAC+CgAnPkoAED7KADa/CgAdP4oABgAKQCyASkATAMpAOYEKQCKBikAJAgpAL4JKQBYCykA/AwpAJYOKQAwECkAyhEpAG4TKQAIFSkAohYpADwYKQDgGSkAehspABQdKQCuHikASCApAOwhKQCGIykAICUpALomKQBeKCkA+CkpAJIrKQAsLSkA0C4pAGowKQAEMikAnjMpAEI1KQDcNikAdjgpABo6KQC0OykATj0pAOg+KQCMQCkAJkIpAMBDKQBaRSkA/kYpAJhIKQAySikAzEspAHBNKQAKTykApFApAD5SKQDYUykAfFUpABZXKQCwWCkASlopAO5bKQCIXSkAIl8pALxgKQBgYikA+mMpAJRlKQAuZykA0mgpAGxqKQAGbCkAoG0pAERvKQDecCkAeHIpABJ0KQC2dSkAUHcpAOp4KQCEeikAKHwpAMJ9KQBcfykA9oApAJqCKQA0hCkAzoUpAGiHKQAMiSkApoopAECMKQDkjSkAfo8pABiRKQCykikAVpQpAPCVKQCKlykAJJkpAMiaKQBinCkA/J0pAJafKQAwoSkA1KIpAG6kKQAIpikAoqcpAEapKQDgqikAeqwpABSuKQC4rykAUrEpAOyyKQCGtCkAKrYpAMS3KQBeuSkA+LopAJK8KQA2vikA0L8pAGrBKQAOwykAqMQpAELGKQDcxykAgMkpABrLKQC0zCkATs4pAPLPKQCM0SkAJtMpAMrUKQBk1ikA/tcpAJjZKQA82ykA1twpAHDeKQAK4CkApOEpAEjjKQDi5CkAfOYpABboKQC66SkAVOspAO7sKQCI7ikAIvApAMbxKQBg8ykA+vQpAJT2KQA4+CkA0vkpAGz7KQAQ/SkAqv4pAEQAKgDeASoAggMqABwFKgC2BioAUAgqAPQJKgCOCyoAKA0qAMwOKgBmECoAABIqAJoTKgA0FSoA2BYqAHIYKgAMGioAphsqAEodKgDkHioAfiAqABgiKgCyIyoAViUqAPAmKgCKKCoAJCoqAMgrKgBiLSoA/C4qAJYwKgA6MioA1DMqAG41KgASNyoArDgqAEY6KgDgOyoAhD0qAB4/KgC4QCoAUkIqAPZDKgCQRSoAKkcqAM5IKgBoSioAAkwqAJxNKgA2TyoA2lAqAHRSKgAOVCoAqFUqAExXKgDmWCoAgFoqABpcKgC0XSoAWF8qAPJgKgCMYioAJmQqAMplKgBkZyoA/mgqAJhqKgA8bCoA1m0qAHBvKgAUcSoArnIqAEh0KgDidSoAhncqACB5KgC6eioAVHwqAO59KgCSfyoALIEqAMaCKgBghCoABIYqAJ6HKgA4iSoA3IoqAHaMKgAQjioAqo8qAE6RKgDokioAgpQqAByWKgDAlyoAWpkqAPSaKgCOnCoAMp4qAMyfKgBmoSoAAKMqAJqkKgA+pioA2KcqAHKpKgAMqyoAsKwqAEquKgDkryoAfrEqACKzKgC8tCoAVrYqAPC3KgCUuSoALrsqAMi8KgBivioABsAqAKDBKgA6wyoA1MQqAHjGKgASyCoArMkqAEbLKgDqzCoAhM4qAB7QKgDC0SoAXNMqAPbUKgCQ1ioANNgqAM7ZKgBo2yoAAt0qAKbeKgBA4CoA2uEqAHTjKgAY5SoAsuYqAEzoKgDm6SoAgOsqACTtKgC+7ioAWPAqAPLxKgCM8yoAMPUqAMr2KgBk+CoACPoqAKL7KgA8/SoA1v4qAHoAKwAUAisArgMrAEgFKwDsBisAhggrACAKKwDECysAXg0rAPgOKwCSECsANhIrANATKwBqFSsABBcrAKgYKwBCGisA3BsrAHYdKwAQHysAtCArAE4iKwDoIysAgiUrACYnKwDAKCsAWiorAPQrKwCOLSsAMi8rAMwwKwBmMisACjQrAKQ1KwA+NysA2DgrAHw6KwAWPCsAsD0rAEo/KwDuQCsAiEIrACJEKwDGRSsAYEcrAPpIKwCUSisALkwrANJNKwBsTysABlErAKBSKwBEVCsA3lUrAHhXKwASWSsArForAFBcKwDqXSsAhF8rAB5hKwDCYisAXGQrAPZlKwCaZysANGkrAM5qKwBobCsADG4rAKZvKwBAcSsA2nIrAH50KwAYdisAsncrAEx5KwDweisAinwrACR+KwDIfysAYoErAPyCKwCWhCsAMIYrANSHKwBuiSsACIsrAKKMKwBGjisA4I8rAHqRKwAUkysAuJQrAFKWKwDslysAhpkrACqbKwDEnCsAXp4rAAKgKwCcoSsANqMrANCkKwBqpisADqgrAKipKwBCqysA3KwrAHauKwAasCsAtLErAE6zKwDotCsAjLYrACa4KwDAuSsAWrsrAP68KwCYvisAMsArAMzBKwBwwysACsUrAKTGKwBIyCsA4skrAHzLKwAWzSsAus4rAFTQKwDu0SsAiNMrACzVKwDG1isAYNgrAPrZKwCe2ysAON0rANLeKwBs4CsAEOIrAKrjKwBE5SsA3uYrAILoKwAc6isAtusrAFDtKwD07isAjvArACjyKwDC8ysAXPUrAAD3KwCa+CsANPorAM77KwBy/SsADP8rAKYALABAAiwA5AMsAH4FLAAYBywAsggsAFYKLADwCywAig0sAC4PLADIECwAYhIsAPwTLACgFSwAOhcsANQYLABuGiwAEhwsAKwdLABGHywA4CAsAIQiLAAeJCwAuCUsAFInLAD2KCwAkCosACosLADELSwAXi8sAAIxLACcMiwANjQsANA1LAB0NywADjksAKg6LABCPCwA5j0sAIA/LAAaQSwAtEIsAFhELADyRSwAjEcsADBJLADKSiwAZEwsAP5NLACiTywAPFEsANZSLABwVCwAFFYsAK5XLABIWSwA4losAHxcLAAgXiwAul8sAFRhLADuYiwAkmQsACxmLADGZywAYGksAARrLACebCwAOG4sANJvLAB2cSwAEHMsAKp0LABEdiwA6HcsAIJ5LAAceywAtnwsAFp+LAD0fywAjoEsADKDLADMhCwAZoYsAACILACkiSwAPossANiMLAByjiwAFpAsALCRLABKkywA5JQsAH6WLAAimCwAvJksAFabLADwnCwAlJ4sAC6gLADIoSwAbKMsAAalLACgpiwAOqgsAN6pLAB4qywAEq0sAKyuLABGsCwA6rEsAISzLAAetSwAuLYsAFy4LAD2uSwAkLssACq9LADEviwAaMAsAALCLACcwywANsUsANrGLAB0yCwADsosALLLLABMzSwA5s4sAIDQLAAk0iwAvtMsAFjVLADy1iwAltgsADDaLADK2ywAZN0sAAjfLACi4CwAPOIsAODjLAB65SwAFOcsAK7oLABI6iwA7OssAIbtLAAg7ywAuvAsAF7yLAD48ywAkvUsACz3LADQ+CwAavosAAT8LACe/SwAOP8sANwALQB2Ai0AEAQtAKoFLQBOBy0A6AgtAIIKLQAcDC0AwA0tAFoPLQD0EC0AmBItADIULQDMFS0AZhctAAoZLQCkGi0APhwtANgdLQB8Hy0AFiEtALAiLQBKJC0A7iUtAIgnLQAiKS0AvCotAGAsLQD6LS0AlC8tAC4xLQDSMi0AbDQtAAY2LQCgNy0ARDktAN46LQB4PC0AEj4tAKw/LQBQQS0A6kItAIRELQAeRi0AwkctAFxJLQD2Si0AkEwtADROLQDOTy0AaFEtAAxTLQCmVC0AQFYtANpXLQB+WS0AGFstALJcLQBMXi0A8F8tAIphLQAkYy0AvmQtAGJmLQD8Zy0AlmktADBrLQDUbC0Abm4tAAhwLQCicS0APHMtAOB0LQB6di0AFHgtAK55LQBSey0A7HwtAIZ+LQAggC0AxIEtAF6DLQD4hC0AnIYtADaILQDQiS0AaostAA6NLQCoji0AQpAtANyRLQCAky0AGpUtALSWLQBOmC0A8pktAIybLQAmnS0AwJ4tAGSgLQD+oS0AmKMtADKlLQDMpi0AcKgtAAqqLQCkqy0ASK0tAOKuLQB8sC0AFrItALqzLQBUtS0A7rYtAIi4LQAiui0AxrstAGC9LQD6vi0AnsAtADjCLQDSwy0AbMUtABDHLQCqyC0ARMotAN7LLQCCzS0AHM8tALbQLQBQ0i0A9NMtAI7VLQAo1y0AwtgtAFzaLQAA3C0Amt0tADTfLQDO4C0AaOItAAzkLQCm5S0AQOctAOToLQB+6i0AGOwtALLtLQBW7y0A8PAtAIryLQAk9C0AyPUtAGL3LQD8+C0AlvotADr8LQDU/S0Abv8tAAgBLgCsAi4ARgQuAOAFLgB6By4AHgkuALgKLgBSDC4A9g0uAJAPLgAqES4AxBIuAGgULgACFi4AnBcuADYZLgDQGi4AdBwuAA4eLgCoHy4AQiEuAOYiLgCAJC4AGiYuALQnLgBOKS4A8iouAIwsLgAmLi4AwC8uAGQxLgD+Mi4AmDQuADw2LgDWNy4AcDkuAAo7LgCuPC4ASD4uAOI/LgB8QS4AIEMuALpELgBURi4A+EcuAJJJLgAsSy4AxkwuAGpOLgAEUC4AnlEuADhTLgDSVC4AdlYuABBYLgCqWS4ARFsuAN5cLgCCXi4AHGAuALZhLgBQYy4A9GQuAI5mLgAoaC4AwmkuAGZrLgAAbS4Amm4uAD5wLgDYcS4AcnMuAAx1LgCwdi4ASnguAOR5LgCIey4AIn0uALx+LgBWgC4A8IEuAJSDLgAuhS4AyIYuAGKILgD8iS4AoIsuADqNLgDUji4AbpAuABKSLgCsky4ARpUuAOCWLgCEmC4AHpouALibLgBcnS4A9p4uAJCgLgAqoi4AzqMuAGilLgACpy4AnKguAECqLgDaqy4AdK0uAA6vLgCysC4ATLIuAOazLgCAtS4AGrcuAL64LgBYui4A8rsuAIy9LgAwvy4AysAuAGTCLgD+wy4AosUuADzHLgDWyC4AesouABTMLgCuzS4ASM8uAOzQLgCG0i4AINQuALrVLgBU1y4A+NguAJLaLgAs3C4Axt0uAGrfLgAE4S4AnuIuADjkLgDc5S4AducuABDpLgCq6i4ATuwuAOjtLgCC7y4AHPEuAMDyLgBa9C4A9PUuAJj3LgAy+S4AzPouAGb8LgAK/i4ApP8uAD4BLwDYAi8AfAQvABYGLwCwBy8ASgkvAO4KLwCIDC8AIg4vALwPLwBgES8A+hIvAJQULwAuFi8AyBcvAGwZLwAGGy8AoBwvADoeLwDeHy8AeCEvABIjLwCsJC8AUCYvAOonLwCEKS8AHisvAMIsLwBcLi8A9i8vAJAxLwA0My8AzjQvAGg2LwACOC8ApjkvAEA7LwDaPC8Afj4vABhALwCyQS8ATEMvAPBELwCKRi8AJEgvAL5JLwBiSy8A/EwvAJZOLwAwUC8AylEvAG5TLwAIVS8AolYvADxYLwDgWS8AelsvABRdLwCuXi8AUmAvAOxhLwCGYy8AIGUvAMRmLwBeaC8A+GkvAJJrLwA2bS8A0G4vAGpwLwAEci8AqHMvAEJ1LwDcdi8AgHgvABp6LwC0ey8ATn0vAPJ+LwCMgC8AJoIvAMCDLwBahS8A/oYvAJiILwAyii8AzIsvAHCNLwAKjy8ApJAvAD6SLwDYky8AfJUvABaXLwCwmC8ASpovAO6bLwCInS8AIp8vAMagLwBgoi8A+qMvAJSlLwA4py8A0qgvAGyqLwAGrC8Aqq0vAESvLwDesC8AeLIvABy0LwC2tS8AULcvAPS4LwCOui8AKLwvAMK9LwBcvy8AAMEvAJrCLwA0xC8AzsUvAHLHLwAMyS8ApsovAEDMLwDazS8Afs8vABjRLwCy0i8ATNQvAPDVLwCK1y8ALtkvAMjaLwBi3C8A/N0vAJbfLwA64S8A1OIvAG7kLwAI5i8AoucvAEbpLwDg6i8AeuwvABTuLwC47y8AUvEvAOzyLwCG9C8AKvYvAMT3LwBe+S8AAvsvAJz8LwA2/i8A0P8vAHQBMAAOAzAAqAQwAEIGMADmBzAAgAkwABoLMAC0DDAAWA4wAPIPMACMETAAJhMwAMoUMABkFjAA/hcwAJgZMAAyGzAA1hwwAHAeMAAKIDAAriEwAEgjMADiJDAAfCYwABYoMAC6KTAAVCswAO4sMACILjAALDAwAMYxMABgMzAA+jQwAJ42MAA4ODAA0jkwAGw7MAAQPTAAqj4wAERAMADoQTAAgkMwABxFMAC2RjAAWkgwAPRJMACOSzAAKE0wAMxOMABmUDAAAFIwAJpTMAA+VTAA2FYwAHJYMAAMWjAAsFswAEpdMADkXjAAfmAwABhiMAC8YzAAVmUwAPBmMACKaDAALmowAMhrMABibTAA/G4wAKBwMAA6cjAA1HMwAG51MAASdzAArHgwAEZ6MADqezAAhH0wAB5/MAC4gDAAXIIwAPaDMACQhTAAKocwAM6IMABoijAAAowwAJyNMAA2jzAA2pAwAHSSMAAOlDAAqJUwAEyXMADmmDAAgJowABqcMAC+nTAAWJ8wAPKgMACMojAAMKQwAMqlMABkpzAA/qgwAKKqMAA8rDAA1q0wAHqvMAAUsTAArrIwAEi0MADstTAAhrcwACC5MAC6ujAAXrwwAPi9MACSvzAALMEwAMbCMABqxDAABMYwAJ7HMAA4yTAA3MowAHbMMAAQzjAAqs8wAETRMADo0jAAgtQwABzWMADA1zAAWtkwAPTaMACO3DAAMt4wAMzfMABm4TAAAOMwAKTkMAA+5jAA2OcwAHLpMAAW6zAAsOwwAEruMADk7zAAiPEwACLzMAC89DAAVvYwAPD3MACU+TAALvswAMj8MABi/jAABgAxAKABMQA6AzEA3gQxAHgGMQASCDEArAkxAFALMQDqDDEAhA4xAB4QMQDCETEAXBMxAPYUMQCQFjEANBgxAM4ZMQBoGzEADB0xAKYeMQBAIDEA2iExAHQjMQAYJTEAsiYxAEwoMQDmKTEAiisxACQtMQC+LjEAWDAxAPwxMQCWMzEAMDUxAMo2MQBuODEACDoxAKI7MQA8PTEA4D4xAHpAMQAUQjEArkMxAEhFMQDsRjEAhkgxACBKMQC6SzEAXk0xAPhOMQCSUDEALFIxANBTMQBqVTEABFcxAKhYMQBCWjEA3FsxAHZdMQAaXzEAtGAxAE5iMQDoYzEAjGUxACZnMQDAaDEAWmoxAP5rMQCYbTEAMm8xAMxwMQBwcjEACnQxAKR1MQA+dzEA2HgxAHx6MQAWfDEAsH0xAEp/MQDugDEAiIIxACKEMQC8hTEAYIcxAPqIMQCUijEAOIwxANKNMQBsjzEABpExAKqSMQBElDEA3pUxAHiXMQAcmTEAtpoxAFCcMQDqnTEAjp8xACihMQDCojEAXKQxAACmMQCapzEANKkxAM6qMQBorDEADK4xAKavMQBAsTEA2rIxAH60MQAYtjEAsrcxAEy5MQDwujEAirwxACS+MQC+vzEAYsExAPzCMQCWxDEAOsYxANTHMQBuyTEACMsxAKzMMQBGzjEA4M8xAHrRMQAe0zEAuNQxAFLWMQDs1zEAkNkxACrbMQDE3DEAXt4xAALgMQCc4TEANuMxANDkMQBq5jEADugxAKjpMQBC6zEA3OwxAIDuMQAa8DEAtPExAE7zMQDy9DEAjPYxACb4MQDA+TEAZPsxAP78MQCY/jEAMgAyANYBMgBwAzIACgUyAK4GMgBICDIA4gkyAHwLMgAgDTIAug4yAFQQMgDuETIAkhMyACwVMgDGFjIAYBgyAPoZMgCeGzIAOB0yANIeMgBsIDIAECIyAKojMgBEJTIA3iYyAIIoMgAcKjIAtisyAFAtMgD0LjIAjjAyACgyMgDCMzIAZjUyAAA3MgCaODIANDoyANg7MgByPTIADD8yAKZAMgBKQjIA5EMyAH5FMgAiRzIAvEgyAFZKMgDwSzIAlE0yAC5PMgDIUDIAYlIyAPxTMgCgVTIAOlcyANRYMgBuWjIAElwyAKxdMgBGXzIA4GAyAIRiMgAeZDIAuGUyAFJnMgD2aDIAmmoyADRsMgDYbTIAcm8yAAxxMgCmcjIASnQyAOR1MgB+dzIAGHkyALx6MgBWfDIA8H0yAIp/MgAugTIAyIIyAGKEMgD8hTIAlocyADqJMgDUijIAbowyABKOMgCsjzIARpEyAOCSMgCElDIAHpYyALiXMgBSmTIA9poyAJCcMgAqnjIAxJ8yAGihMgACozIAnKQyADamMgDapzIAdKkyAA6rMgCorDIATK4yAOavMgCAsTIAGrMyAL60MgBYtjIA8rcyAIy5MgAwuzIAyrwyAGS+MgAIwDIAosEyADzDMgDWxDIAcMYyABTIMgCuyTIASMsyAOLMMgCGzjIAINAyALrRMgBU0zIA+NQyAJLWMgAs2DIAxtkyAGrbMgAE3TIAnt4yADjgMgDc4TIAduMyABDlMgCq5jIAROgyAOjpMgCC6zIAHO0yALbuMgBa8DIA9PEyAI7zMgAo9TIAzPYyAGb4MgAA+jIAmvsyAD79MgDY/jIAcgAzAAwCMwCwAzMASgUzAOQGMwB+CDMAIgozALwLMwBWDTMA8A4zAJQQMwAuEjMAyBMzAGwVMwAGFzMAoBgzADoaMwDeGzMAeB0zABIfMwCsIDMAUCIzAOojMwCEJTMAHiczAMIoMwBcKjMA9iszAJAtMwA0LzMAzjAzAGgyMwACNDMApjUzAEA3MwDaODMAdDozAA48MwCyPTMATD8zAOZAMwCKQjMAJEQzAL5FMwBYRzMA8kgzAJZKMwAwTDMAyk0zAGRPMwAIUTMAolIzADxUMwDWVTMAelczABRZMwCuWjMASFwzAOxdMwCGXzMAIGEzAMRiMwBeZDMA+GUzAJJnMwAsaTMA0GozAGpsMwAEbjMAqG8zAEJxMwDccjMAdnQzABp2MwC0dzMATnkzAOh6MwCMfDMAJn4zAMB/MwBagTMA/oIzAJiEMwAyhjMAzIczAGaJMwAKizMApIwzAD6OMwDYjzMAfJEzABaTMwCwlDMASpYzAOSXMwCImTMAIpszALycMwBWnjMA+p8zAJShMwAuozMAyKQzAGymMwAGqDMAoKkzAESrMwDerDMAeK4zABKwMwC2sTMAULMzAOq0MwCEtjMAKLgzAMK5MwBcuzMA9rwzAJq+MwA0wDMAzsEzAGjDMwAMxTMApsYzAEDIMwDayTMAfsszABjNMwCyzjMAVtAzAPDRMwCK0zMAJNUzAMjWMwBi2DMA/NkzAJbbMwA63TMA1N4zAG7gMwAI4jMArOMzAEblMwDg5jMAeugzABTqMwC46zMAUu0zAPbuMwCG8DMAKvIzAMTzMwBe9TMA+PYzAJL4MwA2+jMA0PszAHT9MwAO/zMAqAA0AEICNADcAzQAgAU0ABoHNAC0CDQATgo0APILNACMDTQAJg80AMAQNABaEjQA/hM0AJgVNAAyFzQAzBg0AHAaNAAKHDQApB00AD4fNADiIDQAfCI0ABYkNACwJTQAVCc0AO4oNACIKjQAIiw0AMYtNABgLzQA+jA0AJQyNAA4NDQA0jU0AGw3NAAGOTQAqjo0AFg8NAD8PTQAqj80ADpBNADeQjQAgkQ0ACZGNADARzQAWkk0APRKNACYTDQAMk40AMxPNABmUTQAAFM0AKRUNAA+VjQA2Fc0AHJZNAAWWzQAsFw0AEpeNADkXzQAkmE0ACxjNADQZDQAamY0AARoNACeaTQAQms0ANxsNAB2bjQAGnA0AKpxNABOczQA6HQ0AIJ2NAAceDQAwHk0AFp7NAD0fDQAmH40ADKANADMgTQAcIM0AAqFNACkhjQASIg0AOKJNACGizQAKo00AMSONABokDQAApI0AJyTNAA2lTQA2pY0AHSYNAAOmjQAsps0AEydNADmnjQAgKA0ACSiNAC+ozQAWKU0APKmNACWqDQAMKo0AMqrNABkrTQAEq80AKywNABGsjQA4LM0AIS1NAAetzQAuLg0AFy6NAD2uzQAkL00ACq/NADEwDQAaMI0AALENACcxTQAQMc0ANrINAB0yjQADsw0ALLNNABMzzQA5tA0AIDSNAAa1DQAyNU0AGLXNAD82DQAoNo0ADrcNADU3TQAgt80ABzhNAC24jQAUOQ0APTlNACO5zQAKOk0AMzqNABm7DQACu40AKTvNAA+8TQA4vI0AHz0NAAW9jQAuvc0AFT5NADu+jQAkvw0ACz+NADG/zQAagE1AA4DNQCoBDUAQgY1ANwHNQCACTUAGgs1ALQMNQBODjUA8g81AIwRNQAmEzUAyhQ1AG4WNQAIGDUArBk1AEYbNQDgHDUAeh41AB4gNQC4ITUAUiM1AOwkNQCGJjUANCg1AM4pNQBoKzUADC01AKYuNQBAMDUA2jE1AH4zNQAYNTUAsjY1AEw4NQDwOTUAlDs1AC49NQDSPjUAbEA1AAZCNQCgQzUAOkU1AN5GNQB4SDUAEko1ALZLNQBQTTUA6k41AIRQNQAoUjUAwlM1AFxVNQD2VjUAkFg1ADRaNQDOWzUAaF01AAxfNQCmYDUASmI1AO5jNQCIZTUAImc1ALxoNQBgajUA+ms1AJRtNQAubzUAyHA1AGxyNQAGdDUAoHU1ADp3NQDeeDUAeHo1ABJ8NQCsfTUAUH81AOqANQCEgjUAKIQ1AMKFNQBchzUA9og1AJqKNQA0jDUAzo01AGiPNQAMkTUAppI1AECUNQDalTUAdJc1ABiZNQCymjUATJw1APCdNQCKnzUAJKE1AL6iNQBipDUA/KU1AJanNQAwqTUA1Ko1AG6sNQAIrjUAoq81AEaxNQDgsjUAerQ1ABS2NQC4tzUAUrk1AOy6NQCGvDUAIL41AMS/NQBewTUA+MI1AJLENQA2xjUA0Mc1AGrJNQAEyzUAqMw1AELONQDczzUAdtE1ABrTNQC01DUATtY1APLXNQCM2TUAJts1AMDcNQBk3jUA/t81AJjhNQAy4zUA1uQ1AHDmNQAK6DUApOk1AEjrNQDi7DUAfO41ABbwNQCw8TUAVPM1AO70NQCI9jUAIvg1AMb5NQBg+zUA+vw1AJT+NQA4ADYA0gE2AGwDNgAGBTYAqgY2AEQINgDeCTYAggs2ABwNNgC2DjYAUBA2APQRNgCOEzYAKBU2AMIWNgBmGDYAABo2AJobNgA0HTYA2B42AHIgNgAMIjYApiM2AEAlNgDkJjYAfig2ABgqNgCyKzYAVi02APAuNgCKMDYAJDI2AMgzNgBiNTYA/DY2AJY4NgA6OjYA1Ds2AG49NgAIPzYArEA2AEZCNgDgQzYAhEU2AB5HNgC4SDYAUko2APZLNgCQTTYAKk82AMRQNgBoUjYAAlQ2AJxVNgA2VzYA0Fg2AHRaNgAOXDYAqF02AEJfNgDcYDYAgGI2ABpkNgC0ZTYAWGc2APJoNgCMajYAJmw2AMptNgBkbzYA/nA2AJhyNgA8dDYA1nU2AHB3NgAUeTYArno2AAA</prop>
				<prop name="Temps">REFSWgAARq4CAIBGqf/sUbgehWszQP8K16NwPUo0QP738QoXNkCuR+F/ehTuN0B7FAYA37o5QM3MFwCMO3tAZh4CPUBxPfbwd7A/QCcBcL1AJQT7QUAIAK5HoUJAfx+F61G4fkP183tqRCUDUEVAUvDwd+sxRgUDTkdAXwG/UThIQJqZdwAZ+0lA6PNKQMP1KP9cj+JKQClcj2/C9chLjQOoTF0Du5FNFQOsTkDu8ovdT3UDOVBAjwEorG1QLQMdUX0DkFElA9sAUl0DcVJFA/5SdgUDblN9A+BTQL8B11xPVD0DwQQUMVV2RQOeVb0DDFZADwHXepRWvQP8JBRkV3atA8tXDRRYQDNOEbuTWBUD7FhARwEe2yVZBQMeWV0D8VjWjQO4WL0DfHQUOFiq5QRXhQRXbQPYlBTSkKQfth/AEyYC0NQXBgLOUOQXPhX2HXYCyQwvSD4Bb8dXQPaIAMLFLC+CThLDRC9WLQYTbC/+Ar+AhC+WLS4DrC++L9Ar7vK7AOQv9i8IPxo5dhMkPy4/SD8AQj9cP1Y/iDumP7g/yj/cPyjuPwBPEk9XHQO2jDcmIs2XPBRbV/30nCTPVtZtA3hWXRM1JBT0VbZdE7VVjQN4Vf0DP61VJSMHVdUUVL0DjHdUQKQAANdTVGUUtVQlI+f8BK9T/fN3rVMlA0BTHRRTXRPFtVIVBFIlI1dSPQMhrVJ1A+lRdURRrQN7tgRURVH9A/9QbQPItVCdBFD181pQJRMktiRU2E8VA2xPfQRPti0jdU5dEwVOdQOZbU2NAyhNdQO5TBUD20xMXRPlS30DwEvaTRMTjFSFTC0j9UzWJRN0TeUUTfXz6k0EjVR8VNm8V95D5F/2XY4DWLxXFm1eAtFNLSPVNGdI1lXWVS4C3VRvPgLhbG8AdmXOVY5txlWmb7hvymkGAwDcb+5vAH8KcW4TFH8uf0B/gFJ/ZH8eda5TdH+Wff7y9wB8f659pn2udYZ17n8Aj8J5ABaPwHsuj+h/Yo88j4aPmI+wqo+8jz6NjgIIThUETmYtA11PPVaGAqJQ9URtUUUDvlEtIzVSDQOtquwEHlOlQ5PcRAW1VF1UVP3z51QdA3ZVVW0D6HxEWFxEyGRFtVd9A6CcFAhY/QNv1VhNlFh1BFk9AxFZVg0D6liFA7JcFHVcFAs1WKVD8zQnzi/gk5YtUG4vEK+CKSYStNQUgPSUbT8UJPlWpUOjViUDm2BW/QMfVnVkdESlzVUNA2pVDRb28vpUajWkVC0DfUyUR1QlA9sQVPXz2lNdA6FTqk0EU00TM/wE7+xEt1bcBIFS9fRShQMSJJS12gRUpRSUblFtAyhmzATwUH1UBJSCUA0DtUo8VBQ0tLpPZQRPNqVDw05tA1hOxVaeo01N/QMPTVWkrFQ1rFRr1UstZEulQyNMbQMTmEx1to4CiLxXdmVWZQQ2Zb5ayuS3Dm8gbzJhLm0ARm1Ob2Bvgm9sz5ZvyG+izwC0zwZ11m/gzxJ/HH+WfyjfADrftH9W3W7fgNu2f0CLlt+AWI9yj9TfPo/43wLvTMT9pU19A2D0hx4CJjxUpGw8VRxUn1EdAxZSrQTJUtUEvKSRPJcmIndUTK2UnERcVeUUhEVWBQNbrlb98zdXVaRXRQOJDryX/vLXnJeelc6TWBQlBEwUc0wUM8yX1hUWpYAWPe6fUP/6n2T3lgPUFHC1VxUDLJwU6FYtI6W1VoUDYmykIVZNE+M1Vf3zl4REX1VN5BQUre5UlLZU/QN/nORKtVT1pFRVE8xTLSOVtvwEX1MlIydTPQPx0vxEueSnNrNSTUMHUmYds9BRbVTUBGBRdVSlUW0UUBU0PFSExAQ9MiRUCASVXFQ1TyUkXLdk7sVGEoGM1YRUjEwdsyUghFTMlL9OE0yNRDzkAaA0Z3Zt1lUuZf6/QB8qbwAkzz7PiB9az8xXZs/IH5LPAOwf1s8QLyIvNC9G3wjfQi8AtN9+L5Avat+0L67f0N/i3wDELxbvCD8aP/wv7i+oI05SawxOPaOQZFRlTyWTRSokVKgkVBuwhqKhbOdIJp2G5fYCA0SXJkLonKS1XYREz9z0XlYNU8tqDEQ7TESnHKQRWJXkLVidQ9xYDVMb9OfWowFYNaQsR8aVrlMk9171Nv0APv1G/7BPwkmG/5j7Vq1OAjUQbKTRdKSVVaXmBpKxInyko+A2ArFUFUN7GpTkN+z0/1P1tITnFkJtWzSUI1Odo+1S1ZO1teSkcSwEOVLdNFKapePMHJSVUfWEbOQm1mTk71Cl46xU5HRQVgUDPFDV8wY0tJpMtFsuTx2zwE7Vk1VktKjrsKbj5CVMtbRMpeMclhxkyEut5EslZnajTASdtHQUmeS3fh0uxWYVFs0Ajm8Yz2oflB+WH6gf0h/cHwDeHzB/ys9sL05/cC8S35x/AK5/wH/Sf3Q/5n9IP2o5zi8A4C8qjyw/Po1mj1g/ko+sjyRmNdZCCIw3hqJhnD+2Vao+osCkVDV05KtMBCCibFSTjO+e5dZCeBxU7IVVBQNcDEeOUxxPnpJ52VhtBLSUIlnVkxVZhJ3kjJSy3OdmRR71flLFgIxPPv/AT3L/BK+mk9xEgLYMpD9XpeP8VqUDp7VWfQNkvPQjVtXz5qlV1UTc9G4UVDWs5P5KNJS3rKSA9PeeshM8VGvbU1XkU6XjbFPV8yk2JAdGs1Kds4M8Bz6zWsw03mzkplFtpFGdNGxsD9byhlAFQ05Q1UOVGCS0vpwEVaQHpuNOVI12LpKFdIQX9LSoJGQrPEwVFEu1ZEvVBo4zAPwHXrUuGmN4FhV+bUYfUB8Asm+8b8Zv4G/yb1TPJn8gfwA6f3R/rs/Az9LP3H/2zwjfABrfLN9OjwiPMtkej3Dfcj8AxI9+j6iPoo/U3+7fsNt2UrX9BBRgBGQqTxVDC2VQpcOqrDf2AqNRjQOtGBSUi1LdQwDcNHOCHATnHAQ7kO41HlXms1Wq3UNABFSw/EQg5JSNNVe98xM0RHxY7aQE9GsgWc00WdXz9lgFpBaslIVYvfMzvJcOQ+SXQNaf6J8Sr0z/fk1OApA0r9SGo/REc7z0M0yk9FVajQO4VJR8VUUDN3yn1o7Sx1QFQ440lFdU1nWTIVRFQ+ncNLNTsuWzbrynBkL+Uo0DyKps5JCMVFmUVCMUlOs2XOSoUfVTcFGNVLQ0qwFRBWRQJZRQ5bNeovyFUE30PLdeo059lE6ohTYGFd5CMLQUxXy0QZJEZOU0Zz7jTHXknLTnCCRkE2BGQrk8zy7FDs2ebwCobxLPJM82z0jLTs+gH4rPAHzPvh+oz3J/DC/mz5B/Mt8AVC8232Dfei+8307fqN+S3wCsLw7vCO8KPyw/3i8wPzo5ysYy+nQUPTTvRkKJUDZlswdRjZOCUT2kDLQsi1DOUuRSrZRT9fZmU5rc9M7s9EFVVUQUVCWyXKSWtOdOQo9XRUP5tVe9k2NsRMVYZbRZqvU0Wb2TAzxEwyxEhyq8lEOMlAKMlNJs/9ZCgbicT+6fWP9q/3z3hlJRTVflsw5XHQRMpISk9C1DnPQDVmWzt7z39kPNVVVjCVVlRPT0mVQWjZNiVL3zLISkg+B2kquxU0WUU42TQrSkDNoklNPspJ5SpVNlUmzt9CwE6VG9k7NRjTNre1GlE0X8pA5RRbNb11Cl46BQTbRQTaNtJMRU3E+l43BPPUQtT02jlE6NlE7tNLQP1paiWkyVJEtlo8hLFLUk1AROfLTB9A9eFQ4dAF4VJh9AHwrPXB92H4gfmh8A7G/WHdYfIH/qH0R/Vn8gLwA6L3x/Zi+wf5IvxH+2L+h/ANIvHI9OPxg/co9Mj26PUI8wmo+Mj3Y9HgL4ThUUPORtayy06FD1Y2VRvfNR3LQ3XqMsBVO988zEpE1BnKSzVM1UxPSXxPRrJ1ZN45hMlAhXTaNtdCSk4le980xY7TRVWKUEWfVUWV0EWd00igT0kwT0UwT0y+A+ctoArEcm/S7/mE/yn6xPdlPURGNhV7Xm1lNcpIZWpVRa/DQGTJTIVU2zjOw0a1RVlaMaFFTjVH0z1Z3U9Gfc9C7k9PdTqrUzwWRUjGxUU2RUHNZ85NdSrQRSRbNnUra1MzFSPXP6UTWTxLVR5bOOtFRXUaXjELZUBNlQ9VOiUH0zbW1QfVM1UK3jAFBl5A1PjaMeT02UhDWcBAMQ1qbiUE3tC3zkBBNMgo1kSx1m1kPMBMMARmI8BU2986ycZ9Ztbm12b4hvAKJvtG++b9Bv4m9EzxZ/aM8Aes/8H2Z/sM96f8TPnn/4zwDafwzfJo9A3zKP9C+mj1DfAIKPpN9239Df4t/0337dFhJrHU6No74k5J5PbaMrSlBto+qcNGf8h66j1VLV9FKVtFNtQ69TTDWUNJS0VH0E9DSVtPTVCEyUeEyU6JT0V1dmnZPDVzXk3OSwWFWU2VlFlJSUDlm1A+BYCk3DpSREZayfvp1+RdadoN6fQP8KqQ6lVlKoLKRwUCyvTpVmo0SkFUSk1WykW5pVbUNfVVVTGLT0q99URQRUtTRUjTM7RVRNwwU8VCOQflKVnKRrUVOdwxpcVOJSfTOprcQ1FAQ9XOQHxKTQpVFto4pU5aw0HKRU5VZ0BK5QneRQbUM/lDSzCVA9pDTkGk+dtE7C5TRO5bb2g8SF5ASTTGTdBh6TSy3EfLQ1TG1TU6NMNbTstJXUxM4szwC+v9C/6r/0vwbPGM8qz1TPAFbPyB+qH5zPls+4zwIvJN8AFi84L0ovXC9e32gvIt+U3wBu34jfwt/UL67fAD/qLyQ/KEY/KDt+k04FY5As7+ZDWkTkR/ykwFEdtFK9AyWrxKQgbOf2U1T19CxUrCNQbqJ6VQUkVQVjYG1WJZPRVr0DW1fNo7XHtOQzfJScWMWEWLYVkylZvQMbWQ1T7KVYDTOn9Of+QiPs5OUAtOcW/R71Lv02/8BDfk+IQ1hu/Y6jbJTsVn1TpZT0K2RWnZMj7ETjPJduEmFdZKQ7kDZDhOS2VFXzrX+EpEdU/aRUbaPKqPT3BlP09CVs5O/MpLdqxKSA3KRKHAQFUvUE2rRUl/ykYFFVkyhRqsWj8HQEuQy0ghS0PaZkBAhQLebWo08tk8Mm1IRYTgUmJpKBrAd2M6LcBCN0t3a1zvIYjLSFtUwVk/l0tJFNvfPIAGQfbhUOHyAbPh9QG1YfaB8Agh/UZ85vwB8CfxR/3h8ofwASL0x/Li+Af5J/pH+mLwCPAHovxH++LfZ/wC8SjyyPRo+AaI96j4yPno9oP3oxTqJmFowELFA9c6pkBKNQJpKxoaQ/tjWuopNTLQRUCj1zejxU6nykC1DmPVbyVc9ElD80pKwERBfE5GGAVEU8RNvg9oIVWaXkxMTnDkJz/OQTQJYC8VcCJUPJZE8m/5BPUv/kn8YyrbJ89IBX/fNBzET+0qzkt+RPfgLmvPSoVaqNo26M5DU0lP7k9MWsJFe+8khUDQMSHJTatqyko1OFA2pTXaRTaiWkUk20Ut0Dg1K95GVShaRSTeZ+AqZRVaRmjFQ3Ue10LLS7UA1TVYTMVE5E5BfMVL7UVCtRTw0EToXzXJwEKyAULmP8VBqctUyVBFy00wBUxgVOA0y984jkBP40ZAV5xGTBnGfGZV5vcG+CbwCMb6ZvuG/KbyTP7m+wH0rPADx/fs+Qz6LPtH+2z9jP6s8A7H/OfxDfAt9E3zaPaN963wCsj37fkN+a38Tf5t/I25YC2wFO3QNjTnXDKk8WDcMNUFWUUL3zo1AOQtWjnFQY1KSMzKQCUyqVlFOt4+dk5Hckl7b1WvYzVfVDQ1bdA7OU9JUkHKSRrJQZZJ9ukiWtWV0DHlkdU/aklMECxOSFnJ+ulc6VxpUO/dafkDD/mk+8l+6Sj+yUU5X81CynRgJz7EQznOT0VQqNM7gUVHxcr26lTuPMNLNVVLU01DTpU5UDsS1TVZNsUx1TNqynntJrx1LlA460pFlSlQNFIfyE69yv7qXukv+MN5QOkyzkXAS0JBy/RqNOso20Tm02blKgTTVTMEI8xMVct26TbLdW40zFk01rhLTeTOVU7LS5DM8Arr/Iv9q/5L/2vwjPGs90HwA+z1DPmh+8H6bP4B/yH8TPAPbPKC86L0wvJt9YL+J//N8A1t+4L6ovZC+uL8gv8i8cP5A2Pwg7/lNUFD0c7yZCiZo05AgsBIZRdfTshHEVUpXz5HxUdWTnFgPE9E3MJFQ/VQ2krPQlRKS1luxFV21TkFfNE/pZV0VG7qLHWK3kWS2zwyJZDeQkROPoDmJDWARV5ERE0uyXFv/Qn+qfjE+QVk2m5SazFKQQrJVEpIY1VoUTRZTkA1ad/o7jtVWt4wnUNNJUZUObyoSkYsQ0LNz/TqJ4U6ots0Ls9AyUpNOEVJ5RUgVEHA+W41Gl9FHdRFo0BA48BNdQPZOgXAdmzoImUF0U1IRsT+VEFU+V85TMhCaEBOsAng3CDgJeNGVstw4jbLRMTAhtRNwHBrK0LBdOHba/wL8AGhk+HUYf8A9iH4wfjh+gHwDqb8wfzh8wf0J/dC9Wf3h/AIp/nH9uL6h/Ij/Uf5Yv4H8A6n8kjx6PMI9KP3SPXo9QPzRiMV6zTk0D+E69Vs4DFVCNA+wUtGeEVNug7pJpb6Q3FgNTZUPLU9XzW0BUJbOxVGUEVT2DrZdMpChWJXOaNJQKTVc9g3dXpTQkpE50lGu3WJVUWT2DJ1nlRK1ZnQPQWC0TlYSUVQbs5BNYjaScR171XvVmT6B4T9qf7J9eU6TkYcREIEL8NNrUR47q60AOQ1W9k7WL1DRSLJQYVX1D36wUVwayZFT98y7M9PW2DJTAU00DiFMltFOyJXMaVF/uomdS1fMwVVK9hFEts8KUNIx8VJlTlF9GQqJQzYbmQjM2TAT4TyVzik9NtNRftuZaUE1FQ+JMLeN8LUx9Qw9MzePOFG+mkxbcBDhNXfOodGe+bU5vAGhvGh98b04fuG/CbxzP/m8AQM9Sz2TPRn+Iz1J/pM++zwDQz+LP9M9mLwjfEt+EjzbfAIiPSt/0fybfgN9q38zfvt9M4Nv+sh1ObQQM5J4ctMFK1I/mhXYDBAdOUjxTan1Dr0RUIhyUtFS1VGqs9JWc9AjsRHhWHeMz6la9NARExVcd5ExErbKclApZBVMpLEQRWnyU4FyUp1hNA2iUlwJOUtycR76Vtp/In/KfNP9ofkWGs8REcFSUHlft5GrsRJiU9FTcRBVWddNb11Ud45pVBcNhVKdaBsNUdcOqVFVTcxRUSztUJcMFxDW0NJeUr0pGs1L9s62sNfz0PUTkpQe8pNDUrwbjUXXT5zVQlQOwDLR4UK0EfDQzCVAVvo4CrE61hta1asZTTdUD/twEmEyVlGVMxbRLBcRktDFMVVNVo/xUHtS0lXTEygzPAKa/uL/Kv4xv7r8AzxLPbB8ANs+QH6IfnM8Wf7gfos/8HwD2HyAvMi+U367f+H/i2c5/AIgv8t90L97fsC/yL1wv5i9YKD8CP4S0CE59k5AU79ruQsgs5EdRfZPAUSodEzV0VKu8pCBU797zWrQ0B5T0elXlFFV9k1tgVlUT0VYN81vMRW1XLaMzWNXznFithJlYveYGMhdZjeTk5KM2hJRlWFVTI1hNlp7lAP7vEP8i/3xP9pVmRVb/eKGopOST4Laip3z0ZCykI9qE9OUslJhVTRNdVdgdlibjbOS2VPWTf1SKfTRUfZMQZKQLkIaTU1TtRNz0J6Q077Skt7ykK4BS3RNKBAQFHAfe87aENGBRdfMoUQ2T8KpcBLn0pIK8VD0MtAipUBXmjjNPpaPDvIRYyU7lFsbigayFpASTTIZ1EyVMHRRktLMAdvIYqvRUhfxU9awEkXwUxQA0H/YP0L9ibywfNm9QH2ofALxvhh/gE9ZvsB/aHxx/Ln8AGC9SfwwvXn9IL1LfrH+efwDAf9J/7H++Lwg/Ij8cjy6PIGCP4i+Ej0aFdgIMXDcukrVodAQsZASqUC2UUUpVE6GEVBiUNzZyHqSkE5NTFQS09HrU9ANQ7kW29pLPVQ3jXladY82aLJQ9pOSqV4X0ZJR+Wqzk4qzkIlltYxUcR0Su5ebic+Tk+zA2ovNcRAHLbEdeRaadbk325fblhk9Y4JNm4xSkgFfVc0G0RK3+PKS3Vm1jdYT0JVVWbePm5ESoJJRudOTVNcw0/sz0xdT0jFRWpUNIVPXzEsT026SkW6NT1aNsU0WkU5UErETnFhKBUh3kUm2kUlQ15m7ipuSkbnRUN9SEqwFRXURQZeOEtFROaizkF1QEwbxUVU8tpEY0tHlO1XYWY+RUGowEtax0tEEUZOVLNXPOFUu9NEylQ4jMBJsAHrMCPHTOzGc2dcZlnmUOHa69AGZveG+Sb5xvpm/Ib/JvPM8ATs8Yf3LPhM+Wz3h/an+8zwDez7h/+n8Mj7bfgI9KjwTfAD7fON+C36Tfjo+I38LfDMTbAU7FU2NOZcMqTxb9sw1QhaOszIcmQ8Sk1Ra8pIy0pAKMpHVTgl0D6ez0C5CO4xSf5uJD1VbFU7N89CQEpJFXlhWjF1j9lFgdxKTkJVFZXZYGRcZTWJ3Th6TkCzVYBcPxlJdOTVZPcE8Akk8c/15FjuUGrxijvvPURFszVvXz8lWd07fEN9r2M1Vlw/pU9TPDVKolBFQtBFTthFTNs+UspDdmwmpT9TRT5VQEBFnFNOc+UldSFfMfTFSb51Edw6VRjQSMNVGaFfP/fDTHUCVkZARatpxUIlBtM7pPncNOiU9VlIQEdbSEWzD+sp3CpIQsLGVEt7YFzoLIS9o95Ewt42ZMbTPaTArto1TctLksz5a93rWuvwDAv9q/5L/2vxDPIs90H1bPAJgfYs+8H7YfqM/yzwQvFi8AKC/6z2TfPi9o3zLfdC/G3wCo37Lf1C+mL7Av2t8kP7YlpOZTRBQ9BO9eQotUBAq1Ue2kUYWj/FFFI3FBUj1EZFRL4A4DTORZXKSNzAxUP1V1lESkK6WWwNRFTPd+M0REM0DWEspYRk1jGVmt5t6jDETBpORVhYyUQ1SUAlSU0jz/AK6fMP9qSc6fQP+S4bbz/JSrEFdNY8kspIbcREVWhOQEVs1TuPxEfHTl1VVNYwm8NNIkVJtUNu2jZFS1Uy5UTeYGwluxUzWjeFN1k0KEpLUMfKTT7ISeUu00UpoFwyHkhOtRfeQcBHyqFARFzKQO1KTXTASiWhTkXOykJFBNFE+tg9twT33jA0/to5ROoi3jJhy00wCP8jTUFMpKbLRevAT6VLfGw0s9sytMTF1ETN2DWMwHThUAdhUGxe4Npr8QHyIfNB9OHwBYH3ofhB/Wb+hv2h/8bx5/APAfys9Uf05/eH9qL5wvnn8AkH+6f9R/bi/4LxI/LI+2L6Aoj0KPbI8+PUazTt2D+Jh8BKtQ7uJrUA2U/KRnoBwEw6CeYoswLqNSpTRTbpWUU0AA9oFAVOVzVbEEVCREpJWE9CfMN2ou4gb0lHT8lOBXBWSsdJcWcgpZFZRZZWMFbVmFk9NY1UOYWP30LVh18xNYhaPcfEfu7aBWTV5PwJ8i/+Q0nEz0YYqsRCDkNNy8T85FluLH2VVlNLw0UlVlsxhV0J1k/E+GA8T09fSEwFPW1UOIU+VzUVTkGlNYZWREX/aCMFKd9FFFkzXCfDSMZFRTUa1EhFdinuKgZDS7gP7SM1ClhA1PFXOKTzW0vF/OBQZjtU1lBEyVU3xMzZMPYUxdZPxffkMUZDhNJVMBqGRnnm1+bWZtXm9wb4pvAJRvpm/Ib+IJ7m8Yz/pvVM8AZs94z3J/jM+uz8DP0s8EjwDmz9jPEolOj2iPyi9c327fgHiPgt+k37bfQN/qKeayHVVO5VO+9NSeBLRKVARh6sSPfqPs907COlPls5WtHFQhtPSzBJ9Ok1aWTcN6Vg3kVqU07DTFLDyXj/K0WPXzDFSXnuUqfsLefJSjJERjfJe24wFXJaS0l05PsJ/Snxz/BvUIRlP0l37CDrRPFq8orzqhAk6iC/RPBl1mr3ijLlVO8yCMr56vsKtuVY7SR3xf3q8A8KuuXxC/Ir80t+5VrjNMvwRevd5CrNy3Dn2GvVZtVm8AuL/Kv+S/Ph8Az2IfRM+GHwCYH0rPvB/OH6jP8h8ELxYvACgv6n80L47dDo9oL1ov3N8Ajt+I37IvxC/G3xA/6imWhazu1aZCw05FFE/lU25kvIdmEmUc7+4ix1KVUyM8U6009If2grBU72BSAQhs7y6VLrOM757vsOsOEiWVDERVfJe2EtqMn+7vAAD/IvmGTXZNPvXG4/yfbpNaXPRWZPQVVu0j13z/1D6tthKqTORznPQ7VCplEwWs9L6EpIp8r8ais+NSPeQs5HVSdUM/xPz/DuKKxKfu0xQE51BEnTT0pHg8D/6tTgKwTDQIo4AOFT6iaHwPPr1GE5wEWzFMTeOjTK3zHmwUAaV0v0YVNhWWv6i/Eh9kbwAuH0gfWh+sb6Yf0G/ib7QfAAZ/4B+izzx/Tn9gf3J/jC8Ahn+YL+rRtn+gL9Iv9H/2LwAgPyqPPI/mL+h/Go/s3/7dlv5iylA9o0gEB1ZiNah8Pz7vhmCTtPQF3ER4RVWFM+xk5HPoTqJb3OdazuIz7DScWDU0WE2jrStklBNZzVRY7XOnLVhFA2hYZQRYrWSE54Dm70BPWk+kn6adbrOcRHCpV6303DTsrESoXPRmVLxPDuKaRKRhtDQo5ERb8VQlA7dUTQOA/E+2rvLOUyUDl1N1Q181U91DKETk8VJtBMyE2XdEV+5yB1KNY9FRqm1jmQQEYlxUKmRU87R8X0ZTUG1jCVBd86a1T8WET53zy06VM2C0vFcOAmzMVAJNrURMVhVzLkxtZEtVZEuFM6scTJUzoIwEGmxkmQBsZxZ9rmWGZUZt/g9Yb3JvAMy/jm+Yb7pvFM8mzzjPAnkA/m9ozyJ/fM92f7DPws/UzwDOfWaPqH/izwyPbi9Qj1qPgGzfht+Y33rfZN9+1e4zTtpNA5BkBGZPDQMsUIp1w660hCi8jzZVljIgZhxUkVMFVnbyd1R15NZE5HpVlTPwlPRiVlSltGTkQTz0rpyUG3SUrYXsNPxYvbMp9DQXVVnFNFiF87LM5HMcRCAzkDajfJeWld5CuJSfpp9gyJ8y+fblruOcRIBXbeaqrvL+dPSnbPRkDKQlWgyk5dxEqFUVtFUtlLYElPxUBaO2VHVDf6lUtYREpBDsRNocVKHNUzUzalMtlGyk71JqPaRSPSOBTFRKUqX0zVI1M9pRDWRsNGxRsi2kUVXk5KS5UKUzhFpcNExkNBVQlYRPHVS1TyWUTpVTWE51u4UyhIQXvAWsBEFMrWT0VLTrULYCGEy0gExF1EwEzTTUtL2st9a9vr2uvba/AMC/2r8kH/6/CM9KyVYfSM8AesmGH6gfms/MH94f8B8CLwAULw7fKC8q30wvZt+w34ovAKQvni+4L9Iv5C9uLxA/ioYr/U2VRE6dEyr016ZCaawE5x5CowwEGFJ18zOMUh20NOR1U52kTKTTe1T1lJT0X+RE0VUWRRNFVu0DtVz1dO+G5VououhclCdZnURZlVQCxOTBtO/G5f6j1O/e7R79YHZPCP9aQebl1kKCV/1TaUNE954SurQ0dVYtlJZU9PRVvSO3dP9OU1TWLZPDVNWDjOyEU1QKtRMe9ITltPeeEsP4juNWPFTFUgVjjtT0V5SkUR/0/wYFxoNRVUP/lFQTyFAt5Ew0XDQPRgXOU21OBRN5Tt3jCE4dEwudTaXzMHQHrjOEB7YSy85LRfRLtaRUtNpMAqXzULQPLhXGD+AP8g9MbwAWHzAfOh+Ub24fuG/Kb5QfALYfAH/CHyR/Nn9Ifzov7M8Abn9gf6ovZC/2L8Av2n/sf4BOL/B/Aj9Ej1aPyHs+k022JZNnTn1zMU9F8w7aTDSMBOQIUQWjhlFaDXP+XDRzUu2DA4Q01Xe89OpspVR1M9JUqrVDRCykuBykKkz0t6VWdaRXZaQs9AKM5GxqBETTxOQR9DQIWZ1jm9VY7WOaWH1UlOQZLVi1Q+RXVWPJdE82T6BQT2pPrJfe5SbikDz0UdLENA5slQSkhqxEQ1ZqxYRWvUt8pDRBVeWkTVWl89BUraTkhGKUNNUsPOTnzPSvdKR4U9ql80AMVApTNTPTUsZFs5xSVfQ8V1Zi6VGmfXOxUY00TFRFVFQMbVFNA9dQpfOgUO1j1VokBCRsVNj01GxPtlXjAE+1Q5ROdTMisqRUubxX7mLKTEXzXtZUtPpLdfPM3FTuSyKd9EwdBPxXpvKwvA8ebwDYD0JvlL9ebX5viG+ib6xvAP6/EM/abzTPRs8gf5p5Xs8AiM+az5x/ts8g3/p/9M8G3wAAj8p5fn/IfyLfVN9232iPaKLfdI+2sj1UBPhOxbRVT7WzbQTk6IRUZVRUrdxkVG9S7ZPmjKRZphxUzFN9BOyEtIz0Jlq8RJe8RCdW3TOYTORLCFfNhFdlli5STuQ0K7dYlYRZpbMpPJ9OlTQ2U9Q0FVSU3FfdRCxPQH5Fjp+gn7Kf7OdOwp6MRAtjV+00V7Xk7JeuNf6VqoayxdREiiSkULxEF4VVVUPfLK8+pbZDHFS8NVPtlFMVA1BTlQRsr7aGsmVSTcMuUvU0UdZFs8BR1YOKlKRRUaCVhLSn5qLDoKayaXRUMVbMpPRP7ZRP1YMa7K+s/qXGQkxNnVRMTTN8DUxVQw9MjQYutc5VProUw1DGsqE81NG0vyZvOG8Akr+sv2ZvyL/avzQfZh8gzwAqz+RvTs9Yz3rPtB+mz+gfALLPzM8OL+DPGi9UL2YveC8Aii+0364vwC/SL5wv9i94i6z2peaiwE6VQ540BErRUNWE9N+WU1JV08dSyM3UTKf2o1SVpOyEJFW2hZOYVcXzDFZlBFaWlUPuVp0TXhxHRrNYmIWUNJeeoitZfeZGsuCmrOSlWM30LJQTTJTaBVcVE8HE7z5PMEvu7wD/isKWqCz0cCz/TuVW0leqRPQVBKTX/ISaFKRhWow0GBSk4VSNE6rsRCtzVM3UVDUTBTykI+BqFpNTlVRTxfMcU2WUqmQ0rVw0dzxUP1w0B81SFRPRUZ2EXFRVUVYNEx1RVdPnDASw1KRTeFAVpBQECcSkipSEMx5PTbTc1EFO1QbeoxZcBAJNTeRM/TR0BxYTVUsdBExN86MctBpMJAuRTR1DyAwfvg/QD9oPADxvBh8YHyIfhG9OH2gfum8AhB+eH/Bvsh/8Hw5/IH9KfwBELyYv2M9a33x/Pt+Yf5ovAMx//n/gf/J/HI/mL0iLpoO1Tj0LotykTFDF88yy7NRI5PcuYjVSnaOrjVLNkyBTFVR0Ny5ilZpEpAf8hHpV9WQkpGCVVjVUVp2jW2yXhmI1Nnzknljdo/xY1TZek6VZ3aPs7D9O8iM8lOUBV1X0fJ8mT0BPkp9cT25NphayLlc9NEzkqDz0ZqAEpEvgDuOsT7byKLRE8TZEpLdURbOAVDU01ERZE+xPppJfU22TKCTkW/FSPTO6Uk3zg2SkyUosX37zUYX07PQqUVZN8/NQ3eRQpfRQJVRYdFd+hUZiOU+1NE7F85FcnFQTgDayiKxf1vNMql1kSy1kS7X0TIVjhQLkVPp0BPNfBW8Xb3G/O28ATW9fb7m/g2+Nb79vAc/jbwAlzzfPAX8zeDZ/eM+Kz5zPAGZ/uM+qf1yPvs+Qe87PCN8AMo/sz0bfUI8CP5TfXt2mUpsMTpUDkE7llISELFqMhKyUhChRnQRRtfRMrI9O8pNT5Ub2QncspBXq3ERdtETR7Id2A0Tk1UEc9K50lBs8lIVYVt3z6FjtlFlt9Fk9NFVYXQOy/DRz/DQzTJQF83xE0KSXbp3G7VZPgJ8Aqpm+n9CTNpPcn55PAK8Srwgkp95NzpLORK9Wr2ij3rIBdSRfhq+Yo+bVpsNcX25dQM6v4K+iXwS/FrWWs0sFVEVMBeOg5FfOg2TEzqy/AL61Zr/AD4K/nL+mv8i/4rkAFh/wv0ofXB9GzW4fkB9qzwBcz57P2B+qz+wfJt8QLyIvAKzfVi9o3xrfpN9231Avki+gxC/mL9Arvt2m8miEVC4CfFSqBATr0J6NFlUG7c7zisxEejyk7Cyk44+lk8+qlDQ/hESsBJQZjOSCRByX5gIpfOc2lQ5StDyUAXWc716fcJ/y7yxP5u0+RUyO43xEgFdN5s6S/iz/at6yJfScquyEcFW1I0U3hDT+bP8urf6C2wzkLaMEVGxTtaM2rPfmAtm5bK/eMhRSnRPeURa1o6ZRBeNwnKf29a6tas6STpSEGAwEwU/VA0lVLAcG4mDsp2bjTeVbLbEstEVMDUPobA8uvQrmAnkMFMHkB6YPuA8SbwDcD+4PAB/CvzQfNh9gH6JvALRvdh/Ib6of9G/+b+gfCi8ANH82LzDfgi/8L059ti+QfwC6f8R/3n/wf8p/LI8+j/hzNl5iAU5dM2NODbQkN7De1TY17t1GAoxSreMAghTkdWQ/JuWe8zTnrlNWgiVjtYxFVO9m73jjPjIgFVlt4/hMlMPkP6blNmIByQRPzu8gT0JPfJ9ulWZPVHhD3mK65IR1PPQ1hERF9lz0uKRPtkX2cseM9K2OvERXVAXkVAVj6UVT3TOk7E92Q8z0x6SEVZAEVFnU9CGchNwsX9oe4jeMhAFR3WPKUERdNNzUXGRfdlWWQ05VY619xNQQTu3UTd0zNKSkV6bySLRXRuNLTQRMWoVETI3z3kzdM1RUZAG97F9eZVZlBm8obzppNm8AUG9ib4Rvjm/gY9a/+L/CbwAczy7P8G8af2TPds9Qf0p/AJzPLi/Az8rPFI8ejwDfKt+ADN8W30DfGo+E31bd1lNNrGWGFsIqT6WzDUxUi21QtfMKUd0zhFHtQw38jIRxUk0ErIcupS7j1sRE0FSV40PchLVVsKX05I+OAxT0AFi182oFWI30WB2WFpUmlW5TBJcqXjJDtDQCtDTSnJden6Bwn4KfxO+mnW5CkbyUUbJM5BBMlYREhlYd5FZa3TP0/JS3VUUDfGT0i0FVHaMHjDQb4N7zVKrl9FQ9wx68ROec9K+2tIR3UxXjQFMVwwq25ETTUu1DnFIdpFJq1eMfBFTp9PSxUf2Dy3tRHeRRDTRENNVQrAX0LDRaUN0zJISE2DVPRQRPfQMATxU2VlKtJoRUoE0V4zDMtMVqJLRe1FVL5fPMSz3EWUv9pp5C2kwV41A8BAWw1MTRnL9Wv2i/er/UDwCmv/gPur8Mzy4f6L8Sz2QfAF4fiB9Kz6wfph/QH6rP5B8AXt8YL2rf7B9OLzAvmt88L4BW33Dfsi+8L94vqNvuAj2pTiWU5KThfFRrtKToBVDFs2Xk125C89CWQ2SltVN9VFM1U0BUpVRUqAUEJO9+EprMlAqs5HhZV8W0TORQWA1EWHX0bGznvgIFWR3j01hF5FrUNFU8lBNYfRPapO9AruXm7c7v2O8iT/SEngT0LWHElB5X7UPcJPfehbY2ogRWHaPHVc3UVaZt81JVnVTUhOHcRJuabDRkFKQuVO3EXDTAZpz0ilMN9DykHFO9BNokVJ609GdSNVMwUtZ9E/pRbfPC5NSMUWalo1NR3aSMpNdQbfPRoszUIzCmojOspPxPKt1ET51UTw2TmCwH3gLRuYQEgwB+80yFo4BMAuU0TA225hNsBz5DLLTzoALGsqWMD069tg8Ib8oP5A8A7g8QH8q/dG82H5hvWh+8bwDOb6Afuh/0bxZ/6B9iLzR/AMYtNn9IfwIvhH+2L8B/qn+A7H/Of+gvIo80j951luIiVjQEwE4Vo55sVErU1EHqLDd2pS5TVKc+ojyE96xWg2w0tFQNkygs5JjZVZ30zJR6VuXz7Fam/YNbV41ExJROFJS3NlzkDlmtAylZBZbeYhXehOSl1DRl5D9+47znQK7tFk8oT4KflJe2oqhM5KVwTOQgbEd2U1bdc1eqPOQVzJTXpESaTPRhsizkGKxHtmKqVKWjc9VUBTRUdWMFxETOU7J985fkR7ZiGlPd0+TNUkVjrVL91Lz0P1KWlTMIUk1j0SRXxqNRtkVjHVHdc+dQXTOwVgwEeFBdpFCtAwn89FhrUGZDJASwTn1EThVmGhYDTU0D/kx1VKRfTmOqtFQxnFSgVAQadHSRBU2VM8hEb6YPEG8ab3S/AD5vUG9ib7y/Ph/Qv/K/5G8ABs8ozwp//G9Gz3DPMn+MfwCOz3B/Oi/Mz44voC/yfwzfgAbfON9a32zfft/4K+bzTlglBmaNHsLKUA3TRzRUrcDs9DVSXZOrDFQgaKSP1jNk9AmkRHpVLcRWXPRgVq1UVi3DXhz12pw0NQSUnljl8/xYjA2WfrIZWXWEJJ8OoiMIdOSjMGayxUyfXpVenY6fkDhP2ummn0ABV92GDjKoKnREZtSUJXRE5uSfvoXanrLxfPS3VNXTgFQkbYQMpBMkr+6TU300hPRb8VJtg7pSDaODnPSlSpSEB2ynfrKZHFRiVVFtgyosVPNMVLsEBMuEUJ2zQaynflKmT1pNszkcNMtOnYNc1KQ0G9BmoohUhAJN7aYuwq0uxFTdS020S+1ETAq9s4UctPr8pCu/Pb9PvwCpD3O/hb+Pv6G/s7/Fv9+/APm/I8hGHzDPOs9Uz37PsB8Awh/UH57P4B8a3xwvLi/QzwDiz2QvPt+4zwLfrC++L9AvmprfTr1DlE7dpLykLkVQdROudITb8NZTUT2kxEyn/hIhLKdmo7REe1Ra3YRUzeNfVc00Vb1EVnRE1lYNo0OkNLBURK0e/ISHWBXz6DSVWVp9U/bUNMVY7QONVOQNTOw0ClhtRJTn7upbn9C978/vEUqeQrIE9IBXqgUjQfSE/oxEt4Q0c2rUlDUs/Kok5HBVhSNNNxzk/lSVhHT0jlT0qVds9/4y20SkpOxEbA1TfVM2U+WklIeu06z3pkaiFFKFhgYDUfWDbhY8VDdR9QMBLDTL0H5S04ZQ9YTM1Bf09MFPEn2kTy30hFR5BDSr0GYDaOwkI7Cm0qxkBEVMvVNR6LRUA7A2A0z9M2tsBwRmUxwUxewHFhWOD6AP+l8AvA/WD/APAh9Ubx4fQB+KbwBkH65vwG/Sb5Qf9h8Ifxp/AJQvji9Af2J/dH+Gf5h/Yi8AvH8m37B/4n8EjxaP8HsmU21ODaNjTqVjKk81Y60N5PSLUGWkUe30UWoV8xgEVIzsRABTVaStU+1T6VM1Y1109VRq9fRVHUPPJORAVpWkKVa1lu7SkDzk+ZTkM5BmXkLHWP3UHJQeWRXztfiE5MN05IVYHfNGFvSEAlj9Q9QcR67t/jVAFk8gQ05TbJ82nXYDVw2jtVME9BD8NMtWDWN1tGxHRqL0RPS4VT1TfqZ0NERVDeb+0tJcNIxgrEfu0wzkm4A+YrFTFeQ1U20zQ8xEDFPlTh5i1VlspCHk1Ovc9LNRwqXTfIyk09AmVRbyyFBmRYOTUB0EBAQmUDVkFsSkcE9FgwMMBGtYFrM1Tf1DNKRkykzN9GwFZUvVY86kXw4y3kz9QwVUzKS0DGc+bR5tBm8QbwAib3S/Pm9Qb6q/nG/Ov6BvABrP/L8Wz+BvIn9Mz17PcM8AWn+Ez47PWC+KL8zPni/4fwDSzwzfHt8Aj1rfbN/mLYaySz1OBZROnaaGsm0cNG0KDFSGUd0z/FEdQ1NvUi30RKVT9SPMlPRZQaSPrrK1VY30Vg3DFZoU5Ar0NHhE5JPg1vKralilhFjNhFk10ydVWa2kWY0z0Hzklbw0AVUkl+6TXJf2NfY/CE9an6ik767lJsKelJRhlDQOmtyEyRz0hlYlpGREA7a0lMVVDcOKVdWDUJjkl17jDKSZVM30XDQsaVTFlOTUvNREhlO9hFVT1TRT7ZRS3TOc/ESzZFJFBORE91GNM8BpUVU0JDRFFFQOUVW0tVCNM6D89GlQncMxZVAFlE8FNsaCAE/9Jmz2g2RUuU2d40tNJZPF4mwEeuSn5tPspO5LWk0zSLxUuUyNMzCUtAWhvMTRhL/mX1C/Wr+0DwB+v5C/or/8D96/IB/qv0QfAFYfaB86z+xvhh+wH8IfvM8A7s9QL0Lf7B823zDfUt88LwBWL4gvmi+sL74vYCsOBcaCacCk3x4y6kRUZ1FtEyXeXKRT5Ec+Ejrk316jqlz0JATklST0ChTkemlWBTTElHQ8ROJXzTZsFrPMNAxZjQMpWcX0slzk4GTv/gIVWD0T2gB0lz6foOu272ib/j/A4+btrM6FLqLcVnWDmAT0Vra8lBVWZSPXVY3zjFrslFIM5BhV3QRUPRO1qrREc7xEO1T9AwW2BKTAU3WDiFMFI1HaLKQchPTiUtUDrVJqjYRSveM/LDT6USWTtcLE1IzM9FVR1QMdpmyk51DFhOz0eISkM1aMpPxPJfRPpTMepKRLsE6thE6lBvbzTf2T2+dM1YOATA3zE0yqbQRL3QRL5fRMRYOjCjQEGgQUpWwPzg2OD+hfALIPxA/WD+gPAh9Ubz4VDh8AgG9CH6Rvtm94H9If7G/+bwAQf/ofJH/WH3Avei88f25/AFAvqn+0f75/yH/ifwyP1i9s6CvG8p5PtdNKUNWkkVBNBKz3znI3JDcuojw1U73jr4T0IlRl5PyUEwdVHaR0ROwk9Gs4RqNq5ITFdJQxzDSaWDUEoVidNpY1FjPENKW0NGUFWJ2TI8Q0M+DOhd4/oO9Q+j8UT16dluKopJRwRERVMIQ07FREqFREaGxE2xdWlePYVb2jnFWqDfNjdEQszJTzDKS51kz0glSV1FTNcwdUrF3kvESYU82UU7XTKlYUpPNSZfRSJeRS/dS2NKQIUg3z01G105qlUc2UUVX0zPT15PSxqFyEM1D+01A9kwtUhKpWTFQ+T73jz+wkYBQEGBNgjpMkBAJNjfSMVKNQsiZjS92mJlIgTLVUTARNVAxkmbxXPm0uZd5fOL8ASr8MbyZvgL9Cb6S/bm+IbwDav8xv/r8Qz9JvNM9Gz1jPAGrPVH+2zYbPsM8qKbbP2H8A8n/0z/bP4M8K3zzfXt9I21qWM07V85BOBfNm9PSVLDxUrHykKKz3VrI1rVI9k6tS7aRTHTOTMVP9lmYzVPTsVKWGHsOmPPRgVm0EDORB9OSuajyUG3TkgpQ0/Fg9k2srWSXkWb3j71gl06u3WJ2Dd8Q0NRSU8wDMh5blfu0+n6DvSp+851ZT1VdFg35slD9MRPxWqp2Dp1xEZmREJVxE5pqkhKo89HBVbYT81P5U5Jd28oD01ErslBKkRGvbU40zpMxEbFNdQ602PDTxUhUEUh0zg9VSTYRSjTMULKTcUapdQ6bE9G5UpCocNPO2jKS7UF1DhlBFg05aDDQXhKTBT700T5Xjm8tOzaNcTs3GprKFyU2tVnajTE0GfuLoS9IttEvNRPSkhaxU+kwKLbN5jLTBdL/WXS6/kA8AWr9sv3a/kL8iua6/4L8aHwAsHx7PUB9iH5Qfds+YH6ofAMzPxs94f8ofBC8WL1jfKt8ALC9+f3Dfgi88L44vuC+aIWzmg8wEPU6lk/hOzQS29PSLUL2DClGNM4RWBFT8UfUTcZT05Hz021lTLaPMU5XjW1RmRYPOVD2kfESyVQX7rZZcRAZXjTN07OVXRK2UzDTKPORL4AbzWTVTUwNZBaQMlJUUlEMs5AUCLOTSbJcun5jrXp1mn1hwnwpBJlKgVzVTU4yUVRDkNMuslIgE9EVkNdb05MdV9SRVHTNEVWqFAwlMNNKkRJtUHTM1ZDw0LpSE9VM9hByktXrUREJk9AxTpQRSZmUTnlINlMzUMFLlJFVRpbO1ZKR8bIRHZIRbEFGdg9dQxTOijKSba1AVkzNQ7SaOk0+qnTRPHTOUlNQmtKS5trykUE2dg+dMxTNitEwFnFTRhFTxSy2jTFbcpL1MHTM0/ASlpAcA1g3OBZ4PqA+6Cb4PEG/SCQCmv0BvAh9kb3ZvQB9qEY5vALBveh+8H+Zv+G/CH9QfDn8AqC9CL2R/1h+wf5J/pH8mfQBOf0h/8n8Ej84tjoPkJ9YDKPT0K1AuA1BNY2X8RKPwljZyUVK1c8ckPy5CQNVULUOwlEQkJPSXVbalYwpWzaN8VqWEV2q1c3dsNOSMlFBYfeRFWNUDEUTkQ+D+og6kPyru81jdkxOENNp8nIvvQLXvD09ZnxtI1kM0RGPMhLUgdDTcTESYVh0zVGZURBVWdeSkhIpVLUOtUCT0F1Xl49/8lKdqBKRwNPQ5lET0U93jtb5s9IasRFBTTUMYpVO10+DE106ic9RELkJshPe0176TZIUMNBz0RGvlUB3kUIUDaVDVpJVQ5SRPzfRPFQSc1KyiPIRBBAQTsDaSSyyE4jZMBHpM5eMPTIVWzgNVSzWkTC1ETLXTMLxUBaG8ZM4kb3YN3l/wXwJvAFy/Jm9Qb5K/hG+2v4hvum8A7L/+v9hvIs80z0bPOH+CfwBsz37PaM+Sz9x/tn/Yz+rPAPTPDt/wzyLfRN9O3S6FrkM1Tt3jnpSkSlCFNNz0sAtQ/pNkj16iPFPNA622dPQhVJ0zk1QVUweyFPR6pI/ugu5WBcNeTVcls8lXZeaO01j9Q0v8WCWzKeyHBsLeZOTVpaw0ZbQ0I0zk5VcAtZQ0ly6fQJ9qn6zvHkUmAmuoV8UzcsyEMFf9QzXsTESoZDRWVg2UVERr1VUlA5jUlF9VVVSVVeXkVKXztuSfLqIDaoxEy8xElczUXVMVUysnU82j74z0qiyn3iNVUpWzBeRE0BRUl0Sky2BRTUMoZK8e8nZQqs2jP4SkCBxVT32kT9hlRKSvJgJoTZ1D/kzWDZOTTNWDKFQE2UtQNbTkr86TDMSOnLTFTLcAFr9Quza/SL9Sv7QPfr+YswDOD6i7pr8QH9q/JB9GHxjPANJvfB+OH6AfYs+0H8Yf0HsA/s/4G7bPCC9yfzQvNi9IL2Bq35Qvpi9Q2/5CDE5Fo7OQTgUEnKQsUK2DrJJMhEhEp+bSNySnLkIgtVPd1FNlIwdUPRN6yOyUg0D+Q1VNFIREYlZUhVRUNEF8lK6E5Bsk55IOA1jlhs6TWeXkvDSyCgyUcwyUM2Tvdu+I44btwLbv+D9ykY7lnjPMhIBXqF025uXm0qdcRGaslCWa9OTm7NSqVT1UzJQ31VW9U/Hk1Lc09IBUapXUVJ0zEkz021NNU02kxERsUx0E1NTxdPRrulJFU4N09EpSTVNtFDSk3lEFo6ZRdVRVUe3TKrTU8SRUu8T0a4ZQPeNOpNQXUB2UaU/tlESEy4TUYE6F9DVOfQN5jNTeTgWUnKRDzE+VhHynfqXugi6EpAMoUHVWLoOkV3ZVdlUe8wCUV85d/kPkV+Yl9l2OVQ5tIPajJGd+XX5dhpIzVG9eZQKGAjV0b4ZvmGsGM6xvpm8AsGPuk9xn1m3Wbwh/Gn8sfwg+f+BrltI6XH9ufXZ/iHsAjn+gf8p/3H/ufwCPEo8kj0A2j0iPWo9sj6515iI8fI8Ano+Aj5KPxI/Oj+CP8o8MnwAen0CfMp9kn1afcJ+an4SfAK6dtp/gn8Kf9J/+nxivKq8APK9Or2Cv0p+Mr6Z/4GMmZQDGVa5dllWOVZZlrnX28/QlavxUTJxUVNRUWFBFVKqcZGVUdGkcVG6cVHSq9CR4HFR+3PSCVHSJqiy0kGRkk/QkmBxUnqTc9cT0puwnzhKxnFS0WlR0ucz0v1AVA8PUVFXI7CTMTGTRzGTX7CRV3Mz038y04/Qk6PxUVezM9O9kZPMMVPvM9G3/zLQDUc0zCFHNJNb0RBJR3dMTrPQYUSbFAx1R1dTsRCb8R97jSlzEMwQ1UcXUtNRBtPStRfxESlFNE0601VFaZVRRheNbURX0URUDq2NRZSNnTMRstNRxplzEc1FVVEzEfPREgprsRIakxIxRdbRcxJNUnPeW0prkxJ/sxKMU1FWpbMStXMSztPS1RMSpuKzXlkLC7ETGpMTMqDzUm/B+8tP0xNdMxNyqPNTgXMTjFNTpbMTtWuzE8/TE91E9E/qU1E3+zMQBUiU0dPQKlPRpENxHZsNSrUMcUv0zWx9ShQMlUh0EUuUk0sxEMxzkCzU7TOQ/UhadM0JSFVNG1EceU8xEa1NS7fNXRORcUqX0ZtxEZFI9tIT0bVIF1Koc5Hd09Hqk5H7k5IGqlOSGDDSLpOSO3ESUqjzkmOREnuTkoYz0papc5KiE9K3E5LBU5LWkxEf+M1LNtBzkx0TkzKoUNNDMRNO05Nfc5N2axOTg3ETkUj0U3OTtUVK9RmYjTPT4pOT+zERrA1N9QwesRAxT/TPND6REFFNlxKxEHFOGHSMhU1XktEfmI7xEMW1TtTM1Uz0TOlNNVGpUBEW0REisRExTPdNtUBw0U1OtA1lT3cQqvERhVARlXARqrEcG01YkNHdT9eRTXbRTJdSqHASIrESMvESRNASVKvz0l6xEnIQEoKRHbtO2DASvU6Uzs1MVU7aq1AS63AS+LATBJDTHVkQEzFPVI9CkRNRcBKHanASjQNbTNATllATpqtwE7jwU8zQE9ZQE+RoMBP88FANUJTYm44REqxBUXcRUZcRUReRUsnXEVJ1ULDQqVI1UVLRNZHxEN5xEO1Q900CVVKUzQ9wUR4xHTuJPWvQUUzQ0WVQVQ12ERFNgVK0EjERqJCRuLCRVcXxEd5xEe2Qkf5REU4JUFVQEJIyERJD0FFWTfESXfCSdLCShjCRNpfwUqFRlNCwkscwkVbZ0JLm8JL9MJMPcFFXHnETLhETQFCTUdCRV2RQ03gwk4dwU54xEVeq8JO9MJPPMJPYcJG36RCQAVR1DAlX99LVVDVMLZEQQVYXTFdZcRBpVXVMetDQiVWp9xFUdJFU90zBV7cPJM2xH/qNVheQMRENVps1TSFV9BLQ0UvQ0Vpb8NFpVfSRVpQTUNGWaHERq5DRuVU20NER4qhxEesw0gIREhDREiKo8RIxkRJHUNJUcRJqq5DSeDESjFESnHESqquQ0roREtBREtzxEvFYERMBVRdPD/DTKPERVzGRE0RRE1xxE2iRE1d8MROP0NOb8NOpVqhUz7rQ08jRE+DxE/NYERABW9fRWzVMIVloFBFblsxFW1TRWFfNrG1ZtxFbtwyNWxdPTJ1aFxMRULcxUM1ZajdM4xFQ9VoUjQLRUrUX0VEhWFbRWRURWrE1E3FRaVlUTXiRkYlYsZGZWtQRWFTNulFTVc1RkeqRUfCRkglZUpURUZIqkVIysVJEsZNWWVGSaXGSerFShVlrtI6dUZKpWPdOwlFRVs8RktxxkvARkwIRkq8RWvbPJxFTNrFTRqixk1qRU3Fxk3qxU4aosZOYcZOwEZPCEZPRqxGT3pFT8BGQAV01D2wZXtQMKVxUzDle27cMTV8XTF1fdNFes5TSMdCNXhdMlnHQqWVeNxLR0NVf1VFdlBLVXrcRXZfNFV72zSWVXhQRXreTsdFVX3cRq/HRgBIRjdHRmV/3EpsR0cFdNtNR0eNx0fWrEdIC0dIWcdIpXNTNNjwSEk1ftJHx0mvx0VaAEhKOUdKecdKrEdNWwRIS01HS43HS9V6q9Q8HsdMUUhMuEdM5VV5Wz0nR01nx02oR0Vd5EhOSUdOcUhOvUhFXx7HT19HT5pHT+9ISrAlh1dFh9dFhVEw61WI10WO0jF1i9VFi2PdMgWEXTI1jVVFgqhcRYTQRYVQRY9VR8lBE7vJ/OnX7DWPW0jIcGhUCGdU4zjGceZS7jxGTHJEQVjzREWMw0IBxEizAeNVi2JbbDDCQBVI3TyCwEQAMQngU2BSaTZPc+0oDU5KU5fPQDjPXUxJVsxF1ofMeuE+y0t2S0clAdRNqctAb0pJpPFTMuT2pVFE7VxE6F0+VNveRtTeWz8UyN04hMReRVTD0US3UES11USv3k1Ur19EqVtElVEz5JqtXUSP3kSIWUSE00R7YV82tHXSP6Rk1DplVGHWRGvRRF1URFhSOrUEX91ERF9ESN5ETaHcRDvUOhQ8XTV0PM9fQExLdC7eQcxFdCas2EQqUEQ1UT3kPNNJVEdcRE7SMnTMfeM0QARcbGM3TPhs+Yz6rJdnO8x4C2z9jPwsFuo+zPBt2us0MIHd8n1K4zRD3fR9QG3/jPAHLRRt+Q36LZJt8439LffN8Aft/g3wLvLO8+71Dr</prop>
			</obj>
			<obj name="Protocol" class="HTCProtocol" version="1">
				<prop name="Created">2023-01-05T14:50:17.278</prop>
				<prop name="LastModified">2023-01-05T14:50:57.276</prop>
				<obj name="Programs" class="HTCRunProgramList" version="5">
					<list name="emlist" count="4">
						<obj name="item" class="HTCRunProgram" version="1">
							<prop name="name">pre-incubation</prop>
							<prop name="Cycles">1</prop>
							<prop name="AnalysisMode">None</prop>
							<obj name="Segments" class="TEMRunSegmentList" version="1">
								<list name="emlist" count="1">
									<obj name="item" class="HTCRunSegment" version="2">
										<prop name="Hold">30</prop>
										<prop name="Slope">4.4</prop>
										<prop name="StepDelay">0</prop>
										<prop name="StepSize">0</prop>
										<prop name="Target">95</prop>
										<prop name="Target2">0</prop>
										<prop name="AcquisitionMode">0</prop>
										<prop name="AcqPerDegree">5</prop>
									</obj>
								</list>
							</obj>
						</obj>
						<obj name="item" class="HTCRunProgram" version="1">
							<prop name="name">amplification</prop>
							<prop name="Cycles">45</prop>
							<prop name="AnalysisMode">Quantification</prop>
							<obj name="Segments" class="TEMRunSegmentList" version="1">
								<list name="emlist" count="2">
									<obj name="item" class="HTCRunSegment" version="2">
										<prop name="Hold">5</prop>
										<prop name="Slope">4.4</prop>
										<prop name="StepDelay">0</prop>
										<prop name="StepSize">0</prop>
										<prop name="Target">95</prop>
										<prop name="Target2">0</prop>
										<prop name="AcquisitionMode">0</prop>
										<prop name="AcqPerDegree">5</prop>
									</obj>
									<obj name="item" class="HTCRunSegment" version="2">
										<prop name="Hold">30</prop>
										<prop name="Slope">2.2</prop>
										<prop name="StepDelay">0</prop>
										<prop name="StepSize">0</prop>
										<prop name="Target">60</prop>
										<prop name="Target2">0</prop>
										<prop name="AcquisitionMode">1</prop>
										<prop name="AcqPerDegree">5</prop>
									</obj>
								</list>
							</obj>
						</obj>
						<obj name="item" class="HTCRunProgram" version="1">
							<prop name="name">melting curve</prop>
							<prop name="Cycles">1</prop>
							<prop name="AnalysisMode">Melting Curves</prop>
							<obj name="Segments" class="TEMRunSegmentList" version="1">
								<list name="emlist" count="3">
									<obj name="item" class="HTCRunSegment" version="2">
										<prop name="Hold">5</prop>
										<prop name="Slope">4.4</prop>
										<prop name="StepDelay">0</prop>
										<prop name="StepSize">0</prop>
										<prop name="Target">95</prop>
										<prop name="Target2">0</prop>
										<prop name="AcquisitionMode">0</prop>
										<prop name="AcqPerDegree">5</prop>
									</obj>
									<obj name="item" class="HTCRunSegment" version="2">
										<prop name="Hold">60</prop>
										<prop name="Slope">2.2</prop>
										<prop name="StepDelay">0</prop>
										<prop name="StepSize">0</prop>
										<prop name="Target">65</prop>
										<prop name="Target2">0</prop>
										<prop name="AcquisitionMode">0</prop>
										<prop name="AcqPerDegree">5</prop>
									</obj>
									<obj name="item" class="HTCRunSegment" version="2">
										<prop name="Hold">1</prop>
										<prop name="Slope">0.114285714285714</prop>
										<prop name="StepDelay">0</prop>
										<prop name="StepSize">0</prop>
										<prop name="Target">97</prop>
										<prop name="Target2">0</prop>
										<prop name="AcquisitionMode">2</prop>
										<prop name="AcqPerDegree">5</prop>
									</obj>
								</list>
							</obj>
						</obj>
						<obj name="item" class="HTCRunProgram" version="1">
							<prop name="name">cooling</prop>
							<prop name="Cycles">1</prop>
							<prop name="AnalysisMode">None</prop>
							<obj name="Segments" class="TEMRunSegmentList" version="1">
								<list name="emlist" count="1">
									<obj name="item" class="HTCRunSegment" version="2">
										<prop name="Hold">30</prop>
										<prop name="Slope">2.2</prop>
										<prop name="StepDelay">0</prop>
										<prop name="StepSize">0</prop>
										<prop name="Target">40</prop>
										<prop name="Target2">0</prop>
										<prop name="AcquisitionMode">0</prop>
										<prop name="AcqPerDegree">5</prop>
									</obj>
								</list>
							</obj>
						</obj>
					</list>
					<list name="AnalysisModes" count="4">
						<item>None</item>
						<item>Quantification</item>
						<item>Melting Curves</item>
						<item>Color Compensation</item>
					</list>
					<prop name="ChannelCount">1</prop>
					<prop name="InstrumentSubclass">HTC_VER_10</prop>
					<obj name="Container" class="HTCBlockType" version="1">
						<prop name="Id">bt96TC5</prop>
						<prop name="RowCount">8</prop>
						<prop name="ColCount">12</prop>
						<prop name="OvershootDnDelay">10</prop>
						<prop name="OvershootUpDelay">10</prop>
						<prop name="RampRateMaxDn">2.2</prop>
						<prop name="RampRateMaxUp">4.4</prop>
						<prop name="ReactionVolMin">10</prop>
						<prop name="ReactionVolMax">100</prop>
						<prop name="ReactionVolDefault">20</prop>
						<prop name="HorVertCrosstalkCoefficient">0.0003</prop>
						<prop name="DiagCrosstalkCoefficent">0.0001</prop>
					</obj>
					<prop name="MaxPositionsToSeek">96</prop>
					<obj name="DetectionFormats" class="DetectionFormats" version="2">
						<list name="emlist" count="1">
							<obj name="item" class="HTCDetectionFormat" version="1">
								<list name="emlist" count="1">
									<obj name="item" class="HTCChannel" version="2">
										<prop name="name">SYBR Green I / HRM Dye</prop>
										<prop name="Active">1</prop>
										<prop name="EmissionWL">510</prop>
										<prop name="ExcitationWL">465</prop>
										<prop name="IntgrTime">250</prop>
										<prop name="MaxIntgrTime">1000</prop>
										<prop name="MeltFactor">1.2</prop>
										<prop name="QuantFactor">20</prop>
									</obj>
								</list>
								<prop name="name">SYBR Green I / HRM Dye</prop>
								<prop name="Active">1</prop>
								<prop name="DefChannelNdx">0</prop>
								<prop name="DenominatorNdx">-1</prop>
								<prop name="ReadOnly">0</prop>
								<list name="EmissionWLAvail" count="6">
									<item>488</item>
									<item>510</item>
									<item>580</item>
									<item>610</item>
									<item>640</item>
									<item>660</item>
								</list>
								<list name="ExcitationWLAvail" count="5">
									<item>440</item>
									<item>465</item>
									<item>498</item>
									<item>533</item>
									<item>618</item>
								</list>
								<prop name="MeasuringMode">hmmDynamic</prop>
							</obj>
						</list>
						<prop name="DefFormatName">SYBR Green I / HRM Dye</prop>
					</obj>
					<list name="AcquisitionModes" count="4">
						<item>None</item>
						<item>Single</item>
						<item>Continuous</item>
						<item>Step</item>
					</list>
					<prop name="SeekTemp">30</prop>
					<prop name="SampleVolume">10</prop>
				</obj>
			</obj>
			<prop name="CompletedProgramNo">5</prop>
			<prop name="StopPoint">3</prop>
			<prop name="CarouselConstMoved">0</prop>
		</obj>
		<obj name="AnlsAndSampleInfo" class="AnlsAndSampleInfo" version="1">
			<obj name="AnlsPropTypes" class="PropertyTypeList" version="1">
				<list name="emlist" count="3">
					<obj name="item" class="SamplePropType" version="1">
						<prop name="name">Units</prop>
						<prop name="PropClass">QuantUnitsProp</prop>
						<prop name="IsChannelProperty">0</prop>
						<prop name="SelectorOrder">0</prop>
						<prop name="ShowInSelector">0</prop>
						<prop name="ShowInTable">0</prop>
						<prop name="TableOrder">0</prop>
					</obj>
					<obj name="item" class="SamplePropType" version="1">
						<prop name="name">ExtRef</prop>
						<prop name="PropClass">RQExtRefProp</prop>
						<prop name="IsChannelProperty">0</prop>
						<prop name="SelectorOrder">0</prop>
						<prop name="ShowInSelector">0</prop>
						<prop name="ShowInTable">0</prop>
						<prop name="TableOrder">0</prop>
					</obj>
					<obj name="item" class="SamplePropType" version="1">
						<prop name="name">Endpt External Experiment</prop>
						<prop name="PropClass">EndptGenoExtExp</prop>
						<prop name="IsChannelProperty">0</prop>
						<prop name="SelectorOrder">0</prop>
						<prop name="ShowInSelector">0</prop>
						<prop name="ShowInTable">0</prop>
						<prop name="TableOrder">0</prop>
					</obj>
				</list>
			</obj>
			<obj name="SamplePropTypes" class="PropertyTypeList" version="1">
				<list name="emlist" count="26">
					<obj name="item" class="SamplePosPropType" version="1">
						<prop name="name">Position</prop>
						<prop name="PropClass">GenSampleEditPosition</prop>
						<prop name="AnalysisClass">General</prop>
						<prop name="IsChannelProperty">0</prop>
						<prop name="SelectorOrder">0</prop>
						<prop name="ShowInSelector">0</prop>
						<prop name="ShowInTable">1</prop>
						<prop name="TableOrder">0</prop>
					</obj>
					<obj name="item" class="SamplePropType" version="1">
						<prop name="name">Color</prop>
						<prop name="PropClass">SamplePrefColor</prop>
						<prop name="AnalysisClass">General</prop>
						<prop name="IsChannelProperty">0</prop>
						<prop name="SelectorOrder">1</prop>
						<prop name="ShowInSelector">0</prop>
						<prop name="ShowInTable">1</prop>
						<prop name="TableOrder">1</prop>
					</obj>
					<obj name="item" class="SamplePropType" version="1">
						<prop name="name">Replicate of</prop>
						<prop name="PropClass">GenSampleEditReplicate</prop>
						<prop name="AnalysisClass">General</prop>
						<prop name="IsChannelProperty">0</prop>
						<prop name="SelectorOrder">2</prop>
						<prop name="ShowInSelector">0</prop>
						<prop name="ShowInTable">1</prop>
						<prop name="TableOrder">2</prop>
					</obj>
					<obj name="item" class="SamplePropType" version="1">
						<prop name="name">Sample Name</prop>
						<prop name="PropClass">GenSampleEditName</prop>
						<prop name="AnalysisClass">General</prop>
						<prop name="IsChannelProperty">0</prop>
						<prop name="SelectorOrder">3</prop>
						<prop name="ShowInSelector">1</prop>
						<prop name="ShowInTable">1</prop>
						<prop name="TableOrder">3</prop>
					</obj>
					<obj name="item" class="SamplePropType" version="1">
						<prop name="name">Subsets</prop>
						<prop name="PropClass">GenSampleEditSubset</prop>
						<prop name="AnalysisClass">General</prop>
						<prop name="IsChannelProperty">0</prop>
						<prop name="SelectorOrder">4</prop>
						<prop name="ShowInSelector">0</prop>
						<prop name="ShowInTable">0</prop>
						<prop name="TableOrder">4</prop>
					</obj>
					<obj name="item" class="SamplePropType" version="1">
						<prop name="name">Notes</prop>
						<prop name="PropClass">GenSampleEditNotes</prop>
						<prop name="AnalysisClass">General</prop>
						<prop name="IsChannelProperty">0</prop>
						<prop name="SelectorOrder">5</prop>
						<prop name="ShowInSelector">0</prop>
						<prop name="ShowInTable">0</prop>
						<prop name="TableOrder">5</prop>
					</obj>
					<obj name="item" class="SamplePropType" version="1">
						<prop name="name">Sample ID</prop>
						<prop name="PropClass">HTCSampleID</prop>
						<prop name="AnalysisClass">General</prop>
						<prop name="IsChannelProperty">0</prop>
						<prop name="SelectorOrder">6</prop>
						<prop name="ShowInSelector">0</prop>
						<prop name="ShowInTable">0</prop>
						<prop name="TableOrder">6</prop>
					</obj>
					<obj name="item" class="SamplePropType" version="1">
						<prop name="name">Sample Prep Notes</prop>
						<prop name="PropClass">HTCSamplePrepNotes</prop>
						<prop name="AnalysisClass">General</prop>
						<prop name="IsChannelProperty">0</prop>
						<prop name="SelectorOrder">7</prop>
						<prop name="ShowInSelector">0</prop>
						<prop name="ShowInTable">0</prop>
						<prop name="TableOrder">7</prop>
					</obj>
					<obj name="item" class="SamplePrefWidthType" version="1">
						<prop name="name">Width</prop>
						<prop name="PropClass">SamplePrefWidth</prop>
						<prop name="AnalysisClass">Sample preferences</prop>
						<prop name="IsChannelProperty">0</prop>
						<prop name="SelectorOrder">8</prop>
						<prop name="ShowInSelector">0</prop>
						<prop name="ShowInTable">0</prop>
						<prop name="TableOrder">8</prop>
					</obj>
					<obj name="item" class="SamplePrefLineStyleType" version="1">
						<prop name="name">Line Style</prop>
						<prop name="PropClass">SamplePrefLineStyle</prop>
						<prop name="AnalysisClass">Sample preferences</prop>
						<prop name="IsChannelProperty">0</prop>
						<prop name="SelectorOrder">9</prop>
						<prop name="ShowInSelector">0</prop>
						<prop name="ShowInTable">0</prop>
						<prop name="TableOrder">9</prop>
					</obj>
					<obj name="item" class="SamplePrefPointStyleType" version="1">
						<prop name="name">Point Style</prop>
						<prop name="PropClass">SamplePrefPointStyle</prop>
						<prop name="AnalysisClass">Sample preferences</prop>
						<prop name="IsChannelProperty">0</prop>
						<prop name="SelectorOrder">10</prop>
						<prop name="ShowInSelector">0</prop>
						<prop name="ShowInTable">0</prop>
						<prop name="TableOrder">10</prop>
					</obj>
					<obj name="item" class="SamplePropType" version="1">
						<prop name="name">Dominant Channel</prop>
						<prop name="PropClass">DominantChannelProp</prop>
						<prop name="AnalysisClass">Color Compensation Analysis</prop>
						<prop name="IsChannelProperty">0</prop>
						<prop name="SelectorOrder">11</prop>
						<prop name="ShowInSelector">0</prop>
						<prop name="ShowInTable">0</prop>
						<prop name="TableOrder">11</prop>
					</obj>
					<obj name="item" class="EndPtSampleTypePropertyType" version="1">
						<prop name="name">EndPt Sample Type</prop>
						<prop name="PropClass">GroupingSample</prop>
						<prop name="AnalysisClass">EndPtGenotyping</prop>
						<prop name="IsChannelProperty">0</prop>
						<prop name="SelectorOrder">12</prop>
						<prop name="ShowInSelector">0</prop>
						<prop name="ShowInTable">0</prop>
						<prop name="TableOrder">12</prop>
					</obj>
					<obj name="item" class="SamplePropType" version="1">
						<prop name="name">EndPt Genotype</prop>
						<prop name="PropClass">Genotype</prop>
						<prop name="AnalysisClass">EndPtGenotyping</prop>
						<prop name="IsChannelProperty">0</prop>
						<prop name="SelectorOrder">13</prop>
						<prop name="ShowInSelector">0</prop>
						<prop name="ShowInTable">0</prop>
						<prop name="TableOrder">13</prop>
					</obj>
					<obj name="item" class="SamplePropType" version="1">
						<prop name="name">Target Name</prop>
						<prop name="PropClass">TargetName</prop>
						<prop name="AnalysisClass">General</prop>
						<prop name="IsChannelProperty">1</prop>
						<prop name="SelectorOrder">22</prop>
						<prop name="ShowInSelector">1</prop>
						<prop name="ShowInTable">1</prop>
						<prop name="TableOrder">22</prop>
					</obj>
					<obj name="item" class="QuantSampleTypePropertyType" version="1">
						<prop name="name">Quantification Sample Type</prop>
						<prop name="PropClass">QuantSampleTypeProperty</prop>
						<prop name="AnalysisClass">Quantification Analysis</prop>
						<prop name="IsChannelProperty">1</prop>
						<prop name="SelectorOrder">15</prop>
						<prop name="ShowInSelector">0</prop>
						<prop name="ShowInTable">0</prop>
						<prop name="TableOrder">15</prop>
					</obj>
					<obj name="item" class="SamplePropType" version="1">
						<prop name="name">Concentration</prop>
						<prop name="PropClass">QuantConcProperty</prop>
						<prop name="AnalysisClass">Quantification Analysis</prop>
						<prop name="IsChannelProperty">1</prop>
						<prop name="SelectorOrder">16</prop>
						<prop name="ShowInSelector">1</prop>
						<prop name="ShowInTable">1</prop>
						<prop name="TableOrder">16</prop>
					</obj>
					<obj name="item" class="QuantCpType" version="1">
						<prop name="name">Cp Low</prop>
						<prop name="PropClass">QuantCpLowProp</prop>
						<prop name="AnalysisClass">Quantification Analysis</prop>
						<prop name="IsChannelProperty">1</prop>
						<prop name="SelectorOrder">17</prop>
						<prop name="ShowInSelector">0</prop>
						<prop name="ShowInTable">0</prop>
						<prop name="TableOrder">17</prop>
					</obj>
					<obj name="item" class="QuantCpType" version="1">
						<prop name="name">Cp High</prop>
						<prop name="PropClass">QuantCpHighProp</prop>
						<prop name="AnalysisClass">Quantification Analysis</prop>
						<prop name="IsChannelProperty">1</prop>
						<prop name="SelectorOrder">18</prop>
						<prop name="ShowInSelector">0</prop>
						<prop name="ShowInTable">0</prop>
						<prop name="TableOrder">18</prop>
					</obj>
					<obj name="item" class="GroupSampleTypePropertyType" version="1">
						<prop name="name">Melt Geno Sample Type</prop>
						<prop name="PropClass">GroupChannelTypeProp</prop>
						<prop name="AnalysisClass">Melt Geno</prop>
						<prop name="IsChannelProperty">1</prop>
						<prop name="SelectorOrder">19</prop>
						<prop name="ShowInSelector">0</prop>
						<prop name="ShowInTable">0</prop>
						<prop name="TableOrder">19</prop>
					</obj>
					<obj name="item" class="SamplePropType" version="1">
						<prop name="name">Melt Geno Genotype</prop>
						<prop name="PropClass">ChannelGenotype</prop>
						<prop name="AnalysisClass">Melt Geno</prop>
						<prop name="IsChannelProperty">1</prop>
						<prop name="SelectorOrder">20</prop>
						<prop name="ShowInSelector">0</prop>
						<prop name="ShowInTable">0</prop>
						<prop name="TableOrder">20</prop>
					</obj>
					<obj name="item" class="RQTargetPropertyType" version="1">
						<prop name="name">Target Type</prop>
						<prop name="PropClass">RQTargetProperty</prop>
						<prop name="AnalysisClass">Relative Quantification</prop>
						<prop name="IsChannelProperty">1</prop>
						<prop name="SelectorOrder">21</prop>
						<prop name="ShowInSelector">0</prop>
						<prop name="ShowInTable">0</prop>
						<prop name="TableOrder">21</prop>
					</obj>
					<obj name="item" class="RQSampleTargetPropertyType" version="1">
						<prop name="name">Combined Sample and Target Type</prop>
						<prop name="PropClass">RQSampleTargetProperty</prop>
						<prop name="AnalysisClass">Relative Quantification</prop>
						<prop name="IsChannelProperty">1</prop>
						<prop name="SelectorOrder">15</prop>
						<prop name="ShowInSelector">1</prop>
						<prop name="ShowInTable">1</prop>
						<prop name="TableOrder">15</prop>
					</obj>
					<obj name="item" class="SamplePropType" version="1">
						<prop name="name">Efficiency</prop>
						<prop name="PropClass">RQEffProp</prop>
						<prop name="AnalysisClass">Relative Quantification</prop>
						<prop name="IsChannelProperty">1</prop>
						<prop name="SelectorOrder">23</prop>
						<prop name="ShowInSelector">0</prop>
						<prop name="ShowInTable">1</prop>
						<prop name="TableOrder">23</prop>
					</obj>
					<obj name="item" class="GroupSampleTypePropertyTypeNoPos" version="1">
						<prop name="name">Scanning Sample Type</prop>
						<prop name="PropClass">GroupChannelTypeProp</prop>
						<prop name="AnalysisClass">Scanning</prop>
						<prop name="IsChannelProperty">1</prop>
						<prop name="SelectorOrder">24</prop>
						<prop name="ShowInSelector">0</prop>
						<prop name="ShowInTable">0</prop>
						<prop name="TableOrder">24</prop>
					</obj>
					<obj name="item" class="SamplePropType" version="1">
						<prop name="name">Scanning Genotype</prop>
						<prop name="PropClass">ChannelGenotype</prop>
						<prop name="AnalysisClass">Scanning</prop>
						<prop name="IsChannelProperty">1</prop>
						<prop name="SelectorOrder">25</prop>
						<prop name="ShowInSelector">0</prop>
						<prop name="ShowInTable">0</prop>
						<prop name="TableOrder">25</prop>
					</obj>
				</list>
			</obj>
			<obj name="SelectedChannels" class="TEMIntegerSet" version="1">
				<list name="Items" count="1">
					<prop name="Item">0</prop>
				</list>
			</obj>
			<obj name="AnalysisProperties" class="ExpPropList" version="1">
				<list name="emlist" count="3">
					<obj name="PropertyObject" class="EndptGenoExtExp" version="3">
						<prop name="PropertyTypeName">Endpt External Experiment</prop>
					</obj>
					<obj name="PropertyObject" class="RQExtRefProp" version="3">
						<prop name="PropertyTypeName">ExtRef</prop>
						<prop name="RefExpProg">-1</prop>
					</obj>
					<obj name="PropertyObject" class="QuantUnitsProp" version="3">
						<prop name="PropertyTypeName">Units</prop>
					</obj>
				</list>
			</obj>
			<obj name="SampleInfoList" class="SamplePropInfoList" version="1">
				<list name="emlist" count="96">
					<obj name="item" class="SamplePropInfo" version="1">
						<obj name="ChannelProperties" class="ChanPropList" version="2">
							<obj name="ChannelProperties" class="EMList" version="1">
								<list name="emlist" count="1">
									<obj name="item" class="PropertyList" version="1">
										<list name="emlist" count="12">
											<obj name="PropertyObject" class="RQSampleTargetProperty" version="4">
												<prop name="PropertyTypeName">Combined Sample and Target Type</prop>
												<prop name="Position">0</prop>
												<prop name="IsDefault">0</prop>
												<obj name="ChannelProp" class="ChannelProperty" version="1">
													<prop name="ChannelIdx">0</prop>
												</obj>
											</obj>
											<obj name="PropertyObject" class="QuantConcProperty" version="4">
												<prop name="PropertyTypeName">Concentration</prop>
												<prop name="Position">0</prop>
												<prop name="IsDefault">1</prop>
												<prop name="Concentration">0</prop>
												<obj name="ChannelProp" class="ChannelProperty" version="1">
													<prop name="ChannelIdx">0</prop>
												</obj>
												<prop name="ReadOnly">1</prop>
											</obj>
											<obj name="PropertyObject" class="QuantCpHighProp" version="4">
												<prop name="PropertyTypeName">Cp High</prop>
												<prop name="Position">0</prop>
												<prop name="IsDefault">1</prop>
												<prop name="CpRangeHigh">0</prop>
												<obj name="ChannelProp" class="ChannelProperty" version="1">
													<prop name="ChannelIdx">0</prop>
												</obj>
												<prop name="ReadOnly">0</prop>
											</obj>
											<obj name="PropertyObject" class="QuantCpLowProp" version="4">
												<prop name="PropertyTypeName">Cp Low</prop>
												<prop name="Position">0</prop>
												<prop name="IsDefault">1</prop>
												<prop name="CpRangeLow">0</prop>
												<obj name="ChannelProp" class="ChannelProperty" version="1">
													<prop name="ChannelIdx">0</prop>
												</obj>
												<prop name="ReadOnly">0</prop>
											</obj>
											<obj name="PropertyObject" class="RQEffProp" version="4">
												<prop name="PropertyTypeName">Efficiency</prop>
												<prop name="Position">0</prop>
												<prop name="IsDefault">1</prop>
												<prop name="Efficiency">2</prop>
												<obj name="ChannelProp" class="ChannelProperty" version="1">
													<prop name="ChannelIdx">0</prop>
												</obj>
											</obj>
											<obj name="PropertyObject" class="ChannelGenotype" version="4">
												<prop name="PropertyTypeName">Melt Geno Genotype</prop>
												<prop name="Position">0</prop>
												<prop name="IsDefault">1</prop>
												<prop name="ReadOnly">1</prop>
												<obj name="ChannelProp" class="ChannelProperty" version="1">
													<prop name="ChannelIdx">0</prop>
												</obj>
											</obj>
											<obj name="PropertyObject" class="GroupChannelTypeProp" version="4">
												<prop name="PropertyTypeName">Melt Geno Sample Type</prop>
												<prop name="Position">0</prop>
												<prop name="IsDefault">0</prop>
												<prop name="GroupSampleType">mstUnknown</prop>
												<obj name="ChannelProp" class="ChannelProperty" version="1">
													<prop name="ChannelIdx">0</prop>
												</obj>
											</obj>
											<obj name="PropertyObject" class="QuantSampleTypeProperty" version="4">
												<prop name="PropertyTypeName">Quantification Sample Type</prop>
												<prop name="Position">0</prop>
												<prop name="IsDefault">0</prop>
												<prop name="SampleType">qsPosCalibrator</prop>
												<obj name="ChannelProp" class="ChannelProperty" version="1">
													<prop name="ChannelIdx">0</prop>
												</obj>
											</obj>
											<obj name="PropertyObject" class="ChannelGenotype" version="4">
												<prop name="PropertyTypeName">Scanning Genotype</prop>
												<prop name="Position">0</prop>
												<prop name="IsDefault">1</prop>
												<prop name="ReadOnly">1</prop>
												<obj name="ChannelProp" class="ChannelProperty" version="1">
													<prop name="ChannelIdx">0</prop>
												</obj>
											</obj>
											<obj name="PropertyObject" class="GroupChannelTypeProp" version="4">
												<prop name="PropertyTypeName">Scanning Sample Type</prop>
												<prop name="Position">0</prop>
												<prop name="IsDefault">0</prop>
												<prop name="GroupSampleType">mstUnknown</prop>
												<obj name="ChannelProp" class="ChannelProperty" version="1">
													<prop name="ChannelIdx">0</prop>
												</obj>
											</obj>
											<obj name="PropertyObject" class="TargetName" version="4">
												<prop name="PropertyTypeName">Target Name</prop>
												<prop name="Position">0</prop>
												<prop name="IsDefault">0</prop>
												<prop name="name">ACT</prop>
												<obj name="ChannelProp" class="ChannelProperty" version="1">
													<prop name="ChannelIdx">0</prop>
												</obj>
											</obj>
											<obj name="PropertyObject" class="RQTargetProperty" version="4">
												<prop name="PropertyTypeName">Target Type</prop>
												<prop name="Position">0</prop>
												<prop name="IsDefault">0</prop>
												<prop name="TargetType">dtReference</prop>
												<obj name="ChannelProp" class="ChannelProperty" version="1">
													<prop name="ChannelIdx">0</prop>
												</obj>
											</obj>
										</list>
									</obj>
								</list>
							</obj>
						</obj>
						<prop name="ChannelPropertyCount">1</prop>
						<prop name="ContainerPosition">0</prop>
						<prop name="HasSampleProperties">1</prop>
						<obj name="SampleProperties" class="PropertyList" version="1">
							<list name="emlist" count="14">
								<obj name="PropertyObject" class="SamplePrefColor" version="4">
									<prop name="PropertyTypeName">Color</prop>
									<prop name="Position">0</prop>
									<prop name="IsDefault">0</prop>
									<prop name="Color">$00FF8000</prop>
								</obj>
								<obj name="PropertyObject" class="DominantChannelProp" version="4">
									<prop name="PropertyTypeName">Dominant Channel</prop>
									<prop name="Position">0</prop>
									<prop name="IsDefault">0</prop>
									<prop name="DominantChannel">0</prop>
								</obj>
								<obj name="PropertyObject" class="Genotype" version="4">
									<prop name="PropertyTypeName">EndPt Genotype</prop>
									<prop name="Position">0</prop>
									<prop name="IsDefault">1</prop>
									<prop name="ReadOnly">1</prop>
								</obj>
								<obj name="PropertyObject" class="GroupingSample" version="4">
									<prop name="PropertyTypeName">EndPt Sample Type</prop>
									<prop name="Position">0</prop>
									<prop name="IsDefault">0</prop>
									<prop name="GroupSampleType">mstUnknown</prop>
								</obj>
								<obj name="PropertyObject" class="SamplePrefLineStyle" version="4">
									<prop name="PropertyTypeName">Line Style</prop>
									<prop name="Position">0</prop>
									<prop name="IsDefault">0</prop>
									<prop name="LineStyle">psSolid</prop>
								</obj>
								<obj name="PropertyObject" class="GenSampleEditNotes" version="4">
									<prop name="PropertyTypeName">Notes</prop>
									<prop name="Position">0</prop>
									<prop name="IsDefault">1</prop>
								</obj>
								<obj name="PropertyObject" class="SamplePrefPointStyle" version="4">
									<prop name="PropertyTypeName">Point Style</prop>
									<prop name="Position">0</prop>
									<prop name="IsDefault">0</prop>
									<prop name="PointStyle">psNothing</prop>
								</obj>
								<obj name="PropertyObject" class="GenSampleEditPosition" version="4">
									<prop name="PropertyTypeName">Position</prop>
									<prop name="Position">0</prop>
									<prop name="IsDefault">1</prop>
								</obj>
								<obj name="PropertyObject" class="GenSampleEditReplicate" version="4">
									<prop name="PropertyTypeName">Replicate of</prop>
									<prop name="Position">0</prop>
									<prop name="IsDefault">0</prop>
									<prop name="ReplicateOf">0</prop>
								</obj>
								<obj name="PropertyObject" class="HTCSampleID" version="4">
									<prop name="PropertyTypeName">Sample ID</prop>
									<prop name="Position">0</prop>
									<prop name="IsDefault">1</prop>
								</obj>
								<obj name="PropertyObject" class="GenSampleEditName" version="4">
									<prop name="PropertyTypeName">Sample Name</prop>
									<prop name="Position">0</prop>
									<prop name="IsDefault">0</prop>
									<prop name="name">4N</prop>
								</obj>
								<obj name="PropertyObject" class="HTCSamplePrepNotes" version="4">
									<prop name="PropertyTypeName">Sample Prep Notes</prop>
									<prop name="Position">0</prop>
									<prop name="IsDefault">1</prop>
								</obj>
								<obj name="PropertyObject" class="GenSampleEditSubset" version="4">
									<prop name="PropertyTypeName">Subsets</prop>
									<prop name="Position">0</prop>
									<prop name="IsDefault">1</prop>
								</obj>
								<obj name="PropertyObject" class="SamplePrefWidth" version="5">
									<prop name="PropertyTypeName">Width</prop>
									<prop name="Position">0</prop>
									<prop name="IsDefault">1</prop>
									<prop name="Width">1</prop>
								</obj>
							</list>
						</obj>
					</obj>
					<obj name="item" class="SamplePropInfo" version="1">
						<obj name="ChannelProperties" class="ChanPropList" version="2">
							<obj name="ChannelProperties" class="EMList" version="1">
								<list name="emlist" count="1">
									<obj name="item" class="PropertyList" version="1">
										<list name="emlist" count="12">
											<obj name="PropertyObject" class="RQSampleTargetProperty" version="4">
												<prop name="PropertyTypeName">Combined Sample and Target Type</prop>
												<prop name="Position">1</prop>
												<prop name="IsDefault">0</prop>
												<obj name="ChannelProp" class="ChannelProperty" version="1">
													<prop name="ChannelIdx">0</prop>
												</obj>
											</obj>
											<obj name="PropertyObject" class="QuantConcProperty" version="4">
												<prop name="PropertyTypeName">Concentration</prop>
												<prop name="Position">1</prop>
												<prop name="IsDefault">1</prop>
												<prop name="Concentration">0</prop>
												<obj name="ChannelProp" class="ChannelProperty" version="1">
													<prop name="ChannelIdx">0</prop>
												</obj>
												<prop name="ReadOnly">1</prop>
											</obj>
											<obj name="PropertyObject" class="QuantCpHighProp" version="4">
												<prop name="PropertyTypeName">Cp High</prop>
												<prop name="Position">1</prop>
												<prop name="IsDefault">1</prop>
												<prop name="CpRangeHigh">0</prop>
												<obj name="ChannelProp" class="ChannelProperty" version="1">
													<prop name="ChannelIdx">0</prop>
												</obj>
												<prop name="ReadOnly">0</prop>
											</obj>
											<obj name="PropertyObject" class="QuantCpLowProp" version="4">
												<prop name="PropertyTypeName">Cp Low</prop>
												<prop name="Position">1</prop>
												<prop name="IsDefault">1</prop>
												<prop name="CpRangeLow">0</prop>
												<obj name="ChannelProp" class="ChannelProperty" version="1">
													<prop name="ChannelIdx">0</prop>
												</obj>
												<prop name="ReadOnly">0</prop>
											</obj>
											<obj name="PropertyObject" class="RQEffProp" version="4">
												<prop name="PropertyTypeName">Efficiency</prop>
												<prop name="Position">1</prop>
												<prop name="IsDefault">1</prop>
												<prop name="Efficiency">2</prop>
												<obj name="ChannelProp" class="ChannelProperty" version="1">
													<prop name="ChannelIdx">0</prop>
												</obj>
											</obj>
											<obj name="PropertyObject" class="ChannelGenotype" version="4">
												<prop name="PropertyTypeName">Melt Geno Genotype</prop>
												<prop name="Position">1</prop>
												<prop name="IsDefault">1</prop>
												<prop name="ReadOnly">1</prop>
												<obj name="ChannelProp" class="ChannelProperty" version="1">
													<prop name="ChannelIdx">0</prop>
												</obj>
											</obj>
											<obj name="PropertyObject" class="GroupChannelTypeProp" version="4">
												<prop name="PropertyTypeName">Melt Geno Sample Type</prop>
												<prop name="Position">1</prop>
												<prop name="IsDefault">0</prop>
												<prop name="GroupSampleType">mstUnknown</prop>
												<obj name="ChannelProp" class="ChannelProperty" version="1">
													<prop name="ChannelIdx">0</prop>
												</obj>
											</obj>
											<obj name="PropertyObject" class="QuantSampleTypeProperty" version="4">
												<prop name="PropertyTypeName">Quantification Sample Type</prop>
												<prop name="Position">1</prop>
												<prop name="IsDefault">0</prop>
												<prop name="SampleType">qsPosCalibrator</prop>
												<obj name="ChannelProp" class="ChannelProperty" version="1">
													<prop name="ChannelIdx">0</prop>
												</obj>
											</obj>
											<obj name="PropertyObject" class="ChannelGenotype" version="4">
												<prop name="PropertyTypeName">Scanning Genotype</prop>
												<prop name="Position">1</prop>
												<prop name="IsDefault">1</prop>
												<prop name="ReadOnly">1</prop>
												<obj name="ChannelProp" class="ChannelProperty" version="1">
													<prop name="ChannelIdx">0</prop>
												</obj>
											</obj>
											<obj name="PropertyObject" class="GroupChannelTypeProp" version="4">
												<prop name="PropertyTypeName">Scanning Sample Type</prop>
												<prop name="Position">1</prop>
												<prop name="IsDefault">0</prop>
												<prop name="GroupSampleType">mstUnknown</prop>
												<obj name="ChannelProp" class="ChannelProperty" version="1">
													<prop name="ChannelIdx">0</prop>
												</obj>
											</obj>
											<obj name="PropertyObject" class="TargetName" version="4">
												<prop name="PropertyTypeName">Target Name</prop>
												<prop name="Position">1</prop>
												<prop name="IsDefault">0</prop>
												<prop name="name">ACT</prop>
												<obj name="ChannelProp" class="ChannelProperty" version="1">
													<prop name="ChannelIdx">0</prop>
												</obj>
											</obj>
											<obj name="PropertyObject" class="RQTargetProperty" version="4">
												<prop name="PropertyTypeName">Target Type</prop>
												<prop name="Position">1</prop>
												<prop name="IsDefault">0</prop>
												<prop name="TargetType">dtReference</prop>
												<obj name="ChannelProp" class="ChannelProperty" version="1">
													<prop name="ChannelIdx">0</prop>
												</obj>
											</obj>
										</list>
									</obj>
								</list>
							</obj>
						</obj>
						<prop name="ChannelPropertyCount">1</prop>
						<prop name="ContainerPosition">1</prop>
						<prop name="HasSampleProperties">1</prop>
						<obj name="SampleProperties" class="PropertyList" version="1">
							<list name="emlist" count="14">
								<obj name="PropertyObject" class="SamplePrefColor" version="4">
									<prop name="PropertyTypeName">Color</prop>
									<prop name="Position">1</prop>
									<prop name="IsDefault">0</prop>
									<prop name="Color">clRed</prop>
								</obj>
								<obj name="PropertyObject" class="DominantChannelProp" version="4">
									<prop name="PropertyTypeName">Dominant Channel</prop>
									<prop name="Position">1</prop>
									<prop name="IsDefault">0</prop>
									<prop name="DominantChannel">0</prop>
								</obj>
								<obj name="PropertyObject" class="Genotype" version="4">
									<prop name="PropertyTypeName">EndPt Genotype</prop>
									<prop name="Position">1</prop>
									<prop name="IsDefault">1</prop>
									<prop name="ReadOnly">1</prop>
								</obj>
								<obj name="PropertyObject" class="GroupingSample" version="4">
									<prop name="PropertyTypeName">EndPt Sample Type</prop>
									<prop name="Position">1</prop>
									<prop name="IsDefault">0</prop>
									<prop name="GroupSampleType">mstUnknown</prop>
								</obj>
								<obj name="PropertyObject" class="SamplePrefLineStyle" version="4">
									<prop name="PropertyTypeName">Line Style</prop>
									<prop name="Position">1</prop>
									<prop name="IsDefault">0</prop>
									<prop name="LineStyle">psSolid</prop>
								</obj>
								<obj name="PropertyObject" class="GenSampleEditNotes" version="4">
									<prop name="PropertyTypeName">Notes</prop>
									<prop name="Position">1</prop>
									<prop name="IsDefault">1</prop>
								</obj>
								<obj name="PropertyObject" class="SamplePrefPointStyle" version="4">
									<prop name="PropertyTypeName">Point Style</prop>
									<prop name="Position">1</prop>
									<prop name="IsDefault">0</prop>
									<prop name="PointStyle">psNothing</prop>
								</obj>
								<obj name="PropertyObject" class="GenSampleEditPosition" version="4">
									<prop name="PropertyTypeName">Position</prop>
									<prop name="Position">1</prop>
									<prop name="IsDefault">1</prop>
								</obj>
								<obj name="PropertyObject" class="GenSampleEditReplicate" version="4">
									<prop name="PropertyTypeName">Replicate of</prop>
									<prop name="Position">1</prop>
									<prop name="IsDefault">0</prop>
									<prop name="ReplicateOf">0</prop>
								</obj>
								<obj name="PropertyObject" class="HTCSampleID" version="4">
									<prop name="PropertyTypeName">Sample ID</prop>
									<prop name="Position">1</prop>
									<prop name="IsDefault">1</prop>
								</obj>
								<obj name="PropertyObject" class="GenSampleEditName" version="4">
									<prop name="PropertyTypeName">Sample Name</prop>
									<prop name="Position">1</prop>
									<prop name="IsDefault">0</prop>
									<prop name="name">4N</prop>
								</obj>
								<obj name="PropertyObject" class="HTCSamplePrepNotes" version="4">
									<prop name="PropertyTypeName">Sample Prep Notes</prop>
									<prop name="Position">1</prop>
									<prop name="IsDefault">1</prop>
								</obj>
								<obj name="PropertyObject" class="GenSampleEditSubset" version="4">
									<prop name="PropertyTypeName">Subsets</prop>
									<prop name="Position">1</prop>
									<prop name="IsDefault">1</prop>
								</obj>
								<obj name="PropertyObject" class="SamplePrefWidth" version="5">
									<prop name="PropertyTypeName">Width</prop>
									<prop name="Position">1</prop>
									<prop name="IsDefault">1</prop>
									<prop name="Width">1</prop>
								</obj>
							</list>
						</obj>
					</obj>
					<obj name="item" class="SamplePropInfo" version="1">
						<obj name="ChannelProperties" class="ChanPropList" version="2">
							<obj name="ChannelProperties" class="EMList" version="1">
								<list name="emlist" count="1">
									<obj name="item" class="PropertyList" version="1">
										<list name="emlist" count="12">
											<obj name="PropertyObject" class="RQSampleTargetProperty" version="4">
												<prop name="PropertyTypeName">Combined Sample and Target Type</prop>
												<prop name="Position">2</prop>
												<prop name="IsDefault">0</prop>
												<obj name="ChannelProp" class="ChannelProperty" version="1">
													<prop name="ChannelIdx">0</prop>
												</obj>
											</obj>
											<obj name="PropertyObject" class="QuantConcProperty" version="4">
												<prop name="PropertyTypeName">Concentration</prop>
												<prop name="Position">2</prop>
												<prop name="IsDefault">1</prop>
												<prop name="Concentration">0</prop>
												<obj name="ChannelProp" class="ChannelProperty" version="1">
													<prop name="ChannelIdx">0</prop>
												</obj>
												<prop name="ReadOnly">1</prop>
											</obj>
											<obj name="PropertyObject" class="QuantCpHighProp" version="4">
												<prop name="PropertyTypeName">Cp High</prop>
												<prop name="Position">2</prop>
												<prop name="IsDefault">1</prop>
												<prop name="CpRangeHigh">0</prop>
												<obj name="ChannelProp" class="ChannelProperty" version="1">
													<prop name="ChannelIdx">0</prop>
												</obj>
												<prop name="ReadOnly">0</prop>
											</obj>
											<obj name="PropertyObject" class="QuantCpLowProp" version="4">
												<prop name="PropertyTypeName">Cp Low</prop>
												<prop name="Position">2</prop>
												<prop name="IsDefault">1</prop>
												<prop name="CpRangeLow">0</prop>
												<obj name="ChannelProp" class="ChannelProperty" version="1">
													<prop name="ChannelIdx">0</prop>
												</obj>
												<prop name="ReadOnly">0</prop>
											</obj>
											<obj name="PropertyObject" class="RQEffProp" version="4">
												<prop name="PropertyTypeName">Efficiency</prop>
												<prop name="Position">2</prop>
												<prop name="IsDefault">1</prop>
												<prop name="Efficiency">2</prop>
												<obj name="ChannelProp" class="ChannelProperty" version="1">
													<prop name="ChannelIdx">0</prop>
												</obj>
											</obj>
											<obj name="PropertyObject" class="ChannelGenotype" version="4">
												<prop name="PropertyTypeName">Melt Geno Genotype</prop>
												<prop name="Position">2</prop>
												<prop name="IsDefault">1</prop>
												<prop name="ReadOnly">1</prop>
												<obj name="ChannelProp" class="ChannelProperty" version="1">
													<prop name="ChannelIdx">0</prop>
												</obj>
											</obj>
											<obj name="PropertyObject" class="GroupChannelTypeProp" version="4">
												<prop name="PropertyTypeName">Melt Geno Sample Type</prop>
												<prop name="Position">2</prop>
												<prop name="IsDefault">0</prop>
												<prop name="GroupSampleType">mstUnknown</prop>
												<obj name="ChannelProp" class="ChannelProperty" version="1">
													<prop name="ChannelIdx">0</prop>
												</obj>
											</obj>
											<obj name="PropertyObject" class="QuantSampleTypeProperty" version="4">
												<prop name="PropertyTypeName">Quantification Sample Type</prop>
												<prop name="Position">2</prop>
												<prop name="IsDefault">0</prop>
												<prop name="SampleType">qsPosCalibrator</prop>
												<obj name="ChannelProp" class="ChannelProperty" version="1">
													<prop name="ChannelIdx">0</prop>
												</obj>
											</obj>
											<obj name="PropertyObject" class="ChannelGenotype" version="4">
												<prop name="PropertyTypeName">Scanning Genotype</prop>
												<prop name="Position">2</prop>
												<prop name="IsDefault">1</prop>
												<prop name="ReadOnly">1</prop>
												<obj name="ChannelProp" class="ChannelProperty" version="1">
													<prop name="ChannelIdx">0</prop>
												</obj>
											</obj>
											<obj name="PropertyObject" class="GroupChannelTypeProp" version="4">
												<prop name="PropertyTypeName">Scanning Sample Type</prop>
												<prop name="Position">2</prop>
												<prop name="IsDefault">0</prop>
												<prop name="GroupSampleType">mstUnknown</prop>
												<obj name="ChannelProp" class="ChannelProperty" version="1">
													<prop name="ChannelIdx">0</prop>
												</obj>
											</obj>
											<obj name="PropertyObject" class="TargetName" version="4">
												<prop name="PropertyTypeName">Target Name</prop>
												<prop name="Position">2</prop>
												<prop name="IsDefault">0</prop>
												<prop name="name">ACT</prop>
												<obj name="ChannelProp" class="ChannelProperty" version="1">
													<prop name="ChannelIdx">0</prop>
												</obj>
											</obj>
											<obj name="PropertyObject" class="RQTargetProperty" version="4">
												<prop name="PropertyTypeName">Target Type</prop>
												<prop name="Position">2</prop>
												<prop name="IsDefault">0</prop>
												<prop name="TargetType">dtReference</prop>
												<obj name="ChannelProp" class="ChannelProperty" version="1">
													<prop name="ChannelIdx">0</prop>
												</obj>
											</obj>
										</list>
									</obj>
								</list>
							</obj>
						</obj>
						<prop name="ChannelPropertyCount">1</prop>
						<prop name="ContainerPosition">2</prop>
						<prop name="HasSampleProperties">1</prop>
						<obj name="SampleProperties" class="PropertyList" version="1">
							<list name="emlist" count="14">
								<obj name="PropertyObject" class="SamplePrefColor" version="4">
									<prop name="PropertyTypeName">Color</prop>
									<prop name="Position">2</prop>
									<prop name="IsDefault">0</prop>
									<prop name="Color">$0030D700</prop>
								</obj>
								<obj name="PropertyObject" class="DominantChannelProp" version="4">
									<prop name="PropertyTypeName">Dominant Channel</prop>
									<prop name="Position">2</prop>
									<prop name="IsDefault">0</prop>
									<prop name="DominantChannel">0</prop>
								</obj>
								<obj name="PropertyObject" class="Genotype" version="4">
									<prop name="PropertyTypeName">EndPt Genotype</prop>
									<prop name="Position">2</prop>
									<prop name="IsDefault">1</prop>
									<prop name="ReadOnly">1</prop>
								</obj>
								<obj name="PropertyObject" class="GroupingSample" version="4">
									<prop name="PropertyTypeName">EndPt Sample Type</prop>
									<prop name="Position">2</prop>
									<prop name="IsDefault">0</prop>
									<prop name="GroupSampleType">mstUnknown</prop>
								</obj>
								<obj name="PropertyObject" class="SamplePrefLineStyle" version="4">
									<prop name="PropertyTypeName">Line Style</prop>
									<prop name="Position">2</prop>
									<prop name="IsDefault">0</prop>
									<prop name="LineStyle">psSolid</prop>
								</obj>
								<obj name="PropertyObject" class="GenSampleEditNotes" version="4">
									<prop name="PropertyTypeName">Notes</prop>
									<prop name="Position">2</prop>
									<prop name="IsDefault">1</prop>
								</obj>
								<obj name="PropertyObject" class="SamplePrefPointStyle" version="4">
									<prop name="PropertyTypeName">Point Style</prop>
									<prop name="Position">2</prop>
									<prop name="IsDefault">0</prop>
									<prop name="PointStyle">psNothing</prop>
								</obj>
								<obj name="PropertyObject" class="GenSampleEditPosition" version="4">
									<prop name="PropertyTypeName">Position</prop>
									<prop name="Position">2</prop>
									<prop name="IsDefault">1</prop>
								</obj>
								<obj name="PropertyObject" class="GenSampleEditReplicate" version="4">
									<prop name="PropertyTypeName">Replicate of</prop>
									<prop name="Position">2</prop>
									<prop name="IsDefault">0</prop>
									<prop name="ReplicateOf">0</prop>
								</obj>
								<obj name="PropertyObject" class="HTCSampleID" version="4">
									<prop name="PropertyTypeName">Sample ID</prop>
									<prop name="Position">2</prop>
									<prop name="IsDefault">1</prop>
								</obj>
								<obj name="PropertyObject" class="GenSampleEditName" version="4">
									<prop name="PropertyTypeName">Sample Name</prop>
									<prop name="Position">2</prop>
									<prop name="IsDefault">0</prop>
									<prop name="name">4N</prop>
								</obj>
								<obj name="PropertyObject" class="HTCSamplePrepNotes" version="4">
									<prop name="PropertyTypeName">Sample Prep Notes</prop>
									<prop name="Position">2</prop>
									<prop name="IsDefault">1</prop>
								</obj>
								<obj name="PropertyObject" class="GenSampleEditSubset" version="4">
									<prop name="PropertyTypeName">Subsets</prop>
									<prop name="Position">2</prop>
									<prop name="IsDefault">1</prop>
								</obj>
								<obj name="PropertyObject" class="SamplePrefWidth" version="5">
									<prop name="PropertyTypeName">Width</prop>
									<prop name="Position">2</prop>
									<prop name="IsDefault">1</prop>
									<prop name="Width">1</prop>
								</obj>
							</list>
						</obj>
					</obj>
					<obj name="item" class="SamplePropInfo" version="1">
						<obj name="ChannelProperties" class="ChanPropList" version="2">
							<obj name="ChannelProperties" class="EMList" version="1">
								<list name="emlist" count="1">
									<obj name="item" class="PropertyList" version="1">
										<list name="emlist" count="12">
											<obj name="PropertyObject" class="RQSampleTargetProperty" version="4">
												<prop name="PropertyTypeName">Combined Sample and Target Type</prop>
												<prop name="Position">3</prop>
												<prop name="IsDefault">0</prop>
												<obj name="ChannelProp" class="ChannelProperty" version="1">
													<prop name="ChannelIdx">0</prop>
												</obj>
											</obj>
											<obj name="PropertyObject" class="QuantConcProperty" version="4">
												<prop name="PropertyTypeName">Concentration</prop>
												<prop name="Position">3</prop>
												<prop name="IsDefault">1</prop>
												<prop name="Concentration">0</prop>
												<obj name="ChannelProp" class="ChannelProperty" version="1">
													<prop name="ChannelIdx">0</prop>
												</obj>
												<prop name="ReadOnly">1</prop>
											</obj>
											<obj name="PropertyObject" class="QuantCpHighProp" version="4">
												<prop name="PropertyTypeName">Cp High</prop>
												<prop name="Position">3</prop>
												<prop name="IsDefault">1</prop>
												<prop name="CpRangeHigh">0</prop>
												<obj name="ChannelProp" class="ChannelProperty" version="1">
													<prop name="ChannelIdx">0</prop>
												</obj>
												<prop name="ReadOnly">0</prop>
											</obj>
											<obj name="PropertyObject" class="QuantCpLowProp" version="4">
												<prop name="PropertyTypeName">Cp Low</prop>
												<prop name="Position">3</prop>
												<prop name="IsDefault">1</prop>
												<prop name="CpRangeLow">0</prop>
												<obj name="ChannelProp" class="ChannelProperty" version="1">
													<prop name="ChannelIdx">0</prop>
												</obj>
												<prop name="ReadOnly">0</prop>
											</obj>
											<obj name="PropertyObject" class="RQEffProp" version="4">
												<prop name="PropertyTypeName">Efficiency</prop>
												<prop name="Position">3</prop>
												<prop name="IsDefault">1</prop>
												<prop name="Efficiency">2</prop>
												<obj name="ChannelProp" class="ChannelProperty" version="1">
													<prop name="ChannelIdx">0</prop>
												</obj>
											</obj>
											<obj name="PropertyObject" class="ChannelGenotype" version="4">
												<prop name="PropertyTypeName">Melt Geno Genotype</prop>
												<prop name="Position">3</prop>
												<prop name="IsDefault">1</prop>
												<prop name="ReadOnly">1</prop>
												<obj name="ChannelProp" class="ChannelProperty" version="1">
													<prop name="ChannelIdx">0</prop>
												</obj>
											</obj>
											<obj name="PropertyObject" class="GroupChannelTypeProp" version="4">
												<prop name="PropertyTypeName">Melt Geno Sample Type</prop>
												<prop name="Position">3</prop>
												<prop name="IsDefault">0</prop>
												<prop name="GroupSampleType">mstUnknown</prop>
												<obj name="ChannelProp" class="ChannelProperty" version="1">
													<prop name="ChannelIdx">0</prop>
												</obj>
											</obj>
											<obj name="PropertyObject" class="QuantSampleTypeProperty" version="4">
												<prop name="PropertyTypeName">Quantification Sample Type</prop>
												<prop name="Position">3</prop>
												<prop name="IsDefault">0</prop>
												<prop name="SampleType">qsPosCalibrator</prop>
												<obj name="ChannelProp" class="ChannelProperty" version="1">
													<prop name="ChannelIdx">0</prop>
												</obj>
											</obj>
											<obj name="PropertyObject" class="ChannelGenotype" version="4">
												<prop name="PropertyTypeName">Scanning Genotype</prop>
												<prop name="Position">3</prop>
												<prop name="IsDefault">1</prop>
												<prop name="ReadOnly">1</prop>
												<obj name="ChannelProp" class="ChannelProperty" version="1">
													<prop name="ChannelIdx">0</prop>
												</obj>
											</obj>
											<obj name="PropertyObject" class="GroupChannelTypeProp" version="4">
												<prop name="PropertyTypeName">Scanning Sample Type</prop>
												<prop name="Position">3</prop>
												<prop name="IsDefault">0</prop>
												<prop name="GroupSampleType">mstUnknown</prop>
												<obj name="ChannelProp" class="ChannelProperty" version="1">
													<prop name="ChannelIdx">0</prop>
												</obj>
											</obj>
											<obj name="PropertyObject" class="TargetName" version="4">
												<prop name="PropertyTypeName">Target Name</prop>
												<prop name="Position">3</prop>
												<prop name="IsDefault">0</prop>
												<prop name="name">C1Q</prop>
												<obj name="ChannelProp" class="ChannelProperty" version="1">
													<prop name="ChannelIdx">0</prop>
												</obj>
											</obj>
											<obj name="PropertyObject" class="RQTargetProperty" version="4">
												<prop name="PropertyTypeName">Target Type</prop>
												<prop name="Position">3</prop>
												<prop name="IsDefault">0</prop>
												<prop name="TargetType">dtTarget</prop>
												<obj name="ChannelProp" class="ChannelProperty" version="1">
													<prop name="ChannelIdx">0</prop>
												</obj>
											</obj>
										</list>
									</obj>
								</list>
							</obj>
						</obj>
						<prop name="ChannelPropertyCount">1</prop>
						<prop name="ContainerPosition">3</prop>
						<prop name="HasSampleProperties">1</prop>
						<obj name="SampleProperties" class="PropertyList" version="1">
							<list name="emlist" count="14">
								<obj name="PropertyObject" class="SamplePrefColor" version="4">
									<prop name="PropertyTypeName">Color</prop>
									<prop name="Position">3</prop>
									<prop name="IsDefault">0</prop>
									<prop name="Color">clFuchsia</prop>
								</obj>
								<obj name="PropertyObject" class="DominantChannelProp" version="4">
									<prop name="PropertyTypeName">Dominant Channel</prop>
									<prop name="Position">3</prop>
									<prop name="IsDefault">0</prop>
									<prop name="DominantChannel">0</prop>
								</obj>
								<obj name="PropertyObject" class="Genotype" version="4">
									<prop name="PropertyTypeName">EndPt Genotype</prop>
									<prop name="Position">3</prop>
									<prop name="IsDefault">1</prop>
									<prop name="ReadOnly">1</prop>
								</obj>
								<obj name="PropertyObject" class="GroupingSample" version="4">
									<prop name="PropertyTypeName">EndPt Sample Type</prop>
									<prop name="Position">3</prop>
									<prop name="IsDefault">0</prop>
									<prop name="GroupSampleType">mstUnknown</prop>
								</obj>
								<obj name="PropertyObject" class="SamplePrefLineStyle" version="4">
									<prop name="PropertyTypeName">Line Style</prop>
									<prop name="Position">3</prop>
									<prop name="IsDefault">0</prop>
									<prop name="LineStyle">psSolid</prop>
								</obj>
								<obj name="PropertyObject" class="GenSampleEditNotes" version="4">
									<prop name="PropertyTypeName">Notes</prop>
									<prop name="Position">3</prop>
									<prop name="IsDefault">1</prop>
								</obj>
								<obj name="PropertyObject" class="SamplePrefPointStyle" version="4">
									<prop name="PropertyTypeName">Point Style</prop>
									<prop name="Position">3</prop>
									<prop name="IsDefault">0</prop>
									<prop name="PointStyle">psNothing</prop>
								</obj>
								<obj name="PropertyObject" class="GenSampleEditPosition" version="4">
									<prop name="PropertyTypeName">Position</prop>
									<prop name="Position">3</prop>
									<prop name="IsDefault">1</prop>
								</obj>
								<obj name="PropertyObject" class="GenSampleEditReplicate" version="4">
									<prop name="PropertyTypeName">Replicate of</prop>
									<prop name="Position">3</prop>
									<prop name="IsDefault">0</prop>
									<prop name="ReplicateOf">3</prop>
								</obj>
								<obj name="PropertyObject" class="HTCSampleID" version="4">
									<prop name="PropertyTypeName">Sample ID</prop>
									<prop name="Position">3</prop>
									<prop name="IsDefault">1</prop>
								</obj>
								<obj name="PropertyObject" class="GenSampleEditName" version="4">
									<prop name="PropertyTypeName">Sample Name</prop>
									<prop name="Position">3</prop>
									<prop name="IsDefault">0</prop>
									<prop name="name">4N</prop>
								</obj>
								<obj name="PropertyObject" class="HTCSamplePrepNotes" version="4">
									<prop name="PropertyTypeName">Sample Prep Notes</prop>
									<prop name="Position">3</prop>
									<prop name="IsDefault">1</prop>
								</obj>
								<obj name="PropertyObject" class="GenSampleEditSubset" version="4">
									<prop name="PropertyTypeName">Subsets</prop>
									<prop name="Position">3</prop>
									<prop name="IsDefault">1</prop>
								</obj>
								<obj name="PropertyObject" class="SamplePrefWidth" version="5">
									<prop name="PropertyTypeName">Width</prop>
									<prop name="Position">3</prop>
									<prop name="IsDefault">1</prop>
									<prop name="Width">1</prop>
								</obj>
							</list>
						</obj>
					</obj>
					<obj name="item" class="SamplePropInfo" version="1">
						<obj name="ChannelProperties" class="ChanPropList" version="2">
							<obj name="ChannelProperties" class="EMList" version="1">
								<list name="emlist" count="1">
									<obj name="item" class="PropertyList" version="1">
										<list name="emlist" count="12">
											<obj name="PropertyObject" class="RQSampleTargetProperty" version="4">
												<prop name="PropertyTypeName">Combined Sample and Target Type</prop>
												<prop name="Position">4</prop>
												<prop name="IsDefault">0</prop>
												<obj name="ChannelProp" class="ChannelProperty" version="1">
													<prop name="ChannelIdx">0</prop>
												</obj>
											</obj>
											<obj name="PropertyObject" class="QuantConcProperty" version="4">
												<prop name="PropertyTypeName">Concentration</prop>
												<prop name="Position">4</prop>
												<prop name="IsDefault">1</prop>
												<prop name="Concentration">0</prop>
												<obj name="ChannelProp" class="ChannelProperty" version="1">
													<prop name="ChannelIdx">0</prop>
												</obj>
												<prop name="ReadOnly">1</prop>
											</obj>
											<obj name="PropertyObject" class="QuantCpHighProp" version="4">
												<prop name="PropertyTypeName">Cp High</prop>
												<prop name="Position">4</prop>
												<prop name="IsDefault">1</prop>
												<prop name="CpRangeHigh">0</prop>
												<obj name="ChannelProp" class="ChannelProperty" version="1">
													<prop name="ChannelIdx">0</prop>
												</obj>
												<prop name="ReadOnly">0</prop>
											</obj>
											<obj name="PropertyObject" class="QuantCpLowProp" version="4">
												<prop name="PropertyTypeName">Cp Low</prop>
												<prop name="Position">4</prop>
												<prop name="IsDefault">1</prop>
												<prop name="CpRangeLow">0</prop>
												<obj name="ChannelProp" class="ChannelProperty" version="1">
													<prop name="ChannelIdx">0</prop>
												</obj>
												<prop name="ReadOnly">0</prop>
											</obj>
											<obj name="PropertyObject" class="RQEffProp" version="4">
												<prop name="PropertyTypeName">Efficiency</prop>
												<prop name="Position">4</prop>
												<prop name="IsDefault">1</prop>
												<prop name="Efficiency">2</prop>
												<obj name="ChannelProp" class="ChannelProperty" version="1">
													<prop name="ChannelIdx">0</prop>
												</obj>
											</obj>
											<obj name="PropertyObject" class="ChannelGenotype" version="4">
												<prop name="PropertyTypeName">Melt Geno Genotype</prop>
												<prop name="Position">4</prop>
												<prop name="IsDefault">1</prop>
												<prop name="ReadOnly">1</prop>
												<obj name="ChannelProp" class="ChannelProperty" version="1">
													<prop name="ChannelIdx">0</prop>
												</obj>
											</obj>
											<obj name="PropertyObject" class="GroupChannelTypeProp" version="4">
												<prop name="PropertyTypeName">Melt Geno Sample Type</prop>
												<prop name="Position">4</prop>
												<prop name="IsDefault">0</prop>
												<prop name="GroupSampleType">mstUnknown</prop>
												<obj name="ChannelProp" class="ChannelProperty" version="1">
													<prop name="ChannelIdx">0</prop>
												</obj>
											</obj>
											<obj name="PropertyObject" class="QuantSampleTypeProperty" version="4">
												<prop name="PropertyTypeName">Quantification Sample Type</prop>
												<prop name="Position">4</prop>
												<prop name="IsDefault">0</prop>
												<prop name="SampleType">qsPosCalibrator</prop>
												<obj name="ChannelProp" class="ChannelProperty" version="1">
													<prop name="ChannelIdx">0</prop>
												</obj>
											</obj>
											<obj name="PropertyObject" class="ChannelGenotype" version="4">
												<prop name="PropertyTypeName">Scanning Genotype</prop>
												<prop name="Position">4</prop>
												<prop name="IsDefault">1</prop>
												<prop name="ReadOnly">1</prop>
												<obj name="ChannelProp" class="ChannelProperty" version="1">
													<prop name="ChannelIdx">0</prop>
												</obj>
											</obj>
											<obj name="PropertyObject" class="GroupChannelTypeProp" version="4">
												<prop name="PropertyTypeName">Scanning Sample Type</prop>
												<prop name="Position">4</prop>
												<prop name="IsDefault">0</prop>
												<prop name="GroupSampleType">mstUnknown</prop>
												<obj name="ChannelProp" class="ChannelProperty" version="1">
													<prop name="ChannelIdx">0</prop>
												</obj>
											</obj>
											<obj name="PropertyObject" class="TargetName" version="4">
												<prop name="PropertyTypeName">Target Name</prop>
												<prop name="Position">4</prop>
												<prop name="IsDefault">0</prop>
												<prop name="name">C1Q</prop>
												<obj name="ChannelProp" class="ChannelProperty" version="1">
													<prop name="ChannelIdx">0</prop>
												</obj>
											</obj>
											<obj name="PropertyObject" class="RQTargetProperty" version="4">
												<prop name="PropertyTypeName">Target Type</prop>
												<prop name="Position">4</prop>
												<prop name="IsDefault">0</prop>
												<prop name="TargetType">dtTarget</prop>
												<obj name="ChannelProp" class="ChannelProperty" version="1">
													<prop name="ChannelIdx">0</prop>
												</obj>
											</obj>
										</list>
									</obj>
								</list>
							</obj>
						</obj>
						<prop name="ChannelPropertyCount">1</prop>
						<prop name="ContainerPosition">4</prop>
						<prop name="HasSampleProperties">1</prop>
						<obj name="SampleProperties" class="PropertyList" version="1">
							<list name="emlist" count="14">
								<obj name="PropertyObject" class="SamplePrefColor" version="4">
									<prop name="PropertyTypeName">Color</prop>
									<prop name="Position">4</prop>
									<prop name="IsDefault">0</prop>
									<prop name="Color">clGray</prop>
								</obj>
								<obj name="PropertyObject" class="DominantChannelProp" version="4">
									<prop name="PropertyTypeName">Dominant Channel</prop>
									<prop name="Position">4</prop>
									<prop name="IsDefault">0</prop>
									<prop name="DominantChannel">0</prop>
								</obj>
								<obj name="PropertyObject" class="Genotype" version="4">
									<prop name="PropertyTypeName">EndPt Genotype</prop>
									<prop name="Position">4</prop>
									<prop name="IsDefault">1</prop>
									<prop name="ReadOnly">1</prop>
								</obj>
								<obj name="PropertyObject" class="GroupingSample" version="4">
									<prop name="PropertyTypeName">EndPt Sample Type</prop>
									<prop name="Position">4</prop>
									<prop name="IsDefault">0</prop>
									<prop name="GroupSampleType">mstUnknown</prop>
								</obj>
								<obj name="PropertyObject" class="SamplePrefLineStyle" version="4">
									<prop name="PropertyTypeName">Line Style</prop>
									<prop name="Position">4</prop>
									<prop name="IsDefault">0</prop>
									<prop name="LineStyle">psSolid</prop>
								</obj>
								<obj name="PropertyObject" class="GenSampleEditNotes" version="4">
									<prop name="PropertyTypeName">Notes</prop>
									<prop name="Position">4</prop>
									<prop name="IsDefault">1</prop>
								</obj>
								<obj name="PropertyObject" class="SamplePrefPointStyle" version="4">
									<prop name="PropertyTypeName">Point Style</prop>
									<prop name="Position">4</prop>
									<prop name="IsDefault">0</prop>
									<prop name="PointStyle">psNothing</prop>
								</obj>
								<obj name="PropertyObject" class="GenSampleEditPosition" version="4">
									<prop name="PropertyTypeName">Position</prop>
									<prop name="Position">4</prop>
									<prop name="IsDefault">1</prop>
								</obj>
								<obj name="PropertyObject" class="GenSampleEditReplicate" version="4">
									<prop name="PropertyTypeName">Replicate of</prop>
									<prop name="Position">4</prop>
									<prop name="IsDefault">0</prop>
									<prop name="ReplicateOf">3</prop>
								</obj>
								<obj name="PropertyObject" class="HTCSampleID" version="4">
									<prop name="PropertyTypeName">Sample ID</prop>
									<prop name="Position">4</prop>
									<prop name="IsDefault">1</prop>
								</obj>
								<obj name="PropertyObject" class="GenSampleEditName" version="4">
									<prop name="PropertyTypeName">Sample Name</prop>
									<prop name="Position">4</prop>
									<prop name="IsDefault">0</prop>
									<prop name="name">4N</prop>
								</obj>
								<obj name="PropertyObject" class="HTCSamplePrepNotes" version="4">
									<prop name="PropertyTypeName">Sample Prep Notes</prop>
									<prop name="Position">4</prop>
									<prop name="IsDefault">1</prop>
								</obj>
								<obj name="PropertyObject" class="GenSampleEditSubset" version="4">
									<prop name="PropertyTypeName">Subsets</prop>
									<prop name="Position">4</prop>
									<prop name="IsDefault">1</prop>
								</obj>
								<obj name="PropertyObject" class="SamplePrefWidth" version="5">
									<prop name="PropertyTypeName">Width</prop>
									<prop name="Position">4</prop>
									<prop name="IsDefault">1</prop>
									<prop name="Width">1</prop>
								</obj>
							</list>
						</obj>
					</obj>
					<obj name="item" class="SamplePropInfo" version="1">
						<obj name="ChannelProperties" class="ChanPropList" version="2">
							<obj name="ChannelProperties" class="EMList" version="1">
								<list name="emlist" count="1">
									<obj name="item" class="PropertyList" version="1">
										<list name="emlist" count="12">
											<obj name="PropertyObject" class="RQSampleTargetProperty" version="4">
												<prop name="PropertyTypeName">Combined Sample and Target Type</prop>
												<prop name="Position">5</prop>
												<prop name="IsDefault">0</prop>
												<obj name="ChannelProp" class="ChannelProperty" version="1">
													<prop name="ChannelIdx">0</prop>
												</obj>
											</obj>
											<obj name="PropertyObject" class="QuantConcProperty" version="4">
												<prop name="PropertyTypeName">Concentration</prop>
												<prop name="Position">5</prop>
												<prop name="IsDefault">1</prop>
												<prop name="Concentration">0</prop>
												<obj name="ChannelProp" class="ChannelProperty" version="1">
													<prop name="ChannelIdx">0</prop>
												</obj>
												<prop name="ReadOnly">1</prop>
											</obj>
											<obj name="PropertyObject" class="QuantCpHighProp" version="4">
												<prop name="PropertyTypeName">Cp High</prop>
												<prop name="Position">5</prop>
												<prop name="IsDefault">1</prop>
												<prop name="CpRangeHigh">0</prop>
												<obj name="ChannelProp" class="ChannelProperty" version="1">
													<prop name="ChannelIdx">0</prop>
												</obj>
												<prop name="ReadOnly">0</prop>
											</obj>
											<obj name="PropertyObject" class="QuantCpLowProp" version="4">
												<prop name="PropertyTypeName">Cp Low</prop>
												<prop name="Position">5</prop>
												<prop name="IsDefault">1</prop>
												<prop name="CpRangeLow">0</prop>
												<obj name="ChannelProp" class="ChannelProperty" version="1">
													<prop name="ChannelIdx">0</prop>
												</obj>
												<prop name="ReadOnly">0</prop>
											</obj>
											<obj name="PropertyObject" class="RQEffProp" version="4">
												<prop name="PropertyTypeName">Efficiency</prop>
												<prop name="Position">5</prop>
												<prop name="IsDefault">1</prop>
												<prop name="Efficiency">2</prop>
												<obj name="ChannelProp" class="ChannelProperty" version="1">
													<prop name="ChannelIdx">0</prop>
												</obj>
											</obj>
											<obj name="PropertyObject" class="ChannelGenotype" version="4">
												<prop name="PropertyTypeName">Melt Geno Genotype</prop>
												<prop name="Position">5</prop>
												<prop name="IsDefault">1</prop>
												<prop name="ReadOnly">1</prop>
												<obj name="ChannelProp" class="ChannelProperty" version="1">
													<prop name="ChannelIdx">0</prop>
												</obj>
											</obj>
											<obj name="PropertyObject" class="GroupChannelTypeProp" version="4">
												<prop name="PropertyTypeName">Melt Geno Sample Type</prop>
												<prop name="Position">5</prop>
												<prop name="IsDefault">0</prop>
												<prop name="GroupSampleType">mstUnknown</prop>
												<obj name="ChannelProp" class="ChannelProperty" version="1">
													<prop name="ChannelIdx">0</prop>
												</obj>
											</obj>
											<obj name="PropertyObject" class="QuantSampleTypeProperty" version="4">
												<prop name="PropertyTypeName">Quantification Sample Type</prop>
												<prop name="Position">5</prop>
												<prop name="IsDefault">0</prop>
												<prop name="SampleType">qsPosCalibrator</prop>
												<obj name="ChannelProp" class="ChannelProperty" version="1">
													<prop name="ChannelIdx">0</prop>
												</obj>
											</obj>
											<obj name="PropertyObject" class="ChannelGenotype" version="4">
												<prop name="PropertyTypeName">Scanning Genotype</prop>
												<prop name="Position">5</prop>
												<prop name="IsDefault">1</prop>
												<prop name="ReadOnly">1</prop>
												<obj name="ChannelProp" class="ChannelProperty" version="1">
													<prop name="ChannelIdx">0</prop>
												</obj>
											</obj>
											<obj name="PropertyObject" class="GroupChannelTypeProp" version="4">
												<prop name="PropertyTypeName">Scanning Sample Type</prop>
												<prop name="Position">5</prop>
												<prop name="IsDefault">0</prop>
												<prop name="GroupSampleType">mstUnknown</prop>
												<obj name="ChannelProp" class="ChannelProperty" version="1">
													<prop name="ChannelIdx">0</prop>
												</obj>
											</obj>
											<obj name="PropertyObject" class="TargetName" version="4">
												<prop name="PropertyTypeName">Target Name</prop>
												<prop name="Position">5</prop>
												<prop name="IsDefault">0</prop>
												<prop name="name">C1Q</prop>
												<obj name="ChannelProp" class="ChannelProperty" version="1">
													<prop name="ChannelIdx">0</prop>
												</obj>
											</obj>
											<obj name="PropertyObject" class="RQTargetProperty" version="4">
												<prop name="PropertyTypeName">Target Type</prop>
												<prop name="Position">5</prop>
												<prop name="IsDefault">0</prop>
												<prop name="TargetType">dtTarget</prop>
												<obj name="ChannelProp" class="ChannelProperty" version="1">
													<prop name="ChannelIdx">0</prop>
												</obj>
											</obj>
										</list>
									</obj>
								</list>
							</obj>
						</obj>
						<prop name="ChannelPropertyCount">1</prop>
						<prop name="ContainerPosition">5</prop>
						<prop name="HasSampleProperties">1</prop>
						<obj name="SampleProperties" class="PropertyList" version="1">
							<list name="emlist" count="14">
								<obj name="PropertyObject" class="SamplePrefColor" version="4">
									<prop name="PropertyTypeName">Color</prop>
									<prop name="Position">5</prop>
									<prop name="IsDefault">0</prop>
									<prop name="Color">$0012D7FA</prop>
								</obj>
								<obj name="PropertyObject" class="DominantChannelProp" version="4">
									<prop name="PropertyTypeName">Dominant Channel</prop>
									<prop name="Position">5</prop>
									<prop name="IsDefault">0</prop>
									<prop name="DominantChannel">0</prop>
								</obj>
								<obj name="PropertyObject" class="Genotype" version="4">
									<prop name="PropertyTypeName">EndPt Genotype</prop>
									<prop name="Position">5</prop>
									<prop name="IsDefault">1</prop>
									<prop name="ReadOnly">1</prop>
								</obj>
								<obj name="PropertyObject" class="GroupingSample" version="4">
									<prop name="PropertyTypeName">EndPt Sample Type</prop>
									<prop name="Position">5</prop>
									<prop name="IsDefault">0</prop>
									<prop name="GroupSampleType">mstUnknown</prop>
								</obj>
								<obj name="PropertyObject" class="SamplePrefLineStyle" version="4">
									<prop name="PropertyTypeName">Line Style</prop>
									<prop name="Position">5</prop>
									<prop name="IsDefault">0</prop>
									<prop name="LineStyle">psSolid</prop>
								</obj>
								<obj name="PropertyObject" class="GenSampleEditNotes" version="4">
									<prop name="PropertyTypeName">Notes</prop>
									<prop name="Position">5</prop>
									<prop name="IsDefault">1</prop>
								</obj>
								<obj name="PropertyObject" class="SamplePrefPointStyle" version="4">
									<prop name="PropertyTypeName">Point Style</prop>
									<prop name="Position">5</prop>
									<prop name="IsDefault">0</prop>
									<prop name="PointStyle">psNothing</prop>
								</obj>
								<obj name="PropertyObject" class="GenSampleEditPosition" version="4">
									<prop name="PropertyTypeName">Position</prop>
									<prop name="Position">5</prop>
									<prop name="IsDefault">1</prop>
								</obj>
								<obj name="PropertyObject" class="GenSampleEditReplicate" version="4">
									<prop name="PropertyTypeName">Replicate of</prop>
									<prop name="Position">5</prop>
									<prop name="IsDefault">0</prop>
									<prop name="ReplicateOf">3</prop>
								</obj>
								<obj name="PropertyObject" class="HTCSampleID" version="4">
									<prop name="PropertyTypeName">Sample ID</prop>
									<prop name="Position">5</prop>
									<prop name="IsDefault">1</prop>
								</obj>
								<obj name="PropertyObject" class="GenSampleEditName" version="4">
									<prop name="PropertyTypeName">Sample Name</prop>
									<prop name="Position">5</prop>
									<prop name="IsDefault">0</prop>
									<prop name="name">4N</prop>
								</obj>
								<obj name="PropertyObject" class="HTCSamplePrepNotes" version="4">
									<prop name="PropertyTypeName">Sample Prep Notes</prop>
									<prop name="Position">5</prop>
									<prop name="IsDefault">1</prop>
								</obj>
								<obj name="PropertyObject" class="GenSampleEditSubset" version="4">
									<prop name="PropertyTypeName">Subsets</prop>
									<prop name="Position">5</prop>
									<prop name="IsDefault">1</prop>
								</obj>
								<obj name="PropertyObject" class="SamplePrefWidth" version="5">
									<prop name="PropertyTypeName">Width</prop>
									<prop name="Position">5</prop>
									<prop name="IsDefault">1</prop>
									<prop name="Width">1</prop>
								</obj>
							</list>
						</obj>
					</obj>
					<obj name="item" class="SamplePropInfo" version="1">
						<obj name="ChannelProperties" class="ChanPropList" version="2">
							<obj name="ChannelProperties" class="EMList" version="1">
								<list name="emlist" count="1">
									<obj name="item" class="PropertyList" version="1">
										<list name="emlist" count="12">
											<obj name="PropertyObject" class="RQSampleTargetProperty" version="4">
												<prop name="PropertyTypeName">Combined Sample and Target Type</prop>
												<prop name="Position">6</prop>
												<prop name="IsDefault">0</prop>
												<obj name="ChannelProp" class="ChannelProperty" version="1">
													<prop name="ChannelIdx">0</prop>
												</obj>
											</obj>
											<obj name="PropertyObject" class="QuantConcProperty" version="4">
												<prop name="PropertyTypeName">Concentration</prop>
												<prop name="Position">6</prop>
												<prop name="IsDefault">1</prop>
												<prop name="Concentration">0</prop>
												<obj name="ChannelProp" class="ChannelProperty" version="1">
													<prop name="ChannelIdx">0</prop>
												</obj>
												<prop name="ReadOnly">1</prop>
											</obj>
											<obj name="PropertyObject" class="QuantCpHighProp" version="4">
												<prop name="PropertyTypeName">Cp High</prop>
												<prop name="Position">6</prop>
												<prop name="IsDefault">1</prop>
												<prop name="CpRangeHigh">0</prop>
												<obj name="ChannelProp" class="ChannelProperty" version="1">
													<prop name="ChannelIdx">0</prop>
												</obj>
												<prop name="ReadOnly">0</prop>
											</obj>
											<obj name="PropertyObject" class="QuantCpLowProp" version="4">
												<prop name="PropertyTypeName">Cp Low</prop>
												<prop name="Position">6</prop>
												<prop name="IsDefault">1</prop>
												<prop name="CpRangeLow">0</prop>
												<obj name="ChannelProp" class="ChannelProperty" version="1">
													<prop name="ChannelIdx">0</prop>
												</obj>
												<prop name="ReadOnly">0</prop>
											</obj>
											<obj name="PropertyObject" class="RQEffProp" version="4">
												<prop name="PropertyTypeName">Efficiency</prop>
												<prop name="Position">6</prop>
												<prop name="IsDefault">1</prop>
												<prop name="Efficiency">2</prop>
												<obj name="ChannelProp" class="ChannelProperty" version="1">
													<prop name="ChannelIdx">0</prop>
												</obj>
											</obj>
											<obj name="PropertyObject" class="ChannelGenotype" version="4">
												<prop name="PropertyTypeName">Melt Geno Genotype</prop>
												<prop name="Position">6</prop>
												<prop name="IsDefault">1</prop>
												<prop name="ReadOnly">1</prop>
												<obj name="ChannelProp" class="ChannelProperty" version="1">
													<prop name="ChannelIdx">0</prop>
												</obj>
											</obj>
											<obj name="PropertyObject" class="GroupChannelTypeProp" version="4">
												<prop name="PropertyTypeName">Melt Geno Sample Type</prop>
												<prop name="Position">6</prop>
												<prop name="IsDefault">0</prop>
												<prop name="GroupSampleType">mstUnknown</prop>
												<obj name="ChannelProp" class="ChannelProperty" version="1">
													<prop name="ChannelIdx">0</prop>
												</obj>
											</obj>
											<obj name="PropertyObject" class="QuantSampleTypeProperty" version="4">
												<prop name="PropertyTypeName">Quantification Sample Type</prop>
												<prop name="Position">6</prop>
												<prop name="IsDefault">0</prop>
												<prop name="SampleType">qsPosCalibrator</prop>
												<obj name="ChannelProp" class="ChannelProperty" version="1">
													<prop name="ChannelIdx">0</prop>
												</obj>
											</obj>
											<obj name="PropertyObject" class="ChannelGenotype" version="4">
												<prop name="PropertyTypeName">Scanning Genotype</prop>
												<prop name="Position">6</prop>
												<prop name="IsDefault">1</prop>
												<prop name="ReadOnly">1</prop>
												<obj name="ChannelProp" class="ChannelProperty" version="1">
													<prop name="ChannelIdx">0</prop>
												</obj>
											</obj>
											<obj name="PropertyObject" class="GroupChannelTypeProp" version="4">
												<prop name="PropertyTypeName">Scanning Sample Type</prop>
												<prop name="Position">6</prop>
												<prop name="IsDefault">0</prop>
												<prop name="GroupSampleType">mstUnknown</prop>
												<obj name="ChannelProp" class="ChannelProperty" version="1">
													<prop name="ChannelIdx">0</prop>
												</obj>
											</obj>
											<obj name="PropertyObject" class="TargetName" version="4">
												<prop name="PropertyTypeName">Target Name</prop>
												<prop name="Position">6</prop>
												<prop name="IsDefault">0</prop>
												<prop name="name">ACT</prop>
												<obj name="ChannelProp" class="ChannelProperty" version="1">
													<prop name="ChannelIdx">0</prop>
												</obj>
											</obj>
											<obj name="PropertyObject" class="RQTargetProperty" version="4">
												<prop name="PropertyTypeName">Target Type</prop>
												<prop name="Position">6</prop>
												<prop name="IsDefault">0</prop>
												<prop name="TargetType">dtReference</prop>
												<obj name="ChannelProp" class="ChannelProperty" version="1">
													<prop name="ChannelIdx">0</prop>
												</obj>
											</obj>
										</list>
									</obj>
								</list>
							</obj>
						</obj>
						<prop name="ChannelPropertyCount">1</prop>
						<prop name="ContainerPosition">6</prop>
						<prop name="HasSampleProperties">1</prop>
						<obj name="SampleProperties" class="PropertyList" version="1">
							<list name="emlist" count="14">
								<obj name="PropertyObject" class="SamplePrefColor" version="4">
									<prop name="PropertyTypeName">Color</prop>
									<prop name="Position">6</prop>
									<prop name="IsDefault">0</prop>
									<prop name="Color">$00000097</prop>
								</obj>
								<obj name="PropertyObject" class="DominantChannelProp" version="4">
									<prop name="PropertyTypeName">Dominant Channel</prop>
									<prop name="Position">6</prop>
									<prop name="IsDefault">0</prop>
									<prop name="DominantChannel">0</prop>
								</obj>
								<obj name="PropertyObject" class="Genotype" version="4">
									<prop name="PropertyTypeName">EndPt Genotype</prop>
									<prop name="Position">6</prop>
									<prop name="IsDefault">1</prop>
									<prop name="ReadOnly">1</prop>
								</obj>
								<obj name="PropertyObject" class="GroupingSample" version="4">
									<prop name="PropertyTypeName">EndPt Sample Type</prop>
									<prop name="Position">6</prop>
									<prop name="IsDefault">0</prop>
									<prop name="GroupSampleType">mstUnknown</prop>
								</obj>
								<obj name="PropertyObject" class="SamplePrefLineStyle" version="4">
									<prop name="PropertyTypeName">Line Style</prop>
									<prop name="Position">6</prop>
									<prop name="IsDefault">0</prop>
									<prop name="LineStyle">psSolid</prop>
								</obj>
								<obj name="PropertyObject" class="GenSampleEditNotes" version="4">
									<prop name="PropertyTypeName">Notes</prop>
									<prop name="Position">6</prop>
									<prop name="IsDefault">1</prop>
								</obj>
								<obj name="PropertyObject" class="SamplePrefPointStyle" version="4">
									<prop name="PropertyTypeName">Point Style</prop>
									<prop name="Position">6</prop>
									<prop name="IsDefault">0</prop>
									<prop name="PointStyle">psNothing</prop>
								</obj>
								<obj name="PropertyObject" class="GenSampleEditPosition" version="4">
									<prop name="PropertyTypeName">Position</prop>
									<prop name="Position">6</prop>
									<prop name="IsDefault">1</prop>
								</obj>
								<obj name="PropertyObject" class="GenSampleEditReplicate" version="4">
									<prop name="PropertyTypeName">Replicate of</prop>
									<prop name="Position">6</prop>
									<prop name="IsDefault">0</prop>
									<prop name="ReplicateOf">6</prop>
								</obj>
								<obj name="PropertyObject" class="HTCSampleID" version="4">
									<prop name="PropertyTypeName">Sample ID</prop>
									<prop name="Position">6</prop>
									<prop name="IsDefault">1</prop>
								</obj>
								<obj name="PropertyObject" class="GenSampleEditName" version="4">
									<prop name="PropertyTypeName">Sample Name</prop>
									<prop name="Position">6</prop>
									<prop name="IsDefault">0</prop>
									<prop name="name">8N</prop>
								</obj>
								<obj name="PropertyObject" class="HTCSamplePrepNotes" version="4">
									<prop name="PropertyTypeName">Sample Prep Notes</prop>
									<prop name="Position">6</prop>
									<prop name="IsDefault">1</prop>
								</obj>
								<obj name="PropertyObject" class="GenSampleEditSubset" version="4">
									<prop name="PropertyTypeName">Subsets</prop>
									<prop name="Position">6</prop>
									<prop name="IsDefault">1</prop>
								</obj>
								<obj name="PropertyObject" class="SamplePrefWidth" version="5">
									<prop name="PropertyTypeName">Width</prop>
									<prop name="Position">6</prop>
									<prop name="IsDefault">1</prop>
									<prop name="Width">1</prop>
								</obj>
							</list>
						</obj>
					</obj>
					<obj name="item" class="SamplePropInfo" version="1">
						<obj name="ChannelProperties" class="ChanPropList" version="2">
							<obj name="ChannelProperties" class="EMList" version="1">
								<list name="emlist" count="1">
									<obj name="item" class="PropertyList" version="1">
										<list name="emlist" count="12">
											<obj name="PropertyObject" class="RQSampleTargetProperty" version="4">
												<prop name="PropertyTypeName">Combined Sample and Target Type</prop>
												<prop name="Position">7</prop>
												<prop name="IsDefault">0</prop>
												<obj name="ChannelProp" class="ChannelProperty" version="1">
													<prop name="ChannelIdx">0</prop>
												</obj>
											</obj>
											<obj name="PropertyObject" class="QuantConcProperty" version="4">
												<prop name="PropertyTypeName">Concentration</prop>
												<prop name="Position">7</prop>
												<prop name="IsDefault">1</prop>
												<prop name="Concentration">0</prop>
												<obj name="ChannelProp" class="ChannelProperty" version="1">
													<prop name="ChannelIdx">0</prop>
												</obj>
												<prop name="ReadOnly">1</prop>
											</obj>
											<obj name="PropertyObject" class="QuantCpHighProp" version="4">
												<prop name="PropertyTypeName">Cp High</prop>
												<prop name="Position">7</prop>
												<prop name="IsDefault">1</prop>
												<prop name="CpRangeHigh">0</prop>
												<obj name="ChannelProp" class="ChannelProperty" version="1">
													<prop name="ChannelIdx">0</prop>
												</obj>
												<prop name="ReadOnly">0</prop>
											</obj>
											<obj name="PropertyObject" class="QuantCpLowProp" version="4">
												<prop name="PropertyTypeName">Cp Low</prop>
												<prop name="Position">7</prop>
												<prop name="IsDefault">1</prop>
												<prop name="CpRangeLow">0</prop>
												<obj name="ChannelProp" class="ChannelProperty" version="1">
													<prop name="ChannelIdx">0</prop>
												</obj>
												<prop name="ReadOnly">0</prop>
											</obj>
											<obj name="PropertyObject" class="RQEffProp" version="4">
												<prop name="PropertyTypeName">Efficiency</prop>
												<prop name="Position">7</prop>
												<prop name="IsDefault">1</prop>
												<prop name="Efficiency">2</prop>
												<obj name="ChannelProp" class="ChannelProperty" version="1">
													<prop name="ChannelIdx">0</prop>
												</obj>
											</obj>
											<obj name="PropertyObject" class="ChannelGenotype" version="4">
												<prop name="PropertyTypeName">Melt Geno Genotype</prop>
												<prop name="Position">7</prop>
												<prop name="IsDefault">1</prop>
												<prop name="ReadOnly">1</prop>
												<obj name="ChannelProp" class="ChannelProperty" version="1">
													<prop name="ChannelIdx">0</prop>
												</obj>
											</obj>
											<obj name="PropertyObject" class="GroupChannelTypeProp" version="4">
												<prop name="PropertyTypeName">Melt Geno Sample Type</prop>
												<prop name="Position">7</prop>
												<prop name="IsDefault">0</prop>
												<prop name="GroupSampleType">mstUnknown</prop>
												<obj name="ChannelProp" class="ChannelProperty" version="1">
													<prop name="ChannelIdx">0</prop>
												</obj>
											</obj>
											<obj name="PropertyObject" class="QuantSampleTypeProperty" version="4">
												<prop name="PropertyTypeName">Quantification Sample Type</prop>
												<prop name="Position">7</prop>
												<prop name="IsDefault">0</prop>
												<prop name="SampleType">qsPosCalibrator</prop>
												<obj name="ChannelProp" class="ChannelProperty" version="1">
													<prop name="ChannelIdx">0</prop>
												</obj>
											</obj>
											<obj name="PropertyObject" class="ChannelGenotype" version="4">
												<prop name="PropertyTypeName">Scanning Genotype</prop>
												<prop name="Position">7</prop>
												<prop name="IsDefault">1</prop>
												<prop name="ReadOnly">1</prop>
												<obj name="ChannelProp" class="ChannelProperty" version="1">
													<prop name="ChannelIdx">0</prop>
												</obj>
											</obj>
											<obj name="PropertyObject" class="GroupChannelTypeProp" version="4">
												<prop name="PropertyTypeName">Scanning Sample Type</prop>
												<prop name="Position">7</prop>
												<prop name="IsDefault">0</prop>
												<prop name="GroupSampleType">mstUnknown</prop>
												<obj name="ChannelProp" class="ChannelProperty" version="1">
													<prop name="ChannelIdx">0</prop>
												</obj>
											</obj>
											<obj name="PropertyObject" class="TargetName" version="4">
												<prop name="PropertyTypeName">Target Name</prop>
												<prop name="Position">7</prop>
												<prop name="IsDefault">0</prop>
												<prop name="name">ACT</prop>
												<obj name="ChannelProp" class="ChannelProperty" version="1">
													<prop name="ChannelIdx">0</prop>
												</obj>
											</obj>
											<obj name="PropertyObject" class="RQTargetProperty" version="4">
												<prop name="PropertyTypeName">Target Type</prop>
												<prop name="Position">7</prop>
												<prop name="IsDefault">0</prop>
												<prop name="TargetType">dtReference</prop>
												<obj name="ChannelProp" class="ChannelProperty" version="1">
													<prop name="ChannelIdx">0</prop>
												</obj>
											</obj>
										</list>
									</obj>
								</list>
							</obj>
						</obj>
						<prop name="ChannelPropertyCount">1</prop>
						<prop name="ContainerPosition">7</prop>
						<prop name="HasSampleProperties">1</prop>
						<obj name="SampleProperties" class="PropertyList" version="1">
							<list name="emlist" count="14">
								<obj name="PropertyObject" class="SamplePrefColor" version="4">
									<prop name="PropertyTypeName">Color</prop>
									<prop name="Position">7</prop>
									<prop name="IsDefault">0</prop>
									<prop name="Color">$00FFFF0F</prop>
								</obj>
								<obj name="PropertyObject" class="DominantChannelProp" version="4">
									<prop name="PropertyTypeName">Dominant Channel</prop>
									<prop name="Position">7</prop>
									<prop name="IsDefault">0</prop>
									<prop name="DominantChannel">0</prop>
								</obj>
								<obj name="PropertyObject" class="Genotype" version="4">
									<prop name="PropertyTypeName">EndPt Genotype</prop>
									<prop name="Position">7</prop>
									<prop name="IsDefault">1</prop>
									<prop name="ReadOnly">1</prop>
								</obj>
								<obj name="PropertyObject" class="GroupingSample" version="4">
									<prop name="PropertyTypeName">EndPt Sample Type</prop>
									<prop name="Position">7</prop>
									<prop name="IsDefault">0</prop>
									<prop name="GroupSampleType">mstUnknown</prop>
								</obj>
								<obj name="PropertyObject" class="SamplePrefLineStyle" version="4">
									<prop name="PropertyTypeName">Line Style</prop>
									<prop name="Position">7</prop>
									<prop name="IsDefault">0</prop>
									<prop name="LineStyle">psSolid</prop>
								</obj>
								<obj name="PropertyObject" class="GenSampleEditNotes" version="4">
									<prop name="PropertyTypeName">Notes</prop>
									<prop name="Position">7</prop>
									<prop name="IsDefault">1</prop>
								</obj>
								<obj name="PropertyObject" class="SamplePrefPointStyle" version="4">
									<prop name="PropertyTypeName">Point Style</prop>
									<prop name="Position">7</prop>
									<prop name="IsDefault">0</prop>
									<prop name="PointStyle">psNothing</prop>
								</obj>
								<obj name="PropertyObject" class="GenSampleEditPosition" version="4">
									<prop name="PropertyTypeName">Position</prop>
									<prop name="Position">7</prop>
									<prop name="IsDefault">1</prop>
								</obj>
								<obj name="PropertyObject" class="GenSampleEditReplicate" version="4">
									<prop name="PropertyTypeName">Replicate of</prop>
									<prop name="Position">7</prop>
									<prop name="IsDefault">0</prop>
									<prop name="ReplicateOf">6</prop>
								</obj>
								<obj name="PropertyObject" class="HTCSampleID" version="4">
									<prop name="PropertyTypeName">Sample ID</prop>
									<prop name="Position">7</prop>
									<prop name="IsDefault">1</prop>
								</obj>
								<obj name="PropertyObject" class="GenSampleEditName" version="4">
									<prop name="PropertyTypeName">Sample Name</prop>
									<prop name="Position">7</prop>
									<prop name="IsDefault">0</prop>
									<prop name="name">8N</prop>
								</obj>
								<obj name="PropertyObject" class="HTCSamplePrepNotes" version="4">
									<prop name="PropertyTypeName">Sample Prep Notes</prop>
									<prop name="Position">7</prop>
									<prop name="IsDefault">1</prop>
								</obj>
								<obj name="PropertyObject" class="GenSampleEditSubset" version="4">
									<prop name="PropertyTypeName">Subsets</prop>
									<prop name="Position">7</prop>
									<prop name="IsDefault">1</prop>
								</obj>
								<obj name="PropertyObject" class="SamplePrefWidth" version="5">
									<prop name="PropertyTypeName">Width</prop>
									<prop name="Position">7</prop>
									<prop name="IsDefault">1</prop>
									<prop name="Width">1</prop>
								</obj>
							</list>
						</obj>
					</obj>
					<obj name="item" class="SamplePropInfo" version="1">
						<obj name="ChannelProperties" class="ChanPropList" version="2">
							<obj name="ChannelProperties" class="EMList" version="1">
								<list name="emlist" count="1">
									<obj name="item" class="PropertyList" version="1">
										<list name="emlist" count="12">
											<obj name="PropertyObject" class="RQSampleTargetProperty" version="4">
												<prop name="PropertyTypeName">Combined Sample and Target Type</prop>
												<prop name="Position">8</prop>
												<prop name="IsDefault">0</prop>
												<obj name="ChannelProp" class="ChannelProperty" version="1">
													<prop name="ChannelIdx">0</prop>
												</obj>
											</obj>
											<obj name="PropertyObject" class="QuantConcProperty" version="4">
												<prop name="PropertyTypeName">Concentration</prop>
												<prop name="Position">8</prop>
												<prop name="IsDefault">1</prop>
												<prop name="Concentration">0</prop>
												<obj name="ChannelProp" class="ChannelProperty" version="1">
													<prop name="ChannelIdx">0</prop>
												</obj>
												<prop name="ReadOnly">1</prop>
											</obj>
											<obj name="PropertyObject" class="QuantCpHighProp" version="4">
												<prop name="PropertyTypeName">Cp High</prop>
												<prop name="Position">8</prop>
												<prop name="IsDefault">1</prop>
												<prop name="CpRangeHigh">0</prop>
												<obj name="ChannelProp" class="ChannelProperty" version="1">
													<prop name="ChannelIdx">0</prop>
												</obj>
												<prop name="ReadOnly">0</prop>
											</obj>
											<obj name="PropertyObject" class="QuantCpLowProp" version="4">
												<prop name="PropertyTypeName">Cp Low</prop>
												<prop name="Position">8</prop>
												<prop name="IsDefault">1</prop>
												<prop name="CpRangeLow">0</prop>
												<obj name="ChannelProp" class="ChannelProperty" version="1">
													<prop name="ChannelIdx">0</prop>
												</obj>
												<prop name="ReadOnly">0</prop>
											</obj>
											<obj name="PropertyObject" class="RQEffProp" version="4">
												<prop name="PropertyTypeName">Efficiency</prop>
												<prop name="Position">8</prop>
												<prop name="IsDefault">1</prop>
												<prop name="Efficiency">2</prop>
												<obj name="ChannelProp" class="ChannelProperty" version="1">
													<prop name="ChannelIdx">0</prop>
												</obj>
											</obj>
											<obj name="PropertyObject" class="ChannelGenotype" version="4">
												<prop name="PropertyTypeName">Melt Geno Genotype</prop>
												<prop name="Position">8</prop>
												<prop name="IsDefault">1</prop>
												<prop name="ReadOnly">1</prop>
												<obj name="ChannelProp" class="ChannelProperty" version="1">
													<prop name="ChannelIdx">0</prop>
												</obj>
											</obj>
											<obj name="PropertyObject" class="GroupChannelTypeProp" version="4">
												<prop name="PropertyTypeName">Melt Geno Sample Type</prop>
												<prop name="Position">8</prop>
												<prop name="IsDefault">0</prop>
												<prop name="GroupSampleType">mstUnknown</prop>
												<obj name="ChannelProp" class="ChannelProperty" version="1">
													<prop name="ChannelIdx">0</prop>
												</obj>
											</obj>
											<obj name="PropertyObject" class="QuantSampleTypeProperty" version="4">
												<prop name="PropertyTypeName">Quantification Sample Type</prop>
												<prop name="Position">8</prop>
												<prop name="IsDefault">0</prop>
												<prop name="SampleType">qsPosCalibrator</prop>
												<obj name="ChannelProp" class="ChannelProperty" version="1">
													<prop name="ChannelIdx">0</prop>
												</obj>
											</obj>
											<obj name="PropertyObject" class="ChannelGenotype" version="4">
												<prop name="PropertyTypeName">Scanning Genotype</prop>
												<prop name="Position">8</prop>
												<prop name="IsDefault">1</prop>
												<prop name="ReadOnly">1</prop>
												<obj name="ChannelProp" class="ChannelProperty" version="1">
													<prop name="ChannelIdx">0</prop>
												</obj>
											</obj>
											<obj name="PropertyObject" class="GroupChannelTypeProp" version="4">
												<prop name="PropertyTypeName">Scanning Sample Type</prop>
												<prop name="Position">8</prop>
												<prop name="IsDefault">0</prop>
												<prop name="GroupSampleType">mstUnknown</prop>
												<obj name="ChannelProp" class="ChannelProperty" version="1">
													<prop name="ChannelIdx">0</prop>
												</obj>
											</obj>
											<obj name="PropertyObject" class="TargetName" version="4">
												<prop name="PropertyTypeName">Target Name</prop>
												<prop name="Position">8</prop>
												<prop name="IsDefault">0</prop>
												<prop name="name">ACT</prop>
												<obj name="ChannelProp" class="ChannelProperty" version="1">
													<prop name="ChannelIdx">0</prop>
												</obj>
											</obj>
											<obj name="PropertyObject" class="RQTargetProperty" version="4">
												<prop name="PropertyTypeName">Target Type</prop>
												<prop name="Position">8</prop>
												<prop name="IsDefault">0</prop>
												<prop name="TargetType">dtReference</prop>
												<obj name="ChannelProp" class="ChannelProperty" version="1">
													<prop name="ChannelIdx">0</prop>
												</obj>
											</obj>
										</list>
									</obj>
								</list>
							</obj>
						</obj>
						<prop name="ChannelPropertyCount">1</prop>
						<prop name="ContainerPosition">8</prop>
						<prop name="HasSampleProperties">1</prop>
						<obj name="SampleProperties" class="PropertyList" version="1">
							<list name="emlist" count="14">
								<obj name="PropertyObject" class="SamplePrefColor" version="4">
									<prop name="PropertyTypeName">Color</prop>
									<prop name="Position">8</prop>
									<prop name="IsDefault">0</prop>
									<prop name="Color">$00404000</prop>
								</obj>
								<obj name="PropertyObject" class="DominantChannelProp" version="4">
									<prop name="PropertyTypeName">Dominant Channel</prop>
									<prop name="Position">8</prop>
									<prop name="IsDefault">0</prop>
									<prop name="DominantChannel">0</prop>
								</obj>
								<obj name="PropertyObject" class="Genotype" version="4">
									<prop name="PropertyTypeName">EndPt Genotype</prop>
									<prop name="Position">8</prop>
									<prop name="IsDefault">1</prop>
									<prop name="ReadOnly">1</prop>
								</obj>
								<obj name="PropertyObject" class="GroupingSample" version="4">
									<prop name="PropertyTypeName">EndPt Sample Type</prop>
									<prop name="Position">8</prop>
									<prop name="IsDefault">0</prop>
									<prop name="GroupSampleType">mstUnknown</prop>
								</obj>
								<obj name="PropertyObject" class="SamplePrefLineStyle" version="4">
									<prop name="PropertyTypeName">Line Style</prop>
									<prop name="Position">8</prop>
									<prop name="IsDefault">0</prop>
									<prop name="LineStyle">psSolid</prop>
								</obj>
								<obj name="PropertyObject" class="GenSampleEditNotes" version="4">
									<prop name="PropertyTypeName">Notes</prop>
									<prop name="Position">8</prop>
									<prop name="IsDefault">1</prop>
								</obj>
								<obj name="PropertyObject" class="SamplePrefPointStyle" version="4">
									<prop name="PropertyTypeName">Point Style</prop>
									<prop name="Position">8</prop>
									<prop name="IsDefault">0</prop>
									<prop name="PointStyle">psNothing</prop>
								</obj>
								<obj name="PropertyObject" class="GenSampleEditPosition" version="4">
									<prop name="PropertyTypeName">Position</prop>
									<prop name="Position">8</prop>
									<prop name="IsDefault">1</prop>
								</obj>
								<obj name="PropertyObject" class="GenSampleEditReplicate" version="4">
									<prop name="PropertyTypeName">Replicate of</prop>
									<prop name="Position">8</prop>
									<prop name="IsDefault">0</prop>
									<prop name="ReplicateOf">6</prop>
								</obj>
								<obj name="PropertyObject" class="HTCSampleID" version="4">
									<prop name="PropertyTypeName">Sample ID</prop>
									<prop name="Position">8</prop>
									<prop name="IsDefault">1</prop>
								</obj>
								<obj name="PropertyObject" class="GenSampleEditName" version="4">
									<prop name="PropertyTypeName">Sample Name</prop>
									<prop name="Position">8</prop>
									<prop name="IsDefault">0</prop>
									<prop name="name">8N</prop>
								</obj>
								<obj name="PropertyObject" class="HTCSamplePrepNotes" version="4">
									<prop name="PropertyTypeName">Sample Prep Notes</prop>
									<prop name="Position">8</prop>
									<prop name="IsDefault">1</prop>
								</obj>
								<obj name="PropertyObject" class="GenSampleEditSubset" version="4">
									<prop name="PropertyTypeName">Subsets</prop>
									<prop name="Position">8</prop>
									<prop name="IsDefault">1</prop>
								</obj>
								<obj name="PropertyObject" class="SamplePrefWidth" version="5">
									<prop name="PropertyTypeName">Width</prop>
									<prop name="Position">8</prop>
									<prop name="IsDefault">1</prop>
									<prop name="Width">1</prop>
								</obj>
							</list>
						</obj>
					</obj>
					<obj name="item" class="SamplePropInfo" version="1">
						<obj name="ChannelProperties" class="ChanPropList" version="2">
							<obj name="ChannelProperties" class="EMList" version="1">
								<list name="emlist" count="1">
									<obj name="item" class="PropertyList" version="1">
										<list name="emlist" count="12">
											<obj name="PropertyObject" class="RQSampleTargetProperty" version="4">
												<prop name="PropertyTypeName">Combined Sample and Target Type</prop>
												<prop name="Position">9</prop>
												<prop name="IsDefault">0</prop>
												<obj name="ChannelProp" class="ChannelProperty" version="1">
													<prop name="ChannelIdx">0</prop>
												</obj>
											</obj>
											<obj name="PropertyObject" class="QuantConcProperty" version="4">
												<prop name="PropertyTypeName">Concentration</prop>
												<prop name="Position">9</prop>
												<prop name="IsDefault">1</prop>
												<prop name="Concentration">0</prop>
												<obj name="ChannelProp" class="ChannelProperty" version="1">
													<prop name="ChannelIdx">0</prop>
												</obj>
												<prop name="ReadOnly">1</prop>
											</obj>
											<obj name="PropertyObject" class="QuantCpHighProp" version="4">
												<prop name="PropertyTypeName">Cp High</prop>
												<prop name="Position">9</prop>
												<prop name="IsDefault">1</prop>
												<prop name="CpRangeHigh">0</prop>
												<obj name="ChannelProp" class="ChannelProperty" version="1">
													<prop name="ChannelIdx">0</prop>
												</obj>
												<prop name="ReadOnly">0</prop>
											</obj>
											<obj name="PropertyObject" class="QuantCpLowProp" version="4">
												<prop name="PropertyTypeName">Cp Low</prop>
												<prop name="Position">9</prop>
												<prop name="IsDefault">1</prop>
												<prop name="CpRangeLow">0</prop>
												<obj name="ChannelProp" class="ChannelProperty" version="1">
													<prop name="ChannelIdx">0</prop>
												</obj>
												<prop name="ReadOnly">0</prop>
											</obj>
											<obj name="PropertyObject" class="RQEffProp" version="4">
												<prop name="PropertyTypeName">Efficiency</prop>
												<prop name="Position">9</prop>
												<prop name="IsDefault">1</prop>
												<prop name="Efficiency">2</prop>
												<obj name="ChannelProp" class="ChannelProperty" version="1">
													<prop name="ChannelIdx">0</prop>
												</obj>
											</obj>
											<obj name="PropertyObject" class="ChannelGenotype" version="4">
												<prop name="PropertyTypeName">Melt Geno Genotype</prop>
												<prop name="Position">9</prop>
												<prop name="IsDefault">1</prop>
												<prop name="ReadOnly">1</prop>
												<obj name="ChannelProp" class="ChannelProperty" version="1">
													<prop name="ChannelIdx">0</prop>
												</obj>
											</obj>
											<obj name="PropertyObject" class="GroupChannelTypeProp" version="4">
												<prop name="PropertyTypeName">Melt Geno Sample Type</prop>
												<prop name="Position">9</prop>
												<prop name="IsDefault">0</prop>
												<prop name="GroupSampleType">mstUnknown</prop>
												<obj name="ChannelProp" class="ChannelProperty" version="1">
													<prop name="ChannelIdx">0</prop>
												</obj>
											</obj>
											<obj name="PropertyObject" class="QuantSampleTypeProperty" version="4">
												<prop name="PropertyTypeName">Quantification Sample Type</prop>
												<prop name="Position">9</prop>
												<prop name="IsDefault">0</prop>
												<prop name="SampleType">qsPosCalibrator</prop>
												<obj name="ChannelProp" class="ChannelProperty" version="1">
													<prop name="ChannelIdx">0</prop>
												</obj>
											</obj>
											<obj name="PropertyObject" class="ChannelGenotype" version="4">
												<prop name="PropertyTypeName">Scanning Genotype</prop>
												<prop name="Position">9</prop>
												<prop name="IsDefault">1</prop>
												<prop name="ReadOnly">1</prop>
												<obj name="ChannelProp" class="ChannelProperty" version="1">
													<prop name="ChannelIdx">0</prop>
												</obj>
											</obj>
											<obj name="PropertyObject" class="GroupChannelTypeProp" version="4">
												<prop name="PropertyTypeName">Scanning Sample Type</prop>
												<prop name="Position">9</prop>
												<prop name="IsDefault">0</prop>
												<prop name="GroupSampleType">mstUnknown</prop>
												<obj name="ChannelProp" class="ChannelProperty" version="1">
													<prop name="ChannelIdx">0</prop>
												</obj>
											</obj>
											<obj name="PropertyObject" class="TargetName" version="4">
												<prop name="PropertyTypeName">Target Name</prop>
												<prop name="Position">9</prop>
												<prop name="IsDefault">0</prop>
												<prop name="name">C1Q</prop>
												<obj name="ChannelProp" class="ChannelProperty" version="1">
													<prop name="ChannelIdx">0</prop>
												</obj>
											</obj>
											<obj name="PropertyObject" class="RQTargetProperty" version="4">
												<prop name="PropertyTypeName">Target Type</prop>
												<prop name="Position">9</prop>
												<prop name="IsDefault">0</prop>
												<prop name="TargetType">dtTarget</prop>
												<obj name="ChannelProp" class="ChannelProperty" version="1">
													<prop name="ChannelIdx">0</prop>
												</obj>
											</obj>
										</list>
									</obj>
								</list>
							</obj>
						</obj>
						<prop name="ChannelPropertyCount">1</prop>
						<prop name="ContainerPosition">9</prop>
						<prop name="HasSampleProperties">1</prop>
						<obj name="SampleProperties" class="PropertyList" version="1">
							<list name="emlist" count="14">
								<obj name="PropertyObject" class="SamplePrefColor" version="4">
									<prop name="PropertyTypeName">Color</prop>
									<prop name="Position">9</prop>
									<prop name="IsDefault">0</prop>
									<prop name="Color">$004080FF</prop>
								</obj>
								<obj name="PropertyObject" class="DominantChannelProp" version="4">
									<prop name="PropertyTypeName">Dominant Channel</prop>
									<prop name="Position">9</prop>
									<prop name="IsDefault">0</prop>
									<prop name="DominantChannel">0</prop>
								</obj>
								<obj name="PropertyObject" class="Genotype" version="4">
									<prop name="PropertyTypeName">EndPt Genotype</prop>
									<prop name="Position">9</prop>
									<prop name="IsDefault">1</prop>
									<prop name="ReadOnly">1</prop>
								</obj>
								<obj name="PropertyObject" class="GroupingSample" version="4">
									<prop name="PropertyTypeName">EndPt Sample Type</prop>
									<prop name="Position">9</prop>
									<prop name="IsDefault">0</prop>
									<prop name="GroupSampleType">mstUnknown</prop>
								</obj>
								<obj name="PropertyObject" class="SamplePrefLineStyle" version="4">
									<prop name="PropertyTypeName">Line Style</prop>
									<prop name="Position">9</prop>
									<prop name="IsDefault">0</prop>
									<prop name="LineStyle">psSolid</prop>
								</obj>
								<obj name="PropertyObject" class="GenSampleEditNotes" version="4">
									<prop name="PropertyTypeName">Notes</prop>
									<prop name="Position">9</prop>
									<prop name="IsDefault">1</prop>
								</obj>
								<obj name="PropertyObject" class="SamplePrefPointStyle" version="4">
									<prop name="PropertyTypeName">Point Style</prop>
									<prop name="Position">9</prop>
									<prop name="IsDefault">0</prop>
									<prop name="PointStyle">psNothing</prop>
								</obj>
								<obj name="PropertyObject" class="GenSampleEditPosition" version="4">
									<prop name="PropertyTypeName">Position</prop>
									<prop name="Position">9</prop>
									<prop name="IsDefault">1</prop>
								</obj>
								<obj name="PropertyObject" class="GenSampleEditReplicate" version="4">
									<prop name="PropertyTypeName">Replicate of</prop>
									<prop name="Position">9</prop>
									<prop name="IsDefault">0</prop>
									<prop name="ReplicateOf">9</prop>
								</obj>
								<obj name="PropertyObject" class="HTCSampleID" version="4">
									<prop name="PropertyTypeName">Sample ID</prop>
									<prop name="Position">9</prop>
									<prop name="IsDefault">1</prop>
								</obj>
								<obj name="PropertyObject" class="GenSampleEditName" version="4">
									<prop name="PropertyTypeName">Sample Name</prop>
									<prop name="Position">9</prop>
									<prop name="IsDefault">0</prop>
									<prop name="name">8N</prop>
								</obj>
								<obj name="PropertyObject" class="HTCSamplePrepNotes" version="4">
									<prop name="PropertyTypeName">Sample Prep Notes</prop>
									<prop name="Position">9</prop>
									<prop name="IsDefault">1</prop>
								</obj>
								<obj name="PropertyObject" class="GenSampleEditSubset" version="4">
									<prop name="PropertyTypeName">Subsets</prop>
									<prop name="Position">9</prop>
									<prop name="IsDefault">1</prop>
								</obj>
								<obj name="PropertyObject" class="SamplePrefWidth" version="5">
									<prop name="PropertyTypeName">Width</prop>
									<prop name="Position">9</prop>
									<prop name="IsDefault">1</prop>
									<prop name="Width">1</prop>
								</obj>
							</list>
						</obj>
					</obj>
					<obj name="item" class="SamplePropInfo" version="1">
						<obj name="ChannelProperties" class="ChanPropList" version="2">
							<obj name="ChannelProperties" class="EMList" version="1">
								<list name="emlist" count="1">
									<obj name="item" class="PropertyList" version="1">
										<list name="emlist" count="12">
											<obj name="PropertyObject" class="RQSampleTargetProperty" version="4">
												<prop name="PropertyTypeName">Combined Sample and Target Type</prop>
												<prop name="Position">10</prop>
												<prop name="IsDefault">0</prop>
												<obj name="ChannelProp" class="ChannelProperty" version="1">
													<prop name="ChannelIdx">0</prop>
												</obj>
											</obj>
											<obj name="PropertyObject" class="QuantConcProperty" version="4">
												<prop name="PropertyTypeName">Concentration</prop>
												<prop name="Position">10</prop>
												<prop name="IsDefault">1</prop>
												<prop name="Concentration">0</prop>
												<obj name="ChannelProp" class="ChannelProperty" version="1">
													<prop name="ChannelIdx">0</prop>
												</obj>
												<prop name="ReadOnly">1</prop>
											</obj>
											<obj name="PropertyObject" class="QuantCpHighProp" version="4">
												<prop name="PropertyTypeName">Cp High</prop>
												<prop name="Position">10</prop>
												<prop name="IsDefault">1</prop>
												<prop name="CpRangeHigh">0</prop>
												<obj name="ChannelProp" class="ChannelProperty" version="1">
													<prop name="ChannelIdx">0</prop>
												</obj>
												<prop name="ReadOnly">0</prop>
											</obj>
											<obj name="PropertyObject" class="QuantCpLowProp" version="4">
												<prop name="PropertyTypeName">Cp Low</prop>
												<prop name="Position">10</prop>
												<prop name="IsDefault">1</prop>
												<prop name="CpRangeLow">0</prop>
												<obj name="ChannelProp" class="ChannelProperty" version="1">
													<prop name="ChannelIdx">0</prop>
												</obj>
												<prop name="ReadOnly">0</prop>
											</obj>
											<obj name="PropertyObject" class="RQEffProp" version="4">
												<prop name="PropertyTypeName">Efficiency</prop>
												<prop name="Position">10</prop>
												<prop name="IsDefault">1</prop>
												<prop name="Efficiency">2</prop>
												<obj name="ChannelProp" class="ChannelProperty" version="1">
													<prop name="ChannelIdx">0</prop>
												</obj>
											</obj>
											<obj name="PropertyObject" class="ChannelGenotype" version="4">
												<prop name="PropertyTypeName">Melt Geno Genotype</prop>
												<prop name="Position">10</prop>
												<prop name="IsDefault">1</prop>
												<prop name="ReadOnly">1</prop>
												<obj name="ChannelProp" class="ChannelProperty" version="1">
													<prop name="ChannelIdx">0</prop>
												</obj>
											</obj>
											<obj name="PropertyObject" class="GroupChannelTypeProp" version="4">
												<prop name="PropertyTypeName">Melt Geno Sample Type</prop>
												<prop name="Position">10</prop>
												<prop name="IsDefault">0</prop>
												<prop name="GroupSampleType">mstUnknown</prop>
												<obj name="ChannelProp" class="ChannelProperty" version="1">
													<prop name="ChannelIdx">0</prop>
												</obj>
											</obj>
											<obj name="PropertyObject" class="QuantSampleTypeProperty" version="4">
												<prop name="PropertyTypeName">Quantification Sample Type</prop>
												<prop name="Position">10</prop>
												<prop name="IsDefault">0</prop>
												<prop name="SampleType">qsPosCalibrator</prop>
												<obj name="ChannelProp" class="ChannelProperty" version="1">
													<prop name="ChannelIdx">0</prop>
												</obj>
											</obj>
											<obj name="PropertyObject" class="ChannelGenotype" version="4">
												<prop name="PropertyTypeName">Scanning Genotype</prop>
												<prop name="Position">10</prop>
												<prop name="IsDefault">1</prop>
												<prop name="ReadOnly">1</prop>
												<obj name="ChannelProp" class="ChannelProperty" version="1">
													<prop name="ChannelIdx">0</prop>
												</obj>
											</obj>
											<obj name="PropertyObject" class="GroupChannelTypeProp" version="4">
												<prop name="PropertyTypeName">Scanning Sample Type</prop>
												<prop name="Position">10</prop>
												<prop name="IsDefault">0</prop>
												<prop name="GroupSampleType">mstUnknown</prop>
												<obj name="ChannelProp" class="ChannelProperty" version="1">
													<prop name="ChannelIdx">0</prop>
												</obj>
											</obj>
											<obj name="PropertyObject" class="TargetName" version="4">
												<prop name="PropertyTypeName">Target Name</prop>
												<prop name="Position">10</prop>
												<prop name="IsDefault">0</prop>
												<prop name="name">C1Q</prop>
												<obj name="ChannelProp" class="ChannelProperty" version="1">
													<prop name="ChannelIdx">0</prop>
												</obj>
											</obj>
											<obj name="PropertyObject" class="RQTargetProperty" version="4">
												<prop name="PropertyTypeName">Target Type</prop>
												<prop name="Position">10</prop>
												<prop name="IsDefault">0</prop>
												<prop name="TargetType">dtTarget</prop>
												<obj name="ChannelProp" class="ChannelProperty" version="1">
													<prop name="ChannelIdx">0</prop>
												</obj>
											</obj>
										</list>
									</obj>
								</list>
							</obj>
						</obj>
						<prop name="ChannelPropertyCount">1</prop>
						<prop name="ContainerPosition">10</prop>
						<prop name="HasSampleProperties">1</prop>
						<obj name="SampleProperties" class="PropertyList" version="1">
							<list name="emlist" count="14">
								<obj name="PropertyObject" class="SamplePrefColor" version="4">
									<prop name="PropertyTypeName">Color</prop>
									<prop name="Position">10</prop>
									<prop name="IsDefault">0</prop>
									<prop name="Color">$00FD0299</prop>
								</obj>
								<obj name="PropertyObject" class="DominantChannelProp" version="4">
									<prop name="PropertyTypeName">Dominant Channel</prop>
									<prop name="Position">10</prop>
									<prop name="IsDefault">0</prop>
									<prop name="DominantChannel">0</prop>
								</obj>
								<obj name="PropertyObject" class="Genotype" version="4">
									<prop name="PropertyTypeName">EndPt Genotype</prop>
									<prop name="Position">10</prop>
									<prop name="IsDefault">1</prop>
									<prop name="ReadOnly">1</prop>
								</obj>
								<obj name="PropertyObject" class="GroupingSample" version="4">
									<prop name="PropertyTypeName">EndPt Sample Type</prop>
									<prop name="Position">10</prop>
									<prop name="IsDefault">0</prop>
									<prop name="GroupSampleType">mstUnknown</prop>
								</obj>
								<obj name="PropertyObject" class="SamplePrefLineStyle" version="4">
									<prop name="PropertyTypeName">Line Style</prop>
									<prop name="Position">10</prop>
									<prop name="IsDefault">0</prop>
									<prop name="LineStyle">psSolid</prop>
								</obj>
								<obj name="PropertyObject" class="GenSampleEditNotes" version="4">
									<prop name="PropertyTypeName">Notes</prop>
									<prop name="Position">10</prop>
									<prop name="IsDefault">1</prop>
								</obj>
								<obj name="PropertyObject" class="SamplePrefPointStyle" version="4">
									<prop name="PropertyTypeName">Point Style</prop>
									<prop name="Position">10</prop>
									<prop name="IsDefault">0</prop>
									<prop name="PointStyle">psNothing</prop>
								</obj>
								<obj name="PropertyObject" class="GenSampleEditPosition" version="4">
									<prop name="PropertyTypeName">Position</prop>
									<prop name="Position">10</prop>
									<prop name="IsDefault">1</prop>
								</obj>
								<obj name="PropertyObject" class="GenSampleEditReplicate" version="4">
									<prop name="PropertyTypeName">Replicate of</prop>
									<prop name="Position">10</prop>
									<prop name="IsDefault">0</prop>
									<prop name="ReplicateOf">9</prop>
								</obj>
								<obj name="PropertyObject" class="HTCSampleID" version="4">
									<prop name="PropertyTypeName">Sample ID</prop>
									<prop name="Position">10</prop>
									<prop name="IsDefault">1</prop>
								</obj>
								<obj name="PropertyObject" class="GenSampleEditName" version="4">
									<prop name="PropertyTypeName">Sample Name</prop>
									<prop name="Position">10</prop>
									<prop name="IsDefault">0</prop>
									<prop name="name">8N</prop>
								</obj>
								<obj name="PropertyObject" class="HTCSamplePrepNotes" version="4">
									<prop name="PropertyTypeName">Sample Prep Notes</prop>
									<prop name="Position">10</prop>
									<prop name="IsDefault">1</prop>
								</obj>
								<obj name="PropertyObject" class="GenSampleEditSubset" version="4">
									<prop name="PropertyTypeName">Subsets</prop>
									<prop name="Position">10</prop>
									<prop name="IsDefault">1</prop>
								</obj>
								<obj name="PropertyObject" class="SamplePrefWidth" version="5">
									<prop name="PropertyTypeName">Width</prop>
									<prop name="Position">10</prop>
									<prop name="IsDefault">1</prop>
									<prop name="Width">1</prop>
								</obj>
							</list>
						</obj>
					</obj>
					<obj name="item" class="SamplePropInfo" version="1">
						<obj name="ChannelProperties" class="ChanPropList" version="2">
							<obj name="ChannelProperties" class="EMList" version="1">
								<list name="emlist" count="1">
									<obj name="item" class="PropertyList" version="1">
										<list name="emlist" count="12">
											<obj name="PropertyObject" class="RQSampleTargetProperty" version="4">
												<prop name="PropertyTypeName">Combined Sample and Target Type</prop>
												<prop name="Position">11</prop>
												<prop name="IsDefault">0</prop>
												<obj name="ChannelProp" class="ChannelProperty" version="1">
													<prop name="ChannelIdx">0</prop>
												</obj>
											</obj>
											<obj name="PropertyObject" class="QuantConcProperty" version="4">
												<prop name="PropertyTypeName">Concentration</prop>
												<prop name="Position">11</prop>
												<prop name="IsDefault">1</prop>
												<prop name="Concentration">0</prop>
												<obj name="ChannelProp" class="ChannelProperty" version="1">
													<prop name="ChannelIdx">0</prop>
												</obj>
												<prop name="ReadOnly">1</prop>
											</obj>
											<obj name="PropertyObject" class="QuantCpHighProp" version="4">
												<prop name="PropertyTypeName">Cp High</prop>
												<prop name="Position">11</prop>
												<prop name="IsDefault">1</prop>
												<prop name="CpRangeHigh">0</prop>
												<obj name="ChannelProp" class="ChannelProperty" version="1">
													<prop name="ChannelIdx">0</prop>
												</obj>
												<prop name="ReadOnly">0</prop>
											</obj>
											<obj name="PropertyObject" class="QuantCpLowProp" version="4">
												<prop name="PropertyTypeName">Cp Low</prop>
												<prop name="Position">11</prop>
												<prop name="IsDefault">1</prop>
												<prop name="CpRangeLow">0</prop>
												<obj name="ChannelProp" class="ChannelProperty" version="1">
													<prop name="ChannelIdx">0</prop>
												</obj>
												<prop name="ReadOnly">0</prop>
											</obj>
											<obj name="PropertyObject" class="RQEffProp" version="4">
												<prop name="PropertyTypeName">Efficiency</prop>
												<prop name="Position">11</prop>
												<prop name="IsDefault">1</prop>
												<prop name="Efficiency">2</prop>
												<obj name="ChannelProp" class="ChannelProperty" version="1">
													<prop name="ChannelIdx">0</prop>
												</obj>
											</obj>
											<obj name="PropertyObject" class="ChannelGenotype" version="4">
												<prop name="PropertyTypeName">Melt Geno Genotype</prop>
												<prop name="Position">11</prop>
												<prop name="IsDefault">1</prop>
												<prop name="ReadOnly">1</prop>
												<obj name="ChannelProp" class="ChannelProperty" version="1">
													<prop name="ChannelIdx">0</prop>
												</obj>
											</obj>
											<obj name="PropertyObject" class="GroupChannelTypeProp" version="4">
												<prop name="PropertyTypeName">Melt Geno Sample Type</prop>
												<prop name="Position">11</prop>
												<prop name="IsDefault">0</prop>
												<prop name="GroupSampleType">mstUnknown</prop>
												<obj name="ChannelProp" class="ChannelProperty" version="1">
													<prop name="ChannelIdx">0</prop>
												</obj>
											</obj>
											<obj name="PropertyObject" class="QuantSampleTypeProperty" version="4">
												<prop name="PropertyTypeName">Quantification Sample Type</prop>
												<prop name="Position">11</prop>
												<prop name="IsDefault">0</prop>
												<prop name="SampleType">qsPosCalibrator</prop>
												<obj name="ChannelProp" class="ChannelProperty" version="1">
													<prop name="ChannelIdx">0</prop>
												</obj>
											</obj>
											<obj name="PropertyObject" class="ChannelGenotype" version="4">
												<prop name="PropertyTypeName">Scanning Genotype</prop>
												<prop name="Position">11</prop>
												<prop name="IsDefault">1</prop>
												<prop name="ReadOnly">1</prop>
												<obj name="ChannelProp" class="ChannelProperty" version="1">
													<prop name="ChannelIdx">0</prop>
												</obj>
											</obj>
											<obj name="PropertyObject" class="GroupChannelTypeProp" version="4">
												<prop name="PropertyTypeName">Scanning Sample Type</prop>
												<prop name="Position">11</prop>
												<prop name="IsDefault">0</prop>
												<prop name="GroupSampleType">mstUnknown</prop>
												<obj name="ChannelProp" class="ChannelProperty" version="1">
													<prop name="ChannelIdx">0</prop>
												</obj>
											</obj>
											<obj name="PropertyObject" class="TargetName" version="4">
												<prop name="PropertyTypeName">Target Name</prop>
												<prop name="Position">11</prop>
												<prop name="IsDefault">0</prop>
												<prop name="name">C1Q</prop>
												<obj name="ChannelProp" class="ChannelProperty" version="1">
													<prop name="ChannelIdx">0</prop>
												</obj>
											</obj>
											<obj name="PropertyObject" class="RQTargetProperty" version="4">
												<prop name="PropertyTypeName">Target Type</prop>
												<prop name="Position">11</prop>
												<prop name="IsDefault">0</prop>
												<prop name="TargetType">dtTarget</prop>
												<obj name="ChannelProp" class="ChannelProperty" version="1">
													<prop name="ChannelIdx">0</prop>
												</obj>
											</obj>
										</list>
									</obj>
								</list>
							</obj>
						</obj>
						<prop name="ChannelPropertyCount">1</prop>
						<prop name="ContainerPosition">11</prop>
						<prop name="HasSampleProperties">1</prop>
						<obj name="SampleProperties" class="PropertyList" version="1">
							<list name="emlist" count="14">
								<obj name="PropertyObject" class="SamplePrefColor" version="4">
									<prop name="PropertyTypeName">Color</prop>
									<prop name="Position">11</prop>
									<prop name="IsDefault">0</prop>
									<prop name="Color">$0026C4B8</prop>
								</obj>
								<obj name="PropertyObject" class="DominantChannelProp" version="4">
									<prop name="PropertyTypeName">Dominant Channel</prop>
									<prop name="Position">11</prop>
									<prop name="IsDefault">0</prop>
									<prop name="DominantChannel">0</prop>
								</obj>
								<obj name="PropertyObject" class="Genotype" version="4">
									<prop name="PropertyTypeName">EndPt Genotype</prop>
									<prop name="Position">11</prop>
									<prop name="IsDefault">1</prop>
									<prop name="ReadOnly">1</prop>
								</obj>
								<obj name="PropertyObject" class="GroupingSample" version="4">
									<prop name="PropertyTypeName">EndPt Sample Type</prop>
									<prop name="Position">11</prop>
									<prop name="IsDefault">0</prop>
									<prop name="GroupSampleType">mstUnknown</prop>
								</obj>
								<obj name="PropertyObject" class="SamplePrefLineStyle" version="4">
									<prop name="PropertyTypeName">Line Style</prop>
									<prop name="Position">11</prop>
									<prop name="IsDefault">0</prop>
									<prop name="LineStyle">psSolid</prop>
								</obj>
								<obj name="PropertyObject" class="GenSampleEditNotes" version="4">
									<prop name="PropertyTypeName">Notes</prop>
									<prop name="Position">11</prop>
									<prop name="IsDefault">1</prop>
								</obj>
								<obj name="PropertyObject" class="SamplePrefPointStyle" version="4">
									<prop name="PropertyTypeName">Point Style</prop>
									<prop name="Position">11</prop>
									<prop name="IsDefault">0</prop>
									<prop name="PointStyle">psNothing</prop>
								</obj>
								<obj name="PropertyObject" class="GenSampleEditPosition" version="4">
									<prop name="PropertyTypeName">Position</prop>
									<prop name="Position">11</prop>
									<prop name="IsDefault">1</prop>
								</obj>
								<obj name="PropertyObject" class="GenSampleEditReplicate" version="4">
									<prop name="PropertyTypeName">Replicate of</prop>
									<prop name="Position">11</prop>
									<prop name="IsDefault">0</prop>
									<prop name="ReplicateOf">9</prop>
								</obj>
								<obj name="PropertyObject" class="HTCSampleID" version="4">
									<prop name="PropertyTypeName">Sample ID</prop>
									<prop name="Position">11</prop>
									<prop name="IsDefault">1</prop>
								</obj>
								<obj name="PropertyObject" class="GenSampleEditName" version="4">
									<prop name="PropertyTypeName">Sample Name</prop>
									<prop name="Position">11</prop>
									<prop name="IsDefault">0</prop>
									<prop name="name">8N</prop>
								</obj>
								<obj name="PropertyObject" class="HTCSamplePrepNotes" version="4">
									<prop name="PropertyTypeName">Sample Prep Notes</prop>
									<prop name="Position">11</prop>
									<prop name="IsDefault">1</prop>
								</obj>
								<obj name="PropertyObject" class="GenSampleEditSubset" version="4">
									<prop name="PropertyTypeName">Subsets</prop>
									<prop name="Position">11</prop>
									<prop name="IsDefault">1</prop>
								</obj>
								<obj name="PropertyObject" class="SamplePrefWidth" version="5">
									<prop name="PropertyTypeName">Width</prop>
									<prop name="Position">11</prop>
									<prop name="IsDefault">1</prop>
									<prop name="Width">1</prop>
								</obj>
							</list>
						</obj>
					</obj>
					<obj name="item" class="SamplePropInfo" version="1">
						<obj name="ChannelProperties" class="ChanPropList" version="2">
							<obj name="ChannelProperties" class="EMList" version="1">
								<list name="emlist" count="1">
									<obj name="item" class="PropertyList" version="1">
										<list name="emlist" count="12">
											<obj name="PropertyObject" class="RQSampleTargetProperty" version="4">
												<prop name="PropertyTypeName">Combined Sample and Target Type</prop>
												<prop name="Position">12</prop>
												<prop name="IsDefault">0</prop>
												<obj name="ChannelProp" class="ChannelProperty" version="1">
													<prop name="ChannelIdx">0</prop>
												</obj>
											</obj>
											<obj name="PropertyObject" class="QuantConcProperty" version="4">
												<prop name="PropertyTypeName">Concentration</prop>
												<prop name="Position">12</prop>
												<prop name="IsDefault">1</prop>
												<prop name="Concentration">0</prop>
												<obj name="ChannelProp" class="ChannelProperty" version="1">
													<prop name="ChannelIdx">0</prop>
												</obj>
												<prop name="ReadOnly">1</prop>
											</obj>
											<obj name="PropertyObject" class="QuantCpHighProp" version="4">
												<prop name="PropertyTypeName">Cp High</prop>
												<prop name="Position">12</prop>
												<prop name="IsDefault">1</prop>
												<prop name="CpRangeHigh">0</prop>
												<obj name="ChannelProp" class="ChannelProperty" version="1">
													<prop name="ChannelIdx">0</prop>
												</obj>
												<prop name="ReadOnly">1</prop>
											</obj>
											<obj name="PropertyObject" class="QuantCpLowProp" version="4">
												<prop name="PropertyTypeName">Cp Low</prop>
												<prop name="Position">12</prop>
												<prop name="IsDefault">1</prop>
												<prop name="CpRangeLow">0</prop>
												<obj name="ChannelProp" class="ChannelProperty" version="1">
													<prop name="ChannelIdx">0</prop>
												</obj>
												<prop name="ReadOnly">1</prop>
											</obj>
											<obj name="PropertyObject" class="RQEffProp" version="4">
												<prop name="PropertyTypeName">Efficiency</prop>
												<prop name="Position">12</prop>
												<prop name="IsDefault">1</prop>
												<prop name="Efficiency">2</prop>
												<obj name="ChannelProp" class="ChannelProperty" version="1">
													<prop name="ChannelIdx">0</prop>
												</obj>
											</obj>
											<obj name="PropertyObject" class="ChannelGenotype" version="4">
												<prop name="PropertyTypeName">Melt Geno Genotype</prop>
												<prop name="Position">12</prop>
												<prop name="IsDefault">1</prop>
												<prop name="ReadOnly">1</prop>
												<obj name="ChannelProp" class="ChannelProperty" version="1">
													<prop name="ChannelIdx">0</prop>
												</obj>
											</obj>
											<obj name="PropertyObject" class="GroupChannelTypeProp" version="4">
												<prop name="PropertyTypeName">Melt Geno Sample Type</prop>
												<prop name="Position">12</prop>
												<prop name="IsDefault">0</prop>
												<prop name="GroupSampleType">mstUnknown</prop>
												<obj name="ChannelProp" class="ChannelProperty" version="1">
													<prop name="ChannelIdx">0</prop>
												</obj>
											</obj>
											<obj name="PropertyObject" class="QuantSampleTypeProperty" version="4">
												<prop name="PropertyTypeName">Quantification Sample Type</prop>
												<prop name="Position">12</prop>
												<prop name="IsDefault">0</prop>
												<prop name="SampleType">qsUnknown</prop>
												<obj name="ChannelProp" class="ChannelProperty" version="1">
													<prop name="ChannelIdx">0</prop>
												</obj>
											</obj>
											<obj name="PropertyObject" class="ChannelGenotype" version="4">
												<prop name="PropertyTypeName">Scanning Genotype</prop>
												<prop name="Position">12</prop>
												<prop name="IsDefault">1</prop>
												<prop name="ReadOnly">1</prop>
												<obj name="ChannelProp" class="ChannelProperty" version="1">
													<prop name="ChannelIdx">0</prop>
												</obj>
											</obj>
											<obj name="PropertyObject" class="GroupChannelTypeProp" version="4">
												<prop name="PropertyTypeName">Scanning Sample Type</prop>
												<prop name="Position">12</prop>
												<prop name="IsDefault">0</prop>
												<prop name="GroupSampleType">mstUnknown</prop>
												<obj name="ChannelProp" class="ChannelProperty" version="1">
													<prop name="ChannelIdx">0</prop>
												</obj>
											</obj>
											<obj name="PropertyObject" class="TargetName" version="4">
												<prop name="PropertyTypeName">Target Name</prop>
												<prop name="Position">12</prop>
												<prop name="IsDefault">0</prop>
												<prop name="name">ACT</prop>
												<obj name="ChannelProp" class="ChannelProperty" version="1">
													<prop name="ChannelIdx">0</prop>
												</obj>
											</obj>
											<obj name="PropertyObject" class="RQTargetProperty" version="4">
												<prop name="PropertyTypeName">Target Type</prop>
												<prop name="Position">12</prop>
												<prop name="IsDefault">0</prop>
												<prop name="TargetType">dtReference</prop>
												<obj name="ChannelProp" class="ChannelProperty" version="1">
													<prop name="ChannelIdx">0</prop>
												</obj>
											</obj>
										</list>
									</obj>
								</list>
							</obj>
						</obj>
						<prop name="ChannelPropertyCount">1</prop>
						<prop name="ContainerPosition">12</prop>
						<prop name="HasSampleProperties">1</prop>
						<obj name="SampleProperties" class="PropertyList" version="1">
							<list name="emlist" count="14">
								<obj name="PropertyObject" class="SamplePrefColor" version="4">
									<prop name="PropertyTypeName">Color</prop>
									<prop name="Position">12</prop>
									<prop name="IsDefault">0</prop>
									<prop name="Color">$00FF8000</prop>
								</obj>
								<obj name="PropertyObject" class="DominantChannelProp" version="4">
									<prop name="PropertyTypeName">Dominant Channel</prop>
									<prop name="Position">12</prop>
									<prop name="IsDefault">0</prop>
									<prop name="DominantChannel">0</prop>
								</obj>
								<obj name="PropertyObject" class="Genotype" version="4">
									<prop name="PropertyTypeName">EndPt Genotype</prop>
									<prop name="Position">12</prop>
									<prop name="IsDefault">1</prop>
									<prop name="ReadOnly">1</prop>
								</obj>
								<obj name="PropertyObject" class="GroupingSample" version="4">
									<prop name="PropertyTypeName">EndPt Sample Type</prop>
									<prop name="Position">12</prop>
									<prop name="IsDefault">0</prop>
									<prop name="GroupSampleType">mstUnknown</prop>
								</obj>
								<obj name="PropertyObject" class="SamplePrefLineStyle" version="4">
									<prop name="PropertyTypeName">Line Style</prop>
									<prop name="Position">12</prop>
									<prop name="IsDefault">0</prop>
									<prop name="LineStyle">psSolid</prop>
								</obj>
								<obj name="PropertyObject" class="GenSampleEditNotes" version="4">
									<prop name="PropertyTypeName">Notes</prop>
									<prop name="Position">12</prop>
									<prop name="IsDefault">1</prop>
								</obj>
								<obj name="PropertyObject" class="SamplePrefPointStyle" version="4">
									<prop name="PropertyTypeName">Point Style</prop>
									<prop name="Position">12</prop>
									<prop name="IsDefault">0</prop>
									<prop name="PointStyle">psNothing</prop>
								</obj>
								<obj name="PropertyObject" class="GenSampleEditPosition" version="4">
									<prop name="PropertyTypeName">Position</prop>
									<prop name="Position">12</prop>
									<prop name="IsDefault">1</prop>
								</obj>
								<obj name="PropertyObject" class="GenSampleEditReplicate" version="4">
									<prop name="PropertyTypeName">Replicate of</prop>
									<prop name="Position">12</prop>
									<prop name="IsDefault">0</prop>
									<prop name="ReplicateOf">12</prop>
								</obj>
								<obj name="PropertyObject" class="HTCSampleID" version="4">
									<prop name="PropertyTypeName">Sample ID</prop>
									<prop name="Position">12</prop>
									<prop name="IsDefault">1</prop>
								</obj>
								<obj name="PropertyObject" class="GenSampleEditName" version="4">
									<prop name="PropertyTypeName">Sample Name</prop>
									<prop name="Position">12</prop>
									<prop name="IsDefault">0</prop>
									<prop name="name">4C</prop>
								</obj>
								<obj name="PropertyObject" class="HTCSamplePrepNotes" version="4">
									<prop name="PropertyTypeName">Sample Prep Notes</prop>
									<prop name="Position">12</prop>
									<prop name="IsDefault">1</prop>
								</obj>
								<obj name="PropertyObject" class="GenSampleEditSubset" version="4">
									<prop name="PropertyTypeName">Subsets</prop>
									<prop name="Position">12</prop>
									<prop name="IsDefault">1</prop>
								</obj>
								<obj name="PropertyObject" class="SamplePrefWidth" version="5">
									<prop name="PropertyTypeName">Width</prop>
									<prop name="Position">12</prop>
									<prop name="IsDefault">1</prop>
									<prop name="Width">1</prop>
								</obj>
							</list>
						</obj>
					</obj>
					<obj name="item" class="SamplePropInfo" version="1">
						<obj name="ChannelProperties" class="ChanPropList" version="2">
							<obj name="ChannelProperties" class="EMList" version="1">
								<list name="emlist" count="1">
									<obj name="item" class="PropertyList" version="1">
										<list name="emlist" count="12">
											<obj name="PropertyObject" class="RQSampleTargetProperty" version="4">
												<prop name="PropertyTypeName">Combined Sample and Target Type</prop>
												<prop name="Position">13</prop>
												<prop name="IsDefault">0</prop>
												<obj name="ChannelProp" class="ChannelProperty" version="1">
													<prop name="ChannelIdx">0</prop>
												</obj>
											</obj>
											<obj name="PropertyObject" class="QuantConcProperty" version="4">
												<prop name="PropertyTypeName">Concentration</prop>
												<prop name="Position">13</prop>
												<prop name="IsDefault">1</prop>
												<prop name="Concentration">0</prop>
												<obj name="ChannelProp" class="ChannelProperty" version="1">
													<prop name="ChannelIdx">0</prop>
												</obj>
												<prop name="ReadOnly">1</prop>
											</obj>
											<obj name="PropertyObject" class="QuantCpHighProp" version="4">
												<prop name="PropertyTypeName">Cp High</prop>
												<prop name="Position">13</prop>
												<prop name="IsDefault">1</prop>
												<prop name="CpRangeHigh">0</prop>
												<obj name="ChannelProp" class="ChannelProperty" version="1">
													<prop name="ChannelIdx">0</prop>
												</obj>
												<prop name="ReadOnly">1</prop>
											</obj>
											<obj name="PropertyObject" class="QuantCpLowProp" version="4">
												<prop name="PropertyTypeName">Cp Low</prop>
												<prop name="Position">13</prop>
												<prop name="IsDefault">1</prop>
												<prop name="CpRangeLow">0</prop>
												<obj name="ChannelProp" class="ChannelProperty" version="1">
													<prop name="ChannelIdx">0</prop>
												</obj>
												<prop name="ReadOnly">1</prop>
											</obj>
											<obj name="PropertyObject" class="RQEffProp" version="4">
												<prop name="PropertyTypeName">Efficiency</prop>
												<prop name="Position">13</prop>
												<prop name="IsDefault">1</prop>
												<prop name="Efficiency">2</prop>
												<obj name="ChannelProp" class="ChannelProperty" version="1">
													<prop name="ChannelIdx">0</prop>
												</obj>
											</obj>
											<obj name="PropertyObject" class="ChannelGenotype" version="4">
												<prop name="PropertyTypeName">Melt Geno Genotype</prop>
												<prop name="Position">13</prop>
												<prop name="IsDefault">1</prop>
												<prop name="ReadOnly">1</prop>
												<obj name="ChannelProp" class="ChannelProperty" version="1">
													<prop name="ChannelIdx">0</prop>
												</obj>
											</obj>
											<obj name="PropertyObject" class="GroupChannelTypeProp" version="4">
												<prop name="PropertyTypeName">Melt Geno Sample Type</prop>
												<prop name="Position">13</prop>
												<prop name="IsDefault">0</prop>
												<prop name="GroupSampleType">mstUnknown</prop>
												<obj name="ChannelProp" class="ChannelProperty" version="1">
													<prop name="ChannelIdx">0</prop>
												</obj>
											</obj>
											<obj name="PropertyObject" class="QuantSampleTypeProperty" version="4">
												<prop name="PropertyTypeName">Quantification Sample Type</prop>
												<prop name="Position">13</prop>
												<prop name="IsDefault">0</prop>
												<prop name="SampleType">qsUnknown</prop>
												<obj name="ChannelProp" class="ChannelProperty" version="1">
													<prop name="ChannelIdx">0</prop>
												</obj>
											</obj>
											<obj name="PropertyObject" class="ChannelGenotype" version="4">
												<prop name="PropertyTypeName">Scanning Genotype</prop>
												<prop name="Position">13</prop>
												<prop name="IsDefault">1</prop>
												<prop name="ReadOnly">1</prop>
												<obj name="ChannelProp" class="ChannelProperty" version="1">
													<prop name="ChannelIdx">0</prop>
												</obj>
											</obj>
											<obj name="PropertyObject" class="GroupChannelTypeProp" version="4">
												<prop name="PropertyTypeName">Scanning Sample Type</prop>
												<prop name="Position">13</prop>
												<prop name="IsDefault">0</prop>
												<prop name="GroupSampleType">mstUnknown</prop>
												<obj name="ChannelProp" class="ChannelProperty" version="1">
													<prop name="ChannelIdx">0</prop>
												</obj>
											</obj>
											<obj name="PropertyObject" class="TargetName" version="4">
												<prop name="PropertyTypeName">Target Name</prop>
												<prop name="Position">13</prop>
												<prop name="IsDefault">0</prop>
												<prop name="name">ACT</prop>
												<obj name="ChannelProp" class="ChannelProperty" version="1">
													<prop name="ChannelIdx">0</prop>
												</obj>
											</obj>
											<obj name="PropertyObject" class="RQTargetProperty" version="4">
												<prop name="PropertyTypeName">Target Type</prop>
												<prop name="Position">13</prop>
												<prop name="IsDefault">0</prop>
												<prop name="TargetType">dtReference</prop>
												<obj name="ChannelProp" class="ChannelProperty" version="1">
													<prop name="ChannelIdx">0</prop>
												</obj>
											</obj>
										</list>
									</obj>
								</list>
							</obj>
						</obj>
						<prop name="ChannelPropertyCount">1</prop>
						<prop name="ContainerPosition">13</prop>
						<prop name="HasSampleProperties">1</prop>
						<obj name="SampleProperties" class="PropertyList" version="1">
							<list name="emlist" count="14">
								<obj name="PropertyObject" class="SamplePrefColor" version="4">
									<prop name="PropertyTypeName">Color</prop>
									<prop name="Position">13</prop>
									<prop name="IsDefault">0</prop>
									<prop name="Color">clRed</prop>
								</obj>
								<obj name="PropertyObject" class="DominantChannelProp" version="4">
									<prop name="PropertyTypeName">Dominant Channel</prop>
									<prop name="Position">13</prop>
									<prop name="IsDefault">0</prop>
									<prop name="DominantChannel">0</prop>
								</obj>
								<obj name="PropertyObject" class="Genotype" version="4">
									<prop name="PropertyTypeName">EndPt Genotype</prop>
									<prop name="Position">13</prop>
									<prop name="IsDefault">1</prop>
									<prop name="ReadOnly">1</prop>
								</obj>
								<obj name="PropertyObject" class="GroupingSample" version="4">
									<prop name="PropertyTypeName">EndPt Sample Type</prop>
									<prop name="Position">13</prop>
									<prop name="IsDefault">0</prop>
									<prop name="GroupSampleType">mstUnknown</prop>
								</obj>
								<obj name="PropertyObject" class="SamplePrefLineStyle" version="4">
									<prop name="PropertyTypeName">Line Style</prop>
									<prop name="Position">13</prop>
									<prop name="IsDefault">0</prop>
									<prop name="LineStyle">psSolid</prop>
								</obj>
								<obj name="PropertyObject" class="GenSampleEditNotes" version="4">
									<prop name="PropertyTypeName">Notes</prop>
									<prop name="Position">13</prop>
									<prop name="IsDefault">1</prop>
								</obj>
								<obj name="PropertyObject" class="SamplePrefPointStyle" version="4">
									<prop name="PropertyTypeName">Point Style</prop>
									<prop name="Position">13</prop>
									<prop name="IsDefault">0</prop>
									<prop name="PointStyle">psNothing</prop>
								</obj>
								<obj name="PropertyObject" class="GenSampleEditPosition" version="4">
									<prop name="PropertyTypeName">Position</prop>
									<prop name="Position">13</prop>
									<prop name="IsDefault">1</prop>
								</obj>
								<obj name="PropertyObject" class="GenSampleEditReplicate" version="4">
									<prop name="PropertyTypeName">Replicate of</prop>
									<prop name="Position">13</prop>
									<prop name="IsDefault">0</prop>
									<prop name="ReplicateOf">12</prop>
								</obj>
								<obj name="PropertyObject" class="HTCSampleID" version="4">
									<prop name="PropertyTypeName">Sample ID</prop>
									<prop name="Position">13</prop>
									<prop name="IsDefault">1</prop>
								</obj>
								<obj name="PropertyObject" class="GenSampleEditName" version="4">
									<prop name="PropertyTypeName">Sample Name</prop>
									<prop name="Position">13</prop>
									<prop name="IsDefault">0</prop>
									<prop name="name">4C</prop>
								</obj>
								<obj name="PropertyObject" class="HTCSamplePrepNotes" version="4">
									<prop name="PropertyTypeName">Sample Prep Notes</prop>
									<prop name="Position">13</prop>
									<prop name="IsDefault">1</prop>
								</obj>
								<obj name="PropertyObject" class="GenSampleEditSubset" version="4">
									<prop name="PropertyTypeName">Subsets</prop>
									<prop name="Position">13</prop>
									<prop name="IsDefault">1</prop>
								</obj>
								<obj name="PropertyObject" class="SamplePrefWidth" version="5">
									<prop name="PropertyTypeName">Width</prop>
									<prop name="Position">13</prop>
									<prop name="IsDefault">1</prop>
									<prop name="Width">1</prop>
								</obj>
							</list>
						</obj>
					</obj>
					<obj name="item" class="SamplePropInfo" version="1">
						<obj name="ChannelProperties" class="ChanPropList" version="2">
							<obj name="ChannelProperties" class="EMList" version="1">
								<list name="emlist" count="1">
									<obj name="item" class="PropertyList" version="1">
										<list name="emlist" count="12">
											<obj name="PropertyObject" class="RQSampleTargetProperty" version="4">
												<prop name="PropertyTypeName">Combined Sample and Target Type</prop>
												<prop name="Position">14</prop>
												<prop name="IsDefault">0</prop>
												<obj name="ChannelProp" class="ChannelProperty" version="1">
													<prop name="ChannelIdx">0</prop>
												</obj>
											</obj>
											<obj name="PropertyObject" class="QuantConcProperty" version="4">
												<prop name="PropertyTypeName">Concentration</prop>
												<prop name="Position">14</prop>
												<prop name="IsDefault">1</prop>
												<prop name="Concentration">0</prop>
												<obj name="ChannelProp" class="ChannelProperty" version="1">
													<prop name="ChannelIdx">0</prop>
												</obj>
												<prop name="ReadOnly">1</prop>
											</obj>
											<obj name="PropertyObject" class="QuantCpHighProp" version="4">
												<prop name="PropertyTypeName">Cp High</prop>
												<prop name="Position">14</prop>
												<prop name="IsDefault">1</prop>
												<prop name="CpRangeHigh">0</prop>
												<obj name="ChannelProp" class="ChannelProperty" version="1">
													<prop name="ChannelIdx">0</prop>
												</obj>
												<prop name="ReadOnly">1</prop>
											</obj>
											<obj name="PropertyObject" class="QuantCpLowProp" version="4">
												<prop name="PropertyTypeName">Cp Low</prop>
												<prop name="Position">14</prop>
												<prop name="IsDefault">1</prop>
												<prop name="CpRangeLow">0</prop>
												<obj name="ChannelProp" class="ChannelProperty" version="1">
													<prop name="ChannelIdx">0</prop>
												</obj>
												<prop name="ReadOnly">1</prop>
											</obj>
											<obj name="PropertyObject" class="RQEffProp" version="4">
												<prop name="PropertyTypeName">Efficiency</prop>
												<prop name="Position">14</prop>
												<prop name="IsDefault">1</prop>
												<prop name="Efficiency">2</prop>
												<obj name="ChannelProp" class="ChannelProperty" version="1">
													<prop name="ChannelIdx">0</prop>
												</obj>
											</obj>
											<obj name="PropertyObject" class="ChannelGenotype" version="4">
												<prop name="PropertyTypeName">Melt Geno Genotype</prop>
												<prop name="Position">14</prop>
												<prop name="IsDefault">1</prop>
												<prop name="ReadOnly">1</prop>
												<obj name="ChannelProp" class="ChannelProperty" version="1">
													<prop name="ChannelIdx">0</prop>
												</obj>
											</obj>
											<obj name="PropertyObject" class="GroupChannelTypeProp" version="4">
												<prop name="PropertyTypeName">Melt Geno Sample Type</prop>
												<prop name="Position">14</prop>
												<prop name="IsDefault">0</prop>
												<prop name="GroupSampleType">mstUnknown</prop>
												<obj name="ChannelProp" class="ChannelProperty" version="1">
													<prop name="ChannelIdx">0</prop>
												</obj>
											</obj>
											<obj name="PropertyObject" class="QuantSampleTypeProperty" version="4">
												<prop name="PropertyTypeName">Quantification Sample Type</prop>
												<prop name="Position">14</prop>
												<prop name="IsDefault">0</prop>
												<prop name="SampleType">qsUnknown</prop>
												<obj name="ChannelProp" class="ChannelProperty" version="1">
													<prop name="ChannelIdx">0</prop>
												</obj>
											</obj>
											<obj name="PropertyObject" class="ChannelGenotype" version="4">
												<prop name="PropertyTypeName">Scanning Genotype</prop>
												<prop name="Position">14</prop>
												<prop name="IsDefault">1</prop>
												<prop name="ReadOnly">1</prop>
												<obj name="ChannelProp" class="ChannelProperty" version="1">
													<prop name="ChannelIdx">0</prop>
												</obj>
											</obj>
											<obj name="PropertyObject" class="GroupChannelTypeProp" version="4">
												<prop name="PropertyTypeName">Scanning Sample Type</prop>
												<prop name="Position">14</prop>
												<prop name="IsDefault">0</prop>
												<prop name="GroupSampleType">mstUnknown</prop>
												<obj name="ChannelProp" class="ChannelProperty" version="1">
													<prop name="ChannelIdx">0</prop>
												</obj>
											</obj>
											<obj name="PropertyObject" class="TargetName" version="4">
												<prop name="PropertyTypeName">Target Name</prop>
												<prop name="Position">14</prop>
												<prop name="IsDefault">0</prop>
												<prop name="name">ACT</prop>
												<obj name="ChannelProp" class="ChannelProperty" version="1">
													<prop name="ChannelIdx">0</prop>
												</obj>
											</obj>
											<obj name="PropertyObject" class="RQTargetProperty" version="4">
												<prop name="PropertyTypeName">Target Type</prop>
												<prop name="Position">14</prop>
												<prop name="IsDefault">0</prop>
												<prop name="TargetType">dtReference</prop>
												<obj name="ChannelProp" class="ChannelProperty" version="1">
													<prop name="ChannelIdx">0</prop>
												</obj>
											</obj>
										</list>
									</obj>
								</list>
							</obj>
						</obj>
						<prop name="ChannelPropertyCount">1</prop>
						<prop name="ContainerPosition">14</prop>
						<prop name="HasSampleProperties">1</prop>
						<obj name="SampleProperties" class="PropertyList" version="1">
							<list name="emlist" count="14">
								<obj name="PropertyObject" class="SamplePrefColor" version="4">
									<prop name="PropertyTypeName">Color</prop>
									<prop name="Position">14</prop>
									<prop name="IsDefault">0</prop>
									<prop name="Color">$0030D700</prop>
								</obj>
								<obj name="PropertyObject" class="DominantChannelProp" version="4">
									<prop name="PropertyTypeName">Dominant Channel</prop>
									<prop name="Position">14</prop>
									<prop name="IsDefault">0</prop>
									<prop name="DominantChannel">0</prop>
								</obj>
								<obj name="PropertyObject" class="Genotype" version="4">
									<prop name="PropertyTypeName">EndPt Genotype</prop>
									<prop name="Position">14</prop>
									<prop name="IsDefault">1</prop>
									<prop name="ReadOnly">1</prop>
								</obj>
								<obj name="PropertyObject" class="GroupingSample" version="4">
									<prop name="PropertyTypeName">EndPt Sample Type</prop>
									<prop name="Position">14</prop>
									<prop name="IsDefault">0</prop>
									<prop name="GroupSampleType">mstUnknown</prop>
								</obj>
								<obj name="PropertyObject" class="SamplePrefLineStyle" version="4">
									<prop name="PropertyTypeName">Line Style</prop>
									<prop name="Position">14</prop>
									<prop name="IsDefault">0</prop>
									<prop name="LineStyle">psSolid</prop>
								</obj>
								<obj name="PropertyObject" class="GenSampleEditNotes" version="4">
									<prop name="PropertyTypeName">Notes</prop>
									<prop name="Position">14</prop>
									<prop name="IsDefault">1</prop>
								</obj>
								<obj name="PropertyObject" class="SamplePrefPointStyle" version="4">
									<prop name="PropertyTypeName">Point Style</prop>
									<prop name="Position">14</prop>
									<prop name="IsDefault">0</prop>
									<prop name="PointStyle">psNothing</prop>
								</obj>
								<obj name="PropertyObject" class="GenSampleEditPosition" version="4">
									<prop name="PropertyTypeName">Position</prop>
									<prop name="Position">14</prop>
									<prop name="IsDefault">1</prop>
								</obj>
								<obj name="PropertyObject" class="GenSampleEditReplicate" version="4">
									<prop name="PropertyTypeName">Replicate of</prop>
									<prop name="Position">14</prop>
									<prop name="IsDefault">0</prop>
									<prop name="ReplicateOf">12</prop>
								</obj>
								<obj name="PropertyObject" class="HTCSampleID" version="4">
									<prop name="PropertyTypeName">Sample ID</prop>
									<prop name="Position">14</prop>
									<prop name="IsDefault">1</prop>
								</obj>
								<obj name="PropertyObject" class="GenSampleEditName" version="4">
									<prop name="PropertyTypeName">Sample Name</prop>
									<prop name="Position">14</prop>
									<prop name="IsDefault">0</prop>
									<prop name="name">4C</prop>
								</obj>
								<obj name="PropertyObject" class="HTCSamplePrepNotes" version="4">
									<prop name="PropertyTypeName">Sample Prep Notes</prop>
									<prop name="Position">14</prop>
									<prop name="IsDefault">1</prop>
								</obj>
								<obj name="PropertyObject" class="GenSampleEditSubset" version="4">
									<prop name="PropertyTypeName">Subsets</prop>
									<prop name="Position">14</prop>
									<prop name="IsDefault">1</prop>
								</obj>
								<obj name="PropertyObject" class="SamplePrefWidth" version="5">
									<prop name="PropertyTypeName">Width</prop>
									<prop name="Position">14</prop>
									<prop name="IsDefault">1</prop>
									<prop name="Width">1</prop>
								</obj>
							</list>
						</obj>
					</obj>
					<obj name="item" class="SamplePropInfo" version="1">
						<obj name="ChannelProperties" class="ChanPropList" version="2">
							<obj name="ChannelProperties" class="EMList" version="1">
								<list name="emlist" count="1">
									<obj name="item" class="PropertyList" version="1">
										<list name="emlist" count="12">
											<obj name="PropertyObject" class="RQSampleTargetProperty" version="4">
												<prop name="PropertyTypeName">Combined Sample and Target Type</prop>
												<prop name="Position">15</prop>
												<prop name="IsDefault">0</prop>
												<obj name="ChannelProp" class="ChannelProperty" version="1">
													<prop name="ChannelIdx">0</prop>
												</obj>
											</obj>
											<obj name="PropertyObject" class="QuantConcProperty" version="4">
												<prop name="PropertyTypeName">Concentration</prop>
												<prop name="Position">15</prop>
												<prop name="IsDefault">1</prop>
												<prop name="Concentration">0</prop>
												<obj name="ChannelProp" class="ChannelProperty" version="1">
													<prop name="ChannelIdx">0</prop>
												</obj>
												<prop name="ReadOnly">1</prop>
											</obj>
											<obj name="PropertyObject" class="QuantCpHighProp" version="4">
												<prop name="PropertyTypeName">Cp High</prop>
												<prop name="Position">15</prop>
												<prop name="IsDefault">1</prop>
												<prop name="CpRangeHigh">0</prop>
												<obj name="ChannelProp" class="ChannelProperty" version="1">
													<prop name="ChannelIdx">0</prop>
												</obj>
												<prop name="ReadOnly">1</prop>
											</obj>
											<obj name="PropertyObject" class="QuantCpLowProp" version="4">
												<prop name="PropertyTypeName">Cp Low</prop>
												<prop name="Position">15</prop>
												<prop name="IsDefault">1</prop>
												<prop name="CpRangeLow">0</prop>
												<obj name="ChannelProp" class="ChannelProperty" version="1">
													<prop name="ChannelIdx">0</prop>
												</obj>
												<prop name="ReadOnly">1</prop>
											</obj>
											<obj name="PropertyObject" class="RQEffProp" version="4">
												<prop name="PropertyTypeName">Efficiency</prop>
												<prop name="Position">15</prop>
												<prop name="IsDefault">1</prop>
												<prop name="Efficiency">2</prop>
												<obj name="ChannelProp" class="ChannelProperty" version="1">
													<prop name="ChannelIdx">0</prop>
												</obj>
											</obj>
											<obj name="PropertyObject" class="ChannelGenotype" version="4">
												<prop name="PropertyTypeName">Melt Geno Genotype</prop>
												<prop name="Position">15</prop>
												<prop name="IsDefault">1</prop>
												<prop name="ReadOnly">1</prop>
												<obj name="ChannelProp" class="ChannelProperty" version="1">
													<prop name="ChannelIdx">0</prop>
												</obj>
											</obj>
											<obj name="PropertyObject" class="GroupChannelTypeProp" version="4">
												<prop name="PropertyTypeName">Melt Geno Sample Type</prop>
												<prop name="Position">15</prop>
												<prop name="IsDefault">0</prop>
												<prop name="GroupSampleType">mstUnknown</prop>
												<obj name="ChannelProp" class="ChannelProperty" version="1">
													<prop name="ChannelIdx">0</prop>
												</obj>
											</obj>
											<obj name="PropertyObject" class="QuantSampleTypeProperty" version="4">
												<prop name="PropertyTypeName">Quantification Sample Type</prop>
												<prop name="Position">15</prop>
												<prop name="IsDefault">0</prop>
												<prop name="SampleType">qsUnknown</prop>
												<obj name="ChannelProp" class="ChannelProperty" version="1">
													<prop name="ChannelIdx">0</prop>
												</obj>
											</obj>
											<obj name="PropertyObject" class="ChannelGenotype" version="4">
												<prop name="PropertyTypeName">Scanning Genotype</prop>
												<prop name="Position">15</prop>
												<prop name="IsDefault">1</prop>
												<prop name="ReadOnly">1</prop>
												<obj name="ChannelProp" class="ChannelProperty" version="1">
													<prop name="ChannelIdx">0</prop>
												</obj>
											</obj>
											<obj name="PropertyObject" class="GroupChannelTypeProp" version="4">
												<prop name="PropertyTypeName">Scanning Sample Type</prop>
												<prop name="Position">15</prop>
												<prop name="IsDefault">0</prop>
												<prop name="GroupSampleType">mstUnknown</prop>
												<obj name="ChannelProp" class="ChannelProperty" version="1">
													<prop name="ChannelIdx">0</prop>
												</obj>
											</obj>
											<obj name="PropertyObject" class="TargetName" version="4">
												<prop name="PropertyTypeName">Target Name</prop>
												<prop name="Position">15</prop>
												<prop name="IsDefault">0</prop>
												<prop name="name">C1Q</prop>
												<obj name="ChannelProp" class="ChannelProperty" version="1">
													<prop name="ChannelIdx">0</prop>
												</obj>
											</obj>
											<obj name="PropertyObject" class="RQTargetProperty" version="4">
												<prop name="PropertyTypeName">Target Type</prop>
												<prop name="Position">15</prop>
												<prop name="IsDefault">0</prop>
												<prop name="TargetType">dtTarget</prop>
												<obj name="ChannelProp" class="ChannelProperty" version="1">
													<prop name="ChannelIdx">0</prop>
												</obj>
											</obj>
										</list>
									</obj>
								</list>
							</obj>
						</obj>
						<prop name="ChannelPropertyCount">1</prop>
						<prop name="ContainerPosition">15</prop>
						<prop name="HasSampleProperties">1</prop>
						<obj name="SampleProperties" class="PropertyList" version="1">
							<list name="emlist" count="14">
								<obj name="PropertyObject" class="SamplePrefColor" version="4">
									<prop name="PropertyTypeName">Color</prop>
									<prop name="Position">15</prop>
									<prop name="IsDefault">0</prop>
									<prop name="Color">clFuchsia</prop>
								</obj>
								<obj name="PropertyObject" class="DominantChannelProp" version="4">
									<prop name="PropertyTypeName">Dominant Channel</prop>
									<prop name="Position">15</prop>
									<prop name="IsDefault">0</prop>
									<prop name="DominantChannel">0</prop>
								</obj>
								<obj name="PropertyObject" class="Genotype" version="4">
									<prop name="PropertyTypeName">EndPt Genotype</prop>
									<prop name="Position">15</prop>
									<prop name="IsDefault">1</prop>
									<prop name="ReadOnly">1</prop>
								</obj>
								<obj name="PropertyObject" class="GroupingSample" version="4">
									<prop name="PropertyTypeName">EndPt Sample Type</prop>
									<prop name="Position">15</prop>
									<prop name="IsDefault">0</prop>
									<prop name="GroupSampleType">mstUnknown</prop>
								</obj>
								<obj name="PropertyObject" class="SamplePrefLineStyle" version="4">
									<prop name="PropertyTypeName">Line Style</prop>
									<prop name="Position">15</prop>
									<prop name="IsDefault">0</prop>
									<prop name="LineStyle">psSolid</prop>
								</obj>
								<obj name="PropertyObject" class="GenSampleEditNotes" version="4">
									<prop name="PropertyTypeName">Notes</prop>
									<prop name="Position">15</prop>
									<prop name="IsDefault">1</prop>
								</obj>
								<obj name="PropertyObject" class="SamplePrefPointStyle" version="4">
									<prop name="PropertyTypeName">Point Style</prop>
									<prop name="Position">15</prop>
									<prop name="IsDefault">0</prop>
									<prop name="PointStyle">psNothing</prop>
								</obj>
								<obj name="PropertyObject" class="GenSampleEditPosition" version="4">
									<prop name="PropertyTypeName">Position</prop>
									<prop name="Position">15</prop>
									<prop name="IsDefault">1</prop>
								</obj>
								<obj name="PropertyObject" class="GenSampleEditReplicate" version="4">
									<prop name="PropertyTypeName">Replicate of</prop>
									<prop name="Position">15</prop>
									<prop name="IsDefault">0</prop>
									<prop name="ReplicateOf">15</prop>
								</obj>
								<obj name="PropertyObject" class="HTCSampleID" version="4">
									<prop name="PropertyTypeName">Sample ID</prop>
									<prop name="Position">15</prop>
									<prop name="IsDefault">1</prop>
								</obj>
								<obj name="PropertyObject" class="GenSampleEditName" version="4">
									<prop name="PropertyTypeName">Sample Name</prop>
									<prop name="Position">15</prop>
									<prop name="IsDefault">0</prop>
									<prop name="name">4C</prop>
								</obj>
								<obj name="PropertyObject" class="HTCSamplePrepNotes" version="4">
									<prop name="PropertyTypeName">Sample Prep Notes</prop>
									<prop name="Position">15</prop>
									<prop name="IsDefault">1</prop>
								</obj>
								<obj name="PropertyObject" class="GenSampleEditSubset" version="4">
									<prop name="PropertyTypeName">Subsets</prop>
									<prop name="Position">15</prop>
									<prop name="IsDefault">1</prop>
								</obj>
								<obj name="PropertyObject" class="SamplePrefWidth" version="5">
									<prop name="PropertyTypeName">Width</prop>
									<prop name="Position">15</prop>
									<prop name="IsDefault">1</prop>
									<prop name="Width">1</prop>
								</obj>
							</list>
						</obj>
					</obj>
					<obj name="item" class="SamplePropInfo" version="1">
						<obj name="ChannelProperties" class="ChanPropList" version="2">
							<obj name="ChannelProperties" class="EMList" version="1">
								<list name="emlist" count="1">
									<obj name="item" class="PropertyList" version="1">
										<list name="emlist" count="12">
											<obj name="PropertyObject" class="RQSampleTargetProperty" version="4">
												<prop name="PropertyTypeName">Combined Sample and Target Type</prop>
												<prop name="Position">16</prop>
												<prop name="IsDefault">0</prop>
												<obj name="ChannelProp" class="ChannelProperty" version="1">
													<prop name="ChannelIdx">0</prop>
												</obj>
											</obj>
											<obj name="PropertyObject" class="QuantConcProperty" version="4">
												<prop name="PropertyTypeName">Concentration</prop>
												<prop name="Position">16</prop>
												<prop name="IsDefault">1</prop>
												<prop name="Concentration">0</prop>
												<obj name="ChannelProp" class="ChannelProperty" version="1">
													<prop name="ChannelIdx">0</prop>
												</obj>
												<prop name="ReadOnly">1</prop>
											</obj>
											<obj name="PropertyObject" class="QuantCpHighProp" version="4">
												<prop name="PropertyTypeName">Cp High</prop>
												<prop name="Position">16</prop>
												<prop name="IsDefault">1</prop>
												<prop name="CpRangeHigh">0</prop>
												<obj name="ChannelProp" class="ChannelProperty" version="1">
													<prop name="ChannelIdx">0</prop>
												</obj>
												<prop name="ReadOnly">1</prop>
											</obj>
											<obj name="PropertyObject" class="QuantCpLowProp" version="4">
												<prop name="PropertyTypeName">Cp Low</prop>
												<prop name="Position">16</prop>
												<prop name="IsDefault">1</prop>
												<prop name="CpRangeLow">0</prop>
												<obj name="ChannelProp" class="ChannelProperty" version="1">
													<prop name="ChannelIdx">0</prop>
												</obj>
												<prop name="ReadOnly">1</prop>
											</obj>
											<obj name="PropertyObject" class="RQEffProp" version="4">
												<prop name="PropertyTypeName">Efficiency</prop>
												<prop name="Position">16</prop>
												<prop name="IsDefault">1</prop>
												<prop name="Efficiency">2</prop>
												<obj name="ChannelProp" class="ChannelProperty" version="1">
													<prop name="ChannelIdx">0</prop>
												</obj>
											</obj>
											<obj name="PropertyObject" class="ChannelGenotype" version="4">
												<prop name="PropertyTypeName">Melt Geno Genotype</prop>
												<prop name="Position">16</prop>
												<prop name="IsDefault">1</prop>
												<prop name="ReadOnly">1</prop>
												<obj name="ChannelProp" class="ChannelProperty" version="1">
													<prop name="ChannelIdx">0</prop>
												</obj>
											</obj>
											<obj name="PropertyObject" class="GroupChannelTypeProp" version="4">
												<prop name="PropertyTypeName">Melt Geno Sample Type</prop>
												<prop name="Position">16</prop>
												<prop name="IsDefault">0</prop>
												<prop name="GroupSampleType">mstUnknown</prop>
												<obj name="ChannelProp" class="ChannelProperty" version="1">
													<prop name="ChannelIdx">0</prop>
												</obj>
											</obj>
											<obj name="PropertyObject" class="QuantSampleTypeProperty" version="4">
												<prop name="PropertyTypeName">Quantification Sample Type</prop>
												<prop name="Position">16</prop>
												<prop name="IsDefault">0</prop>
												<prop name="SampleType">qsUnknown</prop>
												<obj name="ChannelProp" class="ChannelProperty" version="1">
													<prop name="ChannelIdx">0</prop>
												</obj>
											</obj>
											<obj name="PropertyObject" class="ChannelGenotype" version="4">
												<prop name="PropertyTypeName">Scanning Genotype</prop>
												<prop name="Position">16</prop>
												<prop name="IsDefault">1</prop>
												<prop name="ReadOnly">1</prop>
												<obj name="ChannelProp" class="ChannelProperty" version="1">
													<prop name="ChannelIdx">0</prop>
												</obj>
											</obj>
											<obj name="PropertyObject" class="GroupChannelTypeProp" version="4">
												<prop name="PropertyTypeName">Scanning Sample Type</prop>
												<prop name="Position">16</prop>
												<prop name="IsDefault">0</prop>
												<prop name="GroupSampleType">mstUnknown</prop>
												<obj name="ChannelProp" class="ChannelProperty" version="1">
													<prop name="ChannelIdx">0</prop>
												</obj>
											</obj>
											<obj name="PropertyObject" class="TargetName" version="4">
												<prop name="PropertyTypeName">Target Name</prop>
												<prop name="Position">16</prop>
												<prop name="IsDefault">0</prop>
												<prop name="name">C1Q</prop>
												<obj name="ChannelProp" class="ChannelProperty" version="1">
													<prop name="ChannelIdx">0</prop>
												</obj>
											</obj>
											<obj name="PropertyObject" class="RQTargetProperty" version="4">
												<prop name="PropertyTypeName">Target Type</prop>
												<prop name="Position">16</prop>
												<prop name="IsDefault">0</prop>
												<prop name="TargetType">dtTarget</prop>
												<obj name="ChannelProp" class="ChannelProperty" version="1">
													<prop name="ChannelIdx">0</prop>
												</obj>
											</obj>
										</list>
									</obj>
								</list>
							</obj>
						</obj>
						<prop name="ChannelPropertyCount">1</prop>
						<prop name="ContainerPosition">16</prop>
						<prop name="HasSampleProperties">1</prop>
						<obj name="SampleProperties" class="PropertyList" version="1">
							<list name="emlist" count="14">
								<obj name="PropertyObject" class="SamplePrefColor" version="4">
									<prop name="PropertyTypeName">Color</prop>
									<prop name="Position">16</prop>
									<prop name="IsDefault">0</prop>
									<prop name="Color">clGray</prop>
								</obj>
								<obj name="PropertyObject" class="DominantChannelProp" version="4">
									<prop name="PropertyTypeName">Dominant Channel</prop>
									<prop name="Position">16</prop>
									<prop name="IsDefault">0</prop>
									<prop name="DominantChannel">0</prop>
								</obj>
								<obj name="PropertyObject" class="Genotype" version="4">
									<prop name="PropertyTypeName">EndPt Genotype</prop>
									<prop name="Position">16</prop>
									<prop name="IsDefault">1</prop>
									<prop name="ReadOnly">1</prop>
								</obj>
								<obj name="PropertyObject" class="GroupingSample" version="4">
									<prop name="PropertyTypeName">EndPt Sample Type</prop>
									<prop name="Position">16</prop>
									<prop name="IsDefault">0</prop>
									<prop name="GroupSampleType">mstUnknown</prop>
								</obj>
								<obj name="PropertyObject" class="SamplePrefLineStyle" version="4">
									<prop name="PropertyTypeName">Line Style</prop>
									<prop name="Position">16</prop>
									<prop name="IsDefault">0</prop>
									<prop name="LineStyle">psSolid</prop>
								</obj>
								<obj name="PropertyObject" class="GenSampleEditNotes" version="4">
									<prop name="PropertyTypeName">Notes</prop>
									<prop name="Position">16</prop>
									<prop name="IsDefault">1</prop>
								</obj>
								<obj name="PropertyObject" class="SamplePrefPointStyle" version="4">
									<prop name="PropertyTypeName">Point Style</prop>
									<prop name="Position">16</prop>
									<prop name="IsDefault">0</prop>
									<prop name="PointStyle">psNothing</prop>
								</obj>
								<obj name="PropertyObject" class="GenSampleEditPosition" version="4">
									<prop name="PropertyTypeName">Position</prop>
									<prop name="Position">16</prop>
									<prop name="IsDefault">1</prop>
								</obj>
								<obj name="PropertyObject" class="GenSampleEditReplicate" version="4">
									<prop name="PropertyTypeName">Replicate of</prop>
									<prop name="Position">16</prop>
									<prop name="IsDefault">0</prop>
									<prop name="ReplicateOf">15</prop>
								</obj>
								<obj name="PropertyObject" class="HTCSampleID" version="4">
									<prop name="PropertyTypeName">Sample ID</prop>
									<prop name="Position">16</prop>
									<prop name="IsDefault">1</prop>
								</obj>
								<obj name="PropertyObject" class="GenSampleEditName" version="4">
									<prop name="PropertyTypeName">Sample Name</prop>
									<prop name="Position">16</prop>
									<prop name="IsDefault">0</prop>
									<prop name="name">4C</prop>
								</obj>
								<obj name="PropertyObject" class="HTCSamplePrepNotes" version="4">
									<prop name="PropertyTypeName">Sample Prep Notes</prop>
									<prop name="Position">16</prop>
									<prop name="IsDefault">1</prop>
								</obj>
								<obj name="PropertyObject" class="GenSampleEditSubset" version="4">
									<prop name="PropertyTypeName">Subsets</prop>
									<prop name="Position">16</prop>
									<prop name="IsDefault">1</prop>
								</obj>
								<obj name="PropertyObject" class="SamplePrefWidth" version="5">
									<prop name="PropertyTypeName">Width</prop>
									<prop name="Position">16</prop>
									<prop name="IsDefault">1</prop>
									<prop name="Width">1</prop>
								</obj>
							</list>
						</obj>
					</obj>
					<obj name="item" class="SamplePropInfo" version="1">
						<obj name="ChannelProperties" class="ChanPropList" version="2">
							<obj name="ChannelProperties" class="EMList" version="1">
								<list name="emlist" count="1">
									<obj name="item" class="PropertyList" version="1">
										<list name="emlist" count="12">
											<obj name="PropertyObject" class="RQSampleTargetProperty" version="4">
												<prop name="PropertyTypeName">Combined Sample and Target Type</prop>
												<prop name="Position">17</prop>
												<prop name="IsDefault">0</prop>
												<obj name="ChannelProp" class="ChannelProperty" version="1">
													<prop name="ChannelIdx">0</prop>
												</obj>
											</obj>
											<obj name="PropertyObject" class="QuantConcProperty" version="4">
												<prop name="PropertyTypeName">Concentration</prop>
												<prop name="Position">17</prop>
												<prop name="IsDefault">1</prop>
												<prop name="Concentration">0</prop>
												<obj name="ChannelProp" class="ChannelProperty" version="1">
													<prop name="ChannelIdx">0</prop>
												</obj>
												<prop name="ReadOnly">1</prop>
											</obj>
											<obj name="PropertyObject" class="QuantCpHighProp" version="4">
												<prop name="PropertyTypeName">Cp High</prop>
												<prop name="Position">17</prop>
												<prop name="IsDefault">1</prop>
												<prop name="CpRangeHigh">0</prop>
												<obj name="ChannelProp" class="ChannelProperty" version="1">
													<prop name="ChannelIdx">0</prop>
												</obj>
												<prop name="ReadOnly">1</prop>
											</obj>
											<obj name="PropertyObject" class="QuantCpLowProp" version="4">
												<prop name="PropertyTypeName">Cp Low</prop>
												<prop name="Position">17</prop>
												<prop name="IsDefault">1</prop>
												<prop name="CpRangeLow">0</prop>
												<obj name="ChannelProp" class="ChannelProperty" version="1">
													<prop name="ChannelIdx">0</prop>
												</obj>
												<prop name="ReadOnly">1</prop>
											</obj>
											<obj name="PropertyObject" class="RQEffProp" version="4">
												<prop name="PropertyTypeName">Efficiency</prop>
												<prop name="Position">17</prop>
												<prop name="IsDefault">1</prop>
												<prop name="Efficiency">2</prop>
												<obj name="ChannelProp" class="ChannelProperty" version="1">
													<prop name="ChannelIdx">0</prop>
												</obj>
											</obj>
											<obj name="PropertyObject" class="ChannelGenotype" version="4">
												<prop name="PropertyTypeName">Melt Geno Genotype</prop>
												<prop name="Position">17</prop>
												<prop name="IsDefault">1</prop>
												<prop name="ReadOnly">1</prop>
												<obj name="ChannelProp" class="ChannelProperty" version="1">
													<prop name="ChannelIdx">0</prop>
												</obj>
											</obj>
											<obj name="PropertyObject" class="GroupChannelTypeProp" version="4">
												<prop name="PropertyTypeName">Melt Geno Sample Type</prop>
												<prop name="Position">17</prop>
												<prop name="IsDefault">0</prop>
												<prop name="GroupSampleType">mstUnknown</prop>
												<obj name="ChannelProp" class="ChannelProperty" version="1">
													<prop name="ChannelIdx">0</prop>
												</obj>
											</obj>
											<obj name="PropertyObject" class="QuantSampleTypeProperty" version="4">
												<prop name="PropertyTypeName">Quantification Sample Type</prop>
												<prop name="Position">17</prop>
												<prop name="IsDefault">0</prop>
												<prop name="SampleType">qsUnknown</prop>
												<obj name="ChannelProp" class="ChannelProperty" version="1">
													<prop name="ChannelIdx">0</prop>
												</obj>
											</obj>
											<obj name="PropertyObject" class="ChannelGenotype" version="4">
												<prop name="PropertyTypeName">Scanning Genotype</prop>
												<prop name="Position">17</prop>
												<prop name="IsDefault">1</prop>
												<prop name="ReadOnly">1</prop>
												<obj name="ChannelProp" class="ChannelProperty" version="1">
													<prop name="ChannelIdx">0</prop>
												</obj>
											</obj>
											<obj name="PropertyObject" class="GroupChannelTypeProp" version="4">
												<prop name="PropertyTypeName">Scanning Sample Type</prop>
												<prop name="Position">17</prop>
												<prop name="IsDefault">0</prop>
												<prop name="GroupSampleType">mstUnknown</prop>
												<obj name="ChannelProp" class="ChannelProperty" version="1">
													<prop name="ChannelIdx">0</prop>
												</obj>
											</obj>
											<obj name="PropertyObject" class="TargetName" version="4">
												<prop name="PropertyTypeName">Target Name</prop>
												<prop name="Position">17</prop>
												<prop name="IsDefault">0</prop>
												<prop name="name">C1Q</prop>
												<obj name="ChannelProp" class="ChannelProperty" version="1">
													<prop name="ChannelIdx">0</prop>
												</obj>
											</obj>
											<obj name="PropertyObject" class="RQTargetProperty" version="4">
												<prop name="PropertyTypeName">Target Type</prop>
												<prop name="Position">17</prop>
												<prop name="IsDefault">0</prop>
												<prop name="TargetType">dtTarget</prop>
												<obj name="ChannelProp" class="ChannelProperty" version="1">
													<prop name="ChannelIdx">0</prop>
												</obj>
											</obj>
										</list>
									</obj>
								</list>
							</obj>
						</obj>
						<prop name="ChannelPropertyCount">1</prop>
						<prop name="ContainerPosition">17</prop>
						<prop name="HasSampleProperties">1</prop>
						<obj name="SampleProperties" class="PropertyList" version="1">
							<list name="emlist" count="14">
								<obj name="PropertyObject" class="SamplePrefColor" version="4">
									<prop name="PropertyTypeName">Color</prop>
									<prop name="Position">17</prop>
									<prop name="IsDefault">0</prop>
									<prop name="Color">$0012D7FA</prop>
								</obj>
								<obj name="PropertyObject" class="DominantChannelProp" version="4">
									<prop name="PropertyTypeName">Dominant Channel</prop>
									<prop name="Position">17</prop>
									<prop name="IsDefault">0</prop>
									<prop name="DominantChannel">0</prop>
								</obj>
								<obj name="PropertyObject" class="Genotype" version="4">
									<prop name="PropertyTypeName">EndPt Genotype</prop>
									<prop name="Position">17</prop>
									<prop name="IsDefault">1</prop>
									<prop name="ReadOnly">1</prop>
								</obj>
								<obj name="PropertyObject" class="GroupingSample" version="4">
									<prop name="PropertyTypeName">EndPt Sample Type</prop>
									<prop name="Position">17</prop>
									<prop name="IsDefault">0</prop>
									<prop name="GroupSampleType">mstUnknown</prop>
								</obj>
								<obj name="PropertyObject" class="SamplePrefLineStyle" version="4">
									<prop name="PropertyTypeName">Line Style</prop>
									<prop name="Position">17</prop>
									<prop name="IsDefault">0</prop>
									<prop name="LineStyle">psSolid</prop>
								</obj>
								<obj name="PropertyObject" class="GenSampleEditNotes" version="4">
									<prop name="PropertyTypeName">Notes</prop>
									<prop name="Position">17</prop>
									<prop name="IsDefault">1</prop>
								</obj>
								<obj name="PropertyObject" class="SamplePrefPointStyle" version="4">
									<prop name="PropertyTypeName">Point Style</prop>
									<prop name="Position">17</prop>
									<prop name="IsDefault">0</prop>
									<prop name="PointStyle">psNothing</prop>
								</obj>
								<obj name="PropertyObject" class="GenSampleEditPosition" version="4">
									<prop name="PropertyTypeName">Position</prop>
									<prop name="Position">17</prop>
									<prop name="IsDefault">1</prop>
								</obj>
								<obj name="PropertyObject" class="GenSampleEditReplicate" version="4">
									<prop name="PropertyTypeName">Replicate of</prop>
									<prop name="Position">17</prop>
									<prop name="IsDefault">0</prop>
									<prop name="ReplicateOf">15</prop>
								</obj>
								<obj name="PropertyObject" class="HTCSampleID" version="4">
									<prop name="PropertyTypeName">Sample ID</prop>
									<prop name="Position">17</prop>
									<prop name="IsDefault">1</prop>
								</obj>
								<obj name="PropertyObject" class="GenSampleEditName" version="4">
									<prop name="PropertyTypeName">Sample Name</prop>
									<prop name="Position">17</prop>
									<prop name="IsDefault">0</prop>
									<prop name="name">4C</prop>
								</obj>
								<obj name="PropertyObject" class="HTCSamplePrepNotes" version="4">
									<prop name="PropertyTypeName">Sample Prep Notes</prop>
									<prop name="Position">17</prop>
									<prop name="IsDefault">1</prop>
								</obj>
								<obj name="PropertyObject" class="GenSampleEditSubset" version="4">
									<prop name="PropertyTypeName">Subsets</prop>
									<prop name="Position">17</prop>
									<prop name="IsDefault">1</prop>
								</obj>
								<obj name="PropertyObject" class="SamplePrefWidth" version="5">
									<prop name="PropertyTypeName">Width</prop>
									<prop name="Position">17</prop>
									<prop name="IsDefault">1</prop>
									<prop name="Width">1</prop>
								</obj>
							</list>
						</obj>
					</obj>
					<obj name="item" class="SamplePropInfo" version="1">
						<obj name="ChannelProperties" class="ChanPropList" version="2">
							<obj name="ChannelProperties" class="EMList" version="1">
								<list name="emlist" count="1">
									<obj name="item" class="PropertyList" version="1">
										<list name="emlist" count="12">
											<obj name="PropertyObject" class="RQSampleTargetProperty" version="4">
												<prop name="PropertyTypeName">Combined Sample and Target Type</prop>
												<prop name="Position">18</prop>
												<prop name="IsDefault">0</prop>
												<obj name="ChannelProp" class="ChannelProperty" version="1">
													<prop name="ChannelIdx">0</prop>
												</obj>
											</obj>
											<obj name="PropertyObject" class="QuantConcProperty" version="4">
												<prop name="PropertyTypeName">Concentration</prop>
												<prop name="Position">18</prop>
												<prop name="IsDefault">1</prop>
												<prop name="Concentration">0</prop>
												<obj name="ChannelProp" class="ChannelProperty" version="1">
													<prop name="ChannelIdx">0</prop>
												</obj>
												<prop name="ReadOnly">1</prop>
											</obj>
											<obj name="PropertyObject" class="QuantCpHighProp" version="4">
												<prop name="PropertyTypeName">Cp High</prop>
												<prop name="Position">18</prop>
												<prop name="IsDefault">1</prop>
												<prop name="CpRangeHigh">0</prop>
												<obj name="ChannelProp" class="ChannelProperty" version="1">
													<prop name="ChannelIdx">0</prop>
												</obj>
												<prop name="ReadOnly">1</prop>
											</obj>
											<obj name="PropertyObject" class="QuantCpLowProp" version="4">
												<prop name="PropertyTypeName">Cp Low</prop>
												<prop name="Position">18</prop>
												<prop name="IsDefault">1</prop>
												<prop name="CpRangeLow">0</prop>
												<obj name="ChannelProp" class="ChannelProperty" version="1">
													<prop name="ChannelIdx">0</prop>
												</obj>
												<prop name="ReadOnly">1</prop>
											</obj>
											<obj name="PropertyObject" class="RQEffProp" version="4">
												<prop name="PropertyTypeName">Efficiency</prop>
												<prop name="Position">18</prop>
												<prop name="IsDefault">1</prop>
												<prop name="Efficiency">2</prop>
												<obj name="ChannelProp" class="ChannelProperty" version="1">
													<prop name="ChannelIdx">0</prop>
												</obj>
											</obj>
											<obj name="PropertyObject" class="ChannelGenotype" version="4">
												<prop name="PropertyTypeName">Melt Geno Genotype</prop>
												<prop name="Position">18</prop>
												<prop name="IsDefault">1</prop>
												<prop name="ReadOnly">1</prop>
												<obj name="ChannelProp" class="ChannelProperty" version="1">
													<prop name="ChannelIdx">0</prop>
												</obj>
											</obj>
											<obj name="PropertyObject" class="GroupChannelTypeProp" version="4">
												<prop name="PropertyTypeName">Melt Geno Sample Type</prop>
												<prop name="Position">18</prop>
												<prop name="IsDefault">0</prop>
												<prop name="GroupSampleType">mstUnknown</prop>
												<obj name="ChannelProp" class="ChannelProperty" version="1">
													<prop name="ChannelIdx">0</prop>
												</obj>
											</obj>
											<obj name="PropertyObject" class="QuantSampleTypeProperty" version="4">
												<prop name="PropertyTypeName">Quantification Sample Type</prop>
												<prop name="Position">18</prop>
												<prop name="IsDefault">0</prop>
												<prop name="SampleType">qsUnknown</prop>
												<obj name="ChannelProp" class="ChannelProperty" version="1">
													<prop name="ChannelIdx">0</prop>
												</obj>
											</obj>
											<obj name="PropertyObject" class="ChannelGenotype" version="4">
												<prop name="PropertyTypeName">Scanning Genotype</prop>
												<prop name="Position">18</prop>
												<prop name="IsDefault">1</prop>
												<prop name="ReadOnly">1</prop>
												<obj name="ChannelProp" class="ChannelProperty" version="1">
													<prop name="ChannelIdx">0</prop>
												</obj>
											</obj>
											<obj name="PropertyObject" class="GroupChannelTypeProp" version="4">
												<prop name="PropertyTypeName">Scanning Sample Type</prop>
												<prop name="Position">18</prop>
												<prop name="IsDefault">0</prop>
												<prop name="GroupSampleType">mstUnknown</prop>
												<obj name="ChannelProp" class="ChannelProperty" version="1">
													<prop name="ChannelIdx">0</prop>
												</obj>
											</obj>
											<obj name="PropertyObject" class="TargetName" version="4">
												<prop name="PropertyTypeName">Target Name</prop>
												<prop name="Position">18</prop>
												<prop name="IsDefault">0</prop>
												<prop name="name">ACT</prop>
												<obj name="ChannelProp" class="ChannelProperty" version="1">
													<prop name="ChannelIdx">0</prop>
												</obj>
											</obj>
											<obj name="PropertyObject" class="RQTargetProperty" version="4">
												<prop name="PropertyTypeName">Target Type</prop>
												<prop name="Position">18</prop>
												<prop name="IsDefault">0</prop>
												<prop name="TargetType">dtReference</prop>
												<obj name="ChannelProp" class="ChannelProperty" version="1">
													<prop name="ChannelIdx">0</prop>
												</obj>
											</obj>
										</list>
									</obj>
								</list>
							</obj>
						</obj>
						<prop name="ChannelPropertyCount">1</prop>
						<prop name="ContainerPosition">18</prop>
						<prop name="HasSampleProperties">1</prop>
						<obj name="SampleProperties" class="PropertyList" version="1">
							<list name="emlist" count="14">
								<obj name="PropertyObject" class="SamplePrefColor" version="4">
									<prop name="PropertyTypeName">Color</prop>
									<prop name="Position">18</prop>
									<prop name="IsDefault">0</prop>
									<prop name="Color">$00000097</prop>
								</obj>
								<obj name="PropertyObject" class="DominantChannelProp" version="4">
									<prop name="PropertyTypeName">Dominant Channel</prop>
									<prop name="Position">18</prop>
									<prop name="IsDefault">0</prop>
									<prop name="DominantChannel">0</prop>
								</obj>
								<obj name="PropertyObject" class="Genotype" version="4">
									<prop name="PropertyTypeName">EndPt Genotype</prop>
									<prop name="Position">18</prop>
									<prop name="IsDefault">1</prop>
									<prop name="ReadOnly">1</prop>
								</obj>
								<obj name="PropertyObject" class="GroupingSample" version="4">
									<prop name="PropertyTypeName">EndPt Sample Type</prop>
									<prop name="Position">18</prop>
									<prop name="IsDefault">0</prop>
									<prop name="GroupSampleType">mstUnknown</prop>
								</obj>
								<obj name="PropertyObject" class="SamplePrefLineStyle" version="4">
									<prop name="PropertyTypeName">Line Style</prop>
									<prop name="Position">18</prop>
									<prop name="IsDefault">0</prop>
									<prop name="LineStyle">psSolid</prop>
								</obj>
								<obj name="PropertyObject" class="GenSampleEditNotes" version="4">
									<prop name="PropertyTypeName">Notes</prop>
									<prop name="Position">18</prop>
									<prop name="IsDefault">1</prop>
								</obj>
								<obj name="PropertyObject" class="SamplePrefPointStyle" version="4">
									<prop name="PropertyTypeName">Point Style</prop>
									<prop name="Position">18</prop>
									<prop name="IsDefault">0</prop>
									<prop name="PointStyle">psNothing</prop>
								</obj>
								<obj name="PropertyObject" class="GenSampleEditPosition" version="4">
									<prop name="PropertyTypeName">Position</prop>
									<prop name="Position">18</prop>
									<prop name="IsDefault">1</prop>
								</obj>
								<obj name="PropertyObject" class="GenSampleEditReplicate" version="4">
									<prop name="PropertyTypeName">Replicate of</prop>
									<prop name="Position">18</prop>
									<prop name="IsDefault">0</prop>
									<prop name="ReplicateOf">18</prop>
								</obj>
								<obj name="PropertyObject" class="HTCSampleID" version="4">
									<prop name="PropertyTypeName">Sample ID</prop>
									<prop name="Position">18</prop>
									<prop name="IsDefault">1</prop>
								</obj>
								<obj name="PropertyObject" class="GenSampleEditName" version="4">
									<prop name="PropertyTypeName">Sample Name</prop>
									<prop name="Position">18</prop>
									<prop name="IsDefault">0</prop>
									<prop name="name">8C</prop>
								</obj>
								<obj name="PropertyObject" class="HTCSamplePrepNotes" version="4">
									<prop name="PropertyTypeName">Sample Prep Notes</prop>
									<prop name="Position">18</prop>
									<prop name="IsDefault">1</prop>
								</obj>
								<obj name="PropertyObject" class="GenSampleEditSubset" version="4">
									<prop name="PropertyTypeName">Subsets</prop>
									<prop name="Position">18</prop>
									<prop name="IsDefault">1</prop>
								</obj>
								<obj name="PropertyObject" class="SamplePrefWidth" version="5">
									<prop name="PropertyTypeName">Width</prop>
									<prop name="Position">18</prop>
									<prop name="IsDefault">1</prop>
									<prop name="Width">1</prop>
								</obj>
							</list>
						</obj>
					</obj>
					<obj name="item" class="SamplePropInfo" version="1">
						<obj name="ChannelProperties" class="ChanPropList" version="2">
							<obj name="ChannelProperties" class="EMList" version="1">
								<list name="emlist" count="1">
									<obj name="item" class="PropertyList" version="1">
										<list name="emlist" count="12">
											<obj name="PropertyObject" class="RQSampleTargetProperty" version="4">
												<prop name="PropertyTypeName">Combined Sample and Target Type</prop>
												<prop name="Position">19</prop>
												<prop name="IsDefault">0</prop>
												<obj name="ChannelProp" class="ChannelProperty" version="1">
													<prop name="ChannelIdx">0</prop>
												</obj>
											</obj>
											<obj name="PropertyObject" class="QuantConcProperty" version="4">
												<prop name="PropertyTypeName">Concentration</prop>
												<prop name="Position">19</prop>
												<prop name="IsDefault">1</prop>
												<prop name="Concentration">0</prop>
												<obj name="ChannelProp" class="ChannelProperty" version="1">
													<prop name="ChannelIdx">0</prop>
												</obj>
												<prop name="ReadOnly">1</prop>
											</obj>
											<obj name="PropertyObject" class="QuantCpHighProp" version="4">
												<prop name="PropertyTypeName">Cp High</prop>
												<prop name="Position">19</prop>
												<prop name="IsDefault">1</prop>
												<prop name="CpRangeHigh">0</prop>
												<obj name="ChannelProp" class="ChannelProperty" version="1">
													<prop name="ChannelIdx">0</prop>
												</obj>
												<prop name="ReadOnly">1</prop>
											</obj>
											<obj name="PropertyObject" class="QuantCpLowProp" version="4">
												<prop name="PropertyTypeName">Cp Low</prop>
												<prop name="Position">19</prop>
												<prop name="IsDefault">1</prop>
												<prop name="CpRangeLow">0</prop>
												<obj name="ChannelProp" class="ChannelProperty" version="1">
													<prop name="ChannelIdx">0</prop>
												</obj>
												<prop name="ReadOnly">1</prop>
											</obj>
											<obj name="PropertyObject" class="RQEffProp" version="4">
												<prop name="PropertyTypeName">Efficiency</prop>
												<prop name="Position">19</prop>
												<prop name="IsDefault">1</prop>
												<prop name="Efficiency">2</prop>
												<obj name="ChannelProp" class="ChannelProperty" version="1">
													<prop name="ChannelIdx">0</prop>
												</obj>
											</obj>
											<obj name="PropertyObject" class="ChannelGenotype" version="4">
												<prop name="PropertyTypeName">Melt Geno Genotype</prop>
												<prop name="Position">19</prop>
												<prop name="IsDefault">1</prop>
												<prop name="ReadOnly">1</prop>
												<obj name="ChannelProp" class="ChannelProperty" version="1">
													<prop name="ChannelIdx">0</prop>
												</obj>
											</obj>
											<obj name="PropertyObject" class="GroupChannelTypeProp" version="4">
												<prop name="PropertyTypeName">Melt Geno Sample Type</prop>
												<prop name="Position">19</prop>
												<prop name="IsDefault">0</prop>
												<prop name="GroupSampleType">mstUnknown</prop>
												<obj name="ChannelProp" class="ChannelProperty" version="1">
													<prop name="ChannelIdx">0</prop>
												</obj>
											</obj>
											<obj name="PropertyObject" class="QuantSampleTypeProperty" version="4">
												<prop name="PropertyTypeName">Quantification Sample Type</prop>
												<prop name="Position">19</prop>
												<prop name="IsDefault">0</prop>
												<prop name="SampleType">qsUnknown</prop>
												<obj name="ChannelProp" class="ChannelProperty" version="1">
													<prop name="ChannelIdx">0</prop>
												</obj>
											</obj>
											<obj name="PropertyObject" class="ChannelGenotype" version="4">
												<prop name="PropertyTypeName">Scanning Genotype</prop>
												<prop name="Position">19</prop>
												<prop name="IsDefault">1</prop>
												<prop name="ReadOnly">1</prop>
												<obj name="ChannelProp" class="ChannelProperty" version="1">
													<prop name="ChannelIdx">0</prop>
												</obj>
											</obj>
											<obj name="PropertyObject" class="GroupChannelTypeProp" version="4">
												<prop name="PropertyTypeName">Scanning Sample Type</prop>
												<prop name="Position">19</prop>
												<prop name="IsDefault">0</prop>
												<prop name="GroupSampleType">mstUnknown</prop>
												<obj name="ChannelProp" class="ChannelProperty" version="1">
													<prop name="ChannelIdx">0</prop>
												</obj>
											</obj>
											<obj name="PropertyObject" class="TargetName" version="4">
												<prop name="PropertyTypeName">Target Name</prop>
												<prop name="Position">19</prop>
												<prop name="IsDefault">0</prop>
												<prop name="name">ACT</prop>
												<obj name="ChannelProp" class="ChannelProperty" version="1">
													<prop name="ChannelIdx">0</prop>
												</obj>
											</obj>
											<obj name="PropertyObject" class="RQTargetProperty" version="4">
												<prop name="PropertyTypeName">Target Type</prop>
												<prop name="Position">19</prop>
												<prop name="IsDefault">0</prop>
												<prop name="TargetType">dtReference</prop>
												<obj name="ChannelProp" class="ChannelProperty" version="1">
													<prop name="ChannelIdx">0</prop>
												</obj>
											</obj>
										</list>
									</obj>
								</list>
							</obj>
						</obj>
						<prop name="ChannelPropertyCount">1</prop>
						<prop name="ContainerPosition">19</prop>
						<prop name="HasSampleProperties">1</prop>
						<obj name="SampleProperties" class="PropertyList" version="1">
							<list name="emlist" count="14">
								<obj name="PropertyObject" class="SamplePrefColor" version="4">
									<prop name="PropertyTypeName">Color</prop>
									<prop name="Position">19</prop>
									<prop name="IsDefault">0</prop>
									<prop name="Color">$00FFFF0F</prop>
								</obj>
								<obj name="PropertyObject" class="DominantChannelProp" version="4">
									<prop name="PropertyTypeName">Dominant Channel</prop>
									<prop name="Position">19</prop>
									<prop name="IsDefault">0</prop>
									<prop name="DominantChannel">0</prop>
								</obj>
								<obj name="PropertyObject" class="Genotype" version="4">
									<prop name="PropertyTypeName">EndPt Genotype</prop>
									<prop name="Position">19</prop>
									<prop name="IsDefault">1</prop>
									<prop name="ReadOnly">1</prop>
								</obj>
								<obj name="PropertyObject" class="GroupingSample" version="4">
									<prop name="PropertyTypeName">EndPt Sample Type</prop>
									<prop name="Position">19</prop>
									<prop name="IsDefault">0</prop>
									<prop name="GroupSampleType">mstUnknown</prop>
								</obj>
								<obj name="PropertyObject" class="SamplePrefLineStyle" version="4">
									<prop name="PropertyTypeName">Line Style</prop>
									<prop name="Position">19</prop>
									<prop name="IsDefault">0</prop>
									<prop name="LineStyle">psSolid</prop>
								</obj>
								<obj name="PropertyObject" class="GenSampleEditNotes" version="4">
									<prop name="PropertyTypeName">Notes</prop>
									<prop name="Position">19</prop>
									<prop name="IsDefault">1</prop>
								</obj>
								<obj name="PropertyObject" class="SamplePrefPointStyle" version="4">
									<prop name="PropertyTypeName">Point Style</prop>
									<prop name="Position">19</prop>
									<prop name="IsDefault">0</prop>
									<prop name="PointStyle">psNothing</prop>
								</obj>
								<obj name="PropertyObject" class="GenSampleEditPosition" version="4">
									<prop name="PropertyTypeName">Position</prop>
									<prop name="Position">19</prop>
									<prop name="IsDefault">1</prop>
								</obj>
								<obj name="PropertyObject" class="GenSampleEditReplicate" version="4">
									<prop name="PropertyTypeName">Replicate of</prop>
									<prop name="Position">19</prop>
									<prop name="IsDefault">0</prop>
									<prop name="ReplicateOf">18</prop>
								</obj>
								<obj name="PropertyObject" class="HTCSampleID" version="4">
									<prop name="PropertyTypeName">Sample ID</prop>
									<prop name="Position">19</prop>
									<prop name="IsDefault">1</prop>
								</obj>
								<obj name="PropertyObject" class="GenSampleEditName" version="4">
									<prop name="PropertyTypeName">Sample Name</prop>
									<prop name="Position">19</prop>
									<prop name="IsDefault">0</prop>
									<prop name="name">8C</prop>
								</obj>
								<obj name="PropertyObject" class="HTCSamplePrepNotes" version="4">
									<prop name="PropertyTypeName">Sample Prep Notes</prop>
									<prop name="Position">19</prop>
									<prop name="IsDefault">1</prop>
								</obj>
								<obj name="PropertyObject" class="GenSampleEditSubset" version="4">
									<prop name="PropertyTypeName">Subsets</prop>
									<prop name="Position">19</prop>
									<prop name="IsDefault">1</prop>
								</obj>
								<obj name="PropertyObject" class="SamplePrefWidth" version="5">
									<prop name="PropertyTypeName">Width</prop>
									<prop name="Position">19</prop>
									<prop name="IsDefault">1</prop>
									<prop name="Width">1</prop>
								</obj>
							</list>
						</obj>
					</obj>
					<obj name="item" class="SamplePropInfo" version="1">
						<obj name="ChannelProperties" class="ChanPropList" version="2">
							<obj name="ChannelProperties" class="EMList" version="1">
								<list name="emlist" count="1">
									<obj name="item" class="PropertyList" version="1">
										<list name="emlist" count="12">
											<obj name="PropertyObject" class="RQSampleTargetProperty" version="4">
												<prop name="PropertyTypeName">Combined Sample and Target Type</prop>
												<prop name="Position">20</prop>
												<prop name="IsDefault">0</prop>
												<obj name="ChannelProp" class="ChannelProperty" version="1">
													<prop name="ChannelIdx">0</prop>
												</obj>
											</obj>
											<obj name="PropertyObject" class="QuantConcProperty" version="4">
												<prop name="PropertyTypeName">Concentration</prop>
												<prop name="Position">20</prop>
												<prop name="IsDefault">1</prop>
												<prop name="Concentration">0</prop>
												<obj name="ChannelProp" class="ChannelProperty" version="1">
													<prop name="ChannelIdx">0</prop>
												</obj>
												<prop name="ReadOnly">1</prop>
											</obj>
											<obj name="PropertyObject" class="QuantCpHighProp" version="4">
												<prop name="PropertyTypeName">Cp High</prop>
												<prop name="Position">20</prop>
												<prop name="IsDefault">1</prop>
												<prop name="CpRangeHigh">0</prop>
												<obj name="ChannelProp" class="ChannelProperty" version="1">
													<prop name="ChannelIdx">0</prop>
												</obj>
												<prop name="ReadOnly">1</prop>
											</obj>
											<obj name="PropertyObject" class="QuantCpLowProp" version="4">
												<prop name="PropertyTypeName">Cp Low</prop>
												<prop name="Position">20</prop>
												<prop name="IsDefault">1</prop>
												<prop name="CpRangeLow">0</prop>
												<obj name="ChannelProp" class="ChannelProperty" version="1">
													<prop name="ChannelIdx">0</prop>
												</obj>
												<prop name="ReadOnly">1</prop>
											</obj>
											<obj name="PropertyObject" class="RQEffProp" version="4">
												<prop name="PropertyTypeName">Efficiency</prop>
												<prop name="Position">20</prop>
												<prop name="IsDefault">1</prop>
												<prop name="Efficiency">2</prop>
												<obj name="ChannelProp" class="ChannelProperty" version="1">
													<prop name="ChannelIdx">0</prop>
												</obj>
											</obj>
											<obj name="PropertyObject" class="ChannelGenotype" version="4">
												<prop name="PropertyTypeName">Melt Geno Genotype</prop>
												<prop name="Position">20</prop>
												<prop name="IsDefault">1</prop>
												<prop name="ReadOnly">1</prop>
												<obj name="ChannelProp" class="ChannelProperty" version="1">
													<prop name="ChannelIdx">0</prop>
												</obj>
											</obj>
											<obj name="PropertyObject" class="GroupChannelTypeProp" version="4">
												<prop name="PropertyTypeName">Melt Geno Sample Type</prop>
												<prop name="Position">20</prop>
												<prop name="IsDefault">0</prop>
												<prop name="GroupSampleType">mstUnknown</prop>
												<obj name="ChannelProp" class="ChannelProperty" version="1">
													<prop name="ChannelIdx">0</prop>
												</obj>
											</obj>
											<obj name="PropertyObject" class="QuantSampleTypeProperty" version="4">
												<prop name="PropertyTypeName">Quantification Sample Type</prop>
												<prop name="Position">20</prop>
												<prop name="IsDefault">0</prop>
												<prop name="SampleType">qsUnknown</prop>
												<obj name="ChannelProp" class="ChannelProperty" version="1">
													<prop name="ChannelIdx">0</prop>
												</obj>
											</obj>
											<obj name="PropertyObject" class="ChannelGenotype" version="4">
												<prop name="PropertyTypeName">Scanning Genotype</prop>
												<prop name="Position">20</prop>
												<prop name="IsDefault">1</prop>
												<prop name="ReadOnly">1</prop>
												<obj name="ChannelProp" class="ChannelProperty" version="1">
													<prop name="ChannelIdx">0</prop>
												</obj>
											</obj>
											<obj name="PropertyObject" class="GroupChannelTypeProp" version="4">
												<prop name="PropertyTypeName">Scanning Sample Type</prop>
												<prop name="Position">20</prop>
												<prop name="IsDefault">0</prop>
												<prop name="GroupSampleType">mstUnknown</prop>
												<obj name="ChannelProp" class="ChannelProperty" version="1">
													<prop name="ChannelIdx">0</prop>
												</obj>
											</obj>
											<obj name="PropertyObject" class="TargetName" version="4">
												<prop name="PropertyTypeName">Target Name</prop>
												<prop name="Position">20</prop>
												<prop name="IsDefault">0</prop>
												<prop name="name">ACT</prop>
												<obj name="ChannelProp" class="ChannelProperty" version="1">
													<prop name="ChannelIdx">0</prop>
												</obj>
											</obj>
											<obj name="PropertyObject" class="RQTargetProperty" version="4">
												<prop name="PropertyTypeName">Target Type</prop>
												<prop name="Position">20</prop>
												<prop name="IsDefault">0</prop>
												<prop name="TargetType">dtReference</prop>
												<obj name="ChannelProp" class="ChannelProperty" version="1">
													<prop name="ChannelIdx">0</prop>
												</obj>
											</obj>
										</list>
									</obj>
								</list>
							</obj>
						</obj>
						<prop name="ChannelPropertyCount">1</prop>
						<prop name="ContainerPosition">20</prop>
						<prop name="HasSampleProperties">1</prop>
						<obj name="SampleProperties" class="PropertyList" version="1">
							<list name="emlist" count="14">
								<obj name="PropertyObject" class="SamplePrefColor" version="4">
									<prop name="PropertyTypeName">Color</prop>
									<prop name="Position">20</prop>
									<prop name="IsDefault">0</prop>
									<prop name="Color">$00404000</prop>
								</obj>
								<obj name="PropertyObject" class="DominantChannelProp" version="4">
									<prop name="PropertyTypeName">Dominant Channel</prop>
									<prop name="Position">20</prop>
									<prop name="IsDefault">0</prop>
									<prop name="DominantChannel">0</prop>
								</obj>
								<obj name="PropertyObject" class="Genotype" version="4">
									<prop name="PropertyTypeName">EndPt Genotype</prop>
									<prop name="Position">20</prop>
									<prop name="IsDefault">1</prop>
									<prop name="ReadOnly">1</prop>
								</obj>
								<obj name="PropertyObject" class="GroupingSample" version="4">
									<prop name="PropertyTypeName">EndPt Sample Type</prop>
									<prop name="Position">20</prop>
									<prop name="IsDefault">0</prop>
									<prop name="GroupSampleType">mstUnknown</prop>
								</obj>
								<obj name="PropertyObject" class="SamplePrefLineStyle" version="4">
									<prop name="PropertyTypeName">Line Style</prop>
									<prop name="Position">20</prop>
									<prop name="IsDefault">0</prop>
									<prop name="LineStyle">psSolid</prop>
								</obj>
								<obj name="PropertyObject" class="GenSampleEditNotes" version="4">
									<prop name="PropertyTypeName">Notes</prop>
									<prop name="Position">20</prop>
									<prop name="IsDefault">1</prop>
								</obj>
								<obj name="PropertyObject" class="SamplePrefPointStyle" version="4">
									<prop name="PropertyTypeName">Point Style</prop>
									<prop name="Position">20</prop>
									<prop name="IsDefault">0</prop>
									<prop name="PointStyle">psNothing</prop>
								</obj>
								<obj name="PropertyObject" class="GenSampleEditPosition" version="4">
									<prop name="PropertyTypeName">Position</prop>
									<prop name="Position">20</prop>
									<prop name="IsDefault">1</prop>
								</obj>
								<obj name="PropertyObject" class="GenSampleEditReplicate" version="4">
									<prop name="PropertyTypeName">Replicate of</prop>
									<prop name="Position">20</prop>
									<prop name="IsDefault">0</prop>
									<prop name="ReplicateOf">18</prop>
								</obj>
								<obj name="PropertyObject" class="HTCSampleID" version="4">
									<prop name="PropertyTypeName">Sample ID</prop>
									<prop name="Position">20</prop>
									<prop name="IsDefault">1</prop>
								</obj>
								<obj name="PropertyObject" class="GenSampleEditName" version="4">
									<prop name="PropertyTypeName">Sample Name</prop>
									<prop name="Position">20</prop>
									<prop name="IsDefault">0</prop>
									<prop name="name">8C</prop>
								</obj>
								<obj name="PropertyObject" class="HTCSamplePrepNotes" version="4">
									<prop name="PropertyTypeName">Sample Prep Notes</prop>
									<prop name="Position">20</prop>
									<prop name="IsDefault">1</prop>
								</obj>
								<obj name="PropertyObject" class="GenSampleEditSubset" version="4">
									<prop name="PropertyTypeName">Subsets</prop>
[truncated: 1,471,542 more chars]
