# Supplementary material for: High C1QTNF1 expression mediated by potential ncRNAs is associated with poor prognosis and tumor immunity in kidney renal clear cell carcinoma
Source: Front Mol Biosci. 2023 Jul 17;10:1201155. doi: 10.3389/fmolb.2023.1201155 (PMC10387556; doi:10.3389/fmolb.2023.1201155)
Supplement: Supplementary file 3 [file DataSheet3.ZIP › C1QTNF1 original data 3/Tissue PCR Validation/C1Q-8-12.25-QJC.ixo]

<objectstream signature="IXOS" version="1">
	<obj name="root" class="HTCExperiment" version="5">
		<prop name="name">C1Q-8-12.25-QJC</prop>
		<prop name="UID">442B64B508534F0AA2A7FA003DD994D4</prop>
		<prop name="OwnerUID">12D246C796534CD18A312176D2D78F68</prop>
		<prop name="Created">2022-12-25T10:48:35.666</prop>
		<prop name="CreatedBy">12D246C796534CD18A312176D2D78F68</prop>
		<prop name="CreatedByName">QiuJiechuan</prop>
		<prop name="LastModified">2022-12-25T20:18:14.030</prop>
		<prop name="LastModifiedBy">12D246C796534CD18A312176D2D78F68</prop>
		<prop name="LastModifiedByName">QiuJiechuan</prop>
		<list name="AppliedTemplates" count="1">
			<item>SYBR Green I 96-II</item>
		</list>
		<list name="TemplateOwners" count="1">
			<item>Roche</item>
		</list>
		<prop name="SWVersion">LCS480 1.5.1.62</prop>
		<obj name="AppProperty" class="TAppProperty" version="2">
			<prop name="Created">2022-12-25T10:48:35.666</prop>
			<prop name="LastModified">1899-12-30T00:00:00.000</prop>
		</obj>
		<obj name="ConProperty" class="TAppProperty" version="2">
			<prop name="Created">2022-12-25T10:48:35.666</prop>
			<prop name="LastModified">1899-12-30T00:00:00.000</prop>
		</obj>
		<obj name="run" class="HTCRun" version="7">
			<prop name="name">Run</prop>
			<prop name="Created">2022-12-25T10:48:35.657</prop>
			<prop name="LastModified">2022-12-25T11:49:00.528</prop>
			<obj name="AppProperty" class="TAppProperty" version="2">
				<prop name="Created">2022-12-25T10:48:35.654</prop>
				<prop name="LastModified">1899-12-30T00:00:00.000</prop>
			</obj>
			<obj name="ConProperty" class="TAppProperty" version="2">
				<prop name="Created">2022-12-25T10:48:35.657</prop>
				<prop name="LastModified">2022-12-25T10:49:06.393</prop>
				<prop name="HasProperties">1</prop>
				<obj name="_Properties" class="TAppProperties" version="1">
					<prop name="Created">2022-12-25T10:48:35.657</prop>
					<prop name="LastModified">2022-12-25T10:49:06.393</prop>
					<list name="emlist" count="4">
						<obj name="item" class="TAppProperty" version="2">
							<prop name="name">TopChart</prop>
							<prop name="Created">2022-12-25T10:48:36.096</prop>
							<prop name="LastModified">2022-12-25T10:49:06.431</prop>
							<prop name="HasProperties">1</prop>
							<obj name="TopChart_Properties" class="TAppProperties" version="1">
								<prop name="Created">2022-12-25T10:48:36.096</prop>
								<prop name="LastModified">2022-12-25T10:49:06.431</prop>
								<list name="emlist" count="1">
									<obj name="item" class="TChartFluorHxProperty" version="2">
										<prop name="Created">2022-12-25T10:49:03.173</prop>
										<prop name="LastModified">2022-12-25T10:49:05.270</prop>
										<prop name="Xaxis">fhxCycles</prop>
									</obj>
								</list>
							</obj>
						</obj>
						<obj name="item" class="TAppProperty" version="2">
							<prop name="name">LeftChart</prop>
							<prop name="Created">2022-12-25T10:48:36.097</prop>
							<prop name="LastModified">2022-12-25T10:48:36.097</prop>
						</obj>
						<obj name="item" class="TAppProperty" version="2">
							<prop name="name">RightChart</prop>
							<prop name="Created">2022-12-25T10:48:36.121</prop>
							<prop name="LastModified">2022-12-25T10:48:36.121</prop>
						</obj>
						<obj name="item" class="TAppProperty" version="2">
							<prop name="name">RunOverviewChart</prop>
							<prop name="Created">2022-12-25T10:48:36.135</prop>
							<prop name="LastModified">2022-12-25T10:48:36.135</prop>
						</obj>
					</list>
				</obj>
			</obj>
			<prop name="State">3</prop>
			<prop name="StartTime">2022-12-25T10:49:41.754</prop>
			<prop name="EndTime">2022-12-25T11:49:00.526</prop>
			<prop name="InstrumentID">6108</prop>
			<prop name="InstrumentVersion">HTC_VER_10</prop>
			<prop name="InstrumentName">L480</prop>
			<prop name="InstrCalibrationDate">1899.12.30 00:00:00:00</prop>
			<prop name="Technician">QiuJiechuan</prop>
			<prop name="AcqStoreClass">HTCAcquisitionStore</prop>
			<prop name="AcquisitionStore">eJzUvVuzos627ftVdsw4bz4ICioRe60ILj25CUiH5PamoqKJinf005/uv+Zca+5z5j7zpc6uqnoYEZZcEkb2X2sNMnP8z/Pq8D9Oy+PmP/52PZ/vf/sf63Z5u/3H35zU1NeXx/62v+/Pp+R+vm7+9j+em+uNPv3H3+S//ef/7K7n7u97ms3ydNq05vlxuv/tP+X/Ofx+979skSyPXbv5+wba5B9btPvb/R/HeK/bzY3O/93mP/6mTOgU/9029745/lfb0r+2/d83Z3E9767L4/+mJZvdcfO/a+aPA/+n9C/a9093479bKf9/NJLuIGvP/7TbPzV4/L82ON0f6ayyPJqMpX/RqnRz7P72n/+XIikWU83R7MePyb9q/49fxD9dwT996Z7uu+uPUykj7V9skC3bff2vbwxutvTtY/NXM4ypMplJ//j3r+7xmo502rHlmvrN3/5z9L/ZjG7P4rw/3W+0CZvL8ajwpzxQJtvMirZSgdH1DZCctkkDrw0P0cHTVATxfdhZdF81dHdBLBJ2xAqGy5ih/xRMSi7xrgIj0c8YDk9zKRlDUoHfrwP0Hludp8zrGQyVnqE9m6KUrk8Wg4hLDKENhyJaHuj4/l15YWi5c5Hsh58GlqBbaNc7E+LNNKqsR3B+oJdUgRRre6uD207McXHFKY9iiNBaBbxGBqO5iAdjKYTRaoeoW44hYj7SezgEtyfO2TKW0rgABhjEG3Q/GyZwcOp7kEe9g+FznEiJ/YGGWjazMWrYQAo9VUfQ2/Mbo+1pDsn7KMkw5TcNWX8Lpfi9ZAZIN09Cf1RVPNnLbQPDs4jRaGNLQm7pGuxKRUN/HsSQpJGlwb2b7VH/6AGgsA90vyM+RE+RUykNHEuGiRVzjKZnC3B40mWQYSah8cAA4io2GGRcFehMb6nAlf7JwGT02R8XucDAtzvQfbdHNugCKVXjdw2uWrlod0YIsXgrIfyjdwypmujnt+7+8eFXQUD+NRCYjUaTPwMCE+knQ8A/bpV4eOpm0uI83FIRroMKg92MymNjmj0kk1mMQTij76vly4Ai702cLzWUkj7EFoYr7mLILjaP3f5Vw2IfX9Dd3AKR9GzfQoDSAp3yaEDCpo0Hy7vqotlhImJWfxBCee2g1TwIEh48e+sW6W9kyjwQcbQ79HA6uwzn9cEUaGlR+wMC+rQJIY3OVCR1rAToN9UMFrOWIOHM1lsMxyOCkDqWKtg7IsXAdgwpLsa6CgaL32hWFyRIXHkI85myw6BsbZ7oKmqgDzQP6T+pCM0D9BAtdQ9No9UhOfivFm6bWEbPUAJI3FVrwDapTLRXWiQlqzvL4H2uFZwH66XAzGYy7N1biraZgkgcieikqbWO4bKKJaxNyYPbNWhR3ychkN4fOtiNZAsDS+U8WZVgwG4rCgz3V0vEhbLTwKrFCE31EvKka3sEeIZnnMM8g/jMDi00W9ahiaKQYvM2UuERCQmDQI4g9aX3HfpJE6AObSQwPZbZ7wiB0S+BwEiVp+qfAYGpKf1cCBw2VyWeHI0BhIfDQrW0QKww7EwmUk8yVdhZcYLBINSkxX3+YuDMe1JPvkykeJoad9imio9GP3YgXX/0FpS8vFKne1EnZe27hfvARVy4V0OgfUcEOdGoEx7WiYT9mJS+9tc+RoenzpODFRugRfDB+S6k/devjwqZiAkSi6Mp4WkY9ZYt8x5d90HKO5t9NMjVc4SBvJ2J0D8+WsvUxR49GAcCkzN0wJ1zhi56Jk+WLkFohlQUDiEMYrYRGViadEBvf7FF/J4kDOQPCzFqVS6l7wNocD7qczrfURdpsIo7+ETnMc4Xw4Cn72fmwWaOgEZiLTj6Q9bAGu5TckL1Ukpmx9yA6+yVYVRmjPRcxhBWS2ahYx+Q4/sECNedS85pvg5FOvIPpPMnRs7KHWQcN4ogpZ/P1mg+ngCEDsODXTdTMNi8aHtV7SsoAnZB75NnPHXUTw9CIpsQXZ4lQWbgGADmbIxeOol42h8TGeKii1HfjhaAx0KpfkcIjH8JBMYjeaT8GRDQ1J8MgfFwOo17zocQ3WTdg6QLNmjFc1J20R4MMJ8KRyNKBhB0Wz2Eo5DJLuM4FYmekX1enG8BskJ3RDzh8R3Co0R23ZNCKbna7x4egzLF+fRlSKk0pPgwd1iA8/yc8mS2s3oITjopeTrSpfQAsQcrn49wjhF18kFPSsj512k8TxbEr91As+baukdHkiJIap2U9DpyqVNjp/Fw6kay9didBXqoEEQeCim5XdwKKpq5KcWriorQqGYymsNZwvHzFjWkhkJ4Ek+CmLJ8h9Ba4QINZULKmn0yBuMjtc/RTrqUdNMdQeX4UjDc2IGUkD9AWLsttW9kL0QMenaHp6INcC52a4j3xyNB5SWVaPYlxaUr6zNofYKGn70SihOeqCCrggvap2MEMdcoHhydxsVooRP8DI9T/LgFW/TPVN3xxSf/gyNXJeVXSNmrddMARZIbginlIg5DyQC9zJ7k3CSKI+qiCEGyApV+P1ok0qWSaDDRM3ImO3NBGNy79e8IAeXXQECTZn+IE9B/thNYvj6DWLGPQ2lxOb4QStztUG8Sm+yzYlFRrNcF2v5pyAOveWUwSgwf59tnBkneoQxCLSN0OtuFOMxeMowusycusnHEk2S8J+Uxbzm6F5mUeLDrGwifbYiL6JmK2HaFAauZvkDb0gye+BlBhgyAgv41pqJwUXjQKOQU3Hln8fTYbA2rrpQPLoZvcgJ+JihO2C9yKsWHIAVepFlvcWuRfVT6Xle4CtviViKI0OJJ7RtU2ptghJ5mkhOxLcr8t8v5iN7s7fA0WSUI9jOLcd5PqAj7QxZCdgS6vkNncLze6PpKe6aid5xTOa6sLINQ7ebI4piSe46tDIF01NGA/Vqkz+MxhHynVGTfKxvSyaip4OnXpPT5KPlCUOqgO/I7QbePpJgKm8Em7X3Ulyzn8XQCFdyCco/mUQIp3s8JIp/BeoL+dkYQUA1yYtYbnzh/6gXEJ6R4szTYBw1PW0Jao/ONQ7cZemu2INTN0xAOKiNnVOWxSPi8bH5HCKi/BALKRBr/IRD4Jwb8HAgEVFHxeLPWOZreroZ4Eh/QdpeOSIyLVUFzo07M2g1l9ouIa7LL2beIC+qk26ehwfaox+hbgctjzY6p6LbuC53hhDKneibleY2kAucFNTxxTexgugtjdMwBh1iypAxW6zNi8GAmJKpMEPLtM3VylkQSSm/IYCGJAM0rZeKk3i+Y1T0CsvOhTscfX6hIHgUno31VByKKvCGznJdyRmv/Pf/aJSWH4atCfRxbUrKdGzV0UTlGdvVTKmKF4sLoycmOc5muF9ZJBdanTtFaT3PAysoqOC9hgQ6/GFJ8vNP1La7lFN0P7ZLsW5mczUhboO+tEWJMZA0acTHQCw81YObYNbxmsxVa4Yrixu1stBBcmYtOYKSQxuQTqD2zB9rpYMHTaiEIuiuZoLe0c5G0lUR2/3ZuKS6NGU/XN4KIk+oaOvN4AellZMgQJf0LowQLKSVSZFCyVkbvbS5FWjTjGiaORNsfvw8ig9sBYd9pJbovAkZynim/JQT+1duL//8hoI60P8UJWPJPhkCh6joujIsBCa5eLRxz6Yi637o8ed1S6rRkBUjZvt+PRnoD2cyI0DL0QiRpYxog27cEQy33IB4qtGE6333QWWoLiGU1ZZDM3QptPrMAhYV3GLh3REdxuIg3K9GA3+0IP0fK7KmX65TRN68p6jpf8OSy5zVE0jlE63UHUj5z61kjczdC++NFUhrUtP91fsvQf8BQRNZ1mFnH2ayjjDyh72UlQ/CuEhXoDIHH+zW2YI9mE7T6IpXS0VT0kJykC/obqpWU3941eEVD6d6c5hw7K6thvKTqDrdXE9LdfadBvnpRUc0KijvbUm5ADOv4BwRwL2wG+fJtoqWJmqd5YTcw6fUN3Y+1LSWe0nTArHZOEHMoDq1USQPts36RU/BiwAnyDFwIQ3T3XgHp1hctPM/SGRcvlUlY3bGGIJrNfkAAL2qvwe7ZUTxSmlIkx+LrbGp1RO11V5BODyeCnB7qBMlFzONnnWaQj/oV6vkYpdR23O53hMD010BA08Z/yDMBy/jJbwfk+85AN+kNnnYDyvTTT0lFJG4eYBGlPYy12QbdLX0fT86UiZmhpuiLS0kZWdqTljmvDPXbxhP4OPcMlvOzhNYTYkjZJUVIrvESLTAsESdZI8PNq1JcnMlIx6FCSngxZjkpb2RKqTJ6VSAGioaem1Fmdd5U5PfgRnb8+gDAozVESzmKETqOFYn43pCdpjiRo90wHZK/INAYcEMbp5TRvbLNYF1INSkzJxwdbn0H25M7RTtcc0AiiwzbILiirmkupJr2bkE5tdSe6SyXEnICHZ3VTdAe3Ewe+wOC3HmsDBDcNcWV55VRkUotQWzTokgfMAphdx5Z6NVtLcWzIm9/QGB+qh3Am0r2fTevffSXbsrj5ZB5kOjnDwbrIObJds8rWARIEDgGhUj1idTCLtQJUuXUhjiNCGKPIh6gbq3I3i8fbw8U3ktobPoK4mrK77CaNCoZ/2gl0nM2VuGoNybqPY8p3j3TGnar+wZ9LUik9NIo998RArNfAoHJZKb9WycwlfSx9ePHL4XAT3YCf0GAfbSv3X3FMmTWmTrd7e2JOOotDXBwbnDxVuj71TXuAQ5dgZYeVFL6GCce+OddgXA8+4Bl19DnxWyErslIefJrWsFnUZLyvF1S8vWoV+GedfwHBFAKMwO6vShxPo4pLuycXQPLAyNnMs9jiDMLCEq7V4yG+YWAIqjIzaMyRrsNFpAcbUmG+zeu6Kmv83j3eN4tPQwoY89mVFR7t23BtZQtelXORNzWfQ/iuZ6hMRacJz22BrX/dUdnN3Q57h5JB4P59/r+gkD7IQis325KzuNuihQGDYM6cIfoeHUEmKzp+3uvlmhlAgXpa56B/5oAeqfjBtJ8nHfQZm6DzmPjUBlOyL4bhRygk4SpiJ+H713oYgk9VtDPWyo1cJk1FC+6sJDi8ZyKWgvdG+0/syF5bwgC2VUMEba7BRUx7Csw5UxGlo8rntxCSYXxpp/g3MnXPK5GhQoPXWNojZZI8a23WpBmuENvtEx5er+4vyUEtF8Cgel4pvwpcUD/yU4g3QMp19w2Od7esQaFy+8Ib83n8f0tGEQLOGBY2qTU0/tLBeBNhc77uiT7SUEAFrNZiXZ08zmuVg1l0jhQUXe+L85ON6sByRE1st4BSNoyMeDRqBnap1VGGpjLSMqrrJFBaQk8la8OioWno2mUsUg/KfSwcqUYo/gBPD0eF/UPCESQL0T67KjTn9h5jeEt1KVUPIY9xXj+Qj+c0f4Xpe3gM1R2yNYFk5JT1KjQjV8DnLMjxZGrxRgcm+CJcAJXJM/B+w7WsC9xMZhR3NHSrIfnkfCgRw9TwuHQ8H5AwI82ESTlQL6D+m6XOL/cEsDn6EgQuA0AjeNpwzF3jj3UBkFg8do4Irn7BinzVg0Q7CSVEJy2oW2VEbLHHvn3sWILIVfprt7ikuNhTnFlZpQv1CeGLaXh0+jAPvVk7/VjzHE5Miuoo3aM80e05PFwR1CTU9TQvazWEl7BZcCZwXA+2KKEbZLe4XP3DgSxluLQIC373xEC8q8ZMjiTZtKfQgH2k63AKZyZaJ8TC5KLMEjq9PMTw87wJQwkCMnPr1s0xJxC/fVJlODGfY2WU66kNFvtSZTUoEIvl3wpUWdNBfedmKFN1pUosU5Jek63DZq7AERiVAmDVZ7lGO53GY+vCwrVZ+7W6NZri3qlp98hLtBEGFexlM4+XAY1VhJ0Xy8QaNjPxoqmgYLhpCI/LG1bBoU8qyl0E1/S+zk2QKnWH2QbDSGuXbn/OwXOlc3j8xa1HxSwnw9OUi9lDO6j4I3O0HGl9PbcyzDd9hUG11nBU+PwXxSwnnR/ukWDsFtnRKn9ORLJ9MXIGo37Gs1wTP76oIxauCQDhgvrtCFKnY4ybPrggPPp1qH2zk0DNkq1oKouOOWXC+WJyUVR0FzdKaQvbYmolxkpRuOkFEjus4dNtusxCgwH4uMOezhInolOe48F+lezBXWqkfQTVnk8bzO66nE7QKfc15QHbiUDYJmDPhwTkcytjwyayU4YPSXOY2Su/FtS4NeMGZxNp5N/+1SAvNxM/evH6BdSAJSf7AVufmzhQi0tnp6yPoRFAz1agT8XqXOUarC3sxPackzfPxsyxOnB2KIjj9dSMhu+M8iSdY0Bm855Eg4M0v7XTcNgiwkkYWjdIZvpO7S2EVUxv+w9cCZ9gW52z6T0LZNWn6QXGfa0Ia9wrF49yKvMQmO1JC+x/UgalOdZQlVJTj7x2bC2fAv+ToE0O7Qh8AvfUIrODKrV8sXg0e0kjEKNDPryLMtws2YH9PqlLZLu+TZgVYY6eZ9PBqlt0/5Xe/fBaO95gIudqUI0Vldo77QSUgoEKnjvIEc7e1qkzbGRwajsTIwut0iKz0idgqwPUaZipK2vea4CL2wbHfu8kWJvPJLBkaleAfcuT7dTYhWu6wU62ZYLjDZEqUiUM5y/ZomUbCuhgXxXK3TfXwr0M5Dh1Jw/aC6sf1Bg7tYWUVamAHFZ7Hsom5yoNA/XUjy4UUBpF+oQdThvKJbcXQ+Oxt3HMLylEC/go1JL7h3qrUcU3h5/Uwr8mkGDmjKV/5BngzD72SOHIwkQvI0l4vWYtM40qCrcxWIuJRdFtODPeIeRW1hSXFpEiUMc7lHPqlqKX29ypPJytsFFZM0l3A2bDmqhkOMe8YS0T/v0kAM0GNgZ43FwI+8gPb3yO54lpypfyBo4oSDHPBfAsfYpcVwXDUP/sEKRioNswKnWU3TmH5CSpzPsLNzGCrJus5DQVChWRxYd31msDSmufR1hhOcxuuEggVR3RwbMS51UVVrZUnKNiUKalBk4PykZx8an/duxS7H6wD0pdYyDR45bW6PTfSkgfzKi0Dv4DpV4UWJxG6MG9SxbqCvSgifKgalQbbMTmqclJZzR1kHorl8KBN2WJ54z0uAsxy26OVEgkdemB+9zj+jvd5wSwrtVYX+Xhsj8IBWxOms98HNvhfqgqHjqzYgK0Egy+oxRotjvehnGbgfIjipCMj3sVVgoJkOjCbci1hQboRx878LwVEupnZUh5KYRIMN3KrA+SQzYsLnS77fMpPi5KNXfkgK/ZtSgLMmTP2UWEZg/exZRolA3Ol4AULtgDZAHIwzfRSDi7EKW9H5Wbug9DxTMRYYI+75p0bv1GxEX+XeWkSN236d/ASSDXdND2JHYhs88kXD1OKhQzHYCnUHJRPqqzQx2TlahvVByEjd5xCDfk1gy+c4ghtVOA3NMGNDlNUrJBrIQSC/J6FbUgWP/vO2s+iMmGLpnCsZDX67BH68JLuedydO9H5M5qV8KOuGQLPrgTMd/vfQjhoO1A8mjf1MY3xEGzPMwk5JJR0eeS1xF21j7Ihl90gxkxdgg9IOSxNw6Mji9gxIXG/L+aRX3NbgSYcBSZcJAIr4YmxtvZA15/PRjKgZ4je+gN7xsxQ8MLEN+RH0nXCneBfsQ2kBGdIorYWPfHinIz0KGjnIlcQ6BIoa5r2r0zLISyfVGGJxUyggjsB0J10avwaFUCZP2AHk6bRMN2sgPUf8Ye4j3gVPBbmnrGI0eFEnG8jmEm51FGORyKsV6KTxowXugox9zgbbnar8lBn7NuEFZmk1GfwoG4Gc/GfhwG5nxIc8uLUntRiOh4PzahDx2NU5JuuOPHxhIXifyxOYlPKKtBlueDiYJJdvX+oBWsyBs1EZPai57Oi5EmfIYnpb2AwOuvGRSmoXvCvZPeYmhreUcs96uYOTfWurGTypzsTYMCIZ3B61yk3zH9GbeDwyErw+lEeM8vFvt9vV3DCTPQG5gWtwOGOXCFHG50is4ytIEA2+YkmZWdgjeC07oe9/nc4+EMBScydN7D0ZuJLuzCkJ1NsAwvcxFkrC0A2vGNsgmXwxU1tGD5/K/MLAzmhZWsQYYjt8LKruxbcA7eJhoh/oasDufW0iHkYOmed1K6dMZkxth5RnhTjqPDy1BeGhGQsm9z0R8HxOm3gEuCCu7ErCo8xqM0X2LwayoRFrcGWHM1BU0LdeR4mJPmWbReTaGo+8kiOnl40GY5xsq8+YIce6e7zB95AYy/bWRsByVCGA3C4TNlPP0fOEE1Fjr0VmNCzrfu/w9MfBrRg7KsqrORn/Gu0Im/2Q3UKUvB91yRmVm3bAF8xRP0XcfkcDPd6ZMXUsvnPctiHh3biowV+yMoSzvIOaReQedz0jNNzyQcLontZqwykSjXqVkep/cgBJES2VQ25CctyaZ6p23Rl9zcyk9zEZ3yD7BCcH9MPHDDdTP3sVgt00h5RLtyT2K5m4sM45K9+x/YADur1ikzp0wUN1uRwyGVwvi9KY3cOmUKVpnnUzwoyKTPH1BR9F5Sxh4vQlD+KIy1j9BzuOz1lbgvBoHDdkMRSx736F7rrfDYD2oeNwcCAODZUBRXX0TBrWGbsOm8citsMlCpFOF3IIGeUrtUxoJ+1XXg6sm7g8MJAfFoTLv+Imi/n9hwPbC9AcG0mJKmNLXxh7Ng15D2j9O/Q8MmBq5AdyuyQ2oD1dF9+a6hC3LZKC3mUNRf06hZ3o7hNCBPcFIie482TmXCjabo4nzxWQrMHHcCvRIRQxOOpfwduUZKFn7IWyxQsIxqOy3xMCvGTsoj0aq8m/dwG+CgZ89l2izAxf13iHTXtdGB7Jz1nAeS6R2fvwtw17pkUWk1uj6TQPmnLIDK+87KZ2+zR5eFZWhJ2+pjLYfUiu4U37XpQ2HdPACD1T9dUJnebAFdvG7hXjX1BjO7FxK+OTEQL5SmSxsiTDwmSGZ6hVhwCu2ZOr/Hxj44QZu09mUMCHF0g8M5JQI0C+flkhgRhgoljq139dTKbmqNpn8G30fLRvK5v0nIVPPDECn8f6BgR3zcjTCJ0Lqx3IIn4Aw8MMNqNYRgb3jJQb2+/u28o0d6BUlbTM2YkhLJ2dgpoMnRtvVmcf2aH6HdEUYsD45YdJTCg9urOwIU0ePp/OvG4q9ilPo+pAbGC/IDT3tiYlWmuyleOl0HkxMtcG5UVVSUoUtZfsHnyJFCVfEC2F60Df1F5OLhMdzO23hehoe0ej7sZR28loGMXtbaEvDHeBpeK5AOCzFqIOMp68bVBCMQhn18aoUSVlU3m+JgV8zelAeaar0h4QCNvvJGIj1nYdRktjUQR/NHeJba6DnDRZS0r+zCppJ8EZv+SE17m9kilG539BJjIayeJ6oMDUFdfPdMYL0I1M3XWQyw/lsSyb0LwxUXPoHBgDfHeCsr3E+QjKl54vTANPhgjBQmIQfDT0wD6qPi3xHoUIHOfuBAa8aE6bay1C1VD3WEE6fWMSS2d5h6+06ZMkYAK1w18MohyH6vsFFnFR5A5PSvf7AQCwJOr+akUdwXgm5EctgLYza7o3BxigEGpsxg/0a9+hshtXfMVAe4xWpu0yhJbaMHhKZ9p+vIKbQcSYMvF/TFc532VvC5B3dQZsvfQz90Y4nnlsguak1YTPrfEgeEWEoD+Wcjq/lkDYJtU/47y06J3ERiTKdh+SOwgMyWC95chowhO1kreEiDF0JX+nbg1LuPbRZnoh0XX9kcFIJMZd7U+KZqXtMpy8p5LUUxVaN24K7yDjOb14mJWrEWwg23QgheVci+VTV77nCyK8ZPyiPJ8qf8oiQTMnPxcBZuVG3etRUps4OZbBCw0LHcqnMggOp7fEoJOrmMhMJq5sOGrl+oJ1re1LPyV6Dq1NeUZ++IxFPC8reeavZ6G12nONZ5yFU0uyM1newXzpL9z2cNcrewXNZULZnZwO4tL4ie2k2T94DRLhMCQPmtiEM3DlhIPXiAoP5iPHE95+qJZXuDIOAggElmLaH3i9vaE0HINIwilW4HT0dQ9XgUvzycsrqZXBDvz24UiJJhIEwzBgGVUoYeL7aBjbeIEZ2dRtyC0nHYBlkhx8YwDA9ZnB4x+sfGEjvB8KARPmGQo8T8zSb5GT1d4GP66AYSqlvNuQUpvs52seCyvBVnioYhN/r+wsDSfSmEKO22Q8MJPl+1IAXFT46j7EspS5EFVyuFAfm4XZJ7X2QW4kf5yG5rQWdibF9Bl6v+T8wgLePZIC/nt2xCCRPFFFg9OzcPMhN8YAwfUrOPYBzJxiNMefp8Ck6MCxDQThahJnfFgO/ZgShrIyVf7/AwO8xbID97BeGxm7mo7W8OxxLvVdhnzU2uouIFIMDqeXMl2Q0CH7SDwwYm/aFvvsmEyvQ8mCO+ouwoC8E3tV9A8Mlc9B0D1xK252EsAz1M87Nq8PTi0QhYqhVW7SOu0IkN+WMIErphvO7bov48iAMTK/anMpmT6Z+kbEarIwwYF8VcgMz9jJgdAtmOFd1JHeSsR7EnEKL1blM4EM3qD2UtNE4E5Dw0eUdsDJ+oPkhUx4r9l6FVqPrC87rgv/AQPpZjtDcjy+QtO28he2uatG/D5eAzeFYAT/yLbreiM6PkqHCub+76Aufrr4NyC1AXQrERmZS/pqTvzgWlxDDpdJAfOicDsbd7o7e5eqLlOnmHSjWFRhOWC5iwxq14G+5jtXENKHYiCZkB6c74iJtVpBkG7mGatIbaOnfF5rDY1LB3qwCXFzWiRQHa8jAejcWlmMWQTZS9jKrH+8AjdVkz/HYUvYPXG+JC4Owm3ooyTBfNCoGh8PqO1nh98TAfz+m+z+LAYoE2h8yboD97GUHPwanslMmLnV7/HbzUHbQMFIU6U5qW/guZIG2pX9DQ0xq2KeMQkL4OFDWTz8h7N4vGaPoO2clnZHa2xd00d4KUmPUCQNTL7igPrs7Aq/FwYCLl23R7jaFiOWhUgPP4E7FZNnSP2HA3fwXBt4Yl2ipKmFofX1q1lRwDQOTgkFCtdnDu3dH6NWFLSXjBGu4PDILPd/MeGJ6+R184D3OWefzZKakDKS+d9F1VgWpMdL1dbvDGaPba8STvfZQIXo1J4z04ZKj/DnWMFryhnySSpgy5T2DaS276By8f7iBjcRHWJ02pMazTvLYMpvE6LXLRkoOVaHC0ju/MLLuc0jHfSL/wIDfQS5w1H+P75yXuOJTV2S+SxgJzqxDqz6tIX1ssxZuB4OhP8jJTRRjchN1XgcIn00iYUCth+zUImb0iW7k4NCy6SVKkWySEMng3bWg6P0WvYUoyRdlGQPdUqfoPmdrkRaSh78lBn7RuoPqdKz+KW8K1J+MgVhWAnS3jiuSU2oaMN4zD9k6QwnPGaMs/6Qyc5lp87g2vrNiFvUbLTEQECvrtAL0bhrOxTiFuMcPgvkOXVIrcgNJ1FDXXGvnO6n1x4VkGFgZZE2zw1AcCineFuf7Dwx4M9uB1Ng0GSilQWqmHjjggREGdLmsMKomhKHopFM3vu3ofE8LeZLZrQwPvTMxWEkepCObyrQhY42LlZmJpFEJA8dyPUbr+ZpLaF0/DVxkKmMDNxRK/sLA4swj3AIzeD6f9iGzd+0ZnYm+lFBLjw0Yy/URrZPmiDh33jWgH5J7ekbkBsxVHkKybE2M50rAs1snNLZ/JWT6482Bp4y5CEH/ktC+vwOe9oeDB27zxcDDz6W4kW3C7OB1xWypBiJfjbnHRmV9Q+94oTK9vOj6hqvvimnVZv594UduKt20AUZcfGcFhaCBdvc2WMoNF/zzoeAQePs9uqvvI0u2vnTwMhqBwU6mkPNZkfu5TO8Tcm9lLaUi837PhQd/zSBCeaKM5X+Lgd8kFPxsDHxG3xm8nfAhTSn+g5NXPoKSoPiBAWUejzFauaSG/fsvDKhU7M1Z8PSFVgOFVUeUzceUtb0rZ3DeULf13y2l+r9CwWbg9uhNDTLl4++iwtb+OwrxtC/ITQwVFVL59kQrjByR9t9VyfrYi5CZhIH0RBYXtvV6ia46s3kyHRMGQl0aorV3UST7gn4poaFxDLIuFMm7/jAQb8rurm3lkHIvl2Gr94DubRpJuKBrAutImAuGbSFSkWYdTI98j1tcMImP66RhlnQnP5MZq+/kwmMH+ls8cX4hV5Gc5uRmwonhodfHsfQDA89tH2EyMxY8d0Hu2Sa0N2g/WCvFN7vUQPj6DBdjNQKcFJ87rBOs/jkULBtQsVrtFyJb7luDeV32RmMibzjWCR1f2coLtPpLCHgeks5P9nKE7v5EGAjHDEFdeBes8lHBC98QKhvmkykG5e4hxWOJfMPGCan9TrLmOJGOHmxfbIZRoWwh7Ue/KQZ+0SjCqTyayH+IG5j85EeEqqUvqMxHvhQvj3vSlwthIIy+oWA4Ync4pNIE2SMmtfazxIDd95l+YN0Edav804Hz6juMLsdaihcb2j68VB4ah2MGpJck9VYaTNBU86+afUex/YUB2HbkBvpvdk1zMu20lSPFux024LleiFF94OQ+WlJrrd2tEQ66LaWFu0Nw3dsArShC6YcbYMVdRobfR4LvKdfgPGocDAkDPJ50Rw0+WphT+5BTVl633Q8M2N65kNLye32DoftA/p1emN8WVsb2XH0gjK2a1Dal/auBbKC5Tyj2cEsK4f1GClHqdwrPioADJz2sMP3OMc71p10xfbN/UsjoLyJJHVUD127mGC28BOLdQuqhG4QlQhYVgPNP3sDru+Lo0rsnEl+orcwGx15DLz3sRLqUjyoc435NIcmgu/k68xCuTyPC8HpOeaw95RaKQy9h5WuVyJyEZczfnvbo2QtFSjHYqHDXBwYuxKkBvIzGNWSBQaEAjjuI2Un9LVcgHf2iUYTT2Wj0p2DgZ69GHgqeYHhMA55Y3b6CfNLNMXznSGU9puy9FfEModySqR94ZkgYaGQ07rEQsbU+9ODsj6Q5Wy4k3GWK9wMDbHSibN70UgWXnUpZ3J9EItE7FkKVf1/I7U9UhnmlhrC/6uQu5NLluG2wg0oJyZ0oggv0ZcLAhN22qLvgkNrP4wYSdzYkdVsQBv5yA6uZmaOnRTspPqguA2vQOt8ZP2S6/8LAcGIoFDpGtYjduGSgTggDxo7On1zttodBvVYxTfkc8vAmMRaEFId8j22p7A5UNuoQGwxPF3IXmkHqvMs9H5m9Qh4PojyDY63usAiXKXB/l2us1qchLtbtG+LGnPYwSrMj2utjxSkK2B18HlVF178o/v6moFfaGLfyLONcy+2G2ee3i2afHnhsZsrXnbUfdKJHQe7rRO1dX8MFBoNbKmJtTNfZhs0Ui+lzJfhtmfXsM78FmGsHixdV33+vZ4MYHZatSN39WQYuag2dJtzxVLG73xMDv2gUIZn96b8NBb/HI8KfPpiY2euCEuWU1C6+vzvYHds5mfgCpdSyMyoTpCQ934w8nmzn7wz0Vz9CtkmEQMnmBuTe5I2OuniI1B5dyLTatP9fGIjnJtRQKqT+7vq7rrg5HodQ+kZDan8rIfFEh4DlTsHFu/MEsg+FjlTP4r9jYMS+iwXY0OLCDT1Itk9dhs0ddbT07wTGiUJloDymJlr1/sLTwWXZwn7SeQiCMJAE3YnB3Hov6fiTo4ivu4kH6xx9XKwu5Eagle+wHN0BV0Uc8oyp4s5W7kBHc8oaKVbebgi3pTlHs5zvIdlLivzj2cB8WCDFmQ15nuDDTrhMkIt8di4q5sB1gv4NNIoco0EG9WTpofv092TiU1eD8tgsMVSw4HgVxxYOXyzEw1dBDkEvDPZQoyXOu+eZ3MKqIl8SPAL021nD0yEqGSQfuj9B9kolfNxHFILSiYF5Oql5NlyMGAtZcMG1xH2pCP29ylrn8kDPed45quvLHS7cm6G7He9ETPj8LZciHv2iUYTaSB7/y3L5/dwAwE92A48B3yFLv7PX6+KAEEZ36vZhRWVGQtRDtg0pC5/aAJJXlvSgN+EYnfwjRLK7cw/MW3HCOZxnECt4z2Cb3AP0xJXU006kFtzdwEW/a3YiUViXwXLfHHC+fJQQLzXCwDBXdbRLcy7S6kRu5PCqkNxHSyb/xKhM7Uh6UavqOY/VU9/B2gt19LWE2vc4USgQrkXqFoxGIr57dxXqqCc3UwCprdSdPDjMxjYyyX1DunW1EGS7nqM1IwzFfZbd4aHUIW6V04JnZy9D1md7MvFWd4S49isPNseLjG5yv0npezHtoJi0AZpsiTy5Pu0M8obdkU6WSVwfn+4s27yWWCwzJmXDpS4z8Tw+UF/jDTCzV80PN2B46Xc1g+a7Tmmp7nF100opH26KmiXDZEzuafCU0L1eDXjc7Svq0ZJCxtu9dKCOW8T5WeKQRpzObx6WgMnb3ALfQp4xxVUBNwahkO+nImSp6SwxWj5USJJ53YCvVxrODxq5p+Ok+j0x8ItGEWqapP3bUPCbuIGfPcPQUKjM7CjMeArfhfJfvkzdvF8nPN6MZTKRibrCYKV+p8yfrBZe2Z1M9oKTG9Bt2l4LpARXyZVxXpd6xvLCW6DdPHMRl6l0h2m/vGE00Due7rWVCv1eFj8wkNRDNYPr+BsCBrdI4CFKQzjxrxtovxjojxRK7i9mY5irC5Gusj1l/7qhrH4rEp7abquC2a1XuAkb8iUz0FvGJtR+kFkh4lgdI3z4XEP/PBgKKoZXxSabntT1/X020Sp0/EIjnaw7JRZc19s7K5eXLc6N/s6TfvlVz/n2TiGjmkhJWG1J/SM5xIictoinRl4DXrMXGSYzlzIFXYPp53KC3DwHEvFtX7NhtdijzamlSeRGGqh7eY3+Ky/Ej1BgDgmGecuWUBSnQmbK9dDS/YYpuSe3plBhbkvUq48C+EgejEIRS1GHCecU0uwGVpejjcuTuoM8OROTQl/NkQ+qjBfvG/PY1NZdrLqjJRX1JW5YN2s18l1mA/Er9X7L5YhHv2YU4UiaSOofg4GfHAquogsxVPuap1r1zbobNSB1JdefFEVGpttrJ2gEuOSJP84YaaSmoPV9Lx2Lveign7kXKkN7DsXl3bTsuW0TjI5SweO2FRqwerXCkO1lKitvWMH4xc7orl6EgUVXVcCO6gnZXKMQUK7gDgqQGzD07yPGaETn30+qKzrPVyGllyjDHxjwM2pfOvJbDfodPDHFBUjcTvuONSaVaSgYHT/zxg0o0TnHDdUZz88LQ2OTQx1Tmb9Ljm+VMHcX2fe9/QmlvIxGBjuNtgZ6aa1AfJrWHsStm2B9TYDnzwwbNnvLERrJDgVu3scavH0jYTneFiKTBy5jYlunyGenRGTO5NCyWbmmrJ5vLM4HaIRs5LAajcW2+PsLw3lcvTBl6gqKsVYarF68Frg2ZyBlxWlXs2DgUmgZrSyRfT4vlf2FAe+if1ct2dp3GF5MF4v7eSfxT3G8M/PWHzAX81IUbMtUtrRuDW66iQ+FtXoz9pcb8LN5IxCga39LDPyaUYR/RYI/5BHhT3cDj1tHJvHFWhE/9bMK+ytGaGVbwsColDW4K8sC2cqhENChI8Nu7k1/uIF0uQAN9lmgYrGLIpFXilmx+lxX6EyHpZRyRa5he7jZmDdCl7Iw6Ss25fIFGf+W4WdGplRIlzkasbflKKGTgbSrE/RXhIH0amcazA5+jo59OgCOuNLBu+5NNOHwXVJ3wlQY19IUN/7A4Xmmvyv2XqoR2oVd8vTkjTuQD/oRk8PBFcV4Y8psX2gJhvW4FPHkzuj6ZvcNloqUUPsaMtXZdP7GYDCispWPesgOy1Lg9qS7Un5q9nemp2yB4VKgFGcWqbG7qkZY7ZySZ9vODZm91losMsx5Pj1INWtSt6EyRxcy2ND9aaxuRzi40vnzM5Vx5XUy8vVyDfnboP19W7ojVse5lMfvRmPd4FxiWSae4Jr9rtmT1xl630HY8YDbKqSV6WMu+Q3PgpWtss9VvWP2IazwYjai8+t6j0U4iiAbhwf2ww3Yfkrwwvb3xMB/j+v/P4wB7ftHwP4MN6D9ZAzs1M0BnXfzAuSfeQ2LtFrg3KkTjpOOykR/HgyEuHlK8SSfMFjs2iGa3URIuIGshslUtjGZNCgye07dzPCzE0ZBuZaS+ZZMs1u9cty+egYFt/YNY7n6wkUilzw+Ot53/n7UoxWNzoCXyXeirtQQBtxTJpLjccQgLOc2zsXrwdPhetWC9Z1N4N0v3zW1roSpQVO5mOsbH7jHPoxt50aMLHUqwE/oGj9GEdbHaC6Kw/DTMB6yAmH/nUFo7HIGL9Hvsao3qeD8MmrYJA1K3LSRL1Fz9wZb0wa4Lbu5lJ2Pn5r1DmFA3x4JWn+5gUvNFNxMB6XI35aSMd033lSWakUYEDJj7CUeuFWCOeTH6cdjE6UW6DyGlUj1ay6Ds6snuN1ka5GNNiUyLekt3GaHWCo23/s5XO4E1tCFUPQfC1l+7vMfGEiGxckA6z0KcDVuG5FLpa2xdniXsVLrGvLlbKSyBbvNMP9kscSbIu0ZD9QBWvVmz3E1qH5PDPyaUYSj0UT71+XyG2LgZw8m7o8Foh/Nhhx5+tBgZHkRLvbkBlJWHQ0Qn8ME7ZujiXT9DBk8T3sTI2VMGOhGoxDCAUsQZZeT6Vx+7ux6r4c4T4cNmfK2ZGAvSQ3LBTpS3jrUjd1CHv4IBfFGru7QDlYtstlSEqlc3w0wg46yr9NlpHYFeYIdVwzcnLkmkO+HHkWP3ka3n6VSvJp9Fwl7ZQkmmRNA5vVkwgcOtcfo3UqKzXsZwqEUM8x2XsSzqCcGGAfcE1ag4viU8hCiC9nj2uAc+EfPe7YqXhJyQ45FNvMJG3B4zbBu3xGpMefIrAPGaDfnhKx6e2zh498npLYOlX0/KTO2WstUdu52JXLZaFumFYpK4l6GUpYaB42JRruhsW1WPNlCEcL0cNew7pKa57fazdj4paWYmhXn2eKQyuwuxQ+Mp+FCyuYPYTC8yTm5pzQT6XbmeDDko5Cur91DVpgOY8+rRu4oDDciGx9OIXvcQhvj/EOY23NyJ4PaG2LQvMhdDSvvt1ybfPyL/n7xeDxTtT8EAz97vQHneRpiiDtHZHrQe2w6rRdoaftEil9zKnNT6EtcvgSIfHPbkRoNJw6p6Yow8CjHFSSQrTE9z3LOz4EIWbnacAxX+yNPF0NSm/lnfcNKuvuCT2zqxvvVaP53DAyWPgPnymNMrncqxK2pZ+wvDCyaSy5SVMn0dq/dGjd1aIu8lXvGxsPWQ2fPyRR/6tyAbtQvkU+voci7UmLs+PFSDExvBTFm5w7Upme4DDHmRdmKnlnDSkZPWy55nC5GHUwFnrAwrlzkRZWTqfZVD5d7jz7bH2jYSqg2Zs8JqenSFSqrni3+wEAsn3LaX8kIM9O6EkUmKRWzi7eJOJOorBd+bjDjiBZyeMc8b950vFh4Y3S9dgvJ5z2+g38wdVxpt1oq4odbscmg3SAeLgUU4z3U5EZmY9zam4TcRg13Fuy+g5HlKpPS4e6Uwd3fR7iWfLojp1nhMQKCjtwPthI3UocwFDQLcjvLjNzNjBOGgpGOcEDBk+PM+y1XJx//mlGEI0Wajf4UNzD+yRjIxyLGZf0OIafblTHjIyNC06aA+ncG3WxYPjCJKNtyYRgUE5bLBAN920Ka+W4Pk4wJLK7TEooh4x3zF4MRGrvNk6dscFWhlIWM6zILpKweSy3rDX+PQTqm7D4vJ/cfy45U886B7DYw7uz4umfoq8+SQsr11MNgursh7vu5xJ8z02DdTl1g8HYLiIf3kQH2lbJ2mVSRVGRzXpOLRo6LRVCLOBt4FRwG2pxMekm4GmpZyMZdHlD7PiuR7jKKDqwzOqyfC06mf1MYbKbdKRTIs0JkwSLLqKyNEPPRK5GK8Maq/xcGBltZw8ozl1BMnmXNFheT0fGcjchnx1HG/KKZYxovE15sVNlgzebifhdG3kvp/aRUUKx9Awtz/114caPULEnUM+bDouLFNKay3Z52A0yWay4KNDP8gQHj8cqleMuKBtZmEmM+a/Yiv9+dkG3kjYnL53zHs1x2eqYs2hyx0wspH+dtzbq5bWD4uB2l9K2qv+UiZONfM4pwpEynsz8FA6OfHAo8X69x9SlILTNMPTZ/9jHqlyNl77QmU164fIZr++lL2cRMavaW3kd001pIiTq+NDA5hRekrlyJzLtJKtvm6QntV0wqa60WBgR8PcMkUCORqVbrsVylrG+H01Ik7XiqwcN8jTDeF77IXG/fsUXZU2e/jpaQFDphBhquYibGC57t5nvKts97ha6zX0o403OPsnl1ROzPMfCpJu7svc1yDLbuTiSnfCLDSGOISwxTzo9S1rKgulzQWr43Il5rSgY1NFfE1M54oa0cj6lZJihbL6isL06mscubcUwPjPOC27LM1sM+QfZ4JPwHBprQG2CdHZc8kwqlYdPjw8XYmJIaj9K8ZYvijpi5r1TipPU129ujDQbysYPEf6sVPD6Rhend3wheZeeGHSb9A3nfr4BTrMrY4ftHo4r7OOfF+Jh1LA+bCoPVouTxNiBMZnqEiOPjXnBhjzOmvkeA1aXc0e9rNKaLb5oa0+pRQZ4X1P5D+LAweu6uAp+fy285w3D8a0YRjlRlqvwhw4esn/2I0JvpHRZdnUqZP0lVpjj/cANx/hq1sFprLi7TS0jp+W1RGXcr98cjwnR7rjPoG/mJCfluUbyeVOb3yTnCjWODyAZbXWOL2jMw3bqUbfcsI5N9WA3Qi9VSoHd6eDCZtCbWkysd3y6tirJxT9m3tyhafNZLhO3aoDIog0QU2/ehYqlyv6N1/I6R/wsDk3NNGLo+Y8GLFDQ2SqsSzVUoIFmUtQf3Lsyx6ihz5Bc7U1m+meY4Dy6NhP64asC01RuuzDITxW44DtnhLd9J3fuVlG2KY8VOB6/EpU7f86NmM7bbUnaPzO8fJzlfjj1Yk3pIalzR9a8HbsOydOLjyrdJjfeLY8+Gd8rypdZmkI8PWc/0ZAHoROID6a6be2BNNxaurs2GQkdctiw9tRLyg7fmWfBpWxZFmYtreUjuxFjaBkOjJahxb8XTeH5mMFvtCQO6spfyy/iUsYtkM+THtIHCj1zGRqDtMLtqS563q5yxt7shDEfTD3kmMfkt/0zB+NeMIhxN5In2b58N/CYY+NmrD7XAJUS3zUVxUHjDHleVPs5O6f/N3bk1K8qke/4DcQGIiFyCZOIR4YHkdAdyEhBPgOinn8f37d69J2JH10RM1VT11EVFrFhLQcn/4ZckwNyz1G3JLvM9lBFnN36QfHBYNzb3jzbAz8obPXnwgSLgUsbOrh/TwLy2EEXVnoTz7Vun8aw3IaAECFtMCPd6vsnh9IUC90a1iTYWlm5X4mwhQLygdC+gbFbl89x4/GJ5IyXfWlC4PfYS8VWjzGezDRg91zXu3J1ZhD6zHjLjCow9XmhDhZ1FsPPYnTgn3wG6FfwEZer7jNnssqUJH62hsB6XxhOnR0uaWzVA7u+QnRcCpmmhWQJ4byNj4cG+iPQWWyeI0zRg/sacxXRzzYK/bQCU7WwiJV1oELI+EfzvnYkpe672kDprTOOgm8nUC/QUklYOSDD5F0qV8rEAOxp0EqrXXiTKMyAQTEJB/Oj7+q1tzSF4O1nDzktM73LWHsDlpagJzywAurKmBPZVWBLnerjGhF1zF79P7yz49imMadoGJnj3S8WCfTTH7+PSYrsRaMr8ZYKQQt6JBYTPeebY6/TPhILfs4pwtlgu5v8hU4TG/CfbwJZfYulvPpHgr31K/54bsNIb2gBXbXQiXbcnOH1XEQb7BQHa5d8Lc8WqJc7q4fZU7HQRCm5xwlL+ohW9PV8i5Gy0G2bVZ5Gm43YLxcMCgbXqTKfXw3IGyW4VCZ7MvncDXGL6p+rWJWw9Yy09Cci+msZfG/ecazp9BboP4TMLsW1kJKYn83wBg+0nAf0HbWBbZxPkT94loR23Pj1/quR7Z+LP96FLLqVxF2eQwTwg4ftt+nTmRCWmb9kLbqsMGRmd2wh5qaJMPU2K6a2oZAhPBEv6wZMoLWoowT3lIfPfTyz5rb9NYLdbegTmy5lI0v1ZA/8+JgK7LOctNaadBbHuVMS/sTWlk0Bz8NZqIPhHCWXMba8Z5JmyZaxInBtVojuFvL8WLLyY8xvdlpMKQdrmzHeqGaWfQbQhK9QYbaEwK1okeDzWGX69AO1GJVaQeBCqZk1C31pn9Dq/rBEi5lUTrD6bLf2MtAPvNJxIAPIM24p4iYCy5boJtyf1j3yeufSbVhEq8kL4D7GBlfGTbUDdY1Kz5J40/sCLGW149Z9t4Pa8qiTV2xoS+eU2bJYIPR3e0xpgMFri9dBktJ/UOTDXPAnMntobfYugAwtbt/EvkhdTK6sO4NkB/nzLTKAny9pCttXQBsgC2fdFpwxS2fKaUMxalP0cbWDdJxPzuBRU2odxCq4bxSRkDutpxO2/DxfWNGwHbQDEdgDbzEN0mR8nbUZ1/pbC9/gztrC9jOZeVqKsk6AJ/HVQ0W22fAHzxDmDVnJUqp31F4CsY9o/9TCjZEAZhnexwFLuYTtYWz62btcJBf/RYsnfnNEWtAPvMWewApmsPkcdTsxBlj+Fmxt1+AHbDblVLAyi9ZYyZlUAdYmlnpSXjB73zdcGTWw/tuJm1HEWJqT1Drf3aaMbrYotD3l3K0igXAKLSp3uQvBYYannmllP+3dfwG7PPYiz2CU6+RR3D5jp1MRPObSBGbdbQ9rvKsHf11eLok0iNHXiqQnmj+BGjfH4wLbU2iQIrNKif6IN/KZVhMuZvFj+h9jAz36c8cW67SAfWSqEfeWLlNO23t824Iz8oiI7S7zC6bPyGv/Zizq1FTGH+LBumbuu6URfTb+A6IAlNjy/sfSL1m0Pp/x7T2Fp5cn02GKaBbHqsWC7Rhl8RDWCcE0iAY477B+XfqohynRk51prY+qregTmqC4ZGsOnpR1+d5DcqqRhU8FUuviUa4jNZENYHJo+aZ4Tto986wo+eyBLb6Uph9V9WjPfcMiNpkl1Bm/MQsLC6HKjdTnnIWO3VRP20rmin/32BenVCxqf6lJF4yjXAJpHSfyZImX00fgtnHZTxNjnfZHpnW3vYCfEa9x0MGXSdW8dIBRS4mcyyjgb3COmPWAaz5oQKGZ/DcH8ja9fbGc3uuF9tMHxe7cgzfVU6l9WJjjAFQ3rP1eErAu+X3HMCoGxDttLfLUYFHaLbeO0w+0zSS/x+3mLDD7uvifJY8UAmQDbQH3rMqqegg0ki7oSwsH+PuZtMz0h4O4ZtiEfIacqsZlpvcUE/yVO6p9oA/+6H+D/YxtQZfGHNvBnzA2sfvbyIbjpDrCjlWHpN83t3zZgWoMnuEWO4ejY/RPya8mawLJFHJYS7cF5H1rmHG8BsjOvLiD/3nYkWL98maJXYF191yEJ5gdm0au+dcGZeZ7g94PZ0tfthu2C38fEXaRzn8qafwMYp4D4Xkdvf9vA3tIJ8+uC9JheKv79Rk4FJl2oRblp0wIk/ZExfWYCeT99CcK2+NrMEl//9qYCVqfIIr5E2oruNsjGJ3FAqJD9YKKfj7XDdiNvhKDiPzd612GC6GQETSjFaANpetYhcJSSBaktYUlv4g4C24gE9ll3lIaP2xI7zV/3BecuMjmFrg7+hqSMSSLawPkR2ADnpGr8ZdnFdJ/7DTgexddz7myi3dyPIV+ZEQvpnMi01FxsV9KraELfm2PbERYrSNN5idRvY4nvznEIrhTj+xvNWqdx2NewCReaEOaXPCbFx/WhYI+aBZfVuqJlnW8RytiZ+NVpA9TS9QEAiqwJzvVFpY71WcC+n0dNWHm1+EfawG9aRagu5sp/yBTh6mdPEVa1H0Cw6zPBT45BTO9X8MDin5h2xaT59Dj4IwTLzGdhXSL7Rw99BpHjtI17S8Kehh7lIBIOyLKr+KJTYdunAMIQCWEgCzGFY+yBew2/J9wOKEP1Do+/5wZctYxE+kyyJ2SnR0j8R0ZlWsfI3qR9bxu/qr5nFqRtB/ltODXsuRdjGnLOEsLFDNM/uF1igm1DhqKcPGwLJ2wjf9mAIfdAmExNi95ObQuZzIdCqMxMEVkbS3a+bo8k5AaWUWXVvsEPfGwD0jFsKaTmCpJDXTaBKEk9vbbxDdJWiBnLhXBLb+bsCKvC9BqvcjqdnPtEh2TfpcyXw2tPcSA4cHITTOO6xHT2dLSRKDNj5pfFTKZFifsT53bKwq2HtiUpqzUEl7oQwpePNhB7ZwNS7oY29HigDfBCFkHUq8j2zwwhYzu/dbBuv9dQ6KxU6WwwfYigRxto17j/5eGyRWgz0QYc5+rTcoARoa/NCbs0nU61/hRCnMap4KsFzf5IG/g9qwglQUJ1/ofYwM9uA+MOZRe5p7wJdCtoqTGvGBzrEduAtz3H+Jf0A/n3CbjhCxAC1m+Lg2LG0AaMcm7RNNhyEM5JLvjv2YXSch+XEAw0RtklQktj7L8QLxQswc9vKX3vMX3z1TYmENs3ZF+3ekGIlbYJH2d8/amCE6zPzpEETj6jNAr9O3hYtjHNKZb+9w4OAIqH7WGRmhmp374Csdxi29harUxfD/WMNqAz5jMdWfikomxCApi+y2CmUs7ANMZ4d5vQxTCk703/BtcO0AYGF9M/4HcGZI9H2YQnT5Kp1MZ3cEgQY3t4dhY9e4sbkJvFiKu4ISVLPV8Bu8Vp4297lLH0QBsounslsNsB28Whz67AXptYwB3ANF5sLGxTepwhZCXI/s00bLA9eQXKUoh6mqx2BPyzUjZM1HD/xWcbQ8zxJ2w7Fm7/csOST4/LAyLT/DxRZRYEkKusZn5ioA0U7bDD7Qdnwo4Ntq38nE3fKVg8vs1WQhurrvhzOsPCYO2xnfyJNvB7VhFKoiAp/ylzAz/7TEE9R5ZO2qRgwXS6TLQ6+B7Y6zcj3nJglKb3aQbx7BUw9n6hzJTTfQWxs2gFz7peK7oyMh6c7II2cJKCLa3megtB/kSWXWpkove4x2FqDAzTMQxUqhAqAegbhIKa3Cqat9UHmNpHLCgdE+gmgxSo/gBk9dd3Zl7BtnAqt9g2tNTv6dLNUMZHCVmb22Ab2BxbBUI1YiSQdRFlbqMN/HUTMj+KMf3U9w3TfOtGDctS/DlRfdyCpPtCkHJiS52X/IFoiPDv088aoaJDGTouKYXwYUsqRVx6QCEHCQmVW+hTzVvbsPvYjMC+6bakLdEGHHmbfmfm0QZ2R86BMKjPJHiVUkunIruBp8hoi3a8pjSgkwhpcCnw99YF20CHLM/oqSR+Gs0nyqsDgUB/loIvkEtPLzW2K3cxnZrQCb4nNJd0BvuROQIrdRJTdZMEkK7ymuHnw+0VibsDV92cWfhZog2M19sbvJWVC0HsShZ1e92AUEfoCMZa+jNt4PesIpRERZop/yFtQPrJbeDs+2fwTgaW0uEYyH+3gb9sACTioyBzmMNJ7gKBVZFJ6UO/U8i4y4V4qoalnn/NNAi2i4KwYH2x6CDFV/CdN7K86yP7flw5Avds+N8SG+rUl60FhEsrZqAncU+HnSUCM+cxYbqPUKL7cQbaiiBEfK8poMfLbYQ063OBXeb+RFf8VAEThYSF9vHSklYVl+AuFUx/uviu+itpC9ZphlAi+x1QX+/vmPZG1AT8C2UYa9YZinUTMX+STJ2uJf0DhRbg57vbX8iBgYK3eVa4P9FGp3XzXZfgd7i9eIus/7IeSzCMmDVeOusssvMRIoLxkTZhqaINyBIHcNK8M/MNFW0lqasH5LskYf6uxzRWytsC4LkpWbhY4/dRRIsN5LlYkjA4XicqNy4F1+jRBozXrKebTjwBVEJGglOB218Rk4Du1dh+4gVCE4y7AEu/hG1gtsQ20D++NrCr0AZCfxPTZi9im2sGPD6vQ+fTnm5d8KZ7KTBd2cCvtIH/6Q7e/2UD/+Ptvf+2gf/zGcLFz/WBmaJK/54KZEHSiDhX/vpP/7/wAVX9w04VgOANkHW6zuKtOd4o1cc1rBrz1bjdYQSapocVnIuX3LD4xCEVsIMH92tPSKh5VWu+Tw2F5ixpQvoWjyJt9E7Glvrgm6Ckxy2dN/szRJ4kCWzh8j09WMIaes4QmGe179g0L0SDRzkqjb+TCkonZ38E81bOmb9JHGpO51HG+mHg+2/eXEztqJ5DHMz5xm9JP5FjuDGgPKozFh5ex4p+YqWC1THnGr8xndik+wJ1cKcKC+UFfr5h1wngL4Wl4F9q3qcXq+AgKaiM8di8tuZyTw7QuIuVEE++lpmP2XoGsOiWDSu3mm4WPrZw31+9iJPfj1siPeZrKJ86x5hzAWoemnkMlXswhCR9aJY5z0MRgoYtBTY4xURH82pCvVni+wcpfr535xzhvp7pLFE12JqnYL6Hx55fNckg8C2Fyb7CafzwjG20l25O6dWGdHjIzBd3o0WL8prBOTYoSbi9tjWbawlwXkqEJCuhFM1nuuYhWy00IcqhQJ9s6zvEYW00US6CZf7vPvATNbUUfnC7b1mYLf7173dq6mff4PP4TEdw7q7eRB8Px3zQfdagnx8vwb1JNtDPjBnQDYoshCqfTxhcGoM+mxPmvxRozVlxpdDFOtY9RzuqdHTtBSTSiW9CMuVbqrJPDZkHcxL2FT8huS430IhboYHQO2em2x80OLtEQZEdbIvG8+9jyGJ53vhqj2NOM6XFN0txTKj9kNFxZsvgmBdeCNBfRfIoSgMex2LWhHGQt/Qm89/7CA+c4PMv1FRo8gLEhwE1G3d2T68qjvF8E6kkUHZ8TBVl5IHZN5kFtYkasJ2rBZfpaHz3ATXF3dcSRM24FMK0QU3tvHMI7Lx5Mc/7cBbBFN/A9SpySMa02pp1vImhE66EpLuNBqazSGcQHXqVYNSNIr1r5RrG2kVNeXONmm52OsJwUvQmta/T1jQfzz1c3cNKiC60wMp++FzB3ea8EEY+akrbzrHC8wu5CcMAPa/LtAwGU6QkejzREzqVAZTvDSHRYL5kcxtEGjyFUCcpGUc8PvXnAenMM4SIDTr8Qk2Jy3//XC3U1D9C6vvfb9SU8bPvnb2TpRF87oyaWr3wGI4Sv4Gt8JyI10HxPc0bGVjhrAVh80uOY4LOGTS8ippSPbiZxoyYcJvtUFPXKP+HppwVjnmmGIOF/TOsoSCLOQs2T3uiUXbdQO3fUVO0WmXm0XF0uCEyCOG05i16v3o2mO/bvAmeHGqqGkPU6PGqCXG45ir6TjwZ+y7TSKppmUwkryFQv6oZbm/D3WgcGTXsYeBJoL1RU71YiABvSWmCxMaceJ5xjBfmB8e4srCxH9shD7BVcIwqLmoqI6ip6y43SKL5WmVqz70Egejg35sm7s/8dAnBcV4vAdrDAKTvNhvMpYJrwiBATd0WUQzP1QE1VQaoqdpLJXClAF8f3HmRfipnDV3ZoGaz4UXNDg8FekKGmrrfUVNydTrA4KGmkneNxwPS8AbgB+gh/g01nT1QUyf5KQtMFVFTC7jmcLd5SuJQxZzSvKcLjaKipua1JpvVZq5B3Ws6ScIjvt6I0gckgW0IaXWY/F+oKUn491NB2P3+Janl79SU+JNzSr6MIzLcpDexGGJOTTLm1MY+TsTRvPE7HUMMqFiGmlpH2O1qemVQvi4IaSSobuZrjCiU7QU11T04ZL7zuAAf2fAfmtoGqCn3856TvzXVzZ0NXKKr0DiTizm1eT416K3HPzUlLFBTlItRU9UCx/CCesiMwQE1xX0wp6obaioyOhxj1yITCQBq6rqzZw0bzkNLXw/Mqe38gpqiC9TU7c2LED4DzKn79p+aiiIZTeF6w5yynx8efGnCnJo2qKm4Rk11/oBjfrHAnFqG3T81NbvimLzsTcwp8sBuPCyPFplL6BHNvMWu6W5QU3vtmcD18EJN+TZqKj7i9pLJV4m/zFFT7Pgy4R5KmFOjjDmVlo4NT/JBT+My1JQEhwPcVgxzalyjprLX5wZ+xeH3uSxx+1tuiTn1emBvGI8F0PiFmhq9M2qqHjGnhnPkwu29xO3XMebUjDHMqZugk0iQeJUersoDvMsVNRUKvzSn5tK/fxq0LMz/DJ4yZj9ZUwv/M0DBL3QWRbV9o6WHPKVxVxwzp5JHH+xPK7j0C1nwd4/jRBuDMegCjRDfWGD3IwvkqcuFx262lTDHPLubg5sckKc8A3nqeX6c4SS+sCymDmr2JDw30NaFQGCc3Nj0LwLyVL1VGnaBcUtpg91Pm09z7FIeasrafmRIX+n3/eVjTA/aHrvfoUZN2TgIiRAjT52vOWqqWuYVXfN8BVQMsPtNCWrqYPMfyLa9wvzYxO0n51EE50tUwTDHHK7Kmoek6mTGlDn6PO3nB9T8DDUlVKipGfyz+7F4g2PayvMAErV7sb95ahxOmDvZGXmqviJP7QjmVFu/kKdec9QoLJQZdsse+c2ajRPlpDnylCqiZpQvL+7a1xGeBaeztDWQpxLzuofzzUHNfQo8HuoCecoZRPw+M/vb/Q5P5KkDh3y7NlFTj45k0PsFJWmUOKjpB3a/hvH/7H7TvsMclkLk0XWGPGWG6zu4pDWE+BnBr9SULC9+oKl/nbGQV79TUz/7xgeHju/hdEvxmLICmfgxFSYQq0FeqABzo5Y2KzjXS2Ti08j11IsZVr5jRUh4KvXW3L43FM7PCcf8ZseJVHwa8+9DPnnmjwFH6TVZV5AaT6lhx6G4UTNBnuhH59N46dL1zUeG3StfDwoLxd6mdLvZW2AdC9QgfLsWCe05JP5ba2J1mfv0eRkliEvxn3MUofMy4DKeZyQICswxGJXyn3MUa9TUDJQPeJ2vYHdd4fbLWycAKKtlw5wlesagjRxE01Mmfpugz49rdoCzOuCYHnaoqfO+E6GQuWXjnyf0+cB2ffCHYhTAHDidSKa2hotGOcKkz6Sb8Z5E0C+xpMfJCjVVviURUvWxbEK3Qk2/9MaEYZytmkScO7qJ4seueSY6i6/uhBrLmh2cdwX+fvvE48FZ+w6HvoHfZ+LbKs2mEjUlL2QWSh8ePUgVTtB8RCKk/qukpn0+AbTrC/JScitFM47XPHi4K0L6vI4yXT1TzL3jYGAuzn7pHMXiB4uCZGFh/OsEwP9PmppX4RMyb4PdwCBjRaXRJmDcqhdxVn6xpVP+0uG6LLEbJbPhhv0dNXVumCEE6+tUmfyFELi/Xa1J7jxqDkpJgjTQsHtZwqDTWi5KSHFkNX59xDHiNPM1XL37hzlJipoqRIUDJuoKCWbPI44Zn9/D7nWRsNt9u47cfHOiphpL9CwH+lkXM4iFkWfMAetGFhu2gsYIRSHYyXlMrx+phANnccx3745vhlw6QZZ9FkLQ2bj9Iggxt1R3yULHQp+/bL0lREU4b8LFDTXsFmQPJb9YNfHlpsWm+50ndAi3ZP66LmSqni8+eKYyNs5ZOurkevhqZO2ojc/SSjfvZyeC2yfEMbsYMPcOGwk1HBq4Pa5GTevXF4W+slEze0RJc+69LKg/gN//0IFu6tTZQXe44+/9OR4P7fXoIGNXnvjKDrfPbMeCMBNlwrZP9KDL+XmCGrZESM4udsmrQhy4astvThqaaHKThN9vetCaVJiwe9r77grhVBpNfDzqv1JTS+FH3U/5Q7rf/Gc/3+sU3oE9Y52k4QeZ/Xj/rOB4T3HM1NFIaVRfdage3lwItxHyilwfXLh3C4OFm8WUmf3yamDuFBqLDzl3o9flQwQwBsyJRWOpNH99CnC6UCJhb+AY4e/YfS5V9BbcMHqDyY7FEoqPsGjCnZfLtLGkLRyvPWpQy9GXH5oxg7ApNRZVDWdRWu0xN+yCEwIlyyocSkyHrniKDbNyzqfO7ZPDettibigmakrNwhfkix2+fyvZGc0+6zdkx4UisOCJPl/7qQJpLcxZiGZOzXPl7GEQVdRUImu+qc3XH0h3DP9eDnBM+mPiQSa9RwLDp5dJWjITPSZATR14RzU7egrhHHVGk84MzL3S8D7AOlkRgvKFnx92yH/9+bli8SXA3JMOmIvlo0dezA3Muc8z2kLb9isWsUuRUd3oLgACfl7WfLA7atLygF00nwsBH446Fc7LFK4JIU3yvqFGz/rJgX44G00iWeVkioatIv8dtSY6m/j6uhs7YEfDYEkUYtf8dZpSZz/qfss/pPv97CfomhfvBnFV4TGd8+jbKnms4HBajI17kHKVlpeDBmMXoI8HcKwouTuA/DMZxK9tPTPr8vrlGRE1dc6PLVU6XoBkYWBONLIq0ws8ckjNdCYE4nKMqaogf7VP+904i/BsmULLK5A5+qJhOsdNtPyMGzhclhLxsz0vU4MW6PPWWiNJcEU+ey1xjLp9wTUB9ayMWNNJh96ciyxQdkeg98fjBNrJUgVW4ugyo1YaMVqrBQnYoYhp7YQTeO1TaQI9KCjdGB1Gr1LNiR9byCurSNvBIxFxzLsJampo6jckraE0oZJhd5u9jx4U2nYQHFqoE3FD7L63S6SSsFVL2ewX1wBu2x2OWa58UVM82hM4ioavl+eoafd1IlAV1Yqku0Uh0n0pHKATz9idZ6ammvhBt3D3hBVJLiEf06rgG0gvT44FcjL29Krj38efNXqAteRUSsMogbN9ICza9+hBxbA8QvMC1NTs7fQmt8HvNx8cjaXal5dnL+8CfvBGXiQ1ds1fpilV+MHdpWVB/UNy6mc/jlbcFB145wV2g/fctuiu8TSwzv5IPFtFPnpfHzykcTRnfvg4xjQcD9gthstK8BOvis1VfV3BmN1wzNtb1FxtpR/ItxPmRLTuZez79Ql9Xps1/qUufLpyn8hfST4Jjnp5b01utscxrTMc8/ns2NNJ7Uww7c+sCTQFfbVchm8c8x4yOlkfMaY+yht8tULNbrQ+JgM9aTBsnyIJqDxs6U2sE1iL33vAHlTHMqXyM0B+X8uCv6pGoJpgvyDrDOyaqWnrtBv2c9S8KgmhskQN37XlDq5MR01tJg1MP65fkKQL5LGtP94oX69cOEXt0LgJzXrSxAxzR/aWQpiZmmwuJxZA7XIGSTYcatS1cHtpj7zIqIee4leOAdWJQ015jT3RpNzsoTZH5MW77cim/zls4NxJupAY8ejT2zqsId2+ORImNn+jNoe8VShn9IDVBY8PiQ8xlNeSsORIbfSgWjjCebs2WJSttd4cb9/ze6sAj88rslt62aUN+POdQdJnh7n46zQlKj86P6X94zHv3/9+p6aUn/3ghnN6gSIQ0MdsyUZ+YiseNMseGmdj5CJVVE+F/PmZE8b12K3eb+zr58uwaph3rnwz2W50GLiAF9h0Rc1V+WMClw+xC31KdaLiPkzhRA4zxlYSb9Hl9kCgJsLUYEV5I1PHjznE/Ch/70Ga36iTFQRW22TGArcteupG3gR+UiGjTxfskhetmyA8j6oQdsvMQp0VX164Ck3QiKg5laYRGPpJ/d5VTbNMq/084aTnchNOAW5/e1AGYBVZfC/SGLBrLjwJcnMrNUF2x9z4wGb7faLBikSKiq/H8jtCGm4XqLkN8hjNAwfY5jQQmCd9S/ijYMDlkyMv5XYpmpdJ8+FuVCshtmLUVC7sRwi1FjVp2LZPMwk96HKb6UKkUcy9LIgwF/kP5vyufYnmLRCQN/OdLqQvwwZKzp8zMGOO3+co2RW1J/z7+ASS4C8U5NfMEiJ4CjEhUfRAD3L3Tws9RkDN2HV5M13ZlsFNJ14IjD2+HmLpDCkdVkIyF7Gr/jpNzdR/v0ZRxuH8Z5yf+tk59RgU9K1IR14hPfq2uL6rYJz2A3Pn6nCjg8AvwTMCqWFLfQB6m2k2PMht1fhCVoG5O8w1uJ40zBGFoOaEmH+BsxdUEqh51tPXfUzAf95nxLevI3a3wwm7ov2YiDfrVrqpDt0Mu5Qss6DVkNdWU2jAsd6IAhM79NVTgmMyGgdOCCXPkmkn2yO4GvJLoK56i2TpWgXPbhGPEjPX6dlKQ9jb++8821nbmpM3PiAPCDK9vcCud3aNHhJFXLCwydAzRO0zA9CoxIKHgWPSvsw3UN1UHPOTj5p6nYsB8OtZNP66Qb5ZHXc25KLXN979qGZk7n41ZWlL4kPrTGZZPxmcN+0KNbEtVNo/1z24UoPd1r4XFr3Mlzo03l5vkrWKGm0Shl1vOmgs+Xy0yVwkBxPaQNW/cxTIe+fhUcJpK6osHHQ+o9JANlCMCu7v4YP8entqIXTvoyGkx7ONHsRpB/Q4DjW9XTitac+U75xRzzfhrf7m5HJdQbzykRfNrfYrNTX/wTPIZWH1Z6xN+un3C9NipYbiecVuIMWDSjPZVeAgdb2A0IFjfFjZCkQlLzHGCuxWxdI5wtXOVyR0lzqOueOeh+S44wkbZkeLerPvugxlgV2o8NUbNcR1DLlyEZvwseR1ylzNgC7KX4Iz3XXVzM29iJqw5oLPUi6jS8Newd7hxcaXz3xFi3uH3S3zvudUl9lEU4Y54zuRynwBY4yIVq1Aql8FwuQR+W14eD4Q/7FkgfDWqGmdxhsw6TkXWJYi0ydH7wGR1iwIeyzR56+nVICUuyLv3RLsVt2DrWEYHb2JmgY1GQTFE0JJWhD/JGEX4zz3CCdr7Jn38LOYyI2zQv5aIC+pbdmbw27jweOywTH7kjH31rfuiblwRw0PPGr6ZAnoQTavs3T4zrPm1msDd/rSSFzQcjLXFvJZoxHcfnYdKf3eegwyf48eFT4w597Saw3pVEskeALy64sjAQyzxmjS7nuuwBauByhLCzV9Y6/WfI34/bpM51m4emPuGWfUaFC3Kxa5AfLfr9OUPJd/oClD+q/J9N+6Nulndz/5g93CkRS+YddVLlNyMxdgqDX6sBwPFS1lRQbmKNL3As2cUvHQYLcIal0I7nSyzMPD4yCPM05gfXbc0o/3QF+31suG3by+pee5FEK0qkUWeB9k6jk74RjU3y/mLW6VbA637gNZuJ03QbrF7jiX1xrsOw75qAvGjD6ePI7pOkaeWHWYe587/pwP3fccbL1USRshjzlK8RFCMbNEmhk2A9u/L5GXDqiph/m4gr9/I9MfHNw+LOo7OLohN6w8Y9dcS8YHXCIgv/lu0dJ5/zLh4WxwTKfa9xxwUzwgSAJZYAtsxcgvRwuy3HwKziLCnCy+8473fad8r7N3biZfMQ/q8bBi6aVGXsrb+gFeOslC+IhQ0+tpqcHlbuks1nM7pkZ5Qk21C+xmCrx6c2sS5M1+j5rzz9gblGeRA7jVsvFZUADVlauJOVXPmnCYDxmNqkMA18cT+UnQcf/zbrmHrlVWTXrJncoUV4YILPHx+Bw22H3LdMyBnb77Jxw08RdqavGDW9jIwn/NUOB/v1NTy5+cU1fTKL+XqaGPpQM3UcecyaDv+Z443A5z45TVEsCR4JjrOOSZx0qwoNotdexCG9iaWbFfArvKXMP8CDVXv+seonmGfGFk1veJUo8AMrpGjRyOqNkQIQOqNx0Fz7iBaDbzzxvC03POWLDEbrn94Mi1pFYQgkgofBqvlQe48OWnXdnf6JHuH5B4Lb7/OT7JpDA8GfLF6tOw97zvaVzsXVh7O6UJzLumm0fyPWd6lueosftRpJXxza33WmbsyaNnRFY9gePIMxYqEmrY8zQTrrenzqLjFjX54tIbFMoBu6l6Qd5UP8kBYCyw4ZWBuiXTs9Sg63WF+MXqdTPf75cLD0NZkfjiYReTzsUd4q2NvLg8HlUqWGsOfH2uYy/Y8z6t1s813K8CdrMq0W5mEp8ItPxKJ/HLRw8QeiWDZHNZMr8Yiy31HxFF/hNxf5nHxVS+YOm89uQ7z9jh/kdHtoNu/M6xWB8tM+XQ+0D8Tr7Hx8X9d25pBl5V4v4tbeyqv05Tyg8eNY2a+m/Xfv5WTf3knGrdugBgDLubW3/XSSxyCXZ1ij4si8hHtwfyhgP2jLG+yWTqbZoDPDNbZ77MdGrWKXZDr5Q54q8M5JnqET4gG1aK4K/Oakb7s+FD4BBBYNp0nCho6Oujfxobx1tMk2lr0gQIRcjcxX6w6JvNVNhmRGhC54ldZVVJmCusRX46q31F9Rf+nN5nmEPv8CSSwz2UIGfDh4XPndXThWF8n/y8U5j/XKGmOqVroVgU0vcasBwZvig6OHnBXAiOBlfRulu/IHV65D0vxdx4b08ULutIJ5H515pVWbkCKxqZhGKNXUzNdzvI79mTuWvfooSQqwb3tbBoAi5AflE2KLk6W69Iellhl9RD/gpxFqCGJ2kQaZimKridpQnRU8bcmEkOajj8rk9M+rI1ZwMxoN7LmpBmPPJemEgncC5MEcKSYXcsvufYWTXOCGtKDpD/rgzGKTFIdD7g/t9hvsOcHFckodkrM52hm6CQTY7582/3TqrihHxKkBePD6f/hZpSxR/N+9E/ZB3Fz74N+/PEZxBlD/SxY8u1dMUSCTRDfjawn+cW9V1ehMzcz0jYT9it9slhDw9uoaMvN7puvppxgTn2URt2v6LmaDTewcu3SuM3SRbTzFY8KOaV0PiHCjV7b5kGN9KPxH2+9d4M7+kIOeykJlRW3JZaznsJZmcIJDxYOOZy3FMA9ayi5q+oUXsVYpejJmp2XD578gyLGbjF5y0whMCWojvYsNvcFBKcLrZMWbFuIBGPUuNLzXCjbTZeIF1a88afBejzm9YbwSOuKLDwjt1qlT4JnE9EJ+nye73SIUwx5+QH8t6dYhdbWNwWXGX2EKC9n1RSUIlH3ooWLJjlr8p8ypEDj4WrC/Frjjx4uSsdBEIvY5ctsQfUX/6Dz6Q16f27tsjQIhM9SsJu5iw17Go8duNuO0dNWRRz1VI+KZxestIwtkdNwHpuQMRK3N9ZxFl0vXA8aBbBSoiEHD1I819bzC3AHJIvTmxOTTFBwCWq4HcT5p60qxP0MFdvknhW3n6ZpiRBkH4w7ycKf8j5KfUnd7/p2J3g9Hkgrzwa7ELvlzkD68jQh2c65gYrbQGipSUKAdPUib5d1FQrrTQ8pnypmsP9MYfscvk+E7DuRcpF9Q271oBjeghVnwrnjwfucSYQtp7nLe0+Ng/xaAwNiNN0M4sPP0DahxJjzh1zjm3uCyBy8hGCvsVcyKRHB+GIfBaOmRpToTI68M8q8gu/eN7IPeUFKD7duwlbV63ollMsWN1vi8b/XGyRXvS6hujZSzjm9+gZ2ZZvIblf5iSM0iN2y3M6YA4FyHuBiBouqiuBcrvEMV1WvExnr/AC4CSowftikOmKm20A1ocHc8oj5uTWSTkIncWC+OKyzEyJZzY09Vlv0ucFu9hghy1+P+m8Yctj3lPBtxcQqRetSWiMn69wDhS6V8U14dZG/nHJZgU198DfVwQ12AT7BGKpUwiGJSfTtX9dwcktRcaOR/SgK79x4dYtVk2yediYe3thA03Po6bHnRabG+UzAtNHtQmtHXbvsd3HUJQDauqsvtpfqClx8YNzvqL4h5yf+tk5Nd8aKeQuUwV2jofvoyZnAhDmPIl7YMhH/lV5Q3rsRBbKanajCEA7GJiqCUGrvVSTl2wJ4jZWSUBZP9FPiTkC/nIh+HXbA220hwtx2WDu2NOxosnCViHx44F51NBvZm4ZT/BCZSYw0etVOpKzDIY3fRg7f5DpR6VuIV4gPwV7y/Ipd9+3ECyOCgkb7lmRV7r/gJ8IbxbQJeZiJ0gWHFNnwZhytCe6LYwKguYgkUDc5xXN3/sG8tjGLth8c1g+8E9gXi2ScIiRN7grdq8nb2CO2AWP/CVLDTihjhp0Y06kcm6uIc0vDwJ3dTmR0PgsoWBUFoK59b2GUSht6K+q3sSvaIzpsZC+TyE6Iy/e26Glkmkg/+1yjaXhG3PjZmIuDu4CPa0OUJNX+7vW6nDWmjjiMFdfShdDnPQLgfEJ5tbdjHRwqIt8qrWcTp2z40LTjqsm9tfIW9Q+rKF5nXUhvZalby5OHXpWU6ssnH+79+L1iSB8pzpLNgrm6q/T1OxH1ySKf8o1idrPXkfhYxdIIP/ySj34NPPOHzD1AbtN1VkqfV33E5z8BR5DY1RbOtybLTzqt8bCIHdk82HbIhSr97Jhl63aUxnGDvLrhDmRhZZF+ZR30Mf5TxMuCy6j8ildQr7qe8FLyNSai657gCMOsyasD6pM2xVqyrpKH+I7Xa7SdlM04AmfJWpSwPdD+TUQsGEhBDJZVgRh4o28t3mTUFMwF+37Zw+bc7kgXybvaRvyJeScO2sC7zLEVPSLGvLWlRo2v+dbukv2uP0Xh7xnBjylFS+s4JZ+NJYsgZ+ohfsFzmIjCYFZHHsaPhITTlDeBVf8LHuy9BQFcn6SWXhLy9g8PLQjXMytztKnWfj0OXo1uPsbvt45IL+d76OEHhJqJLofMDeOt8iA6jxTBRzzmCs74aVDW7Uai54c5vo6MCKIJ2XRMHHC7Qs60SAo94LgR6mq0r9u9DkksxVDW7Mp/QivNZTT91zA++2AuVkpPUSP+VJg5Io5WQRSALEi6SSJvPJXamr+o2sSRelfy/2k36qpn5xTy4LHY3bOVOLz5wHoXs3fsHXuj8ZNn8hH5ip9gSt85+GW96yij4ps4ZneNBLonSaa0x4Pqu8el9hFBtRcW66/az7LBQtXUb+ln1XqQGxaH+Z3LvJLSAsFGLn3glPaemU63OMGMZxnjD0W3/NPuwC7Zze8G/ZQ0ZfdOq0h5DZKEzxv2ZZmYNTARgn5paqXGWHy5wVen00CJkYGtDyMO9BvmiyEici3dDsrCjjFN3x/N8Cu5wufMwTtJJFwnR8pRWy8QxYthCZQ6u9cv/FawYXxqKlO5W9Umbwz8lSIvHfIMTdu3Z1iLi/vjcu2hxuZOF4Gf/ddJ84Pjm8S9WTBkDo4Zsvv3Lds2mc4cfj6ANMpo5/395rILdFIahwHkUbFHLvegVcbf6mhJv0w0qB7OBqO+Q412OpKCFl1WzB/1eQ3WqcKByvPF5gvyci3sNOQ3xxzxSLzPqiUxchnTXLXWbT3NDCFj/2ESKjR8wb7eKMV8D4wh8f9a2rM1V+nKVn6wbyf+N9utfY//eV/rKbUwsBjFvNLIZRT7EJU3E2wuq4fDJIO+UjKsTvEmBF4TJ0+o9lrs4HrwdVIWH5ekymtww/y2KgIwatGnnncMEeKvY9jmmP4du+dfYQgPn9IuJByoOxlLCA4Fj0e10jPzIfbXcFff3mt7fueLgV3BofBfzM/eiFP3K+fCuKOYtejh4zSLtlXUGwz5Jd8e4hJRNMR3CqZmpB7qxY9bR5b2M5GmQWRxVf0fk5zzMloRlgp4ecbZKWE8OXOBP+5xe4UPj+4fXgJLHy1mBvxQ9OhsQ0c0+yDmmxjr4TsrUrfNbjHlpL7ikASze7MDYPD94mZ/BxgBXMhPG9evrm0mwNcfU0nkcdhFwt8u4J0ZiIvviXOp8RGPk2jNy+E+znmBnzYCp7r8rsG18LX2/2eh/RmayR+dtjFn7MwAE8JsVtuDMyt/b5YgsXlyKf7BLv2+zi3od5+ViQ+pEeZCu/ShOt1o7PYb0rL1Jz1A1j9WhK2MHH/+WPnAZuFmhC/XqjhX6epxY+uSRTnf8i6dP1nP2KBfwSQC9clMjg5bimcFy/Y8/VdgO0y62kiSz3kzydqStlbMd0tsFtUzokX3Lla9qaWSdgNZ2/MkbCwMro2ses4d0FugrZQdSo/1hbE2/AtBM/8aNGPvZ9DEcY9gdsVA2wc7QtktS42zC6sGz2vjiIct8838W1n6GlkjCVAd0I+Y3dLp4c5auJU2bLgm9eDTwbXGCC45hNji2P23f9uA+RcyCQwJz6jFq+cINp0qNlxw1n0MtsXEOSPGfKX3Mv0Kisd+NoTec+YDRO9qQcNqpeEmtIq1GR4/xTgFf1MCM7GgN1Ncg3Ih+NNcO7iKSPHqpYg74V5EzoOdi3afq/d+M5xJJcFdrEe9iUk2/67zl5GT9HvxQei3YNn4ex7Pdpuf9Xh3u2XQtCJJZjuK+UgkCkv+OOUx7ScfXzIbs33HDXB3NrDWoG1Xn6Qr07Ytd/uy4arO+hCVFHMvUKaU7jLiU5ife1YZj2mNziZDXreskSNdkXoQqB8tCbiv/eV+nWaUpY/yilZ/a9/2m/V1E/mKRp1PkS5jD7W6tiFdO4+wLqs7oJ3WGNuVOvuCYETCSQYZexWj9eXgYnAN55UOb1pbpUXQLpWcEzf+5hC2Z0h0pAvfGF6IoNv+AM4eotd7lkjv7T1WoLAeD4bT2sm37zvwxaSpSCyYOtmLb0uzM/3/NjUBHKCXScjjwK70hZ54rk+qHT81AWw+QbH2M5/AvEP+yeEWj0RP96qlJrL2kQe4+aCb2z5mD5iKUV+oyLzVZ2jlCRGDkXczL6zC5jD4bW7QBAUyHupcPzeaHypwTD5OKY/I2rSIJ8cgYXMkA/HY0yL0FxBUW1ujbPdPWNCN+EMYHOds+AxaZaZWs4e7t6IYzb+roPYOajhUD3MBKZdUdPt5/GGkyryhOkG19LmxXQ4P4VlEywd7GrV015CcdvzTXDUcXvcGRvDKTojr2177M7m4iPD6nXH/RU32Y06dXOE65jpTSJv8omW+YtAP3thDo2TtjVXR+8K+T1WmnATIk8GtwLAhavWpA+3/HX3eJGE78Ue/15Ti39N+8m/U1Orn5xT8admEJp7RQidLFOp8coH0BTuzhyYIx+Nk/fAMYfH0L8vLIuujY0J9z7lBBcbxc28E+xe0fyqEFbZvU9Dna/gtBwxJ7jxINP5XdqDQ3dvFqwMHNNDZc/Ae5Anc1cygHmI6wYYfOdALAm75VhxyHOwmJg/vxwrulK7DH16jfx0eh+Qrzg7g9B9ySSMvZNFCjI+IIyuL8E/onHT1bygsCln84bdCt6nbiwl4BeqSMKnnevf+y5lkBuq2ASHG3anfvVATfPkw4J9jblx2Uk8RLbPM/8EqMnFY8xwDO5nzH9cBp9u20QHzyc35mavAxCp9ETMUU8SAtt9WeZTOO2httZak9h77usBa+yevjFrAmQvSusjepDHbA6/7w1+vm7WaNAuxyV2VR414D3X32skt6g58uSAvuu1Bw4B/Lxqizz4CWwJzOiA+7u9Ydd2JOS386n9rk9UkJdIfSXwoAZqKpmX1Jw2RgeRmivM5zfD9/gYDsDM01jEUu3X3Y8CYeoHd9KXReUPWe+3+sk5pe9DD/JkUlg4lplM7+WxBy1U7gSeelbRN8XuEJyWH+a/L9itdocDhdtz4hqP6M7NDOh6gJA12M1UpgI1nLD8Mjt2oeryRAY3xx2OiRG7nPvsVaovJQGKYfkksJd1y8zrrobgRQXBP4nYLc/+7AUHf5pImPVcRvllcQJnZ8nfufnTRI/39ATpfTsXArFabokI4R3gar2aQCBLlfIkJLBKuTkJRzoCnYWfGDJfwfd/cOr3gRb8CQJOElnobrA7ccWnhrB6fYi/85E3VpynguurPP68/a4dcsYTfB/vizxn4Biv3jsN2J67Ct7tcrDIPpaQJ7tRanzKHMyF02kHz+CMY3bmcTJd9esTnC4x8tzNGCgt7/sRPYLnWFCNmDttWfDoMZWCQFe9tmbxChdQrELUnCog/4lB7ULxCOaNz++wO6r1KAJm51vwQyvL6C7bHKAXXzqLim5oqRcsDWgfJubQ63stvUkV7NavlUJ8x8L9d3jk27i54v6tF9qvu3ZeEkX5B9fOi8t/3Y76t673+9ma6snoAuNOmDMIHyJ9uqsn2B8JeaF0VBzT3uMK4WX7IYGWY7dSrJJAvWs44h6CsjXrHLth0n+vnVjpqkVJZWM3OzAcA+UTNcB79RZ/fk5CoKWoWXGrfCAXPw8B2QI19XyNZ+QVHYeUecl8+gxRU+t6gxpRKXaVulFS5B8Pu54fPHuarrsUQn03R98vlpTsB+MKSXh7Ef/1PonUvoQGHApLEkJNGbc0mXkRnOAuNGHyxM+naV4K/s0RiT/a2J22cnoGhxtwjNIj8pL3GlXILw0nsJnCW/R4sDHnhK0o4JgcLOrudQ5Ym6KmqICatjfFGxzjKbFw8fpe19sLW2iblcYS+cs3p3uN3ZPXkOfUl6pSzpW+6+zfHGFLH3Mjqh/IT7sau9ldQg3IwigD6zmuCbgX8u2w5gF8KZszX1KGLZW/13xu5v27CXD3fGq8BdRUMekkDXLMvfNRWMH9it0uPur4fgMdW4ia6/f81gq7Z3/1LHDjp0Zif1/+Sk3NlB+to1j+t0W0/z9pSrD3DqQ3fyGEtzrrKTioKT0OboK7+GCXuxp8h75N3kIwjzOdPuBAoJMyVQCzLSszIMYD0st3HYFiY46J8yIDJsKc+NPmMGHuKRvIP6+JhdGA/JLH3RsS9floPPE8bc3qr3m1i4q81rWYc7kyDHCouxfzSfxXVwkTyJ8O8sRp+7zRT/aIgX3XxPrv9YEiO9gdJOMwCuFbWWKXe3or2Hii1ASBPCI/hZ8QouuEmt1ss4l2jpFAIteCEI6vvqL8ykZNqwvkPaIdMyoHnQLh9cBhd/zeb5B7fLe3eGGujQJ2txVpl+hB82sDSfKkZHCLCZxzKJHA22HX8tZsC+X7iGP2bA8TNe06ASeMxMY3uO+cyPJ77Yf9UJvwSjF34r2B73c5Kiyov6/nxxp587rkGDvsUFNFpzjgLvZzwmwVeVcI12/Q89Wb+V2EfFv733uXWYFO4ouLub6qTyto4Yia5oJSN72hriFLD9idDRX3f14rB/AXG14Is2P56+5HIf01U/7vNfWnXDv/s3mqy0YbCv+6aIKmRN/eh8MdTPmDDB5ecIxH5IPdgc7RF5sr8opwEgx4dE+VeaVcZuYYjHfwN40sMMHsKT3slRMU9zXyxWBgrgy6t0bfDSfGzAz55QLf63Rp+2Ce4+vUTNsUcw15TWBVnFn0CfcB/hd379K0KtN1a/4gG5xPTZVM8YQyIQHpcfQAIiIg8utr8r4R395RURWr86zYT9XqGUtvQOeY4xpJkkn0zZcEa28ee3e8CBJ1gaxX+8eKuhx3geQzLy7dlAeDVBvvCRfzMZQBVOn8DOR5BUvIJOb73rBC1jsHECy3PAmlE7JeM0oRxNaBZ0wzkJ08YbhCbvRYo1sTffG0t1Twvp95/fMHR+lHbi8QSWfMe+8r5rEmAxV9D17M263QJ5ds+AIbXZEPzWi52hyi7xauKw1r9s7lDfUlDo9HRYH558gQKNdI87MjCMr+YKDvfC4m5idSayTs5zm7yWdeD7DSFuijY7+iaybh76PLEs/SLx7fXksjrLMUWfp26WzKWrKH4TaPM1YC5i2tn+coT/P9Lf0+GPR0TZCtg51KgjO/wM8vrQOez5Ir/f59/XvrUUiCIv5pHsXyX/JM4j+9a3n5nvn6sFUJ28xzUHPu2cDG/2IGjyz8zfZ6UUKynPsikFShFqCmqlVhEGdcOtnmph9eUKRnpfTvlrGig3JO5nneUhnydYpsxQ8bSK8HzEd2gD54vnlfgIZribceR6zB0cQM32+mkgm5saNW9/zA1jRQI5V5sulKO6PP+CWy5GWT3mjsmyEwa37uOPNag8hcWIIfXgYWbGK9odDvOTgYukRYfeiRtdoDg0APUbNi0DX01lsheBXjie93mN8WFmraXR9/JIR9D9RV5rlDH3NBQq5ATUblIURHCnieaRTZLQoEGbC2XsQJFq1CpNrsIVOeYsmmEGu4Wqdb9AkVa7bo8op2fII9YOELJPzt7JGKZf2GyxgaxH8o6BvvVFIAYRE5QVyjr/TNWQB3uTP4cGOjhi4f7wShcMa8dj9nBrUvxQCnhzmWzB6Rxfvxu4d3MS7LeKufgOr0uILrK1mSZA2cQp3P+QZOc8Ke937g+U+7dge+ecW8GCvLv7cehSSo8p/Yb/UvGff7pzXl2okNjnNV+BAD8I1eb3EDtOsaApc11rjBW8gOx+BHAi7CvBI/v2u4b5nOu310jTaZk7wgkw8K82/0aNDmhqyTWPMzjIsKfcX2LQrw/M75aGU3tMvCHpyv+OZhL36NTV8cUuT93cSYTOx5d7+8BTLyqBEnx5qTtlYA0UfFPHHjPhEdxSmAIg8wv9S7g0LutvkAt7UHwrblp6Is3WAS/+giz6yoV2idHjxgkjihbyl4fVtDC+Ci1Kix/IF5RBTrHJJIHnlfT3ObqudEgkv/QDbjB9SkEx8CSFYZ5rHXgHms3WYiOLJV8y6pNGWex9HN80JEFjYXrOFJ2VrwtkeOhUqH+Wb7S0KIRvwdmD775PKqNRDda70MO/+0oltLktFnDcyjZxs/f/+ZPHjj1yh9w7INulYHGy45QbZ8b5Ed3bfZwXHYjCxQ9tjDglLewUO5z/ebfpiX3io/r5U9r9N7N84jlT/mFS7HtVIGjTN/focsfhlWmBeb0/dvakrT/nR/av0vGaMw/2H2CwbzCEBTBfODbkT0/ji9YFd+GuIKAv5mr0K6QZ40YxnYud7Rrv2soMtrnXl9e/U3oYnsFc1s5kuzj2WvAllH22FNm6fPjX6uGgEvWWA+cqpZs2rRQSr37xIutmNs1oWWgLPvfjyiJrKl2KGmqGCiRmoZWeV+f/jguC+J9xtZ96kwFT6AzEkkXIetQNywvUP23eP7hfvxRsvF2oDzocUaj71coAe1dSGGeW6UGdoZNRatD8npia/TzAZqBlKGPuFj39ftxY4uFzN77RODhfcaNan8LB+yHeGZX4nGSPU35SFMnnXpbj6JQH7H4gOX+Xkmfy9iDZMlaqrPLhwJdjXms1SXfPBKjy8DxtsVDfNDjTV90FnA6YZCBUGSgBki5tHycBaosAh/EB4XBmORiqy4PbWYf7yDyPuGg5oOtbqFtXQfCePm+3W747yvSL3B/DROyJLBQuPA569cGX5Ow0gFKSzgop4U4qs+/r19+bDgMpmYF4c1Z9C/pym8uj9p6l8yRvFP75UT9sjXxadTWGhbqKnSX9ew7F+v0vEa/M2CCtkhPlfYFyeG+ci66sgW3lInjmMu/Y1bPypI17v5eaQ2HWlwCS+Y+UNkoaFPM/pZTibklwdqqhWwptFePpCa1Zs4N3upbNZcHUNg3X8lMw54PN8OGjAnty/967czaD0VDApjXkNz/B2B9rXHIPYksfT5T9KRywY1n/R9XwbH6pNRfbUwYF+aIgu+kI90jGoA1vI/3jdFvD7zwDEIX+bEws1mZttHkUKydjHviVZOqa55AhT3vUHCU9QLtObm+0M3wqPGt5gHs7r7weV0rZn7ebcj+dy0FvNWJJRMMYaOXqN5Dc1uiT7w6U54vGXoQ5EAfj4quhvtDwnm07uvEzbOa7V5Vwl972wiJxAy79GwOGPebD86z6rN/OxM8Tjg8UYRfc3ORvqVvDfs3OTL+9bnI9AXd7Tgfjkt2aXke0rXxbCA0O85xj7k3NHJ8QqI61Tm2bjBntCUyOLB2GJetOZ5939NUyIv/On+lPk/M5P+H3dn/P+spqb+sAeIn/idp30H9Lv+Pf+rKc8tjwoNM62AwLyNJHAWekWPwmUJJadovLeHL2xs0yqB+Z3M2FdGH1NpGwIET5FhTRwzapXnNWpq+yW+csOaNsIzZvSaa3hYBfMcXPKIkP2sXxnuluhz/9GUdYaeBfk7w9d54oK3YhLzH01qY43j66TdisyvE62bFxG6guuxnvlb7xjR42OhA2k9gff5aZ6HYVgOePXjV/q3GFmvdlCTgdL+ePY62JjfZk3Hwgmvb3dEX5TCM4+vVZ0PFAwr1D9YLuRTjHnPndeseWz9L6SbpCZQrlBTZv9o4PLaCKjxYGhokjoUynZYsNDlFz7N7MmDQNihpi7zmEgutBUUJNd49jTRNzTRxPzUU2U+P66h29TCXmDFeuk3OWqI/xYH8Oe9tUNXxzzItVYD5zv9lv43xR72qy4WPHvMT5f8hiypHzUD4st+9skQz0dIrQyKeCmXjGvx8w9XoxDKyYL4mIP/71u8/pOaEmTxD5oi/5K1yMg/zH6N/9hBFg3oMwsB+3b+6StY7qsXc7PDUaCVhHmjaBn2ReeAmqK1x0Eg1Rpzmvxrb0Z7not0W8rE5ysdf3PJDCDrVazpwcT8I63NFV5DN5T+KjZ86tylN7iD3JSuUzsj5oLz/DzP+keY0+kjhQnZ07o7PcGAlQlUlyaAxAORD9fvz47214MLmTYha5nvpCG+jecXnseeBC77+HRtqyqcH3us8fiAmtJC8wzs8fux8LrLgDbbwoUCfNRwspvn+K68GMI8xevbLlDDEmkn8BWs6eADfUfpe/a5dD+VgfzIKrpf0QGiXHry7iC1Dfnq1guC5C0QNOBzRYeHTqE551izio7JbllMqMnaQk1WKvaUxOdKcJqDVrKtgPkqGjE/+TtLYUENXDXPPxywh0U6smmHGhbMZI95zBdJeOiMitZxWwMdv1/GUuHT0ONnu4HyXnG8XwL6OglaHeDNLUo/fw432nbow2nmyyy4vrqKrs61Cb5mYl5bvM7NX9SUqP5pDi39l4xR0H9YU1x83kJkv9FnLt9uR6/5vYTDcH8R195jH0zsIgN/I3/LQGWYj261tIDCv2vMrea9ZaRdewO3aCX8fy6taPDTfGDRXeCDwkBW25fFEtLtPNYdaJmNXyP29Rg81NT363SbwfACSHb5yIfn5tjRItrXQByr49k5tjG/WGcH3OSKLPnzdUrPmwl9xy0Fni3PbUWKzSFDzTw7PrQZHs8tRAXZaC8wdh3yGy1884S+c/mRoLjZNg23qFHP4lDDh69u0NuZu8BFuH5LJnvIWgZaJji6inmnyPqGTtIDj6cqEwkyhnnQvHaYBxX/yUPjHyqyWSWoKXMeFzybxY2ukiOBT94ZfKj3vU29aEDbvqGmgvcTfXJSrDuyaKqR4LfOOlptMD/F89yj4OCfb3QZTD2khaWT4ErRV8q1hD3vZgrIhoV9Q7gLn5h3b18SLgzscf7S2cA7P3GYh0vMZ/Et1PB8+QULsoTLaBFOCcTyTyYsrfH8691hDT5HMa+l3lD9RU1Jxh/uT2F1/jvGKOg/zH4/ebIwI1cyCd4J9u27E5RgOdcXge+U/medohRC7/idn1XXI6qMZwMztq/ybnxydpvHPrxCPJyQzSYRNScWgwc+kYUyMGIdO+rocpDAbWAsXKIP3o9mDdFl3zD3tLg2G423AnBscyzD5Rv77qXdPOEApw412GEfH7z2DODmyD6v4riiD77A102H+eV4xZq21XmuUTF1mMnPH5um558MRJ19o4lOGd34pg3JWI98YJAMM3xxcNBnvvgaOGTNDT+hppoO817vo4bHk/mFmIs0PtiZfUWfEfrcpXB+fLhxkN0UwW8B9v2TwTtpb0SO5mfrzYkvA3IvIhpPMoF+xeZnPMV+R9WudZAd7Ymw9QHZWui5G/jJWeUZTdB3VEEbwd1mMu/X5JzRilodOO//sGGLvuLcpi1kMqDvUoLHX37MEtY+HZBdO/1GbXOeh35dcMjCli1Q2noqFNoNffJe4PkMlRVDLg8S7+ulkdEfmVaYdzuDMO6APeDvaUr50xovIv8/LiX8H1036Z/WVBolG8gfglQy07VXlGP7B2yVRc1jt0Xf+RItwb6OeSjUtNSnv7WkQ/Lo1NIR7le6+XpSAW4zSthXJR1/81XrQaTP9zjD8jPPhekXcLmKAwmDHfqguJxqyBZ1QyCOnWYjOmf0tew7Mj+7Hyta3BcVuo3dkWBKsE/3D+uE/D+vMZMEiUHl++EEwWojzHvdJDfybA8JsqjcMf8apjt6alFT5xx4zEPnU0Tfa+4IRf8cS0xq2DOsWDtD9JxQwyclFei2kwLwujte3yruOroYCmSvtaKVvmT0GY3axwmiuPiVrB+QXSdiNBAev8/Si9bajWTNo0KfsfgyhInz6bEiJlSLeb12P+8p9TXsCcWB/fhAKNAnp/35ivmxVssgy9F3ErP4QpZsZIbJDTWwm+Y1OvdHrQyqCP//xM4WQLlE3yU7ZMfl2D7AZAX6vn7GvHpNLwRuXrDgA51hT3i7iYL5sTB4Vt/n+YqUi8AhGXIE6e2IPkRzCYG103m/ULnoL2pK/dMaL6LwL3l+6p9mPzkqKMTbm4QZW/0o/9XUsjXqEs5WeqNaPa/N7KUDH2Yj+s51P6jgEU5l3vrrrDb9r8ghVpjI+9FwjDBTc5h3jqWAbPXDGr9ZGwOyPet5dnxlK8qOWgWXx+rFQ95cq81nwLCULr2R+KcH+tx/NGXd+A/P7AL7dD2izxTLCNnncW4V6n8TG/LTSiBYRm1GphDzUPFgHfFHB9lQhLcEu9sNfaOY53EfhmIPxSYbWZAU89izPqBGOwM1PFXHkT7awockEbBGNWY3VNW0HlzvpjG/tVFTlD5sZOPgx1hfYR4Dq6nhkllP4nGrQ0bWylBC0mo8YUd73lPccUwoH5POB9xrngev1qjJTPuVwYZhTxE0E3vQvlJZuE3RdzY51wN76aipHXBAddNr8Xz3Ggu0J/rKdKs34Jonnvd5C9lRP3g3OCbXgfg/Vffp63slcN2uFryvRHZHFX+QwTsQzEtLhudT/7wLxMlNwrw734/zlnsOWLXVS597F/5f1JT2p33nRfHfMUbxvw37/TOauu8tAl7/k0h4HLFv78fFHdaQoKYu209GL+siArAuQ8mk4GhTN5oUZBVfJc5gXleb7mZl874fYhnkP/Sx5hoCFOUea8AQsMZ1FwnQ4ce+DFerbkUtwyoh2Eev0jkM19uGl1GDcRhinjkYaUa7rVrCtjI/JRMwR9DbiTuAf7ki+zS6NlK2nO/XVA/8+1qkRcRaJhGE5Rp9LT+lK3o/vEVY8zue+Q2cgMrTnPFvZCQs7nWFduF8j/sljSRUpk9HbePMkE29ofRVihrm3lIHifDSiB9qvU/lEH0uXyAzhV/RsGnwggpZ6vkkzpNrfbK8nx/gjOLEB+m+sKn1Wq6hTWP0gXs/PzvzqLEHSC5qspnvaW8sKYdkSOc9rvdZRMGp571fK2SzRzTvqzIcGki9eY+7y6ubffaBPW/4oA/KG9R0l1lXsGMVe9RPwfwotWTeVyTA/MTt0NfzoybC5bz7z9wnzqZ12Yb4a56w55UXG+jbjBeAutMJy33U8N/TlK7/4f6UKP2vJTP/T85N+sc1JZ8mE+KoFfmw5dOR1sLvBpttXJfeGjA/Vc5wgdSIMA91xmdHGcM+GD8dhXfO8aDQrJRSiE8+5p3j9AG6NCcHQLhgTR+tD6WfbaBBRDc9C3azD1ZP6wHp0X+V3uK4vG0sE9HGZ9W39L33J6LpVkT2lNcfFogPO6P3XNuDsxExH03rw0itT7iHAM26DKx3EpHfWOP5lcWH90VOU6hSPAU4br4Tz1TrZNPLQtuijyZfnm2PR4FCOx0B2O7LB9sa85veSh4E8Xx99ojHs9MQ2St7qbxvoWPRZ4mazvTPyPtTjHnMfCoPKAKz4p16c/AJT7U7ZO94KsMrN1AaD+kKbpe3Xobc18brFcwjRDvlRwLMUytaLh8ZpI+zUoZvFWtc/5gfcOMXsveOnHe0PXIvcPKLinnvm/m05jkCjoaXEwgj+lz3Gwo4/I7Yo8Sdbv9XU09ji/lJWGYVXcMkQmBfkT2DB/69jfkIINoS/H31CNlTdJ8GRMmcF/UVavivaUrihT+NUcj/jrWd/3FNsZO2BscI0Ge4x7Gjp+p5RcILa4aMjqx3/hQBgPcdSADqkVJWehJEzVMpnel6FuhdPscQ8meRBJsV9k1Dx/yR9iee+D13MGhd9ypc9qQnId+hD/aSd4c82L+I1x2/2SYMJAeK9PZlvvw7+rT4/O5gX6MPCdd7zA+ghjvI/HkeuSMlDY0ptwPmPFGzArQR+XyGAC7s+MF8ZCYKFZI7D1T4Tlij2onSY4CaSoQ3+mB9/oz01tcHiJFbWfgDzG+1XbtQ/OhAmDU/p0wsZC9XuMzrFE09+tKD28NlzWP+Ymg7NO+rG3g7rirhaGhATGrdwLWuE/P3ynlFF+p2Bc9Po7OAlrZAz7F5gPT+HflQCZE9mTolkHlrhYX7rQH05xctXLRSYr725lY0O0o1pNxGLf3qi5pjD80E97DD79Oe0OdW90cO56jvWXgv9d1/2e+9XRp8+Fph/tJP83qHtYk+qaUFpeU9RLadFJGx0sWesIx7DbKNqpUsemMP+HuaEqQ/jVHI6//5939yHVrC/9NrvAzFCtLOEfE3vR4beoH7FU7a9OS9d4t9UN0efLhMCbLGk6KmtotBgLjKFOYsl2f0jWSei3RJBJ45POani1OcILc/E+//LppB3/IGM/P+3fHBJGJNYxS5QRIeX8TN+2+0mcbkDJfBHvigz1Jkm3V/B8u4tqV/us5ri+28LTj+Hn2JLrWG+ra0BVZescayL7LXMdJ8iJ3ow8J8ZsNaQk0tbWdioZ0uVvQ9hhbENnwZEwF7RhRLe8wX9EsY9JgXmdACZLLS86GxwQyPqfANeRSqjL24fkeJU6CGP+3I2DFBn9FR8ODpSsWcTZLY5DQe8HXLJuIHr9yg8meebwdbZKttYOP5BJjnIp8byyDdoE9DYsUQuZVCfFE2dtT36zd4oYx555ssDKrsD0/IIl5lQWOh5qJaWkP4sJAttcBe0Q1vpXh9ao+f36SUgvAx4f5NjHlNTsxn0fs8QXTHvMS6DDV6M1oPsp8tEv+FNkzJZ6FCmJvznuTnYfUXNSUqfxqjUP4dz3r845pSNW4JF64R+JC/6BXdaHkBW8lDTSXtcUcf24JB+L1izaVKYlBRfPD4mwsKcVfluaFry7xgzVlCGfw4ZD37LB0hjD1kocUVfeMdLmRIYq4r2aTpHV3thiu48gt9Khqv/qa0TRvZ7zHwrHFQw9/nGzP4TWqx7687oNvwbEFUnHkSnNTDjdZhgbC4ltGHrvkByCc0GRSO+CFB80k6Otb5BHunmEjwLg2Dujdpg2y2RQ3RPbJek83zshfWwIfzuu9UzAoHWdbqy2A14PHOVdtAvCtUwkKjp1TbJKhh7f3l/SJDn5HbMQMWBxVxIzXZEX7lFeB5yx8fdEWvUPOOmrrbS40Pt/O9gM0TNXmx+5GF2y2yZy2HEWSOKPP+4t5R6pSYn+J2j2zGtyeFeqca81roqSTg/M6m+FWuwBu7CfNe8jFo2Q4xHEa+49nnhxzQ5ekaGisxkC0X2IO8o/kDtu91ZNndvOfB3fQgSUyB95HeVzQU7gpkva+RkBl4vL+nKUn/E/up/5IxCuEfZj/7tOcglQ5CGUKo36jbnHI4hfNY8W2lUzreDx6E6g/zkPJoFSptLOyDr0kh0DpDRe/1IQRvawos3C30FX08zqgp+4Ys9LgfBLo5xBIkMkVNPRCJ6PXEFVAsrzXvTHvH38Tp/H5TGpifx+hz29P7Cse0b4lff5FVjNLaQPyr5nWC2iSj7r3dQHrWJoZF0wJBz/OAzTP6gvf20NFzl/9gFYW/0p9OhkI71SNQPGvULO8g6+10bgvhgMdj+wPmxePifEbNlchSDwnzRuBbL2B8rfAM89SKPr+aBcnyhpoyT+gzq0+TQuK5Je9yckuJdwgzCHr9V7IwOgk0MiwOPCvUmH++GXi9D2TP8FaNJKi5T0cXFea/opXnvXuEDP++ObwA1Ews2feEn1+LWgn5b6XwfrzD699EA/Y8eKDvvi+6QgP7EcH62HdlqPrYs9LzdwVNddf5oNGwJ9yD8wjpOO8V5FxR4680RB9eyPj7eqsUNcl6GVjGYV6b3v1fnO8nKfyf2E/7d8yj+Mc11ZxOC/ACUWBsKo7ZfzV13JyfpWPSdEUJfbjg9T2yxu6eCHTKixGicimXXscPyBpF60PxwCOFYoDvP4+YVwJviSx0lJDFaOKKEB3ijgRl+6moK3A55AfMa44UXWHzasIDuOt2IL6ToIal/F7AmWRvZJ0f5ofm9CCQv9H3gqlvIzp8JQpeF08kFMuDTUo+ccFZrdqSOTayYZTFI9iL54/5/tUQaJB4JiTZc0CNhZ8bfafoezEHAwkPaerTTAtPkIgN5r3lp9vR0/dRAxqjUoaSggEqIckGYBd9S98k6DOvyk8Afj/UVGollABXp1BMDh6vmtdd2q6KBVzMk0bYejQqqlwlCzz+8+XDkSJ7alQLIZgOMglfR/SdoAxrCJ9XkYVX+4SsWJ0fkE5LpQzW8z3409zzkt28dsHiinm0MbwLmEnYkRAO+Hvw/GUFj2Wrl/71l9n0HZlfSNWvxvuvJ2p0o50d9EVdwHwXoCbJ6y5B7n9V1Fh8+ovz/ST1T2u8iPr/kpT4/yf2C27xAor9VyAh2X0iqmwXGVit/WReskbWW9itgzWyR9bYDclIs6L+grfIZOaMjyKiBZ/44JgaX4aWgn1TP2s7cLt+fnZjhe+vwpMIBV12xOcZ5pdn3WYA+6BmLvyW9iaXH3uA87Ln/VWGmjyJqKlTe3yzsKmMFf0WnAnFf3zvnGk+5Z6JCRcy4d+HX7sjNw9R8EL7dt4zDtnwewtGoPzmh+y2QPaSX+c1xJGPPvgT0Zdc2lqQn1o8XuRgfuNTZM9c22DeO12xhj2uqCD5BgoLqzFT6MFMKMDn+mV+YaDPlJxygbz7lrxz6LUV0fdWAmkr/EhwXPUddQLNgKz10QeKqbvRaoPsGf0O3zJcq9hTRjoEEPyoxPsJ0jQNDwMer2UiYcMFP89frDs4p7PCfP2O179zNhxq3Pnxvn/TMb+WXIh5Fz58ID3bjkqfyxJeu3l/qv38DKnfSAOksa8hy4b5SAk7oKaea4EEnoZ51qrx94h/HubFr4nH+3ua0pQ/zKEV9X/JGIX4D2tqIZ908Ow7j32N6T4NUjGFHWtRU8OAfVDj5rlA/QJZQ1ggW3H3+VlxlcnEu4kD0Oo7561byrMg3GoK5blpi5kcWcivLHz/8v4UABL/UwZ3E31wkKUUPHaoifucvrvNwTqjBs2sL9kv1wzqL+IMTnfzTdg90w0qOJoJuVzP8+2EBOigDGvIiseP/VdTNgkxD600ZEV5r92oCu4XVulz5MNh2XX0rp5XkAKPvrRaphHtOfS51Bf6MiSKvqPSYTiiD66RTW/zWPfL1SoIhl7mwwuXCVTsQhPcENnR16RjQ3W9CaE42GXpjN3eINvNvAbMc4nH28Z9RafK06FQj2rpuyZqalpMBKLn/ssC93u8zfPGGaTBVirD+xl9Zx2eS3DVet77RsqRpa3iBllCFeKf7+hjcpEbENN5revnGX3OPCEXrHvzU4a7vG3o25OXUH4kZD1BxZ6w5M49uJausSDeomb6LjlBcOWQI8Y9anJ3DwSImIt5DYTTX5zvJ+naH+bQisa/Yx4FEf7pcb8816A4tnzJktUHKBF/KdiH95NAeJp9afBOcDncO+bHKrJVN++vG9W2xHuqW2BfPCAb5juZJz4EqMHFrd0CPJMfY/wF30/WCx7Ci4Y1oAVY0xf5kfxXU7C2nN2muSRbZL+mZ/6mRJ97sCAD27k3vL8/Y35RQVrD5SegRstXa1PHCVfIah/0heSF7GXk2gmc++2NNb/GvAWVO8BBpiOy4n3ej2o5oKbsqefD4oHX9/i2qKlMxuOJ8nFeM0VCVi13XRkM0RFZT5ce4JUiamqZZSN9O6ipwOqRHYsX+sxHtH3wLs+SgZa+DTJ9igiKIRvLcHidbjR4DBr4Yqqy0BeyiN581BRTVl/iP+bnu4DzPIDFUWJBsUPf2D89PN4vxryT3vHz34d3BU/ELBKsRPSx0VENSHfHHwvMfYr5TPQYrKj/YT7dJhUNoOUgLq8aH2Yi+tp6m3TgeBGy5z7PG7qYnxPOK4a/rzTpDR0SdQLH0udnUJ3TX5zvJ/+/1N7/pqnlv+P5KSL+w3lK43sNLpecZ+xVHne0KfsUiNI8iVtg6KVqxNkQ4hUwFluoEVNuO8jZRuKd1WHY0ecL2SvdTvMaLecWa/BrWsDE3Q/z1wl/88dTnCAUV1gDzx3ml+O6jgG19URNMgcjeInvz7uyR3YaNIGel6ip83XXlL5sYh/n3GkFUDP0JbPRdnT41UvIrXDk/6spOg6o+fr0LlntHiKa0FMP1tIeWXAs52cAL28Osve+L4M8Odr0dEDfi6s15icnRE394hrZs14gm64JavjaTnfIHvOzEaKQddRXUcOstweGeQt95loYHsRwL4l7i1WF8FvzAuC5I/aEos/o0W9VCCNTJX41ZD5V3DMeT7yiz30fx4j6relCcTUkwlZ79J3uGd4hoR/MO4M0zy/8HQpwwodcsmWJ+U1kog7svB95PwAd89mN84DImw/+/arN6Mc9LCBcFBpD0kNfe17aDyTvSuUxX6JvwnA4AvuukCMwzzW02W9+kFnCfH/MxOP9PU0Jf1rjRVz9O/bKIdI/rCl9+qngr/yJD30uxUzsoqaOdV3xgPKp6DKcjpjBow/vn8TDvE960kLhGRLzlMUZ806IGThQrvPY9hE1eOowf8TPM9b8+YfvN+PfD1K5+pBgv8X8IqzPEfj58ll69+a72lQq5g3XSjDP/KLDiCcQoKblsWGhax1Hetv3HEQCoC8JtwOl69RdQJRfxtK/2O2KaF5ig/c5oqbeu9an9g01darm56EeZZfRfPFezGtNoy8ZIrKekLTIjmB3fEj11qCXItlBIXjdvKY/arhOzje4nDKZBO0BNXUowiXEuT4Qtmn1jNp5BeCM65I4vLoXyKCcQwjqYEQ2nfddHEpTgZSpCs+QHed1nzDPOTU3sCApPz71NmhTzNmKPIsXR2TFu3SDQhcx76zdPKIZb+bgrHcy9jgBWe0j/DRItddYsrWPeRSTpQvLX9GW/kPG6337E2puj74U1vM8FVCKFg9wVHlf3CxulF8UB4ibmiehsMTjwVscIX5sFBK8x9NfnO8ni39a40Vc/0vmUfzT7HcfRQX8dj2VwbhIV3SxiGM42bTinVPR3uimmp/dZhvU1FXVMpqu6hYuzVci3n7eN3CncGfIttqENeseGnqgIYXAOyELHTvso2v1PUK6erS8jzHHpturdoHkoWNe+y6d1UYmGoWLZGFeq++YuX35lMBmuWxI2PyQVV7pfgHeTUaNrj7tinZ1bAAMDH2hzA8rslq3RwhuvzcLzucDUGfYf+Cw/3xLNgZdhL6ImiryV0/Y8YU943g2Z9/bdCz46Zj/JIXbQtFcPzz7RVjDctYiey0qiQ9QExWVoh+HPeXR8+y1Qp+J9j7mtzf34B3YqgIR31oA2XT/8kFATrOmCxnYc15T5cfZNn3F7RI8XURNRdcj0N3GcoB5axHZ+Ie+l8jWFQo7xjy75nKg50nL8P1b1NRZ+XSUPXoVoCjwei0e/X2rFQ5Y9qVlYcO3QM19oUFgqKihWPsIlDzPb0iHi8p83skzerGlPbJsOfH+yKWYZ8N8XlNgXj+Eo4u/ON9Plv60xov4L1mP4h8fo2g3axkzO2oiOBnzON+sqaNZVqWbBqgJEoZ7SD/3OROb+Lq/JA34fCXyHnef9w0k3AkiZV4bWa/Q1+5wIOC7bJ4HziURXcf3L7jK2JbhuE13ND0/AsjvKmrqVRQKfV0f8z2mD9b4M0dNrkrU1HqUXqV/UpF1Fqu1AdniiX36l6kGXft7HWtwPRJ/+cE8Yy+mPcRr603CwwnzFlU2LWzW5Zcx6s5rfuobHTLx3GHe8j8ral3nPPbK0JfeykGgn+PZgkypPqjBEdlI0qx5z3DMi8HOnPdEiH6oycW9L9mQ6j69VQqyppk8SkgXakfeeetDnBnf0h93PWpm3pMguI4KYwvJ3lES7TnMN0bP+0f42PTDwjNEEhVJeOSxxs8nVJKbBXwZRCX2MsjPCfj7hcSz7SrtaFS/FYhCYSThJKHPEXo4g1nlbz7wbc2mX+OhQHzdqaXPXujrx8hsID8+UVNsngP8XA17yH/niYXsjT2h/m0GuGwiuQxep9NfnO8ny39a40U0/+fxKfJ/dIzin2a/NPlJ4N/6iQSigyxU9acIzuqjKqE2kC300txBJgwfFrTqwafsHr7ANR9i6TXnfKSWdbYx8+s/Png/Nczo34cJaf/GGghVzacVhmTM5AP2VYmiT1Q21mDYCk/iXDeFQH/fwYTL+tWRYJOhJul2H8P61b+Yn9w/N8rEuw6JPfuSE+0VqsqqBnG8+fKs91SDBPBATcXHhvebNNn9V1OrgP/OzQDZays98f0jJrbwbaIPC1fMYwkA+pJutgItQmTPEFys9dPy09BeRPZK3I/EfFHKMhrKrgFBcUd2jC7z3Clo7LknPEr32ccdqaXDvObMhBrO+8UO2dcTIBwcmWenCDU1LZ/cvMJmP49DInt+l9YJkugk8Cyd5wyvfSkDx5jzztTmO3osrBjcRJDKcCDo026zkSEfpi8f9ubRp+1gnuBciG8WVnFLKf2YMmTDCvNbNmI+Y/fhBX6RKLwv79A3uS/+ft55/n3LAfOscfv1gCeGeZErF39xvp+sin8aoyD/jv18/3GfyvaiCIm4+/Gh8dTQdzYb1JR7rZi7CRKgRjpY4Cz3mIk/Fmpqc0tqiG85aqqa9w1kzoAZmBW/MmjUJKMqTdYAzwbzDC1RU7uDO68pqbUkWCzQB+3wzCDdu0/iLV9cR42ltoao0z98ED8wf20/8/HjsuaDocQ+ftksNPDsFn3Jer0Fmk1PFZIx/JahAW+FRN1hiz50a0o/B43SIFm/4RCbAx9kfbaj4uGO72+6jvmN2yo0OKsLSOTHpwx4Dlkze9cUshuH1zf0yGINYAoK1I9E/KeURdQ+/nQI+tu8Poap2/R5A2Rh0X8w1zT2DVGU0IPgcP6SoP+cKM35ec3L1XYet1salFra08B8+ejLUJ/ZWllh/nPLm1Cy07xeh/upU8iWD8w78j2n1FlyMSS8KZVMz9GnD/FdgqDc4/e5X6DP7YLBBtOK3oSd98jCb5XDnqhTlYR9hT2BKXUNmfdF9gQ1t2lohRawJMGe931iTxCP8QeKLJGJ/7gu/uJ8P1mT/zRG8S9Zj4JI/7CmnCYWILuu5vXC5WSk42Fxgd1piZoyxsOOaqfHBvyobvnwICU2XS6SCjwNROLdunmPsZt2gND+/BhL2xYz9m9aYcaXvmWQlahJ/vvuIbxHb55dV+iDwSvBGvx9Kt6Tz0NDAdoVRMN9fl5Kxry2iNcRHJZmXYZdjqzyUlUVMkvGfHRK1JFC4cpQ0Ah9YXePFdJeky2AKzWY5+xkRXln8QbaJEPp392M0ttprUBSfToSXq7Iepdbv4DsQD4k/CltQ4NoQvb8Eby+9fTJKFdpKbhxKfJ+qGTY5/uTBhcqIzsKFrLrL1vtwP16qKlGiyviKaYLTNNRwyNnG7Q0rAkCZ5DxfGXdoLGAPuvxKvrco9Lw+ufUF84rE/q/ep7H/zLRNellwuM/+hU9rKQInOmOmt6+0afT70KCULri9SYt+lx9Cg9gHV8NHypyLFDtcRaRC1KlDC8zK7fDUEG67FFT0RXZLnLmtRHOS/x9ncesSX/dQpaaEh+u9vZfXN9P1tU/jFHM22j/G/bzJfI/rClLvfMQpBVqQusOHT3m6wuc+qwijiMjW1RvjyIbTm3pX+fJMsU+LCGHDjUVzfvuDZ8E2eJY/EhQ8+hLX4qZPH5mWAOr58GmafXsICu4dxm8xUSg7Ik1mDOr4p2vONyo37vIRs4V8xrPHyL6qFHTh3BdI9UVOtD7dh5DIWfUFG3jju5NZCGW7pHtqu9bIONQbyBaeA3xxzXmrbusvmCFPsWYdMpWdLnDvJjfkw8fSo92pGt9MeeroOWDZYesOYaJifmmRjaNR9TwytSSeW8dsfSteQ+75tmjpn91V7L7V19RpNAtFBM8yH81dawP872E7cCHt5eBxtSaP0iPC5nNQGlQVUCfvbirnvjfR6LQ6cjtMW+dBcKSCX3vNT1i8A8N5lnT6QxqQDuvB7+USNhdj6jxThQgl/ov8aX6SOlyb+3BUsr5XgOvdvT9Snj0zUBh/kHT5/1/HxUE5qSQ4GgjS4KGPuzn3Y+FxrzulHJ/v5HVw3mtaMP4i/P9ZPzrf9IU/V8PJf7/yaeGtcsj/3Mj768XSUNPhRgCOWkl750nZAuNFASCZoM1tzugbw10egCTtgLvXtTcp0vF3ELITyPPEh19SZHuHLhrzDPBqWt39DwtPpjpCfI/1ptArc50IIzWVemMDZdRSY8X4Ikt+obvJz5NFTWEbbZ68mE799Uk+KEmPsKXhcc8Rl+5usg6EvpQuOL2I5HyiUI6KS+eZe5boac7amr/eQ/IRk5q0OadSxAr6IN+BdgzoqurQxzOPUJbJhW9HQdkz1+A1/frPz7ViimCaGOKjI2PzKZ53CvgxGHHQm6D7GYqGeavVXvnHT1+V+TxGBxwEjKwACO/Qh1eGyE/dBLv5/sPvh5zFfzqgj5XpMjW+snbQX6NeT7gxSPmr+AcgcsvJsbeWodsOzwCiN/I1mFd6xG11gGyZJ0NvG9vdUqzcdjBbmmjL9/vKp5/xE1Q7AKFhOkXWTmfsOdlpxrZ87lA3ysHjkD2WP9IaA/4ebIIXhDpL8yLqzb7i/P9FEH4wzwK6V+yHsU/rqnDOp4gqW/zvIOnhuzgvbGmqYqa6o+xQUdhMsFx+ZaEt/RA6egMd0jSu8B7BiyABtsW8xYJxxJ5Bn3suQgMCH/qwDNBSSg9eEELzkd7M6a8ko4m+XCGfJEhWwruEFFnvzEgn+SWZzGHmgwOYgA2vTzL8DOzVvw8SXBpMR8xwu8ruj8sBCisDmv47qsjmQzUvOOcX7x/cPYCFS+/JxLnr0dWfR4FGp0XIsTC7cNCfo0945NjvvJGvWXsfGtvtHaHFQSx1xK2/2DeKGrUFFsl/9mDDTV1lE8y+IGI7BgImkJ3MSUQp7s773628Y2su+kEaBwD8ScFa1Rh3heKnkllKO9TgX5XMWpSPndlWG4PI3W1eguJ6/EsaP0PpbtyukAuXyfiH1L8/GQmAXi7k1iyi6b71PKx5+VlgmwZrI+r/2rq/PZffHgv9hldOcMPWNfIvG/N95T35PAAf2PIpW+Q04peYs+EgLtiz3zl6LOXjVpDWCjItrfY+Ivz/eZtPf6gKfFfMo9C/ofH/XwuHrEG5rWNP4V2o9vwHmBNRiXv7iNVoT6Ya7hoV8xD2NdX9FFMV4gfssCckj/t6MM9bMBTm5EE9ht9ycUchn1xiXmGE7UVlbb9GyJNanhfb7CmFWs4gXfVUFPHFwe0T9A3WM/aMozUFmt4h5o6nrknYe0qpbRu9uLMWkMZFI/9jebKmwfHX897FBj7jhT9YIJHhVcZvhVkwxc/r6PruD2+/3ocqRyrAkT29kN883ioqPxxFQjuFmqI2x0yakzJEtjQ4PWRClmM2kOIPcQUeOa1mMdWH9R0VNAP+rCAPntZjuZ/fcqD5f5GzlV9giAxep6ZItYoH54HYC6RWPC6pCP1WYyahAB97m62HR2U0AIYHJ4EhxJ9T3KnEILD9CvDc9t11Lt5PiQCQ58EE33zGJ0m8F9vvH5RmudumZ4Fy/yG13u09z4GMW9EdlblMki+R5/WQ3iDy9LDPJeayJKntkUffszrwSvlAfPec/OEuDRFnm0C4y+umalI6h/GKGYv+1eMUfzTmhLu6xEC6f3lg+GlZXQfBT5QJyhL2PvY95N+WkIgvN+YJ8y9Qc8fr4CkGATiamG+oh0WNKS1jZ+3WbKj1fmpgZtzA/OTeVzqd9k0EB6OTRlwb2Stz2qyoSgnTPfkPNh0Mazx/UcNNZUskC2j4efDcSNWPFv6WAMR3Qjgew5q6MO/M8x36KvetOr5YI95gmwu0hpA+b0Y47V9Q5fbXwVHf9czXy7n53o3Kg/Jrm5537XbOfO/FWAVvHn/eUgi+tPnPOc932XIFchiB2Pex4O6Aua3EfMY36OmLwqPeW9lzvezOh81GFv30u1PakYSaG3wnHvP+93Xbuga2h4CxZQI4515Pyw3kCDYVehzVw41rQiY/+C9n/hg4hKDWgZqyE/n572EeS+f0/3AIAke6JPZGX1zCDY/AM1BHyyuqGltwVE4bx283q2w39FNkAyQn28yCbI35s+bPO/jIS9l/P5lzEtHUq+xZ65G5ucDalL+nSpIDqmIGteMvzjfT5H1P41RyP+WMYp/WFM29xyQ16tvGdKkjag4xugTC1YyR2XxSI0e81G0WmAeWj1jhTbzflFxQXne8ybMD6cVsteFW+HnYYWsdy8WKrJkhXlGk/cKje31Cwph3ZTsnSU3WozcEWDrVQRWdrGjsrZXUVMWshjftZSeO9TUoaoq7NtPrKGArXnw18FAAr5TI2pc8x+Elok+RD7vjixya4VsZr2Ib+jvinqX9wM25Tz2Lc1zfyxNnSC89pifRkBfusBCBs97I4sanubT7RPzHGMmakq5IItFee1DCD8B89XjaNCrshfmObgf5us9+oxVEQ4Sz7wzJ9dVnzj6cIDgk/cls7ysove27qC4z3u8LfpjQ3cD5qHwpqPPxVfUdGZqFKK3P5WB1hzw+1E9Bnkg/9A3Q6OiWTavIwUrgQ+1+bnnff4cIfROqFnrjewobVsCy2X6IuHvrq7oazz3EP9+Es/O81oHx5G7AtwNfH3VkSVPCBf4/VnIEdUFe8LvGpeQnHORBMs6+4vz/RRV+NMYhfwvmUfxT4/7Ndy7x5qZxwCSU+JTT3B9OLW/kjivBvu+t/0tID4c3sTXa/St/FCkEN0TvvTyLWbqVYF90HO7L2MBQdZ7XEUVcslDFtrvkB1vHfI70+qGsG+cZPS14/YQ7s8l70SPYUXDI+aN0GvffAglfv5ovhkcP3w177uRjPSr5sg+txJrSrsh63TTD1kn7tCHVqA2xLXOS/Bqv+b9xSWu6EN93mH1aTo+5Cr9RsWriHnREFrmf512Xif2J4HL56gplmJ+8zdPZNVhwOuTZxZLM5OBt/gJmB9vR4VGMGuKVz8k3O60htr0Y0Dyud4Rzfi3T5RC28Pl6PaM9Vfs+5db8YHcHEVkP3leQ6b/zeNy3qcM1m/U9E88E/Sp28RCV9EwbzWSB1mdjjx7XLHGtbuEmsov6JNWqu9o/sq/AK3Rl/5aQE1vjg8TdlZWl/6naATKzU/8s8qVSr+U8f3vS51D7gLmOddAlkyJt5zviX95X8jw+9Rf+X3evwvZ9p7Yf3HNTEWT/jCPQlL+JfMo/mlNJTTuwXmIw5x5W6BfZcOAfDz0qfGNNXoN1waEm1PDB2qnjvR3shLwZJkvndDu5r0+6xWy1XzPcyeghpr1SQHXXKOPLMJYoLu1WEN0o6gpu8Ka1tbFDhxvX5YO2eYGhctdhmyLeS3kZ1YMfNTUqUQf84f9oaFloP7AK+O+DAv1jWwz5AMkvwB96PF6V6Tc5xyE5rsuWb5S5z3UUFOHSe5YwK30jEa2OEIepy0JiuDg00WeC9jHMd8Fd+cwr2ce6FjDpzdhjacZNN0XWOPkxvMha48C3XT7CfPku+XDrG4rKu2YBik17gSanwqEH609JK/TfE/4aGe078I3MD3CPLQQjzd6msdVL6f9B3145oCdh5oIT+VEwmaPPuw13Pyc8nrkw8oyMurIBwfi7UJgeH6YJxc39Qt+2KJmfWOeuxWc10AMsWb+46c09Bo/WohlV2J+NaHPZs6UQRr1+PprIIsKvycHnvie7xcGSUe7zf4GwWmJmtXmtdD+nqZ09U9jFOq/ZB6F8g+zX33cd+Af2VCy1V2z6U9VPVjn6FMuL7xvdH//6VC81ab0v/e4o/I81nypsK06FdfdqB0OS8g36cAzxqGGSP+UkNdfPQs1FzV4Kfsn+Bf3xYfHvvVpP9SY0X8NakowFwpV3icJsvMHfSPikRXl89ODQ4CaY8eddqPeLxghvchYU4a+t6m+e/bAdmf0Ibl/38inO6GPFlyNNmnFGT31eQGW/O2Yr/q6T80vft6T+DfPemuec6qhb2SV1ZTh3sX8J1u5hj3j0OD5HzBvXALNhcAFnoXL7DjS6fL8oU/e2pJJ9IDspvMyFIZ84/+rKfPr7ZAF1a4Myl0W0eLkNRDUS2S304Cars+n/3wefU48IWuq9rACNgY/7FE/rPHVxQRwr2QsQ0E1fMre5hngIgjEtzZHzKP3YABvqeL3qX4wjzUUv+9ls6xJ6KVKRidRe4OTVhIJLzz67KpqkSN+pUQCtsd89jEXC3Bd68uCZ9E2dP8Tr5DmLmo2mu8V/D1NGfqfxij+LetR/NOaepfrD6T7FPOPHLa7/2qKjv2D9z4O1ujuu9YgK+UG2aVGFlyANq9L2/HElTfIKvc64CCYVvO43PaNLKOrIsT7vifhrnx39EKeFVya16v0Cw9Z67htN/NcIvTBTb8YacatRQjSH2pqoeHnHxpq6vTblSyIzSSisHK/4Dh1T/xRiXf0sFc7CB5Sx1h2jSvyvAQGxDxBTY0E8xZ84hxWkoz5ZSFhvqgX7gDFaR5jMZrEpvLnPkERSA0JaXWg9PQ6qRBvXpj3lmtksSu2BPCShifBrzp2tIowzyTveR64Ms8pXqgXEVJZuvHOw4ltEuuSBbm6nJ8TJqiJ42J44fWH835Uko7nw/ofsMhp+aC5o6bDw2MJ7Ov8Spb+kCUt8kBfKs8jC6ExgL5t7QSXkPF8MM7zLkLu14GXbue9gDrMY00SLGCnOc8ygH4HNICpQZbWxTLw53WtiqWUAKKHyAfdPAaxWokGwJnOc6deWkXNLM8hvTPUrDbPR/xrmlIF/k/3p/R/yxjFP8x++6BvITgcMGOLl3mMYPFzYffqHryzfu0jurwFKjDrgTW47NSKlq0UAqzVqQRV74C67QYz/qgPzL8E+5EulycBoqONmlLy/bzXzKIEb9u9sC+WrY018SDgXjjUVPLtO6rungI4JeaZ4HnAvNZbMWCeupSEgYBslvGnebOZoOOZ/HlTGr42mFcWQ4f55vPOSKJudAhv+5r4GXvPzwC6GRzc+lOydYT5gq1++PnWfTP/uMeeQdTgB9GUvHgkIWTN6RkocAm6hvnjEfPGQ/AcyLnXxAfX5NhQ//L8QvGrW+LHMWp8qcoTRBo2BVcc4h35cOYGbYWhL8q6bVOT1DXkEbIba3eoqVu2x57AUFNhOc8riSWXg/z/4u5duhQFvi7vD+RAUEEZeolQQVEOBAHMuAoCchEU/fR9+Fc/3T14V+ekcj31ds1yZSlKxj77t4OIE07zIbbyRd/x4X4F42wNhE82EWpOsXSw0rGf4ffVSjRhlw686oK+HG7QJ+vbRIHLtS8JW/oepdXzgGw9iWbMIQQ1BdnJB0t+zXL7M8Wal4O2Alan4zkgcoCvd7YR4A0XBOaR7hfX0Mqz+U/st/pH1lH8bZ8yG0wpxknGOiilOMbWfgaw4c97bu6Osk330/0CHGOBeahokAUxbnPwbuI3Ny0X2eF11DDjx7cXce7JuHaoQR9wrxbW7c8aNXUN/DtY9bciHKbjM+P7fXwGGSJblqRH3ysvArLdF/NN88bXLztuwBVFLNiPcd11tBvnUBbfLscspG1oml5aCM30KfB8qXlkon2W4H6qUrBNTcM6X2k+HNpxHf2qfW6oDBdkxYOEeWl5xOtP08kAfKWhb+b3RqHzc7MAl9Y1seXDsqPx5nqFwHVRU/rYp/a43L8Asxmyo03HHjMtwZ+rPmVGGfmUYFKjAPumw/uTRio91vcSkioSiXO5Pm16uDVvCNp9yzjmKZVOaDYBa9kPgh1t0De25fcCzn2cd70K+Hrv8DiDG1Z4ObcIRGoIGtaQM+lypxZQ0zyMZbhej4XAvl0lUZ8GJQTHbIasuzxhTRqQI3x/Nc6VM8xn9gc5I8n2r9xZdqeItlstBHNWC8ia9fMX1/vJc2n+g6aU/3X8lLD+b9XUX/YpAA0z9cJFH/j4OMZmPWrqvKzvDHYEx+jd+8whFu4VjnGlieh72jJgc/VLLP8eURocZyswtl0vOHLc1HQOJuaHPENNmR1qMFbMDCLTeAj2YfTBfj7dQHyb5wRmrx7zWrf/Qiy5mG8SSUaNDaYB63lyZ3w+wXx1I3us05bXEVufewolrVxDXKvPnJ981NStzWQw5rzMnbfT6PT03LvIi48n4Ztrq9C+7pGdkveoWRtrBq0w83voxMSJkgbf/4Hfzzqva2QrGtS0zdoL2O3xy+z5/BzRVb/tweaXJufLkV0XRfgE93BOCQyWvyHpxSFg28VTsJO3QqmqJwV4pS4Idm89UeOf8gXh3W6Js/FQ0+LaVMDtF5ifcmkZ0RuM/SIG/53zZryf1/n0hHm0/wp2PpwGmvllC+Zrib6cT1HTMNMk2KlqkTvefjHQN10WwM5j3yX/jBqs5IcDgVnPiPO9Yb5rpjMJ+Et8Mef8QU1m3gV9zN+iZr378xd7ZsqL5U/Pp9b/SM/Mv+1TfPupxzWfHeNPy5eobGoGHMPHnZm3uaZiXsK8Y9vHKmf3CcJGdD5ZkBw/n9xgVajQ6Y5jHXz2yI5GrCGvCxOs44/qP884tYiadxSpnxaP3DlGOKY3UYz5a29hXkviHusmKT+IIshejGxQk/n1coE1v9wJF3bNQIMse4KzeHfjPKCkUM8rK7C025Owd+wDUaWLBE6wLJl9DDBvOdaMgd72rWCr81akWwXZ1liOcxLVSpboahn34JMYP8/NwfxWtfj9kvmqyh1+RN9IzugT5qJCTT2ks0fbU9ZBsFXG/UqXpU4r9T3uT6puglE3nkIc8UTAmzWocSPXN/Rsz3PwjyH6wPIU6nQ/7HtkS4Y+V2fLDS3FeAkQ+ZifyBHz2eX6PYG/Jm/G66rD16dfDRg9f8czxtE33WXWgLva4P1UXyegr68/A/ULBXH8Z1XQPU9ycHYi5rejg+zKrlMO7H4QBbsNMN8dqCkh+w2Yl+vN0qOI9h5YSiAQNqyfv7iGVpaFn55P/Sv9KOS/rKmKyRX6xv0pOCfui/Tayheg7S4TzN1No3SlzUQAlVSMvWfIguNmC/CT/YcYFht7Fa8nMvD+3DP+qX3k9bZEDWweqAHMHlh4P/sUYM4ejLt7X6H1ejYBjO6Y1z7T2Kbzkz/gGNOQvU69nFJR3etAyigTGH34BX3yuIWETNAHsq0q0dnj8wCnnbXog6Kmk6cnL8DX05Ix44Wfl4iNAQezxN8foR2oQLQWLKvHvLS4oC8Jc/QtMz8/CJ/fMP+lPuY/c+FjzThpbUrlbHfG+/H4EtuqzzaNuu0TkgdriPPZByrmlVUOYb+55Ub7liTSFdMtmPL0yexpiyw1L153MMhTYDy3Q5XWW9RkdL2jzyVnTaGWvZcgEQnmp+0Wxzjvx/7ty/lLcHavlUK76+MIlr7B6+uTtqaPNEZN3Q+YD6Un5tF33Hxgt8lywTZ4FdGjYd3Bv3SY3/Zh0NHp82SD7Qsi+qCjo6+WyO6BPekFrk6WQKfezAF/IOiD9iL8xfV+8nL20/OprfB/Hcz/v9VUvZtgpl4PT8buuj/Q56vHMZ0pGbP4w99QadVg3pGliiDL+UC/NWZ4L6oHZjxfq44Gh48EvpRgHvNzZMOTfKnBRS0gKy58e+xffgNjZT6YYzo4pt9JswRTO99zI85RvXaIecPSFsiWl48fUXErn4BELENfXMge9Qa/gegkPJnDqSdSXSpLcNUO84my8VUyibQ52MqlJDyVG2S7OddgTWYtcy7jOSD2rWkAXjbmwZJoIn3ex3XyLwEzvjfOS9ZdLIA9OVbM8RQc4xu4o28Yr49gb9Iz0Ms5Q5+7hLVgp2dkN4+sE2Dr4MaMXpEGoi+/G/StFfqm0J0luk5OKXjbHfqAbIUUaxBqEvK2yZ3zC33yns4WYFSLcZ8yJkE6EXYaxKv2JTCfrSSqR8kBrPb1yZm7CgpKO78CuJb497nNTirCIX/CuTRyxrLzAiPe6ZFCWM5FwkWCGgyXUwaJtxCZ/WKdTgsezyGBZZ9zW0SfvdkXGyLp8s15dVz94no/ebX4oQ/tfPtvnD361zVF2R4zdVMjK51uOMau3laDc2+lOeRxrdDIkb/Ay+4h8PUWNbUsv1fwwt2bWasnZnj7zrEOfvJOcI4FakDXLwUkqoV11YxkoOw7S8A/XUrBmXNkrXngSxBY+zszEifWqSX2L3AvYZXb6Rxf3/fNAXbXb0ac11MbzySY1QDfFvPRYVZ31Pn0BUAnI0stTpJC9Kc8g+iYFYItPVVk0fVsC9oRmZJ793FM7rUazEeOmrVVZEnj0jdg708Fszvu1/QSNF8cg0JF7OrUetQpEg2syfSDvhyddbrWkb1AWdY5swNkN9gtPHCvUULMbFEX5HzboaYO1ThXPp5vNdneU/Cr5is4m8N5Q4MQfSYK6gbZNUEOmL3GPaD+eG787YSaqqf38Syfwyu3qboS6a3+7sGc5x/ClWGZ0so3H2DGqFm+mI/r/DefEi5meRfs2dNVabB1buBpR0HgE70t6LG6WmDP9iJxtidFpazD+xPKY9+oyTXQ6bLpLYgUYzzbZ/X8xfV+srL8aY7iX+lH8bc19WxnmKlDtc1tNcU8Y1/iA6jsmRKD72rM8PHnAywbMH80Jxzjw+qhQ2iKvQAHa4XsMWAd9MSky1m+aTw6LfgdmOSjr6QvH/NHeYnBEUgp2K4nDzRefubge8qdmId9rNI18Xtw/AF9YmogW1oznwBptVRwhi/6zjD7VOCeBhyz7Kh2tDnj+wd83zB+U7yOSP1ehGRyLHL+vWLeyt7iF3Za1OS2JQboe8891vm7hZplqtZR9uH1OLGZM74Y9x/xWP5AuNs+BOfhjOsslvMjGMHrQ1g6rql9neIa/INfM8c4ILuZJDchSGiEbOxLHklFaw3Wwm4F5x48B6qGSQIg+egDh/tJoavIH889dOvx+RR+f/Gdoe8/2Js452WrUv067pVpxjkEZXzGHDRjT0/rMwiMjAvjdYas6zsmfv/TBDX9Os0i0BTtjvkxqzb09nESZGHMbzY3kF03k/E8LVFDjeVdR+lN60Vg0wNyhDayK3+b+PuH8xGwejx/cb3fUlB+ej5FlP/177913u9va2p58nOwm6wlTnDWCmqpHwKb2+7GzM0ZPXk7ruFMrgWy23zXqFQ43M/AH88utwL/adOiz0TgutUxdl6hL3XKFuum6D6JPTFlleZ6E2G+8MucbQy5o+H6MgM2cTCvhccLpf6x6SB4xOgTNGyAGuV+jXkhTXNOXp5EF4sLsmkyb3MnS+qalscsA1PJcIyGvucRVZ8JEBz2BeOnDf7/dK2WoFmYf1jRBR5163I8f3eLeYnd5Jouou0DrNP1TpxKw/xXmZhPfOaipt5mC3QjOwcIw7Hf+lk/U5p1kwrZNasZJxzZTTkuVDBYFhLLyj2VkK0/hXgxYH5jY+/lvHZiiJbSl7E4PUk0mSK78X6N7BjNkAPkxwWvtxrPRxZ4O55jct1DoMQv9DGCr4+V5Q6S13rIbRg//07sSwj5G9//OsE8at64A9sgznLnYM47ymEeQzxown96B0Q08b4wnhsp5M4sVzb0vNwLmG+DDq8vBRsaw8UAm1nItqr3/MX1fsvZTz1e5vQfOXv0b2vqJsV38DKCLJWnDY4xK97BxlGS3IqnEv7NIv6GYJc+CHtPMF9x39LAHOYdATY8R81oAhi3aUd4f9SAtgWynqlMW4Gd/Abxv92GEInXkjmqij7obUoBrHiRCdbcUhTqu5gPXNN/4N94I+vUsZQJrKfvlDg+kwaqSFqJGhjPGNg+1IJmpE/BSAB9YzuolNAwG3sV5wXmuUQV6WrXxUC2rBaceHoCOheyEsCBijiWO+5pTHGMutRK0TcCLaLpZjaA9aSP3D6OeYUp1h6cIB5yZ3lcbagDqCnGUsxj0y2y2yM7TMe9+T4zxX2lENJNFLDsOX6+/BzWVD9+I4j36y/hD75EFpzyByThpcaakKKmp5H8xvt1Q9azHcxn7cWi/+mTK7DXgCy9+Fg78K7XsY/u7uRR0S4L9Mlpy8Y1yci249YWkqYZYY77sOlheQoBVHs8nytHdt3JBwPCIxEYO7yfCt2dY2TbFrqcL3z0uc29v4B3P30Yr0/nX+yZuZwvfjiDYCHM//e//1ZN/eXnU7OJlkFwXTXMucV+RKnDt6Bulklu3AcV80azf4H95g9inwNkscVzeoSYaE/Bii5PHHOt+QVrcxrnJKbj2qFtj3X6I2Jd7UxtQw8wQU0J45xAe0bWOp/QFxi9ZLmp3nSJnpuyhfh0RbYkokapHgxLzFPOTbDXa/SlrawVEKzOLXNOpZdiPkHNxvsV5qO0Oyrk9sbru0coCFvnqEHPKgI4WRb6ynGOGnkqWQHcuFWEbSM5pVeb5+BKxY3Z0zuy6jzLsGbca6wZW3Wpok+8KEBzGZiTV0sJfWuCGiRVhax0RXZ7SvMKzorg5ebCqkTyJhcFEt3E/GZaq4K6Zhvi/VigD6TNcqC3NWrKlmZYAyapX9B63rwg6W8vwucO+kYQL8d+6lGfOxUJCzoE45pk2R4IiwXMW2KV5QArjpq9qJqENepzgpNQpMi20h59fOsEAG34zVn5aG1aac4VjLL+Crb/WElUipDdrce1Y/YzRnaFTXke+91/iLNrzr+43m+5wKH6g6b+lTmKv6yp8HlJIaK7hjj2VUNWel02cJBEzOCfCn2hrvn4POeDechnqkIXq8MekvXmmYO/PYl06s4+4JzjZ+7sCLLh7lNGEJwJstpniSw2m88CMKqmEJwPRR+c2g2yZPnOcmshRwOdrD4NMII+wboSNTudFhJc3O42npmNGtpr5agBC8fs8ytF9CFvY7DaBvPX47AQyXnIkKWUeS6wLvM6mlwjF7ZVMPoKRR/QaxyTVjtHH3qf0JfEZZyBrz+jnC0Pmk2n4ucF8W2PmvIPAaVxcCIQO/pAHIjH3mwfv4QouiI7Xk/Ibs/TywT93XvM2O5ckRD9s0SW4ujzz/EZcRntfAjawyd3IrdF1tM/Bdh6VxO7xJRI/VTuIRbS8UyED7LcXZmiL70fPfpQESK7adM1OOXqLTj1J9BpdkCOiLVlIzhe2IjU3k6OcBQfN8HpF2VE/e7qgW/NkDVfb2RXf364gLG/fHNn8Tjj519rWMM+K+SI99gf0YknyK58Pgh2Hq1+cb3fUlJ+YL+F+I+so1j+ZfZzXvIN4s8S2WTXNzbNAm0Dp7eQEKveSjim2b4D612WOQ8fqkSDy5xAdLo9mVW7p4JSNkGNSNsn8vxS3tAklgNwYxnzmVlh/TFb0wdz7RS5zY5yRKFC33OOZxzp4kLv6PQc18AW2YPZ1jjH4C/TBZwmwo2w/Uf16JBPkE3DFMeUfPIws7ufCJJtgyzXGUeRzK7aG7wTzbHOf6WaPu+RB5qsVbkjcWSlfbHNgeclamqdyx5dusiO8e7sMzaZajpVNjjGveJcCuy+RTZSrrst+K34Fvhyjz7TFX4BST6rGH84Wk3dIV7B5VG5gtEcjx0hNZfBMkmTMzMLPRpeph6E0nimHNu2NT2KnxxYkVcC3zZNRJtJ88T7gb5k2zdfotO9swVvc+oJJzd8favMpgBfazxDzkWfzWU5A+eVNTmn4/M0vpvtME8FCda444zS8LFzwbnEX2IL6UmntTjXwZ9LX+Lc++dAZ0GMPpyoyBF5iOzaS58D+JcK2fboPH9xvd9yKf7wfGox+0f2evxtn1rS/Q1c+4ys9JhgnpnGkzVcH99YsPytinXQnD2RhfKSjdOAIj34y+14rsaTQFOdUIPbLeYD7/AkLDlg3trnPIDkcMS6HZb1QP2z5oG7yAvGp0vU7PVaduCftIwZl1eH+SLUMMM/Zjimv1f0Nf3lzUAP90nOvECy6erhZ+BNX+Mewr4e50TQ96Kue4z7gBcDETf+G8KHnzM+HJAV1a/NYftFzXG+QlZrslGTG/2B7BWO/Ru2k9t4zoWT28XG16l7HZ9Ri1DmDvtgHd9MxrnxgL5zXjyXNQ3vPvocmyA7tjL67NkpH3C2UzeH63RRE1GdSBDY14ZxMX3aIxu6wOcc2eox+c++5v4OlhRUuT3kyAGPeNJC6Os9sf1SFumLTzfgHWkn8PiBrx+qZoKaa965M1xbStd7noL/OCKb657fUbhra9gdHjHhai2mNCVTB6I0/mCA+gQqnUrtGX3fGfdnRauOzvTZCwKzR45QIh812WcEPGuCPhz3wS+u91uu5j88n1rM/5E5ir/tU82wTyDpPpXAllWjU/G+3cB1945zM5vUQGdK1kBclCVxNm/UyLdcriG8zFBT1hr/hmFX9mAcVGS9jVkrNFs3PvB7gnXV3Ekd9YS9B9H0iGyWTmSg7dTH/NQ9MmZhfCvo4z/7gBVWCg5U3kBXUxCBtCTO2fuA18/XsxTzxH5cV05Um3Y7GX3vSh6Et6Lbkdn88gJj986J3Ylq+kdTmuI9BHsnyzW1dhPUZMQe6GteA/TWNsiO+okJXP5ifttPzBbg1GHee8xxjC8W+P1MQ0dNQbgsqH7372CvOnw/NkN29Envgmrc3Nx0X25Nppd+AR75NoTtViu8f9YVx3giDgLXCGpqtca8asMHWbV6YU3ZwawF7zyey8hfOMYLI1hDUDRd7vhaCFTNtQkE4eLN+HLsAcp08wbBLMb3t015XCevyHAV/ZBw2xdVOnHuNkTV5ZNzriG7HnfBCVlVHvtbBGFNH33fQzS7I0dIIbLrxLpsMW9N3wKjffuL6/2WivzTHMXiHznX42/71FGbxGAoOrLSrPBVetaLKeyHV5zDQfd02hpNDeZcKQT+OUkD3czKyf/0qcsSWaKTtQ6YGbbMzoZapJSWyD725D/7lbyCwnbiQsLFPOe7DWqq3s0asM4UfYpvopQuJ2UJycYoc1bN1I5WLWpqG2ww78w7T6Wr2eeGY3ZcG7Q+eED7VeZCUFulwOcUfeptYt5zSYSa6g1kVcdBTREhxXy29+WCfqfItjAPytzuavSlTIkjMN3OzB1r7OcgPuUGwlOK369Nka2c52wCPlu9iT3l47mLU/QJvlw9GJMejUevMj+BfgxcZmUx+lRA+zmyVYnsvKoxn1yurQ3WUx8ENjeCiLJzcwPejGt2nVoDetDLGkK26dAnv3JHrUuMvkRIxxxjGap0bsUKuPULr19TTaFHvU8gXNOG8Ffv4/dZj3nzmnvMXj+FgcYXy4I4faIvNuOcR2y2GvD1HNlzqT0L6o1c4KXvJ3HEoEEfd8XJeIbEO2eucvrF/n4rYfXD86nFv9KPYvmXNWXOJxG4Wl4R2x33J22M2fq/fMqWKL0s0UeSp1QILGDoO/22XI3He6Km9h7WzbmB7AQ7aAkLK9TcnseooeKJLFSQOqXPGXfAir85c3qhUemSXyrwh1tGTGuieNS/zjCvSF3J7Evi1TS+0y/oHz3M2WGqYj5LzASYd6oFZxFKOn3bmgMGeyCLDkrVkYWIeQ866y44bx/zVt+iK5xEA30sWaAGcjpq6uWXjC2z8XlZ0YTgvb4Gc7rRV8861gzHeBSCfb6Meyjlj4K+tHoJdrNdRvT5Htmr2mHeY2M/DL3BPPNHU/fCLcjalmdgZZ8ax3gSUsxDOwausxqY84jHvroicoC3fT8ErvrIAeFUrsCbfDvChIVf0287UcBz+FPgzwZfbxmzFQSuiNff72WJTuISa959Vefs28kpzRebGeyuc87Y22IRbdeOCc4KfdFejusJhc45AkanD7ElNvZ/D+UnGDBpBbYxx3nXuJ6Bu929EQ+z0y+u91vNfurxsvhX+lGs/jL7RfkEx1ihPwSsc9p4brw+gUvSxcz02oVEtWtWYF5ZYR5aA455LeMSxPu8zc3F3fdo2TboO1rYCHa6RXbrmekA15djTxhV8ijxTA6elKCPGHOZUuk+e4Axj1LBWnXjvlhzX4ATtyX+PpMK+rJUAbZLP2DsmC0UutpfcExKKo4p7qJvrf2PDcmuLvI/PjURzCfYanXPHa7j9a4v3QJyOqIv7SpkvdPMR00eNyVzNIasd1z7AfDYugjcnHgidZVZBdbXKph9OI5zENVlBUZOXrntrZY2jd78BmGSYd67nvH9ynmxgs3acYk57aoCU6QvgBE4NbFj47mhqpxY4MqngdiPC+bNp7+NwLKdR243AnKApDQP8PvyKTivK14vRPIAD1+a26Ydbqiz7Zfg2QJe/+U2IvVkfH1CTfz+/tyPaP1VZqBe7xbhuUF02vCdAfC1x7OJ5PH/6+0BTGcYctbYz4h2008LlsNa5IATanKuFy+IrBrf3wlPv7jebzUeP/p/15T8j/TM/Nuaqpd9AEnvYeavXFX5w37auo2ZtXu7A7Wv5R2iTkVNCVP0ndU7nmEdrFvB0Iim09NFxjpvvzA/FS/U3Io3HFkvrQX+naGvPC+aDWHN7gJz38haa/yfYHtyKpjvREeWu11y8HcG+uCQeSnVEvqByyL3BOfQuyKNJlo09uivGdMf6JuDyRkYwqdAH8oXHRmyGPPZJ7ozu/Rqm25PqCnVTzD/+QTHsPDgY50/og+pd7x+/O198MWjnrOejHMuz+wBASqFsL3UpJTb2hL8yfJFbG2Lmrq8eYI+LJe502X4fWNTx7wnmI5g+uKiIH2y/YK5YjVhg7SUaOOib4RDg3lFYyfMR/U2BKPq0ee8DmuK4vkl2BJqiB+gKSi7yUtgTxnzjjA7SbSYZBKgSF7MCbbIovYJa545bGrm7OVmXNCfCnDpMoM4z/dOos9kfgGnnwyEPcd8dpKDPUS9gj45nzzHXtllA0FQt4z1D9QkeaTok+f5i7G7e/rF9X6rhfTTHMXyH5mj+NuaMrelD9ZwejB+unsS/Sj2BGhRxwSq6bGmgc4zsPaPgjgnAzX1MPovJNugZaDoyE7M5hUE6bZhThNiflLmmQ3BcMW6SiuV0p23ZcjvgD6yeeD//0R+BlzyUFP3l67SvSJnwE56kTNjraa08JUBTsfeEez359jRUClxTIV9TbjbIQv225mJ+W6eE34+Hzsi08s4Zu7jWqO7Cn80dRkmRW5/M0+h9Q01ZU2nRe4sPKwZy052wYL3GT/4QR1o1mgleLNVjux0kyPqfPcyWLu2R9YqlzolBb6eP+sy52cV2bWV1Bdsm5PDjM4+FkSJtQ9w16iEcZ2CSLWZBWB28ht9NMHXY17y0eeepWA79Tgv2nzQ9636SfhtfF4XTicSsA/mU6Z+A5G+1dkCnC4dzzqNkK37/SwAb3MYfXCF7PlHU0s4C/bpuKtpcrrq4Az9GzlD0Dpa2w+K9xN9ks2FM9D1cVKDt9y3xPYuGvp4Azewqm0v2LOq/cW1SSvppx4vi3+lH8XfzlP9tvHAieIHsasMWejuUQV05xEJxiY7FtSmGWZ0f5sLTCqkiL46/gJDVlpmmVrd0e7KcUw+lBp5/YOacIOYgT8b9yupzlGhfOlbyEb8jnU/rCWaBxfMN9E3zaHYdSrW4W0KyRQKxnZ3Dy++lQYgamkTJ0srZMEP1nluhJXgGNt6Q5WFb4DzJXfGTeZ2xKJxDYa7wfeXevTF8qtacJ1Q/LzaBFn0pPAQkpmC7z+/SegDEuYxnh1OSG2KWlNwMc9Zlpzn3Ir9sd/EdgG+1fSExeZ4Jnf/weuf3JKwa4dsvF6nT7gWqsPMYOWm5Gr4HzCtZ4X5buyHHm9aA5iRvpndvPD1QuJ7wCShHJ9PSQo9beIckmiD+abwm4h+XmMvtmrRCo4lBAM9F6ipWMHwyU6Dn9JF3HsQ3RTUbCn6QAUHfVzNTBXZUbBsmmTTM9h38sbv90WW1Ivl2D9+nNdT7qFOzVf/wPu9bJAbxnnHiKj495blnrHJ2N/w9zS1FH7Y57tY/SPrKP62ptZs5kJ8dkrBWXtYtzu6Uf74lJVrC6yjkz4B92ZgHT/EOOZ9vXwCa6eoqTvB/FJZZYkSMWqs40svopvNx4Lk86yJYxhHkZaRiSxkZplgv4JapE00PrOdWGlunKHD/GHJKTi3a8EcmEg2rSbSG46TJeT29uRGdP/IArD0e5Xb/hE1iqPzCkw0svyPT7ViUwF0SSY4SzSiPz51RbRCXzujZj7nT4Bs+ERWnL2xZkwmpg2suaiCvZ+irw7yNgdnkeQ5S5/oA9Xan4OlyJ3A1NVyQ7PBDCFYHEp8vYw+6yw29R9NWUW7SAlZxm8wFylqKrm2HWXOHVnsWr0Ex7FaSs8B+iLrvuhz/XNc4zvps/FckpbxvS97lK7KObjqGfNO4wUdfX4b/Nkr+9wOGfom9xsXTCJUOZvMZJ2+AvUD62e1Z/b1bFF6la8a2JfoTWzBb2p6F087gJn+zp25FqpU2ZcPYGhiOSeCDPTod5i/LKcT7EvW/uI6itVq9hP7Kf+PzlHcDrEDYT6uG5dNtaOzm6LAcVGgT4F89GgilglE03HeLqxVzBcO8rn1slti+VdkMbrukWWuZ8w7vK9RY45mgjW7VwJr6wp9bKIB+Mo0y+14j77x1k0f4lhIc2vQVgq18v0NoogUxD5/PAxOF/EFu67TUZNkYY/nYmD+8QYcs1VSSRRHig7RfJXmfL/DPNXM5QeYNEeNPY6qSt93asJ1FdwZCzU1ot7544/9C/H9Z0dVpG63Z2Am5yNxJAXz23Z+uYPzfOL3SyP0gVLnIgSztGOO+GzQVxb4+njXF6jhRkU2fnUPWLvEIcYrqFKC4+wFgTqrUMOrZUGd1/IMwWncD6UE7Ya+e+6A23xKxnIb6/HnFKcQfW7oGxeCvnE5NTMwi1vL7Dhr0Tc/2xkEgtAz7gm+TQsrw9dPg4o5fKGp1LwMb9indEecffAZ6OaOxAtDP557cvULujGCLfr6gD6pbsazdSZyAbwokM3Tsb/IoNEDmP54Jrl5Wv7iOYkrRfrp+dT6H1lH8bc1tTUnHIJ4iWzjANb1//jU+ZVHuaHUR5t6CvqKFTg5cQ4LzCurfvIAJ3QwT5lKldLY8nPw2yP60uNR2/TMMgCbb9BXpPWipkW0RVYzu4w5ycnr6PpwQfZaG8h+nnwWqfo1k/F8WfTBZI7sdoiHHvT38pA709BV6ZTMkFX4Asds8kLfQ9DCMVsXKfmjKUbRJ0P7mDFWg0RpNqUA172cMc7H91uPSoWDlecOGfD6Vo4+6t1VmrP5vEb2eo7r/16Lu4BGo+nUe5jC2KbmKTgJayQqlxcPzOsE2TEXURPh1ythH+//S1PX4NODL2YPwW5KzPxFY53AW/MXY8oXNbmvZxzsiVqOz6ewpuwsZF//5jU5y+/oG32tieBtwxZZ9NoWtJ35IjjbphO4TfH3lSdjPp1vKmJ3UkP/aGpz3K8Jl+2tR/eb5AhsVaKG54aW0md62qBvieiTWrZUaKBd0IcHsyH2bRg1yY4KsvKrQ5/L5V/sR6EIy5+eT/0r/Sj+NvsZn8wGr30VAj9KdUrXobKC8ymNmHE0jkC7VRYCu+U5sZ1xHi/V9wWym9kSE5GHUncyyYBNhEqwhwE1Z8b8Cj5MK8aCyTGi7jc20KfUjLCdVtc0OPQMoqJNmdEU54E+N36MPjXDPLN4oM98ta6Hq+ptBG6tDgrVF9wFt788BA6lO1B5zzUILttbbgujkmelWYDrJBnhUuRt6PO1MTBPDWnOtEDa0Lt2Qfa6aagpa+yFbIcTgDCDLeFpqno0g08Gidejpgy3UelHaj4QWO6TOdq6Eenw7F3wUr1gPFW8cd27XsAB1lywHh83Imk06SAhY//ymR1E9D60Gnhl0QtcufsSLWVkTWdW4f31QqmjtWnGEMC471fwkOXwcgLY6rQR7M5fpnS26fFn5dghNyzx83S3D+bTYoqatXcapcUkfcFh0SyZFSuDQg9Law9wvL2Yc4q0iGpnfwpwur+Q9bSTRKV6e4egu9YCpyufUuNrfPF+RlgzpIv2i3Ppyuz/e+z9H5ra/iN7Pf62T32UiYV1Wi5yezfDuv1e1Ms/mrKMM/rEjmMe4U+s485mWqv0yrI71vG2EYz46QANbs2YD6Qq58nH0+lg9qgpqo970W3Xo4sHaowveCo433Ht0GmHLGgeVdQUV1cd5i3UbNiccmbPsprSWVx3SGCwyA1r7iALHT8OQNY9ch7PFx3dJp8D8O/6RuzMdGtyLbMcImeVCrZaY976j09trM1N4LyoRHrtegfM5YD5anusx/7r2rgnz5OZeUk9m357+QbGjNxzft/JlL72+wHYcfEk/M2bjgYF+qq/GPdnWe9xrdWoqc1lwjEPNqip6Ko9IdqeHszRz61HH9pu3AsfYh66tz7mtxnWEFd7ITs6rldT/pwFEIrjvOg59FWqUfMLpjCgb/WHZURJV34AtElH+CZCDckesnRCRdSsLniY57TuDdfXcs7Mutuk1KfjPF//Qg0/bMxnu8llAkyfok9OhmCg+A4ZhIsV5l3j628oSLca4vu4D5sZ/i/O+ynz2Q975xf/Sj+K1V/2KaWZmBBMGbLN4uHhmDh3SzgaWZSbenTc0O8h88FKxXvObm+VUqXFMegkeZNDgFhGBa25QXhgmHfiF2purZc6xOoOfeVaVkBPQ3+B+KWlzLYXXkRXyuzyx6cseXeuafjsA4jiKh/X4qCvYE1+wlHib2JsJ6jZdX7hEEljjxgQjzVdPTUKoTBPGALmoiaHdnYH221SgWU+5i14jD4Vvm6E5d+qpm3ZcDDnb6wJgyilmKf4BYAqL2axdY35LdpjXozXd2avrWZDb9PshRpx2pz7a8z8lwdeP67aXHAEATVxNesMTlORE7C9RUTml/GZqnp9EDbfn2wa3ed78Pi9RzbbjGudvr0FfHtBn2MDcsACTA8SvUdW1jj6xrSZfFCzq4Zx+d3a9NbIA1iW9cwdWOPnUTO0IVPMH4x97rVEJ7LeA9WXAgN1mm7oqR/3BQerHvPYGfMZsqIC9sJ6Ef40go76uz4F6zD2BE0XtULX8TsBOBtP4iSt/4vr0pXF4qd5v90/cvbo39bU5e5j/kmLgjj3HeahlHgynB5xRMzw43RUfvceGOECM/9HwDF//YzPe/qsyU03siNqzD8JuPsD5h3K0Gc0Rz6DqaWogetyMfbb26PG+lc69mlF1trtsjPYp0NKjGK/SulUm/kQO/Qu8Be4CpU+RQdn5d4Q67HZK1QtNcwTq+OD2PtFVdDA2u4gJknM7FBD9ttwZM9Auqa53YaYt/RMucL1pMTMMb9uSnmNrze/r3vu3L6o6ekuxs9z0svcFHpPpXBGFjPi+E64KEsSVWdxD/x4aBk/CE1KV7vGBkPAPMbit1pQMxPvQPcSZyBDFZHLyW/AWHxLgcneSaffb0sgMredwG4pslU/bQCMt1IQ2y7UiC5j/DzcxyLCpgR9o5nFAybTY0OYj4RAV9Xljfd382RclT2JBqf4CnDLULP7VsXv19MOLmI65GZlrFMEgtcWzFJEDbcnH7lh36yAHd7ok+sv5rPilmF+a6JKYEKLmkw3Z/R9Np5LmXb1L673U6TlT2uTyL+yjuIva8qiWwNCI84FtpRrnTpVhJraBaEAcvQYz6FAt0i81Z2wa4Js9fYu6Cv00AiWeiYpFT44Jp23ir6EXIFjhPSY0cs5aqBLXEovw+QMxj66Ccw+STa1tzMNku/tJpiTydmjX8v3wCkGHPPlClmNTdIWrtasEMybM4uo/BmfGcu8zO0kqFK6bfw1WG0aCjapjwVZe5cUjDVLGSu7xfBHU/vTKiL2skX2nGp7BokmYk2YTlHTyGEnYH6XCtZzqW5otIojCKJNJrB2fD5XqPwJ4bRvcrsa1wv2pMHrvz/IpqHqpTTui/SPT1nN1LUJyNsa7GtfMjt7nyidv8a9G9o4b7gr5YIeFWTNZPQ5vjojB5iHzARuu5g3v2v0jX7tv8FL0hq/322pU0b3WFu0vhWcgzf2A5H8C97fqhR4YKoDbYtu7EX2ehFz/ZkqRJku12D7Yz95PtFUOlU+MrgZ65mzYWPPlwprIFOyKrcXZS3SePG+gNuOeyjDtP7FHi+KrPzEfvQfOddD+ct5ij9lvMcWlk37+8K6/b99CpKkFOlx3nMI2TQTHGq5EvXr2AXfQlYx1G7n0cngRxC7Y5/ZdHzGS2GvgdOJpWA/6UGhF5idIFwZN8xbI2vtu/IAYK1vggHxyqbz29YFp1LuzFneURP1Nn3Cye7vzErickN3wtaCJFvhmOXtMaKNqI99b+uAscFwC5InfQJWWKMPVoXb0Y8vXUB/+yH+XLtYt7+lBUGKNWF8PmRTwbuo4G2qG4FNh5/3cChDcNeTLHcaC+t26Zgt1vmyIbaVIUu5XYMaeG+QTRdbKfqjqa3w4cS8XRceyd5xhb4klcTuk2BD3XS+Bu/57gir93JKw0d5Rc1/89x+KRLQyV27gPEaa1Ddo4Zb8dKDtV/VjM9oq9LHxu8huS9bxohUd1S7fXSAeFYyXlGvo2rkNaA5yjM34+9FJOvlbArWfYcaloisUqndSuBPx7OEZh3mu3YoI/DhgWx+OHkDzfiRQjxtGmTFQvrF51PKSvyB/SThH1lH8bd9ygkmOrDayJH9HIn+nz71XJbIbqlvg7MRcMxN9IVIl2uOGjtGyH61kFHan2PM3NsE2eTyHOe6ndkRPN0qc75LHmNPSk0Fdx7diH2cY97aHWcUHLa6CRYrQ53O1D3mFbdGH7zpqImXjGNmezymzEhUO6UY9GFcP1cSdgjRd5qZMgOTKt7/1JSjyzHwXXHL7WKN+ek/miI31RccrzuqdPXKALjbZoKtJzimt4vZARIiJQQGhvlrOsM8F3b3bDybR+2oN1waiDW9Ftjq2ADdPTRk4091z+1QQE0GF+8GR1n4L58aXmUJLNkXgr0+NgoO+0aB0Ho9c1vx0ee6W3YBbnr5eDaNOvZz5ypwo37k9pKj72zyWQeWPqsJi13UpFpdnuBGXks4b1XMgzr6quecUbPSpy6oiFkUdmbVEMPu9IEEjamAo5od4VWHLBlnlwVY2bnLbdDG/uq+H+ANWD4Etl9gHgy8QILt61ILNi2Pv8l+yuIH9pP+lX4Uf9unRGGGbLas7zlTn5hnDoIuweEYRsS63IqR79EngjjMkOdlHPNXU7Pwb2w2BIJkPdCq2vqYkd9lzpYO/o3at3aAeL8oCc+6h0dzIT7iz58EWWqHmhVm5Q5cIUBNva1QpabVY94plSxn2x7zUqLZNeySYyIYwiHHfMO4Aex0K3Iu6a5NZ2mBGX5vcYF5LzclgoPsFqNp5CztjynNZ6ipI3U8xrXhiGwXZMZ4LmPG2FJRVWr0HwL2o48ZKAP6Yjf5IHtWhwxrSu4VdOrsK7BNWiNL9o1KX5+9AbbyuDN7GPdIzvY0gV37tHOLHiqPyG5ZgPNcFLm9ShuRuuMaEO/Wj31zP5hv5hTZ16TuXWDPyqM0ecsUAmpgDbJc9CHfb1owDq8qd/Rw7D39mjQQNZcmd5iGGnqzrQZGsS0Ep7TrlLobHWvOpHkQ0J+hRE5DtoJoXj9zfh7nBYXx/K/YmaNPSgGyZGdqPnA1eeRcXuL3O+dJBdfrB79fQt3fm/dbCMJP585L4vZ//dv9v6Qp6dxr4CaY0W3PXEh/NHUxnTA3qJsDve1ME6JqlmIGr9AH5uXEACcesE4G+TUi19XExTF4KpkTiYuauuWEQiRj3Xam7RzH8Gb0hbSOBY7VXqFB9FkDW7Bbbn6DM9ZV+WKBm2ICcCwd85K81yugsEWZ8FQAKkz6CwSFXWAekiudXqjaQqg+GI6JeZWSTzAJgPHLjThR4EY03Yo6rPd7l9g1P4hUWE+uYB9drAlSOC4FOmYbMCZdzIw0qjq6c2UXNd2muTMomC9cKSsh0p6Y6Y+zBllOKtFnjiX6aDygJu+1EsPh/rCZmXH0qde3ycF47ArCVd/v6Mw3JQgPXSvYO+6jL61j9Jk5vzM+/WLNaqf7NfhXwBr0ekkFjVjZgPdVK2ajCYvU6HiNNQLZmuW9h59nM1EhODkFs1cryaOyMFRwmHc5QY44A5FYKUO45k/GC1ZL9CHuRTCPy6dgB58lpTbxXfAeS8y3IZVSWs0dDmRLKsHp14/f2zu/EMSfzp2X/pV+FH9bU9vbVgX43DCjByn6TH9XFuhOfNSUeLfp8J0ZEH2RxexaQx9Z7xodwlNTI7sdYkryu+yAEa8KgWnaoqD+2yQQdQzrdiCWA3X8hoL1HGLCu+tRoq+CKgASR03t9ieFipuLCWazTAU7yRcehYn+gHMwRZ/cVrualj5ez9qdcsFpLVelt1taQLRem4RtLuhThYZ12DXuSe4on8qmTTac4eAzLnAf5ik1gxhff5+iZhZWjfnMTpcQ7rNIAPLB76P2ModE5fj9nPs4L3mbFGAvCPpGf8a6v/vudTA/EfposUVNvuwugot7t5khihW+B88yiI8hfr400EafK+fg1+c25/ePRultKatgqhHmuah0RZrFtYQsrWE+nBY4xuPTpALebSvCjBg1+RHQJ53P2BN0lqCG6pYfwF8QpFwllWwaLbwSTnyR5uazD0TyOPQL4HWOGtZ7CfPoxfyC/5qjT+4DX6HHCeZhc+OUAp+8a4/eHecIh27MV0SY/97apIUwF39YmyTN/5U5ir+9Lr32D4CwhT4Rv441ta1hDtS1Qmba4aemWj5BnxjMlLC5cYzoJRvn7RbPhlhm9+xIPTdtHIM2sllbVxHdT5otmJlcEOY89h4t85iAnx8jxrYvZC3L6KQ/PgV7fSnSaYpsZd0m4/q9F6rZLWkJ6kJBTQ8YFaicbE/AmZvnvO/dDb3aYgyGvb0yZ0kXKQk3vQf8cUYflG5H+KMpXfzYuRMUD50+t/IZMCim+HHe6MNS330gtuIot4IT+uJVkPHzW9lNcLalCvQujr2jm/YhOP5qnAf84vWD5SkjfP5An/2Ppk5OZpM/muL+5AbG3ciZndy0iK6vmQhe9m0Ju2fjGXQh+rS3DDCPFg9kZ91A93XzN9ag1pYiOjZzB76+PXJHKJuCXob4AeAe65zXLw85IblQMCfbPHeisNb/aGpPFzdito9TQTLngqxXrlvmXPdSR++m/wE7uj+JPSt9zLcyZ2C+7sgRtYN58KKPZ8KRGr8ffO3f9KnF/Ie1SdLiH1lHsf7LPjVfoY8YLM7G/UmYR7YnaQ6bgoXMcPlHpc0+OwPPLMwrTMY8Q+afPbh+VQum0QQdcb3GAlD3WEdfa+TzlvkbSMRXLjBz7JWl1+YWPPMVYl3eHjuagSdCvLncGDCn7aigNhfMD7eUOMN2oVNioqYO21VIgJBPRDUz1iA6Pe8C17SHRI184BDcyTl3HOZG5PHeO5C4u5hx5Ys+tt0PJ7iKb0YYH0rUkMmxBpjLm2DbE/ThodVb8AIWEfiMvvhd+RbEhYLf71p4KlUDMwV2+D7w/TRvoNBlKrKfiT66KRcifaJKgMQl+tR8ddSJkvkJBHaWE5aO/d57ayaAP5iNwLkqKTR5fiiElYo1a5q5BRUhfUF4iwvG8xJ9R9uO+6gz6YHq5HJExaovICmjmtjOQ9WpZ5UEwucVb/9cwTy6vG0K2A5qzKzls9VJNpkIwKXxDPBnpBZU6vZvcE7zNrdPIvpeNdmbwM68JFgHRk3G2x60MnsQZ2+R39s7j5r56dx56f84S+2/9aycv60pt/d3EDmfdDx7BvNIcu1mcHxdA8HSzEGkTq1h3np3N8aUcf3ftzc3EFzXdQ7px1fIxYthPL8WfWSq4+/fpTcF59rlzFldioGS934Dzl0MGOtmqFk/F99gl82NWEnbFjTPMcNHrXnL+WezoPR9wTFDjku8/vDNNjTk/AgA23vOV8ajo7GonwFYq+aOcT5G5GXvbUgaKcI6fawoPZWdBiR4mbl96HhB9RJfz/MPvv/9gJrWD2oJJr+EgrUZ59qbCQcImyvmsWVYU5rqWgJ+qyEr+RPM9II+OYA5U9Hn/Meio1oUBaCqAcP7E6Cm6tyMAHiIny+xG52ysv+A26SYh9athKx36XdgeYsU2VU8etSbiS1E1inPWbdFH6o22h0wcJa583j4Nl1a41qrdVsJvNJqlZqPyRYiIHeBTVbokywY7rDvB6wJ90YTCTf3HzDt93jG+EuNqHPkL/ADbzx/WPNrumQzvF3epsid77hHNDUnOZyNtsS/l2L93jqKhSCvfng+JUn/yDqKv81+uwuOeT84IPt856iJ5wuEP5oyz9cB88GswTE9OyU51wP8o9x8kMAuojq3qlJOSRPNruCo5fj8xlmodCVvVuDb25w4u4im9JXXE7DfSz93hhWOKaZ0T3D26o0Y8rzFunz0NfAt4Ub4WnyI9JsqBRwqOcgt9TIMlAuXPUTK5U6Y0js4ZjZ0DRZ77dkfn2rKrQWedgtzJ5nOJer5qKljEQGzh2gPNK7MPQTxGjUDT/SJ4ebdwSMn1JQ8O6q00mIDggVNcvsYLBRkyzLG989wzG1jL6V2F1Nwuzn6nHR1a+rVXgDXa8SEPz5lz7QAjFq4E1snPtaEQ/YG7/xuCN9F9UDzG7IwKy+Y10BGDQ8tfYCnV3h/2hX64pfHKd7/ca//PEFNGu5sPGOhrpidXdQNdSazNbh0c2dOcXIlujlACtrTC4mVJVpEbrct+pJGaoFRRbWp+5x0YDKxEezb2AuAieUVkg1SIv9mLn6/dYM+e6LInvfP5vee+S6E1U97EqV/pR/F5i/71CyMxnMpOLKPsUR2yr62COfsEgggLwed+ig6YKDG6CPFcUOLld4By781M+lLU8nkPGZ47txzOzEw7yxazOD24XbP2TIpgHZnKiFb3bycP83Kpvm8qJG9tklupTRAVnyYR/DaaZI7H+tQ0GyQcrjoUsBMbQIpfTd7At6A1Zud7piP+gV5A7xO2//yqQf6pDUvAsxbsYNsKdcqXJ6tQfiEzDa0nfcE+F1JCEts9OHMicZ14QfMa5fFYkNj+rkA9G2MdZxUIg3zOAR3JhUCfh/Po+LSH/f4lTdmGwK+vrBVH9aiyZix2FY60WjsQWjRLOdaKUnUkuQebHqtc6dWvJqW2z3WAFjdBD6f4v21rkUOoJ3ujPtX9MUnR18MjHFfwFaXKV1vtBSMYP4Q2GGHGhc7WwFTmGQC25zdgbL55gY6Q6MELWwoafVRQ+V63L92xTxIWPOERB59675vIpqLpg4BjfPcfvfIrg7pbdgZEbJndzB+b5/vQlB+2pMoLf+RvR5/W1PzqbSEiM8SgRvUpX80dfKPOKYv6zX+TZfaDlgqRTmjKfrIPPNuEO37mhgLTZJIvuAnMDDYE+d/cPduy4oqWxfuA3khoKhcivbkoIJ0SE53KCgKKCoq+vS7M6yaa64dO2Lc1Ii/9poRFTFHKIqQX2+tJXnos7Bl5hAl9OyM2kyUiip7C+0Ad8yPiiBanC22m6YVOq6xE/ANY2TcuGu4K16ZEJjD0GJ13R5wOe2Yisw2ZsNxNkPvkVPea3ilsNt4uiVdYAp5r/kwBTsYrdGXrQ1w6zZI2e1SGmgcRrYQCkbZMHlAOhGuKH+E1oXyYDkQN7hRe1tw66dOusYvK+TrR1oES4u8XUNtvds3pOT+NCBv5pYjFePekHS696Djp1s5QvW84uCt8rMJ8X4RostEOj9Bp/y1C+83dHsZ5aH4SN4xz9Ux+ocDMRldqOY4lZxjPK6Iwfe8VtmsWRDDDqPvG4CpsKKf7dCRylPB/Tii/DZgI3TkzYEH2BuW7DgSd7gOlKTAEcgiTLl9xd1qehZ4AuQVD0v3grHDL+CTAfXZ6nSg+2OZlPeacdSw4450eS3OiyLMM1uBH2NKFL6bkyj/LetR/Gmm2p41wEi3MqpjjJj58n5z0Dfcs99OTp5ooSKX6m3hw5Z0hGHqor+/1IDaRG7Afc1M9Jc3yuAribzZcC2/MZ2MyQuNnpwyfmS9MDEuYeGPu/lW84N1wIDDTvBs52qy+ySYY/zyqE0PLElhqtoxdRkkhdvGaLHBIphiImzzIgwvWsPujxVDHHsSuIk6jEFeBBaGcZ6Afx3r1ocpNYotgWfD0mdNbPURX2IKweYYUUaX1RDxPaG8Fh5I19TZYYHeziXveL11z8c8OyIv9SwEfsjIm21WjYIoUqH3sxUd3zybCO3TwhMcHyMTBlnCkbtZXgSbiVmysXG44FZanYsw9sycWUNZQifLd+StL1RzTnsrw+TuHSAU3bPMnncpQX+9oTyad+tnzMQX6ajjnrrnU8T48SnS/eEDymP+nM5veYlTcpCDhDs5mDmweHTGcLw8Ay+MmHxCm9QY7gekk9fZBdkUbBPd4ngswrtI3lc4ZxaC3jvS+RhW+4NMid/NSZQn/+xAMPg/feb7p5kyg/iNkTenjO/uBzmrKuWNdg0bcHxlrzKIUcFNPtgUoW+HPptDCdQmz2fBtXS5huyyIJ0x41zg9n1gsoUSPzBODfJqp5GQs/u4bDBLxgEljxUxi3WT4mY/2HFP5kuVNT7luW0gbQu+ulc521r1Ho28Y6retiqbn9MJeb2W8oz3qFLWROEWF+frA9zKjWKA4WuJ7qKKIUCVwpaU5Doux/qqIJ/p0/lX5hijbb7l4XllMHa8Wh61aXFTOC8IczbBwMBtSN4xxPRMumhV3fqBYcE56ZTK0KqHGFRI1yfvvO/FyUNkW90T3PMzYrBvbJfqBsuJES2mBPkIThgG1MZ9txuz23ObFwbPVSb4xfmUs3aYJ7hJ0pwH3ubcsokuRbglWQK/Xpg1k3qHLYabU0X5UzJKJptxi9lkSe+3un7XImBbNLVjzB2TmQjRplfipp+feDAYkHdVg+qE2WJRUw2xLpR/75KG3kk8COGiPads0X8tUBNEymeTeJv/IFOS8p33U/6ScRR/mqnLLb0jn5cbIVwPdJONbPGFWl/bAF6WmQhSwYYYVseEczXSqY32tiJmve258PaTOgdlagM6vVMOwe2hiYx+4A03L5/qMGfgM7DVM2bp2ofQFagN7y9xjFgJO3CX3kVmU4uYyRjfUIa/S9TmWb77xdS1cESWWuYAtwon73QpNJMZW1vA1Xp/4e5sP/TBmGQGJpkZAV89qoZNF7mGai9Ycj+fQsPGliLS8ddE4MtMFxns0jVuxy15S6vSkb0olOAmpe/jx26cBjozjiHv1go4bA2ZzeLyTd7L3pI3e+oNYxFSHnGnHveEKlIhOEoOJutiT95sUlP+9O8V8rF7KoLJXvaZ1y9vGE7DtAhnCtWcMZNDdMw+5dfEIx16HJIA471yJJ1L5ZSZ2269DkGoOB+Gw5wBSS+m9npf+PNgaH2YmiuHmHsqMQ/Z8X5EN3YrgRelQb93Z5cYuf6Zvr+4qGxwziiPVhr5iKIb2+WU1YLSpHMgxpPlTzI1/G5Oojz9j0yN/0/70v/03PnCqnHT25F30llAGXZGdXVhzxLBu9qKCQK2L/Tem0jgYy1o2f0+PJNfl8+Fc9LlFO7cJW/IRnse+mstZ8YipdfZknSrnReMPcfk9aL64FFe21FegkD1yeuVWeHIqxHlr5LyFlcpDPjildVsl5d77FZlAPd+fdaMQlWLu/F6R3lqW1IdHh0C1OPjSfgwtZ5THgtfi0AIJ6UWswn96/YeXYB/6wvIJEN8YpqKMQ+1N+nEJmxWmOxuG3DL/Ykx5o7miPOYXu/rpGN3L3ExG1bklWaJ0bKblTbduPdECHL1FLOZwThOV32PO0pgqNALJAvdsuz6RSeyylqz2y8qGZ6AbyfdWtRTn/Kj/dqCP9nR9b3S1cLIMHY8cAvKRza8PHSGp4PAF2vKb3E7i8k716XAhTqK2fRZn0jXvT3w1450MsmsLU4HlE+demPIsHvbe9xJ0wqCp0a6Num7R9ze5DPnCpMV5owrFd3mTt502T2/2+TkBdn8SPlPbxc/mafk7+YkyupfMo7iT+tUPUoPGFN857yfVj4TtLxFNphSBpanS4RQMynzHqYh9+cjjbyfcs5wa+KZ49KKY9hF5K2ctOr6GERJZemaleg1Ts7DzHqLjPcxIeOUuRCEBjFZra017oScmJr3RyXzGpN0ErYR902NmnitUF5Yx2ICaK+dlDm+f8HEfaUQnooyZXxM+U611YrjJDqT+jmvOaba0OfB5sAU5iUxoGG8Te43j6PMRKU+YyKvw27fxQHV+Z5iYCYWieC8doHMbmHdxyCUQiHEOenQrBuzG47sIwR7btRMsPwSKZDE4PcPlPe2/dZFgJEHrs7OKuRjzUS+VFIhfElRy+KJlJOJPFVCsC5qk2mZmWEIl6TbS1SKmRiX3ee7Wx6YEOUMJc1BXHbPr6Yv8ppL1w2R14+Sc3kyRLZq2A6DcpJxfnuFNbunygZnlhVxp52eRVjGvS3p2pLerxvDmK14t49Jzbt9SKa1yALTnCAfNnvKlxjS+Ucv8sYDu1uvY0Cp+OeYGn03J1Ge/Qcp6X+Jqf1OjjHbGL7gb5asYYOR+cDVZEwZWHyTt9MCdY9c2vjA47cvsulrEmCwu5/BzWamD6tQfWEcZOSNzveS7umpPmB4p3voW+d5zvpz2cE019ZCECwli5m8WWLWj8iRyCzJmTKpK3T3NuWt4lbEzK+7DN4TY8FbVXuLWU69w3SzJ+8pDgqFDa/KBRf7U8mR5ASBzRQF04Z0I/B63TDUuz/HafwyIOAbr2SvU0yZX/V9zgfbqmZFggzDZ5YU3iSUauZXXR8NpAHwwehE+W13tzCV2aHwJ2DkzG2tDe4O204Hr0HKeifRQ30ouqTj8UABXevGocjmhrxbGaXsvFnsMBbtioezghgxjq2HQfEMBX7wRJG9mGLhNhlEPFx4pEOBTXkwFA97YvBA3q0Yznz02qIQwnBkmCScPun640beXHqSrq5YnaCdzEPB2d+jBvr8RXlscyGvulCG5J2X2p689fPEfaORG6bcqEYmukM6f28H8YcpfZhR/vPfyU96v7Hy3bj02b82yf5fGkcxDJiNwXLjCsFrWohMz9InTt/jBLy5fi4h2zIXU2Ph8uAV+xZ5FcP6MIVUhhFkaCvMNIwK/70SShYILKM8saB84Rw8ZNpEnWIwfa8K35j6Kbslpoa+6hNTu1e3VvE2jnAXqm7B36JH+UH2t7juvymD26u1As6ytjGsB0HBp2vyclZj7SgPSEWB4clAuIH5RFQzpwhek6L8MLUuHJ0H9/fcYjtftREHBgrh6ko6xrJcxcxzYwFDudONQ3rF2Bx6EE5OEunKplqiL4sH8LdgxOzZV5a4nR28go8rv2H6PEU0Hg+XO4J5UoDv5R5uLjHp/LwZKOw97KXonRXybjVECktmSHkmf3Ee2n6psomNJrq7uSeEEBjIxL7EcDd/Z+CrSYRsl7ge+lZb8DC1zoz175aOu2tA11doA59tzDRGU+mFhRsxo4H96+VipEuHIjBsyquv/X2HXL9WQhgnccmqfV6g/0g3Aj9GWsMmt4OGs7Cm+9NGl/QHmVLE7/r95n9LH8UfzlOBdptgZFa2ELDgSHXWl+/IbCXhnr40rG4z7B46ZWsJoW0BMi+YUP54zSjPGPfaAs/NOfr+lnRi0nqU0aVmg/442wm+fHapTflQY9LPdfr8JfeZzGIVU0tLC29aL+j9HuWf5Li2iiA6zny2ZmaC8807Brc328Vgu1MBNwvVEQIOb2TGkhg07NNRcN7i2QIny7fd86cV99d7Ov/lAWfEZDfOQg5eClN6kYiRMl8JwWgmKCxYD3sYk50VHCWsLLY9qjHpxswWwiYAkY3niYnbdEXeaHA3LJZVZxG95dEuguuRN3R87OCsblzu3auBCAUnJpPF1QNf21UpK9UX6ZrV7RNysw2RrYr9jXxAuoYwupEXHj1zjfJp40C4PpIO3fqxjE7CYwiGRkh5bNBD8npdX7dj6zJbbM4v+jyJ8ujO980PUyyXQ0p1y3MNrXIxMA5hX/BrRVkyPAYp8oNSkbcsu72DmtjG5HYighOL8urg7jI089OO8uGDfPKPMSUJ3+2TKMNfMtfjT3s/ZVjkuN0phhCoZyxZVit3XPFhAs6+jlQ4SPsc4xHXOS+PM5HJvcENoUpOhcMntQl6blCbOFlLHuwzSmJcNUPceKdM4Oni0LDWnhro7GOVh0X0KlnLnhPcJeMU3FGRMCYbwxrdbaNxPxzuyw9T2uAVCS6e7w3onuCgv0wM0r1HW7OH2wQ4lZMjd2bvswnK4tzDdH9i3X6+9PrzYqk4Tx9M8B371TBTL6iO+4zxYOoeY1bepyOMNwbp4IicEdt6qwkm2yV5RXdE7z/orobuWqD84WUGY8+TwdG1t/T7LzHp3vpBurc6XVxwTxC2MNXQQs8fLDmX5IK8V6NFGN4OhRCUOGxY3d8uMX336PjMmJGXe4sz9Bcrq+Dlbqgy15BT3K7GlFwnB2L2dbyskePxyAOx0WvWExyOG0sjne9tjj5b7eUQp9Ew5O7+Qj7ivcrf6J3IV/BVXNTsxJMNOu2gFIJwFPvMOjwfmE3KdRFO3YLybjgCnJe7jGreigrezzElfrdPosz+R8dRZM1cRvOwVCHoe1kKh7QkZrRBLLh1GyrQ7Hb0ev+ggNtPni0T/aP7i6nhzDRhtDE8xGet8kALUxHEOkb0j924hOp8iNmyWZpotf0XeLHqIHOvEwndeERMLWc16UYvmmMM2ohj1mwV6PmkG/M7MUXf0iiwnw5cZK/LWPCqfKdC1DPJUQ5Ph8LJt0MLequbjxscy4Un9O4ljBbmFI19jxg69Oj7m3od4Ly/HwhOMswZ0w7OAB1Lizmed37LpL3T7d15Uwr3uXMYw+Yyxyh473kY6wOZCeU6RSPejul6lHuFbZLWwvn2RExdyZOCcSoOuL0spkJ4UZCxxXwU4GZkUL5ZmWfKc6OTjfP3Y8xd7u9q0DYTBX0dVxB6hd6yl/Z8d3tca8AXy7Zl712wwt35cRCC/e7kM7XeFbjyi1nhp+FeZvt9HaC+bwLBecpRDqfE0nAHkzXlV3fGWA+TGAPDKDnFXtli3SlilMdUc5YaUhUZ0++buquUzmaR4A8yJU2+2SN7JPyP9lFcnIuIs2DTckdvRzGwuG1wuXrFhaftTiLUeUVMncobuKp7kyE6JEPUk9eJe7CWGVzgFOK6OT4E746mCKOJbCHXhtsiZNKBsXVy4Lh8UBvz+GvTgDBctehcz1vyLiezZRF5PLTWl7pwEpvyWVMoEeqLNirwzC0GX+ulmxfxQr5ztCjBVmQXZ08pF7xn0o0N0uYcLak5F15UjRicX9BHY5hCEU5Grsl613uM6nhbCc7mQcwOTOeFwWMUFQ6Fnpg5uR6QLi6uhWdcNhaofKZiYnZjaifeIGeTlZviLJnT+T2eExmMXr1C1d1j4ep7vYTXe3PG9dhsCm+m3HKQlhcPA9Y/FkE/7/rCA4kYsI1awOoyVsFNOl03V0sI73DKmZwbc+QLewDOaZk2oN6qBfpvOEAguSFjrKlatPtayz3/dqvhwVMfV+U9ENyzY3T7iqxcTNbPOQ+dxT2FlNH3bUd5UXBWxiqT1A2lzgFKHN+vngrZOiNvfKo3gm84F+sHmRqK38z1GAl/yd6jf/r51PAcWDgbShX3xnrkw5o1DdrHewxoT3UZMhz5aEvrnLujfu3DlfUKVNv1iTuHe62CsZjlCDtekI5wvYZwiwZuq8eGh0fIRcZ0JqNdXOjznMuwhCa73XD3yrb0d2GW7Dq9kw6tnH3hLK5aCc8heRvr8Yw4NvGWwfY4UlFPg33hcabHsIpFF9cDdS94FzcyobmNKF9s8m3hDSQtB+sCPbTDyVzw1xeUmVypQ2R6syGddEwGi+3+jkHU0ufjrLSYlb9SVC+bPXcV3/Bh19YTxKzIgNf6wGLLsB7iTJimgMaAdJkc4BLX0wi503ueSvDUxQmXZyEvnIktIwijkYOBzQ5COJsbyLY7WcJZON0Vnrs9s07XBfScaAH+5DEw2fzwUnDRl2rBEZTEBKl/0ZFHRl4Evqy17B6/ElT9V1E4+ti0QN76VEP6VcC9qH9OYW/oLp3Z6CV0Y2opXz4Djsm9pjx2jIcys9giRThvz4I7KEYmZCeqGaaxSgTe2BfzB5mSB994v5H4l+zr8af7KKyxNsVFsj8ANptBCqYVX1Gzmt9MnRjVTbb1k8LZjvQUVudehFCeTuCEIKtwWd7J23lhTn8LmgXvcTlH9yjFgu9mbc4yM72hYQw4d4qn1kB5MM7kjcKNgONEpkzdZFNUd2ZCTD9EqqjPNsCF/IjAqapEgfouv6lNGZvCm1wKGWZ1STBclzv+YerOuuOrGafYVQk+FL2pgmp+m/NgF6g1K+qyxEWNnHsvlHw4SsUFcX8KBdwdCpmdwx55Id2MwINES+Fi+BK16RnprHuqqCYs/QPabcG5W1NEgn1gLtDoBQjOpk+/2s8kA62K0/WqeCjCRrxYGF3npDPjrFtP/p3WyIRDxF35JIrAn84T+XttFOGhL4msitwYV1lTcE++GA1EJ4mhM73tBX/4DmJmnYgR3UmzwivOgxzyJen0vCkC7kbKMIZZNqPPH0Vnjs592M0TqBzKV68j8LaIGnZbSVQzZflQuLOLQfenZn1czjYx56vJQv1BpkbyN/1+I+l/dK6HsrImaHajjNxjOWDwUMwLLuAWgzNbk/dbCT0d5+N3xL1SlHJomouD1vxQCagJhgLQ3Oe4XOs7wVvtmQzmQlBwxxYRD5HnFts85TPpztUDLyx8BQx1f0Sc8I1ATcO02HSSy2i45PW8IAXKU+ea2tCzYypfxjLces2TvKMSC96Bcx/euUnfn3speNp+yKB/EV84z05u4ZjzuQjDdDhGY7GcCaHrtz6bqekO1f7C7bocfKrTcVGilyUhuJdJkbNkbg7QUgqq/neftbCaKg/0b9NE8A+nKmb8aG3QrDOXu5eVn8K5bQzSSdcR3HtGTJ087COM6wDcXRqSDuajBQYZ5jw4ynrD0oFf4qqK6fXBsURq86sL8vtA5z7KUsqmD3uFK3l9ELyWk0ubHZJuHL69EwJVrFRm7haIlqFviMlnUMN13j1zTvb0eU/xHMNUvae4nDJSzJlQKXC1Mgs34/jAQ3kf5Z8xtHZZkq5ngo7wte+8ehiGQijOfpSp8eSbZ76jv2U9itkfZqo54QgXIl1zXM4D0gVBrNHc1pHgnjK9gXQiaaiHVVh45l5DqKzeCvW4Xwmeqw4V2D7IS+iO0o2JzcoWdqOhhKn7CAruJo7Ixrw94VQtqc2PWrGF/vWWYrqeb4hZMBSWHxtq0/wRFa60JR0KpsSUfW7CLr/Q56+l8o5zZRwXjjPjpEu1ukZD9hLyok7EYFXHDerRFgV3rB5r8PzJhH7JZQZ8jq3KDt24DHbTUfCismghe2/36F+DQPBAFkwWWXmLc3HDC7c6iClshfyEbniPinC79mWm9q0YF/aGvB5bEJOLWjTQbB1HcPI49OGSMvKGp8QHbzyqWlDflYabhbanfCOEyIoNHtGII19w2ctnoLIVCW0yZoI/OAWMDeYXE83RjHzCJaYacV2KCkbBkbyndypLJo41xOlsllDetanq9N454nqU+AJOIYrB9twIl9fbUXAki7zz3HAJwuMgJx26R8iUbt2qqTIlb2uu6f7yIlVQP/UDCO2dKf8gU4rwzTPf0fA/w/3+v5r+/2+936JKh6jPe3vuyAdJhve+rdEKz6QbR2vQgBFVDDW3JKYUO7BAKzITV9qwKhy1jWSA7WWKLBxmgrtRyhqO+Lwjj5+c6vT1mbJkX1fIoHALbB2/gVwdRh+m8AXDhmH/aw7khXRpd+MiNMPSw9m0Cbmr6Qa1map+4Kpb8RVjtWBwA2WNS6jp/KYR5ZOp71P+kxIsPkxREx/jzLmoArdxXzNH/c0UOS4hB2nkJBg+3UDA/uXdUjps6PMFxxMwcP0YJiM1w020DAqfvX1kr74Z4fS9Ia+Xy1wBoUk1nD9sp3CFYYiQ3WIJtXlA3tONSUcEY6FiwMOsCKVl0LBL38pxOg98cCS1VGHvTHaE1ByKUHuINYsiYtByBnnhxmtdhP6kFNAdSRshUJ6iykb9mYMsmSbgmY0Uw7yf0983YhSjCeW//qQb/3joHzleDPqWTRlo6L2Oex4cvLPKMv1Fn98MdoIzuQUN7J5sgjBkvAh1u/5BpgaC9M14v9HwL1kz808z9TV/Ss+2xFSQS12bTk9oDKuowE1zqsERDgxVdR9y75wG5J2UREP1tiXvxytDhHBRTREMkZhqJyLVSWt7xLCfYeFbq6fK4mFa4Nzdu+BmfXIogXZDdDeDpCAfco7ZSzdFNK2K8s1gQzoi7FMX7fGNvNkhM1RqiXnziyl9f1Rgt69tXJ2X3X66J3p9I7Mbzice0vuddw5CLIzQOMsqD4/K1GSX2t8gO2tYeN6xyIEPpxy9NQaFd4vfPtOO4g3X96XHkU9FC3wj9TBqhl4ROBsomRWalJ30hLzeqyZv6oqxhoti4RTeRjpZcNu1Aq6jJeW1qU7euDfzB+jtdhseTu5MZu+5dcD50PfBVVpichreIkSz2+dwZJUmi8NgjjrUe8EZxacYDMm6dOM4YgiWKXHtnYipRduLBXxOJPIJR7ZGfeb43JnOzj4IZs/H+UU+ggMa5dn7mmqcczczCO/bk8/c9Z3h6i7uCiedVA3473KE1kV1eVBNzB+cPzUQ5e+8n/zP06mx+r/k/TLX/61TX0zpRnNGgx8pUxvbUwm36jdTONxqDE6LEcP5WfnNlOAEU5wVLWVofcJyqK63ADfP0gZ/2t5biPdxgYa/I6Zk2y/BeE9N9BMxKbydNVTZKxAFnOORdHB/hQbaVe7i8tUxNRlRJv9iyhLESPDEJzFVnFsbqUUGgmva3TNpx7/g1OLE1GI/p8xuDUe4lM7TIsD2wSBTO6a6VZg89wgpCOCsMMzNgDsZvlq2mnfrup51j9rkk7yZOSDtDBewFgLLfpcsOpohWm1MTJkRedMvppg/c8BRRd2E3TsXEA6aJ3ijkLzZeK6e0O9WkQ03Q94y+WTuKX9xTu/Kian3dbJGp9+bCv7WAspzlTZFq9jtudcOQgvqIW4xXu98zqfl3Ge3rLdGa6fEhfeeEDPbq0Xel5NC4T4/I9R1xnEtvQ6CUwgVg3lF9G0PblLwqE9naqnkM5bX9447/kiimrYxh7h+Rg4Ex7f8k0xJ381JHI3+lnEUf1in2IUyui6M6J5enIDywDQ+4VzOI3CF5Skn7xUAGnVIXukXUxmgNXtU3G3hLMLwKiuoxveMf3RqO9gy3A6fRuH37cYEGShPrFLKO85yQt4KVv0JMXlMuj6CUGXuPX7h9FUQU85CaD46xd7XoHBfySkF1SWmppXYedH1UQZniCu04gnpzP2qK3Av4l9MYTc2CXrmU0ZQjCkPomGTA9Z+gtbhH6auW1AxvjP6VbfWJW+kKTV9n+YKntGnNq9szy8MevaC87N06PbcNn3UL5HD3dlJaGEad6vkOqoD7pARA3lSt8hiRt5xGpD3unLTwegwRwgT/8hYvTZ3OH92TD2mxGS4PM8x2ygTAdXLsWbiMe/jYpPtwSXpUmF2zA0MC2st+M+eKrJFMrLRWI9i8KIr+YTnRbFxvtY55cNhZMGhv/DQ2FkH8tbvQIXkpexxF3fj9HcrYno/J6ageu7Aac4SXc+5OkR1ulgJwWpkNj/I1PD/u+39i6nxf4bQjv6XdGqMqfSLqclTauH0NCvyWocIcLghnbhE/zDljJgCfU+ao4lNxb1rSkx5jtrD6fWWgZeN/RSms8EWl8Jk2o33SxSI9uYBlwfKO066IUdzVvQMp3WZAJ4NVrPDIX1/dAqjDenU8RlTBs8vQYHaSLdg5qa3j045Yv8ogv+MLdKdMTEVLIip/+iUEzukUyP/RnW4tvvc6YcbYkzBGM147giIL075o9Ir0qW+LzjadaqwftaecT3ru9yZZYIMs/cqRBe1mcAvI/KOvZD5aE0ip3C8kJhaMRW6vXjWhXN+hwzGCT5Rc+A3U9qYN4jeWBcClz0bNhiwDPXa44W7JJcD1+BaIlgTCdz+dBYzaUE1aZm8d4K3OUoKLO+rM/r7m174Ybyu4bQfrT9M4fYikY4GjYX2W+WF93waFmxmLw/n6vVQOAPVVyC8sikmy50FQdw/5GzDqAaa5WMHLsrkTYNXM0BYLAwI9tf6J3VK/m5O4uhvWY9i9od1ipvden5etIePToGglrg87ULho1MvwQWchRS7P0ztttoc58Wi4ji4nluYe62Ca7GmO+duxBzew9kZrWHx5O55Qd5wWBBTH536YuoGL5m8xyam/ABeyWYj/4XrSUb56Lng1Ia473x06sOUX2GNhvCKuHNbz0UAT1kie4oB/+hU+1RrXLOuH27wePugy09iamv1CsfvmTG8fGLKCmaUf3DGY4jyew/tueLT5/Mdo7Muz8h4z+Xeo0dM1cmJzv8SvQUnGq8YfDEFOemUIw2KBuSzSL9fG68LN8p19cOU1Rt7gEtWIWjhc4Y7azIixztZ5fB4/8NUvCMmxW1AeWZxvwlojZ/5hyk2bXeC85pXCuzP5ynGbj4Gz1SuKRxnEnndfByTN19KFlANsCifzbngno0hQpRdXFxM60PhZftShgKfAWZ+OhPCQ/VQQFSpehmHJhPwapA3HWhUQ+0xV4Vge4x/kqnR8Dvv9691yv9P18z800yZLRPReg2IqXyqtZCBVeE6y4ipcjGgfODYv5hyjERS4XE6zCgf6BU47/OwgfOjnpDfP6aFc7ySToWH1xSN0D5y53QIZBiCmqN23JBO8RuLIREuHFdNGgvuftWyj/eb7bKQdCaBEnoTXKOmXYjhuh6YUCXWGWfrF+mmaHstmFu2ROskB9yNBycRLE8848K2iZlj30O45aRThn9TuMcsg/JOjRFarupQTXDBh3tFdd1MJn7hLKpx+2FqZnY65fcKYnZsE8OHuhQcdolViPrMRZUTU95z8F869WHqUZd3XMY9j3vTojJBSwMZZwenFvB2JxeqPdgWdR85OO4TWspTlI9mr/2xwMVcYbAc5RO0j8JOcBdHTYasGIm4XmSXwpX23X7FmWSRBsu/dSpK8hVC0SdGp72hCc7Bpfx5YQfuYU9sYbnbRKTbs1Zw9elVgbWVzFFNL5R3jbCimnaIJVwMLbFw17MfZWr83ZzEkfKXjKP400zZSizi3A6JKX0dNB+dmvvEFMZJGMPKWNA9cR1qw3D2ZRiU2QwXVlGBWyXD9sPUWj+lguvHpQ8CeTg0B6tEcHZj1sLgKO+RFTExNbwyH9aRLCGTorhwzMyiOqyKLer5NiRvYgqUoSlxk47VxPBbPqkQVMTUl05hr/duYTJoFh+dwm2ptxCH8pmYXRNTbHf0QcLzAE24jAU8yIMYpj6GyJxOpxxV8CHx0iOaS1I0LAeRAq8L5cflZeKCQ2lfhCjVZmgZsxQc4T2wYB8y7+P9MAp5A4ZAOmX2B2vuXKeUfwKW33F9lj06f+jyTnmn/KPJOXfNWm/gPld/M7VfE5MGTwu0l1ZCNWMpt5AH8QTV0WXHUVWppp1eLkMj0XOOxzIQoR2+LNR6w4jyV6KpkAbpCqcw6tYXDM8WIHlMtLz8AM51V5I3dnp0vVebsnBbbrYQ6MEctW2dFY42IG8aXlBEVahq/tNMTb6bkzia/mdY+v9pH8WfZkpipoi26VNGLuygBnHXHHHWbsLCseqBD+l0Nqc2sArgw5SeJzOcXfel4C32EbWxkznGFd+n1KYXpEPDjbnG5XFITGLc7RKsizvygqQgWBK9EC1It+yxG3N3NVo04Fntk+pyHAgfpuKhZeNMIZ3ykpjarD77R6e+mHoeYxPtdeMLWIunFtR1e0JYmw44WX9ugVWeJZxfzrLg9uWTCW/FCtC0SKc8OwdiRLQYao87ZfxjQszCnXTZbscueLFVtMAL0i17rRDD7bFKoVgSUxQ+1oI3lYoS0IlVnMsiMXW3SIePlt9Qax+65MUOogKD/WGKZlikHIOTJIMUElNrz/EED/pQg3JTLbTaxucY984qDBpfxuX+9Jup45tcqX69bQWcHDQT1sJ9hayWosKhb1VIRtniw5QbSWcTVjcNEdz9ATxIWQPJoNJxncK+cCSKq7BYu7NuHxLy5ket8qGJFQHXdnkosB//ZB/FUPhuTuJI/Vv6KP4wU1HnUgytIu/hNlIJ/WV9xMUuDvmHqWegdXXZ8AVvpZedTs1UtNQJMSWvzw2kUjvC5XiXcieXKXnAXVzhwnuTl5tGYvphyiSPzz9MnfZihov+MgYP+1SnvTR94OqU/GZq5pBOzZ06gA9TXzqlP56h4ByzI3knPTVRc2/ElMOJqfOgPCELV5R3JtmbMrtJTFkFGwIOzBMDrSadshZTB4gcbsHwNu0jHF4+eIYXWHAumxLt/QAF79aQDo23bIeqroQFpTrKR9ax837HcC2gW/1m6kunvDKtZHg+mxt2qbPwwjnpiD7Jhzi/5ltwTT3odhJQN6ira6/w3EyoofVMExd5wrm3mBHzlokyskW5gw9TYiPHuN4Um4Iqm69AXBFT66kYFe7BJO/9YaqVOJ1/Rd52nl4cnEUp6VS7oBoW9RZTtKV7Vrj2zZAhmi9mCElJTEEg/WJqdXnsOYrT+CeZEoff9fvN/pI+ivkf7ve7TvI3eZtj5+fT6hdTdkA+x2Vm6EN57c0+TLnDgLzFQ7pMcWluStIB6Vx/mFo1OeWpL6Z2brOiv1/k5QKjTCE4NZTRe934ONcoLRhN4i21HiMGJ3rWJbz98km6EQbkBWUhh/uKdEo7n4kZvw4UMGbm6cOU27OODdS6ZaB2O/qFN94PatBP5FVNbemQl1nPEaZqp1P5QQRsOu+Yq6RTX0x51r4woXhsKf/lVy446j5gMDTbEg1XJqa+dKq5tjFqbEI1ofEqC3pHFXFpkU7heEA6M4NUJS8mrTkOJ5IICy7eSEfexBSBKoPZjcG1WbbhjjkIcri5SoJLu9Ope8ZLSHTVwKmInoDimI63tsoQbeGwI63pByWc4zRA3dsngrfcizJMppdfTHksJsYOSm38Ymrok05N5cNvpno3vwb3yOj3VV2+Dd9GCztLoxro5+TNZ1KAMM/xhZDqe8D7Q/7BNV6G0ui7fr/ZX7Jm5p/WqeppvXGuljsBh4qWf5iy7j61qS+dcv3RfzF1qhdUp51RKWBwpwztZcoIu1na4LVGSQowasmrDIkp5zosYwh2dYqzKRJT26FvwtCTN2jPTMrcZSnnH6bmgdftkmQIKaRb08JVj5hyi5oy+xdTc+FBXvKWvn8zNdr7/MPUl/ebbhfk7Zb20fowBVLaUl2WKwVs3/LRnPbJu1lTbgLqhfLxfo6llApc/bjApSFg4aZb0pHhqQxQbSaB4KReZcIsZL+Ycs4B5LDf+lPU2+ca0F9WlL8M64KG/XT5hynBsERcuikxEYTaL6Y02fZIF2xiSrRlHRdbzuHD1KBVyftd84y8oUN5Nql9H+dmlhTIHbreS+2yROvxjrr1P+h8PVk0P0w5ZxaZIEW9NU6zJBfc5ZURk5U8Rj06kBfHxGigp5NO6WHnzXsi6fJRVFtc3hgxxRu5/EGmBt/tkzia/yX7evxpplpDFMibZbvCpYpeki6lB6rrLrWpUTRAULPZDFdsQV6sL4othDdpivNTSBmYpaRTby2WKVMHW8GbRcyCl5QucP28B4XXGJSvpE2Z4kr5b6Z0HSLBPUKdwzG3HrhsfXr/RYYUVlu2QlMkpjzF1BQwu/2oPkwdG6/+laeUzOeO0Z5qGLtyiWuukbdLekeTHOVeQL2SroWzkcmbib7J0WLEFK6enMH9Gk0QvJoX3t4iL7VVu/zybJF/mJq/Uw8Xs3FA3ter2Een1FfQPY/qmHqccYpwe/xmqt3iBRfvxgVnO2MyLCL2xuVqmxTO4aR14weJqbVO3s+d3+n4L6a+dMqdGhLlp1U+oHy5zQpvmJH3HjD0yQdsE+7ik/IRHxJTuvbu5r6YpFNMUxe48p+kc8/bmYEgjdak00JefJjajHJiFMiLo98Oa1gtSadmnHQKNyBZcI9Zi2rYp/z2w0zJ4nf9fjD6z3//S95vtGUvtMXdrsBsRV7liym25SGgZFD6769flMnrGXmt0BObj/f7YgpH72FJjkoeoGlEKaA1ECkfXKjNw7mhNhmfmQ/iON3icm2RjriBSJnZ657BOnLU7W5Rd2OF6gaNqHv+NTsXMQgCs1Drn0iH9Ijq+BdTK+1GXlRM5zXsNIUy+M7v+hj6A/p+aki4rHXydue7Z8LEIqa00C7BwZqYMlTSKWPSWxcfppZ9Z4zG8ELHT8eUD1cNUn7sPxGc0a3o9h308cOUJ88DFa59dY126dPxS5F01HpalFcuN1vAKKpIBwp2wbV8QtJtJF3ZD+SWdJOY8HyJ8osnKTEutX+YcgJRR9Bc8oLLIenSF1NL0c+4c22qbu0C5hEjmwRQ2xNTzbNaIlWgiLsXg873VuYGWtcz6d4XU+9CWqOeRjnlPZmlIC9wiNP5jnxDZJKPaKY9FZm1TTnlPckE6NYQXYvjHXdGV/kH1yIbjr7bJ3H0t6xH8aeZsg31hWwfU936YmrW93M0PY90KglD8+P92Bu6au77LQyEakq65f5mahi3v5hyBkPKS4+MmJrZ999MSfM8/TDllmdmEmNxjIvFLBJwl5MD/Fozc9F3AnBeBo9hfFXI6+yrbj7TkOp4PaK89GHqOJnn4GuNhuvlhlxpsh3kH52yjflacF/pm32YUkc21f2XHIgQqKaH01GP8s9yXahQezCm1LXn3N3Vvgh3xn4x5c23/BdTutDpFHtXv5j6l071BGJqWV5twTtfqhaiY1ujeq2w8BbPsoHlgNqs4SXdswKJdGGeKRHOBPJ+jqjQ7/NepYa6pXvck6SqhuNRlj5MeX2FmOrJqodsGseCIz9KqgxJtfh4P3c9IJ9gKzJd3+fFK5zpOFLhcb/YH53CnunnsLa7sWabeFu4p9ooQV/1SFfthGoen2vswxQ7DHaA00n8k0yNv9sncSz8LX0Uf3pPt378xGUW7KhNj8mr7N7mL6a87ERM6dd/dOrL+/WLuo/T16qkNgrk/b6YImtD99A7lSYsZr6J1vgWgLvVfQS/n29RZd3zo41Wkld5mNTGfKq73lOW449OdTuE/tKpYaSuPjrl7GRNhET7h6kvnUpskdokD0kBvnTqkYkFzuca5aUvnbrXxJRdQMg/TJ0VYsoQlI6ph6B+dErblrzAF7mTD1MQ3Ympy0bIYTru+h23Y/K64pu81jtUHco7fE3el/FfOmUUF1twxFNQQ39snXCWlb+Zyh/tA606iQXPDyoLDnc5RPttUVqKFNK5xyJluIhnHrhXXWs+TLGdl4GX3Kq4WzvAxaVKTHnrdVmDdu7mWbdtSHkwYiKkbWN+dMqJ3oYK921lI3PvOXezgRjDDFtiVA+2nHwG1bzcGP1iynNmmgrFtnxQTRHofkvH+ieZmky+eT41/lvWo/jTOvXF1Krr5/0XU6tqHRAj0oCBo9/Jj5+71DGeU5t5nNs+2vKFmHosqA5aciqhJrnEVF2Rtysqy8DZ++oLTjvwrY/3Y7gi71dIvgpvV45wmdyp7t6C2P/FlG7R+z1d8D86tdhUPnx06ouphXIJ4aNTX0ytMSKdeiukU4tXXSCrZuvio1M563Rqo3L4l059mFo8PAWUxWT0b5168zRH/dg4lN/GRQrmxrLR6o+ohqSeL3d94Taqir/m3rak129Rt4bM/4upOV2dApsnq+Gg13ecrkin8BFUJlxe9HsXL2LK3TV0/JdOfTGF04qOl71URONhp4J7n0gxaDcRqaaEMffuO7+EnXNY4Fx/dc/7wrL9eD+b0iBH43BWodrbv5jC16mk+5fnIjHsbcEzpwbpOHT5dxltBdc9kO6uefpAY33LCmdXyz+4ZqYsCN+s7zcW/5I1M3+EKUtZZJQ3rlIK9YPtEYZIOrWuTr+YspIxteFHK5YfpmaX5jdT5zQnpmLckhfsmOknTEezuAaAacgs8Hfx5hdTki+qkN7F8MOU13PiGAoHb/9m6nTqvN+g5IKrDCmvXE2FmEn/2/vpZ6TXT02YgzqyDmhNp+vCc5SjSrq5faO2mFJ+6ddBC4f6t/fzFru5As5hOELN2nJA90Rt9IspWF6cwtWvv5lajTqm8EjMbfvEFNP8Tue6PDXm0z5a650Nbm6QzsQ7/5dOudtuzqU1J6asYxxzZyJVDMwX6ZTWdEzdLdK5SRUznA6YB17AfjPFDlYq/EunzFk3zsR6+N16FwcTVekZFvg+Ub6Smlj/lae+mEqay+rDlHeVSh8mbbd3bOluqebo5xT8KTFlLMKt4Ni5qND9s+7I1hXlt21e/yRT4uCbPoqx9Jfs6/GnvZ+4a1ucz1a/mfrSqa9+v38xNc37nRd7+/WHqXn39NPRVfIWimKKCNvVlnvTiqmgXdBAJpF3c01JNEG4WglCsHA671T+Ygp2dSg4yqPTKe7fUL2bnQ6GHD9M6SUxhWXXB7DMialpWgfChynHLhnqB05MfeWp1yU9fphC1SKdmpnbF9WAPrXhoA4aWCumi1NJIe/2xdRdu8m43mTEVC9kLfCbv0d1enUEpxhT3tk9TAvN08jnnnqk/LhYqhbVhM77+QIxP5wLPVxFpU3FQNJKqF5NhcYuI+8Y7MQarGt+w8UzisE9BIEKrtYxVa5cwZ0QgR+mrEJxhQ9Tdj8WcNk308J5rYIY2qJ00Bj5lLxmO5bT+WYm6vY9pDymib+YMtdH0rmhS97vcJlZqCbnHLBkog+Jyt5o3xcb7q0fdBY3K+2hrvvbwqOa+IupeX0kpn5YpyT5m/X9xn/LehR/mqlyJD5wPjDoGn95v8Ztdji/LSmjn0FSIPCz6UennOWMmOoXVo/8PyOmLnqUw9FkVGeva/Lv/9EphhdfcIWA8pWwZPFHpxxDLBR4aXVITJxC4eP9iody+TdTyVI00V4U5G4uRtVCWooHnHtn8qLJ8vibqS+dslekU/VBPaBhkA45S8VVPkytzH+YUlTmIrwntoCmfZRh8DrLqBYbYioDaqPVvtPlTqcc3JBOfTGlx8SUS3mqgdmRmJoZ/zAVbJ4Keb2DzbEXSDWc7uT6zCAlpvI1XRV551+QOWFUOIZE3rENxODDlBfdCh+mrgWoL8Zu4ahzqYR10L5x7UHKMZtoPtA1Xf9ian8XU9B6mYHmsKF82K1MCzGq2oepTx9FMMhWH6acZUn5tXejGmkU5oY7g91/MfXRqS/vpzXd+D92kn9wbWd5MP7O+w3/kjUz/zRTV918otmwjHuCSfd0eqkzXIvElNsvByrlpW78mj3gwoepx0BWPjrlemu6k8OoEXB21DdUd0tODJYK5QXzTIxIlc+An0inzNh0AI25IMMm8AOcng5h4SRKjcDH8gVNTyMdnJ8KhPvuN1PO0CCdUqz/Zsp4UZ3XJUoU3fOzGBgTc1xXkzWgYnkqxGnUom71SRfEmLwf+szB6Z2Y8oyeJ36YmrehJ3yYSpZNhtP3ibypuhBiEN+MdGk9Iq/beMSUFnY6tffo+CEnJrxlMfnl/UqfdMpeWAUux4nTPQP30w9Ts1MYcfQrX4F6RkzZx6VbeMINEKyeOcfpU/7N1OhgvdB4GaRT1ribpd8xNZV4JDiZTfmoPifGR6fcQCpr4D4jpoY70qnH/iRDvKlWuN4WpFNRQV77aORPnCXGhmpAdvbBYKjgSuO/mdro9Q3NJMvAE3vxD67tTCr1XR/F8C8ZRwF/OE/te/kd7Zf2m6lj1e6QKiXlobcYKB+mlo5MrWmAVIfXT7NHzOUleJNwmEPkWG+cHmabwtn63Roouazh6tT1260CYur97tZq3hlrwUl8UCBZMB+1OqN8sGT0qUW/rlF76pRfikqwIH20Bi5VYsoVIvJG97jNcZmXpJvS6B3DUkspj1g6p7q+CCmfWP4O9el4De5w9VKgaqNubbK+SymsDkpIFWJq1Yx/MzWpnAG9bnvcKzyqEV9MWcXJob8uxMxzpy5Rczqdao/E1CBQVjgLPbv46NQXUx+d2pRV+dGp5bRbA+ZksxTWS6yRLQLKi4+KyTC1RU55k5jCZkI6DJYyQ90UXcpn7yCH9SV90XXViSk/0Sh/Cr6N9sCNCte4+z68E2Jq7jUhOIlE1/+LqfVlS7q3x4FCZNlLnE/hN1PTyH+gtSOmXDP4zRRTkby5MSXddLzyhloQUX67N/JPMjWSJt8wJf8lcz3+tE7JVfPA9XVGdWt6qqyPTi0Tk5gqhEoGO2n6aJhS94x1T/5+OlPGuFj2CsGb9YYpnLfpL6ZwAJy8jikyXLPqv5jST4zyDvkVEe7dqMAvpjxjHuOHKdsHn+M2IKbaY0v5Ydjp1ONMTDQx6dRs0a27eht7pAOyMqfMbXDuNEYYw7Bt8l/er05nCvQYb7HbLVDAY7eOESiMKkQxIiaMbC5CbUcDXN0cr3CUV1nC2MsznI8qh7ssgc57Mqr7d5m8JR79Em6Lbg7kw7Upn0A3A79jCoytTf/nERPnWDzi6h7/1qkvptZ3Tjo8liivRReRfq9puvDRqS+mpo+3Cyi1VQql5r9I56cpfJiSI2Jq1nZMCXfSqWEW6B+mvK1fdnsXKeyjU06/1eUPU9rxuBdwNfNNGA3EhmoSJIK3sYZINcckXZ1YW3Apn7Wku+yCVhkQU9ey/kmmxvI34/3Go79lHMUfZkpI4nu3ixPp1H+Y0k+L30zt3LKPOojUxnSSJ3jq6hi1ZFIIWOyjXzqlctgIrtPlJVeRKYOvqOK76+7v90KkjH6brwt6mZj72nt0Xu3Dwg27tYq/mPrkqZVUmGBuSKfgURAz84iYysrfOuUal2MMA1+ef3TK8U+h/2+dShpialmT97OsHunAl04tVdIpuI7tAo076dTyUgw/OuU4c1ZDb26laG2O5E2zpMs7PcXEZSB383LnpGNfOvUvplpvO0F7FlvkHV/EhNooR8pDAeWxL50abcwzMvBDAX2Nib+Y+tKpcbfSDNbyDK1D64KzcqS0WymmxdV6sC1QNSXS6TMxvWidiHsvm/mwMYiptXMNAcelWH7y1DSMyUuu+ycR7LG2pJrS3wue+2YmvK9ygzCYJ3Q+AV3JCKgGzvrWRnDKtSjCeNOtM/ylUxn8KFOT8Tfj/cbjv6Tf7097P0Pzf3s/Y9Dd03ua4kLSfOFfTLHZmxf4zigz/4spe0U69cXU+t3fkI4UhQxLhTKMtitI1+Sun8+ViCmr2yfxo1Oqkns4a8KQO9ohJq+zLMkr9WbEoKCBCft3Y6CxPHLw5AG1uUfd7FFTT0HhJYkXg9CKxFROFH+YMjDdo53ItuDOJq4IusifuHj0qM26MenI0FcpnxxGxISudHMaO++3cJb/xdT/0925NSmqbGv0B/kgqCg8CkyuAjITUHlTUVFQsaS8/fozE6xevSP2PhUnoutEx15vFV3l8pIjx/dJkmkKeQjsmhY+rHuK+2YqeZGnMpd+bpjCnQA+rOb2EFVr9cWUiNUB1UFM2dH1kxTKrnpEn58MFCUi9bUTe8QYzF0Wh9sJPf7Qr1XqdzW/t2Q7SwE9ft6XJBJTV+noQLHja4ivwQJY6pc+KHtmIZwvMyHqlpQTnuuar4BIqI/dNn0RnH1vglDuiCmDuiOEo/qKftZdxtRRFz50bGJKHUyo7447ZQ2rm39BfcayIoo/pB8812P4H8beb0zJf8memX/aU7eNUaOZyJnAyh5fD7bBNWqFkZB3DkcRTp28g2r/Hsds1DFSuJvlEK3ZqyiiIywyqG80zwbT0Qra7GdTB0FbOsQCv7yjwvP5mKN3Acp+V00Q4eqkEdqviOZdQyVPldPkjHam8hXwRmG0TE3CQxxH/omYajxlXYoZhEX6SuCZPTS0T91IiNL4hDDPnS0xNKS+9PKYBEMM76j7HRqzimRm8FT5vrU7iZiwamKqOSvHtqbUp3SV+sl4r6xxjNup0DL1cvnan70UAzNeSf4bU2GsUzbd9GMao8PEp2ynzjLQDSNvmWKrmrwyGkoleiP++m6iWMHtSEy5LmU/tljR428NUXsz5X1Sfy3r+o6O2VsXbGebBqie45FRp9THDF9EmC2ZiYFe0ZyiAuWEOnwYaK0CerxuPX+AFXzy+6mWO3p/7/R+nz9U8r6jLCFceAMHnmNphGN+Nmq4CQzOeHpuz8qJxsP0B8/1GIrf7fEy+lv2o/jTnsKUOqsaj4ip9ZHmyXnPeTOF8asnwrLnKzh+3vh3ArWYwpgZEk4ssShQP9gpaN383jLFFIE8dHGIKV0piZEh/86iYWra604BxWfxgAu/XgQjbyag6NBnWm7VE2WhbiyEWSIY4HVrC+3NPhJQsIgpxGqLqkpMRVgRU42n7JEUFS1Tk9rY4FjpBUXrqWsd3tCUyVORW5nkjYqfwZYTU5GZ6XXLlKo5ET2fLvWf1lOnjGdTh8Z8k/30D2IKJZ2YOs+oT9E/BnwtD2VTZeoNaU5AP2YfN2JipZR7yrKM+ljDlByIBWoTvrYr4f2n9ZRuo8COo9hpPWVZFRbhPOsRU4/0jtPDcx2jfT4arafMj4CyY+1TPyrDgLJeTUyFe4FyggwluW03ZTG7rawa1OPGRedztSuiZ14aMFnhBc2xvAQ2lvk+vSAOcTIkpqIOTZ9wHIoVmrqV0fsTOT/pqd53e7yMlL/kXo8/zZSiVFf0IikrUCrpM7VVfn+ToyVFaOszEQRXpf5wvRJTriwmLVNqHRJTT7ZI4bzia5uC3lII00P8aLNf6ym5BKllavzUpjFLH0Xdesq4J/O49VRyUU7kITkuQl8sVIhOJd+Tkphiuzkx9ZDKze+eqpNKQ3X2jGIchCenZcpnPX4N9kpM6Q9iCjbkqTb7MUX1EU6U/dDwv5gyPtwI2J5f/2HHekX5a/XFVD0TbepHA2L6cSDmkj15qmGKbTRivsl+xjP040jcHBNqRdIOLS0IIZx6Cd+583FAT2Qzgdllmf/GFM5d8nDDlD48Y8GufF/Z0U65oSHf1nF4mB9VsLuSi27lz4VQr0sHtCN5SjOPM2B6UVL/glRvPYXbYC5CV2MuWsKCmCq7gtJ6KvgYpAV+gG1AYNcSBi+gHLGuywoeveyMk6tGr7waVz/pqf7wu+tT47/kXI8/nf20oVqjLz2yGO/JzICPQF2h0VeTmCns+ABDVd5MRcsRjZmGKX/gFwXL1XMKz5d/x8laWAos0Pm+Q3Wlo//IY8qGIj9Be1gm6ApjYkoYCzWMc4zQVWzyVDSvHDCO0r8w1Y1yEycnYipcn3op5AZ5Sn8dEiGypYiag5SpaD9k+ndn1k+gu1A2CFeRPLVda2+mVJlnv1dF2c9MiCkvGwTQemqj3IXWU9HIJ6Z0Vq3Qea4pmzoVeWS7J6YmMmeqjoipdEZMaTUG/F57+nepO5bo5yl5ylaIiYuXU/ZcutQXB7LhA/bIU67G95kaicRAsqyRng9nyrkQk5MkG6MbFRijtjbfTE2P1zW0TL1W5EWvmFAfm9eGAXgNjDdTR4Gy98TO6P31J9QXt97pAco9oOe37O3i8Mn3Uov39Rk9X0hj1ve+mNKfnKlRllRt9pt2hpQ193fnB8+fGg6+2+NlpP4l93r8SPazB3di6mxQnhckZYXqqpsAPvZ83TRzFLSXR/LG0afPNKzzPnr6tYhbphpPNUxFlyd5iDrKm6mQJV9M0UicQstUJIvYMsX0rURM9cojZc0OeU2kNgGzUU5jyOaemvf5Slqe/cx8/8XUIUnfTLEzO/lwGov8GvUziNvs18u8T3Q3CsZt9hurnKmk7wstU/2anoCjaExomSou2fLN1NoBB/SLaL2ZKl9JCu6MsqBphD559wAGXA7w9lS4ysw3U85pMhWi/EP04WxWe4QzZ2pfElMZVSd0ehYWkTYkplI1HaMu7r+YOspZjY53WQNOrZkKal8kT+XuPKbOQ0zt9q7R9qnQKuj9P98N6pPgUp9qsp801BwM+rNdHKUber/Hy/SIKvxiau2VA3q/9BVE/XVSwrqTnN6eSqY/ytRQ/O76lNb/57//Oqamp2otUEWgz7TpUw1TrMZeDTNHHOGkrGKIPq8JZb/c76NWWUUcdXZ2AsqHesOJ/loWuI3gASsp0zBY8vV0VUzewh4xpXeUQGiZ6tg0xixVpTHyKCUDxGd2RGOixEXL1MeUmDLOOfWlG9+PjiFlv5appk+ds1wlzwyigq01y4eNna5bT+Flsn/AWSKmHOqAMZun1HdOY8V7e8pYHyp4JmcBg9mQxc3ZoyAE+RLHQNkvkhaUzU7Ph4XuiB4f8UCvt7+XbPRWxFSb/U7aQELnOPGBTdyeD9B/ZDjdAcXD1YiyWmSWOapdpKzaMAVP7qk7MYXlJSZmyrCL43NOz8+bHBEwLD/RSz/WEHXNRIFN9HARdsQUbteiCtYw4GcI8JPdzhH12aWHGmpdh/rZ1u5X0DeGDhrDZBezqy+8mXI7zxTQnZ0UGEDSR/+ukafiDzEHRTNOaN9k8tRxkP4kU6PBd2totb/kXg/4iexHKZzfp8uZKpN6iQbrJBBV6rGGW10N0dmeKGvtlyJ92lXax0AA8tRsPuDfRNQ0hs1Pfh6UBjUsMP1XpvhdCLbLr7lOQ6hapnzZpOx3g8oA08QSvevwi6nPQ2agM95RX+In7bae0i459btV9eUpx+jRmI+2lgG9MM9Q35GnotWKmFoZX55iPl8XUsfElB2Tp4i8qGyzn7FQmcA+PZr37b2avpk6DoiZu1abaG4H9P/3I2JqNCOmpq+pX4T3p6DCwpS/sl/DVL8rfTF1vNAr6MyyHXrbaULZKuH7w3Om/JdJXmr6lOAQUy6jvMr6/HoUv0ek9RTTElGiBFg5ON7wbNwwpXsuGWzBr3k7Os0BtayqGBx08t50MC/hoVwoq+rhDkLzs5AguzglBpfbQmAPc67wOaffZj/GJkkOz0/1iMGiT0wZfE77Oabk4XdraPVfX6UL4/8mpgZ5ckUjP315qmEKPkexEM7u/BwI7ind4d4wXUpx9xL7aC6dL09pHcou7uVJnhJZXENcJSqNOX5/UiLED3iyatZ6KjJ3cQXnuPry1FRwKOu5SYnOnO8DRL8iwXJLdHs+McWkEzGlKWVGHXtL/a63iHxYO/4YVVskpra3kwFLmTwRVLcAQmGkVeDnxJR5U2jMNkwtz9RPGqZaTzVMWTuFFS1TUiYt6PWk1PdmZ/LIYF8ZaPOzctDRiamuS0xpMnkqNPeRAr2NMGg9FW4upgPZHbeoMp3+fros30ypYsj3fSrp74VLFaJ/MhCi65LmjL447qC/5Osu/Ir+nk2qD5zed6uiZcr5KMmLa3sO2LkWCqwEEzCYFInAJtybbfYj7gXWPVo5fFobG43ycweRJ9P7/aqVAi3/uijCtDeXYAd+j7zYWRYtU+whHtFyJGJq0kt/kilF/u47Cvhbrvn+6XXpRvbOfuHrUCqgpSXN232Zr/sOZyVgnUloRIeoCIOK+kKT/SaWVkD06i3IcG5S02dcL2NKaEIFSk3ZbyyQp1qmwk9kb08tukIJJzsNcezI1De6cvpmSn1KMf09xS8wJ8SUMdpF0DIV5eQhNSemQjZ4+ZCWDjG1vkVxeKtPKkhXZ4V+TrmnZSpX4UrzvBIKvzHlOaIfRxpf22T6xQudWqLsZ33QGF2WjwVO+7MphLsFMbW+VNBkSwiViOaQ816yUJ+Ql1qm4uN9gP7G9Mh255nRZj/N0L6Yqo7plsYseSrcG/T4Oqum6HySp6Kh9FKAybJCc0pGBl70TBUUPf1A77RdxTjj6wOJExuDrTkrWCbHEghXTcexSEy12e/ZV1T6W5X8NhX6GVxURr8/i/nZr5ypUHkcWqbYQDyJcPWwh8aHQp/PR8rPgMhzmsN6n+RFNat+kKmR+N0eLyPj79gz0/jfL5P935naSg5fq3JYF78x1XgK2e5YwsAph62n2DNNfLgLYg/1ovPFVJP9GqYiVMlDT5E+b6vi2W8G1K9wlsXosX4Qt0yNdn6I5nQwA/Z5IKaoQxQ4GYoxhD3QJXha1ASa7Mfulum3TLmDZp8kmzw1Vw1i6nKlMe/KpgLJVFm2TEXa5VmB7BBTU18mD3ymJoJ6VlykceXzq0aHvO1Tjacwd2nMXxxxgVqHmMJl/yDBflMbqHuU/cLHgV5v0ZEoC4aU/aJCI+YOz+uAsqZDz2w0OBqwWYlvpiLnYqjQZbhB5xrQ8x0l9PjRkJgy8l+e2i0GCuoCdcBob3NPvdQLXye+iqM8Nh6wnWYWwtqi7Nd4qrNp9gHmTN1ZiS1T00mXGL0lpxyu5ZK8tkBiarwsatgm1QGNzmURs07Rf8Bw7PQoR8iUzV2HsmOmZEXLFApy9YPn+Y56/W+yn/y37Efxpz31uagv6BvrdRxeIn5vgpMscBxJcREtx70Klk4qoWptaYw1fSqUK6LmmhXUdBIbQUmVK5rX85KfU0jMNEx5+ToSoutLqOE+TCK0poMgDqebIodSdqb8u15iSpYGChxrmlfHskAMNp5ybqneMhXapxmN6STj42+TAK4GugNxPe6i2jkyIZx75KmGKdUjphCX/8pUWPFzA2XJQdv7xdQhX7w4wwyi04Jez7XK5+iE/P6o0DooMKbHQO/Sp8dvmEr3xNS0E/gxMlYQE/tdH8db2xPa7PfPdxQtU/Exoa605n1qZHCSOFP+lpJpOJeI2VoQlDb7hXW/Z8BpxNcKjderOHwmhgj1CE3UUpN/z7cmT81NjV/jzonR6Z6eb/8lkacU6ovh1uBndGeuhWPbo+wnedRfj4/ygPA6Lyj7wukBNhgiv8dyCdFtyb+H5EypRk1MjXznJz3Vl7753k8W/pKzR40/7KmGKc/brYuoo1Ke752lGU6EXlyE5t3MYSQ5g5YpnDmGD7tB/maKjYF7qqI+0DCFayIGzhl0UWdZJLDVi36+75EEhtxTSkfIIRiJwZsp73EmpgKjQDt/0O93YvJUbiU6P/eCsp/epzErpunqzRSzDg6N3UEXnf6Jxvwhs95Mmdbnl6fmJM02+6GRElOjWHIRJpRaUZ3oGchYvL/3w/GAXo/sl3P0gill08OJmA56v7JfpX95yjkTU2zBdAVewbnfZr/WU8YhWaOx6/A1vI5Inur5lFWrIKE5RqTHb7Pf8hdTbfYbz0MhqhPKfo2nzHi+AiwPZQ2jUUqMLA3Kxg1TlyExBTLfIxQ1yqLm6TFuPdUytdlQrmyz3/VCcxio6R6dy2kB4RUsmtN0SUC9lOgZBC4x9TLK8v/HUwO59w1T4l9yr8efZkoeYEVjfk9MFUjzJHnm7amWqQ8VJQyUNTGlLQwHxnd+prUmHWiMyLYPdVZ/UH+ovjzlqtR37GBF/WsR0Wfc9Kkm+4V5BzIYRsoU7aROhPAjtxUwxWTfeop9vl4iEDEaTit+z91wRvO4ruRrdF7rWGiznz8WuuiqBROi57KngDORlmhfLn4RrlxWtkz5svzFlDgmpsZBjzyjfVCfUo3wiQYMqE9FfN/cLMnmqO0CYqpvEdMOK/W3p5JXYkDSkYzWU1GGxETjKZjrHvVDi/oU+6A+B3WX+pjixJRFN/4aLZ2YCvOS3i/mlj76kR4W7OrQ4z92hfw7U+d9Wb09Jb3EGnCbUNZcEVP4kEGE3Cam9MOB+tnzSYyrH+K47VPRVp9nsIehhe4m2BahVFGfbZjSsJgLLHr1K5hZivD2lF0ZCXRUMrb+3K8KeoT0J5kaCt9lv79lP4o/nf0apqzJdh1H4qMUIU2MeespNuzy82m5p8ba5stTD50+I9ddHITWU3tRulLWOKTUiUPIoRApm7VMGTr1q/vSZzQP94ipRRDnIFl1wO/1pjHSMNVkP337iohR/SBCOOdMDTbEzHrOmeCe8vIV73fcU+PrTmmZavvUYkX9z0sq6judCzH1WVL2825yWITMIc+dz5T9mu8oqIW9Uug7xJSzufN1Fj0a82FuzNDRw6DAek6e2h5zDZ15nxUtU22fOgQ+eUsjTzVMBTj2ChbMiXkz4Ewbo0D4jSnw/FiIEkE04HIsA+TXyt+emp2vMroeCwvc64YCkVlX6D2ipdB6ajdxjNZTLJwIlOUmHQ2DaEuejlWybeMp1+yQp6Yv6p5r+WKivZtsCxa5cQ2TLMnR3pZz8ujhVMFCf7xaT/Gsm4CzlvY4UXfEVJhT9v45pkbf3ZMo/y37UfxpT/VHyhm17nINraeusjJDS+mTp15bMwNIiKlJL6Us5vZpjDWegp1ITBXO4O2plqnGU2bFs99oSQyuNfr5NjSQxpQQQMvU3uJnh85u5CnntpBaT1m3axSzbURMnae+ivpiwwp2PNKY/YcpVp9e/4Epa3Pi6xq4pwbJ+ANt8hQxdqa/b5hqsl+k8vuEG081TIXbUnSoRT2S1lO/MWU5v5gKZvx+sLHvA8M8ovdnE4o0Z3S8GD+ORxWkZ7lE9zIIinBa8XUM7hdT4Uj85ammT5Vp9PbUuJzy84EF6q+dUjyhU7ClwJDfq398+SZCzM/hOkyKB9wUYmpSUvZrmUo+ii5OhRExdQvnScvU9ORsY2aeC3q/JXWH/ow8Fbn6vAJ3Kr1QPYhpER4H5OVNqVJ/fZIX/x1T3XJ/rf/dD/8DB7YqpQ==</prop>
			<obj name="TemperatureLog" class="TemperatureLog" version="2">
				<prop name="Times">TEFSWgAAhhUAAICGECIBAAC8AgAAVgQAAPoFAACUBwAALgkAANIKAABsDAAABg4AAKAPAABEEQAA3hIAAHgUAAASFgAAthcAAFAZAADqGgAAhBwAAB4eAADCHwAAXCEAAPYiAACQJAAAKiYAAM4nAABoKQAAAisAAKYsAABALgAA2i8AAHQxAAAYMwAAsjQAAEw2AADmNwAAijkAACQ7AAC+PAAAYj4AAPw/AACWQQAAMEMAANREAABuRgAACEgAAKJJAABGSwAA4EwAAHpOAAAUUAAArlEAAFJTAADsVAAAhlYAACBYAAC6WQAAXlsAAPhcAACSXgAANmAAANBhAABqYwAABGUAAKhmAABCaAAA3GkAAHZrAAAabQAAtG4AAE5wAADocQAAjHMAACZ1AADAdgAAZHgAAP55AACYewAAMn0AANZ+AABwgAAACoIAAKSDAAA+hQAA4oYAAHyIAAAWigAAsIsAAEqNAADujgAAiJAAACKSAAC8kwAAYJUAAPqWAACUmAAALpoAANKbAABsnQAABp8AAKqgAABEogAA3qMAAHilAAAcpwAAtqgAAFCqAADqqwAAjq0AACivAADCsAAAZrIAAAC0AACatQAANLcAAM64AAByugAADLwAAKa9AABAvwAA5MAAAH7CAAAYxAAAssUAAEzHAADwyAAAisoAACTMAAC+zQAAYs8AAPzQAACW0gAAMNQAANTVAABu1wAACNkAAKzaAABG3AAA4N0AAHrfAAAU4QAAuOIAAFLkAADs5QAAkOcAACrpAADE6gAAXuwAAALuAACc7wAANvEAANDyAAB09AAADvYAAKj3AABC+QAA5voAAID8AAAa/gAAtP8AAFgBAQDyAgEAjAQBACYGAQDABwEAZAkBAP4KAQCYDAEAMg4BANYPAQBwEQEAChMBAKQUAQBIFgEA4hcBAHwZAQAWGwEAuhwBAFQeAQDuHwEAkiEBACwjAQDGJAEAYCYBAAQoAQCeKQEAOCsBANIsAQB2LgEAEDABAKoxAQBEMwEA6DQBAII2AQAcOAEAtjkBAFA7AQD0PAEAjj4BAChAAQDCQQEAZkMBAABFAQCaRgEANEgBANhJAQBySwEADE0BAKZOAQBKUAEA5FEBAH5TAQAYVQEAvFYBAFZYAQDwWQEAlFsBAC5dAQDIXgEAYmABAAZiAQCgYwEAOmUBANRmAQB4aAEAEmoBAKxrAQBGbQEA6m4BAIRwAQAecgEAuHMBAFJ1AQD2dgEAkHgBACp6AQDEewEAaH0BAAJ/AQCcgAEANoIBANqDAQB0hQEADocBAKiIAQBMigEA5osBAICNAQAkjwEAvpABAFiSAQDykwEAlpUBADCXAQDKmAEAZJoBAAicAQCinQEAPJ8BANagAQBwogEAFKQBAK6lAQBIpwEA4qgBAIaqAQAgrAEAuq0BAFSvAQD4sAEAkrIBACy0AQDGtQEAarcBAAS5AQCeugEAQrwBANy9AQB2vwEAEMEBAKrCAQBOxAEA6MUBAILHAQAmyQEAwMoBAFrMAQD0zQEAmM8BADLRAQDM0gEAZtQBAADWAQCk1wEAPtkBANjaAQBy3AEAFt4BALDfAQBK4QEA5OIBAH7kAQAi5gEAvOcBAFbpAQDw6gEAlOwBAC7uAQDI7wEAbPEBAAbzAQCg9AEAOvYBAN73AQB4+QEAEvsBAKz8AQBQ/gEA6v8BAIQBAgAeAwIAwgQCAFwGAgD2BwIAkAkCADQLAgDODAIAaA4CAAwQAgCmEQIAQBMCANoUAgB0FgIAGBgCALIZAgBMGwIA5hwCAIoeAgAkIAIAviECAFgjAgD8JAIAliYCADAoAgDKKQIAZCsCAAgtAgCiLgIAPDACANYxAgB6MwIAFDUCAK42AgBIOAIA7DkCAIY7AgAgPQIAxD4CAF5AAgD4QQIAkkMCADZFAgDQRgIAakgCAARKAgCoSwIAQk0CANxOAgCAUAIAGlICALRTAgBOVQIA6FYCAIxYAgAmWgIAwFsCAFpdAgD0XgIAmGACADJiAgDMYwIAZmUCAApnAgCkaAIAPmoCANhrAgB8bQIAFm8CALBwAgBKcgIA7nMCAIh1AgAidwIAxngCAGB6AgD6ewIAlH0CADh/AgDSgAIAbIICAAaEAgCqhQIARIcCAN6IAgB4igIAHIwCALaNAgBQjwIA6pACAI6SAgAolAIAwpUCAFyXAgD2mAIAmpoCADScAgDOnQIAaJ8CAAyhAgCmogIAQKQCANqlAgB+pwIAGKkCALKqAgBMrAIA8K0CAIqvAgAksQIAyLICAGK0AgD8tQIAlrcCADq5AgDUugIAbrwCAAi+AgCsvwIARsECAODCAgB6xAIAHsYCALjHAgBSyQIA7MoCAJDMAgAqzgIAxM8CAF7RAgAC0wIAnNQCADbWAgDQ1wIAdNkCAA7bAgCo3AIAQt4CAObfAgCA4QIAGuMCALTkAgBY5gIA8ucCAIzpAgAm6wIAwOwCAGTuAgD+7wIAmPECADLzAgDW9AIAcPYCAAr4AgCk+QIASPsCAOL8AgB8/gIAFgADALoBAwBUAwMA7gQDAIgGAwAsCAMAxgkDAGALAwAEDQMAng4DADgQAwDSEQMAbBMDABAVAwCqFgMARBgDAOgZAwCCGwMAHB0DALYeAwBaIAMA9CEDAI4jAwAoJQMAwiYDAGYoAwAAKgMAmisDADQtAwDYLgMAcjADAAwyAwCmMwMAQDUDAOQ2AwB+OAMAGDoDALw7AwBWPQMA8D4DAIpAAwAuQgMAyEMDAGJFAwD8RgMAoEgDADpKAwDUSwMAeE0DABJPAwCsUAMARlIDAOpTAwCEVQMAHlcDALhYAwBSWgMA9lsDAJBdAwAqXwMAxGADAGhiAwACZAMAnGUDADZnAwDQaAMAdGoDAA5sAwCobQMATG8DAOZwAwCAcgMAGnQDAL51AwBYdwMA8ngDAIx6AwAwfAMAyn0DAGR/AwAIgQMAooIDADyEAwDWhQMAcIcDABSJAwCuigMASIwDAOKNAwB8jwMAIJEDALqSAwBUlAMA7pUDAJKXAwAsmQMAxpoDAGqcAwAEngMAnp8DADihAwDcogMAdqQDABCmAwCqpwMATqkDAOiqAwCCrAMAHK4DAMCvAwBasQMA9LIDAJi0AwAytgMAzLcDAGa5AwAAuwMApLwDAD6+AwDYvwMAcsEDAAzDAwCwxAMASsYDAOTHAwB+yQMAIssDALzMAwBWzgMA8M8DAJTRAwAu0wMAyNQDAGzWAwAG2AMAoNkDADrbAwDe3AMAeN4DABLgAwCs4QMARuMDAOrkAwCE5gMAHugDAMLpAwBc6wMA9uwDAJDuAwA08AMAzvEDAGjzAwAC9QMApvYDAED4AwDa+QMAdPsDABj9AwCy/gMATAAEAOYBBACKAwQAJAUEAL4GBABYCAQA8gkEAJYLBAAwDQQAyg4EAGQQBAAIEgQAohMEADwVBADWFgQAehgEABQaBACuGwQASB0EAOweBACGIAQAICIEALojBABeJQQA+CYEAJIoBAAsKgQA0CsEAGotBAAELwQAqDAEAEIyBADcMwQAdjUEABo3BAC0OAQATjoEAOg7BACMPQQAJj8EAMBABABaQgQA/kMEAJhFBAAyRwQAzEgEAHBKBAAKTAQApE0EAD5PBADYUAQAfFIEABZUBACwVQQASlcEAO5YBACIWgQAIlwEALxdBABgXwQA+mAEAJRiBAAuZAQA0mUEAGxnBAAGaQQAoGoEAERsBADebQQAeG8EABxxBAC2cgQAUHQEAOp1BACOdwQAKHkEAMJ6BABcfAQAAH4EAJp/BAA0gQQAzoIEAGiEBAAMhgQApocEAECJBADaigQAfowEABiOBACyjwQATJEEAPCSBACKlAQAJJYEAL6XBABimQQA/JoEAJacBAAwngQA1J8EAG6hBAAIowQArKQEAEamBADgpwQAeqkEAB6rBAC4rAQAUq4EAOyvBACQsQQAKrMEAMS0BABetgQA+LcEAJy5BAA2uwQA0LwEAGq+BAAOwAQAqMEEAELDBADcxAQAdsYEABrIBAC0yQQATssEAPLMBACMzgQAJtAEAMDRBABk0wQA/tQEAJjWBAAy2AQA1tkEAHDbBAAK3QQArt4EAEjgBADi4QQAfOMEACDlBADE5gQAXugEAPjpBACc6wQANu0EANDuBABq8AQADvIEAKjzBABC9QQA5vYEAID4BAAa+gQAtPsEAE79BADy/gQAjAAFACYCBQDAAwUAZAUFAP4GBQCYCAUAMgoFAMwLBQBwDQUACg8FAKQQBQA+EgUA4hMFAHwVBQAWFwUAuhgFAFQaBQDuGwUAiB0FACwfBQDGIAUAYCIFAPojBQCeJQUAOCcFANIoBQB2KgUAECwFAKotBQBELwUA3jAFAIIyBQAcNAUAtjUFAFA3BQD0OAUAjjoFACg8BQDCPQUAZj8FAABBBQCaQgUANEQFAM5FBQByRwUADEkFAKZKBQBATAUA5E0FAH5PBQAYUQUAvFIFAFZUBQDwVQUAilcFAC5ZBQDIWgUAYlwFAPxdBQCgXwUAOmEFANRiBQBuZAUAEmYFAKxnBQBGaQUA4GoFAIRsBQAebgUAuG8FAFJxBQD2cgUAkHQFACp2BQDEdwUAXnkFAAJ7BQCcfAUANn4FANB/BQB0gQUADoMFAKiEBQBChgUA5ocFAICJBQAaiwUAtIwFAFiOBQDyjwUAjJEFADCTBQDKlAUAZJYFAP6XBQCimQUAPJsFANacBQBwngUAFKAFAK6hBQBIowUA4qQFAIamBQAgqAUAuqkFAFSrBQD4rAUAkq4FACywBQDGsQUAYLMFAAS1BQCetgUAOLgFANK5BQB2uwUAEL0FAKq+BQBEwAUA6MEFAILDBQAcxQUAtsYFAFrIBQD0yQUAjssFADLNBQDMzgUAZtAFAADSBQCk0wUAPtUFANjWBQBy2AUAFtoFALDbBQBK3QUA5N4FAIjgBQAi4gUAvOMFAFblBQDw5gUAlOgFAC7qBQDI6wUAYu0FAAbvBQCg8AUAOvIFANTzBQB49QUAEvcFAKz4BQBG+gUA6vsFAIT9BQAe/wUAwgAGAFwCBgD2AwYAkAUGACoHBgDOCAYAaAoGAAIMBgCcDQYAQA8GANoQBgB0EgYADhQGALIVBgBMFwYA5hgGAIAaBgAkHAYAvh0GAFgfBgDyIAYAliIGADAkBgDKJQYAZCcGAAgpBgCiKgYAPCwGAOAtBgB6LwYAFDEGAK4yBgBSNAYA7DUGAIY3BgAgOQYAxDoGAF48BgD4PQYAkj8GADZBBgDQQgYAakQGAARGBgCoRwYAQkkGANxKBgB2TAYAEE4GALRPBgBOUQYA6FIGAIJUBgAmVgYAwFcGAFpZBgD0WgYAjlwGADJeBgDMXwYAZmEGAApjBgCkZAYAPmYGANhnBgB8aQYAFmsGALBsBgBKbgYA7m8GAIhxBgAicwYAxnQGAGB2BgD6dwYAlHkGADh7BgDSfAYAbH4GAAaABgCggQYARIMGAN6EBgB4hgYAEogGALaJBgBQiwYA6owGAISOBgAekAYAwpEGAFyTBgD2lAYAkJYGADSYBgDOmQYAaJsGAAydBgCmngYAQKAGANqhBgB+owYAGKUGALKmBgBMqAYA8KkGAIqrBgAkrQYAvq4GAGKwBgD8sQYAlrMGADC1BgDUtgYAbrgGAAi6BgCiuwYARr0GAOC+BgB6wAYAFMIGAK7DBgBSxQYA7MYGAIbIBgAgygYAxMsGAF7NBgD4zgYAktAGADbSBgDQ0wYAatUGAA7XBgCo2AYAQtoGANzbBgCA3QYAGt8GALTgBgBY4gYA8uMGAIzlBgAm5wYAwOgGAGTqBgD+6wYAmO0GADLvBgDW8AYAcPIGAAr0BgCk9QYAPvcGAOL4BgB8+gYAFvwGALD9BgBU/wYA7gAHAIgCBwAiBAcAxgUHAGAHBwD6CAcAlAoHADgMBwDSDQcAbA8HAAYRBwCqEgcARBQHAN4VBwB4FwcAHBkHALYaBwBQHAcA6h0HAI4fBwAoIQcAwiIHAGYkBwAAJgcAmicHADQpBwDYKgcAciwHAAwuBwCmLwcASjEHAOQyBwB+NAcAGDYHALw3BwBWOQcA8DoHAIo8BwAkPgcAyD8HAGJBBwD8QgcAlkQHADpGBwDURwcAbkkHAAhLBwCsTAcARk4HAOBPBwB6UQcAHlMHALhUBwBSVgcA7FcHAJBZBwAqWwcAxFwHAF5eBwACYAcAnGEHADZjBwDaZAcAdGYHAA5oBwCoaQcATGsHAOZsBwCAbgcAGnAHAL5xBwBYcwcA8nQHAIx2BwAweAcAynkHAGR7BwD+fAcAmH4HADyABwDWgQcAcIMHAAqFBwCuhgcASIgHAOKJBwB8iwcAII0HALqOBwBUkAcA7pEHAJKTBwAslQcAxpYHAGCYBwAEmgcAnpsHADidBwDSngcAdqAHABCiBwCqowcATqUHAOimBwCCqAcAHKoHAMCrBwBarQcA9K4HAI6wBwAosgcAzLMHAGa1BwAAtwcAmrgHAD66BwDYuwcAcr0HAAy/BwCmwAcASsIHAOTDBwB+xQcAIscHALzIBwBWygcA8MsHAJTNBwAuzwcAyNAHAGLSBwAG1AcAoNUHADrXBwDU2AcAeNoHABLcBwCs3QcAUN8HAOrgBwCE4gcAHuQHAMLlBwBc5wcA9ugHAJDqBwAq7AcAzu0HAGjvBwAC8QcAnPIHAED0BwDa9QcAdPcHAA75BwCo+gcATPwHAOb9BwCA/wcAJAEIAL4CCABYBAgA8gUIAJYHCAAwCQgAygoIAGQMCAAIDggAog8IADwRCADWEggAehQIABQWCACuFwgAUhkIAOwaCACGHAgAIB4IALofCABeIQgA+CIIAJIkCAAsJggA0CcIAGopCAAEKwgAniwIAEIuCADcLwgAdjEIABozCAC0NAgATjYIAOg3CACCOQgAJjsIAMA8CABaPggA9D8IAJhBCAAyQwgAzEQIAGZGCAAASAgApEkIAD5LCADYTAgAck4IABZQCACwUQgASlMIAORUCACIVggAIlgIALxZCABgWwgA+lwIAJReCAAuYAgA0mEIAGxjCAAGZQgAoGYIAERoCADeaQgAeGsIABJtCAC2bggAUHAIAOpxCACEcwgAKHUIAMJ2CABceAgA9nkIAJp7CAA0fQgAzn4IAGiACAACgggApoMIAECFCADahggAdIgIABiKCACyiwgATI0IAOaOCACKkAgAJJIIAL6TCABYlQgA/JYIAJaYCAAwmggA1JsIAG6dCAAInwgAoqAIAEaiCADgowgAeqUIABSnCAC4qAgAUqoIAOyrCACGrQgAKq8IAMSwCABesggA+LMIAJy1CAA2twgA0LgIAGq6CAAEvAgAqL0IAEK/CADcwAgAdsIIABrECAC0xQgATscIAOjICACMyggAJswIAMDNCABazwgA/tAIAJjSCAAy1AgAzNUIAHDXCAAK2QgApNoIAEjcCADi3QgAfN8IABbhCAC64ggAVOQIAO7lCACI5wgALOkIAMbqCABg7AgA+u0IAJ7vCAA48QgA0vIIAGz0CAAG9ggAqvcIAET5CADe+ggAePwIABz+CAC2/wgAUAEJAOoCCQCOBAkAKAYJAMIHCQBcCQkAAAsJAJoMCQA0DgkA2A8JAHIRCQAMEwkAphQJAEoWCQDkFwkAfhkJABgbCQC8HAkAVh4JAPAfCQCKIQkAJCMJAMgkCQBiJgkA/CcJAKApCQA6KwkA1CwJAG4uCQAIMAkArDEJAEYzCQDgNAkAhDYJAB44CQC4OQkAUjsJAPY8CQCQPgkAKkAJAMRBCQBoQwkAAkUJAJxGCQA2SAkA0EkJAHRLCQAOTQkAqE4JAEJQCQDmUQkAgFMJABpVCQC0VgkATlgJAPJZCQCMWwkAJl0JAMpeCQBkYAkA/mEJAJhjCQA8ZQkA1mYJAHBoCQAKagkArmsJAEhtCQDibgkAfHAJACByCQC6cwkAVHUJAO52CQCSeAkALHoJAMZ7CQBqfQkABH8JAJ6ACQA4ggkA3IMJAHaFCQAQhwkAqogJAESKCQDoiwkAgo0JAByPCQC2kAkAUJIJAPSTCQCOlQkAKJcJAMKYCQBmmgkAAJwJAJqdCQA+nwkA2KAJAHKiCQAMpAkAsKUJAEqnCQDkqAkAfqoJACKsCQC8rQkAVq8JAPCwCQCUsgkALrQJAMi1CQBstwkABrkJAKC6CQA6vAkA1L0JAHi/CQASwQkArMIJAEbECQDgxQkAhMcJAB7JCQC4ygkAUswJAPbNCQCQzwkAKtEJAMTSCQBo1AkAAtYJAJzXCQBA2QkA2toJAHTcCQAO3gkAst8JAEzhCQDm4gkAgOQJACTmCQC+5wkAWOkJAPLqCQCW7AkAMO4JAMrvCQBk8QkACPMJAKL0CQA89gkA1vcJAHD5CQAU+wkArvwJAEj+CQDi/wkAhgEKACADCgC6BAoAVAYKAPgHCgCSCQoALAsKANAMCgBqDgoABBAKAJ4RCgBCEwoA3BQKAHYWCgAQGAoAtBkKAE4bCgDoHAoAgh4KACYgCgDAIQoAWiMKAPQkCgCYJgoAMigKAMwpCgBmKwoAAC0KAKQuCgA+MAoA2DEKAHIzCgAWNQoAujYKAF44CgD4OQoAkjsKACw9CgDGPgoAakAKAARCCgCeQwoAQkUKANxGCgB2SAoAEEoKALRLCgBOTQoA6E4KAIJQCgAmUgoAwFMKAFpVCgD0VgoAjlgKADJaCgDMWwoAZl0KAABfCgCkYAoAPmIKANhjCgByZQoAFmcKALBoCgBKagoA5GsKAIhtCgAibwoAvHAKAFZyCgD6cwoAlHUKAC53CgDSeAoAbHoKAAZ8CgCgfQoARH8KAN6ACgB4ggoAEoQKALaFCgBQhwoA6ogKAISKCgAojAoAwo0KAFyPCgD2kAoAkJIKADSUCgDOlQoAaJcKAAKZCgCmmgoAQJwKANqdCgB0nwoADqEKALKiCgBMpAoA5qUKAIqnCgAkqQoAvqoKAFisCgD8rQoAlq8KADCxCgDKsgoAbrQKAAi2CgCitwoARrkKAOC6CgB6vAoAFL4KALi/CgBSwQoA7MIKAIbECgAgxgoAxMcKAF7JCgD4ygoAkswKADbOCgDQzwoAatEKAATTCgCe1AoAQtYKANzXCgB22QoAGtsKALTcCgBO3goA6N8KAIzhCgAm4woAwOQKAFrmCgD+5woAmOkKADLrCgDM7AoAcO4KAArwCgCk8QoASPMKAOL0CgB89goAFvgKALD5CgBU+woA7vwKAIj+CgAiAAsAxgELAGADCwD6BAsAlAYLAC4ICwDSCQsAbAsLAAYNCwCqDgsARBALAN4RCwB4EwsAHBULALYWCwBQGAsA6hkLAI4bCwAoHQsAwh4LAFwgCwAAIgsAmiMLADQlCwDYJgsAcigLAAwqCwCmKwsAQC0LAOQuCwB+MAsAGDILALIzCwBWNQsA8DYLAIo4CwAkOgsAvjsLAGI9CwD8PgsAlkALADBCCwDUQwsAbkULAAhHCwCiSAsARkoLAOpLCwCOTQsAKE8LAMJQCwBcUgsA9lMLAJpVCwA0VwsAzlgLAGhaCwAMXAsApl0LAEBfCwDaYAsAfmILABhkCwCyZQsAVmcLAPBoCwCKagsAJGwLAMhtCwBibwsA/HALAJZyCwA6dAsA1HULAG53CwAIeQsArHoLAEZ8CwDgfQsAen8LAB6BCwC4ggsAUoQLAOyFCwCGhwsAKokLAMSKCwBejAsAAo4LAJyPCwA2kQsA0JILAGqUCwAOlgsAqJcLAEKZCwDcmgsAgJwLABqeCwC0nwsATqELAPKiCwCMpAsAJqYLAMCnCwBkqQsA/qoLAJisCwA8rgsA1q8LAHCxCwAKswsArrQLAEi2CwDitwsAfLkLACC7CwC6vAsAVL4LAO6/CwCSwQsALMMLAMbECwBgxgsA+scLAJ7JCwA4ywsA0swLAGzOCwAQ0AsAqtELAETTCwDe1AsAgtYLABzYCwC22QsAUNsLAPTcCwCO3gsAKOALAMLhCwBm4wsAAOULAJrmCwA+6AsA2OkLAHLrCwAM7QsAsO4LAErwCwDk8QsAfvMLACL1CwC89gsAVvgLAPD5CwCK+wsALv0LAMj+CwBiAAwA/AEMAKADDAA6BQwA1AYMAG4IDAASCgwArAsMAEYNDADgDgwAhBAMAB4SDAC4EwwAUhUMAPYWDACQGAwAKhoMAMQbDABoHQwAAh8MAJwgDABAIgwA2iMMAHQlDAAOJwwAsigMAEwqDADmKwwAgC0MACQvDAC+MAwAWDIMAPIzDACMNQwAMDcMAMo4DABkOgwA/jsMAKI9DAA8PwwA1kAMAHBCDAAKRAwArkUMAEhHDADiSAwAhkoMACBMDAC6TQwAVE8MAPhQDACSUgwALFQMAMZVDABqVwwABFkMAJ5aDAA4XAwA3F0MAHZfDAAQYQwAqmIMAERkDADoZQwAgmcMABxpDAC2agwAWmwMAPRtDACObwwAMnEMAMxyDABmdAwAAHYMAKR3DAA+eQwA2HoMAHJ8DAAWfgwAsH8MAEqBDADuggwAiIQMACKGDAC8hwwAYIkMAPqKDACUjAwALo4MAMiPDABskQwABpMMAKCUDAA6lgwA3pcMAHiZDAASmwwArJwMAFCeDADqnwwAhKEMAB6jDAC4pAwAXKYMAPanDACQqQwAKqsMAM6sDABorgwAArAMAJyxDABAswwA2rQMAHS2DAAYuAwAsrkMAEy7DADmvAwAir4MACTADAC+wQwAWMMMAPzEDACWxgwAMMgMANTJDABuywwACM0MAKLODAA80AwA4NEMAHrTDAAU1QwArtYMAFLYDADs2QwAhtsMACDdDAC63gwAXuAMAPjhDACS4wwALOUMANDmDABq6AwABOoMAJ7rDABC7QwA3O4MAHbwDAAa8gwAtPMMAE71DADo9gwAjPgMACb6DADA+wwAWv0MAP7+DACYAA0AMgINAMwDDQBwBQ0ACgcNAKQIDQA+Cg0A4gsNAHwNDQAWDw0AsBANAEoSDQDuEw0AiBUNACIXDQC8GA0AYBoNAPobDQCUHQ0ALh8NANIgDQBsIg0ABiQNAKolDQBEJw0A3igNAHgqDQAcLA0Ati0NAFAvDQDqMA0AjjINACg0DQDCNQ0AXDcNAAA5DQCaOg0ANDwNAM49DQByPw0ADEENAKZCDQBARA0A2kUNAH5HDQAYSQ0AskoNAExMDQDwTQ0Aik8NACRRDQC+Ug0AYlQNAPxVDQCWVw0AMFkNANRaDQBuXA0ACF4NAKxfDQBGYQ0A4GINAHpkDQAUZg0AuGcNAFJpDQDsag0AhmwNACpuDQDEbw0AXnENAPhyDQCcdA0ANnYNANB3DQBqeQ0ADnsNAKh8DQBCfg0A3H8NAICBDQAagw0AtIQNAE6GDQDyhw0AjIkNACaLDQDKjA0AZI4NAP6PDQCYkQ0APJMNANaUDQBwlg0ACpgNAK6ZDQBImw0A4pwNAHyeDQAWoA0AuqENAFSjDQDupA0AiKYNACyoDQDGqQ0AYKsNAPqsDQCerg0AOLANANKxDQBssw0AELUNAKq2DQBEuA0A3rkNAIK7DQAcvQ0Atr4NAFDADQD0wQ0AjsMNACjFDQDCxg0AZsgNAADKDQCayw0ANM0NANjODQBy0A0ADNINALDTDQBK1Q0A5NYNAH7YDQAi2g0AvNsNAFbdDQDw3g0AiuANAC7iDQDI4w0AYuUNAPzmDQCW6A0AOuoNANTrDQBu7Q0ACO8NAKzwDQBG8g0A4PMNAIT1DQAe9w0AuPgNAFL6DQD2+w0AkP0NACr/DQDEAA4AaAIOAAIEDgCcBQ4ANgcOANoIDgB0Cg4ADgwOALINDgBMDw4A5hAOAIASDgAaFA4AvhUOAFgXDgDyGA4AjBoOADAcDgDKHQ4AZB8OAP4gDgCYIg4APCQOANYlDgBwJw4ACikOAK4qDgBILA4A4i0OAIYvDgAgMQ4AujIOAFQ0DgD4NQ4AkjcOACw5DgDGOg4AajwOAAQ+DgCePw4AOEEOANxCDgB2RA4AEEYOAKpHDgBOSQ4A6EoOAIJMDgAcTg4AwE8OAFpRDgD0Ug4AjlQOADJWDgDMVw4AZlkOAABbDgCaXA4APl4OANhfDgByYQ4ADGMOALBkDgBKZg4A5GcOAH5pDgAiaw4AvGwOAFZuDgD6bw4AlHEOAC5zDgDIdA4AbHYOAAZ4DgCgeQ4AOnsOANR8DgB4fg4AEoAOAKyBDgBGgw4A6oQOAISGDgAeiA4AuIkOAFyLDgD2jA4AkI4OADSQDgDOkQ4AaJMOAAKVDgCmlg4AQJgOANqZDgB0mw4AGJ0OALKeDgBMoA4A5qEOAIqjDgAkpQ4AvqYOAFioDgD8qQ4AlqsOADCtDgDKrg4AZLAOAAiyDgCisw4APLUOANa2DgB6uA4AFLoOAK67DgBIvQ4A7L4OAIbADgAgwg4AusMOAF7FDgD4xg4AksgOACzKDgDQyw4Aas0OAATPDgCe0A4AQtIOANzTDgB21Q4AGtcOALTYDgBO2g4A6NsOAIzdDgAm3w4AwOAOAFriDgD+4w4AmOUOADLnDgDM6A4AcOoOAArsDgCk7Q4APu8OANjwDgB88g4AFvQOALD1DgBK9w4A7vgOAIj6DgAi/A4AvP0OAGD/DgD6AA8AlAIPAC4EDwDSBQ8AbAcPAAYJDwCgCg8ARAwPAN4NDwB4Dw8AHBEPALYSDwBQFA8A6hUPAI4XDwAoGQ8AwhoPAFwcDwAAHg8Amh8PADQhDwDOIg8AaCQPAAwmDwCmJw8AQCkPANoqDwB+LA8AGC4PALIvDwBMMQ8A8DIPAIo0DwAkNg8AvjcPAGI5DwD8Og8AljwPADA+DwDUPw8AbkEPAAhDDwCiRA8ARkYPAOBHDwB6SQ8AHksPALhMDwBSTg8A7E8PAJBRDwAqUw8AxFQPAF5WDwD4Vw8AnFkPADZbDwDQXA8Aal4PAA5gDwCoYQ8AQmMPANxkDwB2Zg8AGmgPALRpDwBOaw8A8mwPAIxuDwAmcA8AwHEPAGRzDwD+dA8AmHYPADJ4DwDWeQ8AcHsPAAp9DwCkfg8ASIAPAOKBDwB8gw8AFoUPALqGDwBUiA8A7okPAIiLDwAsjQ8Axo4PAGCQDwD6kQ8AnpMPADiVDwDSlg8AbJgPABCaDwCqmw8ARJ0PAOieDwCCoA8AHKIPALajDwBapQ8A9KYPAI6oDwAoqg8AwqsPAGatDwAArw8AmrAPADSyDwDOsw8AcrUPAAy3DwCmuA8AQLoPAOS7DwB+vQ8AGL8PALLADwBWwg8A8MMPAIrFDwAuxw8AyMgPAGLKDwAGzA8Aqs0PAETPDwDo0A8AgtIPABzUDwC21Q8AUNcPAPTYDwCO2g8AKNwPAMLdDwBc3w8AAOEPAJriDwA05A8AzuUPAHLnDwAM6Q8ApuoPAEDsDwDk7Q8Afu8PABjxDwCy8g8AVvQPAPD1DwCK9w8ALvkPAMj6DwBi/A8A/P0PAKD/DwA6ARAA1AIQAG4EEAASBhAArAcQAEYJEADgChAAhAwQAB4OEAC4DxAAUhEQAOwSEACQFBAAKhYQAMQXEABeGRAAAhsQAJwcEAA2HhAA0B8QAHQhEAAOIxAAqCQQAEImEADmJxAAgCkQABorEAC+LBAAWC4QAPIvEACMMRAAMDMQAMo0EABkNhAA/jcQAKI5EAA8OxAA1jwQAHA+EAAUQBAArkEQAEhDEADiRBAAhkYQACBIEAC6SRAAVEsQAO5MEACSThAALFAQAMZREABgUxAABFUQAJ5WEAA4WBAA0lkQAHZbEAAQXRAAql4QAERgEADoYRAAgmMQABxlEAC2ZhAAWmgQAPRpEACOaxAAMm0QAMxuEABmcBAAAHIQAKRzEAA+dRAA2HYQAHJ4EAAWehAAsHsQAEp9EADkfhAAfoAQACKCEAC8gxAAVoUQAPCGEACUiBAALooQAMiLEABijRAABo8QAKCQEAA6khAA1JMQAHiVEAASlxAArJgQAFCaEADqmxAAhJ0QAB6fEAC4oBAAXKIQAPajEACQpRAAKqcQAM6oEABoqhAAAqwQAJytEABArxAA2rAQAHSyEAAOtBAAsrUQAEy3EADmuBAAgLoQACS8EAC+vRAAWL8QAPLAEACWwhAAMMQQAMrFEABuxxAACMkQAKLKEAA8zBAA4M0QAHrPEAAU0RAArtIQAEjUEADs1RAAhtcQACDZEAC62hAAXtwQAPjdEACS3xAALOEQANDiEABq5BAABOYQAJ7nEABC6RAA3OoQAHbsEAAQ7hAAqu8QAE7xEADo8hAAgvQQABz2EADA9xAAWvkQAPT6EACY/BAAMv4QAMz/EABmAREACgMRAKQEEQA+BhEA2AcRAHwJEQAWCxEAsAwRAFQOEQDuDxEAiBERACITEQC8FBEAYBYRAPoXEQCUGREALhsRANIcEQBsHhEABiARAKAhEQA6IxEA3iQRAHgmEQASKBEArCkRAFArEQDqLBEAhC4RACgwEQDCMREAXDMRAPY0EQCaNhEANDgRAM45EQBoOxEADD0RAKY+EQBAQBEA5EERAH5DEQAYRREAskYRAExIEQDwSREAiksRACRNEQC+ThEAYlARAPxREQCWUxEAMFURAMpWEQBuWBEACFoRAKJbEQA8XREA4F4RAHpgEQAUYhEArmMRAFJlEQDsZhEAhmgRACpqEQDEaxEAXm0RAPhuEQCccBEANnIRANBzEQBqdREADncRAKh4EQBCehEA3HsRAIB9EQAafxEAtIARAE6CEQDygxEAjIURACaHEQDAiBEAWooRAP6LEQCYjREAMo8RAMyQEQBwkhEACpQRAKSVEQA+lxEA4pgRAHyaEQAWnBEAup0RAFSfEQDuoBEAiKIRACKkEQDGpREAYKcRAPqoEQCUqhEAOKwRANKtEQBsrxEABrERAKqyEQBEtBEA3rURAHi3EQAcuREAtroRAFC8EQD0vREAjr8RACjBEQDCwhEAZsQRAADGEQCaxxEANMkRANjKEQByzBEADM4RAKbPEQBK0REA5NIRAH7UEQAY1hEAstcRAFbZEQDw2hEAitwRACTeEQDI3xEAYuERAPziEQCW5BEAOuYRANTnEQBu6REACOsRAKzsEQBG7hEA4O8RAHrxEQAe8xEAuPQRAFL2EQDs9xEAkPkRACr7EQDE/BEAXv4RAAIAEgCcARIANgMSANAEEgB0BhIADggSAKgJEgBMCxIA5gwSAIAOEgAaEBIAvhESAFgTEgDyFBIAjBYSADAYEgDKGRIAZBsSAP4cEgCYHhIAPCASANYhEgBwIxIACiUSAKQmEgBIKBIA4ikSAHwrEgAgLRIAui4SAFQwEgDuMRIAkjMSACw1EgDGNhIAYDgSAAQ6EgCeOxIAOD0SANI+EgB2QBIAEEISAKpDEgBORRIA6EYSAIJIEgAcShIAwEsSAFpNEgD0ThIAjlASAChSEgDMUxIAZlUSAABXEgCaWBIAPloSANhbEgByXRIADF8SAKZgEgBKYhIA5GMSAH5lEgAYZxIAvGgSAFZqEgDwaxIAlG0SAC5vEgDIcBIAYnISAAZ0EgCgdRIAOncSANR4EgB4ehIAEnwSAKx9EgBQfxIA6oASAISCEgAehBIAwoUSAFyHEgD2iBIAkIoSACqMEgDOjRIAaI8SAAKREgCckhIANpQSANqVEgB0lxIADpkSAKiaEgBMnBIA5p0SAICfEgAkoRIAvqISAFikEgDypRIAlqcSADCpEgDKqhIAZKwSAAiuEgCirxIAPLESAOCyEgCEtBIAHrYSALi3EgBcuRIA9roSAJC8EgAqvhIAzr8SAGjBEgACwxIAnMQSAEDGEgDaxxIAdMkSAA7LEgCozBIATM4SAObPEgCA0RIAGtMSAL7UEgBY1hIA8tcSAJbZEgAw2xIAytwSAGTeEgAI4BIAouESADzjEgDW5BIAeuYSABToEgCu6RIASOsSAOzsEgCG7hIAIPASALrxEgBe8xIA+PQSAJL2EgAs+BIAxvkSAGr7EgAE/RIAnv4SAEIAEwDcARMAdgMTABAFEwCqBhMATggTAOgJEwCCCxMAHA0TAMAOEwBaEBMA9BETAI4TEwAyFRMAzBYTAGYYEwAAGhMApBsTAD4dEwDYHhMAfCATABYiEwCwIxMASiUTAO4mEwCIKBMAIioTALwrEwBgLRMA+i4TAJQwEwAuMhMA0jMTAGw1EwAGNxMAoDgTADo6EwDeOxMAeD0TABI/EwCsQBMAUEITAOpDEwCERRMAHkcTAMJIEwBcShMA9ksTAJBNEwA0TxMAzlATAGhSEwACVBMAplUTAEBXEwDaWBMAfloTABhcEwCyXRMATF8TAPBgEwCKYhMAJGQTAL5lEwBiZxMA/GgTAJZqEwAwbBMAym0TAG5vEwAIcRMAonITADx0EwDgdRMAencTABR5EwCuehMAUnwTAOx9EwCGfxMAIIETAMSCEwBehBMA+IUTAJKHEwA2iRMA0IoTAGqMEwAOjhMAqI8TAEKREwDckhMAgJQTABqWEwC0lxMATpkTAOiaEwCMnBMAJp4TAMCfEwBaoRMA/qITAJikEwAyphMAzKcTAGapEwAKqxMApKwTAD6uEwDirxMAfLETABazEwCwtBMAVLYTAO63EwCIuRMAIrsTAMa8EwBgvhMA+r8TAJTBEwA4wxMA0sQTAGzGEwAGyBMAoMkTAETLEwDezBMAeM4TABzQEwC20RMAUNMTAOrUEwCO1hMAKNgTAMLZEwBc2xMAAN0TAJreEwA04BMA2OETAHLjEwAM5RMApuYTAEroEwDk6RMAfusTABjtEwCy7hMAVvATAPDxEwCK8xMAJPUTAL72EwBi+BMA/PkTAJb7EwAw/RMA1P4TAG4AFAAIAhQArAMUAEYFFADgBhQAeggUAB4KFAC4CxQAUg0UAOwOFACGEBQAKhIUAMQTFABeFRQAAhcUAJwYFAA2GhQA0BsUAHQdFAAOHxQAqCAUAEIiFADmIxQAgCUUABonFAC0KBQAWCoUAPIrFACMLRQAJi8UAMowFABkMhQA/jMUAJg1FAAyNxQA1jgUAHA6FAAKPBQApD0UAEg/FADiQBQAfEIUABZEFAC6RRQAVEcUAO5IFACSShQALEwUAMZNFABgTxQABFEUAJ5SFAA4VBQA0lUUAHZXFAAQWRQAqloUAERcFADoXRQAgl8UABxhFAC2YhQAWmQUAPRlFACOZxQAKGkUAMJqFABmbBQAAG4UAJpvFAA0cRQA2HIUAHJ0FAAMdhQApncUAEp5FADkehQAfnwUACJ+FAC8fxQAVoEUAPCCFACUhBQALoYUAMiHFABiiRQABosUAKCMFAA6jhQA1I8UAHiRFAASkxQArJQUAEaWFADqlxQAhJkUAB6bFAC4nBQAUp4UAPafFACQoRQAKqMUAMSkFABophQAAqgUAJypFAA2qxQA2qwUAHSuFAAOsBQAqLEUAEyzFADmtBQAgLYUACS4FAC+uRQAWLsUAPK8FACWvhQAMMAUAMrBFABkwxQACMUUAKLGFAA8yBQA1skUAHDLFAAUzRQArs4UAEjQFADi0RQAhtMUACDVFAC61hQAXtgUAPjZFACS2xQALN0UANDeFABq4BQABOIUAJ7jFABC5RQA3OYUAHboFAAQ6hQAqusUAE7tFADo7hQAgvAUABzyFADA8xQAWvUUAPT2FACO+BQAMvoUAMz7FABm/RQAAP8UAKQAFQA+AhUA2AMVAHIFFQAWBxUAsAgVAEoKFQDuCxUAiA0VACIPFQC8EBUAYBIVAPoTFQCUFRUALhcVANIYFQBsGhUABhwVAKAdFQBEHxUA3iAVAHgiFQASJBUArCUVAFAnFQDqKBUAhCoVAB4sFQDCLRUAXC8VAPYwFQCQMhUAKjQVAM41FQBoNxUAAjkVAJw6FQBAPBUA2j0VAHQ/FQAYQRUAskIVAExEFQDmRRUAikcVACRJFQC+ShUAWEwVAPxNFQCWTxUAMFEVANRSFQBuVBUACFYVAKJXFQA8WRUA4FoVAHpcFQAUXhUArl8VAFJhFQDsYhUAhmQVACBmFQC6ZxUAXmkVAPhqFQCSbBUALG4VANBvFQBqcRUABHMVAKh0FQBCdhUA3HcVAHZ5FQAaexUAtHwVAE5+FQDofxUAjIEVACaDFQDAhBUAZIYVAP6HFQCYiRUAMosVANaMFQBwjhUACpAVAKSRFQA+kxUA4pQVAHyWFQAWmBUAsJkVAEqbFQDunBUAiJ4VACKgFQC8oRUAYKMVAPqkFQCUphUALqgVANKpFQBsqxUABq0VAKquFQBEsBUA3rEVAHizFQActRUAtrYVAFC4FQDquRUAjrsVACi9FQDCvhUAXMAVAADCFQCawxUANMUVAM7GFQByyBUADMoVAKbLFQBAzRUA2s4VAH7QFQAY0hUAstMVAEzVFQDw1hUAitgVACTaFQC+2xUAYt0VAPzeFQCW4BUAOuIVANTjFQBu5RUACOcVAKLoFQBG6hUA4OsVAHrtFQAU7xUAuPAVAFLyFQDs8xUAhvUVACr3FQDE+BUAXvoVAPj7FQCc/RUANv8VANAAFgB0AhYADgQWAKgFFgBCBxYA5ggWAIAKFgAaDBYAtA0WAFgPFgDyEBYAjBIWACYUFgDKFRYAZBcWAP4YFgCYGhYAMhwWANYdFgBwHxYACiEWAKQiFgBIJBYA4iUWAHwnFgAWKRYAuioWAFQsFgDuLRYAiC8WACwxFgDGMhYAYDQWAPo1FgCeNxYAODkWANI6FgBsPBYAED4WAKo/FgBEQRYA3kIWAIJEFgAcRhYAtkcWAFpJFgD0ShYAjkwWAChOFgDMTxYAZlEWAABTFgCaVBYAPlYWANhXFgByWRYADFsWAKZcFgBKXhYA5F8WAH5hFgAYYxYAvGQWAFZmFgDwZxYAimkWAC5rFgDIbBYAYm4WAPxvFgCgcRYAOnMWANR0FgBudhYAEngWAKx5FgBGexYA4HwWAIR+FgAegBYAuIEWAFyDFgD2hBYAkIYWACqIFgDOiRYAaIsWAAKNFgCcjhYAQJAWANqRFgB0kxYADpUWAKiWFgBMmBYA5pkWAICbFgAanRYAvp4WAFigFgDyoRYAjKMWACalFgDKphYAZKgWAP6pFgCiqxYAPK0WANauFgBwsBYAFLIWAK6zFgBItRYA4rYWAIa4FgAguhYAursWAF69FgD4vhYAksAWACzCFgDQwxYAasUWAATHFgCeyBYAOMoWANzLFgB2zRYAEM8WAKrQFgBO0hYA6NMWAILVFgAc1xYAttgWAFraFgD02xYAjt0WACjfFgDM4BYAZuIWAADkFgCk5RYAPucWANjoFgBy6hYAFuwWALDtFgBK7xYA5PAWAIjyFgAi9BYAvPUWAFb3FgDw+BYAlPoWAC78FgDI/RYAYv8WAAYBFwCgAhcAOgQXAN4FFwB4BxcAEgkXAKwKFwBQDBcA6g0XAIQPFwAeERcAwhIXAFwUFwD2FRcAmhcXADQZFwDOGhcAaBwXAAIeFwCmHxcAQCEXANoiFwB0JBcADiYXALInFwBMKRcA5ioXAIAsFwAkLhcAvi8XAFgxFwDyMhcAljQXADA2FwDKNxcAbjkXAAg7FwCiPBcAPD4XANY/FwB6QRcAFEMXAK5EFwBSRhcA7EcXAIZJFwAgSxcAxEwXAF5OFwD4TxcAklEXADZTFwDQVBcAalYXAARYFwCoWRcAQlsXANxcFwB2XhcAGmAXALRhFwBOYxcA6GQXAIJmFwAmaBcAwGkXAFprFwD0bBcAmG4XADJwFwDMcRcAZnMXAAp1FwCkdhcAPngXANh5FwB8excAFn0XALB+FwBUgBcA7oEXAIiDFwAihRcAxoYXAGCIFwD6iRcAlIsXADiNFwDSjhcAbJAXAAaSFwCqkxcARJUXAN6WFwB4mBcAHJoXALabFwBQnRcA6p4XAISgFwAoohcAwqMXAFylFwD2phcAmqgXADSqFwDOqxcAaK0XAAyvFwCmsBcAQLIXANqzFwB+tRcAGLcXALK4FwBWuhcA8LsXAIq9FwAkvxcAyMAXAGLCFwD8wxcAlsUXADrHFwDUyBcAbsoXAAjMFwCszRcARs8XAODQFwB60hcAFNQXALjVFwBS1xcA7NgXAIbaFwAq3BcAxN0XAF7fFwD44BcAnOIXADbkFwDQ5RcAaucXAA7pFwCo6hcAQuwXANztFwCA7xcAGvEXALTyFwBY9BcA8vUXAIz3FwAm+RcAyvoXAGT8FwD+/RcAmP8XADwBGADWAhgAcAQYAAoGGACuBxgASAkYAOIKGAB8DBgAIA4YALoPGABUERgA7hIYAJIUGAAsFhgAxhcYAGAZGAD6GhgAnhwYADgeGADSHxgAbCEYABAjGACqJBgARCYYAN4nGAB4KRgAHCsYALYsGABQLhgA9C8YAI4xGAAoMxgAwjQYAGY2GAAAOBgAmjkYADQ7GADYPBgAcj4YAAxAGACwQRgASkMYAOREGAB+RhgAIkgYALxJGABWSxgABE0YAJ5OGAA4UBgA0lEYAGxTGAAQVRgAqlYYAERYGADeWRgAglsYABxdGAC2XhgAUGAYAOphGACOYxgAKGUYAMJmGABcaBgAAGoYAJprGAA0bRgA2G4YAHJwGAAMchgApnMYAEp1GADkdhgAfngYABh6GAC8exgAVn0YAPB+GACUgBgALoIYAMiDGABihRgA/IYYAKCIGAA6ihgA1IsYAG6NGAASjxgArJAYAEaSGADgkxgAepUYAB6XGAC4mBgAUpoYAOybGACQnRgAKp8YAMSgGABoohgAAqQYAJylGAA2pxgA2qgYAHSqGAAOrBgAqK0YAEyvGADmsBgAgLIYABq0GAC+tRgAWLcYAPK4GACMuhgAMLwYAMq9GABkvxgA/sAYAKLCGAA8xBgA1sUYAHDHGAAKyRgArsoYAEjMGADizRgAfM8YACDRGAC60hgAVNQYAO7VGACS1xgALNkYAMbaGABg3BgABN4YAJ7fGAA44RgA3OIYAHbkGAAQ5hgAqucYAE7pGADo6hgAguwYABzuGADA7xgAWvEYAPTyGACO9BgAMvYYAMz3GABm+RgAAPsYAKT8GAA+/hgA2P8YAHIBGQAMAxkAsAQZAEoGGQDkBxkAfgkZACILGQC8DBkAVg4ZAPAPGQCUERkALhMZAMgUGQBiFhkABhgZAKAZGQA6GxkA1BwZAHgeGQASIBkArCEZAEYjGQDqJBkAhCYZAB4oGQC4KRkAXCsZAPYsGQCQLhkAKjAZAM4xGQBoMxkAAjUZAJw2GQBAOBkA2jkZAHQ7GQAYPRkAsj4ZAExAGQDmQRkAikMZACRFGQC+RhkAWEgZAPxJGQCWSxkAME0ZAMpOGQBuUBkACFIZAKJTGQA8VRkA1lYZAHpYGQAUWhkArlsZAEhdGQDsXhkAhmAZACBiGQC6YxkAXmUZAPhmGQCSaBkALGoZANBrGQBqbRkABG8ZAJ5wGQBCchkA3HMZAHZ1GQAQdxkAtHgZAE56GQDoexkAgn0ZACZ/GQDAgBkAWoIZAP6DGQCYhRkAMocZAMyIGQBwihkACowZAKSNGQA+jxkA4pAZAHySGQAWlBkAsJUZAEqXGQDumBkAiJoZACKcGQC8nRkAYJ8ZAPqgGQCUohkALqQZAMilGQBspxkABqkZAKCqGQBErBkA3q0ZAHivGQASsRkAtrIZAFC0GQDqtRkAhLcZACi5GQDCuhkAXLwZAAC+GQCavxkANMEZAM7CGQByxBkADMYZAKbHGQBAyRkA2soZAH7MGQAYzhkAss8ZAEzRGQDw0hkAitQZACTWGQC+1xkAWNkZAPzaGQCW3BkAMN4ZAMrfGQBu4RkACOMZAKLkGQBG5hkA4OcZAHrpGQAU6xkAuOwZAFLuGQDs7xkAhvEZACrzGQDE9BkAXvYZAPj3GQCc+RkANvsZAND8GQBq/hkADgAaAKgBGgBCAxoA3AQaAIAGGgAaCBoAtAkaAE4LGgDoDBoAjA4aACYQGgDAERoAWhMaAP4UGgCYFhoAMhgaAMwZGgBwGxoACh0aAKQeGgBIIBoA4iEaAHwjGgAgJRoAuiYaAFQoGgDuKRoAiCsaACwtGgDGLhoAYDAaAPoxGgCeMxoAODUaANI2GgBsOBoAEDoaAKo7GgBEPRoA3j4aAIJAGgAcQhoAtkMaAFBFGgD0RhoAjkgaAChKGgDCSxoAXE0aAABPGgCaUBoANFIaAM5TGgByVRoADFcaAKZYGgBAWhoA5FsaAH5dGgAYXxoAvGAaAFZiGgDwYxoAimUaAC5nGgDIaBoAYmoaAPxrGgCWbRoAOm8aANRwGgBuchoAEnQaAKx1GgBGdxoA4HgaAIR6GgAefBoAuH0aAFJ/GgD2gBoAkIIaACqEGgDEhRoAaIcaAAKJGgCcihoANowaANCNGgB0jxoADpEaAKiSGgBClBoA5pUaAICXGgAamRoAtJoaAFicGgDynRoAjJ8aACahGgDKohoAZKQaAP6lGgCipxoAPKkaANaqGgBwrBoAFK4aAK6vGgBIsRoA4rIaAIa0GgAgthoAurcaAFS5GgD4uhoAkrwaACy+GgDGvxoAYMEaAATDGgCexBoAOMYaANLHGgB2yRoAEMsaAKrMGgBEzhoA6M8aAILRGgAc0xoAttQaAFrWGgD01xoAjtkaACjbGgDM3BoAZt4aAADgGgCk4RoAPuMaANjkGgBy5hoAFugaALDpGgBK6xoA5OwaAIjuGgAi8BoAvPEaAFbzGgDw9BoAlPYaAC74GgDI+RoAYvsaAAb9GgCg/hoAOgAbANQBGwB4AxsAEgUbAKwGGwBGCBsA6gkbAIQLGwAeDRsAuA4bAFwQGwD2ERsAkBMbACoVGwDOFhsAaBgbAAIaGwCmGxsAQB0bANoeGwB0IBsAGCIbALIjGwBMJRsA5iYbAIAoGwAkKhsAvisbAFgtGwDyLhsAljAbADAyGwDKMxsAZDUbAAg3GwCiOBsAPDobAOA7GwB6PRsAFD8bAK5AGwBIQhsA7EMbAIZFGwAgRxsAukgbAF5KGwD4SxsAkk0bACxPGwDGUBsAalIbAARUGwCeVRsAOFcbANxYGwB2WhsAEFwbALRdGwBOXxsA6GAbAIJiGwAmZBsAwGUbAFpnGwD0aBsAmGobADJsGwDMbRsAcG8bAApxGwCkchsAPnQbANh1GwB8dxsAFnkbALB6GwBUfBsA7n0bAIh/GwAigRsAvIIbAGCEGwD6hRsAlIcbAC6JGwDSihsAbIwbAAaOGwCgjxsAOpEbAN6SGwB4lBsAEpYbAKyXGwBQmRsA6pobAIScGwAenhsAwp8bAFyhGwD2ohsAmqQbADSmGwDOpxsAaKkbAAyrGwCmrBsAQK4bANqvGwB+sRsAGLMbALK0GwBMthsA8LcbAIq5GwAkuxsAvrwbAGK+GwD8vxsAlsEbADDDGwDUxBsAbsYbAAjIGwCiyRsAPMsbAODMGwB6zhsAFNAbAK7RGwBS0xsA7NQbAIbWGwAg2BsAxNkbAF7bGwD43BsAnN4bADbgGwDQ4RsAauMbAA7lGwCo5hsAQugbANzpGwCA6xsAGu0bALTuGwBO8BsA8vEbAIzzGwAm9RsAwPYbAFr4GwD++RsAmPsbADL9GwDM/hsAcAAcAAoCHACkAxwAPgUcAOIGHAB8CBwAFgocALALHABUDRwA7g4cAIgQHAAsEhwAxhMcAGAVHAD6FhwAnhgcADgaHADSGxwAbB0cABAfHACqIBwARCIcAN4jHACCJRwAHCccALYoHABQKhwA6iscAI4tHAAoLxwAwjAcAFwyHAAANBwAmjUcADQ3HADOOBwAcjocAAw8HACmPRwAQD8cAORAHAB+QhwAGEQcALJFHABWRxwA8EgcAIpKHAAkTBwAyE0cAGJPHAD8UBwAllIcADpUHADUVRwAblccAAhZHACsWhwARlwcAOBdHAB6XxwAHmEcALhiHABSZBwA7GUcAJBnHAAqaRwAxGocAF5sHAACbhwAnG8cADZxHADachwAdHQcAA52HACodxwATHkcAOZ6HACAfBwAGn4cALR/HABYgRwA8oIcAIyEHAAmhhwAyoccAGSJHAD+ihwAmIwcADyOHADWjxwAcJEcAAqTHACulBwASJYcAOKXHAB8mRwAFpscALqcHABUnhwA7p8cAJKhHAAsoxwAxqQcAGCmHAAEqBwAnqkcADirHADSrBwAdq4cABCwHACqsRwARLMcAOi0HACCthwAHLgcAMC5HABauxwA9LwcAI6+HAAowBwAzMEcAGbDHAAAxRwAmsYcAD7IHADYyRwAcsscAAzNHACmzhwAStAcAOTRHAB+0xwAGNUcALzWHABW2BwA8NkcAJTbHAAu3RwAyN4cAGLgHAAG4hwAoOMcADrlHADU5hwAeOgcABLqHACs6xwARu0cAOruHACE8BwAHvIcAMLzHABc9RwA9vYcAJD4HAAq+hwAzvscAGj9HAAC/xwAnAAdAEACHQDaAx0AdAUdAA4HHQCoCB0ATAodAOYLHQCADR0AGg8dAL4QHQBYEh0A8hMdAJYVHQAwFx0AyhgdAGQaHQAIHB0Aoh0dADwfHQDWIB0AeiIdABQkHQCuJR0ASCcdAOwoHQCGKh0AICwdALotHQBeLx0A+DAdAJIyHQAsNB0A0DUdAGo3HQAEOR0AnjodADg8HQDcPR0Adj8dABBBHQCqQh0ATkQdAOhFHQCCRx0AHEkdAMBKHQBaTB0A9E0dAI5PHQA8UR0A1lIdAHpUHQAUVh0ArlcdAEhZHQDiWh0AhlwdACBeHQC6Xx0AVGEdAPhiHQCSZB0ALGYdAMZnHQBqaR0ABGsdAJ5sHQBCbh0A3G8dAHZxHQAQcx0AtHQdAE52HQDodx0AgnkdACZ7HQDAfB0AWn4dAPR/HQCYgR0AMoMdAMyEHQBmhh0AAIgdAKSJHQA+ix0A2IwdAHKOHQAWkB0AsJEdAEqTHQDklB0AiJYdACKYHQC8mR0AVpsdAPqcHQCUnh0ALqAdAMihHQBsox0ABqUdAKCmHQBEqB0A3qkdAHirHQASrR0Atq4dAFCwHQDqsR0AhLMdACi1HQDCth0AXLgdAPa5HQCaux0ANL0dAM6+HQBowB0AAsIdAKbDHQBAxR0A2sYdAHTIHQAYyh0AsssdAEzNHQDmzh0AitAdACTSHQC+0x0AWNUdAPzWHQCW2B0AMNodAMrbHQBu3R0ACN8dAKLgHQA84h0A4OMdAHrlHQAU5x0AuOgdAFLqHQDs6x0Ahu0dACrvHQDE8B0AXvIdAPjzHQCS9R0ANvcdAND4HQBq+h0ABPwdAKj9HQBC/x0A3AAeAHYCHgAQBB4AtAUeAE4HHgDoCB4AjAoeACYMHgDADR4AWg8eAP4QHgCYEh4AMhQeAMwVHgBwFx4AChkeAKQaHgBIHB4A4h0eAHwfHgAWIR4AuiIeAFQkHgDuJR4AiCceACIpHgDGKh4AYCweAPotHgCULx4AODEeANIyHgBsNB4ABjYeAKA3HgBEOR4A3joeAHg8HgAcPh4Atj8eAFBBHgDqQh4AjkQeAChGHgDCRx4AXEkeAABLHgCaTB4ANE4eAM5PHgByUR4ADFMeAKZUHgBKVh4A5FceAH5ZHgAYWx4AvFweAFZeHgDwXx4AimEeAC5jHgDSZB4AbGYeABBoHgCqaR4ARGseAN5sHgB4bh4AHHAeALZxHgBQcx4A6nQeAI52HgAoeB4AwnkeAFx7HgD2fB4Amn4eADSAHgDOgR4AaIMeAAyFHgCmhh4AQIgeANqJHgB+ix4AGI0eALKOHgBWkB4A8JEeAIqTHgAklR4AyJYeAGKYHgD8mR4AlpseADqdHgDUnh4AbqAeAAiiHgCsox4ARqUeAOCmHgB6qB4AHqoeALirHgBSrR4A7K4eAJCwHgAqsh4AxLMeAF61HgACtx4AnLgeADa6HgDQux4Aar0eAA6/HgCowB4AQsIeANzDHgCAxR4AGsceALTIHgBOyh4A8sseAIzNHgAmzx4AwNAeAGTSHgD+0x4AmNUeADzXHgDW2B4AcNoeAArcHgCu3R4ASN8eAOLgHgB84h4AIOQeALrlHgBU5x4A7ugeAJLqHgAs7B4Axu0eAGDvHgD68B4AnvIeADj0HgDS9R4AbPceABD5HgCq+h4ARPweAN79HgCC/x4AHAEfALYCHwBQBB8A9AUfAI4HHwAoCR8AwgofAGYMHwAADh8Amg8fAD4RHwDYEh8AchQfAAwWHwCwFx8AShkfAOQaHwB+HB8AIh4fALwfHwBWIR8A8CIfAIokHwAuJh8AyCcfAGIpHwD8Kh8AoCwfADouHwDULx8AbjEfABIzHwCsNB8ARjYfAOA3HwCEOR8AHjsfALg8HwBSPh8A9j8fAJBBHwAqQx8AxEQfAGhGHwACSB8AnEkfAEBLHwDaTB8AdE4fAA5QHwCyUR8ATFMfAOZUHwCAVh8AGlgfAL5ZHwBYWx8A8lwfAIxeHwAwYB8AymEfAGRjHwD+ZB8AmGYfADxoHwDWaR8AcGsfABRtHwCubh8ASHAfAOJxHwCGcx8AIHUfALp2HwBUeB8A+HkfAJJ7HwAsfR8Axn4fAGqAHwAEgh8AnoMfADiFHwDShh8AdogfABCKHwCqix8ATo0fAOiOHwCCkB8AHJIfAMCTHwBalR8A9JYfAI6YHwAymh8AzJsfAGadHwAKnx8ApKAfAD6iHwDYox8AfKUfABanHwCwqB8ASqofAOSrHwCIrR8AIq8fALywHwBWsh8A+rMfAJS1HwAutx8AyLgfAGy6HwAGvB8AoL0fADq/HwDewB8AeMIfABLEHwCsxR8ARscfAOrIHwCEyh8AHswfALjNHwBczx8A9tAfAJDSHwA01B8AztUfAGjXHwAC2R8AptofAEDcHwDa3R8AdN8fABjhHwCy4h8ATOQfAPDlHwCK5x8AJOkfAL7qHwBY7B8A/O0fAJbvHwAw8R8AyvIfAG70HwAI9h8AovcfADz5HwDW+h8AevwfABT+HwCu/x8ASAEgAOwCIACGBCAAIAYgALoHIABeCSAA+AogAJIMIAA2DiAA0A8gAGoRIAAEEyAAqBQgAEIWIADcFyAAdhkgABobIAC0HCAATh4gAOgfIACMISAAJiMgAMAkIABaJiAA9CcgAJgpIAAyKyAAzCwgAGYuIAAKMCAApDEgAD4zIADYNCAAfDYgABY4IACwOSAASjsgAO48IACIPiAAIkAgAMZBIABgQyAA+kQgAJRGIAA4SCAA0kkgAGxLIAAGTSAAqk4gAERQIADeUSAAeFMgABxVIAC2ViAAUFggAOpZIACOWyAAKF0gAMJeIABcYCAA9mEgAJpjIAA0ZSAAzmYgAGhoIAAMaiAApmsgAEBtIADabiAAfnAgABhyIACycyAATHUgAPB2IACKeCAAJHogAMh7IABifSAA/H4gAJaAIAA6giAA1IMgAG6FIAAIhyAAooggAEaKIADgiyAAeo0gABSPIAC4kCAAUpIgAOyTIACGlSAAKpcgAMSYIABemiAAApwgAJydIAA2nyAA0KAgAHSiIAAOpCAAqKUgAEKnIADmqCAAgKogABqsIAC0rSAATq8gAPKwIACMsiAAJrQgAMC1IABktyAA/rggAJi6IAAyvCAA1r0gAHC/IAAKwSAApMIgAEjEIADixSAAfMcgABbJIAC6yiAAVMwgAO7NIACIzyAALNEgAMbSIABg1CAA+tUgAJ7XIAA42SAA0togAHbcIAAQ3iAAqt8gAEThIADo4iAAguQgABzmIAC25yAAUOkgAPTqIACO7CAAKO4gAMLvIABc8SAAAPMgAJr0IAA09iAA2PcgAHL5IAAM+yAApvwgAEr+IADk/yAAfgEhABgDIQC8BCEAVgYhAPAHIQCUCSEALgshAMgMIQBiDiEABhAhAKARIQA6EyEA1BQhAG4WIQASGCEArBkhAEYbIQDgHCEAhB4hAB4gIQC4ISEAUiMhAOwkIQCQJiEAKighAMQpIQBoKyEAAi0hAJwuIQA2MCEA2jEhAHQzIQAONSEAqDYhAEw4IQDmOSEAgDshACQ9IQC+PiEAWEAhAPJBIQCMQyEAMEUhAMpGIQBkSCEA/kkhAKJLIQA8TSEA1k4hAHBQIQAKUiEArlMhAEhVIQDiViEAfFghACBaIQC6WyEAVF0hAPheIQCSYCEALGIhAMZjIQBqZSEABGchAJ5oIQA4aiEA3GshAHZtIQAQbyEAtHAhAE5yIQDocyEAgnUhABx3IQDAeCEAWnohAPR7IQCOfSEAKH8hAMyAIQBmgiEAAIQhAJqFIQA+hyEA2IghAHKKIQAMjCEAsI0hAEqPIQDkkCEAfpIhACKUIQC8lSEAVpchAPqYIQCUmiEALpwhAMidIQBinyEABqEhAKCiIQA6pCEA1KUhAHinIQASqSEArKohAEasIQDqrSEAhK8hAB6xIQC4siEAXLQhAPa1IQCQtyEANLkhAM66IQBovCEAAr4hAKa/IQBAwSEA2sIhAHTEIQAYxiEAsschAEzJIQDmyiEAiswhACTOIQC+zyEAWNEhAPLSIQCW1CEAMNYhAMrXIQBu2SEACNshAKLcIQA83iEA1t8hAHrhIQAU4yEAruQhAEjmIQDs5yEAhukhACDrIQC67CEAXu4hAPjvIQCS8SEALPMhAND0IQBq9iEABPghAJ75IQBC+yEA3PwhAHb+IQAaACIAtAEiAE4DIgDoBCIAjAYiACYIIgDACSIAWgsiAP4MIgCYDiIAMhAiAMwRIgBwEyIAChUiAKQWIgA+GCIA2BkiAHwbIgAWHSIAsB4iAEogIgDuISIAiCMiACIlIgC8JiIAYCgiAPopIgCUKyIALi0iANIuIgBsMCIABjIiAKAzIgBENSIA3jYiAHg4IgAcOiIAtjsiAFA9IgDqPiIAjkAiAChCIgDCQyIAXEUiAABHIgCaSCIANEoiAM5LIgBoTSIADE8iAKZQIgBAUiIA2lMiAH5VIgAYVyIAslgiAExaIgDwWyIAil0iACRfIgC+YCIAYmIiAPxjIgCWZSIAMGciANRoIgBuaiIACGwiAKJtIgBGbyIA4HAiAHpyIgAedCIAuHUiAFJ3IgDseCIAkHoiACp8IgDEfSIAXn8iAPiAIgCcgiIANoQiANCFIgBqhyIADokiAKiKIgBCjCIA3I0iAHaPIgAakSIAtJIiAE6UIgDolSIAjJciACaZIgDAmiIAZJwiAP6dIgCYnyIAMqEiANaiIgBwpCIACqYiAKSnIgBIqSIA4qoiAHysIgAWriIAuq8iAFSxIgDusiIAiLQiACK2IgDGtyIAYLkiAPq6IgCUvCIAOL4iANK/IgBswSIAEMMiAKrEIgBExiIA3sciAILJIgAcyyIAtswiAFDOIgD0zyIAjtEiACjTIgDM1CIAZtYiAADYIgCa2SIANNsiANjcIgBy3iIADOAiAKbhIgBK4yIA5OQiAH7mIgAi6CIAvOkiAFbrIgDw7CIAiu4iAC7wIgDI8SIAYvMiAPz0IgCW9iIAOvgiANT5IgBu+yIACP0iAKz+IgBGACMA4AEjAIQDIwAeBSMAuAYjAFIIIwD2CSMAkAsjACoNIwDEDiMAaBAjAAISIwCcEyMANhUjANoWIwB0GCMADhojAKgbIwBMHSMA5h4jAIAgIwAaIiMAtCMjAFglIwDyJiMAjCgjACYqIwDKKyMAZC0jAP4uIwCYMCMAPDIjANYzIwBwNSMACjcjAK44IwBIOiMA4jsjAIY9IwAgPyMAukAjAFRCIwD4QyMAkkUjACxHIwDGSCMAakojAARMIwCeTSMAOE8jANxQIwB2UiMAEFQjAKpVIwBEVyMA6FgjAIJaIwAcXCMAtl0jAFpfIwD0YCMAjmIjAChkIwDMZSMAZmcjAABpIwCaaiMAPmwjANhtIwBybyMADHEjALByIwBKdCMA5HUjAIh3IwAieSMAvHojAFZ8IwD6fSMAlH8jAC6BIwDIgiMAbIQjAAaGIwCghyMAOokjAN6KIwB4jCMAEo4jAKyPIwBGkSMA6pIjAISUIwAeliMAuJcjAFyZIwD2miMAkJwjACqeIwDOnyMAaKEjAAKjIwCcpCMAQKYjANqnIwB0qSMADqsjALKsIwBMriMA5q8jAIqxIwAksyMAvrQjAFi2IwD8tyMAlrkjADC7IwDKvCMAbr4jAAjAIwCiwSMAPMMjANbEIwB6xiMAFMgjAK7JIwBIyyMA4swjAIbOIwAg0CMAutEjAF7TIwD41CMAktYjACzYIwDQ2SMAatsjAATdIwCe3iMAQuAjANzhIwB24yMAGuUjALTmIwBO6CMA6OkjAIzrIwAm7SMAwO4jAFrwIwD+8SMAmPMjADL1IwDM9iMAcPgjAAr6IwCk+yMAPv0jAOL+IwB8ACQAFgIkALADJABKBSQA7gYkAIgIJAAiCiQAvAskAFYNJAD6DiQAlBAkAC4SJADIEyQAbBUkAAYXJACgGCQARBokAN4bJAB4HSQAEh8kALYgJABQIiQA6iMkAIQlJAAoJyQAwigkAFwqJAAALCQAmi0kADQvJADOMCQAaDIkAAw0JACmNSQAQDckANo4JAB+OiQAGDwkALI9JABMPyQA5kAkAIpCJAAkRCQAvkUkAFhHJAD8SCQAlkokADBMJADUTSQAbk8kAAhRJACiUiQARlQkAOBVJAB6VyQAFFkkALhaJABSXCQA7F0kAJBfJAAqYSQAxGIkAF5kJAD4ZSQAnGckADZpJADQaiQAamwkAARuJACobyQAQnEkANxyJAB2dCQAGnYkALR3JABOeSQA6HokAIx8JAAmfiQAwH8kAGSBJAD+giQAmIQkADKGJADWhyQAcIkkAAqLJACkjCQASI4kAOKPJAB8kSQAFpMkALqUJABUliQA7pckAIiZJAAsmyQAxpwkAGCeJAD6nyQAlKEkADijJADSpCQAbKYkAAaoJACqqSQARKskAN6sJAB4riQAHLAkALaxJABQsyQA6rQkAI62JAAouCQAwrkkAGa7JAAAvSQAmr4kADTAJADOwSQAcsMkAAzFJACmxiQAQMgkAOTJJAB+yyQAGM0kALLOJABW0CQA8NEkAIrTJAAk1SQAyNYkAGLYJAD82SQAltskADrdJADU3iQAbuAkABLiJACs4yQARuUkAODmJACE6CQAHuokALjrJABS7SQA9u4kAJDwJAAq8iQAxPMkAF71JAAC9yQAnPgkADb6JADQ+yQAdP0kAA7/JACoACUAQgIlAOYDJQCABSUAGgclALQIJQBYCiUA8gslAIwNJQAmDyUAyhAlAGQSJQD+EyUAmBUlADwXJQDWGCUAcBolAAocJQCuHSUASB8lAOIgJQCGIiUAICQlALolJQBUJyUA+CglAJIqJQAsLCUAxi0lAGovJQAEMSUAnjIlADg0JQDSNSUAdjclABA5JQCqOiUARDwlAOg9JQCCPyUAHEElALZCJQBaRCUA9EUlAI5HJQAoSSUAzEolAGZMJQAATiUAmk8lAD5RJQDYUiUAclQlAAxWJQCwVyUASlklAORaJQCIXCUAIl4lALxfJQBWYSUA+mIlAJRkJQAuZiUAyGclAGJpJQAGayUAoGwlADpuJQDUbyUAeHElABJzJQCsdCUARnYlAOB3JQCEeSUAHnslALh8JQBcfiUA9n8lAJCBJQAqgyUAzoQlAGiGJQACiCUAnIklAECLJQDajCUAdI4lAA6QJQCykSUATJMlAOaUJQCKliUAJJglAL6ZJQBYmyUA8pwlAJaeJQAwoCUAyqElAGSjJQAIpSUAoqYlADyoJQDWqSUAcKslABStJQCuriUASLAlAOKxJQCGsyUAILUlALq2JQBeuCUA+LklAJK7JQAsvSUA0L4lAGrAJQAEwiUAnsMlAELFJQDcxiUAdsglABrKJQC0yyUATs0lAOjOJQCM0CUAMNIlAMrTJQBk1SUACNclAKLYJQA82iUA1tslAHrdJQAU3yUAruAlAEjiJQDi4yUAhuUlACDnJQC66CUAVOolAPjrJQCS7SUALO8lAMbwJQBq8iUABPQlAJ71JQBC9yUA3PglAHb6JQAQ/CUAtP0lAE7/JQDoACYAggImACYEJgDABSYAWgcmAPQIJgCYCiYAMgwmAMwNJgBmDyYAChEmAKQSJgA+FCYA2BUmAHIXJgAWGSYAsBomAEocJgDuHSYAiB8mACIhJgC8IiYAViQmAPolJgCUJyYALikmAMgqJgBsLCYABi4mAKAvJgA6MSYA3jImAHg0JgASNiYArDcmAFA5JgDqOiYAhDwmAB4+JgDCPyYAXEEmAPZCJgCaRCYANEYmAM5HJgBoSSYADEsmAKZMJgBATiYA2k8mAH5RJgAYUyYAslQmAExWJgDwVyYAilkmACRbJgC+XCYAWF4mAPxfJgCWYSYAMGMmAMpkJgBuZiYACGgmAKJpJgA8ayYA4GwmAHpuJgAUcCYArnEmAFJzJgDsdCYAhnYmACp4JgDEeSYAXnsmAPh8JgCcfiYANoAmANCBJgBqgyYADoUmAKiGJgBCiCYA3IkmAHaLJgAajSYAtI4mAE6QJgDokSYAjJMmACaVJgDAliYAWpgmAP6ZJgCYmyYAMp0mAMyeJgBwoCYACqImAKSjJgA+pSYA4qYmAHyoJgAWqiYAsKsmAFStJgDuriYAiLAmACyyJgDGsyYAYLUmAPq2JgCeuCYAOLomANK7JgBsvSYABr8mAKrAJgBEwiYA3sMmAHjFJgAcxyYAtsgmAFDKJgDqyyYAhM0mACjPJgDC0CYAXNImAADUJgCa1SYANNcmAM7YJgBy2iYADNwmAKbdJgBA3yYA5OAmAIjiJgAY5CYAsuUmAEznJgDw6CYAiuomACTsJgDI7SYAYu8mAPzwJgCW8iYAOvQmANT1JgBu9yYACPkmAKz6JgBG/CYA4P0mAIT/JgAeAScAuAInAFIEJwD2BScAkAcnACoJJwDECicAXgwnAAIOJwCcDycANhEnANASJwBqFCcADhYnAKgXJwBCGScA3BonAIAcJwAaHicAtB8nAFghJwDyIicAjCQnACYmJwDAJycAZCknAP4qJwCYLCcAPC4nANYvJwBwMScACjMnAK40JwBINicA4jcnAHw5JwAgOycAujwnAFQ+JwDuPycAkkEnACxDJwDGRCcAYEYnAARIJwCeSScAOEsnANJMJwB2TicAEFAnAKpRJwBEUycA3lQnAIJWJwAcWCcAtlknAFBbJwD0XCcAjl4nAChgJwDCYScAZmMnAABlJwCaZicAPmgnANhpJwByaycADG0nALBuJwBKcCcA5HEnAH5zJwAidScAvHYnAFZ4JwDweScAlHsnAC59JwDIficAYoAnAAaCJwCggycAOoUnANSGJwBuiCcAEoonAKyLJwBGjScA4I4nAISQJwAekicAuJMnAFKVJwD2licAkJgnACqaJwDEmycAaJ0nAAKfJwCcoCcAQKInANqjJwB0pScADqcnALKoJwBMqicA5qsnAICtJwAkrycAvrAnAFiyJwDysycAlrUnADC3JwDKuCcAZLonAP67JwCivScAPL8nANbAJwBwwicAFMQnAK7FJwBIxycA4sgnAIbKJwAgzCcAus0nAFTPJwD40CcAktInACzUJwDG1ScAatcnAATZJwCe2icAQtwnANzdJwB23ycAEOEnALTiJwBO5CcA6OUnAILnJwAm6ScAwOonAFrsJwD07ScAmO8nADLxJwDM8icAZvQnAAD2JwCk9ycAPvknANj6JwB8/CcAFv4nALD/JwBKASgA7gIoAIgEKAAiBigAvAcoAGAJKAD6CigAlAwoAC4OKADSDygAbBEoAAYTKACgFCgAOhYoAN4XKAB4GSgAEhsoAKwcKABQHigA6h8oAIQhKAAeIygAwiQoAFwmKAD2JygAkCkoADQrKADOLCgAaC4oAAIwKACmMSgAQDMoANo0KAB+NigAGDgoALI5KABMOygA5jwoAIo+KAAkQCgAvkEoAGJDKAD8RCgAlkYoADBIKADUSSgAbksoAAhNKACiTigAPFAoAOBRKAB6UygAFFUoAK5WKABSWCgA7FkoAIZbKAAgXSgAul4oAF5gKAD4YSgAkmMoADZlKADQZigAamgoAARqKACoaygAQm0oANxuKAB2cCgAGnIoALRzKABOdSgA8nYoAIx4KAAmeigAwHsoAGR9KAD+figAmIAoADKCKADMgygAcIUoAAqHKACkiCgAPoooANiLKAB8jSgAFo8oALCQKABKkigA7pMoAIiVKAAilygAvJgoAGCaKAD6mygAlJ0oADifKADSoCgAbKIoAAakKACqpSgARKcoAN6oKAB4qigAHKwoALatKABQrygA6rAoAI6yKAAotCgAwrUoAFy3KAAAuSgAmrooADS8KADOvSgAcr8oAAzBKACmwigAQMQoANrFKAB+xygAGMkoALLKKABMzCgA8M0oAIrPKAAk0SgAvtIoAGLUKAD81SgAltcoADrZKADU2igAbtwoAAjeKACs3ygARuEoAODiKAB65CgAHuYoALjnKABS6SgA7OooAJDsKAAq7igAxO8oAF7xKAAC8ygAnPQoADb2KADQ9ygAavkoAA77KACo/CgAQv4oAOb/KACAASkAGgMpALQEKQBYBikA8gcpAIwJKQAmCykAygwpAGQOKQD+DykAmBEpADwTKQDWFCkAcBYpAAoYKQCkGSkASBspAOIcKQB8HikAFiApALohKQBUIykA7iQpAIgmKQAsKCkAxikpAGArKQAELSkAni4pADgwKQDSMSkAdjMpABA1KQCqNikARDgpAOg5KQCCOykAHD0pALY+KQBaQCkA9EEpAI5DKQAoRSkAwkYpAGZIKQAASikAmkspAD5NKQDYTikAclApAAxSKQCmUykASlUpAORWKQB+WCkAGFopALxbKQBWXSkA8F4pAIpgKQAuYikAyGMpAGJlKQD8ZikAoGgpADpqKQDUaykAeG0pABJvKQCscCkARnIpAOpzKQCEdSkAHncpALh4KQBceikA9nspAJB9KQAqfykAxIApAGiCKQAChCkAnIUpADaHKQDaiCkAdIopAA6MKQCojSkAQo8pAOaQKQCAkikAGpQpAL6VKQBYlykA8pgpAIyaKQAwnCkAyp0pAGSfKQD+oCkAoqIpADykKQDWpSkAeqcpABSpKQCuqikASKwpAOytKQCGrykAILEpALqyKQBUtCkA+LUpAJK3KQAsuSkAxropAGq8KQAEvikAnr8pADjBKQDSwikAdsQpABDGKQCqxykARMkpAOjKKQCCzCkAHM4pAMDPKQBa0SkA9NIpAI7UKQAy1ikAzNcpAGbZKQAA2ykApNwpAD7eKQDY3ykAfOEpABbjKQCw5CkASuYpAOTnKQCI6SkAIuspALzsKQBW7ikA+u8pAJTxKQAu8ykAyPQpAGL2KQAG+CkAoPkpADr7KQDU/CkAeP4pABIAKgCsASoAUAMqAOoEKgCEBioAHggqAMIJKgBcCyoA9gwqAJAOKgA0ECoAzhEqAGgTKgACFSoAnBYqAEAYKgDaGSoAdBsqABgdKgCyHioATCAqAOYhKgCKIyoAJCUqAL4mKgBYKCoA/CkqAJYrKgAwLSoA1C4qAG4wKgAIMioAojMqADw1KgDgNioAejgqABQ6KgCuOyoASD0qAOw+KgCGQCoAIEIqALpDKgBeRSoA+EYqAJJIKgAsSioA0EsqAGpNKgAETyoAnlAqAEJSKgDcUyoAdlUqABBXKgC0WCoATloqAOhbKgCCXSoAJl8qAMBgKgBaYioA/mMqAJhlKgAyZyoAzGgqAHBqKgAKbCoApG0qAD5vKgDicCoAfHIqABZ0KgCwdSoAVHcqAO54KgCIeioAInwqALx9KgBgfyoA+oAqAJSCKgAuhCoA0oUqAGyHKgAGiSoAoIoqAESMKgDejSoAeI8qABKRKgC2kioAUJQqAOqVKgCOlyoAKJkqAMKaKgBcnCoAAJ4qAJqfKgA0oSoAzqIqAHKkKgAMpioApqcqAECpKgDkqioAfqwqABiuKgCyryoAVrEqAPCyKgCKtCoAJLYqAL63KgBiuSoA/LoqAJa8KgAwvioA1L8qAG7BKgAIwyoAosQqAEbGKgDgxyoAeskqABTLKgC4zCoAUs4qAOzPKgCQ0SoAKtMqAMTUKgBe1ioAAtgqAJzZKgA22yoA0NwqAHTeKgAO4CoAqOEqAELjKgDm5CoAgOYqABroKgC06SoATusqAPLsKgCM7ioAJvAqAMDxKgBa8yoA/vQqAJj2KgAy+CoA1vkqAHD7KgAK/SoApP4qAEgAKwDiASsAfAMrABYFKwC6BisAVAgrAO4JKwCSCysALA0rAMYOKwBgECsABBIrAJ4TKwA4FSsA0hYrAGwYKwAQGisAqhsrAEQdKwDoHisAgiArABwiKwC2IysAWiUrAPQmKwCOKCsAKCorAMwrKwBmLSsAAC8rAJowKwA0MisA2DMrAHI1KwAMNysApjgrAEo6KwDkOysAfj0rABg/KwCyQCsAVkIrAPBDKwCKRSsALkcrAMhIKwBiSisA/EsrAKBNKwA6TysA1FArAG5SKwASVCsArFUrAEZXKwDgWCsAhForAB5cKwC4XSsAXF8rAPZgKwCQYisAKmQrAMRlKwBoZysAAmkrAJxqKwBAbCsA2m0rAHRvKwAOcSsAqHIrAEx0KwDmdSsAgHcrABp5KwC+eisAWHwrAPJ9KwCMfysAJoErAMqCKwBkhCsA/oUrAJiHKwA8iSsA1oorAHCMKwAUjisAro8rAEiRKwDikisAhpQrACCWKwC6lysAVJkrAPiaKwCSnCsALJ4rAMafKwBqoSsABKMrAJ6kKwA4pisA3KcrAHapKwAQqysAqqwrAE6uKwDorysAgrErAByzKwC2tCsAWrYrAPS3KwCOuSsAKLsrAMy8KwBmvisAAMArAJrBKwA+wysA2MQrAHLGKwAWyCsAsMkrAErLKwDkzCsAiM4rACLQKwC80SsAVtMrAPrUKwCU1isALtgrAMjZKwBs2ysABt0rAKDeKwA64CsA1OErAHjjKwAS5SsArOYrAEboKwDq6SsAhOsrAB7tKwC47isAXPArAPbxKwCQ8ysAKvUrAM72KwBo+CsAAvorAKb7KwBA/SsA2v4rAHQALAAYAiwAsgMsAEwFLADmBiwAiggsACQKLAC+CywAWA0sAPwOLACWECwAMBIsAMoTLABkFSwACBcsAKIYLAA8GiwA1hssAHodLAAUHywAriAsAEgiLADsIywAhiUsACAnLAC6KCwAXiosAPgrLACSLSwALC8sANAwLABqMiwABDQsAKg1LABCNywA3DgsAHY6LAAQPCwAtD0sAE4/LADoQCwAgkIsACZELADARSwAWkcsAPRILACYSiwAMkwsAMxNLABmTywAClEsAKRSLAA+VCwA2FUsAHxXLAAWWSwAsFosAFRcLADuXSwAiF8sACJhLADGYiwAYGQsAPplLACUZywAOGksANJqLABsbCwABm4sAKBvLABEcSwA3nIsAHh0LAAcdiwAwHcsAFp5LAD0eiwAmHwsADJ+LADMfywAZoEsAAqDLACkhCwAPoYsANiHLAB8iSwAFossALCMLABKjiwA7o8sAIiRLAAikywAxpQsAGCWLAD6lywAlJksADibLADSnCwAbJ4sAAagLACgoSwARKMsAN6kLAB4piwAEqgsALapLABQqywA6qwsAISuLAAesCwAwrEsAFyzLAD2tCwAmrYsADS4LADOuSwAaLssAAy9LACmviwAQMAsANrBLAB+wywAGMUsALLGLABWyCwA8MksAIrLLAAkzSwAyM4sAGLQLAD80SwAltMsADDVLADU1iwAbtgsAAjaLACi2ywARt0sAODeLAB64CwAFOIsAK7jLABS5SwA7OYsAIboLAAq6iwAxOssAF7tLAD47iwAnPAsADbyLADQ8ywAavUsAA73LACo+CwAQvosANz7LACA/SwAGv8sALQALQBOAi0A8gMtAIwFLQAmBy0AwAgtAGQKLQD+Cy0AmA0tADIPLQDMEC0AcBItAAoULQCkFS0APhctAOIYLQB8Gi0AFhwtALAdLQBUHy0A7iAtAIgiLQAsJC0AxiUtAGAnLQD6KC0AniotADgsLQDSLS0AbC8tABAxLQCqMi0ARDQtAN41LQCCNy0AHDktALY6LQBQPC0A9D0tAI4/LQAoQS0AwkItAGZELQAARi0AmkctADRJLQDYSi0AckwtAAxOLQCmTy0ASlEtAORSLQB+VC0AGFYtALxXLQBWWS0A8FotAIpcLQAkXi0AyF8tAGJhLQD8Yi0AlmQtADpmLQDUZy0AbmktAAhrLQCsbC0ARm4tAOBvLQB6cS0AHnMtALh0LQBSdi0A9nctAJB5LQAqey0AxHwtAGh+LQACgC0AnIEtADaDLQDahC0AdIYtAA6ILQCoiS0ATIstAOaMLQCAji0AGpAtAL6RLQBYky0A8pQtAIyWLQAwmC0AypktAGSbLQD+nC0AmJ4tADygLQDWoS0AcKMtAAqlLQCupi0ASKgtAOKpLQB8qy0AIK0tALquLQBUsC0A7rEtAJKzLQAstS0AxrYtAGq4LQAEui0AnrstADi9LQDcvi0AdsAtABDCLQCqwy0ATsUtAOjGLQCCyC0AHMotALbLLQBazS0A9M4tAI7QLQAo0i0AzNMtAGbVLQAA1y0AmtgtAD7aLQDY2y0Act0tAAzfLQCw4C0ASuItAOTjLQB+5S0AIuctALzoLQBW6i0A+ustAJTtLQAu7y0AyPAtAGzyLQAG9C0AoPUtADr3LQDe+C0AePotABL8LQCs/S0ARv8tAOoALgCEAi4AHgQuALgFLgBcBy4A9gguAJAKLgAqDC4AxA0uAGgPLgACES4AnBIuAEAULgDaFS4AdBcuAA4ZLgCyGi4ATBwuAOYdLgCAHy4AJCEuAL4iLgBYJC4A/CUuAJYnLgAwKS4AyiouAG4sLgAILi4Aoi8uADwxLgDWMi4AejQuABQ2LgCuNy4ASDkuAOI6LgCGPC4AID4uALo/LgBUQS4A+EIuAJJELgAsRi4A0EcuAGpJLgAESy4AnkwuAEJOLgDcTy4AdlEuABBTLgC0VC4ATlYuAOhXLgCMWS4AJlsuAMBcLgBaXi4A9F8uAJhhLgAyYy4AzGQuAGZmLgAKaC4ApGkuAD5rLgDYbC4Acm4uABZwLgCwcS4ASnMuAOR0LgCIdi4AInguALx5LgBgey4A+nwuAJR+LgAugC4A0oEuAGyDLgAGhS4AoIYuAESILgDeiS4AeIsuABKNLgC2ji4AUJAuAOqRLgCEky4AKJUuAMKWLgBcmC4A9pkuAJqbLgA0nS4Azp4uAGigLgAMoi4ApqMuAEClLgDapi4AfqguABiqLgCyqy4ATK0uAOauLgCKsC4AJLIuAL6zLgBYtS4A/LYuAJa4LgAwui4AyrsuAG69LgAIvy4AosAuADzCLgDgwy4AesUuABTHLgC4yC4AUsouAOzLLgCGzS4AKs8uAMTQLgBe0i4A+NMuAJzVLgA21y4A0NguAGraLgAO3C4AqN0uAELfLgDc4C4AgOIuABrkLgC05S4ATucuAOjoLgCM6i4AJuwuAMDtLgBa7y4A/vAuAJjyLgAy9C4AzPUuAHD3LgAK+S4ApPouAD78LgDi/S4AfP8uABYBLwC6Ai8AVAQvAO4FLwCIBy8ALAkvAMYKLwBgDC8A+g0vAJ4PLwA4ES8A0hIvAGwULwAQFi8AqhcvAEQZLwDeGi8AeBwvABweLwC2Hy8AUCEvAOoiLwCOJC8AKCYvAMInLwBcKS8AACsvAJosLwA0Li8Azi8vAHIxLwAMMy8ApjQvAEo2LwDkNy8AfjkvABg7LwC8PC8AVj4vAPA/LwCKQS8ALkMvAMhELwBiRi8A/EcvAKBJLwA6Sy8A1EwvAG5OLwAIUC8ArFEvAEZTLwDgVC8AelYvAB5YLwC4WS8AUlsvAOxcLwCQXi8AKmAvAMRhLwBeYy8AAmUvAJxmLwA2aC8A2mkvAHRrLwAObS8AqG4vAExwLwDmcS8AgHMvABp1LwC+di8AWHgvAPJ5LwCMey8AJn0vAMp+LwBkgC8A/oEvAJiDLwAyhS8A1oYvAHCILwAKii8ArosvAEiNLwDiji8AfJAvACCSLwC6ky8AVJUvAO6WLwCSmC8ALJovAMabLwBgnS8ABJ8vAJ6gLwA4oi8A3KMvAHalLwAQpy8AqqgvAESqLwDoqy8Agq0vAByvLwDAsC8AWrIvAPSzLwCOtS8AMrcvAMy4LwBmui8AALwvAJq9LwA+vy8A2MAvAHLCLwAMxC8ApsUvAErHLwDkyC8AfsovABjMLwC8zS8AVs8vAPDQLwCK0i8ALtQvAMjVLwBi1y8ABtkvAKDaLwA63C8A1N0vAHjfLwAS4S8ArOIvAEbkLwDq5S8AhOcvAB7pLwDC6i8AXOwvAPbtLwCQ7y8AKvEvAM7yLwBo9C8AAvYvAJz3LwA2+S8A2vovAHT8LwAO/i8AqP8vAEwBMADmAjAAgAQwABoGMAC+BzAAWAkwAPIKMACMDDAAMA4wAMoPMABkETAACBMwAKIUMAA8FjAA1hcwAHoZMAAUGzAArhwwAEgeMADsHzAAhiEwACAjMAC6JDAAXiYwAPgnMACSKTAALCswANAsMABqLjAABDAwAJ4xMAA4MzAA3DQwAHY2MAAQODAAqjkwAE47MADoPDAAgj4wABxAMADAQTAAWkMwAPREMACORjAAMkgwAMxJMABmSzAACk0wAKROMAA+UDAA2FEwAHxTMAAWVTAAsFYwAEpYMADuWTAAiFswACJdMAC8XjAAYGAwAPphMACUYzAALmUwANJmMABsaDAABmowAKBrMABEbTAA3m4wAHhwMAAScjAAtnMwAFB1MADqdjAAhHgwACh6MADCezAAXH0wAPZ+MACagDAANIIwAM6DMABohTAADIcwAKaIMABAijAA2oswAHSNMAAYjzAAspAwAEySMADmkzAAipUwACSXMAC+mDAAWJowAPybMACWnTAAMJ8wAMqgMABuojAACKQwAKKlMAA8pzAA4KgwAHqqMAAUrDAAuK0wAFKvMADssDAAhrIwACC0MADEtTAAXrcwAPi4MACcujAANrwwANC9MABqvzAADsEwAKjCMABCxDAA3MUwAIDHMAAayTAAtMowAE7MMADozTAAjM8wACbRMADA0jAAWtQwAPTVMACY1zAAMtkwAMzaMABw3DAACt4wAKTfMAA+4TAA4uIwAHzkMAAW5jAAsOcwAFTpMADu6jAAiOwwACzuMADG7zAAYPEwAPryMACe9DAAOPYwANL3MABs+TAABvswAKr8MABE/jAA3v8wAHgBMQAcAzEAtgQxAFAGMQDqBzEAhAkxACgLMQDCDDEAXA4xAAAQMQCaETEANBMxAM4UMQByFjEADBgxAKYZMQBAGzEA5BwxAH4eMQAYIDEAsiExAFYjMQDwJDEAiiYxAC4oMQDIKTEAYisxAPwsMQCWLjEAOjAxANQxMQBuMzEACDUxAKw2MQBGODEA4DkxAHo7MQAUPTEAuD4xAFJAMQDsQTEAhkMxACpFMQDERjEAXkgxAAJKMQCcSzEANk0xANBOMQB0UDEADlIxAKhTMQBCVTEA5lYxAIBYMQAaWjEAtFsxAFhdMQDyXjEAjGAxACZiMQDKYzEAZGUxAP5mMQCYaDEAPGoxANZrMQBwbTEACm8xAKRwMQBIcjEA4nMxAHx1MQAWdzEAungxAFR6MQDuezEAiH0xACx/MQDGgDEAYIIxAASEMQCehTEAOIcxANKIMQB2ijEAEIwxAKqNMQBEjzEA6JAxAIKSMQAclDEAtpUxAFqXMQD0mDEAjpoxACicMQDCnTEAZp8xAAChMQCaojEANKQxANilMQBypzEADKkxAKaqMQBKrDEA5K0xAH6vMQAYsTEAvLIxAFa0MQDwtTEAlLcxAC65MQDIujEAYrwxAAa+MQCgvzEAOsExANTCMQB4xDEAEsYxAKzHMQBGyTEA6soxAITMMQAezjEAuM8xAFLRMQD20jEAkNQxACrWMQDE1zEAaNkxAALbMQCc3DEANt4xANrfMQB04TEADuMxAKjkMQBM5jEA5ucxAIDpMQAa6zEAvuwxAFjuMQDy7zEAjPExADDzMQDK9DEAZPYxAP73MQCi+TEAPPsxANb8MQBw/jEAFAAyAK4BMgBSAzIA4gQyAIYGMgAgCDIAugkyAF4LMgD4DDIAkg4yACwQMgDQETIAahMyAAQVMgCeFjIAOBgyANwZMgB2GzIAEB0yAKoeMgBOIDIA6CEyAIIjMgAcJTIAtiYyAFooMgD0KTIAjisyADItMgDMLjIAZjAyAAAyMgCkMzIAPjUyANg2MgByODIAFjoyALA7MgBKPTIA5D4yAIhAMgAiQjIAvEMyAGBFMgD6RjIAlEgyAC5KMgDSSzIAbE0yAAZPMgCgUDIARFIyAOhTMgCCVTIAJlcyAMBYMgBaWjIA9FsyAJhdMgAyXzIAzGAyAGZiMgAAZDIApGUyAD5nMgDYaDIAcmoyAAxsMgCwbTIASm8yAORwMgCIcjIALHQyAMZ1MgBqdzIABHkyAJ56MgBCfDIA3H0yAHZ/MgAQgTIAtIIyAFiEMgDyhTIAlocyADCJMgDKijIAZIwyAP6NMgCYjzIAPJEyANaSMgBwlDIAFJYyAK6XMgBImTIA4poyAIacMgAgnjIAup8yAFShMgD4ojIAkqQyACymMgDGpzIAaqkyAASrMgCerDIAOK4yANKvMgB2sTIAELMyAKq0MgBOtjIA6LcyAIK5MgAcuzIAwLwyAFq+MgD0vzIAjsEyACjDMgDMxDIAZsYyAADIMgCkyTIAPssyANjMMgByzjIAFtAyALDRMgBK0zIA7tQyAIjWMgAi2DIAxtkyAGDbMgD63DIAlN4yAC7gMgDI4TIAbOMyAAblMgCg5jIAROgyAOjpMgCC6zIAHO0yALbuMgBa8DIA9PEyAI7zMgAy9TIAzPYyAGb4MgAA+jIApPsyAD79MgDY/jIAcgAzABYCMwCwAzMASgUzAOQGMwCICDMAIgozALwLMwBWDTMABA8zAJ4QMwA4EjMA0hMzAHYVMwAQFzMAqhgzAE4aMwDoGzMAgh0zABwfMwC2IDMAZCIzAP4jMwCiJTMAPCczANYoMwBwKjMACiwzAK4tMwBILzMA4jAzAIYyMwAgNDMAujUzAFQ3MwD4ODMAkjozACw8MwDGPTMAYD8zAARBMwCeQjMAQkQzANJFMwB2RzMAEEkzAKpKMwBETDMA6E0zAIJPMwAcUTMAtlIzAFpUMwD0VTMAjlczADJZMwDMWjMAZlwzAABeMwCkXzMAPmEzANhiMwByZDMAFmYzALBnMwBKaTMA5GozAH5sMwAibjMAvG8zAFZxMwDwcjMAlHQzAC52MwDIdzMAbHkzAAZ7MwCgfDMAOn4zANR/MwB4gTMAEoMzAKyEMwBQhjMA6oczAISJMwAeizMAwowzAFyOMwD2jzMAkJEzADSTMwDOlDMAaJYzAAKYMwCcmTMAQJszANqcMwB0njMAGKAzALKhMwBMozMA8KQzAJSmMwAuqDMA0qkzAHarMwAQrTMAqq4zAESwMwDesTMAjLMzACa1MwDKtjMAZLgzAP65MwCYuzMARr0zAOC+MwB6wDMAKMIzAMLDMwBcxTMAAMczAJrIMwA0yjMAzsszAHLNMwAMzzMAptAzAEDSMwDk0zMAftUzABjXMwCy2DMAVtozAPDbMwCK3TMAJN8zAMjgMwBi4jMA/OMzAJblMwA65zMA1OgzAG7qMwAI7DMArO0zAEbvMwDg8DMAhPIzAB70MwC49TMAUvczAOz4MwCQ+jMAKvwzAMT9MwBo/zMAAgE0AJwCNAA2BDQA2gU0AHQHNAAOCTQAqAo0AEwMNADmDTQAgA80ABoRNAC0EjQAWBQ0APIVNACMFzQAJhk0AMoaNABkHDQA/h00AJgfNAA8ITQA1iI0AHAkNAAKJjQApCc0AEgpNADiKjQAfCw0ACAuNAC6LzQAVDE0AO4yNACINDQALDY0AMY3NABgOTQA+jo0AJ48NAA4PjQA0j80AGxBNAAQQzQAqkQ0AERGNADeRzQAgkk0ABxLNAC2TDQAWk40APRPNACOUTQAKFM0AMxUNABmVjQAAFg0AJpZNAA+WzQA2Fw0AHJeNAAMYDQAsGE0AEpjNADkZDQAiGY0ACJoNAC8aTQAVms0APBsNACUbjQALnA0AMhxNABiczQABnU0AKB2NAA6eDQA1Hk0AHh7NAASfTQArH40AEaANADqgTQAhIM0AB6FNAC4hjQAUog0APaJNACQizQAKo00AM6ONABokDQAApI0AJyTNAA2lTQA2pY0AHSYNAAOmjQAqJs0AEydNADmnjQAgKA0ABqiNAC+ozQAWKU0APKmNACMqDQAMKo0AMqrNABkrTQA/q40AKKwNAA8sjQA1rM0AHC1NAAUtzQArrg0AEi6NADiuzQAhr00ACC/NAC6wDQAXsI0APjDNACSxTQALMc0ANDINABqyjQABMw0AJ7NNABCzzQA3NA0AHbSNAAQ1DQAtNU0AE7XNADo2DQAgto0ACbcNADA3TQAWt80APTgNACY4jQAMuQ0AMzlNABm5zQAAOk0AKTqNAA+7DQA2O00AHLvNAAW8TQAsPI0AEr0NADk9TQAiPc0ACL5NAC8+jQAVvw0APr9NACU/zQALgE1AMgCNQBsBDUABgY1AKAHNQA6CTUA3go1AHgMNQASDjUArA81AFARNQDqEjUAhBQ1AB4WNQDCFzUAXBk1APYaNQCQHDUAKh41AM4fNQBoITUAAiM1AKYkNQBAJjUA2ic1AHQpNQAYKzUAsiw1AEwuNQDmLzUAijE1ACQzNQC+NDUAYjY1APw3NQCWOTUAMDs1ANQ8NQBuPjUACEA1AKJBNQA8QzUA4EQ1AHpGNQAUSDUArkk1AEhLNQDsTDUAhk41ACBQNQDEUTUAXlM1APhUNQCSVjUANlg1ANBZNQBqWzUABF01AKheNQBCYDUA3GE1AIBjNQAaZTUAtGY1AE5oNQDyaTUAjGs1ACZtNQDAbjUAWnA1AP5xNQCYczUAMnU1AMx2NQBmeDUACno1AKR7NQA+fTUA2H41AHyANQAWgjUAsIM1AFSFNQDuhjUAiIg1ACKKNQDGizUAYI01APqONQCekDUAOJI1ANKTNQBslTUAEJc1AKqYNQBEmjUA3ps1AHidNQAcnzUAtqA1AFCiNQDqozUAhKU1ACinNQDCqDUAXKo1AParNQCarTUANK81AM6wNQBysjUADLQ1AKa1NQBAtzUA5Lg1AH66NQAYvDUAsr01AFa/NQDwwDUAisI1AC7ENQDIxTUAYsc1APzINQCWyjUAOsw1ANTNNQBuzzUACNE1AKzSNQBG1DUA4NU1AHrXNQAU2TUAuNo1AFLcNQDs3TUAht81ACrhNQDE4jUAXuQ1AALmNQCc5zUANuk1ANDqNQB07DUADu41AKjvNQBC8TUA5vI1AID0NQAa9jUAtPc1AFj5NQDy+jUAjPw1ACb+NQDK/zUAZAE2AAA</prop>
				<prop name="Temps">REFSWgAAQasCAIBBpv9cj8L1KBwyQP/D9ShcjwIzQP9SuB6F69E0QO0p7vGoNgUDaDhA+83MFwBMOkDXo79wPQoXPEDu8lz3PkD2+PDCFUBA/x+F61G4/kBA/3E9Ctej8EFA/3sUrkfh2kJA2+F6RwDBQz0DsES+BQOIRUDsUf/wq21GFQOMRz0DcEhFA7daSUB3Aj1KNQMedUv19ExlA+tMQI8CbwVOQGauAeZOFQO7zE+tA1ZQQP/xUd/IUECamc8AOVHaZQRRhQMdUoUDrVK2JQMcUyUDjFPNA/ntU0UDalQlA9xUQLqHA1XFA7hVQCcCP71WxQOoVkAzNhET3VcFA3hXQEgAehS33ldA6fJAWDUTo21YrQP2WB0DJ1nNA9sZWRUD7Fj187JY2k0DcYQUMVgVE/pXdvXz4lfFA9hXQEcBI3rUrB+2Ffby0swfPgIl0EQUzuwfZgLLBC/OAi/JV0BITgHHJC8uAgnFPC82EsNML04DbC9+LSInAr+UL6YtdwK9tC/OLQJmArvkJ94v8C8COf4lBgIBuBw/Lj9AO14/cD9KOXY/AKA/gj+0P9Y/6D/6P7w3rgJRtgxPRjV+E1cdA4csJG1HnBQCVxUTulatA21mNBQjVqUD5VUdA9unVRUDbFU1EzNVapUUVFUkVCUTf1QFA+tIVPXzEhQU2lNAbaQgANej9ARsU6UDazVTNQRSzQO5UsVDq4NSFQRStRMU9ETcbVGtA6ZRTRNwUSUjWzdR/fPxUP0kULUTm4RQNQNOUB0EPFS+rU9FE05PnRROxQNYbU4VE+pNhQN9TSUTWw9NTROgTP3zMYxUW9FLBQPISy0DNaQEq6VMjQRNzQOZdFTd2U1tVk4C4U0tA9VNKqUDxdRUwXRUvexX7lUI5lXmVZ5TTe0UJGf+8zRnCN5VRm3OAtnEV9ZVxlVmbQCGb9hTdkOkb25Vtm3Ob+BvBPJpRhLuBH8Wfyh7JlM8d0A2f1h/an98fz59LgL1lHcCHgL3nH+mf7h/ynnOdd5/APB/0n8Eh/Z/QIs2jyCP2nnadwL9hFRgTi0DVU+2PQMgUBUDnFDtBFGyvVRRtUTkRIlSPQMAWsREk9REBVQtA3WsRG3oFBRaVSUDzFVlA6k7LBc2Ai5cRJrkFADNWMUDaFg9JJQUClnKNRRZJVRYVQRUFHNYCtVEWMVD8/QXti+oI34loGYtrp9oL4IhthK05BSA2pSUPSwk91b987FW1kUTblYVAywMpO5V2k0DoXxEZ1VFEy5VbF0UpES/VMUDiFRNA7VRFBQaTKTYU4VUU7I9lFONFAQU+lJVJFLWZQOLUqWEUk0TEFKWBQPYUVUUUQUUzIQy2tQE+zRUxFBNE5BQsq1EULVERFS3TxUUT6xFBLQEbE5NAwGkhJVtTWUDC00lA5xMNaS1TLUES8VDw0t9VEwqJQN8jFTxNLSOJGdubUDeVSZlDm0ObyBjhwLKJG8ANm9Qb2JhXm12b5Bvom88zwDub2DP+m90zyZ/qM9Sf8zPAL7P8M8C3xTfnn8o34KJdo+A2H9C32SPbo9QjxqPHGQItU71pE4lE49PJRRQqr0kUEUTPrykuiRUMTaspKhSFRM6U+UEfKRVIbREkvSEBRwUeBwUa+hVBQNYBKThVk0TqVAcR+nyIHSUhXwU4lZElBVZNQMObBTZVBcaxkJjfJQjWP2EDCd+JcDOLaYtfi8I/5IpRhKeV1b982FXFQMcHETWBKSrkVY9A1AMpA4EpMEaPKSGDJRMVbVEDJQTEFquU1Q1A25UHVRUtRNb9FMVA7xTNVRTVVQWdKQYUz0D4BznbpP0RGssUgWEUT0DwFFNpKYkVFFRvYY2EuO8hKzWxARoUM3zMCwE8E+q7URPNRRPrVROzQROaMW2ThN01NecBGtMhaTNS00TwEvVVIwEQUwWReO1TE1ETeWU/L9eZQDWtb61HmXeDb6/0L/iv/S/AP6/GM9aH0TPTs/Aa4YfgM8Ams/UH+YfuM/iyebPKC86LwBMLzbfYC/ayb7dhi+YL3LfgMzfrt9Yj9IphqOchz5CIrVPRfMGNASAUPXT/9o8VH789PhR9dNvUmpVRFNtlFNNQ+dTVQMrWVQ9tFT1lFVllCSkWyFW/aOqVl3jGDxELYLM5OtXpYRY9aRElC0FpOQZWX2UWE1UhOcqxkJDjOQCPJTYzJeOnyDw7xL/TE9WRT7isuyX9tOtV1UD+VbFQ7Ns5HCtVvXTL1YVBFWtVFVsvaQkpDFV/aP6VM2UbVR184xU5YNTVM3zbRBcpNpTZfOhU/2jNWpsNDOs9PxS5VTk9EWMJORKZDTTgAazUa1UlVENtFGlVFGVhPSkx1bspIJQDeNK1KQUbFRruk+99E9NM95OZfNrcU7thE6Vg31NTbRVTeWDo5wENVy00US/Ji6id0ytVl7iiGy/vg8A0A/iD/wPDh8oH2pvRB9eHwBoH3ofrB/Gb7gf8m8ULx5/ABgv4s9Uf2Z/eH+Kf+wvXt8AeC+af+R/7i/A3wo/FI+mL0yg2/aSHU4N5OTUl0QEq0NQVURQZfNBRFS8WVFt5Oz0x1J18zws54h+4zzn5oIDTOc2M4xEc2qMRONk5FHM5LtXveY0lqM8lOhklCBZTZaGkhXedJSllORlvOe2Y/yUAcfc75afWE+Kn5yf1vPslJtwV00zLldV5IxEo1VWPeNSbOQQpETTLKTbl1V9s11V1aMkVWbl8+xUdeTkRHBUVQSWzEQDVM3kUx20LORdVnQ0J1P10++UpKvc97SOMxRUBaSk0FGlA5fK9PRg/PQoFAf2Uq5QqkXzdvzUPSQECEw0nqlPFeQ8BMOkVD1cDGC0PIU8tIxUtBxMJWRLqMVWroNctLH8pCwkNKAAHBeGbYa99lX2BW69Rm8YHwBib3xvjm0GZbZv8L/ibwTPACbPAH86z1zPNn9If5J/pM8Ats/Iz8ov5M++fziPEt8cjwAu30DfUt9c3/4vYIjjoEYCq/NOrQPUNDRmXFTn0mRUYlQ/juNSpQNXU1Q1po4zVGUDsDzkIpQ3KkYCI0z8ADz0bET1fOTZQDSXJpoeWZUDAVkKzfPQlOSV1DTLMEYDHJQB4BRHZpX+hf6FLk0uTxj/iCJB/oWegpA09PuAdvIMUsyUyJRPnoLwBKS01IeqfkNV1TRVTTPO7ESKWVT1hNREHFSdA+W0hzTeU1SkP3w0CVMVXsYzamykHfTU5wQEsVFVA2F5BASTgFZVrgLEUP3kiiQEWDQEIHRUw9CuMmhFT62D/JRfPqMsZCi8tI25/KRMTPW0hAemAgcZTG00pATnTO2mFlMczwCeZVa9Hm0+bYa9nr+wv8K/AMy/pm/4vyLJPh8wz1LPhB8Alh+oH7of1M+Gz9gf2n8c3wAeL0CPCi9ULw4vgC+SL6QvsE6PkN8iiS6yDE5145BWJARlTyWTKvT0qGRUaSKUh+aCMzRUqlJl5Nr0RJGc9AVUTaN3VIZ9U+pUrTPbgH4TtERarVbdM8lW9cM3BPShWjzkDIzkc1hVNFhl5kZ+4hVZnTY28/Q0dYzkFTM8lPWs5Mvs7/6FZp9A0O/q6Q5Ntp/ImwailDTkaVDkl75C0axElVWtg7FcBKdWNWbSp1SNU25mTDQ3VG3kVDTKU+WDtZP81Fs8pCVTleRSqD1EZKc2ojtkpAM0NM5aTFSV5NRfUSWTGpynWq6CrHRUdFAtszyspFkGxKf2Ui5PNZROJaRhTn22hkN0JQy0iEwV81MYTM1WBmNLFfM4DLQVqEwEJRQUnfwHTh0ObQBmv4C7hr/YD+oPDB8WHygfADofhG8Wz3Afgh/Mb95v8G8A8h8UfyZ/OH9Kf7QvXn/wywBe36gvgt90f5Z/sH/6f+R/xOZ1boL6rNdWo/Qk0E9SPZRQhWT89IAcVPrk1wYGouRS9fT810bzDOdG9ULGgrIk515KO+g+8tgE9JNBWB003IQMZOfGkv5VWB2zzIzkk4zkU4znAEblnu2m7SZP2O/i7/TvBv0CfuK1HP924jP4XjVG/Z7jQFz/bv+A/5LxLoNkpMOk9wr201Il8x+8/871JjPc90Kuosbs/xbjBA9OQt4cD9KW8pk0D74CTgy06EsAlVZeD3ALPgM8vyZl5l0uvwAQbyJvNG8+b1hvmr9sb5ZvAMC/sm+8bwbPGM8qz2x/Ps8AYM9yz4TPdn+Yz6rPFI+2zwDAL9rP/M8OjwiPOt8c34ZSYQj0Ly4yCzj+QkNRVfNFvgxUNSw/PjVO0gdMN0ImMgM892Y/eDsmMqOMN8o+go/chOykN07SF1loJea+PYZiNcQ05VflowHHLJ8GT1CfYp+M7zbzRETVgNSFV500Vg1TpVaqFTNidEQhdEThfESllvTUalW1QzGUR76TVNoVs32cREdURYMQVFrNhFNVA6BT/bNq1EdsPoNEpLdSVQOAUv2zU0pSPfS01NokVKMUV5rm0ihshO9QbfQUNILVULXTShQ0EsT0uk8mhTMxT5VULARVbFT7sFou801l8w9NDeRMrdRmrFTISzW0VAQgTH3UCvSkB6y0gUy3zr0WvTa9AP5fSL9av3S/Rm+Qv7K//A8A1r/wvzIfRB8uz2gfeh/EzwBOzY4fwB+yzwzf5s8ALxIvAFzf9h9I32Lf5B9W38h/mima9pNOnSO3TgWU5PRj2JzUK1BGgmBRhVPYUVaVg1BSDRPFfIQ4zEQ1qwSkPeyUsVSFpKyE05NVRVTk5HXk5OVWmI2WzoVuQkBYnUTchPxUpDdGU1lttFhNVFhlRCqMNA4s5N6clMU0n3bvQJDvou/UP07zjJc2sg5URFXI7OSCvIRApJQATDSlweTUiMyfnjLOrESX2jz0YOSUKlQlk/NTWN2EDK9mUglThaPSfPQ1mnSEZCykLFJ1JEyvqJ7V5oNcpNM8VJyU1GjKXIQwlNTYlKf2kvxOqi2kThWzHXzUsBQURWJ0JNfMp17jLATAS90UamxUUbRUxfykQE09WwAjGOYF3l/wX4oPpA+2D8APANoPJG/2D0hvIh9sb35vWB8Aom+0b64f0B9Sz/xvDn8gLwDiHzR/ni1eL3gvQn9sL44vULB/0n+kf2ajTf2kTi1jU2FPpfRspKaMpCRkpMudUR2TFiynhqICUzJdo5PM15ZielQd9vaSU1xVNbRURVY1s64E7ygW5U7lTlNY/VMZ7Ifm0lH4RO9W5V6i8zyUy7Q/AMY/2D9ymSaf6DPG79jjJlMQ5OSjkKaj9OQxtJcG/xjzgpZi+oRE45/1lkb1xtKhBFT37qIzHKf+JS6l7vOE9wjuJZb1FuJsrNVkr8bTxPcCjqIU1PfOo5yvrq0GBQ5DsBQH7lPcr94yb0zN8+IBTEUGHgMcb2YPOL8Kv+RfAO5fEG8ab2S/Pm+Iv8q/jG8Avr+Qb8pv9G/+v/hvGs88zwBOzyB/kn90zyZ/iM+af+R/gKbP2M/6zxTfpn1u3abTTia105pPNfQkhMSc367Vag4zUsWTPGT0r1P15Abc1JNUXUbm3/jTRjXWIklTDJcO0icc745SIDTnUo5S4GQ3BlNYHYMmZDQB52Tv/o8QnzKfbO/eNR5SLahUlHBXTdMu3O/u7zZX0NFVDdOXVW2GJoMoHP8u/W6yAWSEykyHXrKxXVz/bv1G4jtSrZMDSVINtCyklZz/DkLwtPdq9uJ0/EQ8BFQIUI00wNz3ZlPs/waD5MUcBIhMQMWUHAeeAywHLlNcVCVctAGdRLfWve6vgA8Sv5wPNr8ACG9Sv3S/fr1+v7C/qr8EHwDev/CzHh9AHxLPXB82z4gfAJofrB+eL+jPGt80377PEN9AKi/EH/4d3h84L/p2Pcwkw/NOFVYGVS7jbNRjUapV09rURFFEhOIENFgSDDTLFDcOQrD05OvgjrKtlUxECFb145S85ALWpORuVzUT2pSEQ1iChdRYDfQM5APgPjVmQ1gmrZOTWAWkXDQTpD8+70BQ72LvpD+uNY41DkKQFEdCxpIMJE82RYaV9uNVFaMou9BWRbajVY1T0GxPxpVAztOU15ZFBkOkT8aSnASniq4yHzz059RP5k1+A1As3TQUVFhQRYMiFF8mX2g4U4al7kIorAS9THVWQu5C6GRfdlWeQ+T0XJQEAbmUD5YFfgW2XWYPcA+CDwDEX54PsA/CDwxvDh/wDyJvACwfRh94b4pvtB+ub2Afum8A5G9mz7jPGi8cf3YvSC8CLwBsfz5/MH+Sf5x3noP8Rw6PwCCPMoFWo4TXvoPUlJFTxH2kPER3ZIcm8yREz1VWnYNcVu2EVsVTOUyUTaRUlBBYLYS0hNm0h1RuM8SE6PzUsFw0c1w0ATPkhzZDtDeONY49vj+wO8Bu7wiTlu+o77rplqIQVkKtk9P8J97v8OPucrb850Begwz33iUe/zDzNqLtPPeApoNM936jXPc+Q2z/NvNQIuXzrIz35iPsdAZMpFvQAK71rqO891YFzv/g//L/dKQLqEyl0yPUVBNQVgXOXQC2XVYPmF+qX6yv1l/oX/pfABRvFm84b2q/jL+Ob7C/wr8AzG/mv/i/Cs8czwZ/oH8qfwBcz4Z/QM9if5TPhs9If4J/ENTPhi+YKxayaawnvuO8J7auMm9SFUPkUgWzWS1TvUPMU90zQOwn3kOZVV00hNQjVh2EDEQASBw/LjUWsqk8P8ba0Fw/BG41bqLcBJeGP+CL/o0276i4P/KBzqKe5DRhLJQe1KzVDDSExORBTJQAVqw9pAQ0iFXNo04URBRKrOTejJSZREeesir05G30ZNS8U+1zhlOt5GVTpSMYfE9mgmRSvUOrLFL1xFElk8B09IhAxCW8T6bz5ESrICaSMGT0LfA8pINPjYRP/U6eg1pctEX0xNdMTdRMFTRRTDVfR1RWssW89EDMdAGsFLc2tTYNhl8YD+KvvK8ADr8gvzK/RL+WD4C/ug/MDwCWv9C/Ah8UHybPOB9KH1wfAG4fwM9yyb4faM86z6Qf/s8A6M/qH9QfDi9Qew7fmC+qKQomkoD8lPhM317V3i/wIwrmI1VFk7KM1w4/qN8yMUruIr7E1BHM1+4i/gQ0KFs/bTZuI1ctM8OUP5Y/wOiPsj/MPx6D5DceAg5XKrWTtZTUcYzkMQxPHk8YMENOM9TkilQ99ExPXk1U9jNk1PzclMUc9IycRKNXUgVUnE8OgnvERDUK/HT97HTGzE/eT/BD7iIN3kSkdU4lhAxfHl8wUwI+o0v9NKz3TlVWpV5fcF8ACg9cXzYPSAtOD2APeg/EXwCeD6gP4g8Mb+YPGB9Cb1RvAL5vaG+Kb5xvrm+gH5IfPC8AJi/Yb8pvDH8uf0AvshlOf4gIL8p5JpKQ3H/uda6CQwFRBTSERQyHhqOklyaNtpJBBaTk8zAuY0yPvkI4ZIca7iIODDSRWAWknIQbMFa2khVZNZRYzSRY5VMRdayH5lPENMUM724/gD+oQu+0j+YzV0WTgqw0QWg0n0aVxlIhVJTjVXVzTad0lGpV1TQchOx8n1p2ckfM5BBURTRTPfMLoVMtY2q0lwajxJeeQluAUi1jSlJllFJ1o8vYUS0zo/SfnkLwUFQtVDzUgiykSjzUEiykobo0r0alLmVWk02dMw8NTXXzo0yFRHSvhqWmcxS09cxUgexUxaRfplVWXwBoX+qvjF8Gv6hful/UXx6/APhfQr9Uvy5tLm+Iv5q/HH8Avr/Qv3pv9L+2H3jPshkOzwCoHyLPXM92f0jPis+cz6bPbPBjvkIIToX7XU+d9E1Q5TPEUP2ERPS81HeWvkKoUp2jHux3HpNUkO10BIfuNedC7ByP3nI7xNSHNpIqRIfWk2yEIlnGzcMXWU2G5jNENGhYJnXzI1j9RJyEy5SP5t0opo8I7xrvVyXUVyVUdO+q3ipSzDQRJJTTLJSXRKznJrIVvOcuk8zkcMTkGzlUBbMBVK0m7u8A81Jm8uAk136Cc9x0O0xE0QWslDP/fbMavJTjUFodQ6wE1HRQnXM8bPfSvuNPpdS8RKjcRDlOKJ2mJlXmY0zdc2u0//7zVUs9q6jU9CX8pJ0MtyB+tSa1Rl2erX6yyuT/xq8A2K/qr/yvTg8Yv3IPxP9evwCoD4K/zA/eD/AP8r8UHyYfADgfSh+0z07PWB/yb6Qfth9AyB/aH+wfPn/IyzaS+lwvakYyCATUhMR0A1GFJpa+AvpRVQNxnC82AukmrCRbVCU0rORB5DfOwqsnVr3jltwkBNzUjSrENPWsNGEMNMEMN67z2lyEBeQk1VjNw4dYqr3jRmyEAmyE0izsuKDs32Y/IO9aP2w8jzzkUE1XHUMMV5VEFJSC3DQbQFadQwBWDaTsP/41alaC0Px0l2SUYFSF1MVUNYP0LE+mM3yUClOqFTRSjTOcbCRkLNQuhGxPNgJ5vJTLcJ5zhETVFVBF4560RGisT75F50Kp/KR3RgIdpHSwfARFAOxP/kWO9Y4TTKTLQHajjPQBQLxFNAdWBUYFTl+gr7KvABQPHg84D0IPZA+mX4APsg8A3F/uX8APEm8kb96/OG9abwBsb35vYB9yH5xvrs+Yb7JvgPRv/h8Ifxp/JH8efY5S/TY0pGNOtVNlT4XUhERVqLx0JmQkoQT0GNx0RYuslADsf/51zkNUjTNlXMQ0z9Q0qzWwVqXkVDSHZpNYzXRYJQRYrXMTG1klhsbS82yH5uN8hwA2g9TfLj9IO8aPmI/aie6FVFYjhIQ/jDT8DJS1ZOQVcRyUMaQ08CyfPpVeI1VU5ePD3HSMRNRT3HSRHGyffpVOg1MlJPTkxclS7cQ8RFeslwaS2lEqtVOlFNRsHNVRbXSUdEvGUD3jkOyXbiIU/JeqxuNPFTPiFKR1fHQFslz0mSyvPpI4TCUES2RFps4zTOXkhPTiTG2mAB6jjF/W/SZfOF9KX2Rfdl8AwK+SX7xf9q/IXxq/LL92vwAob2K/dL9Ob5i/qr+8v86/AHjPgh/0v1Z/UH/Sb0R/Ds0ARn9Af3rPZH+eRX5/kHM+kokonHe+4hasdy7VDvKRrMR/BpLqVNWjXQyU0RVVVURW5XRWLSQ0504imxNYjTN8WI3kZNQewVlt1h7TPI9OhVYC8VcCJQPJZIcmPT4/cD+KidbdAIbTxI/Wj+iLHvP8h5aTNNRRMxSfJp0Og1RNs9pEn2RWlTby/GSfTrJKUhUzsRKEn5aVBqIzUYWD/1VQLcPHfESCNPRMxJ9k1pWOIt7kn9aifU1V1AAErxaltjMkrw4z3KRDr1WvAGevga+TqJavqK+6r5T/3q8AALPmrwi/Mr9sD06/kA+iDwC0Dz5vyA/qD/wPDh8gH+JvAGzPRs8wz3ofZB9uH4jPos/QxB/WHaZFzpNOpROXT5qlE0dEJMRQtURUJMCynJVS9eS85DpTFQOtNVMdAyEslJNU7SS8N7aWQuxVpXN4VqVz6GIk5FXs1+4zjNSTWBXEDVgNgyBZXUR01GvQjpPVWO0jZVSEI8wk5VcCZSPFZI/G34iPsokmP7CDrE7VDoJwV21DLpwk6qok5KWcNGIs5BE85NOm/ISXVSXWHiIkTOTstVSVc7Yk1H1U/XRURh0DAVRdhLx3JtNTZSM1JUwk7TxEt1ItpKx0tTv8NAM0RM5RzXOXYiwkYKR048DW0u9QbePNrJR0dlBF1JR0BlA2XTOeT+VDMU9l9Cz0k1VOdab2QmCMFcxEiFVMNZRMbZPM5ETR1EQVIJREqOxEJfz0+5B2pQAODab/uP/K/9z/7v8ADxIPAGRfPg9YC1YPqF+CD8xf3l8A8F/CD9QPHm8oH0pvlB8WzwDYb/K/fG+2b7Afqh/cb+YfZNgfym9NXZRcVD1OLaNb804dI9RPlXNmJCTV5fzkYpSU3Jx0cVJWHSPkUj1TWaTkzFQkm0FUZUOxVJ02RgKVVrR0JVYdI5R0NAJUN1Z2ItxXTfNDXNSsVITLA1nFRFlVRPx01VhWPZOYWMVTWuQkFVzUAONwZuNsj3aP2N8yP3yPdqJrnldlQ2FcNB5XPZRqdDSC7IRBLOQBVmX0pnwkiFXVlLR0FdyE3qq8NJl85GCE5CqsdPS2pOS8U+3DhlPVlFO21cMYU4XT0lJt45wqhHRk/MQuPCT3LCfGUquKUWVDUZSUDDQk1axcRdTEaFB94zAcJPQabESDFCQXT7XkPPQDINZ+4rBNbfNHPHTaTIoVM2989Uxl9qZjrERRWsRExZxEPE2146wsVwBuVV5V9k94rxJfJF8+XUZfAGBfqq+EX4ZfwFver8BfAm8ADL82vzhvMm9sv36/kL8yHwC0v6a/uL8Cf+y/jm9ozxp/QETP3h9Az0rBtsWGQ07tw2smT9XDCBwkhFANREVRnaOd7Me25X7iAJzk23NTbfPnUwVDW1S0pURs5FzchM5VFeRWVj2zrla14xy01IjkdM3zlIReWIWkNNQZWaoFQxsEhPac1MHkJIUY3CTrcB4iBFg1lHSH9i8gWI8aP6TffoUeIrQM7x7qmHMwRpM85CNWzaRsJKjVVV0zbrR0NXQk/FRs9TT8hIBUnSNKVMXktsw021MdI6RT9cNsahyUNlQk8Yx0uVKllMDM5MPgDvO05HtwvsKmUSId5FFNMzNA1rNQRYSkx6peMk705BdcRL5kRFENT23zx071xHxEQ7CG9VSuk9SkpQylTJ2kSy1UNmT0I0zNw5BMbfTUpEGFLFc+vS6vQKsusspMrwBmr3ivyv+Ur66vwK8SD/SvADYPSA8yv2wPfg+QD2q/tA8Axg/YD9K/DM/2DyDPGh80HwCOH3DPeh80z34fYB8yEb4jNsSUkE4dA2VPnSSMlNuoUGVDQVGdI7pRWl0jM4zkqlK1RFNlQyuRUx0DBWQkdWQnniLZenQnXjJeVu3zzVYqBURXnROnNIQTpC/OcksiWW0kWWU0tCSwdCStc3QkM1idE+eM1MsAvNdGj5jf6i/8L0Y/WDteAlXaxHxShDQTDOTVFOStmATUX1WVxFX19FRq7RRU1TNzVOQ7VCUmVJZ1HkNTZTRTXQMa1DTb41Lt861SHQN1Umzl1FSUB1L189FR9YSaBCRTtMQdUWV2tkKwhoyUeFDl1IyUo8DOcqJa5BQatJSsTp10Tq32sN4TPHVE97ZKyEv19EtKFYM4pESsxEe2QqDc9wDure5PQK/aT7T/vv/g/yJfAPz/Hg9YX5JfVA9WD5gPsl8AxF8mb6gP+l8Mbx5vMG9SHwBEbxbPoB+KH4xvbm+YH7JvoMRv9m+gY0Z9roNPDVNpamR0BVyUgGSU+lHdlGiE5MMwFoJY5MTLUxV0LVQtM85UvYRV1dS8d4q+wpbEdATUf47D9HTDtlTUEVnNwyBZLTP+0Vh1dHQn/kJVdNQCWAK9w9Y0h4bf4CMejf4vQI+oyikeI5yEUezctcSEcVa8hDFWzcPwJOS1FORBeHQ0g3Au5QaD9MSMhDTVU/TEHCwk5aw0r1OqnWN31MQzFJT8zDTFVMTHzpJX1DQfFJTnbJRVsXSUbHyUNbTE/dzkrccMRJBQnVNaLEQi2IyUK3DeQk5PLTPeTkwtJNwUBU7tNBSkLDRUk71M/ZYWU0t1Rk7zTFRNdEz05wykXBRUuRRfAL5PsPum/7D/Al/sny5f+P8ASl+Ur45fuK/Kr5xf7q8AvwDaXyS/Nr9Iv1q/3G/Wb4hvAIq/LB+eb5hvqr/kvw7PAM/QKs/EH9YVdqJhnMQoUKq9w8Y0dEU8dMA8lVJSRdOrFCeG4pPshAeENMmTNCcWQ1XlpDwkWlZWTaPJVgXDNyTUoxw0LShU1JFYpdPvnCTTcFI+ohWUJ0YyslzUdfx0DSZc1OVX9eQkjyaPqN+get9Mj9bdLjWWI1Ylk6cg/N8O7yDjbsNkNO8070bvgFjj7sOsN7bjdO+G5VbCTAiU7+41RjJitO/G7V7j3OcALkU+k/TvBv8Y+25F3kM0/wBG/1jzdkNkr/6f0E8irzSvAEavWK9qr7z/hq+gr3pfBA8A3q8QvzoPTA/eX2gPIr+UDwBuvwgfkr/EDxbPuL/Kv9wPwPYPSB8CH2wfPs8QeB1Oqv0UTqXT1GzEaEyU5wVQ1dNjNJRz4G6DBJdGIlk8ZHcOQkBULZRUpdNrJFUdE5fMxApWJQOzela91kYycldVA96tVxVDSFhVA67sdAWVWY10WVXEWTUk7HSVBOx3TjNYNTSM184tFo8wj1By2UaP2CPeQp5shGEsNKEeNDeWdUY1NhIR1NTTpsTEiFV1lAwkFzQ03rVUHROnDORwVJXzOVq8hAOcNLxT/XOG9BRbUFMVQxhTXcPglMcqBoJzxDQ93DT3hMcuM2rUFVHVhFHV0+NQRSTWnOR0UDUTMZzk9E9KdTRP5eRP5dSUlDnU5Ehj8LZzXETazJf2c0y9dKFLtfSER+bTREQjLPSoAHT3rv0Grxivcv+E/5b9nv8AuP/S/xRf/v/4/xoPJA8mDwCAX5Jf5A9+D7Bf2l/sXy4fAFgfKh8Mbw4dNs9gH2pvfB+wfh8gb4pvLET6Tc2DYylONdQsdAl0xIY0d2aSsYJEf/Zz9IRzUyWUU1rdQ1lsNMxUbdM/hHeqrmInhISxlIQgDISNIkTU9/QlvHd+I1lddBzUrfrsdMVY5dOI/HRGFVil0wQk1NJUj54vuC+gAo8Uj+Z1VpNsjAw8JMiKzNSEjIRBlI+mjR7zVWplg9BcNJkM5GBUlVOxHtyP7oWu0kBTFSRTJM105BScFJ/mQuksl+ZyVXvUNEM0lAw8lNVUn2xmnebSaE/14wBPXcawNpOUn6ad5tLoS/XjwAFLDWSUlIOQ1p/on4JPnE8Apk/4n8JJ3k+o//pPTK8mXwA4X3KvlK+WX7irpq+gX8JfAOyv7l8gvzpvPL9OvxBver8AjL9mv5i/qrmmb8hv2r/0v2S+tebSCFzHHlJlTxVz1So8lKic5CQcdJ9RmGXmls2uspFTBXSUhHkmFOTqVM3kNDTO1M/mzTBeIyzXJqPUxBlZlXa2EtHoJNcuc3wkM3Qk9VcAzXaG1Vbf+H9y31TfhtWmEiWqrNRwtNde4uzE334jatzU1eTUmPzUX1XtZBj83w7l5nI7VH3GRnM0dKGXNO9G7c7D7IQ/rDQHomzE0HTvhu0mkrA8lHgFUE10UPVmtu/I6walNsOCJKT5FPf25QajBP9ukqwKXEQoPKSddE8+/8hD5p0A7p8Ir8pPBP82r1ivIl+s/wCGr9D/4v/crwYPGA/irwS/AC6/YA9yD6y/fg8YG66/yL8A4rnWD+gPEs8cH/6/GB/Sb5aE9D1OlXPzrBd2MmaiBHTlxB8edWZC4/SEWZjsF6YzpISuVDWUbISVVVWVcyOc1JQsJAJ816ae4txXvXae4qyMdAO0VCd2MgZUJNVYVUOYmVjlhMzEFViNNHx0x0A01+Z/ON+KL5wvDkK4RNRFjzSEUESPDnNchDFkjxB2j4iPmoFmQlOkj7aPyI8E2oFukozkj/aPCJ8akUYSEccknzadbpJsTJ8Gc2SfQHadJgPc5EtAlpUec0w1kwXixORg/DVk906lzp/gnwA6/0z/Fq8gr4L/zE+W//BPAMr/fK/2/8ivKg9cX04PQA8Ael+kX7ZfwA/KD8xfvl/wDwCqvxxvBh84H1pvfG9mb3hjoBaTLM920kPI7mNRFeOhNhyUNVK106hSLTR0zwSGzbYzVe3EpM+2z8jP2sEALjPkz/bFzsUG39B7Jt+AKxBe32jTxn2uKqh8347DlNyJVKTfdtKavN/O3c5ScSDk3/bfCO8a4cZCrSTnxhMENOfWQtFE71bljhVm73jvQorvTm0Wpu+478rvS9UjKTjk5yYjTU2ToLRH7v0AxkVmT7Cfek+MT65PeP/CTwDkTy6vAF8SX2Svdq9IX5qvAKyvll/Qr5Jf9K8Gv/hfMm8ALL8+va4PSL9yb4y/hr12b2Cov7q5Zh94GwdCaFC9s0nnlBeOovqkF+4S5LQfbC7jZISxVO0TJFX1xMjkH/YVhtJuBCfe4kNYtm0jq1gV4xFZ7SMgVVkV4wGsxND8xJOUdAVV/MQTFCQLIJ4ldi1+L7DIfxrf7H++kp5XzVNhVoTUHleNo9qc1IQshNtDVs1TAVaVQ8VVWo2jihQ0UFW9sxdUhFXfbISbXMRkfIQsNDRb9VMNg75T1SOI/GStUVQ0GlPd49P0ZJ41UpVDZTzkMFIlxvYSW8JRneOMUSU0UQ2DWw5RXSPXUO0joASUa2lQ3eMzzGT4T4XUlsRkGk/tFE5NhHwUtG1NXSNHTQ2D3kxtc5NzTA007OTIHEe+sldaDETOTJRATe0jsBynAB5d9pWmn/jvwp+UT6ZP+J8AGq8kr3b/UKtOr6j/kq/M/wDe//D/8q8UDyYPOA9KD3S/AGYP0F+CD1wPvr/ID9oPtA9Qlr8IHxoZVvL9fJRgbOUpTwWWhhKGjBQF3GeGElsWUm0ji1LtIwAEdLN1U300vBRbVIXjztVUVfNdVITPFDRAVjLthFZV1j6CileVdjZDxNzFnMQbrMfus5R0xVha/SOIPCRIWHXDBJzEActkL24vAN9aL2wvPiWuM6pM1FFE1A7UFLV01HEw5C/2Lwg7HsLDVBXkJD8QNj9IO+6zrITFZDfOw3Q3Et4i54Q/FpNRNRQUxKswsP5jtD/GNc4iaE+F5E4CJfN15D/2PwhPGkGW5SZPADhPSklG9V5PCP/KnyT/Pv8ACK9S/2z/tk+Q/6L/7E++/wBAX/r/NF/er0hfal98X14PAJgPql+8X9Zf8A9yuda/AG+Awg8sbzZvuL9SYa5tToJmlMRvRmJHJOS+5Gc+gqqk9Gf2IpMEd94idwQ0BWgkdNMgHlNVxTNcVkXEVgR0O1dFY6cs1BHEx6zOU3x0IlllQxX8FOogfHeO44x3vkPUFMUsL0YvoAjfKt+Uf2bDDIR+nHQ/wBSPrtMshHPAZnPMJKhVZIXExCQ1VI+O0oBUzRO1SvQkE2yE21N1w6RlU+UTbJSPfkK5Us1TVYG8ZEo0xBQ0NNxsFKmm1I/OU1B9dFBl1FAaxTNMFMQXUMXUFJ+vgrNcTjVWXvKBTdXETYoNhEzlEzy05VyX9iIjAUyFZJTlBJdWRdZNnkUuTwBAT0pPZE82/4BPok+sT/6fAMhPAlker0CvAl9kr3avQF8Akl+sr76v0K+aX+SvVr8obwBSbzy/Vm8ov2K/fL9mv2BvtjIWHU7NE7pOnbOXUAzPHsWWhdYzUnU0Uh2U0Aw31iNUz2ZylexkCFaU7WRExOh81FWMx0YSRrbkFKxY5TMDWQ2jJVVZfWRZhaPeZHSlzM8A3sU21TYviH+if9zPNt2+Y41X5TNjV/UUXNdGEpZVVo0zUnTUEWzU05TUS5dVhaNOlNeOw1QVdLY0hHBUxZM5VOWTAZZMhMtTVRRTXdTM1BiWHDTgUg2EUo3kdBQ7WsTUA3wUwFFN44j8tbYU5BxRDZPjUIWjrtZUFHZQ3ZM9xIT0TzJVFE/VhJw0qE4V5PyEYJuQBkXmU4znjjICTOU2TN6TLJQ1TJXEbOQjzJQAwzCuleaV3pUmT4CbVk1WTwC4n8qf3J8m//ifSv9Ur27/AID/Yq+k/7b/kK9aX+z//v8AEA8iDwy/5l9ID1oPbA9mbwCID6K/lA++D9gPUrH+Exz0xEPgX3LzvDRTH40zglGmlfP6UfU0jITkdIRZWVNNNIwUWVTFM8ykFFU9tBSw1CQhrCSRvCTTAFcNJBzU85wkXlhCrWRYHXT0F47T9BTQZHQjhVhlxh4lxoLU/MeOdQAGLZZ/qH86LyQnfjOUL9cyNcg01Ib8dENWdcRUxLXF/GR85CRDVR0UVaqNM9JMhJssxGRsFCxqBDT1bISxJDR6U4UkqqTUDsxk08Rknkw0Z7VSTeMwzNTrUeUzs6xcN6ZqDlEtg9eMNKLVUAXzacSEJBTk3U+qfdRPdcRPxYOUjGQmrU7Fg7RNxcNLVPTFtUztA1fUNPFLZYPIpiyU9UulNpbyygREQACcNZT/TvUO9X6fEE/S76yfAAb/kE8i/zz/jk9Y/4r/xE8Ajv/I//pPDF8mDzBfQl9UXwDmr1C/4g90X54PsA+SX5xfQM4P2F+Sv6RffgVuQv1M5VVOdUNh3LQoJBSmJBSrJlF1Q6GchBbM1ItC3NQAzG/eZUZzdBRdJIRtz3wUQFZN47BWhdQoFH+uY6zFWA1THsQXBhNFWAVjt/RnHoOcxPUk1AHQtM/Gzxgvcn+Efw6DJNSlcNR0LnQkU8WlPNRigVaFFv7TVNe+ZS7FhsLsrVQlE7ZUJSN/dNRHZVRl4xKU1z5ClVO9ZKokhCUUxO8MNLcUNIChUuVDi4CmYxQ00EQ0l0VRtdNg5NSzgE7i8FQ0xblMNIIU5z7D3ISeT9o1YzF0NMNOTcNYTqTlRm5CfVTnhsKM1DQgFuSEzEstREvti+uAZuMAlOceRWZNtu/I7+LvPE/+7wBYT2pPhE/Gn7BL1p/YT+JPAByvLq9AryJf3P9er4ivmq8ANG9uD8BfEr8cb/avEG8CaQAWvxhvUr9sv2a1BhrLsCAyTfjEhNhPVTaeEugsFFFl9L8GxcaDU20UU9U0pCTHZuIiNMcmEgZUxHXKPNQCrHRuXMeO4kNYolVzq3TPvhVO01ils5hK9GRXlMQVrMeGIsNUf6Bef4h/Ii+8z07ioFwkYRAk3zbfSNNu41Xl1Fzfbt8IgNse4+S0vJzfrt/A284jItS093SE49AWoors3/7VWvbSrKSEaFCF0zAc56KO4oMs7z7t9jJFBBTawUxFFGTvdu+I48bSPE0CnSOsnO82nWadVp9on3qfAMzvpp94T8KfFP8Grzj/Sv8AFK9u/4D/kv/sr26vsP/a/wDs/+ZfuK/Cr3y/Hg9ADyoPQGwPVg9oDyq/hL9GwmOENYistCMfhdOAPB8246RkdWxcF5bCW1S1E85U9eO1QbQksqQkI1aV864tVrUTHleNs4qkH7YfFMgT9gL2jBTB3B/uFbYjgPwfns/Az0ovDC+Wxe6ykEhkL3YlxiKEhCc24vI01EG3nC+uL8Ar7oNU1OncLzDuLb7jBDfe4llSzXQcPyBuIzQ/RjWeY9TUXFw/bj9MgDvu4p1N5dT85MGkPxC2P3gz7iNU5GXcNyb99uUA/j8YTyJPvO/G79jv6u9ETwAW/yD/Wv+MT17/mP/CT9RPAMb/wP/6TwxfLl/Qr4IPVF8A5q9YX5pfrF++X9Bfog/0XyzuXW4iDE6F05Bcb25tUpZyn4RntiKq1CQenG9krmW2s1QlNDzUzlWNs21a3GTJVrWzOFeVI0WkrHQO9GcuQ8xkGVzEMxNZtXTEFLJYldT0ZAEzNH/OHR59Di/4HwopzhUknnU24nKsd7Yi6rx/FtVAXsPcf+5/AItW1XYiAxyHAG5lLo9Ai5bVnoNcj26PgIsEXhP0BHacj66PwIsW6qswQN6NxtP0j76FjtM85CMclwCu5UZNPp+Y76rvDE8WTZ6fAEBPgp9sT25PqEu2n9ifsk8A/J8OryBfGl9Er1avaK96rwBkX15fcF8SD6yvtg84vwpvwNyvDr8Ab4q+E+B2IvNOYpUj1DRk49A+sudQzdNZY8S3hpJxUpUj5Ny/oO6/AMtWFU4zTCQEDHRwQCzHthXW00THzrNUxAGUFAXQBHSVbMfeY3zHzhWWzwAwf0J/VH/Wz+jD3gN8dGsQCP7FTi3OogEc3y7fQNPugxZM1GBUhXMqXNeGE2zfrH7VRjLTUv2znKS0ZELUJC6k3/bDvNceY1FNlAB8hdzXhoPs3/7VJmXOsyRkgbAc7y7vQON+NTYjVOTFAFzvbu+A75LvXO8+n1CfYp8AdJ+On6ifsp/En96fIP/qnwBE/x6vOK9y/4z/nv+w/9KvACS/1v/o//Kv/P82vxAPAr9gHA9WD9D/kgG+4v1NvbOBYOQHdoX2DU5lTtPsJIuVUi3DALwkcywX3iNUkrW0VLV2TmLPdCWcdLFapHQjbMSNV31j9zQkM2FYDdRUFB5ZXRaeHzSwE0YyQ8QUAlgNfl7NQGbPoM/SH4TH7mN8dH6ExEU//LT8jH/etXYi4wTUNadsJGx0JDNVDSTMf6wGMxzUEFTNxFMlA6GVUz3zarwkMwyPvrKArVI980pS7WMSXGTalVHl46X8JGxMj6biua1Q7WOCUIVzSiw0FIb0JLpP/cSMj1b1vuJ92U3dZOzkpUz1wzhMKCVEzIe+siDchIgE5czkAYGsN77tDp9o73rvhO+e7wCw77rv1O8eTzBPEv9UTzb/AFjzPv+QT2L/tE/GT9hP6k8A/E+OrygPMl9EXxYPML9iX8CEDyZfUF+KD7xfBkIdTlIFNE6tdMzUR/wkxIy3qL4ljtMshMWsJDr8dK2NU8XjIVQ1xMy3/mKTVVVlgwYUJHUUJOUUJFlVhMfegihYrROrdBSsK8A2QiVZNdMOHMTipVg1JFit1BTEI5QU4AJEFMe8F64fKH+Kzwx/DnUinoKeTBXEx06CyNTPFsO2FCTFVYVDilUtw1CtVd2DGFX1E9LsdJtWLNRkVDXTLkxk9by0VcBM1Ih8JFFE1A4EhFXVbNSeFIRnNIQwrCTb+lH1E8JR/bOMUbRlJESEEDyE11Atw6DW5CRpUMXTM3SE+E+MfXQUNANP5bS0BXS0tG1N7WNLTTXT3kz1BLVMPcMH3ITIS+30S7bFU1dMhUPKTL20TQBthjZFnkU2RVbtrjXuj7A/ANI/5Dcunf4/yO8aT3SfBv8AaE+qn4RPzp/gn/KfDF8WrwAorzqvTK/GX6BbZq/AX3qvAKSvzl+Yr3pf5K/+r6APsgnCPpIJxAe2A9QHBsIWUqI9I4zsD/4F7mJbJNTqtBQXBpNVTZM9VvWTrtVWPSMcjGSIvMTzV2Z1k3VYVeTctBlZ5bYgzrN0H4YVbqP0FNIUd/5toL4fEH8if+wfdrKATBRBVVeVtFaNg6dcdGQkJ9pWsuaMdKhVNdNuVZp1kzUcFO9UnSQc1IBWJNRKVMXTE5x021TUm6NTXdNsU41kRGTxBVLlJFLF1LwksyD+I2y0NdxktKYEhGJRjWQkZNPxUO1kvNSEpNROUGzN1KTUvk8dkzVP3WRIHD92NYbTTb3ELOVMVTZIHpNcN3aykIyFfJSF5IwA+5hWlZ4/+I8CnxyfJp9AnwBSn5zvdp+An5Kf5O++n/ifABr/LP/+n1Cvgv90/w5fwK8Aov+M/9avaF/SrwQPFg8oD8Da/0QPFr3uVY7T9FSaT5ZlM0hQZTPoFG+2glBQLG8+bS4TpHQkNCSXfHTbClYF83pWlctXV6pdY8NUdEhUFK4UxAWEpGc+IgxkFFsQxiOEFGMZWDU0HBTeV3V05G/2byBAz5ofrB8+fQ4iDFR/nuJrQVbt8wFsdMNVxXRmpLROVY2EhHTQVH3j1ZnkxGCUtCqkdPRTVkXTvFNNtFMtg0CEJKsKU5V0Ug2DnDzUZGbkdC5ShaQchMBRdRMze1FldMwkDFFl5HzUrZ5EhGhQ7fMxDGT0rU9F02xPtYMA1CSMlU6ttE4lZE69xHwEHlVPXWRPveMVfNQuxCdUHjXGcigMZCQshCBEPwBWYzw3Zj1WszQ3NjU2I5Q3Qr6yLKQ/HjW+PXayMNQ/AMYl7j0+hQZPQIOW0yRPNk8ESEuOgjdcT25PgE+SSX7iATmkT7ZNlk+4T+pP1E8OXwggXzJflDQ6TFdGX1hfal8AfF+eX7Bfwl/UX+ZfiF/yXyAcby5vQG/6Ub6yPFxnTm8AaG+Kb3Rvlm/Ab6pv5G/ebQDeb/BvEn88fy5/YH9yf4R/AJZ/qH+6f0x//m9YfwKPFI8A1n/4f0qPFEc2NUY9PjU2NQDGJY5FNoWeI5QEkwB+1T7SK1RQBfNaxCRhvCd2ElVr3DRwdNR0lAR43DRZgEy3dhKLUOXTkBREpZOUNJq0Jz7SpLwkqFVQDdOsFESzTES1bNc0TsN01MTMhMpQpbQURK3TPFTZUI3kUJ3kUBS95JQ06nzU7sQka9AGErX3nJT9pJQBUb3jBVakBApRxcMOVNQSZLW1UQ3THFy0H1HdBFHUNTSkJCyMJDCsJDVRRDVUrARAnCeOAwykTIwkW1BRDcNTUQUUUZ20qowkYOSUZaQEavSUbopk1HEkpHiUJ4bDHKSEqiSkiAykjGTUkawklSpEpJmEpJ2cJKNM137italctK90pLNRTQO3sqQkvIwnfjLGUX2UUaqltFGd49EcpNRc1NiqVLTeZNThfKTnlCTrqhSk75wk8ySk+Ayk/NqMJAC0BAVSjQMIUpr1lFLt0xBSBaS8BBpVUnUEUq3EUp3TJ0TUmyxS5dMwUkVEJNQ5Juy0PVLtFDzURLwEO9CmNhJMUvUkFMRVNNRapsy0XlJV1Py0Z+y0baosxHG0BHXEtHhE1HxSDMSALNd+4olE1IzUtFWQ3LSWvASaDMSgLNRVo4Qkp+y0rdS0sDzUNbT8tLdE1LxSvRS0B8TeE3wkzmzEayAGEtdSqnUT2xzU32zE4ty05qrstO0sxPG0BPX8tPdaFNT8/MQAUyUUU33jqwlTvRMPZCQSTCQW1VMNpFPl1FMdQyNTtP20RCQsVCQwU73jNZVTvSM4xAQ9VCe+4kVNU6UDSlMNJNTUU/zUq1hTdRNbrNRf9NRlqkwkZhzkaszUcPTUdVVT/YRTpaN+ZCSCTCeqBvKKxASN1NST3NSXqlwkmiTkntTUo9zUp5o85Kus1K9TBdQc5LpafOS+zNTAU00Dxxzkpcp85M5kJfzU2Dzk26rM1ODU1OPc1Occ5OqiVCTw5ORDIBay+cQE/W1TDTMDVE0DB1TFtNVU9ZRU/ZRUZRMVVFLltFTN1NwFVDU0VKU0Zqz0MFQdRCQkOVTtJGlU7RR89Ec0JEpUDSRa7PRRnPRVVD3kVEXkqjwkZIT0aMT0bCwkcKqc9HWk9Hrk9H2U9IKpVE0kpPSKjPSOlPSSaVSt5BwEm6z0oFRFFKa89KhUTZSs9LBsBLaaJCS55PS9VA0UfPTHqiQkyYz0zjwk1IwE16q0BNwkBN/cBOOE9OiqjPTu7PTxbAT2pPT6WgQE/pT0AlWd1FV9E6sLVfWUVf2UVbWDGDVVRSMcHCQgVbX0BCTbKFVloyxVXbMxVar11FUthFXtJFWdJFVWRbNGVT3EVd0jUJQUVVScFFjEFF2sFGG0FFVlfBRohBRsdBRylBRVdHwUeGwUfnQUgtQUrYbcFIpVHdOPzBSTVVUF85eEFJysFKG0FFWlfBSohBSsjBSwtBRttZwUuFV1s75VHUOrw1UN08ekFMxcJM+qzBTTfBTYhBTcXCTfqrQU5ZwU6LQk7owU8GrUFPbcFPq0JP5VfbPbAVb1EwhWZaMMVrZNoxBWzRMTVgXzF21WZZMbVl2zIVYl05slVrWDKFalNGw0MVp0NDVkNDtWHdM/VDStQ1w0R1Yd5FZtpFZU7RR8NFiENFzENGDMNLVkPDRohDRsVq2kVtJNBFZVBMQ0gMw0hFZUjeQURIpMNJDMNJQ8NDWYZDSbTDSgVuXEPDRVqEQ0rAREsQxEtRRErbrENMBWdRPCLETGqVbtBKQ0zyxE1hRE2qpENNxMNOBkROM8NOipVr2UxDTwDET1FET6WuxE/pxEAlc9NFdFNG1XdbMOVyXTFVd9FJVXhRRXdYRXtfQ8VCjaRFQsTFQwVwXzN1dqnTRXpTRXZYNDVw3TTUd8VEtX5RSMVFOUVE1XLFReV9WEVFRkHFRTaFelpExUcHRUd3xUzXvcVH5XheQ8VIhXVJ3kpFSQjFSTlFSXJFRVnKRUoIxUozxUqCRUTawEZLJXxQR8VLuEVFO/V90ElFTHfFTLTFRV0FRU1BxU2CRU3ExU1eA0VOU8VOgUZO1XUnXUV/1EJFT83FT+BGRrAlg9NFgV0wxYXbNrEVg1VFgN0xdYdbNbHlh9syFY1dRYfTSaBHQsDHQxWHVUPHQ4YVidNGR/bnUe0i9YJTRqPFS4VFR03FQuV030mVbN5Lw0WlbttGw04QiMJ+6DfBQ4dBRbEI5jbAcCHtJPpPd+s9TnbuUG5Z7Vkl6ywbTHLuNSDaTkxOOKhKStDLR2TKdm86yEw7JMlIzEh24SHlAV08xVTwUkT6W0TnXETtWUVU3lpE01dE1dlExdpFVMnZRLLSRLlbRKDdNrh0rttEplo7xJXcTVSf1ESO2kSM0TM0iq1QRHBSRHvbRH1eRGakXERv1ERaWjnkWdVK1FDfPaRJXkRH2zMdVEPfRDXSRDpaM+Q6qdtEINtEJNxEKdVEKqRURC3dRDlSRDDfP6FUOd9EQN8xr0l+6V1rMQDKdmExynvtIGLK8+r0ijIl6yAVynRqXewgB0p16tAGatjqV2rbavyK/ar+yv/q8AeKPmlR6/ML/qkRa/WL9qvwB8vz6/UL+yv8S/nr0Ov9i7AAA</prop>
			</obj>
			<obj name="Protocol" class="HTCProtocol" version="1">
				<prop name="Created">2022-12-25T10:48:35.654</prop>
				<prop name="LastModified">2022-12-25T10:48:56.652</prop>
				<obj name="Programs" class="HTCRunProgramList" version="5">
					<list name="emlist" count="4">
						<obj name="item" class="HTCRunProgram" version="1">
							<prop name="name">pre-incubation</prop>
							<prop name="Cycles">1</prop>
							<prop name="AnalysisMode">None</prop>
							<obj name="Segments" class="TEMRunSegmentList" version="1">
								<list name="emlist" count="1">
									<obj name="item" class="HTCRunSegment" version="2">
										<prop name="Hold">30</prop>
										<prop name="Slope">4.4</prop>
										<prop name="StepDelay">0</prop>
										<prop name="StepSize">0</prop>
										<prop name="Target">95</prop>
										<prop name="Target2">0</prop>
										<prop name="AcquisitionMode">0</prop>
										<prop name="AcqPerDegree">5</prop>
									</obj>
								</list>
							</obj>
						</obj>
						<obj name="item" class="HTCRunProgram" version="1">
							<prop name="name">amplification</prop>
							<prop name="Cycles">45</prop>
							<prop name="AnalysisMode">Quantification</prop>
							<obj name="Segments" class="TEMRunSegmentList" version="1">
								<list name="emlist" count="2">
									<obj name="item" class="HTCRunSegment" version="2">
										<prop name="Hold">5</prop>
										<prop name="Slope">4.4</prop>
										<prop name="StepDelay">0</prop>
										<prop name="StepSize">0</prop>
										<prop name="Target">95</prop>
										<prop name="Target2">0</prop>
										<prop name="AcquisitionMode">0</prop>
										<prop name="AcqPerDegree">5</prop>
									</obj>
									<obj name="item" class="HTCRunSegment" version="2">
										<prop name="Hold">30</prop>
										<prop name="Slope">2.2</prop>
										<prop name="StepDelay">0</prop>
										<prop name="StepSize">0</prop>
										<prop name="Target">60</prop>
										<prop name="Target2">0</prop>
										<prop name="AcquisitionMode">1</prop>
										<prop name="AcqPerDegree">5</prop>
									</obj>
								</list>
							</obj>
						</obj>
						<obj name="item" class="HTCRunProgram" version="1">
							<prop name="name">melting curve</prop>
							<prop name="Cycles">1</prop>
							<prop name="AnalysisMode">Melting Curves</prop>
							<obj name="Segments" class="TEMRunSegmentList" version="1">
								<list name="emlist" count="3">
									<obj name="item" class="HTCRunSegment" version="2">
										<prop name="Hold">5</prop>
										<prop name="Slope">4.4</prop>
										<prop name="StepDelay">0</prop>
										<prop name="StepSize">0</prop>
										<prop name="Target">95</prop>
										<prop name="Target2">0</prop>
										<prop name="AcquisitionMode">0</prop>
										<prop name="AcqPerDegree">5</prop>
									</obj>
									<obj name="item" class="HTCRunSegment" version="2">
										<prop name="Hold">60</prop>
										<prop name="Slope">2.2</prop>
										<prop name="StepDelay">0</prop>
										<prop name="StepSize">0</prop>
										<prop name="Target">65</prop>
										<prop name="Target2">0</prop>
										<prop name="AcquisitionMode">0</prop>
										<prop name="AcqPerDegree">5</prop>
									</obj>
									<obj name="item" class="HTCRunSegment" version="2">
										<prop name="Hold">1</prop>
										<prop name="Slope">0.114285714285714</prop>
										<prop name="StepDelay">0</prop>
										<prop name="StepSize">0</prop>
										<prop name="Target">97</prop>
										<prop name="Target2">0</prop>
										<prop name="AcquisitionMode">2</prop>
										<prop name="AcqPerDegree">5</prop>
									</obj>
								</list>
							</obj>
						</obj>
						<obj name="item" class="HTCRunProgram" version="1">
							<prop name="name">cooling</prop>
							<prop name="Cycles">1</prop>
							<prop name="AnalysisMode">None</prop>
							<obj name="Segments" class="TEMRunSegmentList" version="1">
								<list name="emlist" count="1">
									<obj name="item" class="HTCRunSegment" version="2">
										<prop name="Hold">30</prop>
										<prop name="Slope">2.2</prop>
										<prop name="StepDelay">0</prop>
										<prop name="StepSize">0</prop>
										<prop name="Target">40</prop>
										<prop name="Target2">0</prop>
										<prop name="AcquisitionMode">0</prop>
										<prop name="AcqPerDegree">5</prop>
									</obj>
								</list>
							</obj>
						</obj>
					</list>
					<list name="AnalysisModes" count="4">
						<item>None</item>
						<item>Quantification</item>
						<item>Melting Curves</item>
						<item>Color Compensation</item>
					</list>
					<prop name="ChannelCount">1</prop>
					<prop name="InstrumentSubclass">HTC_VER_10</prop>
					<obj name="Container" class="HTCBlockType" version="1">
						<prop name="Id">bt96TC5</prop>
						<prop name="RowCount">8</prop>
						<prop name="ColCount">12</prop>
						<prop name="OvershootDnDelay">10</prop>
						<prop name="OvershootUpDelay">10</prop>
						<prop name="RampRateMaxDn">2.2</prop>
						<prop name="RampRateMaxUp">4.4</prop>
						<prop name="ReactionVolMin">10</prop>
						<prop name="ReactionVolMax">100</prop>
						<prop name="ReactionVolDefault">20</prop>
						<prop name="HorVertCrosstalkCoefficient">0.0003</prop>
						<prop name="DiagCrosstalkCoefficent">0.0001</prop>
					</obj>
					<prop name="MaxPositionsToSeek">96</prop>
					<obj name="DetectionFormats" class="DetectionFormats" version="2">
						<list name="emlist" count="1">
							<obj name="item" class="HTCDetectionFormat" version="1">
								<list name="emlist" count="1">
									<obj name="item" class="HTCChannel" version="2">
										<prop name="name">SYBR Green I / HRM Dye</prop>
										<prop name="Active">1</prop>
										<prop name="EmissionWL">510</prop>
										<prop name="ExcitationWL">465</prop>
										<prop name="IntgrTime">250</prop>
										<prop name="MaxIntgrTime">1000</prop>
										<prop name="MeltFactor">1.2</prop>
										<prop name="QuantFactor">20</prop>
									</obj>
								</list>
								<prop name="name">SYBR Green I / HRM Dye</prop>
								<prop name="Active">1</prop>
								<prop name="DefChannelNdx">0</prop>
								<prop name="DenominatorNdx">-1</prop>
								<prop name="ReadOnly">0</prop>
								<list name="EmissionWLAvail" count="6">
									<item>488</item>
									<item>510</item>
									<item>580</item>
									<item>610</item>
									<item>640</item>
									<item>660</item>
								</list>
								<list name="ExcitationWLAvail" count="5">
									<item>440</item>
									<item>465</item>
									<item>498</item>
									<item>533</item>
									<item>618</item>
								</list>
								<prop name="MeasuringMode">hmmDynamic</prop>
							</obj>
						</list>
						<prop name="DefFormatName">SYBR Green I / HRM Dye</prop>
					</obj>
					<list name="AcquisitionModes" count="4">
						<item>None</item>
						<item>Single</item>
						<item>Continuous</item>
						<item>Step</item>
					</list>
					<prop name="SeekTemp">30</prop>
					<prop name="SampleVolume">10</prop>
				</obj>
			</obj>
			<prop name="CompletedProgramNo">5</prop>
			<prop name="StopPoint">3</prop>
			<prop name="CarouselConstMoved">0</prop>
		</obj>
		<obj name="AnlsAndSampleInfo" class="AnlsAndSampleInfo" version="1">
			<obj name="AnlsPropTypes" class="PropertyTypeList" version="1">
				<list name="emlist" count="3">
					<obj name="item" class="SamplePropType" version="1">
						<prop name="name">Units</prop>
						<prop name="PropClass">QuantUnitsProp</prop>
						<prop name="IsChannelProperty">0</prop>
						<prop name="SelectorOrder">0</prop>
						<prop name="ShowInSelector">0</prop>
						<prop name="ShowInTable">0</prop>
						<prop name="TableOrder">0</prop>
					</obj>
					<obj name="item" class="SamplePropType" version="1">
						<prop name="name">ExtRef</prop>
						<prop name="PropClass">RQExtRefProp</prop>
						<prop name="IsChannelProperty">0</prop>
						<prop name="SelectorOrder">0</prop>
						<prop name="ShowInSelector">0</prop>
						<prop name="ShowInTable">0</prop>
						<prop name="TableOrder">0</prop>
					</obj>
					<obj name="item" class="SamplePropType" version="1">
						<prop name="name">Endpt External Experiment</prop>
						<prop name="PropClass">EndptGenoExtExp</prop>
						<prop name="IsChannelProperty">0</prop>
						<prop name="SelectorOrder">0</prop>
						<prop name="ShowInSelector">0</prop>
						<prop name="ShowInTable">0</prop>
						<prop name="TableOrder">0</prop>
					</obj>
				</list>
			</obj>
			<obj name="SamplePropTypes" class="PropertyTypeList" version="1">
				<list name="emlist" count="26">
					<obj name="item" class="SamplePosPropType" version="1">
						<prop name="name">Position</prop>
						<prop name="PropClass">GenSampleEditPosition</prop>
						<prop name="AnalysisClass">General</prop>
						<prop name="IsChannelProperty">0</prop>
						<prop name="SelectorOrder">0</prop>
						<prop name="ShowInSelector">0</prop>
						<prop name="ShowInTable">1</prop>
						<prop name="TableOrder">0</prop>
					</obj>
					<obj name="item" class="SamplePropType" version="1">
						<prop name="name">Color</prop>
						<prop name="PropClass">SamplePrefColor</prop>
						<prop name="AnalysisClass">General</prop>
						<prop name="IsChannelProperty">0</prop>
						<prop name="SelectorOrder">1</prop>
						<prop name="ShowInSelector">0</prop>
						<prop name="ShowInTable">1</prop>
						<prop name="TableOrder">1</prop>
					</obj>
					<obj name="item" class="SamplePropType" version="1">
						<prop name="name">Replicate of</prop>
						<prop name="PropClass">GenSampleEditReplicate</prop>
						<prop name="AnalysisClass">General</prop>
						<prop name="IsChannelProperty">0</prop>
						<prop name="SelectorOrder">2</prop>
						<prop name="ShowInSelector">0</prop>
						<prop name="ShowInTable">1</prop>
						<prop name="TableOrder">2</prop>
					</obj>
					<obj name="item" class="SamplePropType" version="1">
						<prop name="name">Sample Name</prop>
						<prop name="PropClass">GenSampleEditName</prop>
						<prop name="AnalysisClass">General</prop>
						<prop name="IsChannelProperty">0</prop>
						<prop name="SelectorOrder">3</prop>
						<prop name="ShowInSelector">1</prop>
						<prop name="ShowInTable">1</prop>
						<prop name="TableOrder">3</prop>
					</obj>
					<obj name="item" class="SamplePropType" version="1">
						<prop name="name">Subsets</prop>
						<prop name="PropClass">GenSampleEditSubset</prop>
						<prop name="AnalysisClass">General</prop>
						<prop name="IsChannelProperty">0</prop>
						<prop name="SelectorOrder">4</prop>
						<prop name="ShowInSelector">0</prop>
						<prop name="ShowInTable">0</prop>
						<prop name="TableOrder">4</prop>
					</obj>
					<obj name="item" class="SamplePropType" version="1">
						<prop name="name">Notes</prop>
						<prop name="PropClass">GenSampleEditNotes</prop>
						<prop name="AnalysisClass">General</prop>
						<prop name="IsChannelProperty">0</prop>
						<prop name="SelectorOrder">5</prop>
						<prop name="ShowInSelector">0</prop>
						<prop name="ShowInTable">0</prop>
						<prop name="TableOrder">5</prop>
					</obj>
					<obj name="item" class="SamplePropType" version="1">
						<prop name="name">Sample ID</prop>
						<prop name="PropClass">HTCSampleID</prop>
						<prop name="AnalysisClass">General</prop>
						<prop name="IsChannelProperty">0</prop>
						<prop name="SelectorOrder">6</prop>
						<prop name="ShowInSelector">0</prop>
						<prop name="ShowInTable">0</prop>
						<prop name="TableOrder">6</prop>
					</obj>
					<obj name="item" class="SamplePropType" version="1">
						<prop name="name">Sample Prep Notes</prop>
						<prop name="PropClass">HTCSamplePrepNotes</prop>
						<prop name="AnalysisClass">General</prop>
						<prop name="IsChannelProperty">0</prop>
						<prop name="SelectorOrder">7</prop>
						<prop name="ShowInSelector">0</prop>
						<prop name="ShowInTable">0</prop>
						<prop name="TableOrder">7</prop>
					</obj>
					<obj name="item" class="SamplePrefWidthType" version="1">
						<prop name="name">Width</prop>
						<prop name="PropClass">SamplePrefWidth</prop>
						<prop name="AnalysisClass">Sample preferences</prop>
						<prop name="IsChannelProperty">0</prop>
						<prop name="SelectorOrder">8</prop>
						<prop name="ShowInSelector">0</prop>
						<prop name="ShowInTable">0</prop>
						<prop name="TableOrder">8</prop>
					</obj>
					<obj name="item" class="SamplePrefLineStyleType" version="1">
						<prop name="name">Line Style</prop>
						<prop name="PropClass">SamplePrefLineStyle</prop>
						<prop name="AnalysisClass">Sample preferences</prop>
						<prop name="IsChannelProperty">0</prop>
						<prop name="SelectorOrder">9</prop>
						<prop name="ShowInSelector">0</prop>
						<prop name="ShowInTable">0</prop>
						<prop name="TableOrder">9</prop>
					</obj>
					<obj name="item" class="SamplePrefPointStyleType" version="1">
						<prop name="name">Point Style</prop>
						<prop name="PropClass">SamplePrefPointStyle</prop>
						<prop name="AnalysisClass">Sample preferences</prop>
						<prop name="IsChannelProperty">0</prop>
						<prop name="SelectorOrder">10</prop>
						<prop name="ShowInSelector">0</prop>
						<prop name="ShowInTable">0</prop>
						<prop name="TableOrder">10</prop>
					</obj>
					<obj name="item" class="SamplePropType" version="1">
						<prop name="name">Dominant Channel</prop>
						<prop name="PropClass">DominantChannelProp</prop>
						<prop name="AnalysisClass">Color Compensation Analysis</prop>
						<prop name="IsChannelProperty">0</prop>
						<prop name="SelectorOrder">11</prop>
						<prop name="ShowInSelector">0</prop>
						<prop name="ShowInTable">0</prop>
						<prop name="TableOrder">11</prop>
					</obj>
					<obj name="item" class="EndPtSampleTypePropertyType" version="1">
						<prop name="name">EndPt Sample Type</prop>
						<prop name="PropClass">GroupingSample</prop>
						<prop name="AnalysisClass">EndPtGenotyping</prop>
						<prop name="IsChannelProperty">0</prop>
						<prop name="SelectorOrder">12</prop>
						<prop name="ShowInSelector">0</prop>
						<prop name="ShowInTable">0</prop>
						<prop name="TableOrder">12</prop>
					</obj>
					<obj name="item" class="SamplePropType" version="1">
						<prop name="name">EndPt Genotype</prop>
						<prop name="PropClass">Genotype</prop>
						<prop name="AnalysisClass">EndPtGenotyping</prop>
						<prop name="IsChannelProperty">0</prop>
						<prop name="SelectorOrder">13</prop>
						<prop name="ShowInSelector">0</prop>
						<prop name="ShowInTable">0</prop>
						<prop name="TableOrder">13</prop>
					</obj>
					<obj name="item" class="SamplePropType" version="1">
						<prop name="name">Target Name</prop>
						<prop name="PropClass">TargetName</prop>
						<prop name="AnalysisClass">General</prop>
						<prop name="IsChannelProperty">1</prop>
						<prop name="SelectorOrder">22</prop>
						<prop name="ShowInSelector">1</prop>
						<prop name="ShowInTable">1</prop>
						<prop name="TableOrder">22</prop>
					</obj>
					<obj name="item" class="QuantSampleTypePropertyType" version="1">
						<prop name="name">Quantification Sample Type</prop>
						<prop name="PropClass">QuantSampleTypeProperty</prop>
						<prop name="AnalysisClass">Quantification Analysis</prop>
						<prop name="IsChannelProperty">1</prop>
						<prop name="SelectorOrder">15</prop>
						<prop name="ShowInSelector">0</prop>
						<prop name="ShowInTable">0</prop>
						<prop name="TableOrder">15</prop>
					</obj>
					<obj name="item" class="SamplePropType" version="1">
						<prop name="name">Concentration</prop>
						<prop name="PropClass">QuantConcProperty</prop>
						<prop name="AnalysisClass">Quantification Analysis</prop>
						<prop name="IsChannelProperty">1</prop>
						<prop name="SelectorOrder">16</prop>
						<prop name="ShowInSelector">1</prop>
						<prop name="ShowInTable">1</prop>
						<prop name="TableOrder">16</prop>
					</obj>
					<obj name="item" class="QuantCpType" version="1">
						<prop name="name">Cp Low</prop>
						<prop name="PropClass">QuantCpLowProp</prop>
						<prop name="AnalysisClass">Quantification Analysis</prop>
						<prop name="IsChannelProperty">1</prop>
						<prop name="SelectorOrder">17</prop>
						<prop name="ShowInSelector">0</prop>
						<prop name="ShowInTable">0</prop>
						<prop name="TableOrder">17</prop>
					</obj>
					<obj name="item" class="QuantCpType" version="1">
						<prop name="name">Cp High</prop>
						<prop name="PropClass">QuantCpHighProp</prop>
						<prop name="AnalysisClass">Quantification Analysis</prop>
						<prop name="IsChannelProperty">1</prop>
						<prop name="SelectorOrder">18</prop>
						<prop name="ShowInSelector">0</prop>
						<prop name="ShowInTable">0</prop>
						<prop name="TableOrder">18</prop>
					</obj>
					<obj name="item" class="GroupSampleTypePropertyType" version="1">
						<prop name="name">Melt Geno Sample Type</prop>
						<prop name="PropClass">GroupChannelTypeProp</prop>
						<prop name="AnalysisClass">Melt Geno</prop>
						<prop name="IsChannelProperty">1</prop>
						<prop name="SelectorOrder">19</prop>
						<prop name="ShowInSelector">0</prop>
						<prop name="ShowInTable">0</prop>
						<prop name="TableOrder">19</prop>
					</obj>
					<obj name="item" class="SamplePropType" version="1">
						<prop name="name">Melt Geno Genotype</prop>
						<prop name="PropClass">ChannelGenotype</prop>
						<prop name="AnalysisClass">Melt Geno</prop>
						<prop name="IsChannelProperty">1</prop>
						<prop name="SelectorOrder">20</prop>
						<prop name="ShowInSelector">0</prop>
						<prop name="ShowInTable">0</prop>
						<prop name="TableOrder">20</prop>
					</obj>
					<obj name="item" class="RQTargetPropertyType" version="1">
						<prop name="name">Target Type</prop>
						<prop name="PropClass">RQTargetProperty</prop>
						<prop name="AnalysisClass">Relative Quantification</prop>
						<prop name="IsChannelProperty">1</prop>
						<prop name="SelectorOrder">21</prop>
						<prop name="ShowInSelector">0</prop>
						<prop name="ShowInTable">0</prop>
						<prop name="TableOrder">21</prop>
					</obj>
					<obj name="item" class="RQSampleTargetPropertyType" version="1">
						<prop name="name">Combined Sample and Target Type</prop>
						<prop name="PropClass">RQSampleTargetProperty</prop>
						<prop name="AnalysisClass">Relative Quantification</prop>
						<prop name="IsChannelProperty">1</prop>
						<prop name="SelectorOrder">15</prop>
						<prop name="ShowInSelector">1</prop>
						<prop name="ShowInTable">1</prop>
						<prop name="TableOrder">15</prop>
					</obj>
					<obj name="item" class="SamplePropType" version="1">
						<prop name="name">Efficiency</prop>
						<prop name="PropClass">RQEffProp</prop>
						<prop name="AnalysisClass">Relative Quantification</prop>
						<prop name="IsChannelProperty">1</prop>
						<prop name="SelectorOrder">23</prop>
						<prop name="ShowInSelector">0</prop>
						<prop name="ShowInTable">1</prop>
						<prop name="TableOrder">23</prop>
					</obj>
					<obj name="item" class="GroupSampleTypePropertyTypeNoPos" version="1">
						<prop name="name">Scanning Sample Type</prop>
						<prop name="PropClass">GroupChannelTypeProp</prop>
						<prop name="AnalysisClass">Scanning</prop>
						<prop name="IsChannelProperty">1</prop>
						<prop name="SelectorOrder">24</prop>
						<prop name="ShowInSelector">0</prop>
						<prop name="ShowInTable">0</prop>
						<prop name="TableOrder">24</prop>
					</obj>
					<obj name="item" class="SamplePropType" version="1">
						<prop name="name">Scanning Genotype</prop>
						<prop name="PropClass">ChannelGenotype</prop>
						<prop name="AnalysisClass">Scanning</prop>
						<prop name="IsChannelProperty">1</prop>
						<prop name="SelectorOrder">25</prop>
						<prop name="ShowInSelector">0</prop>
						<prop name="ShowInTable">0</prop>
						<prop name="TableOrder">25</prop>
					</obj>
				</list>
			</obj>
			<obj name="SelectedChannels" class="TEMIntegerSet" version="1">
				<list name="Items" count="1">
					<prop name="Item">0</prop>
				</list>
			</obj>
			<obj name="AnalysisProperties" class="ExpPropList" version="1">
				<list name="emlist" count="3">
					<obj name="PropertyObject" class="EndptGenoExtExp" version="3">
						<prop name="PropertyTypeName">Endpt External Experiment</prop>
					</obj>
					<obj name="PropertyObject" class="RQExtRefProp" version="3">
						<prop name="PropertyTypeName">ExtRef</prop>
						<prop name="RefExpProg">-1</prop>
					</obj>
					<obj name="PropertyObject" class="QuantUnitsProp" version="3">
						<prop name="PropertyTypeName">Units</prop>
					</obj>
				</list>
			</obj>
			<obj name="SampleInfoList" class="SamplePropInfoList" version="1">
				<list name="emlist" count="96">
					<obj name="item" class="SamplePropInfo" version="1">
						<obj name="ChannelProperties" class="ChanPropList" version="2">
							<obj name="ChannelProperties" class="EMList" version="1">
								<list name="emlist" count="1">
									<obj name="item" class="PropertyList" version="1">
										<list name="emlist" count="12">
											<obj name="PropertyObject" class="RQSampleTargetProperty" version="4">
												<prop name="PropertyTypeName">Combined Sample and Target Type</prop>
												<prop name="Position">0</prop>
												<prop name="IsDefault">0</prop>
												<obj name="ChannelProp" class="ChannelProperty" version="1">
													<prop name="ChannelIdx">0</prop>
												</obj>
											</obj>
											<obj name="PropertyObject" class="QuantConcProperty" version="4">
												<prop name="PropertyTypeName">Concentration</prop>
												<prop name="Position">0</prop>
												<prop name="IsDefault">1</prop>
												<prop name="Concentration">0</prop>
												<obj name="ChannelProp" class="ChannelProperty" version="1">
													<prop name="ChannelIdx">0</prop>
												</obj>
												<prop name="ReadOnly">1</prop>
											</obj>
											<obj name="PropertyObject" class="QuantCpHighProp" version="4">
												<prop name="PropertyTypeName">Cp High</prop>
												<prop name="Position">0</prop>
												<prop name="IsDefault">1</prop>
												<prop name="CpRangeHigh">0</prop>
												<obj name="ChannelProp" class="ChannelProperty" version="1">
													<prop name="ChannelIdx">0</prop>
												</obj>
												<prop name="ReadOnly">0</prop>
											</obj>
											<obj name="PropertyObject" class="QuantCpLowProp" version="4">
												<prop name="PropertyTypeName">Cp Low</prop>
												<prop name="Position">0</prop>
												<prop name="IsDefault">1</prop>
												<prop name="CpRangeLow">0</prop>
												<obj name="ChannelProp" class="ChannelProperty" version="1">
													<prop name="ChannelIdx">0</prop>
												</obj>
												<prop name="ReadOnly">0</prop>
											</obj>
											<obj name="PropertyObject" class="RQEffProp" version="4">
												<prop name="PropertyTypeName">Efficiency</prop>
												<prop name="Position">0</prop>
												<prop name="IsDefault">1</prop>
												<prop name="Efficiency">2</prop>
												<obj name="ChannelProp" class="ChannelProperty" version="1">
													<prop name="ChannelIdx">0</prop>
												</obj>
											</obj>
											<obj name="PropertyObject" class="ChannelGenotype" version="4">
												<prop name="PropertyTypeName">Melt Geno Genotype</prop>
												<prop name="Position">0</prop>
												<prop name="IsDefault">1</prop>
												<prop name="ReadOnly">1</prop>
												<obj name="ChannelProp" class="ChannelProperty" version="1">
													<prop name="ChannelIdx">0</prop>
												</obj>
											</obj>
											<obj name="PropertyObject" class="GroupChannelTypeProp" version="4">
												<prop name="PropertyTypeName">Melt Geno Sample Type</prop>
												<prop name="Position">0</prop>
												<prop name="IsDefault">0</prop>
												<prop name="GroupSampleType">mstUnknown</prop>
												<obj name="ChannelProp" class="ChannelProperty" version="1">
													<prop name="ChannelIdx">0</prop>
												</obj>
											</obj>
											<obj name="PropertyObject" class="QuantSampleTypeProperty" version="4">
												<prop name="PropertyTypeName">Quantification Sample Type</prop>
												<prop name="Position">0</prop>
												<prop name="IsDefault">0</prop>
												<prop name="SampleType">qsPosCalibrator</prop>
												<obj name="ChannelProp" class="ChannelProperty" version="1">
													<prop name="ChannelIdx">0</prop>
												</obj>
											</obj>
											<obj name="PropertyObject" class="ChannelGenotype" version="4">
												<prop name="PropertyTypeName">Scanning Genotype</prop>
												<prop name="Position">0</prop>
												<prop name="IsDefault">1</prop>
												<prop name="ReadOnly">1</prop>
												<obj name="ChannelProp" class="ChannelProperty" version="1">
													<prop name="ChannelIdx">0</prop>
												</obj>
											</obj>
											<obj name="PropertyObject" class="GroupChannelTypeProp" version="4">
												<prop name="PropertyTypeName">Scanning Sample Type</prop>
												<prop name="Position">0</prop>
												<prop name="IsDefault">0</prop>
												<prop name="GroupSampleType">mstUnknown</prop>
												<obj name="ChannelProp" class="ChannelProperty" version="1">
													<prop name="ChannelIdx">0</prop>
												</obj>
											</obj>
											<obj name="PropertyObject" class="TargetName" version="4">
												<prop name="PropertyTypeName">Target Name</prop>
												<prop name="Position">0</prop>
												<prop name="IsDefault">0</prop>
												<prop name="name">ACT</prop>
												<obj name="ChannelProp" class="ChannelProperty" version="1">
													<prop name="ChannelIdx">0</prop>
												</obj>
											</obj>
											<obj name="PropertyObject" class="RQTargetProperty" version="4">
												<prop name="PropertyTypeName">Target Type</prop>
												<prop name="Position">0</prop>
												<prop name="IsDefault">0</prop>
												<prop name="TargetType">dtReference</prop>
												<obj name="ChannelProp" class="ChannelProperty" version="1">
													<prop name="ChannelIdx">0</prop>
												</obj>
											</obj>
										</list>
									</obj>
								</list>
							</obj>
						</obj>
						<prop name="ChannelPropertyCount">1</prop>
						<prop name="ContainerPosition">0</prop>
						<prop name="HasSampleProperties">1</prop>
						<obj name="SampleProperties" class="PropertyList" version="1">
							<list name="emlist" count="14">
								<obj name="PropertyObject" class="SamplePrefColor" version="4">
									<prop name="PropertyTypeName">Color</prop>
									<prop name="Position">0</prop>
									<prop name="IsDefault">0</prop>
									<prop name="Color">$00FF8000</prop>
								</obj>
								<obj name="PropertyObject" class="DominantChannelProp" version="4">
									<prop name="PropertyTypeName">Dominant Channel</prop>
									<prop name="Position">0</prop>
									<prop name="IsDefault">0</prop>
									<prop name="DominantChannel">0</prop>
								</obj>
								<obj name="PropertyObject" class="Genotype" version="4">
									<prop name="PropertyTypeName">EndPt Genotype</prop>
									<prop name="Position">0</prop>
									<prop name="IsDefault">1</prop>
									<prop name="ReadOnly">1</prop>
								</obj>
								<obj name="PropertyObject" class="GroupingSample" version="4">
									<prop name="PropertyTypeName">EndPt Sample Type</prop>
									<prop name="Position">0</prop>
									<prop name="IsDefault">0</prop>
									<prop name="GroupSampleType">mstUnknown</prop>
								</obj>
								<obj name="PropertyObject" class="SamplePrefLineStyle" version="4">
									<prop name="PropertyTypeName">Line Style</prop>
									<prop name="Position">0</prop>
									<prop name="IsDefault">0</prop>
									<prop name="LineStyle">psSolid</prop>
								</obj>
								<obj name="PropertyObject" class="GenSampleEditNotes" version="4">
									<prop name="PropertyTypeName">Notes</prop>
									<prop name="Position">0</prop>
									<prop name="IsDefault">1</prop>
								</obj>
								<obj name="PropertyObject" class="SamplePrefPointStyle" version="4">
									<prop name="PropertyTypeName">Point Style</prop>
									<prop name="Position">0</prop>
									<prop name="IsDefault">0</prop>
									<prop name="PointStyle">psNothing</prop>
								</obj>
								<obj name="PropertyObject" class="GenSampleEditPosition" version="4">
									<prop name="PropertyTypeName">Position</prop>
									<prop name="Position">0</prop>
									<prop name="IsDefault">1</prop>
								</obj>
								<obj name="PropertyObject" class="GenSampleEditReplicate" version="4">
									<prop name="PropertyTypeName">Replicate of</prop>
									<prop name="Position">0</prop>
									<prop name="IsDefault">0</prop>
									<prop name="ReplicateOf">0</prop>
								</obj>
								<obj name="PropertyObject" class="HTCSampleID" version="4">
									<prop name="PropertyTypeName">Sample ID</prop>
									<prop name="Position">0</prop>
									<prop name="IsDefault">1</prop>
								</obj>
								<obj name="PropertyObject" class="GenSampleEditName" version="4">
									<prop name="PropertyTypeName">Sample Name</prop>
									<prop name="Position">0</prop>
									<prop name="IsDefault">0</prop>
									<prop name="name">21N</prop>
								</obj>
								<obj name="PropertyObject" class="HTCSamplePrepNotes" version="4">
									<prop name="PropertyTypeName">Sample Prep Notes</prop>
									<prop name="Position">0</prop>
									<prop name="IsDefault">1</prop>
								</obj>
								<obj name="PropertyObject" class="GenSampleEditSubset" version="4">
									<prop name="PropertyTypeName">Subsets</prop>
									<prop name="Position">0</prop>
									<prop name="IsDefault">1</prop>
								</obj>
								<obj name="PropertyObject" class="SamplePrefWidth" version="5">
									<prop name="PropertyTypeName">Width</prop>
									<prop name="Position">0</prop>
									<prop name="IsDefault">1</prop>
									<prop name="Width">1</prop>
								</obj>
							</list>
						</obj>
					</obj>
					<obj name="item" class="SamplePropInfo" version="1">
						<obj name="ChannelProperties" class="ChanPropList" version="2">
							<obj name="ChannelProperties" class="EMList" version="1">
								<list name="emlist" count="1">
									<obj name="item" class="PropertyList" version="1">
										<list name="emlist" count="12">
											<obj name="PropertyObject" class="RQSampleTargetProperty" version="4">
												<prop name="PropertyTypeName">Combined Sample and Target Type</prop>
												<prop name="Position">1</prop>
												<prop name="IsDefault">0</prop>
												<obj name="ChannelProp" class="ChannelProperty" version="1">
													<prop name="ChannelIdx">0</prop>
												</obj>
											</obj>
											<obj name="PropertyObject" class="QuantConcProperty" version="4">
												<prop name="PropertyTypeName">Concentration</prop>
												<prop name="Position">1</prop>
												<prop name="IsDefault">1</prop>
												<prop name="Concentration">0</prop>
												<obj name="ChannelProp" class="ChannelProperty" version="1">
													<prop name="ChannelIdx">0</prop>
												</obj>
												<prop name="ReadOnly">1</prop>
											</obj>
											<obj name="PropertyObject" class="QuantCpHighProp" version="4">
												<prop name="PropertyTypeName">Cp High</prop>
												<prop name="Position">1</prop>
												<prop name="IsDefault">1</prop>
												<prop name="CpRangeHigh">0</prop>
												<obj name="ChannelProp" class="ChannelProperty" version="1">
													<prop name="ChannelIdx">0</prop>
												</obj>
												<prop name="ReadOnly">0</prop>
											</obj>
											<obj name="PropertyObject" class="QuantCpLowProp" version="4">
												<prop name="PropertyTypeName">Cp Low</prop>
												<prop name="Position">1</prop>
												<prop name="IsDefault">1</prop>
												<prop name="CpRangeLow">0</prop>
												<obj name="ChannelProp" class="ChannelProperty" version="1">
													<prop name="ChannelIdx">0</prop>
												</obj>
												<prop name="ReadOnly">0</prop>
											</obj>
											<obj name="PropertyObject" class="RQEffProp" version="4">
												<prop name="PropertyTypeName">Efficiency</prop>
												<prop name="Position">1</prop>
												<prop name="IsDefault">1</prop>
												<prop name="Efficiency">2</prop>
												<obj name="ChannelProp" class="ChannelProperty" version="1">
													<prop name="ChannelIdx">0</prop>
												</obj>
											</obj>
											<obj name="PropertyObject" class="ChannelGenotype" version="4">
												<prop name="PropertyTypeName">Melt Geno Genotype</prop>
												<prop name="Position">1</prop>
												<prop name="IsDefault">1</prop>
												<prop name="ReadOnly">1</prop>
												<obj name="ChannelProp" class="ChannelProperty" version="1">
													<prop name="ChannelIdx">0</prop>
												</obj>
											</obj>
											<obj name="PropertyObject" class="GroupChannelTypeProp" version="4">
												<prop name="PropertyTypeName">Melt Geno Sample Type</prop>
												<prop name="Position">1</prop>
												<prop name="IsDefault">0</prop>
												<prop name="GroupSampleType">mstUnknown</prop>
												<obj name="ChannelProp" class="ChannelProperty" version="1">
													<prop name="ChannelIdx">0</prop>
												</obj>
											</obj>
											<obj name="PropertyObject" class="QuantSampleTypeProperty" version="4">
												<prop name="PropertyTypeName">Quantification Sample Type</prop>
												<prop name="Position">1</prop>
												<prop name="IsDefault">0</prop>
												<prop name="SampleType">qsPosCalibrator</prop>
												<obj name="ChannelProp" class="ChannelProperty" version="1">
													<prop name="ChannelIdx">0</prop>
												</obj>
											</obj>
											<obj name="PropertyObject" class="ChannelGenotype" version="4">
												<prop name="PropertyTypeName">Scanning Genotype</prop>
												<prop name="Position">1</prop>
												<prop name="IsDefault">1</prop>
												<prop name="ReadOnly">1</prop>
												<obj name="ChannelProp" class="ChannelProperty" version="1">
													<prop name="ChannelIdx">0</prop>
												</obj>
											</obj>
											<obj name="PropertyObject" class="GroupChannelTypeProp" version="4">
												<prop name="PropertyTypeName">Scanning Sample Type</prop>
												<prop name="Position">1</prop>
												<prop name="IsDefault">0</prop>
												<prop name="GroupSampleType">mstUnknown</prop>
												<obj name="ChannelProp" class="ChannelProperty" version="1">
													<prop name="ChannelIdx">0</prop>
												</obj>
											</obj>
											<obj name="PropertyObject" class="TargetName" version="4">
												<prop name="PropertyTypeName">Target Name</prop>
												<prop name="Position">1</prop>
												<prop name="IsDefault">0</prop>
												<prop name="name">ACT</prop>
												<obj name="ChannelProp" class="ChannelProperty" version="1">
													<prop name="ChannelIdx">0</prop>
												</obj>
											</obj>
											<obj name="PropertyObject" class="RQTargetProperty" version="4">
												<prop name="PropertyTypeName">Target Type</prop>
												<prop name="Position">1</prop>
												<prop name="IsDefault">0</prop>
												<prop name="TargetType">dtReference</prop>
												<obj name="ChannelProp" class="ChannelProperty" version="1">
													<prop name="ChannelIdx">0</prop>
												</obj>
											</obj>
										</list>
									</obj>
								</list>
							</obj>
						</obj>
						<prop name="ChannelPropertyCount">1</prop>
						<prop name="ContainerPosition">1</prop>
						<prop name="HasSampleProperties">1</prop>
						<obj name="SampleProperties" class="PropertyList" version="1">
							<list name="emlist" count="14">
								<obj name="PropertyObject" class="SamplePrefColor" version="4">
									<prop name="PropertyTypeName">Color</prop>
									<prop name="Position">1</prop>
									<prop name="IsDefault">0</prop>
									<prop name="Color">clRed</prop>
								</obj>
								<obj name="PropertyObject" class="DominantChannelProp" version="4">
									<prop name="PropertyTypeName">Dominant Channel</prop>
									<prop name="Position">1</prop>
									<prop name="IsDefault">0</prop>
									<prop name="DominantChannel">0</prop>
								</obj>
								<obj name="PropertyObject" class="Genotype" version="4">
									<prop name="PropertyTypeName">EndPt Genotype</prop>
									<prop name="Position">1</prop>
									<prop name="IsDefault">1</prop>
									<prop name="ReadOnly">1</prop>
								</obj>
								<obj name="PropertyObject" class="GroupingSample" version="4">
									<prop name="PropertyTypeName">EndPt Sample Type</prop>
									<prop name="Position">1</prop>
									<prop name="IsDefault">0</prop>
									<prop name="GroupSampleType">mstUnknown</prop>
								</obj>
								<obj name="PropertyObject" class="SamplePrefLineStyle" version="4">
									<prop name="PropertyTypeName">Line Style</prop>
									<prop name="Position">1</prop>
									<prop name="IsDefault">0</prop>
									<prop name="LineStyle">psSolid</prop>
								</obj>
								<obj name="PropertyObject" class="GenSampleEditNotes" version="4">
									<prop name="PropertyTypeName">Notes</prop>
									<prop name="Position">1</prop>
									<prop name="IsDefault">1</prop>
								</obj>
								<obj name="PropertyObject" class="SamplePrefPointStyle" version="4">
									<prop name="PropertyTypeName">Point Style</prop>
									<prop name="Position">1</prop>
									<prop name="IsDefault">0</prop>
									<prop name="PointStyle">psNothing</prop>
								</obj>
								<obj name="PropertyObject" class="GenSampleEditPosition" version="4">
									<prop name="PropertyTypeName">Position</prop>
									<prop name="Position">1</prop>
									<prop name="IsDefault">1</prop>
								</obj>
								<obj name="PropertyObject" class="GenSampleEditReplicate" version="4">
									<prop name="PropertyTypeName">Replicate of</prop>
									<prop name="Position">1</prop>
									<prop name="IsDefault">0</prop>
									<prop name="ReplicateOf">0</prop>
								</obj>
								<obj name="PropertyObject" class="HTCSampleID" version="4">
									<prop name="PropertyTypeName">Sample ID</prop>
									<prop name="Position">1</prop>
									<prop name="IsDefault">1</prop>
								</obj>
								<obj name="PropertyObject" class="GenSampleEditName" version="4">
									<prop name="PropertyTypeName">Sample Name</prop>
									<prop name="Position">1</prop>
									<prop name="IsDefault">0</prop>
									<prop name="name">21N</prop>
								</obj>
								<obj name="PropertyObject" class="HTCSamplePrepNotes" version="4">
									<prop name="PropertyTypeName">Sample Prep Notes</prop>
									<prop name="Position">1</prop>
									<prop name="IsDefault">1</prop>
								</obj>
								<obj name="PropertyObject" class="GenSampleEditSubset" version="4">
									<prop name="PropertyTypeName">Subsets</prop>
									<prop name="Position">1</prop>
									<prop name="IsDefault">1</prop>
								</obj>
								<obj name="PropertyObject" class="SamplePrefWidth" version="5">
									<prop name="PropertyTypeName">Width</prop>
									<prop name="Position">1</prop>
									<prop name="IsDefault">1</prop>
									<prop name="Width">1</prop>
								</obj>
							</list>
						</obj>
					</obj>
					<obj name="item" class="SamplePropInfo" version="1">
						<obj name="ChannelProperties" class="ChanPropList" version="2">
							<obj name="ChannelProperties" class="EMList" version="1">
								<list name="emlist" count="1">
									<obj name="item" class="PropertyList" version="1">
										<list name="emlist" count="12">
											<obj name="PropertyObject" class="RQSampleTargetProperty" version="4">
												<prop name="PropertyTypeName">Combined Sample and Target Type</prop>
												<prop name="Position">2</prop>
												<prop name="IsDefault">0</prop>
												<obj name="ChannelProp" class="ChannelProperty" version="1">
													<prop name="ChannelIdx">0</prop>
												</obj>
											</obj>
											<obj name="PropertyObject" class="QuantConcProperty" version="4">
												<prop name="PropertyTypeName">Concentration</prop>
												<prop name="Position">2</prop>
												<prop name="IsDefault">1</prop>
												<prop name="Concentration">0</prop>
												<obj name="ChannelProp" class="ChannelProperty" version="1">
													<prop name="ChannelIdx">0</prop>
												</obj>
												<prop name="ReadOnly">1</prop>
											</obj>
											<obj name="PropertyObject" class="QuantCpHighProp" version="4">
												<prop name="PropertyTypeName">Cp High</prop>
												<prop name="Position">2</prop>
												<prop name="IsDefault">1</prop>
												<prop name="CpRangeHigh">0</prop>
												<obj name="ChannelProp" class="ChannelProperty" version="1">
													<prop name="ChannelIdx">0</prop>
												</obj>
												<prop name="ReadOnly">0</prop>
											</obj>
											<obj name="PropertyObject" class="QuantCpLowProp" version="4">
												<prop name="PropertyTypeName">Cp Low</prop>
												<prop name="Position">2</prop>
												<prop name="IsDefault">1</prop>
												<prop name="CpRangeLow">0</prop>
												<obj name="ChannelProp" class="ChannelProperty" version="1">
													<prop name="ChannelIdx">0</prop>
												</obj>
												<prop name="ReadOnly">0</prop>
											</obj>
											<obj name="PropertyObject" class="RQEffProp" version="4">
												<prop name="PropertyTypeName">Efficiency</prop>
												<prop name="Position">2</prop>
												<prop name="IsDefault">1</prop>
												<prop name="Efficiency">2</prop>
												<obj name="ChannelProp" class="ChannelProperty" version="1">
													<prop name="ChannelIdx">0</prop>
												</obj>
											</obj>
											<obj name="PropertyObject" class="ChannelGenotype" version="4">
												<prop name="PropertyTypeName">Melt Geno Genotype</prop>
												<prop name="Position">2</prop>
												<prop name="IsDefault">1</prop>
												<prop name="ReadOnly">1</prop>
												<obj name="ChannelProp" class="ChannelProperty" version="1">
													<prop name="ChannelIdx">0</prop>
												</obj>
											</obj>
											<obj name="PropertyObject" class="GroupChannelTypeProp" version="4">
												<prop name="PropertyTypeName">Melt Geno Sample Type</prop>
												<prop name="Position">2</prop>
												<prop name="IsDefault">0</prop>
												<prop name="GroupSampleType">mstUnknown</prop>
												<obj name="ChannelProp" class="ChannelProperty" version="1">
													<prop name="ChannelIdx">0</prop>
												</obj>
											</obj>
											<obj name="PropertyObject" class="QuantSampleTypeProperty" version="4">
												<prop name="PropertyTypeName">Quantification Sample Type</prop>
												<prop name="Position">2</prop>
												<prop name="IsDefault">0</prop>
												<prop name="SampleType">qsPosCalibrator</prop>
												<obj name="ChannelProp" class="ChannelProperty" version="1">
													<prop name="ChannelIdx">0</prop>
												</obj>
											</obj>
											<obj name="PropertyObject" class="ChannelGenotype" version="4">
												<prop name="PropertyTypeName">Scanning Genotype</prop>
												<prop name="Position">2</prop>
												<prop name="IsDefault">1</prop>
												<prop name="ReadOnly">1</prop>
												<obj name="ChannelProp" class="ChannelProperty" version="1">
													<prop name="ChannelIdx">0</prop>
												</obj>
											</obj>
											<obj name="PropertyObject" class="GroupChannelTypeProp" version="4">
												<prop name="PropertyTypeName">Scanning Sample Type</prop>
												<prop name="Position">2</prop>
												<prop name="IsDefault">0</prop>
												<prop name="GroupSampleType">mstUnknown</prop>
												<obj name="ChannelProp" class="ChannelProperty" version="1">
													<prop name="ChannelIdx">0</prop>
												</obj>
											</obj>
											<obj name="PropertyObject" class="TargetName" version="4">
												<prop name="PropertyTypeName">Target Name</prop>
												<prop name="Position">2</prop>
												<prop name="IsDefault">0</prop>
												<prop name="name">ACT</prop>
												<obj name="ChannelProp" class="ChannelProperty" version="1">
													<prop name="ChannelIdx">0</prop>
												</obj>
											</obj>
											<obj name="PropertyObject" class="RQTargetProperty" version="4">
												<prop name="PropertyTypeName">Target Type</prop>
												<prop name="Position">2</prop>
												<prop name="IsDefault">0</prop>
												<prop name="TargetType">dtReference</prop>
												<obj name="ChannelProp" class="ChannelProperty" version="1">
													<prop name="ChannelIdx">0</prop>
												</obj>
											</obj>
										</list>
									</obj>
								</list>
							</obj>
						</obj>
						<prop name="ChannelPropertyCount">1</prop>
						<prop name="ContainerPosition">2</prop>
						<prop name="HasSampleProperties">1</prop>
						<obj name="SampleProperties" class="PropertyList" version="1">
							<list name="emlist" count="14">
								<obj name="PropertyObject" class="SamplePrefColor" version="4">
									<prop name="PropertyTypeName">Color</prop>
									<prop name="Position">2</prop>
									<prop name="IsDefault">0</prop>
									<prop name="Color">$0030D700</prop>
								</obj>
								<obj name="PropertyObject" class="DominantChannelProp" version="4">
									<prop name="PropertyTypeName">Dominant Channel</prop>
									<prop name="Position">2</prop>
									<prop name="IsDefault">0</prop>
									<prop name="DominantChannel">0</prop>
								</obj>
								<obj name="PropertyObject" class="Genotype" version="4">
									<prop name="PropertyTypeName">EndPt Genotype</prop>
									<prop name="Position">2</prop>
									<prop name="IsDefault">1</prop>
									<prop name="ReadOnly">1</prop>
								</obj>
								<obj name="PropertyObject" class="GroupingSample" version="4">
									<prop name="PropertyTypeName">EndPt Sample Type</prop>
									<prop name="Position">2</prop>
									<prop name="IsDefault">0</prop>
									<prop name="GroupSampleType">mstUnknown</prop>
								</obj>
								<obj name="PropertyObject" class="SamplePrefLineStyle" version="4">
									<prop name="PropertyTypeName">Line Style</prop>
									<prop name="Position">2</prop>
									<prop name="IsDefault">0</prop>
									<prop name="LineStyle">psSolid</prop>
								</obj>
								<obj name="PropertyObject" class="GenSampleEditNotes" version="4">
									<prop name="PropertyTypeName">Notes</prop>
									<prop name="Position">2</prop>
									<prop name="IsDefault">1</prop>
								</obj>
								<obj name="PropertyObject" class="SamplePrefPointStyle" version="4">
									<prop name="PropertyTypeName">Point Style</prop>
									<prop name="Position">2</prop>
									<prop name="IsDefault">0</prop>
									<prop name="PointStyle">psNothing</prop>
								</obj>
								<obj name="PropertyObject" class="GenSampleEditPosition" version="4">
									<prop name="PropertyTypeName">Position</prop>
									<prop name="Position">2</prop>
									<prop name="IsDefault">1</prop>
								</obj>
								<obj name="PropertyObject" class="GenSampleEditReplicate" version="4">
									<prop name="PropertyTypeName">Replicate of</prop>
									<prop name="Position">2</prop>
									<prop name="IsDefault">0</prop>
									<prop name="ReplicateOf">0</prop>
								</obj>
								<obj name="PropertyObject" class="HTCSampleID" version="4">
									<prop name="PropertyTypeName">Sample ID</prop>
									<prop name="Position">2</prop>
									<prop name="IsDefault">1</prop>
								</obj>
								<obj name="PropertyObject" class="GenSampleEditName" version="4">
									<prop name="PropertyTypeName">Sample Name</prop>
									<prop name="Position">2</prop>
									<prop name="IsDefault">0</prop>
									<prop name="name">21N</prop>
								</obj>
								<obj name="PropertyObject" class="HTCSamplePrepNotes" version="4">
									<prop name="PropertyTypeName">Sample Prep Notes</prop>
									<prop name="Position">2</prop>
									<prop name="IsDefault">1</prop>
								</obj>
								<obj name="PropertyObject" class="GenSampleEditSubset" version="4">
									<prop name="PropertyTypeName">Subsets</prop>
									<prop name="Position">2</prop>
									<prop name="IsDefault">1</prop>
								</obj>
								<obj name="PropertyObject" class="SamplePrefWidth" version="5">
									<prop name="PropertyTypeName">Width</prop>
									<prop name="Position">2</prop>
									<prop name="IsDefault">1</prop>
									<prop name="Width">1</prop>
								</obj>
							</list>
						</obj>
					</obj>
					<obj name="item" class="SamplePropInfo" version="1">
						<obj name="ChannelProperties" class="ChanPropList" version="2">
							<obj name="ChannelProperties" class="EMList" version="1">
								<list name="emlist" count="1">
									<obj name="item" class="PropertyList" version="1">
										<list name="emlist" count="12">
											<obj name="PropertyObject" class="RQSampleTargetProperty" version="4">
												<prop name="PropertyTypeName">Combined Sample and Target Type</prop>
												<prop name="Position">3</prop>
												<prop name="IsDefault">0</prop>
												<obj name="ChannelProp" class="ChannelProperty" version="1">
													<prop name="ChannelIdx">0</prop>
												</obj>
											</obj>
											<obj name="PropertyObject" class="QuantConcProperty" version="4">
												<prop name="PropertyTypeName">Concentration</prop>
												<prop name="Position">3</prop>
												<prop name="IsDefault">1</prop>
												<prop name="Concentration">0</prop>
												<obj name="ChannelProp" class="ChannelProperty" version="1">
													<prop name="ChannelIdx">0</prop>
												</obj>
												<prop name="ReadOnly">1</prop>
											</obj>
											<obj name="PropertyObject" class="QuantCpHighProp" version="4">
												<prop name="PropertyTypeName">Cp High</prop>
												<prop name="Position">3</prop>
												<prop name="IsDefault">1</prop>
												<prop name="CpRangeHigh">0</prop>
												<obj name="ChannelProp" class="ChannelProperty" version="1">
													<prop name="ChannelIdx">0</prop>
												</obj>
												<prop name="ReadOnly">0</prop>
											</obj>
											<obj name="PropertyObject" class="QuantCpLowProp" version="4">
												<prop name="PropertyTypeName">Cp Low</prop>
												<prop name="Position">3</prop>
												<prop name="IsDefault">1</prop>
												<prop name="CpRangeLow">0</prop>
												<obj name="ChannelProp" class="ChannelProperty" version="1">
													<prop name="ChannelIdx">0</prop>
												</obj>
												<prop name="ReadOnly">0</prop>
											</obj>
											<obj name="PropertyObject" class="RQEffProp" version="4">
												<prop name="PropertyTypeName">Efficiency</prop>
												<prop name="Position">3</prop>
												<prop name="IsDefault">1</prop>
												<prop name="Efficiency">2</prop>
												<obj name="ChannelProp" class="ChannelProperty" version="1">
													<prop name="ChannelIdx">0</prop>
												</obj>
											</obj>
											<obj name="PropertyObject" class="ChannelGenotype" version="4">
												<prop name="PropertyTypeName">Melt Geno Genotype</prop>
												<prop name="Position">3</prop>
												<prop name="IsDefault">1</prop>
												<prop name="ReadOnly">1</prop>
												<obj name="ChannelProp" class="ChannelProperty" version="1">
													<prop name="ChannelIdx">0</prop>
												</obj>
											</obj>
											<obj name="PropertyObject" class="GroupChannelTypeProp" version="4">
												<prop name="PropertyTypeName">Melt Geno Sample Type</prop>
												<prop name="Position">3</prop>
												<prop name="IsDefault">0</prop>
												<prop name="GroupSampleType">mstUnknown</prop>
												<obj name="ChannelProp" class="ChannelProperty" version="1">
													<prop name="ChannelIdx">0</prop>
												</obj>
											</obj>
											<obj name="PropertyObject" class="QuantSampleTypeProperty" version="4">
												<prop name="PropertyTypeName">Quantification Sample Type</prop>
												<prop name="Position">3</prop>
												<prop name="IsDefault">0</prop>
												<prop name="SampleType">qsPosCalibrator</prop>
												<obj name="ChannelProp" class="ChannelProperty" version="1">
													<prop name="ChannelIdx">0</prop>
												</obj>
											</obj>
											<obj name="PropertyObject" class="ChannelGenotype" version="4">
												<prop name="PropertyTypeName">Scanning Genotype</prop>
												<prop name="Position">3</prop>
												<prop name="IsDefault">1</prop>
												<prop name="ReadOnly">1</prop>
												<obj name="ChannelProp" class="ChannelProperty" version="1">
													<prop name="ChannelIdx">0</prop>
												</obj>
											</obj>
											<obj name="PropertyObject" class="GroupChannelTypeProp" version="4">
												<prop name="PropertyTypeName">Scanning Sample Type</prop>
												<prop name="Position">3</prop>
												<prop name="IsDefault">0</prop>
												<prop name="GroupSampleType">mstUnknown</prop>
												<obj name="ChannelProp" class="ChannelProperty" version="1">
													<prop name="ChannelIdx">0</prop>
												</obj>
											</obj>
											<obj name="PropertyObject" class="TargetName" version="4">
												<prop name="PropertyTypeName">Target Name</prop>
												<prop name="Position">3</prop>
												<prop name="IsDefault">0</prop>
												<prop name="name">C1Q</prop>
												<obj name="ChannelProp" class="ChannelProperty" version="1">
													<prop name="ChannelIdx">0</prop>
												</obj>
											</obj>
											<obj name="PropertyObject" class="RQTargetProperty" version="4">
												<prop name="PropertyTypeName">Target Type</prop>
												<prop name="Position">3</prop>
												<prop name="IsDefault">0</prop>
												<prop name="TargetType">dtTarget</prop>
												<obj name="ChannelProp" class="ChannelProperty" version="1">
													<prop name="ChannelIdx">0</prop>
												</obj>
											</obj>
										</list>
									</obj>
								</list>
							</obj>
						</obj>
						<prop name="ChannelPropertyCount">1</prop>
						<prop name="ContainerPosition">3</prop>
						<prop name="HasSampleProperties">1</prop>
						<obj name="SampleProperties" class="PropertyList" version="1">
							<list name="emlist" count="14">
								<obj name="PropertyObject" class="SamplePrefColor" version="4">
									<prop name="PropertyTypeName">Color</prop>
									<prop name="Position">3</prop>
									<prop name="IsDefault">0</prop>
									<prop name="Color">clFuchsia</prop>
								</obj>
								<obj name="PropertyObject" class="DominantChannelProp" version="4">
									<prop name="PropertyTypeName">Dominant Channel</prop>
									<prop name="Position">3</prop>
									<prop name="IsDefault">0</prop>
									<prop name="DominantChannel">0</prop>
								</obj>
								<obj name="PropertyObject" class="Genotype" version="4">
									<prop name="PropertyTypeName">EndPt Genotype</prop>
									<prop name="Position">3</prop>
									<prop name="IsDefault">1</prop>
									<prop name="ReadOnly">1</prop>
								</obj>
								<obj name="PropertyObject" class="GroupingSample" version="4">
									<prop name="PropertyTypeName">EndPt Sample Type</prop>
									<prop name="Position">3</prop>
									<prop name="IsDefault">0</prop>
									<prop name="GroupSampleType">mstUnknown</prop>
								</obj>
								<obj name="PropertyObject" class="SamplePrefLineStyle" version="4">
									<prop name="PropertyTypeName">Line Style</prop>
									<prop name="Position">3</prop>
									<prop name="IsDefault">0</prop>
									<prop name="LineStyle">psSolid</prop>
								</obj>
								<obj name="PropertyObject" class="GenSampleEditNotes" version="4">
									<prop name="PropertyTypeName">Notes</prop>
									<prop name="Position">3</prop>
									<prop name="IsDefault">1</prop>
								</obj>
								<obj name="PropertyObject" class="SamplePrefPointStyle" version="4">
									<prop name="PropertyTypeName">Point Style</prop>
									<prop name="Position">3</prop>
									<prop name="IsDefault">0</prop>
									<prop name="PointStyle">psNothing</prop>
								</obj>
								<obj name="PropertyObject" class="GenSampleEditPosition" version="4">
									<prop name="PropertyTypeName">Position</prop>
									<prop name="Position">3</prop>
									<prop name="IsDefault">1</prop>
								</obj>
								<obj name="PropertyObject" class="GenSampleEditReplicate" version="4">
									<prop name="PropertyTypeName">Replicate of</prop>
									<prop name="Position">3</prop>
									<prop name="IsDefault">0</prop>
									<prop name="ReplicateOf">3</prop>
								</obj>
								<obj name="PropertyObject" class="HTCSampleID" version="4">
									<prop name="PropertyTypeName">Sample ID</prop>
									<prop name="Position">3</prop>
									<prop name="IsDefault">1</prop>
								</obj>
								<obj name="PropertyObject" class="GenSampleEditName" version="4">
									<prop name="PropertyTypeName">Sample Name</prop>
									<prop name="Position">3</prop>
									<prop name="IsDefault">0</prop>
									<prop name="name">21N</prop>
								</obj>
								<obj name="PropertyObject" class="HTCSamplePrepNotes" version="4">
									<prop name="PropertyTypeName">Sample Prep Notes</prop>
									<prop name="Position">3</prop>
									<prop name="IsDefault">1</prop>
								</obj>
								<obj name="PropertyObject" class="GenSampleEditSubset" version="4">
									<prop name="PropertyTypeName">Subsets</prop>
									<prop name="Position">3</prop>
									<prop name="IsDefault">1</prop>
								</obj>
								<obj name="PropertyObject" class="SamplePrefWidth" version="5">
									<prop name="PropertyTypeName">Width</prop>
									<prop name="Position">3</prop>
									<prop name="IsDefault">1</prop>
									<prop name="Width">1</prop>
								</obj>
							</list>
						</obj>
					</obj>
					<obj name="item" class="SamplePropInfo" version="1">
						<obj name="ChannelProperties" class="ChanPropList" version="2">
							<obj name="ChannelProperties" class="EMList" version="1">
								<list name="emlist" count="1">
									<obj name="item" class="PropertyList" version="1">
										<list name="emlist" count="12">
											<obj name="PropertyObject" class="RQSampleTargetProperty" version="4">
												<prop name="PropertyTypeName">Combined Sample and Target Type</prop>
												<prop name="Position">4</prop>
												<prop name="IsDefault">0</prop>
												<obj name="ChannelProp" class="ChannelProperty" version="1">
													<prop name="ChannelIdx">0</prop>
												</obj>
											</obj>
											<obj name="PropertyObject" class="QuantConcProperty" version="4">
												<prop name="PropertyTypeName">Concentration</prop>
												<prop name="Position">4</prop>
												<prop name="IsDefault">1</prop>
												<prop name="Concentration">0</prop>
												<obj name="ChannelProp" class="ChannelProperty" version="1">
													<prop name="ChannelIdx">0</prop>
												</obj>
												<prop name="ReadOnly">1</prop>
											</obj>
											<obj name="PropertyObject" class="QuantCpHighProp" version="4">
												<prop name="PropertyTypeName">Cp High</prop>
												<prop name="Position">4</prop>
												<prop name="IsDefault">1</prop>
												<prop name="CpRangeHigh">0</prop>
												<obj name="ChannelProp" class="ChannelProperty" version="1">
													<prop name="ChannelIdx">0</prop>
												</obj>
												<prop name="ReadOnly">0</prop>
											</obj>
											<obj name="PropertyObject" class="QuantCpLowProp" version="4">
												<prop name="PropertyTypeName">Cp Low</prop>
												<prop name="Position">4</prop>
												<prop name="IsDefault">1</prop>
												<prop name="CpRangeLow">0</prop>
												<obj name="ChannelProp" class="ChannelProperty" version="1">
													<prop name="ChannelIdx">0</prop>
												</obj>
												<prop name="ReadOnly">0</prop>
											</obj>
											<obj name="PropertyObject" class="RQEffProp" version="4">
												<prop name="PropertyTypeName">Efficiency</prop>
												<prop name="Position">4</prop>
												<prop name="IsDefault">1</prop>
												<prop name="Efficiency">2</prop>
												<obj name="ChannelProp" class="ChannelProperty" version="1">
													<prop name="ChannelIdx">0</prop>
												</obj>
											</obj>
											<obj name="PropertyObject" class="ChannelGenotype" version="4">
												<prop name="PropertyTypeName">Melt Geno Genotype</prop>
												<prop name="Position">4</prop>
												<prop name="IsDefault">1</prop>
												<prop name="ReadOnly">1</prop>
												<obj name="ChannelProp" class="ChannelProperty" version="1">
													<prop name="ChannelIdx">0</prop>
												</obj>
											</obj>
											<obj name="PropertyObject" class="GroupChannelTypeProp" version="4">
												<prop name="PropertyTypeName">Melt Geno Sample Type</prop>
												<prop name="Position">4</prop>
												<prop name="IsDefault">0</prop>
												<prop name="GroupSampleType">mstUnknown</prop>
												<obj name="ChannelProp" class="ChannelProperty" version="1">
													<prop name="ChannelIdx">0</prop>
												</obj>
											</obj>
											<obj name="PropertyObject" class="QuantSampleTypeProperty" version="4">
												<prop name="PropertyTypeName">Quantification Sample Type</prop>
												<prop name="Position">4</prop>
												<prop name="IsDefault">0</prop>
												<prop name="SampleType">qsPosCalibrator</prop>
												<obj name="ChannelProp" class="ChannelProperty" version="1">
													<prop name="ChannelIdx">0</prop>
												</obj>
											</obj>
											<obj name="PropertyObject" class="ChannelGenotype" version="4">
												<prop name="PropertyTypeName">Scanning Genotype</prop>
												<prop name="Position">4</prop>
												<prop name="IsDefault">1</prop>
												<prop name="ReadOnly">1</prop>
												<obj name="ChannelProp" class="ChannelProperty" version="1">
													<prop name="ChannelIdx">0</prop>
												</obj>
											</obj>
											<obj name="PropertyObject" class="GroupChannelTypeProp" version="4">
												<prop name="PropertyTypeName">Scanning Sample Type</prop>
												<prop name="Position">4</prop>
												<prop name="IsDefault">0</prop>
												<prop name="GroupSampleType">mstUnknown</prop>
												<obj name="ChannelProp" class="ChannelProperty" version="1">
													<prop name="ChannelIdx">0</prop>
												</obj>
											</obj>
											<obj name="PropertyObject" class="TargetName" version="4">
												<prop name="PropertyTypeName">Target Name</prop>
												<prop name="Position">4</prop>
												<prop name="IsDefault">0</prop>
												<prop name="name">C1Q</prop>
												<obj name="ChannelProp" class="ChannelProperty" version="1">
													<prop name="ChannelIdx">0</prop>
												</obj>
											</obj>
											<obj name="PropertyObject" class="RQTargetProperty" version="4">
												<prop name="PropertyTypeName">Target Type</prop>
												<prop name="Position">4</prop>
												<prop name="IsDefault">0</prop>
												<prop name="TargetType">dtTarget</prop>
												<obj name="ChannelProp" class="ChannelProperty" version="1">
													<prop name="ChannelIdx">0</prop>
												</obj>
											</obj>
										</list>
									</obj>
								</list>
							</obj>
						</obj>
						<prop name="ChannelPropertyCount">1</prop>
						<prop name="ContainerPosition">4</prop>
						<prop name="HasSampleProperties">1</prop>
						<obj name="SampleProperties" class="PropertyList" version="1">
							<list name="emlist" count="14">
								<obj name="PropertyObject" class="SamplePrefColor" version="4">
									<prop name="PropertyTypeName">Color</prop>
									<prop name="Position">4</prop>
									<prop name="IsDefault">0</prop>
									<prop name="Color">clGray</prop>
								</obj>
								<obj name="PropertyObject" class="DominantChannelProp" version="4">
									<prop name="PropertyTypeName">Dominant Channel</prop>
									<prop name="Position">4</prop>
									<prop name="IsDefault">0</prop>
									<prop name="DominantChannel">0</prop>
								</obj>
								<obj name="PropertyObject" class="Genotype" version="4">
									<prop name="PropertyTypeName">EndPt Genotype</prop>
									<prop name="Position">4</prop>
									<prop name="IsDefault">1</prop>
									<prop name="ReadOnly">1</prop>
								</obj>
								<obj name="PropertyObject" class="GroupingSample" version="4">
									<prop name="PropertyTypeName">EndPt Sample Type</prop>
									<prop name="Position">4</prop>
									<prop name="IsDefault">0</prop>
									<prop name="GroupSampleType">mstUnknown</prop>
								</obj>
								<obj name="PropertyObject" class="SamplePrefLineStyle" version="4">
									<prop name="PropertyTypeName">Line Style</prop>
									<prop name="Position">4</prop>
									<prop name="IsDefault">0</prop>
									<prop name="LineStyle">psSolid</prop>
								</obj>
								<obj name="PropertyObject" class="GenSampleEditNotes" version="4">
									<prop name="PropertyTypeName">Notes</prop>
									<prop name="Position">4</prop>
									<prop name="IsDefault">1</prop>
								</obj>
								<obj name="PropertyObject" class="SamplePrefPointStyle" version="4">
									<prop name="PropertyTypeName">Point Style</prop>
									<prop name="Position">4</prop>
									<prop name="IsDefault">0</prop>
									<prop name="PointStyle">psNothing</prop>
								</obj>
								<obj name="PropertyObject" class="GenSampleEditPosition" version="4">
									<prop name="PropertyTypeName">Position</prop>
									<prop name="Position">4</prop>
									<prop name="IsDefault">1</prop>
								</obj>
								<obj name="PropertyObject" class="GenSampleEditReplicate" version="4">
									<prop name="PropertyTypeName">Replicate of</prop>
									<prop name="Position">4</prop>
									<prop name="IsDefault">0</prop>
									<prop name="ReplicateOf">3</prop>
								</obj>
								<obj name="PropertyObject" class="HTCSampleID" version="4">
									<prop name="PropertyTypeName">Sample ID</prop>
									<prop name="Position">4</prop>
									<prop name="IsDefault">1</prop>
								</obj>
								<obj name="PropertyObject" class="GenSampleEditName" version="4">
									<prop name="PropertyTypeName">Sample Name</prop>
									<prop name="Position">4</prop>
									<prop name="IsDefault">0</prop>
									<prop name="name">21N</prop>
								</obj>
								<obj name="PropertyObject" class="HTCSamplePrepNotes" version="4">
									<prop name="PropertyTypeName">Sample Prep Notes</prop>
									<prop name="Position">4</prop>
									<prop name="IsDefault">1</prop>
								</obj>
								<obj name="PropertyObject" class="GenSampleEditSubset" version="4">
									<prop name="PropertyTypeName">Subsets</prop>
									<prop name="Position">4</prop>
									<prop name="IsDefault">1</prop>
								</obj>
								<obj name="PropertyObject" class="SamplePrefWidth" version="5">
									<prop name="PropertyTypeName">Width</prop>
									<prop name="Position">4</prop>
									<prop name="IsDefault">1</prop>
									<prop name="Width">1</prop>
								</obj>
							</list>
						</obj>
					</obj>
					<obj name="item" class="SamplePropInfo" version="1">
						<obj name="ChannelProperties" class="ChanPropList" version="2">
							<obj name="ChannelProperties" class="EMList" version="1">
								<list name="emlist" count="1">
									<obj name="item" class="PropertyList" version="1">
										<list name="emlist" count="12">
											<obj name="PropertyObject" class="RQSampleTargetProperty" version="4">
												<prop name="PropertyTypeName">Combined Sample and Target Type</prop>
												<prop name="Position">5</prop>
												<prop name="IsDefault">0</prop>
												<obj name="ChannelProp" class="ChannelProperty" version="1">
													<prop name="ChannelIdx">0</prop>
												</obj>
											</obj>
											<obj name="PropertyObject" class="QuantConcProperty" version="4">
												<prop name="PropertyTypeName">Concentration</prop>
												<prop name="Position">5</prop>
												<prop name="IsDefault">1</prop>
												<prop name="Concentration">0</prop>
												<obj name="ChannelProp" class="ChannelProperty" version="1">
													<prop name="ChannelIdx">0</prop>
												</obj>
												<prop name="ReadOnly">1</prop>
											</obj>
											<obj name="PropertyObject" class="QuantCpHighProp" version="4">
												<prop name="PropertyTypeName">Cp High</prop>
												<prop name="Position">5</prop>
												<prop name="IsDefault">1</prop>
												<prop name="CpRangeHigh">0</prop>
												<obj name="ChannelProp" class="ChannelProperty" version="1">
													<prop name="ChannelIdx">0</prop>
												</obj>
												<prop name="ReadOnly">0</prop>
											</obj>
											<obj name="PropertyObject" class="QuantCpLowProp" version="4">
												<prop name="PropertyTypeName">Cp Low</prop>
												<prop name="Position">5</prop>
												<prop name="IsDefault">1</prop>
												<prop name="CpRangeLow">0</prop>
												<obj name="ChannelProp" class="ChannelProperty" version="1">
													<prop name="ChannelIdx">0</prop>
												</obj>
												<prop name="ReadOnly">0</prop>
											</obj>
											<obj name="PropertyObject" class="RQEffProp" version="4">
												<prop name="PropertyTypeName">Efficiency</prop>
												<prop name="Position">5</prop>
												<prop name="IsDefault">1</prop>
												<prop name="Efficiency">2</prop>
												<obj name="ChannelProp" class="ChannelProperty" version="1">
													<prop name="ChannelIdx">0</prop>
												</obj>
											</obj>
											<obj name="PropertyObject" class="ChannelGenotype" version="4">
												<prop name="PropertyTypeName">Melt Geno Genotype</prop>
												<prop name="Position">5</prop>
												<prop name="IsDefault">1</prop>
												<prop name="ReadOnly">1</prop>
												<obj name="ChannelProp" class="ChannelProperty" version="1">
													<prop name="ChannelIdx">0</prop>
												</obj>
											</obj>
											<obj name="PropertyObject" class="GroupChannelTypeProp" version="4">
												<prop name="PropertyTypeName">Melt Geno Sample Type</prop>
												<prop name="Position">5</prop>
												<prop name="IsDefault">0</prop>
												<prop name="GroupSampleType">mstUnknown</prop>
												<obj name="ChannelProp" class="ChannelProperty" version="1">
													<prop name="ChannelIdx">0</prop>
												</obj>
											</obj>
											<obj name="PropertyObject" class="QuantSampleTypeProperty" version="4">
												<prop name="PropertyTypeName">Quantification Sample Type</prop>
												<prop name="Position">5</prop>
												<prop name="IsDefault">0</prop>
												<prop name="SampleType">qsPosCalibrator</prop>
												<obj name="ChannelProp" class="ChannelProperty" version="1">
													<prop name="ChannelIdx">0</prop>
												</obj>
											</obj>
											<obj name="PropertyObject" class="ChannelGenotype" version="4">
												<prop name="PropertyTypeName">Scanning Genotype</prop>
												<prop name="Position">5</prop>
												<prop name="IsDefault">1</prop>
												<prop name="ReadOnly">1</prop>
												<obj name="ChannelProp" class="ChannelProperty" version="1">
													<prop name="ChannelIdx">0</prop>
												</obj>
											</obj>
											<obj name="PropertyObject" class="GroupChannelTypeProp" version="4">
												<prop name="PropertyTypeName">Scanning Sample Type</prop>
												<prop name="Position">5</prop>
												<prop name="IsDefault">0</prop>
												<prop name="GroupSampleType">mstUnknown</prop>
												<obj name="ChannelProp" class="ChannelProperty" version="1">
													<prop name="ChannelIdx">0</prop>
												</obj>
											</obj>
											<obj name="PropertyObject" class="TargetName" version="4">
												<prop name="PropertyTypeName">Target Name</prop>
												<prop name="Position">5</prop>
												<prop name="IsDefault">0</prop>
												<prop name="name">C1Q</prop>
												<obj name="ChannelProp" class="ChannelProperty" version="1">
													<prop name="ChannelIdx">0</prop>
												</obj>
											</obj>
											<obj name="PropertyObject" class="RQTargetProperty" version="4">
												<prop name="PropertyTypeName">Target Type</prop>
												<prop name="Position">5</prop>
												<prop name="IsDefault">0</prop>
												<prop name="TargetType">dtTarget</prop>
												<obj name="ChannelProp" class="ChannelProperty" version="1">
													<prop name="ChannelIdx">0</prop>
												</obj>
											</obj>
										</list>
									</obj>
								</list>
							</obj>
						</obj>
						<prop name="ChannelPropertyCount">1</prop>
						<prop name="ContainerPosition">5</prop>
						<prop name="HasSampleProperties">1</prop>
						<obj name="SampleProperties" class="PropertyList" version="1">
							<list name="emlist" count="14">
								<obj name="PropertyObject" class="SamplePrefColor" version="4">
									<prop name="PropertyTypeName">Color</prop>
									<prop name="Position">5</prop>
									<prop name="IsDefault">0</prop>
									<prop name="Color">$0012D7FA</prop>
								</obj>
								<obj name="PropertyObject" class="DominantChannelProp" version="4">
									<prop name="PropertyTypeName">Dominant Channel</prop>
									<prop name="Position">5</prop>
									<prop name="IsDefault">0</prop>
									<prop name="DominantChannel">0</prop>
								</obj>
								<obj name="PropertyObject" class="Genotype" version="4">
									<prop name="PropertyTypeName">EndPt Genotype</prop>
									<prop name="Position">5</prop>
									<prop name="IsDefault">1</prop>
									<prop name="ReadOnly">1</prop>
								</obj>
								<obj name="PropertyObject" class="GroupingSample" version="4">
									<prop name="PropertyTypeName">EndPt Sample Type</prop>
									<prop name="Position">5</prop>
									<prop name="IsDefault">0</prop>
									<prop name="GroupSampleType">mstUnknown</prop>
								</obj>
								<obj name="PropertyObject" class="SamplePrefLineStyle" version="4">
									<prop name="PropertyTypeName">Line Style</prop>
									<prop name="Position">5</prop>
									<prop name="IsDefault">0</prop>
									<prop name="LineStyle">psSolid</prop>
								</obj>
								<obj name="PropertyObject" class="GenSampleEditNotes" version="4">
									<prop name="PropertyTypeName">Notes</prop>
									<prop name="Position">5</prop>
									<prop name="IsDefault">1</prop>
								</obj>
								<obj name="PropertyObject" class="SamplePrefPointStyle" version="4">
									<prop name="PropertyTypeName">Point Style</prop>
									<prop name="Position">5</prop>
									<prop name="IsDefault">0</prop>
									<prop name="PointStyle">psNothing</prop>
								</obj>
								<obj name="PropertyObject" class="GenSampleEditPosition" version="4">
									<prop name="PropertyTypeName">Position</prop>
									<prop name="Position">5</prop>
									<prop name="IsDefault">1</prop>
								</obj>
								<obj name="PropertyObject" class="GenSampleEditReplicate" version="4">
									<prop name="PropertyTypeName">Replicate of</prop>
									<prop name="Position">5</prop>
									<prop name="IsDefault">0</prop>
									<prop name="ReplicateOf">3</prop>
								</obj>
								<obj name="PropertyObject" class="HTCSampleID" version="4">
									<prop name="PropertyTypeName">Sample ID</prop>
									<prop name="Position">5</prop>
									<prop name="IsDefault">1</prop>
								</obj>
								<obj name="PropertyObject" class="GenSampleEditName" version="4">
									<prop name="PropertyTypeName">Sample Name</prop>
									<prop name="Position">5</prop>
									<prop name="IsDefault">0</prop>
									<prop name="name">21N</prop>
								</obj>
								<obj name="PropertyObject" class="HTCSamplePrepNotes" version="4">
									<prop name="PropertyTypeName">Sample Prep Notes</prop>
									<prop name="Position">5</prop>
									<prop name="IsDefault">1</prop>
								</obj>
								<obj name="PropertyObject" class="GenSampleEditSubset" version="4">
									<prop name="PropertyTypeName">Subsets</prop>
									<prop name="Position">5</prop>
									<prop name="IsDefault">1</prop>
								</obj>
								<obj name="PropertyObject" class="SamplePrefWidth" version="5">
									<prop name="PropertyTypeName">Width</prop>
									<prop name="Position">5</prop>
									<prop name="IsDefault">1</prop>
									<prop name="Width">1</prop>
								</obj>
							</list>
						</obj>
					</obj>
					<obj name="item" class="SamplePropInfo" version="1">
						<obj name="ChannelProperties" class="ChanPropList" version="2">
							<obj name="ChannelProperties" class="EMList" version="1">
								<list name="emlist" count="1">
									<obj name="item" class="PropertyList" version="1">
										<list name="emlist" count="12">
											<obj name="PropertyObject" class="RQSampleTargetProperty" version="4">
												<prop name="PropertyTypeName">Combined Sample and Target Type</prop>
												<prop name="Position">6</prop>
												<prop name="IsDefault">0</prop>
												<obj name="ChannelProp" class="ChannelProperty" version="1">
													<prop name="ChannelIdx">0</prop>
												</obj>
											</obj>
											<obj name="PropertyObject" class="QuantConcProperty" version="4">
												<prop name="PropertyTypeName">Concentration</prop>
												<prop name="Position">6</prop>
												<prop name="IsDefault">1</prop>
												<prop name="Concentration">0</prop>
												<obj name="ChannelProp" class="ChannelProperty" version="1">
													<prop name="ChannelIdx">0</prop>
												</obj>
												<prop name="ReadOnly">1</prop>
											</obj>
											<obj name="PropertyObject" class="QuantCpHighProp" version="4">
												<prop name="PropertyTypeName">Cp High</prop>
												<prop name="Position">6</prop>
												<prop name="IsDefault">1</prop>
												<prop name="CpRangeHigh">0</prop>
												<obj name="ChannelProp" class="ChannelProperty" version="1">
													<prop name="ChannelIdx">0</prop>
												</obj>
												<prop name="ReadOnly">0</prop>
											</obj>
											<obj name="PropertyObject" class="QuantCpLowProp" version="4">
												<prop name="PropertyTypeName">Cp Low</prop>
												<prop name="Position">6</prop>
												<prop name="IsDefault">1</prop>
												<prop name="CpRangeLow">0</prop>
												<obj name="ChannelProp" class="ChannelProperty" version="1">
													<prop name="ChannelIdx">0</prop>
												</obj>
												<prop name="ReadOnly">0</prop>
											</obj>
											<obj name="PropertyObject" class="RQEffProp" version="4">
												<prop name="PropertyTypeName">Efficiency</prop>
												<prop name="Position">6</prop>
												<prop name="IsDefault">1</prop>
												<prop name="Efficiency">2</prop>
												<obj name="ChannelProp" class="ChannelProperty" version="1">
													<prop name="ChannelIdx">0</prop>
												</obj>
											</obj>
											<obj name="PropertyObject" class="ChannelGenotype" version="4">
												<prop name="PropertyTypeName">Melt Geno Genotype</prop>
												<prop name="Position">6</prop>
												<prop name="IsDefault">1</prop>
												<prop name="ReadOnly">1</prop>
												<obj name="ChannelProp" class="ChannelProperty" version="1">
													<prop name="ChannelIdx">0</prop>
												</obj>
											</obj>
											<obj name="PropertyObject" class="GroupChannelTypeProp" version="4">
												<prop name="PropertyTypeName">Melt Geno Sample Type</prop>
												<prop name="Position">6</prop>
												<prop name="IsDefault">0</prop>
												<prop name="GroupSampleType">mstUnknown</prop>
												<obj name="ChannelProp" class="ChannelProperty" version="1">
													<prop name="ChannelIdx">0</prop>
												</obj>
											</obj>
											<obj name="PropertyObject" class="QuantSampleTypeProperty" version="4">
												<prop name="PropertyTypeName">Quantification Sample Type</prop>
												<prop name="Position">6</prop>
												<prop name="IsDefault">0</prop>
												<prop name="SampleType">qsPosCalibrator</prop>
												<obj name="ChannelProp" class="ChannelProperty" version="1">
													<prop name="ChannelIdx">0</prop>
												</obj>
											</obj>
											<obj name="PropertyObject" class="ChannelGenotype" version="4">
												<prop name="PropertyTypeName">Scanning Genotype</prop>
												<prop name="Position">6</prop>
												<prop name="IsDefault">1</prop>
												<prop name="ReadOnly">1</prop>
												<obj name="ChannelProp" class="ChannelProperty" version="1">
													<prop name="ChannelIdx">0</prop>
												</obj>
											</obj>
											<obj name="PropertyObject" class="GroupChannelTypeProp" version="4">
												<prop name="PropertyTypeName">Scanning Sample Type</prop>
												<prop name="Position">6</prop>
												<prop name="IsDefault">0</prop>
												<prop name="GroupSampleType">mstUnknown</prop>
												<obj name="ChannelProp" class="ChannelProperty" version="1">
													<prop name="ChannelIdx">0</prop>
												</obj>
											</obj>
											<obj name="PropertyObject" class="TargetName" version="4">
												<prop name="PropertyTypeName">Target Name</prop>
												<prop name="Position">6</prop>
												<prop name="IsDefault">0</prop>
												<prop name="name">ACT</prop>
												<obj name="ChannelProp" class="ChannelProperty" version="1">
													<prop name="ChannelIdx">0</prop>
												</obj>
											</obj>
											<obj name="PropertyObject" class="RQTargetProperty" version="4">
												<prop name="PropertyTypeName">Target Type</prop>
												<prop name="Position">6</prop>
												<prop name="IsDefault">0</prop>
												<prop name="TargetType">dtReference</prop>
												<obj name="ChannelProp" class="ChannelProperty" version="1">
													<prop name="ChannelIdx">0</prop>
												</obj>
											</obj>
										</list>
									</obj>
								</list>
							</obj>
						</obj>
						<prop name="ChannelPropertyCount">1</prop>
						<prop name="ContainerPosition">6</prop>
						<prop name="HasSampleProperties">1</prop>
						<obj name="SampleProperties" class="PropertyList" version="1">
							<list name="emlist" count="14">
								<obj name="PropertyObject" class="SamplePrefColor" version="4">
									<prop name="PropertyTypeName">Color</prop>
									<prop name="Position">6</prop>
									<prop name="IsDefault">0</prop>
									<prop name="Color">$00000097</prop>
								</obj>
								<obj name="PropertyObject" class="DominantChannelProp" version="4">
									<prop name="PropertyTypeName">Dominant Channel</prop>
									<prop name="Position">6</prop>
									<prop name="IsDefault">0</prop>
									<prop name="DominantChannel">0</prop>
								</obj>
								<obj name="PropertyObject" class="Genotype" version="4">
									<prop name="PropertyTypeName">EndPt Genotype</prop>
									<prop name="Position">6</prop>
									<prop name="IsDefault">1</prop>
									<prop name="ReadOnly">1</prop>
								</obj>
								<obj name="PropertyObject" class="GroupingSample" version="4">
									<prop name="PropertyTypeName">EndPt Sample Type</prop>
									<prop name="Position">6</prop>
									<prop name="IsDefault">0</prop>
									<prop name="GroupSampleType">mstUnknown</prop>
								</obj>
								<obj name="PropertyObject" class="SamplePrefLineStyle" version="4">
									<prop name="PropertyTypeName">Line Style</prop>
									<prop name="Position">6</prop>
									<prop name="IsDefault">0</prop>
									<prop name="LineStyle">psSolid</prop>
								</obj>
								<obj name="PropertyObject" class="GenSampleEditNotes" version="4">
									<prop name="PropertyTypeName">Notes</prop>
									<prop name="Position">6</prop>
									<prop name="IsDefault">1</prop>
								</obj>
								<obj name="PropertyObject" class="SamplePrefPointStyle" version="4">
									<prop name="PropertyTypeName">Point Style</prop>
									<prop name="Position">6</prop>
									<prop name="IsDefault">0</prop>
									<prop name="PointStyle">psNothing</prop>
								</obj>
								<obj name="PropertyObject" class="GenSampleEditPosition" version="4">
									<prop name="PropertyTypeName">Position</prop>
									<prop name="Position">6</prop>
									<prop name="IsDefault">1</prop>
								</obj>
								<obj name="PropertyObject" class="GenSampleEditReplicate" version="4">
									<prop name="PropertyTypeName">Replicate of</prop>
									<prop name="Position">6</prop>
									<prop name="IsDefault">0</prop>
									<prop name="ReplicateOf">6</prop>
								</obj>
								<obj name="PropertyObject" class="HTCSampleID" version="4">
									<prop name="PropertyTypeName">Sample ID</prop>
									<prop name="Position">6</prop>
									<prop name="IsDefault">1</prop>
								</obj>
								<obj name="PropertyObject" class="GenSampleEditName" version="4">
									<prop name="PropertyTypeName">Sample Name</prop>
									<prop name="Position">6</prop>
									<prop name="IsDefault">0</prop>
									<prop name="name">32N</prop>
								</obj>
								<obj name="PropertyObject" class="HTCSamplePrepNotes" version="4">
									<prop name="PropertyTypeName">Sample Prep Notes</prop>
									<prop name="Position">6</prop>
									<prop name="IsDefault">1</prop>
								</obj>
								<obj name="PropertyObject" class="GenSampleEditSubset" version="4">
									<prop name="PropertyTypeName">Subsets</prop>
									<prop name="Position">6</prop>
									<prop name="IsDefault">1</prop>
								</obj>
								<obj name="PropertyObject" class="SamplePrefWidth" version="5">
									<prop name="PropertyTypeName">Width</prop>
									<prop name="Position">6</prop>
									<prop name="IsDefault">1</prop>
									<prop name="Width">1</prop>
								</obj>
							</list>
						</obj>
					</obj>
					<obj name="item" class="SamplePropInfo" version="1">
						<obj name="ChannelProperties" class="ChanPropList" version="2">
							<obj name="ChannelProperties" class="EMList" version="1">
								<list name="emlist" count="1">
									<obj name="item" class="PropertyList" version="1">
										<list name="emlist" count="12">
											<obj name="PropertyObject" class="RQSampleTargetProperty" version="4">
												<prop name="PropertyTypeName">Combined Sample and Target Type</prop>
												<prop name="Position">7</prop>
												<prop name="IsDefault">0</prop>
												<obj name="ChannelProp" class="ChannelProperty" version="1">
													<prop name="ChannelIdx">0</prop>
												</obj>
											</obj>
											<obj name="PropertyObject" class="QuantConcProperty" version="4">
												<prop name="PropertyTypeName">Concentration</prop>
												<prop name="Position">7</prop>
												<prop name="IsDefault">1</prop>
												<prop name="Concentration">0</prop>
												<obj name="ChannelProp" class="ChannelProperty" version="1">
													<prop name="ChannelIdx">0</prop>
												</obj>
												<prop name="ReadOnly">1</prop>
											</obj>
											<obj name="PropertyObject" class="QuantCpHighProp" version="4">
												<prop name="PropertyTypeName">Cp High</prop>
												<prop name="Position">7</prop>
												<prop name="IsDefault">1</prop>
												<prop name="CpRangeHigh">0</prop>
												<obj name="ChannelProp" class="ChannelProperty" version="1">
													<prop name="ChannelIdx">0</prop>
												</obj>
												<prop name="ReadOnly">0</prop>
											</obj>
											<obj name="PropertyObject" class="QuantCpLowProp" version="4">
												<prop name="PropertyTypeName">Cp Low</prop>
												<prop name="Position">7</prop>
												<prop name="IsDefault">1</prop>
												<prop name="CpRangeLow">0</prop>
												<obj name="ChannelProp" class="ChannelProperty" version="1">
													<prop name="ChannelIdx">0</prop>
												</obj>
												<prop name="ReadOnly">0</prop>
											</obj>
											<obj name="PropertyObject" class="RQEffProp" version="4">
												<prop name="PropertyTypeName">Efficiency</prop>
												<prop name="Position">7</prop>
												<prop name="IsDefault">1</prop>
												<prop name="Efficiency">2</prop>
												<obj name="ChannelProp" class="ChannelProperty" version="1">
													<prop name="ChannelIdx">0</prop>
												</obj>
											</obj>
											<obj name="PropertyObject" class="ChannelGenotype" version="4">
												<prop name="PropertyTypeName">Melt Geno Genotype</prop>
												<prop name="Position">7</prop>
												<prop name="IsDefault">1</prop>
												<prop name="ReadOnly">1</prop>
												<obj name="ChannelProp" class="ChannelProperty" version="1">
													<prop name="ChannelIdx">0</prop>
												</obj>
											</obj>
											<obj name="PropertyObject" class="GroupChannelTypeProp" version="4">
												<prop name="PropertyTypeName">Melt Geno Sample Type</prop>
												<prop name="Position">7</prop>
												<prop name="IsDefault">0</prop>
												<prop name="GroupSampleType">mstUnknown</prop>
												<obj name="ChannelProp" class="ChannelProperty" version="1">
													<prop name="ChannelIdx">0</prop>
												</obj>
											</obj>
											<obj name="PropertyObject" class="QuantSampleTypeProperty" version="4">
												<prop name="PropertyTypeName">Quantification Sample Type</prop>
												<prop name="Position">7</prop>
												<prop name="IsDefault">0</prop>
												<prop name="SampleType">qsPosCalibrator</prop>
												<obj name="ChannelProp" class="ChannelProperty" version="1">
													<prop name="ChannelIdx">0</prop>
												</obj>
											</obj>
											<obj name="PropertyObject" class="ChannelGenotype" version="4">
												<prop name="PropertyTypeName">Scanning Genotype</prop>
												<prop name="Position">7</prop>
												<prop name="IsDefault">1</prop>
												<prop name="ReadOnly">1</prop>
												<obj name="ChannelProp" class="ChannelProperty" version="1">
													<prop name="ChannelIdx">0</prop>
												</obj>
											</obj>
											<obj name="PropertyObject" class="GroupChannelTypeProp" version="4">
												<prop name="PropertyTypeName">Scanning Sample Type</prop>
												<prop name="Position">7</prop>
												<prop name="IsDefault">0</prop>
												<prop name="GroupSampleType">mstUnknown</prop>
												<obj name="ChannelProp" class="ChannelProperty" version="1">
													<prop name="ChannelIdx">0</prop>
												</obj>
											</obj>
											<obj name="PropertyObject" class="TargetName" version="4">
												<prop name="PropertyTypeName">Target Name</prop>
												<prop name="Position">7</prop>
												<prop name="IsDefault">0</prop>
												<prop name="name">ACT</prop>
												<obj name="ChannelProp" class="ChannelProperty" version="1">
													<prop name="ChannelIdx">0</prop>
												</obj>
											</obj>
											<obj name="PropertyObject" class="RQTargetProperty" version="4">
												<prop name="PropertyTypeName">Target Type</prop>
												<prop name="Position">7</prop>
												<prop name="IsDefault">0</prop>
												<prop name="TargetType">dtReference</prop>
												<obj name="ChannelProp" class="ChannelProperty" version="1">
													<prop name="ChannelIdx">0</prop>
												</obj>
											</obj>
										</list>
									</obj>
								</list>
							</obj>
						</obj>
						<prop name="ChannelPropertyCount">1</prop>
						<prop name="ContainerPosition">7</prop>
						<prop name="HasSampleProperties">1</prop>
						<obj name="SampleProperties" class="PropertyList" version="1">
							<list name="emlist" count="14">
								<obj name="PropertyObject" class="SamplePrefColor" version="4">
									<prop name="PropertyTypeName">Color</prop>
									<prop name="Position">7</prop>
									<prop name="IsDefault">0</prop>
									<prop name="Color">$00FFFF0F</prop>
								</obj>
								<obj name="PropertyObject" class="DominantChannelProp" version="4">
									<prop name="PropertyTypeName">Dominant Channel</prop>
									<prop name="Position">7</prop>
									<prop name="IsDefault">0</prop>
									<prop name="DominantChannel">0</prop>
								</obj>
								<obj name="PropertyObject" class="Genotype" version="4">
									<prop name="PropertyTypeName">EndPt Genotype</prop>
									<prop name="Position">7</prop>
									<prop name="IsDefault">1</prop>
									<prop name="ReadOnly">1</prop>
								</obj>
								<obj name="PropertyObject" class="GroupingSample" version="4">
									<prop name="PropertyTypeName">EndPt Sample Type</prop>
									<prop name="Position">7</prop>
									<prop name="IsDefault">0</prop>
									<prop name="GroupSampleType">mstUnknown</prop>
								</obj>
								<obj name="PropertyObject" class="SamplePrefLineStyle" version="4">
									<prop name="PropertyTypeName">Line Style</prop>
									<prop name="Position">7</prop>
									<prop name="IsDefault">0</prop>
									<prop name="LineStyle">psSolid</prop>
								</obj>
								<obj name="PropertyObject" class="GenSampleEditNotes" version="4">
									<prop name="PropertyTypeName">Notes</prop>
									<prop name="Position">7</prop>
									<prop name="IsDefault">1</prop>
								</obj>
								<obj name="PropertyObject" class="SamplePrefPointStyle" version="4">
									<prop name="PropertyTypeName">Point Style</prop>
									<prop name="Position">7</prop>
									<prop name="IsDefault">0</prop>
									<prop name="PointStyle">psNothing</prop>
								</obj>
								<obj name="PropertyObject" class="GenSampleEditPosition" version="4">
									<prop name="PropertyTypeName">Position</prop>
									<prop name="Position">7</prop>
									<prop name="IsDefault">1</prop>
								</obj>
								<obj name="PropertyObject" class="GenSampleEditReplicate" version="4">
									<prop name="PropertyTypeName">Replicate of</prop>
									<prop name="Position">7</prop>
									<prop name="IsDefault">0</prop>
									<prop name="ReplicateOf">6</prop>
								</obj>
								<obj name="PropertyObject" class="HTCSampleID" version="4">
									<prop name="PropertyTypeName">Sample ID</prop>
									<prop name="Position">7</prop>
									<prop name="IsDefault">1</prop>
								</obj>
								<obj name="PropertyObject" class="GenSampleEditName" version="4">
									<prop name="PropertyTypeName">Sample Name</prop>
									<prop name="Position">7</prop>
									<prop name="IsDefault">0</prop>
									<prop name="name">32N</prop>
								</obj>
								<obj name="PropertyObject" class="HTCSamplePrepNotes" version="4">
									<prop name="PropertyTypeName">Sample Prep Notes</prop>
									<prop name="Position">7</prop>
									<prop name="IsDefault">1</prop>
								</obj>
								<obj name="PropertyObject" class="GenSampleEditSubset" version="4">
									<prop name="PropertyTypeName">Subsets</prop>
									<prop name="Position">7</prop>
									<prop name="IsDefault">1</prop>
								</obj>
								<obj name="PropertyObject" class="SamplePrefWidth" version="5">
									<prop name="PropertyTypeName">Width</prop>
									<prop name="Position">7</prop>
									<prop name="IsDefault">1</prop>
									<prop name="Width">1</prop>
								</obj>
							</list>
						</obj>
					</obj>
					<obj name="item" class="SamplePropInfo" version="1">
						<obj name="ChannelProperties" class="ChanPropList" version="2">
							<obj name="ChannelProperties" class="EMList" version="1">
								<list name="emlist" count="1">
									<obj name="item" class="PropertyList" version="1">
										<list name="emlist" count="12">
											<obj name="PropertyObject" class="RQSampleTargetProperty" version="4">
												<prop name="PropertyTypeName">Combined Sample and Target Type</prop>
												<prop name="Position">8</prop>
												<prop name="IsDefault">0</prop>
												<obj name="ChannelProp" class="ChannelProperty" version="1">
													<prop name="ChannelIdx">0</prop>
												</obj>
											</obj>
											<obj name="PropertyObject" class="QuantConcProperty" version="4">
												<prop name="PropertyTypeName">Concentration</prop>
												<prop name="Position">8</prop>
												<prop name="IsDefault">1</prop>
												<prop name="Concentration">0</prop>
												<obj name="ChannelProp" class="ChannelProperty" version="1">
													<prop name="ChannelIdx">0</prop>
												</obj>
												<prop name="ReadOnly">1</prop>
											</obj>
											<obj name="PropertyObject" class="QuantCpHighProp" version="4">
												<prop name="PropertyTypeName">Cp High</prop>
												<prop name="Position">8</prop>
												<prop name="IsDefault">1</prop>
												<prop name="CpRangeHigh">0</prop>
												<obj name="ChannelProp" class="ChannelProperty" version="1">
													<prop name="ChannelIdx">0</prop>
												</obj>
												<prop name="ReadOnly">0</prop>
											</obj>
											<obj name="PropertyObject" class="QuantCpLowProp" version="4">
												<prop name="PropertyTypeName">Cp Low</prop>
												<prop name="Position">8</prop>
												<prop name="IsDefault">1</prop>
												<prop name="CpRangeLow">0</prop>
												<obj name="ChannelProp" class="ChannelProperty" version="1">
													<prop name="ChannelIdx">0</prop>
												</obj>
												<prop name="ReadOnly">0</prop>
											</obj>
											<obj name="PropertyObject" class="RQEffProp" version="4">
												<prop name="PropertyTypeName">Efficiency</prop>
												<prop name="Position">8</prop>
												<prop name="IsDefault">1</prop>
												<prop name="Efficiency">2</prop>
												<obj name="ChannelProp" class="ChannelProperty" version="1">
													<prop name="ChannelIdx">0</prop>
												</obj>
											</obj>
											<obj name="PropertyObject" class="ChannelGenotype" version="4">
												<prop name="PropertyTypeName">Melt Geno Genotype</prop>
												<prop name="Position">8</prop>
												<prop name="IsDefault">1</prop>
												<prop name="ReadOnly">1</prop>
												<obj name="ChannelProp" class="ChannelProperty" version="1">
													<prop name="ChannelIdx">0</prop>
												</obj>
											</obj>
											<obj name="PropertyObject" class="GroupChannelTypeProp" version="4">
												<prop name="PropertyTypeName">Melt Geno Sample Type</prop>
												<prop name="Position">8</prop>
												<prop name="IsDefault">0</prop>
												<prop name="GroupSampleType">mstUnknown</prop>
												<obj name="ChannelProp" class="ChannelProperty" version="1">
													<prop name="ChannelIdx">0</prop>
												</obj>
											</obj>
											<obj name="PropertyObject" class="QuantSampleTypeProperty" version="4">
												<prop name="PropertyTypeName">Quantification Sample Type</prop>
												<prop name="Position">8</prop>
												<prop name="IsDefault">0</prop>
												<prop name="SampleType">qsPosCalibrator</prop>
												<obj name="ChannelProp" class="ChannelProperty" version="1">
													<prop name="ChannelIdx">0</prop>
												</obj>
											</obj>
											<obj name="PropertyObject" class="ChannelGenotype" version="4">
												<prop name="PropertyTypeName">Scanning Genotype</prop>
												<prop name="Position">8</prop>
												<prop name="IsDefault">1</prop>
												<prop name="ReadOnly">1</prop>
												<obj name="ChannelProp" class="ChannelProperty" version="1">
													<prop name="ChannelIdx">0</prop>
												</obj>
											</obj>
											<obj name="PropertyObject" class="GroupChannelTypeProp" version="4">
												<prop name="PropertyTypeName">Scanning Sample Type</prop>
												<prop name="Position">8</prop>
												<prop name="IsDefault">0</prop>
												<prop name="GroupSampleType">mstUnknown</prop>
												<obj name="ChannelProp" class="ChannelProperty" version="1">
													<prop name="ChannelIdx">0</prop>
												</obj>
											</obj>
											<obj name="PropertyObject" class="TargetName" version="4">
												<prop name="PropertyTypeName">Target Name</prop>
												<prop name="Position">8</prop>
												<prop name="IsDefault">0</prop>
												<prop name="name">ACT</prop>
												<obj name="ChannelProp" class="ChannelProperty" version="1">
													<prop name="ChannelIdx">0</prop>
												</obj>
											</obj>
											<obj name="PropertyObject" class="RQTargetProperty" version="4">
												<prop name="PropertyTypeName">Target Type</prop>
												<prop name="Position">8</prop>
												<prop name="IsDefault">0</prop>
												<prop name="TargetType">dtReference</prop>
												<obj name="ChannelProp" class="ChannelProperty" version="1">
													<prop name="ChannelIdx">0</prop>
												</obj>
											</obj>
										</list>
									</obj>
								</list>
							</obj>
						</obj>
						<prop name="ChannelPropertyCount">1</prop>
						<prop name="ContainerPosition">8</prop>
						<prop name="HasSampleProperties">1</prop>
						<obj name="SampleProperties" class="PropertyList" version="1">
							<list name="emlist" count="14">
								<obj name="PropertyObject" class="SamplePrefColor" version="4">
									<prop name="PropertyTypeName">Color</prop>
									<prop name="Position">8</prop>
									<prop name="IsDefault">0</prop>
									<prop name="Color">$00404000</prop>
								</obj>
								<obj name="PropertyObject" class="DominantChannelProp" version="4">
									<prop name="PropertyTypeName">Dominant Channel</prop>
									<prop name="Position">8</prop>
									<prop name="IsDefault">0</prop>
									<prop name="DominantChannel">0</prop>
								</obj>
								<obj name="PropertyObject" class="Genotype" version="4">
									<prop name="PropertyTypeName">EndPt Genotype</prop>
									<prop name="Position">8</prop>
									<prop name="IsDefault">1</prop>
									<prop name="ReadOnly">1</prop>
								</obj>
								<obj name="PropertyObject" class="GroupingSample" version="4">
									<prop name="PropertyTypeName">EndPt Sample Type</prop>
									<prop name="Position">8</prop>
									<prop name="IsDefault">0</prop>
									<prop name="GroupSampleType">mstUnknown</prop>
								</obj>
								<obj name="PropertyObject" class="SamplePrefLineStyle" version="4">
									<prop name="PropertyTypeName">Line Style</prop>
									<prop name="Position">8</prop>
									<prop name="IsDefault">0</prop>
									<prop name="LineStyle">psSolid</prop>
								</obj>
								<obj name="PropertyObject" class="GenSampleEditNotes" version="4">
									<prop name="PropertyTypeName">Notes</prop>
									<prop name="Position">8</prop>
									<prop name="IsDefault">1</prop>
								</obj>
								<obj name="PropertyObject" class="SamplePrefPointStyle" version="4">
									<prop name="PropertyTypeName">Point Style</prop>
									<prop name="Position">8</prop>
									<prop name="IsDefault">0</prop>
									<prop name="PointStyle">psNothing</prop>
								</obj>
								<obj name="PropertyObject" class="GenSampleEditPosition" version="4">
									<prop name="PropertyTypeName">Position</prop>
									<prop name="Position">8</prop>
									<prop name="IsDefault">1</prop>
								</obj>
								<obj name="PropertyObject" class="GenSampleEditReplicate" version="4">
									<prop name="PropertyTypeName">Replicate of</prop>
									<prop name="Position">8</prop>
									<prop name="IsDefault">0</prop>
									<prop name="ReplicateOf">6</prop>
								</obj>
								<obj name="PropertyObject" class="HTCSampleID" version="4">
									<prop name="PropertyTypeName">Sample ID</prop>
									<prop name="Position">8</prop>
									<prop name="IsDefault">1</prop>
								</obj>
								<obj name="PropertyObject" class="GenSampleEditName" version="4">
									<prop name="PropertyTypeName">Sample Name</prop>
									<prop name="Position">8</prop>
									<prop name="IsDefault">0</prop>
									<prop name="name">32N</prop>
								</obj>
								<obj name="PropertyObject" class="HTCSamplePrepNotes" version="4">
									<prop name="PropertyTypeName">Sample Prep Notes</prop>
									<prop name="Position">8</prop>
									<prop name="IsDefault">1</prop>
								</obj>
								<obj name="PropertyObject" class="GenSampleEditSubset" version="4">
									<prop name="PropertyTypeName">Subsets</prop>
									<prop name="Position">8</prop>
									<prop name="IsDefault">1</prop>
								</obj>
								<obj name="PropertyObject" class="SamplePrefWidth" version="5">
									<prop name="PropertyTypeName">Width</prop>
									<prop name="Position">8</prop>
									<prop name="IsDefault">1</prop>
									<prop name="Width">1</prop>
								</obj>
							</list>
						</obj>
					</obj>
					<obj name="item" class="SamplePropInfo" version="1">
						<obj name="ChannelProperties" class="ChanPropList" version="2">
							<obj name="ChannelProperties" class="EMList" version="1">
								<list name="emlist" count="1">
									<obj name="item" class="PropertyList" version="1">
										<list name="emlist" count="12">
											<obj name="PropertyObject" class="RQSampleTargetProperty" version="4">
												<prop name="PropertyTypeName">Combined Sample and Target Type</prop>
												<prop name="Position">9</prop>
												<prop name="IsDefault">0</prop>
												<obj name="ChannelProp" class="ChannelProperty" version="1">
													<prop name="ChannelIdx">0</prop>
												</obj>
											</obj>
											<obj name="PropertyObject" class="QuantConcProperty" version="4">
												<prop name="PropertyTypeName">Concentration</prop>
												<prop name="Position">9</prop>
												<prop name="IsDefault">1</prop>
												<prop name="Concentration">0</prop>
												<obj name="ChannelProp" class="ChannelProperty" version="1">
													<prop name="ChannelIdx">0</prop>
												</obj>
												<prop name="ReadOnly">1</prop>
											</obj>
											<obj name="PropertyObject" class="QuantCpHighProp" version="4">
												<prop name="PropertyTypeName">Cp High</prop>
												<prop name="Position">9</prop>
												<prop name="IsDefault">1</prop>
												<prop name="CpRangeHigh">0</prop>
												<obj name="ChannelProp" class="ChannelProperty" version="1">
													<prop name="ChannelIdx">0</prop>
												</obj>
												<prop name="ReadOnly">0</prop>
											</obj>
											<obj name="PropertyObject" class="QuantCpLowProp" version="4">
												<prop name="PropertyTypeName">Cp Low</prop>
												<prop name="Position">9</prop>
												<prop name="IsDefault">1</prop>
												<prop name="CpRangeLow">0</prop>
												<obj name="ChannelProp" class="ChannelProperty" version="1">
													<prop name="ChannelIdx">0</prop>
												</obj>
												<prop name="ReadOnly">0</prop>
											</obj>
											<obj name="PropertyObject" class="RQEffProp" version="4">
												<prop name="PropertyTypeName">Efficiency</prop>
												<prop name="Position">9</prop>
												<prop name="IsDefault">1</prop>
												<prop name="Efficiency">2</prop>
												<obj name="ChannelProp" class="ChannelProperty" version="1">
													<prop name="ChannelIdx">0</prop>
												</obj>
											</obj>
											<obj name="PropertyObject" class="ChannelGenotype" version="4">
												<prop name="PropertyTypeName">Melt Geno Genotype</prop>
												<prop name="Position">9</prop>
												<prop name="IsDefault">1</prop>
												<prop name="ReadOnly">1</prop>
												<obj name="ChannelProp" class="ChannelProperty" version="1">
													<prop name="ChannelIdx">0</prop>
												</obj>
											</obj>
											<obj name="PropertyObject" class="GroupChannelTypeProp" version="4">
												<prop name="PropertyTypeName">Melt Geno Sample Type</prop>
												<prop name="Position">9</prop>
												<prop name="IsDefault">0</prop>
												<prop name="GroupSampleType">mstUnknown</prop>
												<obj name="ChannelProp" class="ChannelProperty" version="1">
													<prop name="ChannelIdx">0</prop>
												</obj>
											</obj>
											<obj name="PropertyObject" class="QuantSampleTypeProperty" version="4">
												<prop name="PropertyTypeName">Quantification Sample Type</prop>
												<prop name="Position">9</prop>
												<prop name="IsDefault">0</prop>
												<prop name="SampleType">qsPosCalibrator</prop>
												<obj name="ChannelProp" class="ChannelProperty" version="1">
													<prop name="ChannelIdx">0</prop>
												</obj>
											</obj>
											<obj name="PropertyObject" class="ChannelGenotype" version="4">
												<prop name="PropertyTypeName">Scanning Genotype</prop>
												<prop name="Position">9</prop>
												<prop name="IsDefault">1</prop>
												<prop name="ReadOnly">1</prop>
												<obj name="ChannelProp" class="ChannelProperty" version="1">
													<prop name="ChannelIdx">0</prop>
												</obj>
											</obj>
											<obj name="PropertyObject" class="GroupChannelTypeProp" version="4">
												<prop name="PropertyTypeName">Scanning Sample Type</prop>
												<prop name="Position">9</prop>
												<prop name="IsDefault">0</prop>
												<prop name="GroupSampleType">mstUnknown</prop>
												<obj name="ChannelProp" class="ChannelProperty" version="1">
													<prop name="ChannelIdx">0</prop>
												</obj>
											</obj>
											<obj name="PropertyObject" class="TargetName" version="4">
												<prop name="PropertyTypeName">Target Name</prop>
												<prop name="Position">9</prop>
												<prop name="IsDefault">0</prop>
												<prop name="name">C1Q</prop>
												<obj name="ChannelProp" class="ChannelProperty" version="1">
													<prop name="ChannelIdx">0</prop>
												</obj>
											</obj>
											<obj name="PropertyObject" class="RQTargetProperty" version="4">
												<prop name="PropertyTypeName">Target Type</prop>
												<prop name="Position">9</prop>
												<prop name="IsDefault">0</prop>
												<prop name="TargetType">dtTarget</prop>
												<obj name="ChannelProp" class="ChannelProperty" version="1">
													<prop name="ChannelIdx">0</prop>
												</obj>
											</obj>
										</list>
									</obj>
								</list>
							</obj>
						</obj>
						<prop name="ChannelPropertyCount">1</prop>
						<prop name="ContainerPosition">9</prop>
						<prop name="HasSampleProperties">1</prop>
						<obj name="SampleProperties" class="PropertyList" version="1">
							<list name="emlist" count="14">
								<obj name="PropertyObject" class="SamplePrefColor" version="4">
									<prop name="PropertyTypeName">Color</prop>
									<prop name="Position">9</prop>
									<prop name="IsDefault">0</prop>
									<prop name="Color">$004080FF</prop>
								</obj>
								<obj name="PropertyObject" class="DominantChannelProp" version="4">
									<prop name="PropertyTypeName">Dominant Channel</prop>
									<prop name="Position">9</prop>
									<prop name="IsDefault">0</prop>
									<prop name="DominantChannel">0</prop>
								</obj>
								<obj name="PropertyObject" class="Genotype" version="4">
									<prop name="PropertyTypeName">EndPt Genotype</prop>
									<prop name="Position">9</prop>
									<prop name="IsDefault">1</prop>
									<prop name="ReadOnly">1</prop>
								</obj>
								<obj name="PropertyObject" class="GroupingSample" version="4">
									<prop name="PropertyTypeName">EndPt Sample Type</prop>
									<prop name="Position">9</prop>
									<prop name="IsDefault">0</prop>
									<prop name="GroupSampleType">mstUnknown</prop>
								</obj>
								<obj name="PropertyObject" class="SamplePrefLineStyle" version="4">
									<prop name="PropertyTypeName">Line Style</prop>
									<prop name="Position">9</prop>
									<prop name="IsDefault">0</prop>
									<prop name="LineStyle">psSolid</prop>
								</obj>
								<obj name="PropertyObject" class="GenSampleEditNotes" version="4">
									<prop name="PropertyTypeName">Notes</prop>
									<prop name="Position">9</prop>
									<prop name="IsDefault">1</prop>
								</obj>
								<obj name="PropertyObject" class="SamplePrefPointStyle" version="4">
									<prop name="PropertyTypeName">Point Style</prop>
									<prop name="Position">9</prop>
									<prop name="IsDefault">0</prop>
									<prop name="PointStyle">psNothing</prop>
								</obj>
								<obj name="PropertyObject" class="GenSampleEditPosition" version="4">
									<prop name="PropertyTypeName">Position</prop>
									<prop name="Position">9</prop>
									<prop name="IsDefault">1</prop>
								</obj>
								<obj name="PropertyObject" class="GenSampleEditReplicate" version="4">
									<prop name="PropertyTypeName">Replicate of</prop>
									<prop name="Position">9</prop>
									<prop name="IsDefault">0</prop>
									<prop name="ReplicateOf">9</prop>
								</obj>
								<obj name="PropertyObject" class="HTCSampleID" version="4">
									<prop name="PropertyTypeName">Sample ID</prop>
									<prop name="Position">9</prop>
									<prop name="IsDefault">1</prop>
								</obj>
								<obj name="PropertyObject" class="GenSampleEditName" version="4">
									<prop name="PropertyTypeName">Sample Name</prop>
									<prop name="Position">9</prop>
									<prop name="IsDefault">0</prop>
									<prop name="name">32N</prop>
								</obj>
								<obj name="PropertyObject" class="HTCSamplePrepNotes" version="4">
									<prop name="PropertyTypeName">Sample Prep Notes</prop>
									<prop name="Position">9</prop>
									<prop name="IsDefault">1</prop>
								</obj>
								<obj name="PropertyObject" class="GenSampleEditSubset" version="4">
									<prop name="PropertyTypeName">Subsets</prop>
									<prop name="Position">9</prop>
									<prop name="IsDefault">1</prop>
								</obj>
								<obj name="PropertyObject" class="SamplePrefWidth" version="5">
									<prop name="PropertyTypeName">Width</prop>
									<prop name="Position">9</prop>
									<prop name="IsDefault">1</prop>
									<prop name="Width">1</prop>
								</obj>
							</list>
						</obj>
					</obj>
					<obj name="item" class="SamplePropInfo" version="1">
						<obj name="ChannelProperties" class="ChanPropList" version="2">
							<obj name="ChannelProperties" class="EMList" version="1">
								<list name="emlist" count="1">
									<obj name="item" class="PropertyList" version="1">
										<list name="emlist" count="12">
											<obj name="PropertyObject" class="RQSampleTargetProperty" version="4">
												<prop name="PropertyTypeName">Combined Sample and Target Type</prop>
												<prop name="Position">10</prop>
												<prop name="IsDefault">0</prop>
												<obj name="ChannelProp" class="ChannelProperty" version="1">
													<prop name="ChannelIdx">0</prop>
												</obj>
											</obj>
											<obj name="PropertyObject" class="QuantConcProperty" version="4">
												<prop name="PropertyTypeName">Concentration</prop>
												<prop name="Position">10</prop>
												<prop name="IsDefault">1</prop>
												<prop name="Concentration">0</prop>
												<obj name="ChannelProp" class="ChannelProperty" version="1">
													<prop name="ChannelIdx">0</prop>
												</obj>
												<prop name="ReadOnly">1</prop>
											</obj>
											<obj name="PropertyObject" class="QuantCpHighProp" version="4">
												<prop name="PropertyTypeName">Cp High</prop>
												<prop name="Position">10</prop>
												<prop name="IsDefault">1</prop>
												<prop name="CpRangeHigh">0</prop>
												<obj name="ChannelProp" class="ChannelProperty" version="1">
													<prop name="ChannelIdx">0</prop>
												</obj>
												<prop name="ReadOnly">0</prop>
											</obj>
											<obj name="PropertyObject" class="QuantCpLowProp" version="4">
												<prop name="PropertyTypeName">Cp Low</prop>
												<prop name="Position">10</prop>
												<prop name="IsDefault">1</prop>
												<prop name="CpRangeLow">0</prop>
												<obj name="ChannelProp" class="ChannelProperty" version="1">
													<prop name="ChannelIdx">0</prop>
												</obj>
												<prop name="ReadOnly">0</prop>
											</obj>
											<obj name="PropertyObject" class="RQEffProp" version="4">
												<prop name="PropertyTypeName">Efficiency</prop>
												<prop name="Position">10</prop>
												<prop name="IsDefault">1</prop>
												<prop name="Efficiency">2</prop>
												<obj name="ChannelProp" class="ChannelProperty" version="1">
													<prop name="ChannelIdx">0</prop>
												</obj>
											</obj>
											<obj name="PropertyObject" class="ChannelGenotype" version="4">
												<prop name="PropertyTypeName">Melt Geno Genotype</prop>
												<prop name="Position">10</prop>
												<prop name="IsDefault">1</prop>
												<prop name="ReadOnly">1</prop>
												<obj name="ChannelProp" class="ChannelProperty" version="1">
													<prop name="ChannelIdx">0</prop>
												</obj>
											</obj>
											<obj name="PropertyObject" class="GroupChannelTypeProp" version="4">
												<prop name="PropertyTypeName">Melt Geno Sample Type</prop>
												<prop name="Position">10</prop>
												<prop name="IsDefault">0</prop>
												<prop name="GroupSampleType">mstUnknown</prop>
												<obj name="ChannelProp" class="ChannelProperty" version="1">
													<prop name="ChannelIdx">0</prop>
												</obj>
											</obj>
											<obj name="PropertyObject" class="QuantSampleTypeProperty" version="4">
												<prop name="PropertyTypeName">Quantification Sample Type</prop>
												<prop name="Position">10</prop>
												<prop name="IsDefault">0</prop>
												<prop name="SampleType">qsPosCalibrator</prop>
												<obj name="ChannelProp" class="ChannelProperty" version="1">
													<prop name="ChannelIdx">0</prop>
												</obj>
											</obj>
											<obj name="PropertyObject" class="ChannelGenotype" version="4">
												<prop name="PropertyTypeName">Scanning Genotype</prop>
												<prop name="Position">10</prop>
												<prop name="IsDefault">1</prop>
												<prop name="ReadOnly">1</prop>
												<obj name="ChannelProp" class="ChannelProperty" version="1">
													<prop name="ChannelIdx">0</prop>
												</obj>
											</obj>
											<obj name="PropertyObject" class="GroupChannelTypeProp" version="4">
												<prop name="PropertyTypeName">Scanning Sample Type</prop>
												<prop name="Position">10</prop>
												<prop name="IsDefault">0</prop>
												<prop name="GroupSampleType">mstUnknown</prop>
												<obj name="ChannelProp" class="ChannelProperty" version="1">
													<prop name="ChannelIdx">0</prop>
												</obj>
											</obj>
											<obj name="PropertyObject" class="TargetName" version="4">
												<prop name="PropertyTypeName">Target Name</prop>
												<prop name="Position">10</prop>
												<prop name="IsDefault">0</prop>
												<prop name="name">C1Q</prop>
												<obj name="ChannelProp" class="ChannelProperty" version="1">
													<prop name="ChannelIdx">0</prop>
												</obj>
											</obj>
											<obj name="PropertyObject" class="RQTargetProperty" version="4">
												<prop name="PropertyTypeName">Target Type</prop>
												<prop name="Position">10</prop>
												<prop name="IsDefault">0</prop>
												<prop name="TargetType">dtTarget</prop>
												<obj name="ChannelProp" class="ChannelProperty" version="1">
													<prop name="ChannelIdx">0</prop>
												</obj>
											</obj>
										</list>
									</obj>
								</list>
							</obj>
						</obj>
						<prop name="ChannelPropertyCount">1</prop>
						<prop name="ContainerPosition">10</prop>
						<prop name="HasSampleProperties">1</prop>
						<obj name="SampleProperties" class="PropertyList" version="1">
							<list name="emlist" count="14">
								<obj name="PropertyObject" class="SamplePrefColor" version="4">
									<prop name="PropertyTypeName">Color</prop>
									<prop name="Position">10</prop>
									<prop name="IsDefault">0</prop>
									<prop name="Color">$00FD0299</prop>
								</obj>
								<obj name="PropertyObject" class="DominantChannelProp" version="4">
									<prop name="PropertyTypeName">Dominant Channel</prop>
									<prop name="Position">10</prop>
									<prop name="IsDefault">0</prop>
									<prop name="DominantChannel">0</prop>
								</obj>
								<obj name="PropertyObject" class="Genotype" version="4">
									<prop name="PropertyTypeName">EndPt Genotype</prop>
									<prop name="Position">10</prop>
									<prop name="IsDefault">1</prop>
									<prop name="ReadOnly">1</prop>
								</obj>
								<obj name="PropertyObject" class="GroupingSample" version="4">
									<prop name="PropertyTypeName">EndPt Sample Type</prop>
									<prop name="Position">10</prop>
									<prop name="IsDefault">0</prop>
									<prop name="GroupSampleType">mstUnknown</prop>
								</obj>
								<obj name="PropertyObject" class="SamplePrefLineStyle" version="4">
									<prop name="PropertyTypeName">Line Style</prop>
									<prop name="Position">10</prop>
									<prop name="IsDefault">0</prop>
									<prop name="LineStyle">psSolid</prop>
								</obj>
								<obj name="PropertyObject" class="GenSampleEditNotes" version="4">
									<prop name="PropertyTypeName">Notes</prop>
									<prop name="Position">10</prop>
									<prop name="IsDefault">1</prop>
								</obj>
								<obj name="PropertyObject" class="SamplePrefPointStyle" version="4">
									<prop name="PropertyTypeName">Point Style</prop>
									<prop name="Position">10</prop>
									<prop name="IsDefault">0</prop>
									<prop name="PointStyle">psNothing</prop>
								</obj>
								<obj name="PropertyObject" class="GenSampleEditPosition" version="4">
									<prop name="PropertyTypeName">Position</prop>
									<prop name="Position">10</prop>
									<prop name="IsDefault">1</prop>
								</obj>
								<obj name="PropertyObject" class="GenSampleEditReplicate" version="4">
									<prop name="PropertyTypeName">Replicate of</prop>
									<prop name="Position">10</prop>
									<prop name="IsDefault">0</prop>
									<prop name="ReplicateOf">9</prop>
								</obj>
								<obj name="PropertyObject" class="HTCSampleID" version="4">
									<prop name="PropertyTypeName">Sample ID</prop>
									<prop name="Position">10</prop>
									<prop name="IsDefault">1</prop>
								</obj>
								<obj name="PropertyObject" class="GenSampleEditName" version="4">
									<prop name="PropertyTypeName">Sample Name</prop>
									<prop name="Position">10</prop>
									<prop name="IsDefault">0</prop>
									<prop name="name">32N</prop>
								</obj>
								<obj name="PropertyObject" class="HTCSamplePrepNotes" version="4">
									<prop name="PropertyTypeName">Sample Prep Notes</prop>
									<prop name="Position">10</prop>
									<prop name="IsDefault">1</prop>
								</obj>
								<obj name="PropertyObject" class="GenSampleEditSubset" version="4">
									<prop name="PropertyTypeName">Subsets</prop>
									<prop name="Position">10</prop>
									<prop name="IsDefault">1</prop>
								</obj>
								<obj name="PropertyObject" class="SamplePrefWidth" version="5">
									<prop name="PropertyTypeName">Width</prop>
									<prop name="Position">10</prop>
									<prop name="IsDefault">1</prop>
									<prop name="Width">1</prop>
								</obj>
							</list>
						</obj>
					</obj>
					<obj name="item" class="SamplePropInfo" version="1">
						<obj name="ChannelProperties" class="ChanPropList" version="2">
							<obj name="ChannelProperties" class="EMList" version="1">
								<list name="emlist" count="1">
									<obj name="item" class="PropertyList" version="1">
										<list name="emlist" count="12">
											<obj name="PropertyObject" class="RQSampleTargetProperty" version="4">
												<prop name="PropertyTypeName">Combined Sample and Target Type</prop>
												<prop name="Position">11</prop>
												<prop name="IsDefault">0</prop>
												<obj name="ChannelProp" class="ChannelProperty" version="1">
													<prop name="ChannelIdx">0</prop>
												</obj>
											</obj>
											<obj name="PropertyObject" class="QuantConcProperty" version="4">
												<prop name="PropertyTypeName">Concentration</prop>
												<prop name="Position">11</prop>
												<prop name="IsDefault">1</prop>
												<prop name="Concentration">0</prop>
												<obj name="ChannelProp" class="ChannelProperty" version="1">
													<prop name="ChannelIdx">0</prop>
												</obj>
												<prop name="ReadOnly">1</prop>
											</obj>
											<obj name="PropertyObject" class="QuantCpHighProp" version="4">
												<prop name="PropertyTypeName">Cp High</prop>
												<prop name="Position">11</prop>
												<prop name="IsDefault">1</prop>
												<prop name="CpRangeHigh">0</prop>
												<obj name="ChannelProp" class="ChannelProperty" version="1">
													<prop name="ChannelIdx">0</prop>
												</obj>
												<prop name="ReadOnly">0</prop>
											</obj>
											<obj name="PropertyObject" class="QuantCpLowProp" version="4">
												<prop name="PropertyTypeName">Cp Low</prop>
												<prop name="Position">11</prop>
												<prop name="IsDefault">1</prop>
												<prop name="CpRangeLow">0</prop>
												<obj name="ChannelProp" class="ChannelProperty" version="1">
													<prop name="ChannelIdx">0</prop>
												</obj>
												<prop name="ReadOnly">0</prop>
											</obj>
											<obj name="PropertyObject" class="RQEffProp" version="4">
												<prop name="PropertyTypeName">Efficiency</prop>
												<prop name="Position">11</prop>
												<prop name="IsDefault">1</prop>
												<prop name="Efficiency">2</prop>
												<obj name="ChannelProp" class="ChannelProperty" version="1">
													<prop name="ChannelIdx">0</prop>
												</obj>
											</obj>
											<obj name="PropertyObject" class="ChannelGenotype" version="4">
												<prop name="PropertyTypeName">Melt Geno Genotype</prop>
												<prop name="Position">11</prop>
												<prop name="IsDefault">1</prop>
												<prop name="ReadOnly">1</prop>
												<obj name="ChannelProp" class="ChannelProperty" version="1">
													<prop name="ChannelIdx">0</prop>
												</obj>
											</obj>
											<obj name="PropertyObject" class="GroupChannelTypeProp" version="4">
												<prop name="PropertyTypeName">Melt Geno Sample Type</prop>
												<prop name="Position">11</prop>
												<prop name="IsDefault">0</prop>
												<prop name="GroupSampleType">mstUnknown</prop>
												<obj name="ChannelProp" class="ChannelProperty" version="1">
													<prop name="ChannelIdx">0</prop>
												</obj>
											</obj>
											<obj name="PropertyObject" class="QuantSampleTypeProperty" version="4">
												<prop name="PropertyTypeName">Quantification Sample Type</prop>
												<prop name="Position">11</prop>
												<prop name="IsDefault">0</prop>
												<prop name="SampleType">qsPosCalibrator</prop>
												<obj name="ChannelProp" class="ChannelProperty" version="1">
													<prop name="ChannelIdx">0</prop>
												</obj>
											</obj>
											<obj name="PropertyObject" class="ChannelGenotype" version="4">
												<prop name="PropertyTypeName">Scanning Genotype</prop>
												<prop name="Position">11</prop>
												<prop name="IsDefault">1</prop>
												<prop name="ReadOnly">1</prop>
												<obj name="ChannelProp" class="ChannelProperty" version="1">
													<prop name="ChannelIdx">0</prop>
												</obj>
											</obj>
											<obj name="PropertyObject" class="GroupChannelTypeProp" version="4">
												<prop name="PropertyTypeName">Scanning Sample Type</prop>
												<prop name="Position">11</prop>
												<prop name="IsDefault">0</prop>
												<prop name="GroupSampleType">mstUnknown</prop>
												<obj name="ChannelProp" class="ChannelProperty" version="1">
													<prop name="ChannelIdx">0</prop>
												</obj>
											</obj>
											<obj name="PropertyObject" class="TargetName" version="4">
												<prop name="PropertyTypeName">Target Name</prop>
												<prop name="Position">11</prop>
												<prop name="IsDefault">0</prop>
												<prop name="name">C1Q</prop>
												<obj name="ChannelProp" class="ChannelProperty" version="1">
													<prop name="ChannelIdx">0</prop>
												</obj>
											</obj>
											<obj name="PropertyObject" class="RQTargetProperty" version="4">
												<prop name="PropertyTypeName">Target Type</prop>
												<prop name="Position">11</prop>
												<prop name="IsDefault">0</prop>
												<prop name="TargetType">dtTarget</prop>
												<obj name="ChannelProp" class="ChannelProperty" version="1">
													<prop name="ChannelIdx">0</prop>
												</obj>
											</obj>
										</list>
									</obj>
								</list>
							</obj>
						</obj>
						<prop name="ChannelPropertyCount">1</prop>
						<prop name="ContainerPosition">11</prop>
						<prop name="HasSampleProperties">1</prop>
						<obj name="SampleProperties" class="PropertyList" version="1">
							<list name="emlist" count="14">
								<obj name="PropertyObject" class="SamplePrefColor" version="4">
									<prop name="PropertyTypeName">Color</prop>
									<prop name="Position">11</prop>
									<prop name="IsDefault">0</prop>
									<prop name="Color">$0026C4B8</prop>
								</obj>
								<obj name="PropertyObject" class="DominantChannelProp" version="4">
									<prop name="PropertyTypeName">Dominant Channel</prop>
									<prop name="Position">11</prop>
									<prop name="IsDefault">0</prop>
									<prop name="DominantChannel">0</prop>
								</obj>
								<obj name="PropertyObject" class="Genotype" version="4">
									<prop name="PropertyTypeName">EndPt Genotype</prop>
									<prop name="Position">11</prop>
									<prop name="IsDefault">1</prop>
									<prop name="ReadOnly">1</prop>
								</obj>
								<obj name="PropertyObject" class="GroupingSample" version="4">
									<prop name="PropertyTypeName">EndPt Sample Type</prop>
									<prop name="Position">11</prop>
									<prop name="IsDefault">0</prop>
									<prop name="GroupSampleType">mstUnknown</prop>
								</obj>
								<obj name="PropertyObject" class="SamplePrefLineStyle" version="4">
									<prop name="PropertyTypeName">Line Style</prop>
									<prop name="Position">11</prop>
									<prop name="IsDefault">0</prop>
									<prop name="LineStyle">psSolid</prop>
								</obj>
								<obj name="PropertyObject" class="GenSampleEditNotes" version="4">
									<prop name="PropertyTypeName">Notes</prop>
									<prop name="Position">11</prop>
									<prop name="IsDefault">1</prop>
								</obj>
								<obj name="PropertyObject" class="SamplePrefPointStyle" version="4">
									<prop name="PropertyTypeName">Point Style</prop>
									<prop name="Position">11</prop>
									<prop name="IsDefault">0</prop>
									<prop name="PointStyle">psNothing</prop>
								</obj>
								<obj name="PropertyObject" class="GenSampleEditPosition" version="4">
									<prop name="PropertyTypeName">Position</prop>
									<prop name="Position">11</prop>
									<prop name="IsDefault">1</prop>
								</obj>
								<obj name="PropertyObject" class="GenSampleEditReplicate" version="4">
									<prop name="PropertyTypeName">Replicate of</prop>
									<prop name="Position">11</prop>
									<prop name="IsDefault">0</prop>
									<prop name="ReplicateOf">9</prop>
								</obj>
								<obj name="PropertyObject" class="HTCSampleID" version="4">
									<prop name="PropertyTypeName">Sample ID</prop>
									<prop name="Position">11</prop>
									<prop name="IsDefault">1</prop>
								</obj>
								<obj name="PropertyObject" class="GenSampleEditName" version="4">
									<prop name="PropertyTypeName">Sample Name</prop>
									<prop name="Position">11</prop>
									<prop name="IsDefault">0</prop>
									<prop name="name">32N</prop>
								</obj>
								<obj name="PropertyObject" class="HTCSamplePrepNotes" version="4">
									<prop name="PropertyTypeName">Sample Prep Notes</prop>
									<prop name="Position">11</prop>
									<prop name="IsDefault">1</prop>
								</obj>
								<obj name="PropertyObject" class="GenSampleEditSubset" version="4">
									<prop name="PropertyTypeName">Subsets</prop>
									<prop name="Position">11</prop>
									<prop name="IsDefault">1</prop>
								</obj>
								<obj name="PropertyObject" class="SamplePrefWidth" version="5">
									<prop name="PropertyTypeName">Width</prop>
									<prop name="Position">11</prop>
									<prop name="IsDefault">1</prop>
									<prop name="Width">1</prop>
								</obj>
							</list>
						</obj>
					</obj>
					<obj name="item" class="SamplePropInfo" version="1">
						<obj name="ChannelProperties" class="ChanPropList" version="2">
							<obj name="ChannelProperties" class="EMList" version="1">
								<list name="emlist" count="1">
									<obj name="item" class="PropertyList" version="1">
										<list name="emlist" count="12">
											<obj name="PropertyObject" class="RQSampleTargetProperty" version="4">
												<prop name="PropertyTypeName">Combined Sample and Target Type</prop>
												<prop name="Position">12</prop>
												<prop name="IsDefault">0</prop>
												<obj name="ChannelProp" class="ChannelProperty" version="1">
													<prop name="ChannelIdx">0</prop>
												</obj>
											</obj>
											<obj name="PropertyObject" class="QuantConcProperty" version="4">
												<prop name="PropertyTypeName">Concentration</prop>
												<prop name="Position">12</prop>
												<prop name="IsDefault">1</prop>
												<prop name="Concentration">0</prop>
												<obj name="ChannelProp" class="ChannelProperty" version="1">
													<prop name="ChannelIdx">0</prop>
												</obj>
												<prop name="ReadOnly">1</prop>
											</obj>
											<obj name="PropertyObject" class="QuantCpHighProp" version="4">
												<prop name="PropertyTypeName">Cp High</prop>
												<prop name="Position">12</prop>
												<prop name="IsDefault">1</prop>
												<prop name="CpRangeHigh">0</prop>
												<obj name="ChannelProp" class="ChannelProperty" version="1">
													<prop name="ChannelIdx">0</prop>
												</obj>
												<prop name="ReadOnly">1</prop>
											</obj>
											<obj name="PropertyObject" class="QuantCpLowProp" version="4">
												<prop name="PropertyTypeName">Cp Low</prop>
												<prop name="Position">12</prop>
												<prop name="IsDefault">1</prop>
												<prop name="CpRangeLow">0</prop>
												<obj name="ChannelProp" class="ChannelProperty" version="1">
													<prop name="ChannelIdx">0</prop>
												</obj>
												<prop name="ReadOnly">1</prop>
											</obj>
											<obj name="PropertyObject" class="RQEffProp" version="4">
												<prop name="PropertyTypeName">Efficiency</prop>
												<prop name="Position">12</prop>
												<prop name="IsDefault">1</prop>
												<prop name="Efficiency">2</prop>
												<obj name="ChannelProp" class="ChannelProperty" version="1">
													<prop name="ChannelIdx">0</prop>
												</obj>
											</obj>
											<obj name="PropertyObject" class="ChannelGenotype" version="4">
												<prop name="PropertyTypeName">Melt Geno Genotype</prop>
												<prop name="Position">12</prop>
												<prop name="IsDefault">1</prop>
												<prop name="ReadOnly">1</prop>
												<obj name="ChannelProp" class="ChannelProperty" version="1">
													<prop name="ChannelIdx">0</prop>
												</obj>
											</obj>
											<obj name="PropertyObject" class="GroupChannelTypeProp" version="4">
												<prop name="PropertyTypeName">Melt Geno Sample Type</prop>
												<prop name="Position">12</prop>
												<prop name="IsDefault">0</prop>
												<prop name="GroupSampleType">mstUnknown</prop>
												<obj name="ChannelProp" class="ChannelProperty" version="1">
													<prop name="ChannelIdx">0</prop>
												</obj>
											</obj>
											<obj name="PropertyObject" class="QuantSampleTypeProperty" version="4">
												<prop name="PropertyTypeName">Quantification Sample Type</prop>
												<prop name="Position">12</prop>
												<prop name="IsDefault">0</prop>
												<prop name="SampleType">qsUnknown</prop>
												<obj name="ChannelProp" class="ChannelProperty" version="1">
													<prop name="ChannelIdx">0</prop>
												</obj>
											</obj>
											<obj name="PropertyObject" class="ChannelGenotype" version="4">
												<prop name="PropertyTypeName">Scanning Genotype</prop>
												<prop name="Position">12</prop>
												<prop name="IsDefault">1</prop>
												<prop name="ReadOnly">1</prop>
												<obj name="ChannelProp" class="ChannelProperty" version="1">
													<prop name="ChannelIdx">0</prop>
												</obj>
											</obj>
											<obj name="PropertyObject" class="GroupChannelTypeProp" version="4">
												<prop name="PropertyTypeName">Scanning Sample Type</prop>
												<prop name="Position">12</prop>
												<prop name="IsDefault">0</prop>
												<prop name="GroupSampleType">mstUnknown</prop>
												<obj name="ChannelProp" class="ChannelProperty" version="1">
													<prop name="ChannelIdx">0</prop>
												</obj>
											</obj>
											<obj name="PropertyObject" class="TargetName" version="4">
												<prop name="PropertyTypeName">Target Name</prop>
												<prop name="Position">12</prop>
												<prop name="IsDefault">0</prop>
												<prop name="name">ACT</prop>
												<obj name="ChannelProp" class="ChannelProperty" version="1">
													<prop name="ChannelIdx">0</prop>
												</obj>
											</obj>
											<obj name="PropertyObject" class="RQTargetProperty" version="4">
												<prop name="PropertyTypeName">Target Type</prop>
												<prop name="Position">12</prop>
												<prop name="IsDefault">0</prop>
												<prop name="TargetType">dtReference</prop>
												<obj name="ChannelProp" class="ChannelProperty" version="1">
													<prop name="ChannelIdx">0</prop>
												</obj>
											</obj>
										</list>
									</obj>
								</list>
							</obj>
						</obj>
						<prop name="ChannelPropertyCount">1</prop>
						<prop name="ContainerPosition">12</prop>
						<prop name="HasSampleProperties">1</prop>
						<obj name="SampleProperties" class="PropertyList" version="1">
							<list name="emlist" count="14">
								<obj name="PropertyObject" class="SamplePrefColor" version="4">
									<prop name="PropertyTypeName">Color</prop>
									<prop name="Position">12</prop>
									<prop name="IsDefault">0</prop>
									<prop name="Color">$00FF8000</prop>
								</obj>
								<obj name="PropertyObject" class="DominantChannelProp" version="4">
									<prop name="PropertyTypeName">Dominant Channel</prop>
									<prop name="Position">12</prop>
									<prop name="IsDefault">0</prop>
									<prop name="DominantChannel">0</prop>
								</obj>
								<obj name="PropertyObject" class="Genotype" version="4">
									<prop name="PropertyTypeName">EndPt Genotype</prop>
									<prop name="Position">12</prop>
									<prop name="IsDefault">1</prop>
									<prop name="ReadOnly">1</prop>
								</obj>
								<obj name="PropertyObject" class="GroupingSample" version="4">
									<prop name="PropertyTypeName">EndPt Sample Type</prop>
									<prop name="Position">12</prop>
									<prop name="IsDefault">0</prop>
									<prop name="GroupSampleType">mstUnknown</prop>
								</obj>
								<obj name="PropertyObject" class="SamplePrefLineStyle" version="4">
									<prop name="PropertyTypeName">Line Style</prop>
									<prop name="Position">12</prop>
									<prop name="IsDefault">0</prop>
									<prop name="LineStyle">psSolid</prop>
								</obj>
								<obj name="PropertyObject" class="GenSampleEditNotes" version="4">
									<prop name="PropertyTypeName">Notes</prop>
									<prop name="Position">12</prop>
									<prop name="IsDefault">1</prop>
								</obj>
								<obj name="PropertyObject" class="SamplePrefPointStyle" version="4">
									<prop name="PropertyTypeName">Point Style</prop>
									<prop name="Position">12</prop>
									<prop name="IsDefault">0</prop>
									<prop name="PointStyle">psNothing</prop>
								</obj>
								<obj name="PropertyObject" class="GenSampleEditPosition" version="4">
									<prop name="PropertyTypeName">Position</prop>
									<prop name="Position">12</prop>
									<prop name="IsDefault">1</prop>
								</obj>
								<obj name="PropertyObject" class="GenSampleEditReplicate" version="4">
									<prop name="PropertyTypeName">Replicate of</prop>
									<prop name="Position">12</prop>
									<prop name="IsDefault">0</prop>
									<prop name="ReplicateOf">12</prop>
								</obj>
								<obj name="PropertyObject" class="HTCSampleID" version="4">
									<prop name="PropertyTypeName">Sample ID</prop>
									<prop name="Position">12</prop>
									<prop name="IsDefault">1</prop>
								</obj>
								<obj name="PropertyObject" class="GenSampleEditName" version="4">
									<prop name="PropertyTypeName">Sample Name</prop>
									<prop name="Position">12</prop>
									<prop name="IsDefault">0</prop>
									<prop name="name">21C</prop>
								</obj>
								<obj name="PropertyObject" class="HTCSamplePrepNotes" version="4">
									<prop name="PropertyTypeName">Sample Prep Notes</prop>
									<prop name="Position">12</prop>
									<prop name="IsDefault">1</prop>
								</obj>
								<obj name="PropertyObject" class="GenSampleEditSubset" version="4">
									<prop name="PropertyTypeName">Subsets</prop>
									<prop name="Position">12</prop>
									<prop name="IsDefault">1</prop>
								</obj>
								<obj name="PropertyObject" class="SamplePrefWidth" version="5">
									<prop name="PropertyTypeName">Width</prop>
									<prop name="Position">12</prop>
									<prop name="IsDefault">1</prop>
									<prop name="Width">1</prop>
								</obj>
							</list>
						</obj>
					</obj>
					<obj name="item" class="SamplePropInfo" version="1">
						<obj name="ChannelProperties" class="ChanPropList" version="2">
							<obj name="ChannelProperties" class="EMList" version="1">
								<list name="emlist" count="1">
									<obj name="item" class="PropertyList" version="1">
										<list name="emlist" count="12">
											<obj name="PropertyObject" class="RQSampleTargetProperty" version="4">
												<prop name="PropertyTypeName">Combined Sample and Target Type</prop>
												<prop name="Position">13</prop>
												<prop name="IsDefault">0</prop>
												<obj name="ChannelProp" class="ChannelProperty" version="1">
													<prop name="ChannelIdx">0</prop>
												</obj>
											</obj>
											<obj name="PropertyObject" class="QuantConcProperty" version="4">
												<prop name="PropertyTypeName">Concentration</prop>
												<prop name="Position">13</prop>
												<prop name="IsDefault">1</prop>
												<prop name="Concentration">0</prop>
												<obj name="ChannelProp" class="ChannelProperty" version="1">
													<prop name="ChannelIdx">0</prop>
												</obj>
												<prop name="ReadOnly">1</prop>
											</obj>
											<obj name="PropertyObject" class="QuantCpHighProp" version="4">
												<prop name="PropertyTypeName">Cp High</prop>
												<prop name="Position">13</prop>
												<prop name="IsDefault">1</prop>
												<prop name="CpRangeHigh">0</prop>
												<obj name="ChannelProp" class="ChannelProperty" version="1">
													<prop name="ChannelIdx">0</prop>
												</obj>
												<prop name="ReadOnly">1</prop>
											</obj>
											<obj name="PropertyObject" class="QuantCpLowProp" version="4">
												<prop name="PropertyTypeName">Cp Low</prop>
												<prop name="Position">13</prop>
												<prop name="IsDefault">1</prop>
												<prop name="CpRangeLow">0</prop>
												<obj name="ChannelProp" class="ChannelProperty" version="1">
													<prop name="ChannelIdx">0</prop>
												</obj>
												<prop name="ReadOnly">1</prop>
											</obj>
											<obj name="PropertyObject" class="RQEffProp" version="4">
												<prop name="PropertyTypeName">Efficiency</prop>
												<prop name="Position">13</prop>
												<prop name="IsDefault">1</prop>
												<prop name="Efficiency">2</prop>
												<obj name="ChannelProp" class="ChannelProperty" version="1">
													<prop name="ChannelIdx">0</prop>
												</obj>
											</obj>
											<obj name="PropertyObject" class="ChannelGenotype" version="4">
												<prop name="PropertyTypeName">Melt Geno Genotype</prop>
												<prop name="Position">13</prop>
												<prop name="IsDefault">1</prop>
												<prop name="ReadOnly">1</prop>
												<obj name="ChannelProp" class="ChannelProperty" version="1">
													<prop name="ChannelIdx">0</prop>
												</obj>
											</obj>
											<obj name="PropertyObject" class="GroupChannelTypeProp" version="4">
												<prop name="PropertyTypeName">Melt Geno Sample Type</prop>
												<prop name="Position">13</prop>
												<prop name="IsDefault">0</prop>
												<prop name="GroupSampleType">mstUnknown</prop>
												<obj name="ChannelProp" class="ChannelProperty" version="1">
													<prop name="ChannelIdx">0</prop>
												</obj>
											</obj>
											<obj name="PropertyObject" class="QuantSampleTypeProperty" version="4">
												<prop name="PropertyTypeName">Quantification Sample Type</prop>
												<prop name="Position">13</prop>
												<prop name="IsDefault">0</prop>
												<prop name="SampleType">qsUnknown</prop>
												<obj name="ChannelProp" class="ChannelProperty" version="1">
													<prop name="ChannelIdx">0</prop>
												</obj>
											</obj>
											<obj name="PropertyObject" class="ChannelGenotype" version="4">
												<prop name="PropertyTypeName">Scanning Genotype</prop>
												<prop name="Position">13</prop>
												<prop name="IsDefault">1</prop>
												<prop name="ReadOnly">1</prop>
												<obj name="ChannelProp" class="ChannelProperty" version="1">
													<prop name="ChannelIdx">0</prop>
												</obj>
											</obj>
											<obj name="PropertyObject" class="GroupChannelTypeProp" version="4">
												<prop name="PropertyTypeName">Scanning Sample Type</prop>
												<prop name="Position">13</prop>
												<prop name="IsDefault">0</prop>
												<prop name="GroupSampleType">mstUnknown</prop>
												<obj name="ChannelProp" class="ChannelProperty" version="1">
													<prop name="ChannelIdx">0</prop>
												</obj>
											</obj>
											<obj name="PropertyObject" class="TargetName" version="4">
												<prop name="PropertyTypeName">Target Name</prop>
												<prop name="Position">13</prop>
												<prop name="IsDefault">0</prop>
												<prop name="name">ACT</prop>
												<obj name="ChannelProp" class="ChannelProperty" version="1">
													<prop name="ChannelIdx">0</prop>
												</obj>
											</obj>
											<obj name="PropertyObject" class="RQTargetProperty" version="4">
												<prop name="PropertyTypeName">Target Type</prop>
												<prop name="Position">13</prop>
												<prop name="IsDefault">0</prop>
												<prop name="TargetType">dtReference</prop>
												<obj name="ChannelProp" class="ChannelProperty" version="1">
													<prop name="ChannelIdx">0</prop>
												</obj>
											</obj>
										</list>
									</obj>
								</list>
							</obj>
						</obj>
						<prop name="ChannelPropertyCount">1</prop>
						<prop name="ContainerPosition">13</prop>
						<prop name="HasSampleProperties">1</prop>
						<obj name="SampleProperties" class="PropertyList" version="1">
							<list name="emlist" count="14">
								<obj name="PropertyObject" class="SamplePrefColor" version="4">
									<prop name="PropertyTypeName">Color</prop>
									<prop name="Position">13</prop>
									<prop name="IsDefault">0</prop>
									<prop name="Color">clRed</prop>
								</obj>
								<obj name="PropertyObject" class="DominantChannelProp" version="4">
									<prop name="PropertyTypeName">Dominant Channel</prop>
									<prop name="Position">13</prop>
									<prop name="IsDefault">0</prop>
									<prop name="DominantChannel">0</prop>
								</obj>
								<obj name="PropertyObject" class="Genotype" version="4">
									<prop name="PropertyTypeName">EndPt Genotype</prop>
									<prop name="Position">13</prop>
									<prop name="IsDefault">1</prop>
									<prop name="ReadOnly">1</prop>
								</obj>
								<obj name="PropertyObject" class="GroupingSample" version="4">
									<prop name="PropertyTypeName">EndPt Sample Type</prop>
									<prop name="Position">13</prop>
									<prop name="IsDefault">0</prop>
									<prop name="GroupSampleType">mstUnknown</prop>
								</obj>
								<obj name="PropertyObject" class="SamplePrefLineStyle" version="4">
									<prop name="PropertyTypeName">Line Style</prop>
									<prop name="Position">13</prop>
									<prop name="IsDefault">0</prop>
									<prop name="LineStyle">psSolid</prop>
								</obj>
								<obj name="PropertyObject" class="GenSampleEditNotes" version="4">
									<prop name="PropertyTypeName">Notes</prop>
									<prop name="Position">13</prop>
									<prop name="IsDefault">1</prop>
								</obj>
								<obj name="PropertyObject" class="SamplePrefPointStyle" version="4">
									<prop name="PropertyTypeName">Point Style</prop>
									<prop name="Position">13</prop>
									<prop name="IsDefault">0</prop>
									<prop name="PointStyle">psNothing</prop>
								</obj>
								<obj name="PropertyObject" class="GenSampleEditPosition" version="4">
									<prop name="PropertyTypeName">Position</prop>
									<prop name="Position">13</prop>
									<prop name="IsDefault">1</prop>
								</obj>
								<obj name="PropertyObject" class="GenSampleEditReplicate" version="4">
									<prop name="PropertyTypeName">Replicate of</prop>
									<prop name="Position">13</prop>
									<prop name="IsDefault">0</prop>
									<prop name="ReplicateOf">12</prop>
								</obj>
								<obj name="PropertyObject" class="HTCSampleID" version="4">
									<prop name="PropertyTypeName">Sample ID</prop>
									<prop name="Position">13</prop>
									<prop name="IsDefault">1</prop>
								</obj>
								<obj name="PropertyObject" class="GenSampleEditName" version="4">
									<prop name="PropertyTypeName">Sample Name</prop>
									<prop name="Position">13</prop>
									<prop name="IsDefault">0</prop>
									<prop name="name">21C</prop>
								</obj>
								<obj name="PropertyObject" class="HTCSamplePrepNotes" version="4">
									<prop name="PropertyTypeName">Sample Prep Notes</prop>
									<prop name="Position">13</prop>
									<prop name="IsDefault">1</prop>
								</obj>
								<obj name="PropertyObject" class="GenSampleEditSubset" version="4">
									<prop name="PropertyTypeName">Subsets</prop>
									<prop name="Position">13</prop>
									<prop name="IsDefault">1</prop>
								</obj>
								<obj name="PropertyObject" class="SamplePrefWidth" version="5">
									<prop name="PropertyTypeName">Width</prop>
									<prop name="Position">13</prop>
									<prop name="IsDefault">1</prop>
									<prop name="Width">1</prop>
								</obj>
							</list>
						</obj>
					</obj>
					<obj name="item" class="SamplePropInfo" version="1">
						<obj name="ChannelProperties" class="ChanPropList" version="2">
							<obj name="ChannelProperties" class="EMList" version="1">
								<list name="emlist" count="1">
									<obj name="item" class="PropertyList" version="1">
										<list name="emlist" count="12">
											<obj name="PropertyObject" class="RQSampleTargetProperty" version="4">
												<prop name="PropertyTypeName">Combined Sample and Target Type</prop>
												<prop name="Position">14</prop>
												<prop name="IsDefault">0</prop>
												<obj name="ChannelProp" class="ChannelProperty" version="1">
													<prop name="ChannelIdx">0</prop>
												</obj>
											</obj>
											<obj name="PropertyObject" class="QuantConcProperty" version="4">
												<prop name="PropertyTypeName">Concentration</prop>
												<prop name="Position">14</prop>
												<prop name="IsDefault">1</prop>
												<prop name="Concentration">0</prop>
												<obj name="ChannelProp" class="ChannelProperty" version="1">
													<prop name="ChannelIdx">0</prop>
												</obj>
												<prop name="ReadOnly">1</prop>
											</obj>
											<obj name="PropertyObject" class="QuantCpHighProp" version="4">
												<prop name="PropertyTypeName">Cp High</prop>
												<prop name="Position">14</prop>
												<prop name="IsDefault">1</prop>
												<prop name="CpRangeHigh">0</prop>
												<obj name="ChannelProp" class="ChannelProperty" version="1">
													<prop name="ChannelIdx">0</prop>
												</obj>
												<prop name="ReadOnly">1</prop>
											</obj>
											<obj name="PropertyObject" class="QuantCpLowProp" version="4">
												<prop name="PropertyTypeName">Cp Low</prop>
												<prop name="Position">14</prop>
												<prop name="IsDefault">1</prop>
												<prop name="CpRangeLow">0</prop>
												<obj name="ChannelProp" class="ChannelProperty" version="1">
													<prop name="ChannelIdx">0</prop>
												</obj>
												<prop name="ReadOnly">1</prop>
											</obj>
											<obj name="PropertyObject" class="RQEffProp" version="4">
												<prop name="PropertyTypeName">Efficiency</prop>
												<prop name="Position">14</prop>
												<prop name="IsDefault">1</prop>
												<prop name="Efficiency">2</prop>
												<obj name="ChannelProp" class="ChannelProperty" version="1">
													<prop name="ChannelIdx">0</prop>
												</obj>
											</obj>
											<obj name="PropertyObject" class="ChannelGenotype" version="4">
												<prop name="PropertyTypeName">Melt Geno Genotype</prop>
												<prop name="Position">14</prop>
												<prop name="IsDefault">1</prop>
												<prop name="ReadOnly">1</prop>
												<obj name="ChannelProp" class="ChannelProperty" version="1">
													<prop name="ChannelIdx">0</prop>
												</obj>
											</obj>
											<obj name="PropertyObject" class="GroupChannelTypeProp" version="4">
												<prop name="PropertyTypeName">Melt Geno Sample Type</prop>
												<prop name="Position">14</prop>
												<prop name="IsDefault">0</prop>
												<prop name="GroupSampleType">mstUnknown</prop>
												<obj name="ChannelProp" class="ChannelProperty" version="1">
													<prop name="ChannelIdx">0</prop>
												</obj>
											</obj>
											<obj name="PropertyObject" class="QuantSampleTypeProperty" version="4">
												<prop name="PropertyTypeName">Quantification Sample Type</prop>
												<prop name="Position">14</prop>
												<prop name="IsDefault">0</prop>
												<prop name="SampleType">qsUnknown</prop>
												<obj name="ChannelProp" class="ChannelProperty" version="1">
													<prop name="ChannelIdx">0</prop>
												</obj>
											</obj>
											<obj name="PropertyObject" class="ChannelGenotype" version="4">
												<prop name="PropertyTypeName">Scanning Genotype</prop>
												<prop name="Position">14</prop>
												<prop name="IsDefault">1</prop>
												<prop name="ReadOnly">1</prop>
												<obj name="ChannelProp" class="ChannelProperty" version="1">
													<prop name="ChannelIdx">0</prop>
												</obj>
											</obj>
											<obj name="PropertyObject" class="GroupChannelTypeProp" version="4">
												<prop name="PropertyTypeName">Scanning Sample Type</prop>
												<prop name="Position">14</prop>
												<prop name="IsDefault">0</prop>
												<prop name="GroupSampleType">mstUnknown</prop>
												<obj name="ChannelProp" class="ChannelProperty" version="1">
													<prop name="ChannelIdx">0</prop>
												</obj>
											</obj>
											<obj name="PropertyObject" class="TargetName" version="4">
												<prop name="PropertyTypeName">Target Name</prop>
												<prop name="Position">14</prop>
												<prop name="IsDefault">0</prop>
												<prop name="name">ACT</prop>
												<obj name="ChannelProp" class="ChannelProperty" version="1">
													<prop name="ChannelIdx">0</prop>
												</obj>
											</obj>
											<obj name="PropertyObject" class="RQTargetProperty" version="4">
												<prop name="PropertyTypeName">Target Type</prop>
												<prop name="Position">14</prop>
												<prop name="IsDefault">0</prop>
												<prop name="TargetType">dtReference</prop>
												<obj name="ChannelProp" class="ChannelProperty" version="1">
													<prop name="ChannelIdx">0</prop>
												</obj>
											</obj>
										</list>
									</obj>
								</list>
							</obj>
						</obj>
						<prop name="ChannelPropertyCount">1</prop>
						<prop name="ContainerPosition">14</prop>
						<prop name="HasSampleProperties">1</prop>
						<obj name="SampleProperties" class="PropertyList" version="1">
							<list name="emlist" count="14">
								<obj name="PropertyObject" class="SamplePrefColor" version="4">
									<prop name="PropertyTypeName">Color</prop>
									<prop name="Position">14</prop>
									<prop name="IsDefault">0</prop>
									<prop name="Color">$0030D700</prop>
								</obj>
								<obj name="PropertyObject" class="DominantChannelProp" version="4">
									<prop name="PropertyTypeName">Dominant Channel</prop>
									<prop name="Position">14</prop>
									<prop name="IsDefault">0</prop>
									<prop name="DominantChannel">0</prop>
								</obj>
								<obj name="PropertyObject" class="Genotype" version="4">
									<prop name="PropertyTypeName">EndPt Genotype</prop>
									<prop name="Position">14</prop>
									<prop name="IsDefault">1</prop>
									<prop name="ReadOnly">1</prop>
								</obj>
								<obj name="PropertyObject" class="GroupingSample" version="4">
									<prop name="PropertyTypeName">EndPt Sample Type</prop>
									<prop name="Position">14</prop>
									<prop name="IsDefault">0</prop>
									<prop name="GroupSampleType">mstUnknown</prop>
								</obj>
								<obj name="PropertyObject" class="SamplePrefLineStyle" version="4">
									<prop name="PropertyTypeName">Line Style</prop>
									<prop name="Position">14</prop>
									<prop name="IsDefault">0</prop>
									<prop name="LineStyle">psSolid</prop>
								</obj>
								<obj name="PropertyObject" class="GenSampleEditNotes" version="4">
									<prop name="PropertyTypeName">Notes</prop>
									<prop name="Position">14</prop>
									<prop name="IsDefault">1</prop>
								</obj>
								<obj name="PropertyObject" class="SamplePrefPointStyle" version="4">
									<prop name="PropertyTypeName">Point Style</prop>
									<prop name="Position">14</prop>
									<prop name="IsDefault">0</prop>
									<prop name="PointStyle">psNothing</prop>
								</obj>
								<obj name="PropertyObject" class="GenSampleEditPosition" version="4">
									<prop name="PropertyTypeName">Position</prop>
									<prop name="Position">14</prop>
									<prop name="IsDefault">1</prop>
								</obj>
								<obj name="PropertyObject" class="GenSampleEditReplicate" version="4">
									<prop name="PropertyTypeName">Replicate of</prop>
									<prop name="Position">14</prop>
									<prop name="IsDefault">0</prop>
									<prop name="ReplicateOf">12</prop>
								</obj>
								<obj name="PropertyObject" class="HTCSampleID" version="4">
									<prop name="PropertyTypeName">Sample ID</prop>
									<prop name="Position">14</prop>
									<prop name="IsDefault">1</prop>
								</obj>
								<obj name="PropertyObject" class="GenSampleEditName" version="4">
									<prop name="PropertyTypeName">Sample Name</prop>
									<prop name="Position">14</prop>
									<prop name="IsDefault">0</prop>
									<prop name="name">21C</prop>
								</obj>
								<obj name="PropertyObject" class="HTCSamplePrepNotes" version="4">
									<prop name="PropertyTypeName">Sample Prep Notes</prop>
									<prop name="Position">14</prop>
									<prop name="IsDefault">1</prop>
								</obj>
								<obj name="PropertyObject" class="GenSampleEditSubset" version="4">
									<prop name="PropertyTypeName">Subsets</prop>
									<prop name="Position">14</prop>
									<prop name="IsDefault">1</prop>
								</obj>
								<obj name="PropertyObject" class="SamplePrefWidth" version="5">
									<prop name="PropertyTypeName">Width</prop>
									<prop name="Position">14</prop>
									<prop name="IsDefault">1</prop>
									<prop name="Width">1</prop>
								</obj>
							</list>
						</obj>
					</obj>
					<obj name="item" class="SamplePropInfo" version="1">
						<obj name="ChannelProperties" class="ChanPropList" version="2">
							<obj name="ChannelProperties" class="EMList" version="1">
								<list name="emlist" count="1">
									<obj name="item" class="PropertyList" version="1">
										<list name="emlist" count="12">
											<obj name="PropertyObject" class="RQSampleTargetProperty" version="4">
												<prop name="PropertyTypeName">Combined Sample and Target Type</prop>
												<prop name="Position">15</prop>
												<prop name="IsDefault">0</prop>
												<obj name="ChannelProp" class="ChannelProperty" version="1">
													<prop name="ChannelIdx">0</prop>
												</obj>
											</obj>
											<obj name="PropertyObject" class="QuantConcProperty" version="4">
												<prop name="PropertyTypeName">Concentration</prop>
												<prop name="Position">15</prop>
												<prop name="IsDefault">1</prop>
												<prop name="Concentration">0</prop>
												<obj name="ChannelProp" class="ChannelProperty" version="1">
													<prop name="ChannelIdx">0</prop>
												</obj>
												<prop name="ReadOnly">1</prop>
											</obj>
											<obj name="PropertyObject" class="QuantCpHighProp" version="4">
												<prop name="PropertyTypeName">Cp High</prop>
												<prop name="Position">15</prop>
												<prop name="IsDefault">1</prop>
												<prop name="CpRangeHigh">0</prop>
												<obj name="ChannelProp" class="ChannelProperty" version="1">
													<prop name="ChannelIdx">0</prop>
												</obj>
												<prop name="ReadOnly">1</prop>
											</obj>
											<obj name="PropertyObject" class="QuantCpLowProp" version="4">
												<prop name="PropertyTypeName">Cp Low</prop>
												<prop name="Position">15</prop>
												<prop name="IsDefault">1</prop>
												<prop name="CpRangeLow">0</prop>
												<obj name="ChannelProp" class="ChannelProperty" version="1">
													<prop name="ChannelIdx">0</prop>
												</obj>
												<prop name="ReadOnly">1</prop>
											</obj>
											<obj name="PropertyObject" class="RQEffProp" version="4">
												<prop name="PropertyTypeName">Efficiency</prop>
												<prop name="Position">15</prop>
												<prop name="IsDefault">1</prop>
												<prop name="Efficiency">2</prop>
												<obj name="ChannelProp" class="ChannelProperty" version="1">
													<prop name="ChannelIdx">0</prop>
												</obj>
											</obj>
											<obj name="PropertyObject" class="ChannelGenotype" version="4">
												<prop name="PropertyTypeName">Melt Geno Genotype</prop>
												<prop name="Position">15</prop>
												<prop name="IsDefault">1</prop>
												<prop name="ReadOnly">1</prop>
												<obj name="ChannelProp" class="ChannelProperty" version="1">
													<prop name="ChannelIdx">0</prop>
												</obj>
											</obj>
											<obj name="PropertyObject" class="GroupChannelTypeProp" version="4">
												<prop name="PropertyTypeName">Melt Geno Sample Type</prop>
												<prop name="Position">15</prop>
												<prop name="IsDefault">0</prop>
												<prop name="GroupSampleType">mstUnknown</prop>
												<obj name="ChannelProp" class="ChannelProperty" version="1">
													<prop name="ChannelIdx">0</prop>
												</obj>
											</obj>
											<obj name="PropertyObject" class="QuantSampleTypeProperty" version="4">
												<prop name="PropertyTypeName">Quantification Sample Type</prop>
												<prop name="Position">15</prop>
												<prop name="IsDefault">0</prop>
												<prop name="SampleType">qsUnknown</prop>
												<obj name="ChannelProp" class="ChannelProperty" version="1">
													<prop name="ChannelIdx">0</prop>
												</obj>
											</obj>
											<obj name="PropertyObject" class="ChannelGenotype" version="4">
												<prop name="PropertyTypeName">Scanning Genotype</prop>
												<prop name="Position">15</prop>
												<prop name="IsDefault">1</prop>
												<prop name="ReadOnly">1</prop>
												<obj name="ChannelProp" class="ChannelProperty" version="1">
													<prop name="ChannelIdx">0</prop>
												</obj>
											</obj>
											<obj name="PropertyObject" class="GroupChannelTypeProp" version="4">
												<prop name="PropertyTypeName">Scanning Sample Type</prop>
												<prop name="Position">15</prop>
												<prop name="IsDefault">0</prop>
												<prop name="GroupSampleType">mstUnknown</prop>
												<obj name="ChannelProp" class="ChannelProperty" version="1">
													<prop name="ChannelIdx">0</prop>
												</obj>
											</obj>
											<obj name="PropertyObject" class="TargetName" version="4">
												<prop name="PropertyTypeName">Target Name</prop>
												<prop name="Position">15</prop>
												<prop name="IsDefault">0</prop>
												<prop name="name">C1Q</prop>
												<obj name="ChannelProp" class="ChannelProperty" version="1">
													<prop name="ChannelIdx">0</prop>
												</obj>
											</obj>
											<obj name="PropertyObject" class="RQTargetProperty" version="4">
												<prop name="PropertyTypeName">Target Type</prop>
												<prop name="Position">15</prop>
												<prop name="IsDefault">0</prop>
												<prop name="TargetType">dtTarget</prop>
												<obj name="ChannelProp" class="ChannelProperty" version="1">
													<prop name="ChannelIdx">0</prop>
												</obj>
											</obj>
										</list>
									</obj>
								</list>
							</obj>
						</obj>
						<prop name="ChannelPropertyCount">1</prop>
						<prop name="ContainerPosition">15</prop>
						<prop name="HasSampleProperties">1</prop>
						<obj name="SampleProperties" class="PropertyList" version="1">
							<list name="emlist" count="14">
								<obj name="PropertyObject" class="SamplePrefColor" version="4">
									<prop name="PropertyTypeName">Color</prop>
									<prop name="Position">15</prop>
									<prop name="IsDefault">0</prop>
									<prop name="Color">clFuchsia</prop>
								</obj>
								<obj name="PropertyObject" class="DominantChannelProp" version="4">
									<prop name="PropertyTypeName">Dominant Channel</prop>
									<prop name="Position">15</prop>
									<prop name="IsDefault">0</prop>
									<prop name="DominantChannel">0</prop>
								</obj>
								<obj name="PropertyObject" class="Genotype" version="4">
									<prop name="PropertyTypeName">EndPt Genotype</prop>
									<prop name="Position">15</prop>
									<prop name="IsDefault">1</prop>
									<prop name="ReadOnly">1</prop>
								</obj>
								<obj name="PropertyObject" class="GroupingSample" version="4">
									<prop name="PropertyTypeName">EndPt Sample Type</prop>
									<prop name="Position">15</prop>
									<prop name="IsDefault">0</prop>
									<prop name="GroupSampleType">mstUnknown</prop>
								</obj>
								<obj name="PropertyObject" class="SamplePrefLineStyle" version="4">
									<prop name="PropertyTypeName">Line Style</prop>
									<prop name="Position">15</prop>
									<prop name="IsDefault">0</prop>
									<prop name="LineStyle">psSolid</prop>
								</obj>
								<obj name="PropertyObject" class="GenSampleEditNotes" version="4">
									<prop name="PropertyTypeName">Notes</prop>
									<prop name="Position">15</prop>
									<prop name="IsDefault">1</prop>
								</obj>
								<obj name="PropertyObject" class="SamplePrefPointStyle" version="4">
									<prop name="PropertyTypeName">Point Style</prop>
									<prop name="Position">15</prop>
									<prop name="IsDefault">0</prop>
									<prop name="PointStyle">psNothing</prop>
								</obj>
								<obj name="PropertyObject" class="GenSampleEditPosition" version="4">
									<prop name="PropertyTypeName">Position</prop>
									<prop name="Position">15</prop>
									<prop name="IsDefault">1</prop>
								</obj>
								<obj name="PropertyObject" class="GenSampleEditReplicate" version="4">
									<prop name="PropertyTypeName">Replicate of</prop>
									<prop name="Position">15</prop>
									<prop name="IsDefault">0</prop>
									<prop name="ReplicateOf">15</prop>
								</obj>
								<obj name="PropertyObject" class="HTCSampleID" version="4">
									<prop name="PropertyTypeName">Sample ID</prop>
									<prop name="Position">15</prop>
									<prop name="IsDefault">1</prop>
								</obj>
								<obj name="PropertyObject" class="GenSampleEditName" version="4">
									<prop name="PropertyTypeName">Sample Name</prop>
									<prop name="Position">15</prop>
									<prop name="IsDefault">0</prop>
									<prop name="name">21C</prop>
								</obj>
								<obj name="PropertyObject" class="HTCSamplePrepNotes" version="4">
									<prop name="PropertyTypeName">Sample Prep Notes</prop>
									<prop name="Position">15</prop>
									<prop name="IsDefault">1</prop>
								</obj>
								<obj name="PropertyObject" class="GenSampleEditSubset" version="4">
									<prop name="PropertyTypeName">Subsets</prop>
									<prop name="Position">15</prop>
									<prop name="IsDefault">1</prop>
								</obj>
								<obj name="PropertyObject" class="SamplePrefWidth" version="5">
									<prop name="PropertyTypeName">Width</prop>
									<prop name="Position">15</prop>
									<prop name="IsDefault">1</prop>
									<prop name="Width">1</prop>
								</obj>
							</list>
						</obj>
					</obj>
					<obj name="item" class="SamplePropInfo" version="1">
						<obj name="ChannelProperties" class="ChanPropList" version="2">
							<obj name="ChannelProperties" class="EMList" version="1">
								<list name="emlist" count="1">
									<obj name="item" class="PropertyList" version="1">
										<list name="emlist" count="12">
											<obj name="PropertyObject" class="RQSampleTargetProperty" version="4">
												<prop name="PropertyTypeName">Combined Sample and Target Type</prop>
												<prop name="Position">16</prop>
												<prop name="IsDefault">0</prop>
												<obj name="ChannelProp" class="ChannelProperty" version="1">
													<prop name="ChannelIdx">0</prop>
												</obj>
											</obj>
											<obj name="PropertyObject" class="QuantConcProperty" version="4">
												<prop name="PropertyTypeName">Concentration</prop>
												<prop name="Position">16</prop>
												<prop name="IsDefault">1</prop>
												<prop name="Concentration">0</prop>
												<obj name="ChannelProp" class="ChannelProperty" version="1">
													<prop name="ChannelIdx">0</prop>
												</obj>
												<prop name="ReadOnly">1</prop>
											</obj>
											<obj name="PropertyObject" class="QuantCpHighProp" version="4">
												<prop name="PropertyTypeName">Cp High</prop>
												<prop name="Position">16</prop>
												<prop name="IsDefault">1</prop>
												<prop name="CpRangeHigh">0</prop>
												<obj name="ChannelProp" class="ChannelProperty" version="1">
													<prop name="ChannelIdx">0</prop>
												</obj>
												<prop name="ReadOnly">1</prop>
											</obj>
											<obj name="PropertyObject" class="QuantCpLowProp" version="4">
												<prop name="PropertyTypeName">Cp Low</prop>
												<prop name="Position">16</prop>
												<prop name="IsDefault">1</prop>
												<prop name="CpRangeLow">0</prop>
												<obj name="ChannelProp" class="ChannelProperty" version="1">
													<prop name="ChannelIdx">0</prop>
												</obj>
												<prop name="ReadOnly">1</prop>
											</obj>
											<obj name="PropertyObject" class="RQEffProp" version="4">
												<prop name="PropertyTypeName">Efficiency</prop>
												<prop name="Position">16</prop>
												<prop name="IsDefault">1</prop>
												<prop name="Efficiency">2</prop>
												<obj name="ChannelProp" class="ChannelProperty" version="1">
													<prop name="ChannelIdx">0</prop>
												</obj>
											</obj>
											<obj name="PropertyObject" class="ChannelGenotype" version="4">
												<prop name="PropertyTypeName">Melt Geno Genotype</prop>
												<prop name="Position">16</prop>
												<prop name="IsDefault">1</prop>
												<prop name="ReadOnly">1</prop>
												<obj name="ChannelProp" class="ChannelProperty" version="1">
													<prop name="ChannelIdx">0</prop>
												</obj>
											</obj>
											<obj name="PropertyObject" class="GroupChannelTypeProp" version="4">
												<prop name="PropertyTypeName">Melt Geno Sample Type</prop>
												<prop name="Position">16</prop>
												<prop name="IsDefault">0</prop>
												<prop name="GroupSampleType">mstUnknown</prop>
												<obj name="ChannelProp" class="ChannelProperty" version="1">
													<prop name="ChannelIdx">0</prop>
												</obj>
											</obj>
											<obj name="PropertyObject" class="QuantSampleTypeProperty" version="4">
												<prop name="PropertyTypeName">Quantification Sample Type</prop>
												<prop name="Position">16</prop>
												<prop name="IsDefault">0</prop>
												<prop name="SampleType">qsUnknown</prop>
												<obj name="ChannelProp" class="ChannelProperty" version="1">
													<prop name="ChannelIdx">0</prop>
												</obj>
											</obj>
											<obj name="PropertyObject" class="ChannelGenotype" version="4">
												<prop name="PropertyTypeName">Scanning Genotype</prop>
												<prop name="Position">16</prop>
												<prop name="IsDefault">1</prop>
												<prop name="ReadOnly">1</prop>
												<obj name="ChannelProp" class="ChannelProperty" version="1">
													<prop name="ChannelIdx">0</prop>
												</obj>
											</obj>
											<obj name="PropertyObject" class="GroupChannelTypeProp" version="4">
												<prop name="PropertyTypeName">Scanning Sample Type</prop>
												<prop name="Position">16</prop>
												<prop name="IsDefault">0</prop>
												<prop name="GroupSampleType">mstUnknown</prop>
												<obj name="ChannelProp" class="ChannelProperty" version="1">
													<prop name="ChannelIdx">0</prop>
												</obj>
											</obj>
											<obj name="PropertyObject" class="TargetName" version="4">
												<prop name="PropertyTypeName">Target Name</prop>
												<prop name="Position">16</prop>
												<prop name="IsDefault">0</prop>
												<prop name="name">C1Q</prop>
												<obj name="ChannelProp" class="ChannelProperty" version="1">
													<prop name="ChannelIdx">0</prop>
												</obj>
											</obj>
											<obj name="PropertyObject" class="RQTargetProperty" version="4">
												<prop name="PropertyTypeName">Target Type</prop>
												<prop name="Position">16</prop>
												<prop name="IsDefault">0</prop>
												<prop name="TargetType">dtTarget</prop>
												<obj name="ChannelProp" class="ChannelProperty" version="1">
													<prop name="ChannelIdx">0</prop>
												</obj>
											</obj>
										</list>
									</obj>
								</list>
							</obj>
						</obj>
						<prop name="ChannelPropertyCount">1</prop>
						<prop name="ContainerPosition">16</prop>
						<prop name="HasSampleProperties">1</prop>
						<obj name="SampleProperties" class="PropertyList" version="1">
							<list name="emlist" count="14">
								<obj name="PropertyObject" class="SamplePrefColor" version="4">
									<prop name="PropertyTypeName">Color</prop>
									<prop name="Position">16</prop>
									<prop name="IsDefault">0</prop>
									<prop name="Color">clGray</prop>
								</obj>
								<obj name="PropertyObject" class="DominantChannelProp" version="4">
									<prop name="PropertyTypeName">Dominant Channel</prop>
									<prop name="Position">16</prop>
									<prop name="IsDefault">0</prop>
									<prop name="DominantChannel">0</prop>
								</obj>
								<obj name="PropertyObject" class="Genotype" version="4">
									<prop name="PropertyTypeName">EndPt Genotype</prop>
									<prop name="Position">16</prop>
									<prop name="IsDefault">1</prop>
									<prop name="ReadOnly">1</prop>
								</obj>
								<obj name="PropertyObject" class="GroupingSample" version="4">
									<prop name="PropertyTypeName">EndPt Sample Type</prop>
									<prop name="Position">16</prop>
									<prop name="IsDefault">0</prop>
									<prop name="GroupSampleType">mstUnknown</prop>
								</obj>
								<obj name="PropertyObject" class="SamplePrefLineStyle" version="4">
									<prop name="PropertyTypeName">Line Style</prop>
									<prop name="Position">16</prop>
									<prop name="IsDefault">0</prop>
									<prop name="LineStyle">psSolid</prop>
								</obj>
								<obj name="PropertyObject" class="GenSampleEditNotes" version="4">
									<prop name="PropertyTypeName">Notes</prop>
									<prop name="Position">16</prop>
									<prop name="IsDefault">1</prop>
								</obj>
								<obj name="PropertyObject" class="SamplePrefPointStyle" version="4">
									<prop name="PropertyTypeName">Point Style</prop>
									<prop name="Position">16</prop>
									<prop name="IsDefault">0</prop>
									<prop name="PointStyle">psNothing</prop>
								</obj>
								<obj name="PropertyObject" class="GenSampleEditPosition" version="4">
									<prop name="PropertyTypeName">Position</prop>
									<prop name="Position">16</prop>
									<prop name="IsDefault">1</prop>
								</obj>
								<obj name="PropertyObject" class="GenSampleEditReplicate" version="4">
									<prop name="PropertyTypeName">Replicate of</prop>
									<prop name="Position">16</prop>
									<prop name="IsDefault">0</prop>
									<prop name="ReplicateOf">15</prop>
								</obj>
								<obj name="PropertyObject" class="HTCSampleID" version="4">
									<prop name="PropertyTypeName">Sample ID</prop>
									<prop name="Position">16</prop>
									<prop name="IsDefault">1</prop>
								</obj>
								<obj name="PropertyObject" class="GenSampleEditName" version="4">
									<prop name="PropertyTypeName">Sample Name</prop>
									<prop name="Position">16</prop>
									<prop name="IsDefault">0</prop>
									<prop name="name">21C</prop>
								</obj>
								<obj name="PropertyObject" class="HTCSamplePrepNotes" version="4">
									<prop name="PropertyTypeName">Sample Prep Notes</prop>
									<prop name="Position">16</prop>
									<prop name="IsDefault">1</prop>
								</obj>
								<obj name="PropertyObject" class="GenSampleEditSubset" version="4">
									<prop name="PropertyTypeName">Subsets</prop>
									<prop name="Position">16</prop>
									<prop name="IsDefault">1</prop>
								</obj>
								<obj name="PropertyObject" class="SamplePrefWidth" version="5">
									<prop name="PropertyTypeName">Width</prop>
									<prop name="Position">16</prop>
									<prop name="IsDefault">1</prop>
									<prop name="Width">1</prop>
								</obj>
							</list>
						</obj>
					</obj>
					<obj name="item" class="SamplePropInfo" version="1">
						<obj name="ChannelProperties" class="ChanPropList" version="2">
							<obj name="ChannelProperties" class="EMList" version="1">
								<list name="emlist" count="1">
									<obj name="item" class="PropertyList" version="1">
										<list name="emlist" count="12">
											<obj name="PropertyObject" class="RQSampleTargetProperty" version="4">
												<prop name="PropertyTypeName">Combined Sample and Target Type</prop>
												<prop name="Position">17</prop>
												<prop name="IsDefault">0</prop>
												<obj name="ChannelProp" class="ChannelProperty" version="1">
													<prop name="ChannelIdx">0</prop>
												</obj>
											</obj>
											<obj name="PropertyObject" class="QuantConcProperty" version="4">
												<prop name="PropertyTypeName">Concentration</prop>
												<prop name="Position">17</prop>
												<prop name="IsDefault">1</prop>
												<prop name="Concentration">0</prop>
												<obj name="ChannelProp" class="ChannelProperty" version="1">
													<prop name="ChannelIdx">0</prop>
												</obj>
												<prop name="ReadOnly">1</prop>
											</obj>
											<obj name="PropertyObject" class="QuantCpHighProp" version="4">
												<prop name="PropertyTypeName">Cp High</prop>
												<prop name="Position">17</prop>
												<prop name="IsDefault">1</prop>
												<prop name="CpRangeHigh">0</prop>
												<obj name="ChannelProp" class="ChannelProperty" version="1">
													<prop name="ChannelIdx">0</prop>
												</obj>
												<prop name="ReadOnly">1</prop>
											</obj>
											<obj name="PropertyObject" class="QuantCpLowProp" version="4">
												<prop name="PropertyTypeName">Cp Low</prop>
												<prop name="Position">17</prop>
												<prop name="IsDefault">1</prop>
												<prop name="CpRangeLow">0</prop>
												<obj name="ChannelProp" class="ChannelProperty" version="1">
													<prop name="ChannelIdx">0</prop>
												</obj>
												<prop name="ReadOnly">1</prop>
											</obj>
											<obj name="PropertyObject" class="RQEffProp" version="4">
												<prop name="PropertyTypeName">Efficiency</prop>
												<prop name="Position">17</prop>
												<prop name="IsDefault">1</prop>
												<prop name="Efficiency">2</prop>
												<obj name="ChannelProp" class="ChannelProperty" version="1">
													<prop name="ChannelIdx">0</prop>
												</obj>
											</obj>
											<obj name="PropertyObject" class="ChannelGenotype" version="4">
												<prop name="PropertyTypeName">Melt Geno Genotype</prop>
												<prop name="Position">17</prop>
												<prop name="IsDefault">1</prop>
												<prop name="ReadOnly">1</prop>
												<obj name="ChannelProp" class="ChannelProperty" version="1">
													<prop name="ChannelIdx">0</prop>
												</obj>
											</obj>
											<obj name="PropertyObject" class="GroupChannelTypeProp" version="4">
												<prop name="PropertyTypeName">Melt Geno Sample Type</prop>
												<prop name="Position">17</prop>
												<prop name="IsDefault">0</prop>
												<prop name="GroupSampleType">mstUnknown</prop>
												<obj name="ChannelProp" class="ChannelProperty" version="1">
													<prop name="ChannelIdx">0</prop>
												</obj>
											</obj>
											<obj name="PropertyObject" class="QuantSampleTypeProperty" version="4">
												<prop name="PropertyTypeName">Quantification Sample Type</prop>
												<prop name="Position">17</prop>
												<prop name="IsDefault">0</prop>
												<prop name="SampleType">qsUnknown</prop>
												<obj name="ChannelProp" class="ChannelProperty" version="1">
													<prop name="ChannelIdx">0</prop>
												</obj>
											</obj>
											<obj name="PropertyObject" class="ChannelGenotype" version="4">
												<prop name="PropertyTypeName">Scanning Genotype</prop>
												<prop name="Position">17</prop>
												<prop name="IsDefault">1</prop>
												<prop name="ReadOnly">1</prop>
												<obj name="ChannelProp" class="ChannelProperty" version="1">
													<prop name="ChannelIdx">0</prop>
												</obj>
											</obj>
											<obj name="PropertyObject" class="GroupChannelTypeProp" version="4">
												<prop name="PropertyTypeName">Scanning Sample Type</prop>
												<prop name="Position">17</prop>
												<prop name="IsDefault">0</prop>
												<prop name="GroupSampleType">mstUnknown</prop>
												<obj name="ChannelProp" class="ChannelProperty" version="1">
													<prop name="ChannelIdx">0</prop>
												</obj>
											</obj>
											<obj name="PropertyObject" class="TargetName" version="4">
												<prop name="PropertyTypeName">Target Name</prop>
												<prop name="Position">17</prop>
												<prop name="IsDefault">0</prop>
												<prop name="name">C1Q</prop>
												<obj name="ChannelProp" class="ChannelProperty" version="1">
													<prop name="ChannelIdx">0</prop>
												</obj>
											</obj>
											<obj name="PropertyObject" class="RQTargetProperty" version="4">
												<prop name="PropertyTypeName">Target Type</prop>
												<prop name="Position">17</prop>
												<prop name="IsDefault">0</prop>
												<prop name="TargetType">dtTarget</prop>
												<obj name="ChannelProp" class="ChannelProperty" version="1">
													<prop name="ChannelIdx">0</prop>
												</obj>
											</obj>
										</list>
									</obj>
								</list>
							</obj>
						</obj>
						<prop name="ChannelPropertyCount">1</prop>
						<prop name="ContainerPosition">17</prop>
						<prop name="HasSampleProperties">1</prop>
						<obj name="SampleProperties" class="PropertyList" version="1">
							<list name="emlist" count="14">
								<obj name="PropertyObject" class="SamplePrefColor" version="4">
									<prop name="PropertyTypeName">Color</prop>
									<prop name="Position">17</prop>
									<prop name="IsDefault">0</prop>
									<prop name="Color">$0012D7FA</prop>
								</obj>
								<obj name="PropertyObject" class="DominantChannelProp" version="4">
									<prop name="PropertyTypeName">Dominant Channel</prop>
									<prop name="Position">17</prop>
									<prop name="IsDefault">0</prop>
									<prop name="DominantChannel">0</prop>
								</obj>
								<obj name="PropertyObject" class="Genotype" version="4">
									<prop name="PropertyTypeName">EndPt Genotype</prop>
									<prop name="Position">17</prop>
									<prop name="IsDefault">1</prop>
									<prop name="ReadOnly">1</prop>
								</obj>
								<obj name="PropertyObject" class="GroupingSample" version="4">
									<prop name="PropertyTypeName">EndPt Sample Type</prop>
									<prop name="Position">17</prop>
									<prop name="IsDefault">0</prop>
									<prop name="GroupSampleType">mstUnknown</prop>
								</obj>
								<obj name="PropertyObject" class="SamplePrefLineStyle" version="4">
									<prop name="PropertyTypeName">Line Style</prop>
									<prop name="Position">17</prop>
									<prop name="IsDefault">0</prop>
									<prop name="LineStyle">psSolid</prop>
								</obj>
								<obj name="PropertyObject" class="GenSampleEditNotes" version="4">
									<prop name="PropertyTypeName">Notes</prop>
									<prop name="Position">17</prop>
									<prop name="IsDefault">1</prop>
								</obj>
								<obj name="PropertyObject" class="SamplePrefPointStyle" version="4">
									<prop name="PropertyTypeName">Point Style</prop>
									<prop name="Position">17</prop>
									<prop name="IsDefault">0</prop>
									<prop name="PointStyle">psNothing</prop>
								</obj>
								<obj name="PropertyObject" class="GenSampleEditPosition" version="4">
									<prop name="PropertyTypeName">Position</prop>
									<prop name="Position">17</prop>
									<prop name="IsDefault">1</prop>
								</obj>
								<obj name="PropertyObject" class="GenSampleEditReplicate" version="4">
									<prop name="PropertyTypeName">Replicate of</prop>
									<prop name="Position">17</prop>
									<prop name="IsDefault">0</prop>
									<prop name="ReplicateOf">15</prop>
								</obj>
								<obj name="PropertyObject" class="HTCSampleID" version="4">
									<prop name="PropertyTypeName">Sample ID</prop>
									<prop name="Position">17</prop>
									<prop name="IsDefault">1</prop>
								</obj>
								<obj name="PropertyObject" class="GenSampleEditName" version="4">
									<prop name="PropertyTypeName">Sample Name</prop>
									<prop name="Position">17</prop>
									<prop name="IsDefault">0</prop>
									<prop name="name">21C</prop>
								</obj>
								<obj name="PropertyObject" class="HTCSamplePrepNotes" version="4">
									<prop name="PropertyTypeName">Sample Prep Notes</prop>
									<prop name="Position">17</prop>
									<prop name="IsDefault">1</prop>
								</obj>
								<obj name="PropertyObject" class="GenSampleEditSubset" version="4">
									<prop name="PropertyTypeName">Subsets</prop>
									<prop name="Position">17</prop>
									<prop name="IsDefault">1</prop>
								</obj>
								<obj name="PropertyObject" class="SamplePrefWidth" version="5">
									<prop name="PropertyTypeName">Width</prop>
									<prop name="Position">17</prop>
									<prop name="IsDefault">1</prop>
									<prop name="Width">1</prop>
								</obj>
							</list>
						</obj>
					</obj>
					<obj name="item" class="SamplePropInfo" version="1">
						<obj name="ChannelProperties" class="ChanPropList" version="2">
							<obj name="ChannelProperties" class="EMList" version="1">
								<list name="emlist" count="1">
									<obj name="item" class="PropertyList" version="1">
										<list name="emlist" count="12">
											<obj name="PropertyObject" class="RQSampleTargetProperty" version="4">
												<prop name="PropertyTypeName">Combined Sample and Target Type</prop>
												<prop name="Position">18</prop>
												<prop name="IsDefault">0</prop>
												<obj name="ChannelProp" class="ChannelProperty" version="1">
													<prop name="ChannelIdx">0</prop>
												</obj>
											</obj>
											<obj name="PropertyObject" class="QuantConcProperty" version="4">
												<prop name="PropertyTypeName">Concentration</prop>
												<prop name="Position">18</prop>
												<prop name="IsDefault">1</prop>
												<prop name="Concentration">0</prop>
												<obj name="ChannelProp" class="ChannelProperty" version="1">
													<prop name="ChannelIdx">0</prop>
												</obj>
												<prop name="ReadOnly">1</prop>
											</obj>
											<obj name="PropertyObject" class="QuantCpHighProp" version="4">
												<prop name="PropertyTypeName">Cp High</prop>
												<prop name="Position">18</prop>
												<prop name="IsDefault">1</prop>
												<prop name="CpRangeHigh">0</prop>
												<obj name="ChannelProp" class="ChannelProperty" version="1">
													<prop name="ChannelIdx">0</prop>
												</obj>
												<prop name="ReadOnly">1</prop>
											</obj>
											<obj name="PropertyObject" class="QuantCpLowProp" version="4">
												<prop name="PropertyTypeName">Cp Low</prop>
												<prop name="Position">18</prop>
												<prop name="IsDefault">1</prop>
												<prop name="CpRangeLow">0</prop>
												<obj name="ChannelProp" class="ChannelProperty" version="1">
													<prop name="ChannelIdx">0</prop>
												</obj>
												<prop name="ReadOnly">1</prop>
											</obj>
											<obj name="PropertyObject" class="RQEffProp" version="4">
												<prop name="PropertyTypeName">Efficiency</prop>
												<prop name="Position">18</prop>
												<prop name="IsDefault">1</prop>
												<prop name="Efficiency">2</prop>
												<obj name="ChannelProp" class="ChannelProperty" version="1">
													<prop name="ChannelIdx">0</prop>
												</obj>
											</obj>
											<obj name="PropertyObject" class="ChannelGenotype" version="4">
												<prop name="PropertyTypeName">Melt Geno Genotype</prop>
												<prop name="Position">18</prop>
												<prop name="IsDefault">1</prop>
												<prop name="ReadOnly">1</prop>
												<obj name="ChannelProp" class="ChannelProperty" version="1">
													<prop name="ChannelIdx">0</prop>
												</obj>
											</obj>
											<obj name="PropertyObject" class="GroupChannelTypeProp" version="4">
												<prop name="PropertyTypeName">Melt Geno Sample Type</prop>
												<prop name="Position">18</prop>
												<prop name="IsDefault">0</prop>
												<prop name="GroupSampleType">mstUnknown</prop>
												<obj name="ChannelProp" class="ChannelProperty" version="1">
													<prop name="ChannelIdx">0</prop>
												</obj>
											</obj>
											<obj name="PropertyObject" class="QuantSampleTypeProperty" version="4">
												<prop name="PropertyTypeName">Quantification Sample Type</prop>
												<prop name="Position">18</prop>
												<prop name="IsDefault">0</prop>
												<prop name="SampleType">qsUnknown</prop>
												<obj name="ChannelProp" class="ChannelProperty" version="1">
													<prop name="ChannelIdx">0</prop>
												</obj>
											</obj>
											<obj name="PropertyObject" class="ChannelGenotype" version="4">
												<prop name="PropertyTypeName">Scanning Genotype</prop>
												<prop name="Position">18</prop>
												<prop name="IsDefault">1</prop>
												<prop name="ReadOnly">1</prop>
												<obj name="ChannelProp" class="ChannelProperty" version="1">
													<prop name="ChannelIdx">0</prop>
												</obj>
											</obj>
											<obj name="PropertyObject" class="GroupChannelTypeProp" version="4">
												<prop name="PropertyTypeName">Scanning Sample Type</prop>
												<prop name="Position">18</prop>
												<prop name="IsDefault">0</prop>
												<prop name="GroupSampleType">mstUnknown</prop>
												<obj name="ChannelProp" class="ChannelProperty" version="1">
													<prop name="ChannelIdx">0</prop>
												</obj>
											</obj>
											<obj name="PropertyObject" class="TargetName" version="4">
												<prop name="PropertyTypeName">Target Name</prop>
												<prop name="Position">18</prop>
												<prop name="IsDefault">0</prop>
												<prop name="name">ACT</prop>
												<obj name="ChannelProp" class="ChannelProperty" version="1">
													<prop name="ChannelIdx">0</prop>
												</obj>
											</obj>
											<obj name="PropertyObject" class="RQTargetProperty" version="4">
												<prop name="PropertyTypeName">Target Type</prop>
												<prop name="Position">18</prop>
												<prop name="IsDefault">0</prop>
												<prop name="TargetType">dtReference</prop>
												<obj name="ChannelProp" class="ChannelProperty" version="1">
													<prop name="ChannelIdx">0</prop>
												</obj>
											</obj>
										</list>
									</obj>
								</list>
							</obj>
						</obj>
						<prop name="ChannelPropertyCount">1</prop>
						<prop name="ContainerPosition">18</prop>
						<prop name="HasSampleProperties">1</prop>
						<obj name="SampleProperties" class="PropertyList" version="1">
							<list name="emlist" count="14">
								<obj name="PropertyObject" class="SamplePrefColor" version="4">
									<prop name="PropertyTypeName">Color</prop>
									<prop name="Position">18</prop>
									<prop name="IsDefault">0</prop>
									<prop name="Color">$00000097</prop>
								</obj>
								<obj name="PropertyObject" class="DominantChannelProp" version="4">
									<prop name="PropertyTypeName">Dominant Channel</prop>
									<prop name="Position">18</prop>
									<prop name="IsDefault">0</prop>
									<prop name="DominantChannel">0</prop>
								</obj>
								<obj name="PropertyObject" class="Genotype" version="4">
									<prop name="PropertyTypeName">EndPt Genotype</prop>
									<prop name="Position">18</prop>
									<prop name="IsDefault">1</prop>
									<prop name="ReadOnly">1</prop>
								</obj>
								<obj name="PropertyObject" class="GroupingSample" version="4">
									<prop name="PropertyTypeName">EndPt Sample Type</prop>
									<prop name="Position">18</prop>
									<prop name="IsDefault">0</prop>
									<prop name="GroupSampleType">mstUnknown</prop>
								</obj>
								<obj name="PropertyObject" class="SamplePrefLineStyle" version="4">
									<prop name="PropertyTypeName">Line Style</prop>
									<prop name="Position">18</prop>
									<prop name="IsDefault">0</prop>
									<prop name="LineStyle">psSolid</prop>
								</obj>
								<obj name="PropertyObject" class="GenSampleEditNotes" version="4">
									<prop name="PropertyTypeName">Notes</prop>
									<prop name="Position">18</prop>
									<prop name="IsDefault">1</prop>
								</obj>
								<obj name="PropertyObject" class="SamplePrefPointStyle" version="4">
									<prop name="PropertyTypeName">Point Style</prop>
									<prop name="Position">18</prop>
									<prop name="IsDefault">0</prop>
									<prop name="PointStyle">psNothing</prop>
								</obj>
								<obj name="PropertyObject" class="GenSampleEditPosition" version="4">
									<prop name="PropertyTypeName">Position</prop>
									<prop name="Position">18</prop>
									<prop name="IsDefault">1</prop>
								</obj>
								<obj name="PropertyObject" class="GenSampleEditReplicate" version="4">
									<prop name="PropertyTypeName">Replicate of</prop>
									<prop name="Position">18</prop>
									<prop name="IsDefault">0</prop>
									<prop name="ReplicateOf">18</prop>
								</obj>
								<obj name="PropertyObject" class="HTCSampleID" version="4">
									<prop name="PropertyTypeName">Sample ID</prop>
									<prop name="Position">18</prop>
									<prop name="IsDefault">1</prop>
								</obj>
								<obj name="PropertyObject" class="GenSampleEditName" version="4">
									<prop name="PropertyTypeName">Sample Name</prop>
									<prop name="Position">18</prop>
									<prop name="IsDefault">0</prop>
									<prop name="name">32C</prop>
								</obj>
								<obj name="PropertyObject" class="HTCSamplePrepNotes" version="4">
									<prop name="PropertyTypeName">Sample Prep Notes</prop>
									<prop name="Position">18</prop>
									<prop name="IsDefault">1</prop>
								</obj>
								<obj name="PropertyObject" class="GenSampleEditSubset" version="4">
									<prop name="PropertyTypeName">Subsets</prop>
									<prop name="Position">18</prop>
									<prop name="IsDefault">1</prop>
								</obj>
								<obj name="PropertyObject" class="SamplePrefWidth" version="5">
									<prop name="PropertyTypeName">Width</prop>
									<prop name="Position">18</prop>
									<prop name="IsDefault">1</prop>
									<prop name="Width">1</prop>
								</obj>
							</list>
						</obj>
					</obj>
					<obj name="item" class="SamplePropInfo" version="1">
						<obj name="ChannelProperties" class="ChanPropList" version="2">
							<obj name="ChannelProperties" class="EMList" version="1">
								<list name="emlist" count="1">
									<obj name="item" class="PropertyList" version="1">
										<list name="emlist" count="12">
											<obj name="PropertyObject" class="RQSampleTargetProperty" version="4">
												<prop name="PropertyTypeName">Combined Sample and Target Type</prop>
												<prop name="Position">19</prop>
												<prop name="IsDefault">0</prop>
												<obj name="ChannelProp" class="ChannelProperty" version="1">
													<prop name="ChannelIdx">0</prop>
												</obj>
											</obj>
											<obj name="PropertyObject" class="QuantConcProperty" version="4">
												<prop name="PropertyTypeName">Concentration</prop>
												<prop name="Position">19</prop>
												<prop name="IsDefault">1</prop>
												<prop name="Concentration">0</prop>
												<obj name="ChannelProp" class="ChannelProperty" version="1">
													<prop name="ChannelIdx">0</prop>
												</obj>
												<prop name="ReadOnly">1</prop>
											</obj>
											<obj name="PropertyObject" class="QuantCpHighProp" version="4">
												<prop name="PropertyTypeName">Cp High</prop>
												<prop name="Position">19</prop>
												<prop name="IsDefault">1</prop>
												<prop name="CpRangeHigh">0</prop>
												<obj name="ChannelProp" class="ChannelProperty" version="1">
													<prop name="ChannelIdx">0</prop>
												</obj>
												<prop name="ReadOnly">1</prop>
											</obj>
											<obj name="PropertyObject" class="QuantCpLowProp" version="4">
												<prop name="PropertyTypeName">Cp Low</prop>
												<prop name="Position">19</prop>
												<prop name="IsDefault">1</prop>
												<prop name="CpRangeLow">0</prop>
												<obj name="ChannelProp" class="ChannelProperty" version="1">
													<prop name="ChannelIdx">0</prop>
												</obj>
												<prop name="ReadOnly">1</prop>
											</obj>
											<obj name="PropertyObject" class="RQEffProp" version="4">
												<prop name="PropertyTypeName">Efficiency</prop>
												<prop name="Position">19</prop>
												<prop name="IsDefault">1</prop>
												<prop name="Efficiency">2</prop>
												<obj name="ChannelProp" class="ChannelProperty" version="1">
													<prop name="ChannelIdx">0</prop>
												</obj>
											</obj>
											<obj name="PropertyObject" class="ChannelGenotype" version="4">
												<prop name="PropertyTypeName">Melt Geno Genotype</prop>
												<prop name="Position">19</prop>
												<prop name="IsDefault">1</prop>
												<prop name="ReadOnly">1</prop>
												<obj name="ChannelProp" class="ChannelProperty" version="1">
													<prop name="ChannelIdx">0</prop>
												</obj>
											</obj>
											<obj name="PropertyObject" class="GroupChannelTypeProp" version="4">
												<prop name="PropertyTypeName">Melt Geno Sample Type</prop>
												<prop name="Position">19</prop>
												<prop name="IsDefault">0</prop>
												<prop name="GroupSampleType">mstUnknown</prop>
												<obj name="ChannelProp" class="ChannelProperty" version="1">
													<prop name="ChannelIdx">0</prop>
												</obj>
											</obj>
											<obj name="PropertyObject" class="QuantSampleTypeProperty" version="4">
												<prop name="PropertyTypeName">Quantification Sample Type</prop>
												<prop name="Position">19</prop>
												<prop name="IsDefault">0</prop>
												<prop name="SampleType">qsUnknown</prop>
												<obj name="ChannelProp" class="ChannelProperty" version="1">
													<prop name="ChannelIdx">0</prop>
												</obj>
											</obj>
											<obj name="PropertyObject" class="ChannelGenotype" version="4">
												<prop name="PropertyTypeName">Scanning Genotype</prop>
												<prop name="Position">19</prop>
												<prop name="IsDefault">1</prop>
												<prop name="ReadOnly">1</prop>
												<obj name="ChannelProp" class="ChannelProperty" version="1">
													<prop name="ChannelIdx">0</prop>
												</obj>
											</obj>
											<obj name="PropertyObject" class="GroupChannelTypeProp" version="4">
												<prop name="PropertyTypeName">Scanning Sample Type</prop>
												<prop name="Position">19</prop>
												<prop name="IsDefault">0</prop>
												<prop name="GroupSampleType">mstUnknown</prop>
												<obj name="ChannelProp" class="ChannelProperty" version="1">
													<prop name="ChannelIdx">0</prop>
												</obj>
											</obj>
											<obj name="PropertyObject" class="TargetName" version="4">
												<prop name="PropertyTypeName">Target Name</prop>
												<prop name="Position">19</prop>
												<prop name="IsDefault">0</prop>
												<prop name="name">ACT</prop>
												<obj name="ChannelProp" class="ChannelProperty" version="1">
													<prop name="ChannelIdx">0</prop>
												</obj>
											</obj>
											<obj name="PropertyObject" class="RQTargetProperty" version="4">
												<prop name="PropertyTypeName">Target Type</prop>
												<prop name="Position">19</prop>
												<prop name="IsDefault">0</prop>
												<prop name="TargetType">dtReference</prop>
												<obj name="ChannelProp" class="ChannelProperty" version="1">
													<prop name="ChannelIdx">0</prop>
												</obj>
											</obj>
										</list>
									</obj>
								</list>
							</obj>
						</obj>
						<prop name="ChannelPropertyCount">1</prop>
						<prop name="ContainerPosition">19</prop>
						<prop name="HasSampleProperties">1</prop>
						<obj name="SampleProperties" class="PropertyList" version="1">
							<list name="emlist" count="14">
								<obj name="PropertyObject" class="SamplePrefColor" version="4">
									<prop name="PropertyTypeName">Color</prop>
									<prop name="Position">19</prop>
									<prop name="IsDefault">0</prop>
									<prop name="Color">$00FFFF0F</prop>
								</obj>
								<obj name="PropertyObject" class="DominantChannelProp" version="4">
									<prop name="PropertyTypeName">Dominant Channel</prop>
									<prop name="Position">19</prop>
									<prop name="IsDefault">0</prop>
									<prop name="DominantChannel">0</prop>
								</obj>
								<obj name="PropertyObject" class="Genotype" version="4">
									<prop name="PropertyTypeName">EndPt Genotype</prop>
									<prop name="Position">19</prop>
									<prop name="IsDefault">1</prop>
									<prop name="ReadOnly">1</prop>
								</obj>
								<obj name="PropertyObject" class="GroupingSample" version="4">
									<prop name="PropertyTypeName">EndPt Sample Type</prop>
									<prop name="Position">19</prop>
									<prop name="IsDefault">0</prop>
									<prop name="GroupSampleType">mstUnknown</prop>
								</obj>
								<obj name="PropertyObject" class="SamplePrefLineStyle" version="4">
									<prop name="PropertyTypeName">Line Style</prop>
									<prop name="Position">19</prop>
									<prop name="IsDefault">0</prop>
									<prop name="LineStyle">psSolid</prop>
								</obj>
								<obj name="PropertyObject" class="GenSampleEditNotes" version="4">
									<prop name="PropertyTypeName">Notes</prop>
									<prop name="Position">19</prop>
									<prop name="IsDefault">1</prop>
								</obj>
								<obj name="PropertyObject" class="SamplePrefPointStyle" version="4">
									<prop name="PropertyTypeName">Point Style</prop>
									<prop name="Position">19</prop>
									<prop name="IsDefault">0</prop>
									<prop name="PointStyle">psNothing</prop>
								</obj>
								<obj name="PropertyObject" class="GenSampleEditPosition" version="4">
									<prop name="PropertyTypeName">Position</prop>
									<prop name="Position">19</prop>
									<prop name="IsDefault">1</prop>
								</obj>
								<obj name="PropertyObject" class="GenSampleEditReplicate" version="4">
									<prop name="PropertyTypeName">Replicate of</prop>
									<prop name="Position">19</prop>
									<prop name="IsDefault">0</prop>
									<prop name="ReplicateOf">18</prop>
								</obj>
								<obj name="PropertyObject" class="HTCSampleID" version="4">
									<prop name="PropertyTypeName">Sample ID</prop>
									<prop name="Position">19</prop>
									<prop name="IsDefault">1</prop>
								</obj>
								<obj name="PropertyObject" class="GenSampleEditName" version="4">
									<prop name="PropertyTypeName">Sample Name</prop>
									<prop name="Position">19</prop>
									<prop name="IsDefault">0</prop>
									<prop name="name">32C</prop>
								</obj>
								<obj name="PropertyObject" class="HTCSamplePrepNotes" version="4">
									<prop name="PropertyTypeName">Sample Prep Notes</prop>
									<prop name="Position">19</prop>
									<prop name="IsDefault">1</prop>
								</obj>
								<obj name="PropertyObject" class="GenSampleEditSubset" version="4">
									<prop name="PropertyTypeName">Subsets</prop>
									<prop name="Position">19</prop>
									<prop name="IsDefault">1</prop>
								</obj>
								<obj name="PropertyObject" class="SamplePrefWidth" version="5">
									<prop name="PropertyTypeName">Width</prop>
									<prop name="Position">19</prop>
									<prop name="IsDefault">1</prop>
									<prop name="Width">1</prop>
								</obj>
							</list>
						</obj>
					</obj>
					<obj name="item" class="SamplePropInfo" version="1">
						<obj name="ChannelProperties" class="ChanPropList" version="2">
							<obj name="ChannelProperties" class="EMList" version="1">
								<list name="emlist" count="1">
									<obj name="item" class="PropertyList" version="1">
										<list name="emlist" count="12">
											<obj name="PropertyObject" class="RQSampleTargetProperty" version="4">
												<prop name="PropertyTypeName">Combined Sample and Target Type</prop>
												<prop name="Position">20</prop>
												<prop name="IsDefault">0</prop>
												<obj name="ChannelProp" class="ChannelProperty" version="1">
													<prop name="ChannelIdx">0</prop>
												</obj>
											</obj>
											<obj name="PropertyObject" class="QuantConcProperty" version="4">
												<prop name="PropertyTypeName">Concentration</prop>
												<prop name="Position">20</prop>
												<prop name="IsDefault">1</prop>
												<prop name="Concentration">0</prop>
												<obj name="ChannelProp" class="ChannelProperty" version="1">
													<prop name="ChannelIdx">0</prop>
												</obj>
												<prop name="ReadOnly">1</prop>
											</obj>
											<obj name="PropertyObject" class="QuantCpHighProp" version="4">
												<prop name="PropertyTypeName">Cp High</prop>
												<prop name="Position">20</prop>
												<prop name="IsDefault">1</prop>
												<prop name="CpRangeHigh">0</prop>
												<obj name="ChannelProp" class="ChannelProperty" version="1">
													<prop name="ChannelIdx">0</prop>
												</obj>
												<prop name="ReadOnly">1</prop>
											</obj>
											<obj name="PropertyObject" class="QuantCpLowProp" version="4">
												<prop name="PropertyTypeName">Cp Low</prop>
												<prop name="Position">20</prop>
												<prop name="IsDefault">1</prop>
												<prop name="CpRangeLow">0</prop>
												<obj name="ChannelProp" class="ChannelProperty" version="1">
													<prop name="ChannelIdx">0</prop>
												</obj>
												<prop name="ReadOnly">1</prop>
											</obj>
											<obj name="PropertyObject" class="RQEffProp" version="4">
												<prop name="PropertyTypeName">Efficiency</prop>
												<prop name="Position">20</prop>
												<prop name="IsDefault">1</prop>
												<prop name="Efficiency">2</prop>
												<obj name="ChannelProp" class="ChannelProperty" version="1">
													<prop name="ChannelIdx">0</prop>
												</obj>
											</obj>
											<obj name="PropertyObject" class="ChannelGenotype" version="4">
												<prop name="PropertyTypeName">Melt Geno Genotype</prop>
												<prop name="Position">20</prop>
												<prop name="IsDefault">1</prop>
												<prop name="ReadOnly">1</prop>
												<obj name="ChannelProp" class="ChannelProperty" version="1">
													<prop name="ChannelIdx">0</prop>
												</obj>
											</obj>
											<obj name="PropertyObject" class="GroupChannelTypeProp" version="4">
												<prop name="PropertyTypeName">Melt Geno Sample Type</prop>
												<prop name="Position">20</prop>
												<prop name="IsDefault">0</prop>
												<prop name="GroupSampleType">mstUnknown</prop>
												<obj name="ChannelProp" class="ChannelProperty" version="1">
													<prop name="ChannelIdx">0</prop>
												</obj>
											</obj>
											<obj name="PropertyObject" class="QuantSampleTypeProperty" version="4">
												<prop name="PropertyTypeName">Quantification Sample Type</prop>
												<prop name="Position">20</prop>
												<prop name="IsDefault">0</prop>
												<prop name="SampleType">qsUnknown</prop>
												<obj name="ChannelProp" class="ChannelProperty" version="1">
													<prop name="ChannelIdx">0</prop>
												</obj>
											</obj>
											<obj name="PropertyObject" class="ChannelGenotype" version="4">
												<prop name="PropertyTypeName">Scanning Genotype</prop>
												<prop name="Position">20</prop>
												<prop name="IsDefault">1</prop>
												<prop name="ReadOnly">1</prop>
												<obj name="ChannelProp" class="ChannelProperty" version="1">
													<prop name="ChannelIdx">0</prop>
												</obj>
											</obj>
											<obj name="PropertyObject" class="GroupChannelTypeProp" version="4">
												<prop name="PropertyTypeName">Scanning Sample Type</prop>
												<prop name="Position">20</prop>
												<prop name="IsDefault">0</prop>
												<prop name="GroupSampleType">mstUnknown</prop>
												<obj name="ChannelProp" class="ChannelProperty" version="1">
													<prop name="ChannelIdx">0</prop>
												</obj>
											</obj>
											<obj name="PropertyObject" class="TargetName" version="4">
												<prop name="PropertyTypeName">Target Name</prop>
												<prop name="Position">20</prop>
												<prop name="IsDefault">0</prop>
												<prop name="name">ACT</prop>
												<obj name="ChannelProp" class="ChannelProperty" version="1">
													<prop name="ChannelIdx">0</prop>
												</obj>
											</obj>
											<obj name="PropertyObject" class="RQTargetProperty" version="4">
												<prop name="PropertyTypeName">Target Type</prop>
												<prop name="Position">20</prop>
												<prop name="IsDefault">0</prop>
												<prop name="TargetType">dtReference</prop>
												<obj name="ChannelProp" class="ChannelProperty" version="1">
													<prop name="ChannelIdx">0</prop>
												</obj>
											</obj>
										</list>
									</obj>
								</list>
							</obj>
						</obj>
						<prop name="ChannelPropertyCount">1</prop>
						<prop name="ContainerPosition">20</prop>
						<prop name="HasSampleProperties">1</prop>
						<obj name="SampleProperties" class="PropertyList" version="1">
							<list name="emlist" count="14">
								<obj name="PropertyObject" class="SamplePrefColor" version="4">
									<prop name="PropertyTypeName">Color</prop>
									<prop name="Position">20</prop>
									<prop name="IsDefault">0</prop>
									<prop name="Color">$00404000</prop>
								</obj>
								<obj name="PropertyObject" class="DominantChannelProp" version="4">
									<prop name="PropertyTypeName">Dominant Channel</prop>
									<prop name="Position">20</prop>
									<prop name="IsDefault">0</prop>
									<prop name="DominantChannel">0</prop>
								</obj>
								<obj name="PropertyObject" class="Genotype" version="4">
									<prop name="PropertyTypeName">EndPt Genotype</prop>
									<prop name="Position">20</prop>
									<prop name="IsDefault">1</prop>
									<prop name="ReadOnly">1</prop>
								</obj>
								<obj name="PropertyObject" class="GroupingSample" version="4">
									<prop name="PropertyTypeName">EndPt Sample Type</prop>
									<prop name="Position">20</prop>
									<prop name="IsDefault">0</prop>
									<prop name="GroupSampleType">mstUnknown</prop>
								</obj>
								<obj name="PropertyObject" class="SamplePrefLineStyle" version="4">
									<prop name="PropertyTypeName">Line Style</prop>
									<prop name="Position">20</prop>
									<prop name="IsDefault">0</prop>
									<prop name="LineStyle">psSolid</prop>
								</obj>
								<obj name="PropertyObject" class="GenSampleEditNotes" version="4">
									<prop name="PropertyTypeName">Notes</prop>
									<prop name="Position">20</prop>
									<prop name="IsDefault">1</prop>
								</obj>
								<obj name="PropertyObject" class="SamplePrefPointStyle" version="4">
									<prop name="PropertyTypeName">Point Style</prop>
									<prop name="Position">20</prop>
									<prop name="IsDefault">0</prop>
									<prop name="PointStyle">psNothing</prop>
								</obj>
								<obj name="PropertyObject" class="GenSampleEditPosition" version="4">
									<prop name="PropertyTypeName">Position</prop>
									<prop name="Position">20</prop>
									<prop name="IsDefault">1</prop>
								</obj>
								<obj name="PropertyObject" class="GenSampleEditReplicate" version="4">
									<prop name="PropertyTypeName">Replicate of</prop>
									<prop name="Position">20</prop>
									<prop name="IsDefault">0</prop>
									<prop name="ReplicateOf">18</prop>
								</obj>
								<obj name="PropertyObject" class="HTCSampleID" version="4">
									<prop name="PropertyTypeName">Sample ID</prop>
									<prop name="Position">20</prop>
[truncated: 1,434,000 more chars]
