# Supplementary material for: High C1QTNF1 expression mediated by potential ncRNAs is associated with poor prognosis and tumor immunity in kidney renal clear cell carcinoma
Source: Front Mol Biosci. 2023 Jul 17;10:1201155. doi: 10.3389/fmolb.2023.1201155 (PMC10387556; doi:10.3389/fmolb.2023.1201155)
Supplement: Supplementary file 3 [file DataSheet3.ZIP › C1QTNF1 original data 3/Tissue PCR Validation/C1Q-8DUI-1.4.ixo]

<objectstream signature="IXOS" version="1">
	<obj name="root" class="HTCExperiment" version="5">
		<prop name="name">C1Q-8DUI-1.4</prop>
		<prop name="UID">B554DF0E83524C3BB0FDC5659A119B9C</prop>
		<prop name="OwnerUID">12D246C796534CD18A312176D2D78F68</prop>
		<prop name="Created">2023-01-04T13:56:20.115</prop>
		<prop name="CreatedBy">12D246C796534CD18A312176D2D78F68</prop>
		<prop name="CreatedByName">QiuJiechuan</prop>
		<prop name="LastModified">2023-01-12T11:00:56.144</prop>
		<prop name="LastModifiedBy">12D246C796534CD18A312176D2D78F68</prop>
		<prop name="LastModifiedByName">QiuJiechuan</prop>
		<list name="AppliedTemplates" count="1">
			<item>SYBR Green I 96-II</item>
		</list>
		<list name="TemplateOwners" count="1">
			<item>Roche</item>
		</list>
		<prop name="SWVersion">LCS480 1.5.1.62</prop>
		<obj name="AppProperty" class="TAppProperty" version="2">
			<prop name="Created">2023-01-04T13:56:20.115</prop>
			<prop name="LastModified">1899-12-30T00:00:00.000</prop>
		</obj>
		<obj name="ConProperty" class="TAppProperty" version="2">
			<prop name="Created">2023-01-04T13:56:20.115</prop>
			<prop name="LastModified">1899-12-30T00:00:00.000</prop>
		</obj>
		<obj name="run" class="HTCRun" version="7">
			<prop name="name">Run</prop>
			<prop name="Created">2023-01-04T13:56:20.105</prop>
			<prop name="LastModified">2023-01-04T14:59:07.725</prop>
			<obj name="AppProperty" class="TAppProperty" version="2">
				<prop name="Created">2023-01-04T13:56:20.103</prop>
				<prop name="LastModified">1899-12-30T00:00:00.000</prop>
			</obj>
			<obj name="ConProperty" class="TAppProperty" version="2">
				<prop name="Created">2023-01-04T13:56:20.105</prop>
				<prop name="LastModified">2023-01-04T13:56:53.890</prop>
				<prop name="HasProperties">1</prop>
				<obj name="_Properties" class="TAppProperties" version="1">
					<prop name="Created">2023-01-04T13:56:20.105</prop>
					<prop name="LastModified">2023-01-04T13:56:53.891</prop>
					<list name="emlist" count="4">
						<obj name="item" class="TAppProperty" version="2">
							<prop name="name">TopChart</prop>
							<prop name="Created">2023-01-04T13:56:20.507</prop>
							<prop name="LastModified">2023-01-04T13:56:53.928</prop>
							<prop name="HasProperties">1</prop>
							<obj name="TopChart_Properties" class="TAppProperties" version="1">
								<prop name="Created">2023-01-04T13:56:20.507</prop>
								<prop name="LastModified">2023-01-04T13:56:53.928</prop>
								<list name="emlist" count="1">
									<obj name="item" class="TChartFluorHxProperty" version="2">
										<prop name="Created">2023-01-04T13:56:50.870</prop>
										<prop name="LastModified">2023-01-04T13:56:52.775</prop>
										<prop name="Xaxis">fhxCycles</prop>
									</obj>
								</list>
							</obj>
						</obj>
						<obj name="item" class="TAppProperty" version="2">
							<prop name="name">LeftChart</prop>
							<prop name="Created">2023-01-04T13:56:20.507</prop>
							<prop name="LastModified">2023-01-04T13:56:20.507</prop>
						</obj>
						<obj name="item" class="TAppProperty" version="2">
							<prop name="name">RightChart</prop>
							<prop name="Created">2023-01-04T13:56:20.523</prop>
							<prop name="LastModified">2023-01-04T13:56:20.523</prop>
						</obj>
						<obj name="item" class="TAppProperty" version="2">
							<prop name="name">RunOverviewChart</prop>
							<prop name="Created">2023-01-04T13:56:20.536</prop>
							<prop name="LastModified">2023-01-04T13:56:20.536</prop>
						</obj>
					</list>
				</obj>
			</obj>
			<prop name="State">3</prop>
			<prop name="StartTime">2023-01-04T13:57:22.010</prop>
			<prop name="EndTime">2023-01-04T14:59:07.723</prop>
			<prop name="InstrumentID">6108</prop>
			<prop name="InstrumentVersion">HTC_VER_10</prop>
			<prop name="InstrumentName">L480</prop>
			<prop name="InstrCalibrationDate">1899.12.30 00:00:00:00</prop>
			<prop name="Technician">QiuJiechuan</prop>
			<prop name="AcqStoreClass">HTCAcquisitionStore</prop>
			<prop name="AcquisitionStore">eJzkvUmz4kqWtvtXytLujIFcgEAyq0ozNcvVoM6XOmAGCCQQjegFv/5bxD4n66RZ1s1JfDd23IpBmGGwhSN8Pet5JZf4z9Ny9x/HxWH9X3+7nE63v/3Har+4Xv/rb05q6qvzfXvd3ranY3I7XdZ/+4/H+nKlR//1N/lvf//P9nJq//hLs14cj+u9ebofb3/7u/yf0ue5f3pFsji0+/UfL9BGf75iv73e/tzGa7VfX+n9P6/5r78NR/QW/z0297Y+/GNs6Y/X/s/DiS+n6rI4/A8jWVeH9f80zK8N/539i/H9ZW/89yjl/5dB0h7k+9Nf/uwvAx7884DT7YHeVZYHY4X9i1Gl60P7t7//P0M2tPiY6QPr679/Nf6vL+Ivn+AvT7rHW3X5eitN0/7FC/LFflv+6x2D6w09e1//GIYxlvvsH//+1T5e0ZaOFV+saN787e/9/+FltHvi0/Z4u/7t7872FGE41zikXBMtFCu2Qk+aO1nSXisNlq/dVSjTdtxEdi9SrOvzOsNwcvMZtibeQHMGB9EbpkMW1EqJ1qZIj+IdbXsQakpZW3zjK0IVdykL71GVg71iGeoYOoBwTDUYwzNB45FZINypKIHBbI1mT+ZZYvlbA0Y3qRGSdhs0sdnEaN1NayeYutaa6C49Deg9l0Mhm77cxBu+Lq0SJFnQBzEa8cg7DtXBGgjNu42zeMjurRVeprLoeiejSZ5V3Fmr16AvOqkdNVEQrDvrdXRpZANLy4Jsq3MA//gWwxlTsmh56GlWKq4W6s+30aSLnlBgFoKFXG11luTsIVunh3DRi6d6g9ewqqHobTzxZqN7Fl6G/s16vC5LwWbVEOKCr1vreNxdhHae0ufbmnfFuhydrei/cZhFNfQ6Kz3tZmK8r+QscJpwbk330k0M+pNeFrusaiEssjXatUTfl7jd99ZyJ2KMej2TpZVX12DquotWEUODPfacw24vTJxwy2zwOUgU+HN2SFRN9P+n7v588KsgIP8aCKjDf10s3w8CfUX9vwABCIQNaRdVHQTVsMRosXQaAWuDQzNOH0JqHyp8QSA4qTO0ruMgS+7c6OBVWVT0TaU0wWQU5tat2LXi+dz1si8I2MeNKpSRLLFwv37m4MpZgS6n7SfehHFY3ESK5n5uNXicPVsYnU41mrOBDXhWTQ+mff8oXvGLiuYHBPK3c/yCQJx0gsOjeihiUGCfxneIagtvMT0WZxOSDe8QMPLHQj6+1CxW+1RkkDmK0E4PE9J3WhkwHKcDIe3kcRMmt0i27FhwNC3oQXA19RCGu+NAdNe+wqKTuwmt4jkEjLWhwdJphwbstCdH/8SMBrcqQeMYVz5Gj5lB7x8+bzC773zBMu0BwVvxZcvaOaXogv0wC4pTdLNUd3oTI5MpEDR27Fm5Q2U6kgmq0XhP0DmI90q8l6d+Fmj8trd6a6kTz1feY18QWJzVDXKcOExY2JOtx7gRaGemlQlxNmpgARCUMgEs3fFnDbP5yUJnFlmQTJRE+44Q6P8SCPSVYV/+PSAw0H6yCeynLpXWNLNBDMVTgYsy26AjKuqHD2HgFwTkcV/NokcVG9YVmwWaBIsG8VATBGrnLAbb8wgCdUWTdBg9zqKvHnos2IzDznKnA0n0urWeiazTS5Db6/QLAmQH4MEZTznqbAMgora6wc0dNuguh3aWDoMkh7RYXkT3GAxZnPF4brW7Yyve136vCcx35cFoNO2J92w1gHByoE44z6eq6L3OZpZ2vJuDHMWS0PYvtYl7U4lb3VY10OFjs0mPfYJIAs5I9FNVheBJ7mAdL5mD7h56TSgSPYf97jIS7/54nEX9VppbZS1sjDKgvx9taw7qQTjIH2ODoV9WCOPpNcIgWRhMDO96B+fDMRLqtvfI4pEy1qyptdmIweE4zMJ8cpetcSU9viAQaScpt56D91FI1oygmh0e/A8IpLcBBLKt3Szz8WBCOW+kLGqnooPjo6nQ44K+r74sGZZ6VBOMdcdiyWpZ3+AJKx/tZc5BtEexh3CtA1phYWXJ8Prm3xECg18CgUF/SMX1byCgmH3167/RL4TAUPvJJuDOdET/vbYbXOJTg66+1hikezcTxcuYQwApE8+FoUE8NalTrQp3iaGbhiC8Za18QUAZPkdN7KhhbXkD5ybe4ib9AYE9gIH8sNWb1LT0Fnbn2Ry9wc2FNH2TeM/v1RSdw5F0tZwQhKIWDginkQPCvL7m8O5Nz6KnDRQI0+NjbxWrN22fmxIEy6wKYTSvdHT10xDC8rSWrXny1NEWF5MJ0afxpw+Xwocik95bizi3+hfSYb/HqRMaI+r0J83XxHNl0+eLu0dpja2Zh/zGKb5UiT6Hhf/QxMgdj5vgcpbINPaVg2E9MVkyYZ0H443roTHXCTpEoxxG/lBgkC3NDJO10MA/XGKhpdazidgy8KzaulRixO5D9gWB/cLqhCo5oz8gUIv0IgZ+Ocqi+XGDluJZGzHcPAdNdHZvinWXxjLFo5We4XxSKcBYsMVAK9wM49VmbolnlqFzCoGav08QGOnXEN16zhu8uwTZ4LCyMTZLq0kPFX2L3xACw18DAW2o/FsIfA8TUMY/GQLKcJYgxK0DiXiT3g7O+hbDzcVlaWt29RcE2IFrWbw50CQNJtcVupsFQWDzIDSUye4ueo1KnXKp3Vpr+Vg+BHvNdKBORJN2Tx0bw+JIepxn4gZ4AYLIg7lZ2m9YDt4S5qTXLTABy88xCDk4obMeO1naluYeosPlIXqlqrDYOEk3a5mN7+LVuVSkuwF1XsvUTQT7Tfp8bR+GNV2oFhr11crwYht74A96fztWSO/t5aO2xrsGkFN1Nck2oKL9AYFBEGhNuHzHraUfqwkaqx31y2dC5jL0HxI1Y43iUH15UIavmYdeGxNEznMjB2e8muBk7xAUUKpKUAYqotetzCbZRLQ/l70PBI68g1gsrtxS/d1GjEYjJQukJ41XGQ3e4mnEIzKPG72/rz/uYpxvx1k4OdF4NYy3Qm77wyY4eKVm5TNpJNicoCo8jaDtyaKhOFK7LDmpZCpXaHKc2KRw6eDayWC7LMT4sOIMp4tKhv7GdZHb5495Wbv8O0JA+SUQGI6G49/EBEbDnxwHntTz0VrcqOggo862OAQ76oQ3jzplQ0U0Xk2ZGKxmpN/PS1xbK7tZoS/2YZOktUmlPaJJq71GY4h3m1K2Ns7mSUU1pSLiq1CzbLECdNOTAVjYugy9zYr+fi8RZDZqQxlVWi3Qvz15Jia3LoQWszNODI301i+3NwgPj6fox9II4v1ZUiwW7p7iNUWpidyWdD2YrCy0F4pCun2WQgsfwJGLKxV5ZhstJE5Az29UiicTbXOz9LHKMaimAEnxoE6/Tin0RHpCkIhY3FlPpwnQ83d6luiJXoMfDnWM75LKYhY8ZGuWDz10+znptLWguLEZzkJ0PN8CUVYV6fYzoJ6MpQXpdV2HEPXfqZBlp2ui2fIaWvFYqsXgLn10/7Xh1m437ot+WI6zYEQd3toMxw/x3p/VJhh6NF6j3TTiiUMyh9WZBObWLinuXBqCwFwYHLL8uce4OnqAp420t5zTsEA/T4GlnUamduKBQP+8+cS981MG/5gRxE5vaMSJ7+bfEQL/6uzF/30IKIOh9puYwMj6ySYQza852l3fYanSxxCe5vOAtvL2mjTI6hYgJ7/9AYFwONnUVuC7JZr9c9iks92Lw+sdP0V3o90TB1WoWF38fgltttCbpFjRpHX0hmPsXoxGFAPS/RmjDGvPAy8TTZW1cNqxFUJvyCnpRnUO/dvqgsG4R6agllvK1PfBSwzX1ojFKn8aENrxWwwfHZnGdVHNwe0xggwVFYt6F2rwPyBgWTeAdNU3bjBZCo72pSdlQdDbUFy4uja60QaydPd8ljBaXk2M1oteEykL2v58dwpR7zc6ddYXxRc2H1roa6bGwvVAGBCPMh99WFlMpDejBD58RtR2I4u2J54tbFdZjsF5TZCwex2CHg0y0fe8F0TeWA2t22rXCLYDMpvzW/KsXbAbCHV+USHkLr2/wOVbSEeCQDxuH521bo8HoW00gkYcRrmlGpIktN5JJ1OrkMOBpjVG8cvL0mgb36wsFzMMB1MO6SVKjC8IhNed3STlmPZ/vmM+xleJE5QVq/yOEBj/EgiMmCKrvwcExj/77EB60AucaGMXRHpE/IKAaygTwHe/7uB9i4dCOVCRBBT0SfcHqzWGnhIBjnjiQbk7dpQjPBWCi7E2LHYkvWXe8nMMQL0bllNdbQxeLxPS15B0H1bPPyCAJ4t1MJwFJU76Y+pU+qYrYVaebhjfyBSSQc9UYGKP30K+whjCqnhycCOHoFAzPUtFQLr+AwIGGiMI3Stl4u3AdRAod2Rid0AZ2oew0akN6uzkKAb4QeMijRIY9hh17oGqW+ieG4LEyhccxvE1QmfWGFlKJtDBuBsCRmOrB9GZdiykiyqg+FRZLNFDikvD5zDG8JkTFGyTXh+I1RSdqiIIJfcuh64YFKIXEwTCzeqaW4PgsRc9PxxloZTGnhWupKF4ve8qxPdWN+BqXGTxbm8ahOl5o1gTb9CKUddTWBje1rlVYWZgcHoaGc6RzO3+0I/oBMxrksWBTKI2TgvkwZI3Ceu9DJgYpxR1+eyAqFWKD5kqAjQ7m2fJXrLa7wgB9ddAYKz0fxMTGJs/GQIT8znDeKJTKMC5MQfpSJNKH/cmmRjYlCn1/XEkut5OgqjF+HM0GyrULR5lYnV4efCGlIr0EqtZkJsRt8ZHiX1BQEjl2rOc4fMPCCTnUc2hM9wthhl6nwNVjQJH9vz0756dfUEA8+cD46VOceQHBNw+bW90dcZN9LKpCM99qS+Gy4GeCSMSNfBdYGM49ckU8EZxJT4KD/X7nYq86KMCfUc4aDUmmYlXUZG/at1H99rxDO3j8waOTsEjMI9SE/f9yoNhyhAnjw8EApPiSzKn+OD6vNfEmlshFOdrSBA7EmTeiGRK9QnRea+o6McJZW4/O83RpIGRCWzIFIzeuBB9nLyy0CqD+ZcJdPN8xKJsQJ88iOLxlwlEowW9v+FRPJAuBIG4yMk8tt27FXLCRyzQHr29hWVloB0OjAbJ3BDGu1OLTt+cgDhmBBG/ZAsMWWVDunnQ93P3WIYGuzqZOPVo/zOdoDWZ5pwlynN3+44Q0H4JBMZDRfm36wS+xzEBVf7JxwTGO5cmbT1xGW6Veg7j96z9gkCSDg0Fwtt4LJi+l7K4e266v0IAfBNBu1JnZnKoZpG3XXPLHPqy6JulzvCiERTa8LNY5dI3s6SaUOdyjWqHJt+SabAwN8C5qhsqWokg8NTrPay7YUfxwSBIvNY7DvzoD4R0nah/mMC+N5DFMByRaZSrqgRz2jgYX3Cchct73Fp8kE3QK+9U5FIfNTCc2QTjt6UzMUERQh4GPsJC4U2qz6lzv1Ynjr7zOZCpXul5f6wmaL/2ZC6zF0HgulcdjBxHysKXR/FDslzK2NcHMBGmFDfW/IrIP/ECZ6lQQFYJAoFaQ5MmsVHD2x7PRG9KEIjVXlBbe9k6fpnAXyAwlFSVhbsxoW/1Ob0wGMu9LDBz+ryRaV2F1LfH8AWB955ZVPqSwcR8ijlYFZzRvDmTLF3kOofZJFhh7GzJrLyavp+hDQWa47uT4X3ThZBqboy+PCNI1OlO/o4Q+O+z9f+fUkCVldFvkgfU8U+mwM1qFuj3BbVee1SX8HJWLZoAPqTrU62BupdUoa5uEvtSgUsTVGg9nahJDtcEoWwuFOf3c2pdJ2sd/oUCXyrgGeDhZKWYDGcBheT6nO0py1YTSAqJG3DMZzU6peNAOsD6RrNYfyF3LI+l/WjnwU6iPDIKApWqcPD0wJIuQzF0NL3BSSf2cHg/iTLOkvKIGUmdVcdEATcgCiRZQaE4fc98dDqguP2DAvaNQn/YjDnDw4go8FBVygvqnNTC13QE+aimyNsPBa6mrsFzThSYvF1ShXpOFBi/1Bjh/SYKPAE76PeCBK0VVb1IstoAeXYlH7e20CS2hHtI+9Jc9JXoncX39Wr/RYHBYEqtvTeS5pY8iHtCtS2NKLYSVLXn5UhI0mchxL0gKlSjz0INe0Iq1HX3zrq3Q6JAbNH4FKWbE6vYBe19OGmS0YFU4mpWa/SXezvDc73N4WwGU1Id+XNO9kn7/91mAiNlTdTNp+9vuVpI/jVrBlVVoer6PSjws1cKDFbBEr3pilLlaGXswbg8zzgZuX4mRguTw6Ifa/9EgRy2OCmyiKEbvnLQNKr60XRJFECI0LJF3BfvZk31dyrvodXKwYRSu2YB2jcS2NCsDhgM75NGjN+5B7Y23GLMPBLWIqGqCnsBQ98G6m3Z+h2C5aSKGKzJNYLK1UNwj29FSDf4nG8wni1MG6KM366IEveHpFi6vwrQl4gCqXNIOBweRIGYeJMl4VbkXxRwbIeq4H6j3q1i5qIx3hBV6HEO40DPKLDszUZYWzRAmqsuRu1ez9LThDz/PZ0h6tKQwxcFqPZTjMM9sOTcEAU8Nlwh98hikk1MgeGLArfwDV8UeOzj01cgCHvlprYq5yKJ18r+nKT8BwXG2qDHYt7/kwLS3R+z6PzqKdbiTAHGy4DcShkaOVS31RWdaEnUPvaJkk2/WWOotDbD5pXMYRVlUwz5gAJfv67zLwpYm5PdiP45M74lBX7NokFNGbHfxQXgJ7vA7pmt0F1X1HvL0mjBaeCKcT7xm9QcURUVfZqlXxTwUkn7ogBvlzEIw3yVkAYDJobvqcq+KDBzd0MhzyuqOlzT43NIPdgMJCsT8x7Nwmj9PKAnPydNutzuiQL3z1nJZ+g0yd2sZejbgYz+3CJX6B7U9bYPogC7RmoTvFrq1cnJol65c4gC9y1RoFpVEwy1rcqCiUsxemmtQuTSgzMxKLYI/E2PdcsxmiTaPucwjHQy4odLFDC0pwJLr3LRXdQ6VfFaLyFq3AKj+YcCcULSkkS6h0b/QGyYLqoaZhsyIN3t8UbYCiWmVa9JcdI7ExVkXnvgVWqJ5qHhmbBjcpu9ZC3/oABIQWtNNJ8SQTgfQ5zNyQWaZ2agmSQ9CDOtymFpvjXBDEWCQLU/hyG2y04MThFRrkklwzJ6K47uxTUzoYy7Em5buFPCqvwsTc869f6pXiFPbg4k8S6pIYgooUSguA2u3+R6x75L1BIPhxDWY963pMCvWTUos/6o/28x8D0ODGg/+yqiRQklBvf9hNpar7vBuQpu6FwCv8H5chsC770lal4LCs4/MOCX2RbDeEMYeL7MOZTyYyC0zU5rojH0cutz5E70Tps/MTDpqDl7pmk1KZNwDsdB06L+7E+Y2Ng5gr2uGrTCyGkwT1GB10v00TlzkoX+Js2hfkw/RydjtYlg9qRIUS1VMVh5tH3bet4gm60maB8bCtb6jIL09VJF6JYPG9A4EAbW7xU95g4F6TgVJTQFBXtvG9gNjh+k/Edt6GGk7Qz4CwZM+WAysduiB+VCJ5m5HPVGsNHzDwxYnsQbfM87Dcy7mqEXXHmG835NsqLAGnlKGMBUIgz0p9ZKSE78bqKjdL39IQObepyF6SbeW3GzMtA9Zb0sVkvCVGuOe+Lpa1ITOQVh4LGYPoV0EGoTn9JIs+7RycbQDwlTPzAwNJvHXzHQbdUK9eXdAXF8b2m8NkWU2B+7TbplWMPqXNF4d4wwMIyzb7lsUP416wZlpo2Gv0km0AY/ORPYXbBG43EkDMhS131hINZCnyX7wEQ49nY9waqSnPjmU5mNhbpFd3uIM1zXyV8xEDz369zauBdFqBHZgIh6hIVLWBEGFLBY6oi6/sLA5K4QBrw1L6FImj1Gfuw06c2qNZj2ZwN0pvaE4TXelVBtlmPCSqY1caXof2KgCAgDm4YwgAGj5P84ahBlHjm0825iygAPSsY/MHBZEgbAdU0Q8bsqob2vyOmPqc3EVhgG7CPKLO6wNZp0dKdur7Fght7yYIF4E+/gutB9jNKjztJgKVrY6JAjn9k2JIVvGnB6iBzd+Y0yiHGg17/3+hrN055sxH50MhwfTikGoXizLwysy10reul+3ASp+iitWDxN5Nm814RK9Bnf/ESf0lOlJij7hD3TvDAhrXMtC4p+HFqbCXPQPmWUsbyIMtwPDDiD1m+EPiKb6D2yGgGYw75sYGKyJQYx7RlxyrsWjlGTodVXnCypXhl+Swz8mpWDsjwajX4XDIx+sg1o5XCDvtxOMnQqlGEEqzu67yQAbFcJlV3c6Mj3a5JibyU4+OVz94WBLxt420uK6nLbgyiy16W1rI5/YCDdrntzy8eGJL1zABLXpKjcGwzPVLZjwsAllmuwI7ZHkGdulmRZYkCWrIbo6I6fifSxm4M2JQz9wEBUKM8cnieS5i8MXGRxgzZTA/Tjp8bCfis86FmNwCD4YECyt3OAZRWj630wgJnYw3tB0T5aFCTN1IY5JXrhk8RfjAYnEj3/1P/EADovRBgcdNq+TRhI2nHV0nio+//AQFqNCFtsXBUUap68SfoDA+GNsEHzdSAbSTedAlOHMCAtkUGoVSvZopR+EYPxQ4UvG2hmqokmrHssDNfPPzBg+zrZ17ugz9suCAMvlzAQz/JHaOWm6qLf5RbZWUxlPXlUT/S6K2H7Pa7mkByvOwxHL6cRNSQtZDGs0Cu416S+jTewRywnTDkupDqwb7l0UP41awfl/mCkjn4TDKg/GQOF7Vbo67dJgzOdpm2aXR9/xUB7qWhaHjY6Sf64MuCSVzt0Do+4QZuTdGq9eCielythYM/vc6t9DsbiJdX/sIH8HxhY1N0eLtfsgnDVfEivT8JAYQ4P6MymbibUvclBHREGrLFDz3cS2cA63mmiW2RUBq+FPgdZkDRLXFD3tgrRQQ+p2wfTN2XruVeFYDpXRKd82iwp+4SB3aMSqKcTk8bfUJlvXhVF/k35OSL56jhs19U/YcAfihkG54OVicGLuvtkAeEfGHCWZB8xc3M0Kt/OhHUlGzi+r1MEraOQEDqYw6sNqi8bSKqYQsMkjisxKBOWRfON2lmvcPzPGODCQj7ZSxB2DwodT7xSSIgMwm5/IOYwGD1kMZjNNBaLQsotIw089N25RSGkIqyG1qn7woBQrmQTj8FqSx70pG5vwusGiSXWXxhIrgWFFDsVU3Qi4Wapk2ffEwO/ZvWgPGBj9rtg4GefKPiBgWhJWR3fXa2Ad3o+0GinAUmmts1htjsZNM22epPsrxWFAoM1XxhIT4cXYUBKx4Lt+9TNhk5Uf2HgxyHCLxu4yNcIwzqABpcpTUNDrK5fGEiCKq+BP1ZH5I/SbdD/LEec2KcRWifXb9DbvOsvG3ifZj2IxxOa5k111TEap4SB+PDsYMFFSEAa9kiiJ6TTPzDg3j8YeBXbEsolYQBmvsmSlOs3CCanBCewdppETWsPutfnwoGiI1vYSc8Wblm2QMM+Wg1OX1TW+QEoVCxag0LGirDD1FmB4TW2aXzR1gO2UacYqQOyg/nJmMOqEzXqnGwgvUqEAeXoEwbalDVhXamKpeyXFAryTv3j2EDUziz0F2+Jhbau7yHQ6PMFrv4nBrLReCCU3qqXheH0QXa1BBfjZk3j+4GBxUy80F0NgizVSxIAsrctThKZQsF7b95g7Wdr5IXrsTR1DRkO8WpKoQkJA7LL6m+JgV+zflAejMf93wUD+k+2AfMsKoyDF2FANWja6gH7Jwz8CAWT/u6fMBDDO2ZfNtDTp5Loj1XqZr57b7+ODQySrUGSLEVz67pnMVqbiDDgMuMGM/G8YXTRCQP3hO8hT1n7hYF0J1NZya9mhN6IMJBG8XsPK+n4BwbCcETS+4WB49xg6XJAZbnVPqt+w3GPBfqZCr6MCQOeRBhI9wcan0f1jsH6g4GMVx3cD88UraQmae5zI4QN/SEG9dOEZB5Tt98IwgDkR4t9YaA5QPw5/2Y0YqPS3xdNNf3CQJL2yF6OM3eGER/akGxmdQmrG2XzH6EgUTa0P/1HuhVDXshZ0DduxtexgR82EPUkaW8NlScg1zuJxQejusHpRiFhEn4WPG4HhL3dQhqKgSh7TeQPpLn12mQeYXBLGGhfhNVNVb3RmqpBhu91tQd1R9+PfRh+rseSkxsIZ7VBZxV8FoTOUYGx08zQvaZuI4pls/+WGPg1Kwjl4XA8/LcY+CZnCoyfbAMoBVsMtyMqy2NKkhvX0FF2XgQMl/dXCf0dMzHUDjoThqZz8KOAptl5GLMvG2j2FPm9PNQbxOtds4aGownGdgYT702vtoJOFRhPBTCh96kbLRRxx7jy/Ebkx/3tCwP+sXKZsPpJCNPtU0Ur9yjrXiqrhaszNDBy570sgLEo4RoMCQNdQdtvFhVN65ww420NKQuvPj2fbp4J6kFH0j/rv/bgPE4ZSX5oZUn+uaxxGQ1T5PeDw9Jy34Xg+7MI7VXfbETS0fYaNltioB8hw+ML518YmNRner/DZ5nBAq4zjEeFzfAmfdZRu2yBriuRHcznFHocPqNuLB3p8VUQJh7S8iiG9bwP0bIJ83+NAX241AHPqLdfGAiERSHEOlJIOO78segY0SocjzatdUtnE4ySg8WSM0Oyk7qSUfcgYKkSixaEGuzR01XC6rowZdCdZ037GycsWZ1Rg6evzhHqJe3vcwjf8mKC/i+666Aij0e/CwbMn2wD1ua0Q30E1H2lTzfeueoTTbkMAS8P6qalrlsYm5SNRX6n6bacUF/nD0MArubmHuKisVFnNZWJhJu5dZuNx+JZf2zA36xL67bWBfp+yuELA3dgNzR3rp+hPOQ32LvBGYP53svEa2rmkEWMMGBOAvgLBvTF5xDaZlnV8G6BsFCuSOIDpZIBos9qGGGTVEcX6p7TlGVonj8YGBxeJPnTU4HBK6aymTm1Ae2bsn2knlwQ52OHwFUan8cUk6U9rLQvDDinI1Cq3mIN4who++qF3u8HBpxZM0V7kNpNOq+2IXTdtcTo6lEW7y9I0pfyaod8TxhIU2F6kD8ud6GUm0ETrOyy/To2MPb6ahOlxuNm7RYBRycpCQO7l7hB/w4W2qlFWG1mFBL6VqyK7tpITTwYSTdr/Wgm1P1PZCsj6GTwts0AdQJoligvsqMfGIgjjTAwPbwUKALYYXApfEi3/pZDfAoWGD03HiDE8C0vJ+j/ovsOKur4tzlE+LOXD4UnQd2jiAIQi8NnnYDsdmjNK5pWx01Sg3UNLDS9iwGi3eghjE16vd5zRZbGvtnCpJghhi/TYuk0pmxu41IS4z3ZAG6ke2lFC5Ggd12RJKfDlwErXj1Qn6c+w7nPZchyuKG/fU5AeC5hR5yH2h8YkPW0g2VK3dF1K+r2p4DK4l6pBtqL9Z8Y6LZqik7r6plIr3r9hQF33DkNGn3CgG89FxhOUrKRcmTgFwYs9qYy6Q0/91TLXER9r5MtdEnNYbharTD0yAa+MGAvPs+frmaW9MLOgMnwcxWWs3IgeW8TBC91PyFg6kLildRt7ZowEJ6ONksUnTCwffqSePuXURbdAsLiuOdcBXvpGoQna9NZ4flk4yRrqOx/YKAaBYBuAjpLo8FnnYLxuX0S5HqWnMtYs/h7GGC4PwN8YeAyDEb0fe2IVhv2uV3T83pCf6e77AsDCawO6D83tD/fDwp5j4wwB8OrR7bygu5bYuDXLCKUR4r67w8RfhMb4D8ZA1uvOlF3W5DqT2dJDsOcsqZ/qcMMR89kD+dZBmjnDyNL5WeFsBiph79i4Py565XLPDdLnAVlbbOd9sRr0fwZCh79Jqcyr+xMrD/rEGxc/YGBZLTcy7CbzD7r3IcTev+WyvYHBjzDDxoRVbuOJixNeL6opSw4fW6S3A9dsgFva2ZfGFgPTtTdKbFAwkrK7j8wEJANsMQ9vDrQp2qN4X1O779bdS3sN1WB7pwRBl6fe4VcFDfDzwVPVCYNYeEZVCX9fwKWpFvcQ7NwUxrvzWxwGCGHyCWpNt012UZl0f5K9s0JJ6/OYwgGhahl/VkOBa2TYVpRyNGGVYQx6jqIbhDL1vmwvH9hIEhsSbEGR+KQNT7pTeJYQv7CwCTn9HkeJ8KebAxNdOafmxqHj8+6jbEaoHmnvZJMpoYCJ8f7nMkx44z2Eu1/fcZOGBngZanvkoOphrgi919hk7bN9gb3XKwJow+vSdix+ZZXFPR/0SrCcV/t/yb3Iv/LEcKfg4H++XlBQ36FLG1WVPa+tnp9YSC1KypLSW34FwaSG4ocJhIcMMBINCKLzBsYmz116ymPWbJemd0XBrT13oSEV/fWSnx3jr5yo+4MSNsr8fnEoPT9Jlnf9wrUY7WP4TCmsme3HYemRxgwH36QJYnYyZA3wqHQUehN2q2fMoy5MP/AwI9jAyQUC7RWJdnBMu44nMbDHPn8RcXdKwgDr2tAIeSx9yDpUrKN85TNcKIoLsNrgCUEB3WBpljxJhk6xg181qzRdT4YmL4IA3YUkD0EDyvDcoMhPDp98YWBtEipu0ryiaF5WAdM6N7uc+Hiaf+FgTR9ki3sulmLkzgD2r/QhRDfP/dpW2oqi9Mm7qxgOfRQv9yo++P+c7PCIuNo5g5hd3Ui7C3XFBrieG00aWmKOfywAdN4QoaLY61QNMMJ+qDh55Bm3cKpXV1Q33hek/K55YFqrhhh2IuZeJSfVZmjaotBP5gwMenl33Ixcf8XrSIca+rwd8GA/JMPEZr34I2wnMVN6lqW8YWBeEuhgHpKcoNFKKhb9TQT8F48yQ4G4ohOkwuSekFlNtvNVYxwX7Jkqe1bCJ+k2vbtc33eqor2Vv/0OQS58yYkzbfdHLx+0GFYZD5L9SrXoDeoqdtZgzgTfbAUsDcgoXsPApasnm8FqmHlo2uXRiOCJ2V3s64s5K+z2YjnRVfgkZ52GKedRSGACgnwqBbUvV8k6d3hJQOcZI5BO4oa9OPGAHZaLUmqHSqT8adsWPtZbtPX3I8+J3OYD/+BgeOLsr53EAvkzxeV3Vnvyi8MwGLvNEnQmDksuBKgJclJk1guyHDvqBtb2eVzPZ/YlrBYKFN0jXH0Oc26q4EVx4foftzO8ehuNKsPVNYTXaUQdXYJM/JrZqM9tSmEuafnDU72M0TetFYmRi45xBqyCI0ZgyYlj9JgeeZrdMJrQVgiBoO3Du5on9NJk1xXVgkZNwjjlKmYWG8aCnGZe0K9kQm70O2/Zyj4RasI1ZE6Gv4eoUD/2dcUrMcKla2/TBjupZSkUWneGKRN2FCmJ4k8vmYRWvfQAvFYkbT+wIAh7RGojKj7X5zFBQPDPgMul20OWaebaHRHM0Op7smWZLqvH7cpouybUpm4ivokL1gEIOqOa6Cs5zMMtzRN02tMWw2t3KJUHxGGFAMMOIRUgPb2alHW5tS9nfb0WW7TtwDrG5XFDbI38vvM/tyl26whX+lTDMYvkn6leGmwD+UHuu521qR9Zu+hbtUtmlIzYYk3J6mmsCyjUYwChhf+vsFNnCoMNicOyeXzyyt8MdtiFHzWBbC0U0AKKBRMVsfPvdrgNYe1Lg/R1pMySwbmtAUzCa7ojm4uE5WRyNDr3zMMNW0DOMwHN1gOlm/BRrNeFrxtkvz1skrQXqUWJFe/LqGKKhsnc9doMB0SBnyJLajf6zZLHGF0wN1TjBNtBEyMJokB1e2uo7E7lCw9MMjh7rA+2dKJynyvE1Z7fL5DW6zLJvHiQoOF9GRoaAqFiHpVfM8zBb9oFaE2UH+XHyjSBz8ZA4lvrNBOuwUkxTEPoV7oMkJ9oJCw3yYd7Fef5SafmwWnQxtzGDV6i17ZYpZWkcXBNQZXNPWVQhL8XnUAcgZoBGeTpZOd5FmPuSaQarhg6Xp4RJDXWYd+sCHp370LA451pCNfmWsmumx6A2G1Dk56Mb3/w2A5NFtKxWBxp0kfN9ODSGaAoCok6dmK7GBsGIh6uqFpjwd6/bPRZxi5LyrD65HsJuKvBXpG0jRYg7eHicMuGCYTsg118aohMuZTjKJT3uBraHvQPK+fux+0nKW+iTLohxNhZmd5jdi1SQv9erbCsDwRBlKbuv0kulNWMP1jJg79EYfe+flGu+0m1L1fFpL9HEPUT8k1E+12bMB5Jo3FcHKRsrg3FiHw+LpCs+sDw3xHZX20Gwfd9YTs4AcGtrfrGyeLcwhpI70plEETU9bXCAOTxcuAy/5Vo5VXBxDbwJlDPc1tdMGPWVoPCZIunAMMffOQJaqpEEbP6KPxHmeNaF7Db3lpUf/XrCKkYlG13+RMgd7/yaGAlxFJY8h2kBbrQQsXrsqo348hS9rXlrK+mJ2Rl59fKzHHW4RRNryQdJJCo7oh6ezy5wzFlXPInNlzzpnS2OjMblaWzPhmbrF9T0d7KWqGjTW/QXhW3+h6NWGg/ZTdcW9XGFtXKqPOVzQ4nz4H1KZpRK83WQtWKhsksYwef34vAcoeZWUwfICEr2sqm3tkorespxlWpVNDXLnUPc9vL0ueAysEy7JC9GroAKfy6gbmSZcwrDcIYmq/a1CxcDE4JdssmaSeB+fmuUU9PNtZujRRgWZqxNQ98x/XUDADvLBZoXW8OAz1I2HAMo9kK96NZenbubUQVJyKfzQimxqnbA4LL3NwPUEVhOI9PNjWV9qTzVlnSdk9Szgdmyca957bJIax8+AenRw0S8JAEraVAitXKTFYd1OyJa3I4Sg+9zxvTJ7hKDA5YdtPMJSiDpKBRxhKWiSMTbCAJD/S6/1g1Edjo3csOeTXGq7beZ9CW7tuknTSfs9Q8GtWEfbZWJP/bSj4Jhj42VcYXtX+BblH+i8WIyrD8jAbIL9doyxR3iS166MWYpROoiy1WBOC0j89kL/faSaKI5WFv4U3Lk8jP5taM5Pz2+gUYcRkaFD0qdsNZ4c9hkV9zVLlTLZwEvoATWcfZJh39hzGQYwYrYJ3k4RRyGF0K9douEtsRF/mc5heDBm9I19CEg4OHMZ31cVJdeRZIlef2+oVJnX34bDJUBUTChWnrERrzjyG2iCtIe0EScys0mF6jfScq9J+h7Gizhh6n0ubip0to3917oBlp4aAmbqnsr44jfDNLQdnPtLRmSsLltjZoQUNn2s0n51LZX9+7cGd6h5mTDVhmowrhfeKskIjnKSN8Pr9EHQz2OJ6OLNhWutGy2cNCPQmBYUA/FzovBhhhqZqxSzBFfdgkzAP3UNoZslpUntwUWzEMJL3gHhv9zDar1IMeGoDRRManwhdH5NFX8+K7a1EqGamh358qBoRz909dF5MoWjX6E0xuushz6LRCn21PhLm/eBb/jRB/9esIuzLQ23wvxYDabpF43QcZ+kh1GgaXmCE4fIcgeCNqZDEFiThJ5g3yXV4nMNQEVSWjZGzJB7LJLVJa+HGO8ZQhPo75JNgtsSJZdqZGI6FBrW+zGjC3pQsua+eIZ8pwQi98ZuyOISHDur+ysHkrBiU6qWq5OtNOcCgd6Lt4+lwg2tjNjg58SMTvfE8hKl/9TEa3qgMI4PK5Mku9HwUPQk7s/IGh2FVo5H3fcLYsaHufVNrLEdLmxVtvDX4FgpEHri7LA0VtwSVW0+0bkeNPuW74vzJ3RZN4z4he3htc/rc6xN6YnbIUji18y8MREPZbdJn+bpBxao9zqyBB8XcS2T+NhIPjcNxnYmkcDvC5OmJG0vzoUiincFHp+aIwZ0wg9GFQkA9eHnoBecVJEk+nMP+8blR4hUJEzwwSrjuLI6mf32ByAcrBUaToEAz/9xYcHF/eaAt2APXcHGbTOAz56/r4WMXfstE1D/LkLVugcU2dyHb4jbkxd6KkOseRavu9eT8G2Jg8GtWEfb7sqb8WwzIYKjKj//6/3/CwK7VEWfHhrrV+K3XXB/mnzX7z6hJT/LOAPEq3ujPygMkb3VEUmppHCfH/oLhRRz3sPH2ERZ2m8B0vbcUvvBPDP1N+blwWd7WMORvCWNtbrLp4dl1/KiGFurLIgLc7qdzGA30HRb7tdPkJzOhArXOGQaeXlKWj4ck2dJmifqslCHV9mpJWXiYoT4/f6SbChpO5wpxM1B7DNfys+Nxq59xsh1+1j0Mcw5Skb1RrHtkK8uVxXnRHE2My+DepPfVxQNuqFNcfX6ycbprCRO6dn1heH5FmTC3bwOe+7TGyJdeDSaH6x4mr2aLYWp4kNrJVgFg1wEmxipkRUFQpGly6DBOJ4St22RZfu63quBKIpvKteotc49pCU48PW6Eq1oy/UWkII8mx0aok0sIZfz8HAJcQJMWD5L+S76R0DE9nRWjF4Uuc3xaIR/NPPp8aULfx6rzEBM9agrm1nsuXY9HdJ7jAaTJIQrhHs6uuCzWYZarerrnu/Bq4TwpjSa3bLP+lhj4NasI+31VG/8uNvCzf6rolbI7ziZh2Exv+mv+OWc9IQmWY0jWsxTBOY5fJOEnBqk+XhuwuytrkvCoZmI4URRQ3/sFlocuawpFbWqedCV1YzUkqe8GeQjp+RTiUh04UPTibceLPE9RL+eiwft8mMPWP8koyqPPpmb8nnNr/RpT95X3Dfrl+QabUxMgljRtp5/bjvAev+6QF72iSWfXrvz84s4ZsV/wbHqlOMx73lNBR9VItXft0YBWPkm43s6jLHP2745XMZUVN1Zag9d7bw/r+fOGad36zbQbpznHbW2icVMLJoo3cHhQG8b1+qA3uemKkJ8fn1V5begxcZB2OXSso7KSXcEKv8koxvAlhazmxhjuREwhJiXs5a2NWe6dmz2/Hbchwni9btLNYYAQuVYf/chiLE05vb5unlMMZ59ViG62Q9iHpxkuOHearHd4GXyXfH7PLX+ETbIYvEroTsYC090wgXy/eOX86OsJrj+/YT7NoDO4d80UzIc9kRXrlNH+lfUSN8uh2+RLl3XfEgO/6PeLB4qm/TYY+Mk2cNq4Es7O8ecuvs17z5miLdFY6QJSdfVuwY/VOc7i0IRsYBic2++Dg0YXnQH56VbDbVJvcZnkBZvqyZ56W3vIkSbtOsO36cogFs8CZ7vMawrNeJfUjpUnxqc8hzQLlBoudmhgISZRk99HjcetY8ww9osniJFdKp/bfOxwFT5slu3qV8jHTaahvq92Tfo41TLMZ8MhTfuny6bei0LJ0p9PcWLbsybJZSWEXqFMcF6T8k9fRyg/dyMrsRw4hCXu1ZzD4DrCpEsiNi21zONY8Q3qjr1tBO4OnDCxOuGqnNlZHo07meOKsOGvDz6glGQciiOGKObbtJnWMd/zIKimmGkX2l/zMda8TssJzoxN2hTTJQ95fd9x1OPHBRJtNZrD5TabYyHPjCa7dN2ev7ZVg2Zs0vYnkVwCm7MTZleDMJkNTY0X9ueai6GVscRnFNreTX7E9RDzbBquE43fB6crii73soyvti3vXRTA5WqdZoVBssAHY/WOKXMjKCbGofyWGPg1qwj7wwGTB/9LMeAf8wDzpsqbgoo+5/pKUxGGn3t0PDmbf+7N98JF3lIZj+vtnnft5InOYzPMxF3v5jzztBZX42iWZeMnr7kjjj76936bpfn+0gG1yw0u3GeQZetBZnCLFSl6z+0qExttXMIs3weEoRIhiwOQeU8EKyydbQ/SQlQar/esw2U/9dj0Ok5LTkLxQG9uESa4lNRwlg0L06dOrdhYNQbvT02OsXXZQVJJFw2ilZegKO5plqnp3uByX+8wV40IMv4ie4hDKv1s6CDLHR80bvK1h7r2ptBQJa4CsnTq4+b1ef/p9qXwrVOpn3sxRiB8Ra4h9+YFZrs8Z8VO7Xs88oYM5wfNZUWFhKX+pRW4SZ28yZVCvvFSBxuxEmomVs0aAazrHcs8dmCamGnIc+85xvDVpSAqfdbCbHx940yhkFLEu/TG/dirMPwc80+W2bsGuWoZTo+jGYU62ar5/ND0UJz6Ics+6wb4MJpHuPycEM0G2/zGT5fZCBedhM20fU333xIDv2YVYV9hbND/X4oBJzSmmKa3WVaMVCqTY2XO0RfvLEulPr+B5KkSLhybusdnPSvvkkuHwUF3qKxyRql20N5xdTTnTZYIrlA3m3FMlP6gSer5uoPZ6rTHVTKIsun2QVLsJYseOpO4YanhRzcwnXlOn3GWQjbqSKmLuBpitj7ZNJ5PzbM1ld1y0xBGnlcyEPsxqdAsI6lJzv1dB41nhDh/3Sibpwbc+LMuOurPyj1LplwnOznmCyzUPM+KnSmXfByyHi6dKmmK53YXcmPAY6RWnlG3l/Y1t/HFMNCgx9JgMpahLmQTN+aF3r+dWS1XrmWB8QLSJo3vJwNGL22NU7WaEqZyu+Ubt3YxP04oZN13Tc4Hoy7DHMopTG/lgfPj291TyOnT/gvRCPkmYiNcrfxJlmcT5vGBJB9RjyxyAsdetoDOSkMxI5vJTy1tb5ubiObtcmGoZk0Lr8TTcG6Ui2z6mDODv0Oc4OI4EyybOezG5VNdYMJu0yZ/aIeQ3xaahcvHPYPsYs3wW2Lg16wi7CtjpvxvtYH0wmtMfbFgBTPkls+Kh4kTuM5J55OTB/Px3sepffrciqPJQj5oswoX2iKH6YPZZNVbfJN0Mvr7SUTdkGlujbkcW02xuzxL7qfZBXE/EpC399zg0ssaoQe3B6SPFCmEmLcSp5dnxrIpk2WeTjyS7HYRQG7eLI2fJM/G6c2MmulpIxs83e4+v6A6tJtc1QsPWp8wkmVNzHKNc+QBzQ+04UY2Ua23NYlxWZHUn4smP5X7jr82GpUpyTxkmZEq3GvKKS7rrsjy9YPKdKX5L/Q032HTaCnJoMy0AMvFO2J5ojbIU3G3EIx+SaEJRwinubzDLO3Paf9UA8ruaVug2FhUhvcb9yh4aHMkgydbamb2nMurbITFQERNtmteMs/XNxvXmhqw4jDM6PO7vRlGOb+wtDtKc+jTPiMbM1IoZv1G5uvtEdB4xuMmjbYHGeAWERdUe0V2cyKbe4VlhvMN2UThjXjOXb0uMSmuM5ax82HPXUOekD1IBRSv/PQ9beDXrCLsj4Zs/Ntg4CcfImxX8xaXh/eqyfaGzXmPT2X0ho86S8a7cwjyXqZpLTkplUWPpH1adCbOLouqyafK0OAO3AZYntiSTc9ykfNJrPYpay8nkNmrLuRayx6YT6jDT+1kn3NNna1wsRiOGabaW+GFMt/iQhI0LcWjH35EvUTxGAjI3AFNe9drI8zqu8gKtt633NV0gdnj7jeFf1AMeEnhEvM3R0rpS8LYoNBnmHzuN5DpJ6i53+4bnA0fU1aEVp/zm1kKRH05o7JLqGzuD2+FRbKfsnybHGq+b6sSC2FGMB31UOODJ89xOWsFKy4/ytTptahP2YFCU3er4VHlJ0wDb9HkBQUsfo/rCtNwlDZ5bHKZb67GEovVYZ5l1zPZwmQferjYRGmTWfJO4d1wLzC1tZikv5T3PKf9jG4gjRgqOtZcudc+ZuY1awpjlIc8WD/JTnS0WWZs2hwqd0v2tWEldfcwo/1zoM+zuUIO+X1EWCVdqilUtQuYOve+wntrL0JRTWaQbe8z+Vti4BetIhzLTPvfigHDVx648HdrknK/KPl+PkwpS05OTDxPGv4f8t6uW1Fl29r8QV4IKiqXogwVFWVARAB3CCoKKlPx89dXZ6+z93lr12lvVrWW613rnMqLbG3mTOVr9NGfHgSBfXzVew7SnRIq1SDj4ZkiDuSo0MLIj0q6PkqD4+c+FaEaQEZhRydW095aiOv3XVGYef9Yy8svZPWDMjeMZl2j+cMWiBSlQdXNvHAU5qFQ9k7lZM8Zsjq/4GbuW+akhZbkVClk2Sn+iU7e8M5J57oGfVxXqPLEyBmq8oXSH2cLso/evOOeW0jN0w26Xyp83yaICvE2OkyPfgxIHwUJoNkDNI/mxpG9XjcW8vWe6oR/GHDiT1mTvf43oyRGm4n0tS/kPcDxGyo48Ogn/drsOCODwrS6sWc4W+SKn1lJP7ZbsUg3Esf7wfbeGu04Mp3ElsO90ql7ZMFCCRyvYRYVxaEecVJs8G+fF2hkdEeoCo8rWxOuGte0vxgex28JerFjnL9qPzpyuDggdAy9YW5Hu8eM99F4V4QLqzBomcmcOSiVEJPpGcdLdcnBx97a4nEOHUoH7KPNhqCXgev8PecN/EWzCAdDXf//69hAdao1jtv1Xqh3en6TeXqdWfVS3eb7zcuJh2bBu4cRasIc6jV1dOuMMrQuhYquPYOeIh7ybvoDN5qSqunZdzasgjUX6mq+TRr1rzrHUzcQsqfrb2rdc5u3ZXuuyfRwYfze+OFkcotsGa3Um3Z348WqfUGWn7ZKkzoxsn1Q7HxNeQJQm3YiZOVVwnZ4PbZN+8pGyUn1DIRar86SsoWccHBcsxauTHxf36hvHOwV3FiGaFMLdiLOTD8VonsQJkVP98x8/iS2mi5nDu0sd8Px3ID7jk+gicrlA9z80wwfvEEbn8/c4711sgphuEccb1U+OD6WqVDVaKZj/6oHe52v0pTaqIrafefAobgjNLU0hAap11tmccb2EDGYhhWaVuLUvib4jDbolb09e5OBo6nUDGLqNg9Z7fxhaKufOdrmT7oyONrEaFPRcCQpuU0dzqrpXkjXJIs+BxxP4rdDIX0D37fLuWLpDreaSoyZpGmBthp+XGy/k1fu37IN/EWzCIeG/utZhH+TJwx/+/ShXdVj/2scbHEfhRZNp8WXhXu2NKnNx0z7I/1wcJlARudCETl3evL+Nq+KcJU5Dv1YVotlMMkKMV+ABFDjkNneRIgYfH2Xfja9LsctErbYRYjv5dTacLS7r2z12M8d2n/NB0dBGWlhzB2TFsusy0krRdlbT8ja9SrQyOgEyEYnMEjEucP+OfER7a3coPJmXpnXjrCV6SvQSd/ccBi+ofpW2c2o/3k/eFtHKPvu/VwRsk/CWTbNhBreCX8qC6HoMQAdvDxA/f1jZry9blUhPhdA+OUl4aYnwveN74T9u0c3Fj8dR6izV1i0tfM3B/1RZkvd6Jr0UuaHed5BW6u+gPCftgsorx9bEeZW16UAtYAQIraFqnK4e7vHJ97dPoEm5X6K41mCZsRy59phbxYYFFzziOPXJ0LoaSmLsnftNP9fFPJTf2Jyq/GScV4Pduj1sL/Lj4PrtU4ioZZftPVoXKINiklaqMlyllOtlyHvu+9Ek6+PI/+ObeA/pfh/tg2YHd34b0MDvzkUPCwTbu5XhyIMZ6FLXnw3OVu1HRFeZ5OcEkOvOboViVBeCVlqd6vDu8P0JtRujDJS3B9xetru7NBuyp4+gOCwt1W2VOkxpsHCNni/3cJd+4uOQ9NHrjgIh4D6dh3l1F7VL953WnEh4/Di0HdomCysd1Son940p/Fazzm6zCDz20/Xoc6r8v+4Dy7O5wB+mug33uVvoUl723nTpJtFHDoBtt97wJ3PD/3Jca+P7B7nkMWi1Lcs1rOdLetL6cLd33eOxzZkOeRuTst9fmY/dkP0nIl8034ZX3k37IJORkbHpSpr5ll41w3ogAvI70kf0MU0K2RndiUqKkfj3eQSFeFGgC4ODmQeDl9w4+u4K+k5jgsOnFuqiS3KjiYD68I7IDuy/g+OP85WLc7yxUaEY1tzKT+CHqKWigo5fE1dmrsINd5ThbacD08GDXY/K9779UGox4ZiWmT5jf1RDuiPeWrSZWXWHFwN0Fpidys6jBFChO7heEPp/C3nDfT+olmEpqkP/ru0gd9NA2rjtNgPDgdNDcchZCsgLX9ub2wxeBeS9EX24ijRtkJFC7itt9b7LMv0LuQ1NmIyN4sR+5vXDjLJZhbZ0+rIioom+xrjjFaraMDsHqSt7DuyvfF1U05fzXQee3nV6WHwh5O3BrfepjOUubWwWNQiLtRHO9d0cxBKZG8LmZsmoHYVUcjqtg40YQOX6bSsHxyWMymE7aDsg/57x/tVs/3ve07kGcabvWm2tcNh52zQXFgpZ/PJTpPdMUn6+dZPTu9pKqTRnVXkPgzIxlxHmljMkNWnZQb3t3+UHa7a05ikMNaQZRkUwvEI0F8jVCXGDm1wNAXdRAPZ4WTtxKCNa8g0W8mCxebTjOQHl5hSWz/zLr1nWljeQFf+UyIUGVJqgiR+b3yyOe/lydOUL7WYtJeecdTZgsYC6xyTpcsM5/OLNskjzaTKVmsOrZ9DIb4kcyoT7H8yoVjI1edCJM7uE22pBv2439mbPiuOWX77aEvv0PlbTibu/TWzCLtaXx/+d2kDv5sGOvfziLcyzIWKa0DjY1Yu2ffswBaGJS1a2ayx93ijjAdTZO2wRSbLeV2LUB8YGaXPsYUsfIGs/M+MyOg7Z463WeNeZnPDrtXc9690WYSj81SS5QCKtzPdL6RYAB4WQtdY3n+SQvViyHwYNTfA9hfQR1EBksOOA7dctaQIn+qSk99F7vAnAyGUPYUMwlq+OLuupBa2Wth+ZZhH3jsyssOHO3dpbJhfDlfrbSHNGULPB5GgmYKPLH0r9JjGe34h9FCqhc4r1JGuHUC9swGdBDfQT93OalaTFCGhX6ANjlIDoee1R/ZfPaYOPbrcYbblrpBf7epQHWY9ZPUk1pRzhazva4SKKPqmCFHIBRTucDwqXeyKcPgBXXSeed08OYzvv6WzkpaLeM3+ccHNEKzIaVXTnvefB75vsu7kNNCrE6fGPdZCY0slvUePDfPUOmhydMHPn5Cf2L9lYoeT28Wl3iN+sUefTFOz8KL/0Qb8UZgWctuK/5Y3DHt/zSzCrt7taPp/kzbwu2ng1j5bHFZ2Xsj77FJTRjpzOJnBnR4X/PTu1h32jjHKOKjgpvI9HjEv4YHC3Mb5H21AHQd7O3RuCBXauUI2nX8ho2Q6rqjcX03eugtlK7+rYrJb2ZGFXApbuEnMpGtxh4PFPtHCi9GNqX1UNocDA5jczpUJd+OKE+nJQiyuYUUtrXH70heaquwSEN9qsrh2QAjYdEET2dMpeRtOo0LstxFTdDE13qvNVgt3QZcIIsx49/ruC/U1ZEy7sP6wd75mcHOta0DmUuekboNO6HvOyVnlz2Z6TmiHyPRvMhQf2O+nsS16moKs+3WXg+NgpwmjRNsZdnKDVXRLEIquCBnDszxzeC/x/euoW5Ko5ZX5edpp4bvsSNpOQFvJwQuFdNbhm4qpFeD8tdAm1dauKOm7OcfSSoQsv52SBrPywsLJcb78/dmi+LHYcDCyc1tFK72m0zx/cbyrsX25uiCEXKsP+8vOzla1MzOJe3nSTGdC2zv5RvW3bAN/zSxCNIFO5/+vNNBKE7jvd4Y24NqXNy0/lQQNTCJA9lLqJDOry+oVZEIsXxeLbs/+iKO2fIhwFFQl3W/+mKNpey/C7hNtwI8I7klzlG3r41dUX+8t5tkKbSBJ4WYzBcgPjKtEVl3EMcWV3uX9d7y15fYI2ezLHfEuWoI+vga2NznGN05HX8icze6bEivPORA9CdlLMkg/glZ2I1JF2AlR9pOML2gLzQ0x7JekTmLqLPZ5asvRAdmbrXjHqhfttVAs0UaOY1djQS6y/WTRsyjpxNif1hM0ctifKzqGOULFvR1Clr4yyBrUkKExTDSVNTdHXyfX4PC539uijK9MKAKD+TXE55UH2Z+qGI3n07y7WUi0sYlEm9ydF3shOERb3PxkkGm8DLVwBoOn9qJE6OEcNHZrF0ABKZuxBRvbG9kISa8CIcXPllshPzO0kfHy7PF2Eea2XK7pTdth+WK/dUhE2Ot1Jb0mhsZb0wF99OUcoU2+t7zzvhnobm3Uf2Yb+K+exP1XG/gvH9P9ow38vx8h7P/ePtDVzF+sUG5o3fG//kz+yj5g/eY+kHdht2opQInOGJQbESMlLOaBUD+9oqTj3DowWweE7edbL0nV0EESOJWmluMoIzMyKhbLS6TJu1FWlK3qgBNvI4QUQV7RfZbeeVsWbIcdqVu025QL3t7nnh222lFMYc/ZcbDtSiGnsoT9P8o7qH6Kn9cHXVJ1MgXLn5dXqNMLFN0bvqe8O7obO4wedk5yY8Le3LenySWRTvlYd1lsn34hbAl8ccw45WATSU2VE+x/YLuE/bEioTraF31OxQnH1AqFSE2kgOdDT5gfDnDltZcujVw35uxd+7ZYehSTUzkbjp4toQlhli6ZSbbnMNwhBdVT9IUFMgNnmyoQ4XGHPnWeVB5n41RB5D3dpNbZdDn5GOgrJ8vWySne+ETe9m1lhdj+bbNqsfj4riaj8pTRVi9X7CepQIqydJfssfRY9Fz01bJEKgJfWbgeBvrCwCoyqr5vxXvQQ/PeJWmQsnH8210Q2WK/PMcUjfUJ+7tM4fj4/zGN8DdqSte6/2Xt/S+a6vzHo/vNX3+lpuzffRe+mZOXhHGqicH+7NLFyC2W1S0oRGqht1cDzlGzRViI5EIVnRMLiNg8r6eu615G0wN6fbZwgJzeonzTONIFp4ORECKMrJqK3eHObM5YqOWJkKwP5op38cCzxeqIz1/uOWqyjIDQx/XUomBW1bytZ0jmVYQk7LUswX6v0YyKFZN2oDkLkW+ENLbQ/PnmbDmQ0Kx03BLJ3DfWnDpteNOJziZt53HGMughMpw1WdJDQVNxRBGy7U9gkLYGcu6rUViovt6J4Y3GllXLwP53utDU/Owmf0zGEYcekDxeoKa5O5Z2uHR1pnNmoOfoXqSF1m2qk/biHUv/B+fvOJUmuVME6a1jAtEHprJIfp017y8ONHXINJ2CthVx0EFmUO0nvHJ98tpA+WCNyGJCU8a8clk+hqIQnw/2R19nHu8gHBtWLS3qr34sFpGHCCGPNq6H1BVnhxVOvzeAprbjHJHibkdC3uYqI7+2oCnzA6cf3KM/U1O/upcFTf2LVrXRX6kp+t3T3cP6h8XaBU9Nv/ABY19anLXvAfiVoKnoGx95e+lAU/uvrGgRZxVv+8aPHb4f84zQlKGp0yK2Q2MHTfXOhmQvyFGT7xSaEitoav8T/lNT+tmCpuyXJ8Twhs/fKvR5OfiRhfrZQVOU148/ZrbIh4PYfJcWvu9n5BVibqHmqpk7B8/50FS9tEtaztCHo65k8F2tG1R0oKndZA9NfTJo6mhCUxn3UIMXTa/I+8RTcOwFvnKcTExy7jo0NP2ERdg+TjPqnQx8n3DgC/SVTKsEmvKeT1/Iry0R4+/QVFrBhVX5gaa+sj5wGlrQ1GIGnn0u5Y6jSx+aeq6hqWELPpUu3H8+9ZJX7pqzVhZqojfWDDo94phlGiKm7oZTSYM5NOV3xdqWq/ib08+4XnM8gU+pdlIyhWiBLEZjaKJq4XzuTv0xZ5KhqVMLPtV2oKmdU0NTSQjfvyzKjBP/jPxRXzu4XkBW3j6++Lw9mf97bP2dmuoMBr9iv5Gt9wb/+Mv6CzVl6b+Z/eQh/+FkvoCmHrOpS8kcPhXaWQD2eIuKRnP4VJxpqLnJETX5iHBRRaRDUyK/ZiS38oel+oFPnR29ps3nLVjEr2ZaRfddUepCU/FLwVu87T99iqO+Z6ubD019T3LPO9mThbR9aGpzgqZiEeLnyPqnpkRueZqCHpk+K2vGUTTaCEV3aMq4w6cS+8tgJwmfyktoapv/S1PxBZpiZYCVpiP0hAk3mtI6//SpZ15uOeY3fGNSwqf+oak/fKoVQlOLCJpKx/CpcOpBU6Pev3zqecTvT4l+YP+++aemChMKDvqLf/rU6AWf2q1raGoTQ1OLjFzm+TDU1OQjdNrF2Hri2/h+jpAJK/VPnxLChaYURMjByBRayGNsL8fl4FhvIxPHN7D0NZnieg2e20JF/Yb9plbIW4nILkZbsOY/HiFhs/NPn1ocoKl/+FRoXOd/pk/1fjG8ami9fy3c9J9z2P8KTf3uxd1vpQv2M6epJk+fjkPVTY442yIPCNPWKvqEbs7JxQqFRI1U1DrpV9TMoUKe+PZistJm6lJ7ippyrBK+dEOeYgs2JNwnNPV9RXewCnxEnT9glT809aGNJs8D5KlJF3nK60FT4bpEX/15Ik9F3am01ccG+9UF8lQyav/f8pR3HW5sucm1nHJhQVPPI9jwXEudppnhcnxrNzMam+FgdwMf43XDfqWgkn5yh9irfdRYfQh0+B7yVBrum7zIyBtLBfYTr0ZTww1qePyCpsSg5dvha4n9ubHrcbJ3/5mnJofqwLtBCxp9fpo5HUM3bSZYBkUoFfLUXcGnduO70uS0BPst59Z/5CkRcaGTvTT/g/3C2765qzOftzjiE3yqVYP9fiQ0tacBfCo4kkvtKTQt1zepSZpCU//IU/t6uy3+YL+ejTwVtu/CVvYX7IfMmXE0P0a2fJ3QM36+yFNysv7z85Txi9cnGVpf+98W8/8xTf3uldKXaFfoi1ZayNG7Q5QuoCnZC5Gxh23UrJhZB1ZJkwdQ4yX55/zCabSFpvQUmvKmRsVBXEaaMKFIOqnc52jrBppqnfKKlrfoxv4g8NDH38Kkj5ALltP1pghHAT5frE3wvrSlCL81ajALwJLyAU2F+qiU1L8YAaefZhkf3kDz/rGa/sfDDZN+EZPS3wn7Lw8+1nrpb3K2+uqPMYrwYyidBppMmzEUaNa+lDn1A9PmYHhHjWGv3nTrUsz7zA1FqBjstdJ0fN84RsavJsDf78uJeVeavi38my6puzLXHHYr5Btlo8ZRp3v2wwHYatPc2fW4ecZoGgW2PK5Jp3BYbTjtN9Mjzyl8I6mwf0n9bba3LN60RyziwNz7tkp2HabRF5pS/tHVwjEF0NQgX3IQLaEp/V06lF+cDXvRXGph7dom5e3PiMWk2gpxzO2Y3p1S4vgSYYf5FCx8fsot+9cxjneYgJ0Pm/eYt4iKmjreo3+fwPA7NdU3fjVG8b8M//+XdzD+u2rK9+WF/cMwRWM+nC06fUdt3mU2asLeFjnVP/qew8MitNV4gpoc/7hnsNOiKsI8uKJXPuML74BThYqLsqR9C6gh7FWgideFS4Lf3ThxwW7iZGsmTafkcHqrNiLc/ESS5pM3eH/xRN8fDuWbxhz/ML4YrNNtIt3govsctF2wYrPeMPUsSZzNgnUhSzAmjSYZav4yhOaKQtY0nr6XvN8+0PfRsd+03ciEm6dwC1F8wW7rpTFhde+GWviwTm9Scz3idGIo1PAcbLnI3zFnao79j9qSqHw7EbNTsyZoD9/aJm8Xmb8URfj1UePzhY6esFGRrVbWuabDlba8tXtgz01CbxqsyzV73y3yS7uAb9jzasnhCb6l+Ii8uilMxdnVYE0iz7mkDXpDTh+eC9/mSTMpKMPxZI4QKjnoRLe3DrYdjsHG7l0YFH+TEYd+vrWlORSSlC9FszgKelq5gG/PSt5y6DSrHMQ/U6bJkS3etS2cj1Wn9+9zA3+npga/eBYXmvqbsN/vvqdWz6uSIz1MbXkPm2nxhYY+aX58LfR98PkjyHdgJ1sVspqiJsfGu2SViUqoa/+KGms3T+PcBpGNKtNzqg4SvF8bgZDbmQVf01Y/rMqnBza5IT88r+85h+V6Y4e95vPiB9c8rR9CU/4VNVgsJVjSggLCpYCm7EpnZncAVmw/OhbdmnGrINythdA2qKGhTxHv1zdoyhnCJw+resEpI/+ohVQ19SrklaBdwgnHqozp0q/Qp8dP+ER7NanpXuUIMtUMmrrOUdOrTR1y/OkhD3l7aEq9nZC9Q8qFss66S5dpvmI1bgtbFiew1y2o0BPGn1CTq2unpLtlgiXbF/jkuEK+PDA0Ja4J8stsVurUj+IFZ33C+VynYOvkDF8JPcGF6Opnh3r1a8DpEnApynoiSVfSYdnpNj1q3sz/qbD98LmCjx9csKPTlW1OsjjR1GYtmEqmgFUswZ6+CRY/25T8sTKHyErlUr7rtXl/TKRQvcn8z9TUr16PYWjm34T9jN+sqdVAFiz99rYQPV3X6ZQjZW/7K/T5tgW2Gh9lBrZh1ITJFFN7TAWrB1W2PHV7LtXLsuT4O0XmfuxkjMYONgke18BW32me03E9urLkFQJW9wHWGa95yr4DdgtvYTOdpGMkDCyBhrbdZjLozL3y3v2iL8uCiNzb24Mm+htkcAY75cOGXXrNWHN3WEBzmhGyTC/wsWu38cmqQg0+W/AVM1NNjUNTUU+DpixFks5hbHGwS8Cy8/GkomfsKt5exji+zwQ1XWpVyP4MPhPqT7DV9OUoTtbb5vn8s3To8+ElK92ADzw6hUmbxpfCYhUW4fM6zekSwff257MvxNXRcTx57nK2u4LVTjP0jPaG5rzfvZVQecfOaRSz+I8HW6tUEc3ia5950XJxflcnpvMJmlJrgsZvAbZ3lO6SdwuCr99n2pviOjc5mX+SQoR92yUHmMqhHIMPngzfXt6NiONJDM7Yt8H2axOa8pzmfJw21/jP01RH6/yK/cy/iU8Zv3ksfeVVJ1bhYivC7QiaEq4YNH2WtdC5Fkz9toV6Km/NFK4UNQn/OXJ8zK7wMaN5vOttFcj4Pvrg8gwfKC3kjaDs+JqMfc6Iv8MrB70KNR+/wTpqYxLL/L0uwtvi6pK5rGKOww4ydfyBJo5XOrPI/UALnxf4gD+sNxy6M3jSnpC3SiOzkLkfriZ6Z9uhjZshP1T6RhNW2Cxkty9nzNcHNOXHKgebMfLK9yQKeYjRxN2LO+J0eFQa8kdQ0u1RC+buC8dnP6cW5Y9ccKou8OnyaRv0XRJ+/izYlvsPNH5OLYeFucF5mKQNe6XIX+GmB43KQGVU5/A5sVDIR0+zmVvybXzFnclClf2yoq79nnHWNaQmxAh5dctVwCL48TS5mSmLdp3U4PB8X2mimAcurZnnHJvfQKinrxkUdK0Fi/saPWhU2RXNRtWQk7OR2Are6dCiX3qcbHfYf9fD9rzNO8T1VPBhezklai8PLfa4h/Oxkr1/fzzsd2pK/8W7XQ1t9K8nLo3xX6mp/m/WVC+xco5WiABiOEcftSu7zyqwwTrGRcM1NfXmyecOaiDoIJNflJlz7BnXQi3inkP6CJqMzRVYavIm9FVfd5nvml+Iztlqxoa1CyevzkZTo3tR0dWXNljo2qxgrvB5vlPIWXEStuj8QBNJs4hy9M7RlzlE/hoqsNP2psCKYo580AtoxMlFuULZew22mKDm1eCAfHZ+lBkt3HzKYbNUc3iW04yOR/iQ/4RtiN1Ld6DpXovlIEW+SR6TjNxpCU2d78jsk2bsmzrQVHSagd3cja2DRcFS8cTwCrVxpEXXdz2Hjy/hY1Fpv6lWMmZvMVGadD5nSd9pBV/76ND0XGJ/jHa24JjOUsj5D5XNOi3EYh3IZn6TFtOg7YBt7SnyZn5EzzheRY/j/GdVqPbgCw28nebFFn6Tb/vY3mZUO5xolRDhfF2U1A11XK/PN9ZE8oSx2/d4w1737hfqtIemN0WueIerpclWBZ8XA8/k/ecIDjBf139fle13aqqDUv3fa8oy//Xnr7znaw1+s6aiVd2MBS+SQq0e6GujYoRrlL8YF22LvjdblPCR8V6iRmfI5Purs+dtsryKcHnrEY0TN+e0D7aQ5hX5535vMniS+7b85Lmkef8F34kF2K3eipIusTNh3xshoS3riMjs1wo1+YSGVIUadO7GiZv5j7a8bQuD6g/YaWvr0FTRB0v1l/cW71pPsNFaFsgXHvp8erxvwHaVLinPsykH7LKtkmwqaS1dyWn5EnZoNo8tf0/4fPI6wZei6yQmowtW4uZ+WDh3dIMuA9ir/+428xpC1PDqQz7vix40NR5qzdg8NLt/TH1NnHp2TfCWiFmz4HvcmTJde8hHW9n0pLUDFvaHGdjNILBWUaHGn3oMTTmuFKIQyIO5nnssIssrxAfpiYZru8NROm9WVtxCU07HmbKYbaCRDoOdj69szur0Rb4Sc/jcy8wN3gW9GGzeERZ1HVhbYjt+Ic0ttuc2Pr5XL7DmSYdm5VEbcvZeoIflP9d/X83gd2qqa/7q/tT47zE3yRr85jw1PJh7Tp6UiDBoxsq5d+1xOkZNysnCRp6JZNT0dWTi8KgTdd/NmEXOV1tNq7kF166ae54a+uBgg7zxI9GXA33DmnqC0mh+vJ95y/lGqECJnMoz8hAnXbeQosbn+801Zy0LCsUp6i1R7yMnS3BO+A1Q059vtvpj2UAx7sjyj7XEYz9eaWreOYGFKtiip203zcI3Jdg0iW1O3KFXyALVSJfUAVvtoVmVtsGSm0IMORI7qcmu/Ep6v3Lszn2CzP614IOhht3J9Ibdzl+w1fBt4eftDOwKK9Fp9cPQRDSE8Z1h6pSXyF+Be0Me42zqUrHPAs56E/SkuS6Zhhw7HLyE0MKe1oyRjBybQ1UKsJ4Ptu6WtOGd3fNsYT/1mh7ZUEdPOi81aX19ky5Hizjeu9A4FfD50RVHlbbuAdgvb3yuWUqBd+/YlsnqZNKb3y7v+7rfPBON7VXkCg7UQ9mi3IDt5+F1wJnUwdZuB5zw52nK0H/FfpPBvyZS/I/SlGg199m1LLHFbaBnVHoHaMozUEBtfWJScAabRU4HmRhd3qLtizKWJ/uCjHyZGbTY846z0V4Vst8sG0lOU0PXjAuprm+XwuGhYJHuUPPrO2rgOECeCd8tV4SrT2jSOAS7bWfzwFbBQcpmzb0DEtAD7Lhoo2YPu3jBkeet0bePYKfzcjXk8LtfocdvvzqlS9Njtb9AcysdbDoeywnzd4UaLcopWM+Cpli1kH8GW9skfzofsI9+LcSPmDD1TGfD2XOD4xuNypouU6QN9YAnKPW1wWofy2N5uHh22A3gEyPbslluOmA7u2vntIcb8d6aKrDpC3ll35Hwtc7H09T2jf1xFzHy3eUL9oSMJN3O+pjlw4NLeS9wQL3Q17x/Fxst3DdrDB7VS2MY+lIT/cHYoLtuQoPz1BdhvtdKOt1qm7PWNBChVtiSnH2ls6irSFOhNjFo5JUr5ONJM0bzafLvHce/vTtg9+iD49seVn2OvvcAu2PM/33xrd+pqX73V+xnd//zz/8k9us6ZspZNo/hM0ewSv9n1eEg0b3maU5co7Rfo2bqHJl2HqEmbYq37NfGpQgXzdOPq5e54yAYoA+SgubGH3fOcjlgW0S9HKxYpgVLbbnW1OupSepMX22Oz1fXVu9b16BxJ/M54Ql86b4pmew2fDCpax8aWGgVjafSgQ+213Yz/y+ncKwN2FtHK1uNht+asvyNTK7L5n6VgE9aT7Y4vt9Qow+vA9a7EdAuqJunb32wZPLQDBbHD1jsup649GiW1PF+UmT+Toqu7mXumpsbbkJNLtBMGeH3/FFgV28valq24bPJdwTNmUKAVaMaPeGby0I+AoWeUiIeyekHLDfQySHtIeErSQ72lBcc32mYIw/uusJW1w/alDukFe+/1qaAqZUlPZ3rl4WmLQtRLwAGXRca5Hzp20KF8PnpKp/wPmz5mny5GpN1Yp09/RQV8r4D3c0n8ZJ3Zhv7t6nwlYZtQOPXKfZvHMuKVm4PPbNVgK0TA5zw52lq0P/VHFr6m4ylD3+zTw0GzXy3yI+LUMToa70z2MOruLnHegl0uhWx4NB1wf7dPjL7NTASzr7bSzO23K1pUmUp+3YzR/VrQXODTzMfb1t5WhjPLYfOLe/I+/QKH3Em8JbdN2rx3nyC3W6X2ZsuS7Bbdt2D/+02anAyzuB7cdqs45oUOSXDZtzLcF34yAxs2K0ig9PPfVmERXhC3z0zNDDjtR12BqVFlXRGrM5LaOCJHk9qTh7H9gD5p+dj/zd7sK3oNONeu+8JNX2o1qz0HuJjO0RNZylqfJuWYN/33oZmEsuFb+kbIZeNxqEJC5rZspB+H/toGDLg/TIDO4532F4naVaiv7InwvULrLy5S+J94AWaurSRN8+1aHNKI7CXDJqV3h/1ktN7f4N8OkL+Mcv0w+r7WdrhYzp+00JrNNWLuZk3gis09R34XH8GH08v8LlXFH85zsxIyEccvEljAz2oasZo7kPdpdx+MwfTUzNT5abntFkVXRavITS52PT+TE0Nh//7pdagqf9lrbX/SZr6Dt4xy20a2+Hgjr7WOd01jof1RlOGwjWy3s2aPs36yxK48iavcpHJW6OLLX5al5IuJ3PL3vIr0be1pmaRSTgLLujTavImOu/mOe/yM9it87FdekdNRu77YLfL5IKMP4GPbE0T+UTuJFG/yykKcok+q5/hA9HSnXESbd0i9G5gp5e76nHS7i2FcrbfEvnHdDletlxN0Q2amvTnbZyzH7Dm3dYNMjrwmWC2RcYPTfiMO4y6nK2bca/FaUK0/Mb4vI40o85HsK8IrSWHQm+eLflCM62WuUL8s/F98ViAPX2w624+YVtlL5sJXu5zNlyAJdMxGbRS1pqjnufZUhbIb48723+8myn0d6VD2dVusb9NwG7m42tSLGnBfLxubJGsKCPrEkEEzmGhic9uXJM3R6CLVPOKN2WBnauxYbH6+MhXwkRVTjT9w/x+h5oaRJOa6rs+553lYP9GB/So97OGjzcvhBDHicypW3sd3jnKL8LH6GL+eZrqatov2E/X/h7PJFrmb9bUe84Rh6cP2GEZgP83x8OXvQB9U/1I+IApTJ9lcEJNVE+7Jq3LirdL66yF3nWWUe+VJxzXqRSyc4Pm5hK8H43JE8rcsEXnqZ3z/vRxkf0t4RLMZ/DH8oUyb3VzCmLDQz66gv9/CJr4pE7CyXiBPmut7ZiMLzUcVrm2HCmw0/J273CWHJa23B8nOV1EBXaCkRVy0+Sl635kshr115o4evqbjvgaTswYeaRzRcZ/X+wOp9ECGhrNT8iHhrFkb5TDN9S0zOh0NRfs7Uqw7/gEzTxW5vKPVxsog7Sc9HmvBVZ0PZyPM3rEY14xp+IktLAk9BN/Z6w47T7hk9ceWHNm8IST/hp5Tl8jkdaaZnK4BnupQQW2LlSzHGF6wPd3j6Wk72X1Yi7WiyJMMr+kYlwhfyLD2eprNhpOizb715tvq14NTRqC37xdNXNy1fdUUVzkM3CHAicEIXpUOM83LHMTvly2wPaf50jn6LDH+fA64b+vaf47NaX/4q1Bhq7/PZ6f+u2aug3MZgxiD02hYByyJwLscZmib87m34r2DTvszBQ18ZSiokjXJe9+9udCnp4z8JkTx5yeKwlW/ClqOhrlhEMjQJ8utiOTTK93QMCw4CNDzSaKArvPmeVAU+atm9Gti/witlFzP8eCpvI7xbw1KrbDwkReGIOfwEqRC7Z0wTLidYCmtHChqTI4ZWTveMHBHJoSnTVquPcamtjeAqxpH/Saelv4jNTmyCPyDp/59no6x2kHvuu0jgYteuUCeQbHp4rm9RrOzphzOi08bO8CzaQxNBYsT2uQpgXfXCxe0Kwbgu2mEdjL+rge4lfezKntNS8HE/qKd48dWPHqYX90z51w/DaRX74Ojq+wr/DpywH5sVog/4iunLNH7rpQaakzDZLhg8NpthBqLsfNakzQEMdfaMT0CqbkR7Q4Krus/bEW4GUWP8G6FAppt04lwJWnvD2Rhx7pwyf1i1xzul4AA956M0biXDXeezgf6jju/vurRH+npjrGL8b99E7/P//8pZr6zWMU8l4qFh8V2eH31Yzb6fM3x7MAfX7y/eYkksqDT/RREzKyS3pv3IDDbn4WaqZdUPMzK2I/s4Ums75dUTWJx+zf3psitMcvk9xFs3p01nYLdd8hPyjvbrD32CEPLfJZTKNZw27pkQvRumsGXU9mxF7f8TTxNTWX2k13lu3zqpBDFyxzWcw1sBcvoOneF3mmbTqcvY7QXG8K9mxvegMOq3htq+EL+egygqbSN2pQfffIZ1O3+LLfagdCXO++TiBZh9NtHNjhMGvGvnvvGctDsYHPnaAZ+4XvF4PxGqxaaJL6VbNC2CuH5ngtiFJL33A8bYEljR5VBJ5dcHRdIx8JDb7d7jgWJ+cV8pxmNvMyzs2y98kNLHq2v4DjbTWFJpy1aF7X51Jnq9W8H28XtnS8T0az8aHF2e7tFaoS0PjesE0OWicu5DX+6tQ/vR+c5o/QFnE1aa4Xzpe3eCEPj4/CpP7CdTkbRAI9rGH73Tr98n6Q4/Ot6+xPfCax2x2Yv9BU9z9tqvc/SVMv35C89Ufg8fUN10CGwxfo7om+yT9f+MiBkUcSQqa1mnEwI6195K3vWYh51HVplsTNa5zaAkX1hg/8FGyxZ402hbBaB50K87VjMd+6QrVagUmtcN5l/zRfNmPB0GTq5yuOTw+2xdtr3pdzMkJOTxdPiF1cOLTqmBOOlvZKKPkii66f1xestETjvT9OTM6+mdcQWitNeU6BjB5rffZHBlhTbzL/dAmfiVG3hfyEdkbvcfRltYaGhDuDprpG85qrb3MPl2LUdL+sp+znGnpCy0cPaMXwrSgAh/7xWqv84w0QAO/4/fJ2Mum7Rh7bT7pgx3+863anlQ582lxrMr8jv9WZM2IRQUPhYgXf8gqvj3wT+EKej0FF1JaE81uu7fA6KImewasGe1ZOEXbnfkzmKTKh8SfORx3gfPSK15Clt0Wf26YIrP40hgbvZ6Wp9w3X62f3nnA6yzaanJXoUavcwvklG/tn3JqlrfUR8ldeIZ+59/BPfNaja2i/mJeu9/51x9f4L5ep+T+lqdFvZj9rKQPUYD8s5DFBH908rw+ODzf0zc9jEhPZzpqzWcsXAlcmIx0lwPvoc7YR8rtEU8cCCw76yCfguZz8I2qID2Af0eqP3rTy7zve7hz4SPUODPKjXoej/gZ5qOdeXCqGyOhbN4Wmvs39n86klpydO/ABYQiLYsMYsxwGq2YeNdhp9zl84GOao4k1BUzRM56x2rdXhRjGqOF/vEZ+++25QjrDMqZXZqDGi5KF+DyQ8Z/txofNMXpE9/Wp6UbljLeto1+Ie1Q6FMeVzdvbaWOHrwR55bUwZpxtDmDX/lZranJocBILHN8gBnudj47LgcK+h3VLZughGb7PWTWvtjvAt1f1vM3JwgFrVTZ6xuE9MjicP/FzNwpK8uDlvKvX+P6fE/LP6V7cOMzmTiGT15hpFUdDDtwWWPr7KSw6WIcBb5+iyUvvSUXtKrvxfttWyLPtZl5InY957xibQroS25sdkRfFi4NC0BHH93j23iyq5rno1mz2Z2qq/6tnEvXevx6dH9l/qaZ+s08NWqbP2XIGHu+ttGYdoQNYYtQDO53qQNLuAjbzsxSaGs1Qk3leehx7/VKTq+/UpPlPLdBHQ7DF56tllIpRm7P2Euw4cl5vuk+LjFO9s9LCbQhW2bwinbN3F3koLaHJ18eAplZXT5M/La2ip6wE87iZH+g5tkUzoVssurzUZLuDvvt9rd6oIcMRouOeHNqczSn68nIlwh+7qKgv7z1o7AoNxy9k/sMJmlKpgGZf8BoqnvDh7HtDRr/MjjV12g7x9r3zhbo18+AHO9RkJBpN7dXXoLQ04FvzkauFp1A4RD9aj3fuBr/fNPecu1G55Cz1ULPWguATR2hcTodgxYcAKw/JbrM3q5AXvRvyZnF/waeDGL75fgY53Qw54W35Aza+1ho0vE9/OAinjh12TkeXngq+6Hn3jRZumjEJzYLPqeEbbLy/QZMfof+wDCtly2UFUc7vEpzwnEPzfoQeNfh5L1jl+0CEEeIUieoADvluvObZ/cufOIe2O+j9iv2Mf01Lt//SObS/W1O7Rca809qhLXep/abh1KtZAgxwDVP4QFHWyPivLjK+1rGZmneD8+5qlIV89s4GZX34XLPumKbmXzsmOem1WFwS9Ok082o6yTTl4GGvCtU7gVWMM/JQpJCH1EbvmESTymH/fUZeWE9FRZtjGfD+LcBWgY0a8tR7xLu1t9TCb3N/bHsavRDZT46t5GFCdEtqQh68rmw5vMMnn8/mheQ/M2hY7yE/tDK9Wb/i28z7ZrDbaXVHpt8o35b89ktKT41PvAc4PrdZ3+ETZ6hJZ4L9X4yhmWYtJt67LfjeYW837zkpoAlCz5CnXfCmt58tOQ7vyGMXdCQaPWDkYT1o1pNIsT9babeYh3PW5PIJ33JH1y7y0ZhFWBhgtWmLoOHdFGysCOzt1QJcJkrHlm776JDSmnkP5gLn4yCxr2N9bnC22uJ8TTLkp2UMjouOucT554kkZ+JanD6b+ZHDvVZTekC+E8Mh9g/9wSLN9J68K3G+5fV1+RPn0HaHv1j839D7f491Pi3rN2tqq0yPk4mrtHD+BTul7dWdA/PkFuF7f3JpY6FmGLleE83qIOSalcu7RVEKcVhNdXpODZ+VcQgK+XoISRf1Mjn8ztdCDFEg9NMRW2R0ho+IT1DTcdzkoTpaCPl9KqNZpH7Owc8EeSFO0Nd/HtC4PNros+EIPmF97m2OX49lIXo5Mj9/Xk/eGy/08fonAAvdMxsao6UmVl34pFtCU4nsNhqOkB9+RtBUpsaoofVbuMSd65Pj3Yu1MGx/UJM+WI87MX5+tuCD3Xk84rT8gH07n29NtDLAgquHK0R3DfZKZhE0252sRdg9nGrq2c6C91cD+Sy3AcavtmtzavbRk9ZP7E+vGJnsv0IuxD/mhWR149PpEL656QUxXbalxcn049rq1eSt93J+5ez1nYNtBz5R2YeGtjdnI8LW66RTawefi14K56s9P+UULcsLR25fFvIWTZAvX+aIk66/1sJVG769tpDvgihGXrzOCpP8avjA/uw9oYbW7E+cQ9s1f/VMoj74e7xeyxr/Zk2ZfrwBO52al2ke0UeLS+/G/vjRXOPk65AdygWnYQ0vitrIyGrpIPO23dKWl3BaU2g36/iMbgFYw9CYPhV4n79d9OkoHlXk37yEuTdCHqIY/N+x0w/6/HFhq3B2hg8MwVZp74H8VFsip0EkPY5akw04TTshg5+vLfZLdymUdWjYaRUhw7u3uabKmW/Shtnmnf2Fj8mlQJ4xCp0lNCXUJpIOyZM+RV7LUYPuVXOoDfPk9LFAjcv+GKxmumPezk7I/PuH0OliCeSf6xiaui+gqV5bR+bfmCtN6p/AJDefQxPXIY5vNw4qKvnt8PYgfS2MNqVL6caZsOj3XWh4D1be90ZDFtC5CIct+FbuwKf3Flg3fE6/MfkXGrG/aDW+Oil0MlujCyd8nBcimY2J8pXdY/8ZwXdO+++bJlkBTY9Gnh3e8lNMj5TOHE5LKcRx/XXJX+B8xYW31lRnhuvpuWDRfTn1CwXPM4gezUJOfurZKjqHf+J8v56u/4r9hv/5+NRfOt9v/JvHKMY2rTma1qrJ0M0alNX9h303QQ0NrC/RsGiewesl4JF+B+yjFjV8a/MoNMmTc0Wv0PWa54XQB9sFMvxwG/VZTkpk7vJwKClZzWNWM3OpqcMV/O94dvOKt5WjqUV4rmk6rqfMTrrRxMtGX39WzTjj118Xat+Dr230An1+fF/aar9Fnzc/q5qj4jQv5MMcI/M379WO+b0sZBmCPbPioPHudQYLhiPkh94I3qbmHmronjbsJvB5CW+Cjw79mHrCAodVH9T86a29Kbl5JsvlGPufrb8V5Uofc7ZZrZo1Y+Cb16sGnx3H8CEzRB4a7uSMg0uOPFY9oeF7H98XZoYrwnxbSOp8hwNcQ+E1E2g1+ErQ+3Ky8sFutQVWiza9NkdVuCpkpsAJq7jXrEXwmqOnHHP4yn3UzDtXyKePL3yxdVnp7K1/NoU4db5MbSFL9vKHtFWfkS+Xw9Rkb7Rr5oK1ipx6rjvl2CqQh40E7NxZRXdOfpBXpVmEf+LcpF6n9yv2G/5Nxih+t6byTg2W2xhSC50ZrsEOwICa74GdOAZbzafGHDx+BqvkvWZsed/cr/muikLsTs2rEAxzw/J0bF5NUNgOmXcPrHL5uoWYzqEpK7dj9jurpSZHT7BKxq8Xb18fp5CdoYKGE7DSrmrep/YYQRODo7NGn7VQE8kcmtJ2hyFnpbPQ5O0iSrJPozvvevVcqOtu/KZrs27u1mnBx/KPYHpfUtRsPF02684in2T794TD0R41tNyA3Tgf3uELOdvhePGJ6daukNesHdtyk0FTYwFNed+xi77++OaUtHWLo+yOmtezQKfH7v7h0G5+73VOGamHNWXJe1/Iz0cnCg3T4t00cm2cUeS3n3rYZxQ0fKmn4/gS5/XhZLnybHltWC0bRi3eDnT4qq6jZ3zbr5Izpz1HPluzSf24B5ZdaOgxh+WkJqNla+zdQ5yv7wya9F/vgtPqIjR5eCNfvqL5kGNvAPbe1OhRvgNNJS43edFFXo664s6cHDaF9I2p8Sdqqtv/FfuZf5M1M383+0nJK97vA1mIvFXEtFmKK9BguirE3jualMpqxtu95xXCF7bVrAUG1hFnaGruTTPaTvM1B4MdysbcC6Jq3LwBeJyjT8+iUU5WPIo4HDtLZOymBl+1eHA8bTtCDabQlFIO8gc1c1SrL2qweYyOuc5RE2ZvUiJPpAMObtUCfXwHzavh9YfjVTi31UL71HQnZ8RhkSxtuR4j753f0YeVdUb+ohE0tThBU3K4Rl//WU5MmvqvG3uvPnxDd8aSqg/ykwgzTxMDCZ+IO/MBpzd2wZo7aGq+1EccXW+o+YkAe+W99I3tN/lqVIC9Ot83fHbejHGsmnn5/tDA/x/NXVtoz8Ilug0N3i+PyC/9K3wLsPZifxlttDAjsNq82zM5CQ8rWxgkKgKhFrxdtGZaeFCWQc5q2OGsc0R+G07BmmeFPJpuD5tmfiby7txrXs0aTEQhSjsgOj5GA046DtjU5iKj7Iw+sns8kRcNYdfoYfaNU00hn42W5z9TUz3zF+tR6KO/yTOJv1tT3txc8nbSlkKOmjVd2J1feP8AxqvT9tPM9WmeVSgysMrRP6FGC55z2DzaJ+y9ktS2LPjcdYE+LXbwgdHO7vLu54k85lxeGVmjYcRZXy1FM9Yb05PtB289zbGF8lVGHbMCu53HyE/O13ZpcMP++KPD2la92bekMUNTybe7EHIQo++uhlHFMv3MNBl/Pqix1qjN8n1daOIbgz27gXjz/lUuRbi5g3XqUQ0W02rUkLM7GTQvih8WI4EecZ35TPbLbnPIkVeEt2YsfivsPkfdN3ymaiHvDNuvNu/iBCwZXJt58LV4sdxEK00Zu5MkU8+IxaGZK3RyoeHT4N7isDWDzycb4VAx6PU4oo8n5KYHHz2c8flkecIJvEVNXp2mQ967Ls73dwQf/hwPBYeXelaE7fKtUyA0neNBvrZlZOF83MoDfLK9BQt+LXw+7GQ58uJNiDDtf0ySyavPu93UBdutkOc2U8PmsLojP9ISmlXd1w/vh9CkUuDmP1FTff0X89J16z8lZfxP0lQ4iRecGlNpy+bxb+oOwfPpdI3Mr5+QV67Nuq3ptWrWN6+QJx6f94x9vVeg5jod9OFSXzGvQvTpQdzM6XTBKum7RuauNoeMrvVLcRbpzbyJQyBpfL+DvTreXAv9x1nSfhNb6MPPtRaKKfp62TcWzKeNW4SbL3ztuhAG727lwpY1g50mq/mVg7o1AwsVfklmk8kDMVsg3zjN/LsJajbu6gtN3TSwjhjVFsfv1cYW1x+w23IKTapm3EuWlu9Sb3s1OUs1HN9z3jzbT8092V0OTYWd5jngEzS1jyqcj81rUtFuMnpy1j2BBb/DiUsttmz2ooDhw/PCIG2M/dkdz6t/rJVGtB5BUzwaeyIsZhpT6zl6cBbuoPFbZ2LRbgBf3Hsz5M3NU2TUlhF8Z7KdwUfy/E3B5aVxdtkg3+nmpPm99+asd8H5mnhBMxfSObC4asJWbQuaUtEB7G1L/H8tFZLON/g0T5s5yVEzRnKx4PPJtloX4d2Y/olzk3qD7i/WS9fHf5cxit+sKWOnz5EXPuBxvStc2t3vJWpiC1YbLZBXuok+YbGSni2O92Yst9W8F2PvnzQV6IqoPsVLDu4n9Ol/zJOI+i9k6LaJmuuEXkwvdVe8045LO5wPkKnDn+ud05WcI3+FZ6YZO9CUPlgX8tWyiTxHdzhIGrbSB/C10Qua2i++jhae72Cn2h9eORnPZ0LqP8ecglCYYKvvQohujc/PfO/JwVlfIA8160W0mnnd+8cNfX1Wgt2cEzS5K/rNuNnm49Bu1GT6zEe+ab1Qc3QddsFy75Umpx/s7679Mlk6MVjy9YVPrFl7sBfXYMHWZ+KQzOCz4rZGHsuaeRLFqRlT2U1Xdti/gZX1QuvCR70mzz3hW5dx78HRbg5f3mYni4RW9FmQvizU/ihiigarnIP8NhNK5Fzj5/uX2dzDd7rpF5q62i8WVnP/bHaCJkeW3CPftQJNJJlv0G4peiw7livkvN2w56LZvwPyMHqOyGnjNz7vz/D55fn8J67t3Bv2f7EehT75z7GBv/SZxMn/djf+v2vqR5RzsMiPwDXs45qrY1Ey6xEyf/Ju8sqhRsY/vcAqdnPP9mfQ+FbwcyrUnadg9dp0WK2eXEhuNHe8XzUWS+QPeX+OwIY9/CJs71HjvTP4fxR6N96Gq7ktb7Fy6XlEXpGJgbww4Gbdn+T9f3H3Ls2qM83S2A9igAABYiihbpBAApXUus3QHcRtcRPw6539HtvHA4dXhGNvn+3vGT3EXghdKiszW9VVFuWigJ8xp+C1oeuMyPMOtiJuAfK8V1xOJGewMdGvffiFSp0S/XQrJkotmPHb2XpQeVKgFeOOXfmhufRpd9xt4DdsePwDqWdoKwXXc13NOTcHnkbRo79VxLOC/6gK8GyW1Tj/+R6Y8j/AlJeN10L0bkHDRXx/0O6xhBYc3cETfec4J0qvHnhhCj+2/coa22UI3kHMw4+qCnj72d8C4x+F82GL7we3EDwzNOczPonhP4s3bGwIbIV8aQNTSWEvWdwz5FwU9wKtFxZuG67aIOX9H/VF1TSDFozf4KX4MC4pcNSgDe2LP+DK1hpR2vTg5+IKOTJ/NQZF3xB+8dLJXaeWcyFaBxsRKffhX6xNUmfab7VJ5j+yRmH+YZ46N6CKTD8JERqhYnNv4h2oMr/Snwj4lVmCmPFYgRhUobl4xY+MKjY/tCL3jzNuNA+b0v2MhNhrwFyW118qXBV5ejyswUNpLUi8n6s2Xi2glWa9+5Wq8RWYKq/guZFc9wru8UaI9wwx2MbXJRXZHdpRketao8JCTKaNrCmt4LfMsQCPXrOFEsU/+5Tf7G4KDFXQhoMW3+//sDslTwaMqbqsWzjI9zWNrPtm4nDl/lo5EShjK8Izmxt8bsHTR3sHMf+8QVveSviXZOZBu73Lr8s3bqdR8FLXTGz60F7BJ8fx+WGtiPXza4A3wLPB8gy/eavAi8cM/q+ay73v57M5lvWHOF7Tw+8df4TBx2F9By9uNm204fsx/xkpKu2uNxxfg/Ph5UmvKZ4kuL6+9j7ybdW+4eduyDGnCv5tylrJkzYw9dXAS69FUZDPD4EQm+n+zU+hPqLs/pB+MGptPjtCW1f4ShuVAfzVINPOFEZr+FXzvfiLPTPHA+W391PsH+lF9qdnuvV7R07R0RcsXnXQKu3cOtCufcOPLPL5kZsnPBOiITyt3iEmK26bFPDhQUTF8Djg0Tu0KNrJfbHnPjAn8uRDmRgi5uB4iFcsF1Tu1uCNz8zkXKsSaLfSXCpxdhoaPDccxPzPR+6v8g4zPqBmQVk4hXZMtya04gCYonFti/j5RIyMWq0lb7JctGG4/YS8vtXw5HxtK5GoDmO+q9iNwnMLXnM1aLn+j5xeU1pyHawNjnxwqo+UZDa0l7ppZpyN7hP4xXgrxMGHtjz+wL9Ele4wUct33pPkPqXkHiPm9Q+06JWBZ/2kt5bvDsATi+tYp5KZXhtPJuzI+TiR/RHbtawb+Q744w1MlVmxZfGPrC2yRgl4+ibfiRseeOU4TEYkgiv8YLqFVvOfSklxdl60cec1R/4e1/BP7AreSUYB8eKYPIiSg6vE8VO+n3u9M8oQXiwONsCU2YIXs97YacVzBy0MVsb53baeiNawWVzdgefL5xHfP/8M/2K933j4657Ef2QG8R/H1DwuOBXPawBtJt/fvPoq9Lwm95m6I/gVI3F1yrQWMXj+IiZj+Y41iM4HFg9lz//iBJ4LL7Ke7uR/HzwNxYf86Qn+4F3qLh+eRQD9noI3fLnWO+nYharwtoQkHMuZZ7as3eGGK/uyIq/PRw0nb5dBe017iOn7DxsQRX2bReMJYqSKuwMF4rUQ0eRnT9x0vDEwfrVbYcn+GYWr/1AVHcBrV1PO0gEIgdGzrIHtfxtul3lL2c8B2utypDH3S3j6/Cjr48oTeEJ9wL/4Sx05IZl8OX9vgLnKjcDbyw20V17qsp+7Da2mHeZjHjQPneJIrpUfQ+XIFwX8325rrlk4mcC/befAqBAzHN8hYKo3sn4o3PrIIakPDNSKNqRQC1dK+FoCU5f5vaRwGi/a6KgDU3q/7iguEkcRxx+pnSPnTjSRMwpMG5jybb6To8598HYDrb7u1QoF+sXB80vBi7OV1Sf/7MIvqntBfLNKjlQ4e/gzKz/9xXq/8Wj8y/upofKP7PX409rP0N7gncsZetz4QUwPTl1D8XYFLZU9PwU/xFqfcr3bKNHLPxz5IZM1pv33XonCkF+5Hb0XlNPWa8OZb175ubPehGQLP/YfTEWZ55PIYlsJ92doJVdFnsxv6lLEoey7mteI+YieiJFAzq5hz9SkHds5Irp+DpzPX/qXgn1hKdH9jRjZVZc9paW2gHapfZcvYhXa6XAGj3kyhuuVdqWUH2wRDb/QOsuondKOIreN9qOg4Ovaa3G8PrQXu70HnP9Y8PSzvdxrf1VcXprwL/lkC+0GP2XwpL2PSdjDVRte6AseKxX4kckCvOUd9wMee6L/X3sxxJ4E8sHZUSmyD/j3pawX/AiJUSvH8Y9pMObbAOcXfXs4n3wADCzOF/CYXiOH/czBw8pA1vHHHDnDYdTwlZJ3lNZDp42SObTztNBvwMzYFaEff8BLnzRFTnn7raD3/MrZOFeA8QXuH+XfGfctvUfUrnF+AcFfTVNo5/gMLSnOq8VfrPcbq7/tSRwq/0i/9D8+z5c1JonLJ4A2c6GdpsWlJpqBVyKr+KR8dVd68NzyvfyEmw0PXrYu1832Stg3jkcOIcIp3s08Iaz398jrTu+gdT5rxLxd2zycWkRlEUKLic1+xtW4PVHcFEsmrvPBgLc/8B+5Y7siHs2BCbVP4MHQXithFgFTh4X2pbTVLCUedMjz5V00FL5iroR+iST9Otbw5HFrs3C2Orzh72TMBgF4LTGBqa8tteEmdGXP/2/KP51+oPCG64mLFTCVrxR83/Q2rbgdBWI6hn/ZZX1ot+ET57tJ7yolPl+J2A6hvWZZe6ZoXQIDdgWeiacqtGWcyTUOvS34+w2MRss9/l34B/jPqay7MG44PvegBe/G/UJlZyOHvLbAwOmdD6i6OishXmPF4KtrndPOYwshsjshp/UFzNCRw9+tUvD2BcyNnHByWbw/+Q/e++EJtLXmi1gZfY682zlf3H/FYdFSx/2q1zi/TL9slbCrgdlsZrXwszHuB4noL/bMBEv9ov2Gg3+jX/r/pTTpz2DKnIzBO9M1tAN5hwFfTPOKRHqCPykHfsjnY/iRZDYGpo4CHn15bftUDm77Npx6ssdmZjMKP2PZf6KGtiovypPKrQ4tc+XA1OzCpPwX0GKX62fM1551JO8EDx5y2Xc17+S+WV/WHeQrxOC+5xq0eybQjvYqMHh/pn4oqSaWEDELZvwndMCj2pwjhu8f0EyZwD8Eb2BObEwcb6FCW/K9pYQ/U4V4XUDbifXAhR/8BCEvFHVPwXYoe0tn7wd/blpor3u5aeOTqnCuWy20Vrpdy/7re2hR5z6i6iygXcMOMT3s8jORclu1Qv1BTNOxm1G6GW3byBUMvDiTPWTMN/zjeQP/GZ+BKU9Z4f6ZDnh4eqjP5EUBMLEtgIH8R0XOAGcwCEQTfrLxMqo+AXh4WL1T+FvvSaIv4O96BD+63edXgEGu9Q+Xnyv3F01Mnp76QrCtf+TZVAfPnmkNfzYChuneaRRTtJW1YNDOzFXhl70av38fRH+x3m88Hf6m/f4bUcP/O1T8f8ZTf3pG9n8wFWmxr4TPrZxxVnol+eXbFmHRwa/EltAIZhmeermCR880p0fRwN8LMdzwlNvhw6Qk5lsl1rffgmd696Rg1UeeHrg654NK92StD463ekD/2wX8UPry4cE9c3DlxVYbUyQWiHm2g3Z0XblPWA4GjEY9+BV9pr6JvNQS8WELHt1+NTmTOuMicvs+tGCqD8jztnJvxAffp1rOPACm2nB3AKaCATAV6QLHryIz5N9eW1N2q+EnzCU9uO14Awqr3QZat4a29Kf1i0jdrlm860HbqZ/LCDmgtZW4vBxs/q29E/nyHbTQRohhTffg177KVsRHeCyeMB0YnTXgnckHWjkYXjqie7oBr5jIGce5OFESlfBHefdp+LxoP+BRAR5/yJwhFg6U6gY5Iw5fDdR15DzIvxwcFs895BjeORe5bue04eo2P/LlyYgorRpSotsT/lePujeF39e6DdURMMzbuybfB27b+DNlyFHbdk9F8iP3iDqLv4kpTf2lF9lw9G/s9fjjPHUcyvm9teG3YVBC/yceK2lnveBHutHHhV5HzCSGhxhcFYeQr/tS6+zue2jD+eA/M8eg1fLvf95pAnPJuL0jL25W8AtJhxTQV7fQYi9os+d9/uZFle+JjuOFCMV90HA3a1VgbO+0opPacVExeOroDD/y2QBTx0hBjFhLi8XhQubdvAXmbyfOYvfSzDiMikL+d22JSCuCo8T0iUJgSojRDf7o+pODZyYf+JHeOHD5/lLXVP5nLwYMiMzz1oCyq1wHU19yD6SaP6kqeisldmUf2Ca9yD5LAXg7FbJGVWdHyrYdMLb5IqYHE0v2VttuWfTYAMNfTx1QftKhnR+7oOH8dXnR7ufiKlEUB1ee+eDp8j4CJu4n+NV540EbKj6OJ17mgH9uLCXx+ICHlyYwpTrWnUpTB2/Pss+MrzfaiaK76Qi4Kb/hSUmCstGN2jgd7wse7cCz+aCAH9QmeJ4k99r72Rznd5L9QH6WuP/Z5Iz7oVz5X6z3G89+m5M4VP+ROgr+hzGVCjiYsnbkDDIXWqVcaAW0xRTa6fWd27zOtQnFLIOndsEw/L50NIrOz0aJHzs571aZGRSee1sReR94+GJf3yl4aSsWug4wlQfKlsLkAX9jT6GV3oaFPClO8AvzD7TjdWiNqHzXiLFwjBj0Y61Hu3qxZuGNfwZ8f+zg0ffRUgnvBWLk0hPw8P0tU6LryBjz0b5VKNqvgKlmAL+nW92R6OcDDGpb+IekyoeUjn25l+IBTC1Mr6IsiXE9/vp95KnfKZSkcl+zt4T/SK3kQTtX5oSeXJsuT8CU95briN/p1+CWA+0Untf4rMiYnn90xOwZeAr7z9blm4fyJRrqthKKfVDwcdq+yEuW+L1PhJxRWHoLzCvwR+cZ/OrnjZyR5j0cz1jI3sxbPSHaNLwVwRZe9flgNxJGvZazi/wx17z7ifL1Hn7p8wKG3Nk7oN09kr2mdYmpJu+gKzLwfLqRdf3PfALxrcu6DQPX93p4DUXU4feTA/+L/f0myuyX2qThvzJ3/k9rv7OS9ygMFtAOtoBWeVy7HH7Ehj85+3ubn3b3MeWF6spnYLr8ouvQgtWwacM8G9jcjR86Jc0a2ue+gV/RRxB6/jtbsfjc9cfMIWCqWMs1hlvPl/uttIYq11uw+BmHKR9o2hB2aoa8++4OBV9cJA+uB/Ar/vEja6PuLwJBLNv/wpTXWAUFwY5B2wyMAV/OBTz5aWSxcFvj++r30lJa01KJo6CF/7AlpgbkiFDzoN2sI3hYxAQt6JZNwy0jBwaetSvCRxyM+fILTEXX3krOUNs/uNW/fIFZ3xZC/+5nfBcgs4TaxW4j6wue6bbtmKqfDJhafmTvsqqD/9tVwIi7MVMu4vZJYQoMh8vToeHP6r6ndJitwUPOPuVPPemoFJYtYn8s1zRuSgxee3ER/twMlx83+g+Vuw0wosjNJDsracnf9uCXeld83zo2ARVWTSIMTXwu3QT3azheQ0uH3ys/bcWYihaYj3TnO+YzXYcfFSXu92N0fPxFTA2Hv9QmDcf/i65RUMhmFMVErcj6yKvNpJVzEc8WYuI05zxgF2Bqz1zkuaFpczVD3suaBJj6cQcGzz5HnSrZmzi+DcADvVrO7zVs+INe9xqw7HvfULq0cbxeAU9tDi/wM2RD20wcaMeIKUPyysxh4ZTh9+M9PLV3HsCP2Bwxrf5cnrgH36WIkw6Y99MuozgfsjamPr359sg+tItayWM6vs+VywGYo6WIPllr8CdLBhTfO+R1TQ04n4VKQTR1HCV6fZuUL5gDDPCX3Lsh+0/0nvKd7mkD7XbY7698+m6/iPHGZuIQ+DP+8eo9wWqCd1+feQp/5qg4Ht+IcHwUnKej+4dE0gfm3BP8m9Fr4Ye8EzB7OJkFb191Q+XFkns0N58Q0aS/KEqEjfunI2c840tEu2WPM3E7vW2+nGhXSj4zYGQ58ZFjZs6B/McNmPphwFCyfhB0g6yN6sqPnK3KcL+W0UoJ7RRa+LK2VIqN9aYVYR3AHxpdTfF0hO8Hg+NfrKGdjNTftN/k36ijmCt/mKeiBTxsHOeEGC6/BX8XyY526tcS4cmeGzzK5OyckwdP2+lyLbeyxuQvvo0QnaLMuH9j4LnQ3OAZFeCxY+FcabdO7DaM+/0Hy4LWpcC2rFbsC/iPOJTa6yQ4tNXg6PJI1ANKlomcDdOHdlzs71MSHVuJePEArz1GiMmg/1mykBzEyEjNdxSO+oxFu4Hx4DcL2uk/mIrr5Rd5+wMP7jlvYGpdQev480Qh76YjhicjaDdywcPpF34i1ntGyM93/U3xWEPOYAt4+kwBpqpDAf/kl/sj/8RyDWFeQwu7m8+Y7/uiJlrN8NlU9vh+o6ngMbERImsVg/dPLbTcpWeLcDkxiTcbaOFqqThKGBi4v4rm1eRt/LUIC3tO/DBWnuAVuU5p1tDejtbKGXQPzqL5vLF5z1KvJEbaSol+bPD2GgqPAlXAL33u85BvXfIo6X+9Nn4s/JCvMg0g+4oVtKQAL9oGU6n0x8C8ujbf/LZoKyouH9yPwS38izW0E/W3PYnD6b+x1+OP89R9nUypyC/QDt8htEriOil5KVks2qvvGZ/68DvZMXNaodbI887jrlIw/2lY3FhszOdPZUZio2/aqL1DW9kH/UIxVCGLjvH2ykyrdkj0Ivgdd/tpeGTrJQX1FNpmLnvyT1JPofBwXLexOkUMcn6Bf6tkHbrSAIOTCWIyHtULJV5sESNdjpNL2A9j8XjZIK8L+Idq1i3Bg+dDyH9S8EBq6gslzILDmG86YEqc+4hB+JEZj9klp+Ik6/m6EJjStvmLdgMLOaMJZR3IGzybflzwzPKzb/h5DYwkdQftetz5A87mTk2lOrDa8Pr5EBf9dki793bDxOoezPgAf0t5AMzFD+NLfHPE+YuZwPFHb/DWfalLPzdds1h9QltvuUDOiFyrjewYPPwyhaDAyJkS5pOGc8tVLxTsJ7KuJYUf/ab3hnb6C1rwGe6ByekDtuuy8eDXUnz2j5c7RT8BtLOp435NGnVElbYE5s/yHbRZ5CVFMxf+rAVO/iKmxr/tSRxq/0Yf2j/OU1BMEwrejFjs3METXiD3ug/KpSK07D3mvVQfAjMW/MjkGxjca3MVeV+plZBXypv/5LKn43yGZ6bLWZmzq3qmYgMtI6ZLYOrnkazhd77AaNSHhw4raK/8iOCMVDlLZnjXv1TdGsSIuUEM9uJ6TMlhjpj2ZvOGZ3LNQxwkRk4xtJNy0RLagRiVaHh/H3moiReVqx60YZsBk3slryl4dos2tEfw/OeRgDYsirWI1R545pp64Lnd3WHi5/wmfp/Cf+weoazlcWXPlr11pejggmeGT5yvf2w72nlbYGh2mkNrzrSSyNhbIp4N5i6fZvBr+cF1lehxA4brCzDqKwV45zuQ9YJr+Mt4aMo+Tu2B+HOklORZC2izZ77nfLfQgIH2Bm3MJ9CubOQFJOZT+MXLAilGuXdnosnPqo1WDFp0N8T1ZboNTO7jj8tnnxSYCs4ectjoY/NXWd+oWNRSO7/A2/umGxI9ImA+mJiyTt8pqeiGayH4d1D8RUxNB79pP+3fWKOYD/4wTw1K+KWd94Qev9wQ01mnJJQ7k2UbFpUx4HWiDCiMQ/iRZwOPznrqkKLlt24jbceuch1PI9+ZbkQ06QNzSaGcKN6aiCkRVQ1bGWJNxesNjBof6P+gyHMiK4Bf4KfQ4DcGbeVvgKn4VsKPrTxgtlIJmLpcPgUXHWIySHuLVizKQ8rzWxfDjzzNNvKn1HDXVJ+U9m5LJszo6/JrkEDb2NVCiPJ7eIN3xZsoc9dMxPP9mL88a0fJj+xXMeQG/F/feoJXFUdEx6N55O8Du5BXPGwWXoY4Xx63L6JjBZ49N/B39h6YEOPCYqL9gmdeW2dAwWvntvF5ag544yRP2a/DEmI3Q445Njj/9LkHL/YFMHVcXgoKwhIxb04/Bl/F7Y2yaoCcs9zLnNGzfCpmEwaejAyDK/37icpZvBL/hSkSTkXeSQUmd09gqJu9XeSsgQeMVbL4ry9+oFXdFRM7uVfmersPqEj2riKqN66vWTHktM0XmLy9j3+xLn2ijX7TfrN/ZI3iT2PqMoPHDsc76HGvDz8kFveYxOOyFGK0eA94uboolOxb+R6/9sfAVI4YMkZ1KzZbduTfjzKlZBBvWJiv4Ff22/uRROtD+9RFv2D22FvBT5TA6GEA/6EVLKN0PmbQekNox8rN3/AHW/DUj6y9adRkRIEgW4ixDkw9TskPZdYDvLMtwKPaR0TkjXcmeGlGBQ866UfyyZLF680Bfq4ShZxTsmBxHQQPvhkBU7G4r1k42swH3LuCh739HtrHaw2bzwxg0lM/snc0+x5Bn+xM+SRHTsgXwJT+AabiaIOYf87g78bvtpD9NZZKuHp/OH/JOva4F7oi/vzAjw1VD1pudwePBXSAdvvmiPHzG/evcnB/zypySsIuKxaVDc14mEJrhhw8LvoD5IxYaEThbMxEFDTdjPeUy4mq/mLF4pPsR5iVakGkdeCt0wW/305dh+j93OJ8n+C9a49dKVYd/P11h/u1ai54Xuctzu9hwY8Ox/CT4XkDTM5Xx79Ylz6ZTX7Tfvq/UUcxH/xh7Tcw4bHzNvCEuMp1vcO1jih2B8j7l4Xx5tdH/qX0NYPfCW6IycGc4RnNnrWImlAp+FDUE9ppMg8+dvAr2bZtKVc7qxXPQRUyu3FWJFYSUz0m16XmakbFsAFtRLKtybe0Oop2u5UiWhd+7fPx5PskT2rHFhhcuQlihO4LES4eAfHvnIXgHZoroZ0AU0OqH5QW8UIRez+w+e3p5eDNF1di+wUtN7t70G6UweMPB/D4PFUTSnqOrNM4QVsl2/ZORVbAsy9UaK/dj36i9JxD63FZ9/7c4PjUlRYL9+78yodNklPp7eHfSmVu8BO1CvzowRXR9AG/oj2cO/mXDH9/dg8G/2E4/92uW8t34sgZVQ88WVaG3cY3xRjzVU+7UtY64PGHCz+bLRRP9q1iLKoe9ZgPwvZIsRnawMDUL3h0aeEHw0zWaax8g8fD45riR7xtw8ne5/xg61ci9mMrYurLvSFW8v0vTEWWrCHWqjajcDkGJu9i8Bfr0qfKb3MSh8Y/Ukfxp3lqfGxHlFh96PGV3N90zARiVhgLJeJj48rXDw9+ZLBag2euiMmBAd6ik1qzaPJG3K1bB9pxU0P79K7QVsthcqD81UNeh24h9o6YTWH/Dt47T6H/W73ekZ/0mQgDwJPfDlpHsT/CM37V4DmeegMq7Qo852g+8WUuLsDMasGivgVt+okuARW327wVwcZI+UpN7pSoJnisJGit88TJwJsbLiKRyR7/lQdt6K5WbTh4wON/ujqmmEfQguuEDH484fuRmiHmP9J/ZCMNPPujyTqMz97lhwMwFWoPxHyh7hu+eTo7CkoP1/PjNjP4QeSc8CBnqV4HwHCxtuCf1N1Sib8cOSZIkwsVQYWc5GW4v9NO21F6vdkifk+aAT9+L1fyRIG/D0a4vu32sqFyFMEvpgNvwG0HOSoL5X4wls0L7i4Erm+vQtv9qMCkG/EVBQPaimjM9gbPf5QL/OYS2jk5QgvvGvn+7j5xWRhuvgUfkewLrCiyt/bq+Bfr0qfD3+YkDuf/3d7v/y70/3/LU4dIzsTWJlslVgR4omickPLFdiG10fvKK7nWnHwt5PVBs39zI0LeS4Z1pURL2X/823TguefdFeH7DR7b2d4enh15N1yyF7HG0S3Kdwl4r7shRkd9K6HwbTFonZPy4Mte+wSv8FUrxgr8WiYshSK/D57jig+tpHgXymDlWTRM4Ld2du6Tb/K5iJ8QMbx6OfArp88Cnwv4uYKBB6JbyVn4PQcNt36AqWp1XYlY0T5XHozziKpCB2/1Im/G31vth1JVXbfibkJ73c/KgaoneEacP/BLYVvfKbvmyzZK9XnDtbkOTBg7XI/VByYma/Yhr5bvu2b698r3HcP5jOwltJsNrcznwBQ5wJS4yr0j5/CSEF1HNrSk8n7z+uPg+o5X8N5Dam/NEy5VysBUhBkCU4FRt0RfX9aKlX7KXRvXJ/w5eGsxb8a8Va+2nFy5hT81gfEov5wpXXBg9lZAdyQr5MRym+L8PiV4MB5IPznKoQ33Gf+LfWino9/2JA7/kX4U8+Ef5qmo7QYk3sNtG+8O0CrDvhZQtncWIpoF7yPvDrKGNR7Aj2zVz4MfhfqhQptWIjJrBR79eYf/6VbQFkPFf/PD1GrIT+/Iu8b0xdnlri4pGquIwSqCh66zLiYv3CMPawgzfjfFk4LxFx78e/6MuTgxYHZVWiIUytwGbTlnYETlbegvZZ9VYkRRnc1Z1NsRcUtTf0i8Ovin13g+42zCEvIWG6aE2xe0znvtPCg3kNfDrwOP3+t54OHrbNXGmueN+c+gA6befA3eNM2QT8cdcsJ6DV6KP/AnW1euo+VT+c75AH9HpprC7w0WuL5x8+ajb/sm3185bWgmhyO3XtBeibgsWbhI/QH/CcVZ9utbi3g6AW8xM48pf8+sNhqVzYNHZ+1M5bjF8a0nMPDx2ZqQzsw2gip+c3ufH6joPPhLpZDviJU2gV+tbeSElAZ8fOYWvj/YKCLcvce83OYnyj9zaOfYg58bXhn85G3ktMJ7HEL+aJUUWh33I95cj3+xhnaq/jYncWj+G3M9/jim9DBRaDedy3lKP58Zb4QCbdVLEaPX+bvh/uHeUbHuVkpcjuQ72H3ypjTYloq4rFqDB1dP1hYtoC26ZP7mS501FB53yLuH79ZgegxMZYcIWvIxg6cuvh782mRmgpf27MgZ6fArOx1apjfdD7iy1z7wAxtLRM4Nf//k1ol2hxMXofsCj26Lbkuewg1FrAS5vLLrK/L6A+crPJx/p2vQdvMZE0IEQcqjH/ibSJNrAr43P/L9VRfkedFKhLczeCBc4vvBRu7LtUtor/Va7sncT5etWPWgpXS3/qFwny1ZvIrBE1cdPJPN9EUrnNdb8mzdUcmPjgiV9bfhV0e9UDlbAnPfI+6HexYnCpjEVPZGznh8nIjoaFlyFmhz5dH0ciJQO3JO7cJvvdaqnHMSmCJ09PrB7UGyp6ypwGtqMSeeh0lM4deWazgm/O555y4oM16bVpw+xoBPK+dIxfVlwT9uwYvrE7R1oB6dNlrIuR9e1SHnXOX8rnvA/uKM7On41z2J7N/omQk/92cxVVv6l6KJs2VxdIQfOq/vPjx6zBXxLpuC35f1i/xmA0yJEtrp0eAZ+ZtHKeIf/TDm96k2IDJMR85R3D94uVYr8ntX5F1tXs5YPOkW5DGZ10n7GHwZ6SH5h9iEFuuJgjs7FTFf9eQ+YBPacftUOwpFYbH49EJMrzTriJgechFfS2i7lyI2FIaZIWIYM/DYR64BzG5ciWMLWmtvq+ChlctY3GWIIbMHbZiMl4ghv/o0fKirgsSij8+mXr/5/gm/lt8JmPJ3srbqeKnJu9xw/tO5b/BHmsPzH9fAFH3nIT924Jk0zBcijI/QxtO905Eovw6LHdMs+PgAP1PsT+B59zh/8O/KO5KnFnLfbwhM9RVFUP7YLJWoio0jP88TYOr8XCiCy/1RJW+X5D19k4Xc8qBVJ6KBdivhL22oTD4pcP8AUvAQSb+bX+WsoFzdiPDTQUuuSr3F83TlGtEavKi28n4y3xGi0U3kDKoTYO4Bv2Vr4i/W0E6nv81JHPJ/pI7iT/NUO758yNd3WxaOu8+ArxY5UfoxpdZq3inXF7IXs6nK9ykG8jx1wFiZjAolbKZyD2D/rlDslNAWlz0wZ3hKBX8zWrJo5m/GrDrckUc1Y9GGVQuMsJ8cPLjsTBZlKSt48k6k/9jZbXhcwK9tDAUxcIZ/ib8xzfhNsCPlL8ZZpFzBQ5N355Cn93UlunoG5/vQulDVs3gbJy0w2YouoCRzzDZ2D4ihF1k3ipST3cZv6fHPzsWnwDvj8/6pXzk99DNVrwJa8HUFT2TTS0XVSK7N48RnvNrJGhNrslBCd4KYXpoCPDO7LBDTJh357aO+KNjWayWk3Tfl41EHLffm+Pe6mcNf7SWm7jlyki37R/BTjZyVS633co2Gx4EOXslt5JzPBTmj+3qcIqcxWdxMu4a/D15Dwbmw2tBl8JdB1gZEmm6zOLShzQfPkEFbzzcsLg/04OeFCkx5d2BqMwTvT2pZg2x4wHxkwq8FJXJCEF3ht5RF+zcxpQ1/WaMYKf/GXo/56A9j6nluPxQ85RyNhuGZq7UgqvwavBA+jJCnP9aDQnUAv1Mk8OjFwHlSLMJChH4N/zDhuULRqHBEvHoCc8FB9igJhsi7c6N8s3h34eQda+R1XsFDP34YYmp7nSvRaMGgpbj1QyWT61TpU9bebO9PypL1sg3nMcGD75F34/UX/shL53I2ar0icfF1EfGyMTjZ8CPJHDwW9WLZM8W9eFRd1gj9NEAM7cc4PowItFK3/6Sc1YjpeOkhJuOgPvJnrMLTW9mqFdEV/sOgtqTd4gcxvuvBr4hNfqZiOF600bOHmB7tGXi223MlLHLweB60T9pV93UbXXzwYnWS72hvjLfRN/8ceb9xWvLb6aoN7yp4XGscovyWLtp4sjNSvpR19BV4vA0fhz0wrGlz8q/eXAnZoYZOGDg1pUfNauNIncuZ3Y6P319bwPAXv7/KByYFox/Zt3cBLTpr2gPF7wm0pbeHn1PtC+6n31sr0WEHPzp9WRGlyxbX7xzav1iXPp2Nf6lLHyn8vxfT/1fSfpud96ZSrYCp0fDz4AfueLQblZzFizsRVwP4nSKp4WmzEh79s1QeVGaUt5GZmIiJSs5cXtsOE/09MDW8tAUlVYuYMb3eg/X6NSN/91ywqPOBkRukFolePFeEYiohcrJ6pfDKbWipK3hueJB16CZ4Qjy+8AtGqh8oO82BqbUO7WRPNYt26qIvqHnoM35/IIZTTyAH5CNgMglraEMtQ0zOzvD86511Je/FoZVe873cWyKvbzyGlnLHesHdT32iqkyRM8KBafB+mefkZz8LEbsrYGr5BqbKoYWc0PPnLm8HGpKOgv+JOIwjD1YJ7sfzDL/Ex/BjA9lzNB0FnIUPuY/3lToH2u0nOH6S4/xMV9nAP06hrflZrrEsBa5vRjj+LIL2bqp1n1i7mbfhcOSl/BBZFfyZ7B3w+e45v7/ucpbQEX6TD6Aj0q8xp+BguiJq3+DN6xz+a6dE0M4t9988usj3a8Vt3Qr9B9pyMQEYg/Ih53fp7V+sS9eU6S/vp0b/Sj+KP42p07mTWivdsPC+l3k00LYkNlMGj3trXL50OviR5daGH1rId46L5E5VFGZKGL/BAyP//qHEOUFbqCl4TN/VOWUvfyGEpW+O7NTm0CZ7+B2hD+Ghg8zaUq7MEDNxzlzuppcLpXpjs3D38I/8NfjP3ogVMPWMkHcXqbanaP5mreip8Py2Xi9xfo8eC/iym/FNLz8S9d9MiadyJsHnnDiUDCZzJtQpMPLZMfibUwAMPcfQbsZE31K1fSOPb3Z1yr09PH3lhrKuoZM9XWpgqmxt+KHxBFpq2iYSswkwVoV7m0+W0JY+/YAXrSe5fPG07hQuB2sWbWbwY3zctpQkH6aIrwNM1R9gSoSyF9v2Ai24VGqXyvUDOeumwQ8+rri+avtCzokLqb3zakJLPpuL+L7vQl5eWEllnFosPP3IWqad45Ig3xLxYwJMeu3RoHxduCx+d9CS185qSDBlqcRbBzlysBR3Smx1LcTN+xpcPFpBXin38vSb9i/2odUGs1/WKEb/SD+KP679vCR5UZSHGya8B2JSuSKPFqcYMTweGTZP2OVGwXQNv9PwecrLQL1RURiZiE9LxOwhSN5Ubcy1IrYcmFq0AiRWGIhJsXw2bFgm0CZiAky1A/DOdIOY8tzlXISKnBlg3xPwQL+zFJFcEIPPRNahe1dox2mvOfJtpoIOco+1Yb2GtjubOqdi4GqKbz70AV/DaVAWavh32uH8natYSd4xWuH359BST3amuP5KXhpAu+mnbkPBPEMen9484p0j9xgmH1l3oMPTn3yxo/gx5kr0WAFTz1NyJH9jwR/BYXLOv61P+RH+LhbLxuaHTsH5XmSfqL31dfkpzsE7F4NB+2ngRSdx9kTeFZi6nfdHfg7YmvzRlonolr45V29tQ34l11hMF/7HGJwVWhycuewrVRP/VHpBsakulWjzBKb0SbcGPRbAGN0lppmcszgeOIowlk3DD2tWg5dNaOel5V950gJTIjrh/Kwa98NfyB6mqpyJd8jav1hDq42Gv6xRyF61/8QaxZ/GVOwrTyq2G7cVpxrPPPQRc/n6iGf+iRAzdzP5oXhzgqcdyr6vz0pcqfrQTsRGCt6ILOVF9PTWbSgs8JjpeDsKuLdgobnopezJhUnV48zbeOzRm6tbdU1Q+nMWL6+tweeGnAsY9uEPKkXy4AS/V15VYBMJvOF5qdQkxi8mYm2yB+ZFbVJ2XU1FYJf1mwd99UDpQbYdGn5w/tXJWlIwsw0WnyfQilbFTiTyOTy7UwBTUZ27JEtZoT1Vz+a7st6Tv9Dh54ol/t6feAkFxhXajnbQUkcngZ9bnYExrUZMD31Iv+T2ZG08vRoG//nUkscL+LGKBbhftYD2GnSMhbrcX/XVwBuhe7GVaP9FztmnrUWR2Zi43xtvxg+HpJGzeoCpQEfOSLrRizbVylAi50cHj9VaQVEaL5XwWxozvrY8m7L5FTx0dPF8viOrR9l+67TxYgd/VZgdtOKwWoo4u/kNXz7hJ7OF7NXNKn/Mz0MroOqgyfpCXfmLNbSaqv6yd36k/ncb2v/ROorRH9Z+/gJ6u9RXcv7sFzyhFrlD4WEuY8JFHr0OnCsl8Rd+5BtBO/kP9UJRNE7baCz71Pq8A6bCLTD1s0Re/soeJeFhixhJhs+QFUi5RCe5Fh5lzYPX13xF+Q9iRrjfL7RWImtu9Slifu3MC15t5dz18gLt6A/h4Qesq2mXPhiL6h3yblw5BoXme8L896x+8MdDAS9UMYP/6yFmL1/wWLZP9DY6R9BSI6YDU8KA/1g70G5d5SDPV8VShA+ucz49AQPhqpBrGF/4j/nXialoL1yEfR+Ydj6y1mq5AMZegma8b1oeRfoKmOqn3phngfNDnqzTiIJDYPCzXKcrWd9U4rHlhzzdWjVVWgSejxa4v9/GW1KhmSYLAaIBLxsN/y4WXAk3U/BsFkwvZO6uRht+Hx38T6LlFFoheKdP8KOj731J0fu7bGMjIoPfJt2MxOpH9hhtmpRv0wu0otNbCqH2cT/HG+1K9DVWbfw++QOemIpPiSJn4kVp+xfr/bTx9Jca2tH4H6mj+NOYqk/sTukqcUU4XCIme0w4FPe3phI2hDy8PuoXPFM55919fFw+1KDVgr6XIG/3wVtVJeuwx9lahP4LMXTfaQmVxxy8dCmeLhuUlkFBwjiecfmGnzh1FontyWjjz8MELxwFtNtRhQd3t8AkjPmVSm0k/Vj4DvknuFfwY3dTiQICD1mRolPZbVQlmOFPeaHme4oHX8TwUfYNUt+qSf430eEPJ/ATKelHyiMdWm+tQLu5B2ivnWiXLM6c/oxVD7WGlnKAKWsN3p1VEFXxwWJK+PKp4MYJnr/KOPxTs3yP+aaCH0ysIXg83Htv3rvryAFFu2Lh0YQW9g8OtJf5MkWka7JP7gmYSiaS510fPFxPFUbCV+YsYgpyQlvmJeXWnrfh5AYevp2Xe1omF2Bq+ahx/+9qRtGKLeHvZvCj1cGTPUpf+Jw64LlyaMnZrB+HRRlHDtp2dUnRaLpQotDH/Rie1SvFswcw35/JfcLWhahqdfBcN2n/Ys9MbTL7bY1ibP53w/T/SUyN/x+h/f+ijiLpbvATci6gv5A84XpritoCMXy91zPod/VMSb62lGisfWy+GSgnyiePRIjx17d5OoGfKF3Z6/g//csvHzWhiDnI69dHaTPXBqZ2jw9nEX2MI9+9vAV5QWWIeJwEY/7sq3vw1BI88rMARpuFcyFPXy5Y7B/hF8rnvSQyM7ONuPWRdQpnjRxBozY4RsAUl1orTHxTEbOZn/KfuNNJXLf9lowh8v7iqLdEgSf3ZrA5506l2BQNZY2w2b3ekGt1RUKxwMPjJzB4inRB/ukCf1b5lPKxKxpKxyFywjhoBjzeahvy3uDxKPXrK5/v7heKx7Xsz7fYz3iSWBUll54pRK1L/3YApjwFmApZCT+avKFdd5clMPNjd1duz4CpOH0Bsyu5V3++zwqy45PBxHNfjdm6r+yg5fZLJjStgXZuOpOKw2rJovG1HsDetVMqaL1Woum3If44WzkVngU/ar5xPy9Wd6E8W69Y9K5lz5qmJrkWD57DrfiL9X6aNvhl/9Ro8o/UUYz/ME9Nc/gXb1Y4SjhJEZOGqsPj8xX0/qLqxpw+cp+prlptrMkZaFsOzx4O1zF4IXzPuDgl8BMz6PU4H4DHXs49Io/JvfHJ/Wkw7aTpVMUeU+LvwGj4/NhxyhcOMHWcmW9+SPKGEk8Bj3S+T/zeh/+JjtBCYo3g4tnsImfByPM5esjz/sWcEP9Rh8j1wjvyhrGGcqGZIr46n5QrRazRcv/sKZ7hf46819fgt9wt8rId7A1+2sDPhPkOfu0mqiubZU5JGRtYijiefNlvXPOp3I8YMHCSvcA+spe0xqUWDIw330/vssYVvBmOzl3Dt/ta9r29223scfixIGMl/NNjjhykz23urvDZux9tFtYF/JWZeQbFWaEroSvf6TJNLygczTgLXw1yRjj9JuR8FF2JWFo9GKzZjnbTBjngJfD7P4sEvN9j+HyNwZM/kTWh3B7K3gOZ8b9jqhxEizasOXTDaw7Mh9OrrcTRTfbYOXgeJcUC2nA2Uf5ivZ82G/32zvdf6Ueh/mGecphyhV/4ceDh2Tzk5RR5vIqHJotvX+j9RK9PtHvK9yG0+3C+XCLvZ/opFvF3+R7wtwYPnHsGMMXeiCGFXyIKBIIzGovSYJds1CerD08vNqxp+M0XjALtizxs/AQP/qq8mnzxBo9MT3OXDwT8T5IfoYVYaHB+b9qCqkkCzLwzaEMtyFSaj4yB8POv13BrCj9SnHYmE8s78vJitFaJbd2ZEgQr+L3LG5hKmJxVetnC47c3saSqeS9YdLaqho3re0G7XgA/58ley29SiHBxjIlG1j61scDxSXAm5sPmyvcn+M3gfgHGP5c65YFhQQuLC3jINeBXvqpcU0iceRumkhfXtsTYUZH9LCzZv2KPHCNWX12ID+kF384uOdHqjJyzDXG+vbEZ0CIw9RamsirYbH9JKWk7YEiTfXM/q2Wf2EfuG9BdD5bwdB9T8ZU9Y/jOcHkdQCtWyz14XrmAJycvPD+fxbYSeSvwYK+V70p2PnjONc2/WO83Uya/1KWPtH+kjkL90/OnDnLO/C10hLgt58Rj427TTlXgoSc/yIPhRxwpG30sFs6uH4OPds6eclVESpyaiLGmD70enaHXw60HHnv3cllPlzBFaN/ZmF3MLzCl34GpujXAM6+LQeEbeTp+bL5XflY6aK95tWxFXOxt/rHVlooC/ise5dCeRtTmwPjIhHY8APP99jagpbZW2uD6QEwm60tFO304l31icf71fKrQOndmrb/eAYOi1faU6DO5f6uEH5oc9QXRugIPHrRXyNp5niNZ1JaI17IHpuLeN+RXI2DGkf0gvI+oKJt+WRsNF8aV+wNo492xhbbzmYffS7QTlSEDDzUO/EqvpwIjz1y+X+qDx9Vah186HIDZrgOP9/tbjTbHb18JurWe8jDC76ebD+6PeoFOeD6zDa03jS6i3qsiVjuXBFpxs2hhGvH7i+1BI30zXYhYG3ZH7r91lYrytobf5Y3LL482Je8ic0bBkKOOi/xEWa3YbRSd4JfZStnI/W0LJVbd4C/2oZ0NftuTONL+kTqKP42prwG/FExeDhO7097lp7a2qNx2yLPVrENeLPQDBXEJHrnKPkqja9dQEQ4jIdhcrnVnObSFKd+/qOoeEumbCOTlIWKwH7gDds7OM9pGO2ipc/wu+GRs6VREKvKwrZkN1zj8RLnK4Ln3b+R1VgNTnqWAF45ePeb7TZ1R+Y4kxq+IyaoavcmIPl9Bxgg8MbkL+JFziPNlFjDVTF4d6VtHU8j+wN/1hmpDVU+DH1nIPYCbXOPkhUsQ0Lreuozv5B69m9xDOZT9L4z84lC+Wsga370+41aK44cNMBWvU1zvrLRWFLgdzqfSO5t748uRytHLasNh4j94/9RlFFzXcxYt+sBw9oG2K5O51UZnDf5TfF4TYlrbZ8GA6pBncy3D+R9w/G4q196z/pqMH09nIiv7NnvN24Tip7ZgIpm/rzxM+hNan0/4rDh6w++j+4i8a7tSIj952/zK8pTS7QM8v1/u5fxgD1rd8G3oioEve+TkLom91Ian2vyL9X6zkfLbWvpM/+/GSf8rYUoLrSOJ3mStxP2B3IO3yZfkj6t5G63v8ND/wVSmreBHenLP2611aqpe41CJk8wIeeVC++SG7Jcwv8GvlEcvoF2jAEOjyePBRvwwI2N7hZZKe03IP4dXnxyr1dtwuwCmnNQrKPu5IOZzWWM7+3QHivcmU0JL9wb8vM3h0TeDuSKiFNrypwheNPfrT+vRADFZuKwgb9yAF0SAnOA8zw9i4U0THu3wOfdUmPJpjrzM3+83d8Z3RsXY4EKYjy1nV1J2JJa3pRL1W/CEMqzXlPgnaN/dBNp35uL8dnsf19O/gmdHJvymd3LmSnyvqzFbevmRdq+1JUSjzK9cX8H/5P7OUMRdrhOakQ5/4xiyP0WN89/0ghFZCzgi/7vuwHM3/H38LJgQKxM8rHzjJa1ZhpMZPJ5jdgzqmPynAwwZp+bI56xSybjM5TvocZfy/lwfUkq9VRvrB/nu4+MkyBk5b6PNROqKh9PCf3ng0Xwq12lr4VL8U4PndAN+9u9hSh39tpau/5+7fNX/0TWKP40ps7ocKPzC40Z3wjOf9iB5/BDaJXzrHrRGpuxJ1KNlG7cL+X5EletU7jpswxl7u7yYdicK5nLuhdGHXxm8mU/R5gsMvfbulQ15MKU1nRmLTidZk/s2Z2R/NZ3FwfOb8rxAzAk2WrLQc3yDX4z7nmL9I9fd7vqDT5VkR2HG5q1g6hz/fsruZO6tdxucpjXxcq/C4wfbOYu/W5z/tZf9kJWvpkrgPH3O7VatKFSyhRIyo3nzbVabFD4KzmJn3zfYYJ0kFExVaM9+h5ge7RObSJNactrD73cdMEWmj+uZiCbluqnaFNkRcs497h/ZlFngVXtniTAz91c+0OB/gsPKaGNnDV48ncFD6eoNHvzG4PEX6ILYaDETvup7Lh9mIgVvjBkL041P/PycmrSejXqK1917Dzbe5RGlnx1XIn58NzxKRwM8pxe0673y4H8JmPIfSzmbR7ZHVH9YTGWuchGO5V6VyGEH2v3ImXjGEtc38HT4wfMdmCx+Dn+x3m82Hv+m/Yz/3jr/P9rf70+vpT90Bzw0nq/beG5+OC8v0Ebxewzt4pv1kVf9C7SefZBzDRvEiLDBC+HHCZH3lg1i9o48HQlZ2zNYgMeSoU7ghY+pRJfUbVh43U4QAwNTCRdy/lv/Y05oubB1FqmXIOTJC1rJe33hF7IK2jIm/F65M5C3r1P4hWslEvgRX9YyHYDZ1eB2JX0Xd0owX+kke0jmFG9zAx5+j/Mf5sGFnLk9BbR9xFTvoZRUfHbw9Ic7tNNn6MwpUM6SB+PNmD0b5PVIle9UTy9oRcsXS9qFg7mIypV+5e3Xg99hb8biZyt7bB4uFvmOjn9XQdKMqRq08TGSvcmW8yM/FdBqaZUaQnxvDSTYCZjKTLmWf7rhfDbr6kvL2VRTPNuqbX57y36KsyUwSw20baSeDdIHksfKaZmy8SMJqVolHFr5SAWv4/hLrqqCh8Shc/nm4ikUD+fQ3sUEWnVTaBF4doScAdGJHGjg/OLkboGn59DGk4GypvAqa63My+Ev9sycTaa/rfvN/43Zo3983U838ob8s7Zm4rAGDwwGKoenPyJG+5+64ImT1FT6HbTZJqc37+xLDgySUITx9sZ8XEM7ptS32/j1Y8D/nFWILsuT74z1R8EUMVVps9+bbfgj69M0F9rHDBd9xXtOvgR/Ucs8bgBTronvw/7XFAeI4ei4BqZXS2CqIpoL8Tm+BzyozBP8FO+Yt2U6YmqG7+frMXghKxGzQb4+0ra2Ji05J8TUpS97dD7thRB7DdrpZcB1xUzW48XZ883enhpTqn2W0IJ93+Vq5nAKKnn9Zgm/kqVeRgXpphKzoCFOx3pJxcCZs1DVegNWWe2eyuMH2rGZ+w03fqDVip1qgAdvdOXGUZNr4Vvw/DbG/bW1aQdt12mCoszjvDkpwDTNcfz+GDzbm6x6tLpvZ23w/ZQu6zUixO9Fsm8vQXtmb/NDm20ka3hbfH/PLl9guLSV6Hisoc0f95DSTcuUeOkgB4K5cH5sbLWxJ49/C+oVhe6XK+F5H/zFGtqZ9tucxNH8H+mZ+affT9WM1dBuO2CKfsAz38+FIQYDo41eb+j1iWNViKkptFM0Rd7NIyujMhD47/7q3pwlektifocHjo804Nm525KYPOHxdyM4m6D7jojvOnx2XmTzdbtWyOznfeHtqoPLZ8zZIQafCxHlJTAzaPKK4lMHnuMHr+A/L09Ww3WI4W1jvBEz/T2txPslgnalyzkaHvyIGOF8Dx/w2HRutqTX1ljx+BA5wH/LmQO3VPoR1QCxrlSdSi1nInKNzYPdFvdI9m1dsui68m2+fDiMygOT72QnesrXCY4frTqzjZ9bw4WfEQui4GYoYXHfNMyXs1DzQ71so4Er50nNE/DE1TJYeH/RkZ8tNYXf2gCzlxI8XKyqJ22C47T1T+QZ/P1oYwqYAUwdNGjVpOpptDittDbopaXBmkwISichZ1HpUMpjL8ZtRDJiYbWpBkwNrQ+F58RuxexSj3mJ5EVFPQemejnu14PfcX617K2dDICprHFs8m25huHWwV+soZ3NfpuTOPpX+lH8ae3XHu8Vpe9gpUSDQQNPHcJvVKvaENFP3oV8ZuoVVXIfajhfSUyF9x0FkOtM6FZ35V0CP5bpti2ivmsM4A9kLy37YQqxiP8PTLHZ1hRRvXrbPI+3b1rdnj0l2MjZNbMAMefnD/DI6fO/cfcl7Yoyy9Y/iAGJgsKQJlNAugxIQGYqKop9B/rrv+Ct891zR7cmtZ9Tz9mTathiArFirZVkRKLfmd0XNWy7xEG/4CCmpllYwnL8tpAnWniy6JlswSk3LwHOumMse+kVVBFFrfXZI6b2Y8Sc6501kZlza6gVIajdjosZLZusaVhgdSbU7glj+GNsGto+dpjX368Z+o29zVhieA4UBM+XRzMzZ/IqrGDlDuNfOYipxxN5LJ0dEcOeIQGdcdpAeTBQG/vDO3OV8hxW3DVJWWWIYfFWF8AvL8SUWyBv+kv3AXFUTSl/9m+DfgRqtfV7hedfJ8NeqsZtAvP1TKfp4lL3tNnwDOqTQ0nhdag978f3A1gZImbG06Si79mj/1dfpfOOD/Vl+PuLaUJFPirxed1elx0U+xz9XPvA65tdqQd5PmZCvAvn59bQop5Sf1frQf+SOYo/zVP3nbdBzFiIqUOO2us1FzasThEamoO+A1ac1A2sYYbabN00V2a2HGNses/aYqNxjJks3EMdCI+Ij0BMvINdBMt25aAf20YRTXcHBZz24dCye6GHtvbBC0LlILWpY30Zi86PBSyt24zmy+Ww940pauDjrSPy5RhjOizDYYF4jJjab/H77Zm7gnDGnyRdnU2LkYqgxy9sHK9SYU4w3fEWwnamEth+MKa/T/Rri9pFrSO7qJ3OdGqAWVrIO3CPa7rwPAFZsJq1QkR7i53fpgWZIvB8nyVqS9IhpkpfxpiPRkhzD1enIC4vC3k4kiyalSpq1eDqIi8tPjlTF6GAdDc22/yR4PdRFzG1uUSuKKbXgYe1+w3c72si+CJCnglHZgEr/4o8vp99LNY2qQo2t6cipfLzSE/7MIONBbQts2HfxJO8ukFwGtE2l3PJoOel6KBqJcTUeLxTmI5DgvU5pDQvhrl3P9oh74cNatPugNpzvehcKFdDb+294vxcH1qVKL/bJ3HM/pKemX+ap3Le1bDaBnMh2Bq127rlNiylOebZ/XgXsVn5qFF72TORP3aoZcwD6n+Q+kwUjzuvmPIY9ghTLY8USYe8cLDXEaRBYJP8ISEyU3NFwCRrh+arBoZ128EdAn0pCd65X2vo5Yw8NMGYL4BhXk1bvkZPvUFMrZYd/lfo5bB516jF0nmP3/9OSvC6/VNkxTwxqKO1C8jNHrVWquH4X+93DVE78MX8ZVWsCoe57eWMteUGRRJb7rdT8F535NG5Gue0sU0BW0VDTNU+8tzK05HHssxsxeJjIm8cwwWkC8R4GSwxJyhe58CquSHm7NTQqKO2WxDxArWjbw5rj/ZeBqV3MkV5mvQ5O1cE/dVWRx6MLPQ3/d09gyVOE5pG0+RJnxnyJNyGuftpjN9/OczH4Ab1RGSy9KxoHIUpFM+OiqGxOjD57l7Beg9z+6fkVdMlQ4m5tjyflicbMTXXzBT905LSMpEwp+z2iy1k1eDnXjbmjHK5Q+06WqPRtfaHn1uXrpLR7/ZJVMn43z//TTzVlLs1YmQ0p+XtjjzhCGrBRvFNUjw3O/QXfLGGdb1BHtm7GNNc5ug/UNNRwSoOw9xyA5vd0INkPHjytS1CPF9ltyU1HgZtlskH5s7Cbgtzxw02OozPGNNXA7Hz2KP+D7wCissJeWTb4OfHe/RrSxo5wzto/H6boNFbrx+IKbKBhultIsBKVg+SRudEodJ+MbR43mAOkD3kgSK/r8GasbHIoghj2gy7Cng5Q09fX3tggZRoYLoqYvxNNhEV9SWF7WuGOePe9Rrzkq8BfnBATHQH2aCrI2pPkUiYI7y9ZbGXcbFB+COTiGf7vNI2FgOPH1Abv+8f5DUHY1q87zIZdhoHxiVMFmkeDr2nAe/vvbgfgTaS1sKXb6/0eUZe29QtXm+eI8+Gn4kCrrPUCBD2jOjkQQHW7EVp0RRNxM7L+xnsUKaorfeRQbsifMGmSof6M0B/W407gFKqhnX8Fmpd2Qo3kBbIk+U/9VfjF2doy5aoHQ8L5+f60KpE/d0+iSr5L52jeI/pCmPSmVORSv2TjVtiwnbSmhiDNfqV1dZbQjo2MOYdCX/xaKmIqdcpRY/bcp9drPUO895j2KN6ZV2Z+IQBZPXYFvlH1xW6m7g9WLmLGEuczmAfT26BfvaGyPxPqrDPiuTAuwNrhbwbenQSugR+jWxSFCPOfmEqu0zR36VVUzP1miGSR6+H4Kel/KSEeiVsjDvyitn2PVtbhyUKJTrCmLT6iH3bRwXL/MhErg/r3NPvHXmgooipYyX5lGptCrlE0G+hp1eYo92nQBPHpKXnyArlFWrPSh3WxEpRbzGjFRas7I/ZlrfYQJ5QUDsXK2vWFuHwzln2dABxvMlt9tggBj5Jh9cnHogpieP9NZfBHuYa0ShI9bahh7WeDf3T8fz3CP2WTW5fiIyRJlDRYU7au4ipZbWhVOgf8JmYBUfw7qpD8uMHecwa9oxL3zuvLR5892RS2HKotmfUtibpKzYLwhqy49AH6mRizpiPVAo1T1FLFmPn52o9Bsz85v2U+rf0o5j8Ye3HpmQJC1XyiegtfOYWR0zlKxtjasI7i/UPjPF8VrK2CGqMaW14kbLUVqnI1T0et9pwC1DdvaEvUXNkZ0bnsBwT9D+mCHvaOVNUcJOjjX7hgB766coNmFaqE16cPz2LC4y51bNDHrl9+5rNZHMBQlkjr6kn9EuPWk8hmy0tWsQWYjrvVhHYW+dOsoMsH2mXIg8sZ1dTiO0OnkxUK9SGM2dE+aJHDFQO+rU6FYyWq673WXnOFKC6jLzTj2OLKsc1Yko7DHXJW8Sk2m81mF+PcpuK7/BO9ztoT6pjTggZ8uxK53h/igh57LkyUDuehnnF1WYmit3W9tn7qnLk1YtM+bANBztc8PrSKEDM+Sr6wcf1vQO6eaht6t+2Fc2eiGkevOw2Ny5Wj9oZJSrTFI1m3+/6SRcXk8OyezhEjI1hC4XyfQD/0zhtYdSIufWZP1A3GF5bBpQ/WRQsEkhnLfo/qqLWfQXmGrhyc6lod6g9F9XFgcrfIM89ufNztR4qmUx+835KHf2X1nqMrd3Qf3vlt2UeoqdtykyC5LWRCbeTt0LbA2qnImmZKP0WRUOdXjIYevuQ/PtJeqos9Q2U15lHc2V4z3856j5sbccixct5PKl8/L4h4hnyljrpFHYx3A1El6vewqG2Ma/uhYB6tWG00EvEbB+p6D++gY3+7o484VPEVHrQUIuaKnr0meoE4ITkLlKPJg1tNxiz5dVDTFEVeZIfywLo3FZolrGdweLwUaJHJ4zm1Q790Ho5RR4QV8Ts1TEMqn+QB7aQIA9/nWGOxUXMRU0rEUBM5fRTeQJWjxAxlTXmMG+XyGC/ribNt7yOqKShduZhgJhKTnvGJt8ugUI/S236GOpwmzOOL2NLPH5UrSMbuS76PcNEtnjLb6DXof970d6GPRV2iCllN+/A//aq4NNJWNH6rieQNYHTih1KOSbGzg6S73NYj3hfH2kR6ncQZo457bTtUCeUAr9f2Hj8U6L/0mN1BalVop/bbYf6K2NhwyqdoJbc3L4/V+uhkqnxm/dT6vgvmaP40zx1cTn6DbvwRWFd4MjU/VcHr1ZlkdFwizwwaxew6Thqp8MUY7reo2fOihba4nh9H+lx86gh/Qx9esBCv+PZxANBDtawbiA80li+P4F6jU3Lw3PXs0Rka5gv1SlJL2f7ilqMZrCc3il6+BH6H5RsJWTnqU3zebB9UmmovaguLmJq80V/YlaOC0nv3Qj/8ndFqx16fL44mrToXeSBqR9k4GgWEWnWoGd/qZcCSu+LnrxS0Q99xBl5IGKI2aMa9XS+0Dn6nSfysOpaT9Z/gy/YDpUo3x1kn+4XXgZZ/0CeVcxOY4E8NVBCejJJ3Txi9EpRO+e34f1XuLct9JuPaNgHET+/lZCXP/whYCFpyIOLALVtSqbo9+bVuIVJ+I6oI6H9zOqZjbzyT3++bPKC8BGrNCOLB36/rMboV5dOm98VHL+1P2zAnJSoXfVoXVF7Y15hEwfuYNv4kR10PYI1SdCfiVfjszbuUIc821mb53s8/1Qf/PKKDu+Y1+nP1XqoxPhdTaKq/iVzFJM/zFP7ib6AtbX1h33/MBHO7NUE/EMmkayZYMyGjcA8vzBQO30nQ83b88Ihf5xBCPmKx22yq6HqYOjZ36M287OHCwsTrDaXJuuaxufzE6KHNPQsaVHvz7OsAr95T1v+GPqXy9YDeWh3xZgv54jZ6j3k9ckEtaOUovZCAuFoKMZmW+TO0JwlzCiYp8mNpms7ieirRJ5bvujgX1zkgS8Mv9Xsvi2f5Ph9ZwcxtZntaZsvZOSt98t9QxzgeAQ9Gk+6Xj9QK/kTTPCWjZjcXp0OaHpAv7ddvTSatF4Ky+Ju0+LKEaNxfsack9QyhXOna7RoHksAFFWk8FGCsUJtQ1ibrYE8NTIVtnMfGazGFzzeZ5hz4lNZAc3jMYVtIyMmd5gzatfBHDL94Pcz9/WA4PQYt6k5Dnp63qk4vtB3RH4yG4uF7L6EcAM2KYWMmFtsdhfIYVjj/HjuGqZ1XQSLBLVzfjqiVjzN2wq203QmcuuGPE6Khwm1/EaMrocayh/DlELGv3k/par035vl/CcxNf3DPHV+tCXm6alHiniO2u11kFWwi6ck0nCohfCongPYyCPl64k8AXqYQB2pnJSx/PbpbU/XUM+2bpvjXyqmfXYz2FyG2njnus6pxFYPiN9zS+QlR72/nLs5mLE9pVmDQcySfIeePi4Hz8zw/LfrRcDm4VmoRefoN74v1FKr8dEU+fFsRSx07jZYZn8lIC2QR/zp0Afo1ciCB8OeCRs6jcEebT9t9qwxb1srPF8tDXvIjTPTYHBEjIej0mrFeWIc6ey1jiGlg2i62IjJ2WP6BK+zdZJendeTaiHlsM3myLutbj4RI8kEEjmTWr6L1wrdFWvk+WLoJ7E0LI2V610Aq8nBoDwtzJ65K8wZm0eJ2rI9WzXTp98C/RodtTg4yaD+5MFhkX5tKshQn5Ud9ndIdhfEnPS815Q9SATVRHVoeZORJ8kcPx/PzgOv3R8Wfff0Aqvwi/efVLxh1uESwuZ+RV71L5hDjPd6AQWTZ7QcPfH6CL9LEK2XwxyGvP+5demqokx+N++n/SXrKP40T00X6xKE8/VEebbQz5BqpUCMz4JkubExaHbuBIhihnle26HoYaNLDHm05W1+kV8G3d/1FWxvd1cU89CqmPdcUFh/h9rwz+URUYMFNzCNiSWK+NUdma5vOcwmYtJms8m+YvcdxmyuMsSUf7V8Ji5tBoW1QEy+KjmiqvyIAcrWpGWe4vHvUpLRbxyuNFtqkkbl9dAHqJJkmqHIqZmnfgOwxKYnaeLzmmmnoUfkFNA/jG4YkzfLvQOLbTx/sqlrWice5nXO0G/5PmLSLr53CJ+WTqE5vCr67HB8RTvUbkCHmKqKsQrW0UNt167WT3peeBiz9zdicicajdndYo68Y+kiXfjdk2n0guO7jVFbWqemYrFzyMFdLEcU5TTyIBkNPWOqJ/L4OEft/fTTYY0wG4l09wh8akpdCNl1ZpPCcFFLkukdYL55Dhh3A42eMK4hU2IXeXZh1szx+BzW/hExut6h/xvNOeqMccSIWKmoQ/LveQLm5egIsbnaP9fbWVVG+m/2ylEnf0nPzD+NqdfZLGDbDvs9QYWYyE308BhtBk3LyeZJBV9nGBN7lOfZGPW55IURbDyd0/J5l560HrbXSM+aS3PHGfZYu4b4h3I323I/XlvIcs4V0JghxvZzTM273Alh9m40knp2mrO7PPQTvA9rZjWv99muQc++TWcmKVEdWdTqEVPVLEO/1NTo0dejpQEzf3oh8H2+ehrNuhTW8UJqs/yD41/ZBxdcd90J/tU4sMs/PfvHO4eI0QS1W0EPF/SLOLKSOkZF37aKmKIp8vBEw8+rj8MZkqM5FfyZvSK6jmgMPF4ib+ouasnFoxzWhVSG4Mx41PQ1NOjNXhvEFJP7nlVm6MGSmzrNQn+H/gldKiyGfUmEVyCmDjM5hXn7UETGeqmn78ZMII995M3Zrh96XtpniFBMksy53TCLW48QFteh9mQ/Qj+6WB6G+9dijlqtURtWL/MI6XO4/9XKrNirMn1Ir1/Uzv2r69n57hWwHoXIk9XCGtYErzRwujfy3tfY/9y6dFVBR/UbTE3/XZL4H631+NOY6hOSI09MPFoaBDEx8soOojnoNG3PKJlCY/DQVY0x/1lizMcZPuON5ydt2c43DZV2Ygk5ZfhM7QK1G01MC2qjRAy48Uqjj7l8AR8IYiQyhlr3KcZ8QITWZnGYAjPNXQxLI6G0rBECjNpimItmZitUD7XXaXmJoPYOMkmlRW8xvdmj9rJvF5r2R/z+6X3QjpqCWnXi9xUrFqUDFkzfIp0aJtqTU5tCgTFE8lxCLVb78hFCznA8s9kzomKM1wP3oXb9XiOmTvsVHp/KE5od7rVG50saQXm4onatA35lI//9gcSb620qL/WKqvHQXNO9D/uOuNAzOTNnsL4ZE8LlflczV0f/ieIYMXce3kFrXZbAfL8jLT9NXw1NJmoMq+sFMXs79DV77W5HYH6t0LSB5ZGifw1g4eR2K/KY98w8li5i4oQ5ajq+H+lrvW5heTjOiDAnO3x++4cHoo5wvFOlu7Iq/GdvnTtDLV2i9ixvmQKec7bbMr3bP7cuXVW03+2TqOp/Sc/MP+2n/HohYB3lLhFHF5/5ork/IXJOU8pvSoxufaJz9Asnpy0WA0/sc3UO1aZOaFGe4ogmur6A1aOZkVKP+oiV+2GNqneVRWbnwZPOR+8TOOUXMVLvOvQTk8ABJzbUFl7Dns6XFHlvUa8dUkgJYsaPUIvlF2LSfCNLFd1e0PNv+h36pTdFP7TpPmMIOv3c8u12k1MaIwY3kzcmhHne5EysZxKEpvYS6XKfaLQfynzLh4T+gQDm+VQr9xDuAlNgBnha1BktAoCtjH4LaS1nlpk04FFUlSli6krNhIaIcQ9j1D+YR7Y/uG8I9iPksU+uR/SlLAqoD0M9VjnM2807laKWW02QZY88ZzutTaBaDdpyUzXAomgaQnRJviR7bDcV3VmopRf7YQ2w9kY/ysx0D76uEsGLxTKnB6lFLbnK0B9dhjmX1v+aEMQaauHpd1pTS1UPAGDMWvFiQy3+Ucygui1MUqhkh/7YR9EqXi4TeTfDnLHZJj3yYIR+7Cx/fnANrTLRfjfvp/8l6yimf5inuqOHHh52wxzDHHnmSsZX8BoNY+IAL4uut20M2c1yRFm0YLHJm2MeTNeYnr/zyKCBpi5g6dWzNl9cURvuYnkKaKElmsp39NhL84B5f/M2RZ7JfKgzvckQtYcxySYjMNjCGGrktKvT5t4BPbVM1QCWGpUIlOfYp93g+ZelJJF0+zYVph0+XwgftxPywFOy6HZPBx54GC1ckZ9Y8ByhtnkunsizjdzQI0dMwX2D488i9EOb/WoD/uUgt+lXrBV6vXtzJLoQtW3YATBxl9fgXg1ExnZVV7RPzACyfmHRQorRDz7b8g7W0pmItJ2HiBQ0m7ApToip+Da80721JuTLhYrjfZoRm8d4/0REUFuSqxWxb+V4MF/pnxaiK16f0mNOWT326O+mBfKs9B1tAfXsV2TT8ZxR/bTD8bm2TUtlqAMwRsUEgkKRSLZKVjldJ+0e6mo0E+V3sQOmfQhimlqYMyajLmfZ/oL+VB/6AD+YlTO6W70hngr0Ywvt84Nrk5QhUv9vTBl/yRzFn+YpXpIMsuXTFcVrj8/8fvi24Cx8lWSdgnk6NBcx6vPQoaIaY8ynKp+hQdhEJF/p0ZEew7YEkA18phPSM9Y+AgWSuaYTvr4FEb3uVxg9kzVqweXXzJnD5qjdtsdRmy3uVs8wuBAz8hlj3ik6jd3nqF3ysWmIbMGMnmqb9RwWlxX6pcsLtU+3e70hGuVHAuO67qlb6QnUxDUEPLwmYnKw+YKXFPcWxv4bQ+i5Q8ydawejX0d/E7n3JcT7s0QHJB7p52hizHoVattgijy7gnsJUT7F8RlZZNFDj5iqtyXm/VziNZPu2xMwx1MJX6boZ9gHtVUtpcM68bo/slP61cHBzCT40ewsdlzvBu069NeYVnh/LyO0na577dssu6G2vBd6CGmEzjFXUox5p9msYdaGH5HJRww21Vv7UH8am+bnHY6/820C9nGuk/SLg6U8Mhvgl/eMlkd9WEevcQuyqECdMMt5xLbJGmCpfhkVwIeayiC44fhOw5yRaf/gOgrFIL9bm2T+Jeso/rSfGr/bYa7Xd5GHFPDZdY0PYa73IwKPxRPoLvFCWIZjm+Tpx9TYuBAU+NYKSflcDusI3ryA1eSMz3TioR/6TJMXeOod/cSsm2vUj7M9RIspapVbgdpE02ICga+iX4htjMF6jpjJ3RY9M1tyhS3GCwriow1z7euhgcsYj/NJhbz3blD7EHl+gYQZLYHT1ahooaF2gsdeJ9mOWz77VPMnhE9xE/ykDX7PXSewavShl9kwfZ2pKwHx96ajnxNroIuKYMwqp6HWv8TPz94lx5xQEZKaq7ChokfMpauhdqNN0Q9qRbYDX23HNJOtoKYH+hCwYkPd8Jo1R3bbuF8wd51CssPuXVP+QUwVdjbMm4pm6Js0MiCqbh2Fzac+UuTMALZmjZg6XDHmm/ZTQpIfOsIdoR1paC88SL3eRj9LzIaNgg1eX9hNaDq9TX1Kl+sdVPjgSDEZ1hyftUCH6HQwWk4NWaEk4phTjhZiOg+GXmUN6gZ/fzTb4kbh5/omqSMy+t26dGvy75//Jp4iOiZscXNdmpth77MmLDNgXoYqXPIfT2rHegCb2rVJETx2CjtfPQsqYqJYCmZ6TzNJzyGD2WzYQxr9UHb+HiAyxqjt5mJS08s+QEwFHfqhOO+ALUaTJ7jL5kuzm4Jaza88HxZb0yZlOcwhyArm+fmpUwVfzB8NLfOFD5VXGIS3R/PK+HvZAM3ZgWTKJ9RofUJttVxJOub1AP0ev71aCOz00sLNNDT6DNcxbDdTPH/37hq2nsgRhNV20maSv9KoPW09KNMWtSc7Ic/OH2MXZsfy02avdGrQaJhHW+gjsy2balexZ/deQFDuFQrj5M6os9wN+1HF6Me+el+zeFzeYL6/fgXo21dPR2yNOUke5k3jFnNO9sScMrfZi8JNiRi9S2KOOalAvyktMOZv8oTDXF68CD9lFVA7Ey5s/LdFxLZEnhTEPkOY8RHJHL5idANDP3Z9z9pybnSMvd0AtbFyxpwkxolP19EwV4/jQz/r4vn5dVVD2Csy5QaxfnCOYqRov5ujsP+SdRR/2k+NqQroZ5oZyS87i7Fd9nYhci9dCzsVY+6adQEI+YMeOZbR46v0MAEnjOZtKQW6T69xKwBlCyOl+uYGm7gYTcM0HeXtVTOoN3Mx+2rhsO7gitpkc38dIGmTToC5R61ngI6YKWu7LQoNechdnB8w45S0WVtOj3QqCQ9WJUEt+O6QZ/hnskAPP9u3fFI+cpp5IoIqmWJqKBL0e540r8CZ8VPLVY7ZX4TrCLLV1G7zZDrs5fnBkfiPAP3STAuAmhLGbGntUHvSD35ekeZTcE7k3XLEVETHve5BreXoT/Ir+sHGvCMmz7cPTWfz+ZGOpDCF/DmntNxTqJlyCdbgt7uOpvkrUmhVrgOovjDUM5WNxVZEuoKzyu6Cl21Y02KEfi7fCeSN6IA57RZ+PHBPjwfmJN9T6C4c+stHsdUWk09XMXd8WkMoPb4tz+qlQbNu2H/4pqGzo9E/85zlCayLMyZ8+9pENHqZMeYMTIElzJEnJybmTHMvdMHnH/hB7TcaTX/3fupv6Ueh/2Geeug8gXWkz9o8eg9rPpe2Ak4X3QlwcTOGjWbRb3RvWxTvEXr85jh9gxMRj4i9N82HXa4FEp3FiDA+iBFnXFpgb+ShX8TRB+oe5R0qyKtE0uBi+myr3FDb0NOjzYoctSAMc7/lBWO+mFh4fhbKJYR5/iapLG4V1aVhb5lDitGDF9aw6v0JIBlbO5IRadpQ70ZDKKbKtM3mRWew+3EZQsIfLeXy+a5Qtx16RIq53ZbvBLWbfkrHwGYSOnnte2vo6Utd4CvdJmJS4ec3bvGA+PC+t9yY34DeDroLaLDQD64Z+sF7fdKBGbNXy/2Zr1BhDv3V5YtDSh70Ffu29znqOXJvs+kjvNJGR55d3neoLZsh52yl+RJmIr1QXiX3JwXyQO15tk1RHh2UcHJaT8G29Rtq41jNaTgNGazTEP1PNOFDPdgrgeShvwn/Tm4Kne/DDayvDSVlqGJSPMTvHAIhEHPCqRl9hCSC1fuGflEC5GE6ySgw3VBJun/wn+SpocvL/40p5y+p9fjTmLp5XQzp8zwT4vbCZ168Xzuw7NuJcqm+PumUCh8212G9mytQe33XyDvhTJ21RV/MczpZDXWtes3a/D7nGiv2yzuE1/LaZvrOa+jY+W4h7A6SSGsX9f7yU7gQGPszSY0+AdpPhr1Ey/HgwRfdlWWKLUNwsa+E730fQyAa+g3uOp3w+xkx8ZbZCOioqYf6pHlDiww9fmnxqQDVxu+/XQwFwovftNlug5h5tcNepOAjzz5fGJOvZnaBoKgR8/RyRb9yVmdQXK6IKa03FfbapxVqp/mZ8u++Qj931GeQf64yyRq6A3a/Is8E1+hKwDuqGu2zC8DmLJy2XE9Ry3rqhEA4n50Ed1Pkwew4aNdtMhwfcs7nhNcfLupDy+EwudIzb31INxH6TWWEOe00q2qw1/4ZeU49N1RbUgqr8x0ZFzTUznNFkfD+Jg+aLuX5k2427RpK6Yl+7VW8URc8hpzWVC+aPXCwtD1fQtT256GHTG1ZbLaNkZ5Mn9Ds+tke6c9hShv9TvvRv2QdxZ/GlBkN+8s2zYwWgTLE5N2eg2vudhQW+aWir9B0YVmfLVLsGXrkvP6mwOrtME820ixqhCSFejRG7XGvO4U5wQxg3kcHwS8jjImTf67R32wNklmzHWMT73gFc1w3BFaLqKEx82awRd9A86lpHtnaGx1QWyaHFg7LcUPfS4+B8J+6SFepWTFf6VOw83FF+UHBmFcJevyqDdE/QIPa1IyNGOwnqioUiqiI5s/FHArvgucPJyaw/dUWMPvOr21avL2KHryWwVb72kLMWvx8dbctcLbHhvDN3PNp8NEZFOFZFmkueMS+5RLALI8tTYOnW9OGCA7VuR/m6oe6XoV+VuBo5a5NZ9trT7sWtWuexnhc/XCF5V3Vgjt9r2k6/2gVta94f2HcyW368tGP3izdgKgnhzYdpaOcHjXTgUpMBhXLOLC2z9FlfeQLzVIxv6KfpSvYPCn6NdK+FbqUixvyaIk8uN/4BnVmw/pDNXeIiP55vxcsN0DL+kW5WBrKD2Jq8tuaRPaX7Ovxp/3UYmWih54N68He5k5j6yPcgc5U0cI7HmFkBmQGws2ttjwO68ncoHQAXQ7qe5ecgT7NYX/bO6GksGqzZ8/y+QE3j1YUJdEM6BFWa4iTpSHSLXQWO+uRA55SVG3KsuBKP5XKYLORh7U5Wdew8+iDitGbrkgWiBx5gmGeLvJAp6lxRK14pbsXmJErRGoVZ4UmFnp8MTpOEHOA2jG5mjewS1YiBnzEJHkjzwrTtUh5j4aeNVxCzDjhQaR8dsop5WvETPIZ+psP6/lm92sByVeqBFydU02NAzqvtXqUUAvLHWMjH68vfj3XbabouUWnXx21s/dyRKHOrYiNzI8DlsJzwtP8UlP5gX5olTwdWl7iYV9EM5zAPGtB8Je58GlJVBcW5Umm2ddE7ZlGfAlWst+J9CwxoPdQt6E2LyZqxwf3WdOt8f7WSSuyT79saNA/VrDwIgSVukyeVFnbKcRC7Gm6STBnkDPen2X5GWoUz/h8m9L2IDHPiLkHPKwfxNT0dzWJGvlLemb+aUxtc/TQkByZKNwx75lQDA9MlHc0c08EY0LHPL66m5YQ8Qv9xMVYKujuQ1lkypdeaeQN67Y9k6IfEfzJ7E/kofaYA4XufARKvhnGevDVWzA+w7oGy9tD/J4lBMyz39O0WSMj7nU8vy4jD40UrYX5YQUt+NtvQ/czzNPLhzttMVuj9vksFjFE6z2nfBwxi/Kz5wOnkkbA3aF2fB1EAM7FxKhFSmzo4ok8kcojPP8cvT6zNscNWLvvqs3OcNDoYYrnT4deZ8V+WHsEz7YDa6xwwa8OYvq0VG3ILi1q11zmFvOI4kAcbaDlxTq9Uv2NPA8paseSauj5H5qyQL+ohJTrZXGkmwdnsLAHv5Y+d09WgpnDLH+7JDsYypPW/WIGG0WWCKcEMbeyvwYfl4eV4IlGcswkxIR6NTJFrnwR02euA4RF2giwpWVFdztvCRt35LTirqKWk25PxKz0qWhKv7lGRwe8P4UtI6a9/U5B//q8gr0nyMN9MfF/EFO68Zu+Sdrf0o/iT2s/eUHnUAoEU96OEBO3XfgEmzI2zF0fLBpsMeaLaoraw+ConW6L09ALa6YLXuKTxZjrEuCTgIqicDAmm2pxgGgMXpuiXskpCdwKHPHSBcwvSU/9Kz7jWff2BD/0F0bLmNpQPsb4u9bQT+89f0yBPS1fZGqY5nQ6VS2ozHY69DrufCZF3573ySokUH0+yFozgtqKrbQ23Q3aUQ/PLz7d6LxNj26L2lQf5jhG+Lf8qqP2NEhuwWxdcZLZx76n77a1IX8M+9QvPsiTT88UEGcPj6BCpEDjHr+fa3uj5clRNuhNudQQ3l4ehfmDK9QIaAj1nNptEemo3RBc6Kf0hiITtQJ54xJizpgGdosgRT86krMPl4u9KXjmOz39Z//hrfOVaFbEqD0jMU25VDoFzfSRc6S13Zmw3LQmFZ+taTFnlLy4fJuin/zcMHN1hVjAyt4gD3nxtqHJDBmW3dwEzx86mBMvyINVvUJMh3XXs9sXc4K5my8oHBLU9j+GqTFRfvN+SlP+p73f1PpvwtTndEEPbV8pKeUen7nZofbwxsJq00y1NJpsTRvAG5kkz8jQo/K23EGS6RP0E6PeouOziCG95MMeaKPdv2rn2eFuE1guM1T+n28JDGbTNtPj95POy+mX93KFx2+vY03vm84C5AM8/2nQZgchaoyUt9Py0xIajFnM08JsJm063gza6zUt+Pd1nxO+mJsa5dYaMTNJVZK2Ga+ZusJoIt9J3PLR2LHo5oLaa/3KTFJe7kN/jbK9QaxfPJpaEzOi1mVhwdYvLFGeTqhtlQNer8PR06f7/fdKp/JbhvlnZ9CMhOhX9o+LDbORgvcnniS5U+/UEMfP0Y9thh42o3a3QB45S23ofrKKziB0oL5UtsirEC3e5XLmnHBvRGLb/ADV6jXy5PJqtABDbYhb3SZ8nCPDp6pzYHTvlwY41kkmfE1kjcqbb8SVfrwU2c1YMup8uhIWX4I8ubDfOT1N1RGYizHKh+nKulLVeeD1T8e2KGc65jzluzuhFudRy2l/7H8QU8rvahK1v6Ufhf6HtV9UD3MQ06F/3LrDPE9jL/lVOx/xuPEpdx8WiDWYrVDuqH1CdV+C26UaBchNxMxQK7HWTYfkcbOrmT92n1y5NBKNVGHn1CLnHOzZdkKy0XdbU2ef7HmXejJJXkpW00OL7Af22xRFuBh68g9rk+bDer+wunQGXctnCdjMQG0npZinT4fA4yN/6hGen7e5Y64pg8wMVJE1r3/2czq4XNmrEU2z076ishjmom8pjj/cvPG8YrECrzsiJvRRDA756ibkMaBfKfJdxaT19MU/x4NJ+enz9WlRvg3wzxLy8mf1vtIkve+5lFsTkaxEbTiwCwe/MreIuA77SsonnUFCcpVG2e7TUHCH/Yy3FzyuOsiDcrif8u/k0rcRL3qg1xfy9GKyRcy+dog5/RJ3/FOyoM223adGbRhMIVzv0G+J+7an3yyWuL5KFiKbeJVBy62XQwXD+7ePuY0om4oGPGLYhJtJV9PutaOoDVubiusZz2/kJAU/PMzalD4OPzjvNx79bp9EbfyXzFH8aUwhlGYo0Ic1pPcCn7m/e/iAmdWgiTzmDZXVtQnl+2HSwrDRD81mcQQ2QofAxdv2jvPeBZCOVo4oFwJjsg+TkpNwNqFRuukbauqrDJJqMRGZc93m1HedBZdoOG2T8TUFWk6HmF0P+3wka5Oxz2GrckVSNBK1Ja/pxVrpMPMrTaTxHvP0UdtavFtzl0K73TAnwXQAK8Uet3z94sDyNLG4MR4FJN2cUosWE+SJqmlM9FPG9km/ywUSwg00EgadbjhuXkpAp7opcNjo10oR7Lg81E/F2X5/pORwn4Jv6FOSLidyQ9lmG3A5qQkJFRZVjjoe9vlYFqgdlWEf+iYYd5yYAaHxbNv0dCMFEsyzMx4/DfVN3U368ok7edNQv/AnFVprwbroEbPNG3ly7O7vfJy1MwqRvPcpI7IKViRJbWZV6JeabvNBdD8K9IsUw9HZhUP/wy/y0Pb5tuh36M9hia9Mw7h/V85pzx0oGnPoXZCaDVMZoZC4a5PwULd/cI5i2Hn+N5hS/106/x+t9TD+sPY7JniPNyYm7HKs4DO3Dg+85+BORXJsEsNJlxnGPAz96tKT/KTj48YGvyUjkbrkDc55aQ5rXBX0wOWwH1R0W/mcuN2oDY+3DrXZLEnBDr8a8kqJefRmBClXlUJrI5g3Nd2R+wRYfZNF+i4wWz8m7olPP48xDY2CM3qQExUioqC20zlqR81MDf7pURWlbfP0ndlXYAbIpiPCpYb77JPamMcpmYv0O0Lt83gjT4j3Vm5TN5CP9HnBnJF4+ZfE6voBzni2moK1uZg0r3TTZ7P7veCkQH8dBvaeUTu6jyERFfq5t5YArcO5zI1l25PI1kLNGXHPBT7CaC4cA7VVPs9qrl4o8tBj4PkqdHXMQcOa1fuM52zW7x981K+ebeTdUXsehWnC9u2gNnarrmKrMr1yKUMtnKlPxCRaTwXms9JoMyPZVnTqLp9cnixzkl1f2pEmPEyhfiIPFqN0qFB5qh74H3vSRkc3zp2F49mwXBtWW751PH84ShQ+vvl4fBdYP4kp7Xc1idrf0o/iT/OUPPIcWJLSEXnyMIf9oEILPfZ0IqKWvDRHma40CC5riaT2HvN0U/Q9zLeMkFR9JMzpurUPefBAv6AtdxGTFxOJf42jQsPQ5RWNjSlGIgtQK9b5ltGjHiR8unypNNTGO402h/cYFZAhicx4II8QP1nx3jwpNLnM5aPTmbIC1OhVmi7id0NX273GSc7Q73zKteKMI9WCsoARzZ4X1KaS/9G4XH1QGy5nVk3Nr2fCYr2WKafLd0X/2dPN6YOORlY3VZwy26oQqExuocw4Y+o941ymE4VEUxv9XHA4E7BSdSLAe8uI8c9L5dKadSJ+V8hz8+rBINev6NdewxzJq9+iShyZb8SssWuoakzH6L+GfeTVBu8PvYwu/Nt4jza+HGXFMdWpAeF7hNo4UYecdJ5f+NRf4/13Hw1eL99+IB4Tg/JilER0P5LuXBVejk5ye83pzltz2CTvYb+r8vWkjkpNSL7bsYhOO+Pq5Cb60VJZWFSYCWpjfXm4II/uRiJijOc/iKnJ+Df9KDTtL1lH8ad5yq/WFsB56MOTjMyIpSMVXdIMs0xSPl+5U63PCrD9yyCpU6AHzg7WFiKgQwsxV7Yc+upmsJ0VNs13V4zJm4d+QZJX3zZ5tJ1FjWAbQmDuVQG7q4RIy0r02F2Oz/wRdlf6KVBFzk+dIeDmJEdamHfBFftAaHS9yr6znn97CGePsYA32QJ13/aYG8rFbrMuCY/O/XaX0W/4SguFnPR0BLcx76veFbDIe58+zQBjNqokwU1V9qmsuBLv+P5Fw3I2bRy/zQjEm6XUwuaJPFnaU59PdfVLkodtop/rDz2YZY7a87rZaLSvbh/+1ZS3iN6wvjqvDXVg+/ygdpy8ec1qcxrxz8F4tfGh2mqO9cXrC1p76JPLkAeDrjhxjUgPGsvKO3LKZDyBUHYnNJ0s0U8eRq8j14aaxMS+NznV9skb5voLteHp+zLo/LS/ciWaDu/nxAVdmEMSWNQn5MnsENe0qZ0Pn/QMc9JuU1dO4Qc6mCnB70/35rBG97tBiVp9RUg61O4/h6np72oStb+lH4Xxh3lKsYd5tVwM81Icn+kszyQ+ubw1EV/uG99xz9MPuNow7+VAwqjSXtG1vEnXpsedpDgXBBKIQ2e1RdwlBgVzpvK+RkxF5xPyzMNP5mBNJ2OBvIJ5VEnl8BemwvMV/ZpTvTuIPFcn0HYyOptFiTxR7L4iCv1Yc96b8wuc7DJCDAHyxNZAPyJXc0vw4hQi4/SY5xNvR0j2yNFvrPzbiJP6hdrwxpAH96Y7gWSSGyLVY8mgE2eFx6n3IEmxD3Jn+Uw6FKFPo+Xki9qys98z3tvql0Zkb6I27bdPYNeP2kJLpCs9V7M3l+vTq03Wn/DqqNICteV9jNo43iPPzxdbl38q/SVCffx6Oq/V/Q123qNfNM+yQf/BVJdZDxqZp83VOfAEeeyjaYIfnsizSbw/cCPedjTsJmDRRzS9DfdnKuALmx5zkH3mY+2etaDuLg2toYtAcM1si/MbneFEm7bcCMeobQO99h1/fkbt7D9NKg5kx9hTOZd8kt56Ee13CfwgpvTf1SRq07+k1uNPY2osT9FP+EuLlLepabGMjHXexxe1DS3/ZTlLK3iD9f7oNO0y5Bk36Cl46+hJ0jR/HR36fAxzxQv0C/thDkAuXwo33sWHxK2NPHbbTT3Mw/FIQOi8aupPxgE3dFRDoQG7nNLF9gHefIiE20i2aKUmMf8uNp82fF82R0cU5Q1mzV4hWZCgX5gpRc/VN8ZoFtl65DSnsQZ0Rb4t3KeojdRq8+WKc7db7rLdlVqpMwJ2/ugiVZ/xk+6u4xeXE+NBk728ipz5pnwCXqXepmd/W9P17U55fxl/RLw7yFenrlYXcNh73KZ759X8whQ6mxf9xVPf90EGu7xIbXrvkQcCNaFcNyZPEnpF1Dvp9oDjdyTUnvB69/S1fe3x+rq7SBadoTiJ4yJPh3i/U/eExydFuufkljxFMvI58uL5fQHzcpi0fL+NGzpjoxPvr5CK9GJdLMoelzlUbFgvOM8klJbvoORT9fEh4QhtlJPEDgHz9pUFKAxzXqWfM663cScSIJL2c5hSCfndO1/939LvP1rr8ae133h+UMF7JpbIwX5r1FzLOur1gyqi26XWnI8a3MCt5CmFYrw50gVtDZjtJzcBmiZdnXeoW1AolknE7Z40lMj7L+/8AVPBdlM72vLMgApXIfxexajd0nLOJ648EkltdjnNVxnGzO2BMUMoYna3cyOu3RBTsethHu8fzhGch6HQTDNeV/oKby/+nXwlkUhUx2gv0cPHG/9DsvM1NujruifccC9myyeDX6Aw7YElr6nIRpmE2rJK7qh9+nsb75ZT5uhv94q8m+Jxsn1H9Lk82Hz6UHoa+w7mDBGUB/AW4Yikcb/x6e7yenJt1b5ErEd64+xFhqMQkkRBPnSMNTygfFxriImcGMyRzuUJomaCfnFjoLa1zfnxl/YLl3LkO1P/jDy50hCz8yVi+h9M6QW9t1G7MI909lwdIDmsNAHRc4MuKkJtaIxcINlLHj1p1nU+LP0zYqZ8411aRGNAndH0JBHVQ3OmbNvDbH1FbeuCjDx8X6GfnaGfjK+AOuPnMKX8bp9ETf9fG1D9N2HK710FAqVD7aC/8Jn/w1P/YCrJ3EhxGGzPkMzjCeVvP87pYr9QwXqsT//iKcKFCVmmorbgOzn/X5gKt1PM02c1sSFZrUib3pSXRVeTwOejRB3RcLXtgG5ocoQok7U2Pe03DZWTKWKOrz+ovVypdtzkuwPP1QjmWSce1h9O7nz0NHSa/MNTdF12ED/kD45ceh1pbSFP9c/IIPH2lmjODr5PCLXbpM0+IOV0qQYnPh6/7iLKqsByePk9QrA4IaYpQ7+0T1fmL0xFcKhzZ3vIdsCIrxB4nJ8a8mhx5+oXniJKnmHt9JvvGKzxSydZHqEf28tT81+YEgK1oXENdkDlMfrFzSrJqbqdHPiovd9ptI7CxjmbwRPc7WnU8tHr7f/CVBdadxrqM/ykFMobCC652vJojzzURhv8zUzhJK1RaqLW281g2ceSSIN7dKRRKEecbHZ9mzRq+HQ8e4ra9WOg9r0UiFnXfkf8e9DfIrZf0vMHMTXSfjdHYdj/8+P8N2k/6eB04M1OMgFr/q5og1HPx91OpfGXPZ/OqV3twfmuVJKO9pJFr2v6Abaa7QVqHeShVe5OIX6vZJqWytaivYsxPbHSj0h2o5o5M2ckQ5B/voRHTqRRNEU+1yMyovGi5hGVl4iZOApVkYmxFNHi/P8xFXrnTeQcj6sVaqP+K7LtecPoZzW7cO1OtTZ6SLrlrDT3AWYkeson6w3QvCo6Pu29Cca0v8GccH5fgW5Pmsieb8T0rJju+EdubySclUvDCfbbBmMa/QyMV/GR3vaFzKWWdCKeOGHvBFWyBF9hpM1mx/pISWffuKRkzza8vpCnJk7wBbZboHbdDbUT7fZm8I+lPkj0yh7gqKq8hDmkuuBBs2W/MKV9Pqj9Po3OnJrccXxtp6A/mrwUetzMdlx19RuNjTnmBNl7ryDwB+2ZjI3+F6YmUCckuy8znx7EgkK1/xiUL9yooq2ezfnHXPci7kr96UxpdgXXzfUWJgfUxu4tC/hkdX214fciNT+IqfH0N+vSNfMvmaMw/zBP2dvyDhGNJcKL6M1+8dSoXY7bX5gyomQNweE2JulTinrqf7wX2P50RbM3iRsncDFPu1dfwn9Xmyc9uHHP+5Kj9vh8Ho1zkNMJsD37tKkWY0zK6pfxT9YrJBrddz5V3+UKmF2PaTqvnwZV3LfHe2/Vt1E8k5izhKCE5OZ/UPXktfYLU9PRckzCw2pqOFE2vkAiZh1NTc1AzDbotzSFjUm88AzDAePcwsyz1RauBsbkOJqufmEq2o6WmvN6B2vE5B0xnV82EbqS1OD9grzbCDGFmDkMvahl+yu4EjxzmrnSlX+eg9+xz6j6kmz8hnl3RZ6zz1ugyfaEfnQ6foi4+SKmzulXQHJ6onY2y43yv3gqrHdryyF7+QhxLSGPnzfolzYne8e/xuRKopUrV465XBUwY+eRSDdK3fwLU1s9pqggm4heH0MvA+UzJaCmT59W09WMG2bWteFmHB6dOjkckIcviPnK3Rj06999PtUeLxJFN+n4g5hSf1eTqFn/fuX7H+2Zaf3p9X5UPoH/fBg0VV7SlZJHpv3CVLhun0dHOY4LcBbpqM2Sd1TTOV/cIISYt9zjce2Y9bhHbfdFj39kr+oXT40PGfKU1IW+05u3EWKi7EXWNAY6K35nnNQnpQ3zlenTm7/K8fx3haTGJGpodj7PeP+qOhL2J9SOy9c7AdpYHcli63mkh/R15vI2JyTUdcRU/E8PmXT0GiINPz+BtOOdQkdt1F2QJ9/5agPsrI8Ib7NnQxP6LXh32N7a6J7dFEc5DPtVNQK1Vxg9Fbre2xqX4+9bROkhzJ28dGLwTOkj0sSvLZqMPxeu38MnTfYhar+ZtbrAnL9VwqfZS6NHeTn5hanQ/SJmxOMQwKy7aCTlodT8mqPo5lfkSU8PFKcY3bdgs/2XguUjT/PjZMvHsnZtk4jFCua0KQf0asqwPrGO6NiID9xIg4BAQuTa2d9lCV0lmbSQPdcKNdO7wyenBP2SMVo3jmp+t+A2I41wckNtvDXvM/7ply+a9M6r+kFMTX5Xk6jZf0mth/2HMdXdEnymzQE1gnl+RdQOpmNuvPIxjRT7WTvRzsWYSmMiUnNjMHobkRMk2s4lcHrhMzmW5zsEzhf9ymSMMfkPT0kaR+02iu6989x+XhC5x3ebTtahRlMvwGd+2Csi+V5NRgN5FYO/jL8tGE/Dovb4wH5hKjaPxtMZfdDSBffiPdQYRj4Vt+KIJz98/sVTdnuvwYwpuvXR9GnRrZ++uY6Pq43bC2q3pZHkgG4DY7I2a5/GK/ToRCtvIlZz5KlRveVgdhIhfGYZOTUntsoJ/2Ietw8hONV+OoPkO0Ye9F//r7s3WVOVWdutD4gGhVI1lcACpQgUC3ooFogopRRHvx8izJW+77euPzsz957/15xXzkxNM0aM+36oirteOdmDeso+psUGvR6zq6s3K2B2OmV8HbNbETcvPo8pU40NfXIJYVB352nfh17RFYtVkOmUqeqCfPj8r423yoIyfXtKHKSe/Ywg++rGwXAdBWy3yk7AzJhf3PBANOfc2pqUPHKPSHCtLAOma7XwdaldjjG3t2vdOvBKiE4oB89b96GHlY1t6eeno2Ouvybxt5mShz/NKLS/5DyK0Z++fiq4bV19ng49d2dBx+2f64G5oStwThlZPpLcF3LHl0err4qjedeXthm7s/VD81x2cdqgQbuDvnXLh/pa21vwNzsvatzxTsNZ1/JQov0xu7vIdsoYWtQx1JMXq+H6euY9e7W/THT72N8fYQWpEt+e5kYPzmedMuVMJuEdHWaB5M6X/R2/Xiys6VOWJJjzBfh65+ciet5fa3fuGBm3GrFHX0cNMKWKoHOTmZspqhTZAM9kbYw3xfGui9IMsk/uwZpeceCp5JnPXA1f23iNjvB1ZtzyWFy1lW4CU2PU1pXsjudNpa+zzpzo5i55wJpERUyZut5hzY7WSw6y605N9eSxEvFgzOecVbZyg5AsDVxzseW9taKCJ9lHcMW1HgLTpwMwNdNv2DXusGesGs0a60YpnPBAFlLd6i4h7AnQYt2FHzf9GWSFqy9VLcLMKkHcyqpMFbWPQ+nqGgeerZQD7FnXiMHiVn/p1tM7bpAzn5muti54zj2WwOzy5Yxws96VnLMbV5tfZEqRfjo3Cf0l13r86T61Q4eFqw10jnNzpkj1zbobvJk6XcMNenIt72pnp+rzvqzqsru/uU61HenUU8r17LnTq8dxK25iuh9MmbjI77BPSzt3aeGMw+ph2ejyrNNw+4L/b7Zz8JT7tAeuNQ5Kzz3NDhu9nR10zAx3dWwV9/CK5sXq4RqTqn+Ox3nJ0+zH366vt6fk0Wzm2pPbg8OFK/fXDS9K8OSI0830CX1C2Z6G7qI8VJxrVLKoX/ANmB5bKefobdagUyvJrtmKL2/N83mq+6LwZsqRNGWM1OCUuUaeZPFKDuWN/jiv7phxR0VsbWC1InnmLNzFuqu9tSfAnvMYaAJWnA760qyVS3Qog6dro3kDn++gKPtr2y9vT3XSoUHLfKC7i/Mgj1e4LN5MyTwPTEmqaqGBaJeQnUvYk9RmGeqbWIow/9jLnG0mSonYcRe5RvPquDXPHAydSRfKJ1Md/Bh39OyPNbzQUdUHdsJgpbTK2I7UyvhFptSfnpMo6n/JtR5/2lM75yS4o+X65bnmYGnpCroJWF1AlrGmo9BFSrC9uEhgU85duYGq5/Hz6i6zCaub0qxy0VLYsu7iCfvsWlouSn1/1l6UKXu9lK/oHtuaO1kwiQ6tQEr14Ws9okw57gCP9akqRa7mNcDEduU3sI9DdmnxrvbsVld9BG/YdMdJevNcO8tSypTQGdXbU4whNC7STfj6GGcbXTGmBeYVtoV9+AHZZwvpztWfOjApqFKjnx8LGb5/kcY2shcpmt8WT3cu7zJ9PQwkS2/FrMX8pSl1W9LAM5dksQYat/fYnZ4XGz12pjGuz/OCsyNUGOjEbQV3PguzeL11lmNdrRgeN3cu9xxvlZdoKrWw55Rt4a3t7eHtKfFpp7F1GsLX3XQFzWgsJxzGN/j9OD4J356ayEqDtt1p6y5X5jOGFipt9DTOrrh7TmDPKmbw9VHycFw0vb08PFoHhj67ZBIWuBFkV8LUchEl7iRdl9wq6/JGjypNwUI6ht9vLleT32NK5Pkf7kUmTv6WGcUfZmrERr47H+NH7BqhYVCmuvlc0M0BWxrIx6eJO9fSiFsFmn/Vl8oIOu8gVDnn+IR2XM+SiztKuIRb68HwrluJUGE1XTae3d8vHRWu299Fjztz63QuQt+ZnhjM8QYXm+sbRPoETaeulWYXfdWtZqF+mmks5ust9IFpHBrIssaea3jlDvqasxf1RQZresBx4JHDMOeRIcOan1esz62iw/CqT8RpjhuFgezZzPoH9Yhi61rV7cLho5hCxy9hzcuGlnqmYAbg0RaYHR2UiHN9ZW7oZzeBPsjUkO1WkXxH5s5/uHN2HHqrutg3urbTYmB2UOhOmpgWmraB71oLPYrXaTBvdGYLzUqZtBlnzlbg6fmjad3l7XWL1wybXqFvLc64W5nw+qftMkWTx/QAu0V1jjFz3af6Y3I64q5snp7piPD+2UaEviow19hlFPh8Xc8+Y447FZxVaMc7iodt545PYFh3au/7Y8r2EPqqWnnmtD8afZq1U9dwJkmMx3I21u27JmJ+wcD3S8GvMiUMfpj7SX/L/Sj+9NwvPfqp68T4wGF3OQl1YelAQy+WAvztTuEEVVNr4loBpJ71gN2Cpzrv5M47T42pp/bY6tzJPPa59d2OfX1htyWWl2bjmdv84CM7wCt34prYW6EXJJpJmcmY6Uwudjzd4VFYqzN3xhR2jL0SjXW+YhjMnjYvzt7E1gTdrfkGXl+fxdjG91CfXJkY90/R4RxtB0xlx/DozmbTRbw6POJQ5zCT4fqk1m+mvHqeufNacfT1C28NXeCSF/x86cmZ2Qs8JQ7Uleuwzjp29em60Zdi9MKNUEMfyjQ5RFWyv7vWCJriqlEnVz08VRFudaXwHGOsTFB3UhN30ZUr8CDifJ21qxYLrzaD32+19JFl66o7s/CacwsZmithqp66aewYPmQ/Jwtb11F4R3dHsX7VNb6F7Ne0z9jxB+BhsS4e7lQ0XG59YTlVP5jTE5aWTK7bBcRb9GhXtmv43MVbmWdP1fFwOsCMI8GeE7nw/qK5qLvzBh30dTV4XPVYWQlvpqbbUv1FpgY/XZMocX/LjOJP96nl5ebq/XPn8XFwdfUseDSUKXPHWGNkXeul6xTihFvVm1WjmwE+UKYcXq8stLS4xJ2e0IzD52b0Zqruzwq0/UW+Qdx6GeCaqcfcim/GV70qVxJWdfg8LXfMNsh8jEzoM/yIWxcjdoNiRlJxd1m/dHuJ1DG6bW4hbp12qDsa34S6fM1ueFhHpWdJHGSn0Rzv3Fl/fz+zXtZX3d8zKRZOSu2Zl5liocPmlWHhprKwQ1vXRp94dok7rnvGtpMHV3TW6zX0oTHyVok8GlOmBO6Ve1agyT46Lw9PLKuaCoyN4PWHW8huXVXnsXW8mmO0sItz7yktdiW1dnU2Ac81G2DKvrTLDQLKd+6IX8LX54/rVS9m2hkLwSzVqac2xTB1Z8vbyFuF58tVX1mrAA/y+qmb1gY8f0ofCa6PV0132ceI10VUhVgZVJlnFqPiiooonLkThbO59YqvVf35CDjoW3wZW7hZqigYzQ1X302N2LX5ttHBkR2uY76ITZEvf/F8P3H40zWJEv+XPNfjT/epuzR4Ya7QGc/axtUYoWzQQnbS+Niqj6aItMrZ4eY6FmHN5s4VHe/Yd43XUvWs9e1koFWa55ifxyJn8asj9IekKnF7XXwxFW2ZIWaSsvNMqVEh/xfZEPO46GJnLr2ukM1eWyzrdQf9qO/8gVDJWGyBKbO9KSpKDhmD5biuwJt7YFhIowgPmXOpU6ZO88MRK/EZ9t37zvRR8RQeWInkF+cMZn3fKSIR15UC/euSli6y5VOKpaR+eg73yHzUzuUN/LxJy5ndENZgPT698ODUr1nwlIXubSVhXnIr3eoCyKJru89uPVN2GoJHrCq/Yy6adpwdt4WFxtOgwrJYZ9A326WLSs/U3cl10uiWfj2qKJoKJ1yPJqluG4KcIpU5P7E4d+vYNqZmiQhTbF49OGfKLQ1k8C1kSV+rOWccFCHS5AyyoRynHGVKrc2Fi/pBpytOlSsaOMBMN2lgzyFMzZ2dh5n9jdEdp36NwWv9OcCXCjw7wOEvXusByPxwXrok/CXnUfzp7DeasBgL0IJiq3xAP1Dbc4PFasR7TioXPNq7rI5bH7ex06xhjR+5/c5d5Jqqm/YF8nizXmvgtVvDOZsIGEJ2VlCmrLkBa/I0YWr4/mvhwd8e9uVVzgiYtV9fTL3aiIX+wb88M2APb6aIp5wAFSqyO3uAWeGSwxqbFSllSlz5fR/omRpvT7Dmz9EjtrJl1iD3AkzVI/nl2eKjgDVULMBTzxjW8GsFDIUH7YGHi/yp24+7tEGXRzvAkp7nnJk4iwYNXWCCx/9hKmqjEotn9ulZXpbxqEnAM4MkzyHbMsDUJYX330QNZK1HHJSUqcaoU84qG9lA1Y4VcTN6QNbzy2yD1FPvGc5I++uXIBu6Y0nAzfSZcdbGhf+/3NhvT9n5eqGiXZHdcTfygCF1KoXI7KIjZowk0y0zVHzkZfkOi8Z2qFtbJnDRZGB3WGiqUjfP4FdUIMjSTKrznrVJgDHG2BZ4cIzg9829X/WUPPjhvHTpb7kfxZ/2VCrKU6yMGshi65Ncop32anEN9ZKz3KBokDaSWCzCX0l39vfCRSHSPRfNGWDqoYQqkhOBx+1ZqDirDTOReopHBvQZwtTxnkC/6mfp9jSRVPRArYAH/XM9KFPuXBDxkL+WnG0d5TFqq0zCdbaqYmfWn29X51Me19tjrjv+DTp3JGoXLOrHL08tu7aB97tNYoudZRZkwfaO5ZEETNqzYoJQMU2woJ8esR2Zxh2x0en+ZqpDsMN7JXhJjvs5XNfPAQlTTFXCGl5o8gSdg9MTd6r80C37LoE3rOSI5VPSn+OqyDwy1ajDg2JfQNY7Lwy0Zbbw+3YvYGjt5hM0HtwyzNbw+mbxhNffb7OQZj8b1nyIxuYUGNemkAUPZdAgdaP5uLuDp6y4kVLke+BFRp8+OPsQGSraysEBs+dTGpvm0dwgs4Y9rwkVzrOWWLwj7zxtMbfOitip6oOIOGTDX2+etpxzlZYTxFykHHP7Yx6belP+pqeUn65JlIZ/ybNH//Tcb/PMEWb3V8hmdQhZJI7WNW4OLK87hgRZZDffKpgftcDImc1VZN2P2NV1XuEcI4SsOLWyBivLewmdX5ZKJDOn/J39zsbB6I/P5Hhw7x8VkGpZieJ8xVGmbH3nhKh1Kh4PjB3sq9Uh4NEzOQ0xN3Uh66mRkqJWYjosb/fQT6KRMqZMSaMFeK9x8xSJrQAM3JxEp0wJ+zbBXSRVsX2fgadOunbHqnRI+vPURR/Z2vSG+SqBNcpeAgMdi6jAzXHy5ByvAA/c+32cZ8rUcyQtH6NxcEqwlIrA7C02RPTYnI6YXV0zjjJ1ME81ZmJc6KbHBPD/mVXx5SkXvr/ZDrbw+x7h9cV76qLuBJ4RE+0JzDbAVJkyEeZk9hmbaSbd0bMQdri75g/P7mrw6oKbnjBjjoFpjjGu1FOEKauQISuvpwsG82raxfayhN9vtIU9ZsA+INstKthzPC3jIctfW932dgsReTjLcCv5+a9nP/WnaxKl4V9yz8w/nf0qPIB9bhrAPpYdcsjj0hL6hDrgYuqpR20rWHmmtWf3x3yRrcf2J1PJZFpjkT9DJ95KwZ0yNQjnwKA9hzV1sFYZ7sIlZKndbVEiMBmH1WMITPXPIKBMNa5XcKYTSA3CTDTEao0rzzQjBfbdSGphn95lsTW7ANOFuLpiUbIKz7quYc0QptSDeefMdZKNqac+mILsAwwVQRLb4cLYoNqILtDTr+At4qmrLGVvph5m9maK9YpUd3ItU1HWBnc8eA0T3Vkin6eeIkxZkbwEj6+ZF+b3Rh47SSiN0d6eZlhOq9SzL24AfcueqngwDRLPmU18l2a/zhw9Oeqp/bWNMHNVnrE9XsDnRzwl34v+/fVMtf2cr5bGCWcVrJ+iLF8EWHh48P6KwdGgTDHuEby/XIguMk52BVmwz8qEqcsCPt9OCBrPNjfgQXYPfZIVVuD9ox3+4rUeUKd+yn7iX3IexZ/2VDx3NCyb/d9kLy9DtFzNgCmf4zx7OTBDxM8jFbLK7cVRpk5VYbjW6aF4lKlDuKrx0DqUnnP1pTdTzGBSe2b0hCwXlIsUy+UEspQcQbYSsqTFbLaCfiY7rItWO/BWfXZgX3X8LEU7IRjg4dwuYzuLjiFlqou3mecw/ZxtXWdnLHk6eMGv8zsyVpAtOX555xxhmk1QXPf3c4jECrLsDPrOMO+Z4npPHVPfQkwKa1S53B4cMBtY6GzaOa5V9amb/BL6lXtd5XjYFs+YesoLghvmdiIwUd6MhnqqW4TgTUM8lJSpdmT1/eQoih9MmZIL3lXCANbwyIfvb+PUQHqyOmClUeHn89Zhg3xjccH8pIMsOk8XIeqfk4g7/5lwju5ILtosmSMeskziUU8dV8ket0sH9gDCFDOZKrh2Lp1utRn8fpKwemF2d/1iar5IIBcIu0Y35x7khM0LPE6Ysg9p+IvXekjCT89JlKS/5Nr5P+0pwtQwc1rP5iXozO14UOF6LXKxLYnHlHqKw/25QIN+zsV6WKeesvVAVVFdSK+3p0oxu0LWAS99MEWyX39n9dg6Xxd3tNROwEgEXnx7imlbzF/BO84rAI+9TlsBS4xTctYhKq6IXwgNzX4mz+Y8ejSLK5agKunmyAGmnmMmx6KM7roJth2j6pLFn0wRT6kVrGk7mMOa5p6nAx48/Ydn3cfAFEItvN/RGLKXbQY+Kv3/MEU8RZhixkP4/uct5SlTonnOgOHgH56yAtV4M1X3VyRDn1o06L6B9yswPniOMGUn8P3CQX569qLIXVS52yseLqUnZG8DPj/hyOwxe4PsZ4b4K/tRTxGmiKeUjZvqlrktDJTqUwkrO7/lzL0hWqiwgxf1lO3bh7enxGF/7cyUgz2NMKUIJvRbPg9/8VqPfgLxA1PyV5viRv+7rvV4dGMsKDtY44Sp/TUvafajnvpmymL7/sDGDoPV3lN2KJQ8wjF0euIpGw2hjxCmGheYcpRZJqJgM02h449Sz2pH2R2ds1UDWQwWmD0ozn12ydq3p0YiZJ9TteIpU9RTg6B64VrYZZ7FMHKDwlqCPsXL0LEJU44ogBdm07tnFRNRReE8ibA6GgLjhCkJSVesJvtEt4OnP0HZTti/mWpOvdfyJKWesuZ55iI+tbM3UwcN3v8kCCL4+QPwIMl+hClVD8BTrwH0uTQPSixFCLKUqsDXKVODEr5/XYO3ebVnSthDNj3qxoQy9eEpytSmgn737Sk5TB+6vXegH5ad9PaULYVGiOYrwaeesgu+mCD/sB3C681anTKVlEyJmdm2P4+jhM/H1GzIBZVbx+Z4Be8nP5/A4+0UsnQ3DcNfZGr403MSpb/lfhR/OvuNZ4cR5k6LFva9wRL2OeNWvLNfMFCuyKg1GTNa8PIoU9eZ02KBCxTd2ndqgw5Hu8QiCkvvw1PdS691x31IIs1+ojyGfqFfFlfEraYNbup565lc5kzQerttPrMfYaoRbPh5rgZMDbP+/hMk+xWjpYr2wxayX84AUyT77dtVgRXHuMeWnRhvprhIBM89H8DUNGe+mDo8RYMyVQtHYEqVgUHiKfh5wNQrX0A2NOD9ckHx9P4HUyT7Xe5T6DPMHhhPN8s7ZUrBY2DKPho8qkrpiYUdeMqUGvDCjZ+eKVPUU2m1PWDxIUDWo54aVmfKlHOZQ58LimqL2TNkvw+mupd85yxFEX3KFPVU0SljdLolIlbYUcPZbGpAtrTaAvMHF97fs1qmaL9YtVh84jp2UAc5YTvb3vEQI2AquYe/eK2HJP50TaKk/CXnUfxppgSmYt5MhTv4GxOmmNurg86/g+yVs62IW/v8iilTY2UAXw9Oik49RZjiJ+uCc4Y+MJNNYU3S7Pd8ZDzyC+mBmSmT6rbEQJaZi0xNmbKbx2tMmeJec8gq42EQoqkA2Y9fWaX+4SnKVH9eOlqMghP1lD0sDiHNfsRTdEYxxMkN+g0wZW4feUM9xcf/8dT9HG2pp5ylCv9/0kFn7+ThI7a1hWRRT6lc/oTsFsH7FwLwyAdTWmgHmKnslHO2vHxHwg1+/yE3yT3KlF8KDyw/SvAI+PSO9Dv0JWYIr089RfoUqw6BWeIpfcR89SlnJvlozWVvpkztlRmUKWanwPcLofjuU2pugOfMFTBlS8Lgk6nVPStw03lZ7Gyt5dtT6tOqPVtu4PPNB1r8ZsrXf5UpWfgp+6l/yXkUf/qaRCdhWFzbE/ibjPf55oMpC7LFBgUDSeqv93nFzvQIa1rLnAQPalfmHKeyUjQ1kwoL6a7UKVMcs317ys6nUkOz3wdTJPv9mynpsSx0q9lD9vn2lCNGpk89JQtrWMNzZlm+ZxTsMPfsWXbw0eCavbOfvbinIlpeIuhb0RC+v3xAn/By6YzVaHeHff8hjpH52m4wb3qQrQwf+s939rM3Gaxh4qnWBE/ZspY1lCnmLNxjswX7IdZkfMqUpW3llDJFsx9h6rVp30yZ0xqyMGeBp5hi95X9CFOkT1mLBeQC/bk94YYtHrHzeAQbZCrJBnebe+I529digobLNqCecoaqH6Ja2+5wF86AqaJeip9MtTPYM5gScgLrOplnJ4V8/fDUB1OtM0g5s7mGv3h/P0kZ/pT9Rt+npf8/vdbjT/cpwpTkQR63XsOli1biLseCVfXnCm0UHymD7O0pylTUsAlmtxsZPNZYJbpzGnhK3nx5KqmmkH0sVOumNs1K6qnWVmDf3rKQbRoxeWF1OIL8X91PKupKATwkov7eYEPpirxk2mH5YkE/214VF/kaMMU8V7AGbifwDmWKeOq8BE+djSilMwrap5LhP5ki2Y/fb++x7c9hTQ8HwRYDrUls1lJ/vGm5emL1LkKf+WaKeMruInj/j2B7oUxZw8hPUehJPq6HvTcVbnlFOJIK3M2k7NNTggVMOWsMv6/G98eXYnh9ypQkaAFWXg28Hp/JFvIv0fnTU4wSeJjdAVNW4QQGnfvJzRBen2S/VVDtKVN2UR34D6ZM8wk/35rYb6Ys3syv6GlALugyB3ID2wZXpMHHirtSynST0cJfvCZRUuWfjk+Nv29F9v927veHsx9hShmzTUz7VDJ2gCm+4XQn3pgbyhTpU6Ytw5qOmhvk8WIux2Zhqimqc6Gg2c+097CGziXzwMNce3FmlQQpZWo4V1PdOanZBoVuW+OBoP+HqdOihqyoAyN4D32ssLUWDysTGH2NlQ0SpQT6mu5lwEwolzT7yQb/5akqtZ942I1izrnpIo/q5+mChyNgyq5nh/TN1LH3FMl+HTv18GA6g85PPJVK8H4/sl927e8hk+Ww5glTVfvlKWujpSWSi3aPh7H5lf1QPi2wqrIZZzWHtHl7agdMmhKGPYL2qWwHTA1ROv5gyrmkS4MyJd/TR2yys8UGNeZq3T/XA7Le2pbGCHfgKXEmwverx9T/8JRtutAvPTQdYnEhNfF/9xSnaQ0eJGatW6oL72ectDfMO+qvMyVzPz0nUdL+khnFn85+pE9Rpv7tKc87urRPfWQ/whTJflbjlCWd+5HsZ8Y72GfJjOLTUxzzpDMKxzwtfDR1T29PWe2cnXwyRfpUN5Ga/+Epbt5fG0Gy32S+CilTZpIcXLR1+3uT9Z6yHxNfpJ5i9AEwrs36+2Hk0uXtqd1jr6LZTvNwWzsJMDgErxCmqKeUDLKW38A+T5nK+/M+9sH2TPsUZeo7+1FPhVmVY/alQj8hTOlqm9C5n1XWX0xRT2U3yJ507tczZV6WsoteuPfYqwbGvrMf7VOsA+9nmksH6imHVYwNSoLTDksX5albpnMQkR5A//zIfsRTZEZBmcJGnwN6T9Hst2Wk2zv7/TJTwk/PSZS0/4zSB/9P7+/3p5manLYqZcqUtrmFxHSWvZkiniJzv0HhvfQvT0H2a2xd9mj2IzMKwhSdpZMZxb89RbIfZSoQVxXuVBXWQB4xImVKVdjco31KtSH7kWO+1FOEKeIp01XzlDL10aeIp5qN9pX9tFESUU85/gyyH52lBz1TpE8RpmTGTTg69/tmysGGNEFtoz0+mTq3kP2aToC+pl7FOwp0yF5ttADGCVMDCfojxw8h+92lNH0zVUIfs8r++BLNfqRPEU81E8HHrNyfJ3GZ5hPKFL9+PDzK1ISLNlj2kyS20+ofnvpgSnT0p2eaVs4j7hrx1FMOOzXGlClxZmc6ZUoft6/PGUU57Wf77ag/r+UcWr/I1GD404wC/SXP9fgVTzWy2nhmKkAW6S4d9Am2vxYDAp2FToPT8D1L3wZygzSxu7+ZItlPXmfQJ65OEdPsd+Cld/azAsDrs089z8DMy51W71n681LxlKmhPAamtAGsKZL9yNzPZMbgKZL9yIyCMmUPI8h+4SvXrd3zsKEzitpkY+7DU3Uy/PLUFYGn1O0GmCB9ijD10aesNgIGbvzDs9MF9BeS/fhRDmv+FmXp21Mh/8UU8ZQkrGHNCm4eIr3t+wvxlCb7JQo2VYKFGTBFZxQ0+0Xbu2dNb+DJM7MIcGdw0J8IU/UMvPWR/T76lFql8P/XwuE9oxgfxM1H9qNMEU99MHUNo/w9S9fJXLTvUyT7mYP+XCfSp6in4tFvzijkofTTjEL/S86j+NNMnabRO/tRpswGZW+miKcsNhliebh/efZJguyFjF386SnSpz6Yuk2194zCntylO9rHsMYULIGn6hDWDPGUhER4PcKUN4HsSDxltjv4OhKAKWWxhJ/HXQsDBeTco+/sR/vUugWmXgZ4imS/jz61wdCnSPazD4/DHc1RP/dbeZANd7M5eKk6uZjLtES3N4Lf0BmFZAnAEGHKTqdfniJMfc8onMs4/fSU7awPV8qUcBPAo97BAG9bSUyZ+phREKaop0wL+tiHp4KdFFKmrOkd+hxhivQpyhTxVGMN7h71lK4ttljQB5Ad8wz6JWGKX3GNZ+0T8HDm9ddkpgvIprc899HQAM+z0fQVm69KcqmnlFkGWVwNrV+8x4ssKj8dn/pb7kfxK0wJutZw5pRfTihTJPtZJmdalCmS/ZzEhyxF+lRryLLuPAz1jiYy7IuEKbvuPUPmfvJk/OUpwhSZUZiaAn/TYpgUsObaxntnPzV6M0U9RfoUYcpG1+MESVJUUKaop+QZmYOlGUc9ReZ+wknqH9erQ5+R9sH5zdRs9sUUj3tPEaYOtrR+zygIU0WWvT3l3NJsjHaGluCB3XvqoAFTRrA9fXqKzP2EYJJ6llH31wGPhZTO/Szfh6/X9yim2Y96yi21IxbAk7p1i4YiZaqbPR+exc8Pxoen7NMkeDMluzdgXrbBo99MWZOD7yJpYW8xOx4Ds/lTThGraW+m7Pv9CX0x7u/p2S1T6FdL2HNI9pMjA/4epR24aMdoF1yn3O97SuZ/uHZe5v6WGcUfnvutVUl5Z7/vPsWneRfb/EoxKFNiu/1iCs3lG2XqI/s16rLw6IyCzP0IU3Yzye7k/n7UU5Qpkv2Ip+z7yW4QZ0Ef+2DqEDINbvcmZDfiqUPUP6tTwrCGydxvNFqENPuZzAyYIp4aJGocU0+dR/9k6oWE03tGsU1gTdM+dWCh3yg7n0evxfb+ZkowgjE67xnYM4T+WgsUZdDxW8h+DM/dYU+4plfKFJn70ew3NbYPmv3suWTA66nw+/67T33M/f7dpyZOdcTDW9Rfn6Vnxsfcz3nYvkqPT9E+RbJf3mTee0axnC9T2qcG5uAr+xFPtaqV6dRThCn+MgemeAx99v+ep5TBD9dPyX/L/Sj+tKeM+0qGjlzWscN5B+gb81e/zyWdTpkifaq74IqzhD38DdH+HGHpIUicvejPwSSeajurgL4yhL/ZPhQSrN5Gr5gytTsGwGDVz7k2R9gnx/j09pRzU5iSZj/Sp8xIAOa+PeUcx0cDHaNTjsWnk3o2H8LrU6bkJIvp3E8dQl8jTFFPoSFkQyHp71f+wRTx1Hb6FNFGSFZYHeqJR+d+hCl11jx0c5HCGkaXfzI1bsFT/JIHz8yvRoiGx2SHleMMsh9hqjCyJ51RmLkIzJHsR2bplKloooWYwd6Xpx6bbI/Fa/aInaUuj8l9k2CPuvyDqc6K7hzNftq68nEnC5Bdl5JvoKvYerjeSn32u8HrZ2ONw+wla/pzdPciEk3hSbMf9RTJft1Jhz5MPIXC0wkYjSE3LJjwN5lSpR+OT8n8X3Ktx59mqkimKu7ufKPT7Bfgxz+YGj1WA8wnq4ozqyFkDdKn5FspxdbkWcI+ftvmsI9rOUeznxtWsCZP7Msz55Pginb69oa5Cw/79lKSDFjzTIkVo4L8f5GqFHmbKXhqIWWciQTIPu4G9lU2WQAT1riwKFPEU/ZNWV5R4STBZ/b79hRliniKMkX6VJQLYX/eBKxJwlSVtGvap5zXBrIfYarz64dO536EKQVnj54BYIJkP+IpKxuJIWoKe4O5JQP98OhA9hPHJ+hzFgd9ijDVhP35gW724ChT4w1kP8pUoz0/mTKFe38tDLs6YEaMe0/G8Plkug2ecq732HIrX6RMkexnzmTDQvZC21Cm7KX2xVS3b+DzNCeQbbfH7IHrswFZ+ZLlLroYUUn7FGVK46Wv7Pe7TCmc8sPxKVn4HqXL/5uyXxSeZMxuXjVHPVUOz5Dd8ksL2WxlTpD7Wgifnrqd4R/KOZY80x+XPpK1JMXsQ89hjfHQsYmnlJVcwd88hjW1U6BfSCfhi6kMT3PMbS41Z0aHL0+1pghMEU8tSqmmTH14ip1bqU6ZambVASvOJfOcEC0txI9OyZupUSy+mRIh+8Xm9QH7tJyDp9TFOuYoU+p0+zWjuK7TEuHIvmPxVSUc9dSylmLMnHqmuigLUduuQuop8z72r2jtbbe49lDqmcju+1zfp+S07o9X+cabqTrPH5yzrmEN1wpz+PTUsITv/6+esu/xYvJmqs9+tm1Blu26ZE89RZlir8Eaq2YBDOZXyHbnS9RhNXvUHGUq5qIH7p9p5FGmvPEJ9qy99vKczII9q9qs3p765eynCNwPx6fkv+V+FOgPe6pWNQnLRgbZz10fxmg8Ojxgzd5azmH688kIU6y3rGJzuu3PG+izH6deJM866WGI7m1/Pz2/v55J7ud2076ji5zS30usZ2qvJ3fMJN1TN8UD/E0fA2BQuG3666sIU72nOo2BfrTaZi6KNkKNRdxfG5+PjxOkLoLs7SmS/QRHOLyzH+lT1j5LMDuSv5giMwpWFwrdWjwOIfUUnfttpnMeaadqRfsUZaqRtBjX4/KLqccTmJKmWcJZB62/zrZninjKti6p/+EpMzVhzRJPfTA1DaMbrg/9tRoXDExhkwkwMwemLTbaw+uHkB0JU/YyCkRUV0JAmXJUlE3Q5qi5mF1H/fl9JXj3sASvCXf+iymS/WSJe8RWflq65J6ZlCkbgp5ImeKWU+hLrwV8vRgnFW72I/h7FGW/592TMx7cr8DUS7F+8Z6ZyuCn587Lw7/k+in9N5gSzy14Kupg3/T26wRz13unWwNHFlFXSTzNfjYzOPRMoSvuJq3EUaaIpwhTFsSat6do9uPuixBtlVVEmfrwlHQ41jHNflyR5G9PfTNFPbXqr+v9zn7W/CBf/ztTdO4nx375ydRpdriSezt/MZXAmsbMCuPWUqGvzLkvpj76lAfAv5ki2Y/0KVnu4pj2KeIpZiIDU8RTZEZBmbKGYn987gRMkWwnYthDqKcIUyT7hZvTDgvrG7zedZyJ77lfFyYczX5HbwrMG5d7TOd+Zg4MEk/RuR+fRmvKlLlkgZlgv2ppn6JMdUWQYGkz+0f2+2CKeEpApydny0PzF++ZqQzFH45PySL3/7mY///tKcKUzbb9fY3qZYI7NQJP4bKfs333KeKp7+xny5HqI7xaPWmfotmP9KlBoL50yhTpU8NnC0yFQWAgZiBl/2DqKBWUKUfnIfuIKvQp4WTAzyNMMcE2fWc/97AM39nvFmQ6rEHIfscn9CHClOXrRonaC3iFMEWz34envMmzQfF2gfGQlWDNfntK2OVJTJmq58DUYNgzRbIfYWp442KO9imHW2woU9brtdygy55J/kf242VgyiprYIr0KcH2IHtaGniSMKWU9wf0yXihfnjK1KNUpUzRPhVZ4Kn7OtphWe3g+8mMgmS/QfB6eHZ+ljfUU3IRw56YaE+eMjUYIPi8mFS2kDJeFTT70eNThCnp/gDv/zJTovzD8SlZ/Euu9fjTTH33KcoU6VOEKWtu5SXS+3uNqbbR33+bZj/wFJ1RfGc/Mkv/N1PWRZfCj7nfB1N16NexffZPn0x9zCg6bVHoznwkq9RTjWTBvkr6VLizfcqUaU8OLmWKZD8bSk76yZQ5A6aMXDhidbrqv34fNtRTbDP4YopLqxtW0jSJLX3eXyvS96nuksG/UQTevLWrI+av4Cn7NfJ9VJmahyV7lOo0+5G537+zH2GKeoowpSr96xOm1vfVFrN8359I9pueTv7bU9/ZjzD10adI9qNMEU8Rpsz8eLCQM2gbLLZX+Dy/s5986+8hYxu5RfuUvGGq9/Epkv1In/ptpuSf7vEiS3/Jcz3+NFN7HYKVMohq3T42kkizH/XUqIT+QrKfPJ9Vnr3dQJa6VTJ0/sNB0umMYiKd/uEpWYWs1z3FKrYHeuBTT9VKCf1hPZTGaH1uv/rUdnUKkRe3BR6sBlns3PjMQKlVVViU5nlsieMvTxGmTEGSwTvO1v+cUaxZCdbwahDrlCnruQ2xpAs5R5mq8xa8xrixR5ka2przZqqsxTtlqmWfiWdlc4NHw30bvT211LINyoMvppzVxdhQpoZIfMaWswAPEE9xziPVrXoIzB3L7ZVmP2eNFwbtU7y0gtc/XOH1DX66wd34CD/fZKWGMjUstwm8Hw0+H3vNQJ+aHWPOMUvIsszytH17ai0a8Pld7RWGfQz611KF33/kaC/MjfbwebZj8HC1ZKDPjhR4f2F6MFA8XuSYdeUqthITPl/Ea7DnsO7Ts6vdrzKl/PTceVn+W86j+MNzvyQOxLenlv29s66DAezTm3Mb0+z37SnLFsATt9fuTLOfNbhYm4+5H+1T1r0/xtvP/ainSJ9S6teD+2Cqfdi1bh539h15XN+Xji0wQrLfPsxKmv2s+gJ9LmyDDHNPE/Zdkv0oU+UOst8kWhqUKW7B3ThrcBNTdJ3bB8wDU7EzfEA2i1Hb/7uf+63v+5Jmvw+mNk1yo9mPeor0Kb7qPUWYIp4aii1kS9KnzBvjgZcHsGYFA16fMNVeU+h72t74ZMqc1uBlNpa+mPr2lHg+JRztU4Qp3j/Av0n2o0wtz3ePZr9vpiwrMAx6zLd5tv3csGdq8YpqzDOH2rPNaA4eVuw75j0WPi+S/eZGUODOFavPuR/tU+uN+Yv3oVXU4Q/PdINs+HfcM/NPe4pHzJDO/ShT9ouNcZNum3f221QV92aq7GDfR8Lr7SnHY0qXMsWgEaxh4qlFf8zzgyniKcIUzX5k7keynxXwzJUyxWdlf35a76nzJCpw3c5y6EPX/l7EvacGwfIZO0EAr78/T/dYXdppTPvUh6fam3+nTH14ijD19lTfp76znyO34DXClOgmX54ifYpmP8KU164OlCmHZ0X3v3uKMkU81U5WkI2X6cOjTL1MyX8zNbgC099MUU8dbW2PWbSHPkeYmh0k/MlU//wpzOQteNL1/QnNfkwUJ7AHyuAh4qkBd4LPkx3Bz//2lFn0zBNPiWsJ/n7EU35cHXETbp6xfRF+kymVk3/Kfur/0hnFv7Mf8ZR0DlrdrovDHSVJwmFOGJcczX6EKWa3EjnqqdqvoKM/pdz7yH6NLVWQ5eLFBm2P/bkwPVPOYtfPqnumhukCXs/3qivilFWGFY/PYjvmsjH1VPfss9+/PEWZesxOAVbHbspRpop5/zyo7+xH+lSbCPB+/oenJvOSZj8y9/vwFM1+u6fPo9GwvWKpSBPd7KLeu0H/TADnvzBlb0vocyW8GObFO/Sr9UDcUKb4Bpii2e+Dqe/s9+GpZgr9kH84iU6z3zdTdJZOZhTimoMsSJginnofnwqAKeKper6qdce/DEu0PPTXHPaeotlvNGdSypR5yYMx8q1FiJnQhuz3y0zxP93jRVb/lms9/nD2Ox7awdtT30yR7Gdf8/xKsx/pU86Jy0Oa/di1IcaUqUkaQNY7KblnMZ5kUE8RpujxqY3Sn7PZ9ynKFHSnJ+1Tzr7r+1TvqSbgMvCIB3/zWZkUlCmbveQ8OrXgKWm+gH2X9Cnqqc0yje3NZTmhTJHsZy418YqUkX2k2c9ezYC5JWqDT091k8qG1+fBA5eXcUWiOL2+ZxTMQ2z6e25eqadMWcvcD6bM3RmYeuTZimY/55bKBpL2yR2zkyKNqadm5Qp+382zv28shixLmWpdYJ4wFSuQHQVrl8TO9dT3KV7YQ7ZzE+8j+8mT8K7bl9JIqadI9jMdUZzQud+HpyShevcpyhTxFGUqncljZI61jDJlxwW8H71IDm9P/W72Uwc/PXdeHv0l51H86eNTJPsJ4r32rAcOeMSfX7BvWz546pupT089lmc8aCZibDuyCl4aR8mbKdKnkHWCfjIdAoPfnqIzivsemFHOwZN6yto0tk89RZkinrI3wJi6neWwhkfgqVG2emBFMp4e9ZR9Ena0T1GmFoNTBJ29uUH/Q8adMkU8ZakPyD6UKQnDml7pz5R6qslz6CeeC/2LMMU++vMW3Bl4gXiq2WbgLZL9CFPto411OqMwULums3RbyXOLMkVmFNRT4ca+YHn8fOgfnqJzP5L9/u0pkv0IU9ZRM1Qk5pVDmTIX1j+YojOK0J+6eFg/vmYUfHWqcDvdQD8lMwrlJsSYtfv7By7nhwniRsI/PEWYojOKX2Zq+NNz5+XxXzKjQL/hqeEjfHGW7gQNZYpmPzeTQ5r92hdbxubdW4Z07ifwtshRpg6L6QOrkPhjy90GLj2P4jP76bBmZa0/J5XMKO5n+P/MawqvR5jil5BN6vgFjHCeBPs6n7yzH2Xq21MWK/XPSOtn6ST7WQq7HNM+JcftjaNMTWroUzV4yrOTB6y5e17tMaf0nlrFwxQtecYBz7V3j2a//RWyKmUqfvglZUqRIPvRWTphSnEbYJLM0jNZWH96ynuuYtqnKFPEU3zeX/s+xYsxOnH/YSrt1zzLCW9PWQKzKGn2++hTo5uAcWf02Y/M/Uj2azbQp+iMgjBFPEWzH/EUs7JfHGXqmUcRVgoR9iDlmU9o9htYQv/cxGUGn68XvD1liWuT/0WmROmn7Kd9n5b+v2pGgW7JF1PbF2SRjz5FmPJPqxYzN6n0HLWRN+jGoCOW4mzI2c9daVCmJGmY66bBwd/s21OmdJNc6ilBqL48RbIfYYrO0jdr2EfJjMLi16JKPUVmFB/Zj33On54Z+/D6xrbaUaY+PEWYsqaaH1KmiKdo9mtR5WOO+4+nvrOfOcPA4H/1FKunkMVIn2ICWPPEU6bEphbNfuzr9dTpjGKGT//wFGGKeMq+1JC1yNxP5XqmCVNVufiapROm6IzCMqG/mWNfpJ4aoAMwSLLf/BZssFDWffYcPtUPT1lLsb9OeGt/eSo5w57hd9mNMkWzH2FKdQaVbp0WsKdN9EXwf4cp6afnzsvof/PcjwkDYEqsJR4dnVtEs5/pLyHrEU8JCqr689Tzfu63DmmfokyRGcVHnyKeokzZOniK9CnCFO1TotBfW09mFGuHgb51i56Yq5/Qj0ifIkxJl2nePzMub2j2+x9Mffepm5O8sx/tU7v96ojVhAcm5dnSpUzRGQXx1DkU3kzZog196jBirnTuZw9nRolKnF3wMErvHGXqFdh7ypQdnUSDMsU3LWSn4wyy1fUyjbG4uUIWFAaGi05Wf3/z7z5lH6U9ZcqJRsD0wYTsyA48yHrfTJEZBWUqzxObMmV1BXiUMMWhJvaszV4co2YPHiOeokyRuR/xlGOy8ztlqpX6+7EHz+WbKdnoSo56Kjj23pWXsCcUrfmLz8pRFf6n7IdG3yf8/W/Kfpm8FTB32L9i6qn5I79hUd41HGVqUJ26T0/pk8ERN4uh2O+TFnjK0GI69wMm+vv89EwNL4N+dosgO21uzAWLJuyr9nAAHiLZTxLYV+ysqmpDs59U5OAdwtRdDTI8GEGfsvnRoUEXDbxG+pRV+sDI94zCik+wZr77lJlGaYiyJ+zDsg5MwT4NfWqXQ5/iauf2nvsFm8iifcpcl+A15dlCVhNv/bNwEuhXxry6vOd+By0z0KT9yn4Wy0L2In1KTMunTpmaP4BpGZ2fsZltfQt1dw2Ych7A6MXpvdszxScYsilhStCzNe4Q7s+LV4IUward4eFgAQx/MyWpQRw7oZne0fWw9bAyqcCTxFMyrjCWpmfIistB/4yHjV1gxVuC94mnJnJ/v4meKXM+C1SE59kDN0u+5Mx9moofTJmDykx/kSl18NPxKf0vmVH8aaZI9qOeIky9doeIZr9/e+rr+BR4qnbGokc9hV37To4H6dRT7H0L/UaD/E49RbIfu3h+MWWf2oQyZVtL26We+mDq21M0+xFPtcEc1rCwP1hovWX2n33qgyniKZL9Gr2fzZPs56O+TxGmvrMfZeq0SH3qqWF3use0Tx0vbfRm6hZ9McWzDWTL8AzMTLpkhbtH/uDMV5KPafYb5LcnZ/kCZMP5ZnH+7FOMLsD7vThfTBFP0bmfKWX3N1P9eRSUKTJL/5hREKZI9nP8/VxFUEZdzOEo4ex8D54iMwopmL9iyhSZpROmaPZ7ztvnmyk6S++PT5FZuuXW5u89f0rkOGn4A1OTv+Semb/iKcoUmfulr9mFHvOlTJE+pYTDf3hKfHaibk6FcILuFwGyz5bL4G+8hr8ZOT6lHnnIiipaWNRT3QrIdI6CKKLBKbhjQRq+vDdTnf3AopCknnXvYB/VQ/DSIJsAE/llmaJotUjwQOqfvfnBVKf1z4pRFyplip5HQfqUc+nvS5T8hykm7/sUYQrfhldUqoGJWecex9RTYQ1ZT1le+2cEJP4dufvs/O5TSw2yEp2lpzV8P8l+8fLkYjV8fjElv6qIMuXEO3/zzn79tR7O+vUPT9FZOmFK9Ffw880wKNEs7O8vQfrU+mI0H9mPeopkP/Hwivv72T9FNJlnDma545encospsZD058j6zPxKPSWteHh/xFOEqW5clZBVs/4c4SXjQw6ZPLjfZor/6R4vyt9yP4o/PUtfoYWAJXcD+xwupRRtZw70i53XxKaxyEOa/epULcErde5SpoaFInqUKeqpfkZBmeL6Z8OQ7EeZ8jrhTJkyR4LBo0hIElwPFciaTnF6e4rMKKinNlZ/3kSf/Ux9dCg/+9RqKFsfMwrKVPtaXamnKFPcfupTT1mbB/QtOqMgTDno+cmUVZhf2a8NL8DUaZqmtE8JXt+nCFOPFvoUYYp6ijBFsp+DJsBU9ZBumDkfYN8nnjIsLaTZjzJFPEWz33QM2fM7+5mDQ/bOfv9mimF96E+kTxFPNWHZv37P1Hf2s/ItMLU1mRxzOfvSnVG4vyJvbV8xp3MPztklkkiznzh7lR7NfmSW/n8h+4nc4Kd7vCjcX/LsUf0Pe4owVS/XsM8RpvBJPlOmHMnIfZRtF29PWRO3fw7F5HD4ZIoc86V96ttTnNCV8btPHaQzzX6UqcsJOj1hyjFTxkLCooLvj+pMtzZryD7qfZt9euqq2f9gihyfUtP+vkWEqTGrXfBQT2+6PR6LPmLm0PkVncs8Ez3g62YODL49pUOH31j28u0pkv3Y+elMPUWzHznmSz2Va18zig9PkexH5n7UU6RPfTBFPfUvpmj28y6QzQrvtKKeon0qNNsNbq/z/tmpPVOOvDUpU9RTK3m1pjMK8zTY89RThCl7yS1EdOert6esRBmG6LacXqinLCGB3EGYYic17InEU2TuN/Q18Fhm/SpTw5/u8aLwf8m1HpM/7KlL1D9Pl1/CPsdY/fOSku6LqWwOWc/cMA311AdTnZYMY/O8ssbUUyT7OeNVqoIHYI23e67kbPcWvD2lejF4Kub75zf1TEEq+Mp+vKwl7+w36YA5whSd+xFPjSX7nf0oU9JptaFMmQcZ1hTxlLR/3eIPpkj2M4sH9C3iKSWzbp7t3PYhevLT5Wf2u1y2b6aop/xhcvofnurG9S12dCadIG0dvLOftY0llWY/pQmfsSPzwJzBSUfMn5NEpzMKUxG2n32KMCUsl/Dzvz1F5n5Wzqbl59xvVqRXJKHVu099MMVnQZ9N++yH4yqHXDCBnEGyHzk+Ve8HT532qeOoer7nfuv+fMYPpvDS/L3nJIqcKP1wna/yt9yP4k97Sgz6azlYC5g6mIs7ZYoVzUanTMknraGeMsMX9BndYwPKlKXUBeTzfXbDg7aGNSx0xpsp4inT0yQDskh1ejP17SnClGU8KuPN1OgK/YgwRfoUZ0/7ftZ7Ko76Z7v0MwqH3eUG0k/Jtr93Waqb3BE8lCbCBbPRI+KsODI+PWWNZpD9Rqj3VNwzZUdDnzLV3U/gAXeebqin6IyCzNL/zdS3p+jcT24ZBw8OySOm2Y94qpH34C0y9yPZT+KTr7nfv5lyzeQfnmo9ZgtMT/rrekc+j7ZdYOFWBU/Zjem/mSJzP/swGIrIGUVvppwlD0wTphiRrzjTOsKeYbftmWY/azJd8Gg4PyU0+1Gm6lu0x4LAPuLf9pSk/DCjUP6W+1H8aaY+PFUU2R0JTH7Cg8ey5j48JSzbgqN9Kj6+fHrMF5apOqFMfcwoms30ige4/WKKzCiaY5TETrX13zMK2qcIU1tNenvK1jlgsuBXKc1+1FOatIC+9px8zShon+pnFB9MEU/RWXpU/8dTu1l/fKZnSqls8BiZUZDsJ+0Ose5Mct//YIp6Sq2jE+YW6T02UZSN0SWw4fvz180zF4w/RixaYOopJ0Wwpv89Sz9xTIj5+wOyGWFK8drt5yz9e0ZBmZrryTv7OdoZmI67yMaCvAeGCFP6wV59MuXPA5syRfvUpTwVtE/R7DdAQfSeUXh3CXLBvL9ms89+1tYwROop3lP+O1PsPSrK//aP/wMQa6gt</prop>
			<obj name="TemperatureLog" class="TemperatureLog" version="2">
				<prop name="Times">TEFSWgAAhy0AAICHKB4AAAC4AQAAUgMAAPYEAACQBgAAKggAAMQJAABoCwAAAg0AAJwOAABAEAAA2hEAAHQTAAAOFQAAshYAAEwYAADmGQAAgBsAACQdAAC+HgAAWCAAAPIhAACMIwAAMCUAAMomAABkKAAA/ikAAKIrAAA8LQAA1i4AAHAwAAAUMgAArjMAAEg1AADiNgAAhjgAACA6AAC6OwAAXj0AAPg+AACSQAAALEIAANBDAABqRQAABEcAAJ5IAABCSgAA3EsAAHZNAAAQTwAAqlAAAE5SAADoUwAAglUAABxXAADAWAAAWloAAPRbAACOXQAAMl8AAMxgAABmYgAAAGQAAKRlAAA+ZwAA2GgAAHxqAAAWbAAAsG0AAEpvAADucAAAiHIAACJ0AAC8dQAAYHcAAPp4AACUegAALnwAAMh9AABsfwAABoEAAKCCAAA6hAAA3oUAAHiHAAASiQAArIoAAFCMAADqjQAAhI8AAB6RAADCkgAAXJQAAPaVAACQlwAANJkAAM6aAABonAAAAp4AAKafAABAoQAA2qIAAH6kAAAYpgAAsqcAAEypAADwqgAAiqwAACSuAAC+rwAAWLEAAPyyAACWtAAAMLYAAMq3AABkuQAACLsAAKK8AAA8vgAA4L8AAHrBAAAUwwAArsQAAEjGAADsxwAAhskAACDLAADEzAAAXs4AAPjPAACS0QAALNMAANDUAABq1gAABNgAAKjZAABC2wAA3NwAAHbeAAAa4AAAtOEAAE7jAADo5AAAjOYAACboAADA6QAAZOsAAP7sAACY7gAAMvAAANbxAABw8wAACvUAAKT2AAA++AAA4vkAAHz7AAAW/QAAsP4AAEoAAQDuAQEAiAMBACIFAQC8BgEAYAgBAPoJAQCUCwEAOA0BANIOAQBsEAEABhIBAKoTAQBEFQEA3hYBAHgYAQAcGgEAthsBAFAdAQDqHgEAjiABACgiAQDCIwEAXCUBAAAnAQCaKAEANCoBAM4rAQByLQEADC8BAKYwAQBAMgEA2jMBAH41AQAYNwEAsjgBAEw6AQDwOwEAij0BACQ/AQC+QAEAYkIBAPxDAQCWRQEAOkcBANRIAQBuSgEACEwBAKxNAQBGTwEA4FABAHpSAQAeVAEAuFUBAFJXAQDsWAEAkFoBACpcAQDEXQEAXl8BAAJhAQCcYgEANmQBANBlAQBqZwEADmkBAKhqAQBCbAEA3G0BAIBvAQAacQEAtHIBAE50AQDydQEAjHcBACZ5AQDAegEAZHwBAP59AQCYfwEAPIEBANaCAQBwhAEACoYBAK6HAQBIiQEA4ooBAHyMAQAgjgEAuo8BAFSRAQDukgEAkpQBACyWAQDGlwEAYJkBAASbAQCenAEAOJ4BANKfAQB2oQEAGqMBALSkAQBYpgEA8qcBAIypAQAmqwEAyqwBAGSuAQD+rwEAmLEBADyzAQDWtAEAcLYBAAq4AQCuuQEASLsBAOK8AQB8vgEAIMABALrBAQBUwwEA7sQBAIjGAQAsyAEAxskBAGDLAQAEzQEAns4BADjQAQDS0QEAdtMBABDVAQCq1gEARNgBAOjZAQCC2wEAHN0BALbeAQBQ4AEA9OEBAI7jAQAo5QEAwuYBAFzoAQAA6gEAmusBADTtAQDY7gEAcvABAAzyAQCm8wEASvUBAOT2AQB++AEAGPoBALz7AQBW/QEA8P4BAJQAAgAuAgIAyAMCAGIFAgAGBwIAoAgCADoKAgDUCwIAeA0CABIPAgCsEAIARhICAOoTAgCEFQIAHhcCALgYAgBSGgIA9hsCAJAdAgAqHwIAxCACAGgiAgACJAIAnCUCADYnAgDQKAIAdCoCAA4sAgCoLQIATC8CAOYwAgCAMgIAGjQCAL41AgBYNwIA8jgCAIw6AgAwPAIAyj0CAGQ/AgD+QAIAokICADxEAgDWRQIAekcCABRJAgCuSgIASEwCAOJNAgCGTwIAIFECALpSAgBUVAIA7lUCAJJXAgAsWQIAxloCAGBcAgAEXgIAnl8CADhhAgDcYgIAdmQCABBmAgCqZwIATmkCAOhqAgCCbAIAHG4CAMBvAgBacQIA9HICAJh0AgAydgIAzHcCAGZ5AgAAewIApHwCAD5+AgDYfwIAcoECABaDAgCwhAIASoYCAOSHAgB+iQIAIosCALyMAgBWjgIA8I8CAJSRAgAukwIAyJQCAGKWAgAGmAIAoJkCADqbAgDenAIAeJ4CABKgAgCsoQIAUKMCAOqkAgCEpgIAHqgCAMKpAgBcqwIA9qwCAJCuAgA0sAIAzrECAGizAgACtQIAprYCAEC4AgDauQIAdLsCAA69AgCyvgIATMACAObBAgCAwwIAJMUCAL7GAgBYyAIA8skCAJbLAgAwzQIAys4CAGTQAgAI0gIAotMCADzVAgDg1gIAetgCABTaAgCu2wIASN0CAOzeAgCG4AIAIOICALrjAgBe5QIA+OYCAJLoAgAs6gIA0OsCAGrtAgAE7wIAnvACAELyAgDc8wIAdvUCABr3AgC0+AIATvoCAOj7AgCM/QIAJv8CAMAAAwBaAgMA/gMDAJgFAwAyBwMAzAgDAHAKAwAKDAMApA0DAD4PAwDYEAMAfBIDABYUAwCwFQMAShcDAO4YAwCIGgMAIhwDALwdAwBgHwMA+iADAJQiAwAuJAMA0iUDAGwnAwAGKQMAoCoDAEQsAwDeLQMAeC8DABIxAwC2MgMAUDQDAOo1AwCONwMAKDkDAMI6AwBcPAMAAD4DAJo/AwA0QQMAzkIDAHJEAwAMRgMApkcDAEBJAwDaSgMAfkwDABhOAwCyTwMATFEDAPBSAwCKVAMAJFYDAL5XAwBiWQMA/FoDAJZcAwAwXgMA1F8DAG5hAwAIYwMAomQDAEZmAwDgZwMAemkDABRrAwC4bAMAUm4DAOxvAwCQcQMAKnMDAMR0AwBedgMAAngDAJx5AwA2ewMA0HwDAGp+AwAOgAMAqIEDAEKDAwDchAMAgIYDABqIAwC0iQMATosDAOiMAwCMjgMAJpADAMCRAwBkkwMA/pQDAJiWAwAymAMA1pkDAHCbAwAKnQMApJ4DAEigAwDioQMAfKMDABalAwC6pgMAVKgDAO6pAwCSqwMALK0DAMauAwBgsAMA+rEDAJ6zAwA4tQMA0rYDAGy4AwAQugMAqrsDAES9AwDevgMAeMADABzCAwC2wwMAUMUDAOrGAwCOyAMAKMoDAMLLAwBmzQMAAM8DAJrQAwA00gMA2NMDAHLVAwAM1wMAptgDAEraAwDk2wMAft0DABjfAwC84AMAVuIDAPDjAwCK5QMALucDAMjoAwBi6gMA/OsDAKDtAwA67wMA1PADAG7yAwAS9AMArPUDAEb3AwDg+AMAhPoDAB78AwC4/QMAUv8DAPYABACQAgQAKgQEAMQFBABoBwQAAgkEAJwKBAA2DAQA0A0EAHQPBAAOEQQAqBIEAEIUBADmFQQAgBcEABoZBAC0GgQAWBwEAPIdBACMHwQAMCEEAMoiBABkJAQA/iUEAKInBAA8KQQA1ioEAHAsBAAULgQAri8EAEgxBADiMgQAhjQEACA2BAC6NwQAVDkEAPg6BACSPAQALD4EAMY/BABqQQQABEMEAJ5EBAA4RgQA0kcEAHZJBAAQSwQAqkwEAEROBADoTwQAglEEABxTBAC2VAQAWlYEAPRXBACOWQQAKFsEAMxcBABmXgQAAGAEAJphBAA+YwQA2GQEAHJmBAAWaAQAsGkEAEprBADkbAQAiG4EACJwBAC8cQQAVnMEAPp0BACUdgQALngEAMh5BABiewQABn0EAKB+BAA6gAQA1IEEAHiDBAAShQQArIYEAEaIBADqiQQAhIsEAB6NBAC4jgQAXJAEAPaRBACQkwQAKpUEAM6WBABomAQAApoEAJybBABAnQQA2p4EAHSgBAAYogQAsqMEAEylBADmpgQAiqgEACSqBAC+qwQAWK0EAPKuBACWsAQAMLIEAMqzBABktQQACLcEAKK4BAA8ugQA1rsEAHq9BAAUvwQArsAEAEjCBADswwQAhsUEACDHBAC6yAQAXsoEAPjLBACSzQQALM8EANDQBABq0gQABNQEAKjVBABC1wQA3NgEAHbaBAAa3AQAtN0EAE7fBADo4AQAguIEACbkBADA5QQAWucEAPToBACY6gQAMuwEAMztBABm7wQAAPEEAKTyBAA+9AQA2PUEAHz3BAAW+QQAsPoEAFT8BADu/QQAiP8EACIBBQC8AgUAYAQFAPoFBQCUBwUALgkFANIKBQBsDAUABg4FAKAPBQA6EQUA3hIFAHgUBQASFgUAthcFAFAZBQDqGgUAhBwFACgeBQDCHwUAXCEFAPYiBQCaJAUANCYFAM4nBQBoKQUADCsFAKYsBQBALgUA5C8FAH4xBQAYMwUAsjQFAEw2BQDwNwUAijkFACQ7BQC+PAUAYj4FAPw/BQCWQQUAMEMFANREBQBuRgUACEgFAKJJBQBGSwUA4EwFAHpOBQAUUAUArlEFAFJTBQDsVAUAhlYFACBYBQDEWQUAXlsFAPhcBQCcXgUANmAFANBhBQBqYwUADmUFAKhmBQBCaAUA3GkFAIBrBQAabQUAtG4FAFhwBQDycQUAjHMFACZ1BQDAdgUAZHgFAP55BQCYewUAMn0FAMx+BQBwgAUACoIFAKSDBQA+hQUA4oYFAHyIBQAWigUAsIsFAFSNBQDujgUAiJAFACySBQDGkwUAYJUFAPqWBQCemAUAOJoFANKbBQBsnQUAEJ8FAKqgBQBEogUA3qMFAIKlBQAcpwUAtqgFAFCqBQD0qwUAjq0FACivBQDCsAUAXLIFAAC0BQCatQUANLcFAM64BQByugUADLwFAKa9BQBAvwUA5MAFAH7CBQAYxAUAssUFAFbHBQDwyAUAisoFAC7MBQDIzQUAYs8FAPzQBQCg0gUAOtQFANTVBQBu1wUAEtkFAKzaBQBG3AUA4N0FAITfBQAe4QUAuOIFAFLkBQDs5QUAkOcFACrpBQDE6gUAXuwFAALuBQCc7wUANvEFANDyBQB09AUADvYFAKj3BQBC+QUA5voFAID8BQAa/gUAvv8FAFgBBgDyAgYAjAQGACYGBgDKBwYAZAkGAP4KBgCiDAYAPA4GANYPBgBwEQYAChMGAK4UBgBIFgYA4hcGAIYZBgAgGwYAuhwGAFQeBgD4HwYAkiEGACwjBgDGJAYAaiYGAAQoBgCeKQYAOCsGANIsBgB2LgYAEDAGAKoxBgBEMwYA6DQGAII2BgAcOAYAtjkGAFo7BgD0PAYAjj4GAChABgDMQQYAZkMGAABFBgCaRgYAPkgGANhJBgBySwYAFk0GALBOBgBKUAYA5FEGAH5TBgAiVQYAvFYGAFZYBgDwWQYAlFsGAC5dBgDIXgYAbGAGAAZiBgCgYwYAOmUGANRmBgB4aAYAEmoGAKxrBgBGbQYA6m4GAIRwBgAecgYAuHMGAFJ1BgD2dgYAkHgGACp6BgDEewYAaH0GAAJ/BgCcgAYAQIIGANqDBgB0hQYADocGALKIBgBMigYA5osGAICNBgAkjwYAvpAGAFiSBgD8kwYAlpUGADCXBgDKmAYAZJoGAAicBgCinQYAPJ8GANagBgB6ogYAFKQGAK6lBgBIpwYA4qgGAIaqBgAgrAYAuq0GAFSvBgD4sAYAkrIGACy0BgDQtQYAarcGAAS5BgCeugYAQrwGANy9BgB2vwYAEMEGALTCBgBOxAYA6MUGAIzHBgAmyQYAwMoGAFrMBgD0zQYAmM8GADLRBgDM0gYAZtQGAArWBgCk1wYAPtkGANjaBgBy3AYAFt4GALDfBgBK4QYA5OIGAIjkBgAi5gYAvOcGAFbpBgD66gYAlOwGAC7uBgDS7wYAbPEGAAbzBgCg9AYARPYGAN73BgB4+QYAEvsGALb8BgBQ/gYA6v8GAIQBBwAoAwcAwgQHAFwGBwD2BwcAmgkHADQLBwDODAcAaA4HAAIQBwCmEQcAQBMHANoUBwB0FgcAGBgHALIZBwBMGwcA5hwHAIoeBwAkIAcAviEHAGIjBwD8JAcAliYHADAoBwDKKQcAbisHAAgtBwCiLgcAPDAHAOAxBwB6MwcAFDUHAK42BwBSOAcA7DkHAIY7BwAgPQcAxD4HAF5ABwD4QQcAnEMHADZFBwDQRgcAakgHAA5KBwCoSwcAQk0HANxOBwCAUAcAGlIHALRTBwBOVQcA8lYHAIxYBwAmWgcAwFsHAFpdBwD+XgcAmGAHADJiBwDWYwcAcGUHAApnBwCkaAcAPmoHAOJrBwB8bQcAFm8HALBwBwBUcgcA7nMHAIh1BwAidwcAxngHAGB6BwD6ewcAlH0HADh/BwDSgAcAbIIHABCEBwCqhQcARIcHAN6IBwCCigcAHIwHALaNBwBQjwcA6pAHAI6SBwAolAcAwpUHAFyXBwAAmQcAmpoHADScBwDOnQcAaJ8HAAyhBwCmogcAQKQHAOSlBwB+pwcAGKkHALKqBwBWrAcA8K0HAIqvBwAksQcAyLIHAGK0BwD8tQcAoLcHADq5BwDUugcAbrwHABK+BwCsvwcARsEHAODCBwCExAcAHsYHALjHBwBSyQcA7MoHAJDMBwAqzgcAxM8HAF7RBwAC0wcAnNQHADbWBwDQ1wcAatkHAA7bBwCo3AcAQt4HAObfBwCA4QcAGuMHALTkBwBY5gcA8ucHAIzpBwAm6wcAyuwHAGTuBwD+7wcAovEHADzzBwDW9AcAcPYHAAr4BwCu+QcASPsHAOL8BwB8/gcAIAAIALoBCABUAwgA7gQIAIgGCAAsCAgAxgkIAGALCAD6DAgAng4IADgQCADSEQgAdhMIABAVCACqFggARBgIAOgZCACCGwgAHB0IAMAeCABaIAgA9CEIAI4jCAAoJQgAzCYIAGYoCAAAKggApCsIAD4tCADYLggAcjAIAAwyCACwMwgASjUIAOQ2CAB+OAgAIjoIALw7CABWPQgA8D4IAJRACAAuQggAyEMIAGJFCAAGRwgAoEgIADpKCADUSwgAeE0IABJPCACsUAgARlIIAOBTCACEVQgAHlcIALhYCABSWggA9lsIAJBdCAAqXwgAxGAIAGhiCAACZAgAnGUIAEBnCADaaAgAdGoIAA5sCACybQgATG8IAOZwCACAcggAJHQIAL51CABYdwgA8ngIAJZ6CAAwfAgAyn0IAGR/CAAIgQgAooIIADyECADWhQgAeocIABSJCACuiggASIwIAOKNCACGjwgAIJEIALqSCABUlAgA+JUIAJKXCAAsmQgAxpoIAGqcCAAEnggAnp8IADihCADcoggAdqQIABCmCAC0pwgATqkIAOiqCACCrAgAJq4IAMCvCABasQgA9LIIAJi0CAAytggAzLcIAGa5CAAKuwgApLwIAD6+CADYvwgAcsEIABbDCACwxAgASsYIAOTHCACIyQgAIssIALzMCABWzggA+s8IAJTRCAAu0wgAyNQIAGzWCAAG2AgAoNkIAETbCADe3AgAeN4IABLgCAC24QgAUOMIAOrkCACE5ggAKOgIAMLpCABc6wgA9uwIAJruCAA08AgAzvEIAGjzCAAC9QgApvYIAED4CADa+QgAdPsIAA79CACy/ggATAAJAOYBCQCKAwkAJAUJAL4GCQBYCAkA/AkJAJYLCQAwDQkAyg4JAG4QCQAIEgkAohMJAEYVCQDgFgkAehgJABQaCQC4GwkAUh0JAOweCQCGIAkAKiIJAMQjCQBeJQkA+CYJAJIoCQA2KgkA0CsJAGotCQAELwkAqDAJAEIyCQDcMwkAdjUJABo3CQC0OAkATjoJAOg7CQCMPQkAJj8JAMBACQBaQgkA/kMJAKJFCQA8RwkA4EgJAHpKCQAUTAkArk0JAEhPCQDsUAkAhlIJACBUCQC6VQkAXlcJAPhYCQCSWgkANlwJANBdCQBqXwkABGEJAKhiCQBCZAkA3GUJAHZnCQAaaQkAtGoJAE5sCQDybQkAjG8JACZxCQDAcgkAWnQJAP51CQCYdwkAMnkJAMx6CQBwfAkACn4JAKR/CQA+gQkA2IIJAHyECQAWhgkAsIcJAFSJCQDuigkAiIwJACKOCQC8jwkAYJEJAPqSCQCUlAkALpYJANKXCQBsmQkABpsJAKqcCQBEngkA3p8JAHihCQAcowkAtqQJAFCmCQDqpwkAjqkJACirCQDCrAkAXK4JAACwCQCasQkANLMJAM60CQBytgkADLgJAKa5CQBAuwkA5LwJAH6+CQAYwAkAssEJAEzDCQDwxAkAisYJACTICQC+yQkAYssJAPzMCQCWzgkAMNAJANTRCQBu0wkACNUJAKzWCQBG2AkA4NkJAHrbCQAe3QkAuN4JAFLgCQDs4QkAkOMJACrlCQDE5gkAXugJAALqCQCc6wkANu0JANDuCQB08AkADvIJAKjzCQBC9QkA3PYJAID4CQAa+gkAtPsJAE79CQDy/gkAjAAKACYCCgDAAwoAZAUKAP4GCgCYCAoAMgoKANYLCgBwDQoACg8KAK4QCgBIEgoA4hMKAHwVCgAgFwoAuhgKAFQaCgDuGwoAkh0KACwfCgDGIAoAYCIKAAQkCgCeJQoAOCcKANIoCgBsKgoAECwKAKotCgBELwoA3jAKAIIyCgAcNAoAtjUKAFA3CgD0OAoAjjoKACg8CgDCPQoAZj8KAABBCgCaQgoAPkQKANhFCgByRwoADEkKALBKCgBKTAoA5E0KAH5PCgAiUQoAvFIKAFZUCgDwVQoAilcKAC5ZCgDIWgoAYlwKAPxdCgCgXwoAOmEKANRiCgB4ZAoAEmYKAKxnCgBGaQoA6moKAIRsCgAebgoAuG8KAFxxCgD2cgoAkHQKACp2CgDEdwoAaHkKAAJ7CgCcfAoANn4KANp/CgB0gQoADoMKAKiECgBMhgoA5ocKAICJCgAaiwoAvowKAFiOCgDyjwoAjJEKADCTCgDKlAoAZJYKAAiYCgCimQoAPJsKANacCgB6ngoAFKAKAK6hCgBIowoA7KQKAIamCgAgqAoAuqkKAFSrCgD4rAoAkq4KACywCgDGsQoAarMKAAS1CgCetgoAOLgKANK5CgB2uwoAEL0KAKq+CgBOwAoA6MEKAILDCgAcxQoAwMYKAFrICgD0yQoAjssKADLNCgDMzgoAZtAKAArSCgCk0woAPtUKANjWCgBy2AoAFtoKALDbCgBK3QoA5N4KAIjgCgAi4goAvOMKAFblCgD65goAlOgKAC7qCgDI6woAYu0KAAbvCgCg8AoAOvIKAN7zCgB49QoAEvcKAKz4CgBQ+goA6vsKAIT9CgAe/woAwgALAFwCCwD2AwsAmgULADQHCwDOCAsAaAoLAAIMCwCmDQsAQA8LANoQCwB0EgsADhQLALIVCwBMFwsA5hgLAIAaCwAkHAsAvh0LAFgfCwDyIAsAliILADAkCwDKJQsAbicLAAgpCwCiKgsAPCwLAOAtCwB6LwsAFDELAK4yCwBSNAsA7DULAIY3CwAgOQsAxDoLAF48CwD4PQsAkj8LADZBCwDQQgsAakQLAARGCwCeRwsAQkkLANxKCwB2TAsAEE4LALRPCwBOUQsA6FILAIJUCwAmVgsAwFcLAFpZCwD+WgsAmFwLADJeCwDMXwsAZmELAApjCwCkZAsAPmYLAOJnCwB8aQsAFmsLALBsCwBKbgsA7m8LAIhxCwAicwsAvHQLAGB2CwD6dwsAlHkLADh7CwDSfAsAbH4LAAaACwCqgQsARIMLAN6ECwB4hgsAHIgLALaJCwBQiwsA6owLAI6OCwAokAsAwpELAFyTCwD2lAsAmpYLADSYCwDOmQsAaJsLAAydCwCmngsAQKALANqhCwB+owsAGKULALKmCwBMqAsA8KkLAIqrCwAkrQsAvq4LAGKwCwD8sQsAlrMLADC1CwDUtgsAbrgLAAi6CwCiuwsARr0LAOC+CwB6wAsAHsILALjDCwBSxQsA7MYLAJDICwAqygsAxMsLAF7NCwACzwsAnNALADbSCwDQ0wsAatULAA7XCwCo2AsAQtoLANzbCwCA3QsAGt8LALTgCwBO4gsA6OMLAIzlCwAm5wsAwOgLAGTqCwD+6wsAmO0LADLvCwDW8AsAcPILAAr0CwCk9QsASPcLAOL4CwB8+gsAIPwLALr9CwBU/wsA7gAMAJICDAAsBAwAxgUMAGAHDAD6CAwAngoMADgMDADSDQwAbA8MABARDACqEgwARBQMAN4VDAB4FwwAHBkMALYaDABQHAwA9B0MAI4fDAAoIQwAwiIMAGYkDAAAJgwAmicMADQpDADYKgwAciwMAAwuDACwLwwASjEMAOQyDAB+NAwAIjYMALw3DABWOQwA8DoMAIo8DAAuPgwAyD8MAGJBDAD8QgwAlkQMADpGDADURwwAbkkMAAhLDACsTAwARk4MAOBPDACEUQwAHlMMALhUDABSVgwA9lcMAJBZDAAqWwwAxFwMAGheDAACYAwAnGEMADZjDADaZAwAdGYMAA5oDACyaQwATGsMAOZsDACAbgwAGnAMAL5xDABYcwwA8nQMAJZ2DAAweAwAynkMAGR7DAD+fAwAon4MADyADADWgQwAeoMMABSFDACuhgwASIgMAOKJDACGiwwAII0MALqODABUkAwA7pEMAJKTDAAslQwAxpYMAGCYDAAEmgwAnpsMADidDADSngwAdqAMABCiDACqowwATqUMAOimDACCqAwAHKoMAMCrDABarQwA9K4MAI6wDAAysgwAzLMMAGa1DAAAtwwApLgMAD66DADYuwwAcr0MABa/DACwwAwASsIMAOTDDACIxQwAIscMALzIDABWygwA+ssMAJTNDAAuzwwAyNAMAGLSDAAG1AwAoNUMADrXDADU2AwAeNoMABLcDACs3QwARt8MAOrgDACE4gwAHuQMALjlDABc5wwA9ugMAJDqDAA07AwAzu0MAGjvDAAC8QwApvIMAED0DADa9QwAdPcMABj5DACy+gwATPwMAOb9DACA/wwAJAENAL4CDQBYBA0A8gUNAJYHDQAwCQ0AygoNAGQMDQAIDg0Aog8NADwRDQDWEg0AehQNABQWDQCuFw0ASBkNAOwaDQCGHA0AIB4NAMQfDQBeIQ0A+CINAJIkDQA2Jg0A0CcNAGopDQAEKw0AqCwNAEIuDQDcLw0AdjENABozDQC0NA0ATjYNAOg3DQCCOQ0AJjsNAMA8DQBaPg0A9D8NAJhBDQAyQw0AzEQNAGZGDQAKSA0ApEkNAD5LDQDYTA0AfE4NABZQDQCwUQ0ASlMNAO5UDQCIVg0AIlgNAMZZDQBgWw0A+lwNAJReDQA4YA0A0mENAGxjDQAGZQ0AoGYNAERoDQDeaQ0AeGsNABJtDQC2bg0AUHANAOpxDQCEcw0AHnUNAMJ2DQBceA0A9nkNAJp7DQA0fQ0Azn4NAGiADQAMgg0ApoMNAECFDQDahg0AfogNABiKDQCyiw0ATI0NAPCODQCKkA0AJJINAL6TDQBilQ0A/JYNAJaYDQAwmg0A1JsNAG6dDQAInw0ArKANAEaiDQDgow0AeqUNAB6nDQC4qA0AUqoNAOyrDQCGrQ0AKq8NAMSwDQBesg0A+LMNAJK1DQA2tw0A0LgNAGq6DQAEvA0AqL0NAEK/DQDcwA0AgMINABrEDQC0xQ0ATscNAPLIDQCMyg0AJswNAMDNDQBkzw0A/tANAJjSDQAy1A0A1tUNAHDXDQAK2Q0ArtoNAEjcDQDi3Q0AfN8NABbhDQC64g0AVOQNAO7lDQCI5w0ALOkNAMbqDQBg7A0A+u0NAJTvDQA48Q0A0vINAGz0DQAG9g0AqvcNAET5DQDe+g0AePwNABz+DQC2/w0AUAEOAPQCDgCOBA4AKAYOAMIHDgBmCQ4AAAsOAJoMDgA0Dg4A2A8OAHIRDgAMEw4AphQOAEoWDgDkFw4AfhkOABgbDgC8HA4AVh4OAPAfDgCKIQ4AJCMOAMgkDgBiJg4A/CcOAJYpDgA6Kw4A1CwOAG4uDgAIMA4ArDEOAEYzDgDgNA4AhDYOAB44DgC4OQ4AUjsOAPY8DgCQPg4AKkAOAMRBDgBoQw4AAkUOAJxGDgA2SA4A2kkOAHRLDgAOTQ4AqE4OAEJQDgDmUQ4AgFMOABpVDgC0Vg4AWFgOAPJZDgCMWw4AJl0OAMpeDgBkYA4A/mEOAJhjDgA8ZQ4A1mYOAHBoDgAUag4ArmsOAEhtDgDibg4AhnAOACByDgC6cw4AVHUOAPh2DgCSeA4ALHoOAMZ7DgBqfQ4ABH8OAJ6ADgA4gg4A0oMOAHaFDgAQhw4AqogOAESKDgDoiw4Ago0OAByPDgC2kA4AWpIOAPSTDgCOlQ4AKJcOAMyYDgBmmg4AAJwOAJqdDgA+nw4A2KAOAHKiDgAMpA4AsKUOAEqnDgDkqA4AfqoOACKsDgC8rQ4AVq8OAPCwDgCUsg4ALrQOAMi1DgBstw4ABrkOAKC6DgA6vA4A3r0OAHi/DgASwQ4ArMIOAFDEDgDqxQ4AhMcOAB7JDgDCyg4AXMwOAPbNDgCQzw4AKtEOAM7SDgBo1A4AAtYOAJzXDgA22Q4A2toOAHTcDgAO3g4Ast8OAEzhDgDm4g4AgOQOABrmDgC+5w4AWOkOAPLqDgCW7A4AMO4OAMrvDgBk8Q4ACPMOAKL0DgA89g4A1vcOAHr5DgAU+w4ArvwOAFL+DgDs/w4AhgEPACADDwDEBA8AXgYPAPgHDwCSCQ8ALAsPANAMDwBqDg8ABBAPAJ4RDwBCEw8A3BQPAHYWDwAQGA8AqhkPAE4bDwDoHA8Agh4PABwgDwDAIQ8AWiMPAPQkDwCYJg8AMigPAMwpDwBmKw8ACi0PAKQuDwA+MA8A2DEPAHwzDwAWNQ8AsDYPAEo4DwDuOQ8AiDsPACI9DwDGPg8AYEAPAPpBDwCUQw8ALkUPANJGDwBsSA8ABkoPAKBLDwBETQ8A3k4PAHhQDwASUg8ArFMPAFBVDwDqVg8AhFgPAB5aDwDCWw8AXF0PAPZeDwCaYA8ANGIPAM5jDwBoZQ8ADGcPAKZoDwBAag8A2msPAH5tDwAYbw8AsnAPAExyDwDwcw8AinUPACR3DwC+eA8AYnoPAPx7DwCWfQ8AMH8PANSADwBugg8ACIQPAKKFDwA8hw8A4IgPAHqKDwAUjA8Aro0PAFKPDwDskA8AhpIPACCUDwDElQ8AXpcPAPiYDwCcmg8ANpwPANCdDwBqnw8ADqEPAKiiDwBCpA8A3KUPAICnDwAaqQ8AtKoPAE6sDwDyrQ8AjK8PACaxDwDAsg8AWrQPAP61DwCYtw8AMrkPANa6DwBwvA8ACr4PAKS/DwBIwQ8A4sIPAHzEDwAWxg8AuscPAFTJDwDuyg8AiMwPACzODwDGzw8AYNEPAPrSDwCU1A8AONYPANLXDwBs2Q8ABtsPAKrcDwBE3g8A3t8PAHjhDwAc4w8AtuQPAFDmDwDq5w8AjukPACjrDwDC7A8AXO4PAADwDwCa8Q8ANPMPAM70DwBy9g8ADPgPAKb5DwBK+w8A5PwPAH7+DwAYABAAvAEQAFYDEADwBBAAigYQAC4IEADICRAAYgsQAPwMEACgDhAAOhAQANQREABuExAACBUQAKwWEABGGBAA4BkQAHobEAAeHRAAuB4QAFIgEADsIRAAkCMQAColEADEJhAAXigQAAIqEACcKxAANi0QANAuEAB0MBAADjIQAKgzEABMNRAA5jYQAIA4EAAaOhAAvjsQAFg9EADyPhAAjEAQADBCEADKQxAAZEUQAP5GEACYSBAAPEoQANZLEABwTRAACk8QAK5QEABIUhAA4lMQAHxVEAAgVxAAulgQAFRaEADuWxAAkl0QACxfEADGYBAAYGIQAARkEACeZRAAOGcQANxoEAB2ahAAEGwQAKptEABObxAA6HAQAIJyEAAcdBAAtnUQAFp3EAD0eBAAjnoQACh8EADMfRAAZn8QAACBEACaghAANIQQANiFEAByhxAADIkQAKaKEABKjBAA5I0QAH6PEAAikRAAvJIQAFaUEADwlRAAlJcQAC6ZEADImhAAbJwQAAaeEACgnxAAOqEQANSiEAB4pBAAEqYQAKynEABGqRAA6qoQAISsEAAerhAAuK8QAFKxEAD2shAAkLQQACq2EADEtxAAaLkQAAK7EACcvBAAQL4QANq/EAB0wRAAGMMQALzEEABWxhAA8McQAIrJEAAuyxAAyMwQAGLOEAAG0BAAoNEQADrTEADU1BAAeNYQABLYEACs2RAARtsQAOrcEACE3hAAHuAQALjhEABc4xAA9uQQAJDmEAAq6BAAzukQAGjrEAAC7RAAnO4QADbwEADa8RAAdPMQAA71EACo9hAATPgQAOb5EACA+xAAGv0QAL7+EABYABEA8gERAJYDEQAwBREAygYRAGQIEQAIChEAogsRADwNEQDWDhEAehARABQSEQCuExEASBURAOwWEQCGGBEAIBoRALobEQBeHREA+B4RAJIgEQAsIhEA0CMRAGolEQAEJxEAnigRADgqEQDcKxEAdi0RABAvEQCqMBEATjIRAOgzEQCCNREAHDcRAMA4EQBaOhEA9DsRAI49EQAyPxEAzEARAGZCEQAKRBEApEURAD5HEQDYSBEAfEoRABZMEQCwTREASk8RAO5QEQCIUhEAIlQRALxVEQBgVxEA+lgRAJRaEQAuXBEAyF0RAGxfEQAGYREAoGIRADpkEQDeZREAeGcRABJpEQCsahEAUGwRAOptEQCEbxEAHnERAMJyEQBcdBEA9nURAJp3EQA0eREAznoRAGh8EQAMfhEApn8RAECBEQDaghEAfoQRABiGEQCyhxEATIkRAOaKEQCKjBEAJI4RAL6PEQBYkREA8pIRAJaUEQAwlhEAypcRAG6ZEQAImxEAopwRADyeEQDgnxEAeqERABSjEQCupBEAUqYRAOynEQCGqREAKqsRAMSsEQBerhEA+K8RAJyxEQA2sxEA0LQRAGq2EQAEuBEAqLkRAEK7EQDcvBEAdr4RABrAEQC0wREATsMRAOjEEQCCxhEAJsgRAMDJEQBayxEA/swRAJjOEQAy0BEAzNERAHDTEQAK1REApNYRAD7YEQDi2REAfNsRABbdEQCw3hEASuARAO7hEQCI4xEAIuURAMbmEQBg6BEA+ukRAJTrEQA47REA0u4RAGzwEQAG8hEAqvMRAET1EQDe9hEAePgRABz6EQC2+xEAUP0RAPT+EQCOABIAKAISAMIDEgBmBRIAAAcSAJoIEgA0ChIAzgsSAHINEgAMDxIAphASAEASEgDaExIAfhUSABgXEgCyGBIAVhoSAPAbEgCKHRIAJB8SAL4gEgBiIhIA/CMSAJYlEgAwJxIA1CgSAG4qEgAILBIAoi0SAEYvEgDgMBIAejISAB40EgC4NRIAUjcSAOw4EgCQOhIAKjwSAMQ9EgBePxIAAkESAJxCEgA2RBIA0EUSAHRHEgAOSRIAqEoSAEJMEgDmTRIAgE8SABpREgC0UhIATlQSAPJVEgCMVxIAJlkSAMBaEgBkXBIA/l0SAJhfEgAyYRIA1mISAHBkEgAKZhIArmcSAEhpEgDiahIAfGwSACBuEgC6bxIAVHESAO5yEgCSdBIALHYSAMZ3EgBgeRIABHsSAJ58EgA4fhIA0n8SAHaBEgAQgxIAqoQSAESGEgDohxIAgokSAByLEgC2jBIAUI4SAPSPEgCOkRIAKJMSAMKUEgBmlhIAAJgSAJqZEgA0mxIA2JwSAHKeEgAMoBIAsKESAEqjEgDkpBIAfqYSACKoEgC8qRIAVqsSAPCsEgCUrhIALrASAMixEgBisxIABrUSAKC2EgA6uBIA1LkSAG67EgASvRIArL4SAEbAEgDgwRIAhMMSAB7FEgC4xhIAUsgSAPbJEgCQyxIAKs0SAMTOEgBo0BIAAtISAJzTEgBA1RIA2tYSAHTYEgAO2hIAstsSAEzdEgDm3hIAgOASACTiEgC+4xIAWOUSAPLmEgCM6BIAMOoSAMrrEgBk7RIA/u4SAKLwEgA88hIA1vMSAHD1EgAU9xIArvgSAEj6EgDs+xIAhv0SACD/EgC6ABMAXgITAPgDEwCSBRMALAcTAMYIEwBqChMABAwTAJ4NEwA4DxMA3BATAHYSEwAQFBMAqhUTAEQXEwDoGBMAghoTABwcEwDAHRMAWh8TAPQgEwCOIhMAMiQTAMwlEwBmJxMAACkTAKQqEwBILBMA4i0TAIYvEwAgMRMAujITAF40EwD4NRMAkjcTACw5EwDQOhMAajwTAAQ+EwCePxMAOEETANxCEwB2RBMAEEYTAKpHEwBESRMA6EoTAIJMEwAcThMAwE8TAFpREwD0UhMAjlQTADJWEwDMVxMAZlkTAABbEwCkXBMAPl4TANhfEwByYRMAFmMTALBkEwBKZhMA7mcTAIhpEwAiaxMAvGwTAFZuEwD6bxMAlHETAC5zEwDIdBMAbHYTAAZ4EwCgeRMAOnsTANR8EwB4fhMAEoATAKyBEwBGgxMA6oQTAISGEwAeiBMAwokTAFyLEwD2jBMAkI4TADSQEwDOkRMAaJMTAAKVEwCmlhMAQJgTANqZEwB+mxMAGJ0TALKeEwBMoBMA5qETAIqjEwAkpRMAvqYTAFioEwDyqRMAlqsTADCtEwDKrhMAZLATAAiyEwCisxMAPLUTANa2EwB6uBMAFLoTAK67EwBSvRMA7L4TAIbAEwAgwhMAxMMTAF7FEwD4xhMAksgTADbKEwDQyxMAas0TAATPEwCo0BMAQtITANzTEwB21RMAGtcTALTYEwBO2hMA6NsTAILdEwAm3xMAwOATAFriEwD04xMAmOUTADLnEwDM6BMAZuoTAArsEwCk7RMAPu8TAOLwEwB88hMAFvQTALD1EwBU9xMA7vgTAIj6EwAi/BMAvP0TAGD/EwD6ABQAlAIUAC4EFADSBRQAbAcUAAYJFACgChQARAwUAN4NFAB4DxQAHBEUALYSFABQFBQA6hUUAI4XFAAoGRQAwhoUAFwcFAAAHhQAmh8UADQhFADOIhQAciQUAAwmFACmJxQAQCkUANoqFAB+LBQAGC4UALIvFABMMRQA8DIUAIo0FAAkNhQAvjcUAGI5FAD8OhQAljwUADA+FADUPxQAbkEUAAhDFACiRBQARkYUAOBHFAB6SRQAFEsUALhMFABSThQA7E8UAJBRFAAqUxQAxFQUAF5WFAACWBQAnFkUADZbFADQXBQAdF4UAA5gFACoYRQAQmMUANxkFACAZhQAGmgUALRpFABOaxQA8mwUAIxuFAAmcBQAwHEUAGRzFAD+dBQAmHYUADJ4FADWeRQAcHsUAAp9FACkfhQASIAUAOKBFAB8gxQAIIUUALqGFABUiBQA7okUAJKLFAAsjRQAxo4UAGCQFAAEkhQAnpMUADiVFADSlhQAbJgUABCaFACqmxQARJ0UAN6eFAB4oBQAHKIUALajFABQpRQA9KYUAI6oFAAoqhQAwqsUAGatFAAArxQAmrAUADSyFADYsxQAcrUUAAy3FACwuBQASroUAOS7FAB+vRQAIr8UALzAFABWwhQA8MMUAIrFFAAuxxQAyMgUAGLKFAD8yxQAls0UADrPFADU0BQAbtIUAAjUFACs1RQARtcUAODYFACE2hQAHtwUALjdFABS3xQA9uAUAJDiFAAq5BQAxOUUAGjnFAAC6RQAnOoUAEDsFADa7RQAdO8UAA7xFACo8hQATPQUAOb1FACA9xQAGvkUAL76FABY/BQA8v0UAIz/FAAmARUAygIVAGQEFQD+BRUAogcVADwJFQDWChUAcAwVABQOFQCuDxUASBEVAOwSFQCGFBUAIBYVALoXFQBUGRUA+BoVAJIcFQAsHhUAxh8VAGAhFQAEIxUAniQVADgmFQDSJxUAdikVABArFQCqLBUARC4VAOgvFQCCMRUAHDMVAMA0FQBaNhUA9DcVAI45FQAyOxUAzDwVAGY+FQAAQBUApEEVAD5DFQDYRBUAckYVABZIFQCwSRUASksVAORMFQB+ThUAIlAVALxRFQBWUxUA+lQVAJRWFQAuWBUAyFkVAGJbFQAGXRUAoF4VADpgFQDUYRUAeGMVABJlFQCsZhUARmgVAOppFQCEaxUAHm0VALhuFQBccBUA9nEVAJBzFQA0dRUAznYVAGh4FQACehUApnsVAEB9FQDafhUAdIAVABiCFQCygxUATIUVAOaGFQCKiBUAJIoVAL6LFQBYjRUA8o4VAJaQFQAwkhUAypMVAGSVFQAIlxUAopgVADyaFQDWmxUAep0VABSfFQCuoBUASKIVAOyjFQCGpRUAIKcVAMSoFQBeqhUA+KsVAJKtFQA2rxUA0LAVAGqyFQAEtBUAqLUVAEK3FQDcuBUAdroVABq8FQC0vRUATr8VAOjAFQCCwhUAJsQVAMDFFQBaxxUA9MgVAJjKFQAyzBUAzM0VAGbPFQAK0RUApNIVAD7UFQDY1RUAfNcVABbZFQCw2hUAVNwVAO7dFQCI3xUAIuEVAMbiFQBg5BUA+uUVAJTnFQA46RUA0uoVAGzsFQAG7hUAoO8VAETxFQDe8hUAePQVABL2FQC29xUAUPkVAOr6FQCE/BUAKP4VAML/FQBcARYA9gIWAJoEFgA0BhYAzgcWAGgJFgAMCxYApgwWAEAOFgDkDxYAfhEWABgTFgCyFBYATBYWAPAXFgCKGRYAJBsWAMgcFgBiHhYA/B8WAJYhFgAwIxYA1CQWAG4mFgAIKBYAoikWAEYrFgDgLBYAei4WAB4wFgC4MRYAUjMWAOw0FgCGNhYAKjgWAMQ5FgBeOxYA+DwWAJw+FgA2QBYA0EEWAGpDFgAORRYAqEYWAEJIFgDcSRYAdksWABpNFgC0ThYATlAWAPJRFgCMUxYAJlUWAMBWFgBkWBYA/lkWAJhbFgAyXRYA1l4WAHBgFgAKYhYApGMWAEhlFgDiZhYAfGgWABZqFgC6axYAVG0WAO5uFgCScBYALHIWAMZzFgBgdRYA+nYWAJ54FgA4ehYA0nsWAGx9FgAQfxYAqoAWAESCFgDegxYAeIUWAByHFgC2iBYAUIoWAOqLFgCOjRYAKI8WAMKQFgBmkhYAAJQWAJqVFgA0lxYA2JgWAHKaFgAMnBYApp0WAEqfFgDkoBYAfqIWABikFgC8pRYAVqcWAPCoFgCKqhYALqwWAMitFgBirxYA/LAWAJayFgA6tBYA1LUWAG63FgAIuRYArLoWAEa8FgDgvRYAer8WAB7BFgC4whYAUsQWAPbFFgCQxxYAKskWAMTKFgBozBYAAs4WAJzPFgA20RYA2tIWAHTUFgAO1hYAqNcWAEzZFgDm2hYAgNwWABreFgC+3xYAWOEWAPLiFgCM5BYAJuYWAMrnFgBk6RYA/uoWAJjsFgA87hYA1u8WAHDxFgAK8xYArvQWAEj2FgDi9xYAfPkWACD7FgC6/BYAVP4WAO7/FgCSARcALAMXAMYEFwBqBhcABAgXAJ4JFwA4CxcA3AwXAHYOFwAQEBcAqhEXAE4TFwDoFBcAghYXABwYFwDAGRcAWhsXAPQcFwCOHhcAMiAXAMwhFwBmIxcAACUXAJomFwA+KBcA2CkXAHIrFwAMLRcAsC4XAEowFwD4MRcAkjMXACw1FwDGNhcAajgXAAQ6FwCeOxcAOD0XANI+FwB2QBcAEEIXAKpDFwBERRcA6EYXAIJIFwAcShcAtksXAFpNFwD0ThcAjlAXAChSFwDMUxcAZlUXAABXFwCaWBcAPloXANhbFwByXRcAFl8XALBgFwBKYhcA5GMXAIhlFwAiZxcAvGgXAFZqFwDwaxcAlG0XAC5vFwDIcBcAYnIXAAZ0FwCgdRcAOncXANR4FwB4ehcAEnwXAKx9FwBGfxcA4IAXAISCFwAehBcAuIUXAFyHFwD2iBcAkIoXACqMFwDOjRcAaI8XAAKRFwCckhcAQJQXANqVFwB0lxcAGJkXALKaFwBMnBcA5p0XAIqfFwAkoRcAvqIXAFikFwDypRcAlqcXADCpFwDKqhcAZKwXAP6tFwCirxcAPLEXANayFwBwtBcAFLYXAK63FwBIuRcA7LoXAIa8FwAgvhcAur8XAF7BFwD4whcAksQXACzGFwDQxxcAaskXAATLFwCezBcAQs4XANzPFwB20RcAGtMXALTUFwBO1hcA6NcXAILZFwAm2xcAwNwXAFreFwD03xcAmOEXADLjFwDM5BcAZuYXAADoFwCk6RcAPusXANjsFwBy7hcAFvAXALDxFwBK8xcA7vQXAIj2FwAi+BcAvPkXAGD7FwD6/BcAlP4XAC4AGADSARgAbAMYAAYFGACgBhgARAgYAN4JGAB4CxgAEg0YALYOGABQEBgA6hEYAIQTGAAeFRgAwhYYAFwYGAD2GRgAkBsYADQdGADOHhgAaCAYAAIiGACmIxgAQCUYANomGAB+KBgAGCoYALIrGABMLRgA8C4YAIowGAAkMhgAvjMYAGI1GAD8NhgAljgYADA6GADUOxgAbj0YAAg/GACiQBgAPEIYAOBDGAB6RRgAFEcYAK5IGABSShgA7EsYAIZNGAAgTxgAxFAYAF5SGAD4UxgAklUYADZXGADQWBgAaloYAARcGACoXRgAQl8YANxgGACAYhgAGmQYALRlGABOZxgA8mgYAIxqGAAmbBgAwG0YAGRvGAD+cBgAmHIYADJ0GADWdRgAcHcYAAp5GACkehgAPnwYAOJ9GAB8fxgAFoEYALCCGABUhBgA7oUYAIiHGAAiiRgAxooYAGCMGAD6jRgAlI8YADiRGADSkhgAbJQYAAaWGACqlxgARJkYAN6aGAB4nBgAHJ4YALafGABQoRgA9KIYAI6kGAAophgAwqcYAGapGAAAqxgAmqwYADSuGADYrxgAcrEYAAyzGACmtBgAQLYYAOS3GAB+uRgAGLsYALK8GABWvhgA8L8YAIrBGAAkwxgAvsQYAGLGGAD8xxgAlskYADrLGADUzBgAbs4YAAjQGACs0RgARtMYAODUGAB61hgAHtgYALjZGABS2xgA9twYAJDeGAAq4BgAxOEYAGjjGAAC5RgAnOYYADboGADa6RgAdOsYAA7tGACo7hgAQvAYAObxGACA8xgAGvUYALT2GABO+BgA8vkYAIz7GAAm/RgAyv4YAGQAGQD+ARkAmAMZADwFGQDWBhkAcAgZAAoKGQCuCxkASA0ZAOIOGQB8EBkAIBIZALoTGQBUFRkA+BYZAJIYGQAsGhkAxhsZAGAdGQAEHxkAniAZADgiGQDSIxkAdiUZABAnGQCqKBkARCoZAN4rGQCCLRkAHC8ZALYwGQBaMhkA9DMZAI41GQAoNxkAzDgZAGY6GQAAPBkAmj0ZAD4/GQDYQBkAckIZABZEGQCwRRkASkcZAORIGQB+ShkAIkwZALxNGQBWTxkA+lAZAJRSGQAuVBkAyFUZAGJXGQAGWRkAoFoZADpcGQDUXRkAeF8ZABJhGQCsYhkARmQZAOplGQCEZxkAHmkZALhqGQBcbBkA9m0ZAJBvGQAqcRkAxHIZAGh0GQACdhkAnHcZADZ5GQDaehkAdHwZAA5+GQCofxkATIEZAOaCGQCAhBkAJIYZAL6HGQBYiRkA8ooZAJaMGQAwjhkAyo8ZAGSRGQAIkxkAopQZADyWGQDWlxkAepkZABSbGQCunBkASJ4ZAOyfGQCGoRkAIKMZALqkGQBephkA+KcZAJKpGQAsqxkAxqwZAGquGQAEsBkAnrEZADizGQDctBkAdrYZABC4GQCquRkATrsZAOi8GQCCvhkAHMAZAMDBGQBawxkA9MQZAI7GGQAyyBkAzMkZAGbLGQAKzRkApM4ZAD7QGQDY0RkAfNMZABbVGQCw1hkAStgZAO7ZGQCI2xkAIt0ZALzeGQBg4BkA+uEZAJTjGQAu5RkAyOYZAGzoGQAG6hkAoOsZADrtGQDe7hkAePAZABLyGQCs8xkAUPUZAOr2GQCE+BkAHvoZAML7GQBc/RkA9v4ZAJAAGgA0AhoAzgMaAGgFGgAMBxoApggaAEAKGgDaCxoAfg0aABgPGgCyEBoATBIaAPATGgCKFRoAJBcaAL4YGgBYGhoA/BsaAJYdGgAwHxoAyiAaAG4iGgAIJBoAoiUaADwnGgDgKBoAeioaABQsGgCuLRoAUi8aAOwwGgCGMhoAIDQaAMQ1GgBeNxoA+DgaAJw6GgA2PBoA0D0aAGo/GgAOQRoAqEIaAEJEGgDcRRoAdkcaABpJGgC0ShoATkwaAOhNGgCMTxoAJlEaAMBSGgBaVBoA9FUaAJhXGgAyWRoAzFoaAHBcGgAKXhoApF8aAD5hGgDiYhoAfGQaABZmGgCwZxoAVGkaAO5qGgCIbBoAIm4aALxvGgBgcRoA+nIaAJR0GgA4dhoA0ncaAGx5GgAGexoAqnwaAER+GgDefxoAeIEaAByDGgC2hBoAUIYaAPSHGgCOiRoAKIsaAMKMGgBcjhoAAJAaAJqRGgA0kxoAzpQaAHKWGgAMmBoAppkaAECbGgDanBoAfp4aABigGgCyoRoAVqMaAPCkGgCKphoAJKgaAMipGgBiqxoA/KwaAJauGgA6sBoA1LEaAG6zGgAItRoArLYaAEa4GgDguRoAersaAB69GgC4vhoAUsAaAOzBGgCQwxoAKsUaAMTGGgBeyBoAAsoaAJzLGgA2zRoA0M4aAHTQGgAO0hoAqNMaAELVGgDc1hoAgNgaABraGgC02xoATt0aAPLeGgCM4BoAJuIaAMDjGgBk5RoA/uYaAJjoGgA86hoA1usaAHDtGgAK7xoArvAaAEjyGgDi8xoAfPUaACD3GgC6+BoAVPoaAO77GgCS/RoALP8aAMYAGwBgAhsABAQbAJ4FGwA4BxsA0ggbAGwKGwAQDBsAqg0bAEQPGwDeEBsAghIbABwUGwC2FRsAUBcbAPQYGwCOGhsAKBwbAMIdGwBmHxsAACEbAJoiGwA+JBsA2CUbAHInGwAMKRsAsCobAEosGwDkLRsAfi8bACIxGwC8MhsAVjQbAPA1GwCUNxsALjkbAMg6GwBiPBsA/D0bAKA/GwA6QRsA1EIbAG5EGwASRhsArEcbAEZJGwDgShsAhEwbAB5OGwC4TxsAUlEbAPZSGwCQVBsAKlYbAM5XGwBoWRsAAlsbAJxcGwBAXhsA2l8bAHRhGwAOYxsAsmQbAExmGwDmZxsAgGkbACRrGwC+bBsAWG4bAPJvGwCWcRsAMHMbAMp0GwBkdhsA/ncbAKJ5GwA8exsA1nwbAHp+GwAUgBsAroEbAEiDGwDshBsAhoYbACCIGwC6iRsAVIsbAPiMGwCSjhsALJAbAMaRGwBqkxsABJUbAJ6WGwA4mBsA3JkbAHabGwAQnRsAqp4bAE6gGwDooRsAgqMbACalGwDAphsAWqgbAPSpGwCYqxsAMq0bAMyuGwBmsBsAALIbAKSzGwA+tRsA2LYbAHK4GwAWuhsAsLsbAEq9GwDkvhsAiMAbACLCGwC8wxsAVsUbAPDGGwCUyBsALsobAMjLGwBszRsABs8bAKDQGwA60hsA3tMbAHjVGwAS1xsArNgbAFDaGwDq2xsAhN0bACjfGwDC4BsAXOIbAPbjGwCa5RsANOcbAM7oGwBo6hsAAuwbAKbtGwBA7xsA2vAbAHTyGwAO9BsAsvUbAEz3GwDm+BsAgPobACT8GwC+/RsAWP8bAPwAHACWAhwAMAQcAMoFHABuBxwACAkcAKIKHAA8DBwA4A0cAHoPHAAUERwAuBIcAFIUHADsFRwAhhccACAZHADEGhwAXhwcAPgdHACSHxwALCEcANAiHABqJBwABCYcAJ4nHABCKRwA3CocAHYsHAAQLhwAtC8cAE4xHADoMhwAjDQcACY2HADANxwAWjkcAP46HACYPBwAMj4cAMw/HABwQRwACkMcAKREHAA+RhwA4kccAHxJHAAWSxwAsEwcAFROHADuTxwAiFEcACJTHADGVBwAYFYcAPpXHACUWRwAOFscANJcHABsXhwABmAcAKBhHABEYxwA3mQcAHhmHAASaBwAtmkcAFBrHADqbBwAjm4cAChwHADCcRwAXHMcAAB1HACadhwANHgcAM55HAByexwADH0cAKZ+HABAgBwA5IEcAIiDHAAihRwAxoYcAGCIHAD6iRwAlIscAC6NHADSjhwAbJAcAAaSHACqkxwARJUcAN6WHAB4mBwAHJocALabHABQnRwA6p4cAI6gHAAoohwAwqMcAFylHAD2phwAmqgcADSqHADOqxwAaK0cAAyvHACmsBwAQLIcANqzHAB+tRwAGLccALK4HABMuhwA8LscAIq9HAAkvxwAyMAcAGLCHAD8wxwAlsUcADrHHADUyBwAbsocAAjMHACszRwARs8cAODQHAB60hwAHtQcALjVHABS1xwA7NgcAJDaHAAq3BwAxN0cAF7fHAAC4RwAnOIcADbkHADQ5RwAauccAA7pHACo6hwAQuwcANztHACA7xwAGvEcALTyHABO9BwA8vUcAIz3HAAm+RwAwPocAGT8HAD+/RwAmP8cADIBHQDWAh0AcAQdAAoGHQCuBx0ASAkdAOIKHQB8DB0AIA4dALoPHQBUER0A7hIdAJIUHQAsFh0AxhcdAGAZHQD6Gh0AnhwdADgeHQDSHx0AbCEdAAYjHQCqJB0ARCYdAN4nHQCCKR0AHCsdALYsHQBQLh0A9C8dAI4xHQAoMx0AwjQdAGY2HQAAOB0AmjkdAD47HQDYPB0Acj4dAAxAHQCwQR0ASkMdAOREHQB+Rh0AGEgdALxJHQBWSx0A8EwdAIpOHQAuUB0AyFEdAGJTHQD8VB0AllYdADpYHQDUWR0AblsdABJdHQCsXh0ARmAdAOBhHQCEYx0AHmUdALhmHQBSaB0A9mkdAJBrHQAqbR0AxG4dAGhwHQACch0AnHMdAEB1HQDadh0AdHgdAA56HQCoex0ATH0dAOZ+HQCAgB0AGoIdALSDHQBYhR0A8oYdAIyIHQAmih0AyosdAGSNHQD+jh0AopAdADySHQDWkx0AcJUdAAqXHQCumB0ASJodAOKbHQCGnR0AIJ8dALqgHQBUoh0A7qMdAJKlHQAspx0AxqgdAGCqHQAErB0Anq0dADivHQDSsB0AdrIdABC0HQCqtR0ATrcdAOi4HQCCuh0AHLwdAMC9HQBavx0A9MAdAI7CHQAyxB0AzMUdAGbHHQAAyR0ApModAD7MHQDYzR0Acs8dABbRHQCw0h0AStQdAOTVHQB+1x0AItkdALzaHQBW3B0A8N0dAJTfHQAu4R0AyOIdAGLkHQAG5h0AoOcdADrpHQDU6h0AeOwdABLuHQCs7x0AUPEdAOryHQCE9B0AHvYdAML3HQBc+R0A9vodAJD8HQA0/h0Azv8dAGgBHgACAx4ApgQeAEAGHgDaBx4AdAkeAA4LHgCyDB4ATA4eAOYPHgCAER4AJBMeAL4UHgBYFh4A8hceAJYZHgAwGx4AyhweAGQeHgAIIB4AoiEeADwjHgDgJB4AeiYeABQoHgCuKR4AUiseAOwsHgCGLh4AIDAeAMQxHgBeMx4A+DQeAJI2HgAsOB4A0DkeAGo7HgAEPR4Anj4eAEJAHgDcQR4AdkMeABBFHgC0Rh4ATkgeAOhJHgCCSx4AJk0eAMBOHgBaUB4A9FEeAJhTHgAyVR4AzFYeAHBYHgAKWh4ApFseAD5dHgDiXh4AfGAeABZiHgCwYx4AVGUeAO5mHgCIaB4AImoeALxrHgBgbR4A+m4eAJRwHgAuch4AyHMeAGx1HgAGdx4AoHgeAER6HgDeex4AeH0eABJ/HgC2gB4AUIIeAOqDHgCEhR4AKIceAMKIHgBcih4AAIweAJqNHgA0jx4AzpAeAHKSHgAMlB4AppUeAECXHgDamB4AfpoeABicHgCynR4ATJ8eAOagHgCKoh4AJKQeAL6lHgBipx4A/KgeAJaqHgAwrB4A1K0eAG6vHgASsR4AtrIeAFC0HgDqtR4AhLceACi5HgDCuh4AXLweAPa9HgCavx4ANMEeAM7CHgByxB4ADMYeAKbHHgBAyR4A5MoeAH7MHgAYzh4Ass8eAEzRHgDw0h4AitQeACTWHgC+1x4AWNkeAPzaHgCW3B4AMN4eAMrfHgBu4R4ACOMeAKLkHgBG5h4A4OceAHrpHgAU6x4AuOweAFLuHgDs7x4AhvEeACrzHgDE9B4AXvYeAPj3HgCc+R4ANvseAND8HgBq/h4ADgAfAKgBHwBCAx8A5gQfAIAGHwAaCB8AtAkfAE4LHwDyDB8AjA4fACYQHwDAER8AWhMfAP4UHwCYFh8AMhgfAMwZHwBwGx8ACh0fAKQeHwA+IB8A4iEfAHwjHwAWJR8AuiYfAFQoHwDuKR8AiCsfACwtHwDGLh8AYDAfAPoxHwCeMx8AODUfANI2HwBsOB8AEDofAKo7HwBEPR8A3j4fAIJAHwAcQh8AtkMfAFBFHwDqRh8AjkgfAChKHwDCSx8AXE0fAABPHwCaUB8ANFIfAM5THwByVR8ADFcfAKZYHwBKWh8A5FsfAH5dHwAYXx8AvGAfAFZiHwDwYx8AimUfAC5nHwDIaB8AYmofAPxrHwCgbR8AOm8fANRwHwBuch8ACHQfAKx1HwBGdx8A4HgfAHp6HwAefB8AuH0fAFJ/HwDsgB8AkIIfACqEHwDEhR8AXocfAAKJHwCcih8ANowfANqNHwB0jx8ADpEfAKiSHwBMlB8A5pUfAICXHwAamR8AvpofAFicHwDynR8AjJ8fADChHwDKoh8AZKQfAP6lHwCYpx8APKkfANaqHwBwrB8ACq4fAK6vHwBIsR8A4rIfAHy0HwAgth8AurcfAFS5HwDuuh8AkrwfACy+HwDGvx8AYMEfAATDHwCexB8AOMYfANLHHwB2yR8AEMsfAKrMHwBEzh8A6M8fAILRHwAc0x8AttQfAFrWHwD01x8AjtkfADLbHwDM3B8AZt4fAADgHwCk4R8APuMfANjkHwBy5h8AFugfALDpHwBK6x8A5OwfAH7uHwAi8B8AvPEfAFbzHwDw9B8AlPYfAC74HwDI+R8AYvsfAAb9HwCg/h8AOgAgANQBIAB4AyAAEgUgAKwGIABGCCAA6gkgAIQLIAAeDSAAuA4gAFwQIAD2ESAAkBMgACoVIADOFiAAaBggAAIaIACcGyAAQB0gANoeIAB0ICAAGCIgALIjIABMJSAA5iYgAIAoIAAkKiAAvisgAFgtIADyLiAAljAgADAyIADKMyAAZDUgAP42IACiOCAAPDogANY7IABwPSAAFD8gAK5AIABIQiAA7EMgAIZFIAAgRyAAukggAF5KIAD4SyAAkk0gACxPIADQUCAAalIgAARUIACoVSAAQlcgANxYIAB2WiAAEFwgALRdIABOXyAA6GAgAIJiIAAmZCAAwGUgAFpnIAD0aCAAjmogADJsIADMbSAAZm8gAABxIACkciAAPnQgANh1IABydyAAFnkgALB6IABKfCAA7n0gAIh/IAAigSAAvIIgAGCEIAD6hSAAlIcgAC6JIADSiiAAbIwgAAaOIACgjyAARJEgAN6SIAB4lCAAEpYgALaXIABQmSAA6pogAIScIAAoniAAwp8gAFyhIAD2oiAAkKQgADSmIADOpyAAaKkgAAKrIACmrCAAQK4gANqvIAB0sSAAGLMgALK0IABMtiAA8LcgAIq5IAAkuyAAvrwgAGK+IAD8vyAAlsEgADDDIADUxCAAbsYgAAjIIACiySAARssgAODMIAB6ziAAFNAgALjRIABS0yAA7NQgAIbWIAAq2CAAxNkgAF7bIAD43CAAnN4gADbgIADQ4SAAauMgAA7lIACo5iAAQuggANzpIACA6yAAGu0gALTuIABO8CAA8vEgAIzzIAAm9SAAwPYgAFr4IAD++SAAmPsgADL9IADM/iAAcAAhAAoCIQCkAyEAPgUhAOIGIQB8CCEAFgohALALIQBUDSEA7g4hAIgQIQAsEiEAxhMhAGAVIQAEFyEAqBghAEIaIQDcGyEAgB0hABofIQC0ICEATiIhAPIjIQCMJSEAJichAMAoIQBkKiEA/ishAJgtIQAyLyEAzDAhAHAyIQAKNCEApDUhAD43IQDiOCEAfDohABY8IQCwPSEAVD8hAO5AIQCIQiEAIkQhAMZFIQBgRyEA+kghAJRKIQA4TCEA0k0hAGxPIQAQUSEAqlIhAERUIQDeVSEAglchABxZIQC2WiEAUFwhAPRdIQCOXyEAKGEhAMJiIQBcZCEAAGYhAJpnIQA0aSEAzmohAHJsIQAMbiEApm8hAEBxIQDaciEAfnQhABh2IQCydyEAVnkhAPB6IQCKfCEAJH4hAMh/IQBigSEA/IIhAJaEIQA6hiEA1IchAG6JIQASiyEArIwhAEaOIQDgjyEAhJEhAB6TIQC4lCEAUpYhAOyXIQCQmSEAKpshAMScIQBeniEAAqAhAJyhIQA2oyEA0KQhAGqmIQAOqCEAqKkhAEKrIQDmrCEAgK4hABqwIQC0sSEAWLMhAPK0IQCMtiEAJrghAMq5IQBkuyEA/rwhAJi+IQA8wCEA1sEhAHDDIQAUxSEArsYhAEjIIQDiySEAfMshACDNIQC6ziEAVNAhAO7RIQCS0yEALNUhAMbWIQBg2CEA+tkhAJ7bIQA43SEA0t4hAHbgIQAQ4iEAquMhAETlIQDo5iEAgughABzqIQC26yEAWu0hAPTuIQCO8CEAKPIhAMzzIQBm9SEAAPchAJr4IQA0+iEA2PshAHL9IQAM/yEApgAiAEoCIgDkAyIAfgUiABgHIgC8CCIAVgoiAPALIgCUDSIALg8iAMgQIgBiEiIABhQiAKAVIgA6FyIA1BgiAHgaIgASHCIArB0iAEYfIgDqICIAhCIiAB4kIgC4JSIAXCciAPYoIgCQKiIAKiwiAM4tIgBoLyIAAjEiAJwyIgBANCIA2jUiAHQ3IgAOOSIAsjoiAEw8IgDmPSIAgD8iABpBIgC+QiIAWEQiAPJFIgCMRyIAMEkiAMpKIgBkTCIA/k0iAKJPIgA8USIA1lIiAHBUIgAUViIArlciAEhZIgDsWiIAhlwiACBeIgC6XyIAXmEiAPhiIgCSZCIALGYiANBnIgBqaSIABGsiAJ5sIgBCbiIA3G8iAHZxIgAQcyIAqnQiAE52IgDodyIAgnkiABx7IgDAfCIAWn4iAPR/IgCOgSIAMoMiAMyEIgBmhiIAAIgiAKSJIgA+iyIA2IwiAHKOIgAWkCIAsJEiAEqTIgDulCIAiJYiACKYIgC8mSIAYJsiAPqcIgCUniIALqAiANKhIgBsoyIABqUiAKCmIgBEqCIA3qkiAHirIgASrSIArK4iAFCwIgDqsSIAhLMiAB61IgDCtiIAXLgiAPa5IgCQuyIANL0iAM6+IgBowCIAAsIiAKbDIgBAxSIA2sYiAHTIIgAYyiIAsssiAEzNIgDwziIAitAiACTSIgC+0yIAYtUiAPzWIgCW2CIAMNoiAMrbIgBu3SIACN8iAKLgIgA84iIA1uMiAHrlIgAU5yIArugiAFLqIgDs6yIAhu0iACDvIgC68CIAXvIiAPjzIgCS9SIANvciAND4IgBq+iIABPwiAJ79IgBC/yIA3AAjAHYCIwAaBCMAtAUjAE4HIwDoCCMAjAojACYMIwDADSMAWg8jAP4QIwCYEiMAMhQjANYVIwBwFyMAChkjAKQaIwA+HCMA4h0jAHwfIwAWISMAsCIjAFQkIwDuJSMAiCcjACIpIwC8KiMAYCwjAPotIwCULyMAODEjANIyIwBsNCMABjYjAKo3IwBEOSMA3jojAHg8IwAcPiMAtj8jAFBBIwDqQiMAjkQjAChGIwDCRyMAXEkjAABLIwCaTCMANE4jAM5PIwByUSMADFMjAKZUIwBAViMA5FcjAH5ZIwAYWyMAslwjAExeIwDwXyMAimEjACRjIwC+ZCMAYmYjAPxnIwCWaSMAMGsjANRsIwBubiMACHAjAKxxIwBGcyMA4HQjAHp2IwAeeCMAuHkjAFJ7IwDsfCMAkH4jACqAIwDEgSMAXoMjAAKFIwCchiMANogjANCJIwB0iyMADo0jAKiOIwBCkCMA3JEjAICTIwAalSMAtJYjAE6YIwDymSMAjJsjACadIwDAniMAZKAjAP6hIwCYoyMAPKUjANamIwBwqCMACqojAK6rIwBIrSMA4q4jAHywIwAgsiMAurMjAFS1IwDutiMAkrgjACy6IwDGuyMAYL0jAPq+IwCewCMAOMIjANLDIwBsxSMAEMcjAKrIIwBEyiMA3ssjAILNIwAczyMAttAjAFrSIwD00yMAjtUjACjXIwDM2CMAZtojAADcIwCa3SMAPt8jANjgIwBy4iMADOQjALDlIwBK5yMA5OgjAH7qIwAY7CMAvO0jAFbvIwDw8CMAivIjAC70IwDI9SMAYvcjAPz4IwCg+iMAOvwjANT9IwBu/yMAEgEkAKwCJABGBCQA4AUkAIQHJAAeCSQAuAokAFIMJAD2DSQAkA8kACoRJADEEiQAaBQkAAIWJACcFyQANhkkANoaJAB0HCQADh4kAKgfJABMISQA5iIkAIAkJAAkJiQAvickAFgpJADyKiQAliwkADAuJADKLyQAZDEkAP4yJACiNCQAPDYkANY3JABwOSQAFDskAK48JABIPiQA4j8kAHxBJAAgQyQAukQkAFRGJAD4RyQAkkkkACxLJADGTCQAYE4kAARQJACeUSQAOFMkANxUJAB2ViQAEFgkAKpZJABOWyQA6FwkAIJeJAAcYCQAwGEkAFpjJAD0ZCQAmGYkADJoJADMaSQAZmskAABtJACkbiQAPnAkANhxJABycyQAFnUkALB2JABKeCQA5HkkAH57JAAifSQAvH4kAFaAJADwgSQAlIMkAC6FJADIhiQAbIgkAAaKJACgiyQAOo0kAN6OJAB4kCQAEpIkAKyTJABQlSQA6pYkAISYJAAemiQAwpskAFydJAD2niQAmqAkADSiJADOoyQAaKUkAAKnJACmqCQAQKokANqrJAB0rSQAGK8kALKwJABMsiQA5rMkAIC1JAAktyQAvrgkAFi6JADyuyQAlr0kADC/JADKwCQAbsIkAAjEJACixSQAPMckAODIJAB6yiQAFMwkAK7NJABSzyQA7NAkAIbSJAAg1CQAxNUkAF7XJAD42CQAktokADbcJADQ3SQAat8kAAThJACe4iQAQuQkANzlJAB25yQAEOkkALTqJABO7CQA6O0kAILvJAAm8SQAwPIkAFr0JAD+9SQAmPckADL5JADM+iQAcPwkAAr+JACk/yQAPgElAOICJQB8BCUAFgYlALAHJQBUCSUA7golAIgMJQAiDiUAxg8lAGARJQD6EiUAlBQlADgWJQDSFyUAbBklAAYbJQCqHCUATh4lAOgfJQCMISUAJiMlAMAkJQBaJiUA/iclAJgpJQAyKyUAzCwlAHAuJQAKMCUApDElAD4zJQDYNCUAfDYlABY4JQCwOSUASjslAO48JQCIPiUAIkAlALxBJQBgQyUA+kQlAJRGJQAuSCUA0kklAGxLJQAGTSUAoE4lAERQJQDeUSUAeFMlABxVJQC2ViUAUFglAOpZJQCOWyUAKF0lAMJeJQBcYCUAAGIlAJpjJQA0ZSUAzmYlAHJoJQAMaiUApmslAEBtJQDkbiUAfnAlABhyJQCycyUATHUlAPB2JQCKeCUAJHolAL57JQBifSUA/H4lAJaAJQAwgiUA1IMlAG6FJQAIhyUAooglAEaKJQDgiyUAeo0lABSPJQC4kCUAUpIlAOyTJQCQlSUAKpclAMSYJQBemiUAApwlAJydJQA2nyUA0KAlAGqiJQAOpCUAqKUlAEKnJQDcqCUAgKolABqsJQC0rSUATq8lAPKwJQCMsiUAJrQlAMC1JQBktyUA/rglAJi6JQAyvCUA1r0lAHC/JQAKwSUApMIlAEjEJQDixSUAfMclACDJJQC6yiUAVMwlAO7NJQCIzyUALNElAMbSJQBg1CUA+tUlAJ7XJQA42SUA0tolAGzcJQAG3iUAqt8lAEThJQDe4iUAguQlABzmJQC25yUAUOklAPTqJQCO7CUAKO4lAMLvJQBm8SUAAPMlAJr0JQA09iUA2PclAHL5JQAM+yUAsPwlAEr+JQDk/yUAfgEmABgDJgC8BCYAVgYmAPAHJgCKCSYAJAsmAMgMJgBiDiYA/A8mAJYRJgA6EyYA1BQmAG4WJgASGCYArBkmAEYbJgDgHCYAhB4mAB4gJgC4ISYAUiMmAPYkJgCQJiYAKigmAMQpJgBoKyYAAi0mAJwuJgA2MCYA2jEmAHQzJgAONSYAqDYmAEw4JgDmOSYAgDsmABo9JgC+PiYAWEAmAPJBJgCMQyYAMEUmAMpGJgBkSCYA/kkmAKJLJgA8TSYA1k4mAHBQJgAKUiYArlMmAEhVJgDiViYAfFgmACBaJgC6WyYAVF0mAO5eJgCSYCYALGImAMZjJgBqZSYABGcmAJ5oJgA4aiYA3GsmAHZtJgAQbyYAqnAmAE5yJgDocyYAgnUmABx3JgDAeCYAWnomAPR7JgCOfSYAMn8mAMyAJgBmgiYAAIQmAKSFJgA+hyYA2IgmAHKKJgAMjCYAsI0mAEqPJgDkkCYAfpImACKUJgC8lSYAVpcmAPCYJgCUmiYALpwmAMidJgBinyYABqEmAKCiJgA6pCYA3qUmAHinJgASqSYArKomAFCsJgDqrSYAhK8mAB6xJgDCsiYAXLQmAPa1JgCQtyYANLkmAM66JgBovCYAAr4mAJy/JgBAwSYA2sImAHTEJgAOxiYAsscmAEzJJgDmyiYAgMwmACTOJgC+zyYAWNEmAPLSJgCW1CYAMNYmAMrXJgBk2SYACNsmAKLcJgA83iYA1t8mAHrhJgAU4yYAruQmAFLmJgDs5yYAhukmACDrJgDE7CYAXu4mAPjvJgCS8SYANvMmAND0JgBq9iYABPgmAJ75JgBC+yYA3PwmAHb+JgAQACcAtAEnAE4DJwDoBCcAggYnACYIJwDACScAWgsnAPQMJwCYDicAMhAnAMwRJwBmEycAChUnAKQWJwA+GCcA2BknAHwbJwAWHScAsB4nAFQgJwDuIScAiCMnACIlJwDGJicAYCgnAPopJwCUKycALi0nANIuJwBsMCcABjInAKAzJwBENScA3jYnAHg4JwASOicAtjsnAFA9JwDqPicAhEAnAChCJwDCQycAXEUnAABHJwCaSCcANEonAM5LJwBoTScADE8nAKZQJwBAUicA2lMnAHRVJwAYVycAslgnAExaJwDmWycAil0nACRfJwC+YCcAYmInAPxjJwCWZScAMGcnANRoJwBuaicACGwnAKJtJwBGbycA4HAnAHpyJwAUdCcAuHUnAFJ3JwDseCcAkHonACp8JwDEfScAXn8nAPiAJwCcgicANoQnANCFJwBqhycADoknAKiKJwBCjCcA3I0nAICPJwAakScAtJInAE6UJwDolScAjJcnACaZJwDAmicAWpwnAP6dJwCYnycAMqEnANaiJwBwpCcACqYnAKSnJwBIqScA4qonAHysJwAWricAuq8nAFSxJwDusicAiLQnACy2JwDGtycAYLknAPq6JwCevCcAOL4nANK/JwBswScABsMnAKrEJwBExicA3scnAHjJJwAcyycAtswnAFDOJwDqzycAjtEnACjTJwDC1CcAZtYnAADYJwCa2ScANNsnANjcJwBy3icADOAnAKbhJwBK4ycA5OQnAH7mJwAY6CcAvOknAFbrJwDw7CcAiu4nACTwJwDI8ScAYvMnAPz0JwCW9icAOvgnANT5JwBu+ycACP0nAKz+JwBGACgA4AEoAHoDKAAeBSgAuAYoAFIIKAD2CSgAkAsoACoNKADEDigAaBAoAAISKACcEygANhUoANoWKAB0GCgADhooAKgbKABMHSgA5h4oAIAgKAAaIigAtCMoAFglKADyJigAjCgoACYqKADKKygAZC0oAP4uKACYMCgAPDIoANYzKABwNSgACjcoAK44KABIOigA4jsoAIY9KAAgPygAukAoAFRCKAD4QygAkkUoACxHKADGSCgAYEooAARMKACeTSgAOE8oANJQKAB2UigAEFQoAKpVKABOVygA6FgoAIJaKAAcXCgAwF0oAFpfKAD0YCgAjmIoADJkKADMZSgAZmcoAABpKACaaigAPmwoANhtKABybygADHEoAKZyKABKdCgA5HUoAH53KAAieSgAvHooAFZ8KADwfSgAlH8oAC6BKADIgigAYoQoAAaGKACghygAOokoAN6KKAB4jCgAEo4oAKyPKABQkSgA6pIoAISUKAAeligAwpcoAFyZKAD2migAkJwoADSeKADOnygAaKEoAAKjKACcpCgAQKYoANqnKAB0qSgADqsoALKsKABMrigA5q8oAICxKAAasygAvrQoAFi2KADytygAjLkoADC7KADKvCgAZL4oAAjAKACiwSgAPMMoANbEKAB6xigAFMgoAK7JKABIyygA7MwoAIbOKAAg0CgAutEoAF7TKAD41CgAktYoADbYKADQ2SgAatsoAATdKACe3igAQuAoANzhKAB24ygAEOUoAKrmKABO6CgA6OkoAILrKAAc7SgAwO4oAFrwKAD08SgAjvMoADL1KADM9igAZvgoAAr6KACk+ygAPv0oANj+KAB8ACkAFgIpALADKQBKBSkA7gYpAIgIKQAiCikAvAspAGANKQD6DikAlBApADgSKQDSEykAbBUpAAYXKQCgGCkARBopAN4bKQB4HSkAEh8pAKwgKQBQIikA6iMpAIQlKQAeJykAwigpAFwqKQD2KykAkC0pADQvKQDOMCkAaDIpAAw0KQCmNSkAQDcpANo4KQB+OikAGDwpALI9KQBMPykA8EApAIpCKQAkRCkAvkUpAGJHKQD8SCkAlkopADBMKQDUTSkAbk8pAAhRKQCiUikAPFQpAOBVKQB6VykAFFkpAK5aKQBSXCkA7F0pAIZfKQAgYSkAxGIpAF5kKQD4ZSkAkmcpADZpKQDQaikAamwpAARuKQCobykAQnEpANxyKQB2dCkAGnYpALR3KQBOeSkA6HopAIx8KQAmfikAwH8pAFqBKQD+gikAmIQpADKGKQDWhykAcIkpAAqLKQCkjCkASI4pAOKPKQB8kSkAFpMpALqUKQBUlikA7pcpAIiZKQAimykAxpwpAGCeKQD6nykAlKEpADijKQDSpCkAbKYpAAaoKQCqqSkARKspAN6sKQB4rikAHLApALaxKQBQsykA6rQpAI62KQAouCkAwrkpAFy7KQAAvSkAmr4pADTAKQDYwSkAcsMpAAzFKQCmxikASsgpAOTJKQB+yykAGM0pALLOKQBW0CkA8NEpAIrTKQAk1SkAyNYpAGLYKQD82SkAltspADDdKQDU3ikAbuApAAjiKQCs4ykARuUpAODmKQB66CkAHuopALjrKQBS7SkA7O4pAJDwKQAq8ikAxPMpAGj1KQAC9ykAnPgpADb6KQDa+ykAdP0pAA7/KQCoACoAQgIqAOYDKgCABSoAGgcqALQIKgBYCioA8gsqAIwNKgAmDyoAwBAqAGQSKgD+EyoAmBUqADIXKgDWGCoAcBoqAAocKgCuHSoASB8qAOIgKgB8IioAICQqALolKgBUJyoA7igqAJIqKgAsLCoAxi0qAGovKgAEMSoAnjIqADg0KgDSNSoAdjcqABA5KgCqOioARDwqAOg9KgCCPyoAHEEqALZCKgBQRCoA9EUqAI5HKgAoSSoAwkoqAGZMKgAATioAmk8qAD5RKgDYUioAclQqAAxWKgCwVyoASlkqAORaKgB+XCoAIl4qALxfKgBWYSoA8GIqAJRkKgAuZioAyGcqAGxpKgAGayoAoGwqADpuKgDobyoAgnEqABxzKgC2dCoAWnYqAPR3KgCOeSoAKHsqAMx8KgBmfioAAIAqAJqBKgA+gyoA2IQqAHKGKgAMiCoAsIkqAEqLKgDkjCoAfo4qABiQKgC8kSoAVpMqAPCUKgCKlioALpgqAMiZKgBimyoA/JwqAKCeKgA6oCoA1KEqAHijKgASpSoArKYqAEaoKgDqqSoAhKsqAB6tKgC4rioAXLAqAPaxKgCQsyoAKrUqAM62KgBouCoAAroqAJy7KgBAvSoA2r4qAHTAKgAOwioAssMqAEzFKgDmxioAgMgqACTKKgC+yyoAWM0qAPLOKgCM0CoAMNIqAMrTKgBk1SoA/tYqAKLYKgA82ioA1tsqAHDdKgAU3yoAruAqAEjiKgDi4yoAhuUqACDnKgC66CoAXuoqAPjrKgCS7SoALO8qANDwKgBq8ioABPQqAJ71KgBC9yoA3PgqAHb6KgAQ/CoAqv0qAE7/KgDoACsAggIrABwEKwDABSsAWgcrAPQIKwCOCisAMgwrAMwNKwBmDysAABErAKQSKwA+FCsA2BUrAHIXKwAWGSsAsBorAEocKwDuHSsAiB8rACIhKwC8IisAYCQrAPolKwCUJysALikrAMgqKwBsLCsABi4rAKAvKwA6MSsA3jIrAHg0KwASNisArDcrAFA5KwDqOisAhDwrAB4+KwDCPysAXEErAPZCKwCQRCsANEYrAM5HKwBoSSsAAksrAKZMKwBATisA2k8rAH5RKwAYUysAslQrAExWKwDwVysAilkrACRbKwC+XCsAWF4rAPxfKwCWYSsAMGMrAMpkKwBuZisACGgrAKJpKwA8aysA1mwrAHpuKwAUcCsArnErAEhzKwDsdCsAhnYrACB4KwDEeSsAXnsrAPh8KwCSfisANoArANCBKwBqgysABIUrAKiGKwBCiCsA3IkrAHaLKwAajSsAtI4rAE6QKwDokSsAjJMrACaVKwDAlisAWpgrAPSZKwCYmysAMp0rAMyeKwBmoCsACqIrAKSjKwA+pSsA4qYrAHyoKwAWqisAsKsrAFStKwDurisAiLArACKyKwDGsysAYLUrAPq2KwCeuCsAOLorANK7KwBsvSsABr8rAKrAKwBEwisA3sMrAHjFKwAcxysAtsgrAFDKKwDqyysAjs0rACjPKwDC0CsAXNIrAPbTKwCa1SsANNcrAM7YKwBo2isADNwrAKbdKwBA3ysA2uArAH7iKwAY5CsAsuUrAFbnKwDw6CsAiuorACTsKwDI7SsAYu8rAPzwKwCW8isAOvQrANT1KwBu9ysACPkrAKz6KwBG/CsA4P0rAHr/KwAeASwAuAIsAFIELADsBSwAhgcsACoJLADECiwAXgwsAPgNLACcDywANhEsANASLABqFCwADhYsAKgXLABCGSwA3BosAIAcLAAaHiwAtB8sAFghLADyIiwAjCQsACYmLADKJywAZCksAP4qLACYLCwAPC4sANYvLABwMSwACjMsAK40LABINiwA4jcsAHw5LAAWOywAujwsAFQ+LADuPywAiEEsACxDLADGRCwAYEYsAPpHLACeSSwAOEssANJMLABsTiwAEFAsAKpRLABEUywA6FQsAIJWLAAcWCwAtlksAFpbLAD0XCwAjl4sAChgLADMYSwAZmMsAABlLACaZiwAPmgsANhpLAByaywADG0sAKZuLABKcCwA5HEsAH5zLAAYdSwAvHYsAFZ4LADweSwAinssAC59LADIfiwAYoAsAPyBLACggywAOoUsANSGLAB4iCwAEoosAKyLLABGjSwA6o4sAISQLAAekiwAuJMsAFyVLAD2liwAkJgsACqaLADOmywAaJ0sAAKfLACcoCwANqIsANqjLAB0pSwADqcsAKioLABMqiwA5qssAICtLAAkrywAvrAsAFiyLADysywAlrUsADC3LADKuCwAZLosAP67LACivSwAPL8sANbALABwwiwACsQsAK7FLABIxywA4sgsAIbKLAAgzCwAus0sAFTPLAD40CwAktIsACzULADG1SwAatcsAATZLACe2iwAONwsANzdLAB23ywAEOEsAKriLABO5CwA6OUsAILnLAAc6SwAwOosAFrsLAD07SwAmO8sADLxLADM8iwAZvQsAAD2LACk9ywAPvksANj6LABy/CwAFv4sALD/LABKAS0A5AItAH4ELQAiBi0AvActAFYJLQDwCi0AlAwtAC4OLQDIDy0AbBEtAAYTLQCgFC0AOhYtAN4XLQB4GS0AEhstAKwcLQBQHi0A6h8tAIQhLQAeIy0AwiQtAFwmLQD2Jy0AkCktADQrLQDOLC0AaC4tAAIwLQCmMS0AQDMtANo0LQB0Ni0ADjgtALI5LQBMOy0A5jwtAIA+LQAkQC0AvkEtAFhDLQDyRC0AlkYtADBILQDKSS0AbkstAAhNLQCiTi0APFAtAOBRLQB6Uy0AFFUtAK5WLQBSWC0A7FktAIZbLQAgXS0AxF4tAF5gLQD4YS0AkmMtADZlLQDQZi0AamgtAARqLQCeay0AQm0tANxuLQB2cC0AEHItALRzLQBOdS0A6HYtAIJ4LQAmei0AwHstAFp9LQD+fi0AmIAtADKCLQDMgy0AcIUtAAqHLQCkiC0APootAOKLLQB8jS0AFo8tALCQLQBKki0A7pMtAIiVLQAily0AvJgtAGCaLQD6my0AlJ0tAC6fLQDSoC0AbKItAAakLQCgpS0ARKctAN6oLQB4qi0AHKwtALatLQBQry0A6rAtAISyLQAotC0AwrUtAFy3LQD2uC0AmrotADS8LQDOvS0AaL8tAAzBLQCmwi0AQMQtANrFLQB+xy0AGMktALLKLQBWzC0A8M0tAIrPLQAk0S0AyNItAGLULQD81S0AltctADrZLQDU2i0AbtwtAAjeLQCi3y0ARuEtAODiLQB65C0AFOYtALjnLQBS6S0A7OotAIbsLQAq7i0AxO8tAF7xLQD48i0AnPQtADb2LQDQ9y0AavktAA77LQCo/C0AQv4tANz/LQCAAS4AGgMuALQELgBOBi4A8gcuAIwJLgAmCy4AygwuAGQOLgD+Dy4AmBEuADwTLgDWFC4AcBYuAAoYLgCuGS4ASBsuAOIcLgB8Hi4AFiAuALohLgBUIy4A7iQuAIgmLgAiKC4AxikuAGArLgD6LC4Ani4uADgwLgDSMS4AbDMuABA1LgCqNi4ARDguAN45LgCCOy4AHD0uALY+LgBQQC4A9EEuAI5DLgAoRS4AzEYuAGZILgAASi4AmksuAD5NLgDYTi4AclAuAAxSLgCmUy4ASlUuAORWLgB+WC4AGFouALxbLgBWXS4A8F4uAIpgLgAkYi4AyGMuAGJlLgD8Zi4AoGguADpqLgDUay4Abm0uABJvLgCscC4ARnIuAOBzLgCEdS4AHncuALh4LgBcei4A9nsuAJB9LgAqfy4AzoAuAGiCLgAChC4AnIUuADaHLgDaiC4AdIouAA6MLgCojS4AQo8uAOaQLgCAki4AGpQuALSVLgBYly4A8pguAIyaLgAwnC4Ayp0uAGSfLgD+oC4AoqIuADykLgDWpS4AcKcuABSpLgCuqi4ASKwuAOKtLgCGry4AILEuALqyLgBUtC4A+LUuAJK3LgAsuS4AxrouAGq8LgAEvi4Anr8uADjBLgDcwi4AdsQuABDGLgCqxy4ATskuAOjKLgCCzC4AJs4uAMDPLgBa0S4A9NIuAI7ULgAy1i4AzNcuAGbZLgAA2y4AmtwuAD7eLgDY3y4AcuEuAAzjLgCw5C4ASuYuAOTnLgB+6S4AIusuALzsLgBW7i4A+u8uAJTxLgAu8y4AyPQuAGz2LgAG+C4AoPkuADr7LgDe/C4AeP4uABIALwCsAS8AUAMvAOoELwCEBi8AHggvAMIJLwBcCy8A9gwvAJAOLwA0EC8AzhEvAGgTLwACFS8AnBYvAEAYLwDaGS8AdBsvAA4dLwCyHi8ATCAvAOYhLwCAIy8AJCUvAL4mLwBYKC8A8ikvAJYrLwAwLS8Ayi4vAGQwLwAIMi8AojMvADw1LwDgNi8AejgvABQ6LwCuOy8AUj0vAOw+LwCGQC8AIEIvAMRDLwBeRS8A+EYvAJJILwAsSi8A0EsvAGpNLwAETy8AnlAvAEJSLwDcUy8AdlUvABBXLwC0WC8ATlovAOhbLwCCXS8AJl8vAMBgLwBaYi8A9GMvAJhlLwAyZy8AzGgvAGZqLwAKbC8ApG0vAD5vLwDicC8AfHIvABZ0LwCwdS8AVHcvAO54LwCIei8AInwvALx9LwBgfy8A+oAvAJSCLwAuhC8A0oUvAGyHLwAGiS8AoIovADqMLwDejS8AeI8vABKRLwC2ki8AUJQvAOqVLwCEly8AKJkvAMKaLwBcnC8A9p0vAJqfLwA0oS8AzqIvAHKkLwAMpi8ApqcvAECpLwDaqi8AfqwvABiuLwCyry8ATLEvAPCyLwCKtC8AJLYvAL63LwBYuS8A/LovAJa8LwAwvi8Ayr8vAG7BLwAIwy8AosQvAEbGLwDgxy8AeskvABTLLwCuzC8AUs4vAOzPLwCG0S8AKtMvAMTULwBe1i8A+NcvAJLZLwA22y8A0NwvAGreLwAO4C8AqOEvAELjLwDc5C8AgOYvABroLwC06S8ATusvAPLsLwCM7i8AJvAvAMDxLwBk8y8A/vQvAJj2LwA8+C8A1vkvAHD7LwAK/S8ApP4vAEgAMADiATAAfAMwABYFMAC6BjAAVAgwAO4JMACICzAAIg0wAMYOMABgEDAA+hEwAJQTMAA4FTAA0hYwAGwYMAAGGjAAqhswAEQdMADeHjAAeCAwABwiMAC2IzAAUCUwAOomMACOKDAAKCowAMIrMABmLTAAAC8wAJowMAA0MjAA2DMwAHI1MAAMNzAApjgwAEo6MADkOzAAfj0wABg/MAC8QDAAVkIwAPBDMACKRTAAJEcwAMhIMABiSjAA/EswAJZNMAA6TzAA1FAwAG5SMAAIVDAArFUwAEZXMADgWDAAelowAB5cMAC4XTAAUl8wAPZgMACQYjAAKmQwAMRlMABoZzAAAmkwAJxqMAA2bDAA2m0wAHRvMAAOcTAAqHIwAEx0MADmdTAAgHcwABp5MAC0ejAAWHwwAPJ9MACMfzAAJoEwAMqCMABkhDAA/oUwAJiHMAA8iTAA1oowAHCMMAAKjjAAro8wAEiRMADikjAAhpQwACCWMAC6lzAAVJkwAPiaMACSnDAALJ4wAMafMABqoTAABKMwAJ6kMAA4pjAA0qcwAHapMAAQqzAAqqwwAESuMADorzAAgrEwAByzMAC2tDAAWrYwAPS3MACOuTAAKLswAMy8MABmvjAAAMAwAJrBMAA+wzAA2MQwAHLGMAAWyDAAsMkwAErLMADkzDAAiM4wACLQMAC80TAAVtMwAPrUMACU1jAALtgwAMjZMABi2zAABt0wAKDeMAA64DAA1OEwAHjjMAAS5TAArOYwAEboMADq6TAAhOswAB7tMADC7jAAXPAwAPbxMACQ8zAANPUwAM72MABo+DAAAvowAJz7MABA/TAA2v4wAHQAMQAOAjEAsgMxAEwFMQDmBjEAgAgxABoKMQC+CzEAWA0xAPIOMQCWEDEAMBIxAMoTMQBkFTEACBcxAKIYMQA8GjEA1hsxAHodMQAUHzEAriAxAEgiMQDsIzEAhiUxACAnMQC6KDEAXioxAPgrMQCSLTEALC8xANAwMQBqMjEABDQxAKg1MQBCNzEA3DgxAHY6MQAQPDEAtD0xAE4/MQDoQDEAgkIxABxEMQDARTEAWkcxAPRIMQCOSjEAMkwxAMxNMQBmTzEAClExAKRSMQA+VDEA2FUxAHxXMQAWWTEAsFoxAEpcMQDuXTEAiF8xACJhMQDGYjEAYGQxAPplMQCUZzEALmkxANJqMQBsbDEABm4xAKBvMQA6cTEA3nIxAHh0MQASdjEArHcxAFB5MQDqejEAhHwxAB5+MQDCfzEAXIExAPaCMQCahDEANIYxAM6HMQBoiTEADIsxAKaMMQBAjjEA2o8xAH6RMQAYkzEAspQxAEyWMQDwlzEAipkxACSbMQC+nDEAYp4xAPyfMQCWoTEAMKMxANSkMQBupjEACKgxAKKpMQA8qzEA4KwxAHquMQAUsDEArrExAFKzMQDstDEAhrYxACC4MQDEuTEAXrsxAPi8MQCSvjEANsAxANDBMQBqwzEADsUxAKjGMQBCyDEA3MkxAIDLMQAazTEAtM4xAE7QMQDy0TEAjNMxACbVMQDA1jEAZNgxAP7ZMQCY2zEAMt0xAMzeMQBw4DEACuIxAKTjMQA+5TEA4uYxAHzoMQAW6jEAsOsxAFTtMQDu7jEAiPAxACLyMQDG8zEAYPUxAPr2MQCe+DEAOPoxANL7MQBs/TEAEP8xAKoAMgBEAjIA3gMyAIIFMgAcBzIAtggyAFAKMgDqCzIAjg0yACgPMgDCEDIAXBIyAAAUMgCaFTIANBcyAM4YMgByGjIADBwyAKYdMgBAHzIA5CAyAH4iMgAYJDIAsiUyAFYnMgDwKDIAiioyAC4sMgDILTIAYi8yAPwwMgCgMjIAOjQyANQ1MgBuNzIAEjkyAKw6MgBGPDIA4D0yAHo/MgAeQTIAuEIyAFJEMgDsRTIAkEcyACpJMgDESjIAXkwyAAJOMgCcTzIANlEyANBSMgB0VDIADlYyAKhXMgBCWTIA5loyAIBcMgAaXjIAtF8yAFhhMgDyYjIAlmQyADpmMgDUZzIAbmkyAAhrMgCsbDIARm4yAOBvMgB6cTIAFHMyALh0MgBSdjIA7HcyAIZ5MgAqezIAxHwyAF5+MgACgDIAnIEyADaDMgDQhDIAdIYyAA6IMgCoiTIAQosyAOaMMgCAjjIAGpAyAL6RMgBYkzIA8pQyAIyWMgAwmDIAypkyAGSbMgD+nDIAmJ4yADygMgDWoTIAcKMyAAqlMgCupjIASKgyAOKpMgB8qzIAIK0yALquMgBUsDIA7rEyAIizMgAstTIAxrYyAGC4MgD6uTIAnrsyADi9MgDSvjIAdsAyABDCMgCqwzIARMUyAOjGMgCCyDIAHMoyALbLMgBazTIA9M4yAI7QMgAo0jIAzNMyAGbVMgAA1zIAmtgyAD7aMgDY2zIAct0yAAzfMgCw4DIASuIyAOTjMgB+5TIAIucyALzoMgBW6jIA8OsyAJTtMgAu7zIAyPAyAGLyMgAG9DIAoPUyADr3MgDU+DIAePoyABL8MgCs/TIARv8yAOoAMwCEAjMAHgQzALgFMwBcBzMA9ggzAJAKMwAqDDMAxA0zAGgPMwACETMAnBIzADYUMwDaFTMAdBczAA4ZMwCoGjMATBwzAOYdMwCAHzMAGiEzAL4iMwBYJDMA8iUzAJYnMwAwKTMAyiozAGQsMwD+LTMAoi8zADwxMwDWMjMAejQzABQ2MwCuNzMASDkzAOw6MwCGPDMAID4zALo/MwBeQTMA+EIzAJJEMwAsRjMA0EczAGpJMwAESzMAnkwzAEJOMwDcTzMAdlEzABBTMwC0VDMATlYzAOhXMwCCWTMAJlszAMBcMwBaXjMA9F8zAI5hMwAyYzMAzGQzAGZmMwAAaDMApGkzAD5rMwDYbDMAcm4zABZwMwCwcTMASnMzAOR0MwCIdjMAIngzALx5MwBWezMA+nwzAJR+MwAugDMAyIEzAGyDMwAGhTMAoIYzADqIMwDeiTMAeIszABKNMwCsjjMAUJAzAOqRMwCEkzMAKJUzAMKWMwBcmDMA9pkzAJqbMwA0nTMAzp4zAGigMwAMojMApqMzAEClMwDapjMAfqgzABiqMwCyqzMATK0zAPCuMwCKsDMAJLIzAL6zMwBYtTMA/LYzAJa4MwAwujMAyrszAG69MwAIvzMAosAzADzCMwDgwzMAesUzABTHMwCuyDMAUsozAOzLMwCGzTMAIM8zAMTQMwBe0jMA+NMzAJLVMwA21zMA0NgzAGraMwAE3DMAqN0zAELfMwDc4DMAduIzABrkMwC05TMATuczAOjoMwCM6jMAJuwzAMDtMwBa7zMA/vAzAJjyMwAy9DMA1vUzAHD3MwAK+TMApPozAEj8MwDi/TMAfP8zABYBNAC6AjQAVAQ0AO4FNACIBzQAIgk0ALwKNABgDDQA+g00AJQPNAA4ETQA0hI0AGwUNAAGFjQAqhc0AEQZNADeGjQAeBw0ABIeNAC2HzQAUCE0AOoiNACEJDQAKCY0AMInNABcKTQAACs0AJosNAA0LjQAzi80AHIxNAAMMzQApjQ0AEA2NADkNzQAfjk0ABg7NACyPDQAVj40APA/NACKQTQAJEM0AMhENABiRjQA/Ec0AJZJNAA6SzQA1Ew0AG5ONAAIUDQArFE0AEZTNADgVDQAelY0ABRYNAC4WTQAUls0AOxcNACQXjQAKmA0AMRhNABeYzQA+GQ0AJxmNAA2aDQA0Gk0AGprNAAObTQAqG40AExwNADccTQAgHM0ACR1NAC0djQATng0APJ5NACMezQAJn00AMp+NABkgDQA/oE0AKKDNABGhTQA4IY0AHqINAAeijQAuIs0AFKNNADsjjQAhpA0ACqSNADEkzQAXpU0AAKXNACcmDQANpo0ANCbNAB0nTQADp80AKigNABCojQA5qM0AIClNAAapzQAtKg0AE6qNADyqzQAjK00ACavNADAsDQAZLI0AP6zNACYtTQAPLc0ANa4NABwujQACrw0AK69NABIvzQA4sA0AHzCNAAWxDQAusU0AFTHNADuyDQAiMo0ACzMNADGzTQAYM80APrQNACe0jQAONQ0ANLVNABs1zQAENk0AKraNABE3DQA6N00AILfNAAc4TQAtuI0AFrkNAD05TQAjuc0ACjpNADC6jQAZuw0AADuNACa7zQANPE0ANjyNABy9DQADPY0AKb3NABK+TQA5Po0AH78NAAY/jQAvP80AFYBNQDwAjUAlAQ1AC4GNQDIBzUAYgk1AAYLNQCgDDUAOg41ANQPNQB4ETUAEhM1AKwUNQBGFjUA4Bc1AIQZNQAeGzUAuBw1AFIeNQD2HzUAkCE1ACojNQDEJDUAaCY1AAIoNQCcKTUANis1ANosNQB0LjUADjA1AKgxNQBMMzUA5jQ1AIA2NQAaODUAvjk1AFg7NQDyPDUAjD41ADBANQDKQTUAZEM1AP5ENQCiRjUAPEg1ANZJNQBwSzUAFE01AK5ONQBIUDUA4lE1AIZTNQAgVTUAulY1AFRYNQD4WTUAkls1ACxdNQDQXjUAamA1AARiNQCeYzUAQmU1ANxmNQB2aDUAEGo1AKprNQBObTUA6G41AIJwNQAccjUAwHM1AFp1NQD0djUAjng1ACh6NQDMezUAZn01AAB/NQCagDUAPoI1ANiDNQByhTUAFoc1ALCINQBKijUA5Is1AH6NNQAijzUAvJA1AFaSNQDwkzUAlJU1AC6XNQDImDUAbJo1AAacNQCgnTUAOp81AN6gNQB4ojUAEqQ1AKylNQBQpzUA6qg1AISqNQAorDUAwq01AFyvNQD2sDUAkLI1ADS0NQDOtTUAaLc1AAK5NQCmujUAQLw1ANq9NQB0vzUADsE1ALLCNQBMxDUA5sU1AIDHNQAkyTUAvso1AFjMNQDyzTUAls81ADDRNQDK0jUAbtQ1AAjWNQCi1zUAPNk1AODaNQB63DUAFN41AK7fNQBS4TUA7OI1AIbkNQAg5jUAxOc1AF7pNQD46jUAkuw1ACzuNQDQ7zUAavE1AATzNQCe9DUAQvY1ANz3NQB2+TUAEPs1ALT8NQBO/jUA6P81AIwBNgAmAzYAwAQ2AFoGNgD+BzYAmAk2ADILNgDMDDYAcA42AAoQNgCkETYAPhM2AOIUNgB8FjYAFhg2ALAZNgBKGzYA7hw2AIgeNgAiIDYAvCE2AGAjNgD6JDYAlCY2AC4oNgDSKTYAbCs2AAYtNgCqLjYARDA2AN4xNgB4MzYAHDU2ALY2NgBQODYA6jk2AI47NgAoPTYAwj42AFxANgAAQjYAmkM2ADRFNgDORjYAaEg2AAxKNgCmSzYAQE02ANpONgB+UDYAGFI2ALJTNgBMVTYA8FY2AIpYNgAkWjYAvls2AGJdNgD8XjYAlmA2ADpiNgDUYzYAbmU2AAhnNgCsaDYARmo2AOBrNgB6bTYAHm82ALhwNgAA</prop>
				<prop name="Temps">REFSWgAARi4CAIBGKf/sUbgehes9QP9I4XoUrgc+QP/Xo3A9Chc/QP8UrkfhenRAQNvNzA8AbEH981dCe0AK/vFKQ0AzJgH3c0RA6fJgRUDDv/UoXI9CRvXzJ/tHQAcBFA5IQPbeOADC9UhAUAEo3O9JQIXr7/DFSkCu9/FH4UtdBEwNA6zdTQUDlE5A8PFReLdPQB9eAS5QjQOe71BAcT0eABBRQO5XAVyfUS0DEFJA3aQAANeDUv3z91L2hQNoU4UD2FNAe+4GAUpUQO7yu1RA7WbmAUZV/fO3VUDVKVYCVh0DmvwECle29QN4VwUD5FedA1BtWCUD01jdAytZLQN7QFldAyVZQFLw8WvxWAUDtCQUc1hlA+0xLBTrVzUD0ldAW5qZdxDJV/Xzx3wfIHYVdh+oH7oZTgLFzBcmAiHD3BfWH+AbZgLBDC8WJWKmAr8sLz4tnwFwvUwvAGYveCveA3wvjiWmL7gvkiEC9gK4zC/GL9gj1i8AOwY/ABg/Kj9UP2Y/eD+KP5w/rj/AwD/SP+Q/9j9IM/byl1dmRQNeVwUW5gLGVjUD24JWnQNAVi0DAFa2tQPDVYUDiFVVA0xtVU0DBVUNA8xUTQNrlVSlA1/kBCZUnQOt8NQEulM1RFNVIz3VU2VEUy0D0MQEmFK2nQNgUtUDKlIlA/PNUQ0DvFGFBKwEQFG29QMIUUUT0VDVA5rFUE0DZZQEkwAOAuxPtuUDZk+FA/hO9QOIzU5VAxxOdQZeAkVN1tUD2kwlBEzVA/pLbGUGJgITTP3zd0xFA9vuTPUDaE31A8hN2IVUnFceAupNVSPdTQZNA9VN/UTEX85VvlW+VQKeEtn0V7ZVBm+4U2YDJGcCXgLlNG8+Za5VVm9ob7JRAJ5dpl2Gb5BjRhO8Z7Zv2G8A6m/8b04DFHcOfyB/MnlOfwA4e74DdH9+dVZ/oH9icYZ/ALh/2n/sf/5/EI8ijzSPRo8AWItmU2yPVo+Qj2qJloUOAsMMTn0GjlOMB1YCzFC29QNIUZ0DwFFNAzVtUlUjrVItAyBTRRNLkVNdAwV0R/bzVdUDbXpcROxVjQNeVqUDrc9ElD9XVQOs/BQztViVBFgNA/xYRQMutVndAxs0FPBY7QRYJvXzd1iFRIyU58wXTj/ASDt2L1grXi9YI54CsFdajQN+FKQuVx1UVvXzW6dWBQNkVj0UVuUDreYslKpVnQNwVEQo1VVlA/EklLeMRIBUtNUGNgIS3ATbUwUDpE1TZQNhU/UEnKTxzERpurQH1gNSBQMUUg0D29xRnROZUTUDYlFazURRtQPzUN0EUAUDrYSUBE5Q/fRQ5QOmrU+dEzlP3QPLPFRcqU69Zl4ChVRUGryErFaMVChM9VRLvVRLPVRSjFSIZFVktHkkZMEcbwC2VfZV5l3Gv/BfAm+cvyZvAEBvSm9Ez1bPeG+ab4zPrm8AAH/Kb9TP5s9Ae/bPOH9ifwAk365/kH8y35yPht+o37rfYMzfVt/Q3/rRZgIBTrUDsWPMj1aT5IQoUSUDo9rkRBjUpIxSNQMCU9a1A5NT/fMH3AR7VFgdVHxFZKTRVU1UVk0DpbVMREMMp0YCHoyUh21Y1QPqWJ0TKVmdAysgWS1UWDUDslQXXpUAZqOcF7af6C/Sn/SfPv0OrWpOmvwspLdMRHNWXZSyNKT0TK/+8jdVRQP+rVT988dUjQOOJJRXZVRlAyGMr1YCbFPlA6s2U40D/sQEyMREkGVSnRNZzKdGAt5RHbRarARw3KQ5UQ3kUSVDo8pQXeQMvxYjT82zVRYkVOZOtVN9RFTDgLZCmaBMt0YSsUxNVIxU6NVL/URLVeRM/aNrTAbF895M5USUt+6/+Au2vwAYH+K//A8GzxjPMsluHWbPAKAfsh98z57P6B+qzwQvHi8AMC9CL0Tfvs3e3UbfmC+qLwC8L84v4C/q3/wv1t8QPzo/TEw3RvL9TRXmdpNPtVO1DfykiwRUClEFtFGwdfTcRFPoRrJ1UyWT58VT/aNbdORzQG5SQVVSNaO0jOe+orM8pVdd5Kpc9AC85GpklM50lB5UzO9uA1hFtFid5Fj9NgIeQtBE9w791p/on4pPnEcoJvUOk/Q0U1z0EPzlRKQphoz3hqLyrPS3LJfONVreoglUpNBU3aRUvUShVK3kbKS7MH7ir2Tkd21THUNAU61TClOFo6nSTOfO81J94x8UBOmm9KSzUW3kPORDnDQMVVG99FANlFC9E1oEtNskUF2j2E+9g2xP1oWTAE/FiwiEBJ1Nqh1DMHQUxdQEXoS1S7LFNEuNZMQEYkxl49cNTDWjVE3VNCQXZh1WFQAeH2hvMh9MH1YfaB8yz4wfAI4f+G/CHxR/Ln8AL8LPTH8Adn+If5IvnH+mf6Dbbi8gPwD6LwSPzn9IPyo/TI8+j4CPtJKPTLT6pGQ9TtXkTrS1ZHQ0bYQ06lCFo4JMlDe+AnFSRaQUBVPFNDacpEFURaO2VI1U1DfWZuInVl2jmDSUCFfWNaN0V4Wj4mT0TlhSLePMFEcuk1n1owMcRKvQWG1jlYSUVeTkEwLc5NKcRxb/KP+CT9yfPv0qdvKctERhXPQgzE+O5dr28gY0lMhVLeOMVVaFo1JVpaMYTKTSbORrm1QtY2TE9C5UJYS1U5UDwExUilO1c1FNU20zDlNtZCQEnmRUW2dSlQMwUg1z+uSktcKUNIycVEdRxURRqn3z19yEonw0a1QEMxYs5PxPjaRPdZTUV/byayZOjbO57FRQTbU0LUwt43xMlZRMDWZWc6YMZExMRfQsZDTUZKUCpATRvG8GH3Bvwr+Eb55vALBvum8czw59Ls9Qzyp/dM8Ahs9of5J/vM/Oz+DPYi80jwC2fRbfsH8Sj0zfXo8gj1LfQKTfZo+g32rfpI9G8h2UBJvATsXznk/9prYDUGrt42OcNNx8VFNSvfSFUgWjPDRXDpXWMxSUJtas9JdVTVRWXcN6ViY14+xWvTRElORUl+5DVgxEDlltNFmVlFlNlE1Y/YOpWK1UNEQVXJQD3FctRLSXrp1uT9Cf8p9SpJyoDKfG8h4EpNwkpFWWlPRU3EQT7DTVVKS1mAxUUCyUF1VtU9+tVD2TqFQdQ3AUVDmqHJQDZKTL9PSGhKRQtVM9kxhEVOBSZaOrrVLdQ3NStYRSrTMFVVIdQ8BMBIrshFGUNGscUR3EUG0zrlD1g6t2UG1TP7xU+HwEhmlPpfTEVKzEhEFOjbbWVqJoTf1T/gRkekw2bVMPTG0zzkv1tBRkqy5M5fOgJGQXnMSOApzEzuS/pr/Iv9K/JB/uvwAIzxLPbB82z4Afoh+cz8YfANgfos/8Hw4vIC8yL9zftn8AQN9qL0wv1t9437IvvC+eL4DoL8ovBD8WP0A7llMU5L5UFOeGMkqsVMok5EjkpEQjAA4SNfz3Tu0eYiJ8pEGVFFQLUPZF9hMMVGCM77LOQ1fdRLTknlg14/ytWGWjK1n9gxl8lOBa5OSlhJRlWH1TI+TkC+VXDRPF/O+2nyj/ek8wbE9W9b7zpOQuV43mtvPKJKRmhPQjjP9uUl9VMG3mjuMUl25Sf1TdpMz/WoaTU0UTXVO1oyekNK3vZFS3UnUjgfz0O2gUB64D7KSX5KRgUV0DGyhR5fPwUDW0TAe2g6pcBAj0pU+NNE+1o8cNTgWjXE71Fo4FBmNUtJuTTC2jJUwNFGS00UlL7fTEBIDMB1ZSkYwEAchEH14V/g8YHyoffG8+HwBgH3IfxG+mH+hvsh8MdwZ/ACh/8h9Md0Z/aH9CL4R/Bt8A8Cs2j1gvqt/EfyY/QD/yL4DUf/4vGI9yj4SPTj0WopAKLLRmdAQsRAdWootQHpJlo9ykN/z35vIgUz3jW5NTbZMHVIXkVP1GbDZTRKTsVaXjXladY63NLJQ9V/3Tquw0GWqclIKs5OfU5ClZpfTVWf3T6pyUsuTkdVgU9TY+4vNcRMtcT15PcE9Qyp+MT3aTFKSAXPRBpORD/lZNVMxH9lPMRObENFWqJJRupPQ3zDT+FFStx7z0gFRtNFTN4xJa1PTb9ISjU9WjbNz0azZTDaRS/dO6Uj3jrYOcpEpSfbMUbFTeTVEFU6ZRPaTspDc85LXz/KS7TASGUKXkUFKl9FD15LxUVWQE5sxXVHZ1VvKI/NQaTISx9FQDRUwl5LwEswAOZS6znAQU61DG8nmkZMGcb0ZtTm8AsL9qb4xvhr/4v7Jv1G/WbwBAzwJ/ZM92z4jPYnlef7jPAMrPTI/mz+B/8n9cjzbfOI8AMt9s337fkN+i35SPxt8oj6yq0R7y/U0942PUVC6hT7XkRAeGVfbiocSkFpqUNIscBABTBQQ8VOfRUwWfF5SmAs/UNEBWWD201EVc9JFXPVMXTJdUFsNUlCfM5CJslPosRJXFVJSHJEQ1jJeuMtIAnExbQFZNvpUO/dafkEu+8iWwtER+tE8+Uqccry6tar7zVYVUVQWz8VRNVNhcr26txzKkUwWzYVMMzYTU9PFSlVSkr7atXpLbmVF1k2JRbbMqUdAF1OSv9q3Go09dkzlPCCVUHL9GsoU0v74FtgX+VUoekhxEtIVsv0ayxey/AEZvuL8CH9S/5r3WDwjPGs8ANM8uz1DPWs8Uf47PmM9SfwDsHw4vIC8yLyTfHt9gj+LfAESPpt9Y37IvzC8W3wCPCj8YHD8uPQayAU791t5TvIeiHpKszIcm5V6zUr2DjCVSdZMC9I+ukntc59bzrVUdU9NVRbRWNUOzDVadQz9XZTREn1aVruUWflIgWcVD+HSfhpWe8wCUn/7vEP8i/zT/bkX2nwivVBqhBhJ13EQ1bPT2hP9Y1uNMr/aijlQNtFTthKDE/4avmKNWozzkkOz0WSQEB76C3MSn7oJw1KdGMw1RpRPKUPWERA8GvxizJmbifU6lhu6CoIQPRr02pkLRS5XjB0y1hLwEAdp0vz4VZhVOFT4V7g9QbwASHyQfPh+Yb1ofjB++b6AfAMoZxh8QfyJ/RC82f1h/an8AfH/ez6gvsn/kL2Yv8C/ifwDEfwaPEI8ijzyPZo94j0I5spbiZwTvTqKOUL3jCm1RtaOEUSVT/FGFPlp+k1NFY+lTrZNb/EQtzrQ0QVW1o7R074btWs6DV5XzaFiFVFitk1EbBE+mU6TkhYyUQxREAQIUROvoPk9QS25PwJ/SmVRORc5SkKREUUT0EOQ0Zcls9IbET5byuFVN9DYMlERVTUMLVeXkpDTFm6T0VwxX7oWG4rNT2r3jekTkQ1PtQw5TsF1kRF+G4zTk61Gl47U21IR8UZ1TR1H9lIRfrB6zVAQmUI1kT430T5bd4wNPlfOYxF8GAjQWBHTKTB0ETDVU9FeOcylLBW6W8lgktLR0Z6ZtAD5vYG9qb7y/hm+gb6pvBM8Axm/gbzrPLH9OzzB/Sn+MzwCmz7jPys/8f+5/4M+aL/zPANYv0H8632TfVo+Aj0qPpN8wxt94074D3LQ9Tg1EvFQ0+6Bm4m28hOpQxY6mQlNxUrVUTFVTXTPM1PSjQVTNNASfruNWZcOaWmzkCpyUeFfN8+RE9GtQWP2EWO1DHln9NqwGs1SU0Fils5W85FUCJEQThJeulZ6dTk+wnxL/VAT/7kKepERhnEQgBK/axjoDvETFVWXDilWqbVNQZOQXFJTQZKSZVrz0YlQlBFTN8/Q85K28LFSGU4X0U3XkU6pFpFIlU5wEBGQMBC6qPFT3zKTAfDSItKRF1tSEDFGltFCVo6BQNpWzaVAd0zFQDUS0VNmGBLcOkpROFUMiTraVs7lN9eNLTRVD4m1MJVN8TNUzD0w95NVLncRL7VNIFGS5TCqVozD0tKEc1NHcv46/AKi/sr8MH96/MB/6v1QfPs8ASMtmHW7PYM+iH5zPls/YzwACLxzfFi8oLzovXN9+3yjfAAI/tN+23R7dzt/oL/ovtC+01t/o2B3MVMBOlVOeWATnrjOcVGdR7UPeJORZUTxX3jI8U9Uzr0TnUg6TVO2kZOSXJKQIbOTLelYN5FZNVJRE4ldmHQNMWA2UlOQOWfXjWytZpVMRWX0EWJ1Ts6dYVaRslBVYJVPcAVelVOzv7u8I/2JPdE+mAkuoV03jY0z3JkNWDbTaXPRWJJQTVp1T11Wy7VOYhP+OAt9URQOoWVT9pGSkOVQlkwNMpGnLxP9GAhjc9OJS5dOtqqSkc1Lt1FItYwVQlKQLCPaTzIQctKTltIQtruykdlCNkz9ED47zLU8dA6xOVeROxQamAoNoTT20hA9GtSYTnAQuJUwdtEyN9MwkkcQP1g8A6A9CbxQfzr8oH0ofnG9eHwB4H9JvtB+uH8gfks9cLyZ/ADh/Yn/MLw7fIN+Keb4vYC8AEj/kf2YvID/ifyyPFo9Yj6Bqj3yHFrpLOK7ySpRUyFBkNMulCwA+gjdEVK2EN8zOg0TkIVS95FSkB1WydaRVDXREpGJW7TPutVYNc15MRMtXxYRYNC0ElOT+nOQuWZ3mrmNtWDVjqVhFA2hYpTQGHETlV3X0TEfm5ebt/u1QVk2un4hL/qNX7TMu3DSb7FYVQ6dW7fS8RCMyZPTVzEfmQl9VpTZeMzakNLZUNfN/VMWkBF+svuPchF1TFUMnjDTvLVIVQ7dSnXOBRF8esmvQURVDlwQEYFHl4xUoJOTxNAS5hFfu05RUswhQnYZGYjVPFUPHjU6FM1xODXbGXc7ik5lMvaSsBNlL5VYmU0xSrWOFBGcOco60ZMVsbwAubTZvUG9ib3S/fm+Yb/K/ALxvhh/gb+pvTM9ez3DPUn8AlM+mz3h/Wi/Mz+bPgC8S3wAk30aP+H/af2zfJo9Qj5LfsLTffo+Qg7YCkE7FVE+K7ZRQhTOslFTDoM7io9YkBDVSnZOrpKQgU7ZN45NTPYMHVL00VLQ1pm6jVYUz7FXtM161VtWzzWTkPVc1VFfKFUMXNJSAdJVclClZUt1EWcU01OSyzORzHEQLNVgt4/Mkl1ZFRk/In8B6SS5FBv94Q54z1DSCV6r9w0HslP68NLq0RGaqFKQltETm/ISqlPRwmVW95ASU/lRltPREgNVUpYRUZQMSDFTbU9ZdA6RThTNsFFQ2U6rNVFLNpFIt44M0VErNUl0DFFJtNrZCplGK1UNwrKQ3xKfm44RUhjbspE5QlZMYUC1E9KQ1VZxU5pSEYE6ldqYCFYjMVB78xLEstKsApgKh6Dy3blNMtzYzTJVTeALctMGMtyZviL+av9QPvr8A2L/ivzwfBs84z3IfRM+WHwCoH7of1M9Gf9gfAi9U36Z/ALh/Qo9c31YvaC9KL6Qvrt+AoN+aL8wv/i8QPxoxljIBWU6VRAy0Lk8dEw18V2i+pQ7lJlNS3dOMUqXz2wJTTRN1U90D6VOy5eN7RO/mQs9VtVRWtHUEBKQkPPSRV90DGWqs5IIMROcMRCdZnUSlWZVUWC1EHESFtOQzAMTv1u/g7/rvVE9mTY6V/lJRkDz/TvXmAnUUpDVk9Gv2VZVTuFzkflUtlKyE954ix1QVk470hFclVCXkVIU2tlKxvP/O9TSug1RUkNT0WVINpBzk0ev8/w4FLjNRjRPKUBQt5PzUXCQEJjwPTgWWolt9To2LoE0t8zTEFFHOfA8+tfaDTFX0TBWTW95MLfNUTeWTsLwPAMYP4A/yD0xvxr8gHzIflG8AXh+4b8pvxB/mZd5vCH/KHwAsfyZ/UH8qL1x/ni+Yf3J/AKx/ti+Qf/J/5H8Ojxg/6n8gNI9ej0CDpgOEZEE8P+birYs0BAhRLfOEbFT6BhQEcVJl9Jykgzhuo5T01dBUpEN89LUcpChWpuXjm1blNHyUlTT0AhVY3dNshOTQhOTzMJblpjYyA1n9PjYyQ4TkAAAslURHfkV+nebvSE9qQZ6dWH5FxjVWclFXdfMQzDQ1yWT0hhSkRVZFlAyUzbc0pHxV7YZWYglVqqXz0vxEmaT0YpQ0LNVUNWPlfKSvNOR3U9Z180BT/WMKLOTTUlqVA5zs9GRS/eMf1PSt6RQEsVGNNFH9lFGE3dQU5NXspXxXvjME5Ng1TyWUT/VDAE/l1qbyQyJO1fS8V2az9FRepAWtS93TzEsVdEv9lEwA1fT8XzZlFm8obzpvRG9ebwBwb4JvpG+mb9BvEs8kz/5vAEjPWs88f0Z/kM+iz7x/vs8AwH/az+zPBt8YjxrfbI8+j4Bo30rfdN9O37Dfeolu40609TSkVN2UhG1QlTRQRo3TZ1H19r6FLvLkNFVaHFTOBFRBVLU0VL00Unz0lXz0Y/WWZPQGLPRtdDT04letU0xYLfQNWPVTDlld9ESXLpUWk1lY7UQMRBNYlQPcHPeAlpWOn6if8uke/Q79XsKeWsQ0YeSUIFe95FYlU2mI/Jde41YNA8dVnYSqLKRS/IQYrDThrPSbajzkZORELkyk9VP1Q8vAU0X0U92UbKQaU2yNtPT0nlKNs2VS9UOzMFK1hh6SwlGVA4xmvKRVUeWUXFTXUB2Tq6JQfbNpdFQz3KT4rU89w4pPbQRPrYOUsU6FVAS3ZqJQTeVT5y1MlQN8TLXkTN1WrsNpS81W5uNMJVM4TX2TAahcv26/gL/aD5y/rr/IvwAiH/S//r9YHzrBTh1ez/BvAIIftB82f8gf6h/8H3Z/IC8AMi+U34Z9jt94LyrfnC9mLwCgL5IvtC/2L8DfgoH+pV6SlcP8pKLkpEz01z4SZZq0pNycpFFS3UR8pDyG3IStU/2kNOeGU8xEl5lVbaScRHpW9dQElFvU7JWURE7kNLf8NBFZppWTK1mF5mai4FSUpQKk5GW078bv2O+in0RPVk+oYEOmA+SUcMQ0Hjz8mKVW/VRWBUT8lNX8hJjVVV1DX5Q0F7xE31SqvSOn5IRw/EQ57IQDKoT0y8T0laT0ULz37jOaRFSrPFRzUtXUzIQFRtz00FFF9Fw19PQcrKRr5VC1E66EVHZQ1dSa3KQIbFSGT8VE5KSskU6Fht5TpARofIV0BJNtTF1DD0y1E85LFRQ2NLQuTO2joEzFRLwUAY4UtQQfxg3OD/APAhkGbwAYHzIfhG9GH2Afum/Mb6YfAPBvwh8MfyZ/OH9Kf1x/bn8AgHu+L9AvCjleL5h/qn/kf4Dmf/h/sn88j06PYIu2o04w9abGozw35mLKUI0EBAQlwLykNRxXBlIgVKd+NWoWk1RlAwf8hHhVfaNr7FUdtFZdQ89WHeS1V130Vx2jM1gVo5y1WCW0WCVjKVklYxkhWfXU9D+OM8w05wyXPkUALkXe72BPmp+sl4aVdk1molEwdOSzMJZCqFTkZkz01lPl5lUls5p89GFVqi0DKHz08dyEt9xEgC1UJbNKVCUDE5T0K+BaruKXLORhU3VDKCzkW/FSJbO6UiUDg2yk20pSdUMIUm1j0VFaJWOZ7PRiUV2kUSUDlfN0VL2EVVAt5BwECVZsVKZP5URP9UROBVPTYE5NJnbyiCQ0Ak2glUTMVONQ1lUuY0tVVExGlWOFTLVW1oMEdM50bwBebS5vgL9Cb1RvZm94b5pvAKRvpm8Qz+pvJM9GzxB/Ws8AfM+Oz6DPss9EL4Z/YI/CfwAkjxaPGN8yjyzfPt9Q3+IvwJzfZo94g0YFrlM8BC5QovXzrJyEq6AGQqNEVBistI8mApNTXdMHhPR7pVRFNFS9Rv6DVdWTYNT8h85CP4xErLw0GViy7fOCXJXMNCdZTcMepVmlk+/MN96Cd0SUNQlYraR8lMscTyZPOE+yn7T0727ysjT0gFdFI0FaxDT+XPS3VoWzdfSfam6iqkTkcJQ0N1VNw5X+1ETHlPSONK/W4tttU51DpFP182xTjTMrNlMt9FItA8h0pz4zbVKdQxRSTcPeUdWk1VEFU3AMBDf01ANRaLWuxjOchBjEpMFPhbNrVU/9lE69s31OXdaY/qWGQ8zEsUyNBk7DS6KlVEsFtDS/prJ5zLTBALy35rVevYa/kL+iv6y/xr8A2L8qHwTPTh9gH0LJPs+QHwCiH3TPxh/YH+ofzM8OL1AvAAovlN82L2gvSi+M3ybfqC/Aii/UL5YvyC/iIebi/U3WjfNjTt1UTwUTDVBi1eOL7N/+1Y6CjFIFtG1TNRN1UyVj6VO1NFKE9Oo0546jVTUTRTz0pbVE9VfVhHxEAESUhUVYvfPoLJd+5Y6C/Pw0E8VY/aRUlEas777v0OtA1u/o77qZvprT4M5CjyT0RVFc5Pw0/6bj7JT2FKQtuPSEflXV80Rs/371Nt6CV1QNEyFUbTb+8kuzU22jeqz3tjNTvfaqfoNSBZRSFZMjBOTrMlxUtez/DhIBUZWGFuMq5NRchFQmJAThLAcuU1lOlQR8hBBODROhDLQFOEy1TJ2kbA9+Be6TPLRb2ky981hN1fO0JGcAVr8IE/YFzg/YD/oPTG8OHwAgH0If/L9mH3AfMs/Mb+5vAMAfEn8EfzZ/AC/az/QvRn8ACN96L7R/fn2+L6B/Aj8Mj8AejzCPQo9Uhz6zXGQ9TmK98/g8BDMwPmKJUB3kZpykglF9RExUcVL9lNAcVWw/RqPcREGUNLVVWl2kVi1Dm1Zd4wysN1peM1jF02xY1ZPQbOSzIlnNNr6iBlklU9OKdOSH/DRDbOQLkF4y0oBcT87vOE/674yflpUO4pBUdEf2Yg5k5Mn8lIZE9LSbMNbyBDz0xVXF03zQHKTbgM6jXPTQJOSbVGydpCzkLFTV8/RTnZNVr1ykeARUQKT0DBTkW9NSXeOcUiVjZdz0LS60hOlRXQRRJeRENGtDUX3zDvT011CVU62gzKRpUNXzJOTU3DVPDZRPjfMDT83WblMqjFS5xNRM3GTKtFc+s41LxdPMS71WZgXuo0wWlVMwTZVTsCxnXm0ObQAWbzBv8g9Mv66/eG+Kb+S/APa/wG/abyzP/m8of4p/dM8Ahs9Yf5J/rM9ufe5/yH+6yQAO3Qbf4H8y3zzfZt9I32LfCJzfZoUGo059RJxUe1CWkmttUH00UM2zZVFVMyXchKRRrI8Ws1MFpDSkU7RUbVRU9Jq8RA7sj2qWA1fNtFclU1NYVfNbulglUxNZJTRZ1aRRWRWWrjPkNFVs5VglwwPaVyUEZJ9un4Cfop/c76o+wp7ElGG0NCB8RNw1Vr3zmJxEVlbVpIREW8dVJcOKVT1TUOSE2xhV5ePfVL3zqFSibXNxLKf2w7T0vvxEhrVTVfRTJcMaU5WD4tIsVKtsr3aDUZVTwFFWLeOKUX3jU5yEHDRUY+VQPVOzqMbCMVB1hFY0BIZPLeMazKSsnFRow9Dura7zTGWjfExt5BFMxVa2syS0KCy//vOsVQCkvw5vgL+6CZa/UG+qv8S/AB4f4L9CH1QfPs94H4ofXM8Anh/Iz9If5B8uL6jPKt8ELwD+H+DP8s9UL24vkN+qLxwvsM4v4C+q3/wEHU49U8A1TpWDosykTFBVVi7ii0pRlRPe9NfGQ2SkPIg8p76jhPSV5EQToIYil1pM9Ar0hHxW/ZPsPOTZW9SVVOQ1WM1DnlhiBRMRJJeeo4Tk4FglExWljORlRJQj3DRb4K7vQMjv+u8sT46fQENGoqgc9BtwV81DLleVNi71hiJVV4REF4RE1/yUnASka2FVDVMoBKTxVGUTa6pUfeNzHKQ7VCUTVQXMhVOlo5cU5GFEpK0oZDTkUv0DrUw0d7VSPUM/TDQHUgUT0drc9JqUhGJRPUMfUaqFI+f89LAUBHh0VEFtUBVDC1DVU6ZP9VMLOU89tE7llDwE4wAOk2ZMBAJNZaRkBDFM/QRFSyUUS61W/vMMtBpMJAGRlA8mFQYVZr94v9oP9A8A/g8QHyoffG9WH6BvYh/EbwDWb7gfIn/8bx5/MH9Cf5QvAFZ/AN+KKYZ/mC+qf5x/3n+A8H8CjxSPJo84j0qJ/pIMGU7dpkaiaE9tRCw3vnJJR9T3vnI3tPe+kiBcpIuTUx1UVOVEdDcu4nqaNOTuFKRgVmUE5IRBlgz0rleVhFitpLQ0/tlYdebmYh5ZVfPwWJa9c7dYTeRY5aQslOcBV/WUFEcGTxhDFk0+T4CbVH6VJqKyHPSAHPQwdEytqDT0ZlZ9YyU09OY2XPSoVW1DblUl5p6ibe4k5LZUhZN/VCW0tVRNoxC8RNpTbXOhVVNNY13kRCdcNO98pNu5Um1zgVK9Y0pSVjVTElIt49qkpJfU9FNgUa1E9NTxZFS7vKSThFAlNo5DUB02FmI1mU9F9MTUXE5tdn5ihWgENNtQLgNMdQvZSxVkmUtdBlbygEzFdIQEcAJMZL0sZ6YNrg8gb5K/NG8ATm9gb4JvjG/ev/C/um8UxwAOzzDPEn88z0Z/eM8KL4zPAKbPGC/Cf0yP3s/4zxrfDN+A5s9Q32LfRN9G3zjbfpL9pU29k5Bsh37zUKVTrFVQdQRRbeOjjKQYtPSxi6SPtoUmwnpULePq2VQ9pGT0z1Vt40NWoiVUVhVU9IcWQhvcNIXVWG3z6CyUJ4TkIFlSlTRYrZSc5HOE5DPsNAXzHPTQhJdunRZPgJ/a7wDM515Nvp/Qm2bjlE+mT7hDFD4DJKSAFORK1E/mT/hDLLZDdKS6UsVDgxRfJlUyhrKZNFcuUipRleScp9BugltfbV6+4ssUNGBOCMV2ll1+Q0wVlLRXDrXm0yFM5aTUV24zJMTKnL9GvQBev3C/yg+Uv6a/sL/KvyTHANa/QB8qz1Qfdh9gz4LPlB8Avh/QH6LPvM/2H7jPUi8MLwBOL0DfQi9sL34vkN+6L5QvgMYvWIu23XaFztWOpf4CoQFRxaScj24zBO+WMxzn90KV7ASkXjzkzzznztNXqo1TGXzkgkSVWL3jK1FZnTR052aCtFTkdVTkATWU5x4DtO+279DvIk/s7yiune6FDpNWbRO6JP9e45rMhKrchHBVlYTUhP5lVJUjx2T/roITVL3jbdv8RKRTpVNsUw2jozZTDZSk/66jUmWDFK1ShRPeUW1UUfXTcLLM9Dnk/9eShlAVM05q9PQY/PTBxKRVT20UWCQHliVugohNFTMeLCSVsfykSEwE7gy319IcKGwHJrXOMnQEFMHsD54PALAPwg8cb+YPAB8KH2RvTh0Adm+Yb3IfvG/Ob7gf8m8EfwAWf+gfws/sJy5/KC/iKUZ/ANgvmi+8f84vyH/qL+x/Fo/YKI86iU5iAU6tg2NOihWUTz1jDczf3t0GUozWbKQCU9U0Ux1j6VNSveN7ZD/WYs6UREDshCuxVhWzI1xEkZw/rjUUZu1O8vjkNMNU594/8DOAFkX+PxBPMk98n0ad9tKQmFxPbkUGYnVWLZR0RPaJVW1EBKR+nE+uRRYyji1UzaNXVE1jIVz0q4CyFrKz3E8O8gBTRQPINVK11FIdY1lS3YQ8NFHrHF8uVU6DUYUEUP3UimyEXAwEJlxfblVmkn1RTv0mLjNEBDjcZM6cX5YmctFLPQRMJfR0BNoGzFRUTc00JGfmX/hb/l8AEG8qb4S/Vm9ob3JvzL/evwDwv7JvFM/eb6gfOs9cz27PAJB/4nkGLxAvks/Mz5bPyM8A6n8U3ybfEI9S32Tfdt+I28q+QvqctEFcj3eCjFBWvUMKUc1ThIyk+iw0m3FSbaPmUp2Pv+FbrHz1FKRBVX3kVbWzJRZ0RJZWzVMk5IdmQ/zk22hY3UPMWCXDHllEBZaWogNk5COQBtKHNJQVQ/SEAsw01ISXTp9gm5Bmn8jvipmeUrikl5aiU1JURBDsNYREiHxER3REMQZsReSXzjJEVQUEPPRV1Gw0nXT0ZXz0Lhyn1k5isVO9Q3okpENTaiXDDkw01UQ0oFINo9lnXK+2srVRBVN8UbKdVFEF9Hyk2VCF46K1UCXDXqSs4U+VRE+qZeRPRQROBcMqxKS9INyvDrVmQ/ynfsNLnVa+4wAcv161Nr9Iv1q5pg9wv4K/AIQPtr8IH8q/LB8+HwjLBs8AcB8yz5QfRs+gH8of3B+uzwCgz4J/PN8GL0jfAo9cL2YvAIgvei+0L8YvkN+i2RaT1KQsAwC+4m1QtYRQXfTE9KPcUe0T49hWo1MFU8wtU6WTQFSVVFQt5OyUUZfslINAZhKabEQKRORreFcNFFfdg1NY9URtWN2DE1nFAylZXbOtBQyU0Fhds5XENFUapDVYZRPaV62k7Ofu5aCu78DvGk+Mn3eCnOSEYUoE9CBERNwU/4aCCCz0a8pV5QONTPRUVb1DQxpVTWRU/2b1DqL3TDRbwFNlE4pT7RNRLKTJHJT3fhKepPfeEjFSFNXWHpNRvdRRZVTU/+b1Vp6Sa1BdszVshPxsVAOKT41UFA8mBR61tvO8V6SGg8RU1VQPZgo0FBSlAkQk0ewP1lWeD2C/yg/cDwDWX0Bv+g9MH2ZviG9qH6xvAL5viB+yH/RvBn/oH0IpHn8A+M/yzzQvZn94fxLfXH++f4DQfzIvtH8OjyCP6imG4iJVTh2UTuX0T82jTBQ3Uu5yZyQ3/uNS/ZRSnaObPFMtQ69TRYRcNLTZVPX0HOSVVXVLelZWlUPqVv3UVw2jx7SUbU4ElLdYRWMRWZ2TqytZBaMOvDTgLJSlKsQ0ZRSUFUzk3OQ3nu+gAEsmT2ifep9E5KgE9HCwVE92NX8zHPQXVu2j2JVVzaOcnERhlE+eYqpVVJWjc6REPaxEBQTlZVOl85fUR55iGlON42vkUi1jrYSEd1ItQ1s/Uu2jCFJFY9EUX7ZWkh1R7XPnUE0zsNVQFfN4rKRBPFQLUGxVXlZCsE4NE0VO/VYMBgNEhAJNRUSUX0ZjpFRLMUyd9EyVRIx0kZxkAcpMb5YP+F8Kb2S/Jm0ubwBYb6q/lG/Ov+C/om8EzxbPAPBvqh88z17PQH+Cf4TPhs8AmM/KzyyP1s/wzxLfJN9WfWBG31jfat9838byDE6N44uUTjXznlyHfkNshEeqJFTAHFQ1tPSrnPQgaJSPxjNs9AnklHpVHcQtVYXjYlZNBFbt9Az1bVcF0zdYVUOgWEUENVgdwy6sNBlZZYQUnyL+kiNk5JMwTrLFTJf2PaD+P1ifMk+Mn9aicqSUMGlXZYRkRKgk9GZWrbO1JQz05uSUmlXF419pVa2GZvLurIS2VMXjK39UrVRUJVRURTbGM1VTjbNdHKQn5NTvPDQ1ufxEgQRUSlINpNzUs9BRHaTE1GBRrVMo1iw08VCN9FClg4RQVE2kjKQINFVPRVRP3YRNTo2DXE69xo5TTUUErUylM5NMxfRMZbRLaJ1WpjMEtICcVPVMHcMLjk2tU8iMvza/SL9SvwC0D4a/mL+yv/wPvr8gH/K/AEQXPh9gH1LPhB+WH6gfuh8ALN/OHzB/Wn8ELybf+M/ifwA8L97P6M96L6Qvti/IL5LZVlZCkE6tU2hcVC5MVGusUK2EUUVjoVGVVKzU3/6Sk1NVpFQ9U3uqZPTspERdLPTPPPReaVZdNGw0P1xErFdV5FVY1aOC7ITn7IQnVO9UpoNk5HVk5DV05PMs54C25T6fUJ/C7xRPxuXWorJWnJSAV+UTQeSE/rSUq7pWpQN1xJQnHPyqZVXNpFU15Azk/lSFhFa0RI5U5ZNK/JQTRDRt2zSkpFNlE25TrYNrNlNF5FKNo8hSDVNrg1JdhFKlgxRSZRNb3lGtg6ZRLTNwLFTVORQ0AXSkvQw0hlDU5YRshBeUpMH89FVPpFUUdFR9FAeuUogkBB7C5BSxNASzUGYT/KTRS1LVpEwdBAy0+jwEedwEAcHUD34PmA+qDwRvfr/IXwDqD0xvFh9wb4JvVB+mb7hvAHoZdh/ob/pvDH/2HyB/6h8AHC9eJV5/YC9aL5R/rn/Af8BqL9R/zi8QjyKJ/jL9TVY1M2NOTeRPLWMNnKSTi1DF9k4Coxw3rtKMrVKlkwBTRaRTBWPpiVPVhKRE6kz0M/Beo1UqvaRWNTOzFPVXNTSclG0AZOSFWI2j6FgFY9MpWZ02rtL8HJTFWAptVFg180bMP47tlu+o71Cy78zvPpVmko1ERFF8NIv8Vn3zt1xHxjNsRPa1VY2juDz0flW9Q0TFVS0zAIREm0h+8ldUYjVjIfzUk4BOArNTBeTUzEd+isd8hJCM9FlSWk0DIyQ061FVY7UMX4geVbbVNjNQJeQMNURU4VBMX15VltUWM00dMzjEZIPOTBXkjF+eVQ7zrFTaFUy9Q1QMZLkMZ1Zl1l8A6F9CvwxvHm8wb4q/XG9mbwCYa7a/mG/CbwTPFs/Qb+JvAEzPNn9oz0p/hM+OzwAvgn8AxM/Wf/B/Ct8U3zbfSN9a31gs365TfLQ9Th0z+FxUNFOAXrKJXIQIUY00dKQN+sz0cVJtRDyljI/+IjXO/JRBtIS1VcX0VESrmlYNAwyE5JXs5AKtWCXzalg1o9A05CBYpDTzgD6CA1lNA9PchyI+gkOMNCvgnlLSfJ8+nSBen9DrZp9wmy4ykJSXXvOKhDTJbESGxIS7gPeiBlFW3UTMn5aCC9SU1LREa5tUpbNlnEQuVK3ENAyvTgJDxEQOU020/EQrnlIFA2es9DBMr86TTVEd00dR7eRkpNn09VJUhGuMr35DT03kTx0za5hO7bMqXFS9TTWjIVDMr05D5KdWw0uFVr7jBgS0NE21NFy3zl8wv0q/AFy/Zr94v5K/rL+uv+C/0r8A7L8+H1AfYh80zz7PmBuOHwC4H3rPJN/OH+AfAi8kLx7fADAvat9kL17fkC+iL7Qvft3C9tNOnZS8pJugvuJtUKytNDxUZ1F1g9zE1FGy9ETk1Ne2osxT9dRUUrU0VI2khESXxJQIbETVlgz1V71DdDRE4lcI7US0N3ZSDkTvNuUe4wSU21VYbfMTWBXj3FeARVREn5btxu8AT3qZ1uqglsyEY1dFpFf9RBT0mGpsRFa8hAOslMVVNROzilUVBOSUF1UNQ99NVG2DqFTt9JyEKjw0tfTURL7MRIZT3eNQqVNthCSk4Jz0q/REZKb8RC5SldS89MB0pIqtUX2jU1EV4xxUpOXZUC1EpNRpUB0jMVBqldRP/eRPFaMaT/2Doay8pOMgXgV+M011NEw2FeN8TA1DD0zlps4DWUtFhLRUuUw1ozDcBADDoM6jzA9+DYYPoA+yDwxvANYP6A9CbyQfZm8wH2ofnG8Ahh/AH6If1G/2b8gfGi8cfwAmfyB/Si90f24vgH9Sf8QvwM5/eC/afwSPFo3uoiJOZn2jw07N9ExUTFAV4w3MrNRIUUVEFDcupQfimzxTDUOvUy2EVPSV0vSUB0w3hmIKFOR8VpL9JFbl1PTlV7WUjDSebVgtYxFZ5dMrWbWkqqQ04Fzkpaw0ZWTkIwJc5OXMP47vuO8KTxRPXpUqrtKoJORy7OQwfDS7gFRORZZyVwT0FaSU1wTkzZiERF9VRTZeku9UZpVzp1TF1ASkOVRt87UDPPTLfPSVUx1jXWVTjfMnzE9u8nNSjdS1Uk1jBZT00FGN85fS9ERgDF+uYq7c9HZQVI3UNFQIzPVP5VM1TF+s5lWu0mhNLQRMbfOTyUwF5JxU2YxfB+KcTBR9RFx0kbSkyBxvzl/YXwDqXwRvFm8obzpvlL8eH3hvAMq/hG/uvwDP6m8kzzbPSM8AQn9cz2bPwH8agX7PqH+KfwDcz5Z/AN/azyTfNt9I31rftAzX7oNOlUOQTt3zZhVPTfRQ5bPKVIf2RZajbNRH3uIgUzVDk1P1w2kHjIdOsgkE5HhVFeOt7Bz0XlZdk88E5D+1V+UjrDxEM1i1g5xGJOT8WJU2fkPshOyENwKWsnUMn2ZDbJcun0CfWp8orO9elYaSsuzkgIyfjkNqFPRopJQnXDTmVWXztap0RHBUNChVfbPxauyUuZREgJxESlSFk60S/JTbU20zpDQ0YdlTzaQ0NPFSPfO6UiY1Q4NSfTQcNBTkRGOAlk6ymVElBFGdRARU81rU9Lvc9IZQvaNOVIStGHSkpk/tlE/9lE6ivUNgrKQL0EYCiNQkGoa0xLFMlVaOVdalxkNMVpWzhUzVJEztQ3h8tAHBbL9+tS6/QLtGv1C/Yr8AZA+Wv+gPur8MHx4f6L9CHwBUH9ZvaB+KH5wfrs9Yf8ofAJTP1h8Y27bPKC86LwwvXi/AcC/qf4Qvdi+4K5bi/U2GbTOUTrWklNcW41SEKE1RxaOjUcVEhPSMxN8s1tXmgntUtYRUDaTUlMXPJPRBBO8W5aYCGVhWhZOCWPXD53w0J/SEgSBE587jVOfOhbbzhOTLgHTvhu227/A/Ak/M53YzV1YFU0NXvaRWNRO6ZETFdayUNQT3fpP81G5VtM2E9NT89JTDVPXTjNlUBVQ09BBUNRPaU7YdI6FTPfNqU82EU2Qt5DykxQw3NhJKUkX0mnT02hRUpVFlRLTVUdpdk/80VMhQjfOEUFhFhq6TzPS+T2WET21UGqykddwkCE49BLwk+6DUnqM8BEU8BOWUVM5LVoWTAkyl9EytdEyN8wV0xAS9pAcWvR69hg+YDwCqD8QPFm/YDzpvrL8mHzgfAIJpdm+gb4IZfh/Qb+Jv9G8A/h+wfwp/LH8ef/hrli9QLwB6f5R/ln+of8J/3H/+f4BztiZiAU4tQ2NO5aRP1g1jDVDtU4mk1AhRsBVUBD+GU7REdVPtU+lVU72EVL2jzvSUQyT0VdFsREVERLWslCUsRC2T1OQAWK1EWIWEhD+mN1L4WB2UVOSFXORDCnQ0AnQ00tQ3zj3WPwhPsGqfXJfONRYykFc1VFdKpWMObDTJRE/OkvYc9G24/NR+VY3zRFWF47ULvJTUhISOVBWjV6FUFTTk1HuAJmKxrER6ZVONhFOFlNTUx1KF1K1S7VNZUsWjI7zU67bsRLVR5eN8UX1zR6VRHYRRndbO01ClY15W3PQmUCVkTxX0Ty1DTQPk9HlOfdYmYqHUJKU0lGTKjFc2Q0tFc9GohFeO08Sk3pxUVNQktADcV2YPeA/aXxS//l8IbyJvAERvjr9gb7K/xL+mb+i/+r8AZH8OzzDPQs9Uz/YfMH9KfwCEz+59ls/Qz6rPDI+2z/jPQCrfPN++xUYDVN9OM07lhEikpIOgVpJtRI/WsvpUpKNxUgX0JKW8RMxc9EGohIdOM7yUtJyEJQT0lmYE9AZXnVTM5OJX9eRtWGUzzFj9sx5ZhTasjqOMNNBYLbOVRORVAASfRpUmnS6fQJ+a76zv/rKVnnyUYbyEELw1BPSGqExEo4D+01YNVFVls41lVaXzUsSfhuKdVJWztWWEhC7clPdTFTPAxVPVs4oEry6zlPSeUordk2cUNDDURKvQpvLCtESvlkNR3ZPXUI1TolVQFZNrZKQz7CT8hK+2N1KYTtWzKk49s7ltTY0zUE3dk+dMFTNRgMSnflVWw0sdVEyF5BCcVLOg7kPsxNF0v8ZfKL8AMr9Mv16/eL+av9wPxr8AHwASHwTPNh9IHwrPbB9+H5AfAKIf7M/mHwDf6s/cF74fIN8ACilG30gvWi9sL34vWN+KLyy0J45SIk4tVE61BIzXav6S6iRUZZT03FEVM1NQUhWmJhI6fITLRPTbQFQNI7FUzZMkVdq9w5d0RAxWVRN+VrbNg+5WFZN7V90EV9qNg1PEhLpYjYMTWVYVkytZzYMO3ITgRO9avgIRJOTeV4UDxRSfAHbviOPePU6d/j12n4ib5u1a5tIElJTFVUWkVY2GapYCCQz00uyUmVSNVI1U9SMsVMUU9JdGgnitU92DQFM9NFPF89OtUj0znFKFA2Vs9C42JKTpUcXzs1FVNDyko0VRhTSs996CoDyEadlQLTTM9NxP9SNsTzZ98wBPzZOUTnWk9PdQLgO0rxYNVhNLnYRM9fQVTN2DMExUrEwHtg1mDQAWv5APmg+8D74P4A/qDyQXADZvIB9aH3xvjm9oHyLPxG8A1m+Az/JvLC/WzxgvGt80fwDGHzgv4h9Mfx4vwH/Sf+R/aI4vcN+C31D1I+xQlXOzZ1GtNNxEU1LNk+SIvN/O1ebTVHWkNDdmYgqm/OSYVo2ExDR4BOTkhtTkUFhtlKQ1fDeGAgWwPO/ek3Q1HOTcVw1jwYC8P9Y/iO86nySfxu9mYCCRVx1UlIfeolZETw6Si9lV/fQ0NBdVTZPfVMqFk6gkNHGER+bS9FOyzSRT5eRE9FBThZMYCVMN5DSkq8RPHoOM924yVYpMhVE9MxzsROUEX1beYjFQHYRP5eRPbTMFGiRUrKSkG4BGXQYFPjIrfEx1NExNBEsNZBwEKS6EXw5ioZxkzvRftl8AcA/aX+xf9l8QbypvfL9WbwCgv2JvxL/Wv+i/wm8Mzx7PADDP6m9Uz/ZvqH9yz4TPdn8AkH+if8zP9n8I3xrfLN+WL8gIi8YlRvNOtfQkVExQClVUUKWDSESHHkMENz4yazxTTZOvlEQhVMXzhZM89AeEj66jTDfusl4a3OVXzcM3WAVUdDceo2FZxYaONUYDlDRlWMXzASM05GMwBpXGNcY/IJtGn6gon0KZpoKo1ORwtIQwYVc1hJSHn4Pc5BdWpYOt2FREnFVds2FkRCnW/OTxVL2zqsTUc1S2TbM9VH2zBVTlk87VU6Wjl5REYZxEKFO0VYae4q0ENHdSjeM/VgQ0B1Jds9E0pJospNtiUY3jH1HNw+dQWi1TsIzUeFBthFANk9sLUDVDpk8tszlPBt2DsE49RJSkO7AmU8QkMwJNvUS8pDFMxaZ+s5lLBQZu0qBMfaSUxJEAVFVMt361/q8Yvyq/PL9GvwBYv2q/zA+uv0hvur8UHyYfADgfAsn+v2gfeh+MHxZ/kM8Ass/0z84f4B9iz/wfJi8gL8A632Qvdi+IL5ovTFQMTqw1VqaCaE/lky4cVMwsjNe2gsBRbQM1DKdu0k0gtESTU3X0jESVdETMa0BuMnpVPRSslGBWtJ1UPDRBZJSuV80DNWQM52ZTWM2GhgIZWY3jE+9YdYQ05HVE705DDJ+gbu+g79o/jO9eUrK85IBYxO/Gk4yUZlbNAyWMlGvmVbXkVeWTblV9hmzu08zUt1SN439UjdRVVN2DEBT02rREo7TU1V889Ce01O9chLlStr0TgVINE0pSXVMS1VJlg9z8RJfkJGBRVE30nNTxXKS5FFSENISkg9C2k1B11u4jT6Wjx7VO/YNclKQ5Tm0Ddc1ODYPaTp3UfNTsT0Rl1FSkMGRXziUOEirE9IUm/EQkjF+GVYZV/pIoAHxXhvLDX9WU3FfOJe5dZl0QZlVmpWalRuIzLG8+b0hjEO4jXG9ube6CN4Rvlm+obwC6ac7zxG/eb/BvAn8UfyZ/BNBjhvI6PH9WfTZ/WH9if4CMf65/wH/Sf+R/lnXWkjwA9H8WjyiPAo9Mj16PQI9qjwCUj3aPqI+6j8SP5o/4j9qPACSfBp0OnzifUp9sn36fmJ8Aqp9En7af4J/yn/yfBq8YrwAqr1SvLq9Ir3qvbHcmZbZVAF5VhlXGVWZV1mU+pbb1jtOqdFRO/ERU1CRcHGRhqrRUaLz0awxkcPxEdKrMVHp0VH7E9IZsdImqpPSQdGSVjNSYdFSeTBRVtFSoUE00HGSxdGSptfRHjuNQFePDtFTIqoy0zkxk02x02dQk3KastN9QzQSM1OgEVOyqpPTwvGT3vPT7tPQBWVEt9ORECFFNQw6M9FsSUS1DFlHVIxyU99Rm00TEJoT0KuQkMFFqVWRRLXRR/SNAURXjVUMkxEVMxEyMxFB8xC1T1ERXUa0zW9xHFuJVY+REaDTEbuxEcewktXWExHk0xH5R/URRqrVTiEzEjIzEkHzEk6aExJlR9eSU9J9ExKamhMSpUV30fMSznPS3qoT0ujTEvoz0whTUyKpMxMyMxNCUxNPkRNioPNTTQI4S4ewk5cTE66qU9O+UxPOc9PdMxPwW5CQAUhXjA3T3tiP8JFsQUr0jFFK1Uxhc9G0dfPQhUm0DJVJN9Jb8JDBSVWRS1WT0JDs0bPfGQkIk5EhSRVPDQFSuwzzkVaxEWcxEXMREVWI85GWsRGls9G/81FFzZPcmM/wkgFTkgyTkbYj0JItSTUOOUi1DrZa8RJpSPROetEShVVLNA6WE5Kps9K/ERFWyXOS3hOS6bOS/LPStxSTkyFLVJFLlI9CqPOTVrETZbOTfxETiqgz05rxE6izk7fzU86rU5PeE5Pp89ACMRAO2nEQHUz0TDlN9RFNqHeRTDRMa7PQeU70TqyFTPeRTxVRTzSRTVv3TM1MtQzYEBDqURCs/U53EU90kU6XEFAStURwEVVOd5FOlA12qNARjPARmBARq7PRuqjQEcww0dyQEevT0gGb89IRTFdSEBI1T7aNVkRwEldQEmGQEnBQETaEcBKVT9SSURK80BG2zDDS3Uz3TvFMFw1XAjETDXATINBTM9PRF0DwE1gQEi0DOMt0UBFXhHATlJATqLATu/PTV9JxE9xQU++QEAVSSJcRUDTa2I1TFRBQ0FVVUJeRUDQRUNeRUVUSWhEQqVE3kVFVkZEQ3GVRl5PQUQVSVxHRHBlNq9BRRFCRTHDRZVIUE2tQUYsQUZ1RFU2pUVE1EFCRzZER3JCR7bEdMzgPkFIhUHdR8RJAUPE2ZZCSdVCX0xBSnhEQVquwUrqwktGRHrjNsRFW/vBTFZETHJCTLfESl0Kwk1IRFbETfNCTjqsQU53wk6mxE7zQk82r8FPa8JPwMJABV3fS1VeX0Vf0zDVV9RFXWZfMVVUVTGkxEHlWqjVRVtVRVfVRVTeRVajUEVS0TN8Q0OlVt5FrUNETcNEhVpcRVxUNVUlREVuQ0Wqw0XfQ0VWP8NGfENGrMNG7UNFV03DR4xDR6tDSA1DQ1hOQ0iqw0jVXlBLw0VZXENJrMNJ70NKP8NFWnxDSqzDSu1DS0/DS1t+Q0uuw0wFWds8Wm5DTKVcW0pETR/DTXqVWt1AxE36RE4TRE5qokROzsNPAsRPLcNPjaJET87DQAVs0DBFbWbRMKVu30Vn0TEVZavTRWFTMbVi3kVv3TWyNWLRMnVs2kVq2zrS+cVDVW3cM4rFQ9asxUP5xURdxUSFb9pKlWLUS8VFfEVFoEZF6mDGRiVpUEhFRqjFRu1VaNJFZ1RFb9A3xWVMUEfFSEVGSIjFSOlFRVkTRkloRUmoxUnpRUU6FWDRSEVKqMVK5MZEuzVg00VjUUZGTAfFRVxFRkyKxUzZRU0VRkVdiEVNqMVN6UVOE0ZNXmxFTqBGTufFT0Vmqls/lcZPxkZABXlQNrBleFVFf9AwxX/dNbE1ctExdXxTRXzTRWdHQjV2XzJYR0Kox0rS50dDNX3VRX5VRXtn0TQVeds0VXpbNJqsR0Tcx0UdR0Vdx0Wa1XxbNeVy3TY1x0ZpaEdGpXLbRXbUS8dHiqxHR9JISAfHSHvHSIqsR0jcx0kdR0lWR0mqoEhJ4MhKN8dKeEdKqqJISwLIS0vHS4xHS9VVfto8HUdMXcdMkEhKvOVz3D0lx01mR02moEhN4shOR8dOdXzdSZV9XUDITzVw3EbHT8ViSEAFh9VFiFVFg1xK1Y7aMRWL00WKVUWKoNBFgVBFj9FFg90yyWVJQxWDUEWP00ZJQ7ImyUPqSXtp2mshlslPuAUHaF9nX28wyUy1xkjORXqr7SAcxkxwxEj9w0WCq0NCAsVOgUJLOEJx4lELYVThUu0xQUWxwHtvXewhWoJPRxvOQ5/NeW1e4DolzUXWTHPlMMtKx8tHJq/LQ8TLQGPLSaT8Wzay5PfdROnbM1Tg1UbU39A1xNfRPxTFWErUwFwyBMJRRLxbNOZUtVFErdxEy0CEp9tLVJLdNDZLTjSD3DgrVIBSRI5RO4RxVkR6qVNEdN1EZtBEbN9EVahYRFxSNQRe20RDXUVUR15ESdFENN1EMdZFVDhVRDfdRCxeRChQSlQp2EQu22BnND3RREKDXkNMcus0SFdEQtxvbzCFzPZsUWMgt8z47PoM+qwQBec7zPzs/Yw7YT7MeWM0zEA/pD/cYO3wDT7s3mzRbfQFjbBtVu3VbfYN9y30NF3wAf3/HP29jO3+Dfmt+E1w</prop>
			</obj>
			<obj name="Protocol" class="HTCProtocol" version="1">
				<prop name="Created">2023-01-04T13:56:20.102</prop>
				<prop name="LastModified">2023-01-04T13:56:49.268</prop>
				<obj name="Programs" class="HTCRunProgramList" version="5">
					<list name="emlist" count="4">
						<obj name="item" class="HTCRunProgram" version="1">
							<prop name="name">pre-incubation</prop>
							<prop name="Cycles">1</prop>
							<prop name="AnalysisMode">None</prop>
							<obj name="Segments" class="TEMRunSegmentList" version="1">
								<list name="emlist" count="1">
									<obj name="item" class="HTCRunSegment" version="2">
										<prop name="Hold">30</prop>
										<prop name="Slope">4.4</prop>
										<prop name="StepDelay">0</prop>
										<prop name="StepSize">0</prop>
										<prop name="Target">95</prop>
										<prop name="Target2">0</prop>
										<prop name="AcquisitionMode">0</prop>
										<prop name="AcqPerDegree">5</prop>
									</obj>
								</list>
							</obj>
						</obj>
						<obj name="item" class="HTCRunProgram" version="1">
							<prop name="name">amplification</prop>
							<prop name="Cycles">45</prop>
							<prop name="AnalysisMode">Quantification</prop>
							<obj name="Segments" class="TEMRunSegmentList" version="1">
								<list name="emlist" count="2">
									<obj name="item" class="HTCRunSegment" version="2">
										<prop name="Hold">5</prop>
										<prop name="Slope">4.4</prop>
										<prop name="StepDelay">0</prop>
										<prop name="StepSize">0</prop>
										<prop name="Target">95</prop>
										<prop name="Target2">0</prop>
										<prop name="AcquisitionMode">0</prop>
										<prop name="AcqPerDegree">5</prop>
									</obj>
									<obj name="item" class="HTCRunSegment" version="2">
										<prop name="Hold">30</prop>
										<prop name="Slope">2.2</prop>
										<prop name="StepDelay">0</prop>
										<prop name="StepSize">0</prop>
										<prop name="Target">60</prop>
										<prop name="Target2">0</prop>
										<prop name="AcquisitionMode">1</prop>
										<prop name="AcqPerDegree">5</prop>
									</obj>
								</list>
							</obj>
						</obj>
						<obj name="item" class="HTCRunProgram" version="1">
							<prop name="name">melting curve</prop>
							<prop name="Cycles">1</prop>
							<prop name="AnalysisMode">Melting Curves</prop>
							<obj name="Segments" class="TEMRunSegmentList" version="1">
								<list name="emlist" count="3">
									<obj name="item" class="HTCRunSegment" version="2">
										<prop name="Hold">5</prop>
										<prop name="Slope">4.4</prop>
										<prop name="StepDelay">0</prop>
										<prop name="StepSize">0</prop>
										<prop name="Target">95</prop>
										<prop name="Target2">0</prop>
										<prop name="AcquisitionMode">0</prop>
										<prop name="AcqPerDegree">5</prop>
									</obj>
									<obj name="item" class="HTCRunSegment" version="2">
										<prop name="Hold">60</prop>
										<prop name="Slope">2.2</prop>
										<prop name="StepDelay">0</prop>
										<prop name="StepSize">0</prop>
										<prop name="Target">65</prop>
										<prop name="Target2">0</prop>
										<prop name="AcquisitionMode">0</prop>
										<prop name="AcqPerDegree">5</prop>
									</obj>
									<obj name="item" class="HTCRunSegment" version="2">
										<prop name="Hold">1</prop>
										<prop name="Slope">0.114285714285714</prop>
										<prop name="StepDelay">0</prop>
										<prop name="StepSize">0</prop>
										<prop name="Target">97</prop>
										<prop name="Target2">0</prop>
										<prop name="AcquisitionMode">2</prop>
										<prop name="AcqPerDegree">5</prop>
									</obj>
								</list>
							</obj>
						</obj>
						<obj name="item" class="HTCRunProgram" version="1">
							<prop name="name">cooling</prop>
							<prop name="Cycles">1</prop>
							<prop name="AnalysisMode">None</prop>
							<obj name="Segments" class="TEMRunSegmentList" version="1">
								<list name="emlist" count="1">
									<obj name="item" class="HTCRunSegment" version="2">
										<prop name="Hold">30</prop>
										<prop name="Slope">2.2</prop>
										<prop name="StepDelay">0</prop>
										<prop name="StepSize">0</prop>
										<prop name="Target">40</prop>
										<prop name="Target2">0</prop>
										<prop name="AcquisitionMode">0</prop>
										<prop name="AcqPerDegree">5</prop>
									</obj>
								</list>
							</obj>
						</obj>
					</list>
					<list name="AnalysisModes" count="4">
						<item>None</item>
						<item>Quantification</item>
						<item>Melting Curves</item>
						<item>Color Compensation</item>
					</list>
					<prop name="ChannelCount">1</prop>
					<prop name="InstrumentSubclass">HTC_VER_10</prop>
					<obj name="Container" class="HTCBlockType" version="1">
						<prop name="Id">bt96TC5</prop>
						<prop name="RowCount">8</prop>
						<prop name="ColCount">12</prop>
						<prop name="OvershootDnDelay">10</prop>
						<prop name="OvershootUpDelay">10</prop>
						<prop name="RampRateMaxDn">2.2</prop>
						<prop name="RampRateMaxUp">4.4</prop>
						<prop name="ReactionVolMin">10</prop>
						<prop name="ReactionVolMax">100</prop>
						<prop name="ReactionVolDefault">20</prop>
						<prop name="HorVertCrosstalkCoefficient">0.0003</prop>
						<prop name="DiagCrosstalkCoefficent">0.0001</prop>
					</obj>
					<prop name="MaxPositionsToSeek">96</prop>
					<obj name="DetectionFormats" class="DetectionFormats" version="2">
						<list name="emlist" count="1">
							<obj name="item" class="HTCDetectionFormat" version="1">
								<list name="emlist" count="1">
									<obj name="item" class="HTCChannel" version="2">
										<prop name="name">SYBR Green I / HRM Dye</prop>
										<prop name="Active">1</prop>
										<prop name="EmissionWL">510</prop>
										<prop name="ExcitationWL">465</prop>
										<prop name="IntgrTime">250</prop>
										<prop name="MaxIntgrTime">1000</prop>
										<prop name="MeltFactor">1.2</prop>
										<prop name="QuantFactor">20</prop>
									</obj>
								</list>
								<prop name="name">SYBR Green I / HRM Dye</prop>
								<prop name="Active">1</prop>
								<prop name="DefChannelNdx">0</prop>
								<prop name="DenominatorNdx">-1</prop>
								<prop name="ReadOnly">0</prop>
								<list name="EmissionWLAvail" count="6">
									<item>488</item>
									<item>510</item>
									<item>580</item>
									<item>610</item>
									<item>640</item>
									<item>660</item>
								</list>
								<list name="ExcitationWLAvail" count="5">
									<item>440</item>
									<item>465</item>
									<item>498</item>
									<item>533</item>
									<item>618</item>
								</list>
								<prop name="MeasuringMode">hmmDynamic</prop>
							</obj>
						</list>
						<prop name="DefFormatName">SYBR Green I / HRM Dye</prop>
					</obj>
					<list name="AcquisitionModes" count="4">
						<item>None</item>
						<item>Single</item>
						<item>Continuous</item>
						<item>Step</item>
					</list>
					<prop name="SeekTemp">30</prop>
					<prop name="SampleVolume">10</prop>
				</obj>
			</obj>
			<prop name="CompletedProgramNo">5</prop>
			<prop name="StopPoint">3</prop>
			<prop name="CarouselConstMoved">0</prop>
		</obj>
		<obj name="AnlsAndSampleInfo" class="AnlsAndSampleInfo" version="1">
			<obj name="AnlsPropTypes" class="PropertyTypeList" version="1">
				<list name="emlist" count="3">
					<obj name="item" class="SamplePropType" version="1">
						<prop name="name">Units</prop>
						<prop name="PropClass">QuantUnitsProp</prop>
						<prop name="IsChannelProperty">0</prop>
						<prop name="SelectorOrder">0</prop>
						<prop name="ShowInSelector">0</prop>
						<prop name="ShowInTable">0</prop>
						<prop name="TableOrder">0</prop>
					</obj>
					<obj name="item" class="SamplePropType" version="1">
						<prop name="name">ExtRef</prop>
						<prop name="PropClass">RQExtRefProp</prop>
						<prop name="IsChannelProperty">0</prop>
						<prop name="SelectorOrder">0</prop>
						<prop name="ShowInSelector">0</prop>
						<prop name="ShowInTable">0</prop>
						<prop name="TableOrder">0</prop>
					</obj>
					<obj name="item" class="SamplePropType" version="1">
						<prop name="name">Endpt External Experiment</prop>
						<prop name="PropClass">EndptGenoExtExp</prop>
						<prop name="IsChannelProperty">0</prop>
						<prop name="SelectorOrder">0</prop>
						<prop name="ShowInSelector">0</prop>
						<prop name="ShowInTable">0</prop>
						<prop name="TableOrder">0</prop>
					</obj>
				</list>
			</obj>
			<obj name="SamplePropTypes" class="PropertyTypeList" version="1">
				<list name="emlist" count="26">
					<obj name="item" class="SamplePosPropType" version="1">
						<prop name="name">Position</prop>
						<prop name="PropClass">GenSampleEditPosition</prop>
						<prop name="AnalysisClass">General</prop>
						<prop name="IsChannelProperty">0</prop>
						<prop name="SelectorOrder">0</prop>
						<prop name="ShowInSelector">0</prop>
						<prop name="ShowInTable">1</prop>
						<prop name="TableOrder">0</prop>
					</obj>
					<obj name="item" class="SamplePropType" version="1">
						<prop name="name">Color</prop>
						<prop name="PropClass">SamplePrefColor</prop>
						<prop name="AnalysisClass">General</prop>
						<prop name="IsChannelProperty">0</prop>
						<prop name="SelectorOrder">1</prop>
						<prop name="ShowInSelector">0</prop>
						<prop name="ShowInTable">1</prop>
						<prop name="TableOrder">1</prop>
					</obj>
					<obj name="item" class="SamplePropType" version="1">
						<prop name="name">Replicate of</prop>
						<prop name="PropClass">GenSampleEditReplicate</prop>
						<prop name="AnalysisClass">General</prop>
						<prop name="IsChannelProperty">0</prop>
						<prop name="SelectorOrder">2</prop>
						<prop name="ShowInSelector">0</prop>
						<prop name="ShowInTable">1</prop>
						<prop name="TableOrder">2</prop>
					</obj>
					<obj name="item" class="SamplePropType" version="1">
						<prop name="name">Sample Name</prop>
						<prop name="PropClass">GenSampleEditName</prop>
						<prop name="AnalysisClass">General</prop>
						<prop name="IsChannelProperty">0</prop>
						<prop name="SelectorOrder">3</prop>
						<prop name="ShowInSelector">1</prop>
						<prop name="ShowInTable">1</prop>
						<prop name="TableOrder">3</prop>
					</obj>
					<obj name="item" class="SamplePropType" version="1">
						<prop name="name">Subsets</prop>
						<prop name="PropClass">GenSampleEditSubset</prop>
						<prop name="AnalysisClass">General</prop>
						<prop name="IsChannelProperty">0</prop>
						<prop name="SelectorOrder">4</prop>
						<prop name="ShowInSelector">0</prop>
						<prop name="ShowInTable">0</prop>
						<prop name="TableOrder">4</prop>
					</obj>
					<obj name="item" class="SamplePropType" version="1">
						<prop name="name">Notes</prop>
						<prop name="PropClass">GenSampleEditNotes</prop>
						<prop name="AnalysisClass">General</prop>
						<prop name="IsChannelProperty">0</prop>
						<prop name="SelectorOrder">5</prop>
						<prop name="ShowInSelector">0</prop>
						<prop name="ShowInTable">0</prop>
						<prop name="TableOrder">5</prop>
					</obj>
					<obj name="item" class="SamplePropType" version="1">
						<prop name="name">Sample ID</prop>
						<prop name="PropClass">HTCSampleID</prop>
						<prop name="AnalysisClass">General</prop>
						<prop name="IsChannelProperty">0</prop>
						<prop name="SelectorOrder">6</prop>
						<prop name="ShowInSelector">0</prop>
						<prop name="ShowInTable">0</prop>
						<prop name="TableOrder">6</prop>
					</obj>
					<obj name="item" class="SamplePropType" version="1">
						<prop name="name">Sample Prep Notes</prop>
						<prop name="PropClass">HTCSamplePrepNotes</prop>
						<prop name="AnalysisClass">General</prop>
						<prop name="IsChannelProperty">0</prop>
						<prop name="SelectorOrder">7</prop>
						<prop name="ShowInSelector">0</prop>
						<prop name="ShowInTable">0</prop>
						<prop name="TableOrder">7</prop>
					</obj>
					<obj name="item" class="SamplePrefWidthType" version="1">
						<prop name="name">Width</prop>
						<prop name="PropClass">SamplePrefWidth</prop>
						<prop name="AnalysisClass">Sample preferences</prop>
						<prop name="IsChannelProperty">0</prop>
						<prop name="SelectorOrder">8</prop>
						<prop name="ShowInSelector">0</prop>
						<prop name="ShowInTable">0</prop>
						<prop name="TableOrder">8</prop>
					</obj>
					<obj name="item" class="SamplePrefLineStyleType" version="1">
						<prop name="name">Line Style</prop>
						<prop name="PropClass">SamplePrefLineStyle</prop>
						<prop name="AnalysisClass">Sample preferences</prop>
						<prop name="IsChannelProperty">0</prop>
						<prop name="SelectorOrder">9</prop>
						<prop name="ShowInSelector">0</prop>
						<prop name="ShowInTable">0</prop>
						<prop name="TableOrder">9</prop>
					</obj>
					<obj name="item" class="SamplePrefPointStyleType" version="1">
						<prop name="name">Point Style</prop>
						<prop name="PropClass">SamplePrefPointStyle</prop>
						<prop name="AnalysisClass">Sample preferences</prop>
						<prop name="IsChannelProperty">0</prop>
						<prop name="SelectorOrder">10</prop>
						<prop name="ShowInSelector">0</prop>
						<prop name="ShowInTable">0</prop>
						<prop name="TableOrder">10</prop>
					</obj>
					<obj name="item" class="SamplePropType" version="1">
						<prop name="name">Dominant Channel</prop>
						<prop name="PropClass">DominantChannelProp</prop>
						<prop name="AnalysisClass">Color Compensation Analysis</prop>
						<prop name="IsChannelProperty">0</prop>
						<prop name="SelectorOrder">11</prop>
						<prop name="ShowInSelector">0</prop>
						<prop name="ShowInTable">0</prop>
						<prop name="TableOrder">11</prop>
					</obj>
					<obj name="item" class="EndPtSampleTypePropertyType" version="1">
						<prop name="name">EndPt Sample Type</prop>
						<prop name="PropClass">GroupingSample</prop>
						<prop name="AnalysisClass">EndPtGenotyping</prop>
						<prop name="IsChannelProperty">0</prop>
						<prop name="SelectorOrder">12</prop>
						<prop name="ShowInSelector">0</prop>
						<prop name="ShowInTable">0</prop>
						<prop name="TableOrder">12</prop>
					</obj>
					<obj name="item" class="SamplePropType" version="1">
						<prop name="name">EndPt Genotype</prop>
						<prop name="PropClass">Genotype</prop>
						<prop name="AnalysisClass">EndPtGenotyping</prop>
						<prop name="IsChannelProperty">0</prop>
						<prop name="SelectorOrder">13</prop>
						<prop name="ShowInSelector">0</prop>
						<prop name="ShowInTable">0</prop>
						<prop name="TableOrder">13</prop>
					</obj>
					<obj name="item" class="SamplePropType" version="1">
						<prop name="name">Target Name</prop>
						<prop name="PropClass">TargetName</prop>
						<prop name="AnalysisClass">General</prop>
						<prop name="IsChannelProperty">1</prop>
						<prop name="SelectorOrder">22</prop>
						<prop name="ShowInSelector">1</prop>
						<prop name="ShowInTable">1</prop>
						<prop name="TableOrder">22</prop>
					</obj>
					<obj name="item" class="QuantSampleTypePropertyType" version="1">
						<prop name="name">Quantification Sample Type</prop>
						<prop name="PropClass">QuantSampleTypeProperty</prop>
						<prop name="AnalysisClass">Quantification Analysis</prop>
						<prop name="IsChannelProperty">1</prop>
						<prop name="SelectorOrder">15</prop>
						<prop name="ShowInSelector">0</prop>
						<prop name="ShowInTable">0</prop>
						<prop name="TableOrder">15</prop>
					</obj>
					<obj name="item" class="SamplePropType" version="1">
						<prop name="name">Concentration</prop>
						<prop name="PropClass">QuantConcProperty</prop>
						<prop name="AnalysisClass">Quantification Analysis</prop>
						<prop name="IsChannelProperty">1</prop>
						<prop name="SelectorOrder">16</prop>
						<prop name="ShowInSelector">1</prop>
						<prop name="ShowInTable">1</prop>
						<prop name="TableOrder">16</prop>
					</obj>
					<obj name="item" class="QuantCpType" version="1">
						<prop name="name">Cp Low</prop>
						<prop name="PropClass">QuantCpLowProp</prop>
						<prop name="AnalysisClass">Quantification Analysis</prop>
						<prop name="IsChannelProperty">1</prop>
						<prop name="SelectorOrder">17</prop>
						<prop name="ShowInSelector">0</prop>
						<prop name="ShowInTable">0</prop>
						<prop name="TableOrder">17</prop>
					</obj>
					<obj name="item" class="QuantCpType" version="1">
						<prop name="name">Cp High</prop>
						<prop name="PropClass">QuantCpHighProp</prop>
						<prop name="AnalysisClass">Quantification Analysis</prop>
						<prop name="IsChannelProperty">1</prop>
						<prop name="SelectorOrder">18</prop>
						<prop name="ShowInSelector">0</prop>
						<prop name="ShowInTable">0</prop>
						<prop name="TableOrder">18</prop>
					</obj>
					<obj name="item" class="GroupSampleTypePropertyType" version="1">
						<prop name="name">Melt Geno Sample Type</prop>
						<prop name="PropClass">GroupChannelTypeProp</prop>
						<prop name="AnalysisClass">Melt Geno</prop>
						<prop name="IsChannelProperty">1</prop>
						<prop name="SelectorOrder">19</prop>
						<prop name="ShowInSelector">0</prop>
						<prop name="ShowInTable">0</prop>
						<prop name="TableOrder">19</prop>
					</obj>
					<obj name="item" class="SamplePropType" version="1">
						<prop name="name">Melt Geno Genotype</prop>
						<prop name="PropClass">ChannelGenotype</prop>
						<prop name="AnalysisClass">Melt Geno</prop>
						<prop name="IsChannelProperty">1</prop>
						<prop name="SelectorOrder">20</prop>
						<prop name="ShowInSelector">0</prop>
						<prop name="ShowInTable">0</prop>
						<prop name="TableOrder">20</prop>
					</obj>
					<obj name="item" class="RQTargetPropertyType" version="1">
						<prop name="name">Target Type</prop>
						<prop name="PropClass">RQTargetProperty</prop>
						<prop name="AnalysisClass">Relative Quantification</prop>
						<prop name="IsChannelProperty">1</prop>
						<prop name="SelectorOrder">21</prop>
						<prop name="ShowInSelector">0</prop>
						<prop name="ShowInTable">0</prop>
						<prop name="TableOrder">21</prop>
					</obj>
					<obj name="item" class="RQSampleTargetPropertyType" version="1">
						<prop name="name">Combined Sample and Target Type</prop>
						<prop name="PropClass">RQSampleTargetProperty</prop>
						<prop name="AnalysisClass">Relative Quantification</prop>
						<prop name="IsChannelProperty">1</prop>
						<prop name="SelectorOrder">15</prop>
						<prop name="ShowInSelector">1</prop>
						<prop name="ShowInTable">1</prop>
						<prop name="TableOrder">15</prop>
					</obj>
					<obj name="item" class="SamplePropType" version="1">
						<prop name="name">Efficiency</prop>
						<prop name="PropClass">RQEffProp</prop>
						<prop name="AnalysisClass">Relative Quantification</prop>
						<prop name="IsChannelProperty">1</prop>
						<prop name="SelectorOrder">23</prop>
						<prop name="ShowInSelector">0</prop>
						<prop name="ShowInTable">1</prop>
						<prop name="TableOrder">23</prop>
					</obj>
					<obj name="item" class="GroupSampleTypePropertyTypeNoPos" version="1">
						<prop name="name">Scanning Sample Type</prop>
						<prop name="PropClass">GroupChannelTypeProp</prop>
						<prop name="AnalysisClass">Scanning</prop>
						<prop name="IsChannelProperty">1</prop>
						<prop name="SelectorOrder">24</prop>
						<prop name="ShowInSelector">0</prop>
						<prop name="ShowInTable">0</prop>
						<prop name="TableOrder">24</prop>
					</obj>
					<obj name="item" class="SamplePropType" version="1">
						<prop name="name">Scanning Genotype</prop>
						<prop name="PropClass">ChannelGenotype</prop>
						<prop name="AnalysisClass">Scanning</prop>
						<prop name="IsChannelProperty">1</prop>
						<prop name="SelectorOrder">25</prop>
						<prop name="ShowInSelector">0</prop>
						<prop name="ShowInTable">0</prop>
						<prop name="TableOrder">25</prop>
					</obj>
				</list>
			</obj>
			<obj name="SelectedChannels" class="TEMIntegerSet" version="1">
				<list name="Items" count="1">
					<prop name="Item">0</prop>
				</list>
			</obj>
			<obj name="AnalysisProperties" class="ExpPropList" version="1">
				<list name="emlist" count="3">
					<obj name="PropertyObject" class="EndptGenoExtExp" version="3">
						<prop name="PropertyTypeName">Endpt External Experiment</prop>
					</obj>
					<obj name="PropertyObject" class="RQExtRefProp" version="3">
						<prop name="PropertyTypeName">ExtRef</prop>
						<prop name="RefExpProg">-1</prop>
					</obj>
					<obj name="PropertyObject" class="QuantUnitsProp" version="3">
						<prop name="PropertyTypeName">Units</prop>
					</obj>
				</list>
			</obj>
			<obj name="SampleInfoList" class="SamplePropInfoList" version="1">
				<list name="emlist" count="96">
					<obj name="item" class="SamplePropInfo" version="1">
						<obj name="ChannelProperties" class="ChanPropList" version="2">
							<obj name="ChannelProperties" class="EMList" version="1">
								<list name="emlist" count="1">
									<obj name="item" class="PropertyList" version="1">
										<list name="emlist" count="12">
											<obj name="PropertyObject" class="RQSampleTargetProperty" version="4">
												<prop name="PropertyTypeName">Combined Sample and Target Type</prop>
												<prop name="Position">0</prop>
												<prop name="IsDefault">0</prop>
												<obj name="ChannelProp" class="ChannelProperty" version="1">
													<prop name="ChannelIdx">0</prop>
												</obj>
											</obj>
											<obj name="PropertyObject" class="QuantConcProperty" version="4">
												<prop name="PropertyTypeName">Concentration</prop>
												<prop name="Position">0</prop>
												<prop name="IsDefault">1</prop>
												<prop name="Concentration">0</prop>
												<obj name="ChannelProp" class="ChannelProperty" version="1">
													<prop name="ChannelIdx">0</prop>
												</obj>
												<prop name="ReadOnly">1</prop>
											</obj>
											<obj name="PropertyObject" class="QuantCpHighProp" version="4">
												<prop name="PropertyTypeName">Cp High</prop>
												<prop name="Position">0</prop>
												<prop name="IsDefault">1</prop>
												<prop name="CpRangeHigh">0</prop>
												<obj name="ChannelProp" class="ChannelProperty" version="1">
													<prop name="ChannelIdx">0</prop>
												</obj>
												<prop name="ReadOnly">0</prop>
											</obj>
											<obj name="PropertyObject" class="QuantCpLowProp" version="4">
												<prop name="PropertyTypeName">Cp Low</prop>
												<prop name="Position">0</prop>
												<prop name="IsDefault">1</prop>
												<prop name="CpRangeLow">0</prop>
												<obj name="ChannelProp" class="ChannelProperty" version="1">
													<prop name="ChannelIdx">0</prop>
												</obj>
												<prop name="ReadOnly">0</prop>
											</obj>
											<obj name="PropertyObject" class="RQEffProp" version="4">
												<prop name="PropertyTypeName">Efficiency</prop>
												<prop name="Position">0</prop>
												<prop name="IsDefault">1</prop>
												<prop name="Efficiency">2</prop>
												<obj name="ChannelProp" class="ChannelProperty" version="1">
													<prop name="ChannelIdx">0</prop>
												</obj>
											</obj>
											<obj name="PropertyObject" class="ChannelGenotype" version="4">
												<prop name="PropertyTypeName">Melt Geno Genotype</prop>
												<prop name="Position">0</prop>
												<prop name="IsDefault">1</prop>
												<prop name="ReadOnly">1</prop>
												<obj name="ChannelProp" class="ChannelProperty" version="1">
													<prop name="ChannelIdx">0</prop>
												</obj>
											</obj>
											<obj name="PropertyObject" class="GroupChannelTypeProp" version="4">
												<prop name="PropertyTypeName">Melt Geno Sample Type</prop>
												<prop name="Position">0</prop>
												<prop name="IsDefault">0</prop>
												<prop name="GroupSampleType">mstUnknown</prop>
												<obj name="ChannelProp" class="ChannelProperty" version="1">
													<prop name="ChannelIdx">0</prop>
												</obj>
											</obj>
											<obj name="PropertyObject" class="QuantSampleTypeProperty" version="4">
												<prop name="PropertyTypeName">Quantification Sample Type</prop>
												<prop name="Position">0</prop>
												<prop name="IsDefault">0</prop>
												<prop name="SampleType">qsPosCalibrator</prop>
												<obj name="ChannelProp" class="ChannelProperty" version="1">
													<prop name="ChannelIdx">0</prop>
												</obj>
											</obj>
											<obj name="PropertyObject" class="ChannelGenotype" version="4">
												<prop name="PropertyTypeName">Scanning Genotype</prop>
												<prop name="Position">0</prop>
												<prop name="IsDefault">1</prop>
												<prop name="ReadOnly">1</prop>
												<obj name="ChannelProp" class="ChannelProperty" version="1">
													<prop name="ChannelIdx">0</prop>
												</obj>
											</obj>
											<obj name="PropertyObject" class="GroupChannelTypeProp" version="4">
												<prop name="PropertyTypeName">Scanning Sample Type</prop>
												<prop name="Position">0</prop>
												<prop name="IsDefault">0</prop>
												<prop name="GroupSampleType">mstUnknown</prop>
												<obj name="ChannelProp" class="ChannelProperty" version="1">
													<prop name="ChannelIdx">0</prop>
												</obj>
											</obj>
											<obj name="PropertyObject" class="TargetName" version="4">
												<prop name="PropertyTypeName">Target Name</prop>
												<prop name="Position">0</prop>
												<prop name="IsDefault">0</prop>
												<prop name="name">ACT</prop>
												<obj name="ChannelProp" class="ChannelProperty" version="1">
													<prop name="ChannelIdx">0</prop>
												</obj>
											</obj>
											<obj name="PropertyObject" class="RQTargetProperty" version="4">
												<prop name="PropertyTypeName">Target Type</prop>
												<prop name="Position">0</prop>
												<prop name="IsDefault">0</prop>
												<prop name="TargetType">dtReference</prop>
												<obj name="ChannelProp" class="ChannelProperty" version="1">
													<prop name="ChannelIdx">0</prop>
												</obj>
											</obj>
										</list>
									</obj>
								</list>
							</obj>
						</obj>
						<prop name="ChannelPropertyCount">1</prop>
						<prop name="ContainerPosition">0</prop>
						<prop name="HasSampleProperties">1</prop>
						<obj name="SampleProperties" class="PropertyList" version="1">
							<list name="emlist" count="14">
								<obj name="PropertyObject" class="SamplePrefColor" version="4">
									<prop name="PropertyTypeName">Color</prop>
									<prop name="Position">0</prop>
									<prop name="IsDefault">0</prop>
									<prop name="Color">$00FF8000</prop>
								</obj>
								<obj name="PropertyObject" class="DominantChannelProp" version="4">
									<prop name="PropertyTypeName">Dominant Channel</prop>
									<prop name="Position">0</prop>
									<prop name="IsDefault">0</prop>
									<prop name="DominantChannel">0</prop>
								</obj>
								<obj name="PropertyObject" class="Genotype" version="4">
									<prop name="PropertyTypeName">EndPt Genotype</prop>
									<prop name="Position">0</prop>
									<prop name="IsDefault">1</prop>
									<prop name="ReadOnly">1</prop>
								</obj>
								<obj name="PropertyObject" class="GroupingSample" version="4">
									<prop name="PropertyTypeName">EndPt Sample Type</prop>
									<prop name="Position">0</prop>
									<prop name="IsDefault">0</prop>
									<prop name="GroupSampleType">mstUnknown</prop>
								</obj>
								<obj name="PropertyObject" class="SamplePrefLineStyle" version="4">
									<prop name="PropertyTypeName">Line Style</prop>
									<prop name="Position">0</prop>
									<prop name="IsDefault">0</prop>
									<prop name="LineStyle">psSolid</prop>
								</obj>
								<obj name="PropertyObject" class="GenSampleEditNotes" version="4">
									<prop name="PropertyTypeName">Notes</prop>
									<prop name="Position">0</prop>
									<prop name="IsDefault">1</prop>
								</obj>
								<obj name="PropertyObject" class="SamplePrefPointStyle" version="4">
									<prop name="PropertyTypeName">Point Style</prop>
									<prop name="Position">0</prop>
									<prop name="IsDefault">0</prop>
									<prop name="PointStyle">psNothing</prop>
								</obj>
								<obj name="PropertyObject" class="GenSampleEditPosition" version="4">
									<prop name="PropertyTypeName">Position</prop>
									<prop name="Position">0</prop>
									<prop name="IsDefault">1</prop>
								</obj>
								<obj name="PropertyObject" class="GenSampleEditReplicate" version="4">
									<prop name="PropertyTypeName">Replicate of</prop>
									<prop name="Position">0</prop>
									<prop name="IsDefault">0</prop>
									<prop name="ReplicateOf">0</prop>
								</obj>
								<obj name="PropertyObject" class="HTCSampleID" version="4">
									<prop name="PropertyTypeName">Sample ID</prop>
									<prop name="Position">0</prop>
									<prop name="IsDefault">1</prop>
								</obj>
								<obj name="PropertyObject" class="GenSampleEditName" version="4">
									<prop name="PropertyTypeName">Sample Name</prop>
									<prop name="Position">0</prop>
									<prop name="IsDefault">0</prop>
									<prop name="name">3N</prop>
								</obj>
								<obj name="PropertyObject" class="HTCSamplePrepNotes" version="4">
									<prop name="PropertyTypeName">Sample Prep Notes</prop>
									<prop name="Position">0</prop>
									<prop name="IsDefault">1</prop>
								</obj>
								<obj name="PropertyObject" class="GenSampleEditSubset" version="4">
									<prop name="PropertyTypeName">Subsets</prop>
									<prop name="Position">0</prop>
									<prop name="IsDefault">1</prop>
								</obj>
								<obj name="PropertyObject" class="SamplePrefWidth" version="5">
									<prop name="PropertyTypeName">Width</prop>
									<prop name="Position">0</prop>
									<prop name="IsDefault">1</prop>
									<prop name="Width">1</prop>
								</obj>
							</list>
						</obj>
					</obj>
					<obj name="item" class="SamplePropInfo" version="1">
						<obj name="ChannelProperties" class="ChanPropList" version="2">
							<obj name="ChannelProperties" class="EMList" version="1">
								<list name="emlist" count="1">
									<obj name="item" class="PropertyList" version="1">
										<list name="emlist" count="12">
											<obj name="PropertyObject" class="RQSampleTargetProperty" version="4">
												<prop name="PropertyTypeName">Combined Sample and Target Type</prop>
												<prop name="Position">1</prop>
												<prop name="IsDefault">0</prop>
												<obj name="ChannelProp" class="ChannelProperty" version="1">
													<prop name="ChannelIdx">0</prop>
												</obj>
											</obj>
											<obj name="PropertyObject" class="QuantConcProperty" version="4">
												<prop name="PropertyTypeName">Concentration</prop>
												<prop name="Position">1</prop>
												<prop name="IsDefault">1</prop>
												<prop name="Concentration">0</prop>
												<obj name="ChannelProp" class="ChannelProperty" version="1">
													<prop name="ChannelIdx">0</prop>
												</obj>
												<prop name="ReadOnly">1</prop>
											</obj>
											<obj name="PropertyObject" class="QuantCpHighProp" version="4">
												<prop name="PropertyTypeName">Cp High</prop>
												<prop name="Position">1</prop>
												<prop name="IsDefault">1</prop>
												<prop name="CpRangeHigh">0</prop>
												<obj name="ChannelProp" class="ChannelProperty" version="1">
													<prop name="ChannelIdx">0</prop>
												</obj>
												<prop name="ReadOnly">0</prop>
											</obj>
											<obj name="PropertyObject" class="QuantCpLowProp" version="4">
												<prop name="PropertyTypeName">Cp Low</prop>
												<prop name="Position">1</prop>
												<prop name="IsDefault">1</prop>
												<prop name="CpRangeLow">0</prop>
												<obj name="ChannelProp" class="ChannelProperty" version="1">
													<prop name="ChannelIdx">0</prop>
												</obj>
												<prop name="ReadOnly">0</prop>
											</obj>
											<obj name="PropertyObject" class="RQEffProp" version="4">
												<prop name="PropertyTypeName">Efficiency</prop>
												<prop name="Position">1</prop>
												<prop name="IsDefault">1</prop>
												<prop name="Efficiency">2</prop>
												<obj name="ChannelProp" class="ChannelProperty" version="1">
													<prop name="ChannelIdx">0</prop>
												</obj>
											</obj>
											<obj name="PropertyObject" class="ChannelGenotype" version="4">
												<prop name="PropertyTypeName">Melt Geno Genotype</prop>
												<prop name="Position">1</prop>
												<prop name="IsDefault">1</prop>
												<prop name="ReadOnly">1</prop>
												<obj name="ChannelProp" class="ChannelProperty" version="1">
													<prop name="ChannelIdx">0</prop>
												</obj>
											</obj>
											<obj name="PropertyObject" class="GroupChannelTypeProp" version="4">
												<prop name="PropertyTypeName">Melt Geno Sample Type</prop>
												<prop name="Position">1</prop>
												<prop name="IsDefault">0</prop>
												<prop name="GroupSampleType">mstUnknown</prop>
												<obj name="ChannelProp" class="ChannelProperty" version="1">
													<prop name="ChannelIdx">0</prop>
												</obj>
											</obj>
											<obj name="PropertyObject" class="QuantSampleTypeProperty" version="4">
												<prop name="PropertyTypeName">Quantification Sample Type</prop>
												<prop name="Position">1</prop>
												<prop name="IsDefault">0</prop>
												<prop name="SampleType">qsPosCalibrator</prop>
												<obj name="ChannelProp" class="ChannelProperty" version="1">
													<prop name="ChannelIdx">0</prop>
												</obj>
											</obj>
											<obj name="PropertyObject" class="ChannelGenotype" version="4">
												<prop name="PropertyTypeName">Scanning Genotype</prop>
												<prop name="Position">1</prop>
												<prop name="IsDefault">1</prop>
												<prop name="ReadOnly">1</prop>
												<obj name="ChannelProp" class="ChannelProperty" version="1">
													<prop name="ChannelIdx">0</prop>
												</obj>
											</obj>
											<obj name="PropertyObject" class="GroupChannelTypeProp" version="4">
												<prop name="PropertyTypeName">Scanning Sample Type</prop>
												<prop name="Position">1</prop>
												<prop name="IsDefault">0</prop>
												<prop name="GroupSampleType">mstUnknown</prop>
												<obj name="ChannelProp" class="ChannelProperty" version="1">
													<prop name="ChannelIdx">0</prop>
												</obj>
											</obj>
											<obj name="PropertyObject" class="TargetName" version="4">
												<prop name="PropertyTypeName">Target Name</prop>
												<prop name="Position">1</prop>
												<prop name="IsDefault">0</prop>
												<prop name="name">ACT</prop>
												<obj name="ChannelProp" class="ChannelProperty" version="1">
													<prop name="ChannelIdx">0</prop>
												</obj>
											</obj>
											<obj name="PropertyObject" class="RQTargetProperty" version="4">
												<prop name="PropertyTypeName">Target Type</prop>
												<prop name="Position">1</prop>
												<prop name="IsDefault">0</prop>
												<prop name="TargetType">dtReference</prop>
												<obj name="ChannelProp" class="ChannelProperty" version="1">
													<prop name="ChannelIdx">0</prop>
												</obj>
											</obj>
										</list>
									</obj>
								</list>
							</obj>
						</obj>
						<prop name="ChannelPropertyCount">1</prop>
						<prop name="ContainerPosition">1</prop>
						<prop name="HasSampleProperties">1</prop>
						<obj name="SampleProperties" class="PropertyList" version="1">
							<list name="emlist" count="14">
								<obj name="PropertyObject" class="SamplePrefColor" version="4">
									<prop name="PropertyTypeName">Color</prop>
									<prop name="Position">1</prop>
									<prop name="IsDefault">0</prop>
									<prop name="Color">clRed</prop>
								</obj>
								<obj name="PropertyObject" class="DominantChannelProp" version="4">
									<prop name="PropertyTypeName">Dominant Channel</prop>
									<prop name="Position">1</prop>
									<prop name="IsDefault">0</prop>
									<prop name="DominantChannel">0</prop>
								</obj>
								<obj name="PropertyObject" class="Genotype" version="4">
									<prop name="PropertyTypeName">EndPt Genotype</prop>
									<prop name="Position">1</prop>
									<prop name="IsDefault">1</prop>
									<prop name="ReadOnly">1</prop>
								</obj>
								<obj name="PropertyObject" class="GroupingSample" version="4">
									<prop name="PropertyTypeName">EndPt Sample Type</prop>
									<prop name="Position">1</prop>
									<prop name="IsDefault">0</prop>
									<prop name="GroupSampleType">mstUnknown</prop>
								</obj>
								<obj name="PropertyObject" class="SamplePrefLineStyle" version="4">
									<prop name="PropertyTypeName">Line Style</prop>
									<prop name="Position">1</prop>
									<prop name="IsDefault">0</prop>
									<prop name="LineStyle">psSolid</prop>
								</obj>
								<obj name="PropertyObject" class="GenSampleEditNotes" version="4">
									<prop name="PropertyTypeName">Notes</prop>
									<prop name="Position">1</prop>
									<prop name="IsDefault">1</prop>
								</obj>
								<obj name="PropertyObject" class="SamplePrefPointStyle" version="4">
									<prop name="PropertyTypeName">Point Style</prop>
									<prop name="Position">1</prop>
									<prop name="IsDefault">0</prop>
									<prop name="PointStyle">psNothing</prop>
								</obj>
								<obj name="PropertyObject" class="GenSampleEditPosition" version="4">
									<prop name="PropertyTypeName">Position</prop>
									<prop name="Position">1</prop>
									<prop name="IsDefault">1</prop>
								</obj>
								<obj name="PropertyObject" class="GenSampleEditReplicate" version="4">
									<prop name="PropertyTypeName">Replicate of</prop>
									<prop name="Position">1</prop>
									<prop name="IsDefault">0</prop>
									<prop name="ReplicateOf">0</prop>
								</obj>
								<obj name="PropertyObject" class="HTCSampleID" version="4">
									<prop name="PropertyTypeName">Sample ID</prop>
									<prop name="Position">1</prop>
									<prop name="IsDefault">1</prop>
								</obj>
								<obj name="PropertyObject" class="GenSampleEditName" version="4">
									<prop name="PropertyTypeName">Sample Name</prop>
									<prop name="Position">1</prop>
									<prop name="IsDefault">0</prop>
									<prop name="name">3N</prop>
								</obj>
								<obj name="PropertyObject" class="HTCSamplePrepNotes" version="4">
									<prop name="PropertyTypeName">Sample Prep Notes</prop>
									<prop name="Position">1</prop>
									<prop name="IsDefault">1</prop>
								</obj>
								<obj name="PropertyObject" class="GenSampleEditSubset" version="4">
									<prop name="PropertyTypeName">Subsets</prop>
									<prop name="Position">1</prop>
									<prop name="IsDefault">1</prop>
								</obj>
								<obj name="PropertyObject" class="SamplePrefWidth" version="5">
									<prop name="PropertyTypeName">Width</prop>
									<prop name="Position">1</prop>
									<prop name="IsDefault">1</prop>
									<prop name="Width">1</prop>
								</obj>
							</list>
						</obj>
					</obj>
					<obj name="item" class="SamplePropInfo" version="1">
						<obj name="ChannelProperties" class="ChanPropList" version="2">
							<obj name="ChannelProperties" class="EMList" version="1">
								<list name="emlist" count="1">
									<obj name="item" class="PropertyList" version="1">
										<list name="emlist" count="12">
											<obj name="PropertyObject" class="RQSampleTargetProperty" version="4">
												<prop name="PropertyTypeName">Combined Sample and Target Type</prop>
												<prop name="Position">2</prop>
												<prop name="IsDefault">0</prop>
												<obj name="ChannelProp" class="ChannelProperty" version="1">
													<prop name="ChannelIdx">0</prop>
												</obj>
											</obj>
											<obj name="PropertyObject" class="QuantConcProperty" version="4">
												<prop name="PropertyTypeName">Concentration</prop>
												<prop name="Position">2</prop>
												<prop name="IsDefault">1</prop>
												<prop name="Concentration">0</prop>
												<obj name="ChannelProp" class="ChannelProperty" version="1">
													<prop name="ChannelIdx">0</prop>
												</obj>
												<prop name="ReadOnly">1</prop>
											</obj>
											<obj name="PropertyObject" class="QuantCpHighProp" version="4">
												<prop name="PropertyTypeName">Cp High</prop>
												<prop name="Position">2</prop>
												<prop name="IsDefault">1</prop>
												<prop name="CpRangeHigh">0</prop>
												<obj name="ChannelProp" class="ChannelProperty" version="1">
													<prop name="ChannelIdx">0</prop>
												</obj>
												<prop name="ReadOnly">0</prop>
											</obj>
											<obj name="PropertyObject" class="QuantCpLowProp" version="4">
												<prop name="PropertyTypeName">Cp Low</prop>
												<prop name="Position">2</prop>
												<prop name="IsDefault">1</prop>
												<prop name="CpRangeLow">0</prop>
												<obj name="ChannelProp" class="ChannelProperty" version="1">
													<prop name="ChannelIdx">0</prop>
												</obj>
												<prop name="ReadOnly">0</prop>
											</obj>
											<obj name="PropertyObject" class="RQEffProp" version="4">
												<prop name="PropertyTypeName">Efficiency</prop>
												<prop name="Position">2</prop>
												<prop name="IsDefault">1</prop>
												<prop name="Efficiency">2</prop>
												<obj name="ChannelProp" class="ChannelProperty" version="1">
													<prop name="ChannelIdx">0</prop>
												</obj>
											</obj>
											<obj name="PropertyObject" class="ChannelGenotype" version="4">
												<prop name="PropertyTypeName">Melt Geno Genotype</prop>
												<prop name="Position">2</prop>
												<prop name="IsDefault">1</prop>
												<prop name="ReadOnly">1</prop>
												<obj name="ChannelProp" class="ChannelProperty" version="1">
													<prop name="ChannelIdx">0</prop>
												</obj>
											</obj>
											<obj name="PropertyObject" class="GroupChannelTypeProp" version="4">
												<prop name="PropertyTypeName">Melt Geno Sample Type</prop>
												<prop name="Position">2</prop>
												<prop name="IsDefault">0</prop>
												<prop name="GroupSampleType">mstUnknown</prop>
												<obj name="ChannelProp" class="ChannelProperty" version="1">
													<prop name="ChannelIdx">0</prop>
												</obj>
											</obj>
											<obj name="PropertyObject" class="QuantSampleTypeProperty" version="4">
												<prop name="PropertyTypeName">Quantification Sample Type</prop>
												<prop name="Position">2</prop>
												<prop name="IsDefault">0</prop>
												<prop name="SampleType">qsPosCalibrator</prop>
												<obj name="ChannelProp" class="ChannelProperty" version="1">
													<prop name="ChannelIdx">0</prop>
												</obj>
											</obj>
											<obj name="PropertyObject" class="ChannelGenotype" version="4">
												<prop name="PropertyTypeName">Scanning Genotype</prop>
												<prop name="Position">2</prop>
												<prop name="IsDefault">1</prop>
												<prop name="ReadOnly">1</prop>
												<obj name="ChannelProp" class="ChannelProperty" version="1">
													<prop name="ChannelIdx">0</prop>
												</obj>
											</obj>
											<obj name="PropertyObject" class="GroupChannelTypeProp" version="4">
												<prop name="PropertyTypeName">Scanning Sample Type</prop>
												<prop name="Position">2</prop>
												<prop name="IsDefault">0</prop>
												<prop name="GroupSampleType">mstUnknown</prop>
												<obj name="ChannelProp" class="ChannelProperty" version="1">
													<prop name="ChannelIdx">0</prop>
												</obj>
											</obj>
											<obj name="PropertyObject" class="TargetName" version="4">
												<prop name="PropertyTypeName">Target Name</prop>
												<prop name="Position">2</prop>
												<prop name="IsDefault">0</prop>
												<prop name="name">ACT</prop>
												<obj name="ChannelProp" class="ChannelProperty" version="1">
													<prop name="ChannelIdx">0</prop>
												</obj>
											</obj>
											<obj name="PropertyObject" class="RQTargetProperty" version="4">
												<prop name="PropertyTypeName">Target Type</prop>
												<prop name="Position">2</prop>
												<prop name="IsDefault">0</prop>
												<prop name="TargetType">dtReference</prop>
												<obj name="ChannelProp" class="ChannelProperty" version="1">
													<prop name="ChannelIdx">0</prop>
												</obj>
											</obj>
										</list>
									</obj>
								</list>
							</obj>
						</obj>
						<prop name="ChannelPropertyCount">1</prop>
						<prop name="ContainerPosition">2</prop>
						<prop name="HasSampleProperties">1</prop>
						<obj name="SampleProperties" class="PropertyList" version="1">
							<list name="emlist" count="14">
								<obj name="PropertyObject" class="SamplePrefColor" version="4">
									<prop name="PropertyTypeName">Color</prop>
									<prop name="Position">2</prop>
									<prop name="IsDefault">0</prop>
									<prop name="Color">$0030D700</prop>
								</obj>
								<obj name="PropertyObject" class="DominantChannelProp" version="4">
									<prop name="PropertyTypeName">Dominant Channel</prop>
									<prop name="Position">2</prop>
									<prop name="IsDefault">0</prop>
									<prop name="DominantChannel">0</prop>
								</obj>
								<obj name="PropertyObject" class="Genotype" version="4">
									<prop name="PropertyTypeName">EndPt Genotype</prop>
									<prop name="Position">2</prop>
									<prop name="IsDefault">1</prop>
									<prop name="ReadOnly">1</prop>
								</obj>
								<obj name="PropertyObject" class="GroupingSample" version="4">
									<prop name="PropertyTypeName">EndPt Sample Type</prop>
									<prop name="Position">2</prop>
									<prop name="IsDefault">0</prop>
									<prop name="GroupSampleType">mstUnknown</prop>
								</obj>
								<obj name="PropertyObject" class="SamplePrefLineStyle" version="4">
									<prop name="PropertyTypeName">Line Style</prop>
									<prop name="Position">2</prop>
									<prop name="IsDefault">0</prop>
									<prop name="LineStyle">psSolid</prop>
								</obj>
								<obj name="PropertyObject" class="GenSampleEditNotes" version="4">
									<prop name="PropertyTypeName">Notes</prop>
									<prop name="Position">2</prop>
									<prop name="IsDefault">1</prop>
								</obj>
								<obj name="PropertyObject" class="SamplePrefPointStyle" version="4">
									<prop name="PropertyTypeName">Point Style</prop>
									<prop name="Position">2</prop>
									<prop name="IsDefault">0</prop>
									<prop name="PointStyle">psNothing</prop>
								</obj>
								<obj name="PropertyObject" class="GenSampleEditPosition" version="4">
									<prop name="PropertyTypeName">Position</prop>
									<prop name="Position">2</prop>
									<prop name="IsDefault">1</prop>
								</obj>
								<obj name="PropertyObject" class="GenSampleEditReplicate" version="4">
									<prop name="PropertyTypeName">Replicate of</prop>
									<prop name="Position">2</prop>
									<prop name="IsDefault">0</prop>
									<prop name="ReplicateOf">0</prop>
								</obj>
								<obj name="PropertyObject" class="HTCSampleID" version="4">
									<prop name="PropertyTypeName">Sample ID</prop>
									<prop name="Position">2</prop>
									<prop name="IsDefault">1</prop>
								</obj>
								<obj name="PropertyObject" class="GenSampleEditName" version="4">
									<prop name="PropertyTypeName">Sample Name</prop>
									<prop name="Position">2</prop>
									<prop name="IsDefault">0</prop>
									<prop name="name">3N</prop>
								</obj>
								<obj name="PropertyObject" class="HTCSamplePrepNotes" version="4">
									<prop name="PropertyTypeName">Sample Prep Notes</prop>
									<prop name="Position">2</prop>
									<prop name="IsDefault">1</prop>
								</obj>
								<obj name="PropertyObject" class="GenSampleEditSubset" version="4">
									<prop name="PropertyTypeName">Subsets</prop>
									<prop name="Position">2</prop>
									<prop name="IsDefault">1</prop>
								</obj>
								<obj name="PropertyObject" class="SamplePrefWidth" version="5">
									<prop name="PropertyTypeName">Width</prop>
									<prop name="Position">2</prop>
									<prop name="IsDefault">1</prop>
									<prop name="Width">1</prop>
								</obj>
							</list>
						</obj>
					</obj>
					<obj name="item" class="SamplePropInfo" version="1">
						<obj name="ChannelProperties" class="ChanPropList" version="2">
							<obj name="ChannelProperties" class="EMList" version="1">
								<list name="emlist" count="1">
									<obj name="item" class="PropertyList" version="1">
										<list name="emlist" count="12">
											<obj name="PropertyObject" class="RQSampleTargetProperty" version="4">
												<prop name="PropertyTypeName">Combined Sample and Target Type</prop>
												<prop name="Position">3</prop>
												<prop name="IsDefault">0</prop>
												<obj name="ChannelProp" class="ChannelProperty" version="1">
													<prop name="ChannelIdx">0</prop>
												</obj>
											</obj>
											<obj name="PropertyObject" class="QuantConcProperty" version="4">
												<prop name="PropertyTypeName">Concentration</prop>
												<prop name="Position">3</prop>
												<prop name="IsDefault">1</prop>
												<prop name="Concentration">0</prop>
												<obj name="ChannelProp" class="ChannelProperty" version="1">
													<prop name="ChannelIdx">0</prop>
												</obj>
												<prop name="ReadOnly">1</prop>
											</obj>
											<obj name="PropertyObject" class="QuantCpHighProp" version="4">
												<prop name="PropertyTypeName">Cp High</prop>
												<prop name="Position">3</prop>
												<prop name="IsDefault">1</prop>
												<prop name="CpRangeHigh">0</prop>
												<obj name="ChannelProp" class="ChannelProperty" version="1">
													<prop name="ChannelIdx">0</prop>
												</obj>
												<prop name="ReadOnly">0</prop>
											</obj>
											<obj name="PropertyObject" class="QuantCpLowProp" version="4">
												<prop name="PropertyTypeName">Cp Low</prop>
												<prop name="Position">3</prop>
												<prop name="IsDefault">1</prop>
												<prop name="CpRangeLow">0</prop>
												<obj name="ChannelProp" class="ChannelProperty" version="1">
													<prop name="ChannelIdx">0</prop>
												</obj>
												<prop name="ReadOnly">0</prop>
											</obj>
											<obj name="PropertyObject" class="RQEffProp" version="4">
												<prop name="PropertyTypeName">Efficiency</prop>
												<prop name="Position">3</prop>
												<prop name="IsDefault">1</prop>
												<prop name="Efficiency">2</prop>
												<obj name="ChannelProp" class="ChannelProperty" version="1">
													<prop name="ChannelIdx">0</prop>
												</obj>
											</obj>
											<obj name="PropertyObject" class="ChannelGenotype" version="4">
												<prop name="PropertyTypeName">Melt Geno Genotype</prop>
												<prop name="Position">3</prop>
												<prop name="IsDefault">1</prop>
												<prop name="ReadOnly">1</prop>
												<obj name="ChannelProp" class="ChannelProperty" version="1">
													<prop name="ChannelIdx">0</prop>
												</obj>
											</obj>
											<obj name="PropertyObject" class="GroupChannelTypeProp" version="4">
												<prop name="PropertyTypeName">Melt Geno Sample Type</prop>
												<prop name="Position">3</prop>
												<prop name="IsDefault">0</prop>
												<prop name="GroupSampleType">mstUnknown</prop>
												<obj name="ChannelProp" class="ChannelProperty" version="1">
													<prop name="ChannelIdx">0</prop>
												</obj>
											</obj>
											<obj name="PropertyObject" class="QuantSampleTypeProperty" version="4">
												<prop name="PropertyTypeName">Quantification Sample Type</prop>
												<prop name="Position">3</prop>
												<prop name="IsDefault">0</prop>
												<prop name="SampleType">qsPosCalibrator</prop>
												<obj name="ChannelProp" class="ChannelProperty" version="1">
													<prop name="ChannelIdx">0</prop>
												</obj>
											</obj>
											<obj name="PropertyObject" class="ChannelGenotype" version="4">
												<prop name="PropertyTypeName">Scanning Genotype</prop>
												<prop name="Position">3</prop>
												<prop name="IsDefault">1</prop>
												<prop name="ReadOnly">1</prop>
												<obj name="ChannelProp" class="ChannelProperty" version="1">
													<prop name="ChannelIdx">0</prop>
												</obj>
											</obj>
											<obj name="PropertyObject" class="GroupChannelTypeProp" version="4">
												<prop name="PropertyTypeName">Scanning Sample Type</prop>
												<prop name="Position">3</prop>
												<prop name="IsDefault">0</prop>
												<prop name="GroupSampleType">mstUnknown</prop>
												<obj name="ChannelProp" class="ChannelProperty" version="1">
													<prop name="ChannelIdx">0</prop>
												</obj>
											</obj>
											<obj name="PropertyObject" class="TargetName" version="4">
												<prop name="PropertyTypeName">Target Name</prop>
												<prop name="Position">3</prop>
												<prop name="IsDefault">0</prop>
												<prop name="name">C1Q</prop>
												<obj name="ChannelProp" class="ChannelProperty" version="1">
													<prop name="ChannelIdx">0</prop>
												</obj>
											</obj>
											<obj name="PropertyObject" class="RQTargetProperty" version="4">
												<prop name="PropertyTypeName">Target Type</prop>
												<prop name="Position">3</prop>
												<prop name="IsDefault">0</prop>
												<prop name="TargetType">dtTarget</prop>
												<obj name="ChannelProp" class="ChannelProperty" version="1">
													<prop name="ChannelIdx">0</prop>
												</obj>
											</obj>
										</list>
									</obj>
								</list>
							</obj>
						</obj>
						<prop name="ChannelPropertyCount">1</prop>
						<prop name="ContainerPosition">3</prop>
						<prop name="HasSampleProperties">1</prop>
						<obj name="SampleProperties" class="PropertyList" version="1">
							<list name="emlist" count="14">
								<obj name="PropertyObject" class="SamplePrefColor" version="4">
									<prop name="PropertyTypeName">Color</prop>
									<prop name="Position">3</prop>
									<prop name="IsDefault">0</prop>
									<prop name="Color">clFuchsia</prop>
								</obj>
								<obj name="PropertyObject" class="DominantChannelProp" version="4">
									<prop name="PropertyTypeName">Dominant Channel</prop>
									<prop name="Position">3</prop>
									<prop name="IsDefault">0</prop>
									<prop name="DominantChannel">0</prop>
								</obj>
								<obj name="PropertyObject" class="Genotype" version="4">
									<prop name="PropertyTypeName">EndPt Genotype</prop>
									<prop name="Position">3</prop>
									<prop name="IsDefault">1</prop>
									<prop name="ReadOnly">1</prop>
								</obj>
								<obj name="PropertyObject" class="GroupingSample" version="4">
									<prop name="PropertyTypeName">EndPt Sample Type</prop>
									<prop name="Position">3</prop>
									<prop name="IsDefault">0</prop>
									<prop name="GroupSampleType">mstUnknown</prop>
								</obj>
								<obj name="PropertyObject" class="SamplePrefLineStyle" version="4">
									<prop name="PropertyTypeName">Line Style</prop>
									<prop name="Position">3</prop>
									<prop name="IsDefault">0</prop>
									<prop name="LineStyle">psSolid</prop>
								</obj>
								<obj name="PropertyObject" class="GenSampleEditNotes" version="4">
									<prop name="PropertyTypeName">Notes</prop>
									<prop name="Position">3</prop>
									<prop name="IsDefault">1</prop>
								</obj>
								<obj name="PropertyObject" class="SamplePrefPointStyle" version="4">
									<prop name="PropertyTypeName">Point Style</prop>
									<prop name="Position">3</prop>
									<prop name="IsDefault">0</prop>
									<prop name="PointStyle">psNothing</prop>
								</obj>
								<obj name="PropertyObject" class="GenSampleEditPosition" version="4">
									<prop name="PropertyTypeName">Position</prop>
									<prop name="Position">3</prop>
									<prop name="IsDefault">1</prop>
								</obj>
								<obj name="PropertyObject" class="GenSampleEditReplicate" version="4">
									<prop name="PropertyTypeName">Replicate of</prop>
									<prop name="Position">3</prop>
									<prop name="IsDefault">0</prop>
									<prop name="ReplicateOf">3</prop>
								</obj>
								<obj name="PropertyObject" class="HTCSampleID" version="4">
									<prop name="PropertyTypeName">Sample ID</prop>
									<prop name="Position">3</prop>
									<prop name="IsDefault">1</prop>
								</obj>
								<obj name="PropertyObject" class="GenSampleEditName" version="4">
									<prop name="PropertyTypeName">Sample Name</prop>
									<prop name="Position">3</prop>
									<prop name="IsDefault">0</prop>
									<prop name="name">3N</prop>
								</obj>
								<obj name="PropertyObject" class="HTCSamplePrepNotes" version="4">
									<prop name="PropertyTypeName">Sample Prep Notes</prop>
									<prop name="Position">3</prop>
									<prop name="IsDefault">1</prop>
								</obj>
								<obj name="PropertyObject" class="GenSampleEditSubset" version="4">
									<prop name="PropertyTypeName">Subsets</prop>
									<prop name="Position">3</prop>
									<prop name="IsDefault">1</prop>
								</obj>
								<obj name="PropertyObject" class="SamplePrefWidth" version="5">
									<prop name="PropertyTypeName">Width</prop>
									<prop name="Position">3</prop>
									<prop name="IsDefault">1</prop>
									<prop name="Width">1</prop>
								</obj>
							</list>
						</obj>
					</obj>
					<obj name="item" class="SamplePropInfo" version="1">
						<obj name="ChannelProperties" class="ChanPropList" version="2">
							<obj name="ChannelProperties" class="EMList" version="1">
								<list name="emlist" count="1">
									<obj name="item" class="PropertyList" version="1">
										<list name="emlist" count="12">
											<obj name="PropertyObject" class="RQSampleTargetProperty" version="4">
												<prop name="PropertyTypeName">Combined Sample and Target Type</prop>
												<prop name="Position">4</prop>
												<prop name="IsDefault">0</prop>
												<obj name="ChannelProp" class="ChannelProperty" version="1">
													<prop name="ChannelIdx">0</prop>
												</obj>
											</obj>
											<obj name="PropertyObject" class="QuantConcProperty" version="4">
												<prop name="PropertyTypeName">Concentration</prop>
												<prop name="Position">4</prop>
												<prop name="IsDefault">1</prop>
												<prop name="Concentration">0</prop>
												<obj name="ChannelProp" class="ChannelProperty" version="1">
													<prop name="ChannelIdx">0</prop>
												</obj>
												<prop name="ReadOnly">1</prop>
											</obj>
											<obj name="PropertyObject" class="QuantCpHighProp" version="4">
												<prop name="PropertyTypeName">Cp High</prop>
												<prop name="Position">4</prop>
												<prop name="IsDefault">1</prop>
												<prop name="CpRangeHigh">0</prop>
												<obj name="ChannelProp" class="ChannelProperty" version="1">
													<prop name="ChannelIdx">0</prop>
												</obj>
												<prop name="ReadOnly">0</prop>
											</obj>
											<obj name="PropertyObject" class="QuantCpLowProp" version="4">
												<prop name="PropertyTypeName">Cp Low</prop>
												<prop name="Position">4</prop>
												<prop name="IsDefault">1</prop>
												<prop name="CpRangeLow">0</prop>
												<obj name="ChannelProp" class="ChannelProperty" version="1">
													<prop name="ChannelIdx">0</prop>
												</obj>
												<prop name="ReadOnly">0</prop>
											</obj>
											<obj name="PropertyObject" class="RQEffProp" version="4">
												<prop name="PropertyTypeName">Efficiency</prop>
												<prop name="Position">4</prop>
												<prop name="IsDefault">1</prop>
												<prop name="Efficiency">2</prop>
												<obj name="ChannelProp" class="ChannelProperty" version="1">
													<prop name="ChannelIdx">0</prop>
												</obj>
											</obj>
											<obj name="PropertyObject" class="ChannelGenotype" version="4">
												<prop name="PropertyTypeName">Melt Geno Genotype</prop>
												<prop name="Position">4</prop>
												<prop name="IsDefault">1</prop>
												<prop name="ReadOnly">1</prop>
												<obj name="ChannelProp" class="ChannelProperty" version="1">
													<prop name="ChannelIdx">0</prop>
												</obj>
											</obj>
											<obj name="PropertyObject" class="GroupChannelTypeProp" version="4">
												<prop name="PropertyTypeName">Melt Geno Sample Type</prop>
												<prop name="Position">4</prop>
												<prop name="IsDefault">0</prop>
												<prop name="GroupSampleType">mstUnknown</prop>
												<obj name="ChannelProp" class="ChannelProperty" version="1">
													<prop name="ChannelIdx">0</prop>
												</obj>
											</obj>
											<obj name="PropertyObject" class="QuantSampleTypeProperty" version="4">
												<prop name="PropertyTypeName">Quantification Sample Type</prop>
												<prop name="Position">4</prop>
												<prop name="IsDefault">0</prop>
												<prop name="SampleType">qsPosCalibrator</prop>
												<obj name="ChannelProp" class="ChannelProperty" version="1">
													<prop name="ChannelIdx">0</prop>
												</obj>
											</obj>
											<obj name="PropertyObject" class="ChannelGenotype" version="4">
												<prop name="PropertyTypeName">Scanning Genotype</prop>
												<prop name="Position">4</prop>
												<prop name="IsDefault">1</prop>
												<prop name="ReadOnly">1</prop>
												<obj name="ChannelProp" class="ChannelProperty" version="1">
													<prop name="ChannelIdx">0</prop>
												</obj>
											</obj>
											<obj name="PropertyObject" class="GroupChannelTypeProp" version="4">
												<prop name="PropertyTypeName">Scanning Sample Type</prop>
												<prop name="Position">4</prop>
												<prop name="IsDefault">0</prop>
												<prop name="GroupSampleType">mstUnknown</prop>
												<obj name="ChannelProp" class="ChannelProperty" version="1">
													<prop name="ChannelIdx">0</prop>
												</obj>
											</obj>
											<obj name="PropertyObject" class="TargetName" version="4">
												<prop name="PropertyTypeName">Target Name</prop>
												<prop name="Position">4</prop>
												<prop name="IsDefault">0</prop>
												<prop name="name">C1Q</prop>
												<obj name="ChannelProp" class="ChannelProperty" version="1">
													<prop name="ChannelIdx">0</prop>
												</obj>
											</obj>
											<obj name="PropertyObject" class="RQTargetProperty" version="4">
												<prop name="PropertyTypeName">Target Type</prop>
												<prop name="Position">4</prop>
												<prop name="IsDefault">0</prop>
												<prop name="TargetType">dtTarget</prop>
												<obj name="ChannelProp" class="ChannelProperty" version="1">
													<prop name="ChannelIdx">0</prop>
												</obj>
											</obj>
										</list>
									</obj>
								</list>
							</obj>
						</obj>
						<prop name="ChannelPropertyCount">1</prop>
						<prop name="ContainerPosition">4</prop>
						<prop name="HasSampleProperties">1</prop>
						<obj name="SampleProperties" class="PropertyList" version="1">
							<list name="emlist" count="14">
								<obj name="PropertyObject" class="SamplePrefColor" version="4">
									<prop name="PropertyTypeName">Color</prop>
									<prop name="Position">4</prop>
									<prop name="IsDefault">0</prop>
									<prop name="Color">clGray</prop>
								</obj>
								<obj name="PropertyObject" class="DominantChannelProp" version="4">
									<prop name="PropertyTypeName">Dominant Channel</prop>
									<prop name="Position">4</prop>
									<prop name="IsDefault">0</prop>
									<prop name="DominantChannel">0</prop>
								</obj>
								<obj name="PropertyObject" class="Genotype" version="4">
									<prop name="PropertyTypeName">EndPt Genotype</prop>
									<prop name="Position">4</prop>
									<prop name="IsDefault">1</prop>
									<prop name="ReadOnly">1</prop>
								</obj>
								<obj name="PropertyObject" class="GroupingSample" version="4">
									<prop name="PropertyTypeName">EndPt Sample Type</prop>
									<prop name="Position">4</prop>
									<prop name="IsDefault">0</prop>
									<prop name="GroupSampleType">mstUnknown</prop>
								</obj>
								<obj name="PropertyObject" class="SamplePrefLineStyle" version="4">
									<prop name="PropertyTypeName">Line Style</prop>
									<prop name="Position">4</prop>
									<prop name="IsDefault">0</prop>
									<prop name="LineStyle">psSolid</prop>
								</obj>
								<obj name="PropertyObject" class="GenSampleEditNotes" version="4">
									<prop name="PropertyTypeName">Notes</prop>
									<prop name="Position">4</prop>
									<prop name="IsDefault">1</prop>
								</obj>
								<obj name="PropertyObject" class="SamplePrefPointStyle" version="4">
									<prop name="PropertyTypeName">Point Style</prop>
									<prop name="Position">4</prop>
									<prop name="IsDefault">0</prop>
									<prop name="PointStyle">psNothing</prop>
								</obj>
								<obj name="PropertyObject" class="GenSampleEditPosition" version="4">
									<prop name="PropertyTypeName">Position</prop>
									<prop name="Position">4</prop>
									<prop name="IsDefault">1</prop>
								</obj>
								<obj name="PropertyObject" class="GenSampleEditReplicate" version="4">
									<prop name="PropertyTypeName">Replicate of</prop>
									<prop name="Position">4</prop>
									<prop name="IsDefault">0</prop>
									<prop name="ReplicateOf">3</prop>
								</obj>
								<obj name="PropertyObject" class="HTCSampleID" version="4">
									<prop name="PropertyTypeName">Sample ID</prop>
									<prop name="Position">4</prop>
									<prop name="IsDefault">1</prop>
								</obj>
								<obj name="PropertyObject" class="GenSampleEditName" version="4">
									<prop name="PropertyTypeName">Sample Name</prop>
									<prop name="Position">4</prop>
									<prop name="IsDefault">0</prop>
									<prop name="name">3N</prop>
								</obj>
								<obj name="PropertyObject" class="HTCSamplePrepNotes" version="4">
									<prop name="PropertyTypeName">Sample Prep Notes</prop>
									<prop name="Position">4</prop>
									<prop name="IsDefault">1</prop>
								</obj>
								<obj name="PropertyObject" class="GenSampleEditSubset" version="4">
									<prop name="PropertyTypeName">Subsets</prop>
									<prop name="Position">4</prop>
									<prop name="IsDefault">1</prop>
								</obj>
								<obj name="PropertyObject" class="SamplePrefWidth" version="5">
									<prop name="PropertyTypeName">Width</prop>
									<prop name="Position">4</prop>
									<prop name="IsDefault">1</prop>
									<prop name="Width">1</prop>
								</obj>
							</list>
						</obj>
					</obj>
					<obj name="item" class="SamplePropInfo" version="1">
						<obj name="ChannelProperties" class="ChanPropList" version="2">
							<obj name="ChannelProperties" class="EMList" version="1">
								<list name="emlist" count="1">
									<obj name="item" class="PropertyList" version="1">
										<list name="emlist" count="12">
											<obj name="PropertyObject" class="RQSampleTargetProperty" version="4">
												<prop name="PropertyTypeName">Combined Sample and Target Type</prop>
												<prop name="Position">5</prop>
												<prop name="IsDefault">0</prop>
												<obj name="ChannelProp" class="ChannelProperty" version="1">
													<prop name="ChannelIdx">0</prop>
												</obj>
											</obj>
											<obj name="PropertyObject" class="QuantConcProperty" version="4">
												<prop name="PropertyTypeName">Concentration</prop>
												<prop name="Position">5</prop>
												<prop name="IsDefault">1</prop>
												<prop name="Concentration">0</prop>
												<obj name="ChannelProp" class="ChannelProperty" version="1">
													<prop name="ChannelIdx">0</prop>
												</obj>
												<prop name="ReadOnly">1</prop>
											</obj>
											<obj name="PropertyObject" class="QuantCpHighProp" version="4">
												<prop name="PropertyTypeName">Cp High</prop>
												<prop name="Position">5</prop>
												<prop name="IsDefault">1</prop>
												<prop name="CpRangeHigh">0</prop>
												<obj name="ChannelProp" class="ChannelProperty" version="1">
													<prop name="ChannelIdx">0</prop>
												</obj>
												<prop name="ReadOnly">0</prop>
											</obj>
											<obj name="PropertyObject" class="QuantCpLowProp" version="4">
												<prop name="PropertyTypeName">Cp Low</prop>
												<prop name="Position">5</prop>
												<prop name="IsDefault">1</prop>
												<prop name="CpRangeLow">0</prop>
												<obj name="ChannelProp" class="ChannelProperty" version="1">
													<prop name="ChannelIdx">0</prop>
												</obj>
												<prop name="ReadOnly">0</prop>
											</obj>
											<obj name="PropertyObject" class="RQEffProp" version="4">
												<prop name="PropertyTypeName">Efficiency</prop>
												<prop name="Position">5</prop>
												<prop name="IsDefault">1</prop>
												<prop name="Efficiency">2</prop>
												<obj name="ChannelProp" class="ChannelProperty" version="1">
													<prop name="ChannelIdx">0</prop>
												</obj>
											</obj>
											<obj name="PropertyObject" class="ChannelGenotype" version="4">
												<prop name="PropertyTypeName">Melt Geno Genotype</prop>
												<prop name="Position">5</prop>
												<prop name="IsDefault">1</prop>
												<prop name="ReadOnly">1</prop>
												<obj name="ChannelProp" class="ChannelProperty" version="1">
													<prop name="ChannelIdx">0</prop>
												</obj>
											</obj>
											<obj name="PropertyObject" class="GroupChannelTypeProp" version="4">
												<prop name="PropertyTypeName">Melt Geno Sample Type</prop>
												<prop name="Position">5</prop>
												<prop name="IsDefault">0</prop>
												<prop name="GroupSampleType">mstUnknown</prop>
												<obj name="ChannelProp" class="ChannelProperty" version="1">
													<prop name="ChannelIdx">0</prop>
												</obj>
											</obj>
											<obj name="PropertyObject" class="QuantSampleTypeProperty" version="4">
												<prop name="PropertyTypeName">Quantification Sample Type</prop>
												<prop name="Position">5</prop>
												<prop name="IsDefault">0</prop>
												<prop name="SampleType">qsPosCalibrator</prop>
												<obj name="ChannelProp" class="ChannelProperty" version="1">
													<prop name="ChannelIdx">0</prop>
												</obj>
											</obj>
											<obj name="PropertyObject" class="ChannelGenotype" version="4">
												<prop name="PropertyTypeName">Scanning Genotype</prop>
												<prop name="Position">5</prop>
												<prop name="IsDefault">1</prop>
												<prop name="ReadOnly">1</prop>
												<obj name="ChannelProp" class="ChannelProperty" version="1">
													<prop name="ChannelIdx">0</prop>
												</obj>
											</obj>
											<obj name="PropertyObject" class="GroupChannelTypeProp" version="4">
												<prop name="PropertyTypeName">Scanning Sample Type</prop>
												<prop name="Position">5</prop>
												<prop name="IsDefault">0</prop>
												<prop name="GroupSampleType">mstUnknown</prop>
												<obj name="ChannelProp" class="ChannelProperty" version="1">
													<prop name="ChannelIdx">0</prop>
												</obj>
											</obj>
											<obj name="PropertyObject" class="TargetName" version="4">
												<prop name="PropertyTypeName">Target Name</prop>
												<prop name="Position">5</prop>
												<prop name="IsDefault">0</prop>
												<prop name="name">C1Q</prop>
												<obj name="ChannelProp" class="ChannelProperty" version="1">
													<prop name="ChannelIdx">0</prop>
												</obj>
											</obj>
											<obj name="PropertyObject" class="RQTargetProperty" version="4">
												<prop name="PropertyTypeName">Target Type</prop>
												<prop name="Position">5</prop>
												<prop name="IsDefault">0</prop>
												<prop name="TargetType">dtTarget</prop>
												<obj name="ChannelProp" class="ChannelProperty" version="1">
													<prop name="ChannelIdx">0</prop>
												</obj>
											</obj>
										</list>
									</obj>
								</list>
							</obj>
						</obj>
						<prop name="ChannelPropertyCount">1</prop>
						<prop name="ContainerPosition">5</prop>
						<prop name="HasSampleProperties">1</prop>
						<obj name="SampleProperties" class="PropertyList" version="1">
							<list name="emlist" count="14">
								<obj name="PropertyObject" class="SamplePrefColor" version="4">
									<prop name="PropertyTypeName">Color</prop>
									<prop name="Position">5</prop>
									<prop name="IsDefault">0</prop>
									<prop name="Color">$0012D7FA</prop>
								</obj>
								<obj name="PropertyObject" class="DominantChannelProp" version="4">
									<prop name="PropertyTypeName">Dominant Channel</prop>
									<prop name="Position">5</prop>
									<prop name="IsDefault">0</prop>
									<prop name="DominantChannel">0</prop>
								</obj>
								<obj name="PropertyObject" class="Genotype" version="4">
									<prop name="PropertyTypeName">EndPt Genotype</prop>
									<prop name="Position">5</prop>
									<prop name="IsDefault">1</prop>
									<prop name="ReadOnly">1</prop>
								</obj>
								<obj name="PropertyObject" class="GroupingSample" version="4">
									<prop name="PropertyTypeName">EndPt Sample Type</prop>
									<prop name="Position">5</prop>
									<prop name="IsDefault">0</prop>
									<prop name="GroupSampleType">mstUnknown</prop>
								</obj>
								<obj name="PropertyObject" class="SamplePrefLineStyle" version="4">
									<prop name="PropertyTypeName">Line Style</prop>
									<prop name="Position">5</prop>
									<prop name="IsDefault">0</prop>
									<prop name="LineStyle">psSolid</prop>
								</obj>
								<obj name="PropertyObject" class="GenSampleEditNotes" version="4">
									<prop name="PropertyTypeName">Notes</prop>
									<prop name="Position">5</prop>
									<prop name="IsDefault">1</prop>
								</obj>
								<obj name="PropertyObject" class="SamplePrefPointStyle" version="4">
									<prop name="PropertyTypeName">Point Style</prop>
									<prop name="Position">5</prop>
									<prop name="IsDefault">0</prop>
									<prop name="PointStyle">psNothing</prop>
								</obj>
								<obj name="PropertyObject" class="GenSampleEditPosition" version="4">
									<prop name="PropertyTypeName">Position</prop>
									<prop name="Position">5</prop>
									<prop name="IsDefault">1</prop>
								</obj>
								<obj name="PropertyObject" class="GenSampleEditReplicate" version="4">
									<prop name="PropertyTypeName">Replicate of</prop>
									<prop name="Position">5</prop>
									<prop name="IsDefault">0</prop>
									<prop name="ReplicateOf">3</prop>
								</obj>
								<obj name="PropertyObject" class="HTCSampleID" version="4">
									<prop name="PropertyTypeName">Sample ID</prop>
									<prop name="Position">5</prop>
									<prop name="IsDefault">1</prop>
								</obj>
								<obj name="PropertyObject" class="GenSampleEditName" version="4">
									<prop name="PropertyTypeName">Sample Name</prop>
									<prop name="Position">5</prop>
									<prop name="IsDefault">0</prop>
									<prop name="name">3N</prop>
								</obj>
								<obj name="PropertyObject" class="HTCSamplePrepNotes" version="4">
									<prop name="PropertyTypeName">Sample Prep Notes</prop>
									<prop name="Position">5</prop>
									<prop name="IsDefault">1</prop>
								</obj>
								<obj name="PropertyObject" class="GenSampleEditSubset" version="4">
									<prop name="PropertyTypeName">Subsets</prop>
									<prop name="Position">5</prop>
									<prop name="IsDefault">1</prop>
								</obj>
								<obj name="PropertyObject" class="SamplePrefWidth" version="5">
									<prop name="PropertyTypeName">Width</prop>
									<prop name="Position">5</prop>
									<prop name="IsDefault">1</prop>
									<prop name="Width">1</prop>
								</obj>
							</list>
						</obj>
					</obj>
					<obj name="item" class="SamplePropInfo" version="1">
						<obj name="ChannelProperties" class="ChanPropList" version="2">
							<obj name="ChannelProperties" class="EMList" version="1">
								<list name="emlist" count="1">
									<obj name="item" class="PropertyList" version="1">
										<list name="emlist" count="12">
											<obj name="PropertyObject" class="RQSampleTargetProperty" version="4">
												<prop name="PropertyTypeName">Combined Sample and Target Type</prop>
												<prop name="Position">6</prop>
												<prop name="IsDefault">0</prop>
												<obj name="ChannelProp" class="ChannelProperty" version="1">
													<prop name="ChannelIdx">0</prop>
												</obj>
											</obj>
											<obj name="PropertyObject" class="QuantConcProperty" version="4">
												<prop name="PropertyTypeName">Concentration</prop>
												<prop name="Position">6</prop>
												<prop name="IsDefault">1</prop>
												<prop name="Concentration">0</prop>
												<obj name="ChannelProp" class="ChannelProperty" version="1">
													<prop name="ChannelIdx">0</prop>
												</obj>
												<prop name="ReadOnly">1</prop>
											</obj>
											<obj name="PropertyObject" class="QuantCpHighProp" version="4">
												<prop name="PropertyTypeName">Cp High</prop>
												<prop name="Position">6</prop>
												<prop name="IsDefault">1</prop>
												<prop name="CpRangeHigh">0</prop>
												<obj name="ChannelProp" class="ChannelProperty" version="1">
													<prop name="ChannelIdx">0</prop>
												</obj>
												<prop name="ReadOnly">0</prop>
											</obj>
											<obj name="PropertyObject" class="QuantCpLowProp" version="4">
												<prop name="PropertyTypeName">Cp Low</prop>
												<prop name="Position">6</prop>
												<prop name="IsDefault">1</prop>
												<prop name="CpRangeLow">0</prop>
												<obj name="ChannelProp" class="ChannelProperty" version="1">
													<prop name="ChannelIdx">0</prop>
												</obj>
												<prop name="ReadOnly">0</prop>
											</obj>
											<obj name="PropertyObject" class="RQEffProp" version="4">
												<prop name="PropertyTypeName">Efficiency</prop>
												<prop name="Position">6</prop>
												<prop name="IsDefault">1</prop>
												<prop name="Efficiency">2</prop>
												<obj name="ChannelProp" class="ChannelProperty" version="1">
													<prop name="ChannelIdx">0</prop>
												</obj>
											</obj>
											<obj name="PropertyObject" class="ChannelGenotype" version="4">
												<prop name="PropertyTypeName">Melt Geno Genotype</prop>
												<prop name="Position">6</prop>
												<prop name="IsDefault">1</prop>
												<prop name="ReadOnly">1</prop>
												<obj name="ChannelProp" class="ChannelProperty" version="1">
													<prop name="ChannelIdx">0</prop>
												</obj>
											</obj>
											<obj name="PropertyObject" class="GroupChannelTypeProp" version="4">
												<prop name="PropertyTypeName">Melt Geno Sample Type</prop>
												<prop name="Position">6</prop>
												<prop name="IsDefault">0</prop>
												<prop name="GroupSampleType">mstUnknown</prop>
												<obj name="ChannelProp" class="ChannelProperty" version="1">
													<prop name="ChannelIdx">0</prop>
												</obj>
											</obj>
											<obj name="PropertyObject" class="QuantSampleTypeProperty" version="4">
												<prop name="PropertyTypeName">Quantification Sample Type</prop>
												<prop name="Position">6</prop>
												<prop name="IsDefault">0</prop>
												<prop name="SampleType">qsPosCalibrator</prop>
												<obj name="ChannelProp" class="ChannelProperty" version="1">
													<prop name="ChannelIdx">0</prop>
												</obj>
											</obj>
											<obj name="PropertyObject" class="ChannelGenotype" version="4">
												<prop name="PropertyTypeName">Scanning Genotype</prop>
												<prop name="Position">6</prop>
												<prop name="IsDefault">1</prop>
												<prop name="ReadOnly">1</prop>
												<obj name="ChannelProp" class="ChannelProperty" version="1">
													<prop name="ChannelIdx">0</prop>
												</obj>
											</obj>
											<obj name="PropertyObject" class="GroupChannelTypeProp" version="4">
												<prop name="PropertyTypeName">Scanning Sample Type</prop>
												<prop name="Position">6</prop>
												<prop name="IsDefault">0</prop>
												<prop name="GroupSampleType">mstUnknown</prop>
												<obj name="ChannelProp" class="ChannelProperty" version="1">
													<prop name="ChannelIdx">0</prop>
												</obj>
											</obj>
											<obj name="PropertyObject" class="TargetName" version="4">
												<prop name="PropertyTypeName">Target Name</prop>
												<prop name="Position">6</prop>
												<prop name="IsDefault">0</prop>
												<prop name="name">ACT</prop>
												<obj name="ChannelProp" class="ChannelProperty" version="1">
													<prop name="ChannelIdx">0</prop>
												</obj>
											</obj>
											<obj name="PropertyObject" class="RQTargetProperty" version="4">
												<prop name="PropertyTypeName">Target Type</prop>
												<prop name="Position">6</prop>
												<prop name="IsDefault">0</prop>
												<prop name="TargetType">dtReference</prop>
												<obj name="ChannelProp" class="ChannelProperty" version="1">
													<prop name="ChannelIdx">0</prop>
												</obj>
											</obj>
										</list>
									</obj>
								</list>
							</obj>
						</obj>
						<prop name="ChannelPropertyCount">1</prop>
						<prop name="ContainerPosition">6</prop>
						<prop name="HasSampleProperties">1</prop>
						<obj name="SampleProperties" class="PropertyList" version="1">
							<list name="emlist" count="14">
								<obj name="PropertyObject" class="SamplePrefColor" version="4">
									<prop name="PropertyTypeName">Color</prop>
									<prop name="Position">6</prop>
									<prop name="IsDefault">0</prop>
									<prop name="Color">$00000097</prop>
								</obj>
								<obj name="PropertyObject" class="DominantChannelProp" version="4">
									<prop name="PropertyTypeName">Dominant Channel</prop>
									<prop name="Position">6</prop>
									<prop name="IsDefault">0</prop>
									<prop name="DominantChannel">0</prop>
								</obj>
								<obj name="PropertyObject" class="Genotype" version="4">
									<prop name="PropertyTypeName">EndPt Genotype</prop>
									<prop name="Position">6</prop>
									<prop name="IsDefault">1</prop>
									<prop name="ReadOnly">1</prop>
								</obj>
								<obj name="PropertyObject" class="GroupingSample" version="4">
									<prop name="PropertyTypeName">EndPt Sample Type</prop>
									<prop name="Position">6</prop>
									<prop name="IsDefault">0</prop>
									<prop name="GroupSampleType">mstUnknown</prop>
								</obj>
								<obj name="PropertyObject" class="SamplePrefLineStyle" version="4">
									<prop name="PropertyTypeName">Line Style</prop>
									<prop name="Position">6</prop>
									<prop name="IsDefault">0</prop>
									<prop name="LineStyle">psSolid</prop>
								</obj>
								<obj name="PropertyObject" class="GenSampleEditNotes" version="4">
									<prop name="PropertyTypeName">Notes</prop>
									<prop name="Position">6</prop>
									<prop name="IsDefault">1</prop>
								</obj>
								<obj name="PropertyObject" class="SamplePrefPointStyle" version="4">
									<prop name="PropertyTypeName">Point Style</prop>
									<prop name="Position">6</prop>
									<prop name="IsDefault">0</prop>
									<prop name="PointStyle">psNothing</prop>
								</obj>
								<obj name="PropertyObject" class="GenSampleEditPosition" version="4">
									<prop name="PropertyTypeName">Position</prop>
									<prop name="Position">6</prop>
									<prop name="IsDefault">1</prop>
								</obj>
								<obj name="PropertyObject" class="GenSampleEditReplicate" version="4">
									<prop name="PropertyTypeName">Replicate of</prop>
									<prop name="Position">6</prop>
									<prop name="IsDefault">0</prop>
									<prop name="ReplicateOf">6</prop>
								</obj>
								<obj name="PropertyObject" class="HTCSampleID" version="4">
									<prop name="PropertyTypeName">Sample ID</prop>
									<prop name="Position">6</prop>
									<prop name="IsDefault">1</prop>
								</obj>
								<obj name="PropertyObject" class="GenSampleEditName" version="4">
									<prop name="PropertyTypeName">Sample Name</prop>
									<prop name="Position">6</prop>
									<prop name="IsDefault">0</prop>
									<prop name="name">33N</prop>
								</obj>
								<obj name="PropertyObject" class="HTCSamplePrepNotes" version="4">
									<prop name="PropertyTypeName">Sample Prep Notes</prop>
									<prop name="Position">6</prop>
									<prop name="IsDefault">1</prop>
								</obj>
								<obj name="PropertyObject" class="GenSampleEditSubset" version="4">
									<prop name="PropertyTypeName">Subsets</prop>
									<prop name="Position">6</prop>
									<prop name="IsDefault">1</prop>
								</obj>
								<obj name="PropertyObject" class="SamplePrefWidth" version="5">
									<prop name="PropertyTypeName">Width</prop>
									<prop name="Position">6</prop>
									<prop name="IsDefault">1</prop>
									<prop name="Width">1</prop>
								</obj>
							</list>
						</obj>
					</obj>
					<obj name="item" class="SamplePropInfo" version="1">
						<obj name="ChannelProperties" class="ChanPropList" version="2">
							<obj name="ChannelProperties" class="EMList" version="1">
								<list name="emlist" count="1">
									<obj name="item" class="PropertyList" version="1">
										<list name="emlist" count="12">
											<obj name="PropertyObject" class="RQSampleTargetProperty" version="4">
												<prop name="PropertyTypeName">Combined Sample and Target Type</prop>
												<prop name="Position">7</prop>
												<prop name="IsDefault">0</prop>
												<obj name="ChannelProp" class="ChannelProperty" version="1">
													<prop name="ChannelIdx">0</prop>
												</obj>
											</obj>
											<obj name="PropertyObject" class="QuantConcProperty" version="4">
												<prop name="PropertyTypeName">Concentration</prop>
												<prop name="Position">7</prop>
												<prop name="IsDefault">1</prop>
												<prop name="Concentration">0</prop>
												<obj name="ChannelProp" class="ChannelProperty" version="1">
													<prop name="ChannelIdx">0</prop>
												</obj>
												<prop name="ReadOnly">1</prop>
											</obj>
											<obj name="PropertyObject" class="QuantCpHighProp" version="4">
												<prop name="PropertyTypeName">Cp High</prop>
												<prop name="Position">7</prop>
												<prop name="IsDefault">1</prop>
												<prop name="CpRangeHigh">0</prop>
												<obj name="ChannelProp" class="ChannelProperty" version="1">
													<prop name="ChannelIdx">0</prop>
												</obj>
												<prop name="ReadOnly">0</prop>
											</obj>
											<obj name="PropertyObject" class="QuantCpLowProp" version="4">
												<prop name="PropertyTypeName">Cp Low</prop>
												<prop name="Position">7</prop>
												<prop name="IsDefault">1</prop>
												<prop name="CpRangeLow">0</prop>
												<obj name="ChannelProp" class="ChannelProperty" version="1">
													<prop name="ChannelIdx">0</prop>
												</obj>
												<prop name="ReadOnly">0</prop>
											</obj>
											<obj name="PropertyObject" class="RQEffProp" version="4">
												<prop name="PropertyTypeName">Efficiency</prop>
												<prop name="Position">7</prop>
												<prop name="IsDefault">1</prop>
												<prop name="Efficiency">2</prop>
												<obj name="ChannelProp" class="ChannelProperty" version="1">
													<prop name="ChannelIdx">0</prop>
												</obj>
											</obj>
											<obj name="PropertyObject" class="ChannelGenotype" version="4">
												<prop name="PropertyTypeName">Melt Geno Genotype</prop>
												<prop name="Position">7</prop>
												<prop name="IsDefault">1</prop>
												<prop name="ReadOnly">1</prop>
												<obj name="ChannelProp" class="ChannelProperty" version="1">
													<prop name="ChannelIdx">0</prop>
												</obj>
											</obj>
											<obj name="PropertyObject" class="GroupChannelTypeProp" version="4">
												<prop name="PropertyTypeName">Melt Geno Sample Type</prop>
												<prop name="Position">7</prop>
												<prop name="IsDefault">0</prop>
												<prop name="GroupSampleType">mstUnknown</prop>
												<obj name="ChannelProp" class="ChannelProperty" version="1">
													<prop name="ChannelIdx">0</prop>
												</obj>
											</obj>
											<obj name="PropertyObject" class="QuantSampleTypeProperty" version="4">
												<prop name="PropertyTypeName">Quantification Sample Type</prop>
												<prop name="Position">7</prop>
												<prop name="IsDefault">0</prop>
												<prop name="SampleType">qsPosCalibrator</prop>
												<obj name="ChannelProp" class="ChannelProperty" version="1">
													<prop name="ChannelIdx">0</prop>
												</obj>
											</obj>
											<obj name="PropertyObject" class="ChannelGenotype" version="4">
												<prop name="PropertyTypeName">Scanning Genotype</prop>
												<prop name="Position">7</prop>
												<prop name="IsDefault">1</prop>
												<prop name="ReadOnly">1</prop>
												<obj name="ChannelProp" class="ChannelProperty" version="1">
													<prop name="ChannelIdx">0</prop>
												</obj>
											</obj>
											<obj name="PropertyObject" class="GroupChannelTypeProp" version="4">
												<prop name="PropertyTypeName">Scanning Sample Type</prop>
												<prop name="Position">7</prop>
												<prop name="IsDefault">0</prop>
												<prop name="GroupSampleType">mstUnknown</prop>
												<obj name="ChannelProp" class="ChannelProperty" version="1">
													<prop name="ChannelIdx">0</prop>
												</obj>
											</obj>
											<obj name="PropertyObject" class="TargetName" version="4">
												<prop name="PropertyTypeName">Target Name</prop>
												<prop name="Position">7</prop>
												<prop name="IsDefault">0</prop>
												<prop name="name">ACT</prop>
												<obj name="ChannelProp" class="ChannelProperty" version="1">
													<prop name="ChannelIdx">0</prop>
												</obj>
											</obj>
											<obj name="PropertyObject" class="RQTargetProperty" version="4">
												<prop name="PropertyTypeName">Target Type</prop>
												<prop name="Position">7</prop>
												<prop name="IsDefault">0</prop>
												<prop name="TargetType">dtReference</prop>
												<obj name="ChannelProp" class="ChannelProperty" version="1">
													<prop name="ChannelIdx">0</prop>
												</obj>
											</obj>
										</list>
									</obj>
								</list>
							</obj>
						</obj>
						<prop name="ChannelPropertyCount">1</prop>
						<prop name="ContainerPosition">7</prop>
						<prop name="HasSampleProperties">1</prop>
						<obj name="SampleProperties" class="PropertyList" version="1">
							<list name="emlist" count="14">
								<obj name="PropertyObject" class="SamplePrefColor" version="4">
									<prop name="PropertyTypeName">Color</prop>
									<prop name="Position">7</prop>
									<prop name="IsDefault">0</prop>
									<prop name="Color">$00FFFF0F</prop>
								</obj>
								<obj name="PropertyObject" class="DominantChannelProp" version="4">
									<prop name="PropertyTypeName">Dominant Channel</prop>
									<prop name="Position">7</prop>
									<prop name="IsDefault">0</prop>
									<prop name="DominantChannel">0</prop>
								</obj>
								<obj name="PropertyObject" class="Genotype" version="4">
									<prop name="PropertyTypeName">EndPt Genotype</prop>
									<prop name="Position">7</prop>
									<prop name="IsDefault">1</prop>
									<prop name="ReadOnly">1</prop>
								</obj>
								<obj name="PropertyObject" class="GroupingSample" version="4">
									<prop name="PropertyTypeName">EndPt Sample Type</prop>
									<prop name="Position">7</prop>
									<prop name="IsDefault">0</prop>
									<prop name="GroupSampleType">mstUnknown</prop>
								</obj>
								<obj name="PropertyObject" class="SamplePrefLineStyle" version="4">
									<prop name="PropertyTypeName">Line Style</prop>
									<prop name="Position">7</prop>
									<prop name="IsDefault">0</prop>
									<prop name="LineStyle">psSolid</prop>
								</obj>
								<obj name="PropertyObject" class="GenSampleEditNotes" version="4">
									<prop name="PropertyTypeName">Notes</prop>
									<prop name="Position">7</prop>
									<prop name="IsDefault">1</prop>
								</obj>
								<obj name="PropertyObject" class="SamplePrefPointStyle" version="4">
									<prop name="PropertyTypeName">Point Style</prop>
									<prop name="Position">7</prop>
									<prop name="IsDefault">0</prop>
									<prop name="PointStyle">psNothing</prop>
								</obj>
								<obj name="PropertyObject" class="GenSampleEditPosition" version="4">
									<prop name="PropertyTypeName">Position</prop>
									<prop name="Position">7</prop>
									<prop name="IsDefault">1</prop>
								</obj>
								<obj name="PropertyObject" class="GenSampleEditReplicate" version="4">
									<prop name="PropertyTypeName">Replicate of</prop>
									<prop name="Position">7</prop>
									<prop name="IsDefault">0</prop>
									<prop name="ReplicateOf">6</prop>
								</obj>
								<obj name="PropertyObject" class="HTCSampleID" version="4">
									<prop name="PropertyTypeName">Sample ID</prop>
									<prop name="Position">7</prop>
									<prop name="IsDefault">1</prop>
								</obj>
								<obj name="PropertyObject" class="GenSampleEditName" version="4">
									<prop name="PropertyTypeName">Sample Name</prop>
									<prop name="Position">7</prop>
									<prop name="IsDefault">0</prop>
									<prop name="name">33N</prop>
								</obj>
								<obj name="PropertyObject" class="HTCSamplePrepNotes" version="4">
									<prop name="PropertyTypeName">Sample Prep Notes</prop>
									<prop name="Position">7</prop>
									<prop name="IsDefault">1</prop>
								</obj>
								<obj name="PropertyObject" class="GenSampleEditSubset" version="4">
									<prop name="PropertyTypeName">Subsets</prop>
									<prop name="Position">7</prop>
									<prop name="IsDefault">1</prop>
								</obj>
								<obj name="PropertyObject" class="SamplePrefWidth" version="5">
									<prop name="PropertyTypeName">Width</prop>
									<prop name="Position">7</prop>
									<prop name="IsDefault">1</prop>
									<prop name="Width">1</prop>
								</obj>
							</list>
						</obj>
					</obj>
					<obj name="item" class="SamplePropInfo" version="1">
						<obj name="ChannelProperties" class="ChanPropList" version="2">
							<obj name="ChannelProperties" class="EMList" version="1">
								<list name="emlist" count="1">
									<obj name="item" class="PropertyList" version="1">
										<list name="emlist" count="12">
											<obj name="PropertyObject" class="RQSampleTargetProperty" version="4">
												<prop name="PropertyTypeName">Combined Sample and Target Type</prop>
												<prop name="Position">8</prop>
												<prop name="IsDefault">0</prop>
												<obj name="ChannelProp" class="ChannelProperty" version="1">
													<prop name="ChannelIdx">0</prop>
												</obj>
											</obj>
											<obj name="PropertyObject" class="QuantConcProperty" version="4">
												<prop name="PropertyTypeName">Concentration</prop>
												<prop name="Position">8</prop>
												<prop name="IsDefault">1</prop>
												<prop name="Concentration">0</prop>
												<obj name="ChannelProp" class="ChannelProperty" version="1">
													<prop name="ChannelIdx">0</prop>
												</obj>
												<prop name="ReadOnly">1</prop>
											</obj>
											<obj name="PropertyObject" class="QuantCpHighProp" version="4">
												<prop name="PropertyTypeName">Cp High</prop>
												<prop name="Position">8</prop>
												<prop name="IsDefault">1</prop>
												<prop name="CpRangeHigh">0</prop>
												<obj name="ChannelProp" class="ChannelProperty" version="1">
													<prop name="ChannelIdx">0</prop>
												</obj>
												<prop name="ReadOnly">0</prop>
											</obj>
											<obj name="PropertyObject" class="QuantCpLowProp" version="4">
												<prop name="PropertyTypeName">Cp Low</prop>
												<prop name="Position">8</prop>
												<prop name="IsDefault">1</prop>
												<prop name="CpRangeLow">0</prop>
												<obj name="ChannelProp" class="ChannelProperty" version="1">
													<prop name="ChannelIdx">0</prop>
												</obj>
												<prop name="ReadOnly">0</prop>
											</obj>
											<obj name="PropertyObject" class="RQEffProp" version="4">
												<prop name="PropertyTypeName">Efficiency</prop>
												<prop name="Position">8</prop>
												<prop name="IsDefault">1</prop>
												<prop name="Efficiency">2</prop>
												<obj name="ChannelProp" class="ChannelProperty" version="1">
													<prop name="ChannelIdx">0</prop>
												</obj>
											</obj>
											<obj name="PropertyObject" class="ChannelGenotype" version="4">
												<prop name="PropertyTypeName">Melt Geno Genotype</prop>
												<prop name="Position">8</prop>
												<prop name="IsDefault">1</prop>
												<prop name="ReadOnly">1</prop>
												<obj name="ChannelProp" class="ChannelProperty" version="1">
													<prop name="ChannelIdx">0</prop>
												</obj>
											</obj>
											<obj name="PropertyObject" class="GroupChannelTypeProp" version="4">
												<prop name="PropertyTypeName">Melt Geno Sample Type</prop>
												<prop name="Position">8</prop>
												<prop name="IsDefault">0</prop>
												<prop name="GroupSampleType">mstUnknown</prop>
												<obj name="ChannelProp" class="ChannelProperty" version="1">
													<prop name="ChannelIdx">0</prop>
												</obj>
											</obj>
											<obj name="PropertyObject" class="QuantSampleTypeProperty" version="4">
												<prop name="PropertyTypeName">Quantification Sample Type</prop>
												<prop name="Position">8</prop>
												<prop name="IsDefault">0</prop>
												<prop name="SampleType">qsPosCalibrator</prop>
												<obj name="ChannelProp" class="ChannelProperty" version="1">
													<prop name="ChannelIdx">0</prop>
												</obj>
											</obj>
											<obj name="PropertyObject" class="ChannelGenotype" version="4">
												<prop name="PropertyTypeName">Scanning Genotype</prop>
												<prop name="Position">8</prop>
												<prop name="IsDefault">1</prop>
												<prop name="ReadOnly">1</prop>
												<obj name="ChannelProp" class="ChannelProperty" version="1">
													<prop name="ChannelIdx">0</prop>
												</obj>
											</obj>
											<obj name="PropertyObject" class="GroupChannelTypeProp" version="4">
												<prop name="PropertyTypeName">Scanning Sample Type</prop>
												<prop name="Position">8</prop>
												<prop name="IsDefault">0</prop>
												<prop name="GroupSampleType">mstUnknown</prop>
												<obj name="ChannelProp" class="ChannelProperty" version="1">
													<prop name="ChannelIdx">0</prop>
												</obj>
											</obj>
											<obj name="PropertyObject" class="TargetName" version="4">
												<prop name="PropertyTypeName">Target Name</prop>
												<prop name="Position">8</prop>
												<prop name="IsDefault">0</prop>
												<prop name="name">ACT</prop>
												<obj name="ChannelProp" class="ChannelProperty" version="1">
													<prop name="ChannelIdx">0</prop>
												</obj>
											</obj>
											<obj name="PropertyObject" class="RQTargetProperty" version="4">
												<prop name="PropertyTypeName">Target Type</prop>
												<prop name="Position">8</prop>
												<prop name="IsDefault">0</prop>
												<prop name="TargetType">dtReference</prop>
												<obj name="ChannelProp" class="ChannelProperty" version="1">
													<prop name="ChannelIdx">0</prop>
												</obj>
											</obj>
										</list>
									</obj>
								</list>
							</obj>
						</obj>
						<prop name="ChannelPropertyCount">1</prop>
						<prop name="ContainerPosition">8</prop>
						<prop name="HasSampleProperties">1</prop>
						<obj name="SampleProperties" class="PropertyList" version="1">
							<list name="emlist" count="14">
								<obj name="PropertyObject" class="SamplePrefColor" version="4">
									<prop name="PropertyTypeName">Color</prop>
									<prop name="Position">8</prop>
									<prop name="IsDefault">0</prop>
									<prop name="Color">$00404000</prop>
								</obj>
								<obj name="PropertyObject" class="DominantChannelProp" version="4">
									<prop name="PropertyTypeName">Dominant Channel</prop>
									<prop name="Position">8</prop>
									<prop name="IsDefault">0</prop>
									<prop name="DominantChannel">0</prop>
								</obj>
								<obj name="PropertyObject" class="Genotype" version="4">
									<prop name="PropertyTypeName">EndPt Genotype</prop>
									<prop name="Position">8</prop>
									<prop name="IsDefault">1</prop>
									<prop name="ReadOnly">1</prop>
								</obj>
								<obj name="PropertyObject" class="GroupingSample" version="4">
									<prop name="PropertyTypeName">EndPt Sample Type</prop>
									<prop name="Position">8</prop>
									<prop name="IsDefault">0</prop>
									<prop name="GroupSampleType">mstUnknown</prop>
								</obj>
								<obj name="PropertyObject" class="SamplePrefLineStyle" version="4">
									<prop name="PropertyTypeName">Line Style</prop>
									<prop name="Position">8</prop>
									<prop name="IsDefault">0</prop>
									<prop name="LineStyle">psSolid</prop>
								</obj>
								<obj name="PropertyObject" class="GenSampleEditNotes" version="4">
									<prop name="PropertyTypeName">Notes</prop>
									<prop name="Position">8</prop>
									<prop name="IsDefault">1</prop>
								</obj>
								<obj name="PropertyObject" class="SamplePrefPointStyle" version="4">
									<prop name="PropertyTypeName">Point Style</prop>
									<prop name="Position">8</prop>
									<prop name="IsDefault">0</prop>
									<prop name="PointStyle">psNothing</prop>
								</obj>
								<obj name="PropertyObject" class="GenSampleEditPosition" version="4">
									<prop name="PropertyTypeName">Position</prop>
									<prop name="Position">8</prop>
									<prop name="IsDefault">1</prop>
								</obj>
								<obj name="PropertyObject" class="GenSampleEditReplicate" version="4">
									<prop name="PropertyTypeName">Replicate of</prop>
									<prop name="Position">8</prop>
									<prop name="IsDefault">0</prop>
									<prop name="ReplicateOf">6</prop>
								</obj>
								<obj name="PropertyObject" class="HTCSampleID" version="4">
									<prop name="PropertyTypeName">Sample ID</prop>
									<prop name="Position">8</prop>
									<prop name="IsDefault">1</prop>
								</obj>
								<obj name="PropertyObject" class="GenSampleEditName" version="4">
									<prop name="PropertyTypeName">Sample Name</prop>
									<prop name="Position">8</prop>
									<prop name="IsDefault">0</prop>
									<prop name="name">33N</prop>
								</obj>
								<obj name="PropertyObject" class="HTCSamplePrepNotes" version="4">
									<prop name="PropertyTypeName">Sample Prep Notes</prop>
									<prop name="Position">8</prop>
									<prop name="IsDefault">1</prop>
								</obj>
								<obj name="PropertyObject" class="GenSampleEditSubset" version="4">
									<prop name="PropertyTypeName">Subsets</prop>
									<prop name="Position">8</prop>
									<prop name="IsDefault">1</prop>
								</obj>
								<obj name="PropertyObject" class="SamplePrefWidth" version="5">
									<prop name="PropertyTypeName">Width</prop>
									<prop name="Position">8</prop>
									<prop name="IsDefault">1</prop>
									<prop name="Width">1</prop>
								</obj>
							</list>
						</obj>
					</obj>
					<obj name="item" class="SamplePropInfo" version="1">
						<obj name="ChannelProperties" class="ChanPropList" version="2">
							<obj name="ChannelProperties" class="EMList" version="1">
								<list name="emlist" count="1">
									<obj name="item" class="PropertyList" version="1">
										<list name="emlist" count="12">
											<obj name="PropertyObject" class="RQSampleTargetProperty" version="4">
												<prop name="PropertyTypeName">Combined Sample and Target Type</prop>
												<prop name="Position">9</prop>
												<prop name="IsDefault">0</prop>
												<obj name="ChannelProp" class="ChannelProperty" version="1">
													<prop name="ChannelIdx">0</prop>
												</obj>
											</obj>
											<obj name="PropertyObject" class="QuantConcProperty" version="4">
												<prop name="PropertyTypeName">Concentration</prop>
												<prop name="Position">9</prop>
												<prop name="IsDefault">1</prop>
												<prop name="Concentration">0</prop>
												<obj name="ChannelProp" class="ChannelProperty" version="1">
													<prop name="ChannelIdx">0</prop>
												</obj>
												<prop name="ReadOnly">1</prop>
											</obj>
											<obj name="PropertyObject" class="QuantCpHighProp" version="4">
												<prop name="PropertyTypeName">Cp High</prop>
												<prop name="Position">9</prop>
												<prop name="IsDefault">1</prop>
												<prop name="CpRangeHigh">0</prop>
												<obj name="ChannelProp" class="ChannelProperty" version="1">
													<prop name="ChannelIdx">0</prop>
												</obj>
												<prop name="ReadOnly">0</prop>
											</obj>
											<obj name="PropertyObject" class="QuantCpLowProp" version="4">
												<prop name="PropertyTypeName">Cp Low</prop>
												<prop name="Position">9</prop>
												<prop name="IsDefault">1</prop>
												<prop name="CpRangeLow">0</prop>
												<obj name="ChannelProp" class="ChannelProperty" version="1">
													<prop name="ChannelIdx">0</prop>
												</obj>
												<prop name="ReadOnly">0</prop>
											</obj>
											<obj name="PropertyObject" class="RQEffProp" version="4">
												<prop name="PropertyTypeName">Efficiency</prop>
												<prop name="Position">9</prop>
												<prop name="IsDefault">1</prop>
												<prop name="Efficiency">2</prop>
												<obj name="ChannelProp" class="ChannelProperty" version="1">
													<prop name="ChannelIdx">0</prop>
												</obj>
											</obj>
											<obj name="PropertyObject" class="ChannelGenotype" version="4">
												<prop name="PropertyTypeName">Melt Geno Genotype</prop>
												<prop name="Position">9</prop>
												<prop name="IsDefault">1</prop>
												<prop name="ReadOnly">1</prop>
												<obj name="ChannelProp" class="ChannelProperty" version="1">
													<prop name="ChannelIdx">0</prop>
												</obj>
											</obj>
											<obj name="PropertyObject" class="GroupChannelTypeProp" version="4">
												<prop name="PropertyTypeName">Melt Geno Sample Type</prop>
												<prop name="Position">9</prop>
												<prop name="IsDefault">0</prop>
												<prop name="GroupSampleType">mstUnknown</prop>
												<obj name="ChannelProp" class="ChannelProperty" version="1">
													<prop name="ChannelIdx">0</prop>
												</obj>
											</obj>
											<obj name="PropertyObject" class="QuantSampleTypeProperty" version="4">
												<prop name="PropertyTypeName">Quantification Sample Type</prop>
												<prop name="Position">9</prop>
												<prop name="IsDefault">0</prop>
												<prop name="SampleType">qsPosCalibrator</prop>
												<obj name="ChannelProp" class="ChannelProperty" version="1">
													<prop name="ChannelIdx">0</prop>
												</obj>
											</obj>
											<obj name="PropertyObject" class="ChannelGenotype" version="4">
												<prop name="PropertyTypeName">Scanning Genotype</prop>
												<prop name="Position">9</prop>
												<prop name="IsDefault">1</prop>
												<prop name="ReadOnly">1</prop>
												<obj name="ChannelProp" class="ChannelProperty" version="1">
													<prop name="ChannelIdx">0</prop>
												</obj>
											</obj>
											<obj name="PropertyObject" class="GroupChannelTypeProp" version="4">
												<prop name="PropertyTypeName">Scanning Sample Type</prop>
												<prop name="Position">9</prop>
												<prop name="IsDefault">0</prop>
												<prop name="GroupSampleType">mstUnknown</prop>
												<obj name="ChannelProp" class="ChannelProperty" version="1">
													<prop name="ChannelIdx">0</prop>
												</obj>
											</obj>
											<obj name="PropertyObject" class="TargetName" version="4">
												<prop name="PropertyTypeName">Target Name</prop>
												<prop name="Position">9</prop>
												<prop name="IsDefault">0</prop>
												<prop name="name">C1Q</prop>
												<obj name="ChannelProp" class="ChannelProperty" version="1">
													<prop name="ChannelIdx">0</prop>
												</obj>
											</obj>
											<obj name="PropertyObject" class="RQTargetProperty" version="4">
												<prop name="PropertyTypeName">Target Type</prop>
												<prop name="Position">9</prop>
												<prop name="IsDefault">0</prop>
												<prop name="TargetType">dtTarget</prop>
												<obj name="ChannelProp" class="ChannelProperty" version="1">
													<prop name="ChannelIdx">0</prop>
												</obj>
											</obj>
										</list>
									</obj>
								</list>
							</obj>
						</obj>
						<prop name="ChannelPropertyCount">1</prop>
						<prop name="ContainerPosition">9</prop>
						<prop name="HasSampleProperties">1</prop>
						<obj name="SampleProperties" class="PropertyList" version="1">
							<list name="emlist" count="14">
								<obj name="PropertyObject" class="SamplePrefColor" version="4">
									<prop name="PropertyTypeName">Color</prop>
									<prop name="Position">9</prop>
									<prop name="IsDefault">0</prop>
									<prop name="Color">$004080FF</prop>
								</obj>
								<obj name="PropertyObject" class="DominantChannelProp" version="4">
									<prop name="PropertyTypeName">Dominant Channel</prop>
									<prop name="Position">9</prop>
									<prop name="IsDefault">0</prop>
									<prop name="DominantChannel">0</prop>
								</obj>
								<obj name="PropertyObject" class="Genotype" version="4">
									<prop name="PropertyTypeName">EndPt Genotype</prop>
									<prop name="Position">9</prop>
									<prop name="IsDefault">1</prop>
									<prop name="ReadOnly">1</prop>
								</obj>
								<obj name="PropertyObject" class="GroupingSample" version="4">
									<prop name="PropertyTypeName">EndPt Sample Type</prop>
									<prop name="Position">9</prop>
									<prop name="IsDefault">0</prop>
									<prop name="GroupSampleType">mstUnknown</prop>
								</obj>
								<obj name="PropertyObject" class="SamplePrefLineStyle" version="4">
									<prop name="PropertyTypeName">Line Style</prop>
									<prop name="Position">9</prop>
									<prop name="IsDefault">0</prop>
									<prop name="LineStyle">psSolid</prop>
								</obj>
								<obj name="PropertyObject" class="GenSampleEditNotes" version="4">
									<prop name="PropertyTypeName">Notes</prop>
									<prop name="Position">9</prop>
									<prop name="IsDefault">1</prop>
								</obj>
								<obj name="PropertyObject" class="SamplePrefPointStyle" version="4">
									<prop name="PropertyTypeName">Point Style</prop>
									<prop name="Position">9</prop>
									<prop name="IsDefault">0</prop>
									<prop name="PointStyle">psNothing</prop>
								</obj>
								<obj name="PropertyObject" class="GenSampleEditPosition" version="4">
									<prop name="PropertyTypeName">Position</prop>
									<prop name="Position">9</prop>
									<prop name="IsDefault">1</prop>
								</obj>
								<obj name="PropertyObject" class="GenSampleEditReplicate" version="4">
									<prop name="PropertyTypeName">Replicate of</prop>
									<prop name="Position">9</prop>
									<prop name="IsDefault">0</prop>
									<prop name="ReplicateOf">9</prop>
								</obj>
								<obj name="PropertyObject" class="HTCSampleID" version="4">
									<prop name="PropertyTypeName">Sample ID</prop>
									<prop name="Position">9</prop>
									<prop name="IsDefault">1</prop>
								</obj>
								<obj name="PropertyObject" class="GenSampleEditName" version="4">
									<prop name="PropertyTypeName">Sample Name</prop>
									<prop name="Position">9</prop>
									<prop name="IsDefault">0</prop>
									<prop name="name">33N</prop>
								</obj>
								<obj name="PropertyObject" class="HTCSamplePrepNotes" version="4">
									<prop name="PropertyTypeName">Sample Prep Notes</prop>
									<prop name="Position">9</prop>
									<prop name="IsDefault">1</prop>
								</obj>
								<obj name="PropertyObject" class="GenSampleEditSubset" version="4">
									<prop name="PropertyTypeName">Subsets</prop>
									<prop name="Position">9</prop>
									<prop name="IsDefault">1</prop>
								</obj>
								<obj name="PropertyObject" class="SamplePrefWidth" version="5">
									<prop name="PropertyTypeName">Width</prop>
									<prop name="Position">9</prop>
									<prop name="IsDefault">1</prop>
									<prop name="Width">1</prop>
								</obj>
							</list>
						</obj>
					</obj>
					<obj name="item" class="SamplePropInfo" version="1">
						<obj name="ChannelProperties" class="ChanPropList" version="2">
							<obj name="ChannelProperties" class="EMList" version="1">
								<list name="emlist" count="1">
									<obj name="item" class="PropertyList" version="1">
										<list name="emlist" count="12">
											<obj name="PropertyObject" class="RQSampleTargetProperty" version="4">
												<prop name="PropertyTypeName">Combined Sample and Target Type</prop>
												<prop name="Position">10</prop>
												<prop name="IsDefault">0</prop>
												<obj name="ChannelProp" class="ChannelProperty" version="1">
													<prop name="ChannelIdx">0</prop>
												</obj>
											</obj>
											<obj name="PropertyObject" class="QuantConcProperty" version="4">
												<prop name="PropertyTypeName">Concentration</prop>
												<prop name="Position">10</prop>
												<prop name="IsDefault">1</prop>
												<prop name="Concentration">0</prop>
												<obj name="ChannelProp" class="ChannelProperty" version="1">
													<prop name="ChannelIdx">0</prop>
												</obj>
												<prop name="ReadOnly">1</prop>
											</obj>
											<obj name="PropertyObject" class="QuantCpHighProp" version="4">
												<prop name="PropertyTypeName">Cp High</prop>
												<prop name="Position">10</prop>
												<prop name="IsDefault">1</prop>
												<prop name="CpRangeHigh">0</prop>
												<obj name="ChannelProp" class="ChannelProperty" version="1">
													<prop name="ChannelIdx">0</prop>
												</obj>
												<prop name="ReadOnly">0</prop>
											</obj>
											<obj name="PropertyObject" class="QuantCpLowProp" version="4">
												<prop name="PropertyTypeName">Cp Low</prop>
												<prop name="Position">10</prop>
												<prop name="IsDefault">1</prop>
												<prop name="CpRangeLow">0</prop>
												<obj name="ChannelProp" class="ChannelProperty" version="1">
													<prop name="ChannelIdx">0</prop>
												</obj>
												<prop name="ReadOnly">0</prop>
											</obj>
											<obj name="PropertyObject" class="RQEffProp" version="4">
												<prop name="PropertyTypeName">Efficiency</prop>
												<prop name="Position">10</prop>
												<prop name="IsDefault">1</prop>
												<prop name="Efficiency">2</prop>
												<obj name="ChannelProp" class="ChannelProperty" version="1">
													<prop name="ChannelIdx">0</prop>
												</obj>
											</obj>
											<obj name="PropertyObject" class="ChannelGenotype" version="4">
												<prop name="PropertyTypeName">Melt Geno Genotype</prop>
												<prop name="Position">10</prop>
												<prop name="IsDefault">1</prop>
												<prop name="ReadOnly">1</prop>
												<obj name="ChannelProp" class="ChannelProperty" version="1">
													<prop name="ChannelIdx">0</prop>
												</obj>
											</obj>
											<obj name="PropertyObject" class="GroupChannelTypeProp" version="4">
												<prop name="PropertyTypeName">Melt Geno Sample Type</prop>
												<prop name="Position">10</prop>
												<prop name="IsDefault">0</prop>
												<prop name="GroupSampleType">mstUnknown</prop>
												<obj name="ChannelProp" class="ChannelProperty" version="1">
													<prop name="ChannelIdx">0</prop>
												</obj>
											</obj>
											<obj name="PropertyObject" class="QuantSampleTypeProperty" version="4">
												<prop name="PropertyTypeName">Quantification Sample Type</prop>
												<prop name="Position">10</prop>
												<prop name="IsDefault">0</prop>
												<prop name="SampleType">qsPosCalibrator</prop>
												<obj name="ChannelProp" class="ChannelProperty" version="1">
													<prop name="ChannelIdx">0</prop>
												</obj>
											</obj>
											<obj name="PropertyObject" class="ChannelGenotype" version="4">
												<prop name="PropertyTypeName">Scanning Genotype</prop>
												<prop name="Position">10</prop>
												<prop name="IsDefault">1</prop>
												<prop name="ReadOnly">1</prop>
												<obj name="ChannelProp" class="ChannelProperty" version="1">
													<prop name="ChannelIdx">0</prop>
												</obj>
											</obj>
											<obj name="PropertyObject" class="GroupChannelTypeProp" version="4">
												<prop name="PropertyTypeName">Scanning Sample Type</prop>
												<prop name="Position">10</prop>
												<prop name="IsDefault">0</prop>
												<prop name="GroupSampleType">mstUnknown</prop>
												<obj name="ChannelProp" class="ChannelProperty" version="1">
													<prop name="ChannelIdx">0</prop>
												</obj>
											</obj>
											<obj name="PropertyObject" class="TargetName" version="4">
												<prop name="PropertyTypeName">Target Name</prop>
												<prop name="Position">10</prop>
												<prop name="IsDefault">0</prop>
												<prop name="name">C1Q</prop>
												<obj name="ChannelProp" class="ChannelProperty" version="1">
													<prop name="ChannelIdx">0</prop>
												</obj>
											</obj>
											<obj name="PropertyObject" class="RQTargetProperty" version="4">
												<prop name="PropertyTypeName">Target Type</prop>
												<prop name="Position">10</prop>
												<prop name="IsDefault">0</prop>
												<prop name="TargetType">dtTarget</prop>
												<obj name="ChannelProp" class="ChannelProperty" version="1">
													<prop name="ChannelIdx">0</prop>
												</obj>
											</obj>
										</list>
									</obj>
								</list>
							</obj>
						</obj>
						<prop name="ChannelPropertyCount">1</prop>
						<prop name="ContainerPosition">10</prop>
						<prop name="HasSampleProperties">1</prop>
						<obj name="SampleProperties" class="PropertyList" version="1">
							<list name="emlist" count="14">
								<obj name="PropertyObject" class="SamplePrefColor" version="4">
									<prop name="PropertyTypeName">Color</prop>
									<prop name="Position">10</prop>
									<prop name="IsDefault">0</prop>
									<prop name="Color">$00FD0299</prop>
								</obj>
								<obj name="PropertyObject" class="DominantChannelProp" version="4">
									<prop name="PropertyTypeName">Dominant Channel</prop>
									<prop name="Position">10</prop>
									<prop name="IsDefault">0</prop>
									<prop name="DominantChannel">0</prop>
								</obj>
								<obj name="PropertyObject" class="Genotype" version="4">
									<prop name="PropertyTypeName">EndPt Genotype</prop>
									<prop name="Position">10</prop>
									<prop name="IsDefault">1</prop>
									<prop name="ReadOnly">1</prop>
								</obj>
								<obj name="PropertyObject" class="GroupingSample" version="4">
									<prop name="PropertyTypeName">EndPt Sample Type</prop>
									<prop name="Position">10</prop>
									<prop name="IsDefault">0</prop>
									<prop name="GroupSampleType">mstUnknown</prop>
								</obj>
								<obj name="PropertyObject" class="SamplePrefLineStyle" version="4">
									<prop name="PropertyTypeName">Line Style</prop>
									<prop name="Position">10</prop>
									<prop name="IsDefault">0</prop>
									<prop name="LineStyle">psSolid</prop>
								</obj>
								<obj name="PropertyObject" class="GenSampleEditNotes" version="4">
									<prop name="PropertyTypeName">Notes</prop>
									<prop name="Position">10</prop>
									<prop name="IsDefault">1</prop>
								</obj>
								<obj name="PropertyObject" class="SamplePrefPointStyle" version="4">
									<prop name="PropertyTypeName">Point Style</prop>
									<prop name="Position">10</prop>
									<prop name="IsDefault">0</prop>
									<prop name="PointStyle">psNothing</prop>
								</obj>
								<obj name="PropertyObject" class="GenSampleEditPosition" version="4">
									<prop name="PropertyTypeName">Position</prop>
									<prop name="Position">10</prop>
									<prop name="IsDefault">1</prop>
								</obj>
								<obj name="PropertyObject" class="GenSampleEditReplicate" version="4">
									<prop name="PropertyTypeName">Replicate of</prop>
									<prop name="Position">10</prop>
									<prop name="IsDefault">0</prop>
									<prop name="ReplicateOf">9</prop>
								</obj>
								<obj name="PropertyObject" class="HTCSampleID" version="4">
									<prop name="PropertyTypeName">Sample ID</prop>
									<prop name="Position">10</prop>
									<prop name="IsDefault">1</prop>
								</obj>
								<obj name="PropertyObject" class="GenSampleEditName" version="4">
									<prop name="PropertyTypeName">Sample Name</prop>
									<prop name="Position">10</prop>
									<prop name="IsDefault">0</prop>
									<prop name="name">33N</prop>
								</obj>
								<obj name="PropertyObject" class="HTCSamplePrepNotes" version="4">
									<prop name="PropertyTypeName">Sample Prep Notes</prop>
									<prop name="Position">10</prop>
									<prop name="IsDefault">1</prop>
								</obj>
								<obj name="PropertyObject" class="GenSampleEditSubset" version="4">
									<prop name="PropertyTypeName">Subsets</prop>
									<prop name="Position">10</prop>
									<prop name="IsDefault">1</prop>
								</obj>
								<obj name="PropertyObject" class="SamplePrefWidth" version="5">
									<prop name="PropertyTypeName">Width</prop>
									<prop name="Position">10</prop>
									<prop name="IsDefault">1</prop>
									<prop name="Width">1</prop>
								</obj>
							</list>
						</obj>
					</obj>
					<obj name="item" class="SamplePropInfo" version="1">
						<obj name="ChannelProperties" class="ChanPropList" version="2">
							<obj name="ChannelProperties" class="EMList" version="1">
								<list name="emlist" count="1">
									<obj name="item" class="PropertyList" version="1">
										<list name="emlist" count="12">
											<obj name="PropertyObject" class="RQSampleTargetProperty" version="4">
												<prop name="PropertyTypeName">Combined Sample and Target Type</prop>
												<prop name="Position">11</prop>
												<prop name="IsDefault">0</prop>
												<obj name="ChannelProp" class="ChannelProperty" version="1">
													<prop name="ChannelIdx">0</prop>
												</obj>
											</obj>
											<obj name="PropertyObject" class="QuantConcProperty" version="4">
												<prop name="PropertyTypeName">Concentration</prop>
												<prop name="Position">11</prop>
												<prop name="IsDefault">1</prop>
												<prop name="Concentration">0</prop>
												<obj name="ChannelProp" class="ChannelProperty" version="1">
													<prop name="ChannelIdx">0</prop>
												</obj>
												<prop name="ReadOnly">1</prop>
											</obj>
											<obj name="PropertyObject" class="QuantCpHighProp" version="4">
												<prop name="PropertyTypeName">Cp High</prop>
												<prop name="Position">11</prop>
												<prop name="IsDefault">1</prop>
												<prop name="CpRangeHigh">0</prop>
												<obj name="ChannelProp" class="ChannelProperty" version="1">
													<prop name="ChannelIdx">0</prop>
												</obj>
												<prop name="ReadOnly">0</prop>
											</obj>
											<obj name="PropertyObject" class="QuantCpLowProp" version="4">
												<prop name="PropertyTypeName">Cp Low</prop>
												<prop name="Position">11</prop>
												<prop name="IsDefault">1</prop>
												<prop name="CpRangeLow">0</prop>
												<obj name="ChannelProp" class="ChannelProperty" version="1">
													<prop name="ChannelIdx">0</prop>
												</obj>
												<prop name="ReadOnly">0</prop>
											</obj>
											<obj name="PropertyObject" class="RQEffProp" version="4">
												<prop name="PropertyTypeName">Efficiency</prop>
												<prop name="Position">11</prop>
												<prop name="IsDefault">1</prop>
												<prop name="Efficiency">2</prop>
												<obj name="ChannelProp" class="ChannelProperty" version="1">
													<prop name="ChannelIdx">0</prop>
												</obj>
											</obj>
											<obj name="PropertyObject" class="ChannelGenotype" version="4">
												<prop name="PropertyTypeName">Melt Geno Genotype</prop>
												<prop name="Position">11</prop>
												<prop name="IsDefault">1</prop>
												<prop name="ReadOnly">1</prop>
												<obj name="ChannelProp" class="ChannelProperty" version="1">
													<prop name="ChannelIdx">0</prop>
												</obj>
											</obj>
											<obj name="PropertyObject" class="GroupChannelTypeProp" version="4">
												<prop name="PropertyTypeName">Melt Geno Sample Type</prop>
												<prop name="Position">11</prop>
												<prop name="IsDefault">0</prop>
												<prop name="GroupSampleType">mstUnknown</prop>
												<obj name="ChannelProp" class="ChannelProperty" version="1">
													<prop name="ChannelIdx">0</prop>
												</obj>
											</obj>
											<obj name="PropertyObject" class="QuantSampleTypeProperty" version="4">
												<prop name="PropertyTypeName">Quantification Sample Type</prop>
												<prop name="Position">11</prop>
												<prop name="IsDefault">0</prop>
												<prop name="SampleType">qsPosCalibrator</prop>
												<obj name="ChannelProp" class="ChannelProperty" version="1">
													<prop name="ChannelIdx">0</prop>
												</obj>
											</obj>
											<obj name="PropertyObject" class="ChannelGenotype" version="4">
												<prop name="PropertyTypeName">Scanning Genotype</prop>
												<prop name="Position">11</prop>
												<prop name="IsDefault">1</prop>
												<prop name="ReadOnly">1</prop>
												<obj name="ChannelProp" class="ChannelProperty" version="1">
													<prop name="ChannelIdx">0</prop>
												</obj>
											</obj>
											<obj name="PropertyObject" class="GroupChannelTypeProp" version="4">
												<prop name="PropertyTypeName">Scanning Sample Type</prop>
												<prop name="Position">11</prop>
												<prop name="IsDefault">0</prop>
												<prop name="GroupSampleType">mstUnknown</prop>
												<obj name="ChannelProp" class="ChannelProperty" version="1">
													<prop name="ChannelIdx">0</prop>
												</obj>
											</obj>
											<obj name="PropertyObject" class="TargetName" version="4">
												<prop name="PropertyTypeName">Target Name</prop>
												<prop name="Position">11</prop>
												<prop name="IsDefault">0</prop>
												<prop name="name">C1Q</prop>
												<obj name="ChannelProp" class="ChannelProperty" version="1">
													<prop name="ChannelIdx">0</prop>
												</obj>
											</obj>
											<obj name="PropertyObject" class="RQTargetProperty" version="4">
												<prop name="PropertyTypeName">Target Type</prop>
												<prop name="Position">11</prop>
												<prop name="IsDefault">0</prop>
												<prop name="TargetType">dtTarget</prop>
												<obj name="ChannelProp" class="ChannelProperty" version="1">
													<prop name="ChannelIdx">0</prop>
												</obj>
											</obj>
										</list>
									</obj>
								</list>
							</obj>
						</obj>
						<prop name="ChannelPropertyCount">1</prop>
						<prop name="ContainerPosition">11</prop>
						<prop name="HasSampleProperties">1</prop>
						<obj name="SampleProperties" class="PropertyList" version="1">
							<list name="emlist" count="14">
								<obj name="PropertyObject" class="SamplePrefColor" version="4">
									<prop name="PropertyTypeName">Color</prop>
									<prop name="Position">11</prop>
									<prop name="IsDefault">0</prop>
									<prop name="Color">$0026C4B8</prop>
								</obj>
								<obj name="PropertyObject" class="DominantChannelProp" version="4">
									<prop name="PropertyTypeName">Dominant Channel</prop>
									<prop name="Position">11</prop>
									<prop name="IsDefault">0</prop>
									<prop name="DominantChannel">0</prop>
								</obj>
								<obj name="PropertyObject" class="Genotype" version="4">
									<prop name="PropertyTypeName">EndPt Genotype</prop>
									<prop name="Position">11</prop>
									<prop name="IsDefault">1</prop>
									<prop name="ReadOnly">1</prop>
								</obj>
								<obj name="PropertyObject" class="GroupingSample" version="4">
									<prop name="PropertyTypeName">EndPt Sample Type</prop>
									<prop name="Position">11</prop>
									<prop name="IsDefault">0</prop>
									<prop name="GroupSampleType">mstUnknown</prop>
								</obj>
								<obj name="PropertyObject" class="SamplePrefLineStyle" version="4">
									<prop name="PropertyTypeName">Line Style</prop>
									<prop name="Position">11</prop>
									<prop name="IsDefault">0</prop>
									<prop name="LineStyle">psSolid</prop>
								</obj>
								<obj name="PropertyObject" class="GenSampleEditNotes" version="4">
									<prop name="PropertyTypeName">Notes</prop>
									<prop name="Position">11</prop>
									<prop name="IsDefault">1</prop>
								</obj>
								<obj name="PropertyObject" class="SamplePrefPointStyle" version="4">
									<prop name="PropertyTypeName">Point Style</prop>
									<prop name="Position">11</prop>
									<prop name="IsDefault">0</prop>
									<prop name="PointStyle">psNothing</prop>
								</obj>
								<obj name="PropertyObject" class="GenSampleEditPosition" version="4">
									<prop name="PropertyTypeName">Position</prop>
									<prop name="Position">11</prop>
									<prop name="IsDefault">1</prop>
								</obj>
								<obj name="PropertyObject" class="GenSampleEditReplicate" version="4">
									<prop name="PropertyTypeName">Replicate of</prop>
									<prop name="Position">11</prop>
									<prop name="IsDefault">0</prop>
									<prop name="ReplicateOf">9</prop>
								</obj>
								<obj name="PropertyObject" class="HTCSampleID" version="4">
									<prop name="PropertyTypeName">Sample ID</prop>
									<prop name="Position">11</prop>
									<prop name="IsDefault">1</prop>
								</obj>
								<obj name="PropertyObject" class="GenSampleEditName" version="4">
									<prop name="PropertyTypeName">Sample Name</prop>
									<prop name="Position">11</prop>
									<prop name="IsDefault">0</prop>
									<prop name="name">33N</prop>
								</obj>
								<obj name="PropertyObject" class="HTCSamplePrepNotes" version="4">
									<prop name="PropertyTypeName">Sample Prep Notes</prop>
									<prop name="Position">11</prop>
									<prop name="IsDefault">1</prop>
								</obj>
								<obj name="PropertyObject" class="GenSampleEditSubset" version="4">
									<prop name="PropertyTypeName">Subsets</prop>
									<prop name="Position">11</prop>
									<prop name="IsDefault">1</prop>
								</obj>
								<obj name="PropertyObject" class="SamplePrefWidth" version="5">
									<prop name="PropertyTypeName">Width</prop>
									<prop name="Position">11</prop>
									<prop name="IsDefault">1</prop>
									<prop name="Width">1</prop>
								</obj>
							</list>
						</obj>
					</obj>
					<obj name="item" class="SamplePropInfo" version="1">
						<obj name="ChannelProperties" class="ChanPropList" version="2">
							<obj name="ChannelProperties" class="EMList" version="1">
								<list name="emlist" count="1">
									<obj name="item" class="PropertyList" version="1">
										<list name="emlist" count="12">
											<obj name="PropertyObject" class="RQSampleTargetProperty" version="4">
												<prop name="PropertyTypeName">Combined Sample and Target Type</prop>
												<prop name="Position">12</prop>
												<prop name="IsDefault">0</prop>
												<obj name="ChannelProp" class="ChannelProperty" version="1">
													<prop name="ChannelIdx">0</prop>
												</obj>
											</obj>
											<obj name="PropertyObject" class="QuantConcProperty" version="4">
												<prop name="PropertyTypeName">Concentration</prop>
												<prop name="Position">12</prop>
												<prop name="IsDefault">1</prop>
												<prop name="Concentration">0</prop>
												<obj name="ChannelProp" class="ChannelProperty" version="1">
													<prop name="ChannelIdx">0</prop>
												</obj>
												<prop name="ReadOnly">1</prop>
											</obj>
											<obj name="PropertyObject" class="QuantCpHighProp" version="4">
												<prop name="PropertyTypeName">Cp High</prop>
												<prop name="Position">12</prop>
												<prop name="IsDefault">1</prop>
												<prop name="CpRangeHigh">0</prop>
												<obj name="ChannelProp" class="ChannelProperty" version="1">
													<prop name="ChannelIdx">0</prop>
												</obj>
												<prop name="ReadOnly">1</prop>
											</obj>
											<obj name="PropertyObject" class="QuantCpLowProp" version="4">
												<prop name="PropertyTypeName">Cp Low</prop>
												<prop name="Position">12</prop>
												<prop name="IsDefault">1</prop>
												<prop name="CpRangeLow">0</prop>
												<obj name="ChannelProp" class="ChannelProperty" version="1">
													<prop name="ChannelIdx">0</prop>
												</obj>
												<prop name="ReadOnly">1</prop>
											</obj>
											<obj name="PropertyObject" class="RQEffProp" version="4">
												<prop name="PropertyTypeName">Efficiency</prop>
												<prop name="Position">12</prop>
												<prop name="IsDefault">1</prop>
												<prop name="Efficiency">2</prop>
												<obj name="ChannelProp" class="ChannelProperty" version="1">
													<prop name="ChannelIdx">0</prop>
												</obj>
											</obj>
											<obj name="PropertyObject" class="ChannelGenotype" version="4">
												<prop name="PropertyTypeName">Melt Geno Genotype</prop>
												<prop name="Position">12</prop>
												<prop name="IsDefault">1</prop>
												<prop name="ReadOnly">1</prop>
												<obj name="ChannelProp" class="ChannelProperty" version="1">
													<prop name="ChannelIdx">0</prop>
												</obj>
											</obj>
											<obj name="PropertyObject" class="GroupChannelTypeProp" version="4">
												<prop name="PropertyTypeName">Melt Geno Sample Type</prop>
												<prop name="Position">12</prop>
												<prop name="IsDefault">0</prop>
												<prop name="GroupSampleType">mstUnknown</prop>
												<obj name="ChannelProp" class="ChannelProperty" version="1">
													<prop name="ChannelIdx">0</prop>
												</obj>
											</obj>
											<obj name="PropertyObject" class="QuantSampleTypeProperty" version="4">
												<prop name="PropertyTypeName">Quantification Sample Type</prop>
												<prop name="Position">12</prop>
												<prop name="IsDefault">0</prop>
												<prop name="SampleType">qsUnknown</prop>
												<obj name="ChannelProp" class="ChannelProperty" version="1">
													<prop name="ChannelIdx">0</prop>
												</obj>
											</obj>
											<obj name="PropertyObject" class="ChannelGenotype" version="4">
												<prop name="PropertyTypeName">Scanning Genotype</prop>
												<prop name="Position">12</prop>
												<prop name="IsDefault">1</prop>
												<prop name="ReadOnly">1</prop>
												<obj name="ChannelProp" class="ChannelProperty" version="1">
													<prop name="ChannelIdx">0</prop>
												</obj>
											</obj>
											<obj name="PropertyObject" class="GroupChannelTypeProp" version="4">
												<prop name="PropertyTypeName">Scanning Sample Type</prop>
												<prop name="Position">12</prop>
												<prop name="IsDefault">0</prop>
												<prop name="GroupSampleType">mstUnknown</prop>
												<obj name="ChannelProp" class="ChannelProperty" version="1">
													<prop name="ChannelIdx">0</prop>
												</obj>
											</obj>
											<obj name="PropertyObject" class="TargetName" version="4">
												<prop name="PropertyTypeName">Target Name</prop>
												<prop name="Position">12</prop>
												<prop name="IsDefault">0</prop>
												<prop name="name">ACT</prop>
												<obj name="ChannelProp" class="ChannelProperty" version="1">
													<prop name="ChannelIdx">0</prop>
												</obj>
											</obj>
											<obj name="PropertyObject" class="RQTargetProperty" version="4">
												<prop name="PropertyTypeName">Target Type</prop>
												<prop name="Position">12</prop>
												<prop name="IsDefault">0</prop>
												<prop name="TargetType">dtReference</prop>
												<obj name="ChannelProp" class="ChannelProperty" version="1">
													<prop name="ChannelIdx">0</prop>
												</obj>
											</obj>
										</list>
									</obj>
								</list>
							</obj>
						</obj>
						<prop name="ChannelPropertyCount">1</prop>
						<prop name="ContainerPosition">12</prop>
						<prop name="HasSampleProperties">1</prop>
						<obj name="SampleProperties" class="PropertyList" version="1">
							<list name="emlist" count="14">
								<obj name="PropertyObject" class="SamplePrefColor" version="4">
									<prop name="PropertyTypeName">Color</prop>
									<prop name="Position">12</prop>
									<prop name="IsDefault">0</prop>
									<prop name="Color">$00FF8000</prop>
								</obj>
								<obj name="PropertyObject" class="DominantChannelProp" version="4">
									<prop name="PropertyTypeName">Dominant Channel</prop>
									<prop name="Position">12</prop>
									<prop name="IsDefault">0</prop>
									<prop name="DominantChannel">0</prop>
								</obj>
								<obj name="PropertyObject" class="Genotype" version="4">
									<prop name="PropertyTypeName">EndPt Genotype</prop>
									<prop name="Position">12</prop>
									<prop name="IsDefault">1</prop>
									<prop name="ReadOnly">1</prop>
								</obj>
								<obj name="PropertyObject" class="GroupingSample" version="4">
									<prop name="PropertyTypeName">EndPt Sample Type</prop>
									<prop name="Position">12</prop>
									<prop name="IsDefault">0</prop>
									<prop name="GroupSampleType">mstUnknown</prop>
								</obj>
								<obj name="PropertyObject" class="SamplePrefLineStyle" version="4">
									<prop name="PropertyTypeName">Line Style</prop>
									<prop name="Position">12</prop>
									<prop name="IsDefault">0</prop>
									<prop name="LineStyle">psSolid</prop>
								</obj>
								<obj name="PropertyObject" class="GenSampleEditNotes" version="4">
									<prop name="PropertyTypeName">Notes</prop>
									<prop name="Position">12</prop>
									<prop name="IsDefault">1</prop>
								</obj>
								<obj name="PropertyObject" class="SamplePrefPointStyle" version="4">
									<prop name="PropertyTypeName">Point Style</prop>
									<prop name="Position">12</prop>
									<prop name="IsDefault">0</prop>
									<prop name="PointStyle">psNothing</prop>
								</obj>
								<obj name="PropertyObject" class="GenSampleEditPosition" version="4">
									<prop name="PropertyTypeName">Position</prop>
									<prop name="Position">12</prop>
									<prop name="IsDefault">1</prop>
								</obj>
								<obj name="PropertyObject" class="GenSampleEditReplicate" version="4">
									<prop name="PropertyTypeName">Replicate of</prop>
									<prop name="Position">12</prop>
									<prop name="IsDefault">0</prop>
									<prop name="ReplicateOf">12</prop>
								</obj>
								<obj name="PropertyObject" class="HTCSampleID" version="4">
									<prop name="PropertyTypeName">Sample ID</prop>
									<prop name="Position">12</prop>
									<prop name="IsDefault">1</prop>
								</obj>
								<obj name="PropertyObject" class="GenSampleEditName" version="4">
									<prop name="PropertyTypeName">Sample Name</prop>
									<prop name="Position">12</prop>
									<prop name="IsDefault">0</prop>
									<prop name="name">3C</prop>
								</obj>
								<obj name="PropertyObject" class="HTCSamplePrepNotes" version="4">
									<prop name="PropertyTypeName">Sample Prep Notes</prop>
									<prop name="Position">12</prop>
									<prop name="IsDefault">1</prop>
								</obj>
								<obj name="PropertyObject" class="GenSampleEditSubset" version="4">
									<prop name="PropertyTypeName">Subsets</prop>
									<prop name="Position">12</prop>
									<prop name="IsDefault">1</prop>
								</obj>
								<obj name="PropertyObject" class="SamplePrefWidth" version="5">
									<prop name="PropertyTypeName">Width</prop>
									<prop name="Position">12</prop>
									<prop name="IsDefault">1</prop>
									<prop name="Width">1</prop>
								</obj>
							</list>
						</obj>
					</obj>
					<obj name="item" class="SamplePropInfo" version="1">
						<obj name="ChannelProperties" class="ChanPropList" version="2">
							<obj name="ChannelProperties" class="EMList" version="1">
								<list name="emlist" count="1">
									<obj name="item" class="PropertyList" version="1">
										<list name="emlist" count="12">
											<obj name="PropertyObject" class="RQSampleTargetProperty" version="4">
												<prop name="PropertyTypeName">Combined Sample and Target Type</prop>
												<prop name="Position">13</prop>
												<prop name="IsDefault">0</prop>
												<obj name="ChannelProp" class="ChannelProperty" version="1">
													<prop name="ChannelIdx">0</prop>
												</obj>
											</obj>
											<obj name="PropertyObject" class="QuantConcProperty" version="4">
												<prop name="PropertyTypeName">Concentration</prop>
												<prop name="Position">13</prop>
												<prop name="IsDefault">1</prop>
												<prop name="Concentration">0</prop>
												<obj name="ChannelProp" class="ChannelProperty" version="1">
													<prop name="ChannelIdx">0</prop>
												</obj>
												<prop name="ReadOnly">1</prop>
											</obj>
											<obj name="PropertyObject" class="QuantCpHighProp" version="4">
												<prop name="PropertyTypeName">Cp High</prop>
												<prop name="Position">13</prop>
												<prop name="IsDefault">1</prop>
												<prop name="CpRangeHigh">0</prop>
												<obj name="ChannelProp" class="ChannelProperty" version="1">
													<prop name="ChannelIdx">0</prop>
												</obj>
												<prop name="ReadOnly">1</prop>
											</obj>
											<obj name="PropertyObject" class="QuantCpLowProp" version="4">
												<prop name="PropertyTypeName">Cp Low</prop>
												<prop name="Position">13</prop>
												<prop name="IsDefault">1</prop>
												<prop name="CpRangeLow">0</prop>
												<obj name="ChannelProp" class="ChannelProperty" version="1">
													<prop name="ChannelIdx">0</prop>
												</obj>
												<prop name="ReadOnly">1</prop>
											</obj>
											<obj name="PropertyObject" class="RQEffProp" version="4">
												<prop name="PropertyTypeName">Efficiency</prop>
												<prop name="Position">13</prop>
												<prop name="IsDefault">1</prop>
												<prop name="Efficiency">2</prop>
												<obj name="ChannelProp" class="ChannelProperty" version="1">
													<prop name="ChannelIdx">0</prop>
												</obj>
											</obj>
											<obj name="PropertyObject" class="ChannelGenotype" version="4">
												<prop name="PropertyTypeName">Melt Geno Genotype</prop>
												<prop name="Position">13</prop>
												<prop name="IsDefault">1</prop>
												<prop name="ReadOnly">1</prop>
												<obj name="ChannelProp" class="ChannelProperty" version="1">
													<prop name="ChannelIdx">0</prop>
												</obj>
											</obj>
											<obj name="PropertyObject" class="GroupChannelTypeProp" version="4">
												<prop name="PropertyTypeName">Melt Geno Sample Type</prop>
												<prop name="Position">13</prop>
												<prop name="IsDefault">0</prop>
												<prop name="GroupSampleType">mstUnknown</prop>
												<obj name="ChannelProp" class="ChannelProperty" version="1">
													<prop name="ChannelIdx">0</prop>
												</obj>
											</obj>
											<obj name="PropertyObject" class="QuantSampleTypeProperty" version="4">
												<prop name="PropertyTypeName">Quantification Sample Type</prop>
												<prop name="Position">13</prop>
												<prop name="IsDefault">0</prop>
												<prop name="SampleType">qsUnknown</prop>
												<obj name="ChannelProp" class="ChannelProperty" version="1">
													<prop name="ChannelIdx">0</prop>
												</obj>
											</obj>
											<obj name="PropertyObject" class="ChannelGenotype" version="4">
												<prop name="PropertyTypeName">Scanning Genotype</prop>
												<prop name="Position">13</prop>
												<prop name="IsDefault">1</prop>
												<prop name="ReadOnly">1</prop>
												<obj name="ChannelProp" class="ChannelProperty" version="1">
													<prop name="ChannelIdx">0</prop>
												</obj>
											</obj>
											<obj name="PropertyObject" class="GroupChannelTypeProp" version="4">
												<prop name="PropertyTypeName">Scanning Sample Type</prop>
												<prop name="Position">13</prop>
												<prop name="IsDefault">0</prop>
												<prop name="GroupSampleType">mstUnknown</prop>
												<obj name="ChannelProp" class="ChannelProperty" version="1">
													<prop name="ChannelIdx">0</prop>
												</obj>
											</obj>
											<obj name="PropertyObject" class="TargetName" version="4">
												<prop name="PropertyTypeName">Target Name</prop>
												<prop name="Position">13</prop>
												<prop name="IsDefault">0</prop>
												<prop name="name">ACT</prop>
												<obj name="ChannelProp" class="ChannelProperty" version="1">
													<prop name="ChannelIdx">0</prop>
												</obj>
											</obj>
											<obj name="PropertyObject" class="RQTargetProperty" version="4">
												<prop name="PropertyTypeName">Target Type</prop>
												<prop name="Position">13</prop>
												<prop name="IsDefault">0</prop>
												<prop name="TargetType">dtReference</prop>
												<obj name="ChannelProp" class="ChannelProperty" version="1">
													<prop name="ChannelIdx">0</prop>
												</obj>
											</obj>
										</list>
									</obj>
								</list>
							</obj>
						</obj>
						<prop name="ChannelPropertyCount">1</prop>
						<prop name="ContainerPosition">13</prop>
						<prop name="HasSampleProperties">1</prop>
						<obj name="SampleProperties" class="PropertyList" version="1">
							<list name="emlist" count="14">
								<obj name="PropertyObject" class="SamplePrefColor" version="4">
									<prop name="PropertyTypeName">Color</prop>
									<prop name="Position">13</prop>
									<prop name="IsDefault">0</prop>
									<prop name="Color">clRed</prop>
								</obj>
								<obj name="PropertyObject" class="DominantChannelProp" version="4">
									<prop name="PropertyTypeName">Dominant Channel</prop>
									<prop name="Position">13</prop>
									<prop name="IsDefault">0</prop>
									<prop name="DominantChannel">0</prop>
								</obj>
								<obj name="PropertyObject" class="Genotype" version="4">
									<prop name="PropertyTypeName">EndPt Genotype</prop>
									<prop name="Position">13</prop>
									<prop name="IsDefault">1</prop>
									<prop name="ReadOnly">1</prop>
								</obj>
								<obj name="PropertyObject" class="GroupingSample" version="4">
									<prop name="PropertyTypeName">EndPt Sample Type</prop>
									<prop name="Position">13</prop>
									<prop name="IsDefault">0</prop>
									<prop name="GroupSampleType">mstUnknown</prop>
								</obj>
								<obj name="PropertyObject" class="SamplePrefLineStyle" version="4">
									<prop name="PropertyTypeName">Line Style</prop>
									<prop name="Position">13</prop>
									<prop name="IsDefault">0</prop>
									<prop name="LineStyle">psSolid</prop>
								</obj>
								<obj name="PropertyObject" class="GenSampleEditNotes" version="4">
									<prop name="PropertyTypeName">Notes</prop>
									<prop name="Position">13</prop>
									<prop name="IsDefault">1</prop>
								</obj>
								<obj name="PropertyObject" class="SamplePrefPointStyle" version="4">
									<prop name="PropertyTypeName">Point Style</prop>
									<prop name="Position">13</prop>
									<prop name="IsDefault">0</prop>
									<prop name="PointStyle">psNothing</prop>
								</obj>
								<obj name="PropertyObject" class="GenSampleEditPosition" version="4">
									<prop name="PropertyTypeName">Position</prop>
									<prop name="Position">13</prop>
									<prop name="IsDefault">1</prop>
								</obj>
								<obj name="PropertyObject" class="GenSampleEditReplicate" version="4">
									<prop name="PropertyTypeName">Replicate of</prop>
									<prop name="Position">13</prop>
									<prop name="IsDefault">0</prop>
									<prop name="ReplicateOf">12</prop>
								</obj>
								<obj name="PropertyObject" class="HTCSampleID" version="4">
									<prop name="PropertyTypeName">Sample ID</prop>
									<prop name="Position">13</prop>
									<prop name="IsDefault">1</prop>
								</obj>
								<obj name="PropertyObject" class="GenSampleEditName" version="4">
									<prop name="PropertyTypeName">Sample Name</prop>
									<prop name="Position">13</prop>
									<prop name="IsDefault">0</prop>
									<prop name="name">3C</prop>
								</obj>
								<obj name="PropertyObject" class="HTCSamplePrepNotes" version="4">
									<prop name="PropertyTypeName">Sample Prep Notes</prop>
									<prop name="Position">13</prop>
									<prop name="IsDefault">1</prop>
								</obj>
								<obj name="PropertyObject" class="GenSampleEditSubset" version="4">
									<prop name="PropertyTypeName">Subsets</prop>
									<prop name="Position">13</prop>
									<prop name="IsDefault">1</prop>
								</obj>
								<obj name="PropertyObject" class="SamplePrefWidth" version="5">
									<prop name="PropertyTypeName">Width</prop>
									<prop name="Position">13</prop>
									<prop name="IsDefault">1</prop>
									<prop name="Width">1</prop>
								</obj>
							</list>
						</obj>
					</obj>
					<obj name="item" class="SamplePropInfo" version="1">
						<obj name="ChannelProperties" class="ChanPropList" version="2">
							<obj name="ChannelProperties" class="EMList" version="1">
								<list name="emlist" count="1">
									<obj name="item" class="PropertyList" version="1">
										<list name="emlist" count="12">
											<obj name="PropertyObject" class="RQSampleTargetProperty" version="4">
												<prop name="PropertyTypeName">Combined Sample and Target Type</prop>
												<prop name="Position">14</prop>
												<prop name="IsDefault">0</prop>
												<obj name="ChannelProp" class="ChannelProperty" version="1">
													<prop name="ChannelIdx">0</prop>
												</obj>
											</obj>
											<obj name="PropertyObject" class="QuantConcProperty" version="4">
												<prop name="PropertyTypeName">Concentration</prop>
												<prop name="Position">14</prop>
												<prop name="IsDefault">1</prop>
												<prop name="Concentration">0</prop>
												<obj name="ChannelProp" class="ChannelProperty" version="1">
													<prop name="ChannelIdx">0</prop>
												</obj>
												<prop name="ReadOnly">1</prop>
											</obj>
											<obj name="PropertyObject" class="QuantCpHighProp" version="4">
												<prop name="PropertyTypeName">Cp High</prop>
												<prop name="Position">14</prop>
												<prop name="IsDefault">1</prop>
												<prop name="CpRangeHigh">0</prop>
												<obj name="ChannelProp" class="ChannelProperty" version="1">
													<prop name="ChannelIdx">0</prop>
												</obj>
												<prop name="ReadOnly">1</prop>
											</obj>
											<obj name="PropertyObject" class="QuantCpLowProp" version="4">
												<prop name="PropertyTypeName">Cp Low</prop>
												<prop name="Position">14</prop>
												<prop name="IsDefault">1</prop>
												<prop name="CpRangeLow">0</prop>
												<obj name="ChannelProp" class="ChannelProperty" version="1">
													<prop name="ChannelIdx">0</prop>
												</obj>
												<prop name="ReadOnly">1</prop>
											</obj>
											<obj name="PropertyObject" class="RQEffProp" version="4">
												<prop name="PropertyTypeName">Efficiency</prop>
												<prop name="Position">14</prop>
												<prop name="IsDefault">1</prop>
												<prop name="Efficiency">2</prop>
												<obj name="ChannelProp" class="ChannelProperty" version="1">
													<prop name="ChannelIdx">0</prop>
												</obj>
											</obj>
											<obj name="PropertyObject" class="ChannelGenotype" version="4">
												<prop name="PropertyTypeName">Melt Geno Genotype</prop>
												<prop name="Position">14</prop>
												<prop name="IsDefault">1</prop>
												<prop name="ReadOnly">1</prop>
												<obj name="ChannelProp" class="ChannelProperty" version="1">
													<prop name="ChannelIdx">0</prop>
												</obj>
											</obj>
											<obj name="PropertyObject" class="GroupChannelTypeProp" version="4">
												<prop name="PropertyTypeName">Melt Geno Sample Type</prop>
												<prop name="Position">14</prop>
												<prop name="IsDefault">0</prop>
												<prop name="GroupSampleType">mstUnknown</prop>
												<obj name="ChannelProp" class="ChannelProperty" version="1">
													<prop name="ChannelIdx">0</prop>
												</obj>
											</obj>
											<obj name="PropertyObject" class="QuantSampleTypeProperty" version="4">
												<prop name="PropertyTypeName">Quantification Sample Type</prop>
												<prop name="Position">14</prop>
												<prop name="IsDefault">0</prop>
												<prop name="SampleType">qsUnknown</prop>
												<obj name="ChannelProp" class="ChannelProperty" version="1">
													<prop name="ChannelIdx">0</prop>
												</obj>
											</obj>
											<obj name="PropertyObject" class="ChannelGenotype" version="4">
												<prop name="PropertyTypeName">Scanning Genotype</prop>
												<prop name="Position">14</prop>
												<prop name="IsDefault">1</prop>
												<prop name="ReadOnly">1</prop>
												<obj name="ChannelProp" class="ChannelProperty" version="1">
													<prop name="ChannelIdx">0</prop>
												</obj>
											</obj>
											<obj name="PropertyObject" class="GroupChannelTypeProp" version="4">
												<prop name="PropertyTypeName">Scanning Sample Type</prop>
												<prop name="Position">14</prop>
												<prop name="IsDefault">0</prop>
												<prop name="GroupSampleType">mstUnknown</prop>
												<obj name="ChannelProp" class="ChannelProperty" version="1">
													<prop name="ChannelIdx">0</prop>
												</obj>
											</obj>
											<obj name="PropertyObject" class="TargetName" version="4">
												<prop name="PropertyTypeName">Target Name</prop>
												<prop name="Position">14</prop>
												<prop name="IsDefault">0</prop>
												<prop name="name">ACT</prop>
												<obj name="ChannelProp" class="ChannelProperty" version="1">
													<prop name="ChannelIdx">0</prop>
												</obj>
											</obj>
											<obj name="PropertyObject" class="RQTargetProperty" version="4">
												<prop name="PropertyTypeName">Target Type</prop>
												<prop name="Position">14</prop>
												<prop name="IsDefault">0</prop>
												<prop name="TargetType">dtReference</prop>
												<obj name="ChannelProp" class="ChannelProperty" version="1">
													<prop name="ChannelIdx">0</prop>
												</obj>
											</obj>
										</list>
									</obj>
								</list>
							</obj>
						</obj>
						<prop name="ChannelPropertyCount">1</prop>
						<prop name="ContainerPosition">14</prop>
						<prop name="HasSampleProperties">1</prop>
						<obj name="SampleProperties" class="PropertyList" version="1">
							<list name="emlist" count="14">
								<obj name="PropertyObject" class="SamplePrefColor" version="4">
									<prop name="PropertyTypeName">Color</prop>
									<prop name="Position">14</prop>
									<prop name="IsDefault">0</prop>
									<prop name="Color">$0030D700</prop>
								</obj>
								<obj name="PropertyObject" class="DominantChannelProp" version="4">
									<prop name="PropertyTypeName">Dominant Channel</prop>
									<prop name="Position">14</prop>
									<prop name="IsDefault">0</prop>
									<prop name="DominantChannel">0</prop>
								</obj>
								<obj name="PropertyObject" class="Genotype" version="4">
									<prop name="PropertyTypeName">EndPt Genotype</prop>
									<prop name="Position">14</prop>
									<prop name="IsDefault">1</prop>
									<prop name="ReadOnly">1</prop>
								</obj>
								<obj name="PropertyObject" class="GroupingSample" version="4">
									<prop name="PropertyTypeName">EndPt Sample Type</prop>
									<prop name="Position">14</prop>
									<prop name="IsDefault">0</prop>
									<prop name="GroupSampleType">mstUnknown</prop>
								</obj>
								<obj name="PropertyObject" class="SamplePrefLineStyle" version="4">
									<prop name="PropertyTypeName">Line Style</prop>
									<prop name="Position">14</prop>
									<prop name="IsDefault">0</prop>
									<prop name="LineStyle">psSolid</prop>
								</obj>
								<obj name="PropertyObject" class="GenSampleEditNotes" version="4">
									<prop name="PropertyTypeName">Notes</prop>
									<prop name="Position">14</prop>
									<prop name="IsDefault">1</prop>
								</obj>
								<obj name="PropertyObject" class="SamplePrefPointStyle" version="4">
									<prop name="PropertyTypeName">Point Style</prop>
									<prop name="Position">14</prop>
									<prop name="IsDefault">0</prop>
									<prop name="PointStyle">psNothing</prop>
								</obj>
								<obj name="PropertyObject" class="GenSampleEditPosition" version="4">
									<prop name="PropertyTypeName">Position</prop>
									<prop name="Position">14</prop>
									<prop name="IsDefault">1</prop>
								</obj>
								<obj name="PropertyObject" class="GenSampleEditReplicate" version="4">
									<prop name="PropertyTypeName">Replicate of</prop>
									<prop name="Position">14</prop>
									<prop name="IsDefault">0</prop>
									<prop name="ReplicateOf">12</prop>
								</obj>
								<obj name="PropertyObject" class="HTCSampleID" version="4">
									<prop name="PropertyTypeName">Sample ID</prop>
									<prop name="Position">14</prop>
									<prop name="IsDefault">1</prop>
								</obj>
								<obj name="PropertyObject" class="GenSampleEditName" version="4">
									<prop name="PropertyTypeName">Sample Name</prop>
									<prop name="Position">14</prop>
									<prop name="IsDefault">0</prop>
									<prop name="name">3C</prop>
								</obj>
								<obj name="PropertyObject" class="HTCSamplePrepNotes" version="4">
									<prop name="PropertyTypeName">Sample Prep Notes</prop>
									<prop name="Position">14</prop>
									<prop name="IsDefault">1</prop>
								</obj>
								<obj name="PropertyObject" class="GenSampleEditSubset" version="4">
									<prop name="PropertyTypeName">Subsets</prop>
									<prop name="Position">14</prop>
									<prop name="IsDefault">1</prop>
								</obj>
								<obj name="PropertyObject" class="SamplePrefWidth" version="5">
									<prop name="PropertyTypeName">Width</prop>
									<prop name="Position">14</prop>
									<prop name="IsDefault">1</prop>
									<prop name="Width">1</prop>
								</obj>
							</list>
						</obj>
					</obj>
					<obj name="item" class="SamplePropInfo" version="1">
						<obj name="ChannelProperties" class="ChanPropList" version="2">
							<obj name="ChannelProperties" class="EMList" version="1">
								<list name="emlist" count="1">
									<obj name="item" class="PropertyList" version="1">
										<list name="emlist" count="12">
											<obj name="PropertyObject" class="RQSampleTargetProperty" version="4">
												<prop name="PropertyTypeName">Combined Sample and Target Type</prop>
												<prop name="Position">15</prop>
												<prop name="IsDefault">0</prop>
												<obj name="ChannelProp" class="ChannelProperty" version="1">
													<prop name="ChannelIdx">0</prop>
												</obj>
											</obj>
											<obj name="PropertyObject" class="QuantConcProperty" version="4">
												<prop name="PropertyTypeName">Concentration</prop>
												<prop name="Position">15</prop>
												<prop name="IsDefault">1</prop>
												<prop name="Concentration">0</prop>
												<obj name="ChannelProp" class="ChannelProperty" version="1">
													<prop name="ChannelIdx">0</prop>
												</obj>
												<prop name="ReadOnly">1</prop>
											</obj>
											<obj name="PropertyObject" class="QuantCpHighProp" version="4">
												<prop name="PropertyTypeName">Cp High</prop>
												<prop name="Position">15</prop>
												<prop name="IsDefault">1</prop>
												<prop name="CpRangeHigh">0</prop>
												<obj name="ChannelProp" class="ChannelProperty" version="1">
													<prop name="ChannelIdx">0</prop>
												</obj>
												<prop name="ReadOnly">1</prop>
											</obj>
											<obj name="PropertyObject" class="QuantCpLowProp" version="4">
												<prop name="PropertyTypeName">Cp Low</prop>
												<prop name="Position">15</prop>
												<prop name="IsDefault">1</prop>
												<prop name="CpRangeLow">0</prop>
												<obj name="ChannelProp" class="ChannelProperty" version="1">
													<prop name="ChannelIdx">0</prop>
												</obj>
												<prop name="ReadOnly">1</prop>
											</obj>
											<obj name="PropertyObject" class="RQEffProp" version="4">
												<prop name="PropertyTypeName">Efficiency</prop>
												<prop name="Position">15</prop>
												<prop name="IsDefault">1</prop>
												<prop name="Efficiency">2</prop>
												<obj name="ChannelProp" class="ChannelProperty" version="1">
													<prop name="ChannelIdx">0</prop>
												</obj>
											</obj>
											<obj name="PropertyObject" class="ChannelGenotype" version="4">
												<prop name="PropertyTypeName">Melt Geno Genotype</prop>
												<prop name="Position">15</prop>
												<prop name="IsDefault">1</prop>
												<prop name="ReadOnly">1</prop>
												<obj name="ChannelProp" class="ChannelProperty" version="1">
													<prop name="ChannelIdx">0</prop>
												</obj>
											</obj>
											<obj name="PropertyObject" class="GroupChannelTypeProp" version="4">
												<prop name="PropertyTypeName">Melt Geno Sample Type</prop>
												<prop name="Position">15</prop>
												<prop name="IsDefault">0</prop>
												<prop name="GroupSampleType">mstUnknown</prop>
												<obj name="ChannelProp" class="ChannelProperty" version="1">
													<prop name="ChannelIdx">0</prop>
												</obj>
											</obj>
											<obj name="PropertyObject" class="QuantSampleTypeProperty" version="4">
												<prop name="PropertyTypeName">Quantification Sample Type</prop>
												<prop name="Position">15</prop>
												<prop name="IsDefault">0</prop>
												<prop name="SampleType">qsUnknown</prop>
												<obj name="ChannelProp" class="ChannelProperty" version="1">
													<prop name="ChannelIdx">0</prop>
												</obj>
											</obj>
											<obj name="PropertyObject" class="ChannelGenotype" version="4">
												<prop name="PropertyTypeName">Scanning Genotype</prop>
												<prop name="Position">15</prop>
												<prop name="IsDefault">1</prop>
												<prop name="ReadOnly">1</prop>
												<obj name="ChannelProp" class="ChannelProperty" version="1">
													<prop name="ChannelIdx">0</prop>
												</obj>
											</obj>
											<obj name="PropertyObject" class="GroupChannelTypeProp" version="4">
												<prop name="PropertyTypeName">Scanning Sample Type</prop>
												<prop name="Position">15</prop>
												<prop name="IsDefault">0</prop>
												<prop name="GroupSampleType">mstUnknown</prop>
												<obj name="ChannelProp" class="ChannelProperty" version="1">
													<prop name="ChannelIdx">0</prop>
												</obj>
											</obj>
											<obj name="PropertyObject" class="TargetName" version="4">
												<prop name="PropertyTypeName">Target Name</prop>
												<prop name="Position">15</prop>
												<prop name="IsDefault">0</prop>
												<prop name="name">C1Q</prop>
												<obj name="ChannelProp" class="ChannelProperty" version="1">
													<prop name="ChannelIdx">0</prop>
												</obj>
											</obj>
											<obj name="PropertyObject" class="RQTargetProperty" version="4">
												<prop name="PropertyTypeName">Target Type</prop>
												<prop name="Position">15</prop>
												<prop name="IsDefault">0</prop>
												<prop name="TargetType">dtTarget</prop>
												<obj name="ChannelProp" class="ChannelProperty" version="1">
													<prop name="ChannelIdx">0</prop>
												</obj>
											</obj>
										</list>
									</obj>
								</list>
							</obj>
						</obj>
						<prop name="ChannelPropertyCount">1</prop>
						<prop name="ContainerPosition">15</prop>
						<prop name="HasSampleProperties">1</prop>
						<obj name="SampleProperties" class="PropertyList" version="1">
							<list name="emlist" count="14">
								<obj name="PropertyObject" class="SamplePrefColor" version="4">
									<prop name="PropertyTypeName">Color</prop>
									<prop name="Position">15</prop>
									<prop name="IsDefault">0</prop>
									<prop name="Color">clFuchsia</prop>
								</obj>
								<obj name="PropertyObject" class="DominantChannelProp" version="4">
									<prop name="PropertyTypeName">Dominant Channel</prop>
									<prop name="Position">15</prop>
									<prop name="IsDefault">0</prop>
									<prop name="DominantChannel">0</prop>
								</obj>
								<obj name="PropertyObject" class="Genotype" version="4">
									<prop name="PropertyTypeName">EndPt Genotype</prop>
									<prop name="Position">15</prop>
									<prop name="IsDefault">1</prop>
									<prop name="ReadOnly">1</prop>
								</obj>
								<obj name="PropertyObject" class="GroupingSample" version="4">
									<prop name="PropertyTypeName">EndPt Sample Type</prop>
									<prop name="Position">15</prop>
									<prop name="IsDefault">0</prop>
									<prop name="GroupSampleType">mstUnknown</prop>
								</obj>
								<obj name="PropertyObject" class="SamplePrefLineStyle" version="4">
									<prop name="PropertyTypeName">Line Style</prop>
									<prop name="Position">15</prop>
									<prop name="IsDefault">0</prop>
									<prop name="LineStyle">psSolid</prop>
								</obj>
								<obj name="PropertyObject" class="GenSampleEditNotes" version="4">
									<prop name="PropertyTypeName">Notes</prop>
									<prop name="Position">15</prop>
									<prop name="IsDefault">1</prop>
								</obj>
								<obj name="PropertyObject" class="SamplePrefPointStyle" version="4">
									<prop name="PropertyTypeName">Point Style</prop>
									<prop name="Position">15</prop>
									<prop name="IsDefault">0</prop>
									<prop name="PointStyle">psNothing</prop>
								</obj>
								<obj name="PropertyObject" class="GenSampleEditPosition" version="4">
									<prop name="PropertyTypeName">Position</prop>
									<prop name="Position">15</prop>
									<prop name="IsDefault">1</prop>
								</obj>
								<obj name="PropertyObject" class="GenSampleEditReplicate" version="4">
									<prop name="PropertyTypeName">Replicate of</prop>
									<prop name="Position">15</prop>
									<prop name="IsDefault">0</prop>
									<prop name="ReplicateOf">15</prop>
								</obj>
								<obj name="PropertyObject" class="HTCSampleID" version="4">
									<prop name="PropertyTypeName">Sample ID</prop>
									<prop name="Position">15</prop>
									<prop name="IsDefault">1</prop>
								</obj>
								<obj name="PropertyObject" class="GenSampleEditName" version="4">
									<prop name="PropertyTypeName">Sample Name</prop>
									<prop name="Position">15</prop>
									<prop name="IsDefault">0</prop>
									<prop name="name">3C</prop>
								</obj>
								<obj name="PropertyObject" class="HTCSamplePrepNotes" version="4">
									<prop name="PropertyTypeName">Sample Prep Notes</prop>
									<prop name="Position">15</prop>
									<prop name="IsDefault">1</prop>
								</obj>
								<obj name="PropertyObject" class="GenSampleEditSubset" version="4">
									<prop name="PropertyTypeName">Subsets</prop>
									<prop name="Position">15</prop>
									<prop name="IsDefault">1</prop>
								</obj>
								<obj name="PropertyObject" class="SamplePrefWidth" version="5">
									<prop name="PropertyTypeName">Width</prop>
									<prop name="Position">15</prop>
									<prop name="IsDefault">1</prop>
									<prop name="Width">1</prop>
								</obj>
							</list>
						</obj>
					</obj>
					<obj name="item" class="SamplePropInfo" version="1">
						<obj name="ChannelProperties" class="ChanPropList" version="2">
							<obj name="ChannelProperties" class="EMList" version="1">
								<list name="emlist" count="1">
									<obj name="item" class="PropertyList" version="1">
										<list name="emlist" count="12">
											<obj name="PropertyObject" class="RQSampleTargetProperty" version="4">
												<prop name="PropertyTypeName">Combined Sample and Target Type</prop>
												<prop name="Position">16</prop>
												<prop name="IsDefault">0</prop>
												<obj name="ChannelProp" class="ChannelProperty" version="1">
													<prop name="ChannelIdx">0</prop>
												</obj>
											</obj>
											<obj name="PropertyObject" class="QuantConcProperty" version="4">
												<prop name="PropertyTypeName">Concentration</prop>
												<prop name="Position">16</prop>
												<prop name="IsDefault">1</prop>
												<prop name="Concentration">0</prop>
												<obj name="ChannelProp" class="ChannelProperty" version="1">
													<prop name="ChannelIdx">0</prop>
												</obj>
												<prop name="ReadOnly">1</prop>
											</obj>
											<obj name="PropertyObject" class="QuantCpHighProp" version="4">
												<prop name="PropertyTypeName">Cp High</prop>
												<prop name="Position">16</prop>
												<prop name="IsDefault">1</prop>
												<prop name="CpRangeHigh">0</prop>
												<obj name="ChannelProp" class="ChannelProperty" version="1">
													<prop name="ChannelIdx">0</prop>
												</obj>
												<prop name="ReadOnly">1</prop>
											</obj>
											<obj name="PropertyObject" class="QuantCpLowProp" version="4">
												<prop name="PropertyTypeName">Cp Low</prop>
												<prop name="Position">16</prop>
												<prop name="IsDefault">1</prop>
												<prop name="CpRangeLow">0</prop>
												<obj name="ChannelProp" class="ChannelProperty" version="1">
													<prop name="ChannelIdx">0</prop>
												</obj>
												<prop name="ReadOnly">1</prop>
											</obj>
											<obj name="PropertyObject" class="RQEffProp" version="4">
												<prop name="PropertyTypeName">Efficiency</prop>
												<prop name="Position">16</prop>
												<prop name="IsDefault">1</prop>
												<prop name="Efficiency">2</prop>
												<obj name="ChannelProp" class="ChannelProperty" version="1">
													<prop name="ChannelIdx">0</prop>
												</obj>
											</obj>
											<obj name="PropertyObject" class="ChannelGenotype" version="4">
												<prop name="PropertyTypeName">Melt Geno Genotype</prop>
												<prop name="Position">16</prop>
												<prop name="IsDefault">1</prop>
												<prop name="ReadOnly">1</prop>
												<obj name="ChannelProp" class="ChannelProperty" version="1">
													<prop name="ChannelIdx">0</prop>
												</obj>
											</obj>
											<obj name="PropertyObject" class="GroupChannelTypeProp" version="4">
												<prop name="PropertyTypeName">Melt Geno Sample Type</prop>
												<prop name="Position">16</prop>
												<prop name="IsDefault">0</prop>
												<prop name="GroupSampleType">mstUnknown</prop>
												<obj name="ChannelProp" class="ChannelProperty" version="1">
													<prop name="ChannelIdx">0</prop>
												</obj>
											</obj>
											<obj name="PropertyObject" class="QuantSampleTypeProperty" version="4">
												<prop name="PropertyTypeName">Quantification Sample Type</prop>
												<prop name="Position">16</prop>
												<prop name="IsDefault">0</prop>
												<prop name="SampleType">qsUnknown</prop>
												<obj name="ChannelProp" class="ChannelProperty" version="1">
													<prop name="ChannelIdx">0</prop>
												</obj>
											</obj>
											<obj name="PropertyObject" class="ChannelGenotype" version="4">
												<prop name="PropertyTypeName">Scanning Genotype</prop>
												<prop name="Position">16</prop>
												<prop name="IsDefault">1</prop>
												<prop name="ReadOnly">1</prop>
												<obj name="ChannelProp" class="ChannelProperty" version="1">
													<prop name="ChannelIdx">0</prop>
												</obj>
											</obj>
											<obj name="PropertyObject" class="GroupChannelTypeProp" version="4">
												<prop name="PropertyTypeName">Scanning Sample Type</prop>
												<prop name="Position">16</prop>
												<prop name="IsDefault">0</prop>
												<prop name="GroupSampleType">mstUnknown</prop>
												<obj name="ChannelProp" class="ChannelProperty" version="1">
													<prop name="ChannelIdx">0</prop>
												</obj>
											</obj>
											<obj name="PropertyObject" class="TargetName" version="4">
												<prop name="PropertyTypeName">Target Name</prop>
												<prop name="Position">16</prop>
												<prop name="IsDefault">0</prop>
												<prop name="name">C1Q</prop>
												<obj name="ChannelProp" class="ChannelProperty" version="1">
													<prop name="ChannelIdx">0</prop>
												</obj>
											</obj>
											<obj name="PropertyObject" class="RQTargetProperty" version="4">
												<prop name="PropertyTypeName">Target Type</prop>
												<prop name="Position">16</prop>
												<prop name="IsDefault">0</prop>
												<prop name="TargetType">dtTarget</prop>
												<obj name="ChannelProp" class="ChannelProperty" version="1">
													<prop name="ChannelIdx">0</prop>
												</obj>
											</obj>
										</list>
									</obj>
								</list>
							</obj>
						</obj>
						<prop name="ChannelPropertyCount">1</prop>
						<prop name="ContainerPosition">16</prop>
						<prop name="HasSampleProperties">1</prop>
						<obj name="SampleProperties" class="PropertyList" version="1">
							<list name="emlist" count="14">
								<obj name="PropertyObject" class="SamplePrefColor" version="4">
									<prop name="PropertyTypeName">Color</prop>
									<prop name="Position">16</prop>
									<prop name="IsDefault">0</prop>
									<prop name="Color">clGray</prop>
								</obj>
								<obj name="PropertyObject" class="DominantChannelProp" version="4">
									<prop name="PropertyTypeName">Dominant Channel</prop>
									<prop name="Position">16</prop>
									<prop name="IsDefault">0</prop>
									<prop name="DominantChannel">0</prop>
								</obj>
								<obj name="PropertyObject" class="Genotype" version="4">
									<prop name="PropertyTypeName">EndPt Genotype</prop>
									<prop name="Position">16</prop>
									<prop name="IsDefault">1</prop>
									<prop name="ReadOnly">1</prop>
								</obj>
								<obj name="PropertyObject" class="GroupingSample" version="4">
									<prop name="PropertyTypeName">EndPt Sample Type</prop>
									<prop name="Position">16</prop>
									<prop name="IsDefault">0</prop>
									<prop name="GroupSampleType">mstUnknown</prop>
								</obj>
								<obj name="PropertyObject" class="SamplePrefLineStyle" version="4">
									<prop name="PropertyTypeName">Line Style</prop>
									<prop name="Position">16</prop>
									<prop name="IsDefault">0</prop>
									<prop name="LineStyle">psSolid</prop>
								</obj>
								<obj name="PropertyObject" class="GenSampleEditNotes" version="4">
									<prop name="PropertyTypeName">Notes</prop>
									<prop name="Position">16</prop>
									<prop name="IsDefault">1</prop>
								</obj>
								<obj name="PropertyObject" class="SamplePrefPointStyle" version="4">
									<prop name="PropertyTypeName">Point Style</prop>
									<prop name="Position">16</prop>
									<prop name="IsDefault">0</prop>
									<prop name="PointStyle">psNothing</prop>
								</obj>
								<obj name="PropertyObject" class="GenSampleEditPosition" version="4">
									<prop name="PropertyTypeName">Position</prop>
									<prop name="Position">16</prop>
									<prop name="IsDefault">1</prop>
								</obj>
								<obj name="PropertyObject" class="GenSampleEditReplicate" version="4">
									<prop name="PropertyTypeName">Replicate of</prop>
									<prop name="Position">16</prop>
									<prop name="IsDefault">0</prop>
									<prop name="ReplicateOf">15</prop>
								</obj>
								<obj name="PropertyObject" class="HTCSampleID" version="4">
									<prop name="PropertyTypeName">Sample ID</prop>
									<prop name="Position">16</prop>
									<prop name="IsDefault">1</prop>
								</obj>
								<obj name="PropertyObject" class="GenSampleEditName" version="4">
									<prop name="PropertyTypeName">Sample Name</prop>
									<prop name="Position">16</prop>
									<prop name="IsDefault">0</prop>
									<prop name="name">3C</prop>
								</obj>
								<obj name="PropertyObject" class="HTCSamplePrepNotes" version="4">
									<prop name="PropertyTypeName">Sample Prep Notes</prop>
									<prop name="Position">16</prop>
									<prop name="IsDefault">1</prop>
								</obj>
								<obj name="PropertyObject" class="GenSampleEditSubset" version="4">
									<prop name="PropertyTypeName">Subsets</prop>
									<prop name="Position">16</prop>
									<prop name="IsDefault">1</prop>
								</obj>
								<obj name="PropertyObject" class="SamplePrefWidth" version="5">
									<prop name="PropertyTypeName">Width</prop>
									<prop name="Position">16</prop>
									<prop name="IsDefault">1</prop>
									<prop name="Width">1</prop>
								</obj>
							</list>
						</obj>
					</obj>
					<obj name="item" class="SamplePropInfo" version="1">
						<obj name="ChannelProperties" class="ChanPropList" version="2">
							<obj name="ChannelProperties" class="EMList" version="1">
								<list name="emlist" count="1">
									<obj name="item" class="PropertyList" version="1">
										<list name="emlist" count="12">
											<obj name="PropertyObject" class="RQSampleTargetProperty" version="4">
												<prop name="PropertyTypeName">Combined Sample and Target Type</prop>
												<prop name="Position">17</prop>
												<prop name="IsDefault">0</prop>
												<obj name="ChannelProp" class="ChannelProperty" version="1">
													<prop name="ChannelIdx">0</prop>
												</obj>
											</obj>
											<obj name="PropertyObject" class="QuantConcProperty" version="4">
												<prop name="PropertyTypeName">Concentration</prop>
												<prop name="Position">17</prop>
												<prop name="IsDefault">1</prop>
												<prop name="Concentration">0</prop>
												<obj name="ChannelProp" class="ChannelProperty" version="1">
													<prop name="ChannelIdx">0</prop>
												</obj>
												<prop name="ReadOnly">1</prop>
											</obj>
											<obj name="PropertyObject" class="QuantCpHighProp" version="4">
												<prop name="PropertyTypeName">Cp High</prop>
												<prop name="Position">17</prop>
												<prop name="IsDefault">1</prop>
												<prop name="CpRangeHigh">0</prop>
												<obj name="ChannelProp" class="ChannelProperty" version="1">
													<prop name="ChannelIdx">0</prop>
												</obj>
												<prop name="ReadOnly">1</prop>
											</obj>
											<obj name="PropertyObject" class="QuantCpLowProp" version="4">
												<prop name="PropertyTypeName">Cp Low</prop>
												<prop name="Position">17</prop>
												<prop name="IsDefault">1</prop>
												<prop name="CpRangeLow">0</prop>
												<obj name="ChannelProp" class="ChannelProperty" version="1">
													<prop name="ChannelIdx">0</prop>
												</obj>
												<prop name="ReadOnly">1</prop>
											</obj>
											<obj name="PropertyObject" class="RQEffProp" version="4">
												<prop name="PropertyTypeName">Efficiency</prop>
												<prop name="Position">17</prop>
												<prop name="IsDefault">1</prop>
												<prop name="Efficiency">2</prop>
												<obj name="ChannelProp" class="ChannelProperty" version="1">
													<prop name="ChannelIdx">0</prop>
												</obj>
											</obj>
											<obj name="PropertyObject" class="ChannelGenotype" version="4">
												<prop name="PropertyTypeName">Melt Geno Genotype</prop>
												<prop name="Position">17</prop>
												<prop name="IsDefault">1</prop>
												<prop name="ReadOnly">1</prop>
												<obj name="ChannelProp" class="ChannelProperty" version="1">
													<prop name="ChannelIdx">0</prop>
												</obj>
											</obj>
											<obj name="PropertyObject" class="GroupChannelTypeProp" version="4">
												<prop name="PropertyTypeName">Melt Geno Sample Type</prop>
												<prop name="Position">17</prop>
												<prop name="IsDefault">0</prop>
												<prop name="GroupSampleType">mstUnknown</prop>
												<obj name="ChannelProp" class="ChannelProperty" version="1">
													<prop name="ChannelIdx">0</prop>
												</obj>
											</obj>
											<obj name="PropertyObject" class="QuantSampleTypeProperty" version="4">
												<prop name="PropertyTypeName">Quantification Sample Type</prop>
												<prop name="Position">17</prop>
												<prop name="IsDefault">0</prop>
												<prop name="SampleType">qsUnknown</prop>
												<obj name="ChannelProp" class="ChannelProperty" version="1">
													<prop name="ChannelIdx">0</prop>
												</obj>
											</obj>
											<obj name="PropertyObject" class="ChannelGenotype" version="4">
												<prop name="PropertyTypeName">Scanning Genotype</prop>
												<prop name="Position">17</prop>
												<prop name="IsDefault">1</prop>
												<prop name="ReadOnly">1</prop>
												<obj name="ChannelProp" class="ChannelProperty" version="1">
													<prop name="ChannelIdx">0</prop>
												</obj>
											</obj>
											<obj name="PropertyObject" class="GroupChannelTypeProp" version="4">
												<prop name="PropertyTypeName">Scanning Sample Type</prop>
												<prop name="Position">17</prop>
												<prop name="IsDefault">0</prop>
												<prop name="GroupSampleType">mstUnknown</prop>
												<obj name="ChannelProp" class="ChannelProperty" version="1">
													<prop name="ChannelIdx">0</prop>
												</obj>
											</obj>
											<obj name="PropertyObject" class="TargetName" version="4">
												<prop name="PropertyTypeName">Target Name</prop>
												<prop name="Position">17</prop>
												<prop name="IsDefault">0</prop>
												<prop name="name">C1Q</prop>
												<obj name="ChannelProp" class="ChannelProperty" version="1">
													<prop name="ChannelIdx">0</prop>
												</obj>
											</obj>
											<obj name="PropertyObject" class="RQTargetProperty" version="4">
												<prop name="PropertyTypeName">Target Type</prop>
												<prop name="Position">17</prop>
												<prop name="IsDefault">0</prop>
												<prop name="TargetType">dtTarget</prop>
												<obj name="ChannelProp" class="ChannelProperty" version="1">
													<prop name="ChannelIdx">0</prop>
												</obj>
											</obj>
										</list>
									</obj>
								</list>
							</obj>
						</obj>
						<prop name="ChannelPropertyCount">1</prop>
						<prop name="ContainerPosition">17</prop>
						<prop name="HasSampleProperties">1</prop>
						<obj name="SampleProperties" class="PropertyList" version="1">
							<list name="emlist" count="14">
								<obj name="PropertyObject" class="SamplePrefColor" version="4">
									<prop name="PropertyTypeName">Color</prop>
									<prop name="Position">17</prop>
									<prop name="IsDefault">0</prop>
									<prop name="Color">$0012D7FA</prop>
								</obj>
								<obj name="PropertyObject" class="DominantChannelProp" version="4">
									<prop name="PropertyTypeName">Dominant Channel</prop>
									<prop name="Position">17</prop>
									<prop name="IsDefault">0</prop>
									<prop name="DominantChannel">0</prop>
								</obj>
								<obj name="PropertyObject" class="Genotype" version="4">
									<prop name="PropertyTypeName">EndPt Genotype</prop>
									<prop name="Position">17</prop>
									<prop name="IsDefault">1</prop>
									<prop name="ReadOnly">1</prop>
								</obj>
								<obj name="PropertyObject" class="GroupingSample" version="4">
									<prop name="PropertyTypeName">EndPt Sample Type</prop>
									<prop name="Position">17</prop>
									<prop name="IsDefault">0</prop>
									<prop name="GroupSampleType">mstUnknown</prop>
								</obj>
								<obj name="PropertyObject" class="SamplePrefLineStyle" version="4">
									<prop name="PropertyTypeName">Line Style</prop>
									<prop name="Position">17</prop>
									<prop name="IsDefault">0</prop>
									<prop name="LineStyle">psSolid</prop>
								</obj>
								<obj name="PropertyObject" class="GenSampleEditNotes" version="4">
									<prop name="PropertyTypeName">Notes</prop>
									<prop name="Position">17</prop>
									<prop name="IsDefault">1</prop>
								</obj>
								<obj name="PropertyObject" class="SamplePrefPointStyle" version="4">
									<prop name="PropertyTypeName">Point Style</prop>
									<prop name="Position">17</prop>
									<prop name="IsDefault">0</prop>
									<prop name="PointStyle">psNothing</prop>
								</obj>
								<obj name="PropertyObject" class="GenSampleEditPosition" version="4">
									<prop name="PropertyTypeName">Position</prop>
									<prop name="Position">17</prop>
									<prop name="IsDefault">1</prop>
								</obj>
								<obj name="PropertyObject" class="GenSampleEditReplicate" version="4">
									<prop name="PropertyTypeName">Replicate of</prop>
									<prop name="Position">17</prop>
									<prop name="IsDefault">0</prop>
									<prop name="ReplicateOf">15</prop>
								</obj>
								<obj name="PropertyObject" class="HTCSampleID" version="4">
									<prop name="PropertyTypeName">Sample ID</prop>
									<prop name="Position">17</prop>
									<prop name="IsDefault">1</prop>
								</obj>
								<obj name="PropertyObject" class="GenSampleEditName" version="4">
									<prop name="PropertyTypeName">Sample Name</prop>
									<prop name="Position">17</prop>
									<prop name="IsDefault">0</prop>
									<prop name="name">3C</prop>
								</obj>
								<obj name="PropertyObject" class="HTCSamplePrepNotes" version="4">
									<prop name="PropertyTypeName">Sample Prep Notes</prop>
									<prop name="Position">17</prop>
									<prop name="IsDefault">1</prop>
								</obj>
								<obj name="PropertyObject" class="GenSampleEditSubset" version="4">
									<prop name="PropertyTypeName">Subsets</prop>
									<prop name="Position">17</prop>
									<prop name="IsDefault">1</prop>
								</obj>
								<obj name="PropertyObject" class="SamplePrefWidth" version="5">
									<prop name="PropertyTypeName">Width</prop>
									<prop name="Position">17</prop>
									<prop name="IsDefault">1</prop>
									<prop name="Width">1</prop>
								</obj>
							</list>
						</obj>
					</obj>
					<obj name="item" class="SamplePropInfo" version="1">
						<obj name="ChannelProperties" class="ChanPropList" version="2">
							<obj name="ChannelProperties" class="EMList" version="1">
								<list name="emlist" count="1">
									<obj name="item" class="PropertyList" version="1">
										<list name="emlist" count="12">
											<obj name="PropertyObject" class="RQSampleTargetProperty" version="4">
												<prop name="PropertyTypeName">Combined Sample and Target Type</prop>
												<prop name="Position">18</prop>
												<prop name="IsDefault">0</prop>
												<obj name="ChannelProp" class="ChannelProperty" version="1">
													<prop name="ChannelIdx">0</prop>
												</obj>
											</obj>
											<obj name="PropertyObject" class="QuantConcProperty" version="4">
												<prop name="PropertyTypeName">Concentration</prop>
												<prop name="Position">18</prop>
												<prop name="IsDefault">1</prop>
												<prop name="Concentration">0</prop>
												<obj name="ChannelProp" class="ChannelProperty" version="1">
													<prop name="ChannelIdx">0</prop>
												</obj>
												<prop name="ReadOnly">1</prop>
											</obj>
											<obj name="PropertyObject" class="QuantCpHighProp" version="4">
												<prop name="PropertyTypeName">Cp High</prop>
												<prop name="Position">18</prop>
												<prop name="IsDefault">1</prop>
												<prop name="CpRangeHigh">0</prop>
												<obj name="ChannelProp" class="ChannelProperty" version="1">
													<prop name="ChannelIdx">0</prop>
												</obj>
												<prop name="ReadOnly">1</prop>
											</obj>
											<obj name="PropertyObject" class="QuantCpLowProp" version="4">
												<prop name="PropertyTypeName">Cp Low</prop>
												<prop name="Position">18</prop>
												<prop name="IsDefault">1</prop>
												<prop name="CpRangeLow">0</prop>
												<obj name="ChannelProp" class="ChannelProperty" version="1">
													<prop name="ChannelIdx">0</prop>
												</obj>
												<prop name="ReadOnly">1</prop>
											</obj>
											<obj name="PropertyObject" class="RQEffProp" version="4">
												<prop name="PropertyTypeName">Efficiency</prop>
												<prop name="Position">18</prop>
												<prop name="IsDefault">1</prop>
												<prop name="Efficiency">2</prop>
												<obj name="ChannelProp" class="ChannelProperty" version="1">
													<prop name="ChannelIdx">0</prop>
												</obj>
											</obj>
											<obj name="PropertyObject" class="ChannelGenotype" version="4">
												<prop name="PropertyTypeName">Melt Geno Genotype</prop>
												<prop name="Position">18</prop>
												<prop name="IsDefault">1</prop>
												<prop name="ReadOnly">1</prop>
												<obj name="ChannelProp" class="ChannelProperty" version="1">
													<prop name="ChannelIdx">0</prop>
												</obj>
											</obj>
											<obj name="PropertyObject" class="GroupChannelTypeProp" version="4">
												<prop name="PropertyTypeName">Melt Geno Sample Type</prop>
												<prop name="Position">18</prop>
												<prop name="IsDefault">0</prop>
												<prop name="GroupSampleType">mstUnknown</prop>
												<obj name="ChannelProp" class="ChannelProperty" version="1">
													<prop name="ChannelIdx">0</prop>
												</obj>
											</obj>
											<obj name="PropertyObject" class="QuantSampleTypeProperty" version="4">
												<prop name="PropertyTypeName">Quantification Sample Type</prop>
												<prop name="Position">18</prop>
												<prop name="IsDefault">0</prop>
												<prop name="SampleType">qsUnknown</prop>
												<obj name="ChannelProp" class="ChannelProperty" version="1">
													<prop name="ChannelIdx">0</prop>
												</obj>
											</obj>
											<obj name="PropertyObject" class="ChannelGenotype" version="4">
												<prop name="PropertyTypeName">Scanning Genotype</prop>
												<prop name="Position">18</prop>
												<prop name="IsDefault">1</prop>
												<prop name="ReadOnly">1</prop>
												<obj name="ChannelProp" class="ChannelProperty" version="1">
													<prop name="ChannelIdx">0</prop>
												</obj>
											</obj>
											<obj name="PropertyObject" class="GroupChannelTypeProp" version="4">
												<prop name="PropertyTypeName">Scanning Sample Type</prop>
												<prop name="Position">18</prop>
												<prop name="IsDefault">0</prop>
												<prop name="GroupSampleType">mstUnknown</prop>
												<obj name="ChannelProp" class="ChannelProperty" version="1">
													<prop name="ChannelIdx">0</prop>
												</obj>
											</obj>
											<obj name="PropertyObject" class="TargetName" version="4">
												<prop name="PropertyTypeName">Target Name</prop>
												<prop name="Position">18</prop>
												<prop name="IsDefault">0</prop>
												<prop name="name">ACT</prop>
												<obj name="ChannelProp" class="ChannelProperty" version="1">
													<prop name="ChannelIdx">0</prop>
												</obj>
											</obj>
											<obj name="PropertyObject" class="RQTargetProperty" version="4">
												<prop name="PropertyTypeName">Target Type</prop>
												<prop name="Position">18</prop>
												<prop name="IsDefault">0</prop>
												<prop name="TargetType">dtReference</prop>
												<obj name="ChannelProp" class="ChannelProperty" version="1">
													<prop name="ChannelIdx">0</prop>
												</obj>
											</obj>
										</list>
									</obj>
								</list>
							</obj>
						</obj>
						<prop name="ChannelPropertyCount">1</prop>
						<prop name="ContainerPosition">18</prop>
						<prop name="HasSampleProperties">1</prop>
						<obj name="SampleProperties" class="PropertyList" version="1">
							<list name="emlist" count="14">
								<obj name="PropertyObject" class="SamplePrefColor" version="4">
									<prop name="PropertyTypeName">Color</prop>
									<prop name="Position">18</prop>
									<prop name="IsDefault">0</prop>
									<prop name="Color">$00000097</prop>
								</obj>
								<obj name="PropertyObject" class="DominantChannelProp" version="4">
									<prop name="PropertyTypeName">Dominant Channel</prop>
									<prop name="Position">18</prop>
									<prop name="IsDefault">0</prop>
									<prop name="DominantChannel">0</prop>
								</obj>
								<obj name="PropertyObject" class="Genotype" version="4">
									<prop name="PropertyTypeName">EndPt Genotype</prop>
									<prop name="Position">18</prop>
									<prop name="IsDefault">1</prop>
									<prop name="ReadOnly">1</prop>
								</obj>
								<obj name="PropertyObject" class="GroupingSample" version="4">
									<prop name="PropertyTypeName">EndPt Sample Type</prop>
									<prop name="Position">18</prop>
									<prop name="IsDefault">0</prop>
									<prop name="GroupSampleType">mstUnknown</prop>
								</obj>
								<obj name="PropertyObject" class="SamplePrefLineStyle" version="4">
									<prop name="PropertyTypeName">Line Style</prop>
									<prop name="Position">18</prop>
									<prop name="IsDefault">0</prop>
									<prop name="LineStyle">psSolid</prop>
								</obj>
								<obj name="PropertyObject" class="GenSampleEditNotes" version="4">
									<prop name="PropertyTypeName">Notes</prop>
									<prop name="Position">18</prop>
									<prop name="IsDefault">1</prop>
								</obj>
								<obj name="PropertyObject" class="SamplePrefPointStyle" version="4">
									<prop name="PropertyTypeName">Point Style</prop>
									<prop name="Position">18</prop>
									<prop name="IsDefault">0</prop>
									<prop name="PointStyle">psNothing</prop>
								</obj>
								<obj name="PropertyObject" class="GenSampleEditPosition" version="4">
									<prop name="PropertyTypeName">Position</prop>
									<prop name="Position">18</prop>
									<prop name="IsDefault">1</prop>
								</obj>
								<obj name="PropertyObject" class="GenSampleEditReplicate" version="4">
									<prop name="PropertyTypeName">Replicate of</prop>
									<prop name="Position">18</prop>
									<prop name="IsDefault">0</prop>
									<prop name="ReplicateOf">18</prop>
								</obj>
								<obj name="PropertyObject" class="HTCSampleID" version="4">
									<prop name="PropertyTypeName">Sample ID</prop>
									<prop name="Position">18</prop>
									<prop name="IsDefault">1</prop>
								</obj>
								<obj name="PropertyObject" class="GenSampleEditName" version="4">
									<prop name="PropertyTypeName">Sample Name</prop>
									<prop name="Position">18</prop>
									<prop name="IsDefault">0</prop>
									<prop name="name">33C</prop>
								</obj>
								<obj name="PropertyObject" class="HTCSamplePrepNotes" version="4">
									<prop name="PropertyTypeName">Sample Prep Notes</prop>
									<prop name="Position">18</prop>
									<prop name="IsDefault">1</prop>
								</obj>
								<obj name="PropertyObject" class="GenSampleEditSubset" version="4">
									<prop name="PropertyTypeName">Subsets</prop>
									<prop name="Position">18</prop>
									<prop name="IsDefault">1</prop>
								</obj>
								<obj name="PropertyObject" class="SamplePrefWidth" version="5">
									<prop name="PropertyTypeName">Width</prop>
									<prop name="Position">18</prop>
									<prop name="IsDefault">1</prop>
									<prop name="Width">1</prop>
								</obj>
							</list>
						</obj>
					</obj>
					<obj name="item" class="SamplePropInfo" version="1">
						<obj name="ChannelProperties" class="ChanPropList" version="2">
							<obj name="ChannelProperties" class="EMList" version="1">
								<list name="emlist" count="1">
									<obj name="item" class="PropertyList" version="1">
										<list name="emlist" count="12">
											<obj name="PropertyObject" class="RQSampleTargetProperty" version="4">
												<prop name="PropertyTypeName">Combined Sample and Target Type</prop>
												<prop name="Position">19</prop>
												<prop name="IsDefault">0</prop>
												<obj name="ChannelProp" class="ChannelProperty" version="1">
													<prop name="ChannelIdx">0</prop>
												</obj>
											</obj>
											<obj name="PropertyObject" class="QuantConcProperty" version="4">
												<prop name="PropertyTypeName">Concentration</prop>
												<prop name="Position">19</prop>
												<prop name="IsDefault">1</prop>
												<prop name="Concentration">0</prop>
												<obj name="ChannelProp" class="ChannelProperty" version="1">
													<prop name="ChannelIdx">0</prop>
												</obj>
												<prop name="ReadOnly">1</prop>
											</obj>
											<obj name="PropertyObject" class="QuantCpHighProp" version="4">
												<prop name="PropertyTypeName">Cp High</prop>
												<prop name="Position">19</prop>
												<prop name="IsDefault">1</prop>
												<prop name="CpRangeHigh">0</prop>
												<obj name="ChannelProp" class="ChannelProperty" version="1">
													<prop name="ChannelIdx">0</prop>
												</obj>
												<prop name="ReadOnly">1</prop>
											</obj>
											<obj name="PropertyObject" class="QuantCpLowProp" version="4">
												<prop name="PropertyTypeName">Cp Low</prop>
												<prop name="Position">19</prop>
												<prop name="IsDefault">1</prop>
												<prop name="CpRangeLow">0</prop>
												<obj name="ChannelProp" class="ChannelProperty" version="1">
													<prop name="ChannelIdx">0</prop>
												</obj>
												<prop name="ReadOnly">1</prop>
											</obj>
											<obj name="PropertyObject" class="RQEffProp" version="4">
												<prop name="PropertyTypeName">Efficiency</prop>
												<prop name="Position">19</prop>
												<prop name="IsDefault">1</prop>
												<prop name="Efficiency">2</prop>
												<obj name="ChannelProp" class="ChannelProperty" version="1">
													<prop name="ChannelIdx">0</prop>
												</obj>
											</obj>
											<obj name="PropertyObject" class="ChannelGenotype" version="4">
												<prop name="PropertyTypeName">Melt Geno Genotype</prop>
												<prop name="Position">19</prop>
												<prop name="IsDefault">1</prop>
												<prop name="ReadOnly">1</prop>
												<obj name="ChannelProp" class="ChannelProperty" version="1">
													<prop name="ChannelIdx">0</prop>
												</obj>
											</obj>
											<obj name="PropertyObject" class="GroupChannelTypeProp" version="4">
												<prop name="PropertyTypeName">Melt Geno Sample Type</prop>
												<prop name="Position">19</prop>
												<prop name="IsDefault">0</prop>
												<prop name="GroupSampleType">mstUnknown</prop>
												<obj name="ChannelProp" class="ChannelProperty" version="1">
													<prop name="ChannelIdx">0</prop>
												</obj>
											</obj>
											<obj name="PropertyObject" class="QuantSampleTypeProperty" version="4">
												<prop name="PropertyTypeName">Quantification Sample Type</prop>
												<prop name="Position">19</prop>
												<prop name="IsDefault">0</prop>
												<prop name="SampleType">qsUnknown</prop>
												<obj name="ChannelProp" class="ChannelProperty" version="1">
													<prop name="ChannelIdx">0</prop>
												</obj>
											</obj>
											<obj name="PropertyObject" class="ChannelGenotype" version="4">
												<prop name="PropertyTypeName">Scanning Genotype</prop>
												<prop name="Position">19</prop>
												<prop name="IsDefault">1</prop>
												<prop name="ReadOnly">1</prop>
												<obj name="ChannelProp" class="ChannelProperty" version="1">
													<prop name="ChannelIdx">0</prop>
												</obj>
											</obj>
											<obj name="PropertyObject" class="GroupChannelTypeProp" version="4">
												<prop name="PropertyTypeName">Scanning Sample Type</prop>
												<prop name="Position">19</prop>
												<prop name="IsDefault">0</prop>
												<prop name="GroupSampleType">mstUnknown</prop>
												<obj name="ChannelProp" class="ChannelProperty" version="1">
													<prop name="ChannelIdx">0</prop>
												</obj>
											</obj>
											<obj name="PropertyObject" class="TargetName" version="4">
												<prop name="PropertyTypeName">Target Name</prop>
												<prop name="Position">19</prop>
												<prop name="IsDefault">0</prop>
												<prop name="name">ACT</prop>
												<obj name="ChannelProp" class="ChannelProperty" version="1">
													<prop name="ChannelIdx">0</prop>
												</obj>
											</obj>
											<obj name="PropertyObject" class="RQTargetProperty" version="4">
												<prop name="PropertyTypeName">Target Type</prop>
												<prop name="Position">19</prop>
												<prop name="IsDefault">0</prop>
												<prop name="TargetType">dtReference</prop>
												<obj name="ChannelProp" class="ChannelProperty" version="1">
													<prop name="ChannelIdx">0</prop>
												</obj>
											</obj>
										</list>
									</obj>
								</list>
							</obj>
						</obj>
						<prop name="ChannelPropertyCount">1</prop>
						<prop name="ContainerPosition">19</prop>
						<prop name="HasSampleProperties">1</prop>
						<obj name="SampleProperties" class="PropertyList" version="1">
							<list name="emlist" count="14">
								<obj name="PropertyObject" class="SamplePrefColor" version="4">
									<prop name="PropertyTypeName">Color</prop>
									<prop name="Position">19</prop>
									<prop name="IsDefault">0</prop>
									<prop name="Color">$00FFFF0F</prop>
								</obj>
								<obj name="PropertyObject" class="DominantChannelProp" version="4">
									<prop name="PropertyTypeName">Dominant Channel</prop>
									<prop name="Position">19</prop>
									<prop name="IsDefault">0</prop>
									<prop name="DominantChannel">0</prop>
								</obj>
								<obj name="PropertyObject" class="Genotype" version="4">
									<prop name="PropertyTypeName">EndPt Genotype</prop>
									<prop name="Position">19</prop>
									<prop name="IsDefault">1</prop>
									<prop name="ReadOnly">1</prop>
								</obj>
								<obj name="PropertyObject" class="GroupingSample" version="4">
									<prop name="PropertyTypeName">EndPt Sample Type</prop>
									<prop name="Position">19</prop>
									<prop name="IsDefault">0</prop>
									<prop name="GroupSampleType">mstUnknown</prop>
								</obj>
								<obj name="PropertyObject" class="SamplePrefLineStyle" version="4">
									<prop name="PropertyTypeName">Line Style</prop>
									<prop name="Position">19</prop>
									<prop name="IsDefault">0</prop>
									<prop name="LineStyle">psSolid</prop>
								</obj>
								<obj name="PropertyObject" class="GenSampleEditNotes" version="4">
									<prop name="PropertyTypeName">Notes</prop>
									<prop name="Position">19</prop>
									<prop name="IsDefault">1</prop>
								</obj>
								<obj name="PropertyObject" class="SamplePrefPointStyle" version="4">
									<prop name="PropertyTypeName">Point Style</prop>
									<prop name="Position">19</prop>
									<prop name="IsDefault">0</prop>
									<prop name="PointStyle">psNothing</prop>
								</obj>
								<obj name="PropertyObject" class="GenSampleEditPosition" version="4">
									<prop name="PropertyTypeName">Position</prop>
									<prop name="Position">19</prop>
									<prop name="IsDefault">1</prop>
								</obj>
								<obj name="PropertyObject" class="GenSampleEditReplicate" version="4">
									<prop name="PropertyTypeName">Replicate of</prop>
									<prop name="Position">19</prop>
									<prop name="IsDefault">0</prop>
									<prop name="ReplicateOf">18</prop>
								</obj>
								<obj name="PropertyObject" class="HTCSampleID" version="4">
									<prop name="PropertyTypeName">Sample ID</prop>
									<prop name="Position">19</prop>
									<prop name="IsDefault">1</prop>
								</obj>
								<obj name="PropertyObject" class="GenSampleEditName" version="4">
									<prop name="PropertyTypeName">Sample Name</prop>
									<prop name="Position">19</prop>
									<prop name="IsDefault">0</prop>
									<prop name="name">33C</prop>
								</obj>
								<obj name="PropertyObject" class="HTCSamplePrepNotes" version="4">
									<prop name="PropertyTypeName">Sample Prep Notes</prop>
									<prop name="Position">19</prop>
									<prop name="IsDefault">1</prop>
								</obj>
								<obj name="PropertyObject" class="GenSampleEditSubset" version="4">
									<prop name="PropertyTypeName">Subsets</prop>
									<prop name="Position">19</prop>
									<prop name="IsDefault">1</prop>
								</obj>
								<obj name="PropertyObject" class="SamplePrefWidth" version="5">
									<prop name="PropertyTypeName">Width</prop>
									<prop name="Position">19</prop>
									<prop name="IsDefault">1</prop>
									<prop name="Width">1</prop>
								</obj>
							</list>
						</obj>
					</obj>
					<obj name="item" class="SamplePropInfo" version="1">
						<obj name="ChannelProperties" class="ChanPropList" version="2">
							<obj name="ChannelProperties" class="EMList" version="1">
								<list name="emlist" count="1">
									<obj name="item" class="PropertyList" version="1">
										<list name="emlist" count="12">
											<obj name="PropertyObject" class="RQSampleTargetProperty" version="4">
												<prop name="PropertyTypeName">Combined Sample and Target Type</prop>
												<prop name="Position">20</prop>
												<prop name="IsDefault">0</prop>
												<obj name="ChannelProp" class="ChannelProperty" version="1">
													<prop name="ChannelIdx">0</prop>
												</obj>
											</obj>
											<obj name="PropertyObject" class="QuantConcProperty" version="4">
												<prop name="PropertyTypeName">Concentration</prop>
												<prop name="Position">20</prop>
												<prop name="IsDefault">1</prop>
												<prop name="Concentration">0</prop>
												<obj name="ChannelProp" class="ChannelProperty" version="1">
													<prop name="ChannelIdx">0</prop>
												</obj>
												<prop name="ReadOnly">1</prop>
											</obj>
											<obj name="PropertyObject" class="QuantCpHighProp" version="4">
												<prop name="PropertyTypeName">Cp High</prop>
												<prop name="Position">20</prop>
												<prop name="IsDefault">1</prop>
												<prop name="CpRangeHigh">0</prop>
												<obj name="ChannelProp" class="ChannelProperty" version="1">
													<prop name="ChannelIdx">0</prop>
												</obj>
												<prop name="ReadOnly">1</prop>
											</obj>
											<obj name="PropertyObject" class="QuantCpLowProp" version="4">
												<prop name="PropertyTypeName">Cp Low</prop>
												<prop name="Position">20</prop>
												<prop name="IsDefault">1</prop>
												<prop name="CpRangeLow">0</prop>
												<obj name="ChannelProp" class="ChannelProperty" version="1">
													<prop name="ChannelIdx">0</prop>
												</obj>
												<prop name="ReadOnly">1</prop>
											</obj>
											<obj name="PropertyObject" class="RQEffProp" version="4">
												<prop name="PropertyTypeName">Efficiency</prop>
												<prop name="Position">20</prop>
												<prop name="IsDefault">1</prop>
												<prop name="Efficiency">2</prop>
												<obj name="ChannelProp" class="ChannelProperty" version="1">
													<prop name="ChannelIdx">0</prop>
												</obj>
											</obj>
											<obj name="PropertyObject" class="ChannelGenotype" version="4">
												<prop name="PropertyTypeName">Melt Geno Genotype</prop>
												<prop name="Position">20</prop>
												<prop name="IsDefault">1</prop>
												<prop name="ReadOnly">1</prop>
												<obj name="ChannelProp" class="ChannelProperty" version="1">
													<prop name="ChannelIdx">0</prop>
												</obj>
											</obj>
											<obj name="PropertyObject" class="GroupChannelTypeProp" version="4">
												<prop name="PropertyTypeName">Melt Geno Sample Type</prop>
												<prop name="Position">20</prop>
												<prop name="IsDefault">0</prop>
												<prop name="GroupSampleType">mstUnknown</prop>
												<obj name="ChannelProp" class="ChannelProperty" version="1">
													<prop name="ChannelIdx">0</prop>
												</obj>
											</obj>
											<obj name="PropertyObject" class="QuantSampleTypeProperty" version="4">
												<prop name="PropertyTypeName">Quantification Sample Type</prop>
												<prop name="Position">20</prop>
												<prop name="IsDefault">0</prop>
												<prop name="SampleType">qsUnknown</prop>
												<obj name="ChannelProp" class="ChannelProperty" version="1">
													<prop name="ChannelIdx">0</prop>
												</obj>
											</obj>
											<obj name="PropertyObject" class="ChannelGenotype" version="4">
												<prop name="PropertyTypeName">Scanning Genotype</prop>
												<prop name="Position">20</prop>
												<prop name="IsDefault">1</prop>
												<prop name="ReadOnly">1</prop>
												<obj name="ChannelProp" class="ChannelProperty" version="1">
													<prop name="ChannelIdx">0</prop>
												</obj>
											</obj>
											<obj name="PropertyObject" class="GroupChannelTypeProp" version="4">
												<prop name="PropertyTypeName">Scanning Sample Type</prop>
												<prop name="Position">20</prop>
												<prop name="IsDefault">0</prop>
												<prop name="GroupSampleType">mstUnknown</prop>
												<obj name="ChannelProp" class="ChannelProperty" version="1">
													<prop name="ChannelIdx">0</prop>
												</obj>
											</obj>
											<obj name="PropertyObject" class="TargetName" version="4">
												<prop name="PropertyTypeName">Target Name</prop>
												<prop name="Position">20</prop>
												<prop name="IsDefault">0</prop>
												<prop name="name">ACT</prop>
												<obj name="ChannelProp" class="ChannelProperty" version="1">
													<prop name="ChannelIdx">0</prop>
												</obj>
											</obj>
											<obj name="PropertyObject" class="RQTargetProperty" version="4">
												<prop name="PropertyTypeName">Target Type</prop>
												<prop name="Position">20</prop>
												<prop name="IsDefault">0</prop>
												<prop name="TargetType">dtReference</prop>
												<obj name="ChannelProp" class="ChannelProperty" version="1">
													<prop name="ChannelIdx">0</prop>
												</obj>
											</obj>
										</list>
									</obj>
								</list>
							</obj>
						</obj>
						<prop name="ChannelPropertyCount">1</prop>
						<prop name="ContainerPosition">20</prop>
						<prop name="HasSampleProperties">1</prop>
						<obj name="SampleProperties" class="PropertyList" version="1">
							<list name="emlist" count="14">
								<obj name="PropertyObject" class="SamplePrefColor" version="4">
									<prop name="PropertyTypeName">Color</prop>
									<prop name="Position">20</prop>
									<prop name="IsDefault">0</prop>
									<prop name="Color">$00404000</prop>
								</obj>
								<obj name="PropertyObject" class="DominantChannelProp" version="4">
									<prop name="PropertyTypeName">Dominant Channel</prop>
									<prop name="Position">20</prop>
									<prop name="IsDefault">0</prop>
									<prop name="DominantChannel">0</prop>
								</obj>
								<obj name="PropertyObject" class="Genotype" version="4">
									<prop name="PropertyTypeName">EndPt Genotype</prop>
									<prop name="Position">20</prop>
									<prop name="IsDefault">1</prop>
									<prop name="ReadOnly">1</prop>
								</obj>
								<obj name="PropertyObject" class="GroupingSample" version="4">
									<prop name="PropertyTypeName">EndPt Sample Type</prop>
									<prop name="Position">20</prop>
									<prop name="IsDefault">0</prop>
									<prop name="GroupSampleType">mstUnknown</prop>
								</obj>
								<obj name="PropertyObject" class="SamplePrefLineStyle" version="4">
									<prop name="PropertyTypeName">Line Style</prop>
									<prop name="Position">20</prop>
									<prop name="IsDefault">0</prop>
									<prop name="LineStyle">psSolid</prop>
								</obj>
								<obj name="PropertyObject" class="GenSampleEditNotes" version="4">
									<prop name="PropertyTypeName">Notes</prop>
									<prop name="Position">20</prop>
									<prop name="IsDefault">1</prop>
								</obj>
								<obj name="PropertyObject" class="SamplePrefPointStyle" version="4">
									<prop name="PropertyTypeName">Point Style</prop>
									<prop name="Position">20</prop>
									<prop name="IsDefault">0</prop>
									<prop name="PointStyle">psNothing</prop>
								</obj>
								<obj name="PropertyObject" class="GenSampleEditPosition" version="4">
									<prop name="PropertyTypeName">Position</prop>
									<prop name="Position">20</prop>
									<prop name="IsDefault">1</prop>
								</obj>
								<obj name="PropertyObject" class="GenSampleEditReplicate" version="4">
									<prop name="PropertyTypeName">Replicate of</prop>
									<prop name="Position">20</prop>
									<prop name="IsDefault">0</prop>
									<prop name="ReplicateOf">18</prop>
								</obj>
								<obj name="PropertyObject" class="HTCSampleID" version="4">
									<prop name="PropertyTypeName">Sample ID</prop>
									<prop name="Position">20</prop>
									<prop name="IsDefault">1</prop>
								</obj>
								<obj name="PropertyObject" class="GenSampleEditName" version="4">
									<prop name="PropertyTypeName">Sample Name</prop>
									<prop name="Position">20</prop>
									<prop name="IsDefault">0</prop>
									<prop name="name">33C</prop>
								</obj>
								<obj name="PropertyObject" class="HTCSamplePrepNotes" version="4">
									<prop name="PropertyTypeName">Sample Prep Notes</prop>
									<prop name="Position">20</prop>
									<prop name="IsDefault">1</prop>
								</obj>
								<obj name="PropertyObject" class="GenSampleEditSubset" version="4">
									<prop name="PropertyTypeName">Subsets</prop>
									<prop name="Position">20</prop>
									<prop name="IsDefault">1</prop>
								</obj>
								<obj name="PropertyObject" class="SamplePrefWidth" version="5">
									<prop name="PropertyTypeName">Width</prop>
									<prop name="Position">20</prop>
									<prop name="IsDefault">1</prop>
									<prop name="Width">1</prop>
								</obj>
							</list>
						</obj>
					</obj>
					<obj name="item" class="SamplePropInfo" version="1">
						<obj name="ChannelProperties" class="ChanPropList" version="2">
							<obj name="ChannelProperties" class="EMList" version="1">
								<list name="emlist" count="1">
									<obj name="item" class="PropertyList" version="1">
										<list name="emlist" count="12">
											<obj name="PropertyObject" class="RQSampleTargetProperty" version="4">
												<prop name="PropertyTypeName">Combined Sample and Target Type</prop>
												<prop name="Position">21</prop>
												<prop name="IsDefault">0</prop>
												<obj name="ChannelProp" class="ChannelProperty" version="1">
[truncated: 1,603,091 more chars]
