# Supplementary material for: High C1QTNF1 expression mediated by potential ncRNAs is associated with poor prognosis and tumor immunity in kidney renal clear cell carcinoma
Source: Front Mol Biosci. 2023 Jul 17;10:1201155. doi: 10.3389/fmolb.2023.1201155 (PMC10387556; doi:10.3389/fmolb.2023.1201155)
Supplement: Supplementary file 3 [file DataSheet3.ZIP › C1QTNF1 original data 3/Tissue PCR Validation/C1Q-shai+1-5-12.12.ixo]

<objectstream signature="IXOS" version="1">
	<obj name="root" class="HTCExperiment" version="5">
		<prop name="name">C1Q-shai+1-5-12.12</prop>
		<prop name="UID">DD7C46D7A04B45389E498B94DDD83313</prop>
		<prop name="OwnerUID">12D246C796534CD18A312176D2D78F68</prop>
		<prop name="Created">2022-12-12T12:28:52.506</prop>
		<prop name="CreatedBy">12D246C796534CD18A312176D2D78F68</prop>
		<prop name="CreatedByName">QiuJiechuan</prop>
		<prop name="LastModified">2022-12-12T18:22:02.122</prop>
		<prop name="LastModifiedBy">12D246C796534CD18A312176D2D78F68</prop>
		<prop name="LastModifiedByName">QiuJiechuan</prop>
		<list name="AppliedTemplates" count="1">
			<item>SYBR Green I 96-II</item>
		</list>
		<list name="TemplateOwners" count="1">
			<item>Roche</item>
		</list>
		<prop name="SWVersion">LCS480 1.5.1.62</prop>
		<obj name="AppProperty" class="TAppProperty" version="2">
			<prop name="Created">2022-12-12T12:28:52.506</prop>
			<prop name="LastModified">1899-12-30T00:00:00.000</prop>
		</obj>
		<obj name="ConProperty" class="TAppProperty" version="2">
			<prop name="Created">2022-12-12T12:28:52.506</prop>
			<prop name="LastModified">1899-12-30T00:00:00.000</prop>
		</obj>
		<obj name="run" class="HTCRun" version="7">
			<prop name="name">Run</prop>
			<prop name="Created">2022-12-12T12:28:52.497</prop>
			<prop name="LastModified">2022-12-12T13:30:24.219</prop>
			<obj name="AppProperty" class="TAppProperty" version="2">
				<prop name="Created">2022-12-12T12:28:52.495</prop>
				<prop name="LastModified">1899-12-30T00:00:00.000</prop>
			</obj>
			<obj name="ConProperty" class="TAppProperty" version="2">
				<prop name="Created">2022-12-12T12:28:52.497</prop>
				<prop name="LastModified">2022-12-12T12:29:29.107</prop>
				<prop name="HasProperties">1</prop>
				<obj name="_Properties" class="TAppProperties" version="1">
					<prop name="Created">2022-12-12T12:28:52.497</prop>
					<prop name="LastModified">2022-12-12T12:29:29.107</prop>
					<list name="emlist" count="4">
						<obj name="item" class="TAppProperty" version="2">
							<prop name="name">TopChart</prop>
							<prop name="Created">2022-12-12T12:28:52.898</prop>
							<prop name="LastModified">2022-12-12T12:29:29.144</prop>
							<prop name="HasProperties">1</prop>
							<obj name="TopChart_Properties" class="TAppProperties" version="1">
								<prop name="Created">2022-12-12T12:28:52.898</prop>
								<prop name="LastModified">2022-12-12T12:29:29.144</prop>
								<list name="emlist" count="1">
									<obj name="item" class="TChartFluorHxProperty" version="2">
										<prop name="Created">2022-12-12T12:29:26.095</prop>
										<prop name="LastModified">2022-12-12T12:29:27.975</prop>
										<prop name="Xaxis">fhxCycles</prop>
									</obj>
								</list>
							</obj>
						</obj>
						<obj name="item" class="TAppProperty" version="2">
							<prop name="name">LeftChart</prop>
							<prop name="Created">2022-12-12T12:28:52.898</prop>
							<prop name="LastModified">2022-12-12T12:28:52.898</prop>
						</obj>
						<obj name="item" class="TAppProperty" version="2">
							<prop name="name">RightChart</prop>
							<prop name="Created">2022-12-12T12:28:52.913</prop>
							<prop name="LastModified">2022-12-12T12:28:52.913</prop>
						</obj>
						<obj name="item" class="TAppProperty" version="2">
							<prop name="name">RunOverviewChart</prop>
							<prop name="Created">2022-12-12T12:28:52.927</prop>
							<prop name="LastModified">2022-12-12T12:28:52.927</prop>
						</obj>
					</list>
				</obj>
			</obj>
			<prop name="State">3</prop>
			<prop name="StartTime">2022-12-12T12:31:07.846</prop>
			<prop name="EndTime">2022-12-12T13:30:24.217</prop>
			<prop name="InstrumentID">6108</prop>
			<prop name="InstrumentVersion">HTC_VER_10</prop>
			<prop name="InstrumentName">L480</prop>
			<prop name="InstrCalibrationDate">1899.12.30 00:00:00:00</prop>
			<prop name="Technician">QiuJiechuan</prop>
			<prop name="AcqStoreClass">HTCAcquisitionStore</prop>
			<prop name="AcquisitionStore">eJzkvVvTosq2rvtXVvTYd14Iigci5hwRHFpykIM0SEDuVBQUPKOiv341P6r6qLHmmLvf1F5Vfc+6qIiK71MTiva0581M8D9Oq/3/Oi4Pm//843o6NX/8r3W9vN3+8w8z0pT15b677Zrd6Rg2p+vmj//12Fxv9K///EP84x//cb6ezt9eqZXL43FTa6f7sfnjH+J/9D8/+5ffCJeHc7359gvy+Ptv1Ltb8/09Xut6c6PP//zOf/4hjekj/jk2q9kc/hxb9PW7//1w5tdTcV0e/puRbIrD5r8bZvfG/xD+zfh+OBv/HKX4/zJIOoOsPv3wsh8GPPzXAUe7A32qKArDsfBvRhVtDuc//vH/SIKks4mgDPXur383/u4/4ocj+OGH1rEprt1HDafyv/mFeFnv8n9/YnCzpZ/eN1/DUCeTqfDnn393jtf0TseCLdd03fzxj8F/82t0euan3bG5/fGP5WmUojubplX4UioRjsssR0dfrYVAmx9FMB7rEJne0yBqn9tWX4A1RXdbLXkw7CcZvNZijnP5lvDIHEUjuJ5HFbppsubhMEoZBDshRUe5qwIOewHCA+GOZrBwAa9Z4sEKGKIq24EQSMvqDLMteyHUdcGxmZg1FFLhoLsJpoKny36t28ktRSWMTAhCUfPgZdwm6JU3T4hGokDv52QpzuZuzkNPtFRYPNYeGo9+v3L15TzW40EV4nzeWjzS6rYFz1rfUCt8vwpe45CB66p0/LayggB29PrSV2ZoL/pTwR+qPdTrwclDUxAYYCSWLVjHaofs+WRVaOcog2DVNrqTKKUjPxwY7E/PGLWFE1ZYbooYaPAx6ounwwN98lIhlJQW3bfgC9FgthdhFY1OaEbFUgg9NVHhsUyfwTN7S+BV50bWH8xSUB0iE6LZopWByzEgnPeWELaR2gB4zxt6ShRUwdFKcljPiy39f5UKx0cb2ADFSUFtb80q3HIxg+9XR5+qif7+1N33f/wqCIi/BgITeTT6KwiMtMG0+2v8KyEg/2QIPOdljmy1ziDcDmsPHmm2Q29y2dDlOVvYsNZvHG1X0yqUZ4UKJ0WZor+QVoBTzSghn8cVWpWeChEVHkLr12cqojUVYe+QloDadIFK70kQULfPDAxcP36EgB16CzSf65BHB5nL8JiXEs7wWEK0WBGEnmuCgG9lPT7XthtR9zcElfllY1Y4N3cxlNNaRWcoz+mTLF6DPWw36Dn+FgKtWXiQr4oAzVJVeMBW87yDgJUJVhXGA2yhGbgvtPvFXMDN+pWDa8V71CNtzYNnaHnQ9xUXtUiXBX+n30v9bAg+6tMR4x0EzGBdoxeODAikR2jD6yS6yGbJAjA+DBByoPFqNy+CsPdQMpja8A0CeF/vGExGJxHdvTEXAi7rMpwW8RX1uFpV0UEd2OAu969APA+kyt/ZPbWDgLNIDf4DBLxDZQnRZo8N3G2pQT+Kgyocn+n/52RWBdqHgyJE75fiQeUKCroDdyZEiSyef0cIDH4JBAaSLEp/BQER1Ono66/Br4SA9pMhYH0VzfCQVZEm1dhBwLBvG47T5ckG7SFxKkqdIJB71Em+IODl6ooHm/2hhN2+PeCsZ9NFr8oCQvg6X3BWbXMhOA2olNuEIOC+Xhp0EDCbG8kALgkC81uCsBiMlmgdyrAKG7+2od+vR+jfrLKKdpPhCDYL6rzKOOuBu+n3RD14SQucCyuzCquJlsEqpiKYcyOAYDuqGji9xQLZeL6tgnW8QEhNgoBz0ZQqYJNtrpsp9URPEwkCA6skczGKN5qsDugoZS2HbZHVdDwamdBUsxCMA3jfIKDse98g4JlTxoNmiCKMF1WN9kA2eGgrBCVzIdPvH9MFD3fJIAZ/TeP13x8IlI8ih0u7SFHPBk4VSfedDRO/GnYQCG1fsMFRGjKl7WElYB4SJJPdqg2kVJS4t770mF57gYJKmRk8uEjqCLa5yNDKzzZEF6bSeAYBnd88DYToYic1KOazRHY5k3OIYUEa9pRUZEefIDBv4t8SAsNfAoGhOJ38JQR+jzgwFac/FwKRkhXo8NeSR3eb9LDvnPdotI9NhbVOnTA6Pjk6IWhVEN8VGxZQyWhf+6TLzBycQbvFR/T4fEE6vK1ymBzaKyrP/YaHdWqeIYzcZQeBIC+eOeT4fKLjbl0ehfdDDNbeXqFe7EMhEDeiTZ1cJMg4p5KHsxVBQH6efCrqda+aH8qtqscThcwh25tCZN12ObzlHNA5mwFExhJEMPtyiTOCgBAcaoLA0ywQnbuuCIE13dY6mQlH6yZT0ewlKprTQRDQ3DcUR4Z5WMLbyg+oFnrOg/GYjl97fYfAXKzu5w4CM2PCeLQ3CSIjWTmgZfWNKpSKVwwrkc3RlNNFFT2MQQZJIWXo9/2IR88iqCGP1ykal6FTob4hc6gHC4LA2iUIJYQnuFcEAXtzXEN42hEEluPjO3iiJAnzxXVj66t4oVKcKYyqg0B1YAaqm6sNIVZkJsHYotcvEoLAUzrkcHAIAsb5qnJM9SCGTHW1bxB49sXmd4SA9GsgMJ0O/y4QGP1kE/AEtkXVfy4h6l/iDMqhSKKtPzdVZDpUBONIitFbGJqAbS/4BgHVhxXH/YE6zcJTz+hL0UIImmdVQnWRb+iHHwhIx2PTQcBrBI0HvFVysEbTZ2cCHQQWablGY3SMAKs+xREjGskIPbusQmVypMxe3XxUlpue4Glqn+l56mZdHAjTyy6Dhd0wVNazgAfZrBp1EJjzYwGBKBMEbPMzBzAEFQI7nzf6uw/fIBA8x1RE0XsxwNn9Fgjh0tvVcJHKI7KpnleohGQC8QF8dPZAcSSEXkM5fjpHxeqxCgeHVoSwrk6o9ZkhkL5/zOQDAUVZ0PmwU4PGF0xXaKrzqMLzs6hBaKtFB4FQUz6zH7ubhPMdZfioV1QI+lp+4HxLEAj62oHS/vIqdHHATZyepxfI1c4Ewln6HQJfJhCkcSl2EDAmK4SAfqmEly7sUL3cVDo/+yeZSW6paF25AwG0dfs7QmD0SyAgjSbyX84J/CYQmP5kE4BCpM65Hyx5IK/jEo5P+4AuH2556KwoUy+4laCfm5oQskfgQSoqPbpU56sqWK2SBnaVeKaijL9DwNvaDbp5uYFgfkzP8EoJAtZFJAg4alDC5q48UTNrl+NwN8ghlewNzvxrxENdYTH0r3IP/cwuhW5OoHEJAmxZ9rnr7B+eXu0Xyx9NgMKEicZ+TkWkXEGGS8FqVOoTQaDvLWKIHx8IvD8mMJO3jS5fP3Eg7lHR6LNSBrV/GqDqfSLK29fOHQTcnZ4L5BMEgeoAc/RL1hN82bjLel+3gg4CnQnc7NMJ50fLBHztKE4YuT2n8RIEwqlJRVjwDwRi5GQqqtJAy4QMjavsCFFT7qhUDUFCN1wEAn1KFcMsVp/IitOaR/HuTwiUkxF3554fdxCYGVujwuXx8/m73ESd320ezRL6t71x7+ixNfJuTmAGyh7151MVgrKmOCLJC+0bBDbvWvwdIfDvVi/+v4fAaDAZ/V1MQP3JJmA3dkkXibwU8CWLNbQ3KiIzfm2EsH2fvkFAO7s6BDKlURjKbg91c7Gii/g6oE5/Pl9Rva4yCB2sznDS1QbNkkwAR8PvELDroVZFo7IowR64Lc7h4FYYt9Qpj7dyi/r2HQlRWMYEhYggoO5mpRAOrhQHXP6c43y861cdBM7XYolG/2ZBdNtoZQcBZ4lURCdHZCBxGr9+swqOLCYIEK1CdMaMOqHb24q6tl8kOH/pVDRfcQCj25BK7YW8g4B0Iwg42QcCxoUgULwIAurW7IO/OvS+QYAtDAMwOFHR4VghE7rZJsfj61XCyvMIErOMzsduaOTwnBIE9HXIebgqny0k3pQgcNYpDn1BoHb4qINARKErAyrgJ9qHy7rqTCDYPcQuDvihu8FuTmD2Xhm8g8CXCXxBgN6r/TYnoLRLhNC2BiU8LYIAvF8EAU2kOKZjoaO6SBz+20Jg8msgIE/+emLwN4EA/GQIZBqJ7RcEws2cNTCx1Jr0UtpypP9ND+o1ZVhzTNdZ2CBlSvNc9ZFJ+zXHYmO0IBn1Ha3gtuS4jaCF18QjHZ0eNkJUmSlB4hosSecnGl3kr2cNjrZ+odtrXSEa19Spjh5ByBCGnAe4q2uYWmofjehSCgG7DkVYWUKABucKjzibZ7q0l9Y41y7WZ44hrGF5GdloDWO66PN1TEl/bRMETDIBnOUEgdOqinDe/4LA5jHSH846QWtq2FWULlsZjtPnGP12EgK6/q4BF86fotY30EFguIQAVWb3BTc4Uhz5JwSiYkwmAS/3gk7gmVUHgeUIEb19lvHAHiYl7JiSo3OJeIX9XUDxIXQJCqXlVoEXaTGM+sIYbS1HiODNcxBKRpA8EgTQfRsxDMcEAWk+HkEHgf/TBI5Lz8DZ6vYvE4PzXUrx5gsCFn1SBwE8GnT+vyAAi7VTBTWw0e8IgekvgcB4PP67TAzK4k+GwGxXkj5nHtXKrIhbmE3jQweBSBUoU4+fN+pcYqBzHO+VDMyLSp3ovKbMmkXGCJqH2KKXjVYQCEbNgD/wjvay3lTRIB22EF2LNXU6WYcw5kED+63yRl0cehCsU6OGgWZ/oKPGlGkFUQSjMhSKF5cdhPsrQWQUSCHqh1ihDMz6uT4xp2vS6ZfFA1ENz8Cjs4tWtaUinnh1DLlLUAP5YwK8IQgI74qjKRtqFfj9rayvoipFrzbtCuUJQaBt1zJqJzMCnBcaHU/RXL9BwNWsGLSDhR0E/JO19fTBkcxCLRzqxN5qp1KR8gvhxjercLZ/neFxjsPOBDA5JjVEOWxw/vgTAsNZ8A0COHy/YqiUYIrsesIqOgGvQSvxherhthY6CBjL4SCQzP5I8Nj9nncTg18Q6JYI/08T0DSCwNcSIS5Ohxy4EtTIBoIGwWxY0Pufp4D+o3AqNJJa/h0hIP8SCEyG4+HwbwKB4U+GwFTCMyrrA110SXVQQVWyI4I22EKUOtJnouq2QHsa6VWUvAOCwDJXEaY36lSmloxA7nkSWmpMrw/OYgxylD3Ra8gEsDyZLQhmlaNn98kk3KpooLqSuH9BIJzQVQhwsq9oPNKkivhw4EE1JgjAwtnx8OYcxQ4CvpEoFUbHR60ripWjvxxYVWcCByjnqG+OYYXhXDxDGng0fn4iCGxkgoC6OnFUTEulzlgEDAT9SWi7+LYQDRtNhcGhpaJyMtL1UtM9mFQEAU0HgoA/sz5FSBAwVx8IGKfHNwiYF8/ggX6j1w/95xVZyk0hHIHWQCbnEWqjZVaFtpmcv0GAREeIvEiRYa0tCGJ3myBwO7xy2E+rKWqrBoVgxPgZJme77SAQNPskAz6eDAN5K48q1/Q3uY55Qedf3hAExhbK8DBq80cI3PzFo1sd6CAQwvpA4xlpFd4tOv+7xGJkBo1LQWj4e0JA/DVbBqfCSP7LLYO/x24hefKTKTA6NA+0TG9DqWBFV03lfmbGpPG26ihQ3qQMXSPWqXUIFCqHG1lDd/dcV+FEIAoI5VJHP6sLiHrawYbVI3t8UwFHIgpw50RVy1R6/akuWqiHhYiz59TjwW41aAD7sUhVNs14lPip2lGATa87Hs0npAKSMo3Q4akihA+zf9bNG6f3q95WhSpS69W3LEX33qdWK0WJDa8FUcDcflTg5C2oisxT/I0Cs+Jpw2gNGZpGNCMzf75skLFxcL6apoCLg95Aum6vaNVA5yNcEgUy36LWPziQigzO/Uwfm88IvdvcqMLRNFQhMHmDhE6LR2tRa2GpZhFaEVEgmKZEuSlCgaAkMe8o8N6QGnnguAJ64i6Dfez2PjOnIQ/vKeWpNMtJlc5NDoG6/64C4lIZw1x9+GVHAX9XGUK4PH+ngBs//oUCX3kgUhZJDpJFFIC+THnsZQf0/i9gJDlXosDxbKi/JQV+zZ7B6WQ0+ksX+E0oMP7J6wPnIJap1mclBI+LGXcUUN7jLaV8soCOArDZAIQUcCnFR0xHJXqvq0AZJnQVlr6Pc8QdpfwyzToKaMqJXGJjHUck7LcN2iPQhSAZPkcwuVYipWTmVR0FDuGLUQrubXi4nS4YXE8zFW32JwWOuUKpfr5QhGBtb9tvFPi4AGYvooBkIvW68fOzU2FJhuEVeEKbXIB+LpILHPVTguDan/WJtvDgEVhL1PJwBp0LKDuZenM0XQMOcv6NAvblQ4G1ZmWwflkRqtcjuUh72ea6nE55R4HgkIcMtGhKFN3sLOrdxk4GOJMLeOdlJnSzArFnFej0Ygo8a1AZ1K8vNyIQBLthmIN7qVW0lmZEsWUMMgSYvenz/6TAVJtIwdMmF+gCgdzcNLSzvSF0swLtuDG7WYEfpga/tgt1LhBYp2NHgVA4P1sKDAsKEHghChSLw+9JgV+zaVCWRuLgb5IIfvbtA42ozchALxUEW+uUgUyvRFudkAt8TQv0G1gi22+JAoMBUWA4z3TUrR65pnQzGQTBbIeeVB4FpJJsQXXKb4kg3C5SEYT+c4OsNQGC1lRGcCJ4ILm5D2H9mVvcWUaCfjrck8EnNoIXEgVc/0OBiZO2YIpEAfuxpK57v2xF3eVrer+xSlf9K3o1cGcbShCX/hbCKlrkoD/jM9qyRRSQanKB9/VDAT7TqtBRqSt/UeDLBYJFf8fgvRqN0D2F9HmwNHKog/aGLIQNx+WYXKA4EAUcPBAF/Nmj7ChgC9wQoryh13tneKHvN3YV7qy3B/em5OgYqyVEDzNpoKdaO1TSRVyFMScKzMa3HPU9p0TkLrQStjVa6FiHmKj0/CyQfFxgfiUKoPSmRLBf9qXgdVPHvHOBJFur/4UCX/uFurnBr1XCH6YFfFc4oaP2dAin12LUUUCpREok4+WB/ZYU+DW7BkVBlCZ/FwzIP1kG4slmgxCuzlWk37IalkF96mSgw8DBDlZoVAVwvCfPmjAgAlpvnlcdBkaLpI+gjx8QVOk4g12fMDA/kAygtRiOQDSFLRrUq6isT4EM51swJGV1PSE6q4cRREnSoj92zwLK04sMG83XEJi7q6L2ap5hqCocdeNPDCT8tkV2A1Lggx42cK7HCTJFrams4/MIVvCRgS8M7BlhwL1+7jpaOVoVOPikhlm5S1SCZMa7SBBMdjH6q+NJiKIHRYEvDPwgA4+DxdGyCANheX2c9dVDijoMoO3vbJhehTFaAnN48FnFBD0/x+i9/8SAEbs7tLJFLEQVtB7cTGWLerX8yNBHBpZj5DiLdgsIvAkB6203Iqr3R86jXWRkMNvro0Dm2rjqMGDGJw3164EiwWWyU0HYiCbOi+N3GfjaMfQlA90SwRcGXFXReZhPSMaGxs1EA58uD33XsH9LDPyafYOiMJWGfxcM/OztAsrt3iPnn70oKVeTGkyLbOBrkYCE9xQD2JRk7cceeJhIzzMYU491GMC2NMnBuXNEI3xJn93DtxycffNCIz0TBt7SUYR4Py3ImT2oorPVqhDDWkJ373/HwDLW+ecWglcVTu+yDScgDGjFjTDAVoQBsYUY1TxXKyySJ4MOAx8bCHfxqwXHTgbIZuVNiCy+VuF2Ixtwt4SBUBO/YwAWDjmxtwtisJTFZw/PelaFb52AM0g0Ceda/8WjaUzJSLXEG/oGbATcLQkD76X1WWQ4KgL2nH6jK5Ibo6FkJnQYyLcNZZrny+dBXfEM7ln9DQP4SA8tJM2fGDAZIohDtyA7yDyOZfaq4eSPzmg9/FwI8s2xhbHaDlBvn4TZ6k3dPNPN8TcMDIN7o79rQe8w0C0SfK0Ufs0MdBsHvxYJ2I1yXHczoWJN6f2Zrleo3AoZXJ9S1JcNhCff8H5LDPyanYOiOBrKf5dlAvUn20ClmGdkpj0VwvXhbsO7aM/oreWt0GFg0vwrBgZP6iVgrHIBtZaiONyfBkZ0XoTkOLyXcEjrFj3rTDbxNTUgPpUSzaNDNsDslsFFKiTqzgmFgutuMIJstB+gum4nEFmj7WdCLPxmAzhz0gbizIrRMj4YSA+BCgvpuaXozWwezgQKBb70yHE+DQc8EJtNBlvrTwygRyHh2r8t0N25JMVfGOhxwoCy337HwCu7btAd9Ej1BWdadjagBIwwVoSEgaFPGPAjwkAwcrdthwGtv6AyzIoddfe5R1gx9agKWSuKnQ2wwXrJw6l5EOGRufsfMfBlA3Zv7VUdBiT/bhA2p3se3dOz3WHAfHxs4Kkfyg4DXSjozzd1NzXQ2cA/Jwi7rYNfoeALAz/cRNDz4NJhINrnqtphgM16rhAOHr8pBn7N3kFxMBj+9Qzhb4KBn31D4TMXbFzXJ4BkHxQZS27y+VsoOLqEgbdafR4dcAbhuw2cDfTzC2XnBUtjcCQhxmiZAqQRKCr7sgGr/cwQPjNThqSibjgLkEF4GZesswEzWfk8nIsDGcrB2sRgFipV7G6DnE0XZAPOhGwg2EzSM3DbTdCeb1UBz2Zgw20UlMgWM7uKovQlgpGfFFz7i14VrO/0MT3IrujdrELoMPDSP51x/cGAv3tmkMJpjdptNaui7YvKOBmtemjofVVIFn5PhYsgNqjGHwxUO8KA/aLPh/qkQoS3vqjvgoDGoy5NiKb4QnDdpUpS762FsD892dCUTYr6PF9WnQ0ENqV0q1l+Hr3wwcBpFRQ403dkQ7fr6wzeerNHc2dehIChw0C1R4TFwSsXIl2nbv41N/BlA/7ouTnr52aqo2VeTQhmy5f6wzpBZwPVa/3sbKBbJ1jYhAGbOCCEtVyqUKaK1WEgStVD/Fti4NfsHqSrcfi3mSLUfzIGWtHNMAHbgvQatTFzW/XyzQYuaykGRGGDqnYFAfezgiT3nFkdBkJTOCK0qbTB9elscG5vgpKFb/GNlnvdVrg6pzKk1bpClcWMJHhaetCgMsZZnPk8ehipCs5wOsf0NNEqzidPucOAV7g7oQsFQmlR9ucbVQgnQ4XBsbUIA6H3HQONEXi4jG6qkNZ9RWa7aXZBZXD+joHelUrCKj8YmOtFCcJp/d0GjGhHgBg8bUTuAo+juCfDjo/uOHf+DAWxTxhQvbPK8ew96PRPFwk6UWnyDgOzS7j5PGGkrsKbv2TQiOcEvdF6WUVJSjawackG3DthIHiJ7TcM6HVBGHDHuxr4MLUoKmyEKoJSrqFqCAP2i0JBhG/K9gN9Pg1elTEBV2z9b6HgCwN4GbX/smmgHfzLfcXhXDIyqFTriopnA3QY+LIB46x68Pti4NfsHxSH48HfZorwZ2OAL5QdLtvNrEqdE4rsIdsXZK/+VogC0YpByaYb1K2GAQ4nhAGjKS106ymVyX0xzEA3bwdcz1LCiN17jlj2lj9PE7lueThcS+rnJsQaPSljQrC7YwyAiwk6/s6vQj4+Uvd7Biku4QU8cd6YMc9KdFTOHmHga4pw19DPOxt4DZ/fbACeyQwCfamNoBaqGDdapAtxf4Y5y9b5FXXZLiEsasLAJX2uqBv7ehUG+2cJ+vpJNtCvZkJ4rF+fXdEBYnivDEj01bbpMMAatuV4GRMGiqWborknDAShqahwVk4LhGVtVnh+fTCgvg10yuG9ijT5VkKqjgg7db78rBcORDiJQY0wXSdCqB5KshG92qGS1T5g6lKomVppg9ryLFc4dp8qW49tCT3htYEuFPiT+SToDwgDftve2y4UdDYwnoU0nl5sEBbb7zbwtWvgh5WCf2IgsP3WhuKxttGb9MkGWv3wez5o6NfsIBSl4WAo/k22DfzsmwmORXHFtXlxK34UXjHTY3ZB3SsLCNyaMBD33C0y/0FS79wKEQbl53laXxi4BscahLt0w+yq2FVSbFrsMKAHzVYILvGCwaiQTujsCoNH2VPNgTWnCc5nZ18IUCIbUEIrxzwzmBBTaGiZbhAG5nD7bgMvDBZo5IUGERyL76GArmkhmF92I5AKIcdtlDGiQV6OWK6UVFY3wkBk1wvqpn3CADznJMX42T8/Kp55hwEcD8IYLkDvz6msBM6lwmPPxZ8YuM+svMMAzC9qFXlmwGByey4oNFTfMYDG/orGYjTkwSS6j2h8Io1X26w++4gHI7BrfkBL/hMDXrQoUT8cfOhCQS+siIzhWwM+khSRtbt4jM5I2PBoUyVnOO6dSTCcwljwL6/eSL+fJR098fQ9FPwTAz/MDXQY2KSDDLi6btAMyXZCb042ljgLGy0HyAaq3e9pA//syP93MTASRPkvMfCb2MDPxoCmFy/cmnefx1tFE1kfs9vnORsFjwpRyuDdWxRoRE/CwNsvKOsvcYamqG8hmJZpDaEhvDBRDg7EgxBr5gXxEOG1KADPjLLypF3Q+w0fZhXYnwUtYyRN0VAfcwhS2bThyG47zHliAj+roc2um+820D12sGz4As3DTuMhLJ4IpPuk8r3osxPYDkcge/TvhTMyhLQpNGQlfO5xIhugMmKLGnZXwoQlI/CAaqOBgyXlOFMuDu8wMN8qOa7ym80TUaNQc7LkB+r7z9yAsCMMDF4UmpThlULJhU4szCTCgLK7mEL4jMMMtPSkYYZDuYr6cYBMTdQl6tvtigf7k6nCJeZHZMEm5ZiYWMLLWX/DQGcDK8X1MOxfANL5Uc3Yc3Ce4kwbbSHURKOFfBVNg/HGmnDvFt6/YcB6Hr9j4Gul4IeHDX3tG9B9wkA3RRiyE50P9KEKYyQbc47c/hYKhtz4LW1g8IueOziaiH+bTYQ/GwPD9XOIUerNBX4e6DZjWdugPQDCwHNwyuEa0mXrHYasisz+dww4FyqTaKsdz3DP+QAX7sGF2MkoVMi8HuGstyoqfDWSDdve4o3azp5BdGyo7L5s4AsDKHlHDw7G9IBcqizgxTuMmV0tAZ1Ts4duilARFxnq84MmkIArGShngbJ2k86oh3p7FaTyecT0faJQYvS0kuGpbXH+OpdVUDQn6qapVKA65yCEqanIHQbY6uxAxGMaj9EQRsLHZMaTSlAatgTCgK2wbdXZAHsFSzR6N42jZgUe+NY06zAQRcYuB2X0dHD1dhSBy72iZcqLrdDHYg2hfTIZrJrFCdV9kVbB7aTWYB9PO/S8s887DLxOpxjX2t2g8c9UmU2ci4Jzq6DzLyZHG8arVS/o352J4O+EudrNDThjway6fQP/fMhA97ihLwx8rRR0cwNrVXpSCOEkUJKmZp0NKJLh8d82FAx+zSZCcSyJ4t/FBvSfvGDoLp5TjGoRIdbCfc7uvvdA1bgWQtQfklSrxnOHKsFPQOelMrqMbBf9bbD9XKZmAx6rxpjfBVeIp/NQZdo57qE1UEoeXreLDE4K6uiGQ5+H1fQddzbgToU5D4e31IZyNj1j/MitKvFjrWYv94OB+L7n3c2FTVusSWLPOg+8K2X7DgP7JWFAue1kcO/uFdPiZUOa9V8tk9ayiG5w+ewKbE4jSJ9Kjd7984CefKbGHQb0sPluAyCdDriWY4fzh1iMOhuY2R8MPCmvwHoZrNBjjSYEhyyI4VYIGdrnxgI81C8qs14VYb5baEKyu5Yxi3r5Fo1L9VnwOx1zaOo1hQZlvyBJz7CFyYQwYAyPPoTlNDzDuF6scdN6ppD6hZax3EoY2umhhPCZHVu4TlI5eC0IA+7hfZf15YU+2XNvJo+WV+3HlYJwY+AIFgZQ97f594cQVxp/o12smBCymjD0NTfwm2PgF+0inIjC5O8yN/CzMVCMlT5y/RYCV8bRme3esYhMiUsBeWi1cNxJe9SlngEBUALtMMDYZivgyUrp5+ObjHEz96okbjSbgZhQGSeznRAottTCYH/eoFlrMZW9WdsdBhT9PYco25genOrnDXN/YPNY13YtM4yLib7z2H977tgFb1t0dg/g0ekeUBmVp/23KcKTQxjYbOmyx6djC2Qakcrsc9lH83Wj1xv5yAN8frLypbIhPD1Q/iEUBGVKUn+2ijNGvcKFpA1L9l8wsH3xAt31Uxcwd4JzZwP68Uo2MBi+cpiGygp5WgCP+bttWd1XD+ieLlshetqpDGpOH+sPTpkQTcat3E0R6tcbYVF1tDNsZlWJ2z4BMY0UOv5xuvRwfnvtecA+GC33234wPPlT7q3juf1fVgq+7jH+wsAPoeDrxiKsTSP+hLYBzt4nQ8DEVkcdBrSNTRj4bUPBL9pFOJkKfz1F+P9TG3AujY5JcgmF+CxHInO9uv9ZJ99z3M4zD9R9dUAvMY0qcIdlDPUw99A97rZC4JyHVOaHs4I4HPvA970XMmtz8BBW05qHxcDOINUODN1tXQiBNT6psDXWPdQn4zmPJvMhwn60vmMY5rbAZ9FrxPLqZaMXvqoqvPUWDKIeVOhnYwNwU5PU6p70LzZQOVKLq4Uwq5JoF9lM2PoWztL5AXDdy0ZgnhoFrYVE3bc3ijzoUeWhylqH3tWgbq4hv+HyPXSreEhts8OAm34wMLh85gb8RU32M2BVuLqr1H1bZYnu5W7BNwwMhALTicYqrrxejAk3W6AQNSaMbtmpBGynY4T5aw1R2d9RN34/9zhT7z6dzzxswPVuB8yi2QzS6XSvMmm4WaO9PB2EsFqNMrDqqUZxJJa57wz7mR73XEAtvn+3gZ0qGz9uH9qGyjcbiOSUMLBRoI8ssWwhGD53Gcz6z1mHgWA7JFv4HTHwi3YRTqXPTv2/BwZ+9txA/I4ZbmwzqpLjQ5eZNDtYOM+cA0m/YstwmhYXnDsZZdHMLxtg/cZD25oW1E3lVASLwgSul4VfJdr2lTHzcsnRVZYXQFO8lGCNXwfU4HSBaOSOY7DDRa8LBUGuDmPYL+GJuRfOeGzzt8ruqj9HXU6pjJdDK4YqkV5o7T1LCKIHSbxlKBVCsp1xdGVNBiwq6tO3sQN8dIyQHQQjQ/8gXHgwGDoqcJkkfX5YJUJUOXEJV9Xdon++freB2enZ4ELZeDxeLVRkTaM+Pw8cJNuZalYJzat6oW2oNkTNXm0Bz9ayCwUdBpZ30v3w8xTS9JGHGeNEBFQ5q4UovI8+4y0d9KpdUYVJGp2BTQhjyrb1q0htdg0sX8oFw4tM47+me2QTZSDi/NI0EKXR6rMSEBgIy32f+5d8LuvGeEHvf3qZFc4+X2rwZQNf9xT8gAHlhgGP3MEA4TIr56j5Qx9wqkQ1XKNihs58RjZw+TzR5HfEwC/aRSiLn0d5/M/EgNnLTVxdIg5cYpXNqPGlaJr2lUeOufJAHyst2lywOWqTHUJ8y+eoHqQCovWYQsFtPtIxFIZzSKVMK9nIG5OEBteW4+t082Bb6IimU4oQ2UePwcB49jsbQOV9jEHXqMyS5XImJMvRnrEs7i1QGyonIeQSZXvHQgu1gTTnYS/kNni+VaEunGZCGBc6A/dhiciXD4en25uesWS7eZGE520VKNJ6BClbfr7gyNkJGK6lM3weJECS/3CqDgO8WT9wwcETeG/axqzOWYv6ZV9AqC0JA/3ZyEK/judVlLpvDyoWrFB7fr7gKBjtSohPpxPyvmJWfEDdnhWnS4beM74BjkdLEXbH8oqGzysh7It1CZf9tOpCQbdgKPCgweVm6QiJudNztn4PM5zFMOAosMaD22Y6R8f9bKbOdIXs47WmELB/mjxYNhr74elj3b6Br7mBry8oClfJAcHSRg06EicMPpZ1DsrqNkN/HnjV72sDv2gXoTyd/m0WDH92KOitbBuzUuZVOu5zj3mPsEVvdX5T2W1lDwwZFVT7d7eKzsqb8jeqiLDWiyqwyiNl80HGMPblOY+TcVgzTTgu0ezNxlV0Nf0cYDMZIhu5fZJ089GCM5YodLT6XAgLMDPYXZU3pe47dcO+8UbmOMkZXfHeVDi6ktTny+aJHh9nFeZR6sF859ao36+EgfK5Z1BOTkNM48oReKu8S6boqxSdw2Ui4CDr53BeJC/UnLiBoHeeIJRxsKXQ8HaqyJK0DNYVhYp4Y/uQXBFzxhuPssGNji+0XoSBg1O2aGajpYDjLRPhGK/XCD3JqoLpkiR/eTxdcbWbWTz21FBkBz0Zoz2Yi1UQ554N7/AQoFG2N4hO/iLuMPCDDehrThi6Cy6P8+O7ptNrAebPSBH4C+dnUG5kL3YkgBBuXMyo2BWrCwXh8rnzfvh2km6l4MsGvjDQ7RsImDFHQxzsCDfr07dQYCqhJwQHc1D+lhj4NbsIB8Lo88T//5kYGAaNg+EQuMDv1NuY/Rwm6FzsHkSzz662+aHMSHLnYYW9K0Oos3OI3uBEZdJOJBUGUmtgWlJZp66pNUxiEnFClzQeh1clZm0CNuaXiybE7PlsmGfaCs6recADlQ8JAysu4PrzeKG4veqUYid7huxukD0ct6sMzttkgf5IrKk77imklP7pgLorkNQfDhEC7GCEqWu7PB2oes2OmaBiQOkFEu/cesw6His0FmzEg9fSj8FrFtvOBjoMxKfghXE99Xmyi9uSpXE2RF2pSgjXmnWGwcun4/dHBx7MepkKtlet0VHGlhCeJ2ENWVDccR2+LCFeH14yO4yHVOYXS6Hj5XT+JsPBEGfiZFBFtj0TQVOsulsw7DDwulstLq25B8nBfreMG+4SF2/BoODTFCO22gUT9BZbpwqXbqTC5lHNUOkPPguG2iv+YcHwhxuNv7YPRYZ5yOAIFxGtSXXjUTi4iHC5Tp3OBvB4G/yWX1I0+DW7CAfiYCr+JQZ+k5WCnz43EKOLSXWNSarHPGMXXVAwSKcgxCunrdkzMXQ0psN1hZNE8kBkcoTzh11UyPMFg7CHJvLrgDAwGe4atvLcEBfbyqji8wiRyU8rxPj+ZpBIrIzZaFKqqK9Tukx1kTDwmt9EXBiVUyWKE8VMTvY3NH2jz8NJ7eVgHMzPw4n2LWGpahiknym72bXnfJ53EOUghnyMWMluxf2XfmavnhRjUvAZpMVmV7Jrxsl25INaJZ5WZGzM1gVh5kWvX1m7HPzV6U1NtvSFJFtizVJsZDRe9Q7C04swsF1MDPSd/qsKN9qUwSIr1qhw3eYdBlaS8sDgfbV5Uq/ejO0OixluZNMQ4oOj5uzdrk7IwlSt4qLIRx0G9EaaAw56WgPqSHrj6mh6PM31aMSmxumGyfE2g0TNsWH62G4QTpdECHf2QIWopPNrwNAUgvHiVXY28LWLMOwJbduFArUfEWbvw0MMQ2e7RwdPUhXOCnkEhSk5OFMWPmHuOfgtv6Hkn1t4/i9jQJ5M/i4Y+Nk24C9FD5d1GVepMuQ5U1bTCIPD0RbSrbMbsf0+qUki1QOnS21WA3+UZAtaUAiBejrZIN9rizAyCTiPpruWxWNpi2mT2UICWMpsvKDuRuJg8lRrW5GFlq3j3LrhNxton8oQI3FIUm8sKNsXIngY9kTGk0dEUlz1nSGa+6wHXzcas9NSOKIdZq4QGkwnCWa3CaYGhZZkeYkatvFvFS63Zx+45EQ5249vC9wYO6CfW6XNyvN0160URMJxl4EzmQpkQ4IvpKpWntlcnumUtc0KonBpifDsX8fIXue+gFI7R5DxuUFjyWweubfdGWBOoSLykY738/QhFvWVHDfunuwmKl4l610IC4tDYwI/rJSMPaXFAY3xaA7Bzd+1YBxPImK/8ar4tt7LDA0uYVY3HvD5Z1ekk/XW6CXPigc7Z0ShYi7lCK++BZEjvuRuM/EPU4T/nBvoVgoGpkSYXk5VnpxXRcziveAgpLkPUX1IfsvnkQ5/zS7CwWA8Gch/k1AAPxkD95Pt40Y8xAJf33hJ2ZbKZHUtPR6v95HI+nuHuv9u2vJAXHgl6APMUaviEiJmWjFQ87RxtfUCntbVi7LxHU6I3HIhnfFXzg4GlLiVXBu4Nn0h05vapKy8CIXOBmLRomzvT1yIJ0Blm/dvJa7l/exzb6LSsjkTAszvHkA6rEvGHkPlhMbb9oXwPa1yyLcSYaDSPIjl2b5lZhhQ1q5z5Gkvqmx2aqd75JJLZVjJZcMOL0rN87nsUlafhSWMJEvEbG3OebydqGd2yO4+Wun1WAX1JbNhW1sRpo8KhHTaFjIDzS0QnjiD6Jm/Ghhaygs3kMwo28/0mLlF0GD8dn0eez0KOdVQyjCoVrOKC2OMmQXVEfV7b847DBTCdICxKvgQV7KgshlrNIz05ZwC2o5ClmBePTRVIBty9FsNB5XGax0sq8Jp7y12X1/cfUHB19cXH5pp820z8ddKQcGmMa7YBqr4vqWQ9GUDynYwJ48zzd9ybmD4i76/eDgcT/+nYgD92MfFbZlACiKvmXOmTp00bQBJOycsJPFawUTYyhAWRUDS28qHz+25lJ03o0UJt1CdIYdHUKWyrIlscJk+kA/eXpX00lBkqkrdG2frGU+Fu3ZmRysL0OHXWMDThS7Dc7KWcKG4Lk9W8C7Z6U3ddSFtvIq/NZJqL6MsvrIUk8ZXkSRb/dsF1d4hFIIA2RnGfWuKUcgpW79Xusjq9WlAn6dEnFcF1J+QQsdzqmwgRdkh20X8jPOt4VaYbKibT+rFAJPYmvNUftP7HzaXLUISNkJIGDjDyuNkN6VnCgm7tw2TkkWJVlY7EOqydobprhJweVrOqoQb+4y9GAxxO9sFQspfb5G9V+4eA2DU3Z1tqDJZDa5o9Jzgmw048YJsKLN8nr4TwWbjfmPjIoVA4NMthQw/TmXULpMeBPf1YwTxjjA8327sKvSmdQ4p5t+mCAPn3Tbd3MDsMA+gWynwisUWo3pMGHRcFJkYKC4ak09o2OwWv+VjR4a/ZhfhQBLGw+nfBAPsZ99adCfVXeA0gXi5gTOrPcrKa0sKge/OosrOqRTgdmdpAp+FT5kVSxwhy4qSBymMVHCXtYPo7IIq1jMKEXg5CZj3HcrawCKbvQO67CNh4VTxSgtlduDUqY2otxTCgzUsgeFthEmycXn6aPSSidJzilsnCYCXDo5Y8qAsvWGtXSXWi8o4PcEN7XSWCVEyM2VYQiDjRqo9niQpYWCqTmUMg10M/AmxyqL9QsAMnRmVpfQ6s1OstGQTicejYE7dXA5PQ0zWk3kVv/WyZRoPZWTKdAhhfLnUINXrC+Z6TRi7DbWYFXdpj/OT5/EgmoctnEYg4kq5z4R4H5HNbJJnH9dpGlbJRK9itpwUNwxWvTnQ+OjzJz33gbNwg9/mBthCknA9vvsVX5zAY9lnnX95cEJIdJVC0rGZzjFve2RDMrY2210uc/RCxyGMmpbXYcDYHyyhw8CXDRjjMOBhfExiaM/PE670yObJUdplbLZwXbSCNOKhM8h+y0eSDn/NLsKBNBnJfxcM/GwbMK8swHXySngyCIWGPTxphNt6FlXx/BJnzLJhifFszzg3hmXJDPZyv2PAO7fQ7DPCQLGn7tdLNJnJt2CECFEAaTp+xyxntzvmSenyuMj3Nkm3N0S/Oe54ZwO2Px3hYoyU7ScsqllUZoDBLg8hznn4+b6C0x2DaeAI8XmqtczH4oWqme4hSs2zCNWu6GH0PhEGQv0ts57vqbhJ9YSnze3zODCnGCN/qi7n4+NbZe7prKHrvXwhyo47GSJlKmG08uZVMnq0LRvPtge0PK5yUhqXssiSsJiMXLeKjbc2YvMhlZX7wkAIlafWwkbgA0xPLwfitCKMTTxkuHk6nMfWmjesbp4Cbo4xGYY1fNusnNDngWJEHN3+q4Vx6o7Inva+wC8UV5i/szkdzysiDPbofMTCc4kLb2dCgiNVZFL1mqJdlQFE42Scd7sIv+YGflgwdEQMeLdg6BymT9yOTBpQ/iZMdxgwskUVzIaX33KlYPhrdhEORtJo9D81FMwVD3Ft7hPO1SNdts1m2sMwX3Ihvl1YwxQf9rjRXFNIm6vG2Ev0j2j517LCSFnZcPTPDi4lgy7z2Y66/eh8muK6lEhqS4su480BSPKbEfWt63MfM0W8IzIoLhDVx2MO4gc7m7b4zPQ375o9pqMZZuErEnjz2Y4UA3Xb/DbxqngbRB67pNIEYaI0EC3ubgm5WPVIus8UIuThe8QimbojL8S0ShKhLll7OfUxtpjH0165R7bZZdSJxQcK2NbvHNjFkigE9ecCD6dqy+KmmGGeXajsxPe9gdfzNsFAfpG025coYy4uWlSHmFaYtS8R/PN6gPmWf8fAIm0Ji+95zNNyXclsk07HmOYrsgMe0vElK7TRkzDlnQ2MdcJUNOe+ELcyIAum5xTXmyOHhC61lsGmoPOv78mG0uGrZOAMb2gM20SI8qA5d3MDXw8o7zDwgw18hYKb9hwQRhaukE4FOv4vDPiFThi/kkf9lhj4NbsIB2NxJP5tMPCTQ8FmliOV0TIRYv1KGJiEoo5hRV0o5oEos/npdsX19kqX4SAOaybGJqKRyDuIxImcwdsUXQwfB7KB44Uw0LOUPgaRjCTpYtSw+XRB3VQsPSEtBvuc7bfaGx1bEqGzAT4AKgMh+lym9vvMLiecU2onnU2ZvaPuD+sJ5oPPTP7g+i6Zzz0X1cAdQ7CcbRvQUKAyPyy9KnmYZANxcrYxuSYL6n6W2LJ50uqYUfaGWHP2JRv0ewzNZ5gIAdtU8Q8YiC8WddvZ4bTF7Dh3eDq4KDJ1Z1HFhXCYC4nO3y2V8VNGezIov2EAPzaxPsX0+3ug8Tt3e47B7ZVU8SRnHjMuVh9z/0lYM+NoxB6UutAvV5sqTB4UKoTLbYwrx5pD/Pk2c7ZR2QqXMCEMP1I6Htmzbog9zSEsniPGYm1q4TLdlEKkmM+SfYWCLwz8EAq+Fgw7DKBaTHBDxwFcUaPzNww8t2fChq6U7HfEwK/ZRTgYT6XJX4aC32TB8GfbQP2oEZencSLw9QJaxqvSwCCfJxWfDA82axrK0stR4vBkO32N2HGp6BivRjsh0FHJ2XA2cskmbIT0lJB0F7tMw6inUrZ93ymrK+OTiAkf+DxeCvuaaXG/xJn2UIT0ektrmEqEgYUqEAYuB/3MNnUd4fZ5Jqnf+xQyytmNyhymFDKmr33L2nl7/oQCHZJtq3qM6qWPiWd7VXqcU9kM342DvDfMSMKf4oidtqKBq+bqC8kh0xuWrzSymd3n1iFjFo8gQAoxiUCSnVKPFtnktaAQ09dovKPxLmfL/chAbi4Jc8lMYGwFdYrehF8geJNkw6VWJOT1zKGyj2n8F8giXE+iFKjvU6iSK08ngai4kAgrsFkbhS7aqVFXXSjY+sIYs816zlNNFj4hKstxafViHjtCxdjms9k6bjw6vsAjm8j1dYTJMLwBzmIa7/rcfMMApq/yDNPy+W2loMNAq0Eft5eWMGNaZEt9t6DY0nsLPMomu98TA79oF+FkJP1tpgh/NgYaaEKMF5fvGLiozMbgdUiBj8RBzGzdHeK23bpCMjRIyh/jYoPB81DxoO/uKLvumIeL1ZhCwbgfqWyjnCnbK1VYpecLlWUrCUPcwISkd/FZ188byaJu+TSAe5v0DFY/oDJ47CgU3O/UrXobMcHtY5pCLO/2jKm6rONmUwZC/K72MtMooKCaR6bAlXXosagh+1iB4wlJ4HKVBR7ZyeZyzAgLMGCs7Y1szMfenHPrEIns+pj7OKsuhwqv2gJhWlA2T/o6YeA6/ZTVThlhPBODKp7OyD6wJ3/sIkchlTh169U0VBA2B5EHrhjKsH9zCjXzqVMlZ5HG78/PMYYrSghJ3FAoOZixgUscxlWs5/DBgvFApZQfPErwNYJ7z53gSvE/U5SvKmPLoi1w1WIs8CIDj4k6YWZhJr7Ar2eyiVQXMkzNx0gIN/hqOgx8zQ0EQ1BbEGOh6VYK8DpIPJicaw2xcgIgDBFWvjBgTVxFiCdp5f2WGPhFuwing6E8+btg4CeHgpRUEfn+ngjJS6lEpj7KGW43m1SIPedQsrtH2XZbPDwhbt6UjcsmeOLST6mMIhTObO7F3zDA72/CwDwWGcahEQrJOqLL7lIon82+9zkkj3fUslNvvUY+T+2KPwKzgeBM0p/d6ILl69m+YYeGZRiG/VTgt77usVPfNhAjE6sk9LnN3vB6IEt3DvDPI0nZoUcYyMsbje91q1Sm+LKP2eS0BL4rDZvV/5u7L2talNnS/UFeACIClyCZKCLKgmS6Y3TAERGBX38WVXvv3ieio+tEdFV/X5+6qAjiFU3I9UxJZtKpNvrmKfu/bEOlDzUSYP8UOwLZbUmJ9MVsHmnMZez76PH74tMKgu/dq9mTQ/W2dzpe3+uA2V6i/LTyMD2BLncauoXQ0H/SAFNLm49mCbb/HgsxpEcMJeGGCi0ddskGoHmFJDwN5ERH+x7AWrjI9U8a4A2m/KSBqLuQgraufoYsvIQkukgMqCq5MqSLFmG8lHmLSsa7AO9STPMokhF+0sDPB4Y/aOCHG/gxROgaJrqBulMJpJ3n1uH3ht/3fPN7sJqFWUfG/hr8HWlg8RfNIlRUcfm/ZU3B73YD7O6gCSf7iEQq4wVKb1j2SRdgtlYs80n9zXcGhaXu66BI0ZTKozKD8NK+ePdRz+EnDeQCGvGgEJEGuoWK6nd5+CSQcoRRFu4w+3Mjmt7Z7iLRYOE2GBJEVH+BiQJhtxizvyQiDTSvEWngAkgTeh/XgX7xA2quAwvyxdZjQfYlWMZFFsP+JTgsEOCS0De1NKjcErOvVCMNRIJ6AC9MUlRXjDfU3kzX4+gI892GUGqIGxsyfVhMbz1/A5kVuQTuk7rTAzWkAcTdBvyFxVg4XEhL31/dhUQ7+SwgHXnS+ijuQecdWjPr4VMSNkcJwNrbfBg8sf0/NiErOzGuWXamPV0ZJxt8ZRfygRSxlvKWrYCp3QkJ7bMn/XyreXkY0A1cuBpDVgkX7HMzrCNFQPcRnGukufXF5Rk/sITupsnQWSBiA3/cr/8YIvxJA3byfv90Az9p4GUFa8iuT+wfrkY3sjkdATausa2DVrrpf0sa+ItmEapLUfhfEgo0/je7AYNZPpTPL4YALiECfUfOHsI8iflAK00ssw9owGLpwILdCtV8n6HJBtUemFfr64BeP0gDEBZYZvwBTXxxo2uAIpv2L/ii6cw+aPpj7Xbgo/UH1fiAKRuye7tnYf5aq/9GA9H9jGoaPDEbh+IQ86wcEebGvbAh5woMGZKDMHFKRQOve6FJtixsz8JyNPCNEkPB/os0UNkI2whpgA89MAP64fQ9pAGqYfDmGYaEXknw99D5RINankgoIw2kuxppwOKRBqrOcqaxkqBmMRdQ6t6oB0VsMBJ9Rb6nqSyqYI5niwRzy7DIZf1dghefdiTwZkZL087JIZvW8oXBhwrUFq8OhO4nYqH0YAIt6XsPbDxs6hBLQiUbcaFCaJEDH54idBuPobhCWqzRnc1CdAel3OtQqBHUQfwmV6qLyhnCfbhjQbzn0X1dKQHyvGx4j6z+OUT4gwZ872Y6JLWeFtL6F0NNmdQnmr+ODCxnQNqd9+bfcmxg8dfMIhR5cf6/ZoiQ/u4VhkWAoYBV0bSUBWkgck4HVE8Vy5iKc4E6d8EAoB7COHMMiepp64Fv9Wrt3byNThc5oNqeVWARREgD9c3ZQFGpPmb3K6o3D7ECfrXB80ckDpTKtwKR1UzzCpSNRXbvowx+v0YaCGaobhd6qiCas6RmY4TZ/Po9oSlfaT6Gij07UXJkHiQJZvng+GGo/mWgQZBzezTRCn7/0tCRheRnhgAHE7P2NC8C7Y7LBx+BOXR+nR6AJoiC8PM8OrSgDwwF2znSgJ/oKh2VAM/XmxDdRBMU9F1T9A19zRjz37xE5/fagwxDQB0ctqND/N1iCchYOxI990aPoSgowbOnfZceZypReX9FWq2/GHI2CVOp5+0y8IsKP/8jFPhXXoVyG2BoYTxeX7N43sA7WREJgjkrqCxLBiTzzCPMTJCGXJ/VkIC/R7dg1UBTev2/Fhr/GBv4ue3IDxqgtrCF5E49xsqqfmJluCmQdXAgwe11U/+WNPDXzCIUBX4+/+XYwP+nNKDbSAPJFtANHEMiIaxUgHzuJixsXFOi1gIo+CtlMs3lqNJ3+kygzGWTBfvFA6jmFai2Hw0w60+TX0UusaBMS0aYP5laMtYqeOsMsy0caqSJ73MF3qGZptNIixOpX7kMsTjNKzAyhFHjPk9QJUJKomWFIYSvEUbp6PmMxWJ9peLtXYEXbdAkbwOEATp2HaJDvydB7/KUPntUb09+ZSyqwSyoquNxVF/RrRx6HqjpfRvInXTN2F0F/ScNpHGEbiEGpIH0fWKQ3ZSIRaQLempdrBCCx5zxQfu86lS9axUEg+sw9k4u1k8a8O/8jrD4c+nppS+OkM4TvH+PNNTpgz1diFuIScgJgk7zgtTgvw4I47mxUn/SQKoydAOvNznRkPV3qOgyYsHmher9dqkJcVJ6dVg02D+X5eMK5dnH+1lHSBM/3MC/TSYmzvf9kwZ+PimIn3QHfpx4fIDxoafCeLyBvo3xeq+PCP6WNPDXzCIUBVlQ/rcMEf5uGpgNBfsZCgJXqgUaFJYHwTtI+ChQQ5XW/XUNSbBy+XAVoKn2LzrCUCwQdnNjc6KZedqDtzwhDcS8QemZFFtI3cM0i05FGlC3SANFMdHIi9UWDQ8qRbUnHtLCNJk1vjwUpAmU56Dt0OQP+/YEvrbGbF+S6QFi1x4gKqnPRxzDbL1T4ifACU1yeLDRNOfXQv/pBsKHitnfbrD9kfjKahadwhMt5hh6MKmgW3HPJKBGRHqIpIdVM3idnpTZ33/SwDxAGrjyT7Q1tIhJJBkI46NtReC+o4AEyznFUFHxD/DOjz26BcVwyNtVZMgNf4duZYY0YPjXE17/NuFZfr5RujZazEyLIWbhmF4tWm3qN2TjyWUs5M//oIEkpEgDCkOaE+bSAxjNI3QbZ/5Kb3PYQMAA3RCIvEoTTrlB9Xyjg9td2PWnG/gxmfhnKPhBA0im/1pTsEO3FnCz6XyHF2i7IhhqLmvgAzMT/2gomP9XNPCf/fEfNPD/PkK45H8rD0yZ4L/mAYkXV//6Z/w3eEBV/5uDA/82OvBbeKASRh7S1OZYdJ3tBfpqKwGSj6HXSeIfn+bWGNGlLhYLFtitinVoKQRuy1GtQ2F3tsyjIreQtppEAjFSBPr05TdEVazUwWs3S+hu5qdQhJlYR1sdzzdp9oJo1SkkrD4DckKexZC3b56E74WDrj+sDbiuPZ1PhntxoibfdFB0mlxHzqq80mu7dsD96jILtruPQMNLVkLcyDwf1IIqIVCNOZTDa8UmcBcmtasRil5e8OGBzBx6t+8unr/88kGzaBIqXLIIIGrEmj33zYmWT0WD253XSXKKtMTcivYC/IerktD0O0qT5cGDMh5EtPBv+0RK7x6B72sDH/bX4oqpANt/CkO8f3KkOeb11vUQpp1WJ7HTWVR7cFsoZ89lzbS0cYjB7ikgYqedX/TZiT5Dfg1NttBItpVLgV6DA/JCoi55Nu1QTl+3O9qDtJP5sByxvxrNHmFLuqH2+NZWyfpVMdh/tjID7vztaSxXLYTaKJPgIZU93XSXAfTWxPO/5xOY/zcP/E5Mqb/Y51fi54okEP3nf38lpn736v0i53jIZhuuDtJ6JtGTbM+hyN56nS2F79NUhOoOHv9e4N+9j04P2oPCJQtUPtLmnmWervcPFAtbYuFtk0tUaqs3FFiZfBBEZUHbbZQhbnixDruhVengNw2ks7nCouEx6vS5bRKIXhueBcGrvdKiwZp8XVcrkr19rNH19fCF4jDIPHucZ1e6ONuYXG8MMbXcfzDJHu4lMM8RSMCVjkrV/iIC9MaqTu8dYiq44vUVgiKRCJwSqHUfUetY2BPmJU1BdTjE4JuByEeLF2Jqrr11eNCdzpLnAjGVv2wJ8khDTM05Di18lmEkEWciH5Aiu5K88SNIt81I2PnhPGkrMwPuWqnzqXNGTCl6N0D2NjQ+veYHh5JNYwO7hUu01IUcEN/gMkjLUWSB/ClPNN3FiKnbVWPp+YnXd135TwjfH5mw6HbQ6csf1xDQRiGs/2B/PWdrxIj9GRiku0YlWnmZBtReMnOdEDHFOWvsH6WQWdTdZwIduHEEW9kipxmeHvw5TCm8JP0vwdTvfpb1jg4CZIPE1cziSoluP4c55M0DMRVutNZ8GNwdMt9c1KHc7XWa0S+F+yaaYQzbrBzz2XQfiDe8xILFV5Eoz19a8LMzYqriPgXtt2KGOjUX+Z+YGnfiPzDFzr2v0y8vppA6a8TUfKc+6bfCmnyfXogpJUFMzftDj5h8yXwQc/srbS0f/XG8kLG9F2wv7zUVxMurQMJnjZg6vdeIKclGTD0HxFR8R0x5soOY0psP0FTFP/vffU+i61Mu6MsSY4g4xAhbv+UTNchRh+d2wlS71grzOGskCPReZSE7Hiy6OHEYa+fPBQn7mX0lbS/HEFxyxBT/Qkzp3QYxdXwhpo4fxBTnHwbId7bGJ0+GmNomtg3poULd4VQbiEyrDCrfEFlIVp8r3fbKBt6fXmNJCTOVLuaIqcSoEFPtqqKUef4aPJsiJiIHdSuLsh7MqzvUsBUyleTHS/ATU971hpgaPdR57xYhB5HPftrWSORBfxKFBLcE/iSmBPm/njv+t/F+Ov+bMZURW4BK+/xTpwy1mwNzAWui/qBOpR5iKiIKYuq9LXUqrTYUzs5S5Vm2QO+3F7FSo3GUCCM3xFR1xtATJ5LCM9NGndJ4xJTvFlizwQMxBW/jBeVtprBw2xo6DSzUqfxt8sijJWJoH6NOPeMJUzfAY260vxClS8QU95r9A1N+fpDr4DN5Vbtdl+B96D916ltc5gCbC2LqeEVMMaHioUoZtg8CxFT9RJ2qPhl6v/4q/0On2AvbF8AcMaUzDXWqqBFTjYo6Va/sJRSXWEWd2COm5LfsA2jRggTPADEVHSdMBd5IAgDkBAWTK1yjuV6ng/RPnUq6i1bH8h4xpS7W0/NpjC/BS84con2i9KdOMTXcn6jsbjZwLySNZTCiTmUuYgq62ZKPegV1Cl0iYspjqFOJuJdo/qx6sL6bgfk9Q51q4oyB/r3LxM/nbotefdIpOpcZ2yjlPzBlZQl6v+O2/5OYEvn/+sVvEr/4p0hJAv0rMSX8Zkzdt/I/89SsQ29QmmvEVKhgTUQx5qn33L+BL0kLxtIKMRHvXALPMlXryEtWllmvfcTQY4F5ynrtBHqI0fsl9kOpQ+pintqoYzotOsa88hUx72Q3zFPxbY882d3OKnWqCmtyG/AkWA6Yp6xoylN+iHnqfsE8xR428mzXI4au7sTj64szvehNRl0Ssb1HQy7Ru215PpSmvJauMU9V1R7zVHVGTC15eQQmvhd89HX/mafKXf/lWT/HPHWWjAjy+oLeT91kJ/rZ5xrcvwpi6npDTB3emKeYhpiKhAvmKdnzfWCl8M885R6MEMIdjCTcnZADLhbq7Hn7wjz1dRFTlyvmKX+51mqUa8xTu8rYQnxtEVPbre0QO8e8WbEjer/liLq+Wy7W8Gq+GkmiBDF1F7oHeD1+Pnr4e5VKEeYpN9qgF54xxJTfGF+wPzZiimWNRKSvz8DWyZL35gNiahCzFjyuQJ1jI+apx+ijV7QwjwWSBH8wTymL+X/95FLil/9yftJ/OszyP4Wp+W/GVJkbI2SHNUdYMe57mq9EAbyNqdcxL7tXcy3crxBunQV6j7rAvARvArfnQWVBsRioqfHZG/zkuuADUX8LlBN99HaNid5OU2YBfW/XCbj3QWTRR0NMJS73BH/7wD7d8YNEOWgQU9Zp5IONo55o1bkr+PSok5l+dwq6MpBn2XqNeaBRseYuarRD7+NhjSnSDDN4ciigGg98HcRNIdDQ4wQo0DuyRG7cxCxX2YA1b2D7DvnHovNZdgDPyL4schQ5oFLShQCOJdaB/c0KmkuIqav30EmSG4gp7W2LkPRrhQ9VQJ0Q1rYHxVrDfDiHpiBCZQcQ38lQB1sOOUGGrwHNw8H7t2g1y5xdmi8k4w29HO8cKFX2vgXhploix1QZJc1zTMCrc5EE3/qTUDrwazgPOWLqfUddOVyaO/6+vKwj8YgYi3YVBZcXEFPhFnV69+2+4Pj3gfzE1OZx8EE7XZeoznutpZocvcFdDeg1pdmnxTwn4udvgBzVHf/kGIUiSb8ao/i34f//9AnG/xSmxN887gfLO3qTeTLjw0rZt7TgGx6Pic6yw+Z4NRt3rKH8SOiNTl4r0E/qGvB5CJjZ37CahuXsBiJVWtTRa3i3tGu7FxSrN+qQ7u2BZl8jgfjHuFa/cgR63hl3gGiLeYgjA9bMtYqmfDHWkbBGDI23fAUvX8CavHVOgpjjkGdnFHmWV/cJPWwuNlSA+hMEBHnXXmc5+IcrzxiVnZ52UYa626Urkjx2iKkNL/foIVFno/17T+nJavbgmtcvCXy7CajyRZ2pCgcxb8tyQtcjYupSaIip8KkF5kdC3c7ZXKmDhYI1nTAOoJCWqCu2mAVkyNcBlAogpsJPgRwQaSu4DYnO4mOJmLIS9MZeMWgsjhTMP7eHscHrt5YkyIpGJ88UvWPZzOZ1xI/IQbe7YsLtmyGmtDty3Oxi3CAJ9CVjTYwYOsxGAume/Rj3nK7/g3mJKivEVD3IAhnP639gyv203yd9yNg/qRghJllbPumBVR1oQy6zMHn0zh/E1FJe/ApTfxPvt/jNOpXf7z0k63jG2FLcPym/5kbwiY01Id/dk5m3xhlCdxprVhW1pW6BNf95rJSa5d5ZNyH2XwCLGmvWI7uWrp7rJ4S2j37dPnwc2m2jCJLBn/ORtMTz7XJEL3nkUHdIe24p5ZsQgr0/slBX2oCO1kOHz3uD3pPyakCTtdygjl2WPIol1lx27baQPL7I8+US21uv7xmEuo20Pd6Kls424giRYCKm9rUbmOd31EF+eqDO7vyPTl8Z5wBm846P2Ft2pleC/Hj9rkgihhihHDfOwB2OGp/sCGIqq+/TlgAO5r+ZMtU077sAREVd6YUGiF9UPv59NjDWj2pCTfmtwzHWkZPi75eal2jdgn+jGsmSDvPqZROtsT2DxEeunaokkS/oPcPvnLGHWgJ11AWFayxwfGB8Zy09VVwN1XWNGOxF5LxDfyfgPVLEFK/g9Zth1sFqrfS1z29tgRx42wdrc1rW7uaJmDphDAXXLhCT/Au9syDc33BwU/TO780fxZT8i91uJF79r2eN/o9hSvrdK9oqrsOM3c8wg8/3V+p6hwHiGr1PmnbHwjwvxxPk/QF5fGa1LX2dHyto2Bl1qHn1qmmPImJoLYp8uOTyKzUk7gF+acl1FDh7i35ehxDKrzivg7rFDO/fxiv4joZ9epKHJ9XcMYBQuo+EcQsHKD0ipu76G2uyWrRAy434gqxzlyzQIqy5nRptwF9rS8IuT6yRWXtHbylXI8+207jb+zgO4AelzseC6oKpi9EHkhjbFzQz9J7OvNsB06Grw0bILJoWmQ+R8cH2cZYd0NXMV6G4XLQ6IRcNTLNcjxDrDDmCNR/0mq9qj+1/zvmAXzUO2RLMV8F3O5BoKTqoMwK2//Hc4P2LN4ip4WA0EOJd4cP0gl5uDZiHvMVOqgNzeosOW65DiEt/TqLeQA6S+SNiig2Ybx831JU6jC6Q+IFUM7PEY7wLBsBWRo4xeewvTjE+sK/znseUZPfkKnLeT0z5M8dFzM3GByTqdL/uTnmiYNsvWHHKsg49s7f+IKbU+fxXmPqb6JT0m72fv8c+YRtvGsfb4D0/H6sesmGv8WlMtcJ8XbgjgD3MeTYsnCs93WosyLuJ3g0JWDK7WXQH91tjZg+JcqU0Fe+QvffIo9cP6sJsh94oeNI5C4a0vdLbENVQ7A7o3cJ2hRhmFwZlWQ98NBsLh9pXosGHW+skdt6tg/nCf0I5zJckpLPSorZzR56PPGl6N0Y5vWKmSiDrh7Fm4h2//9IcvpjhpzzorxFTRxhbKII56ux2wLz1Oso2JIuxY8Falim9mViDqWYjphqtAWrvDwqkwlqr46WiOabwNgZgvoFeSdQm3ch81LlHNq9DbtFMm0eKHoQ51/NBxgqg7ZLX4PSadM5JvrrplpcXRHzM8czdYf4rDJkih2gSC+azbUuGqxEA+LGA5rXC60uTnMDj/ORIwFzEzN0az+CebImxZzu7UqU1dEgTe1kHmFBPdHkZP6A5Ul/DJ8l6AlzjwirmlswbKGLKadaYx3yCmAxXZUHX++YBxiVA3TJfOv1zmFL5xfIXmNKIsJD/8d9fianlb8ZUGleYV8ZaZWyQMa/0Fvpz/7zQ6nRZHBNTKpoSvVuNNQSPAjN489XglWG+iYwXCKa6Fm+YX/aoYzdVKejcW9/AcwvUoeDhqPSZVIgZXp+TkLPx/DoRz3hN3ZKFi3pV0Fw2PIhvp6Fmda5a9EEMDqL3iJiy9oVFL0/7DmnAEEOmX1L6yEZzwpBUR2q1L6jWoHeKy8XIWJk5J3q6Y/szf/Je6hUxsYgPDbDDFfPcQkRvuLcbCzyx/fDhPrN1rOEDYJ6psH0dsVEn1msZ4jOH+adz8Py8v/TAypVMgvBRXmm0vO8ArMucMPsj68RwOPSCvtczhi1y6Gl25yCPLxofH++dSs9r7gnp1eRY8BjQq32yuwHeXFvwaDVfT7IA5JTUkQTEvIvXdzViApd3hfm2aWYnSoTuBGWsSSTanxETz5WsQ2LK6AVnazwe7ln7D0zNvk1Lkmlc03wVS+Ldn9qVbufZDSoOJBYG3T6gd4mbVmBR5KhhDvofxJTwi7cgSLyu/uuf9v8Tpvwhe0NyLlTCvgrec+19+UCmLJGn1Smjz7mqgFQS55hpWYsY6F0N2ni/5Jnf671pD5iP0jlgHrnKuwRzg3EFN8uQR2sJvZaW+x5451KoA/g6CRUX1QnYXFySSP2sEvQyyPPxtR1YWHwKSo0Dp0IJA/L8GKNMleL9BsH6hTwtuah7XHuhEOxWePzuMF+VgxiB6yroHT9T+z6P+wfi3XXyjnPNMrNgGjOhI+a59QbznLGrNpDsy08dyFmqUt49uJC3K4GP+HVj0XtnSBAs7oipc47nr7eXDtyux4yf2qgLmySzEUIH1JW9vJTI+LkfwOcPPQv34Fh0WxozCBIZOWlrVRL9cjJyQkE5wrYc6uqwjlaY/+RFHawerxN5DJh/4mctMKbppU7XC96Ao7Of1WHW4w15GesjlOJ+UbNZNUuoMjQa6qSL9y++fQL6ko036GPQM5ct5JbcL5ULtMokHuab75UO88MVInG34KM8mgG9XPwaVlaIea4y+z+Jqbn6q+dTq7/HPAp9+ZvzVMzQ78dHR+Gj1e0D9EA79EqvWGPpfHMMzN2zywEpFv3+uGgDmjzlGRTSF72DOD+15rhuakiPPuaLL3kn9HsWa3C9J+afchrb9mcNTIvxBBZELeYNYTSOWMMF9unTGwJapJkLLBkGEuysVqfNaVSAmWetzpxM1Sk5XjB/mUeJhPK1kOiDNQSCi7LgQ7LcY/56cwH4LaB3XBgq6uzt0kLwueoksxhiQvramPfyLeosPTqTN+zWwNrjhzHrkEr0YxoHYMc76sTCzigV3EoCL8k0EmecRs3xWn0AAxDq6nfSceF832J+ivHzc+0lkEKy91CM5y/Pin1L6SbIVKiiF2KyPVQC3SioE7DnZ9PnUXcO3zXqzMFfkChaI6YgWwMkp0gg0XxwJGov3yu4zX3Mt+K1TOhlXZUAi3zBgnyJmGg4/N+3IvRySjw9w9a6N+yCATFVu3ZL5ll0gAMkiCnzcUQMp9wFMtFa1OGCYb61cvkMdvHFPHffauofxNRC+NUcWkP+l/v7SzEl/2adOomYV6Zn7DVbNTOHuuLlDZU/10gyTzCjL3d+CpG8E+rw1TqIOa5TAF6axIcYlluzd+5n8K8S1qzQv4HOleYMAdmjt3Bqtadiit4oCBYCCcxIBTq2d6yRq4neLRDP6LUa5PnMKjGPVIedipg4yJD6CdbkLlBUegzlC2I2QAw9yZSHHH8FbJYjb2tF6dDN4s4wr5VDHVUi5pmXXr0BKgvzYNcgJrK8uaPXA/R29aU90a0umwCR1vKsqdOebpy1A2nPBMxLoazTy0MWUZdMzD/7LZ5fOPh95XuGGZ8vURcEJ9oAWxioK4v1tieLzehA6TnfOvqKb5XePOSE8FtqLCmcQ0sLMZqWwGxnLBJ5xKSThRykIyfygTguA/JsUSc9lJWayU+8PvsSr6B2T5hviyf6BmUVFZDMEvy88t079PnZThuRHzGPxRc8/oGpbdZNr/HosidR7/4ByA4x5XlfxJQqYh5jg7lgLLh8KH3FhyNoXYReMq6/0h/ElCT+am4S+Q+Zkv5STP1mnfJU4wElvSvo/VzMyDSOGsjqBWJqTFzHnH3uCURcjDU3YJXQt+YrEHlf7NPVTn+axd4/QVU301iwtHNoubycIBhrqQ6/OeaXjyQeoJpmVDEsZIf+2BUqqd7Yp5y8otSX/D3kutzXoRG+JboGewlhaGFNKic8tvvoDPHdXrBoniFG1/ZFh2x/W7Bw484suiMHHzxjORA2lx2suVmGXm/9QO8VEsSEZKJ39A4bgQ/8xCno5oM6V6lxWyMQ05Yqlb+DiGmI+cvjhZjeRnNIn1euZuuPppv7WdVAxSjqKkVXR69vew3erhJI+OCXT3INsx24ov1lQdrvJGoBcoKbmhrJxi33pAsBvVboWjMS2ifE5GVxm4EbHMWaDVvElDQi5yTd9CxAqIuefuKvDo9KxHzrfPD32rOfQxVGYh3NAtSZlJsp05ziBR8sNOyvY3ppwOH2PXE3kf0PTK2iucTcqkZMvR429sd6h7r4DNFburpYgb2t8HxTPAp/EFPL5a+e+f7bixv+0rF09TfrlGtd7sCenswHa2NPKVdhps5fe44P1O5rmUkrx1BdDKwhDlSLhnomQ3gT0Z+7G/1qunl2hOJ+E/gw13KHLrGnoPp6iKnVWn3Sedrtwb8k/LSfCuYlchlzyJ4nzOizFDHFNpwD0aD1LLINRaD3j7GALHxoJK39XKBChrzqnZIFCW5rB81VM0554oPH0X5G6YfJHvjKGjHVfFuLzrloGhNATCWLADGRDPcr5PSGeU6fFwG1tQr91jFtWdS9l096640d6uKOr4PivJWoIPkChHDlWDR2nEplSX5B+eEx44si1rAlcSbmzwVfh8R4oXTyFxviZfgl4ZIgB4jXiwTpQsf2G4S70u0HdSI9HVTMQ8ge1LmnKuTBSmQsPm4d4j1F5JQNWscgPyAHQbnT4J4GKoleX9Th07nLkPMC/Px3QEzcq70M2Z2gTi9mmC/j0n791KmfmBKt9f4npvyOaNPamcsRneAXde4atCq1GzsHUi7RC37175/ElKz8atyP/tt66r8UU79Zp9L55QYx58ksoGSv0yWgFwyYx9URsV3LfET3CPJ8x/PhjWFJ14AZPl+26O+bHE7mIuEq8MUV5ouZrVi0yMYKktcD80+kFif8pbsDYbTnSXgbCp2eOzHFfNZjTbxmvUrf4X03bS7SEyYIeUvVyXv57x3W5FXctfS9aCoIg7XIR7NCvVI9mqF3UjWRD0sNa4xnmEeqbuzrSKhUSi+38QHRdqGxzBkOKhVsA72jTtGrHXv0nv3tvoJy5N98dPXSK62OBxv8j8QzdheXAv3UHQ/VPZ/x0fHCSbTuM8TozpcQwyViOLh2FPy5z086iXkomZ5BF1HW8WxTKT19mNW0EesL79/4QhI5N4cTZNJNZZGnIUYKfquA67M5HzrO0iLCU3agmEsjH3hagbpWEw2OZq7wqKOoS6RqpuXrF5FEnYiYeLezJfqEPXo58+yo1D2NL9ic3j3x9Jt9/Ykp/RNIzIurb0H1E+pSphCxDrKbI9C+RozuwwZ1/5Qe+z+IKZX/hfcT+L/JvPTfjanr5XIFkOcyYcmgSnSzRN0qZgFHQpp9qRlvshDS2EUej5Qp3zwzEcrTa0HC4qEX5iqxS6gEHr2hcdhR6l0wLxWfEvPPklcLmnOZjV4lG/louGBeCiQ5Afccos6YTS/R9823AQXwy0fj9/2k7ojeKzxz6L0UQEzV5rqE6F2g9wmX02sLirMKsTvgcd1je4vT6EJcuahziwgxK6UH1F2JaCzdmAeJxtI0D2TBUGdLTXXo1490CFrhjZyhbU902YoWFDrj0fuOmK9E0owQ58oM857ACdRzsjvmnxR5PVhgDZe3C3rHhYIcYRevhMjDaAHwp44PmwrbW+6w/cnpxLFgnncJHZl9BN8uFJ5lF8RkVqVLcL39vA4++YsSefKOceSMNZsb7RXbf+fAPW0x3/IZfj5dGjGkjYV5NT7i9b7yvQTFYrp/G6uVKIziC+x3/eU9ULMT+S4Ro3bto/f7fjX0uqVdANp5kQSEa3taEDsBW1DQC7Yvrf1jmBJ5XvzFuJ8g/Gu6H/+XjqX/bkyRXXWB0Jkv+XBsW4E+pPEGDM4zPjwMrm6uajsAZm6xhhQpl+hiGOcQFRusab09JeYmOBQQloB5pNnm6EUIV4BrIt+yZtEm9PEQbUjMx1hHZ0eRqF9XMRT8GftUznuBLtT1FjGrfutwb+ZPGqSoE8n2gzXJFGV6i9ClgGqWYk1sZ0VCud1HgeRhoBfqG1WgainvIVvtehLWd8TsQrRv4CZHzIMkP/RUMasT+H6GnDDL0Ru601i0/+XeLOy1FDG6v28AOhsx35jLnjpxM0DgkRkLFZ/r6Wwh3iBJJMxvlw5ruNR9A6JDONbhrt4GZFVfNpB+mo6F6xo5wWxGAYrNgiNsHLqA0un5XqjtEFNzHX2A6O2XkGjdnIVxutTJk1ToHdP1yJiwUU90Y1YzxPhCYYHfoLdDzEXAkgg/Dx7qzKtaLSDJYVrvtcbrX/vodfXt+su7i1w+kYwXHaCpJxHQ5WOCvoHLAWbhnI/OOXrnjY++w5am9WLieHz+QUwJ0i+8nzBf/se/vxJTv3vt/G0to99378s62h6LH+tCrxD23Qy9gvHVzU0vM4iiauTD5PIW6Gbm8xDNXljjS+UUmNwtyiGcBTx6F9qo9BWJmKkl78f8Pyeh8mhvIajCkYWMf/d0zZoI0vkXMXkMoafdzp826pO/jKWycqJCdB8hEQTUSf37PtE9x2UQvLU5z1ShDeh5ncrgrZQ5HzQ7tadhZTvgm0vUOeOMeabrMT9lH5Hj2XM4tLQyuCOkT0CvlnOqTi/HJYd5Ln2TYG8uE3q2OzSP5zVi/qqlLV3X9x7Ku6zy4VXgnvSbRPh9Voy68C6wpo89eseQWyIGjkYakNPsYqL31TrClNvuSrm9zQPER+Sk3bYC+ujuBbBsVFh42KB366LlAsrp2QQbtadKIEHvWDXKSCLOQh2ujVHF+xEpJER2wvsZiCHk0M5RZyn2j3OYi5BWDXLKxcPjH5hyPO1bu/auOZGLNjpgdd8F72YiYmoXjBlAL8/r6HBBb2nZyJG6fcXzt/BHMTVXfjFGIYj/IVOLvxRTv1mn6pl9AjBOS8w7FWbk7UuuwaU75Gm1rCS63K891KUea0497nqaWN0InnHBPkosCMxPn2GfNSse84wrS1S/oF9PqIQ65AgtUD9cWxjRvJGEro55Yzlt3Vx9YpEFNQdP2mXcBiK9+hKWcznmj7UxQPFUMM+IMzxWUsxf+QK9EiMPzEMcvS0B/Aq90CpA3rWcaAdu2KHOvcKdgIFnXUNQiJhn5ifEBPWrCnL6QJ1FxlYp0fYziOdWU4fstgUqXYw1JNAg5lfuFr0nuXwhPchqHboX7kqDt3iBvO4w47899E6y5GuQnI2RBC2HeehyFU0IQv7DB1mUn2iarUeo1NmMsdGrHDprjBwxnSjT+irUFe+2FyE/1EIdPj+JQHYxckr1mQ98JCzVgF7LtQyFvZPx9230mrOqY5CwTOCDbmifVNRNEULjJpJwTfD6uVB+/MSUd2KIKXM27rA7uwUPdw4xlSZNiuejLgZ7t7hS/nXxYb8u8Xzppl3/IKYW/C/mpQuLv8n6qd+Nqa5Bv1+9BokPeV190sKyL5CNlcqzxx3zBG/6AMz7YM2N7N1SIRF7CFUHvchl14N5PlwS8AeHZ1FxztCL0HUKnnJAb9GLhUNvx2wDOb8f+DCYKU+6umGNhJ9J5zaL/kqzV4M6YeUdH72V6Zmxm/WQ7YwZ1nyKmHoKYwIpR5CnhQTzUF2HErD7CWtkt8X2np1p3C3LUeeWJ8SsXRsXKKIQdW5mISbyZ1ZAWhxGPnjFqGNNNVMAHL5BHT1uHRqvDQosOE7zME7LK00J14G/tFUW6lfuRNeteIZkfxNZZHb4e5fdi0MMmAPPriFi6o3VCcw+feqgOysFzVYcesezOSPhZXGgNHkaGXhZLGP+e6KurIIz5q0hFBgr86Qnw1ZGThlXQx1yCro2YzRkyIVBZoG4x/zU7Bsf3Pgl1NHYq1fqTZNW4HJCL2c1mL+Mwv4HpiC2s4JI5L6DTf5BnXIzF32Cjvk1MFAzGNUL9AEr5EhtJ+P9P73c0x/ElDT/1RjF4m8y3+93Y+p4lI8QD1epDr4z9PPzyQt65lutgyDEPLGhaxeSD2DNRYB5pwvFL4BpCny42OmOaW7XMYCwwYwv3eWeviwugUijYh3OZqpFz4fRhIjnh5rNBMxHc0n2ISmeWBPO6XSihpKZ4InbrmYuyRPK38cO88VqRqIi3iX0ZBzw+30bf+8+zf2JNcwT+SxB75RtsMZOh3ELpaJ/WWRbu5amQXUG9i7Re/kUMbEr5RyiuESdTW7TOuTtR4aKqQ3mszy1qDRhIsoQ85EopifqfOQW3MpQSYAGtKDCazxBep3WdljTnjOkOs8giR+IAUlJdTIDg0DpzhBT9gPbvxmRE5LiipwkzQ86Ha5cOr2OUWas3aktnQmDAN5xegZupc+WrK7ZGoqKDiywrw5ifOFLkPu6TEIjxXwbOIiBdCsKJNwkzom2p5cAwcFAnbae2F/8PLuDNZxQp4JBTshhg/lsFbaL2mPDN6Dv8xhDxZ8QU7DAPNrQuwv7j4S6P27+KKaW0q/GKKR/TUsnq78SU/pvzlOCLZZQyr2EkKHq9IxwmrNZxiqLlAPXUjqXD1CSEWuOtLsTVW9yB3B/CCzwBt0y2c6PIC5qzPjZaLf0MvgxJFkjkkheFpRafId5460PjF2/mJdmvexBuczmdYBxo6Cxs6aQebOOsdpSAio0hw8UwxNrkm53AS09O0Iv+EWepjv8Psp5c/AODtZI+nUKCtvMguRw6/hgEaMOnpl8AlcIMQ/edcTEcyFmELst6uzihHku25RLCDbHFx+W+y2ll++dQHBDnWCluC3o+xq1kK9X0x41BZfQF+cfoVAxv4WLGO9P//ioUN4CxMD+bKlkztnT2PzzQ6L0+g4oc/wO8hg5KTKamUq9eZVAdWtlwpZbzDObweQheW95npH++SSv5R05R04GEjYlcsa1sRcQq+slHzhxMa05NADyLeZV1q+KgrZ1yYO7nHxCdsL8NY+rOxAt/jJ/ZdioU0Nkw27TLGr3bWgJ1Y+YX0Njj/0Vn6a1KB/ZAcLt5iw659/iD2JKln8xN0lYKv96QPWfoeJ/DlO/+23hpVFAZm4lEjor7KNSuhzBBUcl4dk6POlxbu8heFTIy8IG8wLXix9gdY88u5mfqNmWXAhe7441s7ZyS2PAPiyqH95k51D61C4Ukp05YCYv3gXNZ4YL3v6KNRGyU0LPhU9Qd7yOBKmAJ9yzpoWiPaJOXg8K0HG9DiHV0CtFVot56CEtBYifTKgDadViTZXNBhjnd3WwdPMrLY/iEXK9mLHAdBATu3mUAmt45ARzpWD+2gwSxJz1YmEXv3R6fTYriE/7gYWy+Sroy/PfEM49BXXH4QLqrsYKonLE9hZbrOmdbCoQnh54PRSRT4RLtoK0P3zQ6z13QHnZ/kB1l1HnFG6G3m3MYkiTfMmHfYC6WtbpCFGooFeuNetJrpJNodo3PR9oGXLG4l5hXrJmyzqs+SkvfTIXsnYat3z4akJv4TACO3VzEt0zPP7k69tPTMHj3CSkOCKm1s4bdapLjwE93y4hJJyN/UUfBVClRG+4fa/njL1vbvIHMaXyvxqjkH/PFtr/bUytfjOmtlf0RlW8XfDhm6rTvHG/gnKeYqf3WjXtz5w5UGy2A4suL/Q28vLwhsD0efQeG8TUrLkEUFnGyKLEkJ+0NIwQyhk3r6O30eq07mQD84TR14G+xfOzsjtAIEuYuW3aB1Q5XRBT2/uHD93Z26KcaLwxXx0xz1yst0PluGLohfA6An9QJFrfkOeZ2iHvbrQ2oauluAZ/dFHnhDPqaOmMJQR1MCPMkzmgHw/zmL/OUIcE9/2k1apcAKT8i4R5LKnU7C8r8FY71AmSp+g1i8ML3PdLYUyN8Hxt8EvIuC16TaVXA8qX07hj7fU8a76SRA7jWgeXspYPzAe2967cW4hqxFT0vn4ESr9yNK1dWdbBaGGe+fTbAbzc4lnAXaUT2UjIKWm16OuofOP9OpvRHDKpntZg3qd8m0YHqIrp88NbBVrT1QCpkKBOZ2UR0Kch3mB9Eb/kJ6ailb0FOnstmB+UiKnNIWLgdgnqXGaht4xq24bNIRb4qJz22/hjmBL4+a/GKJT5v4RK/CsxZfxm73eILhn4frtgEUumeeOCUYJnRUodXrfonSq32UHwFbHmqga92Hx9aCC/1zwJZQa6KSgdg6DHjB/6kF1pZmQBZvwZ8rp/mMbZDNEA15Z6rIkGvR1ibA+Ju8Ka+HLgYE2PBqQ5RUzx5s6i80fVQCFPRF4miLHFfVqHe2x4PtrMMQ95QThCAE/k3URrA2oX0z5Cediht1vnBf26hxKqpkbvVY+dQ512jACqFepQraL3NMK5COy1fyImdpJErdMBMWFpqBPLxTags4v9gkIHhbCu4hz8vq6A1ME8Ep25aY6u+lkCNGrP2IbDVixMX4OMfts69JfYfn93eUNSvfD+Wfcf64LFAPLbCjHiaegDrtqsR28K6JW3QXIiYVsZEMsXvD/r5U6lWuYLmPeGJQkjo0VMtf4eiogbeTYMhUMXZOghU1bTmAVzgFZCdgXL8r/E99IsIWONmNLK7YK5u48LVDraDMIl5etoVxYW9a7yFjZ+iufft+6f24tMFITFr7zf32Xt/O/G1P1qpJC77jRXRW4duttkBYT0jTxNHh3qkhxtMQ/JyMsbHr3N2e9e4Cdf7ONdpqnm9+H7WJO7gWeC2WBe2viIsTRHXq+inUTFM+aNxBN6Eh7TN1DxgboXRLLAGFv0FrX3mQ7V5flhmGfeOt2uZPz+t4l55hzklIpz0YPgfuLx46e8p93lPEB0Zsi7+Qd5d5Z1FLz40pHwUOwSqsI0b2DHo84t+86i+F8EbtoPJJj24qSXuYl5bG8966jYSgJdVHMOsj3t6/AkvrAGD+sHnq/LPPOeHKUVd8jQe8ZYg08X74/ynEkQXBbTnpt7SyA37sVB8WpbFljym9LHImugeutKzc73T0t5Ce+HJz8lPnAV1JV7P3yh2sljHS1TKyEkQ51k6rNnoXREHeaUOw/g91IdUBl1jWYHB6qswM/3YmvRZ3j7QhoxgUT6dJy2dg27x/AlbplkwU+d2robxNQwIKZOR8OHfL/F+/fOMB7PqL8Be4b3P1w+3D+3b5IozH+1JlFQ/yZzk343puzUTyCYn0SexdMcVFL6OWbshYJ9Jh2A7svOAveE3iS417lDc7d7Qvk2MD8dxKNkdtzdg1j4orfiU7ugZ9r4kJSewGMMegvUJncd4mz88sHdR290lO0dpIeLQMKtrVv0RDsdInL/sNBc73Q6P0/7ruaCUkdSNx3PfQCYrXmsltu7pcHK66EUBPSer6eK7d1y6J0K98MH2w/q4Fq3c4AHwzx46DpKU/UQQDlEPR+tNKWgewgxj+nNk0Wrq9TT/ffGQSUkqBOZnQLd6vcHeIol14yMnE53ry4FaL9Yg80ZeX5MvAVknfzlmb179sQRtzPI6qxl4XFQdJokEXrH1/Q8qqvKJ41t5BzvcJTq0ObQu4F76zDvRdMzYw8xJfUHzHNO3ZOg53OBPqf93atdJyEmVaegfIr5J/J59NZsh5hYpGkHxSNGTB2mddE/MKX3n473hNM/MUW26wX5qVO+JmP/pAueBIyht5wpogmbrMTznc0fxZSo/sr7aX+TNYm/G1P+p4qndw6ImPFF7DN3Z2QQ81fkafNVOZR7yRusKRtrzkoVi65ezR0Y40cSPXRNMvXdAWu+DDBvfe5ZQukWMeaaJ6FmxRl1ZXaWNWDfE9bgLcfzWTzN7zsIqDPrTU/pITM0KHgfM761bVRaut0D4sO0z+r7aquUpwd3ehfJtP+frzwp0voXgq3Gs3CnIQfs2g7z2mkayxbfOfLyfJ1B/s1Q565tp1PKoTdNnyHmFVhhnlPghjpw4R98YKyTljpGOIPqI6LuvOKlQzNi3KE0HjKJBOGjUm5nJ+Cyg0DY7uZQ2kmmCNFw/dZBuHq25GEOKhTc/s2H2GKdsu/hCbHvynyQPMsrXeadB7A+SIx9OvRuerVsIakt9MoBJwF56aIOWVHh/TH7d0+V9TgAW4QSCx9n9Iri3rChPD1HwspjodP13vtMc2p5PqQb7K/YMmo4iK+u9uJHBqTKxA2soBZ570C/QHOGnOTX07hsG7zxelhGwYAZemnt7v65fZNEQRJ+NTdJ/z3v9/lvY+p3vwK8zCrM0EtRZKH7wj4DVUyhuD9lxh4teie7GNcAYvHFTHtFb/MdqhuEL3Gow2/oCuZ647uQ9AvMW65lJ7S+ZwBF1U3ebonEup3WiMSl+kVvo6OX81biFqo4xJogJuiUu6FORFtuWs+0tSVqlM0NveJFxt/byCp9nu0DJM/LWIdqtLvSwN5+wD9ZPGH7t6PT1aFaASivD4uKXnHog6KXDbsLelfhhJiol6ib1e2K3sqVFKDH62yE/HJ71MHLej5p+tqqkH7eqKOL2wt1c8TrSx9HeeIMPL9rmhi96B45gAqYD7tPOYfA1r8siC3rSdTdSgH3uHvzbBkiB2ia/YD8LMp1lCT7E3XMDsCV9xKJvmfkgLJ4vSHi+KEO3BAxlZ4rDdLBQIwGitLST9T0kG92EmG91ya046otBKfF8OP+q1Qmtw+kU9wMrayY9nrm/oEpaGL7H5haz4nIw1NHTOnq+gDxajXWgeOht3SpbIC1klDnu5n25/ZNEoXlr9YkCqu/yRjF78bUxVmH4H8GkTDDwxo1900CcbWXSVie0TvFuWFC7OpYc586x7wjdlcoTpj5g1387c1VfjlAxI89H942WUB3O9HFGrmit0gu+ZM69Qd14Nt8GetD9EZ0NCyIhxxrws+/Km3l5QzzToWYkltZoI1jXKFae+i9FjtZot/LfQ+ZpKNXirR8eiY7ayEbCPLud4Veprigd0pnX9Q54ZJb9H2pUFe2PuocCT4S3efTvrFngjrUUdQxOH0GSI7eo2Zr17pSLvYUiJXVdH2r1KL7LKsh8B/LOgrFj0CT2o7AN1Vsb6EpKg3FvQBZRr4k2sylEzqqdJrTe3zXbJU0Et3O16jjlSizYEj2BR1ftgvu6CxQV4Zi8qKzBnwuGhj7Xp8OWVgfDtLVfZoHoiEHbfI16nCd4efhi/nLe2cWVOa0jtlgiAl5nbb494RnkVghxqDsLrBjNnq/HzrVUs6CXWsgpsrrEXWxq/ZQTHN0kSMmL75uVnAYzng9Ffv+SUzJy1898/03z/WXjlHQ34yp/t0E6J2mPS0jDfuomt4Bn1eXJR9tAb3TOx0pION+6/Beom6IBP17lqo91uBXa0312x0gs3XMW8dABnqe9kxhI0MdcnrUlefGVCFw+++0NzTyuDQ/bCDvOh7zhvWVaK7vZ+BxpGUsvmY9dbfIu569xZpUNg3mi/7igOds0Gte7DfmtRx53uc05N3Z7C1RyeT06eXULR+d6M6i2m3ystcV6tx92ht5UaLMlrMMvVX7Ru/pGKseQFYfJHiw5ESfy5UMXtah7pjpllIpiGoApiGmSP/pqRPZIYQmj3lurWDeyVWTBw85hkTt53kib3cmQxaWb/TDO+SE24q7QdyVMglW0/4VkdIcUCflRR3J2ZRnxO0Lqq2Gun7zE4t8DMxj6TLF+9NN92umZB0E+mv6vOsE1P2g7rCyQA77xPj7o/TB6//meP/EAjHGVmINO6NGh3uobIfcxHED28VRrP134jpUOfl7CMoCvebQoBfXbVsDexMhpuyL++f2IhMF5VdrEgXjbzJG8bvf7QhVxCBcRfM6VA7YR8qP9zHlFmJK1ND75NmdQOgC8qidIQ87q8MFMr7CfOIo36d5anwH+6zFvDVvMoeaBepKxE1zaqPP+0Q3/4e7d1tWlVm2hR/ICzkIyKWHKhQUJKE43XH0gCIgIPr0O/nWXDHXxR+7xx979L1HzHE3wq4URbZsrRVZWe5UX3eaDSVTphrbxVbEIN9Y6I/S05unV5ar4H4v3XTge9vRpRzcAGoJtdeKIMaybH4A252h1mTLpUfF2G/B8wF56yhj3n1RjJH8a3Slv+rRzwTytDcilZXSly/5SL2gsiHxrqit0g9qz5vgv8He7iqOmSs9o9Hgy9OB76hNjaxZ0xURbxALO5n43NB3iIHKgyj+Ii/uxiVi7CB/IfdRawWGGmXkftIkiA+HFwmKJ47XuiZ35E1P5vz5c+bR6r7D+ZA2CxYc4ahSt3/UUEjI68izkk78MFaBncM38WZL5OHx6KK2Xe7x76+uCvStnHYQL4wP8bypnnFYPVA7Hgccz95b8nS+/l7BoJeBufcKMUV21Q5O+kxkzhkQU8b9ZKJWNz6cf7eQB9fXfnrrhto5WM5Wv9c3SRQ4/qd3vuQv6UX2p3nKakUXYjbtz5FtfEb76ZwKt+dlxswwl2hsJltwD2zggk9+4KkeVxf0S+mIvKMjpr5n5BEQLvj/yDyYNLRRa/jHCPX6Y9Jq5BArUxefATFR4vdbe64B84NvybbNeaTyVUPttbIQU83jUNNAcK/gSmeZ855l0qH/UNB/GcpnWts/Tj1c+hb87oq8Ve1xvJYnzyFrdx0LfB+1adsFPhSjPvUD73JUQhFqU/+IOcFvFdSeb4IGh70PFeepvhTR92ojgx0i77CwjVDbhRijgSNKnF8OfU37x45BvJaRF5X1a6TP3ELt6E+1VHIbReT2RVeUx1rLsfny0NHBdpHnrE4uPZrOgG5vlQmRGS1QC1vIq1kjPBFjc8xJfqivyXfeLKdzRQbOV6LlhWrnUw+BOV8gb3WqSf19i9r7HqG2HqY6EMOWW+R16cu8d4q8s91vr7Den5GnlCH5F6ZW0Vos7f0aMXW8bI+Q+cGnZOoJtfiyjGdwSuBbBkP2q5jixR/OdOP/0BnE/6eY2vzvJej/f0yZzs4Fr+YE4gkm5kEJYxNc4yOj1mpmI41i1N/B7Y2Y2NWHkQZNi/nv/HhzwSM837WkPxzAj3n8f60ddKrcA8yL4qTtsvCY0cPLkSHQdYzBaq+MdH5C3gv685f5YnLuaFyjdorP3xfnL9ZKTfXHcIHI2cmIyRwx1tqiAYkrY55GPwC01pwaIrGazvqcvTp6jqa1bM7rkCfnyIN96yKvnCTEpDvP77Tcby2Ia+SBwJgnKjWrGfJAXFbMX1mSRz9Dv0BezgfO00+6Snef0wXcIpAwBwz9nRa0ciG91+hHvHxZ01BF7ZiJn4H4T6eOCM9fF5AGXFt6WZfUdLccrhDeUpkFr7I3abe/HSF5rETE8Bm1m6Q2FeR2iLzeiqFK/PlHgbTNcH4SF+dLfs5fUOiqyAVym+m0nlcUta44rfVPezZp9WnAVdwv8fZO2lFJul1Ae2wG5jznrUkiJdGAEOQp+1avdPoUEnw+wD4sGMrXnX4qGaVI4eL9LKJCpb+HKUH6YY1C4MR///tP0n7J2DqYd3c853EW5sGNNnjoeweJY+kb83wRJmvwCm5AbaRjHi6ehwL9koH+Y1zYF+2tfjHmx8Ob82WvpfRFTpgXCxW1yRFeEWLCkCGtrYGwm4/fz/LvFj17gjHxOr5r+nhjTHnX9av0FZrcqSpWZ8gMC3ny9Tnc6WHv7qFQ3tP7peal00HcPMHfbz7IC/KrplLkq5C9rx3xTA+16Ur9MmDbEXliiw+EWsbWhFw7Ic/qM8Tc2bfQ41fnirCvqaP/8zYLYDOCOYOXJYmOCeaMXMsl5m/q/kIP486BrFzgeJUXxmQ3E96ISbXnmDJKHnm9fBHc87otfXWFOUHtkccTLZGJNz/3Ot1sbweIVVEs2dzFnOW3+QNcLp3eR6kLiVTaVYGwuw3MO6VpRA/LpAXGl9OezcGc9trfCDA9H1nw3eH1n/trjdov+BLm3I41VQ54vf0hH4iTZopO1DrQwCozkblq+dapyp2Q58dx8m8eavFvkctgSHvUzq08SL+IKXH5wxqFwP8daxR/nKeO4rT2vYn50uem9z/qbs7Ae3kSF3DT2SqlMazATRYD8Vjf1rQQhxzsdY55X9VWF63kKgOc6Pkug/lwWFNj0R6goBz6pUeSetTiHhK4l7Tngm2GvAPWfAOxfv5wnnyz7zQ7zSTwJ4/vvzTlQj/7WwHZ+p/ew0h6NJ724TrzALXSaXmkdJ3GFbDbAfOuO8MY66eaVo+3XxzbV9P+rePggm0jplha5xc6PIoj2FdxKL0Fh5/LZPYCZkoPzotPkUkdAzERSDbmDOcd8VQ9VgWEpiZNez165A1ra4PrPT9cMD+hNvuWPfox7dyX6NF0IPqgCeCZ8xbHv8ecYEU3xGT9wZxUlD2lD29uQGAjb3iJi7ySj8IDkm2P83W57yUyD5up99o0v9TE+dKZ2EK0kkXmq291TbdmsYXiNr1jrubIY4bkPyG+JMjTqyq901E9nOFkpQOBjZpQ4nYnCqaXiMTmuDOlTVnpUNz9EcdT4fcjHf3fZj+9Hzu+TvwvYkr66dx5gd/+W/z9J2Hqc09sAJbwGKP+8k71eeJCdqtRA95fqH2e3WYOXnlEnvGU9k7dz2Hqz2cPJSuyc6al3leH2J546ys0Kg2V6RzApYH+I/ui/7FYjtrqvu5Ldj9jzJ2O1Rp8+Yb6vmdn5AHPQY9focf3s32S0dtijpjNKMbkUUeMHQL0E/mFG5n/1l+UIhoekH2zD2HFAvPurvVRO47dqwyWaTvS+2aq4/ieUbuWYGU0fs4PAIo1sKBaKzzlBaeF4OI+SkafkU6ZvBEgrTS8v2Gl83S73OXgadaC865Vj35re8P5uc0/zNejF46rQO0YJWXPWLxDTNnnjwDxddsSPz4pk38sCgjcDWrHezid1XpS9phDOpEwq0Je8ZaPcjrj7s3Y8fbkSVMaEjhxgjlHT1HbqllVTzkB/15miKnVXNmA996gDtjKyGOfrfWE5Mx/0I99p14D3+ACh179b0xdAuSpfZyKxD2Ss07vj2IP9kjGkrX5MaK1gzlsczwgz1enYvxFTMniD7VJgvB37PXY/OnzfM/76gSppPHED8vjhd6lygF3tZMQI7fZhR73zgzi+YB5WVocLvS9GVJwdBXz+ms6h5BsE9RmULyJ9zEMlVZ3UYdwPfkPYfkyadY7AvhMwBjctO2FbpbfFfLgCWPCG1YZ3YWovdztquUC3lMiaj+TDHnnJZWe6LbZtBedQpIrI2F384gxSvo75vEL+qvFBmNKsDUFogV7IW9ck462MI3/epY4X/WsiM7FaY1DeCFm/Ao/X3NaA1FzerAA74hSaxB4YHHbc94w1SrFq20OcJ0tSs8Keo/6IfoxdhNQOwWAMZl1nw7QMPYkcDLJJPfHhgf42A3HGhNzQlkHOcRChPM3CJlKE8D5yWVFKH0y7UUpTPkGySfB+VoaC544UrwAvzjh/Fb90aTu+laD058FjlnspVLu7W4gbJ9v1H7iy6PadlNBOuQ4nr5eZrRZfc9g2tFA3JAmOomnvSPaBc2Kbb2RpwgNdpDca/Rjdo08aFi+AJbu4/xvPkX9i5hSpB9qkwTxL1mj4P8wT0mDaIEdHzjOFydtcKyTqUVJKZEA/FlGv52mQm4S5Jn3C2NcTqoY7O2i5/xRWGFC39x2AOMLPf4nayRaqOh/HPmM/sNapjr6nV6AhFMwBtccfv/Sz+bAxGk/lWshpubdR4SQzFrOw3F6VBbdFBLHRZ7sLlOtE49+IlhHmKdb+SBR35mVkLIb+iswcbwlJ8uQsRq1Y6qhX9vcK4DiWyBPGNTy6N1XdLD7Jfof74F+R47kGmLv8iD+Ko3W9Hx78OCJqx5jrI06CsY8hfSRLRgTpN6kpxEx5WoeXu821T69Bu2FvKp0nN+/ap18VIEDN7UaLqgbzAnm/psBGCPO3/AwJapexR0w2532vkzreklvXSG9WujvdnI4kkzZiACvFDF1HHG++plYQTH3p15ln1SipnJaQTEIb+IXCvK+yD4PsIM1ajkioF8tF6iVN5HXc+4zbSmpL1sKh3SBo4oXiKn+ddIgiayR+O8Hjl9uZzxsBWd63zWb338RU8ufzp0XFot/N0z/T8LUAcUEQO5zJVtN/SCUrQuQrMYFx255HlEvlZeQe3bP/Hl7iCgXVhFk1qsvfT94exq8FA387xq1IKsNnh7c0x6CTz71LNktdbqUNeSB6wdjcCwQI0bymAGcdcSUlq88Kn4fIuRc05Zevks8yumnBJz2hn7my+P/ry/0E+7s/C49gbYSrRbODaKnN069zf7ZW49+zVeLFwkCin7P0tD/hFAgT7w8C6gdIU/YjYI5gRD83Awn7VRu7pwXlAuVdtsPB+mu66e9InpHX3aSQmhl0/nFLmJKltGPhfkStROzMCY/DP1YQYaOYxnTdXI+5F/I7m1Tsu6cTJ4IeZytFwvOPzUmT4M3ajH3aQjMP+lpRqHfXCDpPzhfwfvZEZUTRPBGnF9WaDhfPvsiD91TgTHpfUT/tzuswFbMqX9gP9UwN8YdfNtETCGovf/CFF1yiCnpq6wJi+cE6CIUOEc8rjAlhTcKmbpFP/a6TzXM3oODtXfD+T99hsvvYWpq8PcDpv7HWWr/T9co/jSmcnIwESM2pvHVGjElrTAm47BfoDbbYp7v3/0S2BfzMqu5g0ft+hSCXxYYA9f7G7TjvkBthjqOMebIPLW5agfeoUNtAQn6Hzu9cuBtF10ZcFPM6SdfBbtdYYyauo3aiggCZPOoZUEktyZNqhZ5UJUXmMfFA2JiN+2j9R/o1+qlMtJxjK8QLU8jCyQPtYxJhAUEXonaEZ3ThUaP4gRuJyImV2CZVHgiTxTXGjHzldDvXFbaE4KrfUc/14USTT6IicAiPfM0JiGPradFm0UnctNeDZ2+2uIA6WmL11uL036uldUCa+UOaW+LPKXmxgf/vmqmM7wVoPxyl0A8K6bey5w5UmXj0ukdukB89FMRfXjxBTzfRH/n7MKOzPZXAWyz7IkfrZeUns+7B+TBViAeR5c83ViYg9zPdyi9YETMpS/k6egOY+m9Jt7KrVMOx/mnL+GzPayJ9hYJkA55DlqCmNqmBcGcEb9LlsY4/sch/gK5dMi74/OU/SKmps0eP2Dq76ij2Ah/GFM77nuE5MRzhGUrzHv+VkF/tVBQ+1RGD/SczmSA56LjgpJrpz15cx/cL0OMRY1tam+lxWd2jDFGTF1GP/IoNIiVL3p6p03XtJjhM7QV2rFgr2DMVZer+o92Yf6kaigxDB5SP2sJe+8TE3lkF4E3izAmP2vEVCoHa4h57o0ZuEdtt/r0F4g2/EiCvTvxhq5hnr9+2pLtZCWjz0CxII8eyLORa+k0pMgT3lnvWfBZJxcq6qid3LVzZwwVB/Jq9fmAY0o9YetnfacbEGPIdSaWDP0UpUk4NyB7xOjnrkpK0d9sGvC5R8f8j1SviePmH7DFvCHBbptgjCc3/L7ZL1iwOKgj8oJLwOVsnvPWIc6vumnOkEvVQLxNv6inXhg88irynn9NcL5m3PwO+brmuYDdXiPVb5sZMO6KmLJvR8xRrl9C6K5xPDlDTPkg5rAhfV/afNKuyW2DmDp9EFOu832v6XEQtxAZw5v5XouYFZbCCFaUj6VfmcVvYmqiof89puS/o47ij2OqjeYHiNrFtPbtLTHGO3Gqg5h6RF5OM5Nms48ERakgz9hbxFS+SDxI81VXMrt/69qsw2fmn7WBBMol7qjVJRR57IOY8ulxTbdX4Qu5FXUk4JuJh6xGAeQ0xFSYTbUzWcwBsLQlgTlvKZ3vixDCZqrNaR4KahVjOnPAVAaOPeao3XZufgYno+ivQkAtdFblqefLAnkut5OMbpaKCZHuI88K6YzSGftS9IuYE/yLgH4nqLVJO73uxL8s98h76XWEXNHwc2WpX2h4n3qfyUxkbHXpMSalQgd2u7457yAs19TfTH5s+3xxHg2lNUlDawTmxjVqyRWOd9ASzAnXHOevaNWaKu5pC95xOt8KLMTAa5wVqHUv6O82x/BOSIjaM7k3Xelfzq1Kn1uxBGdb498727SjwlpWIY53A/F33GtNddrcID+a6I+Wu6VJnaTNgJbmf/OUFw5bOO15xNRuNlfJZ19tUEsepnrLDp9HZVzfQPX9yNgimHu/iClR+aHeT1D+kjWKP42psDsYYPvTebj65WhSPdmZkGxTzNN7HfM8e2sSBHgHzBc15JHA2DI0XC1ihLNtXaNOuwWoUc8Hx53RUZZ/CeZh+0OC8wZjJKH9B0IbVY5X2vj9qJjq64YEY3RYIaY2Nws9vrRupn21iKlTPg8QkwH6mf6q6BTt9RxCXx+mXmnKnb4+RgEwPtFfSc+jTj+jIUCUHFviOSH6PX8uHoFBjpj0nrM1HRLkCfieMGbPfhvRxR7zfP7yS85z5bCj9/7zhiT7YM5YRdKFtuEQgndJRRKMt0ylqoR+zDXWqJ1mTaLSO0E/Zi/uLy4IxYVK+jh+Q3oeEFMzK0FtJoiIdWOqgxju3Z06xWkNIZ36+fUm+hnRsjIongz93T+YShsZeTwJcX5HF/2i9vzeoDgWPGKsPdZ0paGfDZW85zxSKCrVwxy1b9RMdfRn1ILBTclh2xs9Q86WVZKW+DysGxOYrW/Pa2rl2zWA1gxccM/w+8HTGmB1VZHnLvkJfhFTC/WnNYrl39GHdiP+YUxx3UmfzjX/Mr9M8BntoTCh2I4i875OjlphQA9ddC5iopMVSt1N4oLveS/On7lvql1PwxrS+NyXPp3Fd/rdHgh+Xo2Yx0kiUeP2wDxea5jXjQPGXAcbGTJ6wphAE06p85h9wZWrBv1XqSAPaKIPmfQQOb/+IMbiZ4N+YlENzFtMa/nGKs4hURj6K/2BWmizknlwPBd5jhatR+8X9whTPTrykK+q1Hq4W7D7GWrP+Vrx6Lu3buAum7L0+dmzpuIV87Z/XWBM60Od0b46BABrJnBBcsgkWm+THQRN+Eb/mCgSxvijgmJ5epXs1u8l4qvNAMHlWJf+PcH5OS3cANykE0u/+HYXKlzaNRQi4zhPdDEHvLZaBvl23pPgGi8upHw4X3AIQX/WVAeeGk17hcTIeOLxzfJOx8dHgch/9aW3CA4S5jznAk76wpySW+hXD2PwL56ya0mWSJveNrAzQCAYcINKnsdgBWGdD6X/4fF5hMWng73HcP7X5mD+Iqbkn86dF9R/09T/V+j/3+OpP92H9qzo4DTBlwTHAWM0L9FfRaQSWUAj1D5L9SEAqKh1/LeJMTPmGHL+bnwx9qpWa01xEsSUUE5rAC/jTlFdbCEUH2PJslnC0zibYnb1fZXeYCSUevJjAYk3YkxcbZvSzwz9jKstG8YkrlHpZ/h6wOQeebLcIKZuzUMFz1V7zm951Hb5TEsh8L03CbIGtQx/2mBMdmHD+ZKEfmZbuQdINIqY3D5ViX7ZsAH/mWHMWgfUrtvX9YqY8UvGFDOsaVb5A+RBhznDpVFGF1XlQ+pthTIw3Yyn6V3RIMrEN/GqBO9nKfgPKHbyi/iOF0rE6YUeYk2vmb++JGvqdScf/DnBnLSRuoyG38O0Fj71mboxxMCaz1PIrBX60039zIi6jz8QBT7mnM+q5en6sL1AzqZ+ExvyutOI9TKE62nP5bbBz61mc4ak6t54fRu16D+YsuyqZ84cZSKRuAQx9f0IBO6zQiL3oJlD7L8wJ1UL/P7idu1gO+jvMriuT/ovYkr5qceLoP4dfWj/OKbK6LSHJGk/HFMDfEbKszqASzORMMPAPL8eZjzq/eRVBj1rMWZeig0B+gnCNpvzWmN3jJl4FffM88TmQk+7OcbwkUcPvJ4rI73M4gGK2n4xb3tHHjJW8gIyI8G8769RmwzrK2JqHqHHvx8NldaXk4eeWhWZT/YYo46wWQKES9SW0lHJaDf3Eyhu9sD5j0kLeRLyXCZ4yHMPAf3M4TEYwFaZWHosVxHTDHmUbTmMWfNwMKkffy7gc4uSBOtkcae+f+0BsrQjbLaUPOqklTf1DhNYsL5lI9VMBbVs7A+cd+YPI61Ic4dC5lrOd5MFTzAf9BAKQk38Zy+r9C3vcPzyAbXjYcgiKm4ec/DrLVd6X2PylwqOP3gw1JrPS5iRa6uN6Hem87BeStvRsJrOxPO+HGpLJ73QqGokzDFjT/zNG6+vnIQC/GWEGHdOB5Uag5vCNrr1xI6ujUp8v9jAIRl4zhm1QiWL42YG/i0eCEsUfB6W67xgNWzfLNjPT+tfxNRS+YmnVn9HH9o/rv0C8buDqCwQU62IfiGpFANiNxRKj2emRG9Fj35H3028lCCPwN09QeS1LcdO8SBRNYnnwJjWE/bYGRdaKyJqHS9BD2zt2pHWhYMx9zYxr/chfv95nAlQSNMevKiaS+TifkZwbLEhPtxkiVrDwQXv/MKY5Bhi7C7nCrhljP6jM5KILt+PBGz5OpTBd9pX+9IeH/CULfJcnyKmQrHVIS+RJ9jFUke64YcVeEsXMZUeW53eHOMC6TO+cR4XTw0KD0IHjjQiDyePGjE1+UU3VQTif6qsozMaELBnGmon440xD9dZCW7/bqf3eYgpfbQ6yALlyXnZO5ZoebgxYJwrEq/9Zh4N3ccM2BLtIhOmHPBtHjF46hy15nURRiTZaW9wYIFa8kwPHZ2rQwHOuJneF5ZpRveVtoCwKTrOv92Tju4KI4c4fGFOeU772da2mP5Pntq/gjVQ6HnONfuTRExdViFvB/RjhaB0NMrlBsxmiTyfe7NfrEsXVfWHvR7C+u84I/uP89Q6TDSw98an9AwZ9ba9H1ALvrWpH/faxDy/3nCQfCXEkJtjzARiYqF/4lqMiUsxYgxoM0iiGz7zuGwwBt7uGuKd9OaCnlNq+po3HfiXbct5VoGY0VKDhzA6YEz494InY4Da0H54NWq1e8zTut06kEAicD59GRJ9yLEMQbpH7WMC+iU9EyKIDtnAAuuJ/mMLmw9k83dDvDpFvxbT3R7Svpx4tlE7+iSofdJIfpX+wTmg1mz9Aly1upV+koYZfWfXF/Jijjx8NKKpV+vcBTuf+rNnkOH4nWALrqTi9db9oab7jXMDtjfb0ns3z5HkQv4C52M8OSbxMk/n4dSPcGcIJUvWiCnemc6g8y4cYX6A8yv6fgTonTrktdnCI+/r7A1wTV/MX80OqPU+hwL933o60+G+jCjvzURwDlpXesIL5zP75jlk1wvmlMcbtejs1SagSZuegP6MefJ9nNZgHDvkqfUDMbUER4X0eEeeT/hpL83yUcNWOSHvnt6zX6xLX/D88gdMbf6OvR5/nKd27lcDf7P7MHZ+ogeeXSsdQvsmMBYuME9/S+ELLHy0XKA7DU/ZCf0WCFxL2DYdOmrOfRUKVUQts18aEV2JyAsx/3yjv5liIPS0Dv3NBfN62xqI0bPMTzWqQ+nBej6SukM/k8YRenz6lEcqXQoHeeyDfuY+YozGviCBvy7Q03uGAnQp5SFkuTAQLy1RC2GSnnqizFA7rgv0e6uu2gEricAF93dX0+PXmEEEOvKscUHtOe61HIK3fWP+Pn1GFIXqC/3ZDbVpEupA+XniQOpPdfqnJLvTeI6869MStdN1VO50Jzbox8415hTvGo7EaawWQtV8orajmBOGOsCc4I8C83v1n76vqF2d/eqLPJEqPDX3fQjurUVeUvO9R5JZjn4sOL9IcNKTqWZ5nkFsnTjixTpi6ruPBfA2L+S1p47XZ2srgyiV0R+1L9QB/2DKXK4QU8Ki4Ul+Pqzh1JmIqat6Gkn3MZaQOxLmpOqF3y9ezhO2hYyYrA79L9alL4TFT9pv+5esUYh/+pzEs0uh0KUPCVyGHnY5BDvI82h6799hnn7K/QfAxRjynoKBWmrXHjDGw4bzdodTTT/X6R2uoHaMmfPGo6N/nYN9H94lW3xajMHP7AWhGLSMjU/8fsQaDnyvn2pwzaEmPGcM4Linmnl3rcHPp/7gvixjTDouYoo3HfRfZoee/hgnJlWiPgD2TBBTXYla6YQKdDprp+bYXZ8wZdw0KBYu8qz47O5UIA8Vfz/CmJXnsUod2OTgscONBKzee3S50xATnwVq01iVTJqIigN+5/DMm0fZhRp9sIKAfFE7PcfkQtcgX8DGBEE8Uwo7sjVQS3mb75MFUjqds/j4As7XWiDeXjV1OpxRu/qr+bdkc5agFj5cA0jtAXkTzZNH9L3Qg1d2U23VdarzuCsZQKx9ObZfvzzaSgIPqSZ3JCgSvP5OfKSoJXm8f5PH+xfebgKnS9pxzuds8OS+3K1Ar4586fb0xJMjbPD6wQlzkssdLpRPZhVsMsxpgQ2zX6xLX4jyTzW027/jjOw/jin3JG4hVrmRY2mDeT+6nXYQ8AJqn5KoNfLEbIRsV2IM8X2Dz9DZGuCJHPqX7b6409y1lgCvDWLq5hkevRxnMwhM9Y3+xsC821Y+xqywbEkwjEZHN8z/QmBvB8Z20XAhTy3uIVp7NWMcwc+3anACzwSBBGOEGHvFvQjZS0Hts84Unc792Idoy/WlD0vkwcumGdBffeoyuIjov+JhqpV6KYhJ89Fd6PWpLYHtxLYMFnmD/s8TMvBS68r57fgEak2YcMXZ5A/vkU7JTLTBdTA6vW+dZXQ2fleQmBu8XtErGW3PxhncSMKccpovarKeGzW43/OTeEIYd7RlB8wJ1YrnglFTdWq9cxn95uPL/CqbzmiQBR8yOkcMueoeiCCgn7PpuuX8S3nIKORT31vt+C39oE6BZtEH/exBf3HM7/DzmeegMk76vvTq6R04dzzEsM9zxJR2knnCufMVbKMDX8InRR0grX0ZqdhDTK2UJKP89/qAHWpn4lWv2S/WpS8Wy5/eT5G/4zzfzeIPY0oOqi3k8WIsfdNBD85KzPO5kPCld1uZdwp75w2ZLmAMpWNcU6N09xCPUy3O+jLPqGYLCjj33fQOuIyBriRBRT9Rvol/NjHv7owP5vFT03CBucTvr/faB8LiNu1R5OcRyb0HxtTDrYn3bGXU++P3hLzw5jlP7BDD25UlQmg2HfNuY0KpKjQejndau/dfiNkzkVE73aqaBZolqzTrEgJB3SJPfGddRin/UCDTtLb0d2/UZtnhmkA4PK/MXy73Jl2k6C9yCf0eJgldp03l2mAfHI5D8sgi2lmfGWTh1Hvas5OIPotZjlpv25TBNUdMXYmMmLr7TxIoA45/1HcnSHIRtSMgxKnAYgkSx/sStrojBk4Gjj9boT/1+uvCJKTVXgBdh9o4nWqM6wi1nPOZ9rbnxtKkZ9P6gi+I07sI6xBRUzdiSF1pqmk+or/rLmIMpAm7EqJ5MxIjEOawMXSe2UaH2m9HHQn9K/pdL1y2EfV3/h22pB5Qa/azX6xLX8j8TzW0f0s/iv9Ry/tHMLUXTxsI9uZYBn2Ez/woJxSCtOCZT7eofcb0MUAwExsWnJymprJYaBBkM/Q/K2Xw6LDTpn4TCeZRqZJN+j5bKvoDBz3w8tJm1Pr2DTjLc8OxnYkxxy3Q/yTiqy/ZmJ0i8nI3Hfi3/ZML1olxpyfhZEG8r6Ye+RJiUM6merj3AjE7OydrSqqcAfRVT9h7MWmlpu8gelg1809X5CEqIKacukVMnjTEVOVsZEiyDv3P4ytPvZzlBLUbQUwl9UKn+TquAVT0e/6qx68/vsMJogtwpXeKMo+mHXp876pjnv/cFdS2q0+O2rVAnm6tZ03OkvGEUIorzs+H+E7L+GYBJDsePzfUNQ3v8gL8+/GD9xeinwEFx++jdiz/C1NG8GiBqU/U1k3TejSpbzFkm6nvrJ0vdXoH4wvFzXux4HrHzy97OYLidexRm0464FV8IzCrqCvdjRiPRJnLc9j1NWLqRU4dWTy0BTDy7krU5jj+9ckqQWcK5rTWt36xLn2hiD+8nxK5v6WO4g/zlGAEa/C+xUh8RTzcqbU8EXA/AmqfbIUxGafIA5FhIC9lB4x57+gSKBqvnurPBqDj8yOBdw/QH/hRY9LZ9bGEKBwHLtAKzKuxp9XAxh7zuqU1dzrT4zfkMNVdqOMJiHw2XmC3FD3+oZcvNBl2R8j2OfqZ7wkx9W2vHIRW8EItFTQqtc4PF2JaYN4VGtQyciO/wOW/NWFFjzy0m84RyUyHL1n07jx6+m4ksGO1Jey+RS1pdk0EacMunJfIT0rPo4aYsCyM6Wpfox97Dhby7BppC/0U0JP1WYLX7dHPfZIE6NE1MnA7pSFsn4V3ouw/FQT9rio9mcPxk0VhQhj00xkB+5dKxbsggh8dPugvy/ZCldhygZ20dtKWoU6qmdCAbfE4vtvsANSskwh51J56C8xelO4tbcTnk07vAxP8fFhOaxzBgONRvqhFq90tgr0udqXjV8a/eGp9fvLMqV8FYirMRYjf6Hd9DQ4e3R0fV6DOri+DnZJHv4ippfxDDa3I/yVrFH9a+y1uhzWkO/mNWmvysEF+20LkuhwXONM57/nc6iCN7jXnfXzjQmlx20DSDs+SPddzc+oFtoCQ3v5ZVzMwry7QE3vqYihZtUNMZXz+RK12aNDfnDDm0hB5L1ksMM/uaWESTdy0kNkxYqrg4oyWZHuERFbx+vM7YnjWzb7gRRQxu7wZEnU6ByA97/45m0ZBrXTqW+SlN/KcOfmvZ/NF3n3JPAu6F2Ji4c4WUAhf1K7lAf2atr1inlf7S+m/X+Gaane5gmjg0O/ptr6mqXUwAcyaI+zbTv3N34iptDl1ZbAZDlM/9TxFfxbifDjHxZ30L/QnxehULNhp8YWqhniE/EkxJyX7l0QLXRAgD4wP8+GFfshYag7E96Lh/PCy14naI09mOxv/fzwgZk3jGwJYqw/n8yyl1LhcR4B3gv6rLhOTbpfXAHxug5jKlqgVz9kpBM3lOmYvNdR+28PEU3SPmDLJMJKkwuvb8wZ1hIiMSC/y9QoaE1HLXtL+F2toF+ryhzUK8W/pR/Gntd/XF1dQvM03xzYm5lExw5j02hVqH6lXMS+KWgd5O6+ZF4ZyRi9Du4J4LjwJc/qC0qHvRXAEFBpM5xpKF4YsQ3rVBuYf96hVzDauwN02DfGfhZHRe/3pweEN1FL84aSThWQ1UHDzJ8bkFn9/0IsDFP6SQy0mIoYThpgqpO+LeZeNLNEuiG3IlLAjzHskHn2uZy3Eu/5ZBqkYd/RjTHUTcoM8oXOIicKdicgLCvIkl6J2varTuqFbXQiTokClT7N/ABQRatM2WKj0YVWICfH85Vg5ZDrtX5YM2T3vWCC9Wp1K0CfgnrZ16YnkeSdvV3ggb0QV8Yoz3p+9CY7gKB2HWppMfWO5Dw9xAx/iLzv0M6vVzIF0eWlKZp32lPBCj5jad+g3X2TCTHsIIDVy5LVtn66nnqNvnL8RtaJWKDrV/N6H4GmilvtO/ekvczcE/et2zBGmt15V9ZjB6UV44iq3oSb70OIhOyLPM2uHv//cyWfYonBAf2dYv1hDK/HcD++nxL+lH8WfxpSibObgppd36W0c9D9bHv2VX1Fuel9lmjR2hBdkrVGToLs1EU2W1tSfYluV/vx+WtMG/wCyudpyPlPlNa3Gqe78mw2Y5xnmXVv5YMy2u5oLuJMcoba8dmAfAtRum9VASbfRGgiiqdcyBPj7d1kxILFvHAt4MmmpmTxCIBiIWYczRipxjxOE4Ry1YPvC3z/vnAbCeftknkyRhzzntIbic+E4f7QQUwdtJuD1nWmdMke/s9toASRmdeaYku5G+ljlD+S9HHmC3z1Vytu36Syf6SxVEzKk5ZclTeeGdMSL3wmllvuIwZlPayLVJ8yIHD7uALCrUAt30/ykJxz/nsOcwI7pSO2tw0G82Y9cEHaovfyZZUN8nt5RS8MCb49+nuBw44T5aV2TzW4+uL73YSxcHlS6f8gDuPHUl6lYKZRq9dVDP7jq0E9t8feijxKCtbCQpwoTMXXw/htTTnQ73Qm/R+0Me++FPGskOnXmnwLM47XjWFxbv1jvJwniD2sUoij/+99/EqaEWT8DX7q/mb8NMI+OXrEG93ngmBd3mKeBGC0kNXty7JHHHiXrqwoBxyrChAJNfZxveEgTCfPo3YzRk9sYg/ZdHYiXc6iVVhfkAe9LaoyxwPDoNUH/xCIetVt2zFXy9fwaPfsLMcUS/HwB07kf58/Uc7NE3opuwghhFLYcKyhqOw0ECz09Q8++fGHeXZG8hnDjIM8tLeQhf5hqRo018ux8lU1nEsQ8uNWIMTwemgu9LR0P8jV/Zt7muKupdunv0/6wpsRJCCVKPrcDeKL9ZcE8Mdc0uPXoFy/8C/1brazp8IgjiLhbzfxss7iQYyyUEGbug/N4Hsefn1scP3G5aY0i7agYWF9IZXEsvZWgAC3m1xPqgLj+F0+5PPK4I1iIeeuOmOWPgQeFuEVeU8cWtePa6cEtH+j3vlP9Iwk+DNI8RN6hOEDqaLcAVlnbEVd7yTVZds0MXd+dJ/baRUzNEvkL0bGZer3dEJNd1xewFt6oZT90Rn8RU6L0Q22SuPj38VPSfxKmzsXUc9JavQl7XBWPvh7T+5ii+HLBdjrjeh7lDUT3EP1OeTeQd7yPArC6PZAXLIun3tXhwR/uLQveL0mlx8BYYAwq/6yVo1Yqfe0OcXhFrfT8NEAPnYz+KR+mvRWjxRPp+XhC8rQrzl82+PlannpkiuPEE2/ktZRz3hA287Zkvoc8lJyuyCPtbNrXW2Le7WvrCb58ehJfPCMP+UfM074lYU64+8gzoR9z4Kdn1J5vF7VZZz0Y+JFecMF9E2RUh7iEoNg0LDiXC56eg7kBID6/JBiLo0q3vYUef3Oc1rK37Zp+/H4642CHvE3W+4z0lXyDcD9/lN5tieMXze0evNeXI0F7PdaUPawPzu9sZP5zhby62cjIs9ynZkwywzWZqcYDMv/SoBaNETNv88Qg+G5Gzodx6kcY9R1kKmuJ/+IMlb7fsYtaMsHxgIT3b5dFAHr+6gikPKqJ/nudgXEoOc7O5PmFlBv/C/l5eBE/ag9r+lW0DHT93TF2uJu/WO8nLX7q8SL+Lf0o/vQaxZZ7qOAb5cD5u3rqpxBpc4DO/3Lof7o1emrkkbC8IQ+YnWzSDROmnv3jvQzye99RdRC+qB1jxNTqoUt0aV5FSDW9L4OLm0x9Y/MSXHWFWsngG/Q3wwP9UzDt+70tUVF1l/yJfkqt0D8IsUl3/bCD4K5/S++zaDxacP0AuaFintaduKbVqz+gP7jh/00P8+77tJnWGPiK825v9F+Pfqrr8KfzqTgjW1PFnWqrFqg9mZ0jRlmOMVksrLwMDuedSc/P/gZZnyPmavk50qFWdEg/8w8XPPijRD+HRgDn8MI8f1Cn+sMDasdiNJ6cJ8MzI5baX1Ebmw/G5hvMOVU3301n73w573I83qkiGyPYrTCSwF0rJs1pb4EtJPj9nO7XhNTIk2HV15yX8rJKE2/rQm69R+TN7YGni+PE62aCfisHY+pL1QBE6w79pVIf6H/x1CbpEVOvY1wTd3CWsA03iKndpriQtMPrO2nXct5jgzmhDD8prNIRtexDM3+x3k+Sf+rxIkp/yRqF/Id5ar3WlgBfeyg9b4d59PDKZ2CjYGDeKVyqtDhoT/TgecUxUZB12jTaAopKLUt/9Znd6XWrfcFu7JZ4t50k0XU/+Rdh6rO0L/CZ36hwA5fOauLrM/x+7voNsMMGtZRTWh1JhE8FrsVVjD1Sw6SjWmngzhbIE9kGteZDMHrESIp5OqjlO30cZ+hXlAf6jwQwRuY9aktbMSr0I0qTURlyFVIlnM4bPqYqrTThAz7LUWsNV/w9GhsOZEsvYwF311RaFpsrhN+ynnqVIab0XNlDGM8/ZWB5R57ezYYHO96+SGAvG576kexD8M6eE48uInKeyxfwOORt/+g2UzPmREPtekGexdRzoZ7YvME930fCsh3ydlddTXDC8onaNxRVwt75HTEn4/ge4oQZTXEgR6dX+vXUX75+TbVTHeD97jmZp69UtoG9xBfxqIRa9DhzfTis9v+t/UTTWoJprbgSmIGYai6bETxybUu/URuJ6o2QwklN0I+qZ/UXa5Mk5aceL6L8l9RRyH+Yp3hp6uM6fAfGPtPe+OrRqODR59TzEpYSva5nTwhfCvKArjSU2txGhLw53zg2P/YXuvk6HyiKI3p8KCKeGotYgPAs9ixYT556JllXcKzlkwvQiFP68TY1FGzae54trDux9M0DtdelIkEZxDpdczsN/Ef14bw+joF+Ja0DW2rw999H+ULfmqaDHaoN89vTtPfkit8vSFCVXrWNM3q8zZYQbs/fMuhT5Bm38UfkHVozz7rLQM0PQj6i+4TzpfejpoLzuUKxgnp6/7ToqGWKO3CnmuJgczuO1G0NDsJd3HJ+1Bjo5xa9B8FljbzdzEOPgP24gM2vHsT/Tu8SbuGXIsakL/O5YokYj7UBvIi8OZ8C5ph36B8hqoQn8la5G0lz3qD2JAL6zVqLJQoo1dBvzZDXUOJ2FCO4AVdbod8q3/GIz2dao7k9UfvyFd7/Jvt6cKzLF+c+kvhOYgUxtZJmSMu35pSR8yd+TzyNOqJfYE6Y904M5Mhepe98u1+sTZKWP/V4Ef+WfhR/mqfqQJbBfQYD8z7T3vbl25+2B0xngGUHzNPCqq/AtivUZvoeMbF85wLE1e7KefXBQi21uKK2COMGPbOqj/TCWTwU6HOIvwiRR/LMwJgTIvRjWy+mVNM+6J/SfNp7MbMuZHVw7pAxvyLe0BqUvjZzCrEgfEo2EsQUr29e4IgXzNMbAXko4/09OGSPGNifMa9LkYB53hMq5iWZEdHzQ1aAvReIqU2I418qnzekDZnWLSXUlvzmYYOzYDHGdCcA5bzrBXJpQL/X6YiprPhqYHOIKf9znw6lfhlfSE815nlnK4+0WGke2B/tidpy2HuEk+Iz+Dq5c0Hc4/z48YlArq2+xGvHZUSTVuvBfbXv0r/YOB+vRXMA3xvQPz7vIk8WxLpBYLiI+WWCPLQTDzg+jkde20z96bN5XkM88xvUynyD48kdE/Kv0zI2VLJE94udD/TxeHGwWhp3Ut9Qd+x2c445j/WQkYZ+UDuzEnn+quD4vXwTAbH9qS5DUX+xjkJSlZ/eTy3/kp6Zf5qntidLgni/HogPVkKpODYKZBsH/YQ+ncfb+g/kAXdEHqG6sabqasODc1euqD3GfKrvszAP3u7IG1Vej/SbNxzYr7LjPHKOVdrvNNRGifhk3pPF/9QWof/pVugHxOssIyS07pDU3INjLyJTejwpW4i9O8a0baAWfLBZC4WlTe+MN0ZGreUMtVUiYQzaU936a495ng1lRdjuJaMean0ZsniOOcF3kGcujTNAobXIk0cOtafaOhZ4OyPgfH2883S9REzk3bJmLEqeNZ1pgwZJoI2cfx+OyGOHxwdiuminvRvo595L34Vgo6MW5vknkPZsncE7KPeSVSvMGctotwV3PZ2/215eHhXrawep8XmzoPUNlaYVatdAm1fsv3hqEchX8O6ojT3lMtXtG7cTFOgNOdaukpoOnlyDs7nXnH+SjJo+T5sjpHOvJYF6MHgqnVz2XzzlSAfE1MKYoSs+pRwB/lJEZMuhdk7f64bzvmv8fWX3CGELDWrH98z8xToKmVN/ej+l/nvZT/hPwlT6yCUIS9JzflBMedTJZQgkEf2Eo6QYU1J8BzhrFfGreS3RNpC/kO29C2NeN9PpdbN5A3RJw7xFr3dUizcoXnK3K/1k2oPYPWZniNcIKLZLapUumuYBzqjgM115M4+ET7kE1/k8St8TdJXmD3GLlmj5Id62N6be0HEzxVBDvEZEP7T3NArp0NaEmZKBvGLHJfLOBzFvr/BzM/fxfowBtWN9nHgmdHooNs0T/ZeAMd+p8RHy6uiVnuHcPfrKtQJsw8Hfy6TwTjV/QP117dHPeMNx2s+kjWBbb/SLVxNj2iksB4oHQ/82OAuT0EHOUYuJdxasInlNufa2Aa+czhDPxxfQ52aqZ1Qv7+mdL87H/ODokD4LnE93XXWkTTDnJM76iRg6xx2VwsCCcPy8S5Zo0x5F5j8hkhX0W+W0rmkG1gF5cocYOat4/8ot8UA3KGo/4dNcyI0gT6/sDLWfNQ4R8Z/T+0ArR+1IH3JHbdEPQIu4lgvMKvvFOgpZEH5ao1D/xyHZ/y8xpfxhTC0jbQGgGX0ZnDlZpSfTWkDIL6cznPvXnX5PnxKKePvggm+rS7ROtQ/m1fxcsl7vUcvdkQfiaN4QFp8kfGYH+QPZATrU/ybGUJTGBRQ7CbXO/oyYXCvyHUKrQ39iHiwg5yv+frxaIKakRFLp1fhuoKi3IxeQOfKWbWGehvaIeXphIQ8p756AY6RPzos+ck1Tp7mB0+xxfKo6rUs+nQXy1vyDWtNGnhkPVgfuXEb/YzDUltrncYD4G7sk8GrWUWcjFxCuQsQUcfd3mieHqcelhZjaVscLLaa+T54y1RJFRnOnl9XVQW25Qf+WfhFTwVXLIceIY4FcRyoNpPkaEsnC+SunXsp75/qCTLQHjmlf9DOnUNtDsjIeyBt2UJNDObuAa7+fnM+6Bu8n+5qQfsc3Y9l0Tshq7ldQOMjLgaOin7xoyHNRkDSIWUCM/MNT68/5Vdq3LfLUP5gyjIQjDugn5KlwqocMONSOfDL9/mbmw0YIUMumbfeLfZNkcfHT+6m/pR+F8of91H6QRWCV1TNvs0R/MuJkgGfWHxIclOWF7pvNDfPsgDHPLXSeek+MMXevFpz3WZgq1f1ZD17Rob9pC72mZCOgVjqfp/dPpxi12eyTg7c+V1wgaojJ1nqUmNcXbelJw0wn5Ty+QrzJH4xdzUiiSTrVFkEylmx+QkytY+EJsPxOv380gG49YQNO7j9LNkjGnZ5fmyu4ygPHZ+qNSasz5gR7hZmAfQTkmfO57yCU9Cfz61Ozpo+FpUMxu9jMHwi3prbX5FBIJvKE/l5caJOidrOJMDLvW09nMliPAVLugX5xb8cXunQEgGBOJt6uFzrRkjwDu9reibdT8P7efrACJ+tx/mA6U+B5Re2aWtP5VysRtddhEe+A3TcP5udWdSePqDlPvanxfj5zvJ/tbTBxPhdvEjync0JuL+sBET46gn4Or++tDB219wu1MOnw71FUeLA7blD7HWX5Qua+/C/t5wSLAkh9clpIQh15vp/+vprez5H5t2XeOL0T/z1MLZSf1ijWf8kaxZ/G1NKKBSiWTc98/tagVtMtAWyhGlE8dNMZYBf5BtCUD+bpW8TU7dmgfyLrgrB5aEo0nnpb2ccYecRs6jv1vR4xV0/7qeophlLW5wCxVaGWoRFP9bNQQvQN0WMTYqG9ov0V0tv2QXxdwd83zcMK2PI6Mr8MEANO/qkgtKW69MUAMVM/hRXY7RV55+HJ09k7nwsU5IaYautYp+fEECB5C8gT3h4xBVr/As+2nyRYRKgtKefswOlKE/2dtTVptkRMRP4BYzq1nxcq9dsNJGU3Eq9e4/2vHG3A+3sgL5wTOaPAehvi3Rt5plghpkzTSMEje8RUoiEPC4M1g/BDR87jxHTixbwBvy4GHP+mGenma2gQo08kzF1WGXn5RgFutENtfPaRB/3zVEOsPAYuuHiHiNqJcYdC7JGXpSNeP7bkHSSXHHWBHOL9D2+RwTZYvhicm+ZfmNLPMvqp83PuEYvvW/AGq8bZfBmYE2aOC/uWtYTpSfaLfZNkSf1pjWLzl+z1+NN+ak8nDC2FnvirDXrelk69x5rDiH7jk0Z0JzpXyG9njIE3lUYqCc0A4XuXM7YwVOQt8YMxaw6o99f7CHlh90DMxcKLY48PapOC1zIAkVWMCawe6b583FAbXtBjv5+dShLrgX5iCO8cY5bE08N5t4JMW2NMazz6Lzefalylc828dYb+6uSPKmRUemLe1ZuMKpvNBdgsnjAvorZbrRsB/JWFPFHNl/j5vkGeMOfVdI6HJNF+aaG2W10M4i/eDtCH4GcQPGzEaFDuM+q6iKko7t6c5/NHj4rhtQfGePSLrG0iulhsTuAyHrXmp1hQEpNZCoV5Lzn/GWJOILSfQbZ+jVNdPmJq0KY1huVj6h/ho18yZZ9A8rXupVdLO48E5iwHNy+fxC/viJFPFxgQP7uB897qwaPODHk9WXSIqbMfR/T92GhQNF1derFgRPQrbhmYcvRitn+JM+LFHxnMo/jl3PnzBGRnXxsIwhT/fje9vzOHD8COAs7/Tjj+Yj8KWeF/qqP4W/pR/GmeynWZhwCg4wKnwjx63Vgc2JmNPAHmMqLiAmM22JsPErRa1NFqhlovbvkMeeHZdVSfPVrwN1zNWMjpF3rorgNkt/RVssxoOnpqNylE5qZigZ/UHdV4xCgQviW+nHQ8yZiMmNCrOxesHtFIv1Y+nXl9fv8v7t6nW1Wd2/b+QBYEFdSiYoKCggxIAtT4pyCgoKjop7+Dvfa55ym87a7Kmu9Z7ey2K6s5pxMxffRfD8mI5G+3mE8epEX2USYNsmgRURwTigJp+L1K7PHEfLWbj87gbAO8vlAbnp8N50kxd9LjGE/x+quobcExx9fSn8zQJ2Hz1EBM1rokWh2wZmzrBK/nhGz4ms9CepZOa3AD/saaskFN5T36cERLZKfVBsf0VolsyPiuLv17OF2SQLFjOKlRWfI+xppxcof+F/AYzgHZHtbUINENkjl9Ed87Yf6jb20DGPgq9ktT5tpE9kwarBHTeZTSJn0ZwGSCrEgWSHGN0EpIF+ijvDNaTsfNhEI6eTdMJCn+O4/2LpBlgD616duU2Itage3N/0pO5KCmpNWkAb8v8Od3O/S5yylzwHx/hnyoPX7wma+6mP1ujmLzl6yj+NOaeieaBNFl6HWV/jPX6gx7K/R0ODciemAdt6IzBFZUSXxOMS/l81EHIr4nkn92lg29b6M7ON+8IVxSQmTFl/qEIPBQU/o5avD9ogTc/oz54yDj76uzDH2JEPxOid11RDl9zhAeq6r05ZeCdVyMRsCL4bypNMd8FWKSg7Qrb5Kv9SqO0XI5AVcqr6X4FhFQ+47s5LuPShKFiNb0xPHzZIXVl2LbLDjCl9lAvO6ujOsa+sjkbWPeuSw3OKbH55BGa/SZtH8gG2rxLaSyP0e21K03Y2P/ANRztQdk1byRMJ8Nz4xfroV56FAzv/9OO3J4jCJwLk7JMN9hzZGzbA788EWfZZv9kn4acYXUOzwloX+R7apnvQLv1ZfIhvoWSDf0QRLP01USd9IO/S+uBsTTy4v5zSdGNtWzC2RLFdkwtDBPfj2NALx7rDGThWrR4nF0/9OnlEmmwDoT39KRp2OLjOfuDeLuhD9fB+hr3tJEpRlWW/o8TH5w77y6VH+3joL836dT8/X/pnk/2Wq/6EukK/2TaXaUbMQHHO3ylsRzcbBo+3qegK0FssoqQ7artWGvelcljI/XXUX7hdlCuCWY8f3YSOl7M8xdS82D8QiHM/1Mh76xplVL7KDi7yuheQZ47duSW/j75F5oZ+CbtmJitUEfqz5iCVlyfJf+7o4a0E3UlCg2t9KvUABU3i0/qJET+p60x3wV9hnmEdggO+4SzEuzMPtCiJpiXPFQU59IvwGM0yvhfIM+suH5HML1bTXkt9ea1IUZQ9DnV/RFJeBUFZMxRHLyJuzp4eff6dod/O0F89xzhDnIi4oD8ECvCS+f05zMNnaE17ssGV+YWBM2gapCsFXx+nsyV6h1FTXE9fdZ+uthP1g55UtIMhd97ZemmJoAiyXMm8zFMT9yxzsQG/VF2OSAmipVtYDI7AcfK/DzxsePBgGJ8X4/XWThfzS1S6YP5nYNamr3jGawmsnfEh7bk0X6xMQ8esI85runCH3uUFhwGDnIst7A9j+mqbm0/N0cxX+0Tfof3evxpzX16gWOwTftGNumw14JGOaOL6vh3IzLwaDRuThhRt4jq+zMJscxW9whtNO4FFKzRF9SPg1kYYS8n0hNSBXZRFZqhn514R7rsuvhmHPyeV0yY9tUdPYaoUYzs2W+rHUh6WbiBNH6hpoq9+hj7+lnAelo9CZ8fkRNTQXWaea7WKcDTVnS92j9BCdxUCOTIT/FvpsBZICazzb4+nwbfYBZS/QJbbmwaBTVV8wT0rD2iRsDu/ZTOPG3IoHpdpxodRYN697R95zjjlPiixGINHlJLM/x8y+Gdfmcqw3zITMtenLUA7BTX5UC75hBtJ0WgjvalMRPsrChX+WjQOLnbybaYC5TxXIr4LmHmpqr6EPHxpoiC99KIszzdk3MBbIjC+Fa8kffDntFplvMt+GLCPu2N+jhNskhqjAP+l6qGtSejdaQoKUybr+wxoTdF/7VlPOOQvIdniXoIUefov7LIsVSq0HMkR0FkdBnx5J+gHU5PK9i/PGDexLnE/k3cxT4/9+x12Pxh9nPq4d1AumnI/7CNis6cSZvrNuLN+Nwxox9rIdzNBqrIszwh3MvTp8W4F5HkngrFqfGsrhBaG7RR0ZjhdPU1B9wuk/vkpBPUY7s2IYAm3XNeBEpOc0/6Htu+2iJ/1ouLbJdDHPZo7QiYvJUKmo5Q/+Ht3gTP2JKT81oVIAvZjfCWNsoNJsYd3Anw/Os9ogsuJyOUmDe8Mz1PMzFW6HaA8wosiuTFwY13voVmLRHn/xmSkNnZ0OGU5xJxH1v7zLZY/KHlMnoE6dkBjS6u0vw7ORVMvE9UPp5jrBmHJuGCPnYGvTpDs9ci7hirI8E/hXTDiD0hk2Ui49R0YOwZ8AWw/OlqTPvaXr6lBBnn+ewLgTzknVrMG8elQvmtWWtkGroORNRhr5bP1qgB+eoA59PnyW/N3NKr7mbIzuOMA+eAWsIFc8VsJF9IyJbGMP92Lig19KDeJav/qupPWPf0mPTo0Eeq6gGhl9SyWYzrAnHkbaHrTTsiYzo4Qfn0ufT6W/WUczk/37k+z/ah/ZPa8o9THrw9tuH5Lddiz7kti8In2v0iSh/rClZuCmcxpdSYucb+lD0cBtITmXE/BY1Qf3x8wrJlmHdjGiImiqKBySH4czrpjNTus71EFL5WDO2LpAN7xs1A79gjeRPj4ia5bbIIPPmQ77YoY9NX60K4aJ6IXsS1NQxVnM4+TbmjVfYyNQ0rSuAjRr1sxtq7LUaejDPHqipvEFfOz3EG1JJekv+Z/ygtHtqFUR9ixrUbsieRl59gMfyU/K+pVoRNRsFELAWx7T5DCzaZfYCMmNYU6zLhzUtT6Mb8LOCeSR4RZQuvcIErxtqwP2lc9IcMx/cuLqUIqF4/WTWDr0EVi/JZ0NvN+2DmgpdeBK/ATWkb4tfwAndC+PcrFHTlzoC7/1C320XOOa195VCfE1Rg958WNci22fwEoqaipN2TS/PDtn4kF0lXlj4eX/51M55EPhOI/5LUyZ1v8wdj16UWLqoIEvH6PMFDOvmw9EebKphPtxN5j+412M+U3/Th3Ym/yXneiz+dM/MvfqG8FQ8SuaukfenofaEwD8i+4xlzNiqNsyFkyFTjwP0ocUruoFbTcNSTNOlQatevYJ4r29MTKcG0OVJYL6qrXvJrhfUFGg4ZuN6eB6T9CHmBblOwXc55pOSd2tyCFGz7DC8/0Y3cvoEXQXgMvpEwzCfFCuRgyvQR/xlb/T0uUxxjJZKTXys9jK1l0UMrh3jGF9NUIOz8wd9drF4l+IdYk2Ii6KC5GnUTOR39EklWr8geG1ayb2IMCctcQNI9TOy4VRCTb0fLeYtHg/nPu4Waxq4qKmw2w1rh3pzTV0eGSBmJ7zeW1gbZGbXAoTUXkr22OD1n2kxgSgbnvFu1XtFLxv7Atn91kkcYmS7z6oRAItZIf3SVJaoIYQxRx9dDmMeHvEGMnpATR028ZqO9u0JstscNX87Itvq1yXeH2mNrDj18f5AHgMY/eMuue9M5USV0CeNU/8l3sQ+UgKNXQI3Lcxj5x7z1xs+e9jIo6b0dbj/4LzffFiY/v/W1OQvOc/3T2vKGg/rBBY1akplyCbX8tOBM1++kOXee4XScpSAQyclZuiLAlS91DdI0n2AfC+sNYWirsFvdPzO+ghfl0aoqfhA7iW/ZG1Id4qKQYSrlcTNs8HpshEJhA8Dv9NxnigkcAbN3kZlKUxAtnyUmgJufxjOcGNNQ6fUxTr93A9zEqump6+2yQH0oCp9p246Wm8HdvJ26KPa8DrC5Qs89CkmjPi+HOYYSoA91IQ7a8yDhFQdsqF6Zd4q3PVketd9gEauJUG1nUXDS60CT4d9yi82X9Jtn13BsXfItqcV+sT3Zu+ArU+IhrLQ12SfoKbYJ0DfMVolpeltJEMS1i/mp7M4p4Z4FuCVw3nI9d0E2s+BgHguCiL2fNKQxNaw5kgq/v1DgnmJZ54GAVyehKlzU6ELW88glD9XIqrhmXiTG1NwpCP6mmEja+63Wwf2r9ddciKBmpKENgU7en8JptLjmoiDfoFQN9Hnl6vhmfgrM0Cbug0TtzL+wXXp82GS4v+tqelfcq7H8g+zX89wDDrh/cHEpkENLGeYh9Kl9ipF4O1luhCYoWG/KRlv541BZ9MP5pPT2Je41R1kaumTCnA4IousmWFRrxjy1tu7Y6bfRSFdnSc+iNpBDYyVEMfUo45BhAfM/OnrIZPg9YkhPSX4/uHRCGlNRzMIqvmLsGrSDP3OMX9FGqCPcNvo6JHLGQSpgnnG3GI+qkwzAucwLiXhHvD1y/X5BCciyK6+dVdoNcY85mxWFbKjhez5cJUW3NOqZF7vzDDDf4dD6sqylvy+m6HvskKB06Md1j8GyEazHvOIV2+HOQE9XNL8oG8BpsFF+qWp9+PJIVUfF8LRwULqRaoEbjN6EZ7e4pRW3ESfnb26kmmtalFG2RtfD/PS389ERx7kE4Cn6HXJ2ieypRts1yBOSleKHRvOQdmgppido4/V57CnUPMv8F1Xl76iKCHdruYOHI/2XfrFfs5Mn8Lu8EKfiuoTJUocYR49DPOaxjRa09XXNUAvvsiyKsx/co5i8bseL7O/pR/Fn9aU706ewLj1IOwqqZyWV/UO/I1FmtVm3KMG9AjAMkrmeyQ06EoWQ/+ERkj8sV5gIArQB5Iuu5ZCjvF1vmkbcNbtnQz7mzh1tCfWcU+vhr4/DWCecCNkKT70ct4senKYtTHwVYTvvxrOVFvZ2RSyz2c4H1hg/jmodob56VxL3G5QQ5POiOHURxXhZo+sNTJFiHX9gT73uuPrrd52kIgvsmv2RbbZZyPMY6NRVfInwTxYTfkVPx8rmLeLrhXJdVtAtHDqko/nNzqsz5tBdFGHnv3lXKaPjVphvhyhD2/Pw3o+KxoeFfcXzDeML4k1zhiwo1pIorg3nM5V9wu+snxKzJnFITWm7RkiMZxTX0fDOvs5iSCOpLOERqGjpm6o6eD5xXwYdjjmnzxeIas6XckT1srUvRUpJKOh38UWEyp1WYhcQT1k33WK95OOpkdYve/oU+3TBFKNzClY/fFLHJigT03wusBdDz09M1Nd0wUZ7eA4tW6Sv/uaP9iPYr5UfjdHofx3nPofXUfxpzW1XE1wDN42D8L1qQp0fUefifcZ1tnzETN23Y8iYOeyJGy6NihdExxjvrXnpb/wFym9zTEvxOPkypg7xdeteOjr6u5aZB0kf3osag7OXaoIO1PFouWqQI26PX6n1TrpyOQ9isEvxyXxKxJy+srEsPcefYKP1TCnfGGm4Cg11uU2UCo6bXkAgTacca2skRUz2Q3x5wtE0+0LfS0e13fwx97ArmusCbdddIaTkNHXsgjf/7KS8fr38rn0XtOJQpa9LpBlJ8PaJggo3rnhbJpXMZwNep73NP5EJXg9sq1Prg3mNy50CGrlQpjmygqBp+4Bm71QU84X86T+Rk2lBXmWgpz3mJ8OOuahV9cRZl1USk/vGQW2c87sF/tVJBNwWtww77krHPOH/XME0f3YMZY6UU/XV2TvaN0Na24TrDHyObxDRrZYI47jkNJVfT0CYSb6lH41OQmI9q9PQdllS2LcPjmyM78y/N9YUiifW1gtR8iynm12P6ephbT43RzF39KP4k/nqaeoH+A4/l3yPx7y/mKpoc/cF0+JZ9W+oR/2QR/4qBeJhdPbkip6hr4kVp7kR3qCmTovLhA8APNOoeN3fB2NrhCXR9RUylugc3/E4PTu0Vci3zCGZ6IhcNm+SXxlJRWxdiICv66QpQokfap6nwmIqfFkLBaoqc9lyFuJhGNKXWAecq2QQZxw9KXxF/NZM68DSGezYep7jL41r7U7MOmLmhKbuKM7KTqB58kVJost1vVWQAHB5ouf4vGcVORouww1PfRoca+7Nd2VExnzU4HspWqoKesSXYC9ObJt8kX2km8tBc/vi5J/VpVM1LXrQXT44r/DSWNR6d1+kKUPeP0s2gPdG8huQHhHuDz4UOrPczgsghMTopjkJGptDlmCvsOnBMd8lWdL4PcnavCT4ZhXQxGDV7CasCJWctpzXoPzmpWln39vClUPRxuoUt9LbzVBn6rn6gQ0/fmRfmmqv9VnvJ93ZOd02ijU/+gU9ly/MaZ0mJ9/TlMTSf2NptS/ZI7ij7Pf1EbWG9N7KXgWWXT+HXryZ3dkrxOdV9RM7QCynY+aojpqaivqC5z2Y5D47hTL9FJ/Cggrgd+Z8jHW9MiiK0TNsy0FXPD9PvXEgzA8DnMI9uBzCmogtPxbyRx6qEh60EP0yQtqyh3Of5pvbRl8NXgSoZ8x/4xrLQGxa3FM7Rhq7MVQYmmHeUhoZ9QIX2Bec2VREu4MLGj6RQtO6r2YuI/jYW/DJAXvKGHeig3Me+lFPoMTxGnpmDOdE1lpGYSrYnh/bbamj8j+QjDtOyLa1byj4xLZydFkZKft3uipJ48IiIVTsF8+xYa+ssHyXDDeacbQ46V+Y/77Ijua97lFLxTZjaWHB9akRFnScI1st/dYRlgu6xW52RHWHLepJD4xQsxPRzEHV6rw75+2bUP348nAii3mweMI89N8lhbAVuVF8keXWUfnmWfD8IyidL1KBRKusSZt191HcqPFSCGPdlhnshr65MoIW3SGCRW03Rt99/mKfjBPDXHqN5qa/yVzFH/ap0Q67EUoP6ipg21adC/cG4R8jBmdhHFO9QtqAAPQBQPPPlBo77cF1ungyNj6NOeU6JhXgi+rJZEsUXPV9YN5a81a5lcGvl8Uf1zg3bIs2eIUrqm8+PiQmu2NiaW5yMm4Rc2m+Qrff3/EOt/6pgTZxe8k5uIgo7ubhnlr+kbWuXdKSqUnP0BAWmTF2RzzW6Tb+H7+MMbIDFlw3A/9x8UH2VX94vWbiUiAlXvUtJoo+PNLjhpbzGLJk7WJRaAboc8k00ryzXC7pBxM9Jlt/yhFpA1np54mZ+D+wLZGonRU1O4G3G+Wl2L+pj3Jdx/AvDcpCN9tGywa4+IFQel2EvfyuUGPD6wJwWRY/1hHqJn9G/Mo+axSIiYMNZVKJmr6uawQXiMc85piqhCf7w+JL4yooqf6g5rqZ1Xpr2PMm58+zYALUpT+exqkvzRFNpc7cyzZtMji9ZThWDafEtrkqRD1KTLwwhPmUX2ENcFOzTWY2ZB/X277g898FzPld3MUf0s/ij/tU9azboDJ9Z2JB2CG1twC2e1zGM7Pje4p/aaYob12fWFi8rzJ9PQqzuAX74PEkhh53x59zgD/zAVvZjOFfluzwszttUSEYlhLo9lYx8ce+ookoeZOx0JAOO0w87fOIiX57YmafewupZhdkQ3VtP5CDHZX+scU63JuDXnu+cQ89MlRY9KZ7oAHyXDGddYga751H31wjj4X22FKvTLCPFeoyK6He4zX331iiCsVWdGokU0LrY9RBG1MnPVZUPKlHw9rQoaafZe+TLk9+Ez9fjCMWejTiT2snfLmV8KcWdNQ6VJokC12OfGznMvkbhUORL6ZSwz2KKnvsIY4O4R4/cv7ndLnHPOi8x409fVRMyMbWXivWwnxc1fkpN78c84H4Odbf5At526kQNAXD2TJvZnTNLRDEIGNr6d+CBTWFWpMqvKSu4sA6Bfm/2rKc6wIyN5vZdCDA7LfP5oKLTsFdzqqkZWP+P7ZeTkG4zKs1aoC5QfnKBbK/HdzFMu/ZK/Hn9aU69gN+LclagrOEY6J6aQG3x/OCFCNe0jfY1cAXMYXwhfbmUytKeaTZN8akugqZLtppZ3B7cZ1yZY6+thbG/rOQt9I4sBQU5arA0TvHDXVr2dLmgkhwPkO+5mUaxISTx2hJji9MD4cMUCfowIL/8TuGO/nWJcfqwg1teA4ppp3w2nHGw3iyQV/vht8ceOpmPHV86X0+Qc1t7oPZwLY7bNkDyUOaXjAOh8sAW0g8JU1XXEL2XMZRcw7W5M1mTx0FzxFrkpByHaYZxs9wb2f7+gT5jynh26CdX45aCp7D2uPzmIN8e57Zr/yVNN/HPDiE47xm4Y+LEaig+xzQ3bzmvuaenYWgbCG3sqHE47phSh2oNv3eDgTT0+JnuLfj9NhXvQ8rPE9rz4z4KPwwdhk2IP4OJlYcz4PZFc5QB8/THKO2PA5l75WB5Q+plfrl6Zg+lCtX5r6D59aW3oC0cKrS84L9Nl23qmwFodaYvFwPT+nqfnvembOln/JHMWf1pQBAut6rtyJr21USkuvroDb4w7zVLrntKYmFmzni5q6iVlPo32L+aCOtqV40mFdw8Q+AYyXmPEX751Mle+ohCAY9igGSUvp0tEAWDDM621y1Nwn1jkEo/IqiUu7AHJcPtG3xP2CfO+ij1yOWQ8exzzhwxo1ZN+GdQa3fUXYRDNQe9fdAhIW4c+LLfri7WZycGmAmgoa/PnFdeh/vlijpjZKzOm2R01BHGLeuubBkqpGxcFJjqHkPe5UIalfuCCUdcX8+Op39GV87hCetkN/8nKeoq+4KcR3F8egsVUq+p4ZYzhpo4zxvcYVcqu1I6TlAlmQtrslJc/PY+iPgezmD72glVyNINKbBxFmhGN6u9VWsMYbSNhD03NibARq+iRX6Bsq+uBR0Scgwu2D8KCOOC3eegD+6IM+q1Nk19E3x/uZZyfm302sAf9oythl/8V+T7mWgVyaD3PKzUgmppMlwN9KzcTnYzRUfLopGC+1Zpx1yg/u9VgsJr+bo1j9JT0zl3/6TDcpu0I2YcPZoiNkgVcvUBP5vEP+n82BUhs1kLhKIfkHL+joJEaW8q4+Lfl3g/mFjOoMmGKipso1suGUiAuIS9cQng29uXKSOeD0HbKaJQKZ6sbQQ9/trqWfkIVB7K0uwL32BfL+2VhTs1PfwA2CY7Ibnr8cZ5MAomNYlr4wkH2S5DGB9H4vSrFmQU/db83RF9ILxr0N+p1amiVEm2F9XSDvYTgDIASYDj0+/elOoQlaB7hCQ4dczSuFKHu0xey7xTE9064NHfv6DZz70JfoxOYhvaufBGCjIjvpxzCnOzOdQzzz4n99ajWKbEh4kyObHrFmzIh+B2d+ejA/kiOFxt8oRA3Dg/hFETb0/lhPwLAXQcknfZ2SQ+o6kO6PpeR7Lo75nTucmdCM7pLADwM00zQfoklQMn6X8f6kIj1AJAVpya7tNKTXl3+Aw315J053aQ1yu0YS7I71h8B7j5qKOqwpgo5r4kd39Fmr67+wl4OasMMs/MG9Houl8ru59PVfMkex+tO9yIqihnBR4BjaZ+GSptBeIHhfO/QdJ8YxTTMOfHYtJCFms4aSexZCms4IE8crZvKCDBkYdPyOSr7r6fViF+BNLjeJuba5po9qcsSMv7+UfPVFn1MPIw8S7XllHIlKIQmzOUS7J77/84Ust8jcF7j+BtlnvkdNFZ3rg7+4YZ0+uIpFsy15Q3LoC8bq4IZjkAsGHjlg3itCA+jMqVHTj+ZJRNvtLZpMbGSn1wn/vhgNeTBPHRDjzX9p6jQdjgpNeEV4125z+nlm//Qvbxk/mHNOo8CNwd/1Qw+Zu5HSlSTP4KSDkH7NURyXhQW+QMcRsxrZeDYfNZDE8l1iKkQyJVs1AFeaoUZ0QF84PvMnbIujT5ifTjiRCqw5/vWCNWO0xTHv6OYXmCQNZ3p3w1oiOcOa83yVhI0WeH8mb2sL0Kzikk/f/preq4sFthX+l6aipfsF7a5/iDO+P3vCX20IXF9WEv88sCY8Q9oD7Q/Iui8wfrBv0lKa/269n/a3rKP4w5oyZGSlZKq06Dt9o9BVEuWQTNyH5C/2sUW9K/rKqYyKkt03qKld/gmAaedNKRRA9nrrBWbgC6lQE7tdR3W/zSF45rfSX1yaJXVM18Yxvx7mIAzUXLc03YHNrkyEz7gjTqoziGxWlDzaIpvVnf3EPFcgK/FjaNHAtIdnoqOS+eQWGlQsbi2yzCiX2FbccirphYf5ZngGWxaouYtf5ODKeSeJdbc3qMZtH7z95MIYH3xSzfrDMBcfEvfUcJkgYKHG8hh9ogB/8F31As67HvbKR+jT29KNsCbssM6TYV1+ulh+Idz0UIpgJHcEyokFWeGeJVE/0TeVy+QGcVOiJiJu9rQOhQ+s84ezhAwc00oVNnCw1hx9dlRzcq3aI5zuiKr+boevg5N9IFyZyJ6z2KQ0u6rIqqfRRfK1Od7vbrFe49/TQsaENqlo4W/Rp3zRSs5SVSl5fYUE2rr6EE/b2D3JD1kAwm1RQ5NrmFKl7N6w16VS4qmm/GCPl6W8/N16v81fstdj9YfzlH1F1nNeScv8kako9LLVzxCR5wPr8jAmFTCR1TB1MObqt4oGSxzjGTM2hI+coKJX/4m8vhnW8yUn9A2uZWdI29MNWUwe5o6b1gL3ML4w7jvIjufSRF8wqivx3V1ckefT9YAvhmemhx2OGWlSd0NguEtc61FDz3E75B8L6/QFJU+Lq4M+cjnnhDXiFtIx6h/CaOg1Pa/x57V2dIIkCLqS60N/8ssa86C7rVBznnwb+o8bBsTOPJCcathltRl9jhDbq+EZ6u3KqRG7OWq8wjx4U+cGVbGyQ3waD+sFV8hKz0zuwHebA+EuIh+hQY0aFeNzKbTvrKN0/awhKOI7Ye+72VDzPhEgqsmdifNBSSl/hyVoceQxriU6ELVobXBVCzW1GNYQO579Bmdh3AnPb1iT1I2LPuyX6LPPMdaEA7wX4K5tIfGJJ9b00uwPsH5jHvY2d/SpwrC/vzTltF+7I9fZxwf3FGBezM54/eQcoj+9pyURm9PsB+coltPf9cycbf5jo+//Jk3RWXaB8D5uia8NfX98Xz2B7w3nEto2jknmZB6EghXE90/oC81uGOPHmYYa3M8sejBHMcTuvWKiC2YVjS6TE/DR6Eb8czv0QYLaAq984Ji2GvQ5MxxhvhoPvcNmt5iTcpm54N5fBeH2AcfMpMvuWKdfOAZXd4PS5xF9zMfvWuKPZshbc+kEbnw9M/8U3SxqekNfWPWBPnqb4M93/SSD8OMguwq6X9N9YSK7npML8T0LfXT8AAoor4Bhiqt6Ep0yG2JtGNOb+dSit6OJ7z9fNqjBek5p7TwDiNthveCsU4DOz/kVwrO7LdnuITeEHCZ7zHvlmXFzGjTUuddDr2mtLUV0UCuaVh8O6aVCjW0lzHv+Jj3B6k4A491DALlvXAtOn1tJ/I+GPjieZ08Q91db+t9o6Id4sTH/qS3WJGfIj9KYyZCYuSf5iidzmjnzA+y+01YCtYgoeff6v5qCRZs1pJFqAdG1w7xYD3M46gGeoLmPYtgPF/zguvTlbPabfhQz8peso/jTmrrXWQGJIiHrME3pqV2aGYaFdOD/7r6mBFwXkuqVS7xwdymFFPNQ2LQaYbP3NaWzfR0BzIf+dnWN31H3MpEFw8cwVy41PTX77ACMfvA7VAP0OTcfHQGcZ136k+0e2cfLAIJziblsGmPd3F6jFkBGlvEnM2ST/ohsB6AhO55rZMNRcwgh6Ie1PfGwluj7ngAk1w/6qPJq8HqLTwJuEnTEnzJ1SV9n1CQPYsxrnx366NFM1+AtHgHxZjtkP/WNPpEuQ/TB2cU3KPnUGcREukm+usLPL47oy947q0r2DZFFYcbPEIzfG0mMl7QhUpeZkLzzMxP5Ez+fnmONOs2dlrDVQ02pWj6RbYXUSuwjoyaXWRXB7mIfGc8twYm+0w4Qr11ku9t3yI+a20FGFi1jvYLfR7pBVmaPHNlV3qDPjtvZCyB3Hcl3JJJSUV72YIYesp/TtpTEc+0De1frJci1Z0eszYgjq5olsnAwrLn1lx2siZwzfzWb/eA6iqXyu56ZM7r470D1v2mOwn+p5+E5eyOJUWR0VIrcBJLMQZ/4JO2SJgYOcXFM81K0fRDSyqk91NxpLbEHr0NqxW6IrHRHPq+VGbJNpyUQtea1FM3QP71mWMfhc0Mf8S+znL6fmgWsnNY4Ruo9kFcqHEh6yCV/eUU2HCf2DVJt6LO6dYbnSRttYMPZhYnHFNmQnJkLvmWkjI3m046i+hzg3hF9LrjvlnSZthEklyuy6+Spok82ugtcKpAtncUup2c1WMApbn0JRy7mobYaIZuWTxzT2RMzP12i7/IZGfZLsVahmvpEn9sP6wVHhWJQCWgE6UFZExHv0afszjQgOtMz4eSJ73+MJjn65Lgpeaq3IYXz04PoOZxtejsZFiUTI4Bd0Folf0TCIqLI8P4UR2S73WPIg4/6jhq+YI0zIOwQIwq8P58M2VbMkAPmctJA6s4txmL83uhRPZpwLOy2/A9NGeGpLz3jgz41TdHnkvG2LNkkxvev7t0D7PMqY36y3P1knlJ/1zNTkf6Snpl/WlNngvnppJlNKRax0VD9ViPLTSzk+ZCrCm18Fcese8sZj8MbHxbJYtyZ73FMfdfcon4UYQauT5hH1rdZSOPJJEYfc66Mp3OloUZumyDkQ8G4UqPmwvfHAn+5GvqwSrFFXkvtCM5yjJo1EmRDyamvwC/7BjWW3Zb0+kAb9Jl9IeL02mGecFYGwLGMS9bt/JBmpThC6i9yiY2ym0LHswKvZ759MP4lak/f2wJrwqEpkBW7AH21P0whupx99ktTx9I8QLK+X0p272qFbm4iRN+7XCUxJ21P2x7zpFstSsmXzyGl26BD3+bvOXH/0ZSZiR2y5GXwzQrffzx/noHfcTT7yi7i9P7E/BhqBfrOijQGdYyQgV1V+1JMjYlF2KY2wVsC+tBqhT7oV+jT2SjA70NWlYqeD9kRom6Yw7Fb1GxzOKAPnjKjFE/bXVNLbE1YJy761HmtUqJLow+Yt7yXfmnqNhqead95ib6o4d+PX1YLWloEmN8u0x88f2q5kH+zjkKR/5J1FOs/zH6XeJRBtlEbIsLIqCgG5gjEKmwl4cWmTIlvH8FPtZywpbMDenxPHEgnt1XJKCWUgjzyMUOzkgl3P+M0mNoRnMLhPKnqFVZ0vdIN9LUe85ju30I6bT57CPN7VQqnnxsk2T9t8M4marZJgorCUqsgMNXhPKgWNWJx9DHfmeOYqgvME8nNm4OxcSLMH9FkSYNThj4zNlCT2zNqTjSZAGd9fRC+XakdtXqs82l9Qh/MHqj52VZ6A5yvvuSaEm+Iu0EfDZob+mDriJ72mYmsN71cmTjobUUDC9nLDb5YM0JA39w3FbLsXPqUXjXnFdEW2Racqs0k3wpuw75mPQN3Z93Qtx+RRUc3Ha9fGC0R9IW//7n1AHYgG0T4QW2Qdd+iz51aZNP3sHdDBOYN2fnaYA1ahTmloYp5jxTItgeOmlU2jxRZPaMSm2Xv9JdP6ZXVlpA20Zr0z0kPFN9WgoNpN2RSCoA0mZVE7JtwTRdRfgM7zKAUn5v/g+v9lsvf9cz8j5l0+X90juJPa4r6WQongslA6GqT0n4/CsD/Wi3WMQXH5KbEDH9adWeJz8XMolfVtrGOF2PJbauvQS9aIeAkdMzYT0DNuSf0CWchD/tSh70Xjy7aQiIv8pIZAWpOvkYmZNyrmG87d4M8OfpW0h9Rs0qIbBjexAUgHvoU9XUgU61wjyD2CmpSWMiG1JsWoHdOIPm9Xad0b7UHcNxRztie3jDDHwSD4FLfS2bXakW/DtZ5nmQ5slgScDpLV1dIbonPXAFVRdJlZIBXHi6EO3Hd0OeswN/fqbXE91rL6Qhq9OUyKhn7vgKFHlqgqGEc887rTiuyYiMda8wrwzyqYD6BAu9ntrrfmD+pTQPzTn2EZOuj72gGsinfWTbYe0FLbjW6QaZzbQvpt8KacQuMNbWHvfqZX6Im70clpJfh/nijG/qw9giGvrsOaj6aaUw8X0+DmPnYhM36iez3Ds014Qlqyl6O+9LR+ywn1rzFz7/pkC313cDGGr3CJv3siZ8cJz/nUzNJUn+zjkKZ/CVn5fxpTY16kUBw2t5KdpabkJrRxwfmDBn71pjNsB8IWe1+PjN2/cwoZfoTNVAZI+at3kVK34mGGbyY4nc2I4FF5xR/32NxXTLviRp9VU8dNZXnTOj3nUW/smYA2wOy1H15XxN7KTBPbC7noYfmLqVVbhdw4tOb5JfJrqfB1bQAnj76TPhEHxvHX6zL97lPWE7q9XBm2x6YGHx0ttlhfqOuB+5ndEfNam1OtdWQl/wOX59PbxYtq1sCoHEhOcsPaurw0JHdlDHmvatZ53Q/H7mQnoya+OPhDLom1lET5HaRhHW4ybRJd2Pw1/dCck+BnJOFrlPg+TUt/XKKn4+pyL7JyL1K3FuZlObm8ExYFQ0T8xZrBN1Ue1jTr4ZJqqrXJJqbOpzSJ/rQ6T2stfKHM+76z63kWhgCvT3aPXj5E334zgOgj9fjCIFmjCWHTB4hoeHLAKvct6VrKu2/mtpIqCl3Ez4rcm1GNqSjBn24+cxkmg49cqzJW2difdfpD2pKXsq/0dT0/ypq8v+liv//NPWn5yhsNQJ3HWBd9QqDU9uOOITqBtmLByayT6wiG0nKmfhhNFtTAYMveKsFASXpZToJdA/S7QbzwGZ6o3SmIztl+qwmPH0YyHp6TQEpB8e0c94ZdLtqdxAnHbLUP5q6b1XMW9vtmfFViXXYudRniF/1sGcuQ41oa/2AdbZETX72QU6Ps0iG3cXHgBC9aUqfAn0vXNpnyZfeqLnNzR7W7FZ3ItyyxXw3i/YQWfezxKIv/n3/+7Ax7wjUVHLmObkcPuij3QXz1kgRnC4rZCWPK1Xp68+wp4dHbaFPD+swPiO8nkkmzcA14hNxi0oOSY3VB9xnl0i+csD336+eEcT7BtlxkipLKpPRATzLGnorG+ijc49j/rkWy+H3UVOxW6Am6Qd9+Jze/lmHgT6dhvh9WC7mn+StmXB6eznz00+Aecxf7SDoMODBPdsDGY39HezMpmWwfodLYo/aN2zPi545y9UoJx8F8+LplBQSvwD+/VNpnFGD2YaI7VT+uT2JM2n6u56Zyuwv2euh/Wn2y80QgvEZM3k29IugEX47sB0PPf8tE+u2hxnaHQcnxuvRsG47wu/Y3XGVwGSP5J6fMQOLsrsQYbFgTbtuxMDJTpXkz48hp0WsbiBq8nPpn3eoucjAuixwvJOhP8OSrLPRDmA9R80m8Q1of1EzEIl8I/zhzRrKyAj/nuuiJqczzCveJivAjL4M6/ybLKlfYl4LT+qZ+Ycc2fHjYH4RRG4lzgmym/QSA9tp55LdWDCcQTefwXrwKe+Y8ZRskXmBxVNkq1kwATo/Yr6LnquKiHgVok+7Qy9nJi7Ef813WGMw1EFwuyelR32aknj+1MBPvIT5pyl+/nCvBxA83lfCzmPMCfMb1oz44qHvxA5+HlTTDta7xVTyOq6vSWLg/XE3d2TT3RvZ9la6BbDdCT//iCELOt9oB17TYE2QFHz/7zxZQ6TOVAbaKAqJJl8N2Le7lnnXY7Mk2+LZ/9KU9549U2KuUHm+BgXm13rXUDHpY7BMsir5S2U/98x3Js1+1zMT4e/vWEfxp31KhIUP3FCupXhcDIPq2sQDP94je8FFDWkTPrEu5mFW8sdoi2Psgf/mk/1Ucm7jVUMvDY7hKEJ28iHyZbpefzzM0Ieq5CcwgFalrcHpQZEdO/uKGvg+KTBXvpQCsVIhvjzawqmOTkwks5lBl8knAc99XEt/1twqOl0O82ovH9nwsEEfm3jCBbJmrsQrYCHdz/QteIl8JqxaY4afjArMeyFpGYturUVX6WQLYjHD163RVKFPNWZgLG1RAu9oSMaHCYFTFOGY9jDl0Jgha3rjWVmK1bB3P7piDYGa4uej7Q3zniXdfq2h9e6ch2S/atfAmjAu/Q3D9z84Gd5P61SXfMKbnm5PqInkmN+I7/io+Zna6LCFiUS8WUEVQoqJBpxvMA+uDBzzxaQ4Q8KH/unbzWxJA/WjD73g0MeX5VWh2977wuZwnRG3D5WOLDtvB1q3bZnb3ox/NbWfRD1xjR36lKfbBjhTuSCiGp4fKreegX48ImdkFvu5OQrUjPo79vtb+lH86TxVzUwOiT/0Hz8dFUrhXbsAuX8rfe1icrp9qTpk2ygtxTz1U3pW7C2ArssSXKZvi9pBZEP83g3s9PAbOnLRt9jRrAgzJ8gu53uxAue7OZWsv2w7ej8O+2SPAdZ9SFuZZIFKQXAvk1jj7ChdXMwYYl+7Ev9p4BhYWJjHos8FNXHMMK+tS/SVrdWB5E/fHuanJ+aZ0+ZzYqxhN04ZDhXg20Mj+eokMijLcUyeisMJr2fpd3RRu1OwPV0Qd51UIXFMbTPM0SBbSi1VqGXVe0h2r5LxzA5DqpIMWfWyKQh3mhmybL87o4buIYF4g1ao5tYY2ewQSWxfTxu6nQoO8LExjynbsKO7M2r6lPjIAevrLqSVCWRYR4E+ErxlmZzmwzkj9uIsiU2Kmm1bNwP/1OLnZ/udTDNWE4Dx9IT5bIL39yrPSzDlUJbc0GssMtXGO9APdcucchoqpPxk7381dZzZIZkhWEOyPqMP78f497+5hRqsavTJfbL5SfZTF7+bo/hb+lH8aZ9azFUPsoNfSwjgN4XWq9aBTAtvw7l/JlBHQt4/pXvMC+vUB5qua9SYnX8RivJTT+TOxbwAbS5xv7mGVOiRA342KyVhLAxKr/NuBOzcZJJ4ja8pzQyhQbasi5KNiSqTwxLZxz/sMsIN01/SzV0PkbXWQw/LC/rODoM+JJscfWyazShtJ8sJ2GnlSLytPWQh0ybA3hG+v/adWdQ6YH46ieEcjmYWrWne4+v+wciQXbd+Tk+BeYFVshHE2aLRkLNTaJBaN2Srr0V7GtxHBnBz6L8xk0ILE1umgxcPPubPd0DJLhDgBMQn3qvgQE5gLSBarSPC4DBN6f70xPs5Hny6vg/PEkYuXl/3vDLfuOHv+09OQF/Sl/RLU/dkuYTk8UA2LmLUbLcsEmDKDL+P7j3raPJQkfWsF9YcjWxTaiV7D7Tt81u6Ad11RFX2O7C8siVupqOmHnb0AvoIe+LFKzslX4p5Nr61WDM8Gf/+YcSWgIj6ZSBk9+fOdJtJC/k36yiU+V+yjuJPa2oXaADxKq2Zv0hnMt1PJjakV2QvFgx736nfbiD00ljihXTFL8MY4Rj5iE/pTHdHi2i2aYIAFdml/l4tWub2EYDbZcmPVbNGUVkqOKdVKjHP2nI6/4g1+EZQEHZv2o7csw/+Gx4pYS9niqz0yQIAuNWMzzdYVxeLTAPvdc+YGI23Ci3v6Q027sQhwrgVFs0szDPx8Z1K4lKj5l7vjwn+4t4wPmvDJW1TZDNHrVMmcgtrgt2jL2uznWCupchA7F29gvC+wTxGjlVFlRWyZnrUL4z5n5DSOUQEhDnslV+Odga99aWFeS1ikqutKyD5RkErkL4hYdoV378vChdOyqVi4qUYKaXOE+/fmNSSz3L8/c/QA2PTGE8Gdib3RIu5AifYY5481wHQUeHGANcRfv6jGTR0/OJLCDQllXhu4P2d7u4EK12MPue4M05e+nWLKXDcSK46/i+fovrsLcHmjT51qAXm2dTCmuEWO4sepd0EjMP0xbyhe80Pamo5/d0cxd/Sj+JPz1HYu+cR3GlRlf51jN+h7GqYJ1TlypgamZSOjzjmk+ktKkU9Fz09nj4aOFuCbDGJ7Zy835kB/nWD7CISsaSWX1iQjL8l4SLcLelX6qfgfSn6nL6cUvodL8eAYT0vxe1qNsQ7hWMIdjlm/GqCbBk8hAB2yyrJrw+z4bwksQKIWMr8ywLZ57UIE1hx7cj84NGnNNHsNYRrmhJ/oe/W9BLZOzjl6g19ZxTKtGLIZlB8EsbSGGvCTug62JslL6G7VhZBvFsCMP1MxCvjISXZB1n0PEI2/SR4/f48ws+v6udS9JuA0tv0vRme+bqlM3MpkMeplyA8bwPGr+fpmkqq6kD80UqJKS8jpJv3kLeqD9asZ4LXB42iwcp/PyTvspQ7crkoE4jPV2RX84x5UhfDmQ35vCZsNuSvW7ycwemo4f0Td7y/fjGSwDwtngTOUbAmnXTZwipLGwn6iSGT4wJ9iqT+W3L5NeNEMbQ1xKPVmQllizVHn7x7dEv9LjlyDj/oU7L0u56ZynL63//9b9JU57QWRHVdEb9YBxXNNu0esvkX66peN0u6aroxeMU0LP2XLSrq1TqOMSd+E+99T3uyy4e8sGwwQ5eW6GiTuHsQ2hrZaT3sAQxz+EJyaWNkS10oNCI4hpN9cJZ8GS+WvJv1HMTlEiM77a5AuWtz4K+uQpuQbhZ1k3wJYv5IiOh7ZMvKTTls/Mxm/kY4PY0rGMEpiFEzi8+1oxMVNePvzRvz1droabelKkS7Zcx8hWNNiCfWG1YHFTW1mlGLiHytAt+PM4mvcmpRMTY3kCrDnMRa7Hra7JFd3bA7Iwuv0Scfl/sHbCuD0juOKCX3Y/hGn9/5+Pnbuqfn7GOjL4UlEwdN4VRu8fMK18EaUejbnu55uoKVNb9L7iUe9oqsrM8wr5kR3xvWBD8nwx7MY441zvLQp9tN+gE/mMeSUN6iofzkXmBdu23pHFW/IbeHp8N+paJP/cN+RmY/YTOdvMtfmmrqcATerDyV4jvMcSzUwwtWyuImuezQ/2CekuXf9cxUln/JOgrtD7Nff62RlZp5WYrlMG+WT10DPMmuS//DG4WOF/IcnFsZlEzigtPTQxmDK2+QHeaHlOIN0QiyBT1JbFNPMH2UmMJOxL6UzPjgmHxd+heEyjOS/L6aVHRFDRV8sTsztvmaOeGJMoXg2ETMF7a/pr6hexC43j9n89wM+i6MGbCax8R3xdWgyzwE2Im7VYry/LZoSFAzrm3HhI8WmGeys0bBocWNCGlmNPQhLWVI+uH9pa+OrxdhBvpoyplzqmSDXBvMZywjmOdeX7akdFtrwHZWQYSX7Sp6HjUKsKmOecbYbyvKsk2GbBUDgyLllGw8o4MkMQTjy0TPqSixRvHL+yL547ax6HiFbAhLu2L8vcHrkwxnDJu4bSXPDquK6EXzRPb9png/fF+mcxNT2imYYE1x6xtQrDkP4C7F+0eG52eyp3I4SkldwsvdhuQaHf/VlLNFXyaa5r5+aQqME2oqucoqBNY0Y36xujZ4/95PoBWpS7d4r39w3k+eSr/Z56us/pI5ij/tU9lZH/IDR1+5RDOgH83dQvC4IXuQIOypoN0EXD33mZi/9DX1JukCgnT1ZN66fQApK1OD0/2SITuKiUE3hrqDJCYX9J3q1tHyY7TATkVYCq3QOa1DawrceJ+wDldqSNoH/4DAOM/Y9aZ31F6OANzXsBZoKZC1ni/5A45phZLf7HWZlrfehqPbHCR2XR1DMu16GcKpFhH2+W4tmiQZ5pczXCU+EUZFX5L8hpBJIbLdbmLRx0ZxYc9enHhjDzURWHkP3hXZVGS07KktZyuIXmXOeLTYcWoWlQT8rqWl3yVTzEvb7REOeEmSM37QNRkfmxvE6EjEn+a6RT8024PXbS8lN2YNpXbbfyC6xmXJYoo1oQ3JCA6zWUugnMk5SaWmQVY9IvvG8TantSsYOKthzS6dDPlt11whPS3Dkut2jfHs0epgNotccl7GlpLza07/ZT9SYdGXAv0J28v3zbzDZARkR6gMkJkpEWPiczoy2AMON6WUHG45P8l+s8lv9k8p679kjuJP+9TEVSlkPMb8sLkib3/NjIJf/pOv1kZHdQ3ZJqGmIP6dyD19ZMj37qTtSsjn+444Tz6C6J1gnR3PaU/fq3aL+cEsMM+ku4b2l7AEV0BA2LOr13R6AAmcbJYRoZgtJ/OR3EFoRgHh/loP6ah3HYi+WOd5tRtYaBneIa57/P1sjq9Hs9wCnVUHwurrk5N6uX5BnPQB1gRSK7R/TNZwmp0xD06l4RyPK475SLb90m+fVKatLO9Afz2Z5GVr1IR0XnfAZSkuGcRlSruqWYBbHnLCgs+OUujTBwR2iuy51OslVW7TDRynriO5r1BaEjZXLuC9tp4kaC/LNG2EASdleAZ+sjHnFdf8DlA5g2/pWDOm8moEetI2zAvrKiURb0rIfPQh1kW+QROmuwBjFdlxN78N50DSM/j6F+/P4UI7Cpdcgr05SZkzYrpCTumUgl2G/5Wnqrf9gp3B3qV3y56os7XxApjtkR2NI+axb+U8QJfkC3Mu7/PP7UmcyYryu3k/7S85z3fzp33qhPko1W4FYe0G8wg5YZ7wF2WFY8gbzgIl3Q3cxZIxvzlTTg9yKqOv6I/SDTZ7zPifZgpuY8WMzSoK9JmjRrm5LRiv30FOKeUxJOQgGBvpvKL6xegBzn0iMRtUSsJpVYOba+L/cPcvXasqS9c2+oMsCCoqRQ6RchYCklNNRUVBRUVFf/0X3I75rPW+X9t7VMZoe+5ntbYKY94eAOOK3nuSmfDEK5nEpMV1Sbq3OPK02p1Fhm/xgJEbk7eaJsSk87JcNILI4clxXhQAFHlw07gpMdAkOYvm5RCTUjn1z2GUciY25PXWLIkrfniLlE/cQkWHnXgVOC9iIinlE25ZkQtxWAmMzcNCwsy+UabP9HHDrFd8xLUzyoXEGJ4K9un3ifUaJ6iwvnIZDnax6Z9NikJqe3HOuox6SvGeHyqeTzOJbRuvxE2mH4TYfiQW6/bVHN3X+MJDSYxz8PSuwMILSUf3Q8qr2TP0McqMCpJMo/w20ooM10WdALcfsccWj6JAwyCeg+3z1ELirwHda9JUwfkudXBqBy2qw+jFg2mypN/HkE7IuxPp/MMibxpJcEPLzg8QeJLyN73f9Hd7vEj6v+S5Hn9ap66fTsL1LtxX8ZifVTYtHxpinlK+2oZ5wRSwNhjsTijE27nQMWsjd5gWNmXs0XPVwvJU3zBT5ll/z5eXzD71Y8dOVVJN46VgJ7NdUp7ZRZT51ZqU4WA9EA1nzdN9knfgBvmmf54S/d0Pa4s1K83F7NgehOQZGQ0bnaQIw4MW8aQZ1jFbcs9F7XizgbflvIE8kbeYjol5/p7ULVMf8Qy3h/OJJ6t+//XEZAHiYhZWcSbS8Rvri4wLb8MBdbkS4cLlDe7Wc2Jy5R5LVr89AbNd3e+f55AuqSuL8s1hkwgcPrHIps/HG+3KDqoozkCCSFJDjKXQ58njDTVzpQOjyxcdSFemlCdTu4swYqOSczNnBXMn+xm6N+0MEWhxDMqriTA9y+QDsCQdVXcHD7niUh6dWGnLSqt0MGmiiKflTqjZ3UYHF02YVdFyndTA5RTQWoxJ7bhsdWCvialF0JH3C0/ElGtaK4xdg85PMmuJDfaTGzK/KXmgC88G/h5Ts9/t8SL9W/aj0P8wU867vmJsWKQbE5G8Sz6oh7g7jylfLbo8ZhOhcHDHnWWV2kKlsvgVP3CrDK5VUJurHPYDK8N81EY8nqyOMculgYqrqikrfq0pjxxTd4rJXfertDO5xcirXfv91leQqKFUwEYTPdxeFB/S1ySivrxIbAyc+YHz+2JcMkWtZNzmsQ+xI1c5g0h20Llzi6dSOZPAD70lJpdrwJNPxmv2RjbB2DFqIXZ1yWKuVc0wOEyXPLnOIpk1EcxQ79JICI433oGRFB4xcYmAnNShZOVCfmJy41vKc9EJ2fDQKRhNnmGVvBuQmactrrjcsIDjZcyJyVutYSYwh6edoRfsaCV6/+yeskomxaRlx4byU7ybktedt5Cz292U0MqbWggrZAjOTQSMTw4KXGK8YWNcupjLFuVRp0oLVk/p9Zls+xWfnj4N2x03Q1RVgUh6iIsYgrEDaN+jpoqmG+pR4L3vqMbvF8dEHlgw80sTVwM5gjR5gsSuCm+QUtdeCE7O0/qLTMmj3437wb9kz0z4w97PHeeIuwBiIbm1wJjQtjPkm5AyNkULj0m+8MJIO1iQnjeaxKaefMWtnjUclfuKgfF257hpxy6kTV6WbP4shrj5FHshCZUMGViXAvGBFufnSdixMpbO5C29nPLOtfHgcTAFDCk7QaK0GmN+vDQxFewDJNetgexeVgXGy9YUUueoM/Y65haqUWIIyTCfWTA+VAJun1OL8tA9FNmYbDyupv24maQ2Kqtboeif7WMCTzSNdGBwmaBvxpEQxQ1v4dEpIgZT3eWpmKgqEw7trV+DWPBUPcYdm734AVcbm87v7VNNz06nA2qBGkCU1dDBozSvyJ8CVHxnY8MGU7v30q8SUt+51Eyr+rlM+yClvBfT8c0/wgQXul1ByHaiB1U1uePqadpCPCu1jrHt1sKM9w/UKlPDY6OpuUNKo5YQX2IN2QCrMerKJSGd4sTU1/vFz4YHYyCdmpfvFq354wWh620tmN/3LYZ7z+PpZBgVX6ZMOO0Bveug/ntMjYTJ7+Ym/Vv2o/jTOnXMqxZx4Ds8zmO1YaUmTxDt24G8ztZiTK82S8yiXBWS+QctNp11NaZZdqnC8amR4TPKKNynhgb8k25LuDzlGa7vNnlJdXjpn6W5E3BRVoqQruRXx5774oj5zM8gDWKLwZPCNkbjiSxE45VfQCtqC1ytXuSVPhJ5UTU8tqifYoWnekc1v1vIRJpxXJCOPKYIs1jwMbzflCoZzvYFE+XmiTurqITE9C8iM6JZh8qhGBIDz0Bm7VsZ4VJ0Ix5oObTwXJM1XCl3Hbg3KsjLDYsatwuKgPFpTPmIdbcJeqzVBF4nxIx6eGToKRO/ioZHYvL52BiYteaER8cJ1Sjz1AFGpb+v0lrKcrZgYwFV010K6UHZN0x5Xkbo4uEAYXAXGYyGc2Joc1arlFUBsmhNeax/4hQkTTmSWdE55BXLfv8Pl1ws8173DyrnNK5wGZw8WCQ3HdVP2PBo6RJTTv64I1OfLwgskXTKaDKbvPYequRRlzGLTfeCBkx3PDRnD/YXmRKnv/F+U2H6n//9b2IqeFQqbsXdsMJXvGVwvasf3Lgz8l6mncns2DkR2l32gSD8bFWYrdQSCyU+V8HEJvk2VusE7YfSVXjbXwtw/WKMWV7sqAYXE5UFsBXQeWpPHu7cuQyNYu0w0KuUvJA0keEdDjku0vBOeeDhWHAq+rk088de4ONq1DFpeqK+m4cPckoPGSFetAtcThQGia02OZSRgUhp68FJ7TYWfLr8hniqK+BX+We/wfCJNiZthcepnMM7vgjIMjUU8BzzGiaRkaBmFG8IFSmXIfpYe0ynykrgRUTQx+5VQCUuOiHQ31uE3eu9RGUi+DzavKEBOPuAmvo8VzhA8sJUBBJyfb0TkolseuyuPj6oFQnj8W5zjwHJMCIMXrsqYCtRhXj7XKB/N0hX6CdrQKpChjwz+4c2vE4N2zy0Maql84boOrirsFzPn+i+vJgHy+XIAnsz1lHnD2LqMW2ar/eDbPkCcg9LBvtl5KF/WYhVlN3bGhznfkI9CYsqFG/F39Spkfwb7zcV/7N4fvS/iSmrDmeozEcPiNTnFcEo1AcWpVZWsXXKOhYPljv0q/LE8TCZWjAcqpTpx9NTRZXbdKBooy36q1nNw7lxlsEOxQ9Ga8oj8Vsfd2w+nPq4dOIDD9O1RV7NaFaY+BPK5HaQyWButA3a3rasgvt2ksPpTN5pteJ7oocvSqYGBwc1fVBW0fljeRAsa0ohR42oPFaTAp7aI0evSOnvl9FFgkS2akxUfqwSqV/DOP1QPtMFRpl8t5JysDv3TW1bDquoPQolBOp2Q+d/OgrRc37q4O6JKwwPu7xKFx/oGFQLD42Bf+Th5diIsDm9dTS6lw9hqFUtSJuth158WvFIVo0ShktLwFxNt1W6FSb9ljhbOv5bPBeCAekZDBaTDxrjdCVEbAIS3JKBi9ajOwhR8DBzUKSthsGrf96v9FzEjE+u9P5+b2cczCfkNn3yclANeYWPdkTe+/LU0VXNBkLQJEps3emOy1n7FCJ9M2AwMcItKsaA8tvLkUpQfbdCfzDdVGEUu9JfZGoi/mbcbyr+S9Z6/GmmvCoJUU9nlEqiq1mQDkkNbvq9ivn7ZNbfNYnO+k59NQ/PEmSnNsV4czvxYBZZLczPBx0d3yCHR85OBra0WkxG6wLisDyTd7qEGiqDihxiZowoPy1FjpF0iSE9yZkIRv5Q0TJHOYQz61RAJUkyriRSNx7dEo/N05oy+eKVCtF0Qu9fbKnXG2KmkddbpjWIXjlDe7RKBDymCdX4RNxjHvVj14s0i9liySZo3IuU+vhrwWBsBW90pmIIweklUA0r8QxVPc95dF0TYx+9fxaN7mUQv9ZQsGLYysi2n0zAJEoK4NjQ++vbUkB3DzV4j6ZG29ogBPRqOrZ798Qi0umVcp6KbOKqMzTF9agK3hMmwmn6epPaLlOIXiMuwn0p7lDPYAXoG4kK8owNyRtf9pB67MRYs2rom3SF/j6c0t+5bhIzH5VX4eMSS8DgTN5vSwqH6Zt06imubuhdbk8BDxvyFZW7stEfLdY8GtmjBspwXqF1LNYc7fX8b3o/6XdrEqej/5lBO1P/fzpG8YeZKgJNx8VyXQqRtzw34N7bIwYW0m8a7S45c01bR1OdUF8TnwsPrKzp943dU9/zDKmBy6b4oI7WBsJ7Rq4m5vkFE61ck458DJWd17WM2nLEAVdHqqHZBwMMDCkS4uPM7EDP2xeqDyuuQiuMazgJ+RjzV1BUfDmKRUYqKqF5XVFf9leVBD/Pn9LDVuUxBfQOhFlzxuW5Csn7+WIDZr8nZSKE/T5NvmmxRpLeuNgH9P1BCDH4lfBCEJ8ohPchj8H26gqVPOPE/EknHZlYS9z5t6Ti1Q0s1jn1iM7/xIVQYsScecA9aofLsgrnHv3bylqOni8uecRHxJg1xQb5Z7im/OeeC7Z6iv0McS4I0SWg49+f+Au9Z8mrYC0IHRRDy0V78KZ8dHcYg2xC5xtqk62QjCesZcNOuiG86gSiWVAz6KavKyodXc9om4oSjIczFXXFaCAaIP0eTAqv6LzMZxUknJhaGFeGi9aOhUA+1RaU0/0BdVBWPBBPt/wvMjX93ZrE6b9lP4o/rVMrJ5+i8jzuq1BYpBYc67igzN6vrTi8JxabdycVzfCyriLXqKV+3MLtn5VDlXi3mxK8BFt0NsJKCAOxkmFW1wdcv8VcSHYV5YGFQTrgvpoIgmzJS3hPCxu3w3kopPvJpe3nIVzRSvsaufs1ks5Qn8dkuuZJTSpB5skao2XHkRAskqqES1GqqK3PCo8fNunavqn3aNzCgFKSzDzYVx7HZFaWEK8GRseymvhZLt0I0HxEIuTB64VafsUqdFogdTHIy/rakJhshKigvNUZSJmIC8ls8elY5NQC+s4hqoLFIaLzS6mn/OhUmG+qAobXhvKVWpIrnWsCQqG0/V7ZU/KO1nMks/O57VAPUIAQfxhcuU/SET8SonUILYhzj6H6SYn5WiQmnRDfGCx3BeejE0Pme90FLX1DunTdUk/ij+yCbDqm17cneoeEQw0Xx9NF+DK1GiZXNNs7eT/bXaqwZls689WEky6XvIM02Rzo/LeZENrSSv6LTM3mv/N+k3/Jcz3+9Fj6uaY+bAjTPcfNcSRDkbUx4kvZAB8M0441/TrdpbhdQ/Cp4hZGL1xgsn7W5KUeTQ7Gq2uQlXUuhEu9v4eqNGvcXY1UiOfZiBrvUJ2g5ZYh5SlK+xB25I9W9P8qeb0oX8TT5oT28hZxfHi1CjtunTF+HXOezvxKZqOPOkJKafT3Rc1z2Hexin6+GQiRWCcI101BeWhjBzzga3r/Q+9cUsKMdDYpzh67S11L3swJiTmPdIhnmwca2g2rAGeCBw62GTqmQP/W30cPIOUD3CTnUIht7ROzybB8o1/uiclz8Olg8FCtr05FBxcK8JXOQncauhBme52YE+QVrjhPq1S0Rzk7Gc0Tmfn6CGF/fwqqEIipSg6pRwQVebEn0+jIFnR+n3eVw9lhDW4Tbc3jkV91TGnbMxpv+sTgUZCutSs4o3e7RDxqD2ILs5Hxiyk8W//olMqbZxXVH1mGlx7q6Ecven02gBLahVmihU4Gwc22u7/IlPy7NYnTf8t+FH+aqeEl/6A3P+6EqN8zEqQR1WS2XuaQrsKUMTbohl+m8BzWDazn7gDDa1vzsLlJMbz36hnV2zqHQOnHwTaLnGSmSmKeuPt+LNpgEvr2IeRkJQULjA/I5M3IjKVP32xhEcsVOsM6FMJ0AyJsStwQE7OkSp+qEDNzJAu4mCDVRH4kJn+Y0rTrnNxemVgQ+1TDS1P3hWhrCzLlFdQwi+8FTyfdovgypQ5t0iFwj1Rz3G1x8TmQQhU5WBCULMHl4kn/HuDHgnT0EnCrEKHJfHGgnjIsO1ws9nR8bRC1cL1LOipBueQo3ojxfu8i1B+OU0XNUu+AjB2SCy14Fful2LD7rW6RKc9PhbMN6aLYvFoksxHyoFsKNYxHqoIsUCLybvsKQR82W0wFym+xI1SMbZv6hJ6dkS5hy+l6MeGES5kYj4qAfo/3+aaicymJqUlp1RAdKU8pT/PJ8eK0MgwMW0PPu5NPSAvhF1PqdU75Uk5Wf3EexVgY/2bPzKn0L1nr8aeZ2pzrDv3resfDwXDRAKmWgtkMYx5PzonFklEzROuSrwTK/ZRX+PQ1wq10JZ3SjIa8jk9JwEdOXuIQUI2cSkrL2/MdeYy1kDN9JI7RJS0RokSiGp68FAFj97QU0tVnUoPB1BKN14aY29/ICx0Ky8MsCCIeu+fov5kKblGvc+Z8iGrgTknpdgkDNy1ztGLVrzC2iUmvvoxwFRk5vV8h9ziV2htaohlCBBu9/jLV16OAtllZkO2tiHTjHFSBWuoqjELljOEbXaHftpCxk0NMaVLPlD781JTKcsov8WHJw01TxRCuag2XwsAWgqenN5AMLB3zZYSQlhv4xZQpPT480Nzea5b3FpVHS9fjtCOvd1hZCmrBhxhjQzqepVIHGHv7uEq0TeR9mVoUxFT4Luj67NR9jXa5Jp2Tn2INXXxWEZrj/6FT7Go8ebDRialMJ6ZU6xoK0esO/T5Lkz3acE+EKJ9dy7/IlCj95p7vdPq/dIzipRfUh/N4B3janEo4mvMXbtdPX+D1rRK/TBmHdFVF437djabzO0aniqorH+YeeDqr0FIhFaKlzwtYuOYL40PqCOnt9paY/uhG5E3WWEWXjGqmPpgXxMJ3heR6u9Rwvpc7tPtsEb5s3sBe3UuYz5QlJKsxSsxeSB90M5/6cvDh9H2KMER3zsYQnN0Reb2wJJ1ZSUvq05nQwBwuFWbpK6riy/koMaEmptSxiQLqt08J9+P8jv5jHQhBM+IqOLMO0WB1wMN3EMqQCBBTz7iZwA9btFjqlL3b3YVVZA6jEia6MCCvul1CVOcQw6KRFNSNqc0Dd6OXMDxVHaaqSOd/lj/elykQ/ocpMs03tIMrMdXdyTtOShigb3QhfJmatK8ZhgkEQuqFqsTGWJI3rnhURfGdvOIPU844oh7UrmuibLcmJp97OusfnfLYkvLprH5CML4VEjCVmFIWFzr+H6a8br/7MhVGy9VfHKMYj2a/u+f7b9mPgv1hnfI08vum4W0rdG+jAhoUsn69kAnx+a5JbDLKB6gn0YqHhi+W4DpmgTuxrCEcF5IHxRJLXFwHKUeVFAVYGESYXd4AXB3sRaYvGxHtW4Y82I6phrcJT7DwJJunjZ2RTlX5DvU6wgoPDdWYfoMcI1gZkE70IeWTQ/dG9vFJJwYht0C572VkA/YmrzplEsgHL0brOKZ8gxPKC9Ga27gzmcM5G2HHzKZtUH0a9PnaLSpgtJvc0F+HxNATBBXUMfNxcS78Ksr8twTdcDdBt+ZqldD3d5SvyidazZZq+Icp/0Yi7qiZJ0TNCTyYehX1nJVoQ3i8E1PdLEtwRW/ksdTvXD6Lyjvab+8Dwc6pPJDVgJiKKroemyvlpy9TyxsKwWQJDBbnS4GbTWMJaeHtGQusskbmJv1cqp6pseweccESYqSw4vzLlCGsL1WwVZoahmutQYWdSacMx5Po91qoX6ZCZ0094IcpUPYJR8mlXPv3mJoIv7vn+2/Zj+JPM3VVKW+wUtlCsF+dchhPnSf620ImlzJ9FcwaxPKXqei4ZyWsznsLk9W8EsK7YFnwLqQ9st0shXBzp8zfLIYF2sd+1zzJl2PQHqVA3jJFju6JMrw8vE1Q3ZUGJEmQUd/3mw2aN6Qae5uUTz6Zc0Zzup4JeJQcGe6D9oW27VAeuh2oj7PqMkC2nN7Ja6ZMhHyhctT3b/Ji63NFfX/tc3T6ZySk3NqKMFebhphYkE4qq2MO59vl+mUqMCs6nnpQe+R2d5TH9O2hhfc7HKB3zT5CpKzdf5gSihBw9SSm1qk5/TIV7kbEiNEppFvvzhLCqU2f/0L9jMpcGPPgcHowCHflFRctMYXWVWDwUeH6ZSqaS1TjUraZo7Y9YxUGbaXC8KbT+XqaUiUpXRlYtPnxl06N5+QV311QodpgyMPCqGNoGv8XU1H3skpYaoMGzfvxCaF9aEUw3IFCn1KTtzRWlCmPpbtF089iIRifV39xDu1YGv1u3E/+l8yj+NNMyXJzR5XPCiE6Xk4I0zR5I2xnVLPXyb2GY2jJqPjBCvCzFQu43cdbXPyHqY3sbVFnInmJz53yUqiNdqi+nhceLMGO4XAtBLReCTFzPoMKn0coU75a6VWcdZcSLlN5hf7KCoTQGVNGh3Rxorxi3QS8S1IMjyXpqDpZhsKXKUkJZLQXr7oKH+dahKjxEOk15MU+CyEHqu0NLprVQwhvT8ej42vOv3RK6WsehntKgQqnyjzoxFS+8lw6n9wn3Rq8WxBvV2LscjsTqYcrguQUD3RlYiq67UiHzJkioTFPPUqFBnm5x2ZC57N/WkLEyKXCiqIm2r53EYJ+PS5kn4JqvLi9q2g7JZ3+YcrbkVaEYcZjqKL5DNnjQIzpc10id7Z8oWkPngJ+7lINgYgH9Of9uOdsVpUQXOYH9EYGedmCiQj71Xv4ZQqdgF4vuaMLeufDQ8BcK34xtRjukfJgTt55SWYAHX9L7rKoV3/xnu94OvndPV8Z/rOA6n8TU6u5SL+x1BU8QnOBcKoOJrorrCDyz5IE27qboas7uRD5T1aAHayulGcSYqq0cwsOQV2gL98THu2v1GeLjSrgYj4ogVJYJoK2zD+oj2IE3LKjDPtma6P+UBQen0yTavQtrtDQjaCKPn2N6r4so/a5HQCDZIJfphaRTXnroJBXq3evKXpeXvDQGrEOBpvGRy0jpoLnoopByCQBFck98sB+WPmXKVYx0kn1+vmlU+bKDeC/mLIC7hOdW62BAccjehnbCdE+NCU4HIsWF7eCanL3+BRwfN/pqIaJV32ZmvE79ZzPzeKBYh0Rdnf2QW9Flg7ZyOygNIgp++S+BUzt6pdOGWrxfzIlkiKh4RwlsAYDC9V+nW+0S80cdnFMxxNGEQ9WjlB/mdKGFuWxlscelPfRENk0u5COD/Piy9SPTiFYcgdbqx5+mfrq1GMubOj3DeIqkuyV+heZms1+N+6n/FvWevzhMYpH1lKmbe8FhDxJLNg2cr8w415C+NQzCc5qO0N7YOcCblsxh4f0MNDyeVUFE410yriXG1zmlwTC15RqtLr0z9Z8FlTzt12Wg7q0OtQUJB3SgGpmUFo7ZMJ6Th14OKH8toozVA0gL3YfUZ5ovbZEs1ELIZhtDBkUrX6gXvbeL1epJq/pZIY+ZjGgGrEWkkoMUHXvpBvuiWrGP5Jj0gYeqeO7vXTQxM0Frbp/hq8yjWKY6fsr5TGDvN6Z3CW82thCrQuXQlDJhxI2/TwPG5Q14HVKNX1Ke6amG6wCYxnlUGh8hI4QElNzRn3f3FTzX0xNc90DViPp5vlI1zOsTfr7urjg8uiQTk2ljwxNMCHGvCyg4ztT3VfnyxS1y5qYmq70DpZTdYy2Ju0AvXrCwOmIqR+dCqU1MbXo4Ij6hRFThcbIJ/DTEJXNiHzB4GkVkGyuZ3SzPemUePX69VQN/V3eka4xiby5FEyoB26TWIi2Zv4X7/mO5/Jv9qOYqv+JU/+rxigqhTW4fLcF4E4YqbAF74TWCPaUSi5mDROrnn6Zih73OIZgTtXrGGJVRYOLxGD+IYZsYRdXgdtEEox2bYTslGx4yAYZ9dGV90Zj0O/fUEQfEZYzcYkLbzapKKVl1FflLkElGAYQxiQnEDYsR2sibyocrdMW/BExZanWPzpVfCqqwawIK8wFYqpwGXk1aLwq9DjllcnaI0XS7DXlPy+r4SrXNXqkehAOe292iHiDKpMpdbX7SAQWiGb/jLhlFfH7u4DXTnXQPA7zfhWWGYM/LG5fncLRlphKcE7V+Q7oW3JOXjfm2ZxIPluAwuVokU4VBur1fk09qJqopIs55avj/V0FdU7XZ3qpzmgoaUBMc6rx6XUyQf8QBVVwzaMWQrPr92hp6PrJtiGBFnsluipG8NWp3f1VEn8q5a82rC3g2XJAXja+8CgeE1NKRjqlRvtHFU3UtoMJK4fo//SEwYR6VpW9NmhPvLgKT3PrL97z7YcofsOU9r90jMJJpQv652YjBJ9jLUO2lqjavXIPweyclf+lU9FqRg5O3dYUw+uOmAKfmErP7Yp0bhPz8GHq5PU+OZIjWlKfN5bUp/e5/KIa9oPqy5T5qG201ieBY3ifUP7p+tkQ+4lfBadj//e9lKLdTddVmDtGA/tr2VKNUB76MrXe7SVi2icvsynrBtId2uh4J49/mXodWYj23lzxUGR0/FVDTKlH1t/TbYip6AlnSkqaX0XGMOqA2FmgOXKXHLv5gbziSLbRDgc54NImplyHmNLb/9Gpup18UGt9j0f0U1jw8ivKV7ejSaSZkQXiHBma4m5dRS8rlWExyymlZpSnQrUhnfq/mQoWwgQtE/9hapQVd3Tiw5q8nnTu10xa5VenouFUKOCxr0rSPZ2Ox+tEBvl+O6S8l5BO4VaiHjU90ecXJenULC/ar/fTRyvKsz9Mwb1ao974xFQSSn+TKfF3z0mc6v9LxygW6/qMi+S4qYL5R5Rh45cHdCfTXYWXXkeUmnRKP1O+RXsuxlCKlNm9iVdVuDEaBpqhZrgoORciMKhGk9TyUdfclRDGdca+3u+HqcjWjv08A9lCT5SfVaRExNT10kXoRC/yXql+FOF472Jc7ifE5HE1LkELqcZ+mIqOPnk1W4cJ6sMh6c6siEsYGsxGrd9RNjI5V0H/qAEuNSOnmonp+HW5OaGa6lSzgz7v/DC1lBRi6vP4dKRDtY5say37u7FaDB9bslDJBxldD80kBRgWlDfXa+RhNtBj2Mr7Dq2T45Fu6pUF1vE+RSsuTSG6GEcG7p7p6ITFSgiOVirCKIqJqeD65uHd0iU4bjanL1MoC/08jtV+/N9MjcGi7wv2a/gy1bT/o1MHux/XzDZ7BMqcPJJ3sUrquBigtggvEE4GlB/VhJj60akgatoWFlYxQHtWEINKf3/wybM1ao4bcxzmVvsXmRpNfzdGof87xij+a9ukP7QX2aj3Rmyz4cE1imVIDPoNzWKy49FrdClgJlmTX0wNbtTtVRlbdPU7ZejP0FLBWOUJ6m+PczydogbMRPLIOxkr8pIFMbVXpRfagRPw/2LKusqNEA3flxiukyJEb/RcCjiMKE8kSsPRXE6IyYV9LqB7EFNaRt4vEl9H0tHZRiKdMUm3fpi62rWJzC5dISg/Hwm8g+zjYm/Q8b4LynOZSudnxRrp5ECKPCjWyi+mwlOrt9CluY4mB0/4MtUm5AWXvpzxYPImnf0ydVr9MPyJYRQrT/QvHunU/UN9P7n1ujndmtUvpgRVQ+WyXUOU5Eb31SnNtd/kSLNehylB0fUKKD+S9lhQj7Ixuhs34FicPzU0oDZoLberKrhl4xrqWN2hqQWhEKkrYsrYcMqjJ4mORy4qmUjTfnm/b56qhMMZIZ4/eJioHumchTJ56TVW9PnCPzqFAy7g4yn9xblJk/Fv1yTCv2MexR9nyj6UNWrD1QaiCpkIH0fdo/MSdhBOi0sOcUGZGS6QV5TZmQc4ae+4WFnE1CXOVXDbjqpFX0RCpMVRDfAQXfR2LBdCRzZV2EniEyGxA4hO+GlBb2sDF8NNP654zWK4mRaiXdyWVThRPw3lmzr6xdRlmsZfnQK1v790V3T5q1POUyfd+GGq1CwDjbZwq+h2JDPxOIkeGh0xFUwZfb7T1BVanhpQPpl8LJgO+vlyPzo1dImp0alTUT0P6MyeN82DfNAt0LN7pl4hMfVw8gb1Sb/v7LMlnSvMPZ1/bZNrC7tKheOHS+hVG7MKHUNXYfyUVeopmxXHxDJamI+pmhfYM+VPqKc4L35CL/N6hjTyjjPpIqI2130Bq8WxhMW6PSEDen8UZkZB15ftcNEtKT9e+rlQP0y56jsQgtZnKnjylJhhwT869cMUqwaUpwYvufky5QkZXa+1wRmsNsHqF1OGK/3Fdb4TSfzd3CT2bxmj+MPjfj9M+f1inkjsahGCrbRDX39tq4jSe/xlStkoVKOHlYhfppb9liah4pFOnVGMqVq0SCBHp5cgPxoHtTUxGJTt/8lUcaAaXiyYhWYp7Xi4PdDnr4H9YirY47GGCVAeY9l4VUXO1cD/YioMdqRDzKYq/Xq/pytSXio6Uk9t+w9TxbJz0OsWmRC8xAy/TLF+9mogW/ovndKXkg+Y30hXm3euoHPUvSrU7LcHfNVSHnrIGQTvFTElO/kVDUZMRVuZmFq61R2VnekK4SkgptKUGHe7wqyCdnGQgY5BQd3qmXiZ4wa8XVyhaTVv8qYmedsBJ6YWA4eux7sk3fhhamGBLwTuma7f5Ea/h6qtqCed0nH+1akfpiIr5/HX+/3oFHp3LpHfPsmo3x5n0tkRMTWdJNQz/OkD8LQnpgamPPsyFU0SOt7qxdeofmacjteW/uJ8v8l0/Ju5STPh3zFG8cd1Ssml4y+m7H3cwWjQbNExu62AFp/EADF5P7VUiallI3qgufmNvElZQeCuTRnutRfhMh1EPBD0TwH8WtpotfT66JUbMuzK7onLzKQamnRUw/fWW1Ae8HPKF5MLwu1c+mjAecmx2R8LiJQ4QDYQc+HL1GcQX7F/BhUPjWckgqIJpJvWvM8oaRzDuckBtdHapXygEbP5qrXRqBZZFTWMmHg3ZX9/p9epeXb8pVPGeOpDcJ+RLt4PMPzqVNjYofVlSjXktAo2mmnBOs0vX+8XHGXyjnUFV4RUJ4afCqiQaZcx+snK5FHA3hIso9cQvc96Ra83KQ/+6NQPU1hk0T86lRrEkIwVg1O3EdG99rp5ien6dceiRkfNcwGn6TmGgStvqSe4If/qVKKYO1RtgXSqmAu/mFJM/0LMxnkOn/vqhOZtRUwFl6KGylNnuPjElN+EuB8j2SsrVHBCTPlKU/xFpmbT34xRzMR/yXM9/rROkTodUQ2tNQ+fz7oF5UpM2dWDdEquKKM/XuIYbUvKhHB7ia0vU/5ndhTCY3iRQRX6/cedUSgE6/BIeWNLTNnxgF7/vowl2KnNA7X9gmrIRr2BjOXk/fr9KHD+Ih25jb0lOnxPeWY6pLySkEdCf/ghhuf52ILKJqb6h2QBDgaf7uv9XHf6D1Pbvayj+shcYgSJEePdWKimiwwiOyYmPLU8kJdTAgjnk4iBeNrX6HrvpRCyFb3+ia8BqsnUFaLAejNYjhpA9zZPeZBcTQY7h5gygj5PORtistsJ9O+MclOo7SIZuuQ+Ru2dmoCXRJNA8u8DNKNVXoVzk/LgxsAjLnWzE6LKpLx4Nt36y1RIKs5gjoqA+qIf27/VUQ7vnXVATc5I558GMaUHxJT29kLKb5d+rYupbL9MobwmpoapPf/l/ZxWyiGYLyk/TjcPHsCemLJVRl/RUceLsNalr/f7YSqqYusvzvebzOe/uT81E/8daz3+uE4d4ph+QzI3EMYDsQHY4oZq9LqFQOLE1HDSjtCNZlm/H0RtwQGsG5o4Jqayy0SCFEpE6/wOqy9TthZbX6YC63IWYdvU7VenvkzFd4lRxu/vdK13E/zumamsduS9IkpJkE+IscWemAqd/My+TPmU++E77jez+7289lRTkRST63soTc8bdwQ8I+U5PNTml6nwVBATUfwPU8HsQkz96BRbi0shmOR6DUJpztFYCy6PRlaowmdZ6+iceqZcjd7/o1P2Jacavswpj8nr6oyOP3T5l6n6pJAj3sRm/xz5gwjV7iKjJhFTwfFCTNyfxJQ+v3RCoBqUJwtTqdBLVLIGxZ6rMBfuH/KKYx8iHT45LGfEFEwSOv/J2PBgY0oFupb7D1O1Pt/iIhLp/IupIILmJHM0Xw15v84jndKAvJ9+Xz94uHkRU+SrqP+0GFThW+zvj/2PTkX8Rg7yrzElCeJv1s7P/iX7UfxxpmAvlpSR1TVg09Y1mKpEfts+F0LYfS4elJNSRMuc9GutxzGj31C+4iJPjlQjXSZBOSevZnj3/jcvP5Rs3p6J/kiimt5lKTGFZUveBqiGxsNP+WXKgymHMCsyqpmwdL9MRbPB0YP9nnmoP97EcCURU6Old/nqVHD3KS9NThUxde2CKgj7GU9WVahozCNiyu+9o2KXC9QrllZh2I+RLOSyRI8NSRem448Kh+WlH5N5LSl/pZRf6gJmCHrXr8OgmEcV2H/ecp5CsLjS+6NhfkZ7nAU82LikU+vj/ozmcuCSjs4/IrjqXERDDQ3hy5R0vJBOUXXzwMqIqevQK9GfnTtiyCDvG6XCkXS/93qUzyQIlcsH/blITD0F6kn+SdzjYswzAQeLlH2ZMm0nBHxduPdlyn08ggrvViXC+PqeoT8+nyt8CFIMmWmTDqdpSz5i15awUropLm8+Hb8PlEdnRpWh53W8n1eSe3+RKXH8mzGK2b9kP4o/zpTVWiUun7NVhanHahjUxBRTT4UQNBHV/PuVU81oo6z6MhWmIuWJvUg65Q1NEbpxuUSYnVAg9dI9GK6YQZl/kgqha4w7kOX41u/vR95mPaC8MLiX5K38LqrwElPemV9jB43hxuPReqBTVn+pLnrWm1LSziKm2BubX95PXFIeGWn7EcL5E1QRRXwP3BdT6PNDp/oy9TjkpIMipBwfjJg4N8UeLav3ftP0qH69HzPvyypIF8T49b6RUJm8SXeiXJXBXRYK6rN5IkQDa6KC6vT3bMOcarh0dQbX5+aEvjElr/nD1FAk9VjYkUHeNu516ljJaL+yHKKXmcawSokpZ0pMhUlKTP3o1A9TaG6PMpxf7hut02cp4Af6+19hs8PlOKTrPatHMngXcUN5zkIh8CeVB09HKNBbX4mR+Qqox8xHM3S5eRbC2yaP4bTXqGeU+QPCgVGUcIFG+uoU3jn1JHa7Z6gNWupp5sP6i3NopdH0N/MoZpN/x3M9dOEP56khp5qDWlqRV7lR067jdoW6uC84KteJBbNNTH5/9sl48DgzBoeIalyrODE1f2RUu3pBXm3RhBBFL+rjs7dqoAsi6cTkfG6JUdIp1ql+v68R6cIVWoYsuEdVMHEnHtxP6KB1TzyIbtvIg+tMstGwu6zCuElkiE/0fUakkC4dt8cO7lpAmX5wC3jYvVm/nkoZor9CpwryQM+pz8f6l6lwdzVIR2M6P9VQSKekcShTyqJP/mEqLOKogHWWSehtHi5E3gRFOI9Ip/zjLKmiuUpMSUc6AkdLyTsO7+QdpVlG3tGSSady5yhCnr+omzwDo4o2otZBYGxmX6aCo5l6cLj9o1OhOT42cD3OK9LhAV2Pz4Z0I5woHSoG6WZw0CNS40NJOvTCrN/DlJiShG6D4NsoRMK5n5ev3wvyihc6f/cktDBdTmfoSdWZGPw0+NUp70RM4XtYFF+mzGYZ8P9iyp+eIgHHIP1Npsbz3zzPdyb9O+ZR/HGd+mFKyYUVD24zkWqs6fr7F/RrBKvwYsHoKb+RXH9WBYwxtc/QF+qjeKy+TM13sYeaucMqyPbEVCiTt7OjTwpRZaTtV6dsQenn122phiMgBVKzOuI4utHn30XZxuWbU+a/F/0YgtGaaJ9eGcdJvpBgsmWnL1N4LyiP/DAFs7Z/BoBPjBsU4kk3bQeC8fMTg0PpEKGChDrByujAjIsdpUKq4UA6E1OnN32SM236uUj15xdTyu1B3jG9EFOLVTZEx5klPLroYxnEYVyjysn7RcGGdOq8C8hbaRJ5xcNM7yAX+QedwDMqHAgHqvEnMeWlKTGRXP5h6kenMF5EJew/L/J+Rj/ueGkp38ifzevLFE4PHw92y3iDdhdkPJJYQszduzW6aND1fZvggTy8bHDZHkh3f5hq7XD6ZQoPkYVfnVJnk1aIxEQu4KoU/RpLh15//fT33I/7DM3bhZhSJpe/uGemJAm/G6OY/n8v5v+/ZUq/FQVl3m5FDK3jAnZFnn11KhKmlNHrCyO//3xk8GXqcKB8YcQeMdXBRQTD8DxUkwI5Cv6RgR+LxJTwSoQwXJxr2HTWFfWBTN7mh6nQtHQ0VmVEHR0orxVYW2hO0a3+mynpmcGXKVOzKM8oQ9Ips9/v4WybAnom9WkMHnQ84+N+gNbadSBiO8ojceipX6aiQhrXMJPzLZrzAeW5yakf69bgiMrxtuRf77c/v8aov1tHiMpMFWE55ZSH5J6pTB9Tzaf93KKSmPp6P3Z2yVvNRo4QLu4R5Sl5/0FPcwweSqC1UA+zKWrnlHrCMzPY1/t9derH+81ml8OXqaixSed+mHLly5JHoUY6jVtvjcobyReM6wUxcGlWqAT92g7MiCljXG3Qqsp/mHqHB8qD8+O5oh5AecreahUqetxWWCyIKXCLMRqnfm3L4nBs4eRv0q9OBY5w+Yvz/aTp+HdjFP+S/Sh08Q8ztYmaLRpmu6I0fo1zmKOX4XK02lBKUC8MCtf64PLa/sNUeCrP6Cz8f5jaJKKLitOPNU+HkQpXq6Vfr3wmVTg4pSUUltev7Bv6gNWD8s6cqzp5rSKitD43LZDz3EQnD9wq4K2uQjIrGTrmIxWiq3mir7iSTunrIXkdsSCminzy+cWUXtTqV6dM37KFQN2Rd7qfLAUVEfrvt/5h6pdOGZoMZTM/UE+4/KNTz5lATJUNeUcj7TqYnPgQF89ZQor6oTx4dOIKDZG8X3h2KI9pKeWhL1P3K/V9r4E3eqJNTNnHdwOncyBRnkkyCK0LMZWNrR36n1PH8XjSKe/t7r+Ywuj2D1MkZ0sI2456CmW6FZonN60Cuxq1X6a0gYmkcyl5v/WYr786hXNekZdM7CmaG+0f74fNgLztWSSm1J1XwATiMTHukXc1ddLVYMxTBLaLqii6mH9xbhJZu995v9l/tnae/W/KUz9Medo1FyKesxgWnpcimyebKlqWEwaBLr7R3japEMZ6JZNOiRf0pucj/zKlHjoXl+c4EILkcZDJa/U7UV7ahKPKxgVsTPny1alw7fV559moqB9WoYBcos+XG2YgKz2Xh97mQzU7JqZM/ZFW+JiMOpAeao3+Xv6HqZUoEFNhTTVym/fHc1bmaBgLu8L3k5hSFjBAR9Tp+0c5fb+mkvczBdnn4SQ5SDBdmcd+z0hPwCA65vC+7Ud0/ieHB+tx2YIyIp1SrFksfJkK0vhIpBJT0d0hJisfKrSEN+laeCEv+sOUSkcAuNYPv5gyuph6QjKmPNT4xJT1WHQ8UkbHElZDvseF1I9JDJpPB9Eue6LiVUsImoNuwTwmprS6Z2oDC9J5gZhylH5N5fgMDPbHYI2w2/fzLo68nx+4mFL+U848EDWJXDCO/tEpY1nksDBxhM7B8oWvTi2iIEVrtCLv/Xpd/uIeL9J89jvvN/937Jn5x5lK07hA61bm/MuU9RITtMbxhn916ocpr75T31XDSvrq1A9TUWybHcy3aKOfU+/D9ZbyykGq9X6dbiyEt5hqet6yBnVjtqxCq6Ualmaliv41DKsQ+nkKba0alMcsyiftht6/cAr4xVSdnVpopsSUlshU06N+36MMXx9k47VfRbMpl+C9uM++TAXzLeURa6SQbi30BPq7Pjk8416nxrIP4XgUijD0XiV5KdKF4FgR4+LaFb9MhRNDbWEWuvKXqXB/HDdfpparxBci60bHd1+Rd/OngiMEm4xqVNjvuy9TYRxpNcx9d4L+g6d0vgYx9fww8gFtr1M/eertbOj7d92y+nq/Zjl/fJn66pTYSjkuzk7K8cyJqR+d+slTUZYI7KtTNhbE1DwUajjORhLabHvm3zyVs2lFv8fnH6amijX6ej+63v2cYQcSYjAm733Ts794f2r6/6H2/oupf8l+FH+cqdBRKfPeD3kVbZo4hpPQxMiyaMPDQWmqoPd7cf3oVGR1ggiHTj71d2qPPBiEl19MeToGVXSWKa9MWa6hnl3iKsxYmsNMkC6/mBptohgqo6C8M16EEOl70qkfpuyz8w9TkyFqaCZtf891cmq+TC13M+qz6Eb1L6aOJdX4D1P5o5r+GqP4Yeod9s+gJp2CIJDGCI3a56lep4LxiZgSUTh8mYqSgx5DcqT/pPOadOqRImnsyZ2jO53S8V/0cQvpkJhS34lfoTzTJMDDnHSgfTpV+OzH8ZZw6dA/mwZEA+1dw9k3yWshp+O3xiMRUoMV6O+qlxBJIvWUyzrYo7KlPBdZedRBE14eX++HxYu8paOKeX8+KY9e+qkE8V7Tv9N+/Ze0EH7plD3NKR/+MHV+a3T+t/kZovXB8mAUX0lXB7ytopPXxvAwmYhsb/pCeOw+vY4qCXnBTcSjTX//7u8xJY5+NzfpX7IfxR/PU0JSrL86FXop88CrCv6LKfs5FoHr+QvBPKbVl6lQbGpcZEfSKXufUQ22soV2YAc8kmVNJC/kKeizU8yxrc+/mDLtKTE1dKmGJ+R00BhR18RDkJH3m3QL6qgG5ZPRra/5dayj876nEO0vSQPTVq6+OoXmmnQqECvSzb6momcjSCCGfIpspts8qB465T82maFy0WPhy1Sg5gUqV2I6GC20/vjvJTpZ6lWBjp8YxtOJgFa+swVUx2oD56k5Q3M7jXnIP5THzGF8QDOKicnljZianarDl6lIOpMX/dEpaPWFgOf3u/wyRTVNTDzPJxF2656pc00u79rP59Mj9x+meL82Zqi5LepV7lXRfviWIZebFN2NmdKRHxcxHExiynv065TlBajwPMOKvF2v0/NAoLyKBwkXXnaGILMkD+TydESddS2PnFqOwQRiSt+Cz3Gu9PNMtpP4q1NolvT7/j2mRr97TuJM+ZeMUfxpndJGjPx6P/vyy9R0U3IEMjbwX0yp6p5qpHlCC5rU1Wi5syMEIF1aGEmihdahnyP7w9SzIKZM6cgFXMVGDOuLSF7RksjrrNaUd/7DVITjTIUHuRW0usU/TEUzT0VzckuEr045JTGleqRT0X0WFWDlWYdMzqim7AkXIRiZEvoz2RLCd/Fh8KpfEi5tjXRmb50tkON4g2bVMy3GWgub8vKLqVD0P5T8TgIxdT06EL1PWH+ZoowSQ+hGxBRziCkni0kXfpiy38SUd2mdnnTq+8uX+/oyFdjvsADZUUaoOVFCeSolpkYp+QDrxDoIlyz6pVMLoe298Ijezx/mHZV15vFw/iCdD8WafPTGSAR0P8TU9FXmqGTQr5fv98ipny79Xmdi/MtUmT4kdK5T0qmblFuQf0invDIgpmYLLwfblz5oHw3S2SI4kjdN7r+YClaP9C+uSZyOf/ecxJn6L5lH8ad16mlbv5jC+ai2IA1yju5huRZwqRgSDHaMvMl0Q7oh74G6LfOqL1OR5BNTSRebaN4X5Ne3G62DSlSG6KQHXkWFkHowc9sTKiuRvNZ9St7MmZK702W5nxeQEFPbIGakexp5KcM+dDA8Wyq6jJjCwWVRgh2S91u0Uj/voNepH6a814a8zDslpvZMmKBrDmyIHkWkQly8JmhIWq+T0lmFlxyvvzoVjsR392XKKyOq4R+m8vAloP8s7OrL1MuGKaqTnin4jEsYOVjisiamkF8P4pcp43Sj/PXj/S48eKE+goUQllpYQvghpmwzTITQOp+6r04ZOXm/4BiTTv/H+wUDo99/3bvfUH9GHnyZArFI6HqxhAf79whhKBTZV6eC7UiXQTgqK1xsuU8M+lDA9niSqEcJJyEcNpYFz/H2gNqGmArFtkB4++0bF8mwHyN66ZTnVm6EmuuEQqDc07847jedyL8b99P+JfMo/jRT6wdSBrbjTPgvppyBs64CzT//0qnlrCAvgkg1/JbzCj1JONBvOLo0UDaW8dWpIJoTEzfRUtDr+ucrCYJhfZlywzF5naOjI5SP+fCX91O2F9IpzgDdgJFO/TD1o1P+stcpPUtqWPfPKPASYioY9vvIOvKmw+Uyopr6v5kKZMojh450qp/JC//FlNuQTgViHbZgSq9fOhUdhlTJsh28v97vy9RgSUwt+2flIOWpAt4pMaXKvS7UK9LRSZLR+7cnB746pUXzJ7JKI6bu3YF0aDUX0T8QU8F8fGq/ecpawT9M3Q1lh/rptCRGEr3Pi8odvWVCjAdD0sGX5/H/Ziq6lNn/y/v9MBW5JS8hXycT9ILkDBh3pFNRTUx9vd9Pnlr5dYdurvjw9X7hYkPePujX4i/m47/J1FT8zdr5mf7veK7HH/d+rtXvBeanxFRQxwwGihV9mQrH23H31SltUZL3iwfQwFFlpBgBHgR0gJi6K7KBhqn5QnCdvduv91uuthwi+zi2YDX5H50Sr0cPxpGqoKKO+j0se6a2/093Z9ejqJaF4R/khSCgeCmw+BSQtTco3vktoqKFJcqvPwuxzumeTKaSSXemM5edVCtW9rOf97Vg7Z0GGErw5anFwaQ+Vl2mMdvNemvw90ozh7VPXsKlsQbAiJiC6SRnnTP1u9k67bXZD4cBeWoblBJlKT0WoqN7GkKe/O0pQXheWk9ZNa3hlin/M6V9XFt5OcuSx771VLBrmKoOxNT2gDvqVzGtyZ5HTIFOfejFVNunJsvqE72basV8iU/Kfk9ZpESJ0xjvEu0JnwZlP3PeMJWIPIH7s9pg4B9CQJcwhe4l/6AsGAdxxMNMAf9CTEEMxBTTpwGsq/kMx84oot9PfqDPOy1StCu/YSSIKV1sOhK6lXSG1lOLxyJDrXe/UR8Tb9gyZS+0CfD55LAHm6UxuluX5fx4tX/jc779gfzNs/ODP2YexS9maisGKeojngpRB0QTlqAxNMB+zfKSbi1T3n1OWczs5jfg8DigNauyPFon6QW06GKhee6QN8QleWBQCR002JoLvDknEfrl8YjeqqZ9OeobLuxY2UXXqzBmq6s9hM5ZNNABlfb92YXWvLWFLlrzyxRQsImp9VHM0A8k6tjdPu3zLVNpRO+nJfEDBpdcwvFo4DbzxGlN9rCQ0PM08mQ1J6bGSUKdfqPQ+9eQkVeTaIsAji9Eg83h7anJZu7FlA33awg7IxnHUyXOMTWk5jyoL6ai64Ky7eNEngm35zGwCed7WPGcsjFTLGDy7pkA7wh1yxRz7ekF1GbO7pgdqpzJ+QFBydQteqMijJkgGkdI5v4VrW5I19PtELPZ2uTooZYIPzDlz/VIwDwxFAg2VYrO2gmp8n4SU2G/R3tI3TsJfBBd3tnPZ+EN8B7fAhgZzVmpSScUMAnrNayuuxjtoUVMMfn8G5/z7av9b2Y7D/55fAr0/yem8gd1YONznMaRKBy11lP6jtjC5e18Aa9/KVumIqfMj1D7+wxhO8lyvHvOEVZws2jfb86quX9kN5DTaoieTUzhjjeeGu2/mLI98sLWWnXQMxTM+cKRiClpr7+ZOnv6DZ7L0RdT1/MpgQ7lSBxB06deTNVQ3dHaTmiN7zAmb+JKQstV3LxlKldysWWKb+ZTsWXK2SnUX15MBbd0i2MzDACL0AhgrwkPdAYzD5CbuIajpspoikoco2NICSy7SD/f4825iFdiauvKG5ywvSdgmZE3i67wZgo7yObAFzL1MxbR9U/P5Cly57I5Ta6i7BoTU5klbHA0P4bAYqP+ianljT0gXg0ZhpNRkvP6+ZOnopNQvz2lf4zpekpVSCAonhKGyvOLqSyYUja1/VJgO2EYQNGc29IyJXQOc1A7EX8zNS7s38nUUP3uO4o/ZB6FIf5ipi4OdWIzNVKIloaogWyLiF6oLwTOA5v6wuZWonOZkaeUm3ABzpU96qdPYuqV/U7q3kQzHH55apoTUy9PMYnPmvlz1L8gewZCJCrNd919f4gTp2xmafXPb6bM45CYclxa8xubmPI/iKmoMyOmbvOfPaWKowqtI2Wf1lNjN+69map9pkAxLHpvpmKXmOoMcY7+WiamBZOYfXnqB6Y2mfP2VMvUIJGJ0U7D1MtT7hg39PmJqdZTn6bwZorP9XrfnENSor/sWxDtI/JUZyoIaE8i8ow6I6ZaT3lZFbeeemW/F1N8W5PnRtro2syd8gV8+s8H9UeNt0xhtO+Z0CuSKQZiN4pbplYsfzMVqeM8AU+4vplCcauYENjszRSfwTqA0N4/ECLKvq2n2OeItdmPSb3zb3x2fiCK3/x9Sv1T5lH8aqY+48cMRzN9JkQahyFspEuEpjRa5OiX0rFlys6nX54yUo288RlkOU9ZSmvGd6k/pwNiyrxSdns4hYraeslzVA6U/ebyOkf3+CCmOkVtwsOs1Hf2mx5nIty5q6Er9ry8ZSrvNDP9O0Ui8JM0Reiub9RfQCQv5fP6zVTYs2lN3fbEeBirIrqC7OZMVyk7qcFOaOYixcA+3OkDngkxBUuZ3r/O2RE6hG2b/VD44CbUZl61nuJuQkzdkJjSMyWmT1VLCNqBmNKdpk8FCvXFbAFbNLw19a9X9ovs+EZ9rWcKzB1lCXTD8on+dkKemc6sPZgTbYGG/3f2S6fFGt3OKshbppJSvmCQenQ91pqYlaphMzeqYUrNLBcOQEzBdhTFP/Sp4OSSd159yokyyn7bySmPZHlO2b3r7XDSGX8xtbGDO3pTNaSsF9TNbGrgaCyGDNg0t3/jvUmDnvTNvUnqHzKP4pczlfu0lLw1pMBPGSgtU6GpLYRopM72LVOBNaYs8/LUiyl/6H0xtU9NQF1vnkVHj5hgaqmiWa2oT0UZ9Zl5mhx+ZMpSZGJumkXkrVgSqeNrI7SZRGt0Jz/3UDCBPNc7J9TRbfLU3mye0ev2aE2/PCWp8h0nI6D3U56U/Xp+JWBwlqjwL5fZo2VqRJ4CprvTG2wvmLZMsWesH0EYOhvUBr4vNPPLNRDF6N6cnk19rIof1Pkvcq9lKhJqKYDoQNlPn3Ha56s5ZdshVj9lv6vVnBEnEVPciHSEWK9q8vAkEVgmWWvIw+G89RQ/GHUAx2e+RiNf/MTUqLD8nG1Uev1KVhjqATEVmUieKhxM0HbIU7yIuQiVHs/QrUdhzFdlnMAo9nropiQxZkqu1jJlZiVlv1MeuABjvGPIlOa+94apYl1SDrkMiCnX+K1MSf1vvqNQe/98h/0/fdbjVzMlFVqC2qQzy7n/iEUoDscIg11nkXPwZ0fIN+sP1KgfxJirwrHNfq7vZLQGlJQ6unEx3kyd3ecRxmo+wEme8hhPjJiS1SBDu74FMX40z9m+mAr5gTo3atKjZYoI9uIoLYipu1cOqF8QU62nJhr1KdjS62PPPSRQ7UrqU4pF7+dU8RHWeSGgIdZky+v4i6mgIE/hRKHsxTViarRoPPUwsn3rKefi+tQ3FsT4ae/fcSyyL6aMIzE1VmUuRCUnpl6emniMmLJc/QLLS0me8beewHp4eDNlTEh3/FkxhGtYPNB2G0/drd4cBp5CTCtaRddX01XWm90KrccyyFlXN/bwsVoVLVMcx/T6VknZG8adBFigTTUgKydoDoYTgV0F4wGnxWqGcOmGMZYDcikspj0M9+NTzp72l6eAX8s8CmNiik3cT3R5n5h6DOn3NyTY0bVlFPCu2b9xxstAVr+5j0L9U+ZR9P4j2v/FvHQ+TND31FnO+pEggnleT2hl9BcQlR+zdcvUy1OsXAFlv/ORssUjy+KWKW171FG7CKHA5bm+b6Zz9YmxlEN0zqYKpDIxNR5cqb/MZUMD81YM3kwJ9fnRnNXZbT3FL/ZzDcamGiC4ZKjIOVNHf3nKDuj1WdepaTXB7hMnsw6tEXVLWVRx0hrt3fOLKY7E1NgbceFHpphEa/hZE7MvT022jRdeTL08Nc5Dyo47QOpDWkVZ8inzPMpryW2ZcgTW3IcxpzWfzokJz6D+xVcT2vevz91Hy1RUjhpP9Yvm70EheTY7W8ToZkhZzSCm+ONwcH/wVOQ9qN9Qbyww2IIft0wlTpMTvCExVaJJni9oN3oxhSWvH/BhpTPas4b0+f0FMTXsduh67cspjsrpRYPQ1HeoL+2S/tfhZrZMOb4cxswvKXs+H9UXUyKe/5Wp7jErb//uH38BOuVT/g==</prop>
			<obj name="TemperatureLog" class="TemperatureLog" version="2">
				<prop name="Times">TEFSWgAAhgEAAICF/A4BAACoAgAATAQAAOYFAACABwAAGgkAAL4KAABYDAAA8g0AAIwPAAAwEQAAyhIAAGQUAAAIFgAAohcAADwZAADWGgAAehwAABQeAACuHwAASCEAAOwiAACGJAAAICYAALonAABeKQAA+CoAAJIsAAAsLgAA0C8AAGoxAAAEMwAAnjQAADg2AADcNwAAdjkAABA7AACqPAAATj4AAOg/AACCQQAAHEMAAMBEAABaRgAA9EcAAI5JAAAySwAAzEwAAGZOAAAKUAAApFEAAD5TAADYVAAAfFYAABZYAACwWQAASlsAAO5cAACIXgAAImAAALxhAABgYwAA+mQAAJRmAAAuaAAAyGkAAGxrAAAGbQAAoG4AADpwAADecQAAeHMAABJ1AACsdgAAUHgAAOp5AACEewAAHn0AAMJ+AABcgAAA9oEAAJCDAAA0hQAAzoYAAGiIAAACigAAposAAECNAADajgAAfpAAABiSAACykwAATJUAAPCWAACKmAAAJJoAAL6bAABYnQAA/J4AAJagAAAwogAAyqMAAG6lAAAIpwAAoqgAADyqAADWqwAAeq0AABSvAACusAAAUrIAAOyzAACGtQAAILcAAMS4AABeugAA+LsAAJK9AAA2vwAA0MAAAGrCAAAExAAAqMUAAELHAADcyAAAdsoAABrMAAC0zQAATs8AAPLQAACM0gAAJtQAAMDVAABa1wAA/tgAAJjaAAAy3AAA1t0AAHDfAAAK4QAApOIAAD7kAADi5QAAfOcAABbpAACw6gAAVOwAAO7tAACI7wAAIvEAALzyAABg9AAA+vUAAJT3AAAu+QAA0voAAGz8AAAG/gAAqv8AAEQBAQDeAgEAeAQBABwGAQC2BwEAUAkBAOoKAQCODAEAKA4BAMIPAQBmEQEAABMBAJoUAQA0FgEAzhcBAHIZAQAMGwEAphwBAEAeAQDkHwEAfiEBABgjAQCyJAEATCYBAPAnAQCKKQEAJCsBAL4sAQBiLgEA/C8BAJYxAQA6MwEA1DQBAG42AQAIOAEArDkBAEY7AQDgPAEAej4BAB5AAQC4QQEAUkMBAOxEAQCQRgEAKkgBAMRJAQBeSwEAAk0BAJxOAQA2UAEA0FEBAHRTAQAOVQEAqFYBAEJYAQDcWQEAgFsBABpdAQC0XgEATmABAPJhAQCMYwEAJmUBAMBmAQBkaAEA/mkBAJhrAQAybQEA1m4BAHBwAQAKcgEArnMBAEh1AQDidgEAfHgBACB6AQC6ewEAVH0BAO5+AQCSgAEALIIBAMaDAQBghQEABIcBAJ6IAQA4igEA0osBAGyNAQAQjwEAqpABAESSAQDekwEAgpUBAByXAQC2mAEAUJoBAPSbAQCOnQEAKJ8BAMKgAQBmogEAAKQBAJqlAQA+pwEA2KgBAHKqAQAMrAEAsK0BAEqvAQDksAEAfrIBACK0AQC8tQEAVrcBAPC4AQCKugEALrwBAMi9AQBivwEABsEBAKDCAQA6xAEA1MUBAHjHAQASyQEArMoBAEbMAQDqzQEAhM8BAB7RAQC40gEAUtQBAPbVAQCQ1wEAKtkBAMTaAQBo3AEAAt4BAJzfAQA24QEA0OIBAHTkAQAO5gEAqOcBAEzpAQDm6gEAgOwBABruAQC+7wEAWPEBAPLyAQCM9AEAMPYBAMr3AQBk+QEA/voBAKL8AQA8/gEA1v8BAHABAgAUAwIArgQCAEgGAgDsBwIAhgkCACALAgC6DAIAXg4CAPgPAgCSEQIALBMCAMYUAgBqFgIABBgCAJ4ZAgA4GwIA3BwCAHYeAgAQIAIAqiECAEQjAgDoJAIAgiYCABwoAgDAKQIAWisCAPQsAgCOLgIAMjACAMwxAgBmMwIAADUCAKQ2AgA+OAIA2DkCAHw7AgAWPQIAsD4CAEpAAgDuQQIAiEMCACJFAgC8RgIAVkgCAPpJAgCUSwIALk0CAMhOAgBsUAIABlICAKBTAgA6VQIA1FYCAHhYAgASWgIArFsCAEZdAgDqXgIAhGACAB5iAgDCYwIAXGUCAPZmAgCQaAIANGoCAM5rAgBobQIAAm8CAKZwAgBAcgIA2nMCAHR1AgAYdwIAsngCAEx6AgDmewIAin0CACR/AgC+gAIAWIICAPyDAgCWhQIAMIcCAMqIAgBkigIACIwCAKKNAgA8jwIA1pACAHqSAgAUlAIArpUCAEiXAgDsmAIAhpoCACCcAgC6nQIAXp8CAPigAgCSogIANqQCANClAgBqpwIABKkCAKiqAgBCrAIA3K0CAHavAgAasQIAtLICAE60AgDotQIAjLcCACa5AgDAugIAWrwCAP69AgCYvwIAMsECAMzCAgBmxAIACsYCAKTHAgA+yQIA4soCAHzMAgAWzgIAsM8CAFTRAgDu0gIAiNQCACLWAgDG1wIAYNkCAPraAgCU3AIAON4CANLfAgBs4QIABuMCAKrkAgBE5gIA3ucCAHjpAgAS6wIAtuwCAFDuAgDq7wIAhPECACjzAgDC9AIAXPYCAPb3AgCa+QIANPsCAM78AgBo/gIADAADAKYBAwBAAwMA5AQDAH4GAwAYCAMAsgkDAEwLAwDwDAMAig4DACQQAwC+EQMAYhMDAPwUAwCWFgMAOhgDANQZAwBuGwMACB0DAKweAwBGIAMA4CEDAHojAwAeJQMAuCYDAFIoAwDsKQMAkCsDACotAwDELgMAXjADAPgxAwCcMwMANjUDANA2AwBqOAMADjoDAKg7AwBCPQMA3D4DAIBAAwAaQgMAtEMDAE5FAwDyRgMAjEgDACZKAwDASwMAZE0DAP5OAwCYUAMAPFIDANZTAwBwVQMAClcDAK5YAwBIWgMA4lsDAHxdAwAgXwMAumADAFRiAwDuYwMAiGUDACxnAwDGaAMAYGoDAPprAwCUbQMAOG8DANJwAwBscgMAEHQDAKp1AwBEdwMA3ngDAIJ6AwAcfAMAtn0DAFB/AwD0gAMAjoIDACiEAwDMhQMAZocDAACJAwCaigMAPowDANiNAwByjwMADJEDALCSAwBKlAMA5JUDAH6XAwAYmQMAvJoDAFacAwDwnQMAip8DACShAwDIogMAYqQDAPylAwCWpwMAOqkDANSqAwBurAMAEq4DAKyvAwBGsQMA4LIDAIS0AwAetgMAuLcDAFK5AwD2ugMAkLwDACq+AwDEvwMAaMEDAALDAwCcxAMAQMYDANrHAwB0yQMADssDAKjMAwBMzgMA5s8DAIDRAwAa0wMAtNQDAFjWAwDy1wMAjNkDADDbAwDK3AMAZN4DAP7fAwCi4QMAPOMDANbkAwBw5gMAFOgDAK7pAwBI6wMA4uwDAIbuAwAg8AMAuvEDAFTzAwD49AMAkvYDACz4AwDG+QMAavsDAAT9AwCe/gMAOAAEANIBBAB2AwQAEAUEAKoGBABECAQA6AkEAIILBAAcDQQAtg4EAFoQBAD0EQQAjhMEADIVBADMFgQAZhgEAAAaBACaGwQAPh0EANgeBAByIAQAFiIEALAjBABKJQQA5CYEAIgoBAAiKgQAvCsEAFYtBAD6LgQAlDAEAC4yBADIMwQAbDUEAAY3BACgOAQAOjoEANQ7BAB4PQQAEj8EAKxABABGQgQA6kMEAIRFBAAeRwQAuEgEAFxKBAD2SwQAkE0EACpPBADOUAQAaFIEAAJUBACmVQQAQFcEANpYBAB0WgQAGFwEALJdBABMXwQA5mAEAIpiBAAkZAQAvmUEAFhnBAD8aAQAlmoEADBsBADKbQQAZG8EAAhxBACicgQAPHQEANZ1BAB6dwQAFHkEAK56BABIfAQA7H0EAIZ/BAAggQQAuoIEAF6EBAD4hQQAkocEACyJBADQigQAaowEAASOBACojwQAQpEEANySBAB2lAQAGpYEALSXBABOmQQA6JoEAIycBAAmngQAwJ8EAFqhBAD0ogQAmKQEADKmBADMpwQAZqkEAAqrBACkrAQAPq4EANivBABysQQAFrMEALC0BABKtgQA7rcEAIi5BAAiuwQAvLwEAGC+BAD6vwQAlMEEAC7DBADSxAQAbMYEAAbIBACqyQQARMsEAN7MBAB4zgQAHNAEALbRBABQ0wQA6tQEAI7WBAAo2AQAwtkEAFzbBAAA3QQAmt4EADTgBADO4QQAaOMEAAzlBACm5gQAQOgEAOTpBAB+6wQAGO0EALLuBABW8AQA8PEEAIrzBAAk9QQAvvYEAGL4BAD8+QQAlvsEADD9BADK/gQAbgAFAAgCBQCiAwUAPAUFAOAGBQB6CAUAFAoFALgLBQBSDQUA7A4FAIYQBQAqEgUAxBMFAF4VBQD4FgUAnBgFADYaBQDQGwUAdB0FAA4fBQCoIAUAQiIFANwjBQCAJQUAGicFALQoBQBYKgUA8isFAIwtBQAmLwUAwDAFAGQyBQD+MwUAmDUFADI3BQDMOAUAcDoFAAo8BQCkPQUAPj8FAOJABQB8QgUAFkQFALBFBQBURwUA7kgFAIhKBQAsTAUAxk0FAGBPBQD6UAUAnlIFADhUBQDSVQUAbFcFABBZBQCqWgUARFwFAN5dBQCCXwUAHGEFALZiBQBQZAUA9GUFAI5nBQAoaQUAwmoFAFxsBQAAbgUAmm8FADRxBQDOcgUAcnQFAAx2BQCmdwUAQHkFAOR6BQB+fAUAGH4FALJ/BQBWgQUA8IIFAIqEBQAuhgUAyIcFAGKJBQD8igUAoIwFADqOBQDUjwUAbpEFABKTBQCslAUARpYFAOCXBQCEmQUAHpsFALicBQBSngUA9p8FAJChBQAqowUAxKQFAF6mBQACqAUAnKkFADarBQDQrAUAdK4FAA6wBQCosQUAQrMFAOa0BQCAtgUAGrgFALS5BQBYuwUA8rwFAIy+BQAwwAUAysEFAGTDBQD+xAUAosYFADzIBQDWyQUAcMsFABTNBQCuzgUASNAFAOLRBQCG0wUAINUFALrWBQBU2AUA7tkFAJLbBQAs3QUAxt4FAGDgBQAE4gUAnuMFADjlBQDS5gUAdugFABDqBQCq6wUARO0FAOjuBQCC8AUAHPIFAMDzBQBa9QUA9PYFAI74BQAo+gUAzPsFAGb9BQAA/wUAmgAGAD4CBgDYAwYAcgUGAAwHBgCwCAYASgoGAOQLBgB+DQYAIg8GALwQBgBWEgYA8BMGAJQVBgAuFwYAyBgGAGIaBgAGHAYAoB0GADofBgDeIAYAeCIGABIkBgCsJQYAUCcGAOooBgCEKgYAHiwGALgtBgBcLwYA9jAGAJAyBgAqNAYAzjUGAGg3BgACOQYAnDoGAEA8BgDaPQYAdD8GAA5BBgCyQgYATEQGAOZFBgCARwYAGkkGAL5KBgBYTAYA8k0GAJZPBgAwUQYAylIGAGRUBgAIVgYAolcGADxZBgDWWgYAelwGABReBgCuXwYAUmEGAOxiBgCGZAYAIGYGAMRnBgBeaQYA+GoGAJJsBgAsbgYA0G8GAGpxBgAEcwYAnnQGAEJ2BgDcdwYAdnkGABB7BgCqfAYATn4GAOh/BgCCgQYAHIMGAMCEBgBahgYA9IcGAJiJBgAyiwYAzIwGAGaOBgAKkAYApJEGAD6TBgDYlAYAfJYGABaYBgCwmQYASpsGAO6cBgCIngYAIqAGAMahBgBgowYA+qQGAJSmBgAuqAYA0qkGAGyrBgAGrQYAoK4GADqwBgDesQYAeLMGABK1BgCstgYAULgGAOq5BgCEuwYAKL0GAMK+BgBcwAYA9sEGAJrDBgA0xQYAzsYGAGjIBgAMygYApssGAEDNBgDazgYAftAGABjSBgCy0wYATNUGAPDWBgCK2AYAJNoGAL7bBgBi3QYA/N4GAJbgBgAw4gYAyuMGAG7lBgAI5wYAougGADzqBgDg6wYAeu0GABTvBgCu8AYAUvIGAOzzBgCG9QYAKvcGAMT4BgBe+gYA+PsGAJz9BgA2/wYA0AAHAHQCBwAYBAcAsgUHAEwHBwDmCAcAigoHACQMBwC+DQcAWA8HAPwQBwCWEgcAMBQHANQVBwBuFwcACBkHAKIaBwBGHAcA4B0HAHofBwAUIQcAuCIHAFIkBwDsJQcAhicHACopBwDEKgcAXiwHAPgtBwCSLwcANjEHANAyBwBqNAcABDYHAKg3BwBCOQcA3DoHAHY8BwAaPgcAtD8HAE5BBwDoQgcAjEQHACZGBwDARwcAWkkHAP5KBwCYTAcAMk4HAMxPBwBwUQcAClMHAKRUBwBIVgcA4lcHAHxZBwAWWwcAulwHAFReBwDuXwcAiGEHACxjBwDGZAcAYGYHAPpnBwCUaQcAOGsHANJsBwBsbgcABnAHAKpxBwBEcwcA3nQHAHh2BwAceAcAtnkHAFB7BwDqfAcAjn4HACiABwDCgQcAXIMHAACFBwCahgcANIgHAM6JBwByiwcADI0HAKaOBwBKkAcA5JEHAH6TBwAYlQcAvJYHAFaYBwDwmQcAipsHAC6dBwDIngcAYqAHAPyhBwCWowcAOqUHANSmBwBuqAcACKoHAKyrBwBGrQcA4K4HAHqwBwAUsgcAuLMHAFK1BwDstgcAkLgHACq6BwDEuwcAXr0HAAK/BwCcwAcANsIHANDDBwB0xQcADscHAKjIBwBMygcA5ssHAIDNBwAazwcAvtAHAFjSBwDy0wcAjNUHACbXBwDK2AcAZNoHAP7bBwCY3QcAPN8HANbgBwBw4gcACuQHAK7lBwBI5wcA4ugHAHzqBwAW7AcAuu0HAFTvBwDu8AcAiPIHACz0BwDG9QcAYPcHAAT5BwCe+gcAOPwHANL9BwB2/wcAEAEIAKoCCABEBAgA6AUIAIIHCAAcCQgAwAoIAFoMCAD0DQgAjg8IACgRCADCEggAZhQIAAAWCACaFwgAPhkIANgaCAByHAgADB4IALAfCABKIQgA5CIIAH4kCAAiJggAvCcIAFYpCADwKggAlCwIAC4uCADILwgAYjEIAAYzCACgNAgAOjYIANQ3CAB4OQgAEjsIAKw8CABGPggA6j8IAIRBCAAeQwgAuEQIAFJGCAD2RwgAkEkIACpLCADETAgAaE4IAAJQCACcUQgANlMIANpUCAB0VggADlgIAKhZCABMWwgA5lwIAIBeCAAkYAgAvmEIAFhjCADyZAgAlmYIADBoCADKaQgAZGsIAAhtCACibggAPHAIANZxCAB6cwgAFHUIAK52CABIeAgA7HkIAIZ7CAAgfQgAun4IAF6ACAD4gQgAkoMIACyFCADGhggAaogIAASKCACeiwgAOI0IANyOCAB2kAgAEJIIAKqTCABOlQgA6JYIAIKYCAAmmggAwJsIAFqdCAD0nggAmKAIADKiCADMowgAZqUIAAqnCACkqAgAPqoIANirCAB8rQgAFq8IALCwCABKsggA5LMIAIi1CAAitwgAvLgIAFa6CAD6uwgAlL0IAC6/CADIwAgAbMIIAAbECACgxQgAOscIAN7ICAB4yggAEswIAKzNCABQzwgA6tAIAITSCAAo1AgAwtUIAFzXCAD22AgAmtoIADTcCADO3QgAaN8IAAzhCACm4ggAQOQIANrlCAB05wgAGOkIALLqCABM7AgA5u0IAIrvCAAk8QgAvvIIAFj0CAD89QgAlvcIADD5CADK+ggAbvwIAAj+CACi/wgAPAEJAOACCQB6BAkAFAYJALgHCQBSCQkA7AoJAIYMCQAqDgkAxA8JAF4RCQD4EgkAnBQJADYWCQDQFwkAahkJAAQbCQCoHAkAQh4JANwfCQB2IQkAGiMJALQkCQBOJgkA8icJAIwpCQAmKwkAwCwJAGQuCQD+LwkAmDEJADIzCQDMNAkAcDYJAAo4CQCkOQkAPjsJANg8CQB8PgkAFkAJALBBCQBKQwkA7kQJAIhGCQAiSAkAxkkJAGBLCQD6TAkAlE4JADhQCQDSUQkAbFMJAAZVCQCqVgkARFgJAN5ZCQB4WwkAHF0JALZeCQBQYAkA9GEJAI5jCQAoZQkAwmYJAFxoCQAAagkAmmsJADRtCQDYbgkAcnAJAAxyCQCmcwkAQHUJAOR2CQB+eAkAGHoJALJ7CQBWfQkA8H4JAIqACQAkggkAvoMJAGKFCQD8hgkAlogJADCKCQDUiwkAbo0JAAiPCQCskAkARpIJAOCTCQB6lQkAHpcJALiYCQBSmgkA7JsJAJCdCQAqnwkAxKAJAF6iCQACpAkAnKUJADanCQDQqAkAdKoJAA6sCQCorQkAQq8JAOawCQCAsgkAGrQJALS1CQBYtwkA8rgJAIy6CQAmvAkAwL0JAGS/CQD+wAkAmMIJADLECQDWxQkAcMcJAArJCQCkygkASMwJAOLNCQB8zwkAINEJALrSCQBU1AkA7tUJAJLXCQAs2QkAxtoJAGDcCQAE3gkAnt8JADjhCQDS4gkAduQJABDmCQCq5wkAROkJAOjqCQCC7AkAHO4JALbvCQBQ8QkA9PIJAI70CQAo9gkAwvcJAGb5CQAA+wkAmvwJADT+CQDY/wkAcgEKAAwDCgCmBAoASgYKAOQHCgB+CQoAGAsKALwMCgBWDgoA8A8KAJQRCgAuEwoAyBQKAGIWCgAGGAoAoBkKADobCgDUHAoAeB4KABIgCgCsIQoARiMKAOAkCgCEJgoAHigKALgpCgBSKwoA9iwKAJAuCgAqMAoAxDEKAGgzCgACNQoAnDYKAEA4CgDaOQoAdDsKAA49CgCoPgoATEAKAOZBCgCAQwoAGkUKAL5GCgBYSAoA8kkKAIxLCgAwTQoAyk4KAGRQCgD+UQoAolMKADxVCgDWVgoAcFgKABRaCgCuWwoASF0KAOJeCgCGYAoAIGIKALpjCgBeZQoA+GYKAJJoCgAsagoA0GsKAGptCgAEbwoAnnAKAEJyCgDccwoAdnUKABB3CgC0eAoATnoKAOh7CgCCfQoAJn8KAMCACgBaggoA9IMKAI6FCgAyhwoAzIgKAGaKCgAAjAoApI0KAD6PCgDYkAoAcpIKAAyUCgCwlQoASpcKAOSYCgCImgoAIpwKALydCgBWnwoA+qAKAJSiCgAupAoAyKUKAGynCgAGqQoAoKoKADqsCgDerQoAeK8KABKxCgC2sgoAULQKAOq1CgCEtwoAKLkKAMK6CgBcvAoA9r0KAJC/CgA0wQoAzsIKAGjECgACxgoApscKAEDJCgDaygoAdMwKAA7OCgCyzwoATNEKAObSCgCA1AoAJNYKAL7XCgBY2QoA/NoKAJbcCgAw3goAyt8KAG7hCgAI4woAouQKADzmCgDg5woAeukKABTrCgC47AoAUu4KAOzvCgCG8QoAIPMKAMT0CgBe9goA+PcKAJL5CgA2+woA0PwKAGr+CgAEAAsAngELAEIDCwDcBAsAdgYLABAICwC0CQsATgsLAOgMCwCCDgsAJhALAMARCwBaEwsA/hQLAJgWCwAyGAsAzBkLAHAbCwAKHQsApB4LAD4gCwDiIQsAfCMLABYlCwCwJgsAVCgLAO4pCwCIKwsAIi0LAMYuCwBgMAsA+jELAJQzCwA4NQsA0jYLAGw4CwAGOgsAoDsLAEQ9CwDePgsAeEALABxCCwC2QwsAUEULAOpGCwCOSAsAKEoLAMJLCwBcTQsAAE8LAJpQCwA0UgsAzlMLAHJVCwAMVwsAplgLAEBaCwDaWwsAfl0LABhfCwCyYAsATGILAPBjCwCKZQsAJGcLAL5oCwBiagsA/GsLAJZtCwAwbwsA1HALAG5yCwAIdAsAonULAEZ3CwDgeAsAenoLAB58CwC4fQsAUn8LAOyACwCQggsAKoQLAMSFCwBehwsAAokLAJyKCwA2jAsA0I0LAHSPCwAOkQsAqJILAEKUCwDmlQsAgJcLABqZCwC0mgsAWJwLAPKdCwCMnwsAJqELAMCiCwBkpAsA/qULAJinCwAyqQsA1qoLAHCsCwAKrgsApK8LAEixCwDisgsAfLQLABa2CwC6twsAVLkLAO66CwCIvAsALL4LAMa/CwBgwQsABMMLAJ7ECwA4xgsA0scLAHbJCwAQywsAqswLAETOCwDozwsAgtELABzTCwC21AsAWtYLAPTXCwCO2QsAKNsLAMLcCwBm3gsAAOALAJrhCwA04wsA2OQLAHLmCwAM6AsApukLAErrCwDk7AsAfu4LABjwCwC88QsAVvMLAPD0CwCK9gsALvgLAMj5CwBi+wsA/PwLAKD+CwA6AAwA1AEMAHgDDAASBQwArAYMAEYIDADqCQwAhAsMAB4NDAC4DgwAUhAMAPYRDACQEwwAKhUMAMQWDABoGAwAAhoMAJwbDAA2HQwA0B4MAHQgDAAOIgwAqCMMAEwlDADmJgwAgCgMABoqDAC+KwwAWC0MAPIuDACMMAwAMDIMAMozDABkNQwA/jYMAKI4DAA8OgwA1jsMAHo9DAAUPwwArkAMAEhCDADiQwwAhkUMACBHDAC6SAwAVEoMAPhLDACSTQwALE8MANBQDABqUgwABFQMAJ5VDAA4VwwA3FgMAHZaDAAQXAwAql0MAE5fDADoYAwAgmIMABxkDADAZQwAWmcMAPRoDACOagwAMmwMAMxtDABmbwwAAHEMAJpyDAA+dAwA2HUMAHJ3DAAMeQwAsHoMAEp8DADkfQwAfn8MACKBDAC8ggwAVoQMAPqFDACUhwwALokMAMiKDABsjAwABo4MAKCPDAA6kQwA3pIMAHiUDAASlgwArJcMAFCZDADqmgwAhJwMAB6eDADCnwwAXKEMAPaiDACQpAwANKYMAM6nDABoqQwAAqsMAKasDABArgwA2q8MAHSxDAAOswwAsrQMAEy2DADmtwwAgLkMACS7DAC+vAwAWL4MAPK/DACWwQwAMMMMAMrEDABkxgwACMgMAKLJDAA8ywwA4MwMAHrODAAU0AwArtEMAFLTDADs1AwAhtYMACDYDADE2QwAXtsMAPjcDACS3gwALOAMANDhDABq4wwABOUMAJ7mDABC6AwA3OkMAHbrDAAQ7QwAtO4MAE7wDADo8QwAgvMMACb1DADA9gwAWvgMAPT5DACY+wwAMv0MAMz+DABwAA0ACgINAKQDDQA+BQ0A4gYNAHwIDQAWCg0AsAsNAFQNDQDuDg0AiBANACISDQDGEw0AYBUNAPoWDQCUGA0ALhoNANIbDQBsHQ0ABh8NAKAgDQBEIg0A3iMNAHglDQASJw0AtigNAFAqDQDqKw0AhC0NACgvDQDCMA0AXDINAPYzDQCaNQ0ANDcNAM44DQByOg0ADDwNAKY9DQBAPw0A5EANAH5CDQAYRA0AskUNAFZHDQDwSA0AikoNACRMDQC+TQ0AYk8NAPxQDQCWUg0AMFQNAMpVDQBuVw0ACFkNAKJaDQBGXA0A4F0NAHpfDQAUYQ0AuGINAFJkDQDsZQ0AhmcNACppDQDEag0AXmwNAPhtDQCcbw0ANnENANByDQBqdA0ABHYNAKh3DQBCeQ0A3HoNAHZ8DQAafg0AtH8NAE6BDQDygg0AjIQNACaGDQDAhw0AZIkNAP6KDQCYjA0AMo4NANaPDQBwkQ0ACpMNAKSUDQBIlg0A4pcNAHyZDQAgmw0AupwNAFSeDQDunw0AiKENACyjDQDGpA0AYKYNAASoDQCeqQ0AOKsNANKsDQBsrg0AELANAKqxDQBEsw0A3rQNAHi2DQAcuA0AtrkNAFC7DQDqvA0Ajr4NACjADQDCwQ0AZsMNAADFDQCaxg0ANMgNANjJDQByyw0ADM0NAKbODQBK0A0A5NENAH7TDQAY1Q0AvNYNAFbYDQDw2Q0AitsNAC7dDQDI3g0AYuANAPzhDQCg4w0AOuUNANTmDQBu6A0ACOoNAKzrDQBG7Q0A4O4NAHrwDQAe8g0AuPMNAFL1DQDs9g0AkPgNACr6DQDE+w0AaP0NAAL/DQCcAA4ANgIOANoDDgB0BQ4ADgcOAKgIDgBMCg4A5gsOAIANDgAaDw4AvhAOAFgSDgDyEw4AjBUOADAXDgDKGA4AZBoOAP4bDgCYHQ4APB8OANYgDgBwIg4ACiQOAK4lDgBIJw4A4igOAHwqDgAgLA4Aui0OAFQvDgD4MA4AkjIOACw0DgDGNQ4AajcOAAQ5DgCeOg4AODwOANw9DgB2Pw4AEEEOAKpCDgBORA4A6EUOAIJHDgAcSQ4AtkoOAFpMDgD0TQ4Ajk8OAChRDgDMUg4AZlQOAABWDgCaVw4APlkOANhaDgByXA4ADF4OALBfDgBKYQ4A5GIOAH5kDgAiZg4AvGcOAFZpDgD6ag4AlGwOAC5uDgDIbw4AYnEOAAZzDgCgdA4AOnYOANR3DgB4eQ4AEnsOAKx8DgBGfg4A6n8OAISBDgAegw4AuIQOAFyGDgD2hw4AkIkOADSLDgDOjA4AaI4OAAKQDgCmkQ4AQJMOANqUDgB0lg4AGJgOALKZDgBMmw4A5pwOAICeDgAkoA4AvqEOAFijDgDypA4AjKYOADCoDgDKqQ4AZKsOAAitDgCirg4APLAOANaxDgB6sw4AFLUOAK62DgBIuA4A7LkOAIa7DgAgvQ4Aur4OAF7ADgD4wQ4AksMOACzFDgDQxg4AasgOAATKDgCoyw4AQs0OANzODgB20A4AGtIOALTTDgBO1Q4A6NYOAIzYDgAm2g4AwNsOAFrdDgD03g4AmOAOADLiDgDM4w4AZuUOAArnDgCk6A4APuoOANjrDgBy7Q4AFu8OALDwDgBK8g4A7vMOAIj1DgAi9w4AvPgOAGD6DgD6+w4AlP0OAC7/DgDSAA8AbAIPAAYEDwCqBQ8ARAcPAN4IDwB4Cg8AHAwPALYNDwBQDw8A6hAPAIQSDwAoFA8AwhUPAFwXDwD2GA8AkBoPADQcDwDOHQ8AaB8PAAIhDwCmIg8AQCQPANolDwB+Jw8AGCkPALIqDwBMLA8A8C0PAIovDwAkMQ8AvjIPAGI0DwD8NQ8AljcPADA5DwDUOg8AbjwPAAg+DwCsPw8ARkEPAOBCDwB6RA8AFEYPALhHDwBSSQ8A7EoPAIZMDwAqTg8AxE8PAF5RDwD4Ug8AklQPADZWDwDQVw8AalkPAARbDwCoXA8AQl4PANxfDwB2YQ8AGmMPALRkDwBOZg8A8mcPAIxpDwAmaw8AwGwPAGRuDwD+bw8AmHEPADJzDwDWdA8AcHYPAAp4DwCkeQ8ASHsPAOJ8DwB8fg8AFoAPALCBDwBUgw8A7oQPAIiGDwAiiA8AxokPAGCLDwD6jA8Ano4PADiQDwDSkQ8AbJMPABCVDwCqlg8ARJgPAN6ZDwCCmw8AHJ0PALaeDwBQoA8A9KEPAI6jDwAopQ8AwqYPAGaoDwAAqg8AmqsPADStDwDOrg8AcrAPAAyyDwCmsw8AQLUPAOS2DwB+uA8AGLoPALK7DwBWvQ8A8L4PAIrADwAkwg8AyMMPAGLFDwD8xg8AlsgPADrKDwDUyw8Abs0PAAjPDwCs0A8ARtIPAODTDwB61Q8AHtcPALjYDwBS2g8A9tsPAJDdDwAq3w8AxOAPAGjiDwAC5A8AnOUPADbnDwDa6A8AdOoPAA7sDwCo7Q8AQu8PAObwDwCA8g8AGvQPALT1DwBY9w8A8vgPAIz6DwAm/A8Ayv0PAGT/DwD+ABAAmAIQADwEEADWBRAAcAcQAAoJEACuChAASAwQAOINEAB8DxAAIBEQALoSEABUFBAA+BUQAJIXEAAsGRAAxhoQAGocEAAEHhAAnh8QADghEADcIhAAdiQQABAmEACqJxAARCkQAOgqEACCLBAAHC4QALYvEABaMRAA9DIQAI40EAAoNhAAwjcQAGY5EAAAOxAAmjwQAD4+EADYPxAAckEQAAxDEACwRBAASkYQAORHEAB+SRAAIksQALxMEABWThAA8E8QAJRREAAuUxAAyFQQAGxWEAAGWBAAoFkQADpbEADeXBAAeF4QABJgEACsYRAARmMQAOpkEACEZhAAHmgQALhpEABcaxAA9mwQAJBuEAAqcBAAxHEQAGhzEAACdRAAnHYQADZ4EADaeRAAdHsQAA59EACyfhAATIAQAOaBEACAgxAAJIUQAL6GEABYiBAA8okQAJaLEAAwjRAAyo4QAGSQEAAIkhAAopMQADyVEADWlhAAepgQABSaEACumxAASJ0QAOyeEACGoBAAIKIQALqjEABUpRAA+KYQAJKoEAAsqhAAxqsQAGqtEAAErxAAnrAQAEKyEADcsxAAdrUQABC3EAC0uBAATroQAOi7EACCvRAAJr8QAMDAEABawhAA9MMQAJjFEAAyxxAAzMgQAGbKEAAKzBAApM0QAD7PEADY0BAActIQABbUEACw1RAAStcQAO7YEACI2hAAItwQALzdEABW3xAA+uAQAJTiEAAu5BAAyOUQAGznEAAG6RAAoOoQADrsEADe7RAAeO8QABLxEACs8hAAUPQQAOr1EACE9xAAHvkQAML6EABc/BAA9v0QAJr/EAA0AREAzgIRAGgEEQAMBhEApgcRAEAJEQDaChEAfgwRABgOEQCyDxEATBERAPASEQCKFBEAJBYRAL4XEQBYGREA/BoRAJYcEQAwHhEAyh8RAG4hEQAIIxEAoiQRADwmEQDgJxEAeikRABQrEQCuLBEAUi4RAOwvEQCGMREAKjMRAMQ0EQBeNhEA+DcRAJw5EQA2OxEA0DwRAGo+EQAOQBEAqEERAEJDEQDcRBEAdkYRABpIEQC0SREATksRAOhMEQCMThEAJlARAMBREQBaUxEA/lQRAJhWEQAyWBEAzFkRAHBbEQAKXREApF4RAD5gEQDiYREAfGMRABZlEQC6ZhEAVGgRAO5pEQCIaxEALG0RAMZuEQBgcBEA+nERAJ5zEQA4dREA0nYRAGx4EQAQehEAqnsRAER9EQDefhEAeIARAByCEQC2gxEAUIURAOqGEQCOiBEAKIoRAMKLEQBcjREA9o4RAJqQEQA0khEAzpMRAHKVEQAMlxEAppgRAECaEQDkmxEAfp0RABifEQCyoBEAVqIRAPCjEQCKpREAJKcRAMioEQBiqhEA/KsRAJatEQAwrxEA1LARAG6yEQAItBEArLURAEa3EQDguBEAeroRAB68EQC4vREAUr8RAOzAEQCQwhEAKsQRAMTFEQBexxEAAskRAJzKEQA2zBEA2s0RAHTPEQAO0REAqNIRAEzUEQDm1REAgNcRABrZEQC02hEAWNwRAPLdEQCM3xEAJuERAMDiEQBk5BEA/uURAJjnEQA86REA1uoRAHDsEQAK7hEApO8RAEjxEQDi8hEAfPQRABb2EQC69xEAVPkRAO76EQCS/BEALP4RAMb/EQBgARIABAMSAJ4EEgA4BhIA0gcSAHYJEgAQCxIAqgwSAE4OEgDoDxIAghESABwTEgC2FBIAWhYSAPQXEgCOGRIAKBsSAMwcEgBmHhIAACASAJohEgA+IxIA2CQSAHImEgAMKBIApikSAEorEgDkLBIAfi4SABgwEgC8MRIAVjMSAPA0EgCKNhIALjgSAMg5EgBiOxIABj0SAKA+EgA6QBIA1EESAHhDEgASRRIArEYSAEZIEgDqSRIAhEsSAB5NEgC4ThIAXFASAPZREgCQUxIAKlUSAM5WEgBoWBIAAloSAJxbEgA2XRIA2l4SAHRgEgAOYhIAqGMSAExlEgDmZhIAgGgSABpqEgC+axIAWG0SAPJuEgCMcBIAMHISAMpzEgBkdRIACHcSAKJ4EgA8ehIA1nsSAHp9EgAUfxIAroASAEiCEgDsgxIAhoUSACCHEgC6iBIAXooSAPiLEgCSjRIALI8SAMaQEgBqkhIABJQSAJ6VEgA4lxIA3JgSAHaaEgAQnBIAqp0SAE6fEgDooBIAgqISABykEgDApRIAWqcSAPSoEgCOqhIAMqwSAMytEgBmrxIAALESAKSyEgA+tBIA2LUSAHK3EgAWuRIAsLoSAEq8EgDkvRIAiL8SACLBEgC8whIAVsQSAPrFEgCUxxIALskSANLKEgBszBIABs4SAKDPEgBE0RIA3tISAHjUEgAS1hIAttcSAFDZEgDq2hIAhNwSAB7eEgDC3xIAXOESAPbiEgCQ5BIANOYSAM7nEgBo6RIAAusSAKbsEgBA7hIA2u8SAHTxEgAY8xIAsvQSAEz2EgDm9xIAgPkSACT7EgC+/BIAWP4SAPz/EgCWARMAMAMTAMoEEwBuBhMACAgTAKIJEwA8CxMA4AwTAHoOEwAUEBMAuBETAFITEwDsFBMAhhYTACoYEwDEGRMAXhsTAPgcEwCSHhMANiATANAhEwBqIxMABCUTAJ4mEwBCKBMA3CkTAHYrEwAQLRMAtC4TAE4wEwDoMRMAjDMTACY1EwDANhMAWjgTAP45EwCYOxMAMj0TAMw+EwBwQBMACkITAKRDEwBIRRMA4kYTAHxIEwAWShMAuksTAFRNEwDuThMAiFATACJSEwDGUxMAYFUTAPpWEwCUWBMAOFoTANJbEwBsXRMABl8TAKBgEwBEYhMA3mMTAHhlEwASZxMAtmgTAFBqEwDqaxMAjm0TAChvEwDCcBMAXHITAAB0EwCadRMANHcTAM54EwByehMADHwTAKZ9EwBAfxMA5IATAH6CEwAYhBMAsoUTAFaHEwDwiBMAiooTACSMEwDIjRMAYo8TAPyQEwCWkhMAOpQTANSVEwBulxMACJkTAKKaEwBGnBMA4J0TAHqfEwAUoRMAuKITAFKkEwDspRMAhqcTACqpEwDEqhMAXqwTAAKuEwCcrxMANrETANCyEwB0tBMADrYTAKi3EwBCuRMA5roTAIC8EwAavhMAtL8TAE7BEwDywhMAjMQTACbGEwDKxxMAZMkTAP7KEwCYzBMAPM4TANbPEwBw0RMACtMTAK7UEwBI1hMA4tcTAHzZEwAg2xMAutwTAFTeEwDu3xMAkuETACzjEwDG5BMAYOYTAPrnEwCe6RMAOOsTANLsEwBs7hMAEPATAKrxEwBE8xMA3vQTAIL2EwAc+BMAtvkTAFr7EwD0/BMAjv4TACgAFADMARQAZgMUAAAFFACaBhQANAgUANgJFAByCxQADA0UALAOFABKEBQA5BEUAH4TFAAiFRQAvBYUAFYYFADwGRQAlBsUAC4dFADIHhQAYiAUAAYiFACgIxQAOiUUANQmFABuKBQAEioUAKwrFABGLRQA4C4UAIQwFAAeMhQAuDMUAFI1FAD2NhQAkDgUACo6FADEOxQAaD0UAAI/FACcQBQANkIUANpDFAB0RRQADkcUAKhIFABMShQA5ksUAIBNFAAkTxQAvlAUAFhSFADyUxQAllUUADBXFADKWBQAZFoUAAhcFACiXRQAPF8UANZgFABwYhQAFGQUAK5lFABIZxQA4mgUAIZqFAAgbBQAum0UAFRvFAD4cBQAknIUACx0FADGdRQAancUAAR5FACeehQAOHwUANx9FAB2fxQAEIEUAKqCFABOhBQA6IUUAIKHFAAmiRQAwIoUAFqMFAD0jRQAmI8UADKRFADMkhQAZpQUAACWFACklxQAPpkUANiaFABynBQADJ4UALCfFABKoRQA5KIUAH6kFAAiphQAvKcUAFapFAD6qhQAlKwUAC6uFADIrxQAbLEUAAazFACgtBQAOrYUAN63FAB4uRQAErsUALa8FABQvhQA6r8UAITBFAAowxQAwsQUAFzGFAD2xxQAkMkUADTLFADOzBQAaM4UAALQFACm0RQAQNMUANrUFAB01hQAGNgUALLZFABM2xQA8NwUAIreFAAk4BQAvuEUAGLjFAD85BQAluYUADDoFADK6RQAbusUAAjtFACi7hQAPPAUANbxFAB68xQAFPUUAK72FABI+BQA7PkUAIb7FAAg/RQAuv4UAF4AFQD4ARUAkgMVACwFFQDQBhUAaggVAAQKFQCoCxUAQg0VANwOFQB2EBUAGhIVALQTFQBOFRUA6BYVAIwYFQAmGhUAwBsVAFodFQD+HhUAmCAVADIiFQDMIxUAcCUVAAonFQCkKBUAPioVAOIrFQB8LRUAFi8VALAwFQBUMhUA7jMVAIg1FQAiNxUAvDgVAGA6FQD6OxUAlD0VAC4/FQDSQBUAbEIVAAZEFQCgRRUAREcVAN5IFQB4ShUAHEwVALZNFQBQTxUA6lAVAI5SFQAoVBUAwlUVAFxXFQAAWRUAmloVADRcFQDOXRUAcl8VAAxhFQCmYhUAQGQVANplFQB+ZxUAGGkVALJqFQBMbBUA8G0VAIpvFQAkcRUAvnIVAGJ0FQD8dRUAlncVADB5FQDUehUAbnwVAAh+FQCifxUARoEVAOCCFQB6hBUAHoYVALiHFQBSiRUA7IoVAJCMFQAqjhUAxI8VAF6RFQACkxUAnJQVADaWFQDQlxUAdJkVAA6bFQConBUAQp4VANyfFQCAoRUAGqMVALSkFQBOphUA8qcVAIypFQAmqxUAwKwVAGSuFQD+rxUAmLEVADKzFQDWtBUAcLYVAAq4FQCkuRUASLsVAOK8FQB8vhUAIMAVALrBFQBUwxUA7sQVAJLGFQAsyBUAxskVAGDLFQAEzRUAns4VADjQFQDS0RUAbNMVABDVFQCq1hUARNgVAN7ZFQCC2xUAHN0VALbeFQBQ4BUA9OEVAI7jFQAo5RUAzOYVAGboFQAA6hUAmusVAD7tFQDY7hUAcvAVAAzyFQCm8xUASvUVAOT2FQB++BUAGPoVALL7FQBW/RUA8P4VAIoAFgAuAhYAyAMWAGIFFgD8BhYAoAgWADoKFgDUCxYAbg0WABIPFgCsEBYARhIWAOATFgCEFRYAHhcWALgYFgBcGhYA9hsWAJAdFgAqHxYAxCAWAGgiFgACJBYAnCUWAEAnFgDaKBYAdCoWAA4sFgCoLRYATC8WAOYwFgCAMhYAGjQWAL41FgBYNxYA8jgWAIw6FgAmPBYAyj0WAGQ/FgD+QBYAmEIWADxEFgDWRRYAcEcWAApJFgCuShYASEwWAOJNFgCGTxYAIFEWALpSFgBUVBYA+FUWAJJXFgAsWRYAxloWAGpcFgAEXhYAnl8WAEJhFgDcYhYAdmQWABBmFgCqZxYATmkWAOhqFgCCbBYAHG4WAMBvFgBacRYA9HIWAI50FgAodhYAzHcWAGZ5FgAAexYAmnwWAD5+FgDYfxYAcoEWAAyDFgCwhBYASoYWAOSHFgCIiRYAIosWALyMFgBWjhYA+o8WAJSRFgAukxYAyJQWAGyWFgAGmBYAoJkWADqbFgDenBYAeJ4WABKgFgCsoRYAUKMWAOqkFgCEphYAHqgWAMKpFgBcqxYA9qwWAJCuFgAqsBYAzrEWAGizFgACtRYAnLYWAEC4FgDauRYAdLsWAA69FgCyvhYATMAWAObBFgCAwxYAJMUWAL7GFgBYyBYA/MkWAJbLFgAwzRYAys4WAG7QFgAI0hYAotMWADzVFgDg1hYAetgWABTaFgCu2xYAUt0WAOzeFgCG4BYAIOIWALrjFgBe5RYA+OYWAJLoFgAs6hYA0OsWAGrtFgAE7xYAqPAWAELyFgDc8xYAdvUWABr3FgC0+BYATvoWAOj7FgCM/RYAJv8WAMAAFwBaAhcA9AMXAJgFFwAyBxcAzAgXAGYKFwAKDBcApA0XAD4PFwDYEBcAfBIXABYUFwCwFRcAShcXAO4YFwCIGhcAIhwXALwdFwBgHxcA+iAXAJQiFwAuJBcA0iUXAGwnFwAGKRcAqioXAEQsFwDeLRcAeC8XABwxFwC2MhcAUDQXAOo1FwCONxcAKDkXAMI6FwBcPBcAAD4XAJo/FwA0QRcAzkIXAHJEFwAMRhcApkcXAEBJFwDaShcAfkwXABhOFwCyTxcATFEXAPBSFwCKVBcAJFYXAL5XFwBYWRcA/FoXAJZcFwAwXhcA1F8XAG5hFwAIYxcAomQXAEZmFwDgZxcAemkXABRrFwC4bBcAUm4XAOxvFwCGcRcAKnMXAMR0FwBedhcAAngXAJx5FwA2excA0HwXAHR+FwAOgBcAqIEXAEKDFwDchBcAgIYXABqIFwC0iRcATosXAPKMFwCMjhcAJpAXAMCRFwBakxcA/pQXAJiWFwAymBcAzJkXAHCbFwAKnRcApJ4XAEigFwDioRcAfKMXABalFwC6phcAVKgXAO6pFwCIqxcALK0XAMauFwBgsBcA+rEXAJ6zFwA4tRcA0rYXAGy4FwAQuhcAqrsXAES9FwDevhcAgsAXABzCFwC2wxcAUMUXAOrGFwCOyBcAKMoXAMLLFwBczRcAAM8XAJrQFwA00hcAztMXAHLVFwAM1xcAptgXAEraFwDk2xcAft0XABjfFwC84BcAVuIXAPDjFwCK5RcALucXAMjoFwBi6hcA/OsXAKDtFwA67xcA1PAXAG7yFwAS9BcArPUXAEb3FwDg+BcAevoXAB78FwC4/RcAUv8XAPYAGACQAhgAKgQYAMQFGABoBxgAAgkYAJwKGAA2DBgA2g0YAHQPGAAOERgAqBIYAEwUGADmFRgAgBcYABoZGAC0GhgAWBwYAPIdGACMHxgAJiEYAMoiGABkJBgA/iUYAJgnGAA8KRgA1ioYAHAsGAAKLhgAri8YAEgxGADiMhgAfDQYACA2GAC6NxgAVDkYAPg6GACSPBgALD4YAMY/GABqQRgABEMYAJ5EGAA4RhgA3EcYAHZJGAAQSxgAqkwYAE5OGADoTxgAglEYABxTGADAVBgAWlYYAPRXGACOWRgAMlsYAMxcGABmXhgAAGAYAJphGAA+YxgA2GQYAHJmGAAMaBgAsGkYAEprGADkbBgAfm4YACJwGAC8cRgAVnMYAPB0GACUdhgALngYAMh5GABiexgABn0YAKB+GAA6gBgA3oEYAHiDGAAShRgArIYYAFCIGADqiRgAhIsYAB6NGADCjhgAXJAYAPaRGACQkxgAKpUYAM6WGABomBgAApoYAJybGABAnRgA2p4YAHSgGAAOohgAqKMYAEylGADmphgAgKgYACSqGAC+qxgAWK0YAPKuGACWsBgAMLIYAMqzGABktRgACLcYAKK4GAA8uhgA1rsYAHq9GAAUvxgArsAYAFLCGADswxgAhsUYACDHGADEyBgAXsoYAPjLGACSzRgALM8YANDQGABq0hgABNQYAJ7VGABC1xgA3NgYAHbaGAAQ3BgAtN0YAE7fGADo4BgAguIYABzkGADA5RgAWucYAPToGACO6hgAMuwYAMztGABm7xgACvEYAKTyGAA+9BgA2PUYAHz3GAAW+RgAsPoYAEr8GADu/RgAiP8YACIBGQDGAhkAYAQZAPoFGQCUBxkALgkZANIKGQBsDBkABg4ZAKAPGQA6ERkA3hIZAHgUGQASFhkAthcZAFAZGQDqGhkAhBwZACgeGQDCHxkAXCEZAPYiGQCaJBkANCYZAM4nGQBoKRkADCsZAKYsGQBALhkA5C8ZAH4xGQAYMxkAsjQZAEw2GQDwNxkAijkZACQ7GQC+PBkAWD4ZAPw/GQCWQRkAMEMZAMpEGQBuRhkACEgZAKJJGQA8SxkA4EwZAHpOGQAUUBkAuFEZAFJTGQDsVBkAhlYZACBYGQDEWRkAXlsZAPhcGQCcXhkANmAZANBhGQBqYxkADmUZAKhmGQBCaBkA3GkZAIBrGQAabRkAtG4ZAE5wGQDycRkAjHMZACZ1GQDAdhkAZHgZAP55GQCYexkAMn0ZAMx+GQBwgBkACoIZAKSDGQA+hRkA4oYZAHyIGQAWihkAsIsZAFSNGQDujhkAiJAZACKSGQDGkxkAYJUZAPqWGQCemBkAOJoZANKbGQBsnRkAEJ8ZAKqgGQBEohkA3qMZAIKlGQAcpxkAtqgZAFCqGQD0qxkAjq0ZACivGQDCsBkAXLIZAAC0GQCatRkANLcZAM64GQByuhkADLwZAKa9GQBAvxkA5MAZAH7CGQAYxBkAssUZAFbHGQDwyBkAisoZACTMGQDIzRkAYs8ZAPzQGQCW0hkAOtQZANTVGQBu1xkAEtkZAKzaGQBG3BkA4N0ZAITfGQAe4RkAuOIZAFLkGQD25RkAkOcZACrpGQDE6hkAaOwZAALuGQCc7xkANvEZANDyGQB09BkADvYZAKj3GQBC+RkA3PoZAID8GQAa/hkAtP8ZAFgBGgDyAhoAjAQaACYGGgDKBxoAZAkaAP4KGgCYDBoAPA4aANYPGgBwERoAFBMaAK4UGgBIFhoA4hcaAIYZGgAgGxoAxBwaAFQeGgDuHxoAkiEaACwjGgDGJBoAYCYaAPonGgCeKRoAOCsaANIsGgB2LhoAEDAaAKoxGgBEMxoA6DQaAII2GgAcOBoAtjkaAFo7GgD0PBoAjj4aADJAGgDMQRoAZkMaAABFGgCkRhoAPkgaANhJGgBySxoADE0aALBOGgBKUBoA5FEaAH5TGgAiVRoAvFYaAFZYGgDwWRoAilsaAC5dGgDIXhoAYmAaAPxhGgCgYxoAOmUaANRmGgBuaBoAEmoaAKxrGgBGbRoA4G4aAIRwGgAechoAuHMaAFx1GgD2dhoAkHgaACp6GgDOexoAaH0aAAJ/GgCcgBoAQIIaANqDGgB0hRoAGIcaALKIGgBMihoA5osaAICNGgAkjxoAvpAaAFiSGgDykxoAjJUaADCXGgDKmBoAZJoaAP6bGgCinRoAPJ8aANagGgBwohoAFKQaAK6lGgBIpxoA4qgaAIaqGgAgrBoAuq0aAF6vGgD4sBoAkrIaACy0GgDQtRoAarcaAAS5GgCeuhoAQrwaANy9GgB2vxoAEMEaALTCGgBOxBoA6MUaAILHGgAmyRoAwMoaAFrMGgD0zRoAjs8aADLRGgDM0hoAZtQaAADWGgCk1xoAPtkaANjaGgBy3BoAFt4aALDfGgBK4RoA7uIaAIjkGgAi5hoAvOcaAGDpGgD66hoAlOwaAC7uGgDS7xoAbPEaAAbzGgCg9BoARPYaAN73GgB4+RoAEvsaAKz8GgBQ/hoA6v8aAIQBGwAeAxsAwgQbAFwGGwD2BxsAkAkbADQLGwDODBsAaA4bAAIQGwCmERsAQBMbANoUGwB+FhsAGBgbALIZGwBMGxsA8BwbAIoeGwAkIBsAviEbAGIjGwD8JBsAliYbADAoGwDUKRsAbisbAAgtGwCiLhsAPDAbAOAxGwB6MxsAFDUbALg2GwBSOBsA7DkbAIY7GwAqPRsAxD4bAF5AGwD4QRsAnEMbADZFGwDQRhsAakgbAA5KGwCoSxsAQk0bANxOGwB2UBsAGlIbALRTGwBOVRsA6FYbAIxYGwAmWhsAwFsbAFpdGwD0XhsAmGAbADJiGwDMYxsAcGUbAApnGwCkaBsAPmobAOJrGwB8bRsAFm8bALBwGwBUchsA7nMbAIh1GwAidxsAxngbAGB6GwD6exsAlH0bADh/GwDSgBsAbIIbAAaEGwCqhRsARIcbAN6IGwCCihsAHIwbALaNGwBQjxsA9JAbAI6SGwAolBsAwpUbAFyXGwAAmRsAmpobADScGwDOnRsAaJ8bAAyhGwCmohsAQKQbANqlGwB+pxsAGKkbALKqGwBWrBsA8K0bAIqvGwAksRsAyLIbAGK0GwD8tRsAlrcbADq5GwDUuhsAbrwbABK+GwCsvxsARsEbAODCGwB6xBsAHsYbALjHGwBSyRsA7MobAJDMGwAqzhsAxM8bAF7RGwD40hsAnNQbADbWGwDQ1xsAatkbAA7bGwCo3BsAQt4bANzfGwCA4RsAGuMbALTkGwBY5hsA8ucbAIzpGwAm6xsAyuwbAGTuGwD+7xsAmPEbADzzGwDW9BsAcPYbAAr4GwCu+RsASPsbAOL8GwB8/hsAIAAcALoBHABUAxwA7gQcAJIGHAAsCBwAxgkcAGALHAD6DBwAng4cADgQHADSERwAbBMcABAVHACqFhwARBgcAN4ZHACCGxwAHB0cALYeHABaIBwA9CEcAI4jHAAoJRwAzCYcAGYoHAAAKhwAmiscAD4tHADYLhwAcjAcAAwyHACwMxwASjUcAOQ2HAB+OBwAIjocALw7HABWPRwA8D4cAIpAHAAuQhwAyEMcAGJFHAAGRxwAoEgcADpKHADUSxwAeE0cABJPHACsUBwARlIcAOpTHACEVRwAHlccALhYHABcWhwA9lscAJBdHAAqXxwAzmAcAGhiHAACZBwAnGUcADZnHADaaBwAdGocAA5sHACobRwATG8cAOZwHACAchwAGnQcAL51HABYdxwA8ngcAIx6HAAwfBwAyn0cAGR/HAAIgRwAooIcADyEHADWhRwAcIccABSJHACuihwASIwcAOyNHACGjxwAIJEcALqSHABelBwA+JUcAJKXHAAsmRwA0JocAGqcHAAEnhwAnp8cADihHADcohwAdqQcABCmHACqpxwATqkcAOiqHACCrBwAHK4cAMCvHABasRwA9LIcAI60HAAythwAzLccAGa5HAAAuxwApLwcAD6+HADYvxwAfMEcABbDHACwxBwASsYcAO7HHACIyRwAIsscALzMHABgzhwA+s8cAJTRHAAu0xwAyNQcAGzWHAAG2BwAoNkcADrbHADe3BwAeN4cABLgHACs4RwAUOMcAOrkHACE5hwAHugcAMLpHABc6xwA9uwcAJDuHAA08BwAzvEcAGjzHAAC9RwApvYcAED4HADa+RwAdPscABj9HACy/hwATAAdAPABHQCKAx0AJAUdAL4GHQBiCB0A/AkdAJYLHQAwDR0Ayg4dAG4QHQAIEh0AohMdADwVHQDgFh0AehgdABQaHQCuGx0ASB0dAOweHQCGIB0AICIdAMQjHQBeJR0A+CYdAJIoHQA2Kh0A0CsdAGotHQAELx0AqDAdAEIyHQDcMx0AgDUdABo3HQC0OB0ATjodAPI7HQCMPR0AJj8dAMBAHQBaQh0A/kMdAJhFHQAyRx0AzEgdAHBKHQAKTB0ApE0dAD5PHQDiUB0AfFIdABZUHQCwVR0AVFcdAO5YHQCIWh0AIlwdAMZdHQBgXx0A+mAdAJRiHQA4ZB0A0mUdAGxnHQAGaR0AoGodAERsHQDebR0AeG8dABJxHQC2ch0AUHQdAOp1HQCEdx0AKHkdAMJ6HQBcfB0AAH4dAJp/HQA0gR0AzoIdAHKEHQAMhh0ApocdAECJHQDkih0AfowdABiOHQCyjx0AVpEdAPCSHQCKlB0AJJYdAMiXHQBimR0A/JodAJacHQA6nh0A1J8dAG6hHQAIox0ArKQdAEamHQDgpx0AeqkdABSrHQC4rB0AUq4dAOyvHQCGsR0AKrMdAMS0HQBeth0A+LcdAJy5HQA2ux0A0LwdAGq+HQAOwB0AqMEdAELDHQDmxB0AgMYdABrIHQC0yR0AWMsdAPLMHQCMzh0AJtAdAMrRHQBk0x0A/tQdAJjWHQA82B0A1tkdAHDbHQAK3R0ApN4dAEjgHQDi4R0AfOMdABblHQC65h0AVOgdAO7pHQCI6x0ALO0dAMbuHQBg8B0A+vEdAJ7zHQA49R0A0vYdAGz4HQAQ+h0AqvsdAET9HQDo/h0AggAeABwCHgC2Ax4AWgUeAPQGHgCOCB4AKAoeAMwLHgBmDR4AAA8eAJoQHgA+Eh4A2BMeAHIVHgAMFx4AphgeAEoaHgDkGx4Afh0eABgfHgC8IB4AViIeAPAjHgCKJR4ALiceAMgoHgBiKh4A/CseAKAtHgA6Lx4A1DAeAG4yHgASNB4ArDUeAEY3HgDqOB4AhDoeAB48HgC4PR4AXD8eAPZAHgCQQh4AKkQeAM5FHgBoRx4AAkkeAJxKHgA2TB4A2k0eAHRPHgAOUR4AqFIeAExUHgDmVR4AgFceABpZHgC+Wh4AWFweAPJdHgCMXx4AMGEeAMpiHgBkZB4A/mUeAJhnHgA8aR4A1moeAHBsHgAUbh4Arm8eAEhxHgDich4AhnQeACB2HgC6dx4AVHkeAPh6HgCSfB4ALH4eAMZ/HgBqgR4ABIMeAJ6EHgA4hh4A3IceAHaJHgAQix4AtIweAE6OHgDojx4AgpEeAByTHgDAlB4AWpYeAPSXHgCOmR4AMpseAMycHgBmnh4AAKAeAJqhHgA+ox4A2KQeAHKmHgAWqB4AsKkeAEqrHgDkrB4Afq4eACKwHgC8sR4AVrMeAPC0HgCUth4ALrgeAMi5HgBsux4ABr0eAKC+HgA6wB4A3sEeAHjDHgASxR4ArMYeAFDIHgDqyR4AhMseACjNHgDCzh4AXNAeAPbRHgCQ0x4ANNUeAM7WHgBo2B4AAtoeAKbbHgBA3R4A2t4eAHTgHgAO4h4AsuMeAEzlHgDm5h4AgOgeACTqHgC+6x4AWO0eAPLuHgCW8B4AMPIeAMrzHgBu9R4ACPceAKL4HgA8+h4A4PseAHr9HgAU/x4ArgAfAFICHwDsAx8AhgUfACAHHwDECB8AXgofAPgLHwCSDR8ANg8fANAQHwBqEh8ABBQfAJ4VHwBCFx8A3BgfAHYaHwAQHB8AtB0fAE4fHwDoIB8AgiIfACYkHwDAJR8AWicfAP4oHwCYKh8AMiwfAMwtHwBwLx8ACjEfAKQyHwA+NB8A4jUfAHw3HwAWOR8AsDofAFQ8HwDuPR8AiD8fACJBHwDGQh8AYEQfAPpFHwCURx8ALkkfANJKHwBsTB8ABk4fAKBPHwBEUR8A3lIfAHhUHwASVh8AtlcfAFBZHwDqWh8AhFwfACheHwDCXx8AXGEfAPZiHwCaZB8ANGYfAM5nHwBoaR8ADGsfAKZsHwBAbh8A2m8fAH5xHwAYcx8AsnQfAEx2HwDwdx8AinkfACR7HwC+fB8AYn4fAPx/HwCWgR8AMIMfANSEHwBuhh8ACIgfAKyJHwBGix8A4IwfAHqOHwAekB8AuJEfAFKTHwDslB8AkJYfACqYHwDEmR8AXpsfAPicHwCcnh8ANqAfANChHwBqox8ABKUfAKimHwBCqB8A3KkfAICrHwAarR8AtK4fAE6wHwDosR8AjLMfACa1HwDAth8AZLgfAP65HwCYux8AMr0fANa+HwBwwB8ACsIfAKTDHwBIxR8A4sYfAHzIHwAWyh8AussfAFTNHwDuzh8AktAfACzSHwDG0x8AYNUfAATXHwCe2B8AONofANLbHwBs3R8AEN8fAKrgHwBE4h8A3uMfAILlHwAc5x8AtugfAFDqHwDq6x8Aju0fACjvHwDC8B8AZvIfAAD0HwCa9R8ANPcfANj4HwBy+h8ADPwfAKb9HwBK/x8A5AAgAH4CIAAYBCAAvAUgAFYHIADwCCAAlAogAC4MIADIDSAAYg8gAPwQIACgEiAAOhQgANQVIABuFyAAEhkgAKwaIABGHCAA4B0gAHofIAAeISAAuCIgAFIkIADsJSAAkCcgACopIADEKiAAaCwgAAIuIACcLyAANjEgANoyIAB0NCAADjYgAKg3IABMOSAA5jogAIA8IAAaPiAAvj8gAFhBIADyQiAAlkQgADBGIADKRyAAZEkgAP5KIACiTCAAPE4gANZPIABwUSAAClMgAK5UIABIViAA4lcgAHxZIAAgWyAAulwgAFReIADuXyAAkmEgACxjIADGZCAAamYgAARoIACeaSAAOGsgANxsIAB2biAAEHAgAKpxIABOcyAA6HQgAIJ2IAAceCAAwHkgAFp7IAD0fCAAjn4gACiAIADMgSAAZoMgAACFIACkhiAAPoggANiJIAByiyAAFo0gALCOIABKkCAA5JEgAIiTIAAilSAAvJYgAFaYIAD6mSAAlJsgAC6dIADIniAAbKAgAAaiIACgoyAAOqUgANSmIAB4qCAAEqogAKyrIABGrSAA6q4gAISwIAAesiAAuLMgAFy1IAD2tiAAkLggACq6IADOuyAAaL0gAAK/IACcwCAAQMIgANrDIAB0xSAADscgALLIIABMyiAA5ssgAIrNIAAkzyAAvtAgAFjSIAD80yAAltUgADDXIADK2CAAbtogAAjcIACi3SAAPN8gAODgIAB64iAAFOQgAK7lIABI5yAA7OggAIbqIAAg7CAAuu0gAF7vIAD48CAAkvIgACz0IADQ9SAAavcgAAT5IACe+iAAQvwgANz9IAB2/yAAEAEhALQCIQBOBCEA6AUhAIwHIQAmCSEAwAohAFoMIQD+DSEAmA8hADIRIQDMEiEAZhQhAAoWIQCkFyEAPhkhANgaIQB8HCEAFh4hALAfIQBKISEA5CIhAIgkIQAiJiEAvCchAGApIQD6KiEAlCwhAC4uIQDSLyEAbDEhAAYzIQCgNCEARDYhAN43IQB4OSEAHDshALY8IQBQPiEA6j8hAI5BIQAoQyEAwkQhAFxGIQD2RyEAmkkhADRLIQDOTCEAaE4hAAxQIQCmUSEAQFMhANpUIQB0ViEAGFghALJZIQBMWyEA5lwhAIpeIQAkYCEAvmEhAGJjIQD8ZCEAlmYhADBoIQDUaSEAbmshAAhtIQCibiEARnAhAOBxIQB6cyEAHnUhALh2IQBSeCEA7HkhAJB7IQAqfSEAxH4hAF6AIQD4gSEAnIMhADaFIQDQhiEAaoghAA6KIQCoiyEAQo0hANyOIQCAkCEAGpIhALSTIQBOlSEA8pYhAIyYIQAmmiEAypshAGSdIQD+niEAmKAhADKiIQDWoyEAcKUhAAqnIQCkqCEASKohAOKrIQB8rSEAFq8hALCwIQBUsiEA7rMhAIi1IQAityEAxrghAGC6IQD6uyEAlL0hADi/IQDSwCEAbMIhABDEIQCqxSEARMchAN7IIQCCyiEAHMwhALbNIQBQzyEA9NAhAI7SIQAo1CEAwtUhAGbXIQAA2SEAmtohADTcIQDY3SEAct8hAAzhIQCm4iEASuQhAOTlIQB+5yEAGOkhALzqIQBW7CEA8O0hAIrvIQAk8SEAyPIhAGL0IQD89SEAlvchADr5IQDU+iEAbvwhAAj+IQCs/yEARgEiAOACIgB6BCIAHgYiALgHIgBSCSIA9goiAJAMIgAqDiIAxA8iAGgRIgACEyIAnBQiADYWIgDaFyIAdBkiAA4bIgCoHCIATB4iAOYfIgCAISIAGiMiALQkIgBYJiIA8iciAIwpIgAmKyIAyiwiAGQuIgD+LyIAmDEiADwzIgDWNCIAcDYiAAo4IgCuOSIASDsiAOI8IgB8PiIAIEAiALpBIgBUQyIA7kQiAJJGIgAsSCIAxkkiAGpLIgAETSIAnk4iADhQIgDcUSIAdlMiABBVIgCqViIATlgiAOhZIgCCWyIAHF0iALZeIgBaYCIA9GEiAI5jIgAoZSIAzGYiAGZoIgAAaiIAmmsiAD5tIgDYbiIAcnAiAAxyIgCwcyIASnUiAOR2IgB+eCIAInoiALx7IgBWfSIA8H4iAJSAIgAugiIAyIMiAGKFIgAGhyIAoIgiADqKIgDeiyIAeI0iABKPIgCskCIAUJIiAOqTIgCElSIAHpciAMyYIgBmmiIAAJwiAJqdIgA+nyIA2KAiAHKiIgAWpCIAsKUiAEqnIgDkqCIAiKoiACKsIgC8rSIAVq8iAPCwIgCUsiIALrQiAMi1IgBityIABrkiAKC6IgA6vCIA1L0iAG6/IgASwSIArMIiAEbEIgDgxSIAhMciAB7JIgC4yiIAXMwiAPbNIgCQzyIAKtEiAM7SIgBo1CIAAtYiAJzXIgBA2SIA2toiAHTcIgAY3iIAst8iAEzhIgDm4iIAgOQiACTmIgC+5yIAWOkiAPzqIgCW7CIAMO4iAMrvIgBk8SIACPMiAKL0IgA89iIA1vciAHr5IgAU+yIArvwiAEj+IgDi/yIAhgEjACADIwC6BCMAVAYjAPgHIwCSCSMALAsjAMYMIwBqDiMABBAjAJ4RIwBCEyMA3BQjAHYWIwAQGCMAtBkjAE4bIwDoHCMAgh4jACYgIwDAISMAWiMjAPQkIwCYJiMAMigjAMwpIwBmKyMACi0jAKQuIwA+MCMA2DEjAHwzIwAWNSMAsDYjAEo4IwDkOSMAiDsjACI9IwC8PiMAVkAjAPpBIwCUQyMALkUjAMhGIwBsSCMABkojAKBLIwA6TSMA3k4jAHhQIwASUiMAtlMjAFBVIwDqViMAhFgjAChaIwDCWyMAXF0jAPZeIwCaYCMANGIjAM5jIwBoZSMADGcjAKZoIwBAaiMA2msjAH5tIwAYbyMAsnAjAExyIwDmcyMAinUjACR3IwC+eCMAWHojAPx7IwCWfSMAMH8jAMqAIwBugiMACIQjAKKFIwA8hyMA4IgjAHqKIwAUjCMAuI0jAFKPIwDskCMAhpIjACqUIwDElSMAXpcjAPiYIwCcmiMANpwjANCdIwBqnyMADqEjAKiiIwBCpCMA3KUjAHanIwAaqSMAtKojAE6sIwDyrSMAjK8jACaxIwDAsiMAWrQjAP61IwCYtyMAMrkjANa6IwBwvCMACr4jAKS/IwBIwSMA4sIjAHzEIwAWxiMAuscjAFTJIwDuyiMAiMwjACLOIwDGzyMAYNEjAPrSIwCU1CMAONYjANLXIwBs2SMABtsjAKDcIwBE3iMA3t8jAHjhIwAc4yMAtuQjAFDmIwDq5yMAjukjACjrIwDC7CMAXO4jAADwIwCa8SMANPMjAM70IwBy9iMADPgjAKb5IwBA+yMA5PwjAH7+IwAYACQAsgEkAFYDJADwBCQAigYkAC4IJADICSQAYgskAPwMJACgDiQAOhAkANQRJABuEyQAEhUkAKwWJABGGCQA4BkkAHobJAAeHSQAuB4kAFIgJADsISQAkCMkAColJADEJiQAXigkAPgpJACcKyQANi0kANAuJABqMCQADjIkAKgzJABCNSQA5jYkAIA4JAAaOiQAtDskAFg9JADyPiQAjEAkACZCJADKQyQAZEUkAP5GJACiSCQAPEokANZLJABwTSQAFE8kAK5QJABIUiQA4lMkAHxVJAAgVyQAulgkAFRaJADuWyQAiF0kACxfJADGYCQAYGIkAPpjJACeZSQAOGckANJoJABsaiQAEGwkAKptJABEbyQA6HAkAIJyJAAcdCQAtnUkAFp3JAD0eCQAjnokACh8JADMfSQAZn8kAACBJACagiQAPoQkANiFJAByhyQADIkkALCKJABKjCQA5I0kAH6PJAAYkSQAvJIkAFaUJADwlSQAipckAC6ZJADImiQAYpwkAPydJACgnyQAOqEkANSiJAB4pCQAEqYkAKynJABGqSQA6qokAISsJAAeriQAuK8kAFyxJAD2siQAkLQkACq2JADYtyQAcrkkAAy7JACwvCQASr4kAOS/JAB+wSQAGMMkALzEJABWxiQA8MckAJTJJAAuyyQAyMwkAGLOJAAG0CQAoNEkADrTJADU1CQAeNYkABLYJACs2SQARtskAOrcJACE3iQAHuAkALjhJABc4yQA9uQkAJDmJAAq6CQAzukkAGjrJAAC7SQAnO4kADbwJADa8SQAdPMkAA71JACo9iQATPgkAOb5JACA+yQAGv0kAL7+JABYACUA8gElAIwDJQAwBSUAygYlAGQIJQD+CSUAogslADwNJQDWDiUAcBAlABQSJQCuEyUASBUlAOwWJQCGGCUAIBolALobJQBeHSUA+B4lAJIgJQAsIiUA0CMlAGolJQAEJyUAniglADgqJQDcKyUAdi0lABAvJQCqMCUATjIlAOgzJQCCNSUAHDclAMA4JQBaOiUA9DslAI49JQAyPyUAzEAlAGZCJQAARCUApEUlAD5HJQDYSCUAckolABZMJQCwTSUASk8lAO5QJQCIUiUAIlQlALxVJQBgVyUA+lglAJRaJQAuXCUAyF0lAGxfJQAGYSUAoGIlADpkJQDeZSUAeGclABJpJQCsaiUARmwlAOptJQCEbyUAHnElAMJyJQBcdCUA9nUlAJB3JQA0eSUAznolAGh8JQACfiUApn8lAECBJQDagiUAdIQlABiGJQCyhyUATIklAPCKJQCKjCUAJI4lAL6PJQBYkSUA/JIlAJaUJQAwliUAypclAG6ZJQAImyUAopwlADyeJQDWnyUAeqElABSjJQCupCUASKYlAOynJQCGqSUAIKslAMSsJQBeriUA+K8lAJKxJQA2syUA0LQlAGq2JQAEuCUAqLklAEK7JQDcvCUAgL4lABrAJQC0wSUATsMlAOjEJQCMxiUAJsglAMDJJQBkyyUACM0lAKLOJQBG0CUA4NElAHrTJQAU1SUAuNYlAFLYJQDs2SUAhtslACDdJQDE3iUAXuAlAPjhJQCS4yUALOUlANDmJQBq6CUABOolAJ7rJQBC7SUA3O4lAHbwJQAa8iUAtPMlAE71JQDo9iUAjPglACb6JQDA+yUAWv0lAP7+JQCYACYAMgImAMwDJgBwBSYACgcmAKQIJgA+CiYA4gsmAHwNJgAWDyYAsBAmAFQSJgDuEyYAiBUmACIXJgDGGCYAYBomAPobJgCUHSYALh8mANIgJgBsIiYABiQmAKAlJgBEJyYA3igmAHgqJgASLCYAti0mAFAvJgDqMCYAhDImACg0JgDCNSYAXDcmAAA5JgCaOiYANDwmAM49JgByPyYADEEmAKZCJgBARCYA5EUmAH5HJgAYSSYAskomAFZMJgDwTSYAik8mACRRJgC+UiYAYlQmAPxVJgCWVyYAMFkmANRaJgBuXCYACF4mAKJfJgBGYSYA4GImAHpkJgAUZiYAuGcmAFJpJgDsaiYAkGwmACpuJgDEbyYAXnEmAAJzJgCcdCYANnYmANB3JgB0eSYADnsmAKh8JgBCfiYA3H8mAICBJgAagyYAtIQmAE6GJgDyhyYAjIkmACaLJgDAjCYAZI4mAP6PJgCYkSYAMpMmANaUJgBwliYACpgmAKSZJgBImyYA4pwmAHyeJgAWoCYAuqEmAFSjJgDupCYAiKYmACyoJgDGqSYAYKsmAAStJgCeriYAOLAmANKxJgB2syYAELUmAKq2JgBEuCYA3rkmAIK7JgAcvSYAtr4mAFDAJgD0wSYAjsMmACjFJgDCxiYAZsgmAADKJgCayyYANM0mANjOJgBy0CYADNImAKbTJgBK1SYA5NYmAH7YJgAY2iYAvNsmAFbdJgDw3iYAiuAmAC7iJgDI4yYAYuUmAPzmJgCg6CYAOuomANTrJgBu7SYACO8mAKzwJgBG8iYA4PMmAIT1JgAe9yYAuPgmAFL6JgD2+yYAkP0mACr/JgDEACcAaAInAAIEJwCcBScAQAcnANoIJwB0CicADgwnALINJwBMDycA5hAnAIASJwAaFCcAvhUnAFgXJwDyGCcAjBonACYcJwDKHScAZB8nAP4gJwCiIicAPCQnANYlJwBwJycACiknAK4qJwBILCcA4i0nAHwvJwAgMScAujInAFQ0JwD4NScAkjcnACw5JwDGOicAajwnAAQ+JwCePycAOEEnANxCJwB2RCcAEEYnALRHJwBOSScA6EonAIJMJwAcTicAwE8nAFpRJwD0UicAjlQnAChWJwDMVycAZlknAABbJwCaXCcAPl4nANhfJwByYScADGMnALBkJwBKZicA5GcnAIhpJwAiaycAvGwnAFZuJwD6bycAlHEnAC5zJwDIdCcAbHYnAAZ4JwCgeScAOnsnAN58JwB4ficAEoAnAKyBJwBQgycA6oQnAISGJwAeiCcAwoknAFyLJwD2jCcAkI4nACqQJwDOkScAaJMnAAKVJwCclicAQJgnANqZJwB0mycADp0nALKeJwBMoCcA5qEnAICjJwAkpScAvqYnAFioJwD8qScAlqsnADCtJwDKricAbrAnAAiyJwCisycAPLUnAOC2JwB6uCcAFLonAK67JwBSvScA7L4nAIbAJwAgwicAxMMnAF7FJwD4xicAksgnACzKJwDQyycAas0nAATPJwCe0CcAQtInANzTJwB21ScAENcnALTYJwBO2icA6NsnAIzdJwAm3ycAwOAnAFriJwD+4ycAmOUnADLnJwDM6CcAcOonAArsJwCk7ScAPu8nANjwJwB88icAFvQnALD1JwBK9ycA7vgnAIj6JwAi/CcAvP0nAGD/JwD6ACgAlAIoADgEKADSBSgAbAcoAAYJKACqCigARAwoAN4NKAB4DygAHBEoALYSKABQFCgA6hUoAIQXKAAoGSgAwhooAFwcKAD2HSgAmh8oADQhKADOIigAaCQoAAImKACmJygAQCkoANoqKAB+LCgAGC4oALIvKABMMSgA8DIoAIo0KAAkNigAvjcoAGI5KAD8OigAljwoADA+KADUPygAbkEoAAhDKACiRCgARkYoAOBHKAB6SSgAHksoALhMKABSTigA7E8oAJBRKAAqUygAxFQoAF5WKAD4VygAnFkoADZbKADQXCgAal4oAA5gKACoYSgAQmMoANxkKAB2ZigAGmgoALRpKABOaygA6GwoAIxuKAAmcCgAwHEoAGRzKAD+dCgAmHYoADJ4KADWeSgAcHsoAAp9KACkfigASIAoAOKBKAB8gygAIIUoALqGKABUiCgA7okoAJKLKAAsjSgAxo4oAGCQKAD6kSgAnpMoADiVKADSligAbJgoABCaKACqmygARJ0oAN6eKAB4oCgAHKIoALajKABQpSgA6qYoAI6oKAAoqigAwqsoAGatKAAArygAmrAoADSyKADYsygAcrUoAAy3KACmuCgASrooAOS7KAB+vSgAIr8oALzAKABWwigA8MMoAIrFKAAuxygAyMgoAGLKKAD8yygAls0oADrPKADU0CgAbtIoAAjUKACs1SgARtcoAODYKAB62igAHtwoALjdKABS3ygA9uAoAJDiKAAq5CgAxOUoAGjnKAAC6SgAnOooADbsKADa7SgAdO8oAA7xKACo8igATPQoAOb1KACA9ygAGvkoAL76KABY/CgA8v0oAIz/KAAwASkAygIpAGQEKQD+BSkAogcpADwJKQDWCikAcAwpABQOKQCuDykASBEpAOISKQCGFCkAIBYpALoXKQBUGSkA7hopAJIcKQAsHikAxh8pAGAhKQAEIykAniQpADgmKQDSJykAdikpABArKQCqLCkARC4pAOgvKQCCMSkAHDMpAMA0KQBaNikA9DcpAI45KQAyOykAzDwpAGY+KQAAQCkApEEpAD5DKQDYRCkAckYpABZIKQCwSSkASkspAORMKQCITikAIlApALxRKQBWUykA+lQpAJRWKQAuWCkAyFkpAGJbKQAGXSkAoF4pADpgKQDUYSkAeGMpABJlKQCsZikARmgpAOppKQCEaykAHm0pALhuKQBccCkA9nEpAJBzKQAqdSkAznYpAGh4KQACeikAnHspAEB9KQDafikAdIApABiCKQCygykATIUpAOaGKQCKiCkAJIopAL6LKQBYjSkA/I4pAJaQKQAwkikAypMpAGSVKQAIlykAopgpADyaKQDWmykAep0pABSfKQCuoCkASKIpAOKjKQCGpSkAIKcpALqoKQBeqikA+KspAJKtKQAsrykA0LApAGqyKQAEtCkAqLUpAEK3KQDcuCkAdropABq8KQC0vSkATr8pAOjAKQCCwikAJsQpAMDFKQBaxykA9MgpAJjKKQAyzCkAzM0pAGbPKQAA0SkApNIpAD7UKQDY1SkAfNcpABbZKQCw2ikAStwpAO7dKQCI3ykAIuEpALziKQBg5CkA+uUpAJTnKQA46SkA0uopAGzsKQAG7ikAqu8pAETxKQDe8ikAePQpABL2KQC29ykAUPkpAOr6KQCE/CkAKP4pAML/KQBcASoA9gIqAJAEKgA0BioAzgcqAGgJKgAMCyoApgwqAEAOKgDkDyoAfhEqABgTKgCyFCoATBYqAPAXKgCKGSoAJBsqAL4cKgBiHioA/B8qAJYhKgAwIyoAyiQqAG4mKgAIKCoAoikqADwrKgDgLCoAei4qABQwKgC4MSoAUjMqAOw0KgCGNioAKjgqAMQ5KgBeOyoA+DwqAJw+KgA2QCoA0EEqAGpDKgAORSoAqEYqAEJIKgDcSSoAgEsqABpNKgC0TioATlAqAPJRKgCMUyoAJlUqAMBWKgBkWCoA/lkqAJhbKgAyXSoA1l4qAHBgKgAKYioApGMqAD5lKgDiZioAfGgqABZqKgCwayoAVG0qAO5uKgCIcCoAInIqAMZzKgBgdSoA+nYqAJ54KgA4eioA0nsqAGx9KgAQfyoAqoAqAESCKgDegyoAgoUqAByHKgC2iCoAUIoqAPSLKgCOjSoAKI8qAMKQKgBmkioAAJQqAJqVKgA0lyoAzpgqAHKaKgAMnCoApp0qAECfKgDkoCoAfqIqABikKgCypSoAVqcqAPCoKgCKqioAJKwqAMitKgBiryoA/LAqAKCyKgA6tCoA1LUqAG63KgASuSoArLoqAEa8KgDgvSoAhL8qAB7BKgC4wioAUsQqAPbFKgCQxyoAKskqAMTKKgBezCoAAs4qAJzPKgA20SoA0NIqAHTUKgAO1ioAqNcqAELZKgDm2ioAgNwqABreKgC03yoAWOEqAPLiKgCM5CoAMOYqAMrnKgBk6SoA/uoqAKLsKgA87ioA1u8qAHDxKgAU8yoArvQqAEj2KgDi9yoAfPkqACD7KgC6/CoAVP4qAO7/KgCSASsALAMrAMYEKwBgBisABAgrAJ4JKwA4CysA0gwrAHYOKwAQECsAqhErAEQTKwDoFCsAghYrABwYKwC2GSsAWhsrAPQcKwCOHisAKCArAMIhKwBmIysAACUrAJomKwA0KCsA2CkrAHIrKwAMLSsAsC4rAEowKwDkMSsAfjMrACI1KwC8NisAVjgrAPA5KwCUOysALj0rAMg+KwBsQCsABkIrAKBDKwA6RSsA3kYrAHhIKwASSisArEsrAEZNKwDqTisAhFArAB5SKwC4UysAXFUrAPZWKwCQWCsAKlorAMRbKwBoXSsAAl8rAJxgKwBAYisA2mMrAHRlKwAOZysAsmgrAExqKwDmaysAgG0rABpvKwC+cCsAWHIrAPJzKwCMdSsAMHcrAMp4KwBkeisACHwrAKJ9KwA8fysA1oArAHqCKwAUhCsAroUrAEiHKwDsiCsAhoorACCMKwDEjSsAXo8rAPiQKwCSkisALJQrANCVKwBqlysABJkrAJ6aKwBCnCsA3J0rAHafKwAQoSsAqqIrAE6kKwDopSsAgqcrABypKwDAqisAWqwrAPStKwCOrysAMrErAMyyKwBmtCsACrYrAKS3KwA+uSsA2LorAHy8KwAWvisAsL8rAErBKwDuwisAiMQrACLGKwC8xysAYMkrAPrKKwCUzCsALs4rAMjPKwBs0SsABtMrAKDUKwA61isA3tcrAHjZKwAS2ysArNwrAFDeKwDq3ysAhOErAB7jKwDC5CsAXOYrAPbnKwCa6SsANOsrAM7sKwBo7isADPArAKbxKwBA8ysA2vQrAH72KwAY+CsAsvkrAEz7KwDw/CsAiv4rACQALAC+ASwAWAMsAPwELACWBiwAMAgsAMoJLABuCywACA0sAKIOLAA8ECwA4BEsAHoTLAAUFSwArhYsAFIYLADsGSwAhhssACAdLADEHiwAXiAsAPghLACcIywANiUsANAmLABqKCwADiosAKgrLABCLSwA3C4sAHYwLAAaMiwAtDMsAE41LADoNiwAjDgsACY6LADAOywAWj0sAP4+LACYQCwAMkIsAMxDLABwRSwACkcsAKRILABISiwA4kssAHxNLAAWTywAulAsAFRSLADuUywAiFUsACJXLADGWCwAYFosAPpbLACUXSwAOF8sANJgLABsYiwABmQsAKplLABEZywA3mgsAHhqLAAcbCwAtm0sAFBvLADqcCwAjnIsACh0LADCdSwAXHcsAAB5LACaeiwANHwsAM59LAByfywADIEsAKaCLABAhCwA5IUsAH6HLAAYiSwAsoosAFaMLADwjSwAio8sAC6RLADIkiwAYpQsAPyVLACglywAOpksANSaLABunCwACJ4sAKyfLABGoSwA4KIsAHqkLAAepiwAuKcsAFKpLADsqiwAhqwsACquLADErywAXrEsAAKzLACctCwANrYsANC3LAB0uSwADrssAKi8LABCviwA5r8sAIDBLAAawywAvsQsAFjGLADyxywAjMksADDLLADKzCwAZM4sAP7PLACY0SwAPNMsANbULABw1iwACtgsAKTZLABI2ywA4twsAHzeLAAW4CwAuuEsAFTjLADu5CwAiOYsACzoLADG6SwAYOssAATtLACe7iwAOPAsANLxLAB28ywAEPUsAKr2LABE+CwA6PksAIL7LAAc/SwAtv4sAFoALQD0AS0AjgMtACgFLQDMBi0AZggtAAAKLQCaCy0ANA0tANgOLQByEC0ADBItAKYTLQBKFS0A5BYtAH4YLQAYGi0AvBstAFYdLQDwHi0AlCAtAC4iLQDIIy0AYiUtAAYnLQCgKC0AOiotANQrLQB4LS0AEi8tAKwwLQBGMi0A6jMtAIQ1LQAeNy0AuDgtAFw6LQD2Oy0AkD0tACo/LQDEQC0AaEItAAJELQCcRS0AQEctANpILQB0Si0ADkwtALJNLQBMTy0A5lAtAIBSLQAkVC0AvlUtAFhXLQDyWC0AllotADBcLQDKXS0AZF8tAAhhLQCiYi0APGQtANZlLQBwZy0AFGktAK5qLQBIbC0A4m0tAIZvLQAgcS0AunItAFR0LQD4dS0AknctACx5LQDGei0AanwtAAR+LQCefy0AOIEtANyCLQB2hC0AEIYtAKqHLQBOiS0A6IotAIKMLQAcji0AwI8tAFqRLQD0ki0AjpQtADKWLQDMly0AZpktAAqbLQCknC0APp4tANifLQB8oS0AFqMtALCkLQBKpi0A7qctAIipLQAiqy0AvKwtAFauLQD6ry0AlLEtAC6zLQDItC0AbLYtAAa4LQCguS0AOrstAN68LQB4vi0AEsAtAKzBLQBQwy0A6sQtAITGLQAeyC0AwsktAFzLLQD2zC0AkM4tADTQLQDO0S0AaNMtAAzVLQCm1i0AQNgtANrZLQB+2y0AGN0tALLeLQBM4C0A5uEtAIrjLQAk5S0AvuYtAFjoLQD86S0AlustADDtLQDK7i0AZPAtAAjyLQCi8y0APPUtAOD2LQB6+C0AFPotAK77LQBS/S0A7P4tAIYALgAgAi4AxAMuAF4FLgD4Bi4AnAguADYKLgDQCy4Aag0uAA4PLgCoEC4AQhIuANwTLgB2FS4AGhcuALQYLgBOGi4A6BsuAIwdLgAmHy4AwCAuAFoiLgD0Iy4AmCUuADInLgDMKC4AZiouAAosLgCkLS4APi8uAOIwLgB8Mi4AFjQuALA1LgBUNy4A7jguAIg6LgAiPC4Axj0uAGA/LgD6QC4AlEIuADhELgDSRS4AbEcuAAZJLgCqSi4AREwuAN5NLgB4Ty4AElEuALZSLgBQVC4A6lUuAI5XLgAoWS4AwlouAFxcLgAAXi4Aml8uADRhLgDOYi4AcmQuAAxmLgCmZy4AQGkuAORqLgB+bC4AGG4uALxvLgBWcS4A8HIuAIp0LgAkdi4AyHcuAGJ5LgD8ei4AlnwuADB+LgDUfy4AboEuAAiDLgCihC4ARoYuAOCHLgB6iS4AFIsuALiMLgBSji4A7I8uAIaRLgAqky4AxJQuAF6WLgD4ly4AnJkuADabLgDQnC4Aap4uAA6gLgCooS4AQqMuAOakLgCApi4AGqguALSpLgBYqy4A8qwuAIyuLgAmsC4AyrEuAGSzLgD+tC4AmLYuADy4LgDWuS4AcLsuAAq9LgCuvi4ASMAuAOLBLgB8wy4AFsUuALrGLgBUyC4A7skuAIjLLgAszS4Axs4uAGDQLgD60S4AntMuADjVLgDS1i4AbNguABDaLgCq2y4ARN0uAOjeLgCC4C4AHOIuALbjLgBa5S4A9OYuAI7oLgAo6i4AzOsuAGbtLgAA7y4AmvAuAD7yLgDY8y4AcvUuAAz3LgCm+C4ASvouAOT7LgB+/S4AGP8uALwALwBWAi8A8AMvAIoFLwAuBy8AyAgvAGIKLwD8Cy8AoA0vADoPLwDUEC8AeBIvABIULwCsFS8ARhcvAOoYLwCEGi8AHhwvALgdLwBcHy8A9iAvAJAiLwAqJC8AxCUvAGgnLwACKS8AnCovADYsLwDaLS8AdC8vAA4xLwCoMi8ATDQvAOY1LwCANy8AGjkvAL46LwBYPC8A8j0vAIw/LwAwQS8AykIvAGRELwD+RS8AokcvADxJLwDWSi8AekwvABROLwCuTy8ASFEvAOxSLwCGVC8AKlYvALpXLwBeWS8A+FovAJJcLwAsXi8Axl8vAGphLwAEYy8AnmQvADhmLwDcZy8AdmkvABBrLwCqbC8ATm4vAOhvLwCCcS8AJnMvAMB0LwBadi8A9HcvAI55LwAyey8AzHwvAGZ+LwAAgC8ApIEvAD6DLwDYhC8AcoYvAAyILwCwiS8ASosvAOSMLwB+ji8AIpAvALyRLwBWky8A8JQvAJSWLwAumC8AyJkvAGybLwAGnS8AoJ4vADqgLwDUoS8AeKMvABKlLwCspi8AUKgvAOqpLwCEqy8AHq0vAMKuLwBcsC8A9rEvAJCzLwA0tS8AzrYvAGi4LwACui8AprsvAEC9LwDavi8AfsAvABjCLwCywy8ATMUvAObGLwCKyC8AJMovAL7LLwBYzS8A/M4vAJbQLwAw0i8AytMvAGTVLwAI1y8AotgvADzaLwDW2y8Aet0vABTfLwCu4C8ASOIvAOzjLwCG5S8AIOcvAMToLwBe6i8A+OsvAJLtLwA27y8A0PAvAGryLwAE9C8AqPUvAEL3LwDc+C8AdvovABr8LwC0/S8ATv8vAOgAMACMAjAAJgQwAMAFMABaBzAA9AgwAJgKMAAyDDAAzA0wAGYPMAAKETAApBIwAD4UMADYFTAAfBcwABYZMACwGjAAShwwAO4dMACIHzAAIiEwAMYiMABgJDAA+iUwAJQnMAA4KTAA0iowAGwsMAAGLjAAqi8wAEQxMADeMjAAeDQwABw2MAC2NzAAUDkwAOo6MACOPDAAKD4wAMI/MABcQTAA9kIwAJpEMAA0RjAAzkcwAGhJMAAMSzAApkwwAEBOMADaTzAAflEwABhTMACyVDAATFYwAPBXMACKWTAAJFswAMhcMABiXjAA/F8wAJZhMAA6YzAA1GQwAG5mMAAIaDAArGkwAEZrMADgbDAAem4wABRwMAC4cTAAUnMwAOx0MACGdjAAKngwAMR5MABeezAA+HwwAJx+MAA2gDAA0IEwAHSDMAAOhTAAqIYwAEKIMADmiTAAgIswABqNMAC0jjAAWJAwAPKRMACMkzAAJpUwAMCWMABkmDAA/pkwAJibMAAynTAA1p4wAHCgMAAKojAApKMwAEilMADipjAAfKgwABaqMAC6qzAAVK0wAO6uMACIsDAALLIwAMazMABgtTAA+rYwAJ64MAA4ujAA0rswAGy9MAAQvzAAqsAwAETCMADewzAAgsUwABzHMAC2yDAAWsowAPTLMACOzTAAKM8wAMzQMABm0jAAANQwAJrVMAA01zAA2NgwAHLaMAAM3DAApt0wAErfMADk4DAAfuIwABjkMACy5TAAVucwAPDoMACK6jAALuwwAMjtMABi7zAA/PAwAKDyMAA69DAA1PUwAG73MAAS+TAArPowAEb8MADg/TAAhP8wAB4BMQC4AjEAXAQxAPYFMQCQBzEAKgkxAMQKMQBoDDEAAg4xAJwPMQA2ETEA2hIxAHQUMQAOFjEAqBcxAEIZMQDmGjEAgBwxABoeMQC0HzEAWCExAPIiMQCMJDEAMCYxAMonMQBkKTEA/ioxAKIsMQA8LjEA1i8xAHAxMQAUMzEArjQxAEg2MQDiNzEAhjkxACA7MQC6PDEAVD4xAPg/MQCSQTEALEMxAMZEMQBqRjEABEgxAJ5JMQA4SzEA0kwxAHZOMQAQUDEAqlExAERTMQDoVDEAglYxABxYMQC2WTEAWlsxAPRcMQCOXjEAMmAxAMxhMQBmYzEAAGUxAKRmMQA+aDEA2GkxAHJrMQAWbTEAsG4xAEpwMQDkcTEAiHMxACJ1MQC8djEAVngxAPB5MQCUezEALn0xAMh+MQBigDEABoIxAKCDMQA6hTEA1IYxAHiIMQASijEArIsxAFCNMQDqjjEAhJAxAB6SMQDCkzEAXJUxAPaWMQCQmDEANJoxAM6bMQBonTEAAp8xAKagMQBAojEA2qMxAHSlMQAOpzEAsqgxAEyqMQDmqzEAgK0xACSvMQC+sDEAWLIxAPKzMQCWtTEAMLcxAMq4MQBkujEACLwxAKK9MQA8vzEA4MAxAHrCMQAUxDEArsUxAFLHMQDsyDEAhsoxACDMMQDEzTEAXs8xAPjQMQCS0jEANtQxANDVMQBq1zEABNkxAJ7aMQBC3DEA3N0xAHbfMQAQ4TEAtOIxAE7kMQDo5TEAjOcxACbpMQDA6jEAWuwxAP7tMQCY7zEAMvExAMzyMQBw9DEACvYxAKT3MQA++TEA4voxAHz8MQAW/jEAsP8xAFQBMgDuAjIAiAQyACIGMgC8BzIAYAkyAPoKMgCUDDIALg4yANIPMgBsETIABhMyAKoUMgBEFjIA3hcyAIIZMgAmGzIAwBwyAFoeMgD+HzIAmCEyADwjMgDMJDIAcCYyAAooMgCkKTIAPisyANgsMgB8LjIAFjAyALoxMgBKMzIA7jQyAIg2MgAiODIAvDkyAGA7MgD6PDIAlD4yADhAMgDcQTIAdkMyABpFMgC0RjIATkgyAOhJMgCMSzIAJk0yAMBOMgBaUDIA/lEyAJhTMgAyVTIAzFYyAGZYMgAKWjIApFsyAD5dMgDYXjIAfGAyABZiMgCwYzIASmUyAO5mMgCIaDIAImoyALxrMgBWbTIA+m4yAJRwMgAucjIAyHMyAGx1MgAGdzIAoHgyADp6MgDeezIAeH0yABJ/MgCsgDIAUIIyAOqDMgCEhTIAHocyAMKIMgBcijIA9osyAJqNMgA0jzIAzpAyAGiSMgAClDIAppUyAEqXMgDkmDIAiJoyACKcMgC8nTIAYJ8yAPqgMgCUojIAOKQyANKlMgBspzIABqkyAKCqMgBErDIA8q0yAIKvMgAmsTIAyrIyAGS0MgAItjIAorcyADy5MgDWujIAcLwyABS+MgCuvzIASMEyAOzCMgCGxDIAIMYyALrHMgBeyTIAAssyAJzMMgBAzjIA2s8yAHTRMgAO0zIAstQyAEzWMgDm1zIAgNkyACTbMgC+3DIAYt4yAPzfMgCg4TIAOuMyANTkMgBu5jIAEugyAKzpMgBG6zIA6uwyAITuMgAe8DIAwvEyAFzzMgD29DIAkPYyACr4MgDO+TIAaPsyAAL9MgCc/jIANgAzANoBMwB0AzMADgUzALIGMwBMCDMA5gkzAIALMwAkDTMAvg4zAFgQMwDyETMAlhMzADAVMwDKFjMAZBgzAP4ZMwCiGzMAPB0zANYeMwBwIDMAFCIzAK4jMwBIJTMA4iYzAIYoMwAgKjMAuiszAFQtMwD4LjMAkjAzACwyMwDQMzMAajUzAAQ3MwCeODMAQjozANw7MwB2PTMAED8zALRAMwBOQjMA6EMzAIJFMwAcRzMAwEgzAFpKMwD0SzMAjk0zADJPMwDMUDMAZlIzAABUMwCkVTMASFczAOJYMwCGWjMAIFwzALpdMwBUXzMAAmEzAJxiMwBAZDMA2mUzAHRnMwAOaTMAqGozAExsMwDmbTMAgG8zACRxMwC+cjMAWHQzAPJ1MwCWdzMAMHkzAMp6MwBkfDMA/n0zAKJ/MwA8gTMA1oIzAHCEMwAUhjMAroczAEiJMwDiijMAhowzACCOMwC6jzMAVJEzAPiSMwCSlDMANpYzANqXMwB0mTMAGJszAKicMwBMnjMA5p8zAIChMwAaozMAvqQzAFimMwDypzMAoKkzADqrMwDUrDMAbq4zABKwMwCssTMARrMzAOC0MwCEtjMAKLgzAMK5MwBmuzMAAL0zAJq+MwA0wDMA2MEzAHzDMwAgxTMAusYzAFTIMwDuyTMAiMszACzNMwDGzjMAYNAzAPrRMwCe0zMAONUzANLWMwBs2DMAENozAKrbMwBE3TMA3t4zAHjgMwAc4jMAtuMzAFDlMwD05jMAmOgzADLqMwDW6zMAcO0zAArvMwCk8DMASPIzAOLzMwB89TMAFvczALr4MwBU+jMA+PszAJz9MwA2/zMA0AA0AGoCNAAOBDQAqAU0AEIHNADcCDQAgAo0ABoMNAC0DTQATg80AOgQNACMEjQAJhQ0AMAVNABaFzQACBk0AKIaNABGHDQA4B00AHofNAAUITQAriI0AFIkNADsJTQAhic0ADQpNADOKjQAaCw0AAwuNACmLzQAQDE0ANoyNAB0NDQAIjY0ALw3NABWOTQA+jo0AJQ8NAAuPjQA0j80AGxBNAAGQzQAoEQ0AERGNADeRzQAeEk0ABJLNAC2TDQAUE40AOpPNACEUTQAKFM0AMJUNABcVjQA9lc0AJpZNAA0WzQAzlw0AGheNAAMYDQApmE0AEBjNADaZDQAfmY0ABhoNACyaTQATGs0APBsNACKbjQAJHA0AL5xNABiczQA/HQ0AJZ2NAAweDQAynk0AG57NAAIfTQAon40AEaANADggTQAeoM0ABSFNACuhjQAUog0AOyJNACGizQAII00AMSONABekDQA+JE0AJKTNAA2lTQA0JY0AGqYNAAEmjQAqJs0AEKdNADcnjQAdqA0ABqiNAC0ozQATqU0AOimNACMqDQAJqo0AMCrNABarTQA/q40AJiwNAAysjQA1rM0AHC1NAAKtzQApLg0AEi6NADiuzQAfL00ABa/NAC6wDQAVMI0AO7DNACIxTQALMc0AMbINABgyjQA+ss0AJ7NNAA4zzQA0tA0AGzSNAAQ1DQAqtU0AETXNADe2DQAeNo0ABzcNAC23TQAUN80APTgNACO4jQAKOQ0AMLlNABc5zQAAOk0AJrqNAA07DQAzu00AHLvNAAM8TQApvI0AED0NADk9TQAfvc0ABj5NACy+jQATPw0APD9NACK/zQAJAE1AL4CNQBiBDUA/AU1AJYHNQA6CTUA1Ao1AG4MNQASDjUArA81AEYRNQDgEjUAehQ1AB4WNQC4FzUAUhk1AOwaNQCQHDUAKh41AMQfNQBeITUA+CI1AJwkNQA2JjUA0Cc1AHQpNQAOKzUAqCw1AEIuNQDmLzUAgDE1ABozNQC0NDUAWDY1API3NQCMOTUAMDs1AMo8NQBkPjUA/j81AKJBNQA8QzUA1kQ1AHBGNQAKSDUArkk1AEhLNQDiTDUAfE41ACBQNQC6UTUAVFM1AO5UNQCIVjUALFg1AMZZNQBgWzUABF01AJ5eNQA4YDUA0mE1AHZjNQAQZTUAqmY1AERoNQDoaTUAgms1ABxtNQC2bjUAWnA1APRxNQCOczUAKHU1AMx2NQBmeDUAAHo1AJp7NQA+fTUA2H41AHKANQAMgjUApoM1AEqFNQDkhjUAfog1ABiKNQC8izUAVo01APCONQCKkDUALpI1AMiTNQBilTUABpc1AKCYNQA6mjUA1Js1AHidNQASnzUArKA1AEaiNQDqozUAhKU1AB6nNQC4qDUAXKo1AParNQCQrTUAKq81AM6wNQBosjUAArQ1AJy1NQBAtzUA2rg1AHS6NQAOvDUAqL01AEy/NQDmwDUAgMI1ABrENQC+xTUAWMc1APLINQCMyjUAMMw1AMrNNQBkzzUA/tA1AKLSNQA81DUA1tU1AHrXNQAU2TUArto1AEjcNQDs3TUAht81ACDhNQC64jUAXuQ1APjlNQCS5zUALOk1ANDqNQBq7DUABO41AJ7vNQA48TUA3PI1AHb0NQAQ9jUAqvc1AE75NQAA</prop>
				<prop name="Temps">REFSWgAARQoCAIBFBf/sUbgehas7QP1m9vI8QKRwPQr/1yM+QI/C9Si/XA9AQIXr7/AF30FA9ihcBgBBQP97FK5H4dpCQPvheh8AwUNACtd/o3A96kRAMzYB29NFFQO1Rh0Dmkd7QMMIAI+CSEDu8ttrSQUDT0o1AzNLvUAvAQpXTEDw8OvvUThNQBgBKBxOtv3zA08NA+VPFQNl91BASCYB11BAKbYYAUhR9fPWUS0DSn1SHQO6UkDNzMcA9yxTQCAAehSeU3tAHw4BDlRAcQAAt6OAVCUD8VTFA3xtVX0D7FXFA1xWVQPfy1ZAmpkPEDlXtm0Dp1clAxFYDRN53Vj98/NYQB8BejTbWUDp8jBZdQMIWbbdA9BYJQORWN0DULVY1QRYzQPeV00UV4oFFFcNE8l8F34VzgLOkIwffh2GFZ4Cx8wXFgLFBNwfNgLD9B8GLxAjJgMkL4QuJQYCv0QvVi9gI98BcBG9dC+GLe7yu5wvri/ALyDSL+Qv9i8AM6YCuAQ/FjUALj3+LyA/QjkuP4A/kj+kP0C2P8g/2j/sPz419vK2nBS1rowkfYwkPVd1A+htVv3zo1bdA2BWBQNtH0RE31U1A6NVbQNrZ1XNAy5cROdUPRNrsFSdA3d0REBUpQPbCFRNA9JTLQOaU7YNA2VTPRMgUy1EUlrdA7C8BHpSTQNCxATbDFI1E9RRhSOdUbYNE1lRJQMhUR0D6q1Q/fOzUO0EUA0DRdVQ1QRQFURP9fMmT7ZtA7dOzQNOToUj3W1NNRN0TZ0DB009E2+gTEBSdgExTA0T29lLzQPuS30DPExWpQOoTA0DJVxVTUVW1mZS8U11VE0lA+FNRG1UpFTRxF/OVRYC1eRfAL5VvlVGVUZVtlUeb7hTjgMAPG9GZS4DXG9ub3hjrlWGbQCeb7BrplXGbb5v6G/6b9RngBYDFH8efzB7Tn8we24C9wB0d6ZVdn12fW59Zn+Yf9p/AMR/5n+wf/p/NI9Gj3hzHgJt+rRUQU59A/xOjQZahiJtDFTsUF1EUT0Tm+BR/fNTUrVG7vJbttQEzlM1A0NUNRO02VQtVFxEl1UtAwpWanUDmOyECBQUd1c1E1vkV9UDTlhNA7JUFGsBWdUEWU0D4lhVA9urWMUDbFgdAypYBgUD71eVRBQnli2GLV4vqJCfopnOA1dlU2F0FCBlV30D3OyH9vJWVg0DaxVWzRRVVQOLVU0DW1JVpQMYVbVUVHUD26hUZVNxVFUDO1S0FQTUBL6cRIpTZVNRtpxEGlP98+NShSOtrVINA3VSPRRSLQP6LVFNA8JRfQOMpIXkRCsdUW1EUHVEUFUEBFRbM1B1A/hPPaRPHQOLGk+9RE5thuZVxgJMlU0tlEz9hEwFBGRU0QVLtVRLZVY2Q3QHhlPUVwAmbUZVvlXmXd5f+F8CbxRvALa/OG/av3xv/r+Ab7JvNM8Atm8If2rPfM+OzxB/On/EzwCuzX59xs8YjwLfFN8u3yiPYAqPZN+G32CL/vJjTi0DrSqEhA1QDROJpAQIRVE1E4S0BHugBgJvvERtAKREdVMNE+lThSOzXVS9hOQEQVXNhFXajVRWZVOxVjUDI1dqPROQzJT85BRlWC0DrcokFBlZbQMnRBT4tiwUw1htA4dY9fNGChSUAjQU1DQnTj9wn4KfQNTv3uU+NT7lRqOcFA6EFdrclIbklEVWNRP0VVZ1A7hV1QN+VERD9JRVCxzk1CSkm8yEZHREsyBU/dYmArFTxURTrM1EzAQOU+VUUs0EUtLtRFL1RLSE66SEs1Fq7QRRFVRR3QMQUZ0GtoYCk1B9A1xQLVRQTK201KRwT4UGNhKUtNWxTpVWNhMUxMpM1QNeVUxlhEvFA8wctPFUBFVMRATeLLRYTFS0vFcAvr2WvW6/6F+Kv6S/vr/IvwDiv+y/Jh8Qz4pvTM9+H1DPAKLPtB/GH9gf+s/kH+4fIC8ASt88L9bNTi9432rfjC+WL9i4L6ov7KQMTg0DkE6W3ZNmT9VDLCRVzNQoVVFVRFEtsxi0hKtspLSzQO7zU2XjB1RV43qlVI2EVAXkZETOPPReRVbtA810NCtAhlNX5ZShWD30FJQzkP6SImTkF1FZ/UQUl16Sc8Q0M3TkBfOs5Mtkn7bt3u2e5d7vqChLzoPElIC8lEEMlP4tVlXjulad83Uk9CvgVt6S5lVlg6o89G7chK03ZDT+VGXjxwzkjq1UZYNKVP2TEiSk27ZUpKNTzZNsU92TNta8hP5SnURSFQODUtqtRFI1AxRS7SPcUWbdk6ZRhUTk9DdRHZSZUaXk/PSGUA2UzNQYtVCd5E+d81VPdUROpu0DfU4VJgaiiGSEGlbspKxMJfRMBaPoXASoE7CO45RUiEwFTF3jeQLsBL2ED+YNvg/4X9IP3F8A7g9AbxIfVB82HW5vWB+SHwC8b85voB/ybwR/Fn8ofxIvAER/Xi/wzyovzC+Of6B/an+AxH/ef/B/Ao8kh5ajLATAVU69g57MpEq8pMiUhMVH3PTApIfmRUbiPFNaBbOvjPQiVO2Tl3T0swlVzfRkNA5WpfN+lVY1o+60hF7cNx4SNWqUNJ48lPxc5ClZ7STVWaXz3sQ0o3TkY1gqfXMhlOTkTOTF9Of25UC278DvKk9Un4Y1/pJyxJSTMFdVNOyUp9yfHhLVNgSkmFUFs19V/fQ89JvuVIXjtlQNBHT0OVVUBZMDJKTLnPSVBOXVU6WTJ4SE7/REqlJUxTS89DtkpAWk9M7k9CWX3PRgJDQbNeMMN/8itXYEBD28pAhQjfOiFU8dtE+lk8fcp7YFRlKraE1VREwFk5OUVCiyvFTZnFem8i5MLQRMFK003GSOXGTFHG9WvwBvAApvVL8ub0hvWm+cv35vmG8A0r9kH9ZvCM/qbxzPPs9QzwBizxyPTn+Qz7J/hM9ef3B/ANp/xM+2zxiPAtn2z1jfotlorqVG46yk4bzUbVBVNIZchGdRReTk13ZDrPVTmlUEU23zQFQt5GT0JKok5LXElChcRJpcRApq9OR4jDTlRERQWPXkpVil8x5k5xYDWQ0D0GlYDaRM5FXENBNYPQMB2uzvNp9Qn2KfbJ+m5abzWVcNlEREIFfNQ9wc/2ou8gRkRMVM9ItVHeSqjEQXzJTfdPSZtERiqlQ0LGT09NxEvtREhqbU1FBTJTQ8NNN8hJxa/ERkpPQuUmWj+GSHsj4CimyFzPQMUT20UFotBFCdg2lQnaRQRfRGXFSGT600HAfWk059BmYO8ktNnTRMBHpMpeNbD0zlq+5LRVNI3KRLuUyVlE31pBTEzmy/ACa/QL9Sv2S/br+Av5K/5A8Adm/4D+q/FM8+H1AfOs9kHwCGH5gfms+sH9bPwB/aH2TfAP4fYN8y3/QfTi9YL2ovNC8sJo9fQP1NDZRO7aSU1EMNUA30VIRroH7SoSQ3tj7yjFJdowBT5QN1rVN1A+lT7TNbrETqbFw3ftLRVQWTQ1bFQ5Wz/OQk1OSTVEWMlIJFWDXj52w0O+De41mN9FVYFURY5QOFDJRD1D8AjuV+7fY/qO+y7+w3xjU+gqWQTERRVEemkrdkTDXW7OT2VWWjuNyUflWiHZNElE+mRVZTVPWjIBgs9BswBpKzUxUE1E/mRapeopDE1VJ90yE8pOuWbISzUfWjcBxf/tLKVVBVNFB9g1w0VCaEpMndVF++U071hKykoU0aHZM0LBTKTDX0lF+mktsHTKVDZkxdM95MAmWjWExUAwB+BdZdng1+DwCID6IP9F++D9gPKm8UHwYfABgfWh+Eb5ZvgBt+H8hv2m8A7G+uHwB/ci8kLyZ/oM9SfwCUL0Z/gH+Sf7R/1n/of3LRaD5V7vW+o09dMy5Q/UaoXo3uQzykq4T0Hmz0k81TNeMHVFU0lIQHVSwVBGRE7lU19FYlBIyExUHM5K7Uj+aFDvIrWWbVQxtZJaRsNLdYpZMFdwyUI5Q0G+AmlcY1du2gRp/YP/I/JJeWorJcNH6iXDQunJ9+U/TkJezk5qp0hKoU9HBMRCg0NPGqbIS37JSAJDRKZIQT1gSk21OVU6QkpF9TstWkU62ULKS6UlUzg2ospEp89BT8JNxRLfQ1UYWEUSUzKlFldNwkrbvU9IRQXTNOLIQXNnykpk+9UzlPrTSE1KFctKQbcJYzdNQaBISsqNSv3qWu0hxkVIiEVP4CPAR5VFVsb6Zdzl0mAwS/AN5f8F8Kb1y/Lm84b0pvpL8AHh+4v6Jv7L/2bxDPIs80zwAGf0jPynlezZZ/gC+az6zPgMZ/wH/yfwTfFt/oz7IuHc1OFUPATq2EdKRrUIglNKTXF6LepPW0R67SPKVTVbOt1N9mMiLs1JVaTEQI/NR6ViU0VsVEmmQ04myUTFiVVLSEDBA05/7VftOUNKVU72blPjIBw8Q/Hp8wm44zbO9+7RaCpagcRGHc72bymOzkVlb05BVWdTPXdISahIRrUlVlUxg0NOFUnfO1qmSEc9SUO1R9swWWPPTMU530Ux1EJPQaVmz041Kd1FINNFIFQ20/tEQHUg0DwlENU0mMpPdO01FtNLz0sOQks3hQVfQMVPxPJfRPapWkTzWDsERUQU4dtmb+0mxNzaYOUnxMLeTYJAdes2xUMUxVM6NMBJWmXsKRFLdWvW4PIL8qvwBsD0a/WL9qv7QPjr/YD+oPAMS/7r8gH/q/PB9WH2gfeh8AhM+GH2h/Yn8s387PMN/iH4AMLybfIC8yL2Qvdi12gvpIrATL8IYzTtUm3tKJLITVByykgmz0/DykcVIwLVTERRQ/dkLOVFX0nJRVsDw0I0w0lEw0BFzkq41XRQP5VDRj3ITH1mw0F1mFlFlVAwVZWg0z09SEh1ilQ0b01AUE9NTUhOdW5c4/MJ+C6VCG7c49HgM0NFOs5BBE5FXLfJSG1ORHfJQGdJRLx1X903xcR2bSC4SErdLUlJtUlVNkHPQsymyE9/SUsZxHDjJDU2YNUwxTVQRMhJ5SVQMLZVJV0zDUTyZDhPQzgFpekg48hNdQZfOiRKSwa9AWVZ4DvPRwT2WDA7FPDYbmQzRUuU01g1DUVF+OI0tNg85sVPFLKu3UTFXkTJVTNJRfhg8AQA9aD2QPdg+QD6IPxA/GDwDwDyJvDB8GHzAfOh9sb6YfAKBvsm/Eb8YfSC8aL/xv3m8AAH+iGTYvCH9qf3x/Nn94L4y6f+xUAU41NBSPfqKstVDtlFHdU6FRnSMYFhykjFI1gwBUj87TxJSr6lR9pFW1M8+slEFmjISxVlX0tOSsV92DgxdYvZTsheyEUzCu41lSnSRYVZQs5HMs5DPkhAHz/DWMP07voD/6jwyfVpXUvpOk5EFclP7M1LpWKp1TdYSUNXyU9pSfvkKbN1WNQ/5UjdT0JI6VVCXkVFXTINSffqJsBVNVlFPNpIzXjpPcJRSvqmajUVXTcMxENwSEAUVR3aRQJYRUr4bjTyXkmU/VJBRUeU791FTUoJSUr/5SRcSk6DxXdoIHmUxl1Myk3kyV9OxUwQDEVzYPwFueX6hfwl8Mv+ZfAABvQr80b1a/eL9ab5y/rr8AiG/Kb+S/9r8IzxrPnH+GzwBAz1p/ZM+GzV7PqM+6zzTPgIZ/eM/yz9T0W6Vb0NZDT2Lt1FAVpr5FruLAUeWjZTWkRKuU106Cr1O11KqUlJVcRAdklHp8lO62BDRgVv3T7FaNQ15WLDTJV1WUWN3znvzUi/xYpZMrBORLMK7i4Koc7GW8hCOEhVflo8UA1I/Wj/CPgu9U757lbpM8lFMuV6XWvuKoxORmzOTLJVblc9jc5/biYVVa1aMp9OTxVBVUVL0kUjyEShT39iNTdYOXZESzYVP9dGRE8VJlk7plUj3zg1T/7kLRUdWjrZm8JGJRZZMqzCTxotxEu5T3xvOsJAnURU9W1aM5T/00TkWEThXbbNvwviICTZ0jmEx9k60uVFTdS+WkS31DHBJ0pIUUD/5yyBy/xq/YrwAqDxQPFr/gXyq/hA9+v2i/AIq/TG++v/APem8kzyYfOB8AKs9Uz2Yf2M/iz5wfXh9IzwCaH+wfjh/oH/ofFC9+L5AvWKIh7kVeAm1QPYRQhQMrZVF9k97MJFHULx7Sm8xTXaNAVF2ETEQkrVWFA5VVjeMIFESWqhRFV2VTdPQ04ITkTFp0NLTM1AxZveRZDaSqlITQ9NSV9NRVrIQTLVh9Q9xXrYPDzI/mj6BI71rvnD9eo+w0Y/Q0ICpshNxElJoMRFcUT14CrY0sRFRVfaMYtOThVjSEqlStQ3Ps5C6UlG31vCTAUzWDilOdJFp8RByslORSXQOtlE9aNoL6RPTCUW2DjFTUK1VRXQMdvETn1E/+0k0z9HT8Tz1E7HQe9ERhsHQkayAWXXaC50xdo2uATEU0TH0T0UttBFJEVDFUV6aiOIwEpXwUAdFcD4ZfMA9CD4RfVg9wDwCCD8xfrg+gDwJv/A8mbzhvABofTG9ub4BvUh+cb6ZvuG8Aym88L95v8G9KLzR/rh8gf0Baf3x/xn/Ye77zfCQNvETVjPx0CPSUhoRE/FFsFY7OUnVTXVPpU6VTJV3s5VRVhPw0tFSProK1IzSUkcw0/FeN42jZWBWk1NQbWX2THlmqXZRYhTRYLSOHvIRDCqSEAoyE0nw3Ju9wP0LvUMSPno0+hf7SUyyUEKSEZcuM5IhUn6aiuFWdo61+/DREVaWTC/w01BVUpVOdhNRXnJf+dXYis7FTjdR01EJTldMOSVNlVOx0kNyXdiIhXNQr61HNU7XkdHycREvVKRAUr5bzUOUzJjSkeyBaduNPHfMDT/UjlFSvmvYiNBRkykxF9Jyk/kgcVBNQlmNLleScrFg0pAG0bFcOv1hfal90X45foF8Asl/UX95f8F86vxRvXr9wvwCCv2Rvpr+4v8q/3L/Ob9AbAJ5tLi8wz0LPVM+Of3jPis+AnM/OH2jP0s8c1x6lBkJoasxELrxErMx0KFE1gwmjVN9uk1PtlPR06+B2Qmt6VKXUVM2DX1WFQ9vsVSWjXFbto81WUhWTO2znDrIVxNR+jIRt4nyEJ1m1oxVZhSQoDDf2cwTkNfzU8xSVpI+Aro+4g9aFDu/Yj+KBRvKyqjzkgrw0Q3zk/tQ0uqqM5GjcNCfkNOas5Kq1VQ2kVSXDN1WNs/4tVCXDx1QNo4Dc50byqxJUFZPbVESkTERsjVPlMzZTTaQU/67jUtb1IxRSJaPc1HSmUTY1Q3BR7TM3UdXUXPeq1nNQbaNOzHQYPPS+ZU+NRE+lJCykYE7VZrIGQohcJOv1sUz180hCvPTuVKfW/2AhdKR4BLQBwdyn9q0WD7ivyq/cr+6vADgPCr9cD0a/gA9Sv6QPtg8AyA+iv+wP/g8QH6JvJB82HQCuz2h/2m98H77P2M/CH9QfoFbP+B9iz1QvRqIirHTDpU6lRE8FNLxEzMx0SLSUL57jUoVDPFPNg6+qfJQhLESVLEQFjOSXbVV1QwpWhUN8VlXUVnzUW1ft88lUNDMUNIWclNQOHDfmJWYjxNSlKjw0ZYSEI8TU5STn5t+A+N/Cj1w/bj2G1Q6jxDQwSVe9Jk6CmNw3jtNWhdM12GzUnCSEYVXtJCSEmfEUTy4CPVRF1g6DU5plk5d8lGFTFdQ81OOsXEfmEndSzYM/dCQHVrSU0VGFk5p8RGKUT6pukrDMdHgEpEEs9AuWNPSmT+3zOdRHXgJFaGz0+/Amomw0JAJNpTQalPQuJFTdS10EHFcuowC09IPwliM8pSwPnq3u/wAPABIPJA8+D1APml9sD75f0F8Amg/0XwZv4A9abyxvTm84HwCCH+Qflh94H4oftG+ObxAvAOpvHC/ubwB/Gn9cfy4lJoPNTh2T+E4FpnZSbVCqVdRQRZOE5JT6bCRxqVJd9KyVU1XTzHyUQcLsNLMUj27lpjVOgghXajVEV0WT5FTkTlhVJFFYZYam1RajWQ2j0Aw0LZUMNFVYHdMTlI8uP0BAP1I/pI825Y6F1kKe/ISlYQyUIMwlLJSGJJRF2iyUBhyUyFV1U41VSkUjUnzkGlSfplJlBERtLmSU91Mto8BT7VOjilNtJJSfzoNSHfNnpjTUMFKtdj4jUWXTjKTUn2ZTUEUkLPRr7JQzRlQk/E9VlBSnpjNO7VPbKk41U7lNlTNQTWod8+f0RIB0pBhMVa5UjvWOg0z94zSsVKW8ZAHRdF+er0BfUl+cr25ddl8AkF+yX+yvBr8Yv/JfPL9OvwBAbzJvdL9ub8BvSh+8v76/AFgfsr8UzzZ/YB9ifzTPJs+wUH9az5TPxqL9Te3jY2lO1USUdA0s9ItQvfPMG9B+UqFRHaQE9IxSbMVERNR1U3Wj6VPFo0ldVN9OQ1X1hn6itbQ01SVM5JOMNADE1IVY0r3z6KTX3oNZdeP2WJAl5GTXTuOM1PHc30byuEB8j5aP4N+6j7zXNuKP1ISrUVfVlFYd87dE1HVqtDQ1dOT2rCS6VQVDpX7sdESU7/YijkSUV7DkdJMgFtV+UrFT9eN6JNTnXtNTdSaWMpDEdUxEWyFSdYPrUd2jtRT/an5SAax0ysyUk1BVs41eNPQmUMWkVP/Gon01Tp1zDIx0oU1Fpg5TSUxdRIz06Jz3xkNMvXNVZrT02hykWEz0tMz/AGaveK/K/6Svtq/Ir9KvJA8A7q8Av1oPLL9+D5APYr+sDwDGD9gP6g8EzwYfCM8yH0QfAFYfuL9Kz4wffs+YH7If1B+w5h+gEz717nKUToUzaMVPPZRQ/eZeJZYywFGmzfM1UoU0hJQgJESTsrTkB5QnDkIHVX1EVdolg+xU5F5W7dPPVir1NFcdk6okNDHcJ3ZzmVjtJp4SF1mddGSEshIENHUUP87yxcTfho/Y30Dy0Y7TJD8+NdYjjDSAlD8KH+KoBIRorDT7cL5zHJQbqlVlM3BV5cTcNy7j1VRdNFQdk0rcdBNUNv0j21MVg6RTLdQcR1qm01Idk7pSxcOD/MSrTFIVgxT8xNy0lJlUXEcekiqUlPPcxLsU9IuGUB2EUMUklE+u004mJYNcTiUWLiKIdHQDUJL+ArHUR+7zS61GnpIcqUxl1IT0+qxEeRwEwQAEDyZfwP/a/yRf9v8IDyIPAGxfPg9QD6JfpA++VbZf4F8Awg/0XxZvKG8aH0Rvbh9QawCeH2hv4m+0b74fsG/KH9xvaAZ/GH/6b01d8yJOlZSRTr2UlH82k1EdRl6TUpS15p6SPOQ0r9R/7nIk2vR0l0zkClYlg3xWYG02DvMUhwajdNS3WHXjmw5Z/SMrWf12ZuLeEmTUpVSP1lLaNDe23xA/kCI/dI+Gjd5ip9SHVkIeqiTk3ASUmIQ0V/SEFSaENNdVrSRc5FQcly6Cq+NUjZOqrHRzLJQ9ijSUBTyUzlSfvkPcNOS1Uk1TrYx0d1KFgz/KjHQHBNTCnJfGwlNRWk1THaSU51AVo7DkxJN4UFWU5MT43Jeug0+aZTOwRPRBTg1WDkJsLU114/5MzXRMLYQkp2wOAyykMUzFw6NMrYQKdGSR7FTOTF+2/xBfGl8AbK9GXxAPWl+0r45dll/orwDaX/yvHr8QbwppNr9gv3K/AIS/bm84z6q/5G+ev9i/As8AFM/Ov6BvMs88f07PGMPOQ4aMpD1OpZQ09NvIlkIKWVFNRGyU/FGFg28URJBDkMbjFNcGMlsclYTkQUJc5LS8dIswvoUf4ghU12zek0yEaFhtk8xY/SObG1m1oyVZ9eR81NAIlN9289Qk0gTvvtVmj6jfyDI//N/m4pAc52YyEFdqRaPJROSGPORFVpXzZQR0NMhU7wYyC1V91KrUNJu0dGR05C5kJPVslO9OckJTJbMOU1WkrVIls55SVaNlTCQwqNTnrnN8dHzc5EU0JBAm7OTXUF10rMRrFP+eM01PdZMDTw0m5uNORaNFuQQkTFT3hiPMRUslpFZs9PFLDURMXYRMlfMBNJT3VqU+X5CjVq+Y/2KvAHyvjq/g/7KvBA/urRYP+K8AEr9cD24PWL8Kb6QPtg/IDwCav1zP1g12zyjPOs8kHy4fAEAfUh+MHx4fKH+SGVbTVHRVYwz0ZhwsquTlUeXzq6FRpTMYDESMZJQCzFQvVgJ6VM0kDJRdVYyNJJw0QFaNlJQn7jKoqVfNhPx0ftQk4tQkIpYUhB5ZZUP21CcugnMqLIQzbNTzBDTLnNdWj4Cg38LZ/i2u3QbTXDfWAkFaLNVWVQO6VqXzdcyEZTUU5PSUN1ZCblVVNE1VdQP+VI10PCSMtDSLV1Sd4yDUNw6jNJRsjVNlQzZT3ZSMd1ZCjkjcxRRPZkNRbTTM5DcEJI0BDCTIUCXUVE9WQr7VTyWET2VD5hT0eU6W7TMMTp3joJRHHvKsisRERcRE5QSk+5CWMgcJTOUUFKTe1E/W/+jzRq8AqPP2k9RPbq/I/7pPLF8GDwDIrzIPdF9WD5hfql+8X5YPANhf0g8Eb+6/aB8ab0Rvtr0Anh8wbyJvXG+mb7gfkh/sb0D+b7hjVkVWfR7z9BTKLERtR8TkwFGl8zVSZTSolHdGk6R0Iax0k5Q0BypkNHp8NO5UJGDUd+7DTVeVM8dXtSbeg1iNxI1YzUMpWS1EFIcugqNqbNRjbNQjZNTlV6XzAcVEj9Yv6C9Cj1SPbiX246ashC5XpXaWMqcE5GayDOQl1Ie2wppVLVNh1VUNIyhMJO+UNLdUyi00VDXTSBSfljKXU1ZVg19TNdModHTx3MQruVJ1k4NElD1cl57i29BRzUOZUXXjYlGSBZRRlWSsxLuUnw5SCazU5TxENU/FJE7lk1yhTpVmNtOMxeyUk3REJWVMpfRLxZa2MhxMNdMJiBSnpvKVJK82r9BL5k8AMK/6TxRfHl9AX4qvhF+erwDAr4pf5K/2r8hfkg8cvz6/AFC/Sm9kv3a/yG9Cz7xvvr8A4L/ab9S/Bs8YzzrPLM+Wz1jw497ltsLqUI2jZbTkZPMwbtJT1M8e8sxTneObQFSVY7FUjSR0NJVqvIQIBOSWBOQGV3XjLXL01OBXrZNKpCfew5hM3+6D7HSTWD1E7HQTFVi1M9y8dMMkjzaP+C/ICj+c347jV/V09NQgVxRN1BzkmATkVhTntnM05K2LPORSVaWTGLSE4VVUDSOoxMRxPCQsXOdqNkNTDSOIvMRQU92jFRp05OKk5KuU727DRJSrwlGtk4qcxVFtox1WvOTlUE1zoHSUaRxEbTNklPhP3aOKT2VEljR0rE4tU0EU/4YjTDbVs3dMndMPTIVGLlNWRPQxTIXUTA0jOKSUAagkp/6fEK8ir3T//k9YrwByr3yvzv+4r7KvBA9GD+CvADoPLL8uv3APgg+UD6YPmG8Air/ED5a/2L8SHwQfJh84H2BCz1QfVh+QG67y/U3dFtYuAipPrfMNdJSJULalkwhR5TOEUbUz/NiUxBsgLjIAU9XzdVMmzUPpU6107IVU3eT81FGyVC/G1Z7Sj7R097zVJjzUxVjddjYjWc12JnNWXCSHWJ0jRgzUAgzUAdKk117VXt9w34LZxi+I09SuJdYCkbzUUyw0EFfKzUPJlISGVD++grhVNu0zfFXtc0NVdZT81JXSpDSbLORVnDeWMueqdHSxBJR4VORCtDQMRVP9c9PUP3Zz3DTpnMRVs5TEfJzkRfw0DhRHav4jUJWUUOXTJFB1xlp2g0/9cwNP5dOUVEfWrvKdTU1zMNz0xUxarZNaxJT1S6WTyIREI/FLfcScR76CWJz06+AAnvVO/5j7Zv1u/4j/ov+s/wC+/9j/4v80X0ZfWF8yD3xfAE4PsA+yX8Rf1l+4v/IP/F8AZm12HxgfUm8kb1ZviB+CH2Csb75v0G8aedaCkE6VhNo0dCw8dKpQ5cMmURL9Q6FUf24zU/0k9BTrgFZuUnpUhcRU9UNdlH+qntLPdHQ/zNSsRCQXsVjVhASFXCQnWXXzFapsJOqUdLDsdHPsdDMK/HTzdITQnC+uL8AvEo9gJI9uj4CPkoH+MlRWRdQaJDTVBOSYVV12FnM8NGvsVOXDttSEcFSlQ6s5VDXTA1w0y5w0kylTXXT0hCf8hO8sd8ZzVlzkO1JFdFL1lFHt08OXUW105DRTkDbS41CqjVOuFHR2BEQ9ZJQITVBNg55PHfQURMN0xKBrwL5FjsOsl/ZjTBVDI1jElw71jlIuTG3joEREFRp0ZJE09Mj0T1b/eP8A+p/UT+ZP+E8KX1SvLl94rwCKr5Rfrq/Ar5pfXA/mr/ivABq/LL92bwBvgm8cb2a/OG8Amr+kv56/kL+6vwTPbm1uI7Bkz3bPiMueovpRJYNvFVIVQ+N05FgEJMOAvs0o/jMcJzbSI+TUlOTVRIcWzqLeVxXTSLx3rnUeotspWZ2jClnds9dYqp2jmgTUWpx0FZR04IBU1/517n8AjyqPRN8G4riUPCc+slHM1AwUNxZCc7AkPzY/SDM+0gtV1RPUQgwkjmQ//hV+NS5yeow/ot6yx6Q/tjU+0uuc5LUEzD8+ogHkN8aD9DcWcwRPhBZFHqJ5JEeukzRPToJeZUylQ/lUR16CB0xlTwR3RP4ytIRPPqXmn2j/Aq8AFK8mrzivSq+c/26vwP/S/wCcr/b/CA8SvywPPg9QD2IPAOy/dg3mX+C/8r+MD74PoG8AEs/MDw4fOB/6D1wf7mUeSoNsT02ELJfOEiOQRoLAFCR3PtKrBJQexIdGfZaFWg7jVZUz7FXN5FZ9843N/BQ9Vy10jHdOgn4BWD3EpH+2dabDxH/WdUbyAcUs3z7fUN+aL9QvpsNEhLWA/CRBTIT+VkWTqGocNGas1CUcNOZVLXSm9BRuVa3U7BT8dDS3WqSEgFR0SlSlwxJMdLXanDSjlDRsUzWTNlp8NPG8NLlS1QOBLHRrSlI9NFLF09xRNZNNptw0blGdFm4DUH0k2hR0hkyUTlCtAxdQbLUkVJRRTyUzx0595KhslHMApvKFZBQX7GSsmUxd5BRE5UuVloZyHFVMPYOI9OT+1OR5lPQBwXz/3p9I/4JPVP9m/4D/AJL/3E+2/wBfEl/s/+7/SF8AGg8Ev2YPkF+iX9QPfg+oDwDKX/xfHh/oXzJvRG9WH1AfYHJvjG+ebyhjpsIiTvXjIb7EZFOQNjMMdMpcx87Dpqw0UVIl5oZyPMyErUYU5CJUxYScx+ZClbzUKwhW1RRWtXRWNeRkJ8LGQjFEJ/bF7sXGQhFZtB3ULCSnJCRoWIXkWAJVM9y0J24vgCueL+B/8n9oPI++45TU3OQkmFYlY9VXrNQVNITXBDSaVWrFQ2G81ChUhOFU5SSalMRxvIQ7VM0WdhLMqtSEl9yEXxzkHBTk4qlSDXT8hHW0hD38ZAdtUvXT0FEN85lRjZPbU1G9Qx1RJWPnUNr107BElHhQ9XM/UKoN8wmE5KbUZBqU5LDNTsVDQU6NRjZCaE00PUZOIpM0RChMnZbGQ6YkRDVMTTT05B6URJUAxJ+2TW5PwJ+aT6xPtk/ITwDaTyyvHl9QrypfdK+Gr5ivAIJfdF+2r+Cv8q8Ev44PIGsAng/QD4oPhG+Gbyhvcr+0v4DGv9i/6r8cpDuQHjM0lOHajBRunBQIUZ3DhFGsHTRk5HFSncPkNOVTmI2GjsWOEs5UNZTc1LRRVS0kLIc2c1clc3TEJLXiZCRlBNTKWA3zGZlZvWR8dAFZZcRMJJMpWO3URCQCRCTS/He+fUDGf6gvuiG2LT7dnqKejNRFYRyEEJzXvjOs1EWk1LMDVuU01NSLVRXjUqjU1+7DfISbJHRk5NQuVuzU9VPFZFMlI4gU78zOk7wUnlKlxNSEMFJKJSRRvcPCVOeWskecNK0O3ITZUL3DorQ0a0p05DMElPiU7y6DTp10aU5tNHQUTLxk4kzlFGTU546DS2W0rORMTLUkCvzkODSkpTz3Dq2un9CfABL/5J/+nxCvGq9s/z6tPq8AoP9qr8T/1v+orxK/DA8eDwAwDxq/XL9OD2C/er9Evx5vAKC/eg/0v/YPkL+qvywfRvLb/U1NM2NOvfMqT5ZF8w1QVTOsnBdOIqO1USUjGIw0jFLNIwA2zBR1Uy3z6VPVHkby211VPdPPVc0jQFa2bQOxVk0jI1ddw5CIFCfOI0Qk4kQkw8Dm8h4tWe0j9li1JFj9NFQvAn4iy7R/fi8Y27YtNt/4y7JmApHUL77yulYV83Vq9CQ17CT2XIS4VSXkVnzEN1Xl8/6EhMWsFG2MJDRXVF3DIFSdFiJW8rFUN8Yj1NT+/GeGkrWOTMVSVfMhUk0j61SUP5aCNzzEAXwUyFTklZNkFFwclCbUN97DT9qdc+aE5HlOjeMMTlZdw6BNJXM0vPTKFE9MZpWWggdMTeSc5NrM5AVY1DS0RP+mnwD/Uk8k/wA2/0j/mk98/679vk/gT8L/APRPFl/w/8qvTF9eX3Bfgl8AhA+WX6hfug+sDw4fIB9SvwD8XyYfSG9ab2xvLmXGNR6CZZB85GbUb0aSSFEVg9PAUXWUXDSr1IQgU7AddBR3jpMENAdVRZN4Kuwk7sQUYMwU0cwUqyCybtNXJSaGkp5YjeP8mLTEe3AuYhdZrRT8FLKo3MSrwH6SIxwk5aTExQBEL0YvWC9C38R3pnVecxSHUsbTV60UjNSndNRmPISVJXTU5kyEqlSPnkLxVgQ0t1TtFFSlZFS9w8UStNTblI9uExw08VJWDUO6Un2Tg4SESkTEZRRUNNHch77CYlFtFrSuU0zkuxyUhlDNw07MFJ9+QjlPNSQMxFxONG0GHiNNDUMaTYXEXJdMfkN0lNVLfRTsNIWElAX+pOR53DWMTz5PYE+anwB0T/afkE+yT/Sf1k8YryqvACxfTq9grzJffK+Wr6ivuq8AvF/WD+CvAr8Uvy5vOL9CbwBEv16/4A96b6S/tr94s77DsU4V5BTH1pJtUA1D6rVQ/ZNlJOTcUd1jU7A8N07NbsO81LRUnTRVav2TldQkCITEeFaVwzUEnMRyZNTgV6VkXHdqPqIKTHQnVHQMWeVzZdDcxJXcxyciE1jt0wXcLHTDlH+ufyjfci/kz5hW1U4TZNQgV73EVMSYzVa1Y1hWTXS0JMpV1tWTjVW901QchBpVZiUj41RlFMzUdVS9c60/PIT3U8WDwSQ0jLbcZFNT1ZMdU7U0Uta9c69S/WRSxYMxUlplE/xkNMZRbaOOdDRrV1G9cx+8hOhQzRSpUO22xmNQDTMATOSLVU/9FE8lI7NUFEqE5FTDkG7TTV00TA0zgMzkIEuQPpXuNcZj7DSlzOe2YgGo3O92n4if2u+sn76f2J8AIv8Erw6vWP9q/3z/bq+g/wCy/8Sv1v/o//r/hL/2r/CvAEK/NA92v1C/ig98D24PwA8g0g+sD/YPuAN2wvpMH14V2gbyiWwUCFE1w4RRSo3z+nw0cYwXJyJzZISr51Odc1usFMyU1VVAXXRExBOAzh2eJebTV92zbWiExMpYnXMbWQ2EaAwvHiXeYkNcdAJY3bMB2MTHPi/Yz8J/RC/Wfd6CEX6kJ+bT/HS3vC8WjeZzROQvPjNURTQEN95iE1yHVjbCpFO1827E1DY0PyCWY5SPBsVmNc4ycHQ/hjUIRhPch7ZiGKQ/tj/IM7ZiAYgclxbj5DcO4/Q3/hMETBX6nOR4FPS9BPe27xjzAObvIE/67wz/Fv8w/0L/TP8Ank+wT5L/1E/mT8D/iq8cXwAuX0BfEg9UX2YNHm/oX7oPAJRfhl9wv7pfzF+uDwBvGm8YFBfWtW7iwE41dKRnVjUqtjNRNXO+xIRRFMcvksU8vNSt5G/2ZXbCelWahcRWtRN8VvV29kJeoCR3liM0f0Z13oIOnMTgQnR0pWR/dn8gI3aCuCQvEC4vgH+Sf1x0qOR/5mWe4tWoVNRXlCQVVNTXVUqVw5x81GMsj0ZCudwkW3NUXUM9VIVDBXwVpGSHZkJhdI+uY1KFQ3WKzNQ/FMQHpI+2jSZi5yos5LB8ZHh0NEHkj/aNMi7DTiVGlsJsTVWWJp2oXkM8l97TTBWDo1SUHgIsRJVkn2ZNzu9gnzpPRE8AVk9oT3pPzJ+2T/Cfwk8UpwAOrzCvCl9Er2aveK+Kr3RfAH5fsK+iX6SvHm84b+qvFL8A9l8wbwq/dL9GbxgTHoPctzCmk+y35mO8hIZR5dZWFRjG1R7NbuJAVBXkhB+WFVr+IpacJAZX7SN0ZCQl4sR0TMQXjpIZ1BdOMwicz67NtmLSnHceL3h/Ct9AxM8W3yjfOtH2Y5wkhpQkmUUsxUTUyFWt1BTEUmlVbTQUxNLkJJtU7SPVZMwkLrxk9QQ0vlNqrbOIpNRR9CQOU2WU1VL1xFI1dFIt4zBSrE0WtmLCUaUjipSER1qMZA5ENNdQtWOiNORba1AVgzNQtRRPJaPbik8VgwNP7SOUTtr9IyaMNLlNtXNQTaptFEzdZEyFxEw1o85mxDTxS0XEBJS9TO0jBTTUlKWs55afyO9qn7TvAIafoJ+yn7yf1p8Aqx7/CK8AIq9k/3b/SK+K/6z/vv/Q/wDi/yS/Pg8YDyq5Xr8ovzq/ANSvPr9Yv4oPXA/GD6gDTjNJTh0WfvIuLB/+c1GlE7WjVDQYLDSMUv0UU1hdhGwfHjLqVLUTXLwkjc6sJEBWnYSkFz4ykNFXtdRsJfwU4vwUIlmiffMe3B/uFf4iRvQU8wKkxMsUL25/uM/awQ4t3s1U5hUGApH8xFNsJP6EL6qWKvb8dLjsdHz0dENQvC8mE9QnPjIgDITpTISFsUSEePwvDj3us3SEIa1S5RPrURWDs4xkbqhEP1Y1PnKT/NRcvIQmYVC1tn4/kDv+sqBNbeaUNpMklF60NOXEN8ZjTCqtE2bcNNrkNFjU5CvgALblBk2e7+g/+j/M797v+O8ACv9UTz7/MP9S/5z/nk/ATwCq/9RP9k8IXwoPHF8mD8ivAHoPTF9eD7APag98X84PsF/A2l8EbxZtZjXmIxzkZk9WZTMsUDWUUEWDSLzXav4yNfwkq6zUIFMtNIlTbYQUhJPEZ8YjjCTuZmQUYFZ95LRkQVfVs2usV3UTMwx0nFidtEwUd5ZSF1lNFIzEsoTEAXM8f059Jn+oz+LPHC9OdRQWw7R0gLR0MMR/pjPcdFYjxeZVxdOqZBRw/H+yViNUhXRMFEpULRMSWlTU23xko1NNc19Ej1q+M1L9w4NS7XRSFeOFFJzU3nyPjoU2U+zUuxrMtVCNE05Q7WS8h2ZjRMyHVhNOPVa+E5y0GuSEoaz8hx5DDJf/ghyMNIUqrDT61IR5RETBHE/WPwAATwpPTJ8OnTZPQE9aT4RPAH5PcE+6T9yf/p/QTxpfNK8ARq9YrzpffK92r3APcl/ErwAWb7Cv4q+8rwa/GL86v1S/Wp66HWw0wE6NE56chFjz0E4ThIRnUWUz3AQ0qVPcJ+aCPAyEr7wkQdZc1LRUHeRVvaOXVTb1kwpW9ZN6VpV2RhNkPMd+g1jVtNRkDFnlE80rZMQRWZUWvqKnWCilJITH5oLczGTDPHdegoG4NH9Of5jL7h+Yw16CqGI8JGEE117DLNSYVr2jVVcc1BXsxNe8dJo832p+k1T1k6qMZHNUbZNrPVSdkwVk1M5TBeS0hNf2khp8ZONSbZOtVVI1FFKVwz/cJAcsFFTD0OaCjKy1UXW0UZ2UmVBtFAwUeFDNtAwU+LQE576DT61jsE7NtE4MNZZmMmxNTSQ875Y1fpOGVOQxTAWErDTDgDaSlQB8536dHp84n4LvXJ8mT2DrAIafqJ/Sn/zvDv/YnxKvRP8AFq/oT2qvjP+e/yhfmq+8/wDe/9D/0q9Evx4PCA9SDywPQG4PMA+aD2y37tXO0079DqyGY1SEglGFFFGVw29JUlU07CVTtSbG4l3kdFPQVIUmPgK3nGQo5MdU7rNEJJNMJVclM2hcxFvMWOUTG1mtdFlFI6MDWR0UvBcOckP8ZAIC/GTSvMx7z0V/1x+hz9MYrD4trmIQV53jyaR0hlZkJEVWdTMEXCTFvHRBeoQnlmUeFU6D9HRi7HRlKtS09MS3PgJ3U61jTUBM1ApTpRS8tJw8hK1kRIQuUhUz52SEsU1RbcN7UVUkpLQMZGS11XyEntQEaVB1MyRaNDTcRGRsT3VjAOTUrDtgVoIiTh3ETW3DS7Lc5MWEN6bi+UvFg8xlS1X0S1Vk1IS5TI10AU3l1Izntu9o74rvnO+e7wCw74Kf3O/e77ifOk8s/+afAGhPkk90/3b/yE/aT/T/9k8A+P8SX+yvPg8gXzJffF9+D8BYX3pftF/WX+hbBkIBTrats2NOXYNoTxXDLmIUNKy81GOABkKhUZ1zKxhSxYOMjNQCfGc+1ZpeInfsdOpUDYTUdNFJVTUmvjK1vGeeQq7EFKkbjBfOcuhExCeEFCChWc3U/Gd201TEMwx08wAkJfwXLn/IG84fKH9yf4R3VH7T3MT89LS6RCR1rHRlNaR09rx/nlI3VSU0auS0x0TUjtx0V1QFQ9kh/HcOMqRTXcNsUwb9AzZTBeS0ty4zBBU8h1SmtY6DUSUzcEyEOSxkDQHsBMpQTWR8hxbTxNStwZSEVU/9BE79hE5EJcR8tKC8jzYjzIToLOQkI+BeI0yNtFQ03vyP7jUApj3+Nb4/yD/iP+w//j8QTwAqT0xPhp+Yn2JPvJ/On6hPAOpP7J8Wr/BPallGXRZfYF8AYq+Mr55d9q/AX6Kv5K+Wr6DArxq/LL9+hX4SwzQ0omYcNExQPYbeokdRnSMNwPQkNVKNdLy3btPMtNTLcE5jVAWTBRTUeFVWXcPsVVU0VmVkVgUU1VdFJFdNkzEkxJxY2rUEWC2TKVndoxdZ2t2T3qRkpVgFk2VYWv0DJqRk5VddI8f0b4AOfyB/OnFeg2TPvs0O0nJW1MQwVz1j7OTEqCwkZWb8xCf8zxbiY1X9tKoc1PFcZLccFIB8JErRVIXURNdeIpectGFTtDUUnLTxBBS5Up3Tg2h833ZjLISZ5ARiUTUUxpzU81BFxLzfNpIJUGodhE8thE/dI8tOFTOjXE59pv7VnhNNPRRMqsUkTEWUSy2USxUzHFKchIU85w4jTVWDyESfAK4/CJ8Sn2TvRp+I71qfrO8App/Q7+Lv5J8G/xj/6p8ErwAmr2D/Mq90/4b/SF/6r8z/AP6vML/SrwwPFg8wD0IPXA+opg+4C2ZzTpXkT33jbYlQrcTcBGfsJBuAjvJRorwk5AQXZjOctEGktLMahCQknHSXVUUUPB+WI2lXzQQcJFC0ZLdYTYNVDgzELsRkCHQU1axkM5hYvXSkZBVYFTR0x4BGxbYfUM9iz/QfthUm8p4qFCRjHCQgZHTcDBe/w6VWTbMDRCf24oqkdFA2tLQYVbUT31S1xPzES3BUPWMshCc+YrzkdEuGUyUkUzVknCTghLdAHsPEJ7bzdLceI8QFUf3UlVGt5FClw6AEN47yMZqM1PhshIZPBcQcNKzQnASTAH4zRLRM1NTiTDYdY3xM3WMTTK2G7tUQ5tV+PYaFJvLOPJ8271DvAGLvdO8+n5jvqu/0P+bvGE8A8u88T05PYE9S/3RPlk+oTwCCr7xPxk/YTwJfVA8eX+hPALqvXF8mX2hfkl+kX7ZdzjJT/U0FZjZCKqQEDRxkrYxUhAhRDYOEPIT6aLwEQ2jWY1OtM+lTvYMpWxTVxHRBfGS1fG/2MlUl3LSVVHQA9LRqPBSLzlhlQx68Z4ZzPBS+qtRkheRkQ8xkAiTE1gB8H44dph2uH8gb7mVOfbZCS0FX7XRW9cQMJHNcZaq8xOa0tKjEtG5MZDU2vLT8VPUzxVTtVAzUbUf8xBBUNUPaU/VD06FTdWQcZDXcBPxSWn10UoWDgFI1Q0oUZK0ShLTaUS0zo7wEbGp8tVG1E/+c1LlQ/VSwrARjsAbDTIS+T8UETxodNE6NM3VOZUYG47xUoReUj/YzrIcWY0zNdEwqPVRM/VN0zDS9lDd2PwCIP5o/5I+2P9A/Gp/8PwZPAFCfYp80T4afmJ9yT4RPrk8A4J/yn0xf/p/4TzqvfF8+XwAwq7ZfeF+Sr6Svxq9gr7qvbPyvFmIiTs1zwE49E7OeTwXUjNTIUE1kUcidZMQH3qLHjLe2Eq9TVBW0rLSV9MQH1MR6BBfSJjNWrcYuY1f1g8lXAi0zM+y3vnP8tz4aE8/tAwEjLMcWI5Qf3m22HzjPas/AlMdGI6TPtsUXE1xkFVZS9VPY1Mcm01Xd0yjsx6xOM+wEc1QNkz18dAVQFN8m3zjTDpKtxHR1TN/YXt9w0w7iKlHdo+dQAs1zsIzfnt+w205jRITTgKDO3+Df8tHOg3yEMYyEoAAM52ZjZD8u78iPGu/cj/6PAAifIp88n0afmOuO73ifqpEAfp/g7/LvJK/GnxD/Ov/krwBmrwiv2q98/6b/iP/qr0z/gLb/wP/y/yQPNg+AC9bDTkjlJJwPhiLqtAd2c1Fl47FxzA/eDf5StFS9YybIRGf+wxQUmhQX9lJ4V2D9ti4VjhOEZ8byJ1kNJGqMZNDstJXstFVYZeMDEViddEzHjhXWb/BvSs8QdB9uFd4VRvJh7B9mI1xktFNgvmIG/BTIVV3jjVVVHXNShLQarMTh1MRVnXx0ZeTELny092wks8BTrSSkdFFTvSRTbCXklCSeUn2zZ1LdJKjUdAtgRnLDvCSM/HRV2qQkEDTU2VAdc6JQ1i1ja1BFczPsVPxPWjUkT31jHk+dA5QEN6pOs05lxE7d1E99E49VT90UUN1UUM3UUHXEEHwECzDGAxSEJCw3brMsN4AmNSY1tsMENx41bj0OYiwAhDceI5Q3FjWmP7g7DjWuJYDWP+g7/nP8N/Y/AEt+sjcALE8mT1BLftNkR15PcE+KTyCkT7ZPyE+CQabCOuRH1k8A8EsGX+hLLl9AX1JfZF8WX0BwX5pfrF++X3hTDmI8zF8A7l/YX/pfJG8GbzBvQmlGbwB4b1pvjG+Wb7Bvam/kb8ZvAOBvCn8kfw5/QH/6b3R/hn8AWH+Sf6R/vn+wf/J/1G/2fwDYf3pZDkVmNS49XjWWNQ5FqH5FHtOEBEcMhEw0NFRWXNRYUPXjXqwkY2zUlWmcNG40NHRc1+bCfqqcJIJc1Ii0hI6sJJOKhASXDIScnCd20wQ0qtRU187Cs1REt4yEv1BStbPDNLfGEszMNNEcRNXVpCTbjITfVJTjUKpdE+gMhOyMhO+sJPNqbNT5jIT/VJQDUV0TywhRndMMjCfOwhNR1m0jGlFd4x081CJRMMUERNceIzzUMlFNRIwETTxMtEFRPbYus1H141lOTLUkpFdRpbRRfRNRXzzXhgWe01HV03B0JFVzNNR51JR8jCSABKSphnwnLiKQdCSTJKSXqkTUmmyknzykpQSkpqr0lK1MtLFM1LfMlLhURLem0sIEpMaMBMyMpKvQUbWz00zU10TU2qqMpOB0JOM01OlspO+KlATxTNT37JRzIObC/rJUpAEk16bCClJdsxBtUp0jElKt0xhSRSQ2HNQfUiXjJVL9xFQkWS5kJ8byN1Idwzsc16qm0kLEtEistEq0tFDVUs3DU1wkV8y0XFKqdcNgnARkpARpHNRv1VLFk3Mk1HestHpSVOWEZCSBxLSIBMSLTMRVkJwElMS0mMy0nGQkVaEU1KUExKsc1K+8tDWy3LS1pAS5Um0UbMRVwyTUx8y0zEzE0Ny0KFMgRuP8xN1MxOCcB9bjqvzE7WzE86S093zE+lqExP68tAJT1aMHRCSrDFONJFOdAxQ0JBppU/WUPCQhTCQlU+W0tqwELFPFkzNTzRM2ZjQkOlMNxNTUQ1OVhGlTRaQsJFBMJFVTpQaaXuJdtARhUxUkNCRqVVP14248JHH81HesBDV8lNSAnNSEU5XERCRVjOzUj0wklXTkmEQkVZw8JKGc1KQc5Kns1FWvtASx3NS2rAS8LCdEdiPE1MisByYTnNTUNCRV2qzU3Twk4Uwk5Rzkq+lTHbPu1NTzTCT11VNlE/u0BAEUJAVUqs2UVNWUVI0kVOWUVKrFtFQNFFR9syHEBVQwZTQcJ2YjJCQ3VAXElPRouwDWE2T0SGz0TFR9E1VPfPRTJCRXDCRddPSrYFSFBFRVA2ocJG6qtPRxJCR3xPR77PR/mrwEhIT0iFR9JHT0kJZ89JNU9cOZDCeWoqOqFASnpPSqjPSufPSzqiQkt8T0u+z0vxQkxWokJMds9Mx09NBUTSSKpPTa7PTflPQLIE6y55ocBOrs9O9UXdSE9Pi2XAT8VF2zAFWVowNZVYXU7BQNVY0kVc3DsRX8F8Yj9BQiVW2EVVYtoyxV7bRV1dRV/bRVVTWEVQ3EVUXTRHwUZUiMFE70F7aiVlVtI1VaTBRdlBRjnBRnZBRValQUcLQUdHwUeKQUVXxUFIC0FITcFIpMFKuNVX2zkVwUlWQUmqpsFJ6UFKOcFKdkFKqqVBSwtBS0nBS3hBS8rVUd88FV7cPF3BTKqowUzkQk0VwU1WQU2qqsFN+UFOPUFObcFOpVVV2z8MwU8nwU+IQUbfycJAFWtaMGVo2z2wpW/YMOVh3zEVa2TbMXVrUDG1bVtFaaxZMjPDQnVg2kTDQvtlQ0M1YVszhW/cM9ZVbN9FbV9Hw0SFYds9NOVs0UPDRXZDRaVqxNxKw0YlaVw2hkNGqmLDRuVpWk1DR4LDR+qqw0ghw0hiQ0iiw0jmo0NJEcNJYkNJpWXbNtoOw0o1bVo6dWLaPVrDxEsOw0s0xEt1a01eSsNMIcNMZW9cPJqkw0zzQ00Rw01iQ02qosNN7sNOMcNOZ0ROxWxDTwVkXT9ExE96Q0rf6sNAJXHTRXJTRXWi00V8WTE1c9NFdlFKlXbRQUVCMcVCckVCptV1UTMFfNwzVXfTTVV4U0VzWkV+3DRVem9cNJVy3EbFRRdFRVmVdlpIRUYFe9hPxEZplXhaRMVHBX1YR8VHmqZFR9TFSAVFSFXFSIWoRUkKxUk1fVpFe9xKoMVJ5sVKEcVKckVKpqTFSwzFS0XFS4V70EVVd9s8F0VMV8VMkMVKvOVx2T0vxE1gRU2qoMVN7MVOQcVOecVOuqVGTvdFT1fFT5LFT+tnxkAlhF0wRYJTRY1h2zDlgVVFjVoxdY2kU0WF2zIFiVoyNYal00WA2kWH2zMVhVVFlYfTQEdDtY/YM+PHegbvNMdHtg9lWWokMsVO6SJDSq3Df+wi2sNAM1uEAkJ74VPhXWBY7j7PRfhPQJKBwVBOS6bOfu1YbVPrOqTNSavLRifMQqzMT1ABy33oM0p66zVKRzkBaVtlNWzIQuUNVET7VUTyUUzU6lE4xOzbSMhKxN1l2zQE1NtEy1A2tM1s3D5UvdVEvtwxVLWt3ESo2zSkqVlEm1pNVJFXRJ1cRIVRNQSFYd8/FH3aRHpYRHZbRVRh1ERvW0Ru3kRQUkVUUNdEWtJESdpETVo1snRJXD2EP1VENllFVDVbRCrcRCBQRCPeQlQv0EQnWWtmNDDXRklxRmlWYTRM2ERFUU5Je2AgEL9J8GrxivKqkeMzyvVvMAVK9mrTYTfKdmpU6veK+KqQCurYat3q+gr9KhbtOElBO4AM6tDr8gvzK/ZL92v0C/Wr8ArL++v0i7</prop>
			</obj>
			<obj name="Protocol" class="HTCProtocol" version="1">
				<prop name="Created">2022-12-12T12:28:52.495</prop>
				<prop name="LastModified">2022-12-12T12:29:24.809</prop>
				<obj name="Programs" class="HTCRunProgramList" version="5">
					<list name="emlist" count="4">
						<obj name="item" class="HTCRunProgram" version="1">
							<prop name="name">pre-incubation</prop>
							<prop name="Cycles">1</prop>
							<prop name="AnalysisMode">None</prop>
							<obj name="Segments" class="TEMRunSegmentList" version="1">
								<list name="emlist" count="1">
									<obj name="item" class="HTCRunSegment" version="2">
										<prop name="Hold">30</prop>
										<prop name="Slope">4.4</prop>
										<prop name="StepDelay">0</prop>
										<prop name="StepSize">0</prop>
										<prop name="Target">95</prop>
										<prop name="Target2">0</prop>
										<prop name="AcquisitionMode">0</prop>
										<prop name="AcqPerDegree">5</prop>
									</obj>
								</list>
							</obj>
						</obj>
						<obj name="item" class="HTCRunProgram" version="1">
							<prop name="name">amplification</prop>
							<prop name="Cycles">45</prop>
							<prop name="AnalysisMode">Quantification</prop>
							<obj name="Segments" class="TEMRunSegmentList" version="1">
								<list name="emlist" count="2">
									<obj name="item" class="HTCRunSegment" version="2">
										<prop name="Hold">5</prop>
										<prop name="Slope">4.4</prop>
										<prop name="StepDelay">0</prop>
										<prop name="StepSize">0</prop>
										<prop name="Target">95</prop>
										<prop name="Target2">0</prop>
										<prop name="AcquisitionMode">0</prop>
										<prop name="AcqPerDegree">5</prop>
									</obj>
									<obj name="item" class="HTCRunSegment" version="2">
										<prop name="Hold">30</prop>
										<prop name="Slope">2.2</prop>
										<prop name="StepDelay">0</prop>
										<prop name="StepSize">0</prop>
										<prop name="Target">60</prop>
										<prop name="Target2">0</prop>
										<prop name="AcquisitionMode">1</prop>
										<prop name="AcqPerDegree">5</prop>
									</obj>
								</list>
							</obj>
						</obj>
						<obj name="item" class="HTCRunProgram" version="1">
							<prop name="name">melting curve</prop>
							<prop name="Cycles">1</prop>
							<prop name="AnalysisMode">Melting Curves</prop>
							<obj name="Segments" class="TEMRunSegmentList" version="1">
								<list name="emlist" count="3">
									<obj name="item" class="HTCRunSegment" version="2">
										<prop name="Hold">5</prop>
										<prop name="Slope">4.4</prop>
										<prop name="StepDelay">0</prop>
										<prop name="StepSize">0</prop>
										<prop name="Target">95</prop>
										<prop name="Target2">0</prop>
										<prop name="AcquisitionMode">0</prop>
										<prop name="AcqPerDegree">5</prop>
									</obj>
									<obj name="item" class="HTCRunSegment" version="2">
										<prop name="Hold">60</prop>
										<prop name="Slope">2.2</prop>
										<prop name="StepDelay">0</prop>
										<prop name="StepSize">0</prop>
										<prop name="Target">65</prop>
										<prop name="Target2">0</prop>
										<prop name="AcquisitionMode">0</prop>
										<prop name="AcqPerDegree">5</prop>
									</obj>
									<obj name="item" class="HTCRunSegment" version="2">
										<prop name="Hold">1</prop>
										<prop name="Slope">0.114285714285714</prop>
										<prop name="StepDelay">0</prop>
										<prop name="StepSize">0</prop>
										<prop name="Target">97</prop>
										<prop name="Target2">0</prop>
										<prop name="AcquisitionMode">2</prop>
										<prop name="AcqPerDegree">5</prop>
									</obj>
								</list>
							</obj>
						</obj>
						<obj name="item" class="HTCRunProgram" version="1">
							<prop name="name">cooling</prop>
							<prop name="Cycles">1</prop>
							<prop name="AnalysisMode">None</prop>
							<obj name="Segments" class="TEMRunSegmentList" version="1">
								<list name="emlist" count="1">
									<obj name="item" class="HTCRunSegment" version="2">
										<prop name="Hold">30</prop>
										<prop name="Slope">2.2</prop>
										<prop name="StepDelay">0</prop>
										<prop name="StepSize">0</prop>
										<prop name="Target">40</prop>
										<prop name="Target2">0</prop>
										<prop name="AcquisitionMode">0</prop>
										<prop name="AcqPerDegree">5</prop>
									</obj>
								</list>
							</obj>
						</obj>
					</list>
					<list name="AnalysisModes" count="4">
						<item>None</item>
						<item>Quantification</item>
						<item>Melting Curves</item>
						<item>Color Compensation</item>
					</list>
					<prop name="ChannelCount">1</prop>
					<prop name="InstrumentSubclass">HTC_VER_10</prop>
					<obj name="Container" class="HTCBlockType" version="1">
						<prop name="Id">bt96TC5</prop>
						<prop name="RowCount">8</prop>
						<prop name="ColCount">12</prop>
						<prop name="OvershootDnDelay">10</prop>
						<prop name="OvershootUpDelay">10</prop>
						<prop name="RampRateMaxDn">2.2</prop>
						<prop name="RampRateMaxUp">4.4</prop>
						<prop name="ReactionVolMin">10</prop>
						<prop name="ReactionVolMax">100</prop>
						<prop name="ReactionVolDefault">20</prop>
						<prop name="HorVertCrosstalkCoefficient">0.0003</prop>
						<prop name="DiagCrosstalkCoefficent">0.0001</prop>
					</obj>
					<prop name="MaxPositionsToSeek">96</prop>
					<obj name="DetectionFormats" class="DetectionFormats" version="2">
						<list name="emlist" count="1">
							<obj name="item" class="HTCDetectionFormat" version="1">
								<list name="emlist" count="1">
									<obj name="item" class="HTCChannel" version="2">
										<prop name="name">SYBR Green I / HRM Dye</prop>
										<prop name="Active">1</prop>
										<prop name="EmissionWL">510</prop>
										<prop name="ExcitationWL">465</prop>
										<prop name="IntgrTime">250</prop>
										<prop name="MaxIntgrTime">1000</prop>
										<prop name="MeltFactor">1.2</prop>
										<prop name="QuantFactor">20</prop>
									</obj>
								</list>
								<prop name="name">SYBR Green I / HRM Dye</prop>
								<prop name="Active">1</prop>
								<prop name="DefChannelNdx">0</prop>
								<prop name="DenominatorNdx">-1</prop>
								<prop name="ReadOnly">0</prop>
								<list name="EmissionWLAvail" count="6">
									<item>488</item>
									<item>510</item>
									<item>580</item>
									<item>610</item>
									<item>640</item>
									<item>660</item>
								</list>
								<list name="ExcitationWLAvail" count="5">
									<item>440</item>
									<item>465</item>
									<item>498</item>
									<item>533</item>
									<item>618</item>
								</list>
								<prop name="MeasuringMode">hmmDynamic</prop>
							</obj>
						</list>
						<prop name="DefFormatName">SYBR Green I / HRM Dye</prop>
					</obj>
					<list name="AcquisitionModes" count="4">
						<item>None</item>
						<item>Single</item>
						<item>Continuous</item>
						<item>Step</item>
					</list>
					<prop name="SeekTemp">30</prop>
					<prop name="SampleVolume">10</prop>
				</obj>
			</obj>
			<prop name="CompletedProgramNo">5</prop>
			<prop name="StopPoint">3</prop>
			<prop name="CarouselConstMoved">0</prop>
		</obj>
		<obj name="AnlsAndSampleInfo" class="AnlsAndSampleInfo" version="1">
			<obj name="AnlsPropTypes" class="PropertyTypeList" version="1">
				<list name="emlist" count="3">
					<obj name="item" class="SamplePropType" version="1">
						<prop name="name">Units</prop>
						<prop name="PropClass">QuantUnitsProp</prop>
						<prop name="IsChannelProperty">0</prop>
						<prop name="SelectorOrder">0</prop>
						<prop name="ShowInSelector">0</prop>
						<prop name="ShowInTable">0</prop>
						<prop name="TableOrder">0</prop>
					</obj>
					<obj name="item" class="SamplePropType" version="1">
						<prop name="name">ExtRef</prop>
						<prop name="PropClass">RQExtRefProp</prop>
						<prop name="IsChannelProperty">0</prop>
						<prop name="SelectorOrder">0</prop>
						<prop name="ShowInSelector">0</prop>
						<prop name="ShowInTable">0</prop>
						<prop name="TableOrder">0</prop>
					</obj>
					<obj name="item" class="SamplePropType" version="1">
						<prop name="name">Endpt External Experiment</prop>
						<prop name="PropClass">EndptGenoExtExp</prop>
						<prop name="IsChannelProperty">0</prop>
						<prop name="SelectorOrder">0</prop>
						<prop name="ShowInSelector">0</prop>
						<prop name="ShowInTable">0</prop>
						<prop name="TableOrder">0</prop>
					</obj>
				</list>
			</obj>
			<obj name="SamplePropTypes" class="PropertyTypeList" version="1">
				<list name="emlist" count="26">
					<obj name="item" class="SamplePosPropType" version="1">
						<prop name="name">Position</prop>
						<prop name="PropClass">GenSampleEditPosition</prop>
						<prop name="AnalysisClass">General</prop>
						<prop name="IsChannelProperty">0</prop>
						<prop name="SelectorOrder">0</prop>
						<prop name="ShowInSelector">0</prop>
						<prop name="ShowInTable">1</prop>
						<prop name="TableOrder">0</prop>
					</obj>
					<obj name="item" class="SamplePropType" version="1">
						<prop name="name">Color</prop>
						<prop name="PropClass">SamplePrefColor</prop>
						<prop name="AnalysisClass">General</prop>
						<prop name="IsChannelProperty">0</prop>
						<prop name="SelectorOrder">1</prop>
						<prop name="ShowInSelector">0</prop>
						<prop name="ShowInTable">1</prop>
						<prop name="TableOrder">1</prop>
					</obj>
					<obj name="item" class="SamplePropType" version="1">
						<prop name="name">Replicate of</prop>
						<prop name="PropClass">GenSampleEditReplicate</prop>
						<prop name="AnalysisClass">General</prop>
						<prop name="IsChannelProperty">0</prop>
						<prop name="SelectorOrder">2</prop>
						<prop name="ShowInSelector">0</prop>
						<prop name="ShowInTable">1</prop>
						<prop name="TableOrder">2</prop>
					</obj>
					<obj name="item" class="SamplePropType" version="1">
						<prop name="name">Sample Name</prop>
						<prop name="PropClass">GenSampleEditName</prop>
						<prop name="AnalysisClass">General</prop>
						<prop name="IsChannelProperty">0</prop>
						<prop name="SelectorOrder">3</prop>
						<prop name="ShowInSelector">1</prop>
						<prop name="ShowInTable">1</prop>
						<prop name="TableOrder">3</prop>
					</obj>
					<obj name="item" class="SamplePropType" version="1">
						<prop name="name">Subsets</prop>
						<prop name="PropClass">GenSampleEditSubset</prop>
						<prop name="AnalysisClass">General</prop>
						<prop name="IsChannelProperty">0</prop>
						<prop name="SelectorOrder">4</prop>
						<prop name="ShowInSelector">0</prop>
						<prop name="ShowInTable">0</prop>
						<prop name="TableOrder">4</prop>
					</obj>
					<obj name="item" class="SamplePropType" version="1">
						<prop name="name">Notes</prop>
						<prop name="PropClass">GenSampleEditNotes</prop>
						<prop name="AnalysisClass">General</prop>
						<prop name="IsChannelProperty">0</prop>
						<prop name="SelectorOrder">5</prop>
						<prop name="ShowInSelector">0</prop>
						<prop name="ShowInTable">0</prop>
						<prop name="TableOrder">5</prop>
					</obj>
					<obj name="item" class="SamplePropType" version="1">
						<prop name="name">Sample ID</prop>
						<prop name="PropClass">HTCSampleID</prop>
						<prop name="AnalysisClass">General</prop>
						<prop name="IsChannelProperty">0</prop>
						<prop name="SelectorOrder">6</prop>
						<prop name="ShowInSelector">0</prop>
						<prop name="ShowInTable">0</prop>
						<prop name="TableOrder">6</prop>
					</obj>
					<obj name="item" class="SamplePropType" version="1">
						<prop name="name">Sample Prep Notes</prop>
						<prop name="PropClass">HTCSamplePrepNotes</prop>
						<prop name="AnalysisClass">General</prop>
						<prop name="IsChannelProperty">0</prop>
						<prop name="SelectorOrder">7</prop>
						<prop name="ShowInSelector">0</prop>
						<prop name="ShowInTable">0</prop>
						<prop name="TableOrder">7</prop>
					</obj>
					<obj name="item" class="SamplePrefWidthType" version="1">
						<prop name="name">Width</prop>
						<prop name="PropClass">SamplePrefWidth</prop>
						<prop name="AnalysisClass">Sample preferences</prop>
						<prop name="IsChannelProperty">0</prop>
						<prop name="SelectorOrder">8</prop>
						<prop name="ShowInSelector">0</prop>
						<prop name="ShowInTable">0</prop>
						<prop name="TableOrder">8</prop>
					</obj>
					<obj name="item" class="SamplePrefLineStyleType" version="1">
						<prop name="name">Line Style</prop>
						<prop name="PropClass">SamplePrefLineStyle</prop>
						<prop name="AnalysisClass">Sample preferences</prop>
						<prop name="IsChannelProperty">0</prop>
						<prop name="SelectorOrder">9</prop>
						<prop name="ShowInSelector">0</prop>
						<prop name="ShowInTable">0</prop>
						<prop name="TableOrder">9</prop>
					</obj>
					<obj name="item" class="SamplePrefPointStyleType" version="1">
						<prop name="name">Point Style</prop>
						<prop name="PropClass">SamplePrefPointStyle</prop>
						<prop name="AnalysisClass">Sample preferences</prop>
						<prop name="IsChannelProperty">0</prop>
						<prop name="SelectorOrder">10</prop>
						<prop name="ShowInSelector">0</prop>
						<prop name="ShowInTable">0</prop>
						<prop name="TableOrder">10</prop>
					</obj>
					<obj name="item" class="SamplePropType" version="1">
						<prop name="name">Dominant Channel</prop>
						<prop name="PropClass">DominantChannelProp</prop>
						<prop name="AnalysisClass">Color Compensation Analysis</prop>
						<prop name="IsChannelProperty">0</prop>
						<prop name="SelectorOrder">11</prop>
						<prop name="ShowInSelector">0</prop>
						<prop name="ShowInTable">0</prop>
						<prop name="TableOrder">11</prop>
					</obj>
					<obj name="item" class="EndPtSampleTypePropertyType" version="1">
						<prop name="name">EndPt Sample Type</prop>
						<prop name="PropClass">GroupingSample</prop>
						<prop name="AnalysisClass">EndPtGenotyping</prop>
						<prop name="IsChannelProperty">0</prop>
						<prop name="SelectorOrder">12</prop>
						<prop name="ShowInSelector">0</prop>
						<prop name="ShowInTable">0</prop>
						<prop name="TableOrder">12</prop>
					</obj>
					<obj name="item" class="SamplePropType" version="1">
						<prop name="name">EndPt Genotype</prop>
						<prop name="PropClass">Genotype</prop>
						<prop name="AnalysisClass">EndPtGenotyping</prop>
						<prop name="IsChannelProperty">0</prop>
						<prop name="SelectorOrder">13</prop>
						<prop name="ShowInSelector">0</prop>
						<prop name="ShowInTable">0</prop>
						<prop name="TableOrder">13</prop>
					</obj>
					<obj name="item" class="SamplePropType" version="1">
						<prop name="name">Target Name</prop>
						<prop name="PropClass">TargetName</prop>
						<prop name="AnalysisClass">General</prop>
						<prop name="IsChannelProperty">1</prop>
						<prop name="SelectorOrder">22</prop>
						<prop name="ShowInSelector">1</prop>
						<prop name="ShowInTable">1</prop>
						<prop name="TableOrder">22</prop>
					</obj>
					<obj name="item" class="QuantSampleTypePropertyType" version="1">
						<prop name="name">Quantification Sample Type</prop>
						<prop name="PropClass">QuantSampleTypeProperty</prop>
						<prop name="AnalysisClass">Quantification Analysis</prop>
						<prop name="IsChannelProperty">1</prop>
						<prop name="SelectorOrder">15</prop>
						<prop name="ShowInSelector">0</prop>
						<prop name="ShowInTable">0</prop>
						<prop name="TableOrder">15</prop>
					</obj>
					<obj name="item" class="SamplePropType" version="1">
						<prop name="name">Concentration</prop>
						<prop name="PropClass">QuantConcProperty</prop>
						<prop name="AnalysisClass">Quantification Analysis</prop>
						<prop name="IsChannelProperty">1</prop>
						<prop name="SelectorOrder">16</prop>
						<prop name="ShowInSelector">1</prop>
						<prop name="ShowInTable">1</prop>
						<prop name="TableOrder">16</prop>
					</obj>
					<obj name="item" class="QuantCpType" version="1">
						<prop name="name">Cp Low</prop>
						<prop name="PropClass">QuantCpLowProp</prop>
						<prop name="AnalysisClass">Quantification Analysis</prop>
						<prop name="IsChannelProperty">1</prop>
						<prop name="SelectorOrder">17</prop>
						<prop name="ShowInSelector">0</prop>
						<prop name="ShowInTable">0</prop>
						<prop name="TableOrder">17</prop>
					</obj>
					<obj name="item" class="QuantCpType" version="1">
						<prop name="name">Cp High</prop>
						<prop name="PropClass">QuantCpHighProp</prop>
						<prop name="AnalysisClass">Quantification Analysis</prop>
						<prop name="IsChannelProperty">1</prop>
						<prop name="SelectorOrder">18</prop>
						<prop name="ShowInSelector">0</prop>
						<prop name="ShowInTable">0</prop>
						<prop name="TableOrder">18</prop>
					</obj>
					<obj name="item" class="GroupSampleTypePropertyType" version="1">
						<prop name="name">Melt Geno Sample Type</prop>
						<prop name="PropClass">GroupChannelTypeProp</prop>
						<prop name="AnalysisClass">Melt Geno</prop>
						<prop name="IsChannelProperty">1</prop>
						<prop name="SelectorOrder">19</prop>
						<prop name="ShowInSelector">0</prop>
						<prop name="ShowInTable">0</prop>
						<prop name="TableOrder">19</prop>
					</obj>
					<obj name="item" class="SamplePropType" version="1">
						<prop name="name">Melt Geno Genotype</prop>
						<prop name="PropClass">ChannelGenotype</prop>
						<prop name="AnalysisClass">Melt Geno</prop>
						<prop name="IsChannelProperty">1</prop>
						<prop name="SelectorOrder">20</prop>
						<prop name="ShowInSelector">0</prop>
						<prop name="ShowInTable">0</prop>
						<prop name="TableOrder">20</prop>
					</obj>
					<obj name="item" class="RQTargetPropertyType" version="1">
						<prop name="name">Target Type</prop>
						<prop name="PropClass">RQTargetProperty</prop>
						<prop name="AnalysisClass">Relative Quantification</prop>
						<prop name="IsChannelProperty">1</prop>
						<prop name="SelectorOrder">21</prop>
						<prop name="ShowInSelector">0</prop>
						<prop name="ShowInTable">0</prop>
						<prop name="TableOrder">21</prop>
					</obj>
					<obj name="item" class="RQSampleTargetPropertyType" version="1">
						<prop name="name">Combined Sample and Target Type</prop>
						<prop name="PropClass">RQSampleTargetProperty</prop>
						<prop name="AnalysisClass">Relative Quantification</prop>
						<prop name="IsChannelProperty">1</prop>
						<prop name="SelectorOrder">15</prop>
						<prop name="ShowInSelector">1</prop>
						<prop name="ShowInTable">1</prop>
						<prop name="TableOrder">15</prop>
					</obj>
					<obj name="item" class="SamplePropType" version="1">
						<prop name="name">Efficiency</prop>
						<prop name="PropClass">RQEffProp</prop>
						<prop name="AnalysisClass">Relative Quantification</prop>
						<prop name="IsChannelProperty">1</prop>
						<prop name="SelectorOrder">23</prop>
						<prop name="ShowInSelector">0</prop>
						<prop name="ShowInTable">1</prop>
						<prop name="TableOrder">23</prop>
					</obj>
					<obj name="item" class="GroupSampleTypePropertyTypeNoPos" version="1">
						<prop name="name">Scanning Sample Type</prop>
						<prop name="PropClass">GroupChannelTypeProp</prop>
						<prop name="AnalysisClass">Scanning</prop>
						<prop name="IsChannelProperty">1</prop>
						<prop name="SelectorOrder">24</prop>
						<prop name="ShowInSelector">0</prop>
						<prop name="ShowInTable">0</prop>
						<prop name="TableOrder">24</prop>
					</obj>
					<obj name="item" class="SamplePropType" version="1">
						<prop name="name">Scanning Genotype</prop>
						<prop name="PropClass">ChannelGenotype</prop>
						<prop name="AnalysisClass">Scanning</prop>
						<prop name="IsChannelProperty">1</prop>
						<prop name="SelectorOrder">25</prop>
						<prop name="ShowInSelector">0</prop>
						<prop name="ShowInTable">0</prop>
						<prop name="TableOrder">25</prop>
					</obj>
				</list>
			</obj>
			<obj name="SelectedChannels" class="TEMIntegerSet" version="1">
				<list name="Items" count="1">
					<prop name="Item">0</prop>
				</list>
			</obj>
			<obj name="AnalysisProperties" class="ExpPropList" version="1">
				<list name="emlist" count="3">
					<obj name="PropertyObject" class="EndptGenoExtExp" version="3">
						<prop name="PropertyTypeName">Endpt External Experiment</prop>
					</obj>
					<obj name="PropertyObject" class="RQExtRefProp" version="3">
						<prop name="PropertyTypeName">ExtRef</prop>
						<prop name="RefExpProg">-1</prop>
					</obj>
					<obj name="PropertyObject" class="QuantUnitsProp" version="3">
						<prop name="PropertyTypeName">Units</prop>
					</obj>
				</list>
			</obj>
			<obj name="SampleInfoList" class="SamplePropInfoList" version="1">
				<list name="emlist" count="96">
					<obj name="item" class="SamplePropInfo" version="1">
						<obj name="ChannelProperties" class="ChanPropList" version="2">
							<obj name="ChannelProperties" class="EMList" version="1">
								<list name="emlist" count="1">
									<obj name="item" class="PropertyList" version="1">
										<list name="emlist" count="12">
											<obj name="PropertyObject" class="RQSampleTargetProperty" version="4">
												<prop name="PropertyTypeName">Combined Sample and Target Type</prop>
												<prop name="Position">0</prop>
												<prop name="IsDefault">0</prop>
												<obj name="ChannelProp" class="ChannelProperty" version="1">
													<prop name="ChannelIdx">0</prop>
												</obj>
											</obj>
											<obj name="PropertyObject" class="QuantConcProperty" version="4">
												<prop name="PropertyTypeName">Concentration</prop>
												<prop name="Position">0</prop>
												<prop name="IsDefault">1</prop>
												<prop name="Concentration">0</prop>
												<obj name="ChannelProp" class="ChannelProperty" version="1">
													<prop name="ChannelIdx">0</prop>
												</obj>
												<prop name="ReadOnly">1</prop>
											</obj>
											<obj name="PropertyObject" class="QuantCpHighProp" version="4">
												<prop name="PropertyTypeName">Cp High</prop>
												<prop name="Position">0</prop>
												<prop name="IsDefault">1</prop>
												<prop name="CpRangeHigh">0</prop>
												<obj name="ChannelProp" class="ChannelProperty" version="1">
													<prop name="ChannelIdx">0</prop>
												</obj>
												<prop name="ReadOnly">0</prop>
											</obj>
											<obj name="PropertyObject" class="QuantCpLowProp" version="4">
												<prop name="PropertyTypeName">Cp Low</prop>
												<prop name="Position">0</prop>
												<prop name="IsDefault">1</prop>
												<prop name="CpRangeLow">0</prop>
												<obj name="ChannelProp" class="ChannelProperty" version="1">
													<prop name="ChannelIdx">0</prop>
												</obj>
												<prop name="ReadOnly">0</prop>
											</obj>
											<obj name="PropertyObject" class="RQEffProp" version="4">
												<prop name="PropertyTypeName">Efficiency</prop>
												<prop name="Position">0</prop>
												<prop name="IsDefault">1</prop>
												<prop name="Efficiency">2</prop>
												<obj name="ChannelProp" class="ChannelProperty" version="1">
													<prop name="ChannelIdx">0</prop>
												</obj>
											</obj>
											<obj name="PropertyObject" class="ChannelGenotype" version="4">
												<prop name="PropertyTypeName">Melt Geno Genotype</prop>
												<prop name="Position">0</prop>
												<prop name="IsDefault">1</prop>
												<prop name="ReadOnly">1</prop>
												<obj name="ChannelProp" class="ChannelProperty" version="1">
													<prop name="ChannelIdx">0</prop>
												</obj>
											</obj>
											<obj name="PropertyObject" class="GroupChannelTypeProp" version="4">
												<prop name="PropertyTypeName">Melt Geno Sample Type</prop>
												<prop name="Position">0</prop>
												<prop name="IsDefault">0</prop>
												<prop name="GroupSampleType">mstUnknown</prop>
												<obj name="ChannelProp" class="ChannelProperty" version="1">
													<prop name="ChannelIdx">0</prop>
												</obj>
											</obj>
											<obj name="PropertyObject" class="QuantSampleTypeProperty" version="4">
												<prop name="PropertyTypeName">Quantification Sample Type</prop>
												<prop name="Position">0</prop>
												<prop name="IsDefault">0</prop>
												<prop name="SampleType">qsPosCalibrator</prop>
												<obj name="ChannelProp" class="ChannelProperty" version="1">
													<prop name="ChannelIdx">0</prop>
												</obj>
											</obj>
											<obj name="PropertyObject" class="ChannelGenotype" version="4">
												<prop name="PropertyTypeName">Scanning Genotype</prop>
												<prop name="Position">0</prop>
												<prop name="IsDefault">1</prop>
												<prop name="ReadOnly">1</prop>
												<obj name="ChannelProp" class="ChannelProperty" version="1">
													<prop name="ChannelIdx">0</prop>
												</obj>
											</obj>
											<obj name="PropertyObject" class="GroupChannelTypeProp" version="4">
												<prop name="PropertyTypeName">Scanning Sample Type</prop>
												<prop name="Position">0</prop>
												<prop name="IsDefault">0</prop>
												<prop name="GroupSampleType">mstUnknown</prop>
												<obj name="ChannelProp" class="ChannelProperty" version="1">
													<prop name="ChannelIdx">0</prop>
												</obj>
											</obj>
											<obj name="PropertyObject" class="TargetName" version="4">
												<prop name="PropertyTypeName">Target Name</prop>
												<prop name="Position">0</prop>
												<prop name="IsDefault">0</prop>
												<prop name="name">ACT</prop>
												<obj name="ChannelProp" class="ChannelProperty" version="1">
													<prop name="ChannelIdx">0</prop>
												</obj>
											</obj>
											<obj name="PropertyObject" class="RQTargetProperty" version="4">
												<prop name="PropertyTypeName">Target Type</prop>
												<prop name="Position">0</prop>
												<prop name="IsDefault">0</prop>
												<prop name="TargetType">dtReference</prop>
												<obj name="ChannelProp" class="ChannelProperty" version="1">
													<prop name="ChannelIdx">0</prop>
												</obj>
											</obj>
										</list>
									</obj>
								</list>
							</obj>
						</obj>
						<prop name="ChannelPropertyCount">1</prop>
						<prop name="ContainerPosition">0</prop>
						<prop name="HasSampleProperties">1</prop>
						<obj name="SampleProperties" class="PropertyList" version="1">
							<list name="emlist" count="14">
								<obj name="PropertyObject" class="SamplePrefColor" version="4">
									<prop name="PropertyTypeName">Color</prop>
									<prop name="Position">0</prop>
									<prop name="IsDefault">0</prop>
									<prop name="Color">$00FF8000</prop>
								</obj>
								<obj name="PropertyObject" class="DominantChannelProp" version="4">
									<prop name="PropertyTypeName">Dominant Channel</prop>
									<prop name="Position">0</prop>
									<prop name="IsDefault">0</prop>
									<prop name="DominantChannel">0</prop>
								</obj>
								<obj name="PropertyObject" class="Genotype" version="4">
									<prop name="PropertyTypeName">EndPt Genotype</prop>
									<prop name="Position">0</prop>
									<prop name="IsDefault">1</prop>
									<prop name="ReadOnly">1</prop>
								</obj>
								<obj name="PropertyObject" class="GroupingSample" version="4">
									<prop name="PropertyTypeName">EndPt Sample Type</prop>
									<prop name="Position">0</prop>
									<prop name="IsDefault">0</prop>
									<prop name="GroupSampleType">mstUnknown</prop>
								</obj>
								<obj name="PropertyObject" class="SamplePrefLineStyle" version="4">
									<prop name="PropertyTypeName">Line Style</prop>
									<prop name="Position">0</prop>
									<prop name="IsDefault">0</prop>
									<prop name="LineStyle">psSolid</prop>
								</obj>
								<obj name="PropertyObject" class="GenSampleEditNotes" version="4">
									<prop name="PropertyTypeName">Notes</prop>
									<prop name="Position">0</prop>
									<prop name="IsDefault">1</prop>
								</obj>
								<obj name="PropertyObject" class="SamplePrefPointStyle" version="4">
									<prop name="PropertyTypeName">Point Style</prop>
									<prop name="Position">0</prop>
									<prop name="IsDefault">0</prop>
									<prop name="PointStyle">psNothing</prop>
								</obj>
								<obj name="PropertyObject" class="GenSampleEditPosition" version="4">
									<prop name="PropertyTypeName">Position</prop>
									<prop name="Position">0</prop>
									<prop name="IsDefault">1</prop>
								</obj>
								<obj name="PropertyObject" class="GenSampleEditReplicate" version="4">
									<prop name="PropertyTypeName">Replicate of</prop>
									<prop name="Position">0</prop>
									<prop name="IsDefault">0</prop>
									<prop name="ReplicateOf">0</prop>
								</obj>
								<obj name="PropertyObject" class="HTCSampleID" version="4">
									<prop name="PropertyTypeName">Sample ID</prop>
									<prop name="Position">0</prop>
									<prop name="IsDefault">1</prop>
								</obj>
								<obj name="PropertyObject" class="GenSampleEditName" version="4">
									<prop name="PropertyTypeName">Sample Name</prop>
									<prop name="Position">0</prop>
									<prop name="IsDefault">0</prop>
									<prop name="name">hk2</prop>
								</obj>
								<obj name="PropertyObject" class="HTCSamplePrepNotes" version="4">
									<prop name="PropertyTypeName">Sample Prep Notes</prop>
									<prop name="Position">0</prop>
									<prop name="IsDefault">1</prop>
								</obj>
								<obj name="PropertyObject" class="GenSampleEditSubset" version="4">
									<prop name="PropertyTypeName">Subsets</prop>
									<prop name="Position">0</prop>
									<prop name="IsDefault">1</prop>
								</obj>
								<obj name="PropertyObject" class="SamplePrefWidth" version="5">
									<prop name="PropertyTypeName">Width</prop>
									<prop name="Position">0</prop>
									<prop name="IsDefault">1</prop>
									<prop name="Width">1</prop>
								</obj>
							</list>
						</obj>
					</obj>
					<obj name="item" class="SamplePropInfo" version="1">
						<obj name="ChannelProperties" class="ChanPropList" version="2">
							<obj name="ChannelProperties" class="EMList" version="1">
								<list name="emlist" count="1">
									<obj name="item" class="PropertyList" version="1">
										<list name="emlist" count="12">
											<obj name="PropertyObject" class="RQSampleTargetProperty" version="4">
												<prop name="PropertyTypeName">Combined Sample and Target Type</prop>
												<prop name="Position">1</prop>
												<prop name="IsDefault">0</prop>
												<obj name="ChannelProp" class="ChannelProperty" version="1">
													<prop name="ChannelIdx">0</prop>
												</obj>
											</obj>
											<obj name="PropertyObject" class="QuantConcProperty" version="4">
												<prop name="PropertyTypeName">Concentration</prop>
												<prop name="Position">1</prop>
												<prop name="IsDefault">1</prop>
												<prop name="Concentration">0</prop>
												<obj name="ChannelProp" class="ChannelProperty" version="1">
													<prop name="ChannelIdx">0</prop>
												</obj>
												<prop name="ReadOnly">1</prop>
											</obj>
											<obj name="PropertyObject" class="QuantCpHighProp" version="4">
												<prop name="PropertyTypeName">Cp High</prop>
												<prop name="Position">1</prop>
												<prop name="IsDefault">1</prop>
												<prop name="CpRangeHigh">0</prop>
												<obj name="ChannelProp" class="ChannelProperty" version="1">
													<prop name="ChannelIdx">0</prop>
												</obj>
												<prop name="ReadOnly">0</prop>
											</obj>
											<obj name="PropertyObject" class="QuantCpLowProp" version="4">
												<prop name="PropertyTypeName">Cp Low</prop>
												<prop name="Position">1</prop>
												<prop name="IsDefault">1</prop>
												<prop name="CpRangeLow">0</prop>
												<obj name="ChannelProp" class="ChannelProperty" version="1">
													<prop name="ChannelIdx">0</prop>
												</obj>
												<prop name="ReadOnly">0</prop>
											</obj>
											<obj name="PropertyObject" class="RQEffProp" version="4">
												<prop name="PropertyTypeName">Efficiency</prop>
												<prop name="Position">1</prop>
												<prop name="IsDefault">1</prop>
												<prop name="Efficiency">2</prop>
												<obj name="ChannelProp" class="ChannelProperty" version="1">
													<prop name="ChannelIdx">0</prop>
												</obj>
											</obj>
											<obj name="PropertyObject" class="ChannelGenotype" version="4">
												<prop name="PropertyTypeName">Melt Geno Genotype</prop>
												<prop name="Position">1</prop>
												<prop name="IsDefault">1</prop>
												<prop name="ReadOnly">1</prop>
												<obj name="ChannelProp" class="ChannelProperty" version="1">
													<prop name="ChannelIdx">0</prop>
												</obj>
											</obj>
											<obj name="PropertyObject" class="GroupChannelTypeProp" version="4">
												<prop name="PropertyTypeName">Melt Geno Sample Type</prop>
												<prop name="Position">1</prop>
												<prop name="IsDefault">0</prop>
												<prop name="GroupSampleType">mstUnknown</prop>
												<obj name="ChannelProp" class="ChannelProperty" version="1">
													<prop name="ChannelIdx">0</prop>
												</obj>
											</obj>
											<obj name="PropertyObject" class="QuantSampleTypeProperty" version="4">
												<prop name="PropertyTypeName">Quantification Sample Type</prop>
												<prop name="Position">1</prop>
												<prop name="IsDefault">0</prop>
												<prop name="SampleType">qsPosCalibrator</prop>
												<obj name="ChannelProp" class="ChannelProperty" version="1">
													<prop name="ChannelIdx">0</prop>
												</obj>
											</obj>
											<obj name="PropertyObject" class="ChannelGenotype" version="4">
												<prop name="PropertyTypeName">Scanning Genotype</prop>
												<prop name="Position">1</prop>
												<prop name="IsDefault">1</prop>
												<prop name="ReadOnly">1</prop>
												<obj name="ChannelProp" class="ChannelProperty" version="1">
													<prop name="ChannelIdx">0</prop>
												</obj>
											</obj>
											<obj name="PropertyObject" class="GroupChannelTypeProp" version="4">
												<prop name="PropertyTypeName">Scanning Sample Type</prop>
												<prop name="Position">1</prop>
												<prop name="IsDefault">0</prop>
												<prop name="GroupSampleType">mstUnknown</prop>
												<obj name="ChannelProp" class="ChannelProperty" version="1">
													<prop name="ChannelIdx">0</prop>
												</obj>
											</obj>
											<obj name="PropertyObject" class="TargetName" version="4">
												<prop name="PropertyTypeName">Target Name</prop>
												<prop name="Position">1</prop>
												<prop name="IsDefault">0</prop>
												<prop name="name">ACT</prop>
												<obj name="ChannelProp" class="ChannelProperty" version="1">
													<prop name="ChannelIdx">0</prop>
												</obj>
											</obj>
											<obj name="PropertyObject" class="RQTargetProperty" version="4">
												<prop name="PropertyTypeName">Target Type</prop>
												<prop name="Position">1</prop>
												<prop name="IsDefault">0</prop>
												<prop name="TargetType">dtReference</prop>
												<obj name="ChannelProp" class="ChannelProperty" version="1">
													<prop name="ChannelIdx">0</prop>
												</obj>
											</obj>
										</list>
									</obj>
								</list>
							</obj>
						</obj>
						<prop name="ChannelPropertyCount">1</prop>
						<prop name="ContainerPosition">1</prop>
						<prop name="HasSampleProperties">1</prop>
						<obj name="SampleProperties" class="PropertyList" version="1">
							<list name="emlist" count="14">
								<obj name="PropertyObject" class="SamplePrefColor" version="4">
									<prop name="PropertyTypeName">Color</prop>
									<prop name="Position">1</prop>
									<prop name="IsDefault">0</prop>
									<prop name="Color">clRed</prop>
								</obj>
								<obj name="PropertyObject" class="DominantChannelProp" version="4">
									<prop name="PropertyTypeName">Dominant Channel</prop>
									<prop name="Position">1</prop>
									<prop name="IsDefault">0</prop>
									<prop name="DominantChannel">0</prop>
								</obj>
								<obj name="PropertyObject" class="Genotype" version="4">
									<prop name="PropertyTypeName">EndPt Genotype</prop>
									<prop name="Position">1</prop>
									<prop name="IsDefault">1</prop>
									<prop name="ReadOnly">1</prop>
								</obj>
								<obj name="PropertyObject" class="GroupingSample" version="4">
									<prop name="PropertyTypeName">EndPt Sample Type</prop>
									<prop name="Position">1</prop>
									<prop name="IsDefault">0</prop>
									<prop name="GroupSampleType">mstUnknown</prop>
								</obj>
								<obj name="PropertyObject" class="SamplePrefLineStyle" version="4">
									<prop name="PropertyTypeName">Line Style</prop>
									<prop name="Position">1</prop>
									<prop name="IsDefault">0</prop>
									<prop name="LineStyle">psSolid</prop>
								</obj>
								<obj name="PropertyObject" class="GenSampleEditNotes" version="4">
									<prop name="PropertyTypeName">Notes</prop>
									<prop name="Position">1</prop>
									<prop name="IsDefault">1</prop>
								</obj>
								<obj name="PropertyObject" class="SamplePrefPointStyle" version="4">
									<prop name="PropertyTypeName">Point Style</prop>
									<prop name="Position">1</prop>
									<prop name="IsDefault">0</prop>
									<prop name="PointStyle">psNothing</prop>
								</obj>
								<obj name="PropertyObject" class="GenSampleEditPosition" version="4">
									<prop name="PropertyTypeName">Position</prop>
									<prop name="Position">1</prop>
									<prop name="IsDefault">1</prop>
								</obj>
								<obj name="PropertyObject" class="GenSampleEditReplicate" version="4">
									<prop name="PropertyTypeName">Replicate of</prop>
									<prop name="Position">1</prop>
									<prop name="IsDefault">0</prop>
									<prop name="ReplicateOf">0</prop>
								</obj>
								<obj name="PropertyObject" class="HTCSampleID" version="4">
									<prop name="PropertyTypeName">Sample ID</prop>
									<prop name="Position">1</prop>
									<prop name="IsDefault">1</prop>
								</obj>
								<obj name="PropertyObject" class="GenSampleEditName" version="4">
									<prop name="PropertyTypeName">Sample Name</prop>
									<prop name="Position">1</prop>
									<prop name="IsDefault">0</prop>
									<prop name="name">hk2</prop>
								</obj>
								<obj name="PropertyObject" class="HTCSamplePrepNotes" version="4">
									<prop name="PropertyTypeName">Sample Prep Notes</prop>
									<prop name="Position">1</prop>
									<prop name="IsDefault">1</prop>
								</obj>
								<obj name="PropertyObject" class="GenSampleEditSubset" version="4">
									<prop name="PropertyTypeName">Subsets</prop>
									<prop name="Position">1</prop>
									<prop name="IsDefault">1</prop>
								</obj>
								<obj name="PropertyObject" class="SamplePrefWidth" version="5">
									<prop name="PropertyTypeName">Width</prop>
									<prop name="Position">1</prop>
									<prop name="IsDefault">1</prop>
									<prop name="Width">1</prop>
								</obj>
							</list>
						</obj>
					</obj>
					<obj name="item" class="SamplePropInfo" version="1">
						<obj name="ChannelProperties" class="ChanPropList" version="2">
							<obj name="ChannelProperties" class="EMList" version="1">
								<list name="emlist" count="1">
									<obj name="item" class="PropertyList" version="1">
										<list name="emlist" count="12">
											<obj name="PropertyObject" class="RQSampleTargetProperty" version="4">
												<prop name="PropertyTypeName">Combined Sample and Target Type</prop>
												<prop name="Position">2</prop>
												<prop name="IsDefault">0</prop>
												<obj name="ChannelProp" class="ChannelProperty" version="1">
													<prop name="ChannelIdx">0</prop>
												</obj>
											</obj>
											<obj name="PropertyObject" class="QuantConcProperty" version="4">
												<prop name="PropertyTypeName">Concentration</prop>
												<prop name="Position">2</prop>
												<prop name="IsDefault">1</prop>
												<prop name="Concentration">0</prop>
												<obj name="ChannelProp" class="ChannelProperty" version="1">
													<prop name="ChannelIdx">0</prop>
												</obj>
												<prop name="ReadOnly">1</prop>
											</obj>
											<obj name="PropertyObject" class="QuantCpHighProp" version="4">
												<prop name="PropertyTypeName">Cp High</prop>
												<prop name="Position">2</prop>
												<prop name="IsDefault">1</prop>
												<prop name="CpRangeHigh">0</prop>
												<obj name="ChannelProp" class="ChannelProperty" version="1">
													<prop name="ChannelIdx">0</prop>
												</obj>
												<prop name="ReadOnly">0</prop>
											</obj>
											<obj name="PropertyObject" class="QuantCpLowProp" version="4">
												<prop name="PropertyTypeName">Cp Low</prop>
												<prop name="Position">2</prop>
												<prop name="IsDefault">1</prop>
												<prop name="CpRangeLow">0</prop>
												<obj name="ChannelProp" class="ChannelProperty" version="1">
													<prop name="ChannelIdx">0</prop>
												</obj>
												<prop name="ReadOnly">0</prop>
											</obj>
											<obj name="PropertyObject" class="RQEffProp" version="4">
												<prop name="PropertyTypeName">Efficiency</prop>
												<prop name="Position">2</prop>
												<prop name="IsDefault">1</prop>
												<prop name="Efficiency">2</prop>
												<obj name="ChannelProp" class="ChannelProperty" version="1">
													<prop name="ChannelIdx">0</prop>
												</obj>
											</obj>
											<obj name="PropertyObject" class="ChannelGenotype" version="4">
												<prop name="PropertyTypeName">Melt Geno Genotype</prop>
												<prop name="Position">2</prop>
												<prop name="IsDefault">1</prop>
												<prop name="ReadOnly">1</prop>
												<obj name="ChannelProp" class="ChannelProperty" version="1">
													<prop name="ChannelIdx">0</prop>
												</obj>
											</obj>
											<obj name="PropertyObject" class="GroupChannelTypeProp" version="4">
												<prop name="PropertyTypeName">Melt Geno Sample Type</prop>
												<prop name="Position">2</prop>
												<prop name="IsDefault">0</prop>
												<prop name="GroupSampleType">mstUnknown</prop>
												<obj name="ChannelProp" class="ChannelProperty" version="1">
													<prop name="ChannelIdx">0</prop>
												</obj>
											</obj>
											<obj name="PropertyObject" class="QuantSampleTypeProperty" version="4">
												<prop name="PropertyTypeName">Quantification Sample Type</prop>
												<prop name="Position">2</prop>
												<prop name="IsDefault">0</prop>
												<prop name="SampleType">qsPosCalibrator</prop>
												<obj name="ChannelProp" class="ChannelProperty" version="1">
													<prop name="ChannelIdx">0</prop>
												</obj>
											</obj>
											<obj name="PropertyObject" class="ChannelGenotype" version="4">
												<prop name="PropertyTypeName">Scanning Genotype</prop>
												<prop name="Position">2</prop>
												<prop name="IsDefault">1</prop>
												<prop name="ReadOnly">1</prop>
												<obj name="ChannelProp" class="ChannelProperty" version="1">
													<prop name="ChannelIdx">0</prop>
												</obj>
											</obj>
											<obj name="PropertyObject" class="GroupChannelTypeProp" version="4">
												<prop name="PropertyTypeName">Scanning Sample Type</prop>
												<prop name="Position">2</prop>
												<prop name="IsDefault">0</prop>
												<prop name="GroupSampleType">mstUnknown</prop>
												<obj name="ChannelProp" class="ChannelProperty" version="1">
													<prop name="ChannelIdx">0</prop>
												</obj>
											</obj>
											<obj name="PropertyObject" class="TargetName" version="4">
												<prop name="PropertyTypeName">Target Name</prop>
												<prop name="Position">2</prop>
												<prop name="IsDefault">0</prop>
												<prop name="name">ACT</prop>
												<obj name="ChannelProp" class="ChannelProperty" version="1">
													<prop name="ChannelIdx">0</prop>
												</obj>
											</obj>
											<obj name="PropertyObject" class="RQTargetProperty" version="4">
												<prop name="PropertyTypeName">Target Type</prop>
												<prop name="Position">2</prop>
												<prop name="IsDefault">0</prop>
												<prop name="TargetType">dtReference</prop>
												<obj name="ChannelProp" class="ChannelProperty" version="1">
													<prop name="ChannelIdx">0</prop>
												</obj>
											</obj>
										</list>
									</obj>
								</list>
							</obj>
						</obj>
						<prop name="ChannelPropertyCount">1</prop>
						<prop name="ContainerPosition">2</prop>
						<prop name="HasSampleProperties">1</prop>
						<obj name="SampleProperties" class="PropertyList" version="1">
							<list name="emlist" count="14">
								<obj name="PropertyObject" class="SamplePrefColor" version="4">
									<prop name="PropertyTypeName">Color</prop>
									<prop name="Position">2</prop>
									<prop name="IsDefault">0</prop>
									<prop name="Color">$0030D700</prop>
								</obj>
								<obj name="PropertyObject" class="DominantChannelProp" version="4">
									<prop name="PropertyTypeName">Dominant Channel</prop>
									<prop name="Position">2</prop>
									<prop name="IsDefault">0</prop>
									<prop name="DominantChannel">0</prop>
								</obj>
								<obj name="PropertyObject" class="Genotype" version="4">
									<prop name="PropertyTypeName">EndPt Genotype</prop>
									<prop name="Position">2</prop>
									<prop name="IsDefault">1</prop>
									<prop name="ReadOnly">1</prop>
								</obj>
								<obj name="PropertyObject" class="GroupingSample" version="4">
									<prop name="PropertyTypeName">EndPt Sample Type</prop>
									<prop name="Position">2</prop>
									<prop name="IsDefault">0</prop>
									<prop name="GroupSampleType">mstUnknown</prop>
								</obj>
								<obj name="PropertyObject" class="SamplePrefLineStyle" version="4">
									<prop name="PropertyTypeName">Line Style</prop>
									<prop name="Position">2</prop>
									<prop name="IsDefault">0</prop>
									<prop name="LineStyle">psSolid</prop>
								</obj>
								<obj name="PropertyObject" class="GenSampleEditNotes" version="4">
									<prop name="PropertyTypeName">Notes</prop>
									<prop name="Position">2</prop>
									<prop name="IsDefault">1</prop>
								</obj>
								<obj name="PropertyObject" class="SamplePrefPointStyle" version="4">
									<prop name="PropertyTypeName">Point Style</prop>
									<prop name="Position">2</prop>
									<prop name="IsDefault">0</prop>
									<prop name="PointStyle">psNothing</prop>
								</obj>
								<obj name="PropertyObject" class="GenSampleEditPosition" version="4">
									<prop name="PropertyTypeName">Position</prop>
									<prop name="Position">2</prop>
									<prop name="IsDefault">1</prop>
								</obj>
								<obj name="PropertyObject" class="GenSampleEditReplicate" version="4">
									<prop name="PropertyTypeName">Replicate of</prop>
									<prop name="Position">2</prop>
									<prop name="IsDefault">0</prop>
									<prop name="ReplicateOf">0</prop>
								</obj>
								<obj name="PropertyObject" class="HTCSampleID" version="4">
									<prop name="PropertyTypeName">Sample ID</prop>
									<prop name="Position">2</prop>
									<prop name="IsDefault">1</prop>
								</obj>
								<obj name="PropertyObject" class="GenSampleEditName" version="4">
									<prop name="PropertyTypeName">Sample Name</prop>
									<prop name="Position">2</prop>
									<prop name="IsDefault">0</prop>
									<prop name="name">hk2</prop>
								</obj>
								<obj name="PropertyObject" class="HTCSamplePrepNotes" version="4">
									<prop name="PropertyTypeName">Sample Prep Notes</prop>
									<prop name="Position">2</prop>
									<prop name="IsDefault">1</prop>
								</obj>
								<obj name="PropertyObject" class="GenSampleEditSubset" version="4">
									<prop name="PropertyTypeName">Subsets</prop>
									<prop name="Position">2</prop>
									<prop name="IsDefault">1</prop>
								</obj>
								<obj name="PropertyObject" class="SamplePrefWidth" version="5">
									<prop name="PropertyTypeName">Width</prop>
									<prop name="Position">2</prop>
									<prop name="IsDefault">1</prop>
									<prop name="Width">1</prop>
								</obj>
							</list>
						</obj>
					</obj>
					<obj name="item" class="SamplePropInfo" version="1">
						<obj name="ChannelProperties" class="ChanPropList" version="2">
							<obj name="ChannelProperties" class="EMList" version="1">
								<list name="emlist" count="1">
									<obj name="item" class="PropertyList" version="1">
										<list name="emlist" count="12">
											<obj name="PropertyObject" class="RQSampleTargetProperty" version="4">
												<prop name="PropertyTypeName">Combined Sample and Target Type</prop>
												<prop name="Position">3</prop>
												<prop name="IsDefault">0</prop>
												<obj name="ChannelProp" class="ChannelProperty" version="1">
													<prop name="ChannelIdx">0</prop>
												</obj>
											</obj>
											<obj name="PropertyObject" class="QuantConcProperty" version="4">
												<prop name="PropertyTypeName">Concentration</prop>
												<prop name="Position">3</prop>
												<prop name="IsDefault">1</prop>
												<prop name="Concentration">0</prop>
												<obj name="ChannelProp" class="ChannelProperty" version="1">
													<prop name="ChannelIdx">0</prop>
												</obj>
												<prop name="ReadOnly">1</prop>
											</obj>
											<obj name="PropertyObject" class="QuantCpHighProp" version="4">
												<prop name="PropertyTypeName">Cp High</prop>
												<prop name="Position">3</prop>
												<prop name="IsDefault">1</prop>
												<prop name="CpRangeHigh">0</prop>
												<obj name="ChannelProp" class="ChannelProperty" version="1">
													<prop name="ChannelIdx">0</prop>
												</obj>
												<prop name="ReadOnly">0</prop>
											</obj>
											<obj name="PropertyObject" class="QuantCpLowProp" version="4">
												<prop name="PropertyTypeName">Cp Low</prop>
												<prop name="Position">3</prop>
												<prop name="IsDefault">1</prop>
												<prop name="CpRangeLow">0</prop>
												<obj name="ChannelProp" class="ChannelProperty" version="1">
													<prop name="ChannelIdx">0</prop>
												</obj>
												<prop name="ReadOnly">0</prop>
											</obj>
											<obj name="PropertyObject" class="RQEffProp" version="4">
												<prop name="PropertyTypeName">Efficiency</prop>
												<prop name="Position">3</prop>
												<prop name="IsDefault">1</prop>
												<prop name="Efficiency">2</prop>
												<obj name="ChannelProp" class="ChannelProperty" version="1">
													<prop name="ChannelIdx">0</prop>
												</obj>
											</obj>
											<obj name="PropertyObject" class="ChannelGenotype" version="4">
												<prop name="PropertyTypeName">Melt Geno Genotype</prop>
												<prop name="Position">3</prop>
												<prop name="IsDefault">1</prop>
												<prop name="ReadOnly">1</prop>
												<obj name="ChannelProp" class="ChannelProperty" version="1">
													<prop name="ChannelIdx">0</prop>
												</obj>
											</obj>
											<obj name="PropertyObject" class="GroupChannelTypeProp" version="4">
												<prop name="PropertyTypeName">Melt Geno Sample Type</prop>
												<prop name="Position">3</prop>
												<prop name="IsDefault">0</prop>
												<prop name="GroupSampleType">mstUnknown</prop>
												<obj name="ChannelProp" class="ChannelProperty" version="1">
													<prop name="ChannelIdx">0</prop>
												</obj>
											</obj>
											<obj name="PropertyObject" class="QuantSampleTypeProperty" version="4">
												<prop name="PropertyTypeName">Quantification Sample Type</prop>
												<prop name="Position">3</prop>
												<prop name="IsDefault">0</prop>
												<prop name="SampleType">qsPosCalibrator</prop>
												<obj name="ChannelProp" class="ChannelProperty" version="1">
													<prop name="ChannelIdx">0</prop>
												</obj>
											</obj>
											<obj name="PropertyObject" class="ChannelGenotype" version="4">
												<prop name="PropertyTypeName">Scanning Genotype</prop>
												<prop name="Position">3</prop>
												<prop name="IsDefault">1</prop>
												<prop name="ReadOnly">1</prop>
												<obj name="ChannelProp" class="ChannelProperty" version="1">
													<prop name="ChannelIdx">0</prop>
												</obj>
											</obj>
											<obj name="PropertyObject" class="GroupChannelTypeProp" version="4">
												<prop name="PropertyTypeName">Scanning Sample Type</prop>
												<prop name="Position">3</prop>
												<prop name="IsDefault">0</prop>
												<prop name="GroupSampleType">mstUnknown</prop>
												<obj name="ChannelProp" class="ChannelProperty" version="1">
													<prop name="ChannelIdx">0</prop>
												</obj>
											</obj>
											<obj name="PropertyObject" class="TargetName" version="4">
												<prop name="PropertyTypeName">Target Name</prop>
												<prop name="Position">3</prop>
												<prop name="IsDefault">0</prop>
												<prop name="name">C1Q</prop>
												<obj name="ChannelProp" class="ChannelProperty" version="1">
													<prop name="ChannelIdx">0</prop>
												</obj>
											</obj>
											<obj name="PropertyObject" class="RQTargetProperty" version="4">
												<prop name="PropertyTypeName">Target Type</prop>
												<prop name="Position">3</prop>
												<prop name="IsDefault">0</prop>
												<prop name="TargetType">dtTarget</prop>
												<obj name="ChannelProp" class="ChannelProperty" version="1">
													<prop name="ChannelIdx">0</prop>
												</obj>
											</obj>
										</list>
									</obj>
								</list>
							</obj>
						</obj>
						<prop name="ChannelPropertyCount">1</prop>
						<prop name="ContainerPosition">3</prop>
						<prop name="HasSampleProperties">1</prop>
						<obj name="SampleProperties" class="PropertyList" version="1">
							<list name="emlist" count="14">
								<obj name="PropertyObject" class="SamplePrefColor" version="4">
									<prop name="PropertyTypeName">Color</prop>
									<prop name="Position">3</prop>
									<prop name="IsDefault">0</prop>
									<prop name="Color">clFuchsia</prop>
								</obj>
								<obj name="PropertyObject" class="DominantChannelProp" version="4">
									<prop name="PropertyTypeName">Dominant Channel</prop>
									<prop name="Position">3</prop>
									<prop name="IsDefault">0</prop>
									<prop name="DominantChannel">0</prop>
								</obj>
								<obj name="PropertyObject" class="Genotype" version="4">
									<prop name="PropertyTypeName">EndPt Genotype</prop>
									<prop name="Position">3</prop>
									<prop name="IsDefault">1</prop>
									<prop name="ReadOnly">1</prop>
								</obj>
								<obj name="PropertyObject" class="GroupingSample" version="4">
									<prop name="PropertyTypeName">EndPt Sample Type</prop>
									<prop name="Position">3</prop>
									<prop name="IsDefault">0</prop>
									<prop name="GroupSampleType">mstUnknown</prop>
								</obj>
								<obj name="PropertyObject" class="SamplePrefLineStyle" version="4">
									<prop name="PropertyTypeName">Line Style</prop>
									<prop name="Position">3</prop>
									<prop name="IsDefault">0</prop>
									<prop name="LineStyle">psSolid</prop>
								</obj>
								<obj name="PropertyObject" class="GenSampleEditNotes" version="4">
									<prop name="PropertyTypeName">Notes</prop>
									<prop name="Position">3</prop>
									<prop name="IsDefault">1</prop>
								</obj>
								<obj name="PropertyObject" class="SamplePrefPointStyle" version="4">
									<prop name="PropertyTypeName">Point Style</prop>
									<prop name="Position">3</prop>
									<prop name="IsDefault">0</prop>
									<prop name="PointStyle">psNothing</prop>
								</obj>
								<obj name="PropertyObject" class="GenSampleEditPosition" version="4">
									<prop name="PropertyTypeName">Position</prop>
									<prop name="Position">3</prop>
									<prop name="IsDefault">1</prop>
								</obj>
								<obj name="PropertyObject" class="GenSampleEditReplicate" version="4">
									<prop name="PropertyTypeName">Replicate of</prop>
									<prop name="Position">3</prop>
									<prop name="IsDefault">0</prop>
									<prop name="ReplicateOf">3</prop>
								</obj>
								<obj name="PropertyObject" class="HTCSampleID" version="4">
									<prop name="PropertyTypeName">Sample ID</prop>
									<prop name="Position">3</prop>
									<prop name="IsDefault">1</prop>
								</obj>
								<obj name="PropertyObject" class="GenSampleEditName" version="4">
									<prop name="PropertyTypeName">Sample Name</prop>
									<prop name="Position">3</prop>
									<prop name="IsDefault">0</prop>
									<prop name="name">hk2</prop>
								</obj>
								<obj name="PropertyObject" class="HTCSamplePrepNotes" version="4">
									<prop name="PropertyTypeName">Sample Prep Notes</prop>
									<prop name="Position">3</prop>
									<prop name="IsDefault">1</prop>
								</obj>
								<obj name="PropertyObject" class="GenSampleEditSubset" version="4">
									<prop name="PropertyTypeName">Subsets</prop>
									<prop name="Position">3</prop>
									<prop name="IsDefault">1</prop>
								</obj>
								<obj name="PropertyObject" class="SamplePrefWidth" version="5">
									<prop name="PropertyTypeName">Width</prop>
									<prop name="Position">3</prop>
									<prop name="IsDefault">1</prop>
									<prop name="Width">1</prop>
								</obj>
							</list>
						</obj>
					</obj>
					<obj name="item" class="SamplePropInfo" version="1">
						<obj name="ChannelProperties" class="ChanPropList" version="2">
							<obj name="ChannelProperties" class="EMList" version="1">
								<list name="emlist" count="1">
									<obj name="item" class="PropertyList" version="1">
										<list name="emlist" count="12">
											<obj name="PropertyObject" class="RQSampleTargetProperty" version="4">
												<prop name="PropertyTypeName">Combined Sample and Target Type</prop>
												<prop name="Position">4</prop>
												<prop name="IsDefault">0</prop>
												<obj name="ChannelProp" class="ChannelProperty" version="1">
													<prop name="ChannelIdx">0</prop>
												</obj>
											</obj>
											<obj name="PropertyObject" class="QuantConcProperty" version="4">
												<prop name="PropertyTypeName">Concentration</prop>
												<prop name="Position">4</prop>
												<prop name="IsDefault">1</prop>
												<prop name="Concentration">0</prop>
												<obj name="ChannelProp" class="ChannelProperty" version="1">
													<prop name="ChannelIdx">0</prop>
												</obj>
												<prop name="ReadOnly">1</prop>
											</obj>
											<obj name="PropertyObject" class="QuantCpHighProp" version="4">
												<prop name="PropertyTypeName">Cp High</prop>
												<prop name="Position">4</prop>
												<prop name="IsDefault">1</prop>
												<prop name="CpRangeHigh">0</prop>
												<obj name="ChannelProp" class="ChannelProperty" version="1">
													<prop name="ChannelIdx">0</prop>
												</obj>
												<prop name="ReadOnly">0</prop>
											</obj>
											<obj name="PropertyObject" class="QuantCpLowProp" version="4">
												<prop name="PropertyTypeName">Cp Low</prop>
												<prop name="Position">4</prop>
												<prop name="IsDefault">1</prop>
												<prop name="CpRangeLow">0</prop>
												<obj name="ChannelProp" class="ChannelProperty" version="1">
													<prop name="ChannelIdx">0</prop>
												</obj>
												<prop name="ReadOnly">0</prop>
											</obj>
											<obj name="PropertyObject" class="RQEffProp" version="4">
												<prop name="PropertyTypeName">Efficiency</prop>
												<prop name="Position">4</prop>
												<prop name="IsDefault">1</prop>
												<prop name="Efficiency">2</prop>
												<obj name="ChannelProp" class="ChannelProperty" version="1">
													<prop name="ChannelIdx">0</prop>
												</obj>
											</obj>
											<obj name="PropertyObject" class="ChannelGenotype" version="4">
												<prop name="PropertyTypeName">Melt Geno Genotype</prop>
												<prop name="Position">4</prop>
												<prop name="IsDefault">1</prop>
												<prop name="ReadOnly">1</prop>
												<obj name="ChannelProp" class="ChannelProperty" version="1">
													<prop name="ChannelIdx">0</prop>
												</obj>
											</obj>
											<obj name="PropertyObject" class="GroupChannelTypeProp" version="4">
												<prop name="PropertyTypeName">Melt Geno Sample Type</prop>
												<prop name="Position">4</prop>
												<prop name="IsDefault">0</prop>
												<prop name="GroupSampleType">mstUnknown</prop>
												<obj name="ChannelProp" class="ChannelProperty" version="1">
													<prop name="ChannelIdx">0</prop>
												</obj>
											</obj>
											<obj name="PropertyObject" class="QuantSampleTypeProperty" version="4">
												<prop name="PropertyTypeName">Quantification Sample Type</prop>
												<prop name="Position">4</prop>
												<prop name="IsDefault">0</prop>
												<prop name="SampleType">qsPosCalibrator</prop>
												<obj name="ChannelProp" class="ChannelProperty" version="1">
													<prop name="ChannelIdx">0</prop>
												</obj>
											</obj>
											<obj name="PropertyObject" class="ChannelGenotype" version="4">
												<prop name="PropertyTypeName">Scanning Genotype</prop>
												<prop name="Position">4</prop>
												<prop name="IsDefault">1</prop>
												<prop name="ReadOnly">1</prop>
												<obj name="ChannelProp" class="ChannelProperty" version="1">
													<prop name="ChannelIdx">0</prop>
												</obj>
											</obj>
											<obj name="PropertyObject" class="GroupChannelTypeProp" version="4">
												<prop name="PropertyTypeName">Scanning Sample Type</prop>
												<prop name="Position">4</prop>
												<prop name="IsDefault">0</prop>
												<prop name="GroupSampleType">mstUnknown</prop>
												<obj name="ChannelProp" class="ChannelProperty" version="1">
													<prop name="ChannelIdx">0</prop>
												</obj>
											</obj>
											<obj name="PropertyObject" class="TargetName" version="4">
												<prop name="PropertyTypeName">Target Name</prop>
												<prop name="Position">4</prop>
												<prop name="IsDefault">0</prop>
												<prop name="name">C1Q</prop>
												<obj name="ChannelProp" class="ChannelProperty" version="1">
													<prop name="ChannelIdx">0</prop>
												</obj>
											</obj>
											<obj name="PropertyObject" class="RQTargetProperty" version="4">
												<prop name="PropertyTypeName">Target Type</prop>
												<prop name="Position">4</prop>
												<prop name="IsDefault">0</prop>
												<prop name="TargetType">dtTarget</prop>
												<obj name="ChannelProp" class="ChannelProperty" version="1">
													<prop name="ChannelIdx">0</prop>
												</obj>
											</obj>
										</list>
									</obj>
								</list>
							</obj>
						</obj>
						<prop name="ChannelPropertyCount">1</prop>
						<prop name="ContainerPosition">4</prop>
						<prop name="HasSampleProperties">1</prop>
						<obj name="SampleProperties" class="PropertyList" version="1">
							<list name="emlist" count="14">
								<obj name="PropertyObject" class="SamplePrefColor" version="4">
									<prop name="PropertyTypeName">Color</prop>
									<prop name="Position">4</prop>
									<prop name="IsDefault">0</prop>
									<prop name="Color">clGray</prop>
								</obj>
								<obj name="PropertyObject" class="DominantChannelProp" version="4">
									<prop name="PropertyTypeName">Dominant Channel</prop>
									<prop name="Position">4</prop>
									<prop name="IsDefault">0</prop>
									<prop name="DominantChannel">0</prop>
								</obj>
								<obj name="PropertyObject" class="Genotype" version="4">
									<prop name="PropertyTypeName">EndPt Genotype</prop>
									<prop name="Position">4</prop>
									<prop name="IsDefault">1</prop>
									<prop name="ReadOnly">1</prop>
								</obj>
								<obj name="PropertyObject" class="GroupingSample" version="4">
									<prop name="PropertyTypeName">EndPt Sample Type</prop>
									<prop name="Position">4</prop>
									<prop name="IsDefault">0</prop>
									<prop name="GroupSampleType">mstUnknown</prop>
								</obj>
								<obj name="PropertyObject" class="SamplePrefLineStyle" version="4">
									<prop name="PropertyTypeName">Line Style</prop>
									<prop name="Position">4</prop>
									<prop name="IsDefault">0</prop>
									<prop name="LineStyle">psSolid</prop>
								</obj>
								<obj name="PropertyObject" class="GenSampleEditNotes" version="4">
									<prop name="PropertyTypeName">Notes</prop>
									<prop name="Position">4</prop>
									<prop name="IsDefault">1</prop>
								</obj>
								<obj name="PropertyObject" class="SamplePrefPointStyle" version="4">
									<prop name="PropertyTypeName">Point Style</prop>
									<prop name="Position">4</prop>
									<prop name="IsDefault">0</prop>
									<prop name="PointStyle">psNothing</prop>
								</obj>
								<obj name="PropertyObject" class="GenSampleEditPosition" version="4">
									<prop name="PropertyTypeName">Position</prop>
									<prop name="Position">4</prop>
									<prop name="IsDefault">1</prop>
								</obj>
								<obj name="PropertyObject" class="GenSampleEditReplicate" version="4">
									<prop name="PropertyTypeName">Replicate of</prop>
									<prop name="Position">4</prop>
									<prop name="IsDefault">0</prop>
									<prop name="ReplicateOf">3</prop>
								</obj>
								<obj name="PropertyObject" class="HTCSampleID" version="4">
									<prop name="PropertyTypeName">Sample ID</prop>
									<prop name="Position">4</prop>
									<prop name="IsDefault">1</prop>
								</obj>
								<obj name="PropertyObject" class="GenSampleEditName" version="4">
									<prop name="PropertyTypeName">Sample Name</prop>
									<prop name="Position">4</prop>
									<prop name="IsDefault">0</prop>
									<prop name="name">hk2</prop>
								</obj>
								<obj name="PropertyObject" class="HTCSamplePrepNotes" version="4">
									<prop name="PropertyTypeName">Sample Prep Notes</prop>
									<prop name="Position">4</prop>
									<prop name="IsDefault">1</prop>
								</obj>
								<obj name="PropertyObject" class="GenSampleEditSubset" version="4">
									<prop name="PropertyTypeName">Subsets</prop>
									<prop name="Position">4</prop>
									<prop name="IsDefault">1</prop>
								</obj>
								<obj name="PropertyObject" class="SamplePrefWidth" version="5">
									<prop name="PropertyTypeName">Width</prop>
									<prop name="Position">4</prop>
									<prop name="IsDefault">1</prop>
									<prop name="Width">1</prop>
								</obj>
							</list>
						</obj>
					</obj>
					<obj name="item" class="SamplePropInfo" version="1">
						<obj name="ChannelProperties" class="ChanPropList" version="2">
							<obj name="ChannelProperties" class="EMList" version="1">
								<list name="emlist" count="1">
									<obj name="item" class="PropertyList" version="1">
										<list name="emlist" count="12">
											<obj name="PropertyObject" class="RQSampleTargetProperty" version="4">
												<prop name="PropertyTypeName">Combined Sample and Target Type</prop>
												<prop name="Position">5</prop>
												<prop name="IsDefault">0</prop>
												<obj name="ChannelProp" class="ChannelProperty" version="1">
													<prop name="ChannelIdx">0</prop>
												</obj>
											</obj>
											<obj name="PropertyObject" class="QuantConcProperty" version="4">
												<prop name="PropertyTypeName">Concentration</prop>
												<prop name="Position">5</prop>
												<prop name="IsDefault">1</prop>
												<prop name="Concentration">0</prop>
												<obj name="ChannelProp" class="ChannelProperty" version="1">
													<prop name="ChannelIdx">0</prop>
												</obj>
												<prop name="ReadOnly">1</prop>
											</obj>
											<obj name="PropertyObject" class="QuantCpHighProp" version="4">
												<prop name="PropertyTypeName">Cp High</prop>
												<prop name="Position">5</prop>
												<prop name="IsDefault">1</prop>
												<prop name="CpRangeHigh">0</prop>
												<obj name="ChannelProp" class="ChannelProperty" version="1">
													<prop name="ChannelIdx">0</prop>
												</obj>
												<prop name="ReadOnly">0</prop>
											</obj>
											<obj name="PropertyObject" class="QuantCpLowProp" version="4">
												<prop name="PropertyTypeName">Cp Low</prop>
												<prop name="Position">5</prop>
												<prop name="IsDefault">1</prop>
												<prop name="CpRangeLow">0</prop>
												<obj name="ChannelProp" class="ChannelProperty" version="1">
													<prop name="ChannelIdx">0</prop>
												</obj>
												<prop name="ReadOnly">0</prop>
											</obj>
											<obj name="PropertyObject" class="RQEffProp" version="4">
												<prop name="PropertyTypeName">Efficiency</prop>
												<prop name="Position">5</prop>
												<prop name="IsDefault">1</prop>
												<prop name="Efficiency">2</prop>
												<obj name="ChannelProp" class="ChannelProperty" version="1">
													<prop name="ChannelIdx">0</prop>
												</obj>
											</obj>
											<obj name="PropertyObject" class="ChannelGenotype" version="4">
												<prop name="PropertyTypeName">Melt Geno Genotype</prop>
												<prop name="Position">5</prop>
												<prop name="IsDefault">1</prop>
												<prop name="ReadOnly">1</prop>
												<obj name="ChannelProp" class="ChannelProperty" version="1">
													<prop name="ChannelIdx">0</prop>
												</obj>
											</obj>
											<obj name="PropertyObject" class="GroupChannelTypeProp" version="4">
												<prop name="PropertyTypeName">Melt Geno Sample Type</prop>
												<prop name="Position">5</prop>
												<prop name="IsDefault">0</prop>
												<prop name="GroupSampleType">mstUnknown</prop>
												<obj name="ChannelProp" class="ChannelProperty" version="1">
													<prop name="ChannelIdx">0</prop>
												</obj>
											</obj>
											<obj name="PropertyObject" class="QuantSampleTypeProperty" version="4">
												<prop name="PropertyTypeName">Quantification Sample Type</prop>
												<prop name="Position">5</prop>
												<prop name="IsDefault">0</prop>
												<prop name="SampleType">qsPosCalibrator</prop>
												<obj name="ChannelProp" class="ChannelProperty" version="1">
													<prop name="ChannelIdx">0</prop>
												</obj>
											</obj>
											<obj name="PropertyObject" class="ChannelGenotype" version="4">
												<prop name="PropertyTypeName">Scanning Genotype</prop>
												<prop name="Position">5</prop>
												<prop name="IsDefault">1</prop>
												<prop name="ReadOnly">1</prop>
												<obj name="ChannelProp" class="ChannelProperty" version="1">
													<prop name="ChannelIdx">0</prop>
												</obj>
											</obj>
											<obj name="PropertyObject" class="GroupChannelTypeProp" version="4">
												<prop name="PropertyTypeName">Scanning Sample Type</prop>
												<prop name="Position">5</prop>
												<prop name="IsDefault">0</prop>
												<prop name="GroupSampleType">mstUnknown</prop>
												<obj name="ChannelProp" class="ChannelProperty" version="1">
													<prop name="ChannelIdx">0</prop>
												</obj>
											</obj>
											<obj name="PropertyObject" class="TargetName" version="4">
												<prop name="PropertyTypeName">Target Name</prop>
												<prop name="Position">5</prop>
												<prop name="IsDefault">0</prop>
												<prop name="name">C1Q</prop>
												<obj name="ChannelProp" class="ChannelProperty" version="1">
													<prop name="ChannelIdx">0</prop>
												</obj>
											</obj>
											<obj name="PropertyObject" class="RQTargetProperty" version="4">
												<prop name="PropertyTypeName">Target Type</prop>
												<prop name="Position">5</prop>
												<prop name="IsDefault">0</prop>
												<prop name="TargetType">dtTarget</prop>
												<obj name="ChannelProp" class="ChannelProperty" version="1">
													<prop name="ChannelIdx">0</prop>
												</obj>
											</obj>
										</list>
									</obj>
								</list>
							</obj>
						</obj>
						<prop name="ChannelPropertyCount">1</prop>
						<prop name="ContainerPosition">5</prop>
						<prop name="HasSampleProperties">1</prop>
						<obj name="SampleProperties" class="PropertyList" version="1">
							<list name="emlist" count="14">
								<obj name="PropertyObject" class="SamplePrefColor" version="4">
									<prop name="PropertyTypeName">Color</prop>
									<prop name="Position">5</prop>
									<prop name="IsDefault">0</prop>
									<prop name="Color">$0012D7FA</prop>
								</obj>
								<obj name="PropertyObject" class="DominantChannelProp" version="4">
									<prop name="PropertyTypeName">Dominant Channel</prop>
									<prop name="Position">5</prop>
									<prop name="IsDefault">0</prop>
									<prop name="DominantChannel">0</prop>
								</obj>
								<obj name="PropertyObject" class="Genotype" version="4">
									<prop name="PropertyTypeName">EndPt Genotype</prop>
									<prop name="Position">5</prop>
									<prop name="IsDefault">1</prop>
									<prop name="ReadOnly">1</prop>
								</obj>
								<obj name="PropertyObject" class="GroupingSample" version="4">
									<prop name="PropertyTypeName">EndPt Sample Type</prop>
									<prop name="Position">5</prop>
									<prop name="IsDefault">0</prop>
									<prop name="GroupSampleType">mstUnknown</prop>
								</obj>
								<obj name="PropertyObject" class="SamplePrefLineStyle" version="4">
									<prop name="PropertyTypeName">Line Style</prop>
									<prop name="Position">5</prop>
									<prop name="IsDefault">0</prop>
									<prop name="LineStyle">psSolid</prop>
								</obj>
								<obj name="PropertyObject" class="GenSampleEditNotes" version="4">
									<prop name="PropertyTypeName">Notes</prop>
									<prop name="Position">5</prop>
									<prop name="IsDefault">1</prop>
								</obj>
								<obj name="PropertyObject" class="SamplePrefPointStyle" version="4">
									<prop name="PropertyTypeName">Point Style</prop>
									<prop name="Position">5</prop>
									<prop name="IsDefault">0</prop>
									<prop name="PointStyle">psNothing</prop>
								</obj>
								<obj name="PropertyObject" class="GenSampleEditPosition" version="4">
									<prop name="PropertyTypeName">Position</prop>
									<prop name="Position">5</prop>
									<prop name="IsDefault">1</prop>
								</obj>
								<obj name="PropertyObject" class="GenSampleEditReplicate" version="4">
									<prop name="PropertyTypeName">Replicate of</prop>
									<prop name="Position">5</prop>
									<prop name="IsDefault">0</prop>
									<prop name="ReplicateOf">3</prop>
								</obj>
								<obj name="PropertyObject" class="HTCSampleID" version="4">
									<prop name="PropertyTypeName">Sample ID</prop>
									<prop name="Position">5</prop>
									<prop name="IsDefault">1</prop>
								</obj>
								<obj name="PropertyObject" class="GenSampleEditName" version="4">
									<prop name="PropertyTypeName">Sample Name</prop>
									<prop name="Position">5</prop>
									<prop name="IsDefault">0</prop>
									<prop name="name">hk2</prop>
								</obj>
								<obj name="PropertyObject" class="HTCSamplePrepNotes" version="4">
									<prop name="PropertyTypeName">Sample Prep Notes</prop>
									<prop name="Position">5</prop>
									<prop name="IsDefault">1</prop>
								</obj>
								<obj name="PropertyObject" class="GenSampleEditSubset" version="4">
									<prop name="PropertyTypeName">Subsets</prop>
									<prop name="Position">5</prop>
									<prop name="IsDefault">1</prop>
								</obj>
								<obj name="PropertyObject" class="SamplePrefWidth" version="5">
									<prop name="PropertyTypeName">Width</prop>
									<prop name="Position">5</prop>
									<prop name="IsDefault">1</prop>
									<prop name="Width">1</prop>
								</obj>
							</list>
						</obj>
					</obj>
					<obj name="item" class="SamplePropInfo" version="1">
						<obj name="ChannelProperties" class="ChanPropList" version="2">
							<obj name="ChannelProperties" class="EMList" version="1">
								<list name="emlist" count="1">
									<obj name="item" class="PropertyList" version="1">
										<list name="emlist" count="12">
											<obj name="PropertyObject" class="RQSampleTargetProperty" version="4">
												<prop name="PropertyTypeName">Combined Sample and Target Type</prop>
												<prop name="Position">6</prop>
												<prop name="IsDefault">0</prop>
												<obj name="ChannelProp" class="ChannelProperty" version="1">
													<prop name="ChannelIdx">0</prop>
												</obj>
											</obj>
											<obj name="PropertyObject" class="QuantConcProperty" version="4">
												<prop name="PropertyTypeName">Concentration</prop>
												<prop name="Position">6</prop>
												<prop name="IsDefault">1</prop>
												<prop name="Concentration">0</prop>
												<obj name="ChannelProp" class="ChannelProperty" version="1">
													<prop name="ChannelIdx">0</prop>
												</obj>
												<prop name="ReadOnly">1</prop>
											</obj>
											<obj name="PropertyObject" class="QuantCpHighProp" version="4">
												<prop name="PropertyTypeName">Cp High</prop>
												<prop name="Position">6</prop>
												<prop name="IsDefault">1</prop>
												<prop name="CpRangeHigh">0</prop>
												<obj name="ChannelProp" class="ChannelProperty" version="1">
													<prop name="ChannelIdx">0</prop>
												</obj>
												<prop name="ReadOnly">0</prop>
											</obj>
											<obj name="PropertyObject" class="QuantCpLowProp" version="4">
												<prop name="PropertyTypeName">Cp Low</prop>
												<prop name="Position">6</prop>
												<prop name="IsDefault">1</prop>
												<prop name="CpRangeLow">0</prop>
												<obj name="ChannelProp" class="ChannelProperty" version="1">
													<prop name="ChannelIdx">0</prop>
												</obj>
												<prop name="ReadOnly">0</prop>
											</obj>
											<obj name="PropertyObject" class="RQEffProp" version="4">
												<prop name="PropertyTypeName">Efficiency</prop>
												<prop name="Position">6</prop>
												<prop name="IsDefault">1</prop>
												<prop name="Efficiency">2</prop>
												<obj name="ChannelProp" class="ChannelProperty" version="1">
													<prop name="ChannelIdx">0</prop>
												</obj>
											</obj>
											<obj name="PropertyObject" class="ChannelGenotype" version="4">
												<prop name="PropertyTypeName">Melt Geno Genotype</prop>
												<prop name="Position">6</prop>
												<prop name="IsDefault">1</prop>
												<prop name="ReadOnly">1</prop>
												<obj name="ChannelProp" class="ChannelProperty" version="1">
													<prop name="ChannelIdx">0</prop>
												</obj>
											</obj>
											<obj name="PropertyObject" class="GroupChannelTypeProp" version="4">
												<prop name="PropertyTypeName">Melt Geno Sample Type</prop>
												<prop name="Position">6</prop>
												<prop name="IsDefault">0</prop>
												<prop name="GroupSampleType">mstUnknown</prop>
												<obj name="ChannelProp" class="ChannelProperty" version="1">
													<prop name="ChannelIdx">0</prop>
												</obj>
											</obj>
											<obj name="PropertyObject" class="QuantSampleTypeProperty" version="4">
												<prop name="PropertyTypeName">Quantification Sample Type</prop>
												<prop name="Position">6</prop>
												<prop name="IsDefault">0</prop>
												<prop name="SampleType">qsPosCalibrator</prop>
												<obj name="ChannelProp" class="ChannelProperty" version="1">
													<prop name="ChannelIdx">0</prop>
												</obj>
											</obj>
											<obj name="PropertyObject" class="ChannelGenotype" version="4">
												<prop name="PropertyTypeName">Scanning Genotype</prop>
												<prop name="Position">6</prop>
												<prop name="IsDefault">1</prop>
												<prop name="ReadOnly">1</prop>
												<obj name="ChannelProp" class="ChannelProperty" version="1">
													<prop name="ChannelIdx">0</prop>
												</obj>
											</obj>
											<obj name="PropertyObject" class="GroupChannelTypeProp" version="4">
												<prop name="PropertyTypeName">Scanning Sample Type</prop>
												<prop name="Position">6</prop>
												<prop name="IsDefault">0</prop>
												<prop name="GroupSampleType">mstUnknown</prop>
												<obj name="ChannelProp" class="ChannelProperty" version="1">
													<prop name="ChannelIdx">0</prop>
												</obj>
											</obj>
											<obj name="PropertyObject" class="TargetName" version="4">
												<prop name="PropertyTypeName">Target Name</prop>
												<prop name="Position">6</prop>
												<prop name="IsDefault">0</prop>
												<prop name="name">ACT</prop>
												<obj name="ChannelProp" class="ChannelProperty" version="1">
													<prop name="ChannelIdx">0</prop>
												</obj>
											</obj>
											<obj name="PropertyObject" class="RQTargetProperty" version="4">
												<prop name="PropertyTypeName">Target Type</prop>
												<prop name="Position">6</prop>
												<prop name="IsDefault">0</prop>
												<prop name="TargetType">dtReference</prop>
												<obj name="ChannelProp" class="ChannelProperty" version="1">
													<prop name="ChannelIdx">0</prop>
												</obj>
											</obj>
										</list>
									</obj>
								</list>
							</obj>
						</obj>
						<prop name="ChannelPropertyCount">1</prop>
						<prop name="ContainerPosition">6</prop>
						<prop name="HasSampleProperties">1</prop>
						<obj name="SampleProperties" class="PropertyList" version="1">
							<list name="emlist" count="14">
								<obj name="PropertyObject" class="SamplePrefColor" version="4">
									<prop name="PropertyTypeName">Color</prop>
									<prop name="Position">6</prop>
									<prop name="IsDefault">0</prop>
									<prop name="Color">$00000097</prop>
								</obj>
								<obj name="PropertyObject" class="DominantChannelProp" version="4">
									<prop name="PropertyTypeName">Dominant Channel</prop>
									<prop name="Position">6</prop>
									<prop name="IsDefault">0</prop>
									<prop name="DominantChannel">0</prop>
								</obj>
								<obj name="PropertyObject" class="Genotype" version="4">
									<prop name="PropertyTypeName">EndPt Genotype</prop>
									<prop name="Position">6</prop>
									<prop name="IsDefault">1</prop>
									<prop name="ReadOnly">1</prop>
								</obj>
								<obj name="PropertyObject" class="GroupingSample" version="4">
									<prop name="PropertyTypeName">EndPt Sample Type</prop>
									<prop name="Position">6</prop>
									<prop name="IsDefault">0</prop>
									<prop name="GroupSampleType">mstUnknown</prop>
								</obj>
								<obj name="PropertyObject" class="SamplePrefLineStyle" version="4">
									<prop name="PropertyTypeName">Line Style</prop>
									<prop name="Position">6</prop>
									<prop name="IsDefault">0</prop>
									<prop name="LineStyle">psSolid</prop>
								</obj>
								<obj name="PropertyObject" class="GenSampleEditNotes" version="4">
									<prop name="PropertyTypeName">Notes</prop>
									<prop name="Position">6</prop>
									<prop name="IsDefault">1</prop>
								</obj>
								<obj name="PropertyObject" class="SamplePrefPointStyle" version="4">
									<prop name="PropertyTypeName">Point Style</prop>
									<prop name="Position">6</prop>
									<prop name="IsDefault">0</prop>
									<prop name="PointStyle">psNothing</prop>
								</obj>
								<obj name="PropertyObject" class="GenSampleEditPosition" version="4">
									<prop name="PropertyTypeName">Position</prop>
									<prop name="Position">6</prop>
									<prop name="IsDefault">1</prop>
								</obj>
								<obj name="PropertyObject" class="GenSampleEditReplicate" version="4">
									<prop name="PropertyTypeName">Replicate of</prop>
									<prop name="Position">6</prop>
									<prop name="IsDefault">0</prop>
									<prop name="ReplicateOf">6</prop>
								</obj>
								<obj name="PropertyObject" class="HTCSampleID" version="4">
									<prop name="PropertyTypeName">Sample ID</prop>
									<prop name="Position">6</prop>
									<prop name="IsDefault">1</prop>
								</obj>
								<obj name="PropertyObject" class="GenSampleEditName" version="4">
									<prop name="PropertyTypeName">Sample Name</prop>
									<prop name="Position">6</prop>
									<prop name="IsDefault">0</prop>
									<prop name="name">2N</prop>
								</obj>
								<obj name="PropertyObject" class="HTCSamplePrepNotes" version="4">
									<prop name="PropertyTypeName">Sample Prep Notes</prop>
									<prop name="Position">6</prop>
									<prop name="IsDefault">1</prop>
								</obj>
								<obj name="PropertyObject" class="GenSampleEditSubset" version="4">
									<prop name="PropertyTypeName">Subsets</prop>
									<prop name="Position">6</prop>
									<prop name="IsDefault">1</prop>
								</obj>
								<obj name="PropertyObject" class="SamplePrefWidth" version="5">
									<prop name="PropertyTypeName">Width</prop>
									<prop name="Position">6</prop>
									<prop name="IsDefault">1</prop>
									<prop name="Width">1</prop>
								</obj>
							</list>
						</obj>
					</obj>
					<obj name="item" class="SamplePropInfo" version="1">
						<obj name="ChannelProperties" class="ChanPropList" version="2">
							<obj name="ChannelProperties" class="EMList" version="1">
								<list name="emlist" count="1">
									<obj name="item" class="PropertyList" version="1">
										<list name="emlist" count="12">
											<obj name="PropertyObject" class="RQSampleTargetProperty" version="4">
												<prop name="PropertyTypeName">Combined Sample and Target Type</prop>
												<prop name="Position">7</prop>
												<prop name="IsDefault">0</prop>
												<obj name="ChannelProp" class="ChannelProperty" version="1">
													<prop name="ChannelIdx">0</prop>
												</obj>
											</obj>
											<obj name="PropertyObject" class="QuantConcProperty" version="4">
												<prop name="PropertyTypeName">Concentration</prop>
												<prop name="Position">7</prop>
												<prop name="IsDefault">1</prop>
												<prop name="Concentration">0</prop>
												<obj name="ChannelProp" class="ChannelProperty" version="1">
													<prop name="ChannelIdx">0</prop>
												</obj>
												<prop name="ReadOnly">1</prop>
											</obj>
											<obj name="PropertyObject" class="QuantCpHighProp" version="4">
												<prop name="PropertyTypeName">Cp High</prop>
												<prop name="Position">7</prop>
												<prop name="IsDefault">1</prop>
												<prop name="CpRangeHigh">0</prop>
												<obj name="ChannelProp" class="ChannelProperty" version="1">
													<prop name="ChannelIdx">0</prop>
												</obj>
												<prop name="ReadOnly">0</prop>
											</obj>
											<obj name="PropertyObject" class="QuantCpLowProp" version="4">
												<prop name="PropertyTypeName">Cp Low</prop>
												<prop name="Position">7</prop>
												<prop name="IsDefault">1</prop>
												<prop name="CpRangeLow">0</prop>
												<obj name="ChannelProp" class="ChannelProperty" version="1">
													<prop name="ChannelIdx">0</prop>
												</obj>
												<prop name="ReadOnly">0</prop>
											</obj>
											<obj name="PropertyObject" class="RQEffProp" version="4">
												<prop name="PropertyTypeName">Efficiency</prop>
												<prop name="Position">7</prop>
												<prop name="IsDefault">1</prop>
												<prop name="Efficiency">2</prop>
												<obj name="ChannelProp" class="ChannelProperty" version="1">
													<prop name="ChannelIdx">0</prop>
												</obj>
											</obj>
											<obj name="PropertyObject" class="ChannelGenotype" version="4">
												<prop name="PropertyTypeName">Melt Geno Genotype</prop>
												<prop name="Position">7</prop>
												<prop name="IsDefault">1</prop>
												<prop name="ReadOnly">1</prop>
												<obj name="ChannelProp" class="ChannelProperty" version="1">
													<prop name="ChannelIdx">0</prop>
												</obj>
											</obj>
											<obj name="PropertyObject" class="GroupChannelTypeProp" version="4">
												<prop name="PropertyTypeName">Melt Geno Sample Type</prop>
												<prop name="Position">7</prop>
												<prop name="IsDefault">0</prop>
												<prop name="GroupSampleType">mstUnknown</prop>
												<obj name="ChannelProp" class="ChannelProperty" version="1">
													<prop name="ChannelIdx">0</prop>
												</obj>
											</obj>
											<obj name="PropertyObject" class="QuantSampleTypeProperty" version="4">
												<prop name="PropertyTypeName">Quantification Sample Type</prop>
												<prop name="Position">7</prop>
												<prop name="IsDefault">0</prop>
												<prop name="SampleType">qsPosCalibrator</prop>
												<obj name="ChannelProp" class="ChannelProperty" version="1">
													<prop name="ChannelIdx">0</prop>
												</obj>
											</obj>
											<obj name="PropertyObject" class="ChannelGenotype" version="4">
												<prop name="PropertyTypeName">Scanning Genotype</prop>
												<prop name="Position">7</prop>
												<prop name="IsDefault">1</prop>
												<prop name="ReadOnly">1</prop>
												<obj name="ChannelProp" class="ChannelProperty" version="1">
													<prop name="ChannelIdx">0</prop>
												</obj>
											</obj>
											<obj name="PropertyObject" class="GroupChannelTypeProp" version="4">
												<prop name="PropertyTypeName">Scanning Sample Type</prop>
												<prop name="Position">7</prop>
												<prop name="IsDefault">0</prop>
												<prop name="GroupSampleType">mstUnknown</prop>
												<obj name="ChannelProp" class="ChannelProperty" version="1">
													<prop name="ChannelIdx">0</prop>
												</obj>
											</obj>
											<obj name="PropertyObject" class="TargetName" version="4">
												<prop name="PropertyTypeName">Target Name</prop>
												<prop name="Position">7</prop>
												<prop name="IsDefault">0</prop>
												<prop name="name">ACT</prop>
												<obj name="ChannelProp" class="ChannelProperty" version="1">
													<prop name="ChannelIdx">0</prop>
												</obj>
											</obj>
											<obj name="PropertyObject" class="RQTargetProperty" version="4">
												<prop name="PropertyTypeName">Target Type</prop>
												<prop name="Position">7</prop>
												<prop name="IsDefault">0</prop>
												<prop name="TargetType">dtReference</prop>
												<obj name="ChannelProp" class="ChannelProperty" version="1">
													<prop name="ChannelIdx">0</prop>
												</obj>
											</obj>
										</list>
									</obj>
								</list>
							</obj>
						</obj>
						<prop name="ChannelPropertyCount">1</prop>
						<prop name="ContainerPosition">7</prop>
						<prop name="HasSampleProperties">1</prop>
						<obj name="SampleProperties" class="PropertyList" version="1">
							<list name="emlist" count="14">
								<obj name="PropertyObject" class="SamplePrefColor" version="4">
									<prop name="PropertyTypeName">Color</prop>
									<prop name="Position">7</prop>
									<prop name="IsDefault">0</prop>
									<prop name="Color">$00FFFF0F</prop>
								</obj>
								<obj name="PropertyObject" class="DominantChannelProp" version="4">
									<prop name="PropertyTypeName">Dominant Channel</prop>
									<prop name="Position">7</prop>
									<prop name="IsDefault">0</prop>
									<prop name="DominantChannel">0</prop>
								</obj>
								<obj name="PropertyObject" class="Genotype" version="4">
									<prop name="PropertyTypeName">EndPt Genotype</prop>
									<prop name="Position">7</prop>
									<prop name="IsDefault">1</prop>
									<prop name="ReadOnly">1</prop>
								</obj>
								<obj name="PropertyObject" class="GroupingSample" version="4">
									<prop name="PropertyTypeName">EndPt Sample Type</prop>
									<prop name="Position">7</prop>
									<prop name="IsDefault">0</prop>
									<prop name="GroupSampleType">mstUnknown</prop>
								</obj>
								<obj name="PropertyObject" class="SamplePrefLineStyle" version="4">
									<prop name="PropertyTypeName">Line Style</prop>
									<prop name="Position">7</prop>
									<prop name="IsDefault">0</prop>
									<prop name="LineStyle">psSolid</prop>
								</obj>
								<obj name="PropertyObject" class="GenSampleEditNotes" version="4">
									<prop name="PropertyTypeName">Notes</prop>
									<prop name="Position">7</prop>
									<prop name="IsDefault">1</prop>
								</obj>
								<obj name="PropertyObject" class="SamplePrefPointStyle" version="4">
									<prop name="PropertyTypeName">Point Style</prop>
									<prop name="Position">7</prop>
									<prop name="IsDefault">0</prop>
									<prop name="PointStyle">psNothing</prop>
								</obj>
								<obj name="PropertyObject" class="GenSampleEditPosition" version="4">
									<prop name="PropertyTypeName">Position</prop>
									<prop name="Position">7</prop>
									<prop name="IsDefault">1</prop>
								</obj>
								<obj name="PropertyObject" class="GenSampleEditReplicate" version="4">
									<prop name="PropertyTypeName">Replicate of</prop>
									<prop name="Position">7</prop>
									<prop name="IsDefault">0</prop>
									<prop name="ReplicateOf">6</prop>
								</obj>
								<obj name="PropertyObject" class="HTCSampleID" version="4">
									<prop name="PropertyTypeName">Sample ID</prop>
									<prop name="Position">7</prop>
									<prop name="IsDefault">1</prop>
								</obj>
								<obj name="PropertyObject" class="GenSampleEditName" version="4">
									<prop name="PropertyTypeName">Sample Name</prop>
									<prop name="Position">7</prop>
									<prop name="IsDefault">0</prop>
									<prop name="name">2N</prop>
								</obj>
								<obj name="PropertyObject" class="HTCSamplePrepNotes" version="4">
									<prop name="PropertyTypeName">Sample Prep Notes</prop>
									<prop name="Position">7</prop>
									<prop name="IsDefault">1</prop>
								</obj>
								<obj name="PropertyObject" class="GenSampleEditSubset" version="4">
									<prop name="PropertyTypeName">Subsets</prop>
									<prop name="Position">7</prop>
									<prop name="IsDefault">1</prop>
								</obj>
								<obj name="PropertyObject" class="SamplePrefWidth" version="5">
									<prop name="PropertyTypeName">Width</prop>
									<prop name="Position">7</prop>
									<prop name="IsDefault">1</prop>
									<prop name="Width">1</prop>
								</obj>
							</list>
						</obj>
					</obj>
					<obj name="item" class="SamplePropInfo" version="1">
						<obj name="ChannelProperties" class="ChanPropList" version="2">
							<obj name="ChannelProperties" class="EMList" version="1">
								<list name="emlist" count="1">
									<obj name="item" class="PropertyList" version="1">
										<list name="emlist" count="12">
											<obj name="PropertyObject" class="RQSampleTargetProperty" version="4">
												<prop name="PropertyTypeName">Combined Sample and Target Type</prop>
												<prop name="Position">8</prop>
												<prop name="IsDefault">0</prop>
												<obj name="ChannelProp" class="ChannelProperty" version="1">
													<prop name="ChannelIdx">0</prop>
												</obj>
											</obj>
											<obj name="PropertyObject" class="QuantConcProperty" version="4">
												<prop name="PropertyTypeName">Concentration</prop>
												<prop name="Position">8</prop>
												<prop name="IsDefault">1</prop>
												<prop name="Concentration">0</prop>
												<obj name="ChannelProp" class="ChannelProperty" version="1">
													<prop name="ChannelIdx">0</prop>
												</obj>
												<prop name="ReadOnly">1</prop>
											</obj>
											<obj name="PropertyObject" class="QuantCpHighProp" version="4">
												<prop name="PropertyTypeName">Cp High</prop>
												<prop name="Position">8</prop>
												<prop name="IsDefault">1</prop>
												<prop name="CpRangeHigh">0</prop>
												<obj name="ChannelProp" class="ChannelProperty" version="1">
													<prop name="ChannelIdx">0</prop>
												</obj>
												<prop name="ReadOnly">0</prop>
											</obj>
											<obj name="PropertyObject" class="QuantCpLowProp" version="4">
												<prop name="PropertyTypeName">Cp Low</prop>
												<prop name="Position">8</prop>
												<prop name="IsDefault">1</prop>
												<prop name="CpRangeLow">0</prop>
												<obj name="ChannelProp" class="ChannelProperty" version="1">
													<prop name="ChannelIdx">0</prop>
												</obj>
												<prop name="ReadOnly">0</prop>
											</obj>
											<obj name="PropertyObject" class="RQEffProp" version="4">
												<prop name="PropertyTypeName">Efficiency</prop>
												<prop name="Position">8</prop>
												<prop name="IsDefault">1</prop>
												<prop name="Efficiency">2</prop>
												<obj name="ChannelProp" class="ChannelProperty" version="1">
													<prop name="ChannelIdx">0</prop>
												</obj>
											</obj>
											<obj name="PropertyObject" class="ChannelGenotype" version="4">
												<prop name="PropertyTypeName">Melt Geno Genotype</prop>
												<prop name="Position">8</prop>
												<prop name="IsDefault">1</prop>
												<prop name="ReadOnly">1</prop>
												<obj name="ChannelProp" class="ChannelProperty" version="1">
													<prop name="ChannelIdx">0</prop>
												</obj>
											</obj>
											<obj name="PropertyObject" class="GroupChannelTypeProp" version="4">
												<prop name="PropertyTypeName">Melt Geno Sample Type</prop>
												<prop name="Position">8</prop>
												<prop name="IsDefault">0</prop>
												<prop name="GroupSampleType">mstUnknown</prop>
												<obj name="ChannelProp" class="ChannelProperty" version="1">
													<prop name="ChannelIdx">0</prop>
												</obj>
											</obj>
											<obj name="PropertyObject" class="QuantSampleTypeProperty" version="4">
												<prop name="PropertyTypeName">Quantification Sample Type</prop>
												<prop name="Position">8</prop>
												<prop name="IsDefault">0</prop>
												<prop name="SampleType">qsPosCalibrator</prop>
												<obj name="ChannelProp" class="ChannelProperty" version="1">
													<prop name="ChannelIdx">0</prop>
												</obj>
											</obj>
											<obj name="PropertyObject" class="ChannelGenotype" version="4">
												<prop name="PropertyTypeName">Scanning Genotype</prop>
												<prop name="Position">8</prop>
												<prop name="IsDefault">1</prop>
												<prop name="ReadOnly">1</prop>
												<obj name="ChannelProp" class="ChannelProperty" version="1">
													<prop name="ChannelIdx">0</prop>
												</obj>
											</obj>
											<obj name="PropertyObject" class="GroupChannelTypeProp" version="4">
												<prop name="PropertyTypeName">Scanning Sample Type</prop>
												<prop name="Position">8</prop>
												<prop name="IsDefault">0</prop>
												<prop name="GroupSampleType">mstUnknown</prop>
												<obj name="ChannelProp" class="ChannelProperty" version="1">
													<prop name="ChannelIdx">0</prop>
												</obj>
											</obj>
											<obj name="PropertyObject" class="TargetName" version="4">
												<prop name="PropertyTypeName">Target Name</prop>
												<prop name="Position">8</prop>
												<prop name="IsDefault">0</prop>
												<prop name="name">ACT</prop>
												<obj name="ChannelProp" class="ChannelProperty" version="1">
													<prop name="ChannelIdx">0</prop>
												</obj>
											</obj>
											<obj name="PropertyObject" class="RQTargetProperty" version="4">
												<prop name="PropertyTypeName">Target Type</prop>
												<prop name="Position">8</prop>
												<prop name="IsDefault">0</prop>
												<prop name="TargetType">dtReference</prop>
												<obj name="ChannelProp" class="ChannelProperty" version="1">
													<prop name="ChannelIdx">0</prop>
												</obj>
											</obj>
										</list>
									</obj>
								</list>
							</obj>
						</obj>
						<prop name="ChannelPropertyCount">1</prop>
						<prop name="ContainerPosition">8</prop>
						<prop name="HasSampleProperties">1</prop>
						<obj name="SampleProperties" class="PropertyList" version="1">
							<list name="emlist" count="14">
								<obj name="PropertyObject" class="SamplePrefColor" version="4">
									<prop name="PropertyTypeName">Color</prop>
									<prop name="Position">8</prop>
									<prop name="IsDefault">0</prop>
									<prop name="Color">$00404000</prop>
								</obj>
								<obj name="PropertyObject" class="DominantChannelProp" version="4">
									<prop name="PropertyTypeName">Dominant Channel</prop>
									<prop name="Position">8</prop>
									<prop name="IsDefault">0</prop>
									<prop name="DominantChannel">0</prop>
								</obj>
								<obj name="PropertyObject" class="Genotype" version="4">
									<prop name="PropertyTypeName">EndPt Genotype</prop>
									<prop name="Position">8</prop>
									<prop name="IsDefault">1</prop>
									<prop name="ReadOnly">1</prop>
								</obj>
								<obj name="PropertyObject" class="GroupingSample" version="4">
									<prop name="PropertyTypeName">EndPt Sample Type</prop>
									<prop name="Position">8</prop>
									<prop name="IsDefault">0</prop>
									<prop name="GroupSampleType">mstUnknown</prop>
								</obj>
								<obj name="PropertyObject" class="SamplePrefLineStyle" version="4">
									<prop name="PropertyTypeName">Line Style</prop>
									<prop name="Position">8</prop>
									<prop name="IsDefault">0</prop>
									<prop name="LineStyle">psSolid</prop>
								</obj>
								<obj name="PropertyObject" class="GenSampleEditNotes" version="4">
									<prop name="PropertyTypeName">Notes</prop>
									<prop name="Position">8</prop>
									<prop name="IsDefault">1</prop>
								</obj>
								<obj name="PropertyObject" class="SamplePrefPointStyle" version="4">
									<prop name="PropertyTypeName">Point Style</prop>
									<prop name="Position">8</prop>
									<prop name="IsDefault">0</prop>
									<prop name="PointStyle">psNothing</prop>
								</obj>
								<obj name="PropertyObject" class="GenSampleEditPosition" version="4">
									<prop name="PropertyTypeName">Position</prop>
									<prop name="Position">8</prop>
									<prop name="IsDefault">1</prop>
								</obj>
								<obj name="PropertyObject" class="GenSampleEditReplicate" version="4">
									<prop name="PropertyTypeName">Replicate of</prop>
									<prop name="Position">8</prop>
									<prop name="IsDefault">0</prop>
									<prop name="ReplicateOf">6</prop>
								</obj>
								<obj name="PropertyObject" class="HTCSampleID" version="4">
									<prop name="PropertyTypeName">Sample ID</prop>
									<prop name="Position">8</prop>
									<prop name="IsDefault">1</prop>
								</obj>
								<obj name="PropertyObject" class="GenSampleEditName" version="4">
									<prop name="PropertyTypeName">Sample Name</prop>
									<prop name="Position">8</prop>
									<prop name="IsDefault">0</prop>
									<prop name="name">2N</prop>
								</obj>
								<obj name="PropertyObject" class="HTCSamplePrepNotes" version="4">
									<prop name="PropertyTypeName">Sample Prep Notes</prop>
									<prop name="Position">8</prop>
									<prop name="IsDefault">1</prop>
								</obj>
								<obj name="PropertyObject" class="GenSampleEditSubset" version="4">
									<prop name="PropertyTypeName">Subsets</prop>
									<prop name="Position">8</prop>
									<prop name="IsDefault">1</prop>
								</obj>
								<obj name="PropertyObject" class="SamplePrefWidth" version="5">
									<prop name="PropertyTypeName">Width</prop>
									<prop name="Position">8</prop>
									<prop name="IsDefault">1</prop>
									<prop name="Width">1</prop>
								</obj>
							</list>
						</obj>
					</obj>
					<obj name="item" class="SamplePropInfo" version="1">
						<obj name="ChannelProperties" class="ChanPropList" version="2">
							<obj name="ChannelProperties" class="EMList" version="1">
								<list name="emlist" count="1">
									<obj name="item" class="PropertyList" version="1">
										<list name="emlist" count="12">
											<obj name="PropertyObject" class="RQSampleTargetProperty" version="4">
												<prop name="PropertyTypeName">Combined Sample and Target Type</prop>
												<prop name="Position">9</prop>
												<prop name="IsDefault">0</prop>
												<obj name="ChannelProp" class="ChannelProperty" version="1">
													<prop name="ChannelIdx">0</prop>
												</obj>
											</obj>
											<obj name="PropertyObject" class="QuantConcProperty" version="4">
												<prop name="PropertyTypeName">Concentration</prop>
												<prop name="Position">9</prop>
												<prop name="IsDefault">1</prop>
												<prop name="Concentration">0</prop>
												<obj name="ChannelProp" class="ChannelProperty" version="1">
													<prop name="ChannelIdx">0</prop>
												</obj>
												<prop name="ReadOnly">1</prop>
											</obj>
											<obj name="PropertyObject" class="QuantCpHighProp" version="4">
												<prop name="PropertyTypeName">Cp High</prop>
												<prop name="Position">9</prop>
												<prop name="IsDefault">1</prop>
												<prop name="CpRangeHigh">0</prop>
												<obj name="ChannelProp" class="ChannelProperty" version="1">
													<prop name="ChannelIdx">0</prop>
												</obj>
												<prop name="ReadOnly">0</prop>
											</obj>
											<obj name="PropertyObject" class="QuantCpLowProp" version="4">
												<prop name="PropertyTypeName">Cp Low</prop>
												<prop name="Position">9</prop>
												<prop name="IsDefault">1</prop>
												<prop name="CpRangeLow">0</prop>
												<obj name="ChannelProp" class="ChannelProperty" version="1">
													<prop name="ChannelIdx">0</prop>
												</obj>
												<prop name="ReadOnly">0</prop>
											</obj>
											<obj name="PropertyObject" class="RQEffProp" version="4">
												<prop name="PropertyTypeName">Efficiency</prop>
												<prop name="Position">9</prop>
												<prop name="IsDefault">1</prop>
												<prop name="Efficiency">2</prop>
												<obj name="ChannelProp" class="ChannelProperty" version="1">
													<prop name="ChannelIdx">0</prop>
												</obj>
											</obj>
											<obj name="PropertyObject" class="ChannelGenotype" version="4">
												<prop name="PropertyTypeName">Melt Geno Genotype</prop>
												<prop name="Position">9</prop>
												<prop name="IsDefault">1</prop>
												<prop name="ReadOnly">1</prop>
												<obj name="ChannelProp" class="ChannelProperty" version="1">
													<prop name="ChannelIdx">0</prop>
												</obj>
											</obj>
											<obj name="PropertyObject" class="GroupChannelTypeProp" version="4">
												<prop name="PropertyTypeName">Melt Geno Sample Type</prop>
												<prop name="Position">9</prop>
												<prop name="IsDefault">0</prop>
												<prop name="GroupSampleType">mstUnknown</prop>
												<obj name="ChannelProp" class="ChannelProperty" version="1">
													<prop name="ChannelIdx">0</prop>
												</obj>
											</obj>
											<obj name="PropertyObject" class="QuantSampleTypeProperty" version="4">
												<prop name="PropertyTypeName">Quantification Sample Type</prop>
												<prop name="Position">9</prop>
												<prop name="IsDefault">0</prop>
												<prop name="SampleType">qsPosCalibrator</prop>
												<obj name="ChannelProp" class="ChannelProperty" version="1">
													<prop name="ChannelIdx">0</prop>
												</obj>
											</obj>
											<obj name="PropertyObject" class="ChannelGenotype" version="4">
												<prop name="PropertyTypeName">Scanning Genotype</prop>
												<prop name="Position">9</prop>
												<prop name="IsDefault">1</prop>
												<prop name="ReadOnly">1</prop>
												<obj name="ChannelProp" class="ChannelProperty" version="1">
													<prop name="ChannelIdx">0</prop>
												</obj>
											</obj>
											<obj name="PropertyObject" class="GroupChannelTypeProp" version="4">
												<prop name="PropertyTypeName">Scanning Sample Type</prop>
												<prop name="Position">9</prop>
												<prop name="IsDefault">0</prop>
												<prop name="GroupSampleType">mstUnknown</prop>
												<obj name="ChannelProp" class="ChannelProperty" version="1">
													<prop name="ChannelIdx">0</prop>
												</obj>
											</obj>
											<obj name="PropertyObject" class="TargetName" version="4">
												<prop name="PropertyTypeName">Target Name</prop>
												<prop name="Position">9</prop>
												<prop name="IsDefault">0</prop>
												<prop name="name">C1Q</prop>
												<obj name="ChannelProp" class="ChannelProperty" version="1">
													<prop name="ChannelIdx">0</prop>
												</obj>
											</obj>
											<obj name="PropertyObject" class="RQTargetProperty" version="4">
												<prop name="PropertyTypeName">Target Type</prop>
												<prop name="Position">9</prop>
												<prop name="IsDefault">0</prop>
												<prop name="TargetType">dtTarget</prop>
												<obj name="ChannelProp" class="ChannelProperty" version="1">
													<prop name="ChannelIdx">0</prop>
												</obj>
											</obj>
										</list>
									</obj>
								</list>
							</obj>
						</obj>
						<prop name="ChannelPropertyCount">1</prop>
						<prop name="ContainerPosition">9</prop>
						<prop name="HasSampleProperties">1</prop>
						<obj name="SampleProperties" class="PropertyList" version="1">
							<list name="emlist" count="14">
								<obj name="PropertyObject" class="SamplePrefColor" version="4">
									<prop name="PropertyTypeName">Color</prop>
									<prop name="Position">9</prop>
									<prop name="IsDefault">0</prop>
									<prop name="Color">$004080FF</prop>
								</obj>
								<obj name="PropertyObject" class="DominantChannelProp" version="4">
									<prop name="PropertyTypeName">Dominant Channel</prop>
									<prop name="Position">9</prop>
									<prop name="IsDefault">0</prop>
									<prop name="DominantChannel">0</prop>
								</obj>
								<obj name="PropertyObject" class="Genotype" version="4">
									<prop name="PropertyTypeName">EndPt Genotype</prop>
									<prop name="Position">9</prop>
									<prop name="IsDefault">1</prop>
									<prop name="ReadOnly">1</prop>
								</obj>
								<obj name="PropertyObject" class="GroupingSample" version="4">
									<prop name="PropertyTypeName">EndPt Sample Type</prop>
									<prop name="Position">9</prop>
									<prop name="IsDefault">0</prop>
									<prop name="GroupSampleType">mstUnknown</prop>
								</obj>
								<obj name="PropertyObject" class="SamplePrefLineStyle" version="4">
									<prop name="PropertyTypeName">Line Style</prop>
									<prop name="Position">9</prop>
									<prop name="IsDefault">0</prop>
									<prop name="LineStyle">psSolid</prop>
								</obj>
								<obj name="PropertyObject" class="GenSampleEditNotes" version="4">
									<prop name="PropertyTypeName">Notes</prop>
									<prop name="Position">9</prop>
									<prop name="IsDefault">1</prop>
								</obj>
								<obj name="PropertyObject" class="SamplePrefPointStyle" version="4">
									<prop name="PropertyTypeName">Point Style</prop>
									<prop name="Position">9</prop>
									<prop name="IsDefault">0</prop>
									<prop name="PointStyle">psNothing</prop>
								</obj>
								<obj name="PropertyObject" class="GenSampleEditPosition" version="4">
									<prop name="PropertyTypeName">Position</prop>
									<prop name="Position">9</prop>
									<prop name="IsDefault">1</prop>
								</obj>
								<obj name="PropertyObject" class="GenSampleEditReplicate" version="4">
									<prop name="PropertyTypeName">Replicate of</prop>
									<prop name="Position">9</prop>
									<prop name="IsDefault">0</prop>
									<prop name="ReplicateOf">9</prop>
								</obj>
								<obj name="PropertyObject" class="HTCSampleID" version="4">
									<prop name="PropertyTypeName">Sample ID</prop>
									<prop name="Position">9</prop>
									<prop name="IsDefault">1</prop>
								</obj>
								<obj name="PropertyObject" class="GenSampleEditName" version="4">
									<prop name="PropertyTypeName">Sample Name</prop>
									<prop name="Position">9</prop>
									<prop name="IsDefault">0</prop>
									<prop name="name">2N</prop>
								</obj>
								<obj name="PropertyObject" class="HTCSamplePrepNotes" version="4">
									<prop name="PropertyTypeName">Sample Prep Notes</prop>
									<prop name="Position">9</prop>
									<prop name="IsDefault">1</prop>
								</obj>
								<obj name="PropertyObject" class="GenSampleEditSubset" version="4">
									<prop name="PropertyTypeName">Subsets</prop>
									<prop name="Position">9</prop>
									<prop name="IsDefault">1</prop>
								</obj>
								<obj name="PropertyObject" class="SamplePrefWidth" version="5">
									<prop name="PropertyTypeName">Width</prop>
									<prop name="Position">9</prop>
									<prop name="IsDefault">1</prop>
									<prop name="Width">1</prop>
								</obj>
							</list>
						</obj>
					</obj>
					<obj name="item" class="SamplePropInfo" version="1">
						<obj name="ChannelProperties" class="ChanPropList" version="2">
							<obj name="ChannelProperties" class="EMList" version="1">
								<list name="emlist" count="1">
									<obj name="item" class="PropertyList" version="1">
										<list name="emlist" count="12">
											<obj name="PropertyObject" class="RQSampleTargetProperty" version="4">
												<prop name="PropertyTypeName">Combined Sample and Target Type</prop>
												<prop name="Position">10</prop>
												<prop name="IsDefault">0</prop>
												<obj name="ChannelProp" class="ChannelProperty" version="1">
													<prop name="ChannelIdx">0</prop>
												</obj>
											</obj>
											<obj name="PropertyObject" class="QuantConcProperty" version="4">
												<prop name="PropertyTypeName">Concentration</prop>
												<prop name="Position">10</prop>
												<prop name="IsDefault">1</prop>
												<prop name="Concentration">0</prop>
												<obj name="ChannelProp" class="ChannelProperty" version="1">
													<prop name="ChannelIdx">0</prop>
												</obj>
												<prop name="ReadOnly">1</prop>
											</obj>
											<obj name="PropertyObject" class="QuantCpHighProp" version="4">
												<prop name="PropertyTypeName">Cp High</prop>
												<prop name="Position">10</prop>
												<prop name="IsDefault">1</prop>
												<prop name="CpRangeHigh">0</prop>
												<obj name="ChannelProp" class="ChannelProperty" version="1">
													<prop name="ChannelIdx">0</prop>
												</obj>
												<prop name="ReadOnly">0</prop>
											</obj>
											<obj name="PropertyObject" class="QuantCpLowProp" version="4">
												<prop name="PropertyTypeName">Cp Low</prop>
												<prop name="Position">10</prop>
												<prop name="IsDefault">1</prop>
												<prop name="CpRangeLow">0</prop>
												<obj name="ChannelProp" class="ChannelProperty" version="1">
													<prop name="ChannelIdx">0</prop>
												</obj>
												<prop name="ReadOnly">0</prop>
											</obj>
											<obj name="PropertyObject" class="RQEffProp" version="4">
												<prop name="PropertyTypeName">Efficiency</prop>
												<prop name="Position">10</prop>
												<prop name="IsDefault">1</prop>
												<prop name="Efficiency">2</prop>
												<obj name="ChannelProp" class="ChannelProperty" version="1">
													<prop name="ChannelIdx">0</prop>
												</obj>
											</obj>
											<obj name="PropertyObject" class="ChannelGenotype" version="4">
												<prop name="PropertyTypeName">Melt Geno Genotype</prop>
												<prop name="Position">10</prop>
												<prop name="IsDefault">1</prop>
												<prop name="ReadOnly">1</prop>
												<obj name="ChannelProp" class="ChannelProperty" version="1">
													<prop name="ChannelIdx">0</prop>
												</obj>
											</obj>
											<obj name="PropertyObject" class="GroupChannelTypeProp" version="4">
												<prop name="PropertyTypeName">Melt Geno Sample Type</prop>
												<prop name="Position">10</prop>
												<prop name="IsDefault">0</prop>
												<prop name="GroupSampleType">mstUnknown</prop>
												<obj name="ChannelProp" class="ChannelProperty" version="1">
													<prop name="ChannelIdx">0</prop>
												</obj>
											</obj>
											<obj name="PropertyObject" class="QuantSampleTypeProperty" version="4">
												<prop name="PropertyTypeName">Quantification Sample Type</prop>
												<prop name="Position">10</prop>
												<prop name="IsDefault">0</prop>
												<prop name="SampleType">qsPosCalibrator</prop>
												<obj name="ChannelProp" class="ChannelProperty" version="1">
													<prop name="ChannelIdx">0</prop>
												</obj>
											</obj>
											<obj name="PropertyObject" class="ChannelGenotype" version="4">
												<prop name="PropertyTypeName">Scanning Genotype</prop>
												<prop name="Position">10</prop>
												<prop name="IsDefault">1</prop>
												<prop name="ReadOnly">1</prop>
												<obj name="ChannelProp" class="ChannelProperty" version="1">
													<prop name="ChannelIdx">0</prop>
												</obj>
											</obj>
											<obj name="PropertyObject" class="GroupChannelTypeProp" version="4">
												<prop name="PropertyTypeName">Scanning Sample Type</prop>
												<prop name="Position">10</prop>
												<prop name="IsDefault">0</prop>
												<prop name="GroupSampleType">mstUnknown</prop>
												<obj name="ChannelProp" class="ChannelProperty" version="1">
													<prop name="ChannelIdx">0</prop>
												</obj>
											</obj>
											<obj name="PropertyObject" class="TargetName" version="4">
												<prop name="PropertyTypeName">Target Name</prop>
												<prop name="Position">10</prop>
												<prop name="IsDefault">0</prop>
												<prop name="name">C1Q</prop>
												<obj name="ChannelProp" class="ChannelProperty" version="1">
													<prop name="ChannelIdx">0</prop>
												</obj>
											</obj>
											<obj name="PropertyObject" class="RQTargetProperty" version="4">
												<prop name="PropertyTypeName">Target Type</prop>
												<prop name="Position">10</prop>
												<prop name="IsDefault">0</prop>
												<prop name="TargetType">dtTarget</prop>
												<obj name="ChannelProp" class="ChannelProperty" version="1">
													<prop name="ChannelIdx">0</prop>
												</obj>
											</obj>
										</list>
									</obj>
								</list>
							</obj>
						</obj>
						<prop name="ChannelPropertyCount">1</prop>
						<prop name="ContainerPosition">10</prop>
						<prop name="HasSampleProperties">1</prop>
						<obj name="SampleProperties" class="PropertyList" version="1">
							<list name="emlist" count="14">
								<obj name="PropertyObject" class="SamplePrefColor" version="4">
									<prop name="PropertyTypeName">Color</prop>
									<prop name="Position">10</prop>
									<prop name="IsDefault">0</prop>
									<prop name="Color">$00FD0299</prop>
								</obj>
								<obj name="PropertyObject" class="DominantChannelProp" version="4">
									<prop name="PropertyTypeName">Dominant Channel</prop>
									<prop name="Position">10</prop>
									<prop name="IsDefault">0</prop>
									<prop name="DominantChannel">0</prop>
								</obj>
								<obj name="PropertyObject" class="Genotype" version="4">
									<prop name="PropertyTypeName">EndPt Genotype</prop>
									<prop name="Position">10</prop>
									<prop name="IsDefault">1</prop>
									<prop name="ReadOnly">1</prop>
								</obj>
								<obj name="PropertyObject" class="GroupingSample" version="4">
									<prop name="PropertyTypeName">EndPt Sample Type</prop>
									<prop name="Position">10</prop>
									<prop name="IsDefault">0</prop>
									<prop name="GroupSampleType">mstUnknown</prop>
								</obj>
								<obj name="PropertyObject" class="SamplePrefLineStyle" version="4">
									<prop name="PropertyTypeName">Line Style</prop>
									<prop name="Position">10</prop>
									<prop name="IsDefault">0</prop>
									<prop name="LineStyle">psSolid</prop>
								</obj>
								<obj name="PropertyObject" class="GenSampleEditNotes" version="4">
									<prop name="PropertyTypeName">Notes</prop>
									<prop name="Position">10</prop>
									<prop name="IsDefault">1</prop>
								</obj>
								<obj name="PropertyObject" class="SamplePrefPointStyle" version="4">
									<prop name="PropertyTypeName">Point Style</prop>
									<prop name="Position">10</prop>
									<prop name="IsDefault">0</prop>
									<prop name="PointStyle">psNothing</prop>
								</obj>
								<obj name="PropertyObject" class="GenSampleEditPosition" version="4">
									<prop name="PropertyTypeName">Position</prop>
									<prop name="Position">10</prop>
									<prop name="IsDefault">1</prop>
								</obj>
								<obj name="PropertyObject" class="GenSampleEditReplicate" version="4">
									<prop name="PropertyTypeName">Replicate of</prop>
									<prop name="Position">10</prop>
									<prop name="IsDefault">0</prop>
									<prop name="ReplicateOf">9</prop>
								</obj>
								<obj name="PropertyObject" class="HTCSampleID" version="4">
									<prop name="PropertyTypeName">Sample ID</prop>
									<prop name="Position">10</prop>
									<prop name="IsDefault">1</prop>
								</obj>
								<obj name="PropertyObject" class="GenSampleEditName" version="4">
									<prop name="PropertyTypeName">Sample Name</prop>
									<prop name="Position">10</prop>
									<prop name="IsDefault">0</prop>
									<prop name="name">2N</prop>
								</obj>
								<obj name="PropertyObject" class="HTCSamplePrepNotes" version="4">
									<prop name="PropertyTypeName">Sample Prep Notes</prop>
									<prop name="Position">10</prop>
									<prop name="IsDefault">1</prop>
								</obj>
								<obj name="PropertyObject" class="GenSampleEditSubset" version="4">
									<prop name="PropertyTypeName">Subsets</prop>
									<prop name="Position">10</prop>
									<prop name="IsDefault">1</prop>
								</obj>
								<obj name="PropertyObject" class="SamplePrefWidth" version="5">
									<prop name="PropertyTypeName">Width</prop>
									<prop name="Position">10</prop>
									<prop name="IsDefault">1</prop>
									<prop name="Width">1</prop>
								</obj>
							</list>
						</obj>
					</obj>
					<obj name="item" class="SamplePropInfo" version="1">
						<obj name="ChannelProperties" class="ChanPropList" version="2">
							<obj name="ChannelProperties" class="EMList" version="1">
								<list name="emlist" count="1">
									<obj name="item" class="PropertyList" version="1">
										<list name="emlist" count="12">
											<obj name="PropertyObject" class="RQSampleTargetProperty" version="4">
												<prop name="PropertyTypeName">Combined Sample and Target Type</prop>
												<prop name="Position">11</prop>
												<prop name="IsDefault">0</prop>
												<obj name="ChannelProp" class="ChannelProperty" version="1">
													<prop name="ChannelIdx">0</prop>
												</obj>
											</obj>
											<obj name="PropertyObject" class="QuantConcProperty" version="4">
												<prop name="PropertyTypeName">Concentration</prop>
												<prop name="Position">11</prop>
												<prop name="IsDefault">1</prop>
												<prop name="Concentration">0</prop>
												<obj name="ChannelProp" class="ChannelProperty" version="1">
													<prop name="ChannelIdx">0</prop>
												</obj>
												<prop name="ReadOnly">1</prop>
											</obj>
											<obj name="PropertyObject" class="QuantCpHighProp" version="4">
												<prop name="PropertyTypeName">Cp High</prop>
												<prop name="Position">11</prop>
												<prop name="IsDefault">1</prop>
												<prop name="CpRangeHigh">0</prop>
												<obj name="ChannelProp" class="ChannelProperty" version="1">
													<prop name="ChannelIdx">0</prop>
												</obj>
												<prop name="ReadOnly">0</prop>
											</obj>
											<obj name="PropertyObject" class="QuantCpLowProp" version="4">
												<prop name="PropertyTypeName">Cp Low</prop>
												<prop name="Position">11</prop>
												<prop name="IsDefault">1</prop>
												<prop name="CpRangeLow">0</prop>
												<obj name="ChannelProp" class="ChannelProperty" version="1">
													<prop name="ChannelIdx">0</prop>
												</obj>
												<prop name="ReadOnly">0</prop>
											</obj>
											<obj name="PropertyObject" class="RQEffProp" version="4">
												<prop name="PropertyTypeName">Efficiency</prop>
												<prop name="Position">11</prop>
												<prop name="IsDefault">1</prop>
												<prop name="Efficiency">2</prop>
												<obj name="ChannelProp" class="ChannelProperty" version="1">
													<prop name="ChannelIdx">0</prop>
												</obj>
											</obj>
											<obj name="PropertyObject" class="ChannelGenotype" version="4">
												<prop name="PropertyTypeName">Melt Geno Genotype</prop>
												<prop name="Position">11</prop>
												<prop name="IsDefault">1</prop>
												<prop name="ReadOnly">1</prop>
												<obj name="ChannelProp" class="ChannelProperty" version="1">
													<prop name="ChannelIdx">0</prop>
												</obj>
											</obj>
											<obj name="PropertyObject" class="GroupChannelTypeProp" version="4">
												<prop name="PropertyTypeName">Melt Geno Sample Type</prop>
												<prop name="Position">11</prop>
												<prop name="IsDefault">0</prop>
												<prop name="GroupSampleType">mstUnknown</prop>
												<obj name="ChannelProp" class="ChannelProperty" version="1">
													<prop name="ChannelIdx">0</prop>
												</obj>
											</obj>
											<obj name="PropertyObject" class="QuantSampleTypeProperty" version="4">
												<prop name="PropertyTypeName">Quantification Sample Type</prop>
												<prop name="Position">11</prop>
												<prop name="IsDefault">0</prop>
												<prop name="SampleType">qsPosCalibrator</prop>
												<obj name="ChannelProp" class="ChannelProperty" version="1">
													<prop name="ChannelIdx">0</prop>
												</obj>
											</obj>
											<obj name="PropertyObject" class="ChannelGenotype" version="4">
												<prop name="PropertyTypeName">Scanning Genotype</prop>
												<prop name="Position">11</prop>
												<prop name="IsDefault">1</prop>
												<prop name="ReadOnly">1</prop>
												<obj name="ChannelProp" class="ChannelProperty" version="1">
													<prop name="ChannelIdx">0</prop>
												</obj>
											</obj>
											<obj name="PropertyObject" class="GroupChannelTypeProp" version="4">
												<prop name="PropertyTypeName">Scanning Sample Type</prop>
												<prop name="Position">11</prop>
												<prop name="IsDefault">0</prop>
												<prop name="GroupSampleType">mstUnknown</prop>
												<obj name="ChannelProp" class="ChannelProperty" version="1">
													<prop name="ChannelIdx">0</prop>
												</obj>
											</obj>
											<obj name="PropertyObject" class="TargetName" version="4">
												<prop name="PropertyTypeName">Target Name</prop>
												<prop name="Position">11</prop>
												<prop name="IsDefault">0</prop>
												<prop name="name">C1Q</prop>
												<obj name="ChannelProp" class="ChannelProperty" version="1">
													<prop name="ChannelIdx">0</prop>
												</obj>
											</obj>
											<obj name="PropertyObject" class="RQTargetProperty" version="4">
												<prop name="PropertyTypeName">Target Type</prop>
												<prop name="Position">11</prop>
												<prop name="IsDefault">0</prop>
												<prop name="TargetType">dtTarget</prop>
												<obj name="ChannelProp" class="ChannelProperty" version="1">
													<prop name="ChannelIdx">0</prop>
												</obj>
											</obj>
										</list>
									</obj>
								</list>
							</obj>
						</obj>
						<prop name="ChannelPropertyCount">1</prop>
						<prop name="ContainerPosition">11</prop>
						<prop name="HasSampleProperties">1</prop>
						<obj name="SampleProperties" class="PropertyList" version="1">
							<list name="emlist" count="14">
								<obj name="PropertyObject" class="SamplePrefColor" version="4">
									<prop name="PropertyTypeName">Color</prop>
									<prop name="Position">11</prop>
									<prop name="IsDefault">0</prop>
									<prop name="Color">$0026C4B8</prop>
								</obj>
								<obj name="PropertyObject" class="DominantChannelProp" version="4">
									<prop name="PropertyTypeName">Dominant Channel</prop>
									<prop name="Position">11</prop>
									<prop name="IsDefault">0</prop>
									<prop name="DominantChannel">0</prop>
								</obj>
								<obj name="PropertyObject" class="Genotype" version="4">
									<prop name="PropertyTypeName">EndPt Genotype</prop>
									<prop name="Position">11</prop>
									<prop name="IsDefault">1</prop>
									<prop name="ReadOnly">1</prop>
								</obj>
								<obj name="PropertyObject" class="GroupingSample" version="4">
									<prop name="PropertyTypeName">EndPt Sample Type</prop>
									<prop name="Position">11</prop>
									<prop name="IsDefault">0</prop>
									<prop name="GroupSampleType">mstUnknown</prop>
								</obj>
								<obj name="PropertyObject" class="SamplePrefLineStyle" version="4">
									<prop name="PropertyTypeName">Line Style</prop>
									<prop name="Position">11</prop>
									<prop name="IsDefault">0</prop>
									<prop name="LineStyle">psSolid</prop>
								</obj>
								<obj name="PropertyObject" class="GenSampleEditNotes" version="4">
									<prop name="PropertyTypeName">Notes</prop>
									<prop name="Position">11</prop>
									<prop name="IsDefault">1</prop>
								</obj>
								<obj name="PropertyObject" class="SamplePrefPointStyle" version="4">
									<prop name="PropertyTypeName">Point Style</prop>
									<prop name="Position">11</prop>
									<prop name="IsDefault">0</prop>
									<prop name="PointStyle">psNothing</prop>
								</obj>
								<obj name="PropertyObject" class="GenSampleEditPosition" version="4">
									<prop name="PropertyTypeName">Position</prop>
									<prop name="Position">11</prop>
									<prop name="IsDefault">1</prop>
								</obj>
								<obj name="PropertyObject" class="GenSampleEditReplicate" version="4">
									<prop name="PropertyTypeName">Replicate of</prop>
									<prop name="Position">11</prop>
									<prop name="IsDefault">0</prop>
									<prop name="ReplicateOf">9</prop>
								</obj>
								<obj name="PropertyObject" class="HTCSampleID" version="4">
									<prop name="PropertyTypeName">Sample ID</prop>
									<prop name="Position">11</prop>
									<prop name="IsDefault">1</prop>
								</obj>
								<obj name="PropertyObject" class="GenSampleEditName" version="4">
									<prop name="PropertyTypeName">Sample Name</prop>
									<prop name="Position">11</prop>
									<prop name="IsDefault">0</prop>
									<prop name="name">2N</prop>
								</obj>
								<obj name="PropertyObject" class="HTCSamplePrepNotes" version="4">
									<prop name="PropertyTypeName">Sample Prep Notes</prop>
									<prop name="Position">11</prop>
									<prop name="IsDefault">1</prop>
								</obj>
								<obj name="PropertyObject" class="GenSampleEditSubset" version="4">
									<prop name="PropertyTypeName">Subsets</prop>
									<prop name="Position">11</prop>
									<prop name="IsDefault">1</prop>
								</obj>
								<obj name="PropertyObject" class="SamplePrefWidth" version="5">
									<prop name="PropertyTypeName">Width</prop>
									<prop name="Position">11</prop>
									<prop name="IsDefault">1</prop>
									<prop name="Width">1</prop>
								</obj>
							</list>
						</obj>
					</obj>
					<obj name="item" class="SamplePropInfo" version="1">
						<obj name="ChannelProperties" class="ChanPropList" version="2">
							<obj name="ChannelProperties" class="EMList" version="1">
								<list name="emlist" count="1">
									<obj name="item" class="PropertyList" version="1">
										<list name="emlist" count="12">
											<obj name="PropertyObject" class="RQSampleTargetProperty" version="4">
												<prop name="PropertyTypeName">Combined Sample and Target Type</prop>
												<prop name="Position">12</prop>
												<prop name="IsDefault">0</prop>
												<obj name="ChannelProp" class="ChannelProperty" version="1">
													<prop name="ChannelIdx">0</prop>
												</obj>
											</obj>
											<obj name="PropertyObject" class="QuantConcProperty" version="4">
												<prop name="PropertyTypeName">Concentration</prop>
												<prop name="Position">12</prop>
												<prop name="IsDefault">1</prop>
												<prop name="Concentration">0</prop>
												<obj name="ChannelProp" class="ChannelProperty" version="1">
													<prop name="ChannelIdx">0</prop>
												</obj>
												<prop name="ReadOnly">1</prop>
											</obj>
											<obj name="PropertyObject" class="QuantCpHighProp" version="4">
												<prop name="PropertyTypeName">Cp High</prop>
												<prop name="Position">12</prop>
												<prop name="IsDefault">1</prop>
												<prop name="CpRangeHigh">0</prop>
												<obj name="ChannelProp" class="ChannelProperty" version="1">
													<prop name="ChannelIdx">0</prop>
												</obj>
												<prop name="ReadOnly">1</prop>
											</obj>
											<obj name="PropertyObject" class="QuantCpLowProp" version="4">
												<prop name="PropertyTypeName">Cp Low</prop>
												<prop name="Position">12</prop>
												<prop name="IsDefault">1</prop>
												<prop name="CpRangeLow">0</prop>
												<obj name="ChannelProp" class="ChannelProperty" version="1">
													<prop name="ChannelIdx">0</prop>
												</obj>
												<prop name="ReadOnly">1</prop>
											</obj>
											<obj name="PropertyObject" class="RQEffProp" version="4">
												<prop name="PropertyTypeName">Efficiency</prop>
												<prop name="Position">12</prop>
												<prop name="IsDefault">1</prop>
												<prop name="Efficiency">2</prop>
												<obj name="ChannelProp" class="ChannelProperty" version="1">
													<prop name="ChannelIdx">0</prop>
												</obj>
											</obj>
											<obj name="PropertyObject" class="ChannelGenotype" version="4">
												<prop name="PropertyTypeName">Melt Geno Genotype</prop>
												<prop name="Position">12</prop>
												<prop name="IsDefault">1</prop>
												<prop name="ReadOnly">1</prop>
												<obj name="ChannelProp" class="ChannelProperty" version="1">
													<prop name="ChannelIdx">0</prop>
												</obj>
											</obj>
											<obj name="PropertyObject" class="GroupChannelTypeProp" version="4">
												<prop name="PropertyTypeName">Melt Geno Sample Type</prop>
												<prop name="Position">12</prop>
												<prop name="IsDefault">0</prop>
												<prop name="GroupSampleType">mstUnknown</prop>
												<obj name="ChannelProp" class="ChannelProperty" version="1">
													<prop name="ChannelIdx">0</prop>
												</obj>
											</obj>
											<obj name="PropertyObject" class="QuantSampleTypeProperty" version="4">
												<prop name="PropertyTypeName">Quantification Sample Type</prop>
												<prop name="Position">12</prop>
												<prop name="IsDefault">0</prop>
												<prop name="SampleType">qsUnknown</prop>
												<obj name="ChannelProp" class="ChannelProperty" version="1">
													<prop name="ChannelIdx">0</prop>
												</obj>
											</obj>
											<obj name="PropertyObject" class="ChannelGenotype" version="4">
												<prop name="PropertyTypeName">Scanning Genotype</prop>
												<prop name="Position">12</prop>
												<prop name="IsDefault">1</prop>
												<prop name="ReadOnly">1</prop>
												<obj name="ChannelProp" class="ChannelProperty" version="1">
													<prop name="ChannelIdx">0</prop>
												</obj>
											</obj>
											<obj name="PropertyObject" class="GroupChannelTypeProp" version="4">
												<prop name="PropertyTypeName">Scanning Sample Type</prop>
												<prop name="Position">12</prop>
												<prop name="IsDefault">0</prop>
												<prop name="GroupSampleType">mstUnknown</prop>
												<obj name="ChannelProp" class="ChannelProperty" version="1">
													<prop name="ChannelIdx">0</prop>
												</obj>
											</obj>
											<obj name="PropertyObject" class="TargetName" version="4">
												<prop name="PropertyTypeName">Target Name</prop>
												<prop name="Position">12</prop>
												<prop name="IsDefault">0</prop>
												<prop name="name">ACT</prop>
												<obj name="ChannelProp" class="ChannelProperty" version="1">
													<prop name="ChannelIdx">0</prop>
												</obj>
											</obj>
											<obj name="PropertyObject" class="RQTargetProperty" version="4">
												<prop name="PropertyTypeName">Target Type</prop>
												<prop name="Position">12</prop>
												<prop name="IsDefault">0</prop>
												<prop name="TargetType">dtReference</prop>
												<obj name="ChannelProp" class="ChannelProperty" version="1">
													<prop name="ChannelIdx">0</prop>
												</obj>
											</obj>
										</list>
									</obj>
								</list>
							</obj>
						</obj>
						<prop name="ChannelPropertyCount">1</prop>
						<prop name="ContainerPosition">12</prop>
						<prop name="HasSampleProperties">1</prop>
						<obj name="SampleProperties" class="PropertyList" version="1">
							<list name="emlist" count="14">
								<obj name="PropertyObject" class="SamplePrefColor" version="4">
									<prop name="PropertyTypeName">Color</prop>
									<prop name="Position">12</prop>
									<prop name="IsDefault">0</prop>
									<prop name="Color">$00FF8000</prop>
								</obj>
								<obj name="PropertyObject" class="DominantChannelProp" version="4">
									<prop name="PropertyTypeName">Dominant Channel</prop>
									<prop name="Position">12</prop>
									<prop name="IsDefault">0</prop>
									<prop name="DominantChannel">0</prop>
								</obj>
								<obj name="PropertyObject" class="Genotype" version="4">
									<prop name="PropertyTypeName">EndPt Genotype</prop>
									<prop name="Position">12</prop>
									<prop name="IsDefault">1</prop>
									<prop name="ReadOnly">1</prop>
								</obj>
								<obj name="PropertyObject" class="GroupingSample" version="4">
									<prop name="PropertyTypeName">EndPt Sample Type</prop>
									<prop name="Position">12</prop>
									<prop name="IsDefault">0</prop>
									<prop name="GroupSampleType">mstUnknown</prop>
								</obj>
								<obj name="PropertyObject" class="SamplePrefLineStyle" version="4">
									<prop name="PropertyTypeName">Line Style</prop>
									<prop name="Position">12</prop>
									<prop name="IsDefault">0</prop>
									<prop name="LineStyle">psSolid</prop>
								</obj>
								<obj name="PropertyObject" class="GenSampleEditNotes" version="4">
									<prop name="PropertyTypeName">Notes</prop>
									<prop name="Position">12</prop>
									<prop name="IsDefault">1</prop>
								</obj>
								<obj name="PropertyObject" class="SamplePrefPointStyle" version="4">
									<prop name="PropertyTypeName">Point Style</prop>
									<prop name="Position">12</prop>
									<prop name="IsDefault">0</prop>
									<prop name="PointStyle">psNothing</prop>
								</obj>
								<obj name="PropertyObject" class="GenSampleEditPosition" version="4">
									<prop name="PropertyTypeName">Position</prop>
									<prop name="Position">12</prop>
									<prop name="IsDefault">1</prop>
								</obj>
								<obj name="PropertyObject" class="GenSampleEditReplicate" version="4">
									<prop name="PropertyTypeName">Replicate of</prop>
									<prop name="Position">12</prop>
									<prop name="IsDefault">0</prop>
									<prop name="ReplicateOf">12</prop>
								</obj>
								<obj name="PropertyObject" class="HTCSampleID" version="4">
									<prop name="PropertyTypeName">Sample ID</prop>
									<prop name="Position">12</prop>
									<prop name="IsDefault">1</prop>
								</obj>
								<obj name="PropertyObject" class="GenSampleEditName" version="4">
									<prop name="PropertyTypeName">Sample Name</prop>
									<prop name="Position">12</prop>
									<prop name="IsDefault">0</prop>
									<prop name="name">786</prop>
								</obj>
								<obj name="PropertyObject" class="HTCSamplePrepNotes" version="4">
									<prop name="PropertyTypeName">Sample Prep Notes</prop>
									<prop name="Position">12</prop>
									<prop name="IsDefault">1</prop>
								</obj>
								<obj name="PropertyObject" class="GenSampleEditSubset" version="4">
									<prop name="PropertyTypeName">Subsets</prop>
									<prop name="Position">12</prop>
									<prop name="IsDefault">1</prop>
								</obj>
								<obj name="PropertyObject" class="SamplePrefWidth" version="5">
									<prop name="PropertyTypeName">Width</prop>
									<prop name="Position">12</prop>
									<prop name="IsDefault">1</prop>
									<prop name="Width">1</prop>
								</obj>
							</list>
						</obj>
					</obj>
					<obj name="item" class="SamplePropInfo" version="1">
						<obj name="ChannelProperties" class="ChanPropList" version="2">
							<obj name="ChannelProperties" class="EMList" version="1">
								<list name="emlist" count="1">
									<obj name="item" class="PropertyList" version="1">
										<list name="emlist" count="12">
											<obj name="PropertyObject" class="RQSampleTargetProperty" version="4">
												<prop name="PropertyTypeName">Combined Sample and Target Type</prop>
												<prop name="Position">13</prop>
												<prop name="IsDefault">0</prop>
												<obj name="ChannelProp" class="ChannelProperty" version="1">
													<prop name="ChannelIdx">0</prop>
												</obj>
											</obj>
											<obj name="PropertyObject" class="QuantConcProperty" version="4">
												<prop name="PropertyTypeName">Concentration</prop>
												<prop name="Position">13</prop>
												<prop name="IsDefault">1</prop>
												<prop name="Concentration">0</prop>
												<obj name="ChannelProp" class="ChannelProperty" version="1">
													<prop name="ChannelIdx">0</prop>
												</obj>
												<prop name="ReadOnly">1</prop>
											</obj>
											<obj name="PropertyObject" class="QuantCpHighProp" version="4">
												<prop name="PropertyTypeName">Cp High</prop>
												<prop name="Position">13</prop>
												<prop name="IsDefault">1</prop>
												<prop name="CpRangeHigh">0</prop>
												<obj name="ChannelProp" class="ChannelProperty" version="1">
													<prop name="ChannelIdx">0</prop>
												</obj>
												<prop name="ReadOnly">1</prop>
											</obj>
											<obj name="PropertyObject" class="QuantCpLowProp" version="4">
												<prop name="PropertyTypeName">Cp Low</prop>
												<prop name="Position">13</prop>
												<prop name="IsDefault">1</prop>
												<prop name="CpRangeLow">0</prop>
												<obj name="ChannelProp" class="ChannelProperty" version="1">
													<prop name="ChannelIdx">0</prop>
												</obj>
												<prop name="ReadOnly">1</prop>
											</obj>
											<obj name="PropertyObject" class="RQEffProp" version="4">
												<prop name="PropertyTypeName">Efficiency</prop>
												<prop name="Position">13</prop>
												<prop name="IsDefault">1</prop>
												<prop name="Efficiency">2</prop>
												<obj name="ChannelProp" class="ChannelProperty" version="1">
													<prop name="ChannelIdx">0</prop>
												</obj>
											</obj>
											<obj name="PropertyObject" class="ChannelGenotype" version="4">
												<prop name="PropertyTypeName">Melt Geno Genotype</prop>
												<prop name="Position">13</prop>
												<prop name="IsDefault">1</prop>
												<prop name="ReadOnly">1</prop>
												<obj name="ChannelProp" class="ChannelProperty" version="1">
													<prop name="ChannelIdx">0</prop>
												</obj>
											</obj>
											<obj name="PropertyObject" class="GroupChannelTypeProp" version="4">
												<prop name="PropertyTypeName">Melt Geno Sample Type</prop>
												<prop name="Position">13</prop>
												<prop name="IsDefault">0</prop>
												<prop name="GroupSampleType">mstUnknown</prop>
												<obj name="ChannelProp" class="ChannelProperty" version="1">
													<prop name="ChannelIdx">0</prop>
												</obj>
											</obj>
											<obj name="PropertyObject" class="QuantSampleTypeProperty" version="4">
												<prop name="PropertyTypeName">Quantification Sample Type</prop>
												<prop name="Position">13</prop>
												<prop name="IsDefault">0</prop>
												<prop name="SampleType">qsUnknown</prop>
												<obj name="ChannelProp" class="ChannelProperty" version="1">
													<prop name="ChannelIdx">0</prop>
												</obj>
											</obj>
											<obj name="PropertyObject" class="ChannelGenotype" version="4">
												<prop name="PropertyTypeName">Scanning Genotype</prop>
												<prop name="Position">13</prop>
												<prop name="IsDefault">1</prop>
												<prop name="ReadOnly">1</prop>
												<obj name="ChannelProp" class="ChannelProperty" version="1">
													<prop name="ChannelIdx">0</prop>
												</obj>
											</obj>
											<obj name="PropertyObject" class="GroupChannelTypeProp" version="4">
												<prop name="PropertyTypeName">Scanning Sample Type</prop>
												<prop name="Position">13</prop>
												<prop name="IsDefault">0</prop>
												<prop name="GroupSampleType">mstUnknown</prop>
												<obj name="ChannelProp" class="ChannelProperty" version="1">
													<prop name="ChannelIdx">0</prop>
												</obj>
											</obj>
											<obj name="PropertyObject" class="TargetName" version="4">
												<prop name="PropertyTypeName">Target Name</prop>
												<prop name="Position">13</prop>
												<prop name="IsDefault">0</prop>
												<prop name="name">ACT</prop>
												<obj name="ChannelProp" class="ChannelProperty" version="1">
													<prop name="ChannelIdx">0</prop>
												</obj>
											</obj>
											<obj name="PropertyObject" class="RQTargetProperty" version="4">
												<prop name="PropertyTypeName">Target Type</prop>
												<prop name="Position">13</prop>
												<prop name="IsDefault">0</prop>
												<prop name="TargetType">dtReference</prop>
												<obj name="ChannelProp" class="ChannelProperty" version="1">
													<prop name="ChannelIdx">0</prop>
												</obj>
											</obj>
										</list>
									</obj>
								</list>
							</obj>
						</obj>
						<prop name="ChannelPropertyCount">1</prop>
						<prop name="ContainerPosition">13</prop>
						<prop name="HasSampleProperties">1</prop>
						<obj name="SampleProperties" class="PropertyList" version="1">
							<list name="emlist" count="14">
								<obj name="PropertyObject" class="SamplePrefColor" version="4">
									<prop name="PropertyTypeName">Color</prop>
									<prop name="Position">13</prop>
									<prop name="IsDefault">0</prop>
									<prop name="Color">clRed</prop>
								</obj>
								<obj name="PropertyObject" class="DominantChannelProp" version="4">
									<prop name="PropertyTypeName">Dominant Channel</prop>
									<prop name="Position">13</prop>
									<prop name="IsDefault">0</prop>
									<prop name="DominantChannel">0</prop>
								</obj>
								<obj name="PropertyObject" class="Genotype" version="4">
									<prop name="PropertyTypeName">EndPt Genotype</prop>
									<prop name="Position">13</prop>
									<prop name="IsDefault">1</prop>
									<prop name="ReadOnly">1</prop>
								</obj>
								<obj name="PropertyObject" class="GroupingSample" version="4">
									<prop name="PropertyTypeName">EndPt Sample Type</prop>
									<prop name="Position">13</prop>
									<prop name="IsDefault">0</prop>
									<prop name="GroupSampleType">mstUnknown</prop>
								</obj>
								<obj name="PropertyObject" class="SamplePrefLineStyle" version="4">
									<prop name="PropertyTypeName">Line Style</prop>
									<prop name="Position">13</prop>
									<prop name="IsDefault">0</prop>
									<prop name="LineStyle">psSolid</prop>
								</obj>
								<obj name="PropertyObject" class="GenSampleEditNotes" version="4">
									<prop name="PropertyTypeName">Notes</prop>
									<prop name="Position">13</prop>
									<prop name="IsDefault">1</prop>
								</obj>
								<obj name="PropertyObject" class="SamplePrefPointStyle" version="4">
									<prop name="PropertyTypeName">Point Style</prop>
									<prop name="Position">13</prop>
									<prop name="IsDefault">0</prop>
									<prop name="PointStyle">psNothing</prop>
								</obj>
								<obj name="PropertyObject" class="GenSampleEditPosition" version="4">
									<prop name="PropertyTypeName">Position</prop>
									<prop name="Position">13</prop>
									<prop name="IsDefault">1</prop>
								</obj>
								<obj name="PropertyObject" class="GenSampleEditReplicate" version="4">
									<prop name="PropertyTypeName">Replicate of</prop>
									<prop name="Position">13</prop>
									<prop name="IsDefault">0</prop>
									<prop name="ReplicateOf">12</prop>
								</obj>
								<obj name="PropertyObject" class="HTCSampleID" version="4">
									<prop name="PropertyTypeName">Sample ID</prop>
									<prop name="Position">13</prop>
									<prop name="IsDefault">1</prop>
								</obj>
								<obj name="PropertyObject" class="GenSampleEditName" version="4">
									<prop name="PropertyTypeName">Sample Name</prop>
									<prop name="Position">13</prop>
									<prop name="IsDefault">0</prop>
									<prop name="name">786</prop>
								</obj>
								<obj name="PropertyObject" class="HTCSamplePrepNotes" version="4">
									<prop name="PropertyTypeName">Sample Prep Notes</prop>
									<prop name="Position">13</prop>
									<prop name="IsDefault">1</prop>
								</obj>
								<obj name="PropertyObject" class="GenSampleEditSubset" version="4">
									<prop name="PropertyTypeName">Subsets</prop>
									<prop name="Position">13</prop>
									<prop name="IsDefault">1</prop>
								</obj>
								<obj name="PropertyObject" class="SamplePrefWidth" version="5">
									<prop name="PropertyTypeName">Width</prop>
									<prop name="Position">13</prop>
									<prop name="IsDefault">1</prop>
									<prop name="Width">1</prop>
								</obj>
							</list>
						</obj>
					</obj>
					<obj name="item" class="SamplePropInfo" version="1">
						<obj name="ChannelProperties" class="ChanPropList" version="2">
							<obj name="ChannelProperties" class="EMList" version="1">
								<list name="emlist" count="1">
									<obj name="item" class="PropertyList" version="1">
										<list name="emlist" count="12">
											<obj name="PropertyObject" class="RQSampleTargetProperty" version="4">
												<prop name="PropertyTypeName">Combined Sample and Target Type</prop>
												<prop name="Position">14</prop>
												<prop name="IsDefault">0</prop>
												<obj name="ChannelProp" class="ChannelProperty" version="1">
													<prop name="ChannelIdx">0</prop>
												</obj>
											</obj>
											<obj name="PropertyObject" class="QuantConcProperty" version="4">
												<prop name="PropertyTypeName">Concentration</prop>
												<prop name="Position">14</prop>
												<prop name="IsDefault">1</prop>
												<prop name="Concentration">0</prop>
												<obj name="ChannelProp" class="ChannelProperty" version="1">
													<prop name="ChannelIdx">0</prop>
												</obj>
												<prop name="ReadOnly">1</prop>
											</obj>
											<obj name="PropertyObject" class="QuantCpHighProp" version="4">
												<prop name="PropertyTypeName">Cp High</prop>
												<prop name="Position">14</prop>
												<prop name="IsDefault">1</prop>
												<prop name="CpRangeHigh">0</prop>
												<obj name="ChannelProp" class="ChannelProperty" version="1">
													<prop name="ChannelIdx">0</prop>
												</obj>
												<prop name="ReadOnly">1</prop>
											</obj>
											<obj name="PropertyObject" class="QuantCpLowProp" version="4">
												<prop name="PropertyTypeName">Cp Low</prop>
												<prop name="Position">14</prop>
												<prop name="IsDefault">1</prop>
												<prop name="CpRangeLow">0</prop>
												<obj name="ChannelProp" class="ChannelProperty" version="1">
													<prop name="ChannelIdx">0</prop>
												</obj>
												<prop name="ReadOnly">1</prop>
											</obj>
											<obj name="PropertyObject" class="RQEffProp" version="4">
												<prop name="PropertyTypeName">Efficiency</prop>
												<prop name="Position">14</prop>
												<prop name="IsDefault">1</prop>
												<prop name="Efficiency">2</prop>
												<obj name="ChannelProp" class="ChannelProperty" version="1">
													<prop name="ChannelIdx">0</prop>
												</obj>
											</obj>
											<obj name="PropertyObject" class="ChannelGenotype" version="4">
												<prop name="PropertyTypeName">Melt Geno Genotype</prop>
												<prop name="Position">14</prop>
												<prop name="IsDefault">1</prop>
												<prop name="ReadOnly">1</prop>
												<obj name="ChannelProp" class="ChannelProperty" version="1">
													<prop name="ChannelIdx">0</prop>
												</obj>
											</obj>
											<obj name="PropertyObject" class="GroupChannelTypeProp" version="4">
												<prop name="PropertyTypeName">Melt Geno Sample Type</prop>
												<prop name="Position">14</prop>
												<prop name="IsDefault">0</prop>
												<prop name="GroupSampleType">mstUnknown</prop>
												<obj name="ChannelProp" class="ChannelProperty" version="1">
													<prop name="ChannelIdx">0</prop>
												</obj>
											</obj>
											<obj name="PropertyObject" class="QuantSampleTypeProperty" version="4">
												<prop name="PropertyTypeName">Quantification Sample Type</prop>
												<prop name="Position">14</prop>
												<prop name="IsDefault">0</prop>
												<prop name="SampleType">qsUnknown</prop>
												<obj name="ChannelProp" class="ChannelProperty" version="1">
													<prop name="ChannelIdx">0</prop>
												</obj>
											</obj>
											<obj name="PropertyObject" class="ChannelGenotype" version="4">
												<prop name="PropertyTypeName">Scanning Genotype</prop>
												<prop name="Position">14</prop>
												<prop name="IsDefault">1</prop>
												<prop name="ReadOnly">1</prop>
												<obj name="ChannelProp" class="ChannelProperty" version="1">
													<prop name="ChannelIdx">0</prop>
												</obj>
											</obj>
											<obj name="PropertyObject" class="GroupChannelTypeProp" version="4">
												<prop name="PropertyTypeName">Scanning Sample Type</prop>
												<prop name="Position">14</prop>
												<prop name="IsDefault">0</prop>
												<prop name="GroupSampleType">mstUnknown</prop>
												<obj name="ChannelProp" class="ChannelProperty" version="1">
													<prop name="ChannelIdx">0</prop>
												</obj>
											</obj>
											<obj name="PropertyObject" class="TargetName" version="4">
												<prop name="PropertyTypeName">Target Name</prop>
												<prop name="Position">14</prop>
												<prop name="IsDefault">0</prop>
												<prop name="name">ACT</prop>
												<obj name="ChannelProp" class="ChannelProperty" version="1">
													<prop name="ChannelIdx">0</prop>
												</obj>
											</obj>
											<obj name="PropertyObject" class="RQTargetProperty" version="4">
												<prop name="PropertyTypeName">Target Type</prop>
												<prop name="Position">14</prop>
												<prop name="IsDefault">0</prop>
												<prop name="TargetType">dtReference</prop>
												<obj name="ChannelProp" class="ChannelProperty" version="1">
													<prop name="ChannelIdx">0</prop>
												</obj>
											</obj>
										</list>
									</obj>
								</list>
							</obj>
						</obj>
						<prop name="ChannelPropertyCount">1</prop>
						<prop name="ContainerPosition">14</prop>
						<prop name="HasSampleProperties">1</prop>
						<obj name="SampleProperties" class="PropertyList" version="1">
							<list name="emlist" count="14">
								<obj name="PropertyObject" class="SamplePrefColor" version="4">
									<prop name="PropertyTypeName">Color</prop>
									<prop name="Position">14</prop>
									<prop name="IsDefault">0</prop>
									<prop name="Color">$0030D700</prop>
								</obj>
								<obj name="PropertyObject" class="DominantChannelProp" version="4">
									<prop name="PropertyTypeName">Dominant Channel</prop>
									<prop name="Position">14</prop>
									<prop name="IsDefault">0</prop>
									<prop name="DominantChannel">0</prop>
								</obj>
								<obj name="PropertyObject" class="Genotype" version="4">
									<prop name="PropertyTypeName">EndPt Genotype</prop>
									<prop name="Position">14</prop>
									<prop name="IsDefault">1</prop>
									<prop name="ReadOnly">1</prop>
								</obj>
								<obj name="PropertyObject" class="GroupingSample" version="4">
									<prop name="PropertyTypeName">EndPt Sample Type</prop>
									<prop name="Position">14</prop>
									<prop name="IsDefault">0</prop>
									<prop name="GroupSampleType">mstUnknown</prop>
								</obj>
								<obj name="PropertyObject" class="SamplePrefLineStyle" version="4">
									<prop name="PropertyTypeName">Line Style</prop>
									<prop name="Position">14</prop>
									<prop name="IsDefault">0</prop>
									<prop name="LineStyle">psSolid</prop>
								</obj>
								<obj name="PropertyObject" class="GenSampleEditNotes" version="4">
									<prop name="PropertyTypeName">Notes</prop>
									<prop name="Position">14</prop>
									<prop name="IsDefault">1</prop>
								</obj>
								<obj name="PropertyObject" class="SamplePrefPointStyle" version="4">
									<prop name="PropertyTypeName">Point Style</prop>
									<prop name="Position">14</prop>
									<prop name="IsDefault">0</prop>
									<prop name="PointStyle">psNothing</prop>
								</obj>
								<obj name="PropertyObject" class="GenSampleEditPosition" version="4">
									<prop name="PropertyTypeName">Position</prop>
									<prop name="Position">14</prop>
									<prop name="IsDefault">1</prop>
								</obj>
								<obj name="PropertyObject" class="GenSampleEditReplicate" version="4">
									<prop name="PropertyTypeName">Replicate of</prop>
									<prop name="Position">14</prop>
									<prop name="IsDefault">0</prop>
									<prop name="ReplicateOf">12</prop>
								</obj>
								<obj name="PropertyObject" class="HTCSampleID" version="4">
									<prop name="PropertyTypeName">Sample ID</prop>
									<prop name="Position">14</prop>
									<prop name="IsDefault">1</prop>
								</obj>
								<obj name="PropertyObject" class="GenSampleEditName" version="4">
									<prop name="PropertyTypeName">Sample Name</prop>
									<prop name="Position">14</prop>
									<prop name="IsDefault">0</prop>
									<prop name="name">786</prop>
								</obj>
								<obj name="PropertyObject" class="HTCSamplePrepNotes" version="4">
									<prop name="PropertyTypeName">Sample Prep Notes</prop>
									<prop name="Position">14</prop>
									<prop name="IsDefault">1</prop>
								</obj>
								<obj name="PropertyObject" class="GenSampleEditSubset" version="4">
									<prop name="PropertyTypeName">Subsets</prop>
									<prop name="Position">14</prop>
									<prop name="IsDefault">1</prop>
								</obj>
								<obj name="PropertyObject" class="SamplePrefWidth" version="5">
									<prop name="PropertyTypeName">Width</prop>
									<prop name="Position">14</prop>
									<prop name="IsDefault">1</prop>
									<prop name="Width">1</prop>
								</obj>
							</list>
						</obj>
					</obj>
					<obj name="item" class="SamplePropInfo" version="1">
						<obj name="ChannelProperties" class="ChanPropList" version="2">
							<obj name="ChannelProperties" class="EMList" version="1">
								<list name="emlist" count="1">
									<obj name="item" class="PropertyList" version="1">
										<list name="emlist" count="12">
											<obj name="PropertyObject" class="RQSampleTargetProperty" version="4">
												<prop name="PropertyTypeName">Combined Sample and Target Type</prop>
												<prop name="Position">15</prop>
												<prop name="IsDefault">0</prop>
												<obj name="ChannelProp" class="ChannelProperty" version="1">
													<prop name="ChannelIdx">0</prop>
												</obj>
											</obj>
											<obj name="PropertyObject" class="QuantConcProperty" version="4">
												<prop name="PropertyTypeName">Concentration</prop>
												<prop name="Position">15</prop>
												<prop name="IsDefault">1</prop>
												<prop name="Concentration">0</prop>
												<obj name="ChannelProp" class="ChannelProperty" version="1">
													<prop name="ChannelIdx">0</prop>
												</obj>
												<prop name="ReadOnly">1</prop>
											</obj>
											<obj name="PropertyObject" class="QuantCpHighProp" version="4">
												<prop name="PropertyTypeName">Cp High</prop>
												<prop name="Position">15</prop>
												<prop name="IsDefault">1</prop>
												<prop name="CpRangeHigh">0</prop>
												<obj name="ChannelProp" class="ChannelProperty" version="1">
													<prop name="ChannelIdx">0</prop>
												</obj>
												<prop name="ReadOnly">1</prop>
											</obj>
											<obj name="PropertyObject" class="QuantCpLowProp" version="4">
												<prop name="PropertyTypeName">Cp Low</prop>
												<prop name="Position">15</prop>
												<prop name="IsDefault">1</prop>
												<prop name="CpRangeLow">0</prop>
												<obj name="ChannelProp" class="ChannelProperty" version="1">
													<prop name="ChannelIdx">0</prop>
												</obj>
												<prop name="ReadOnly">1</prop>
											</obj>
											<obj name="PropertyObject" class="RQEffProp" version="4">
												<prop name="PropertyTypeName">Efficiency</prop>
												<prop name="Position">15</prop>
												<prop name="IsDefault">1</prop>
												<prop name="Efficiency">2</prop>
												<obj name="ChannelProp" class="ChannelProperty" version="1">
													<prop name="ChannelIdx">0</prop>
												</obj>
											</obj>
											<obj name="PropertyObject" class="ChannelGenotype" version="4">
												<prop name="PropertyTypeName">Melt Geno Genotype</prop>
												<prop name="Position">15</prop>
												<prop name="IsDefault">1</prop>
												<prop name="ReadOnly">1</prop>
												<obj name="ChannelProp" class="ChannelProperty" version="1">
													<prop name="ChannelIdx">0</prop>
												</obj>
											</obj>
											<obj name="PropertyObject" class="GroupChannelTypeProp" version="4">
												<prop name="PropertyTypeName">Melt Geno Sample Type</prop>
												<prop name="Position">15</prop>
												<prop name="IsDefault">0</prop>
												<prop name="GroupSampleType">mstUnknown</prop>
												<obj name="ChannelProp" class="ChannelProperty" version="1">
													<prop name="ChannelIdx">0</prop>
												</obj>
											</obj>
											<obj name="PropertyObject" class="QuantSampleTypeProperty" version="4">
												<prop name="PropertyTypeName">Quantification Sample Type</prop>
												<prop name="Position">15</prop>
												<prop name="IsDefault">0</prop>
												<prop name="SampleType">qsUnknown</prop>
												<obj name="ChannelProp" class="ChannelProperty" version="1">
													<prop name="ChannelIdx">0</prop>
												</obj>
											</obj>
											<obj name="PropertyObject" class="ChannelGenotype" version="4">
												<prop name="PropertyTypeName">Scanning Genotype</prop>
												<prop name="Position">15</prop>
												<prop name="IsDefault">1</prop>
												<prop name="ReadOnly">1</prop>
												<obj name="ChannelProp" class="ChannelProperty" version="1">
													<prop name="ChannelIdx">0</prop>
												</obj>
											</obj>
											<obj name="PropertyObject" class="GroupChannelTypeProp" version="4">
												<prop name="PropertyTypeName">Scanning Sample Type</prop>
												<prop name="Position">15</prop>
												<prop name="IsDefault">0</prop>
												<prop name="GroupSampleType">mstUnknown</prop>
												<obj name="ChannelProp" class="ChannelProperty" version="1">
													<prop name="ChannelIdx">0</prop>
												</obj>
											</obj>
											<obj name="PropertyObject" class="TargetName" version="4">
												<prop name="PropertyTypeName">Target Name</prop>
												<prop name="Position">15</prop>
												<prop name="IsDefault">0</prop>
												<prop name="name">C1Q</prop>
												<obj name="ChannelProp" class="ChannelProperty" version="1">
													<prop name="ChannelIdx">0</prop>
												</obj>
											</obj>
											<obj name="PropertyObject" class="RQTargetProperty" version="4">
												<prop name="PropertyTypeName">Target Type</prop>
												<prop name="Position">15</prop>
												<prop name="IsDefault">0</prop>
												<prop name="TargetType">dtTarget</prop>
												<obj name="ChannelProp" class="ChannelProperty" version="1">
													<prop name="ChannelIdx">0</prop>
												</obj>
											</obj>
										</list>
									</obj>
								</list>
							</obj>
						</obj>
						<prop name="ChannelPropertyCount">1</prop>
						<prop name="ContainerPosition">15</prop>
						<prop name="HasSampleProperties">1</prop>
						<obj name="SampleProperties" class="PropertyList" version="1">
							<list name="emlist" count="14">
								<obj name="PropertyObject" class="SamplePrefColor" version="4">
									<prop name="PropertyTypeName">Color</prop>
									<prop name="Position">15</prop>
									<prop name="IsDefault">0</prop>
									<prop name="Color">clFuchsia</prop>
								</obj>
								<obj name="PropertyObject" class="DominantChannelProp" version="4">
									<prop name="PropertyTypeName">Dominant Channel</prop>
									<prop name="Position">15</prop>
									<prop name="IsDefault">0</prop>
									<prop name="DominantChannel">0</prop>
								</obj>
								<obj name="PropertyObject" class="Genotype" version="4">
									<prop name="PropertyTypeName">EndPt Genotype</prop>
									<prop name="Position">15</prop>
									<prop name="IsDefault">1</prop>
									<prop name="ReadOnly">1</prop>
								</obj>
								<obj name="PropertyObject" class="GroupingSample" version="4">
									<prop name="PropertyTypeName">EndPt Sample Type</prop>
									<prop name="Position">15</prop>
									<prop name="IsDefault">0</prop>
									<prop name="GroupSampleType">mstUnknown</prop>
								</obj>
								<obj name="PropertyObject" class="SamplePrefLineStyle" version="4">
									<prop name="PropertyTypeName">Line Style</prop>
									<prop name="Position">15</prop>
									<prop name="IsDefault">0</prop>
									<prop name="LineStyle">psSolid</prop>
								</obj>
								<obj name="PropertyObject" class="GenSampleEditNotes" version="4">
									<prop name="PropertyTypeName">Notes</prop>
									<prop name="Position">15</prop>
									<prop name="IsDefault">1</prop>
								</obj>
								<obj name="PropertyObject" class="SamplePrefPointStyle" version="4">
									<prop name="PropertyTypeName">Point Style</prop>
									<prop name="Position">15</prop>
									<prop name="IsDefault">0</prop>
									<prop name="PointStyle">psNothing</prop>
								</obj>
								<obj name="PropertyObject" class="GenSampleEditPosition" version="4">
									<prop name="PropertyTypeName">Position</prop>
									<prop name="Position">15</prop>
									<prop name="IsDefault">1</prop>
								</obj>
								<obj name="PropertyObject" class="GenSampleEditReplicate" version="4">
									<prop name="PropertyTypeName">Replicate of</prop>
									<prop name="Position">15</prop>
									<prop name="IsDefault">0</prop>
									<prop name="ReplicateOf">15</prop>
								</obj>
								<obj name="PropertyObject" class="HTCSampleID" version="4">
									<prop name="PropertyTypeName">Sample ID</prop>
									<prop name="Position">15</prop>
									<prop name="IsDefault">1</prop>
								</obj>
								<obj name="PropertyObject" class="GenSampleEditName" version="4">
									<prop name="PropertyTypeName">Sample Name</prop>
									<prop name="Position">15</prop>
									<prop name="IsDefault">0</prop>
									<prop name="name">786</prop>
								</obj>
								<obj name="PropertyObject" class="HTCSamplePrepNotes" version="4">
									<prop name="PropertyTypeName">Sample Prep Notes</prop>
									<prop name="Position">15</prop>
									<prop name="IsDefault">1</prop>
								</obj>
								<obj name="PropertyObject" class="GenSampleEditSubset" version="4">
									<prop name="PropertyTypeName">Subsets</prop>
									<prop name="Position">15</prop>
									<prop name="IsDefault">1</prop>
								</obj>
								<obj name="PropertyObject" class="SamplePrefWidth" version="5">
									<prop name="PropertyTypeName">Width</prop>
									<prop name="Position">15</prop>
									<prop name="IsDefault">1</prop>
									<prop name="Width">1</prop>
								</obj>
							</list>
						</obj>
					</obj>
					<obj name="item" class="SamplePropInfo" version="1">
						<obj name="ChannelProperties" class="ChanPropList" version="2">
							<obj name="ChannelProperties" class="EMList" version="1">
								<list name="emlist" count="1">
									<obj name="item" class="PropertyList" version="1">
										<list name="emlist" count="12">
											<obj name="PropertyObject" class="RQSampleTargetProperty" version="4">
												<prop name="PropertyTypeName">Combined Sample and Target Type</prop>
												<prop name="Position">16</prop>
												<prop name="IsDefault">0</prop>
												<obj name="ChannelProp" class="ChannelProperty" version="1">
													<prop name="ChannelIdx">0</prop>
												</obj>
											</obj>
											<obj name="PropertyObject" class="QuantConcProperty" version="4">
												<prop name="PropertyTypeName">Concentration</prop>
												<prop name="Position">16</prop>
												<prop name="IsDefault">1</prop>
												<prop name="Concentration">0</prop>
												<obj name="ChannelProp" class="ChannelProperty" version="1">
													<prop name="ChannelIdx">0</prop>
												</obj>
												<prop name="ReadOnly">1</prop>
											</obj>
											<obj name="PropertyObject" class="QuantCpHighProp" version="4">
												<prop name="PropertyTypeName">Cp High</prop>
												<prop name="Position">16</prop>
												<prop name="IsDefault">1</prop>
												<prop name="CpRangeHigh">0</prop>
												<obj name="ChannelProp" class="ChannelProperty" version="1">
													<prop name="ChannelIdx">0</prop>
												</obj>
												<prop name="ReadOnly">1</prop>
											</obj>
											<obj name="PropertyObject" class="QuantCpLowProp" version="4">
												<prop name="PropertyTypeName">Cp Low</prop>
												<prop name="Position">16</prop>
												<prop name="IsDefault">1</prop>
												<prop name="CpRangeLow">0</prop>
												<obj name="ChannelProp" class="ChannelProperty" version="1">
													<prop name="ChannelIdx">0</prop>
												</obj>
												<prop name="ReadOnly">1</prop>
											</obj>
											<obj name="PropertyObject" class="RQEffProp" version="4">
												<prop name="PropertyTypeName">Efficiency</prop>
												<prop name="Position">16</prop>
												<prop name="IsDefault">1</prop>
												<prop name="Efficiency">2</prop>
												<obj name="ChannelProp" class="ChannelProperty" version="1">
													<prop name="ChannelIdx">0</prop>
												</obj>
											</obj>
											<obj name="PropertyObject" class="ChannelGenotype" version="4">
												<prop name="PropertyTypeName">Melt Geno Genotype</prop>
												<prop name="Position">16</prop>
												<prop name="IsDefault">1</prop>
												<prop name="ReadOnly">1</prop>
												<obj name="ChannelProp" class="ChannelProperty" version="1">
													<prop name="ChannelIdx">0</prop>
												</obj>
											</obj>
											<obj name="PropertyObject" class="GroupChannelTypeProp" version="4">
												<prop name="PropertyTypeName">Melt Geno Sample Type</prop>
												<prop name="Position">16</prop>
												<prop name="IsDefault">0</prop>
												<prop name="GroupSampleType">mstUnknown</prop>
												<obj name="ChannelProp" class="ChannelProperty" version="1">
													<prop name="ChannelIdx">0</prop>
												</obj>
											</obj>
											<obj name="PropertyObject" class="QuantSampleTypeProperty" version="4">
												<prop name="PropertyTypeName">Quantification Sample Type</prop>
												<prop name="Position">16</prop>
												<prop name="IsDefault">0</prop>
												<prop name="SampleType">qsUnknown</prop>
												<obj name="ChannelProp" class="ChannelProperty" version="1">
													<prop name="ChannelIdx">0</prop>
												</obj>
											</obj>
											<obj name="PropertyObject" class="ChannelGenotype" version="4">
												<prop name="PropertyTypeName">Scanning Genotype</prop>
												<prop name="Position">16</prop>
												<prop name="IsDefault">1</prop>
												<prop name="ReadOnly">1</prop>
												<obj name="ChannelProp" class="ChannelProperty" version="1">
													<prop name="ChannelIdx">0</prop>
												</obj>
											</obj>
											<obj name="PropertyObject" class="GroupChannelTypeProp" version="4">
												<prop name="PropertyTypeName">Scanning Sample Type</prop>
												<prop name="Position">16</prop>
												<prop name="IsDefault">0</prop>
												<prop name="GroupSampleType">mstUnknown</prop>
												<obj name="ChannelProp" class="ChannelProperty" version="1">
													<prop name="ChannelIdx">0</prop>
												</obj>
											</obj>
											<obj name="PropertyObject" class="TargetName" version="4">
												<prop name="PropertyTypeName">Target Name</prop>
												<prop name="Position">16</prop>
												<prop name="IsDefault">0</prop>
												<prop name="name">C1Q</prop>
												<obj name="ChannelProp" class="ChannelProperty" version="1">
													<prop name="ChannelIdx">0</prop>
												</obj>
											</obj>
											<obj name="PropertyObject" class="RQTargetProperty" version="4">
												<prop name="PropertyTypeName">Target Type</prop>
												<prop name="Position">16</prop>
												<prop name="IsDefault">0</prop>
												<prop name="TargetType">dtTarget</prop>
												<obj name="ChannelProp" class="ChannelProperty" version="1">
													<prop name="ChannelIdx">0</prop>
												</obj>
											</obj>
										</list>
									</obj>
								</list>
							</obj>
						</obj>
						<prop name="ChannelPropertyCount">1</prop>
						<prop name="ContainerPosition">16</prop>
						<prop name="HasSampleProperties">1</prop>
						<obj name="SampleProperties" class="PropertyList" version="1">
							<list name="emlist" count="14">
								<obj name="PropertyObject" class="SamplePrefColor" version="4">
									<prop name="PropertyTypeName">Color</prop>
									<prop name="Position">16</prop>
									<prop name="IsDefault">0</prop>
									<prop name="Color">clGray</prop>
								</obj>
								<obj name="PropertyObject" class="DominantChannelProp" version="4">
									<prop name="PropertyTypeName">Dominant Channel</prop>
									<prop name="Position">16</prop>
									<prop name="IsDefault">0</prop>
									<prop name="DominantChannel">0</prop>
								</obj>
								<obj name="PropertyObject" class="Genotype" version="4">
									<prop name="PropertyTypeName">EndPt Genotype</prop>
									<prop name="Position">16</prop>
									<prop name="IsDefault">1</prop>
									<prop name="ReadOnly">1</prop>
								</obj>
								<obj name="PropertyObject" class="GroupingSample" version="4">
									<prop name="PropertyTypeName">EndPt Sample Type</prop>
									<prop name="Position">16</prop>
									<prop name="IsDefault">0</prop>
									<prop name="GroupSampleType">mstUnknown</prop>
								</obj>
								<obj name="PropertyObject" class="SamplePrefLineStyle" version="4">
									<prop name="PropertyTypeName">Line Style</prop>
									<prop name="Position">16</prop>
									<prop name="IsDefault">0</prop>
									<prop name="LineStyle">psSolid</prop>
								</obj>
								<obj name="PropertyObject" class="GenSampleEditNotes" version="4">
									<prop name="PropertyTypeName">Notes</prop>
									<prop name="Position">16</prop>
									<prop name="IsDefault">1</prop>
								</obj>
								<obj name="PropertyObject" class="SamplePrefPointStyle" version="4">
									<prop name="PropertyTypeName">Point Style</prop>
									<prop name="Position">16</prop>
									<prop name="IsDefault">0</prop>
									<prop name="PointStyle">psNothing</prop>
								</obj>
								<obj name="PropertyObject" class="GenSampleEditPosition" version="4">
									<prop name="PropertyTypeName">Position</prop>
									<prop name="Position">16</prop>
									<prop name="IsDefault">1</prop>
								</obj>
								<obj name="PropertyObject" class="GenSampleEditReplicate" version="4">
									<prop name="PropertyTypeName">Replicate of</prop>
									<prop name="Position">16</prop>
									<prop name="IsDefault">0</prop>
									<prop name="ReplicateOf">15</prop>
								</obj>
								<obj name="PropertyObject" class="HTCSampleID" version="4">
									<prop name="PropertyTypeName">Sample ID</prop>
									<prop name="Position">16</prop>
									<prop name="IsDefault">1</prop>
								</obj>
								<obj name="PropertyObject" class="GenSampleEditName" version="4">
									<prop name="PropertyTypeName">Sample Name</prop>
									<prop name="Position">16</prop>
									<prop name="IsDefault">0</prop>
									<prop name="name">786</prop>
								</obj>
								<obj name="PropertyObject" class="HTCSamplePrepNotes" version="4">
									<prop name="PropertyTypeName">Sample Prep Notes</prop>
									<prop name="Position">16</prop>
									<prop name="IsDefault">1</prop>
								</obj>
								<obj name="PropertyObject" class="GenSampleEditSubset" version="4">
									<prop name="PropertyTypeName">Subsets</prop>
									<prop name="Position">16</prop>
									<prop name="IsDefault">1</prop>
								</obj>
								<obj name="PropertyObject" class="SamplePrefWidth" version="5">
									<prop name="PropertyTypeName">Width</prop>
									<prop name="Position">16</prop>
									<prop name="IsDefault">1</prop>
									<prop name="Width">1</prop>
								</obj>
							</list>
						</obj>
					</obj>
					<obj name="item" class="SamplePropInfo" version="1">
						<obj name="ChannelProperties" class="ChanPropList" version="2">
							<obj name="ChannelProperties" class="EMList" version="1">
								<list name="emlist" count="1">
									<obj name="item" class="PropertyList" version="1">
										<list name="emlist" count="12">
											<obj name="PropertyObject" class="RQSampleTargetProperty" version="4">
												<prop name="PropertyTypeName">Combined Sample and Target Type</prop>
												<prop name="Position">17</prop>
												<prop name="IsDefault">0</prop>
												<obj name="ChannelProp" class="ChannelProperty" version="1">
													<prop name="ChannelIdx">0</prop>
												</obj>
											</obj>
											<obj name="PropertyObject" class="QuantConcProperty" version="4">
												<prop name="PropertyTypeName">Concentration</prop>
												<prop name="Position">17</prop>
												<prop name="IsDefault">1</prop>
												<prop name="Concentration">0</prop>
												<obj name="ChannelProp" class="ChannelProperty" version="1">
													<prop name="ChannelIdx">0</prop>
												</obj>
												<prop name="ReadOnly">1</prop>
											</obj>
											<obj name="PropertyObject" class="QuantCpHighProp" version="4">
												<prop name="PropertyTypeName">Cp High</prop>
												<prop name="Position">17</prop>
												<prop name="IsDefault">1</prop>
												<prop name="CpRangeHigh">0</prop>
												<obj name="ChannelProp" class="ChannelProperty" version="1">
													<prop name="ChannelIdx">0</prop>
												</obj>
												<prop name="ReadOnly">1</prop>
											</obj>
											<obj name="PropertyObject" class="QuantCpLowProp" version="4">
												<prop name="PropertyTypeName">Cp Low</prop>
												<prop name="Position">17</prop>
												<prop name="IsDefault">1</prop>
												<prop name="CpRangeLow">0</prop>
												<obj name="ChannelProp" class="ChannelProperty" version="1">
													<prop name="ChannelIdx">0</prop>
												</obj>
												<prop name="ReadOnly">1</prop>
											</obj>
											<obj name="PropertyObject" class="RQEffProp" version="4">
												<prop name="PropertyTypeName">Efficiency</prop>
												<prop name="Position">17</prop>
												<prop name="IsDefault">1</prop>
												<prop name="Efficiency">2</prop>
												<obj name="ChannelProp" class="ChannelProperty" version="1">
													<prop name="ChannelIdx">0</prop>
												</obj>
											</obj>
											<obj name="PropertyObject" class="ChannelGenotype" version="4">
												<prop name="PropertyTypeName">Melt Geno Genotype</prop>
												<prop name="Position">17</prop>
												<prop name="IsDefault">1</prop>
												<prop name="ReadOnly">1</prop>
												<obj name="ChannelProp" class="ChannelProperty" version="1">
													<prop name="ChannelIdx">0</prop>
												</obj>
											</obj>
											<obj name="PropertyObject" class="GroupChannelTypeProp" version="4">
												<prop name="PropertyTypeName">Melt Geno Sample Type</prop>
												<prop name="Position">17</prop>
												<prop name="IsDefault">0</prop>
												<prop name="GroupSampleType">mstUnknown</prop>
												<obj name="ChannelProp" class="ChannelProperty" version="1">
													<prop name="ChannelIdx">0</prop>
												</obj>
											</obj>
											<obj name="PropertyObject" class="QuantSampleTypeProperty" version="4">
												<prop name="PropertyTypeName">Quantification Sample Type</prop>
												<prop name="Position">17</prop>
												<prop name="IsDefault">0</prop>
												<prop name="SampleType">qsUnknown</prop>
												<obj name="ChannelProp" class="ChannelProperty" version="1">
													<prop name="ChannelIdx">0</prop>
												</obj>
											</obj>
											<obj name="PropertyObject" class="ChannelGenotype" version="4">
												<prop name="PropertyTypeName">Scanning Genotype</prop>
												<prop name="Position">17</prop>
												<prop name="IsDefault">1</prop>
												<prop name="ReadOnly">1</prop>
												<obj name="ChannelProp" class="ChannelProperty" version="1">
													<prop name="ChannelIdx">0</prop>
												</obj>
											</obj>
											<obj name="PropertyObject" class="GroupChannelTypeProp" version="4">
												<prop name="PropertyTypeName">Scanning Sample Type</prop>
												<prop name="Position">17</prop>
												<prop name="IsDefault">0</prop>
												<prop name="GroupSampleType">mstUnknown</prop>
												<obj name="ChannelProp" class="ChannelProperty" version="1">
													<prop name="ChannelIdx">0</prop>
												</obj>
											</obj>
											<obj name="PropertyObject" class="TargetName" version="4">
												<prop name="PropertyTypeName">Target Name</prop>
												<prop name="Position">17</prop>
												<prop name="IsDefault">0</prop>
												<prop name="name">C1Q</prop>
												<obj name="ChannelProp" class="ChannelProperty" version="1">
													<prop name="ChannelIdx">0</prop>
												</obj>
											</obj>
											<obj name="PropertyObject" class="RQTargetProperty" version="4">
												<prop name="PropertyTypeName">Target Type</prop>
												<prop name="Position">17</prop>
												<prop name="IsDefault">0</prop>
												<prop name="TargetType">dtTarget</prop>
												<obj name="ChannelProp" class="ChannelProperty" version="1">
													<prop name="ChannelIdx">0</prop>
												</obj>
											</obj>
										</list>
									</obj>
								</list>
							</obj>
						</obj>
						<prop name="ChannelPropertyCount">1</prop>
						<prop name="ContainerPosition">17</prop>
						<prop name="HasSampleProperties">1</prop>
						<obj name="SampleProperties" class="PropertyList" version="1">
							<list name="emlist" count="14">
								<obj name="PropertyObject" class="SamplePrefColor" version="4">
									<prop name="PropertyTypeName">Color</prop>
									<prop name="Position">17</prop>
									<prop name="IsDefault">0</prop>
									<prop name="Color">$0012D7FA</prop>
								</obj>
								<obj name="PropertyObject" class="DominantChannelProp" version="4">
									<prop name="PropertyTypeName">Dominant Channel</prop>
									<prop name="Position">17</prop>
									<prop name="IsDefault">0</prop>
									<prop name="DominantChannel">0</prop>
								</obj>
								<obj name="PropertyObject" class="Genotype" version="4">
									<prop name="PropertyTypeName">EndPt Genotype</prop>
									<prop name="Position">17</prop>
									<prop name="IsDefault">1</prop>
									<prop name="ReadOnly">1</prop>
								</obj>
								<obj name="PropertyObject" class="GroupingSample" version="4">
									<prop name="PropertyTypeName">EndPt Sample Type</prop>
									<prop name="Position">17</prop>
									<prop name="IsDefault">0</prop>
									<prop name="GroupSampleType">mstUnknown</prop>
								</obj>
								<obj name="PropertyObject" class="SamplePrefLineStyle" version="4">
									<prop name="PropertyTypeName">Line Style</prop>
									<prop name="Position">17</prop>
									<prop name="IsDefault">0</prop>
									<prop name="LineStyle">psSolid</prop>
								</obj>
								<obj name="PropertyObject" class="GenSampleEditNotes" version="4">
									<prop name="PropertyTypeName">Notes</prop>
									<prop name="Position">17</prop>
									<prop name="IsDefault">1</prop>
								</obj>
								<obj name="PropertyObject" class="SamplePrefPointStyle" version="4">
									<prop name="PropertyTypeName">Point Style</prop>
									<prop name="Position">17</prop>
									<prop name="IsDefault">0</prop>
									<prop name="PointStyle">psNothing</prop>
								</obj>
								<obj name="PropertyObject" class="GenSampleEditPosition" version="4">
									<prop name="PropertyTypeName">Position</prop>
									<prop name="Position">17</prop>
									<prop name="IsDefault">1</prop>
								</obj>
								<obj name="PropertyObject" class="GenSampleEditReplicate" version="4">
									<prop name="PropertyTypeName">Replicate of</prop>
									<prop name="Position">17</prop>
									<prop name="IsDefault">0</prop>
									<prop name="ReplicateOf">15</prop>
								</obj>
								<obj name="PropertyObject" class="HTCSampleID" version="4">
									<prop name="PropertyTypeName">Sample ID</prop>
									<prop name="Position">17</prop>
									<prop name="IsDefault">1</prop>
								</obj>
								<obj name="PropertyObject" class="GenSampleEditName" version="4">
									<prop name="PropertyTypeName">Sample Name</prop>
									<prop name="Position">17</prop>
									<prop name="IsDefault">0</prop>
									<prop name="name">786</prop>
								</obj>
								<obj name="PropertyObject" class="HTCSamplePrepNotes" version="4">
									<prop name="PropertyTypeName">Sample Prep Notes</prop>
									<prop name="Position">17</prop>
									<prop name="IsDefault">1</prop>
								</obj>
								<obj name="PropertyObject" class="GenSampleEditSubset" version="4">
									<prop name="PropertyTypeName">Subsets</prop>
									<prop name="Position">17</prop>
									<prop name="IsDefault">1</prop>
								</obj>
								<obj name="PropertyObject" class="SamplePrefWidth" version="5">
									<prop name="PropertyTypeName">Width</prop>
									<prop name="Position">17</prop>
									<prop name="IsDefault">1</prop>
									<prop name="Width">1</prop>
								</obj>
							</list>
						</obj>
					</obj>
					<obj name="item" class="SamplePropInfo" version="1">
						<obj name="ChannelProperties" class="ChanPropList" version="2">
							<obj name="ChannelProperties" class="EMList" version="1">
								<list name="emlist" count="1">
									<obj name="item" class="PropertyList" version="1">
										<list name="emlist" count="12">
											<obj name="PropertyObject" class="RQSampleTargetProperty" version="4">
												<prop name="PropertyTypeName">Combined Sample and Target Type</prop>
												<prop name="Position">18</prop>
												<prop name="IsDefault">0</prop>
												<obj name="ChannelProp" class="ChannelProperty" version="1">
													<prop name="ChannelIdx">0</prop>
												</obj>
											</obj>
											<obj name="PropertyObject" class="QuantConcProperty" version="4">
												<prop name="PropertyTypeName">Concentration</prop>
												<prop name="Position">18</prop>
												<prop name="IsDefault">1</prop>
												<prop name="Concentration">0</prop>
												<obj name="ChannelProp" class="ChannelProperty" version="1">
													<prop name="ChannelIdx">0</prop>
												</obj>
												<prop name="ReadOnly">1</prop>
											</obj>
											<obj name="PropertyObject" class="QuantCpHighProp" version="4">
												<prop name="PropertyTypeName">Cp High</prop>
												<prop name="Position">18</prop>
												<prop name="IsDefault">1</prop>
												<prop name="CpRangeHigh">0</prop>
												<obj name="ChannelProp" class="ChannelProperty" version="1">
													<prop name="ChannelIdx">0</prop>
												</obj>
												<prop name="ReadOnly">1</prop>
											</obj>
											<obj name="PropertyObject" class="QuantCpLowProp" version="4">
												<prop name="PropertyTypeName">Cp Low</prop>
												<prop name="Position">18</prop>
												<prop name="IsDefault">1</prop>
												<prop name="CpRangeLow">0</prop>
												<obj name="ChannelProp" class="ChannelProperty" version="1">
													<prop name="ChannelIdx">0</prop>
												</obj>
												<prop name="ReadOnly">1</prop>
											</obj>
											<obj name="PropertyObject" class="RQEffProp" version="4">
												<prop name="PropertyTypeName">Efficiency</prop>
												<prop name="Position">18</prop>
												<prop name="IsDefault">1</prop>
												<prop name="Efficiency">2</prop>
												<obj name="ChannelProp" class="ChannelProperty" version="1">
													<prop name="ChannelIdx">0</prop>
												</obj>
											</obj>
											<obj name="PropertyObject" class="ChannelGenotype" version="4">
												<prop name="PropertyTypeName">Melt Geno Genotype</prop>
												<prop name="Position">18</prop>
												<prop name="IsDefault">1</prop>
												<prop name="ReadOnly">1</prop>
												<obj name="ChannelProp" class="ChannelProperty" version="1">
													<prop name="ChannelIdx">0</prop>
												</obj>
											</obj>
											<obj name="PropertyObject" class="GroupChannelTypeProp" version="4">
												<prop name="PropertyTypeName">Melt Geno Sample Type</prop>
												<prop name="Position">18</prop>
												<prop name="IsDefault">0</prop>
												<prop name="GroupSampleType">mstUnknown</prop>
												<obj name="ChannelProp" class="ChannelProperty" version="1">
													<prop name="ChannelIdx">0</prop>
												</obj>
											</obj>
											<obj name="PropertyObject" class="QuantSampleTypeProperty" version="4">
												<prop name="PropertyTypeName">Quantification Sample Type</prop>
												<prop name="Position">18</prop>
												<prop name="IsDefault">0</prop>
												<prop name="SampleType">qsUnknown</prop>
												<obj name="ChannelProp" class="ChannelProperty" version="1">
													<prop name="ChannelIdx">0</prop>
												</obj>
											</obj>
											<obj name="PropertyObject" class="ChannelGenotype" version="4">
												<prop name="PropertyTypeName">Scanning Genotype</prop>
												<prop name="Position">18</prop>
												<prop name="IsDefault">1</prop>
												<prop name="ReadOnly">1</prop>
												<obj name="ChannelProp" class="ChannelProperty" version="1">
													<prop name="ChannelIdx">0</prop>
												</obj>
											</obj>
											<obj name="PropertyObject" class="GroupChannelTypeProp" version="4">
												<prop name="PropertyTypeName">Scanning Sample Type</prop>
												<prop name="Position">18</prop>
												<prop name="IsDefault">0</prop>
												<prop name="GroupSampleType">mstUnknown</prop>
												<obj name="ChannelProp" class="ChannelProperty" version="1">
													<prop name="ChannelIdx">0</prop>
												</obj>
											</obj>
											<obj name="PropertyObject" class="TargetName" version="4">
												<prop name="PropertyTypeName">Target Name</prop>
												<prop name="Position">18</prop>
												<prop name="IsDefault">0</prop>
												<prop name="name">ACT</prop>
												<obj name="ChannelProp" class="ChannelProperty" version="1">
													<prop name="ChannelIdx">0</prop>
												</obj>
											</obj>
											<obj name="PropertyObject" class="RQTargetProperty" version="4">
												<prop name="PropertyTypeName">Target Type</prop>
												<prop name="Position">18</prop>
												<prop name="IsDefault">0</prop>
												<prop name="TargetType">dtReference</prop>
												<obj name="ChannelProp" class="ChannelProperty" version="1">
													<prop name="ChannelIdx">0</prop>
												</obj>
											</obj>
										</list>
									</obj>
								</list>
							</obj>
						</obj>
						<prop name="ChannelPropertyCount">1</prop>
						<prop name="ContainerPosition">18</prop>
						<prop name="HasSampleProperties">1</prop>
						<obj name="SampleProperties" class="PropertyList" version="1">
							<list name="emlist" count="14">
								<obj name="PropertyObject" class="SamplePrefColor" version="4">
									<prop name="PropertyTypeName">Color</prop>
									<prop name="Position">18</prop>
									<prop name="IsDefault">0</prop>
									<prop name="Color">$00000097</prop>
								</obj>
								<obj name="PropertyObject" class="DominantChannelProp" version="4">
									<prop name="PropertyTypeName">Dominant Channel</prop>
									<prop name="Position">18</prop>
									<prop name="IsDefault">0</prop>
									<prop name="DominantChannel">0</prop>
								</obj>
								<obj name="PropertyObject" class="Genotype" version="4">
									<prop name="PropertyTypeName">EndPt Genotype</prop>
									<prop name="Position">18</prop>
									<prop name="IsDefault">1</prop>
									<prop name="ReadOnly">1</prop>
								</obj>
								<obj name="PropertyObject" class="GroupingSample" version="4">
									<prop name="PropertyTypeName">EndPt Sample Type</prop>
									<prop name="Position">18</prop>
									<prop name="IsDefault">0</prop>
									<prop name="GroupSampleType">mstUnknown</prop>
								</obj>
								<obj name="PropertyObject" class="SamplePrefLineStyle" version="4">
									<prop name="PropertyTypeName">Line Style</prop>
									<prop name="Position">18</prop>
									<prop name="IsDefault">0</prop>
									<prop name="LineStyle">psSolid</prop>
								</obj>
								<obj name="PropertyObject" class="GenSampleEditNotes" version="4">
									<prop name="PropertyTypeName">Notes</prop>
									<prop name="Position">18</prop>
									<prop name="IsDefault">1</prop>
								</obj>
								<obj name="PropertyObject" class="SamplePrefPointStyle" version="4">
									<prop name="PropertyTypeName">Point Style</prop>
									<prop name="Position">18</prop>
									<prop name="IsDefault">0</prop>
									<prop name="PointStyle">psNothing</prop>
								</obj>
								<obj name="PropertyObject" class="GenSampleEditPosition" version="4">
									<prop name="PropertyTypeName">Position</prop>
									<prop name="Position">18</prop>
									<prop name="IsDefault">1</prop>
								</obj>
								<obj name="PropertyObject" class="GenSampleEditReplicate" version="4">
									<prop name="PropertyTypeName">Replicate of</prop>
									<prop name="Position">18</prop>
									<prop name="IsDefault">0</prop>
									<prop name="ReplicateOf">18</prop>
								</obj>
								<obj name="PropertyObject" class="HTCSampleID" version="4">
									<prop name="PropertyTypeName">Sample ID</prop>
									<prop name="Position">18</prop>
									<prop name="IsDefault">1</prop>
								</obj>
								<obj name="PropertyObject" class="GenSampleEditName" version="4">
									<prop name="PropertyTypeName">Sample Name</prop>
									<prop name="Position">18</prop>
									<prop name="IsDefault">0</prop>
									<prop name="name">2C</prop>
								</obj>
								<obj name="PropertyObject" class="HTCSamplePrepNotes" version="4">
									<prop name="PropertyTypeName">Sample Prep Notes</prop>
									<prop name="Position">18</prop>
									<prop name="IsDefault">1</prop>
								</obj>
								<obj name="PropertyObject" class="GenSampleEditSubset" version="4">
									<prop name="PropertyTypeName">Subsets</prop>
									<prop name="Position">18</prop>
									<prop name="IsDefault">1</prop>
								</obj>
								<obj name="PropertyObject" class="SamplePrefWidth" version="5">
									<prop name="PropertyTypeName">Width</prop>
									<prop name="Position">18</prop>
									<prop name="IsDefault">1</prop>
									<prop name="Width">1</prop>
								</obj>
							</list>
						</obj>
					</obj>
					<obj name="item" class="SamplePropInfo" version="1">
						<obj name="ChannelProperties" class="ChanPropList" version="2">
							<obj name="ChannelProperties" class="EMList" version="1">
								<list name="emlist" count="1">
									<obj name="item" class="PropertyList" version="1">
										<list name="emlist" count="12">
											<obj name="PropertyObject" class="RQSampleTargetProperty" version="4">
												<prop name="PropertyTypeName">Combined Sample and Target Type</prop>
												<prop name="Position">19</prop>
												<prop name="IsDefault">0</prop>
												<obj name="ChannelProp" class="ChannelProperty" version="1">
													<prop name="ChannelIdx">0</prop>
												</obj>
											</obj>
											<obj name="PropertyObject" class="QuantConcProperty" version="4">
												<prop name="PropertyTypeName">Concentration</prop>
												<prop name="Position">19</prop>
												<prop name="IsDefault">1</prop>
												<prop name="Concentration">0</prop>
												<obj name="ChannelProp" class="ChannelProperty" version="1">
													<prop name="ChannelIdx">0</prop>
												</obj>
												<prop name="ReadOnly">1</prop>
											</obj>
											<obj name="PropertyObject" class="QuantCpHighProp" version="4">
												<prop name="PropertyTypeName">Cp High</prop>
												<prop name="Position">19</prop>
												<prop name="IsDefault">1</prop>
												<prop name="CpRangeHigh">0</prop>
												<obj name="ChannelProp" class="ChannelProperty" version="1">
													<prop name="ChannelIdx">0</prop>
												</obj>
												<prop name="ReadOnly">1</prop>
											</obj>
											<obj name="PropertyObject" class="QuantCpLowProp" version="4">
												<prop name="PropertyTypeName">Cp Low</prop>
												<prop name="Position">19</prop>
												<prop name="IsDefault">1</prop>
												<prop name="CpRangeLow">0</prop>
												<obj name="ChannelProp" class="ChannelProperty" version="1">
													<prop name="ChannelIdx">0</prop>
												</obj>
												<prop name="ReadOnly">1</prop>
											</obj>
											<obj name="PropertyObject" class="RQEffProp" version="4">
												<prop name="PropertyTypeName">Efficiency</prop>
												<prop name="Position">19</prop>
												<prop name="IsDefault">1</prop>
												<prop name="Efficiency">2</prop>
												<obj name="ChannelProp" class="ChannelProperty" version="1">
													<prop name="ChannelIdx">0</prop>
												</obj>
											</obj>
											<obj name="PropertyObject" class="ChannelGenotype" version="4">
												<prop name="PropertyTypeName">Melt Geno Genotype</prop>
												<prop name="Position">19</prop>
												<prop name="IsDefault">1</prop>
												<prop name="ReadOnly">1</prop>
												<obj name="ChannelProp" class="ChannelProperty" version="1">
													<prop name="ChannelIdx">0</prop>
												</obj>
											</obj>
											<obj name="PropertyObject" class="GroupChannelTypeProp" version="4">
												<prop name="PropertyTypeName">Melt Geno Sample Type</prop>
												<prop name="Position">19</prop>
												<prop name="IsDefault">0</prop>
												<prop name="GroupSampleType">mstUnknown</prop>
												<obj name="ChannelProp" class="ChannelProperty" version="1">
													<prop name="ChannelIdx">0</prop>
												</obj>
											</obj>
											<obj name="PropertyObject" class="QuantSampleTypeProperty" version="4">
												<prop name="PropertyTypeName">Quantification Sample Type</prop>
												<prop name="Position">19</prop>
												<prop name="IsDefault">0</prop>
												<prop name="SampleType">qsUnknown</prop>
												<obj name="ChannelProp" class="ChannelProperty" version="1">
													<prop name="ChannelIdx">0</prop>
												</obj>
											</obj>
											<obj name="PropertyObject" class="ChannelGenotype" version="4">
												<prop name="PropertyTypeName">Scanning Genotype</prop>
												<prop name="Position">19</prop>
												<prop name="IsDefault">1</prop>
												<prop name="ReadOnly">1</prop>
												<obj name="ChannelProp" class="ChannelProperty" version="1">
													<prop name="ChannelIdx">0</prop>
												</obj>
											</obj>
											<obj name="PropertyObject" class="GroupChannelTypeProp" version="4">
												<prop name="PropertyTypeName">Scanning Sample Type</prop>
												<prop name="Position">19</prop>
												<prop name="IsDefault">0</prop>
												<prop name="GroupSampleType">mstUnknown</prop>
												<obj name="ChannelProp" class="ChannelProperty" version="1">
													<prop name="ChannelIdx">0</prop>
												</obj>
											</obj>
											<obj name="PropertyObject" class="TargetName" version="4">
												<prop name="PropertyTypeName">Target Name</prop>
												<prop name="Position">19</prop>
												<prop name="IsDefault">0</prop>
												<prop name="name">ACT</prop>
												<obj name="ChannelProp" class="ChannelProperty" version="1">
													<prop name="ChannelIdx">0</prop>
												</obj>
											</obj>
											<obj name="PropertyObject" class="RQTargetProperty" version="4">
												<prop name="PropertyTypeName">Target Type</prop>
												<prop name="Position">19</prop>
												<prop name="IsDefault">0</prop>
												<prop name="TargetType">dtReference</prop>
												<obj name="ChannelProp" class="ChannelProperty" version="1">
													<prop name="ChannelIdx">0</prop>
												</obj>
											</obj>
										</list>
									</obj>
								</list>
							</obj>
						</obj>
						<prop name="ChannelPropertyCount">1</prop>
						<prop name="ContainerPosition">19</prop>
						<prop name="HasSampleProperties">1</prop>
						<obj name="SampleProperties" class="PropertyList" version="1">
							<list name="emlist" count="14">
								<obj name="PropertyObject" class="SamplePrefColor" version="4">
									<prop name="PropertyTypeName">Color</prop>
									<prop name="Position">19</prop>
									<prop name="IsDefault">0</prop>
									<prop name="Color">$00FFFF0F</prop>
								</obj>
								<obj name="PropertyObject" class="DominantChannelProp" version="4">
									<prop name="PropertyTypeName">Dominant Channel</prop>
									<prop name="Position">19</prop>
									<prop name="IsDefault">0</prop>
									<prop name="DominantChannel">0</prop>
								</obj>
								<obj name="PropertyObject" class="Genotype" version="4">
									<prop name="PropertyTypeName">EndPt Genotype</prop>
									<prop name="Position">19</prop>
									<prop name="IsDefault">1</prop>
									<prop name="ReadOnly">1</prop>
								</obj>
								<obj name="PropertyObject" class="GroupingSample" version="4">
									<prop name="PropertyTypeName">EndPt Sample Type</prop>
									<prop name="Position">19</prop>
									<prop name="IsDefault">0</prop>
									<prop name="GroupSampleType">mstUnknown</prop>
								</obj>
								<obj name="PropertyObject" class="SamplePrefLineStyle" version="4">
									<prop name="PropertyTypeName">Line Style</prop>
									<prop name="Position">19</prop>
									<prop name="IsDefault">0</prop>
									<prop name="LineStyle">psSolid</prop>
								</obj>
								<obj name="PropertyObject" class="GenSampleEditNotes" version="4">
									<prop name="PropertyTypeName">Notes</prop>
									<prop name="Position">19</prop>
									<prop name="IsDefault">1</prop>
								</obj>
								<obj name="PropertyObject" class="SamplePrefPointStyle" version="4">
									<prop name="PropertyTypeName">Point Style</prop>
									<prop name="Position">19</prop>
									<prop name="IsDefault">0</prop>
									<prop name="PointStyle">psNothing</prop>
								</obj>
								<obj name="PropertyObject" class="GenSampleEditPosition" version="4">
									<prop name="PropertyTypeName">Position</prop>
									<prop name="Position">19</prop>
									<prop name="IsDefault">1</prop>
								</obj>
								<obj name="PropertyObject" class="GenSampleEditReplicate" version="4">
									<prop name="PropertyTypeName">Replicate of</prop>
									<prop name="Position">19</prop>
									<prop name="IsDefault">0</prop>
									<prop name="ReplicateOf">18</prop>
								</obj>
								<obj name="PropertyObject" class="HTCSampleID" version="4">
									<prop name="PropertyTypeName">Sample ID</prop>
									<prop name="Position">19</prop>
									<prop name="IsDefault">1</prop>
								</obj>
								<obj name="PropertyObject" class="GenSampleEditName" version="4">
									<prop name="PropertyTypeName">Sample Name</prop>
									<prop name="Position">19</prop>
									<prop name="IsDefault">0</prop>
									<prop name="name">2C</prop>
								</obj>
								<obj name="PropertyObject" class="HTCSamplePrepNotes" version="4">
									<prop name="PropertyTypeName">Sample Prep Notes</prop>
									<prop name="Position">19</prop>
									<prop name="IsDefault">1</prop>
								</obj>
								<obj name="PropertyObject" class="GenSampleEditSubset" version="4">
									<prop name="PropertyTypeName">Subsets</prop>
									<prop name="Position">19</prop>
									<prop name="IsDefault">1</prop>
								</obj>
								<obj name="PropertyObject" class="SamplePrefWidth" version="5">
									<prop name="PropertyTypeName">Width</prop>
									<prop name="Position">19</prop>
									<prop name="IsDefault">1</prop>
									<prop name="Width">1</prop>
								</obj>
							</list>
						</obj>
					</obj>
					<obj name="item" class="SamplePropInfo" version="1">
						<obj name="ChannelProperties" class="ChanPropList" version="2">
							<obj name="ChannelProperties" class="EMList" version="1">
								<list name="emlist" count="1">
									<obj name="item" class="PropertyList" version="1">
										<list name="emlist" count="12">
											<obj name="PropertyObject" class="RQSampleTargetProperty" version="4">
												<prop name="PropertyTypeName">Combined Sample and Target Type</prop>
												<prop name="Position">20</prop>
												<prop name="IsDefault">0</prop>
												<obj name="ChannelProp" class="ChannelProperty" version="1">
													<prop name="ChannelIdx">0</prop>
												</obj>
											</obj>
											<obj name="PropertyObject" class="QuantConcProperty" version="4">
												<prop name="PropertyTypeName">Concentration</prop>
												<prop name="Position">20</prop>
												<prop name="IsDefault">1</prop>
												<prop name="Concentration">0</prop>
												<obj name="ChannelProp" class="ChannelProperty" version="1">
													<prop name="ChannelIdx">0</prop>
												</obj>
												<prop name="ReadOnly">1</prop>
											</obj>
											<obj name="PropertyObject" class="QuantCpHighProp" version="4">
												<prop name="PropertyTypeName">Cp High</prop>
												<prop name="Position">20</prop>
												<prop name="IsDefault">1</prop>
												<prop name="CpRangeHigh">0</prop>
												<obj name="ChannelProp" class="ChannelProperty" version="1">
													<prop name="ChannelIdx">0</prop>
												</obj>
												<prop name="ReadOnly">1</prop>
											</obj>
											<obj name="PropertyObject" class="QuantCpLowProp" version="4">
												<prop name="PropertyTypeName">Cp Low</prop>
												<prop name="Position">20</prop>
												<prop name="IsDefault">1</prop>
												<prop name="CpRangeLow">0</prop>
												<obj name="ChannelProp" class="ChannelProperty" version="1">
													<prop name="ChannelIdx">0</prop>
												</obj>
												<prop name="ReadOnly">1</prop>
											</obj>
											<obj name="PropertyObject" class="RQEffProp" version="4">
												<prop name="PropertyTypeName">Efficiency</prop>
												<prop name="Position">20</prop>
												<prop name="IsDefault">1</prop>
												<prop name="Efficiency">2</prop>
												<obj name="ChannelProp" class="ChannelProperty" version="1">
													<prop name="ChannelIdx">0</prop>
												</obj>
											</obj>
											<obj name="PropertyObject" class="ChannelGenotype" version="4">
												<prop name="PropertyTypeName">Melt Geno Genotype</prop>
												<prop name="Position">20</prop>
												<prop name="IsDefault">1</prop>
												<prop name="ReadOnly">1</prop>
												<obj name="ChannelProp" class="ChannelProperty" version="1">
													<prop name="ChannelIdx">0</prop>
												</obj>
											</obj>
											<obj name="PropertyObject" class="GroupChannelTypeProp" version="4">
												<prop name="PropertyTypeName">Melt Geno Sample Type</prop>
												<prop name="Position">20</prop>
												<prop name="IsDefault">0</prop>
												<prop name="GroupSampleType">mstUnknown</prop>
												<obj name="ChannelProp" class="ChannelProperty" version="1">
													<prop name="ChannelIdx">0</prop>
												</obj>
											</obj>
											<obj name="PropertyObject" class="QuantSampleTypeProperty" version="4">
												<prop name="PropertyTypeName">Quantification Sample Type</prop>
												<prop name="Position">20</prop>
												<prop name="IsDefault">0</prop>
												<prop name="SampleType">qsUnknown</prop>
												<obj name="ChannelProp" class="ChannelProperty" version="1">
													<prop name="ChannelIdx">0</prop>
												</obj>
											</obj>
											<obj name="PropertyObject" class="ChannelGenotype" version="4">
												<prop name="PropertyTypeName">Scanning Genotype</prop>
												<prop name="Position">20</prop>
												<prop name="IsDefault">1</prop>
												<prop name="ReadOnly">1</prop>
												<obj name="ChannelProp" class="ChannelProperty" version="1">
													<prop name="ChannelIdx">0</prop>
												</obj>
											</obj>
											<obj name="PropertyObject" class="GroupChannelTypeProp" version="4">
												<prop name="PropertyTypeName">Scanning Sample Type</prop>
												<prop name="Position">20</prop>
												<prop name="IsDefault">0</prop>
												<prop name="GroupSampleType">mstUnknown</prop>
												<obj name="ChannelProp" class="ChannelProperty" version="1">
													<prop name="ChannelIdx">0</prop>
												</obj>
											</obj>
											<obj name="PropertyObject" class="TargetName" version="4">
												<prop name="PropertyTypeName">Target Name</prop>
												<prop name="Position">20</prop>
												<prop name="IsDefault">0</prop>
												<prop name="name">ACT</prop>
												<obj name="ChannelProp" class="ChannelProperty" version="1">
													<prop name="ChannelIdx">0</prop>
												</obj>
											</obj>
											<obj name="PropertyObject" class="RQTargetProperty" version="4">
												<prop name="PropertyTypeName">Target Type</prop>
												<prop name="Position">20</prop>
												<prop name="IsDefault">0</prop>
												<prop name="TargetType">dtReference</prop>
												<obj name="ChannelProp" class="ChannelProperty" version="1">
													<prop name="ChannelIdx">0</prop>
												</obj>
											</obj>
										</list>
									</obj>
								</list>
							</obj>
						</obj>
						<prop name="ChannelPropertyCount">1</prop>
						<prop name="ContainerPosition">20</prop>
						<prop name="HasSampleProperties">1</prop>
						<obj name="SampleProperties" class="PropertyList" version="1">
							<list name="emlist" count="14">
								<obj name="PropertyObject" class="SamplePrefColor" version="4">
									<prop name="PropertyTypeName">Color</prop>
									<prop name="Position">20</prop>
									<prop name="IsDefault">0</prop>
									<prop name="Color">$00404000</prop>
								</obj>
								<obj name="PropertyObject" class="DominantChannelProp" version="4">
									<prop name="PropertyTypeName">Dominant Channel</prop>
									<prop name="Position">20</prop>
									<prop name="IsDefault">0</prop>
									<prop name="DominantChannel">0</prop>
								</obj>
								<obj name="PropertyObject" class="Genotype" version="4">
									<prop name="PropertyTypeName">EndPt Genotype</prop>
									<prop name="Position">20</prop>
									<prop name="IsDefault">1</prop>
									<prop name="ReadOnly">1</prop>
								</obj>
								<obj name="PropertyObject" class="GroupingSample" version="4">
									<prop name="PropertyTypeName">EndPt Sample Type</prop>
									<prop name="Position">20</prop>
									<prop name="IsDefault">0</prop>
									<prop name="GroupSampleType">mstUnknown</prop>
								</obj>
								<obj name="PropertyObject" class="SamplePrefLineStyle" version="4">
									<prop name="PropertyTypeName">Line Style</prop>
									<prop name="Position">20</prop>
									<prop name="IsDefault">0</prop>
									<prop name="LineStyle">psSolid</prop>
								</obj>
								<obj name="PropertyObject" class="GenSampleEditNotes" version="4">
									<prop name="PropertyTypeName">Notes</prop>
									<prop name="Position">20</prop>
									<prop name="IsDefault">1</prop>
								</obj>
								<obj name="PropertyObject" class="SamplePrefPointStyle" version="4">
									<prop name="PropertyTypeName">Point Style</prop>
									<prop name="Position">20</prop>
									<prop name="IsDefault">0</prop>
									<prop name="PointStyle">psNothing</prop>
								</obj>
								<obj name="PropertyObject" class="GenSampleEditPosition" version="4">
									<prop name="PropertyTypeName">Position</prop>
									<prop name="Position">20</prop>
									<prop name="IsDefault">1</prop>
								</obj>
								<obj name="PropertyObject" class="GenSampleEditReplicate" version="4">
									<prop name="PropertyTypeName">Replicate of</prop>
									<prop name="Position">20</prop>
									<prop name="IsDefault">0</prop>
									<prop name="ReplicateOf">18</prop>
								</obj>
								<obj name="PropertyObject" class="HTCSampleID" version="4">
									<prop name="PropertyTypeName">Sample ID</prop>
									<prop name="Position">20</prop>
									<prop name="IsDefault">1</prop>
								</obj>
								<obj name="PropertyObject" class="GenSampleEditName" version="4">
									<prop name="PropertyTypeName">Sample Name</prop>
									<prop name="Position">20</prop>
									<prop name="IsDefault">0</prop>
									<prop name="name">2C</prop>
								</obj>
[truncated: 1,268,281 more chars]
