# Supplementary material for: High C1QTNF1 expression mediated by potential ncRNAs is associated with poor prognosis and tumor immunity in kidney renal clear cell carcinoma
Source: Front Mol Biosci. 2023 Jul 17;10:1201155. doi: 10.3389/fmolb.2023.1201155 (PMC10387556; doi:10.3389/fmolb.2023.1201155)
Supplement: Supplementary file 3 [file DataSheet3.ZIP › C1QTNF1 original data 3/Tissue PCR Validation/C1Q-SHAI+6DUI ZUZHI-12.30.ixo]

<objectstream signature="IXOS" version="1">
	<obj name="root" class="HTCExperiment" version="5">
		<prop name="name">C1Q-SHAI+6DUI ZUZHI-12.30</prop>
		<prop name="UID">E03F82678D8D4CF3B0D44F0BAB75588C</prop>
		<prop name="OwnerUID">12D246C796534CD18A312176D2D78F68</prop>
		<prop name="Created">2022-12-30T17:58:39.406</prop>
		<prop name="CreatedBy">12D246C796534CD18A312176D2D78F68</prop>
		<prop name="CreatedByName">QiuJiechuan</prop>
		<prop name="LastModified">2023-01-12T10:44:42.526</prop>
		<prop name="LastModifiedBy">12D246C796534CD18A312176D2D78F68</prop>
		<prop name="LastModifiedByName">QiuJiechuan</prop>
		<list name="AppliedTemplates" count="1">
			<item>SYBR Green I 96-II</item>
		</list>
		<list name="TemplateOwners" count="1">
			<item>Roche</item>
		</list>
		<prop name="SWVersion">LCS480 1.5.1.62</prop>
		<obj name="AppProperty" class="TAppProperty" version="2">
			<prop name="Created">2022-12-30T17:58:39.406</prop>
			<prop name="LastModified">1899-12-30T00:00:00.000</prop>
		</obj>
		<obj name="ConProperty" class="TAppProperty" version="2">
			<prop name="Created">2022-12-30T17:58:39.406</prop>
			<prop name="LastModified">1899-12-30T00:00:00.000</prop>
		</obj>
		<obj name="run" class="HTCRun" version="7">
			<prop name="name">Run</prop>
			<prop name="Created">2022-12-30T17:58:39.398</prop>
			<prop name="LastModified">2022-12-30T18:59:34.787</prop>
			<obj name="AppProperty" class="TAppProperty" version="2">
				<prop name="Created">2022-12-30T17:58:39.396</prop>
				<prop name="LastModified">1899-12-30T00:00:00.000</prop>
			</obj>
			<obj name="ConProperty" class="TAppProperty" version="2">
				<prop name="Created">2022-12-30T17:58:39.398</prop>
				<prop name="LastModified">2022-12-30T17:59:41.730</prop>
				<prop name="HasProperties">1</prop>
				<obj name="_Properties" class="TAppProperties" version="1">
					<prop name="Created">2022-12-30T17:58:39.398</prop>
					<prop name="LastModified">2022-12-30T17:59:41.730</prop>
					<list name="emlist" count="4">
						<obj name="item" class="TAppProperty" version="2">
							<prop name="name">TopChart</prop>
							<prop name="Created">2022-12-30T17:58:39.804</prop>
							<prop name="LastModified">2022-12-30T17:59:41.768</prop>
							<prop name="HasProperties">1</prop>
							<obj name="TopChart_Properties" class="TAppProperties" version="1">
								<prop name="Created">2022-12-30T17:58:39.804</prop>
								<prop name="LastModified">2022-12-30T17:59:41.768</prop>
								<list name="emlist" count="1">
									<obj name="item" class="TChartFluorHxProperty" version="2">
										<prop name="Created">2022-12-30T17:59:39.024</prop>
										<prop name="LastModified">2022-12-30T17:59:40.902</prop>
										<prop name="Xaxis">fhxCycles</prop>
									</obj>
								</list>
							</obj>
						</obj>
						<obj name="item" class="TAppProperty" version="2">
							<prop name="name">LeftChart</prop>
							<prop name="Created">2022-12-30T17:58:39.804</prop>
							<prop name="LastModified">2022-12-30T17:58:39.804</prop>
						</obj>
						<obj name="item" class="TAppProperty" version="2">
							<prop name="name">RightChart</prop>
							<prop name="Created">2022-12-30T17:58:39.822</prop>
							<prop name="LastModified">2022-12-30T17:58:39.822</prop>
						</obj>
						<obj name="item" class="TAppProperty" version="2">
							<prop name="name">RunOverviewChart</prop>
							<prop name="Created">2022-12-30T17:58:39.836</prop>
							<prop name="LastModified">2022-12-30T17:58:39.836</prop>
						</obj>
					</list>
				</obj>
			</obj>
			<prop name="State">3</prop>
			<prop name="StartTime">2022-12-30T18:00:15.531</prop>
			<prop name="EndTime">2022-12-30T18:59:34.785</prop>
			<prop name="InstrumentID">6108</prop>
			<prop name="InstrumentVersion">HTC_VER_10</prop>
			<prop name="InstrumentName">L480</prop>
			<prop name="InstrCalibrationDate">1899.12.30 00:00:00:00</prop>
			<prop name="Technician">QiuJiechuan</prop>
			<prop name="AcqStoreClass">HTCAcquisitionStore</prop>
			<prop name="AcquisitionStore">eJzkvV2zqlqWv/lVKjL6zgtBRSWiKiN4GZMXeZsDJiJ3KgoKKioq+un/Y511supURGbnze7ee3efOLFiG7JgioxnPD+YsP7zsjn+x3l92v3X326XS/e3/9g26/v9v/5mJ4a2vT4O90N3uJzj7nLb/e0/nrvbnV7919/kv/39P9vbpf3zN41qfT7vGuPyOHd/+7v8n8Ov9/7XEvH61Da7PxdQp/9Yojncu3+s471tdnfa/tcy//W3yZQ28T9jc7rd6b/Hlvyx7L8eTnS7lLf16V+MZFeedv9qmN8r/rv0T8b3l73xP6OU/28GSXuQNZe//NpfBjz+3wNODifaqixL84n0T0aV7E7t3/7+f02kiclmkjY2v3/8s/F/fxF/+QR/edM5d+Xte1OTf7qddN0cin++Y3C3p3cfuz+Goc8U6X/++2f7eEtrOpdsvaXj5m9/H/2LxWj3RJfDubv/7e/KeiKjoU2zOn4+mw6ErDponxdLwEaXc6jukxwNsQVAZ1FVkMnaAKPEzevEjrgLxj09I7tFWxGL67KHylDu6CrZto7PrzqA8CASNMK5IyVXyejhPA9MhLTkEs9U24X3KHijf7iuAOfOKYV5bGgYXoydiHM5rcDg2wXq3pRJuN+UFfT96oDwWi4gXrK4h6evclw8p6HE60vdQGG3WwwNO69xoixbGA1fG/SKzhN8fIpl0Mr6iWzTepAs4FPAg9lHrsYrSYQbN0xNeT58cnWhTkTwOg4Lc+yZnI+vq5cIdtsgN2fMfvJhdZ6LYIplAUfDt9E6HQfCl4ZaDsv1y0DfyfWas7BiMJkIB738PpV8M9rJ5nEsfHQXSxPijYUIycM+8zFPx3XkRryCiic3Pk7KqRSu5BeDfmYq/NU8xiLSQa1MD+0Z/6zZACLnpLlw59zAoHnS91Na9NrLvDnvXXUK0VrSFFg6Jf1KedBqPMhRag4l8NHZ6QySQnt18I+jY0jVRD+/6u4fL34WBOSfA4G5NJn/JhCY/WAI3Mr7FBfbIhfxOFsGkHodR0ccVyIerWQV/Ga7xcWrhjpWvL4B+6pr6O/rtYg14AhFXD1Qzx87kTiDsQvSWf6g5p12dWLFUgPR9JKi1zFXiq3TW4UbVy00QcIarUlWAC+VGYYLWAO6d6uDYkL/CpO6BJwuRwz2l9rHhTGw6iTYvlrIwlWDPjsuah5dDwpMl80SI2FxiI9eqoPE9RqhX2zqWM/PDPThZIfRqPdFPB1/dBCd06Mupj4kQ9/s4NI8Gz7eHWQIqnaQmyibLy5PBxMqQnPYmsHRjqlI1z34+bYrzEGavLg6+8ylCHStgNnecdGZvociemhaA9fRBNAabAyI94/KhXyyctHXXzMpyp8DxWxnrxCjZmfWvFlVKeB4eOfq9jgRkfEqGxit9nc+zo4z4XOLB3CbZSqfZPJE+LKlduaxOqr89U4HUuC0L4SHtCLo8CnUyXn0cuFz/gz5yGIEnREjCDlwIeicTpoUj/NhZ0raJEJHjpmUDBLe/4oQGP0UCIwmqjr7PSAwHc9/LAQSdTJHK+mp9MzNqYBi1aVopx/q9M59hHAawR6D2Zkg0A2rDsY71UCTvddSslmXOah39ka7G+xFvHtTUY9EMUF9f9sLrkqSDHw6yRBEQEUrKyYDs2tshLEVA39yu4PhQx+gkYa0PvthESTEwULftUqJm6tlA7vVJUA4apbEpzs6aKvwckJz3XtkDkNTh9WmyVELBAJ31QbhMsELBp23lfCgjHPQsnmFDkgB8PnlQ+aRXiS0AvBrXu6OPeysYcul8izX0drbteYrjST+MYZKHZXHoWLWnp3w0XTb19F4ThBwmtmHv9yZKoIkoc49dTQfzddkKAXTSmthmGgWRvrGEHh/9NTpYeuhn77JHPz3PjA/t3mExvhkStjM9BxOl8+DjyYdQWeG1JlXrzGZxv48h9BelgjVcT/kU0VRILhfCtmc68MhV677oQguIS9g0Dkm2tGQIGA5BOUH+DqGj8VMRGH6ZSIwCVG/3nWR2MVeNT+t4BgqO0vwVVrKvyIExj8FAmNZVX4XCJg/GAL3E6hozPUNxIvi1EBaFTkuRmwD3HpZFczXgg7F4MGAF7ouw9msAP2KOm3SP6gTdqUiI5OghGSeZA3snVZBeK9KiN2R7EK/nK+QJdGiTgbrJADLYi6GvRsLPsvPKuzPSw2tbUadOxxmdNCWVwfBPJdSrE5OHWydV4SaA3adTCOuQBfPL+i5sicSdjBdiCHdojNOEeLXjuVgS/mVoOQXIpaUcfUNAc2QfImrrhnATn1JGO0tv47X0UeGTZZc+Yx3Iwh9f9ebsy4bcZkPFSma6y8d3KO35NNw04tvCFyD4YePIvUfEOg0P0DN32lkLl8QEKZjo9tvjTreh30KEmx9gpg0r301fqLpOVSqhnQHEbM7kgkp0ZN/dgOlDj8frQe3zd58fLvPpcAdaykEykRHx/4az+q2c81NutJxIW00wS8JmZHV1oRv1WYQn/JXCu6qNNBecjKPiVXR53XmITrPp17HrjpUTTWVYlw8TlaNQV6qvyIEJj8HAnNV/rcQUIzR/PvH9CdCYDb9wRC47J0hLo7RhjKsvqTMfG13uNisKNO/GurMe2t+xOA0ZjXv3wSB0aujg7xrtgI9KFtQB8EEtc+9FLGSnnuY6ExFl+WlwGyV5vCOnBwNZemJmPSbDtKpTJ3xLOKaH/sLg6x400HuVLS++jVGGO4eDjprpxJ8r1gyeELiGKwJAnHPNRWkoXPBxUH3pKQwqaiHK3WHnreheLEayAVE9+qObBvsIOnzcQuDIY3fx1FQx0PlQ3iaijEaizQQyVZKaH2l2XFp8BxB0PgD2fwEmzF/RdpU+L6hMaB1/wkBH3YF6fTuOOKTHahSuJZfBL2tFKJnHTWR+G8yFfXDXYywMAHvkV4A0SZE5k3UOvLFvjIvl3uCrphSJoeQ4tX0EL35fGhPqfObnMwJNx8+vHUqhMLWctjmcwPZWqOMX15D3VS7O722dgQBZ1R2kAx8hu6HMxF/ZmRmH3Ex6ZvZE6TWNpIZMZ9j9HpTPOnIYGB7pW/G0Xsb4jTS3V8RAspPgcBEmc+mv4cJzOAHQ+B97nX0/XJb4wMyHZxze0Rn0hQSZrbtgmo7NeqEPsqQZqXCss2pSPsHLT++lT2sjvkczcOnlJLbxFahlHGAdjUr60RMqCjfT76mzr/y6m8IHOw8oOXXsZS4zSWAp29Qps2uVJHzyk5hNn27qMtuVSeqSxDaOASBxYXZUjzVKh30pLz+CYFrcgzgrrYl6osqpk6osQ4qaB5oDwgC/DGluPEHBLR4HNRo3JIC9AEFhkhdERSMVOjfEHiDNKr9W/dQKPMfp3zUa5Spt4bm0ufzMj7a7t4i3A7U3syX4wmXTu4AfHtJnfimQITW56IRhBIyFdVbLTDKdqaI90+CwGleR8jOs4EID3LUmPV8Lv4KASXZy3zeJ1MpwoarcNdv5CGfl1oHozHP4akSBIzamkEQdLvUbLu5iZAftDpRbrQ9XABD4x6zOim9VwF2R04SvrYqBGKlp3ByV4ieJBsiDiv6PLibpOjOaH8mi0THXxEC/+zqxf/zEFBG87H6e0BgPv3BJwZbqEwM310Bsbo8k77fWYNOMdnToZqfUzgeBSVtdWgBj6WeIJDL1Omy2VaKjzHpZOi3Q7RIhQXvmxUDZfnWUPMGBAVnlsqQJF8nFtuNJ2H9OBYwnhUBLop9AvjIJ3SQHnaA0eVRCNwcSN9lY+qhe2v/AYH2PkF633EEXnivU1GvWtRV3xfJqCYTeF+LI4JcxjS+irY39wkCsAp3EgZXu4fspTXoF5MQEn1j/gkB71YGUsIzYHDVk56/D/MxhHUUueY6OE/5R9Vntf+KNYKU56348LV/S0E2pEz+BwTm03hQf5vAHxAwyk4HvjNfKuCs9HBh7806tobYwOV+QbSENpT8Y7ZXzGu/ytAYLAiq+Ufv4JB6Cn+rh1kd7pY9A92djfhH/hBkckdrwJ5Sp48eHum9/gwrc/7eWmjaV02KXR1dKN+SjfqmYFK8f9B4rgUtr8FlQNC49DmsWBmTiSkGmRy+AjidtSVGQ3REQnEh/xUhMPs5EFDn0m9yTmCu/2AI1GrDcHHSSZ9nTkZpPGVX1OZaCTxoxyksorJBy9QsiI2RocNy0dFBfjMozXYU9mHohgY6tVZJuFhSZw9eUx11a18Bt2+yAp8zQcDf733AzeBTgGJ3pMf8ntRxfZoUMFqOGNr+fEcHZZPJcNMIApHaVhJv86UKCyAIMMd2IPGrikEK2h31NvZr9LJPCttjdUZtdoslVI2lDnjpe3RX4R6wWtgyLFdwRr9SQpHA1mzgs9emqB1voYiP55rRm2fS8ScbS8H1OQxMt3vO+cj7bwgMPC/nH9i/az8eqop5zDYzPpL4oP42gXH7QvSPH12gLhGk+OYVoj8tAZL7EFs4OKT/EWrUn893rkPPpBz9JrAAa4YyjNlwxhX3NReBNab9eb0mCp+p44EU1CuCwNPwLdqzwRx89TlozPGotNC/vHTB8wxTeNhbB820pPUNNU7mk5Y2eot+IEWlW1Vw0F+E88HckPgkKVPg+9cK7aZy6ftb9NWvCIH5T4HAdDqb/iZxQJV/MAT8ae9g6KYlxNfg3MDdpUxt9jUlx8vGpky7n59RP/iW9A2Bk637GGyDouYo0UH41t42srI71FiXkxwgMv6EQLLxZBWSW7lFq9oRBLTnkWR97kboLS+JSKzVpYKiHTkYaNFeSsa3CxURM3wMrcUBOHfHLpwLLaFk6ztSksaUYbML3KkBbgPgpxO9Y5YqQUGaCEhqaYkwhf79DYFYmxIEWoALwnkaCgT/2H5DwLif6fXCqV0YLEi/lX4xEcGSR2i+ivGQfxKDihIOGkLgRWs+sqjhRs+9qprbs6l8m0DwGZctFGsnRodPdInLjEpr+iSvXyQVfMWBqgfPpyL0VjpleDUgHYcT36B/y60a8wkqII+jAX830zlBiHYEiDVB6GVPhxAwh7fQDjgV/QTp/Q/uerO2XlTky4lec9fHCmY+uKgtLpZI8vLVUfKfOOjOJ8M6ytdkIg9XEujrmimSDWg5RBd/jZH3cin+Pfv2V4SA+lMgMBvPRspvAgHlB58TgK0SYOg/KoHreKyAGOgPDNEq61jyzhXU3Gm/IZDEUyOApUfHnl8uC4LCTm/AHxsBRkurhkSuVx2sWsvA8LKn9bEt+xMC4DV+zbevY/MNgT9MgHvzFf3+mYpe1zIyh76ZIEwKem18bgfAtiUIWA0IdI6BI/HXm4qsuogOdX0XQJxMPzlkH/2DwcVPpTg/j/pvCBhetBexurYprtxp/NpIjQCtLunAG/IZ2nUfSnhdSwGsTW/MVTeY1OHlHVWm+p7raD+NeR04FGxg60Ub/hbHjxTa2oOZzp6KtF9WQxGVK+q80YmK3M4VXUpmcu+CMp7jNwS49ewpnojXEu2bqdVxXpQBfHa0P9xtbQtuzt461C+ho7G11Nr3FpThD4uxyueuOpRCdVV2MNkJG+0yoU9yfQ8UMzXmzp8QaF9UxOx+WSCb9JbE40STKQiJBfr5XqMgdtNb8jdYosNMs06O7FWBMtkShHazBcTbI/6S8wTknzNlcC5N578LBbQfrAKW3QoMNt6h5tOAfL4+4OubAlybU23e59RKzUtoA38sDghWhD5qaV5IiCdqdYW1y8hXj40Uy33rghctDDR0rSJfnacqiNtrh5p58aXkqR87ODs5Rz/qKQ9cb5cGjOcyQU+n7WPcXzooZSugUO8dRPLIxwHIPaRoTblLDQ2oSh7+5UH+XxEFbhvKF1Zx1VB/dysRU2xv4PCSP8im0b5OnCtRwHr5pA7aMJISd/BRoH5u5+gH71CKvQ4QPpuZwqdJPJFC4/1sving2wa1XnHQSHWOUcHly+FTB3U5+CsFfNN99WA85pQEcs0QycuqEMILxLjIDyDF1rBXwJ+ToEQKUFJ5DjjCYnovMJqebBEHwduFmnETnbej1tF+TZ9v9DGHfOoMNYh3Dq1/f1o5uLAytf6mQJd8nXl8q6QexJqeUpvjkWoNbYFKylUwFqWH5vtI6iHfeqKIRRQA1zIl+tZ4AZF2ISozbyElOwd/yWuE8s+ZMzifTce/SyAwfrQLlHKFxm7YQFI+nA7sXfFCbXchCuzVcQuKtLqiry3tOjndDIT0XpDwXi6U4lfHNwNnuzhTr1aJJepsqoMqL0x0X1VV4+p+0iHdTPZof7pAUFc6KpDMZUTTGicSTo/kAnYRlwiDSUO9Xmubbwq47HYQ+F7YCJD6S1xQ0K9jhWEB8kV6onY+B4I3utlC0IcB+qe2EDy5OxWcJEVCt6WAgZ/A0eH64i90K6r3hOtSCu34NUB7PCU32Kk1wm07nvMBKxTJlz7Pzjw/NerNramKoD6QQN+8aMvnBlEgWlePwHxNyCbGk6UG/JsC5mpJwm9R6k7GfQpH8MkNRkcG3xSwnMkKfcfSa2R7Wt/uBnt0Dy9bSlZqzODYTQCdixiIIL3rBRyw1tBwKUAkC5d6+/qwdREeuUopX+yZeTlvF7jQNQPiqVUp0C3KEM3Mtuu4aUoV7tbF/6ZAvN1UHVwNP0MvdL8mfmcaBYS5tMVQRB5w63bQf0kK/JxJg+pEUX8XCrAfTIG5JSsYsOtFittZW8E0lN9onZ1/UGAFl9s3BTC7H1KQ6yDCsLjuBI5VogLoiYHeOH8CzvxbBfE+NtEYVpQIbqrFIKu3NZr2LKyTpQIupC6LKf1OBaC7cRrQpcUYdbG9AXbbtQpMCUPU5v6hTrwrUUCTVzlCt1rUiVj2DbzKO1Eg6YIa3TfF/HW2qDA6nA9SwhpXhoI49CcF1IIocFptx2jxICFqMUn+pgC7DiKBcSly8KXnv6LA3dAK0I/J7jsR/IUCUyWjXj1daz1Is3KJfsKMOgkmfQGBI1KMhjWrMdEMBvZkvkYnscngL/uygPVQlOi/xo7gq5IS1iReWWjAbiCFd68qKFe9dFwEhlZj2XJKFKdygTYvBnUglns02WdCVX6yDRGvW+rlTegEqDmRA7g69ToUjxe5mnWiBLK8k/FfrNUKrWgBkPjZq4U8cApyra1X8/OAxvcrUuDnzBqUJVmZ/ttI8GvMGNLkH4wBaW4hBfPoKXjZzFw4ndQPLgaLUuKDYdaDrdRPKquaDltTNyjYX3qObPjcibjcvFs4HD8nNPp2QjLRFS0c9RgwcHWSgUFwCmDTrW5ozBIuxeqrbmEoVFJmfU4YuPsTko3wmaPm2h/CghWwbwwAIwzg/JqlMEsvO3SD0pPwtEYFhjm8/sTAVKKIMZsedfS0WSvFr+ONZCPVRxipdglxxhwGjegBva7IRHINUwUmd22I5sGIavy86wIuqqfyvqqmEHZppJr7PRgYyeYAgrmhVRROkj2X41qC4G3sUvOxWulosy0122TzomY9m2TU5gOTNCfXKxhvSQ6CVWNRMOeGC6/5fIOwdnQpGXzdYPDY3w/o96pDsmQQVg8HycZQOgzhWwYGKBnfGEhGLldgfKg91KX9QIr4cpj+BQPJ+mboAM87fR/TFX0//kVn0J8hRKO+6pDYfiWDFG5XGGYR1Phwyg6OlU8RLahpf24M45ecLCD/nHmDsjRXRv/WBn4RDIx+MAYm6eGNCzZUBJZF0cDICyRkVUd9fbwb9zDbaT3Z5McFXi7fMtlA+ycGkkn7VmF4X3koJr0uLc+7MmBOt6aya46VFOPOQqhG0ph6+lTUeCmbDu5unmAwMIVI/GLVwnV/JzvvlQHEPB1Sco8IA877fqi5vj7ngA+fMEPmL5KkjAuwZNFTt30HUhynx6/TBuMn2ppHGDlmO0rCW7IBY+8QBrYBYeCg5gUay9mujhcBYe3qF5T8hwGHpDtKFRyLz5D3w3Zah8r6pUP9ob4KAQxECId/YECanCQpYsdd8Y0B0DaawK4oFTivnBUaU24KzHOylareZmi8T//AgNtqlMQfCyrbg1a2EN2pIDWNubT96oBw8LYOhtfHsParomqAufOv+4JMTcJH/lLBMu4+2nAYCj8a71NzNpv7aPiRIcWLXexC5tcxhrPcEcjWegDaXgswnHzdMqAVhE3NqnOMlgjSNwaCvtzjYnvxITYbI/0lMfBzZg7KsjL5XU4Q/nAMyN54R9F8TXV5Xr1y9kco8E4BYWDxHFO3G0+maHUxRcm+TKhPo072EI+orB7LI8IcpRqXF9cWy2PbV2xw2zE01nUlJZeCbKDDKkBYwkZgMD9X0KWtwMWMCRGHg0sLk5Vf4Npag7T0Ppizhx5GGMH9IMXv9bmAfkYFES3CWOLDr6l/SX55Y3SbhBBfR4SBPuAct3dQAeXFS2WPjmxAay6EgVdHGJC6kDwjXzY1Lzd5AYrWmRhtYi74tJEa2CVcR/0LA/7rpv0vDIgDde/9MSm/MeAvjmH+FxvAxZ2kXdPua9Sd2KypmKsWRhqVneOcLMEVHgeQ91SN/sSjsh1X/OsEqd+gGfuuoBdxTtiAxTcGAutBv58swERtaekQr9e6TlL/CtDfll/XDlfDyjy8eIhen5qAV526OaV/+lbaoyPF+2kVQOCtom8M8MNOV6EOX2vUcsEgltpXD11333/bQMIWxi85YUD+OXMH5dFoMvldMDD+wdcJssXcxs11vRDZIzVcRslbwuDzqCBZlpkCvlVYGIRuKOJNXLvQ5G2MfjPfSUkmJw1cJhMZs/rqieV7/i5YpxAGXI8wwJXdKQVjWUhoUsSuuaq2hJEDLpE9YiElakMYGG9I8nd24sIyTI2GGWn8JwaSy2LcwBs6jrpsrqXkM5AR9ur8g/ZapfGMbFOGjAaDuJONWoTjg8uoz07+tIEqJQyMwTihrw6eZAOZp8Kzpc9j5FesE9cH+RsDzuc5g28MbBOfodPAoA5940vij0nFZyFhINSOg+obAwur0ATX5hQK/Dtl/+CVmlJ8u+ndNwYWw7NVc4uT9Hsu7JAZviFxKyZsOFCf0Zcjt04O4pCDJ5UeapONRgBQySbU5ReGONOBH12ygW5NNmC4QgNuT56FmTurEMnrCSvr1yGA0YOEaLG5u4ADX09hkGw5at6TbOAWxjq8LGmD3powgKMFbf9wgArh0/mQ7H0Keb8iBn7O7EF5pE6k3wYDP9gGTq6zQXE6R3V6bT45887yGC32qkTc9pkK/rHfo3+6CkiyRO6A6lR8YwAlS+gQZJ2GeyBJF8/9h7GEnSyyh+YAyWE3om4nBitcHO27hPN200LxkDM06yIVsXZxOlglcxULd+lJSxYnAbuqhAFrFhwkPl6MK5hnzRD1JqpFsiknX48NWMkYaRBKydk1FXjt5z0WV4MBDc9Q2Sh1FdRHZANJVDjuV/ZPUD+854Ib+RMhO7Q++u4grhPLagLYfGoDI72bQXDfvFy4ZoQBX4WBFJax1gLzsgPvF61c+9N615j9hZb/AwMxD6lMP460Rvvz9QSWflP1UALZwR8YSJJXjOArTolsEZgQU+CXofMvZ9QsdGsMZMLACCjrLzY7DeLlEzuAHQf0haULciCygWgnBeiVCb2vrJ+dqfn36NsGkvWb1s/HqxW61tit48lAzyG+SWRr616vkZIDg4dHocQvlkwkU09TvjFgjz++4MHw/UvOHJJ/zvxBeTwd//tThL8IBiY/GAPt43LBzciNJXE9knganjLGMOsrgdvc0WE4PzFKncudiNlzFYA0klMM93wvcHUQCJed6uIqY5Ek9guzZefn1UJvaB9E4kanCqzjUMOgu0wkWsuDDsOnvMaIv5fAm+1KBlRkCzPvE0iZPEx6NuhjjuabMIDazW7gXhs16t3oCdgcpz2MjHKEFsaR4M97ogKzXzOMzdySsrVqVmwTkA24qlPWyVElDJznjo67xRGkdH/oc3aW1AytwZgwdLOaHtyhZCCTpVkdjbzyTwyYRzaEsD4QBvxjduTjbStLkVw/WpNrpYFWfNDqbww06XaL2qymxL9WdQVcabLF4HK2pFjRDgVYqX9AtovMmk/MSoeWT1rUoFiIJLMPFZSpCDCo94SVmYYyPKaCfWOA47Vi0B8mZEd7sgH8zJ69ed9OOIazA4WQ9cjIoZms1ui+GK2vf+kVePsJol2+dYmnwwMDy6PQ5VQ5q5PNhitQTcsDuunIr7l8eP+ac4d+zgxCeTIej36T541pyg8OBTNX++ByPE0hdVohs2BeTdEDmbJ9WE0Y7D/vM5r70Vkkz2hagXTuMtT5di8lRSYoa8oV4oZKQ8rcgaSzdzZy0DbdQ425NupAZd4VF+bKqDNlpzNmHoIDRo9VJuLHMdfBPhQRoruNpGWxEchm3ZJCwPRxBFx4WQfRdhaje0fK/v0poJ97PkHW7iIJywfZyCZNAUWjOnWa9MDYXg+m6Ny/MPBJnQDmk1rgfjRyayExo2Mlc2+oDap1zV/bM4PcnJjoe++Z+MaAFXGGevqFgbuhdfD2soZPXxe5DgO2600QL/OvNlCHYofB8QxSsn5Q2e3vJOHaprUhLl/U7Z+5f0T3xik0pEJnEOZai+5jvYBkPHlXIPd+gObgQOuLeCXD+U3btzKLQsFrijokZ40jPFeEnSR86TASL46ek5siuQKtP37UOwyD3AOkD9qDvNViCjmSLuFYMwKKEts9ete9BXGjft2WeXodMTJ6X6C6in/JyUOjn/TUQUUa/fvHDv4iVwp+9EzijampuH21Wb0kLc/ZwlHmaDkb6vT0fQZ0ANoZOs/lW+J6qzYgOHVzm29KgRWlcjBsfYV5fk/EsvREwZ4na4GLPjgKfj4sFRhbNcO4n9kidV/UF4duc0etbdYQ67FSQC63S0wTHUWmXeuWTdw1oj8NjyKJZl8YKOcGFtgwsVxdeMNmtVDRHA4R0LpACmqFHsbpfgFisYWK2SoSxsIvDEwKwkAeTvaYDD9+nR6iY8Xe26WNrPAqyvK103xjIFLVufDf85I+7+xr+n7GhvU3Bpzj5szHxm0kglvz6E3ZIQw425bKtKxI2lNTOmI4H1vA04rKcoca/V9d7TrpSrIBj60uGPKvU3SRhTloKrToz6tFzbNr3ECpX0I0Zxcqc6mqFPCWZAOwcr6eCzLtXRjafoLucKMDsl4LoMgBEbrSrJPp8l0AVpcGzWzuizjbxC5M51uBmjMxiAn8jaDZrwrNR2PV+Nj3AfgLGq9Zz3wpbmbJLzl7aPSTnjuozEb/vDx/RRv4wRhYnUjK99UuF9lGk2XGZUtH73M8SPG0uOSgPCRS8LE/rOPRSKvYZ5oWVKZ9KeHDThWAqVwQRp6izq7vumOD+zVE95zUkLxgnMI2kSJcGe0CUslOdIannU6SqlCogN2UDkueb3F1quI602WZdKE5JWil0bGO795ZhuNWS+j3mwVkrwt2LCBTRn1wiiUyaKmH8bOLkC+2Hoh8USvs3pANuOJrEqTRUYh5KXDBZNxFsAwmksse/rpGq9RbgfXgmpJUUxZ3n0PCwH77QvA+wsawYkMpfMWEgey4ufDRpRtDuDkNVHOtA/vGQJL11K1vOyprlglb4or8lsENtAKDwdWW4pK/G9ip5R3NYGPReJy+g0pZkY24x0Wd+NNDQyHLiXCBX/cLO32vgPxeWait3X9g4POpVxiZR0MkqVlWMKxWCRV3bUp4deIK1LX0RHs0DqV4lB46cMVKoF9OjZpP9TiFKYUvDCYPu0b1iISlI73207kvJacyCX5JDPycSYTydCKr498EAz/6+aP7TglwZ4VrKb2bVsAyLbbRtGQyzOl11UO8KLeYrVQG6VroKovllg6jeXYALHdWD1aBFWYuT2vx6WqVHc3rEqEvT6TvxYqBU0kZrk8Ud1MnNVv2Mk4Cw3JcQzzabFq45X2JyW6Y1Fnrs5Q5w4dAO+np/cnJ0eFcXna4424gUn9u5KwYIR3mc5YB31ZNC1kZpCjeFx+W+ip1WYo4w8D+woAtEwamV/7C3YmWSTNZdMw9fxCdtpIET72CQSKVDE3JVUU0KbQUzGTlfGMggoPWw+m4ab8x4H/sJzMnqzmgV12pO185SfbKuIzRyw0P4ufg2IPd8RJD7eaIpNPeLTjBZIygnNwv7FGWvyn1HX31vJDiah63IB22HIPs695kOFQqzK/bPzHANY/6fuTT+sDsQSSYf93R/YWBP84NJGvlUEG3zzUMp9ek5tX6KIO2nS/RWiqG+MbAXOd3dBKTtr9bvCkURD5hsNUpLmzq4y85b2D0k2YRzmRZ+V0w8KNtgA6jBHcl28LX4ycK9hqFHM3l6Ax8vvi6zv51S0GSxA6V2SeWWWUHb9TvBXX7dzBWYFHlDfLPcymWQrCA+cPlAf02a2vuvp0e/Pi+w/3UDWtRUK9iihJKaK7wJnGAkMEuUWrMrnOyiYPeVKwPphkG5qeWksODQsm89c/Ib+uIpH5qqOzQsyf6n0NRJ9rnHIBmFjlu1JcvieOCQo1UpPM/MeCrhIHlYDvCOAkSyIbkEmzAVibidqlJQppwl5WriYWLS6RK4XWnFd8YMK9HDRLnTRjwvf2NDw+vCYTW5RmYdk0YWDxeuogDvWewGvQhMvOAIoawqaB3t0fU1IcLsU2pB/i68tB7KyHwwk5aMNmrQ7e/Eza+MUChnrY31etENQ8MzENtI5SeAbE8o2IVyuqJplg4Al/J2/3GQNBcAb4xMPOaCpl639TJrmwUULQ5hThJNSSs33EOa5sr6E5Pfh1/rDeFDu9+Qre1A4HX6/GXnDcw+kmzCGdzefS7YOBHP3SoGLM1pvFqK2WVZvXsZA4OlJWDm4TT15qkdnGRcMOmizqFgrL10xkxNDrlXONVuSiAWXDG7TTPIB10csrsXTjB0FOfEIeKokJ03FKZq1suxP4jNcxaPI8IM38k4TZ6ySy9qmfMLnUqMidJO/Yqd3vU38qpTt7nSwOzzf2JAvIYssX5U7H56hqh0R8bwLO8UmFipVtMHCWol9ckbVjU5CqGqlNKf2LgVc8x7wxRC8ZZwyZFucH9VrIp1dsUMjZu6SCLqyHFk5JCQBcRBozmvzHgeMcn7+8jRQqTRVSYC9mhUHLuyAZOZuVC21dTNGTYCv6QJ5TqD9oV3dV7ISWi/wSQPtsH6tEug/jmMAUCNn98Yc4TOBoYHRQSFbjV6QYkC9lwKSTcnb9iYLspFrhYSGGNw+ajwkutE7THHUB8XRgNxH3so12eGkjyctLBpvJX6CW6CYn1fhdwMpT46y7yRPBRUFewv/ML2locSImmm7/klYLRT5pFOFd+m79Mov3op5CGO5Ly5bAtaqEcRgrrhTFE7+F96qQb+gWc7VLF3WvnS9llAIxtl4sN+qHxENyt1y3oW73FbRZntTje0oJV2nFNkp2NJZ4sPRn0an7BXXzFOo1aobI5tV3MHN+oM8f76OyuyFfk8j2VUm/byGyqr2/oXYxWwkPeIsx3IGO2Y4kkMkhUVonRGMOR/ZC4Ic0CiNf6DsWIh2QzKutZFRQD6p5tBXzKVinYl07DdWCn0vJ2ahQ2kuonLkPdq5e6R3azH0g+suSgSQmQ5oBrb11k0tdTRcv46zq7d5b5CwZzEeF9KJtDV1hoyhJ171FaBfC6nvboyOczxJ2YUoj6aCMqWyUQ3E5MBbL4nWLkd0eRrNpJD8uRQ909H3k1v4cHClUHJ0f3tDZFHNnvHPax5H5jIKlmFAqKDc4JU2wtxbJFnuCGkKKhv0DE02389ehji7A7274ErrxNAZV+WaNxZyaFBKD3B446Q1acd4IgOM4hwbJDT7mHEj9MPr/mlYKfNItQHUmT0e+CgR9sA51DWX+vpzshdmQG7LB4XlDHeCBxoT0RLpXLMH1fQ5Gua9Ew+2pSFl3uFZFc4yCHruhumMXTFWTje9OwVQsGFlOS5vSmkvTX1vaO6YHF9fIeNMguxb3F1VF3pOwQyC7jUXPH7CxRqFgUjcp4ZWsUgT9P4I/5NIdisp3hzh+QLRSk4+wUZ3dkE38u8cB6pDDpuwoLpQmprFMq86yohsjCrzuLFwVhwDV6E7fFdVkvH87SZYOdP0P+lkIpW/vHhs0CX+CCqSagPtZb0M7lAv31Uas5mb4OXjDREIYnTSBvXzkYLUn7NwZ4RmU6MI+Ii8PwI+IseCB8eOehtXFiiXKUTB+k9HRkyvpBWBl6DWyndY/mbu5JvNIPCphf5xLYWGUQ7+aHDk7riYvhOTBEXG/6HGB3OBIm9qeaR/XChZchMtSeE6j5NXiTvUjJB53JeyjFe/4MwI1FgVbuAfBwdJBh5p5KtA7pBZKHcdXhdJgT7RYrXicbSyp+SQz8pFmEqipJ/xYD/x+9YNhuqedmIe6k7OshhOxVv0LEU2cJ8SkRWemmC9zKeiQt6wt189XNHGEkfz0O8K6/enZZpB3m0XAllpsr69jiNF+hSFNLyoYyZ4zF0pNsYZAI0fWsYJ9eDDCXN4Ek1MOyZ7cZe2BWXr4uVy5PjHXBs0JD68YiVvAewGlzGeCylAkTwVSq2OtBBbmprhakVaepzNbTI+7WSigtR4ulzrrLW8NAcas6NuRVDsKQLYw/YSayN45SlpCW4/JzQEibrnaZ1ZUHtLKbVeNh+JZBRLX3JwbsLztYrCFAR8hMcHzqLrj53EXLnOkSX9s6wkLmgNvrQpOyXagHzDsqVOb9YVsny6+/y3KSxzJagISwpRsxGD1X9PoZ+VIyMg0VLjP+RP0xcOrEhE8OMxM8hDo06qTwqwYOj32Gvo4fwPdcLSDYvVbo1gaNZ1oaPRwFX+NmpDsgdlrVsMDmFVo7AVI8aCmU+NYwRp1kR+LxUA1ofdocbbdJpCRsm1/zguHPmUU4khR1+rvYwI/GwOhDPWzdrPciG43slC0PdYNpufTr1EwPHdOh4SjmJ4SlYzYpmzhagWm7iSAdnhPSza+/VJbkzUpKH0OS8nEJLS7v6EEW3qhMRwr0mK7OQgj7LLdsIek+xtGN1rdsMpl5SfPC1brLQKj2KWBpfrExdhyyic1k14AFioFb654J8XxJHZO6FWHnzml8z0NcMdeX669HckZCDD3q9tl6YCLbLL6mP3Ur8uKr4mA618hWpI9VMHso0/adcwKplkDLAmU+IKm2AimW9lQW5v4eoDaqNQkJAwijtajQ9CKS/GJyqEDdOQtkgU7d2lxTt05Hzgb55POFPcrh7PY4rRAC+1Qn9z05iWpdYkyUNwjBL73L+rKeo3k6hRCnypGwIneEleUkAh6kdQvN0/dw0aEJcRj0Mqh7YWMi1xosL55WMBxuN+itMksknvxWweU00qJQQiEaSAi7Cr+itmwswfOq1sGyLwxjP9Dr5VHTctY8e04r19YidmanX/J5A6OfM4twJI/U0f9fbaA6Km9MbvG+zi7JuWDpnI9wr/gI2XWd9Kw/uAnu1zVKWTdpKla7fI5FbqzqtI+ajgXn9IVrf56L7OjJCuP5S8bNqwlhOX/0FTuPxQfjJhBSdguZzLZxk6G4LhNpuTs4KbMttSdJr7M63ToW6bNXl7j1N3adbfdlw26RDoSlmGzDjEBlotOGKNw5YWRafFpW1WqDYphEdRbsCQPQhw7C1yPVYl5cZBgsFbIZ97Cql9nl1LIuo8+zqWVRp49rqrOlrRCzVif6hI+OQsR1//UXUQa1XsfURnv4DBQKAVt1C/FyyhhldYhQO/mGlFyrqgV4+1cU8mQhMrmsddZOjw5ahJAaxXGeU7d2KLRkb0eI1+sdMFIIB7Xbhku8PZoVHL7ugfClgLbfxJYM7+MlQmucmnXcaEYK48O8wCRIGWS7Zd+ytJ4c0JtKds03hF94LRntn7kRwzJVErKj8jJF12KuwEEhpzA1ocAs9W2RqY++Y/eFPEbP7A5Skt4vv6QN/M/Z+v+XMaDO57+NDfzgcwP3LKCyvW9LyFx+rpjA1sAN/wiRyvuayr5Tl8gjg7L9sWl61jmFwEIHwkbfZA1byG2PK9bn9XLnULafPqm7irbhX3cSGzpbybWMWWOkYnkbEia0UVtiunymUsbeTsumZf7B9UxkdRa9SNrHH8JQrnt+LdZvktyVF9i4r9iKsEFUYAu7Cgg7I7IL34aCXcbNGYtKUGjpvjBymJ0idOqgruNnoVBWv6g+rkSdQ5YjhZDWCVaY+GEqiWfXILPt0/br6T1n4Ne358LB9ykamSeDsnZ8aGESTE2MztofT2e6tCDNV0tkxprKVHVRhcNhLlO37gNIxVnqCUsXnULWWavFIn+q8JlsbyiUwoOl1rwVNveqPQZjJZW4bQmErh0cKHqlpzqWrnkKB75NMdA2IPGXMF2YSPMrLg3XgXRTvVO28Pgd9URa1NwXEoP1UEYUepBCpq3rjl3XbYqLoxqK5MFs+XvewNrsF7VodkbF2swokC0Gdykub+0veaVg/HNmEY5G0/nkd7lg+KNvLbp+egU36aD86t52w4Zd62H61JbULdcpY4d5k6NYThNYhpqsstOEiodv24NIi8QpWDjpehSfY15nDVI2D0mDcf3RY8jQiXOm5PcRblo5rZclGzHmed0Jt891JtJ2OFGYdW4IA5KzgjRVTzl72zkQViwOIl8dUmbZqYv7ckW2sWVNwBJHXuLGxaWUaTl182ncXxD7Cy2/pejCRmK5Q83vz4Inu2sAVqoHf/zltK9zF5bMxoGywewVLyVhXchuwtueo3WRJMBpulPA2koH9PcXBjxMgMFpferRCYIx8ANuZGDnrynUnw9Iyef6biDY1ENc4imisj+lBRsMJlvMF4pNIeVTdWzxlGTMd1lQLw/vY8VwbTCEeb2HRMnkClav/RoNjX0Ed6/3HCR3skevudt1bGxEB+HpJWHe5Av6PpK3yuZDWUNzVHNICjfNoZ82Ba4MPZOWxkBOWVGOvh6zellBcgvXOkwW0gj5aBiIJVw/LpPbG0dbJfDya+D/kncYjn/S3y8ej+fy74KBHx0K4pc6x7i+liI9jrOWUQnGuNzmK0m856xi94G+waWoE0lsPSpjfa9T1i/2NXW/6UplO0l9466015ANlhZjVtR5iMUmqUVyiFt2zeYT5O1tCct+Y7nsMsxvuF4YKyl7W4rLBoEqYba9k/S3zahgpppGyO/PWBLnBWXtsZR7yBdBLmXjjKXM7/sdrl9PsoOnL1cse7MWU3XGxdJLrZytNo8xul12r5Pc3nRwXuhfpzzHZCvFzVKZvmt2mM8xq8WmoFDzxyzC2NC/phOtqpQ1Oo13sezcOpknZx0uzaZFaOaGyBbzqIP8RrZjnm+2hPuHqYAzbR0U/hHrZRPR/tm/6h5JH3yRlfmRsXuo0cbaJ4WWx65mLMyNFk37chbJO81kaK7bAFfXjSalRqql7ORcPmhkzKuT0jk3gPZWxXh78SVxd5OKjWrWYLRU1zXf++cepmF7xnxf0/6Zi1Rhi82gQ6MLafff52oAXptquNEuZEvXz7FnfjixMf/MLcgWWKbsV8TAz5lFOJpIs7n8m2DgR9uAulQGGC/8UmTuPKOsP05XyD+zNaTAmcJGw6LA7dfzBtLdzQrYRqIawuG5EVnvuTnDW/HBneLQ8u/RibG3niLGzlFIafE8yMz4gILrcLAUQnJGXyfv1BfGu4gO23CWk54yl7qlFxIGloZVMW+mr5DCN0muPTaRUbPzMS/3a7F8v1jOzFtwxNzka1he9qnMlj62ZBMqr7N5QxhYu8+vG2sPskik1YDBLNMjXF5ofGKwP3/d08AqTOb3FWTLD5WNUt6pmw6RSeJRvRs227I9Wo8R1klzzRVwcwiQUogtUm2NLW1P7pC9eSCw8U8I71im9a83ZEvWZFkx13gNMT1qVHaPmamS7iNgRgYkxOUAhNX2WeJiN5YgkQpFhtt2e8FMu1rSsm7eFSOnT9GWpaTmj+c0gOJFYxbHY0hYSY8qO/MBouE+Gylet7kKo5fbYzZ7bmqxh2XKIiM5obtaviS+r8uKbVnhYOKEKKUDVQoYBJMjbt5HCjG9cmh+SQz8nFmEo8ls9tvMG/jRjx0JZpaGWO7LOg3g3DPY4RY3a2cj0ioaBezVd3tM1Leo07lE0n08rA1ENTjVYvBsW2ZqjYQcfCpTb7Z0maUpKcnzJK2zLXwYO0aOgtylkJG5KWX/kckk3HindS38j5Kz6pOTtHbaql6Kwali+qbZY+FMKZQMudkypakCGlFPy4e8KZiDTYv7+E2HfdacXPaZVVcs4h2v05tKNvG6OTau7IsmsnHHG5YvGKfQ0pKt7JIxY5XaHHE7uKzqNI0tne19/4Z4mzjSMn8mKdsEU0R7yPYC95sih8uZb6mE5YWgzGL0bLyZ7tAvnUyg4Sku7NtOYJwWQqTXz0hhYde6KObnmGxDEx2bRLmD6WoW1ynOa5kd9z7HdGoasPS2fg/Rc6vgdvdYCBEmVKZX/+2g7R/KmifnrgHpVXikLgGn5RUgAI2HOnph9q5RVrsADkt5gmssC0jNx6hll+eFY2GKIfzxvAHmtHmI6XCQgPBOUsMMfTXGdTuLQbjTuvolMfBzZhGOlMns388b+FUw8INPEQ43Ox3z7bisxUM/y8w6qCXuKnMr0umUsvrB0UvMQBZSNgqXObvpV0ZlLJ0pRBStwuabnrKr9VgLsfy64He5BRnG4WMp0kPwCah78ynuw89SSpU3dSseszHuwN/UqXt3K6Y+mhFJO67qLDWtlqUbtcZkvKesa10+CrtUTYgb31hLonblht0WxR2XvrWt00VO3f8+aK6YBj2XMs0dEUa6ksZ/K206zMNDwLqMIa6kK2FEW51dVrhqg8m2zGGZjQgjC6UcYWGcPLGU7kJnHP4PeWfXrKiSbusf5AVfInIpSqKoKC9kknDHpyh+ICIiv/68dPfutc+Ojq4TcapO1d5nXayIGc5yppBjjGckCd5XsFCOT9F7fBc1We7SGzDS7kXeFKuSzAIhAie4VKb/fL1ss3LsEJLEYZQ/PO6QGN0F4k063iORESCry9UBd33CkvR6SjZJ+acF3w23Jr0FJ4dcr5kF7tnDdN5diUPyaibBAZYN9eSTWxNXVFHWb+z79DWgbE90swDPdA2kgxe+vpgizRXrJMfPU1gqadRqXDLdkYp9Szz+i6ftQ9o1eHr0WFQJM20TaKczyvZ3ov+RNvB7dhHKM2k2+5dy+QNtQP7JNiC+8yVCLaANWG8ukT6uL8DOE0yX6VS+km7BzpC46gjpryAjsvIcn104f5hML2eEXJ9oA/Bw4yo4+2gDM7+Modj1gcjr4MJIVYQaeOGV47/f3TJSP1Wkg90zESmQqCbXU60AG75hRbVjUJOtzGoIQy8yWRtRQjq/PkKm08TkkwxtYNexDnznmVEWJtaVZG+1+bsNsPqMpcKHE7Z2445durz7Eflu0QYSNcbxnfaKQyb38gEemUdVUIIF5F1QAfLOdyosQWJNyuN9BrYzUfGnG9pItK8+EJDqiDKbm2gre9cFH3qE7vnxRMj71maQH9aBSRVXQeF/1Ajy2yIwGbtKNZm1tYvHy6d4fOk1IjOnNSC8HI6UafteJ/Du8f2M0xFtcG8RcvjesXSokmr6R/lrkPnSpsC0GERqRWJPkj3yWrw6bky6rb2SbLODAS6BwqSbzd0hkM9lYC9qU7YzV1jqVn0I8e6Gsj/3EiF2LTngm1poss+KG3+kDfyeXYTybD778b6B/6E28Np6K8jXMdrAcYI0EBf2FfhxnYnB9yb3RJ1lZ/DbA6bdc4my29+XNgRp+RCDejODv9NA/PyOabsJgGiRlAIIjFNeXlYRmXvhHMLPmlP2nqKNLOOrBqm9TSuKDtCS7NYrEOl+KHJljTRwaq8voDGLRDoxRJSp37oAYpBQqjxRVr6sfyEowkzkpLu15CwbL8jsFZjsYQVX0r5gCdlij7bAEvz3m43tARUatAHD5kAso62Bno1I5MsL0ok0b9fgrrZHBH90HaKL+xCy4baidLhhmtLPSwWfb10xWI4XBIen2YF71Rc0oKVHyOpUn8Cf+Eg7/K2gjeG/Bt5Q/Lzpk+mE2b0PMZHx+M31a0kyPTtCanCfsuG6ssnkGEWQbg2gbNw3QKafBdJET1dVAMFXJa9LxKF4CZ7It5dKJ5tugzZnnfZiQOWLRJaXGNP9fC1EVgx3RjYvZkCx2O+qQESiI+HCSSA1hYDyeygxMlswH9zGjyq2KRXpj7SB37SLUFNV/YdLhH/I9qGf/XUl5vdsAvtUJzF4K1wlq1X9gMB+5TSQNVkipxvSAdc97PqzG9LBOQh2wLhamzRYbiOyyFUR8sCIK2ZVNyB3meRA31MusvsLIfr1SOcAecQpvZu3cTMw6ADHWyqyxd3uieMbU0gaKRTZrrvVxNOlDnh7R9luZyYjMkEbiF/rpAoQLloSPUukjw/Cc1ArOD5JQRvwWQUmFyc3tKmXtAcmffyKT1+mSo462kCs77BUlDpCu/7Qn5CsprHJzxKWno/UHiB+v1Dm3oqU5HANW/y8803Fcw9Lycv5TCCO3h4NgiNC/vGKiYtGt6G0uF6wa0flGW1k3OUIn3VP2uZaQnq1QkrPlgykXkoBRGUdmLxcXltyW2Yx8OwU0OCTmgbZlawE/9Vjdz/UCtLCXbyB6102FVXZgLaxvkZIEyu0jRLDnDye2Wpci3Ar9rIrLHGGbIFfaSdK22Fdkpur2pB6B8cM5LVZE8tscyi6WyDSTUcykphXjrZ9jEV2fj2cP9IGftMuwrmszv67XCn42d9pzrvAhPCunSqcNnednEK1hiz2cpF/asUgD1utIJyg0NjzMUL7frKHwL3UFTWWs4zoui2Bp/go2+qFNvDFSQfRoUEZrE3/Sl6fkw7BRB3pwEUb+Lq1ABEVMkqPTS2RkqINeGGAJSA5yi3xROML7G4nZvA804zsGwnA08OkYh8FZZTODBlFiBAcOIu1QVoKLRS3arxH4CBjl14CA9r4TKTPPUL4PcVuHC/miUlX8RrTcuo0EMrzmNKPgiVl4Tk+5P24ZLZ3rhJRjxsN4HzaiWx1N4HMegmPzx58St8R0ghCOgNuZweTXkssEdyPrgB3n4vB9IrHr6ylCtxvjZ8n3VkZUW01BC7tgop+p0QiUI4Pb9xfQ8r6ntbE9qU7BPc7NZk8II3VuShCIEz3JguSC9qyjHRVOLIvBkJ8BRKa6gGodfZNDoC2NYPvBuLpCc8fCZFGYtc5QnBqDpQajikRdiQniO9zPP7heOvX/eEgfVwuaKvaLsz+RBv4SyL/j21AV+X/X9cG4DIh4AI5iUxc4TTWXqyBeEIKk9f+2iZaoVdAawVllc1RZuJhht1ydqrFYLuJr4TmjgR+zTBtQ8diJIjKErLyFVaMiJiWmVXpwEjDK7oimNaddFtAnsRZxSZFpBLmOFOIhzAyuS8gDYjUFsH1G5ym2biSXRmSB/5FTUabIT2pD0zBad4WFQ8ua0LWHtpALkhg0qbBUhH51wTCKeMiZXMJS0ONNuBZOtrAJUcbmErsBYk8rmX4vYXpWbAAvMfaN5l9twzCtZYAN78HM0h3mKazq7oZ1yYoZfZa0sm9iE4QnWvPDM5XCWkiUW8QthuU9eYeGkRbGXdgtziqqOxjSbkVegTMzLjJExH//eMq3cCbdRHSzo3ZZGmqWIKeDnb3hj5sslKpAHF4P4h0yEyHPDU1w1Jl4wCW3ZWRU4Z04R/XVAwOOxzv9D6xgS2UEx64I9KIfdU9SNLhaHLzYOrkRuAMhdZzkVsxwc/m6inEwbgEbK429R9pA79pF6E+m2r6fxMbEH9yKVDmTwKhnZ1EvnmsdbJb1C142xfKbHNUHBKdnBsUbhSYweqKXZxPggNCpvY0WTh/XoktRzIUM4KQuQa0Ae16HZcUC5T1dnOpCcseOrjWi1fBUGKpSLLvAgJJyMRgt6x14qyYCsF4JzyzX1ZL5gJg/Jf7FNP5LKJtiGgDbj9LxL/bgHSu8ffjT4ElQVVsoj4Y2gCzgHKeo03VgVoCDTj+fa+SkWZ0tIFwkyWUr75oA0lZthDvL7HIlSfaUjSwGILM8EU+vAKHGBXZgyvSY8XdBNP0etF3ED4VhlCvBzb5bI0avH3BzED8ju8/wRIVTZOw4hp7ENKpNv7calg6Ug3pqXgZCWRBjml8jG6EmO71CflBjrGEPVhJmtjpIA2dgDI5D4F8+gzTXRxckQkgRqTjRgHFK6UiazcsI5UPGdASGY591zIjtLG2UBCnNAMNuxqWtJJC4D+OSDsNMUhArhXE3m3cl8EliSy6MgPv8korpq43/R9pA79nF6EiKlPlv40N/GQaiD3sll47QRrYf7hO4kp9Q1RPCpHOQgWI5KEN8M8Mp93Cu/UE5ocjpNrlSXmtbeu/20A4fSTm321gKfUX4JaLsq5Pwz9sIOQp0kD3tK6kVyYG+PsmpzRN0AbCWaYCXNQIIV9EG7iJ0Xhd20mrQD8jdK+fqgf5LUlNHp0Q2oWzOoNwdS9E9qg5kImQtZC9OUo/00Ya0EgFnISxyV5oDmSVOxToOktMfhnvoPy80ObC2yjDfIf0cb2irPy3imn7sRDi3S8DcA/MpVweME23O8MBirhTBevnjZF1YHfgPXcc8WCFNHFdGE+AJYQia8LQJhMRnpDs07hi8wKPlysSlO3JxdLAAssmXUZekMMSS07rYkno3OsARaoEIhdNhPR4yI5QWGNJcXOkoSC1T+DVHdpQvZFKsp0zLBXOipvBTA5KMnjeHuj5U5rUzBWdKK0aQO7tj2KgdFdCsmd/BX8xDSsah5JK/EWZQ9zSzAzus8cfuUQ4/T27CBVJnP5rufyBS4Q/2wZO7wNC8ORwEgOrQhrIa/0NSTU9mXTSKoy8ZLiBn+aYVtvG6on/WLoQePazooUyawkZ2D9oIJj3ASPFCbtxcT/9hw1kOdpAdMgRSgsL03H9sgxgszyngcafBilNpIFioUaUf8eHoF2dcgrs8U5FuhUQyi+Givl3wjhkAUUb0AJHg1B6n8xgseWMVH35hkDbIA30a7QROYUHsFTF8fSGFRF9Oz6M09YTVO2SR+TJ+jfwNERbuJ3QNjZrvQBXPmLaKuMFSOWbUUiBYcnwG0ZIWRlHyO7PAEtLJ5dk50ooWyR9kxuvQCJrnT0hu1G0sdcMob5O8Wfv7mDpSAe0gfpEcsieJ/z8OAMcHF/2xuOVpSZjnkzIBFsCeCnhFTtEj3FfAI43+Hg+5f4EaWhvItRHqsto4DjY7c+KfYX8VXKR3QK5Jcdr7AB7kpKyfbAZv9LYCcF9gUupGBKbeI5+A5B2IdpCi6XENaQCfLXJKN84mz9y38D09+wiVCRN+W+zb+BnLxEGJ8+C7JBjKYAp0sAzwrRLPTiZXPHWEam76AYuHNEG6OomkeQWA/hZ/xTps3z2pFuCDDThWArGK9akqcdHjPpLlPVbRBtoH68JJJP3f9hAdjksx+6dV0GRzQySraN/0ACbuUFPIrOeAYRFhun3RRp4DmgD8X6fUmpWCLX6DNAGuh5tqt2grDPxivRCa6hoPWBpmV2iBtNVTSjdA6alNT65OLWxFLCrpSBU50g7yW2L9CLbQUuqRVRCLF9RZssH2sjZR8ag+xu+3/mO3X1yMQAC5RVU/L0ZZdeUSD+9gmm/q+42USwJu70vRyY1io1Dhif+/WTSxtgrxiste7ALlPE5pHxokE6ivO2Az6W04vOv7JAH1FNI5ofQDILFtCZcbEPIpwE1GSZ+TfQD2kColYxy5cZq0h/bO/AsQ8iXn/j+8ud9AKrwklLp8zCIv0QbiJ5ntIHL/uoQe+OgLT4yPL7TQ2AQZYa2B3SW0aB07F+6b0D+dzbwr178hw38n68Qzn6uD8iars3/rQ+oorIwpan2t/8Z/xc+oOv6/50PaD/7SwzJfgOnp2dU4aNd2NZMWfUQ3zYLGs6MriTp1W8heSyVikJ9tIkVmB6cxztnY6dYStb+edQgM9o5zsPhUBPjPNwhnrWqSC26kwif+EuIl/1U5JI8Ucmq2Szh9k4Ek21Kj1jJVJgAez1nFY1EwSDyHd8vCjd6FUhROup+x8GnO50Gd5jYJCo0DeLHGce32xQludj8C35+/1b0PeQ6ucv3N4DSzM1gaect+Yh+BMXSnlP2eHQ1ycNVB3Hx0kxKyaEnstvdIREtWeR0e8S/f1ISYNm7r1gRZRGZm3cGnnVSEJcmb5Vcl3cFou1bo/S7KCKSmJcekiyfUfS1BbMeVfEa1yxnYuA7E528T34FwRxrB5/Fk5JMlxx9aNLNK6qQyZVMAl8HGh5U/Hyvj2SJ32MKfHqT0Pe8l046fnyAx1S5olKgq+TtrBvwjc9UZALD91/fXy5UfGqIse66jiWKTQzhMOkp59M2IvshaQH/5AyPh5wDUQ+XAsL7VDfpMCsN63/3gZ+oqbkk/vvLb6ooz/7673dqyvjJ2ZrONxuoU9cQk/sGz4nrHb/gbaxFlcAZqxr/Cm9guxw1dYuPDkHc9aAqnR2Nt8uzak3uwhzS/QPniCxNWmzi/I5N9Dgz+eKDmtqkyQrcmKomvR4KgxSsWkEpDwLlgrYk1vrhCxCt6Kzifn0k5HMe5oi8pV5RR31JZFZ3mBWZrle8/Rzs8at0dIDJbEFj4VBcSXu/DxBsv1+RNhpq8hE1HQTdZU6D7pj3ZCkoqClrO6+4TYWWLMTjB/hQajQYFm+JMOGCmpo8ZPSAQCCoIS2FMM17kYltlpHNdxdAUEwVkRnCQSdnz59CZpoaNn1NiMhxU3wR6a8zkTu6y6y2vKAHmYGGWWrjeDZ7pQJYH1XKePO+knW466DY+nMx2LFJTSTlOEFk3qoVp9xVrc+HZ5AeBdRU7+kGeV2GGs+Hh5oneBjILuXjOn2OxxOgQzZZpADltVuayef9cayXnKAnmAaO/35xMkLUooWi1lDzrDswcgi6EwR5ih5lZIgev05T8g++Xu/P0dTyJ+eU7bo2PD/UEEOI8ZwMB/T9ZD5bVBEPUVPqdvWGrMY5FeyXApANTH3o2nJHo2eEmho+Ox2893JeBU8BNdUUqCm2vaOm7DBRySJBTQW9jD5cW5gDlSSu4DTPhSpQ2NK2kgg15esBzsmqQU0FTz6HsDZ0kYrrl0qWzRBCYjl6xbp5bpNrhZrK8hY1taLj8owwDDjHnl+RW4CaUHPUVCSvUENmj5raEwV9+3HBOVwj65F11X2wdqqoKXpBTTXt8AB+LFFTbwH/Pm2EFOLnqClth5OOQ8PB7eypSfMCPUFR+RTCeYuaWp6EjHxU4QvFZz8T2ftwiiyu3lvIe8wxtprj5z264yMCqrtaUfWOmtrrXQd5os/x875yrM2pNkGNav+hqXmoZZAcsPxzYYKaWj44auo7oKbWQ6sTy8XciSJDpdSZoGZnKmrq/E6XZizMFo5lh0UCWdj3Iv34bUmq4fIG/0tn2DfKSUQUPykhiGPkgE74pZpSpv9+RRjZT//nf4vfqanVT9bU+4js1zYNsl+4OznW4zF8cc48MafMPeZAlOM5jNNOEak9Fxxyy10P3icLc2pDPdUqx9xIrzXm1LpHTS1Ae0BW5jOTFRvU1OOUmOBXBNnnoyKr1MNiBW19wpx6b862FZ0bATuZP6uC0wXntHTBnGJzWxd5cEX2+yrd/6apywI1TIUlst98i+P7TroBPMf+ioxn6NvfFDUVqj5q/INzm1hnHgNrBvw56o7/yKnQ+6CmnkmObFleHuC2H1lk8xtqUrhiTsXf25hTHebU/oY5FUebqcmOBmrEIcoUO2KGmmKHIiPXGnMq71aYs+Ycc2opoaaSMEc2PKb4+3tMeKDVGjX1vKKmTk/MKbilc5FRH3Mqmw4TiHajRmIbNfW8oaaY/kBNRTJqKvtgTiXsieM7OJhTj8mYU1KrmlyN8POq9xDgLgmYU7vX6Ikaasp1ljj+r4DjD7X/yCm+I3lEFhehhOKYYU5db/2v1NRU+/fPalDF6R/Sp8yfzH6RXW3g7t1QU73u2pZxv/fgHfoFTZYlGtmFDThHrnOlCrZBZ5MyCj1o3wfsU/vPV7IawFzhXjD2qbG/kMHHPmVdVZFtcmS/x8JfASU7nAOvNbKTvQuXcLF87FNqfSYWTIsJpNEW5yR74RzZbAcNWD7VKZuuUFMJoKZyMuiU1jmy36zU5uNNxwsaFZdjScBaD5BVn68YFCvMkeWkGZdPd6ihoMbxDGSIgK5iZMHHB/uUVAkdeAPVTGaVk55o1Tje40Sugu8D/z1/IjshpWGfuqvYp4xnwwDe4egpCo5/dd0p2P9creLzyZGR5fyI/fNTz6q/9ykyW+GcZ7JmBnsbPaTthguEmYWaiYz8SgJV+EefYu819qlVUuiQKyYeH+WLferI/BSCw8h+uy1qarvHHA0PvVyxQXFUEru7F77fcSoGzfetEy81XbjMS9RUYmJOtZkfQ64LOH6jQParrloLwLfIDf7hzf5TnwrGGP2FmlJ17Qea+uuKhbr8nZoiP1lTq85cw/OUoKaK9GNbscyxbzwuyFYR2hmhX5wjrhArlO5TwSaPeg/QToStGC8lr7fyrphhLvVzk1rLd012VXODfJuomDtZ05OhbJbYN6ZTkRcVdvxvuVnCXdcmIr11Z8PyJwPOKb1DH52JOGdVbYfvV3HU0CpKexKekL3SbqubOK4DIceimQHz5gszDBY4vuyL/Y/F4pfSz3OikqC/v8HNL3OT3Qtkq1OE7Bikxpwy5Xm8Eq1R3uBp+Mc4Y++WrJT7DfvTSq54eEcNTIEn4IsHnJPpETU1NHcKWb9G9nXiXCVVyyWg66Vmct3sGHnscVyeImEub6cfsD6qNu4DY8iCUY3j2b6HM0SMoWae8jsjs2HXArejOZLe5lCS4FHMIRdL1QzO4zdZbrJjAkXjSObf1yiujx3208tJRo1NW4nchOQJ1NhOK3oYj+fgzl14PIkhRu4bzx/od+yPrxuO/+3h+GPFf2G/PKoi19ZvIIF2zPHv4fGkKxd+5RqF9oMbhlRxtvrrAsBv1dTPfqbQ5bSGDi4GTar6Q6zJs/nb+j/OWenVReRElQYYmysmZTayGbuIANf7aosaVL6ttT2hBiL1qiGrAfpuB8IV2O2LnXxdJy25b9YGRJU0rYJYO/Tkvk4NqIg4qfhy+TWs8w5zJx5iPOeNNK6rOZcpJNt8LtLe2bckKdcBFN8PstIseBvEf3F13A0giEGlCYzoHc5p9/L9mnwhI8tli0uLGtlqIlV8zAWDDBxocsLxyWpXkq20biFT7FnFzBd6QBz6V/BLW6YsBdRMv8dcK0Knp8yBjJG7sPYhOR4Uyr1oIpHcO0oQ1LvZ+P7C+HxkzL3A73H866MLlnrxnxAp8xkNVIJ9rf10ZwjHJwUyb5FnxBSKBtyXODf59HLICD8qM6CnK77+iD69NWdCDJl0EcVgvt8jOyeo+TiRZZN/DV0i0/heQ0yuU8pN9yARuzwdoQkP2Icfq4Vt3edKCFHX9CbfXXVGwuW9gcg31Yp9m9whSVZkyA095jhcPvov1NR8OvuBprTlP//7nZoyfvZGO4g+FrT+xjATz3aJNf3yN8ScC+MOlIKR1Wf9hEQ+yWJw0nKdLL4PF8ruuKWhtUZNFcKAnf191ipq+nlJXh6voMjWqkkDbVeTpXZZAGIWdnzPffdkEaULeMndxAz6ValbZrzWwH24qhjELs7Z475QIHVaPOeL/bwm7mRFsf8wzJnW0XVyAQ3/XpYLFZstkb3iB87pKJt+TWYmyHJ0KzTg3WNtvKaG4xn2XQDu947jk0rMtX3rNwD1gHN+txvZ65JUkCqVJHJviuMTd0eckwr5iHQqZA4J87sH2VdXzCBZYz+LlWRAtiSziqpxYaNGV3i8zi/sS58K2cs7dg8o1hrmlkfw/ezDuM62uEwrvqmRvSS1eYLn6TieqzmJyDJBj+Cr+5QG8nXRWsczjyDzviL+Pp9LxLUvVwiDlySy/cVpyRr8ByTuYWry+fUw3oawOAAyoFElYoXnT+Erjsd7+hFZcMmA6A3HPiarKg1W+oQQf7pOwTMxJzFHF+ov1BSi3w80Nf8z2M/42Xe0HXcbArdFZpjh/PQxLFlYv7BP2AIN9OrokF2N59B1RjYSGswRR1ocoeu0rRmF8/PVmkaDAnk115Ct3oeIuNMd+vKFTSsWuMmV3NayAO7pgXPgoh5qQnsXNWXcdJENoaFa7+8aWY/v8JxPQpyz2VWRcU7QuRlks1dJir6gwI4psuVGdySyml5kiKcWju/hdQ6xnkfsT2HaizR1sD+BgmyUbgHZ7NjjeIJZxyCpGWrMn6NHMCI8waX7mUn3LebGYqOdAf+IVAXvN87Rq4isSd/Zp6Lna2YTEq8BEp2ip3xizLVLhn3TP3czM3gesP+1yzH3PjmO35JPttWm9zvAskGPCI7InsFtVwClW8wVdj8AOaTKA3zJ0sZ+dcA+9u2mUJDj1GTd9FRb9WbNAbqTiD/ztCUfplVAMcMrLu2dmkAi3CCNFey3yxLff5dQB5oZM2iUfE+GldyRF1LN+eDrQesQHnXjHYoTZM/1dGKQvuqQbd+Y20H1Rdb8ZZrSxR98K7Uq6n9ITv3s+0LOS9TUNbAWYiSuOp08LfRxrkoCnlP7aBM3wTniRVwe934gyzyU6QGua80Wk8FFTTVHZCEgtmZSo8wZ+VChhNgappRez7uSMP07Ge8LUcb7Qt5X4naKDtFK1Cm7hL1k2cF6CtFkzLWHPWnJ5nEUgb8RsnkppxnxMw1zIovw5+vX6clJ7iRgl+ekopUkEHLjHOe0bvQVXS4mNWlV7PR0Xo7XXH2cs4O4Q02uXthvztcOiPZa4+vPkYVOBWpuOl2V4L1eEuUPB+eo+1ozyCXzQ6njZ4R03sUF167QU6T4gH2s6DqAN1ErLpuYD88nslUWblWTnecLYn1EnPOgLjG30hWy53K/yyG6nhT8PEtkr/1ldYfCGNfet2TikFPbyNivEkWkIH+u1txMAmS92yCyItvX5KNhH0uuJ4kGIrRXIlfrK+RrB3Nza2HORkm1h/PkhZxBDdTUobtg/3OiD+XZ0BIyNYQ7BOIW2XJSY86bOuYgo5jbgf1x+1+oKVn60RrF4p+7qcTfuZb+0zWVEdGEU3dZVOFn0WEHd4QamAkTMRBnR4Pkko8dfmogz9cHzBF566Iv3i52FYPhlZZ04CKk7xn2k/yGHXh9Uk6Q3ABzCak+I5BtdcjfG+wjzwWyWJVjJ4+e2JGDPCl7K7thzhVGg+fcGXDOHt01stVjhmwUv9MIWc8H4Mkdc7ApspY8mgFfn3gTSjMqGOS0HPctMKuntJzj++fL4x2y5WY2frP7wSH0tPPBnTWzipcU+0/9SnCOJSJqIK8nQGbl+gTxyZVMpk0nJZmImIthk3YiVw3HIAVcjsCdp2wGa+GdkfXu8gYmZOgB2Q372+p9qSGbjX2xc07Eimhyxf7nqmbgtdiXfLLOwNMUBfvl+k1ItTteAcLjbOyXyGKR3YxrHhRf/z5PV+u4GBhEm3YQ6SmcX8lr/ForVy8kkx6+ekZWK2RVvj2Oa+t8kpHPZLODumnQE5UCz98x833ItRbHL1e6Qd4+v4GvFZiTetCq5HBNQqA6RQ98v9z2F2pKmf6I/Qztn4vp89+pqZ/9iLN1QldQbe6LKrKGoicP7fiA1NtPaMAvB+xPEvqid5Gkik5u6OPmNtxDPRtsGm/FZWRFG20YH3E2o/Rtvx0CGvpycX9jLgVNEhGxzueQGpmCnbzFXFAsQQOvsOYVj3JorUEfJEged2TFc4yauMZCD7n50UzmVHtGJuvORXZ6a5STTYbs42lfiOlsYjJox3Uv7fKEsBo7eeqgJsrF7gb8+kG2g/W49o42DZHbY38SPkfsE/nqCvzJUMOdiLkRf3kB3JpjfxHOqIFvnngA0r6reC3sVeLC5QBRBNi3SIj9R9wiG3vL9VTkdY+suM52D4ivLuby5OYalnLtLsiu7lSk+wg/b29eUqCfAD3FYQeDnEvURNEHyI5ihyxmPpQBwkmOx2d2O5XWLLz4ENy0ATUQpyUJX80J2BvHF9B9lpGrLJzBXzzGtX/7HZEvNXfw2AgLMUlWgkRypfAgSn3UVCHNVZJluwq5YYce91GznlyMC4fgnmAf5F9kzV+nqensR+y3/DP2URg/++mh+/18CU1vLWjs2F1LzJ1yw3PymJiBrE0kMrkpFfjdBtnDUEeWyasdSuFtm/Fx8mXWebr6An2ccA4zc2KTiV1k4F/3CqXNSWNkvg00CE5nWaTaG9lQ2GkquFY+p8HrCrW13AqYc+fn1KTf0XenEv9AcRQw9yQ2B6Kw5gjMviDLga9fiXNcfyBSuY59LTtIxH90NQSX46fipxLncKStx9sPOLJZvcEcaDn2oeCxwTmsHwuD7LY+fh6bTyv+YW+beDMNx1s/RGQ97Y2QaivYn7ShM/l+t5eIvhf22KcW2Gceb+xDiac0kH4n6PvtBHNVva4x99IX9qEoQXZeCk0Jvn+fUlYj9RJdK2LIly/sY8dNq4/roNjf2hbHJ010lZz94QuZ2cmYi80ns9IO6xTtYTBpIe5Rw5sV9rFsJlJu1Rkjon5HDuh3MuUbmgMJpc0WHtc3ckZ0K1rMzcaFbKJ0mNN9KhGVahdw3XFvlSu3LSlBQLbVbfTAp/dLNaXOf8R+q7/Qb/o7NTX9yTnVnTdLuKw2CzO+zIsrqcQONSU+9Ypa4aQndoC+6N52yB4twxy50MUOnnDZiMlH/YL1gcvfvqYD+0PTou8q/ZBCcdgqJpPyBIjwfM/AVxSZUmbhHIM+mQLzAfvR/g1Xa1GtkOUueM758TNhxBb8N7JUPqPcZC/s2M7aATjZyG7BDNmnMe4d+PyumzTavnuyGvhjfDA3dvLFFjWx8VcX4Kmi0kCeYn+w8vURMuONc3guY66VK+ECaVNMkeXeOF53vUohyfaiydYxjk+eDZiL5eotBlNt35I7KXaQUS5RCjX2HzkeWe86RQ9Q+bskgYIeFGhcqfgw6SRyiC4nCOQJ5gILxtyWhAhC5mOu7Esd53jcoSaeLbIjHmSJfJLmA9n8jH1tb7iZdZuhJsJ98RXxIL0Y9kchh1D/iGbQhC0QaXUsgL1CCce3RLb1YtGGzmsXNKSeUBP5NhwBBg3H/z2kPXlK2MdcM0NuWN/bmiy8IwX6XqsiHziy5q/TlCb9aA+tqfz13+/U1M/+Bqz3JjSgNU8LM8ykoiSr2cjrK2vct7yetORg+yWksSWKVDawT9BruIXXO9xUyENLx7p0TYe+uRjn7A3nMHbyGEI3RF8WEs0hin1TIdjusI88mtwm0Y3LOKdCbdzLBKX1+jZf1JSpVMHhhb57jpsWoimZmfxOUpuEzmoPcBz35EaJHpFnsGshlsgc51zzrol9vtwh5vXHZLcJzrHZTisB0PRNJlPMgUZfHSDLJJWy+Iy59sl2+LoRooaTE+aG6q2T8aZ17C/WHlmwPB+PkDfPNw2qZl+TyCq2UFwm+PmhwPG/urGvrRc4Xu2IxwM/foUstcJcrr7HntS3BHPl5SgivT6wPw2WFoK79mRkUQfZy/0KBaT5CdmQpzr2082uAwb4ehAsT5G1DrG/USv7Uj5d74GUeyUd960P6EGO7hDjfMmBL12Jsv0F3z9Kpxt43lX0xPlLKAld4uf1zue3SCe7eUt2b+yLcHXR43bn9kpsq/Pw753UilHbLX+hpubKj/bQmv/p3s/fqqmfzH4v+7OAZrIRKoSkLiO7y/oCRW3PxUB8jPuo++KErFKKyN/TAyPdw7UBaX5DE3h+bWs9rmVnW1s1uVY5KlEuWgSRIsuUDXVjk4DlU/RhQRIZnHNC+CBIwBY59qNkamTWKuo+ELwE7OjFDn1dq4sGKOxRo+FlbxCIhR3wBZ4Bpl6QfbJeeSFbTeaULWYH9ICsuUJ0vHWoiTuyXNkrJ+wP1hT73xznrJtcHOCUjvvjWN6ThuLr2fqBGohi1FwfNxEUQzpQukBwJWXROBA637cZbFf7K9mYhY19ieHnF8W3QdIhGfdd9AoNLAVZdkqxP6WXObKtYRxb4hElB+al2J+Wz9wgxkQLsD+qkkjbvY4elR+zcS0c2bE2s5a8jHHfx7nA12Nvwaz7bfze72D4mmzznCObvoYE/L4dKj556oS49S4Fr40lkwffTCdPw91A+XLRE/E8ZeSSHsfv8HXelN7S+ZX0llJAfLRwfOdVVhJvgjns7hfoMTqcsl+oKV39EfuRP2MfxU/PKWgvAmRpL1B+OAsRuV2wD0CBc5Y+M+z8dY+sQRcm9o258Ub2eIYbeN+sjRn6jUcsJ/Bb8ObVFDWYZBJ5rfwQivKCvpwfd4RsdzMFqORgH4E7zrFiqg3AyHMm8u20j6y6GtCnJYo+6joHm2yX2hPo3Mdznis7nZzyBHPC6/HnV4zs80mKJ3hiMjcZqTEn5N1QQbi6dFVwdbE/dcuhAH9/m44WgP3hu8Y+VBw87E+PL+Za2KDPu3ylmLyRUHPxdQghsqeDGZjdwSAresc5qS9bkSnKPiODo60hDTGm2PLl6KR5Yl+DPMYcTntkwe3IxvmskytGZGTnD8c5Hx98xaSvPc75UuAMwna8/vWdOleyWCUppFGPbNi/8efXQ3gBrT74enN2wXqq+PczgF4Mzm5KyFzD3C/m3kCD5TMzyNIZYoj4Wax4ztETTl9xDe0tEKpgt8LzV7FkB6Ghoieg/2bk3Q3IjkKN/SstMeeVCtmw+LwwJ+t8Ef0yTSmi+IMvOkKb+TP20P70nFKSy3j/zk4w2aE9ArIT9gGfbuYmXy1wzg5EyaBQhEFk9gzn/Ft9reH59tZieJ97hmUehgaY2k+rIF0g2+w+Ow6BUuIccb3GIFH7lSHSeuxjGwvn5GZZfCHSvVlFidYzay2v3gBPAefkVUTNXQ/DA7yth+d82Goq2awVG7IF+mqQCK1NdqrwgPC408ZnkE8iMt9iP3JN6CruHfDfZ88Oc2ApIdvtNtgfvAFzDqwvauz2PVyJ1eDnofZLFrnsOy05qysO9DD5ijz1UAN3W9hCrNYtZefLHufoO7EgrxLsW+6lVYmdjteLNhr2nyDDXNyrmHte8MI5+xSOqHF3lUCcjpp7zByJDNOBjg8zlsaHGbcl0fN7DGxSIzu+H5gb6z5pIA5cyQwG7eNYlozjTQ5ujzlrYk7vetSUy8svsiK8dBI4lwi8uBJp4K9aicThyYKLygXKHvMOyPV9t6Fw21YM1vU4/ssFz18nI1vWKub893Y5AD3PpzTgnxP7hZqSMYn+vaakuSqZxt//9zs1NfvJOZUIyhxYQiY4pwvBIeLYgbmbaSL/dNj547hLgSfNULFyh5qqhLkFNzlfV7E0Bd2K8uQJQSSNa8k7ZBvHWAXgLjbjdX+61YmoWhLw6o6s8l6gr87U5ANFbM4o9b1x0fl4f0FWrGQavErsNwXd3SHsADVah41Edht/AzSTpyI/zJF9tlvsM1AnGmVJhCwamXfMibnT0eCg4fs7A+YEXWAnD45PnMMa1bYQpJupGeB8K8lHGdckVqMGnAQ1VxwuDLLb84tsJ+kSCYfEBuaWLeZgj30mEDQCyS0esO+NLEl6AXP8m2IOiwaybD5fFQCTEOfs/FFEBF5CBPG7lCl9PB3Mwb3vA51eUTNF62REov741azj9Sj7gD9fX7wGf8dEMfgaC8f6kGELoAW9yV2pUUk8W4UQv46o+RWdq2RhNJirixdqXM3xePuTPYFT+hBM6gbj+ZsOG0gXyxZZPk8ZCUzMRe41yN7lMwNChB3m9vyLxyPrTvALNaXIP7h3XpKnf12g+q2a+tlfz1sk40PwJxPK87CziSKjjwcrA/tOEyPrzQT0XVgX2DcmEuZAZYgWdPZ9TaOTYeiWa2k1FFqOnfxAnJpMNj6FXHBwDsmXmUo+p7MEgWuKIosGnJNOL3QQfrYzk2JRACtPuwY79QPnpFNiH9sN9xvAfYpsFOyTnpjBcQ0hq5DdXlPHIJaFfcbbeTORhpPcIZ6AM4MvtM7kopGpJPLvCRT7CudsErYZOV00G/i0UERWLSYZeQx+AsHtPa4JjPsSysmRQtLnXxpUQjbug1c2kG8Xr4p+sr1DlrPEhFTvkb0OX+w/h++Af4/dJJG3+egBeNohnYjYh26lgFBr83D87g3Z5KTBOf8e1wSy9yBWbJm2EWmqdQiuTzEnJV1n5NM3mLvLQqwCn59sS/pgzkTr/Udk53sikWQvcOBf/UvZO/zbvS8a5monDxUtr1lNtt3HhDKwJlUgjPdURtVlDUH1wJy93FOHfMc1I265EnpGljlkoyvYT4cteo49QQ3/Ok1N1R/sS5eUv7b7/dZ1v5+tqXujzQDBfGIGQApC1hHmUlpcZsh6DvaFQuqQVRJtMFl/wTm0WKYESm+2NuOqKyVLfK4f4CYXpaLOMrsS5XP3sXO/0Hcvfoz96jjD/iRvsI9MvjjHjGLdQpSP606SDY4lz/gTip2Oc1T6IMusHkUFXrNGjW6XSUtW18aChG0xB7cDsk/D1ldIc22GuRFhbs4dXmCf6t4V339RsxLBnIh8JA+aT1tGVgttA95wUCj15JyRyxNf5/0R/1720TMybxQfgtfya1LlOeas5lsQhp8XpfFqbxNxq6ygsMPBpO9Ir8luLeTAL3eJBvc5st0t8jPIaY657FsCkOlqvMDkLFBjoaBfiR91ALz2UTNTghpyp34AYFbIuk2jA5Hfuxv8fRlwXn2ItdgJayjOs0/FjK/WEnWjBJBtta/J/PWrJ6dTEyAbdqhxf47smAZ7E07PzQQ1d+8MEns4fhdPrcjm4csmywhZMXPnEqUbN0POWPHteA1boYF8OP1KTanaD/alS//putC/+s3/Z5rSfjL73Y2jCvnjq4u8bCY6YV8tgUQ7jfdCTLHzvwacgx4zv2LQPTEHSDDFcxi4lhgdp9BbYdWMrGZhLtR9lhGPXhDpKIgV1bNtT5TSGyAJnPH6SomsNZEv2Mn1o0rp51vaVrPEnMsuBvYv74Gs1Cr8AsBuSsUu1q4mebom4z10ihjczi+VVPrxAt6qnpl8MzsYZKNe8vHLYN4Ve6WYIzpJQvCXIvad18g60pSjb78cHF9ZYO4O7YA58bHRtx865oajrjyATumrIHcxZyWjIdjvHo2IAIl9pjD5Ejt9gZ9fEJySuMMxgyhUkGUHNuZa76cQ72aSyda3o00uPs55Zo5rEo2G7PmgjQu5ZiOrYZNziLO5M4iWe8zJJ28dUqrNFT1kO4i8nruGldqoCexbH0q1WVOT48VnkJDxXvgZ7Fty7RIK0dkYsH9FmMPpzFzBO8l0kV7zHD99U5iQTNRXFfT9yyDyCj9vIWKf5cnKGZ/3cbHHx+NhTupHzMVfpyntX8+9/6ypP2Rf+s9+btJe8BUI/ZVO6aI7IL+fkBXybDXDXJngnHVCZBl2i77YpzzMkaOLvnh9H60qSSyjt+r+iKzGG8VkjzfO0a+BNg1SiLlkyLOW3NeHL9AS50wAKbJW2t2fkB4a7EfqF1EuyS93KA5MomyxQk0YxnDGTj1XzOAsaCWZrHCO8FxGjVnPvURyxs/gxl9VDMKpo5M92WUQ2ttx7fiNmihU9PXkpWE/q2boy9BzC/w1shZzs4ND+hOyUypHkkmXEwcIlRoAWn97Sk0JNSAX9xVqpGso/8SaToBwA1x+/45r/ziHpzv0nPjYI8u5DHMNiiSG7I5HmsZHzPn8eaEQBBN8/7DA37fo7gi8DfHzi3PdJtem8wGW4zVbx25tcrx3FSTpeP0JadOwSLgj4D2Q6IL8vLsSY4VsCtMINTUsU/SY6uIDV33sV5LhRCRz5ksoD4KOHrR4q6SXdyvwnfeLBq3Z6OT0xNzkyU2s+H2210nt7JClzzXm5KE+/br7fBVx/qNnvEjqn/E8CmP+k3MK27wMuT7XTb5zcuT1UUPerVNFbpjIelUrjOxhIs+vR18+Fp8lPGZbi8Z3pa8tYaFcx+8+RNYqx3vgpgnOoejIBpG+b3FNzrdbD9wVkP8TwDl7rJsa4sKZVsF9ahjW6jTeu27b2L9CF9lqOW1OAEIli4HaNBlZk2IFqfUar185+5488uIErlirFfci7F/GTUsh0Ndvk1sc2fN8HxgE0ko2mbBATanlQCDOtjLmkJXb5AZdgGw4auC5wBw7dccjslrXm9Tpx3vNH6sl+GXXmDyaaxJZXpUF+N0N2dAUs4gszug5AVqCyf3euZKDokUAK+xL/OIhe61tYZzzV2TfM8PfL731AcdfDBXXT5gT5z3mYipwZEfPxZ9nw+6Cx2uBLPf6FiqycoKsqV47ZN8dekoDyNLR9tBTvlu9rmSe7gDyS4LnY+fg8b6ezSWczUz/2x5diWTnZAkhDC+TzVoc/1ZcBcCPO2RL30h1YqmKhZ62lSmdTRe/7j5fRdSnP7g+Jc3+WvZT/ydpKh/vnfCkYi5yL3/3ZLkZ18IvplpRf49zNhrQ99m7xzm1CpyWWJfXEppVaplhz8vauuwSZLWylys61XCOVtG4Vmvu0Zdn7exKvpv8A2w6XlM9HdC322s33j/kT2lgWmBY4g41GeZ3UeSfBc7RhI7raHKC7zfTm4hsCM6RtJ6N9xkHr5bUyroAGjxUkx3m474E+Y6sqletyLmrl+R5H339pY338H0yg5wH34QijnAOYWk0SJ4JFJgaIJu2U9Qc7YsjMGn1Ean4wZwNDcGAvA+eIt9MtZ6IiicAK0gvcqfEfpaIRQTJZlx3C/boEdt6HQJNUAKM9+O98mfuQXKaY47tiowRJbvsIVAPA+W5qhvk9sV+lU4APSRR5zoZjrsSkucS+2pbFBI5d8MS8turq/jDSbDvPVCDUZn2ZvD5zvHntzB++7mF58NQkR2Fx8eAd9POxWA/PbREc+4LCGO1EVmb7HpSewqD2C1xfN47lcjiscJsVRv0nGrh/kJNSaL2o+tT2h+y32/+k9lv7dwH7Kz2vGLDc1ITeksC8GbjNdZQx37DWcMgdRJkD8XMsG/UDwMqrSJi7Hnl1eqd+xk8Q5IpO1TYF/Y8cZAFl6ghdXiWxNbiDmJh8RUZccZ1LwdZ0VVK7Edq9tEtMbkg++DLmCMqak5dJDl4+hPZbaUljNgM2Ss3XMwtO5rX5MF5Dv59h+x4Hq+HBdIQQ7z9tjgHt9jn0vHejmT3xE5evtCXlxOco95xI4n81SErapvx9fGSJ42nLSH2qjtAKJ0+Fa8K9P1dMxMgOt2eVSB/tJY8d98JhIrZV9Qr0TNYjiwV3LKhYvOtniFLjvu85TNq7FweJBK+OuxPaw1zjDFky6hb7cB/Zdh/jHocj3R3wZ2P98aL7VwlB37HXA4sPD4Tr+jJymkMKKpdVwWas4vIey0AuNfmI7JumkbEk5EDciNAjR9TZMlB3i/gXNN5Fayrd01EX1hAlk+aKhC8pCXByI7ZW0du2BYpvv+tM3FOPbHvPWXMxV+nKUn/EfvN/3oc9b98ovZ/15yKjt0Xslk4N4P54lAT77Jj4Mo31eSHL+bS8Yud2Hsv+oqZc8wB4x3iOZwCakoOjdJqavRZejZkk64T7AeF1+0hAT6Y/CRscc65Xgf+Q8E5gzaL/yxPsJO/dorIxdNJtSZNdwFXfSCbsEqPyEHjKf5+L5vc03ZAtsxfAF8HMuXVcn4lG11IIdS1acUZx/60WGFuZM26pXRtYb/YbdYAzPpiJ797e5W8y24JdHcf1wxurUq6qeABjNdwA3J2DOK63IFE1T+YIxGOL30HE/DjydMMHjOtJv7K0yGJB+xbhOoO2TwKZOGjjhqRo5F1z0dkK3Awl3djTgzq/QjBAjXFvJXjEGVSbIEuKuw/2/1LJQ+xOYBL1ughc/6SiD3eB5wYJ+yrbntEz3IKZM1V3JnstNTw/QsFNZSi5gO3fTGSfhTkADD6KpDGawv5YSVAeNLnlHaTSUmKOhAgjxvsg2WdXLEPrrG/vTX0gGeatiRcKisI5QE9Z10I//XbKX6mphTpR9en5v/cRrEw/yflVJAee4Ak08QgEg4lcTvNh4w/phWTGswlrR7X8fQEeV7QMQeE72kBr09Iqlg795nFa+UEbElG1pLGfmDdd5BnBDXUWrOMfD7bNzCz+lZBoGGO9dJ4L7i8wH50aj6SVcnKGeJDi3PwICNb3YMuATd+SBVddDuHONc3zhmHoKaIm2K/mCLrxWw/pay7tFeyTVcc0sJszWDboCbu7XhfLto+9sFgLxE+HA1wlzfsL9uzI5GTiOyVrVPsN8sUO/uqEXbIZt+PyegCNXPgXx3Z61qLAX1qV7IQvhqE6bc3WfHFzzdfouewnfsV6W2tI+tuLuhB0XkYWS+vSflcHYDNZvj+0y3myHEm2ADT1beifYDsZSoXB+g6RE33/rwn+9M6R037Xxqw6ngl7e2LrPk+vUU+lxOH6JcBNfVcfygN1ikjB69xIKPLnrI7oKaWW2ECMLfm45rOOyORnusQ7p/N+CzppiTxVgHw2yNywzJ71URZYV+M4j2y53kp/NcvfvqZmppOf3D/lKT/IXuT9J+cU1nQfMB1JlpFDY7n5PVcY4cexufy5FvsN36Jvu7JIXZ43URNlXdlAt4mJDRmcR9ZQVgUEIsFasB6YX+JLujLfmR+K64eYuxDvtVCMu+xU+ci9perip3cnyuKyXfyp7fU9aUEZpfo89M7ztH1pYkhm78l1Jyo2eS5f04gOCKb05mPfWIjKzFEwwtzrj9gbjKPc8AIa03mC5gLqYL9KDmomAOBtx9Z57iAYlJhbm1sZMX0tnIhWAbjntkgVQmt11uIphMsRMI0I2RbHeao8WtdIY9pJZmph/H57BGyV3FvMdfUxIdc6lEjdY+5PKwbCsXCHGhwDv727GbBgfQIA2XlC/vT9JhswO2+X5PNVOyDh2HYAzzHtXNn3Pd+XR4z7KP8a/LXRihJEmwnmIvWu6KxhZq6GsimWUQ+Jt3nqUOK8ZqtKwbYr4ob5nB1HXRgWzx/AbHw/MXdd45srDxFmvZaRPhlACj0OXKDf35dSdc2yIakFce9WcV//U7Fn6kpdfajnFr8IXuT9J+cUyvadUDJSUMNBXlELjLHDk3H+4O0MZc84ehiTmg4p+QJsk6pJDoU2YSYyQ3FYHXNDn22rTAHhAv2he2S2/C/uPuTvlWdJ3gUfEEuZFDQpQOFs5JYgOwYHRBlFn31HfVb3H8v7qfP5py+3+4ljzwImJERUZWVxUf3L/ce2dZh1TCoyDI6xNQhRZ4/2qI3l5QqkucfrN5cer+r0C7I67sGPGaKWhwrS8R8ilFtWBObUwpWhZx5lTHxmTQf+hSaUzXjaw/3p/6WLvzUoM4cRxHaUw6hjdgGnvwb7BuWP8ohpW4I//Iypg0LFyLvJ7OfwY0jeGP5+m3IjfQuc9Y/YGB92+p0/jQFd0YjPWb39DhGTM6gvdYP8Nr8ckKOmUnIEXd8PUs34HHvEOB6Xw6e70bentLkimNnMpkyHusrSlcX+NHZSmivD/xVtNSA6c0PWvbii7Um0Q3+aCr6rx/yxZQ8RW65a/U6Yw9jd6DA3neSM5QnwHDzQg7QvY/YtRzasVh2E3KgJ7j7lI8O+zxy5ITiWUpubEM79vbKouB7h/bM5D1uOA6gDfexlMGwghf/Haa06Z/qKOb/kXG/v42p47yDNuOabvBh3Drs5+8sct4OeGArxo6NEHk/SE4faJdhQ0yb/SaUbHpDCk56T+b+co7JdueywcM3PLd2263pMrl8Dc5CjdjDdSs6/3bwY0ULHruFpyu5qVijmHrXxqRMT8mdbwVvqIcNW9SpR5CRksSzRcVYVt4nFCZDYPY72hMzw8ojt9IFzxkNcoB0duCPpnXGtSN48P6AP7JKX8LzbMEDlgyeS7+ijtsUa+8HTXogf7qAdpPkScOCdbqmdPTquLePgRnAXKNkl70l5yUhz0djYOrszOC3Zlf4IanXkfe/dS+5mwEwc5upNvGJqMF1ztC8O3beETUXMeaQ4PzR1VtREp7gfx4KeGKjnTd06X/wYzdlfxN18AEl17rP+DgZOsy7uROy8kmL51vh+RN3tad4qnWZuyv2jJ3H6oas2xX382V1z8rpQ6Nw4+mGE1YDYodfgJygLcvM8TRo52KiH8mNO+iG47EWOuQ+oOgbQWtP2en2DzE1kf9UR7H4j9Qmzf6y9ivnv4ZcBKTknowjMfYChtJlD7/TN43Q7/DIliZBzw9HQlud8RsGxdXILppxI9M2vIjSx//mPHP4F/27XNG5VfrMu3XBge12dklx+IYfK37gsYEkanQ7TzG8W/UpzLHySuh885DXlZmoO5dUl3gn6q4323DOnlqik+McZMOZi7X0Cw+f24uJIrmOBv8Up9BithLW3FN0aLPHB9rqIq1/Ej8OELPaCjwXFjdcjw2hFafBaQ8MyPB3jz20WP6uVhSMog7aNkdOcK6LMV0C/kZMKsjzO/U4Il570F63TPDauzpRdD+J3s8fnL88DC3yPKFtN1/RO5lVW+KWB20YXsEjQa+KPcnE3jWnkbifDBhOwjO+Xy/BG2b7uFCQneCPwmF3YBmH1qR52UjcSqs5Uy34vYtbAPN6Hs3Z1nutKWIB7seYTpAjCh33uxO9BqT9EX5wko/JCamE//R34LXZ+UiBX8Ovjd57n6n5dkrW1PlJju2DF/8dpqZ/6vEiL/8jtUl/G1OL1KvIe6da5hrSYMOyZgUPXTxV6Hf9QGywfB3Jv+UfwzsKbVUnwxElA8XgfrKdH0yIo5D8RKxZXKjIm7aTmvDMB+Tl6XJ7YNtqW9DlcuyBEQ15+3VVE7LPvSx5m7lVmEGyi+iS6V/J/Qjt9XucHMTIQxLbO27H7NsEGv7/B+129fYHtreGDvzFRMlcv5gemJ53Z3KnaW04xyEw++5OiOnoDS0pnSc39rhAC8VshLyc6RBrulhL4bxXiLGlFj2Zf6gYeVe/lRzVRE441wOV7H7/5s7OAKbkYamQrbVd5s12eD7l6x0pelt4nm8+kdmvfcG/SQq0rtmAJ/a02lA4PuL6ehb1bGaojKxdC/8z6METxvW3InqccL76rRHjp5VHaQq/xoeL4YG5GXgybT9N5t5pO2UTUVcfBCtg/jvaTdnzpa6ITw+d5EkV7n88DlXkIEvj/EvHDZsX7oiCh1saXr8PGQtn0I7x/AbdEJ73Djs4GngQ2jfD+x3Sv8OUIml/Gktf/kfGKGZ/WftZA72kcxTgN3nN8Jvs3ceBklKs/8ljxOy5UffkhRl+w3wFTG3LoUrR8GEYl43db8zR5wHtAnvE+UWBluq/Z0bOTu8Nzx6VjGnzRUH+D37MPar/208KvBadZ3LG5f31aX6jlcDU6ps5hwqYOHa7M3jpDp6JTGBKnipj+Asb2k2b7YFpMd/itieFe9cQWm/w9Wyy7o6Y49TAG5+22lCsg/fcwRD+61DmOgXx6Se53wxa8fP6bcnV3vAvMykSfZZ0Rul52nL+8CZir8pApcTfvQ0+gbNiNdsqBOvUcc528EP/i1HHinrD8V2cr8anI8W8RMzGz+TAymMKrfdxcFxtcT4/nZdkDacfCTwNnui2KaPEWeHznx45LDidXPijBv5o8uwYM87JmGxfbYTW1MZs8oLWS5jcSrxZVvCr16VJ53LacTfqkTOuQaqQp601g6/0ds4sAq8mu3Mh8Q/ChanOY0+RbPaSM7pHxE600OlieT/unj7gxX+HKflPPV5k4z/Si+xvY2rMuoIiNRxL7k30KY2r3Y7OcQoeyH6IWbl57ciaETxyrx3EPoahQvFLXUoX0U7PXF5Cn3hlg1f2A/gXe/Vakp30iCHXDhhr1ORNTrVGzKRX5O3Wf4TEN6Ku+/Sc3cwo24Vkt8mX86YEJkaD/9UN9L/MeS41mS0+wBTfj6DdglXN2HGq25ScGllyH+spYysH9sU6V1XmQsHJ8AvQRr7XgfeKFJiSw4Um9h38ZZw+scM6/thQ1G6hTY06itnk+FiSkwat4dRj3H/RujJdTo9Xxltbh9bNSpki5BRoPwNaiyXpjhLbwPM0W+QQ3g2Rg0YJ/FUmap/ST7gi5yLjuB/sn+x3Oi0o/Fbi+aPagbb+GZRYc3zuJdCy21SFHzwJv6Zcuzmzh7ZKadk0hrcsS5llzm9NzkDUCN81XWbPD3KWt7M6w22LSQy/6skU2PZYAgHF4LVDAF6NvsDU0AUmq5MKnvMn8Gv1s4a2/LQaWVu8H6+gbvMPMaXKf9J+7D8yRvG390nM3/qbzndnnPGfWMvx2YRbiiRd4U4bxIyVP8TQpVp23Ik2wNR6cJaIS5elFL5e87nJpeGFrJKBV7xVXbD5YLkgp0w/mWcttTmjSntR9HAQM/MH8rZn7gKyg41scKZeY/OohOC5+/1ruGYgen+xkCg6XH/QRmHZs83XHpG77aDdJs5+zhbFi8i9FNCOMz+esyqEvwn6MTA1q8AbVw4/x08v8J60mzgsmwFT7scRYyCHhlgpq2vied5zvsihvf43B5pMPGDKsICZdabIdA53L85DU98wa7SVKP09WslN9tBa9Wu3JSdLRJ/XUf1ki8NrT+ddAD+0YgPG3sWPkf+OEMO6BP+023VzincL+NEHF3O2znJJvBTzfc8eMR5oZ05eNfkYbp4OpuwXmwr55qQG5sqgZ/HqtKJ4EbTwg9tQZpK0Msg62q3kaQ/kjGiylICZxThzF0zso7g/ypTEaYEc89N6pse7DfmuhuedibUf+m8wpth8w8/Nxd5E/w5Toz/1eFGk/wOp/9stif9/FVMjXfQaviVjzq17A56oug256wsM0/Y1Fb3Fui1dmg08cr2qp2y6rn5kPefLzM/az9TMRQ9GGu2grcb25MmelTdHzJnAFI+LKTM0W/SxXSIGdQmYS8X+uuHnKIH3FsCUPE99Oucr5O11DL/SyqpFYX36GVx2yoYlr6NKZycWWjCC9tlsPYvO2kUWdfPwZ7PF40QX1lbcTYTfmW0fJsWl++WOG4MHdjMx5lBLuN6piw/MZtWKPLuHv5EyxLjahHMKM95ITnQEZu6br0Txd/EyOH/rjM1H2x85oxB+S9LBC/k8BM/FATBgvOsbe8XdjmJLRcxmfDpl7b0yKM0qYIZ6nN+1uxnFj83H4IN+cmDm4Dcnbx73eL7XZMMevncm27DEnHOWyKyNB+CdWVhLzrTdNuz42sGf5tQa/HPQe3aLfguiRQzeMhP4o9o+/cgdnfH77aupzHaDO+7/GBfcXRhaw+wv/B0/XfF9d2UPf2WIMRe/+P6v/+D0H2Jq/KceL4r0H+mX/rcxdXCXObnWRex/dDjIjLTHmtzQkCE6TGDo9YVWSowa2qc8IoaH59eXvNtgyQNPu45Nl51dCk4teOUkYm5y7GbkDWvE3KPzx+zdlk9KxgVi6v1AXl9f9QvZnyv8UR/NfHNIYi14Am3iDl77htH5fKLEGyCPKq+gYJ4MP3ORQ2i341kfs4eUnsg7ir5Bxge8Vv26I/GvVBlOILTb8BUysYc1/ErpIYb7NFEpLB7QOoMafnBJoUnWoYK/u2XA3OZ2mtNlTU3Gx0v4k9e6/ZF/3+YSnyfwI9+R+SWuL8R8kRz57N13awLou8ydcmhHXnlbotcP13PF+rKJv1pSvPl+gEEVPGINt0PyFauTeFJEG6a+hzNK9t1H4kWGGM/PZ2jZSQW/evm1PRAPTIffRZ051GgFO+srhltWG8ndb3YNk/ePOXH5CP+n7HD/p8Oqp7NxGMOfvRv4uwD3f26rwnA30vbJeksHLy/FPiVNI/pbkAY/vJ+JGtzD4B/W+yli9ez/Z0zJ/5H1U/O/7Ke298eTPMZHkre9xj3LLr8VpWwFHvhE+zHT+7Pob/BBnm5utcyW/vBDZD6WRqDPZmMz7D2H0s3yx52lX8fsHQMmfgqx5sZXSOb90nySRR6Otznyutk+XOj9m4SYyC3HrD6eR+HWQp5XR9BegV4d6PzJvxmv5ODJspEpk2gmzR3vvJPZ5nw6kvUuJYnvbtB6Nyc9wP9sSmjBATA7PasG2XTsJW9ygtaJaKCSe7VxvcPxwBh7nBhdTMGjaQLMXef6jMJ923Bv1+199h2XwFB8zzNPysspe3h5T9zpoQ13V2hJrRmaFC4O0MKZAYytlh54XVc/mSuHjcy25we0b6Dh+q9U8OAiH1JQpsBghuBh90U7pOipfri7yyJo4/ZnURy5Xca7S9swFh1/FNTXmrvpqizgX4cGxO6gyVx/Ej6ZFp5nZPkbwVv7/YHxqejLG4q1M3kRN6zf37+UVpe35K2L4Mba+gSee+miXtDToS2/uUKpfuszp74c/2G9nzKR/qT9/g+ilP87VPx/DVOLv8xTq+HyQcFEGYkmVoeGfW+ImeRmwO/c5+CB2QNaKTkY0BryATE8zfWOgkG5kIKbNZPNs/3gFO6Ur+T4IiaLZjAga3jrMmcsFT076feMgk/YZV5dAHPsdIInf11+kmePrwCnsnPJU/Pe8J5fePrv+XUg6x6L/naP7Y11GrSMr4saXPkY9uwx9fa437OUOV5YNyyWdnvioxMwtRBzqDOCP4o+cp95bFyL/oADhbzL7ct5Tc2cGelwSdat/3AH/m7D7jfEfPoRtU3BBJiZhduekmWR437qcsy8IP9QpF4ayevbiFioAJOhvOoM59Xuicl1BR6oQlzvEop1yqSD99w5jnunxvmi+671GgKD7ltg6LsYwM8tP4YXBiF0QOKdyPZu0AHDXVtAxC6+eJ/HSuKaDkwkjr6kYBk13H1v9Cf8E3JWOF1Cq2ZH3L/C1I5cRx5x75AfCjbefnH/kfuW3IVVxuwjVyY5jxHuJ+nCMWuuX/jF1xLadL9p/2G9nzL9U48XRf0/LTP/H+2X/rcxpR8ed4rm8xHn3hq/yWsBjx1dxpLk5vuoZ3szNckbjaA1mJgjHQ/PDYWncJH5xdPqTV89n8mf/L7w8BH0fXdyp3T2Voih6dHv2SoIHhTSDcdsCsx5txenYLX+ZZ67/pDJ5z+HAr7rDef4AI/NpmJtxCCCv3q/tZgZ3f1HUQHM8sm8aljZrnaIQVkyHKmG1lMyT9TsGmXmdT9gdjjo5uQHrOfudQj/1UqaTKBA8NbWmEzZ1zotyT7foLUsD9rrN2inYj6rltzTAJjZVsBQwAmYcsS42/6Yd2TtLk3m7HbgtYu7NMjd31vJ0z/RgSkXMYbQiXW5kQWeWMYKMGq/gRl1g8/Vx31KNHE73E8DnojGxwkwneP7r1do2VTzjtCyFXTArU5u7OwHPcXZFJi6ibr+5K0u6JwtgSl5usP7eCsD8N6v4Q6fQMupQ9G3d+OODL5fN0/2WyYf+DP+ztz1UHPYR6yXcn9PaO9WEn2o4uRH9Kzgr15ibc8/w5Qq/anHizL6P2Xp/4+u9Vj87T3dRqKGdS+NDG/qHZ6MP1YGJbsG2kxa1qJfeMfgb9zWcLMO2swZ6jU8ebPIgkP5acxF87Ip0mbfzHvIyMt12k6IK0/k8TzbNCwf2HdK/aQzvPYHHti3yzO5n90vc76RdTAzBzzHozX8R7+JbqzU9S1d8l+f8UTRfDYfJF8ip8H1d+muYHl53pLXPn8S76GhWPiuthS1dsnd0Qr+ZjU4QRtVTKw3+lVjFq01ibzPC5gKclFbtA7nFHRifdLUA28ks2QKf7GHfzl2AjOHBfJ+1D8lz3iXPVtkwBT3XojpTQctuRv+FuAl3nJntZls4G+Qc/zeAab4FDE9n9tDos0FWlcTPOjLiwlFPwMY3Ame+OWJTu6mgNZL97qM5xVj8ZGoQx9O25gdA/sD3jGqzNVETjm8z3MKIx88Ki2qmGXyYkpWNoNWnSxw/6W+rCmcIIS97hTf2FxROkra+5s7erMlxp66QXH67aAjQvC8N4G2dT4PMV9YD/5hvZ8q63/o76eM/iNjFH8bU9v6dCWrv6qSo1iHG7vOoJ1sOZK4t9REfRp7GJQmBUAmtTi+rn8VeCdYcP+nidoic0n4fP/lblQjJle1qZP1yBAjv6oo2GL8vcNz71uJb5aRw5JPaJOjL37A8HS2Md/33RmYc+A/6knts7Fz3hCf3Hvw3KR02PEWIAYOYq14lVdPVubDDflM9OKabKD1bmJO1PcupcGtHXiwdSv4oyH/ZM5hirx8SAOxn1UOLTjaTGT2fe5mcHdqx3kagjdsGznA0pY159UTGOj7QUd27z8zV2nLhnXWooVfchvDG1rwQ1QtgUlVjL2H08mcrRXwQLyhTuI0xvvL0nJKTr+C9p17EWNjGRhKXo828zalmF8KyzGF3QY5Jjb1nr2b1Z48T4yBqKKG+bcWvHgLK+7sg9JnBx05IlymdeZ69s5ne/pOyOcPYGw9Qc4IF+eKLnqqcj45xjHbyGZLzvHzNnhQlwe2t09C627Ai20Lnt/EWk/nsyTqBfP2H9b7iY7pf8DU+D9SR7H8y9rP8UX9HW3VzBv7B2iNw2sOjz0EDzQG/I358paU5nKTcbpMbmxk70qyn/rCCPuFVZir9dkiGvhfw/3V+w0zJolG6b1oM76++U9mh+WNvMJHTAWVwFyztMj71V/JuytXZo5k3SZvcYbef32gHSvWrSkcF9AmGxuYWp9ceHCZ4K9+sNZsmMG/uP77J2qLgMFDsYKfidwS/uZYO+xQwr+4wBTnt3HVs+/AhWe/Z7ied6h79nIGQ7JWd8Q0bNqYqZaik3PzasPp3sCMPAtaiqPrk7uPe1mwq7WAtjKnteQYFvzZ6NHNyB8uGtG3FsfB6GSQ9TwCQ8saMb0fmhMK6kHHPWMDbeYz8T7SLzCznwHjMYnaIb2B1pM3YcPMC7RskqngvcUwIbau7y2d97fKgPQMHDbXyyHxqwkeHYSVwy79QqdowmrJG7x3MrsbXkmJulYN9zWb+myZaw0FtvyS3FGlbdj79VpQqu5xP6GsF2w+un/I+om1I+tp+w/r/dSR8of1U4r2H6mj+NuYMhP8kmeLq9xTg4PP1Mib0dmVwANWs4/Zzq8W5Jm3hvO3mLevo9ebbKWeS8HR+DzNazA8kce7r+Ft5tBG21gZEy3WiKGuHt9YM1xcKT4kOL7IwNyzWJ2I99oXPHOymPlbgOccx/sYzqWHdgycakXh5fKBf1oHxNzvF1pIufSSU3YhtM8vXJHV2OC5+wG85O7UFSWdVmRe6O6JSYv7gNL+AT/z7RCzz6fyJT6cfCTPXExEP4uvWMc7AW8+d+CN6LQYk73hleRMF8BApbs1+dHoabiXUflkLlvUFC2kOuOqsZsynS/EWokAOUZToOWm7Iyc42vwS81T9LNYD8DTZEL7BiucP3a0MaVe3xp88N01jEemQmSV4HE2DJ+suOxEza0O3mvEHnNZoTTQjtdS4oMS2u0Xiuf5TMCjbrwjdjp+x+Qe3Zq7YbTr2dM6FZSMR2K/4c0UnpWbNaWu9sq8Z7pl7LaA1qUsBC+bkf5kel525MQcvPpujs4/xNT4Tz1eFP0/UkfxtzG1SpYxQQchz+mv2IHHR170y9mP85cBz59f9DnZI68Ra8eFtno9XuT/inkWgkFuZq8+jvDUW/gV1YfnXyrbEdnVsDU82SpubGMnV+T1BjEzr/H5Y/w7Eo/1L+fnrzU35YtnwY+J31g9RcTm0sqk83P0EWvstgcml8eO4m0Cf4W85rPpJmXw4GK+aexAS+qzFTCmfQt48id4UP2fP7rr0DrxAZjaGm5P3kjMRz2TumD3GNrMGqjgzTyCv5hcj2NKGqvKHMeHFjwiX5A7/2SSu1ZEP43VoiLrta+5V52htVLvOBXrohvDNetQZqfVY0GB64m69scBvFpoGp2vDjBTzsCDl6eG91EX8KNrtSqYP20lCsug5TyLKuFfRX3iLmoyzzUHGzYD2+J9mCX8aQrtdg8GU3L7HXj0ewkPLFnkY/LToDbc3UZvmN9UL+LyXcncSokPTJG1ioJ29eKc7BK8+jrP6PKF1nQe9e7GpLkNLWs04NVdNviHNbSq9qd955XJf6SO4q9rv+krIssrlIwPPg20xw15OM6dn+HKOrQUnDn0fLxEDGUqYniivnJKJDbP/DD7xKbtdQfydKXnXsrhmQP/rlJgOMjL2daP2Y25KcXlRvixTc3YfpzifMWAlnssr8DUe3miaHqFZ1/tRZ3BLjWIdkNok7m73TCl3EILJU/4K67s4K9a1aDosv9mjjYTc5750KSoTAr4v//5oUrTyXN/Xeb2m7BgkgvPf5G0T8blTwQ/prgTCkMR09oRmJPTQMxfyfAviQPe4V+7IvKvWebAT8VMXQ5Kch5VbXD4QpmZWj6hxBxCeykBeCKLfnO6MB28V5V4f8cEPH1Zi7kH9X99lzJXJfv6biS8v92TeZfBj5J5hJyjGIjx6AutG3z6RuSQI2NfFRi2n00JXj8BU2dNm5A7+Ioa4YdY93xTRuRVcSW58RxarnqJPbnnkQKMsubADrVZkDM6vrinPfwxe93MIZ3zDvfH55XQDUlNl+MO2vdzbf9hDa2q/6nHizL5j4xRGH+7NmmzDMm39sBUSYcDi7UWeXxsfxEjH8RsMAHGzrOullzLBKayiZ5Bu+hzWODK8k1nE+6Jv6ueu59DNWULL1DIC3fIuztn7LOItwmlDw8xM9PCqeg3tyf7V/SZd3h2Y3ZTuiPZyxR6/7WHNqSZbpD9cjvJCX0NvNdsG3Lvu97wEj0kVjVL0aMkg39jI2jNh7Vk8Cd1YfD9Czyo7xSNSIPWcVcraKvI/Hbk1v4H/suvb+x+z3U6/xh4kw8Q4+o6USjcBJXBTwa04Do6FhRvXhl3mr2Y39knhWhrVEGLbYGR5mfr8I86tGBnQst91uoMGFeAoUjU8beTFn5p8UNOmbfgkevWVShWk0asn0JMR6eyp/g4ayTH1EKfNfHOpPj8a+CfNsmcsV9QUki/0vB0FdqNGlcH71wFjzYhYwPKVYqHqyrjugx/mcrhk4L5QTFca3RgzPzifi/75cvguTuWmTsSaxBnW/DyW8L3xZu8Il8S9YKn4/Ef1tCq0z/1eFGm/5E6CuMvj/vN4nNAzmylcGfDDxvo+2RCsTX4Zp5dgDc282BIl2BfZ97xAL+ib/UHcXaeG5dgcHVMr4LHjp1Tb7jdbTdm8c6W4ZmF/xoPxw67HrYxnSsHx0UPHkhOry1iXNQixVYns9lqeIAHN6D39+cJY338W5BzZmK90g3ahZPZgOd8aLfhWic2MOHvwtWpl9ztGxhin59BUG3A1Dir56wx4DfC2IbWSVbhjW130DreW8wXfU34waV+18h9WI3YJwP+Yrhrcb/rHP7ltRBjzYPtm4LhKzMcX4w7pkHypjD1EdMvE7wW7u9jcjZT+JnEgparNOScy94G743rKWNRI5qqVBV4aZvhcyNSZLI/ok7jIO1ixj9irPw7wvtYSpXD3lXHKP3KNXKYInpn8y8wbNsF/JakzZmitbjfLq24tzJ0xpoE1/Pla8Vdx8H1Xqs0I4sfZfgj/TBns2H7InBvjpyljxvkwGBK4Rz+lh+GusOc7FgStSWOiy75hzW0I2n0p/mp2X+kjuJvY+qzOflkvX8KPLSBmBjpyMOcsi9igE827JRup3RJLogh6SQwFi7v+E3imXSZGjPHnCRnYGQufSTnfYE2SqKtRHRaI+8quk/s0dwj8ncBjo0Z/Eg+7TbExwm0nJQPG/YNdntK3rPOcD0xThZPT3Oxr4UY634VU1a4C/ibBP6KB9/dhkkmPLd3e8FfZRIwVMrgrWTweUteLok1e8MWWm5aQuu8f4IH1m1Dwc0D79147bPrs4Uf+ZZNxp8+MFc0iQTt9SgzPhxCSw2N+4ucrfeQnN0CmOLt4EVJaCGGl0NgcOHY8Ee6At76Kfj/NP4OKL660HJRjZhm+1wh57XF9bccfilrbInOhtyAN3T4we9o0JLdhjgOWCj2RDgb5J6+yFmzXywzIwem7dFF9Jj54PmBEfi9l1wZHh9tp8x+LSS6zB+V4ahx5TN12N3hb12Z8/sLoNZqLafo1+TcWx/HBYu9I7Sjd8L9Xb8VMXOugcfwfgzP0Zt/WEM7krU/jVHM/xt75fy/lVH8pTlfXb+AJxxZgndCTBiFqZF98L8Gb77wP0EPj8xtDj+RXICxGw9v5K5+syyovBmZ14u6oSAX66OGDbTR+QG/EC0HteiRuYFWcxP4tXgDTMn3ncyCz3BD1uXQG7y4nApmlvqOkiJvJYff9Slb7nYz8gPofTdQ4QdqN6noUrof7tirasNe99WMzsoC/k36Qkuext6C7NB8Z64xx/8vnCP8C2ltxo8boXXatqZw2sKTz6w9/Fi+GJGvNeCNeVpB25Xmj/z5uOTOU4zDXcZ3+MXMfWR8pMDPzLVBTtZwBm34KYAhLxJa8TqHv1mVYcwee/AAx/Uk73/7jlz9BDySFA13+wjn7/svMHuvwUOODAyNgrymM/wZ7m+OGN8NH0tKDaXO3No69MwZA9PhG/7QnY3w/NXRHJHzNoCh9qxNWbB1f0SG6OFyeEML14fdjZyh2BMuUuoxo1X5pMsnzLl7sP2n0Ho6pfYOWlM2d8Sa0wI81p9x/Emm/7CGdqRM/zRGsfiP1FGwv4wp3jw8kRflzFXE2onrwx5TrIueI6ybiH3ZlQl5zw6e+PcAxp5ll1IQb4Ap+zU7QA6t1uQvjA/nIx3aaKcHX+T1DDGyWBcHpq/dkJzpETGV+PD0o+lyRRd9Ct4pdumTfcePLaX3JfT+yYV2fKz/N0YSQO8nv42MvJ+UlCrZx3A23o4x6WQPKLA20JprBbw3NodzYFh/c27ucPyNc5nCUd9y7/hEDBltC0xK0447Q68m1jFbhVbsGsNjHvJ8mWpfCpC4DYcU+JPjcvAk/5w8DP64lxvW+8GTHD0Vvb3muxs730qZaLUHb83dnc9yfQEeSG5i3O4+GbOBq0gUB+BpXq6BuUQ/fslTluAhbwvt1T3diuyirjl/y8gR/itcULr71IZbOXHD7J+b0zmLC8NN1hv4zXShUjhblJKjrcS65yD/UjSYlpxXUXhgdaZfKdRELdmJT2TmMy2jIOmewDhtYtZNBxp5rri/L9sd2Hld5shRfsOdeRX/w3q/0Uj+0/zU4j/SM/NvY+rp6C5Fxhba4erux8zwyhF55w20mZ4h71crE57ee1aZVyXQZkulSyiV1zN+sdrPxhxtdysKh/Qx+HUPT+46bU/RGx7eveb+hg0+35CCzQ7HaQJP7+Yrk1Lp+AGveKeYhbvzRozdQ9+rT11mS2MwIH4K4Pm7HTC1P0Cr2ItlJ7nTIJyz2+A+Jf9af6DtdmKcrvzNKCYfmHquwIPD9i7Br4mx65+OGJKMbUUBcfDe0d8fWMygzZKfVEvu10OMD8eDnuI4gH+ZrsEr61R70Dk53iV+skvGXi1i1L3n0IZHCRh0V+AJOx+Ct5wL/NBoetTJ8mXwnlFGMuOL74/S6aqWPI8Dc1N928N/BdDO7xl4pbsFBQWVmA/LBsgR+/I1p+QidAB/H55sc26fxH/nd+Y9i6Jn6TxR6Vzf8P1FpslM811cr7shB8xf+H9vv0tJtHPPvIeo0zfu2weFQfTMPD/fwK9d4C+jNgdvDiNg+CPbT/LWF+SUq9s0/xBTY/VPYxTL+f/V4O//yTGKhfyXMTXPlw45J/C0lz3EeqRVoFLU5dBmnYSYXd0UjZzHuOJ8rVdTJstdTN6mmBkXxmYbsws9ky61+UGeFX6jofuHYotq7nSjDWP2+RjQuS+Ql7e0g195wpNfppuPWLeaIub8cE02k1uDX55hzyTZnZJjFy13f+a4Z6vIfVOU9F3mbp7QPpN3OSGuN6JOogzFeqNgSK52ehue7VY924ua2/Q+anD+GP4rVbclxe1OrFXh9YY9W/ibSBP9AGc7HTHeibH2+AT/ksjwO8NA1FJV7M69seZPmS8wFlUxeOFY7hy2vIIn4kkH7cVMYKSINbyfZgxt259qxPSj/ZKlp3h+z8D5WVLifbxu4CF5qm+Y/hDa7pJVmXPRkCNS9TWjSB9Wmeup8Y09aZHh/dObe2nvN/CTYhzVfpfcdVdaz+6m+aHoOhJr4zX4q5cUJoQbkqATun3DBp17I1LKJ3eCFfysdUGODM5RY7iFAgweb4MM/rNDjpOr+B/W+4007U/az/hv9Mz8637qdqk4udZakhxnhzw3D77w2H4JHqjSUGatUo7p0h8r7pW9PmbZQeyjEayG4IntFZbXqoApdYOYP7/gyYdZ0NFls64NJ3oVc2bvtj554xwxdX3Dr0j7pUHxpwcGb2pKzGs6aEFVbyT3PgLP3TJRz2Z+gDGo0IZlS/tNztnquPd+QfvM5EAneAX8f5eD9x77doAYmbwkrkbQnms9gZYLPtA2dEMMbdYlPLnxbTM3CvZIA2Yrib1LgfF5VB3Y5JTgfl3RI1M5gIfe1IqYZDfJe0vwMwcbmHI2DDEtqfA/p3n7ITfTy8wdiDGTXbUYU6Ic4B8PDmJ6KPYGctJjDR4Y6we2uwNTaTQDDx0ZeEJOzYyszR489xogRzwzc0jJtRIYy+KYXQnfF2xS5IiTuimYcVNkYF70b6dzAIwV4v3uF0XmqCe8D9q8YrL6gejXl9YF45p5hTbPn4aTzDYbxvU7cqRK4E0eQeb8vMGd4muL57f59B/W+430yZ+033+lHwX7y+N+8513JscsxD4XPmLiFixkShPRT2L0qQTG4Om97xkeefypZJbFu4B8azHMvGVynZvBz2MUeg78ir6vbuyQKy38S1JJXtiswWvd/ULuIKskXsbQViuvgicXPWM82Rse2FNTTQr5tZF4XIcFm99anXz4Hcn52kXBUmpfiHmlM3iYlTI7KaVG/mvWSTwQ9XKXNplSMD2/JDe+6QVbmlpPfP6Gn/k0uzlTovxNl+sYvBf69Zy93ORHlh0B8+MLYvx2KFuiNigMDl4jlrXblC5OdOPebuFDa7XKjZx6XxpeJUNL/gw8X7QGxvjmHTK2mCtjchcB/FLHo4JZgqcvgejj9KjAS1/T7MjiFvzowwHGH1l+B09voeVCHZjYud8BMKpCB0xfDTCdiTp+Y4ocoV/HT7ZyxLhhKxeSM460grXvLe73bBSGM5K0hv2yMCJLan+SM4TiY6uvnVKyeWSS96nfU1Zb0B2XewJerhPwmrFJrpQeVfBiPzvE/xBTU+kP436q9N/Y1+Ov81RjdDYly/3/9naZIKZ9V0Jef0CbnQfggTKAp6dkBY/+ee56dnUePjkUDQ2+vnXQRjQ0EDMVeKQrdzFbHsuaHEf4L2MxQh4+BB455Rx5uEng2fXVb0HhegteG3jdhhn7FaNoP4VW81LwXD7Mx3RedfDUv8wH743hqc8vUXP6fED7uF4wJj6Ydxn3Pzh/PtlOKInfr8zbpuDBnel+KDFUMc62BKbCnfmiKB61hqM5uymLVvaXEv8JzPe8Ykxt3YbO+xlitJqBh5YLM6HkU10l9+NCe/UGMBVBtUreuAYGuzSoiDoLMc4TaDe1VlSKj7moa2/qGxvMtQ7uTqoyPmt0xs6eCQzsU7yP5FLNWb1apGQxDRj15a3MSOwbYh3FWPnaih3WpuAZ67Z7cTdZ+zc2krf/W+9UZJ73DZ7M5VpD8UN7Z44WlE9m1B1yXLz+ZdyLoxtL5vcEfvOTZc76fJHZdmjL5Lc7+DkqgjFLk0FC0fGHHLkOD/+w3m8sqX/Yf0qV2P9ZlPj/qJ/6yzw1dAGZdOWJ/nd88mQjB37EbYQ2OxXwPwN/oVBsL8rM+Y2AMUPsm+5fZwPJ0YepzNbNcoG8e+qgTWRopy4aVJS654q7pv0eM/5wPXJXq0rs7Qm/cjyHc3J2QWd4t24IHknE/AwCRex9Ch7bTe8jOn8VHE/uiKnxKn+SP/yJniY9tE8/x+fwUh3n8XV3Y9tEgxb0UsTgdIzj6/jbkaeqNffuX23MhsU9pwtXwXu+VY3Z+XfvKVAXwPjZB+ai+l5TlIfvzF0OoOUWw3tElFVXw/VHwHSmKleKJBsxPb6DZw4LsySu4djtk3LKKitXgXkJWu/WTmJ2s9yWgscOMbsa4/PWWQgMPIGZiIMn4oMbEhXXIuPGr+zZMQsmeN9H5Cz2iw+s+YBH4pOVS+7F2sSsdMwvpUx8vzbXniw8I2dxc/kG5rZlzDbbyqfIKn7cyaJ9zIhtI4rXTQb/Fb8LRlUukX/7QHsWYo1lnAb43H+WmXfaN/+wNmksj/+wfkr9j/SjWEh/GVOhO7TIHmi/zDmcJjfG9oMveYXSSa5+2T2Zf3Flik6rUowDQpsZj8oje/wbwF8Yp57lC1H34CxbyXNHusMWa7ckS/4ihl4a8mRkHF1KuwzH0jV02D5biR4nvDOcbXqcskudLsnbeNBqsuj5n7PBCNcXNapujpg6THJ49h210EYzaJ1p2yoU1gtgctyC9xznqNN5F70M3s/0G/OzVmi5Ifyb+tFk1l8Fpj6in8Pa3UE7ZsqHrJ0LjJc3xHzWfStKZvN3xlcv8NbbCUJoTykBDwx8XP/lpng+reCe5oFnTA+8x+dT+K/yAsyq+1ImZ/CCtkv3dcykqq0pTRcltNcymDJPW9R0Hh8qw9V35Zi9Z/mFuOQUhhvJeJ5bD38YfJGz+Ocdb9hsoiQUF4M889K+cNhVWfTkDS84314GN8YZclZQi56eykAjVquPC13m+x8w/NhDO5ptQLY/fkhe9hrFrJglwJQPLcq/ojfZLy8Diu5T8K5YgvkPMaXofxj3U/8j/Sj+uvaL3OWJYEh+3H2aiImNduwpni6gzWoPvNF4pkQxApA79RBaa9+L/hFrb2DwjHUN20zF2pDPsM28egQ/wsNjQVYzQ0ytXqOeDUe5GFcsRYw10FbldTuEtpu2mevyZMy2g25B9jSCxw9mYq/NGbSUb3Jot/tk47PT/v4gS123htsb24L120AmPhF138ts57NYRWRFH3oZrmfi/9Nf2VD4PSLGzTti6HK9PyluDw131RD+kJSyo+iQA+PmC5joT4OS7Pr1hp9cwR9tA9enRL7HhpO3vs9Y7ibk3W6F4W0qYOT4LZ8UHKEV+eMM7Va/WomCtIY/uYwnDjtctgKjN/C6qgYyGx6AAd5HpeRMh9ue7Z8aJ3pV+L7rFpiKhoMx2cyBP4N4ZMy12oTsRZ0bzsL3ifmvRKwfO0GbPrdazHyjLckz6JU5QattmNJ0HvEs/kpe+sT3DyjwyYsHj4x/vxdily20rs1t8PJvju9/58C0E7ECfjCM/2Ft0ngk/aE2SXDZf2GM4q9rv9dyeaQg736Gu2C1zzRHQx73LWir7g7eiD0Nnr76IK+pPXhgDqVP/oxNM96GpydjJPaP/fIW2msFzLzc+5us/FVm7nT4btgjXnB4/A+0Da/1A0t+wYCszmm5tzoNZFacxFqS4ULMZ+2gDZubDR5ydHjqXB07rMuSB/FSaSRPX8JPHC+lRGR9gMnkWzlsI/bdcNpLLvHdERjbanlFXq4ghuI7YnajirHp56QxvPwG7fp1tJasQYX7sSVood+wLIivJ2/De2vgLUOxoW1bCiVnb/oOU192TH6zfks8arZjNu+/uJ9niOPZDZh9HKGV/b0Pv3S2J8T09R08/brBLykvxPBRSaAVixAYO7k4f+CZFiXe7CW5RovnOf228I/tHOe/TFHHMjPxfcf7U3LbxfjAljL8maMd35JnXAOfjS2tED1qXoZjL7ZzlktDl85S+s2cT1AT/NfdI8vQH9ydTd6Mraj90mUzqsTaHWhn+564uP8YvJx+9/+wjmI8Vv6k/Ub/kTGKvz0/Jd9fB3Jv46/k3ta1w5Ktjd9w3EBbTSQxZ1mLOgCIccl5ruBXumV4pqBaTKE1lGHMdgexF00gxr79w+7A5Iv2ongueG27ujTstEhEXhbz/iMxDhYF2oRodm2508aDBr/5DpjaecLjz6ENl/VRgpY7ww+9NtA+729wJz6KG8kNt9qN9Uv7R7ztwFuPO3ixyN0R0Z3lGY9WwJgbLkqieY4Y+vxvnMwBJtN7Bd6TtlXBJLVtyLUHwLx6RcxzEaPOk16S95CAGYuXLtnrT5DxPvAP7JnZEXKE9c6crgUG3da9kvdBTHqf+bZhl0LUNbydSvTIiZAz3EFB/nhWGq55w+dKEBR4v1op9lZFTF/m9h7fb764N1PwPOeDqYo1lIXk9qtoCp2ghRQ1nyf83qhgLDjAn8XfDBjY+5rDZpL9Jj5N8LzBcwxtzVOHIrhI7kWH/YGtw6NDYbR6GE7VvGS2ie8fsqMp/N3zgfdxn7mckqf9khxlO/mHvcjGorbjD5j6b9RR/HVMpcvTnmL2EHu7zJHnotUCHrvuoa3SeOewyTjpKW1mYk50XsVMtXSb0qyeSE5qdz7bTOwpXVZOI/xXuGHP1zeH/xBrFXobQbG9KWextqDk7vijMwRJrlNSqeCdKkwK1tTHISVfGx6/nFQH9tbMHxG7w1Of9OLAfpJyI149Gs5PxyBm5nzxpWQ5byRn+MH5Y3OhUlQtcs71JTAWjJOCAg7/4g2O5ZOl1eBOka+B9342/OHzl9RExx6YP+dlw9xPDl4tvVfmxQ0wc5fBq1F/9MWeCpB+9scO6bwZvrkzzYFByRqkFNg5eO342z6ZFys98e5WSq62qjdMWihvcvq0yLjlQasGtYZjpwDGnj5iWp0NRO+yYy45q24bM922VQoXnyJzimAyZvHqGJC3Sp6GC3qZs83+2+D+dvj+ibcl9r4OXvCHJzzvM9k07GwuoRuM7dfw3HENqTpXcPzK7pl3G6xipg3cji5VAZ6U1ngfyx3sJtlb8Bx99v+wjmKs639YP6WO//+0jkJfnnf4TZovd+NtfWAT024oSp8t57MrtJxW2R+xH2/BXdmufLY7v4jOKk04t/IT/FEUTOiyFb264gcw45rwGyEbQysG7/eTlay1KYk/pcE1ZTdnx/CrIe+2ogckb6ElJwPwXNlVOF/Ur70OwAxnPvzQdgeeWBfKlS4pNYbTnkqfVWkLfxEsxPqsEhjebVwFvDHLwYtXMcc6FzG8ZvBvSVTe2PAV3ChV+po79qHC8f1YUTrelIYzyxHjc9t9kT0PX9yJxkHPlpvEpuASX0RfIsS0+bMDCnQXGFo+gUEnySOKQuR5Xv1w/f0IWjn61mXmDSaTOTulyCnx4oj3dTC0JxtNcP3gOALPX3bQesXiaFC4NHC/3wZaTh+XMiVuhfOjIupZdMl90Wcpk7zL+D1mWl3W5LvF2+B6VB6YdRC1S7L6lPhpv3myc/OzKSr9PnPkrein8cL9e938zr0uUTfscBfrx/Yp7o888KLLbWhPOQLPvcSeCv8OU5Ppn+antP9IHcXfxlQgD7cU3Xqx3+wGeXY6MmuyUtEfQXHAA9P79kPnxV2MUznQZunzd6J4tJkYfC+nGxZYW2CqjMAjXh8iBp/3jEL1XWTe5Lq+senbRF485IipRN5O2Y3bY3j6vuHe1jrGbLEvp5SohpjPYdCGRx286LMRjnexv2Hn2k6hDUc1tJkN7XPrko7iJmy461x3jH37rULBM4enVxNgbBG5OVnAVObeJgKD2+BKYSNqVEmsN5pLZklutQLmfxlivsoWOZ39z8twuwH8V5d8T3Q5TzzDeyTrMVN/R5+s0wBa6dAFBbsO24Agu16ZYzvgmVG6FXO6P/DAQtTJ36vtkxKrKQxuKVrMLhMlJ1q/8X3wUzf2bPMZxeHjKTnqD88zGGoS8d9bzOFeoob95OBCZ/uXZR7frWVc36yIP67wX8F3C+1cD/B+v/GT8+mxAM9dVZsuyrnn/HcCpqf9FnbTGdwNt1q7YxbmZUtnT0JOc864X02zj2Q/Z7nhjk77f1hHoUnKn+an/iP9KBbKX8aUM642FHyfveQcRxG0xlOryGpf0FYvjhinzwB57qzCk4sOQ2yj6Ef4hYeeuWHaMRbP8de0Gjfw2GUwZYOJqK1R2oJ7l98oZk1uih4uD2ibcIHPHSMZkT28Nwb/DhOHGfZgSmmhV7heGDKm+Ary/nQIf9IcNuC9SZtQ+Engh1heEptscrGP/RS8lSXgvbetycgBMfL29wOMbcPvk4IzBw99v2JNoa1dKSnTSnI+Fnj2fnYL4qeFmB/qwDOpYoNX7WcucTLBQ3JVwl92umt4B3Mt9qY5IsZfU2jD3wQY9Hjgk6NcXuD1l+azz9TG/bxV+KX2oOP5xNg/lw9vyUUI+myQ4n6iNCmgJaMyZtV5rON5qmfmMRP3dwqCH0ULDec/DlHB3sejS8mJMs6pHIk1kPCHVpYC01UaMKZOjw/yhjyTuO/5eL74Z9HlVveGm1vVlIWzgUWRW90kd+CaBbv0g4bCC3jZG9bgRT6Bn7uM+TNzPdH77d9hSh79aYxi8t/Ye/SvY+qai95e9yu0g7Op58xeH0uy4xDaylhByx1UeOR0WMIjXx47aKtePZBnXHTuwLpM2UPJNXItt0Hegy1lNLLv5MtSYXin3Ttmh+3CIl+fI6b8/83PPIQnXwbAiDcaEJPau06RpVbco0yfs06HVqFBCk/tDkZT1tllQv6tqcF7sobv32oNJc4JvDW6g/fCuSlRmAXI+01Xzdlh02bkhFEhcYUDg5tMSynNW/Be9wbPenz7hlaqgfnDE/7MkJKM/NiHFhqZ8D+qNNiS52sOtO573TA7RIx73HhlfC4Bg+5w65G1+YHX9mIPcO0r/OdmAr+07ncyC+XkQf5awvvyI2AmTr8ZWVIObZeUW59dP2OFIMae0MIStJxXJF/yrNUb938U/d7vpkvB2MsM57K/FMxtBgWlU2CaD3INOe+S3MH7zyxzH/nmwOaj6kRe4H0k9zrF90dODh76jm+Z551Nh41VBbqjPhWSy0Vf2utK21F6eD8N7ypF/7DHi6b8ad95dfIfqaP425jars5if6Ntz11F5LnvCh6fm2Nos0UMLXc3TXjkpQqP7BbgrcFM3ZNT+BpiuhiM2S47juGZ78AId4CZsWLeKN7piJEjXXxWT7UT+cshMHbhpcx6yVYQ098649v14MCMr6tD+ymV4S1y8JivtS3xowk/RMf3lJU3MyarmcAP9eNgwzbVthZ9iOrMtVt832rhirqPyxNacYr/XzzKB6WJqOVRvzhfLdyE7EdScbf14A/9Jzy+l6fQWupAjE2b4vzOy7mnqsGN9dXXJOeJFOBGxrpgxv7oAPOPF3j3IfrCLhWXUs3N4XeCLTHlccT7oRm03VfUySdj7U7JrHpzN+cBsbUMTPFDDC3ICBi7n6c9ncsKmEgv0HLfdtuLOW283/W0jlk60jidn8lD+KnRjXFLrA1xa/Bi6pZzNsy3NwoqA5jTo82Gme7rSLRXxT6Lst6zlRIccP38xrlSmIyNS/jHcHlGDpEmGvzvabChuHtlGS/r6B/2o9DUP+07r07/r6F0afb/T5jKPc8ka9qIHioPfcxOO/dNCRngnSAoEaNBUlMyEWv+qKwYm4XqlnjdaZkjrA9TM2UEv9KBR6a5JrPV6H6laLh5Z45RrB02s9wT2W8RU7YYNzt9Apns1RMY0R5HxvzlQqN4q5WS0w628C8eMHxR4hKYM+HRVxczIv8e1IZnaSVjK13U2033NXcfYmz7nptfOgfJk7vhWpsyRjl4kj3AC9IaWunZKDHxERM1qkV4YM9fm5O9XL4lz19Am03qwZ3SV5aDV0/bG6vsfEk8X5+5O+Pwgz+t5OAF0TPldMP59tDkZBkX8NrDCg6sNAc1BUkMLfmI9YZJ8veG64kxjMLE5x+/fZDLJvg+WfRa1n6bhrz3JOPOMNcYu1hKT5eDB0ytFpOYPR/tmWz3+cgc7wWeX6bKixLl/jKcz3I8Zefn4EruLX5AC1diXPCeHii1fx/Ow9UOmJ6be/Lcx02MuzoyG0dQzFF9Q5IYjbYHdi/zNaVOC22pfet/OOerjf+077w6+2/0zPzrmFp4KaN0exV7NFfQDpMqf5Hbf2vJ+XrQct8d8pwTX98Gb4QWtO/wX2f6aAYvb23D5pkYyz78au5NMmAm2UFr+ZH1ztx59ib2MY9H8g6CtxJXa9jos5AoMqXacE/ZYM5S0x6TG82AqdMUGLnli5pCTcxvSdZFZq/PIqLoPqskt19vGbTc/4u7t+lWVfe2fj+QBUEFpaiYKKAgA5IANV4FAQXF109/B/972zlP4WltVfZqZ98zS3uv6RTE9NF/HZIRzBdBsLpLbFzuR9dD/gF2XyFLPRj61u6ln4F/l2Pm7yONHjSRgpBqZMljjz67HecPeqcdstlyj+x2H/vkZr+uQV8Y589t7I8GOW09wpMJ1oRza/kglC/mre8Gfe0393yA86Fl/LlDH0yfkx6SCXSMH+5JR/W3cwa29K61+K3wfO3wWUGQ+3i88xPZlQ38BvF2cpEEGeIN3TnqCzz8bojYNg9ON+XOg8DbXhiLBzz+SfauUCwANfXsOoWuHWThYM4vjM91AzUW3o+Q5MObBJ5272gbfy3IZu+zJDxGG0rGZwvRfIaatg+o8YQ6e4DtbNTk8/4Xn/mq6p/2nZ//W/pRzP7heRR5cBl7fzXvmkkJsgPIooWMTJCt5gb6zhPaO7C8uUpC2yEL3s6Yv9y0UZD1HKejRvidgX+Ccc3dBzO+FXs55KGDviZ/Q5tO35YDbri41UGRqB095s8v8NO4Fv8OGualcS1Jkk36OojAkpF9Jndw8wdmatMzPvS+zhMI9Ne9DroM2UeZex0kL36v+SK1Bqodd28IsqohYnXGv3eeeQHuFH2I5Xkk0zWdoSa/W9Rs8kgoFXRWQ9y+kc3SA7LZ8yDOUMCpkYSpjvloYUsgztRFze4MoN7VGvcXLtGXjDeyE/214322GjX4nqAmlLLvIb84yLZzN2noeWhziA9wRVbWUVOfJbKa+Fp4PZ4P1GCmDg2y5/uCrNp0GoYJHfOjKca1Ko8V0FsoXMiGz4WIR441KY3RV/Po1krIeopM/Umc4fFfF8Kn15tM5/RygDgIX1KQ7O7jfsq6CcFHPtdM+1JOPQ25g1lLrHG525v0VYodxPMr+mB7PvzFZ77qUv3D+qm5/u/omanP/2FNXczDFqLD6c34w70P9Gb0Dealx/g8R8QfaiJxQU6QZURtWhp9fn9Y5zpbYcFEzUsqRchyWYW+wV9TzPjfEPOPl9IbCVJtYVLfa21w5cmNBUlnNVQ+eB/IdqMmiJkplMsW+pxIxh6Rx/5DrT0eDybbTmKVMAa6neXxuMnBnQUfgezjNPoN89k4z/14jjs6KdU3xNq8lgQd54g6hxjHNPSo4eBpDvT8Gdfu23FfC3U+rsnrMD9lYonnF1Os286jLSC8rZpa3BPM8Eflc4fY80+EpbqB+W3A00mpi77kvPH1NMcxn9xM1CBZqxtKh+8NRBujho/poaSbpMrw84VXElwUPN+jYp0h7Lsb4QcH89NPoRUkzQZ9xoJIoZNJNQB3rCvWiGRlU2PmnMZ95CuJGx7WJDexGshWz7bm9bpDltuNfahmZiUFlyj80OWlsMD19VfNd0pS0th9GgC6f8aasZdNurg8keWJMs4D4ciaejch4NviMj6Dv//FZ77q6k/7zs/1/5KU/D96j+Kf1tSx++lQzAxkB3FddtRZ5DWgraDvBPt4oHv92UFxasaMvEIW3K1OFILNUSFsPs0jaj8sCeLHF30nFX1HX7ccv/NFghrM7ZtJKyk/gvc64pjyJz1m7nX7AXFwUSOnLPvQYJnPAOJ1T9g6xeP15NtBeBnXsbrmoqNkNt67Do7IbvyN7HO2BLKpUMYe/d/x3nZlvSCp21oK0jn+/WGO+ck/6uhD5GE2NMm9GPOV2bNAncYaZQbmp1DW8PymZ/SN40vk4D/1hrHJHn1rWtkVpNbHZsFsOUcfebTjvP2wJYIOqkm7x+4EfFrj63eKqdDgNc5rcMMbfv5onMNrqCnk2h59pRsUhU699gx5beDnv9qYB5+vpoDsYKFm3ADH0lR3BuSAJ17ftfqgNPB0B0I2q2pRzReU3tuqhtziLRN71/zQ7cZLgAtS1fxxCzt6Oi0NiJ7WiwV7cS/p5DzZI2uez4TNYoY1UN7h+SkFXo9BRl/Vlj3mRbZDHwzzw1985ruU5D89n/q39KP4pzWVL5cb5HEJ2eERj/POZecCSSjfpQCOqBGvqbDOHXtkmUOILGg7Ada54bGo+XB9chrcvR/Ac+w3Lmwc48guCfhUv9ZsewopVV8IQuEJrhKfa5hX0snzhWOqvBNxULSOVodehkgf1x6cIjzecMO6GmZKx0Rv3xpaPGYh+Kuxn91xjWP460+QTZ8xstzqq5b0R9UncDOt6yDzkQV3vpdCYXzGeQeqmdH18RthfjBRs+YGfXaYP0sIltW1Dtwe6/ZymKCvmM+GBH2IeacWQ4j5ZXqQAvcyl2m3bE8QLYtG4tUW2Wl5Ew5EVov5bZgjWzrie4VgRdAXz849otccPz9rTsiK6ztqJq/QB930hp/fuOKYnu0pav68r8Y927qBVrp4gEe2qCmDHSl19NgGcTlWhD/kG+atqX7BGkNazEsXfL3h6lgjDLliPBVGQwVMDeAz8iLBlR4yyg9PCkJNC4kt0vpDhYTXS6wl9GX2xHy5VmMdwF3j8X+b5C/2o1jK8z89nyLaf/38j973W/zD9yjU5XQN0f2G7PC8LEvqPXYVFNzC/BKPGlFHX0itG2bkS4dsFXnXLaRpuGABTB2betMK85FyQd9ZRFZJZ/G4fmfh4hiZp4sNdWB2AA9c9IVknNfwqq0nRCfUBNscs47meSxBGv6Q9a7XuKE8sPB43rju9ni/lbQevgGOmVFDTx/Z51Q5DST6sa85KFZGIfMG8BHtGIs8zGvweyaQQHeVgk5ROG1TJwSYhvj++3Wv0JmqnyEmOWqqjzGf2eU3Q3Z7IDt2FvpWWdkngOPEGvf4nnc0WLQOxHnb1HwvWxu6MCwbirjD179e0YdmVG2BSd2N8ffxwClNvjGkM4GsOE26D11LO/RBuUC24zWyYHBvkGV3SsUY+XQdVVl+B//9uhJx+i41CpJ3hOCpl2PfpqtGdXdyATdJUNO+oXT0faoCACVCzQkRllR15uO+9NenxJZeEtH9IidQONuCBIuvhD4dzBoosnGO8AyLGLWqfAOpU1RMxNvkL86jWM6UPz2fov+OvUf/cZ96xtUUeHJ5MfG6LTPq3mYlxMcXamQFqJFa7FqId49WCn43ZKvS3es4xg9ziUVWblLdQpZLyyn6zqdFHzKGPgK/m+IY2Zl7jZaSY6GvLK8skE5qRLf6bID0OvZ9NXoNNfjQf+AbZ2S9iYS+s5KrFvy7e5P4tAwzOryeAn3PQA3NMOtQ+4tsyvkMWa6Q1HEPt9kD/O+rJsKOUZOs7GPg2eZaC6lRgIZb1BRLpl3NWmLJ6FtxAXw93kOIPh2OMU1NINxu6pp/zxalR+uzA35KDcZfxTyjjrOzga1mTR1sV/h6aT45QnGw61q8ZWWg4XyHGjdnNyIcLbHprbciKKjdEva4oq80O8xXyS/HGvN8YH7aYgUDrm5RE9ssaqj+a3uI0m8rCfW6VKjB+gNk/bRkIuPXz+h7JX7+uJGY9uiQA6RegOuO8yRUw8joyR77gWxez5rlUcLpjyHbFd8kR9aVSUShc/B6eQvkBnWPPn/2rHGP7bBCzT3uf3EexXK++sPzqYU0/++f/02aekXtBJLX5EXYrVxGFJPHGZLppZeEZcQZvT4mWOfykWXoEHdUO9+RFT1rXrNv62xo4YoPMHl8vT6zIhq/K2Stt9ZKzLxdMVO/LBM4GdlR5hanm0uFrLMWqCmlzTK6mnpfYDOnY0x74/E+u7wB9iyQpbaZEdH32xIgFqghrofRQNkF2TTsFj0J3pLK6Uxp7+hD2kVCwMEakJa7CPLpG301yxSTbuon+pzroKZk2qPPLq0c4uUPx3AzwTHmMAdZ7XFCTZ04+tYhYhMottYex/xrDlTZV0dIFK1BDc/w9Z7sHSBVduiL36fZ0R0Z522YFvqAcVza1DR2IfBhaCRxgaijh15PId7TKwnmH2TBwPgI8PoCfag9RSVtfn2HPj72N5/TcQ9rb2Lh9bJLZLXVvKH95ltC8lk0tXgRzIebd8wByKxEjmhC9MXJkoDb6k/GzuwAFA5iM+5TkkkB/zGbhry6APNnqOlAIKsqs0yDYjL6YFLf/2I/iqUi/eH51EL6X3qPgu97DYKXgexAz0tOd8u8gIh0vRTIgKymP7waor2GLNN1yILTeztF/hdzFuSpptFVO97L/r77OphpMad7Rw1APJYt1v3t/EPNzc6E7Hu+EtY/e6Bct+4glmNvrW49RLSw8/GZZz/Os6BqRr8ajkUetTfGstLgdFv3HJKA4usPAbJS56oVhARZTrhmz2kUix7Y53KReHNAn4sHZKM4NPB41UahtKdY19mDjs+AJWRDnuYZePYaNRVfurHHihpD8HigRmYvzBvlebWAOI12hB39OaWtX417cD8wP+kCNaX5lQUxVOiLUotj/NMjm7H3DH2gIIlJi+0kQCciTc0ee/ShrsvRB1VpfL4lIwvO5pwB6BZqon10EV0v4htAlbSMGYv7h7axakJ+2pwZr9b7jCbl8wzRZd8wsZpHGX1Gug/p7V0y5lwXQMX1sMU86D0JP6F9UvyC18iOz4wwQxBK9VVeAS8ueD2GDn3etT8q+Dsbj7+93f/i3KTxVvofNPVv6UfxT2tqZ8crSPr+WQf31xK/o9zLoUjknrFXgL5Sp5iRvd+nJeL67kuqLNDXQrWcoS/0tkzP5/4FsbdCFpNV1MxyMs6PCwE1KA77jq7muQFpNPqWksQ27bazHllonKe+WdhAf7n1hvh5ukmBuY+R5aZjz8pJgyzlP3HMrL4Vg6y6dFLQhwqy3WN3howf0HdCDd9vozs9FOr5UvPDFP8+S8Z1rPcz1v0yuWk0VFGT3Dh2hG0nfUMt2xv3RFi3LHAXmIceC2Q1xrqacOehKFQK6g8E85Dgf7xahQoPNeR/xzmr+Qk1mCdfAwrpcZGCpEafUf0Jnu9uiz58Ue4bGu9UAenxMGpgY5bUOUxicNnIzmJvfujEkQGyzQM1seoivF4z9QqBk7eEK0Uy0Acd74WbaVEzfgiARswqAJIcNf08mRkttB4gfIZnieu9YVNHHftQte0g8VmyNGm7jLBGDk3KmLu/yNS8oc/56wh9snwgq262mwWwo1ayINvf/2KPl+XyTz1eFrN/yVqPf/oeRbwQS0CMeDK+bZFdviHWcZC247rcMAa6S2YVeHMNeX7+QjY765UGwtvPWNBshg8NN7MneNNyXB81sWx6We045NIVx8gzDkq6DtQ9FOYXfSuLY/zO7+IGkZhgfjLFYI/39V7gBfat5vM1spyzepYQGTWyVPW82TTqKh9yRRlfH+MYXj1nBWQ/HX2t+qomzQ/fG4SL8RnmemTBS49sVBRBy0S3vWF+OfYMWeiC+UxvxnW1RZuMc3PQFxI63psO1RCCPECNqBNko7s49sDz61YS32uLY/CoG5Clfo35zsfXv73eAEHel1qwvMvoUTglhPIVx6zzVTV6WsyQzdJDQ3hnowbeWYyaHX74+ZUZ+my6b1yIvkaJPqeOva81q4XCPrb4eR73jm6rdg/BUs4Zn+wCOv5/DmnNGhLEXhRRv9YBouF7roPn1jDp94osHprzoRZZeKfUP8tLZMFnUrPhc0GuGHtoJlOO7D5ZIYuuViBDumVnSWy2978432+5+lOPl8X8X3KP4p/WlMWECvwaPUmQl3iND9f/rBW/oo9oJvqAVFqoqYXZSMF+UCNa2eM+6qvfjHAzyjoqPdXHuBdnhz60HOfq3CcMiovW1HxorhGVHG8HmXxC39rymNLTXb8CzF6Yn+RlRul+0j7BP/Q3FpRf1CR9WmfINf9aB7kbmrS+TzyInTe+njVKRoNIRx+1fNTIaorvt35UV4jf0gXZyUAWlI6CQaxPUdNNdPvQJmp94Kl3q0X5wZpQDCIG3whbwmRJ6ejm3gfgrtqLxLwVakb4ixrg0eqSMLdtQ5/7fA9e+KtrhF2s89ld3UHxgwvWEAfZLfS8M2pmiz7s3WKFZj+Hgf/S6zoQb4XTuFIjCK0eP//tjazIDdsB16hwTB9uHeZR69mg5gu8vv0hQZYEfP/4ccqQDTcC89V5koEwljXmowzfr+r7E2r8cmbiuQkpve0PaxD3w8CC4wV98jLwBaTuLiHcSi4R/cSTAvxng5reI4jS84x/IVidzxK7zJO/ON8PeeoPz6cWi3/Hvh764h9mv4MfK5BP4kEKMLVSWs/0BDyeoC+wXW/SVSxwjD8wH4iuxrzkRBPkcTWXa/5eZiU9v9o7+MsOWaw8om/85l8fYJsi+yxXmPH92KLIJhTHsJ6P+8v2fQtpYYw+s0EJTeyxP8RlN/Y7/+HxmrteoM9ZyFJ+jmNmGFSAeJh0hP+uZkTVbY9jLFjcxv541oZOn88WIl2/EL5yLaA1w+P76h59ddjcBuqmOw99sLwRfr5hTSinyHp8ccHfRyfUlHOYCXDfP/Qd2HdjT84afaFhm5qfkpbTvJ3sIFS+iGJpjnWeHRwKcKKVJFa7jlPjO66l3+xxzHZFL9PDpUcNNx/MZ2P3GTqlYuzDG6EPbeYdsuDvc4QgkM4sqI0QWVPFvCrKcR5HZN1LeoEvhXwfp7VQUtHRYBon4GY9avr46oBKdOYAGLszYas80KhGMd+mrTQQNhexRodDJ0OWTWPUML3YtFrOcgj6Cn15ruLxi5w/wfVOqElLif/i/lMrefaHtfOLf0s/in/ap56LdgGerA11EI91jm++mNnlRceCZxdvaB4jz6c3o2Hsh46G+emrAEpFZnzpahm9bLw7xGeKmjJz9I1bYKGvGDpq6lXMTTqbVAQib9lI4uiPc1rHNYCBNq5x1OyjRs8J+ly0WGF+Otnoc5NdnAPsx3vLO2Zs6PspXCgiCV8//eIYPm3iFLyve2Os3I77KNK2hfAVVlKwg96mSYFDLk13TR1Uh7Ch83R8xPkzkCVPM6wJU28SQWLMmpqdZGTJ3VLHvBWFFxb8TuZA7xs3AqFd1oz595ZSN5hQSDulxnyXYJ6LZjmBDJ5VzS+zDtl1WqHGlQfmMz8cn9898XjCWOPrj1WHbIoqhWJxQ009FGRBY8pNcC2Bmti14UD1Z3UBPw4bFijbe4Y1ZLcF0IKUsLgQET1MZzEU2zVqNNFMm/aX1ob8dy5YcLf2Mr20/QRSz35IwWrsMzvz6Q/y+yKqWTb9anR3cDLw+Qvz8E9BVv3l2R1Ytj8TXjjWX5xDu5ot/sR+/5Z+FP84+y2ec8hP0cBYfMM84DtVCOnXwzH8i8c5ntE4xtdNQ8TERDZjd2cO4rmVJJbmNqefbd5DwNSO8VWDY7x38eW5WWD+2CZ7zOzVhIB7MJEFz09Fod1X1BB0o8/Yi6NMz/fxXnipXiVx8VRkwecshRzeyP+f5TiPYeWNa+4OmLd+L6z7alrF+P7uDcdc1SnUrVGjHvvP3jY+alKtWhfYZIfnm2RhRuszjnF+PF0lPrljTSBvL0QfiRvGp0ezpHfFYpD09ELEZdI1tJuvGWS7iyb5xxOX0WdiMq7hQzZ8XLHOi6TXwU0/FebJJ2omcZ/ZuIcbaoZV8UCnqYrHH4pLzajTUWrd0Qe5t8aaohvIrslGMyCJT0UdFPMb5s1TX0F8s1FTr//sRTpMRlFeEmQ7eUZpoTwxj8XTmgThzTRprzgHzEefvObb1RVZUf2uIPfXjzqY1JZM2bn7gNfrEX5fG+9Dj/MqhXCQ8PjbiRIhd5Q3rAlWgd+XHP/F/adW8+Wfnk+p/5Kemf80+y2S2QzS2X0gPB7GtR3ECiBMWxzz6gczexJhnYvuQV1zc9lTGn6qGYjBlZh415pNb3XfgTDnHWH7UNHoI/qeIHrTelz8PZORFeMt8LuDY+ZQdjJdqbNqPB76EtEeA00noodC311r4X9Rk9f7M4FAvSIrGr8AM/X7iZpSxv2l1AvWaTbDMRb282vNHzW+33PZjs+HpArzxw01+Ux1B1Jdw/PNliGnB1d3gdcCX6/dMR/WjSrAc9RaYusB81BBkBXF64A+x6qooZr+dsEPy2Xt7ea8pL9Q3UL0Wlxqzi/oMyqaN/j3XymJD9oI1W8Onq9jI0u6y74Z+xOegF1zZFGkPo2W1y8HZr7QF5tFxKlWcmRhfs5xjO+NiPKpU0LKlPGexnjfNRTeBvPWJK4DTWpkOmPj867wib5H7qjRNJuZkKdeTtjhHGR0vxRLEMvkwZiz7D/0UWgD+E4cMiFfvZJCjOyYX2I8vn7HPPZ+ZjWEp0deC+9o/cU5tKuF9qf7fsv/XpL4P7rW45/W1Ef+ysB/pweKpFdl2iSCQyItMH+sDczsB0tPgbEjjtFkjWwnb3oJvGf/k4QmNEo38/gGxSlFX9uN8wTcKbKJ91IvEu/TtqPyxNMhvSQNYYGHeSXqn2comn6c/2c/OmTHduw/vrqy4FEqI6u0Efj7CeYLcK4Z3X4dBwrlhRoM68ikcuah5k/sSoLnSfnQsht7WC6tirGng5qix8kR4DvUhPn7EPPHenLCvPi4En6oMe+lnsUh+yzrWjgljnHjhXktVa+oSWuCvvVo6yNwdbKQgLw4si6JdSikF+atpEINXis6BXevloxJn4VG0yuyWR5HOGbnptXQyXln4xvyatyXxMB8dfwy4NUOfbFYos8WVEYfGqeKC3ce2vRQT1BTQqCvq9XSpnEwvv+li+ogSXhDG78KgB0e6Huvl4m+76h7SObfjIjrdY++Pe5zItqxX/ulUQfqXe0e338bSMFT0VGjY6/ncFbg8asbHr+uohLZ08gkXof9X5zvt1Jl7Q+aWv1LemYq/zD7JSKWwH9LqKlDgnUu72J/nGeOvuGoWLch+CYAtom2s+iRBQtPfCGsDz/GmZoqNLF2V0hWcJOCtYK+kfbfA/hsjmNwM99F9JP1GwjOG2SxMOgG+liP+UzboobI7IgsFMQdsEV1ZULVkOXiKA4gZmTMF9ncpsbPskHYs6vElLtCqV/MOBQPzFs8jKOOztbtBaLltSLctjD/3XVxANFJePzvy0B2ukwc8JaPVmJWijWhpOhL6fSCdf89i9D3zNzFMZhjPnKumDf8ODXH50MzyX8nBFm4VTfAov2FCVuYnHYZqBDM32cpMNWbTKvsG0K2XuH57ndxSU/PiQXhfVsRUZ0WA70dnni8RMaa8vE7oOueTYF91xkJ1DJEX23G+YfbO9asvD2YFEg57lFehbVgKgW6LXIO4mTh8Y89+t59hf8aO48U8+cN2TqDSgHh2XeJ87G3Gp/zdtxDT0g8i6sNDZRdBLF+xOu/l9Dn3S7KILanqRS8vPgv7pWzWi7+sH5qsdL/62f7v0lT3rX6Ac/H9VKH87imcId5KLGsVgrSB44xO7di8KMMx+DaRB9R/tNvfDf7MpZ1yG6N6bTg1U/MOxU1ZSpPVQNE8MN8Y3Fh0g9tx701HWQtdzA7akQq8v1/5i5BvuJ0G1k3ZJU1+shCwb+3308OsflFdsw5GmFxa4/AthQ1ro9rxWky3ldMJi3h5KaUdCMm4zraXYVjNMLzW+X9HlktqSSRtvtx/tzExrz3Qw1GFNlyxmeAPynmI1Uz6bhvCLLabVkhy77MiJIP20O4VSTmnRPS0cMzXkPWT5DlxBY14bXZDOKfOLPgMw0Heg2tEH1XGTUzVSN6iL4GZPKmrHlBMS+lMwc15UvoQ8sIx/R6f15C+lQSiS0mV8yLlxZrTD5gzSr8A6XeUpmB394D9F08PXq3BQPvaF4YO3ULhdZzzHMZMzFv9Xcx0J+nLwCu0b3mQYm+MwvsEsLNhEvcquFDb7s4BPcb11Jw/WAeezVmBG4f4vFl3fqLc5NWqz/tO7/Q/iX3KNR/WFPf2PqCINGDCZ3HHX3XXwcz9wYzt0SRFbx1HoPrxRcpiAdFpvpWPIBPDp9azLsUx3QrGhgntjNehsh2p6GikPYZjvH+K39o/dDXEOwwXwWnmdnQ6DjBzK3qY6aPHiY1H/EV2C5DDbs79DlzNUHJzNBIgvK4Q5Za60dIDv6VsdZSNlR/twC5e0TWisT4DDTGPBL7j3K8J4I+J+yK4P/r6FuTZp7RuakeQbz7tg4M39To7yUcCIPiQoL3z8C6/0BWTcs3vj5dY4Zf348E3G3wJe7jQGyqHIcpFHmGLFcvcUxaLX9D+ORFLYZL2NBgMQuAvzWsGeKOY9Sz8POjb57rYNEYyGbU8qC43WtJGKIz6S08Yx41irjmS3VfUkUVObLef+Y6uYcNNVL6huDncUmYfv2h8RFrSIbGSoS+CRUaKZ0GgTeJJDahbUQl8zsDNx37I6bjHGTT3iT4/h6T+F4pM/rokJXT6R5r1G2CeewpDVjMlD0ev56rf3Ffj5Wm/en51PpfMo9C+YfzFHmID0A2exD2eqsNfTzGDGxhXRMzHcdwe3KwDvs5spR4omaMGn2luC7fjNuLh00vJyyHnvfGvKNlykDJSceM7QUlYeekQZ738jVqzKoZnw+YV74TzDPe8jP2Lk4R5jJthz6XLNta2OfoQ2UT8wiHuqrFzWo3VMlzC9kFMD99BWrA1lEDsb/BMUKOWPe9dNz3zzVLScQF+twr8lDDEmDega5V6DmJDxCZ41ypfaUotKi+mLe2bsWCZGLgmE28I2QTipoUagTUVokOwUR6Sd519utofBg04NOsqlmjR5QerpsOkoJmUrAyb/gPu1wgi+l4PnIaA039fpzDGhUsuGwC9NnQAvDKBNnOeuDL6TN9Q1po4TgJN6C08r0MskTD/FmfYo1WB23cv/jKxvVfJKLm0fHA73bou7PF7UMnR/M7PjMP0ad4o1Fj4ckgkuFOgkNmZXSdlwzgXflM7NQS8+eqx/PTU7z+3QHZudttHHDd8b7glkR/8V66Jst/ukexUf/7538T+02LyRuS9Q553PlhnTuRJ8F8ML2wwDfCjm4czMhF0CN7kK3yn7UHY385/0X4pk2wbl77C+RQXSWxSpDtoiiag1taBWPqgXV0fx0mIB6Yx4LF18wozyoX3HVQE6aSpKEkdBrIuIE+oneoyXRp7cGdXc+SyM6oSXeL+SQxkA0D/3JT6KVEtvLUA54f3S806twxn3Frjax1+eL5HS+bGURaUUgs5juTHp0YNUnPLRHiiJrL1Nke2PNXMrF6IpvJoXqA+OqXtYg1xabzYj4F0/s+iWtOfhs6nXbIaoRVdfB83TQKF1oA69QENd1jHqoirBEQn3DMvu6qTW8xfv5oU6ZMpNKe0gXfuVBIn5oJ9sEa5UTrDrJ5JRg3XfTh7zhvXYCOHNBeVJkOTpaBt1pAzW/FBWtA2463PLDGsHZmDJRys8EasRWMKVyOqAqVBMVM7tHXKiuiXHRH8P0cGLPF+0N3ls4hbaEmwbRAdj4WHQWxqALCTN/8i/cotNn8T/co9H/JWo9/WlOBVr3AVcm477lpldS+0wWkqynW+S+7Iav4AtnBKjEjMz0aaC/6BNhxOxDx6pcR/aqoseJyG3tK5t3Y89G+QuScEsYejY95I2mwzuN4kbgyR1ab5k8TonaNPsGXS0rjYuwF/Ti2LBCvqKPmZDOB6O1mNaMW4bTcqyamH9HW/Hc3ZBpuqw3AMkUNTasF5gdvgmN8KfB8izOen7myW2D8njI+XXOTSi9hIsutG8wPBWpuZeDf58P+TES3Ck0KmWOBr71Kxm+fsZf04arC4eA+GGziCmh+6BRwjzWe71FdyHQfDh64dhYyTqxrRFfhF/POnozrtzLLpNOHeYP4LPD3Rs7Rp5TdCXx7nKO7u4QaRjrjDK588xkfXCrTSsXrGZ015IB8hXn2N5Qn1MjPIez4/gFNjLEGUb9izJneOtpEHwFhdfXx+u6lD11v2h+EhdvXfHdF9mxWFH36wE+EO5gEabHAPMbMHeZHm6DPG8FtCXG3ZoyHPPqL8/20+Z96vCz+Lf0o/mn22+TWE5BZ7kwcFczYCvnUgFiVkeDc7TRq+ZbAPNNiRrdmSkPn1xjj067sGUuTGPPTNS8hm9aYd16FUtKjNfggmIZ1ON7pHRUQrcD9DOM8bjXi9G30axAHaRzTdl/S/GFdoNhhvuLfFt8/aaMex3kREqa0P5OmQhgQ3sY5oJ2E7KPHJfrqcV0QnmgLSg3h5ZC135II2igdPb1sH0CfhYTvfxeZFiWybBjtmpqTEjWXxsoPNUDRRxYe5i1/hZr153ZJ+Ocx3lc8+RKczGcvQTwBTidRM4eg/GE+XI19nC6rcoM+ZSObhe4uQp/U8XjP90USDyem1Dl1HNxc8YlgD9LQxUx3IOjx92NX65F1a2S5R3JiYvtlMnV2Vgxx+L4wTq99h6y41sDLelMSSaTj9bzlJ0g8E/OePsMasgqiLRTlcJL48eQrdFnqyO4XvWf8ynugznrxhWB6PTIB5iki0szyIdful3rsYapQvrgNmPcit+ZSsvibPrVY/Wn91PZfstbjn9ZUdO8HEBjNiagePaebs2aDnxWiFp8vj+iGjPdypxVm9GqPY36wdQL5Yjuu9X5H432o3RnYCdlMHBpku+Fcr6D4tC6y3FByquVUgSIysQ4vaMepajTIPmcnISIZ+zH038kFfWrSSIElRZi3fhFAsHyAFMzyz4cG9XcPGRv76R0MHNPVo4sg1O2I8eVVaPS2jTGPMAPzG/+gTz6tBdbhxRTHNFRVRI0fahIC0TDxc8b1V5+mAPe0DhiPVq1NxaNFzcYlsmb4iDaUnZdP2L6HjgGpsM7Hl0aG5D9r2Zd4ASmZnR+Y5xSnFsaCb+j7tvMARHqpA2vaaXRq1Br4IjxK7NpUGr0XFea/SzH+/hHK9LRhOsBgWoSVit8gC84iyG73CxGTK7L3MVog7OkJqXl5+zR0YgjMP71RSkG8MEo6O6QDxIF9QI3RaqBaPHsBE5eeBJ5h2fRTrc7grQOzFktdU4iu4vn5bxc54+ng8cmjTkAo5pGwer//i/MoNFX+0/op8i+ZR/FPa8q2nAcEbOz3sJurQJ9K/YMis041fza/gR7nHoPoMKtqvh33t83t6A6x8a0k5jMDed/rC0irSysJpUW229rpBbxjbtWs5y6lD19ZQNAV+J3e3pFNL37nQDbZMszQZ9TI69SWEOPoqll1UTK6m7EZxPb+gC9YuhHtI2cH2RaQ3bwl5ruqW03BPXy9mhkBz2jWWClEe/lci0YzS/o5nEvgRWdjvivPCn1fUJOpRxrCQMXfd1WDee2nYV5hBkH2EpjfQu95rpkaYT6LjXsHtDlca2h+z4hodfmDyDDLmm0jo6HbbOFDtjqPa+sPv4jOuy+AOzEwb+5CRaHlDj9/bIod417+AbpJ9CN4nxbznzHuxTrb7zPQ5e1WCkLNo9QMx3vdi2slBYEUR1T8Qhu8N2iSu3mfO0qn3yOImYPHd163jKaaxJDtSiqxz2nDaQbtE1xF6iRhTMaeNTw8oM+xHWPaJbXJ5zcDKIq0koTU4fHZL9yh/b7w/HSH/8U5tNpy/qc5tPRfsq/H8h/OU6uZdYekOCDLxW1v09/pGIFnxobETKFTeiSVD0Udj/fhVCWi1Uk+QDSueQsWeVDShSxygN2irYVZoA/pL3aAwNuROui/2odsxYAayRjW4WFAfp/19dgThtk1T9R9RIdbfwY+K9FHUhk1eVfcFAp2ofj66ZOToespJOqpqcV+cmuo7RjIpuXnIAXObYt1t/BiSNY6amo26zI6z4w9CN83CV/BC99F/+7Aez1qKVi/sCaI3h2gSLf499fHBeg5VHeQGN0ZNRAgG1lqUsN+YjaSt06OJYEGWTPeh+iD0jvM6Mx8fWHvehsc41E5+t7XBUh/471uZsrU4MwE1vTT2nuvXxmJghzHuJkhOz+CcKDOoZ1hUkuWxOPGuqHXMa+GJ6Vi3JWwpg10eYNjc/wyj0TFQHK1P0BI65IFRXqL6E+c5mCt3XUdnBZFQzJFPABDZocseY83dCP2TzANb4ufp+47om8cFzJVqWr2EwvkgvB0BqsL1uNaEOkv3kvXVsofnk8p0r+kZ6b6D/uU1jg9FGLoMR9ce5Oax1BH3yp1KZAO54Z6uufhd25XRFgfzEPRZD0AsruP7KPLnN7jbwrcG9lMX2OFV+h2gN2qnUjeObt/SKVHEmR9j3WSjbeeD5kUQLRe7TFP/WSgH9krMEM3DX7HLmrSrEMCUJFJDdL3yMkJWgLBadcwZt/HnvzX2wHiZ00Jnl9l0+NXjyEM5mcSXCQTWdWelkhsOSWMrlONqB+HQtGqdS2mT6wJ2n3NIPUZxYx/KnGMuxMK0TYpJNGpmNd+x8MZnN++Zu7RWlIiB9kTkt31LHG3W0Q0XP+2QPzprIbKfm9o7I15J9yhz8DLHOjn/athc7Gl2l1KD5m8/dgChFP8/UdHdlyZOw67yeFN/GDp2OSqPjn6qFUR5l4tk7J8p8H2I90kOCeTkkz3ugXJxytJEN8MTsk5OcJWvswlj/sPhby3PdZEJ+6IuIzPvLm4H2HDb2uJZUYXkY81cYDRFjUbVkY39hxVwDESSXJp5/3FZ76atvoD+yn/ln4U//QzX+U6uQGsx7Xsu6NF6c7dp2CfJ2oNcoM+0QWqC8HRw4yu3xWg5vPhgrgMlsRe6s+kfhgnI/y0hG+unUm/64MBFHpZgomnmmQj7C8kUovsuDuZGxqElyWso/m65sv31qZsm+dQaF0tscdHsenhmmSwWbcycb1G/RDh65jJs+3Yf++8yGh//rWw2a005m/qd0N/6S6EtGvORGwz1ORzmKxgnVibOsinByBCdbYQIuqxQBvnFg3yfQ7mDia1/7icTXoY11aEfV2w4JtgHe9gmoF92l2Ya1s9JfYxQ9ZVcmTDQR57Pft9BnQ1fxBfXmUboqQ55s/CwzGL2aijp1+Fx7fZnXnjfr5EP6oGJD+1YsF5hXmoD7Ul7Mb9fD3yTgaSbFoGmamVktj41oZ6NvruFkcuccvQHoi/npggghv6sKYZeL2eMfrY8/muXU/g+x+J0wFP4SYxyekUqg25BEdN12q/vi4ysrp+bcjWFdbE5XHR0PotEjh5yp3Bd3b+e3NoF5Is/eH5lCL/S+Ym/dOaKoR+heI+78Z9OzBjd4GuwtaTPrW72T5sEtfWCfKfVtaiEKZNy2b5guPkvR3vvW8iql/yGLx239R8XSuUumH7gONy8cT4E98UctMVZKfd+J1604VCvfMV4GhLMwLDvOR0kuQpZMX4TFIqTJPa7ncFhuEMtcf1qCGRn49zTqtaEh9mRDSdxRpYPP/i+c0cIJf2GSAL1kXNbdsEOjnmZ6Cno0b8ex6bRDN7Hbh0rklwfGGe26XXA+zXH3STvrIbsuX4+/xyz2t2mocN7fg9AKulFaaWb8RJe4k6SB/amQWzKrRpsvLWsP7oNXEXe+tDbIF5iUkr9JkqizCvqWoKxhTR0N09FZsk5gxZdFfi5y/HPBRsswKOJ1Eyl50iheyycc3kMke2I6yT8fqqOpz8MiGexzOTODL+PVefZybKR2jSa9uewJjt7uNq5Mgmxbm9QeG9b4xdH8qHQocOv/nlKvHmR4OSk9MekO2n+P15Ax7/2OY7ONJzQ7zLJpfJ39PUbPaH51PKv6UfxT+tqXwpGsgXs47wEkyFmmvrAsdreyfe2UAepycVMzMtSsbnkklpHvxMcKL7snYf15NCuoUIsY7345xX2m3o6aUGyBZyx9xyMDZk0pQD+Pd1KQVGHsr0o7Qv2O9vA46JzfRDvpKeADuZ9VhHkQ3nFjqkk+a32tssjIFY03gN/DOvGTtoIVBnUeVwjLKeweKUjsuhZgKyOMmlQH9jXtNs9I3NtF0gW2UKJ5ncjz0id5d6nPKLv29EB8Zr20uumiwjIqvjXqBSkUncFLeSfjrfhcORlLV/+xoKkae8geinFFLAhhuliROd4RSssxrGNYmkSycWRJOxN9hJx7w2me52oOv3QvI92wDyod4OXG6gD512yI6LwfbhsO8TyfsKoyM7CeOoZxclEdcKfe7y4zXWDCKY3+grzEPKyK635biGMMDj53KjwWmzuTFYkzAi+cxroXjPb0R8fGTPVaMmsD/EMwku/rUjE0Mge/ZjT5m3FWINVIYf6IcLJkW+SIe/qKm58ofnU8r8X3KP4p/OU/MQk4Gws1stPvPuQx/f1gP9+2slV/51JUn52N9u5Hku75UNVWbOE8jc/BF3N7Vl5P1JAOldQnZr0Zco+zoH2GhaU3tzP0B2uvI7wGJVYkaG8ENnp1kAx/sC2SeeaRm5nPoIgra5SEEp3zS6OLU+mLNfLYErFkDCSTOBBORx7cbsZlPFQpY6XaSaQXmOOSGHCQNe1zmyFx+fLwms84ey+BHPzW4y+Q32FARpLoyZM2TPgzw5ga1M8O/l2hyIMskmkKVKxoLJBQPfddxj4WRuz5J31I2G2DW/QKKJgohNYGzoMFMc0PtDwLxrtzDJ5RubkB1vJRMPGPcCfdAfGFESE3iH14hsJh4B0T5xTFcesuNvKR/BnmSB5Gp0L5Nr05/GvV7PdbCCLqPc6FzY/r4+gXt3tNGnMU/6oVTUgdLsNepIzRWIcWmY/0rnH3LYj2s8YdxH8ZGZyHaLnsN2FUsE5DKIiPuyDIB5cJaEuw85zbjSwukQZZI/vJf2X9TUYvmH51PKv6UfxT/tU+WiqiBI5zcm2F4Z6Ff39qAjWhHPvBsyMdIn1jlnhd/56Y7s9tCR1U5aPjB/gEdGkmPMIYZnXQfFEjUTdjsdNse+kqCZCCDE2WBeK9YlYXKCGf29xvffi+mF+N/hoBCo+xD49HRBtvHw/e/WE6s7PVa1O67zJdqOLyGO40sdCED2sXf2D8jNOzM/9kyTSLvKh+z5yGreDgZqMtVkOHYRsue5CTPyY6YGeX6vJB4UoUbNNEK21UhRu/HSwJqxtFXw/SJl4vteAN2v9AU4JS0kV6oMZLcpFMBCKWeBdLzK9Eg3BD+VimPe+Vw3ZNqJPbh5cpaYFiJb3nZdBafKE5Iv5qIjRoV5zp/QkgS/PbIjphkTrObLa++s7j7EUtBXRbg/M37fIrs+W43AobgCc93i8CHcQPZNl09kUzkJPnRvDjHoyqGqvULFmnWLxn6H1fdKBGyQPek0x5rx1D7Irs4c8+w33kMeWZgHP7Cw6T3gGeyKICHuR2De/XuaUv/vY+//0NT/MSfo//bK/9/eS/c1cYY0rK8SX4RY54aFinlhv6yIp2a3iNTzsQ6vMU/w+fL2odlHuGCKoqvdvk9KctUcH4LlDfNKdjQGWhidAo5Ynmv3e2gU8r03DXjR8SwFLdZ9eo9xDJMFw99/nrFMnP24f61ZXQg7tsaHyr21gaO5Q5+4qQEnewOUca/MCwleUrihadOUsO/uCWrGMiKyvFeAeYdkRFRjz5T2nT1gvZTw/PZyaJMgogr6R1zVnI/s+dt2NejdIULC7AJ039aeYx75JIzP1oZNh3TSwJaQnLnoiBtyC+0UcDBnjL+nQUOly02D4xdcyTO0GZDs2lMIPP+MefSAbDzInQBndmS1Z7StSc75uH7svsWatI2R3fRewZri+77kB8udTQ7n2RFAtgv0cQd9dv4lEyTc0mUwGe4ZcQexhjQyMkm8Ple8fq+NA84O86OfD21H/FA9I8V9WmTXr8Lpr2qPcAzPTwmyyX5DNoFFIQ12ZxKcniGlIVVCOD1uEfPLI7Lx39PU8k89XhTlXzKP4p/W1HuV5+B/DlfGohrzgH5Q5rB/OSXxJRUzLon0PRT3FX7nl+A20MlMN2DzOV2Zm756hcRe70G8XGBeqRTM+IfL8MUx2+S1t+yahkRruACDKWbs3ggzuqnMJ2z9bcb8T92bJO//0xOzxjE/U4yOsm2HmtvsCuaDslNIcN/IwLWmktjqt1foyxsEbJsiJO7idx1IUe1c8NJHimw3PtP0U7OB0/OJ7HlvxvNnmxlq9lYR8evCgc5YyeFwXXDmNcs2I97T/AG3bnHNJpj/KG8tAeu1njLvfZkP5Pc2kU1PTsq4I185NZZrBbaKfEIJ6VwhyrPdgqdh3uIre6HRt2xiHvsYPvFWu3Gm196cQp5+xv2grhg5y2dJYT2n6HNbkBVyPaomhBdtXMvuYU1ItbMCe5qeavfNDiaZvrgG0fGSkcAVc04RcXdA+jwiODhFRB6NlwNL5ZYJ7Yk++dL6PRyBPphrpDuZFDexBXHwCxac14sNjeiGg/VzQuIPvfE389TqTz1elH9LP4p/Ok+94ZtBPKlaSWxWHae2+HzBgd259nfFVSafZYt1mK0LElhX9Jkpw3xAi0VTwzTvS9LPKheSxRrzylxeZHTZfu7gyDxl8L42QE65UiCFNAWy0biXpjnNGtjsDwnznw9lILWWe8h+0wrHjDX62NSWQH+uMwZN2A4kVuUv+Ag4jIWf/UAfREO2Wf4E5qXP1SSGrjvgz5ukDi6zRUfhpZzh6KJSvZ+118gMFMxxmihrvlFvDZ18owOe39Fnrq01GjHvygvzXBLV/F0HMg3504HTbxIxePjzjKwjk4M/WyYsONz2aES9tACj7h3Jfd1pg2w72UC0MXNJpMZNRnZUjuiTew/zDpU/RAe6Ah68sSadejz/78wmsP5MPckLHf4hVTHO4/ga2TivHjWfdcc5mOv4xFxHVcfrv1EgFnZKhIYxdqxZazjyN/rc8yNsQl59Aun71kjBCc+VrmFHYb849sQ9HcSH7ON2g9fXQHat2/kH85btwaZfBQzSqfE3fUpb/mH9lLL8l6z1+Kc1NRF9DK77bFmw8xWbLofPAGY3wTyxXiEbyUtrC6m6yQm/5ugz125ks5WoJZ8nPRCovg6w+w19ppYwA28sfoV1bSOvHwWnRPajFLhyRE1K7s2mG3M4w+mdRJJfXaKMNI8Z+sytLCVub4wM85r8hs12mdQwue1K8js1T4BnMO5jUe0z+r5EJpwg5ASGBscMnVVHYLsklgQZn/88X0MG6+Z2Jv517DyTGfILYv4oiThtbyXdQrTDPFhjXknPvCTLVXcH14hDxr7VvqTpq7KA4kcnrnuZU+JH1IOgXqCPqY5Q6EQNZ2A5uUOAd/j370c2xc+3zCSsKWFHLVIasA3HPW8qucHfK+j7wTvNJRasgozOQNuCJWaouacld+Q8sqP3kNKan0c2/mVYBvRl4NT+urRKEteDDMllnhBOnFahif5ewda8uez/1ZRb9BH6oNQwsR/7Y7Q3bwPkya+SX8e7jlSPbALwW6Nm52zf0PdWBtDlp5Bc2IR/8R6FLP2px4uy+m/0+x9d6/FPs19ZOiF486qpA328b5Y2cIf1aV4Qj5qYZ5T+iXXu5WFe+WY3TudSuwZS3mrm5ZZKyUrXj5Alp4ow2mIG1uXPBYzLPsY8xplGpAONwF2VOQmczqDUPZcZ7Fc2+sDSMTnxDo4Dyb4sCXPW6GPoKA8wynlcu5Og5aRSx/mFsCxZoNd7oO3FNGCdEEa83R3ZbRPkFvD+FUn8cUDNTw5lDKfTMau9TYc+Y/mfB+RWPz4zNW4RFXWjgzUDHJPXUAbCdLhCqB4CEojkijVli/lRrxRGfHPbypjHML8EURPVLCRtRzOdYYoyUgd9YCeP9y1lFYpPkkq8/6Km5RVQoFOCmq2aJiPK9PODAKlXElK+t/8/TfE3uj3Zo+Ye634LkLzRB08/rEnD+iHBURVO7V7nyMbwiT6AWS1mwTfddVT/spGNt04Nz2FGiXnQA2D7+dj39o550bugLxps3RLwFFGSQf+o43qtlAXaZQ70fY9OYFSdqP2LfaN/UVOzP/V4UVb/xwZU/6Oa+od9asg8ZBvEcsJ/25tGO0nuQBdDzvz8Gphke26mwKablHBeYoYvVhsNdpG4SJC6kUz8+GlCIE/KOmC7BaUiKkvY1pNQ8v26lol+7DhEfpNK4rsLNFq95Bgo+4YMZDOyid5W496k93PNw/fCRNuBDsxYimp/upuNbGdewfucz5Jgn+uGHnYZBfMyYB6xol1E3swzIL1JEWHpMwSaHKIATh8zYS46BCfRsrtCOgnPhN819ElxWkxgW+knfH8ffXRtKBVA++ASTwF9SJt6O9jYM8yA5aWNSGZpFvighzX/6mi8twmRwNEjJNRky7EmuOYM+OKRSOLw/3D3bs2Kckv35wfyQlBRueSQnA+SMFG4U1FB8IwKfvpOdK166u1/RNdNrX6re0fs2NuwFnLIX44xYM7JgJgYlMSBqitBGZpanILC10+Md7DmWDzSBe2Z5RLawYV0LAUthXB5l3C+Py0h5k50/By3btHkmE95k09rGNfilfZvnML8fDqgpmblAGel6LNgk/IiZDObgNODEljWjefLM7lFh9kl4GYxSGGlazxG55S88exJ509fWT66TT5nUVgm8g8yNRz9YX0/QfxHxlH8bZ2ahHaE2cMoGePCbtxyggd0nTxjoTowZHjU5zEy+0nKkPidzsxwgo4+25fRILDOsNq2OgbVIYfFuT3y2jbWNjjzpkkZ3tWyhmRmIS7dyZo6fjokbxRhitKxWJQYLc4WDH1iMpgB1fwmPckayeMB1XtLTF71WIRyIewxPXE7ymvFoNGGsaCilT4jFp07xRAelB/Wk0sCC4dPKO9QB0ArMpcQZeejB42Z75Fa8ha6+VeaNlqwKRrD8QwC58mJsL6mGUZPm5XzbHnItfZoA878F+UZ7XWQIbQF8ma4XZSM4w7yF1N85JWhIlNevM7SJy6f52UZg006XVxFGZWpHLBgEhNzl0l+xRX/WJWxfSedEYVMQkPfI/swhUd5gktAYiZ8LgQtSXYt2sPYZ9jsU4RB1xPSZ5t0c1d0WbvklOd0dehxoe/oMpSjXogpl+5LdlpSXsy32hn16bIoI3dA52d0p/3bniekcz330GjTTeWissnmgE8Yij/I1Gj8p+dT0j9yj+Jv69SOLwJcitc9N5/cyc+bx/MeZ5ssgyABXQDxkvO4tf0lsNnY4LWnXo3Rtqp998xVyGA1pIIIl68di9NHt2bJSMzIz48WpGMKV4Ennj1MhTvlnbFwjLXszpOO3JMFC/rTVAaP3xjITumWMc+lDB3K/B7lzYPSlz+IeRBv1Qbnu4C+1xKdaj5rFJSf5wjCm0J5YnLrqbi89RcsrueJrCmOF6HRGCkL3fNRAy3Ktjg3RhkXu4ejoG2P5gRtaUBMLXwQgHuKKc4lO2KLk6l7WnhWZDS91ocI9/T7WPEyRtpqTnlzHNeaMZc4VOqZx3AbxB4cj8TM8qwSE1lsypq3IKa8gxQA3mPNA1tMD7jSLkvaf6anmlwFfZSuq4CLHhIxudk0PK6hWpTzUf9IeW/HGoQ29LjgODqdYRR07+wWx3NuMV3ytWamuwG6m6dXRpsFL0Cy1me4vl8Kjk2OSappU2GLpkVJLAoPugdSXZPOnXYpm2fPQaYZF3TQG0UxhzL5ix9kShD/9HxK/kfGUfxtnRqd5h5iouyJmaOZaueHtkPFWqxL1F56A5PEe+Aq0sn7vHpGpkn5eYTSQ9pTa+2Td2PJWMYtrLdsYfaGlpZLlGdkiSNmHAUyKB6CgavFIyXrU5L30AqcU5+fLSB0m5MI5q4H3Tu5KeNvqkWsJUKdoyLVCxb5VUU1JXgJbn2eMvaLHTztlOWkA+EuLPH5oDyhZxeJer48h4XX6eDtIQeolHrCgpVwEODR6eK8VNblXL9SzTqXcoS+UREz8ZnVIIXEYOKdkIv3T6pZvcoFNIeNB/RFXEH7vE1w6wwYNx+pPOUxnH4xFTkNMTP0qgq35m1RLhocVpofPftousRU0N3lBHXq7TA2WcItvLjTmRR6aHtJwAXLPn2vb8Q7Lgcr2v8+N5S16cl9ot+gx0VneyGC79dL3IylmM1fxzjWQkwGaMQP0slsrvFwWlKenR/HlGfVJ3nzvV/HqHP9HQTjOTF1vZ9L8hE9YjYyB9QzKsFGqbJiFty3w+YHmZrwf3o+pfwjcz3+NlN4CS2MX2LOxfmO/PybKfMxW3HhBvUznB/UZ7Peac4xp/PjUu4N0WDLPQTF/SyDebQmuNj4GYtdnrzNPIkT1PPHvAyQOjoMBFHCpXmha2qK81ybxzHpiCxTRh4nxJRWtBJub5cVx6RM57VxnW1QWdzmlDf4OIeBVgdE4YjygLPgG21teZRHXjFlfKc3l8HpniEHaZ+Vi/Fl6GmDjThD4LVFGfLpvIGjqiFmwpi82bY0NO3sJ0OUgsKHkFsAeVdBcDCbPWdc3ADvaUsQHwjbxuUoT1Eekg6nF2buMwIW3ThBi+RulYg2+NYpmaszTLIp1XzCdFEThqWI9q03Y3jneBluLyHBsD+dl4tbGueahhLlueE8KKPlmvLc5kXnN201BnPVo6x4P8EDzVvHlMjpFVCDIoxGEJVsOmGCdvXIe3rGjZj2tIry6sY3cRNuc4gxIx3uVbKPanPflEFQ6Rqc9XSNySaJy8X2Tjrb09BEr1JiCKTb4vyDTE2Hf5o/pfwj7/X4295vHh8A50vclfNXRn123GKG6s1eleG1Rxn95TTdegkB1axxm5NOPWMe9cWzKAN3ZYrwxLzBIPeW5P0SXtSKiRij8rrGXNR7ggXBesdhotWMW+yYJmoX0QrR8gdzCPXbiIfqGQ8w7Rkp5a1et+Y+761wll/mZahxfAyiQvkJb2VSLhZ1bGmzctRHVcIQgtmVMrr4iCkvCErIFquWvKE25l2k/j3n8H6en6FPHFIeoT7N+Antf7BxB2jNVtTnGZA3bS3ydpuy8cq5cS0zjee6MayHp8uCs0rMJPv1iZgyg5I91lysSdWpRWlrulyQ1Hz3TLxGTDdqWLLFWte0arWeoKn2yFvmQEyFq9zp3hEQcYzSm6C5o90EvcSjvFW5mgYvj85v1gTI4mXKVxqspTtKt8ArA+9BPSV7yhomNUNYQMmh1ne5F5pXSopBFlY1aP1u7WyScm5e14anBS/RQkvIuqfZJfWc5kE9aZmtI1gc2srSIl42UH5NWBklllH9IFPi+E/eT/21XPrwf/cexd9eL71HurNshmtuHink93uVsEJ7oK0AA28ew7SUScekNuCYfKZrLs+EFzpwLsrQ65s8CMp5h4t+SH0w0rlGe2yrEGfaIWbRdVtqZHTMAoPrPWCxLpSiRrUToDZ/xNyHqeWB8luyTxlbWBL14V4spygZZ/L7M6C8gcGJvJELEblJh/yoKpU9dB4q+b37kfq0pvE5rsTE5xZVyOdaTznbaJfqnAVhOs9htaV8klmTkIurtVZp+wEM0EkWXomvtsxgEe+6dXhVi2M6qJnWMygPatrThUDex1STrpsgLtYuY8Y+yqkrJA2qO8sDLDLSmUdNuWQ7N/xyob/o+INrMkZDEH0uzLlSgL7ADTG4STNuLp9fosav2Zh0xCZv+ExBhESsHQyVo8dY2ONSLe2PalSuPjFjrJkAtblrMFZIl+bpLUq1xahsEWaFy4WZz1cARspjvK9I51k2t7RH39PQf0VrCOEVCwBg9nEpH2blwhrT+bNGuYawfjL2w0wNuOmfvB/8I3M9/jZTfavZYDYXyc9bRplrqzP1TevcX5YouQcEpkGNwUKyuUXWcN17zeP2w1R07cZ9y8FZR8oQfhmvmlbQsiNSnjH3jAtfd5WHR3bScG0fqGaV6757/y15M7XMYhY+n0kNWU5eZFmsPLaoXEXUzJ2wQHVwJL8/JWBgbT5nuHmCW87TJOQ1LjGnCBb9F8WqamivKxODZm9BPI5UXtvq9Fm1VdJJ6X2vnQQGw+PWKef1urS00/nGoTkNyTu5SEzFZ3eDmAdQzsdJLmi4b1J044dTRrYKPMTJSMZMOeslk7dFqt2tdYNGAlTTN5d0ajMPLhi7olnGSqgI2uEYCGi8pj6L7sB4KKrpCmNhYLEFrsJKm764Eap38oZBcOQEaJwbj0tlaZRx67bUk6JnjXrlUZ5TVpT31CLpnnUMDS7e3BTKq891i1q+dMsPU7MxefWFd5uzOZ30XJvZuYJmaa0YpkrMw7B2S1xPbzZbHOO9pl1cOnNycmEQZtwx/UGmCKo/MKX9Nyz9f/W9Hv8h9ZfG0EbuhLzRzaXqkRpBO1uUh8xcWEKYXg4ahEvJIO+1V8p4cG49rQnPDbrSrmBRbJsN4G69w8yfAIsrL8i02YL8vG1kUTd3ft/ARXoZqC5eUsmuGznWCiP10Lqk5Oe3i1MNq3q6xWy/VEtmL5+pFk47n5NUjMM4oj7P+ipD1YyUcv7Id7W2W5yoz/f7XWVEWg1CM6IM/txIXKwrmGlqrzLQspWYIdHuwTxeZaioR7mcn2eFrE2RHJSjdTpweHLE3EKScJOpYxbtx7McRsdqjob4cFg4VoGOr9e30Hhup1zoD3dn7XIOnuTDVKrpN1Oj4cnEyHpIsCjqHWrHmTlETSemKE8REwdhf0V/3Uhs3kTPXFtMnkP02GTGoueAmGvZdE5MKn1AsHeZtryWV3QLm0gwL2UO53qWoyVpfS5IRztLO9xIJ2Utdlkk1nwOxZRNu/f5euUiNBVPu1EAQ3MvLVk0kqnnSKokd+tRKOXismkszd5pgNZgGbEwiH6UqeHwD8+nxv/KehTTv6xTAT9ycb3NJMZm/saCmWAt0D49UhZp6UGGx/GooGfaLQuaTT+GpvCopjbrAj5MZcHqhI575VhQylcR4E55xl9uqA8Kt9cZLvzGpas8vLMo87IcdhPLRefpk475vdMZ+HZ7QO9gvCCcvVa0PTMP0Qn2jKESQQ2TyKf9kfrPEg8zt4JkshYQapKf4NRqZ4im6gNVVX9wwXjr5XAnLUFPkBkXnc0B1fzinqL+XD8AB8QbtNK0QfNskc44NdVxcL6IqO3ZmXRVcGR4rmJEH+42Fyp7oEiU6AHlx+OFiwzMZKAyfHwx9UgpIeFDVXE2seoS99Eqg+NQGqCymHgcMoAKlt78gGowoE7hvaYebKOA8qjwIm+IRVnDwl5s0JZj+r4UpzKcF8kFpR0xFeESMgBuWaAdPmouiD2HvFxJEfbNVJA5cQaNdJthVppKyVTs8bDNKG/KwKUsXD/jCjRrM0b35LwAX6s6B8c4Kx+m0L8ff3Bs0mAk/OH5VLdY2f9TMf9/VqdQfuior+M7hF6RivDcVTEq44aYKoxu3HS79NFsx3suuO7tM+BFfqDlxDkXnPom1bRCLn32mlYsejnJGQab3EZzmEQQTN2oApxndPWazY5FBy71INNTG71uLTK8uaMzLORLgbNuPYooHSQxHLu8ZW6KiAvcgqsgPuAZ5Z1alDiu6fdwG4w+TEW7zvucpssKrX1RsNB4Ch4oSqyicZJZGRYJL4J/zrbkNZVdGVbeuaF8cnqgp8ouw8uS82AyLyh/zPMl5ZvgGEOlejM0Nneb4SaCFEpHixD4QcqFUmwK0HuWNc6MsQuheyIdPd1aE2ftZcOF18ioIVqOODQygbzlXeVysA2eHLMzysowzU4e9PTRCz3v7LNAD8oz6IWdos8VW8pPx1EO7mT9P5hSlDMlS6Xclug9Rho0s12NKlgOF9Ypn8JSO2rETPuEcGiNNcjThHpE75KwYPIgHVt4Ax3ptOzLSBpRCpxH1OF8OaTrU6+NH5w/NRD+tMbLmP9H7lH8baayqDdH9SHtS1yGQwHG65yhdr4k5JAOfANCW9doW0JC3iM8CpDzco3eyM+5kHszYR8ktBfUoYMFR15Lv1A+cgYsLMP+dd+NhzNJV3aPqAxI2QTQdY28lNJj5EBWZgWP7j0V/iRdUX5T4xrmDGc4m+/ImxgteR/ygjP02TMhRXrEMRgPibxVTFsLnRX16Z0sj1HidwsWCjIx9Lx4MnonibYfJHyXh0490g2f+nK9Jd1lyfqOpj10OByMQIPHq8t/iu5xUZiCBcVKdlDV7zbgUiWmiuWJR5uUmEV+QvnqwZ1qtOSRC3gakneLrXSO5naDEFYx9QCmPF8IRDfVdETeEtoayUt3+am+Mgu4+a1Fz937gGuPdFB6pTm6M/p7nB80AYYv94zu0iBmBwLQ+QSPoRRYyOHwSPurzditW4/CKQNP0GJQswvpaG4XZfAodB48GaaoifmCdLRH368teYcqN5uzwDD5GG6XXQ+trRWWwVj8UaYm3B/mzo8H/8g4ir/N1MD0VbSr5Zahex1kgIkWojk6JGUwOVBecffNFt0DZdqozxNjzVOo0Z2URN74NSIvtZOP9NlPWKQkmgdLX9aJgYiumbp8xdAvghfanDRj4W5ZIqg15R0PxlTzSXPKYYB8ie5xOeeC85hVMLmKDlqLbcghKiyDzLV0ykcx5bNg+6JMbyc8ecXtjMN2HKcQz8QlqpsjMWxWpDtbxZLQWElRGfWSqgb/Sd1BGogzYvhOfz85uTV5p8Ypo6leamBeKgldfW5TTwgjDypdsHA2rC0uGLyopi9L0gU975mA4kT50illMnC4KKkobw0fcTeWKad89vDUM5znxJSxGrlcYLy4GEo9Jp0Y3mwOl7P2DJOeS1612pE3fDPlXHlAve+7XASXSgbvaJ7QjzXafmzS8ez2Z4908ETbO9gF/2HKL1Xaf/FQIZRjkXT7EVB+qvrkRVej6QS1UdKNO++RjvVUOULtFgXd+hivFJRlICIIUsgCTTB+cLzfYDr4w/Op8b+yHsXfZkrf5mOcHc9rLrhEsQjtNifv89wl1IdjyivOQOzWrnJDFvYquuaKI17QUdWchRshoYwcVBnK5nNeBumeNRCKAnkpIQipzy/JNYn4JK9V370yOuCrhkRLDTSjS0TXdHjKYNSXl+RVFKpMtxt/et/yFkqzTciQayGG16ORUM0dqoHajlK4HxhPeWc+K4PLgnTLm6Y+qlP6pSjJyWt6l26cQre2cySPqgouz+CJZjLyIewLpCCD7eiKxvDusHB/JKaqDCboo2aSw9oRM/ygMdDddUzdI2Iq8HdXtDdjnYvQVHKY7JLb7zplaOs+KpLncMF+vI/h4p8aNHDolh+mdgNPQVk6WmWAt9aDMqQ8pu6ZB2FrlSnMTPp9ezsk3bkYFNrXyvRIugT0uX/iLOivOt3vF6SruzkpaTGYXlFTRIe8Oh+Td+X5O1pPcQHkrel8XQJugrPai7no4FUxbJRshspKoZ7i820DSsNN0TJGyEXVYf6D4/0GovCH+VPj0T/yXo+/zZQvpjw6zFmVYdzjz19MmdmCCzU1zqGsxTlKxx6ySNxRXw4X/KXLT+TKohnpjLHKUjS1bj5Tu2M5XCxK/p7kk1cxrZcH0+Z0R6l38QDDmZqDgrFBffhAXozbEFNpN9dc3b4iDuewF4E3ahO9dB1CEDbUp5PhboqQywEXrvSXBuUBONSdeMZwmXbjvsPGQudsBBDIWyLrXk/p3z/6IeUvs8pBS4I7qSPncuF4+JIp33BUk6sz1eQDOBn0kvq6PJNNFoSPsIHLnTKbs6qJgfmLvJbs7y7oDQS9jG5DIt++JddufT8Xgq3BCVDnrI8mpxGji3SPEG/K54ep0CA/DcPCkskBlCYxuSo08LTpHfVn7LFQnNP344Ur0PZvDiUxnSMfMOAOH6ZCe0RMPSeegZK+dVhkQYtfTD0E0j3vVVmAL7oekn/v3t6Rlx7401JAq1AZF/J1jHDTYx/1ed/nonNZ1B+mfO5FTEFE7vLHmBpykz88nxqP/pE1M//28yl+2zRo8r0lVeqNarDf1zz07vECkFeoiZ+yLl91z3wjbkLMKKv8jLae5oDpgJi4HXCOxm0RQ+TPyKuJdaagNbcpX2wtKoN1RV7J1g4uh/UmyqB3y7vnIxXlJYU3KWPHMuUFm/JWeH+9eCgXZwPt/QrLwETSrd0QeIQt73Nh1RZnSJC8lZ8EMxbV3TPh2NfIW0kS6VZ5VzW4nEcTtDY9YrJNqpTUy72hMWpJN0aHlryfSoxo5s7mwkmhCpCNYEQ1LZoQCPe2Bius1O4dBBaLxgoxZx5Ip3x5pDPsHYmpqoQL6q/OO7693320nqLnSLS9+4h+f66vH+QFB253j4LUyL+bfZR2xFSoXBoRrkJ5Qyn26HyEPPWM2cv8Yirw4vL8G1MRl9Dx833yvvJ2TQw9o9aCweBGDB1G30wpjnZC77qOy5D1ShnGlHLR2pG3jtqbRrqvWB76oUB2vCjaCu7ojtEOL8jCMw5+cAztkBf/8HxqLPwjcz3+tk6p/fRJOtWSH+9fqO+vW9FDWQ7npBsyZVztKYboXE+kA2xEmbso0iM6SrDjwmFsduMQKkaufsbKkN+Q92h5lFHJialoYJKurGrq62qwp7698tQUTiPKbGqxDLmoWXdMcWmI/qakz8diX8N9n2kIuyXpYpiDDOV81KI6uHtcOPLbGLbilJgaGNR3hZj+paudtW5ML+nWtt7LH6ZMj5iKdgn1aQ++mQoHcdFAEbEz+svCpt/DvQD97Wj4YSq0+qRTaZvR/l9ri7xUS/nrvlyfERaCzoJ2QDrxZkq9P6nm+3tWkwmdjlEqRLskUqmHXO8J6eJm4EJoqIwYUICYSvZmGQZ2LkKQ3yifPWZd3iJOYXwZjdB+VjYXCBr7namgHTEZoommoWmuHcBYVTSQ7qczOvmAmKoDXoPhJT+i9ZrH7MNU+UwEdESe8uSbqVITnA9TQb+lMyqsu7n/zyMxNd/Nf3AM7XA4+JP3G/8j4yj+NlPhRnyQ16uXELGUGPL82kFKEfMyDJ+kEJwgh6gv9zMuDHQWE1P8CbWk3nEBe426NUa8CBXfYhCgRzVC0tUnqrSABbMkFD9MudutCxFeyRuJO6TkdGQh1WR7iuFqWkgMd0yZBWV8fhWr6FdJwKEgE1OsIKbk8kLbljPFAitNGpxJQLpV5tSnV3F3j+AwnUG4rBURxvFthPK0R97zSYEQxolJ+enZuCzgq7AG6O++mXrdXw08JtwQjWhicNG8F56BbZL+F1O2QrrJt+sLyulIJ8b08Isp71Q7JaVCqGEqBZ2X6lGN45CYli+sRkPmHS7Mo2+mAAuTfZjSm90N9btFutkCebVguRuirJ9of07AKP/1nhXlO8VhKJpM+zBlD1akg9E+1EC7lF9MhXVIxz/2z0dUnsm3Tr2Zgl1LeXXvVt5vTIVrucgBpKnwxZTZn//gGi/D0ehP3m/y3zTf/9X1KP42U4+NVqPZVmkZPhPq+8Y8tdFV3DkLe1uekrRLGZe6639MkU6pO3fHRavlKYUF5IgzvbvPZl2pBnKX6tntqaRrp2PBw5J3yascM4eLbuMuXzFZRfPhhSzKpFEMTj/1qebXIQutnPJWsEAFFTkJymAhkU7oPvfE7v1vENprqqkPU7bsl2GC1Ic3O1FFY9b4EL3cUACVvw3R3ojIEEexDBwQU7PLg2qc49rzR6esIrFZeKjVGvxSGnX3IAwOX75yBn/MeuhHN/Jqg/ZVQ+uTTr2ZCsxD6P3GVBgqJTF15cYI/Ii2JxwjGW7zoEb5wTvdPQrSGRiDiJJLTAWHJQpg1wF5x7NK3jB6EgNBzx2gcSzt8uP9jOU3U9HhRD3ltpc19HZLu9ufVoZZQftjyI1dRuKWju/YNAf0RxizwPPIq1q3bhxHew3L4DwhHWuthq6ny9P5EYI2+zBlUNoEPN4GPzgufSj86b3z439lPYq//sw3rW7oxGkKOB1Q3yuXHmX+pTWH4Nija/IfU0E3qgWUi3dAp2fsysDq1tdbL4QZevk0YtHuQjUyL58iygOFGOwtQh4mFjEFjyXV2PL8skCY5DLKT5MYsvURwqS76zaLU/Jq4ZO8YTTxZJw586C747ZvYN4+KfPDySMdXRWkA6L7xNm1u4/3Zsoqyaupu5b6sDhpGziJpwE5PpH2WRoxAdjTvKBRElPBCyiPPdsRedcrsyHqd29Q3S/WA5RuwjdTfM+kPDa5kVcLi1cFh5Zq2HeHOiCbF0hMjkgnNgfyYm+dsrtn0Pp+QNt7DVoRFkrHVMU57DemwMrJW07ODQ9VRftjcT3S7TbntA9TsNyTd7xFXA6ZfyrR9WXKV6XxEmFD2ov6ZEnMLQpiajMPTugO78SwdweRDimvUOsHMXnNNf17PnoO0LOrEHDnkE4f5NpGyXx5HPLdm7FLRjpude9JxHw9/0mmxn967/xY/EfGUYh/manllCdvM1skHL6nGgwLzaIMq5KXCLJKhusOZ+TttrMyfKjkVVoxpR63VompkdCNe5jVPtopqUAwSemaNuZpisqmT/mmf1QaWMZANdkk30wVE0/6MBVZFZHibhoXrWxOXs3eEVPLvSaRThJTIS9FDRwHN8r888otkYISebtgSkxlE5/hukf716xRQrv3pD48mpC3K4WSR2kjBlzEn0AA/gYnNHZ30pWWKdVvTAW3yesMcp8YVCcjo/wwNbpIAroa6RT2wlcOe399Qn870Mrgqivehyl5dyYdWbdwhvm1W49vyRNT2rwQofZJF60TR8ebq6Tbb6ZcdUfMKikxJYl0PiRv4nB4mpGuTITumXKXp8JELXNoi103epmYwsfimyntQLoajFs6fnZPvpgKsiknQIZYoWLYjAvkmyrAYTIaoCKtKY+aE02GpXWmHml1TM13YUq7kwy/mPIugx8clz6c/mlO4lj8ddsP/lfXzPzb4/3O65S8RC9IyqAHpEu+eNZRXvW71Us6psjfzdAVU2LkWDIPVCumPir0dt26QKNu5Fvmo3VsKR9loz0Ph92a+jxH+Qa79/l+mDKHC+rbvKBq4BmWhKooImX0Tn3WYe6iDiGWYTGLYrBeEuWZcTwro+RJ+SpRiCkFiKkgW8nUh08c5T+O8yGIViVlfufWI7W7emXATej37ucdRzoyDcpIeY97SIgpdX+n32+BmIILd0C4+BYXbQXSIXgwHg1laJCXEtsKpLE0+ugUjhViarskpuRyqHHhck5MzYbPE5pp1dU8sjOIC8ovpsd1undQhA9TEJJOkXJ33s2Xpl9MBULe/MbUx/tNPUbdZLi1WfTYQwYzUmfUvV86NenxCrpR51VJpkWYZqMDmquzDaGY0fGHz6ZEBxxKleOJykMC0pC8axyU4WLJy+DLlYWa09L5edxbhPF1ypPuRZR3b8k8/0GmxOGf7vtJ/8o9ir/M1HSE30yFL7pGmlwbaN0l8ufcjbwTJRgfnVEyY9Gw4KyPTqnbdAeIsYkgF6QzZvIgpl5DyvyrUSCglk98LoI51XjKTUknpjFl7sCMNHDG3ZzCjikcXE8WeF73jNedUf7Z+xHlrTknoj5nMxYcn2oF5uZ2R2dbuixgl1yA66m846zfelywvZH3UYenHhqbo8ci5UJ5aZSuX1SzU9K5+wgaKJ7ElJPVDgubiDJ64Z8q1F+2VQbOeV+RY+vW6/MGRhkEGTFV42j4yVN4aF8pmO2adC0knYq2cWHBfXY6IuQXYvR8J6+2WMDoS6f+Y8ofvej3jL0qgrORJmgq/5MpTxKIKfFOzKA86laIzkh3VhEx9dapN1NROtwLsNcFFeXrgnT1rVPtXDp+mIpqj44/ZkKJ2lxh5Yept05B4geUl8Z0PRWynWjrjVdG4TaMYcaZA3RLn5g6GIMfZGrEjf80Ll3+R+5RiD/BlPlyExZYe0Z9L0cN4T5hXHhzyFvMXdmjPrqYkV/PSw0oMpdomVPSqcXU9KA5ZA6a/JOYAoO82hhcgbyg4JehVlGNpjfyWorCqK9zBmX4gf4kpoAjXeLtxIJaO38xFbkZeUN185ygtIh8Yu5BOiGMyxp9b//N1HN3+9KpaDIm5tez5xdTobcMK+DipEW3mMw4nJwo76g3OOAsvJK3ejO1HlD1Kb5llViZxNR8D/yHqY/3e3pPDs2206n/mDLGnU5FVah9dOqdp6JtH3IQWzqDdttYXCDwLf9h6p2nPkyVNumUKnZMbVKknsNNz6hfhuRFX/1IhEOz5lEO1jbr5kimMNfLL+/3G1Nv7/fRqXoJtD/3mv69uKLro92s4sNUkC/JJ0A3H8s0FOpp/oWu51rLqPPRYZWfPKVJMEAtDX6eKX76hzUzx8o/co/ib+cpNrEOaGfkGcJxwPEfphyOKi9Kx1wDw0mXd9p5t87QjjL3y80LdES2gw9Tcl6TtzifKBMfDtEZBjeTMrs+8snL8B1TjDuiC6EDoX6gDG+FSQ9d604MqbuR9pmTCGuT8s9/TOmjkJiytsRUqpzuH6bwfd9sOB0RU/cheT/DoT497ptTtOW9B1ElFBn15XWL6mtCOnc+QfVhSl3cbC54Fm0Kz7u7p3yhWNQTdNq+sZU49BhP3k/2lBwq7dSiUXdMLRViKlh+69SHqdV+d0TVzuzyw1S56XTN78ZdvJlKfLiglbQ2F7G2e4bdMeVMtrT9ypIbGEy5EzHDd+P13jp1DjiEXadD+4aL4XpZf3m/yDVId97ez1BjiwvFhnqKrpF39a0DeT/SXgFsLt2jnE0Zizib/n24L7uVQF+kS2+mAi810OvezvfxfsHqRme2NANyzdog+0Gmhn+akzhW/pE1M/82U1NFOKA86y0ow0slDwLK3TNZnrEwcyiPvJl6e79w0mVqNcn+T6agqMjLvZk6rch7mLuhzwJTC4kJ90nbN0LSiXxA3ug3pl5nUwPxrBlUM0ZQBqxWZcjvpUBMhN298u0+g2VIOuVB7sKHKcprdzTNu8dFjzP1aUMNRPIyW5eLPJOYKUT2RKXomNomxJT1pL4+8y92+WFqvDS/mdqXagppSLok7XmDBcOM9rfwaPuwvJkMbeUVf5iCacfUQFM0uDzWhw9T2G5YDvaYG6K7e1gcvrSQdGogXdDViKkg36sCXOrp+HemxqfyiNLsQbr9Wr8ECKXT63edens/1+rZZVgPI0oaCjFl9+Y2ucRG7sbBk3f1BwXp4nRJ10eKhAJn+xEDvKfkE95MGf0j6bo2BgEGcmqiKt899mHq4CQvVGI7gGjI9B+ck0hQ/ekehfqPvNfjbzO18Skf6W5/wYWLGemS6snqR6cQl2UD6aRyUNnOqMbfTL1W5x3p1mJL/lwwLTiIlYmKucUyGPCU+e3ZtLuXPSBvxnNF+mHK8YJvpnRhRH076FaaKIJEA28q6KhbSsAwI74h6O1G6D0D0rnjNkrhqnfPSLe5w4WPNOchP7EazfXJK8ODTrrKh2yMprBzufB5Jm8zxuCJktTNo10cuQw2IFVomMRUeG+ophY9qfgwFWZxlMFwPOJQ518Gi9itzWAbB5SHhKsJwaB9eR/vJ78GGgsUvtBAmCSdl8zpeKYe96VTM3JgxABrm9+Y+uhUkXZMvTa0/depqSF+ks55KuWt4FRHAogmedW3ToUHGWIYz4MCJaNns+gyp3xabxr5S6eKXcOT7twqnG03VhlNE8qL/CvOEU4cMSVbagOPV3fPY5U6pENnRl5Qiw10phfScScrPFj2ux4yNGZcdHnpP/gOgpEg/Emn/pX1KP42U80YqS/2Rwvy51vKHxShFar5F2MBdfUzFIvcQXUXkBdz/L0I6rHaoeJG30xNPa9bh2dDuqPEUQX6cfTFVOiUxNRodzqQ1yGmIp1XeGi055TcHvX+cPcwZdgEsYbKsDfjgt6k4IGF6xH17YCYzPoqwqogppRyR5megkwNS9e8oVSXlJ/kmDUfpkDZuJTRkyKGQebe0ZHGM4hU45spx3szFSox+Ars0byJFqCokk6t2vUL3XGtUyWKSgZ6apI3U24moN6+EISWGDIZr7EoKVsZjlvqB3qP8k1UuN09BSUYoJKfLYYBC2u4W5SX/FtDv5eHxJQQjwScPTdGGVqj/Pxh6q1TwWvcPSu47VqUV3OLizrFhHlLTNm6+M1UOiamtHtE+a+U8i+dgnJH//7N1OhI7lk/DBmEvvGqwVNN0r0XIx0l58rDTbN01Hpn0vE3U8/H+lunFvLhJ5kaT/90j0L7R+5RSH+ZqWN+3ndrKS8A0ePOoFO3p77dMIgG52+m/Mgm3Vh55GX222aH9t3fsmAin7wPU5Kz7OZasH0O/QVlZOdIfv7DVLKmGrBDn2psqoUCLLX1BCHeBdyHKX9NiuU1ffL3b6bUIhl+mArs7t66fS+/mAqzUV7D4gTfTC0HxNR67AqUfzK3DPlEQZA8t0YDx93YpQWXQq8/3aMBZ5sFdU6KkJ+nBXpxz4KP9yMdfKFePgyIji7lsYUlHT5MBWOFmGqXSfU7U2+dkrQ1HU9/Sdvv28B/mIqOJFWQpqMT6o+WarpuiQn5PCUveyadCjYmnqHH2IF+7/rNVMhYS3mMkZe7BCVCNmYF+jAlL8gGxIiuE1PuipgK1IB0aivvvnQquBnkK55XbYfOo404zIf7M7At0PYUz4ZoZZKOM03WqFucXPLmbkFH/QqIOVEgHQ8aHX+Qqemf3js/4f6RexR/mylfoHw029zmXHB3uQqWZi6j179FJd5NYgwWsY3y0vdLyht7AV5Xb4u64BJTz8XIAtfMNJxJcyJDeO1TcCbdfTf36bFoX5IuDHdJiUZlUgbX1KKBex2MUcrSoAzXF0OEzY7ymzYXZ1w4v5B3WgyIKX/pE5PalnTqNl9fUd5uHBYezpRHwsf0iuaz+NapWzoa4cxZuQzB/GZKLcbkVYMhZf7R9RdTtzwkLyc8c7QFweRCaxchbAqzRSlsiKnJLUyhXk8rai6d97so5P0u7TdTocvlIlgGMaWKC5sE9VzGH6bky4XyWc51z8ca7oTWvOme0YavblxHt3+nzGBhNZIrSNekc26vdiA623sejk/3iymcS+xLpz55qjfffzFl1R1zb6Zqnly5VeffOnUNefINbRNx0Ur/ZsoYuZS/BJPOj+mKgNb4QDpurFsLJhP6XpP7szKydoefZEoc/mHu/IT/NXN+8r/6Pt+/fS/9yQk5SovzvGOGMv3GNfsoD4ipoEhYBfHWs9BSNNKNN1Pq0dribGVsIajupgYNI+/mJWE35rVjqjHIW2irZzebD4ipBErK1EuHvEwOlOHfTLlV966apTkU4f5qVDSEKXm/zUT5nang1lc9qA/JBS2PdAqVhLxf4IyuaIUp9V0eqE9DAQLaQdqNnxu2HizQrNEvBJ/hcUheql0QUzP7F1Njbb37MBU85O4Zc+/2QjV9GhDCmphyniPywo+rwX2YeuuUz3PdaFYoZBhcaecplpAO8VeWQnWQeNT0gwUkwkr9YUqOmu550i+mnGNmwEenniNi8s0UbkbETDiSGnTkiPKS8gQPqg3sUDd7nXfT6fvh4CxRXgsprxkB9ZQ3Uxqu6fN0zmo43est+uNLN1dmQN57NZG+dCoIE8rDb53yhe6Z+alWyPFeuAbV/XTGwsFD/8E1XgRO+JNO8f/IXI+/rVOJ262glVxIpxynW5OkRAll/xyxD1PZxLLQNvRvpqK9vEUAeUv+fZBoMH/SFXYvAelO0L5imO9LSiaLe+c11AJhSI4QlcL61ilVM8eorhe/dKpfK6STwqzEo001aS8DHqHvkw6dfKrpdUE69VueUoflBWV545G6KVz9YUpLFy58dKrkiSlX6pgyDWLqrVNK/0Q1Sx6StpefcpzNGpMFKtL+1gPSCetx17kwmVIPOJ6IKefSMbVUXhYcfdLZN1NBVpJOaUdiShrNidGHSTrY508cGtc9MVrvw+rj/T46ZXRjcHdnYso4dEzdTqRTH++3r+wyiLp7Cm+dejMVaP3SgtnYzT/e76NTzrKW0EyIqejUb+ovpsYJ5bf1kJjaz7Pt5x7FR6cE+9mgtO2ev/WH5fk3piJ11Wofpt7eL3xsDj/JFD/5w/unJv/KehR/W6f6LKO+6B3mdM3sMiPdkfqoaaeI4cxgOQQFb36Ywv6UMnfUVhuU5v0NFzaTkQy3maCio7sU0A8teTUzonxgbm7UF48R6cJQCvao33WqmV3Y1jAPbgJCo864aMgPeZg5cXdfazhjOLxQHkHF5NBcdWtGbu57DUSbdMor19047WFz/mJqH9P265y8aduYA5SK2OECf0h5IcrgivZLoB6wMzgP3P6UarR3pN+/SvT909rtvpiabPbex/vpi6teBvmNmCqA26Odd0zN25cG28M3Ux+dejlSifYg6rzViLxaK3JfTH10aik/jx+dCvOWajypiCk1J6ai2QJz4EqzQut5sLmIWxAzkXN7ojFxyTs2D2aB2ZpfTEXTgVrBdFz2KWUhfe/MKE/KvLlHyVwRYzeNesrqom3Qah4R99GpSzii4znb5CXfTN0lUUODK0jH30xNw1Pz8X7hqtZ/cI0XYfinNV4m/8p6FH9bpzxO29I13cwhml8gBX8x6qE724dc0NeJsaEvmkh64nerqpOXUQf1BjV1tCmj3dWU4XDt5vUW3TPEBinTHx70v7PoF1ODk1ugfDWopts2PH+Y0i5uAMi9jg3054JETLczCE6WUn2Y0iqXdK7dEFO+n5xR768p0wvHX0ydQ9o+k4ipPbXrD1NoDRUNcsKc9qdjyjlyFqSLaYHK5Ehe6RoQU3kcbLv10E3q890KR588JdffOjVKngVa619M3Q+/vB9ysgBYTCmZNKENUZVCDCnPXqg/SWGintJWAOKT8taUdCo0CmJqWHFDnLGVTp3imP/OVNAzovpLpxyDvKPl0/5uDtKO8tqY8lLWPe+Li2+mIu8hn+ks0fFIzYI+r19lBX6cZR/vF014Nf/o1MzV6XgHRjfGV+IBzUlJTBVO8cWU5XY9bLw8/OB7EoXRn9Z4mYyGvxYj+19dh/ZvM8U7/AbN2/KbKbhOeyjpxFT0irn0d516M7XvyWvU+o8Nw1FBOtVESExNLGLERMo/e8P9Zoop3Vzvjimn1jpv03m/GzwF9B865adobzSwvT/7KMUPn/swJYXwor93KFOfeqEIj0E3t2HbzR9SjuSd9NWJ8tUhIi/znFH+O9TAo6qhU4bFPJQh86QLQiF4XFQPSyJBpRp861R4fYYamBQZ0X3dTIjkWiXdqka0v8+TXoa9CXnVS0lMqf2rwQJbIabYMtmjNueACxavhv8wBU8kL+su6P8td6NOl4tv7/c438jbpQ/yXnVITB0zboDGcq1zH53KTNI5dV7aZcQ6ZsTX+vk7U4pNecqVJ6Rz4fybKYufEbP/MeXGSMnoppA3j+o6I59AWwtO2p4Y652eaOkaecPZgp2hhFpFhe/GdskT0tmmVz5Rd5sZeXf3R3WK4tQfmBK4/8di/n+Pqb/s/cxhs0H/sIi5CLp1fBKV66Fz3YVlODwQY2+dku89r/wwFbVWhvrksIEPU/OHR96tB7NunPXegmQrPdAeXYkJqaC+OC/drqYlusbzhmruMtpRvnjKMy5sw0UDs8utT39/6+7TJUUO7EBMKQnpVFTfIxk2LTvjzEu7Z6jzpgKub1JeGXtuNz6wzMFnUx5933dYCAOqGUUjplTsmBoapB7Sgryfzh06neqYusrulrzYxYRwtyRmUHw+P0x9vN9vOqW3L/nDlDN5QRme9jkPjzF5w9+YeqXJC53xxiw/OvX2fvr+Sd7rzdSc75gKV1T12VDOYHaDEvViSzpmDV7nj/d7M4Wl2M0prLkNelOB/t7QiSlD2fW6Z+Df3u/NlOLMiGF3T0yhVX0x9dGp+ZKYAUcnHavnpGMuVArqzY7y5sZuZfKS7gMd4ebT/gmHH1yLrJvG+yem/pG5Hn9bpxaLOEN7GcZlmJtlDOajnH6YiuhTDOol11FtJKrRQ0pepfSqFc7SfAPBMBiKMJloMpoLjXQn2RFTg8v0gXp16ca8djr1zlMwUqwymBTKGfoBG6E+HlFGDnbHGra9de/DFDaJkkFiSy3ODrbLQuYTU2+dkvsp9XXn0OWRjqm39wuPt26dVmnEo3byHEadQRZJTqYXtIuRx6JkQTr16o92aPMdU9166bBI2Rb96Yl06r6m/Z35QF6ouFBVhqsQwb89c5SbTqfe3s9tv5mKuKihyLQgnfHvPtX8O095FOk+TCHIbQbLmHRKvZFOBeOWdOOB3dx8famzj05d9tNvpjie8tLpSAyYCilGGNQl7V+3fvzb+4XNgb7fjtciqu4vnYrL0ZdORdOAyz9MKdr+m6nssPtiCmOdmHrrlPTaOly4vqAIxp19MRWakx/1fhPxT/co/pX1KP42U5eXlyHs4pgLLwkXw2PLJuTP1yGLGOsyeFEZKJ3Fb50qM2tJXi3NODxIlLMGh7OE2rFbZ/XNFBsQU05+ciGoQ0WGgQk5znhiClupoBoKJMo/o+msjPz+4gw73xRxtj9376/tmHpp5MVUxe766kYRYKcQU2ZJOhUcddKpdgUn6tOWC+FqRXkPdyUllZlFOiYNiKli1N13Q2IqrAyq0eOCmPLbymLhJaC8FaK0QXtxNLjIsyPt4/0sPFDNv5lquRvt7/FiUD4K9/JvTAVCRDp1W54KOl6HjmeqMe/j/bxyTToVFKSzD/FUfTGVF8TUx/t1TGF5JJ3SJqM9qvHGZnjWSMeibfJAf0spMpxmTIYt3jboiCPaflLtM3DnxJRUBN9MLXfcF1PhuiGmnIZ6oo/rCILV/pXBeBA8UBkBHa84YDlIbi6jO8zpevRXdD3auflA1bwSU/H68JPeTxz86R7F5L+lnSf/m0zJf/sehV+vUPe9mDL1gsMPU/Z2GUIQADHl6pmObkY1isWR+iYwcYnGMMu4IBcXPDSK20dt2t1HGvdJV95MKZMD5ZtF8c3Ux/udA/JG4XU6+NKpm3c8k4saiehOL6RT+bBNYZByzw9ToXPvxv9tgiM68+Rbp6oBeasPU2+d2j2DF2V2x4HQrnLhw5QpdUythnvxi6kLucDgIhFTa3eaoaxV30wpZ/JeblLpLFTs1vs/mAoOxJSS/GLKV57dswHbKqPzATzgdjvKY/OlyT46tfLKEi3pTjU9LiLa3/rJoaOm3XoW8zyF+/ZWoJ6nlJf6CukKs9c1mppkctHJgy+m5J7QjXOPXzkQGFN09z55vcjHCu67MkdDcOnzTSLvq3Li+sMUmpzara9OTMnn7knUW6eWZibj7LZ2uGhpNXQ+WpJOY7H32Q/r1Jgb/ekexb+yHsXfzlPcPFuhM/OJqbf3U47Bl059mKou3dyPZEhMDRL1/GHKfLGsjNTNUfhiyheJkTdT3oG7o5QeHQ7Thq5hvJ/uUNV61Ffn/SKD6ZD6tiUOurkYzqKCIH1O0boefPi/MxWldcvDc+AeP94Pn7qcw2nJHdH2u/XEZw4xxaZu+9Gp8KihALcTff9mCqcGMeUvRltUHhUxde7nIgi75xdToWQSMy+NvNdHp0ZLYkoafXu/6FUUIogtI13KfzGVbTomlhrlmzbmPDiebg3KUmpSj2iKFDT52/uFhvKLKafzfuPBN1OSsejmGb/o+55BuuGEssmhdHuJcEiflKdGA2Jyz5NOze/U48zSo++5Hh3/uTzlqDwd+uxmXApywK9Rmu0iiBT1mylf/qVTJzeW0LqvnPLj/cLz9P7l/X5Wp8b85E/3KP6V9Sj+NlPiuU7R4LQYkHK092HKmiyQC6091UzfpxxvLwbdqlkGZWouqVK0Hk5Gmfk8bGBQlSIq24HPRUGPalA/3Gp09YquIVHyxZSl9okp8nE5TK4lT8w0MwiM9Jh/dEp2Sx/Ci97GcPZuxKTZvbdC9ogp6UI6ZWwXNv0ejynk/umA9rVH21fHZffejc4rMoO8n1bJPKjTbn4RDF0Os8Ve+DBlZ4VJ+csnHXszZcPGKKP0SPv7Zkq5lzrg46r8D516hPT9YMny35lKe7v8d+8nn5InypPEBOxhmH50SlYfxNxOiTKINWJK1YipYD7A+DemArshr/bWKZj0KY+9mZqIpwxnkyHp+pCPaHsFXQ+oXPr+zdQoWe/QPJj0ef2knvJmytxHlH+LZh9DMDbv5CNU8opqRd7Yl1IZtXZDOiUIdPxv7ydB5Zc/rVMD8U/eT/xH5nr8be/31ikX7Jh9mHK7d7z9xtSgsDQ03Ff3rs1f3k9TwqzEk7loKCPfiCluSIzM71SD/fnuhsardFj4bEg34hXV9EenTlvKS4G65tE1yM9/mHrr1JupoF0oMYh4695lYxIzdUZM4d09oNuPbfjo1IepQiYdvKbE1OvaraVs6HYZzljefJhyh0O3/DAl90fdfc3umeybqcttt0JpsDbYR6dGJfVtSyrIm7nj1oLt+rRFf9MxdWwL4cPUbNMAeWFVbj5MqXGnA4VKjnLlrp8fnYoOspL+5v2wbokpt/nl/d5MLdSS8tA4JqbO+//h/T5Mvb3fW6eiPFa/mHrrVBTXze9Mhbcp5V/OpXw7K/CbqUM9rdHZ0/aCBkjHFJN0yjh164EMU7oep/RU0/nIKb+mpv6D9/3GI/4P75+aSP/IOIq/zRTG5xS9VmFcsGHdCBydE9BaUKIOqxA0mA1k4mbOE1P+gGqAO1kJ6QTREemHYQ2rZkdMKTzp1FFsBVD90w1t3DsMG1kWgL04qlH9fzI1s88+h/pokcGzoZpx2M7joj1fWCBVnU5tTYdF06xoYF8AZf5yTpn+zdQ+vFGeqiSHC8YL8qpvpqyDYrNoDw0P3u1ZoXPo3gEwP+4beKjcBvXdL6Z2z3L9u05pVvL4nSlMiCk3+KVTb+83m7XAonpPTE0O5Zf3+zB1YgHpXLv41ik92+3ROdZU0//plCL8ylP9Y5J/dCrcBqRT5wP70qlInarCR6eMyYB05s2UMibv54SkUxEJegav9Y50fwaU397eb2rm1BMXacjhqdinsA2lO+qlTOc74ej8vL2fX3drwSVnOv4Id8RcsSKvvUt+8l76WBj9yfvJ4//+8/8n71c2+TdTI41qZL/p1n/rmEJhD9bH+711Kmqrff7xfh+m+LnxzdR/OjXpdePIlbJbqwuJKd4gpkxT7LzIvVsLa8s4lIOtTzXEDykPsKdANbfxykAdhB6A1b3faWx277LpmArvZvWlU8c4zyAt1gd0LJ6Y3VhANfo4UU2T0JbBBkinTtzzQN5n6LIPU5MrMWVX3Xi8Y4+8W+iyJapqYgBuB6EAh9z9YgpToZWhDk67L6ZWCunUvf2lU23R1F2+2X10Cvsh0z5MaQtmcEFOCQtWebdGy+JOx1sXxMQ7T72ZCrODHEP5IJ376BTXrWfYV7p399x75OUMh3S1Fndr1Die8t+tIu8n3Lv3d3XeL1h5cgY7U9qgmhn0eeqUXzrlnfzuXUHdft2tUY12RNsLLjF5v4HkSaicEzpf/Ih6TsaXpItF7HE/rVPjP62ZOVH4/17o+/8nptzu/b1WLjKq6RKopuzTCM0XIsNlXsrU+hsV5f6dvNRbp9gjn6M+lkhxSu34xdQsqn0WDr1ufpRNTKlr0qkw6+alcsfuPlY0pj7rbsgbDQfcC81Z6ZeBzIipRurWG19uvRKvWvvFlO0Z9PelWNQfnbLIIkH4ZE3avXGddEsfkpe5G/ClU14sU96alFiDZJJO2fEvnTr1uQyVfbde+eGOPJhS8u39RjHt71ka3bt3yGmkk+dCBvG526AxuuhcFBUFD2ufbbu5FCoX5i0xxQ3cb6bW3Xruq5H0wP+ruzPrUpTJuvAP8kIUNfUSIZhBOAQ43KU4YyoOqeiv7x2EWZXv+r7VdVPVXavvMpdmyhBP7L1D4hyWZw6TTFmbfEfaAEwlPR3M7AaXB3nq1FSS7l7syJ3H0Jky/dKp9NO5QKffvpg6mHlORqVgDtD2+JxkDKaizHHw/xZgitJgRW5HE2siwvt9Prvv5Nb1ErPoSay/uV9JWwoveUzTTDLlnGeY4x5qVbHnPr68dMoa7/9gr5yeWIL490wZf8lej9/t/Z5kTsk4atCpQEmHzButVQpHnDDvV8qQrQfdF1Nxz6yZGkzgrbq5kgwLu2Tjun/T5gx/rl91MNRIT8TMtadwV+xLVVbwMgGSs8KXg23GwlP/iTE/w/u15yGTOhUVM7HfSni/50zkMQ1Mkb8AU7zBCsmUXKMIRxh9xvrTZ9L7RRG8G3tq0DGI3pV9ro8FMaaKvoYqL5l7VnKy0g3G4Mdo+NIpt8psJpnyjhiDNVNwdLrJDpdiSean+A7Y18HU7iNdS6ZiN6FSMuWNNFf08sGc01KPn2QPE1uh+TohZptTeMMQ3o+uCZgApDjf28Qs4kerIhZy4f0scotvOlUzxdtiP5VXQqfcNphKWukzkzoVnF2HSe831pwVRcMh8lvwzohdVtWM2DlM0lgX+8FamfLSKcnUUhP16z/GuF50+AdT8Tnd/8FeOb3BL/PU31KP4nczNbxfJ8isjbTgPY4xom2LDvlLL1aSMYGxnDY6GdotUOJ9aiyYotKYNP7M4T02kz1rp+sehbcS895Pprw2mKLVHV6s1ik/62DMZOFjxoIl5m1tPsb7G8kETBV5RzJF8z2YWplgKiwtnyXvi6SU3k9fiT17mbLBvG3F0KlA1KRsMIW+MRVbvColUxFrB4yrKr+yqPnFVLxfYEzVOuU3yFIIt6TFZn2MQX0BppL+CUzVeUrqVJTg9dUDTLkM3o86WzBVez9fwxwhmYrm90/kuQj5zIh1YtVCMCW8n2SK73G+evVDpwwOJt3jyC34SUPeapbFmUbHNhipmTI2+cv74cOeoidc0CMj9ZCf+n3odK1T5uoNDF/ewNTBhnf3P/0kTY7NXciSvcizgikeMei4FfUHZO0zXE9lCp3+jzH1pqi/eo6C/S1rFL+7vp+SjWloPlPGJ8luwNptMMVSUcPSWz8HrEdXg0bKCTpVM8WeId4fnfJUMkXOEUyNjyPGe74OXfH+qVMpB1PWuIt7fLgmmWSKTRaivnllE9vk+DzbnSCvsRbG9LaEdww7pqdIpoqtBt1xMK/z+w5jsvZ+Pn/4TDKVzJHJjY8BmFN3YIpPjzsw3PaVpDeBTo0NeL/ReA1vVjNlOGxGZpAiLzEEJKlTNVPS+8060Cl9frJSbovXp+/wft+Y0rbaikbmG3T3pn15v286lV+Rv0beBeebJqL++w+mSBPVWOImdMZahW7KvQivZ+b6xVS87cGr1kyF9yd0rmbqp05Jpuo8FZWiX9alm4YsPZUT6f0oWhkhm1UFmFmo0LWfTEmduk9E3qyCC0UVD5U/zVSr96u19L+lHsXvZqp0FmMKNFF/Yr0FQ7yXqzSqrLjgjbvRlTql9a5ginaG6PlcZWR2dmDqI1Q3bL7OexQMDmCq8B8V83tBSWG8En0o7vBiil2IZ59amIfvCz1jvp4/aERr5KnFUM2gC+uXTiVK+jDZKANTbGN6hWTK9LQdOYbYk9dNkfG/MRXqSsgsqw/vRX3kk9TY/EOn2AFMnSb3OXkEppJ9uHkxNfJDq4gbBXS1Zsp5Ls1CrlHUeWo4/sFUnacCAlP84/Hl/YbeAGO+zlOLCHmo1qkkuyEPVlW6hTcV6349sZ+s1z1W0vvRqEUhW57ZiowkQB5bffKMZbPgRP6qBUZqppIwfn/lqSWSp8xTuiH2V9ZMzQMG3Q87tiK93+zRnb7ylPNpuGyzAKNh8w2MWhxzzsXoN6RO0aeK+8G77EzmMgoLPli3/mD/qbd2/xd1k/rKzyWK/+peD/03e784pi+mrAcYujfiNhmOGytc1zgYa+11Cp9lkEqdSptmRuHykKcJu0wWbBhMu9L7SaZOllOSHiy9Il5rGIo1U95SzMPBZUuSKXs8R54az1WXDRVHpSEcjRJfGJga7KFzw6lgKh7om286lWQG4ScLv/uLm6jTyjFPu6L+n6t0wFxsDPdsE0CnTNb2i4QmfM/uZzClT0RfjSLEmBrf+lOysxjertrqFXtjxxdTidalAbsH64V4esQqkjf9iym5RvGuD0vG9C+mEn2F61N7v3qNgg9W25DZM+iUvxB9QewtvF+/vDzJOoEp6f0uNnTOPTvIY1lD9BAX3s9JFFH/Qjyj3NrEc8mU1KnziHXIuTh4fZBvZmxv9KH7TLUVqVNBA/dv1DUSJnWqIXrxfGMqcbQGdG4s+v9+iDWWQDmR0Q/A1OmW/cH+U2+d1i/qJvX/lnoUv1un1OMwI9u4c0UyFT6cL6ZuN95i0SzUKOqeRV2iZDcTfc4z0v1NzpLn/LBg5/NRJX+2C5Gp58mV7SztSM4ATPFthHvIn2Bq9PHEmKiZUhJWUTidfDFFaqctmZI6VZJgyrSQx4ormGrt+zuyejHm9YBBp2qm6jWKZKEpmJdPF3i3ZQ9MXbeV2J9UbMkDUwoNVL6RTFmx8H7b/mbPAkWbkX6PkKfU+0OsaYh80VhAR64zeD+8dQGdK600UR/bK4sfYMry7kaRDDbV/sXUQHUK6AyuV2ynVxpdXDtN1ivdxbQQv7xfsiZRz2IPndIXYzPlBavA3AhMBKoBJk8LMFN7P9PE9Uk+3GcFBlPkveoB7/hQeMgm72Dqm051jcuCtLHol5UflRdTut2nIslFHd+aqeG5KxgUnbgdXzz7tY3F85IWXZmbaV86dW+2/iRTXfUXez36LfZzMf1/aY1i2WylpD/PvEgU0Yuz1im9gPeLe2uMmfXQ1MgvD0FKM53P4H1aGQL+e45kUB5mkimvvw0VmadYjx0p7Iq6qmoT+eZ5QD6QTGU58obT7d/JWiTIyJOB/dIpfxbDWwYsGbIsFL1BI+alUqdq7xfufjBlhB3kpaqEtwR+Lss+oDOW2/3SKSVfb0j/aPup1Kl2U3i/cGUrUqcU4z6V3o/HEZjSCuGF5nMzjRfucMA6OY5XC+H9klsCpnrvMRhTbkbB10MwWX1AZ74xZZzZhcKWZ6c8aiYus6/xWuoU8Q3G+Lt7vJO3E0w9io0rmbLecea8FcL7aUPtJHWKJ13Re7UbvNPw8RTPUhVgymiDKf/dxvEvA5qxm498qDXb8JrBFMzYH8MxsWGTFN5q8BdTdZ6iTwMK3zeOL6akTrl90Wcx8sKUjwetP9h/6q3X/cUaRf9vqUfxu3WqZir8LHlBzbtRSZ3yxixOk11D1P25as2X96vqtVpzwCkaZ3MljnuTGdsYSoe80VrUDhN9NQZl50DaJPdY3I2Qb/h5nZP+WYn+S74eSqYQipCRlZNtMp2vW5IpfjU2g5dOnRn+vrMAU+19Zyt1ih+ew5C1y/X2xVR8T81vTCXvD/GdcCqexxPej44T6NSieX+XTMW7vBL5SvliatBEXgud/EJ6nJuFZCpl0KmgV1os2W23JRs+0iW5E+hUrG82G7ZyO0tijQ7GfClq3pys/oupuHMDU48SOjbSzk6a2EPxRFfriymZp26P+0un4uYAeatmynSuOL6qY+yZn4Gp8HKHdyNERub0NJXsuQWGaqYU+74gvwdLnVxahcnUQZiSHahU8GO+M5nZBVNe0sL1Vh7Q8amfi5o6Ebz4McP5195P61h/nqm3/i/WKPrq37LX4zczdV3NOI0Oew5dWYGhxkJRJFN89YnMXOuUsy2Q+evvFPezEmpjRPMiWTg2MvNt2iZ3uvxiql3ePyRTyW4lmOKY953jA/NmzZR9vdzIP5miX5Rg6rGaKqStIjBb6xRbiD2IgqnkKWotW7P+ltxj5KYyT71tkJeYvvcKWn+mQzZ9wLtpHkbPN6ZGakvU+rLB1OQsmHKXdvHN+9mWDR0q1vCqVdQ/wVtNTRZ7JfLU6YjjlUwdRJ/7xgg6ZQx/eL9oAJ2pdYo/RA3Reo1Ce3ds9vJ+A2dF2lXUW79W0KljVdzIm2cmo7NSuSw9gUkjEHs7shxMNQdgwMk+oUPX466UTLmflZNySzFcNgr7bckUR/AiFjwxR8k8lR+Yy/RFlZHriWrCt1DsXyMHzExV4bUNFkqdclYjL5VMfdMpN/8/TDX328v1//vlX9spZ1Q=</prop>
			<obj name="TemperatureLog" class="TemperatureLog" version="2">
				<prop name="Times">TEFSWgAAhhUAAICGECwBAADGAgAAYAQAAAQGAACeBwAAOAkAANwKAAB2DAAAEA4AAKoPAABOEQAA6BIAAIIUAAAcFgAAthcAAFoZAAD0GgAAjhwAACgeAADMHwAAZiEAAAAjAACaJAAAPiYAANgnAAByKQAADCsAAKYsAABKLgAA5C8AAH4xAAAiMwAAvDQAAFY2AADwNwAAlDkAAC47AADIPAAAYj4AAAZAAACgQQAAOkMAAN5EAAB4RgAAEkgAAKxJAABQSwAA6kwAAIROAAAeUAAAuFEAAFxTAAD2VAAAkFYAACpYAADOWQAAaFsAAAJdAACcXgAANmAAANphAAB0YwAADmUAAKhmAABMaAAA5mkAAIBrAAAkbQAAvm4AAFhwAADycQAAlnMAADB1AADKdgAAZHgAAAh6AACiewAAPH0AAOB+AAB6gAAAFIIAAK6DAABShQAA7IYAAIaIAAAgigAAuosAAF6NAAD4jgAAkpAAACySAADQkwAAapUAAASXAACemAAAOJoAANybAAB2nQAAEJ8AAKqgAABOogAA6KMAAIKlAAAmpwAAwKgAAFqqAAD0qwAAmK0AADKvAADMsAAAZrIAAAq0AACktQAAPrcAANi4AAB8ugAAFrwAALC9AABKvwAA7sAAAIjCAAAixAAAvMUAAGDHAAD6yAAAlMoAAC7MAADSzQAAbM8AAAbRAACg0gAAOtQAAN7VAAB41wAAEtkAALbaAABQ3AAA6t0AAITfAAAe4QAAwuIAAFzkAAD25QAAkOcAADTpAADO6gAAaOwAAALuAACm7wAAQPEAANryAAB09AAAGPYAALL3AABM+QAA8PoAAIr8AAAk/gAAvv8AAGIBAQD8AgEAlgQBADAGAQDUBwEAbgkBAAgLAQCiDAEARg4BAOAPAQB6EQEAFBMBAK4UAQBSFgEA7BcBAIYZAQAgGwEAxBwBAF4eAQD4HwEAkiEBADYjAQDQJAEAaiYBAAQoAQCoKQEAQisBANwsAQB2LgEAGjABALQxAQBOMwEA8jQBAIw2AQAmOAEAwDkBAGQ7AQD+PAEAmD4BADJAAQDWQQEAcEMBAApFAQCkRgEASEgBAOJJAQB8SwEAFk0BALBOAQBUUAEA7lEBAIhTAQAiVQEAxlYBAGBYAQD6WQEAlFsBADhdAQDSXgEAbGABAAZiAQCqYwEARGUBAN5mAQB4aAEAHGoBALZrAQBQbQEA9G4BAI5wAQAocgEAwnMBAGZ1AQAAdwEAmngBADR6AQDOewEAcn0BAAx/AQCmgAEAQIIBAOSDAQB+hQEAGIcBALKIAQBMigEA8IsBAIqNAQAkjwEAyJABAGKSAQD8kwEAlpUBADqXAQDUmAEAbpoBAAicAQCsnQEARp8BAOCgAQB6ogEAHqQBALilAQBSpwEA7KgBAJCqAQAqrAEAxK0BAF6vAQACsQEAprIBAEC0AQDatQEAfrcBABi5AQCyugEAVrwBAPC9AQCKvwEAJMEBAMjCAQBixAEA/MUBAJbHAQAwyQEA1MoBAG7MAQAIzgEAos8BAEbRAQDg0gEAetQBAB7WAQC41wEAUtkBAOzaAQCQ3AEAKt4BAMTfAQBe4QEAAuMBAJzkAQA25gEA0OcBAHTpAQAO6wEAqOwBAEzuAQDm7wEAgPEBABrzAQC09AEAWPYBAPL3AQCM+QEAMPsBAMr8AQBk/gEA/v8BAJgBAgA8AwIA1gQCAHAGAgAKCAIApAkCAEgLAgDiDAIAfA4CABYQAgC6EQIAVBMCAO4UAgCIFgIALBgCAMYZAgBgGwIABB0CAJ4eAgA4IAIA0iECAHYjAgAQJQIAqiYCAEQoAgDoKQIAgisCABwtAgC2LgIAWjACAPQxAgCOMwIAKDUCAMw2AgBmOAIAADoCAJo7AgA+PQIA2D4CAHJAAgAMQgIApkMCAEpFAgDkRgIAfkgCABhKAgC8SwIAVk0CAPBOAgCKUAIALlICAMhTAgBiVQIABlcCAKBYAgA6WgIA1FsCAHhdAgASXwIArGACAEZiAgDqYwIAhGUCAB5nAgC4aAIAXGoCAPZrAgCQbQIAKm8CAMRwAgBocgIAAnQCAJx1AgA2dwIA2ngCAHR6AgAOfAIAqH0CAEx/AgDmgAIAgIICABqEAgC+hQIAWIcCAPKIAgCWigIAMIwCAMqNAgBkjwIACJECAKKSAgA8lAIA1pUCAHqXAgAUmQIArpoCAEicAgDsnQIAhp8CACChAgC6ogIAVKQCAPilAgCSpwIALKkCAMaqAgBqrAIABK4CAJ6vAgA4sQIA3LICAHa0AgAQtgIAqrcCAE65AgDougIAgrwCABy+AgDAvwIAWsECAPTCAgCOxAIAMsYCAMzHAgBmyQIAAMsCAKTMAgA+zgIA2M8CAHLRAgAW0wIAsNQCAErWAgDk1wIAiNkCACLbAgC83AIAVt4CAPrfAgCU4QIALuMCAMjkAgBs5gIABugCAKDpAgBE6wIA3uwCAHjuAgAS8AIAtvECAFDzAgDq9AIAhPYCAB74AgDC+QIAXPsCAPb8AgCQ/gIANAADAM4BAwBoAwMAAgUDAKYGAwBACAMA2gkDAHQLAwAODQMAsg4DAEwQAwDmEQMAihMDACQVAwC+FgMAWBgDAPwZAwCWGwMAMB0DANQeAwBuIAMACCIDAKIjAwBGJQMA4CYDAHooAwAUKgMArisDAFItAwDsLgMAhjADACAyAwDEMwMAXjUDAPg2AwCSOAMALDoDANA7AwBqPQMABD8DAKhAAwBCQgMA3EMDAHZFAwAaRwMAtEgDAE5KAwDoSwMAjE0DACZPAwDAUAMAWlIDAP5TAwCYVQMAMlcDANZYAwBwWgMAClwDAKRdAwA+XwMA4mADAHxiAwAWZAMAsGUDAFRnAwDuaAMAiGoDACJsAwC8bQMAYG8DAPpwAwCUcgMALnQDANJ1AwBsdwMABnkDAKp6AwBEfAMA3n0DAHh/AwAcgQMAtoIDAFCEAwDqhQMAjocDACiJAwDCigMAZowDAACOAwCajwMANJEDAM6SAwBylAMADJYDAKaXAwBAmQMA5JoDAH6cAwAYngMAsp8DAEyhAwDwogMAiqQDACSmAwC+pwMAYqkDAPyqAwCWrAMAMK4DANSvAwBusQMACLMDAKy0AwBGtgMA4LcDAHq5AwAeuwMAuLwDAFK+AwDsvwMAkMEDACrDAwDExAMAXsYDAALIAwCcyQMANssDANDMAwB0zgMADtADAKjRAwBC0wMA5tQDAIDWAwAa2AMAtNkDAFjbAwDy3AMAjN4DACbgAwDK4QMAZOMDAP7kAwCY5gMAPOgDANbpAwBw6wMACu0DAK7uAwBI8AMA4vEDAHzzAwAW9QMAuvYDAFT4AwDu+QMAiPsDACz9AwDG/gMAYAAEAPoBBACeAwQAOAUEANIGBABsCAQAEAoEAKoLBABEDQQA3g4EAIIQBAAcEgQAthMEAFoVBAD0FgQAjhgEACgaBADCGwQAZh0EAAAfBACaIAQAPiIEANgjBAByJQQADCcEALAoBABKKgQA5CsEAH4tBAAiLwQAvDAEAFYyBADwMwQAijUEAC43BADIOAQAYjoEAPw7BACgPQQAOj8EANRABABuQgQAEkQEAKxFBABGRwQA4EgEAIRKBAAeTAQAuE0EAFJPBAD2UAQAkFIEACpUBADEVQQAaFcEAAJZBACcWgQAQFwEANpdBAB0XwQADmEEALJiBABMZAQA5mUEAIBnBAAkaQQAvmoEAFhsBADybQQAjG8EADBxBADKcgQAZHQEAP51BACYdwQAPHkEANZ6BABwfAQAFH4EAK5/BABIgQQA4oIEAIaEBAAghgQAuocEAFSJBAD4igQAkowEACyOBADGjwQAapEEAASTBACelAQAQpYEANyXBAB2mQQAEJsEALScBABOngQA6J8EAIKhBAAcowQAwKQEAFqmBAD0pwQAjqkEADKrBADMrAQAZq4EAACwBACasQQAPrMEANi0BABytgQADLgEALC5BABKuwQA5LwEAIi+BAAiwAQAvMEEAFbDBAD6xAQAlMYEAC7IBADIyQQAbMsEAAbNBACgzgQARNAEAN7RBAB40wQAEtUEAKzWBABQ2AQA6tkEAITbBAAe3QQAwt4EAFzgBAD24QQAkOMEADTlBADO5gQAaOgEAALqBACm6wQAQO0EANruBAB+8AQAGPIEALLzBABM9QQA5vYEAIr4BAAk+gQAvvsEAFj9BAD8/gQAlgAFADACBQDKAwUAZAUFAAgHBQCiCAUAPAoFANYLBQB6DQUAFA8FAK4QBQBIEgUA7BMFAIYVBQAgFwUAxBgFAF4aBQD4GwUAkh0FADYfBQDQIAUAaiIFAAQkBQCoJQUAQicFANwoBQB2KgUAGiwFALQtBQBOLwUA6DAFAIwyBQAmNAUAwDUFAFo3BQD+OAUAmDoFADI8BQDMPQUAcD8FAApBBQCkQgUAPkQFAOJFBQB8RwUAFkkFALBKBQBKTAUA7k0FAIhPBQAiUQUAvFIFAGBUBQD6VQUAlFcFAC5ZBQDSWgUAbFwFAAZeBQCqXwUARGEFAN5iBQB4ZAUAHGYFALZnBQBQaQUA6moFAI5sBQAobgUAwm8FAFxxBQAAcwUAmnQFADR2BQDOdwUAcnkFAAx7BQCmfAUAQH4FANp/BQB+gQUAGIMFALKEBQBMhgUA8IcFAIqJBQAkiwUAvowFAGKOBQD8jwUAlpEFADCTBQDUlAUAbpYFAAiYBQCsmQUARpsFAOCcBQB6ngUAHqAFALihBQBSowUA7KQFAJCmBQAqqAUAxKkFAF6rBQACrQUAnK4FADawBQDQsQUAarMFAA61BQCotgUAQrgFANy5BQCAuwUAGr0FALS+BQBOwAUA8sEFAIzDBQAmxQUAwMYFAGTIBQD+yQUAmMsFADLNBQDWzgUAcNAFAArSBQCu0wUASNUFAOLWBQB82AUAINoFALrbBQBU3QUA7t4FAJLgBQAs4gUAxuMFAGDlBQD65gUAnugFADjqBQDS6wUAbO0FABDvBQCq8AUARPIFAN7zBQCC9QUAHPcFALb4BQBa+gUA9PsFAI79BQAo/wUAzAAGAGYCBgAABAYAmgUGADQHBgDYCAYAcgoGAAwMBgCmDQYASg8GAOQQBgB+EgYAGBQGALwVBgBWFwYA8BgGAIoaBgAkHAYAyB0GAGIfBgD8IAYAoCIGADokBgDUJQYAbicGABIpBgCsKgYARiwGAOAtBgCELwYAHjEGALgyBgBcNAYA9jUGAJA3BgAqOQYAxDoGAGg8BgACPgYAnD8GAEBBBgDaQgYAdEQGAA5GBgCyRwYATEkGAOZKBgCATAYAGk4GAL5PBgBYUQYA8lIGAIxUBgAwVgYAylcGAGRZBgD+WgYAmFwGADxeBgDWXwYAcGEGAApjBgCuZAYASGYGAOJnBgCGaQYAIGsGALpsBgBUbgYA+G8GAJJxBgAscwYAxnQGAGp2BgAEeAYAnnkGAEJ7BgDcfAYAdn4GABCABgCqgQYAToMGAOiEBgCChgYAHIgGAMCJBgBaiwYA9IwGAI6OBgAokAYAzJEGAGaTBgAAlQYAmpYGAD6YBgDYmQYAcpsGABadBgCwngYASqAGAOShBgCIowYAIqUGALymBgBWqAYA+qkGAJSrBgAurQYAyK4GAGywBgAGsgYAoLMGADq1BgDetgYAeLgGABK6BgCsuwYAUL0GAOq+BgCEwAYAHsIGALjDBgBcxQYA9sYGAJDIBgAqygYAzssGAGjNBgACzwYAnNAGAEDSBgDa0wYAdNUGABjXBgCy2AYATNoGAObbBgCK3QYAJN8GAL7gBgBY4gYA/OMGAJblBgAw5wYAyugGAG7qBgAI7AYAou0GADzvBgDg8AYAevIGABT0BgCu9QYASPcGAOz4BgCG+gYAIPwGALr9BgBe/wYA+AAHAJICBwAsBAcA0AUHAHQHBwAOCQcAsgoHAEwMBwDmDQcAgA8HACQRBwC+EgcAWBQHAPIVBwCWFwcAMBkHAMoaBwBkHAcACB4HAKIfBwA8IQcA4CIHAHokBwAUJgcAricHAFIpBwDsKgcAhiwHACAuBwDELwcAXjEHAPgyBwCSNAcALDYHANA3BwBqOQcABDsHAJ48BwBCPgcA3D8HAHZBBwAQQwcAqkQHAE5GBwDoRwcAgkkHACZLBwDATAcAWk4HAPRPBwCYUQcAMlMHAMxUBwBmVgcAClgHAKRZBwA+WwcA2FwHAHxeBwAWYAcAsGEHAEpjBwDuZAcAiGYHACJoBwDGaQcAYGsHAPpsBwCUbgcAOHAHANJxBwBscwcABnUHAKp2BwBEeAcA3nkHAHh7BwASfQcAtn4HAFCABwDqgQcAhIMHAB6FBwDChgcAXIgHAPaJBwCQiwcANI0HAM6OBwBokAcADJIHAKaTBwBAlQcA2pYHAH6YBwAYmgcAspsHAEydBwDwngcAiqAHACSiBwDIowcAYqUHAPymBwCWqAcAOqoHANSrBwBurQcACK8HAKKwBwBGsgcA4LMHAHq1BwAUtwcAuLgHAFK6BwDsuwcAhr0HACC/BwDEwAcAXsIHAPjDBwCcxQcANscHANDIBwBqygcADswHAKjNBwBCzwcA3NAHAIDSBwAa1AcAtNUHAE7XBwDy2AcAjNoHACbcBwDA3QcAZN8HAP7gBwCY4gcAMuQHANblBwBw5wcACukHAKTqBwA+7AcA4u0HAHzvBwAW8QcAsPIHAFT0BwDu9QcAiPcHACL5BwDG+gcAYPwHAPr9BwCe/wcAOAEIANICCABsBAgAEAYIAKoHCABECQgA3goIAIIMCAAcDggAtg8IAFARCAD0EggAjhQIACgWCADCFwgAXBkIAAAbCACaHAgANB4IANgfCAByIQgADCMIAKYkCABKJggA5CcIAH4pCAAYKwgAvCwIAFYuCADwLwgAijEIAC4zCADINAgAYjYIAPw3CACgOQgAOjsIANQ8CABuPggACEAIAKxBCABGQwgA4EQIAHpGCAAeSAgAuEkIAFJLCADsTAgAkE4IACpQCADEUQgAXlMIAAJVCACcVggANlgIANBZCAB0WwgADl0IAKheCABCYAgA5mEIAIBjCAAaZQgAtGYIAFhoCADyaQgAjGsIADBtCADKbggAZHAIAP5xCACicwgAPHUIANZ2CABweAgAFHoIAK57CABIfQgA4n4IAIaACAAggggAuoMIAFSFCADuhggAkogIACyKCADGiwgAYI0IAASPCACekAgAOJIIANKTCAB2lQgAEJcIAKqYCABEmggA6JsIAIKdCAAcnwgAtqAIAFqiCAD0owgAjqUIADKnCADMqAgAZqoIAACsCACkrQgAPq8IANiwCABysggAFrQIALC1CABKtwgA5LgIAH66CAAivAgAvL0IAFa/CADwwAgAlMIIAC7ECADIxQgAYscIAPzICACgyggAOswIANTNCAB4zwgAEtEIAKzSCABG1AgA6tUIAITXCAAe2QgAuNoIAFzcCAD23QgAkN8IADThCADO4ggAaOQIAALmCACm5wgAQOkIANrqCAB07AgADu4IALLvCABM8QgA5vIIAID0CAAk9ggAvvcIAFj5CADy+ggAjPwIADD+CADK/wgAZAEJAAgDCQCiBAkAPAYJANYHCQB6CQkAFAsJAK4MCQBIDgkA7A8JAIYRCQAgEwkAxBQJAF4WCQD4FwkAkhkJADYbCQDQHAkAah4JAAQgCQCeIQkAQiMJANwkCQB2JgkAECgJAKopCQBOKwkA6CwJAIIuCQAmMAkAwDEJAFozCQD0NAkAmDYJADI4CQDMOQkAZjsJAAo9CQCkPgkAPkAJAOJBCQB8QwkAFkUJALBGCQBKSAkA7kkJAIhLCQAiTQkAvE4JAFZQCQD6UQkAlFMJAC5VCQDIVgkAbFgJAAZaCQCgWwkAOl0JAN5eCQB4YAkAEmIJALZjCQBQZQkA6mYJAIRoCQAeagkAwmsJAFxtCQD2bgkAmnAJADRyCQDOcwkAaHUJAAx3CQCmeAkAQHoJANp7CQB+fQkAGH8JALKACQBMggkA8IMJAIqFCQAkhwkAvogJAGKKCQD8iwkAlo0JADCPCQDUkAkAbpIJAAiUCQCilQkAPJcJAOCYCQB6mgkAFJwJAK6dCQBSnwkA7KAJAIaiCQAgpAkAxKUJAF6nCQD4qAkAnKoJADasCQDQrQkAaq8JAA6xCQCosgkAQrQJANy1CQCAtwkAGrkJALS6CQBOvAkA8r0JAIy/CQAmwQkAwMIJAGTECQD+xQkAmMcJADLJCQDMygkAcMwJAArOCQCkzwkAPtEJAOLSCQB81AkAFtYJALDXCQBU2QkA7toJAIjcCQAi3gkAxt8JAGDhCQD64gkAlOQJADjmCQDS5wkAbOkJABDrCQCq7AkARO4JAN7vCQCC8QkAHPMJALb0CQBQ9gkA9PcJAI75CQAo+wkAwvwJAGb+CQAAAAoAmgEKADQDCgDOBAoAcgYKAAwICgCmCQoAQAsKAOQMCgB+DgoAGBAKALIRCgBWEwoA8BQKAIoWCgAkGAoAyBkKAGIbCgD8HAoAlh4KADogCgDUIQoAbiMKABIlCgCsJgoARigKAOApCgCEKwoAHi0KALguCgBSMAoA9jEKAJAzCgAqNQoAxDYKAF44CgACOgoAnDsKADY9CgDQPgoAdEAKAA5CCgCoQwoAQkUKAOZGCgCASAoAGkoKAL5LCgBYTQoA8k4KAIxQCgAwUgoAylMKAGRVCgD+VgoAmFgKADJaCgDWWwoAcF0KAApfCgCuYAoASGIKAOJjCgB8ZQoAIGcKALpoCgBUagoA7msKAJJtCgAsbwoAxnAKAGByCgAEdAoAnnUKADh3CgDceAoAgHoKABp8CgC+fQoAWH8KAPKACgCMggoAJoQKAMqFCgBkhwoA/ogKAJiKCgA8jAoA1o0KAHCPCgAKkQoApJIKAEiUCgDilQoAfJcKACCZCgC6mgoAVJwKAO6dCgCSnwoALKEKAMaiCgBgpAoABKYKAJ6nCgA4qQoA3KoKAHasCgAQrgoAqq8KAESxCgDosgoAgrQKABy2CgC2twoAWrkKAPS6CgCOvAoAKL4KAMK/CgBmwQoAAMMKAJrECgA0xgoA2McKAHLJCgAMywoApswKAErOCgDkzwoAftEKACLTCgC81AoAVtYKAPDXCgCU2QoALtsKAMjcCgBi3goABuAKAKDhCgA64woA1OQKAHjmCgAS6AoArOkKAEbrCgDq7AoAhO4KAB7wCgC48QoAUvMKAPb0CgCQ9goAKvgKAMT5CgBo+woAAv0KAJz+CgA2AAsA2gELAHQDCwAOBQsAqAYLAEwICwDmCQsAgAsLACQNCwC+DgsAWBALAPIRCwCWEwsAMBULAMoWCwBkGAsACBoLAKIbCwA8HQsA1h4LAHogCwAUIgsAriMLAEglCwDiJgsAhigLACAqCwC6KwsAVC0LAPguCwCSMAsALDILAMYzCwBqNQsABDcLAJ44CwBCOgsA3DsLAHY9CwAQPwsAqkALAE5CCwDoQwsAgkULACZHCwDASAsAWkoLAPRLCwCOTQsAMk8LAMxQCwBmUgsAAFQLAKRVCwA+VwsA2FgLAHJaCwAWXAsAsF0LAEpfCwDkYAsAiGILACJkCwC8ZQsAYGcLAPpoCwCUagsALmwLANJtCwBsbwsABnELAKByCwBEdAsA3nULAHh3CwASeQsArHoLAFB8CwDqfQsAhH8LAB6BCwDCggsAXIQLAPaFCwCQhwsANIkLAM6KCwBojAsAAo4LAKaPCwBAkQsA2pILAHSUCwAYlgsAspcLAEyZCwDmmgsAipwLACSeCwC+nwsAWKELAPyiCwCWpAsAMKYLAMqnCwBuqQsACKsLAKKsCwBGrgsA4K8LAHqxCwAUswsAuLQLAFK2CwDstwsAhrkLACC7CwDEvAsAXr4LAPi/CwCSwQsANsMLANDECwBqxgsABMgLAJ7JCwBCywsA3MwLAHbOCwAa0AsAtNELAE7TCwDo1AsAjNYLACbYCwDA2QsAWtsLAP7cCwCY3gsAMuALAMzhCwBw4wsACuULAKTmCwBI6AsA4ukLAHzrCwAW7QsAsO4LAFTwCwDu8QsAiPMLACL1CwDG9gsAYPgLAPr5CwCU+wsALv0LANL+CwBsAAwABgIMAKADDABEBQwA3gYMAHgIDAAcCgwAtgsMAFANDADqDgwAjhAMACgSDADCEwwAXBUMAAAXDACaGAwANBoMAM4bDAByHQwADB8MAKYgDABAIgwA5CMMAH4lDAAYJwwAsigMAFYqDADwKwwAii0MACQvDAC+MAwAYjIMAPwzDACWNQwAMDcMANQ4DABuOgwACDwMAKI9DABGPwwA4EAMAHpCDAAeRAwAuEUMAFJHDADsSAwAkEoMACpMDADETQwAXk8MAAJRDACcUgwANlQMANBVDABqVwwADlkMAKhaDABCXAwA3F0MAIBfDAAaYQwAtGIMAFhkDADyZQwAjGcMACZpDADKagwAZGwMAP5tDACYbwwAPHEMANZyDABwdAwACnYMAK53DABIeQwA4noMAHx8DAAgfgwAun8MAFSBDADuggwAiIQMACyGDADGhwwAYIkMAPqKDACejAwAOI4MANKPDABskQwAEJMMAKqUDABElgwA3pcMAIKZDAAcmwwAtpwMAFCeDAD0nwwAjqEMACijDADCpAwAZqYMAACoDACaqQwAPqsMANisDAByrgwADLAMALCxDABKswwA5LQMAH62DAAiuAwAvLkMAFa7DADwvAwAlL4MAC7ADADIwQwAYsMMAAbFDACgxgwAOsgMANTJDABuywwAEs0MAKzODABG0AwA4NEMAITTDAAe1QwAuNYMAFLYDAD22QwAkNsMACrdDADE3gwAaOAMAALiDACc4wwAQOUMANrmDAB06AwADuoMALLrDABM7QwA5u4MAIDwDAAk8gwAvvMMAFj1DADy9gwAlvgMADD6DADK+wwAZP0MAP7+DACiAA0APAINANYDDQBwBQ0AFAcNAK4IDQBICg0A4gsNAIYNDQAgDw0AuhANAFQSDQD4Ew0AkhUNACwXDQDGGA0AahoNAAQcDQCeHQ0AQh8NANwgDQB2Ig0AECQNALQlDQBOJw0A6CgNAIIqDQAmLA0AwC0NAFovDQD0MA0AjjINADI0DQDMNQ0AZjcNAAA5DQCaOg0APjwNANg9DQByPw0AFkENALBCDQBKRA0A5EUNAIhHDQAiSQ0AvEoNAFZMDQD6TQ0AlE8NAC5RDQDIUg0AbFQNAAZWDQCgVw0ARFkNAN5aDQB4XA0AEl4NAKxfDQBQYQ0A6mINAIRkDQAeZg0AwmcNAFxpDQD2ag0AkGwNADRuDQDObw0AaHENAAJzDQCmdA0AQHYNANp3DQB+eQ0AGHsNALJ8DQBMfg0A8H8NAIqBDQAkgw0AvoQNAFiGDQD8hw0AlokNADCLDQDKjA0Abo4NAAiQDQCikQ0APJMNANaUDQB6lg0AFJgNAK6ZDQBImw0A7JwNAIaeDQAgoA0AxKENAF6jDQD4pA0AkqYNACyoDQDQqQ0AaqsNAAStDQCorg0AQrANANyxDQB2sw0AGrUNALS2DQBOuA0A6LkNAIy7DQAmvQ0AwL4NAGTADQD+wQ0AmMMNADLFDQDMxg0AcMgNAArKDQCkyw0APs0NAOLODQB80A0AFtINALDTDQBK1Q0A7tYNAIjYDQAi2g0AvNsNAGDdDQD63g0AlOANAC7iDQDS4w0AbOUNAAbnDQCq6A0AROoNAN7rDQB47Q0AHO8NALbwDQBQ8g0A6vMNAI71DQAo9w0AwvgNAFz6DQAA/A0Amv0NADT/DQDOAA4AcgIOAAwEDgCmBQ4AQAcOANoIDgB+Cg4AGAwOALINDgBMDw4A8BAOAIoSDgAkFA4AvhUOAGIXDgD8GA4AlhoOADAcDgDUHQ4Abh8OAAghDgCsIg4ARiQOAOAlDgB6Jw4AHikOALgqDgBSLA4A7C0OAJAvDgAqMQ4AxDIOAF40DgACNg4AnDcOADY5DgDQOg4AajwOAA4+DgCoPw4AQkEOANxCDgCARA4AGkYOALRHDgBOSQ4A8koOAIxMDgAmTg4AwE8OAGRRDgD+Ug4AmFQOADJWDgDWVw4AcFkOAApbDgCuXA4ASF4OAOJfDgB8YQ4AIGMOALpkDgBUZg4A7mcOAJJpDgAsaw4AxmwOAGBuDgAEcA4AnnEOADhzDgDSdA4AbHYOABB4DgCqeQ4ARHsOAOh8DgCCfg4AHIAOALaBDgBagw4A9IQOAI6GDgAoiA4AzIkOAGaLDgAAjQ4Amo4OADSQDgDYkQ4AcpMOAAyVDgCmlg4ASpgOAOSZDgB+mw4AGJ0OALKeDgBWoA4A8KEOAIqjDgAupQ4AyKYOAGKoDgD8qQ4AoKsOADqtDgDUrg4AbrAOABKyDgCssw4ARrUOAOq2DgCEuA4AHroOALi7DgBSvQ4A9r4OAJDADgAqwg4AzsMOAGjFDgACxw4AnMgOAEDKDgDayw4AdM0OAA7PDgCo0A4ATNIOAObTDgCA1Q4AGtcOAL7YDgBY2g4A8tsOAIzdDgAm3w4AyuAOAGTiDgD+4w4AmOUOADznDgDW6A4AcOoOABTsDgCu7Q4ASO8OAOLwDgCG8g4AIPQOALr1DgBU9w4A+PgOAJL6DgAs/A4A0P0OAGr/DgAEAQ8AngIPADgEDwDcBQ8AdgcPABAJDwCqCg8ATgwPAOgNDwCCDw8AHBEPAMASDwBaFA8A9BUPAI4XDwAoGQ8AzBoPAGYcDwAAHg8Amh8PAD4hDwDYIg8AciQPABYmDwCwJw8ASikPAOQqDwCILA8AIi4PALwvDwBWMQ8A+jIPAJQ0DwAuNg8AyDcPAGw5DwAGOw8AoDwPADo+DwDePw8AeEEPABJDDwCsRA8AUEYPAOpHDwCESQ8AHksPALhMDwBcTg8A9k8PAJBRDwAqUw8AzlQPAGhWDwACWA8AnFkPAEBbDwDaXA8AdF4PAA5gDwCyYQ8ATGMPAOZkDwCKZg8AJGgPAL5pDwBYaw8A/GwPAJZuDwAwcA8AynEPAG5zDwAIdQ8AonYPADx4DwDgeQ8AensPABR9DwCufg8AUoAPAOyBDwCGgw8AIIUPALqGDwBeiA8A+IkPAJKLDwA2jQ8A0I4PAGqQDwAEkg8AqJMPAEKVDwDclg8AdpgPABqaDwC0mw8ATp0PAOieDwCMoA8AJqIPAMCjDwBapQ8A9KYPAJioDwAyqg8AzKsPAGatDwAKrw8ApLAPAD6yDwDYsw8AfLUPABa3DwCwuA8ASroPAO67DwCIvQ8AIr8PAMbADwBgwg8A+sMPAJTFDwA4xw8A0sgPAGzKDwAGzA8Aqs0PAETPDwDe0A8AeNIPABzUDwC21Q8AUNcPAOrYDwCO2g8AKNwPAMLdDwBc3w8AAOEPAJriDwA05A8AzuUPAGjnDwAM6Q8ApuoPAEDsDwDa7Q8Afu8PABjxDwCy8g8ATPQPAPD1DwCK9w8AJPkPAL76DwBi/A8A/P0PAJb/DwAwARAA1AIQAG4EEAAIBhAAogcQAEYJEADgChAAegwQAB4OEAC4DxAAUhEQAOwSEACQFBAAKhYQAMQXEABeGRAA+BoQAJwcEAA2HhAA0B8QAGohEAAOIxAAqCQQAEImEADcJxAAdikQABorEAC0LBAATi4QAPIvEACMMRAAJjMQAMA0EABkNhAA/jcQAJg5EAAyOxAA1jwQAHA+EAAKQBAArkEQAEhDEADiRBAAfEYQACBIEAC6SRAAVEsQAO5MEACIThAALFAQAMZREABgUxAA+lQQAJ5WEAA4WBAA0lkQAGxbEAAGXRAAql4QAERgEADeYRAAgmMQABxlEAC2ZhAAUGgQAPRpEACOaxAAKG0QAMJuEABmcBAAAHIQAJpzEAA0dRAA2HYQAHJ4EAAMehAAsHsQAEp9EADkfhAAfoAQABiCEAC8gxAAVoUQAPCGEACKiBAALooQAMiLEABijRAA/I4QAKCQEAA6khAA1JMQAG6VEAASlxAArJgQAEaaEADgmxAAhJ0QAB6fEAC4oBAAUqIQAPajEACQpRAAKqcQAMSoEABeqhAAAqwQAJytEAA2rxAA0LAQAHSyEAAOtBAAqLUQAEK3EADmuBAAgLoQABq8EAC+vRAAWL8QAPLAEACMwhAAMMQQAMrFEABkxxAA/sgQAKLKEAA8zBAA1s0QAHDPEAAU0RAArtIQAEjUEADi1RAAhtcQACDZEAC62hAAVNwQAPjdEACS3xAALOEQAMbiEABq5BAABOYQAJ7nEAA46RAA3OoQAHbsEAAQ7hAAqu8QAETxEADo8hAAgvQQABz2EAC29xAAWvkQAPT6EACO/BAAKP4QAMz/EABmAREAAAMRAJoEEQA+BhEA2AcRAHIJEQAWCxEAsAwRAEoOEQDkDxEAiBERACITEQC8FBEAVhYRAPoXEQCUGREALhsRAMgcEQBiHhEABiARAKAhEQA6IxEA1CQRAHgmEQASKBEArCkRAEYrEQDqLBEAhC4RAB4wEQC4MREAXDMRAPY0EQCQNhEAKjgRAM45EQBoOxEAAj0RAKY+EQBAQBEA2kERAHRDEQAYRREAskYRAExIEQDmSREAiksRACRNEQC+ThEAWFARAPJREQCWUxEAMFURAMpWEQBkWBEACFoRAKJbEQA8XREA1l4RAHpgEQAUYhEArmMRAEhlEQDsZhEAhmgRACBqEQC6axEAXm0RAPhuEQCScBEALHIRANBzEQBqdREABHcRAKh4EQBCehEA3HsRAHZ9EQAafxEAtIARAE6CEQDogxEAgoURACaHEQDAiBEAWooRAPSLEQCYjREAMo8RAMyQEQBmkhEAAJQRAKSVEQA+lxEA2JgRAHyaEQAWnBEAsJ0RAEqfEQDuoBEAiKIRACKkEQC8pREAYKcRAPqoEQCUqhEALqwRAMitEQBsrxEABrERAKCyEQA6tBEA3rURAHi3EQASuREAtroRAFC8EQDqvREAhL8RACjBEQDCwhEAXMQRAPbFEQCaxxEANMkRAM7KEQByzBEADM4RAKbPEQBA0REA2tIRAH7UEQAY1hEAstcRAEzZEQDw2hEAitwRACTeEQC+3xEAYuERAPziEQCW5BEAMOYRAMrnEQBu6REACOsRAKLsEQA87hEA4O8RAHrxEQAU8xEArvQRAFL2EQDs9xEAhvkRACD7EQDE/BEAXv4RAPj/EQCcARIANgMSANAEEgBqBhIADggSAKgJEgBCCxIA3AwSAIAOEgAaEBIAtBESAFgTEgDyFBIAjBYSACYYEgDAGRIAZBsSAP4cEgCYHhIAMiASAMwhEgBwIxIACiUSAKQmEgA+KBIA4ikSAHwrEgAWLRIAsC4SAFQwEgDuMRIAiDMSACI1EgDGNhIAYDgSAPo5EgCeOxIAOD0SANI+EgBsQBIAEEISAKpDEgBERRIA3kYSAIJIEgAcShIAtksSAFBNEgD0ThIAjlASAChSEgDCUxIAZlUSAABXEgCaWBIANFoSANhbEgByXRIADF8SAKZgEgBAYhIA5GMSAH5lEgAYZxIAsmgSAFZqEgDwaxIAim0SACRvEgDIcBIAYnISAPxzEgCgdRIAOncSANR4EgBuehIAEnwSAKx9EgBGfxIA4IASAISCEgAehBIAuIUSAFKHEgD2iBIAkIoSACqMEgDEjRIAaI8SAAKREgCckhIANpQSANCVEgB0lxIADpkSAKiaEgBCnBIA5p0SAICfEgAaoRIAtKISAFikEgDypRIAjKcSACapEgDKqhIAZKwSAP6tEgCYrxIAPLESANayEgBwtBIACrYSAK63EgBIuRIA4roSAHy8EgAgvhIAur8SAFTBEgDuwhIAksQSACzGEgDGxxIAYMkSAATLEgCezBIAOM4SANzPEgB20RIAENMSAKrUEgBO1hIA6NcSAILZEgAc2xIAwNwSAFreEgD03xIAjuESACjjEgDM5BIAZuYSAADoEgCa6RIAPusSANjsEgBy7hIADPASAKbxEgBK8xIA5PQSAH72EgAY+BIAvPkSAFb7EgDw/BIAlP4SAC4AEwDIARMAYgMTAAYFEwCgBhMAOggTANQJEwB4CxMAEg0TAKwOEwBGEBMA6hETAIQTEwAeFRMAwhYTAFwYEwD2GRMAkBsTADQdEwDOHhMAaCATAAIiEwCcIxMAQCUTANomEwB0KBMADioTAKgrEwBMLRMA5i4TAIAwEwAaMhMAvjMTAFg1EwDyNhMAljgTADA6EwDKOxMAZD0TAAg/EwCiQBMAPEITANZDEwB6RRMAFEcTAK5IEwBSShMA7EsTAIZNEwAgTxMAxFATAF5SEwD4UxMAklUTACxXEwDQWBMAaloTAARcEwCeXRMAOF8TANxgEwB2YhMAEGQTAKplEwBOZxMA6GgTAIJqEwAcbBMAwG0TAFpvEwD0cBMAmHITADJ0EwDMdRMAZncTAAp5EwCkehMAPnwTANh9EwB8fxMAFoETALCCEwBUhBMA7oUTAIiHEwAiiRMAvIoTAGCMEwD6jRMAlI8TAC6REwDIkhMAbJQTAAaWEwCglxMAOpkTAN6aEwB4nBMAEp4TALafEwBQoRMA6qITAISkEwAophMAwqcTAFypEwD2qhMAmqwTADSuEwDOrxMAaLETAAyzEwCmtBMAQLYTANq3EwB+uRMAGLsTALK8EwBMvhMA8L8TAIrBEwAkwxMAvsQTAGLGEwD8xxMAlskTADDLEwDUzBMAbs4TAAjQEwCi0RMARtMTAODUEwB61hMAFNgTALjZEwBS2xMA7NwTAIbeEwAg4BMAxOETAF7jEwD45BMAkuYTADboEwDQ6RMAausTAATtEwCo7hMAQvATANzxEwB28xMAGvUTALT2EwBO+BMA8vkTAIz7EwAm/RMAwP4TAGQAFAD+ARQAmAMUADIFFADWBhQAcAgUAAoKFACkCxQASA0UAOIOFAB8EBQAFhIUALoTFABUFRQA7hYUAIgYFAAsGhQAxhsUAGAdFAD6HhQAlCAUADgiFADSIxQAbCUUAAYnFACqKBQARCoUAN4rFAB4LRQAHC8UALYwFABQMhQA6jMUAI41FAAoNxQAwjgUAFw6FAAAPBQAmj0UADQ/FADYQBQAckIUAAxEFACmRRQASkcUAORIFAB+ShQAGEwUALxNFABWTxQA8FAUAIpSFAAkVBQAyFUUAGJXFAD8WBQAlloUADBcFADUXRQAbl8UAAhhFACsYhQARmQUAOBlFAB6ZxQAHmkUALhqFABSbBQA7G0UAJBvFAAqcRQAxHIUAF50FAACdhQAnHcUADZ5FADaehQAdHwUAA5+FACofxQATIEUAOaCFACAhBQAGoYUALSHFABYiRQA8ooUAIyMFAAmjhQAyo8UAGSRFAD+khQAmJQUADKWFADWlxQAcJkUAAqbFACknBQASJ4UAOKfFAB8oRQAIKMUALqkFABUphQA7qcUAJKpFAAsqxQAxqwUAGCuFAAEsBQAnrEUADizFADctBQAdrYUABC4FACquRQARLsUAOi8FACCvhQAHMAUALbBFABawxQA9MQUAI7GFAAoyBQAzMkUAGbLFAAAzRQApM4UAD7QFADY0RQActMUAAzVFACw1hQAStgUAOTZFAB+2xQAIt0UALzeFABW4BQA8OEUAJTjFAAu5RQAyOYUAGLoFAAG6hQAoOsUADrtFADU7hQAbvAUABLyFACs8xQARvUUAOD2FACE+BQAHvoUALj7FABS/RQA9v4UAJAAFQAqAhUAxAMVAGgFFQACBxUAnAgVAEAKFQDaCxUAdA0VAA4PFQCyEBUATBIVAOYTFQCAFRUAJBcVAL4YFQBYGhUA8hsVAJYdFQAwHxUAyiAVAGQiFQAIJBUAoiUVADwnFQDWKBUAeioVABQsFQCuLRUASC8VAOwwFQCGMhUAIDQVALo1FQBUNxUA+DgVAJI6FQAsPBUAxj0VAGo/FQAEQRUAnkIVADhEFQDcRRUAdkcVABBJFQCqShUATkwVAOhNFQCCTxUAJlEVAMBSFQBaVBUA9FUVAJhXFQAyWRUAzFoVAGZcFQAKXhUApF8VAD5hFQDYYhUAfGQVABZmFQCwZxUASmkVAORqFQCIbBUAIm4VALxvFQBWcRUA+nIVAJR0FQAudhUAyHcVAGx5FQAGexUAoHwVADp+FQDefxUAeIEVABKDFQCshBUAUIYVAOqHFQCEiRUAKIsVAMKMFQBcjhUA9o8VAJqRFQA0kxUAzpQVAGiWFQAMmBUAppkVAECbFQDanBUAdJ4VABigFQCyoRUATKMVAOakFQCKphUAJKgVAL6pFQBYqxUA/KwVAJauFQAwsBUAyrEVAG6zFQAItRUAorYVADy4FQDguRUAersVABS9FQCuvhUAUsAVAOzBFQCGwxUAKsUVAMTGFQBeyBUA+MkVAJzLFQA2zRUA0M4VAGrQFQAE0hUAqNMVAELVFQDc1hUAdtgVABraFQC02xUATt0VAOjeFQCM4BUAJuIVAMDjFQBk5RUA/uYVAJjoFQAy6hUA1usVAHDtFQAK7xUApPAVAD7yFQDi8xUAfPUVABb3FQCw+BUAVPoVAO77FQCI/RUAIv8VALwAFgBgAhYA+gMWAJQFFgA4BxYA0ggWAGwKFgAGDBYAqg0WAEQPFgDeEBYAeBIWABwUFgC2FRYAUBcWAOoYFgCOGhYAKBwWAMIdFgBmHxYAACEWAJoiFgA0JBYAziUWAHInFgAMKRYApioWAEosFgDkLRYAfi8WABgxFgCyMhYAVjQWAPA1FgCKNxYAJDkWAL46FgBiPBYA/D0WAJY/FgAwQRYA1EIWAG5EFgAIRhYAokcWAEZJFgDgShYAekwWAB5OFgC4TxYAUlEWAOxSFgCQVBYAKlYWAMRXFgBeWRYAAlsWAJxcFgA2XhYA0F8WAHRhFgAOYxYAqGQWAEJmFgDmZxYAgGkWABprFgC0bBYATm4WAPJvFgCMcRYAJnMWAMB0FgBkdhYA/ncWAJh5FgAyexYA1nwWAHB+FgAKgBYApIEWAEiDFgDihBYAfIYWACCIFgC6iRYAVIsWAO6MFgCSjhYALJAWAMaRFgBgkxYABJUWAJ6WFgA4mBYA0pkWAHabFgAQnRYAqp4WAESgFgDeoRYAgqMWABylFgC2phYAUKgWAPSpFgCOqxYAKK0WAMKuFgBmsBYAALIWAJqzFgA0tRYA2LYWAHK4FgAMuhYAsLsWAEq9FgDkvhYAfsAWACLCFgC8wxYAVsUWAPDGFgCUyBYALsoWAMjLFgBizRYABs8WAKDQFgA60hYA1NMWAHjVFgAS1xYArNgWAEbaFgDg2xYAhN0WAB7fFgC44BYAUuIWAPbjFgCQ5RYAKucWAMToFgBo6hYAAuwWAJztFgA27xYA2vAWAHTyFgAO9BYAsvUWAEz3FgDm+BYAgPoWABr8FgC+/RYAWP8WAPIAFwCMAhcAMAQXAMoFFwBkBxcA/ggXAKIKFwA8DBcA1g0XAHAPFwAUERcArhIXAEgUFwDsFRcAhhcXACAZFwC6GhcAXhwXAPgdFwCSHxcALCEXANAiFwBqJBcABCYXAJ4nFwBCKRcA3CoXAHYsFwAQLhcAqi8XAE4xFwDoMhcAgjQXABw2FwDANxcAWjkXAPQ6FwCOPBcAMj4XAMw/FwBmQRcAAEMXAJpEFwA+RhcA2EcXAHJJFwAWSxcAsEwXAEpOFwDkTxcAiFEXACJTFwC8VBcAVlYXAPpXFwCUWRcALlsXAMhcFwBsXhcABmAXAKBhFwBEYxcA3mQXAHhmFwASaBcAtmkXAFBrFwDqbBcAhG4XAB5wFwDCcRcAXHMXAPZ0FwCQdhcANHgXAM55FwBoexcAAn0XAJx+FwBAgBcA2oEXAHSDFwAYhRcAsoYXAEyIFwDmiRcAiosXACSNFwC+jhcAWJAXAPyRFwCWkxcAMJUXANSWFwBumBcACJoXAKKbFwA8nRcA4J4XAHqgFwAUohcArqMXAFKlFwDsphcAhqgXACCqFwC6qxcAXq0XAPiuFwCSsBcALLIXANCzFwBqtRcABLcXAJ64FwBCuhcA3LsXAHa9FwAavxcAtMAXAE7CFwDowxcAjMUXACbHFwDAyBcAWsoXAP7LFwCYzRcAMs8XAMzQFwBw0hcACtQXAKTVFwA+1xcA4tgXAHzaFwAW3BcAsN0XAErfFwDu4BcAiOIXACLkFwC85RcAYOcXAProFwCU6hcALuwXANLtFwBs7xcABvEXAKDyFwBE9BcA3vUXAHj3FwAc+RcAtvoXAFD8FwDq/RcAjv8XACgBGADCAhgAXAQYAPYFGACaBxgANAkYAM4KGABoDBgADA4YAKYPGABAERgA5BIYAH4UGAAYFhgAshcYAFYZGADwGhgAihwYACQeGADIHxgAYiEYAPwiGACWJBgAOiYYANQnGABuKRgACCsYAKwsGABGLhgA4C8YAHoxGAAUMxgAuDQYAFI2GADsNxgAhjkYACo7GADEPBgAXj4YAPg/GACcQRgANkMYANBEGABqRhgADkgYAKhJGABCSxgA3EwYAIBOGAAaUBgAtFEYAE5TGADyVBgAjFYYACZYGADKWRgAZFsYAP5cGACYXhgAPGAYANZhGABwYxgACmUYAK5mGABIaBgA4mkYAHxrGAAWbRgAum4YAFRwGADucRgAiHMYACx1GADGdhgAYHgYAPp5GACeexgAOH0YANJ+GABsgBgAEIIYAKqDGABEhRgA3oYYAIKIGAAcihgAtosYAFCNGAD0jhgAjpAYACiSGADMkxgAZpUYAACXGACamBgAPpoYANibGABynRgADJ8YAKagGABKohgA5KMYAH6lGAAYpxgAvKgYAFaqGADwqxgAiq0YACSvGADIsBgAYrIYAPyzGACgtRgAOrcYANS4GABuuhgAErwYAKy9GABGvxgA4MAYAITCGAAexBgAuMUYAFLHGAD2yBgAkMoYACrMGADOzRgAaM8YAALRGACc0hgAQNQYANrVGAB01xgADtkYAKjaGABM3BgA5t0YAIDfGAAa4RgAtOIYAFjkGADy5RgAjOcYACbpGADK6hgAZOwYAP7tGACi7xgAPPEYANbyGABw9BgAFPYYAK73GABI+RgA4voYAIb8GAAg/hgAuv8YAF4BGQD4AhkAkgQZACwGGQDGBxkAagkZAAQLGQCeDBkAQg4ZANwPGQB2ERkAEBMZAKoUGQBOFhkA6BcZAIIZGQAcGxkAwBwZAFoeGQD0HxkAjiEZADIjGQDMJBkAZiYZAAAoGQCkKRkAPisZANgsGQByLhkADDAZALAxGQBKMxkA5DQZAH42GQAiOBkAvDkZAFY7GQDwPBkAlD4ZAC5AGQDIQRkAbEMZAAZFGQCgRhkAOkgZAN5JGQB4SxkAEk0ZAKxOGQBQUBkA6lEZAIRTGQAeVRkAwlYZAFxYGQD2WRkAkFsZADRdGQDOXhkAaGAZAAJiGQCmYxkAQGUZANpmGQB0aBkAGGoZALJrGQBMbRkA5m4ZAIBwGQAkchkAvnMZAFh1GQDydhkAlngZADB6GQDKexkAZH0ZAAh/GQCigBkAPIIZANaDGQB6hRkAFIcZAK6IGQBSihkA7IsZAIaNGQAgjxkAxJAZAF6SGQD4kxkAkpUZADaXGQDQmBkAapoZAAScGQConRkAQp8ZANygGQB2ohkAEKQZALSlGQBOpxkA6KgZAIKqGQAmrBkAwK0ZAFqvGQD0sBkAmLIZADK0GQDMtRkAZrcZAAq5GQCkuhkAPrwZANi9GQB8vxkAFsEZALDCGQBKxBkA7sUZAIjHGQAiyRkAxsoZAGDMGQD6zRkAlM8ZADjRGQDS0hkAbNQZAAbWGQCq1xkARNkZAN7aGQB43BkAEt4ZALbfGQBQ4RkA6uIZAITkGQAo5hkAwucZAFzpGQD26hkAmuwZADTuGQDO7xkAaPEZAAzzGQCm9BkAQPYZANr3GQB++RkAGPsZALL8GQBW/hkA8P8ZAIoBGgAkAxoAyAQaAGIGGgD8BxoAlgkaADoLGgDUDBoAbg4aAAgQGgCiERoARhMaAOAUGgB6FhoAFBgaAK4ZGgBSGxoA7BwaAIYeGgAqIBoAxCEaAF4jGgACJRoAnCYaADYoGgDQKRoAaisaAA4tGgCoLhoAQjAaANwxGgCAMxoAGjUaALQ2GgBOOBoA6DkaAIw7GgAmPRoAwD4aAGRAGgD+QRoAmEMaADJFGgDWRhoAcEgaAApKGgCkSxoASE0aAOJOGgB8UBoAIFIaALpTGgBUVRoA7lYaAIhYGgAsWhoAxlsaAGBdGgD6XhoAnmAaADhiGgDSYxoAbGUaABBnGgCqaBoARGoaAN5rGgCCbRoAHG8aALZwGgBQchoA6nMaAI51GgAodxoAwngaAFx6GgAAfBoAmn0aADR/GgDYgBoAcoIaAAyEGgCmhRoASocaAOSIGgB+ihoAGIwaALyNGgBWjxoA8JAaAJSSGgAulBoAyJUaAGKXGgD8mBoAoJoaADqcGgDUnRoAbp8aABKhGgCsohoARqQaAOClGgB6pxoAHqkaALiqGgBSrBoA7K0aAJCvGgAqsRoAxLIaAF60GgACthoAnLcaADa5GgDauhoAdLwaAA6+GgCovxoATMEaAObCGgCAxBoAGsYaAL7HGgBYyRoA8soaAIzMGgAwzhoAys8aAGTRGgD+0hoAmNQaADzWGgDW1xoAcNkaAArbGgCu3BoASN4aAOLfGgB84RoAIOMaALrkGgBU5hoA7ucaAJLpGgAs6xoAxuwaAGruGgAE8BoAnvEaADjzGgDc9BoAdvYaABD4GgCq+RoATvsaAOj8GgCC/hoAHAAbAMABGwBaAxsA9AQbAI4GGwAyCBsAzAkbAGYLGwAADRsAmg4bAD4QGwDYERsAchMbAAwVGwCwFhsAShgbAOQZGwB+GxsAIh0bALweGwBWIBsA8CEbAJQjGwAuJRsAyCYbAGwoGwAGKhsAoCsbADotGwDULhsAeDAbABIyGwDAMxsAZDUbAP42GwCiOBsAPDobANY7GwBwPRsAFD8bAK5AGwBIQhsA4kMbAIZFGwAgRxsAukgbAFRKGwDuSxsAkk0bACxPGwDGUBsAYFIbAARUGwCeVRsAOFcbANJYGwB2WhsAEFwbAKpdGwBEXxsA6GAbAIJiGwAcZBsAtmUbAFpnGwD0aBsAjmobAChsGwDMbRsAZm8bAABxGwCkchsAPnQbANh1GwBydxsADHkbALB6GwBKfBsA5H0bAIh/GwAigRsAvIIbAFaEGwD6hRsAlIcbAC6JGwDIihsAYowbAAaOGwCgjxsAOpEbANSSGwB4lBsAEpYbAKyXGwBGmRsA4JobAIScGwAenhsAuJ8bAFyhGwD2ohsAkKQbACqmGwDOpxsAaKkbAAKrGwCcrBsAQK4bANqvGwB0sRsADrMbALK0GwBMthsA5rcbAIq5GwAkuxsAvrwbAFi+GwDyvxsAlsEbADDDGwDKxBsAZMYbAAjIGwCiyRsAPMsbANbMGwBwzhsAFNAbAK7RGwBI0xsA7NQbAIbWGwAg2BsAutkbAF7bGwD43BsAkt4bACzgGwDQ4RsAauMbAATlGwCe5hsAQugbANzpGwB26xsAGu0bALTuGwBO8BsA6PEbAILzGwAm9RsAwPYbAFr4GwD0+RsAmPsbADL9GwDM/hsAZgAcAAACHACkAxwAPgUcANgGHAByCBwAFgocALALHABKDRwA5A4cAIgQHAAiEhwAvBMcAGAVHAD6FhwAlBgcAC4aHADSGxwAbB0cAAYfHACgIBwARCIcAN4jHAB4JRwAEiccALYoHABQKhwA6iscAIQtHAAoLxwAwjAcAFwyHAD2MxwAkDUcADQ3HADOOBwAaDocAAI8HACmPRwAQD8cANpAHAB+QhwAGEQcALJFHABMRxwA8EgcAIpKHAAkTBwAvk0cAGJPHAD8UBwAllIcADBUHADKVRwAblccAAhZHACiWhwAPFwcAOBdHAB6XxwAFGEcAK5iHABSZBwA7GUcAIZnHAAgaRwAxGocAF5sHAD4bRwAkm8cADZxHADQchwAanQcAA52HACodxwAQnkcANx6HACAfBwAGn4cALR/HABOgRwA8oIcAIyEHAAmhhwAwIccAGSJHAD+ihwAmIwcADKOHADWjxwAcJEcAAqTHACklBwASJYcAOKXHAB8mRwAFpscALCcHABUnhwA7p8cAIihHAAioxwAxqQcAGCmHAD6pxwAlKkcADirHADSrBwAbK4cAAawHACqsRwARLMcAN60HAB4thwAHLgcALa5HABQuxwA9LwcAI6+HAAowBwAwsEcAGbDHAAAxRwAmsYcADTIHADYyRwAcsscAAzNHACmzhwAQNAcAOTRHAB+0xwAGNUcALLWHABW2BwA8NkcAIrbHAAk3RwAyN4cAGLgHAD84RwAluMcADrlHADU5hwAbugcAAjqHACs6xwARu0cAODuHAB68BwAHvIcALjzHABS9RwA9vYcAJD4HAAq+hwAxPscAGj9HAAC/xwAnAAdADYCHQDQAx0AdAUdAA4HHQCoCB0AQgodAOYLHQCADR0AGg8dALQQHQBYEh0A8hMdAIwVHQAmFx0AwBgdAGQaHQD+Gx0AmB0dADwfHQDWIB0AcCIdAAokHQCuJR0ASCcdAOIoHQB8Kh0AICwdALotHQBULx0A+DAdAJIyHQAsNB0AxjUdAGo3HQAEOR0AnjodADg8HQDSPR0Adj8dABBBHQCqQh0AREQdAOhFHQCCRx0AHEkdALZKHQBQTB0A9E0dAI5PHQAoUR0AzFIdAGZUHQAAVh0ApFcdAD5ZHQDYWh0AclwdAAxeHQCwXx0ASmEdAORiHQB+ZB0AImYdALxnHQBWaR0A8GodAIpsHQAubh0AyG8dAGJxHQD8ch0AoHQdADp2HQDUdx0AeHkdABJ7HQCsfB0ARn4dAOp/HQCEgR0AHoMdALiEHQBchh0A9ocdAJCJHQAqix0AzowdAGiOHQACkB0AnJEdAECTHQDalB0AdJYdACKYHQC8mR0AVpsdAPCcHQCUnh0ALqAdAMihHQBiox0A/KQdAKCmHQA6qB0A1KkdAG6rHQASrR0ArK4dAEawHQDgsR0AhLMdAB61HQC4th0AUrgdAPa5HQCQux0AKr0dAM6+HQBowB0AAsIdAJzDHQBAxR0A2sYdAHTIHQAOyh0AsssdAEzNHQDmzh0AgNAdACTSHQC+0x0AWNUdAPLWHQCM2B0AMNodAMrbHQBk3R0A/t4dAKLgHQA84h0A1uMdAHDlHQAU5x0ArugdAEjqHQDi6x0Ahu0dACDvHQC68B0AVPIdAPjzHQCS9R0ALPcdAND4HQBq+h0ABPwdAJ79HQBC/x0A3AAeAHYCHgAQBB4AtAUeAE4HHgDoCB4AggoeACYMHgDADR4AWg8eAPQQHgCOEh4AMhQeAMwVHgBmFx4AABkeAKQaHgA+HB4A2B0eAHIfHgAWIR4AsCIeAEokHgDkJR4AiCceACIpHgC8Kh4AViweAPotHgCULx4ALjEeANIyHgBsNB4ABjYeAKA3HgBEOR4A3joeAHg8HgASPh4ArD8eAFBBHgDqQh4AhEQeAB5GHgDCRx4AXEkeAPZKHgCQTB4ANE4eAM5PHgBoUR4AAlMeAKZUHgBAVh4A2lceAHRZHgAYWx4AslweAExeHgDmXx4AimEeACRjHgC+ZB4AWGYeAPxnHgCWaR4AMGseAMpsHgBubh4ACHAeAKJxHgA8cx4A4HQeAHp2HgAUeB4ArnkeAFJ7HgDsfB4Ahn4eACCAHgDEgR4AXoMeAPiEHgCchh4ANogeANCJHgBqix4ADo0eAKiOHgBCkB4A3JEeAHaTHgAalR4AtJYeAE6YHgDomR4AjJseACadHgDAnh4AWqAeAPShHgCYox4AMqUeAMymHgBwqB4ACqoeAKSrHgA+rR4A2K4eAHywHgAWsh4AsLMeAEq1HgDuth4AiLgeACK6HgDGux4AYL0eAPq+HgCUwB4AOMIeANLDHgBsxR4ABsceAKrIHgBEyh4A3sseAILNHgAczx4AttAeAFDSHgDq0x4AjtUeACjXHgDC2B4AXNoeAADcHgCa3R4ANN8eAM7gHgBo4h4ADOQeAKblHgBA5x4A2ugeAH7qHgAY7B4Asu0eAEzvHgDw8B4AivIeACT0HgDI9R4AYvceAPz4HgCW+h4AOvweANT9HgBu/x4ACAEfAKwCHwBGBB8A4AUfAHoHHwAeCR8AuAofAFIMHwDsDR8AkA8fACoRHwDEEh8AXhQfAAIWHwCcFx8ANhkfANAaHwBqHB8ADh4fAKgfHwBCIR8A3CIfAIAkHwAaJh8AtCcfAE4pHwDyKh8AjCwfACYuHwDALx8AZDEfAP4yHwCYNB8APDYfANY3HwBwOR8ACjsfAK48HwBIPh8A4j8fAHxBHwAgQx8AukQfAFRGHwDuRx8AkkkfACxLHwDGTB8AYE4fAARQHwCeUR8AOFMfANJUHwBsVh8AEFgfAKpZHwBEWx8A3lwfAIJeHwAcYB8AtmEfAFBjHwD0ZB8AjmYfAChoHwDCaR8AZmsfAABtHwCabh8APnAfANhxHwBycx8ADHUfAKZ2HwBKeB8A5HkfAH57HwAYfR8AvH4fAFaAHwDwgR8AioMfAC6FHwDIhh8AYogfAPyJHwCgix8AOo0fANSOHwB4kB8AEpIfAKyTHwBGlR8A6pYfAISYHwAemh8AuJsfAFydHwD2nh8AkKAfACqiHwDEox8AaKUfAAKnHwCcqB8ANqofANqrHwB0rR8ADq8fAKiwHwBMsh8A5rMfAIC1HwAatx8AtLgfAFi6HwDyux8AjL0fADC/HwDKwB8AZMIfAP7DHwCixR8APMcfANbIHwBwyh8AFMwfAK7NHwBIzx8A4tAfAIbSHwAg1B8AutUfAF7XHwD42B8AktofACzcHwDQ3R8Aat8fAAThHwCe4h8AOOQfANzlHwB25x8AEOkfAKrqHwBO7B8A6O0fAILvHwAc8R8AtvIfAFr0HwD09R8AjvcfADL5HwDM+h8AZvwfAAD+HwCk/x8APgEgANgCIAByBCAAFgYgALAHIABKCSAA7gogAIgMIAAiDiAAvA8gAGARIAD6EiAAlBQgAC4WIADIFyAAbBkgAAYbIACgHCAAOh4gANQfIAB4ISAAEiMgAKwkIABGJiAA6icgAIQpIAAeKyAAwiwgAFwuIAD2LyAAkDEgADQzIADONCAAaDYgAAI4IACmOSAAQDsgANo8IAB0PiAAGEAgALJBIABMQyAA5kQgAIpGIAAkSCAAvkkgAFhLIAD8TCAAlk4gADBQIADKUSAAZFMgAAhVIACiViAAPFggANZZIAB6WyAAFF0gAK5eIABIYCAA7GEgAIZjIAAgZSAAxGYgAF5oIAD4aSAAkmsgADZtIADQbiAAanAgAARyIACocyAAQnUgANx2IAB2eCAAGnogALR7IABOfSAA6H4gAIyAIAAmgiAAwIMgAFqFIAD+hiAAmIggADKKIADMiyAAcI0gAAqPIACkkCAAPpIgAOKTIAB8lSAAFpcgALCYIABUmiAA7psgAIidIAAinyAAxqAgAGCiIAD6oyAAlKUgAC6nIADSqCAAbKogAAasIACgrSAARK8gAN6wIAB4siAAErQgALa1IABQtyAA6rggAIS6IAAovCAAwr0gAFy/IAAAwSAAmsIgADTEIADOxSAAaMcgAAzJIACmyiAAQMwgAOTNIAB+zyAAGNEgALLSIABW1CAA8NUgAIrXIAAk2SAAyNogAGLcIAD83SAAlt8gADrhIADU4iAAbuQgAAjmIACs5yAARukgAODqIAB67CAAFO4gALjvIABS8SAA7PIgAIb0IAAq9iAAxPcgAF75IAD4+iAAnPwgADb+IADQ/yAAagEhAA4DIQCoBCEAQgYhANwHIQCACSEAGgshALQMIQBYDiEA8g8hAIwRIQAmEyEAyhQhAGQWIQD+FyEAmBkhADwbIQDWHCEAcB4hAAogIQCuISEASCMhAOIkIQB8JiEAFighALopIQBUKyEA7iwhAIguIQAiMCEAxjEhAGAzIQD6NCEAnjYhADg4IQDSOSEAbDshABA9IQCqPiEAREAhAN5BIQCCQyEAHEUhALZGIQBQSCEA9EkhAI5LIQAoTSEAzE4hAGZQIQAAUiEAmlMhAD5VIQDYViEAclghAAxaIQCwWyEASl0hAOReIQB+YCEAGGIhALxjIQBWZSEA8GYhAIpoIQAuaiEAyGshAGJtIQD8biEAlnAhADpyIQDUcyEAbnUhABJ3IQCseCEARnohAOB7IQCEfSEAHn8hALiAIQBSgiEA9oMhAJCFIQAqhyEAzoghAGiKIQACjCEAnI0hADaPIQDakCEAdJIhAA6UIQColSEATJchAOaYIQCAmiEAGpwhAL6dIQBYnyEA8qAhAIyiIQAwpCEAyqUhAGSnIQD+qCEAoqohADysIQDWrSEAcK8hABSxIQCusiEASLQhAOK1IQCGtyEAILkhALq6IQBUvCEA7r0hAJK/IQAswSEAxsIhAGDEIQAExiEAnschADjJIQDcyiEAdswhABDOIQCqzyEATtEhAOjSIQCC1CEAHNYhAMDXIQBa2SEA9NohAI7cIQAy3iEAzN8hAGbhIQAA4yEApOQhAD7mIQDY5yEAcukhABbrIQCw7CEASu4hAOTvIQB+8SEAIvMhALz0IQBW9iEA8PchAJT5IQAu+yEAyPwhAGL+IQAGACIAoAEiADoDIgDeBCIAeAYiABIIIgCsCSIAUAsiAOoMIgCEDiIAHhAiAMIRIgBcEyIA9hQiAJAWIgA0GCIAzhkiAGgbIgACHSIAph4iAEAgIgDaISIAdCMiAA4lIgCyJiIATCgiAOYpIgCAKyIAJC0iAL4uIgBYMCIA8jEiAJYzIgAwNSIAyjYiAGQ4IgAIOiIAojsiADw9IgDgPiIAekAiABRCIgCuQyIAUkUiAOxGIgCGSCIAIEoiAMRLIgBeTSIA+E4iAJJQIgA2UiIA0FMiAGpVIgAEVyIAnlgiAEJaIgDcWyIAdl0iABBfIgC0YCIATmIiAOhjIgCCZSIAJmciAMBoIgBaaiIA9GsiAJhtIgAybyIAzHAiAGZyIgAKdCIApHUiAD53IgDieCIAfHoiABZ8IgCwfSIAVH8iAO6AIgCIgiIAIoQiAMaFIgBghyIA+ogiAJSKIgAujCIA0o0iAGyPIgAGkSIAoJIiAESUIgDelSIAeJciABKZIgCsmiIAUJwiAOqdIgCEnyIAKKEiAMKiIgBcpCIA9qUiAJqnIgA0qSIAzqoiAGisIgAMriIApq8iAECxIgDasiIAfrQiABi2IgCytyIATLkiAPC6IgCKvCIAJL4iAL6/IgBiwSIA/MIiAJbEIgAwxiIA1MciAG7JIgAIyyIAoswiAEbOIgDgzyIAetEiAB7TIgC41CIAUtYiAOzXIgCG2SIAKtsiAMTcIgBe3iIA+N8iAJzhIgA24yIA0OQiAGrmIgAO6CIAqOkiAELrIgDc7CIAgO4iABrwIgC08SIATvMiAOj0IgCM9iIAJvgiAMD5IgBa+yIA/vwiAJj+IgAyACMAzAEjAHADIwAKBSMApAYjAEgIIwDiCSMAfAsjABYNIwC6DiMAVBAjAO4RIwCIEyMALBUjAMYWIwBgGCMABBojAJ4bIwA4HSMA0h4jAGwgIwAQIiMAqiMjAEQlIwDeJiMAgigjABwqIwC2KyMAUC0jAOouIwCOMCMAKDIjAMIzIwBcNSMAADcjAJo4IwA0OiMA2DsjAHI9IwAMPyMApkAjAEpCIwDkQyMAfkUjABhHIwC8SCMAVkojAPBLIwCKTSMALk8jAMhQIwBiUiMA/FMjAKBVIwA6VyMA1FgjAG5aIwASXCMArF0jAEZfIwDgYCMAemIjAB5kIwC4ZSMAUmcjAOxoIwCQaiMAKmwjAMRtIwBebyMAAnEjAJxyIwA2dCMA0HUjAHR3IwAOeSMAqHojAEx8IwDmfSMAgH8jABqBIwC+giMAWIQjAPKFIwCMhyMAMIkjAMqKIwBkjCMA/o0jAKKPIwA8kSMA1pIjAHCUIwAKliMArpcjAEiZIwDimiMAfJwjACCeIwC6nyMAVKEjAO6iIwCSpCMALKYjAManIwBgqSMABKsjAJ6sIwA4riMA0q8jAHaxIwAksyMAyLQjAGK2IwD8tyMAlrkjADq7IwDUvCMAbr4jAAjAIwCswSMARsMjAODEIwCExiMAHsgjALjJIwBSyyMA9swjAJDOIwAq0CMAxNEjAGjTIwAC1SMAnNYjADbYIwDa2SMAdNsjAA7dIwCo3iMAQuAjAObhIwCA4yMAGuUjALTmIwBO6CMA8ukjAIzrIwAm7SMAyu4jAGTwIwD+8SMAmPMjADz1IwDW9iMAcPgjAAr6IwCu+yMASP0jAOL+IwB8ACQAIAIkALoDJABUBSQA7gYkAJIIJAAsCiQAxgskAGoNJAAEDyQAnhAkADgSJADcEyQAdhUkABAXJACqGCQAThokAOgbJACCHSQAHB8kALYgJABaIiQA9CMkAI4lJAAoJyQAzCgkAGYqJAAALCQAmi0kADQvJADYMCQAcjIkAAw0JACwNSQASjckAOQ4JAB+OiQAIjwkALw9JABWPyQA8EAkAJRCJAAuRCQAyEUkAGxHJAAGSSQAoEokADpMJADUTSQAeE8kABJRJACsUiQARlQkAOpVJACEVyQAHlkkALhaJABSXCQA9l0kAJBfJAAqYSQAxGIkAGhkJAACZiQAnGckAEBpJADaaiQAdGwkAA5uJACybyQATHEkAOZyJACAdCQAJHYkAL53JABYeSQA8nokAJZ8JAAwfiQAyn8kAG6BJAAIgyQAooQkADyGJADWhyQAeokkABSLJACujCQASI4kAOKPJACGkSQAIJMkALqUJABUliQA+JckAJKZJAAsmyQAxpwkAGqeJAAEoCQAnqEkAEKjJADcpCQAdqYkABCoJAC0qSQATqskAOisJACCriQAJrAkAMCxJABasyQA9LQkAJi2JAAyuCQAzLkkAGa7JAAKvSQApL4kAD7AJADYwSQAfMMkABbFJACwxiQASsgkAO7JJACIyyQAIs0kALzOJABg0CQA+tEkAJTTJAAu1SQA0tYkAGzYJAAG2iQAoNskAETdJADe3iQAeOAkABLiJAC24yQAUOUkAOrmJACE6CQAHuokAMLrJABc7SQA9u4kAJDwJAA08iQAzvMkAGj1JAAC9yQApvgkAED6JADa+yQAfv0kABj/JACyACUATAIlAPADJQCKBSUAJAclAL4IJQBiCiUA/AslAJYNJQAwDyUA1BAlAG4SJQAIFCUAohUlAEYXJQDgGCUAeholABQcJQC4HSUAUh8lAOwgJQCGIiUAKiQlAMQlJQBeJyUA+CglAJIqJQA2LCUA0C0lAGovJQAEMSUAqDIlAEI0JQDcNSUAdjclABo5JQC0OiUATjwlAOg9JQCMPyUAJkElAMBCJQBaRCUA/kUlAJhHJQAySSUA1kolAHBMJQAKTiUApE8lAEhRJQDiUiUAfFQlABZWJQC6VyUAVFklAO5aJQCIXCUAIl4lAMZfJQBgYSUA+mIlAJRkJQA4ZiUA0mclAGxpJQAGayUAqmwlAERuJQDebyUAeHElABxzJQC2dCUAUHYlAOp3JQCOeSUAKHslAMJ8JQBcfiUAAIAlAJqBJQA0gyUA2IQlAHKGJQAMiCUApoklAEqLJQDkjCUAfo4lABiQJQC8kSUAVpMlAPCUJQCKliUAJJglAMiZJQBimyUA/JwlAJaeJQAwoCUA1KElAG6jJQAIpSUAoqYlAEaoJQDgqSUAeqslAB6tJQC4riUAUrAlAOyxJQCQsyUAKrUlAMS2JQBeuCUAArolAJy7JQA2vSUA2r4lAHTAJQAOwiUAqMMlAELFJQDmxiUAgMglABrKJQC0yyUAWM0lAPLOJQCM0CUAMNIlAMrTJQBk1SUA/tYlAJjYJQA82iUA1tslAHDdJQAU3yUAruAlAEjiJQDi4yUAfOUlACDnJQC66CUAVOolAO7rJQCS7SUALO8lAMbwJQBg8iUA+vMlAJ71JQA49yUA0vglAGz6JQAQ/CUAqv0lAET/JQDeACYAggImABwEJgC2BSYAWgcmAPQIJgCOCiYAKAwmAMwNJgBmDyYAABEmAJoSJgA+FCYA2BUmAHIXJgAMGSYAsBomAEocJgDkHSYAfh8mACIhJgC8IiYAViQmAPAlJgCUJyYALikmAMgqJgBiLCYABi4mAKAvJgA6MSYA1DImAG40JgASNiYArDcmAEY5JgDgOiYAhDwmAB4+JgC4PyYAUkEmAPZCJgCQRCYAKkYmAMRHJgBoSSYAAksmAJxMJgBATiYA2k8mAHRRJgAOUyYAslQmAExWJgDmVyYAgFkmACRbJgC+XCYAWF4mAPJfJgCWYSYAMGMmAMpkJgBkZiYA/mcmAKJpJgA8ayYA1mwmAHBuJgAUcCYArnEmAEhzJgDidCYAhnYmACB4JgC6eSYAVHsmAPh8JgCSfiYALIAmAMaBJgBqgyYABIUmAJ6GJgBCiCYA3IkmAHaLJgAQjSYAtI4mAE6QJgDokSYAgpMmACaVJgDAliYAWpgmAPSZJgCOmyYAMp0mAMyeJgBmoCYAAKImAKSjJgA+pSYA2KYmAHKoJgAWqiYAsKsmAEqtJgDkriYAiLAmACKyJgC8syYAVrUmAPq2JgCUuCYALromAMi7JgBsvSYABr8mAKDAJgBEwiYA3sMmAHjFJgASxyYAtsgmAFDKJgDqyyYAhM0mAB7PJgDC0CYAXNImAPbTJgCQ1SYANNcmAM7YJgBo2iYAAtwmAKbdJgBA3yYA2uAmAHTiJgAY5CYAsuUmAEznJgDw6CYAiuomACTsJgC+7SYAWO8mAPzwJgCW8iYAMPQmAMr1JgBu9yYACPkmAKL6JgA8/CYA1v0mAHr/JgAUAScArgInAFIEJwDsBScAhgcnACAJJwDECicAXgwnAPgNJwCSDycANhEnANASJwBqFCcABBYnAKgXJwBCGScA3BonAHYcJwAaHicAtB8nAE4hJwDyIicAjCQnACYmJwDAJycAZCknAP4qJwCYLCcAMi4nANYvJwBwMScACjMnAKQ0JwA+NicA4jcnAHw5JwAWOycAsDwnAEo+JwDuPycAiEEnACJDJwC8RCcAYEYnAPpHJwCUSScAOEsnANJMJwBsTicABlAnAKpRJwBEUycA3lQnAHhWJwAcWCcAtlknAFBbJwDqXCcAjl4nAChgJwDCYScAZmMnAABlJwCaZicANGgnAM5pJwByaycADG0nAKZuJwBAcCcA5HEnAH5zJwAYdScAsnYnAEx4JwDweScAinsnACR9JwC+ficAYoAnAPyBJwCWgycAMIUnANSGJwBuiCcACIonAKyLJwBGjScA4I4nAHqQJwAekicAuJMnAFKVJwDslicAkJgnACqaJwDEmycAXp0nAAKfJwCcoCcANqInANCjJwBqpScADqcnAKioJwBCqicA3KsnAICtJwAarycAtLAnAE6yJwDysycAjLUnACa3JwDKuCcAZLonAP67JwCYvScAPL8nANbAJwBwwicACsQnAK7FJwBIxycA4sgnAHzKJwAgzCcAus0nAFTPJwDu0CcAktInACzUJwDG1ScAYNcnAPrYJwCe2icAONwnANLdJwBs3ycAEOEnAKriJwBE5CcA3uUnAILnJwAc6ScAtuonAFDsJwD07ScAju8nACjxJwDC8icAZvQnAAD2JwCa9ycANPknANj6JwBy/CcADP4nAKb/JwBKASgA5AIoAH4EKAAYBigAvAcoAFYJKADwCigAigwoAC4OKADIDygAYhEoAAYTKACgFCgAOhYoANQXKAB4GSgAEhsoAKwcKABGHigA6h8oAIQhKAAeIygAuCQoAFImKAD2JygAkCkoACorKADELCgAaC4oAAIwKACcMSgANjMoANo0KAB0NigADjgoAKg5KABMOygA5jwoAIA+KAAaQCgAvkEoAFhDKADyRCgAjEYoADBIKADKSSgAZEsoAP5MKACiTigAPFAoANZRKABwUygAFFUoAK5WKABIWCgA7FkoAIZbKAAgXSgAul4oAF5gKAD4YSgAkmMoACxlKADGZigAamgoAARqKACeaygAOG0oANxuKAB2cCgAEHIoAKpzKABEdSgA6HYoAIJ4KAAceigAwHsoAFp9KAD0figAjoAoADKCKADMgygAZoUoAACHKACkiCgAPoooANiLKAB8jSgAFo8oALCQKABKkigA5JMoAIiVKAAilygAvJgoAFaaKADwmygAlJ0oAC6fKADIoCgAYqIoAAakKACgpSgAOqcoAN6oKAB4qigAEqwoAKytKABQrygA6rAoAISyKAAetCgAwrUoAFy3KAD2uCgAkLooADS8KADOvSgAaL8oAAzBKACmwigAQMQoANrFKAB0xygAGMkoALLKKABMzCgA5s0oAIrPKAAk0SgAvtIoAFjUKADy1SgAltcoADDZKADK2igAZNwoAAjeKACi3ygAPOEoAODiKAB65CgAFOYoAK7nKABS6SgA7OooAIbsKAAg7igAxO8oAF7xKAD48igAkvQoADb2KADQ9ygAavkoAAT7KACo/CgAQv4oANz/KAB2ASkAGgMpALQEKQBOBikA6AcpAIwJKQAmCykAwAwpAFoOKQD+DykAmBEpADITKQDMFCkAcBYpAAoYKQCkGSkAPhspAOIcKQB8HikAFiApALAhKQBKIykA7iQpAIgmKQAiKCkAvCkpAGArKQD6LCkAlC4pAC4wKQDSMSkAbDMpAAY1KQCgNikARDgpAN45KQB4OykAHD0pALY+KQBQQCkA6kEpAI5DKQAoRSkAwkYpAFxIKQAASikAmkspADRNKQDOTikAclApAAxSKQCmUykAQFUpAORWKQB+WCkAGFopALJbKQBWXSkA8F4pAIpgKQAkYikAvmMpAGJlKQD8ZikAlmgpADBqKQDUaykAbm0pAAhvKQCicCkARnIpAOBzKQB6dSkAFHcpALh4KQBSeikA7HspAJB9KQAqfykAxIApAF6CKQAChCkAnIUpADaHKQDQiCkAdIopAA6MKQCojSkAQo8pAOaQKQCAkikAGpQpALSVKQBYlykA8pgpAIyaKQAmnCkAwJ0pAGSfKQD+oCkAmKIpADKkKQDWpSkAcKcpAAqpKQCkqikASKwpAOKtKQB8rykAFrEpALqyKQBUtCkA7rUpAIi3KQAsuSkAxropAGC8KQAEvikAnr8pADjBKQDSwikAdsQpABDGKQCqxykARMkpAOjKKQCCzCkAHM4pALbPKQBQ0SkA9NIpAI7UKQAo1ikAwtcpAFzZKQAA2ykAmtwpADTeKQDO3ykAcuEpAAzjKQCm5CkASuYpAOTnKQB+6SkAGOspALzsKQBW7ikA8O8pAIrxKQAu8ykAyPQpAGL2KQAG+CkAoPkpADr7KQDU/CkAeP4pABIAKgCsASoARgMqAOAEKgCEBioAHggqALgJKgBSCyoA9gwqAJAOKgAqECoAzhEqAGgTKgACFSoAnBYqADYYKgDaGSoAdBsqAA4dKgCyHioATCAqAOYhKgCAIyoAGiUqAL4mKgBYKCoA8ikqAIwrKgAwLSoAyi4qAGQwKgD+MSoAmDMqADw1KgDWNioAcDgqAAo6KgCuOyoASD0qAOI+KgCGQCoAIEIqALpDKgBURSoA+EYqAJJIKgAsSioAxksqAGpNKgAETyoAnlAqADhSKgDcUyoAdlUqABBXKgCqWCoATloqAOhbKgCCXSoAHF8qAMBgKgBaYioA9GMqAI5lKgAyZyoAzGgqAGZqKgAAbCoApG0qAD5vKgDYcCoAcnIqAAx0KgCwdSoASncqAOR4KgB+eioAInwqALx9KgBWfyoA8IAqAJSCKgAuhCoAyIUqAGKHKgAGiSoAoIoqADqMKgDejSoAeI8qABKRKgCskioAUJQqAOqVKgCElyoAHpkqAMKaKgBcnCoA9p0qAJCfKgA0oSoAzqIqAGikKgACpioApqcqAECpKgDaqioAdKwqAA6uKgCyryoATLEqAOayKgCAtCoAJLYqAL63KgBYuSoA8roqAJa8KgAwvioAyr8qAGTBKgAIwyoAosQqADzGKgDgxyoAeskqABTLKgCuzCoAUs4qAOzPKgCG0SoAINMqAMTUKgBe1ioA+NcqAJLZKgA22yoA0NwqAGreKgAE4CoAnuEqAELjKgDc5CoAduYqABDoKgC06SoATusqAOjsKgCC7ioAJvAqAMDxKgBa8yoA9PQqAJj2KgAy+CoAzPkqAGb7KgAK/SoApP4qAD4AKwDiASsAfAMrABYFKwCwBisAVAgrAO4JKwCICysAIg0rAMYOKwBgECsA+hErAJQTKwAuFSsA0hYrAGwYKwAGGisAoBsrAEQdKwDeHisAeCArABIiKwC2IysAUCUrAOomKwCOKCsAKCorAMIrKwBcLSsAAC8rAJowKwA0MisAzjMrAHI1KwAMNysApjgrAEA6KwDaOysAfj0rABg/KwCyQCsATEIrAPBDKwCKRSsAJEcrAL5IKwBYSisA/EsrAJZNKwAwTysA1FArAG5SKwAIVCsAolUrAEZXKwDgWCsAelorABRcKwC4XSsAUl8rAOxgKwCQYisAKmQrAMRlKwBeZysA+GgrAJxqKwA2bCsA0G0rAGpvKwAOcSsAqHIrAEJ0KwDmdSsAgHcrABp5KwC0eisATnwrAPJ9KwCMfysAJoErAMCCKwBkhCsA/oUrAJiHKwAyiSsAzIorAHCMKwAKjisApI8rAD6RKwDikisAfJQrABaWKwC6lysAVJkrAO6aKwCInCsALJ4rAMafKwBgoSsA+qIrAJ6kKwA4pisA0qcrAGypKwAQqysAqqwrAESuKwDerysAgrErAByzKwC2tCsAULYrAPS3KwCOuSsAKLsrAMK8KwBcvisAAMArAJrBKwA0wysAzsQrAHLGKwAMyCsApskrAEDLKwDkzCsAfs4rABjQKwC80SsAVtMrAPDUKwCK1isALtgrAMjZKwBi2ysA/NwrAKDeKwA64CsA1OErAG7jKwAS5SsArOYrAEboKwDg6SsAhOsrAB7tKwC47isAUvArAOzxKwCQ8ysAKvUrAMT2KwBe+CsAAvorAJz7KwA2/SsA0P4rAHQALAAOAiwAqAMsAEIFLADmBiwAgAgsABoKLAC0CywAWA0sAPIOLACMECwAMBIsAMoTLABkFSwA/hYsAKIYLAA8GiwA1hssAHAdLAAUHywAriAsAEgiLADiIywAhiUsACAnLAC6KCwAVCosAO4rLACSLSwALC8sAMYwLABqMiwABDQsAJ41LAA4NywA3DgsAHY6LAAQPCwAqj0sAE4/LADoQCwAgkIsABxELADARSwAWkcsAPRILACOSiwAKEwsAMxNLABmTywAAFEsAJpSLAA+VCwA2FUsAHJXLAAMWSwAsFosAEpcLADkXSwAfl8sACJhLAC8YiwAVmQsAPBlLACUZywALmksAMhqLABsbCwABm4sAKBvLAA6cSwA3nIsAHh0LAASdiwArHcsAFB5LADqeiwAhHwsAB5+LADCfywAXIEsAPaCLACQhCwANIYsAM6HLABoiSwAAossAJyMLABAjiwA2o8sAHSRLAAOkywAspQsAEyWLADmlywAgJksABqbLAC+nCwAWJ4sAPKfLACWoSwAMKMsAMqkLABkpiwACKgsAKKpLAA8qywA1qwsAHquLAAUsCwArrEsAEizLADstCwAhrYsACC4LADEuSwAXrssAPi8LACSviwALMAsANDBLABqwywABMUsAJ7GLABCyCwA3MksAHbLLAAQzSwAqs4sAE7QLADo0SwAgtMsACbVLADA1iwAWtgsAPTZLACY2ywAMt0sAMzeLABm4CwACuIsAKTjLAA+5SwA2OYsAHzoLAAW6iwAsOssAFTtLADu7iwAiPAsACLyLAC88ywAYPUsAPr2LACU+CwALvosANL7LABs/SwABv8sAKAALQA6Ai0A3gMtAHgFLQASBy0ArAgtAFAKLQDqCy0AhA0tACgPLQDCEC0AXBItAPYTLQCaFS0ANBctAM4YLQBoGi0ADBwtAKYdLQBAHy0A2iAtAH4iLQAYJC0AsiUtAEwnLQDwKC0AiiotACQsLQC+LS0AYi8tAPwwLQCWMi0AMDQtAMo1LQBuNy0ACDktAKI6LQA8PC0A4D0tAHo/LQAUQS0AuEItAFJELQDsRS0AhkctACpJLQDESi0AXkwtAPhNLQCcTy0ANlEtANBSLQBqVC0ADlYtAKhXLQBCWS0A3FotAHZcLQAaXi0AtF8tAE5hLQDoYi0AjGQtACZmLQDAZy0AWmktAP5qLQCYbC0AMm4tAMxvLQBwcS0ACnMtAKR0LQBIdi0A4nctAHx5LQAWey0AunwtAFR+LQDufy0AiIEtACyDLQDGhC0AYIYtAPqHLQCeiS0AOIstANKMLQBsji0AEJAtAKqRLQBEky0A3pQtAIKWLQAcmC0AtpktAFCbLQD0nC0Ajp4tACigLQDCoS0AXKMtAAClLQCapi0ANKgtAM6pLQByqy0ADK0tAKauLQBAsC0A5LEtAH6zLQAYtS0AsrYtAFa4LQDwuS0AirstAC69LQDIvi0AYsAtAPzBLQCgwy0AOsUtANTGLQBuyC0AEsotAKzLLQBGzS0A4M4tAHrQLQAe0i0AuNMtAFLVLQDs1i0AkNgtACraLQDE2y0AXt0tAALfLQCc4C0ANuItANDjLQB05S0ADuctAKjoLQBC6i0A5ustAIDtLQAa7y0AtPAtAFjyLQDy8y0AjPUtADD3LQDK+C0AZPotAP77LQCi/S0APP8tANYALgBwAi4AFAQuAK4FLgBIBy4A4gguAHwKLgAgDC4Aug0uAFQPLgDuEC4AkhIuACwULgDGFS4AYBcuAPoYLgCeGi4AOBwuANIdLgBsHy4AECEuAKoiLgBEJC4A6CUuAIInLgAcKS4AtiouAFosLgD0LS4Aji8uACgxLgDMMi4AZjQuAAA2LgCkNy4APjkuANg6LgByPC4AFj4uALA/LgBKQS4A5EIuAH5ELgAiRi4AvEcuAFZJLgDwSi4AlEwuAC5OLgDITy4AYlEuAAZTLgCgVC4AOlYuANRXLgB4WS4AElsuAKxcLgBQXi4A6l8uAIRhLgAeYy4AuGQuAFxmLgD2Zy4AkGkuACprLgDObC4AaG4uAAJwLgCccS4ANnMuANp0LgB0di4ADnguAKh5LgBMey4A5nwuAIB+LgAkgC4AvoEuAFiDLgDyhC4AloYuADCILgDKiS4AZIsuAAiNLgCiji4APJAuAOCRLgB6ky4AFJUuAK6WLgBImC4A7JkuAIabLgAgnS4Aup4uAF6gLgD4oS4AkqMuACylLgDQpi4AaqguAASqLgCeqy4AQq0uANyuLgB2sC4AELIuAKqzLgBOtS4A6LYuAIK4LgAcui4AwLsuAFq9LgD0vi4AjsAuADLCLgDMwy4AZsUuAArHLgCkyC4APsouANjLLgB8zS4AFs8uALDQLgBK0i4A7tMuAIjVLgAi1y4AvNguAGDaLgD62y4AlN0uAC7fLgDI4C4AbOIuAAbkLgCg5S4AOucuAN7oLgB46i4AEuwuAKztLgBQ7y4A6vAuAITyLgAe9C4AwvUuAFz3LgD2+C4AmvouADT8LgDO/S4AaP8uAAwBLwCmAi8AQAQvANoFLwB+By8AGAkvALIKLwBMDC8A8A0vAIoPLwAkES8AvhIvAGIULwD8FS8AlhcvADAZLwDKGi8AbhwvAAgeLwCiHy8APCEvAOAiLwB6JC8AFCYvAK4nLwBSKS8A7CovAIYsLwAgLi8AxC8vAF4xLwD4Mi8AnDQvADY2LwDQNy8AajkvAA47LwCoPC8AQj4vANw/LwCAQS8AGkMvALRELwBORi8A8kcvAIxJLwAmSy8AwEwvAFpOLwD+Ty8AmFEvADJTLwDMVC8AZlYvAApYLwCkWS8APlsvAOxcLwCGXi8AIGAvAMRhLwBeYy8A+GQvAJJmLwA2aC8A0GkvAGprLwAEbS8AqG4vAEJwLwDccS8AdnMvABp1LwC0di8ATngvAOh5LwCMey8AJn0vAMB+LwBkgC8A/oEvAJiDLwAyhS8A1oYvAHCILwAKii8ApIsvAD6NLwDiji8AfJAvABaSLwCwky8AVJUvAO6WLwCImC8AIpovALybLwBgnS8A+p4vAJSgLwA4oi8A0qMvAGylLwAGpy8AoKgvAESqLwDeqy8AeK0vAByvLwC2sC8AULIvAOqzLwCOtS8AKLcvAMK4LwBcui8AALwvAJq9LwA0vy8AzsAvAHLCLwAMxC8ApsUvAErHLwDkyC8AfsovABjMLwCyzS8AVs8vAPDQLwCK0i8AJNQvAMjVLwBi1y8A/NgvAJbaLwAw3C8A1N0vAG7fLwAI4S8AouIvAEbkLwDg5S8AeucvAB7pLwC46i8AUuwvAOztLwCQ7y8AKvEvAMTyLwBe9C8AAvYvAJz3LwA2+S8A2vovAHT8LwAO/i8AqP8vAEIBMADmAjAAgAQwABoGMAC0BzAATgkwAPIKMACMDDAAJg4wAMAPMABkETAA/hIwAJgUMAAyFjAA1hcwAHAZMAAKGzAArhwwAEgeMADiHzAAfCEwACAjMAC6JDAAVCYwAO4nMACSKTAALCswAMYsMABgLjAABDAwAJ4xMAA4MzAA0jQwAHY2MAAQODAAqjkwAEQ7MADePDAAgj4wABxAMAC2QTAAUEMwAPREMACORjAAKEgwAMJJMABmSzAAAE0wAJpOMAA0UDAA2FEwAHJTMAAMVTAAsFYwAEpYMADkWTAAflswACJdMAC8XjAAVmAwAPBhMACUYzAALmUwAMhmMABiaDAABmowAKBrMAA6bTAA1G4wAHhwMAAScjAArHMwAEZ1MADgdjAAhHgwAB56MAC4ezAAUn0wAPZ+MACQgDAAKoIwAM6DMABohTAAAocwAJyIMABAijAA2oswAHSNMAAOjzAAspAwAEySMADmkzAAgJUwABqXMAC+mDAAWJowAPKbMACMnTAAMJ8wAMqgMABkojAA/qMwAKKlMAA8pzAA1qgwAHCqMAAUrDAArq0wAEivMADisDAAhrIwACC0MAC6tTAAVLcwAPi4MACSujAALLwwAMa9MABqvzAABMEwAJ7CMABCxDAA3MUwAHbHMAAQyTAAtMowAE7MMADozTAAgs8wABzRMADA0jAAWtQwAPTVMACO1zAAMtkwAMzaMABm3DAAAN4wAJrfMAA+4TAA2OIwAHLkMAAW5jAAsOcwAErpMADk6jAAiOwwACLuMAC87zAAVvEwAPryMACU9DAALvYwANL3MABs+TAABvswAKD8MABE/jAA3v8wAHgBMQASAzEArAQxAFAGMQDqBzEAhAkxAB4LMQDCDDEAXA4xAPYPMQCQETEANBMxAM4UMQBoFjEAAhgxAJwZMQBAGzEA2hwxAHQeMQAYIDEAsiExAEwjMQDmJDEAiiYxACQoMQC+KTEAWCsxAPwsMQCWLjEAMDAxAMoxMQBuMzEACDUxAKI2MQBGODEA4DkxAHo7MQAUPTEArj4xAFJAMQDsQTEAhkMxACBFMQDERjEAXkgxAPhJMQCSSzEALE0xANBOMQBqUDEABFIxAJ5TMQBCVTEA3FYxAHZYMQAaWjEAtFsxAE5dMQDoXjEAjGAxACZiMQDAYzEAWmUxAP5mMQCYaDEAMmoxAMxrMQBwbTEACm8xAKRwMQA+cjEA4nMxAHx1MQAWdzEAsHgxAFR6MQDuezEAiH0xACJ/MQC8gDEAYIIxAPqDMQCUhTEALocxANKIMQBsijEABowxAKCNMQBEjzEA3pAxAHiSMQASlDEAtpUxAFCXMQDqmDEAjpoxACicMQDCnTEAXJ8xAAChMQCaojEANKQxAM6lMQBypzEADKkxAKaqMQBArDEA5K0xAH6vMQAYsTEAsrIxAFa0MQDwtTEAircxACS5MQC+ujEAYrwxAPy9MQCWvzEAMMExANTCMQBuxDEACMYxAKLHMQBGyTEA4MoxAHrMMQAUzjEAuM8xAFLRMQDs0jEAkNQxACrWMQDE1zEAXtkxAALbMQCc3DEANt4xANDfMQB04TEADuMxAKjkMQBC5jEA5ucxAIDpMQAa6zEAtOwxAFjuMQDy7zEAjPExACbzMQDK9DEAZPYxAP73MQCY+TEAPPsxANb8MQBw/jEACgAyAK4BMgBIAzIA4gQyAHwGMgAgCDIAugkyAFQLMgDuDDIAiA4yACwQMgDGETIAYBMyAPoUMgCeFjIAOBgyANIZMgBsGzIAEB0yAKoeMgBEIDIA3iEyAIIjMgAcJTIAtiYyAFAoMgD0KTIAjisyACgtMgDCLjIAZjAyAAAyMgCaMzIAPjUyANg2MgByODIADDoyALA7MgBKPTIA5D4yAH5AMgAYQjIAvEMyAFZFMgDwRjIAikgyAC5KMgDISzIAYk0yAPxOMgCgUDIAOlIyANRTMgBuVTIACFcyAKxYMgBGWjIA4FsyAIRdMgAeXzIAuGAyAFJiMgD2YzIAkGUyACpnMgDEaDIAaGoyAAJsMgCcbTIANm8yANpwMgB0cjIADnQyAKh1MgBMdzIA5ngyAIB6MgAafDIAvn0yAFh/MgDygDIAjIIyADCEMgDKhTIAZIcyAP6IMgCiijIAPIwyANaNMgB6jzIAFJEyAK6SMgBIlDIA4pUyAIaXMgAgmTIAupoyAFScMgD4nTIAkp8yACyhMgDGojIAYKQyAASmMgCepzIAOKkyANyqMgB2rDIAEK4yAKqvMgBOsTIA6LIyAIK0MgActjIAwLcyAFq5MgD0ujIAjrwyACi+MgDMvzIAZsEyAADDMgCaxDIAPsYyANjHMgByyTIADMsyALDMMgBKzjIA5M8yAIjRMgAi0zIAvNQyAFbWMgD61zIAlNkyAC7bMgDI3DIAbN4yAAbgMgCg4TIAOuMyAN7kMgB45jIAEugyAKzpMgBQ6zIA6uwyAITuMgAe8DIAwvEyAFzzMgD29DIAkPYyADT4MgDO+TIAaPsyAAL9MgCm/jIAQAAzANoBMwB0AzMAGAUzALIGMwBMCDMA5gkzAIALMwAkDTMAvg4zAFgQMwD8ETMAlhMzADAVMwDKFjMAbhgzAAgaMwCiGzMAPB0zAOAeMwB6IDMAFCIzAK4jMwBSJTMA7CYzAIYoMwAgKjMAxCszAF4tMwD4LjMAkjAzADYyMwDQMzMAajUzAAQ3MwCoODMAQjozANw7MwB2PTMAGj8zALRAMwBOQjMA6EMzAIxFMwAmRzMAwEgzAFpKMwD+SzMAmE0zADJPMwDMUDMAZlIzAApUMwCkVTMAPlczANhYMwB8WjMAFlwzALBdMwBKXzMA7mAzAIhiMwAiZDMAvGUzAGBnMwD6aDMAlGozADhsMwDSbTMAbG8zAAZxMwCqcjMARHQzAN51MwB4dzMAHHkzALZ6MwBQfDMA6n0zAI5/MwAogTMAwoIzAFyEMwD2hTMAmoczADSJMwDOijMAaIwzAAyOMwCmjzMAQJEzANqSMwB+lDMAGJYzALKXMwBMmTMA8JozAIqcMwAknjMAvp8zAGKhMwD8ojMAlqQzADCmMwDUpzMAbqkzAAirMwCirDMARq4zAOCvMwB6sTMAFLMzALi0MwBStjMA7LczAIa5MwAquzMAxLwzAF6+MwD4vzMAnMEzADbDMwDQxDMAasYzAA7IMwCoyTMAQsszANzMMwCAzjMAGtAzALTRMwBY0zMA8tQzAIzWMwAm2DMAytkzAGTbMwD+3DMAmN4zADLgMwDW4TMAcOMzAArlMwCk5jMASOgzAOLpMwB86zMAFu0zALDuMwBU8DMA7vEzAIjzMwAi9TMAxvYzAGD4MwD6+TMAnvszADj9MwDS/jMAbAA0ABACNACqAzQARAU0AN4GNACCCDQAHAo0ALYLNABQDTQA9A40AI4QNAAoEjQAzBM0AGYVNAAAFzQAmhg0ADQaNADYGzQAch00AAwfNACmIDQASiI0AOQjNAB+JTQAGCc0ALIoNABWKjQA8Cs0AIotNAAkLzQAyDA0AGIyNAD8MzQAljU0ADo3NADUODQAbjo0ABI8NACsPTQARj80AOBANACEQjQAHkQ0ALhFNABSRzQA9kg0AJBKNAAqTDQAxE00AGhPNAACUTQAnFI0ADZUNADaVTQAdFc0AA5ZNACoWjQATFw0AOZdNACAXzQAGmE0AL5iNABYZDQA8mU0AJZnNABEaTQA3mo0AIJsNAAcbjQAtm80AFBxNAD0cjQAjnQ0ACh2NADCdzQAZnk0AAB7NACafDQANH40AM5/NABygTQADIM0AKaENABAhjQA5Ic0AH6JNAAYizQAsow0AGCONAD6jzQAlJE0ADiTNADSlDQAbJY0ABCYNACqmTQARJs0AN6cNACCnjQAHKA0ALahNABQozQA9KQ0AJimNAAyqDQAzKk0AHCrNAAKrTQApK40AEiwNADisTQAfLM0ACC1NADEtjQAXrg0APi5NACcuzQANr00ANq+NAB+wDQAGMI0ALLDNABMxTQA8MY0AIrINAAkyjQAvss0AFjNNAD8zjQAltA0ADDSNADU0zQAbtU0AAjXNACi2DQARto0AODbNAB63TQAFN80AK7gNABS4jQA7OM0AIblNAAq5zQAxOg0AF7qNAD46zQAnO00AEDvNADa8DQAdPI0ABj0NACy9TQATPc0AOb4NACK+jQAJPw0ANL9NABs/zQABgE1AKoCNQBOBDUA6AU1AIIHNQAcCTUAwAo1AFoMNQD0DTUAjg81ACgRNQDMEjUAZhQ1AAAWNQCaFzUAPhk1AOIaNQCGHDUAIB41ALofNQBUITUA+CI1AJIkNQAsJjUAxic1AGopNQAEKzUAniw1ADguNQDcLzUAdjE1ABAzNQC0NDUATjY1AOg3NQCCOTUAJjs1AMA8NQBaPjUA9D81AI5BNQAyQzUAzEQ1AGZGNQAASDUApEk1AD5LNQDYTDUAck41AAxQNQCwUTUASlM1AORUNQCIVjUAIlg1ALxZNQBWWzUA+lw1AJReNQAuYDUAyGE1AGxjNQAGZTUAoGY1ADpoNQDeaTUAeGs1ABJtNQC2bjUAUHA1AOpxNQCEczUAHnU1AMJ2NQBceDUA9nk1AJB7NQA0fTUAzn41AGiANQACgjUAnIM1AECFNQDahjUAdIg1AA6KNQCyizUATI01AOaONQCKkDUAJJI1AL6TNQBYlTUA/JY1AJaYNQAwmjUAyps1AG6dNQAInzUAoqA1ADyiNQDgozUAeqU1ABSnNQCuqDUAUqo1AOyrNQCGrTUAIK81ALqwNQBesjUA+LM1AJK1NQAstzUA0Lg1AGq6NQAEvDUAqL01AEK/NQDcwDUAdsI1ABrENQC0xTUATsc1AOjINQCMyjUAJsw1AMDNNQBazzUA/tA1AJjSNQAy1DUAzNU1AHDXNQAK2TUApNo1AD7cNQDY3TUAfN81ABbhNQCw4jUASuQ1AO7lNQCI5zUAIuk1ALzqNQBg7DUA+u01AJTvNQAu8TUA0vI1AGz0NQAG9jUAqvc1AET5NQDe+jUAePw1ABz+NQC2/zUAUAE2AAA</prop>
				<prop name="Temps">REFSWgAARJwCAIBEl//sUbgehes5QP+uR+F6FK46QO1m/vI8QOnyQD5A/z0K16NwHUBA/u7yC0FA9ihcj+/C9UFA+PFH4ULuJQMBREAPAT3qRNtAMz4B00UdA7VG+0B7KAGaR0Afhd/rUbh+SBUDa0m9QCEAKFxPSl0ES+71805MQCgBejRN3UAgASgcTgUDAE/9QFcBHuVPQKRwtg4AY1AdA9VQPQNj9VH989a0BEZSQJptmccAuVJNAypThQPfnFNAzczfAAxU9mUDf1TFAwlVQCnWIAF4VTUEVU0DWla9QPDxUchWQDcBCm83V0BS8PGhV90EbVgNA41YZQPvWPXzWy5ZFQMrWS0EWYUD2cwsF94CTFiFA/xXtjUD2lcFA9BXFQPLiIQfjhX28s6UH7YdxgLJl1dASPjxx9QfHgLFSOwf9hU+AsMMLyYCwSQviDYvQCNmAr9UL14lDgK9IHQvhi+YL6op7vK7vCe2LQi2L8Aj9gK49CfmLwA/8i8AJD82P1A/Sj9sP44/oD+yPxDEP9Y/cDv+8rbsP241hgLVrMwUeQxEKPwU5VZaHRRWVQNeVmUDH0xEa99VPQOj9ARoVVUD2x5VFRPnVAUDsFS2NQN6VD0DQ1RNAwplVH0D1NQHDhJYUx0TvSGsROhSQMNoAI9bslLdA3xSfQNEzESzDFK1Bh4SkVEVA1ttUcVDIlHdA+xQfQOrtFBVBFAVE0cUVA62rASTT/3zJk8VE7fVTnUETiUETX0DdE3a1RMHhAScTD0DE0yspQR0BO5LlQNFdFS1t0xAcQ4BME2VA6VNTQ0D3U19VJxU5aRXJKYDrFTOzF8eEtHkX8ZVBMZVxgLZDG+mVaZVTlU2bwBQU7ZVtlU2A1xvdm+Ib2phIK5Vpm+4b8pv7FTx5Gfeb0AAfxJ/JH8eAyx3FhL3PH8APnU+f1B7bnV+f2h/Yn/EfwDWf5B7Tn32fwiPKo8cj06P2DiL/kOMBMBOVQOeT5ZNA0pQNQPKHFUEVNy27ERRUhUTx1I1AzptUw0DrVMlAyFUnQNbk1QdAwVVlQOV/ARrClaFRFZNA+pWxQPZWfwXZgIvWA0TmFha7YRZlQMlWd0EWfXzy95YXURYnQRMlCNYAn0D5EQnvi3WLV4vkJNOL6ygm/YCqFeVU3DMlDBpV/2GHpNWfQNUVm1UtVaVA9X0BJhVZQNf1VU1VFUFVFQNE6hU2s2UVBUDO1SVAwVUtt0DzFMdA5VTDaRTttUTJ1PFQ+JSFQOrrVKVA3VSDQM9tIQHtVJ9FFHVE5dRlVNgVVGFBFGVBFD19FD98yt2UH2kUA0TCBRUi4BWHhIxT8WUTn2kTuVW1pYCZU1NA/qUVJBMqlWUTOVUSyUESx0DNSVMxZRMbUTEVJXUVyZtAA5l/l3mX/hfCm8cby5vSG8AWmlWb2hvkm+cb55vSM9azwD0b37PkM+iz7TPdn3Gz9jPAOLPrH9ej5h/Qt9EjzbfkH/AYt+M3wazpFTzoD4C805WhQPcT8UDaRxU5wxUbYSkpPxRZQNvUp0Dg+NSrUZGpQYDfEdmAj9ZVQ1UdEQnVv3zljzkEwZXVVTMlOAkFGsQ1hONWMUDGVn9REwXVgLO2kSUk0SUU1glAxFYALUEFCfeL9grhp/g7/LpbjWq6fKQHBRRpBQO3BS3WjxEcfSUM1bFQ/J0RDW3BBR6XERDVe0GlgLVxUSkjNyEVXxEIFSa1RPnVKSvU/UEZKRC0twE/LSHVgKOxARZUqzNhMQE6VGdA7P0RHtWlKQ3US0EUQ0UUO1E1VCFA1wMVCTEpN1P1t0DbE9lpE41Q3VO2vUDCOyknU2VW8VMrAUUdFT1S0WkS8VDAplM9dQ8tN5MBQSstLkArLdOVV6/eL+Kv5y/tr22vwDIv+K/LB8ez1AfYh88z4YfAJgfes/sb64f4B86f/Qftn8AAC8iL+zPjt9w30ovjC92L6CILyrf3C8O1d5DTg20TioVo2YcBCyUhKqch5ZSo8BRLbRsp37zU9WEU7CFpIRHXlNkRHhVfVRVVJ2kTETPTEQ/3JSqJPS1FySUmhyU+Fg15FlWNUMVWb1EWJVTsESUBXNElDNclw6Vbp/I79rvECRPNk3GQ8yUgDxEkzUDkKom8qfslGT8lCX8lOVWBKSoVT2zbuSENQykte+E9Lck5H9UlfNI1VSd8xJcNNpMNKNTqk3zapT0KMyE8bz0ua1S/fOBUo2EUsVEUmClhp5TnKfmQ6yE8VD1NNLk1VBd5JyEF9Skvk+yLbRPZeTM1FxOrVuFpqwkF001tmaSQVwE1dAstKtQpqM0tIg8tP5MAg0TfUwF/A+mD7gP0g/cDwDeXwgf0r80HzYfcB+ab6xvAJ4f0G/ib9QfBn8Yfyp/XC8ANn9IfwLfbH+uL8Avon+0f4C+f/B/2n/kfw6PiHPPkh0tTlWTw06d86IcBFNQAv6DUP2kpI9m87yPfvX+8hOxVBWmNuKX7I/+jxCTBF7lTkNYNZa2NTaVztNEnwT2k6Q02mSfBvUGTxhPop8YfJ/Gn6CgIFfN1Dzn7pWSrqIV/JdO8poMp5byGAIMpN8kpy7zNK9GpZajFOQLUFMdMxpkr3aviKtO8o2K1PRTUUWErK/28nhlUCXkUF30HDSKT03zjRocBKxOnVT0p5byaDFNxVaO43QED0xNtCS/ANZDPL9Ov0hrbr8IbxpvLG8ARm9Yb2JvtL+ubca/6L/CbwAMzx7P+G/CH0TPZs94z0IvAIzPjs+Yz7rPJI/ez/DPAt8AFN8ujzjfWt+s377VrjM8BDQbAPYyi2SEClHl1h4yLfrs9HFSRePmvPUM54b2MltUheQk7zbl9vKYsgzkCEznDpL8V/XzaEIslMps535DfOeektCM5ypOMkPshALshNKElz6fIFCbfp+w78LvHPSeFP+OArXJtJSGfERFVk2DA4VW7TRVpdRU/3bjBKSbqsREYuzULnT09ZyEwLSU/w6SDEw001Ld5FIaZbNlRDQwUq001Pf+ItV8fKRFJFQQ5PTXUFotM6A8VGtQTYMzFAeqnpNPDfRPtdOUDDQmSU6NBk5TTTWkDLReVATJ+mQHRsNLvUTMVL1MAvWTOJRVlA+eDT6/WL9qvwC0D4a/oL+yv/wP1r/wvzIfADTPVh9oH1rPfB+eH7Afwh8AzM/WH+gfys9k3x4tJiXuHQBGLWbfGN9y33wvpi8oI07jxkyEY07NpBQ3DpKsUFQtVhaTUfWTGBRUjAxUsQJMP141TlLsVNUDXdp0NM58NEBWJaOwVqhNpJSXxpNYDbN+7ITituyEIlkdsx5ZtZP2qOyHRqOkNDUclPP8NMsAVJf+P1ifap/sP0ZPWEP+QlNBV8VUxIS6FPR1fERNNbSU9lW1pEw0cLSEWzdVJaMAVW1UVM3zrZCsRFdU3QMhPDTdbVO106RTHbNuU7WTWzZTzfMAU/WTyAxUVZIEVFrM1BaE9N4ENFuoUSWjcFH1Uzn8JE0DvNTKUBW0zPRQ9CRLGFA1lE/VhKTU65zUE31OvfS8pKHUpBOwpoNIvFRLAGby6KxXHqIH5KQTb0wdBjaSgdRX7lX+BQDeBfZdjg+gD7IPzA/WD+gPAAIfHB8eH3Bvgm9EH6ZveB8Ayh/cb+5vAH8Sf0wvBi9YLwBCf2Qvfi+Qf5IvtH+2L8B/mIp/1H+fkv1NhUQEBGZA5C/2JVZTBDem01ykIBw3jA6lHqJ3VM2EPDc2ktFKJPVWjYRW9dSslKz05C0Z7ISCWO1z58SEA5ACppNZfYScP6499uPcN47vgOA/Ck9EnyaVHk8wQybjVlodo7cM9HNW/SMzxJTV5eSUqFxEbCT0M1XaJeRU/SPDVCXjjFRsbaSERBBU7UPYU11zm6FTraNqU5WU3NT8MkSkxQw3pqJKUr301EQ12nykpaz0bFH9pHSkm/1Q7XPHUL2ErNRKtVBtNFANs75PHbNOJU+VVE5FRNwkCLyko1ASJjIXXAWcVEGcVPugNgUsbuOUVGJMbXRMHeQcZAG9ZA+uVcZfGL/yXzy/Fm8AKG86b4S/Xm+Qb7q/vG/evwDwv8pvFM8mzzjPSs9sf2Z/AHDP+h/sf7bPyM/az6TP/s9g6H8CjxzfNt1nQh1OdaRGZNSeT2WmDlUmMke89NXARKVSVaRSJeM8U6r1069s9CJU9JV0hAdapJR4vJTsVS00Vn2EZVY1VFcV9Pw0MVgVA7OcWC0EPOQpWRUDDJpU5ODshKVYjfRk5CMC7ITl9NfOPR6fMJ+C75TvmGY1ZkNslDBXNTSElKfaVERmBPQVVh3T11XafYOajIRhVe1DKFWqpYPvdIS3hESAPPQ7qVRthsajU3WDl6zUXzZk9ChTZbPxUg0EDKRTdVJdNJzUB5T00PxES5lR1aRR9SaGE1BVNK1Q7UN4UKWEUGUDCVZcpKJPldRPfUROfZOhXIykM7Cuk1xU/lQEmJZsVChMZQRLBQaughyNTB0zo0xdVr7TBMTOAFy/vl/QX+JfRL9Ov0APcr8AxA/WD6i/+g/Mvx4dFh9AHwAKz2Qfdh+IH6LPnB+Wz6gfAIrP5B9eLyDfCi9M30bfSC+wWi90Lw7jpAQ9Tu1D+JpEVN08VGtQNTRUpGfRUeVGjlPcROZU9FlTqr00U100VFU0VNXjJqqklJiklCg8RJo8RAqtVx0jd1flo+Q0RE42xIS3WK0DEVnNhmaC1QPUhNA05JU05FVYFpWDE1gdo9r8NxadZu9QcO9Sn9w/RhKedJRhbJQVIKyE3FREhpSUm4BmM6pERMXc1Ip0RFBsRBelVeVEVH30hERgfIQqVVTlo/QEpLykRISsRNVOxEQYZITTpNScUirlo2TkRC6c1PeM1+5CVYiU9FE8pAxEpNUcVG2gpPRoUOUTMVBtRJVPFURPpaRPHYa2007W5aO0TXWDR1xU3kyaNTRMpTMLTMWmRhNLJnVTSEy9NOSkNKyljAcABh1OD2gLbg+AD5IP5F+uDwDAD+oPnL8GHxAfSh90b4ZvAFgfqm+cb85vuB/iz/Qfvh8A8G86f0x/Ji8gL3ovlH+GL9iwf6J/BGQBTmWDY042HaMqT/VTDVBVhGSkWwpRlYOjUdXjFlSHrM6jbIR1U/Wj6fQkWyVUdaPOhIeW4s+Uh46Sq7NWbUMkdJSRRDT+sVftRMSHFmIlWYVDHlVZ1eP2VDTB7ISFPOQNQ+SEAlj1JOQ3pjUWlUDeP8g/Ep/8h+6FdvKQdJQNUfQ0DleFn5eUbkP85G24rJR8VW1DRFVFVKpERMdMhI681FUENCCoVERDgJYysfSUerTUQqFT7fSc1xZT7CVS/VMhZiSE61FthDykfFEtU7M3UeV0xETIUF2TkxlQ1fT8RCRQtSa24wRUW+ZO9aN5Th3kTgUzY6BNbVZ+0yQEXkwN5CZUVM5LxdREVGskBDtQAvbyWOyn/lWOZRZl7lWmXwCwX8JfFL/uXwBvCm9cvz5vAIC/kr9cb7a/yL+ab+S//r8AEM8izyR/Bn/QH3p5Rs+AfwB6f5zPts+of6rP5M/WzwjbbGalpkKUTp0zaE9l0y0uNKSsUGWzRYzXXpI1MySEq3T0IFN9hDSEICvw3tPE39bVhqNWXYS01BU/DESsVJQXBO8W5UZDVVnt4+rMhLKENHOENAEzlIWkNNuPpT//jxmf2zhIpu+440bTV400FESWdISVVGSUE9zk1RQ3PvNVqA02TkX28qgU9HCU1DeZVOV0ZETKUy0E/CRdLIxHBkLgUnVUUgXkJIRVO1z0BaxEzhSkl8xHbBYDFITjUIVDrlANM7V2RKQ9pPQIUJ2TnkAMV3ZTtCSrIP6lZrJlnCWJTBVUHAQjTFcus1RULqlMbaSMpBp8xJF0VMgANL8utVYPMA8KvyS/Lr9IvwBav5wPLm+wD6q/5A/2DwgfAPq/LB8+H1AfMs9sH1bN3h8AeB+KH7wf3h8I3/rPFC/+H0AgLxrflC+mL7grHjIIHITFhlz0/Nwv7i0GMkBUKk1UVL3UVf3UVZ2EnOfWHoIGV82TcoTk4FfWRQNlWC1Tx+TUGVlQnYZmP3g7pkIEzITSXOcALu9A61bvkDO2g5Q/rjX2PWBOlcYjFEdW03SEBFYdNFqMlIvkJFJVFbMJ5CSr0lR1M5tsRGRMhC4qpJT11JS+jESIzJeeQskMlEfGM1IVNHTUMFKKfSRRzZPCDKdW1Z6SDsIUpNfkR44lZtPsRPhPFk1TbE81NE811vZzXKRtuSzUTE3Nk+JMxdMhfIynTlVeExxUTGRXjoIBOHRX/qV+DVYN5q8Av1IPAGwPdg+ID6IP7F/ODxBv2g8ANG9Gb1hvIh98b45voG+qHwA8L8Zv2G/qb1QvFi8wf0IvABx/Fn9Qf3p/nH9uL4ArnlIhiQyHni+wI6bi5LwvRo1qvpJBhJS0lJQnVo2DrZg8hAhXNdN0xNT8CIyHfqPUhBssPz49xo1ePQDuhXY/iD/aj+yPRuXGOkuYIp5SyeQ/9jWOUsUERw7iYUMUTyZPOEtuosBTndRAVE+OU2xPfk0GrVbaEKxHAp6CorxPRq3eTc7j9Ee+ggFLBFeGpVbDHF8uVaYzPFcC7lKlnFdWX2hfel+MX55fALBfwl/UX9Zdtg84v1q/ZG8AdrVuv5i/cm/sv7a/4L+ybwCUH/a/AH9qyYZ/aH9Kz1TPgHbPiM+az8TPXs/Qy/bjTpKVg2PsRdRELEzXliIoZmT0o1EV9DT0i1Jd0y0AhNR1U9XDB4zXZqJR7Nwky+AmgtFUlVbVlGL0NCTE1yYznISCWO1UFhTkJ1mdgyL01OPQloJVw6zUdazUNZSE8ySVALyHtoW2jUbv+I8i77yHhuKlgMw0QVSF/DS3hNRz1qzkM1adg/I0hLdVbNVEVJQzVe1D+lRl85vDVB3TjFRV9LTkHLY8ROVTJcOhU+1DamVTfeRTtXQ89MVSZaNtjLyUVVJlMx9S9fO12pxEpdyUbFHVozW1UQWz/XT0xlD99FDW7UNaUOVDFNx0uk/W5fNOTwVUTtWjdU4slSSEJJ1NtUMwRFV8pK1BfKThSwUES52ETFqdg2IUVNpM5UNUFLQBwZSvHg9ADwoP3K/2rwC/ABK/9F/2X0i/Yr+sD56/0A8A4g8cz8a/AB8qHzwfBn1OHwBAG9bPkB8Kf4Qfth/IH9LPYOQfps/IzxIpZqIMTrVDW5BOVaOeT8XTSkz0K8pQ9RNH7JTALPUU9G2qxJQgU00DrVNVA2shVJWDkzxEBVVdg7V4pOTqlORcVk0DzalWBYQUNMWkNDFkhJpRWMV0tNdW0hfE1Oqs1FWlTDRllIQjtNTn3CdAvo8Y76I5Zj+oP7KGqFTkTXBU5DBXZdT8NKcslLVmNJQlNJTlVcXTmtp01GG0JChVRePvVKxt5GzUf1RdJFSdgxI2ZNTMU61Dl1Nt1BxEtSecJPEEhLlSJcOBVhT0SlJV1FJ11FHlo42Z7JRgUSXWPhMEpLs2VPSEUEXjP1BdlPyVtU8t9E9t48dOHdNc2U4lxnYChU1Vo/5MVq3jk0wl1EzlpEsdBAlLxeTkRIhUpNtAjoMUFAHOTA/u/yALzq8gD+qvJF8All9oD4IPxF/eX/Bfwg8UbwAmbxgfSm9cb25vYB+iH5RvAKZvyG/ab7RvDi/ob9IfJH8QLn9Af2p/tHwdxH8GpQ4zVVC1U2XclNx8RFFURKHHBIcWRSaDvOSxdJQk2jSEl6TkClYd03xWagWEV01zd0yE5FdVo61OtNS3WEUkWXVTKaFZPYaGhd5DjIRVXIQTAuwk2nw3/t/Ij/KPtI9OPZoOmmFU5CBXdYQslJbKjNRUfOQTRJcO0opVtGX0jOQXJJTeVE1zp1VUHaRUdVM5dJT03HRbvFM984ZTZfRTNdSlU00j4IQnruJz/OQsIlRE93QnHpPEdVHF5CzUqeMc17/iaET0MVT09JVPZZRPBTRPlfSE9D2oxERbUG7iR9RE3txEc0VMPTML5ESz8IZTSy1jqy5MjSOgzPQ0pFShAFRXnl02X2Bfmq90X35fkF8Aql/0r75f0F/6Xzy/Lm9gvwByv4Rvlr+ov7q/zL9uH4AfAPJvBM8mz1h/SnH+b0h/Qs+QhM+Wz6jPen9NBd6Ocg2anESJJNQIUY1ErJT6ZVHdo3FE376i6VM9M2tbVC2DzmzUP1W1822yfNQjVo0jsFbthjaOco1XbeP3V9XEHDTBxbTUCzC21cbdVkKHWFY980ZYjUMEtNTUjDyAk4+dj+/fAe9L6EbzdNRTVlTkEFe9o8m8NIbENNVFBJT0jOx8nORDVaydRETU0lQ9M5sMRGJpVI0k9DTnNESxU63z23hTtfNCUw2DDFNGJTPTUt2E1HVcRCE8RKvpUSUzsyT0fBz0RS1RLYMOUfUz10T3vkNmVPQkUJ12XpJsTyUz2wNPjUOUTv2DJk5STaRNVaYGssUMVF4UVEv1SxVESxXEfPRMDFQII6C+Q7ykudz/dq1OXVZfAKivuq/Mr96v8K9CD0S/Vg8ASL96v5wPrg+Av9K/5A/2DwAIH+K/JB/mv/i/Oh9kHxYvAJAfus+cH5Yf0B+6HzwvTiXEvjM09CzMnHtAXoKjUYp1lFI9M6uMJ6YjHNQFVVSFA3oUROw81F/sNIPPVW30zCcGo5Q3RgIVrVgNU35YpUPixCQiRVnt8xUMN0bTXIRzXIQVM5zU8zw0y9SHPj/g36BiPwzvFuVG05w0gCTkQVoshP60NLdWPfNzxDdm/oLmVf2UlCRuVUUDzTUklP5UZfQURIxUojWjSAxHdoPE5KO85GwGHNQ1Uw1UzHdGTd4zlJRUw3D+gqYE9G4M9DcM1JMBUYVOLoNQLZRkRL5ZT8V07JTmTgUDecRPWoZyGhQkrEzldExFBCR8947iAgRXhnNMjUQsBAHBrP9+r0hf4v/0/w4PGA8AKg9MD2YPeA+yX8Rfvg/oXwD6X0wfHm8wb0JvVG9OzUYfAIgfOs+Ub75vsG/Kb9xv/h/AGH8qfzx/hn12Q2R0nk8UHUTUlMhsREekly7jzHfWzpI8UxXjr7TkIlQsZSSc5AdVzcN6BI9+I4lWLdQ85Vf1Jm5zPIT8qVhFhgbzWTWUWEUDpWpkhGWc1CMshOVXfdQAhI8eP+jfyolOP8jYsyBGk6Z8NC5X5XYWoqf8hFbWlDQVVt1j18x0mlWmbVNhVT0k9ITxnOS3DVRtE3FUBaTENHMgxkNVUxWjl6x0X6zkKKTkm/FSZVOtUh3UVJQ9Wpx0B1wk0FFFU5mklNtgUc3DKlHdY+dQzFXU1JR4UD3U7MQJULaN46JPNVM1TwU0TlK1RE41VvbCaByk/iSkNZM0pCjkRNlLBaZ+QlMxTO00lPQePFSVDGQBzmRfBl8YXypfRF9OX2hfALKvhF+eX5hfyl8Ebw6/ML8ACm90Z06/cL+Cv5S/dh+YvwB6ad5v2L8Kf2xvBs8wz+K/YDzPVs94z0rJVno9Tn1zM/hOLfYWMmtQfSRsRItnUfUz/AzXnjPU5VNYLZa2Q7x0s1Ql9FVdQ620XOQnVn1zmCTUCK1XRcN3V11D5Hw0TraE1LdYFTMbWZU0Wao99Fk149A0hJU0hFUG7CQTWOU0xN9ej3CPmo+o1N+21TYinCTkYXw0HtFX5TRE7ybyBIQ0x1WqFTOLfORSpDQY9IThrITnJvJkVL2EVGUUUzadk8BTJbOKU31EfOTDGlN1pMznNoN0lDBSViWz+lE948LUxIyUdUwE/x4ioFC9xj7yMzwkE/hPfeR0dBpE/6b1HiKzUE3FJJz0fEw1Mw9RTG2khP9GM0x9czj0pAGlfKe2/8j7Zq8wX4KvlK8Apq/Ar9Kv9K/urwC/Cr9kDwB2D0i/Wr+cD74P0A/Kv7S/AI5vAB8iz/QPTh9QzxrPhB9gZh+QH6ofzB9ecv1NBdOrY05dAyrMlAu0lImlUKXTCEQnFuIWLESM2iREAvw0dVNVo+lTRu3zXVRt1IQn7iLTHNRLR1a987WUNUyElWw0qwBYncNqTNTnTNQnsFzXDoVOg0zUh1idM0YC5CQCFIT7cBY1nt8YP7rZ0L7fiIum1V4yj/zUUVdGhQMOV4U/tzIk5PT8hKu4Va1DfFwkQzTkC9Ic1MfMN37TVJ2TIFQsPSa2QrFTzXRThTQET2pmQo7sxVL18yFSzZON65R0s1F9NERP1nLKtvTkk1Clc1xQHfRQsLXGtoOET65CDE6dk6BVTV3jNFwEyiSkXtxFSFT0U/DGc0y9xCSk3mz0BVh0RLR8/06tVq/wT8L/ANz/7v8ADxoPXF9OD4BfWg8ApF+2X8hfsg/sX/5fEG96bwCcHy5voB96H7QfXm+Ab0pvAKRv1m/ob/pvDH8eFWZFtoKrkE7llE+dMyw0RKySDCRIjHfGk1KthJzkHqVTvXRTbZQMlHds5AW2ROR4VfXT7FWFlFZa1dPPtHQ/V53DqlQ01RcMhJyMJPpU1CtZxFXW1tLvTNdek0SENVgKpdPo9CTLFDf2Lf4vGD8giolOja6PwIP20twk1ybiQVTcj+6PAJhT4J5SqhSXgjaCOySfNpXGg4zn7hLjEFSfrpNsl/Yy0XyXzuVmgiEdlJ+mn7iTFuKmDPeeMgGs1J/mn/ibTvU2UxSvJq8AOK/STwRfNq8QXxpfDK9+rwBIX2pfrK/Gr6BfIr/8r9ZfAKAPIr9Ev1a/IG8iHxx/zr8AcGuOb9C/4r+cv65voG8qzwAcz07PEMOez7DDloO8xw4lEibihNTH1tJv5M/2xW6SjUBk5M5UpZQU3/aimlL0xAo037aTWPXTzFTXIJ4lZt94284lPuLSlN+m3wBoj9rfXI+G1Z7j/NdONdYjaBTnhjNcNANsJMVVfeSGrHRQVZ1ErHRTIE6TVFZV02JUbcMqXOT0xMSrvFPl1FPl40B85Aq1U13UUsXjnFKlg2RKnOQu3DT3XHc2gnsUJLVDDEQMZHTVUOUznpaElGlQ5ZRQbTREdGzFT22TAExEO3BW0iJOpL1GNoJLNPcG00x9tEtmddPISw20HPRITCWjK7lMNXMwjKShBK/WTwAor3r/ZP9urXavkK+ir+T/AM6vCA/6qRYPEL9KD4S/bg8AgA+SD6QPbm1uv/i/sg/kDwBWz3BvOs8EHxYfaB96H4wfgD4dbs+Aw0ZFBi2exTYC+gocRHF05OS8z0Yl1s/oyySehQBCCATXvpNXdTMb3xClJjbfSNNWkkNU357VLo8AgNue3+AvKjnmJcbVVpPU3wTm1ebyRfTfBuWGNYaTHO8ArnM070blTiNU72bveO+K4YLmkrGU76bvuO/K4c6C2CDU7+bv+OuuRY5CWhT/Jv0AhtM8/9aTrP8er4D/kv/cTwCu/8D/0v8kX/b/SF9aXyQPAE4PkF9iD6Rfxl/YX+pfTB8A1g9QHyofpB8Wz7i/Ss9Mb8CWb4hvwm/Ub45thtL9TcQ1dubSZkR/zpPkNKNRtj0jGFIdQ4xSbZMgWHx/3jP8hOxUFSRVtXRWrHRAVv1DzYR0PcR/aoaCgASE5ZwkIlmVU2seWbUT6qQksljFkwlzDIdWkvMcj74v0C8aiUIGUsEcjzaF5sOEhIDM1KlBVCX0xLpENHWshDXa5NTmvISqVfWTblWq3XRVlVP+9ITF/ISMWVRN1CzkElTtE9pMdFujU6XDbFPddFO9lLY8lMdS9ZOOUrUTSlr8FBQ8dNxRjZRRlYRVUZ1zN/QUATR0yIyUbYb8NE5QheMXUC2E1U9N1E+1xE61Q3lOau00Ti1ThbQUGk0dQxOsTDU0zJTo5JTbkJ4jqUwNdFRE+jT0eQxUwQDsT17/uE8Kr/Sfnk8AXxpfAGSvNl9gX5qvfF++r9Cvol8A9K8Gvxi/Kr90bz6/oL9abwCEv26/qL9ib5S/jm+wbwLPWBTPJs/4aB1OTXPDNERVohxETBx0zNwUSIzn0haiNfSHpsI8FCStU5YFUyFUTXRUFeaWcnq2pITuVR3TfFZNQ+6VVt2jXiQ1V912/jNYth1D/Fj9kylZTUMOqrx03tx0pZQkY5QkIwVY/RRX/dT8d3bfiN86j6j0L27VLvKoVIRwVIQwNVdldFadc6dWvTQ0NK0VNDTVVUXTmHR0X01VbZMmVWV2TuK2bHStfSTkOVTVcwNcdMtpU40kFCVTnXMnU23TW+9SnXO3UtV0UrUjqztSdaMFRHTQLJSXYozkYDR0K3AnQvBQ3aNNrkSUdlC9FBRECPw11mSUNU+dc8fEFFhOpJVGdqJltBWERJCclCWmXETVS+3mNnNMRXOgKUxVlOykjoSkxSSnBlUA7p8Ar1L/PP8+rwhfWq+s/wCGr7ijxv+wr3pfDA/mr7hfADq/VA9mD3gP+g+ED5YPsA8Awr/UD74PMM/quQYf6L/iD2A8H6YfuB/KGf5ya1DFdAFQzeTsNBuQ9h8IIx4jnMRNQYQ0tFR15IyEmtTUFShshJpshApMJy7VdjILUFjNM7fsxAvQ/sWe47Z0JNVYveOYWJ1zVwbUdBNYzYQsh0bV9tP8f0BW33jfqimmJQ41rpJhZIQLHldlw9wsN1YzPD9ONSYnQlBVVZR0dN9sP349Vk5CvlNFlFMlNFM1dKCsP74/0DN2xTZyiNQ0UWDsPwbzBE9WM2yUhk9VlEVPVTOUNE9GTR4jTG3TSw9MXcPMbE9u8rmETwCWTS7/SP+ST2T/dv+I/5r/AOxPvv/o/yJfBA9GX1hfal8ANA8+D6Bfsl+cv8Zf8A/6DwB0Hy4fcB9qb0RvPm8wb4pvYJxvdm/oAzaTTMRjTpU0VU/NQw3UNImsFArEFMWhHJQWPHe2k+SEdVM2hUPpU5UjW1TdFGx/quYTVuVTsQQ0I1yEkZb0JPxXveNorHfmAiepWbV2hhNYFTRYRdOIGlwkSCzUBFjtfz/foS+gsy+9L+d01nV+4pBchFGm3CQOVz3kDDRzBDQzSrzU9Cw0t7THBjNVhUONCWyEw1Rlw7uAJtJT1VRtUx68hOU05K9Tmh0kU0UzQFP1xFTkxVT8h2YjUvVzH9QU6bQ0q7FRlSN7fMVR9XP/WlSUx9w0kVA9U1rkNLUknOTYXMRsT7WT4q1OpUN1TtVzCJwUnalNVUYe80zdE17s5PVZSzVG3hL+S72b2tzkBVBclLCsR+afQP+iT6xPAL5PyE/aTwRfBl/Q/1KvjF8Abq9wX5JfhF++X+Cv8q8EvwCWv/hfIm+0by6/cL/aD4S/gJa/uG/Kv9y/fr/Au74zTlTd5EyUaFzELGTErAyUaUd0z5Yiq1zkIFOlxEqshAcU5HusxwYieMTEbezs1FxWFaPNVk3kQJTXxtNcJ5YThHfmkhWUdKvqWH0zshTUdRTUNQI0JOc018Z93n32fX4lfiWw9n9Q0w5DnNSAV9VjQ1Ss1/7iqPwkZsTUJfwkbeb8FKpV3RNuVfXEqjQ073zEt0Q0gEw0StVUfTMSFOTbZMSjU6Y1w2xTBSTkFPHUFLlNUtVjg1LV1MwUFAx0bMMQ7jKmUX0zYlFNNM1R1WPzUBXU5DSEUBotw0wMlBdQfSSs575zRU41w1zE5AuwPqKFhBRVGhTErOTkRUxE2fTnqjbCHLTkhZSU+kxEeQIkpMEk/35P4J8i//SfBq8AGK8qr3z/Zq+g/7L/lK/W/wDo/7KvxK8GvzAPQg8kvx6/AHAPgg+MDyZv8L9Kb7wP5g/ACB9SvxwfDh/IA+ZyHU6MXTRkFJ5P1dSsF8YCZ6VR9fPetDWcNMeENDygpIeOc+wXJpMsNJccNApNVjXDfFZ91i5zVw3zhcnsJE40L0YlPiVGMuAKfHSlnHRlbCf2I3wnzn9A4H8q34Qvdi2uxUYycGzUVSD0LJZUhFQENBOU1JXVhMSYNDRfLDeOE1RqxQOnRDRwPDQ5VG2DLQN0xMtTLfOVbD8mI1VSrcRSbYNzVMQ7xIStBVzE0FHN84pM5FPVUc3kUYX0UPXzrlBWNeN2UF3zPSyUCKQ0iPM4ruNUlD2U5GtAhvJlyKTk4+BPgpMsR/byzkssXfQ8RC5MJYOglJSr4Apmc01dI8hU/wb/KP8y/wB8T1b/aP9y/8RPXq/A//pPAPz/Dl8wX4JfrA9mX3hfil8A/A9WD/i/kg+sXzYfyA8abwAsb0YfUG9ib3RvPm3e45xEaNswxsNUlN2E5ItQTZSqNOSGjDT8/GRxJOTkSuSEWbyEzCx/TnNV5cRYtNSb1dMlBFflw3Jsdyw2JSZSylhVQxkUJ25CSwVZbYPTvMemMka0dwK2EtKkLGMoHt+IL8p/lC+iNsKcLI/2E4zUhpTURVosdVZ9w8dVvWRVZdNVRDSECxR00nTEm7wU1WQEdC6chPU8NMBTqt3jerQUQvTUDDQ01c1SNVOeUjUkXMQwUtolU/pM5LNRLcN8UbY9yxBRfcPXUOXDohZU5GtQhTMzrDS7YLYjbU+FMwNPZdOUTjXjQyZODeRclKOQthLibJdg3uMURAtAllN8lExMbSQFTEUzOKzl5EeGra5FVk0A3jXeNW5PgE+ST5xPtk/ITwDST9xP/k8oX2qvfK8+X5hfABIPtK/Wr7hfCm/UXy5vGL8AAr9Mv16/CL86b5y/fm+Yv1C6uZ5vsGNGg1BVQ4nEZxhe49Rn1nJvUp3U7Gd+wkHn/Gf2Ywx3ZtPMFCeE1FWYhNQI/HSR/BT+nHRtaEQkzFiNox5ZldRpWQ2UJCTQLCSFWHXUAuTEAox/nn+wfzLfBN+WLYI+MpD8d9aDDI8ehaYyBhQsh8aDVT0jQ0SPVo9oi4L+krF8j46PoI+yge7C6wC8j86P4I/ygR6T/I8OnyCTKG4jLJdOc0w1k2JEn1aVAsZiSGSfJpX27f7vWE/y7wDEn96f+J86/ySvJq9Qr4L/AFyvpv+4/5qv3P/u/wAPEg8AjL+eX4C7Jg9YD2oP1L+2v4CIv5K/zA/GD6APCh9UHP1tTYUzY06d8ypPLfNRDQTPFs2+Y1LNxFNd84t1U+Xj6fxvDnVe8rWoHHQjgAbyteQkJUR0lda0JABY7TNqDCTOWCC9JCQk6xCuY8TEw7zPzsUAtsP8x14lXi8A31IvRCcmJUDuxX7FhjNM3xaF3iIz1CTF9GTEt3zXDnUW8glVLLXEHDSZVIU0VJ3EbIRb5VNVI69T5QN3TDTbQFOd8wpThTPTUrZdk4xSPcNXUlUjH9bsZOlRdQOxbBR7UdqF1FE9kw5RdcPIUFotRFCd81pQXcMktDSt2Mw0bE/10wBM5JCpTsVk1DSdLJQwbPTFmDyfNkMURO5LhebmAtcJTC2WliKwDPfO7+DvAv8ADP8e/yj/Qv9k/2b/kP/CTwCEn57/+E/S/xRfLl9AX1JfAHQPfg9ID3pf9A9uXT6/2A8Awl8cH6YP4F+KX0xvHm1ekmMMThWWjsOUNCxQ9XO1rIw0KNxkoVFFQzWq/NSr9NQgJDSTDDQH2pzUe0zE7FR1Q11V1vVz7FU9lFZVI89WrO209HSsVz3DF+QUgLYEJOVY7cMrWe3DG61Z9dPwWL0kWD3DdyYkdDVYNQTsxMvsz+7PQHArVi9gLyohBkOExH78dFVB9HT8LIS3bNRmvBVWbNTmVY3jqtwkcGTE2zdVBVP+VJVTx1SqHXRUjeNK7CQTnNTbtVNdw6TU1GxTXdM2tVOFxFKN47pSxcOD1iw0TFJdwxQsNNxRql3TpmQ0biTkNwTk81rshLs85IZQPZNOVBSrGFAV1E9F1E8txE5m9dNgTjUGVhKITT2TTR78VLFMpeZWEuhUlCvRS9XTHBSUiIzlbJQFeIREwVxPJk9AT4KfVE8AZk94T4pP3J82r/CfEq8MXwA2r0ivEl8cX15fkK9qX6yvAL6vcF+CXzRvRm+YX7JfPL/AVr9ov3q/jL/Wv+i4HU4a/RROzTOeTzWEjDRzMKheNY6FjiNSJYRS1dM8LAQ3zsIiVD3Dl+Qk2yDajuKaHIQOVlWjflaKzTPuPMReZHcWg+QUoLVYxZMRPHQwWYXTE9ikxCtwnpKpWEWTaFggPeQkdRTXNiU+4rZ8f4Z/UJB/aimmdVYSqJQkcMx0Uy5X3WRs1Ja0JFSsJG0TZNTVVTUjmFWlc7NfVT3k9GTuVEWTqFoshHDkJDlUrSMD1GSty9zUlVPlZFMl4yfSzNTitGevInP81DtSqt2TBfTU0CTklxzkYFZkFBxR3ZRQHYOuPOS1dkTkPYw0CFDtM6JpT61klDSsbOQ9TiWUavyEaLS1TK0jk0y9FGVMbZRLvZSc5DFMvWMVoPQ0F3ykjsQ1pJ9mnwCIn5qf3O+2n8if2p8k//6fABivWv9cr37/kP8aX6Svxv8A2P/q/9yv3q8gDzIPFA9GvwCgvyq/jA9+DxC/cg/UD6a/pLizziNO9RS0NN1EFG3FUNUz6oQ0YxjegnFSiuWEUkWTWIwUk9C+YkC1VE00VKVzP1XtM7KwpBT7dTPQ5oIGV02DdFlXrdQk1ExY3XPMLHRUO3Dm4in0FAiExNWUxLOYWH00JHQVWE2D1ACsd87FNi/oz6p/FC8mJZbylZ6MJGOUJCCcLybyRW1WPYMDVsXjxVVt8yuKVb1jULwkF9wv7jO23GQsVE2D9FONY7yWXISGUx2DThw37jLSWgTEnISEZFIdgy78tA335NTAUZUkXDd2Y6xkq9VQZcRQteNpdDQxioQ09OSEhpw/FsN8ZLTVTc3DSwSU3vQ0d0wWJSMPTI1jzOQ3FpUeIyb8NDBNfeS09M78767vAMDvyu/s7/bvEP8q+VZPMP8AYv+cT2b/mP/ST7T/tv/4TwD6/0wPLl+wDwK5/q9YX3pfAKRfng+4X8pf7F/eX/hf6g9sBGcG8gFO5XNnTg00ihwUDbSEi8yEo2DmsqPaJDQafISMUhXDAlOqvdRT/TPpnGRZNITqJORnBvLRfBSDJbP0dVwkVZPEdAAkdIXUFOhEdFMnWWUkxBT4bMTB7GcKPoJDbMTxZHceJQYv4M9QIi90fz59dnKP1HRR3H9qPoJz9HQ1NNT0VUWTW7hVNTN8VU2DRByPtsaCjlQVQ1VUbTMgWHzUo2AG8rFTJRN6XI9U/rV2M1KlZFIF8yG01C3r9NS1UW0zcKSHRmNWJDTKUN1kUDUTXLyEwSYM5BsQBoPkhyZCeU7QNTTshNswLhI0vETKTGi9JByfjmNMZTNmTJU2BE4TRES9hEfeRXZFRkUWTQA+5T7lFk8oTzpPRE9uT7ifAIpP3J/un8BPGlEGryivGl8APK9OryhfSl+MX56vEG/KrwAEb74PeA8ibxS/Lr/YrwK/WGy/RrUeEv1NXSROHaNJKlxnrhKsbG/GEhiEb1K+knWcZ87Ce8Qk7GwULFvQdnLPVS00VmUUNNRVJKR0kWwkGWTEgPxkbeekxCVZ7XMeWWUzEfYUf8ZzJHTzbCWMf05/oGh/ss/Ez5bFbjKQpHRBEhzU/rR3ZpJ1xHdWw9R3iv5yfqQkN+x3luPEJIwIBI8Wja4SbCyPPo9Qj2KBloYSplGVM250j8YSyACMj56FFnOsj76P0I/igcZjJOyPTmIHBJcmEtoUl3aSAbmcn+49Rp9gn3KffJ8G/wCon8KfBP/2nyj/Ov80r17/APBPcv+U/6b/uP/K//Svtq8AsK8CD1S/Rr8wD3JfbA9+DwCQDzoPpA+Gv5i7xiOst8YSxHNohhIWzL/etT4CB1RCTfN69Le2ZQbF3uJBFMe2LjIjV1XjqldNYxegNMcG80TPVs/gsViVYzMAdMc2fZbF1h3Gz/gbFnMMJxDWzTbD7M9O8roE3859ttNCxGQ1NN9G31jbvnKjbN8Qft3+c5TfNjLcrN92hfYSY/9QhY+XhD4CF1CVMyG+9N8G7xjrVjKsLO8+7wAIn2LhFnPM7+4/AEue77DvAMLvtD8mT/DvEv9cT25PSP8AGqlO/7BPkv+8T9b/+E+qrwAcX+b/CF8iD1xf5q9oC0YPAGAPml+8X7YP2F/qX2w0WzBajtNODZOeT1XjShQ3No7CSFGN08BRLdRchGurUpUUU/UTr1MdE60ilCSVVEXkVSWEVVr1A+wk1F5WBcRWldRmdBTHV7UWVjKcWFXjW/pY1TMpWS00WfW0Vhx0pVjtM2W8FCOEFQVX7TPF3B+Wz6jPAi9Ef2qOwqgsJHAsJDBX9bSqtHSnFNRmDNQlFNTmqoxkmlQUYdR0KFQU8VaEZLdUNcRUNWRUHRNbElQNk85T/cOXbGTTX1O1tGTU8dwkuVKmrSODUt10hNQHnNTRLVHVM5lR5YRRtbYmU7VQJXRQZTOEUD1zP61Q1TMJUB0Tojw0NZVPxRRO3dRODQZmw020fdQUlJh8NChM1TRLqu00S/UDHHQ0hVTk+glMfWTkRM4cT84/8DsmnwDwPwpPNE9un0BPUk+cn7afAKBPGq/sn95P0E8SrxyvLq8AEA8aD1yvjq+grwJv9F9ur4BoD9KvvK8evzC/Qr/MDB3NTl3j+E5dlIyEa1A2VePqUI2TZVHtJt4CqVOE15bTU1UzzGTUQc1UZTO0VOXULNSXVdblkwpW9QN8RCQKV1b9o3dXZTPk9MROPMQbt1jtcw5Z1WYWxbYS1dP0ZJX0ZFW0FBNYAuWT2gwnFn8ofzp/jMd2z9SIw/6SnjQkYSwkIFem9QPcVrWEXCRUDNQVtox0x1Vtw4tVHRNStVVtcxhUFOFUXeOorVSFo3FUbcM7lCT1bVNV08BT5ZOKU4WjtVE81BqsJONSXZOttVIlFFKdIzBS5ZP6VkSEwlH1A4yctVFltBZUZOdQnSOwXISDsN4CTTPc1PxPPdQ0ZBrsBMusTlUUTj2WfhJQTbbNc+dMnSOATEXETFiFNnaThDQxTK0kTGU2AO5j5Df+jxCfOp9En06fGE8Aep+Un5af0Jve7wD/2p8ErwA2/0ivQq9s/37/kP9iX+yvAG5fAL/ir+z/1v8YDxIPLA+AVg9oDzoPjA/OY9wPRhINmnSEiURkCFFlhITU/KJUhHEcH6YlbsJb7HVUhG2E/MSydCSjcF4dlvKR1szE/Fe9c2hMxMpYmm3DG9xkJ1lttKQcha1YlTNGWO0EWGUz1ABUz2bPgM9Sf9wfbsU+FZ6zqiwkELQUy9TEiFQkRaxcL1YyfFW9Y0P0xAsq/MTSJNSbxLRknC+u4rOxU41kdGRCUz3zDklTdeRkZJ7cL27C65y0VbOUtHyc1EdMZBAENEnXHD/Os1B1tnZzTyXjGwNPZTOUTs20XD8+Y8qcNF7khUv1hIQ08UsCHWNMnD/Gs3znvj9Y73LvAHzvlu/gP6rv1O8WT/jvOk8ATE8+/3BPgk9k/17/mP/KTwD8/9ZPAA8SX0wP9v+oXwpfAExfLl+QX3JfhF+ODxBvImkqbnJo1NQsvNSsRGRTgBY2EqNRvXMYXGduI1TUM5NTLYRcJHtU5WQUFFVftHTR/MRiLBTRLBSVQbTErrQUG3wXFtLooAzEaxDeZYazjBSyRMRzWkTEM3QU8VeF48m0FwJucrjsZ7Yf4B+SzwR3HhPCdHSAvMSDYK6DjHS3VtIl43M0FSQk5QTUqFVa7XNuJBQ1Vd0EVDUTq8NUhdRU/VNI1HQQqVRNxETUoYQkavQENVq0tPxk1MVSXVOBdNQ0K4DuAhIkhNpRNeSUtKtsUYWEURVz/3SEudRkh2YzUK1kUIVzvk9qRdRP7QPi5NR1To1GqKaFrmPsVKzchEXchOWGZDTMS+0E3Ic2UyzkdAL0NL3MN67tzj22P8g/0j8AJJ/+PyBPWp9UT26fWE+STwC0n8afuE/qn/yf/k/wTyKvADSvVq9or3qvvP+2XyhfQl/ApK+ur+iv+q+cD+4CIk4WJePDToVzntTUQ4AW0i3IjLRFUc2T3py/zsKrPFMVc6+MJCIs1JUqdCQJBNSYlHQM5LdGMovuVs2TXtxnjnMUxJ6WdBQRWW3DKyTHDjLgWpRkpTzEZVgl4yOUZAHl7B/2bwh/In9Ez07FfnMaxMRwxMQwV1Vk1MeGUllX5MeGUtdVhSOaDNSrYVUNkykM1PG8dKq1VGV0VDWTPVRdkwXWVGTMU11zl4S0X1OgFWRU32bVFhN0tAe0JNEVUQ2TmXzUYpTfptWmwtN4UN3UxAQJ/CSmTxoNkzkMNLBOJSTk1xaD1jS0Ak2lxEzNky5MUDWUFO8m5YYiGgSUlTw1ADSXXpWeP/iPAp9U7yafOJ8AQp+c73afsO+an9Tvnp8I/wDimd6fOP9K/1z/Tq9Ar3r/AJT/vq+Yq5avAL+qX/z/5v+gCL8qD1QPng32w05tFE4MBTYPMm1QtWQ0hdwPLiLB5Kwl3HQL0IbTZCS0VGiF1BwfhhKWLCQEV72Eygwk4JzETFQXXuIZWdL1BFkVNPy00AzElVgq5SNXlGQVjBTSnB+uH0Bwz9IZ1h+4G6YjBCRjDCSpIBQn/iKGrMRH/AQGqlx0x5R0jOwEUnx0GKxUL57iZVSFcy6UtPWtUy0zwFMlY4jEdFFElCdustOkJw7DNGQw9HQV+lzUwqwEjAyEY7DeJVpe41DF06JQLcNr7CQtMwxk/E/944oUP4bTWmSEVfxUqE6tZE9tc2uTTyVjCEyELlDt1KlQlcScBCqU1CY0hCSCvCQiVDdONUY1RjWmwigAfDf+4kMwPjU+NQZlBmUmNQC2PygzNjU2NS415j3OJf4/QNAjHoMUTy5PQEtecjdMTxBmT3hPik+M1DmkT7ZPyE8g2k/sT/5PCFPOcjocVxZfADhfSl9cX25fgF+SX6Rftl8AyF/aXyRf5l8QbyJvNG/uVQIWgjxMb1ZtTm94b4pvrG8Alm/Ib7pv9G8Gf8Bv4m88fwDObzB/Yn90f1Z/mH9Cf7R/AN5/qH/afwSPFo/ofzKPXIcAziV+NVY9RjU+NTY1VkX2w1RctZwESjQ0UJTUVtQkFVz0NGFUtGjEJ47DlNRVdpwEejQ0gJTUhozUVYn0NJEcRJWcBJp01LWgTDSkVLSoUA3zrqr0NLEcRLXEJLuE1MGqTDTEjDTKVJTOzCTTalRE16yE3YTU4VBt1qieBb6z9DTxHET1xCT72oTUAWzUB1H1cwpRrPW0XNQSUf0TFqwEHK1RtRMfUU00UX00UUytNFzUMlE9RFTUOWS0qz5RFTNDbNRHrARMUqwkUGy1VNRZZNRdrCRVYFykY/SUavyUbrQFViykeFEtw3v8lH4kpCCrAFYjnCcmk0SklVTXvtKrnFGF46EMpKZU1KmqHKSvbLSzbNS3NKS8qqwkwCSkxCykyKwEzFgMtFPQvgLUUR3T2FSkrd60BOFRBSPnxKTrKhyk71yk8yyk+KwHlsLbAFIVMwNSHdMIUpq90wyEJBBSDaSMJBraLNQdxLQjUgUjJ1JQPTSEJ84jxAQ5LNQ9TNStQbwERFIdM0jUtExpUl0kfCRVDMRaUj0jM15SXdQExGdSxSQ81FVvxLRzRNR31LR8hCTVgLwEhETEiNS0jFKqNTOQ5LSWjCSahCSgqhzEo0TUp4TEqzzUr6p0xLIExLcMxLo81L9VUp3jxYwkynQkznTEVdJ8JNXEBNmMxN8cxFXj5LTmhMTrjMTvxLTV8wTE98TE/MzEAFOWReMFU1XjCWQnriNT0g2kU+20ZCQeXCQhU7IFxFM9NLzUMFOlszPWxNQ2U9WDPLzUQFOUpSTs1EpkJE5cJ1YTU6Ztk1tTjaT81GPE1GZq7NRqTCRw/NRzUx0jVXjMBHy81IDE1IbM1FWKTOSNXCSR5NSXzNRVmmQknmwko6TUpUTkTavUBLFT3QR85LjMBCm8TCdmksV85MjMB2YTqsTU1szU2kzk3Vwk4Zrk1Ofs1OpTxZTs5PSq5NT3TOT91AQBNCQFlVTNtFTVtFQFpEQkFWVU7bRU1dSc9CJURTRWlPQsVIUkVM0kVAVUUVQtxOQFNCRFjPRIlPTVTOQEUdz0UywkW1RatRNfnPRiVF0DZ5T0s2xU9YTc9HNUBSN3quz0fUwEgNwEhKz0iiqU9IxMBJBEJJUsJ+bDqtz0ozwEp6z0qtT0sKp0BLRcBLcsJLv09MEqNCTF5PTJlPTMnPQrILRO06z02iwE31Sls+OqjPTolPTs9PTxJBTzZVSttFTVJNT0AFXlJGVVrdRV/ZQkJBJVDTTVVfVzGnQUHiQkIlUsfTQMJCxVhSRV/dQcJGs4Vf10VSXTP1U9xA1VNdNKVS3kFCfOg+QUVVrUFF+8FGOEFGfMFFNsVfWE3BR0pBR4zBRVfCwkgNwUhOQUitQUVY+8FJOEFJfMFJyUFFWevBSjhBSnjBSqLCTVsNwUtKQUuKwUvFWmRfPBVQ305BTK7BTOqrwU04QU14wU2tQU36q8FOP8FOasFOy0FPCq3BT05BT6rBT8xCQBbVbVwwZWNdMKVrXUrVZF8xFWhRRWbZMbZVYdpFb9tGQ0J1aVhFp0NC98NDNWxRRWLcRmfDRDVrWEpDRIVpUTU05W9RRkNFeMNFrMNM1e1DRiVuWEjDRqVlJt5FZVBEw0elQ0ftQ0VYJENIZMNIpUNI5cNFWR/DSYbDSbDESgFESro1bVA6dMNKoMRLCpVmWUTDS6zDS+1DTCpkQ0xlb1BKw0zVw00VZENNZWVRPcDETgFESt4/w06FY1FFadg/CpVmX0tET5zDT+1DQCVVdFNFdNNFe11Fels2sTV4UUVw0DHFeVFGlXJaREVCdMVCxXnYStVy3TNVf9VFfVFFe2HQNDV2WTRVdtk0stV92zUFc15Fc95KRUNVusVGCUVGNX5YRMVFVsdFRwRFR3hFR5VFSzflctRERUh1f1c4pqrFSQlFSTvFSXV1UTVZysVKCUVKNEVKc8ZFWsdFSwXFS0pFS7jFRTv1d1lLxUx6RUy3RUVdBcVNQkVNY8ZNx0VK3gXFTkVy0UV6Xj7aqEZPGcVPWEVPl0VABVWB1UWEU0WJX0WP2UbVgt0xVYHbMZWNXUbVjdsyBYHQMjWIU01gx0LFhlszFEdDdYAm2TO2R/dn+Ac04zhHSbYAQWZUbyQVRUG1CWRR5FrjWKfoLy5BS6TCdGwywkEAjkFBsQLtKlRAd2g0QV7NQVuuzkhAzkTMTXXtWO8lGodMcOxS7S9fyUvgykE4ZRrVQspBgMtLOQBrNqFJRmxJQuDJTwT63EVU9dNE8FhE5FpE4NA1usTd2zQE3tJEyFxFVMFVRL/aRLlTRLNdRVSuUUSi0USZXkST10tUmNZEg102pIjfRIVn2zrkfdhEdl1EZFRK1GRfMxRq2URY3ziFVFRaRF3URE/VREBcStRJUT3kN9lEOVEz6tQ32z7kIVtELVVEKyPZRCjYTMlINDnbRDIqX0RDV0/JeOE0T1lvaVCPZzJK/e4gs8r06vYKsGcxB0r4avmK+qr0R99MSvzqUGjjL6Q10U/JTzoOal5q8AEL8iv9SnNr0+v9CvWrl+vwDwrwK/pL+2v9i/6r/8tw</prop>
			</obj>
			<obj name="Protocol" class="HTCProtocol" version="1">
				<prop name="Created">2022-12-30T17:58:39.396</prop>
				<prop name="LastModified">2022-12-30T17:59:33.133</prop>
				<obj name="Programs" class="HTCRunProgramList" version="5">
					<list name="emlist" count="4">
						<obj name="item" class="HTCRunProgram" version="1">
							<prop name="name">pre-incubation</prop>
							<prop name="Cycles">1</prop>
							<prop name="AnalysisMode">None</prop>
							<obj name="Segments" class="TEMRunSegmentList" version="1">
								<list name="emlist" count="1">
									<obj name="item" class="HTCRunSegment" version="2">
										<prop name="Hold">30</prop>
										<prop name="Slope">4.4</prop>
										<prop name="StepDelay">0</prop>
										<prop name="StepSize">0</prop>
										<prop name="Target">95</prop>
										<prop name="Target2">0</prop>
										<prop name="AcquisitionMode">0</prop>
										<prop name="AcqPerDegree">5</prop>
									</obj>
								</list>
							</obj>
						</obj>
						<obj name="item" class="HTCRunProgram" version="1">
							<prop name="name">amplification</prop>
							<prop name="Cycles">45</prop>
							<prop name="AnalysisMode">Quantification</prop>
							<obj name="Segments" class="TEMRunSegmentList" version="1">
								<list name="emlist" count="2">
									<obj name="item" class="HTCRunSegment" version="2">
										<prop name="Hold">5</prop>
										<prop name="Slope">4.4</prop>
										<prop name="StepDelay">0</prop>
										<prop name="StepSize">0</prop>
										<prop name="Target">95</prop>
										<prop name="Target2">0</prop>
										<prop name="AcquisitionMode">0</prop>
										<prop name="AcqPerDegree">5</prop>
									</obj>
									<obj name="item" class="HTCRunSegment" version="2">
										<prop name="Hold">30</prop>
										<prop name="Slope">2.2</prop>
										<prop name="StepDelay">0</prop>
										<prop name="StepSize">0</prop>
										<prop name="Target">60</prop>
										<prop name="Target2">0</prop>
										<prop name="AcquisitionMode">1</prop>
										<prop name="AcqPerDegree">5</prop>
									</obj>
								</list>
							</obj>
						</obj>
						<obj name="item" class="HTCRunProgram" version="1">
							<prop name="name">melting curve</prop>
							<prop name="Cycles">1</prop>
							<prop name="AnalysisMode">Melting Curves</prop>
							<obj name="Segments" class="TEMRunSegmentList" version="1">
								<list name="emlist" count="3">
									<obj name="item" class="HTCRunSegment" version="2">
										<prop name="Hold">5</prop>
										<prop name="Slope">4.4</prop>
										<prop name="StepDelay">0</prop>
										<prop name="StepSize">0</prop>
										<prop name="Target">95</prop>
										<prop name="Target2">0</prop>
										<prop name="AcquisitionMode">0</prop>
										<prop name="AcqPerDegree">5</prop>
									</obj>
									<obj name="item" class="HTCRunSegment" version="2">
										<prop name="Hold">60</prop>
										<prop name="Slope">2.2</prop>
										<prop name="StepDelay">0</prop>
										<prop name="StepSize">0</prop>
										<prop name="Target">65</prop>
										<prop name="Target2">0</prop>
										<prop name="AcquisitionMode">0</prop>
										<prop name="AcqPerDegree">5</prop>
									</obj>
									<obj name="item" class="HTCRunSegment" version="2">
										<prop name="Hold">1</prop>
										<prop name="Slope">0.114285714285714</prop>
										<prop name="StepDelay">0</prop>
										<prop name="StepSize">0</prop>
										<prop name="Target">97</prop>
										<prop name="Target2">0</prop>
										<prop name="AcquisitionMode">2</prop>
										<prop name="AcqPerDegree">5</prop>
									</obj>
								</list>
							</obj>
						</obj>
						<obj name="item" class="HTCRunProgram" version="1">
							<prop name="name">cooling</prop>
							<prop name="Cycles">1</prop>
							<prop name="AnalysisMode">None</prop>
							<obj name="Segments" class="TEMRunSegmentList" version="1">
								<list name="emlist" count="1">
									<obj name="item" class="HTCRunSegment" version="2">
										<prop name="Hold">30</prop>
										<prop name="Slope">2.2</prop>
										<prop name="StepDelay">0</prop>
										<prop name="StepSize">0</prop>
										<prop name="Target">40</prop>
										<prop name="Target2">0</prop>
										<prop name="AcquisitionMode">0</prop>
										<prop name="AcqPerDegree">5</prop>
									</obj>
								</list>
							</obj>
						</obj>
					</list>
					<list name="AnalysisModes" count="4">
						<item>None</item>
						<item>Quantification</item>
						<item>Melting Curves</item>
						<item>Color Compensation</item>
					</list>
					<prop name="ChannelCount">1</prop>
					<prop name="InstrumentSubclass">HTC_VER_10</prop>
					<obj name="Container" class="HTCBlockType" version="1">
						<prop name="Id">bt96TC5</prop>
						<prop name="RowCount">8</prop>
						<prop name="ColCount">12</prop>
						<prop name="OvershootDnDelay">10</prop>
						<prop name="OvershootUpDelay">10</prop>
						<prop name="RampRateMaxDn">2.2</prop>
						<prop name="RampRateMaxUp">4.4</prop>
						<prop name="ReactionVolMin">10</prop>
						<prop name="ReactionVolMax">100</prop>
						<prop name="ReactionVolDefault">20</prop>
						<prop name="HorVertCrosstalkCoefficient">0.0003</prop>
						<prop name="DiagCrosstalkCoefficent">0.0001</prop>
					</obj>
					<prop name="MaxPositionsToSeek">96</prop>
					<obj name="DetectionFormats" class="DetectionFormats" version="2">
						<list name="emlist" count="1">
							<obj name="item" class="HTCDetectionFormat" version="1">
								<list name="emlist" count="1">
									<obj name="item" class="HTCChannel" version="2">
										<prop name="name">SYBR Green I / HRM Dye</prop>
										<prop name="Active">1</prop>
										<prop name="EmissionWL">510</prop>
										<prop name="ExcitationWL">465</prop>
										<prop name="IntgrTime">250</prop>
										<prop name="MaxIntgrTime">1000</prop>
										<prop name="MeltFactor">1.2</prop>
										<prop name="QuantFactor">20</prop>
									</obj>
								</list>
								<prop name="name">SYBR Green I / HRM Dye</prop>
								<prop name="Active">1</prop>
								<prop name="DefChannelNdx">0</prop>
								<prop name="DenominatorNdx">-1</prop>
								<prop name="ReadOnly">0</prop>
								<list name="EmissionWLAvail" count="6">
									<item>488</item>
									<item>510</item>
									<item>580</item>
									<item>610</item>
									<item>640</item>
									<item>660</item>
								</list>
								<list name="ExcitationWLAvail" count="5">
									<item>440</item>
									<item>465</item>
									<item>498</item>
									<item>533</item>
									<item>618</item>
								</list>
								<prop name="MeasuringMode">hmmDynamic</prop>
							</obj>
						</list>
						<prop name="DefFormatName">SYBR Green I / HRM Dye</prop>
					</obj>
					<list name="AcquisitionModes" count="4">
						<item>None</item>
						<item>Single</item>
						<item>Continuous</item>
						<item>Step</item>
					</list>
					<prop name="SeekTemp">30</prop>
					<prop name="SampleVolume">10</prop>
				</obj>
			</obj>
			<prop name="CompletedProgramNo">5</prop>
			<prop name="StopPoint">3</prop>
			<prop name="CarouselConstMoved">0</prop>
		</obj>
		<obj name="AnlsAndSampleInfo" class="AnlsAndSampleInfo" version="1">
			<obj name="AnlsPropTypes" class="PropertyTypeList" version="1">
				<list name="emlist" count="3">
					<obj name="item" class="SamplePropType" version="1">
						<prop name="name">Units</prop>
						<prop name="PropClass">QuantUnitsProp</prop>
						<prop name="IsChannelProperty">0</prop>
						<prop name="SelectorOrder">0</prop>
						<prop name="ShowInSelector">0</prop>
						<prop name="ShowInTable">0</prop>
						<prop name="TableOrder">0</prop>
					</obj>
					<obj name="item" class="SamplePropType" version="1">
						<prop name="name">ExtRef</prop>
						<prop name="PropClass">RQExtRefProp</prop>
						<prop name="IsChannelProperty">0</prop>
						<prop name="SelectorOrder">0</prop>
						<prop name="ShowInSelector">0</prop>
						<prop name="ShowInTable">0</prop>
						<prop name="TableOrder">0</prop>
					</obj>
					<obj name="item" class="SamplePropType" version="1">
						<prop name="name">Endpt External Experiment</prop>
						<prop name="PropClass">EndptGenoExtExp</prop>
						<prop name="IsChannelProperty">0</prop>
						<prop name="SelectorOrder">0</prop>
						<prop name="ShowInSelector">0</prop>
						<prop name="ShowInTable">0</prop>
						<prop name="TableOrder">0</prop>
					</obj>
				</list>
			</obj>
			<obj name="SamplePropTypes" class="PropertyTypeList" version="1">
				<list name="emlist" count="26">
					<obj name="item" class="SamplePosPropType" version="1">
						<prop name="name">Position</prop>
						<prop name="PropClass">GenSampleEditPosition</prop>
						<prop name="AnalysisClass">General</prop>
						<prop name="IsChannelProperty">0</prop>
						<prop name="SelectorOrder">0</prop>
						<prop name="ShowInSelector">0</prop>
						<prop name="ShowInTable">1</prop>
						<prop name="TableOrder">0</prop>
					</obj>
					<obj name="item" class="SamplePropType" version="1">
						<prop name="name">Color</prop>
						<prop name="PropClass">SamplePrefColor</prop>
						<prop name="AnalysisClass">General</prop>
						<prop name="IsChannelProperty">0</prop>
						<prop name="SelectorOrder">1</prop>
						<prop name="ShowInSelector">0</prop>
						<prop name="ShowInTable">1</prop>
						<prop name="TableOrder">1</prop>
					</obj>
					<obj name="item" class="SamplePropType" version="1">
						<prop name="name">Replicate of</prop>
						<prop name="PropClass">GenSampleEditReplicate</prop>
						<prop name="AnalysisClass">General</prop>
						<prop name="IsChannelProperty">0</prop>
						<prop name="SelectorOrder">2</prop>
						<prop name="ShowInSelector">0</prop>
						<prop name="ShowInTable">1</prop>
						<prop name="TableOrder">2</prop>
					</obj>
					<obj name="item" class="SamplePropType" version="1">
						<prop name="name">Sample Name</prop>
						<prop name="PropClass">GenSampleEditName</prop>
						<prop name="AnalysisClass">General</prop>
						<prop name="IsChannelProperty">0</prop>
						<prop name="SelectorOrder">3</prop>
						<prop name="ShowInSelector">1</prop>
						<prop name="ShowInTable">1</prop>
						<prop name="TableOrder">3</prop>
					</obj>
					<obj name="item" class="SamplePropType" version="1">
						<prop name="name">Subsets</prop>
						<prop name="PropClass">GenSampleEditSubset</prop>
						<prop name="AnalysisClass">General</prop>
						<prop name="IsChannelProperty">0</prop>
						<prop name="SelectorOrder">4</prop>
						<prop name="ShowInSelector">0</prop>
						<prop name="ShowInTable">0</prop>
						<prop name="TableOrder">4</prop>
					</obj>
					<obj name="item" class="SamplePropType" version="1">
						<prop name="name">Notes</prop>
						<prop name="PropClass">GenSampleEditNotes</prop>
						<prop name="AnalysisClass">General</prop>
						<prop name="IsChannelProperty">0</prop>
						<prop name="SelectorOrder">5</prop>
						<prop name="ShowInSelector">0</prop>
						<prop name="ShowInTable">0</prop>
						<prop name="TableOrder">5</prop>
					</obj>
					<obj name="item" class="SamplePropType" version="1">
						<prop name="name">Sample ID</prop>
						<prop name="PropClass">HTCSampleID</prop>
						<prop name="AnalysisClass">General</prop>
						<prop name="IsChannelProperty">0</prop>
						<prop name="SelectorOrder">6</prop>
						<prop name="ShowInSelector">0</prop>
						<prop name="ShowInTable">0</prop>
						<prop name="TableOrder">6</prop>
					</obj>
					<obj name="item" class="SamplePropType" version="1">
						<prop name="name">Sample Prep Notes</prop>
						<prop name="PropClass">HTCSamplePrepNotes</prop>
						<prop name="AnalysisClass">General</prop>
						<prop name="IsChannelProperty">0</prop>
						<prop name="SelectorOrder">7</prop>
						<prop name="ShowInSelector">0</prop>
						<prop name="ShowInTable">0</prop>
						<prop name="TableOrder">7</prop>
					</obj>
					<obj name="item" class="SamplePrefWidthType" version="1">
						<prop name="name">Width</prop>
						<prop name="PropClass">SamplePrefWidth</prop>
						<prop name="AnalysisClass">Sample preferences</prop>
						<prop name="IsChannelProperty">0</prop>
						<prop name="SelectorOrder">8</prop>
						<prop name="ShowInSelector">0</prop>
						<prop name="ShowInTable">0</prop>
						<prop name="TableOrder">8</prop>
					</obj>
					<obj name="item" class="SamplePrefLineStyleType" version="1">
						<prop name="name">Line Style</prop>
						<prop name="PropClass">SamplePrefLineStyle</prop>
						<prop name="AnalysisClass">Sample preferences</prop>
						<prop name="IsChannelProperty">0</prop>
						<prop name="SelectorOrder">9</prop>
						<prop name="ShowInSelector">0</prop>
						<prop name="ShowInTable">0</prop>
						<prop name="TableOrder">9</prop>
					</obj>
					<obj name="item" class="SamplePrefPointStyleType" version="1">
						<prop name="name">Point Style</prop>
						<prop name="PropClass">SamplePrefPointStyle</prop>
						<prop name="AnalysisClass">Sample preferences</prop>
						<prop name="IsChannelProperty">0</prop>
						<prop name="SelectorOrder">10</prop>
						<prop name="ShowInSelector">0</prop>
						<prop name="ShowInTable">0</prop>
						<prop name="TableOrder">10</prop>
					</obj>
					<obj name="item" class="SamplePropType" version="1">
						<prop name="name">Dominant Channel</prop>
						<prop name="PropClass">DominantChannelProp</prop>
						<prop name="AnalysisClass">Color Compensation Analysis</prop>
						<prop name="IsChannelProperty">0</prop>
						<prop name="SelectorOrder">11</prop>
						<prop name="ShowInSelector">0</prop>
						<prop name="ShowInTable">0</prop>
						<prop name="TableOrder">11</prop>
					</obj>
					<obj name="item" class="EndPtSampleTypePropertyType" version="1">
						<prop name="name">EndPt Sample Type</prop>
						<prop name="PropClass">GroupingSample</prop>
						<prop name="AnalysisClass">EndPtGenotyping</prop>
						<prop name="IsChannelProperty">0</prop>
						<prop name="SelectorOrder">12</prop>
						<prop name="ShowInSelector">0</prop>
						<prop name="ShowInTable">0</prop>
						<prop name="TableOrder">12</prop>
					</obj>
					<obj name="item" class="SamplePropType" version="1">
						<prop name="name">EndPt Genotype</prop>
						<prop name="PropClass">Genotype</prop>
						<prop name="AnalysisClass">EndPtGenotyping</prop>
						<prop name="IsChannelProperty">0</prop>
						<prop name="SelectorOrder">13</prop>
						<prop name="ShowInSelector">0</prop>
						<prop name="ShowInTable">0</prop>
						<prop name="TableOrder">13</prop>
					</obj>
					<obj name="item" class="SamplePropType" version="1">
						<prop name="name">Target Name</prop>
						<prop name="PropClass">TargetName</prop>
						<prop name="AnalysisClass">General</prop>
						<prop name="IsChannelProperty">1</prop>
						<prop name="SelectorOrder">22</prop>
						<prop name="ShowInSelector">1</prop>
						<prop name="ShowInTable">1</prop>
						<prop name="TableOrder">22</prop>
					</obj>
					<obj name="item" class="QuantSampleTypePropertyType" version="1">
						<prop name="name">Quantification Sample Type</prop>
						<prop name="PropClass">QuantSampleTypeProperty</prop>
						<prop name="AnalysisClass">Quantification Analysis</prop>
						<prop name="IsChannelProperty">1</prop>
						<prop name="SelectorOrder">15</prop>
						<prop name="ShowInSelector">0</prop>
						<prop name="ShowInTable">0</prop>
						<prop name="TableOrder">15</prop>
					</obj>
					<obj name="item" class="SamplePropType" version="1">
						<prop name="name">Concentration</prop>
						<prop name="PropClass">QuantConcProperty</prop>
						<prop name="AnalysisClass">Quantification Analysis</prop>
						<prop name="IsChannelProperty">1</prop>
						<prop name="SelectorOrder">16</prop>
						<prop name="ShowInSelector">1</prop>
						<prop name="ShowInTable">1</prop>
						<prop name="TableOrder">16</prop>
					</obj>
					<obj name="item" class="QuantCpType" version="1">
						<prop name="name">Cp Low</prop>
						<prop name="PropClass">QuantCpLowProp</prop>
						<prop name="AnalysisClass">Quantification Analysis</prop>
						<prop name="IsChannelProperty">1</prop>
						<prop name="SelectorOrder">17</prop>
						<prop name="ShowInSelector">0</prop>
						<prop name="ShowInTable">0</prop>
						<prop name="TableOrder">17</prop>
					</obj>
					<obj name="item" class="QuantCpType" version="1">
						<prop name="name">Cp High</prop>
						<prop name="PropClass">QuantCpHighProp</prop>
						<prop name="AnalysisClass">Quantification Analysis</prop>
						<prop name="IsChannelProperty">1</prop>
						<prop name="SelectorOrder">18</prop>
						<prop name="ShowInSelector">0</prop>
						<prop name="ShowInTable">0</prop>
						<prop name="TableOrder">18</prop>
					</obj>
					<obj name="item" class="GroupSampleTypePropertyType" version="1">
						<prop name="name">Melt Geno Sample Type</prop>
						<prop name="PropClass">GroupChannelTypeProp</prop>
						<prop name="AnalysisClass">Melt Geno</prop>
						<prop name="IsChannelProperty">1</prop>
						<prop name="SelectorOrder">19</prop>
						<prop name="ShowInSelector">0</prop>
						<prop name="ShowInTable">0</prop>
						<prop name="TableOrder">19</prop>
					</obj>
					<obj name="item" class="SamplePropType" version="1">
						<prop name="name">Melt Geno Genotype</prop>
						<prop name="PropClass">ChannelGenotype</prop>
						<prop name="AnalysisClass">Melt Geno</prop>
						<prop name="IsChannelProperty">1</prop>
						<prop name="SelectorOrder">20</prop>
						<prop name="ShowInSelector">0</prop>
						<prop name="ShowInTable">0</prop>
						<prop name="TableOrder">20</prop>
					</obj>
					<obj name="item" class="RQTargetPropertyType" version="1">
						<prop name="name">Target Type</prop>
						<prop name="PropClass">RQTargetProperty</prop>
						<prop name="AnalysisClass">Relative Quantification</prop>
						<prop name="IsChannelProperty">1</prop>
						<prop name="SelectorOrder">21</prop>
						<prop name="ShowInSelector">0</prop>
						<prop name="ShowInTable">0</prop>
						<prop name="TableOrder">21</prop>
					</obj>
					<obj name="item" class="RQSampleTargetPropertyType" version="1">
						<prop name="name">Combined Sample and Target Type</prop>
						<prop name="PropClass">RQSampleTargetProperty</prop>
						<prop name="AnalysisClass">Relative Quantification</prop>
						<prop name="IsChannelProperty">1</prop>
						<prop name="SelectorOrder">15</prop>
						<prop name="ShowInSelector">1</prop>
						<prop name="ShowInTable">1</prop>
						<prop name="TableOrder">15</prop>
					</obj>
					<obj name="item" class="SamplePropType" version="1">
						<prop name="name">Efficiency</prop>
						<prop name="PropClass">RQEffProp</prop>
						<prop name="AnalysisClass">Relative Quantification</prop>
						<prop name="IsChannelProperty">1</prop>
						<prop name="SelectorOrder">23</prop>
						<prop name="ShowInSelector">0</prop>
						<prop name="ShowInTable">1</prop>
						<prop name="TableOrder">23</prop>
					</obj>
					<obj name="item" class="GroupSampleTypePropertyTypeNoPos" version="1">
						<prop name="name">Scanning Sample Type</prop>
						<prop name="PropClass">GroupChannelTypeProp</prop>
						<prop name="AnalysisClass">Scanning</prop>
						<prop name="IsChannelProperty">1</prop>
						<prop name="SelectorOrder">24</prop>
						<prop name="ShowInSelector">0</prop>
						<prop name="ShowInTable">0</prop>
						<prop name="TableOrder">24</prop>
					</obj>
					<obj name="item" class="SamplePropType" version="1">
						<prop name="name">Scanning Genotype</prop>
						<prop name="PropClass">ChannelGenotype</prop>
						<prop name="AnalysisClass">Scanning</prop>
						<prop name="IsChannelProperty">1</prop>
						<prop name="SelectorOrder">25</prop>
						<prop name="ShowInSelector">0</prop>
						<prop name="ShowInTable">0</prop>
						<prop name="TableOrder">25</prop>
					</obj>
				</list>
			</obj>
			<obj name="SelectedChannels" class="TEMIntegerSet" version="1">
				<list name="Items" count="1">
					<prop name="Item">0</prop>
				</list>
			</obj>
			<obj name="AnalysisProperties" class="ExpPropList" version="1">
				<list name="emlist" count="3">
					<obj name="PropertyObject" class="EndptGenoExtExp" version="3">
						<prop name="PropertyTypeName">Endpt External Experiment</prop>
					</obj>
					<obj name="PropertyObject" class="RQExtRefProp" version="3">
						<prop name="PropertyTypeName">ExtRef</prop>
						<prop name="RefExpProg">-1</prop>
					</obj>
					<obj name="PropertyObject" class="QuantUnitsProp" version="3">
						<prop name="PropertyTypeName">Units</prop>
					</obj>
				</list>
			</obj>
			<obj name="SampleInfoList" class="SamplePropInfoList" version="1">
				<list name="emlist" count="96">
					<obj name="item" class="SamplePropInfo" version="1">
						<obj name="ChannelProperties" class="ChanPropList" version="2">
							<obj name="ChannelProperties" class="EMList" version="1">
								<list name="emlist" count="1">
									<obj name="item" class="PropertyList" version="1">
										<list name="emlist" count="12">
											<obj name="PropertyObject" class="RQSampleTargetProperty" version="4">
												<prop name="PropertyTypeName">Combined Sample and Target Type</prop>
												<prop name="Position">0</prop>
												<prop name="IsDefault">0</prop>
												<obj name="ChannelProp" class="ChannelProperty" version="1">
													<prop name="ChannelIdx">0</prop>
												</obj>
											</obj>
											<obj name="PropertyObject" class="QuantConcProperty" version="4">
												<prop name="PropertyTypeName">Concentration</prop>
												<prop name="Position">0</prop>
												<prop name="IsDefault">1</prop>
												<prop name="Concentration">0</prop>
												<obj name="ChannelProp" class="ChannelProperty" version="1">
													<prop name="ChannelIdx">0</prop>
												</obj>
												<prop name="ReadOnly">1</prop>
											</obj>
											<obj name="PropertyObject" class="QuantCpHighProp" version="4">
												<prop name="PropertyTypeName">Cp High</prop>
												<prop name="Position">0</prop>
												<prop name="IsDefault">1</prop>
												<prop name="CpRangeHigh">0</prop>
												<obj name="ChannelProp" class="ChannelProperty" version="1">
													<prop name="ChannelIdx">0</prop>
												</obj>
												<prop name="ReadOnly">0</prop>
											</obj>
											<obj name="PropertyObject" class="QuantCpLowProp" version="4">
												<prop name="PropertyTypeName">Cp Low</prop>
												<prop name="Position">0</prop>
												<prop name="IsDefault">1</prop>
												<prop name="CpRangeLow">0</prop>
												<obj name="ChannelProp" class="ChannelProperty" version="1">
													<prop name="ChannelIdx">0</prop>
												</obj>
												<prop name="ReadOnly">0</prop>
											</obj>
											<obj name="PropertyObject" class="RQEffProp" version="4">
												<prop name="PropertyTypeName">Efficiency</prop>
												<prop name="Position">0</prop>
												<prop name="IsDefault">1</prop>
												<prop name="Efficiency">2</prop>
												<obj name="ChannelProp" class="ChannelProperty" version="1">
													<prop name="ChannelIdx">0</prop>
												</obj>
											</obj>
											<obj name="PropertyObject" class="ChannelGenotype" version="4">
												<prop name="PropertyTypeName">Melt Geno Genotype</prop>
												<prop name="Position">0</prop>
												<prop name="IsDefault">1</prop>
												<prop name="ReadOnly">1</prop>
												<obj name="ChannelProp" class="ChannelProperty" version="1">
													<prop name="ChannelIdx">0</prop>
												</obj>
											</obj>
											<obj name="PropertyObject" class="GroupChannelTypeProp" version="4">
												<prop name="PropertyTypeName">Melt Geno Sample Type</prop>
												<prop name="Position">0</prop>
												<prop name="IsDefault">0</prop>
												<prop name="GroupSampleType">mstUnknown</prop>
												<obj name="ChannelProp" class="ChannelProperty" version="1">
													<prop name="ChannelIdx">0</prop>
												</obj>
											</obj>
											<obj name="PropertyObject" class="QuantSampleTypeProperty" version="4">
												<prop name="PropertyTypeName">Quantification Sample Type</prop>
												<prop name="Position">0</prop>
												<prop name="IsDefault">0</prop>
												<prop name="SampleType">qsPosCalibrator</prop>
												<obj name="ChannelProp" class="ChannelProperty" version="1">
													<prop name="ChannelIdx">0</prop>
												</obj>
											</obj>
											<obj name="PropertyObject" class="ChannelGenotype" version="4">
												<prop name="PropertyTypeName">Scanning Genotype</prop>
												<prop name="Position">0</prop>
												<prop name="IsDefault">1</prop>
												<prop name="ReadOnly">1</prop>
												<obj name="ChannelProp" class="ChannelProperty" version="1">
													<prop name="ChannelIdx">0</prop>
												</obj>
											</obj>
											<obj name="PropertyObject" class="GroupChannelTypeProp" version="4">
												<prop name="PropertyTypeName">Scanning Sample Type</prop>
												<prop name="Position">0</prop>
												<prop name="IsDefault">0</prop>
												<prop name="GroupSampleType">mstUnknown</prop>
												<obj name="ChannelProp" class="ChannelProperty" version="1">
													<prop name="ChannelIdx">0</prop>
												</obj>
											</obj>
											<obj name="PropertyObject" class="TargetName" version="4">
												<prop name="PropertyTypeName">Target Name</prop>
												<prop name="Position">0</prop>
												<prop name="IsDefault">0</prop>
												<prop name="name">ACT</prop>
												<obj name="ChannelProp" class="ChannelProperty" version="1">
													<prop name="ChannelIdx">0</prop>
												</obj>
											</obj>
											<obj name="PropertyObject" class="RQTargetProperty" version="4">
												<prop name="PropertyTypeName">Target Type</prop>
												<prop name="Position">0</prop>
												<prop name="IsDefault">0</prop>
												<prop name="TargetType">dtReference</prop>
												<obj name="ChannelProp" class="ChannelProperty" version="1">
													<prop name="ChannelIdx">0</prop>
												</obj>
											</obj>
										</list>
									</obj>
								</list>
							</obj>
						</obj>
						<prop name="ChannelPropertyCount">1</prop>
						<prop name="ContainerPosition">0</prop>
						<prop name="HasSampleProperties">1</prop>
						<obj name="SampleProperties" class="PropertyList" version="1">
							<list name="emlist" count="14">
								<obj name="PropertyObject" class="SamplePrefColor" version="4">
									<prop name="PropertyTypeName">Color</prop>
									<prop name="Position">0</prop>
									<prop name="IsDefault">0</prop>
									<prop name="Color">$00FF8000</prop>
								</obj>
								<obj name="PropertyObject" class="DominantChannelProp" version="4">
									<prop name="PropertyTypeName">Dominant Channel</prop>
									<prop name="Position">0</prop>
									<prop name="IsDefault">0</prop>
									<prop name="DominantChannel">0</prop>
								</obj>
								<obj name="PropertyObject" class="Genotype" version="4">
									<prop name="PropertyTypeName">EndPt Genotype</prop>
									<prop name="Position">0</prop>
									<prop name="IsDefault">1</prop>
									<prop name="ReadOnly">1</prop>
								</obj>
								<obj name="PropertyObject" class="GroupingSample" version="4">
									<prop name="PropertyTypeName">EndPt Sample Type</prop>
									<prop name="Position">0</prop>
									<prop name="IsDefault">0</prop>
									<prop name="GroupSampleType">mstUnknown</prop>
								</obj>
								<obj name="PropertyObject" class="SamplePrefLineStyle" version="4">
									<prop name="PropertyTypeName">Line Style</prop>
									<prop name="Position">0</prop>
									<prop name="IsDefault">0</prop>
									<prop name="LineStyle">psSolid</prop>
								</obj>
								<obj name="PropertyObject" class="GenSampleEditNotes" version="4">
									<prop name="PropertyTypeName">Notes</prop>
									<prop name="Position">0</prop>
									<prop name="IsDefault">1</prop>
								</obj>
								<obj name="PropertyObject" class="SamplePrefPointStyle" version="4">
									<prop name="PropertyTypeName">Point Style</prop>
									<prop name="Position">0</prop>
									<prop name="IsDefault">0</prop>
									<prop name="PointStyle">psNothing</prop>
								</obj>
								<obj name="PropertyObject" class="GenSampleEditPosition" version="4">
									<prop name="PropertyTypeName">Position</prop>
									<prop name="Position">0</prop>
									<prop name="IsDefault">1</prop>
								</obj>
								<obj name="PropertyObject" class="GenSampleEditReplicate" version="4">
									<prop name="PropertyTypeName">Replicate of</prop>
									<prop name="Position">0</prop>
									<prop name="IsDefault">0</prop>
									<prop name="ReplicateOf">0</prop>
								</obj>
								<obj name="PropertyObject" class="HTCSampleID" version="4">
									<prop name="PropertyTypeName">Sample ID</prop>
									<prop name="Position">0</prop>
									<prop name="IsDefault">1</prop>
								</obj>
								<obj name="PropertyObject" class="GenSampleEditName" version="4">
									<prop name="PropertyTypeName">Sample Name</prop>
									<prop name="Position">0</prop>
									<prop name="IsDefault">0</prop>
									<prop name="name">HK</prop>
								</obj>
								<obj name="PropertyObject" class="HTCSamplePrepNotes" version="4">
									<prop name="PropertyTypeName">Sample Prep Notes</prop>
									<prop name="Position">0</prop>
									<prop name="IsDefault">1</prop>
								</obj>
								<obj name="PropertyObject" class="GenSampleEditSubset" version="4">
									<prop name="PropertyTypeName">Subsets</prop>
									<prop name="Position">0</prop>
									<prop name="IsDefault">1</prop>
								</obj>
								<obj name="PropertyObject" class="SamplePrefWidth" version="5">
									<prop name="PropertyTypeName">Width</prop>
									<prop name="Position">0</prop>
									<prop name="IsDefault">1</prop>
									<prop name="Width">1</prop>
								</obj>
							</list>
						</obj>
					</obj>
					<obj name="item" class="SamplePropInfo" version="1">
						<obj name="ChannelProperties" class="ChanPropList" version="2">
							<obj name="ChannelProperties" class="EMList" version="1">
								<list name="emlist" count="1">
									<obj name="item" class="PropertyList" version="1">
										<list name="emlist" count="12">
											<obj name="PropertyObject" class="RQSampleTargetProperty" version="4">
												<prop name="PropertyTypeName">Combined Sample and Target Type</prop>
												<prop name="Position">1</prop>
												<prop name="IsDefault">0</prop>
												<obj name="ChannelProp" class="ChannelProperty" version="1">
													<prop name="ChannelIdx">0</prop>
												</obj>
											</obj>
											<obj name="PropertyObject" class="QuantConcProperty" version="4">
												<prop name="PropertyTypeName">Concentration</prop>
												<prop name="Position">1</prop>
												<prop name="IsDefault">1</prop>
												<prop name="Concentration">0</prop>
												<obj name="ChannelProp" class="ChannelProperty" version="1">
													<prop name="ChannelIdx">0</prop>
												</obj>
												<prop name="ReadOnly">1</prop>
											</obj>
											<obj name="PropertyObject" class="QuantCpHighProp" version="4">
												<prop name="PropertyTypeName">Cp High</prop>
												<prop name="Position">1</prop>
												<prop name="IsDefault">1</prop>
												<prop name="CpRangeHigh">0</prop>
												<obj name="ChannelProp" class="ChannelProperty" version="1">
													<prop name="ChannelIdx">0</prop>
												</obj>
												<prop name="ReadOnly">0</prop>
											</obj>
											<obj name="PropertyObject" class="QuantCpLowProp" version="4">
												<prop name="PropertyTypeName">Cp Low</prop>
												<prop name="Position">1</prop>
												<prop name="IsDefault">1</prop>
												<prop name="CpRangeLow">0</prop>
												<obj name="ChannelProp" class="ChannelProperty" version="1">
													<prop name="ChannelIdx">0</prop>
												</obj>
												<prop name="ReadOnly">0</prop>
											</obj>
											<obj name="PropertyObject" class="RQEffProp" version="4">
												<prop name="PropertyTypeName">Efficiency</prop>
												<prop name="Position">1</prop>
												<prop name="IsDefault">1</prop>
												<prop name="Efficiency">2</prop>
												<obj name="ChannelProp" class="ChannelProperty" version="1">
													<prop name="ChannelIdx">0</prop>
												</obj>
											</obj>
											<obj name="PropertyObject" class="ChannelGenotype" version="4">
												<prop name="PropertyTypeName">Melt Geno Genotype</prop>
												<prop name="Position">1</prop>
												<prop name="IsDefault">1</prop>
												<prop name="ReadOnly">1</prop>
												<obj name="ChannelProp" class="ChannelProperty" version="1">
													<prop name="ChannelIdx">0</prop>
												</obj>
											</obj>
											<obj name="PropertyObject" class="GroupChannelTypeProp" version="4">
												<prop name="PropertyTypeName">Melt Geno Sample Type</prop>
												<prop name="Position">1</prop>
												<prop name="IsDefault">0</prop>
												<prop name="GroupSampleType">mstUnknown</prop>
												<obj name="ChannelProp" class="ChannelProperty" version="1">
													<prop name="ChannelIdx">0</prop>
												</obj>
											</obj>
											<obj name="PropertyObject" class="QuantSampleTypeProperty" version="4">
												<prop name="PropertyTypeName">Quantification Sample Type</prop>
												<prop name="Position">1</prop>
												<prop name="IsDefault">0</prop>
												<prop name="SampleType">qsPosCalibrator</prop>
												<obj name="ChannelProp" class="ChannelProperty" version="1">
													<prop name="ChannelIdx">0</prop>
												</obj>
											</obj>
											<obj name="PropertyObject" class="ChannelGenotype" version="4">
												<prop name="PropertyTypeName">Scanning Genotype</prop>
												<prop name="Position">1</prop>
												<prop name="IsDefault">1</prop>
												<prop name="ReadOnly">1</prop>
												<obj name="ChannelProp" class="ChannelProperty" version="1">
													<prop name="ChannelIdx">0</prop>
												</obj>
											</obj>
											<obj name="PropertyObject" class="GroupChannelTypeProp" version="4">
												<prop name="PropertyTypeName">Scanning Sample Type</prop>
												<prop name="Position">1</prop>
												<prop name="IsDefault">0</prop>
												<prop name="GroupSampleType">mstUnknown</prop>
												<obj name="ChannelProp" class="ChannelProperty" version="1">
													<prop name="ChannelIdx">0</prop>
												</obj>
											</obj>
											<obj name="PropertyObject" class="TargetName" version="4">
												<prop name="PropertyTypeName">Target Name</prop>
												<prop name="Position">1</prop>
												<prop name="IsDefault">0</prop>
												<prop name="name">ACT</prop>
												<obj name="ChannelProp" class="ChannelProperty" version="1">
													<prop name="ChannelIdx">0</prop>
												</obj>
											</obj>
											<obj name="PropertyObject" class="RQTargetProperty" version="4">
												<prop name="PropertyTypeName">Target Type</prop>
												<prop name="Position">1</prop>
												<prop name="IsDefault">0</prop>
												<prop name="TargetType">dtReference</prop>
												<obj name="ChannelProp" class="ChannelProperty" version="1">
													<prop name="ChannelIdx">0</prop>
												</obj>
											</obj>
										</list>
									</obj>
								</list>
							</obj>
						</obj>
						<prop name="ChannelPropertyCount">1</prop>
						<prop name="ContainerPosition">1</prop>
						<prop name="HasSampleProperties">1</prop>
						<obj name="SampleProperties" class="PropertyList" version="1">
							<list name="emlist" count="14">
								<obj name="PropertyObject" class="SamplePrefColor" version="4">
									<prop name="PropertyTypeName">Color</prop>
									<prop name="Position">1</prop>
									<prop name="IsDefault">0</prop>
									<prop name="Color">clRed</prop>
								</obj>
								<obj name="PropertyObject" class="DominantChannelProp" version="4">
									<prop name="PropertyTypeName">Dominant Channel</prop>
									<prop name="Position">1</prop>
									<prop name="IsDefault">0</prop>
									<prop name="DominantChannel">0</prop>
								</obj>
								<obj name="PropertyObject" class="Genotype" version="4">
									<prop name="PropertyTypeName">EndPt Genotype</prop>
									<prop name="Position">1</prop>
									<prop name="IsDefault">1</prop>
									<prop name="ReadOnly">1</prop>
								</obj>
								<obj name="PropertyObject" class="GroupingSample" version="4">
									<prop name="PropertyTypeName">EndPt Sample Type</prop>
									<prop name="Position">1</prop>
									<prop name="IsDefault">0</prop>
									<prop name="GroupSampleType">mstUnknown</prop>
								</obj>
								<obj name="PropertyObject" class="SamplePrefLineStyle" version="4">
									<prop name="PropertyTypeName">Line Style</prop>
									<prop name="Position">1</prop>
									<prop name="IsDefault">0</prop>
									<prop name="LineStyle">psSolid</prop>
								</obj>
								<obj name="PropertyObject" class="GenSampleEditNotes" version="4">
									<prop name="PropertyTypeName">Notes</prop>
									<prop name="Position">1</prop>
									<prop name="IsDefault">1</prop>
								</obj>
								<obj name="PropertyObject" class="SamplePrefPointStyle" version="4">
									<prop name="PropertyTypeName">Point Style</prop>
									<prop name="Position">1</prop>
									<prop name="IsDefault">0</prop>
									<prop name="PointStyle">psNothing</prop>
								</obj>
								<obj name="PropertyObject" class="GenSampleEditPosition" version="4">
									<prop name="PropertyTypeName">Position</prop>
									<prop name="Position">1</prop>
									<prop name="IsDefault">1</prop>
								</obj>
								<obj name="PropertyObject" class="GenSampleEditReplicate" version="4">
									<prop name="PropertyTypeName">Replicate of</prop>
									<prop name="Position">1</prop>
									<prop name="IsDefault">0</prop>
									<prop name="ReplicateOf">0</prop>
								</obj>
								<obj name="PropertyObject" class="HTCSampleID" version="4">
									<prop name="PropertyTypeName">Sample ID</prop>
									<prop name="Position">1</prop>
									<prop name="IsDefault">1</prop>
								</obj>
								<obj name="PropertyObject" class="GenSampleEditName" version="4">
									<prop name="PropertyTypeName">Sample Name</prop>
									<prop name="Position">1</prop>
									<prop name="IsDefault">0</prop>
									<prop name="name">HK</prop>
								</obj>
								<obj name="PropertyObject" class="HTCSamplePrepNotes" version="4">
									<prop name="PropertyTypeName">Sample Prep Notes</prop>
									<prop name="Position">1</prop>
									<prop name="IsDefault">1</prop>
								</obj>
								<obj name="PropertyObject" class="GenSampleEditSubset" version="4">
									<prop name="PropertyTypeName">Subsets</prop>
									<prop name="Position">1</prop>
									<prop name="IsDefault">1</prop>
								</obj>
								<obj name="PropertyObject" class="SamplePrefWidth" version="5">
									<prop name="PropertyTypeName">Width</prop>
									<prop name="Position">1</prop>
									<prop name="IsDefault">1</prop>
									<prop name="Width">1</prop>
								</obj>
							</list>
						</obj>
					</obj>
					<obj name="item" class="SamplePropInfo" version="1">
						<obj name="ChannelProperties" class="ChanPropList" version="2">
							<obj name="ChannelProperties" class="EMList" version="1">
								<list name="emlist" count="1">
									<obj name="item" class="PropertyList" version="1">
										<list name="emlist" count="12">
											<obj name="PropertyObject" class="RQSampleTargetProperty" version="4">
												<prop name="PropertyTypeName">Combined Sample and Target Type</prop>
												<prop name="Position">2</prop>
												<prop name="IsDefault">0</prop>
												<obj name="ChannelProp" class="ChannelProperty" version="1">
													<prop name="ChannelIdx">0</prop>
												</obj>
											</obj>
											<obj name="PropertyObject" class="QuantConcProperty" version="4">
												<prop name="PropertyTypeName">Concentration</prop>
												<prop name="Position">2</prop>
												<prop name="IsDefault">1</prop>
												<prop name="Concentration">0</prop>
												<obj name="ChannelProp" class="ChannelProperty" version="1">
													<prop name="ChannelIdx">0</prop>
												</obj>
												<prop name="ReadOnly">1</prop>
											</obj>
											<obj name="PropertyObject" class="QuantCpHighProp" version="4">
												<prop name="PropertyTypeName">Cp High</prop>
												<prop name="Position">2</prop>
												<prop name="IsDefault">1</prop>
												<prop name="CpRangeHigh">0</prop>
												<obj name="ChannelProp" class="ChannelProperty" version="1">
													<prop name="ChannelIdx">0</prop>
												</obj>
												<prop name="ReadOnly">0</prop>
											</obj>
											<obj name="PropertyObject" class="QuantCpLowProp" version="4">
												<prop name="PropertyTypeName">Cp Low</prop>
												<prop name="Position">2</prop>
												<prop name="IsDefault">1</prop>
												<prop name="CpRangeLow">0</prop>
												<obj name="ChannelProp" class="ChannelProperty" version="1">
													<prop name="ChannelIdx">0</prop>
												</obj>
												<prop name="ReadOnly">0</prop>
											</obj>
											<obj name="PropertyObject" class="RQEffProp" version="4">
												<prop name="PropertyTypeName">Efficiency</prop>
												<prop name="Position">2</prop>
												<prop name="IsDefault">1</prop>
												<prop name="Efficiency">2</prop>
												<obj name="ChannelProp" class="ChannelProperty" version="1">
													<prop name="ChannelIdx">0</prop>
												</obj>
											</obj>
											<obj name="PropertyObject" class="ChannelGenotype" version="4">
												<prop name="PropertyTypeName">Melt Geno Genotype</prop>
												<prop name="Position">2</prop>
												<prop name="IsDefault">1</prop>
												<prop name="ReadOnly">1</prop>
												<obj name="ChannelProp" class="ChannelProperty" version="1">
													<prop name="ChannelIdx">0</prop>
												</obj>
											</obj>
											<obj name="PropertyObject" class="GroupChannelTypeProp" version="4">
												<prop name="PropertyTypeName">Melt Geno Sample Type</prop>
												<prop name="Position">2</prop>
												<prop name="IsDefault">0</prop>
												<prop name="GroupSampleType">mstUnknown</prop>
												<obj name="ChannelProp" class="ChannelProperty" version="1">
													<prop name="ChannelIdx">0</prop>
												</obj>
											</obj>
											<obj name="PropertyObject" class="QuantSampleTypeProperty" version="4">
												<prop name="PropertyTypeName">Quantification Sample Type</prop>
												<prop name="Position">2</prop>
												<prop name="IsDefault">0</prop>
												<prop name="SampleType">qsPosCalibrator</prop>
												<obj name="ChannelProp" class="ChannelProperty" version="1">
													<prop name="ChannelIdx">0</prop>
												</obj>
											</obj>
											<obj name="PropertyObject" class="ChannelGenotype" version="4">
												<prop name="PropertyTypeName">Scanning Genotype</prop>
												<prop name="Position">2</prop>
												<prop name="IsDefault">1</prop>
												<prop name="ReadOnly">1</prop>
												<obj name="ChannelProp" class="ChannelProperty" version="1">
													<prop name="ChannelIdx">0</prop>
												</obj>
											</obj>
											<obj name="PropertyObject" class="GroupChannelTypeProp" version="4">
												<prop name="PropertyTypeName">Scanning Sample Type</prop>
												<prop name="Position">2</prop>
												<prop name="IsDefault">0</prop>
												<prop name="GroupSampleType">mstUnknown</prop>
												<obj name="ChannelProp" class="ChannelProperty" version="1">
													<prop name="ChannelIdx">0</prop>
												</obj>
											</obj>
											<obj name="PropertyObject" class="TargetName" version="4">
												<prop name="PropertyTypeName">Target Name</prop>
												<prop name="Position">2</prop>
												<prop name="IsDefault">0</prop>
												<prop name="name">ACT</prop>
												<obj name="ChannelProp" class="ChannelProperty" version="1">
													<prop name="ChannelIdx">0</prop>
												</obj>
											</obj>
											<obj name="PropertyObject" class="RQTargetProperty" version="4">
												<prop name="PropertyTypeName">Target Type</prop>
												<prop name="Position">2</prop>
												<prop name="IsDefault">0</prop>
												<prop name="TargetType">dtReference</prop>
												<obj name="ChannelProp" class="ChannelProperty" version="1">
													<prop name="ChannelIdx">0</prop>
												</obj>
											</obj>
										</list>
									</obj>
								</list>
							</obj>
						</obj>
						<prop name="ChannelPropertyCount">1</prop>
						<prop name="ContainerPosition">2</prop>
						<prop name="HasSampleProperties">1</prop>
						<obj name="SampleProperties" class="PropertyList" version="1">
							<list name="emlist" count="14">
								<obj name="PropertyObject" class="SamplePrefColor" version="4">
									<prop name="PropertyTypeName">Color</prop>
									<prop name="Position">2</prop>
									<prop name="IsDefault">0</prop>
									<prop name="Color">$0030D700</prop>
								</obj>
								<obj name="PropertyObject" class="DominantChannelProp" version="4">
									<prop name="PropertyTypeName">Dominant Channel</prop>
									<prop name="Position">2</prop>
									<prop name="IsDefault">0</prop>
									<prop name="DominantChannel">0</prop>
								</obj>
								<obj name="PropertyObject" class="Genotype" version="4">
									<prop name="PropertyTypeName">EndPt Genotype</prop>
									<prop name="Position">2</prop>
									<prop name="IsDefault">1</prop>
									<prop name="ReadOnly">1</prop>
								</obj>
								<obj name="PropertyObject" class="GroupingSample" version="4">
									<prop name="PropertyTypeName">EndPt Sample Type</prop>
									<prop name="Position">2</prop>
									<prop name="IsDefault">0</prop>
									<prop name="GroupSampleType">mstUnknown</prop>
								</obj>
								<obj name="PropertyObject" class="SamplePrefLineStyle" version="4">
									<prop name="PropertyTypeName">Line Style</prop>
									<prop name="Position">2</prop>
									<prop name="IsDefault">0</prop>
									<prop name="LineStyle">psSolid</prop>
								</obj>
								<obj name="PropertyObject" class="GenSampleEditNotes" version="4">
									<prop name="PropertyTypeName">Notes</prop>
									<prop name="Position">2</prop>
									<prop name="IsDefault">1</prop>
								</obj>
								<obj name="PropertyObject" class="SamplePrefPointStyle" version="4">
									<prop name="PropertyTypeName">Point Style</prop>
									<prop name="Position">2</prop>
									<prop name="IsDefault">0</prop>
									<prop name="PointStyle">psNothing</prop>
								</obj>
								<obj name="PropertyObject" class="GenSampleEditPosition" version="4">
									<prop name="PropertyTypeName">Position</prop>
									<prop name="Position">2</prop>
									<prop name="IsDefault">1</prop>
								</obj>
								<obj name="PropertyObject" class="GenSampleEditReplicate" version="4">
									<prop name="PropertyTypeName">Replicate of</prop>
									<prop name="Position">2</prop>
									<prop name="IsDefault">0</prop>
									<prop name="ReplicateOf">0</prop>
								</obj>
								<obj name="PropertyObject" class="HTCSampleID" version="4">
									<prop name="PropertyTypeName">Sample ID</prop>
									<prop name="Position">2</prop>
									<prop name="IsDefault">1</prop>
								</obj>
								<obj name="PropertyObject" class="GenSampleEditName" version="4">
									<prop name="PropertyTypeName">Sample Name</prop>
									<prop name="Position">2</prop>
									<prop name="IsDefault">0</prop>
									<prop name="name">HK</prop>
								</obj>
								<obj name="PropertyObject" class="HTCSamplePrepNotes" version="4">
									<prop name="PropertyTypeName">Sample Prep Notes</prop>
									<prop name="Position">2</prop>
									<prop name="IsDefault">1</prop>
								</obj>
								<obj name="PropertyObject" class="GenSampleEditSubset" version="4">
									<prop name="PropertyTypeName">Subsets</prop>
									<prop name="Position">2</prop>
									<prop name="IsDefault">1</prop>
								</obj>
								<obj name="PropertyObject" class="SamplePrefWidth" version="5">
									<prop name="PropertyTypeName">Width</prop>
									<prop name="Position">2</prop>
									<prop name="IsDefault">1</prop>
									<prop name="Width">1</prop>
								</obj>
							</list>
						</obj>
					</obj>
					<obj name="item" class="SamplePropInfo" version="1">
						<obj name="ChannelProperties" class="ChanPropList" version="2">
							<obj name="ChannelProperties" class="EMList" version="1">
								<list name="emlist" count="1">
									<obj name="item" class="PropertyList" version="1">
										<list name="emlist" count="12">
											<obj name="PropertyObject" class="RQSampleTargetProperty" version="4">
												<prop name="PropertyTypeName">Combined Sample and Target Type</prop>
												<prop name="Position">3</prop>
												<prop name="IsDefault">0</prop>
												<obj name="ChannelProp" class="ChannelProperty" version="1">
													<prop name="ChannelIdx">0</prop>
												</obj>
											</obj>
											<obj name="PropertyObject" class="QuantConcProperty" version="4">
												<prop name="PropertyTypeName">Concentration</prop>
												<prop name="Position">3</prop>
												<prop name="IsDefault">1</prop>
												<prop name="Concentration">0</prop>
												<obj name="ChannelProp" class="ChannelProperty" version="1">
													<prop name="ChannelIdx">0</prop>
												</obj>
												<prop name="ReadOnly">1</prop>
											</obj>
											<obj name="PropertyObject" class="QuantCpHighProp" version="4">
												<prop name="PropertyTypeName">Cp High</prop>
												<prop name="Position">3</prop>
												<prop name="IsDefault">1</prop>
												<prop name="CpRangeHigh">0</prop>
												<obj name="ChannelProp" class="ChannelProperty" version="1">
													<prop name="ChannelIdx">0</prop>
												</obj>
												<prop name="ReadOnly">0</prop>
											</obj>
											<obj name="PropertyObject" class="QuantCpLowProp" version="4">
												<prop name="PropertyTypeName">Cp Low</prop>
												<prop name="Position">3</prop>
												<prop name="IsDefault">1</prop>
												<prop name="CpRangeLow">0</prop>
												<obj name="ChannelProp" class="ChannelProperty" version="1">
													<prop name="ChannelIdx">0</prop>
												</obj>
												<prop name="ReadOnly">0</prop>
											</obj>
											<obj name="PropertyObject" class="RQEffProp" version="4">
												<prop name="PropertyTypeName">Efficiency</prop>
												<prop name="Position">3</prop>
												<prop name="IsDefault">1</prop>
												<prop name="Efficiency">2</prop>
												<obj name="ChannelProp" class="ChannelProperty" version="1">
													<prop name="ChannelIdx">0</prop>
												</obj>
											</obj>
											<obj name="PropertyObject" class="ChannelGenotype" version="4">
												<prop name="PropertyTypeName">Melt Geno Genotype</prop>
												<prop name="Position">3</prop>
												<prop name="IsDefault">1</prop>
												<prop name="ReadOnly">1</prop>
												<obj name="ChannelProp" class="ChannelProperty" version="1">
													<prop name="ChannelIdx">0</prop>
												</obj>
											</obj>
											<obj name="PropertyObject" class="GroupChannelTypeProp" version="4">
												<prop name="PropertyTypeName">Melt Geno Sample Type</prop>
												<prop name="Position">3</prop>
												<prop name="IsDefault">0</prop>
												<prop name="GroupSampleType">mstUnknown</prop>
												<obj name="ChannelProp" class="ChannelProperty" version="1">
													<prop name="ChannelIdx">0</prop>
												</obj>
											</obj>
											<obj name="PropertyObject" class="QuantSampleTypeProperty" version="4">
												<prop name="PropertyTypeName">Quantification Sample Type</prop>
												<prop name="Position">3</prop>
												<prop name="IsDefault">0</prop>
												<prop name="SampleType">qsPosCalibrator</prop>
												<obj name="ChannelProp" class="ChannelProperty" version="1">
													<prop name="ChannelIdx">0</prop>
												</obj>
											</obj>
											<obj name="PropertyObject" class="ChannelGenotype" version="4">
												<prop name="PropertyTypeName">Scanning Genotype</prop>
												<prop name="Position">3</prop>
												<prop name="IsDefault">1</prop>
												<prop name="ReadOnly">1</prop>
												<obj name="ChannelProp" class="ChannelProperty" version="1">
													<prop name="ChannelIdx">0</prop>
												</obj>
											</obj>
											<obj name="PropertyObject" class="GroupChannelTypeProp" version="4">
												<prop name="PropertyTypeName">Scanning Sample Type</prop>
												<prop name="Position">3</prop>
												<prop name="IsDefault">0</prop>
												<prop name="GroupSampleType">mstUnknown</prop>
												<obj name="ChannelProp" class="ChannelProperty" version="1">
													<prop name="ChannelIdx">0</prop>
												</obj>
											</obj>
											<obj name="PropertyObject" class="TargetName" version="4">
												<prop name="PropertyTypeName">Target Name</prop>
												<prop name="Position">3</prop>
												<prop name="IsDefault">0</prop>
												<prop name="name">C1Q</prop>
												<obj name="ChannelProp" class="ChannelProperty" version="1">
													<prop name="ChannelIdx">0</prop>
												</obj>
											</obj>
											<obj name="PropertyObject" class="RQTargetProperty" version="4">
												<prop name="PropertyTypeName">Target Type</prop>
												<prop name="Position">3</prop>
												<prop name="IsDefault">0</prop>
												<prop name="TargetType">dtTarget</prop>
												<obj name="ChannelProp" class="ChannelProperty" version="1">
													<prop name="ChannelIdx">0</prop>
												</obj>
											</obj>
										</list>
									</obj>
								</list>
							</obj>
						</obj>
						<prop name="ChannelPropertyCount">1</prop>
						<prop name="ContainerPosition">3</prop>
						<prop name="HasSampleProperties">1</prop>
						<obj name="SampleProperties" class="PropertyList" version="1">
							<list name="emlist" count="14">
								<obj name="PropertyObject" class="SamplePrefColor" version="4">
									<prop name="PropertyTypeName">Color</prop>
									<prop name="Position">3</prop>
									<prop name="IsDefault">0</prop>
									<prop name="Color">clFuchsia</prop>
								</obj>
								<obj name="PropertyObject" class="DominantChannelProp" version="4">
									<prop name="PropertyTypeName">Dominant Channel</prop>
									<prop name="Position">3</prop>
									<prop name="IsDefault">0</prop>
									<prop name="DominantChannel">0</prop>
								</obj>
								<obj name="PropertyObject" class="Genotype" version="4">
									<prop name="PropertyTypeName">EndPt Genotype</prop>
									<prop name="Position">3</prop>
									<prop name="IsDefault">1</prop>
									<prop name="ReadOnly">1</prop>
								</obj>
								<obj name="PropertyObject" class="GroupingSample" version="4">
									<prop name="PropertyTypeName">EndPt Sample Type</prop>
									<prop name="Position">3</prop>
									<prop name="IsDefault">0</prop>
									<prop name="GroupSampleType">mstUnknown</prop>
								</obj>
								<obj name="PropertyObject" class="SamplePrefLineStyle" version="4">
									<prop name="PropertyTypeName">Line Style</prop>
									<prop name="Position">3</prop>
									<prop name="IsDefault">0</prop>
									<prop name="LineStyle">psSolid</prop>
								</obj>
								<obj name="PropertyObject" class="GenSampleEditNotes" version="4">
									<prop name="PropertyTypeName">Notes</prop>
									<prop name="Position">3</prop>
									<prop name="IsDefault">1</prop>
								</obj>
								<obj name="PropertyObject" class="SamplePrefPointStyle" version="4">
									<prop name="PropertyTypeName">Point Style</prop>
									<prop name="Position">3</prop>
									<prop name="IsDefault">0</prop>
									<prop name="PointStyle">psNothing</prop>
								</obj>
								<obj name="PropertyObject" class="GenSampleEditPosition" version="4">
									<prop name="PropertyTypeName">Position</prop>
									<prop name="Position">3</prop>
									<prop name="IsDefault">1</prop>
								</obj>
								<obj name="PropertyObject" class="GenSampleEditReplicate" version="4">
									<prop name="PropertyTypeName">Replicate of</prop>
									<prop name="Position">3</prop>
									<prop name="IsDefault">0</prop>
									<prop name="ReplicateOf">3</prop>
								</obj>
								<obj name="PropertyObject" class="HTCSampleID" version="4">
									<prop name="PropertyTypeName">Sample ID</prop>
									<prop name="Position">3</prop>
									<prop name="IsDefault">1</prop>
								</obj>
								<obj name="PropertyObject" class="GenSampleEditName" version="4">
									<prop name="PropertyTypeName">Sample Name</prop>
									<prop name="Position">3</prop>
									<prop name="IsDefault">0</prop>
									<prop name="name">HK</prop>
								</obj>
								<obj name="PropertyObject" class="HTCSamplePrepNotes" version="4">
									<prop name="PropertyTypeName">Sample Prep Notes</prop>
									<prop name="Position">3</prop>
									<prop name="IsDefault">1</prop>
								</obj>
								<obj name="PropertyObject" class="GenSampleEditSubset" version="4">
									<prop name="PropertyTypeName">Subsets</prop>
									<prop name="Position">3</prop>
									<prop name="IsDefault">1</prop>
								</obj>
								<obj name="PropertyObject" class="SamplePrefWidth" version="5">
									<prop name="PropertyTypeName">Width</prop>
									<prop name="Position">3</prop>
									<prop name="IsDefault">1</prop>
									<prop name="Width">1</prop>
								</obj>
							</list>
						</obj>
					</obj>
					<obj name="item" class="SamplePropInfo" version="1">
						<obj name="ChannelProperties" class="ChanPropList" version="2">
							<obj name="ChannelProperties" class="EMList" version="1">
								<list name="emlist" count="1">
									<obj name="item" class="PropertyList" version="1">
										<list name="emlist" count="12">
											<obj name="PropertyObject" class="RQSampleTargetProperty" version="4">
												<prop name="PropertyTypeName">Combined Sample and Target Type</prop>
												<prop name="Position">4</prop>
												<prop name="IsDefault">0</prop>
												<obj name="ChannelProp" class="ChannelProperty" version="1">
													<prop name="ChannelIdx">0</prop>
												</obj>
											</obj>
											<obj name="PropertyObject" class="QuantConcProperty" version="4">
												<prop name="PropertyTypeName">Concentration</prop>
												<prop name="Position">4</prop>
												<prop name="IsDefault">1</prop>
												<prop name="Concentration">0</prop>
												<obj name="ChannelProp" class="ChannelProperty" version="1">
													<prop name="ChannelIdx">0</prop>
												</obj>
												<prop name="ReadOnly">1</prop>
											</obj>
											<obj name="PropertyObject" class="QuantCpHighProp" version="4">
												<prop name="PropertyTypeName">Cp High</prop>
												<prop name="Position">4</prop>
												<prop name="IsDefault">1</prop>
												<prop name="CpRangeHigh">0</prop>
												<obj name="ChannelProp" class="ChannelProperty" version="1">
													<prop name="ChannelIdx">0</prop>
												</obj>
												<prop name="ReadOnly">0</prop>
											</obj>
											<obj name="PropertyObject" class="QuantCpLowProp" version="4">
												<prop name="PropertyTypeName">Cp Low</prop>
												<prop name="Position">4</prop>
												<prop name="IsDefault">1</prop>
												<prop name="CpRangeLow">0</prop>
												<obj name="ChannelProp" class="ChannelProperty" version="1">
													<prop name="ChannelIdx">0</prop>
												</obj>
												<prop name="ReadOnly">0</prop>
											</obj>
											<obj name="PropertyObject" class="RQEffProp" version="4">
												<prop name="PropertyTypeName">Efficiency</prop>
												<prop name="Position">4</prop>
												<prop name="IsDefault">1</prop>
												<prop name="Efficiency">2</prop>
												<obj name="ChannelProp" class="ChannelProperty" version="1">
													<prop name="ChannelIdx">0</prop>
												</obj>
											</obj>
											<obj name="PropertyObject" class="ChannelGenotype" version="4">
												<prop name="PropertyTypeName">Melt Geno Genotype</prop>
												<prop name="Position">4</prop>
												<prop name="IsDefault">1</prop>
												<prop name="ReadOnly">1</prop>
												<obj name="ChannelProp" class="ChannelProperty" version="1">
													<prop name="ChannelIdx">0</prop>
												</obj>
											</obj>
											<obj name="PropertyObject" class="GroupChannelTypeProp" version="4">
												<prop name="PropertyTypeName">Melt Geno Sample Type</prop>
												<prop name="Position">4</prop>
												<prop name="IsDefault">0</prop>
												<prop name="GroupSampleType">mstUnknown</prop>
												<obj name="ChannelProp" class="ChannelProperty" version="1">
													<prop name="ChannelIdx">0</prop>
												</obj>
											</obj>
											<obj name="PropertyObject" class="QuantSampleTypeProperty" version="4">
												<prop name="PropertyTypeName">Quantification Sample Type</prop>
												<prop name="Position">4</prop>
												<prop name="IsDefault">0</prop>
												<prop name="SampleType">qsPosCalibrator</prop>
												<obj name="ChannelProp" class="ChannelProperty" version="1">
													<prop name="ChannelIdx">0</prop>
												</obj>
											</obj>
											<obj name="PropertyObject" class="ChannelGenotype" version="4">
												<prop name="PropertyTypeName">Scanning Genotype</prop>
												<prop name="Position">4</prop>
												<prop name="IsDefault">1</prop>
												<prop name="ReadOnly">1</prop>
												<obj name="ChannelProp" class="ChannelProperty" version="1">
													<prop name="ChannelIdx">0</prop>
												</obj>
											</obj>
											<obj name="PropertyObject" class="GroupChannelTypeProp" version="4">
												<prop name="PropertyTypeName">Scanning Sample Type</prop>
												<prop name="Position">4</prop>
												<prop name="IsDefault">0</prop>
												<prop name="GroupSampleType">mstUnknown</prop>
												<obj name="ChannelProp" class="ChannelProperty" version="1">
													<prop name="ChannelIdx">0</prop>
												</obj>
											</obj>
											<obj name="PropertyObject" class="TargetName" version="4">
												<prop name="PropertyTypeName">Target Name</prop>
												<prop name="Position">4</prop>
												<prop name="IsDefault">0</prop>
												<prop name="name">C1Q</prop>
												<obj name="ChannelProp" class="ChannelProperty" version="1">
													<prop name="ChannelIdx">0</prop>
												</obj>
											</obj>
											<obj name="PropertyObject" class="RQTargetProperty" version="4">
												<prop name="PropertyTypeName">Target Type</prop>
												<prop name="Position">4</prop>
												<prop name="IsDefault">0</prop>
												<prop name="TargetType">dtTarget</prop>
												<obj name="ChannelProp" class="ChannelProperty" version="1">
													<prop name="ChannelIdx">0</prop>
												</obj>
											</obj>
										</list>
									</obj>
								</list>
							</obj>
						</obj>
						<prop name="ChannelPropertyCount">1</prop>
						<prop name="ContainerPosition">4</prop>
						<prop name="HasSampleProperties">1</prop>
						<obj name="SampleProperties" class="PropertyList" version="1">
							<list name="emlist" count="14">
								<obj name="PropertyObject" class="SamplePrefColor" version="4">
									<prop name="PropertyTypeName">Color</prop>
									<prop name="Position">4</prop>
									<prop name="IsDefault">0</prop>
									<prop name="Color">clGray</prop>
								</obj>
								<obj name="PropertyObject" class="DominantChannelProp" version="4">
									<prop name="PropertyTypeName">Dominant Channel</prop>
									<prop name="Position">4</prop>
									<prop name="IsDefault">0</prop>
									<prop name="DominantChannel">0</prop>
								</obj>
								<obj name="PropertyObject" class="Genotype" version="4">
									<prop name="PropertyTypeName">EndPt Genotype</prop>
									<prop name="Position">4</prop>
									<prop name="IsDefault">1</prop>
									<prop name="ReadOnly">1</prop>
								</obj>
								<obj name="PropertyObject" class="GroupingSample" version="4">
									<prop name="PropertyTypeName">EndPt Sample Type</prop>
									<prop name="Position">4</prop>
									<prop name="IsDefault">0</prop>
									<prop name="GroupSampleType">mstUnknown</prop>
								</obj>
								<obj name="PropertyObject" class="SamplePrefLineStyle" version="4">
									<prop name="PropertyTypeName">Line Style</prop>
									<prop name="Position">4</prop>
									<prop name="IsDefault">0</prop>
									<prop name="LineStyle">psSolid</prop>
								</obj>
								<obj name="PropertyObject" class="GenSampleEditNotes" version="4">
									<prop name="PropertyTypeName">Notes</prop>
									<prop name="Position">4</prop>
									<prop name="IsDefault">1</prop>
								</obj>
								<obj name="PropertyObject" class="SamplePrefPointStyle" version="4">
									<prop name="PropertyTypeName">Point Style</prop>
									<prop name="Position">4</prop>
									<prop name="IsDefault">0</prop>
									<prop name="PointStyle">psNothing</prop>
								</obj>
								<obj name="PropertyObject" class="GenSampleEditPosition" version="4">
									<prop name="PropertyTypeName">Position</prop>
									<prop name="Position">4</prop>
									<prop name="IsDefault">1</prop>
								</obj>
								<obj name="PropertyObject" class="GenSampleEditReplicate" version="4">
									<prop name="PropertyTypeName">Replicate of</prop>
									<prop name="Position">4</prop>
									<prop name="IsDefault">0</prop>
									<prop name="ReplicateOf">3</prop>
								</obj>
								<obj name="PropertyObject" class="HTCSampleID" version="4">
									<prop name="PropertyTypeName">Sample ID</prop>
									<prop name="Position">4</prop>
									<prop name="IsDefault">1</prop>
								</obj>
								<obj name="PropertyObject" class="GenSampleEditName" version="4">
									<prop name="PropertyTypeName">Sample Name</prop>
									<prop name="Position">4</prop>
									<prop name="IsDefault">0</prop>
									<prop name="name">HK</prop>
								</obj>
								<obj name="PropertyObject" class="HTCSamplePrepNotes" version="4">
									<prop name="PropertyTypeName">Sample Prep Notes</prop>
									<prop name="Position">4</prop>
									<prop name="IsDefault">1</prop>
								</obj>
								<obj name="PropertyObject" class="GenSampleEditSubset" version="4">
									<prop name="PropertyTypeName">Subsets</prop>
									<prop name="Position">4</prop>
									<prop name="IsDefault">1</prop>
								</obj>
								<obj name="PropertyObject" class="SamplePrefWidth" version="5">
									<prop name="PropertyTypeName">Width</prop>
									<prop name="Position">4</prop>
									<prop name="IsDefault">1</prop>
									<prop name="Width">1</prop>
								</obj>
							</list>
						</obj>
					</obj>
					<obj name="item" class="SamplePropInfo" version="1">
						<obj name="ChannelProperties" class="ChanPropList" version="2">
							<obj name="ChannelProperties" class="EMList" version="1">
								<list name="emlist" count="1">
									<obj name="item" class="PropertyList" version="1">
										<list name="emlist" count="12">
											<obj name="PropertyObject" class="RQSampleTargetProperty" version="4">
												<prop name="PropertyTypeName">Combined Sample and Target Type</prop>
												<prop name="Position">5</prop>
												<prop name="IsDefault">0</prop>
												<obj name="ChannelProp" class="ChannelProperty" version="1">
													<prop name="ChannelIdx">0</prop>
												</obj>
											</obj>
											<obj name="PropertyObject" class="QuantConcProperty" version="4">
												<prop name="PropertyTypeName">Concentration</prop>
												<prop name="Position">5</prop>
												<prop name="IsDefault">1</prop>
												<prop name="Concentration">0</prop>
												<obj name="ChannelProp" class="ChannelProperty" version="1">
													<prop name="ChannelIdx">0</prop>
												</obj>
												<prop name="ReadOnly">1</prop>
											</obj>
											<obj name="PropertyObject" class="QuantCpHighProp" version="4">
												<prop name="PropertyTypeName">Cp High</prop>
												<prop name="Position">5</prop>
												<prop name="IsDefault">1</prop>
												<prop name="CpRangeHigh">0</prop>
												<obj name="ChannelProp" class="ChannelProperty" version="1">
													<prop name="ChannelIdx">0</prop>
												</obj>
												<prop name="ReadOnly">0</prop>
											</obj>
											<obj name="PropertyObject" class="QuantCpLowProp" version="4">
												<prop name="PropertyTypeName">Cp Low</prop>
												<prop name="Position">5</prop>
												<prop name="IsDefault">1</prop>
												<prop name="CpRangeLow">0</prop>
												<obj name="ChannelProp" class="ChannelProperty" version="1">
													<prop name="ChannelIdx">0</prop>
												</obj>
												<prop name="ReadOnly">0</prop>
											</obj>
											<obj name="PropertyObject" class="RQEffProp" version="4">
												<prop name="PropertyTypeName">Efficiency</prop>
												<prop name="Position">5</prop>
												<prop name="IsDefault">1</prop>
												<prop name="Efficiency">2</prop>
												<obj name="ChannelProp" class="ChannelProperty" version="1">
													<prop name="ChannelIdx">0</prop>
												</obj>
											</obj>
											<obj name="PropertyObject" class="ChannelGenotype" version="4">
												<prop name="PropertyTypeName">Melt Geno Genotype</prop>
												<prop name="Position">5</prop>
												<prop name="IsDefault">1</prop>
												<prop name="ReadOnly">1</prop>
												<obj name="ChannelProp" class="ChannelProperty" version="1">
													<prop name="ChannelIdx">0</prop>
												</obj>
											</obj>
											<obj name="PropertyObject" class="GroupChannelTypeProp" version="4">
												<prop name="PropertyTypeName">Melt Geno Sample Type</prop>
												<prop name="Position">5</prop>
												<prop name="IsDefault">0</prop>
												<prop name="GroupSampleType">mstUnknown</prop>
												<obj name="ChannelProp" class="ChannelProperty" version="1">
													<prop name="ChannelIdx">0</prop>
												</obj>
											</obj>
											<obj name="PropertyObject" class="QuantSampleTypeProperty" version="4">
												<prop name="PropertyTypeName">Quantification Sample Type</prop>
												<prop name="Position">5</prop>
												<prop name="IsDefault">0</prop>
												<prop name="SampleType">qsPosCalibrator</prop>
												<obj name="ChannelProp" class="ChannelProperty" version="1">
													<prop name="ChannelIdx">0</prop>
												</obj>
											</obj>
											<obj name="PropertyObject" class="ChannelGenotype" version="4">
												<prop name="PropertyTypeName">Scanning Genotype</prop>
												<prop name="Position">5</prop>
												<prop name="IsDefault">1</prop>
												<prop name="ReadOnly">1</prop>
												<obj name="ChannelProp" class="ChannelProperty" version="1">
													<prop name="ChannelIdx">0</prop>
												</obj>
											</obj>
											<obj name="PropertyObject" class="GroupChannelTypeProp" version="4">
												<prop name="PropertyTypeName">Scanning Sample Type</prop>
												<prop name="Position">5</prop>
												<prop name="IsDefault">0</prop>
												<prop name="GroupSampleType">mstUnknown</prop>
												<obj name="ChannelProp" class="ChannelProperty" version="1">
													<prop name="ChannelIdx">0</prop>
												</obj>
											</obj>
											<obj name="PropertyObject" class="TargetName" version="4">
												<prop name="PropertyTypeName">Target Name</prop>
												<prop name="Position">5</prop>
												<prop name="IsDefault">0</prop>
												<prop name="name">C1Q</prop>
												<obj name="ChannelProp" class="ChannelProperty" version="1">
													<prop name="ChannelIdx">0</prop>
												</obj>
											</obj>
											<obj name="PropertyObject" class="RQTargetProperty" version="4">
												<prop name="PropertyTypeName">Target Type</prop>
												<prop name="Position">5</prop>
												<prop name="IsDefault">0</prop>
												<prop name="TargetType">dtTarget</prop>
												<obj name="ChannelProp" class="ChannelProperty" version="1">
													<prop name="ChannelIdx">0</prop>
												</obj>
											</obj>
										</list>
									</obj>
								</list>
							</obj>
						</obj>
						<prop name="ChannelPropertyCount">1</prop>
						<prop name="ContainerPosition">5</prop>
						<prop name="HasSampleProperties">1</prop>
						<obj name="SampleProperties" class="PropertyList" version="1">
							<list name="emlist" count="14">
								<obj name="PropertyObject" class="SamplePrefColor" version="4">
									<prop name="PropertyTypeName">Color</prop>
									<prop name="Position">5</prop>
									<prop name="IsDefault">0</prop>
									<prop name="Color">$0012D7FA</prop>
								</obj>
								<obj name="PropertyObject" class="DominantChannelProp" version="4">
									<prop name="PropertyTypeName">Dominant Channel</prop>
									<prop name="Position">5</prop>
									<prop name="IsDefault">0</prop>
									<prop name="DominantChannel">0</prop>
								</obj>
								<obj name="PropertyObject" class="Genotype" version="4">
									<prop name="PropertyTypeName">EndPt Genotype</prop>
									<prop name="Position">5</prop>
									<prop name="IsDefault">1</prop>
									<prop name="ReadOnly">1</prop>
								</obj>
								<obj name="PropertyObject" class="GroupingSample" version="4">
									<prop name="PropertyTypeName">EndPt Sample Type</prop>
									<prop name="Position">5</prop>
									<prop name="IsDefault">0</prop>
									<prop name="GroupSampleType">mstUnknown</prop>
								</obj>
								<obj name="PropertyObject" class="SamplePrefLineStyle" version="4">
									<prop name="PropertyTypeName">Line Style</prop>
									<prop name="Position">5</prop>
									<prop name="IsDefault">0</prop>
									<prop name="LineStyle">psSolid</prop>
								</obj>
								<obj name="PropertyObject" class="GenSampleEditNotes" version="4">
									<prop name="PropertyTypeName">Notes</prop>
									<prop name="Position">5</prop>
									<prop name="IsDefault">1</prop>
								</obj>
								<obj name="PropertyObject" class="SamplePrefPointStyle" version="4">
									<prop name="PropertyTypeName">Point Style</prop>
									<prop name="Position">5</prop>
									<prop name="IsDefault">0</prop>
									<prop name="PointStyle">psNothing</prop>
								</obj>
								<obj name="PropertyObject" class="GenSampleEditPosition" version="4">
									<prop name="PropertyTypeName">Position</prop>
									<prop name="Position">5</prop>
									<prop name="IsDefault">1</prop>
								</obj>
								<obj name="PropertyObject" class="GenSampleEditReplicate" version="4">
									<prop name="PropertyTypeName">Replicate of</prop>
									<prop name="Position">5</prop>
									<prop name="IsDefault">0</prop>
									<prop name="ReplicateOf">3</prop>
								</obj>
								<obj name="PropertyObject" class="HTCSampleID" version="4">
									<prop name="PropertyTypeName">Sample ID</prop>
									<prop name="Position">5</prop>
									<prop name="IsDefault">1</prop>
								</obj>
								<obj name="PropertyObject" class="GenSampleEditName" version="4">
									<prop name="PropertyTypeName">Sample Name</prop>
									<prop name="Position">5</prop>
									<prop name="IsDefault">0</prop>
									<prop name="name">HK</prop>
								</obj>
								<obj name="PropertyObject" class="HTCSamplePrepNotes" version="4">
									<prop name="PropertyTypeName">Sample Prep Notes</prop>
									<prop name="Position">5</prop>
									<prop name="IsDefault">1</prop>
								</obj>
								<obj name="PropertyObject" class="GenSampleEditSubset" version="4">
									<prop name="PropertyTypeName">Subsets</prop>
									<prop name="Position">5</prop>
									<prop name="IsDefault">1</prop>
								</obj>
								<obj name="PropertyObject" class="SamplePrefWidth" version="5">
									<prop name="PropertyTypeName">Width</prop>
									<prop name="Position">5</prop>
									<prop name="IsDefault">1</prop>
									<prop name="Width">1</prop>
								</obj>
							</list>
						</obj>
					</obj>
					<obj name="item" class="SamplePropInfo" version="1">
						<obj name="ChannelProperties" class="ChanPropList" version="2">
							<obj name="ChannelProperties" class="EMList" version="1">
								<list name="emlist" count="1">
									<obj name="item" class="PropertyList" version="1">
										<list name="emlist" count="12">
											<obj name="PropertyObject" class="RQSampleTargetProperty" version="4">
												<prop name="PropertyTypeName">Combined Sample and Target Type</prop>
												<prop name="Position">6</prop>
												<prop name="IsDefault">0</prop>
												<obj name="ChannelProp" class="ChannelProperty" version="1">
													<prop name="ChannelIdx">0</prop>
												</obj>
											</obj>
											<obj name="PropertyObject" class="QuantConcProperty" version="4">
												<prop name="PropertyTypeName">Concentration</prop>
												<prop name="Position">6</prop>
												<prop name="IsDefault">1</prop>
												<prop name="Concentration">0</prop>
												<obj name="ChannelProp" class="ChannelProperty" version="1">
													<prop name="ChannelIdx">0</prop>
												</obj>
												<prop name="ReadOnly">1</prop>
											</obj>
											<obj name="PropertyObject" class="QuantCpHighProp" version="4">
												<prop name="PropertyTypeName">Cp High</prop>
												<prop name="Position">6</prop>
												<prop name="IsDefault">1</prop>
												<prop name="CpRangeHigh">0</prop>
												<obj name="ChannelProp" class="ChannelProperty" version="1">
													<prop name="ChannelIdx">0</prop>
												</obj>
												<prop name="ReadOnly">0</prop>
											</obj>
											<obj name="PropertyObject" class="QuantCpLowProp" version="4">
												<prop name="PropertyTypeName">Cp Low</prop>
												<prop name="Position">6</prop>
												<prop name="IsDefault">1</prop>
												<prop name="CpRangeLow">0</prop>
												<obj name="ChannelProp" class="ChannelProperty" version="1">
													<prop name="ChannelIdx">0</prop>
												</obj>
												<prop name="ReadOnly">0</prop>
											</obj>
											<obj name="PropertyObject" class="RQEffProp" version="4">
												<prop name="PropertyTypeName">Efficiency</prop>
												<prop name="Position">6</prop>
												<prop name="IsDefault">1</prop>
												<prop name="Efficiency">2</prop>
												<obj name="ChannelProp" class="ChannelProperty" version="1">
													<prop name="ChannelIdx">0</prop>
												</obj>
											</obj>
											<obj name="PropertyObject" class="ChannelGenotype" version="4">
												<prop name="PropertyTypeName">Melt Geno Genotype</prop>
												<prop name="Position">6</prop>
												<prop name="IsDefault">1</prop>
												<prop name="ReadOnly">1</prop>
												<obj name="ChannelProp" class="ChannelProperty" version="1">
													<prop name="ChannelIdx">0</prop>
												</obj>
											</obj>
											<obj name="PropertyObject" class="GroupChannelTypeProp" version="4">
												<prop name="PropertyTypeName">Melt Geno Sample Type</prop>
												<prop name="Position">6</prop>
												<prop name="IsDefault">0</prop>
												<prop name="GroupSampleType">mstUnknown</prop>
												<obj name="ChannelProp" class="ChannelProperty" version="1">
													<prop name="ChannelIdx">0</prop>
												</obj>
											</obj>
											<obj name="PropertyObject" class="QuantSampleTypeProperty" version="4">
												<prop name="PropertyTypeName">Quantification Sample Type</prop>
												<prop name="Position">6</prop>
												<prop name="IsDefault">0</prop>
												<prop name="SampleType">qsPosCalibrator</prop>
												<obj name="ChannelProp" class="ChannelProperty" version="1">
													<prop name="ChannelIdx">0</prop>
												</obj>
											</obj>
											<obj name="PropertyObject" class="ChannelGenotype" version="4">
												<prop name="PropertyTypeName">Scanning Genotype</prop>
												<prop name="Position">6</prop>
												<prop name="IsDefault">1</prop>
												<prop name="ReadOnly">1</prop>
												<obj name="ChannelProp" class="ChannelProperty" version="1">
													<prop name="ChannelIdx">0</prop>
												</obj>
											</obj>
											<obj name="PropertyObject" class="GroupChannelTypeProp" version="4">
												<prop name="PropertyTypeName">Scanning Sample Type</prop>
												<prop name="Position">6</prop>
												<prop name="IsDefault">0</prop>
												<prop name="GroupSampleType">mstUnknown</prop>
												<obj name="ChannelProp" class="ChannelProperty" version="1">
													<prop name="ChannelIdx">0</prop>
												</obj>
											</obj>
											<obj name="PropertyObject" class="TargetName" version="4">
												<prop name="PropertyTypeName">Target Name</prop>
												<prop name="Position">6</prop>
												<prop name="IsDefault">0</prop>
												<prop name="name">ACT</prop>
												<obj name="ChannelProp" class="ChannelProperty" version="1">
													<prop name="ChannelIdx">0</prop>
												</obj>
											</obj>
											<obj name="PropertyObject" class="RQTargetProperty" version="4">
												<prop name="PropertyTypeName">Target Type</prop>
												<prop name="Position">6</prop>
												<prop name="IsDefault">0</prop>
												<prop name="TargetType">dtReference</prop>
												<obj name="ChannelProp" class="ChannelProperty" version="1">
													<prop name="ChannelIdx">0</prop>
												</obj>
											</obj>
										</list>
									</obj>
								</list>
							</obj>
						</obj>
						<prop name="ChannelPropertyCount">1</prop>
						<prop name="ContainerPosition">6</prop>
						<prop name="HasSampleProperties">1</prop>
						<obj name="SampleProperties" class="PropertyList" version="1">
							<list name="emlist" count="14">
								<obj name="PropertyObject" class="SamplePrefColor" version="4">
									<prop name="PropertyTypeName">Color</prop>
									<prop name="Position">6</prop>
									<prop name="IsDefault">0</prop>
									<prop name="Color">$00000097</prop>
								</obj>
								<obj name="PropertyObject" class="DominantChannelProp" version="4">
									<prop name="PropertyTypeName">Dominant Channel</prop>
									<prop name="Position">6</prop>
									<prop name="IsDefault">0</prop>
									<prop name="DominantChannel">0</prop>
								</obj>
								<obj name="PropertyObject" class="Genotype" version="4">
									<prop name="PropertyTypeName">EndPt Genotype</prop>
									<prop name="Position">6</prop>
									<prop name="IsDefault">1</prop>
									<prop name="ReadOnly">1</prop>
								</obj>
								<obj name="PropertyObject" class="GroupingSample" version="4">
									<prop name="PropertyTypeName">EndPt Sample Type</prop>
									<prop name="Position">6</prop>
									<prop name="IsDefault">0</prop>
									<prop name="GroupSampleType">mstUnknown</prop>
								</obj>
								<obj name="PropertyObject" class="SamplePrefLineStyle" version="4">
									<prop name="PropertyTypeName">Line Style</prop>
									<prop name="Position">6</prop>
									<prop name="IsDefault">0</prop>
									<prop name="LineStyle">psSolid</prop>
								</obj>
								<obj name="PropertyObject" class="GenSampleEditNotes" version="4">
									<prop name="PropertyTypeName">Notes</prop>
									<prop name="Position">6</prop>
									<prop name="IsDefault">1</prop>
								</obj>
								<obj name="PropertyObject" class="SamplePrefPointStyle" version="4">
									<prop name="PropertyTypeName">Point Style</prop>
									<prop name="Position">6</prop>
									<prop name="IsDefault">0</prop>
									<prop name="PointStyle">psNothing</prop>
								</obj>
								<obj name="PropertyObject" class="GenSampleEditPosition" version="4">
									<prop name="PropertyTypeName">Position</prop>
									<prop name="Position">6</prop>
									<prop name="IsDefault">1</prop>
								</obj>
								<obj name="PropertyObject" class="GenSampleEditReplicate" version="4">
									<prop name="PropertyTypeName">Replicate of</prop>
									<prop name="Position">6</prop>
									<prop name="IsDefault">0</prop>
									<prop name="ReplicateOf">6</prop>
								</obj>
								<obj name="PropertyObject" class="HTCSampleID" version="4">
									<prop name="PropertyTypeName">Sample ID</prop>
									<prop name="Position">6</prop>
									<prop name="IsDefault">1</prop>
								</obj>
								<obj name="PropertyObject" class="GenSampleEditName" version="4">
									<prop name="PropertyTypeName">Sample Name</prop>
									<prop name="Position">6</prop>
									<prop name="IsDefault">0</prop>
									<prop name="name">24N</prop>
								</obj>
								<obj name="PropertyObject" class="HTCSamplePrepNotes" version="4">
									<prop name="PropertyTypeName">Sample Prep Notes</prop>
									<prop name="Position">6</prop>
									<prop name="IsDefault">1</prop>
								</obj>
								<obj name="PropertyObject" class="GenSampleEditSubset" version="4">
									<prop name="PropertyTypeName">Subsets</prop>
									<prop name="Position">6</prop>
									<prop name="IsDefault">1</prop>
								</obj>
								<obj name="PropertyObject" class="SamplePrefWidth" version="5">
									<prop name="PropertyTypeName">Width</prop>
									<prop name="Position">6</prop>
									<prop name="IsDefault">1</prop>
									<prop name="Width">1</prop>
								</obj>
							</list>
						</obj>
					</obj>
					<obj name="item" class="SamplePropInfo" version="1">
						<obj name="ChannelProperties" class="ChanPropList" version="2">
							<obj name="ChannelProperties" class="EMList" version="1">
								<list name="emlist" count="1">
									<obj name="item" class="PropertyList" version="1">
										<list name="emlist" count="12">
											<obj name="PropertyObject" class="RQSampleTargetProperty" version="4">
												<prop name="PropertyTypeName">Combined Sample and Target Type</prop>
												<prop name="Position">7</prop>
												<prop name="IsDefault">0</prop>
												<obj name="ChannelProp" class="ChannelProperty" version="1">
													<prop name="ChannelIdx">0</prop>
												</obj>
											</obj>
											<obj name="PropertyObject" class="QuantConcProperty" version="4">
												<prop name="PropertyTypeName">Concentration</prop>
												<prop name="Position">7</prop>
												<prop name="IsDefault">1</prop>
												<prop name="Concentration">0</prop>
												<obj name="ChannelProp" class="ChannelProperty" version="1">
													<prop name="ChannelIdx">0</prop>
												</obj>
												<prop name="ReadOnly">1</prop>
											</obj>
											<obj name="PropertyObject" class="QuantCpHighProp" version="4">
												<prop name="PropertyTypeName">Cp High</prop>
												<prop name="Position">7</prop>
												<prop name="IsDefault">1</prop>
												<prop name="CpRangeHigh">0</prop>
												<obj name="ChannelProp" class="ChannelProperty" version="1">
													<prop name="ChannelIdx">0</prop>
												</obj>
												<prop name="ReadOnly">0</prop>
											</obj>
											<obj name="PropertyObject" class="QuantCpLowProp" version="4">
												<prop name="PropertyTypeName">Cp Low</prop>
												<prop name="Position">7</prop>
												<prop name="IsDefault">1</prop>
												<prop name="CpRangeLow">0</prop>
												<obj name="ChannelProp" class="ChannelProperty" version="1">
													<prop name="ChannelIdx">0</prop>
												</obj>
												<prop name="ReadOnly">0</prop>
											</obj>
											<obj name="PropertyObject" class="RQEffProp" version="4">
												<prop name="PropertyTypeName">Efficiency</prop>
												<prop name="Position">7</prop>
												<prop name="IsDefault">1</prop>
												<prop name="Efficiency">2</prop>
												<obj name="ChannelProp" class="ChannelProperty" version="1">
													<prop name="ChannelIdx">0</prop>
												</obj>
											</obj>
											<obj name="PropertyObject" class="ChannelGenotype" version="4">
												<prop name="PropertyTypeName">Melt Geno Genotype</prop>
												<prop name="Position">7</prop>
												<prop name="IsDefault">1</prop>
												<prop name="ReadOnly">1</prop>
												<obj name="ChannelProp" class="ChannelProperty" version="1">
													<prop name="ChannelIdx">0</prop>
												</obj>
											</obj>
											<obj name="PropertyObject" class="GroupChannelTypeProp" version="4">
												<prop name="PropertyTypeName">Melt Geno Sample Type</prop>
												<prop name="Position">7</prop>
												<prop name="IsDefault">0</prop>
												<prop name="GroupSampleType">mstUnknown</prop>
												<obj name="ChannelProp" class="ChannelProperty" version="1">
													<prop name="ChannelIdx">0</prop>
												</obj>
											</obj>
											<obj name="PropertyObject" class="QuantSampleTypeProperty" version="4">
												<prop name="PropertyTypeName">Quantification Sample Type</prop>
												<prop name="Position">7</prop>
												<prop name="IsDefault">0</prop>
												<prop name="SampleType">qsPosCalibrator</prop>
												<obj name="ChannelProp" class="ChannelProperty" version="1">
													<prop name="ChannelIdx">0</prop>
												</obj>
											</obj>
											<obj name="PropertyObject" class="ChannelGenotype" version="4">
												<prop name="PropertyTypeName">Scanning Genotype</prop>
												<prop name="Position">7</prop>
												<prop name="IsDefault">1</prop>
												<prop name="ReadOnly">1</prop>
												<obj name="ChannelProp" class="ChannelProperty" version="1">
													<prop name="ChannelIdx">0</prop>
												</obj>
											</obj>
											<obj name="PropertyObject" class="GroupChannelTypeProp" version="4">
												<prop name="PropertyTypeName">Scanning Sample Type</prop>
												<prop name="Position">7</prop>
												<prop name="IsDefault">0</prop>
												<prop name="GroupSampleType">mstUnknown</prop>
												<obj name="ChannelProp" class="ChannelProperty" version="1">
													<prop name="ChannelIdx">0</prop>
												</obj>
											</obj>
											<obj name="PropertyObject" class="TargetName" version="4">
												<prop name="PropertyTypeName">Target Name</prop>
												<prop name="Position">7</prop>
												<prop name="IsDefault">0</prop>
												<prop name="name">ACT</prop>
												<obj name="ChannelProp" class="ChannelProperty" version="1">
													<prop name="ChannelIdx">0</prop>
												</obj>
											</obj>
											<obj name="PropertyObject" class="RQTargetProperty" version="4">
												<prop name="PropertyTypeName">Target Type</prop>
												<prop name="Position">7</prop>
												<prop name="IsDefault">0</prop>
												<prop name="TargetType">dtReference</prop>
												<obj name="ChannelProp" class="ChannelProperty" version="1">
													<prop name="ChannelIdx">0</prop>
												</obj>
											</obj>
										</list>
									</obj>
								</list>
							</obj>
						</obj>
						<prop name="ChannelPropertyCount">1</prop>
						<prop name="ContainerPosition">7</prop>
						<prop name="HasSampleProperties">1</prop>
						<obj name="SampleProperties" class="PropertyList" version="1">
							<list name="emlist" count="14">
								<obj name="PropertyObject" class="SamplePrefColor" version="4">
									<prop name="PropertyTypeName">Color</prop>
									<prop name="Position">7</prop>
									<prop name="IsDefault">0</prop>
									<prop name="Color">$00FFFF0F</prop>
								</obj>
								<obj name="PropertyObject" class="DominantChannelProp" version="4">
									<prop name="PropertyTypeName">Dominant Channel</prop>
									<prop name="Position">7</prop>
									<prop name="IsDefault">0</prop>
									<prop name="DominantChannel">0</prop>
								</obj>
								<obj name="PropertyObject" class="Genotype" version="4">
									<prop name="PropertyTypeName">EndPt Genotype</prop>
									<prop name="Position">7</prop>
									<prop name="IsDefault">1</prop>
									<prop name="ReadOnly">1</prop>
								</obj>
								<obj name="PropertyObject" class="GroupingSample" version="4">
									<prop name="PropertyTypeName">EndPt Sample Type</prop>
									<prop name="Position">7</prop>
									<prop name="IsDefault">0</prop>
									<prop name="GroupSampleType">mstUnknown</prop>
								</obj>
								<obj name="PropertyObject" class="SamplePrefLineStyle" version="4">
									<prop name="PropertyTypeName">Line Style</prop>
									<prop name="Position">7</prop>
									<prop name="IsDefault">0</prop>
									<prop name="LineStyle">psSolid</prop>
								</obj>
								<obj name="PropertyObject" class="GenSampleEditNotes" version="4">
									<prop name="PropertyTypeName">Notes</prop>
									<prop name="Position">7</prop>
									<prop name="IsDefault">1</prop>
								</obj>
								<obj name="PropertyObject" class="SamplePrefPointStyle" version="4">
									<prop name="PropertyTypeName">Point Style</prop>
									<prop name="Position">7</prop>
									<prop name="IsDefault">0</prop>
									<prop name="PointStyle">psNothing</prop>
								</obj>
								<obj name="PropertyObject" class="GenSampleEditPosition" version="4">
									<prop name="PropertyTypeName">Position</prop>
									<prop name="Position">7</prop>
									<prop name="IsDefault">1</prop>
								</obj>
								<obj name="PropertyObject" class="GenSampleEditReplicate" version="4">
									<prop name="PropertyTypeName">Replicate of</prop>
									<prop name="Position">7</prop>
									<prop name="IsDefault">0</prop>
									<prop name="ReplicateOf">6</prop>
								</obj>
								<obj name="PropertyObject" class="HTCSampleID" version="4">
									<prop name="PropertyTypeName">Sample ID</prop>
									<prop name="Position">7</prop>
									<prop name="IsDefault">1</prop>
								</obj>
								<obj name="PropertyObject" class="GenSampleEditName" version="4">
									<prop name="PropertyTypeName">Sample Name</prop>
									<prop name="Position">7</prop>
									<prop name="IsDefault">0</prop>
									<prop name="name">24N</prop>
								</obj>
								<obj name="PropertyObject" class="HTCSamplePrepNotes" version="4">
									<prop name="PropertyTypeName">Sample Prep Notes</prop>
									<prop name="Position">7</prop>
									<prop name="IsDefault">1</prop>
								</obj>
								<obj name="PropertyObject" class="GenSampleEditSubset" version="4">
									<prop name="PropertyTypeName">Subsets</prop>
									<prop name="Position">7</prop>
									<prop name="IsDefault">1</prop>
								</obj>
								<obj name="PropertyObject" class="SamplePrefWidth" version="5">
									<prop name="PropertyTypeName">Width</prop>
									<prop name="Position">7</prop>
									<prop name="IsDefault">1</prop>
									<prop name="Width">1</prop>
								</obj>
							</list>
						</obj>
					</obj>
					<obj name="item" class="SamplePropInfo" version="1">
						<obj name="ChannelProperties" class="ChanPropList" version="2">
							<obj name="ChannelProperties" class="EMList" version="1">
								<list name="emlist" count="1">
									<obj name="item" class="PropertyList" version="1">
										<list name="emlist" count="12">
											<obj name="PropertyObject" class="RQSampleTargetProperty" version="4">
												<prop name="PropertyTypeName">Combined Sample and Target Type</prop>
												<prop name="Position">8</prop>
												<prop name="IsDefault">0</prop>
												<obj name="ChannelProp" class="ChannelProperty" version="1">
													<prop name="ChannelIdx">0</prop>
												</obj>
											</obj>
											<obj name="PropertyObject" class="QuantConcProperty" version="4">
												<prop name="PropertyTypeName">Concentration</prop>
												<prop name="Position">8</prop>
												<prop name="IsDefault">1</prop>
												<prop name="Concentration">0</prop>
												<obj name="ChannelProp" class="ChannelProperty" version="1">
													<prop name="ChannelIdx">0</prop>
												</obj>
												<prop name="ReadOnly">1</prop>
											</obj>
											<obj name="PropertyObject" class="QuantCpHighProp" version="4">
												<prop name="PropertyTypeName">Cp High</prop>
												<prop name="Position">8</prop>
												<prop name="IsDefault">1</prop>
												<prop name="CpRangeHigh">0</prop>
												<obj name="ChannelProp" class="ChannelProperty" version="1">
													<prop name="ChannelIdx">0</prop>
												</obj>
												<prop name="ReadOnly">0</prop>
											</obj>
											<obj name="PropertyObject" class="QuantCpLowProp" version="4">
												<prop name="PropertyTypeName">Cp Low</prop>
												<prop name="Position">8</prop>
												<prop name="IsDefault">1</prop>
												<prop name="CpRangeLow">0</prop>
												<obj name="ChannelProp" class="ChannelProperty" version="1">
													<prop name="ChannelIdx">0</prop>
												</obj>
												<prop name="ReadOnly">0</prop>
											</obj>
											<obj name="PropertyObject" class="RQEffProp" version="4">
												<prop name="PropertyTypeName">Efficiency</prop>
												<prop name="Position">8</prop>
												<prop name="IsDefault">1</prop>
												<prop name="Efficiency">2</prop>
												<obj name="ChannelProp" class="ChannelProperty" version="1">
													<prop name="ChannelIdx">0</prop>
												</obj>
											</obj>
											<obj name="PropertyObject" class="ChannelGenotype" version="4">
												<prop name="PropertyTypeName">Melt Geno Genotype</prop>
												<prop name="Position">8</prop>
												<prop name="IsDefault">1</prop>
												<prop name="ReadOnly">1</prop>
												<obj name="ChannelProp" class="ChannelProperty" version="1">
													<prop name="ChannelIdx">0</prop>
												</obj>
											</obj>
											<obj name="PropertyObject" class="GroupChannelTypeProp" version="4">
												<prop name="PropertyTypeName">Melt Geno Sample Type</prop>
												<prop name="Position">8</prop>
												<prop name="IsDefault">0</prop>
												<prop name="GroupSampleType">mstUnknown</prop>
												<obj name="ChannelProp" class="ChannelProperty" version="1">
													<prop name="ChannelIdx">0</prop>
												</obj>
											</obj>
											<obj name="PropertyObject" class="QuantSampleTypeProperty" version="4">
												<prop name="PropertyTypeName">Quantification Sample Type</prop>
												<prop name="Position">8</prop>
												<prop name="IsDefault">0</prop>
												<prop name="SampleType">qsPosCalibrator</prop>
												<obj name="ChannelProp" class="ChannelProperty" version="1">
													<prop name="ChannelIdx">0</prop>
												</obj>
											</obj>
											<obj name="PropertyObject" class="ChannelGenotype" version="4">
												<prop name="PropertyTypeName">Scanning Genotype</prop>
												<prop name="Position">8</prop>
												<prop name="IsDefault">1</prop>
												<prop name="ReadOnly">1</prop>
												<obj name="ChannelProp" class="ChannelProperty" version="1">
													<prop name="ChannelIdx">0</prop>
												</obj>
											</obj>
											<obj name="PropertyObject" class="GroupChannelTypeProp" version="4">
												<prop name="PropertyTypeName">Scanning Sample Type</prop>
												<prop name="Position">8</prop>
												<prop name="IsDefault">0</prop>
												<prop name="GroupSampleType">mstUnknown</prop>
												<obj name="ChannelProp" class="ChannelProperty" version="1">
													<prop name="ChannelIdx">0</prop>
												</obj>
											</obj>
											<obj name="PropertyObject" class="TargetName" version="4">
												<prop name="PropertyTypeName">Target Name</prop>
												<prop name="Position">8</prop>
												<prop name="IsDefault">0</prop>
												<prop name="name">ACT</prop>
												<obj name="ChannelProp" class="ChannelProperty" version="1">
													<prop name="ChannelIdx">0</prop>
												</obj>
											</obj>
											<obj name="PropertyObject" class="RQTargetProperty" version="4">
												<prop name="PropertyTypeName">Target Type</prop>
												<prop name="Position">8</prop>
												<prop name="IsDefault">0</prop>
												<prop name="TargetType">dtReference</prop>
												<obj name="ChannelProp" class="ChannelProperty" version="1">
													<prop name="ChannelIdx">0</prop>
												</obj>
											</obj>
										</list>
									</obj>
								</list>
							</obj>
						</obj>
						<prop name="ChannelPropertyCount">1</prop>
						<prop name="ContainerPosition">8</prop>
						<prop name="HasSampleProperties">1</prop>
						<obj name="SampleProperties" class="PropertyList" version="1">
							<list name="emlist" count="14">
								<obj name="PropertyObject" class="SamplePrefColor" version="4">
									<prop name="PropertyTypeName">Color</prop>
									<prop name="Position">8</prop>
									<prop name="IsDefault">0</prop>
									<prop name="Color">$00404000</prop>
								</obj>
								<obj name="PropertyObject" class="DominantChannelProp" version="4">
									<prop name="PropertyTypeName">Dominant Channel</prop>
									<prop name="Position">8</prop>
									<prop name="IsDefault">0</prop>
									<prop name="DominantChannel">0</prop>
								</obj>
								<obj name="PropertyObject" class="Genotype" version="4">
									<prop name="PropertyTypeName">EndPt Genotype</prop>
									<prop name="Position">8</prop>
									<prop name="IsDefault">1</prop>
									<prop name="ReadOnly">1</prop>
								</obj>
								<obj name="PropertyObject" class="GroupingSample" version="4">
									<prop name="PropertyTypeName">EndPt Sample Type</prop>
									<prop name="Position">8</prop>
									<prop name="IsDefault">0</prop>
									<prop name="GroupSampleType">mstUnknown</prop>
								</obj>
								<obj name="PropertyObject" class="SamplePrefLineStyle" version="4">
									<prop name="PropertyTypeName">Line Style</prop>
									<prop name="Position">8</prop>
									<prop name="IsDefault">0</prop>
									<prop name="LineStyle">psSolid</prop>
								</obj>
								<obj name="PropertyObject" class="GenSampleEditNotes" version="4">
									<prop name="PropertyTypeName">Notes</prop>
									<prop name="Position">8</prop>
									<prop name="IsDefault">1</prop>
								</obj>
								<obj name="PropertyObject" class="SamplePrefPointStyle" version="4">
									<prop name="PropertyTypeName">Point Style</prop>
									<prop name="Position">8</prop>
									<prop name="IsDefault">0</prop>
									<prop name="PointStyle">psNothing</prop>
								</obj>
								<obj name="PropertyObject" class="GenSampleEditPosition" version="4">
									<prop name="PropertyTypeName">Position</prop>
									<prop name="Position">8</prop>
									<prop name="IsDefault">1</prop>
								</obj>
								<obj name="PropertyObject" class="GenSampleEditReplicate" version="4">
									<prop name="PropertyTypeName">Replicate of</prop>
									<prop name="Position">8</prop>
									<prop name="IsDefault">0</prop>
									<prop name="ReplicateOf">6</prop>
								</obj>
								<obj name="PropertyObject" class="HTCSampleID" version="4">
									<prop name="PropertyTypeName">Sample ID</prop>
									<prop name="Position">8</prop>
									<prop name="IsDefault">1</prop>
								</obj>
								<obj name="PropertyObject" class="GenSampleEditName" version="4">
									<prop name="PropertyTypeName">Sample Name</prop>
									<prop name="Position">8</prop>
									<prop name="IsDefault">0</prop>
									<prop name="name">24N</prop>
								</obj>
								<obj name="PropertyObject" class="HTCSamplePrepNotes" version="4">
									<prop name="PropertyTypeName">Sample Prep Notes</prop>
									<prop name="Position">8</prop>
									<prop name="IsDefault">1</prop>
								</obj>
								<obj name="PropertyObject" class="GenSampleEditSubset" version="4">
									<prop name="PropertyTypeName">Subsets</prop>
									<prop name="Position">8</prop>
									<prop name="IsDefault">1</prop>
								</obj>
								<obj name="PropertyObject" class="SamplePrefWidth" version="5">
									<prop name="PropertyTypeName">Width</prop>
									<prop name="Position">8</prop>
									<prop name="IsDefault">1</prop>
									<prop name="Width">1</prop>
								</obj>
							</list>
						</obj>
					</obj>
					<obj name="item" class="SamplePropInfo" version="1">
						<obj name="ChannelProperties" class="ChanPropList" version="2">
							<obj name="ChannelProperties" class="EMList" version="1">
								<list name="emlist" count="1">
									<obj name="item" class="PropertyList" version="1">
										<list name="emlist" count="12">
											<obj name="PropertyObject" class="RQSampleTargetProperty" version="4">
												<prop name="PropertyTypeName">Combined Sample and Target Type</prop>
												<prop name="Position">9</prop>
												<prop name="IsDefault">0</prop>
												<obj name="ChannelProp" class="ChannelProperty" version="1">
													<prop name="ChannelIdx">0</prop>
												</obj>
											</obj>
											<obj name="PropertyObject" class="QuantConcProperty" version="4">
												<prop name="PropertyTypeName">Concentration</prop>
												<prop name="Position">9</prop>
												<prop name="IsDefault">1</prop>
												<prop name="Concentration">0</prop>
												<obj name="ChannelProp" class="ChannelProperty" version="1">
													<prop name="ChannelIdx">0</prop>
												</obj>
												<prop name="ReadOnly">1</prop>
											</obj>
											<obj name="PropertyObject" class="QuantCpHighProp" version="4">
												<prop name="PropertyTypeName">Cp High</prop>
												<prop name="Position">9</prop>
												<prop name="IsDefault">1</prop>
												<prop name="CpRangeHigh">0</prop>
												<obj name="ChannelProp" class="ChannelProperty" version="1">
													<prop name="ChannelIdx">0</prop>
												</obj>
												<prop name="ReadOnly">0</prop>
											</obj>
											<obj name="PropertyObject" class="QuantCpLowProp" version="4">
												<prop name="PropertyTypeName">Cp Low</prop>
												<prop name="Position">9</prop>
												<prop name="IsDefault">1</prop>
												<prop name="CpRangeLow">0</prop>
												<obj name="ChannelProp" class="ChannelProperty" version="1">
													<prop name="ChannelIdx">0</prop>
												</obj>
												<prop name="ReadOnly">0</prop>
											</obj>
											<obj name="PropertyObject" class="RQEffProp" version="4">
												<prop name="PropertyTypeName">Efficiency</prop>
												<prop name="Position">9</prop>
												<prop name="IsDefault">1</prop>
												<prop name="Efficiency">2</prop>
												<obj name="ChannelProp" class="ChannelProperty" version="1">
													<prop name="ChannelIdx">0</prop>
												</obj>
											</obj>
											<obj name="PropertyObject" class="ChannelGenotype" version="4">
												<prop name="PropertyTypeName">Melt Geno Genotype</prop>
												<prop name="Position">9</prop>
												<prop name="IsDefault">1</prop>
												<prop name="ReadOnly">1</prop>
												<obj name="ChannelProp" class="ChannelProperty" version="1">
													<prop name="ChannelIdx">0</prop>
												</obj>
											</obj>
											<obj name="PropertyObject" class="GroupChannelTypeProp" version="4">
												<prop name="PropertyTypeName">Melt Geno Sample Type</prop>
												<prop name="Position">9</prop>
												<prop name="IsDefault">0</prop>
												<prop name="GroupSampleType">mstUnknown</prop>
												<obj name="ChannelProp" class="ChannelProperty" version="1">
													<prop name="ChannelIdx">0</prop>
												</obj>
											</obj>
											<obj name="PropertyObject" class="QuantSampleTypeProperty" version="4">
												<prop name="PropertyTypeName">Quantification Sample Type</prop>
												<prop name="Position">9</prop>
												<prop name="IsDefault">0</prop>
												<prop name="SampleType">qsPosCalibrator</prop>
												<obj name="ChannelProp" class="ChannelProperty" version="1">
													<prop name="ChannelIdx">0</prop>
												</obj>
											</obj>
											<obj name="PropertyObject" class="ChannelGenotype" version="4">
												<prop name="PropertyTypeName">Scanning Genotype</prop>
												<prop name="Position">9</prop>
												<prop name="IsDefault">1</prop>
												<prop name="ReadOnly">1</prop>
												<obj name="ChannelProp" class="ChannelProperty" version="1">
													<prop name="ChannelIdx">0</prop>
												</obj>
											</obj>
											<obj name="PropertyObject" class="GroupChannelTypeProp" version="4">
												<prop name="PropertyTypeName">Scanning Sample Type</prop>
												<prop name="Position">9</prop>
												<prop name="IsDefault">0</prop>
												<prop name="GroupSampleType">mstUnknown</prop>
												<obj name="ChannelProp" class="ChannelProperty" version="1">
													<prop name="ChannelIdx">0</prop>
												</obj>
											</obj>
											<obj name="PropertyObject" class="TargetName" version="4">
												<prop name="PropertyTypeName">Target Name</prop>
												<prop name="Position">9</prop>
												<prop name="IsDefault">0</prop>
												<prop name="name">C1Q</prop>
												<obj name="ChannelProp" class="ChannelProperty" version="1">
													<prop name="ChannelIdx">0</prop>
												</obj>
											</obj>
											<obj name="PropertyObject" class="RQTargetProperty" version="4">
												<prop name="PropertyTypeName">Target Type</prop>
												<prop name="Position">9</prop>
												<prop name="IsDefault">0</prop>
												<prop name="TargetType">dtTarget</prop>
												<obj name="ChannelProp" class="ChannelProperty" version="1">
													<prop name="ChannelIdx">0</prop>
												</obj>
											</obj>
										</list>
									</obj>
								</list>
							</obj>
						</obj>
						<prop name="ChannelPropertyCount">1</prop>
						<prop name="ContainerPosition">9</prop>
						<prop name="HasSampleProperties">1</prop>
						<obj name="SampleProperties" class="PropertyList" version="1">
							<list name="emlist" count="14">
								<obj name="PropertyObject" class="SamplePrefColor" version="4">
									<prop name="PropertyTypeName">Color</prop>
									<prop name="Position">9</prop>
									<prop name="IsDefault">0</prop>
									<prop name="Color">$004080FF</prop>
								</obj>
								<obj name="PropertyObject" class="DominantChannelProp" version="4">
									<prop name="PropertyTypeName">Dominant Channel</prop>
									<prop name="Position">9</prop>
									<prop name="IsDefault">0</prop>
									<prop name="DominantChannel">0</prop>
								</obj>
								<obj name="PropertyObject" class="Genotype" version="4">
									<prop name="PropertyTypeName">EndPt Genotype</prop>
									<prop name="Position">9</prop>
									<prop name="IsDefault">1</prop>
									<prop name="ReadOnly">1</prop>
								</obj>
								<obj name="PropertyObject" class="GroupingSample" version="4">
									<prop name="PropertyTypeName">EndPt Sample Type</prop>
									<prop name="Position">9</prop>
									<prop name="IsDefault">0</prop>
									<prop name="GroupSampleType">mstUnknown</prop>
								</obj>
								<obj name="PropertyObject" class="SamplePrefLineStyle" version="4">
									<prop name="PropertyTypeName">Line Style</prop>
									<prop name="Position">9</prop>
									<prop name="IsDefault">0</prop>
									<prop name="LineStyle">psSolid</prop>
								</obj>
								<obj name="PropertyObject" class="GenSampleEditNotes" version="4">
									<prop name="PropertyTypeName">Notes</prop>
									<prop name="Position">9</prop>
									<prop name="IsDefault">1</prop>
								</obj>
								<obj name="PropertyObject" class="SamplePrefPointStyle" version="4">
									<prop name="PropertyTypeName">Point Style</prop>
									<prop name="Position">9</prop>
									<prop name="IsDefault">0</prop>
									<prop name="PointStyle">psNothing</prop>
								</obj>
								<obj name="PropertyObject" class="GenSampleEditPosition" version="4">
									<prop name="PropertyTypeName">Position</prop>
									<prop name="Position">9</prop>
									<prop name="IsDefault">1</prop>
								</obj>
								<obj name="PropertyObject" class="GenSampleEditReplicate" version="4">
									<prop name="PropertyTypeName">Replicate of</prop>
									<prop name="Position">9</prop>
									<prop name="IsDefault">0</prop>
									<prop name="ReplicateOf">9</prop>
								</obj>
								<obj name="PropertyObject" class="HTCSampleID" version="4">
									<prop name="PropertyTypeName">Sample ID</prop>
									<prop name="Position">9</prop>
									<prop name="IsDefault">1</prop>
								</obj>
								<obj name="PropertyObject" class="GenSampleEditName" version="4">
									<prop name="PropertyTypeName">Sample Name</prop>
									<prop name="Position">9</prop>
									<prop name="IsDefault">0</prop>
									<prop name="name">24N</prop>
								</obj>
								<obj name="PropertyObject" class="HTCSamplePrepNotes" version="4">
									<prop name="PropertyTypeName">Sample Prep Notes</prop>
									<prop name="Position">9</prop>
									<prop name="IsDefault">1</prop>
								</obj>
								<obj name="PropertyObject" class="GenSampleEditSubset" version="4">
									<prop name="PropertyTypeName">Subsets</prop>
									<prop name="Position">9</prop>
									<prop name="IsDefault">1</prop>
								</obj>
								<obj name="PropertyObject" class="SamplePrefWidth" version="5">
									<prop name="PropertyTypeName">Width</prop>
									<prop name="Position">9</prop>
									<prop name="IsDefault">1</prop>
									<prop name="Width">1</prop>
								</obj>
							</list>
						</obj>
					</obj>
					<obj name="item" class="SamplePropInfo" version="1">
						<obj name="ChannelProperties" class="ChanPropList" version="2">
							<obj name="ChannelProperties" class="EMList" version="1">
								<list name="emlist" count="1">
									<obj name="item" class="PropertyList" version="1">
										<list name="emlist" count="12">
											<obj name="PropertyObject" class="RQSampleTargetProperty" version="4">
												<prop name="PropertyTypeName">Combined Sample and Target Type</prop>
												<prop name="Position">10</prop>
												<prop name="IsDefault">0</prop>
												<obj name="ChannelProp" class="ChannelProperty" version="1">
													<prop name="ChannelIdx">0</prop>
												</obj>
											</obj>
											<obj name="PropertyObject" class="QuantConcProperty" version="4">
												<prop name="PropertyTypeName">Concentration</prop>
												<prop name="Position">10</prop>
												<prop name="IsDefault">1</prop>
												<prop name="Concentration">0</prop>
												<obj name="ChannelProp" class="ChannelProperty" version="1">
													<prop name="ChannelIdx">0</prop>
												</obj>
												<prop name="ReadOnly">1</prop>
											</obj>
											<obj name="PropertyObject" class="QuantCpHighProp" version="4">
												<prop name="PropertyTypeName">Cp High</prop>
												<prop name="Position">10</prop>
												<prop name="IsDefault">1</prop>
												<prop name="CpRangeHigh">0</prop>
												<obj name="ChannelProp" class="ChannelProperty" version="1">
													<prop name="ChannelIdx">0</prop>
												</obj>
												<prop name="ReadOnly">0</prop>
											</obj>
											<obj name="PropertyObject" class="QuantCpLowProp" version="4">
												<prop name="PropertyTypeName">Cp Low</prop>
												<prop name="Position">10</prop>
												<prop name="IsDefault">1</prop>
												<prop name="CpRangeLow">0</prop>
												<obj name="ChannelProp" class="ChannelProperty" version="1">
													<prop name="ChannelIdx">0</prop>
												</obj>
												<prop name="ReadOnly">0</prop>
											</obj>
											<obj name="PropertyObject" class="RQEffProp" version="4">
												<prop name="PropertyTypeName">Efficiency</prop>
												<prop name="Position">10</prop>
												<prop name="IsDefault">1</prop>
												<prop name="Efficiency">2</prop>
												<obj name="ChannelProp" class="ChannelProperty" version="1">
													<prop name="ChannelIdx">0</prop>
												</obj>
											</obj>
											<obj name="PropertyObject" class="ChannelGenotype" version="4">
												<prop name="PropertyTypeName">Melt Geno Genotype</prop>
												<prop name="Position">10</prop>
												<prop name="IsDefault">1</prop>
												<prop name="ReadOnly">1</prop>
												<obj name="ChannelProp" class="ChannelProperty" version="1">
													<prop name="ChannelIdx">0</prop>
												</obj>
											</obj>
											<obj name="PropertyObject" class="GroupChannelTypeProp" version="4">
												<prop name="PropertyTypeName">Melt Geno Sample Type</prop>
												<prop name="Position">10</prop>
												<prop name="IsDefault">0</prop>
												<prop name="GroupSampleType">mstUnknown</prop>
												<obj name="ChannelProp" class="ChannelProperty" version="1">
													<prop name="ChannelIdx">0</prop>
												</obj>
											</obj>
											<obj name="PropertyObject" class="QuantSampleTypeProperty" version="4">
												<prop name="PropertyTypeName">Quantification Sample Type</prop>
												<prop name="Position">10</prop>
												<prop name="IsDefault">0</prop>
												<prop name="SampleType">qsPosCalibrator</prop>
												<obj name="ChannelProp" class="ChannelProperty" version="1">
													<prop name="ChannelIdx">0</prop>
												</obj>
											</obj>
											<obj name="PropertyObject" class="ChannelGenotype" version="4">
												<prop name="PropertyTypeName">Scanning Genotype</prop>
												<prop name="Position">10</prop>
												<prop name="IsDefault">1</prop>
												<prop name="ReadOnly">1</prop>
												<obj name="ChannelProp" class="ChannelProperty" version="1">
													<prop name="ChannelIdx">0</prop>
												</obj>
											</obj>
											<obj name="PropertyObject" class="GroupChannelTypeProp" version="4">
												<prop name="PropertyTypeName">Scanning Sample Type</prop>
												<prop name="Position">10</prop>
												<prop name="IsDefault">0</prop>
												<prop name="GroupSampleType">mstUnknown</prop>
												<obj name="ChannelProp" class="ChannelProperty" version="1">
													<prop name="ChannelIdx">0</prop>
												</obj>
											</obj>
											<obj name="PropertyObject" class="TargetName" version="4">
												<prop name="PropertyTypeName">Target Name</prop>
												<prop name="Position">10</prop>
												<prop name="IsDefault">0</prop>
												<prop name="name">C1Q</prop>
												<obj name="ChannelProp" class="ChannelProperty" version="1">
													<prop name="ChannelIdx">0</prop>
												</obj>
											</obj>
											<obj name="PropertyObject" class="RQTargetProperty" version="4">
												<prop name="PropertyTypeName">Target Type</prop>
												<prop name="Position">10</prop>
												<prop name="IsDefault">0</prop>
												<prop name="TargetType">dtTarget</prop>
												<obj name="ChannelProp" class="ChannelProperty" version="1">
													<prop name="ChannelIdx">0</prop>
												</obj>
											</obj>
										</list>
									</obj>
								</list>
							</obj>
						</obj>
						<prop name="ChannelPropertyCount">1</prop>
						<prop name="ContainerPosition">10</prop>
						<prop name="HasSampleProperties">1</prop>
						<obj name="SampleProperties" class="PropertyList" version="1">
							<list name="emlist" count="14">
								<obj name="PropertyObject" class="SamplePrefColor" version="4">
									<prop name="PropertyTypeName">Color</prop>
									<prop name="Position">10</prop>
									<prop name="IsDefault">0</prop>
									<prop name="Color">$00FD0299</prop>
								</obj>
								<obj name="PropertyObject" class="DominantChannelProp" version="4">
									<prop name="PropertyTypeName">Dominant Channel</prop>
									<prop name="Position">10</prop>
									<prop name="IsDefault">0</prop>
									<prop name="DominantChannel">0</prop>
								</obj>
								<obj name="PropertyObject" class="Genotype" version="4">
									<prop name="PropertyTypeName">EndPt Genotype</prop>
									<prop name="Position">10</prop>
									<prop name="IsDefault">1</prop>
									<prop name="ReadOnly">1</prop>
								</obj>
								<obj name="PropertyObject" class="GroupingSample" version="4">
									<prop name="PropertyTypeName">EndPt Sample Type</prop>
									<prop name="Position">10</prop>
									<prop name="IsDefault">0</prop>
									<prop name="GroupSampleType">mstUnknown</prop>
								</obj>
								<obj name="PropertyObject" class="SamplePrefLineStyle" version="4">
									<prop name="PropertyTypeName">Line Style</prop>
									<prop name="Position">10</prop>
									<prop name="IsDefault">0</prop>
									<prop name="LineStyle">psSolid</prop>
								</obj>
								<obj name="PropertyObject" class="GenSampleEditNotes" version="4">
									<prop name="PropertyTypeName">Notes</prop>
									<prop name="Position">10</prop>
									<prop name="IsDefault">1</prop>
								</obj>
								<obj name="PropertyObject" class="SamplePrefPointStyle" version="4">
									<prop name="PropertyTypeName">Point Style</prop>
									<prop name="Position">10</prop>
									<prop name="IsDefault">0</prop>
									<prop name="PointStyle">psNothing</prop>
								</obj>
								<obj name="PropertyObject" class="GenSampleEditPosition" version="4">
									<prop name="PropertyTypeName">Position</prop>
									<prop name="Position">10</prop>
									<prop name="IsDefault">1</prop>
								</obj>
								<obj name="PropertyObject" class="GenSampleEditReplicate" version="4">
									<prop name="PropertyTypeName">Replicate of</prop>
									<prop name="Position">10</prop>
									<prop name="IsDefault">0</prop>
									<prop name="ReplicateOf">9</prop>
								</obj>
								<obj name="PropertyObject" class="HTCSampleID" version="4">
									<prop name="PropertyTypeName">Sample ID</prop>
									<prop name="Position">10</prop>
									<prop name="IsDefault">1</prop>
								</obj>
								<obj name="PropertyObject" class="GenSampleEditName" version="4">
									<prop name="PropertyTypeName">Sample Name</prop>
									<prop name="Position">10</prop>
									<prop name="IsDefault">0</prop>
									<prop name="name">24N</prop>
								</obj>
								<obj name="PropertyObject" class="HTCSamplePrepNotes" version="4">
									<prop name="PropertyTypeName">Sample Prep Notes</prop>
									<prop name="Position">10</prop>
									<prop name="IsDefault">1</prop>
								</obj>
								<obj name="PropertyObject" class="GenSampleEditSubset" version="4">
									<prop name="PropertyTypeName">Subsets</prop>
									<prop name="Position">10</prop>
									<prop name="IsDefault">1</prop>
								</obj>
								<obj name="PropertyObject" class="SamplePrefWidth" version="5">
									<prop name="PropertyTypeName">Width</prop>
									<prop name="Position">10</prop>
									<prop name="IsDefault">1</prop>
									<prop name="Width">1</prop>
								</obj>
							</list>
						</obj>
					</obj>
					<obj name="item" class="SamplePropInfo" version="1">
						<obj name="ChannelProperties" class="ChanPropList" version="2">
							<obj name="ChannelProperties" class="EMList" version="1">
								<list name="emlist" count="1">
									<obj name="item" class="PropertyList" version="1">
										<list name="emlist" count="12">
											<obj name="PropertyObject" class="RQSampleTargetProperty" version="4">
												<prop name="PropertyTypeName">Combined Sample and Target Type</prop>
												<prop name="Position">11</prop>
												<prop name="IsDefault">0</prop>
												<obj name="ChannelProp" class="ChannelProperty" version="1">
													<prop name="ChannelIdx">0</prop>
												</obj>
											</obj>
											<obj name="PropertyObject" class="QuantConcProperty" version="4">
												<prop name="PropertyTypeName">Concentration</prop>
												<prop name="Position">11</prop>
												<prop name="IsDefault">1</prop>
												<prop name="Concentration">0</prop>
												<obj name="ChannelProp" class="ChannelProperty" version="1">
													<prop name="ChannelIdx">0</prop>
												</obj>
												<prop name="ReadOnly">1</prop>
											</obj>
											<obj name="PropertyObject" class="QuantCpHighProp" version="4">
												<prop name="PropertyTypeName">Cp High</prop>
												<prop name="Position">11</prop>
												<prop name="IsDefault">1</prop>
												<prop name="CpRangeHigh">0</prop>
												<obj name="ChannelProp" class="ChannelProperty" version="1">
													<prop name="ChannelIdx">0</prop>
												</obj>
												<prop name="ReadOnly">0</prop>
											</obj>
											<obj name="PropertyObject" class="QuantCpLowProp" version="4">
												<prop name="PropertyTypeName">Cp Low</prop>
												<prop name="Position">11</prop>
												<prop name="IsDefault">1</prop>
												<prop name="CpRangeLow">0</prop>
												<obj name="ChannelProp" class="ChannelProperty" version="1">
													<prop name="ChannelIdx">0</prop>
												</obj>
												<prop name="ReadOnly">0</prop>
											</obj>
											<obj name="PropertyObject" class="RQEffProp" version="4">
												<prop name="PropertyTypeName">Efficiency</prop>
												<prop name="Position">11</prop>
												<prop name="IsDefault">1</prop>
												<prop name="Efficiency">2</prop>
												<obj name="ChannelProp" class="ChannelProperty" version="1">
													<prop name="ChannelIdx">0</prop>
												</obj>
											</obj>
											<obj name="PropertyObject" class="ChannelGenotype" version="4">
												<prop name="PropertyTypeName">Melt Geno Genotype</prop>
												<prop name="Position">11</prop>
												<prop name="IsDefault">1</prop>
												<prop name="ReadOnly">1</prop>
												<obj name="ChannelProp" class="ChannelProperty" version="1">
													<prop name="ChannelIdx">0</prop>
												</obj>
											</obj>
											<obj name="PropertyObject" class="GroupChannelTypeProp" version="4">
												<prop name="PropertyTypeName">Melt Geno Sample Type</prop>
												<prop name="Position">11</prop>
												<prop name="IsDefault">0</prop>
												<prop name="GroupSampleType">mstUnknown</prop>
												<obj name="ChannelProp" class="ChannelProperty" version="1">
													<prop name="ChannelIdx">0</prop>
												</obj>
											</obj>
											<obj name="PropertyObject" class="QuantSampleTypeProperty" version="4">
												<prop name="PropertyTypeName">Quantification Sample Type</prop>
												<prop name="Position">11</prop>
												<prop name="IsDefault">0</prop>
												<prop name="SampleType">qsPosCalibrator</prop>
												<obj name="ChannelProp" class="ChannelProperty" version="1">
													<prop name="ChannelIdx">0</prop>
												</obj>
											</obj>
											<obj name="PropertyObject" class="ChannelGenotype" version="4">
												<prop name="PropertyTypeName">Scanning Genotype</prop>
												<prop name="Position">11</prop>
												<prop name="IsDefault">1</prop>
												<prop name="ReadOnly">1</prop>
												<obj name="ChannelProp" class="ChannelProperty" version="1">
													<prop name="ChannelIdx">0</prop>
												</obj>
											</obj>
											<obj name="PropertyObject" class="GroupChannelTypeProp" version="4">
												<prop name="PropertyTypeName">Scanning Sample Type</prop>
												<prop name="Position">11</prop>
												<prop name="IsDefault">0</prop>
												<prop name="GroupSampleType">mstUnknown</prop>
												<obj name="ChannelProp" class="ChannelProperty" version="1">
													<prop name="ChannelIdx">0</prop>
												</obj>
											</obj>
											<obj name="PropertyObject" class="TargetName" version="4">
												<prop name="PropertyTypeName">Target Name</prop>
												<prop name="Position">11</prop>
												<prop name="IsDefault">0</prop>
												<prop name="name">C1Q</prop>
												<obj name="ChannelProp" class="ChannelProperty" version="1">
													<prop name="ChannelIdx">0</prop>
												</obj>
											</obj>
											<obj name="PropertyObject" class="RQTargetProperty" version="4">
												<prop name="PropertyTypeName">Target Type</prop>
												<prop name="Position">11</prop>
												<prop name="IsDefault">0</prop>
												<prop name="TargetType">dtTarget</prop>
												<obj name="ChannelProp" class="ChannelProperty" version="1">
													<prop name="ChannelIdx">0</prop>
												</obj>
											</obj>
										</list>
									</obj>
								</list>
							</obj>
						</obj>
						<prop name="ChannelPropertyCount">1</prop>
						<prop name="ContainerPosition">11</prop>
						<prop name="HasSampleProperties">1</prop>
						<obj name="SampleProperties" class="PropertyList" version="1">
							<list name="emlist" count="14">
								<obj name="PropertyObject" class="SamplePrefColor" version="4">
									<prop name="PropertyTypeName">Color</prop>
									<prop name="Position">11</prop>
									<prop name="IsDefault">0</prop>
									<prop name="Color">$0026C4B8</prop>
								</obj>
								<obj name="PropertyObject" class="DominantChannelProp" version="4">
									<prop name="PropertyTypeName">Dominant Channel</prop>
									<prop name="Position">11</prop>
									<prop name="IsDefault">0</prop>
									<prop name="DominantChannel">0</prop>
								</obj>
								<obj name="PropertyObject" class="Genotype" version="4">
									<prop name="PropertyTypeName">EndPt Genotype</prop>
									<prop name="Position">11</prop>
									<prop name="IsDefault">1</prop>
									<prop name="ReadOnly">1</prop>
								</obj>
								<obj name="PropertyObject" class="GroupingSample" version="4">
									<prop name="PropertyTypeName">EndPt Sample Type</prop>
									<prop name="Position">11</prop>
									<prop name="IsDefault">0</prop>
									<prop name="GroupSampleType">mstUnknown</prop>
								</obj>
								<obj name="PropertyObject" class="SamplePrefLineStyle" version="4">
									<prop name="PropertyTypeName">Line Style</prop>
									<prop name="Position">11</prop>
									<prop name="IsDefault">0</prop>
									<prop name="LineStyle">psSolid</prop>
								</obj>
								<obj name="PropertyObject" class="GenSampleEditNotes" version="4">
									<prop name="PropertyTypeName">Notes</prop>
									<prop name="Position">11</prop>
									<prop name="IsDefault">1</prop>
								</obj>
								<obj name="PropertyObject" class="SamplePrefPointStyle" version="4">
									<prop name="PropertyTypeName">Point Style</prop>
									<prop name="Position">11</prop>
									<prop name="IsDefault">0</prop>
									<prop name="PointStyle">psNothing</prop>
								</obj>
								<obj name="PropertyObject" class="GenSampleEditPosition" version="4">
									<prop name="PropertyTypeName">Position</prop>
									<prop name="Position">11</prop>
									<prop name="IsDefault">1</prop>
								</obj>
								<obj name="PropertyObject" class="GenSampleEditReplicate" version="4">
									<prop name="PropertyTypeName">Replicate of</prop>
									<prop name="Position">11</prop>
									<prop name="IsDefault">0</prop>
									<prop name="ReplicateOf">9</prop>
								</obj>
								<obj name="PropertyObject" class="HTCSampleID" version="4">
									<prop name="PropertyTypeName">Sample ID</prop>
									<prop name="Position">11</prop>
									<prop name="IsDefault">1</prop>
								</obj>
								<obj name="PropertyObject" class="GenSampleEditName" version="4">
									<prop name="PropertyTypeName">Sample Name</prop>
									<prop name="Position">11</prop>
									<prop name="IsDefault">0</prop>
									<prop name="name">24N</prop>
								</obj>
								<obj name="PropertyObject" class="HTCSamplePrepNotes" version="4">
									<prop name="PropertyTypeName">Sample Prep Notes</prop>
									<prop name="Position">11</prop>
									<prop name="IsDefault">1</prop>
								</obj>
								<obj name="PropertyObject" class="GenSampleEditSubset" version="4">
									<prop name="PropertyTypeName">Subsets</prop>
									<prop name="Position">11</prop>
									<prop name="IsDefault">1</prop>
								</obj>
								<obj name="PropertyObject" class="SamplePrefWidth" version="5">
									<prop name="PropertyTypeName">Width</prop>
									<prop name="Position">11</prop>
									<prop name="IsDefault">1</prop>
									<prop name="Width">1</prop>
								</obj>
							</list>
						</obj>
					</obj>
					<obj name="item" class="SamplePropInfo" version="1">
						<obj name="ChannelProperties" class="ChanPropList" version="2">
							<obj name="ChannelProperties" class="EMList" version="1">
								<list name="emlist" count="1">
									<obj name="item" class="PropertyList" version="1">
										<list name="emlist" count="12">
											<obj name="PropertyObject" class="RQSampleTargetProperty" version="4">
												<prop name="PropertyTypeName">Combined Sample and Target Type</prop>
												<prop name="Position">12</prop>
												<prop name="IsDefault">0</prop>
												<obj name="ChannelProp" class="ChannelProperty" version="1">
													<prop name="ChannelIdx">0</prop>
												</obj>
											</obj>
											<obj name="PropertyObject" class="QuantConcProperty" version="4">
												<prop name="PropertyTypeName">Concentration</prop>
												<prop name="Position">12</prop>
												<prop name="IsDefault">1</prop>
												<prop name="Concentration">0</prop>
												<obj name="ChannelProp" class="ChannelProperty" version="1">
													<prop name="ChannelIdx">0</prop>
												</obj>
												<prop name="ReadOnly">1</prop>
											</obj>
											<obj name="PropertyObject" class="QuantCpHighProp" version="4">
												<prop name="PropertyTypeName">Cp High</prop>
												<prop name="Position">12</prop>
												<prop name="IsDefault">1</prop>
												<prop name="CpRangeHigh">0</prop>
												<obj name="ChannelProp" class="ChannelProperty" version="1">
													<prop name="ChannelIdx">0</prop>
												</obj>
												<prop name="ReadOnly">1</prop>
											</obj>
											<obj name="PropertyObject" class="QuantCpLowProp" version="4">
												<prop name="PropertyTypeName">Cp Low</prop>
												<prop name="Position">12</prop>
												<prop name="IsDefault">1</prop>
												<prop name="CpRangeLow">0</prop>
												<obj name="ChannelProp" class="ChannelProperty" version="1">
													<prop name="ChannelIdx">0</prop>
												</obj>
												<prop name="ReadOnly">1</prop>
											</obj>
											<obj name="PropertyObject" class="RQEffProp" version="4">
												<prop name="PropertyTypeName">Efficiency</prop>
												<prop name="Position">12</prop>
												<prop name="IsDefault">1</prop>
												<prop name="Efficiency">2</prop>
												<obj name="ChannelProp" class="ChannelProperty" version="1">
													<prop name="ChannelIdx">0</prop>
												</obj>
											</obj>
											<obj name="PropertyObject" class="ChannelGenotype" version="4">
												<prop name="PropertyTypeName">Melt Geno Genotype</prop>
												<prop name="Position">12</prop>
												<prop name="IsDefault">1</prop>
												<prop name="ReadOnly">1</prop>
												<obj name="ChannelProp" class="ChannelProperty" version="1">
													<prop name="ChannelIdx">0</prop>
												</obj>
											</obj>
											<obj name="PropertyObject" class="GroupChannelTypeProp" version="4">
												<prop name="PropertyTypeName">Melt Geno Sample Type</prop>
												<prop name="Position">12</prop>
												<prop name="IsDefault">0</prop>
												<prop name="GroupSampleType">mstUnknown</prop>
												<obj name="ChannelProp" class="ChannelProperty" version="1">
													<prop name="ChannelIdx">0</prop>
												</obj>
											</obj>
											<obj name="PropertyObject" class="QuantSampleTypeProperty" version="4">
												<prop name="PropertyTypeName">Quantification Sample Type</prop>
												<prop name="Position">12</prop>
												<prop name="IsDefault">0</prop>
												<prop name="SampleType">qsUnknown</prop>
												<obj name="ChannelProp" class="ChannelProperty" version="1">
													<prop name="ChannelIdx">0</prop>
												</obj>
											</obj>
											<obj name="PropertyObject" class="ChannelGenotype" version="4">
												<prop name="PropertyTypeName">Scanning Genotype</prop>
												<prop name="Position">12</prop>
												<prop name="IsDefault">1</prop>
												<prop name="ReadOnly">1</prop>
												<obj name="ChannelProp" class="ChannelProperty" version="1">
													<prop name="ChannelIdx">0</prop>
												</obj>
											</obj>
											<obj name="PropertyObject" class="GroupChannelTypeProp" version="4">
												<prop name="PropertyTypeName">Scanning Sample Type</prop>
												<prop name="Position">12</prop>
												<prop name="IsDefault">0</prop>
												<prop name="GroupSampleType">mstUnknown</prop>
												<obj name="ChannelProp" class="ChannelProperty" version="1">
													<prop name="ChannelIdx">0</prop>
												</obj>
											</obj>
											<obj name="PropertyObject" class="TargetName" version="4">
												<prop name="PropertyTypeName">Target Name</prop>
												<prop name="Position">12</prop>
												<prop name="IsDefault">0</prop>
												<prop name="name">ACT</prop>
												<obj name="ChannelProp" class="ChannelProperty" version="1">
													<prop name="ChannelIdx">0</prop>
												</obj>
											</obj>
											<obj name="PropertyObject" class="RQTargetProperty" version="4">
												<prop name="PropertyTypeName">Target Type</prop>
												<prop name="Position">12</prop>
												<prop name="IsDefault">0</prop>
												<prop name="TargetType">dtReference</prop>
												<obj name="ChannelProp" class="ChannelProperty" version="1">
													<prop name="ChannelIdx">0</prop>
												</obj>
											</obj>
										</list>
									</obj>
								</list>
							</obj>
						</obj>
						<prop name="ChannelPropertyCount">1</prop>
						<prop name="ContainerPosition">12</prop>
						<prop name="HasSampleProperties">1</prop>
						<obj name="SampleProperties" class="PropertyList" version="1">
							<list name="emlist" count="14">
								<obj name="PropertyObject" class="SamplePrefColor" version="4">
									<prop name="PropertyTypeName">Color</prop>
									<prop name="Position">12</prop>
									<prop name="IsDefault">0</prop>
									<prop name="Color">$00FF8000</prop>
								</obj>
								<obj name="PropertyObject" class="DominantChannelProp" version="4">
									<prop name="PropertyTypeName">Dominant Channel</prop>
									<prop name="Position">12</prop>
									<prop name="IsDefault">0</prop>
									<prop name="DominantChannel">0</prop>
								</obj>
								<obj name="PropertyObject" class="Genotype" version="4">
									<prop name="PropertyTypeName">EndPt Genotype</prop>
									<prop name="Position">12</prop>
									<prop name="IsDefault">1</prop>
									<prop name="ReadOnly">1</prop>
								</obj>
								<obj name="PropertyObject" class="GroupingSample" version="4">
									<prop name="PropertyTypeName">EndPt Sample Type</prop>
									<prop name="Position">12</prop>
									<prop name="IsDefault">0</prop>
									<prop name="GroupSampleType">mstUnknown</prop>
								</obj>
								<obj name="PropertyObject" class="SamplePrefLineStyle" version="4">
									<prop name="PropertyTypeName">Line Style</prop>
									<prop name="Position">12</prop>
									<prop name="IsDefault">0</prop>
									<prop name="LineStyle">psSolid</prop>
								</obj>
								<obj name="PropertyObject" class="GenSampleEditNotes" version="4">
									<prop name="PropertyTypeName">Notes</prop>
									<prop name="Position">12</prop>
									<prop name="IsDefault">1</prop>
								</obj>
								<obj name="PropertyObject" class="SamplePrefPointStyle" version="4">
									<prop name="PropertyTypeName">Point Style</prop>
									<prop name="Position">12</prop>
									<prop name="IsDefault">0</prop>
									<prop name="PointStyle">psNothing</prop>
								</obj>
								<obj name="PropertyObject" class="GenSampleEditPosition" version="4">
									<prop name="PropertyTypeName">Position</prop>
									<prop name="Position">12</prop>
									<prop name="IsDefault">1</prop>
								</obj>
								<obj name="PropertyObject" class="GenSampleEditReplicate" version="4">
									<prop name="PropertyTypeName">Replicate of</prop>
									<prop name="Position">12</prop>
									<prop name="IsDefault">0</prop>
									<prop name="ReplicateOf">12</prop>
								</obj>
								<obj name="PropertyObject" class="HTCSampleID" version="4">
									<prop name="PropertyTypeName">Sample ID</prop>
									<prop name="Position">12</prop>
									<prop name="IsDefault">1</prop>
								</obj>
								<obj name="PropertyObject" class="GenSampleEditName" version="4">
									<prop name="PropertyTypeName">Sample Name</prop>
									<prop name="Position">12</prop>
									<prop name="IsDefault">0</prop>
									<prop name="name">786</prop>
								</obj>
								<obj name="PropertyObject" class="HTCSamplePrepNotes" version="4">
									<prop name="PropertyTypeName">Sample Prep Notes</prop>
									<prop name="Position">12</prop>
									<prop name="IsDefault">1</prop>
								</obj>
								<obj name="PropertyObject" class="GenSampleEditSubset" version="4">
									<prop name="PropertyTypeName">Subsets</prop>
									<prop name="Position">12</prop>
									<prop name="IsDefault">1</prop>
								</obj>
								<obj name="PropertyObject" class="SamplePrefWidth" version="5">
									<prop name="PropertyTypeName">Width</prop>
									<prop name="Position">12</prop>
									<prop name="IsDefault">1</prop>
									<prop name="Width">1</prop>
								</obj>
							</list>
						</obj>
					</obj>
					<obj name="item" class="SamplePropInfo" version="1">
						<obj name="ChannelProperties" class="ChanPropList" version="2">
							<obj name="ChannelProperties" class="EMList" version="1">
								<list name="emlist" count="1">
									<obj name="item" class="PropertyList" version="1">
										<list name="emlist" count="12">
											<obj name="PropertyObject" class="RQSampleTargetProperty" version="4">
												<prop name="PropertyTypeName">Combined Sample and Target Type</prop>
												<prop name="Position">13</prop>
												<prop name="IsDefault">0</prop>
												<obj name="ChannelProp" class="ChannelProperty" version="1">
													<prop name="ChannelIdx">0</prop>
												</obj>
											</obj>
											<obj name="PropertyObject" class="QuantConcProperty" version="4">
												<prop name="PropertyTypeName">Concentration</prop>
												<prop name="Position">13</prop>
												<prop name="IsDefault">1</prop>
												<prop name="Concentration">0</prop>
												<obj name="ChannelProp" class="ChannelProperty" version="1">
													<prop name="ChannelIdx">0</prop>
												</obj>
												<prop name="ReadOnly">1</prop>
											</obj>
											<obj name="PropertyObject" class="QuantCpHighProp" version="4">
												<prop name="PropertyTypeName">Cp High</prop>
												<prop name="Position">13</prop>
												<prop name="IsDefault">1</prop>
												<prop name="CpRangeHigh">0</prop>
												<obj name="ChannelProp" class="ChannelProperty" version="1">
													<prop name="ChannelIdx">0</prop>
												</obj>
												<prop name="ReadOnly">1</prop>
											</obj>
											<obj name="PropertyObject" class="QuantCpLowProp" version="4">
												<prop name="PropertyTypeName">Cp Low</prop>
												<prop name="Position">13</prop>
												<prop name="IsDefault">1</prop>
												<prop name="CpRangeLow">0</prop>
												<obj name="ChannelProp" class="ChannelProperty" version="1">
													<prop name="ChannelIdx">0</prop>
												</obj>
												<prop name="ReadOnly">1</prop>
											</obj>
											<obj name="PropertyObject" class="RQEffProp" version="4">
												<prop name="PropertyTypeName">Efficiency</prop>
												<prop name="Position">13</prop>
												<prop name="IsDefault">1</prop>
												<prop name="Efficiency">2</prop>
												<obj name="ChannelProp" class="ChannelProperty" version="1">
													<prop name="ChannelIdx">0</prop>
												</obj>
											</obj>
											<obj name="PropertyObject" class="ChannelGenotype" version="4">
												<prop name="PropertyTypeName">Melt Geno Genotype</prop>
												<prop name="Position">13</prop>
												<prop name="IsDefault">1</prop>
												<prop name="ReadOnly">1</prop>
												<obj name="ChannelProp" class="ChannelProperty" version="1">
													<prop name="ChannelIdx">0</prop>
												</obj>
											</obj>
											<obj name="PropertyObject" class="GroupChannelTypeProp" version="4">
												<prop name="PropertyTypeName">Melt Geno Sample Type</prop>
												<prop name="Position">13</prop>
												<prop name="IsDefault">0</prop>
												<prop name="GroupSampleType">mstUnknown</prop>
												<obj name="ChannelProp" class="ChannelProperty" version="1">
													<prop name="ChannelIdx">0</prop>
												</obj>
											</obj>
											<obj name="PropertyObject" class="QuantSampleTypeProperty" version="4">
												<prop name="PropertyTypeName">Quantification Sample Type</prop>
												<prop name="Position">13</prop>
												<prop name="IsDefault">0</prop>
												<prop name="SampleType">qsUnknown</prop>
												<obj name="ChannelProp" class="ChannelProperty" version="1">
													<prop name="ChannelIdx">0</prop>
												</obj>
											</obj>
											<obj name="PropertyObject" class="ChannelGenotype" version="4">
												<prop name="PropertyTypeName">Scanning Genotype</prop>
												<prop name="Position">13</prop>
												<prop name="IsDefault">1</prop>
												<prop name="ReadOnly">1</prop>
												<obj name="ChannelProp" class="ChannelProperty" version="1">
													<prop name="ChannelIdx">0</prop>
												</obj>
											</obj>
											<obj name="PropertyObject" class="GroupChannelTypeProp" version="4">
												<prop name="PropertyTypeName">Scanning Sample Type</prop>
												<prop name="Position">13</prop>
												<prop name="IsDefault">0</prop>
												<prop name="GroupSampleType">mstUnknown</prop>
												<obj name="ChannelProp" class="ChannelProperty" version="1">
													<prop name="ChannelIdx">0</prop>
												</obj>
											</obj>
											<obj name="PropertyObject" class="TargetName" version="4">
												<prop name="PropertyTypeName">Target Name</prop>
												<prop name="Position">13</prop>
												<prop name="IsDefault">0</prop>
												<prop name="name">ACT</prop>
												<obj name="ChannelProp" class="ChannelProperty" version="1">
													<prop name="ChannelIdx">0</prop>
												</obj>
											</obj>
											<obj name="PropertyObject" class="RQTargetProperty" version="4">
												<prop name="PropertyTypeName">Target Type</prop>
												<prop name="Position">13</prop>
												<prop name="IsDefault">0</prop>
												<prop name="TargetType">dtReference</prop>
												<obj name="ChannelProp" class="ChannelProperty" version="1">
													<prop name="ChannelIdx">0</prop>
												</obj>
											</obj>
										</list>
									</obj>
								</list>
							</obj>
						</obj>
						<prop name="ChannelPropertyCount">1</prop>
						<prop name="ContainerPosition">13</prop>
						<prop name="HasSampleProperties">1</prop>
						<obj name="SampleProperties" class="PropertyList" version="1">
							<list name="emlist" count="14">
								<obj name="PropertyObject" class="SamplePrefColor" version="4">
									<prop name="PropertyTypeName">Color</prop>
									<prop name="Position">13</prop>
									<prop name="IsDefault">0</prop>
									<prop name="Color">clRed</prop>
								</obj>
								<obj name="PropertyObject" class="DominantChannelProp" version="4">
									<prop name="PropertyTypeName">Dominant Channel</prop>
									<prop name="Position">13</prop>
									<prop name="IsDefault">0</prop>
									<prop name="DominantChannel">0</prop>
								</obj>
								<obj name="PropertyObject" class="Genotype" version="4">
									<prop name="PropertyTypeName">EndPt Genotype</prop>
									<prop name="Position">13</prop>
									<prop name="IsDefault">1</prop>
									<prop name="ReadOnly">1</prop>
								</obj>
								<obj name="PropertyObject" class="GroupingSample" version="4">
									<prop name="PropertyTypeName">EndPt Sample Type</prop>
									<prop name="Position">13</prop>
									<prop name="IsDefault">0</prop>
									<prop name="GroupSampleType">mstUnknown</prop>
								</obj>
								<obj name="PropertyObject" class="SamplePrefLineStyle" version="4">
									<prop name="PropertyTypeName">Line Style</prop>
									<prop name="Position">13</prop>
									<prop name="IsDefault">0</prop>
									<prop name="LineStyle">psSolid</prop>
								</obj>
								<obj name="PropertyObject" class="GenSampleEditNotes" version="4">
									<prop name="PropertyTypeName">Notes</prop>
									<prop name="Position">13</prop>
									<prop name="IsDefault">1</prop>
								</obj>
								<obj name="PropertyObject" class="SamplePrefPointStyle" version="4">
									<prop name="PropertyTypeName">Point Style</prop>
									<prop name="Position">13</prop>
									<prop name="IsDefault">0</prop>
									<prop name="PointStyle">psNothing</prop>
								</obj>
								<obj name="PropertyObject" class="GenSampleEditPosition" version="4">
									<prop name="PropertyTypeName">Position</prop>
									<prop name="Position">13</prop>
									<prop name="IsDefault">1</prop>
								</obj>
								<obj name="PropertyObject" class="GenSampleEditReplicate" version="4">
									<prop name="PropertyTypeName">Replicate of</prop>
									<prop name="Position">13</prop>
									<prop name="IsDefault">0</prop>
									<prop name="ReplicateOf">12</prop>
								</obj>
								<obj name="PropertyObject" class="HTCSampleID" version="4">
									<prop name="PropertyTypeName">Sample ID</prop>
									<prop name="Position">13</prop>
									<prop name="IsDefault">1</prop>
								</obj>
								<obj name="PropertyObject" class="GenSampleEditName" version="4">
									<prop name="PropertyTypeName">Sample Name</prop>
									<prop name="Position">13</prop>
									<prop name="IsDefault">0</prop>
									<prop name="name">786</prop>
								</obj>
								<obj name="PropertyObject" class="HTCSamplePrepNotes" version="4">
									<prop name="PropertyTypeName">Sample Prep Notes</prop>
									<prop name="Position">13</prop>
									<prop name="IsDefault">1</prop>
								</obj>
								<obj name="PropertyObject" class="GenSampleEditSubset" version="4">
									<prop name="PropertyTypeName">Subsets</prop>
									<prop name="Position">13</prop>
									<prop name="IsDefault">1</prop>
								</obj>
								<obj name="PropertyObject" class="SamplePrefWidth" version="5">
									<prop name="PropertyTypeName">Width</prop>
									<prop name="Position">13</prop>
									<prop name="IsDefault">1</prop>
									<prop name="Width">1</prop>
								</obj>
							</list>
						</obj>
					</obj>
					<obj name="item" class="SamplePropInfo" version="1">
						<obj name="ChannelProperties" class="ChanPropList" version="2">
							<obj name="ChannelProperties" class="EMList" version="1">
								<list name="emlist" count="1">
									<obj name="item" class="PropertyList" version="1">
										<list name="emlist" count="12">
											<obj name="PropertyObject" class="RQSampleTargetProperty" version="4">
												<prop name="PropertyTypeName">Combined Sample and Target Type</prop>
												<prop name="Position">14</prop>
												<prop name="IsDefault">0</prop>
												<obj name="ChannelProp" class="ChannelProperty" version="1">
													<prop name="ChannelIdx">0</prop>
												</obj>
											</obj>
											<obj name="PropertyObject" class="QuantConcProperty" version="4">
												<prop name="PropertyTypeName">Concentration</prop>
												<prop name="Position">14</prop>
												<prop name="IsDefault">1</prop>
												<prop name="Concentration">0</prop>
												<obj name="ChannelProp" class="ChannelProperty" version="1">
													<prop name="ChannelIdx">0</prop>
												</obj>
												<prop name="ReadOnly">1</prop>
											</obj>
											<obj name="PropertyObject" class="QuantCpHighProp" version="4">
												<prop name="PropertyTypeName">Cp High</prop>
												<prop name="Position">14</prop>
												<prop name="IsDefault">1</prop>
												<prop name="CpRangeHigh">0</prop>
												<obj name="ChannelProp" class="ChannelProperty" version="1">
													<prop name="ChannelIdx">0</prop>
												</obj>
												<prop name="ReadOnly">1</prop>
											</obj>
											<obj name="PropertyObject" class="QuantCpLowProp" version="4">
												<prop name="PropertyTypeName">Cp Low</prop>
												<prop name="Position">14</prop>
												<prop name="IsDefault">1</prop>
												<prop name="CpRangeLow">0</prop>
												<obj name="ChannelProp" class="ChannelProperty" version="1">
													<prop name="ChannelIdx">0</prop>
												</obj>
												<prop name="ReadOnly">1</prop>
											</obj>
											<obj name="PropertyObject" class="RQEffProp" version="4">
												<prop name="PropertyTypeName">Efficiency</prop>
												<prop name="Position">14</prop>
												<prop name="IsDefault">1</prop>
												<prop name="Efficiency">2</prop>
												<obj name="ChannelProp" class="ChannelProperty" version="1">
													<prop name="ChannelIdx">0</prop>
												</obj>
											</obj>
											<obj name="PropertyObject" class="ChannelGenotype" version="4">
												<prop name="PropertyTypeName">Melt Geno Genotype</prop>
												<prop name="Position">14</prop>
												<prop name="IsDefault">1</prop>
												<prop name="ReadOnly">1</prop>
												<obj name="ChannelProp" class="ChannelProperty" version="1">
													<prop name="ChannelIdx">0</prop>
												</obj>
											</obj>
											<obj name="PropertyObject" class="GroupChannelTypeProp" version="4">
												<prop name="PropertyTypeName">Melt Geno Sample Type</prop>
												<prop name="Position">14</prop>
												<prop name="IsDefault">0</prop>
												<prop name="GroupSampleType">mstUnknown</prop>
												<obj name="ChannelProp" class="ChannelProperty" version="1">
													<prop name="ChannelIdx">0</prop>
												</obj>
											</obj>
											<obj name="PropertyObject" class="QuantSampleTypeProperty" version="4">
												<prop name="PropertyTypeName">Quantification Sample Type</prop>
												<prop name="Position">14</prop>
												<prop name="IsDefault">0</prop>
												<prop name="SampleType">qsUnknown</prop>
												<obj name="ChannelProp" class="ChannelProperty" version="1">
													<prop name="ChannelIdx">0</prop>
												</obj>
											</obj>
											<obj name="PropertyObject" class="ChannelGenotype" version="4">
												<prop name="PropertyTypeName">Scanning Genotype</prop>
												<prop name="Position">14</prop>
												<prop name="IsDefault">1</prop>
												<prop name="ReadOnly">1</prop>
												<obj name="ChannelProp" class="ChannelProperty" version="1">
													<prop name="ChannelIdx">0</prop>
												</obj>
											</obj>
											<obj name="PropertyObject" class="GroupChannelTypeProp" version="4">
												<prop name="PropertyTypeName">Scanning Sample Type</prop>
												<prop name="Position">14</prop>
												<prop name="IsDefault">0</prop>
												<prop name="GroupSampleType">mstUnknown</prop>
												<obj name="ChannelProp" class="ChannelProperty" version="1">
													<prop name="ChannelIdx">0</prop>
												</obj>
											</obj>
											<obj name="PropertyObject" class="TargetName" version="4">
												<prop name="PropertyTypeName">Target Name</prop>
												<prop name="Position">14</prop>
												<prop name="IsDefault">0</prop>
												<prop name="name">ACT</prop>
												<obj name="ChannelProp" class="ChannelProperty" version="1">
													<prop name="ChannelIdx">0</prop>
												</obj>
											</obj>
											<obj name="PropertyObject" class="RQTargetProperty" version="4">
												<prop name="PropertyTypeName">Target Type</prop>
												<prop name="Position">14</prop>
												<prop name="IsDefault">0</prop>
												<prop name="TargetType">dtReference</prop>
												<obj name="ChannelProp" class="ChannelProperty" version="1">
													<prop name="ChannelIdx">0</prop>
												</obj>
											</obj>
										</list>
									</obj>
								</list>
							</obj>
						</obj>
						<prop name="ChannelPropertyCount">1</prop>
						<prop name="ContainerPosition">14</prop>
						<prop name="HasSampleProperties">1</prop>
						<obj name="SampleProperties" class="PropertyList" version="1">
							<list name="emlist" count="14">
								<obj name="PropertyObject" class="SamplePrefColor" version="4">
									<prop name="PropertyTypeName">Color</prop>
									<prop name="Position">14</prop>
									<prop name="IsDefault">0</prop>
									<prop name="Color">$0030D700</prop>
								</obj>
								<obj name="PropertyObject" class="DominantChannelProp" version="4">
									<prop name="PropertyTypeName">Dominant Channel</prop>
									<prop name="Position">14</prop>
									<prop name="IsDefault">0</prop>
									<prop name="DominantChannel">0</prop>
								</obj>
								<obj name="PropertyObject" class="Genotype" version="4">
									<prop name="PropertyTypeName">EndPt Genotype</prop>
									<prop name="Position">14</prop>
									<prop name="IsDefault">1</prop>
									<prop name="ReadOnly">1</prop>
								</obj>
								<obj name="PropertyObject" class="GroupingSample" version="4">
									<prop name="PropertyTypeName">EndPt Sample Type</prop>
									<prop name="Position">14</prop>
									<prop name="IsDefault">0</prop>
									<prop name="GroupSampleType">mstUnknown</prop>
								</obj>
								<obj name="PropertyObject" class="SamplePrefLineStyle" version="4">
									<prop name="PropertyTypeName">Line Style</prop>
									<prop name="Position">14</prop>
									<prop name="IsDefault">0</prop>
									<prop name="LineStyle">psSolid</prop>
								</obj>
								<obj name="PropertyObject" class="GenSampleEditNotes" version="4">
									<prop name="PropertyTypeName">Notes</prop>
									<prop name="Position">14</prop>
									<prop name="IsDefault">1</prop>
								</obj>
								<obj name="PropertyObject" class="SamplePrefPointStyle" version="4">
									<prop name="PropertyTypeName">Point Style</prop>
									<prop name="Position">14</prop>
									<prop name="IsDefault">0</prop>
									<prop name="PointStyle">psNothing</prop>
								</obj>
								<obj name="PropertyObject" class="GenSampleEditPosition" version="4">
									<prop name="PropertyTypeName">Position</prop>
									<prop name="Position">14</prop>
									<prop name="IsDefault">1</prop>
								</obj>
								<obj name="PropertyObject" class="GenSampleEditReplicate" version="4">
									<prop name="PropertyTypeName">Replicate of</prop>
									<prop name="Position">14</prop>
									<prop name="IsDefault">0</prop>
									<prop name="ReplicateOf">12</prop>
								</obj>
								<obj name="PropertyObject" class="HTCSampleID" version="4">
									<prop name="PropertyTypeName">Sample ID</prop>
									<prop name="Position">14</prop>
									<prop name="IsDefault">1</prop>
								</obj>
								<obj name="PropertyObject" class="GenSampleEditName" version="4">
									<prop name="PropertyTypeName">Sample Name</prop>
									<prop name="Position">14</prop>
									<prop name="IsDefault">0</prop>
									<prop name="name">786</prop>
								</obj>
								<obj name="PropertyObject" class="HTCSamplePrepNotes" version="4">
									<prop name="PropertyTypeName">Sample Prep Notes</prop>
									<prop name="Position">14</prop>
									<prop name="IsDefault">1</prop>
								</obj>
								<obj name="PropertyObject" class="GenSampleEditSubset" version="4">
									<prop name="PropertyTypeName">Subsets</prop>
									<prop name="Position">14</prop>
									<prop name="IsDefault">1</prop>
								</obj>
								<obj name="PropertyObject" class="SamplePrefWidth" version="5">
									<prop name="PropertyTypeName">Width</prop>
									<prop name="Position">14</prop>
									<prop name="IsDefault">1</prop>
									<prop name="Width">1</prop>
								</obj>
							</list>
						</obj>
					</obj>
					<obj name="item" class="SamplePropInfo" version="1">
						<obj name="ChannelProperties" class="ChanPropList" version="2">
							<obj name="ChannelProperties" class="EMList" version="1">
								<list name="emlist" count="1">
									<obj name="item" class="PropertyList" version="1">
										<list name="emlist" count="12">
											<obj name="PropertyObject" class="RQSampleTargetProperty" version="4">
												<prop name="PropertyTypeName">Combined Sample and Target Type</prop>
												<prop name="Position">15</prop>
												<prop name="IsDefault">0</prop>
												<obj name="ChannelProp" class="ChannelProperty" version="1">
													<prop name="ChannelIdx">0</prop>
												</obj>
											</obj>
											<obj name="PropertyObject" class="QuantConcProperty" version="4">
												<prop name="PropertyTypeName">Concentration</prop>
												<prop name="Position">15</prop>
												<prop name="IsDefault">1</prop>
												<prop name="Concentration">0</prop>
												<obj name="ChannelProp" class="ChannelProperty" version="1">
													<prop name="ChannelIdx">0</prop>
												</obj>
												<prop name="ReadOnly">1</prop>
											</obj>
											<obj name="PropertyObject" class="QuantCpHighProp" version="4">
												<prop name="PropertyTypeName">Cp High</prop>
												<prop name="Position">15</prop>
												<prop name="IsDefault">1</prop>
												<prop name="CpRangeHigh">0</prop>
												<obj name="ChannelProp" class="ChannelProperty" version="1">
													<prop name="ChannelIdx">0</prop>
												</obj>
												<prop name="ReadOnly">1</prop>
											</obj>
											<obj name="PropertyObject" class="QuantCpLowProp" version="4">
												<prop name="PropertyTypeName">Cp Low</prop>
												<prop name="Position">15</prop>
												<prop name="IsDefault">1</prop>
												<prop name="CpRangeLow">0</prop>
												<obj name="ChannelProp" class="ChannelProperty" version="1">
													<prop name="ChannelIdx">0</prop>
												</obj>
												<prop name="ReadOnly">1</prop>
											</obj>
											<obj name="PropertyObject" class="RQEffProp" version="4">
												<prop name="PropertyTypeName">Efficiency</prop>
												<prop name="Position">15</prop>
												<prop name="IsDefault">1</prop>
												<prop name="Efficiency">2</prop>
												<obj name="ChannelProp" class="ChannelProperty" version="1">
													<prop name="ChannelIdx">0</prop>
												</obj>
											</obj>
											<obj name="PropertyObject" class="ChannelGenotype" version="4">
												<prop name="PropertyTypeName">Melt Geno Genotype</prop>
												<prop name="Position">15</prop>
												<prop name="IsDefault">1</prop>
												<prop name="ReadOnly">1</prop>
												<obj name="ChannelProp" class="ChannelProperty" version="1">
													<prop name="ChannelIdx">0</prop>
												</obj>
											</obj>
											<obj name="PropertyObject" class="GroupChannelTypeProp" version="4">
												<prop name="PropertyTypeName">Melt Geno Sample Type</prop>
												<prop name="Position">15</prop>
												<prop name="IsDefault">0</prop>
												<prop name="GroupSampleType">mstUnknown</prop>
												<obj name="ChannelProp" class="ChannelProperty" version="1">
													<prop name="ChannelIdx">0</prop>
												</obj>
											</obj>
											<obj name="PropertyObject" class="QuantSampleTypeProperty" version="4">
												<prop name="PropertyTypeName">Quantification Sample Type</prop>
												<prop name="Position">15</prop>
												<prop name="IsDefault">0</prop>
												<prop name="SampleType">qsUnknown</prop>
												<obj name="ChannelProp" class="ChannelProperty" version="1">
													<prop name="ChannelIdx">0</prop>
												</obj>
											</obj>
											<obj name="PropertyObject" class="ChannelGenotype" version="4">
												<prop name="PropertyTypeName">Scanning Genotype</prop>
												<prop name="Position">15</prop>
												<prop name="IsDefault">1</prop>
												<prop name="ReadOnly">1</prop>
												<obj name="ChannelProp" class="ChannelProperty" version="1">
													<prop name="ChannelIdx">0</prop>
												</obj>
											</obj>
											<obj name="PropertyObject" class="GroupChannelTypeProp" version="4">
												<prop name="PropertyTypeName">Scanning Sample Type</prop>
												<prop name="Position">15</prop>
												<prop name="IsDefault">0</prop>
												<prop name="GroupSampleType">mstUnknown</prop>
												<obj name="ChannelProp" class="ChannelProperty" version="1">
													<prop name="ChannelIdx">0</prop>
												</obj>
											</obj>
											<obj name="PropertyObject" class="TargetName" version="4">
												<prop name="PropertyTypeName">Target Name</prop>
												<prop name="Position">15</prop>
												<prop name="IsDefault">0</prop>
												<prop name="name">C1Q</prop>
												<obj name="ChannelProp" class="ChannelProperty" version="1">
													<prop name="ChannelIdx">0</prop>
												</obj>
											</obj>
											<obj name="PropertyObject" class="RQTargetProperty" version="4">
												<prop name="PropertyTypeName">Target Type</prop>
												<prop name="Position">15</prop>
												<prop name="IsDefault">0</prop>
												<prop name="TargetType">dtTarget</prop>
												<obj name="ChannelProp" class="ChannelProperty" version="1">
													<prop name="ChannelIdx">0</prop>
												</obj>
											</obj>
										</list>
									</obj>
								</list>
							</obj>
						</obj>
						<prop name="ChannelPropertyCount">1</prop>
						<prop name="ContainerPosition">15</prop>
						<prop name="HasSampleProperties">1</prop>
						<obj name="SampleProperties" class="PropertyList" version="1">
							<list name="emlist" count="14">
								<obj name="PropertyObject" class="SamplePrefColor" version="4">
									<prop name="PropertyTypeName">Color</prop>
									<prop name="Position">15</prop>
									<prop name="IsDefault">0</prop>
									<prop name="Color">clFuchsia</prop>
								</obj>
								<obj name="PropertyObject" class="DominantChannelProp" version="4">
									<prop name="PropertyTypeName">Dominant Channel</prop>
									<prop name="Position">15</prop>
									<prop name="IsDefault">0</prop>
									<prop name="DominantChannel">0</prop>
								</obj>
								<obj name="PropertyObject" class="Genotype" version="4">
									<prop name="PropertyTypeName">EndPt Genotype</prop>
									<prop name="Position">15</prop>
									<prop name="IsDefault">1</prop>
									<prop name="ReadOnly">1</prop>
								</obj>
								<obj name="PropertyObject" class="GroupingSample" version="4">
									<prop name="PropertyTypeName">EndPt Sample Type</prop>
									<prop name="Position">15</prop>
									<prop name="IsDefault">0</prop>
									<prop name="GroupSampleType">mstUnknown</prop>
								</obj>
								<obj name="PropertyObject" class="SamplePrefLineStyle" version="4">
									<prop name="PropertyTypeName">Line Style</prop>
									<prop name="Position">15</prop>
									<prop name="IsDefault">0</prop>
									<prop name="LineStyle">psSolid</prop>
								</obj>
								<obj name="PropertyObject" class="GenSampleEditNotes" version="4">
									<prop name="PropertyTypeName">Notes</prop>
									<prop name="Position">15</prop>
									<prop name="IsDefault">1</prop>
								</obj>
								<obj name="PropertyObject" class="SamplePrefPointStyle" version="4">
									<prop name="PropertyTypeName">Point Style</prop>
									<prop name="Position">15</prop>
									<prop name="IsDefault">0</prop>
									<prop name="PointStyle">psNothing</prop>
								</obj>
								<obj name="PropertyObject" class="GenSampleEditPosition" version="4">
									<prop name="PropertyTypeName">Position</prop>
									<prop name="Position">15</prop>
									<prop name="IsDefault">1</prop>
								</obj>
								<obj name="PropertyObject" class="GenSampleEditReplicate" version="4">
									<prop name="PropertyTypeName">Replicate of</prop>
									<prop name="Position">15</prop>
									<prop name="IsDefault">0</prop>
									<prop name="ReplicateOf">15</prop>
								</obj>
								<obj name="PropertyObject" class="HTCSampleID" version="4">
									<prop name="PropertyTypeName">Sample ID</prop>
									<prop name="Position">15</prop>
									<prop name="IsDefault">1</prop>
								</obj>
								<obj name="PropertyObject" class="GenSampleEditName" version="4">
									<prop name="PropertyTypeName">Sample Name</prop>
									<prop name="Position">15</prop>
									<prop name="IsDefault">0</prop>
									<prop name="name">786</prop>
								</obj>
								<obj name="PropertyObject" class="HTCSamplePrepNotes" version="4">
									<prop name="PropertyTypeName">Sample Prep Notes</prop>
									<prop name="Position">15</prop>
									<prop name="IsDefault">1</prop>
								</obj>
								<obj name="PropertyObject" class="GenSampleEditSubset" version="4">
									<prop name="PropertyTypeName">Subsets</prop>
									<prop name="Position">15</prop>
									<prop name="IsDefault">1</prop>
								</obj>
								<obj name="PropertyObject" class="SamplePrefWidth" version="5">
									<prop name="PropertyTypeName">Width</prop>
									<prop name="Position">15</prop>
									<prop name="IsDefault">1</prop>
									<prop name="Width">1</prop>
								</obj>
							</list>
						</obj>
					</obj>
					<obj name="item" class="SamplePropInfo" version="1">
						<obj name="ChannelProperties" class="ChanPropList" version="2">
							<obj name="ChannelProperties" class="EMList" version="1">
								<list name="emlist" count="1">
									<obj name="item" class="PropertyList" version="1">
										<list name="emlist" count="12">
											<obj name="PropertyObject" class="RQSampleTargetProperty" version="4">
												<prop name="PropertyTypeName">Combined Sample and Target Type</prop>
												<prop name="Position">16</prop>
												<prop name="IsDefault">0</prop>
												<obj name="ChannelProp" class="ChannelProperty" version="1">
													<prop name="ChannelIdx">0</prop>
												</obj>
											</obj>
											<obj name="PropertyObject" class="QuantConcProperty" version="4">
												<prop name="PropertyTypeName">Concentration</prop>
												<prop name="Position">16</prop>
												<prop name="IsDefault">1</prop>
												<prop name="Concentration">0</prop>
												<obj name="ChannelProp" class="ChannelProperty" version="1">
													<prop name="ChannelIdx">0</prop>
												</obj>
												<prop name="ReadOnly">1</prop>
											</obj>
											<obj name="PropertyObject" class="QuantCpHighProp" version="4">
												<prop name="PropertyTypeName">Cp High</prop>
												<prop name="Position">16</prop>
												<prop name="IsDefault">1</prop>
												<prop name="CpRangeHigh">0</prop>
												<obj name="ChannelProp" class="ChannelProperty" version="1">
													<prop name="ChannelIdx">0</prop>
												</obj>
												<prop name="ReadOnly">1</prop>
											</obj>
											<obj name="PropertyObject" class="QuantCpLowProp" version="4">
												<prop name="PropertyTypeName">Cp Low</prop>
												<prop name="Position">16</prop>
												<prop name="IsDefault">1</prop>
												<prop name="CpRangeLow">0</prop>
												<obj name="ChannelProp" class="ChannelProperty" version="1">
													<prop name="ChannelIdx">0</prop>
												</obj>
												<prop name="ReadOnly">1</prop>
											</obj>
											<obj name="PropertyObject" class="RQEffProp" version="4">
												<prop name="PropertyTypeName">Efficiency</prop>
												<prop name="Position">16</prop>
												<prop name="IsDefault">1</prop>
												<prop name="Efficiency">2</prop>
												<obj name="ChannelProp" class="ChannelProperty" version="1">
													<prop name="ChannelIdx">0</prop>
												</obj>
											</obj>
											<obj name="PropertyObject" class="ChannelGenotype" version="4">
												<prop name="PropertyTypeName">Melt Geno Genotype</prop>
												<prop name="Position">16</prop>
												<prop name="IsDefault">1</prop>
												<prop name="ReadOnly">1</prop>
												<obj name="ChannelProp" class="ChannelProperty" version="1">
													<prop name="ChannelIdx">0</prop>
												</obj>
											</obj>
											<obj name="PropertyObject" class="GroupChannelTypeProp" version="4">
												<prop name="PropertyTypeName">Melt Geno Sample Type</prop>
												<prop name="Position">16</prop>
												<prop name="IsDefault">0</prop>
												<prop name="GroupSampleType">mstUnknown</prop>
												<obj name="ChannelProp" class="ChannelProperty" version="1">
													<prop name="ChannelIdx">0</prop>
												</obj>
											</obj>
											<obj name="PropertyObject" class="QuantSampleTypeProperty" version="4">
												<prop name="PropertyTypeName">Quantification Sample Type</prop>
												<prop name="Position">16</prop>
												<prop name="IsDefault">0</prop>
												<prop name="SampleType">qsUnknown</prop>
												<obj name="ChannelProp" class="ChannelProperty" version="1">
													<prop name="ChannelIdx">0</prop>
												</obj>
											</obj>
											<obj name="PropertyObject" class="ChannelGenotype" version="4">
												<prop name="PropertyTypeName">Scanning Genotype</prop>
												<prop name="Position">16</prop>
												<prop name="IsDefault">1</prop>
												<prop name="ReadOnly">1</prop>
												<obj name="ChannelProp" class="ChannelProperty" version="1">
													<prop name="ChannelIdx">0</prop>
												</obj>
											</obj>
											<obj name="PropertyObject" class="GroupChannelTypeProp" version="4">
												<prop name="PropertyTypeName">Scanning Sample Type</prop>
												<prop name="Position">16</prop>
												<prop name="IsDefault">0</prop>
												<prop name="GroupSampleType">mstUnknown</prop>
												<obj name="ChannelProp" class="ChannelProperty" version="1">
													<prop name="ChannelIdx">0</prop>
												</obj>
											</obj>
											<obj name="PropertyObject" class="TargetName" version="4">
												<prop name="PropertyTypeName">Target Name</prop>
												<prop name="Position">16</prop>
												<prop name="IsDefault">0</prop>
												<prop name="name">C1Q</prop>
												<obj name="ChannelProp" class="ChannelProperty" version="1">
													<prop name="ChannelIdx">0</prop>
												</obj>
											</obj>
											<obj name="PropertyObject" class="RQTargetProperty" version="4">
												<prop name="PropertyTypeName">Target Type</prop>
												<prop name="Position">16</prop>
												<prop name="IsDefault">0</prop>
												<prop name="TargetType">dtTarget</prop>
												<obj name="ChannelProp" class="ChannelProperty" version="1">
													<prop name="ChannelIdx">0</prop>
												</obj>
											</obj>
										</list>
									</obj>
								</list>
							</obj>
						</obj>
						<prop name="ChannelPropertyCount">1</prop>
						<prop name="ContainerPosition">16</prop>
						<prop name="HasSampleProperties">1</prop>
						<obj name="SampleProperties" class="PropertyList" version="1">
							<list name="emlist" count="14">
								<obj name="PropertyObject" class="SamplePrefColor" version="4">
									<prop name="PropertyTypeName">Color</prop>
									<prop name="Position">16</prop>
									<prop name="IsDefault">0</prop>
									<prop name="Color">clGray</prop>
								</obj>
								<obj name="PropertyObject" class="DominantChannelProp" version="4">
									<prop name="PropertyTypeName">Dominant Channel</prop>
									<prop name="Position">16</prop>
									<prop name="IsDefault">0</prop>
									<prop name="DominantChannel">0</prop>
								</obj>
								<obj name="PropertyObject" class="Genotype" version="4">
									<prop name="PropertyTypeName">EndPt Genotype</prop>
									<prop name="Position">16</prop>
									<prop name="IsDefault">1</prop>
									<prop name="ReadOnly">1</prop>
								</obj>
								<obj name="PropertyObject" class="GroupingSample" version="4">
									<prop name="PropertyTypeName">EndPt Sample Type</prop>
									<prop name="Position">16</prop>
									<prop name="IsDefault">0</prop>
									<prop name="GroupSampleType">mstUnknown</prop>
								</obj>
								<obj name="PropertyObject" class="SamplePrefLineStyle" version="4">
									<prop name="PropertyTypeName">Line Style</prop>
									<prop name="Position">16</prop>
									<prop name="IsDefault">0</prop>
									<prop name="LineStyle">psSolid</prop>
								</obj>
								<obj name="PropertyObject" class="GenSampleEditNotes" version="4">
									<prop name="PropertyTypeName">Notes</prop>
									<prop name="Position">16</prop>
									<prop name="IsDefault">1</prop>
								</obj>
								<obj name="PropertyObject" class="SamplePrefPointStyle" version="4">
									<prop name="PropertyTypeName">Point Style</prop>
									<prop name="Position">16</prop>
									<prop name="IsDefault">0</prop>
									<prop name="PointStyle">psNothing</prop>
								</obj>
								<obj name="PropertyObject" class="GenSampleEditPosition" version="4">
									<prop name="PropertyTypeName">Position</prop>
									<prop name="Position">16</prop>
									<prop name="IsDefault">1</prop>
								</obj>
								<obj name="PropertyObject" class="GenSampleEditReplicate" version="4">
									<prop name="PropertyTypeName">Replicate of</prop>
									<prop name="Position">16</prop>
									<prop name="IsDefault">0</prop>
									<prop name="ReplicateOf">15</prop>
								</obj>
								<obj name="PropertyObject" class="HTCSampleID" version="4">
									<prop name="PropertyTypeName">Sample ID</prop>
									<prop name="Position">16</prop>
									<prop name="IsDefault">1</prop>
								</obj>
								<obj name="PropertyObject" class="GenSampleEditName" version="4">
									<prop name="PropertyTypeName">Sample Name</prop>
									<prop name="Position">16</prop>
									<prop name="IsDefault">0</prop>
									<prop name="name">786</prop>
								</obj>
								<obj name="PropertyObject" class="HTCSamplePrepNotes" version="4">
									<prop name="PropertyTypeName">Sample Prep Notes</prop>
									<prop name="Position">16</prop>
									<prop name="IsDefault">1</prop>
								</obj>
								<obj name="PropertyObject" class="GenSampleEditSubset" version="4">
									<prop name="PropertyTypeName">Subsets</prop>
									<prop name="Position">16</prop>
									<prop name="IsDefault">1</prop>
								</obj>
								<obj name="PropertyObject" class="SamplePrefWidth" version="5">
									<prop name="PropertyTypeName">Width</prop>
									<prop name="Position">16</prop>
									<prop name="IsDefault">1</prop>
									<prop name="Width">1</prop>
								</obj>
							</list>
						</obj>
					</obj>
					<obj name="item" class="SamplePropInfo" version="1">
						<obj name="ChannelProperties" class="ChanPropList" version="2">
							<obj name="ChannelProperties" class="EMList" version="1">
								<list name="emlist" count="1">
									<obj name="item" class="PropertyList" version="1">
										<list name="emlist" count="12">
											<obj name="PropertyObject" class="RQSampleTargetProperty" version="4">
												<prop name="PropertyTypeName">Combined Sample and Target Type</prop>
												<prop name="Position">17</prop>
												<prop name="IsDefault">0</prop>
												<obj name="ChannelProp" class="ChannelProperty" version="1">
													<prop name="ChannelIdx">0</prop>
												</obj>
											</obj>
											<obj name="PropertyObject" class="QuantConcProperty" version="4">
												<prop name="PropertyTypeName">Concentration</prop>
												<prop name="Position">17</prop>
												<prop name="IsDefault">1</prop>
												<prop name="Concentration">0</prop>
												<obj name="ChannelProp" class="ChannelProperty" version="1">
													<prop name="ChannelIdx">0</prop>
												</obj>
												<prop name="ReadOnly">1</prop>
											</obj>
											<obj name="PropertyObject" class="QuantCpHighProp" version="4">
												<prop name="PropertyTypeName">Cp High</prop>
												<prop name="Position">17</prop>
												<prop name="IsDefault">1</prop>
												<prop name="CpRangeHigh">0</prop>
												<obj name="ChannelProp" class="ChannelProperty" version="1">
													<prop name="ChannelIdx">0</prop>
												</obj>
												<prop name="ReadOnly">1</prop>
											</obj>
											<obj name="PropertyObject" class="QuantCpLowProp" version="4">
												<prop name="PropertyTypeName">Cp Low</prop>
												<prop name="Position">17</prop>
												<prop name="IsDefault">1</prop>
												<prop name="CpRangeLow">0</prop>
												<obj name="ChannelProp" class="ChannelProperty" version="1">
													<prop name="ChannelIdx">0</prop>
												</obj>
												<prop name="ReadOnly">1</prop>
											</obj>
											<obj name="PropertyObject" class="RQEffProp" version="4">
												<prop name="PropertyTypeName">Efficiency</prop>
												<prop name="Position">17</prop>
												<prop name="IsDefault">1</prop>
												<prop name="Efficiency">2</prop>
												<obj name="ChannelProp" class="ChannelProperty" version="1">
													<prop name="ChannelIdx">0</prop>
												</obj>
											</obj>
											<obj name="PropertyObject" class="ChannelGenotype" version="4">
												<prop name="PropertyTypeName">Melt Geno Genotype</prop>
												<prop name="Position">17</prop>
												<prop name="IsDefault">1</prop>
												<prop name="ReadOnly">1</prop>
												<obj name="ChannelProp" class="ChannelProperty" version="1">
													<prop name="ChannelIdx">0</prop>
												</obj>
											</obj>
											<obj name="PropertyObject" class="GroupChannelTypeProp" version="4">
												<prop name="PropertyTypeName">Melt Geno Sample Type</prop>
												<prop name="Position">17</prop>
												<prop name="IsDefault">0</prop>
												<prop name="GroupSampleType">mstUnknown</prop>
												<obj name="ChannelProp" class="ChannelProperty" version="1">
													<prop name="ChannelIdx">0</prop>
												</obj>
											</obj>
											<obj name="PropertyObject" class="QuantSampleTypeProperty" version="4">
												<prop name="PropertyTypeName">Quantification Sample Type</prop>
												<prop name="Position">17</prop>
												<prop name="IsDefault">0</prop>
												<prop name="SampleType">qsUnknown</prop>
												<obj name="ChannelProp" class="ChannelProperty" version="1">
													<prop name="ChannelIdx">0</prop>
												</obj>
											</obj>
											<obj name="PropertyObject" class="ChannelGenotype" version="4">
												<prop name="PropertyTypeName">Scanning Genotype</prop>
												<prop name="Position">17</prop>
												<prop name="IsDefault">1</prop>
												<prop name="ReadOnly">1</prop>
												<obj name="ChannelProp" class="ChannelProperty" version="1">
													<prop name="ChannelIdx">0</prop>
												</obj>
											</obj>
											<obj name="PropertyObject" class="GroupChannelTypeProp" version="4">
												<prop name="PropertyTypeName">Scanning Sample Type</prop>
												<prop name="Position">17</prop>
												<prop name="IsDefault">0</prop>
												<prop name="GroupSampleType">mstUnknown</prop>
												<obj name="ChannelProp" class="ChannelProperty" version="1">
													<prop name="ChannelIdx">0</prop>
												</obj>
											</obj>
											<obj name="PropertyObject" class="TargetName" version="4">
												<prop name="PropertyTypeName">Target Name</prop>
												<prop name="Position">17</prop>
												<prop name="IsDefault">0</prop>
												<prop name="name">C1Q</prop>
												<obj name="ChannelProp" class="ChannelProperty" version="1">
													<prop name="ChannelIdx">0</prop>
												</obj>
											</obj>
											<obj name="PropertyObject" class="RQTargetProperty" version="4">
												<prop name="PropertyTypeName">Target Type</prop>
												<prop name="Position">17</prop>
												<prop name="IsDefault">0</prop>
												<prop name="TargetType">dtTarget</prop>
												<obj name="ChannelProp" class="ChannelProperty" version="1">
													<prop name="ChannelIdx">0</prop>
												</obj>
											</obj>
										</list>
									</obj>
								</list>
							</obj>
						</obj>
						<prop name="ChannelPropertyCount">1</prop>
						<prop name="ContainerPosition">17</prop>
						<prop name="HasSampleProperties">1</prop>
						<obj name="SampleProperties" class="PropertyList" version="1">
							<list name="emlist" count="14">
								<obj name="PropertyObject" class="SamplePrefColor" version="4">
									<prop name="PropertyTypeName">Color</prop>
									<prop name="Position">17</prop>
									<prop name="IsDefault">0</prop>
									<prop name="Color">$0012D7FA</prop>
								</obj>
								<obj name="PropertyObject" class="DominantChannelProp" version="4">
									<prop name="PropertyTypeName">Dominant Channel</prop>
									<prop name="Position">17</prop>
									<prop name="IsDefault">0</prop>
									<prop name="DominantChannel">0</prop>
								</obj>
								<obj name="PropertyObject" class="Genotype" version="4">
									<prop name="PropertyTypeName">EndPt Genotype</prop>
									<prop name="Position">17</prop>
									<prop name="IsDefault">1</prop>
									<prop name="ReadOnly">1</prop>
								</obj>
								<obj name="PropertyObject" class="GroupingSample" version="4">
									<prop name="PropertyTypeName">EndPt Sample Type</prop>
									<prop name="Position">17</prop>
									<prop name="IsDefault">0</prop>
									<prop name="GroupSampleType">mstUnknown</prop>
								</obj>
								<obj name="PropertyObject" class="SamplePrefLineStyle" version="4">
									<prop name="PropertyTypeName">Line Style</prop>
									<prop name="Position">17</prop>
									<prop name="IsDefault">0</prop>
									<prop name="LineStyle">psSolid</prop>
								</obj>
								<obj name="PropertyObject" class="GenSampleEditNotes" version="4">
									<prop name="PropertyTypeName">Notes</prop>
									<prop name="Position">17</prop>
									<prop name="IsDefault">1</prop>
								</obj>
								<obj name="PropertyObject" class="SamplePrefPointStyle" version="4">
									<prop name="PropertyTypeName">Point Style</prop>
									<prop name="Position">17</prop>
									<prop name="IsDefault">0</prop>
									<prop name="PointStyle">psNothing</prop>
								</obj>
								<obj name="PropertyObject" class="GenSampleEditPosition" version="4">
									<prop name="PropertyTypeName">Position</prop>
									<prop name="Position">17</prop>
									<prop name="IsDefault">1</prop>
								</obj>
								<obj name="PropertyObject" class="GenSampleEditReplicate" version="4">
									<prop name="PropertyTypeName">Replicate of</prop>
									<prop name="Position">17</prop>
									<prop name="IsDefault">0</prop>
									<prop name="ReplicateOf">15</prop>
								</obj>
								<obj name="PropertyObject" class="HTCSampleID" version="4">
									<prop name="PropertyTypeName">Sample ID</prop>
									<prop name="Position">17</prop>
									<prop name="IsDefault">1</prop>
								</obj>
								<obj name="PropertyObject" class="GenSampleEditName" version="4">
									<prop name="PropertyTypeName">Sample Name</prop>
									<prop name="Position">17</prop>
									<prop name="IsDefault">0</prop>
									<prop name="name">786</prop>
								</obj>
								<obj name="PropertyObject" class="HTCSamplePrepNotes" version="4">
									<prop name="PropertyTypeName">Sample Prep Notes</prop>
									<prop name="Position">17</prop>
									<prop name="IsDefault">1</prop>
								</obj>
								<obj name="PropertyObject" class="GenSampleEditSubset" version="4">
									<prop name="PropertyTypeName">Subsets</prop>
									<prop name="Position">17</prop>
									<prop name="IsDefault">1</prop>
								</obj>
								<obj name="PropertyObject" class="SamplePrefWidth" version="5">
									<prop name="PropertyTypeName">Width</prop>
									<prop name="Position">17</prop>
									<prop name="IsDefault">1</prop>
									<prop name="Width">1</prop>
								</obj>
							</list>
						</obj>
					</obj>
					<obj name="item" class="SamplePropInfo" version="1">
						<obj name="ChannelProperties" class="ChanPropList" version="2">
							<obj name="ChannelProperties" class="EMList" version="1">
								<list name="emlist" count="1">
									<obj name="item" class="PropertyList" version="1">
										<list name="emlist" count="12">
											<obj name="PropertyObject" class="RQSampleTargetProperty" version="4">
												<prop name="PropertyTypeName">Combined Sample and Target Type</prop>
												<prop name="Position">18</prop>
												<prop name="IsDefault">0</prop>
												<obj name="ChannelProp" class="ChannelProperty" version="1">
													<prop name="ChannelIdx">0</prop>
												</obj>
											</obj>
											<obj name="PropertyObject" class="QuantConcProperty" version="4">
												<prop name="PropertyTypeName">Concentration</prop>
												<prop name="Position">18</prop>
												<prop name="IsDefault">1</prop>
												<prop name="Concentration">0</prop>
												<obj name="ChannelProp" class="ChannelProperty" version="1">
													<prop name="ChannelIdx">0</prop>
												</obj>
												<prop name="ReadOnly">1</prop>
											</obj>
											<obj name="PropertyObject" class="QuantCpHighProp" version="4">
												<prop name="PropertyTypeName">Cp High</prop>
												<prop name="Position">18</prop>
												<prop name="IsDefault">1</prop>
												<prop name="CpRangeHigh">0</prop>
												<obj name="ChannelProp" class="ChannelProperty" version="1">
													<prop name="ChannelIdx">0</prop>
												</obj>
												<prop name="ReadOnly">1</prop>
											</obj>
											<obj name="PropertyObject" class="QuantCpLowProp" version="4">
												<prop name="PropertyTypeName">Cp Low</prop>
												<prop name="Position">18</prop>
												<prop name="IsDefault">1</prop>
												<prop name="CpRangeLow">0</prop>
												<obj name="ChannelProp" class="ChannelProperty" version="1">
													<prop name="ChannelIdx">0</prop>
												</obj>
												<prop name="ReadOnly">1</prop>
											</obj>
											<obj name="PropertyObject" class="RQEffProp" version="4">
												<prop name="PropertyTypeName">Efficiency</prop>
												<prop name="Position">18</prop>
												<prop name="IsDefault">1</prop>
												<prop name="Efficiency">2</prop>
												<obj name="ChannelProp" class="ChannelProperty" version="1">
													<prop name="ChannelIdx">0</prop>
												</obj>
											</obj>
											<obj name="PropertyObject" class="ChannelGenotype" version="4">
												<prop name="PropertyTypeName">Melt Geno Genotype</prop>
												<prop name="Position">18</prop>
												<prop name="IsDefault">1</prop>
												<prop name="ReadOnly">1</prop>
												<obj name="ChannelProp" class="ChannelProperty" version="1">
													<prop name="ChannelIdx">0</prop>
												</obj>
											</obj>
											<obj name="PropertyObject" class="GroupChannelTypeProp" version="4">
												<prop name="PropertyTypeName">Melt Geno Sample Type</prop>
												<prop name="Position">18</prop>
												<prop name="IsDefault">0</prop>
												<prop name="GroupSampleType">mstUnknown</prop>
												<obj name="ChannelProp" class="ChannelProperty" version="1">
													<prop name="ChannelIdx">0</prop>
												</obj>
											</obj>
											<obj name="PropertyObject" class="QuantSampleTypeProperty" version="4">
												<prop name="PropertyTypeName">Quantification Sample Type</prop>
												<prop name="Position">18</prop>
												<prop name="IsDefault">0</prop>
												<prop name="SampleType">qsUnknown</prop>
												<obj name="ChannelProp" class="ChannelProperty" version="1">
													<prop name="ChannelIdx">0</prop>
												</obj>
											</obj>
											<obj name="PropertyObject" class="ChannelGenotype" version="4">
												<prop name="PropertyTypeName">Scanning Genotype</prop>
												<prop name="Position">18</prop>
												<prop name="IsDefault">1</prop>
												<prop name="ReadOnly">1</prop>
												<obj name="ChannelProp" class="ChannelProperty" version="1">
													<prop name="ChannelIdx">0</prop>
												</obj>
											</obj>
											<obj name="PropertyObject" class="GroupChannelTypeProp" version="4">
												<prop name="PropertyTypeName">Scanning Sample Type</prop>
												<prop name="Position">18</prop>
												<prop name="IsDefault">0</prop>
												<prop name="GroupSampleType">mstUnknown</prop>
												<obj name="ChannelProp" class="ChannelProperty" version="1">
													<prop name="ChannelIdx">0</prop>
												</obj>
											</obj>
											<obj name="PropertyObject" class="TargetName" version="4">
												<prop name="PropertyTypeName">Target Name</prop>
												<prop name="Position">18</prop>
												<prop name="IsDefault">0</prop>
												<prop name="name">ACT</prop>
												<obj name="ChannelProp" class="ChannelProperty" version="1">
													<prop name="ChannelIdx">0</prop>
												</obj>
											</obj>
											<obj name="PropertyObject" class="RQTargetProperty" version="4">
												<prop name="PropertyTypeName">Target Type</prop>
												<prop name="Position">18</prop>
												<prop name="IsDefault">0</prop>
												<prop name="TargetType">dtReference</prop>
												<obj name="ChannelProp" class="ChannelProperty" version="1">
													<prop name="ChannelIdx">0</prop>
												</obj>
											</obj>
										</list>
									</obj>
								</list>
							</obj>
						</obj>
						<prop name="ChannelPropertyCount">1</prop>
						<prop name="ContainerPosition">18</prop>
						<prop name="HasSampleProperties">1</prop>
						<obj name="SampleProperties" class="PropertyList" version="1">
							<list name="emlist" count="14">
								<obj name="PropertyObject" class="SamplePrefColor" version="4">
									<prop name="PropertyTypeName">Color</prop>
									<prop name="Position">18</prop>
									<prop name="IsDefault">0</prop>
									<prop name="Color">$00000097</prop>
								</obj>
								<obj name="PropertyObject" class="DominantChannelProp" version="4">
									<prop name="PropertyTypeName">Dominant Channel</prop>
									<prop name="Position">18</prop>
									<prop name="IsDefault">0</prop>
									<prop name="DominantChannel">0</prop>
								</obj>
								<obj name="PropertyObject" class="Genotype" version="4">
									<prop name="PropertyTypeName">EndPt Genotype</prop>
									<prop name="Position">18</prop>
									<prop name="IsDefault">1</prop>
									<prop name="ReadOnly">1</prop>
								</obj>
								<obj name="PropertyObject" class="GroupingSample" version="4">
									<prop name="PropertyTypeName">EndPt Sample Type</prop>
									<prop name="Position">18</prop>
									<prop name="IsDefault">0</prop>
									<prop name="GroupSampleType">mstUnknown</prop>
								</obj>
								<obj name="PropertyObject" class="SamplePrefLineStyle" version="4">
									<prop name="PropertyTypeName">Line Style</prop>
									<prop name="Position">18</prop>
									<prop name="IsDefault">0</prop>
									<prop name="LineStyle">psSolid</prop>
								</obj>
								<obj name="PropertyObject" class="GenSampleEditNotes" version="4">
									<prop name="PropertyTypeName">Notes</prop>
									<prop name="Position">18</prop>
									<prop name="IsDefault">1</prop>
								</obj>
								<obj name="PropertyObject" class="SamplePrefPointStyle" version="4">
									<prop name="PropertyTypeName">Point Style</prop>
									<prop name="Position">18</prop>
									<prop name="IsDefault">0</prop>
									<prop name="PointStyle">psNothing</prop>
								</obj>
								<obj name="PropertyObject" class="GenSampleEditPosition" version="4">
									<prop name="PropertyTypeName">Position</prop>
									<prop name="Position">18</prop>
									<prop name="IsDefault">1</prop>
								</obj>
								<obj name="PropertyObject" class="GenSampleEditReplicate" version="4">
									<prop name="PropertyTypeName">Replicate of</prop>
									<prop name="Position">18</prop>
									<prop name="IsDefault">0</prop>
									<prop name="ReplicateOf">18</prop>
								</obj>
								<obj name="PropertyObject" class="HTCSampleID" version="4">
									<prop name="PropertyTypeName">Sample ID</prop>
									<prop name="Position">18</prop>
									<prop name="IsDefault">1</prop>
								</obj>
								<obj name="PropertyObject" class="GenSampleEditName" version="4">
									<prop name="PropertyTypeName">Sample Name</prop>
									<prop name="Position">18</prop>
									<prop name="IsDefault">0</prop>
									<prop name="name">24C</prop>
								</obj>
								<obj name="PropertyObject" class="HTCSamplePrepNotes" version="4">
									<prop name="PropertyTypeName">Sample Prep Notes</prop>
									<prop name="Position">18</prop>
									<prop name="IsDefault">1</prop>
								</obj>
								<obj name="PropertyObject" class="GenSampleEditSubset" version="4">
									<prop name="PropertyTypeName">Subsets</prop>
									<prop name="Position">18</prop>
									<prop name="IsDefault">1</prop>
								</obj>
								<obj name="PropertyObject" class="SamplePrefWidth" version="5">
									<prop name="PropertyTypeName">Width</prop>
									<prop name="Position">18</prop>
									<prop name="IsDefault">1</prop>
									<prop name="Width">1</prop>
								</obj>
							</list>
						</obj>
					</obj>
					<obj name="item" class="SamplePropInfo" version="1">
						<obj name="ChannelProperties" class="ChanPropList" version="2">
							<obj name="ChannelProperties" class="EMList" version="1">
								<list name="emlist" count="1">
									<obj name="item" class="PropertyList" version="1">
										<list name="emlist" count="12">
											<obj name="PropertyObject" class="RQSampleTargetProperty" version="4">
												<prop name="PropertyTypeName">Combined Sample and Target Type</prop>
												<prop name="Position">19</prop>
												<prop name="IsDefault">0</prop>
												<obj name="ChannelProp" class="ChannelProperty" version="1">
													<prop name="ChannelIdx">0</prop>
												</obj>
											</obj>
											<obj name="PropertyObject" class="QuantConcProperty" version="4">
												<prop name="PropertyTypeName">Concentration</prop>
												<prop name="Position">19</prop>
												<prop name="IsDefault">1</prop>
												<prop name="Concentration">0</prop>
												<obj name="ChannelProp" class="ChannelProperty" version="1">
													<prop name="ChannelIdx">0</prop>
												</obj>
												<prop name="ReadOnly">1</prop>
											</obj>
											<obj name="PropertyObject" class="QuantCpHighProp" version="4">
												<prop name="PropertyTypeName">Cp High</prop>
												<prop name="Position">19</prop>
												<prop name="IsDefault">1</prop>
												<prop name="CpRangeHigh">0</prop>
												<obj name="ChannelProp" class="ChannelProperty" version="1">
													<prop name="ChannelIdx">0</prop>
												</obj>
												<prop name="ReadOnly">1</prop>
											</obj>
											<obj name="PropertyObject" class="QuantCpLowProp" version="4">
												<prop name="PropertyTypeName">Cp Low</prop>
												<prop name="Position">19</prop>
												<prop name="IsDefault">1</prop>
												<prop name="CpRangeLow">0</prop>
												<obj name="ChannelProp" class="ChannelProperty" version="1">
													<prop name="ChannelIdx">0</prop>
												</obj>
												<prop name="ReadOnly">1</prop>
											</obj>
											<obj name="PropertyObject" class="RQEffProp" version="4">
												<prop name="PropertyTypeName">Efficiency</prop>
												<prop name="Position">19</prop>
												<prop name="IsDefault">1</prop>
												<prop name="Efficiency">2</prop>
												<obj name="ChannelProp" class="ChannelProperty" version="1">
													<prop name="ChannelIdx">0</prop>
												</obj>
											</obj>
											<obj name="PropertyObject" class="ChannelGenotype" version="4">
												<prop name="PropertyTypeName">Melt Geno Genotype</prop>
												<prop name="Position">19</prop>
												<prop name="IsDefault">1</prop>
												<prop name="ReadOnly">1</prop>
												<obj name="ChannelProp" class="ChannelProperty" version="1">
													<prop name="ChannelIdx">0</prop>
												</obj>
											</obj>
											<obj name="PropertyObject" class="GroupChannelTypeProp" version="4">
												<prop name="PropertyTypeName">Melt Geno Sample Type</prop>
												<prop name="Position">19</prop>
												<prop name="IsDefault">0</prop>
												<prop name="GroupSampleType">mstUnknown</prop>
												<obj name="ChannelProp" class="ChannelProperty" version="1">
													<prop name="ChannelIdx">0</prop>
												</obj>
											</obj>
											<obj name="PropertyObject" class="QuantSampleTypeProperty" version="4">
												<prop name="PropertyTypeName">Quantification Sample Type</prop>
												<prop name="Position">19</prop>
												<prop name="IsDefault">0</prop>
												<prop name="SampleType">qsUnknown</prop>
												<obj name="ChannelProp" class="ChannelProperty" version="1">
													<prop name="ChannelIdx">0</prop>
												</obj>
											</obj>
											<obj name="PropertyObject" class="ChannelGenotype" version="4">
												<prop name="PropertyTypeName">Scanning Genotype</prop>
												<prop name="Position">19</prop>
												<prop name="IsDefault">1</prop>
												<prop name="ReadOnly">1</prop>
												<obj name="ChannelProp" class="ChannelProperty" version="1">
													<prop name="ChannelIdx">0</prop>
												</obj>
											</obj>
											<obj name="PropertyObject" class="GroupChannelTypeProp" version="4">
												<prop name="PropertyTypeName">Scanning Sample Type</prop>
												<prop name="Position">19</prop>
												<prop name="IsDefault">0</prop>
												<prop name="GroupSampleType">mstUnknown</prop>
												<obj name="ChannelProp" class="ChannelProperty" version="1">
													<prop name="ChannelIdx">0</prop>
												</obj>
											</obj>
											<obj name="PropertyObject" class="TargetName" version="4">
												<prop name="PropertyTypeName">Target Name</prop>
												<prop name="Position">19</prop>
												<prop name="IsDefault">0</prop>
												<prop name="name">ACT</prop>
												<obj name="ChannelProp" class="ChannelProperty" version="1">
													<prop name="ChannelIdx">0</prop>
												</obj>
											</obj>
											<obj name="PropertyObject" class="RQTargetProperty" version="4">
												<prop name="PropertyTypeName">Target Type</prop>
												<prop name="Position">19</prop>
												<prop name="IsDefault">0</prop>
												<prop name="TargetType">dtReference</prop>
												<obj name="ChannelProp" class="ChannelProperty" version="1">
													<prop name="ChannelIdx">0</prop>
												</obj>
											</obj>
										</list>
									</obj>
								</list>
							</obj>
						</obj>
						<prop name="ChannelPropertyCount">1</prop>
						<prop name="ContainerPosition">19</prop>
						<prop name="HasSampleProperties">1</prop>
						<obj name="SampleProperties" class="PropertyList" version="1">
							<list name="emlist" count="14">
								<obj name="PropertyObject" class="SamplePrefColor" version="4">
									<prop name="PropertyTypeName">Color</prop>
									<prop name="Position">19</prop>
									<prop name="IsDefault">0</prop>
									<prop name="Color">$00FFFF0F</prop>
								</obj>
								<obj name="PropertyObject" class="DominantChannelProp" version="4">
									<prop name="PropertyTypeName">Dominant Channel</prop>
									<prop name="Position">19</prop>
									<prop name="IsDefault">0</prop>
									<prop name="DominantChannel">0</prop>
								</obj>
								<obj name="PropertyObject" class="Genotype" version="4">
									<prop name="PropertyTypeName">EndPt Genotype</prop>
									<prop name="Position">19</prop>
									<prop name="IsDefault">1</prop>
									<prop name="ReadOnly">1</prop>
								</obj>
								<obj name="PropertyObject" class="GroupingSample" version="4">
									<prop name="PropertyTypeName">EndPt Sample Type</prop>
									<prop name="Position">19</prop>
									<prop name="IsDefault">0</prop>
									<prop name="GroupSampleType">mstUnknown</prop>
								</obj>
								<obj name="PropertyObject" class="SamplePrefLineStyle" version="4">
									<prop name="PropertyTypeName">Line Style</prop>
									<prop name="Position">19</prop>
									<prop name="IsDefault">0</prop>
									<prop name="LineStyle">psSolid</prop>
								</obj>
								<obj name="PropertyObject" class="GenSampleEditNotes" version="4">
									<prop name="PropertyTypeName">Notes</prop>
									<prop name="Position">19</prop>
									<prop name="IsDefault">1</prop>
								</obj>
								<obj name="PropertyObject" class="SamplePrefPointStyle" version="4">
									<prop name="PropertyTypeName">Point Style</prop>
									<prop name="Position">19</prop>
									<prop name="IsDefault">0</prop>
									<prop name="PointStyle">psNothing</prop>
								</obj>
								<obj name="PropertyObject" class="GenSampleEditPosition" version="4">
									<prop name="PropertyTypeName">Position</prop>
									<prop name="Position">19</prop>
									<prop name="IsDefault">1</prop>
								</obj>
								<obj name="PropertyObject" class="GenSampleEditReplicate" version="4">
									<prop name="PropertyTypeName">Replicate of</prop>
									<prop name="Position">19</prop>
									<prop name="IsDefault">0</prop>
									<prop name="ReplicateOf">18</prop>
								</obj>
								<obj name="PropertyObject" class="HTCSampleID" version="4">
									<prop name="PropertyTypeName">Sample ID</prop>
									<prop name="Position">19</prop>
									<prop name="IsDefault">1</prop>
								</obj>
								<obj name="PropertyObject" class="GenSampleEditName" version="4">
									<prop name="PropertyTypeName">Sample Name</prop>
									<prop name="Position">19</prop>
									<prop name="IsDefault">0</prop>
									<prop name="name">24C</prop>
								</obj>
								<obj name="PropertyObject" class="HTCSamplePrepNotes" version="4">
									<prop name="PropertyTypeName">Sample Prep Notes</prop>
									<prop name="Position">19</prop>
									<prop name="IsDefault">1</prop>
								</obj>
								<obj name="PropertyObject" class="GenSampleEditSubset" version="4">
									<prop name="PropertyTypeName">Subsets</prop>
									<prop name="Position">19</prop>
									<prop name="IsDefault">1</prop>
								</obj>
								<obj name="PropertyObject" class="SamplePrefWidth" version="5">
									<prop name="PropertyTypeName">Width</prop>
									<prop name="Position">19</prop>
									<prop name="IsDefault">1</prop>
									<prop name="Width">1</prop>
								</obj>
							</list>
						</obj>
					</obj>
					<obj name="item" class="SamplePropInfo" version="1">
						<obj name="ChannelProperties" class="ChanPropList" version="2">
							<obj name="ChannelProperties" class="EMList" version="1">
								<list name="emlist" count="1">
									<obj name="item" class="PropertyList" version="1">
										<list name="emlist" count="12">
											<obj name="PropertyObject" class="RQSampleTargetProperty" version="4">
												<prop name="PropertyTypeName">Combined Sample and Target Type</prop>
												<prop name="Position">20</prop>
												<prop name="IsDefault">0</prop>
												<obj name="ChannelProp" class="ChannelProperty" version="1">
													<prop name="ChannelIdx">0</prop>
												</obj>
											</obj>
											<obj name="PropertyObject" class="QuantConcProperty" version="4">
												<prop name="PropertyTypeName">Concentration</prop>
												<prop name="Position">20</prop>
												<prop name="IsDefault">1</prop>
												<prop name="Concentration">0</prop>
												<obj name="ChannelProp" class="ChannelProperty" version="1">
													<prop name="ChannelIdx">0</prop>
												</obj>
												<prop name="ReadOnly">1</prop>
											</obj>
											<obj name="PropertyObject" class="QuantCpHighProp" version="4">
												<prop name="PropertyTypeName">Cp High</prop>
												<prop name="Position">20</prop>
												<prop name="IsDefault">1</prop>
												<prop name="CpRangeHigh">0</prop>
												<obj name="ChannelProp" class="ChannelProperty" version="1">
													<prop name="ChannelIdx">0</prop>
												</obj>
												<prop name="ReadOnly">1</prop>
											</obj>
											<obj name="PropertyObject" class="QuantCpLowProp" version="4">
												<prop name="PropertyTypeName">Cp Low</prop>
												<prop name="Position">20</prop>
												<prop name="IsDefault">1</prop>
												<prop name="CpRangeLow">0</prop>
												<obj name="ChannelProp" class="ChannelProperty" version="1">
													<prop name="ChannelIdx">0</prop>
												</obj>
												<prop name="ReadOnly">1</prop>
											</obj>
											<obj name="PropertyObject" class="RQEffProp" version="4">
												<prop name="PropertyTypeName">Efficiency</prop>
												<prop name="Position">20</prop>
												<prop name="IsDefault">1</prop>
												<prop name="Efficiency">2</prop>
												<obj name="ChannelProp" class="ChannelProperty" version="1">
													<prop name="ChannelIdx">0</prop>
												</obj>
											</obj>
											<obj name="PropertyObject" class="ChannelGenotype" version="4">
												<prop name="PropertyTypeName">Melt Geno Genotype</prop>
												<prop name="Position">20</prop>
												<prop name="IsDefault">1</prop>
												<prop name="ReadOnly">1</prop>
												<obj name="ChannelProp" class="ChannelProperty" version="1">
													<prop name="ChannelIdx">0</prop>
												</obj>
											</obj>
											<obj name="PropertyObject" class="GroupChannelTypeProp" version="4">
												<prop name="PropertyTypeName">Melt Geno Sample Type</prop>
												<prop name="Position">20</prop>
												<prop name="IsDefault">0</prop>
												<prop name="GroupSampleType">mstUnknown</prop>
												<obj name="ChannelProp" class="ChannelProperty" version="1">
													<prop name="ChannelIdx">0</prop>
												</obj>
											</obj>
											<obj name="PropertyObject" class="QuantSampleTypeProperty" version="4">
												<prop name="PropertyTypeName">Quantification Sample Type</prop>
												<prop name="Position">20</prop>
												<prop name="IsDefault">0</prop>
												<prop name="SampleType">qsUnknown</prop>
												<obj name="ChannelProp" class="ChannelProperty" version="1">
													<prop name="ChannelIdx">0</prop>
												</obj>
											</obj>
											<obj name="PropertyObject" class="ChannelGenotype" version="4">
												<prop name="PropertyTypeName">Scanning Genotype</prop>
												<prop name="Position">20</prop>
												<prop name="IsDefault">1</prop>
												<prop name="ReadOnly">1</prop>
												<obj name="ChannelProp" class="ChannelProperty" version="1">
													<prop name="ChannelIdx">0</prop>
												</obj>
											</obj>
											<obj name="PropertyObject" class="GroupChannelTypeProp" version="4">
												<prop name="PropertyTypeName">Scanning Sample Type</prop>
												<prop name="Position">20</prop>
												<prop name="IsDefault">0</prop>
												<prop name="GroupSampleType">mstUnknown</prop>
												<obj name="ChannelProp" class="ChannelProperty" version="1">
													<prop name="ChannelIdx">0</prop>
												</obj>
											</obj>
											<obj name="PropertyObject" class="TargetName" version="4">
												<prop name="PropertyTypeName">Target Name</prop>
												<prop name="Position">20</prop>
												<prop name="IsDefault">0</prop>
												<prop name="name">ACT</prop>
												<obj name="ChannelProp" class="ChannelProperty" version="1">
													<prop name="ChannelIdx">0</prop>
												</obj>
											</obj>
											<obj name="PropertyObject" class="RQTargetProperty" version="4">
												<prop name="PropertyTypeName">Target Type</prop>
												<prop name="Position">20</prop>
												<prop name="IsDefault">0</prop>
												<prop name="TargetType">dtReference</prop>
												<obj name="ChannelProp" class="ChannelProperty" version="1">
													<prop name="ChannelIdx">0</prop>
												</obj>
											</obj>
										</list>
									</obj>
								</list>
							</obj>
						</obj>
						<prop name="ChannelPropertyCount">1</prop>
						<prop name="ContainerPosition">20</prop>
						<prop name="HasSampleProperties">1</prop>
						<obj name="SampleProperties" class="PropertyList" version="1">
							<list name="emlist" count="14">
								<obj name="PropertyObject" class="SamplePrefColor" version="4">
									<prop name="PropertyTypeName">Color</prop>
									<prop name="Position">20</prop>
									<prop name="IsDefault">0</prop>
									<prop name="Color">$00404000</prop>
								</obj>
								<obj name="PropertyObject" class="DominantChannelProp" version="4">
									<prop name="PropertyTypeName">Dominant Channel</prop>
									<prop name="Position">20</prop>
									<prop name="IsDefault">0</prop>
									<prop name="DominantChannel">0</prop>
								</obj>
								<obj name="PropertyObject" class="Genotype" version="4">
									<prop name="PropertyTypeName">EndPt Genotype</prop>
									<prop name="Position">20</prop>
									<prop name="IsDefault">1</prop>
									<prop name="ReadOnly">1</prop>
								</obj>
								<obj name="PropertyObject" class="GroupingSample" version="4">
									<prop name="PropertyTypeName">EndPt Sample Type</prop>
									<prop name="Position">20</prop>
									<prop name="IsDefault">0</prop>
									<prop name="GroupSampleType">mstUnknown</prop>
								</obj>
								<obj name="PropertyObject" class="SamplePrefLineStyle" version="4">
									<prop name="PropertyTypeName">Line Style</prop>
									<prop name="Position">20</prop>
									<prop name="IsDefault">0</prop>
									<prop name="LineStyle">psSolid</prop>
								</obj>
								<obj name="PropertyObject" class="GenSampleEditNotes" version="4">
									<prop name="PropertyTypeName">Notes</prop>
									<prop name="Position">20</prop>
									<prop name="IsDefault">1</prop>
								</obj>
								<obj name="PropertyObject" class="SamplePrefPointStyle" version="4">
									<prop name="PropertyTypeName">Point Style</prop>
									<prop name="Position">20</prop>
									<prop name="IsDefault">0</prop>
									<prop name="PointStyle">psNothing</prop>
								</obj>
								<obj name="PropertyObject" class="GenSampleEditPosition" version="4">
									<prop name="PropertyTypeName">Position</prop>
									<prop name="Position">20</prop>
									<prop name="IsDefault">1</prop>
								</obj>
								<obj name="PropertyObject" class="GenSampleEditReplicate" version="4">
[truncated: 1,522,796 more chars]
