# Supplementary material for: High C1QTNF1 expression mediated by potential ncRNAs is associated with poor prognosis and tumor immunity in kidney renal clear cell carcinoma
Source: Front Mol Biosci. 2023 Jul 17;10:1201155. doi: 10.3389/fmolb.2023.1201155 (PMC10387556; doi:10.3389/fmolb.2023.1201155)
Supplement: Supplementary file 3 [file DataSheet3.ZIP › C1QTNF1 original data 3/Tissue PCR Validation/HYH&QJC2023-1-16.ixo]

<objectstream signature="IXOS" version="1">
	<obj name="root" class="HTCExperiment" version="5">
		<prop name="name">HYH&amp;QJC2023-1-16</prop>
		<prop name="UID">4788B34018EE469D90345E824324ECA4</prop>
		<prop name="OwnerUID">12D246C796534CD18A312176D2D78F68</prop>
		<prop name="Created">2023-01-16T20:23:27.173</prop>
		<prop name="CreatedBy">12D246C796534CD18A312176D2D78F68</prop>
		<prop name="CreatedByName">QiuJiechuan</prop>
		<prop name="LastModified">2023-01-17T20:13:13.412</prop>
		<prop name="LastModifiedBy">12D246C796534CD18A312176D2D78F68</prop>
		<prop name="LastModifiedByName">QiuJiechuan</prop>
		<list name="AppliedTemplates" count="1">
			<item>SYBR Green I 96-II</item>
		</list>
		<list name="TemplateOwners" count="1">
			<item>Roche</item>
		</list>
		<prop name="SWVersion">LCS480 1.5.1.62</prop>
		<obj name="AppProperty" class="TAppProperty" version="2">
			<prop name="Created">2023-01-16T20:23:27.173</prop>
			<prop name="LastModified">1899-12-30T00:00:00.000</prop>
		</obj>
		<obj name="ConProperty" class="TAppProperty" version="2">
			<prop name="Created">2023-01-16T20:23:27.173</prop>
			<prop name="LastModified">1899-12-30T00:00:00.000</prop>
		</obj>
		<obj name="run" class="HTCRun" version="7">
			<prop name="name">Run</prop>
			<prop name="Created">2023-01-16T20:23:27.165</prop>
			<prop name="LastModified">2023-01-16T21:24:57.889</prop>
			<obj name="AppProperty" class="TAppProperty" version="2">
				<prop name="Created">2023-01-16T20:23:27.163</prop>
				<prop name="LastModified">1899-12-30T00:00:00.000</prop>
			</obj>
			<obj name="ConProperty" class="TAppProperty" version="2">
				<prop name="Created">2023-01-16T20:23:27.165</prop>
				<prop name="LastModified">2023-01-16T20:24:19.354</prop>
				<prop name="HasProperties">1</prop>
				<obj name="_Properties" class="TAppProperties" version="1">
					<prop name="Created">2023-01-16T20:23:27.165</prop>
					<prop name="LastModified">2023-01-16T20:24:19.354</prop>
					<list name="emlist" count="4">
						<obj name="item" class="TAppProperty" version="2">
							<prop name="name">TopChart</prop>
							<prop name="Created">2023-01-16T20:23:27.591</prop>
							<prop name="LastModified">2023-01-16T20:24:19.392</prop>
							<prop name="HasProperties">1</prop>
							<obj name="TopChart_Properties" class="TAppProperties" version="1">
								<prop name="Created">2023-01-16T20:23:27.591</prop>
								<prop name="LastModified">2023-01-16T20:24:19.392</prop>
								<list name="emlist" count="1">
									<obj name="item" class="TChartFluorHxProperty" version="2">
										<prop name="Created">2023-01-16T20:24:16.274</prop>
										<prop name="LastModified">2023-01-16T20:24:18.287</prop>
										<prop name="Xaxis">fhxCycles</prop>
									</obj>
								</list>
							</obj>
						</obj>
						<obj name="item" class="TAppProperty" version="2">
							<prop name="name">LeftChart</prop>
							<prop name="Created">2023-01-16T20:23:27.591</prop>
							<prop name="LastModified">2023-01-16T20:23:27.591</prop>
						</obj>
						<obj name="item" class="TAppProperty" version="2">
							<prop name="name">RightChart</prop>
							<prop name="Created">2023-01-16T20:23:27.615</prop>
							<prop name="LastModified">2023-01-16T20:23:27.615</prop>
						</obj>
						<obj name="item" class="TAppProperty" version="2">
							<prop name="name">RunOverviewChart</prop>
							<prop name="Created">2023-01-16T20:23:27.629</prop>
							<prop name="LastModified">2023-01-16T20:23:27.629</prop>
						</obj>
					</list>
				</obj>
			</obj>
			<prop name="State">3</prop>
			<prop name="StartTime">2023-01-16T20:25:40.123</prop>
			<prop name="EndTime">2023-01-16T21:24:57.887</prop>
			<prop name="InstrumentID">6108</prop>
			<prop name="InstrumentVersion">HTC_VER_10</prop>
			<prop name="InstrumentName">L480</prop>
			<prop name="InstrCalibrationDate">1899.12.30 00:00:00:00</prop>
			<prop name="Technician">QiuJiechuan</prop>
			<prop name="AcqStoreClass">HTCAcquisitionStore</prop>
			<prop name="AcquisitionStore">eJzkvVuzqkq2tvtXVszYd16YqChErFURHBrnUzZIVO5UVBQ8H0B//W6OPudXc0XU2nUzvjX6iF0XPWpM7QLZsz3teSHB/zwt9/9xXBzW//XH9XS6//Efq2Zxu/3XH05maKvLY3fb3XenY3o/Xdd//Mdzfb3Rv/7rD+mPf/zn+Xo6//mbRrU4HteNcXoc73/8Q/rP/ue1//aOdHE4N+s/36CO/3pHs7vd//qM16pZ32j7n/f81x+jMW3in/vm3teH/7Nv2Y/3/s+7k1xP2+vi8D/syXp7WP9Pu/n1wf9g/2L//jYa/9xL6f9jJ2kEreb0t1/72w4P//sOZ7sDbVWSJEVl/2KvsvXh/Mc//p8RG5mWbAyUrx/jf7X/X3+Ivx3B3150j/ft9WtTo9G/ekO+aHblvx4YXG/o1cf6x27oE1VW2F//+1djvKJPOm6txYrmzR//GPwPb6PhSU674/32xz+UdmnyTgqeEMnNwzLTnnJA6373gLcWKwC1oOLDonmz5ApqZ/YFB9QvQ4Ol13hZmun4+eDMCRRIrLCvm1fJ09DOi0yko/leh3c6mfNeVA5Z3Hn9wtyt3Tnq+4HJsv5rm8Nut3lzpRzLIm5msWeGKytEJz3kkMFzX8ILnpwPn+2QRdZDRdPsX0f85Yk+i/yON1DZioXJFSciroJnbpZmJFBLwhXD9ARnyPL9jg8SuQfJiD3O5vGo6aiNuVmnY7ulo1y0IQb3whJYZ1UEuivdEN77LWS+CRL4B83DaCDbdSb1O4TtY7RHP9Y8wNvOLAHr45BLu0G/jq9Zcjfn1XmK/jqfMcyqtwdWYi44e0oKi7ctjc/qznVMKtsQmdtqBbTTQPDxlg9FNBlGqpkGOmASbbnIwjveQcp7Q97LNhIkOqiVqervJX+Pdv06uk1CNDU9kfh4edYhXSXruxlklYPW7hYy3lPNCkQYSHxilcM6urrr0jRxa2JcDWQWyidNhr9mR5+qiX5+6u6vf/wqCEi/BgKKJA9/DwhojP1cCNRuYvA2yJ4ifjhxZE7e8zNqFYaQXkZ1Ax6aDe93dyai+hrrZtxtHXTyyKwxfk4IApN3xydeqYrolvTRnGNhoJmWGUPXe0fA3tmSD57quE68G5UOX7MF2mhDzQOFili/Hge858MYQpj3cnMqMMEIj3mdxcm7AV8Nprx7DkcsmbCoMw+nvcLb01sTmUkvgLUPbbSWlVLHLNo0ZpZhjsEqLOvMmFMRS+r1xAd7tQ+JOoxVcz8H2vqgZ7FUH2sRbHosxMRaWXW22BMEEs97oRfstyJbmCCD8YIIwR3bjK95VYB1DBu0F5Yn0N6/Kzhb/QkfJzXtz0tKZNNouhka1XQOqbMzczg+nZJLmayysMqS3Gyjk4lhHhh1ljr8DuYpK7h6mQ3rBAqCIG5ym8a3QUjjqJPgOU0n/L08DURyOqmyuR8PN3zMlppIbxCezc3uOeKyzfQaOX90phFaHoJ4RzXXe9kZWPiUeT9qRiIZ+L2zOXuBhf4lGbPouKz07wiBwS+BwECWJPk3gYD2kyGwqTKLd+apFeE4oE7h1HBDPb3EwPML6yC+JBc+YJbEEjVeR+bjUnuotQcQOJ5OzmYWDhnvS+cexM47qcwklyw07lsh8H555zA03xv+qrUJxCuVR4BXWCIECCwVJpdgy65jzlhEkzIdx6W5XZWIdnGeApbb7P4nBBJFpiLJVdWk+ld5K2St5nOfOtmifyMoPY8qxEHylM3ZLJ9isorWNddGgoo4f575ZK1pkKmzjW6e+NxFTddtyCZXjlAmboSetrOBm6zLYdPkA0w8c8u4Z+YWlDHEaE8UR6QCsYJwVh8xXDlejefcbEAbLvucxVeNpatga8FNVxeoafM5IxcyCzgnwYZLx0lPhN0wkegjW0CjFSZkh+tWgnnhLHm7u47q0F49CpM5ZzKP9Ym8xO1VKrwfa5WPrtcBS+bXtWfaZlJxVuy0Or0HK5nMLJnw1x3ILJLpxjL3Whehq8sxZGyzl8C1MpX3y1YWSS8kSISHlY2uuCoQJ73K+o4QGP4SCAwHTPmXxfl3CEyYNjS/fvxCCOjDnxwHwvHb5ep1SOVex+uzeVDqBzqFlEDKy0YH+fW88/c8HdRJiXFuPpaaj37QoyLuFde7+baXMh944z5EIG3uZnmwHNJ90nl+nrxLGNXBjg97oQLhU+MlnIenEi1tYQmulTQJt3mmcGW+mLCEK/HdtHiToXG5Tms+094y2NFywUdqbwzxZv4gAdneNHQuNknzXd2qoGic9se8q3Xou1wHc1jO0ZvHG0Ac5Toc1eeF94+6RtubP70vCMDFsCGdPknHjybj6OHBFpmXYwktVmO03lABL8zcgwnREO2b6rBsq1dU9Fd2wvgRe4yv5vs7hOFcR+rZukhZRFDRHt4So31RCBS7rISVk+15D/v9OtkqtH+ngWujl6xMwQ8xV+GW7je8nQ9lESW9R2WWJ4pD0eGaAu8nhgW2/da5+nyPCHIRQUK7mTVX8xvp/z29e2YSmQofF5zi2XJJplHIeYLauR/XvKhqHW7Rpse7vSTXoRU/ZPM6ARf1VY/iyWpTed8RAqNfAwGVjQa/hwno5k+GADP2Lmdr/wXU8dedubHEC620n7BsnDQRvMxjx0fiOGRJI/Uq8xGKCB1RWCy7aFfZPD2vCpdTgzLqYNZXTXGpfDTe15zhWNk3MAmfB66KuSpCA7cVzE5ig153IR336gqh/zB7XI031Jm6CWX2+4ggYG1vM+AVJeAvCLzX2ljE0fBhmecT0zDZOzpki1T3wIW5j0HSqizS5q0Fu3e1QHeebFiazKmIo+Z94/2rQeZgLqhI1vXqTwhkz5ggMJiNCAK7i01mcdCp0xfNGIO2rmoqnTwCe+Eidfa+K3C0wzM0NVwwmgifitR7dzA/nQz0JYl0PCi3CLmPJfrKomB4T/fnLwgMlzqZyA8INP7cwaRZm3XWGp0H2ntZ0fH1yHRG615jJoQADK73VHxBYDi4arwtPhAwYxp/UJ5HrpxanUxrHuVmHdP4Df25CeQ/m8I8SHdEWFoJoKczCxaxomFw743rGCn2mH6/9TEJCpXFg4rizzeEgPxLIDAaM/abQMCY/OQ4MDOXPp+EqzfErpToZhOd3hh3Nq+z+84qwBXPAWcKG9XRehVL1HLDhDrn3Rb8aV5VE1YnDV3f1wRulFaHedoEGBT3qUi35b4D1QooTox3PUjarq1gobEKo3NH+p1euxKey5uOXntVIeyvKbNvXWmKrvmY1fyqCwvWzbvibWhPRBguyEQ6S9NpMnO95tO6i0C/uyHa1qhXx8LTPDgMmyWazmkLmTTKEUJCB588TI1xc7zJzf2t9ajoQ7tOhzqvoHO3KYbju81wMsUGNt1ZQR2bivGzSRDwY4KA7Wouw36md1C62xuZR+GTfi/fpPMRmJRtFIOg8OA5iEO+RtNcFiytXgSBJFkeSMc/JkJK5YE9pe3b+h1E1ki0//36WHP5Go4pju3WkvniGGNyf6YMb0nqgb/uU2o6D0Z10k/WjXkkDvJ2M9bp77O8l2bxnmto9rdkFnF/Q3HMJgfxZlHCuLoXEfQc10DzBROIdhJBUCg8xESaUIyYMR2/IwT+1dWL//sQkAfq+N9C4HvEAUP7ySZQWk7Mu97zzZLXiNxyfAkH6L4RRbZlDelvcxxTJ1dkiO1eLJvlLkwxHpkO4PJys8xnqOjob7nGcPdoI7jv1BjD+2sG2TqiIulb1wdn23OPxbngd7AlvsNgr9gCS0G18AMCwVyiTp701qppheoM4ficMc6q2vuCgBR6FBfMBemwUX3Obh8LnWE2pJ538MhM3KLXh8QvthFUwb1Ee3DaCnRGTQFNNHzy/hB04PakX5kcRj5qx8xmHEzeQETliZGQnJovh9UdVlLXI6m3dhQn9nkORewSJDJyjtQyOxme7HRHY7b3GZ/29jKoyGyMmWHUSF5fQu9SbDAIV4uaVwaZQuVsznxy+0AovdP4cFvx0UsfIHgzr3KKB9mJv4PpmCWZRZ26qxuO+q3LIIPkhVA6icPHsiwTRLEnmf18c+Vs0qfjvx/uEgnFSEetPVGqORn9znQupUD/kHBI56zOwTVXgL7GFZE8hs/K7NVKgrbpa8DDERbfEQKTXwMBVR38LhCwfjIEqpUZ8JYPmYiWE9LJu38aoX1apgIXx0aC6D6Z8J4VjSGZGYlnqguWoXnZU0buBYpnyhIDDEFQRg+epMOTNyVjp2MzkVmfItEGTseHylIDHFtaB0wa1ZjMTeq8p7JSoddSJw3TcQ/ickOZPVf1OWqjbl5nZscQVvlkz/s3X4HIVOPGtKzaRHu7NCDlXleA35Dn+g/qqFE3pkweXSWKG+K0rflrThDoRcOWT8aWLrirbBrzVWkBxZHcgWzUtGeYWbcpOsbQqbF37DoQdo/MZm7tCFJZXsAwpiDwAwJIh6ACrto7ButDQHFCI7RMG8VGv3EMxsvttoHMbirUTuslxZm9KYN5PFIckeETXx5bKsrniszFkYFlz4jiR2Y/z/yl7iZ1WNs0vhdNSsmMXplInTbN4XrMXP666WQKh/dDNeVe9uC90jJEFoc9y2QhxRF71wFwVj8lsxs0OXrzKWdYNVCA7Zws1IxUEdFr9GzMk8Q5hs6U4tF3hYDySyAwHiuK9HvEAXP0f8MEXkNgLOYr6pTL4Yp0OD7TJCwuBwus3rvPB+WUMuUQ+miW5jZHaz90aZLiDU1xVgBjq6CM+gMC5REJAuFwxrJ5QlNff2Qv/mZr6rfmYSvBdg012jOPIPDYpRY8bicg/dd7daJUpKvjzlqg+XjNGTo7yEF+mA1X1lxhXxCIP9CJ+g0VQbjCErKHRp2tsqizDcZtThlf2mK4cbd1CvOmgjaavHi//4GAr27upt6IELXByqFOnG/PpO/aDP312GG8PVGnV189MpPrBwLVniBgLMLP8ZpezcuaoDWP3Cf611sgsh+ZWzlwB92hZzAMNYJKur7v0NxsliIdm3T8rH+881a3aXysjVbANJiH6E01S2QQdw0o/eeVv94Pgtz9lKDZk/UMrfEgY+m73VEcO2583hoGQWDN+pbZ9PZPGg8k6DzeFDzAok6vebShbGxudaiyaI72ZIlkahIr4ZKQqfjhUhXxsOjfzdKADI1gT2Z097vqO0JA/SUQmAyV0e8CAeUnQ+BYPhOudssBJKf+5myuQ7ePYI9EzbPykEM/aXV08EidyvWS0ry1fIZ6u/RqnC7C0mS7lY2U83WWFbpWUiduUvTHk7nItD4ViTE4Srx/2lLn6RyNQsW6PWAABen3ZmuUsPZCG5N9TJ18vKdOvapwhVr6LiCTd9TJpofkxHsnodZhuO515nLhWhjNOiqCvF9VsDqsELXM10R69NsCxoFMnXhw3rL0Pqc4kzd9Km/H1RkP1gnps76K0Ewrp/4ygcQ+FRhruktF7ukq+IVtoCEddgy7fV5CHodTtAT4wA1pR9DyVh1ayjAEJJsg89m4HkIdmwKfXXsHHEg1pfrtivC0JwgMNtcnZ7GjU+fdahWkz1OESedaLJX17g6H0/vB+/uXIuKBT+PbRhHFk95QAHr8VcJy84y46joTkczzZ2T21v3uTwjE5fps2uca0FQdC1KNEQSCTTFHWG+xxtyuGxg4I4dMa6PWiVNuVDO1V4JM6EVxYtnD5jtC4J+l+L9KAYUp7HehwM++PDDp9VM+iA6DOgoNTn4rZBOdoz+FdNyflmDeQhOT81OBWHsmd3PV8ALD4OKxbDRZleYmZQ7q/ZooYOptBWOnE2gb6rzm6raOwBwMh7w97okCkaup0GzgiK61JP9uI0P6ooC1Sfss9s3n2WwbooCNrKjTy06UMFwHR/4+zXsQHftxZ25TTu/nbxPQ0qszsF6NaBy5xtL+ZFtCUOt7tGKP6m0+IhXYHswhV3zXAO62mg5Kd4rR9a8u8GLE77CcaIsvCmTce1nUQIkCsLGJAmqWV3A9hFRVY9uvU0V6eaA1pxeGhhxCuqExg/u1DTCUpybDecZlwFRuMF5WK5FWmfColb9fnO086sDtljcQuC75eBPZRBChd5BcNi8+6hPck1FEqpJKzeyLAplWGRUYx3fM+49gwsJkuMlN4/kkqo1nJvHEWqtm0DELw55LFIim3IN50C1Qe+2R8fUQGohdcNGfH3oiPHPNgsNRm2Ii9QyBCicKfUcK/Jo1g8pk8u9PDX4PCsDgJ18f2NvvlI/e7yFET5NbsEbZxchPpwzT7aGhrLm1EA4WCeWZZo+5mrpLdFazQPB6dzubyexEvfBxNQSlYK0B2OqUsif9OUuPLVWJ5Tgy79YNVen7ghacTXbBRD67kO2u7wjKM3NRN54aCTY8OzM/FyV6iw8FnFddgZjOLnyyWPREIjSa9c/FyUHLHxAFBmZ1h2kSZhh4qAMeVlRlB4Uo4IpzJbLevLmDfDBHXEk9Q6SuRlUQSEqC4fvmQpqdtx0M36sVAnM9SA3/FYEX+CZ6ir0XqWfmDRxfRIG4sH2Gw0EaQfFyJXTjXigwHVNg2e6VEKM2Nynl74kCE1M/ohfsVjWfvOn45f77zdnDp/HpIVFnJzhieMhskcKgkv6kwMulXt096PhPRTnFmPyfXEtPG7D7fc7H04goHAz7hYluNuTS9LPSIHknhble32yES27VqM22EUw5flZ0HFOB5FMSzEH4GNePPv19O6LE5OlOUX9mRJFWdNK3pMCvWTSojibSb3Ju8KdTQByTjE9Sbciiw5t65btX+pis1xTrZWPawYPRLNMW5Mqxl/VVU4lb6tUHO6zTPFzJplDARwc+hh7sybCD1puhd9cLgRPOEKxjMubq9KhDehlXFmSb9oze8E5VOFhmZ1AN7qPOmMayk0WUOatEgaSQFmTgBlHg9Vhe+dsteyx+fhbHXNItGa48NkW6kPQ7PGZCoHvIKfZfV7R9iuo1BhuPKHAZNWfYxEQhZeobdeptiXL1lHpxQkou8DDWOsgmClXNzvPIAoIU4XX04U8K4J4oEC34Ap27S9RLZkYOtzWXUNu4IbkHsQo2o3mEvigA+NpsVTgYKiUeykmMqEgUmGyGElda2j5GnXaGm1il6K3ndo3FCGUYKc6A93pTotwl6csmeN0cQ0cRLLtXRIF962R8HKcKi6x5vzI3fDjmvcnOrLPnqt+Z01TYGB2nVp0uRloE+/C8xih4pCwTRS2DEm4D9E9dX4Tpjl5fvFmBZn0EyPCI3/P2gV+zalBi0nj8m0QC+OnLBr3ZnJQ5H7FYsjg1w6UVUbNs5gLFeyBBzj/BshepLLkHrQUrRytp2j8ihkp7U83kdAvR06k58zqnskpbnKOxhKL+woDd3yu8F5118SUDFw5XtNunK/hpLPS/YYC7FpVBmpfrLwzgckcYSO3NjbeL9X/HwEEz6zSuSQaGmzZH7zGn4B2pVGbJiTAQOiQDPBtJd7jEgcJHRUCY8njrweISctSvQ7f+wkB8qzdoWaEnUiouhK6ILYzeB8JAlBEGVgu+RMi9oMalkxbwjk9DTE6f+J7coQRr1MbovFdUVjWjyPMlA9G+hLR61wirzWTAR5PAqLl40fZOp1uG4WnjAH+MCa7Rqj/io/W2R2XutgRLTy5QswgDqanvzqCczJT317kqkuG4fzfP86f8hYHUrQlr7bV20cr2FDHG3jaHyJU2FOE+lxhKH1QQIf197BPr14kwOEIzG1GkO8nAuH3dfcsbCKRfs25QYsp48Ltg4GffTPhGZ85V4yKz5D3UaMIHd47R5Dpn2UrYMiwi7lIGmPfqUFfJqSdb2GKQBnGNayhLc+xp1A3P1J0zt2klmM5zStKhTWWcdPAnBsbWTa+xUj436/HVjRx2TEl8cq5LUHajEN2dQt188qYy2FvVBo3dgGxg9GKUbA/XJx+5W+pmwf5zfszUKIPkFjn4fq5LcGxhRlsqDUAzIsdXXO+Aie9VNdquRM59SHp8VIWEKR8Jc+fHChEcxWW4WLUyLDWlwkBKPZZNblTmeUUYSNTDvk7LLD9/YUBT/YClj1NKGeXQjlAf51GNr7WoYF1xjuaqgppLVuVB/Y7OqC+akjLNnjBQ9qnMOyuiDNPfcYl2VsvRtHeEAXPy0qGaLimhjy99EV0Kwqw/9Zbou71c8EOadvDi5CFKO1Xr6D2hzDCsMsLa6kzYOflU9g9n5aLnnG2RZRcthwq9CqNwmLF0RroEtssiTOYrDXD4pr+vPFotyX4iq+aL0viWtxBIv2bloCTJsvq7YED5yaHghw28HGsCYXSiaeQoXop2dC/gCwOeNfcwen26sVxuPQgm9RrD7JSITPTuaF5KRlE76lF3eh22JLnhXxjgNYr87xhQgu5PDDjnEbUy5y3usLpCiOa2p9eZaVIZuN55i0YyXAh87OEOz/Xx8YWB6GD20ZT9kYuQuCZJ+aHqIFyJGbqzjQFZqlL09pTogLp5IQzIc0n+sgFlRxhIA32LwHtUtu5NpRDwAwNHSewwiXIfMnH7nJa3UgpBOyrhtNoTBp4xX6HZD0Lg5WhXwWUPY3SUGdnQE8UZrtGWowYNsHQtke3Ew/yCoVYTBiZmTWU668tcDSPC5OhFGFA8IHupLk7N93cqwyDZEKb4rV9/YeDwspZox/1cpPxlkG+0yxlnj0Jl0U0hW7LkSY8Ph3cAHG23FYyOiofOgNkMi6VWgCIVO4yX8l8YgEiLMVhtNJEtgV6HW71EL9xTKIkr41uuH5Z+zdpBaTCQ5X9ZLt8QA+pPtoHt5bjkk2Wt1BF1kxKqMM/QGHeU7d/SVIWjVfvoT6/9OjxvKFte65BsYNYldZY8orO5GVLITKY2ZeODQ1L8AwP6y1lAGleEgTpTNLTUp85wHnb4hQF3r7ssSwqQ4UYxG71C11mW1dqfGLCuHxvITcJAYA9fvD/+3Eo/qvu5aT25hyF4AOl7qnfgabcCvf3OEFkUcxkGKzxRwr9ULI1GhIFVTDagXKgMeZTyHPJBnWLyMj2BcX+rQqaPyBv0lV/zYUndPnhPHXTAqSGV3jlhZSHWaMthSO/yjPMXBvx4HQNvKnaGcuGmGHRnC1JnSscnbwgDdtuUDMWeFfAcmRMuzz5XE4X5GZ+7mGIyuf2FgfEq1NAJ9ppI4wuFlskFV2hEWl6nyotsYHCaTbncW/VE+NpoOjAdNMLwCwSe8u0dfDYKEK6KA5lW8grm3n2PyWUiIMVrY8HJohBkbhuN7MlqKwprtxW6eudAajZG/i0x8GtWD0oDVZb+LQa+ySlC/SfbwOWdlJzdoCeix4KmSTm/5xiEr4LKwjrqMI1uPmqi0CClCoxgQq0V/eU4IYnOI8mUHMrm+i2CGqdDKqv+qiwwEc5C8GFFZQAnTUNdehnAVbVCKO7aHZO17UE2TGiahjMRod4CdfM9cA/eUkMYmA8XNRoZYeDWe7Zcdfefy4lWv/zCgHlHEF+hIPXcBcbT2qDqjlsVtBCPCL5PGDBPhIHi7eqoXeMPBj5PNHkcWsJc7Hl1Jm1RB/qPhz8xwMtXA8WRMODejzUBYp93MF+IDdqPKGSp4r062DlbBcN5E9dpItUdnAfzDO3r0xKZfsAI9sfi+hUK8PGm4+cjR+HqNqEQE2WEAaOsZ2jnT4d9YSDhrYHa46jV2ea6jWAT5ytyFj0nu9jtJFL//ZwPedmrE3wSBi4eYcNin+WH3oRsZu5tQ7TQp88reloFziE/oDk3BEsDJfdgFbnJ3zFgStpnjXXfqdOevCu/JQZ+zfpBaTgeTf4tBiTQFfnHj8GvxID5kzEQMWfDVYXK7AsDB3bO0VEHBUl3M9RBObOAsuSzz0KvanOygRPFz5XJRSbBIzKlOZujyREY71NohuvovsRw7JLUSymU0KyoDJ33mzDA466A9i4eaBefU3LaVKL44JxidE4OdfNXTaHjHt0r1EejBUvVHXXby4NsYMJSDbLDISnN1KwDDNoEBBcLlME4U9YNhieDZc6Gtn+75We0KRSwLD8N9D8x8Ew+pxRNsp1lPMrQSxKPZW7b6SAn2pEkfOszLj9ed1CqqYt+/4OBKMvpEF+CjvcUR4JfFkYHzfGmYlIe4prvBOvAeCgC9UqyGLafVbmjY3lD73hYA69qqGDXBn3eEbaAr0An7EXtnF4fuJDe+4YHI7kFNCcnwsA8pPH1LmWJITemkJ1fhAGPXxdcflV9iB+brQVbFDr6vGfR68RLaGI3Qms8d0UmJ5zGa1od0RrYOWQ3RYog9igEJTUBnaKT1sAj52u0bhG9v5jsvuUCQunXrCCURsPR8HexAfjJoaBlk4pPLpVWp9dwe/7CwA8byJLD0YJrpYSoFwuNWvUPDOSwQ+upc5rm115uXnaworKb07Tce7oHHiMM2BZhINvsPmfSeWj8aQM/MGDj6ok+Zl6N9Vmiz9sCx/BhkQ38wAA0hIF4O1pC5pjQgW9P3lxRBWXbkZM0ZvFsCQOXlDDgeJ0MbQxUNv2rCfjQaPs/MOBw2q1McwkDh+X/wUCy539iAC6x98n2Han8kV0wMg6BSFcbKnOcLVzK9sdapLJJNqC+xA5DiTCQNYtUAn+r9TG+3GKGp6GQ4PTkOcbK0AbuulUJI7O6Yywf1iITb1ZCOg96XH4TBtJcEAY6i5EtqSMqw9Fj50FsaNTL8ULd+gcG7jFhwM6Mv2zgnxgIL1uypWmx0jEp+rTnxef5aK+0TdB7rd2aHzbtGSK7O2Fckg2guBEGFrpADE6Xzzrq4bYh7FDICdqCQtlb3X3LJYT/vHb/v4sBmQ1/l8cOws9eQ7iOlzXvhQ9dZNuHRlm4laYI9rBgfDGbebC3SbONxZJCwR35BwPbPUaRRTYwm6/P5uXtbtCTdxZLtwHmXxhwev6i/sJAo3ADvWZo1NzZ6AW4stL+iYHLoylhUrscA/1zQS1tKHTkebejbC8TBt4ZYcAd9BkfJ7kmMDs+G3N9HIV/YuCHDUjj0RaD+mUyxC164LDigp7vEwbYfGDB7fnBwJCbLE3MbfWFgYhxH1JeEzYid3XDKLsENSZb47P6Z+Fh2Di1yPI32cAPDBgKj1h2CwwVojaiLN+RjqTPgqnANsoMnVSz68zwqgb2GdmAfjiuBQpi2pcNyH3a36yGjkLDeVSgVytUtiNMEaLLyUZbferAT1FbwDo9b1BLCQPYT18yzNrnkg9h1xdxwDU6vvxkfGEAi4LGE563z+0bzKvTcKd1MEzlMyY3yAF7JWG2jigt/cAAJvP2DrOetqX0tPEI4136LdcQDn7RcwflyXD0bzHwTWxA/8kYoKq+8MFJ1hlqlSbDTVGnnwt6C8geJyeC42seo9ftSFqnb17ARGc1utuQU7ZUHnfTV1rCwvD2uV84qiqIbt2fGEiZIaq/YSDjGlbUutsWY2/hsTTc5hUE8xrR7lITMm+q5aDrhIFgRqEARyZ120PiDPiwnNL29VP/bq5MRhiYzqHmtwlh4EnhGfXjiKT7gVUOPaBs7r0uf2Ggv3Qpe08+Us4zCj3TJXVvkGe+wD2rPJAkTnZyeIciW1YZZXV57WHCnLrOCjOXgR/mewyXhIH0+LkXB3mho90bJOILA+FNWaBfxpS1RVjJEJnnB0JxWrNMCDjD8hOKbCODGmVB2xsPtAV6B8NlqaG9EAZ95XOug+kibXo0vvrgvkGjsKf13zAw2WZkYw5vIzjfFfMrFOD5iiWI0ypFZ2D4gKGlqVBtrPNXKPjCwEun1437Q6dQNKLQEBXKFmF08+rvi4Ffs4iQGsrwX5fL/w8wUO0nLz5mM5Mk3iLJLHJrhtp7soB0Nzx60K5FhOGo0RiO91oBV0up0alzznAZPT1z+6yv6DLPFdw2KhVeI2mFphEuWPb6rAW23bmJsBsZdSp1OpW9sXqhYe1o2j7feQO+HGYYnvPPBbUBdcPz+S8b+MKAfSQMTMSMpDnz+pJZBcpfGBgFnQrErBMalWWJ7PTuzlCsyitq5nUncCHbEQTv0ETd/NgDCk5SPJxP0XK3PkvB7hCWr9Ub43kvEjg29viFAb06EQbKjDBwjIlT1hg/j2JcvnUQ28ZAO1CSOr2FkgX7tN2ic927jI+eqQc75y8M8AmDCnxGGPAdwkAqNxXC+SGWaEa297mO/8ohYCRR5mVMZVpuyFZ+YCCcW4QB/Z2SbbTDko8G4i8M1DsN8PN0NsGLNdnH4AE5uhvuk33NKgueA/WMrvDzOjtETQ6+fsrQbFudcZT5HUY67a85PXsCp1L6LdcSD37RKsKJNPj3NvBNThH+7CsFfa3VMCpUyvZPtTqDHUV/YgAPzjAC63VKMBjWWo02a8svG0jsgjN+nia5OV1pI+pDk0+2vhg0LblcYuxHVMYrgzVwWBEGrGJssPSmYwPh+vbCxNj/hYELnmgal9Tk061DZTCQ5BphM16KVN/X8pcNdOr8LwxclDBC0yqBpVE/1aH/PLWo1VunxuP0Rd38VpGU8+uuxtHZRlg/CQOWlhI2kFE2xuNphmF0CICv/aqA+8ododGbkuRPplkHcrP2kXJ+zTLpnatfGDB2aSx4/0a2cLnJ5medREKvK7kO8AovaM29gGzHou5dPbsnkvpv4MsGvjCQCCDbygkD8WG1+hMDc2NHZdq0ZFtjwwDeq6hbNwvCgL20piLzd/R5B/5e8QF8QpHVaRE8ziMT3b5tiVTu03jeWbtEvZRDkQb3roBgiRSKjmFep8+elcNObwXZUacTlj3eQfia79BXRhSKfJkw8x0x8ItWEU6UAftdQsHPXjcwNaisjMqnblbFJIl5VRZoxepCZLrsILDxLaGyPZIN/MDA0ie91fsNQmYfSNJnUCHGVCQsG5zfKixVvUSYxEvglinOcFydLDTCvinw/tbPMLnWEvoPmbrxeNlI4I1XMzS2Z2B87bUdHCxpj85pvKzTOiMbgFky+jsG7pzHaHT7z/10Hww0LmV1bxkGgHr0tkDT7i36p2BPZSjbBQyfIWBkEwbSFD6bOa2WSJYQ1iiQ7EGddNRdu0kKaavUDbzehAHXOdWMW++DDpfXvEHDFYSJYLX3ILQoGGiXiEKRodMoeK47QUeKOGEEwYLqfX9i4p02gKIWd9oOYchf5oTZ8YCw82UDaUjd+IcNrJefJ58NchN4u28lqJ96hdrig4FZltG2OnPD+5uPDewq0vkfNuCmvlWnxU6/A9y1PRrwiGveFoYOyju/kiBFOfvCgGsxgb70uVIzunxWefZGe3S56dfpa5V9y1WEg1+0ipC6/OR3OUU4/Mk2MAu2NI0eTsyyqGAFTfOKMDDUKNu/RrMI9i+yScO76sBTm7rpDwx45RlFVrwS1TSN+xjDeEBZfpBTIoUq2qDO0iVLH2Z9hxMwBz0ZTMb7NKfhjtoYtSILWGY3tgXOTdmg5+t2jZnSWRB4KtmAO6Hf/2EDppPJvJ8QBlALNqr5ZIIwUJ4pBHj48uCyKlcYUA+sU+7VHSRbVUKL3/ZUpt70Dv6SW6h/unGaWdodrvloh7HTxIBEABXqS7lAU4cZS4vhwYKIRAG98NRAJptTHdTD/IDumjCAVmlGcCdvQmfvccFHqYVgx/ICdYnPKTQ1A4RgKLVfGOAuIwz+wIBxnll1dp12JayM+QrtTeSJbCd2Bdg7t0APbyBwfyZb0APCgF86U5aG5l8YaG8zrea9F8+Bv+h4QiuzIVvsuw422+0b7YanNZeWex0O/eqK5lpMxRcGtpaSozVgBmEo0GSQ3tsD+t7nBlHnbX7LBxAOftEqQnUgDX8XG5B++tPH9ACT7ZDK/l0OG2jy+wLtvk1S7xVHktanxpGaog6Zf9T+xIAhG9Q9qUEhXN7+Bv1n3bCs2XkRVPp9T91yvqpTIoBM2VQEGFUh1NljijLUTqmjVXsRSzfFlLrzanTDWH+SpALT1S8MROOPDfwTA/JzQdtvLn3Z1CmNoG+3Vo3m0EBY9B8OGs2zZPheDzt4VGUfg8edsv1RPkbwfHMHrVBYlO2nXAIxX1F2l57I0NfTDvZl10fD0LcsneanAkC9hBhpbiO49D5E4L5WR3SzPBEpRhnZ0b20MXBLws6ukQrQm6n/ucOwJhsoPQu2mfrC8HTZsEwwQdgTZCOmtbApiztYwXx6KtGuCjre4TQt4XYNG7SmlQPp3XjpMH3IW3QX9rTmuz2Vtex9biosCAPpeqflkPfo86wLfR5fNJ0E2qFJUF/NF4y/ejTe5cmi47tP6ff9pKlgZMOU/l6yUaflZ7lRJgNhop6EDOuF+S3XDQx+0SpCVWXqb2ID5s9ePjRQDzbq59Wh5urxgjAbeJRdbz6VYe47BUjHbYbOotVFtp5rZ7gM+RGN8SkDvim31N1O/RTjk/8S6fsWerCZIpWNv6Wy9O3mc108TNG/rql7He9pDum2QTQSElee7Z0O4hUCBonGIUtbs4BNSRhwDGUFuHkzFXZPwoBSFjqkL3trgTI/JV8YSOuJUcDSXLcYttaJQgG/5OD0fRvdR3tgaXt3LdCduU92kFOWnh25CpfKox6+680ZLwvwYHZYbz6PGzhD6tzHlLWDR4xWdm5qvGeHEh6L1Rn11zQhW+ntC3juLJ+6++eZ4e5NOsP8EUvouM2TsKXfPPqkiGzEGWwhdWvCmLMVDgaTjVNzfqrOsLPZGjVv79fZcPSiMi3nPTQVPRR8We8/Tw61yFY2nysF9zdhwDkHW/7SC41C1OtzCtW4ORRaroSNxRlVqPovDYPrbc/4WxpZsFSaFnVjN6v55ClVwG0+Q2c0MmrUblsVWmckoR12ZDdmIL5nKPg1qwgHbMxGym+CgZ/9JUXLKel8fGzeItPrsoJiLG0oBMyom7PgWEEQULYMr5Jep5dzS5LN5xc0tJmos9zXOsgnwsJFnmsw3dabMxxmTYdmPN6KdHJuGpAcRmU2MrwauUtZVKj3G2pHmqbZ/DCSYa9LHdqr2bLOevbUgvnBOqCZ9VY1L0TuQfWcjflEXeuMz2ZbKttmnqI7dO2aJ5edDLLqNJjghPaSz0vav6Y3RaeXXxjP77IO1+UqRn1DUp6uPJJuRz7fUV+sdjXeHoMGvEEQorYfM5EqinqHsz5O0VheDiKLsoME8NoSsqo5F1nSmmfQMitBt3Izls0d2l/vnN3RPux7Is2eXLdeopIxWoyoAKvG8mA5X1HIWJx9wMM11eG05Fv02Kenh/1XB73UO2Fg3XKRPqxGhnjiEQb23uyjWlkEUy+peFuvdMLYZ/lTbigumqXj1qm/Tj1QrccZncHw8VkO5J+hPOhDdFKpEFmX5hL0/NsCQ10zRXrrowfvKnIxGR8ylm4H8C2fNzD4NasIKRKwf3+K8HtcKfjpDyK83ft7tKpcY7MV8MJa8OaEdvdcUxbtzzoY6u7njjTDoLLbaCoUPZLqcDWfC37hOsLW5yvchJINsyTB3JqfbYMk+LaHbLW1G6ge7QCtjtI5xjdWQLb0EzTHy4rx6/lyBy31SzSTw4FgJMkRaBfKtgYYa7IHySqhP1wqfHjYGYK/zhpCvGYzCi03F3DM9new1qsIRT3SRO7PeWNhkz4R1r2OZbJ9aeDav83RGq2oezZR1YFVjOnf/uFWZ8u9V8Bk8uyjG5VaLaJ4W1nBKJ1jGARHlp7M4R2kw/aB9niFNaZprUOnyQVa13Am+COaUshZMsRifabjVxWUrDB86Jjoy53gE6kpYVzfBH2+EjNcJK8zbe+0Q219jQXfBm+EY3KZYdi77epMGpDzXK5F/RnVmcBAMnPQz5uaK9VGZ1n7ueC5ftY+JuokAO6f0wqsmbnCpNmpLOvuhEGJ+zqFsMWKcf459zJy+BoN4ongRYoFHNPi9PmaInpdlqffMhT887tD/5cxoH6+E/j3sIGffaPxNK8BV/XCrqf6CRvrNWsGqF8eFWTr3Ym6DfUd1NKFyVLXorI/qWyA/iPeCFSjSgXnk+3nj5EPIurvcksrppSgh9djnfn3uQXDPWVdJ/ksTs4MW4Z8fBihvUyudea+og789pqhBjMmeKwpJaCtkh341lYgHBoVtpvlhI+Csylws9xWQJW1xTDZ+oIPjlIOE0OrcKNNoJ6Bh7K1i5aEiVWoCpxppQXjuUtYeVI8IZikEpxq08Pg4E8gM4ZhDn4lcpwfr5aYuqEuWUE7rtFz40udhobbUPY+vdEq9xnjg2F9h9lIP2MEcimytph7MAEan02UBiCM1d6zjsOFj8HLqBlXpgOEeclrjKZrKutktO8ATuyE2tDKAFVGocQ99EO0t7dHjaeTghBlHYWqVzqnaGRnZ7C665GPlaMJ2XbaStDNP+dGsEwYBvLegl7/ZmN2cWwxe8+3BDgREyZ2USXS43JKoSuk7bn32q7xMdTvUMoXxKjHGpaV2uhbLh8a/ppVhIPBWGWT3wQD45+MgSGFWtwMNn4tnu2rsYJ0R9JpS7XgyWjeAByYhGEzsGgaWYYOthJZaG1GTc3H9T6CZbdVMd97Mczu4zfZwMZ4YrTXnjUvp3IF4XmcoHZlDWRcKypg+/cbtcVLFuk27CyrUGoHy+ah10JuuWVVm26CCdx2LHPmA5La40blb/4CRhL9uV9f0lq0hsukztb6yIOoqFtMRwcXZu8wla3zFGws7IS681rSPEtW1JAK5hXWmaihgVuZ9FBfNlT24/FTAnfR7nG5Uz0x9fppZ2ljY4RelD0h7adFB+zQ9jGsP9+akvYlGfTn51GitbpnqbmQCzBr8UZx7yeQ81hE1tW/FOi8knONbeHcwRujiZoa7liauB+sHUSLDiuXIt0v8zM8lgww79YqpKeXZlmqEl0w8FYLkfoj5sHR6195Fw0tkQZjkvpo3c4xqVYF8JssqMmr9RznvV7AppN3hdbcj1fo5h7Z1XgwVOGQCBmdVUjY3Bq7BsLeVEXviV2dVu/gWz59aPiLvr94OFTG/xYD3+NKwU//igJNX1WY7c24zh/7d2U97wZJure51BgEXgV22eUY1SOvzqqVaUEmcpLantuKDAd5CWzu+bgMdKxnQcsii8f74rN8aAJ4za8dGNdPWbXTjqb14UZYuMAcubwFIcaQNdZmGW6R35eOEHdVb6xs9/IwnsoHlmaPEcKyf+1zdgpdhsYcqZutmggN9Tqvs9dhUUGcj/q42CeBmCUbU7K4c9ojNfmY5eoLVSsvYhPjRZzVaRRTWWTyaoqr9yhgwk27wjoX/IWL/iVk+fxg3i0vGy5Qq5UBSxV/0sG8b6Wob5wN4HtzsuDRTiuMUaNQobCgouwe6Vi8ZimV4VGKrN50wNA9AZWZvCbJrzN5iNG7eADi2O1gY0kGGvKyATTrE8KmvZW4OEWWyAcfm7lH+Qu9V1vW/HmXIlCMyYhPbPQEX1eVDNrjdEanTAjT8dQuQPLECfPekoup5aVo9afjCdrZ6SkQ77T92FQJS4MZEmwOpgoDZyajMdQ0IWR5/T1Dwa9ZRTgYMUX6t6Hgm2DgZz+LcF3yGxabIIX8JBh18+nTQM9MGWQn6arD7Gk7JKFDmka9q0Wp+/Hw0OFLTcz87fwOfmjluGqfos4rC1Tr6twcxM0R6qm1fZzhPN5Q1u35PZYtg61nscbtMO1dfTH93FNgBeGqw/lEpzIuB+nd0ut4if6VP6g7GnIHYX+koTsdJICps/egIyVBLTjvWTavShlO4zLAbPuKRS6zmjCSKwout++pmCYZYeZ1i+/UI7dbSNvML6F9jY50vHfOcmf6qqx5B30sUeeUSzRorFnNySYGTBf52XwQ5voUksLT7EDHr/o6HO092cXuOGLZuYvvoNkYYSrNpiDi/kC3LnFGGFVrCiWOfFFB7vsVld1UBa4mkzsYXN+ho7O2xqoYN3BOTw8UV/Tq2U7KLGtYvHTCzrVi6cU+erBchxZGBBGgn2Rfg3vh0P8jDKd4kHVIO22Eq1wT9Wwom5bVvx2PCKNwUqd3adyB5/Uc1HFT1vjy7QaMu1ZglmydOj9XVW59Rwz8mlWEg9Fk8rssHzIHP/vpQ+p8gOlREkwsTUm3zMvwhSBfNJZ72b0ild8xdDq3rNNbeapAny7eGCuSL/LgeD2Dv8E1ZrvBlM3WR6my/JNb4WKRB/XsOOaSNR1vAXngWfXMn1F3Th8kydlMoW4tM0e3BurZwOIwSMTMXJqd9XpcxhgO3rLgLt4oe09GVBaSuWDkJFYHu2Z3Qa8wW8jWp5a6/bjIUVgPXk8/D0yxtFiNcZNfVjDTBEjW67zfU1k4Z4bndUShAmuGIjuLWqwHFGJgXXg4H7GUibtOvz/02R7TieoBhQbtbrE2LjAwZi3whXuT4RUxk7r/xayn1w1JeC/sZph9lhyLxJ52VpnPfVwNpraY7nL1Dpv1O0Mvndj1bMGSEuTy8HnMStonjLWqBFm86pEn8Ijl5oxsCvJHgvYuOIr0YcgRTJ1bQXZWfRYnT6U77KtKRW3ja5CzYkmYEZWFm+Iwh1n9ekvW0NlynE1JQ8QrV3PQfL/DJJical6kRUHMo1AyPesRzJLD3vuWGPg1qwgH8mgy+F1Cwc9+QLl11vqYbfYzmOmfhp5JPMfNZOTW0/ixLS1FmzwweB5Ogjv+tYCumz3QOYmsnsJtU4LuqwecDQZzNh3K1A2XujJEsQhRzOxrGlnxjtLDKlj5QmwskyT8raaY35K0ngb3uWUlK5WjyKkMpw+b3a1zODtj4iOFBtgl0ef+fhNNZUNZ98Sp+9X6e4d2+O6z9KUajbU15TWWikSfB5ElWSk7r5A3py3MltvmbIXOKsLyrAwhY13bWX576+Gq38wIS2emW/KQ9qd8JoTBMGokq3iVOvLzFIXQFzvdsnsUb4KH2aNQwLYk/dV2h6uV49X5tH6p1iWsNsj72wXLleSYW/W+PeI0X8Yg0pzG78cqwtXMjoR4SVVn8TodU/bvO2x6ufG7pY7UEOdjG+upp+aRtQ8M6uZun7AjokkF6kAodLzypc6cdq6CeCxO6G8VF0S/S2S4THWOm/GEtn+9iNLyX+yOqZB8NrsVPLJUzTmhHl4khuweltDbqxqNf0UDHBqs+ZYY+DWrCAdjaaz8Jhj46d9hKqzIwcV4UgB1Rlu3nGb7wOJBkjyVq1dhKTugLB3tpJr31j0V3Kqd43I3XsB03lVnq+PdDfN2u6DucxmUVqrKFvLeOa9npUzdRlzbNWXxHXW7zwVDizpRiZuZn4PY9lzKEdNqhel+Qe83dKuk0LBKMX0GoZgWd+q2CyAM2L0hA86NlQebTMSY3XsktXjLyDYG9xoLucmY0EYHtGr0DriW5KqedrpdWKdO2SMeS5PizTjNrf+XuzfbWlVJ04UviANAROQQhMAGEV8IujMQsAEVFdur34+568+sv0aOnHuP+matmfs7mGu4FAjC9+mCiFCNMofw39xO4Hpatte9jIL1KQYNnQfEyqZPqXqWUHfX+TDmuo8xze8XR0LsCRgbVNKQsmDuSUl3BPFkI/UINZ5umtgaT+EG3rKBUDLGp4/Xl8oMNkwpjxcBT255uGPG4/Aht1l5Uuxe9nN2/+B6a7bC52fnI2MHqfZpeVqMm7DIhche5rs3zfyRaq+115Js43U9EJPOoBlnNmE4Xs2pfkxKO/IVSWeip9vEbdVvEvVhdky82D7FPJrw5OU+Gbvx3iNKL9xO5hu5+yNp4K+ZRTgYjUfK6N8jFPw4DZSMAVbjZS4h7McZc54w6cVZjiS+dySUaXR7AvZnE2W/Ayxfi82HooNRc/59UsC62+tF2bYpJD5bDGT23JYBJQ8PMJqMAFO6IotvHH/dJBdqiW3n3ZHIGyY8Dtczlb3k3ZHWnzSRosEgRra+PB9Ux1tY4Ebf9yyzbZuWB9GU+G73eNnHz7ih6iJ7PBHIfjGv210oco+gFf/kgJbU9k7RuNhLiazHMgsPqQS1ns2l+KB8dszZtC4ldVEgxJgM7mWo1xQ/e7S32zg9e9ddRxv6lFICGpDZ4L3MAHuY9sQ8HFom694C9z+Emo5rNmf2qr9SyIXKhsQOGVvso4Aqv8t4EtKBMctMz5TtutiO+jHau7LOKaX3XWAnyhOAvibljjbLcWLHUolQ8bqPJxSe1ww0x40WNBvvaXV9w+RXveExNjv7VChhwOODeehZnrc74jdW84glUcZeNaJRHZQIOVr3frHtjLcUa+6siaw1oT+mXUJrKY4b/tged38kDfxFswg1VR3/u9DAT+834Ew7TqmcbOxYvg86Fi1oRcl3L8LIFtqMTb4r6uqpN5X48xF07NjIU5jOZIdKutkZqx1TpvopbQArYQr1jNqcksgrbN6rTcTg0h/EF2kgJekdpvtS9TfKRTezuXHJ5mw6MO/E1VcmxXYV79hLbx2KjpTiWOnwYspmxsiy/Dmy/tLs2WyzlKj0dJJirUSIGWz6O9V0gOClaqwz4apKlIykQ5M82InY0u0N2rzGPtTfkRBynJ4ov2llE3eVHDHT6ltKjkXWxGyfmOzgRANa58utFMUfOKTbcttTZuxAS9cD79lpJKfEO4/bcXiNVCbb8ydVxq22k6mfEssOWU2lHGykyFQslY2724eC4oj7DR7ti7mG/YC7MqOGp5nEmH55daChOOOxflbQX8Z6T5GQwQ3xHfUMeYTIr3XX5o8uIHbejk9Uf9xIiki0ZTZxGWhGdrecGwv2YvV4t6e1lUec968vbR2euJ/ZBzQ2WYRztriZNYXbdQqaGineH0kDf9EswvF3dODfhAYmPzw2oHd9RtWpKm2u7gcqOwRlRoVVbKT42B0jNrmwgEJbW0KdVoDlbahGKLPRwY4SFzCcK6UKWCelFH9SZOM4g2dYKwvAgJ35i3X+WabN1eVNkl1h0qtb96Zi88qbaBF0GVtwpNYgGBQ82u0dnb1bPaXku6aAH1bNjk2NpUN2ul81kfcIGWtVZPfaLSI76a8w0a6gvykWjIQn5RFlrR7nKiWJ1/DEIqVl81JfUOAuAykSNu2cGcYuomTTVFJ02bOWDbjaUdqBtuLjFu3XtzlMvRjtebIKAbOmfQoUbCq4lwNrOybl6gFZHqTFI8vZsc2zlKiOqq0dj+Iz7qfyzpRIKtzSKrV3LJONMeVyXTR8NAfNyvZSpKSxAUPNQv847vf3Du5tLuF6U5nNjsMxldWZGq6zyY7JSS3SbHVf43oeaKV4IpSslShtYtmT0b4Qx28+ny1CTT4wGQXt7btDUtJEhxP32PnUTijpbjifkTbf+5ePlKU8kxLDw/X+QBr4B0T+h2lAV+VfuoE/ZGzgp92Aqpcl5e6hsvlTSCDewRwm84IyTp6dYrLpqq8oivY+THLbdMxKyz2FiMI8KuxBxtSxp1EytCspnn6mO7b4/lxING0qlPkI4tZMuUabXQ+17rKjzDSbKVBjq8Dnk65lZ2GnUrAabSS+YtMIaq02FFgRYBosGWPH9EsDFy9oErdAFjemtCQ631ObSx1M7WZhDii9JomUvO2kZH6b6aCtY2tHuwXKnG/nIdyDAvU8laxnyXsOmqlPdRPPX3Antj3vKTZPhRQpq6RlsbiwqDbuh4Zf3chjl1R3KdDSnPM0By0WfXml4HFMpDi14R7MrFdorTrbJlqFwx07buQn3M1j2/CZhKwOrbaIi0rJ44WgEMs7eUn1e4PzjZ44vxqWoMl0teE8GKXI7m3p08YXI9Di6cOYrNlEdTnnPLbtlrH3XGUUXqVcilcZ7n/IXxLxjbFDCHNjYnIUwS2xXQb3YzU9a3Zzj5LbjTdxdbVVNhO8C5G6Au04x/SPfFIw/ItmEeqjoab+m7iBn15alJ6yPW2qXSUlfQtTup/TkfJ8ijJ2z4D1WC5PRNwPmujhRMRW5u5G2X3T8nh4QwioM0+gsL2DNkSWvNg+fF2paN264Z8bi5j8eorEzwuoUzNS5ix+Zxrx4WjTJLav9t9sLlDepKChyefUMu3R9ZRPI5jcufmdivDkM3J2+0ji6Tgy2cllIWXJAqHFbWOV9SNVpdp/Its3poLQMnhDzZVjy6NhNDPZO6KMQjdIOX8MB3NmuX1O2djafodCHJPdtvoTJvkA9yOflBe7L94OrbfPpolGU1x/4s4jKvbP0k6yxVFn7lr+UDh4ZZzvsiRi8+trRNU+QIioJ8OOVVsaUFzRjsczhqxut+WcqsESNHmenKD2OzVBlnc3dnJfyB2bbssR5VlSwh3dz8SSvK3w/te0F+ZhxxzLrkBjHtxObDKdyURrKq/wM1HRKoytRnBjWVEgpIUHp2T7R6tSJXq5Hb1i2WTNPoqofhxjKVqto5ZJx/JB5WRYSHyjz/7IeQPDv2YWoSIpw8G/y9iA/sM0cE7MI4WjHWBr2acdY2l0pXhY7zgf6yedre7Rg4qMoCa+1PbMs9sPleH2aEeupvRMnk8MqpOklmIvmaosS707heMOMDa9FmpvQA1JPiLrvzXo8dtrBaJPU/LkuMpkpmcLk5IFTDrPO8BkEZFMcbkFjOYOk9lhls5plVqA+VpkHfuUXUZlbMJkv+qpx05hN6bknGQc2Rzqf8oGJvGB0kqxps8Yk2ZZRYGyyAEjf9CyJCW4n3AJ9eZ+7LH++npTvtmUDXd2ic7UYDSnTbJt7WQmRi+mpF5J9eiI7O8G05JlsTykUmxyHjvZqWN7TmMiZbizo2N07pmzeWm0bqy9HftzuWc3pV1RHL+2Nte92Zy91llNWfPB/b+LVmdGCxoN5lrVRNXyXLJwO79Q1i1x/ukjlJngSmeKFn0GmjgghMQh3EwYDCo7qqfTlo3fnUB1o+15vHojdEgrvC70UcH5O5IjRg4VFM8FuIPBByGqMHb4/uI5aLgThn/kEOHwr5lFqMiS8ms38IeEgp+mgZJ1FyqcB8p0HUBNJcYeRIaxt6Nxfp4zt2hlmMp7DBMbxXN2qzOVNq13lKJ0NfOg9neTIm5sedzEqcnWt+5FPJS2yK4X+cXmt47ROn9kyNZa0rORujCgdouK85k311mycia0TregEaM8m6yTeo3S8X5vJ9Jk8N0bYOuSbz0Bi/PcITZrWU0EGNlROgEsc78UoO5lJnFpOdXZs84ncCuPI45P0L7XbHegsKaNzbXqCJoSXjXx4oIsfb3C5O/qlwyOOyLE7CzQxuq6X1CszlspuSeRzsAFewqOA7iHYwSae3qgneqgAGbyTVHZtGMCxcZm10SzJn0xu2MixU++b6JJjuOToifQnLZtktNtRowdupaoSyoeK/OBx4L8blDpZDWPHAM3t7eyDwWbGUKC0TQIAXX6AI1lBdzLcAp1N8oKoWJU23GhJypbaejP4hTheqtoIDOK3yahMzY8Djhrmb5SQTvjJ0KAn8U75pcRQsjlBho6ZaCtP5EG/ppZhIqsKYN/Fxr46RWG7Xp+p9ptod6fEOqeTHqo46ncc74NvmU76mBa93LSJNNbXLLDAepFL//Ek0SYZUyxAOPC4AgRrxbZduirH4rW952d3E6tylzPnBEFpxym/wIYTW+OSev+CvWHczXZcy8g/BoIAdFsDdqRnnuDwt7eNzyYAqb687wiy7jCRAvRoGclmQcKCrWU+KRLOtY0gkEbLcD52ydoJMkFuI+dcWx4XaTfDUe6E2AwgOneNqc5817mjtLhGW6j1Y4la0akANbXCu0Ph3M2vDjI7t38yHkZHuds0WYnCrP1zuauPGRsGQG2yTMGzC6Dock+4cCgoNnuJG49ZjIbDC9wN4N+L0XjCsc7JEdEWYn+2HzQX/4AtLue54D9eOhkrLnh8zW5Wzs+d2nH1lNSKXw94U5mZoNQdR4OELq+Tx48AJctjv2BUtXfwn3koK3DeDGhTRjupWR3jnVWTe8WRQN3g/6p2Ivt9tmBcmON9hY70ESVsiGl4hz9t7+nv3WI8J8tyP87DfzT1fr/mwb+z0cIR9KP8sBA09V/nQpUSTFseaj97R/zv8EDuq7/93jgpycOtC9XovXTM+3MWW+RRfXHAGFyOGnSXFtHTpCHOuW+OGz4Kap6yPvTpN11PW2KjWX0zvuc2nR2LdPOxe3Wcw5uOKCgtE2eTdcCeCH4uJRtvJGU8KNhOnM3ndB1MBHtSB++Tee9WDp01RtDyoKZETknJTWpXXQTKdXWqx1LBsclrTpTt+O+rGTI+xW47h2hSYYLX2bL/XZCB93QOFe267nziraMDven02TeHu1vJu6ZEnsm2PF3m0RWPx97KjZPtC974PxHURtTLa8MO3uenuQMiqFHjTzA8YvpPWLHQ9FRoY1Nu9AFY+5kztmk46cYS1G0wGtjzS26N58JTxeloTuNjvbsg6NlF3tBAI/dlJhi3ICdRda6dLYDv6fovRSlpLlVHTuJa4t287fRZIG4fjnZsBaozG0BqWOxLJl6X6iULiTd5uFVzNjD+BxpM6sNnvXrtee8NJvRcT2ymvz2xv2pb8mmvTnTeZxddZ3x1jrh+12NJfyPO+zNuVCJbi7648rXuvP/54EfxNRYGv/rXf9VafAfgPr+8xdiyvrpDT6naShTtnfxnX+XjTqC81GI65eJlI/KbeakwVSkSDsMJZ5thBc77IGJntSplL5G2945himjS7NEjapTgxxNVhSikExeRN5qzua2uKT8+dTsqDWA2UrcTKibWiKPysebOcOXPaWdtTCkYiYBAznh/cdcRk2+g1XLjvnFo7nu6jw6DyqVyZv6TChSQUoK9SEzd3lDex621vCtCUzPlpzRqR06UnacrzNHOLjARE8CT8JQjJjlHA60KVyT58en0LK8fujAzAaYKr+Ydmm8otOtwvGZdc+YmhQXCkwV93PeooZH9++u5clZtxMuA1Nj92nRdfqe8DyZkuksW9ui0/lo8Wzvr0pWbbSEKMrRP+VxWzrVM7lTNU9xvUoCRzk5twkxHfcfbrayg7OIRH0lNJErbUom5asRVelRb/h0+CjZ8ACMJPejwYt0iPYkTerQMdxbTVrouD/XWwNTuwM+P04rRJ4vp0QmOIkfm4fJ3sPriBIpA2YT6bdiaiD9a78KTI3+8fdXYmr4w5iava0B5fXLtNOTt507/k1TKLpaE6kYKs/MmUKjaOPJqg23uEIsS/mEWnc3lTI1e76c5rhktNufUKOsWpMTDq0h/Gtv4rvW7nMWOfWSSmsETGnBkzn8W3M9j8QmFoxg7qyGzyk9+Ao6x5fAcM+W0J2pY9np6Fa1bLACphaHm86TRw6eHfFTRwjYghTrna+yvT6GLiSlhpgcA1P5S3KoU27AxPAITE1nj46i8PLFlOQjpuqnA8WPGzAyToSOqQJ0gQ6qYRddAUzth7cVdaMvpnYHYMra11dKbybuR7ri/PeDAZ3NLtCByRuYSvdjm9pNPWmyV7UznV6Dbp3licXzZQdMdW+45rAVTJ7m4rN0xjfxDoyvgamHcO+Zcj/b9DBH0GlNN2QHRtegThgITdzNNjsWvwKN8lGtNzHfijumTU8nShUkhFRIvv2dc4f2N8uS8iH3M5ZNJEbbWAKmts+7yQYOMJVKoc65PfUZ2wufESHRCjwyFqb5GzGlDP71SjJ4P/3vf8ZfiSn1px8MXROZ4rsEb9PO4Z3islAoDxzoVPwApvrwJFJdL4ZS4r2AqfAIb3O5B1OpmFrA1KS5MTrrDDzsWtCpwRiYDNwMNQuenrPd9P/TqWQ7g075Jnh9N/iIPJE/0KlAvk3p9LiApy9D6NTnCJ3axivolDOBTsVHYMq+S9CpQIJOGea0oypmgsTPy1pllQedavYcmLJ81HzoN4w6ywAmrgRMaQSd4p89ePnzBKaGW+3wXTKC9imXe8uatS/8h06NlsBUm21WdO5zHF9lX51StAvx9wuff+ygC/p9bNKhyVCj/A5M8ZFhUedeJrzIV9CpetYAU5sRdKr2gKltD50KoguOrxTolBAodwpmT8POzwehZ6drY1O3eeH++wo6FRm2Qac7dCq2DGDqpd5HVDYVMDVaPHYMEnSi4vKGThnGlpx9+vwPTKX7JTB1EA1gXOP4/GwLndqOHmfK7iPoqv+ETu2u/oj4cvT7dWqoKr/A1PDPyFM/vmXLRa8lio0SOnWvoCMTaYo8ZDDoVOV+a1JHnkqM51CKPx/UgLGboebHi6mU+xnyVHu52XT1fWByf0BND8vPgNJsDN16bZGnbl3iEs9WIynW5LXpHLpmQrujJNq8c/fMWa6gK7fX2ZDS4w6Ysm6o2VuqQ6dyG3nnb5hiwQQ14fqCyvpneKaiU+CNZAd56i0B49dhAEwtb+CE98Bg1N5SYGIzwvnOLXiaFh3yQ3B9EGNpsqfNU0L7Lmdhx25hrVPlOdCp+Qd5yhDGHrWDN/KUXyBPvUTkqVr+etvE/bv36xna88xwvSRZwvvJN+QpXiFPCZNvPgq+nDBeCRmbiEVMeYg8lT63wFSxvvZUtR9Rimfve8c6B/3X7hWjyafWWnY8JCwKLjp0tdggT0k98hQJd2D4b97vo2pHCp6SwfPB3QDGX1vosnm1muJUgzOCbAmMngiff409nd0F6FropmMpSVVBZ3NNVClcrQQ7Uj6/FVOq9q+nM6qS+ndIGfZfiSnth8coXor2oWKUf3VCM0znVYoyVUExadJlC95era868bE0bHj6RA0orYGaGh+nTRYZwJQZIg8cujdqxh6hxgbOSabg/cDreA/vkVafBQULe9Twz+JpOp6fIuNXG0GK1M3bdK4WvMu9jlFTzgM1XbZ4/7AyJ1LWWULJ0sHepfn8OZai/RF57maAp7nxRM0pr7pnrEKNP5iu2VzUkQdjb4t88loCE1YATK2kK3jdnOpSspN9j93O0x2F+/d3TOZRlcwVphplViFKkf/l/bUx9OhgrL7HX+/Edl6BPJINcT9uAV0qXo1J53A1bhL7tWaOcoP3fMT9xE5f7KkjT0I3L48XdP62ESKWXZMIeunB2wIDmePWIryk2Iic+xfkuc18aFG75UaTeQl0n901naLYAgfci3HG3vVxSPHN1e3obdbQTbduaCMXf8tj8Oqrdow8e5pCFwMSiZ1L6OZxPIU3TeRSZbf5F4PlZtxEXF2prKV6SGUboz/M8Vb9jZjS/nnt/SdMjax/PAD4fwlTi6h+Uym50InPems679iVqLz2yNz2A349nisabTb1kPO2gxdbXAyDbkdjCp7UjNZpB1vwcnU1pPy9ec6dj1h8iEsX1ND+Ap7UrtM5JcvziMdvp8brN0dNNgSd0W+m7pyzlNFNORk8s+eo6eqMPHGebCZNvvx8deJWLWilRWMeXbarntnxtaWoFXQpJl3sWELQtcYpRlIUF1+dPT2RT6aWw9PLFe0/5id8vgDPJ35Qz9lkp2ypaD7Q1eiwypicuSMK6pnYRIfvGETbNEt6qBGO78O7xxZtcaJK+eD+ogbedRndDLoUI7RnPAOm7uETeW4sTewsDdeqY7tLcMIOOp+qXCA2GoccGDaQl0LhGTn+4HqhjS6LdrSK7zum36UJ9R7/6k4LjvJH/pjKQ6o30SO5Rey93w8p0Xbj5rsVGjFS/APVo50oJbELDnuOh7hfDmpK5VT0mGIDo7d5MJb4/q3LrIv8lpK1Mf6O/wsyc4bfMaT1UG+Su2f8TkyNB//0Wdd/wpQ2+fvfX4qpn968d7oTX5R5Z6Mp0vlDZ90emEgPwcTO3zPohnWrVSoOF0WKwYw7ll0SkeLXdWqnb75tnYtgT5AfZqi5VY8a03fhh9asxetN0avstD7Mv4++R3Z82YoyM7KNQdtqKNj88jZVx72gJu67CJlb6lDTbjEVae2OgWmprYi9x/mc7LM2trnjVx17MwU8rSKz8+z1aJncrQ3qN0fooPYBJyT52ELNh46dBg4wlR+mLfGk1O24ckXGou20prU6BYewBXTEX/sq5V4B3Yg/0KH5rXHpZso4PuzvjKkTBTzvf6AjlQLvOhAsgdL5Z2wn0hzXixXo9mVumFJ2KJ8yLgmdvbykSVNMFsBksviEFF4s9O/Dh26O1gm8JP+Osaxb5LWPDS98rnbwnkdz2zuz8KDBm4nggI25JLbyhAEl1WnMk4kKTgiWyo6qciIibxXQZcOH17x7MbyyJfuMHRl0815OoUu6r7+YZZ0ayu8bTUpmg6pn9clHft5X6I88Q377fZjSf7EvviqN/z5pTZ38lZj68VlrIVJGTh/UtC88ZHbJT8BYeoOXYd/nH+vRY0iR1yjIvGqVMf/pCpRdLEdK8+C5c4Qt8ky71uHdJiK83fp2fVFZoQbTQPVeTAjDKUX5XG2SnQivdu6AyarIgQn5tpMdEmbwKk6ImtJaeBm2rQWKnidk/lOx8pi1Baamwkxr+M1C/vkI9Z6yUkKeUR91yc4KMBhOPyM72U7gXY/j84Say5VJBXjYc7rwcKDIvaLG+nals0YNSyrVN9qrzKAjwgq8XU5j1Hhj4PqhbizovCAmpVYP79p6SUMxn+B+7i7O30yRL3k30pro6oKDxMXSoPuRmU3WnNYvx/7YBh0KG/lqswcmt1s/oOh9hA7fwSZOM5oi36yPAufqu4rYhW1M2r1DeE9n9Gwd9/hB3tFseN3mOZ6zNBrIREt5bEf6omZskxy2wLQh2sngDEyTfLPonMnIv0S+yYqxbdJ9/gbm93OvZ8s58uNanaP//Bqc1D3AeZFd4vzHk/H6fZjSJe1XYxT6H6JTxk/vGeFNe/BiYti5cfJfTGzCJxWSakr5rECNDYf+gIo3V2w+C1EDzSQZEwVTp8kX3Cgdc7KGl5M9YNKbg8efL+1JSb2Hl4nSsmfy3nWoPtxUO95E8GqFh5rcTN7gYfFmvpzklQJTwRyZnanQOcpw/nT51cnFRmBMXgZTWh1k5KXrEry+tE/IQ2IBL/RcIl/kpwPyB2eqFDH2UJnqo6Z2rsKaIjxAd8RZvaN4PP96x2YlsyPVG0rjGO2rC2HOyq4eEN2vQpOIU/D+rtrMqdkDfEVPpc5cUg6U8+/9lWWtMuZDR/hHQ3uGqvhieVGLVAcjk2fG7dk7+8lBpMz10f6aVyZ7de6asgI6lGfl1nOs/gPdHDx0iddT5LX7EV73cpbEJlks4KU37kGh9W4xbvjweWNsYN4lSp7ARPTZVcCwO62oEhKh4eMKXlodwnuea2/SZGFXqWyhz+CdtUpr4s2zbJn4QX/RKdLsmJ/gNaeF+KZiOIMX7Gq09/dhStZ/NY/C+PtsKukvHUv/6bVW1Wh6gze4gycnct0xLlj377wCs0ndE2rs/SxkKsf3gZQUjeCxfIb8Ufayw4vhCZl7HIN9DyPNsFNTQU0rjXun4FaClz1Rb1npWzblk9dQiuR7vWOHMzCzmQrw+/Pjq3cqG7rSW/BeiWUhD0kjnL/WO2B643yfryxXDnm3HHlpPoVXu4t+TXm2B0b8WU2s/Lg43yFTeRSL4IRQAqb62YU1uSyh/dm23iLTnzQpyszqxdbjR075IYAu3r9jzY4nomY/rWDH7ww6exeHM3rcG8aLzELGV8VwR4EsAxOh8HixbnIdUXZfjiSuHR7Id0d4QXp/vuOm0rpzopOm0/o5/eq8hONNuvpUGhv0T31F/tE+RUOhr+icT9T7nK3t77OKthBt7vItdH8fDiiD17MTc7s02aK4vGmzOwITNK5kFnqPDZWfGO097OGls+IMXcoH0MXHHpzRsCe8tRNqPF6XPfLaSqsJLR818WKI/Li6gfPKyVCTuHRFe38fphT5V8+nzH9Moxj/pTr1w95PD8Qr8e0K/jwoxJYdEh+69WpMnm476M7JOnyoXkwHPMZXjYxf1kPkjwZ5wztuI8dxwMvJYQidGaW1zAo69FTIlmFn0afcsdmmsCjalsMm9hZiya65P6Lk2ENnbi11ziLkyB+7FWrqGsLLMGmqooZLsykGC+jE6g1MMSEdcb5ZIp9sHaWixFSAEa6Ic5bcQ9S4slJtvlvAW0o5auosrxjPAwFe7ZNoFXRooPFE4fA+GSsyCukNDjluep1NwvpDuDddit6erzNzD0zd/JTZBfuUL5Ytw5oKbYv+0R8PHB8r8MK3wahJ9gPkucnqMKb6VBhSBu/bOurC1yheLpCvhhtPZpv65FHxSsQmCnpwhpG7e4pwMjuuJxVjRusLVGkboYnI3ZbO/m1JFKQMNd/PNZ291P2L+KnB9c7W6gWMiAVtztFX55bA+Gi9Nelk0cTOToNVz7T8JFA4ewCD3Ur/rud8VPCanxGPtik46TIpHhSsa+iYOEAe/n2YGg5/5f0mf8g8ip/2fiu36OC3B6jp8RD55LRQgLGL8B0Lb+EtuhPyUXR+D2yudiuTje6nAVV2i7zyGXzHBS+FTuUgFnm811HTszS5Ull8vYy77kumjPwJanI+tJNl5kdstpgOabOIwcPl9tU69zPyx7Zco6b6p68yWSkUSvOZyfN8iZpMpAUjBBdVSuoTahChDN7twMDD79fDZIfNdUjrhzps+Kf+1rgCjIf2kdmZ5ANTk1mxocRYajZ0DHnsnR8SvC7E71YFpcyuwuFFeTSCF50/wQneQZrSafG0pfwewbvag08F76iInM9dv2XXGbxicnFGNt8wccdeYaFRVXqGVAS6sXOaOziheBI4oVD1nn2KwxIeUhftePQd43j74ZbWHwP57vUdF51frxpFdSgg/xTPzMGn3hQ4V+27CqiQmfP9OcVNtxvx+MBXHSPzlFPa6zqPFQMYpw+8XmfYE7sIzveOBcYHXri9jJpoLXkRe5bihr7zACWuniqP7bK6p8q7AXP723r3GzGljn41RmH9ITr1097v/HqcKQ2+PGkuHhmTG+tCIFfwbnaFt3iPwwflFpe/m2ehBi4vRaZwPkHe2EjIB16gjSmej5CZjzp0Tq6nHdWdCYwNDS9jrn0yiZ9bRUKNPDzWDlyFauWCzCyVu50TtQ+RStsVeCx/vdto9ZGpmsBL5ceP/t18y7FpvgzUJnJH0K3jsy6oXKUjKbkFd531ka9QZfVDnuwWqPEJrwWq5yUwcR4Co+dEAa+rqDFuSULGLs4npmp3QY1HK/3Fxtr1SfHwqEPnQuSj3dRw6OAv7SYPTsgj8tEvKRd19M/hDM6Jli684nSlNvxtIM8VvQgMRW+jSZfL586ZXA9D6DwhXw01vWOWbbnQyTHyWieLwNDpUFPiDMApGoM3pNFjRDE/QCc/t3XkSLvpi8JqCK87u7ovXC+Glw6nqhRbK3ACW3xSSvbjsRS5e3/HrBLeszAUUyqaEfJS3moapU47spPiVRLru7AgSnKV89tiNWdMPFxpXbjwgnftWf5GTI30wS8wZSv/+PsrMTX56bH0/HqkxNZR0+uXT6yTlA7eJgOmQOwvZh6RrzZ0l3lcqOB1yw3hBZsn41k+Rj5wZ8qIArsXpMRbPqADdX2mNYmCxBWmRywoc2BG2Sk8rpY+vGMgylQP4cXi8Z5KRx25OoWTkw6MXKBzefGQiFvAdKHJfce64cSiaTj7jnF8n7fkGzcjejxGPGlfd5mdBy7y3j4b2pwMP2NJo4wp72S7yXbfeeuaFma0vncj5KXLKmLzcc2puGTI+NGz7Fi7dh9UnReo0eXL71g/HTN6HD42z8QC3jVhj4K4NBZ4tJIf4H1L+VDWJchv+U4kRnNrSEkQGvCazbp0BoaiUBalpl24ft+ytVbPKd4s0L8FA8Zn3qOkeP31rqsKmJYreOmNcdSbJGyh+00Gb0bdCl6P8mvPnFvQQ9c1lSd5dM+Ydg1jeMvbuEkUDffre9aYKnjWpjA+Vcl4iDwaKwdVioJBOWebwzSnMrkNpWRxRD6V56cLxbMZ+i+1jd+JqfEv9oNRJfaPHPPPPvk/hqmf/qlpQzq1qLEleNIqRY/1w/pEPA2MJn/WdYecfb2hhlNJ4snUe7Hr+vCm9PVG3kit5xz5p1ApEacC56SKGWOf8ETlVhKauD94HmPaGxl+Jyh2vI1rfKc38UNVfoDOKK2ZOVIcAgPHJzK7rMK7vRYWzv+cGFI6LVGTRShMaDZkqIlBgRpUhSKltTOE96oD4cX4qZCgO54i8af2IKapX94PIpun+6MPnYvClNLmBJ7fTitim9EjpNDtBDtiid4yT/rOFcrkMY/Pb/C+sEhtuiSWbWfvtiwZmzxyChXoCK8E9I+tQUeCq/Gt0TfyXPM+KFQ8vvPM+w7ebTx/QMcVDk66hv0OnFDMaOOd0b+XtH4xw4IXreU78p217HsW+4/B//45qUhQnp7jbP07JakEr1ekRceu6uVGfK2qdrQZCcTOlhgRmji245eK+5VcUQPnfecEB6zK2GYYDilbV9D1g6nP2bpEf9XiDt6Y69DFWeDD658I/SFMjOw3YkpXfuX92H/aVuH/KZ0SrQMlbaw38XXgM3ZWP0eK6Gbw7JGjxg/Xx4UymktNFHnwYt4hfFI1VOCtnt53TuwCvBxuVeSBxVOMWLc9HYn2gWDzSOgZm28WOlXJa9DwY3qHFwvFN3TQGH3PZ0ZOoPgjyp5XeC+1gncb7YsXldLOgLd8eSVropFJ5sIa8th7w0upExF5qImRD4IO+aEScT56qwpP6gm8pdRcVaI4s+2i/nrRp+bHVJYydOVuVHNmRHVA5dwARkwNmDHX4Y0CfTG2uZ88ShavhhadNgUwlahlxK6JC0yKJjD/CaCz8e3xIL5dD5vE2zwYqxPoLh+YosQPV3g3+wNvmE1DtP/OcH75rjgU1jWOH12Rf4TskFO1GoykOE3AGfP4BN1Oh2MpkRzDc84D8QbOMnF/ZLstW8bOlVIhHjaxq9/nbLb2OWX5XGuSz873mLlCfss/BrzybLwiNnuIA8qFt2on661uMrBgQoFUwhvPDGDKP7gnysQeuregbfTbMKVI0ugXYxSy9Ic8n7J++vmUpOwp25e6ndACOuI2h5Zi72XY+Xvnl8xwanhBxiTOnYHXsuTm3qEjot0UYfgdV2PJgIrJ9xnu8YOavnZaQ+XkO4/6MfvuvRsKYwomqwGP3vNKZqwTn5RWIvx+dNyR81k9hsQ/NTK75+B64wz5Lcrk7/qgQM9YnwwMMoKzIiVBBl255KeIoglDPrjvqh1bJtaL0pGn2MluBE7o65NC5QHhKT+1wOh870eEohpKUakLJpNupzVVwlcXvbTPmDr7XKiuGuS7kQRO8C/NhA6qa0kZ+yCP8OoaU6KfdTvuPuifF7BClXYZ2nG+EHT2MWuJylH0HfO4bcnRu/pNlVKBk4IDMBneE0a556F/vQG8sb+DFy1TBXlma8JbvsT6Q6VgjHmSfdcFfCbhlTL/ofL4IF9LdttXF6LhZsj5YnZn7Gp9AlrH3/VoRSvCFqjFkGAeganFQPDYRJrKFAxXQ2A83ejM8+qI1u9MkaJuAZ1fgyiJjzxgrp/Da/4+TMm/+J0AVZb/kOdTP42peqfsKN16Y4l/CJl/eXsckBcEUYqjBfy61B1OlO/vHyna5t6Oia+ip4AaeCtX8L/r9xOJaq9HjTb5Y87C0+dAdW7rPN4oN50pr7dGQc0HdsKX1YtZyulB+RnKz/cb03NOp1ChVH+PeSSRHzHLhPdJvbNhF/67/+7s24m07DylicS3XrLQfHB4Fws1o2bf9Unb05Ni6TVApi8eJsun1oDSU2o12W0uluwjuZzKfgTvc008nd1Sxaf1bQeMMN5HX93qKFkONc6le01s1GwntGUPq0mfZYkadd2Ianb/PmO20T9WPL3RpjsA4+EAee6wdz+4/lbk0XcHbufzSMAZNAEnXA8eMcQkm9KhNm54nIMz8nOd0GYP7xqfrx7yX6u8cfx+bEdl+mRO1E3BYfP+mx/1AnmpzpFPZROYGF57nR3Lek28FkcN7+bAOG1wv2t+Rf6cZ6s5s14Kvo/HHhiM2U1lS1HhlJ/GCue2Cp0XTB+c52vQvfq49n4jphT5F3No5T9lTaL9w5jyS6Um/j4iT4yvgsyaHXQrdF7f+W9Xn5hlhUdKauXDk80JvL6dfa5UvGe2nX/XnDOBfz6UzNbIAwGDF5r7p933V6vxmtdLlSl0GYHXjzL8fC50bOmfeuKTEbzY+WjOHRKT7zgfOI3TDPlgmZ1uVL1O8FLps/eYcCp1QkhTbP5sUIPDbRFSZb+AEWGGzD46Tu8Uht4AJTQQVHb6mxdLDWBCMJHvZjM3oMAyhzYfDUu0t689itozMv7+ivOvC/FExV1Dvlsq9ZytkqdJV3lg8TRnyPjXyelbkx7yixKhf56P8AKdRGKK6woc4UtfnVwtBCkar5GH1LP/oHUwgc67J+RJNfAtCn1gJs4P37UYd2C0uKmqlExqL2J9BK+bCx/oZHRbm44iKsiztgtdNT9uxHazN17fY2CiHvUyW+9OPnTYGH1/y2OlspApMpU0Qv4tLejY+QwvXNopvPJuMpbZOz2F0KkOOm468BnC8LNH/qIhj2aX7fw3Ymqo/Mr7Kf+Qqb9y7bz9r4dK/u8x1UluRTRbgSeVMzL//n7aUhiVos2DGH697sWGikH2sZNuixqQcrGjfKdZUrrt/J4F2udFm7aDdzvbosmEJNnCrz/By7qE7/QIyqQoCGWeNFbVMm4fkF+aE7zHvHsxp4rAq8X2gZpSQuhc/RGvtHkMwPtvCTUtKtmYVuYaOvR8A1235ZSQ117wXn2B/KCt3BvVE3Vg83YLbzkfFx9ar2/AxOIhEuuaE6yR+lCkWD31L6bn/pKKbAGvpRU4v5xPjxTut8h39R5eqr2ODTp/95NIHbk0md9OAyr2G02KPQYMjQuro/JYKXa8v1Yd003o5KZkQpMYO3i3zeB6pw3fi1JyNr5jBJVvUrVPcfxsVHtsoCSckl795jsfOhYWnwdVa1fjUXXydRbq/pFK84z8EzZXYpv8jnz6snG9hVW+2MpXPIrHW+jc87p6sWkYSkSrObzm+w4d9uzHiyJTwv1q0rJng/47Dd3oB1KyvkDn3Zm1ozxR8f7jhjz8+zClqr8Yo5CHsm2O1b/980+3qfmf0qmf3uNlND5sKLgoyLy1uepZsy228BNb4fvDr9Adt3UPFObsDd2YIF+Mz/WZ4uPUanL2febIpc+TuOzBu6076IQ49GsKvAFq1uBLYHQ1UqgqfRne7w6vRjcL+cDh0JntcWc6s157U+pfNZtnEjCZnJWONsdetCM1Rx57hzQi+yhAhxaRDt2KHmsq9Rm8192uPCap3/yherKU2PM7QDpL3rSRIehFdkC+szZTn5J1rDTxydZ7tpVElyBfmpQU8++w5PY7b10Kwft84ZvsNlZECu/5RCo+3VJn4/WBKKw+qPn4DZ09HD5nCrbP71ytZNWyfo/8x+Ppd81jC+82PNXwhsdO5HGEw9nzfjUo+NQaT7Y1OMMUTtDN6QU6FDbA9DyC1y3G+UiK87mosn4ithT0/hD561Ygnx6OLVVWN2iSkdH3bNXWS1pbe7UBZvF9DWbFmxJtZtiptddVdngUDyrPT6VJTqdNx+zdB5xy3A4450fo/OJm1ZR8Fnh/oxu/b+28Io3Gv3g+JQ//kDWJ7Id1St76cALBHDWTjVAjiXKqkK8OAr6DBDWefoo9ZcPHu4mrM2pgdvscqbgcLF4s3W/m3ibfX1JZwbvVA9R0cMDxtByPEbjCcQ9dWA0oM7gkxW0sZCxbQ+eCSIL3GImG7igT5UXlWkZNDW4rnT1t/0xFtBSkOJ7qJrO++4ktJW1gR8snajTztRVVOVICv/fffZls7UKFnMtN0m5R86/aR57Z1xMppxc4YTuwVlR0G3gfdob3GR0ei+8mz+CQyQZF/3gnDVW+qEpxqN1V5tShTusinzTF/gDv2g4PPlVD0uzk/hF2bL0vjrTxCTVqDYWSnaePnrKLq0OXht91zKcCOjvbQuej8VhnenQUKTcjcMZg/9XxFXQj8ibDJurTkrFlDZ1dKy0wHd8eL2aLyoHWbon8+Nq78J7HfUPBazqA9476lt3K6YI2y1Tl/HIS8H2R/6JkuAWmrjW8YSNZd6qaEv2jVmO8P0P7C1OHjk9nesTO6bWi9UzF+93q+TsxNZZ+sX5KVv+MNYk/7v1KZZpTMMaZk+CNmglnWkl8pehSFFeVyvYza0v8ennb8ZH3jB2Hj5bWDwPeaD2qwXuu1lMguloTX7p7z3ZVsfnOn0PNrrVlCx1xkG+MkdTE5atCXrpaJ6r5N9+cGTDVB9aTqvEcmftt4npWdf1OHQ8EntTsBhCd5gr5RiZLvDt6JuPjqUehCC8T7b9zbF9PeLHsI8h2JN/uuJ7nPiiaPiZNdugeJhsL4pLirQtdadxyxxbxaU4Bn2l27AbAzG2K/MhjV/3Ox1vJzF191wQaETAVtMvvvkyWR5l+hjdsoqpkm8ptwCHNwE5W2+/al9qHTgo3ncczTdRZvQo7qh41dD663VSW86OA/KLh/maju87KyWH9/dmSIeczAZjOEwsYFKcj6Ljid2wtTcFhpytqPk40xiZr4YD8tpSluJ/oO1beNbR/sBtK8ZGqHUtn4oNyxLAmclfei81n+D4y8YL73VrjHRNnyQpe+w0dH+jIj9ruOy9kayKfnt+1yn4fpvRf7fEij/6+emrwz1Dxb4spxxNTeLfZCDVgwpsFSl1QZmp6w93+m8lfj5qKWf6SIq/Z6EycTBtKrvpEylJWRywMkhul1gE8LG2gE9LbLahMK3idxe22Y+ekkqiuWsmOhe/zldqoUQvVEN7DGK9lB/npTnzwnUvj58grLDrA64imLvFQu8lsONFlcipf5nFGqMFKRh6isB400WngqexauCeKDlfo4NQEJ3Sn6R06eZo06dZEDVdF7SJPvQY8Ooz0jN3NcEZrYYf7bU3kvWgv7ijqfeQbfYHrH+m7lr7zJrwwSnjXUQZMRpPv2H8+uEcsGhbwwteb3PBcFYgdi8+F+FPUwTn9d77iwj3TprlD54dvtP9eT8aU2JcR8pN4l9nn8VlRtvg+o969gelcKDoKy50qRdut37L9tN5RcTOgq5+sMJk2ife0Ti/Q4f0I3u21q2dEjy103mbA+E0pvs+Iv/lzOft6W6ZdKZbYoOGX6FYy7iC1FYe7zCODw2eMZ58COg4vyae1+F/3+fxBTMmS+ivvp/3MTvr/fUz99POp/pBQVaTf50XOKmP6LcwpsRzdjj5LeLluVYPX5vWrid0rasBK6z2V0zF4/Lr0Pba9KheK63okRQsGLzKRvnM8F+ORxMdPZPfr4/3+zg/8SHEzvDOmLw8Nle1D4dFwvpUdx5/eqJqv1e88DaFnhVE0qKkhMH05bXD9u/oh66ZDh5wLdKOMgJHixeC9rgd4nYCFRwqUrdTwtINuZOLhRkXjABOq9d0P8FUsKF2f4X12gRexR1c7tNntRzwWX7ee2XTd0vr6Ae83c1x/q1sqxZfdxM4vDBl//0T+CilGza/TFbGgPKHmjwJqFELjsWKA/BcW+3ETjye+zBaD6XetfatLcRWg/evtfkx1/MT9rZfCiw3j2qN1rCs8HifAXDVLzlTvt8C0NxZLNhM+NTC3Qs2PtIWK/PneUi0+kEdvIdqvjV2Hcv0Jnb9sgfGV4feUxhxeOVDLli29E3TbHcErJ7NxxsaOtaTS3uF4hSE/CpYGX6K/0X/l4PFft9D+SUzJ2q+83/jP2DPTln9Yp2bLaUx5+1KlhGaoGYHXGXTpNZb4s6w61gTTDa3PixePVy5qOqrDLcXNDt5KGyCvXC7IR5xl8DbFGflivipSIm8Br1Sd8J1ak/sbPJt8mqj2V+Dd3j9QedHgTa7is3c2x+mV0uCj8niSA5NR9NlTOlJ0m99c1HQ2AqZmlxyYqabQjcy8Ik8EY3ihfOD1TLyFDcWmK/F4GKDGqlK8UrIdABPCCbpTf4o51YsYPG+wktipfTAKhTdqnNGyY591WFN4+e6zq4XIk/q2GFJwkU0ph0K1zHfFOeWvBvlFmt89NrgmWyJlItvx+1Yx9v4UZypjecyj7lT37HoQv79r/d1fT1pv4IWzakQ0hQ7GzmDVMQBvSdkoUeyom95eLHx9ThSeItWOFOW7V1piIY+OIuiqGIy+8wPvNTAoSFL0DHpg2koYVbcddG6tAdOP9LtWx/nuI7WN+h1TAg0YX4iyFPFgAwxePgtKiqPURIM3dH7un1JKziY4ZlSK//V3rH8SUwP9V+N++r82Xf+2mDrrHw6MaMgTN2vlMXn7QJ9vq3HDb7OqZYdHklN5WD6lZBiOX0xvDvCClE94OlrXJlOk+kx8uRlxPmmgc87qkxAZ3/VOrxDf6Xu9f1FUaR+bn2aezoav657ixW3QxEqx7Z1cdDtKSVRtXgXIB3b72BGXqrEUPZxxx67C60WT7Rky5g+BgTV7zCg73mV4t17v2OCDTJ8OXvCW/ZcTplJxoVAefdcph1XPNFeZUrErZZ5U537O6CnalEcH3K/lAjN2CR2u2v2QJysBXkrrkwHV9dhs8qmy3DFdLWZUPD+o+fl33fHHdWtCoJJQ02twxKcChmLPGNvcWjw6ZhtFS6UY6nYyvKC9k0ulUiHrOH46RX+qZb0gvp6BUyp507GdeoXXZQw6Ob34xIwO7YmiA2qe7IvMhOpYUa6GyKP7B9r/GIkWfIAJnWvK1ZxNZNxvqrgCMFr1JXsZ8J65+F1HoCkbj+3IX1B5DCTO798xl+UqTOCFT3h/Vov/9RdffhJTw4H8K0z9GXOTbPmn9yIzRU6RPEJNP9cV8k4hxlTq3xo5f+c5s8d3Hrj6eDZJJKBGiuehQg28J3Zmt4LKCtFCPtoiY0eygHwhrk4xMObAS7qbMbG9Uz2pnqZvicuSLjNz/oDO+cOBHbv7bedo8fVMcWsNpUgx7yVLjSneT768fz0jj+nv7kmT8P6RkjADBnRJm9LaGAAjudO3zFpb8KJN84Gu9shrcQsvthaPZpMlDDqbx4pDQbFE3ur38D7iy7eI55pqJzU8IOuHhw2FS2VoR8FJyFjx+si0iWwc/+mW8K4trhcPFtCxYPHdgzL7lFS/NYlHC01XWTsQW4p3O62JF9fHji3Vz4HWKxecUC3Q3ojnQ0r7Je6P28h7B8WfEw1GAx7PJujPmwadXTezYRN3C9Fj1vhRUGTMZYmbi/zFHsIe3nuT4XofxFlWDb/r0cZv6Nw4XDEWFKczpbr2XaMYlRm7cnjhgrbon6MwnrPqdpgRD7aSzQ8f6OJTCmNat3OZ8+L5yH4jptThL/Z2lo0/Yx/aH9cpIfkEVJs38ORlju/oJIQR1ZNCa7i7QT45yCF0KwqePCkvm/a7znZDUR5CB5ZP5IPePbVEegbed4bQOXMqRrS+SGqTjGLwZH8aPKiYtO8myYfI0HN6IC9sv95jtl23jreF94nPPmqqWn73/M/qirLiNrbjyx55rL60d5p3h0/D+8l3X9b1CXmohU4kQQte3nanLfGP+vnOK4COCMXjRJvz3GzS5DsfcBSE8ErvADxfiCjKaCSatHm3qPGFtszY1jvkxPcXpYkubRUx3vsfSsvG5Nn+gPdTKhyKlyp0bKD1KrOT04Y2VQVdPNelzHapi3z46jXOmxXyENu6e1rb3/0kzDV0bniMFaK6GPJou4WO34ViSkmaI+9sPLy/bx7Q2f6bj+a2P2fJ3EKefXzHZI7iqGPeqNpQbtUfKXKa0mTPsDApUdxBEz3DXmdNq50o2i3hNXdr5K2bg++j+l/cvVnToky7LviDPJBBQA8dSAcQ5YYE5IzxUXEABAV/fV+8q3evL3bs6IqOqOq3YtXZE5Yy3deU3Jk5S+FNv889Y2YycJDA8f3taNqwo3D1KHt84CWXn/f/vkHh78SUqv5q3G/xe/b3+et0aqcP79nr24Tz7xXPaDW5cjp5E417zyNq7KvGPuVT/aPzaTQ9s/nhGJE3esAb6de2YVdhU+BzFxn7ux/thv34OIXVE7q3NPY7FrJDSzYzeh6MZHi1h/FOKbU8sfC+tX1e+0Zwo+RSoaZOc3i3dydDBzbOsM5PlYT/hSlj333B6zX+Pl81Rva0AEae9SxkboBMn6/Srx44B+iI6Jt3OkEPeVzFw9rK569O4Rbxya9+Xgp7l+85+fIM1ytr8KbrJbwtgDa8r/Ghs0L36MEZn4Ue0nnvsVUd6+QL84kerHXorGV9I3KDGLq4XlkdY8njQu6k0/SAvmOPbSdX5K2qAyfU4TRlh7MkUdAM7w4cAmfoP98N5dES12/doYNPQTsj/+jIRzS8v5J9OaTTbhiTuWvVja1rFU47apBH3eA1Y2q2HhPta4nzD0EnA4IuRfQDrznbIm8tKSgoAqkJPDy/oKvRe03Bav7lnn99IR/bNbz+LMf9O37e1h/ElParOYni8i8Zo5B+s05NPl+b/E8HHq1OqcLGu69LMZ60HpQf6E6cQ7doc3oXwXKOGrmfNiHlVxM1W2rI9CsNNZVXHni/N6Bz8ufhEq3H0L0DvRjj/N6QnyPweGU1Q574HhNyxq6oB957nq4np7wgKApqalTCe/LxNybn6oD3zxw17azTF+027x55zgcGujJfoca+0Il42Xhso8GL+d25F7wCqYUtA/NG3nKx0KMvgy5szt8V0XIC77hdTUUmrkdjeDcJXu+93RObBNDh3K9lPXhucb2oqg/RN5kLp5GLz6W9vCI3laFjt1faMNUfhxS/jG8RUNWUbGcez0TZMG9Wyoc5nfc4J0exYQ7Pq2nIisYRyP2ZDz2wfmuxpTRmxEdr6NCe8PnOyX/ISZhc8J/4oDDBrk9Ed3hV72cV3dg36qNhPQlwChNeIvto0oiCuhCFIK5mHatmdUHuq4TXNDaNxQwpvxBXbAHPa2bOmP/aMCKffXU/3cNn3E34Ep584CUf1vt/30/7d2Jq9qs5ieLqv9so/o876f3/hqnfPX/Kjo/kHoa5AMEEz+h5Wznk/4SqENziwzDfCHnrVK/e3HPGL4/tL6sTZYcReLzK4a0IVUvO4TLMefNaeJOf3CGnSieFdx6eqStkL4rqb1dwdZijt9fA89FPC0yNxna4rtT4Qsn9icz9iFpgsjEjSiYnTefrZmox7nsVma7VF3w6e1nsrbyX5IvmV/DvamohH62ge1MRn7c3eLGtBN2kw2wuROsxdO+ye8MrTe7fwn+Mk4Yt9H5EycmXh3eoe4udJsP6FIYtCcF1gTz2NsZvyqYyMNVf8fljLy9pGFjj/vEBnZ0vgUGaHsD7ixPy3F6Rfyix06EPIhzv2GsEjHvJUSuCc4z7pc/6L1GcyzxYKPCm/FCvKOY5vJn6TYjptMop9u+y7oung8hUM/eRzyqh8OydAW8YHUIK5lDbwGqmHVOly4zishCLwDw1DUvu4yulj2FtMVFFXpwF7zMF45egB+0nVhg1w5gMLZBntSEfPtca4Xk+obNHGrM/hylJ+NWcRHH1l4xR/O79p/JGsyiXjzL3vGFNEsFBCfiTWB22bM0YWxxqhzL99Ub+EcDbl59VQFGXL/RT1CPT78Pgh07zKbyUc4fO2VZgE92uE+7bUq2why/V5BmTjnP+skJW0Rs615yHsfHtT7h29+YZupLKOhe62YwZ8iOkRD6C90/s9X9jillxz7159tqxWNcWlLoOeLsqZzvWPDfwRqUGb2kdGtRcO77gfKEzYTKD7jAZXo++4Glv3U9LFn1Rk56KGveMLX6vFGufojnyCU/PhwVzPnFLsXedF6dwAe9KN3lB+SUB5hBubmz7RM3b8bwXfKubpeyxy3PiQakIfpfnjN3oCEy1vqZ7tHgN84oP8JLFDZj5fOFNZ028pJNxgvcaK+AMw7qmFGQ7SfCaz6hhYwm+wD7agu7NDyq8675CpOtGQ29YvG/Y7KedkqNn0LnrATo5XnwvFL6XQ9+8MFuwcjX+obguoctCXots/oBO23nbD9sT7Yd52A+b7GwOL3mv2tkfxJSo/sr76X/JGMXvxlS4kfd0Gi9R0+UTzyiwrkcKhB9V5yMlhX+XgDGbFq3gLVrU+F0KPPJe9rC++gH5YC1oOWV2gLxxHTL7dVsfoUsfeLlqDp6MLaeiCC5F96Q3MjSMJbxWeoH3KJwfb60ER9TA942a9l1LYWsVOhiFPjCtigljwohKWp52vR50R3hJVTbnFNyn8DLBBJl9KkP3UvneCYG9tlBzL+STqPkAE3EAnb0tK+QPYwrvyIv9jS1X/pQSslHjQr9fsMNX9iiUN5Lur9a4XisJXhRIwZyfDi4y/vjynVP0+CK/OPPZmW3dowdvt+uLoO7BETzYZOSM9sMaNMs38suAcT5h0PmzluxYf6s6ylRtmOecgDPE72ZBJ+bg+tc9MOs5w5jPdvjcjUcl69cmp2ziCzp3D1XIjHgNHZ0WwER3QR46miOV0hGerMe89MyW6fuHbKHTBE9UpjM2zuqMvKqFLitXE3nPqKHrVdTrPHbhpVvdxfPxkE8D3R39wd4kSZr+atzvN+1B/Nd5v84LTIqe4BRvcgQPVzd4Qf+qD/1vg+4kEngt52ZbeGMRNbLbbQCL0QY1Wy8yYvdpgDxz1eRimOPXsfXQs5ocD8gfD03r2LIySvLvxkfwXxYydDwdvE07Bo+GxYfWx5GbUZqvULPRJO2YuYgD8v2ZIvB6AUz5d+tJ1ujeFcFBny5YIEZjyhYrYKRSkxmTLlpInO+R11gJL9b50E3f2c95rBXwWtPTfUbRwgAGvpvkzE7WUiXvG0qFt7rDm+6PY5fsJfKJNxrPRHao3Jr49zrX45mN4/VFP6bAqiSdPzgwdLdzTuFujxpvLOS50fkBnbE2Cg/ca6uww/MakW8U4IRHgPuVmdWH0raSuH8Y7me/iueUbK7wrrUHjni+5YjC4x6YPvijG2PLq0uRxIGJ29zwWPXIoIvNqocOLV43thk5CoXiETovrqyUrbU6p3By0Qpef14K2yTjlPKyB2aMtm6Y/cgXFCcj3B/Nhs9oNdmiSDG+OudJ1v1BTE2EX3g/uMO/Yt2k346p8yIwiK+mEg/6DXi4Th/wgkON8KNsdewjBkeiy73VgzBEjV8z1yHXec55+HmPdmz9Bc/ysYy8cA7hHaVXbFFscPz9XcUdUyaj4f3T+1N4whoZugiuHrym8i14/p5ba2kHTEawPLp/a4Z8YML7JFdBKfisRs0/qt2D9osE3jFAmbOHOprR6VL1nH9ee4V9ssGLTrqu8LZn6wxddXNy3hyYcIrRgt129ym5Wgmd+2eMZbftFYpXL4l7iacpTChih4J+i3zyfeB6xU9dIXDk+P7L0GbsWiB/heLQwyuawJA9QsbPNmkn8OUXec76QSo6fTRF54fpqGNCEId4ZvWg8x7ulxbd3xScd8P7uDE4Z5pXI8qy27cIPBeY3c7w//3NE79fN23K3FFA5F7iL+fhxSDWmyruh/YEp9QTnP/8Gk3Iez8F3e9eOJ+TOM7Iz7/In02diEzphzGb9RyY2RVmOezjMQfmYtyfwwr58Fmt4EtOMTjpu2v/YG+SpMi/8H7Sf7wX+lf7KOTfjKkiPG4p9Wd45q2OfFBGwR6ZOEGNGBd4qUl7tYY1TBqBWxvUgBbUeOamNNdD0z8w9rO+xtCdhawHeQWdmNzeewrhaHQ/e2olawL/AS/2+vAgV1LGAqEGz1tj1Mx4Mt+tfVtLKOOOKPjB2yrZdGsOc/ZMYHp0QM0r7eJGh73aDfsxmSL7yfopnaQCXka7Tod1Xl2fTrIHbykOfQTf8zEj20vmOq4UXmvj3zXKnGMn+HYE75NP1xMKdrjeoN4hb7QGKCM8pMgn/ZD5P8njSck7HRdBssXxHceZka0M71B5P7PY7QYrGa6AYb9apzsmTI4RRevbpAiEB/KQ4Qbwrk8H+apSwAneaY181h/FwhczcM7+lYETBB/Xz8fD9aXjE3lhCUzTaVj3aP4GpM/KVw82YWWxIPT50P/XcX96H/JQb8gUXkLonCtaxKIxMG03lSr4i0kCX7AZx5TaAvLeMo9vTNeNMZ2CCe5PpMLLrv23Sf4oQv505MPtD2JKVX6xHoUk/iVzPX73fr5R7W4pvPnDnD4ZvOeyh0l5laNGjBQ1LmvfPSXhqymC7RY64b3yI7n8AUxtbsgfjb1CTSkc3tGJoXOr+QbfZyf8/TOpkenV/k7+U/no/oSQoX/yt0NpkoJHnfGcrafaOKJTgprji2V6Y4EObxnuL4ruOzZqXm1mBZn581NwYQvdM8sRMEIc+WmynXbM9ZGHnJMJzG2+Mw95pk4oWG3GhXcZ+jZuZ3i9xGq7gr+tF7HxuZWR1wJ4PWUGbxTcAhtebCMInGVpyS7r1YM8xRrzYDeCd50feo14+RB1P/0Z1stjrk18zvB7kYA85xjjkGg7zMsdB4eSndK3T+FZASfInakwubw0FLC1yD3Zwe/7z3ZKwSjoBT4egSNehRxQmKv4/UWAfBoayLPecQyvmjyiHVs8epf4zwuYcKzEY4rmiORZ12/hKTZ0sn6uYnInl2F9CufVsPu3jsie9n3hrS/amV0uoxEFttTpnGrkx+1CNij7dP2w7/zhD/YmSdqv9p2XpL9j71F98pt1ym4C6NRzM/SHvVJih7U29IfxCffVZOhzNoAxu901PPDn4NWNdj1QlA48LiSWwpDfT5TOc6kIxAf8/fSo7Sj/tFLhJ4J5Zklq3Og0tt6Fv1Ph97+1S5S9Z3jm3+UHcYCtkIdsDp2wZOjMwl05xBfdpPA/oxhe0FOutN6NPtyz6rhker9WKXgX8IKr+bRh/gX55rQKPoV/anD+m4WZEK2DMeeKMOvY8btUKChu+P+HHbzPVlhLdGIeanwm1iVbzMER3g8Dpsaz5sx2SX4j6tIx8oukNayJWpVcey0IgTxrFuz8Qc2fRj5qfBJMZ0zYrk7IQ19Z4HsbNTraP4Bxc6foQTHVRMaflxe8Lsf3p8Pvn98qMN6dgZm1ZHbMyMEJUdAIgi/cD8O7gS/yaCwir01igzFndHAoLlTk0XYLThipSwGYab7cDyGrbMzjYU3MStUD5LeSiXdg3KnXve5Zjpky4yLNyDv0uD92AC+bdtcdnXbIn74aZX+wN0maCb9Yj0KS/461nfXfvZ9vHAUbyo2PCN3IwXvaw9xRaD8nurcb3idJvmtQUhiN7sUP1MBo4VpEo/dY94wG+WC/NgNk4Hjoo9aR4V/tdwseFuCt7l2dMm0yKsgdf9/cU27w+5/xG2Yrm8F7lN58sRbJRE16GWrOK2Yh+0qyTafDfMK5twamRlZ3pv23fgu+48DLrBxfoXTNwbuj8/TGwtHGoVOcfIDJyzC33rxCN8thTwN36IWS+tGEKNdRk9MR8o23kMDzpS3qXiVqN3YbIT96wULg/niHPKZ4QUEhvYZ936fwrnHQ4ngzLnDuysOYyONtUXpskQ9XSaIw38P1e6ujXARqMKwDu71ycMJkIvi0BaYkZVRTXLlCEey/4Bx9dFAoVxV4V2UOHVQ/sUfhkwTBmw97ir8n+H2/2Pfc/3mpC+adK4f88QmcMhanO7aaSF/ixRHecJZDJ8dT3L/AMOA108P+xqTPsB4hfyE/Sk0Nr1hAF/OzBO8dzGuF/Xzg9X1TAMeck/YP9ibJgvSLd77S5C/po/jd+87fg2BNkVrjmVa+tRvmLmyJj6Zy4cfR8P6lB68lT/8lBOwN3h7N5T3Rko0E/5Agb6UOvE48zYGheJd6jL/qDSXqMK90YsX4fhZdyXnYbz1g/r5j0RK6cMoP4NHAzWfsPUMeCnmFmiv3lseqp3sEz25kwct0ZOxx2vzQPuveBW8X9ZktLndgJG0/gudV+zObHr6AzP3z0XlmwJtJUh6SG/ijIqgmTcncVyZR5DnwjnWNPGhfDYFOXjz0KcTxmblSjczuWIIebHXopPp1cb6yMNL9xACmjFs7oWSsIb/sTtDZpXvdU6xMganABkesRdknV57K3EsE1Kgixy4543zCPfoBZg5SVpGfLoHZepuGTHxGw16irBO48YRO3o8Ph8L3MFcl+I4WLJ7j9/lymAMa3MsZ2y/vuL639IH3m4ETpjO1I6+f9AVnbA8vPn0H5DaxUnD7iPvBj2Of/GQ36FBneqz3lhryVvFBPhNrcOJUXpN/hBcMVvaB/iCmxMkv+v2k/6jlf3WM4ndjKj3ljPJFIhR8pM8YW/ruhkL9IUNHrGEOX/2GjmndiwezCt7LDt4G0fUx4oGuIx+I0zcn3zaBoZXeEMuy65oC6EDhaS/NY/7UuYCXi1bwa9o37Dp/HIhE5CFPrd8i87fgaW/7Ht5XjRuLcfmIz707MH0ZIw/YC2BqqwRvHlwNLWWHYw+MaLMP51k+Be+fh3WRFvtBxwjnrwjxieLTsP77rG9ubJpGIoXWAv8/KpEHu2UEEMoFaliw4I1uagxvCyoReGyg5rv2eKZkFM8Ef29Ax2ZBJVN+rb7ITyNwQhDh+r0igy5eS+SX4OVCl5yHrAevbkQsEGToyqGdwDvOkdc+m6gkb1hw35evuD+T8CBT0h67wr9W+P2FHgBTi72ge/1lNmMAoknZaILP55NwwPDFpjDScYOOzxe859fpiD4/0DHPBcafm5VP/Ij8yUfRPmVjGxxHst9x79XXxJSFrxLfznF/pArnU9zxvGntf4QgeR/+YG8SnPOvvJ/yl/RRKL85T9WTlU52skZNj3azBbt4wEQq15IQ3JGuWTsZr8k9Wi89yH9QA3bg7ohmu5Huue3szJxSdiluChE1njY79lICRnwyZPIdXA9yv3Gmk6G2RXAaw6uZkQmeF66omaVxHOa9witlcYSaXp5muwFzFjnCDJiOZXjHTrlltGikN7zpB7zbGcDI6fj+6P7dTUJ2tcdHSpUQOuYN3mzkIPP7eoPzG9vwrvEpEog/Jm8heC5jheXDHMlTVwg69wne6OhdDfLp8C2ChYc89t2bP+TV3xn3pgYw/bANiWxjeN/TNQl0mY2RF50xapTvhrkvkeZSPp5IhfdDw/yzC6xtNKyw5lU2dMiv1Ccl98e38O+phc8F6GZmn+C9NgfobtsHkN2J/xU8a+iJvd/hvV01ACaU+U5hGlePFIrOu/C8TT1jRZO9yTZ76Fx2eXWsdjR4x7cwEQLRfoVsLsbIl8G10/1RqVns7cC7xq0ATpJl6K7qmzrxTobOyk72B3uTZPlXcxIl9X+tRCbq/+Z+vr8dU9NPvBryEZ6pMIwhpL7MyD+FkuCHQ0/m82wCI/5PLXCVmfBa1/eWvGbYF/1lwCvttBXyzCVEHhOH+T199dYpcF/IR/7aJMaqJWo0Orbcq4vXme34Gzz8uCDjhz95yfpL7ZK/GH0LL7ynDBk/h27EuiRw942a/+7OqHTZbAs+P+L3TOEuUN5Yb8FLPwmx7c09kKPIb87vn6nCLD3wKQ84zi9LcH6zmw9dWo7fRbCZwYtZq+XgnWxgONzV8JouathnMTJ/ZiCP5cUmJzLrGXTjB7ro1vCK8X6L/NJdpiXLJXdLp59BN/RhzmIf5A5FvSnxQBUOjEGybYrnxZCvDOS/xpceFEc+MPmew5s6F0ckd3WFd30e8PtBPHjd7/nLeeBa4rC2Nn5fEXF/SqaI7PGVDpRbNq5vYZoKm4VGS+TH4KQig07+9MBQ6q8mhf/1Xh47pq47jBsN3nhVW+xWrCfEy+6t+51f31j1lVd0Sod8Fm4Piz+IKUX61fsp7S9Z4+V3j1GY9mpJ2W6Dmt6WyAdW/9DpZA7rup630A1Nz3VynKIu/GwB3eAzc03J9Yqa235mHos3g/dqgCF/fITO+acNMHpYIh+lSr1jytbPoUtaq/v29ZUy2tWo4WwH75HujjewvkkUhhFqqmLNgsltbFC6VaWCS3nssdXsnNCuUoDJj2ruWBqqX0rM25t77Sex2HIeW/BGyVv31tu9yHa2Cy8pv2Y6l7IGOiZIPfJPM2CuHMYRk8ObcvkBDIlHjdh6M6yZshr3Aj9w6Ox9dc2gg5dp4UVLLWSz1fpLWbHpheDqJzeWmDl0PPLwe5WYpKwSH0OL7FzSPfndLlgSrg5k24XM/SZCXltfpTv5jfWFbri4PtgAgaKDiHznxOAM6PyB0qPw1T0uDv2W32BD/PvF59Wi7Fj1cCxY4RG889wDJ7z8qKEoTDoe3NfD3P/9G5h+LZHfyj04RtsB464s4ftrhvsVZpFEPPVb6BhBFxNvsyQvdKDzlZ3+wd4kWZ38aozib1mP4nfnqe6wmsO/r77cW1dJx5rzwGOhghpR1hZ4d/VdUTxNax5YV/D6S7pCt67GFN5wUBDvC17OBBkYaoZ1jX524yV4VxGGvW9ixrbOIaN0/xzeGUt7D7la21LQlHjmi/M7ZeX5aJM/9786byroDJPlHSV1Kel+/IAuFV6a0Nx+tLpnvfF7tngHRk7bN/e1ar9j4uFqIq9MUDNQx47FDvKdc9OBKd0e1kMf+R86fabAnODAi0nGqKUk3EB3bnK8Y+/LFXnx0A/vgzbQWTLGCbnvaMq9g408WB3uHaWHe8+9u4L8dtJcRm4VvvWAbvuQxb5rk7c3RMHbnZCHIhsYp+sKOtsYMTAnOTfydGGYqyLg+hrT6SmaMuSxzQ6c8Ww2e+hMi8/zrClZtjzCa/+o8GaOGzbsphz2BB/aFv6PaTas0qsX2YLf6fzZTM/sW0BW3TceQGB9XjsmSG/EUU//FH6S1QyYa5EnXRWcJIyA4cw+LsiZXKGz5DR/cN0kWfvVPonSTPp/hOpf7U363Trl7i5j5KkGNU3bacOUfNjXULeGXpkaGNn8QMcSvax1f1vExMqDBh06Vqi5B4M3PHEZeWawUt7PMoF3NIIFvMVd0INE1xh7tMuEQlNseMDbKbETlI2i5Ima2g97pH27GN7n7aCm4wI6Qx94S1tTcHzza1rsLnoRGYbQFL7jxwtW5+2H7F4BhtbnKWNdejQoTxvU3HtY5+jqmMh3R3NaBN4amH+R86G8quAd3bV5Y7ud05B97Hp4wy9qju1rYEQ+IfNXGszrUohjSgplqvPZATrmrtcfip5Nr3vmMCfSizfII6nbCt7dmHqM6zj/3BzWu2jPqNH3ZOhD+UZSEQTcRF7b9gVFktPzIDAGHT0YHWXb+Qfet8P1zccuvPBheF/1oebGrjPk2+Bl4/6U713JrnVlkrMyW84vH3hJw1Zr+IQcmAELpEMfuk3RUoDX9JUXYzob1g9cnfD7q5W2YFN7LVIMCdWh+dDdkMZzouwCTnqJzR/sTZKns1+NUcz+jnVofzumlM1lBF1gfeELLvLCfaxBt3ZLsfBfJnjV3w1zJRKrEoLLNrbY8STDK0bZVPfTBrx+awOLTtINeUyqoXPzYW5F3HCA7DSvFywTpJhgJhvoSjm12Hl1XZMTHN9CYG7exH7mmwNF9rEvOB2hM55eb8DrW2AqTbQdk0Jgap5pDffeZjVj8lSFdzMWbeEt2R5eMYl3xCPUnN9PXzcWmPBirv2dcj+qkF+8vn9TsujA08saupFsLoDZeIoa36bmgi1PX30YWwdmyheuV8u/IZ1upAn8ZSDjC7dLS4FTdIX3M3oR8iR0O/sAw4E2eE9pkR/o5PbIk3vX6pjmIPUFZShxTz6ZHqs3hyv5u12v+0GcIP/coZuZob4L3xu8ca2+DXLsL3TwVKTIVyJ8Qmxm0JE8Um5ser8YlNEH3tlp4N0k5VLSySk/PDhsoJNGMqwX2FoyD6Qn7od0/x7Jna8/erCOoxkr8hG88llrBH//qonRdFjDM1xAt6lr/uC6SRNB/FVv0vwv6U1Sf/MYRbxazugkZnimx8P0xrK9MaYsbkXdcxl4VSnUMUW6UhXcl6A7N19eUFrdtII3p3TBHg/wMhm7L7ycAJ17itC9hFffIrAOxoxJxyoke/V84Zk68CbZCDxP2fpdBM79uGPr+LiHCal6PbANfL8+Xoe1tob182wHOnJaUEhHb9Lo3uZZiSx4H1qKi7DlQULxjLXueEvxLUfNCcLwfmayghfVqym8q5RCx8xDQ672aQTP3sP7BE+ppoAEHM/0cH7DOwAKu08n+NMeeXJ5dE9kj0jj/CcCpk8BMHgqtY5z67m3WPpaLcj/zIHhb4Xrad+PPSWXRhD4bJ027O6YBp0eH3DC/ADvquuHC3mzbScEixPyWOGs3+Cc1zAOp+B+ljW8bvpI8HlzTnF+wXE5rHn5FrzxpDyz3X65o2A8aopgJsUh4230JHrugJmJBN0/qG94zaMrCYHzo80YXyLPkXnF/dULVWGjA7xm2jzxfftRW8x9tDNySt7Cm/qzP9jvNxEnv1g3SVr8D+2j2N4PU+IHDTx9W7zO7KJEI7KNK2rkx4dusKAfEZeFSvfrBWr8cf7OyTvKmh4cb/B62wB5hm98ZP6r+yrZWRy+fxrGscaEZ+qtshPl29tL8BItWbBOeqwomQrI+E1/XLCo1kzy2boTvJmelMxMcp3y1UxA/ujh9YzZzqf1t30VXjk1Oma1o4biidvqweFpAmPnQdcOHvJaGbxSdtmOj+RZF63w9h9gntbtC+c/hnfMfejGPqwqovYEDNVLnF97vS4p3grQoSwf5tFWdYCa/9F0bp+0Yb7WqKKToCK/zMYJYwtFhg5XBN4vjD1jfQZdssUSefKHgff3tNlRLI2h84ULnXs9qzPZ7rvjQezCq6l61BJPDu+BA6CTm7u8Jdf9wfH19fDOnIBZm/N34RlSmLL1KNtSeOTQefWMPLsN7g/KBROYc4Y1dGZj2STyV8MeBWmtMGvsDhh/w9vtnpHIugny4Gne4PubE3Sxf6hTCiccOmsurT/Y7zeR1F+smSktlf/e2OPfxJT2mzHF+lajeLdCjY0mwxoq435GfvoWCu/zHWrcG+Zq26dK591DnbGraozIN1tVQOiaivD3w/udwzC3++FD5/wC36eN3AueZuGZ7iPHRwY/vzgvBOjK2oyXFNxQU95LP8xYuhj6C98lau4hAtPT6bD+g20B00YC7/IPpvY398V9vlUbpmUGMnpYNQV/9HXH/Ku2pqChpvACD16ofmoHshsVOpPekY+UR1WTDSDyIJvBu36aEbzT89QVgXTE+fU76G7w6TruGQG8mbh++P/sjSoEsz28a7IePSmQz5/Ca/3Xgl36JXR8H+H4fGLieoIvdGmC0/W/w/s6azvekJvLIucqQefWd+OH4nXa6f7+8vLYabJ+kS/byH+rCbzsQwg2RG8TOqjKw1oApx6+oIU345m0C5n+o24pUJ1G9xMJOrPqnDtlx/TNveKQ7Jj4zU2KPAFec50M83pt6Ga4HYGz+E2FFzVHH+L380sIHh448cruGvmTA/LZ6zv7g/1+E3n6qzGK1V+y/9TvxpT9bhUKQxk8qYiJxy6P0ZTcpylwr90Oc82PSOpxVJXI+FmksLEK75A+x2rhCcd9x6pPvaMoFHrkDx3eK1kb+H6eIh99YuiKeVl7RPPR8M7YAI+eUuic/2LI+HqUicxKr1vyp+Bx/r7uUxaV7pLsaI/jh4mhsKRbeGTp55fOBTsq2cvra/IbAbx79eqG7VnNyFusgZn9JCHW3mXku5iAickwvyq8GtCZYtrofPpEjSvr6klhUKHGY81oWJv7qOHv7CPw3XC95/bKyT4Oe6Y1BmpeatUbhfX8w/2TAwxdZOhwXEg43sGLoQu7YV/57PAVgnYzS9nWBMZdTxL14CdEDV+E+7DG5tBvuA1fFouf6tD/FyHfeT+4n+5RZuTcRx3yz4+1YwsCptxsi/sjkhKyydkZ1jO0ofPlMO4prpY4n+/pDe/3BsbX2hf3f2EN/ZUNOGabyeCoxwXe7tZFyG9FP+xjL70KP1uDI9yro1LW3hohsB7pH+z3myjir95Prf6OPbJ/O6a8ha/QabEDTx+KPTF762iUXd9fwY/k6ZkF3VKj9D4quT9WgRFjVcE7VKGKmuz2JZvPgy154zsy/2wGnUgD/P+kWPWFf86qhl0KySW66LXAVztNZH4djSnMdfCkFR069n0+NuQbFWq630In9ecR3sdbCbqfBqr4X5haSpu68CZydGaTHl4s0QvwdmvFJVNe9YrSz6XRg/o7tZBD4H3o3KlFsPCRB+fXYZ5xEiPP1b7JWHgbwTu18Ufw1Kdasu64HFEe0PC+SEfekfuhz104qsDEqVKYaatX8vT8o/t0jkXmmvcp4uD4JfDaw/VY4mpL2TlEfuTfYd9D9QuM729DP+EONTztlxnl5uXDubJ+MbZ3gfHQ2rc6X9jQyec4Rr6cjHH9yT/rmcfwBUGZtYV3C0qPLe/OmlKNvXhAKXxCMu6vFPU9MMPVIU+28I42P4iCL+y0hi0+NXRz9G6H/FWVzPKMloJg8dL9g4br+cpLBTpnQ9efRvMH+/0mqvyLufOS/pf0UfxuTOkzX6bstQRvsxNqsrIrjcKfYYyh5sgnWnJQyFajUudXCd7rki5VSiezYe9Md39jP58cmBDqnvtZD53b3SKVwnWHfOa/oCvNyCDyqgUwcarihgk6eD75Wq3un9pDyWI1QM28H/BWm/eL2HeymUMn1G/BN2d4l9lpxskqkhpWxo5SllFbUn6/Il9tQ+3GEgteMily1Pipe+1YdXwbFCu2Cq9oQ0dL4f4kR77Ae0Yr1Pjt297pVHo4njisn5fPoLveY/zhnmCCQ8pac4ivZKUI3KIS2Y8j/ZDnZu/CJ1/rmJBFGgUnHccb7/D3Q0Cei7iI/Dh6oUZpd9Qp2g79k5YHnbvijlF63Q09sDl07enBewaFDJ2wedWx62wMTjg+cfzLdA9dFKQpfq8A58zNkFi2qBid0hg6v5oDg2W+vOB59W3BhQC67x2HdXLrg8j9qaOVLI+BsbDzgcnLx7ixMlFflJ6bWvDnGb7/omqC/PpsuKe/Z3+w32+i/WqfRIn9JWMUvxtTx8qXKB8nqLH6ud+x4DNSKQrCL/cUc1h/ThxNiO/Ep8DvPni9ii4KOdJT4cHJSc5MiXJ4FzlDHluvph6bvZxB9+Sh71rFMxXXIxu60tTcP2zxzB2pQt6qJGT8n317Yx9zxSi7VR8eiE9g+rlDXqE3oUYPG+jcMVEcOoRUQTfdKmTiNXtSJq+Rr5bq0FOrPaBrowMwxt7DmMFx6DVKJqruyZd9w9jsfqe8/8A7ni6qwoJyfaN48kYNeyV0r+syeFnfQc23LEnZbTL031GL61t/UPPCqk/JVWZvHqS9WbJ9fFDJ6UToxl2pSzbqjmvKn8pX51AGiyG2rCjZmIIezG/wduvgklAk/byF4FbFHXPG7YPCsYKanurD9e3yJUXCDOdzXiD/NR68dth9W90LHjuLXb27ToPkCfBu0J381Z/JgTFHfjoiP10W4zWFm5Ooe9wDx9DMBMZXF3z/5Ko3Fs3gleOZURf+3os6JjeORImnNrp3Dqw/2O83mf5qn0RZ+Ev2ytF+dw9tFYnI3PanCKYOvMk2aSeUz/ZDX0MM3Qn0g0yp+HwWqFHU4OuWTYjicoJ8cAPmxv4V3sWNkPnNDzCheWvw4F7sCn83rpCvXOlIWbyohOBj4pmzBjpod00z/N4oZfP2uiIy7I/Oqx46c0oi6Mb19NV93YPO/cxFh8x6XHFP2qrI+K2BjG7dX+D9iRayh4Z8dmLQIYSaZMG08QZe7JIrhbfP4E3b9nIjZxPUBZfWhsgcuy+gawt4uTI2Ujar4VXd8/st8MUHnJBdvzadurui+8IdNT8Lh/X1Kv2t88OuvrHHUoVuG4TjB0Pf+vKt6eSsmr4IxinyUCKvlkSr1VfwjBi6kDijmPwyH8bxBq86bbM7hTvUNOcbAxi5ags6XYfjX9qhN+y6Bqftz+AcZ6rs2Hm7hI7d19BpxYlC5qmXH8qcBjp3Hdb7CAic5i/n8JpTpz6z8z95zp63evCS1JTtF8th3FKvcf4fHM9vLiLFsQ0OWu1nf7DfTxGEX/QmyeJf0kfxuzGl7kYCau6Lmq5l+PNgfJGJXote8BbboUfVziTyI+/J/ZsO79V+Ipmc4GdScDFBDT64uSIvazrux+50xya3bNi/1+140C6MMztWhkX23gamet9MmZL28IaUgqcPysFjUf9dUXTS3oJ/3wDTt96fkSsO686WKXRuPhEJjlAohWA6LApJi9Gd7OcR+WznaR6bv6BrtmGjxqVhfYdHCUwFs6PCeTjM0fPzZUF5NuikKCKzz2l9pVM19HmXtTrs84jMnoxe+Ps6jHE41vtAVK8nhX8toAsHufXJ1b4tvN8LuriNDVzfbYnjCyFqmN6rFYWu0nPvR00XzBjWKfKcwTvPauTPxW0UQbcl6Fw9Ga7/0N+IVOSxwFng+o7CdU7eyYSOXePBq/5E0HnrpxnG0kvkPyVbUi6bleBtj+qOlaqTUziTG3jTDrr5yjXc/yYUimBHMTBE7hqclzaFr/lVyiadX9LJ2FYFjx443sY84HkbKjjoR9r/wX4/BYj5Bab+Y03lf3X+1O/G1La8f4d9EcGToa8hA796idKI9zx4LhKLTeggkr3ePXWv7CJi1aTH35PzhHN7tSd2pC94Of1BHosI3kuR4CU9dul0PhmhZltxtCffiivU1Kf22JnDG+bPAt7jqo6AljnykCN8kFeC3dAH8IL3cT/3vuB9DEz2emPTTtmVhbcWox271vcCuvAD3v7JTGIPfz2ieH6theCwQl4JL6sNube3MqwHiHwklNmVQpGDp/kPvGt79i8U++mb+6EbwaveJYVcfYK/T/+sYVmaFqUum3Dfb5G3fljlEjd65BvPjkPoIDjmdCyAUYnqlEljc0lZ+O117mvTGZvPhnFEaVjf3X4YDXuZUUjZ95/5Yw/TY1IEjHsKdCKoRejkdXEZAwbwlvww7FfFJ8P8qpMEzum3IWO5FQGjp64qgq1RimxWLTNKP8hDXL6a8M4zGZgbH+E1PwcTvmEX65TMl8DUPDLg3Q/wmvw9rXSPWeqZtVv/S77Xv3R/liZ/sN9PkZRf9CbJ0l8yf2r6/wrt/++Y6iOjJ2/BwNM/jSky3lcSRXnU635qQ3e4NvqSd349oBMDT76PF4GyjScLgTnfW6weyXPKlfgjBFsH3mv1dOAlzWFvHX0Nr3Lnkjnsz4Rn6l9rYuXYlyk23dew/1RmsWO8Gta7i9/4XK9nrJoZKrl1iuNvEniX6095hJU6lnrQHwzG3JEKnUkfNbzZxbTYZjWsa7RY1EVgq1rHoje8UDy+T/B3PE1ZamQXOtkaeL7fg6cXefUD7zd660FggSO08j6h0Lvh+EGd7NileewpsG4T3TdG8K5dsbbJd0Lkk70FXbS0gVMOcq177zcwMn6aC+I/yI++EU0V9h21I8p6G945SuG1rCQ6kb+IoXOPDOcbPv0reRMDOrGSkQ9r+z6iwOxwfOMLXRX9JXzBzQLnnPa7BfMyf05uesD927DyzFLJSYc9yBtgIjfPzFnXC+RLFV5TFXB/kxS6H54mwORFg1f+8aDrbpKXgmfruJ/L4tJTeJ7WgpfT/g+u76fI2i96k2R5/t8vqP5VTP1mnbqsjY5Ok8ebe1lrduyDZElU+p3gPeTpgpnN0NvCgkfhc1WZsYUffcldzGXUyD0BjyYj8LK1+RT+YgdMzCeVQPw7+vDAuxge66SDge9bpeBfeGyxbHmXya+WL+4FowNj6dMYU36RweP7tyYy21wr5L+HdZHuF9ScOy0PtAhez8J/BtWCteHyQm5bVwKXrBpe6DqaIk+1NbzXuu5YPEW+8SIfOuNo8KbLMjsTN9WK8/MCGDktRz90qo+o8SAzLFY9HZmiTm3h5X6mjNnSyiT7Ouz7ri3x/+1ufSC+fSLf6GZM7PnNBHJDZcDoSYPOmtqwfp7WFXzjg/ePZjUjZ/ED7+p+1Bt7Rn4AXYqGdwfXmLFZd7lQVtWo6UWHml+Xyyny5qoVAr3dn1kx8gUKbRfecN9MZsyd9+Cs9xc6LWa7HYuLS0LOfljLIJ1CNzd3c07O8vstOEQUmPpsVuR3LfLaQgNnnD7wmr6qlZwXMo7nzdYfIrnG/dKP+z/YQ6so/+fa+w9MTf6SdWh/N6YWE+lDUWCjpijSGhZTK/zT31bweAPdeW5GHfHb6sE9ge1E9vWinvJlKOvBfAmv5tTwXtkqRB7bD+sEFTfoWjB+ffQgHVY6Z6dqR7m4LJFHxiZj691apEC5wHvUWbtgtejAuznTFjV5ReaWy2xCkeni+OKl8ljxuR1odyuR59gemF75/ZlstqoKf3esGVtyeEVqi1oP/HKYx7qUdcp4M9GHsXGY0EL9wfk+K5yvAC+a/hxyZHTUuH/VIsa4Cl3IvQMwdquSYb2K3CCopsy95wSYft6XJgXJoykAc23Hbq7zJb7/Ip/MUnBEes/GFP48Ou5pIrxbQOsZdObYF96nh9faTyWfnFfZ6vw59BQ/bP9M0QM1HRiWQUx5GfC6znB8Fu9T9q2MYTFtBzpevp8KS8QQ92cUltynw0Rk1DsxxaUInRvrWshUwvFjxflyHs9rC5gMFhSl9bB+yKiymJzfoeuzQefVEzAWHf038SSDd80++z/Y76eo0i96kyBlf0cfxew3Y+oqOG/yxsP8HNOtSxZmWU/++TP0NQjIJ6J/+FBqvR/wMs/yxsx2wKDdSEJQDHO52fwC7zV5AFOXKXTOFvyektUF+eyq4JlOpNGW8smj5F44MRfsMlG/FD3PyPisahT24qMZ8s22HeYr1Q2LfFVGnjI6HqxV1MDtc7bICoOnHojIvaxj0JmhSZf71tjA8d/IQ7G6hW6cvvWN9Q3yXTC+QWeONCVmSlFOPo4vBKPEGPbWydJh349WD042vGSyrkRyeAyM5VfkyWCp7Yi/XrLuxUtgaj+57Oi0Ae8HdgJOmNlL3J8W+YQ3U40x4bqEd1sv4H2d16tkbHGZUrS/95zvenitUus9sufzZljERVXY9QPvmRU5apoV0MniUank33e4fm2/D1kE40hOvgXnXOSTyMYXmtEpuj8FngenlDEtCymcbV46N8fIk7PGn1HSf4Y9ERbxjmnWA7rlLF7Dmjn4/fNTvSAPas8iqKzIYovk0pKdvqDzy2GNnD+HKW3yqzEK9S/ZK+d361Qmj1rij0M7rKESD/vNttCl9Nbpwfsdi9CBy5uSvXoX/LGpIDTXw6Q3cTzMZTjUIou30pRy/CfBG3HonCXg+0k7eRd88jZ2bHtSN+S7/Cl45FQzVj9Qk+7WqaEzbiqyw9VADWZpq/v+TLuxet5LqJkFjj/uUROyEJq0QMopAqfZdcz8MXLy5AYYOTwjhWmLiwLv9YJuuV/ki682zLmrPZnzNp1arHGkjHyeQScbgm7yi5SSfboNNW5EC8ZFeN1sGgBj6ys4ZDPs/5tdV1Lh2T50sg1GGwrXM/D+8gidiRsfnHKXkU9cDRxRfFtwiuEjP5rh9MaaH1WjdNMgX117YNKyek55LDXcNzO1Y18nyyl7hJXgfy7Rjjleq5BTvnD9+/GwH9am/VCs+bUQGLutyNJup1Gcf5+cc3077M/lDOvWfuEdVxz57DId9lSIdn3B50t4S0qGeQSG/4LXDJF/4b3P8N4yvv8twCH8tm4oz8ZVEcRr5M0/h6mp9qv3U+pfsmbm/DePUZTFqKFUPcKbfDsTPCgiXwWrLWrEOcGLfX/alrLwcC+8FVMsVqo+MLhdSro32iC/eEKkkfcYvYfeprhkz+f9Q7l6x99iVTG2X/hDjZbgSSeoFMbn927oFQJPUzdr4P8djU7iuUF+2ADTLHREYPj5EbxQAiY3z9SkeVg/4G1eZcP2PMugM21ZBLdPBa+ZH2QK78uKB5kdp8w9vxcU7zi86Vt7Ie+FwJDzvsH7vCaosfFhGVM6zZsiyOc76JJ3QT68DuvszhN412P9XVPkmhLn0zUwmLJsTWGlw4s9FtDF6Q0cE4cdjq9W6ozpVo/zt87Ij/1jeAdu9ArRyuoK78uBqSY7uMhDM+jcVTcapleHlPJgP3AAh/ecnY0JJd56eN90BQf4h2VLdJ/VRbCyJx27bhf4PfH81P3QC25MNLOAYF5rzmccuqQegGFvXfQ8SFScz+NxH1F+iKFzrxAYqmj5Q9FuD52nOfJodzBqSkY27tdo9PqD/X7KbPar91Pa/1BM/dzXL+KHGhlcVM2QzRbg4Vjaf/DMztCdibsErxXnOw9a8TRj92XbUFD/iAWfnuPhneVFJa8e5rhNb/Be3+UwZ7AT3rrvblEz18RgFLR38OQcNoslpztqkq9q1Iidlqy2IuhMXYDHZ1vtzEbDmirRePPh/mimsv/SqflUeejB5FyWTB7fE8pvEjL3LTI6Nu5HMvmKjLzkMOQL42WMyU8LSfAnt9eCTV0nIXfzgk6qFc7HO0fIIz9RwwPlDS9pPvqe+HQBTEkZOMQ6vRm5/CvpvIvgXfVopFOgm+D98R7ebexJ4JQKx/ePNjiicC8acW36FoKjlISsrNsJcWdYL+I6eNfju3VwPi/o3GdRlSzeZAklO1YNvgA6aXqRTNGnawpvme7BIW/nRYFzBefMTs+GNbkiEyTlUfB164usDg/IZ+691rlnDGsTuGtEKmXV68FtBUxJADpRRtC5zRz3b/H0M7LF6AGf0JRDb9SholA1Kt075dM/2O+nir/ad16eqv/971/NU78ZU1MJvOXk4G2vk02P+bbxBu8qyEfN2UQNjJya6CPd9UAQTx07LfoXRa9S5J7zAwxN7btCfD1rheDt12f2WTnw69fhfUxwMVAzizWj9FA/dW8vRw28UtVSfj9XhWctGnjN6DKhsDQa7lVL6Ay/r7+UP7IP8ssDvFrankFL+3gXvNlBubFbK8WUK59S59MLfq+pliJx6wUvNvZqj5E5jJlcoTN+dQSmnvce///SQyeNr7pg65kRkre8osbtSdgxt15Cl5UpdGQcgkNeuakDs5Eo8MyudqyfRCs6aRVqNBOA4bIwoOvPrNS9ZgmOuB3XCvLTHJiKbsM+kpUBDJzrDl7WAKZebUXkiVfkm2minllxwvlQswMH1MJOYYuDJFJQWs2wj/10wR5ZVpHd9sDM4vMska86idx9/9A9W77vmHnLPIrPEvJj0AFDuVgplI2/XeHrnqGwcn+YkhOO6sJzRyF0a7GGTmstdN7chyLTR/6TovQ63K98+gf381Wlya/GKGb/Q8codtNlCV36wTOVdjGxrM9aSg4H1MgrMW/Med/xjD+Lm8A/9rZkhb+sKF0Pa425OjCUzvsJnRx76NncaCkr+go6tghbPGMqZ8y/ZDqdjvQQeLmsGiZPjRd5s7LiQ39cyqzakSn7DGMAchh7TF4ho+eZh3xGCr6/m3g72n9m8J76cndm53gZUcjn0J0FqSXbWchD0eYCL1bEyOz39jKjyKzhTaVZrbC13UfwtuFz2GMbNZbayPheI8LLve+7hi2u6w85SgeMVQTdJXEDDPm9yLl7gXfNr+oS1wcl9R9nnP9imEEfevVT4ByXyj7a4N2q73t4x4s8xPZ3idJU/Qj8uowsZo0rm4btAbjXr6OUnQucf0B71HT/Qo0XB1Ug9/VpdJ5SsmCvqnqSk4S1HnTS9saiR4nPx4c79+KfW8r0APksSe2q4FYKnXS65YScwwu6aDBg/OLckU9loeaevRnGSbdqTOFDe+i+dVcaJmyjBwVpWhZeZiV/sIdWldVfvZ/6D8/1r/ZR/G5M5Z+2JD5yG92bRcPcatdpKJr07yI4Duv52RQBU4J1K7xHdkqZf1uXFF5ioeDCeFir60eVyR6JLQ/8I7zjSbm/KEvf/8xtBw/3TFrBy8G7eH4X3Zg3ge5FIsF7dJYVspU69CUI9UvgyRmY+DK1G4j9XfhGFyqs/rG2tA3iu+5ZWhiyyasPya/7Jw+OVnVj+zD7whsFJQ9CG+d/qbIpuWotCl7sAlNqeQgp7E7QycddUVhiHYJhbBk1br7gJS/6P+OeOXRks9Zu7Lq5Lsm9RKLONz100rTUOZ2UoW9je4tKtkngnZKf5llw9QNMv16+TImTw+sqI3g3dz0SyWlU5NHERx6U+NomZ14i3zS7oRcqUEPcn+F90ededqxw7gLy0WXos18PvWEr6U4ncxhDOGsT6Nr43FM27W6CN+l4ww5O5pJze1UchtIQmeIs4R3l9TCmM4yBHCJHJf+4gM49rWEd26YCh3zKh87bLryxYzq6keuXuF/KJ/mD/X7qZPar91N/y3oUv9v7+Z30JPcjvAQvDOsd89h6mEdrg3cTv07ZogFvxrfFjQdZ/sSnz/5JqVMJuu+pmsecD3g5ONit7k0ieC/rNKop37FWD9gdeYXKHjV6TB7DPFTjzEpfHeY/deDpxcQitufwbsHxjRpfGLEFGCPP0f715txY/S9M7VrUFOdt6bF7sjxRuI6Q2XOzOrO2MnqiuYUaSbbmkNkjjXI5Qt7LvjW86upwosjKH0Jw93ciy/KlTzTZvXTvWJQ3NilGLUX37zAXZA/dNdLxnNJTBx1WVOiaajVjisWg1r3LEhiuyxF0vTghH65P+PtmDJzANHhddfPaMd+MBOjwDnnw52MwFt3vR8qCN7yYrcALbq7GidIqh3dMt9DJvXbpKRAyYGpjggOEeuil8kXoeELA1PYYfnA+yU333MZVoEMHh07tptL5PIMXnY2B4aBroYunMTBfHIZ35qcN8ir7wf2vcikge9NC5xOmnFktLwvyVxl0PryYf3A/X1UVf+X9Fn/JGMXv1qnDcvRAZp3jmR6HzLuushr3fNUK3DGhQ7et9KBsMjzTXHla7DS+34k/hn3ff2x4xVF3ECkOr43gzzY1sfVJqijbmo0Q7OalyKydsYAO0AP5yFZTlvygJp1cKbl3G/ZP2l+Hd8za6qVz2mg79hnWcLG/cSt4h/EOvPt/cfcuzapq2/bnB7IgIqAWBcdAQFE6DF415CFPAUUFP3127sn438xKrsiIveLuuLtwTsxYU2Fib72133A8Wkrh/PbRJ38fEegmfPsQRuzBeemEfT9vvRHs7by+63faUGpP0ga8Vlkxf7O7DXR/mH+/9h6VX7voC9d+/r7o4GCN8w3W2JW+BwgmAa/P1FNC0WKWEBxEjvnvM2oqCIcd3p+HWUuzopzun9iD2LlC3ysD5CN83itIrcW8d7WAPCSG0w9icT4TIU6RJ0W+uEDYN0/mq0WPPSOVPLDkouX8R4m+cdeKEeJfixq/B6eRmnafg/0jPfHUsU2or8F8zqJQMWYHpUw3pmRhz9p3HNMOmD0/oY3ZsJjXVLZe31Ep8QRgZdVXXvdGXgzPCvLXJDXM31k65oheKcDr123l7YvTX5xDK23+dO78WvmXzKP4p8f9Np7aQLof0SfM002mnIFQbUOEmrqZJ5cetb5BRhYrzl3wAqXdSanB15c/5gWHk0m1L/bl2G6Hys228z5DT8ySjmAPFVO34UDJV5XBU/iGcyOKGrgu1AfyktoR/+busI9/+R84HLyQH44nOq+ZewO7Rshn4xvzfxbLBPQdrZnXDLpJ723qgT8kmCV/ouHSr6B8IX2pLeedrrd5LhUvgk0wu/m3E2qqrXr8/f3wYB53RV84nVUGweKMvFE+9IT+fjz6cpM8OY//Ic/5L34B8NY54icG+uTa69D3Ahc1NZ3mtRPzHisOuz44t1b6+YufCwfp7odZt2qx74/bC2Y1LkMePdTIM6mumBAtduhzPRfpNJcvHjhm0lb+LetyejvOc4X635NjfYj324RTCnA/oQ9xXRDS70HH51FIJfPkTYHP5/O+ws1dd/g81pilNXPxQx/7fhk7J+ib/mCsIdN0vN+QYE9qqt4B1wkawvoKe9LyYeSQRHf02To9/cU5tNL2T+fOrw//krUe+3/Yp4SiqcHbuVjTKjF2VBybHiKbYI38DOSbvuRriL5VVXnnTyDT+hBVEA3zOYft8ESN3YsfBH08MO+8mNemb5sW3EIfmHu+Yw1rVroHkA5NxfKFBHSQjAZgs0EN6LfdfDYMZp9byj0rf54OSu9TM4Atim/GOoaauraoKbM818T/vEKdVivDhZC8USOGHLlzDX4gIyes0eo9r3U3JgFu65CrPG5er3T89Gzefx01bSvIT37IO+DslsgbXo18Fgr9E9LBQt9CTbv0tbcXkFz2P86/zONksOgESBUOa3ySo5Au5z1W7JuEWVbie8zCjwh5br98E6aEmN0mpo7Avp9P5TZP5DcSF2fwxm3P+UrYU2wiKYPwwaPPgdkhn7r9B5j0fiI/2ni/4W8Rg/2RO8xqG82lAZFR84VZzGfW5ZSyc4q+Fz3Rl415TWVTNBNqbtawPq9v47yZr0oP79c3O+xpKwnxVN0hj7mnDnOBGt3x/Z6YnZXj7S/OoZV22z99P0X+JWMU8j/sUzt2qcCi2pNz+2sk0nseYTabJqyR4YrM30j47+HvUxG2njc/dr2+wPxvT5gNo5NMXwr25VC9D/gZJpi9sgGz5M2+DsT/PbGGH2W3AD/SGuaFzACa+3YNrJdQA9qwFanjYXYLiPHEvsoZIjXG4oU1ryGfFWd8/ZiJCqi1XXF+UXaUPmuJIS/cH8Rla8Ok4sS/IV3lLfMkMt//4rIGP8PshvZ0q+k4Ngyc9QZ5AhS9pon1doCpSs95VajPay6nHthugdkstzC75sZ7C9HV+lX+4Y7ZaePVa7AuMfLfN+qBRr++hjQtkfnv2H2QT7AnZBsdfTq0Niv6PRZf8A/Nh/jiA7PvLUhPEBgO+kYnYxYcFjZe/31HvtvtQpeWIt5/sCzQN5nzrGn6NSJIbw/kQzUSUFOd2EPiPnLO98o7paI8XSCKKPKQMKBPxgpqOIq0T8VWrpHQMMEsnkVujz3IFju67NUrJCe7xqw3hZSmpyiFW2LMPrs7/cU9Mzer1Z/GKMi/ZK3HP62p7zQhE8c69slv3Y+0Tnvkq58/cO60f+p0y6ISImGLmnqv/YHSfp4DenEn5n3nfYVKJxrBTdkLi5hsZHrd8g1kzgv5zB+QFy5tsgWP1pg9/jOPoUGfs6Zfy9xtdl7R41v6QLrmkanrLlrRpRI9576PPJbE+Ppis5LhTK2qcltLlCkQzDLBWmvmc0B6nWZHY4DMbFq8v7OBTJ4aPMBN5ohbwy1HPmps5B8FfXK/Rl+ITYxWoYi84fp+CLSskO/YV8LrL9R5rk/bb8A+7zHbrifMrq5Zz7xy6yrmtZFJWSKVkF6PDecvAvy5f04j+CcPfbnez/Md6xR9s1p9iPdaI78te8kAN+n7eSy921Fjq9rgqKdHxRSCmuZ5fkCfrjAbVuozp1t/8iF4LjriLYsW6D4aW0iSIidexV1MYgzKGVxp31bsHaJvKqXxhZi3P8x7uJitHyt1hVla6jh/LXQ1fZfSBeBo1cwnQyhT7WfjA5izs6dxm784h3bDr/+0foru/s9//6NrPf7p7DfmfIFMbT6RgV/SQMdz1ECkHIbKe1H0neXNLiAUjiXncYnf0VxKM4jvwUSYGhvzniNYQ2H3eFX+YzfvQTleMBtltxfm+42eU57CBuLDqebYuJIobR2lhGTct8S3lq8Bs6b6gXieV+FyjTTS58j3EFoN8tjJCnOqOOhTB6zSeV66tqPCOsKaNKaGuVUaUXpzkYcCPn5wrJSxJ6wWzQprdN7AfTuve12OhQ32KUdNf3bI6FF/QcY311jjbS6adNW+W/x7UsxmRxl7SL1WJUi2xx9BWwg7Ksxj2Y5ro28MPmq4iQz0abFrKm9t48+Mn/dq1oOBuM7xOdBLIKFvFjHy4OuKmnpBZIC9ktE3wkFc0cuDn89BqR/MP+ShSScavSArg3lvgc8tpIOouJCtuZbzT+8ANcy6B/jN4s4YFNuEcG/7BD7pWuZ7GWZP/lt8wB7mMxbUB/JlO/EceIcOe4BGsCdNonGG8FrXhD2CALn05cXgBosHY9l18xfn0G7m1R7/n5oSuH/LGMU/rKl2WuRwM2SsaXuUOoqYgbyjdAPGcR2znfZZYP4OXmXFvs9jTtdCmoJt6mPlOd28JyN7fwB2pxdzow9qjLORzxzTeDF/ryGD1ycqAnNyzB6TJKHPXPsc//334LxwGXf0ImP2yT5ZX3nhOxpoUtgdWN28zvUb6AmtTuMetDFBn7SgFWnqGQBR4aBGHid8vwtRnpBMIvb9RjQ6uroVHPIO+gwLQqzRYqlYYB32Nect3pi1krNyheC174m3dTrUUKo8IA63feWfs3ncM53HolePqfJigpqqjXwEp4JunuOK2c1qU7x/wWkYUzTsEfYb7z/ac/O8DGXTUc6fBgi517vy9Q5ffy2jee/mTzePpaPGaNHg/fQRZtfXW9epbS+egFkAs6HOz+dKhpgNY6tsOWapqKn2ndcQ7mnGse+vFwmTCgOi1wl7kjqvqUygeWOW/Mzrz3zMouf1G/lu2HXMxf9JaNYVqMGnUnFeQzWRnrvihjyaYXZV6PMvzqHdCJs/nD0qrP4l8yj+6ex3J+odbCfEmu7bvqbXSa0hSd0Bs5ga7egyv9whZZ9y3qdnHdK7OcVwazYjYcs7+tq7wJqy95cXYc4WfWJB0gozV4s/V0aY0NdptUZNqTXzLBVr8pNO9/lcjAcy+PFc00WCfdrLzj1D4aGmrzb6huPWeP2fI4aUlKipC9xKDmtYwGz38yyIeExkTDiJO2onSDnx/ohZJtzP+0dYCgdpuf4R/+mcXOq4qKks5VHTwxmzlpTxFwi4A2ajyhUpNWL0VXfV9cw7WZhdl/q8h813Oc3z+bDPL8YEfWA5Zy1dRQ2bgX2HxPQb4l++4Y6qCtZ0MObo0x/ulNN4fUFriubztnQZNfUpeQ2SJT/zUSEOlOnpFfluwixKvsiHyg+pLOX5fj4bdQPUjRXArFq0lStHmk6HVViBc/+knLt76B35GpMO1pLHHsKBZNKfrQ6oSQ01fK96k5qrdILkVnaE7RJ8/o7DG5D6V8zOkRZgz5MuEQTdGX22FE9/cQ7tRvrTufMC/y9Z66H8w5oSn14GFv0gXzR1n9NuzyPvDDb2XVXvseg+SgqeGJfIJ+YR6MtWbljDyRf7aBLV1PHUeS7SvB/E+dcP1PJn/rq/n5x3n/cmLu2OBycgqCn3oO+o0keYHXfzGsdYihNK7u8XJBcBsxGXGzXVKuQ5tp/nnK6vnUsPDvKUDEpZ+aulMND7D5mbqfcaf/5ilnomTQehv30Qb88ZOe3r9Ae34YGacoYT0PUPazjzVsgT5084n8NhXMBPY6zxh4l8pqUL7CGPLWrsyrCHWKfFGm5Pb+Q82mL2rL1kgODzaRnTt6FIdw8lg+ChoUafBf78s5Dnguv8/dqvw75vd8YT4PkcOCZeUZMWxx8hY2bH2Huet1E1F+wQ612D1y+Qbyx/6iB7d/j36+3GpNkDe0Z43iNv+g+B0sx1S7D7TUq8+zmoif1sNABOxh7ynddU6sV8HtVuPpPhJCKv7j3ku2D6Ynbcc9iTxqnXIZ5emJ1vbjvSPZVCiK7QME9pnn9xDu1mw/9hbpLw/9g08390H1r5n97jxVikECo28oWtGgl9r98lQOdj370a0oqSrZ1gXg8K9IV0rdOqvIRgLbQv+hZFDa6t5gW3ev2c9yJDnwEB+cuyVvP8uA41YQfJvJZ+rDhfGfHZ7QXUaHyUGs6tgm1IpxVmn+hD5zmdHr5fIysN+PETi4DtOpO6/msJVPuiT3aHAHml8NBnHnxNPDENR0oSvoXUClFTyrNPkN+kCVi5xux2T04mzdniAtbPxN+/taJOH2fpjBpbd8TVbeSLj+HVEJlGx3nJEXnwKkY8ZqX3WLnCfAaAHiRP8L0LZq3sOY/jcV4KmZijRuuLvqLt5vKEDOiTc6P1KaQbrejBvc57rIhLzK7rwFYh087oG0mj13R7ic5wm9YN8fhG2NGymlrwpxVquvyedMq9mgvY+PEQ731oKe2+eg6+ThPmy6FfE7lFjdqLHrPbq0bfv20XPUB2HzhXKlBjx4XxBWe7bjk35TDrKntFAyeVKuIXiwCzfWAEEICIPlsGp784h3azFf8w7ies/yX70P7T2e+8bRJImI18YUiSS41xgQyuc8hD48UYabYpYnC4Z1F5C7KmlBcbD9wk+XA+H0ghdXbvHiJJeGJWc6WaouPkYG1PT3z9QwcqeyYyfnapKr/5iiNNq3medDaPw3HzHpuba9GBbc1ZbPPs53Wu6Bu+P6+tpzr6ivprF2C075L4Gmk72sUp1uRGqDjGyd1ADRN5yBevDec5tRFS8cCPkCzmcw35G9aoJaUmWM8zajr6hpTuvpcz1tSIvNLutXkfV6NCHlKRd6RdNKIveiuAaT63/blHTT2qEH1Q3D04nyT6SG+ZGkNYHWriYs8YKJkumN3ej3ksfj5vStgsOojW8/dznYmainqbzme1tpW/d9H3FsvLCWwdMLsGj0CkRPEekK33eH10GkpXvGRCVJkPzhXk+ftAhd4hhm9ceSezCUkVNipAGzUcIzf0feTFDlLlOyDvhqixNOA/EPbzd8qcKWLWFaIjwPFbcv7z2M58N/mQyQXy5XZ1+ot7Zm52mz/MTRKEf8l5vv+0TxHzjXyUqx3Hdg9k3JzaOdhy+CLuRY7mcxO9G0TutWDs7nrzmWepA6E5z8dLNgZQ+PUdJMqh5/z7XsqppRd3uI3zHM7DATW1T+V5v4tbxXzziTwRv/sbOO8Cs8fS35oUPAlrlm+QqR0xcmnASdV83i/2fXQSSpsbaup02qKmN/Oc0lrrT8DsEflg1Ys1/cj2A5x2i3ygLrAnjIvpA0HvTcS1S6yZoURfilUFNa0PmPXyaIF80SKvMHePfHGmdg1edZjnCxJppJ5qcxDn9UjcOwtDatThA25d/Kj8TYQaOu2kG/juFq8f6HpH9+X8fd6ufBLfyjBLeV3UQqZ+B+LzBLPXbnshkPjznN9NICZ0G6UG3L5PzI7frl3R5Z5HXzaceU6tepLpGlDz7v2FvFR4jx31uF0KzmDGxF/WNCfE5SkkMm0qX3ui7zeG1ALU+4F5I49815z6N3ghXs+tyg7olruo4B6GsmKWo9VUh4U3nxVU4+f5Of3FObRb7k/nzgv/lv0o/mme0j6omSxou8pbfpFxy6N6B4+b5+po817CstZE4OmngrjGUx3pscSPJOnkN8eeg6HTyZmzi4s85vN7zI5FjLyUceuecx8Es9tns/oAWlRFvK2HPBGpRgRMUhrC+GReh1spLViN0yHTV6jpveOVEAzfZ8XSHrOR90BNmX5UMPdLA9TszNxur6AkchF9pCoxK4bNPLa+tVDj3Ov9BsdcjBzLfayZVJdOECYh8sSjw6wXHi86hK2LfBQKmCXbr1FD+Liiby3OyIPR6vIDrzW/nHtWMTsJhduAZXIPxmov7OiLVyOIu74i7nBH39Hj6AHRoZ7Xol+Qh9ZH1Hi2O744z1bRJ6rr+4C+IWKWu6qo0SWP1088DrOo4AQjPdfzXtOnY4fZkho7Kr8aA7JRQd4Md2v0zVJMIIzDW+XKH25HjnuFABzUhrjzjot0iBfIn2vhhdnT6kQavBbIt26G17v9dJOacoN96xqVjK3PWk6ThcrAXmk18eWi/4tzaLf8n86dF6T/Hkr/nx2j+Id9yr9IEThk281ZBTWypXwG8FKwpvUH8o30fYcQ158cs8Jd7aiqXkxwb+RNPCfHrBHBvB5n9euZJ//mPSiFdwrJcoU/j4quU35bDwDXS8m5tdnV9PVsAoCtVXPu6vPc0XqNNQgpMrW3fBsm1TfvHKL6ilnKntBH2ud9C0dOL5h/VVvMUvFCg+R0x/cb78hrpwSzmzP5yCediT3hCqipuB3Gyv9q0o4qbWRAFLbIE95bEOlqjJAvjPTBeYtS6Kj/5kvw1wyz0nuD2ZWb57lb/fBlbGmF6DumW0LiTMh/F0BffN15fB7GVFb+mKIP/RqpgeBro6bEPWbNR3tpIJXeL8ayhWhSo7wcIDl+8XpP+l8aS4/gv+oKe06DWexTz9kzm9djOZdepLkU6eDN65q9be0P1B9G7HnXOuL89ZbURJcuCiTXLfrcah7zuGteA7fi+sLsOs85fjzfL7DyOavaCva0qkkJRCe/xGx+0hKqMMOBzH1VlWc10l+c77dd/+nceUH6l4xR/NM+RQrsu2HVIEObATJuPaopRB7FLIO0nWCfLgLMgk5esfXA57RtFezzARkqP6+R0aWAr8FVX5gdpR595tj3CWatX0/YQhcppYvwCWFWlshjdzGnbFJ9SF0Hs0fPTvj646IB2zfbal6oqNP9YCA/cPy8ztXQBhqsUVMHfV8QxgbBpWFeHMGrv/h+azHUUeNKBcyIkQ/SA/YE8zKvefyZI/GPmiTS9ujpyE/HkmMej1lr2PXII9/1o/J+elBTYa+UEBpBy7z0GeX09m1GCL/xvM7ZQJ4TTMiB1UqD2XaNfNTyig/Jt8EaXZiYbY2yqCFW5nnkdrih9AtNDVm8Qx7M3p1Ox7WhgO/N+yNGS3w/l8PrpytWMSZe5uuTC17/hT7p/o79imr5WwPvmWG2E8m6o6tXHYLbOVHlQ0BM8lE8GWKyweeXjPN34uUFs2vD4fWcLBwov5KeYH0Oj8pN99jTmsI+QHRP8H6JFYT0cHoD3CbA3FDOe13/PU0Jmz+NUWz+JWMU/7Sm4iX6hu1usE9G856Yyysfg3/Pe87j1+g7U//2wA/4nHldwYf0OZ/d4hffF8fqJfoOvk+FjB3M32k66BMFv4gBMb/jXN3XdvT103sIS61EnprnjI655EIaZRXnB+YJNRNiTbA15n8W5ca8X988Vs0n2Pe5E2Y9/YCaMjduXvmrjQaUjgqFGxywRk4N8pE9GSW+376uXJ7rZWpIzRPSOsbstgyQj/wtrwFrL+grqMmRijBRiDY/9J21rc1j+XYBsT6v3XilUkLZS/mAc4k/mD3PqNnbBTKwf+G8H8e7C6n06F2AqcQs+mjmrxp+fQXBK+s4/2Bi1uSjFH3NO8/zF6OOUv3Xy+C9Lw/mBdJ8pgA/IV9d4pLz2zxI6PMYFagJDflnOuP98qAcIVm7mGWN9pHTxzkPIDguQ86L+Eomg7VbgqVsK44dM8ySsiCVAGcF+TOc54J1BXa26H2cv6tA3KOfVa9g9uuRR61j4FJnZ1whTl5l5eZW9BfnJm3FP507L2y3/3346P8mTanWJQBvXnvAxnkPEL1SkMExAmEN2cgnXay4EBSHnPjE4YG6eYp9UtxiX1R0ZO77SsU+OyHjs7xEnwguUwSB7SHzc1vMbrG2Q166eSVxVwRr8r2/OKjZBnlI/jxzes6nCrxSxfx/sCOZTr6XADyx77uWJwCNjvEG6PqFmt7Oc3WoKCngLPmCeYtGWNFESLEm03fNfGGh7ygvpz14SvVlrqZIA10ONmYtsiqZ+8uRn2xvcYDbR2sY28xzVIUpxazJggfn8lGEmpGlN9yupw9hGh/KdLc0E2DLPfLLaOsu/a1tB2B/zTn3OfeMRLZLiCwHe0pzRj5hvlSAmztP4tb9PFbvNXu8H/og/qigRmU3UiCrgrnH8K1LG7rIwTqrqKnLRkJfOsyaz2/Im+Vm7dKrGXrgaXFYeceqXJFIoRuIhTf6XL7FbBlfmwL80/PJvCzBHFB+pBZidsPrSRr2HIcqMmRGUzCmB/g8g2ZhYo64FZw/Rf1fnEex3fzp3Hlh9y85K+ef5qluFfmQhdeW+VWEWU4p1BDs8/x90TOd9yd/TAwca3HnXDLwOm39UQBnj7zjeRx+pu819nlbfmB21DT8/edU4OsNp+V8Q25HKr3qGiIpKjh3IyP//F79Ff/9jNktfj9d6o0L9BntgJo6rlHTjv++AcRTV7HNPA9+82EiHK9KTtgrbHX6/upLsHsRa7qwg442t0uONWMgcw8/fL19wJqKds/5vKcGefAezt8PLQ94fSVCfrresSekmoFZ0SatSR8jZs3k4mBf/zqSS2FeT5Vpxhv5ykDNBL55A3u81hx7zd+XNZvJgtS53jl/XKJG3WWU4/3esYdYFLMmtd53QCdDnrxW2oqyTl9Axm4Nx84Z1vgmyBfgvZSicr+qhvyoqncIN/d5v44eee5JiwO4Qou8lEprnZZHfDdvIQScC4fDQJSXuIJwh9mXPVao+UScr+8WmNXrS5hQryweEMtqU3m9g/yIz38J/mVbED9MBJMyyz5BpFPk00Q1/uJ3vtut8Kcxiv2/ZNzv8A9ranssPHBiucVnbogjvWqKB6lOOuKbu3BF18rCARbDvXK7tYef4QIGcBtr3k9CxRrZH6Qc0n3Ycp5TYXY0A8yKloK+4xZeW1OdTyq4cQ1mDzvVTeovohNmyVPBeZKCTE+PqEm2F9En6A81PfWLAOJqie9nrLCmTk4gwaVdYw1rWktpPulrwNh25zxdFhL6O3qoCfLGLOk88PVgTjXcXOND3M2+D6neY99P+AKvn6taTQ9uvoHsWFScJw/rHX36aQa3NHgg/x0joAvd6ACyHnlRibWRKl8zApct6opJK+STzUHFPt82d+IZLmbTrpXu4Kyxh7h9Z4yUKYsErIPfoW+YwkC9Dd3C7Vlgdnz9l6+5eP9pL+fIO1ST6Va/ZJiVw0fl/54SZr37G33lGOP9XWsMl7Knoy++VwHzXcXpyEIy32BRDjXpGOjTFjfdwRO5nvMbfV7HK6UVZtV7zfkPG3va7xguwPl+c84bLEGncTAdsScJ6PvkEf3NsfSd9Kc5tP+P71r/R9dP/dPZ7/krXGD3M9b01tOxBj62DfHzMc9xnb/3dwZk2khY3RlrAyrSJZgFJHcL+cuLsU9LyygD61Sjz+2beVDCxmyUlR/MHnuG2Urj8ffD06Yg3t1AnqgLHrPYpcKaui36kR7m/cND9YC8kc3rUtXswuCWswfnWx8PaOyjTxGNR02vlut5L2n3hVnLzjhv02nom52KNTnMayb3/NwTKsxC3rw/uf8IsB+3qzeBCDrMitdDm1P2HX/gha+SY37mJ3QtKyk451fDece21+nFKxpIbe1VeZczajCsdB+syK2J+zyHlPLDpEGQkoTz3x/0uQkk5K2Eb5HX5r3Rvs95T5VfhXz4ebQJxbQnwa3MMTsetu2KSpo5QJp3+Dyd7SOZ9w5IwVYb9Elj3lvgeqs3EIl+RXzaqjVdizt8/treR58HJychFjfAOOXM9TzUtPPts/kcEczqnzmbLuZ9Z2/HI96vluH9tx9RArZN8HnvPI1Sd0If9GX+jllzH/7FNYk77k/nzgvyv2SM4vAPa0oWbAZW6T2YPyy6msaOfQFHzprKZSVmHbWOLLj594zz4zvFrHPpGKTnHWrmxwdA+QN+ptmqmX1p7NBnyuYCbsBjn/RczG7LSrzDbYN90qez5KyjsYdEo3fCtqYR0mehYFb6zXOLiuM8L0HxLHBsC/v6al+7NPEtAZTrC3+/t48r2jxq9AEqxpXfaceOvgM7xeymV8wbuHCg8ZZPIFr4r4odOKwZw74cwDpqOcfSlRbS7Ju04MNi/r4r9Fb0trzEYC9b5KuTjdmVSnYOLMqehC0tDeiuoZjkwqri3GQp7Ojx+lYgfJ8jzr8ojwE13KMmdz3yECTIQ4qEzzPcC/M+RQ/UPLcR0VfteV58XwojzRc1aiC6J8S9gTrSTzklcHvv8XmSk4TPg4Q/7FH57ONyQ5GGRAsy6+kTf2mVCTnfIICwzzLkRxezsHZREwjaL+YGh5+z6Q3/nnTYoCbvEva0z6UWINmEOXGHE/ri/pmI4IdqwrFJCP/iHNod/6dz5wXlX3Ke7z/NU3WSOuAf8DNltzLMqVqij7BmhzW6vM3z61LUyO1OMuY+7LqjGdUPEB/m6XgZW9d0YHyK2U1CHiDWvF6obVRw2Bp5aWerIl3EqIGIvrBPXhdYk0u9fs17ed0qZqXoK4cl9mnvwc+8EYk1Fe69Bt4prAjj8kqn6eO8hn1CMs7Nv35H78PKmLNnQHxuryJPDU0C7q6piNvlYke/+4UP6YYgz3hr5L1v3iuQKF5escELXOpP+rxvUXcn/m5Vr2ilpDEw79UQbyNjFjpIUgSJ8cLsuS/XObUaagNU5eyDriZSbaNzYC9MD/v+r+moaRoxxBsOfT4xjXre/92EZJoqjpXtw6X3abWCoOBrzG4HbaBNJp7B5v0ANRxij5LqKMZsLOHff/tKQJ9C10DArXLiZwadz0wYTIj2rVd5B+sQEmYDEpa2iTAr5keTmgsVX79uu8pPYswBF24+R8TIkZd+01Gk24fJQ1rXd459yvWKnqu5p/DYJZhrBn/x+6ndev2nMYrDv2SM4p/2Kbo3HHB7u+H8L4gJfd2HNdjND/lFzR4rqqmTiTX6TCtXeNKEjoL1hkBY4GduXjzMVvsINWO5j8q9L7t5P4XdvOfJM6vYV6l1SgZMXnGwzzE7+oFI/UvuQPri3MofVvgzO6Qp1oww78eu6jlq0OXBHXeYjTKzGGi21ni4TGaKvMZjVkun+4T3F9mMVVesOfnQx2Dpp5LzJR2z6sr1kNdqoeHckgYhJRR9MfbOOfqiLwBVtoMCvnmNKu/TcTWFA2rIHb41x5AHRbp+vy+QxHfUwPPk7mjly1e4iR1q9lkEyEvamAC7qEDY+r3C92svN8jsB/797TZK0Od7GWKuwx7yWa06unfGCRKL1ARVEdT0yVkrcLaczbxJr0K6iedx0vcPfTLcYFZ9xCaDINdi5mJ4ptR08xNq7udyrM8OQJYt+YJbhYwxWaOYddfSDXmJdsznd7pMN/rihHzlZMSzC36ec4xZ11LDO/PW4Xqgib0CCMiVMa84tX9xvt9OkP70/RT5l6z1+Kc1dd0ZGG22dlOxpTDvn/czkYmll1+xaUtzuhKxRi0zQX44eTXQYHf2wL0pIee+V5xL3+f0BpbxfRD3OO+XtyP0CiFHXOJffwr60Fn0kQdud86rO2Tm1tqvwVnYl8odNH9F+x59IhMHzHp5hoy9oyFgttS9eb+9u4h8QlagboWUYBUdAenk7kEsdKfKzZ0S+/4Ra4pJixJ5YtEl9KSvJgiHMWd+tecp7S/6FuBZIo+FETJ6yVc9WNPBqbx79KN0NSnIP7fbPM98hb75+ubSf60BrLyy+XV0Y+zOwAxtXmuSBx0VFi5mVxIZFUs2+O+f1bzP7cpAHlpAFNJrB5hNjTAk3iAdXHqbus987iT6epggX1WMC+HmBQbnXkp8Pmks4c/mCn2yns/d+LaxCI5L8P6wZExKzq4GSbtwiXe6/IDEm70LafUziScMvx0tlEsE1ntoOX/s2h298zry4qXymEeqaj5DAr7gKW2GWW9aJ3T67Fdgi6lZsfXP+4vz0nfi9k/fT9F/i6b+6XMSr7YF1ueMDP1OdKD9SWjASfkTYcNCGahCJB1icxtjFkpXlAbmdQPXx8Zi3kqdEqqUaQQoinmN2y5M6PNkFRB2ioYMH951Kh5CBg6Xou+YnYA16VpYw6/fkfkHZ5XTXjJu4D2RN9ylEAIVxm8JbqToldslu4Eon/0P5F2REL/QjzKNLw8O6HpJiGu9xh09Twr64CCXxK0K1KSiuAdIqpFx3qeYVnQpyQJk2f5OvGMmyPRbClfw9+GZeAqREyo/e8yK47x25Fgij71P2GRCXQXOv9t7kS4NEbPoli+Jt7/PYxxaW2B2rA/MW1xHkUZ7LwS2MWdf3PZAazH+gAvHc+Uvu3tN0zp/QnjSSsyuaetST3iIQLeLQ+WLr1ymzXMRALyuyJ9HIsn0CbELzmmvIR/1mUg2nkzhlmqMuOa7NMnd91FZWkmZHz0VmZZbJQC3lFv0oXW7oqOzIsB48URct1OAOp/hCe6UoM83X+xJvM58QMxSmZ8B+4t7O+823J/GKKjy35uR/W/SlBRP1zmdYU1vlp1Onez4Az1uF8SJ19eRHD+SCqGT3DjfMZhIL+b1DGbRHyvvG+9zei4a7LNygdnFC8KQRuJxAPVrbSoHtqecLDarKwTaiH3feQo5XU4HCcjxtCcsykqTltc+hEiJa6yxJzL2sbj1cNqLG2aXP4kSshBGUN1TTLzvwhvoSc0okM9aYnZgWSZd3o0QEqoWHLvPaxjDxQswi+6PqEF52RHjvfshPAwZY33+GCl/WXdwfFqEucEB/z3ubA9uV6jmcbt5T5nz2Ycg8QnxuOd5IOQkEgj9uGBefG1DWm+5A/hwFZnlYuak8e/iQzL6mF31h4T3f2334MXenrnSJqbEkcMHRJ+6JH6FDYkK0lOF4yCKzFav6YAhTPIBfnrNPC7vRHy/NXYWcSUSi5mbnKSbUYakyx3ifhcHnWTmeg/7k7jhrJbi9XnVw56w0Fvk4XnsPz/g34/Zb0kcLfi4ZNTkB+D/Yc5wz9iTXsWNB+36WlS2nCl/cSx9t13/4VwPkfuXjFGQfzj7DRvvAk6b1pWXOyKlEknfcPiaTw5i2IRE2U8E4nWL/PGKSU2VvGnhKPLLyurIsCK5Xvhgl6TmsE+iz0VG+gTybV8E5GsQktPKNJBH8pT4SiW4VJfWJzDkLUfsQzbqtK577LPcsWbsyuH1v47SgGkVHQeZ/qCEj75fMG/3iGEu5cP/jB2rP/3NOQOyGhFvtg+WPRWo6btoIkIdLDj7dM05oiftyI4b35Ds+KRidXZM6MbkFyBDvyFwE84deS0nBulxHidbLjE7GvkvhHO/njjLnxDHpPN3iT5V5JyfS9rMhz8bzHb7Jo7R4/W/r7eLPv5tiH989ZQe6UWAvRgNFbwGoSORb+YQfiK8v/M9kGl1fidwqO8D5+zemx1Z7+Z9cRnUxIX5nJFPJQUgN8OjslaXwCTVJt6BJfXom5utsiOx3QRAVosPZ9f1dkfa8e2Bl10fld8JWkc9djuBfKYvBtp3Q8nlHpbgW/uY+adKHWgYrVVQzif8+47t/W/61O5P586Lq3/HHi/0//trsv//mlI8z0SfmRna5IIdTR/FAa4hMr29l7WBSGWEfVdKQ8JEBes63acXoL/fj1nD9HRJqRTY5+0n9tnjAWv6+FAVQC8riXN8UMwq64SA1ab4mdq3mWde7waum1fPoFmmIykXWBPQzeNk9U7Y0eo3bMD80YzYP6WqyTp6feD8UwPON1XMQZcVT7Cmg4Y485luZP/18Po/LucYj29Piy9mIW10OuZQU9PJ8do14AdWTNhiuZbpTbAjOBTKp7J/BwPIOYocCHaXeV+osxjSE9ekcFzoNWeFh0YnXfOSgH0fd+QR+tjRMeNbuH7udWVxkrEiLDcY2AFXc+xAMbvtfrYOynZTEEtbuUAEYRdh9vOQ73bycT6b1JBBEW81sfWdPpLN8Y3ZuOuqyvO4rqPLsm7g6Nwjzvl2XEjsjgiQxnerYmJcymRXDisgu7SpYBqkkKwpz8A9OMizZtzW9JFLNsgsuxMY3oJLsjqMwTolEfOHgnepvZwyuHyzjlgPDXvC39KUwHGbP2Q/kf9vnPqfnEfxj2vqnb1PENkHzD7DPD+PpOhPBzEPiNUSfke242oN6QbDkLvc/lb0+tUXsJd2T2ZtHH0goeJhTX3ntemUYclMwioGParTyip3h45UR7YBa1Qj4gdXzF5N80ZNmkZZgfXdmuTrXlxg113F3OVFEOlXEH3QV63LOVL2q4mWvt6gc63H+V+X5lRPxxrI9nwnlhV3JpGDiAFofl55YhLK6LPjNJ+pnTNrCuqQVGmYwC33wsrnHb6m51qRQRakB7OaIEjILbIB3LQrmSfISDoHsdsAaWnGrIVDgPCnagJ/PGJ2rKVjSPfzPJD9MsKaLXm8fuSr+AbtGX12pWB22/JDCcoQBJyD6XUg+X2wIQ4AeVLUH8iXBT4f+Z3g8wmawCXasrfBNsZq3u8ds+dwrTWQ708bfVwuOsJL9xHipL4gb24KkeQP/QrXfnFn9neLPkgjxQbnvJ/P5yqChJZG/QBynxwGO6LK5FyYDJATA7z/62pF80WjwiFJC2b7EfbSv6cpnvvD91PoY/+OeRTkH+aps9AbmMfzinh+IIz03tQnuB4nRixZb2SSFbSHOLVZ5aaXMqR5LX6Axs8Ga85uR9LceBt8rq4q183R5568qwPZXG7EWokOJaqy/YItqT7xr8OD0lsZLkCfZs1xmygnxdpwgJ0/FXELwOsrpWjA/ooXdJLlAUhkVwNoD86pXLUnK3oOVzYY30/AWe4Zs9HmkDqQjV1O3KhoRer7rgeqYtwq6/TgdPJ7UoA0NbzKP/W1SNd2jdnx0eWVtVx6Nfma7ys4FfqquwVdpwPKCfltGXIgKb+c9E3coY+iz7pigtmpTOoRDvwYMvvRCfp8spwFTFxUnNfn3UjVnF7hwp9ZZUtySck3dlV8Pk3C5ulKCVV68QjEYz6z3UEViVhKAA6RS85NKGbPIj0vwFgGF85SUxDJLRc6sDf4huywUVbkuLBEuOZxSJzreHQJlxkW3EiMPLsrNJeudXoB3dpcZs2sZIL98QSu9nArt/vVJrWc+gUae8bYL0hX/0VNrfk/zE0S1/+SfWjpP+xTyl3RwfPnseLBajuKgYXC6Xm3MRvReiCd4Qbgqy0Q18DHSW2eNqCfNyWxNnJrEilSLXx9VXLoA+2KFmJ9gFNzCCt74dsrYhpCBq4QO8ztH958JrT5BFnWsCaKMkzQZ1QA/+mXzL+oeH31hFnxIvhWBZvFTydP9f4CdThbxP1V5Y6afU5hbx4Zg+yDvKWOWJPBJb5X/ubRjtT1Oh37/BHf/7J2OpKuBxl7RmgzlliUUrt3DezzS6wpkaxQE9S+gOcx5J0xRZ+DR+LAdbH1K2sqfiYZRyuBaLQC4snSaqQcIiMcy4fLnNx6YM+J+QvcBh599mmHHc2+4RGf39GeNaWMpD5zPMQXEnCu1tOaqhURYT8ubQ4Gi65I5BpXYOtHSZiyQp8cV68N/r2WWYGbyJjQom0MflTqFWuMYkXolb3gdBAYsRdSvSOFYl/BsrSa89NBMOnVyBW4+vmJcw51lZB0T5bgaBdAn6tISIWw80H2n17lqEet+4uaEv507vz/axLt/yaf2urSEYLztWRMIW1Oz8LuAIoZ2sSRfzQhv4e+B0c/npmn8fKKHgI5h/OmwmwlhceRXILoAjZ/Q02o8xrCarVfYtntQwIyP6EmV2cDbtzd5JjzqVZ0kesZHOPKrazfJIxkzUtYE2RCnzjt2oS2V1OGs+JZBKYU+/zOCHowrM7gvGljo6a17RJOxytwUEhqSMbau0LSLO7EPd4FDJ88Xlnxqc+s/OEgBX61Hqzl4Vz5RnbY0V3W7lBzD3/mFaaTwe3PELVVzrneSsO/76GbcDptPOYsbOSXj7k/4fu/beYiI+X0Fo0myAfR5uyTwZvk1jVngHtTcux10HN6EkwC2kSBs6RR6cjQaTnE/cvm3M+eC+m33/7AOGGPsD8p1UkQzmsvFq+ico8T+uQeKgnOjWkSx4pl1ITUngDvjFbsrdsDcfW2BkNdAHPMNQWSlrwJwXNTE//waSldwWsJuuafiLXH7EBUE33efglnzv0FDmpWys9w5u9O5YSc8Dezn7j507if+C85z5f+w5pyvYJC9DvgZ7o32pAyy9yDeXGgsu0v0vC5q3Kwkf7xMyn3Nf1JIzK8dbszpzDWCfF44wwZQMG5iwVqUgi+WLOfbcDsgLfnXb9/KVz1ScWaCUpK1XfugQJv/Ez3jhASw3qbEF1YUbFk0bo0KrGs1IN7rZzh7cjkemEtXNbbA+cfdaC0zuYZPHJvMeu2dXdEf2BNQfPJCFuYQk5dGzWpqMSr7M0Rs+O7Cs6QejVl7lUtQjpMex40oWecderKmhg/xYAouubMz7bYE5gvn8BcSm7l+BP6AimzJxxt3qg8+2Kv6M3aEbjuA8C/b7EayHnFGxAEacncbCm6tNBkBeiSAAPnPuXEUCwKwSI5EQazz4+L/RsO7XThbCiqgTz7ec8aJy6Iv7uKMr2agQDnwjhXNj2jph7ZukOePOyJdxVRozsW3OEyFBZxEolbEc2aTpDJT+Rh/+Lv6Ge0drC/20Zl7UpmEpcEAST+QDnPUWCg2EEIqMcJP9+SHpO/qClp96fsJ63/+7//TZrqxpSA62YFPv1YAGpUsMc+iYzgpLnrEqT4BZxcZ4ukmy5McuAhAeN9yRiM+dHEbugZ4D6+WBPflxBSjd2R8d+Cz1k3d6rJbYieYDztbQVKbO2ovMsd0D6mzYB/tjrZLxsDrOMWfaIFzaSmt12A6rErs7Zve0dk6dwA2Y0CsdC4XGIciAAXLLAKalKPpPXnvb1iljLXXgguzRT01dPq4DFbWx90dFsnAOWnSwQ+mYU+6O5H9L2Tw2z97iCvKZIGidnekWfmedy1KupgtKgpe2kXI3kGbwk0TZI5b7/fj1Q4cAu4xBQ1fVVXCaHL4gjsXReVLzehSYvnTgatQDXb928RYlZ/mEAKXSGuOe47movBE9QpNzn7scVsJs57voRwzyu/G+c1lt15DWqOmoLwNIbk6Szw5875MUd4FDn5nLgEjt/zldgvBCLynffQTHYYKT33e6xpSYQN6MeLQYCbkCfdPbcHe2luUMNtVhP5hM9HCz2rspzoSP+iprZ/WpMobv4le7z805pKM1UG1zrlmNffGqXkiTV9VrAOLMOqUR3StADdSIbKyeMTJZye3LAPf1LmwHEtE8VUj+AGq7xyTwcN/qOp/W2NPKJROyeufVHg6J0HZqdLsybbbWLBgXBQOZmJ2WPz9DTwDrucuclakOmz+W7hcHewZk5vBZGn3pZwqDGn2X4n1WT3fvGgiuqFc47DKifSVOjgfx4J8ZukNWm12O+AVgePgOEfKJGXUgqmfeo5Kxi2Ixlf1gDKcmszq+kw21UrHoGuFO/Eu4vYE8LFqM7jgi6xf0UxkPdZOYH8XkzEevQmJTdfk2BPpWtlCTZmr3v/phD2LvYUqoiUlo/vEsxJsWZeQk3lHu+Dcj9PHPgGvv4S7tF3BMsk9jzfjwiXtwrsSe4cqyP0yV9CeFAy7UycfAPYTc6RBlclaZgVrW3MBZvgBvpvf2H29oodr+8UFfxiidn7kR1d+jozAU53XeecAjhKBpQomHz5YqAWz4EoEfqYeleunB1/+fEvamon/Cn7bf6XjlHAkC8huh3xM91c1zsazH34KmJCcKRrjbzgSRZc6qxgYJlBTgjbRXAN85RYoaOKZBlhZWXrEvv82kVNFkIggbznfAZ3MiXkq+g2yKupICB0PSXVR7zAxSktzmHkiIx+W1C47ao757nxeqRqgYx++NmXypouqCm+Fgq4jl7CWU6wHpDJ9xwy+OLCYJLckPTXSJ33db1xvjSfU7qVtzu43hTktcND2ZHIHF+gvJdZBanShYTPhCecni+oIONtkbhDc4CgrzLmWxz6dJEOFE6eyCr7ahc1iX3dx6z3qziY900iitGuwZjGK0GNrij5uhG+/lfmyKN1K9Jq5rV9qFiVLd5tIMnareESuDWzPxcxIaTlWjDJ6czBjiM6GTGnQlhrdwydK8yuV/yT4eLSE2ct+lEn54NoASGLkLN2Kj7P+nOOYC/xJmdtT8hLkPME/DYrOE81jzKVuLOAvmboHFjjYUc2p8UX5DS/M1vl25wEOfa845u74itj7y+OUaw46Q97Zorb/6VjFNlx2EC2xWfu6uqjo4tfhTXp6ljz/6Wpedd0uMzfT8HRdUfCBXUI+ueUoGZSdSS1ySvAFsv7fGbzY0X5lyYAOX69CgSmuKRYExFMyfJQI4Nfk/tGP4NxizF7mKnfkdfqfUCGTu6M6YtjSPN3hb//tVAz7m7CbCdzOeiybhMIVJaTJBR+cLxLF2b1PmbT62ZCdhmMiHO95XGkdNxu8f0Vl/1HU8d22GPfvzoVfO6NTsjy3gGZzyQG/EhWZGK2DCktU+LrtNVp/+4IyInICKynIiHNpV2BpvAhB7KrDuTozZpOmgtmz57tSBMre/B2E/YE5ScM9HpCTSlb2cIa3qOmKmO/BeXxCJkln1QgZRw3sLeOmO0SBbNZT1MZYDt//9Wa6JOc9uXg7JFTZbdGrpM3Ihdowxo1gA0L3TN6BaC2P8yO5wB56Xm5YM6415jdD2++o1m25YGcVJ05768jktf1ksBebe3KufsUs3uIPY/07wtniaKX/0VNrbZ/yn67f8c8in88+/GfFQ+3g5ARd2k9gH4ytgHDI8gL/oLKRGhrC1T6sziLw45ImBX+35qyr6aHGrO8PYSHY8r5G8lPKBNQU+bmhdnrvzS1Hds3Zh8Vs8bbX+mEU4cT1tgFGVuTHjkZqmkPwUrNiDepa/QZCanOWFxN7j+a0jrujlmzQWbnAwf5bVVNWOMj9un/0hRdNQrYTylkXrRf5zShyBNqi5qyH960+s+43z4VL1iTr19H9FJDbhNS9GEyIS+Na3kH4YLFnHeF445mTa6APgmowbLA7NZM8TxGkKCmBxf5x5G/P9REjtnr3FYiqX13C/5SuxO3nzT0mazagnbeW8QSLdskrh73YGZk7lHib0ce2rmGvSOfiYV9RCZw7bbIg2pS+eI0DwX9H03BvM0vKV/7BOQsNjhHJxMQ32uRD8XexOx35EyyIMMCspDD7ByNqkubjcCD3Ck6Ae+OmjIPCxfO6xyvZw2lSy71XoSD9kRN2Z73F8coVus/nZMo7v972yTxf1P2m/jdBFa2TDhf3agidZfIC0qlWpVzNl2ZBLBDh9qRC+b/52EkpOx8ODVizDnDkx/IK+8k8NNLwtwuQU08f9s1Mnznco6FiZ5Eg9bBxSzPlXX2Md8namjA6aVhzR1D1JTGD/j6K0sq7yOoA0VQw+xzRE3Z1Q55podXBvIynMdO8qkmF7hPyDNfk3NyDvvus++W4IdiQPx7ilZTjF8ReU5hnK01qMnfUrjDKX9j359+U06+k/AArXPx7/svTXGpu4YsrW6VGxl+TQ/vXAYaCQ77j6ayJqjgamAWhe31kJO3Ho8gH294f1PDrUi+THgILkbKufY3cGl9izeooeW1su9fhf5nLP0oc2fOLqafTBJtX8Eh3Z7w/mRCSVDAGlgcxcT/VUeRbrb49ylX5YRq+7+4e5N1RbWtW/uCLIi5Fkk6edpJVGqmqJhnoFd/GjJnrFjf+Z4/KhH/jrN3acczFyLS395aG4wxsCSJeno2gYNkM4ZjBKOFHMOLapkjBE6M31PRe12eTzpZPH7M2pLa8YM3kzky8khY71q0cC0frpXMnEeM638GcQeftPLiaCIdkj/IVLfzq3kU4l+yZ+bvZkrUNjcOs+Einlzzw0Y9T8Q+e6YC7yIuhBFZN+QrzX45QhSeojMJx/uEjfKxyNmyDneq3pbGyTSeC4m90PaqdkSftMxTkkeDN2qgm50OqMHQEjh/7Jakh4nFeiH5Am/3E+ShxfnN6/sKNSUGh0TV2mDKMDw354cbnskxT0tWOULmlpphQp1h94m8cnHz0BH30L1OqwedPI3z2Hke7uravXVYP0lxzoIGpoprMUd1nq04vASocboIBzZmDpi+PKux6ReXzMkjFcbdydFVu4e4yZ7QiShohugJ7Vm8YdH0oJDdwXZE7UR8stRP8P2MiO4UN9KCV/NySeMHGSa+aQCmtaYfB1oggwlxuGCpe7cp2jSRz/JntmHt0rHzaDXaQefudxy/Hc8o9s4deD9h8WLLFy0h7J2LEQnNOGZp4Brwzu+tSi0vGDM6Ae7HUIbOnW7Si5PObB2PU31/VuM11Ey69gwKXqvdnXzvYLMktQwK1WGo0mzqtGumwpOnuX+Qqd6v3pPYk/6StR6/m6lLs7XnefyaxclaQJ/brW5dNs2GLwT7a94i7zYdsr7cwTvwTkkpH6Rj9mZgIBA62h4ddHnlte6l8WQ4Ukeq4gst1tbVG8ca4cukyTDLWd8bFkU7W2FK+WywMxT8OMxIx+c9RxeOe2UqxLeFWqpb2WmxnbkuKmkU7qGD+ZKdmWdSuBiFJrVOApi65/h78IA3dePyxRP9HQsT69h21Taf0IdPYkzBtA1d605uKcvvgxmHuSvdqbld7Fkp7YBCxQNTw6d65jTTptXex9W62H7cYGp2wjh4hluXXC9esR5ZthBIJnQzHg4fLK4NR+Anx2cyTr0zjxVlTvFyPbmrh2M1d2g48im6NcvK63XhlbUjdCIcvRJ62YsNO42KsbMFHbl37mfkoeeUksWoXaqPEz3ZsJvQZTnNenTdOREbN8MgThT0BM8SExanKbzwUNyNaHlIr7wyD8s4XnaS6v1TRcnOrWfEfHooZxpossF2+6JTNDPxfdTOCd7y7qIneY5m/kGm+r96T2JP/kvGKH53nuqF5YLH1+UkT16hmqp369RlegzhXW620COzEAcs+Uv4+1SOUhLarYQ1AV4lWO0OG4oOZcZxpzmO47ajuup4lwssG7sYNfgKJRoPgy0rIxHeJTAieKHeUmdNevoU9B8dlwb3zZrXzctYGC8fiapas6DFHu55HCR3MLUY5Qv2FNvIQ2uBPvthSpJWLvHJV1WKxfLEsToO87HrJ3tVlE5tti0xEoLb+HUmbXKbsFXuzTjYDCV8XwteTm3ovhAt7vKekke54nimJnHsrTVJHYTOiMVjJ6TAlqELDS9AnjFMeEfbgM48hdOd3ZUGL5f4+Z6U7Jzx8nad5sk70EbqMEKe9NtDeMXbs+wh7whTpjsUNbSGLzAaTcHU6GgJQWTCS4+3I/x+FzeJx+76INVMOWbDysNrL2hRcTRC9hMwFfRf8OGTsovf3xs7cbBYv3u0CsotL61qjMaU6FwzRSToQrge7fbU97fExj3X8igypBYNlExgz6/mPvVnhz/4fKo1FH417qf8l45RjMLUZ248I2HcOdJSPcrw28Z+4OfMsxz3fJ512RNT1JRb7Jj2lhqxs7HmeSRRe0+twZl5vL6ENE69WFKFZvaudAw6cQ/hfcYL5Akn6BtCOFTDHkmqqrFsnjwhatm6SW++B7xa5aEwMe84XmmLLzYeDvKC7cqbmimxBFPcHaCmDtniweZ0jL93XOjUXU5TXmxvPsVGnu9Vs8yhk2Aqj3oaGIj1U8LybgfvlM15SaQZO7YieLNwbmyX9NAkH+dPOI9bsaqqx74xYAP+VaiZ2r2CBetd3abw2EG+sm7TKxteAzV9fggbusykkBeiH+fjbbpvqadHV2D9PfTiIGuWLdqdioSdyRa6YV1fKhylsYZOb8DM+aTcSUuXIa95z/kEmRJKH3Uf7EgD6Pp5WpQUHcUA10M6vu9WGtG1PMXV8zYbPWH5btG2USa8aCeTOLmtdi213w6e8Nalngfu4r2hq2rJ7N52GnrkeHOngz19s7wyofPHs/YH5ya1Rr96T2KP/pYxit+9dn6JTD1b2l48PosKGv8YfltPWz6F/R68TdcOwFgnRmbuNXcu7dNzWHmReR5AnFJKvaLP49PWRkZ/holKg6BEzc2jPCTeIH8YtGEp6iMzay25RY3bBn3Tz9HHu+7RpZ4lIA89t04+fi22m5opX3QQyN+36vmWNJ2xqVR9ejlHTS0y587SLnHy6HmGjp59V2G+FBaNQ23nqpf9AkxfmxGF0QEMDPQ8BuMbIw7WszKlFgtb1jt9eDOjK6ekDLsdnplDW4iNZIc8ElKf5bDNcfTeguHFLJizHWjIg/EY+UooxAvLNHTiaOvQkna3vMlTdeAJSTuMXfU0G7bYmg08CtfPTUn9/Baz428MitYD6PZWE1ZfTAktZU+vrCdy0OrbwjhoR0u1PRfubMl95McPU6ICpsSXBkZWm03vJ6Z4Povu1bMChcf7IMRllvJZnWr0qJkKbwtlSYbKI/YPC1XgQ4uh+163ZCUfoCf1Wvven2OqLfzqPYm9Xyxc+n92/dRIcar96SSNxrGajdSriprw7bcn8MMQvphSDr4lRNLq/cWUN+3OKXoNxwktJ9kMeeAu52Ov8Ee0XhsFGJyipmFCehS/hTWbRwFMTHbynYJBD31zOkEf5+4EbiVE3khURxGS9yVI1FWJe+5HNpgZL8DEhynrpOoCL8/o+wmJNyQtp6rpNEarK7vVSixNFiZbfaOq9nlasjpshkJoQjloq+cRe+MM51/hi1LTLaCb7gs6KRzxd42mCQeDRMmTo1tu1MVW7LHTajFFkxe3yJ0FM/Y6ZFE4G8suiVfhhDz3tPPgaQgJTdEJeJ3YWhw/nmWpnsfFm/Vj382Rp/hMW+MWIV+t4cXuloQe8Ijn7PQTMLN+RxtyukXOcynE9e/XUqo+o+LOerOH/BV1izup2tBnQ1D0OMokHG+eY/Q0E/kusu1dSUl/euJwptv5JGwVI/Vhdu/sG1edwpcNr94XzTZ7u5maB1LOGyobecFm0sbvO8paf3AeRbs1+NU6379kP4rfztR86z/YnY07MQ+t4YjmfBNYkcFU8ErpTO9HF4zNLPTV+/1tUrJMmBX1NRM4mGvI3KvmjlX/VeShcxyo1L4Mn+zFUZhHprhpkbA+LVk5v1HTg618pn10l1lbhh68jXTo0XP8zJjGpzdFHXlQ0oirdb1Ly4nDs4Oaz5bTFDWhoSafKT4vsLtXls4hMvprErdInTxbLA6uLyFsvO8SRCYoWFk1w5yz8Tah9jxj1hzUdLDobZBn7tM12/2zF4dvRWYauscJvNXtHfOstSxpvYTvk4etII+ULZfUfjkpyzPFzAO5BS94eS4OcHE3O47OB3JpeojaLE7FjhCq5ahFF+9UsmX13Dhc+2CqR6eQ9fZar8Yc0BPoAN0DGCbyTvBekrj3G9DV11sIHhd3Tw0/x/U1wFRw7GZnWja6HnuOBEa2GY73IEns5YqdR9fT+0xDU1QYeEnC2MvuS0rL/MaycNaEmqmbrT5YWozVOOpvOa2Z0jtv9KTLM7n/Qabao1+8f+qnV7r9R8cofjtT46y9ZX8b5Xk4uhtnkiXkIbd5R83ZHXib5AHGHF+34jAdvlVSs33ANMpmcdDXD0yBJ8/ZH52zOBSXukTa4XZnwwhCZPIANflhyu7dUVMvsRpL1pcS01N040B7tEvqtceoaWm/hdcL9arGbsgThelQ5AxDppLjlEWDIDfFiZE/5id4r7ViC+GsHaPmD+GelYm8RQ3n0z3xHnlCfTaQh9LD1v2JqXBmbEy6Ss6aPX3vUdDjl0tZ7+KzOS5xfvOSStSQihY7MyGg8CrjfNnMmbCpSSYFeRKqZOrTA6txDi+cxmTS4amBMU/O4UV30x6Jqwx5Zt6tvJUPrzWlE7N+WOrE/Wl5JyMUZ6ytXTPm9SNKoNOXByvzM77/7NpFj3hPL6z0OibkaBqcSWwUDvunhpZHpyaOvy26AavyCOcfdHZ7EmOrzSSXj5xPDWNEO1M8szjea3HYOMNXFNImZ78afg/RDBN4QeQ10c2hc/49+YNzk9pwf79g6r91P4qyzznrwi0SImVDLTqVwYvV+w3erKnlS+o8qnySmFYeOVdFoj3+A3bn8xnVTHXe6Z7FfM5x4JyjXs2Uv3U5D9uFdKfomi2+mDoHrz25uinWTIXKbYwai5YL9oNzFLMYKmd6tvI7GDJtIcgX0BnuxVNWTzIy+rKLjN1oTs8s70XkCYggdIXuVzZv2zCOlH1s0is17uy5IwaDhxAkvDNkfOCOmj2xSgeju6zWXLoCyKueyUZ7BiONEJ+/gNd99U4vljeCn4frEDqjeU7Czko0BBapev69HebsVvv7hYcgl8izXPx+DTmCbsT4vSRt+mC/WuiLPCUt6TDMfbbXC00IgtPmjK+cT1kUVXyzzH4zHUXzzur1hLvQ5zih+SQ4syq08PfUEPc1U/K4AUYua1x/ORVwPdOWJQS2Fu3psDWbrAzDLA7uBu2p51TzCYVMo2h42uF6SZ0xJT+YWla/r2suqzEnI/mDc5PavV+916Pf/jvWeqjCbx6j8A/DJjv3Cfz1Zb7bkA/LzcbwhIx92uMepyswJhUjeJVuXx5RMti7rIhOKoSF1DbJMTcG0y10hCgqdiZtZpX32FhQsJ6PGors6ZzJPMG79BvVuNnj1GCt26pWiVy0M/lzSWTJyaEb3XO4J/ynuOdjHd5KXiC/vDfQCV+pvE9sgNFO5JzZanbtOOi94jMprqvAi7Kd87MPHXzs6cbWasRxpB+gK533wmdpUNV02pUkMva0YtOfu3kwbW6reeunNusn6Eq4WMslTSQwJU0rpvwQOtPxjJi1cdOIg8kb3mu5um3ZUlLo9nm561ExMLpsJQkY6hHy4mTs3JhWbYc4bEoptfLMY9ueaZWul3u6lFPocioZqPEefq/edDFkfXGxKRSmryW5R+PEfkcwhOiuZxvqbHObVXGkxVHR2OzpOHRcloYFmLbl3ZLURstn7dCJiYc7XP94cTrWTAXvbjU0K8NXeBOf8rBarEhmIl7ZMid2zG8t+YNzk9r9/i/G/fpt9Z/Nnf+bmGpMnDb7zsuCw+so8EqBUDBtDujjt1ae0GVsvNi/9M08zE0wpTbvLou+lMbByG+rNBioEntTqRqHWoUjao6zG4s3IxBqpl5PZHzEEGTsxEVCE/pZg83BG95oMdH2lI2cPvt56sYsd8Kk1imtNJAXPkzFpjNm2xB1ipZ6lU866OOK1gFTWfXMVRovcPwAzEdRB15OVsULS89RgDyhganVe+Gx25+DqckkGNGETgvW3mM3jjp3WaK3inyhrSsvZ1y3TOkI3k1NqjGazouX9J6BKVEEUwzBLiltZBu22pFFoXaLWtTeOXdW9L4FnQxkrpnyqQWmbj50ar/IXJZ7qUY1UxsJ16PNB0YcZWfFpIZuPJkgtTknu1Ci5mF4ZP39NnKeHLMlafLNqZlifoCp1Jh6X0wNXtX+6SNouZO8OOaLLZskU3xgKVupQmRXzwMf4khlh22Kf2JKRw8C8+/WH5yb1B6MfrHWo9/56QHVf5Kp9m/2fut7XLJ+zi2KRjm8gugIT1ZGO/TxgGKumRKfQ2RmQX/1aGybDryGkqIGrvsRlbIDnVMHdhx2XLTq8XaKjM1qEEd+E30+jJwZe/5BE6Ke84Kf14wRa8rNQU1o4z2VWbXeJw2cnK8qmFirYNJyoVPB6IYaoQQ1SDsRTBQdfN6l0T2yMittivJGvqFb2u2yZiLTR20NuvNhynkOg5w3GrzahympM9fyYDwuehQ68Yz9h+/CyA3KEek9gld7LlGjwwu8YJfh3Wqm3lswlXpGyNqmYVBEIbxX5BlrlrcWfo/U3rVoLQln9tUbzj97VOcPwZT5aCGv3BplQk4GprT2FDV+HZdLek27MStmNQ5qH/F7x6VwY0OFtww6pdSisi0cWLmXYLjdCdJap1ytrwosNCSYCIFcNuZni4I5Rynd16nIphkFuJ4Jrmcd057dzkQlLjpyj4bKaci2hx8yVN1SpeZ0cWYjUCzcX6/1B+cmtUetX8xN6nd/7EQ2kP6TTLV+s049nG7Bcr4DU1dSVFqKpyc7Ue7mURyDKb2X4987ZOZo2glbNVPm6Z1SzdRGHTbY2nSqGrdfJQmN+MKiJPo5jxqbZc2UwXswVSzlhEq1GLJhbpyYk1JLaTMYttk62g5Fu9bWpPZ9AW+SafBCTvWMVN0bSc1UZB94Q6eZcGR7+cTfmy5t6HCnFouWgPwRHbYS+WcwpbrDIObWAUw5+gJe6QnvFY61rEeGCC9qqx6YWp43PRoQvKaTraDTae8lkVhOoTv22wPjMphKZhVTt5EuBK9teSdxK67ZWejQlYOh3Gl9n4Lx+GRCN++bEd3bOL8vC8graw9MCbRwaqYCY7xJacJiwlry1AXO8spLpw509UQmRcdCKqnb6H4xFa0nYkq7Rm6xX/RwfHtZood0DZfdxcWK2RZxF5J+0GAv9Hwhssa4nqlh7NnJE5XCo7bF9VrVyi+blDyQXXhfK4a31F6iFQfKvfUH5yZ1hM4v9njp936MpLf/Nyr+/2PqN+vUhyklXSMvNV+vEfVp8WA9WLtxaO4Elx7JrWBj8jbh149yC5m9ZbOVX6ZC+LZUZHbzNmIjg3esmbL7yDueXc13O3mbDfGbUpYWW+hEcd3i8+5BH7q1BENCNk5JEowOqxvXiaMoCU3aj6YXds8/mProlJI2cPxqDKZ24Q1MHW84n7OETslit8Veo0CfLzV4p3Q6PLP+rJhyDtyj3nzqsHStvNe4nbVo3oUXJTKQ/3Zd6MJIiG/saGN4ObEHBl8j/Nt7v6o3y8mc1kyZvYopsxqz8EdD5LG5ZsKrjt9nwv/5F1PTFs7vdd/Q2XWjdGl3W9gsnydqXjM1d4oIXvGkxyFKYkSXFl3YDpGvgigDU14InXJvxTdTySoz2dR7ah51R2Bc7Awd9swDdMqu9mqLNKPB/k7xYy7buJ70fdqxtopJCLz2tkWBCd9BpqYIcOTZiDIFPclZVfM02s7+TzLV6v9qjKL/t+yZ+bv3Tbotnl9Mdba4x8U0gxfaZsg3DmwGtctTwXo1GzZw9mBGW6VWzVTQnKo9slvBkLXjHXmibyOj3x9gygkHnlAzFfS7yOS7DTL6ykHeIJ4OwOwUTIWPQ1LrlGyYDgU3AkN9qfKOqmahrw+gG8AurpniXhuft7rkh5qp8F3t54BuL7DbviN/3FR4nyTunuBNh5/9IrhF0Xtqs7mfahTG+6IkxQDjH6bCpI18JOYIM/I0sYjvKXRuooIpM3x5xJMXJyQfDGZxNtLzmqlL67RkN5LQY86Jgjw4HR5qpsLYgU487ji/uX0jr9weZbVKq2JqOVbjIB9LCSnZKWItOOt5aG+rdca37pnteIDvf23CW4rhbV8zFb7HRYI8NzVqpji9gyn13YVPuG9MIRg8dkx2WsBLH2Q/Duw3dPTZWWzZlwLKw3sL9yszszvrmqTE4XIA7/thyhp2wdRzqP7B+X6d9vBXz6cGf8k8it+tU1JXKFiUx6iJaAOv4N7gfWy9mqN63sYqBQky+0enwiIJS2qHksV2tpnmYTtMSjqk8ZDV8mrFoXp5nenwoBP7SceLw/MKNfBhSs3XyNh2H2ROe06fiWdg6jE/MIV63mLd05E/qIU8c2Z4R/1S7TWTzcFYRxJBdzECU8cEXnLjnXCUvMffVyallBXB+2embifUjPEe+HnUP6Dvu8+pxe52Au8UJ2Aqu3anbMxEeM+zViK/+EPoRCtEjRanEl5wGSDDE5gKkKdcaryI2YoGOkFGNnsy3WpOrzowBHSK94YyIduzVuTwbsoNx5MKprxXpduht3HJFn/o1Icp+DJ4yWinE19L6H5S5NC1Uxu69PDKam1GtmP19ER+Cw8Z10zp7Y4ahysHuhkfb/AJ46UJJgeRScb+VPkEFdd7UaFTHWW6ZUvjb6YK00HP0OVvppJnUXnLPpgyUvUPzverVs//iqm/Y/3Ub2fqFQmPL6YeYQgvUs2nk90ZvFEpo1Kmm8W/mBrP2GLtfZrmPH23SiSaal3t8GHlkT3bnpEvhkfU3MvNg6YHpoq2gAixz8CUbMtuzZQ7jm0hdKu15Nt5LLBZarZQ69StFZzZ7arQoed8+6VTRm8InYv3yPihFuzZHhzA1DXN8ceh82LnckFft/bQCWUI72SJA+SLYgymJB1MqQswFcZqVtJlIkzZOgzBtLwvS8qvqGkfMf+LqdYZ+Ua+vVzocMio6QMFrFtgKpA30Mlpmi2YGl0jj9Jqn9r4FORsK2sjr3UqvYPpD1Ph+rExSR4uoOtz5JtIV/F5vWIast8/6OgUTdT8dbEAg5shPk9eS19MmZcH8tZJ+9YpvysgH32YSncnm0VjbubBdRG5pEnZiO0HvHbYEHA9p2uGVoCWEPMw2ZY0NeEtXZIV9Bhb7JE4QU/SZk8wOejS6A8y1ev8aoxi+JfMTfrdTGl+cWdVn4Apm+FF9JxuNVO1Tm3c6YMV7WEINVPafWMgo0+nYCRL7sTGqV/rVM2UFIrVez+eLnTIhXcqvFPCdF9qxMsZ8tLkNuyxMmVbABNjl8JJILATqGCMBGlU9dUT0wY6FTXmyDcfnfowFfZU/mKKjC2YCrt5Qva7Wi9UMRWIOWqqPUUf1rjSqQ9Tm3eMPLL5wRQfTxM2rA7Ot4ngtdT34sxqGJh5JHRwfKEa5y+mBjIYeL7+zVR7M12wNOpUurhVljVT/niG8xtXHP883w5sTiumeg0w1T+BaW1bzQ36MKUvpszmIv9makwBrrfRw/GzRnmm3iXPa6Z+0ikra8M7jhbIY6cjGLWVtLpflU6983zA8n3oU+39djZl8L7wfsE8gRd/VeOgmtxUKJrPA3j1HX4/R7+YcSQZ+z+pU/3er8YoRsN/Jqb/N437dTLjyeowwj2SJblHEyO+s0Yp8saYY4nO5/jBmltCp/R3eEZN7c2fvd91eOuz5t3g/RYXeV8zZaxuDvrufQOmxrcxG60ZalpKQ5XE26nLYhqBKfN4QB9/dd8sffY0+TA1b4EpWyMw+mFKb4kRe2lfQ8200KddD9Xs+JkVBw+92hFSF6r1Qmcj5jiB95mL30yF77Z0pv47tr6YCvPiTPt1Nq6Zip4J8tSHKWPpg6nNFMd/mDI6pUu1Ti098lgsKu+XBtDJXA3mNVPB9rWDF80oZ/hB6NT1Cp2hUfHFVLBebdQv75dUOpXsJZe2ccCsSAtNiDarSqcy48RS2cX3f62Q1wxt8aVTwVD7Zko+CCRE0rxM6B5VjB5j3I/BBe6hodKwzlNRg8HkZSJmYAw6Fcr0upMgCmcWxYZC3LaCFl07Ys7UvUGnZvv8D85L7wyGv3o+9dN0v//oGMXvZiq9VmPJVwc69GFqNhheWc3GTh541V5W9rma69M/w5v4IXTosGdk5qM7EYKoVO8kOVPoDlyiEBzN157eEvq0L5yd+EunHsWYlfYcNR11X2D0FnTYXLl2HhxabZW2V/GLqeiubL6Ykq4Ev/9h6rj8Zios4jIldTNETYzX30x9dMp3DwbVOiUaxZ7l7cCPw5GGGj/p0Cl1OlbzMKTsTE97MWb18bJzjqsanHRwvg9TgT751ik/LeFdrzJMU/YiH7rY1wS+iGDqWYoz6PIL+Wfhv9OaKbu/wu8zs8HoLMH1e7cSOhs+WCLOpyZ7ARSfrwI60+hmBOyc1mBUum/vNB7Ai3nPArpkjcp9zZSb33UhPBwClxwZTGn7FryfMtjwT0xFc0NRocu3QaV4Xh6xtDlTuR1mbAx8MGUK6HEfpmwJTIXCGXlS8p2cJaFa93zU8j/p/UbCL+al96V/lk+1/5uY+ng//WAjc69FZOZHJFTzvqu5SrIYjUhxka/s5wF55aNT43P6xVQ0WiZnmmeLPtPhBAa6qYx80UKfdptHeKtnNVvW78P7/U+m7Fy244BIUwk4vlADkh1Ho105Ig/Ysp0q+DxhgB/9tBiGP+tUQ73tmBYL6FgpxG6tU9Y4R19f0aakyeKWs/fuI198mHrMK++XgqmAhWxP43mQwLs+wfDgtflmyrGrOas6jo+X0A1bKt242qJGpdMMTFmrH0zx2ZixXJTwaooXJTR43rYsmpX3i+c436x3grdSSny/W+MHU0ZEQiASvKBtgKmPTvHEeX0xZW+r51Wuy3vqj4Mt+7urHtc61V1VbzEO3tCp/Ard/Hg/3QmgU9fpTqXHIu7j+z499IBtNc/E665Z9C1FCDbVy6tORnFiszGUkRfPInrgodixMj6bMTd3eevPMdUVfrUmsS/9LWMUv5mpQYc+8/MM3AOv2uNeOV2QT9ihoJ8pPWpkxa1mKpi80PcOeat6K6w9EULrmuxJWxedWqci87RFHz+jprw8R83Oh3BQz3aesDxI1TyKdHi7zzuypXPTJl77rRHtrCmYuA4sIXIVqUc8EvfIdwo+78NUL+iGrF270JljDt2rmbqklY6RAG90reYWXfdVn48rhrITvCFXTJ0P8H7DeaCzCe8V/0+mQklCDd4u1R40Z9Mkljr477sJnaDTlffTX2DCmpHLNOlpMUsFzo+PmLGW3wwKx/eIaWufgN4kxvn3fTD6YUqKSotqnUq7YMpshhQHXg5G39ehD52eanl0u75w/kmG8zdves69kbSh29jYsLIBU9FOLUw6NwKtWguCfKQP4B3tOSHPJozvex2/0aOIvpji7kba0/JyWrEdW0S1TpGYH9nt92Skvmlxp458gg6GC/TQP8xU61drEvvy6Mf//qNrPX733CTxvfjyfjx+wt9zIN6YhhG8W6P4Zsp67OF1au9XMeXF2kTg+VDdUynSl/cLle4LfXx527N5OkCnlFGV8Sum9MYUTDwMWUJ3HbZRI6JNtU5t+7cXjm+AsSTiXq1T+gh5invX6pltxZS17akCr/ZSSuJZ2LGzm6Fm99Uz6bmyKGqdgoiBqY2DmrHFiimrjRoz3rGBGqqeCnAc7CnTUZDq/GxTeC/gtWaH7rFmKkTx3f8vpviFPKVnPS0PnyJOsYy7ac0UO6P3/83U3M2hk4fConDt4fhThvNrcgQmPjp1HhQevPEMeapm6urATSePb50av6BT5rZiSm2LJj1lR2N7BJ2qmdLWxhdTweAYSbSZ3HrwlkcvDlbiBsevbitWBrqSh01lu6eVA2aNZv+bqdsj37JdpLjfU5jlP8hU+1drEvvKX7J+6ncz9dEpZaYhc78f8CKneYZMu/mhU/7pdv3SKUVC39OGrgrvIk6Qrx7qmYJO3mE52JoCx0a4pFOa5dClw7dO+bMsrnWqZuqoFG1WDxq836ZUR/T2Fv/SqX4ifnm/cDGHTpkE72emHRy/epdMPRc14dwnYOrj/eRB/ISOrOGVtAj5yOzC++nc9wRuj8GUr6Om1QA6FQYkfjEltk9gyl1tNjRoVPmHVeTJrg4mwfSRZS6r/TBk6Ip2gE55UleLQzfbpGR1iyn7z+c3U8+mmLFmRcg/7Rl0r9jj+k0HTPHtEYyo262YFqrNRj9MHUQReeoQQfc2KfKn1DGg669Ltdbd3ixpdcDn2cuzTkGgIU99mNIb0KnQ7oOkD1PKUkd+G+zDEa12OXpauvOgW01eUr8/XbKlGooQ+rtwU+uUNxrI1brt7EunvGINneOC/uCaRASqX4370V8yRtH+zd5v53WvbAYKmPp4v1UzP7Ph+7bAHf/dI90prqxtNwb9xJQfjSZxuNPVDY0XYpfFaIk8klb7O2hVTX28X7hwNqiJFZhytKqmux3kpY9O0W1kU7Rwkx4pYVDWOhU+5E3ri6mT/C/vJxdgKip2yOhlOd0yNT77/b2Q1FdrerCYZ3peM6UK1dwcsWLKHcNL7ebwTq5V5Rn/nS3p/Dbg/dwDdFIPwNzH++lN3RCilQaduS+Ge+SNiilly1LNFB26yHOTNZg+i6cpu8sT8ps2j1wyo8+emCF0xrtUYwTmAjW7eJpCoD4C9CQBecgEfBRcdqVEi7XgseZw9bzutN3QJBK/mIp4UTEuDTM2Zyfo2Mf7yYfgiyl2Z5JZez/3ahpgTJB7tPCrfXunGw+6XT0PvMnZ6memPjqld7tyHt5P4pmcF34/RZlWzwJe9Cd1qtf+1dwk9Z/HU//R9VO/W6eWr/xfTPl2fPpi6ugrLcoy/N3Id986Ne5uNFaGHTDVm+331I4WHfb782+mPjpl8Q469BqiL/vyAklEBVPR/rCBt+s4AotF2xJ4MGy16jzlWn1LCFfVWvVPnjJ2splH11lZ0vnWZfYQYuOaqecy3rBre/j7h6lwLn4xFcYKavpyg46hGXgxK9o3U6pTeb8PU/pEjFnP92Dq3azmTm3hvehIqLFTG95pPQVT9rWA9x3KkkRNT3RYSium+k30iA9T+vyA86X9yKyZMp4B8lCawktqGzCltAswf1uJ30xVeSoso41E9L557OxdjcKbGe5pcoCu2vszmJoO4C0Fs7tmaXXRKZy2CpX0vqOydi9w/MMsTVpbgs7GwcD3tV9hi9J53P1Zpz55ytkqSswrRf6ZqXqMonNxNnWeChqN/A+u8+32u7+am6T+JWMUv1unysfiwqh8MDNtyOjz6+kXU8F1HbVIDqaXWqfYztD3jspIZUm/jYVA3LeWZO+MNvubmRlH6+MrpU063dVMRYKDvvpoTCPWjFiNA3NfQofW1byJVmHlNVPRQazmE3asvGZKcoZw/oZk5mHDAlPVUg42AjAV9HfIE/8wFQZF9Uz6Uq3Vl1fwfrs3mPBzMGW9q/3R/2FK0qs840fBkh6HIoLTy+A1DyN4Lal63iX5EvLi64A8MzGhk+ayYkrYiqOaKc/pfDM1zqu9lmd7MLA7v00az6Arju3g/NceGNXVSgduTzMP1g3olJ5V43avSqe6CpjK7NxlzbZVIZro0KnpipDHoqMe197vw5SSQqcCOQFT8xWYMudPopqph3fSmDQF92suV2tvjtV7PPK5KwS8Kpc0tZwF25GkUHDfIt/2Kdiz1mrLcWB1MlzfeIHfxxujh17QIf4gU4NfvSdxIPwl8yj+iE6pesOo9qivMrNvHOHVPFsIo4aCfDXMLqxMVsjg8xXu0VGp9hI7FxOKLqGaVjXV+mKqdZQTGoyqsWBzYxOvFvD/3iwI2bYj6IRYzZvuVe+e0tovK4+6/aSk9114suz0LCEYh2DqnA+/dKpmamEUPlMq4PjiBd3LYtSwOrXwd1pX71dqFHf2FwtkegjpF1OO+EOnrHmAmpTCb6bmXjdiuZlX8xy8aj1Sv3oGOhaNmAdjMMUxzu/2CievmSo80Ybj7KgCL9fs0r5Y/IupYVvI2Fp6+LdsgumFCaYk5WnGNVPNW+U9TwFR5Eb4vA9T/svTkLcO+D3lR7bD9W6Rn+gKnQr2lU7NjloedtRMJQd3pmYq4hT57n8y5Wi3DhurFZhqVGv1P0xJS+hUpL3w+ZkR79lqvWWqmXJT/H7SMgFTu2H+B9+R3R3+6j2Jg9Zfstbjd+vUMameCb46YCZfwIs0j+KRFcey80i8K2eKptW62oopvi63KXX8VEFSOY+FcLBtpTQ4CC3oRgwv4RyQdJr7eMekQgdCcyipNVMqh99MudX7bJ3uA7o0PbdKilq3Jyu9txXXTE2FLnRqLprQhVl5h5dDA/6JqW0PGV69kRlz14dO9V7Cg639TKfovi03tBUWWa1TQbeNGgueP5jy3mJKjnUC440lmH5V+/2t2+jjelatjb+pOD6tzi8PCluITi94tw9TUg6mAn5Cdz9M2dEGutLs7lSyvNuazYMPpoZpxWgZb1lLoVO193tS5T0rnQqb72BEA2Xhsjl1oHvb6h1tH52y30vo0oepQ1qsWI0PGrz4PoOubQ2VHfXxzdTbyr+Y4sHm1SJzm3fYPaZuHqgjKaFWOpyzfiQlDoQQXjwWq7lc75ckRFc9O5Pc6kJXBzZ66Hj+J5nqCa1fjFEM2n/Hnpl/xvvVTLWGry+mvLJaZ+ss33eyhvGZ1WVm0E86JSu7cc5G0UooexVgajSu1oJUTH10yphuqj33B/A6nuyEbAWohiBvSWWtU+roDIY6KXRKKU/fTGkv6Q5dEnZsmmAq2lRj004MnXKLdzWPYAvdWxaoCfWgQweGw/eIpq/gxl6Q6tDFN2o6CcCUwj307ZkGpj46pYo/mOpub1HNVDgdgCnhfNux2x6hxqYHHF9U55faP5jaeKLF0ruab/f24L3KW7XnizbH+XpjRaKJlq3Zu5lgbD2Fd3udnYzt8wPM3zyxRYei0qnMVwSOFeiU8Vw47OS6KoSdMZi6j4Mdq+MNPm9h4fuYd2FV6xTfWmCqNyOCLoMpLs6bL6bMLnQ1motgimZxm8135MahfcfxD0+cs6U0ZSFQyldC2yopmq9SEtiYiHvamac1616AHiJf6A/u8dJr/eo9iYPOX7LHy+/2fq0W8tNPOmVGYMrqG8hDH53KA+PMojOHTjW97ZImuquwvUzGMXcyNSHNq/Yqe0WGwDyu9g5LaMPabg0d+DDlXgxmfxKQUDO1lYt3zVT0au3PtOstHqghwYohA5s7vYti96VTrgWdGhY3n235397PPauoWcONpZopWUk11GiIjP7RKfHdc/OoVKv34eoOMQ0ZGd/dBgmdHwtmPVlY1Ywi9PW9ekL+u8Jhhe0WmPjoVM3U9AUmPkzB4VXzMCqdEobTMcsG8lt0aL8larjDJbuyrcdcdKEzH6a0ycOkmqnxFExL+wBM7bZFj9KOYbM50dQ8nOyhIx+mPjoVGv1NQtP0tMTvtdfimqlLX1TY0O4KvHhPkkjrT1W2siG+75VDeOkeelrN1HXBCXpUd17nKb5stgk9HCevdSqQWwUYvle6OlB14U8z1f7VexIHnb9kj5fOb2bq4/3ETg9MmVdk5kIuDrVOsTDc7WumfDvVc57ccI86q5GMPDIbx1HcgKtoy1MBfTiBrixaL5ci09ggL6y+mbofiNlMfTB1/8wbv+QvdpS9RRxpCRgaZdW43RP//jDVodu21in0bejUdQid0u031K1fluqXTn2834cpYSxe2VxONCFKXlJK/ekUusHdb6Y6TzAlDqoxAveVJbR+ZeEXU90zali7Z1vWowF6RlTNe4dl2rGTVHOXPkwtZ99M8fgBnRC70Cm5OYVXc1rhqGZKNjSdwouO8y3PBs4f3E0K1w8cvxdx/p+YOkZks2ap+LzOGzpyH502yJMzMCVc+Iupj/cLbTWQSNl+M8XJtJRo+FrAS64H1X6FTfleM2Xfx27ODQc9wl4KMzaEkSyEc+mFvOvQDvezkIRwfwg25JbQVfmkw3cM0/hPMtUZ/sr7df+WPV5+937pZnZi5/rW8/DZh7dTZrd99ZvbcVjcoj15gy68oDb9Zkqf9WTWbxF0alONQn+830enau/nb6iqETAVdAfIDz8x1ST+YkqlzKJap0iKH2xvC/y7w2BqJ4IpJwRToTEDU25+81gJXjj+KEvfeaqP/xc1L0rvJ6Y43/6bqWMLovnRKWNUPXN1Q+jUZwMi6k3gNVfWJiVlBIZ+YmqRFVv28yd0KgjBhHUQzdr7RdQAU75gfHm/cB1/MyXODHg3eYrzG1KlU+4dv4fqiSXdY5xfXflKHmhh0KqZcnaSGvNUxu85bS02rKZzfP/deVN5ZzAlhblWvUtnPVIaKzBlFTdFiIQTmApelZetmAqsonrP4wg9jSTLpaB0oZPhufhmalPKDC8r7lgpwFREY3FDynKxYq3dRP7bTOI/uBdZr9f6xfOpQe9vmZv0m5laus6RpVtLr9YShN865ZKNjO+8z9SaVms3ehG8zZdObaSaqbBxVV2aP+I3W6Vn5NG7JZs1U7pRzXH1rsgPH+9nrFzKmXfwclk7+9ap5zvZU4xWXTPFviSdaX2ravreNIRoMuN97f1qplaMmuZFjppQGvj7O9316CQNr9DZsZbXOsW36YpNMBWHwr5kWj0d9PleQBQ6spjQ7OIEbF9ji2qd6lTjdB+mIjMBU96t2k/9o1PxFkwlL+iUardUio4r/tIpp5dAVz5M5b0uvNoRTAVRBwy/RtCpmqn16gdToafE3Nz+L0wpaf6tU34K2td8q953BaY4uqx7ykQDU+72CiYn3WxESQOfp5XogcHFfd1rpryu58ZRdy4xne55yu5zKOdc7X5Kji9s2H08pLz2ft1eXI2BDMEUOP6TTPU7v3g+Nfhb9qPo/GamPnnKXTyhU11b3tB4m+9ZHSiWEN0WSjVHdoh81UyQHwYLOaFjeJZZtPwx1Tp10Iw3+qKJzNvdg6kLIe/I5dyiWqfcEDqlH22Kub0twegqLtm2FiYco7SHtzSNO6uXuylEejX/zhvekMfCJpJ1s88bWk6hU2bvB1NRgYytmQPU7G7+HpHfg2XynyHk56NT/zAVGSpqXH06+L4deK+aqfdsyixKrimEeQqvNN0E397vUM0n/IepcCiDCW8GnfJaVZ67rZBnnN0w/vJ+7/e2VzOl5jJ05qNTH+9n9O/VXKdlcae4C6YlBlNB/MLnXT3BZM1oQvfuG+i6cg8yJLuJlgfRqXThBbNFrVPhyPJ7yiIdQm3sm5KH8w6840enbLf77f1ueyRZ3ZEdMN6v5q30srTWqaAvhdX6su6W5TuY4oZQpJS6BnpALqKH6Emc/kGmBv1fjVEM/pJ5FN3fnKeKan6bMX/ocej04L91L96x+ZIteIfrbkPrd3FkRxyDOWuGvnfcuhIbJ2tMtU4NkuLFpmsZca1TH6Z+0qnbqOuznDnQqVzhOwkhQT38iZnXTFF2u7GiP8DUhKFTDSfP2Hw0jBh9Gkw9nJNbrYUAk6UEnbBEMKMtW9BF76S0SNkXX0yF6w10xz3FS1ao61KtU825IcOb+ooQ2Fww5WMjqJkKLkf83XQd6KrcqeaFE/LQxLnh/PLThtfbgoFmOjTYPoEp9kfFiEyliNi6elocaSGYmi5PC6a7gjyXT5CHViyu2Chu1dyfO37c1ulbp8L5pijrMQpnM0B3cIvQpce+mt83YnzesQumUjWes+ltVSEanJ+l8slTH50KR3rQg84axK5zQ4+72K8zben0ZjhlR+BXtUj+w5R8qXSqI8ouHeyqRzxvUsxiEixpt3G+vd8fZmo4/NXzqeE/26X/b6X//6xOUSJ+M5VY8rJmyhUbVh65s92Senp+YDRFvZoJu/1iysylRPjyfsugYPNigymFtiYZQcXUPQUjfQs16JTD4Eun5tVa9X+YCq5+a1Mz5b/OZh6eCjAkBXn1/ARM4XhpQ89F7rBsF8hDyQY6oRrBkr1Hta/Q6qCU1NmcvpgKHgymlC6YM8TK+61VnMl+QyeoqJiyStTehyl7an8zZQ+7GSsXQa/ehQom7sEpY7pU+wcWYTWXpwRTvliNkXyYugyEiMU7V2s1gleL9sliwdpc0vKw3YH3eu/BFEIpvp86AlMU4Pym7ypUMxVoQ4vNuA9Gd/4WDC0E6FoRgKnHZGPWTIHzb6Y2yy5aSX5W4mh4zKCLW/HL+4X9RXimvFu82YlHTh7ZFq4nToIpa+OeHNdMCT6uRztfpTgcxgF0Kr8tWGn3cL0HWfiD+9D2BeEX7x4dDP+SMYo/wpSXXMFMacopZassZ3UiWjknA2VJ0g5MqY8AGbx9frnUeagie0E/yaP7LHEpK28vNtaGQWEcyyrNBeQBbwWmQr8Pr/LRKe1mUhzyq1rfw0U1FykBQ9p8n1IsLK41U0GWgakwOG1YjKp5HYcZfzFFPehU4BTIE7VOlU/UbFuHTq3N7Iwa/rdOUVLp1Iepj/f7YooDl7qe6IMZD8wv99CF4anIWNy1vpn66JQYPqHTwhZMDfZgSt28obOvZfalUx+mgsgPy2rPmjmuRwRjhbbhWqfEO5jicPkvpoIGB3eKXjd4P70HRj9MPbq3da1TjORZvVo+mH3plH9e32umvMGpYrLyfuf7UKl1Cmop72umPt4vuvbYpPnG+WZKW79Mmim3L52K5iSm9BgKC3aOfVzve/dHmWr96r3zg9E/ceo/uh/F7/Z+TeN0QE3ev5l6t6d5rVOBaX3r1E9MHTelyNqjncS8i5HcP97P0PRvpqQAfVeNZtCB/aViai/4bD8Nop+YUsaeGYcnN1nWTDlp9b7dolr/c4i/meLWTFpSU8zdmik+BaVEcu4sv5gKk11Jj7NzYm/nV/lDAhP5MFiwRx2neq99adLtacCr3j1kfLvMXEo2YPyjU2FRvYB9WZwqhkqdIl0Bg0qOvCZNKqZuMpgq0qFe61SguGAqtxfMtHegi21x2yLnNpyxM+9r9MWUMFyycbni+3+83ydPqRaYijQJn2fJGXTv3iah9n5pVo1tzzyNgpn+L50KuiaYakldmY0QTPFyAp1yOIeX3RXf3m+SG69ap8LmWTJp5xoT9kYtmXj0rN4zXzFl7U8SRf13gd9nWizYljp/XqfavV+NUYj/pWMUm9jYs28dwUx2qsb1LuIW+aj57f3m+nTPysn7ZmrSWjRZv9wTiiZayyTNPZW1TiH54h6OutApVai83T9MSWcLOjXblHtaqNmzZio63tSUhGFwYbN9qPZxrXTqvkCNuVY1r2HZR+Zfn6BTVnpHw1dE5LP/6f3GTF9MRbMNvNdQdKpphh0HnUEFU588VTP10an1UvBY9kx8PytBps+yuJqzWnwzdbzlK3aa1dypLBTPNVPytNKp661oUfuYhzVToVjIJb0NYcaeWs1bv4zBqJBBB5QYTIXdUbahq4DziyNHFqI4A2MfpsxIqPbfayJ/fryf7zroCeNuNee458xYcX/oVF8VJLaGRzCZjXH+0f2G69GvOgX96WtDfqcoWVr2HPSYKa734/0suS1TkFTvLVn4+D3F60UinihBUns/Q0IP+dNMVZX6/82U9LeMUfwJpiz1AGa0zgsZXjZ2TK+RFYfSRUHNX6s9QbaOhvxkwp/rPaPxxZT0TiSyWSxYU2Vd4P1uK9Xez7KnZs5soa9eWzePxRd0KgpEMKPx4oupYG+Dqb1R7Re+zqvnUc9ySalR1cBhpAtRcS5T8oV/MzW6idCh7h1MaSqYcqfQWfPkasROCQV5ZWDOTyqdmiaoscMcOiU+q+dDZlCYNVPGUPsXU1r+BFOzXbXHpQCmPHpApz5MnUowpRYv6OSHqY9O2SsD51s0Xvfa+3nDzg+mFl3kKwlMBetRsad3F0yZSsXUR6eGYzAl96q18Ls7dH02qcbiK6b4dZRUoqWRsmmt1TjKjOdeCUeCyNIeOhWdkuxOenICU8XxX0xZs75T7QW9UancixNW9Q50yvHx+YG++BdTve5izuZOwP0uG8If3Nu53/vVe+cHcusfofpv0imhEKFTzZ0mBFcdyUMaQ6fEQaPaq9ncpbVOeXNDy3nbhT/vjJwG+06ZxDVTB5XA1ErRhWD9fknwcvkSXnJajTlYIrwRQ6eorypgMis3pHSHd3bWhkmcn1sJJWRcau8XlU1OCY0euvEGU6gseL9ikdns9644/rQGo6V+m9dM8T1X7lQKwpGpZatCqBfIRxsDNW4llU4prVKtvR/lrhKHVvYvpqKzUu3Q7ASrn5kqnGzJVlnp1EIGU3t3qLHR+8FUNggC6KIJXTk8wjsdJBFeLexBJwetan3TTZjXOhWFbranXfZvnXr0c3i/U0F5NB1B1+kUQxdFW6t6GquUlmLKkrdRc26fmnvlsIFOuRdoCufjALqcLvDv1umbKeuZFezvWg6C2wlM6qfuuNapUGjgflyU6br2fmErzLhm6qNTf5qp/q/2eBnI9A9U/015aqELOaviHvdodNwyWeVwy8qhg7zRSN8peT7t2GENGfzVqd6RVjFV61Sx3Us0NoQnawP61qn2CUzV3i+cBS26LQuPVdxCitKiYuQeP9icWmZcM9Wan06sNHbVnNk1vN4ujlHT8RCMfrzfhylHvig5J094yfe1mLOunuE1/2FKDqs8lQdgIorBFMH7xUFvD6Y+OvVhKjCCQKWzWe0H8VKQ54YR8stOFMHU5IqekUffTGnpAzothuKGwnSosr8qkQeLG2r6H6Y4q/KMa2RpzVQIIXLJmoIp8XrVhVBdwvtFBs7vdG0wcS7A2N6a6ugpyIc1Ux+dMjqWKvykU7pfMWWdnhtlKhUiizGYilRNLGvvZ6bogZF1DJfkKpX3XuB6eXpA3lzebgnL53c1D90Lv5gydrmYh+NtwfSMq3fsja7VvJPlH2Vq8Ks9XgbKX7Jn5u9myrgO/8VUfO9u2FkMUFOPVElofBX/xdSx6DbYnSzjvGbqOl080P2aes6DbTmCI8rg18MxvN2HKft8cuGNFEWovV96F790KhTHrUphPu/ByMHY+QmdKrLFl/fjW69MiAlMuXY1N6fvB8hnfj77YipRwJRE+aHWqUguEKQetx9MBXvUmK4bIjtbR6HAKESJgjR32er1DCEYv8Dcvol8IUp36LS0w/FbA0wZx4op4wWmxi6YqnUqH8K78TMO2B8rarWHjfzFlN9pq0Kg76EzH536iSnEJzBVWHJeM/U6xHrt/cLpDDryYUreGOpnrb/0pVPaCq5tdVovFWOwawbt0Q+d+ng/5Vq9z6s/fi1r72c/n7YQvmBSa6acdSnlobJCj7v5zrJmKorlgEklA3ltfUIPUez4D76DoD/81R4vA/pL1nr87jzFTWfLam+DmppV75QuN7dNrVP8OkdJrVPi0sY9/DD1yVPU2sZCeF0Lo1qn1Imo55EUbkb0PC0WbBVJNa5Xeb/r/d9MfbyfvW8aQrg19vB+kfDNVOpDl+zbdMlibwhGP0yVt4X15f3WT3zex/vp6Q46lha7fc2U3zDUPMoCeLnLCTUjwvtR8EzAzIcpWvwvTPGT8Xc6oqY/TIWrirFL9f3V4IdOQbdVVpulAm87zEoavIb+z0y982mKvl+q1U6UYHhdQEcV76LnwXqZLal/I5z/YcnxT0xVGw/GNVOqX40ZNEiFyh74/2Zqs1t/MRUc2mD64/0o2H7rlDoJoD6n0qGfdMp9/NCpUIG3VbK9KNTer5+J30xZc+FPMjUa/cr7qX/JHi+/W6cuxyl0KJ9pec3UYHnKWF+2TSGYdBX3J50KDnvUgN69jdiZH2Ihmvk0oiCv3itYMRWGW6n3M1NJD5naLj9ziwhMXf3NkqZBcUfflFDTUlfl2vuZIlwYmw8wtC6mq5qpcGqWKb2G1f54QcXUGIGMztdshpqu9sgcbZUztcTFgZUzmOKHCKaWVR92Dm1bqHXqdPCbQXfzg6lZkrlM+tAQ6jwVDYbL2vvVTC1yfH/3fEdPGcpgSneH+Gb0w/t5a8NnxWyqeXgehHuaifEXU9GUcPyHKVc4gynVBVMfnTKeYCoqsmBP85mjsSzcKA4efWlEs2v+xVS4b2UjcsTutGYq1A1/qfTn80YwTHLonKni95wnU4ktbY3v20/klPrt25Pd/at619B4I1F/uIhrneKowSPKdGNZMxWUXLi0n3TB7GiP+znqC39wv/RBq/WLZ75Qh79jHsXvZgota8fSeQFv196HZs2UHbe+mTpuu7BElqLFNVNTMoZsbudxHpiNvPeT94smXPZIy2P06Wa19kNKgztd3cxhhSSletdlNfeHslutU8Hgjf9qf8xPLJ7XqPFPnvrolFsMqnkCvQ3Tpgud+uSp6PRATW991HCtU6IPnQryYM9GVuWRD1N+9s1U9Kpq1D/4/6e7c1lSVQfD6AM5EBUVhwHDTUATLi3OFG+IjXdRn/58Ae3uXftU9WR3nV3HGUUpKFlZ3y8JqbFi5mgZG9aXvX7JlHosn3fOkLV2V9QX7n6PNpanYOIuY5vIlwHlUkrmtHuTwdS46Ge+ORPPx8vJiJtqRw8rpqSlMuZ6Ubw85YS7CbcWezOsmFoX8BTZgyk/GBVryqcE9dnxQClv7+F1PYgT7jo6mGw04amSKdP8Nfu1j1ucf+mpg+2SiqngQNMnU6Q4OtIXT6lTkf0G3u3JVJn9KqYKR3kxVUx+lKnmd3MSFUn7eP2n4yj+NFNl9jPzCZixDLGWDV+t+MiRxPq0Vp9XTFm6ZoTBIPKfTA3LdUnf57RNyc468/5FQRuaq2BqF4MpqxuAkU+mbPxoGTMFMyVTw6wHT3V83abRw80rpvx7jSObiHu2NOqaYcXUxoKn1HcxNqdkKjcT1FO5ePZYyVSyC7fcDE20yd4VTGguanyv9eGpxhCeUhYOspM5KlTa2ocu97SGlVXZzzThCZu/4/uXTBElAWMr4aksJRPan8BTI+naz6p6alBThmjTXT0MWDtd02lXHn/Nfg45Tb8yBXhQz+1sLWTTejGnpzXs7C728N4mx+9VzKyZmIMJRktP7U7SmI/MhErsal6jPt2Me6ze3yA7lp7aeojQZI3rFUzvPqeylj2ZCvxG0aOaBU8NZTFugsx5m14cknBjviKhP1yLmZ4IApzMUnHP+hD+JFOtzjfj/ZTGXzLX40/XU21DSbmWxrhGjhgHkXrJkg/zm41tM3h6ivbqBg0WYh13y5S63DizENnODdvUWSonruVtk/7G1LlNxLqCicsth4CJMvupLDnxwamJNl0xtVnt+OA2s1CPLdaR+Pcu4cN+x6RfmNIn8JTviflIyy6boI3PXkyJ5Ru5J1a39g91ZJ93icITYCrza9sVmH+gnrImgqnSU+de7PLRSKyXaxVgoLNBm9bqOwMtUTzPr2TKmZ1t1HMaPFXfyk+mWOzAU7JfPJniJE/nyIK7N3z+GUwcMhzfdVfw1g1MBccem1A/dmpMEvUUa9axvWigPnMnG2TZT6ZsUsP7SYbzrZHTmHtkRiV/ki9RmXVHXdalKTx3aLA9ver4PoPHDEwMUg2V1EQSa0TkTsZdnfSoHcY4M+cKpkx33aiYcpdrEgYuWYGpVjjmtruBp5Jd8INrEHRl5Zt6Sml2Pl//J6bcu5zy/jgEMyig7YqpwekOT5VMyYcirbKf38yQz+Pg1OXO1A6pf9mhzOgGOzA1kE3K0xuuYVYwtMnIR7Y77tGvfjJVZb9IFusQ7mUwFa8inW5b7OUpv3fzsF/cX+p0xOdNwFR/9fIUu53RpqcPeIhYb2izVHnMqZzQjGtrXQ9Z+/piyojAVBDo6PdLT8klU95y1OvvGtQBAxKOP6xjf+uB+smNt+hTYl99MmV7gqnSU7In96vsVzFV/kfhdZo6DQIDTJXZz3ZPYKxLwWSTiPlLlx36BHkOhjQCpuTc1ugXT2mt9xdTZfYrPcVDqcC2BU/ZGjzFz7kYJig8JU8/PHUfmHXWEUxVnjp64n6fkr2YYgUSRL91UimfnNdtGo7okyn/LO55v4+SMTesOZiMxo+fZKrT+C77/S3Po/gRT1VMBWJsUcmUERV26I/GG4+mzdWam0RFP37RNbViqvQUZ3bWeHpKMBVcuNqgfZdNkb046pWSqcE+drhn18VzfLxbRAl1j9y7SlbIJurWpnrdeucem1qZny5UTmvMTbh5A1PMbq89mlmhBSbBlE/n+Lx4iXhqqWMwlcwfYi6K8gtTzgn7dQqmmBHBQ2U9JcUfTC1ty+FqfMHxy3pq1iVTbhg5vl9jjey0ZOGU08bZDnmigaliC6aM6Irjl/XU2+HkcVKXdVp5Sh2DgUHtAE8aD3hmpWQxd1TB1NJ7MSWlYIoHtSKiHU+iT6ZoE31QcZGmlacCvmU9ijb8xge9Kc0CPUf2m88CBb0JmGIXqdh+8ZR/0O4R3TZOZ+5oaycM7hlr09hlAbd7ZzX0WQ/XI9WUhCMBvDxVMmUeVmBqZP7mqfo2PZ3/beMfJtO32Q==</prop>
			<obj name="TemperatureLog" class="TemperatureLog" version="2">
				<prop name="Times">TEFSWgAAhgEAAICF/A4BAACoAgAAQgQAANwFAACABwAAGgkAALQKAABODAAA8g0AAIwPAAAmEQAAwBIAAFoUAAD+FQAAmBcAADIZAADMGgAAcBwAAAoeAACkHwAAPiEAAOIiAAB8JAAAFiYAALonAABUKQAA7ioAAIgsAAAsLgAAxi8AAGAxAAD6MgAAnjQAADg2AADSNwAAbDkAABA7AACqPAAARD4AAN4/AACCQQAAHEMAALZEAABQRgAA6kcAAI5JAAAoSwAAwkwAAFxOAAAAUAAAmlEAADRTAADOVAAAclYAAAxYAACmWQAAQFsAAORcAAB+XgAAGGAAALxhAABWYwAA8GQAAIpmAAAuaAAAyGkAAGJrAAD8bAAAoG4AADpwAADUcQAAbnMAABJ1AACsdgAARngAAOB5AAB6ewAAHn0AALh+AABSgAAA7IEAAJCDAAAqhQAAxIYAAF6IAAACigAAnIsAADaNAADQjgAAdJAAAA6SAACokwAATJUAAOaWAACAmAAAGpoAAL6bAABYnQAA8p4AAIygAAAwogAAyqMAAGSlAAD+pgAAoqgAADyqAADWqwAAcK0AAAqvAACusAAASLIAAOKzAAB8tQAAILcAALq4AABUugAA7rsAAJK9AAAsvwAAxsAAAGDCAAAExAAAnsUAADjHAADSyAAAdsoAABDMAACqzQAARM8AAOjQAACC0gAAHNQAALbVAABa1wAA9NgAAI7aAAAo3AAAzN0AAGbfAAAA4QAAmuIAAD7kAADY5QAAcucAAAzpAACw6gAASuwAAOTtAACI7wAAIvEAALzyAABW9AAA+vUAAJT3AAAu+QAAyPoAAGL8AAAG/gAAoP8AADoBAQDUAgEAeAQBABIGAQCsBwEARgkBAOAKAQCEDAEAHg4BALgPAQBcEQEA9hIBAJAUAQAqFgEAzhcBAGgZAQACGwEAnBwBAEAeAQDaHwEAdCEBABgjAQCyJAEATCYBAOYnAQCKKQEAJCsBAL4sAQBYLgEA8i8BAJYxAQAwMwEAyjQBAGQ2AQD+NwEAojkBADw7AQDWPAEAcD4BABRAAQCuQQEASEMBAOxEAQCGRgEAIEgBALpJAQBeSwEA+EwBAJJOAQAsUAEA0FEBAGpTAQAEVQEAnlYBAEJYAQDcWQEAdlsBABpdAQC0XgEATmABAOhhAQCCYwEAJmUBAMBmAQBaaAEA9GkBAJhrAQAybQEAzG4BAGZwAQAAcgEApHMBAD51AQDYdgEAcngBABZ6AQCwewEASn0BAO5+AQCIgAEAIoIBALyDAQBghQEA+oYBAJSIAQAuigEA0osBAGyNAQAGjwEAoJABAESSAQDekwEAeJUBABKXAQC2mAEAUJoBAOqbAQCEnQEAKJ8BAMKgAQBcogEA9qMBAJqlAQA0pwEAzqgBAGiqAQAMrAEApq0BAECvAQDasAEAfrIBABi0AQCytQEAVrcBAPC4AQCKugEAJLwBAL69AQBivwEA/MABAJbCAQAwxAEA1MUBAG7HAQAIyQEAosoBAEbMAQDgzQEAes8BABTRAQC40gEAUtQBAOzVAQCG1wEAINkBAMTaAQBe3AEA+N0BAJLfAQA24QEA0OIBAGrkAQAE5gEAqOcBAELpAQDc6gEAduwBABruAQC07wEATvEBAPLyAQCM9AEAJvYBAMD3AQBk+QEA/voBAJj8AQAy/gEA1v8BAHABAgAKAwIApAQCAEgGAgDiBwIAfAkCABYLAgC6DAIAVA4CAO4PAgCIEQIALBMCAMYUAgBgFgIA+hcCAJQZAgA4GwIA0hwCAGweAgAGIAIAqiECAEQjAgDeJAIAeCYCABwoAgC2KQIAUCsCAOosAgCOLgIAKDACAMIxAgBmMwIAADUCAJo2AgA0OAIA2DkCAHI7AgAMPQIApj4CAEpAAgDkQQIAfkMCABhFAgC8RgIAVkgCAPBJAgCKSwIAJE0CAMhOAgBiUAIA/FECAJZTAgA6VQIA1FYCAG5YAgAIWgIArFsCAEZdAgDgXgIAemACAB5iAgC4YwIAUmUCAOxmAgCQaAIAKmoCAMRrAgBebQIAAm8CAJxwAgA2cgIA2nMCAHR1AgAOdwIAqHgCAEx6AgDmewIAgH0CABp/AgC0gAIAWIICAPKDAgCMhQIAJocCAMqIAgBkigIA/osCAJiNAgAyjwIA1pACAHCSAgAKlAIArpUCAEiXAgDimAIAfJoCACCcAgC6nQIAVJ8CAO6gAgCSogIALKQCAMalAgBqpwIABKkCAJ6qAgA4rAIA3K0CAHavAgAQsQIAqrICAES0AgDotQIAgrcCABy5AgC2ugIAWrwCAPS9AgCOvwIAKMECAMLCAgBmxAIAAMYCAJrHAgA+yQIA2MoCAHzMAgAgzgIAus8CAFTRAgDu0gIAiNQCACzWAgDG1wIAYNkCAPraAgCe3AIAON4CANLfAgB24QIAEOMCAKrkAgBE5gIA6OcCAILpAgAc6wIAtuwCAFruAgD07wIAjvECACjzAgDM9AIAZvYCAAD4AgCk+QIAPvsCANj8AgBy/gIADAADALABAwBKAwMA5AQDAH4GAwAiCAMAvAkDAFYLAwDwDAMAlA4DAC4QAwDIEQMAYhMDAPwUAwCgFgMAOhgDANQZAwBuGwMAEh0DAKweAwBGIAMA4CEDAIQjAwAeJQMAuCYDAFwoAwD2KQMAkCsDACotAwDOLgMAaDADAAIyAwCcMwMAQDUDANo2AwB0OAMADjoDALI7AwBMPQMA5j4DAIBAAwAkQgMAvkMDAFhFAwDyRgMAjEgDADBKAwDKSwMAZE0DAP5OAwCiUAMAPFIDANZTAwBwVQMAFFcDAK5YAwBIWgMA4lsDAIZdAwAgXwMAumADAF5iAwD4YwMAkmUDACxnAwDQaAMAamoDAARsAwCebQMAQm8DANxwAwB2cgMAEHQDALR1AwBOdwMA6HgDAIJ6AwAmfAMAwH0DAFp/AwD0gAMAjoIDADKEAwDMhQMAZocDAACJAwCkigMAPowDANiNAwByjwMAFpEDALCSAwBKlAMA5JUDAIiXAwAimQMAvJoDAGCcAwD6nQMAlJ8DAC6hAwDSogMAbKQDAAamAwCgpwMARKkDAN6qAwB4rAMAEq4DALavAwBQsQMA6rIDAIS0AwAotgMAwrcDAFy5AwD2ugMAkLwDADS+AwDOvwMAaMEDAALDAwCmxAMAQMYDANrHAwB0yQMAGMsDALLMAwBMzgMA5s8DAIrRAwAk0wMAvtQDAFjWAwD81wMAltkDADDbAwDK3AMAbt4DAAjgAwCi4QMAPOMDAODkAwB65gMAFOgDAK7pAwBS6wMA7OwDAIbuAwAg8AMAxPEDAF7zAwD49AMAnPYDADb4AwDQ+QMAavsDAA79AwCo/gMAQgAEANwBBACAAwQAGgUEALQGBABOCAQA6AkEAIwLBAAmDQQAwA4EAFoQBAD+EQQAmBMEADIVBADMFgQAcBgEAAoaBACkGwQAPh0EANgeBAB8IAQAFiIEALAjBABUJQQA7iYEAIgoBAAiKgQAxisEAGAtBAD6LgQAlDAEADgyBADSMwQAbDUEAAY3BACqOAQARDoEAN47BACCPQQAHD8EALZABABQQgQA9EMEAI5FBAAoRwQAwkgEAFxKBAAATAQAmk0EADRPBADOUAQAaFIEAAxUBACmVQQAQFcEANpYBAB+WgQAGFwEALJdBABWXwQA8GAEAIpiBAAkZAQAyGUEAGJnBAD8aAQAlmoEADpsBADUbQQAbm8EABJxBACscgQARnQEAOB1BACEdwQAHnkEALh6BABSfAQA7H0EAJB/BAAqgQQAxIIEAF6EBAD4hQQAnIcEADaJBADQigQAaowEAA6OBACojwQAQpEEANySBACAlAQAGpYEALSXBABYmQQA8poEAIycBAAmngQAyp8EAGShBAD+ogQAmKQEADymBADWpwQAcKkEABSrBACurAQASK4EAOKvBAB8sQQAILMEALq0BABUtgQA7rcEAIi5BAAsuwQAxrwEAGC+BAD6vwQAnsEEADjDBADSxAQAbMYEABDIBACqyQQARMsEAOjMBACCzgQAHNAEALbRBABa0wQA9NQEAI7WBAAo2AQAzNkEAGbbBAAA3QQAmt4EAD7gBADY4QQAcuMEAAzlBACw5gQASugEAOTpBAB+6wQAGO0EALzuBABW8AQA8PEEAIrzBAAu9QQAyPYEAGL4BAAG+gQAoPsEADr9BADU/gQAeAAFABICBQCsAwUARgUFAOoGBQCECAUAHgoFALgLBQBcDQUA9g4FAJAQBQAqEgUAzhMFAGgVBQACFwUAnBgFADYaBQDaGwUAdB0FAA4fBQCoIAUATCIFAOYjBQCAJQUAGicFAL4oBQBYKgUA8isFAIwtBQAwLwUAyjAFAGQyBQD+MwUAojUFADw3BQDWOAUAcDoFABQ8BQCuPQUASD8FAOxABQCGQgUAIEQFALpFBQBeRwUA+EgFAJJKBQAsTAUA0E0FAGpPBQAEUQUAnlIFADhUBQDcVQUAdlcFABBZBQCqWgUATlwFAOhdBQCCXwUAHGEFAMBiBQBaZAUA9GUFAI5nBQAyaQUAzGoFAGZsBQAAbgUApG8FAD5xBQDYcgUAfHQFABZ2BQCwdwUASnkFAO56BQCIfAUAIn4FALx/BQBggQUA+oIFAJSEBQAuhgUAyIcFAGyJBQAGiwUAoIwFADqOBQDUjwUAeJEFABKTBQCslAUAUJYFAOqXBQCEmQUAHpsFAMKcBQBcngUA9p8FAJChBQA0owUAzqQFAGimBQACqAUApqkFAECrBQDarAUAfq4FABiwBQCysQUATLMFAPC0BQCKtgUAJLgFAL65BQBYuwUA/LwFAJa+BQAwwAUAysEFAG7DBQAIxQUAosYFADzIBQDWyQUAessFABTNBQCuzgUAUtAFAOzRBQCG0wUAINUFAMTWBQBe2AUA+NkFAJLbBQA23QUA0N4FAGrgBQAE4gUAqOMFAELlBQDc5gUAgOgFABrqBQC06wUATu0FAOjuBQCM8AUAJvIFAMDzBQBa9QUA/vYFAJj4BQAy+gUAzPsFAHD9BQAK/wUApAAGAD4CBgDiAwYAfAUGABYHBgCwCAYAVAoGAO4LBgCIDQYAIg8GAMYQBgBgEgYA+hMGAJQVBgAuFwYA0hgGAGwaBgAGHAYAoB0GAEQfBgDeIAYAeCIGABIkBgC2JQYAUCcGAOooBgCOKgYAKCwGAMItBgBcLwYAADEGAJoyBgA0NAYAzjUGAHI3BgAMOQYApjoGAEA8BgDkPQYAiD8GACJBBgDGQgYAYEQGAPpFBgCURwYAOEkGANJKBgBsTAYABk4GAKBPBgBEUQYA3lIGAHhUBgASVgYAtlcGAFBZBgDqWgYAhFwGACheBgDCXwYAXGEGAPZiBgCaZAYANGYGAM5nBgByaQYADGsGAKZsBgBAbgYA5G8GAH5xBgAYcwYAsnQGAFZ2BgDwdwYAinkGACR7BgDIfAYAYn4GAPx/BgCWgQYAOoMGANSEBgBuhgYACIgGAKKJBgBGiwYA4IwGAHqOBgAUkAYAuJEGAFKTBgDslAYAhpYGACqYBgDEmQYAXpsGAPicBgCcngYANqAGANChBgB0owYADqUGAKimBgBCqAYA5qkGAICrBgAarQYAtK4GAFiwBgDysQYAjLMGACa1BgDAtgYAZLgGAP65BgCYuwYAMr0GANa+BgBwwAYACsIGAKTDBgBIxQYA4sYGAHzIBgAWygYAussGAFTNBgDuzgYAiNAGACzSBgDG0wYAYNUGAATXBgCe2AYAONoGANLbBgB23QYAEN8GAKrgBgBE4gYA6OMGAILlBgAc5wYAtugGAFrqBgD06wYAju0GACjvBgDC8AYAZvIGAAD0BgCa9QYANPcGANj4BgBy+gYADPwGAKb9BgBK/wYA5AAHAH4CBwAYBAcAsgUHAFYHBwDwCAcAigoHAC4MBwDIDQcAYg8HAPwQBwCgEgcAOhQHANQVBwBuFwcACBkHAKwaBwBGHAcA4B0HAIQfBwAeIQcAuCIHAFIkBwD2JQcAkCcHACopBwDEKgcAaCwHAAIuBwCcLwcANjEHANoyBwB0NAcADjYHALI3BwBMOQcA5joHAIA8BwAaPgcAvj8HAFhBBwDyQgcAjEQHADBGBwDKRwcAZEkHAP5KBwCYTAcAPE4HANZPBwBwUQcAFFMHAK5UBwBIVgcA4lcHAHxZBwAgWwcAulwHAFReBwD4XwcAkmEHACxjBwDGZAcAamYHAARoBwCeaQcAOGsHANxsBwB2bgcAEHAHALRxBwBOcwcA6HQHAIJ2BwAceAcAwHkHAFp7BwD0fAcAjn4HADKABwDMgQcAZoMHAACFBwCahgcAPogHANiJBwByiwcADI0HALCOBwBKkAcA5JEHAIiTBwAilQcAvJYHAFaYBwD6mQcAlJsHAC6dBwDIngcAbKAHAAaiBwCgowcAOqUHAN6mBwB4qAcAEqoHAKyrBwBQrQcA6q4HAISwBwAesgcAwrMHAFy1BwD2tgcAkLgHACq6BwDOuwcAaL0HAAK/BwCcwAcAQMIHANrDBwB0xQcADscHALLIBwBMygcA5ssHAIrNBwAkzwcAvtAHAFjSBwD80wcAltUHADDXBwDK2AcAbtoHAAjcBwCi3QcAPN8HAODgBwB64gcAFOQHAK7lBwBS5wcA7OgHAIbqBwAg7AcAuu0HAF7vBwD48AcAkvIHACz0BwDQ9QcAavcHAAT5BwCe+gcAQvwHANz9BwB2/wcAEAEIALQCCABOBAgA6AUIAIwHCAAmCQgAwAoIAFoMCAD+DQgAmA8IADIRCADMEggAcBQIAAoWCACkFwgAPhkIANgaCAB8HAgAFh4IALAfCABKIQgA7iIIAIgkCAAiJggAxicIAGApCAD6KggAlCwIADguCADSLwgAbDEIAAYzCACqNAgARDYIAN43CAB4OQgAHDsIALY8CABQPggA6j8IAIRBCAAoQwgAwkQIAFxGCAD2RwgAmkkIADRLCADOTAgAaE4IAAxQCACmUQgAQFMIANpUCAB+VggAGFgIALJZCABMWwgA8FwIAIpeCAAkYAgAvmEIAGJjCAD8ZAgAlmYIADBoCADUaQgAbmsIAAhtCACsbggARnAIAOBxCAB6cwgAHnUIALh2CABSeAgA7HkIAIZ7CAAqfQgAxH4IAF6ACAD4gQgAnIMIADaFCADQhggAaogIAA6KCACoiwgAQo0IANyOCACAkAgAGpIIALSTCABOlQgA8pYIAIyYCAAmmggAwJsIAGSdCAD+nggAmKAIADyiCADWowgAcKUIAAqnCACuqAgASKoIAOKrCAB8rQgAFq8IALqwCABUsggA7rMIAIi1CAAstwgAxrgIAGC6CAD6uwgAlL0IADi/CADSwAgAbMIIAAbECACqxQgARMcIAN7ICACCyggAHMwIALbNCABQzwgA9NAIAI7SCAAo1AgAwtUIAGbXCAAA2QgAmtoIAD7cCADY3QgAct8IAAzhCACm4ggASuQIAOTlCAB+5wgAGOkIALzqCABW7AgA8O0IAIrvCAAk8QgAyPIIAGL0CAD89QgAlvcIADr5CADU+ggAbvwIABL+CACs/wgARgEJAOACCQCEBAkAHgYJALgHCQBSCQkA9goJAJAMCQAqDgkAxA8JAGgRCQACEwkAnBQJADYWCQDaFwkAdBkJAA4bCQCoHAkATB4JAOYfCQCAIQkAGiMJAL4kCQBYJgkA8icJAIwpCQAwKwkAyiwJAGQuCQD+LwkAojEJADwzCQDWNAkAcDYJABQ4CQCuOQkASDsJAOI8CQCGPgkAIEAJALpBCQBUQwkA7kQJAJJGCQAsSAkAxkkJAGBLCQAETQkAnk4JADhQCQDSUQkAdlMJABBVCQCqVgkATlgJAOhZCQCCWwkAHF0JAMBeCQBaYAkA9GEJAI5jCQAyZQkAzGYJAGZoCQAAagkApGsJAD5tCQDYbgkAcnAJABZyCQCwcwkASnUJAOR2CQCIeAkAInoJALx7CQBWfQkA+n4JAJSACQAuggkAyIMJAGKFCQAGhwkAoIgJADqKCQDUiwkAeI0JABKPCQCskAkARpIJAOqTCQCElQkAHpcJALiYCQBcmgkA9psJAJCdCQA0nwkAzqAJAGiiCQACpAkApqUJAECnCQDaqAkAdKoJABisCQCyrQkATK8JAOawCQCKsgkAJLQJAL61CQBYtwkA8rgJAJa6CQAwvAkAyr0JAGS/CQAIwQkAosIJADzECQDWxQkAescJABTJCQCuygkASMwJAOzNCQCGzwkAINEJALrSCQBe1AkA+NUJAJLXCQAs2QkA0NoJAGrcCQAE3gkAqN8JAELhCQDc4gkAduQJABrmCQC05wkATukJAOjqCQCM7AkAJu4JAMDvCQBa8QkA9PIJAJj0CQAy9gkAzPcJAGb5CQAK+wkApPwJAD7+CQDY/wkAfAEKABYDCgCwBAoASgYKAO4HCgCICQoAIgsKALwMCgBgDgoA+g8KAJQRCgAuEwoA0hQKAGwWCgAGGAoAqhkKAEQbCgDeHAoAeB4KABwgCgC2IQoAUCMKAOokCgCEJgoAKCgKAMIpCgBcKwoA9iwKAJouCgA0MAoAzjEKAGgzCgAMNQoApjYKAEA4CgDaOQoAfjsKABg9CgCyPgoAVkAKAPBBCgCKQwoAJEUKAL5GCgBiSAoA/EkKAJZLCgAwTQoA1E4KAG5QCgAIUgoAolMKADxVCgDgVgoAelgKABRaCgCuWwoAUl0KAOxeCgCGYAoAKmIKAMRjCgBeZQoA+GYKAJxoCgA2agoA0GsKAGptCgAObwoAqHAKAEJyCgDccwoAgHUKABp3CgC0eAoATnoKAPJ7CgCMfQoAJn8KAMCACgBkggoA/oMKAJiFCgAyhwoA1ogKAHCKCgAKjAoApI0KAD6PCgDikAoAfJIKABaUCgCwlQoAVJcKAO6YCgCImgoALJwKAMadCgBgnwoA+qAKAJ6iCgA4pAoA0qUKAGynCgAQqQoAqqoKAESsCgDerQoAgq8KAByxCgC2sgoAWrQKAPS1CgCOtwoAKLkKAMK6CgBmvAoAAL4KAJq/CgA0wQoAzsIKAHLECgAMxgoApscKAEDJCgDkygoAfswKABjOCgCyzwoAVtEKAPDSCgCK1AoALtYKAMjXCgBi2QoA/NoKAKDcCgA63goA1N8KAG7hCgAS4woArOQKAEbmCgDg5woAhOkKAB7rCgC47AoAUu4KAPbvCgCQ8QoAKvMKAMT0CgBe9goAAvgKAJz5CgA2+woA0PwKAHT+CgAOAAsAqAELAEIDCwDmBAsAgAYLABoICwC0CQsAWAsLAPIMCwCMDgsAMBALAMoRCwBkEwsA/hQLAKIWCwA8GAsA1hkLAHAbCwAUHQsArh4LAEggCwDiIQsAhiMLACAlCwC6JgsAVCgLAO4pCwCSKwsALC0LAMYuCwBgMAsABDILAJ4zCwA4NQsA0jYLAHY4CwAQOgsAqjsLAEQ9CwDoPgsAgkALABxCCwC2QwsAWkULAPRGCwCOSAsAPEoLAOBLCwB6TQsAHk8LALhQCwBSUgsA7FMLAJBVCwAqVwsAxFgLAGhaCwACXAsAnF0LADZfCwDaYAsAdGILAA5kCwCoZQsAQmcLAOZoCwCAagsAGmwLALRtCwBYbwsA8nALAIxyCwAmdAsAwHULAGR3CwD+eAsAmHoLADx8CwDWfQsAcH8LAAqBCwCuggsASIQLAOKFCwB8hwsAIIkLALqKCwBUjAsA7o0LAJKPCwAskQsAxpILAGCUCwAElgsAnpcLADiZCwDcmgsAdpwLABCeCwCqnwsATqELAOiiCwCCpAsAHKYLALanCwBaqQsA9KoLAI6sCwAorgsAwq8LAGaxCwAAswsAmrQLADS2CwDYtwsAcrkLAAy7CwCwvAsASr4LAOS/CwB+wQsAIsMLALzECwBWxgsA8McLAJTJCwAuywsAyMwLAGzOCwAG0AsAoNELADrTCwDU1AsAeNYLABLYCwCs2QsARtsLAOrcCwCE3gsAHuALALjhCwBS4wsA9uQLAJDmCwAq6AsAxOkLAGjrCwAC7QsAnO4LAEDwCwDa8QsAdPMLAA71CwCy9gsATPgLAOb5CwCA+wsAJP0LAL7+CwBYAAwA8gEMAJYDDAAwBQwAygYMAGQIDAAICgwAogsMADwNDADWDgwAehAMABQSDACuEwwASBUMAOIWDACGGAwAIBoMALobDABUHQwA+B4MAJIgDAAsIgwAxiMMAGolDAAEJwwAnigMAEIqDADcKwwAdi0MABAvDAC0MAwATjIMAOgzDACCNQwAJjcMAMA4DABaOgwA9DsMAJg9DAAyPwwAzEAMAGZCDAAKRAwApEUMAD5HDADYSAwAckoMABZMDACwTQwASk8MAORQDACIUgwALFQMAMZVDABqVwwABFkMAJ5aDABCXAwA3F0MAHZfDAAQYQwAqmIMAE5kDADoZQwAgmcMABxpDADAagwAWmwMAPRtDACObwwAMnEMAMxyDABmdAwACnYMAKR3DAA+eQwA2HoMAHx8DAAWfgwAsH8MAEqBDADuggwAiIQMACKGDAC8hwwAYIkMAPqKDACUjAwALo4MANKPDABskQwABpMMAKCUDAA6lgwA3pcMAHiZDAASmwwArJwMAFCeDADqnwwAhKEMAB6jDADCpAwAXKYMAPanDACQqQwANKsMAM6sDABorgwAArAMAKaxDABAswwA2rQMAHS2DAAYuAwAsrkMAEy7DADwvAwAir4MACTADAC+wQwAYsMMAPzEDACWxgwAMMgMANTJDABuywwACM0MAKLODAA80AwA4NEMAHrTDAAU1QwArtYMAFLYDADs2QwAhtsMACDdDAC63gwAXuAMAPjhDACS4wwANuUMANDmDABq6AwABOoMAKjrDABC7QwA3O4MAHbwDAAa8gwAtPMMAE71DADy9gwAjPgMACb6DADA+wwAZP0MAP7+DACYAA0AMgINANYDDQBwBQ0ACgcNAKQIDQA+Cg0A4gsNAHwNDQAWDw0AsBANAEoSDQDuEw0AiBUNACIXDQDGGA0AYBoNAPobDQCUHQ0AOB8NANIgDQBsIg0ABiQNAKolDQBEJw0A3igNAHgqDQAcLA0Ati0NAFAvDQD0MA0AjjINACg0DQDCNQ0AXDcNAAA5DQCaOg0ANDwNAM49DQByPw0ADEENAKZCDQBARA0A2kUNAH5HDQAYSQ0AskoNAExMDQDwTQ0Aik8NACRRDQDIUg0AYlQNAPxVDQCWVw0AOlkNANRaDQBuXA0ACF4NAKxfDQBGYQ0A4GINAHpkDQAeZg0AuGcNAFJpDQDsag0AhmwNACpuDQDEbw0AXnENAAJzDQCcdA0ANnYNANB3DQB0eQ0ADnsNAKh8DQBCfg0A5n8NAICBDQAagw0AvoQNAFiGDQDyhw0AjIkNACaLDQDKjA0AZI4NAP6PDQCYkQ0APJMNANaUDQBwlg0ACpgNAKSZDQBImw0A4pwNAHyeDQAWoA0AuqENAFSjDQDupA0AiKYNACyoDQDGqQ0AYKsNAPqsDQCerg0AOLANANKxDQBssw0AELUNAKq2DQBEuA0A6LkNAIK7DQAcvQ0Atr4NAFrADQD0wQ0AjsMNACjFDQDMxg0AZsgNAADKDQCayw0APs0NANjODQBy0A0ADNINALDTDQBK1Q0A5NYNAH7YDQAY2g0AvNsNAFbdDQDw3g0AiuANAC7iDQDI4w0AYuUNAPzmDQCg6A0AOuoNANTrDQBu7Q0AEu8NAKzwDQBG8g0A6vMNAIT1DQAe9w0AuPgNAFz6DQD2+w0AkP0NACr/DQDOAA4AaAIOAAIEDgCcBQ4AQAcOANoIDgB0Cg4ADgwOAKgNDgBMDw4A5hAOAIASDgAaFA4AvhUOAFgXDgDyGA4AjBoOADAcDgDKHQ4AZB8OAP4gDgCiIg4APCQOANYlDgBwJw4AFCkOAK4qDgBILA4A7C0OAIYvDgAgMQ4AujIOAF40DgD4NQ4AkjcOACw5DgDQOg4AajwOAAQ+DgCePw4AOEEOANxCDgB2RA4AEEYOAKpHDgBOSQ4A6EoOAIJMDgAcTg4AwE8OAFpRDgD0Ug4AjlQOADJWDgDMVw4AZlkOAABbDgCkXA4APl4OANhfDgByYQ4AFmMOALBkDgBKZg4A5GcOAIhpDgAiaw4AvGwOAGBuDgD6bw4AlHEOAC5zDgDSdA4AbHYOAAZ4DgCgeQ4AOnsOAN58DgB4fg4AEoAOAKyBDgBQgw4A6oQOAISGDgAoiA4AwokOAFyLDgD2jA4Amo4OADSQDgDOkQ4AaJMOAAKVDgCmlg4AQJgOANqZDgB0mw4AGJ0OALKeDgBMoA4A5qEOAICjDgAkpQ4AvqYOAFioDgDyqQ4AlqsOADCtDgDKrg4AbrAOAAiyDgCisw4APLUOAOC2DgB6uA4AFLoOAK67DgBSvQ4A7L4OAIbADgAgwg4AxMMOAF7FDgD4xg4AksgOADbKDgDQyw4Aas0OAA7PDgCo0A4AQtIOANzTDgB21Q4AGtcOALTYDgBO2g4A6NsOAIzdDgAm3w4AwOAOAFriDgD04w4AmOUOADLnDgDM6A4AZuoOAArsDgCk7Q4APu8OANjwDgB88g4AFvQOALD1DgBU9w4A7vgOAIj6DgAi/A4Axv0OAGD/DgD6AA8AlAIPADgEDwDSBQ8AbAcPAAYJDwCqCg8ARAwPAN4NDwB4Dw8AHBEPALYSDwBQFA8A6hUPAI4XDwAoGQ8AwhoPAFwcDwD2HQ8Amh8PADQhDwDOIg8AaCQPAAwmDwCmJw8AQCkPANoqDwB+LA8AGC4PALIvDwBWMQ8A8DIPAIo0DwAkNg8AyDcPAGI5DwD8Og8AljwPADo+DwDUPw8AbkEPAAhDDwCsRA8ARkYPAOBHDwB6SQ8AHksPALhMDwBSTg8A7E8PAIZRDwAqUw8AxFQPAF5WDwD4Vw8AnFkPADZbDwDQXA8Aal4PAA5gDwCoYQ8AQmMPAOZkDwCAZg8AGmgPALRpDwBYaw8A8mwPAIxuDwAmcA8AynEPAGRzDwD+dA8AmHYPADx4DwDWeQ8AcHsPAAp9DwCufg8ASIAPAOKBDwB8gw8AIIUPALqGDwBUiA8A7okPAJKLDwAsjQ8Axo4PAGCQDwAEkg8AnpMPADiVDwDSlg8AdpgPABCaDwCqmw8ARJ0PAN6eDwCCoA8AHKIPALajDwBQpQ8A9KYPAI6oDwAoqg8AwqsPAGatDwAArw8AmrAPADSyDwDYsw8AcrUPAAy3DwCmuA8ASroPAOS7DwB+vQ8AIr8PALzADwBWwg8A8MMPAJTFDwAuxw8AyMgPAGLKDwAGzA8AoM0PADrPDwDU0A8AeNIPABLUDwCs1Q8ARtcPAODYDwCE2g8AHtwPALjdDwBS3w8A9uAPAJDiDwAq5A8AxOUPAGjnDwAC6Q8AnOoPADbsDwDa7Q8AdO8PAA7xDwCo8g8ATPQPAOb1DwCA9w8AGvkPAL76DwBY/A8A8v0PAJb/DwAwARAAygIQAGQEEAAIBhAAogcQADwJEADWChAAcAwQABQOEACuDxAASBEQAOISEAB8FBAAIBYQALoXEABUGRAA7hoQAJIcEAAsHhAAxh8QAGohEAAEIxAAniQQADgmEADcJxAAdikQABArEACqLBAATi4QAOgvEACCMRAAJjMQAMA0EABaNhAA9DcQAJg5EAAyOxAAzDwQAGY+EAAAQBAApEEQAD5DEADYRBAAckYQAAxIEACwSRAASksQAORMEAB+ThAAIlAQALxREABWUxAA8FQQAJRWEAAuWBAAyFkQAGxbEAAGXRAAoF4QADpgEADeYRAAeGMQABJlEACsZhAAUGgQAOppEACEaxAAKG0QAMJuEABccBAA9nEQAJBzEAA0dRAAznYQAGh4EAACehAAnHsQAEB9EADafhAAdIAQAA6CEACygxAATIUQAOaGEACAiBAAJIoQAL6LEABYjRAA/I4QAJaQEAAwkhAAypMQAGSVEAAIlxAAopgQADyaEADgmxAAep0QABSfEACuoBAASKIQAOyjEACGpRAAIKcQALqoEABeqhAA+KsQAJKtEAA2rxAA0LAQAGqyEAAEtBAAqLUQAEK3EADcuBAAdroQABq8EAC0vRAATr8QAOjAEACMwhAAJsQQAMDFEABaxxAA/sgQAJjKEAAyzBAAzM0QAGbPEAAK0RAApNIQAD7UEADY1RAAfNcQABbZEACw2hAAStwQAO7dEACI3xAAIuEQALziEABg5BAA+uUQAJTnEAAu6RAA0uoQAGzsEAAG7hAAoO8QAETxEADe8hAAePQQABz2EAC29xAAUPkQAOr6EACO/BAAKP4QAML/EABcAREAAAMRAJoEEQA0BhEAzgcRAHIJEQAMCxEApgwRAEAOEQDaDxEAfhERABgTEQCyFBEATBYRAPAXEQCKGREAJBsRAL4cEQBiHhEA/B8RAJYhEQAwIxEA1CQRAG4mEQAIKBEAoikRAEYrEQDgLBEAei4RAB4wEQC4MREAUjMRAOw0EQCQNhEAKjgRAMQ5EQBeOxEAAj0RAJw+EQA2QBEA0EERAGpDEQAORREAqEYRAEJIEQDcSREAgEsRABpNEQC0ThEATlARAPJREQCMUxEAJlURAMBWEQBkWBEA/lkRAJhbEQAyXREA1l4RAHBgEQAKYhEApGMRAEhlEQDiZhEAfGgRACBqEQC6axEAVG0RAO5uEQCScBEALHIRAMZzEQBgdREA+nYRAJ54EQA4ehEA0nsRAGx9EQAQfxEAqoARAESCEQDegxEAeIURAByHEQC2iBEAUIoRAPSLEQCOjREAKI8RAMKQEQBmkhEAAJQRAJqVEQA0lxEA2JgRAHKaEQAMnBEAsJ0RAEqfEQDkoBEAfqIRABikEQC8pREAVqcRAPCoEQCKqhEAJKwRAMitEQBirxEA/LARAJayEQA6tBEA1LURAG63EQASuREArLoRAEa8EQDgvREAhL8RAB7BEQC4whEAUsQRAPbFEQCQxxEAKskRAM7KEQBozBEAAs4RAJzPEQA20REA2tIRAHTUEQAO1hEAqNcRAEzZEQDm2hEAgNwRABreEQC03xEAWOERAPLiEQCM5BEAJuYRAMrnEQBk6REA/uoRAJjsEQA87hEA1u8RAHDxEQAK8xEArvQRAEj2EQDi9xEAhvkRACD7EQC6/BEAVP4RAPj/EQCSARIALAMSAMYEEgBqBhIABAgSAJ4JEgA4CxIA3AwSAHYOEgAQEBIAqhESAE4TEgDoFBIAghYSABwYEgDAGRIAWhsSAPQcEgCOHhIAKCASAMwhEgBmIxIAACUSAJomEgA+KBIA2CkSAHIrEgAMLRIAsC4SAEowEgDkMRIAiDMSACI1EgC8NhIAVjgSAPo5EgCUOxIALj0SAMg+EgBsQBIABkISAKBDEgA6RRIA3kYSAHhIEgASShIArEsSAFBNEgDqThIAhFASAB5SEgC4UxIAXFUSAPZWEgCQWBIAKloSAM5bEgBoXRIAAl8SAJxgEgBAYhIA2mMSAHRlEgAOZxIAsmgSAExqEgDmaxIAim0SACRvEgC+cBIAWHISAPxzEgCWdRIAMHcSAMp4EgBuehIACHwSAKJ9EgA8fxIA4IASAHqCEgAUhBIAroUSAEiHEgDsiBIAhooSACCMEgC6jRIAXo8SAPiQEgCSkhIALJQSANCVEgBqlxIABJkSAJ6aEgBCnBIA3J0SAHafEgAQoRIAtKISAE6kEgDopRIAjKcSACapEgDAqhIAWqwSAP6tEgCYrxIAMrESAMyyEgBwtBIACrYSAKS3EgA+uRIA2LoSAHy8EgAWvhIAsL8SAErBEgDuwhIAiMQSACLGEgDGxxIAYMkSAPrKEgCUzBIAOM4SANLPEgBs0RIABtMSAKrUEgBE1hIA3tcSAHjZEgAS2xIAttwSAFDeEgDq3xIAhOESAB7jEgDC5BIAXOYSAPbnEgCa6RIANOsSAM7sEgBo7hIADPASAKbxEgBA8xIA2vQSAH72EgAY+BIAsvkSAFb7EgDw/BIAiv4SACQAEwC+ARMAYgMTAPwEEwCWBhMAOggTANQJEwBuCxMACA0TAKIOEwBGEBMA4BETAHoTEwAUFRMAuBYTAFIYEwDsGRMAhhsTACAdEwDEHhMAXiATAPghEwCSIxMANiUTANAmEwBqKBMADioTAKgrEwBCLRMA3C4TAIAwEwAaMhMAtDMTAE41EwDyNhMAjDgTACY6EwDKOxMAZD0TAP4+EwCYQBMAMkITANZDEwBwRRMACkcTAKRIEwBIShMA4ksTAHxNEwAWTxMAsFATAFRSEwDuUxMAiFUTACJXEwDGWBMAYFoTAPpbEwCeXRMAOF8TANJgEwBsYhMAEGQTAKplEwBEZxMA3mgTAIJqEwAcbBMAtm0TAFBvEwD0cBMAjnITACh0EwDCdRMAZncTAAB5EwCaehMANHwTANh9EwByfxMADIETAKaCEwBAhBMA5IUTAH6HEwAYiRMAsooTAFaMEwDwjRMAio8TACSREwDIkhMAYpQTAPyVEwCglxMAOpkTANSaEwBunBMAEp4TAKyfEwBGoRMA4KITAISkEwAephMAuKcTAFKpEwD2qhMAkKwTACquEwDErxMAXrETAAKzEwCctBMANrYTANC3EwB0uRMADrsTAKi8EwBCvhMA5r8TAIDBEwAkwxMAyMQTAGLGEwD8xxMAoMkTADrLEwDUzBMAbs4TAAjQEwCs0RMARtMTAODUEwB61hMAHtgTALjZEwBS2xMA7NwTAJDeEwAq4BMAxOETAF7jEwAC5RMAnOYTADboEwDa6RMAdOsTAA7tEwCo7hMATPATAObxEwCA8xMAGvUTAL72EwBY+BMA8vkTAIz7EwAw/RMAyv4TAGQAFAD+ARQAmAMUADwFFADWBhQAcAgUAAoKFACuCxQASA0UAOIOFAB8EBQAIBIUALoTFABUFRQA7hYUAJIYFAAsGhQAxhsUAGAdFAAEHxQAniAUADgiFADSIxQAdiUUABAnFACqKBQARCoUAOgrFACCLRQAHC8UAMAwFABaMhQA9DMUAI41FAAyNxQAzDgUAGY6FAAAPBQApD0UAD4/FADYQBQAckIUAAxEFACwRRQASkcUAORIFAB+ShQAIkwUALxNFABWTxQA8FAUAJRSFAAuVBQAyFUUAGJXFAAGWRQAoFoUADpcFADUXRQAeF8UABJhFACsYhQARmQUAOplFACEZxQAHmkUAMJqFABcbBQA9m0UAJBvFAA0cRQAznIUAGh0FAACdhQAnHcUAEB5FADaehQAdHwUAA5+FACyfxQATIEUAOaCFACAhBQAGoYUAL6HFABYiRQA8ooUAIyMFAAwjhQAyo8UAGSRFAAIkxQAopQUADyWFADWlxQAepkUABSbFACunBQASJ4UAOyfFACGoRQAIKMUAMSkFABephQA+KcUAJKpFAAsqxQA0KwUAGquFAAEsBQAnrEUAEKzFADctBQAdrYUABC4FACquRQATrsUAOi8FACCvhQAHMAUAMDBFABawxQA9MQUAI7GFAAyyBQAzMkUAGbLFAAKzRQApM4UAD7QFADY0RQActMUABbVFACw1hQAStgUAOTZFACI2xQAIt0UALzeFABW4BQA+uEUAJTjFAAu5RQA0uYUAGzoFAAG6hQAoOsUAETtFADe7hQAePAUABLyFAC28xQAUPUUAOr2FACE+BQAKPoUAML7FABc/RQA9v4UAJoAFQA0AhUAzgMVAGgFFQACBxUApggVAEAKFQDaCxUAdA0VABgPFQCyEBUATBIVAOYTFQCKFRUAJBcVAL4YFQBYGhUA/BsVAJYdFQAwHxUAyiAVAG4iFQAIJBUAoiUVAEYnFQDgKBUAeioVABQsFQC4LRUAUi8VAOwwFQCGMhUAKjQVAMQ1FQBeNxUA+DgVAJw6FQA2PBUA0D0VAGo/FQAOQRUAqEIVAEJEFQDcRRUAdkcVABpJFQC0ShUATkwVAOhNFQCMTxUAJlEVAMBSFQBaVBUA/lUVAJhXFQAyWRUAzFoVAHBcFQAKXhUApF8VAD5hFQDiYhUAfGQVABZmFQC6ZxUAVGkVAO5qFQCIbBUALG4VAMZvFQBgcRUA+nIVAJ50FQA4dhUA0ncVAGx5FQAQexUAqnwVAER+FQDefxUAeIEVAByDFQC2hBUAUIYVAOqHFQCOiRUAKIsVAMKMFQBcjhUAAJAVAJqRFQA0kxUAzpQVAHKWFQAMmBUAppkVAECbFQDknBUAfp4VABigFQC8oRUAVqMVAPCkFQCKphUALqgVAMipFQBiqxUA/KwVAKCuFQA6sBUA1LEVAG6zFQAStRUArLYVAEa4FQDguRUAersVAB69FQC4vhUAUsAVAOzBFQCGwxUAKsUVAMTGFQBeyBUAAsoVAJzLFQA2zRUA0M4VAHTQFQAO0hUAqNMVAELVFQDm1hUAgNgVABraFQC02xUAWN0VAPLeFQCM4BUAMOIVAMrjFQBk5RUA/uYVAJjoFQA86hUA1usVAHDtFQAK7xUArvAVAEjyFQDi8xUAfPUVACD3FQC6+BUAVPoVAO77FQCS/RUALP8VAMYAFgBqAhYABAQWAJ4FFgA4BxYA3AgWAHYKFgAQDBYAqg0WAEQPFgDoEBYAghIWABwUFgC2FRYAUBcWAPQYFgCOGhYAKBwWAMIdFgBmHxYAACEWAJoiFgA+JBYA2CUWAHInFgAMKRYAsCoWAEosFgDkLRYAfi8WACIxFgC8MhYAVjQWAPA1FgCUNxYALjkWAMg6FgBiPBYABj4WAKA/FgA6QRYA1EIWAHhEFgASRhYArEcWAFBJFgDqShYAhEwWAB5OFgC4TxYAXFEWAPZSFgCQVBYAKlYWAMRXFgBoWRYAAlsWAJxcFgA2XhYA2l8WAHRhFgAOYxYAqGQWAExmFgDmZxYAgGkWABprFgC+bBYAWG4WAPJvFgCWcRYAMHMWAMp0FgBkdhYACHgWAKJ5FgA8exYA1nwWAHp+FgAUgBYAroEWAEiDFgDshBYAhoYWACCIFgC6iRYAXosWAPiMFgCSjhYALJAWAMaRFgBqkxYABJUWAJ6WFgA4mBYA3JkWAHabFgAQnRYAqp4WAE6gFgDooRYAgqMWABylFgDAphYAWqgWAPSpFgCYqxYAMq0WAMyuFgBmsBYACrIWAKSzFgA+tRYA2LYWAHy4FgAWuhYAsLsWAEq9FgDuvhYAiMAWACLCFgC8wxYAYMUWAPrGFgCUyBYALsoWAMjLFgBszRYABs8WAKDQFgA60hYA3tMWAHjVFgAS1xYArNgWAFDaFgDq2xYAhN0WAB7fFgDC4BYAXOIWAPbjFgCQ5RYANOcWAM7oFgBo6hYADOwWAKbtFgBA7xYA2vAWAH7yFgAY9BYAsvUWAEz3FgDm+BYAivoWACT8FgC+/RYAWP8WAPwAFwCWAhcAMAQXAMoFFwBuBxcACAkXAKIKFwA8DBcA4A0XAHoPFwAUERcAuBIXAFIUFwDsFRcAhhcXACoZFwDEGhcAXhwXAPgdFwCcHxcANiEXANAiFwBqJBcABCYXAKgnFwBCKRcA3CoXAHYsFwAQLhcAtC8XAE4xFwDoMhcAjDQXACY2FwDANxcAWjkXAP46FwCYPBcAMj4XAMw/FwBwQRcACkMXAKREFwA+RhcA4kcXAHxJFwAWSxcAsEwXAFROFwDuTxcAiFEXACxTFwDGVBcAYFYXAPpXFwCeWRcAOFsXANJcFwBsXhcABmAXAKphFwBEYxcA3mQXAHhmFwAcaBcAtmkXAFBrFwDqbBcAhG4XAChwFwDCcRcAXHMXAAB1FwCadhcANHgXAM55FwByexcADH0XAKZ+FwBAgBcA5IEXAH6DFwAYhRcAsoYXAFaIFwDwiRcAiosXAC6NFwDIjhcAYpAXAPyRFwCWkxcAOpUXANSWFwBumBcACJoXAKybFwBGnRcA4J4XAHqgFwAeohcAuKMXAFKlFwDsphcAhqgXACqqFwDEqxcAXq0XAPiuFwCcsBcANrIXANCzFwB0tRcADrcXAKi4FwBCuhcA5rsXAIC9FwAavxcAtMAXAFjCFwDywxcAjMUXADDHFwDKyBcAZMoXAP7LFwCYzRcAPM8XANbQFwBw0hcACtQXAK7VFwBI1xcA4tgXAHzaFwAW3BcAut0XAFTfFwDu4BcAiOIXACzkFwDG5RcAYOcXAProFwCe6hcAOOwXANLtFwB27xcAEPEXAKryFwBE9BcA6PUXAIL3FwAc+RcAtvoXAFr8FwD0/RcAjv8XACgBGADMAhgAZgQYAAAGGACaBxgANAkYANgKGAByDBgADA4YALAPGABKERgA5BIYAH4UGAAiFhgAvBcYAFYZGADwGhgAlBwYAC4eGADIHxgAYiEYAAYjGACgJBgAOiYYANQnGABuKRgAEisYAKwsGABGLhgA4C8YAIQxGAAeMxgAuDQYAFI2GAD2NxgAkDkYACo7GADEPBgAaD4YAAJAGACcQRgAQEMYANpEGAB0RhgADkgYALJJGABMSxgA5kwYAIBOGAAkUBgAvlEYAFhTGADyVBgAllYYADBYGADKWRgAZFsYAAhdGACiXhgAPGAYANZhGAB6YxgAFGUYAK5mGABIaBgA4mkYAIZrGAAgbRgAum4YAFRwGAD4cRgAknMYACx1GADGdhgAangYAAR6GACeexgAOH0YANx+GAB2gBgAEIIYAKqDGABOhRgA6IYYAIKIGAAmihgAwIsYAFqNGAD0jhgAmJAYADKSGADMkxgAZpUYAAqXGACkmBgAPpoYANibGABynRgAFp8YALCgGABKohgA5KMYAIilGAAipxgAvKgYAFaqGADwqxgAlK0YAC6vGADIsBgAbLIYAAa0GACgtRgAOrcYAN64GAB4uhgAErwYAKy9GABQvxgA6sAYAITCGAAexBgAwsUYAFzHGAD2yBgAmsoYADTMGADOzRgAaM8YAAzRGACm0hgAQNQYANrVGAB01xgAGNkYALLaGABM3BgA5t0YAIrfGAAk4RgAvuIYAFjkGADy5RgAlucYADDpGADK6hgAbuwYAAjuGACi7xgAPPEYAODyGAB69BgAFPYYAK73GABS+RgA7PoYAIb8GAAq/hgAxP8YAF4BGQD4AhkAnAQZADYGGQDQBxkAagkZAAQLGQCoDBkAQg4ZANwPGQB2ERkAGhMZALQUGQBOFhkA6BcZAIwZGQAmGxkAwBwZAFoeGQD+HxkAmCEZADIjGQDMJBkAcCYZAAooGQCkKRkAPisZAOIsGQB8LhkAFjAZALAxGQBUMxkA7jQZAIg2GQAiOBkAvDkZAGA7GQD6PBkAlD4ZAC5AGQDSQRkAbEMZAAZFGQCgRhkAREgZAN5JGQB4SxkAHE0ZALZOGQBQUBkA6lEZAI5TGQAoVRkAwlYZAFxYGQAAWhkAmlsZADRdGQDOXhkAcmAZAAxiGQCmYxkAQGUZAORmGQB+aBkAGGoZALJrGQBWbRkA8G4ZAIpwGQAkchkAyHMZAGJ1GQD8dhkAlngZADB6GQDUexkAbn0ZAAh/GQCigBkARoIZAOCDGQB6hRkAFIcZALiIGQBSihkA7IsZAIaNGQAqjxkAxJAZAF6SGQAClBkAnJUZADaXGQDQmBkAdJoZAA6cGQConRkAQp8ZAOagGQCAohkAGqQZALSlGQBYpxkA8qgZAIyqGQAmrBkAwK0ZAGSvGQD+sBkAmLIZADK0GQDWtRkAcLcZAAq5GQCkuhkASLwZAOK9GQB8vxkAFsEZALrCGQBUxBkA7sUZAIjHGQAsyRkAxsoZAGDMGQAEzhkAns8ZADjRGQDS0hkAdtQZABDWGQCq1xkARNkZAOjaGQCC3BkAHN4ZALbfGQBa4RkA9OIZAI7kGQAo5hkAwucZAGbpGQAA6xkAmuwZADTuGQDY7xkAcvEZAAzzGQCm9BkASvYZAOT3GQB++RkAGPsZALz8GQBW/hkA8P8ZAIoBGgAuAxoAyAQaAGIGGgD8BxoAoAkaADoLGgDUDBoAeA4aABIQGgCsERoARhMaAOoUGgCEFhoAHhgaALgZGgBcGxoA9hwaAJAeGgAqIBoAziEaAGgjGgACJRoAnCYaADYoGgDaKRoAdCsaAA4tGgCyLhoATDAaAOYxGgCAMxoAGjUaAL42GgBYOBoA8jkaAIw7GgAwPRoAyj4aAGRAGgD+QRoAmEMaADxFGgDWRhoAcEgaABRKGgCuSxoASE0aAOJOGgCGUBoAIFIaALpTGgBUVRoA+FYaAJJYGgAsWhoA0FsaAGpdGgAEXxoAnmAaAEJiGgDcYxoAdmUaABBnGgCqaBoATmoaAOhrGgCCbRoAJm8aAMBwGgBachoA9HMaAI51GgAydxoAzHgaAGZ6GgAAfBoApH0aAD5/GgDYgBoAcoIaAAyEGgCwhRoASocaAOSIGgCIihoAIowaALyNGgBWjxoA+pAaAJSSGgAulBoAyJUaAGyXGgAGmRoAoJoaADqcGgDenRoAeJ8aABKhGgCsohoAUKQaAOqlGgCEpxoAHqkaAMKqGgBcrBoA9q0aAJCvGgA0sRoAzrIaAGi0GgACthoAnLcaAEC5GgDauhoAdLwaAA6+GgCyvxoATMEaAObCGgCKxBoAJMYaAL7HGgBYyRoA/MoaAJbMGgAwzhoAys8aAG7RGgAI0xoAotQaADzWGgDg1xoAetkaABTbGgCu3BoAUt4aAOzfGgCG4RoAIOMaAMTkGgBe5hoA+OcaAJLpGgAs6xoA0OwaAGruGgAE8BoAnvEaAELzGgDc9BoAdvYaABD4GgC0+RoATvsaAOj8GgCM/hoAJgAbAMABGwBaAxsA/gQbAJgGGwAyCBsAzAkbAHALGwAKDRsApA4bAD4QGwDiERsAfBMbABYVGwCwFhsAVBgbAO4ZGwCIGxsAIh0bALweGwBgIBsA+iEbAJQjGwAuJRsA0iYbAGwoGwAGKhsAoCsbAEQtGwDeLhsAeDAbABIyGwC2MxsAUDUbAOo2GwCEOBsAKDobAMI7GwBcPRsA9j4bAJpAGwA0QhsAzkMbAGhFGwAMRxsApkgbAEBKGwDaSxsAfk0bABhPGwCyUBsATFIbAPBTGwCKVRsAJFcbAMhYGwBiWhsA/FsbAJZdGwA6XxsA1GAbAG5iGwAIZBsArGUbAEZnGwDgaBsAemobABRsGwC4bRsAUm8bAOxwGwCGchsAKnQbAMR1GwBedxsA+HgbAJx6GwA2fBsA0H0bAGp/GwAOgRsAqIIbAEKEGwDchRsAgIcbABqJGwC0ihsATowbAPKNGwCMjxsAJpEbAMCSGwBklBsA/pUbAJiXGwAymRsA1pobAHCcGwAKnhsArp8bAEihGwDiohsAfKQbACCmGwC6pxsAVKkbAO6qGwCIrBsALK4bAMavGwBgsRsA+rIbAJ60GwA4thsA0rcbAGy5GwAGuxsAqrwbAES+GwDevxsAgsEbABzDGwC2xBsAUMYbAPTHGwCOyRsAKMsbAMLMGwBmzhsAANAbAJrRGwA+0xsA2NQbAHLWGwAM2BsAsNkbAErbGwDk3BsAft4bABjgGwC84RsAVuMbAPDkGwCK5hsALugbAMjpGwBi6xsA/OwbAJbuGwA68BsA1PEbAG7zGwAI9RsArPYbAEb4GwDg+RsAhPsbAB79GwC4/hsAUgAcAPYBHACQAxwAKgUcAMQGHABoCBwAAgocAJwLHABADRwA2g4cAHQQHAAOEhwAqBMcAEwVHADmFhwAgBgcABoaHAC0GxwAWB0cAPIeHACMIBwAJiIcAMojHABkJRwA/iYcAKIoHAA8KhwA1iscAHAtHAAULxwArjAcAEgyHADiMxwAhjUcACA3HAC6OBwAVDocAPg7HACSPRwALD8cAMZAHABqQhwABEQcAJ5FHAA4RxwA0kgcAHZKHAAQTBwAqk0cAERPHADoUBwAglIcABxUHADAVRwAWlccAPRYHACOWhwAMlwcAMxdHABmXxwAAGEcAKRiHAA+ZBwA2GUcAHJnHAAWaRwAsGocAEpsHADkbRwAiG8cACJxHAC8chwAVnQcAPB1HACUdxwALnkcAMh6HABifBwABn4cAKB/HAA6gRwA1IIcAHiEHAAShhwArIccAEaJHADqihwAhIwcAB6OHAC4jxwAXJEcAPaSHACQlBwAKpYcAM6XHABomRwAApscAKacHABAnhwA2p8cAHShHAAYoxwAsqQcAEymHADmpxwAiqkcACSrHAC+rBwAWK4cAPyvHACWsRwAMLMcAMq0HABkthwACLgcAKK5HAA8uxwA1rwcAHq+HAAUwBwArsEcAEjDHADsxBwAhsYcACDIHAC6yRwAXsscAPjMHACSzhwALNAcANDRHABq0xwABNUcAKjWHABC2BwA3NkcAHbbHAAa3RwAtN4cAE7gHADo4RwAjOMcACblHADA5hwAWugcAPTpHACY6xwAMu0cAMzuHABm8BwACvIcAKTzHAA+9RwA2PYcAHz4HAAW+hwAsPscAEr9HADu/hwAiAAdACICHQC8Ax0AYAUdAPoGHQCUCB0ALgodANILHQBsDR0ABg8dAKoQHQBEEh0A3hMdAHgVHQAcFx0AthgdAFAaHQDqGx0Ajh0dACgfHQDCIB0AXCIdAPYjHQCaJR0ANCcdAM4oHQBoKh0AAiwdAKYtHQBALx0A2jAdAH4yHQAYNB0AsjUdAEw3HQDwOB0AijodACQ8HQC+PR0AYj8dAPxAHQCWQh0AMEQdANRFHQBuRx0ACEkdAKxKHQBGTB0A4E0dAHpPHQAeUR0AuFIdAFJUHQDsVR0AhlcdACpZHQDEWh0AXlwdAPhdHQCcXx0ANmEdANBiHQBqZB0ADmYdAKhnHQBCaR0A5modAIBsHQAabh0AtG8dAFhxHQDych0AjHQdACZ2HQDAdx0AZHkdAP56HQCYfB0AMn4dAMx/HQBwgR0ACoMdAKSEHQA+hh0A4ocdAHyJHQAWix0AuowdAFSOHQDujx0AiJEdACyTHQDGlB0AYJYdAPqXHQCemR0AOJsdANKcHQBsnh0AEKAdAKqhHQBEox0A3qQdAIKmHQAcqB0AtqkdAFCrHQD0rB0Ajq4dACiwHQDCsR0AZrMdAAC1HQCath0ANLgdANi5HQByux0ADL0dAKa+HQBAwB0A5MEdAH7DHQAYxR0AssYdAFbIHQDwyR0AissdACTNHQDIzh0AYtAdAPzRHQCg0x0AOtUdANTWHQBu2B0AEtodAKzbHQBG3R0A4N4dAITgHQAe4h0AuOMdAFLlHQD25h0AkOgdACrqHQDE6x0AaO0dAALvHQCc8B0ANvIdANrzHQB09R0ADvcdAKj4HQBC+h0A5vsdAID9HQAa/x0AtAAeAFgCHgDyAx4AjAUeACYHHgDKCB4AZAoeAP4LHgCiDR4APA8eANYQHgBwEh4AFBQeAK4VHgBIFx4A4hgeAIYaHgAgHB4Auh0eAFQfHgDuIB4AkiIeACwkHgDGJR4AYCceAAQpHgCeKh4AOCweANItHgB2Lx4AEDEeAKoyHgBENB4A6DUeAII3HgAcOR4AtjoeAFo8HgD0PR4Ajj8eADJBHgDMQh4AZkQeAABGHgCkRx4APkkeANhKHgByTB4AFk4eALBPHgBKUR4A5FIeAH5UHgAiVh4AvFceAFZZHgDwWh4AlFweAC5eHgDIXx4AdmEeABBjHgCqZB4ARGYeAOhnHgCCaR4AHGseALZsHgBabh4A9G8eAI5xHgAocx4AwnQeAGZ2HgAAeB4AmnkeAD57HgDYfB4Acn4eAAyAHgCwgR4ASoMeAOSEHgB+hh4AIogeALyJHgBWix4A8IweAJSOHgAukB4AyJEeAGyTHgAGlR4AoJYeADqYHgDemR4AeJseABKdHgCsnh4ARqAeAOqhHgCEox4AHqUeALimHgBcqB4A9qkeAJCrHgAqrR4Azq4eAGiwHgACsh4AnLMeAEC1HgDath4AdLgeAA66HgCyux4ATL0eAOa+HgCAwB4AGsIeAL7DHgBYxR4A8sYeAJbIHgAwyh4AysseAGTNHgAIzx4AotAeADzSHgDW0x4AetUeABTXHgCu2B4ASNoeAOzbHgCG3R4AIN8eAMTgHgBe4h4A+OMeAJLlHgAs5x4A0OgeAGrqHgAE7B4Anu0eAELvHgDc8B4AdvIeABD0HgCq9R4ATvceAOj4HgCC+h4AHPweAMD9HgBa/x4A9AAfAI4CHwAyBB8AzAUfAGYHHwAKCR8ApAofAD4MHwDYDR8AfA8fABYRHwCwEh8AShQfAO4VHwCIFx8AIhkfAMYaHwBgHB8A+h0fAJQfHwAuIR8A0iIfAGwkHwAGJh8AoCcfAEQpHwDeKh8AeCwfABIuHwCsLx8AUDEfAOoyHwCENB8AHjYfAMI3HwBcOR8A9jofAJo8HwA0Ph8Azj8fAGhBHwAMQx8ApkQfAEBGHwDaRx8AfkkfABhLHwCyTB8ATE4fAPBPHwCKUR8AJFMfAL5UHwBiVh8A/FcfAJZZHwAwWx8AylwfAG5eHwAIYB8AomEfADxjHwDgZB8AemYfABRoHwCuaR8AUmsfAOxsHwCGbh8AIHAfAMRxHwBecx8A+HQfAJx2HwA2eB8A0HkfAGp7HwAEfR8AqH4fAEKAHwDcgR8AdoMfABqFHwC0hh8ATogfAOiJHwCMix8AJo0fAMCOHwBakB8A/pEfAJiTHwAylR8A1pYfAHCYHwAKmh8ApJsfAEidHwDinh8AfKAfABaiHwC6ox8AVKUfAO6mHwCIqB8AIqofAMarHwBgrR8A+q4fAJSwHwA4sh8A0rMfAGy1HwAGtx8AqrgfAES6HwDeux8AeL0fABy/HwC2wB8AUMIfAOrDHwCOxR8AKMcfAMLIHwBcyh8AAMwfAJrNHwA0zx8AztAfAHLSHwAM1B8AptUfAErXHwDk2B8AftofABjcHwC83R8AVt8fAPDgHwCK4h8ALuQfAMjlHwBi5x8A/OgfAJbqHwA67B8A1O0fAG7vHwAI8R8ArPIfAEb0HwDg9R8AevcfAB75HwC4+h8AUvwfAOz9HwCQ/x8AKgEgAMQCIABeBCAAAgYgAJwHIAA2CSAA2gogAHQMIAAODiAAqA8gAEwRIADmEiAAgBQgABoWIAC+FyAAWBkgAPIaIACMHCAAJh4gAMofIABkISAA/iIgAJgkIAA8JiAA1icgAHApIAAKKyAApCwgAEguIADiLyAAfDEgACAzIAC6NCAAVDYgAO43IACSOSAALDsgAMY8IABgPiAABEAgAJ5BIAA4QyAA0kQgAHZGIAAQSCAAqkkgAE5LIADoTCAAgk4gABxQIAC2USAAWlMgAPRUIACOViAAKFggAMxZIABmWyAAAF0gAJpeIAA0YCAA2GEgAHJjIAAMZSAApmYgAEpoIADkaSAAfmsgABhtIAC8biAAVnAgAPBxIACUcyAALnUgAMh2IABieCAABnogAKB7IAA6fSAA1H4gAHiAIAASgiAArIMgAEaFIADghiAAhIggAB6KIAC4iyAAUo0gAPaOIACQkCAAKpIgAM6TIABolSAAApcgAJyYIABAmiAA2psgAHSdIAAOnyAAsqAgAEyiIADmoyAAgKUgACSnIAC+qCAAWKogAPKrIACWrSAAMK8gAMqwIABksiAA/rMgAKK1IAA8tyAA1rggAHC6IAAUvCAArr0gAEi/IADiwCAAhsIgACDEIAC6xSAAVMcgAPjIIACSyiAALMwgAMbNIABqzyAABNEgAJ7SIABC1CAA3NUgAHbXIAAQ2SAAtNogAE7cIADo3SAAgt8gACbhIADA4iAAWuQgAPTlIACY5yAAMukgAMzqIABm7CAACu4gAKTvIAA+8SAA2PIgAHL0IAAW9iAAsPcgAEr5IADk+iAAiPwgACL+IAC8/yAAVgEhAPoCIQCUBCEALgYhANIHIQBsCSEABgshAKAMIQBEDiEA3g8hAHgRIQASEyEAthQhAFAWIQDqFyEAhBkhACgbIQDCHCEAXB4hAPYfIQCQISEANCMhAM4kIQBoJiEAAighAKYpIQBAKyEA2iwhAHQuIQAYMCEAsjEhAEwzIQDmNCEAijYhACQ4IQC+OSEAWDshAPw8IQCWPiEAMEAhANRBIQBuQyEACEUhAKJGIQBGSCEA4EkhAHpLIQAUTSEAuE4hAFJQIQDsUSEAhlMhACBVIQDEViEAXlghAPhZIQCSWyEANl0hANBeIQBqYCEABGIhAKhjIQBCZSEA3GYhAHZoIQAaaiEAtGshAE5tIQDobiEAjHAhACZyIQDAcyEAZHUhAP52IQCYeCEAMnohANZ7IQBwfSEACn8hAKSAIQA+giEA4oMhAHyFIQAWhyEAsIghAFSKIQDuiyEAiI0hACKPIQDGkCEAYJIhAPqTIQCUlSEAOJchANKYIQBsmiEABpwhAKqdIQBEnyEA3qAhAHiiIQAcpCEAtqUhAFCnIQDqqCEAhKohACisIQDCrSEAXK8hAPawIQCasiEANLQhAM61IQBytyEADLkhAKa6IQBAvCEA5L0hAH6/IQAYwSEAssIhAFbEIQDwxSEAischAC7JIQDIyiEAYswhAPzNIQCWzyEAOtEhANTSIQBu1CEACNYhAKzXIQBG2SEA4NohAHrcIQAe3iEAuN8hAFLhIQDs4iEAkOQhACrmIQDE5yEAXukhAPjqIQCc7CEANu4hANDvIQBq8SEADvMhAKj0IQBC9iEA3PchAID5IQAa+yEAtPwhAFj+IQDy/yEAjAEiACYDIgDKBCIAZAYiAP4HIgCYCSIAPAsiANYMIgBwDiIAChAiAK4RIgBIEyIA4hQiAHwWIgAgGCIAuhkiAFQbIgDuHCIAiB4iACwgIgDGISIAYCMiAPokIgCeJiIAOCgiANIpIgBsKyIAEC0iAKouIgBEMCIA3jEiAIIzIgAcNSIAtjYiAFo4IgD0OSIAjjsiACg9IgDMPiIAZkAiAABCIgCaQyIAPkUiANhGIgBySCIADEoiALBLIgBKTSIA5E4iAH5QIgAiUiIAvFMiAFZVIgDwViIAilgiAC5aIgDIWyIAYl0iAPxeIgCgYCIAOmIiANRjIgBuZSIAEmciAKxoIgBGaiIA4GsiAIRtIgAebyIAuHAiAFxyIgD2cyIAkHUiACp3IgDOeCIAaHoiAAJ8IgCcfSIAQH8iANqAIgB0giIADoQiALKFIgBMhyIA5ogiAICKIgAajCIAvo0iAFiPIgDykCIAjJIiADCUIgDKlSIAZJciAP6YIgCimiIAPJwiANadIgB6nyIAFKEiAK6iIgBIpCIA7KUiAIanIgAgqSIAuqoiAFSsIgD4rSIAkq8iACyxIgDGsiIAarQiAAS2IgCetyIAOLkiANy6IgB2vCIAEL4iAKq/IgBOwSIA6MIiAILEIgAcxiIAwMciAFrJIgD0yiIAjswiADLOIgDMzyIAZtEiAArTIgCk1CIAPtYiANjXIgB82SIAFtsiALDcIgBK3iIA7t8iAIjhIgAi4yIAvOQiAFbmIgD65yIAlOkiAC7rIgDS7CIAbO4iAAbwIgCg8SIAOvMiAN70IgB49iIAEvgiAKz5IgBG+yIA6vwiAIT+IgAeACMAwgEjAFwDIwD2BCMAkAYjADQIIwDOCSMAaAsjAAINIwCmDiMAQBAjANoRIwB0EyMAGBUjALIWIwBMGCMA8BkjAIobIwAkHSMAvh4jAGIgIwD8ISMAliMjADAlIwDKJiMAbigjAAgqIwCiKyMAPC0jANYuIwB6MCMAFDIjAK4zIwBINSMA7DYjAIY4IwAgOiMAxDsjAF49IwD4PiMAkkAjADZCIwDQQyMAakUjAARHIwCoSCMAQkojANxLIwCATSMAGk8jALRQIwBOUiMA6FMjAIxVIwAmVyMAwFgjAFpaIwD+WyMAmF0jADJfIwDMYCMAZmIjAApkIwCkZSMAPmcjANhoIwB8aiMAFmwjALBtIwBKbyMA7nAjAIhyIwAidCMAxnUjAGB3IwD6eCMAlHojADh8IwDSfSMAbH8jAAaBIwCqgiMARIQjAN6FIwB4hyMAHIkjALaKIwBQjCMA6o0jAI6PIwAokSMAwpIjAFyUIwD2lSMAmpcjADSZIwDOmiMAaJwjAAyeIwCmnyMAQKEjANqiIwB+pCMAGKYjALKnIwBMqSMA8KojAIqsIwAkriMAvq8jAGKxIwD8siMAlrQjADC2IwDUtyMAbrkjAAi7IwCivCMARr4jAOC/IwB6wSMAFMMjALjEIwBSxiMA7McjAIbJIwAqyyMAxMwjAF7OIwAC0CMAnNEjADbTIwDQ1CMAdNYjAA7YIwCo2SMAQtsjAObcIwCA3iMAGuAjALThIwBY4yMA8uQjAIzmIwAm6CMAyukjAGTrIwD+7CMAmO4jADLwIwDW8SMAcPMjAAr1IwCk9iMASPgjAOL5IwB8+yMAFv0jALr+IwBUACQA7gEkAIgDJAAsBSQAxgYkAGAIJAD6CSQAngskADgNJADSDiQAbBAkABASJACqEyQARBUkAN4WJACCGCQAHBokALYbJABaHSQA9B4kAI4gJAAoIiQAzCMkAGYlJAAAJyQAmigkAD4qJADYKyQAci0kAAwvJACmMCQASjIkAOQzJAB+NSQAGDckALI4JABWOiQA8DskAIo9JAAuPyQAyEAkAGJCJAD8QyQAoEUkADpHJADUSCQAbkokABJMJACsTSQARk8kAOpQJACEUiQAHlQkALhVJABcVyQA9lgkAJBaJAAqXCQAxF0kAGhfJAACYSQAnGIkADZkJADaZSQAdGckAA5pJACoaiQAQmwkAOZtJACAbyQAGnEkAL5yJABYdCQA8nUkAIx3JAAweSQAynokAGR8JAD+fSQAon8kADyBJADWgiQAeoQkABSGJACuhyQASIkkAOyKJACGjCQAII4kALqPJABUkSQA+JIkAJKUJAAsliQAxpckAGqZJAAEmyQAnpwkADieJADSnyQAdqEkABCjJACqpCQARKYkAOinJACCqSQAHKskAMCsJABariQA9K8kAI6xJAAysyQAzLQkAGa2JAAAuCQApLkkAD67JADYvCQAfL4kABbAJACwwSQASsMkAOTEJAB+xiQAIsgkALzJJABWyyQA+swkAJTOJAAu0CQAyNEkAGzTJAAG1SQAoNYkAETYJADe2SQAeNskABLdJACs3iQAUOAkAOrhJACE4yQAHuUkAMLmJABc6CQA9ukkAJDrJAAq7SQAzu4kAGjwJAAC8iQAnPMkAED1JADa9iQAdPgkAA76JACy+yQATP0kAOb+JACKACUAJAIlAL4DJQBYBSUA/AYlAJYIJQAwCiUAygslAG4NJQAIDyUAohAlADwSJQDgEyUAehUlABQXJQCuGCUAUholAOwbJQCGHSUAIB8lAMQgJQBeIiUA+CMlAJIlJQA2JyUA0CglAGoqJQAELCUAni0lAEIvJQDcMCUAdjIlABA0JQC0NSUATjclAOg4JQCCOiUAJjwlAMA9JQBaPyUA/kAlAJhCJQAyRCUAzEUlAHBHJQAKSSUApEolAD5MJQDiTSUAfE8lABZRJQCwUiUAVFQlAO5VJQCIVyUAIlklAMZaJQBgXCUA+l0lAJRfJQAuYSUA0mIlAGxkJQAGZiUAoGclAERpJQDeaiUAeGwlABJuJQC2byUAUHElAOpyJQCEdCUAKHYlAMJ3JQBceSUAAHslAJp8JQA0fiUAzn8lAHKBJQAMgyUApoQlAECGJQDkhyUAfoklABiLJQCyjCUATI4lAPCPJQCKkSUAJJMlAL6UJQBiliUA/JclAJaZJQAwmyUA1JwlAG6eJQAIoCUAoqElAEajJQDgpCUAeqYlABSoJQC4qSUAUqslAOysJQCQriUAKrAlAMSxJQBesyUAArUlAJy2JQA2uCUA0LklAHS7JQAOvSUAqL4lAELAJQDcwSUAgMMlABrFJQC0xiUATsglAPLJJQCMyyUAJs0lAMDOJQBk0CUA/tElAJjTJQA81SUA1tYlAHDYJQAK2iUApNslAEjdJQDi3iUAfOAlABbiJQCw4yUAVOUlAO7mJQCI6CUAIuolAMbrJQBg7SUA+u4lAJ7wJQA48iUA0vMlAGz1JQAQ9yUAqvglAET6JQDe+yUAgv0lABz/JQC2ACYAWgImAPQDJgCOBSYAKAcmAMIIJgBmCiYAAAwmAJoNJgA0DyYA2BAmAHISJgAMFCYAphUmAEoXJgDkGCYAfhomABgcJgC8HSYAVh8mAPAgJgCKIiYAJCQmAMglJgBiJyYA/CgmAJYqJgA6LCYA1C0mAG4vJgASMSYArDImAEY0JgDgNSYAhDcmAB45JgC4OiYAUjwmAPY9JgCQPyYAKkEmAMRCJgBoRCYAAkYmAJxHJgA2SSYA2komAHRMJgAOTiYAqE8mAExRJgDmUiYAgFQmABpWJgC0VyYAWFkmAPJaJgCMXCYAJl4mAMpfJgBkYSYA/mImAJhkJgA8ZiYA1mcmAHBpJgAUayYArmwmAEhuJgDibyYAhnEmACBzJgC6dCYAVHYmAPh3JgCSeSYALHsmAMZ8JgBqfiYABIAmAJ6BJgA4gyYA3IQmAHaGJgAQiCYAqokmAESLJgDojCYAgo4mAByQJgC2kSYAWpMmAPSUJgCOliYAKJgmAMyZJgBmmyYAAJ0mAKSeJgA+oCYA2KEmAHKjJgAWpSYAsKYmAEqoJgDkqSYAiKsmACKtJgC8riYAVrAmAPqxJgCUsyYALrUmAMi2JgBsuCYABromAKC7JgA6vSYA1L4mAHjAJgASwiYArMMmAEbFJgDqxiYAhMgmAB7KJgC4yyYAXM0mAPbOJgCQ0CYAKtImAM7TJgBo1SYAAtcmAKbYJgBA2iYA2tsmAHTdJgAO3yYAsuAmAEziJgDm4yYAgOUmACTnJgC+6CYAWOomAPLrJgCW7SYAMO8mAMrwJgBk8iYACPQmAKL1JgA89yYA4PgmAHr6JgAU/CYArv0mAFL/JgDsACcAhgInACAEJwDEBScAXgcnAPgIJwCSCicALAwnANANJwBqDycABBEnAJ4SJwBCFCcA3BUnAHYXJwAQGScAqhonAE4cJwDoHScAgh8nACYhJwDAIicAWiQnAPQlJwCYJycAMiknAMwqJwBmLCcACi4nAKQvJwA+MScA2DInAHw0JwAWNicAsDcnAEo5JwDuOicAiDwnACI+JwDGPycAYEEnAPpCJwCURCcAOEYnANJHJwBsSScABksnAKBMJwBETicA3k8nAHhRJwASUycAtlQnAFBWJwDqVycAhFknAB5bJwDCXCcAXF4nAPZfJwCaYScANGMnAM5kJwBoZicADGgnAKZpJwBAaycA2mwnAH5uJwAYcCcAsnEnAExzJwDwdCcAinYnACR4JwDIeScAYnsnAPx8JwCWficAOoAnANSBJwBugycACIUnAKKGJwBGiCcA4IknAHqLJwAUjScAro4nAFKQJwDskScAhpMnACCVJwDElicAXpgnAPiZJwCcmycANp0nANCeJwBqoCcADqInAKijJwBCpScA3KYnAICoJwAaqicAtKsnAFitJwDyricAjLAnACayJwDAsycAZLUnAP62JwCYuCcAMronANa7JwBwvScACr8nAKTAJwA+wicA4sMnAHzFJwAWxycAsMgnAFTKJwDuyycAiM0nACLPJwDG0CcAYNInAPrTJwCe1ScAONcnANLYJwBs2icAENwnAKrdJwBE3ycA3uAnAILiJwAc5CcAtuUnAFDnJwD06CcAjuonACjsJwDC7ScAZu8nAADxJwCa8icANPQnAM71JwBy9ycADPknAKb6JwBK/CcA5P0nAH7/JwAYASgAvAIoAFYEKADwBSgAigcoAC4JKADICigAYgwoAPwNKACgDygAOhEoANQSKABuFCgAEhYoAKwXKABGGSgA4BooAHocKAAeHigAuB8oAFIhKADsIigAkCQoAComKADEJygAXikoAAIrKACcLCgANi4oANAvKAB0MSgADjMoAKg0KABMNigA5jcoAIA5KAAaOygAtDwoAFg+KADyPygAjEEoADBDKADKRCgAZEYoAP5HKACiSSgAPEsoANZMKABwTigAFFAoAK5RKABIUygA4lQoAIZWKAAgWCgAulkoAFRbKADuXCgAkl4oACxgKADGYSgAYGMoAARlKACeZigAOGgoANJpKAB2aygAEG0oAKpuKABEcCgA6HEoAIJzKAAcdSgAwHYoAFp4KAD0eSgAjnsoADJ9KADMfigAZoAoAACCKACkgygAPoUoANiGKAByiCgADIooALCLKABKjSgA5I4oAH6QKAAikigAvJMoAFaVKADwligAlJgoAC6aKADImygAYp0oAAafKACgoCgAOqIoANSjKAB4pSgAEqcoAKyoKABGqigA6qsoAIStKAAerygAwrAoAFyyKAD2sygAkLUoADS3KADOuCgAaLooAAK8KACcvSgAQL8oANrAKAB0wigADsQoALLFKABMxygA5sgoAIDKKAAazCgAvs0oAFjPKADy0CgAltIoADDUKADK1SgAZNcoAAjZKACi2igAPNwoANbdKAB63ygAFOEoAK7iKABS5CgA7OUoAIbnKAAg6SgAxOooAF7sKAD47SgAku8oACzxKADQ8igAavQoAAT2KACe9ygAQvkoANz6KAB2/CgAEP4oALT/KABOASkA6AIpAIIEKQAmBikAwAcpAFoJKQD+CikAmAwpADIOKQDMDykAZhEpAAoTKQCkFCkAPhYpANgXKQByGSkAFhspALAcKQBKHikA5B8pAIghKQAiIykAvCQpAFYmKQD6JykAlCkpAC4rKQDSLCkAbC4pAAYwKQCgMSkARDMpAN40KQB4NikAEjgpALY5KQBQOykA6jwpAIQ+KQAoQCkAwkEpAFxDKQD2RCkAmkYpADRIKQDOSSkAckspAAxNKQCmTikAQFApANpRKQB+UykAGFUpALJWKQBMWCkA5lkpAIpbKQAkXSkAvl4pAFhgKQD8YSkAlmMpADBlKQDKZikAbmgpAAhqKQCiaykARm0pAOBuKQB6cCkAFHIpALhzKQBSdSkA7HYpAIZ4KQAqeikAxHspAF59KQD4fikAnIApADaCKQDQgykAaoUpAA6HKQCoiCkAQoopANyLKQB2jSkAGo8pALSQKQBOkikA6JMpAIyVKQAmlykAwJgpAFqaKQD+mykAmJ0pADKfKQDMoCkAcKIpAAqkKQCkpSkAPqcpAOKoKQB8qikAFqwpALqtKQBUrykA7rApAIiyKQAstCkAxrUpAGC3KQD6uCkAnropADi8KQDSvSkAbL8pABDBKQCqwikARMQpAN7FKQB4xykAHMkpALbKKQBQzCkA6s0pAI7PKQAo0SkAwtIpAFzUKQAA1ikAmtcpADTZKQDO2ikActwpAAzeKQCm3ykAQOEpAOTiKQB+5CkAGOYpALznKQBW6SkA8OopAIrsKQAu7ikAyO8pAGLxKQD88ikAoPQpADr2KQDU9ykAbvkpAAj7KQCs/CkARv4pAOD/KQB6ASoAHgMqALgEKgBSBioA7AcqAJAJKgAqCyoAxAwqAF4OKgACECoAnBEqADYTKgDaFCoAdBYqAA4YKgCoGSoAQhsqAOYcKgCAHioAGiAqALQhKgBOIyoA8iQqAIwmKgAmKCoAyikqAGQrKgD+LCoAmC4qADwwKgDWMSoAcDMqAAo1KgCuNioASDgqAOI5KgB8OyoAID0qALo+KgBUQCoA+EEqAJJDKgAsRSoAxkYqAGpIKgAESioAnksqADhNKgDSTioAdlAqABBSKgCqUyoARFUqAOhWKgCCWCoAHFoqALZbKgBaXSoA9F4qAI5gKgAoYioAwmMqAGZlKgAAZyoAmmgqADRqKgDYayoAcm0qAAxvKgCwcCoASnIqAORzKgB+dSoAIncqALx4KgBWeioA8HsqAJR9KgAufyoAyIAqAGKCKgAGhCoAoIUqADqHKgDeiCoAeIoqABKMKgCsjSoARo8qAOqQKgCEkioAHpQqALiVKgBclyoA9pgqAJCaKgAqnCoAxJ0qAGifKgACoSoAnKIqADakKgDapSoAdKcqAA6pKgCoqioATKwqAOatKgCAryoAJLEqAL6yKgBYtCoA8rUqAJa3KgAwuSoAyroqAGS8KgAIvioAor8qADzBKgDWwioAesQqABTGKgCuxyoASMkqAOzKKgCGzCoAIM4qALrPKgBU0SoA+NIqAJLUKgAs1ioAxtcqAGrZKgAE2yoAntwqADjeKgDc3yoAduEqABDjKgCq5CoATuYqAOjnKgCC6SoAJusqAMDsKgBa7ioA9O8qAJjxKgAy8yoAzPQqAGb2KgAK+CoApPkqAD77KgDY/CoAfP4qABYAKwCwASsASgMrAOQEKwCIBisAIggrALwJKwBWCysA+gwrAJQOKwAuECsAyBErAGwTKwAGFSsAoBYrADoYKwDeGSsAeBsrABwdKwDAHisAWiArAPQhKwCOIysAMiUrAMwmKwBmKCsAACorAKQrKwA+LSsA2C4rAHIwKwAWMisAsDMrAEo1KwDkNisAiDgrACI6KwC8OysAYD0rAPo+KwCUQCsALkIrANJDKwBsRSsABkcrAKBIKwBESisA3ksrAHhNKwASTysAtlArAFBSKwDqUysAhFUrAB5XKwDCWCsAXForAPZbKwCQXSsANF8rAM5gKwBoYisAAmQrAKZlKwBAZysA2mgrAHRqKwAYbCsAsm0rAExvKwDmcCsAinIrACR0KwC+dSsAWHcrAPx4KwCWeisAMHwrAMp9KwBufysACIErAKKCKwBGhCsA4IUrAHqHKwAUiSsAuIorAFKMKwDsjSsAho8rACqRKwDEkisAXpQrAPiVKwCSlysANpkrANCaKwBqnCsABJ4rAJ6fKwBCoSsA3KIrAHakKwAQpisAtKcrAE6pKwDoqisAjKwrACauKwDArysAWrErAP6yKwCYtCsAMrYrAMy3KwBwuSsACrsrAKS8KwBIvisA4r8rAHzBKwAWwysAusQrAFTGKwDuxysAiMkrACLLKwDGzCsAYM4rAPrPKwCU0SsALtMrANLUKwBs1isABtgrAKDZKwBE2ysA3twrAHjeKwAc4CsAtuErAFDjKwDq5CsAjuYrACjoKwDC6SsAXOsrAADtKwCa7isANPArANjxKwBy8ysADPUrAKb2KwBA+CsA5PkrAH77KwAY/SsAsv4rAFYALADwASwAigMsACQFLAC+BiwAYggsAPwJLACWCywAMA0sANQOLABuECwACBIsAKITLABGFSwA4BYsAHoYLAAeGiwAuBssAFIdLADsHiwAkCAsACoiLADEIywAXiUsAAInLACcKCwANiosANArLAB0LSwADi8sAKgwLABCMiwA3DMsAIA1LAAaNywAtDgsAFg6LADyOywAjD0sACY/LADKQCwAZEIsAP5DLACYRSwAPEcsANZILABwSiwACkwsAK5NLABITywA4lAsAHxSLAAgVCwAulUsAFRXLADuWCwAklosACxcLADGXSwAYF8sAPpgLACeYiwAOGQsANJlLABsZywAEGksAKpqLABEbCwA3m0sAIJvLAAccSwAtnIsAFp0LAD0dSwAjncsACh5LADCeiwAZnwsAAB+LACafywAPoEsANiCLAByhCwADIYsALCHLABKiSwA5IosAH6MLAAijiwAvI8sAFaRLADwkiwAlJQsAC6WLADIlywAYpksAAabLACgnCwAOp4sANSfLABuoSwAEqMsAKykLABGpiwA4KcsAISpLAAeqywAuKwsAFKuLAD2rywAkLEsACqzLADEtCwAaLYsAAK4LACcuSwAQLssANq8LAB0viwADsAsALLBLABMwywA5sQsAIDGLAAkyCwAvsksAFjLLADyzCwAls4sADDQLADK0SwAZNMsAP7ULACi1iwAPNgsANbZLABw2ywAFN0sAK7eLABI4CwA4uEsAIbjLAAg5SwAuuYsAFToLAD46SwAkussACztLADG7iwAavAsAATyLACe8ywAQvUsANz2LAB2+CwAEPosALT7LABO/SwA6P4sAIIALQAmAi0AwAMtAFoFLQD0Bi0AjggtADIKLQDMCy0AZg0tAAAPLQCkEC0APhItANgTLQByFS0ADBctALAYLQBKGi0A5BstAIgdLQAiHy0AvCAtAFYiLQD6Iy0AlCUtAC4nLQDIKC0AbCotAAYsLQCgLS0ARC8tAN4wLQB4Mi0AEjQtALY1LQBQNy0A6jgtAIQ6LQAePC0Awj0tAFw/LQD2QC0AmkItADRELQDORS0AaEctAAJJLQCmSi0AQEwtANpNLQB+Ty0AGFEtALJSLQBMVC0A5lUtAIpXLQAkWS0AvlotAFhcLQD8XS0All8tADBhLQDKYi0AZGQtAAhmLQCiZy0APGktANZqLQB6bC0AFG4tAK5vLQBScS0A7HItAIZ0LQAgdi0AxHctAF55LQD4ei0AknwtADZ+LQDQfy0AaoEtAASDLQCohC0AQoYtANyHLQB2iS0AGostALSMLQBOji0A6I8tAIyRLQAmky0AwJQtAGSWLQD+ly0AmJktADKbLQDMnC0AcJ4tAAqgLQCkoS0APqMtAOKkLQB8pi0AFqgtALCpLQBKqy0A7qwtAIiuLQAisC0AvLEtAGCzLQD6tC0AlLYtAC64LQDSuS0AbLstAAa9LQCqvi0ARMAtAN7BLQB4wy0AHMUtALbGLQBQyC0A6sktAI7LLQAozS0Aws4tAFzQLQAA0i0AmtMtADTVLQDO1i0AaNgtAAzaLQCm2y0AQN0tANreLQB+4C0AGOItALLjLQBM5S0A8OYtAIroLQAk6i0AvustAGLtLQD87i0AlvAtADryLQDU8y0AbvUtAAj3LQCs+C0ARvotAOD7LQB6/S0AHv8tALgALgBSAi4A7AMuAJAFLgAqBy4AxAguAF4KLgD4Cy4AnA0uADYPLgDQEC4AahIuAA4ULgCoFS4AQhcuANwYLgCAGi4AGhwuALQdLgBOHy4A8iAuAIwiLgAmJC4AwCUuAGQnLgD+KC4AmCouADwsLgDWLS4AcC8uAAoxLgCuMi4ASDQuAOI1LgB8Ny4AIDkuALo6LgBUPC4A7j0uAJI/LgAsQS4AxkIuAGBELgD6RS4AnkcuADhJLgDSSi4AdkwuABpOLgC0Ty4ATlEuAPJSLgCMVC4AJlYuAMBXLgBkWS4A/louAJhcLgAyXi4AzF8uAHBhLgAKYy4ApGQuAEhmLgDiZy4AfGkuABZrLgC6bC4AVG4uAO5vLgCIcS4ALHMuAMZ0LgBgdi4ABHguAJ55LgA4ey4A0nwuAHZ+LgAQgC4AqoEuAESDLgDehC4AgoYuAByILgC2iS4AUIsuAPSMLgCOji4AKJAuAMKRLgBcky4AAJUuAJqWLgA0mC4A2JkuAHKbLgAMnS4App4uAECgLgDkoS4AfqMuABilLgC8pi4AVqguAPCpLgCKqy4ALq0uAMiuLgBisC4A/LEuAKCzLgA6tS4A1LYuAG64LgASui4ArLsuAEa9LgDqvi4AhMAuAB7CLgC4wy4AUsUuAPbGLgCQyC4AKsouAMTLLgBozS4AAs8uAJzQLgA20i4A0NMuAHTVLgAO1y4AqNguAELaLgDm2y4AgN0uABrfLgC+4C4AWOIuAPLjLgCM5S4AMOcuAMroLgBk6i4A/usuAKLtLgA87y4A1vAuAHDyLgAU9C4ArvUuAEj3LgDi+C4AhvouACD8LgC6/S4AVP8uAPgALwCSAi8ALAQvAMYFLwBgBy8ABAkvAJ4KLwA4DC8A0g0vAHYPLwAQES8AqhIvAEQULwDoFS8AghcvABwZLwDAGi8AWhwvAPQdLwCOHy8AMiEvAMwiLwBmJC8AACYvAKQnLwA+KS8A2CovAHIsLwAWLi8AsC8vAEoxLwDkMi8AiDQvACI2LwC8Ny8AVjkvAPA6LwCUPC8ALj4vAMg/LwBiQS8ABkMvAKBELwA6Ri8A1EcvAHhJLwASSy8ArEwvAEZOLwDqTy8AhFEvAB5TLwDCVC8AXFYvAPZXLwCQWS8ANFsvAM5cLwBoXi8AAmAvAKZhLwBAYy8A2mQvAHRmLwAOaC8AsmkvAExrLwDmbC8Aim4vACRwLwC+cS8AWHMvAPx0LwCWdi8AMHgvAMp5LwBuey8ACH0vAKJ+LwA8gC8A4IEvAHqDLwAUhS8AroYvAFKILwDsiS8AhosvACCNLwC6ji8AXpAvAPiRLwCSky8ALJUvANCWLwBqmC8ABJovAJ6bLwBCnS8A3J4vAHagLwAQoi8AtKMvAE6lLwDopi8AgqgvACaqLwDAqy8AWq0vAPSuLwCYsC8AMrIvAMyzLwBmtS8ACrcvAKS4LwA+ui8A4rsvAHy9LwAWvy8AsMAvAFTCLwDuwy8AiMUvACLHLwDGyC8AYMovAPrLLwCUzS8ALs8vANLQLwBs0i8ABtQvAKDVLwA61y8A3tgvAHjaLwAS3C8Att0vAFDfLwDq4C8AhOIvACjkLwDC5S8AXOcvAPboLwCa6i8ANOwvAM7tLwBy7y8ADPEvAKbyLwBA9C8A5PUvAH73LwAY+S8AsvovAFb8LwDw/S8Aiv8vACQBMAC+AjAAYgQwAPwFMACWBzAAMAkwANQKMABuDDAACA4wAKIPMAA8ETAA4BIwAHoUMAAUFjAAuBcwAFIZMADsGjAAhhwwACoeMADEHzAAXiEwAPgiMACcJDAANiYwANAnMABqKTAADiswAKgsMABCLjAA5i8wAIAxMAAaMzAAtDQwAFg2MADyNzAAjDkwACY7MADAPDAAZD4wAP4/MACYQTAAMkMwAMxEMABwRjAACkgwAKRJMAA+SzAA4kwwAHxOMAAWUDAAsFEwAFRTMADuVDAAiFYwACxYMADGWTAAYFswAPpcMACeXjAAOGAwANJhMABsYzAAEGUwAKpmMABEaDAA3mkwAIJrMAAcbTAAtm4wAFBwMAD0cTAAjnMwACh1MADCdjAAZngwAAB6MACaezAANH0wANh+MABygDAADIIwAKaDMABKhTAA5IYwAH6IMAAYijAAsoswAFaNMADwjjAAipAwACSSMADIkzAAYpUwAPyWMACWmDAAOpowANSbMABunTAAEp8wAKygMABGojAA4KMwAISlMAAepzAAuKgwAFKqMAD2qzAAkK0wACqvMADEsDAAaLIwAAK0MACctTAANrcwANq4MAB0ujAADrwwAKi9MABMvzAA5sAwAIDCMAAaxDAAvsUwAFjHMADyyDAAjMowACbMMADKzTAAZM8wAP7QMACY0jAAPNQwANbVMABw1zAACtkwAK7aMABI3DAA4t0wAHzfMAAg4TAAuuIwAFTkMAD45TAAkucwACzpMADG6jAAauwwAATuMACe7zAAOPEwANzyMAB29DAAEPYwAKr3MABO+TAA6PowAIL8MAAc/jAAwP8wAFoBMQD0AjEAjgQxACgGMQDMBzEAZgkxAAALMQCaDDEAPg4xANgPMQByETEADBMxALAUMQBKFjEA5BcxAH4ZMQAiGzEAvBwxAFYeMQDwHzEAlCExAC4jMQDIJDEAbCYxAAYoMQCgKTEAOisxAN4sMQB4LjEAEjAxAKwxMQBQMzEA6jQxAIQ2MQAeODEAuDkxAFw7MQD2PDEAkD4xACpAMQDOQTEAaEMxAAJFMQCcRjEAQEgxANpJMQB0SzEADk0xALJOMQBMUDEA5lExAIBTMQAkVTEAvlYxAFhYMQDyWTEAllsxADBdMQDKXjEAbmAxAAhiMQCiYzEAPGUxAOBmMQB6aDEAFGoxAK5rMQBIbTEA7G4xAIZwMQAgcjEAunMxAF51MQD4djEAkngxACx6MQDGezEAan0xAAR/MQCegDEAQoIxANyDMQB2hTEAEIcxALSIMQBOijEA6IsxAIKNMQAmjzEAwJAxAFqSMQD0kzEAmJUxADKXMQDMmDEAcJoxAAqcMQCknTEAPp8xAOKgMQB8ojEAFqQxALClMQBKpzEA7qgxAIiqMQAirDEAvK0xAGCvMQD6sDEAlLIxAC60MQDItTEAbLcxAAa5MQCgujEAOrwxAN69MQB4vzEAEsExALbCMQBQxDEA6sUxAITHMQAoyTEAwsoxAFzMMQD2zTEAms8xADTRMQDO0jEActQxAAzWMQCm1zEAQNkxANraMQB+3DEAGN4xALLfMQBM4TEA8OIxAIrkMQAk5jEAvucxAGLpMQD86jEAluwxADDuMQDU7zEAePExABLzMQC29DEAUPYxAOr3MQCE+TEAKPsxAML8MQBc/jEA9v8xAJoBMgA0AzIAzgQyAGgGMgAMCDIApgkyAEALMgDaDDIAdA4yABgQMgCyETIATBMyAOYUMgCKFjIAJBgyAL4ZMgBYGzIA/BwyAJYeMgAwIDIAyiEyAG4jMgAIJTIAoiYyAEYoMgDgKTIAeisyABQtMgC4LjIAUjAyAOwxMgCGMzIAKjUyAMQ2MgBeODIA+DkyAJw7MgA2PTIA0D4yAGpAMgAOQjIAqEMyAEJFMgDcRjIAgEgyABpKMgC0SzIATk0yAPJOMgCMUDIAJlIyAMBTMgBkVTIA/lYyAJhYMgAyWjIA1lsyAHBdMgAKXzIApGAyAD5iMgDiYzIAfGUyABZnMgC6aDIAVGoyAO5rMgCIbTIAIm8yAMZwMgBgcjIA+nMyAJR1MgA4dzIA0ngyAGx6MgAGfDIAqn0yAER/MgDegDIAeIIyAByEMgC2hTIAUIcyAOqIMgCOijIAKIwyAMKNMgBmjzIAAJEyAJqSMgA0lDIA2JUyAHKXMgAMmTIAppoyAEqcMgDknTIAfp8yABihMgC8ojIAVqQyAPClMgCKpzIALqkyAMiqMgBirDIA/K0yAJavMgA6sTIA1LIyAG60MgAItjIArLcyAEa5MgDgujIAerwyABS+MgC4vzIAUsEyAOzCMgCQxDIAKsYyAMTHMgBeyTIA+MoyAJzMMgA2zjIA0M8yAHTRMgAO0zIAqNQyAELWMgDc1zIAgNkyABrbMgC03DIATt4yAPLfMgCM4TIAJuMyAMrkMgBk5jIA/ucyAJjpMgA86zIA1uwyAHDuMgAK8DIArvEyAEjzMgDi9DIAfPYyACD4MgC6+TIAVPsyAPj8MgCS/jIALAAzAMYBMwBgAzMABAUzAJ4GMwA4CDMA3AkzAHYLMwAQDTMAqg4zAEQQMwDoETMAghMzABwVMwDAFjMAWhgzAPQZMwCOGzMAKB0zAMweMwBmIDMAACIzAJojMwA+JTMA2CYzAHIoMwAMKjMAsCszAEotMwDkLjMAfjAzABgyMwC8MzMAVjUzAPA2MwCKODMALjozAMg7MwBiPTMA/D4zAKBAMwA6QjMA1EMzAHhFMwASRzMArEgzAEZKMwDqSzMAhE0zAB5PMwC4UDMAXFIzAPZTMwCQVTMAKlczAM5YMwBoWjMAAlwzAKZdMwBAXzMA2mAzAHRiMwAOZDMAsmUzAExnMwDmaDMAgGozACRsMwC+bTMAWG8zAPJwMwCWcjMAMHQzAMp1MwBkdzMACHkzAKJ6MwA8fDMA1n0zAHB/MwAUgTMAroIzAEiEMwDihTMAhoczACCJMwC6ijMAVIwzAPiNMwCSjzMALJEzAMaSMwBqlDMABJYzAJ6XMwA4mTMA3JozAHacMwAQnjMAqp8zAE6hMwDoojMAgqQzABymMwDApzMAWqkzAPSqMwCOrDMAMq4zAMyvMwBmsTMAALMzAKS0MwA+tjMA2LczAHy5MwAWuzMAsLwzAEq+MwDuvzMAiMEzACLDMwC8xDMAYMYzAPrHMwCUyTMALsszANLMMwBszjMABtAzAKDRMwBE0zMA3tQzAHjWMwAS2DMAttkzAFDbMwDq3DMAhN4zAB7gMwDC4TMAXOMzAPbkMwCQ5jMANOgzAM7pMwBo6zMAAu0zAKbuMwBA8DMA2vEzAHTzMwAY9TMAsvYzAEz4MwDm+TMAivszACT9MwC+/jMAWAA0APwBNACWAzQAMAU0AMoGNABuCDQACAo0AKILNAA8DTQA4A40AHoQNAAUEjQArhM0AFIVNADsFjQAhhg0ACoaNADEGzQAXh00APgeNACcIDQANiI0ANAjNABqJTQADic0AKgoNABCKjQA3Cs0AHYtNAAaLzQAtDA0AE4yNADyMzQAjDU0ACY3NADAODQAWjo0AP47NACYPTQAMj80AMxANABwQjQACkQ0AKRFNAA+RzQA4kg0AHxKNAAWTDQAsE00AEpPNADuUDQAiFI0ACJUNAC8VTQAYFc0APpYNACUWjQALlw0ANJdNABsXzQABmE0AKpiNABEZDQA3mU0AHhnNAAcaTQAtmo0AFBsNADqbTQAjm80AChxNADCcjQAXHQ0AAB2NACadzQANHk0AM56NAByfDQADH40AKZ/NABAgTQA5II0AH6ENAAYhjQAvIc0AFaJNADwijQAiow0ACSONADIjzQAYpE0APySNACglDQAOpY0ANSXNABumTQACJs0AKycNABGnjQA4J80AHqhNAAeozQAuKQ0AFKmNADspzQAkKk0ACqrNADErDQAXq40APivNACcsTQANrM0ANC0NAB0tjQADrg0AKi5NABCuzQA3Lw0AIC+NAAawDQAtME0AE7DNADyxDQAjMY0ACbINADAyTQAZMs0AP7MNACYzjQAPNA0ANbRNABw0zQACtU0AK7WNABI2DQA4tk0AHzbNAAg3TQAut40AFTgNADu4TQAkuM0ACzlNADG5jQAYOg0AATqNACe6zQAOO00ANLuNAB28DQAEPI0AKrzNABE9TQA6PY0AIz4NAAm+jQAwPs0AGT9NAD+/jQAmAA1ADICNQDWAzUAcAU1AAoHNQCkCDUASAo1AOILNQB8DTUAFg81ALoQNQBUEjUA7hM1AJIVNQAsFzUAxhg1AGAaNQD6GzUAnh01ADgfNQDSIDUAbCI1ABAkNQCqJTUARCc1AN4oNQCCKjUAHCw1ALYtNQBQLzUA9DA1AI4yNQAoNDUAzDU1AGY3NQAAOTUAmjo1AD48NQDYPTUAcj81AAxBNQCwQjUASkQ1AORFNQB+RzUAIkk1ALxKNQBWTDUA8E01AIpPNQAuUTUAyFI1AGJUNQD8VTUAoFc1ADpZNQDUWjUAblw1ABJeNQCsXzUARmE1AOBiNQCEZDUAHmY1ALhnNQBcaTUA9mo1AJBsNQAqbjUAzm81AGhxNQACczUAnHQ1AEB2NQDadzUAdHk1AA57NQCofDUATH41AOZ/NQCAgTUAGoM1AL6ENQBYhjUA8oc1AIyJNQAwizUAyow1AGSONQD+jzUAopE1ADyTNQDWlDUAcJY1ABSYNQCumTUASJs1AOKcNQCGnjUAIKA1ALqhNQBeozUA+KQ1AJKmNQAsqDUA0Kk1AGqrNQAErTUAnq41ADiwNQDcsTUAdrM1ABC1NQCqtjUATrg1AOi5NQCCuzUAHL01ALa+NQBawDUA9ME1AI7DNQAyxTUAzMY1AGbINQAAyjUApMs1AD7NNQDYzjUActA1ABbSNQCw0zUAStU1AO7WNQCI2DUAIto1ALzbNQBg3TUA+t41AJTgNQAu4jUAyOM1AGzlNQAG5zUAoOg1ADrqNQDe6zUAeO01ABLvNQCs8DUARvI1AOrzNQCE9TUAHvc1AML4NQAA</prop>
				<prop name="Temps">REFSWgAAQ5sCAIBDlv9xPQrXo3A0QP+F61G4HkU1QLuamf/wGTdA7vLw/zhAj8L1KFzP/zpAUrgeheuR9zxA7PjwhWs+QP/hehSuR2FAQN1mLgFGQUAoAOF62zRCJQMhQy0DBkTu9fPlREA3ARTORfYVA7FGNQPUR0D2fyhcj8K1SEDv8u+dSUDDEACPgkr3QKRw7/BjS0ApfnAA9UhMQM3MlwC7LE0FAxBOQPDxPfcqT0AXAVEIUEC1ezYCUJUD7FANA1/bUUDp8tBRJQNBUrZ9A7JSDQM/UyUDsa1TfQMiVIUDk/wEA71VNQN0VUAzFhHjt1VAH/bxTlaFA9NtVnUDPVc1A6RXpQO7CliVA2xYQI8BKLvMWB0TDllAPxIXbVm1A+pYNQO0WPXzbXV0FDVY/fP5V1UDW95XLQPWV30D0pwfhK4d7vLQxBdWA9QXHgLLpOQX/vLJ9B/+FUgmAcdFV20DxRwvJiUWEsM8L0RGJSYCwVwvZiUOAr98L4SGJe/yvZwvri/AKx4CuyDUL+Yv+C8CMY4CuBQ3/i8AMD8KP1Q/Zj8gO24/mD+qPwKUFLa8P64/uD/aP/w/Dk1abgKVBCRZV/XzFYwk289WpQOKVl0TR1ZWLQP2Va0DuBwUfhQUW0NV/fMJVa0UVB0DW5tUNQNkVD0EVP3zW+lTFROzU7UEU/X0bVNVAw5TbQPVUs0D26BStQNaUhUTI1K2dQPtUfXztVGVA3zVUV1EUZ0EUf3z2VDa/QRQVQNeUC0DJlC2JQPhTwUDcE8FFE9WNQOUTjVUTnUETZUGmmYjTBUDUUxNBIwEyK1LfQMCTB0ETB0T/m1M/fN5TRUD0U2lAyvqTU0ETR1UTVUExFQBxXRV5FfeVd5VjlPUV9ZVgLZVHm3WQzRnzlXOVe/y3QBUbz5TbGfGVX5vkGu+Vb5dCJ5vwFNWAu7Ub+Zv+G8KfwK0VPEkdxZ/KHtOfyhzbgIB9Vx/fn9oe25/mH+if8x3Aj8S99x/1n/oc/Z9Do3GfaAOjS6PQI8SibYC+sxUOa1ODQPvTpUDzERUgGLEBP+8BAtQrgL4UQ0D229SNQPkUq0DWFOq5RRTPURUnYRULRRVVgUDsFU9BFZVA45URNX6ZERmHEToxBRQWFr9hFglAwFZ/fRZPZZKxhNYNURYLQRsFARsFAHUbCe+LYYlZi+on7qfzJe2VgKeV80DUFdNEwzGNBTEVqWELBUMlP5VNs0DwFUtA4ZV9YZuAm0FHBTOVBUjl1TFBLVUpQRUFRPzU5UDvI1TXRN3U+UGhkP0BNK1UqUDmsyEZFKVBFIy5XRRXQQcVHlRfUQEVGsMUdVEUB0TnlCtA1toUAUDMFBlBE+NA2toT00T/JyEjE5NE6scTv2ETc0DQFSE11aUBExMPVRLFaRLhRRtSx0TXkwVE9NMFSNDR01tFFxvzl2mAsr8XwAGbxBvKm88b05v8L9qb7RvACbPwGu+b8hvEnHOb4DPks8ApM8mf7jP2s/sz65/qH+6fwAU3ybfWN/Sf3zfjt/gf6LfWvy0/RS0YE4lBE81VrI2E1D1BMSEn1E1AxRtUh0Di1IFAwBTFQRaxEQFPKR3VGUUVE0TY1xVVQQkpVREqlYVExUz5JSglBQGRBc2ozyUGxFZbQMVWb3ENJcWEi1zpOQzWIUD8+QXli9AkJ/Kn1QvBv1uE8QUgIwktT8EJPkkFLNWzQNwtVYNAy9E9PBV9fOlNVW1A2oElDFVFZRUpK3DTKSKVH1UVFUDHqpMpNoc5KG8RGq0RDPWXKT8Ut1UUh0TjlKqFSNX3AQS5ETa/ESligRUbMSkNcSEs4A/Esc1UM0DkLQESlBFRLQE27pPVQNOTx0T3k7WjfNxTiXkToVDmU1q3eMPFLSgfFQxTNVEVIxXXgNMtQRMpcRMdTMBiNRXDsX2tc61tlqLsJa/AKi/ur/Ev96/+L8KzxTPXh8AOM9az5Qfps2eH6jP2h9E3wDGz/gfIi80L0YvEN9aL3wvAB6Nhi8gj6IvxC/eLbYvyNtE/qVHUl3k3/bVZlNRNVMBFgznlvMc7y7lJpM8726jbVZtQ8hWRUM1V6X0VVdVQwo8lHGk5NOk5CsTWV1DF9Q055zvruUCV7LxvO/O7+Dj3u84T0pPgBz/LvUWlT71RgNM906y461VDVOnVXXkVV3kVdj1pHz39qKMVE1TU1QAFVSc/671pjO89w4DzPcHohFK3P/u9Uaybvz/DgX20pWCtIRM5KQULA/20uIlTl2TdUwHBqJ9XAfWQmWjdAQ1dA9WMgtM9aMTfEzNVHQUhcQMq2i2DQB+vR5t9g32Dc6/IBsmHzgfAFIfpG8+z7hvmh/EH+5v4B8AIn9sLwYvQH9qf3Qvfn+QfwACOZZ/qC+yf+R/3i9wj8IvWCyP3nUGoh1OLQRO1TMbl08lA0VQffR8hLulsbxEVcT39qI8U83TrZlTBZTURJNULaaeMnhWzIToVdVDczz044xEbVEERLtX1UMjWFU0WVjVhASUG1m1NFndkxPeWF30XJRltOQDkK5jBVeNU8UUTyZPUE+Cn5SfWp4CqGxEcFeVpFfVhK1WjVOlVvXTYoxEEapc5NOkRJckpF0cpCbWNKTuVC0ztkSkf1TaBUM7VKQDVL2jzFNajVOVrIRdUy3jJ2yka+9SdaO5xPR1Uk3ktsT0BVJV89BRLeOXbVHlM2BRnQMoUUV0bVB9U65QLTN2UE3kttSkCFA9A55PbQRPFi3jx061o1hEBMsA1tMI3HWcBdRUHJwEgwB2Bf6DVUyNg6ycBCiUZKGEZwBGzbYFPm3eBSZv8A9Sb1xvAIZvsAuWb7Bv8r/UbxbPCH8Acs9Mz17PcM8yf5TPjs+4zwDKz9R/3s/QL/p5/s8Q3wqPoESP5i/wz3LZjgL6tLQ9rU794/NOBePULDRmmiQE5fTUYlHl9r4zUlYF4+RS1aRTBURTVfNNQIz0sVQ9NGz0kZQ0LR9U9JBWvURWZfRkRDXUBEQ77DSjWJ3UFJdWzvL+WD0DzjSUlTSUFVXMNVjNQ9z8516fcJ9g+u/M797tZgP8hGNXPQNtHrQ02lZtU4RWRRNVQYxEAcyUxXT0iow0NU6kRBeMNN5UVQQM5LViLKQsxIT1Uz0DvrVTLTOG/NRQUx1TGjVT1UPTpIScUjWUXDStLuzU+FE9M8LU1IqpUdVEPFQOfKTXFASgTVBlY2lQxaQ0NPQsNGuGT9U0T+UzkE49NGq01LQExEWc1NpMTVNbb0w9MwJM1UPDDLRr9UvFI1eUBM5MLQYAJgVGFcZtZmXmDXa/gL8KHwBsb66/0L8SHwTPBs8oz1ofAETPPs+Az6IfrM++H7DP6h8A/B8e3+B/on8cLxbfUC/KL0CML/YvYN9yLww//uNOHVNTKk/NVLSkiFRUB0xUqZ9MP95CAGQ0cTSk5UpEpFccpMuEN67iz5Q3Yp6jVgX29qP8hPNXVTSFWL0j15Q02zAWlR4y9mr8NMEslIU8lENYRQQABJQLQFaV9oVWn7Drru8IS0gORfaFJuNX7YbOQgxMlGW1JORwlEfeQvBVdQQRVfWj04BmM1XFhsZFNvOKBORRVDQcxIRDMA5Cr1VTvSN3TKQ/9ET6nIeWjoKMUkU0Uh3k7ETn1pSksVHlA3nM9DNRVOUkpKTG5PSQtKRYXFSxImxUu9D2omhPbePeAtykcZRXNqNktCuw7jNkBMVOBLToFLRTAEaiB0wWxeNzTP1ETOWm3uNEHwAWFQ5tpg+4D4q/HG/uDwAfABofJB92b0gfmm+sb24fsB8A4m/cH94fGH8qfzx/ht9gLwCiL3x/Xn+Yf3rfvH++f9B/WJov1C/2oghO5UROXWMrYU+1oyikpKaEh3bz1JSHJjKrdKQglPSTU1RtpMSEdQzkAvyUdtSHtjbiWla1o8hWbaM1SkREoQz0CgSXNuLqFJdShuNZ3YYeArKE5HOE5AEzRJfOoyxH7j8QT7rvTJ9oZpV2A7SUgEREQVfdhNTMn16SI+SU4+yUp1VKHbNslEQzBKdGorcUp6r2okgM5BKcRNqU9KNW1ERqU42kU11j8VSnNsaigVI140pS9ZTkRIXcHDSmhK+WpeYz/PSE1VAds0wMNBe8pL5PMGWEzK/uZWaSgU2F5IRkK6VMBTM4HLTMDL9ekhWTrFQHhGSFbLdGbeYFAFa9Lr8IbxpvLG8+b1Bvmr8AhG+Ob4gLvm/wv9JvFM8GzwD4b0p/RM9uz4DPin/0f+5/ALjPsi8Mj97P8M+ifxzfRt9sGI/iJh1ONeO6ThXTFZcMBEcMNOfM10alRkNtUhXTx1ItwzpTjbMtrRykIVT147AM52ZStZWkhAi0hHhWHTPmUpyUVSxHjpNY5QOpbOQsa+AuMiBZ7dRZ5QQs5DWgxDRjtDQRWA30bJdALp2e70Cfmu+s7w6iqoSUqXAE/3YClKSUUiT0ESqslNN8RJhkNF9E947iq99UBTOopERxTDQ7UVSFhtajRDSXNDRRjPemHgLiUsXU3ER19EQ/SrTUB3SE0MT/dtNRtbSZUG00JFR2UGU0BDQIWCRUCwjmQqxOjbM9XFQQ0wC2VZ7D1KSM9KVMB56zlUuNMzzUpKyMVHtVnQDMB561jrVmtSa/eA/KD2S/AHa/iLuGv6i/ur8EH/a/KB8AAs9MH14fcB9qz5Qfhh+4HwDKHzTfns8I25bPsH8a3xwvANZ/OC96L1QvZt3WQ+Qk8/AaXpLzpKTYT3WmZlNUpGuAUQUz+BQ0b1Ll443kJKRZU0X2BjNE9VSK7fRVhZOwlESzkF5SkSZsRABXxZS05PGMN+ZCTbxkNAxZLeau4gF0NCPQWG1UxD/2ktJk73bvIJDv2j/sP841dhKeREd2ErMOV7WG9pKCVp2zQVb05AFWHQRVnURVNURNVbUDCVWlNDT0m9zUa2JUXYMutET1U12E2hSkeGT0QlNdMwxTqqUEUg1EUgXjZXSEMKlS7SaWMrOk1Hys9EW2XIQOUa1T11BF5FAWtQNpUF1TMTRU0yDGk21P/fMAT4WTkE7d1NVOfZRNrVNHtCTaTKQVRIRU7pRX9hNLbSNXFlxUzkzlRE09VhYdBhUAHr/wX4IPnA+uD7gP0g/kDwDuDxAfOh9sb35vSB+ib7RvAK4fqB/aH/xvDn8gfwovhC8AHi9Yf1ovjH9ef1jfEt98f8xmLXbS/U0tVk6CZk8WtSMqUJVjqhRUY6DOMhWfTKQWRKSMdI+GhfaiM3dU3YQkNF1VzVQc9Ns/VgVjyVaFczdXZAWkTDQMBJf+otVYFfRNWbWL51i19FTkcQyXBFY1NvLLxDduo4Tv7j8gn1Ayn3yffvNcNPyclLX05MVxNEQxtJ/Glf6iNVVUZZQ89MVE9IyERFX0l1I28tsEp14ybFSENYxEif6019bijjSvRq3W4m4m9EQ3UX007CTIdK+GrWoWQ09l9E4F43VOPQOjCE61r8esBmNLPQPILUttQwtMhXN39K+uowAcb65dbg8Iv+Jf9F8ObyBvADJvPG9Ob9i/or+8v75v4L8A8r8EzyZ/4G8iz0zP3h/4HwDif4TPls+If6p/7H/ez/DPIBLf1M+2KnvYBqKajNfm4ivEUKWDQ+xEvqzfLgNFUw2Tr8zXToNchAfs1Kt4VdXzBgTkdQTk5bJERFPENwbSJ1gNk4+aZDTsnDQiWW02BsLeqqyEpYw0ZZQ0I6yE5QVXvZPF/If+hX7vEJ/6P6Rc7z4CqMznDgIsxOTqQmyUpezv/u8Q89byJhz0Be9chLcs/z7/UPPe45RELSic1PFSbUOrdP+G/Vo+spnkJGBRPQRRxYTQtPe208T3XkNQDaOiT5a9kzVP9UPH7P9G8mWkBAcuU0xFhDQEzGxU1QgsDz4FJ1KgTA9uta5fEL8AGr8kvza/SL+aDyQPhr+QvwDKud4PAB/KvyQfNh8Qz2LPACzPZh+QH6IfJN/WzyjfGt8APH/+H+gfGi80L+Z/oC+yLyzEJ0ai1E+102hUpIPwtqaCY1EdE/pRrQNttVLVQ+PMRFhT7YRTWo0kVMVDsFRFoyRkRLGyNDdOg7zkAlclpFdaHRPaFERBWIUDqWw3VgbyG1ntlFiN08zUhNWR3IRT1IQRzITeVwKlg8O8P07vYO+yP6Q3/oXCJ1KQFE8mRXadnuLwVZCNVNTku9BO81Wt1p7i0FFUjdO7kOYzVEUTHoREseWU176jlNQ/Ux0TCmJUhMU8h76TTPQfUvVDNed81LFk9HlRbdb+c6ZUpMdQ3TQchFqk9CLMFFcOAmhPZZTE9HFOAg30TmX01KQTAI4zVFcOAqnoZFfGo0ylM2/EpOcK5PRghAS5dAfmrXYFPg8AWA9qD3wPjg+oD3K/vA/WDwDoDyJvRG9GHVZveG9SH3QfAKYfqG+6b+Rvts/YHyov/G8AFn9oL0IvPH92f4h/ci9Ed8Keg04Fhs7zFIe20qhQaOXkdNcm4jNU9KdSTUStU+UzkVOlgwO8lHWhVC1UNIS70C/y7JSUXKlW7YSEhDlMlKQcNA7VWLXzd+zU73Q0HlmKbTRZtdPozI8GQyTk8wDsh6Y1hj+YP6o/xD+O76Djkl6iLqznRqKUvOfm8hAszOeWcpdV5VNdFET7IKr201QNhFSd5FRdhFRQNaQE9OMgvpKV5CRdpJRbJVOd4+BSleRStSNVczz0O0T0BRSEziyk05dR3eS8JBq0RONQmo3TrPR0dlDlJPR0BipcpJ5kpDHsRKi8945VKFZV1vWGQ0yN0xzs9+ZTWvT0NQwEqExF8yXEVAATUI5V3l1+X5Bfml+0X8ZfANhf4l80vw5vOG9qv3y/jr8AcG+yv8S/zm/ov/q/DM/GHwDAHzp/LM9Wz5B/cs+Ez55/gLh/us/cz77P0MOOJbbS+Jgc1OtABrJpUC1UpPSCoLwnRlPML94l5vJA/OSxWVQlRp7isFU1syH8NFWRDEQApORs9DTY3DRbQFiFI7pYdURZneNVIIyEAczU0BzklRzkDVVkNBNYnSTEj9aP6I9Q+o8Eny7lFgNXDTNjHDRRHvQ3PtMMREBMlAAMNFvDVY3ziFXNs05clDEXNEce84SUYFTldPQk2/RTTYO8U22ThFPYreR0RxYy0lKls5pSqm2TZBSELlT092z0wBFRpeS0R85zUfWkLKXkRKyrICaSMFDd5E8NM4Oo9EeGQ7z0HdR0sFS0RWKEJNpEVxYz5PTAS71kqMT0K1CmsspspDwUVKgApFduX8Cv2q+kX/avCLsOvwAov0K/jA9ev7APwg/UD6a/APgPCh/cvy4fQB9SH2QfXs8AkM+KH/zPRs/Yz8rP9B/uHwAYLwIvDC8O3ZYlJt3ekyz0A4BR9URM317fcNN2o5SUQUEUR5ajPJwbPxUTXjw0I7xYbYTM1waCA9zf7tUE5iM8NNLMP9Y1Hu1G7yjrKI4/cDMWEp7kNGHsP4blAMYjlO+m7S5NnqPM5+4C2+9K9XOGvJRA/O8XUpwU9wJOgiwk/65NRv9Y/2r57k0A1nWO/6D/SlEuXcb/2P/q/wD8/w4PKA8yD0QPVg9wDzq/AIQPng8ob/JfFG8WHzhvSm8AJB9ub4Bvkm+kb3YfqB86zwBELy5/+G8ifxR/th+YHzp/IHR/Ti9gLyrRNkNQJYT8dEV+NPT4lC+mLZ5SWbwnBH7dhkIjlN/uJbaF/i8QM6yGhS6i/lhto8z01JNlWBVTQTw3JqLWVwWjAcME72Y/QO/Kj0w/ltO0hKs/V330VoWjtSSEcWrUNDHMNPJclLdVpfOtetQkNVV99FTlQ8VWvCSMVDU0VN0zIAxEW+lTxVOxU22jbDREszZTZYRsRMdSzURSsv10Uo3U1JTrUSWjpqrMdG7slDf0lP+kRMhVUHXzkwykXGz0JCykbb40pFFP5SPiTn1ENU69QwjURJ1NZUTMVMXBJFVMfaZ2pa4iC0ymlYNzTLWUlKRl5FTFABxvxlWeVVZdHlOsp2ZfgF8Akl+sX7Zf0F/iXzS/9l9IvwBqv1xvjr+gv2pvrL+2b+i/APq/jH8OzyDPKn9UzwZ/QCsAVn+Qf3p/vM+GfR6lhvUOslthT4VzR1CFk8Z8JFlFLPfWojVSpfOqHPQzHlPllAT0IlTllFyUWwVVvUN4VX20VWVDW1xW5aPJVoVzN6yH1oZyJ1i1g49MhOxYxF2GtuNZldbOI+zUZVhWdfMjWDW0V9WjxayHwF49ro/Qj9qP/NfmIrJXWs3jcDSELlel8+oMlLWlzDRi1DQhVpWD41a05KdVBbNdzCQkZNTb7FSFk7ZUBbN9VLT9xMzkEBxE2lMtNFPafeRTzZMnU/3T71JWzZO3UhVTgQz0SpyUVRAc9M7MlJcs9GA09NsoUd0z8FDlo7lQKs00UKXzSqRECJxFBKQtMXT0w041NE59tp7j1U2VgxMspIwkVBxMBE2mxqNLZZSM9IPw5iMUtAGBvKfurZatVl/Ar9Kv3K8A7q8Ivxq/XA8+v3C/kg+kDwCmvbYP2A/av/wPDh8gHzIfAEQfZs/ob7LJVh+YH4oftB8Aps+gH9If9B/OzdZFZi2mRWoGIufEdGOMRNxRFVQglJf+c6wnpnNklLAkRIvgWg7Slew0CFalQ3jkL1j2JX6FJgKpWEUDARQ3REZDZITOdIc2NXbzWMUmgA7l7t323xDvUj8c798yoKo8hGM0hB7EJVZdQ5QKzDRSJIQR5D/2NabT9DRV3qTkpxREcAxEOSRPVDZFxjNTpUMYPETgtJQTq1JdpCzULmxPvjNkJVlRhfSERONQ3QOupE8otkW+c/zEF7xEqNREq3AQ7vXmT/hDtiNMBVZGpXZCAzhMLVQkXxYFNg1OXeb9AG5fCA8aDwxfPg+QX1oPfA8Afg/YX+pfzA8ObyBv8g80bwBWb2hvem+Mb05/yB+qH6RvAM5vGC/Sz6xvBn8Yfzp/vERb+k1lk2BOhZMmRCQoQ/C+fS7zUQVj+tx3tiPFU7VDdfx0c5DugltUqvUkVJVTQYTktJwkJalWjSQshCBM5IrU1PUqfDRg3CTB3CQRXIfG0pXzlNS8hISCfIcO8gAChITS5I8uPyjrXj9oP+qPNswkUVclYw5X3ZRc5FWCHJRB/HTwnCS1VNes3nXOkgdVDfPQ7DSZVqzkYFSd1FTNk+fU5GuvUwUjdxxEQFPtJLY81NJS7ZOcUgU0UmqNgx/c5OdkJLFRFaRqZERDXCQMHNTVUJ3zK5BQBWNaLPQidERDIBbmwmhP9UP87McuJSaTVCyndoNMZSRMJWRL1UaQjmOU9BOgPpNMdXQkBLkABF8mBR5d7v9AX1JfJA92XwCIW4Zdrl/4r9JfHL8uvwhvAFK/ZL9Ob4i/mr+sv76/0L8Auh/sv05/sG8SLyzPBs/ob6Ayf0TPLs+Iw6aTTg3zkFZ8dGZPJdMqvJSqdERsG/CWUqFRheMUUp1EtCzftkIFPJR3VJ1D6JVU9UNcxDTOZNd+I1ZWnUM4V4XjpLwkDszUNXXUJNnUJBlZJYZ2QlXoVISw3CRxDDQz3CQF8byEy3SPfo+Qj9rf7N9U5nM85IDMJVfdlFbd5JqsNHFs5CNW/aQElKhZVb0knCQ1Vd2UVLVDq8VUffRUNfRUtSMSrVR9I9tTTdRT9UNsFrx0NVO9I/5sJ+blNvMxUu3GXiV+cqZRvSQE9M035MQBUW2EhESEUKr9k0xMJBdE9L5M9FEVT7Uj4vSUeaxEc7C29VR29bZCpfRFTK2kS432UhaTTL3ENKQHBLSF/EQByMSvXq12rX6vkK+ir7SvAAYPiF/qrzwPvl8Qv3IPdL8Axg+QD3q/zA/eD/APAh9UzwB2H1DPSs+kzx5/YB9yH0wfQJ7PqB/CH2x3LiUGgroEJDWalERHhETEULVEREfYZi32Q4QkrVOVUyFUigXUVOXzBQSXpi1+cubRVgU0zNfuQijcJJFYos3T71SE6yCGc1n1Q9xmDDSjWIU01CQjWMXjBeQMhMW0377f0N8iPzQ/VO5DDORwjDQuBITqJOTRp6Q3RvM85NVE5JhVphUzX1V9dJQ07zyUt4lULeSE5Dtk5BPQZvNTmhWTl0SUX1OdJFQk8aVSTSRSvXT0ND08RAfVUpVT0ZSUmZx0YlGqzcRRzRPntJSwdER4rVAVMz9QxXMJxJSiLU/l8zVPFZPHpEfW9cK2QmVsdXT33iMMpNFLMuX0S1X2/pKsTO10dHQBoBwHng0WXbb/CF/K+eb/APj/Eg8cDyYPSA9SD6Rfnl8AqAumD+hfwg8Mbx5vMG9CbwBUbxYfWBsuH1gf2h+8b3bPAIDPwm8Ef95v8Gv2GntARvIr807F49SEdGgM9DtAokbyY6R/5iOElFfMdMtaRJQ/tDSxVMXjJByUY7BVNebGg/x0AFf9k6Vs3ITYFOVk1Kk8hAysLIf+kvxYTePOlNSTKpTUU5TUE1SE4Owv/i+AGD9ij3SPvo/Qj+KBLuozVnQ08lXtY7c01Hy8dBtDVY2DC1VllGznjiNlVD2jIDyXblKxU3XjFXpklEKU5AxMlLPgTuJrjlJl01kURCFSjYOr61FV47WklHw0REdU7Oeug1AF1FAl1FCdNNVQZVRP1XRPHaMDT7Qt9o4yCHREnU21IzAWdFTBTO1jVwykK6AepRrmg0yV03NMVZQ8p0aDAERf7k1urxhf2v80Xx6vYF8Acl+UX8avWA/CX/yv3l8gvwAyvwRvVr1Ov3i/ir+cv8ZvALC/eh/Mv86/8G8KzxzPJn+gOM/iuSbNtsVu406lo2GqXHQolJSmHCQkZJS8BVFdIzP0zwbVDkMU334jAVUVtDTfRt9Y0+bDrC9G8xB83/6TlNdeIvOk13aFPo+ACD9aj6TflipTP2U2njKWUHQ/hj+YO+4zVBWzqlwkQXO8Pw6D1D/mNV4i4/Q/IE5DDE8eTf4TXJTlPE9OT0hgS75DlMRBfEcW4miMTxSeTaajS03TOLxPxpV+pQDmrab/SK+S/2Svdq+Ar5qvAOz/zq8QD+KvDL9GDxi/ag8AfA9uv2i/or/ED9YPqL/SbwD8D7a/CB8aH1zPLs9Az2ofYDQfTs+QE3ZFn4L4TsUkJrSUaVDtxBwkhHR/hnUwRpOUd741hgKuVNXk7IQjslXFRPTX5iIE3NfGI9VXnTNGpCTBpCQRWbLFRFmtlETU01i185UCLNRXJIfug7zXjoWOhZbfUOAv8i8EP4YCnpSEYSTUqR6sh/YTVv3kVsXjALVW7ZRVTdOIVcXjUFrMhBe0dNBUHURUJURZVC1ErHT0U7XEU5WTq4ZTZTRTXQMKJJTS1VK1Q5yEdGTMxC5SatUUUT3TwPwUilHdhFZklAxRtfRQ5dOezOS0Y3DmcjHM5PhPpTRPak00Tx30Tv3TIk5V1FocBEUU9NpMfXRM/dPBAiT085DmlZ6DxETFTAS1RITErLT37vUur2CrVq8AYK+6/9T/3v/w//r/TF8eDwBQD4JfXA+mX7hfyl/sD+5fAABvEm9MHzZvSG+iH2TPTm8AkG9ab2xvbh+4H4If/G/OHRCeleYV3sOs5IL8Hw4vmHNEzhP0hMw0L0YlVnKU/NTBAlwvDqN0L/515tL+WAItk8wUj25DtC/OLU6PeI9YOo8kj8bioFfVw2Okj8g+Nd6DtIQBVD/OUk5VUg2TB3Q3XuNUdTNgjD8Enj0+0kC0P8Y/2DPGY+Q3gs4ie/Q/Bk3mFc6T9BT0AKSXNkWOxbbjTE9eTc5T7JcAfk+QT6JJJq84r6L/JK/2TwAIXxpfPF9eVUZfmK9yX7yvAM6vmF/SXwS/1l+oDzK/TL8AJm9IG2a/qG86GW6/iL+ibwDkvzYf6G8KzyTPPs8Qf9oRms+S2JzEiFBN5OQ0gBREf/7S4tw0WGR3FiN0f5iGf5h75tJuV+20dIReFVjl074E1A7Mf1bjfCTLkVjNs0H0d/bS1lcCZdPDFI8Wjwg/Ko+E12bVah5CkSQ0QWQk/FY9o7W1lIRxRDQxVnUz8NpEJLUU5HhVrSMzVapFdFRN1FRlI4w85FOqLCQexITnZOSv/IRqaVP11OSE/ITkxVKFlKlSpSSM5B9cdOm85KWpUe3ETJQ1tOT9NHTH1sTkkFDto1rk5CJQVtWDuk+thE+dxE49o0t1Tn3ETn00DPQobKTTvUw99k6jS+0TyEsMtYRkTOJMtXTs5Wyvdv0ADq8YrzqvhP9Wr2ivOl+krwCmr+CvAg8UD+6vOA9KD8S/AG4PgA+SD6QPtr/ADwLP1A8A5g/ID+q/rL8mzxgfUh9sH9QOFY7jTW2ETi0DKk9s1YQURKhQTSMmUb3za6FRTSMWXHSJUnUzzQA85HNTfcTEhHdUtuXj6FQlc11VhdPPmnQ0QEw0sFYtNlZypJqkdBCkJHdYRfRMJBlJWVUmboLzBNe+8nG8dBMxWGUkpHTQjNdm1c4vkIDfkt/UL1ZytKR3LjIuVVfVg+rE1KWcdGJENDUhjITjbDSnVQ0mVnJbJFVFk+xU7YO2xMRrf1R1E0fMhBBULQNr2lON85VsdF1TxYO1Jyzk71zkt1IdE4HVUi0DSuQUENQ0zlFsxYTkNGBRbcMoUWWDtfBclLms5IJQRZNMKhRECFSVTx1ET72UHHSxWKwUKwC28n1N7XMTquSUjNyUHLSUzsSU0Ua8lCNMNUb2c8T0gSynAK79Rv9Y/yKvdP9Gr6D/sv8ABF/e/+j/KgHu/1BfKg90XwCGX5hfYg+8X85f4F/yX1wfAAZvqL8iH4QfPm9wb4JvlG/AFs+gbzLP/ESTkO5y805qVXPUdMRoNHTnUO1zC2NRpZRRzZRM56bNxsNlVCUkVK3k5NSVVe2DiwZWbcN45M9uM2yEQ7VYpSOrvHQBWb2DIMVZ/YRZ3X/vdAZSEVgWnVPeV8WDx5zfZt/ALyAKjxyHpiWe47TUUXSPho1WphIDVrVjt0Q0fPTUa0NVjUMJzMTSVKUjrZvchGRU/SRUbeRT1gVTsVPVg3rsFENTaq1zDHQ01RyUnlLNQ2tlUh00UqUj61GlE02zRJR8UV00hMQQvDSt16zkolCtc1zEFVCy/ZRP9SQMRANP3cROrMUU9GS0TZWTMAxUwUVMtWNXtJcG9Q4TS32WAm5SyiT/3kUGVf6fwEuuTwDAT9JP5E8urwBfGl9kr0ZfAIivmq9sX76v0K+qX/Sv7q8AGL8qv7xvPr/Ab1ofdL9OvwBwv2q/tL+Gvc6/yL9SzqMQCobCkFyUZrQfxh/YE6YiFYu0NB60hJH0HwYzDC8UHiU2c1YFIzg0Jw7TRC+sVi34guhY9SOwtHRzKrR0MyzU8aQky9x/9n9QGI9K38wv7iqANNQ/vN+Yzt1uo+zUqFV1dOTUNc1V3aP+VE3kpISOVGoNo1UU5BOUhNtTpRPbo1Pdo25TTcM2U2YtI/5SleTkFJBSPcNUqzD2YhRU5NzUFKbUNNVwvDQ3VMQBzDTIUDRVhPw0TpTkF1BV1AREa1FPTcPm3OR5Tl1DowxObUZ+43SkpTxEPLVMzZRLXUPMS6UjCygU9w7zdKSFrKTKRK/OnwCgT6pPBK8WryivQq+M/1avAHivsqm+/+D/sq8EDxYPELsADr9ID1oPbA9+Dzi/or+0DwCmD8gPir/kD66/wA8aHzQf2BbP6GM+wrpOPROXT1RdNGzkxAx0QwSUvPyEUTMkd8bjfDSttIQh7NStk+TUBVVldFX99FUqhXNzlNTlZIRTLNc+EpsnWDXTj1hFNMx0HqrsxAisdNy0dKOEJGMtWNUDIViNk+gU3ybfoDjfii9k334lNoKghHRjqvQkIHx1Vk3Dlmx0Uqqc1AFkhMPkFIrM1E6qVHQVzNTeXDSnZDRwmozEKpyE9FOdFAzkhrYE5E5TTYMYU0WT4Kos5Ko05GQ85Cwc5PeqxDTAzDSIHHVRPURRgi1D4/w19DQDcAZDbOT0WgxEg4QUF0+11E4V8zM9TvXEtPRFTRV05OfKbnNM9SRLzeb4gjhMBCV0xOVNtdR0Txb/KP9C/wBM/1b/cP+C/8xPpv/wTzpfAPT/Hg0mX0hfWl9sXzYPkA8Aol+0X5YPAB/aX8xf1r8QawAGbxhvEh/0X04faG/abivAmkYjTj1TKk/d5ETEiLZ85AdRjYOCUT1T+mlRZcZGkgDEhHNTzcNb51O9k1lU1eRUPXTajISynMQ/Vm1TrlZWxcMeV42TiIR080SEK15YxcO+XHQO5MfGU6YcJLxY3WRMJEGEdAItWE2D2FedQ8VsL3YvAJgvqi9s337VjnOM357VXoJNI1yE41UdNHSEbHyEbTPkFPpUpTPDVC2TtYwcNEckNBBU1SRTVu1ToVM9U2rEhDM8NBn8rBdO4oBSPVMz4BaTZizk2lG95ASUbFGdQ6s1USXEUL2TuSSUgrVQRYNMbOQUUHUUT1oFNE/Fw95OnUN1vGSsI1DGQn1NpTMTtGSjoUwlRmbzjJfu40xFg4wADEXcRLPgrhOsT2b1Xk9wTwCCT5xPrk/4n8pP5E8urwBfAPL/ZK8+X4ivOl+MX76v0K8A4q/0rzZvMGv2X0BvMr9MvwBuv5hvAs+Ev35vmL9aH2wfSH4fkBP2M1FddJQ1UmXkBLQXxnKvxB/u47TU4xAuIylW3RTcJOYchFXEdy4zagzUkRQk74R0IlmlozEKNC9GJaYSI1g9pKR3Au5iu7R/ri3OfyDfMtm201bMJHBX3dMulMTqHISrpVY1M1QshBOs1NWqtNSYLHRf3BQoLHTvqlzEt+zUc/TUO9TUBbQUdQR0l0TEX1NdkyhmTMTxUr0UrBR1Uh10tnw0B1IVo9FRZfOZ1txkYlGVxFGls+dQmk3jsMxkeFAddOyECVb0hKJP3YRPXcPHrOTTQU7Nlj6iZfw0+ky2zSOQTL0jIEzNlEvS3ZRLxeZGgqwsRCVNAL0kDKeerRal3pUu/wD/wpkA3p9o++6fCK8ar0SvRq8QXwByr7z/lq/Q//L/tK+GXwi/ADoPTA9evwBvQr+ED5YPyL8Acg+8D7a/0L/qD9QHhuNc9GzrMJYS8041M9RPtTakLuWWEmPkZwZDUqUT49Y0xFhTXSRTvSNAVFplA7E0NCRV7TRVTcRWJISRVvVkV0WEV512apYTWD3zqRwkDFntY6sbWZ2EWBWDzMTEkxrExFPExBNYXTSkd2YtgAbfMN9iL3Qn9sW+EwyEUapUdA7UFMgkjDPkJPJqPIS3RIR8TIRDVU3koiR00hR0a4CGw1SV5FRaPfPpTMSxU8WDepSEW0NTFYMMUx0Tx7yEs5BSDXQM5CFS7WPrVVHVw7PUhHws5Ed0FK3/zGTIUFXEUBWDXJbENCRQVURPTdTMNAOtTz3zeU5dkwjkNJ21TXWDMGz0wUwdE1dRTP30XJfGY0z9ZExNNAqU5GBc9L1E/56fsJ/CnwAc/y7/QP9a/5xPhv/AT6r/AJz/xv8AD+L/LF8WD0BfYl8AdF+GX2gPql8cv1ZvyFsevwDYDxof/F8Gb+C/Ih88Z+4TaU6N5GzkYVQUKFB9w6GmjDUkx96DxISqrIQgZVNVxFO91iZSelRd1GlUZcau4uxEhFxWjRTVVn1DOfx0pASEEFiyXcN3pMd2giBZPZRZqnXD6CQksMTEc8TEMwLMxPOkf3Z/wH9yL9x/9n0A9oMMj2bVHuMsjz6PUIt+wgu2VJVzf2yP1hOEj5aFKqbDUqXUUi1jgbSPxoUoxsPUh5bTUcXj8OyPlsIxSgSfFpXWwsNOhRQsnxA+n1CbnuWu4hxsn36dlk0AJk84S05PWE9yT4RPjk+gTwCyTwSv7k/gTwJfTK9er3CvAFpZVl+Qr5JfxK/OXzhvAm8A/K9+DyBv2l9Mv7ZfaL+KvyB0v6a99r8Iy37CxmQXloUYLsVWk4SEOlPt1EzPphVCBqKVbM9+z5hz3tNYtdMNq5zEAVk1drbPyMuekhshWHWj3ldl5Ix37s0gRi+of7J/3MfG41edxFTUmR6kJxZyhFZt5LwUAZlW7YQkhIpV5YQMhBearBTQBDSZVB3k5GQqtqQU9FMVg7xTTcOGWVPlhFyEClPlJFLlc1ucUk0TZFJ1oy4E5Kv3UY2DwGwUipyEQyqkhAy0ZNU05KA85FsQrMYzpGT0T53UT8XjAKicNItgxoIihGSwDKRFJoTk2kx1FESVTO2ELJQ18SyUUbzkxUyt5HxkAaxkR+aVHk2Wn8jvop/s7wC+n9if6p8Mrw6vOK9q/3z/AHavoP+y/6yvrq/o//r/DA8AFr8gD/KvLL9Gv1hrbg+AvwCqD3wPlg+4D9IJNh9IH1oRItZjUdV0bB/GguKEFxaCVcwUxD3sJMw0hD/kJFWyNMQlNNSUvCQCHHRrcFeN89rcFGBYrWS2dMQRWb3zHlkl0/6kBCcm8pEUJ0aTWE3D1gVXlcPDhH+Gf+DPAtn+zUTGxRbSkJQnJoNUxLWsL1i+L9ArvvL+VFWUVCXTi45UdYNX/C8OPU7CNkFTzRTU1DM/RT5G8rWsZJtuUXWDN1F1xDwUyqR8P07CJpQ3ZiNPTRROIK02fmW+P9A7HvNLbRTsPwD+PxBPIk98nz5P4O/67+Q/ABb/KP86/4xPfv+wT4r/HF8Avv/I/6KvFF8WD0BfUl9cDwA2D0C/Sg/0D+4PyF+qX9RfIJ5fkA9SbxRn7mIIhGdOwlNmT4XUDOTILBRFrGdWFpIzUu1jqMzUHlSEMZHUZybFdoIHVeUk9GfWJtJeVmVDzQR0O1cyDYRXhdSUxJNYtYTsFGsiWWXUWRWD7FjNdGVYjUN1pMcGYudXRUMBybzPTn3Oz3B/gn/kZy4zqiTc2IwcUnwkEQSE0y1VZcOYVWVDXWTXJiLN30yEqFR9JNQkOVS2lcMDVL0zy1M1Q5UtU9UzUFNFwxi01FMQym7DUsU0Ug0UBMQFUpLVM9Dk12YjUTWUJDTlVVD1Q65cNHZkND1cNBEGXDQr4GbTT41kjDQTEAAmRdY1DmM8l7ZjbOeuNTZCUzVMjWRs5CNERJnERAHKXE/+PxhP2u80T7afUE8Aak+0n45PGK+iT/yf5k8grwAyr0SvLl9or3qvjK+er5hfABpvzK/uXQZvCL8Cbxy/Dr+AOL9av2y/vroTGLZzJBSIRVA9swc0H0YdxiNTHYYQDjNsH34VFoIjjB+mda5iS/NXTaNetBcm0g7EHwjWFfZlZpJB7B/+Hxgv2s9gtM9GL2BznmNkJEFXxWNZ/HQvtpIxVkXj8IQUVbXcdHikJDNU1PoUhGvDVMVjjKxkU1RNxK1UdZPlU63Dr6zUamlThSRcFPxchMVS5YSq3LVSrcMfDDTpJDSlqvTUbPzUNcy0/7S0x9VQnWRQFaNaHOQkUMp9ZE9No050N3aSdU5QLRR8NCOQhjIs3DVMJRNrOEyNlEtNY8hL7YYCRhNMTRTUP6ad9j9In1qfAGyffp1WT6Cfup/Un96fGP8ACq9M/06vcP+C/1yvpv8oXwCy/9z/tq/Ar/r/JA82D0gPAOqvVA8ODyhv+q+UD64FhjVUVmX24mG0hEeshMZ0b2oGk1K9Y6pkhCBTrWQoLITTIMZyklzUBSTXxm8g2Gu+xe5vAHuOkhkUf77is2VYFZQkdOVXvePFgFR/Xn+ozzopBi+wwwbDV6oFM3AkxC50FOr8xKWijCRi1HQTwBaC4+x0p1jkd+bTVBTuVH3Dtvy0a39U7QRUBTMQVF3zUdokh+ZzJIQlZNTv3LRbt1IVA4FSXfNKBDTZEGSHNjKXUd0DYFHWLeMoUf1kUI2TuVCqvbRQhTNMbGQI7NSeZmw0MU/1hKS0WE5d9hb24oFNZcMTHOTrgB4TCOSEuzCu40t1O+uAdsNcNwCu5ebtfu0OT6Dvuu+Mn87vAPDvAv9ETzb/cE+CT5RPXv8AuE/KT7z/5k/o/xJfJF/erwA4X4IPrA9mX3hfol+8D5ZfALhfgr/0X35V1gV+YyRkOzBCTmJIbG8GHUaFrkI6tCRhrSwfPh9QE47SXFZ9w8Xm/MRV9Bd2FTZCkVjaxSRY3QMgWTVDEVkqTRPcZMSjtBRjLHcWwgHkxBdGfeYfsM9CfzR/FhMaJCRyLCQwV50URCcWwiVkDNQh1HfOUpdsL54TIIQvliUWj7Ar7oInxC/WggWARIQ7XI/2Lwg/GjGWjQAuP0A/UjHORdaPcD+CP7SHABad3jW2P4Dvkumm7/g/Ak8A/I8mT0hPWk9kT2ZPyJ+qTwDsl+afCK8ar0xfPq9Qr2KvAHSvfl+QW45f2F+KD6Sv3q9A8K8CbxS/Lr8ou3YS+pS31naC+E7lZE8VQ2lQto1j6FBlw2NRdRPaJlSEUFIFdKTUWeS3boPNVF3jsFR1Jp6SlVVgdYQUzy4lpiMsxENYXWRGxGQBWdVmVsVGws5kxwx302TEE1j9tobPmM86f1B0z37PkMMeop7sxGE0JGke/LWkZJbktFRWJRNtA0QkxVW1s4tV3QNtUIxkGFWNw99ULePNqEzUc1Q1JFzU9VNa7dRTLeOIU4WjUWzUoxpTpbZuY5TUZxyEMLbcJPpRHTPCUU0TjG1RJRNTUS1DHVG1o9vnUN0DoFC1s2tQ2iUTMzxk+E/9k4pP1nUTGk+VM6zkBEFO2qUUTQWDR00lw95MRjXDc0xF5j7lNkNLTYNrOEz9k8pc5EBN3QMBsDxHtp3GP9g/4j88nwZPABhPep/M75afsJ/CnxT/Jv8AAK9K/1z/9k94r3r/pP+2/wCAr+Jf1P+Wr/D/wq80Dza/YEgPGg9Mv1YNxuL9TfVkVU71AyZ8tAlkhIZEZI0FfNSCUXXW9sPkJABZU/3UBITnU620VMWEZtR0P1UlJAzUP1bFtKlWxcZ2EooExPO0xF4KLMS+LMQOlBdGE1QXHjNa/GRBfBQCWE2D2FTPQGbPMH+az7wf5tMkJIK8xGtBV+Vj/EQktVYdA7FxVC9mJZYybFU1wzMZVXXU5HTDVIXUlC+WE2pE1KFM1Gr0BDNTlTPF/CyExRyH3iXushJSTJW2npKlUT0kVGVRxRPR/xQ/JjWekhV8hL5PVl3zTk/11E6V43Wch5LG4n1kN8YjTB3mruNLAA3mBuWWP6gzniO878blFp8AgO+6P5Tvru/A79rv5O8mTwAI/0pPXE8+/4BPkk+kT57/AJD/wk/sTx4PSF8SDwxfrq8AQA9iD0Rffl84X3pfjA+2XRCW0yRvNmVWUsdEZ5a1RtMQnCdmb3hjHtKThGfWtc5yRQaMdHWkb8YVBmIoxGeEFs12QgrkZ6bT9G+e01cCBYPHxBemH7gfyh8Mf67PqMDP0sGWcoQsJEMcJAFI7MfG0xwUUgTf9sKbzLQpZCTfpoLATNSKRNd2sg0c9HTVUj10ZN9234jbBG4jPITXpNd+tbbfyNvmsyVO7SMi5Nf2wkv03wbtCj5TS1VTVyTv1tPUNw5FAJY/qDuuP8g/2j8kn/Y/EE8AGk9sn/7tPk94T/qfxJ/WnwC4T/pPDK8erzCvAl9Ur06tAHYPMF9ir8xfVq+wX5KvtK8Qpq+YD6oBnrJgtA/GDQ5ym59R1cMWUuUGJsNSKPUPBxxGkl0M1M9EJGt1U7FWHcT8ZI3cZPdEdYlYtWb2whscx0aDxGTDlVhtk4XEZEOMF/7C0AQUd/bCuyzP/m9Qz2LP/BS1skx0fkTEPVctk/m2bGSlVu0jYlZVkyGoLC8+LQ4jVMUDthQUfwFUBWRsJ1ZzfCfO0osgbpJrNVMNc+/sdLdSlaNhgawvvi/QI89yKFG1g1nw5C/O0kpQ9RMUfNRpugw3/rNORTNYTr2WEC4/QD9SMQaTS0VkZD92NQBWM0SfVu2mPwCfCp8cn4Y/AECfWp+Mn46fAP9qT+zv5p8AEP8i//Sf9p9Y/2r/fP9GrwDQrxpfrP8Wv3iv+q/8/xYPYNivCg/c/y4F7tIMTu2zq5BOleNhTIQqRISoSVCttMwkvNQlbLSr5HSzHlNNZBTUBVQtk3mpVF00jHR41MTsxMRcrVadc8tWlYM49BSkAkx0DpRnHtO8ZKtgvtP0tE3ovGSwWH20TBQzBMQD5Vd1dPRv9m8Qf5ofLH+0fsXusoCMFD9XVYPqYJzHpnMkJ7bjjHSoVXWzVW5cZDWUdO/cBLdsJMuAVH3UVD3UnHTbU6wNFNR0bFONZFOV4/EVUuUkUsVjg0TUO9CG09VS7dPcZLSmBIRiUUyNZCRk8VAtxITUhAQ0pU4MZBcEN64DT91kTqg1to7D9CR9PLTm9CRdxlyE1E9d1DyHTuIxUKrt0yxMtCZ01CIshCAixCQeTDdGNW6CJGw3PjUAHjWGPVaCkwCeNTY1rj84MwSucyyEMNQ/3jUuNfY/MDMAPoU+ha4DHE82T0hPKkGOgoE3ZEdeT4BPkk+kRy6SOQC0R65P0E/iT/RPBl8YXypfBDxXVoI6TF9WVT5faFtWXwCYX6pffF+GX8Bf2l8EbxZvIChvOm9Mb1Zl7tI8ZG9ubwCIa55vsG/Cb9Rv5m/4bwp/AHxvFn8wf1J/RH9ef3B/gn8AjH+Of6B/yn/0f+Z/GI8KjwA8j7Z9bkU2NUY9TjU+Nc41UBZFtkXWE1S0RTQ0THTUTVKUBFhQNbQURGNs1FVpxCRudNRylAR4NDRZfHTXztKIUC3zjhREVZPMJJc0NJx01KJMtKumUP3jqiw0sYTUtGhs144TnATDlATIUFUjVcwsNNGkRNeElNyshK3fVLTlUAUj6DQ07LDUhGvQzvO0JPtQleMBmEzUW7AGEghRFRScJBKqZLVR/eMaXLQfnCQiVFzXnjNR3TRRFURRtUTNUS3zPlGdBi4CR1FqVSNMNKRQPKRTUc2zU1dRnbQ0pGBM1GWkJNVo9JRurCRxXNR4UZpts3v0lH5RvSQMpIqqTKSOrCSRrASVRKSZFqQEnFGV46GUJ7YDXLSVrzyks1ykt6QH7rLAqsykxFzUyEykzgS00arMpNSkJNhMpN6sJOGqfKTnvKTrBLTxTNT1alzU+GSk/KwkAVLNBFlS7ZSMJAxS9cRSBaRNUlUjHFIVpHQkI8S0bSiMJCxS5dMwUq0GqkajUo3EUpXjQdy0Rqg0176DLNRRJNRXRNRaqtS0YIQkZCTUZ7QEa2os1HG8tHVE1HpSxaSoLNe+I2wkiZzEjjzUkqrctJbktJws1KG8tKWqxLSoJMSt1LSwhCS0VGwnfhNSdZRSLQPH5LRVzAzE0HQk03TE17QEVdvUtODctOY8xOokxKHtLMRrIJ6zxLT4nMT+ZnQkA1PdBFQkDFONE80PTCQUUw2kVCQcU1rl1FNd4yVTnTRTzTTWZCQxUz0zNrzUOlOqJcRT9YNCXCRIVCRMWszUUNTUVVNt41kE5NVdZCRhzARlvNRqU1Yt825TTRRTLQN33NQzelPNFEwkhFMVlATkVY1kJJHU1JWM5JhUJKOcU93ETCdmkqms1K+aZOSzXCS4U6UEzNTAqsQEw1wkyOzkzAzk0qr01Na81NoE5N285OGqnNTn3NTq5NTuTCT0apzU9wTk/WQkAVTNBrLuk1QVFCwkEFRlExVlVA2kVL0EPCQiVD00lVQ1NFQNxFQ9pCQkN6VUJcRULcR09EV89EiqvPRM5PRRzPRTRCRbVVSNE188JGJ89Gi89BVsLCRwzPRz1Af+IywnVL4jnPSKhPSOPCSSlPTNlUQkm1TdxMz0o1RWJdOnVFUjrMT0sGQEVbRMBLlUBL3k9MGkBFXHTATJhPTOPCTSlPRV1awE3BwE33T05Xz01eiE9O7k9PF09PVUtKW0pPT+lAQBVeUTBTVVvaMLDCQOVYUkBCSbGFUFkxxVXTRsFCRtVU2TKlV1sy5V7dTMFCdeIjhVJcSkFEFVyjXEVWWkVSXkbBRUVVTNhNQUXBwkX6wUZbQUTWhkFG5V9YTMFHa0FFV4ZBR+HCSC7BSIXBSti/wUj1VVo5O0FJiqfBScXCSjrBSltBSoqnwUrBwksqwUtZQUuqacFL5V/eTsFMjUFMyq/BTPrBTVtBTYvBTdqqQU4cwU5pQU6pwU7qocJPLsFPjUFPzcFABtVsXjBFaFMwhWpdRtVt0TEFZVoxNWvaNrG1bNAx1MNCNWJdMzJ1adNFw0LVbt1Gw0bTdcND1WPbNAVrWEVVYV5Fb99FbFhFaNg61WdDRaVnUDXrw0YlbENGZWVeRWXeRWhcSqNDR4PDR8vDSCLDSEquw0ivQ0jvw0kcQ0llrsNJr0NJ5WnQRWhbNVp+w0qkQ0sFREs1xE1be0NLycNMDENMZWVOUEXDTN/DTRNDTYPDRV3PQ03vw04cQ05rQ0VeycNPAsNPRcRPc8NG38vDQCV42DBldNk1sKV3WzDldNNFcl01sXV5XDGld1Ax4kVK0jLFQnV22EVzWkV6qtFFdFpFclxFc180G1V4WzR2xUSVfdFFdMdaSEVFdXFQSUVGCcVKtjVzUzaFRUbFxUcKosVHdsVHk8VH5cVICqLFSHNFSKlFSQnFSTpoRUl1fVxJRUoJxUo6lX7cQkZKxcVLAMVLamrFS7V22UJFTDhFTHmqxUy1xU0FdltMRU2KokZNxcVOCMZOQ8ZOiWdFTtV3XUV82UJGT8VlxUAFgFVFg1NFjNtG1YXbMRWOXDFVgN02sZWKX0WDXzIViNhFlY/bT0ZCxYVaMzBHQLNVi9oztMf1Z1TqMkfKi7YKYDfFRRJGQMxFTIYjQ0iKw3PjVm4tNVlcORmuQXfhUm0ue0B06SeilUVaS89AxkBNSc5zblAh5zU420BNcGkzTHZhNk1FXKPKSTjLRbzKQkNLRQw5BelcajLJRH9IQCLJW1T7X0T5XDuk51s061Ti30TcXjdE2d1E1W3ROATE00TD2USzUzqzhLhWRKXeRK7ZRKaj2USfW0SXUDvkhF5FVIjdRHnQRH7fRHXdRVRt2kRs3URgX0RdXjq29FlfRFlUREXeREqjVURHVkQ0XkQ63UQ0r95EJt5EI1xKSUV6SUa7dCbaRDdQPeQ10UKHyX3p2W80SN9ETVltaVAA5TFK8epW7zNKcmMzSvVq8AOKMurUalRq2GraavuK/Krwzcr17C+kP1rwe/EbLmrwAguxa/ML/ir0S/Tr+Iv3K/AKS/tr0A</prop>
			</obj>
			<obj name="Protocol" class="HTCProtocol" version="1">
				<prop name="Created">2023-01-16T20:23:27.163</prop>
				<prop name="LastModified">2023-01-16T20:24:05.037</prop>
				<obj name="Programs" class="HTCRunProgramList" version="5">
					<list name="emlist" count="4">
						<obj name="item" class="HTCRunProgram" version="1">
							<prop name="name">pre-incubation</prop>
							<prop name="Cycles">1</prop>
							<prop name="AnalysisMode">None</prop>
							<obj name="Segments" class="TEMRunSegmentList" version="1">
								<list name="emlist" count="1">
									<obj name="item" class="HTCRunSegment" version="2">
										<prop name="Hold">30</prop>
										<prop name="Slope">4.4</prop>
										<prop name="StepDelay">0</prop>
										<prop name="StepSize">0</prop>
										<prop name="Target">95</prop>
										<prop name="Target2">0</prop>
										<prop name="AcquisitionMode">0</prop>
										<prop name="AcqPerDegree">5</prop>
									</obj>
								</list>
							</obj>
						</obj>
						<obj name="item" class="HTCRunProgram" version="1">
							<prop name="name">amplification</prop>
							<prop name="Cycles">45</prop>
							<prop name="AnalysisMode">Quantification</prop>
							<obj name="Segments" class="TEMRunSegmentList" version="1">
								<list name="emlist" count="2">
									<obj name="item" class="HTCRunSegment" version="2">
										<prop name="Hold">5</prop>
										<prop name="Slope">4.4</prop>
										<prop name="StepDelay">0</prop>
										<prop name="StepSize">0</prop>
										<prop name="Target">95</prop>
										<prop name="Target2">0</prop>
										<prop name="AcquisitionMode">0</prop>
										<prop name="AcqPerDegree">5</prop>
									</obj>
									<obj name="item" class="HTCRunSegment" version="2">
										<prop name="Hold">30</prop>
										<prop name="Slope">2.2</prop>
										<prop name="StepDelay">0</prop>
										<prop name="StepSize">0</prop>
										<prop name="Target">60</prop>
										<prop name="Target2">0</prop>
										<prop name="AcquisitionMode">1</prop>
										<prop name="AcqPerDegree">5</prop>
									</obj>
								</list>
							</obj>
						</obj>
						<obj name="item" class="HTCRunProgram" version="1">
							<prop name="name">melting curve</prop>
							<prop name="Cycles">1</prop>
							<prop name="AnalysisMode">Melting Curves</prop>
							<obj name="Segments" class="TEMRunSegmentList" version="1">
								<list name="emlist" count="3">
									<obj name="item" class="HTCRunSegment" version="2">
										<prop name="Hold">5</prop>
										<prop name="Slope">4.4</prop>
										<prop name="StepDelay">0</prop>
										<prop name="StepSize">0</prop>
										<prop name="Target">95</prop>
										<prop name="Target2">0</prop>
										<prop name="AcquisitionMode">0</prop>
										<prop name="AcqPerDegree">5</prop>
									</obj>
									<obj name="item" class="HTCRunSegment" version="2">
										<prop name="Hold">60</prop>
										<prop name="Slope">2.2</prop>
										<prop name="StepDelay">0</prop>
										<prop name="StepSize">0</prop>
										<prop name="Target">65</prop>
										<prop name="Target2">0</prop>
										<prop name="AcquisitionMode">0</prop>
										<prop name="AcqPerDegree">5</prop>
									</obj>
									<obj name="item" class="HTCRunSegment" version="2">
										<prop name="Hold">1</prop>
										<prop name="Slope">0.114285714285714</prop>
										<prop name="StepDelay">0</prop>
										<prop name="StepSize">0</prop>
										<prop name="Target">97</prop>
										<prop name="Target2">0</prop>
										<prop name="AcquisitionMode">2</prop>
										<prop name="AcqPerDegree">5</prop>
									</obj>
								</list>
							</obj>
						</obj>
						<obj name="item" class="HTCRunProgram" version="1">
							<prop name="name">cooling</prop>
							<prop name="Cycles">1</prop>
							<prop name="AnalysisMode">None</prop>
							<obj name="Segments" class="TEMRunSegmentList" version="1">
								<list name="emlist" count="1">
									<obj name="item" class="HTCRunSegment" version="2">
										<prop name="Hold">30</prop>
										<prop name="Slope">2.2</prop>
										<prop name="StepDelay">0</prop>
										<prop name="StepSize">0</prop>
										<prop name="Target">40</prop>
										<prop name="Target2">0</prop>
										<prop name="AcquisitionMode">0</prop>
										<prop name="AcqPerDegree">5</prop>
									</obj>
								</list>
							</obj>
						</obj>
					</list>
					<list name="AnalysisModes" count="4">
						<item>None</item>
						<item>Quantification</item>
						<item>Melting Curves</item>
						<item>Color Compensation</item>
					</list>
					<prop name="ChannelCount">1</prop>
					<prop name="InstrumentSubclass">HTC_VER_10</prop>
					<obj name="Container" class="HTCBlockType" version="1">
						<prop name="Id">bt96TC5</prop>
						<prop name="RowCount">8</prop>
						<prop name="ColCount">12</prop>
						<prop name="OvershootDnDelay">10</prop>
						<prop name="OvershootUpDelay">10</prop>
						<prop name="RampRateMaxDn">2.2</prop>
						<prop name="RampRateMaxUp">4.4</prop>
						<prop name="ReactionVolMin">10</prop>
						<prop name="ReactionVolMax">100</prop>
						<prop name="ReactionVolDefault">20</prop>
						<prop name="HorVertCrosstalkCoefficient">0.0003</prop>
						<prop name="DiagCrosstalkCoefficent">0.0001</prop>
					</obj>
					<prop name="MaxPositionsToSeek">96</prop>
					<obj name="DetectionFormats" class="DetectionFormats" version="2">
						<list name="emlist" count="1">
							<obj name="item" class="HTCDetectionFormat" version="1">
								<list name="emlist" count="1">
									<obj name="item" class="HTCChannel" version="2">
										<prop name="name">SYBR Green I / HRM Dye</prop>
										<prop name="Active">1</prop>
										<prop name="EmissionWL">510</prop>
										<prop name="ExcitationWL">465</prop>
										<prop name="IntgrTime">250</prop>
										<prop name="MaxIntgrTime">1000</prop>
										<prop name="MeltFactor">1.2</prop>
										<prop name="QuantFactor">20</prop>
									</obj>
								</list>
								<prop name="name">SYBR Green I / HRM Dye</prop>
								<prop name="Active">1</prop>
								<prop name="DefChannelNdx">0</prop>
								<prop name="DenominatorNdx">-1</prop>
								<prop name="ReadOnly">0</prop>
								<list name="EmissionWLAvail" count="6">
									<item>488</item>
									<item>510</item>
									<item>580</item>
									<item>610</item>
									<item>640</item>
									<item>660</item>
								</list>
								<list name="ExcitationWLAvail" count="5">
									<item>440</item>
									<item>465</item>
									<item>498</item>
									<item>533</item>
									<item>618</item>
								</list>
								<prop name="MeasuringMode">hmmDynamic</prop>
							</obj>
						</list>
						<prop name="DefFormatName">SYBR Green I / HRM Dye</prop>
					</obj>
					<list name="AcquisitionModes" count="4">
						<item>None</item>
						<item>Single</item>
						<item>Continuous</item>
						<item>Step</item>
					</list>
					<prop name="SeekTemp">30</prop>
					<prop name="SampleVolume">10</prop>
				</obj>
			</obj>
			<prop name="CompletedProgramNo">5</prop>
			<prop name="StopPoint">3</prop>
			<prop name="CarouselConstMoved">0</prop>
		</obj>
		<obj name="AnlsAndSampleInfo" class="AnlsAndSampleInfo" version="1">
			<obj name="AnlsPropTypes" class="PropertyTypeList" version="1">
				<list name="emlist" count="3">
					<obj name="item" class="SamplePropType" version="1">
						<prop name="name">Units</prop>
						<prop name="PropClass">QuantUnitsProp</prop>
						<prop name="IsChannelProperty">0</prop>
						<prop name="SelectorOrder">0</prop>
						<prop name="ShowInSelector">0</prop>
						<prop name="ShowInTable">0</prop>
						<prop name="TableOrder">0</prop>
					</obj>
					<obj name="item" class="SamplePropType" version="1">
						<prop name="name">ExtRef</prop>
						<prop name="PropClass">RQExtRefProp</prop>
						<prop name="IsChannelProperty">0</prop>
						<prop name="SelectorOrder">0</prop>
						<prop name="ShowInSelector">0</prop>
						<prop name="ShowInTable">0</prop>
						<prop name="TableOrder">0</prop>
					</obj>
					<obj name="item" class="SamplePropType" version="1">
						<prop name="name">Endpt External Experiment</prop>
						<prop name="PropClass">EndptGenoExtExp</prop>
						<prop name="IsChannelProperty">0</prop>
						<prop name="SelectorOrder">0</prop>
						<prop name="ShowInSelector">0</prop>
						<prop name="ShowInTable">0</prop>
						<prop name="TableOrder">0</prop>
					</obj>
				</list>
			</obj>
			<obj name="SamplePropTypes" class="PropertyTypeList" version="1">
				<list name="emlist" count="26">
					<obj name="item" class="SamplePosPropType" version="1">
						<prop name="name">Position</prop>
						<prop name="PropClass">GenSampleEditPosition</prop>
						<prop name="AnalysisClass">General</prop>
						<prop name="IsChannelProperty">0</prop>
						<prop name="SelectorOrder">0</prop>
						<prop name="ShowInSelector">0</prop>
						<prop name="ShowInTable">1</prop>
						<prop name="TableOrder">0</prop>
					</obj>
					<obj name="item" class="SamplePropType" version="1">
						<prop name="name">Color</prop>
						<prop name="PropClass">SamplePrefColor</prop>
						<prop name="AnalysisClass">General</prop>
						<prop name="IsChannelProperty">0</prop>
						<prop name="SelectorOrder">1</prop>
						<prop name="ShowInSelector">0</prop>
						<prop name="ShowInTable">1</prop>
						<prop name="TableOrder">1</prop>
					</obj>
					<obj name="item" class="SamplePropType" version="1">
						<prop name="name">Replicate of</prop>
						<prop name="PropClass">GenSampleEditReplicate</prop>
						<prop name="AnalysisClass">General</prop>
						<prop name="IsChannelProperty">0</prop>
						<prop name="SelectorOrder">2</prop>
						<prop name="ShowInSelector">0</prop>
						<prop name="ShowInTable">1</prop>
						<prop name="TableOrder">2</prop>
					</obj>
					<obj name="item" class="SamplePropType" version="1">
						<prop name="name">Sample Name</prop>
						<prop name="PropClass">GenSampleEditName</prop>
						<prop name="AnalysisClass">General</prop>
						<prop name="IsChannelProperty">0</prop>
						<prop name="SelectorOrder">3</prop>
						<prop name="ShowInSelector">1</prop>
						<prop name="ShowInTable">1</prop>
						<prop name="TableOrder">3</prop>
					</obj>
					<obj name="item" class="SamplePropType" version="1">
						<prop name="name">Subsets</prop>
						<prop name="PropClass">GenSampleEditSubset</prop>
						<prop name="AnalysisClass">General</prop>
						<prop name="IsChannelProperty">0</prop>
						<prop name="SelectorOrder">4</prop>
						<prop name="ShowInSelector">0</prop>
						<prop name="ShowInTable">0</prop>
						<prop name="TableOrder">4</prop>
					</obj>
					<obj name="item" class="SamplePropType" version="1">
						<prop name="name">Notes</prop>
						<prop name="PropClass">GenSampleEditNotes</prop>
						<prop name="AnalysisClass">General</prop>
						<prop name="IsChannelProperty">0</prop>
						<prop name="SelectorOrder">5</prop>
						<prop name="ShowInSelector">0</prop>
						<prop name="ShowInTable">0</prop>
						<prop name="TableOrder">5</prop>
					</obj>
					<obj name="item" class="SamplePropType" version="1">
						<prop name="name">Sample ID</prop>
						<prop name="PropClass">HTCSampleID</prop>
						<prop name="AnalysisClass">General</prop>
						<prop name="IsChannelProperty">0</prop>
						<prop name="SelectorOrder">6</prop>
						<prop name="ShowInSelector">0</prop>
						<prop name="ShowInTable">0</prop>
						<prop name="TableOrder">6</prop>
					</obj>
					<obj name="item" class="SamplePropType" version="1">
						<prop name="name">Sample Prep Notes</prop>
						<prop name="PropClass">HTCSamplePrepNotes</prop>
						<prop name="AnalysisClass">General</prop>
						<prop name="IsChannelProperty">0</prop>
						<prop name="SelectorOrder">7</prop>
						<prop name="ShowInSelector">0</prop>
						<prop name="ShowInTable">0</prop>
						<prop name="TableOrder">7</prop>
					</obj>
					<obj name="item" class="SamplePrefWidthType" version="1">
						<prop name="name">Width</prop>
						<prop name="PropClass">SamplePrefWidth</prop>
						<prop name="AnalysisClass">Sample preferences</prop>
						<prop name="IsChannelProperty">0</prop>
						<prop name="SelectorOrder">8</prop>
						<prop name="ShowInSelector">0</prop>
						<prop name="ShowInTable">0</prop>
						<prop name="TableOrder">8</prop>
					</obj>
					<obj name="item" class="SamplePrefLineStyleType" version="1">
						<prop name="name">Line Style</prop>
						<prop name="PropClass">SamplePrefLineStyle</prop>
						<prop name="AnalysisClass">Sample preferences</prop>
						<prop name="IsChannelProperty">0</prop>
						<prop name="SelectorOrder">9</prop>
						<prop name="ShowInSelector">0</prop>
						<prop name="ShowInTable">0</prop>
						<prop name="TableOrder">9</prop>
					</obj>
					<obj name="item" class="SamplePrefPointStyleType" version="1">
						<prop name="name">Point Style</prop>
						<prop name="PropClass">SamplePrefPointStyle</prop>
						<prop name="AnalysisClass">Sample preferences</prop>
						<prop name="IsChannelProperty">0</prop>
						<prop name="SelectorOrder">10</prop>
						<prop name="ShowInSelector">0</prop>
						<prop name="ShowInTable">0</prop>
						<prop name="TableOrder">10</prop>
					</obj>
					<obj name="item" class="SamplePropType" version="1">
						<prop name="name">Dominant Channel</prop>
						<prop name="PropClass">DominantChannelProp</prop>
						<prop name="AnalysisClass">Color Compensation Analysis</prop>
						<prop name="IsChannelProperty">0</prop>
						<prop name="SelectorOrder">11</prop>
						<prop name="ShowInSelector">0</prop>
						<prop name="ShowInTable">0</prop>
						<prop name="TableOrder">11</prop>
					</obj>
					<obj name="item" class="EndPtSampleTypePropertyType" version="1">
						<prop name="name">EndPt Sample Type</prop>
						<prop name="PropClass">GroupingSample</prop>
						<prop name="AnalysisClass">EndPtGenotyping</prop>
						<prop name="IsChannelProperty">0</prop>
						<prop name="SelectorOrder">12</prop>
						<prop name="ShowInSelector">0</prop>
						<prop name="ShowInTable">0</prop>
						<prop name="TableOrder">12</prop>
					</obj>
					<obj name="item" class="SamplePropType" version="1">
						<prop name="name">EndPt Genotype</prop>
						<prop name="PropClass">Genotype</prop>
						<prop name="AnalysisClass">EndPtGenotyping</prop>
						<prop name="IsChannelProperty">0</prop>
						<prop name="SelectorOrder">13</prop>
						<prop name="ShowInSelector">0</prop>
						<prop name="ShowInTable">0</prop>
						<prop name="TableOrder">13</prop>
					</obj>
					<obj name="item" class="SamplePropType" version="1">
						<prop name="name">Target Name</prop>
						<prop name="PropClass">TargetName</prop>
						<prop name="AnalysisClass">General</prop>
						<prop name="IsChannelProperty">1</prop>
						<prop name="SelectorOrder">22</prop>
						<prop name="ShowInSelector">1</prop>
						<prop name="ShowInTable">1</prop>
						<prop name="TableOrder">22</prop>
					</obj>
					<obj name="item" class="QuantSampleTypePropertyType" version="1">
						<prop name="name">Quantification Sample Type</prop>
						<prop name="PropClass">QuantSampleTypeProperty</prop>
						<prop name="AnalysisClass">Quantification Analysis</prop>
						<prop name="IsChannelProperty">1</prop>
						<prop name="SelectorOrder">15</prop>
						<prop name="ShowInSelector">0</prop>
						<prop name="ShowInTable">0</prop>
						<prop name="TableOrder">15</prop>
					</obj>
					<obj name="item" class="SamplePropType" version="1">
						<prop name="name">Concentration</prop>
						<prop name="PropClass">QuantConcProperty</prop>
						<prop name="AnalysisClass">Quantification Analysis</prop>
						<prop name="IsChannelProperty">1</prop>
						<prop name="SelectorOrder">16</prop>
						<prop name="ShowInSelector">1</prop>
						<prop name="ShowInTable">1</prop>
						<prop name="TableOrder">16</prop>
					</obj>
					<obj name="item" class="QuantCpType" version="1">
						<prop name="name">Cp Low</prop>
						<prop name="PropClass">QuantCpLowProp</prop>
						<prop name="AnalysisClass">Quantification Analysis</prop>
						<prop name="IsChannelProperty">1</prop>
						<prop name="SelectorOrder">17</prop>
						<prop name="ShowInSelector">0</prop>
						<prop name="ShowInTable">0</prop>
						<prop name="TableOrder">17</prop>
					</obj>
					<obj name="item" class="QuantCpType" version="1">
						<prop name="name">Cp High</prop>
						<prop name="PropClass">QuantCpHighProp</prop>
						<prop name="AnalysisClass">Quantification Analysis</prop>
						<prop name="IsChannelProperty">1</prop>
						<prop name="SelectorOrder">18</prop>
						<prop name="ShowInSelector">0</prop>
						<prop name="ShowInTable">0</prop>
						<prop name="TableOrder">18</prop>
					</obj>
					<obj name="item" class="GroupSampleTypePropertyType" version="1">
						<prop name="name">Melt Geno Sample Type</prop>
						<prop name="PropClass">GroupChannelTypeProp</prop>
						<prop name="AnalysisClass">Melt Geno</prop>
						<prop name="IsChannelProperty">1</prop>
						<prop name="SelectorOrder">19</prop>
						<prop name="ShowInSelector">0</prop>
						<prop name="ShowInTable">0</prop>
						<prop name="TableOrder">19</prop>
					</obj>
					<obj name="item" class="SamplePropType" version="1">
						<prop name="name">Melt Geno Genotype</prop>
						<prop name="PropClass">ChannelGenotype</prop>
						<prop name="AnalysisClass">Melt Geno</prop>
						<prop name="IsChannelProperty">1</prop>
						<prop name="SelectorOrder">20</prop>
						<prop name="ShowInSelector">0</prop>
						<prop name="ShowInTable">0</prop>
						<prop name="TableOrder">20</prop>
					</obj>
					<obj name="item" class="RQTargetPropertyType" version="1">
						<prop name="name">Target Type</prop>
						<prop name="PropClass">RQTargetProperty</prop>
						<prop name="AnalysisClass">Relative Quantification</prop>
						<prop name="IsChannelProperty">1</prop>
						<prop name="SelectorOrder">21</prop>
						<prop name="ShowInSelector">0</prop>
						<prop name="ShowInTable">0</prop>
						<prop name="TableOrder">21</prop>
					</obj>
					<obj name="item" class="RQSampleTargetPropertyType" version="1">
						<prop name="name">Combined Sample and Target Type</prop>
						<prop name="PropClass">RQSampleTargetProperty</prop>
						<prop name="AnalysisClass">Relative Quantification</prop>
						<prop name="IsChannelProperty">1</prop>
						<prop name="SelectorOrder">15</prop>
						<prop name="ShowInSelector">1</prop>
						<prop name="ShowInTable">1</prop>
						<prop name="TableOrder">15</prop>
					</obj>
					<obj name="item" class="SamplePropType" version="1">
						<prop name="name">Efficiency</prop>
						<prop name="PropClass">RQEffProp</prop>
						<prop name="AnalysisClass">Relative Quantification</prop>
						<prop name="IsChannelProperty">1</prop>
						<prop name="SelectorOrder">23</prop>
						<prop name="ShowInSelector">0</prop>
						<prop name="ShowInTable">1</prop>
						<prop name="TableOrder">23</prop>
					</obj>
					<obj name="item" class="GroupSampleTypePropertyTypeNoPos" version="1">
						<prop name="name">Scanning Sample Type</prop>
						<prop name="PropClass">GroupChannelTypeProp</prop>
						<prop name="AnalysisClass">Scanning</prop>
						<prop name="IsChannelProperty">1</prop>
						<prop name="SelectorOrder">24</prop>
						<prop name="ShowInSelector">0</prop>
						<prop name="ShowInTable">0</prop>
						<prop name="TableOrder">24</prop>
					</obj>
					<obj name="item" class="SamplePropType" version="1">
						<prop name="name">Scanning Genotype</prop>
						<prop name="PropClass">ChannelGenotype</prop>
						<prop name="AnalysisClass">Scanning</prop>
						<prop name="IsChannelProperty">1</prop>
						<prop name="SelectorOrder">25</prop>
						<prop name="ShowInSelector">0</prop>
						<prop name="ShowInTable">0</prop>
						<prop name="TableOrder">25</prop>
					</obj>
				</list>
			</obj>
			<obj name="SelectedChannels" class="TEMIntegerSet" version="1">
				<list name="Items" count="1">
					<prop name="Item">0</prop>
				</list>
			</obj>
			<obj name="AnalysisProperties" class="ExpPropList" version="1">
				<list name="emlist" count="3">
					<obj name="PropertyObject" class="EndptGenoExtExp" version="3">
						<prop name="PropertyTypeName">Endpt External Experiment</prop>
					</obj>
					<obj name="PropertyObject" class="RQExtRefProp" version="3">
						<prop name="PropertyTypeName">ExtRef</prop>
						<prop name="RefExpProg">-1</prop>
					</obj>
					<obj name="PropertyObject" class="QuantUnitsProp" version="3">
						<prop name="PropertyTypeName">Units</prop>
					</obj>
				</list>
			</obj>
			<obj name="SampleInfoList" class="SamplePropInfoList" version="1">
				<list name="emlist" count="96">
					<obj name="item" class="SamplePropInfo" version="1">
						<obj name="ChannelProperties" class="ChanPropList" version="2">
							<obj name="ChannelProperties" class="EMList" version="1">
								<list name="emlist" count="1">
									<obj name="item" class="PropertyList" version="1">
										<list name="emlist" count="12">
											<obj name="PropertyObject" class="RQSampleTargetProperty" version="4">
												<prop name="PropertyTypeName">Combined Sample and Target Type</prop>
												<prop name="Position">0</prop>
												<prop name="IsDefault">0</prop>
												<obj name="ChannelProp" class="ChannelProperty" version="1">
													<prop name="ChannelIdx">0</prop>
												</obj>
											</obj>
											<obj name="PropertyObject" class="QuantConcProperty" version="4">
												<prop name="PropertyTypeName">Concentration</prop>
												<prop name="Position">0</prop>
												<prop name="IsDefault">1</prop>
												<prop name="Concentration">0</prop>
												<obj name="ChannelProp" class="ChannelProperty" version="1">
													<prop name="ChannelIdx">0</prop>
												</obj>
												<prop name="ReadOnly">1</prop>
											</obj>
											<obj name="PropertyObject" class="QuantCpHighProp" version="4">
												<prop name="PropertyTypeName">Cp High</prop>
												<prop name="Position">0</prop>
												<prop name="IsDefault">1</prop>
												<prop name="CpRangeHigh">0</prop>
												<obj name="ChannelProp" class="ChannelProperty" version="1">
													<prop name="ChannelIdx">0</prop>
												</obj>
												<prop name="ReadOnly">0</prop>
											</obj>
											<obj name="PropertyObject" class="QuantCpLowProp" version="4">
												<prop name="PropertyTypeName">Cp Low</prop>
												<prop name="Position">0</prop>
												<prop name="IsDefault">1</prop>
												<prop name="CpRangeLow">0</prop>
												<obj name="ChannelProp" class="ChannelProperty" version="1">
													<prop name="ChannelIdx">0</prop>
												</obj>
												<prop name="ReadOnly">0</prop>
											</obj>
											<obj name="PropertyObject" class="RQEffProp" version="4">
												<prop name="PropertyTypeName">Efficiency</prop>
												<prop name="Position">0</prop>
												<prop name="IsDefault">1</prop>
												<prop name="Efficiency">2</prop>
												<obj name="ChannelProp" class="ChannelProperty" version="1">
													<prop name="ChannelIdx">0</prop>
												</obj>
											</obj>
											<obj name="PropertyObject" class="ChannelGenotype" version="4">
												<prop name="PropertyTypeName">Melt Geno Genotype</prop>
												<prop name="Position">0</prop>
												<prop name="IsDefault">1</prop>
												<prop name="ReadOnly">1</prop>
												<obj name="ChannelProp" class="ChannelProperty" version="1">
													<prop name="ChannelIdx">0</prop>
												</obj>
											</obj>
											<obj name="PropertyObject" class="GroupChannelTypeProp" version="4">
												<prop name="PropertyTypeName">Melt Geno Sample Type</prop>
												<prop name="Position">0</prop>
												<prop name="IsDefault">0</prop>
												<prop name="GroupSampleType">mstUnknown</prop>
												<obj name="ChannelProp" class="ChannelProperty" version="1">
													<prop name="ChannelIdx">0</prop>
												</obj>
											</obj>
											<obj name="PropertyObject" class="QuantSampleTypeProperty" version="4">
												<prop name="PropertyTypeName">Quantification Sample Type</prop>
												<prop name="Position">0</prop>
												<prop name="IsDefault">0</prop>
												<prop name="SampleType">qsPosCalibrator</prop>
												<obj name="ChannelProp" class="ChannelProperty" version="1">
													<prop name="ChannelIdx">0</prop>
												</obj>
											</obj>
											<obj name="PropertyObject" class="ChannelGenotype" version="4">
												<prop name="PropertyTypeName">Scanning Genotype</prop>
												<prop name="Position">0</prop>
												<prop name="IsDefault">1</prop>
												<prop name="ReadOnly">1</prop>
												<obj name="ChannelProp" class="ChannelProperty" version="1">
													<prop name="ChannelIdx">0</prop>
												</obj>
											</obj>
											<obj name="PropertyObject" class="GroupChannelTypeProp" version="4">
												<prop name="PropertyTypeName">Scanning Sample Type</prop>
												<prop name="Position">0</prop>
												<prop name="IsDefault">0</prop>
												<prop name="GroupSampleType">mstUnknown</prop>
												<obj name="ChannelProp" class="ChannelProperty" version="1">
													<prop name="ChannelIdx">0</prop>
												</obj>
											</obj>
											<obj name="PropertyObject" class="TargetName" version="4">
												<prop name="PropertyTypeName">Target Name</prop>
												<prop name="Position">0</prop>
												<prop name="IsDefault">0</prop>
												<prop name="name">ACT</prop>
												<obj name="ChannelProp" class="ChannelProperty" version="1">
													<prop name="ChannelIdx">0</prop>
												</obj>
											</obj>
											<obj name="PropertyObject" class="RQTargetProperty" version="4">
												<prop name="PropertyTypeName">Target Type</prop>
												<prop name="Position">0</prop>
												<prop name="IsDefault">0</prop>
												<prop name="TargetType">dtReference</prop>
												<obj name="ChannelProp" class="ChannelProperty" version="1">
													<prop name="ChannelIdx">0</prop>
												</obj>
											</obj>
										</list>
									</obj>
								</list>
							</obj>
						</obj>
						<prop name="ChannelPropertyCount">1</prop>
						<prop name="ContainerPosition">0</prop>
						<prop name="HasSampleProperties">1</prop>
						<obj name="SampleProperties" class="PropertyList" version="1">
							<list name="emlist" count="14">
								<obj name="PropertyObject" class="SamplePrefColor" version="4">
									<prop name="PropertyTypeName">Color</prop>
									<prop name="Position">0</prop>
									<prop name="IsDefault">0</prop>
									<prop name="Color">$00FF8000</prop>
								</obj>
								<obj name="PropertyObject" class="DominantChannelProp" version="4">
									<prop name="PropertyTypeName">Dominant Channel</prop>
									<prop name="Position">0</prop>
									<prop name="IsDefault">0</prop>
									<prop name="DominantChannel">0</prop>
								</obj>
								<obj name="PropertyObject" class="Genotype" version="4">
									<prop name="PropertyTypeName">EndPt Genotype</prop>
									<prop name="Position">0</prop>
									<prop name="IsDefault">1</prop>
									<prop name="ReadOnly">1</prop>
								</obj>
								<obj name="PropertyObject" class="GroupingSample" version="4">
									<prop name="PropertyTypeName">EndPt Sample Type</prop>
									<prop name="Position">0</prop>
									<prop name="IsDefault">0</prop>
									<prop name="GroupSampleType">mstUnknown</prop>
								</obj>
								<obj name="PropertyObject" class="SamplePrefLineStyle" version="4">
									<prop name="PropertyTypeName">Line Style</prop>
									<prop name="Position">0</prop>
									<prop name="IsDefault">0</prop>
									<prop name="LineStyle">psSolid</prop>
								</obj>
								<obj name="PropertyObject" class="GenSampleEditNotes" version="4">
									<prop name="PropertyTypeName">Notes</prop>
									<prop name="Position">0</prop>
									<prop name="IsDefault">1</prop>
								</obj>
								<obj name="PropertyObject" class="SamplePrefPointStyle" version="4">
									<prop name="PropertyTypeName">Point Style</prop>
									<prop name="Position">0</prop>
									<prop name="IsDefault">0</prop>
									<prop name="PointStyle">psNothing</prop>
								</obj>
								<obj name="PropertyObject" class="GenSampleEditPosition" version="4">
									<prop name="PropertyTypeName">Position</prop>
									<prop name="Position">0</prop>
									<prop name="IsDefault">1</prop>
								</obj>
								<obj name="PropertyObject" class="GenSampleEditReplicate" version="4">
									<prop name="PropertyTypeName">Replicate of</prop>
									<prop name="Position">0</prop>
									<prop name="IsDefault">0</prop>
									<prop name="ReplicateOf">0</prop>
								</obj>
								<obj name="PropertyObject" class="HTCSampleID" version="4">
									<prop name="PropertyTypeName">Sample ID</prop>
									<prop name="Position">0</prop>
									<prop name="IsDefault">1</prop>
								</obj>
								<obj name="PropertyObject" class="GenSampleEditName" version="4">
									<prop name="PropertyTypeName">Sample Name</prop>
									<prop name="Position">0</prop>
									<prop name="IsDefault">0</prop>
									<prop name="name">31N</prop>
								</obj>
								<obj name="PropertyObject" class="HTCSamplePrepNotes" version="4">
									<prop name="PropertyTypeName">Sample Prep Notes</prop>
									<prop name="Position">0</prop>
									<prop name="IsDefault">1</prop>
								</obj>
								<obj name="PropertyObject" class="GenSampleEditSubset" version="4">
									<prop name="PropertyTypeName">Subsets</prop>
									<prop name="Position">0</prop>
									<prop name="IsDefault">1</prop>
								</obj>
								<obj name="PropertyObject" class="SamplePrefWidth" version="5">
									<prop name="PropertyTypeName">Width</prop>
									<prop name="Position">0</prop>
									<prop name="IsDefault">1</prop>
									<prop name="Width">1</prop>
								</obj>
							</list>
						</obj>
					</obj>
					<obj name="item" class="SamplePropInfo" version="1">
						<obj name="ChannelProperties" class="ChanPropList" version="2">
							<obj name="ChannelProperties" class="EMList" version="1">
								<list name="emlist" count="1">
									<obj name="item" class="PropertyList" version="1">
										<list name="emlist" count="12">
											<obj name="PropertyObject" class="RQSampleTargetProperty" version="4">
												<prop name="PropertyTypeName">Combined Sample and Target Type</prop>
												<prop name="Position">1</prop>
												<prop name="IsDefault">0</prop>
												<obj name="ChannelProp" class="ChannelProperty" version="1">
													<prop name="ChannelIdx">0</prop>
												</obj>
											</obj>
											<obj name="PropertyObject" class="QuantConcProperty" version="4">
												<prop name="PropertyTypeName">Concentration</prop>
												<prop name="Position">1</prop>
												<prop name="IsDefault">1</prop>
												<prop name="Concentration">0</prop>
												<obj name="ChannelProp" class="ChannelProperty" version="1">
													<prop name="ChannelIdx">0</prop>
												</obj>
												<prop name="ReadOnly">1</prop>
											</obj>
											<obj name="PropertyObject" class="QuantCpHighProp" version="4">
												<prop name="PropertyTypeName">Cp High</prop>
												<prop name="Position">1</prop>
												<prop name="IsDefault">1</prop>
												<prop name="CpRangeHigh">0</prop>
												<obj name="ChannelProp" class="ChannelProperty" version="1">
													<prop name="ChannelIdx">0</prop>
												</obj>
												<prop name="ReadOnly">0</prop>
											</obj>
											<obj name="PropertyObject" class="QuantCpLowProp" version="4">
												<prop name="PropertyTypeName">Cp Low</prop>
												<prop name="Position">1</prop>
												<prop name="IsDefault">1</prop>
												<prop name="CpRangeLow">0</prop>
												<obj name="ChannelProp" class="ChannelProperty" version="1">
													<prop name="ChannelIdx">0</prop>
												</obj>
												<prop name="ReadOnly">0</prop>
											</obj>
											<obj name="PropertyObject" class="RQEffProp" version="4">
												<prop name="PropertyTypeName">Efficiency</prop>
												<prop name="Position">1</prop>
												<prop name="IsDefault">1</prop>
												<prop name="Efficiency">2</prop>
												<obj name="ChannelProp" class="ChannelProperty" version="1">
													<prop name="ChannelIdx">0</prop>
												</obj>
											</obj>
											<obj name="PropertyObject" class="ChannelGenotype" version="4">
												<prop name="PropertyTypeName">Melt Geno Genotype</prop>
												<prop name="Position">1</prop>
												<prop name="IsDefault">1</prop>
												<prop name="ReadOnly">1</prop>
												<obj name="ChannelProp" class="ChannelProperty" version="1">
													<prop name="ChannelIdx">0</prop>
												</obj>
											</obj>
											<obj name="PropertyObject" class="GroupChannelTypeProp" version="4">
												<prop name="PropertyTypeName">Melt Geno Sample Type</prop>
												<prop name="Position">1</prop>
												<prop name="IsDefault">0</prop>
												<prop name="GroupSampleType">mstUnknown</prop>
												<obj name="ChannelProp" class="ChannelProperty" version="1">
													<prop name="ChannelIdx">0</prop>
												</obj>
											</obj>
											<obj name="PropertyObject" class="QuantSampleTypeProperty" version="4">
												<prop name="PropertyTypeName">Quantification Sample Type</prop>
												<prop name="Position">1</prop>
												<prop name="IsDefault">0</prop>
												<prop name="SampleType">qsPosCalibrator</prop>
												<obj name="ChannelProp" class="ChannelProperty" version="1">
													<prop name="ChannelIdx">0</prop>
												</obj>
											</obj>
											<obj name="PropertyObject" class="ChannelGenotype" version="4">
												<prop name="PropertyTypeName">Scanning Genotype</prop>
												<prop name="Position">1</prop>
												<prop name="IsDefault">1</prop>
												<prop name="ReadOnly">1</prop>
												<obj name="ChannelProp" class="ChannelProperty" version="1">
													<prop name="ChannelIdx">0</prop>
												</obj>
											</obj>
											<obj name="PropertyObject" class="GroupChannelTypeProp" version="4">
												<prop name="PropertyTypeName">Scanning Sample Type</prop>
												<prop name="Position">1</prop>
												<prop name="IsDefault">0</prop>
												<prop name="GroupSampleType">mstUnknown</prop>
												<obj name="ChannelProp" class="ChannelProperty" version="1">
													<prop name="ChannelIdx">0</prop>
												</obj>
											</obj>
											<obj name="PropertyObject" class="TargetName" version="4">
												<prop name="PropertyTypeName">Target Name</prop>
												<prop name="Position">1</prop>
												<prop name="IsDefault">0</prop>
												<prop name="name">ACT</prop>
												<obj name="ChannelProp" class="ChannelProperty" version="1">
													<prop name="ChannelIdx">0</prop>
												</obj>
											</obj>
											<obj name="PropertyObject" class="RQTargetProperty" version="4">
												<prop name="PropertyTypeName">Target Type</prop>
												<prop name="Position">1</prop>
												<prop name="IsDefault">0</prop>
												<prop name="TargetType">dtReference</prop>
												<obj name="ChannelProp" class="ChannelProperty" version="1">
													<prop name="ChannelIdx">0</prop>
												</obj>
											</obj>
										</list>
									</obj>
								</list>
							</obj>
						</obj>
						<prop name="ChannelPropertyCount">1</prop>
						<prop name="ContainerPosition">1</prop>
						<prop name="HasSampleProperties">1</prop>
						<obj name="SampleProperties" class="PropertyList" version="1">
							<list name="emlist" count="14">
								<obj name="PropertyObject" class="SamplePrefColor" version="4">
									<prop name="PropertyTypeName">Color</prop>
									<prop name="Position">1</prop>
									<prop name="IsDefault">0</prop>
									<prop name="Color">clRed</prop>
								</obj>
								<obj name="PropertyObject" class="DominantChannelProp" version="4">
									<prop name="PropertyTypeName">Dominant Channel</prop>
									<prop name="Position">1</prop>
									<prop name="IsDefault">0</prop>
									<prop name="DominantChannel">0</prop>
								</obj>
								<obj name="PropertyObject" class="Genotype" version="4">
									<prop name="PropertyTypeName">EndPt Genotype</prop>
									<prop name="Position">1</prop>
									<prop name="IsDefault">1</prop>
									<prop name="ReadOnly">1</prop>
								</obj>
								<obj name="PropertyObject" class="GroupingSample" version="4">
									<prop name="PropertyTypeName">EndPt Sample Type</prop>
									<prop name="Position">1</prop>
									<prop name="IsDefault">0</prop>
									<prop name="GroupSampleType">mstUnknown</prop>
								</obj>
								<obj name="PropertyObject" class="SamplePrefLineStyle" version="4">
									<prop name="PropertyTypeName">Line Style</prop>
									<prop name="Position">1</prop>
									<prop name="IsDefault">0</prop>
									<prop name="LineStyle">psSolid</prop>
								</obj>
								<obj name="PropertyObject" class="GenSampleEditNotes" version="4">
									<prop name="PropertyTypeName">Notes</prop>
									<prop name="Position">1</prop>
									<prop name="IsDefault">1</prop>
								</obj>
								<obj name="PropertyObject" class="SamplePrefPointStyle" version="4">
									<prop name="PropertyTypeName">Point Style</prop>
									<prop name="Position">1</prop>
									<prop name="IsDefault">0</prop>
									<prop name="PointStyle">psNothing</prop>
								</obj>
								<obj name="PropertyObject" class="GenSampleEditPosition" version="4">
									<prop name="PropertyTypeName">Position</prop>
									<prop name="Position">1</prop>
									<prop name="IsDefault">1</prop>
								</obj>
								<obj name="PropertyObject" class="GenSampleEditReplicate" version="4">
									<prop name="PropertyTypeName">Replicate of</prop>
									<prop name="Position">1</prop>
									<prop name="IsDefault">0</prop>
									<prop name="ReplicateOf">0</prop>
								</obj>
								<obj name="PropertyObject" class="HTCSampleID" version="4">
									<prop name="PropertyTypeName">Sample ID</prop>
									<prop name="Position">1</prop>
									<prop name="IsDefault">1</prop>
								</obj>
								<obj name="PropertyObject" class="GenSampleEditName" version="4">
									<prop name="PropertyTypeName">Sample Name</prop>
									<prop name="Position">1</prop>
									<prop name="IsDefault">0</prop>
									<prop name="name">31N</prop>
								</obj>
								<obj name="PropertyObject" class="HTCSamplePrepNotes" version="4">
									<prop name="PropertyTypeName">Sample Prep Notes</prop>
									<prop name="Position">1</prop>
									<prop name="IsDefault">1</prop>
								</obj>
								<obj name="PropertyObject" class="GenSampleEditSubset" version="4">
									<prop name="PropertyTypeName">Subsets</prop>
									<prop name="Position">1</prop>
									<prop name="IsDefault">1</prop>
								</obj>
								<obj name="PropertyObject" class="SamplePrefWidth" version="5">
									<prop name="PropertyTypeName">Width</prop>
									<prop name="Position">1</prop>
									<prop name="IsDefault">1</prop>
									<prop name="Width">1</prop>
								</obj>
							</list>
						</obj>
					</obj>
					<obj name="item" class="SamplePropInfo" version="1">
						<obj name="ChannelProperties" class="ChanPropList" version="2">
							<obj name="ChannelProperties" class="EMList" version="1">
								<list name="emlist" count="1">
									<obj name="item" class="PropertyList" version="1">
										<list name="emlist" count="12">
											<obj name="PropertyObject" class="RQSampleTargetProperty" version="4">
												<prop name="PropertyTypeName">Combined Sample and Target Type</prop>
												<prop name="Position">2</prop>
												<prop name="IsDefault">0</prop>
												<obj name="ChannelProp" class="ChannelProperty" version="1">
													<prop name="ChannelIdx">0</prop>
												</obj>
											</obj>
											<obj name="PropertyObject" class="QuantConcProperty" version="4">
												<prop name="PropertyTypeName">Concentration</prop>
												<prop name="Position">2</prop>
												<prop name="IsDefault">1</prop>
												<prop name="Concentration">0</prop>
												<obj name="ChannelProp" class="ChannelProperty" version="1">
													<prop name="ChannelIdx">0</prop>
												</obj>
												<prop name="ReadOnly">1</prop>
											</obj>
											<obj name="PropertyObject" class="QuantCpHighProp" version="4">
												<prop name="PropertyTypeName">Cp High</prop>
												<prop name="Position">2</prop>
												<prop name="IsDefault">1</prop>
												<prop name="CpRangeHigh">0</prop>
												<obj name="ChannelProp" class="ChannelProperty" version="1">
													<prop name="ChannelIdx">0</prop>
												</obj>
												<prop name="ReadOnly">0</prop>
											</obj>
											<obj name="PropertyObject" class="QuantCpLowProp" version="4">
												<prop name="PropertyTypeName">Cp Low</prop>
												<prop name="Position">2</prop>
												<prop name="IsDefault">1</prop>
												<prop name="CpRangeLow">0</prop>
												<obj name="ChannelProp" class="ChannelProperty" version="1">
													<prop name="ChannelIdx">0</prop>
												</obj>
												<prop name="ReadOnly">0</prop>
											</obj>
											<obj name="PropertyObject" class="RQEffProp" version="4">
												<prop name="PropertyTypeName">Efficiency</prop>
												<prop name="Position">2</prop>
												<prop name="IsDefault">1</prop>
												<prop name="Efficiency">2</prop>
												<obj name="ChannelProp" class="ChannelProperty" version="1">
													<prop name="ChannelIdx">0</prop>
												</obj>
											</obj>
											<obj name="PropertyObject" class="ChannelGenotype" version="4">
												<prop name="PropertyTypeName">Melt Geno Genotype</prop>
												<prop name="Position">2</prop>
												<prop name="IsDefault">1</prop>
												<prop name="ReadOnly">1</prop>
												<obj name="ChannelProp" class="ChannelProperty" version="1">
													<prop name="ChannelIdx">0</prop>
												</obj>
											</obj>
											<obj name="PropertyObject" class="GroupChannelTypeProp" version="4">
												<prop name="PropertyTypeName">Melt Geno Sample Type</prop>
												<prop name="Position">2</prop>
												<prop name="IsDefault">0</prop>
												<prop name="GroupSampleType">mstUnknown</prop>
												<obj name="ChannelProp" class="ChannelProperty" version="1">
													<prop name="ChannelIdx">0</prop>
												</obj>
											</obj>
											<obj name="PropertyObject" class="QuantSampleTypeProperty" version="4">
												<prop name="PropertyTypeName">Quantification Sample Type</prop>
												<prop name="Position">2</prop>
												<prop name="IsDefault">0</prop>
												<prop name="SampleType">qsPosCalibrator</prop>
												<obj name="ChannelProp" class="ChannelProperty" version="1">
													<prop name="ChannelIdx">0</prop>
												</obj>
											</obj>
											<obj name="PropertyObject" class="ChannelGenotype" version="4">
												<prop name="PropertyTypeName">Scanning Genotype</prop>
												<prop name="Position">2</prop>
												<prop name="IsDefault">1</prop>
												<prop name="ReadOnly">1</prop>
												<obj name="ChannelProp" class="ChannelProperty" version="1">
													<prop name="ChannelIdx">0</prop>
												</obj>
											</obj>
											<obj name="PropertyObject" class="GroupChannelTypeProp" version="4">
												<prop name="PropertyTypeName">Scanning Sample Type</prop>
												<prop name="Position">2</prop>
												<prop name="IsDefault">0</prop>
												<prop name="GroupSampleType">mstUnknown</prop>
												<obj name="ChannelProp" class="ChannelProperty" version="1">
													<prop name="ChannelIdx">0</prop>
												</obj>
											</obj>
											<obj name="PropertyObject" class="TargetName" version="4">
												<prop name="PropertyTypeName">Target Name</prop>
												<prop name="Position">2</prop>
												<prop name="IsDefault">0</prop>
												<prop name="name">ACT</prop>
												<obj name="ChannelProp" class="ChannelProperty" version="1">
													<prop name="ChannelIdx">0</prop>
												</obj>
											</obj>
											<obj name="PropertyObject" class="RQTargetProperty" version="4">
												<prop name="PropertyTypeName">Target Type</prop>
												<prop name="Position">2</prop>
												<prop name="IsDefault">0</prop>
												<prop name="TargetType">dtReference</prop>
												<obj name="ChannelProp" class="ChannelProperty" version="1">
													<prop name="ChannelIdx">0</prop>
												</obj>
											</obj>
										</list>
									</obj>
								</list>
							</obj>
						</obj>
						<prop name="ChannelPropertyCount">1</prop>
						<prop name="ContainerPosition">2</prop>
						<prop name="HasSampleProperties">1</prop>
						<obj name="SampleProperties" class="PropertyList" version="1">
							<list name="emlist" count="14">
								<obj name="PropertyObject" class="SamplePrefColor" version="4">
									<prop name="PropertyTypeName">Color</prop>
									<prop name="Position">2</prop>
									<prop name="IsDefault">0</prop>
									<prop name="Color">$0030D700</prop>
								</obj>
								<obj name="PropertyObject" class="DominantChannelProp" version="4">
									<prop name="PropertyTypeName">Dominant Channel</prop>
									<prop name="Position">2</prop>
									<prop name="IsDefault">0</prop>
									<prop name="DominantChannel">0</prop>
								</obj>
								<obj name="PropertyObject" class="Genotype" version="4">
									<prop name="PropertyTypeName">EndPt Genotype</prop>
									<prop name="Position">2</prop>
									<prop name="IsDefault">1</prop>
									<prop name="ReadOnly">1</prop>
								</obj>
								<obj name="PropertyObject" class="GroupingSample" version="4">
									<prop name="PropertyTypeName">EndPt Sample Type</prop>
									<prop name="Position">2</prop>
									<prop name="IsDefault">0</prop>
									<prop name="GroupSampleType">mstUnknown</prop>
								</obj>
								<obj name="PropertyObject" class="SamplePrefLineStyle" version="4">
									<prop name="PropertyTypeName">Line Style</prop>
									<prop name="Position">2</prop>
									<prop name="IsDefault">0</prop>
									<prop name="LineStyle">psSolid</prop>
								</obj>
								<obj name="PropertyObject" class="GenSampleEditNotes" version="4">
									<prop name="PropertyTypeName">Notes</prop>
									<prop name="Position">2</prop>
									<prop name="IsDefault">1</prop>
								</obj>
								<obj name="PropertyObject" class="SamplePrefPointStyle" version="4">
									<prop name="PropertyTypeName">Point Style</prop>
									<prop name="Position">2</prop>
									<prop name="IsDefault">0</prop>
									<prop name="PointStyle">psNothing</prop>
								</obj>
								<obj name="PropertyObject" class="GenSampleEditPosition" version="4">
									<prop name="PropertyTypeName">Position</prop>
									<prop name="Position">2</prop>
									<prop name="IsDefault">1</prop>
								</obj>
								<obj name="PropertyObject" class="GenSampleEditReplicate" version="4">
									<prop name="PropertyTypeName">Replicate of</prop>
									<prop name="Position">2</prop>
									<prop name="IsDefault">0</prop>
									<prop name="ReplicateOf">0</prop>
								</obj>
								<obj name="PropertyObject" class="HTCSampleID" version="4">
									<prop name="PropertyTypeName">Sample ID</prop>
									<prop name="Position">2</prop>
									<prop name="IsDefault">1</prop>
								</obj>
								<obj name="PropertyObject" class="GenSampleEditName" version="4">
									<prop name="PropertyTypeName">Sample Name</prop>
									<prop name="Position">2</prop>
									<prop name="IsDefault">0</prop>
									<prop name="name">31N</prop>
								</obj>
								<obj name="PropertyObject" class="HTCSamplePrepNotes" version="4">
									<prop name="PropertyTypeName">Sample Prep Notes</prop>
									<prop name="Position">2</prop>
									<prop name="IsDefault">1</prop>
								</obj>
								<obj name="PropertyObject" class="GenSampleEditSubset" version="4">
									<prop name="PropertyTypeName">Subsets</prop>
									<prop name="Position">2</prop>
									<prop name="IsDefault">1</prop>
								</obj>
								<obj name="PropertyObject" class="SamplePrefWidth" version="5">
									<prop name="PropertyTypeName">Width</prop>
									<prop name="Position">2</prop>
									<prop name="IsDefault">1</prop>
									<prop name="Width">1</prop>
								</obj>
							</list>
						</obj>
					</obj>
					<obj name="item" class="SamplePropInfo" version="1">
						<obj name="ChannelProperties" class="ChanPropList" version="2">
							<obj name="ChannelProperties" class="EMList" version="1">
								<list name="emlist" count="1">
									<obj name="item" class="PropertyList" version="1">
										<list name="emlist" count="12">
											<obj name="PropertyObject" class="RQSampleTargetProperty" version="4">
												<prop name="PropertyTypeName">Combined Sample and Target Type</prop>
												<prop name="Position">3</prop>
												<prop name="IsDefault">0</prop>
												<obj name="ChannelProp" class="ChannelProperty" version="1">
													<prop name="ChannelIdx">0</prop>
												</obj>
											</obj>
											<obj name="PropertyObject" class="QuantConcProperty" version="4">
												<prop name="PropertyTypeName">Concentration</prop>
												<prop name="Position">3</prop>
												<prop name="IsDefault">1</prop>
												<prop name="Concentration">0</prop>
												<obj name="ChannelProp" class="ChannelProperty" version="1">
													<prop name="ChannelIdx">0</prop>
												</obj>
												<prop name="ReadOnly">1</prop>
											</obj>
											<obj name="PropertyObject" class="QuantCpHighProp" version="4">
												<prop name="PropertyTypeName">Cp High</prop>
												<prop name="Position">3</prop>
												<prop name="IsDefault">1</prop>
												<prop name="CpRangeHigh">0</prop>
												<obj name="ChannelProp" class="ChannelProperty" version="1">
													<prop name="ChannelIdx">0</prop>
												</obj>
												<prop name="ReadOnly">0</prop>
											</obj>
											<obj name="PropertyObject" class="QuantCpLowProp" version="4">
												<prop name="PropertyTypeName">Cp Low</prop>
												<prop name="Position">3</prop>
												<prop name="IsDefault">1</prop>
												<prop name="CpRangeLow">0</prop>
												<obj name="ChannelProp" class="ChannelProperty" version="1">
													<prop name="ChannelIdx">0</prop>
												</obj>
												<prop name="ReadOnly">0</prop>
											</obj>
											<obj name="PropertyObject" class="RQEffProp" version="4">
												<prop name="PropertyTypeName">Efficiency</prop>
												<prop name="Position">3</prop>
												<prop name="IsDefault">1</prop>
												<prop name="Efficiency">2</prop>
												<obj name="ChannelProp" class="ChannelProperty" version="1">
													<prop name="ChannelIdx">0</prop>
												</obj>
											</obj>
											<obj name="PropertyObject" class="ChannelGenotype" version="4">
												<prop name="PropertyTypeName">Melt Geno Genotype</prop>
												<prop name="Position">3</prop>
												<prop name="IsDefault">1</prop>
												<prop name="ReadOnly">1</prop>
												<obj name="ChannelProp" class="ChannelProperty" version="1">
													<prop name="ChannelIdx">0</prop>
												</obj>
											</obj>
											<obj name="PropertyObject" class="GroupChannelTypeProp" version="4">
												<prop name="PropertyTypeName">Melt Geno Sample Type</prop>
												<prop name="Position">3</prop>
												<prop name="IsDefault">0</prop>
												<prop name="GroupSampleType">mstUnknown</prop>
												<obj name="ChannelProp" class="ChannelProperty" version="1">
													<prop name="ChannelIdx">0</prop>
												</obj>
											</obj>
											<obj name="PropertyObject" class="QuantSampleTypeProperty" version="4">
												<prop name="PropertyTypeName">Quantification Sample Type</prop>
												<prop name="Position">3</prop>
												<prop name="IsDefault">0</prop>
												<prop name="SampleType">qsPosCalibrator</prop>
												<obj name="ChannelProp" class="ChannelProperty" version="1">
													<prop name="ChannelIdx">0</prop>
												</obj>
											</obj>
											<obj name="PropertyObject" class="ChannelGenotype" version="4">
												<prop name="PropertyTypeName">Scanning Genotype</prop>
												<prop name="Position">3</prop>
												<prop name="IsDefault">1</prop>
												<prop name="ReadOnly">1</prop>
												<obj name="ChannelProp" class="ChannelProperty" version="1">
													<prop name="ChannelIdx">0</prop>
												</obj>
											</obj>
											<obj name="PropertyObject" class="GroupChannelTypeProp" version="4">
												<prop name="PropertyTypeName">Scanning Sample Type</prop>
												<prop name="Position">3</prop>
												<prop name="IsDefault">0</prop>
												<prop name="GroupSampleType">mstUnknown</prop>
												<obj name="ChannelProp" class="ChannelProperty" version="1">
													<prop name="ChannelIdx">0</prop>
												</obj>
											</obj>
											<obj name="PropertyObject" class="TargetName" version="4">
												<prop name="PropertyTypeName">Target Name</prop>
												<prop name="Position">3</prop>
												<prop name="IsDefault">0</prop>
												<prop name="name">FTO</prop>
												<obj name="ChannelProp" class="ChannelProperty" version="1">
													<prop name="ChannelIdx">0</prop>
												</obj>
											</obj>
											<obj name="PropertyObject" class="RQTargetProperty" version="4">
												<prop name="PropertyTypeName">Target Type</prop>
												<prop name="Position">3</prop>
												<prop name="IsDefault">0</prop>
												<prop name="TargetType">dtTarget</prop>
												<obj name="ChannelProp" class="ChannelProperty" version="1">
													<prop name="ChannelIdx">0</prop>
												</obj>
											</obj>
										</list>
									</obj>
								</list>
							</obj>
						</obj>
						<prop name="ChannelPropertyCount">1</prop>
						<prop name="ContainerPosition">3</prop>
						<prop name="HasSampleProperties">1</prop>
						<obj name="SampleProperties" class="PropertyList" version="1">
							<list name="emlist" count="14">
								<obj name="PropertyObject" class="SamplePrefColor" version="4">
									<prop name="PropertyTypeName">Color</prop>
									<prop name="Position">3</prop>
									<prop name="IsDefault">0</prop>
									<prop name="Color">clFuchsia</prop>
								</obj>
								<obj name="PropertyObject" class="DominantChannelProp" version="4">
									<prop name="PropertyTypeName">Dominant Channel</prop>
									<prop name="Position">3</prop>
									<prop name="IsDefault">0</prop>
									<prop name="DominantChannel">0</prop>
								</obj>
								<obj name="PropertyObject" class="Genotype" version="4">
									<prop name="PropertyTypeName">EndPt Genotype</prop>
									<prop name="Position">3</prop>
									<prop name="IsDefault">1</prop>
									<prop name="ReadOnly">1</prop>
								</obj>
								<obj name="PropertyObject" class="GroupingSample" version="4">
									<prop name="PropertyTypeName">EndPt Sample Type</prop>
									<prop name="Position">3</prop>
									<prop name="IsDefault">0</prop>
									<prop name="GroupSampleType">mstUnknown</prop>
								</obj>
								<obj name="PropertyObject" class="SamplePrefLineStyle" version="4">
									<prop name="PropertyTypeName">Line Style</prop>
									<prop name="Position">3</prop>
									<prop name="IsDefault">0</prop>
									<prop name="LineStyle">psSolid</prop>
								</obj>
								<obj name="PropertyObject" class="GenSampleEditNotes" version="4">
									<prop name="PropertyTypeName">Notes</prop>
									<prop name="Position">3</prop>
									<prop name="IsDefault">1</prop>
								</obj>
								<obj name="PropertyObject" class="SamplePrefPointStyle" version="4">
									<prop name="PropertyTypeName">Point Style</prop>
									<prop name="Position">3</prop>
									<prop name="IsDefault">0</prop>
									<prop name="PointStyle">psNothing</prop>
								</obj>
								<obj name="PropertyObject" class="GenSampleEditPosition" version="4">
									<prop name="PropertyTypeName">Position</prop>
									<prop name="Position">3</prop>
									<prop name="IsDefault">1</prop>
								</obj>
								<obj name="PropertyObject" class="GenSampleEditReplicate" version="4">
									<prop name="PropertyTypeName">Replicate of</prop>
									<prop name="Position">3</prop>
									<prop name="IsDefault">0</prop>
									<prop name="ReplicateOf">3</prop>
								</obj>
								<obj name="PropertyObject" class="HTCSampleID" version="4">
									<prop name="PropertyTypeName">Sample ID</prop>
									<prop name="Position">3</prop>
									<prop name="IsDefault">1</prop>
								</obj>
								<obj name="PropertyObject" class="GenSampleEditName" version="4">
									<prop name="PropertyTypeName">Sample Name</prop>
									<prop name="Position">3</prop>
									<prop name="IsDefault">0</prop>
									<prop name="name">31N</prop>
								</obj>
								<obj name="PropertyObject" class="HTCSamplePrepNotes" version="4">
									<prop name="PropertyTypeName">Sample Prep Notes</prop>
									<prop name="Position">3</prop>
									<prop name="IsDefault">1</prop>
								</obj>
								<obj name="PropertyObject" class="GenSampleEditSubset" version="4">
									<prop name="PropertyTypeName">Subsets</prop>
									<prop name="Position">3</prop>
									<prop name="IsDefault">1</prop>
								</obj>
								<obj name="PropertyObject" class="SamplePrefWidth" version="5">
									<prop name="PropertyTypeName">Width</prop>
									<prop name="Position">3</prop>
									<prop name="IsDefault">1</prop>
									<prop name="Width">1</prop>
								</obj>
							</list>
						</obj>
					</obj>
					<obj name="item" class="SamplePropInfo" version="1">
						<obj name="ChannelProperties" class="ChanPropList" version="2">
							<obj name="ChannelProperties" class="EMList" version="1">
								<list name="emlist" count="1">
									<obj name="item" class="PropertyList" version="1">
										<list name="emlist" count="12">
											<obj name="PropertyObject" class="RQSampleTargetProperty" version="4">
												<prop name="PropertyTypeName">Combined Sample and Target Type</prop>
												<prop name="Position">4</prop>
												<prop name="IsDefault">0</prop>
												<obj name="ChannelProp" class="ChannelProperty" version="1">
													<prop name="ChannelIdx">0</prop>
												</obj>
											</obj>
											<obj name="PropertyObject" class="QuantConcProperty" version="4">
												<prop name="PropertyTypeName">Concentration</prop>
												<prop name="Position">4</prop>
												<prop name="IsDefault">1</prop>
												<prop name="Concentration">0</prop>
												<obj name="ChannelProp" class="ChannelProperty" version="1">
													<prop name="ChannelIdx">0</prop>
												</obj>
												<prop name="ReadOnly">1</prop>
											</obj>
											<obj name="PropertyObject" class="QuantCpHighProp" version="4">
												<prop name="PropertyTypeName">Cp High</prop>
												<prop name="Position">4</prop>
												<prop name="IsDefault">1</prop>
												<prop name="CpRangeHigh">0</prop>
												<obj name="ChannelProp" class="ChannelProperty" version="1">
													<prop name="ChannelIdx">0</prop>
												</obj>
												<prop name="ReadOnly">0</prop>
											</obj>
											<obj name="PropertyObject" class="QuantCpLowProp" version="4">
												<prop name="PropertyTypeName">Cp Low</prop>
												<prop name="Position">4</prop>
												<prop name="IsDefault">1</prop>
												<prop name="CpRangeLow">0</prop>
												<obj name="ChannelProp" class="ChannelProperty" version="1">
													<prop name="ChannelIdx">0</prop>
												</obj>
												<prop name="ReadOnly">0</prop>
											</obj>
											<obj name="PropertyObject" class="RQEffProp" version="4">
												<prop name="PropertyTypeName">Efficiency</prop>
												<prop name="Position">4</prop>
												<prop name="IsDefault">1</prop>
												<prop name="Efficiency">2</prop>
												<obj name="ChannelProp" class="ChannelProperty" version="1">
													<prop name="ChannelIdx">0</prop>
												</obj>
											</obj>
											<obj name="PropertyObject" class="ChannelGenotype" version="4">
												<prop name="PropertyTypeName">Melt Geno Genotype</prop>
												<prop name="Position">4</prop>
												<prop name="IsDefault">1</prop>
												<prop name="ReadOnly">1</prop>
												<obj name="ChannelProp" class="ChannelProperty" version="1">
													<prop name="ChannelIdx">0</prop>
												</obj>
											</obj>
											<obj name="PropertyObject" class="GroupChannelTypeProp" version="4">
												<prop name="PropertyTypeName">Melt Geno Sample Type</prop>
												<prop name="Position">4</prop>
												<prop name="IsDefault">0</prop>
												<prop name="GroupSampleType">mstUnknown</prop>
												<obj name="ChannelProp" class="ChannelProperty" version="1">
													<prop name="ChannelIdx">0</prop>
												</obj>
											</obj>
											<obj name="PropertyObject" class="QuantSampleTypeProperty" version="4">
												<prop name="PropertyTypeName">Quantification Sample Type</prop>
												<prop name="Position">4</prop>
												<prop name="IsDefault">0</prop>
												<prop name="SampleType">qsPosCalibrator</prop>
												<obj name="ChannelProp" class="ChannelProperty" version="1">
													<prop name="ChannelIdx">0</prop>
												</obj>
											</obj>
											<obj name="PropertyObject" class="ChannelGenotype" version="4">
												<prop name="PropertyTypeName">Scanning Genotype</prop>
												<prop name="Position">4</prop>
												<prop name="IsDefault">1</prop>
												<prop name="ReadOnly">1</prop>
												<obj name="ChannelProp" class="ChannelProperty" version="1">
													<prop name="ChannelIdx">0</prop>
												</obj>
											</obj>
											<obj name="PropertyObject" class="GroupChannelTypeProp" version="4">
												<prop name="PropertyTypeName">Scanning Sample Type</prop>
												<prop name="Position">4</prop>
												<prop name="IsDefault">0</prop>
												<prop name="GroupSampleType">mstUnknown</prop>
												<obj name="ChannelProp" class="ChannelProperty" version="1">
													<prop name="ChannelIdx">0</prop>
												</obj>
											</obj>
											<obj name="PropertyObject" class="TargetName" version="4">
												<prop name="PropertyTypeName">Target Name</prop>
												<prop name="Position">4</prop>
												<prop name="IsDefault">0</prop>
												<prop name="name">FTO</prop>
												<obj name="ChannelProp" class="ChannelProperty" version="1">
													<prop name="ChannelIdx">0</prop>
												</obj>
											</obj>
											<obj name="PropertyObject" class="RQTargetProperty" version="4">
												<prop name="PropertyTypeName">Target Type</prop>
												<prop name="Position">4</prop>
												<prop name="IsDefault">0</prop>
												<prop name="TargetType">dtTarget</prop>
												<obj name="ChannelProp" class="ChannelProperty" version="1">
													<prop name="ChannelIdx">0</prop>
												</obj>
											</obj>
										</list>
									</obj>
								</list>
							</obj>
						</obj>
						<prop name="ChannelPropertyCount">1</prop>
						<prop name="ContainerPosition">4</prop>
						<prop name="HasSampleProperties">1</prop>
						<obj name="SampleProperties" class="PropertyList" version="1">
							<list name="emlist" count="14">
								<obj name="PropertyObject" class="SamplePrefColor" version="4">
									<prop name="PropertyTypeName">Color</prop>
									<prop name="Position">4</prop>
									<prop name="IsDefault">0</prop>
									<prop name="Color">clGray</prop>
								</obj>
								<obj name="PropertyObject" class="DominantChannelProp" version="4">
									<prop name="PropertyTypeName">Dominant Channel</prop>
									<prop name="Position">4</prop>
									<prop name="IsDefault">0</prop>
									<prop name="DominantChannel">0</prop>
								</obj>
								<obj name="PropertyObject" class="Genotype" version="4">
									<prop name="PropertyTypeName">EndPt Genotype</prop>
									<prop name="Position">4</prop>
									<prop name="IsDefault">1</prop>
									<prop name="ReadOnly">1</prop>
								</obj>
								<obj name="PropertyObject" class="GroupingSample" version="4">
									<prop name="PropertyTypeName">EndPt Sample Type</prop>
									<prop name="Position">4</prop>
									<prop name="IsDefault">0</prop>
									<prop name="GroupSampleType">mstUnknown</prop>
								</obj>
								<obj name="PropertyObject" class="SamplePrefLineStyle" version="4">
									<prop name="PropertyTypeName">Line Style</prop>
									<prop name="Position">4</prop>
									<prop name="IsDefault">0</prop>
									<prop name="LineStyle">psSolid</prop>
								</obj>
								<obj name="PropertyObject" class="GenSampleEditNotes" version="4">
									<prop name="PropertyTypeName">Notes</prop>
									<prop name="Position">4</prop>
									<prop name="IsDefault">1</prop>
								</obj>
								<obj name="PropertyObject" class="SamplePrefPointStyle" version="4">
									<prop name="PropertyTypeName">Point Style</prop>
									<prop name="Position">4</prop>
									<prop name="IsDefault">0</prop>
									<prop name="PointStyle">psNothing</prop>
								</obj>
								<obj name="PropertyObject" class="GenSampleEditPosition" version="4">
									<prop name="PropertyTypeName">Position</prop>
									<prop name="Position">4</prop>
									<prop name="IsDefault">1</prop>
								</obj>
								<obj name="PropertyObject" class="GenSampleEditReplicate" version="4">
									<prop name="PropertyTypeName">Replicate of</prop>
									<prop name="Position">4</prop>
									<prop name="IsDefault">0</prop>
									<prop name="ReplicateOf">3</prop>
								</obj>
								<obj name="PropertyObject" class="HTCSampleID" version="4">
									<prop name="PropertyTypeName">Sample ID</prop>
									<prop name="Position">4</prop>
									<prop name="IsDefault">1</prop>
								</obj>
								<obj name="PropertyObject" class="GenSampleEditName" version="4">
									<prop name="PropertyTypeName">Sample Name</prop>
									<prop name="Position">4</prop>
									<prop name="IsDefault">0</prop>
									<prop name="name">31N</prop>
								</obj>
								<obj name="PropertyObject" class="HTCSamplePrepNotes" version="4">
									<prop name="PropertyTypeName">Sample Prep Notes</prop>
									<prop name="Position">4</prop>
									<prop name="IsDefault">1</prop>
								</obj>
								<obj name="PropertyObject" class="GenSampleEditSubset" version="4">
									<prop name="PropertyTypeName">Subsets</prop>
									<prop name="Position">4</prop>
									<prop name="IsDefault">1</prop>
								</obj>
								<obj name="PropertyObject" class="SamplePrefWidth" version="5">
									<prop name="PropertyTypeName">Width</prop>
									<prop name="Position">4</prop>
									<prop name="IsDefault">1</prop>
									<prop name="Width">1</prop>
								</obj>
							</list>
						</obj>
					</obj>
					<obj name="item" class="SamplePropInfo" version="1">
						<obj name="ChannelProperties" class="ChanPropList" version="2">
							<obj name="ChannelProperties" class="EMList" version="1">
								<list name="emlist" count="1">
									<obj name="item" class="PropertyList" version="1">
										<list name="emlist" count="12">
											<obj name="PropertyObject" class="RQSampleTargetProperty" version="4">
												<prop name="PropertyTypeName">Combined Sample and Target Type</prop>
												<prop name="Position">5</prop>
												<prop name="IsDefault">0</prop>
												<obj name="ChannelProp" class="ChannelProperty" version="1">
													<prop name="ChannelIdx">0</prop>
												</obj>
											</obj>
											<obj name="PropertyObject" class="QuantConcProperty" version="4">
												<prop name="PropertyTypeName">Concentration</prop>
												<prop name="Position">5</prop>
												<prop name="IsDefault">1</prop>
												<prop name="Concentration">0</prop>
												<obj name="ChannelProp" class="ChannelProperty" version="1">
													<prop name="ChannelIdx">0</prop>
												</obj>
												<prop name="ReadOnly">1</prop>
											</obj>
											<obj name="PropertyObject" class="QuantCpHighProp" version="4">
												<prop name="PropertyTypeName">Cp High</prop>
												<prop name="Position">5</prop>
												<prop name="IsDefault">1</prop>
												<prop name="CpRangeHigh">0</prop>
												<obj name="ChannelProp" class="ChannelProperty" version="1">
													<prop name="ChannelIdx">0</prop>
												</obj>
												<prop name="ReadOnly">0</prop>
											</obj>
											<obj name="PropertyObject" class="QuantCpLowProp" version="4">
												<prop name="PropertyTypeName">Cp Low</prop>
												<prop name="Position">5</prop>
												<prop name="IsDefault">1</prop>
												<prop name="CpRangeLow">0</prop>
												<obj name="ChannelProp" class="ChannelProperty" version="1">
													<prop name="ChannelIdx">0</prop>
												</obj>
												<prop name="ReadOnly">0</prop>
											</obj>
											<obj name="PropertyObject" class="RQEffProp" version="4">
												<prop name="PropertyTypeName">Efficiency</prop>
												<prop name="Position">5</prop>
												<prop name="IsDefault">1</prop>
												<prop name="Efficiency">2</prop>
												<obj name="ChannelProp" class="ChannelProperty" version="1">
													<prop name="ChannelIdx">0</prop>
												</obj>
											</obj>
											<obj name="PropertyObject" class="ChannelGenotype" version="4">
												<prop name="PropertyTypeName">Melt Geno Genotype</prop>
												<prop name="Position">5</prop>
												<prop name="IsDefault">1</prop>
												<prop name="ReadOnly">1</prop>
												<obj name="ChannelProp" class="ChannelProperty" version="1">
													<prop name="ChannelIdx">0</prop>
												</obj>
											</obj>
											<obj name="PropertyObject" class="GroupChannelTypeProp" version="4">
												<prop name="PropertyTypeName">Melt Geno Sample Type</prop>
												<prop name="Position">5</prop>
												<prop name="IsDefault">0</prop>
												<prop name="GroupSampleType">mstUnknown</prop>
												<obj name="ChannelProp" class="ChannelProperty" version="1">
													<prop name="ChannelIdx">0</prop>
												</obj>
											</obj>
											<obj name="PropertyObject" class="QuantSampleTypeProperty" version="4">
												<prop name="PropertyTypeName">Quantification Sample Type</prop>
												<prop name="Position">5</prop>
												<prop name="IsDefault">0</prop>
												<prop name="SampleType">qsPosCalibrator</prop>
												<obj name="ChannelProp" class="ChannelProperty" version="1">
													<prop name="ChannelIdx">0</prop>
												</obj>
											</obj>
											<obj name="PropertyObject" class="ChannelGenotype" version="4">
												<prop name="PropertyTypeName">Scanning Genotype</prop>
												<prop name="Position">5</prop>
												<prop name="IsDefault">1</prop>
												<prop name="ReadOnly">1</prop>
												<obj name="ChannelProp" class="ChannelProperty" version="1">
													<prop name="ChannelIdx">0</prop>
												</obj>
											</obj>
											<obj name="PropertyObject" class="GroupChannelTypeProp" version="4">
												<prop name="PropertyTypeName">Scanning Sample Type</prop>
												<prop name="Position">5</prop>
												<prop name="IsDefault">0</prop>
												<prop name="GroupSampleType">mstUnknown</prop>
												<obj name="ChannelProp" class="ChannelProperty" version="1">
													<prop name="ChannelIdx">0</prop>
												</obj>
											</obj>
											<obj name="PropertyObject" class="TargetName" version="4">
												<prop name="PropertyTypeName">Target Name</prop>
												<prop name="Position">5</prop>
												<prop name="IsDefault">0</prop>
												<prop name="name">FTO</prop>
												<obj name="ChannelProp" class="ChannelProperty" version="1">
													<prop name="ChannelIdx">0</prop>
												</obj>
											</obj>
											<obj name="PropertyObject" class="RQTargetProperty" version="4">
												<prop name="PropertyTypeName">Target Type</prop>
												<prop name="Position">5</prop>
												<prop name="IsDefault">0</prop>
												<prop name="TargetType">dtTarget</prop>
												<obj name="ChannelProp" class="ChannelProperty" version="1">
													<prop name="ChannelIdx">0</prop>
												</obj>
											</obj>
										</list>
									</obj>
								</list>
							</obj>
						</obj>
						<prop name="ChannelPropertyCount">1</prop>
						<prop name="ContainerPosition">5</prop>
						<prop name="HasSampleProperties">1</prop>
						<obj name="SampleProperties" class="PropertyList" version="1">
							<list name="emlist" count="14">
								<obj name="PropertyObject" class="SamplePrefColor" version="4">
									<prop name="PropertyTypeName">Color</prop>
									<prop name="Position">5</prop>
									<prop name="IsDefault">0</prop>
									<prop name="Color">$0012D7FA</prop>
								</obj>
								<obj name="PropertyObject" class="DominantChannelProp" version="4">
									<prop name="PropertyTypeName">Dominant Channel</prop>
									<prop name="Position">5</prop>
									<prop name="IsDefault">0</prop>
									<prop name="DominantChannel">0</prop>
								</obj>
								<obj name="PropertyObject" class="Genotype" version="4">
									<prop name="PropertyTypeName">EndPt Genotype</prop>
									<prop name="Position">5</prop>
									<prop name="IsDefault">1</prop>
									<prop name="ReadOnly">1</prop>
								</obj>
								<obj name="PropertyObject" class="GroupingSample" version="4">
									<prop name="PropertyTypeName">EndPt Sample Type</prop>
									<prop name="Position">5</prop>
									<prop name="IsDefault">0</prop>
									<prop name="GroupSampleType">mstUnknown</prop>
								</obj>
								<obj name="PropertyObject" class="SamplePrefLineStyle" version="4">
									<prop name="PropertyTypeName">Line Style</prop>
									<prop name="Position">5</prop>
									<prop name="IsDefault">0</prop>
									<prop name="LineStyle">psSolid</prop>
								</obj>
								<obj name="PropertyObject" class="GenSampleEditNotes" version="4">
									<prop name="PropertyTypeName">Notes</prop>
									<prop name="Position">5</prop>
									<prop name="IsDefault">1</prop>
								</obj>
								<obj name="PropertyObject" class="SamplePrefPointStyle" version="4">
									<prop name="PropertyTypeName">Point Style</prop>
									<prop name="Position">5</prop>
									<prop name="IsDefault">0</prop>
									<prop name="PointStyle">psNothing</prop>
								</obj>
								<obj name="PropertyObject" class="GenSampleEditPosition" version="4">
									<prop name="PropertyTypeName">Position</prop>
									<prop name="Position">5</prop>
									<prop name="IsDefault">1</prop>
								</obj>
								<obj name="PropertyObject" class="GenSampleEditReplicate" version="4">
									<prop name="PropertyTypeName">Replicate of</prop>
									<prop name="Position">5</prop>
									<prop name="IsDefault">0</prop>
									<prop name="ReplicateOf">3</prop>
								</obj>
								<obj name="PropertyObject" class="HTCSampleID" version="4">
									<prop name="PropertyTypeName">Sample ID</prop>
									<prop name="Position">5</prop>
									<prop name="IsDefault">1</prop>
								</obj>
								<obj name="PropertyObject" class="GenSampleEditName" version="4">
									<prop name="PropertyTypeName">Sample Name</prop>
									<prop name="Position">5</prop>
									<prop name="IsDefault">0</prop>
									<prop name="name">31N</prop>
								</obj>
								<obj name="PropertyObject" class="HTCSamplePrepNotes" version="4">
									<prop name="PropertyTypeName">Sample Prep Notes</prop>
									<prop name="Position">5</prop>
									<prop name="IsDefault">1</prop>
								</obj>
								<obj name="PropertyObject" class="GenSampleEditSubset" version="4">
									<prop name="PropertyTypeName">Subsets</prop>
									<prop name="Position">5</prop>
									<prop name="IsDefault">1</prop>
								</obj>
								<obj name="PropertyObject" class="SamplePrefWidth" version="5">
									<prop name="PropertyTypeName">Width</prop>
									<prop name="Position">5</prop>
									<prop name="IsDefault">1</prop>
									<prop name="Width">1</prop>
								</obj>
							</list>
						</obj>
					</obj>
					<obj name="item" class="SamplePropInfo" version="1">
						<obj name="ChannelProperties" class="ChanPropList" version="2">
							<obj name="ChannelProperties" class="EMList" version="1">
								<list name="emlist" count="1">
									<obj name="item" class="PropertyList" version="1">
										<list name="emlist" count="12">
											<obj name="PropertyObject" class="RQSampleTargetProperty" version="4">
												<prop name="PropertyTypeName">Combined Sample and Target Type</prop>
												<prop name="Position">6</prop>
												<prop name="IsDefault">0</prop>
												<obj name="ChannelProp" class="ChannelProperty" version="1">
													<prop name="ChannelIdx">0</prop>
												</obj>
											</obj>
											<obj name="PropertyObject" class="QuantConcProperty" version="4">
												<prop name="PropertyTypeName">Concentration</prop>
												<prop name="Position">6</prop>
												<prop name="IsDefault">1</prop>
												<prop name="Concentration">0</prop>
												<obj name="ChannelProp" class="ChannelProperty" version="1">
													<prop name="ChannelIdx">0</prop>
												</obj>
												<prop name="ReadOnly">1</prop>
											</obj>
											<obj name="PropertyObject" class="QuantCpHighProp" version="4">
												<prop name="PropertyTypeName">Cp High</prop>
												<prop name="Position">6</prop>
												<prop name="IsDefault">1</prop>
												<prop name="CpRangeHigh">0</prop>
												<obj name="ChannelProp" class="ChannelProperty" version="1">
													<prop name="ChannelIdx">0</prop>
												</obj>
												<prop name="ReadOnly">0</prop>
											</obj>
											<obj name="PropertyObject" class="QuantCpLowProp" version="4">
												<prop name="PropertyTypeName">Cp Low</prop>
												<prop name="Position">6</prop>
												<prop name="IsDefault">1</prop>
												<prop name="CpRangeLow">0</prop>
												<obj name="ChannelProp" class="ChannelProperty" version="1">
													<prop name="ChannelIdx">0</prop>
												</obj>
												<prop name="ReadOnly">0</prop>
											</obj>
											<obj name="PropertyObject" class="RQEffProp" version="4">
												<prop name="PropertyTypeName">Efficiency</prop>
												<prop name="Position">6</prop>
												<prop name="IsDefault">1</prop>
												<prop name="Efficiency">2</prop>
												<obj name="ChannelProp" class="ChannelProperty" version="1">
													<prop name="ChannelIdx">0</prop>
												</obj>
											</obj>
											<obj name="PropertyObject" class="ChannelGenotype" version="4">
												<prop name="PropertyTypeName">Melt Geno Genotype</prop>
												<prop name="Position">6</prop>
												<prop name="IsDefault">1</prop>
												<prop name="ReadOnly">1</prop>
												<obj name="ChannelProp" class="ChannelProperty" version="1">
													<prop name="ChannelIdx">0</prop>
												</obj>
											</obj>
											<obj name="PropertyObject" class="GroupChannelTypeProp" version="4">
												<prop name="PropertyTypeName">Melt Geno Sample Type</prop>
												<prop name="Position">6</prop>
												<prop name="IsDefault">0</prop>
												<prop name="GroupSampleType">mstUnknown</prop>
												<obj name="ChannelProp" class="ChannelProperty" version="1">
													<prop name="ChannelIdx">0</prop>
												</obj>
											</obj>
											<obj name="PropertyObject" class="QuantSampleTypeProperty" version="4">
												<prop name="PropertyTypeName">Quantification Sample Type</prop>
												<prop name="Position">6</prop>
												<prop name="IsDefault">0</prop>
												<prop name="SampleType">qsPosCalibrator</prop>
												<obj name="ChannelProp" class="ChannelProperty" version="1">
													<prop name="ChannelIdx">0</prop>
												</obj>
											</obj>
											<obj name="PropertyObject" class="ChannelGenotype" version="4">
												<prop name="PropertyTypeName">Scanning Genotype</prop>
												<prop name="Position">6</prop>
												<prop name="IsDefault">1</prop>
												<prop name="ReadOnly">1</prop>
												<obj name="ChannelProp" class="ChannelProperty" version="1">
													<prop name="ChannelIdx">0</prop>
												</obj>
											</obj>
											<obj name="PropertyObject" class="GroupChannelTypeProp" version="4">
												<prop name="PropertyTypeName">Scanning Sample Type</prop>
												<prop name="Position">6</prop>
												<prop name="IsDefault">0</prop>
												<prop name="GroupSampleType">mstUnknown</prop>
												<obj name="ChannelProp" class="ChannelProperty" version="1">
													<prop name="ChannelIdx">0</prop>
												</obj>
											</obj>
											<obj name="PropertyObject" class="TargetName" version="4">
												<prop name="PropertyTypeName">Target Name</prop>
												<prop name="Position">6</prop>
												<prop name="IsDefault">0</prop>
												<prop name="name">MDK</prop>
												<obj name="ChannelProp" class="ChannelProperty" version="1">
													<prop name="ChannelIdx">0</prop>
												</obj>
											</obj>
											<obj name="PropertyObject" class="RQTargetProperty" version="4">
												<prop name="PropertyTypeName">Target Type</prop>
												<prop name="Position">6</prop>
												<prop name="IsDefault">0</prop>
												<prop name="TargetType">dtTarget</prop>
												<obj name="ChannelProp" class="ChannelProperty" version="1">
													<prop name="ChannelIdx">0</prop>
												</obj>
											</obj>
										</list>
									</obj>
								</list>
							</obj>
						</obj>
						<prop name="ChannelPropertyCount">1</prop>
						<prop name="ContainerPosition">6</prop>
						<prop name="HasSampleProperties">1</prop>
						<obj name="SampleProperties" class="PropertyList" version="1">
							<list name="emlist" count="14">
								<obj name="PropertyObject" class="SamplePrefColor" version="4">
									<prop name="PropertyTypeName">Color</prop>
									<prop name="Position">6</prop>
									<prop name="IsDefault">0</prop>
									<prop name="Color">$00000097</prop>
								</obj>
								<obj name="PropertyObject" class="DominantChannelProp" version="4">
									<prop name="PropertyTypeName">Dominant Channel</prop>
									<prop name="Position">6</prop>
									<prop name="IsDefault">0</prop>
									<prop name="DominantChannel">0</prop>
								</obj>
								<obj name="PropertyObject" class="Genotype" version="4">
									<prop name="PropertyTypeName">EndPt Genotype</prop>
									<prop name="Position">6</prop>
									<prop name="IsDefault">1</prop>
									<prop name="ReadOnly">1</prop>
								</obj>
								<obj name="PropertyObject" class="GroupingSample" version="4">
									<prop name="PropertyTypeName">EndPt Sample Type</prop>
									<prop name="Position">6</prop>
									<prop name="IsDefault">0</prop>
									<prop name="GroupSampleType">mstUnknown</prop>
								</obj>
								<obj name="PropertyObject" class="SamplePrefLineStyle" version="4">
									<prop name="PropertyTypeName">Line Style</prop>
									<prop name="Position">6</prop>
									<prop name="IsDefault">0</prop>
									<prop name="LineStyle">psSolid</prop>
								</obj>
								<obj name="PropertyObject" class="GenSampleEditNotes" version="4">
									<prop name="PropertyTypeName">Notes</prop>
									<prop name="Position">6</prop>
									<prop name="IsDefault">1</prop>
								</obj>
								<obj name="PropertyObject" class="SamplePrefPointStyle" version="4">
									<prop name="PropertyTypeName">Point Style</prop>
									<prop name="Position">6</prop>
									<prop name="IsDefault">0</prop>
									<prop name="PointStyle">psNothing</prop>
								</obj>
								<obj name="PropertyObject" class="GenSampleEditPosition" version="4">
									<prop name="PropertyTypeName">Position</prop>
									<prop name="Position">6</prop>
									<prop name="IsDefault">1</prop>
								</obj>
								<obj name="PropertyObject" class="GenSampleEditReplicate" version="4">
									<prop name="PropertyTypeName">Replicate of</prop>
									<prop name="Position">6</prop>
									<prop name="IsDefault">0</prop>
									<prop name="ReplicateOf">6</prop>
								</obj>
								<obj name="PropertyObject" class="HTCSampleID" version="4">
									<prop name="PropertyTypeName">Sample ID</prop>
									<prop name="Position">6</prop>
									<prop name="IsDefault">1</prop>
								</obj>
								<obj name="PropertyObject" class="GenSampleEditName" version="4">
									<prop name="PropertyTypeName">Sample Name</prop>
									<prop name="Position">6</prop>
									<prop name="IsDefault">0</prop>
									<prop name="name">31N</prop>
								</obj>
								<obj name="PropertyObject" class="HTCSamplePrepNotes" version="4">
									<prop name="PropertyTypeName">Sample Prep Notes</prop>
									<prop name="Position">6</prop>
									<prop name="IsDefault">1</prop>
								</obj>
								<obj name="PropertyObject" class="GenSampleEditSubset" version="4">
									<prop name="PropertyTypeName">Subsets</prop>
									<prop name="Position">6</prop>
									<prop name="IsDefault">1</prop>
								</obj>
								<obj name="PropertyObject" class="SamplePrefWidth" version="5">
									<prop name="PropertyTypeName">Width</prop>
									<prop name="Position">6</prop>
									<prop name="IsDefault">1</prop>
									<prop name="Width">1</prop>
								</obj>
							</list>
						</obj>
					</obj>
					<obj name="item" class="SamplePropInfo" version="1">
						<obj name="ChannelProperties" class="ChanPropList" version="2">
							<obj name="ChannelProperties" class="EMList" version="1">
								<list name="emlist" count="1">
									<obj name="item" class="PropertyList" version="1">
										<list name="emlist" count="12">
											<obj name="PropertyObject" class="RQSampleTargetProperty" version="4">
												<prop name="PropertyTypeName">Combined Sample and Target Type</prop>
												<prop name="Position">7</prop>
												<prop name="IsDefault">0</prop>
												<obj name="ChannelProp" class="ChannelProperty" version="1">
													<prop name="ChannelIdx">0</prop>
												</obj>
											</obj>
											<obj name="PropertyObject" class="QuantConcProperty" version="4">
												<prop name="PropertyTypeName">Concentration</prop>
												<prop name="Position">7</prop>
												<prop name="IsDefault">1</prop>
												<prop name="Concentration">0</prop>
												<obj name="ChannelProp" class="ChannelProperty" version="1">
													<prop name="ChannelIdx">0</prop>
												</obj>
												<prop name="ReadOnly">1</prop>
											</obj>
											<obj name="PropertyObject" class="QuantCpHighProp" version="4">
												<prop name="PropertyTypeName">Cp High</prop>
												<prop name="Position">7</prop>
												<prop name="IsDefault">1</prop>
												<prop name="CpRangeHigh">0</prop>
												<obj name="ChannelProp" class="ChannelProperty" version="1">
													<prop name="ChannelIdx">0</prop>
												</obj>
												<prop name="ReadOnly">0</prop>
											</obj>
											<obj name="PropertyObject" class="QuantCpLowProp" version="4">
												<prop name="PropertyTypeName">Cp Low</prop>
												<prop name="Position">7</prop>
												<prop name="IsDefault">1</prop>
												<prop name="CpRangeLow">0</prop>
												<obj name="ChannelProp" class="ChannelProperty" version="1">
													<prop name="ChannelIdx">0</prop>
												</obj>
												<prop name="ReadOnly">0</prop>
											</obj>
											<obj name="PropertyObject" class="RQEffProp" version="4">
												<prop name="PropertyTypeName">Efficiency</prop>
												<prop name="Position">7</prop>
												<prop name="IsDefault">1</prop>
												<prop name="Efficiency">2</prop>
												<obj name="ChannelProp" class="ChannelProperty" version="1">
													<prop name="ChannelIdx">0</prop>
												</obj>
											</obj>
											<obj name="PropertyObject" class="ChannelGenotype" version="4">
												<prop name="PropertyTypeName">Melt Geno Genotype</prop>
												<prop name="Position">7</prop>
												<prop name="IsDefault">1</prop>
												<prop name="ReadOnly">1</prop>
												<obj name="ChannelProp" class="ChannelProperty" version="1">
													<prop name="ChannelIdx">0</prop>
												</obj>
											</obj>
											<obj name="PropertyObject" class="GroupChannelTypeProp" version="4">
												<prop name="PropertyTypeName">Melt Geno Sample Type</prop>
												<prop name="Position">7</prop>
												<prop name="IsDefault">0</prop>
												<prop name="GroupSampleType">mstUnknown</prop>
												<obj name="ChannelProp" class="ChannelProperty" version="1">
													<prop name="ChannelIdx">0</prop>
												</obj>
											</obj>
											<obj name="PropertyObject" class="QuantSampleTypeProperty" version="4">
												<prop name="PropertyTypeName">Quantification Sample Type</prop>
												<prop name="Position">7</prop>
												<prop name="IsDefault">0</prop>
												<prop name="SampleType">qsPosCalibrator</prop>
												<obj name="ChannelProp" class="ChannelProperty" version="1">
													<prop name="ChannelIdx">0</prop>
												</obj>
											</obj>
											<obj name="PropertyObject" class="ChannelGenotype" version="4">
												<prop name="PropertyTypeName">Scanning Genotype</prop>
												<prop name="Position">7</prop>
												<prop name="IsDefault">1</prop>
												<prop name="ReadOnly">1</prop>
												<obj name="ChannelProp" class="ChannelProperty" version="1">
													<prop name="ChannelIdx">0</prop>
												</obj>
											</obj>
											<obj name="PropertyObject" class="GroupChannelTypeProp" version="4">
												<prop name="PropertyTypeName">Scanning Sample Type</prop>
												<prop name="Position">7</prop>
												<prop name="IsDefault">0</prop>
												<prop name="GroupSampleType">mstUnknown</prop>
												<obj name="ChannelProp" class="ChannelProperty" version="1">
													<prop name="ChannelIdx">0</prop>
												</obj>
											</obj>
											<obj name="PropertyObject" class="TargetName" version="4">
												<prop name="PropertyTypeName">Target Name</prop>
												<prop name="Position">7</prop>
												<prop name="IsDefault">0</prop>
												<prop name="name">MDK</prop>
												<obj name="ChannelProp" class="ChannelProperty" version="1">
													<prop name="ChannelIdx">0</prop>
												</obj>
											</obj>
											<obj name="PropertyObject" class="RQTargetProperty" version="4">
												<prop name="PropertyTypeName">Target Type</prop>
												<prop name="Position">7</prop>
												<prop name="IsDefault">0</prop>
												<prop name="TargetType">dtTarget</prop>
												<obj name="ChannelProp" class="ChannelProperty" version="1">
													<prop name="ChannelIdx">0</prop>
												</obj>
											</obj>
										</list>
									</obj>
								</list>
							</obj>
						</obj>
						<prop name="ChannelPropertyCount">1</prop>
						<prop name="ContainerPosition">7</prop>
						<prop name="HasSampleProperties">1</prop>
						<obj name="SampleProperties" class="PropertyList" version="1">
							<list name="emlist" count="14">
								<obj name="PropertyObject" class="SamplePrefColor" version="4">
									<prop name="PropertyTypeName">Color</prop>
									<prop name="Position">7</prop>
									<prop name="IsDefault">0</prop>
									<prop name="Color">$00FFFF0F</prop>
								</obj>
								<obj name="PropertyObject" class="DominantChannelProp" version="4">
									<prop name="PropertyTypeName">Dominant Channel</prop>
									<prop name="Position">7</prop>
									<prop name="IsDefault">0</prop>
									<prop name="DominantChannel">0</prop>
								</obj>
								<obj name="PropertyObject" class="Genotype" version="4">
									<prop name="PropertyTypeName">EndPt Genotype</prop>
									<prop name="Position">7</prop>
									<prop name="IsDefault">1</prop>
									<prop name="ReadOnly">1</prop>
								</obj>
								<obj name="PropertyObject" class="GroupingSample" version="4">
									<prop name="PropertyTypeName">EndPt Sample Type</prop>
									<prop name="Position">7</prop>
									<prop name="IsDefault">0</prop>
									<prop name="GroupSampleType">mstUnknown</prop>
								</obj>
								<obj name="PropertyObject" class="SamplePrefLineStyle" version="4">
									<prop name="PropertyTypeName">Line Style</prop>
									<prop name="Position">7</prop>
									<prop name="IsDefault">0</prop>
									<prop name="LineStyle">psSolid</prop>
								</obj>
								<obj name="PropertyObject" class="GenSampleEditNotes" version="4">
									<prop name="PropertyTypeName">Notes</prop>
									<prop name="Position">7</prop>
									<prop name="IsDefault">1</prop>
								</obj>
								<obj name="PropertyObject" class="SamplePrefPointStyle" version="4">
									<prop name="PropertyTypeName">Point Style</prop>
									<prop name="Position">7</prop>
									<prop name="IsDefault">0</prop>
									<prop name="PointStyle">psNothing</prop>
								</obj>
								<obj name="PropertyObject" class="GenSampleEditPosition" version="4">
									<prop name="PropertyTypeName">Position</prop>
									<prop name="Position">7</prop>
									<prop name="IsDefault">1</prop>
								</obj>
								<obj name="PropertyObject" class="GenSampleEditReplicate" version="4">
									<prop name="PropertyTypeName">Replicate of</prop>
									<prop name="Position">7</prop>
									<prop name="IsDefault">0</prop>
									<prop name="ReplicateOf">6</prop>
								</obj>
								<obj name="PropertyObject" class="HTCSampleID" version="4">
									<prop name="PropertyTypeName">Sample ID</prop>
									<prop name="Position">7</prop>
									<prop name="IsDefault">1</prop>
								</obj>
								<obj name="PropertyObject" class="GenSampleEditName" version="4">
									<prop name="PropertyTypeName">Sample Name</prop>
									<prop name="Position">7</prop>
									<prop name="IsDefault">0</prop>
									<prop name="name">31N</prop>
								</obj>
								<obj name="PropertyObject" class="HTCSamplePrepNotes" version="4">
									<prop name="PropertyTypeName">Sample Prep Notes</prop>
									<prop name="Position">7</prop>
									<prop name="IsDefault">1</prop>
								</obj>
								<obj name="PropertyObject" class="GenSampleEditSubset" version="4">
									<prop name="PropertyTypeName">Subsets</prop>
									<prop name="Position">7</prop>
									<prop name="IsDefault">1</prop>
								</obj>
								<obj name="PropertyObject" class="SamplePrefWidth" version="5">
									<prop name="PropertyTypeName">Width</prop>
									<prop name="Position">7</prop>
									<prop name="IsDefault">1</prop>
									<prop name="Width">1</prop>
								</obj>
							</list>
						</obj>
					</obj>
					<obj name="item" class="SamplePropInfo" version="1">
						<obj name="ChannelProperties" class="ChanPropList" version="2">
							<obj name="ChannelProperties" class="EMList" version="1">
								<list name="emlist" count="1">
									<obj name="item" class="PropertyList" version="1">
										<list name="emlist" count="12">
											<obj name="PropertyObject" class="RQSampleTargetProperty" version="4">
												<prop name="PropertyTypeName">Combined Sample and Target Type</prop>
												<prop name="Position">8</prop>
												<prop name="IsDefault">0</prop>
												<obj name="ChannelProp" class="ChannelProperty" version="1">
													<prop name="ChannelIdx">0</prop>
												</obj>
											</obj>
											<obj name="PropertyObject" class="QuantConcProperty" version="4">
												<prop name="PropertyTypeName">Concentration</prop>
												<prop name="Position">8</prop>
												<prop name="IsDefault">1</prop>
												<prop name="Concentration">0</prop>
												<obj name="ChannelProp" class="ChannelProperty" version="1">
													<prop name="ChannelIdx">0</prop>
												</obj>
												<prop name="ReadOnly">1</prop>
											</obj>
											<obj name="PropertyObject" class="QuantCpHighProp" version="4">
												<prop name="PropertyTypeName">Cp High</prop>
												<prop name="Position">8</prop>
												<prop name="IsDefault">1</prop>
												<prop name="CpRangeHigh">0</prop>
												<obj name="ChannelProp" class="ChannelProperty" version="1">
													<prop name="ChannelIdx">0</prop>
												</obj>
												<prop name="ReadOnly">0</prop>
											</obj>
											<obj name="PropertyObject" class="QuantCpLowProp" version="4">
												<prop name="PropertyTypeName">Cp Low</prop>
												<prop name="Position">8</prop>
												<prop name="IsDefault">1</prop>
												<prop name="CpRangeLow">0</prop>
												<obj name="ChannelProp" class="ChannelProperty" version="1">
													<prop name="ChannelIdx">0</prop>
												</obj>
												<prop name="ReadOnly">0</prop>
											</obj>
											<obj name="PropertyObject" class="RQEffProp" version="4">
												<prop name="PropertyTypeName">Efficiency</prop>
												<prop name="Position">8</prop>
												<prop name="IsDefault">1</prop>
												<prop name="Efficiency">2</prop>
												<obj name="ChannelProp" class="ChannelProperty" version="1">
													<prop name="ChannelIdx">0</prop>
												</obj>
											</obj>
											<obj name="PropertyObject" class="ChannelGenotype" version="4">
												<prop name="PropertyTypeName">Melt Geno Genotype</prop>
												<prop name="Position">8</prop>
												<prop name="IsDefault">1</prop>
												<prop name="ReadOnly">1</prop>
												<obj name="ChannelProp" class="ChannelProperty" version="1">
													<prop name="ChannelIdx">0</prop>
												</obj>
											</obj>
											<obj name="PropertyObject" class="GroupChannelTypeProp" version="4">
												<prop name="PropertyTypeName">Melt Geno Sample Type</prop>
												<prop name="Position">8</prop>
												<prop name="IsDefault">0</prop>
												<prop name="GroupSampleType">mstUnknown</prop>
												<obj name="ChannelProp" class="ChannelProperty" version="1">
													<prop name="ChannelIdx">0</prop>
												</obj>
											</obj>
											<obj name="PropertyObject" class="QuantSampleTypeProperty" version="4">
												<prop name="PropertyTypeName">Quantification Sample Type</prop>
												<prop name="Position">8</prop>
												<prop name="IsDefault">0</prop>
												<prop name="SampleType">qsPosCalibrator</prop>
												<obj name="ChannelProp" class="ChannelProperty" version="1">
													<prop name="ChannelIdx">0</prop>
												</obj>
											</obj>
											<obj name="PropertyObject" class="ChannelGenotype" version="4">
												<prop name="PropertyTypeName">Scanning Genotype</prop>
												<prop name="Position">8</prop>
												<prop name="IsDefault">1</prop>
												<prop name="ReadOnly">1</prop>
												<obj name="ChannelProp" class="ChannelProperty" version="1">
													<prop name="ChannelIdx">0</prop>
												</obj>
											</obj>
											<obj name="PropertyObject" class="GroupChannelTypeProp" version="4">
												<prop name="PropertyTypeName">Scanning Sample Type</prop>
												<prop name="Position">8</prop>
												<prop name="IsDefault">0</prop>
												<prop name="GroupSampleType">mstUnknown</prop>
												<obj name="ChannelProp" class="ChannelProperty" version="1">
													<prop name="ChannelIdx">0</prop>
												</obj>
											</obj>
											<obj name="PropertyObject" class="TargetName" version="4">
												<prop name="PropertyTypeName">Target Name</prop>
												<prop name="Position">8</prop>
												<prop name="IsDefault">0</prop>
												<prop name="name">MDK</prop>
												<obj name="ChannelProp" class="ChannelProperty" version="1">
													<prop name="ChannelIdx">0</prop>
												</obj>
											</obj>
											<obj name="PropertyObject" class="RQTargetProperty" version="4">
												<prop name="PropertyTypeName">Target Type</prop>
												<prop name="Position">8</prop>
												<prop name="IsDefault">0</prop>
												<prop name="TargetType">dtTarget</prop>
												<obj name="ChannelProp" class="ChannelProperty" version="1">
													<prop name="ChannelIdx">0</prop>
												</obj>
											</obj>
										</list>
									</obj>
								</list>
							</obj>
						</obj>
						<prop name="ChannelPropertyCount">1</prop>
						<prop name="ContainerPosition">8</prop>
						<prop name="HasSampleProperties">1</prop>
						<obj name="SampleProperties" class="PropertyList" version="1">
							<list name="emlist" count="14">
								<obj name="PropertyObject" class="SamplePrefColor" version="4">
									<prop name="PropertyTypeName">Color</prop>
									<prop name="Position">8</prop>
									<prop name="IsDefault">0</prop>
									<prop name="Color">$00404000</prop>
								</obj>
								<obj name="PropertyObject" class="DominantChannelProp" version="4">
									<prop name="PropertyTypeName">Dominant Channel</prop>
									<prop name="Position">8</prop>
									<prop name="IsDefault">0</prop>
									<prop name="DominantChannel">0</prop>
								</obj>
								<obj name="PropertyObject" class="Genotype" version="4">
									<prop name="PropertyTypeName">EndPt Genotype</prop>
									<prop name="Position">8</prop>
									<prop name="IsDefault">1</prop>
									<prop name="ReadOnly">1</prop>
								</obj>
								<obj name="PropertyObject" class="GroupingSample" version="4">
									<prop name="PropertyTypeName">EndPt Sample Type</prop>
									<prop name="Position">8</prop>
									<prop name="IsDefault">0</prop>
									<prop name="GroupSampleType">mstUnknown</prop>
								</obj>
								<obj name="PropertyObject" class="SamplePrefLineStyle" version="4">
									<prop name="PropertyTypeName">Line Style</prop>
									<prop name="Position">8</prop>
									<prop name="IsDefault">0</prop>
									<prop name="LineStyle">psSolid</prop>
								</obj>
								<obj name="PropertyObject" class="GenSampleEditNotes" version="4">
									<prop name="PropertyTypeName">Notes</prop>
									<prop name="Position">8</prop>
									<prop name="IsDefault">1</prop>
								</obj>
								<obj name="PropertyObject" class="SamplePrefPointStyle" version="4">
									<prop name="PropertyTypeName">Point Style</prop>
									<prop name="Position">8</prop>
									<prop name="IsDefault">0</prop>
									<prop name="PointStyle">psNothing</prop>
								</obj>
								<obj name="PropertyObject" class="GenSampleEditPosition" version="4">
									<prop name="PropertyTypeName">Position</prop>
									<prop name="Position">8</prop>
									<prop name="IsDefault">1</prop>
								</obj>
								<obj name="PropertyObject" class="GenSampleEditReplicate" version="4">
									<prop name="PropertyTypeName">Replicate of</prop>
									<prop name="Position">8</prop>
									<prop name="IsDefault">0</prop>
									<prop name="ReplicateOf">6</prop>
								</obj>
								<obj name="PropertyObject" class="HTCSampleID" version="4">
									<prop name="PropertyTypeName">Sample ID</prop>
									<prop name="Position">8</prop>
									<prop name="IsDefault">1</prop>
								</obj>
								<obj name="PropertyObject" class="GenSampleEditName" version="4">
									<prop name="PropertyTypeName">Sample Name</prop>
									<prop name="Position">8</prop>
									<prop name="IsDefault">0</prop>
									<prop name="name">31N</prop>
								</obj>
								<obj name="PropertyObject" class="HTCSamplePrepNotes" version="4">
									<prop name="PropertyTypeName">Sample Prep Notes</prop>
									<prop name="Position">8</prop>
									<prop name="IsDefault">1</prop>
								</obj>
								<obj name="PropertyObject" class="GenSampleEditSubset" version="4">
									<prop name="PropertyTypeName">Subsets</prop>
									<prop name="Position">8</prop>
									<prop name="IsDefault">1</prop>
								</obj>
								<obj name="PropertyObject" class="SamplePrefWidth" version="5">
									<prop name="PropertyTypeName">Width</prop>
									<prop name="Position">8</prop>
									<prop name="IsDefault">1</prop>
									<prop name="Width">1</prop>
								</obj>
							</list>
						</obj>
					</obj>
					<obj name="item" class="SamplePropInfo" version="1">
						<obj name="ChannelProperties" class="ChanPropList" version="2">
							<obj name="ChannelProperties" class="EMList" version="1">
								<list name="emlist" count="1">
									<obj name="item" class="PropertyList" version="1">
										<list name="emlist" count="12">
											<obj name="PropertyObject" class="RQSampleTargetProperty" version="4">
												<prop name="PropertyTypeName">Combined Sample and Target Type</prop>
												<prop name="Position">9</prop>
												<prop name="IsDefault">0</prop>
												<obj name="ChannelProp" class="ChannelProperty" version="1">
													<prop name="ChannelIdx">0</prop>
												</obj>
											</obj>
											<obj name="PropertyObject" class="QuantConcProperty" version="4">
												<prop name="PropertyTypeName">Concentration</prop>
												<prop name="Position">9</prop>
												<prop name="IsDefault">1</prop>
												<prop name="Concentration">0</prop>
												<obj name="ChannelProp" class="ChannelProperty" version="1">
													<prop name="ChannelIdx">0</prop>
												</obj>
												<prop name="ReadOnly">1</prop>
											</obj>
											<obj name="PropertyObject" class="QuantCpHighProp" version="4">
												<prop name="PropertyTypeName">Cp High</prop>
												<prop name="Position">9</prop>
												<prop name="IsDefault">1</prop>
												<prop name="CpRangeHigh">0</prop>
												<obj name="ChannelProp" class="ChannelProperty" version="1">
													<prop name="ChannelIdx">0</prop>
												</obj>
												<prop name="ReadOnly">0</prop>
											</obj>
											<obj name="PropertyObject" class="QuantCpLowProp" version="4">
												<prop name="PropertyTypeName">Cp Low</prop>
												<prop name="Position">9</prop>
												<prop name="IsDefault">1</prop>
												<prop name="CpRangeLow">0</prop>
												<obj name="ChannelProp" class="ChannelProperty" version="1">
													<prop name="ChannelIdx">0</prop>
												</obj>
												<prop name="ReadOnly">0</prop>
											</obj>
											<obj name="PropertyObject" class="RQEffProp" version="4">
												<prop name="PropertyTypeName">Efficiency</prop>
												<prop name="Position">9</prop>
												<prop name="IsDefault">1</prop>
												<prop name="Efficiency">2</prop>
												<obj name="ChannelProp" class="ChannelProperty" version="1">
													<prop name="ChannelIdx">0</prop>
												</obj>
											</obj>
											<obj name="PropertyObject" class="ChannelGenotype" version="4">
												<prop name="PropertyTypeName">Melt Geno Genotype</prop>
												<prop name="Position">9</prop>
												<prop name="IsDefault">1</prop>
												<prop name="ReadOnly">1</prop>
												<obj name="ChannelProp" class="ChannelProperty" version="1">
													<prop name="ChannelIdx">0</prop>
												</obj>
											</obj>
											<obj name="PropertyObject" class="GroupChannelTypeProp" version="4">
												<prop name="PropertyTypeName">Melt Geno Sample Type</prop>
												<prop name="Position">9</prop>
												<prop name="IsDefault">0</prop>
												<prop name="GroupSampleType">mstUnknown</prop>
												<obj name="ChannelProp" class="ChannelProperty" version="1">
													<prop name="ChannelIdx">0</prop>
												</obj>
											</obj>
											<obj name="PropertyObject" class="QuantSampleTypeProperty" version="4">
												<prop name="PropertyTypeName">Quantification Sample Type</prop>
												<prop name="Position">9</prop>
												<prop name="IsDefault">0</prop>
												<prop name="SampleType">qsPosCalibrator</prop>
												<obj name="ChannelProp" class="ChannelProperty" version="1">
													<prop name="ChannelIdx">0</prop>
												</obj>
											</obj>
											<obj name="PropertyObject" class="ChannelGenotype" version="4">
												<prop name="PropertyTypeName">Scanning Genotype</prop>
												<prop name="Position">9</prop>
												<prop name="IsDefault">1</prop>
												<prop name="ReadOnly">1</prop>
												<obj name="ChannelProp" class="ChannelProperty" version="1">
													<prop name="ChannelIdx">0</prop>
												</obj>
											</obj>
											<obj name="PropertyObject" class="GroupChannelTypeProp" version="4">
												<prop name="PropertyTypeName">Scanning Sample Type</prop>
												<prop name="Position">9</prop>
												<prop name="IsDefault">0</prop>
												<prop name="GroupSampleType">mstUnknown</prop>
												<obj name="ChannelProp" class="ChannelProperty" version="1">
													<prop name="ChannelIdx">0</prop>
												</obj>
											</obj>
											<obj name="PropertyObject" class="TargetName" version="4">
												<prop name="PropertyTypeName">Target Name</prop>
												<prop name="Position">9</prop>
												<prop name="IsDefault">0</prop>
												<prop name="name">C1Q</prop>
												<obj name="ChannelProp" class="ChannelProperty" version="1">
													<prop name="ChannelIdx">0</prop>
												</obj>
											</obj>
											<obj name="PropertyObject" class="RQTargetProperty" version="4">
												<prop name="PropertyTypeName">Target Type</prop>
												<prop name="Position">9</prop>
												<prop name="IsDefault">0</prop>
												<prop name="TargetType">dtTarget</prop>
												<obj name="ChannelProp" class="ChannelProperty" version="1">
													<prop name="ChannelIdx">0</prop>
												</obj>
											</obj>
										</list>
									</obj>
								</list>
							</obj>
						</obj>
						<prop name="ChannelPropertyCount">1</prop>
						<prop name="ContainerPosition">9</prop>
						<prop name="HasSampleProperties">1</prop>
						<obj name="SampleProperties" class="PropertyList" version="1">
							<list name="emlist" count="14">
								<obj name="PropertyObject" class="SamplePrefColor" version="4">
									<prop name="PropertyTypeName">Color</prop>
									<prop name="Position">9</prop>
									<prop name="IsDefault">0</prop>
									<prop name="Color">$004080FF</prop>
								</obj>
								<obj name="PropertyObject" class="DominantChannelProp" version="4">
									<prop name="PropertyTypeName">Dominant Channel</prop>
									<prop name="Position">9</prop>
									<prop name="IsDefault">0</prop>
									<prop name="DominantChannel">0</prop>
								</obj>
								<obj name="PropertyObject" class="Genotype" version="4">
									<prop name="PropertyTypeName">EndPt Genotype</prop>
									<prop name="Position">9</prop>
									<prop name="IsDefault">1</prop>
									<prop name="ReadOnly">1</prop>
								</obj>
								<obj name="PropertyObject" class="GroupingSample" version="4">
									<prop name="PropertyTypeName">EndPt Sample Type</prop>
									<prop name="Position">9</prop>
									<prop name="IsDefault">0</prop>
									<prop name="GroupSampleType">mstUnknown</prop>
								</obj>
								<obj name="PropertyObject" class="SamplePrefLineStyle" version="4">
									<prop name="PropertyTypeName">Line Style</prop>
									<prop name="Position">9</prop>
									<prop name="IsDefault">0</prop>
									<prop name="LineStyle">psSolid</prop>
								</obj>
								<obj name="PropertyObject" class="GenSampleEditNotes" version="4">
									<prop name="PropertyTypeName">Notes</prop>
									<prop name="Position">9</prop>
									<prop name="IsDefault">1</prop>
								</obj>
								<obj name="PropertyObject" class="SamplePrefPointStyle" version="4">
									<prop name="PropertyTypeName">Point Style</prop>
									<prop name="Position">9</prop>
									<prop name="IsDefault">0</prop>
									<prop name="PointStyle">psNothing</prop>
								</obj>
								<obj name="PropertyObject" class="GenSampleEditPosition" version="4">
									<prop name="PropertyTypeName">Position</prop>
									<prop name="Position">9</prop>
									<prop name="IsDefault">1</prop>
								</obj>
								<obj name="PropertyObject" class="GenSampleEditReplicate" version="4">
									<prop name="PropertyTypeName">Replicate of</prop>
									<prop name="Position">9</prop>
									<prop name="IsDefault">0</prop>
									<prop name="ReplicateOf">9</prop>
								</obj>
								<obj name="PropertyObject" class="HTCSampleID" version="4">
									<prop name="PropertyTypeName">Sample ID</prop>
									<prop name="Position">9</prop>
									<prop name="IsDefault">1</prop>
								</obj>
								<obj name="PropertyObject" class="GenSampleEditName" version="4">
									<prop name="PropertyTypeName">Sample Name</prop>
									<prop name="Position">9</prop>
									<prop name="IsDefault">0</prop>
									<prop name="name">31N</prop>
								</obj>
								<obj name="PropertyObject" class="HTCSamplePrepNotes" version="4">
									<prop name="PropertyTypeName">Sample Prep Notes</prop>
									<prop name="Position">9</prop>
									<prop name="IsDefault">1</prop>
								</obj>
								<obj name="PropertyObject" class="GenSampleEditSubset" version="4">
									<prop name="PropertyTypeName">Subsets</prop>
									<prop name="Position">9</prop>
									<prop name="IsDefault">1</prop>
								</obj>
								<obj name="PropertyObject" class="SamplePrefWidth" version="5">
									<prop name="PropertyTypeName">Width</prop>
									<prop name="Position">9</prop>
									<prop name="IsDefault">1</prop>
									<prop name="Width">1</prop>
								</obj>
							</list>
						</obj>
					</obj>
					<obj name="item" class="SamplePropInfo" version="1">
						<obj name="ChannelProperties" class="ChanPropList" version="2">
							<obj name="ChannelProperties" class="EMList" version="1">
								<list name="emlist" count="1">
									<obj name="item" class="PropertyList" version="1">
										<list name="emlist" count="12">
											<obj name="PropertyObject" class="RQSampleTargetProperty" version="4">
												<prop name="PropertyTypeName">Combined Sample and Target Type</prop>
												<prop name="Position">10</prop>
												<prop name="IsDefault">0</prop>
												<obj name="ChannelProp" class="ChannelProperty" version="1">
													<prop name="ChannelIdx">0</prop>
												</obj>
											</obj>
											<obj name="PropertyObject" class="QuantConcProperty" version="4">
												<prop name="PropertyTypeName">Concentration</prop>
												<prop name="Position">10</prop>
												<prop name="IsDefault">1</prop>
												<prop name="Concentration">0</prop>
												<obj name="ChannelProp" class="ChannelProperty" version="1">
													<prop name="ChannelIdx">0</prop>
												</obj>
												<prop name="ReadOnly">1</prop>
											</obj>
											<obj name="PropertyObject" class="QuantCpHighProp" version="4">
												<prop name="PropertyTypeName">Cp High</prop>
												<prop name="Position">10</prop>
												<prop name="IsDefault">1</prop>
												<prop name="CpRangeHigh">0</prop>
												<obj name="ChannelProp" class="ChannelProperty" version="1">
													<prop name="ChannelIdx">0</prop>
												</obj>
												<prop name="ReadOnly">0</prop>
											</obj>
											<obj name="PropertyObject" class="QuantCpLowProp" version="4">
												<prop name="PropertyTypeName">Cp Low</prop>
												<prop name="Position">10</prop>
												<prop name="IsDefault">1</prop>
												<prop name="CpRangeLow">0</prop>
												<obj name="ChannelProp" class="ChannelProperty" version="1">
													<prop name="ChannelIdx">0</prop>
												</obj>
												<prop name="ReadOnly">0</prop>
											</obj>
											<obj name="PropertyObject" class="RQEffProp" version="4">
												<prop name="PropertyTypeName">Efficiency</prop>
												<prop name="Position">10</prop>
												<prop name="IsDefault">1</prop>
												<prop name="Efficiency">2</prop>
												<obj name="ChannelProp" class="ChannelProperty" version="1">
													<prop name="ChannelIdx">0</prop>
												</obj>
											</obj>
											<obj name="PropertyObject" class="ChannelGenotype" version="4">
												<prop name="PropertyTypeName">Melt Geno Genotype</prop>
												<prop name="Position">10</prop>
												<prop name="IsDefault">1</prop>
												<prop name="ReadOnly">1</prop>
												<obj name="ChannelProp" class="ChannelProperty" version="1">
													<prop name="ChannelIdx">0</prop>
												</obj>
											</obj>
											<obj name="PropertyObject" class="GroupChannelTypeProp" version="4">
												<prop name="PropertyTypeName">Melt Geno Sample Type</prop>
												<prop name="Position">10</prop>
												<prop name="IsDefault">0</prop>
												<prop name="GroupSampleType">mstUnknown</prop>
												<obj name="ChannelProp" class="ChannelProperty" version="1">
													<prop name="ChannelIdx">0</prop>
												</obj>
											</obj>
											<obj name="PropertyObject" class="QuantSampleTypeProperty" version="4">
												<prop name="PropertyTypeName">Quantification Sample Type</prop>
												<prop name="Position">10</prop>
												<prop name="IsDefault">0</prop>
												<prop name="SampleType">qsPosCalibrator</prop>
												<obj name="ChannelProp" class="ChannelProperty" version="1">
													<prop name="ChannelIdx">0</prop>
												</obj>
											</obj>
											<obj name="PropertyObject" class="ChannelGenotype" version="4">
												<prop name="PropertyTypeName">Scanning Genotype</prop>
												<prop name="Position">10</prop>
												<prop name="IsDefault">1</prop>
												<prop name="ReadOnly">1</prop>
												<obj name="ChannelProp" class="ChannelProperty" version="1">
													<prop name="ChannelIdx">0</prop>
												</obj>
											</obj>
											<obj name="PropertyObject" class="GroupChannelTypeProp" version="4">
												<prop name="PropertyTypeName">Scanning Sample Type</prop>
												<prop name="Position">10</prop>
												<prop name="IsDefault">0</prop>
												<prop name="GroupSampleType">mstUnknown</prop>
												<obj name="ChannelProp" class="ChannelProperty" version="1">
													<prop name="ChannelIdx">0</prop>
												</obj>
											</obj>
											<obj name="PropertyObject" class="TargetName" version="4">
												<prop name="PropertyTypeName">Target Name</prop>
												<prop name="Position">10</prop>
												<prop name="IsDefault">0</prop>
												<prop name="name">C1Q</prop>
												<obj name="ChannelProp" class="ChannelProperty" version="1">
													<prop name="ChannelIdx">0</prop>
												</obj>
											</obj>
											<obj name="PropertyObject" class="RQTargetProperty" version="4">
												<prop name="PropertyTypeName">Target Type</prop>
												<prop name="Position">10</prop>
												<prop name="IsDefault">0</prop>
												<prop name="TargetType">dtTarget</prop>
												<obj name="ChannelProp" class="ChannelProperty" version="1">
													<prop name="ChannelIdx">0</prop>
												</obj>
											</obj>
										</list>
									</obj>
								</list>
							</obj>
						</obj>
						<prop name="ChannelPropertyCount">1</prop>
						<prop name="ContainerPosition">10</prop>
						<prop name="HasSampleProperties">1</prop>
						<obj name="SampleProperties" class="PropertyList" version="1">
							<list name="emlist" count="14">
								<obj name="PropertyObject" class="SamplePrefColor" version="4">
									<prop name="PropertyTypeName">Color</prop>
									<prop name="Position">10</prop>
									<prop name="IsDefault">0</prop>
									<prop name="Color">$00FD0299</prop>
								</obj>
								<obj name="PropertyObject" class="DominantChannelProp" version="4">
									<prop name="PropertyTypeName">Dominant Channel</prop>
									<prop name="Position">10</prop>
									<prop name="IsDefault">0</prop>
									<prop name="DominantChannel">0</prop>
								</obj>
								<obj name="PropertyObject" class="Genotype" version="4">
									<prop name="PropertyTypeName">EndPt Genotype</prop>
									<prop name="Position">10</prop>
									<prop name="IsDefault">1</prop>
									<prop name="ReadOnly">1</prop>
								</obj>
								<obj name="PropertyObject" class="GroupingSample" version="4">
									<prop name="PropertyTypeName">EndPt Sample Type</prop>
									<prop name="Position">10</prop>
									<prop name="IsDefault">0</prop>
									<prop name="GroupSampleType">mstUnknown</prop>
								</obj>
								<obj name="PropertyObject" class="SamplePrefLineStyle" version="4">
									<prop name="PropertyTypeName">Line Style</prop>
									<prop name="Position">10</prop>
									<prop name="IsDefault">0</prop>
									<prop name="LineStyle">psSolid</prop>
								</obj>
								<obj name="PropertyObject" class="GenSampleEditNotes" version="4">
									<prop name="PropertyTypeName">Notes</prop>
									<prop name="Position">10</prop>
									<prop name="IsDefault">1</prop>
								</obj>
								<obj name="PropertyObject" class="SamplePrefPointStyle" version="4">
									<prop name="PropertyTypeName">Point Style</prop>
									<prop name="Position">10</prop>
									<prop name="IsDefault">0</prop>
									<prop name="PointStyle">psNothing</prop>
								</obj>
								<obj name="PropertyObject" class="GenSampleEditPosition" version="4">
									<prop name="PropertyTypeName">Position</prop>
									<prop name="Position">10</prop>
									<prop name="IsDefault">1</prop>
								</obj>
								<obj name="PropertyObject" class="GenSampleEditReplicate" version="4">
									<prop name="PropertyTypeName">Replicate of</prop>
									<prop name="Position">10</prop>
									<prop name="IsDefault">0</prop>
									<prop name="ReplicateOf">9</prop>
								</obj>
								<obj name="PropertyObject" class="HTCSampleID" version="4">
									<prop name="PropertyTypeName">Sample ID</prop>
									<prop name="Position">10</prop>
									<prop name="IsDefault">1</prop>
								</obj>
								<obj name="PropertyObject" class="GenSampleEditName" version="4">
									<prop name="PropertyTypeName">Sample Name</prop>
									<prop name="Position">10</prop>
									<prop name="IsDefault">0</prop>
									<prop name="name">31N</prop>
								</obj>
								<obj name="PropertyObject" class="HTCSamplePrepNotes" version="4">
									<prop name="PropertyTypeName">Sample Prep Notes</prop>
									<prop name="Position">10</prop>
									<prop name="IsDefault">1</prop>
								</obj>
								<obj name="PropertyObject" class="GenSampleEditSubset" version="4">
									<prop name="PropertyTypeName">Subsets</prop>
									<prop name="Position">10</prop>
									<prop name="IsDefault">1</prop>
								</obj>
								<obj name="PropertyObject" class="SamplePrefWidth" version="5">
									<prop name="PropertyTypeName">Width</prop>
									<prop name="Position">10</prop>
									<prop name="IsDefault">1</prop>
									<prop name="Width">1</prop>
								</obj>
							</list>
						</obj>
					</obj>
					<obj name="item" class="SamplePropInfo" version="1">
						<obj name="ChannelProperties" class="ChanPropList" version="2">
							<obj name="ChannelProperties" class="EMList" version="1">
								<list name="emlist" count="1">
									<obj name="item" class="PropertyList" version="1">
										<list name="emlist" count="12">
											<obj name="PropertyObject" class="RQSampleTargetProperty" version="4">
												<prop name="PropertyTypeName">Combined Sample and Target Type</prop>
												<prop name="Position">11</prop>
												<prop name="IsDefault">0</prop>
												<obj name="ChannelProp" class="ChannelProperty" version="1">
													<prop name="ChannelIdx">0</prop>
												</obj>
											</obj>
											<obj name="PropertyObject" class="QuantConcProperty" version="4">
												<prop name="PropertyTypeName">Concentration</prop>
												<prop name="Position">11</prop>
												<prop name="IsDefault">1</prop>
												<prop name="Concentration">0</prop>
												<obj name="ChannelProp" class="ChannelProperty" version="1">
													<prop name="ChannelIdx">0</prop>
												</obj>
												<prop name="ReadOnly">1</prop>
											</obj>
											<obj name="PropertyObject" class="QuantCpHighProp" version="4">
												<prop name="PropertyTypeName">Cp High</prop>
												<prop name="Position">11</prop>
												<prop name="IsDefault">1</prop>
												<prop name="CpRangeHigh">0</prop>
												<obj name="ChannelProp" class="ChannelProperty" version="1">
													<prop name="ChannelIdx">0</prop>
												</obj>
												<prop name="ReadOnly">0</prop>
											</obj>
											<obj name="PropertyObject" class="QuantCpLowProp" version="4">
												<prop name="PropertyTypeName">Cp Low</prop>
												<prop name="Position">11</prop>
												<prop name="IsDefault">1</prop>
												<prop name="CpRangeLow">0</prop>
												<obj name="ChannelProp" class="ChannelProperty" version="1">
													<prop name="ChannelIdx">0</prop>
												</obj>
												<prop name="ReadOnly">0</prop>
											</obj>
											<obj name="PropertyObject" class="RQEffProp" version="4">
												<prop name="PropertyTypeName">Efficiency</prop>
												<prop name="Position">11</prop>
												<prop name="IsDefault">1</prop>
												<prop name="Efficiency">2</prop>
												<obj name="ChannelProp" class="ChannelProperty" version="1">
													<prop name="ChannelIdx">0</prop>
												</obj>
											</obj>
											<obj name="PropertyObject" class="ChannelGenotype" version="4">
												<prop name="PropertyTypeName">Melt Geno Genotype</prop>
												<prop name="Position">11</prop>
												<prop name="IsDefault">1</prop>
												<prop name="ReadOnly">1</prop>
												<obj name="ChannelProp" class="ChannelProperty" version="1">
													<prop name="ChannelIdx">0</prop>
												</obj>
											</obj>
											<obj name="PropertyObject" class="GroupChannelTypeProp" version="4">
												<prop name="PropertyTypeName">Melt Geno Sample Type</prop>
												<prop name="Position">11</prop>
												<prop name="IsDefault">0</prop>
												<prop name="GroupSampleType">mstUnknown</prop>
												<obj name="ChannelProp" class="ChannelProperty" version="1">
													<prop name="ChannelIdx">0</prop>
												</obj>
											</obj>
											<obj name="PropertyObject" class="QuantSampleTypeProperty" version="4">
												<prop name="PropertyTypeName">Quantification Sample Type</prop>
												<prop name="Position">11</prop>
												<prop name="IsDefault">0</prop>
												<prop name="SampleType">qsPosCalibrator</prop>
												<obj name="ChannelProp" class="ChannelProperty" version="1">
													<prop name="ChannelIdx">0</prop>
												</obj>
											</obj>
											<obj name="PropertyObject" class="ChannelGenotype" version="4">
												<prop name="PropertyTypeName">Scanning Genotype</prop>
												<prop name="Position">11</prop>
												<prop name="IsDefault">1</prop>
												<prop name="ReadOnly">1</prop>
												<obj name="ChannelProp" class="ChannelProperty" version="1">
													<prop name="ChannelIdx">0</prop>
												</obj>
											</obj>
											<obj name="PropertyObject" class="GroupChannelTypeProp" version="4">
												<prop name="PropertyTypeName">Scanning Sample Type</prop>
												<prop name="Position">11</prop>
												<prop name="IsDefault">0</prop>
												<prop name="GroupSampleType">mstUnknown</prop>
												<obj name="ChannelProp" class="ChannelProperty" version="1">
													<prop name="ChannelIdx">0</prop>
												</obj>
											</obj>
											<obj name="PropertyObject" class="TargetName" version="4">
												<prop name="PropertyTypeName">Target Name</prop>
												<prop name="Position">11</prop>
												<prop name="IsDefault">0</prop>
												<prop name="name">C1Q</prop>
												<obj name="ChannelProp" class="ChannelProperty" version="1">
													<prop name="ChannelIdx">0</prop>
												</obj>
											</obj>
											<obj name="PropertyObject" class="RQTargetProperty" version="4">
												<prop name="PropertyTypeName">Target Type</prop>
												<prop name="Position">11</prop>
												<prop name="IsDefault">0</prop>
												<prop name="TargetType">dtTarget</prop>
												<obj name="ChannelProp" class="ChannelProperty" version="1">
													<prop name="ChannelIdx">0</prop>
												</obj>
											</obj>
										</list>
									</obj>
								</list>
							</obj>
						</obj>
						<prop name="ChannelPropertyCount">1</prop>
						<prop name="ContainerPosition">11</prop>
						<prop name="HasSampleProperties">1</prop>
						<obj name="SampleProperties" class="PropertyList" version="1">
							<list name="emlist" count="14">
								<obj name="PropertyObject" class="SamplePrefColor" version="4">
									<prop name="PropertyTypeName">Color</prop>
									<prop name="Position">11</prop>
									<prop name="IsDefault">0</prop>
									<prop name="Color">$0026C4B8</prop>
								</obj>
								<obj name="PropertyObject" class="DominantChannelProp" version="4">
									<prop name="PropertyTypeName">Dominant Channel</prop>
									<prop name="Position">11</prop>
									<prop name="IsDefault">0</prop>
									<prop name="DominantChannel">0</prop>
								</obj>
								<obj name="PropertyObject" class="Genotype" version="4">
									<prop name="PropertyTypeName">EndPt Genotype</prop>
									<prop name="Position">11</prop>
									<prop name="IsDefault">1</prop>
									<prop name="ReadOnly">1</prop>
								</obj>
								<obj name="PropertyObject" class="GroupingSample" version="4">
									<prop name="PropertyTypeName">EndPt Sample Type</prop>
									<prop name="Position">11</prop>
									<prop name="IsDefault">0</prop>
									<prop name="GroupSampleType">mstUnknown</prop>
								</obj>
								<obj name="PropertyObject" class="SamplePrefLineStyle" version="4">
									<prop name="PropertyTypeName">Line Style</prop>
									<prop name="Position">11</prop>
									<prop name="IsDefault">0</prop>
									<prop name="LineStyle">psSolid</prop>
								</obj>
								<obj name="PropertyObject" class="GenSampleEditNotes" version="4">
									<prop name="PropertyTypeName">Notes</prop>
									<prop name="Position">11</prop>
									<prop name="IsDefault">1</prop>
								</obj>
								<obj name="PropertyObject" class="SamplePrefPointStyle" version="4">
									<prop name="PropertyTypeName">Point Style</prop>
									<prop name="Position">11</prop>
									<prop name="IsDefault">0</prop>
									<prop name="PointStyle">psNothing</prop>
								</obj>
								<obj name="PropertyObject" class="GenSampleEditPosition" version="4">
									<prop name="PropertyTypeName">Position</prop>
									<prop name="Position">11</prop>
									<prop name="IsDefault">1</prop>
								</obj>
								<obj name="PropertyObject" class="GenSampleEditReplicate" version="4">
									<prop name="PropertyTypeName">Replicate of</prop>
									<prop name="Position">11</prop>
									<prop name="IsDefault">0</prop>
									<prop name="ReplicateOf">9</prop>
								</obj>
								<obj name="PropertyObject" class="HTCSampleID" version="4">
									<prop name="PropertyTypeName">Sample ID</prop>
									<prop name="Position">11</prop>
									<prop name="IsDefault">1</prop>
								</obj>
								<obj name="PropertyObject" class="GenSampleEditName" version="4">
									<prop name="PropertyTypeName">Sample Name</prop>
									<prop name="Position">11</prop>
									<prop name="IsDefault">0</prop>
									<prop name="name">31N</prop>
								</obj>
								<obj name="PropertyObject" class="HTCSamplePrepNotes" version="4">
									<prop name="PropertyTypeName">Sample Prep Notes</prop>
									<prop name="Position">11</prop>
									<prop name="IsDefault">1</prop>
								</obj>
								<obj name="PropertyObject" class="GenSampleEditSubset" version="4">
									<prop name="PropertyTypeName">Subsets</prop>
									<prop name="Position">11</prop>
									<prop name="IsDefault">1</prop>
								</obj>
								<obj name="PropertyObject" class="SamplePrefWidth" version="5">
									<prop name="PropertyTypeName">Width</prop>
									<prop name="Position">11</prop>
									<prop name="IsDefault">1</prop>
									<prop name="Width">1</prop>
								</obj>
							</list>
						</obj>
					</obj>
					<obj name="item" class="SamplePropInfo" version="1">
						<obj name="ChannelProperties" class="ChanPropList" version="2">
							<obj name="ChannelProperties" class="EMList" version="1">
								<list name="emlist" count="1">
									<obj name="item" class="PropertyList" version="1">
										<list name="emlist" count="12">
											<obj name="PropertyObject" class="RQSampleTargetProperty" version="4">
												<prop name="PropertyTypeName">Combined Sample and Target Type</prop>
												<prop name="Position">12</prop>
												<prop name="IsDefault">0</prop>
												<obj name="ChannelProp" class="ChannelProperty" version="1">
													<prop name="ChannelIdx">0</prop>
												</obj>
											</obj>
											<obj name="PropertyObject" class="QuantConcProperty" version="4">
												<prop name="PropertyTypeName">Concentration</prop>
												<prop name="Position">12</prop>
												<prop name="IsDefault">1</prop>
												<prop name="Concentration">0</prop>
												<obj name="ChannelProp" class="ChannelProperty" version="1">
													<prop name="ChannelIdx">0</prop>
												</obj>
												<prop name="ReadOnly">1</prop>
											</obj>
											<obj name="PropertyObject" class="QuantCpHighProp" version="4">
												<prop name="PropertyTypeName">Cp High</prop>
												<prop name="Position">12</prop>
												<prop name="IsDefault">1</prop>
												<prop name="CpRangeHigh">0</prop>
												<obj name="ChannelProp" class="ChannelProperty" version="1">
													<prop name="ChannelIdx">0</prop>
												</obj>
												<prop name="ReadOnly">1</prop>
											</obj>
											<obj name="PropertyObject" class="QuantCpLowProp" version="4">
												<prop name="PropertyTypeName">Cp Low</prop>
												<prop name="Position">12</prop>
												<prop name="IsDefault">1</prop>
												<prop name="CpRangeLow">0</prop>
												<obj name="ChannelProp" class="ChannelProperty" version="1">
													<prop name="ChannelIdx">0</prop>
												</obj>
												<prop name="ReadOnly">1</prop>
											</obj>
											<obj name="PropertyObject" class="RQEffProp" version="4">
												<prop name="PropertyTypeName">Efficiency</prop>
												<prop name="Position">12</prop>
												<prop name="IsDefault">1</prop>
												<prop name="Efficiency">2</prop>
												<obj name="ChannelProp" class="ChannelProperty" version="1">
													<prop name="ChannelIdx">0</prop>
												</obj>
											</obj>
											<obj name="PropertyObject" class="ChannelGenotype" version="4">
												<prop name="PropertyTypeName">Melt Geno Genotype</prop>
												<prop name="Position">12</prop>
												<prop name="IsDefault">1</prop>
												<prop name="ReadOnly">1</prop>
												<obj name="ChannelProp" class="ChannelProperty" version="1">
													<prop name="ChannelIdx">0</prop>
												</obj>
											</obj>
											<obj name="PropertyObject" class="GroupChannelTypeProp" version="4">
												<prop name="PropertyTypeName">Melt Geno Sample Type</prop>
												<prop name="Position">12</prop>
												<prop name="IsDefault">0</prop>
												<prop name="GroupSampleType">mstUnknown</prop>
												<obj name="ChannelProp" class="ChannelProperty" version="1">
													<prop name="ChannelIdx">0</prop>
												</obj>
											</obj>
											<obj name="PropertyObject" class="QuantSampleTypeProperty" version="4">
												<prop name="PropertyTypeName">Quantification Sample Type</prop>
												<prop name="Position">12</prop>
												<prop name="IsDefault">0</prop>
												<prop name="SampleType">qsUnknown</prop>
												<obj name="ChannelProp" class="ChannelProperty" version="1">
													<prop name="ChannelIdx">0</prop>
												</obj>
											</obj>
											<obj name="PropertyObject" class="ChannelGenotype" version="4">
												<prop name="PropertyTypeName">Scanning Genotype</prop>
												<prop name="Position">12</prop>
												<prop name="IsDefault">1</prop>
												<prop name="ReadOnly">1</prop>
												<obj name="ChannelProp" class="ChannelProperty" version="1">
													<prop name="ChannelIdx">0</prop>
												</obj>
											</obj>
											<obj name="PropertyObject" class="GroupChannelTypeProp" version="4">
												<prop name="PropertyTypeName">Scanning Sample Type</prop>
												<prop name="Position">12</prop>
												<prop name="IsDefault">0</prop>
												<prop name="GroupSampleType">mstUnknown</prop>
												<obj name="ChannelProp" class="ChannelProperty" version="1">
													<prop name="ChannelIdx">0</prop>
												</obj>
											</obj>
											<obj name="PropertyObject" class="TargetName" version="4">
												<prop name="PropertyTypeName">Target Name</prop>
												<prop name="Position">12</prop>
												<prop name="IsDefault">0</prop>
												<prop name="name">ACT</prop>
												<obj name="ChannelProp" class="ChannelProperty" version="1">
													<prop name="ChannelIdx">0</prop>
												</obj>
											</obj>
											<obj name="PropertyObject" class="RQTargetProperty" version="4">
												<prop name="PropertyTypeName">Target Type</prop>
												<prop name="Position">12</prop>
												<prop name="IsDefault">0</prop>
												<prop name="TargetType">dtReference</prop>
												<obj name="ChannelProp" class="ChannelProperty" version="1">
													<prop name="ChannelIdx">0</prop>
												</obj>
											</obj>
										</list>
									</obj>
								</list>
							</obj>
						</obj>
						<prop name="ChannelPropertyCount">1</prop>
						<prop name="ContainerPosition">12</prop>
						<prop name="HasSampleProperties">1</prop>
						<obj name="SampleProperties" class="PropertyList" version="1">
							<list name="emlist" count="14">
								<obj name="PropertyObject" class="SamplePrefColor" version="4">
									<prop name="PropertyTypeName">Color</prop>
									<prop name="Position">12</prop>
									<prop name="IsDefault">0</prop>
									<prop name="Color">$00FF8000</prop>
								</obj>
								<obj name="PropertyObject" class="DominantChannelProp" version="4">
									<prop name="PropertyTypeName">Dominant Channel</prop>
									<prop name="Position">12</prop>
									<prop name="IsDefault">0</prop>
									<prop name="DominantChannel">0</prop>
								</obj>
								<obj name="PropertyObject" class="Genotype" version="4">
									<prop name="PropertyTypeName">EndPt Genotype</prop>
									<prop name="Position">12</prop>
									<prop name="IsDefault">1</prop>
									<prop name="ReadOnly">1</prop>
								</obj>
								<obj name="PropertyObject" class="GroupingSample" version="4">
									<prop name="PropertyTypeName">EndPt Sample Type</prop>
									<prop name="Position">12</prop>
									<prop name="IsDefault">0</prop>
									<prop name="GroupSampleType">mstUnknown</prop>
								</obj>
								<obj name="PropertyObject" class="SamplePrefLineStyle" version="4">
									<prop name="PropertyTypeName">Line Style</prop>
									<prop name="Position">12</prop>
									<prop name="IsDefault">0</prop>
									<prop name="LineStyle">psSolid</prop>
								</obj>
								<obj name="PropertyObject" class="GenSampleEditNotes" version="4">
									<prop name="PropertyTypeName">Notes</prop>
									<prop name="Position">12</prop>
									<prop name="IsDefault">1</prop>
								</obj>
								<obj name="PropertyObject" class="SamplePrefPointStyle" version="4">
									<prop name="PropertyTypeName">Point Style</prop>
									<prop name="Position">12</prop>
									<prop name="IsDefault">0</prop>
									<prop name="PointStyle">psNothing</prop>
								</obj>
								<obj name="PropertyObject" class="GenSampleEditPosition" version="4">
									<prop name="PropertyTypeName">Position</prop>
									<prop name="Position">12</prop>
									<prop name="IsDefault">1</prop>
								</obj>
								<obj name="PropertyObject" class="GenSampleEditReplicate" version="4">
									<prop name="PropertyTypeName">Replicate of</prop>
									<prop name="Position">12</prop>
									<prop name="IsDefault">0</prop>
									<prop name="ReplicateOf">12</prop>
								</obj>
								<obj name="PropertyObject" class="HTCSampleID" version="4">
									<prop name="PropertyTypeName">Sample ID</prop>
									<prop name="Position">12</prop>
									<prop name="IsDefault">1</prop>
								</obj>
								<obj name="PropertyObject" class="GenSampleEditName" version="4">
									<prop name="PropertyTypeName">Sample Name</prop>
									<prop name="Position">12</prop>
									<prop name="IsDefault">0</prop>
									<prop name="name">31C</prop>
								</obj>
								<obj name="PropertyObject" class="HTCSamplePrepNotes" version="4">
									<prop name="PropertyTypeName">Sample Prep Notes</prop>
									<prop name="Position">12</prop>
									<prop name="IsDefault">1</prop>
								</obj>
								<obj name="PropertyObject" class="GenSampleEditSubset" version="4">
									<prop name="PropertyTypeName">Subsets</prop>
									<prop name="Position">12</prop>
									<prop name="IsDefault">1</prop>
								</obj>
								<obj name="PropertyObject" class="SamplePrefWidth" version="5">
									<prop name="PropertyTypeName">Width</prop>
									<prop name="Position">12</prop>
									<prop name="IsDefault">1</prop>
									<prop name="Width">1</prop>
								</obj>
							</list>
						</obj>
					</obj>
					<obj name="item" class="SamplePropInfo" version="1">
						<obj name="ChannelProperties" class="ChanPropList" version="2">
							<obj name="ChannelProperties" class="EMList" version="1">
								<list name="emlist" count="1">
									<obj name="item" class="PropertyList" version="1">
										<list name="emlist" count="12">
											<obj name="PropertyObject" class="RQSampleTargetProperty" version="4">
												<prop name="PropertyTypeName">Combined Sample and Target Type</prop>
												<prop name="Position">13</prop>
												<prop name="IsDefault">0</prop>
												<obj name="ChannelProp" class="ChannelProperty" version="1">
													<prop name="ChannelIdx">0</prop>
												</obj>
											</obj>
											<obj name="PropertyObject" class="QuantConcProperty" version="4">
												<prop name="PropertyTypeName">Concentration</prop>
												<prop name="Position">13</prop>
												<prop name="IsDefault">1</prop>
												<prop name="Concentration">0</prop>
												<obj name="ChannelProp" class="ChannelProperty" version="1">
													<prop name="ChannelIdx">0</prop>
												</obj>
												<prop name="ReadOnly">1</prop>
											</obj>
											<obj name="PropertyObject" class="QuantCpHighProp" version="4">
												<prop name="PropertyTypeName">Cp High</prop>
												<prop name="Position">13</prop>
												<prop name="IsDefault">1</prop>
												<prop name="CpRangeHigh">0</prop>
												<obj name="ChannelProp" class="ChannelProperty" version="1">
													<prop name="ChannelIdx">0</prop>
												</obj>
												<prop name="ReadOnly">1</prop>
											</obj>
											<obj name="PropertyObject" class="QuantCpLowProp" version="4">
												<prop name="PropertyTypeName">Cp Low</prop>
												<prop name="Position">13</prop>
												<prop name="IsDefault">1</prop>
												<prop name="CpRangeLow">0</prop>
												<obj name="ChannelProp" class="ChannelProperty" version="1">
													<prop name="ChannelIdx">0</prop>
												</obj>
												<prop name="ReadOnly">1</prop>
											</obj>
											<obj name="PropertyObject" class="RQEffProp" version="4">
												<prop name="PropertyTypeName">Efficiency</prop>
												<prop name="Position">13</prop>
												<prop name="IsDefault">1</prop>
												<prop name="Efficiency">2</prop>
												<obj name="ChannelProp" class="ChannelProperty" version="1">
													<prop name="ChannelIdx">0</prop>
												</obj>
											</obj>
											<obj name="PropertyObject" class="ChannelGenotype" version="4">
												<prop name="PropertyTypeName">Melt Geno Genotype</prop>
												<prop name="Position">13</prop>
												<prop name="IsDefault">1</prop>
												<prop name="ReadOnly">1</prop>
												<obj name="ChannelProp" class="ChannelProperty" version="1">
													<prop name="ChannelIdx">0</prop>
												</obj>
											</obj>
											<obj name="PropertyObject" class="GroupChannelTypeProp" version="4">
												<prop name="PropertyTypeName">Melt Geno Sample Type</prop>
												<prop name="Position">13</prop>
												<prop name="IsDefault">0</prop>
												<prop name="GroupSampleType">mstUnknown</prop>
												<obj name="ChannelProp" class="ChannelProperty" version="1">
													<prop name="ChannelIdx">0</prop>
												</obj>
											</obj>
											<obj name="PropertyObject" class="QuantSampleTypeProperty" version="4">
												<prop name="PropertyTypeName">Quantification Sample Type</prop>
												<prop name="Position">13</prop>
												<prop name="IsDefault">0</prop>
												<prop name="SampleType">qsUnknown</prop>
												<obj name="ChannelProp" class="ChannelProperty" version="1">
													<prop name="ChannelIdx">0</prop>
												</obj>
											</obj>
											<obj name="PropertyObject" class="ChannelGenotype" version="4">
												<prop name="PropertyTypeName">Scanning Genotype</prop>
												<prop name="Position">13</prop>
												<prop name="IsDefault">1</prop>
												<prop name="ReadOnly">1</prop>
												<obj name="ChannelProp" class="ChannelProperty" version="1">
													<prop name="ChannelIdx">0</prop>
												</obj>
											</obj>
											<obj name="PropertyObject" class="GroupChannelTypeProp" version="4">
												<prop name="PropertyTypeName">Scanning Sample Type</prop>
												<prop name="Position">13</prop>
												<prop name="IsDefault">0</prop>
												<prop name="GroupSampleType">mstUnknown</prop>
												<obj name="ChannelProp" class="ChannelProperty" version="1">
													<prop name="ChannelIdx">0</prop>
												</obj>
											</obj>
											<obj name="PropertyObject" class="TargetName" version="4">
												<prop name="PropertyTypeName">Target Name</prop>
												<prop name="Position">13</prop>
												<prop name="IsDefault">0</prop>
												<prop name="name">ACT</prop>
												<obj name="ChannelProp" class="ChannelProperty" version="1">
													<prop name="ChannelIdx">0</prop>
												</obj>
											</obj>
											<obj name="PropertyObject" class="RQTargetProperty" version="4">
												<prop name="PropertyTypeName">Target Type</prop>
												<prop name="Position">13</prop>
												<prop name="IsDefault">0</prop>
												<prop name="TargetType">dtReference</prop>
												<obj name="ChannelProp" class="ChannelProperty" version="1">
													<prop name="ChannelIdx">0</prop>
												</obj>
											</obj>
										</list>
									</obj>
								</list>
							</obj>
						</obj>
						<prop name="ChannelPropertyCount">1</prop>
						<prop name="ContainerPosition">13</prop>
						<prop name="HasSampleProperties">1</prop>
						<obj name="SampleProperties" class="PropertyList" version="1">
							<list name="emlist" count="14">
								<obj name="PropertyObject" class="SamplePrefColor" version="4">
									<prop name="PropertyTypeName">Color</prop>
									<prop name="Position">13</prop>
									<prop name="IsDefault">0</prop>
									<prop name="Color">clRed</prop>
								</obj>
								<obj name="PropertyObject" class="DominantChannelProp" version="4">
									<prop name="PropertyTypeName">Dominant Channel</prop>
									<prop name="Position">13</prop>
									<prop name="IsDefault">0</prop>
									<prop name="DominantChannel">0</prop>
								</obj>
								<obj name="PropertyObject" class="Genotype" version="4">
									<prop name="PropertyTypeName">EndPt Genotype</prop>
									<prop name="Position">13</prop>
									<prop name="IsDefault">1</prop>
									<prop name="ReadOnly">1</prop>
								</obj>
								<obj name="PropertyObject" class="GroupingSample" version="4">
									<prop name="PropertyTypeName">EndPt Sample Type</prop>
									<prop name="Position">13</prop>
									<prop name="IsDefault">0</prop>
									<prop name="GroupSampleType">mstUnknown</prop>
								</obj>
								<obj name="PropertyObject" class="SamplePrefLineStyle" version="4">
									<prop name="PropertyTypeName">Line Style</prop>
									<prop name="Position">13</prop>
									<prop name="IsDefault">0</prop>
									<prop name="LineStyle">psSolid</prop>
								</obj>
								<obj name="PropertyObject" class="GenSampleEditNotes" version="4">
									<prop name="PropertyTypeName">Notes</prop>
									<prop name="Position">13</prop>
									<prop name="IsDefault">1</prop>
								</obj>
								<obj name="PropertyObject" class="SamplePrefPointStyle" version="4">
									<prop name="PropertyTypeName">Point Style</prop>
									<prop name="Position">13</prop>
									<prop name="IsDefault">0</prop>
									<prop name="PointStyle">psNothing</prop>
								</obj>
								<obj name="PropertyObject" class="GenSampleEditPosition" version="4">
									<prop name="PropertyTypeName">Position</prop>
									<prop name="Position">13</prop>
									<prop name="IsDefault">1</prop>
								</obj>
								<obj name="PropertyObject" class="GenSampleEditReplicate" version="4">
									<prop name="PropertyTypeName">Replicate of</prop>
									<prop name="Position">13</prop>
									<prop name="IsDefault">0</prop>
									<prop name="ReplicateOf">12</prop>
								</obj>
								<obj name="PropertyObject" class="HTCSampleID" version="4">
									<prop name="PropertyTypeName">Sample ID</prop>
									<prop name="Position">13</prop>
									<prop name="IsDefault">1</prop>
								</obj>
								<obj name="PropertyObject" class="GenSampleEditName" version="4">
									<prop name="PropertyTypeName">Sample Name</prop>
									<prop name="Position">13</prop>
									<prop name="IsDefault">0</prop>
									<prop name="name">31C</prop>
								</obj>
								<obj name="PropertyObject" class="HTCSamplePrepNotes" version="4">
									<prop name="PropertyTypeName">Sample Prep Notes</prop>
									<prop name="Position">13</prop>
									<prop name="IsDefault">1</prop>
								</obj>
								<obj name="PropertyObject" class="GenSampleEditSubset" version="4">
									<prop name="PropertyTypeName">Subsets</prop>
									<prop name="Position">13</prop>
									<prop name="IsDefault">1</prop>
								</obj>
								<obj name="PropertyObject" class="SamplePrefWidth" version="5">
									<prop name="PropertyTypeName">Width</prop>
									<prop name="Position">13</prop>
									<prop name="IsDefault">1</prop>
									<prop name="Width">1</prop>
								</obj>
							</list>
						</obj>
					</obj>
					<obj name="item" class="SamplePropInfo" version="1">
						<obj name="ChannelProperties" class="ChanPropList" version="2">
							<obj name="ChannelProperties" class="EMList" version="1">
								<list name="emlist" count="1">
									<obj name="item" class="PropertyList" version="1">
										<list name="emlist" count="12">
											<obj name="PropertyObject" class="RQSampleTargetProperty" version="4">
												<prop name="PropertyTypeName">Combined Sample and Target Type</prop>
												<prop name="Position">14</prop>
												<prop name="IsDefault">0</prop>
												<obj name="ChannelProp" class="ChannelProperty" version="1">
													<prop name="ChannelIdx">0</prop>
												</obj>
											</obj>
											<obj name="PropertyObject" class="QuantConcProperty" version="4">
												<prop name="PropertyTypeName">Concentration</prop>
												<prop name="Position">14</prop>
												<prop name="IsDefault">1</prop>
												<prop name="Concentration">0</prop>
												<obj name="ChannelProp" class="ChannelProperty" version="1">
													<prop name="ChannelIdx">0</prop>
												</obj>
												<prop name="ReadOnly">1</prop>
											</obj>
											<obj name="PropertyObject" class="QuantCpHighProp" version="4">
												<prop name="PropertyTypeName">Cp High</prop>
												<prop name="Position">14</prop>
												<prop name="IsDefault">1</prop>
												<prop name="CpRangeHigh">0</prop>
												<obj name="ChannelProp" class="ChannelProperty" version="1">
													<prop name="ChannelIdx">0</prop>
												</obj>
												<prop name="ReadOnly">1</prop>
											</obj>
											<obj name="PropertyObject" class="QuantCpLowProp" version="4">
												<prop name="PropertyTypeName">Cp Low</prop>
												<prop name="Position">14</prop>
												<prop name="IsDefault">1</prop>
												<prop name="CpRangeLow">0</prop>
												<obj name="ChannelProp" class="ChannelProperty" version="1">
													<prop name="ChannelIdx">0</prop>
												</obj>
												<prop name="ReadOnly">1</prop>
											</obj>
											<obj name="PropertyObject" class="RQEffProp" version="4">
												<prop name="PropertyTypeName">Efficiency</prop>
												<prop name="Position">14</prop>
												<prop name="IsDefault">1</prop>
												<prop name="Efficiency">2</prop>
												<obj name="ChannelProp" class="ChannelProperty" version="1">
													<prop name="ChannelIdx">0</prop>
												</obj>
											</obj>
											<obj name="PropertyObject" class="ChannelGenotype" version="4">
												<prop name="PropertyTypeName">Melt Geno Genotype</prop>
												<prop name="Position">14</prop>
												<prop name="IsDefault">1</prop>
												<prop name="ReadOnly">1</prop>
												<obj name="ChannelProp" class="ChannelProperty" version="1">
													<prop name="ChannelIdx">0</prop>
												</obj>
											</obj>
											<obj name="PropertyObject" class="GroupChannelTypeProp" version="4">
												<prop name="PropertyTypeName">Melt Geno Sample Type</prop>
												<prop name="Position">14</prop>
												<prop name="IsDefault">0</prop>
												<prop name="GroupSampleType">mstUnknown</prop>
												<obj name="ChannelProp" class="ChannelProperty" version="1">
													<prop name="ChannelIdx">0</prop>
												</obj>
											</obj>
											<obj name="PropertyObject" class="QuantSampleTypeProperty" version="4">
												<prop name="PropertyTypeName">Quantification Sample Type</prop>
												<prop name="Position">14</prop>
												<prop name="IsDefault">0</prop>
												<prop name="SampleType">qsUnknown</prop>
												<obj name="ChannelProp" class="ChannelProperty" version="1">
													<prop name="ChannelIdx">0</prop>
												</obj>
											</obj>
											<obj name="PropertyObject" class="ChannelGenotype" version="4">
												<prop name="PropertyTypeName">Scanning Genotype</prop>
												<prop name="Position">14</prop>
												<prop name="IsDefault">1</prop>
												<prop name="ReadOnly">1</prop>
												<obj name="ChannelProp" class="ChannelProperty" version="1">
													<prop name="ChannelIdx">0</prop>
												</obj>
											</obj>
											<obj name="PropertyObject" class="GroupChannelTypeProp" version="4">
												<prop name="PropertyTypeName">Scanning Sample Type</prop>
												<prop name="Position">14</prop>
												<prop name="IsDefault">0</prop>
												<prop name="GroupSampleType">mstUnknown</prop>
												<obj name="ChannelProp" class="ChannelProperty" version="1">
													<prop name="ChannelIdx">0</prop>
												</obj>
											</obj>
											<obj name="PropertyObject" class="TargetName" version="4">
												<prop name="PropertyTypeName">Target Name</prop>
												<prop name="Position">14</prop>
												<prop name="IsDefault">0</prop>
												<prop name="name">ACT</prop>
												<obj name="ChannelProp" class="ChannelProperty" version="1">
													<prop name="ChannelIdx">0</prop>
												</obj>
											</obj>
											<obj name="PropertyObject" class="RQTargetProperty" version="4">
												<prop name="PropertyTypeName">Target Type</prop>
												<prop name="Position">14</prop>
												<prop name="IsDefault">0</prop>
												<prop name="TargetType">dtReference</prop>
												<obj name="ChannelProp" class="ChannelProperty" version="1">
													<prop name="ChannelIdx">0</prop>
												</obj>
											</obj>
										</list>
									</obj>
								</list>
							</obj>
						</obj>
						<prop name="ChannelPropertyCount">1</prop>
						<prop name="ContainerPosition">14</prop>
						<prop name="HasSampleProperties">1</prop>
						<obj name="SampleProperties" class="PropertyList" version="1">
							<list name="emlist" count="14">
								<obj name="PropertyObject" class="SamplePrefColor" version="4">
									<prop name="PropertyTypeName">Color</prop>
									<prop name="Position">14</prop>
									<prop name="IsDefault">0</prop>
									<prop name="Color">$0030D700</prop>
								</obj>
								<obj name="PropertyObject" class="DominantChannelProp" version="4">
									<prop name="PropertyTypeName">Dominant Channel</prop>
									<prop name="Position">14</prop>
									<prop name="IsDefault">0</prop>
									<prop name="DominantChannel">0</prop>
								</obj>
								<obj name="PropertyObject" class="Genotype" version="4">
									<prop name="PropertyTypeName">EndPt Genotype</prop>
									<prop name="Position">14</prop>
									<prop name="IsDefault">1</prop>
									<prop name="ReadOnly">1</prop>
								</obj>
								<obj name="PropertyObject" class="GroupingSample" version="4">
									<prop name="PropertyTypeName">EndPt Sample Type</prop>
									<prop name="Position">14</prop>
									<prop name="IsDefault">0</prop>
									<prop name="GroupSampleType">mstUnknown</prop>
								</obj>
								<obj name="PropertyObject" class="SamplePrefLineStyle" version="4">
									<prop name="PropertyTypeName">Line Style</prop>
									<prop name="Position">14</prop>
									<prop name="IsDefault">0</prop>
									<prop name="LineStyle">psSolid</prop>
								</obj>
								<obj name="PropertyObject" class="GenSampleEditNotes" version="4">
									<prop name="PropertyTypeName">Notes</prop>
									<prop name="Position">14</prop>
									<prop name="IsDefault">1</prop>
								</obj>
								<obj name="PropertyObject" class="SamplePrefPointStyle" version="4">
									<prop name="PropertyTypeName">Point Style</prop>
									<prop name="Position">14</prop>
									<prop name="IsDefault">0</prop>
									<prop name="PointStyle">psNothing</prop>
								</obj>
								<obj name="PropertyObject" class="GenSampleEditPosition" version="4">
									<prop name="PropertyTypeName">Position</prop>
									<prop name="Position">14</prop>
									<prop name="IsDefault">1</prop>
								</obj>
								<obj name="PropertyObject" class="GenSampleEditReplicate" version="4">
									<prop name="PropertyTypeName">Replicate of</prop>
									<prop name="Position">14</prop>
									<prop name="IsDefault">0</prop>
									<prop name="ReplicateOf">12</prop>
								</obj>
								<obj name="PropertyObject" class="HTCSampleID" version="4">
									<prop name="PropertyTypeName">Sample ID</prop>
									<prop name="Position">14</prop>
									<prop name="IsDefault">1</prop>
								</obj>
								<obj name="PropertyObject" class="GenSampleEditName" version="4">
									<prop name="PropertyTypeName">Sample Name</prop>
									<prop name="Position">14</prop>
									<prop name="IsDefault">0</prop>
									<prop name="name">31C</prop>
								</obj>
								<obj name="PropertyObject" class="HTCSamplePrepNotes" version="4">
									<prop name="PropertyTypeName">Sample Prep Notes</prop>
									<prop name="Position">14</prop>
									<prop name="IsDefault">1</prop>
								</obj>
								<obj name="PropertyObject" class="GenSampleEditSubset" version="4">
									<prop name="PropertyTypeName">Subsets</prop>
									<prop name="Position">14</prop>
									<prop name="IsDefault">1</prop>
								</obj>
								<obj name="PropertyObject" class="SamplePrefWidth" version="5">
									<prop name="PropertyTypeName">Width</prop>
									<prop name="Position">14</prop>
									<prop name="IsDefault">1</prop>
									<prop name="Width">1</prop>
								</obj>
							</list>
						</obj>
					</obj>
					<obj name="item" class="SamplePropInfo" version="1">
						<obj name="ChannelProperties" class="ChanPropList" version="2">
							<obj name="ChannelProperties" class="EMList" version="1">
								<list name="emlist" count="1">
									<obj name="item" class="PropertyList" version="1">
										<list name="emlist" count="12">
											<obj name="PropertyObject" class="RQSampleTargetProperty" version="4">
												<prop name="PropertyTypeName">Combined Sample and Target Type</prop>
												<prop name="Position">15</prop>
												<prop name="IsDefault">0</prop>
												<obj name="ChannelProp" class="ChannelProperty" version="1">
													<prop name="ChannelIdx">0</prop>
												</obj>
											</obj>
											<obj name="PropertyObject" class="QuantConcProperty" version="4">
												<prop name="PropertyTypeName">Concentration</prop>
												<prop name="Position">15</prop>
												<prop name="IsDefault">1</prop>
												<prop name="Concentration">0</prop>
												<obj name="ChannelProp" class="ChannelProperty" version="1">
													<prop name="ChannelIdx">0</prop>
												</obj>
												<prop name="ReadOnly">1</prop>
											</obj>
											<obj name="PropertyObject" class="QuantCpHighProp" version="4">
												<prop name="PropertyTypeName">Cp High</prop>
												<prop name="Position">15</prop>
												<prop name="IsDefault">1</prop>
												<prop name="CpRangeHigh">0</prop>
												<obj name="ChannelProp" class="ChannelProperty" version="1">
													<prop name="ChannelIdx">0</prop>
												</obj>
												<prop name="ReadOnly">1</prop>
											</obj>
											<obj name="PropertyObject" class="QuantCpLowProp" version="4">
												<prop name="PropertyTypeName">Cp Low</prop>
												<prop name="Position">15</prop>
												<prop name="IsDefault">1</prop>
												<prop name="CpRangeLow">0</prop>
												<obj name="ChannelProp" class="ChannelProperty" version="1">
													<prop name="ChannelIdx">0</prop>
												</obj>
												<prop name="ReadOnly">1</prop>
											</obj>
											<obj name="PropertyObject" class="RQEffProp" version="4">
												<prop name="PropertyTypeName">Efficiency</prop>
												<prop name="Position">15</prop>
												<prop name="IsDefault">1</prop>
												<prop name="Efficiency">2</prop>
												<obj name="ChannelProp" class="ChannelProperty" version="1">
													<prop name="ChannelIdx">0</prop>
												</obj>
											</obj>
											<obj name="PropertyObject" class="ChannelGenotype" version="4">
												<prop name="PropertyTypeName">Melt Geno Genotype</prop>
												<prop name="Position">15</prop>
												<prop name="IsDefault">1</prop>
												<prop name="ReadOnly">1</prop>
												<obj name="ChannelProp" class="ChannelProperty" version="1">
													<prop name="ChannelIdx">0</prop>
												</obj>
											</obj>
											<obj name="PropertyObject" class="GroupChannelTypeProp" version="4">
												<prop name="PropertyTypeName">Melt Geno Sample Type</prop>
												<prop name="Position">15</prop>
												<prop name="IsDefault">0</prop>
												<prop name="GroupSampleType">mstUnknown</prop>
												<obj name="ChannelProp" class="ChannelProperty" version="1">
													<prop name="ChannelIdx">0</prop>
												</obj>
											</obj>
											<obj name="PropertyObject" class="QuantSampleTypeProperty" version="4">
												<prop name="PropertyTypeName">Quantification Sample Type</prop>
												<prop name="Position">15</prop>
												<prop name="IsDefault">0</prop>
												<prop name="SampleType">qsUnknown</prop>
												<obj name="ChannelProp" class="ChannelProperty" version="1">
													<prop name="ChannelIdx">0</prop>
												</obj>
											</obj>
											<obj name="PropertyObject" class="ChannelGenotype" version="4">
												<prop name="PropertyTypeName">Scanning Genotype</prop>
												<prop name="Position">15</prop>
												<prop name="IsDefault">1</prop>
												<prop name="ReadOnly">1</prop>
												<obj name="ChannelProp" class="ChannelProperty" version="1">
													<prop name="ChannelIdx">0</prop>
												</obj>
											</obj>
											<obj name="PropertyObject" class="GroupChannelTypeProp" version="4">
												<prop name="PropertyTypeName">Scanning Sample Type</prop>
												<prop name="Position">15</prop>
												<prop name="IsDefault">0</prop>
												<prop name="GroupSampleType">mstUnknown</prop>
												<obj name="ChannelProp" class="ChannelProperty" version="1">
													<prop name="ChannelIdx">0</prop>
												</obj>
											</obj>
											<obj name="PropertyObject" class="TargetName" version="4">
												<prop name="PropertyTypeName">Target Name</prop>
												<prop name="Position">15</prop>
												<prop name="IsDefault">0</prop>
												<prop name="name">FTO</prop>
												<obj name="ChannelProp" class="ChannelProperty" version="1">
													<prop name="ChannelIdx">0</prop>
												</obj>
											</obj>
											<obj name="PropertyObject" class="RQTargetProperty" version="4">
												<prop name="PropertyTypeName">Target Type</prop>
												<prop name="Position">15</prop>
												<prop name="IsDefault">0</prop>
												<prop name="TargetType">dtTarget</prop>
												<obj name="ChannelProp" class="ChannelProperty" version="1">
													<prop name="ChannelIdx">0</prop>
												</obj>
											</obj>
										</list>
									</obj>
								</list>
							</obj>
						</obj>
						<prop name="ChannelPropertyCount">1</prop>
						<prop name="ContainerPosition">15</prop>
						<prop name="HasSampleProperties">1</prop>
						<obj name="SampleProperties" class="PropertyList" version="1">
							<list name="emlist" count="14">
								<obj name="PropertyObject" class="SamplePrefColor" version="4">
									<prop name="PropertyTypeName">Color</prop>
									<prop name="Position">15</prop>
									<prop name="IsDefault">0</prop>
									<prop name="Color">clFuchsia</prop>
								</obj>
								<obj name="PropertyObject" class="DominantChannelProp" version="4">
									<prop name="PropertyTypeName">Dominant Channel</prop>
									<prop name="Position">15</prop>
									<prop name="IsDefault">0</prop>
									<prop name="DominantChannel">0</prop>
								</obj>
								<obj name="PropertyObject" class="Genotype" version="4">
									<prop name="PropertyTypeName">EndPt Genotype</prop>
									<prop name="Position">15</prop>
									<prop name="IsDefault">1</prop>
									<prop name="ReadOnly">1</prop>
								</obj>
								<obj name="PropertyObject" class="GroupingSample" version="4">
									<prop name="PropertyTypeName">EndPt Sample Type</prop>
									<prop name="Position">15</prop>
									<prop name="IsDefault">0</prop>
									<prop name="GroupSampleType">mstUnknown</prop>
								</obj>
								<obj name="PropertyObject" class="SamplePrefLineStyle" version="4">
									<prop name="PropertyTypeName">Line Style</prop>
									<prop name="Position">15</prop>
									<prop name="IsDefault">0</prop>
									<prop name="LineStyle">psSolid</prop>
								</obj>
								<obj name="PropertyObject" class="GenSampleEditNotes" version="4">
									<prop name="PropertyTypeName">Notes</prop>
									<prop name="Position">15</prop>
									<prop name="IsDefault">1</prop>
								</obj>
								<obj name="PropertyObject" class="SamplePrefPointStyle" version="4">
									<prop name="PropertyTypeName">Point Style</prop>
									<prop name="Position">15</prop>
									<prop name="IsDefault">0</prop>
									<prop name="PointStyle">psNothing</prop>
								</obj>
								<obj name="PropertyObject" class="GenSampleEditPosition" version="4">
									<prop name="PropertyTypeName">Position</prop>
									<prop name="Position">15</prop>
									<prop name="IsDefault">1</prop>
								</obj>
								<obj name="PropertyObject" class="GenSampleEditReplicate" version="4">
									<prop name="PropertyTypeName">Replicate of</prop>
									<prop name="Position">15</prop>
									<prop name="IsDefault">0</prop>
									<prop name="ReplicateOf">15</prop>
								</obj>
								<obj name="PropertyObject" class="HTCSampleID" version="4">
									<prop name="PropertyTypeName">Sample ID</prop>
									<prop name="Position">15</prop>
									<prop name="IsDefault">1</prop>
								</obj>
								<obj name="PropertyObject" class="GenSampleEditName" version="4">
									<prop name="PropertyTypeName">Sample Name</prop>
									<prop name="Position">15</prop>
									<prop name="IsDefault">0</prop>
									<prop name="name">31C</prop>
								</obj>
								<obj name="PropertyObject" class="HTCSamplePrepNotes" version="4">
									<prop name="PropertyTypeName">Sample Prep Notes</prop>
									<prop name="Position">15</prop>
									<prop name="IsDefault">1</prop>
								</obj>
								<obj name="PropertyObject" class="GenSampleEditSubset" version="4">
									<prop name="PropertyTypeName">Subsets</prop>
									<prop name="Position">15</prop>
									<prop name="IsDefault">1</prop>
								</obj>
								<obj name="PropertyObject" class="SamplePrefWidth" version="5">
									<prop name="PropertyTypeName">Width</prop>
									<prop name="Position">15</prop>
									<prop name="IsDefault">1</prop>
									<prop name="Width">1</prop>
								</obj>
							</list>
						</obj>
					</obj>
					<obj name="item" class="SamplePropInfo" version="1">
						<obj name="ChannelProperties" class="ChanPropList" version="2">
							<obj name="ChannelProperties" class="EMList" version="1">
								<list name="emlist" count="1">
									<obj name="item" class="PropertyList" version="1">
										<list name="emlist" count="12">
											<obj name="PropertyObject" class="RQSampleTargetProperty" version="4">
												<prop name="PropertyTypeName">Combined Sample and Target Type</prop>
												<prop name="Position">16</prop>
												<prop name="IsDefault">0</prop>
												<obj name="ChannelProp" class="ChannelProperty" version="1">
													<prop name="ChannelIdx">0</prop>
												</obj>
											</obj>
											<obj name="PropertyObject" class="QuantConcProperty" version="4">
												<prop name="PropertyTypeName">Concentration</prop>
												<prop name="Position">16</prop>
												<prop name="IsDefault">1</prop>
												<prop name="Concentration">0</prop>
												<obj name="ChannelProp" class="ChannelProperty" version="1">
													<prop name="ChannelIdx">0</prop>
												</obj>
												<prop name="ReadOnly">1</prop>
											</obj>
											<obj name="PropertyObject" class="QuantCpHighProp" version="4">
												<prop name="PropertyTypeName">Cp High</prop>
												<prop name="Position">16</prop>
												<prop name="IsDefault">1</prop>
												<prop name="CpRangeHigh">0</prop>
												<obj name="ChannelProp" class="ChannelProperty" version="1">
													<prop name="ChannelIdx">0</prop>
												</obj>
												<prop name="ReadOnly">1</prop>
											</obj>
											<obj name="PropertyObject" class="QuantCpLowProp" version="4">
												<prop name="PropertyTypeName">Cp Low</prop>
												<prop name="Position">16</prop>
												<prop name="IsDefault">1</prop>
												<prop name="CpRangeLow">0</prop>
												<obj name="ChannelProp" class="ChannelProperty" version="1">
													<prop name="ChannelIdx">0</prop>
												</obj>
												<prop name="ReadOnly">1</prop>
											</obj>
											<obj name="PropertyObject" class="RQEffProp" version="4">
												<prop name="PropertyTypeName">Efficiency</prop>
												<prop name="Position">16</prop>
												<prop name="IsDefault">1</prop>
												<prop name="Efficiency">2</prop>
												<obj name="ChannelProp" class="ChannelProperty" version="1">
													<prop name="ChannelIdx">0</prop>
												</obj>
											</obj>
											<obj name="PropertyObject" class="ChannelGenotype" version="4">
												<prop name="PropertyTypeName">Melt Geno Genotype</prop>
												<prop name="Position">16</prop>
												<prop name="IsDefault">1</prop>
												<prop name="ReadOnly">1</prop>
												<obj name="ChannelProp" class="ChannelProperty" version="1">
													<prop name="ChannelIdx">0</prop>
												</obj>
											</obj>
											<obj name="PropertyObject" class="GroupChannelTypeProp" version="4">
												<prop name="PropertyTypeName">Melt Geno Sample Type</prop>
												<prop name="Position">16</prop>
												<prop name="IsDefault">0</prop>
												<prop name="GroupSampleType">mstUnknown</prop>
												<obj name="ChannelProp" class="ChannelProperty" version="1">
													<prop name="ChannelIdx">0</prop>
												</obj>
											</obj>
											<obj name="PropertyObject" class="QuantSampleTypeProperty" version="4">
												<prop name="PropertyTypeName">Quantification Sample Type</prop>
												<prop name="Position">16</prop>
												<prop name="IsDefault">0</prop>
												<prop name="SampleType">qsUnknown</prop>
												<obj name="ChannelProp" class="ChannelProperty" version="1">
													<prop name="ChannelIdx">0</prop>
												</obj>
											</obj>
											<obj name="PropertyObject" class="ChannelGenotype" version="4">
												<prop name="PropertyTypeName">Scanning Genotype</prop>
												<prop name="Position">16</prop>
												<prop name="IsDefault">1</prop>
												<prop name="ReadOnly">1</prop>
												<obj name="ChannelProp" class="ChannelProperty" version="1">
													<prop name="ChannelIdx">0</prop>
												</obj>
											</obj>
											<obj name="PropertyObject" class="GroupChannelTypeProp" version="4">
												<prop name="PropertyTypeName">Scanning Sample Type</prop>
												<prop name="Position">16</prop>
												<prop name="IsDefault">0</prop>
												<prop name="GroupSampleType">mstUnknown</prop>
												<obj name="ChannelProp" class="ChannelProperty" version="1">
													<prop name="ChannelIdx">0</prop>
												</obj>
											</obj>
											<obj name="PropertyObject" class="TargetName" version="4">
												<prop name="PropertyTypeName">Target Name</prop>
												<prop name="Position">16</prop>
												<prop name="IsDefault">0</prop>
												<prop name="name">FTO</prop>
												<obj name="ChannelProp" class="ChannelProperty" version="1">
													<prop name="ChannelIdx">0</prop>
												</obj>
											</obj>
											<obj name="PropertyObject" class="RQTargetProperty" version="4">
												<prop name="PropertyTypeName">Target Type</prop>
												<prop name="Position">16</prop>
												<prop name="IsDefault">0</prop>
												<prop name="TargetType">dtTarget</prop>
												<obj name="ChannelProp" class="ChannelProperty" version="1">
													<prop name="ChannelIdx">0</prop>
												</obj>
											</obj>
										</list>
									</obj>
								</list>
							</obj>
						</obj>
						<prop name="ChannelPropertyCount">1</prop>
						<prop name="ContainerPosition">16</prop>
						<prop name="HasSampleProperties">1</prop>
						<obj name="SampleProperties" class="PropertyList" version="1">
							<list name="emlist" count="14">
								<obj name="PropertyObject" class="SamplePrefColor" version="4">
									<prop name="PropertyTypeName">Color</prop>
									<prop name="Position">16</prop>
									<prop name="IsDefault">0</prop>
									<prop name="Color">clGray</prop>
								</obj>
								<obj name="PropertyObject" class="DominantChannelProp" version="4">
									<prop name="PropertyTypeName">Dominant Channel</prop>
									<prop name="Position">16</prop>
									<prop name="IsDefault">0</prop>
									<prop name="DominantChannel">0</prop>
								</obj>
								<obj name="PropertyObject" class="Genotype" version="4">
									<prop name="PropertyTypeName">EndPt Genotype</prop>
									<prop name="Position">16</prop>
									<prop name="IsDefault">1</prop>
									<prop name="ReadOnly">1</prop>
								</obj>
								<obj name="PropertyObject" class="GroupingSample" version="4">
									<prop name="PropertyTypeName">EndPt Sample Type</prop>
									<prop name="Position">16</prop>
									<prop name="IsDefault">0</prop>
									<prop name="GroupSampleType">mstUnknown</prop>
								</obj>
								<obj name="PropertyObject" class="SamplePrefLineStyle" version="4">
									<prop name="PropertyTypeName">Line Style</prop>
									<prop name="Position">16</prop>
									<prop name="IsDefault">0</prop>
									<prop name="LineStyle">psSolid</prop>
								</obj>
								<obj name="PropertyObject" class="GenSampleEditNotes" version="4">
									<prop name="PropertyTypeName">Notes</prop>
									<prop name="Position">16</prop>
									<prop name="IsDefault">1</prop>
								</obj>
								<obj name="PropertyObject" class="SamplePrefPointStyle" version="4">
									<prop name="PropertyTypeName">Point Style</prop>
									<prop name="Position">16</prop>
									<prop name="IsDefault">0</prop>
									<prop name="PointStyle">psNothing</prop>
								</obj>
								<obj name="PropertyObject" class="GenSampleEditPosition" version="4">
									<prop name="PropertyTypeName">Position</prop>
									<prop name="Position">16</prop>
									<prop name="IsDefault">1</prop>
								</obj>
								<obj name="PropertyObject" class="GenSampleEditReplicate" version="4">
									<prop name="PropertyTypeName">Replicate of</prop>
									<prop name="Position">16</prop>
									<prop name="IsDefault">0</prop>
									<prop name="ReplicateOf">15</prop>
								</obj>
								<obj name="PropertyObject" class="HTCSampleID" version="4">
									<prop name="PropertyTypeName">Sample ID</prop>
									<prop name="Position">16</prop>
									<prop name="IsDefault">1</prop>
								</obj>
								<obj name="PropertyObject" class="GenSampleEditName" version="4">
									<prop name="PropertyTypeName">Sample Name</prop>
									<prop name="Position">16</prop>
									<prop name="IsDefault">0</prop>
									<prop name="name">31C</prop>
								</obj>
								<obj name="PropertyObject" class="HTCSamplePrepNotes" version="4">
									<prop name="PropertyTypeName">Sample Prep Notes</prop>
									<prop name="Position">16</prop>
									<prop name="IsDefault">1</prop>
								</obj>
								<obj name="PropertyObject" class="GenSampleEditSubset" version="4">
									<prop name="PropertyTypeName">Subsets</prop>
									<prop name="Position">16</prop>
									<prop name="IsDefault">1</prop>
								</obj>
								<obj name="PropertyObject" class="SamplePrefWidth" version="5">
									<prop name="PropertyTypeName">Width</prop>
									<prop name="Position">16</prop>
									<prop name="IsDefault">1</prop>
									<prop name="Width">1</prop>
								</obj>
							</list>
						</obj>
					</obj>
					<obj name="item" class="SamplePropInfo" version="1">
						<obj name="ChannelProperties" class="ChanPropList" version="2">
							<obj name="ChannelProperties" class="EMList" version="1">
								<list name="emlist" count="1">
									<obj name="item" class="PropertyList" version="1">
										<list name="emlist" count="12">
											<obj name="PropertyObject" class="RQSampleTargetProperty" version="4">
												<prop name="PropertyTypeName">Combined Sample and Target Type</prop>
												<prop name="Position">17</prop>
												<prop name="IsDefault">0</prop>
												<obj name="ChannelProp" class="ChannelProperty" version="1">
													<prop name="ChannelIdx">0</prop>
												</obj>
											</obj>
											<obj name="PropertyObject" class="QuantConcProperty" version="4">
												<prop name="PropertyTypeName">Concentration</prop>
												<prop name="Position">17</prop>
												<prop name="IsDefault">1</prop>
												<prop name="Concentration">0</prop>
												<obj name="ChannelProp" class="ChannelProperty" version="1">
													<prop name="ChannelIdx">0</prop>
												</obj>
												<prop name="ReadOnly">1</prop>
											</obj>
											<obj name="PropertyObject" class="QuantCpHighProp" version="4">
												<prop name="PropertyTypeName">Cp High</prop>
												<prop name="Position">17</prop>
												<prop name="IsDefault">1</prop>
												<prop name="CpRangeHigh">0</prop>
												<obj name="ChannelProp" class="ChannelProperty" version="1">
													<prop name="ChannelIdx">0</prop>
												</obj>
												<prop name="ReadOnly">1</prop>
											</obj>
											<obj name="PropertyObject" class="QuantCpLowProp" version="4">
												<prop name="PropertyTypeName">Cp Low</prop>
												<prop name="Position">17</prop>
												<prop name="IsDefault">1</prop>
												<prop name="CpRangeLow">0</prop>
												<obj name="ChannelProp" class="ChannelProperty" version="1">
													<prop name="ChannelIdx">0</prop>
												</obj>
												<prop name="ReadOnly">1</prop>
											</obj>
											<obj name="PropertyObject" class="RQEffProp" version="4">
												<prop name="PropertyTypeName">Efficiency</prop>
												<prop name="Position">17</prop>
												<prop name="IsDefault">1</prop>
												<prop name="Efficiency">2</prop>
												<obj name="ChannelProp" class="ChannelProperty" version="1">
													<prop name="ChannelIdx">0</prop>
												</obj>
											</obj>
											<obj name="PropertyObject" class="ChannelGenotype" version="4">
												<prop name="PropertyTypeName">Melt Geno Genotype</prop>
												<prop name="Position">17</prop>
												<prop name="IsDefault">1</prop>
												<prop name="ReadOnly">1</prop>
												<obj name="ChannelProp" class="ChannelProperty" version="1">
													<prop name="ChannelIdx">0</prop>
												</obj>
											</obj>
											<obj name="PropertyObject" class="GroupChannelTypeProp" version="4">
												<prop name="PropertyTypeName">Melt Geno Sample Type</prop>
												<prop name="Position">17</prop>
												<prop name="IsDefault">0</prop>
												<prop name="GroupSampleType">mstUnknown</prop>
												<obj name="ChannelProp" class="ChannelProperty" version="1">
													<prop name="ChannelIdx">0</prop>
												</obj>
											</obj>
											<obj name="PropertyObject" class="QuantSampleTypeProperty" version="4">
												<prop name="PropertyTypeName">Quantification Sample Type</prop>
												<prop name="Position">17</prop>
												<prop name="IsDefault">0</prop>
												<prop name="SampleType">qsUnknown</prop>
												<obj name="ChannelProp" class="ChannelProperty" version="1">
													<prop name="ChannelIdx">0</prop>
												</obj>
											</obj>
											<obj name="PropertyObject" class="ChannelGenotype" version="4">
												<prop name="PropertyTypeName">Scanning Genotype</prop>
												<prop name="Position">17</prop>
												<prop name="IsDefault">1</prop>
												<prop name="ReadOnly">1</prop>
												<obj name="ChannelProp" class="ChannelProperty" version="1">
													<prop name="ChannelIdx">0</prop>
												</obj>
											</obj>
											<obj name="PropertyObject" class="GroupChannelTypeProp" version="4">
												<prop name="PropertyTypeName">Scanning Sample Type</prop>
												<prop name="Position">17</prop>
												<prop name="IsDefault">0</prop>
												<prop name="GroupSampleType">mstUnknown</prop>
												<obj name="ChannelProp" class="ChannelProperty" version="1">
													<prop name="ChannelIdx">0</prop>
												</obj>
											</obj>
											<obj name="PropertyObject" class="TargetName" version="4">
												<prop name="PropertyTypeName">Target Name</prop>
												<prop name="Position">17</prop>
												<prop name="IsDefault">0</prop>
												<prop name="name">FTO</prop>
												<obj name="ChannelProp" class="ChannelProperty" version="1">
													<prop name="ChannelIdx">0</prop>
												</obj>
											</obj>
											<obj name="PropertyObject" class="RQTargetProperty" version="4">
												<prop name="PropertyTypeName">Target Type</prop>
												<prop name="Position">17</prop>
												<prop name="IsDefault">0</prop>
												<prop name="TargetType">dtTarget</prop>
												<obj name="ChannelProp" class="ChannelProperty" version="1">
													<prop name="ChannelIdx">0</prop>
												</obj>
											</obj>
										</list>
									</obj>
								</list>
							</obj>
						</obj>
						<prop name="ChannelPropertyCount">1</prop>
						<prop name="ContainerPosition">17</prop>
						<prop name="HasSampleProperties">1</prop>
						<obj name="SampleProperties" class="PropertyList" version="1">
							<list name="emlist" count="14">
								<obj name="PropertyObject" class="SamplePrefColor" version="4">
									<prop name="PropertyTypeName">Color</prop>
									<prop name="Position">17</prop>
									<prop name="IsDefault">0</prop>
									<prop name="Color">$0012D7FA</prop>
								</obj>
								<obj name="PropertyObject" class="DominantChannelProp" version="4">
									<prop name="PropertyTypeName">Dominant Channel</prop>
									<prop name="Position">17</prop>
									<prop name="IsDefault">0</prop>
									<prop name="DominantChannel">0</prop>
								</obj>
								<obj name="PropertyObject" class="Genotype" version="4">
									<prop name="PropertyTypeName">EndPt Genotype</prop>
									<prop name="Position">17</prop>
									<prop name="IsDefault">1</prop>
									<prop name="ReadOnly">1</prop>
								</obj>
								<obj name="PropertyObject" class="GroupingSample" version="4">
									<prop name="PropertyTypeName">EndPt Sample Type</prop>
									<prop name="Position">17</prop>
									<prop name="IsDefault">0</prop>
									<prop name="GroupSampleType">mstUnknown</prop>
								</obj>
								<obj name="PropertyObject" class="SamplePrefLineStyle" version="4">
									<prop name="PropertyTypeName">Line Style</prop>
									<prop name="Position">17</prop>
									<prop name="IsDefault">0</prop>
									<prop name="LineStyle">psSolid</prop>
								</obj>
								<obj name="PropertyObject" class="GenSampleEditNotes" version="4">
									<prop name="PropertyTypeName">Notes</prop>
									<prop name="Position">17</prop>
									<prop name="IsDefault">1</prop>
								</obj>
								<obj name="PropertyObject" class="SamplePrefPointStyle" version="4">
									<prop name="PropertyTypeName">Point Style</prop>
									<prop name="Position">17</prop>
									<prop name="IsDefault">0</prop>
									<prop name="PointStyle">psNothing</prop>
								</obj>
								<obj name="PropertyObject" class="GenSampleEditPosition" version="4">
									<prop name="PropertyTypeName">Position</prop>
									<prop name="Position">17</prop>
									<prop name="IsDefault">1</prop>
								</obj>
								<obj name="PropertyObject" class="GenSampleEditReplicate" version="4">
									<prop name="PropertyTypeName">Replicate of</prop>
									<prop name="Position">17</prop>
									<prop name="IsDefault">0</prop>
									<prop name="ReplicateOf">15</prop>
								</obj>
								<obj name="PropertyObject" class="HTCSampleID" version="4">
									<prop name="PropertyTypeName">Sample ID</prop>
									<prop name="Position">17</prop>
									<prop name="IsDefault">1</prop>
								</obj>
								<obj name="PropertyObject" class="GenSampleEditName" version="4">
									<prop name="PropertyTypeName">Sample Name</prop>
									<prop name="Position">17</prop>
									<prop name="IsDefault">0</prop>
									<prop name="name">31C</prop>
								</obj>
								<obj name="PropertyObject" class="HTCSamplePrepNotes" version="4">
									<prop name="PropertyTypeName">Sample Prep Notes</prop>
									<prop name="Position">17</prop>
									<prop name="IsDefault">1</prop>
								</obj>
								<obj name="PropertyObject" class="GenSampleEditSubset" version="4">
									<prop name="PropertyTypeName">Subsets</prop>
									<prop name="Position">17</prop>
									<prop name="IsDefault">1</prop>
								</obj>
								<obj name="PropertyObject" class="SamplePrefWidth" version="5">
									<prop name="PropertyTypeName">Width</prop>
									<prop name="Position">17</prop>
									<prop name="IsDefault">1</prop>
									<prop name="Width">1</prop>
								</obj>
							</list>
						</obj>
					</obj>
					<obj name="item" class="SamplePropInfo" version="1">
						<obj name="ChannelProperties" class="ChanPropList" version="2">
							<obj name="ChannelProperties" class="EMList" version="1">
								<list name="emlist" count="1">
									<obj name="item" class="PropertyList" version="1">
										<list name="emlist" count="12">
											<obj name="PropertyObject" class="RQSampleTargetProperty" version="4">
												<prop name="PropertyTypeName">Combined Sample and Target Type</prop>
												<prop name="Position">18</prop>
												<prop name="IsDefault">0</prop>
												<obj name="ChannelProp" class="ChannelProperty" version="1">
													<prop name="ChannelIdx">0</prop>
												</obj>
											</obj>
											<obj name="PropertyObject" class="QuantConcProperty" version="4">
												<prop name="PropertyTypeName">Concentration</prop>
												<prop name="Position">18</prop>
												<prop name="IsDefault">1</prop>
												<prop name="Concentration">0</prop>
												<obj name="ChannelProp" class="ChannelProperty" version="1">
													<prop name="ChannelIdx">0</prop>
												</obj>
												<prop name="ReadOnly">1</prop>
											</obj>
											<obj name="PropertyObject" class="QuantCpHighProp" version="4">
												<prop name="PropertyTypeName">Cp High</prop>
												<prop name="Position">18</prop>
												<prop name="IsDefault">1</prop>
												<prop name="CpRangeHigh">0</prop>
												<obj name="ChannelProp" class="ChannelProperty" version="1">
													<prop name="ChannelIdx">0</prop>
												</obj>
												<prop name="ReadOnly">1</prop>
											</obj>
											<obj name="PropertyObject" class="QuantCpLowProp" version="4">
												<prop name="PropertyTypeName">Cp Low</prop>
												<prop name="Position">18</prop>
												<prop name="IsDefault">1</prop>
												<prop name="CpRangeLow">0</prop>
												<obj name="ChannelProp" class="ChannelProperty" version="1">
													<prop name="ChannelIdx">0</prop>
												</obj>
												<prop name="ReadOnly">1</prop>
											</obj>
											<obj name="PropertyObject" class="RQEffProp" version="4">
												<prop name="PropertyTypeName">Efficiency</prop>
												<prop name="Position">18</prop>
												<prop name="IsDefault">1</prop>
												<prop name="Efficiency">2</prop>
												<obj name="ChannelProp" class="ChannelProperty" version="1">
													<prop name="ChannelIdx">0</prop>
												</obj>
											</obj>
											<obj name="PropertyObject" class="ChannelGenotype" version="4">
												<prop name="PropertyTypeName">Melt Geno Genotype</prop>
												<prop name="Position">18</prop>
												<prop name="IsDefault">1</prop>
												<prop name="ReadOnly">1</prop>
												<obj name="ChannelProp" class="ChannelProperty" version="1">
													<prop name="ChannelIdx">0</prop>
												</obj>
											</obj>
											<obj name="PropertyObject" class="GroupChannelTypeProp" version="4">
												<prop name="PropertyTypeName">Melt Geno Sample Type</prop>
												<prop name="Position">18</prop>
												<prop name="IsDefault">0</prop>
												<prop name="GroupSampleType">mstUnknown</prop>
												<obj name="ChannelProp" class="ChannelProperty" version="1">
													<prop name="ChannelIdx">0</prop>
												</obj>
											</obj>
											<obj name="PropertyObject" class="QuantSampleTypeProperty" version="4">
												<prop name="PropertyTypeName">Quantification Sample Type</prop>
												<prop name="Position">18</prop>
												<prop name="IsDefault">0</prop>
												<prop name="SampleType">qsUnknown</prop>
												<obj name="ChannelProp" class="ChannelProperty" version="1">
													<prop name="ChannelIdx">0</prop>
												</obj>
											</obj>
											<obj name="PropertyObject" class="ChannelGenotype" version="4">
												<prop name="PropertyTypeName">Scanning Genotype</prop>
												<prop name="Position">18</prop>
												<prop name="IsDefault">1</prop>
												<prop name="ReadOnly">1</prop>
												<obj name="ChannelProp" class="ChannelProperty" version="1">
													<prop name="ChannelIdx">0</prop>
												</obj>
											</obj>
											<obj name="PropertyObject" class="GroupChannelTypeProp" version="4">
												<prop name="PropertyTypeName">Scanning Sample Type</prop>
												<prop name="Position">18</prop>
												<prop name="IsDefault">0</prop>
												<prop name="GroupSampleType">mstUnknown</prop>
												<obj name="ChannelProp" class="ChannelProperty" version="1">
													<prop name="ChannelIdx">0</prop>
												</obj>
											</obj>
											<obj name="PropertyObject" class="TargetName" version="4">
												<prop name="PropertyTypeName">Target Name</prop>
												<prop name="Position">18</prop>
												<prop name="IsDefault">0</prop>
												<prop name="name">MDK</prop>
												<obj name="ChannelProp" class="ChannelProperty" version="1">
													<prop name="ChannelIdx">0</prop>
												</obj>
											</obj>
											<obj name="PropertyObject" class="RQTargetProperty" version="4">
												<prop name="PropertyTypeName">Target Type</prop>
												<prop name="Position">18</prop>
												<prop name="IsDefault">0</prop>
												<prop name="TargetType">dtTarget</prop>
												<obj name="ChannelProp" class="ChannelProperty" version="1">
													<prop name="ChannelIdx">0</prop>
												</obj>
											</obj>
										</list>
									</obj>
								</list>
							</obj>
						</obj>
						<prop name="ChannelPropertyCount">1</prop>
						<prop name="ContainerPosition">18</prop>
						<prop name="HasSampleProperties">1</prop>
						<obj name="SampleProperties" class="PropertyList" version="1">
							<list name="emlist" count="14">
								<obj name="PropertyObject" class="SamplePrefColor" version="4">
									<prop name="PropertyTypeName">Color</prop>
									<prop name="Position">18</prop>
									<prop name="IsDefault">0</prop>
									<prop name="Color">$00000097</prop>
								</obj>
								<obj name="PropertyObject" class="DominantChannelProp" version="4">
									<prop name="PropertyTypeName">Dominant Channel</prop>
									<prop name="Position">18</prop>
									<prop name="IsDefault">0</prop>
									<prop name="DominantChannel">0</prop>
								</obj>
								<obj name="PropertyObject" class="Genotype" version="4">
									<prop name="PropertyTypeName">EndPt Genotype</prop>
									<prop name="Position">18</prop>
									<prop name="IsDefault">1</prop>
									<prop name="ReadOnly">1</prop>
								</obj>
								<obj name="PropertyObject" class="GroupingSample" version="4">
									<prop name="PropertyTypeName">EndPt Sample Type</prop>
									<prop name="Position">18</prop>
									<prop name="IsDefault">0</prop>
									<prop name="GroupSampleType">mstUnknown</prop>
								</obj>
								<obj name="PropertyObject" class="SamplePrefLineStyle" version="4">
									<prop name="PropertyTypeName">Line Style</prop>
									<prop name="Position">18</prop>
									<prop name="IsDefault">0</prop>
									<prop name="LineStyle">psSolid</prop>
								</obj>
								<obj name="PropertyObject" class="GenSampleEditNotes" version="4">
									<prop name="PropertyTypeName">Notes</prop>
									<prop name="Position">18</prop>
									<prop name="IsDefault">1</prop>
								</obj>
								<obj name="PropertyObject" class="SamplePrefPointStyle" version="4">
									<prop name="PropertyTypeName">Point Style</prop>
									<prop name="Position">18</prop>
									<prop name="IsDefault">0</prop>
									<prop name="PointStyle">psNothing</prop>
								</obj>
								<obj name="PropertyObject" class="GenSampleEditPosition" version="4">
									<prop name="PropertyTypeName">Position</prop>
									<prop name="Position">18</prop>
									<prop name="IsDefault">1</prop>
								</obj>
								<obj name="PropertyObject" class="GenSampleEditReplicate" version="4">
									<prop name="PropertyTypeName">Replicate of</prop>
									<prop name="Position">18</prop>
									<prop name="IsDefault">0</prop>
									<prop name="ReplicateOf">18</prop>
								</obj>
								<obj name="PropertyObject" class="HTCSampleID" version="4">
									<prop name="PropertyTypeName">Sample ID</prop>
									<prop name="Position">18</prop>
									<prop name="IsDefault">1</prop>
								</obj>
								<obj name="PropertyObject" class="GenSampleEditName" version="4">
									<prop name="PropertyTypeName">Sample Name</prop>
									<prop name="Position">18</prop>
									<prop name="IsDefault">0</prop>
									<prop name="name">31C</prop>
								</obj>
								<obj name="PropertyObject" class="HTCSamplePrepNotes" version="4">
									<prop name="PropertyTypeName">Sample Prep Notes</prop>
									<prop name="Position">18</prop>
									<prop name="IsDefault">1</prop>
								</obj>
								<obj name="PropertyObject" class="GenSampleEditSubset" version="4">
									<prop name="PropertyTypeName">Subsets</prop>
									<prop name="Position">18</prop>
									<prop name="IsDefault">1</prop>
								</obj>
								<obj name="PropertyObject" class="SamplePrefWidth" version="5">
									<prop name="PropertyTypeName">Width</prop>
									<prop name="Position">18</prop>
									<prop name="IsDefault">1</prop>
									<prop name="Width">1</prop>
								</obj>
							</list>
						</obj>
					</obj>
					<obj name="item" class="SamplePropInfo" version="1">
						<obj name="ChannelProperties" class="ChanPropList" version="2">
							<obj name="ChannelProperties" class="EMList" version="1">
								<list name="emlist" count="1">
									<obj name="item" class="PropertyList" version="1">
										<list name="emlist" count="12">
											<obj name="PropertyObject" class="RQSampleTargetProperty" version="4">
												<prop name="PropertyTypeName">Combined Sample and Target Type</prop>
												<prop name="Position">19</prop>
												<prop name="IsDefault">0</prop>
												<obj name="ChannelProp" class="ChannelProperty" version="1">
													<prop name="ChannelIdx">0</prop>
												</obj>
											</obj>
											<obj name="PropertyObject" class="QuantConcProperty" version="4">
												<prop name="PropertyTypeName">Concentration</prop>
												<prop name="Position">19</prop>
												<prop name="IsDefault">1</prop>
												<prop name="Concentration">0</prop>
												<obj name="ChannelProp" class="ChannelProperty" version="1">
													<prop name="ChannelIdx">0</prop>
												</obj>
												<prop name="ReadOnly">1</prop>
											</obj>
											<obj name="PropertyObject" class="QuantCpHighProp" version="4">
												<prop name="PropertyTypeName">Cp High</prop>
												<prop name="Position">19</prop>
												<prop name="IsDefault">1</prop>
												<prop name="CpRangeHigh">0</prop>
												<obj name="ChannelProp" class="ChannelProperty" version="1">
													<prop name="ChannelIdx">0</prop>
												</obj>
												<prop name="ReadOnly">1</prop>
											</obj>
											<obj name="PropertyObject" class="QuantCpLowProp" version="4">
												<prop name="PropertyTypeName">Cp Low</prop>
												<prop name="Position">19</prop>
												<prop name="IsDefault">1</prop>
												<prop name="CpRangeLow">0</prop>
												<obj name="ChannelProp" class="ChannelProperty" version="1">
													<prop name="ChannelIdx">0</prop>
												</obj>
												<prop name="ReadOnly">1</prop>
											</obj>
											<obj name="PropertyObject" class="RQEffProp" version="4">
												<prop name="PropertyTypeName">Efficiency</prop>
												<prop name="Position">19</prop>
												<prop name="IsDefault">1</prop>
												<prop name="Efficiency">2</prop>
												<obj name="ChannelProp" class="ChannelProperty" version="1">
													<prop name="ChannelIdx">0</prop>
												</obj>
											</obj>
											<obj name="PropertyObject" class="ChannelGenotype" version="4">
												<prop name="PropertyTypeName">Melt Geno Genotype</prop>
												<prop name="Position">19</prop>
												<prop name="IsDefault">1</prop>
												<prop name="ReadOnly">1</prop>
												<obj name="ChannelProp" class="ChannelProperty" version="1">
													<prop name="ChannelIdx">0</prop>
												</obj>
											</obj>
											<obj name="PropertyObject" class="GroupChannelTypeProp" version="4">
												<prop name="PropertyTypeName">Melt Geno Sample Type</prop>
												<prop name="Position">19</prop>
												<prop name="IsDefault">0</prop>
												<prop name="GroupSampleType">mstUnknown</prop>
												<obj name="ChannelProp" class="ChannelProperty" version="1">
													<prop name="ChannelIdx">0</prop>
												</obj>
											</obj>
											<obj name="PropertyObject" class="QuantSampleTypeProperty" version="4">
												<prop name="PropertyTypeName">Quantification Sample Type</prop>
												<prop name="Position">19</prop>
												<prop name="IsDefault">0</prop>
												<prop name="SampleType">qsUnknown</prop>
												<obj name="ChannelProp" class="ChannelProperty" version="1">
													<prop name="ChannelIdx">0</prop>
												</obj>
											</obj>
											<obj name="PropertyObject" class="ChannelGenotype" version="4">
												<prop name="PropertyTypeName">Scanning Genotype</prop>
												<prop name="Position">19</prop>
												<prop name="IsDefault">1</prop>
												<prop name="ReadOnly">1</prop>
												<obj name="ChannelProp" class="ChannelProperty" version="1">
													<prop name="ChannelIdx">0</prop>
												</obj>
											</obj>
											<obj name="PropertyObject" class="GroupChannelTypeProp" version="4">
												<prop name="PropertyTypeName">Scanning Sample Type</prop>
												<prop name="Position">19</prop>
												<prop name="IsDefault">0</prop>
												<prop name="GroupSampleType">mstUnknown</prop>
												<obj name="ChannelProp" class="ChannelProperty" version="1">
													<prop name="ChannelIdx">0</prop>
												</obj>
											</obj>
											<obj name="PropertyObject" class="TargetName" version="4">
												<prop name="PropertyTypeName">Target Name</prop>
												<prop name="Position">19</prop>
												<prop name="IsDefault">0</prop>
												<prop name="name">MDK</prop>
												<obj name="ChannelProp" class="ChannelProperty" version="1">
													<prop name="ChannelIdx">0</prop>
												</obj>
											</obj>
											<obj name="PropertyObject" class="RQTargetProperty" version="4">
												<prop name="PropertyTypeName">Target Type</prop>
												<prop name="Position">19</prop>
												<prop name="IsDefault">0</prop>
												<prop name="TargetType">dtTarget</prop>
												<obj name="ChannelProp" class="ChannelProperty" version="1">
													<prop name="ChannelIdx">0</prop>
												</obj>
											</obj>
										</list>
									</obj>
								</list>
							</obj>
						</obj>
						<prop name="ChannelPropertyCount">1</prop>
						<prop name="ContainerPosition">19</prop>
						<prop name="HasSampleProperties">1</prop>
						<obj name="SampleProperties" class="PropertyList" version="1">
							<list name="emlist" count="14">
								<obj name="PropertyObject" class="SamplePrefColor" version="4">
									<prop name="PropertyTypeName">Color</prop>
									<prop name="Position">19</prop>
									<prop name="IsDefault">0</prop>
									<prop name="Color">$00FFFF0F</prop>
								</obj>
								<obj name="PropertyObject" class="DominantChannelProp" version="4">
									<prop name="PropertyTypeName">Dominant Channel</prop>
									<prop name="Position">19</prop>
									<prop name="IsDefault">0</prop>
									<prop name="DominantChannel">0</prop>
								</obj>
								<obj name="PropertyObject" class="Genotype" version="4">
									<prop name="PropertyTypeName">EndPt Genotype</prop>
									<prop name="Position">19</prop>
									<prop name="IsDefault">1</prop>
									<prop name="ReadOnly">1</prop>
								</obj>
								<obj name="PropertyObject" class="GroupingSample" version="4">
									<prop name="PropertyTypeName">EndPt Sample Type</prop>
									<prop name="Position">19</prop>
									<prop name="IsDefault">0</prop>
									<prop name="GroupSampleType">mstUnknown</prop>
								</obj>
								<obj name="PropertyObject" class="SamplePrefLineStyle" version="4">
									<prop name="PropertyTypeName">Line Style</prop>
									<prop name="Position">19</prop>
									<prop name="IsDefault">0</prop>
									<prop name="LineStyle">psSolid</prop>
								</obj>
								<obj name="PropertyObject" class="GenSampleEditNotes" version="4">
									<prop name="PropertyTypeName">Notes</prop>
									<prop name="Position">19</prop>
									<prop name="IsDefault">1</prop>
								</obj>
								<obj name="PropertyObject" class="SamplePrefPointStyle" version="4">
									<prop name="PropertyTypeName">Point Style</prop>
									<prop name="Position">19</prop>
									<prop name="IsDefault">0</prop>
									<prop name="PointStyle">psNothing</prop>
								</obj>
								<obj name="PropertyObject" class="GenSampleEditPosition" version="4">
									<prop name="PropertyTypeName">Position</prop>
									<prop name="Position">19</prop>
									<prop name="IsDefault">1</prop>
								</obj>
								<obj name="PropertyObject" class="GenSampleEditReplicate" version="4">
									<prop name="PropertyTypeName">Replicate of</prop>
									<prop name="Position">19</prop>
									<prop name="IsDefault">0</prop>
									<prop name="ReplicateOf">18</prop>
								</obj>
								<obj name="PropertyObject" class="HTCSampleID" version="4">
									<prop name="PropertyTypeName">Sample ID</prop>
									<prop name="Position">19</prop>
									<prop name="IsDefault">1</prop>
								</obj>
								<obj name="PropertyObject" class="GenSampleEditName" version="4">
									<prop name="PropertyTypeName">Sample Name</prop>
									<prop name="Position">19</prop>
									<prop name="IsDefault">0</prop>
									<prop name="name">31C</prop>
								</obj>
								<obj name="PropertyObject" class="HTCSamplePrepNotes" version="4">
									<prop name="PropertyTypeName">Sample Prep Notes</prop>
									<prop name="Position">19</prop>
									<prop name="IsDefault">1</prop>
								</obj>
								<obj name="PropertyObject" class="GenSampleEditSubset" version="4">
									<prop name="PropertyTypeName">Subsets</prop>
									<prop name="Position">19</prop>
									<prop name="IsDefault">1</prop>
								</obj>
								<obj name="PropertyObject" class="SamplePrefWidth" version="5">
									<prop name="PropertyTypeName">Width</prop>
									<prop name="Position">19</prop>
									<prop name="IsDefault">1</prop>
									<prop name="Width">1</prop>
								</obj>
							</list>
						</obj>
					</obj>
					<obj name="item" class="SamplePropInfo" version="1">
						<obj name="ChannelProperties" class="ChanPropList" version="2">
							<obj name="ChannelProperties" class="EMList" version="1">
								<list name="emlist" count="1">
									<obj name="item" class="PropertyList" version="1">
										<list name="emlist" count="12">
											<obj name="PropertyObject" class="RQSampleTargetProperty" version="4">
												<prop name="PropertyTypeName">Combined Sample and Target Type</prop>
												<prop name="Position">20</prop>
												<prop name="IsDefault">0</prop>
												<obj name="ChannelProp" class="ChannelProperty" version="1">
													<prop name="ChannelIdx">0</prop>
												</obj>
											</obj>
											<obj name="PropertyObject" class="QuantConcProperty" version="4">
												<prop name="PropertyTypeName">Concentration</prop>
												<prop name="Position">20</prop>
												<prop name="IsDefault">1</prop>
												<prop name="Concentration">0</prop>
												<obj name="ChannelProp" class="ChannelProperty" version="1">
													<prop name="ChannelIdx">0</prop>
												</obj>
												<prop name="ReadOnly">1</prop>
											</obj>
											<obj name="PropertyObject" class="QuantCpHighProp" version="4">
												<prop name="PropertyTypeName">Cp High</prop>
												<prop name="Position">20</prop>
												<prop name="IsDefault">1</prop>
												<prop name="CpRangeHigh">0</prop>
												<obj name="ChannelProp" class="ChannelProperty" version="1">
													<prop name="ChannelIdx">0</prop>
												</obj>
												<prop name="ReadOnly">1</prop>
											</obj>
											<obj name="PropertyObject" class="QuantCpLowProp" version="4">
												<prop name="PropertyTypeName">Cp Low</prop>
												<prop name="Position">20</prop>
												<prop name="IsDefault">1</prop>
												<prop name="CpRangeLow">0</prop>
												<obj name="ChannelProp" class="ChannelProperty" version="1">
													<prop name="ChannelIdx">0</prop>
												</obj>
												<prop name="ReadOnly">1</prop>
											</obj>
											<obj name="PropertyObject" class="RQEffProp" version="4">
												<prop name="PropertyTypeName">Efficiency</prop>
												<prop name="Position">20</prop>
												<prop name="IsDefault">1</prop>
												<prop name="Efficiency">2</prop>
												<obj name="ChannelProp" class="ChannelProperty" version="1">
													<prop name="ChannelIdx">0</prop>
												</obj>
											</obj>
											<obj name="PropertyObject" class="ChannelGenotype" version="4">
												<prop name="PropertyTypeName">Melt Geno Genotype</prop>
												<prop name="Position">20</prop>
												<prop name="IsDefault">1</prop>
												<prop name="ReadOnly">1</prop>
												<obj name="ChannelProp" class="ChannelProperty" version="1">
													<prop name="ChannelIdx">0</prop>
												</obj>
											</obj>
											<obj name="PropertyObject" class="GroupChannelTypeProp" version="4">
												<prop name="PropertyTypeName">Melt Geno Sample Type</prop>
												<prop name="Position">20</prop>
												<prop name="IsDefault">0</prop>
												<prop name="GroupSampleType">mstUnknown</prop>
												<obj name="ChannelProp" class="ChannelProperty" version="1">
													<prop name="ChannelIdx">0</prop>
												</obj>
											</obj>
											<obj name="PropertyObject" class="QuantSampleTypeProperty" version="4">
												<prop name="PropertyTypeName">Quantification Sample Type</prop>
												<prop name="Position">20</prop>
												<prop name="IsDefault">0</prop>
												<prop name="SampleType">qsUnknown</prop>
												<obj name="ChannelProp" class="ChannelProperty" version="1">
													<prop name="ChannelIdx">0</prop>
												</obj>
											</obj>
											<obj name="PropertyObject" class="ChannelGenotype" version="4">
												<prop name="PropertyTypeName">Scanning Genotype</prop>
												<prop name="Position">20</prop>
												<prop name="IsDefault">1</prop>
												<prop name="ReadOnly">1</prop>
												<obj name="ChannelProp" class="ChannelProperty" version="1">
													<prop name="ChannelIdx">0</prop>
												</obj>
											</obj>
											<obj name="PropertyObject" class="GroupChannelTypeProp" version="4">
												<prop name="PropertyTypeName">Scanning Sample Type</prop>
												<prop name="Position">20</prop>
												<prop name="IsDefault">0</prop>
												<prop name="GroupSampleType">mstUnknown</prop>
												<obj name="ChannelProp" class="ChannelProperty" version="1">
													<prop name="ChannelIdx">0</prop>
												</obj>
											</obj>
											<obj name="PropertyObject" class="TargetName" version="4">
												<prop name="PropertyTypeName">Target Name</prop>
												<prop name="Position">20</prop>
												<prop name="IsDefault">0</prop>
												<prop name="name">MDK</prop>
												<obj name="ChannelProp" class="ChannelProperty" version="1">
													<prop name="ChannelIdx">0</prop>
												</obj>
											</obj>
											<obj name="PropertyObject" class="RQTargetProperty" version="4">
												<prop name="PropertyTypeName">Target Type</prop>
												<prop name="Position">20</prop>
												<prop name="IsDefault">0</prop>
												<prop name="TargetType">dtTarget</prop>
												<obj name="ChannelProp" class="ChannelProperty" version="1">
													<prop name="ChannelIdx">0</prop>
												</obj>
											</obj>
										</list>
									</obj>
								</list>
							</obj>
						</obj>
						<prop name="ChannelPropertyCount">1</prop>
						<prop name="ContainerPosition">20</prop>
						<prop name="HasSampleProperties">1</prop>
						<obj name="SampleProperties" class="PropertyList" version="1">
							<list name="emlist" count="14">
								<obj name="PropertyObject" class="SamplePrefColor" version="4">
									<prop name="PropertyTypeName">Color</prop>
									<prop name="Position">20</prop>
									<prop name="IsDefault">0</prop>
									<prop name="Color">$00404000</prop>
								</obj>
								<obj name="PropertyObject" class="DominantChannelProp" version="4">
									<prop name="PropertyTypeName">Dominant Channel</prop>
									<prop name="Position">20</prop>
									<prop name="IsDefault">0</prop>
									<prop name="DominantChannel">0</prop>
								</obj>
								<obj name="PropertyObject" class="Genotype" version="4">
									<prop name="PropertyTypeName">EndPt Genotype</prop>
									<prop name="Position">20</prop>
									<prop name="IsDefault">1</prop>
									<prop name="ReadOnly">1</prop>
								</obj>
								<obj name="PropertyObject" class="GroupingSample" version="4">
									<prop name="PropertyTypeName">EndPt Sample Type</prop>
									<prop name="Position">20</prop>
									<prop name="IsDefault">0</prop>
									<prop name="GroupSampleType">mstUnknown</prop>
								</obj>
								<obj name="PropertyObject" class="SamplePrefLineStyle" version="4">
									<prop name="PropertyTypeName">Line Style</prop>
									<prop name="Position">20</prop>
									<prop name="IsDefault">0</prop>
									<prop name="LineStyle">psSolid</prop>
								</obj>
								<obj name="PropertyObject" class="GenSampleEditNotes" version="4">
									<prop name="PropertyTypeName">Notes</prop>
									<prop name="Position">20</prop>
									<prop name="IsDefault">1</prop>
								</obj>
								<obj name="PropertyObject" class="SamplePrefPointStyle" version="4">
									<prop name="PropertyTypeName">Point Style</prop>
									<prop name="Position">20</prop>
									<prop name="IsDefault">0</prop>
									<prop name="PointStyle">psNothing</prop>
								</obj>
								<obj name="PropertyObject" class="GenSampleEditPosition" version="4">
									<prop name="PropertyTypeName">Position</prop>
									<prop name="Position">20</prop>
									<prop name="IsDefault">1</prop>
								</obj>
								<obj name="PropertyObject" class="GenSampleEditReplicate" version="4">
									<prop name="PropertyTypeName">Replicate of</prop>
									<prop name="Position">20</prop>
									<prop name="IsDefault">0</prop>
									<prop name="ReplicateOf">18</prop>
								</obj>
								<obj name="PropertyObject" class="HTCSampleID" version="4">
									<prop name="PropertyTypeName">Sample ID</prop>
									<prop name="Position">20</prop>
									<prop name="IsDefault">1</prop>
								</obj>
								<obj name="PropertyObject" class="GenSampleEditName" version="4">
									<prop name="PropertyTypeName">Sample Name</prop>
									<prop name="Position">20</prop>
									<prop name="IsDefault">0</prop>
									<prop name="name">31C</prop>
								</obj>
								<obj name="PropertyObject" class="HTCSamplePrepNotes" version="4">
									<prop name="PropertyTypeName">Sample Prep Notes</prop>
									<prop name="Position">20</prop>
									<prop name="IsDefault">1</prop>
								</obj>
								<obj name="PropertyObject" class="GenSampleEditSubset" version="4">
									<prop name="PropertyTypeName">Subsets</prop>
									<prop name="Position">20</prop>
									<prop name="IsDefault">1</prop>
								</obj>
								<obj name="PropertyObject" class="SamplePrefWidth" version="5">
[truncated: 1,436,375 more chars]
