# Supplementary material for: High C1QTNF1 expression mediated by potential ncRNAs is associated with poor prognosis and tumor immunity in kidney renal clear cell carcinoma
Source: Front Mol Biosci. 2023 Jul 17;10:1201155. doi: 10.3389/fmolb.2023.1201155 (PMC10387556; doi:10.3389/fmolb.2023.1201155)
Supplement: Supplementary file 3 [file DataSheet3.ZIP › C1QTNF1 original data 3/Tissue PCR Validation/HYH&QJC2023-1-17-2.ixo]

<objectstream signature="IXOS" version="1">
	<obj name="root" class="HTCExperiment" version="5">
		<prop name="name">HYH&amp;QJC2023-1-17-2</prop>
		<prop name="UID">B639E8CB4BC8446E804DBE6DA7ECDB71</prop>
		<prop name="OwnerUID">12D246C796534CD18A312176D2D78F68</prop>
		<prop name="Created">2023-01-17T21:47:24.019</prop>
		<prop name="CreatedBy">12D246C796534CD18A312176D2D78F68</prop>
		<prop name="CreatedByName">QiuJiechuan</prop>
		<prop name="LastModified">2023-01-17T22:59:51.600</prop>
		<prop name="LastModifiedBy">12D246C796534CD18A312176D2D78F68</prop>
		<prop name="LastModifiedByName">QiuJiechuan</prop>
		<list name="AppliedTemplates" count="1">
			<item>SYBR Green I 96-II</item>
		</list>
		<list name="TemplateOwners" count="1">
			<item>Roche</item>
		</list>
		<prop name="SWVersion">LCS480 1.5.1.62</prop>
		<obj name="AppProperty" class="TAppProperty" version="2">
			<prop name="Created">2023-01-17T21:47:24.019</prop>
			<prop name="LastModified">1899-12-30T00:00:00.000</prop>
		</obj>
		<obj name="ConProperty" class="TAppProperty" version="2">
			<prop name="Created">2023-01-17T21:47:24.019</prop>
			<prop name="LastModified">1899-12-30T00:00:00.000</prop>
		</obj>
		<obj name="run" class="HTCRun" version="7">
			<prop name="name">Run</prop>
			<prop name="Created">2023-01-17T21:47:24.017</prop>
			<prop name="LastModified">2023-01-17T22:49:54.037</prop>
			<obj name="AppProperty" class="TAppProperty" version="2">
				<prop name="Created">2023-01-17T21:47:24.017</prop>
				<prop name="LastModified">1899-12-30T00:00:00.000</prop>
			</obj>
			<obj name="ConProperty" class="TAppProperty" version="2">
				<prop name="Created">2023-01-17T21:47:24.017</prop>
				<prop name="LastModified">2023-01-17T21:47:56.078</prop>
				<prop name="HasProperties">1</prop>
				<obj name="_Properties" class="TAppProperties" version="1">
					<prop name="Created">2023-01-17T21:47:24.017</prop>
					<prop name="LastModified">2023-01-17T21:47:56.078</prop>
					<list name="emlist" count="4">
						<obj name="item" class="TAppProperty" version="2">
							<prop name="name">TopChart</prop>
							<prop name="Created">2023-01-17T21:47:24.402</prop>
							<prop name="LastModified">2023-01-17T21:47:56.116</prop>
							<prop name="HasProperties">1</prop>
							<obj name="TopChart_Properties" class="TAppProperties" version="1">
								<prop name="Created">2023-01-17T21:47:24.402</prop>
								<prop name="LastModified">2023-01-17T21:47:56.116</prop>
								<list name="emlist" count="1">
									<obj name="item" class="TChartFluorHxProperty" version="2">
										<prop name="Created">2023-01-17T21:47:53.193</prop>
										<prop name="LastModified">2023-01-17T21:47:54.963</prop>
										<prop name="Xaxis">fhxCycles</prop>
									</obj>
								</list>
							</obj>
						</obj>
						<obj name="item" class="TAppProperty" version="2">
							<prop name="name">LeftChart</prop>
							<prop name="Created">2023-01-17T21:47:24.403</prop>
							<prop name="LastModified">2023-01-17T21:47:24.403</prop>
						</obj>
						<obj name="item" class="TAppProperty" version="2">
							<prop name="name">RightChart</prop>
							<prop name="Created">2023-01-17T21:47:24.418</prop>
							<prop name="LastModified">2023-01-17T21:47:24.418</prop>
						</obj>
						<obj name="item" class="TAppProperty" version="2">
							<prop name="name">RunOverviewChart</prop>
							<prop name="Created">2023-01-17T21:47:24.431</prop>
							<prop name="LastModified">2023-01-17T21:47:24.431</prop>
						</obj>
					</list>
				</obj>
			</obj>
			<prop name="State">3</prop>
			<prop name="StartTime">2023-01-17T21:48:43.465</prop>
			<prop name="EndTime">2023-01-17T22:49:54.035</prop>
			<prop name="InstrumentID">6108</prop>
			<prop name="InstrumentVersion">HTC_VER_10</prop>
			<prop name="InstrumentName">L480</prop>
			<prop name="InstrCalibrationDate">1899.12.30 00:00:00:00</prop>
			<prop name="Technician">QiuJiechuan</prop>
			<prop name="AcqStoreClass">HTCAcquisitionStore</prop>
			<prop name="AcquisitionStore">eJzkvcmy4sqWdvsqadtuj4YKVJplHjMkdwGq3VUA6lFLSIBKJPH0/2QpInfkzZP3dCJvRNi/G2G2NixwhOaY43N3af3783D7t8f+fv6Pv+rns/3r347Fvmn+469VqC+OVZc1WZs9H0H7rM9//dvrXDfw03/8xf31j38v62f57Tf1dP94nAv92T3av/7B/Tvzeey/PCPY38vi/O0JqvT9GUXWtN9fYzwW5wbe//Oc//hLkOAt/h7buj3f/3Ns4ddz/+fh+PXzWu/v/8NIztf7+X8a5vTC/2D/yfh+OBp/j5L7/xgkHEGjeP7waz8MeP5fBxxmd3hXjmPnIvtPRhWe7+Vf//h/BFZAhswu5mj655+Nf/oifvgEPzy4frTXenqrufDPnhDvi+z0zw8MPV/g0e78NQxN5gyF/f7fPzvGR3ilx9XYH+G8+esf/P/wNDg8/jN7tM1f/xDo/UKEXXyPvP6219B83mBq7VeLnC7cwcCbWr8RdbO65+4+MlW0sreI9MZpZJ1EaxPU13xDeKWrciffSgm6aQRTu7hpbDC7X1LkZ/eY9Er7yJ3tzWpR2s0Yor6lFjvWeuYiNa3WRFb6a+4MhUDRMpRVwvenICKmmLoYXfcmkZI2x/5wFjikcHpP5EdTsc7tIKvI3VV3wnJ2wTplVp4QYq4u1RszxUSKry02mkwgQiN3rCfO9ypSmW5LFPdeY9dbwnjZILCJzOcpdvuZkCJzdTaJoBRZ5KIsoei01y3CdMyRdZsdjG/GjzfC7ldZ7pCrWaB7c0+Iom9vrHeVxQFJ79EnzOOaY2fply1qi3NNZs22YH3TLDkkXKQb4cPbA/tingzInW0MwrT3A+tf6qeLzjRliVzUR9ZRlk+KDna1I0q5h/Hlm92AZNIRIgRWkTtWZlGkrm2dsOXtyTr3i1AiSdqfCBe0D+x1+VlDxH9vyZuKXeQ8DrWLUv48I/PtDX62+t7E388OBqoJ/v3U3fcffhUEuF8DAVmVlX8FAVHnlekf6RdCYD5nfy4Ebv3mSMZsd498HUkGWh0XBl3Z9oIl4XkwsXa73wnXkQd2pA08vlTqJWHnyjv35ExNEOHOAxE3LBSlt6tOSDsRRF3oSzjMV5cWkf24IbP7+4m9qpBEBP9TI/Nh1kYOcbsYKZnkEF4ar7m3WK1P6IkRQ3jvErDhw0xjnApniyj1kOeetCg1FKvdSKR6VufeaaGYSBWkBxFP2zvrRagsUXJ4Emp4AIFAM64cJs1dJr00e0WemtguQutlQgZjqHP/2FoFCq2zTcZ7nebOjYEiivy7TZisyHIPIJCifNRtIjDaKXKw+IyRvtVz0t+djHU3OhQ5UywPZBhvee6rSsIhyZYI4cxbgd3GLwfEqFlLGGd/zz1ilSp6rL2C8PHrwTriyhRRxmdLwoncMfdJt06QpA08kYfhxDr1Y5egZS0diDi/pqx/3QAEzXITEK7aw/dlPfYntHq+EBFOZYldZrFrkTeOFzLvh0fuDkVnoqcv7whD5S73B7WOUXqWGDJTxxd2trR3f0cI8L8EArygztU/wwQE5SdD4FLuz4R1yB0766UFnblfLClifS0KDoxm4gPrlWTOBo/Iq3aWiZbtakWkc8BG7hmfTuhwCqAzP6U6cjfSHjqjGIEJLO56RNOnPyCidxvS74Rn7i3vkoruL0YncmW0uRf6swQdpRGKLFPSyHs9oBPDQBbUca9hFOzMIcHM4u5OEPCdtDRQ2XkskbxVg31XV1w0T6sKiub0iJxFDp34zgAELL5Mo8COAQI8vqtEdLU+8hhRpmi92B8I46vw+8SXWvTSJRcgNmTYVxbrAV22nQed9n7DXpglBbL2SxegtzyzrijtTqh6ne9E4ONb5JhLk0NFfD4S5fkssH8/SRoSGisk0g0g4Ii+CEV+qnoyv58Aol2zN5H0vD+IMqjP3L9ZYF7ZxVoRJp6dsCt6zxMaslgib+59xj9AgD1kGYxHNDXElVlIGPYIULGKKkFNdlkRVlNK1t3dRQ096ywj/F14YrdYeTFaLFZ7MuwWUPT8xT4hZzMyhNOYV+7UiNDfEQLzXwKBOaco/9IEfg8IiPL/RhxQcuhUjvqoKOrJcU3XIQUISAvoxDtc1aR3Dg/WeytSjJbng0UGfGVZz6pPBerV2UhUAp3ZCZVqQK14NCiqSj0PxicjoiD09mS2nJXYWVkHF21Ee0nmmwPoaHaYtehYLx3yvs7SfIKAG6w1ai4+EEgr7YQvz7tDZiJXRBME9hz//gaBGVYoemqzmrDbyyNyG0NUUffowwkCYWhcVezjakaGUO8jXztAEbi77kiGJ2pyd94DBMp35hP+yGf5DxB4kwfo/UFPyh8g4LASjC9czUrC6fsbFPGqFNHMnZ2I6DQFxIdzZSABBzFhmLzI/dAH/afcBwLd+RH5XAv6vjO9ioh3HfT91loGmj82azIGwRm7w+vr85cKeav8Offb1TNFSgivz6BbFjnAFAN5lh4ToX88sFut9+kPEPCK4qlOEBAXCkBmueoS5KztPQGkvCKXndUJ4h9oQQTdeLEOw/a/JQSEXwMBRRHkPwMCkvSTTUCvgivp2euddQfTStB2QVYTBKieat8gIOS3Z/QNAt7cJnzHc5HTOGoJP3csGVS7idzxVIlISJ8rulIrnQ0XxsLAQR3sidwacJIyjh2jhNZr8taHF/aKszfASe65ZHZm0ty/rJ8lSjcAAeOZhnmIEzCB0w6KUkzmkIEfumn+NwhUN+tFGPf+xD6/hCJUbICATqqUDdj4KuK78tLIcME96+OjXSDxOp6IsF80kXOm0jBBQGRF0HsuFVTkPXhCRP6RY0/WIbPrI0BgfjAvrP+S18UEAXVzg8dVM1HRsLTOZJ51AIFxBnFpftxviMTd75Ej9paGsDq+yZy/PHL/4e5jRNKuJfx+BVD8goDzuq/JbLY5Qxzrn8UPEHCN9a5Eo7M8E169w/jcPXz+LwjIEvsAE2ikcoKA2BtV5I2rxECXaFkQ+bYAyBzKGUB6sT0SAPML4tRFThG3lRGRl3aP3euKJL8jBMRfAgFBlNU/JA7I/P8GBLhF8cC+WVcpYtjGpMYi1tjgHNATJnH2Iu9l92Rd+wqdp3hufeiMa471M/EkIvnOc4QzwoadIKCYDUAAwmk0QSAMQZffJxtO0i8I9JQxCXgXdKY7cx7Q0f503o8JOF75bCcIeH0GoSKsaIqVvoNOXQtF7jrYjKc4IEouQGf5dCCjy5sXGcsexpc+JBc9ZSGmS/SBwKwACAzKG5PhtRqgM6qHdoIA0/ktniBgKDohUqjdIjfVQbcp0SMy8x555Ms66Dodlx5hmfs1cnNl3SL5um+I3Lxy1uNfoPcKz1/JTJnfsa9eKhfxebYjvf+4R961hyL/gkDvZABRtQPImnvvRcRuX2HPdSUTpYu9PUHACQaA4EEfVKIY0iWaTOALAmJdZLmzkk0XBfsOXn8jPVincsFkHIzAzI5BBZAtARI5mz1IfzFLOF6WV6Jo/TgROTNfrId1u0XWdYUJ84z63H0L/W8JgX+2evG/DwGRl/+1CfweE4Py4ifHgde7y8nQcHBSpd6+RQlWLGqhvY7DUh/SCQLymS8j75jD4+D6lEjpmc/dmvE01DP6dwgcznsVpTG7pibfINDighg4sqvTBAF37oGOY3G+JuyA4KSssxlAJLegCP1lBkVpCgPad0SnRpyF7ASBLxMYbKlgoTATKPq7NCfibtPAz41zQrktDUQOh8/s+HNPJwis0yrDQWUABCxlbhBJs8bcX53qAd3X0olIvAFxoA4rboJAXyy+Q8BcLGMy3p957r8z6PRfcUDYFlfsrQ7CNwgM4wgQ2NjQ6bO5l04QcA9XeP8vCHD18876YQ8/L08Ayf6aA6T2PnTuTg968t7kVe7efIDGtdSdCQLe+w1xpNTFGZn52jVy1k94Px5iEZnJzxt21GOZIPam7ycIeDXdcxME5t6hxu5YJS5a5eOTKG+7BN2vuwE169eZcE3Yf4PA5ekDFK1dn3uripx+RwjIvwYCqqT8IRBQfrYJrOtZTtTj65G72N8P6Fk69gSBoA21FFcbayRMJUFniQwLOie9BEQo+zn2em1momGxFIngHtrIcxeyi5AprKl+fKE8eHC9ieODdCHDCjqVY1Eb9Fa6WGR8eKCj45ox0EHRfdKvLMi8qrXjkDlzNKqJtwiT+/67CcwSCTptfyspendnDjJ1+Mn0lQMZ1xlZwptimXuBuT8hKVS21EYAgfBRXFXcKbJJJNd5g+mca3GCgBpYDesELEBAVaSQSIMJen/FABmBWFsyKCXEj1qHIp3vl4TM1ceV9SJ1JyIj1cGMFLGInBvZu0h+dRkZGePOOnFaJejS8AfSH8oHdpakitHjxPOkbwrQ/1dftcjOpDeYUFrlXjZadILAIFWXyMHsmgNT6jTC2wuAznkNUPQdMDWeq2+5zyhgQlVtQcY/rZ65Z7OWCMfvDSYhPercKWo4Pq7hVUQugip39AYgezTRFcyHQtHbSIbjS5gVQCEdsKcl/W8JAeWXQECSJP5fQoDDmiJ+/cP/Sgj87NWBgL3fCevroKs23YtIN48O9c5HPQpFlBY47iDzc6pWYYddSSIqrFVIZtFyzk4QWBJeJtIjbXNnd61N5I7You61R2x4vy9cHCv6lShMVOMJAlzAOKQ/JaCjgvty0aHZECJrNujuFwS6kSDqnW5RRBkJICARnkJRqPfIPRdm8oMJuGfzOwSGhVZF/qzaQwbOFzvqjVUWTRCIIsYm0sl/s757bUw0K0GvvyAwmQCn8hsyM508ckUsJuhxDRLCR2XBOrJe0QkCbPFM8QSBqoROLpxW0PnLUaIovS5zwrYIOv9dA923mnFPZLt8fOYEAAJiLIkwvkeZOynABmkjfEI+r6FzuxxAwxLPLmGN4xVPEDDMmU5G82MCbAlmEEbnG5m92xvrSSfzNEFArU2AQL2rDcQvEcSV59Bgv/CS0wQB6ZDU2Oc930BPbZWSod8M2PGxLKLTcDOJuumH3Dsc+vR3hID6SyAgz0XpD5kYVPSfHAfqZrwTac18h0CXXl26bM56HpB8KCcIKP4KdP5YSirC4zsmrBQJ2D8+Z3SCwCytu8i96ocYvb01FPtyQCzJN1eKN9DxCJ+e4STVAnlAnjz34CQ9/icEvkxA9DPWPVmCOMUBmwAEQskCExGJBOYhKgCBfmmmSO06/hsEvuYEhNNM+AaBq1WVUIw4of4BzGJaHVgpjPUNAl7quP/NBLZGtyFDSvLcDQ0oInm92RNFKqHIwQROaDYuKZmFYAKurwoq6szzQBSqF6yLWCjy6252J4rtPCJ3zKwTYo/Skci0ekAcIPD7e2MmEXFfAkSNj7579p0n711fR/5ckFJ01SqPzKruAqbFwuefIEAxvN+1/JiRc8+JeHjl2BdUGN/L5iHjo6SMHHsua0g+hx4RjvMmcmYvgER6yuoJAu7WY0y00w43orK7IZogsBYP68/qwhB5T+X3hAD3a7YMKqzI/SEUULmfTIEdH1SEH3zw1ZK3oVUavUf9e6azwbVIW+wyd4EIc2jlbuHVLsL56jPzpYmRVw/nE7onG4WMF75jXQvZCYpGyBOoYXEUups+xtvj/kaEMGsiF/EHFXyd8YmERGhFeOtD1UVnSjjGzXJXsXcqQssIUS0sonxSAWExCycK+PY9Sb+pAD62eJoUKL1AJOzVAtWgDVTZFwWMp52x4SkGCmB1Be/HhSzrB7pymlRAUALIL0IM1POXVUJYNcxZZ3cHylTP85EwuATq3DJo1V8qIMmgAk5zNrWJAl8q4Bz5fYJCzXqQuRZA1c90qUBnF16/b5tn5EiDVaIDrytEzKoq8mbjXkVbeYTxszOg4hcFOJP3JhXwCu6pThTgQ3TNPbd8ihMFWDTkkcOfxPQHCni2fDARuWwJgdwFVLSJWKB7O2snCniif3FRbl5uRBQOQ+5sl42G1trcIu+9OkI+8kn5W1Lg1+wZVGRBkv6MWQH1Zy8SflGAW22ht0gbqHLaNi5dWHeEac4N3yigol0dOafXAc6qJvxOgSDuCkTNTiW90Xe5wyL5hHYVsanDvDEm88fis8h4L8jMvUGK/6IAjeCs5VfjEPlr6ZWigzMLfqTA1gIK4F0RsUFt0eIbBfYapOzHEs7yvykwBYLsAVXGs6TOXdU9aCDQzoEaqM7yaX2gileUSGLEYT+8NSnaJpvLRIEpELw9aztRACgjlmgU9gfyvlb33IVAkE4uML+VaeRYs0RDQ1KNUOX0nvtEhMeX5uZBuG30YJ32tv9GAX4FFPDDHqjQeDC+Ia+r3Fu+DwbaR2eZ9KHWYMc57duJAnP7do1cdwOUcXQdESk2gDo3E9zj7nR3IqvvnHUbJinR6gjj5+ixzH1btV10Xa8CcJVFk3tDaLZo6PiBiOa1Zv3yBa6lmI+cMNJxyP3rEwLRIN0cIl7MMfdvlLS/JQV+zaZBVRD+GBdY/GQKyPNlQ97JpWTdlwBdnC1Zb6JAKG8GDgvCUibz063BHhfUCbrN0JHMtoEIxvpZ6v+iAIukF3ZWxqFAKh851Ch4nIfXB0lwEvEPwtpFkzvn+VFDinIhZM7jETvu+VKifRuE4CLBDXtODb2wPgMFbC0HFzhaaYnnmh4RVWTurKc/zAKtXjpQIEi+LxAc/XFGxPUGxtd2sovGKzlR8/CfLsCrQAHZ2HC5v8FKO1FA3m3b3L3w4AK1v9wT7nAoIo+uygHlfZeS/lk/Iu+gQ8JwRysgUlqlkFguiYuS0eIIPw+BErcd9HI8Qgx/F5snniiwjq0L6ectxPbrYLXI9ZYqGRcdUJSJaopyXIEbyBYcjy8KXKrAJ2/5ec0nCux1C/9IATcaH4QvuAL7T0ZsUZlXKRmLpoJEwMD39eUCnOyCG81YcZgoMGce4F52f6GQOOZ3wi6LMfIqS4nR0Zq7RFKdkfXnej/8lhT4NbsGOZab/zEygH4yBs7zWUeG16PCnrarYyQFa0IXY4migHloHF4uziphxBqazRcGsDE/EuWSS5Ff3ToRDWGoTxhw7/dDiaog9yiy5zgPzEd/mjAwf7dt5G9Ex0ShMoey7OwxcsKbP0wyMGGgaaAMviKBZwEGwlQCDHDDZ91OQo/IP62gGU4y8DcGirW/ICN/aCL/2YEi5wo50vVYf8eAF/sxkd0tx/rbwmlRrXnfMDBFgtXqDhHAOBa5O3tAGSXC/Qyv98FArVfthAH1UmfY2V5EOmFA1PYP7JUylD2V9HLCgGfdpBId201KeLd9slMkaGfLGRmdV507AytTNOf0Geljt2H99CwNiM3OhKhpARHgvBGNCQP8dpliv6jgeLANYOAt898xoEb7KxHbFLBtL+QEvfp5RMbVCl5vRkFmvFnVk4G7N5HX9EyMBI15EAnfx9y5Ww5FQ8B4RLn5I0Sgz97q3xEDv2bfIMcqc+5fYuD3sIEF+5NnBshu/yJz6DHYX+3rEwqzHf2GgVDQRByuodt+YcBt34dvNiDfWin36YrRJgyI2br/hgHMX11qLEQDh6vdIsX7eFkSte2g7DwZTsNKtSEDNP6Ye5viwiGJW4ZEKeNb5B1tUZtswOogExBcpQXeJMuIcE/9M+n+gNPc2VoCEWaX7zMD3aLWidpnkBEiHzD27KMztUX7hicMvFV/Q96HPR/5+3sj/pAJpvnBgumOhBNvd+xunwmHhN2YkblXP3IfbABsYbQiIq2aLPI5BjBwzbI5kcMUMPGFgVPV1UQZTtD9RQzdfzjts28YWA77AZGzrxHp/pnEFznA6LG1AAPbpI08/grvb0odJPu6vbITBq6SBzaQrNP8BwzMbvMicvNFySGNs25EOJTwfdXpB8uDvCHqI4Hj+2UD0WU5ErnOIXPMKHNC2Fo9iOC1b+yNTnNCPQIMD0byjn5fDPyanYMcJ/J/ig0sfvblhI52HomQijV29RmUsbU8Umo+W8SS/S5Vsb6QGDIwXZP7ZxYwgR6PK+kDV859tWNMtMwRnLbE6iPXf9gtaqWnR/VMAgy852ADB/cz9ZCwHXblQxOjNq4j8s72I+tuly8R7U/3iMzr7S3yJRek+2ntMHXnHwxI+6HFcWJ9t4H+mbSTDXxhwN91Torm5goRzkobdsLAZbG7UNf6YOBrmSCJwx153w48lPXDUScbmLYOfmEAP6QTGZnnHaJ/majoeAUM9HrzxH6YwePH8XNl0BcGgqsZo5O+4Qnnfi5aOM6kdsKAjC7P3Nlg6O4H7nwjA3qVkXf9LLsEXghRX3rD8fM2hxRJ7ksjqn+CsrUzeJy1l3QKBX63LU3USRuDzA6rNPLEEkIBcqQnGT4HxDmnpYguzZiSuTZU+WQDfnDYEiY9tqw78CaHEiZjycx8ArZfo39CrLUt4fsZ3rnDu02KEuURkvFxBAwU/G+KgV+zd5DjeZ77l7cW+E0wIP5kG8jF6r9g4LZ5BlSTXoCBKgk0PKOhRgTKfrLnHLL/7fK+knlPZXbCwBBtDaJUpM+hW8sDCpe9TxdYNqLgIJAUH92sIXNf6CLXUJ0E7VSQ2GFXvCO3v/calpb6BrJucssdqxVdpHgfDFzvcTTNDbxTb0ukp/G5CvdvG6gK6KaMCxjo0/mSiGPbsk5D5XLCgHf4YGDkAAOFChiQ29McQsXTNRAaztcpFDjL7V5FzPp8AQmv77nPm3sNPZ5SDhL/meH7soEvDLwHwIBbLcQTuo2dQNTTE8bDLwAT/M1rSf+uoeyzAn7uiywn8vtV5s6KVioaZyEmb8yBrZx2hwFhlwF7ccsu8m0saxMG1O0AIeAhwOfnxv2SjCcrZZ1ZJZpIYGcVkUv1HnmHzFRR7p5zItmzGjv2Er6PqKq3RLQbeD1rA5h4PvYs6eGrZd1b+CpRr78aomy4N+szr6ZEHfuK4P0HNnLDaqH+lhj4NbsHOV7l5D/kDiOLn71QoKb8myjtrI7cgjm0KKmagHoIMEB5czRwmxw0Mr6YNnc3eyjzLwwoWa/kfh76FB3xa/kNA055EJHfNR5dcoCBcP+8FvjQ7msy0DmcpupMSScb4EjzhlAxJ4CBuIuJevtcondw4LT/wsAquMeY3qvvNqDu8SN39M8dOuglEH60gbWEvmHAlUKbmzCgpc0tIst40PBW3e6hjI5zPGHgywamhYKvKcLDYpZCKCnvuRdXlYkuu1lB+Lx55r6k19oUClSjzVhHT8sUPXRJnDDg3dI9h/Rw9oIy7kro7iv76+qhO+GTDwakATDAdtsleRMe3s8X6gFtuy0m/WXocsd+1AYy0SYA2+DTyJntSsBgdV4S/uZkYE9WYqCuXdZktlXu2E8+FzYQtysIo8o1hIInYK+s64S8kxvYlroVVWRvK468jaGFEMNeWnRFqCPCXmCxa1BnmDDQU4HN3a7RtN8SA79m/yA3lzj+T5kbUH6yDWz2yzfpJVznXq1BGSt3NqRW/8ZRYFiZie0EsjevIDjNvjCA1vJtwoDb7ZgEDcVhTZhxN3yuRzoaiJXABtwKMECx0Bf4qFYtETWlY/3l9Viiw2a7IeL6/WY9ziImTmbehgin442dQsHfGJhCQWgGW8KtV088YWCz3YtE6DPI9lcKr2cffIuwDdflEwYy9niluuXcomluoFe3B6JoVwH7qanG064B/vqZWf+aIvzCgPjq7qxXWnsTbU39TpioKbGz12UT5XuwgS8M+FetLJBz8CTyftRgA77+2XD5TzFQDhWEggEwwntwfN6N2GG/2TsaSrubQdSQg+NxLW0TvcMunGzAW0tljKyqWhEptbNvU4QxZzWEp8w9d+FBAy0N/k7YvVZHEwa6twyY017w+b8w0K14CC0Prs0nDDj2aySzEnORs+FcDaECjj+/wRz+fTHwa3YQcsKc/WNs4GcvGAbI4glD7AZPGFjqgAGvHjGebGBHGUzk9aqLHE+GbobMbU7e65mKvffhdULH+G3CaX4b2AkDp5lCqKaqRk6Wa7CBk9F1hBWZF/YySLBTKJjrMxZPGNi7Ukzeh/MNpN+DMhCko0Gx+cGAa33HwFxaPlj3VIrfMfCxgQkDrnLwiBhrr9xzI8VAMwcwgA4fDChGquFNfDgRWbzMWT+zTsl/s4G5uc9If+Mg66/rik4YkJTmyTpBJhtIGq3P+DqwgUJLwGbegUyY1+uJvePqYCBHzd5kSJTPxQFr2Z0woCDAgCNRwMj+/HCJsldf2L0cmxjtV2gN3f+zsmJZtovW+A6v37JpNGGAZt0aQpKbRd7TKk1kt0FL3vkCMGXnFWDyJN2JGtg16zhuzSExOhzI2Cov7AOxDHS5zHgIQTyEpCJiBiTg7Zzwasyzzl1o6YQBltU4wE6nGb8jBvhfdNdBkWX5f1qev+HcwM/GQCVveKLewyZyzbsDUnxbRD/awBcGRN3osDM/1SLKhlsx2YC3Z5gUKefQIsLuNea+7CoxSrcLSv0bYCBsxUWJT6r0InyDXrk7y44DMldoN2HAEZzexSK/2RLGzvNvU4T5/b9igIqbHRn36+82MIWCjw34ve8UaM4dAjKvg571rhsoM5CBlJqoueXT5QSv+HAmrJ0JkX+z1NM0NwCl3UZeI1gqIplXEMnlHzD+Zp+gKl0+yXBvwQa+MPAVCvj4dYs8NRULNIRnhchz9hk5rzt0e/u+54nAGnXkbO3DCST+M6UXj1U+YeByfoeEc1Gfe/wFMMj4qzVRN4CtyQbGaAbdeS6nudMfzATt9uN6CgUTBkYu6AhvYcCUC8xEUbeH1+9og33bBizPmvobBlzrCJj4woDoj2BLXxhgLWFBbfoUcsdLVRW13GP7DQPHS/pb3naQ/0X3HRQl9Y+xAf1nbyLEvER6nIIkp2soo1ESQmpHPM6puR/NH2zAe5xlFTDAQLesdRX7wvkCGLgeKJFGbmQ9gUBWZzKFUlebGSypy2uLTwX/IsJ59WLd/e3IoXFZw2nImWzuiy1gIOky+Nm95ZFTdQlFrnc1pinCH2yAea6f0WQDX9uHJhtY98cCtc/VgTDvx5g70aHV0GmdZ3SZAgamuYF1fLkQdpsL7ISBrwXDHzDQVNWd9Kr6xO7bs8oJA+++/Wyq1GWK9L0H3VrrbyDlnxsNVrelNGHAL5GkIqm0ZkQ93uD1ch9s6v+NAcv3r4QJyZt1qrtboDWzNUmfmz3YjA2vvzpBKHpfF1D2i4N4mmxgdrFS1o8s0UXPdg/Hj/2slJhYohMGBH5Z537T2yK6beDzzQLvxfrqCWxGX8D3MMgC2EDCX0REkLCizjJScn/VzUS0PW8TMmdXXOTFvvZ7YuDXbCLkpLn6r23gN8EA/skY8O8zhojJArLlrQPJ1i9ORH2fw1CGtW7iz3k/2cCEAb3y70R4R2ruaTlUgpJeIsK9AzZ3xqgREbIxpVq8WOIJA5elNxKJ2H3k0OKoIvZlQ3d/RSzrKj2hOPGthEjGPc/dxIdu+BUKrPUjzoNA+o6BLxuYMDCtFPw9N+BzqCGMEvCfmXRXRQb7vNHVCBgIrtyVw1J8Sb9joHa/2cAPVxQgNFbQHdclhnHuVZQMXkW42QcDWQZlbI5Qpow/5pFnIFFEoX1XplAw2cBiGbrweUL4fPsdYK7l9YoMBQt2sApsiuTLnCPS8BRZl6cvE93m/idEYShby7cTtOT4HVEXZpa74zkpJxv4CgXOwgYsnuNsILxuPrHP3MFWFl1VEt7bgL05H+y4z9uNiGPa584m/dyP9FpJhI0VCHFfGKh0Z0sNntVxeMCLBDf3y54w5w3Henya/p73H/1FuwhlVvljbMD4yRgQkosBUnntsVttXBPFcxzRxVbBLDnVo4vT6rWCbkU61tlejxrKssOD9HGisv7yzrTo5IVQZqU4xz4rtQmyDk5APRkwQKukH/AVUjWZzz7SHqxbF2Wv+Z6M4cCxPjNeYwxx4gBZti8if0vNEnGb65Ii/gE28DVF+BUKFMkECY+qUvxx+9DXgqEiNZi6aqawXvm6cCh1AAM/hIImhjJhayhD/+Go7Q824IaJrSFz1r0htDzr3FUi+zRhQNq0Ze5CKIjRbO8lRD5xReTxBmRv9lapZGbITyhrE6R+sZnfybhp+Mi9rc6n/4aBO7Rhur6sNZYIKNXw8fKyyXyx7VmH7QEDL7I8E+WZ3liv1SUNtcHMIlLhZbm3qQEDd06C0NaTMvLGdVWiZsZXRFYgxE02kDaPmgi3EELZa1Vx6CDMZNKXTJf73eGq4f0SD9Qw1TVLrnWg4caTIUScTzz2zziNf0sM/KJdhLKszP+QlQKN/ckYkGdMQJTFwGL/9uwoOrx2MbUFEbNB4egUd29kknkTvbDvLxQDZWFYThhwn+vLgNYx4sibmgp27XVXorcfhdQ5acuIUusq4my+FIkanUfsn9xTimapfSGqsuQBI7triufJOYXfn90jlwtFFaU6YMClYAMTBvzyvCfS2nrm7suCxw+XTCTCpm7zacHw2u3O1NR4jIPxRgtsCk1OPcAAO+0bqNRHQZShlEDiXZVDx7RKp+1DUyjIb0gnvBm/sEMPzQkV5qYh83NXRa6lAwa0cXMmai3dWf/9kE6TDUjeAuxh0x5A0leNTZfv5yIPTsFiwDtvWRGee9fYbQM7Rje1Gak5a20cepswxWIf+qS/x33uskGdoriRSsI9/Dt2ykoqEGvrFuFrP8snG3h3Z5UI62ONHd87uGjHLGsiVYfmWyh4HS4iYasDl/syZ6eo+lz1rcy0jnUlnlHRGXMX6ibzCIckzFVcb7cnImQln/++GPhFuwgVQRb+EBvQfvZlxkK6bSALqxLrLW69gQN03FA8zgxMy2PwDQOysHtF/jxTTKTbzOdMu8+w19pg5FYcedSwGz0iS6anWLs8Y7pUlitM88NCxfceaWT0eBZ72w14NWtvC8JFoxA57xFsgTtUT+imyTPyNAGk1qzyJV0+nzELQq0NEwbYp/MEia5N9Ycpwmlu4I00i+KG8/LwvWQTPOZNQRFqczytFDzUV0VUo5Gx3/Xw/l8Lhj9sH5oh/3MvsoKL3LScJahNgvobBva6nCBx3EO336PPDf3cjx2w/oIox1WZe0pduyjhojc1nnMrCrbJjeLWs2qi+IABPwqg27/9tIbxVHsczt+PBD+fD0LUYzF8w8BN+WBFSirsVMmhRfe9ZE4Y8PW6jFHxeDhEslgIbXkMZW/4gClmeW1Yr+EaA6m98/n8cwU7yw5CmVmtFkTA9ot1dk5v4lE7B3SxmN1wOFvsWrxYMRfSr8V55DgC/S1vQMj/ol2EKiepfwoG+J+9izDtHWqxWwQJnxkGXIfP7YSBgHXGGDvv0CI9Pr1y52o4FGnKvCEs1hjszAl0G64nHZR9Z+WUbgAbrKzsqGW4a0xGJTXxK2EIEbbHee6j8hKj9/Y2Qnc35Mh9jIOLiWhBln2ta9aRGCiz/f65ootVCRj42j7kmNWJDJL7ucWgXWnfbOBvDBg3b0kX+vuMAyd7xnjVC0+KSZtHkw10BcMRbs6pEFre3mlaMGTv+zafbMCL1ytq6Gfo5mvts+vwYwNi01W5m2WAgXKseCLzYQflzzcF2hxG9ZsNfGFAQuabuvcoweTiryjezDYtUWK2zh0pOIA9nJZnutof72ywuFsJXpp+SCRSDazPbusWbTLmSri8A1sqR7WcbGAsScZOoeBcPu4Qmg5s7qxyN0GPbdVNNjBhgImaG130T8QGh4Mfo+ctXBKuSQbsBKerixljNqOazbVsKDCHE55pfk5415izrnsCe/odMfCLdhGqiiTO/y/FgJqyoPTJw42C6xUPGN+EHV3eVgZLnU5PcCI/bMKS9MW6vemcUFrILyJ1HhN50esiovkYZxRl/IYNIToneHd8nqhTbs08KM/0hJUYlYSXMrAHMSQlbg5XTK0ZWUT0eUpVvB7ne/K+3kbWb/yWotpq1tTkwAamKcJ2yI6TDUwY+GFuwLdhPPKzauly93qywb61PmWPG2p3bZ5P24eYw1r/XG67iAiSAEN/byae5gZSjR3o0rtabKA+3io+lvv2mw1UunxCb3sVkfE4CrlDHoyB5EhnfsSAGVopdQPxjoPG2xu44rN+woAfjYcUZdnDo+57OUQki9wYi9n8SKSL9879MYWQddWeHl0FpwWmwEcIQfLGIbMaMOA0NtgA2ecWta8hPN4ojIiY57In7+wOz2zmRxPd4WhTT/DciOYRHbDrMC7hxnoE22EWMVYXqye1grsQBULkmfgRHJ5gcw8RQk0w/JYXGvO/Zhchz4oS94esFGjCz74h8dloqTe2J0wZeQdZHZM9xUAClujQlaDHXnwyt9iedQavadFVuHFkNl4WUbjyiYnn4jmi/muV42Dv7US8O7F36oeNk5NIH01sm1eH2nZo4NA5A1Zy/rmnxmJvRGHHhSfsLncW1UHOWVdbwmnrVIJFnbrc4GBmwWlqid2ZsGsKEh46kvnNBj7XFEz7BrTn1qN4Jg85MdWW4qo4QnfmvOLbFKHyulK6qD0UBf6NnPDXFKHKHlv224LhVe2pYT33ebDIdy62xexFRP1VR56lywViCgFT3WUxG7LhIOLrcbsgY2ZBSDB7sAWylSHEHNSODQv7GONwOePI3OYb7LYj2EBkyzy14kLE5GBcSlxw6EHmR8Tn7vEzxZntzQV1n4LNBpcacRMGpJbesJvYYoIi9zlStIhMNgTDp5i7egNR+yd8fmcPdiZKuknt9njKSRNyLr4PjxsRy/M88nq04PDlGSF6fDoLHD9eV83ICpklQlQr2I2H7PdcKfg1uwh5jhelP8UGhJ88RajtvQNdzMUHG6p5DVGgdM7UfmVrTFWUiXh5esdkLhsD6wVHN0YX+aEQeSZpOHi9QTpLcyZQc3du87BJZYrfGAvUqGiAQ6MKoUAlPNDFqPtReFeNE74sjzNqXokHBVMsDaxFvUgX+cuCbuiFILE2dulaqDff5gaWySwj/CausHvsKoqqrSQT4fiEbP+1YGg685zq2m2eE0vwBixZUFbrJbmz076BRePUdNkUZhTcO8rhH2zgaxch790v8KrsIwo+C4b4Qu8DkT/3B/AkXR5Q511bavrXgA0G1Uixji8aYXsK4ylju0DKTL5S/bHncHgsXXj/11km40r87MMY6xI9/Z1JaSbPIuLl18KYmVuVDJdUjhxcgOTvmsCg+m1xwmHF7WJc13dvwoBzaJITot1poM6G3+VU2y81vE4yfsKA0yyaFJnZfU5RGZd5mLlrFa9a8AZTEZjcT/Yg/Ud37dPAb3U23u6vnCGoO52uUncRBdR8/5abif8uxf+fMaCKHP+vMPB77CLUfvYVhsOqU6idr/ucBJeTi8WuKaghI5BkWr1P+O3LFzLMezbyuJfnok4kS+q/1ygKdwEpsCmjgEJjZPOwf7UmrhxjQ+3GO0TwW7GLZVZ8UltMIbsfXk8R+zuRp5oSHVgabksTv+r9gpp4uY+odNsW+CbnIdXOry10X1nj8KIKHoTbXECyrZeUfNtM/MHAZANOtZ3TxfWi5GHtXA0DzU87alXvMiJ7DjBwKemOep4TYuoPLJ0w8DU34EuirCF08HWqua8BU81UY+wN3ZsIu76JHP3mfEJI8qAL9LoB9hZJgo281onEh4CBTLYHdF7MBarHlpTT3GVM/CYvm4zJZ91eetsiekh9TIm70vIt36bUYFg2onq3/vwlFIlJ0JnqL7q2pWdETMWm+OZYAZm9w1vkDU6Sft2ZnDoz5p4HV74ssHpYqkQ594BBp2o4FOmAQeusslEY7A8JYCq6U8ttVjik80zFls4e6FkTjTy6RlpqPDzIDkgWcB5ya/a3vB/p/NfsIuR5SfhjbOBn/9FC6/ygVOdPPA6CdlZAh3q+qWciEpFwm6d4Hb14MvIjBEsqXzXc+mxMtcGHxNzuqIEL41JQfTyLkL3vM+j2pYfo6izk0D3Pa+juCyhw7/Pni8mckVPc8MGFGs37ERHHPZr4ONtUFBs1dGPuap1we7zC4zW/x8HxABiIMmkk4qaB7t1Fe+5bKFh3LTvZwObZYEr684LdzONFa2wiXqPLXdJhuosHE/cGqLP/RleWOGdIxGtxTH/cRdhHKKG+chcwYdyziAttJpA+G6HMJATSfXeskOpZ0EXhUW5MvGbniHBRXmOHyyDbO4Ozood4x7DU66+mcZfAS4SN1kfO6q3ESLiAYGzPL5RHrKRxxhs9oXvHZyui/VqL8SNDPnW2XJ+H4aZVceAGeyIN0S13341YoDD2V9R8oZ4NtX1zwqfNxSEyFjrsu7NTilYi1ujeShQcZtbJxBtCT9QvxzCi2gXsy0jXOT222ord2NvRMPoXhKZFzkFok9TVb7mLcP6L/n7xfC78axv4TTAg/uRQsGAfBV3dcxmH5z0D2fde2NR6vpKIvC/LE9Y2xKXmkC3yMG2HEpu340CXj8bNqWQEJuaElQDZu5nhIFMvLX5r3Z26Y9LlwRzvEzzL9IHqctiz9HA8qVg0DlCm3XrAgTr4FMty6FEvx31O54dmwMVmzdL1Xj9jupFTFe+VcE1EzRyxw0vydxv4e99Ac81tumPfeh5tldQ0Vsr5Qr00Zdlgxg0Ui/rmTXXmWbKk1QA4Xxj4soFpwXDV1R3FG6qyRBYWpjGOwYwoe7bH/nhzVJTssoZqqT+Hzx+cY1w1MiLze11HvrI5cmh3AOmOX7LGRsFASkO9RCbFlsNGzppVVLTod096ORZGFBk0i43DPHlTvLvucBj2OdjK7HKj+KzwmPAF0+Ib3xWEn8eAgVVTpmj/CDMY/1zIaVZ2A4QclIMdyR12vLwT0eKuuDQhkYZjK5klOA71LUXiLGNpVe1aPEfrmoZDYeYbLh5TY3V3H9RF7yQPkoP5W04Rzn/NLkJeYOfSn4KBn20Di9Ocp+4dZJUW1jU1FJTydMX4Nza46k8Ol2XUUd9OVnl4taIU3xbljTqnWRJRY4s1fItY6LsjpNa4cMnJOF4ZD7L6VcRBh5oWJ/xrCbahzPMAfJnD4tU+Uqz6YkSj2UI1TuztTu0h5nMSil6MtVIDqd86WR5sHN3F7v3VE+GMJNZfQl18s4GvuQFxBBs43o+Uxuod48h6gPS63W1JV3E7w0TgNbCL0t9Qz7JHCCFhk2KO8tm3KcKvzcRWRjR6tCyQdvXZc0Z2QDaRNyILr486ihbeKFNb1VWWzmwoU8dAmIyt30Z+LJ1NNAjHDd3PMcq3s/VgGKXUjHR5zpTcffEziqoxf9FNYC/zDX8NWkMyxhtd2nbB0hO/5bB+2Ip06Z7kiHDuojTm43JGeHmXY99pkxa1DiPQFTnNcsKahBrjF2Y01OXOM+xLLOhNAjb0ROxWW1xK/GJ8g+LPZmKKm8MJq7fFQM9RbuPNezmKRn/LdtSmzD0KXNyIvyUGfs0uQl6Q53+MDUg/GQPvqNEpjUqN3YD9q0a72+wpUm9tHsjLGrL74rMgaH7+qPDmvUuw0uo76iyNOxS/sY3xjllb9CwQnd2aARGNgV9xFLVEizaV1nF4kB4xNXui5MH2fC0MfXbo6GIVMzg0O001nhdbpq4zl/PwafgcFu68RXF3eeZB6WQJZrgdjIeMmKXi1RPRdVtJkw1MoQCFwoZuHGxEcZumorEcXz31SYNxzPBUxfeHPNJF9RRZ2mtn+kMomKYIi/5pUrpOACP1SUuMZR5mRPSRmjvCuHBxlcsr6hqJlsfmbVEYrbrCpDekV+6q52uMuWt0pIehNPA2w/RkpDbX05WSGzm5qITi7RI8KOJeq3yTjW/NYIdLTBctfCAYhRRjdwaWsPN9JofSpLHRz98PIonbHOzH/brpGlnSY3rR2DjeDZoRKM+Rrk/rjvWls97inbnLaFL0S7y9aSQ2Nke7o0v0BgyftXOBGdzz9DhPHRxfLjfXeI0rTFcFN7DBe9tT43fEwK/ZRciLAv/H2MDPxsBxS9b0kkko2oxXLTaCNDSoTpAQkU5oRRw+xoia0T7DIefaJub1i02Nzh0j8iCVi9fcgtCzamC89bKBGl9/tyyx15jdlNWVGsJxldL1/LTA8X6rmcayuMyogV86lF2ZtQY3P67odjwscLQM+xTe24JQ8FkADHI1a/F1wQVUe+uEpY84PeEJA/rQstP2oWfcQzfc6MtoI9aBaXQLYtGdo6/zWOPHEu8ODqLR5ThjyfLwSnFvZlcy1y/fFwzL99WnR8wYnx1UkN0jBGVndNUyp48RMLR1VwE17BSxMcPA+IdTaBDGP7Gst7T0Am/2ypVSZEEZFlJaGiMcQYrWiOJgeYXfzyRBoKftuI62xTqET75xNHo+NiobpLyT4sXLcWhYSYAZzaCikQyLhOpqkkdO3n3uLbhgPRrvOow3EaKtUb5V/hsGumHj4oxZlHSrypD9pXbRGociWtLoBb+2dVvAlmEeJXpKXTeKY+99Mq6G3FJ/myosuXGj8Vti4NfsIuQljue4PwQD8s++pkBbu/SyxTjf5CUtjc7zX1D2jYY3Br7Gxmm5lKnmn+qcDrVbYp95KdRY1ExEz/h0wokeRTTpHgaOuWJIjf6Ux3RLq1W+3ZyvotHW25q6zQxsgxtA2psuxzS6syCxr8M7Nh4j69ODwAIWAoFCJQiooCicKXkYnd8uBjr5dKke0ijcPfMWF5fxv9iAcGVPdOM3KxytmjGGprzY0uOdt9mIedw4fBB2Nj1LnBZtaxew9HVNwXSD8i8MFJ0S0vCirXAs3DPT2BpRQz12HuKgRHGLj7Z/ADt6GOzGsdLWmKv1inDekcHOjiwTPPi7nO64xwpv7gbYzai8bartkjQiMm8M+CIsFAhNhYk3nQtluGDYkJ5RDJ8/Dc4pDkG76MFfIrx9PILYmLlxTJdfoWDzsgxUu3B8L71osPHtmrnG59Iiqtd2x3oikxRYo7inG+NiRlF1gFCSzHtKiW8hNuK7z/FGyowG3tzDcd2+S4PmzYruzorOxhsRnX5LDPyaXYS8pHB/jA38bAxY4Kz0olhwmt9iTTTch2PTQNtDN19Jw8l4PJkDtTvtnQcVZkosZnCaRYyKo+3LuLqG9bxuaditljg6PofByOPmTA8dD6dlIA6xkUrbN13sZZ2Nmj1IO7vGJj2dZ0YUrV6IM/TLM6LhvkJ5FKL0ZMQ+a9LgTsEu1ou3ileaN6crXW8wZYxdi19EV35cKWDexws97dkVu10nY2rY12tKaWx5eXzYFSc8I9eAbnfw/psg70vjKxT8cE1B8Yh2dC+CPWytdXYyuL6EMqPLjCWPMTExU3ym6GbNKoozUdeMTfxYEaXq1pgsRVPExfv6pHsug/ffd5lhbIu6o+t9XLMk4EUXKwZm6HG1NfM48cPSKDefcTfrVR4JsxeHm+dxSwOmgm4fP4PWkK0sph4DNuCt+n2Myhqy/5nPADOHJiiMZGSuVIvDV+Q3htLivo7gC7RrK4r1PI2NhGv2NKb5MorvLGCjuiUaJfzFY7d8H3JGw+4ieoxasKdMiIrfEgO/aBehLHL/19pAX6wjun0kcFrcFqNpHEaypxvGhNP+1GfU4F/MCNk9F3OyDfrCeKiLC42wsMZRtxgSQ7DzPSXue8luewRlUg95Qekjtdj4nmsg/YUt0VX16X7+CN0290CCd9fZMt/O7cg1SuTsaWTbmN1mFR0MTiZHmpgLE8dxmItYFO0tXb/vfBTSUo7xtH3ogwG3ZI8tCvcOlH3aQghokN4atiY86XZ1JNFGK+cnzDnPDdhAD9l/Li9EIy1n2Y+biaNud6Cxw5j5ltWhDOmuulDtMbZ56FgyB9J9eFKdWcDrL1CQGEnxXpPBm23y0J1/9kmM1/9D3rs1rYps29o/yAtARORSJLtnlA4JCXccRfGIiMiv3906zJrfjhVzfBF7jF211n4vKmIUJ4FsvT0tyYQaMaTjcyWl+PAYjhg6j27I3MWMtt9ltokiWK1ZsJ5YDbwdp0ZnM11TGXQpBG32oxhTLwXG89AzwXwnU7TMtJLtpq9Na2JOc8zwQaGCj2YG0dqNoL84tLJ97aWGTQ6phrHXb7h/Z+UZJMpNGInlkgWL7tNRyGosxL2/5/wdyybs7izDzE2XsqhKiP6RZeBvGkU4Gcr/z9LAcLskmRzGCx4s9Q+l4v2hwuRarrgvaleB12I0Q1fURoUyN23YXZd3LApjLYvPbUZloibZinyz4Hx0nq1AX9Jy5MstC7SoNGDZ6hIupRer+PpIMhqs2R49ebWogmFBDXG0POSY7wRB73tLWXWoOndM5pOt7O/mQ4rSt7rFJYwHHJOnQZD/v40bWNTyCcN9uZT9K58pUCnLBv12gHJwNm4KK5x3gqnLKLToQL//t1Dwb4OJjWSbY3F6rHkwtT4arJL9Ds2FoVaO7b0oY4jiibPY+j5wi2Z3GLyslTOe62fuUB1cwfC0bdCd8BUTI+0YgS6eOwzeZ8r+x6GtsJConUpLsq74OfI0SPe3DjO4bSt+2TnGl+ZzFJ5ONDbSLRtcwypxA9mZbQ/R1ramc16i25l0P7SrhSCPbiF6q9ub7/DSmTDVnAlyI9zywFqaHYjSuaC3j+j3Du69DcETgGjksZeDvcNXMPpszxhuJLp/0mX4j+wb+Esi/5fLgCEP/9vQwM8eRahsI5L9jaBWKkmmlK6fGFcdNROFBAaVGq4wNz/Tir+i8g7Gy6FUkNSU2q+Ra4CBrMBiUS3kYDqnbD6/PBuMxev74Hzv2tB831qQD7/PzY/Z7Az19UnZ9dMvKcueWQdqlJaYb4km+HFIZQg81mPqUzYQt7V6ZuFxZGL0mc6YH0rSmS2Xr8G/l4FNtqwwPl1XXPjPI8nsFXaUvQuPiXMQr1h/kXOMy2+2Lx5EL7/RwG/jBn6ngUEwLTEoqg0T87A3YWkVI4TtWeLuUCe33Z9Ob7RVZc3FKqCyeJ2fts7AzrvKCQLan/uSXyjKLcnO9+j8Oj0MMNTWpiyCsM0YNj5gom7XcjDoegP00WiEwXC94/7aQR9Chc4/GQuio+5BWf04POm4WORntresPLN2dlWhc75RmXKbUwlza3rFuB13bLtrqMyyjznFZLq0mV/mnQbH4/KB3A7pfALbOgMDf4F5TSXA3/hEX4iTGr1KpzJbVZf7P7IM/E2jCA3N0P9Lufw/UAb4kCXI7weCzlV9LMFunY7cfLplfuRQM0qLaof+MjBl/z7qDKiGtyE61mgnB4fqFMFu8CYItddL7nvJJ4JEZW8Uzseu+Oft+rArU4bJ+QEyB+vYAVuEHoYnk6D0UVQGBEenQj6eLLhYWJ8MBuKgoWNukcrAIiwZe/MlRuPi21e4cUr43/sGDtHtgvjerGTfsAmq506lUJkyOeO1mkSsl0YHcufHvPLLU1fCX+MGfh9MHOeHI2Zc38iivfcrSNvDGpNYmXFfH0wzmJxOPe52iw0LNouT+XsZMPR+IrsfiWioFvyNRT5dkezrzx1Wh0mGUekw5n86h8qiGi0wtWza/hNUAEZwm6C7VPayz68E8fZheUI/KBdMRKF3hyc8l+T2xZnv5zECK5fvK/pKvZb5prI6KN/ph9zf6PhuJx3PoCSdiYEn2zy4Na4J7u79xPw13ci+ee0VYIfzCrOCrrLvCeZDK9I3BqG2Y8F5IVb/yDLw94wiVOXh9+3/PygDU6aM9N/+Y/5PemD4xneG4fROUL0qj3eISq5iutS2lB2tkwZ9xF2MFo+ZHMDuiOD4fEzugg4LRodTBy/VOWLhFt8uNpOaZWqEH8yTYMeEZ8wyaLMb5e2PM+dB75NbJ483x2guEeSOXVhB0y2vmBt8ycRUc89wqScDjAPTqwSLtIgFl5uN+SSh7Qff5+b/VgZ+e2CobiYkk6il7P3JegoVeFMRbzOfBdP3tmFKNDmhGE1IZta7u/8eCt7O8cXsha6DtV5OyW3HFkG19OoRApn5yN83RjR0mRpwlq4K7sP7Rg426WkFwT5xnInTW9wPqo8BpzH7II6ulPWvhtvBRHVK5CaALCJ3qkEzjkjWW2nz7SJkK1hWdxOdOnHkgA1LBVx7VGGYbCgkBQHJVqufexT78lxtX6vKZ60/utP+DrT9fXUyYDvealg80o9s99bJhmehWRhoM5K1SNwV7Cdhi3iKt7S/lQygWc0a/esNGacgEUG9usmYBN6e+ZZ3Lf+RZeDvGUWoysZE/e8SCn72V4t2AWXTYHOkbHuL3QbOOBljNvfsSjRNZYKpbgN005slB7vezeCkPQ30/I6aVYnkbueDXGFmBCsWwIBkfHxSM8s+0a4KDvfPGUhPC3LbiqB/aJFbZwfanx/V5J6todhguvId4y5ZVvydfzqY+zgj9/e5LI4s9llEDI1+7S8qrmoYgTZ1jT+6CNFLG+sg8RsWnyNBs3f0VuC/5TEWretXwXBkGKwKp2dMVq9FJaDrut9p4PfXjhxiKgPZvLpgDiFB8m1DdHNcHjLEy3jOffEhaG/EdYjbu77lfJpRSHo4J+FI42Au+/NTX8Kdf8/3XK+roM9nGuz7J9HJQlswHo07yuaDbIVB9KYyEiaVDZKwGbq8cBmfhkcqW+XX7aGnMmhNLA3E5eBjIc4XvhvvlxHDBSOIf7gbmd8KRjQBqYTpBhW+q69Ea4dWA3TW9Y4Lx3YRFhuZQtG6s7k/KmSE9crYYLpYIxeVwjKo+HOEXjLay3w0unb/yDLw94wiVJWx/mMa+KeUgZ/99qHzs8DIWFG2fXDKvp1bGegU+o75xuj7wavsGWLUnhjn5ZpoQaorCZ3jF9rNR0V0gNszFsuIsvl2MWvgloyGWNTJThb2wL3DTZ4sya1GCyoT6Qmg2B8CFB9vzfhz6Pvkbs4Dk+uBQkLY0vFX/nmOYqUFLLjtdJvNz4xTiLCXcpCNyubfysDvNDDIqzti6a8rsdmRO7qfkY6RsAImmNnajKvsiqktLWRxGaLy+wPD34YP7V9pvbLm59GV3H9Hsvm0fQRS/D6SbHVy5zJGgvxzPcL9dbKtfPhYPjxicXA+0nXFA2tG7jzfyOSu09da9tML0cFtNLlj+twsOfdULKF/ZmuC8gOFjrlFslRZt0Bvkrmyn62+oeKwvKGzuy95sIiIIgx/GmESXS6VbfYxlTF/26DYwZYLDOl+5MczQ/GuNdk+yB7R2pb2F6XeTuZr6UghJCc6yfO5LfODRu6/3K226E9yul95VFEoGlY6poc10Uj4GZm/sgwM/1MZ+K8W/lEG/v/3EI5/bh0Y6qrxnx8VaLL6c1KBYRj/R3Vg9rNfRvhWPRdjyx7K4vtOUrDgNKJ2e5sQhcZTc/6YtmsMuf2uxFTPTdAnVwq3Dz6t4nDzNud7vMYoXqsh+UycAwxkr8Uo2xpclDGtf1WDHotB3DPfu+9KWK0thsHrobKg4U4zF6tFiWGRKTL/TioAXQ9NPGWpJUe9divhMy0YRqY9JJ2eUwPC4RxwmagHjsvt0mCOvC8wSA8jxuXBroNFeRoi5x3jYTgcnyHZi/iLC3Ll1xptX1VwwZXTHSp3b6sNe+6LjPDhpsvc1PZkt9oiIGrW5Ep4960CPI4pvFuezvn6+dJgvPh4OL3USuUn9V6B8XjxwmC5GVXB6UDnh6VOv6edK0yMHts7eMGb/p8aaXJwDg4wPxpvE1/22+ShcmgykIpTht5soHDxuRcKJJM9hXmXwryj7EIbJro4Ye53Y8KR7/2YSXxKl7y9cq9NpQ5YxC283EpD9ndWcwc36R8oAkeX/cR7r+bjslpg+ZhMq6T/TO15nasKYu9KsoDkeJ7/f+vAz9SUpvzn9/xqFMY1hZm//+fv1NTPnq93MCQXPYer3D8ULx+M/DpCv3tMZL9m1AbyRidNOeZb5vX7BdCquoGi6qZycqjpHjOtpzZrVqTJwey1ApHrLQq4GJV4zGh9h+UyeSn03Jfs1xmKag/k5VeVczSn3VxZX0sMnqshefPmlcEn2M6w3owsOflcb2dopxZg4O2GPPDftgnjJWlqWwR/agoaasPidhpxf3/JFZjzhYr++asppRrfYXQUKTrBU5aDbdaY4EzsC7L2feDe7ane2STe5MgfpwlpwChWcPRqgfmZLrMIddLUYT6usAhOesXP+s4A2Rxz3MJQkYPTWyJvGyWUbBVnJAdKSOc3WdHvSc25wv3dIW3gNPhq6uSOmb95vmF+ttgMH7eFWYXrY1ZC4bc5ep9YqQL3XWigzfs1et7JqVB2bwhvX6fjy/G48sdTB+YjlWrOpeuvlbMy6fjhYcrw2g5JU5+10cBaTr5P+VM6H6MiTYkkXWC1vU/lOHQOOP/IexU94z1lkVjN7r9QU2PV+G+iqZ8dWy2+8X7XFN+PyScO617DvGEG858RtYGulzYYQP+mNmnvKBYe2wHygNE9srakucdA/KEpPy1p+XtVvNFd7ElT22oAEDZHGV0895xfxjnFrCwBRHWmEu8x0tRE7o+YpXfSlNEOMhjOJzNsnIqxcNmOznDNydeKuUQ+mPIGwDMG7A+f4unNYOPr6YDJZUuaSrfkI2l8VVFsTEqNYTxuQO3UFMORrLDgWZKm/FYhyv7sSFPyenFm8vyryRGbcD4rJRsGG9KUc3qQpg7JVoPzkzTl3ypdDtr93oTXdvZ9o8SSfFVetQYs3c0bc281kvmlGpwheEkFeoWq8MCcph3cOmeOx9NxzILLiK7nOBrNyFfeZhXHY6OEtChyTHryvUCZ0/6KWbLBwj85snOYkqYujnTGbJ2MK9FtSVOLW2piGfBrhe03svbViOEBywELisRuoGitPzTlmwvHnm/K6RKvN2Mqh+f4jfPlNlExetynLJlVn1+pKf0Hr5f457Dfzx4m8soLFx01UZnYKgMfdlWrIf+GYr+wSDPz82mDzvD2rjiMSSNaVw/QsQu6R5r0ZcOvplIj/dOnQCZN+VFgEAtuaf2lRT4VRAZpyrntziAfN4BuI1Qu9nPSVLatS4y85ZAFEZBPTVfTGd6lgyWHXk+asq8nhn4xJ/Z7PMmn1GpG7FfKB+5M9JvGaok04Sj8T0395lPBmsJfZI3Jp4aO+odPifT6p6bm8vPA3aQmTcUfUWC+m1FdD5LWBuW+IZ8ar2h9KhoaHERMmtqmpKnkMjBgexqQQ84K0pSj7DV4K6JFR16MZH97I00NHgntLyKW8xndBdLEdI5X9iB2mzxIU/E1nOGpaE2eTD9NCVWs5hheHn/61H4l1ijwy35sfLNpg6JC3m3GFR+MHXM+ud5M2h9eK09qiT0TtmR4MZYDyrwZaSoC8qlEsiYUnWekKek2WmAtjYjVFffwncq6GKIwR6SpgP1STU0m//mtzpo8mv3rz/pbNfWT81TS1S7y04s0sR4OEDJbpzZZRRNqQz3dw7Lqv/d4/q6C+4PyUj+oJ4jSblpFSUDLR+9TjMknGla+ldJyb6gS+70nlKdeKeWpxBj3GK0+PQuuUl6CNz79kaf8YDNt5ginkvLCfMh8DXYR+NN0hkfNseRY94j9hiblKcoVxH59TXlobb8s3PbOgTmuOdLYNOgL8rFyxPxmvlOgG1hD9O2M2G90I00dLTUhlkrkiictbd9b9wrNlU0+99KvZya9ySdI07osjGS/AmV+pTx1XVGesvfEfumJNJX4nl6JaP0y4KEPPdztjpSnJKn9I0/ljTyq+O1F57c6kKZC66IwvhmmdxAhsd8rOFCeeorDd/Lo1MRauZk8Mp5GBtvDIv/WDNJg2tH+3tD/oSlUUzrv3U4/IV+TJsXiRTVM2k8pT3U25alSbTuAOrSwnWiGHEirb5761JSnpI7Oh+XEfiks/8hTsVNTnpK8ZIiZsyL2ux4+vzBPUTv9Eftp/7KpKfs7NfWzv7CudhQH/KtGmvCdHMH3epWoajepAuPbB3ERixUGu82b+7H7MmGy3egYHm50jyZnYpXnrg4xOH19ZBbR8suqfaF4nYgd3dw24JR/PhiMbx+ZJ8cd5aW0tdBLGtIwfKb3+QbrA7qnb56w15TnvBPlhcOBfCqOF6QpfZZYxELekIkpVT7YKUOG08/7T01JoZRjGgeq7LvZoIN+U1AGHyvEjulkfAZzp0YYbNekqcebtq/20fF39nNKTS2ZFagZ+oqsV4H6kgBmt4WPYmHKXFj3bUe+HZ8wO4x1yn/LXIPcv7hoRmfSQNZRm+4c/YXuqhtx8e7IZyXXyzGTFMpvr8n2DGzvMLzhVJP9tqEahJ+liW2CJosOuRGBKNsMCz1SmLDDooPFsV6hvysd7qx2S9L488vGrCV2vDp0PyoWTvG+gIvslorUQLB/k6+HM+ICLTTOcBsWd7oelML8SiMNs408x/o2nlZJlL3tuW9tFBSpLcki0o/lL9SUov6I/cZ/hilNgb9TU8ZP1pSoEgejIiEfYPJgBYfuNKS67RILTZcS5YW5vkQ052/GnQVp5GJ7Yyyy85SHpVEo8OmTEN1SI5+ZBYYBwe3aYLHWJrJ4m5kGD+nRYbwYfCoxasiH9FidkW89SMMlHO7zpu1zLLZEZH6z3iEco4rqMBRWFR6S23eeoTDReT6Itd438o1t+WG41WzS1PS+VJg3W2QYvTZqJXxr951wo8tYdEvGkuvjUcJd6kMUt1LmPHqlCsRedkL7cT8wjOfXjA0/SYrZ465z/znZGTCQC46YaTILmv22AakKjsiHa535Sxgo0BPq4nTckGaYt2/AFvoTsctGTFjxIIJrRxpx9xlpuHttS2jklNisumqVMAPyGe9GPnPczkhTatv44NgksGRAdzXQW9KIghJd72XhMM9c3AAKfV8iN+bkc9cZ3Y+osiQs5PRSOVnR3mF/Jl9v25nBxNrOSrDn/Y00fdJ50GymMD+bzzm+Xg7dL7VxVvNc3/cYzLYSF7Ce/UpNDbUf9fvp/xD2+9nf/sad2GF22VKe0e8vgGfryRi2e132P41E7OPXC3TXXiv7473xzSu1hg6Mpyw+llRXm1wK0DnIihzIXaPAEJIn5tZlwgPJsxW4FLM3JrP1h4uboLxGZd/EOFqTr62S6XneSAX5xCT9Zvr9y4b+4EyxLj8WT16rsIR20E8xHFwVLtSEfON39vtNU/MuVNhoLlLyMfHt83i9zpBJ4oPp52nJyXz4yGCTegJxNuplfmsn3e+amnk1bd+IRcZqVieUL0BnPKspj8FJ8jCZ0PqB0Mhn5NGwREzNsexnEWl2GbkObtwFaWbxas8QeVKN2W2kyoE1+z4LsBcJOqEs82BwnmQQjZ8WPpRGoza/J18Plb2EfldTHr3MDOKC8T7GOL/KVaCNizO8XXWB2TzdV94nCU0KpOTjwaTSKm48KD9ph/0A/Ud84e71VZQwF8SSR4MiQbD79s13V+uK3seh8xmfyNd6qABPek+sl4zIt8J78kEn8iUW2Hs3+4WaUvUfsd/kH8J+5k/2qXDZ25grF9JE932eJC+kHl0lofwwGBcNAEhzzMa7thL7a9NB/rJUDDcxsUOzlO6w3hIreTBVKrFZkIauaftAP6ooI8fPpoFGGrcYGOLD/M+W8prqWVP0dY18JztOy3mV1ymG1KZkMalI0+uyGKCnBxaLxkWYQWO/JAxsn9jo7lLmL4t8huu5X8jeKr917OZIVOfbfihzKd2VkKVeh5GYWFUcvR8RsdA+QFcSPbFdSb5jnvCIK/N2YO58uIho+57yYBWRZpZL8qF7RBL0T9Nv339EPlOpwwNiOx1zHrLXHTjM9mjuWvKxlO9L0NGi8y3HKveDOrfhdSxi0qgnM1+cJxGx8pLYrElHMmcdaWL9SAzKZy9i58jObLgv9hEmQUysmSS0v120AYym8Z47r6PQIDhav+VFjQX8TT4W7z0d8dBfmHs2iwyuyYh8784nlegZsWS/WJwxspJxxVVOGrbXb0bHj6YsWSzfMJ+30hudMhpUgjtu9As1pcn/+VsTmmz8Q3zK/Mk+dXhKW4zlt1LxqUlsB8+6Q96ddSaWZXEHabdgmEpFy3zf/j7/eBAbJvqd2GHVUhsokpZYSTPIZ5KH3cDsvrjTb+70irdH+w7n/PPCjFud7M+U1wrqwJUQ4xtpcH19Z/Pwuk8wUGqq+8fdzoTdSJ0QexozOZz2YQTx7TFA96pTHQ/q9Ewav1i4rrZF5V0XI4VBfKU2uSuIJccJ5Znrdv9GXi2tKrodH5TPRq2PqaKQRsB93n/X1P66KWRny9SItRmxK975mPLgLO/A7zwHi7LoGYXMLeWdKCgoT10oz9jnQQkj97PDxWjfy/6t2EfQaNZ3svhAZdx36fzaWND+zi5pWDRPhGoazvByqEcVfznk61Zt6RgFuymPnSdd7vlnT+xcr2l/o06KoPQLolIp3Mnu5CwakBs9Q6+XRlVwqPZ3cDJrTPmqOcuOdpR8mE6JlZ/qesL81458TwdRYVCKMRdaSWwevkILS95KcsAPlOee91OLvncbMDEIj/4v1NR4OPmBpqb/Gk0lT/8n+VSmFRvKP2/ygUwyFKjd/o3Bgep24C2JRZ6Hb59CyloWrCb2GdJOKMi/X3MLKp/qZKR6Hnr7OeWBGElDUaXf0DevxPPCIL5nj0eDzkbrOE93O4BBORxg+GSU8ZvLIZoPPh4FlHchc39S2Bpo+obymjyZyfHVW0aAw7mBvI8oD21ekxJm5ZE0Fe9JU/vLqGOm5oWYrZ9Dzm8Lymu2WbeIA2bxaPl+ILycmmO0nfRU53Xa3k9WJa4H6z81VX90MqbUGTPfSciHZtF+h9G+/VS0JmmK1Jp/J11olb/EPANldrHp+CFpdBC1CBexuWK27cgnZWtAPnsl1hTKvee8Oj9t2J1HJh5Ud8T8sKX8Y18pj2IQT1n4cBsT2mQRIPeGpEHjRhq5Tj0Lc0PsZCfk6hmao5eib/kjzvuOathoexphKM3P3EvuhQ0D1g7QmVOzDHS7sWFyl44Y7muN2P07zsICbuFxpkucU241QFeTBiNDNWSRzWf4CzX1ZZH/rClT/9cDqr/1me/sJ2vqdinW6Bdb0sQizTq4F6cXijQfVz40pJmRdZphqF5flf/4Pk+Bed2jN8wG37rZ+vB67ZEytCNXohjYX1aqLxjXfCzzwYr+7WxnlOFPl47xx9gwYLIKJphObdKwO3eieZLqIXpF38tCeVMeS29XDf37c1ZF+37pA4WFCfrVTmYi79MIUhHM/l1TvisEhuZ0yETv7hAWzaLBtFMtFq52DxvsunZRVKePLPpFSr9nphz+0JQmC58ZwzpAUT81YiE2OMPHXdjoZtcP981iizAefzIU21TjvJgOIhiP8i3Oh8VH5p5UrMCrejrfiT+sgk769uGExMI8Dj9ygKt0Bc8zp3x4mVLekgLpDFORjDCbVcTOty0Z1ZmffAzjRc9FoJBGlMnCRD70d9wbHRYZ1bA2Qdd7qLKvOfsMdqdWxdgZfEcqevsVTJZiQhod6Vx8X38OJW5KFKOA8tfuTGwuX4g9j/vLQA4ONeXj2jw9iQ1tg/OB+ln9Qk1N9B+x3+znjPv9P9aU9ZPZj5L6EtPqRGzlD4w7bKZ1QxkZqW5Xc2IbCjcmuqfkxbnYUQa+RqLD4PvxYX4+UxuIX7qD/tAnn7kndgaX5elMeeozrkT6zCJImrjG3I/eclBLhgZxfdFRXCbEemNq3fPTpRAYmAOq09XG6KjQFyomM2/GY3k8Qvg08Rjdz6SvxJGnPrGNS5oazQvuqkCaWg0Fsd2rV6rA04m9Oqt4YjwSFkuOTryCRiwINc31pxJl9Yzg8zIOuDxCUbnSTPXZ8k4+lj0vpJnsQj7EhbWh67H70Pl1W2LV8SfFJKw18rGQNPtydxvcbNQP58G2AMj9RYX+50aaVuRMAwYnjr5DPsd3ampCt9hI6I0WKvmQW5Swya9DTJdnqRK7cqKA41gcvWdHPgqaBPDykykGnbdjHvYCobgtIkxNVa3893Xvw33YKxjIXlXhaVOYsH3XdD3vI2L1XZyZcNzpBUaXB/3eCSMNy+HBxFvgDipehORb086r0R1LBguea/dXasow9B9oyvo5X+v5x2kqnl4XmFtb8gHrlJ1hluo1elGuyXxiFT6Uk6NEmfb8Yj73SSOLQ/vGYmMYld+8qU0NomSP3mJHeUBidgTGpD+hs3TGPCh9gzRAboFO/Xpzsd3aCjQ4G2OydWQeTKWDPR9OT+QTjUssNTsTO95qT6H8dJ2x0JuSpnoj0NAL1lTHHzblk1G5I029VqSpKL01TFGpDRfYfp8X1cSWda4/UNgJsaO6iwE23ZXy0fj2YYETb8l7L/cC5/NpwZ3wuEBG6EfsOrKoDS6tF+WZEfl2sA66iuc+aapoPgmGnw/lIZblK3APszWC3NL+4vXAgOtucSTNnhTZt/bks1dVdTFQA1peKRsDltZmgOnaVpm47osIMtwr6DeZxGj9SQdBenIx3n81n+StCZfBa4Bx79qy2w3UFSwCK8Rcy1TuT3mBcBCiR9d8VxxXl5cGxkIlX7fUcRU8vK0B6cnKkWvqSOb1XspAvJ5TPH+ab36atd+5Af0dg81mUvE3uPDrNGUow/88P0WTmfrX39+pKfaTNdWr6hxTremJDb5jOrX74kFsgBr3rXj/HRf9GWA0x0b2vbtNGbhevNAfrIgdMksyIZmfduhdKZMLtsh82F7rI7FTRpo8ELnDrn7cMbl5pKllRGy5Oew0DF5SL/Np5Njzd0o+4UgDYqWVS5p2Vq1MbXJoysnxdbOh335G1MYkYrfX67kCUexMtFwpl93tdtmwz3zvoTC2CtXly8uEw0i9o3csZlVsTSIDDkC/r/hcO1m0kOK/aQoBr8i2n4Q0oAxGlRjRmYL2IN92urzjQgonJuy3bowiQsozyCkvDZvPEldW11XB5pEroE090tRhp1Q8GBkNnKW9g2FkdDIX2UaDnbqYYJhxyluzp4RwXOg9aUoekIbcbQPfLhD0U0H5zYaXAYvtxUDn6diVY7+ECddjIrBwatKkfibWm56uH0KHdcWclzlQIHfqESaBOuZ+uZpokDl9RjVgPOLEnsQZ52NF7GlEhswX2/0ZXpv+isXUmfAg2R/NX6ip4ehHz3zZv31W7u/UFPzkPHVv9wyTg0TsZc+MDNZGf0NnZWtUV28tgFHlBqbRs6lEuLdtOL1JKZjtJrLPzgMNLLaxqc1VlMnVEWVkJdMPyBeceN7e0Pq7zfGGRdC2dE+vxJb8FagYZV/Wk/Cwmldn0kQhTGKly8ooAd/XHovubMrRdnRbwfG2o/xQAC0vn1v4Q1MwK5g71W93VjQeYuijLAuJ3BMGSXtFXJ4oj2VT0tQCTjbmL/IdMZhPbNisyxzNg0Q+l7+vNru+LUR8H0fcf8W5DZAQLMbi/JbFO9QNsPZuhOLmjJiIZzsTNtJjgWtn2XH/cRw0oNXqAQvZVXgwNps7HD4bB5P7ljRnz3UF/MQaE6vpw0pYB6pRzdgidi4YsfOrfp6hcCUHndYkX3MnLwWk83Dyu6a8ixloMG2IbeN6RdsfOHEBv2zeGK3OJ9nbKq8GpvqJWHLrj1mgBMSSIioSEqk6YuRre4SnXQzoBAujEtqrpftb6RcMhjdd9seGqf1CTanjH7EfWH8Fqr9VUz/ZpwbrjYXCGRN7lV3jg3sprpiJG7FOYRGLlPsX8TqdAedbKsMwWfXEhozYQYz8Vwfmsd+iUG6UBx4eZeT0JA7oHyKNB9YtA7Dr+IriCm0VvPPmDAs9/7YBg1iOew7MnV4nn9DOH6qrqRFBOCo69AP8zoU4kKbW5mOIXrn5LhdbE4b2+k+fKqpRw0ZN4WC2YDLnr3OmAHu0F8wwn/Gwm0QKPGbSFgNmkwZSlzT5m6aW7qRgnronTQ2c1kHMbVUWJ5Py2LNr58jz73yxaECaGOKLNJVQHvKf10YDPBMxzm6jt+wv+OAO2duj/HJOSdO1TDXhNSFfJH7uGGdvvYEbk4hdl7PvuHuzWMHny84EaYYcVFFagnQo9uhG6072137eAcUwHYOzbTOnKucdpMuW2Da80PZBnRtwevYvjJfSqXLn8u4MKzWRsUhsrQrWZtrB5baPMeE6nY+pkK+BrhoY2RHlJ9km9uw+1hkT86BXHJblr9TUyPhBv58i/0OeT/1sTTmpmKHnsJ75apUhrD7UJgPzSXW7konXn8ejTpl93VAdPTUmvPn+gdhsJ8xPm/wOz3G7xnSqf2Quz0lz9fCao1eLkSymJ8OEp7q7YFhiy0VfNCXo4VFB/nyRBie3tzlvctKE2zodtbEjsaP/Ei1GcWryePMJAdCaKxhLU2KpZp4YYOeDKW7ual7huA/vDLN2j1mxojz4cJsOVtHmjPFpR3ls+oqINVvKR04uk+8k5dOE/BjlCEM1l9HIxYpddXWH0fZAmlldyYdW5w3DtN++mYCnTm3UeYXIsznlmZmgPCjqeI7m4vEm1Ps+r8oTNaPz38sVH83p/GQlsbHIH3Q8tqwbME1phG5BDUikAdWoQJNemHYysfNLnkTgOws6/jMlX5uPdndI2GWM8XW7ld2pE9xhoFw9DB6pIgcDmbhgKUsNOlftxPC5z0sYsL6n/W2J1Y3ieQdjJ8LvZxZVzlcO+draJPZM9g3lp/hCvuWz04kwY6Az/7kulV+oqbHyg3HpivIPmT/1s9lvNfRMFPsL8bxyzmwoVbXCbIbEOluP8kIludo3LzxloT9TAz7F5obc2uuVGGeDM/CRWKGz3RObgTSh/HKWMsSPP6qCsf+dV/tan8lgXi0Tz7EdQRXuZBSU/Cvfue0NKK/WHlE/d5XvGcSOr+8YXCrxJg8/Lmlq+jpSJt/sqc1ZYqPAczsmTZ3GpKnXcXRno0W/Q2c2pzwoz+zvfCmrwmASz1gSfVYNfNqEft9QJ99ZFxsDbi8/w3Ux+lNTM43YMJo21AaXYUOseFxYGO0nrRx0KflMCi+BIjVUxjeMNKtra8BFs34z3/7OoWxiKSXWTWQWnCTy2ZmkbqjmHN8VF2l9hmCrD1E0e6Xy32xnwGxXP7FYDg0m6tfEh1uz2GL2abrfxgueYW/HI0yP6y350GlYQtqdXAybMW2P3/xUhVaNqHVHypPPVwSHtu6wqBqN+VGYnuE9PwmMy43KgrdCvvaZ6uR74zHlp+BM7HnLFiW66Xksc4L07hdqSld/8MxXGY7+ekD1N2rKkn/2l7gCdYqOMf9QpP6ynRwsTlRnc2IH7TuuYHzPRxim7rPibUwZOGgor4hLo3N+nO5KmCg6Zfqn9yF2fNHyeOclGC3dERezJf27VwcVuisqymJ8MXxo7nGPjtYTy+3H3/Frcr1DHHfEZkyyV/Bor0+MYG+yeHRZmqBN4g+6j6zjwcZJOlgGwymy6TvntJfbmZV+YSNfrftKGN+545dQOqKXXUw5VierO+xGyRLRm725Hzm1BvvBKsWl1eeVYzULYNdrTey6doayP1MNBZRxYaJ7nxCrxjP9DvtwF2D8ntDyVUZ58J7NGK5H21b2FSf3QZxPCfmuIzP/eLV98B7k256zIh9r4qSE51IodD4XhfuFQXlJHrQPTBuYVP7nukXAubWhmuSRptYaaRSaj/q7prBQ5z4clwnls/OB8lqk7xowLNrevTTHiu7aC2H7JpZ08i3VMNPflnC8qgFm1yvlr9/6BR91qxFnAHGFY0krqOv+gM6gGnM/D83mF2pq8oNXV2uK+mcHhTb7O/v9frqmxuhKVOfEh4nJlDR1mPQlYnBXv3MdiO0qZaeiO58+eSBFKeUV5UpsuHmN5eBKcAUuXBfI9QvlgcMs1aBZXWPaPlSJBbdPBbxkfELswxfn+cVGOAyPH/Sb5MP8y3eszpgJm/aXdyzYPqlJtfPvmFQ/n8pRvSZNXUXQYRjOOuYbC2KpK/uQT6kyaeroEvsd7dMG/c2AWNK82yW8l3qJjjczq9i8rc7w6MQCi/XhzQKhEss1pvGHpjDbkqZesrfB8HgeVv5dzTqAbTHFbNq3PFgMdco76sPHKEmGnB/s7Azp5WMhu7xa7nszosjuvImxOB77KuAxsbO8vK7I92+tzMduksHn6fXohbbCuLMddDAYS3f0T1dq4360tUE3+jVmEntXweZC1zN8zIeYZ8st966XC2luoe5p/9+5I3uX2HAs9zf0Losj96p8YAMwYuXiZY84d1eTDLRM4siH6ZD76wX52oZbVBM9V6984IUJ8pTyn//sxyyY7btfOCfRIFH9QFOjv3LMf7Xm/zVNDX9ynoI8MNAf9Z0suo5Ybbw5HTB7+d++W0YZeBvTPRaney2Ll0719didzpShnXEl6naHUBQLQArrXcXf+20Hr7iIkF/maiU0ZdJAPPkcUXjZi/m5nK1gNdx1GFsarX98SnfgN7FBnh/fcvDxKa9hlTzQnw+nVSJUVYPb1X1jKDnU5swbsRSLfAm3m1fOnMFhdGbytN9g6rkfWawfTQZPptLv70yziqrxqoQQxBzxumxlcTG/H1H62BnuundeuSv9arLnNFlj0ERDLsy4aWB0CSQUtf6S/b7SMxi91z5mm+OQifv4O+77dpmhOVNe9HtX33cJaNeQWCzouVBUOj+KK0uMc/XbJzPZ+DDj/QeL1pMrQezXgDNrbxg4qi7zy3SyAn6qVxjPruSjW+87f+wxUDCIFlvmbNfzFcDS22FwYnLlD5PXGdab4oJ5fzoyJ5V3AO48aTBQJ1TDtPkzgkxrPfSXtyGxYDqgPHdOVIzVBXFFtCAWTLLvO22qSpODOjR/3ZxEVVaUHzyfUkb/jHHp1s9+b9LoOZwgb3nHRY7Eanuf6li8nhHrhGqewfD8Ub6vTq3loDhRBtbX+gljvyB/UdjLhnu+Zxi+ddr+Pt+Sj3zHkBb8pPLg+zFmGKzmJaaB2cj+qSMfcuWAWEWYxHqKXZxh2e03mDU25Q9jszVgcqE2l95WpKn2dFXgpLxajPL8zXn53pRQHV7Tf9dUtaG85M/aTxX4CrGlzL6/f9xQHhsNV+QTjccwy+ct5cUPsZxqawmutAttP9Eo1eDuSmzY7IaMX6f2HcLxx0C3TV6VfzzoETycB8fkYypyUF0oD67XjxmCY7+oJqjfMb+iFZi9u57xlUXs6ufJHBN/Rz5mDza05ndMr0N5i/P4RJrQr4J83ut00iBsibW7zZI4oKd8Jh13NjTTl4yOwzaV268CE57DjY352aTtVzdiw4N7PaO/y0rZSz90/KUqEStv5+qXTSmfreLvM2SJK5WIDMpn63qjIJqyzvzJZ6fAWlxTzO9jjQvtXv66+VOqPFR/1EehGf/6+zvH0P50TT03sY5hcu0Yv1yJ7UbfueSC59/nKVO6h+9m0GPYL2vKA+/nGZqI8oo4cE0Ws+/cjPQpLGK1PW0vFqS51/Y791z5zo3vm+0ZzoPZAXG4aKrAOdgmwCB+obuvKT/kk+8YXFZ/vyz8oDrtfuj4/mxzxeCDU57oG9HBCdYvyhfszYS2Jd+QcEU+Vdwy2SnUW8muwlqiONeUB1Eh9soebYZCRtKUdVxFkOw8C4v43HIuP5Lz75paPB85d4f1gnxqu19gWncKaURrSrhtXxPKO+MX9/dc9yG01y5mq/DbR7BvfDjPAhOnTvniIlUbDXa9F2D0ER9ivWFmwrv2AAunaZnIVN2Gd1oTmyUos2DgDoglvcUZC/mmM05yMuC9b+dYdFVLQfY7tkrrLz26AkhTHlc0GBTEtlxZyky8BLGhvfFOmNyDsvJisA3Q9hvy9V6onE8mxJJ0rwi9g1LhgkFO92tcyIjP6Vjm/WnXwShfxBgvupEsjm336+ZPqbKq/aiPYvxXt5/2P4n9ZtO1jrmExF7XjthOG9UpJrwnHr/tKYNHufvBoN3WjE/iSQmd45VYnKjO8eskI1acLSx03Iy2X+8mZ/CPVoBuchhWvObPEjQnPlAemDScv6/Eli3OX+gVG1r/dS0i2AT6EouiofzRe88OzI7yWq5/35U1TEQDj/mF2GZdE7s92SaCcWQO/tDUWRqVrAm+mjguKQ8OPoYNXUO/n2uayZL0rPnAin6GETJq45ZO+Ujvyhi3fp1zr1WHGhvspTmKi09tsP2+HyKEh46B9Wlkrs91hH1FmorUvcL8YkF5sF7upjhbdbT8siZNtZHlY7L8PrO2i6cBu7BliPuMfO5w11cwYIsXhs2tl8Wdk++v14LyZfwZVwG7bjTw9iqgUN5txYdTYrnZfPb53aecMfc7WCsW5cVt0MuBxAY+TOWCapqNJcfm0lAN5Crls/FCZTyUiSUPg2SPPBsoLFi4dLzdsaea2HljLhrz1cDOViOM6/WoCtay+evmT6nyaPKj51P6X1M9/tZ+v+HP7ktfXzT0Zhax13JEPiNrUoLO+KrIPJZzG87mnO6xmD5kny22BG9H6YCh9p23Kqe2BpF2NdGdXt+Vb7WUkc134lOhvAx54AS0/nPwId/zu4aJ2nhSG3Ddhtioo+Ot+oJ85S0tMPt03zmP9y87fvQKeX2Q5CDaLO5w9Y9PjJ0psVvXJQjvW2f8oamoDUuCcdKEM8s7yvDxd1z2cJEg7oypHDeJ9h2Dujcxsq2XzI/XJIM8a2LcHa/Efvu1MNne3lCbzo+kmTPPIohOlzG6S5c0cxuTJli4RnQ4aYpf5WYFeUqatoJlw4OJl3Vgza4cQ/38YfxJNAmFdbXQ/TDysfG9Bjj41wb9adtXQtSUl8ar6xGDiUtt/HJNFHiPe9JguSEfxZZ8pxtQfnT3sw1zN6pyh7Igtk0eVk/X80NsOMkXlBf9Z8mcpjI6SM3+hv5EHcpioj8BWmOzQ+f6ofx1Neh4N1x80GPhmAWrN7Enbk8hZiof0f5689fNn1Llsfwj9pv8NSz9v3yj9n9XTUWfwQhxVBF7lW16hsmxjhFXHrHO6JqvoH983ijG9aMSHCgD38uioHsiRnTPxnZHdXo/RXfxoDwws9IMymzvEa8nQxZ8bFrf8XY51en8KQeTS9pBLcU1sYhG+Wh1aW1Y72vA6DJsedDeSNNiplJemy5IU++hWsLhlNfko8OW2vSYWOrFGtJUf8wqx9yRpoo5bR84UVfx4mID+MUpwjx8kqbmmWbDDOj3CXYk3+jelI9+86mZfCBNJteLxgzYfPOgL8vBXVAek1b5CNPTinzVq3QAZXRxMB80csWVJ+1/I2kGLnZWQ200z+7gaRbllyTqZF87Eruet4VJGtJfLHCutQkv26oxib99GNV9h9ArmwMmbarJgWlvOmI1YufwnbXM725Uo275o0Vna26Yx09QwqZRl5RfzZ6JZ0P34zRWC/Tel4Ps7Ws6/itdXNDVC6phn09qwn2c2OhshMz9+DFAGL2SN+JJ0SpeFa8SGuUqMHjGI+an0/JXakpXf9RH8Q+ZO2+pP5n9jmKtYhju3iyYftISwqceYvSaKjwwwhzA3tE9TnbzB/f94olQ9oucWO77Pr2JljUwPQ8lTBO/lX3zkfoQK5SR03dEmZ5pWwSru2Sk2eRZ8Un9bECZXmosuEPHU4sW4CGoTYuFRZqJv3MGs3FbotjNJS6Wx2sG12r8wCRIX7IIa/KNimUTZMMyq7x7s8xY/aE6H4uM8tzx+55ZrIsQk+FtWkXVXVtBc1tLGB40ykdvstDfNQXOOWe4FHON6QvdwngTURuMFpTHjHmsYnAnX+XsoZvEqqQpHJ9lLo4+5aVl0UyQLsqzCjZLm/Kivkcs2ow0PbWIXfWlmGLkHMnnrP3DgMXaeqD7tHvm3/nLpv1TTYq1jNp4tP+Os7hJM8wea/LRj28roK7z77uiB+vKe47PEVS3doFJ9c1rny3l1/JO1z86ng6Vt6qbMxRKcsaw6KiGyQ3ls9P3eZu/T2XKsyn52lLvW3Tbo8ZFPthFpPnap+ulq5V/d8xfNydRlSfaD8bQKsY/452ZP11TO+cyRJ6ExFYbh9itGVIdS70T1e1GvEwYPIYvxEf9YOLxSG04DawUC2moyoHv23fQx7MB+UhJ20+vpLkQdMRcqJRP7mMq7BbmKWZB+eTifEzvsGzdOzonYj3fEXsTho1kYXS9kWaWCrFir1wPyN+2xMQwENSm+uGdjn96VaI8b+APTU3yPzXlqJTnspXVMeEsJ9+5F7rAiHyqiha6BuCpVK3jLHwxkWc15aMoixDMlLbX/bnCzvd6Rm1WkjlfD40VTE7DIWJmPmWhPB7fOYbzPYqaUxstsq0Bn5Ov486snjywO8pfy6VwMOgOHeVLJHZ9j93v3Bi3qQIbYg3KRUF5p5p8ZD/c7VZgNvsMA7agPJoHmzu0gWSSb6evit/m5PvbV9ygsxisuSPoCtMu6jn6bEB5rQl3JhTxhq6/kR64E42aDPhMrTBWdWL11yTRoDqoG1q+6Mk3N+Rr4/RKeW6801jQWnkEXaLyb7+gyoUXo/0LNWXoP3o+NR3/9fe3auons9/h+FKIFbyW+w9vEgE+pADjUSfLQnzz0lC9NJifrneZ5yFlYGd9SjB8nNQqwCorYWVdDMySrOViE5OGWrN10NsPFSYOLmlwqA4TTIzBk4lj+zyDax3vGN3qtgqkLtdAVq0ZZWjSTCA+xIqr96nAcJIOZH5aC5/ygnvDIIgonwwOiQmXW0k+YUcZ97L0lrFB/p0XKy0ozw1kYq9LrQYo5vKUh2GnmaDCd+69UJtKZNnGhqeBIVI6y2RU5sR+O7k3MTi6vczZm+IiWEMF09vtWYnz46GBV813GMU9Ld/OnxrUH0PDNdvR+TxHjQ8FI6PK5k3HAlxTzZgPdwMs4lHDfK+MFWgGyRXjofvh/nnzfS/VXE8xzQ8jOeCWTtfjuphiuPo+Ex9pVKOm1x3lx7lBmmobhdh4tQD0LJnymtrR/Rg/kgT9Nj4wT59++1QO/Yl8fKZUfHbRFRDZdYXRZEv5zbzk5vedSQ3yczIizb1zBOEXHvpBpjJhHMtfNydRVRT5R30U5j+k3+9na2r22vVYmD3xfMGePkQesUG+IXQJqqZRoLiOn9938t8rEUUpwCSQKG/5jsp569sZKGw3QREsid0GG9Lc013sMWpq0qRt0r9fwSvG+J7Ush+4xJZweNwwXIe0/qTdKWDxvYlxqpJmimLiw2uQUB0f1wMuppcFwmn2uhLLCconzCbfEIeVjnbpZcwd9GHEDgN1isWupjwYnCcd3O+9j96ET3nybG4GpHz+ff42aLj/3NUrGN7tEDcqadJtvKBjRp9MEY+LvuJ2bZigD149Cu9NmtnMHgqstIuNySWm5fFg24H6alSETKor7qk2wkRcdxjsZ99vNDTPEuQL1RgvCCk/js11B9Zdv2D66r5zIh+GAfrtOxd+ao6qYDndlLDu58SmjvtivpwYZ1AXxxo5kKa8Rwff74wUDNND/GFi/8kU6JabGLPsVshu9yRNq5CU30+4K5yzsu6+/YrL79yVnnyzoOOV3f6JPJqOKrHdDogzqprYfD4fymL1Nn/dnERVGQ5/xH6zf8jYpNFPZr9FMfwQXzvE84lJ7OYlwkN38JEZP++aDkL2qDEggOF+tZlQ5g6sCL3WG8p8o2c+9J+hjs6seX3f8bIF4IVkY36/U6YX0tMEY3SJ0NW6uvLB2BLL+WOq29aM1hfjQQNYfvPHfftinN/p+NLIS9G7HQfka75qw8VbX9Abvkjklb/WIL2hjlC5GfOcLbGfVVwkjAfhm4mw/Y7zYC1Hh/I3S1bKTQOpPOrINwr5Rr0jdvxNU+zz1eRvmoLhS8Lif3F3Lk2LKl+X/0AOBBSQoWCmCgqyIUlgxs0boIDg7dP35tR5+9+Djq7oiHqiq98zOk+UF4Rce/0WZO68NV/CTyGyHeavz7h/dSfwiYujemIbe3CtzxdrzAbzklCcJVi7csf4LettWpRP/L2e/Sq5USI7e7OJClk3e5QBX1k9TapZBbmBxh88L7lM0zCMwU0fc8KddZfTQBiQnXsHf5+41c70xJMW3JVqCvC4lxp9NukKou/yjZFK11DjXzWGSLseSxDHOcepESIrZ+XIBcmup3G82UC0f35JKGw1mS7dTQfFg8wZsxNkQXMY+0K9b1IZMPX8c2sSZ+Js/pv1U6Lxl9yjmP9hn9oWyhvSNEWedz+ZSYN850GQTL8CN/S+p4aL1/j49RrCI2Un08vpGEF018Y5mkxDH7EVGdnuiOwWO5lOL15ow5FhPuHmaq/T+GFEkDyqDq+ptA/o4zVBjcRbfP0xLhq604oJeBgzBO5OHiZdnw7INiddE0JFv5n0GawrOMa7vgx8Bet+sKfKvz71ucxjolmYl4qifwr8dVo09L3e+ZCF4VTglXYX6f1rKMCui4fAWtrpNJf1EHYnFzWZGNKbbJ4fDcLU+QgsmDxE2gj1G/J61pX8sW57KpHLHsDSUXNygp9/WIMIm8ejI2y9zE2qDc8d+NH2xfiJY83YNooCmTjB/CitlYa+zn4Jrjp/o68BagJuuwjwf2ZCcBzSgEqeo+HfFuavgqPvO/TTQL6QUVPvBRGpx0MD3KX0Zpw6Wj/eN8TzuQiPyH5yb9J+3xXANpow9utQG3oPZ5i/zHEtPhMwn92PKrL2qZ0TpgwTnRZWivmQ3CXG9b3+k5qaq79jv9Vfco/iT2uqTfgLPCsYWKCYOKbnmxlA8UnHnitEa+ikHhqs88+7gGMaeT25bEIooJcI/+pjz8dLK2NdFwbGXwhPtEy7cYxJAuHFvJMpkZMQwqnSCuHihD50KtYl5gljzA/upKLCwdIg7kpks2eGmvaaTQzhKtIYwtkN89PlUkLhjve2xQ36hnfXlV8+5T2Se0zUhaKBy9VnGRT7rKIyvXkQbaZT9I0NasrxDBn86RfzkRlbGrXA/Nen3O9l3ZP7cqJBcuzGuU3WHvPPynhB+L6hD8WLtqJdbOwg8FzUXFJgHkwNXYDlJ2jLUFzkOtXz1ELN9y8SrAJk560mjX16MW9xf6tU1Hlh3omH9ZsxYzf2pVJ8jj56mpXh7NXB2I99AVme94zXghbQdrW+/9KUZ/rlmxYq5r1MXGBe8wzMW7dJyMEjdlHCsespPSebHNlbFBiTLruKvjjmLzDnHxZWU6yJ38U4v3BdYP6NJrZGN8PTgegQ4Rsa19V+UFOy9pu+SSL5O3qR/XFN5XPlib7xRPbaC+gz8nLlgl+dkMe1G7LIrjLuWMete8nMZ/qm68ktGNe8iULYNHhNjWyYQWBtMe+EWxVZ6za1AK4CanJ334mUnDlqisxbgU3PC5sKF6kExDz8vsPNySnjwwKimdwTXm8elKZv9EFv/9RIMBO5Ro+v4grFLBzzidA2dO33MtD5PhN+acqLa8xL+fSJmrvsz3TKrgBed5uyINnc3/TzKuYQyx6yWGS1Mo1ePQczZf+lKT5tVUjny0/J4u8Dx+CleOL3HzvCrSVqKosNC2IjRM2FNX5+rb0/sO1vLQvnZqZRaZ6akJvwFEKZLwBf78yB9xgoWU2UM22nhzPmsXGTucXoM+v5JoDj9TQj4eOh2jSL6nH/0hCPRLqh70vi5AaxMjOZv/mShiqb3RJysF5CcH3m57GvUwD5fVMwXzuipmm4yiBZc4GETqmeaWaEBMKafggrRdTgNL4iaxsp5t9vPz6jvyKrho+VKHCWnH5une9MVMXfsR/9S+5R/Ol9ErPjOJ/ufEb2mp5UjV463wHIgy9hsqfl9NonN0if9Z2F1gJ5PbRWDALWimXQ2pjplyqXIGj3vRBme9RQreEYC30FNVm91Td9cAfrcs+xri/rhTmO8StkQoyvF05FTPePcR3xIUDNrDfIituTihq0x34X83gtU6lSLhDsCvSZVY91X54GM3DMTVZ6J2sbk4n1Ucd1wU8SBrsspxuGNSHv6ilh0uHe09woZsBf5wcLNltLpDdBC8HgDmpSftUNuR4lBdKqwzHo93tkp4XSQ8EmrRAokxbz0XAxgWfFhwXk8MiRzM5v2M7ujcDtJ/pam41zYHP+LBlZZ+N9unaGbJx1eLxrfL96350gkPfjvPu5XVFXCBlkEEtCeChU9GUD2TSIs4cQ5J5mUwpS/UtTrluUZ/rdYl7MBPdVhsEaa1xvYF5kTy0v/Z2x0Gix61LINuZXCOqbir/f360gWzZv1PhKq+j2Ma2BBaOG+12P18dQ91hjxvmA58fy59b5zsTF/DfPfCXhP5L6325J/P+rpm57qwf37iPP98tUo+dz50D4On+EcGNqMXVMC69x197RR+oU80rx9cCtx/lkq+Yh081pLSFbuJh3btMUNZf5OMaMCDPyTsO/d4oVQALfFq/rsKd0fXEu4MEev4+tnIDOyGWcC7RDTVmPVMawhGwU7PIFC71MwlImcazzx/LB2OWZnKmeVnNwcj1jHpPvAXlvJwrwAQYhqELMM4tedYBXk4nANvSOdfqYjGv1l8hi9Xgn7fJoArB79Dl4DFJFuFrIUNTbt8DsGtnunvAHRDuOx3v7tDGlLmoqXYofggC7CKh9hhfQ264pQy1bvGm3eW4g9+9PwvPj+KzBuEiQn/yOBf4S3x9K3RGCfoea6NUeNfHZ+OBnD6nk+TWlVMvRR49EepRju3WTHmungkAQTeLPLiSnQ3KZQCQeMK8pkh1TNh334FsIOYOizET6vq8SiOn7WwbGqYupcpjpwJtxXXRH0de6hV8BsylqWGLae+wJuoNYu4oktD7uz63znYma8hv2w3zwV+yVs5L/MPtNm/YBRTPDPBNlmJc8O8VMLiLrMP2Q4xjiSQWJpN2E8HhSK6r5eE1TeexTdNexTsPTEYDXrGdh8kLNbdTdBo6BPfaniDAz7xKDIf/fW8JF56HT8o0aOc6vmI+OYWHTpzX275sd0UfiBr9fqMdezF9hQUJxX7/pc+WdAL4dakIrkpwu/HgO62SFmto224D48SBDIgZDyZ5rzDPmRLXBX60nZXgyo4q2oIiQmbNO4JVv9b/Yj1ytrHSnU16RwfjIEJePd8n4yI6f9tOB3zktCYK2DehELrZQvBaouVTAPGiNUyuIrjWYX7aLntZ3dQ1hvn6SoL5mlKreqOFM7dAXlgnWjNmmgLBqXyzsZnZO/bUPAKtCIkGadzp119IcogdgzZht0KYGwyhHF9sKsKFCTC8J5r14n78Im4h9QFePJyArDjnxF9H+TZf1NYHA7r6ML55dQA1nZEVh9WZB9ehjOos3JUSmIZWscOyeusXXhOQ07s0jLV8/qClJ+N2aREn8O/ql/3GfqsKhg2iJeYb5MbLaP/cY3JuKdfnjjHN1NlYJvPyiptbX7owsmLrgSguBhacvjin58flC7rx6EjjOrqEOma6RnXzU5Pwz9mNQEx/4vmqEoKCdRldSe8K8c32g5mLHpP01wTGlrh4klM47rKPyzYcg8FWB9aTu6Zw6R0j7eSeEaYx1/x+f+kdTcJ3dgVTZZA6eshpYsFzux5VNsz1kjTZhXD1EZ2ofky/EZ6cr2ZdgHvuPpry4QE2FvTKD8Hl6E56M7Hj6Oi0URY7Hux7GfuvhZAPF7fvG/GTh51fbdw/2vWgIDx5ZRT/llIJ7TtEnjQ/6vD+RvhC9LsiO8jyx6eF7yyGa6OM9jAn6fjscDxDtbVEITqWl0fXSmwFU/EGCxWSv0RMoVwi/320JnzMDurknmDe/12cZfB6Yt9ZcdXFMXLCm7Gs8/8NXTQDi6kv4pE2BLnZ8OvanR9Y0FTugpXm8gi8cpLH/H+ar+fO4BRYNQhlekcl/UFPS7/ZJlKS/5B7Fn94ju+afFvyXgGMcErWnOLYtiNID8ngv58gi68kV8k1+Y7zQx+cpDxwTjCcCCV5F1tBzknwgvGAe4L66O9PJ9Ush0b0P45kw/u16PoR3D1lpsu9kOvOHI7CT/cBcoQ463Qlj/thE6CNC1vW0d6bjI2VLRZ8U6oauNkMBnrRBTTihFfzLfu0kI780FdzqGQTZdCDc1B82jWx/B2HQTwgvzhH6GuFfSPMeWexiWRU1F0hNdoGa/OVT8wOya64sXgKbpciO39pqIHnSpmTSq7VpuZ+sgblXrPve7WFSvhd7WDXre8nCclzLwjsC8bEa0OYo5lHnjTXG1b22ZK6UmPSiXVMIYPsUgmWEY5zZmFfzlyuWfHdJZJpOx3kb+riO2hD3Mn0H3gXS92dbuvFJwO8buArHVfNkAbKhTV/R7gDJI86Iy8VFRY+7XYRst0YueHWpjezbTiC90hfWNGpjjZFnF/AtX0SfJpjnnONhg/l4EAh/Fq+fWzs/k0ar+j9ravZ39Hb+45rqtgmOIXp4lOEQdw31hJ0JccjeZXAdekqvDV7jjFxujA3LNKbVDPNKod0wE+/ImD8O1hvC5vjA1wtpThX1OfbgfH0I93fqmSarwYPoIiMrXXbIdqLj5eBtqse4Z7Sm0dLwJGAD68rgG6HP1a6KZXd+Vln4cNcVJWGbQ3bpx3vbWQJUmNkzWJ+W6FPPLbLfrZUk8F5CL4Team/SRD1Y4Ne9JgTTdxTT7CC9IRZZR/jbb8+/NGVsKGrq2K/PpEsGEcJQeZVBkSA7nif1Dbhajcd7ak30tVFTmwTrftVgHiyiuAPLq+8kELf7nKIzrdB3PNQU2JgHLzaeD1joLQtNyzKpqhyRzczNs+RW3gMtk5WNrPwRSZDUikjNXhEgUmhXht64D6TttWfw+/eWeYc9o3SydxTMc/cn48dgfB5mHWxIgyAV/HLcH8sb+yTld+dT8lZJTXqPFQ1SA1mTuVaPbB11Z+CHRixZ+Ub23NrpGoLb6Suwk/z6wbXz0vx3+yRK8/888v1/utbjT+8770rFHYr92MPlW2NeKkDdAj+/kHXKQ67TZmacIdsONxK8/TSgu/fMhuKx+pZcfyxyenT5G7yvjXloR9WcmvVtBb6IPscmb9RgXq4BNVghKx2LXU/Zqs4hLEN8/WllyzSBQoTkZqKPlDGy4nYSIhs583Ffwmx9puF+nUEadx0JTgf0jVbSJFjPlFQA6kRArF0tgjsx+jIo2zGvdVgT8lzQysDvooAubekFubdrBb60rfyXpshez5gP3TonuloIOMamL8bN2cKmdX+pwQ3weBm7t5S64YRC1L1fZThdj88aXIxoznVyK3nWoAar+7jvyaD1QrBxsGYsrfqF+eeFeWw9x/DFZscYgtx5Yg0Z+/jqIbJp8Phinom99k33zBLAT+KOseiYvalgKkc4PkdNBcevRvu0xbx4GwYhvDlY4x6b4x647KYltAGyai1MOXC3+bBgOq5NoaK1gFCcvkh4P2gmNezNCfjKERlj49r/XNtQiA86Xr+t+vrBtfPSmPx/o6m/o2fmH/ep6xbrMswZMl+bYl7a2rs15HXwJmHgPDQ6NPwEcNnXQiB8kS3WzmwH+dL/MgZhFtNkN+6DqJwehGXTHWb6QDUgCcnY9/Wwi6ltGS6wvLsLrPHRhzzmZZBPC2S9xzx/U/fUCsBTBzP9cY++9rUPDqTeUyl54Es5JTcjhbwyWyEMPMWkJ6kX4UBE1NSOI/tljjTu3zvp0UeTnUYl7baFtGQa5ic5AtocvbGv0KdFTWSYx/7R1E4f2XG+R5+q5foLfLrCvGM2mUmfdlFB6i7weI1Tq9N1XxDIFxGy1KXGvFR/tQZWhXtjYRBkQKViuoTMklHT1RLzYFRPnpBsNsi6V1nW6EtUIxzj4pMEsdObdH65Yl6lG8wzet/21Fu2X8BshD7aZ2OPsswrIB5GTW2evkivj3oO0GlDyX3P1ul0dtjBkWtJ6TsbZFX1mgbInmesYYW0w+O9FSpk7hVZ8801HfNceIQQ1U7CbYPsudB8Av76+2Vc3Ls/qSlV+M18P0n+S+ZRKH/4vt9NGfvEphNkj02CeWnpr9YQ7zBhsRtHvtf3mH+49qxL/lF2JrWCnQXx4/sRQve1AGqYlwFccYca0YQdZvpxnrdrlqipyboL6ENTDpANy3sZgok+CNtRI90Rv891+55+Jp8P+sQVfWSwkB3Xtw7ZSHAUxvtpHdDboUjAp1vMJ1+WUFpNRBGcyRw19U+eOk8M1ITm94TRp4rsRa4bCKaCRpi/QU3BCzXl7RJksSGxxn0TYwarBb7fnyR1TuY9/0DxuT2FcCss0AeUpIRQJ3i831Os0VmfrABDPbLUK8fPP62qGxjTCGtM9FqYtLgcljAuWmSBP/ZKq88cz0d6bJBVd6gpWKch+hgZ0Me2NqVN9kW27ieYZ9yP1dDppH1DMRzx9293mE8TD308bZ5b4h3X3zcNe2MG6fY6rgWRM8xfSWhC8J4lzHPouF4t2vgAj+ot8Oe4NkXeDgqy8hNZ8bXfazSfHQqsYVsB8+sJ89VjkyJHWOIXaxg7/WA/Cmkh/eaZr6T8Jfco/jT7fW5OhWNYxzwTU2Q1uGHmzpXwVfJ8h3y/sYoCijypWVjfU0rv540JRZt/WLhb7m16adoeslTG98/0Dijd4hjLs/hN2M5J8RrmHweOZ/HOQmmLPlRKbQKRLyPrzKdaRb9O8YbIHNBHKhE1WJfXPaRZpRB2P6CmTnkSg3e5jc+LAH2j8Jr/8qkQHYkoE+cD2cx8CIw3qUiVcS09vDKNhNV0a1L5NAxwNO7IYkOj4PGsZA9sB9nRe0VSTGKnxjF9vj7LcCIh27UzfgXwhTsJTzyW6atSVnCcSE+BvXz8/Owb17D11zXWjCfmq/7Mp8iGVk+CANCHS/bpUdM1suN3J6PGp7MAx3QyINtuep0eMzxqV4SvEApBW9HIxbyXT1ctsquSnal0VFI4dsNGcFXl2lBzP5EgTM2BMPHxQLb0rlvIL/e49JNpZtPFR/WAqWNP0XiqyPSwNZAVh/2T8C08ZCpPphnEbSCUfAfInlmwMcB3ZlgTP8LpB/tRjA3Tf6Mp9S+ZR/GnNeXceAnebId5JVxjXpqHWMcSTl4svCz2PbUjJ4eiqmsSHN6pTl/D2CPzff0QvtEySlex9IDiSlAjr7lqUuU5mUDuj/0pLrZq0/DrOJA73Z1ws+9iOr/zGI57q2Ocivb4DLd9QWFcW8aSKWowEI7IRqItC2x74za15zyCeJG1JOwnjfy/aMo9Z3OblDvlPe6h/SiDfuxvrodTComiLsrwkKOmUtt5gDvdNgJbXBOsAaHmwdoU0tK15uuAzBvrBSk5YF0fKlWjlT/ek7ldbwLWjFiklZIY4FkFau5T4uevZ7SEzS6oBDbfY34j/Thf0Jk8hNDbpxU9lMMDYke8C+F+14h06vgIyfFnYGwzQ993+Qx99J5+y5CVyZkOy+SFNQ19OLhOHzldWEMCedlvBFg6q4oOCce86T17gcNt8aagPZEj1teY+Va/N6kgYQkIh8mbcDLO2//evTkk9nsQuEAWIu0bPwWXXwUWrAzbpNz3dWT16FOyxWT5g2vnZ4L6u/t+/0Gu/7c9M9U/PYf2llzBv286wrwVjumIPw04SucXYcLYn69fXDD/XLpKCMvF+Dxl0WHeyg5vzFdjZp+59QMi6YWaFBc7SqeRMu4bLyErTc6dSVfuuP5I2d4EHiaoWT67RPj+B+YnaPOcagN/QnrBTM9yQwU6h5kFx8N13Bdkth57PXshZvJrI4RHURap5wRf2ByHlP3S1GNATeY3/8FYGqUY4qWUQMhWi5IfYUvpIcAxDmrYlHz/wDz2j09Zg5iWfr7lMbEemH8K8sC6PjunMhUq5wzJZIXHKytxTxNb0SFeVU8Wbhl+Pl/pJTiWV7HwOK6rXY3zyqNp9yh5D+jDvbfu4LhDdgwy2rzpzfsy1MR5IMFpnPd+Hq4U8035xe/jCbKuV495r8HfXz4eMb7+EkNwemxK7ypec6pMPwIkjdbj8X8xb62O+P6UhpEA0hprmvQKXXCH10vg64Mi0kJezyAf+w+GjoQ18Xw+pBDKoUDYZ4Z5DIIV5r/d5EPCzjv9pKZE7Tc9XqTFX3KP4k9rikXGZewzi+z1NHY23d+uOuaX4inw/DLO8z7yFLJKqspg9WhlaogrCnHevFl4K3fIGkrbgn/LMQ8oDWZkXn40yCZj5j/F43olabKHhBxvmPnt0YeoFQIOx7bk7IOZuXqtnxAbWiMEupXa1Ey/yEatKhMmpaip82LgUMgyaqLT0TfCdS78q6mU3W1yzKQnsszpQcKyUxu6p+EK3LpbEL7utjr9+m0H8OUNC9o75jFxOraQPH3Rp6RbHZD67OCYPuuYd6y9KtJm2h6BsdUNNWKhpjya6JAUiycJaDbeY7mIVzC2h1LgiwFZMGDJApLj8cF4Pd3F1AcDz8e6vDO295ueStbTA05PY3+KYY/5aAgJ+NPlR+DNM4mpjgIHb3tANm2u4zyQhoeQn9oN81R7FVODeQLwYYF5LT89GrreX1fg2XbEvO0k1ejiFB4gTi3kgoYr6GOVJCELfwZkvxzz2XtyjSHJ98ia5T7X6X3rTSEfVqip8Lz8wX4U44y/32hK+0vmUSz+j3b5f6+pV7Q+Q/DKkT0+u9SkT2/sg3ROnyXbdoszbdU6QRZaVCxItFakT/1IIDLalxDctzimVNVrINq9x/tqRqfT97ZdQOBdMPMrF/y7fig79EHtVoa+iGzozxUOvP4i60UpZub9zukhniWjZtSOUvs6zm3SYS4EzlqitNbaAAJniZo4W/Kb2msbfarpUFPBPrLJrlgPwJfrB+GnGNkr5r4BOTMWJOhXqKnog5oP933DQkVWdJofGhcOofRf7LfeST3kTxHZjJy6N60W6wKOt/ZGuJfFFSXrZAnFbTf2y5im4zNeOAER4pKESxV9651yBeD5wO9na2Tbgk8arBHfcX6kHzc0TJ/IZtoUfabO0Wfuu80KfE354PnoW9TQC3+/L6iNwFn0ANrLxjhvvdswXz9dgd7O7Rdc/9oTNtiLis7OmIei+zoivmR0GtWd0Aa4O6+S3VIFa0BkicjmTi+E0gLz2fukxuDLLbImfyJ7RhWyeaAT5IzL4/SD/Shm89/OoV3+HXtkrxZ/eu18650gI/OW8e0EfeYAlykw7f5kzO3HZ5qFgteEnCvG/bn1pmqAbBhNzngN20nXUPtVN5A9aDv298OMPMRIcO7Y84VlSaJR5eBZUOz1GwvPF9TMJ10HwL4Bsk7s5Dbd5pMH1u2wYXyn4vebwW0NTH/PS/SQSqPfV42vJ5OGBL5h9tS6mF9MGudE8KXL3CSJ9umBGW1Xsle1O9NceKKvnD+qEEykjUgnn3UD4fbREH5/xng819wFKnVIiNcQNeVf2h7//Tvg7zfVng6ZkUOiJjWy1BCfqTLpp//2el4c8POlNT3CMtpdGctV9EUtTGTwD6cOfW67C8Z5G3covA/68gJQk6+oQzbbr3t8fbNv6GcTjs+zzphHpWMLdDY4HbJw0OD5Cxc2neQfH4Ks2RB/slzZ9F3XHygmp4fAi93+TI9ut4R08QmJ78w79MnFuKfe1HmhT59aPJ65IuD5N3rGX1fMZ9PyG0H0cL4sXEmZSGe1pUH66t9lACv3JzUlK7+7l67/JWvntT/sU+L8c4TjImmRlaaYl6KVNIGjkWO+WF/GdavvD/K9K1aEn19tT+MzjllwZGS7QMMx1ubtDfK9ib7DpgnmnXWigPt5Yv6Y96gxbTZYEJxfN3w9TXX6fF58yH3aCGxf5JRue2SzkH8bwu6fVqPN5UiBPeZzFgaTAFlTWGMeicld4JmOdX/r0A8c6kfKfmnK+6578KRbx0Ln0+W0CXZL9EVPLZnqbN60rdZ34Kcrvj+yTY2atzfAgfQp8xbSGshCGzrwNmEvBOcz1oizOMmAd5e6DL6nOKdR3I/9JS4DCw0HP/8Uv3PYVOaFcWevVlRfr+dQHBZdyR0N2TUE7wa+oqAvP47mmcZad4Ck7XsSHjNkab68IVuvxbcQfu+WTfvVpAMeJFhTlsoDWTkqAKBoNwTOty+l983lDUU4xbwWLrKYkjten/DUc8GdHtQ3leVxDejz/cTzmbcVTbfDFxJljb5mLRfom6suhOy+w/z26bI33Rt8AV4Zvhlf2Kcf7PEyU347h1b/O/bz/eM+RaKkgFybNkJ4W6Omsvca85DiYb5YY/mkr3UdAQMF84Nxsxr6rYsp8O0V2e6+UnPqpV4N8CpaElbz5E3F7zCu+9WeJLysMH/ZcWsCs22s+4ZgydQBrMOuMc6nu++Q71v10457WN+FkDSoQfOZroAvjnMS9i0Vqf5FDaav5F7yUmnQJ87VGw5KnRJ/0W1NkgbSA31lnHtUl5hn1LDGvPA8qySc9DPMP0F9w/zn3ZF9BMxj/7DfPz7l8oAD8YuihYiRXuD7yXiPoVbS8XlWzYJLFsfUjPsFpCt5IKEx9pZ+0HMGJho145clvt5SpBkEkYk++V4g21J9qCH6vG+Yr75mTsvrzQGW7x8Ci0/oM7GeLiEbDu8yLHXUVPLB/MUwxxEWzBY63UrOAfz4vhZA/3oabZXJC9KkfzC2kRcBPTmDCpFUceYFGbLnJLxZ4E2/T2TnoT3TdXP5QB7qjzLw0sX4POrKIZrLH4E920dPo7E/R15ILyHcV+4P9niZLX63r4f0t/Sj+NM+NZOUHEL6wTF+VC2RdomnQiJtkHUOBfL905dCiJu8LHkytyraLDwNXMiQDX2jC+jzbOAYihTMA8UTfWwfWnM4dinmj5mMrCg6ly1EgVXj+13MYzOHA9Z9p2FsFiDf2ybmj+CZ30s2UfHfhx7zELvUs5K3HmrKkQoPwI3v6BOinNO3nL9gu7kg+5UWaqoVLx349bsVQnbG41GEywRipquEy/oM84dwqeGYvMfnY5Ep/mK/7eqWCGAQCdANHBzTyqtn4bDGvMR7KYZ8/a5JYC1i/P2TRoFstUUf29tqQD1Zj8HQXyfCK1tFzT3H9WNTDTU9zHeURvm6hONmeyPsEJgxVZ6rPXjueF9Qb5DFNKueQH48vgkvi5bSKyCbpp6ONeU4V5F1j3wPkNzwU6beR6a7TfIENmUPwv5ZR5xPPzJkLztg0HtpQ/Xr1YRM8p4seOnKmZZkeEPalfj6l/sw6WXnM2TTyYcx5fzAGnMcRlb9ILt/b6cf7Ecx0363r4e0+p/Lp4jx30lTttpmEE4GZI8zQU3V6dgvvMmQddxpZtKudcZ9OsblRY8FXjNPrxcQKHv0scu6M2mb1SVwQcI8EGroY2Z4mYHLPwNm8L3ypotnskEfeNaMZwlm6CC/uBDex3yjagtkl3t9h3huoQ/dHvj6XDvowOJ8hvmqETE/EQUgdp+Y+WWKLCbY5xcsL2lS+t47oqSZoc95xfjMeBvugOr+RQO2OCtCIMWznF5mRjV29MP3U7N502gTHMARS9Tk1uc2WR6VMf9kyGb3KWoEzE+E58OsBDb7xMhyZSNDLIZ9yZZjz83FognBiIxc4LxPcYzfaxFSZ94im07H9VDTyxVYuK3HfU/kgDrxdQexk6DPVDGy9DqdYJ5ZCm8S7uVWpy/Rw+8/L9BH58udRlfBBVmZ1aipeXJBlu6kAfjk0wlhlextKjTDDNK7wIh/bLAGbPzrFgKJIKu7rySm8vzygmN2G+e5a/h5vfhETa2uHxKs2kVFP9dCBni/X4wT3f1BTaFofnffj/wlPTP/tKYadUjBVce+SEeKvuKriowsdh4IF72FSXVSBMDruiTB5Z3kFIO1DElwxkzfD8iKzlS6Qp57qMnvA31MlrgEx2A2oA856FsPyjeQp0NN+I5ihp5Y6wNkGcO6rBwWPbUbfgMvnN4Jcxf4+rm8WSK7sXFPObFq6IFKLhSv/iagppvgF/ttqzgpPcVFTWUV+lzhJJjnIFJt6pLJAvPhSSnZTJwFdL8dd+n8bm8CK/O4p93TdmCV1OhTKtQmWR2QDY/D+4EatLuxn7oVgj9AVbITi01qTJoZ+OoRM7+6xc8/HTUfrPqcEq45+Pc5dAQ4PjXUND/sdDoslAvEtw3msX0iA51NjhaEFx1948MfAW3R/vB49+Na+GuM+W5TYB79nO6MeZsO82e83kDMqzVzj4nR02ky9Jgv9U5grTz2V/RaEdmwRvdJ/V1OTTtcQ+Q5WONQNDHVJekJieNjvizZDll7WHn4/jdqyjs8UIOHFjW53r1ImBwOMv05TYm/29dDorP//PffSVOrq5FCYHtY+aIJ+syxaefg6wXmi8rbUwzNHwaul1yFgNyUmN6HcQ1dNP77ZNG+qZFPLhC+Js24DhV5fjP/iEiGa9TkwcHPW829NWrKrwQ+F5IzVYXWgdxqkcX6I9bNqYpslny/qBnrqTSUBxfMQ95KEgJLrMZ+5N4BAiLcygCHHFC16d/oOhFqSthuKbk9sM5D+2oJn5LdOE9AUSGjkcLCSX4DKsaTKxxbabyX/5GbXz71S1POZW2Su435J+PDo2SmjD7XKesAYCdXjDloK/RlVRJ4k7EbDJFSisMgB1jWSkSCcqJS+o3HNY8dtCyo961GQeVn1IxUM2Y8ZNS4ejQhSlz0ja+J7MYmijL2ZXqxMFw3GpXEAtn0uEcfDbLdmzaqQyD0yzXxVvoFj9dATbnrY4dsF2Xog9H6M/ZO84gLE2TRduyTVJgz5AJ+UgIKtB4A6bVFjpioPXWbsQ+W7bzRVy1kz1nvSRDkDPPwF1PdD2pq9rt9PWbCX7Kvx5/WlOMaCWbc+3gPIEwauo6LGSTGqsc6u8NrCFgSIehm15J141pyfeOJUAgrzB8vAX2pflsX4I16F/hnoeR0HtZYtxUB80d+VCq6iy2KPudWZdCmVk6HybCHZDDuJPTGDXyt3aeCeDH6yLxJKjq8lAl43lUqA54HZ1pZgwPB3biNa8NNmz6DGPNUmiH7LaM7JZZt3KAIxUYIDgcc4/1NwjFbvRTCF+LNpGlTXMC71TcWfqS4ok4aH2B/v6fkl091JebB5HxBNjtLnU3XmuFDEr8qEn6LrUbDVyWC99IeAluOzxp6SUafmw5MCG8J/p1fJx84SqwlLHMsGYOpc4LjO8c89nAa/H5ItxB+Nl3JNzNk6dIdFCi2yxfhzRCLNLtbFWThHWtKLnY9NS6J8UtTft0YZ/od1h1EH8xrYXpG38n3kye45zkmQarvArpZjnOx+u3AguGqAB1MpYf8obclv1/Til6LgwvRyX+XvBh7dxdtIcJxnj3LIH0d+x/U1Fz6zXy/mfC33KP4w/f9kvoTA9QKsgdbjhrZDhKA0fQsOM1TmR52iQdw/F5ZWHcW0Ks5+UJBLBxjkznye/X8nCDQZ6hJTEUxDffGF7Kj2pfhrEFfajWDgB8dq5IbM9TkrPnswFsd0TekchHQZTLuS59qN8Y2Nea1YilpmOERtsMM0xXdC5YNDGmK8I2CY/Qm209YLryEeUEx18kpbmvMU0qDpKMlmB8IZnhfeslCMDNvlG6y4gzukd5IcCYm+mJIHXSoNGGufuKULM44poP6jmxmD+hzbIf5LbxuSyE8OluZTvn5izVm/yiDtYY+tJ00e7AFHYQg7BLUkOy8IVKaRuCxmYg0b6wj+lKPeex5byidfmfIvrsCfcay9/j5y3GOqyY/y5A9MN+JNvpovCWjT4/3HL4LUcP8daGCH80vMdWuRofnP2uF8M5Skfr9pYcE8oPg5rOdTeftYQU87wYSTqPEpp7zeUCU96jx4p7mVNc248Yj7ptwZ4vn+7C1xudX9pOEn92h+UFNyfJv5vvN/pZ+FPof1pRlfMZ+ejfU1HdlnakvGyJEG6cnAcw6EdOM40GyPF4ZS+LWppv7+g3H/PogwXeP1/CuFydA+MH3q30SUJYlHwjKC/qc9ERfSi4TMmbqigX3T4ssdkss4OoGNXS6P2y6bFtkM91DH/IUzGtq76jIoiCNe8aJMfXFeg/+Ft0vvFxxjP6jKd06JMS7ze46UbWkgiJ3UVP22BPT7705uA9XFtgrrjX61BI8vpTV+LfW5NSb6jbs4yOy411H9nt9kxKis4B55dt3lGYmsqbnuGUZmvPtmz6r8weSxn+wgInoQ2oubmEVXBwWajNFpPu58oLwyfH7m7Xypo61LsBbBsi6nyTW6ZXO1hAWFH3mMEff/2yHGXA5e7JwsUFNbTf8Cp5u3kp+HddkJm9bhvBwpqU3J0ZAn8akhXRptAJL3uhjjE46iC3ilL7pYg1I6caATNd6gW3OrUmTqOiwhph4PL2WBrTapw6wU/3GmiEubFrOJKwR0mQQQhI+zz+oKUX9Hfv9Lf0o/rRPnTZFCPnbu2OGXaMGHrOPMN6bfQh8aLs3FQwDIAfhSpieJSY9vo0nQOAhy1QrRacarI8Q9w6ynKigZhYJ1m3uz3sSLh/t+MyRYx1FqiPB7DhqcMe3wBf+jYSTZkGpO0kuqDkHfYjk+PqpbqngT19iGZR3MaDJzNgBu/Y140ZnImvNtQFM20ZNHThqapdbJcRh2RD+MNA3yoOD7OpvZBZ2PRdp2Cv/zN+rheBJzZzWtWz/8ilvM0g6OX7WV+CPe1cy/Ywsd+Hoi8XYro+L9banHj+/wE1WD8JjoRXpMgbMLB/dEvgsSN7UvV2ekE6gYUzzkp6WdJKDrxKsIcEp0mjXjvtjcaEV+KlXNapahgRuNnsSvppivusbzKO5F2CNeRodsp4Yf8E3j5S5afex6XWVNJCr95Zxqoz7Ee/5HbLiZZfu9dnpVK93Onhs0pdMerSU7uWxv8h5XPtv3zug9t63wVusXkLQfxaYNxvMY8dqnGNbSM/4BzWlar+57zeb/SX3KJZ/WFNrHEVw9NVbGcQhstx+tv5C2M8eZSiuMTO/v+N9t1S/CHyRKXjN7PVj3AOuI8x/m296IbwAXqxuAoYeZEMxWb+ATx1kw7WLGrEbz4BYepXjmjzLpOtNsQHvaNQlNyc7jeqJgZl+/60FvjlbAfW6WgZ+CEXGv/cKqEcKC46va82CYhyj0Uv8V1O+ot40spwoV4DIawgb9pZI48aSgElPmfA75W9K3qip5N3WOIa8Jv7lU8acJcS1tUojas1R0/4Cf8/9hGynrfH7kvWsJDwztg39lPkA3rlFH5tn1njvX1zBcvXZMH4XlIYe63a81z00JDxB29AsSjJIrlfMY58LsqOp+CsI211bhrsnsvS8wjzqHt9DyR77pqE1nZwB2A3ZdGKr6Ovye4CA5JT46swY51Gghnz/hizXPHc53bZJDW4U70uwj8i64ve6hDCXe8Zhg9dnPt4HTV4xno9M60x6sTZ7OO5f4zplaU+pVmPNY5IwkECOp8EPakqTfsd+s79kHsWf1lQ1twI4ynfUlLPFMf2tpXHda/ZgnGjI9+2yPkC0Fi9l2E1kzBOB0QK/KC1jj3lzpo9VkQPc3vh+V0Mfa8B4QWItMH8ULn5evrN01EhRlix6oa/FvrEGd53UjAUejrGqwDzGaFOP1xwz9uWCeSNdrMc+qVlgU9tTTPAEqybMhbtMUyYPoBdmLHir9VYndmdcINkM9zLMZugTV3ONGbyt50IwpbyndcFzCO4xft+QxQG1pX4P+zVHTZ5s9Kl0iWPaR2wSgsMJ2a66e2tgyuYq8O1ne6ZRlD8gkJsO85Tf4ucvzjpsmslK4LRWKkokqYfM+9yF8JxiHv0wLwVvm1bjPYqtSN/OwcA89hl7vrSqSAdxLYAnfQcWhJZc0WbvnCCrsKaw3t7FdK7hKfT1jAgeqT86reTPDfjOxrwWzNSAhl+pHPtr7AS3uWMNeVTrKeSvsTf2W4rRFzfjfl2Kfcfz+VApXd6nO4h2/YuEcb3QaXlNXhDrjx4/Tz/Az2lKFua/mZs0m/8l9yj0P3zf70paBu6VY5452OgzUzKue519MC9lCvJ9zScOeLP2wvhjXAteVtYd67DSlMEkNgN6C4cM8vqK7w+WyPPLTBmgwKDM+HKDLPjSLkvIx1Zi7Lu0kK10i0JmeTUJWJm+aXg2TlhnKbJd3lo2bWJlBrESCAKLWWDSzvxgxnfnmPmN7Vz8l/3Om1jwh26jkcXhc4Zspd4ZNzdWT5XcQHb1pXnJOp1XNPBRU1m9rUm4PzR4PJ5og9lCLLhKTzUS+8MJYuYgm5lTZLnSMXRw28MV8+Bji3ZxzTv07W3HWL6yGvq8wxJMZ7skgXjF/PnU+QM1w3EMe057pmI0JOBzBWvI5YR5bCohmwXiG33m7OLv/aYfrFl6NiBLh1iT9CI5QlDM0UcNaxfQYHOu4LhBTbnH5KzR826c66QT1FQ23pf8xsMZkt1kR7zzBPPbMCgaxPPvQwhvhwZrXri+QUF1PB9XW8X8Zn4tyDbtUwi8earR8O48ITCUnoUNPM0f1JT4u309ZvJfMo/iT2vqo018CL3DjbCkbm0a+WMde4adEGiaeqat7NkQu86FBbd9I1Pjhdc4P68aFurfmGLGVlLgdxPzwGxvjb2KnR48r8H8ITeYnx7lZAkB0zGfaIIs06XtraBgG8zwUoo+uJoOBaT9B8e890VNnnZcgqTKxh4oAkX2iYY1RCunYuxEcIxiUut/+dQvTbEXsmO+2N5Z+LonFVXb4gvRspiXYROvcyodRt9YnfD7sia2qVK897DMDrEAdYbsl61wTINN2pIrV2S7A6oWsol0ZcGZb2OaxzHWkPsU2ZB7yZneZ/MJLCNfLv35BFnZhPG+nHO9M6ZzzKM71saQdA3+3u103tDw0y0hHl6NwNxx3jsCJuaZW9WXPI7lnIb2pIBQU9BHNZoC7V39ArEx+lSw1mXauS2e79hoylDQUkrJ7HMEt55bAg4o9OXKLTTgpEdWtzhen+rjjWw4w3ys+MiG0qMzIVUPzzLsbzuZrj98gPi9Qw3qw1P/QU1Jv9vXY6b8JfMojD/MfrNn7YHrIHsEkCK7bZ/jGjmXdkJ434w9L+fG2B/iciEBkeQ3bay6hJhs7wKb1HOZTmMD63I2QU0Wb1OjVYp5Kx6mqEn6xvw00/oJwP1ZktB4yyItHuNa9LquUGPyuA+FjT6SrFwc8/BETVoJ5g1/RwQWlldRp8vCIoBMU7EQRMw3++z8AH2+jMtfeWpVSifIm+JOWF6jb7Bh8gH/PpmP+zyuA1oKo6amz6rk6kM2qdcGFuxmdlz+ylPDxiqAbd2WBa2HbNef+g4ig19J4HrbgBr7GMdo/GyFEDTMh5uDoIF90L7EvyltQIez1UKUPPH7j5txbhA1Ijx/Z/RlT5xXdL5CNgvrA2piuto19HuTMG9+5j0L5DvmO8UxcigSqSY8n6SYf9i5ADBSUsLFPr/pUR/338pODeMbK0UW5B/0Xetjle4wru1QHEVFNswfhNUfU6TH56WEJMV8zG/rVqbScbWF42z/ZIFdpiJFraCvZvWDhSEttB/U1Px3+3rM1L/kHsWf1tTwGjwo0rouOZwS5G/RwMztJuO+hkoaU6tVdsDt8Czw2Gl6Oo2sC2QmYF0uL/eedvEQI883qMnSQvYI5EkHbjj2UmaGYtLp+qxB1rCrEOY6XvOFetHHuUKYN/g7zWmWGxl4R1qVrK9bneZCK0Agfce13ldBQ9+8rMCFfUX4qo4quinjB5iiHpdetd3IZPotjpDejZvAySbJabBI3sia/UwIhngN4x5pCfCoxs9P0DZ+aeqXT62tQCa+OslRkzayWVUnOEZ1MUV2W18Epi63QE9RUIJnOm0ZRo6CdcLPFmD4n555JwHzn3qfNJg305sQBlvU2I0WIXDBLQnfn++Yx/x6giwroa8vpe5M83X7hHjy7UmoaZjvet0Z894DNZWtOjxfDzOFYhpjfHQp9NTXUSM+YisJ9DSRadtZCeRZazFQkraiS2eiQLL2kQsmAtY8jVtX8Mv4VrLPOH9TV9UNBDvvSYLPs3tTIx3X1kzlrgxvu0H8QU3Jv1uTOFv8JfMo/jT7kQrLYnI41yz83BKdivTTA2yQdXikdzHl9mBB8Vmdy+D9aCr67JIT+soex/ArwwzfjD1YknNRl4FiItstaqWDwN93LHgYqNFhnK8QNsq15Ou52VM1c5ZwlCclZuQVavZx+mRQ+GbFAv2BPhff1l/wmfIV+PAtZfrYKDqktVEKwTHFMQqs6cGcTGLmvaObTIbIQ3YMIqzLwVKJ6ffD3xDftZnAsnht0vfKiSEKRp8zHfNfTZnpNmbwkUWRVFPMg0F4Rlj7TDEPTVQR6/qlupTs5W1tKk/hDN4rQB9bDsiy/2iKvj935rlvzH8LcrnD0bvdynD/SIDOTpyjT9yuZRg8o5h+wMC84/UNYTMjPdPeTzBv9uO8jPCN+e5++Ix7Xo+aV4IdpdlXjMHTRk2t2LtCDY77b8X0LoShkYj0dbiEEPdnU/CMJfpyNe5TGS7VcY7tG2ue/1IuqMnqhux3xHx5Sp5rcKXjgJpP0p4241PC7GN1JFCL4gfnUcjK7/b1mC1W/1no+9/pmW+RDS4kolOzQHyhzxRv4wHH1XecLzY+3yD+2gIePM8sfChmTmXBO4J3KG8sVFf3mDbHNgQwVdQkP6APvSdDAwlcO8bDi4WssqMyMON+ZdygcU8/bjNFluzLMrTbHdDia6QAbY0+1KiYBz5G8cF8Ad8ydK/juqLPGev8fY6ZH/bz/Bf7GQclJiCuNyKx9usc0neOea7ao088eu8JEfoUjum7pNNz40SY1xYVCed+o9PtJEafsteoSX9PNXLdSZgHv+gjTFUxD+kXQYQkEC+MFfstsiKSF0Q5aUmwmbbo48dMBaudXjHPMcx/zcW6QbFieD7EFWouP3oMmH64luy+Qi3bR0OFuBXuQkDGee/ay+ohc5+Yf2ZLE+iKXNAXIxXZNHF2Oj3ecw7ZPCIM5CWgz92TC4S0vJd82SGbDqskgEK6oKYkA3256aQ5BJcD+s523jS0vRQn4DO1FthVURo6m94opE8ylLw+dg0VyqSBWNq2jBPmVD+oKfV3axJn2uI/zcj+O2lKUpwD8MqsSfB9N2OvrAR9Rl2hprpGtSmXEhPrmn8mQfFEVvm+0RdcesQ6yN53m0btwOE4meH7z1HzpsGqbSBY6pjpy0bWqLAXZ+CmYz5plnFDk9DEur2kJQubcGfT1UYa+118SyF8bkwZfU15Q7Kffxk7XtmbKhQUOG6lkgXmBeu+VtIOrK2KmtD5TSRxij4XcB/z3I1YQOWJM4DvizPG3YUoUzMeQsjaXYm+EEbav3mqJDFz40SUCTpsAu7himxFJcxLUvA4A1f6C2F+saX0c7VziHy1KYPMU3T0raUM1lU5EX+3Ro2Zs0mN+et+I+G0wfyYGgNDTdZXFlzGJpnDczKuv0rvZWCoKbIejkXI/OZBwsW6sempQzaNxRn69FK2ZErfJmpyHhLiMkGPKd2M+281CbK2xlEj5OV4wMoTaopUyKKD+ZkBX3LkgpspN/QQtwXEuxdyw+VlVZR+rxSypTWUgVSqFTVC5w7FPW6EkGVF/oOa0n63JnG2/Ev2IDD+MPupqeSMc2cqIdzdY5HWzdACVGFbcl1PbWrfhu24r+EZ88xctunFtDIc4wLmJ5ZHdOzhEoB3Jfh+ZiJ7fOfGHaLDc3zGKcYy/e7HOaj78kpC9jXP9CGfVUj86iqw8wRZ58kLZJ1Tg5r6WI1IpRgzfCEevoSTjvT0tdREiKsK84lsY93/XsX2l6Z++RTN0edC71QLHEORTW/bYYBUW8xIgI4j0vnU4hCZK9SUlMxlWhv2v+zn7yNkv9nUi7FG6A3h4tJCdozKPYBEzwLT+XZcD2UnkBwv6GMGN8d947cKbL1pQsAen9e5cltB1OX4/YcaNba7tj6A51wJ98icUr5CTRUoupKRQQXaHpC9wBC6cQ0i5rvdDL8/gktF2OC2MlUvogeuEhHiC1MACo/PCVJDvhMezpQzTbOJA+42NUtvO2+Bfm6DBKkJWMM2qVnRo4UsG/o2ckPaJWfMxykB7xENyBFnFfPcY6jBT7qGhIk5+cFnvorwuzWJM/0vuUfxp31KMdbj86dLVYaejD7TjX1/0naP+UFfdJSedsYGWERPAsIcjgEXcAwXqovXzNmGGmrRCSDcRJgHjJ2JdZIlN3BPY6ZXBlmkrR8LwNn5InBz35ypL4nyuJcL5iuIUmSz+xABc8KyDLSl+aaAURri8PgRQkESGhreqwHct3AVOInmQOed1v5iP3f+vfXEMzGzH0O7Llke/A/uzmVbUWXb2g9kQUDxUhSNAEFBBkRwqSEXQUBAUdGn/wdrrnPOrmUls/3Z9qrlmnN6geij9y+IGBFhVsu6B45xJglMb8SeXhXUlH010OfEIhDprqY6mP0mJM5drQZSKNsQfKEa93PtMDsu890AliPkyPDTmUyFQR/5xmiZ14T4+borWcDBLzixVRk1tiRGCX5soKYkAbNuOt0CsDwpBJZQX6QFYgW44DTMCydYozSzbiGwVMxqAHg9hWMaQHb1UfP6tBtovEGcdURvJzjFTBnXJlkXSBZjLzdNxKznbLwjeDemE9sSFiatRQOzqrLCXPEx8fo26jOCwFhgbqibRUIzdtpBGFdP4lnOMqGe5lXj3hnMkufe+oPPpxai/Kt16f/hD/9fe2b+bp86MscEOFXI8MMKfaYOnAbOqt4RbzbcMes8JRVYDJfSN7JGpuzmhWPvrJr4aj3r6WzzGXuwIGP7bhRWlImfGmITNekPKvqO7psfiNbTouTyLAxpPZ7H65IceaM7LdY0n0c+uN6jZOwuIw8wGX0mkMazX24RaqqOzAbC2kENHsc5gyXGSthehUCAVrwN5G2nETD/XjNG9gtKRV99gPMspdKbClVFzW/HIVyPc9tE2A/ULBT9J/u58z0Xiec6AaTbN2aryy4C+hw0E3RJQH60zjORmr7ugbsKsa47BtYM2glz2E88IM70i/z4LZwrxG8LNX3pkUfjIgWI07go2XU/y+lE9maQ3OaoibRd6nS44fVl0+kdszDTFVomqg/pd1mWHlkgL91qjj4k8V3pmk6u07099htU61vJluP6ybdZ7+H84JgQtzPMmkdiYM3SJaxhMQ1zWtT4fdihqQTPjdF3P/vbFvz5thf80+WAWRLSEgI+7nv2lckffD61kFa/Wpu0/Ut6Zv7uufToKx3Bcd8V4foXx7Tubm/g1rPxuT1FZo52lgqZTi+YJeb7nsalFEB8vVWjCLSc0uXThXj9qZh3vMk5/XZGBZ657Aibdeh783j9BvcuFcxLJOSxq4FZMFikyFeF1ImUqDWO2XBeEl/mOGaVFhn+vKAf5l+csqLed8iBzfQr6sYNdPrQ2haMWESfujjoU2SGGrdXA/rmrIgU2uXjM9hBkEr+mlcJfaOjQhztS8K+ctP/+NRJXqEmUyL25LRNfYj6E2pqvsG6Px3n5eiXYNZdHGbjXgzKgPvvpvTDM47Zr9XMYGPnFoP6qo/PoNUC4vPoC9oSfQsHgg3OtiwY0+e+Tq8HScLsp6Gm4upMqdkZN4jKLWpKL+Zrujh2HkTLFC9nOENeQlIyIX44O+ZYFlBqCGqKY2CcA1kMyE/1eB6Wf7R14s4LzJrP8XlcTLOOsZaECfLkkwNjT8zi7xf6bnc9KxBqr55xyzxw5K2igESDG2MsWv/BufTF/Jd7End/yV6P362pelEfgD8E1FQ4jul262DefpjIsPIcmdkXtxSZuL0QvmPzCrPNB7PU54hM/QxmIV0fJQd47ePfJzO8p+JhW4Kn6K3Apqne09d1eGG22SLzC6bMqTFRvpBJr0Lgs7HPkhR8MDvWI189U7miESkecA6ED2ELr8zpsgP0xY+GfJLHyCfttUJN1Z9AsNlW68ki3AYQjf3c2afQ13Q57o1I1J3EmNtUnAZD7eL7Ta8CQgbWhH98Sn0tgtIeOO/J64pjOlizhvAVwex4yScuKNfjBev8a1bR+EpdCOcaauryaEMKXjkDXfgcBHd3DXt6ap0c3FJDTc3HPYb3zecEfncvUDOZJFOaeCJktoc+I2vIjwcaoY8b45ravNrLtIAF1pQH2jb7TI2KXh35AOwBOwKFpSDP7bcJOKfd2MPziz5606MdBPV+XyKEYtbU3O4DSbcc+8n7mAOWz7E/4PFclXx7M4Byw99gyKx7xlLnDBRxNIf4Nanxeoj9H9w/tZB/uSeR/CV7PX539mPJxwD3GZbILycc04NQV2BrixbrvonMzD2JIM8YGeb/2z6krwPykycDMvVsr5nUCsfnW9a9FPhXwjEnnRdXcAq7Lf2qRd9L2wp9Z/nOBW+ybdEB1u0H4B5hNrJfi56qD/QRN+quJd+pek4PwuSOY3A5IB9YiCS7VnaA7Z7IY+04Z3A75Q0crDpg7vIya8lr8fHBPn4rgYlhK9N6NT6DXdwl4qeMAz20KjL/64TZ8bNvWjrpew0O9jIQ3NLlLVkbKYfz/HITvA/F7LiT2yWY3++l9DZXzG40opjlZhPMSuuZDD8+ZT0tXXBOIz/utegCTiCgL4gt+nK6Hc9cqBf4fduzh77TOwI4uoq+YKy6NX26XQXOdZzL7tVApotyywE4+jSv91FF7Wuro2+ipty1clnTzJzEwDaLG/G1rjPpd5kqkDK6L+1JgjUk3qoD2LKANWzhYQ4g9biFVNxglg82HVD1bk0hCL894Vl2N2lylcY9pH2N99Pp/+D+qcVC/kXPzBn9v2MS5/9NmorziQGOEZel326QcXkzKSGapi1hg2uINNKNHWTCJSP+JJ6b9L5DDYQnVpas6W8K3dpjq7DZHnkgz1tOZ6tPAZnmoSb/6XHp7ZMHuGaWCzzRZZOSpH9BcL8XzBdaA8dksUAe27+vpZ+eW/S5r9QBT75D6RcRCenulhwghntR+t1OW/9oaru+o8/841OHFLOj1wfj850M+aYxogYcczy/Nmy4Tl/+Fpn//ryiwOKgovsQNWUms6B0DAE1ZWkdA2/Ob6V/0zA7xkv5DLp7vzB+uaIPF5Vyguzc3wQ+v4Y4JrdMgu172DMbduNefFnNxidYmIUNEX1LdwwT+HWRl75oSCEVPeuLPLi+YdbNFzKdsXFfc7HFbAwd8l01LdAHo91V8Nb9uIdzw8czuc0ts5vEFqnIx70jsEFf8ebjWi9VmUKmKHvmSF9ZpsOmeIOTYQ3zll+sWarqoU+2XoW+dlvotF0UE7BT/SH4s8tdp+9HlELkujXxIjX5g/unFsvlL55PzYW/5OzR3W/WlEENHWzfLpn/BjmhjWZdIdUJMvmkxGympNvt2IMlJSyJAsSnbOtAMjdRgyvVk6k88oMvVPjv9VpHAJhaOQSndTvuq9IrambQgQsExxjPdJ32CX/COeoK4r1pV9Fu2LqQXI7IS3aih/RWOi14+8XAOOY/TrfiiNWnAnlskHzU+NK8IZ0/UVP74dYS+et5kB485LnEQ58g2eIG2SwSSw5zrtDCKmzMhj1q6r3Z/6spNRgC5syuYkvmoeeCi2jGmKWNdb9rCRD/gFlXXc6AslqxIIAENTUVWvz+0VEE/FYac9wlZl2jc1LwWYlZWHiiL8vXcX3kXslLDwMWjukNauqcxbXAuIj8+BXHOQ0aY7ZODqipRsSs5tIUa8opGvt5VKYK3vW4Je4qfg/0ffPOqMkMfcVqI0pXvbmE6LLaE2A3WaTHcDwXRetaxk4b9NFNl5rgdmR83rfE39+H0RrOztjDZucvKT2X+HmTCfqqV5PkD+71WKyFX6xLnwt/yRzF7jfzlKI6e3AFVjLvbskhbeVtAeEsaErWjfuF1qW3xSz2Tcbexj5qqMDoFk+vJfHtzOuRj7YW2Pk4V73dYJ10hzoHz1s2An8Uck4FQe8gqj8582oN8WKqVw+IOyMX/OOnQ19SLAfOYncljNbIWyfn2UC4Hwbi7wYB6CrvN2CflYL4j8es/1dTo0+5h3RWEcnB7BQud5hFIUWf2NylGqKXIzJfbIhMjzZqyrs88PUzsUlotc5VUGbvgEBX0Ir0hYU+8XrimPe3mB1VeAugxNcL+vRtZtKJuT6OPStvzDMfukLDz14E426pzL6t8Xpl0yKB6H1BX3hpbUXZFH0fw1bO+Evia7padAPWJBc1IY79C+2vWgCbTcY1sf68p99ZhNn080XN654R0vdL3kEc64rg2vGlp++FE8E59urSs54LhT5JKwPPlprgzEOsIU/BwBplRVjDbrvWpMpURT5ey2XJl3P8/ePKWQFMVg/ms3ip4P1C3+Mgoq++Jwn9c5paCtIv1ibNxb9kHcXv1tR0lWoQv2eoEQNwTOtzD5mbZqgpe+zl3HNDgeTMY8YDU2tptnqecIwZmFVK/FU6u3moqbVVEtYtZZ0u1ckFsmuOf+8+McstBbmB826eE396xjF5k8w7OA8NeWN44Bjqx2wWP7VC8HmJPjcp6hvEx+YtsO9aMGm3DBYQ7W74+y9t1lI3U2o4PJKAON/1LCcsjBicZ3YpMMbllhbbTw1+0InMi2My0Nk3xc8bH6/Ez8z9f2rK3SmoKWFsaZOtzpit9oM8UJbsG9A3NCuZ6c8o7YL1Ac7kMGoqb9a06udfoIGqEpu88HrJUyOGhCf4/upUT2hRRwaE/SUnXiFRkWbH8cy4e1EzL4gj1HwR5cDvA+aAWpi3dDexANw1oKb25whrChF3EOWHLYEJs1vU4CeC1F9hVtMX4Zp6miL9aAraT9vT3afrwZusG4E1OeaA3d4xMDuP84j9+PvR21iBF0eoqU1prKngdKgp/s+6DdL/wbn0pTj/xd75ufSX7PX43ZpaXAwNkup7FfisD4HOgvqCWe7aMN5HRoX5e7uBtFfPY59YP6SXg2TCWR2Z3yqlhB5nWxOC7f0qMMcMdXolUgbxpmkw600wyy2PfQ2ubeEY4x8ck+WsaiF7spz5kxzH0KFxbLAXYlFyS0TeavKiBu85f5f8IZY4RjbHGbiNhb728m45DXz9BrusQE1FMWpKUJFHvJVVCt7ninzTu1aF/OaIhPtv0tKuw0EbiR/ksafVhNQ0Of03+3lQVWT1UQE8U0cf+Lboc9bjncPOEZEfpVm9pmxYGxCli1rgH3cv050ofEFTFpQ5wQdrwMzvznCmCvKkecHvu3ElHfnqdsEakIjoM1R9Qbxra+IjT7X0nXcX8M5lI/j3JfLdMcHvD109PlsoOqBflivgZbpSuvnyndPb2QohuzmY1bZ39NFzUAlwNuea4PoS1pB79UTf1+Z4vfcfnVKipDreryXWODJF3ip3xRLc6+susIXYYc6Yp/h5a70ifvpa/cGemUvpV3sS57P/m0r//zpH8bs1ldJIhbN0u/6zF8Kk5XyRgVN/GuIH1yhHDbRT8As/Kr3+4ZvUidID8gVB/pF6NaG1/jxCXGMYZCCECn1IT+SL/oaazClmo8+3RU0N7CKw7NbIVFyjxnz3jQ5DNwZg1kQfga9TMH/1wjobwaQa++G9mbfLGcU6vvoAO8U5Y52JmlYXfQW7KsPsJt39hIgrz4EouJYlq+96Tvd7q4TM0QWBbRqSU3Yc+ULYoqaSR8DpRTQpHJRPwH58aiCeDSyxauYfahyjqn1JwLDKtPTP+D+oWiAlOmWEPvaMGpEW5uMDBoIMsaeFbtLTZXuG4D0+rlvQkNNdgFnas04XzHrt+MyZqE9IA7smbKFFFdWsSQpelKIGBmVe0amNPBqrciGwSDJM+rbYFJzEUMZ1FJeEtpMOac7OK4Ergy7SS6dj+G4+Wul+xzmggT/vyK+fhrGrOa51EvD9Qy+/Cv4mCWU6yB8ZgFR3wYs+yHMW6yI0Roq+Ku5Xf/D51HK2/tUcxfwvWUfxuzXFvYICu66ujMnLVqf1AjXBeH1D3xnXtkiNucafP0KB2asZauZl6eAZU8xqN6fmdPqIDuBIZ/z72xd9aBcZCcRt1RD+GecBF8ekBF4Xl5LFwlyk+6tZQWZ4WMf9I46h6ftzgpCdCuY1KmbH6Uu6QkSfb8IVHTX1Cd+YnfwOs2PfaEAtT8bsV1z+x6cu2gd5ZK2PcyxRmNDttcO/T0EoveEujD4ZHSEYoGBsNd/Dj0/98JR+EnPyLbcn8JM7ZisjQJ8LV3YAisFS4ivXeqDiW94D36OP8eQSDD+a2lYPUrobCT+vuS9CSLQL+vw1Dk36lUffLyYXxqywSmhuFQ/kNa0q/ft41ujr88Gas7qNe/1JkNO1UpzAPjxR8+W4LsKp9pMfnnKeOzuhG/xYyJ+bquT2BPnp9a3eYE8lrbSpPM7TOl0H57TD6/0+Yk1rs1TF7zO5lj40KP1DY8wxd3zupb94dQNNokkIsEjHXmvn+A/u9VjK4i+eT83nf8kcBfnN836rp0PAF4dxL4aNY+QTpAk4E+FW+tkCeecprFeY9YqQ+YEoyZQJYz/vLilKpt1qnd4T1Rj3riMPPKS5TDdRESOzj2dMDzfMRrrHcYwfN6ip7Ws+0ChLCuB5ehn7NYx7IDeFBZ5SFcR/OiGlg+1cwf0+X4JXA1FouG2eYM/ai+Cvo5tODx+xhuPG9wV7EcxCcnWx7IaKhFnnHmH2urQ1vj6Wecb5WQBaTRYHSKygIHw5bUy6pwoBVW98AcQpT4iVPy2IybQSmNShz1nl3gNN/Cal12l1T8uJjOEwnNeE38c5haceD6CGN8KcwcPPu1k5AWRNgpo661iTSKmqwL7PC+GizDkV5uPzNpJWmJXpIkT+2saQHeSx7+wwT6gZII/Ce3xe1z3xeqj9agXpWVOYcztsQrqVax8i/1Qxlt/lnvpX/Ql+9NIYujvy6t01WmDydzxDrp+vaXy0KPg3zBHjnM1Az2I6A6Zc7vj3zaKn9D6ur7xCyfiQPf7gM9/lYv6LtUlzef2///1/XUfxu32qHVICqTEyfNfqCp2fvBjCaXhDnhqQd9xluwD2jkPi+R7W7ZuBv+8Su2Cc7CWFpkv0rZiRK2EmRx+SI+8MXlLcSrYqkY82iZ6Dp5kXrPtzHJMbqUWeeI91fGpG+PfwNMHbHXKBsSWOiXfd5cDU/lX6Lvmu6WFyuYN/el1K3tMZ8oLXVnA0mF/+ZL+CdzZ4HHkOg+G49gmxBZyrLOD3+ZaUegw1Zd/sXPA6ujfpREdNGZ8WNRlfeE66amKixtfoI+IZfW5zQU0pu2tCPG9WV9Q9yBT45ISag6ppabq+/Kspt01lhUraeIZ3d8EsXHStQh0Dfd89HzLBLxIKdN0vWvA9JDcPsx+nzTWK4azFt7E/xBx9VPWQR8HD62nqC0ovu8cSWLBHnnKQbKnx3HrgBVbFvOqut9Ta9Q9Ijg8NNbfRE+qqTgPO9H0rPV/fr6nlqBSiS4Q1Mj6347mPlgj8+bwTPwy7lj6PkQ92kJTMO0wef/CZ73K5+MXe+fniLzl7lPzu9X4zawcQbK/Ee0nBmqpNfQbfFG/E92zknWQDMkQODUp/+lUrOhSLLaTedZwLr0SRNp23B2c1rjsP9uhDp/UHjcNBTfr8GerUPikXgJxdiHf7zlt6u4gpJK6OY6466zK9NNsjpOk0LxHa8P0foXoBNggv5n3mX+QBP+iARQlq8L6vx7npsARiun5p85vPSTePMDt+NuPiHoq+qPTFBaIw+Ap8Nr3KdFp7BsDOx9c3mrn+w1MnkvulUzzFhDRz5EFPVirm5w7yn3hbubA/FXHJ59M6oVNPRB/n4xphyUP++cenFCPbCY5tYQ2gauqB3Y49RdMd/ruqFgSypZwxpqBLUxYuGsx+x1LwmrQzqbwxxnPgOdasy6fhdBnh98+yQ0FYg4UbETSWfzQFfWSbdHZccDi/jxXxowKzaaFC96+m5LnOaet9bpCYNb7eV8GcUK4+O4h203HvPxondcWtAFHudAIfokVFv4Xlow8SrEG5H//B/VPL1fpXcxTLv2SO4ndr6nicbCG6CkXp9bNApu3ViSDQFzUybL8w6WoQZxB5EDAfiJTTWydOAc59zvh5RSt6ORQa8EtflBw2+54eJ0YI5+MTC3n/1CnVqJjhmNhlAq/XexwT8RDB+TLLmHds9YHOxe6APrXOmc+C+XiuYppCYH5fxDfKq0hnjd0AW99RkxNNFek0RT7bfWPMbo6M2U+cPMe5fI5Zp5pg9lqOcyxsH3xL/313x73ing5ZNL5+2AWUwntN4Dit/NJdmqipmkgHgImGPmKWyH+H5coBhW5jxlO/Dmk7Fcd13T1mL7Ab5B8a/KspezZBX+68moMNF6wpT2Uv0wOTduBFQYrXzxbRh0+YYV3livzirNGHlu9JBD6Vb4RXSGrU8tUD+FcffdpcYY3pC3uOvq9i9pus35TOMglDXHpATfrjXg4rHxpIxEYjIEsh0MPQ1eCfk1rgVRWItHqpeD9Nipqqirai5db7YvZ7d6U333U5TbzCA7dpUVNWtfqD6yhWgviLNbTzv6Ufxe/mqTRTFQg8Axm5X+E9ca0iAP9u1owv0oVO3Vkugu/Xfuk/RImj78ASoiEb9/0SntCit1RIa6dgzJgFFW2MFJn6ccR7HN8wCz0XfQownDLGj/N9Tj9qO/aSJilhRoR19K4tDEB95sxTHHx/Tj4xOPXiWaJmrwPm/2MN3vWald7NlPofTf34VL/3Q5JPMbsFvnsl/LnRdbr1F+iDN+1L+PbsJtRfSXvgQYI1YD7ZKz/Z7x+fcs/LihPjuzXANtBH2PaIPreezR3YV3AWuKHVnIamqIzrGkqB+/Y++dEU3Ua70j0oe5HW2odByLEmMTpvBqr6ny3ynZ+WvmWXazo/fipIhRz5JTh0lH42H6w54q4WPIuhpp5CbYBfCjnymDbO07H97EdT7gsu+PVth0EgLVCT372c0GViVhCGV1Vwb4vWpN/yWYE7edal576DgQZnSQG/WmKNXK2QD8n4zNm20o75ibVI6OMocYjXu2uJ0LX6g3sSV+LsV9lvtf2/Q7L/m3xKETwF+YVinvddrLvPk+oh87Y1Yeq9U6gS6V9AzPUZb3Y1UNKE+I9dd2H+dI3ZJj9LFAJ5UhD/s28q+ik/Pka/Rc18ssUs1H/yBLKpgXW72wU59fOKQbKME+K/VKy7fYo85nRyTtj0sR/oMCtCiO/zJ+FqgD7jTkgJ9mqaEY8/pIqKqXn9d47in+wnG8gjySQrBD6VUcMb4iXgS9lH4K220ynZYDaN+ANfXzvNlR+f+o/styvw/dlwwTHb70ITNTEHsB72mbHrvdapZoibcX0c/lyaBZzK4vENyjrclfZOx6zbSpELzIOCedsv8qLcGgpEupgI7PkoRbr7OiWc72/0hUXQrqnidAGkR1qXbLdFvtPUD35/ScFsKgetSJcbQfyZo3APi9eatNunC9lug5o8kTCk6UYswb3XqmB/BRk/n2KU6ItzvN63ddDTYGJsIEgavJ/Rsk3ooR7PA5a7sWenYYR0tzE4eIKI/Lc+P8w/qClp8as5ivVfMkfxuzX10tINsNenQJ4ysM7O5JoBh3tV8kLALFLbwweAPnziaRtJp3DgH0iuYVaOc1HI71mN/FBEyFcY5DAbzQoO/IpMz18N+s7jA2dw21taMnsShPQkKieAu34W/OkOs9bdr3XwlvVF8Lxxf5O2cjBLfaZ9ydbzXUVlb3VFXjJS5s9OakLv/bqAY2r5zD0SDcj8WCMPrWrUVHBHRj8W1hniKv0wJneflnbZR4XYOlwE3hsz5JVNvwO6yHwGucE5GTpLg7jmI44p6HOf6fsE+/QSCYy96vEc+PcUa8YHmZ6nc6CBuX/BYentmJsvm5ZquuFA5vV4/VY7HNO3sN6A15UJ40+B4Rh/WgV4k9sVs7WB11O6pT5AmNbEC/I9vp9jIY+qFfpoUWMWLrPHFzxfRTf9LE4iudf4+vHjhJoKE8x6TcpzzMKpijy5DilmReMK5+XY+9rb4/U7sO0GzhHWOE53OvpSZj3BO75agU/CiFPVklxwIUB+PmvHP7jPdzX7VY+X+eYvmaOgvzn7zUWYom+UmD2Eca64NQuA4Otifi9svMcvMXxjVvh6WEdFcU27bf6As2FgHb4MQk73lw8Bdn3nJbcOQUIV5eNCGnQV87rXvqUPR4+wLtsYFN0p1nn6VVBDyiFivs2Rt/zawWxmdZfSWyjIYxNTssHeVz3xh+kVs1syzyHV1UTw3InHfzRFXoZP3LWqcTKzkId8dsesQ5tGpnGuhpAZ/VB6761DKctRU367xdfvhttAvbLawrGJUZP/ZL/dc6sCCxcl8QZn3MabCTZY4isae7PxNS2u7wmcaTj+PAjMH01t3+4O8UoNWhpbEYz945GHjBR92kiVCWTSNha8JSEtnU2MHM4z6co8U0Ef6j8W8sx77Iub3hr8/sJCA//ToI8+bmFP9694+NGUux9OLYnEGiD99leBLxzMeitbvkCkZmrpnOVQoaX7xBu2UWvCh+u8pcshmYCdEaxxs9HXFq76BKiltmThPgJq5KqLNedTCL7YHP/g2qSVLPzq+ZTyl+z1+N2aej7aNdiTcS7bcvCenMMO+aRpxvV7mlxRtqJPCMSlR9j1IMq0myLPnNXJufRknVBaScUOkiNDYEijeUjlg3MaGypgXXWzeULdlxKAJz+S0sveyA+Lst+CszICwqcCZidxlmoQ2Q2OeWOCYzJNIwNQRw/CpMzlNM/eGYQPwKw47D2TxlWVw3FF/0dTj0t9QL7bFMzfNMg3k0/koW8e35hp+WDS9deikNT5hXmtPet/NLVLI584piwCsS38eey8cMy+ybiXfYk+RYcsFHx/yUV6iN4rONvBVfCuh7mO12P1BL097Yir+Jhls/XWhnAi5aV3HXlR3YsrsD2ICVNsktPwZFwguNMr8Ssda5QPWw7pVMea41wxi/IaNZ2E1vhMmyFf5mO2RD9RiE3taUUsCV8/wCAqeE8dsx4vIIHoe1aZnYvNmi4lJwfvEqBGleW+ojdZX2FO0LHGxWsZaC1KD/AWyxazIO9M+hk+DkR0h/x3mB7+4Nqk1WL2q+y3/Uv2evxuTdkN3gPfqfEe+A3eE0Wq9xAoi0Lw5h4yu3YdejgTji5Wz6uelnGPvJMcAoFfHPSR3EAm54KM2WWhzzn9WgYyt8OuqMEcx2A3DD7YpE2Y9xz3X61mggTpXuKEmWM/8qfpqJCxI/JZfhznBeWIQMrMTmDl9kqpt3qkYItmzHhy9ijN9DYHU916grv53kxSVgsDgomF2UtfokYx5wH4U/dV8nWyUejVsQhE6/kFs+thVtGLnW+B3j1P+Ml+9XNBICmLa8nyL/rcP5o6Hp8h85YHjnw3fSzA16dXxi4u+srWFp6gNtaOwO7UJNROnifwn1HOmDngv32tXUBsvM4lu2lCSPNSzSDYrtAXPmqL2bBHH08YVMTf2rc1fXdPCo4dXgSmnduKetbm+TNHAcXmlBB2XFgQ+Z8r8u4XNZ+9hugn+7mvcZ40+47ngpCuQl9W8fq1Jb6/fXjh52lvukkF+XmHc5+1yLtep9NrltrjmuKCsZwv/+DapNVS/tUcxV/Sj4IIv5mncjtfQqAVOfOjAetsDoUCiUwwi0THuUgxad0hhidnzLaqlqY6PUK0urHS+0yKikpdhEwujXXWrwKgzuy5g7RW8d+DfMMxdck5+MttXPqbVaDTpXdssO5XQPypdutpt8E67X/OF+K7ZpPTNEtmEApaI7C76FSUH8oYwt3szPy65fJ/+lTIbkD6faeDa34xu+Y98gxpFwfgX7kX/EuQANE21g6yp5WVvLppyY+mjqH7P5qKBoNAUPqomXOPPrc8PSzY3iZB6UUaR98wHzLymnQlXD/tlR+f2tTHreAG4p7TLJYsSBd1TjzjgT69t5M5nJ0EeWz5LdEnP0UKLv+iLzwavaKH2dYBv9uOZweZvkifZ4mAx81LydSLnNM5e/focyNP9beTSc65Z0HiIv9w00BeBN8MfnzKnU2CgQp5l0F8iCrC6xXmAv4155C6B7x/i0+rU31Wd5ACawRf1TtK+eZpQzbZ4vX6pIc/uDZptVr9or/f/C/pR/EfU+m/R1O+JsuQ3o54D6DeIw+5o4aIFJfs3e0pPTlyC45QMYGHeRXSh8cWwPryxJhXKQndZ09k4peLdTZu0IfkJX+hhq5nwZdOyF+XOXchesYxQd+bU/pBzwPfDo6EfSsJs5zjUDh7eYbZq8YxOTv1OUQKrUo//SoidaM4Au/kRKWH/NPTvMefU2/ilY5w1XDMrdM9uNUcs1f8wOyaqJIC6YnfCVtODwopF4YCfnzMiL/7aJwK+1ABZcs9wQl9ahJJjHbgvePxzIFnM9DMR03RQ+8jX754QvXyMQfvOz5/04KZSF9C0//rU9NqP6bErQnnSrkIvlCjxqaWLoDfHyLCoxuj1FkXYz/EYcymeAWpjpKCOG1L4qeD1tL7aoLZucwu6MO0RU084u5HU25TnxRiKo4JfDorBK4uA5FergmHc+CjpiZX5N+YfVL0fbMiHtdQU5nRinDeXvDzWFgSKLlLWMNY25TMIAuFDu0HjXzzHecZT/c/2Id2LQi/2j9F/kvnKI5TmIF/fV8E75DimKasOkCQnVzUiKQiX0S8hvB8ZsQ/eBXQ2eFSYbYhe4Fn2kan5bqdQiKll9J/jFkvc/ojxG/REXxeXQf6Ctc24Ag4M+9SzzD/v+wN2I+3SrxzSNA3Josd2OdHxvy9EHAatTBudn/h5+n3m4EaGgvAF1ahwJcgVjRScsx+7tQr4b7RdGJSaQ/wVXPm7S7j3nhXuUIgzWuB11a4Jsq12wA/tCnxLseZSc+BucEhdfSY7e7RLS92sYXw6aOPKOm+p4dpcwTjc/QZPxw4p83QSOCGYx+kstT6H02RSNuWzvazxyx12x7Rd26Xkh+SBqi4lAdIkiAkfHHerWkI6RlsRSmQDydySBezCHnzBNfSP7zRN/19uoUoXl4w5RH8+XDYNxA4ZCMA4U+ZvCbGAdDIitLfj2t4zXxAUVpcJe5WmFd0Mq1jgGdSlnzYNCF1C/mDvhvj/Ug65K2nOJ5H9aUN4f2rlWnzlkzwxDf6qgbLP7iOYi1Kv8p+9C/pmUl/c/Zjeo9jZh9f0CeeWGd3oX0F/1HoJZPkK6eroL1CeP26pR+/KKWwOp7AzT8K8s49CcnZ0yeQvq5YZ2ccfe12PRaYBVea4Bu5AlQlvQUstDALHUttoBfND0HbRlPmUrataP0xduB+WCpwt50DjeTjGZioe4TpgyWS5LDn4BlqILDbt+L0oOsZ0G7uMcheN0rUy0QDR1yMewDP8xyZXBgPjl+gbxmSXpHhq6/BWaoJQ9+7KfT5phvQ3g7ymKpW6FODpUAmf0cfOQUtfWslamq79BizfI4l5tAIAPdlLnhuplV0eQkeoGX7bWlTE/lqvnIO4BY7/P4rG33a3LVPCKnoC2zhfAcq2VEE3PHx8yS1zmm4VE3IKhF98RHjG6zuqgJem2QlS8YeMoMk1BDbu43gyGhn5CMUBiRntxgPuGt6KjKKmpwBFZzGxqzuOVYMycIrGdN3Dadlrz/B9fbIjz4gbynnRQVZAjfBE4JQpCs9OkCseag5Uzn/wWe+a+lX587Lwv/u8pWl/yZN8ZmIY+b7vDBPu+CY5pvlF8zjak1c62vn9HuSM6zD3BE8xSmxzt38GVjORSqd1O1Ewi58Bc5idiF8XzYK3dDTE0jVLUpn2fYVERw4QLbYhYJ/LrWcNvZ2BvpM/zK73r6R2RVpC+mnT5HBT+MzUIw5oHXUKH23W7XkkawcrNsTv/TSS0WprcAFzJuMPvPqbwqZSJYKoZehr314kNDH/WJBqHvBTx8mkvRUBr90MMsuJ55I54/N9F9NfSWqE9lebNA3brnA9Ddqcu5fDqALBsfs6RKZzs3ygzwy5MhDfIbZl8UPsBjZlq7W3GTaxhMDogsdeXCPvpVZ0GJW3HrjmQJujrfLC4Cp6KOMmC3Qi98dgPkL9D2f3yjNlhb6dnJKBf/lhCYFLb6CA+hTtnB+JiQqUh18mqPPEa+p6LAL0Rdbiwp2c0RfmnWTCOx+XhJvusDrtzbMDlxpXPt1Hp83BlejBLiO6wGbczvQXRTpkFioOf+Ynv/g86n17FfnzsvCX3Kux+/W1OFlfoBLGV7jk4T3hBZODyep6AT7Qo+crEX5DE7eOIS3Omkpud592CzfdwGy01wmj7xdAK+/Wekdu5tIZxe1hY0yb0u3OMk9iaxBhcDcBwIXbQ1ovV2c4fD+tKVNiIVx/5luxv1Fyfi8BH3uIFln2KmdIvDN9B4SYYJ8411E9A3PFESqgpKBdeq58ONT89yjAPsr1t38iXVam2ljW92zTdhc0hPSwFoEfnqemT9jXvuT/az6hNnxyLlOEkkZnyVckS/MKWbfzkVNbWc6juBwSipa1OUAQTFHH8wfN9R8fOxACdVtCdfGr+i5nOjAjQLHsPsKFPo4iyV43oQTxpDU6K7xxnM6GP79bSXrNE+7PTj3FWp0P5NEetdhAklQpowJ416RS7rKwHN3mxJWhaUjD2JGc9nYa4Aum4SeEJuwxhi0dNgVfTE9jr2pg9NV8BUBs3f5MiuwSZMSvx37MepSVMBZ6m6EFYuwpeLX0IBthIzwTdr9wTPd1vNfnTsvi//7dGqp/DdpajcN38j0H9TEymt06griChTjlghgW6iibC976EOlLXgR5jM6XTzXcECcII4m3IC4pjyD6HbIiG+zWU/D71qATRfEJVRjB+RToisAy4XP/Kvvrelj6CgcpzwvQVeQqPDDTiEcMsxmcxPH5EEQ8a96JpdArTsli2egw3myYKX/Tkj4oyk6+XgENAs1FX1UAtkKGd/bBHv4WUeh9Nwo2bNGTTkgviDq9xFhjqdyCjH8m/1gM6cm0Q0Ta8KlzhmHFnlO12IdjF5zUNNnAnQeXp7gnGeo2cvSV340dXB3WwZ7/zb2iSo0iL5aWvLZcSbTsuUpgGm4JdOgWNP9YVyvdzpcSmZudUqHWUrBXp8xa1tejdmtSVbAb11SctPTFXoxg/O/mmJ2LxLJfapwjgjyornAz7eKzC36EIZSN33PFTo0UQDQqVfmR2P2PofjmuXHLC594u5DSrruAuG7rgU2ZHqFfIVXLtyZCfKh3P3Beb/1QvpFfz9Z+kt6vPxuTV0m+RPr2iJjTDwhH3ROfoBjbQNzY6bKpGnDE/i31Yl5t/S7Hns8trAzypTY0IgyupssQFhbKfNE45ZThVY72Dz2tgBW/G0JOQRL8PM5F3gcSMg7a6WDkyMGzL5sw4Q8juEKAp3HpeeEvkg3MmtBc2qRQDOJ1mRYbHYQktgpmeV+kQ8COQWVvDxiGyt1Tcjps4XgsM8ERtZYE8xWn8PhqWgCa1PU1OHT3sAnEDDveKXrn+x3NAyPuc5VpERI+Qy8YX8RmB1h9vWWqKkjcCC+L31FGgaXB2a/BHlJ6VQRNbDvgJrKlrnKA7Pk29iqYJ/7RPCu0qylO733gE/JuFf68ckpG/sy2YmDf1/dgjX1tSfWmOGFNWxte/h59XEvze0QC/w17um8ZSX/0ZRdqWv0WbXG12LGeK4KBEA1LqwgLLeoqdMcfTKfdvh+Nr9iCqeoMTKYATjqNyo9eYvX4xFLKfKeUTOejnsY9wdvA65vom/P78afnKNYzn8xRyHP/o45it8+ly4F+QN55IaaeM585Ad++cL+dDoIduvQkExoqCJvGSbzG3OHfLAyPDCDU0AgP1ZAhnGeCVYiZrc8vnG6s5oHKNvywFyDfRIyC4/4c2/iMt4vReSPi+yA4hW24IhGoJPVNJchWE3isZ/eraKz5SqAo3lB3jqlqKni5cqg9kebeHX15fS1CmNQnQcX3E8krUknSwo4ZjpmmWCONeHexkBLWxX8x1rm6INhOs7de8QjU57Qo7uaAmWmVzoV2i455LkI8dId57JDzE47F91u6++skq2tL1BhiDtwNgFqYLaRejpkQgNHut4S5+F4nGbphMA5vSTEXyvIi8FOPEKcPKzSl7WPQt2tAcCyPBP86BmI1PzyObiHPfrI0xBRgxGVsGbh9/cKOv7ce5yAHbeoqfpxFDH7TrbAew19rlGR13bSRvjRFMze6Ju2IHHI5KIoPXs6G+ibKRYwQwsID2aouVVcxODzRyX416XMafBBDWePJkS+2hh/kqdWv+rxIs//jnUUv11T7yHvAF5hUvqbhzb2z1vdYa/IBnFMgw1k0cZzgNg0BN+9b0V6UlQVLJcxZucRE8n6rrzANqVYwGzj69TLjwUY7/HciXAY1mRfPGrI3nebec6+MqnuBBOgxvXI7NhXK7J+VhKEs++ZsHM+C+lTwyhD2ulHsOsaNbWxDzfYvcVjyUJpW/1oyuIdF2z/eFMIXCcbSAeWMv5g2ppurLUFxnaqEl8y5ZBIgnKCWL87gj/Xkcfa2XuCn1/1yI9P3aD6QBiMe93v373yoymjOR1K/i2KhFpBfMMPJKYlW568hBbuvIXjfKYITvyiFe236B9+jKbu2WfkRbZ/TIDtvwfCssmA39dSx3M6+lRg02/TU7kKW0iVF/Llcl+uKWnEL4RRemaeP67JFT+BCvF+s2GuZT90ot7RV/zJ8UJY3vpruiyaDqL1ggiQFhKmYH+BPvgd5+rPudbST5NsIbSejPkvCfmxDqwIvNu7YnwkL7r+jDW0P3uEDZL+B/fO40j/xfMpeU7+T1T/TZpqhr6BqGgwe3jteE5HFjSgOPe94Gq1kBCyiCtwH5Eq8HlSKDT3hgGs495hbpaVFfl89B6ySo6JHx/VNVVsIQODmntiXzYwkBuNGUDe4hidvgml7549MdtxvXTtndiSbdd+gc3CiPHQvyFjn44WKN/Jh7myZ6zJeXK3YD8VtdI7+HlLOwGJ6J85Cgc8CROipqzBeRnIY7fa76ng9AdQ5xlq6iaiT63flyVkRWsxrltX+T80Zd93lJLVLHkCrDfoc/pKG6j4Qg46ioZGuFsAp3kQlJBehqRk0EomTb+PBlRJVEo35qylse8okH4kzFKT9ww1mW5acD61SnhGN+bYn+MIiTlPBLYhc/z8KmeQNCdXQA3v1lQ9wAtiwYxKFtlBRavwJgDRV9PS3N/vCpm+OH6/j4vZXC+QV3dWfP5XU7LNTfoaLAf4YZKX7AJ+QnksDMhL8xNjucFDmlbIWyGGdYEvPFmnyqSNgCV3h3hzVf5zPTPngij+ao5C/i9dR3G5mSXySj1mD8Ds9t6+x94q5Z45DdY2MplvjsA0rpR8Z9oyFXQ5hu0ytgV7PWE5Yfq6hfDZnYkfKGpPmVAmoPq6hnl/ChWp7qcFKLVEGbsfPxVd7vYN0GU99lF9o0/cD/0b4vQZlh5ta5l2M2LCuAOf2Ksn+tQz+LzhZN0Vxh3nndA0W0c/PuXWhrcm362yQEc8xSVr37OEPrpqDyTKqODv6Zj9/PkFkgj2zP8skW/WWbOGsa0FcVOFKmTy4B0kUwWzqx1hVnotbRVUgSjMa3bTnsgmy8FJnjHj2wfy2NEvb6C1L4XBIF4xG57pBBxuoCaCoh5odRZO4GzvUwGKft0SaeyhyR80IWy+m+c0X67mEC4N9F2mbVs68+QHBK4VluykjusH75oLR309Fay6Cnti2HQB7nKdMube0cdtf7OH2P0QBk048t7TwKxYvHOC907TqSGtzpBW8b5kWn+taNFvxzMWaFl6XagrdLHut+CWy6PAz/H+z+2fmgvSr3q8yH9JP4rfvt7vLcg5xJKAmojDG6VeUVZwqvM9gaNATOLk1xQO849U2scyFUnVDDbsL0e7dIubgGKsxRrzfxwxzwqlkJZv+wzbzV5jzuo55CSyviocVX0pwGWzQR8R5yVswNQIUhHpCTtiFnHtbyCMfZjaH00dhBVqKlYNmSTB04INnwkEhtpck4ugnMGa5Zz9aMqy9Rk45HvG7Kph9jpvcw02/okio/cykIu2V8AfiEK4VLxlClq5hsNMQZ+jBWrq04U3iHYVZte3jTWl848UyFsWGBwPR070iKUQfCPMppeC91TXghqsAh0Ezp6S01MuL8HeLLEmiEFd0X15y4E8qkGwL7nRkiLxNEAzPQv8fWk43S/2HJxZvRM4HC8yNYeqBW/eYxacfrDaRPf6jry2mDLzITYKicpeBE/zEsanJd6fVY33Y/t8EOJ8cmU99qc3wbNWyFvWXFpT/X6fgFp/N8zvqiGn/cpyIZ76V8HTeCDT0BtnFJ8pLfmgSH/Sp2aLX+yfkpd/x16P364pO5ZTOF+UiDEvl0TaGXEJ1iTVBJe6pUnEYNuAGVw6Ao/pvSJqMp408FJs4iQV4STN2gKS+QGZVzjVJmalYwTqSkXN3J9KSOxC8sG0zb50O+iBqKJdAE03aumGM9SkuEO+YCsZmZomXki3L3IEM4w/BNIUNfVu2ww0e1oLzvK+GP7V1DpFTVmtJ5NOUJBH+ltUcinE7OmnCQVrmPyPpnabJfJRZaMmn5tUJ3OfrX40ZR/eAmr0CVdwBv8ssJODzD8/o6bos6tL+/YJdcK/WCOCrRQKvmrzhAY7VsMh7xRi6+PaoaWbzwDlEZRstlDHdSBdBVqNUcy+trc1MbYOBX4xUZNwaEx6dnbIm9VHLOHr9QM53foSnPDgCz55znW6yCZb2K2lSWk6DyYTOeZjb+hTzFi7lgZqrIwb6J98V4J2yioy6YoD+Ms98uDlJiGvqfcdHER4Y01zJyKxvAUA7+Wx15wSDDSvHshnnb4o7cPS/XNnEMyF+eoX+6fkv6QfBZF+c/Y7PyECOzqHxDMSrLP2wr6CcYu10hEdQSe3ST4Bsqky5kyj+UC0w4AMU79OpXtkmA3jtZmCa3QB8bQ3l6l32SAJa0Qt7U2KmlqwfPS9Y1467UMeyLNpLrB7PRF8+Pj31kavIInvPvHDCdbNYzc34Kgth9J9iwuRvO9EhMNrHQrQaoFO4oMcwelw5sRpZ8hT6lZ/A0RxOJ5l6vU0t0IClo512HslqKll+AzhmG6b0p7XC5kcpvYSeW6Dmppd2JocSzkD7pwjgX033kC96X4HxFv7gqvvuEiS29EHRp2g5HUhmnTrY53XaLxhTh7h6/lc/kCyDn3mxd9aoeYdfffomkywtbEm3QpjC/57Hgr89ggU+syeBRxv75o4prnQCVr7BWDbeYI/9ebIq0WugDb7rIXjfCgq4rxpD1G6R17Te/xlxxreYGTJjjluc+BEq1Md7Nk0RR5e1gktlNQGqm+uBIzzHa//fWJBGkeFwMwKee3RFRPY39mdOM3q/ed6kc2Fhfir7Lf6O9ZREOl3n0FwE30IZ35A2HONdXbWbQqworNW2tawW5P0tka+EXeAPjGhIfE9rsBmcz+VdvclQI5THOPZt8Yxcel5Swd3HsDmvVNLCJKck/z5lsCqe5eBlEgV8WKSApWvFOt0UQKZbTB7Zoc1F1gbVOKPpszmjNnpn+y3oI8M9OnXKm3VK3PiHNrwx6ccqnoiuQfDHaJpEjA/o15Ct1u+wzE9ocxTE9kkcq3M4dBtLyWclk1CvtlmAdtQ4sz2LYLZsheR+T/3sPRJpCZ0qZEd0O/rQGzp8zVJe9q7wIXEJ952Jcj08pxfYWfmm9LFodCSaZk8gZHOY7zYiAN1J8IXFP2tC9DbRUiihz6BWN2hj60df6B4ER9AuOXjmF/XMtlveQzp4ctLnw+zntK94P+rKXM5YA7Y9Q14mzxifpXWlFrn1QsOA98R2zYbnVw+kgbpR0gwu3qeSU1D9sAYKCfu1dJ1MrnWR0gnh4Lw2A8SGhXqEY6DmBHbOz8q8uc0tZz9Kvut/451FET8zT71mpsuuAtl7DexVxWahkKOY4JrxH29XJHMnvEXaAMHApBcdaLJ+wlsVsWJOeOTEtRYi5o0OBcwyYjII7u3D3tjoyL/PAaTfKeXGE7cNEo3KXY9eWz2GWbLhDKw34JJBCeMwak+nHjPUMzpTXrr4+pu9KmwR59yddsHnTCDwCb/VJiVqhC0TfI/mtpW1Q08H3zm36cqpYcCtsh7qCk+rGWdHNfgI5/kAXMfJw+panlcgh6tOGbRFLNVc6x8SNQ7ajK9SjrNMrIFAxpKbP9TUPJCsEMfm6Opuluhpdb2fQXzkKJPtclVJi8ytHDeypzwThZDKs1jH07fggiu+4L/x92bdCmq7G+4H4gBoLRDIIJOuggam5ktKCjYgn76+0PMXbXP/66Vk8p76p492atWppkpxhPP+0IQNHjDqgLdTu+zNKPseGFaJRapVXVeSkCEHebyADzIb1PoQw18PZd8TFHXqmUQTfS+T2WQTcsGcsQt5m+mVK0TaviRwREl7p8YWxuY7kxuDdlTz1QzZOqWum7ucTDgIHu6VejSnbopytm5FqhZLPl+bdiNlvQpuM0PMqVI39w/JWr/7Jo0+n+j4v+3TG0eXQRM1eCJ/Qw6uLyBbOaME4sbmLoquKaav7I5cp/sKZ5jR6GTaRpycX5LYbDv+Ziu2weMibXO6+bxcp1SNGJNLlkpwNRVFSJqM3OzJNk6pviChC21JxGMufMqNaGlmTNK7EMCv1823YEpnC+7NJ5lwJTVP1gqPFg2F2+E4oYDVHw8RUV+1GFJDfZ0zRnTdDYWwBNZHOjQh+4mzvYVMDWqeZtaOUn761F4MzDlnYCRmLLA1CYw4e83JzOcql3WmQ9G0ajBHw0uPuyBieakeTS9JQmX3bUyMxdMXlD3fGa5SKFPij3bLelOGsHf/7Dh74936wnVuY3BJVcGPBOeuyf0qWaKpzFkRlPcKztqMBM4PsJ970KOXvTnwpskTR13Zprp8qGQ8eOhptHE1Xici+KGEl6fcWnFQtPTE98FpgOjTFbak8euN9Fp8jD6vrY2ISfslZy66GWX9LwGDy5msUWnhM+5mRtDX/OZVKWBu/FKckFz+oNMqcp316f0X1uR/VfXUfzp7Le0RI8uOj8tZ3cX5lnTBabwnFpcnDDgFeHc7qljGlZKuqfOY2GliRS1dlgOTAlrGtB53CQ42wRlY0rQpqmuqmaZOFcQTBNoDvVmMozRZdEBIKjcfJgqpwcVH0JK6WL1jMvZqsS8eZlcHToZAVP0YgJTIhFiGiHdhmaRdosh+737FAW1dfik8Vu6LbqUm9WTbGOuQsxQI2EwlzmqaGLuWrPgWYuWCVaSCpfLVvwwtVmXPK6YKqDbsIbsxU0q6CMTYEqnlc7Ri0E3eHtULLrpbjFOmXOimtN7mlNbmGqYLqOiwmOc7ehWAZVk9Su9mexRMalbLXVgalsEuBSKC50BMmV6PVuNOcJ1Qv3ZDLKbpHQbHNSLgK6UIMbTyIc+GEpoTNjLTcUBK2odTsPFlMbWcYrTbJyKps6s4een2Ejjs7zX8asMVJpdtosyq0zICWlG5tS+g7mSVjhu8EaPEd0m8x2XuYLNm4rkP6hrly4muWybP8cUz3PfXZ/67Tm6/83nemD+DzN1vxQmjOomhux2h8+Mz9IdRcSzUlrJrwIfR3hHvZwHRopb1wBjzvjD1GTBmZDlVJsuXIWm0ydbmuYrShPqziQw0PhS6Pio5JDa0F0v4/ACjJ12zgrGlIFTsuchO/ER79IpKxMu1cv+WaNPYMpzFx0wo0odnmCBUr9VrbI/YeZi7QFZKarilKPOa3TD3Qv6YHzfJJBd7Uw3S0ZTP0ydbuCpss0lqns6wURtkgBbI0WiQctBnzpc+nUii8amiZcD4Wc5VQemkFbqmHoGYCuzD5YaTk3SmXg5VGYSQna15we2DG9HPcD2VJ/TTTUn3JScMHhkedVp+JjD669h4eJtExQ0zv2YmxUG9J0uIT6NtpJeJq3RuZhPwaOUbPqfv7FcU3fl0e9M2Rkf0XQjpWk2CUvoi4urQXGEDEjFFLz9iswR3ewO4DHrXormK88z6mUJ5og0tQLc5hlDF7K5BQ/32XKSOv01a9YuE6Y8Ln6QqdH4u7VJxl+yjuJPZ79pMWdoetQIN+NvMKbXpgPZzJ5Y0NHFQ4b37nVD+8fzcpDdaIUF8ToCRswwpeYM69h+ERbG1CHkZvfktTGvkR9DhwZDEEEmKjaJb8AYPOo4kWv4N9lyS2rMWZwmW/ri8WmuanTtBCGXusfXzVwua8hqK7HlCMsDUxLhKA0XkoUHphxvMacRnWeY+MW0wXqdhXS7LQiXWSsYc+4ImIo6FUMWy+CvEPFaoJrERCmRTi8dk70gwftp4fVvprpIY+g2oDTNsh1emIL6YoiyPGglkQ1KsXY4PKjHs0GZLdvENLujBnMM2bJpJO0LE5s5jPmt+grTdKUfbuZCtVnyYudan/2ojg8EjJtoe5Km56NZmcW2dqhRtXA8jpecx/OkZOlq2wZcVgjgydli9yJydVE4n2uAqU2rw5xXeDHOygyJJt3kOgXSdS5ubnqBQy24UTqBfpiiW7ow4wscL+MWQhQcpyMTz1H3ovN6virTlp92ZhErJY3Iw8Z0Af35B5kai9/dP4X+lnMUf/q8n1Q/6VQfh3gaHIGJ6ZpbU5PFZhnL1sHFm1sKXhkdcUnyuljgeZePqDuH7ydamqg4qf0XTcSVl85GmrExUX8yA3ljXFL1THjszMYsYTro9BQdYQyVo3pJJ2WLOLqKDh1meOFFyYH1cKaxRmd2z9KmmgtMxaV6vuHzlSM0IILJ0Q6K0uApu6Yp92FKvxl0dZeCcsZXSWVuTEGmvqHiMj0HwNSpnfNUO8vg1fHU4PHyzokDU1Tp1zMKt/RJYcDBmD5vUGVW2UMlkt8zdXoCw+7Bm9LQ4CY4C6LnxvQ3LcwxzoLF0ZIhIo7swqDT7gV/P67g71/jh0zEaKaVsbgFppwJ9LuFkfrcrLTLzkQMNmmUrTUcn1xgZryC9787xpMyHUdcYRK6AqaKWkmDp5Pf8N7meJpsuLCc2fhlmg/T0aiZy5At3Qlk06SlBd0ofMxlyQo15upAIjoxHcQll4Mp4rG3OdBU6mbcdM6YqjljtJyiXW2VBHdV94NMCfJ316fw33Gvxx/3lCqUBV3M1m45G1Wxazbl9cNU4nKGiNkbXlLnvO/XwtjQZxpf4ah1ugZlctYgu6l7Z09ni6mFp2ifi+ZNqkM6KTjIdvESmLJPD4ZwGsdyoZiQBvvnvqxdG1TGo1XS4NUNOvt85phcmqACPHMuLerN5+ApPgOmVg4wZV0EYFzSIEuKhgpMKV5aknk3amCYCXc6nT8cbto2xsL0bsCM69+AqSUv6ljB6Ys6uRimMZ8ZN3y3riI1rBswaSzwDZMFl9NtxDllimsjM2+gCPKsDhomyR4YNubnF7WKqVlOrUVXDUxNao9JfU1pebwStAddOSd4/1OFLkxbOQhEdKcw4cShBmPaJ1W/17Rdzq7LpDD3xRVTzLSQHZ9TrcFPFu/pLrVMblpukGnKjdeR8aEBpkwHjtfihLd0tjy4ZVpP9rppijJDOjyCLN1UHcUvKoZ0FjRhOjuu4so8r5yQBsBumehPs8N3ww3o4mTGaXpVuJtp8EJOg9Wq38/Cz37wvB8vcd/dP2X+Jeso/vQ13wO9Qh/yLCNN65vmmkttvaIBZs004Q8wry80ZUmtMoesJljQLxo/fw1MUWeXgIcKzqab7V1JicrfGnyOy5B6Voc4cmlgnjVPkUQUcoesZCAYQ4UuzKnB7VGacBKqcNw5iC7GCF7/UBkRl0fo4N5j1qZxWy0brLTXiBrt2Cxp9mhFPLqLUxpBaysHT1HBJzTe8HqaJlcNxmzXfjFlZcBUMwcPaVsxxDGX7sFrTC18PBUtuQ4fnNKkq3OncWkQ5oV5VncCeZ17piBrQh9kGYtGuaamybJuqTlf5GuKjy6Dw2QFTNEA+t68isDY25iB41GuxkS+ZhqmMQMemqQeQ42dznLxSSka08tKRB28Yzj/hLUKK/PWpXOYKdJkjjXR5AobmNodZS6kc2BKnnkyDVti4Jl11DJzIV5UMpJeekpEroC+NG87ug09m0vh+0WzO+GQ+nsEx7eLMx5fPHymRDhP8NQSn50piOmWwh9ncnE654sfZEoefXN9SvrtFMV/9RzFn2ZK3I4diibtMyXBWu7PY5El1VjWxHRrGNBn2uuC4u0W44GpxQ4+Q/QsgpQsWsTjNLo41FLu5zJ2Xy7FeJQH1Fg/wEN3p22wadsijIE9gyOxyAvsbbgZDYUlwnE7PRQ4kpYMNcvsXCaL03mB68kcD0yRC7+ssJ+2EQ1F3kzjepeLmJvwU6qtcIrj8e1YYE2VE6qtJ21KT+E1w7VajyhSNjidXW+1ilGbdtRJxwEXP1/PYmAqKC4pl2RNesPVbYypH0b3khxieP2umo3I6wCmjri9BrXs2LLUKM4X8GZx0/FL91fQBw2Vi/I5gQbqroDxhwrvH42XLuauHkeYBTBFhDswNRX3V6r701tKzDRc4FjFGg33BcMFqpZvcGx5kNW2S/j5d/m6wTtBfhB5Ucnc4KnnbvmgeAbGidsnvK1szsIcVbd6Gi8SYEo/rid0NefVlMztYIGvVu336ygQTgJSNbjxPIXavK5ylPdb17wrkO2NzjJTeqyynzxHoYjfXJ+SuL/kHMWfPpeezrYW7RM6l1jHsYtP/doix5Qw/Dt/Nnjd5nOqxUvwzpXrAiyechiju2WAY3JObvipPW3qlGjGxdatpHh09D2qnW4Ik/kCvITuLxij8VJNfaHVFnjbzKdUt4hRxkH52uC20WWYx7cznOz1qsDsPoVJdNN7arkBTwVlv4dl76lEiqC/XJkmG7JfcnocK+Bh5NHwIm7LRN2dROx2JU/15w3j2ZMHpsoreVDf5QPw3vO5wDtjDZ46n9Jy6FOqt9Sps78suRhjm8dtFnFEUTEDzMSQ3erQSaiF2v5Zpxn8PNo4SxrIL+XD1FGyfBpKj2mZpItUxXyKXmTsN2waxBuYU7rEzaklNEucLO5uhm3xxBA5DFUurBmwpcft4XjtL/OSkpvdYOxcboRNChmH/TOy8YSvjtQc51uOLITaxba2Ao/a5/7ORNr1exvcWfDwpuGSZzmH9z9dezR4KEZJ5Ad4SAyZBvolX+OkOy55jK/lijpbHeZME9LwDzKlyt9cn5J4/Z9C9d98Vs4fZ4pHikCdIvZhnicxj2dyC32lGOMyPu1i8IjgT6lvZaikXKr3TOGWBk4SYLIWoA8ViBPopAsd6DebrsCv0JnQ8H42ONrO8wobIXTu8XKm4mAS5Yt+np9S2/GBqTN9LXDpOjc6eXp2mpw62uDZJEUUe6MHF6vBpMIhVwfU9l7AeLeFrPVmytkaX566y1ihuqZP0iRwgJmNvn7RcKYgbnaqgAGh9e9UMzifix/POMPWnoxpEO7TNHZOZYOPhf+ggd3ZOIlXMcXVBrIX6/VMpXuNx+xCcajp8TAGlQgVOHQU8LY+UqEZOhpEzK0wpth6Qt87931zvLrciTI9MWVwvQFTkpqeaNRubeiD9YvH5zkrk+5oqunAVLW/CtSYpVZK12K8wQ+yupJXVsqlL8zaAiNfqKnLRy5O2hrmOOokY8JcSg1ygU5dXLBPjVpHc5Ym9yTZYPKcfzE1iWCOmoS3C/WnfMLR9Q28ZV6uc4pkAZeEhHzwc0yNuO/2eJFGf8m9Hn/6vN9eUsBD3R2npLI7+IxXaQbz/hNjuro/Nzhv8ZS6SgJM5QfdxeKofkB2wH5JYEqusInh66GHwGNlBlkHuYJDJ6um36trrhXYGJ14wp6pUobupqUYpuKMTryJkcbGCshcXdN+zadjpMnOyRtsLYlBJ5tRi8k+mxQDU0H7MvunGxIeV/Emo1qhfzFVzLkFRcHJ4CBhwhjlsvmT+s8rMIVvtYiP2L9Rj+/8NL7RPcXKEZhyhHPK0VOWVvhhCAHF3VKDbOnnFLsZMMUFmEkjvIf3s+gUi6K1quBgtoTsas/LGXV3lYKjQ0WqoU9p/lYDz97g9cXr8QBmTkzqm7e2wgzm5jSqDK1M1k/og127EwmTdUoaJapGMbdtCfWWL5bzmQKyXj2fXX731EOeZ9TQF+AlJYY5STi9eCJFOy1NFqEOfZHJLOqdnUlK4gTmAOWsudSjAhzPfAvZrvU7RG00cjDlhQ48fIDcEYwvkOWbS/WD13xHo9E316ekv2U/ij/tqdcIspUznRglvT6JileP+YepJAlh3jQeQkptiaKUsjl09gWzvv/O1K5UAmqKd2Do+SQFrivFpb5Yg4c4G8bE21OvUaSkYXXTArzk6pQ6c0HnoPUcAqwaZELt67i/cmTCmHxOfYPqBngq4bEEWVArA4rIEzxV30n3YYqTYd6VVhZko6oMqauGGkfy++OGvGbewRywBqZCFZjiIExR79b6OL6QvTtkP888QnYsLPCUrcFo06RQLX2XRgtEedQSlkfQ/7QYmIoXikkj5ylwQXfebdASwzwfFSclDYgFDACjNrW0GLLta9Wa2F+9PkyFggoMSuU1pUEgQP+6rzUdbzV7TGR3pPT38cLxCCzFpn40Vspod8mD/5P99jamNNpmahqNJfaG/pMpvExH1MAXq0yWmWYOTJn22MBkdjehX3qOQNE0Ai9REbKqlZAZNa0zfL66U/3g9anRWPjm+pQk/C33evxppvTUo1Yt6pCtwhxY8RwYA7sreEnYGBnmT3lC8SOEfnQg/ZpOKDgUXWU/JTvtUGDMci509srANCxgDBQZ51BPO4KH3kxpJtsOTEXxqnXxop4n1E/ZfuVnc3CxWtTw/UqrlVTi4Osu4+v9zntfTD3WpT94Kg7C/hroiKa/n6O45qVHjZGlwRiasAGiFfQnx1JQOXjq1gJT9hWYIuc8NvFy4oxotNpCa3t7apsQnaKlrpT+5XYXgRn2QZ4NgmzG7SHboYWCqSG1Y2DCZl30y1P+5ADZDMolpjpjAmMRz6rokOyupMuPDPaFG7x/3blColy9YE6x+EeDHjNgotsVchokAjBwuAlg4MUFvGeIRB88NU5yifP9Gbx+LikRje6ezPm28Ngg/3TiCKuutZQ0K+h78UroqJXPTY7yOswpD7W2KeJ4OL7CvVrgvZXD7GVhBH301Z/t3AowJ+UQ2eN8hMUfZEqQvrk+JQn/bEP76/ki/wtMLRfQf4w5p5fJbNPecBMqycBUzPnPDEfePKbaYWJwic3mKjAFYzSY3DwuvoSQ37lX7sIYz+H1C13bYLZoHRpsgbEkP5EF1rYw7z81D8bMm6m75ic03MLviyU+0bHapTZ46QHz7rPMXRzEDjBVp4+Sdqm0wREHTL09NTA1Z9yEOicWPDVtjgt8qB0Xvm6xXHhtHjqqRehPJoG/fypugKnHHNfULh/9PlC7pz4wNfSpFHMVPmxeLGEPvFwGlc/waJ/K9w9Teaw1eNKBpxC5j9NQte4qmpY59E26lblI4yDbzuvaoH4gwuuP6Y5HpTc7E0UrwXtm0DMBv54itoV+lLx2GXJs1JHxeAbMuA6830NXYmoFGzn1JWAFFSS5kJe7lcBbM22Boy0HfbJ14fXTURSgfDZ7Ef6xhDnkzdRT6vf34AMzJcYGmBu7pU2N5tWvN1SgL2kTp6OYVSEbd7QN8CksU5gjF5A7qqL8wWu+I1H95vqUJP4l6yjGf/p5vrkyoU7c6enAlAXwQFOvUUo2lyf0CrROqBdjyIb9fhRYSoULDa3SK+nROyxweSIOjfy1XlI51zKcmKVFjWUJn2kwhXmRUU838iw1GUejJWSj66t/rvvmBd+/KF8fplBx11K64oiJ+fO/mdrVwJThtTiN8Sa/4WSkJ5/st5esBfYIZJ3wIjJlIDshPzCFVj5KB6bkFjfUzu9eGdeRruLDCI+oXq5SnGhcCp7lLyx5bjrwRnyD10f++PphqtwDU2wFHrHq2xj7yNqKaE/IlAazHLzR7vs5BOcGjRoemMifu2pgalQeVBwKG5hTbKUmFM2uUhmM6MNFiy30La4i8O+3p0qTIBqNl5D1ah889htTzBGO38HgQmqUloyDMmF1xGzZjrTnhYapK0AWbqfwfu2IxWXCy48MpYs59Cv/AXOWGZgUh6HWUlsQIIvfCMxpzyXMafojQZh6u/L2g0zJ/Df7+0m///dfZepPX/O9zh0a+ncdstq6bfDiDFlFg0H1YertKX9mwmey2+QinhDuQs2y8bgEn1GGdxDxqGbsdOhXLckgC+XwmVYHYEocQT9izcudCFv4yyN2kpv4crpSOjne9JSMX4aKt65v/c4UOWJtYIrcFQk69jqHbAoFrkx2KjA/XZrgKVlMSsI44Kkle7U/TGkOZLeggDGmB2tgimxq/uOpnilSs7o4nPfz2UXCkWVSQv9TPZV0bCOVoe9vO4S4x5kwFP6ycG0AU9xCQANTwaW6d2inYeibaiqnEe69/BQgO+ozTsYDU+IhOZMuPChcuAuAqYcGRcarbsBMTCPzN6b8lwVzjMhx4LkukbhwNIk2yMxRQ17mSsL+pfe8ZVx9aisYvLblWBOtrUtLhPTEclGz0Hh8CZQb1VwdPL5aRRlaValF9WUHc1Z6BU8ZptJSXx4baeJr4EXHhTlNcwkwhSP8k0wp3+3xIsm/tk36r66jEP4wUwQONMXWVccDUxHTxoOn6GK1D3D98OnA1OCp87w8U3s989KBqccOw5g2F8CIxbZ0YMqO9322swjFTHX48tSbqbenguqip3REn8DUXDCpuYthjCDU/s5U3PjnD1Pe/oFTKt1gjA/Zr1OAiTdTxgyyDlR8hgs29ZZHM+rcaFR7wNS0+mLK29y8lJy2nYj1hcLTyXPz5ak3UwI9gRdul7BCcvm4EMU2gIl0r1VYCIApdL6Oyt+Y8h+BxEVnFuaQ41rTKH61EheEMXimutgnMtrulTI0Vfj6OC0/nhqY4qanB+kWGXz/1tT0wVPuxZdS3/aiAjFjuR48Fbhj8H66bwM6OSN4/Z6L9IEpxirZcmAqv62vg6cIP4c+2TWOSTXvAXOkp2QuHgXcg+oSMEUaAl7cQCinDkP7fqyUP3if70iVvrs+9bfsR/Gns982x5DdRkeNix0vr/DonlPqvQ59BJQNt78eRanj6Ub65an5hylKYLRhbr+2Bqao9wAv+WZ/f09bwDxJRiQYmHp7yqdn6OBvT6FL3TPc7kW8raFPBM1Zw8mbqbssq0SRkweO2RSYoviLqWQakBu2i1tMXXOUlHSysD5MWabAlOHixHSo5IGpcOUhnI35usPTOT7RaPtvpn7z1GU9Vj5MWZd7g3x8AU8khpKGWgx96e0p7XoZpWFbhTcUcU5GrcYDbwRtu8D+WNGotbmDZ1K6KxC5oCNEMmDKFwJgKiRl9GHqTqDvmffZjXAH8FNYVyz0rzbVKaITYCps2MXA1BgtRW7Ifrfll6eiPN2ZKLjbNyKed2waLay2w6S8QhYPVVzGxgyy5UEnFjUtyB10uTZdfDbbBzVHnIFjV4W+5hTw+eK5A/3qHOAfXO835pTvrk8pf8k6ij+d/Z6eYlNXaWCMX/y8GZjCetXfM7c0TGxASKCubxhlkngtP3gqMlYwRvfOK8P43lrUxym8nu7AS2c6N6kf5tDPjkctwKo6u5B+L7fUXy61D1PGc6dxySuKRRymHMyrPjBFvRTmUbK2WTJqeqbenorxekLtyx3jJOg9+mZKNwTIfsfTMcOjZG1TLPJMGnU2jPl7ha/UD1bAVL0BptwWmLLTq4fjU1iIeHwDpt59Ks73eIPv/kH+3VNvpviNAZ5xnsBUEwgGDdLLqPSlcgtfPyjp4CkoVZDNXo8DS1hUSp/sJyN0IvK9UFJ/p8LxuOV5SCddDYycIsim+Sj6MBUlZdShd/Z7eyq41UBfO36d4OfNxdLfjMD7GtNCn7zqcPyOr7uKZhULveiZMZwvHDXov9g/D0yRZgwefHsqFK5fTG2D651O+BcwVUVw/Ddi/WEqURbpD673G4/4785RqH/JOoof6VMTvgJPLa+QdSbW+stThhR/mBo85V1zYKp2moGpZGO+oC8tCTBUZDpOZhGkoKOYYmqwBXymyhSYYszVlbSdAllm8YpUxLwIoe6tBAZj5snj+7XGA1PkkuQ6Zi8sQ9QwvnOJ4C8zbBBgKvCuiKOdAh51+Q48Fb2SlAQWMEXHMC//J1PuY2Vwg6fGWDv2nphw8THU+cFTqJslXHI7cAWO0tWHKf80uReo9oEp5aYrOFCMfzEVbDAwd/eh+U0KC96Pus0zrI1XLBGi3kNvTx0N9l+e4ktgCnkXKY08EqooMMeXgSlfNSMeSU6uU6syJRyqNZuhMNqVg6eC2gJPPbe192Hq/oRs+/YUO1+zadjM4Bd56/UZ3p8I2XjEs/rA1OCp3MtMLLj1nbrPrr8euH6IiAnmhOppP0fWJ27zg0yNv9vjRdJ+LUv/r97r8af7VC1c3cFTtJrkBd5sUzIwFT/FvY5XU4FQC7NGvxcZZI3lhaspemQepk3yCj5M9Z4iaxYYensqrHfgqSSDTqxuovPgqUB9RiJqIj+iZrfRONoGBj/0Kffisak/Pj5UtPUgi8nN886RMD1n+ODMXfBS7yl8JdXHU+drgok+AprMg2/RCbqpZTA53iuUbPBlYGqqm9Cn3kx59AJMVUHRDUxFTpZwNM7T3oO2BL/vDFnuzVRanmrCyMDUkP2WgaDTyfI8wgNTq4eQDExFdgh9ZzlGMAdkR2Cmo2w1MPXuU9Flo315Sm0kPHiqDh5nIqkWeC22WPE3pvzMeWToYF+On+wXHyFLexYwFexUsQy7DvpccRtfh+wXzk3wVDLnLjQ69Ote3kzBrzSpUZ5hjnNkU8e5m98GphJ7s/tkv4GpdJT+4BrasSB+d31K/1vOUfzp5yT6nEuxXMMYH11gDJ0m4BG02X8xdXhyhBqiYmBiSdBn3kwFpg1j9D49UJw2CqS2aaxxA1OYB0+9mSJq1bpYudnQT2we5t1LDMyoJy2iDreC7Ec3ex4z+Ry+/+YCU/MjMPfuU5IJnopH3JIO2e/tqd+YchftvzxlVA+VG5g6F9qFmkrvqbkJntpirRqYIhWjd1ihJUd1GidlIkISwq+VLJLxeCd+mFpzhxN5qbpcBlx/rvzNVPBseC4yD9sNkuw2oXiFYY5Y3iDbBWzEDNkvWpB+HUYsV6QVcpkLBbU/HuvcH5jyUQSeGZiSJDEd+lSVahrVIsiA/vq0CwZPjdiZmA5MHZhyQh2bha+/PeVuVuch+w1MTX3lQvXFCKdkne10NMUCps7zAnPcaJmqA1P49dQ5Ii/ZDm2pT/6/YUpUvst+xt9yjuIPe0pJS5eabfnFVLKfU+gfxRdT120bUW0sQXY4TPIOTx5KTTVpAmPU55MAP7bQhBzF18qY2QBDa92Bxp1tIdtlFTGxkqGGqO4LOnlEIXskKyeioTTTysSbP294KxD0O1NWAky9XvG9hGADTKVp6tBIvCAuluW2wGqxoIOnYiEeBVh8wLz89lRoHcMCGaZ2/jAV8vUNl3NgynbOk5JUmw6ykinwA1Pk2HKLgSnG3MCYlc7ATIV3RyIddJkbst+bKXsNTA2emu+uMQ2zPosRFfqOER4Uwssb6D+7CPqQsn8BE84OmIxVzYWW1d/7sjqK2KePsEMou3wxlfTrHiLB0ajLazDnvPtUZh+qD1Ndf45HOeYT6GMMHD+x3TaI35wu5IkDphyYYmZtQ4PqgftnZkPf2uQcpnoGc2QSnoGpVF/fqHG76+VvTIWJbOAkrLifZEr+bo8XyfhL9sz80+f9JpzvUH+3gZZguP1TlKbgkclpY6TJti5UrE7rD1PxVGgbfB6TE9VH+qRM7GfiQpOBz3DiRV9MqTww5b82/X4MZatjxWfrD1Mv8uCRsmxDqotTrSTu+Nn85qlIqHb8kP2e4ROYMrllgEvniykyXYOnzKCh0MfOCYaUN6XYYeD3a7RRU+gf2wp5pdJQtF0ZZcoHX0yh6AJMlRt6w8+s5qh/JV9MwUAbDZ4KnWabIZ6bAc0vXU6DqwGeCrs++7U1X/o3g1mg06WOqROz4KUbjE4cWTPIqjowEISPHUXx5HX4MHUJwFNvpibNCZi73+83JFarhnRxJ3zOUbw9FWAZvv72lLabHSAbTr+YIkvwlOZC9gtedNshNttdiDKNmDKYI9JgTYb3613A44On3kzZhwZyA+RJETtu/0zv6w2Yei2iBrkujii0QGBKwz/KlDL+7voU+kue6/GnmXqf9wvSBTCVnGEM4RA8Yl23RkmWc2Aq3JYhDeoRMHVu2hs+989FDzVmUtJEA6bw7Yqoc/Lg9a6am3jX+IhGdA1MsTx4Sk5fJ9LRTiyj8yO6IfKsP0zRsxPDPNtieD3SmTKq+86eootEhFd3T+NrOoHs1AJTYdvfa//21KtwycDU4Kn5Noff51Yq9pdmuEB7QaipEfRMTTd1g705/KbIqCeYHNZdgw/F/AXMhQn8fDbNsCAnYyLdltBX3ky5611F1Jkm46B+ags8XQBToXPi0yDa3+HrqO33rFQlHJZr8NRo85KI8shEHJQB6yLGOBSQzXbA5JupS7uG7JdVIg6NG3h0ononInF3gfPrnG1Q/kDg5foJr1eqh4kuJ3tPnmL/81ZTYCrb5pAjChkYGxNgchN4kKWXJoP9uZ5XWIzyemAqbjrwoOGXxsdT6aIUsaKTK9Uu0K/oU3hUaCvAnOZE/TqLRcH94P5+Y1X87voU/kvWUfzpcxTv61P2tl+TKYpkgc+qEP7uqTdT0VP48pT0vB4HT5GSIpj0TBjTzmSipXF4A4ZGvGZQZ90zpZmaiSUOOvebKf9521WoWq5h3mYIMPiLKfRyWPwbU9KcgqdWCngK5XMYU4szMPX0SIG7wIyo3jZfTPmTNaL246TiaGf2fWfNnag2k400rXhg6t2nkN1McHy4AlNjlzypbrgJJua2zAZPvdQUxvybqaUPnhBYTeKCtQFM2QsBav+25tOhT5mvMqYRw8McMVkBM43JykRMFmI6ZL/kfMiJPN/KqW8GkP08be1RwyuFcmCq4tFp8FTAbHYFGm1PCoFm8cWUOIsOhBnHQhmZI3i9xawd8LAAXnszdTIhS4u+weDA6SCbjlZzmEPu4HG67vvWK60RNfUKZhJD4DrM9KeNICtDv73O4PexPnjz7SkqROkP3j8lcPJ3a5P+lv0o/vQ5CnMs2NRYrPozxIt2g7mGA4/cFgaOE0EX8W667vdsecG8NjD1ck7Ui14wRrvty/ww1XsqSTfAUNoBU8F8CX3pnf2k66ki/OYOYy4PYF5+ewoLKXzmznTffDzFWyz2HZMVB6ZalX556qWAp3wDmKK7VV7ge6N/MeWQkYvLuMQDU/64ZDLEaEJDo9UEmFpVwNRzphy+PKXqDV7w/T2LvJ+kkDBxhtfP8YioF/BCZDh3im7l6stTvqFl2AuAKS88cpw/OYAHS29NKRp14I03U+eNLRCe+kI5eKoxdjlp662Mo4vSmvhwBaZ09iCk4c0HJtd4DHOMXwmpz0jsAvlhJJN2Pobjcyn783Z99mPkfzylS/94io0g20rcqyZSIangddpW+DUmNbXHRzg+b6bm2tygFjlBP34tMI/nLjCFT/2/zyN2g7ga5jRjz0E/7hjO/UGmRtw390/J3F+yD+2f9tQtqq2hT5GpQDLMmJANAgmYIt6sE7EgkYC66ycwZdhfnvK9s8sNTLkdNqiNbA2SfwBMPcq+fzArYGbV7FQk+48jYQ9XGCPYZyvUL6ujtuXC91fls8LsrtX7PWWgc4vl7oaeh50A5Z/cU5pyE3foU0P2q5fA/BWr0Pfgr+HiqzEN8OrsAMPqXuGCDEM2s1vIfr7YM0WzL6YMtnY5slf6fWN7T6HIhNcL65IOTA2eWrnhx1Oy2zNFYmAKVcCUnp94HDwN8NhrNoc+J7y+PEU2O/H37PdmSo43EhfFV2Aqwf94anu9b9DYf1RkfDx9MeUdxyoZCTeBC4FZcch+Ep+Alw4m9NPdsX++MDsGb7k36HNYeZwGpgZPXSThBFm4AU8Rcu8GpkL5ALmhFFMe+3p/zubc9PsJ8vD7dnka9OtK9JKWmx9lajz65v4p+W/Zj+JPeyqdrS3qJHMY4zsnh6zT9UzFU50bmHKf/oepZHLSKrya5NXgKXpdIx0/fEWn1tHScFxdc31gyjWhn5EZBk+9mXpdzpB1plfIHm+mdC2Ar7+Z2tmKQQ0VMTCm0KNBKDmJhFfbO04iJLmY94lN9WOD0oGpt6feTNH2MTIHpnCyVdLgVW4pqrkW+t6kZ8o2gandRdl/PLXv9/y8bdInNS+TPjv2TL2z3+CprN4GwzmK35hqDw+WyL2nwmwf0oGpoO29O1b6c+VXMAWzSUTs28HORMx5tSO88A9ThtLvnz7eC3jw1Jup3zz1zn5vpqLVgVEHpkYvCl6b8/D61/KLqcC8A5P7cnYcmPKdB9ngZtqeqK/0z6NCd6ZBx5roFDodfB7tjLvh0OdqGlb9Nf08fWRoMofjb0aNDrlkxf3gfb6C8N0eLzL/l9zr8ac99WbKxSkwdZq3C3wvIG+b5RyyHxpTHuvTL0+R4xg68cWaQz+5PWCMhupBx6zrfzyVXIRIhc+M06h1WkIW3DoPEYlXmPc7/gjzdDCB7CEcNejsJnw/LdG+Aib7rPj2VIOjj6cYO7pxiZwAU9X8H6Z2Z+h7g6e8Ii7jtJi6vzE1ZL8dhj7lzSQDz8a3eQVuVIqPpwpFLwZPDUx5t36nvcmFJ21FYUwrJ8ZFZyUqPn0K76FJCR4wxewrrgzHOkORkXwxFbUL4uJxKQvw/ojADUy9PfVmKjQVmFPeTL09FbkeeGZgarIYl1G6AKbGfR97jY7AmLSH7BbBUR6Y8u9T6FPCNrWp2Yzg+KGQKQam5PFTxUEdAlNlmB+H7Jc0YfhhKqgLOP6FgD9MvbMfKbPHAp0vikf97QmYmik/ypQof3N9Sh792jJT/J/z1MAUnrXZwJS7m0Hefo2KDh+snoG+Tw2eknWupBpXulwiNPDJ4nWt0YmGWc5vfaJjq201ahDwVPys+3UC/g7mfbkU0kC+7GCe7RSfBo4JDBa6UeAoKXXqxxJ0bumwq1B9SXgiMcBULMqSiUd+v05C7dfJ44m2wCefh363W8UpLXdTE5/uwLS5KpQyvB+YAI3m4KnJYwlM3TbAVILAUyFz6pladQXWTWAqPKKYI8wFOvreiLgh+w1M7dfJnrSRJqVDnyoO/Z6fAnhqyH7hzok+nprNwCO0PI0/fUq+blXUSLMtafcbqRyYep+jeHsqml0gmy6u3p6ozGbMBY0YZcivThKR/FooB6Yc5rUjUhOMOb+owPulBEwFjxe8/p39tCsqSVe1Kg7nKsyB2xE5UsPcoDTZXLcF4omjU3ubw5wlOikEc9zWFOX/eCo7cH0Whdnwpz0lqd+sTZLH/6NMRZ5jUsc6AhNvpoTNGrKZC9kvhsHZ4Xjr+NTK+nsHRiPI76sJ/hdTIgd9yArML08ZzYwh8gGyJC3qqEOCEu0HTwWNxxYo2AgwTy41tvTRC5jazWp4/XKscsFqD18vXqsxGfM9U/4FmMpK8BROgal4KsLfN0830LHnm7ikHjPVMTLAc5NioeDfsp8T/MOUNgNPWdzRLQemJp3/pBPiJenAlHZecUR1AxjTI3tropADT8kjVsKB8wRP/WIqWhb3AD3GPqH2GfqhL7ngkU2WiANT/vbCiB+m1mtgMl4DU890DtnvkIOXKm/7YertqZDlH8HA1P/x1CUE5q48MKXuyYep0Avui8FTb6Yi5wbeXhvOkXrGFuacd/a7Q4Oizm2vpdSpwVNvppxD2ffb1y5AuQ3HHzVHPSWjc/qD+1EIyui77Cf8Qmr0v8SUdimt/8PUO/sl8rTjB0+Z5A6fwTv7yQapqDvduWWyn8biwNRkZMHr9TFkvben8LPvZ7yz44fs95unfL1fv/b2lHo3Fvixuv6LKXE1GxFmGd7KpHud9cFTLndEmMiLPMObdQVMHZdfnoqm2KDIXinQZ9DWRcEVgpyl9Eyl/LzA1gWYmvA9U7lcbPB2gbuPp6gM+Q4t7Rd57XwY02+mXr6XE7HumdJieCfo8FAIoxw4HBh66KJrv7bK258g6709deGi0e9MnffRZmDKF3xgqlD69YqXYswNTHGQeMm4XMG/mTl4qlBfEhlbkNNCqjMfT/3GVMMQi3o6B/3qF1Pj1U3hBqaK5fzD1OCpKpJZ0qU7mNOiWdrA8atP1M73WplsuYgibXWd0IlQwue5F17qDzKlCt9lP+EvWUfxp5najzWTIqlgy0i2yf/11FLCPoWiA1nhPm0r7G3aw+CpmDsZIt5pwISzBu+EwaxfW0RXLBn7sy9P/epTEWp2GRptcugXO5VNQw0iEmYfa41qW04t/w9T5gGYMluYp/1jZXBD9huYus7ilKBVpmJpkcPrX5lc+uUhNFHZXitqPpY6N2UzYOrFCjkNn5ULfczTNzi9OR18vwZ9bDYBT1nu60nEbgLMbyxGR0ixt4On/PoJHnozJfjQp/xdAcxuVjiienkWcZDbxITPA+KWAv/HkX4JeaRNojXhr/19uqr4UJHuz53BU/52Ap47v8YFUQU6Tn/z1JupQNfDDknMaUuetwj+/YspbQGe8qMgzIbs92ZqOEfx7lPv7EdGQVgh5drf07kApuKRjRu81q41Dfb9MxXWCfthKrLX/frMOvlBpkRO+mZtkiz+Jfd6/GmmummJqZkvYIwzWR7gZ+Z41Bmneklqq19z2kD+HpiyuHaDZTo/UL1duWW8TfY8duqIISNZYfHA1Dv7taM7y4W+zUL2w6ggvHoQ0uhU7ygq+Cv8/EJk0+jtKXY7Y0nbM+VfjGiDLNl7kW4U3tKEWS1UPOXAU1FaGhx5NuCNZJ351JDSGJOVAkxZG+hz0YXKaWAYjIlMrj5QvO2Z4k1g6jQDpiYdMDV4akHalhqsEqcJONbFZSG/yGhhgyfOpioOTI23/ZpVbq8F2POAKcXYv8rI10IdLSdCSFG4hffDHaE/2h56ErbQwDtvpt6e4o9LsfQnC2BKENIvpsiZ+TD19pTPtg8djs9DINJ0PebCnN1W6GitNkOfiprJTkWrrW9Ss+vg3/R6p+iJVnvyZGuljOoJeDsK8pKGwRQ8vnHBYwobKaSdSDDH+VNcYKyVJ2ptci1Nov73eafUpZibA1PGMfnBfZNEXv3u+tTfsh/Fnz7v9/aUI7hMGdlVG2BTxRPqJBSywZupoGih07r9OucnAqa8q1DQEM1hjJ6LfYdf8wNLnlHLpKGYPTrENUgh/PMKfSk67ZqBKc7bwZgQbZgn82Y9obh6sjiQLv2+TAfy8ZTv6w/o4CjhB6bAJo2KT3Xf9x6lUSYzJ/8XU9GFV/HdBM/ZOgGmVGOrI1e49nf5/+Op9CLsqHV9M7WiMCcoQgtZSI1LsllgF5/o6ctT7fGmInlt7z5M5fGXp/6TqSH7qVNNxzdv9iLq2ABG+Mm2Q9rTXhFptBDTaCruRJSv+32hou0YD0w9V9C3pPtkxIVnujPRPvNEoq77Oacp4PVvppiLPy6D5AyvfzOlVf2+TUsPsqfiJQVh+SX0x7miZdjWnZLakzkwdb5sN2j32KkDU0FmlVW/rv9I9W1/HnD23LkDU4OnfpipMf/d9Sn5f3QdxdtTdkgZLuRN8mHKvyfgqblJbwNTgXqEz+DN1C9PJb7x5DFHUo1argSeOkyhPwm6rQ7Zj8h2BEyV0MklM4fs4p8g6/A6gTx/uTOcv1zF2eAp6diqaaQU0C9mcn8ebnkHpm4Ist+MA6benorxvKU4TIMvpk7+SP+NqVDUVXXIfjq8spweb/MNdtA/TO2W3QKbNTD1zn50JGATk/pwJ8rDhP7yZurtqZfBgmfe2S/yLgJ5pocXF8FoBe/EbUhtawHvh3PBQ788FcYT6EPZ01uT1u89pS7geMydf5iSJsDEmylumo5TP30CUwf/MCbtdQeefHtqbiVrMjp543RgyjhC9gvGwFSQXsMAbZPLgfCneX8vyQqYgoQNWZdkCCdkct8gY/dgiKgIbL9On6tw7qQV1XaQBUkWRy4a7RyHomkG/UrODj/JlDD+5v4p+W/Zj+JPM4WfOaYBDoGpX9nPnxDw1Jsp04Ts5wuVxg3Zz9ukezqJp9BPHM3o4JNEDOGqEcMFK+7RDEypTgPZrrR3NzQ+yDlhgg3M4+3x4SK3cVxqvfr9xOeSQfHuGH2YGjw16scoHwc3HMto8fGUYf3jKUvQvYGpZDSpVHw5X1jC7EIZR9PiJqLztdzToBSBqWkGTA2eqksXx9szzfDNqR+Dp+LDqTTxNWdbIs6McRnOjoGI2oTdkJbrmSr3wNTNu0gDU8GM3fCosfq1W9oM+pNdP0QkIciqT0WFbGefwxuaLtFyYCo8LL485bqbMQ7KBjw6Q7vd754KuNmYcNryX9nvN6byfe/py2XEBeszZFtovfnHU8KC0MFTv2W/uz1TyYjILOeXx7TAd98vqbfefWU/7UVcGlQLjUuWCPE/yJQofXeOQvlLzlGIfzj7ze9z9GGqLFuYlxfahHrHQMeJnxYN3jb1hGqogc9g+iILvKrbgtoLz8WJ/ASmtvZYJfxMgNfbr6hAt7ksE+l8ZlP/7amR/NgSZbeAefntqRevuYOnPkzxMjB5v6k4WucPitKz3BJ1db1ycfRaiLgWMIb8fzBK0gjA/NtTnh1RLrGcSsSJAdmTFwMZh6t9oA59KiANMOWbwJR84bY0PPfPhN5KRYYP/vVBtcM4xr95ipfYMcwBVdCh9MKuiYAZEftrA5jaeheR8DVkv0DaBTzijTLod2SBLPtmSl4mLRGsMTAju2EzZL92An95NF1EHXpg8IyjroEhrQbPBUkCniLOiIuyqO9Tij0irZQAQxFzLxDdRpAdiwkcr9M54ofs52Vn+P78DNnzII13vzOFb9oBvBODx8cQN9AyQjJkV47F0cvkIPtqpKLRfK3hxL4zIvJDARhH/UMugz36wT0zRUn57vqU+pfc6yH+YU8l+35duOEzZXiF4Y5Z7upS+xHqmKa83uCTWU4+npIO2gJfyrqgqHZhjL771C+mBk+9mWKPNXymZwsYG69gDLSnGYy5tF93/ctTUTbeBwNTbH3/yn7BCzz1ut3AU5UMI/M/sx9OVO/D1FkyRTxZ9lmzz34Rp29ElMyBKX8l6unUVueLIftNqoPDxdtJsRjOUXgSD9nx3adCZ/wYPBWNsfphijkzImSzvWYCzRf546k3U9Wo/hdT93jXEdXvwCN+zVTosgSm+Lxfp/7OfhEHnnL41agMLw548M1UZ+mjFOpZqA7nKNTzDDz59tRk6q3Is3DHOJIb6Ke29NWnBk/9J1OSv4bcsCAGR89Ov67+H6bC2Ew3g6ecp8ByoRttVVTMNAeyewzZ74c9pfDfXZ/S/pLnevxpT0kiB7a4YiYNXQ7GkJsDU29PEf5VFNg15+CV0aHfz7xn6u0pf4IdKFKhccMqm8ikW9yZNDpCzUZtyypkpByBsVsFWW6M3usCsjEOJzjSkbMWHGrqGYP9kRNTnJsnlQjMUSkHpq7GuCV85YOn3kw5GjD19hSVa+h7A1OVRct4PzN5rNOLQl6VLZUDU0chL6ijLfQ0i6p5htczbkONw8Ep47VbUDxZ5/fBU78xpfgqeGGLbzdUeeMleV0ZgRuY0rzLmLDt7slFBbO5DUw51wCyXlrtuoGpt6cizWYKpDfsYvCUr4pwPMbz3lNvpt6eqlfehkgXZoT9s78VUYRsDhhwwWOnbVggtLWXBEoPeClqIDvHBnjaVK/w89+e0veHLRmJRC4Dp2k/nnozRbAFfeud/br0BXOam3ILDId1T43rmIU5oPfU2LraMMck/fOG28MP7pkpquPvzlHo/6PnKE6B8mEqEJLcxCOnBYaYCXipO9APU263h8/gRkk2eMrJDIdLqu3+wxTLNwyOlGRXoVV+gg+cK9/3du8Wg6e4Rwpj5s3Us24/TIUv8xlgLdgpA1PhZgd9q1qy3Yep58HlsXjVEJ2khZGS3NECrLPiBBKiR7nYHZkd7rr+XvtfTC1SYMoGT+HsYIKn9hdgKjz2nlo3EHLf2S+0O/AcmUH2S+bRjbATAcbw21NrWV59mPINYOqd/Z734oUHT+2Pax8Yj/tnEhxZHmUL9kHk/WvE+VvnXiGDAkVSOxdxeJizFdpeCXjmtRqloXhSeYQO9r+YKp+XF5FyAkxba+hDb6aYQ++pX0yhVT1KB6a8c39eUDdl7Ds1HI+3p5xdANn4zVTHzAQiXG9M6Xf9fbyK1q97Ob8gi5vhXUTXuLapFkdaGr9y9INMSZz43fUp49ey9P+pcxRh1hrDufSBqWOZO9T2vH8xZV9yLSVu0fZM+fngKYrUuBmYYmilfvpUmu+EwVN+dow2aLQ6bYgwpjBPrw93dWAqZOfgqXQK2U+7jiXCaCUwFbLQ2Yc+db9cy9hKgKkl1tDHU41N3IEpj/rAVGZVPCbFTB6YCoIcmPDyf5ha8OApNOPWdLLZf3lqxJWPT/ZzSqTipza7D0wNntIRMMWmqlD6zlPTsX24CETUilc6eKrbz31qnL1xGp4weOrN1HN6hTH/qMEzV/GLqaBdRLehT2mn5QiHkXNT0eN5WQ3ZL8gm9/6ZBQlHOmxDdpxttht0ur3mZLQy4ef9Ykq7NXD8zs5NRLultx485Qsz6JfXMVdQ72zCnPNmKgq9MVHmZ8gNb0+1DngMH1vwlnYLO1QwpUWD0NFwHAeHH9wzU+KV765PGX/JvR5/Ovu9mZocdQYHxxeMoZasYczzrsYljdEV+GI6zsBUwrf93liKtqOBKTtlEnlGg18z8IxyK9Qy3D53m4Epbnv6yn4jdNgM2S8QSujktlZ/Zb83U+/sp4Y76Ad3htXRa/K4Ey65XFO6QMBUIwBTgZX3z1Oa5S7mV4ULfc6E7Hc/AVPCwpOIODYkSHE5jPl39rNeC2DKzL6YCpeFkw6e2uL5fWCKTitOHzwlcNIYD0wJB3lNuj0jlFF7YFX0zn5vpny8hZ8fSeDIIfvJh/7ZNM3pPjAVxqf7Bs3E14xI5xm8fiqAp6Zz8JRzWwIjtn3jUSq9VkSqnnzpT+t+X9s++0l3DMzcFWaBlIxdkufCgn/vG8iOMwvev2We4PXt6dYNnhISR8aRc4T++2bKKib9cyerrYvM0UMiz/0VsvycK7PBU2+mfOW6vaHZMreohSbA1HyLfpKpMfdd9vtb9qP400y1Rf+8p0RUy2Czbz9MGdd/M4Xzzb+Y0p88jNF89Wywc7ShY+8OwBTXAUNEWI0JEx/65wxW0I94b7YiTBdD9vvlKdubqGUUPZ/QVzaeTJ5kC0wxu8hEkz0wxejnaxozE7EbPIUehYHpc9x+eerdp355amDqqAU31NbrHJjrPfXuU2+mrPXbUz1T3ZXcPtlvzSUqHu8el8FTgYmDZuhTb08NTHXeafR7n3oz5edOf32p71NKsYK/V3qMyuBgb39nash+fO1j6hSLEY4OdgDZMk4WpEM8D/3KYTok7aPn70zdq/GCSBn+f7o7kyZFmS0M/yAXDDLIEshEQRkyERV3yiCCCuWE+uvvgbT6q+77RfSmK27H3VRERYVFUZ6H5z2JnOyynn0/ILSH8/cReMq92ZA9+36qz36B1M1PvHefZ9RfBlxzfsl+Xh1FC/xE/J761Y3DvnTOGmSa8Zji2OJ4/5s9JQ1/t0aB/0/XKLBn62+mFuHOwIlUvT1F9/si/cIUpYYO2e/V5tQhsl3RZG0eGFPMUz1TjjQXSduW3XWy66d6pp4y+cx+m8SF7OGN4Xi3fWjhHX9WIKtsVJ5lv23Y7TM4BU8Ro3QeeLqDmnKC3OBDdQj9zWuSgqf2Nq3omreuuHFylTyooeCg4K4HtOeBKXMr63zUCjFkPa7dvpnaOsbbUxPzTCsizEsNK8H2g0ibJ2SxuNQOaIPukN0kTYqCGHEy89TomT0j76LB79cye0qnSwMYLAquYdlPeNaQ7XpP3danBVGyRXcPWeIKlLouora1FKJgcUofyJhu12S4OguYeeofpryLfHNY9uuZ8sQamLQP0O/aryP0Xz1TrzVkU8FWlarbQtnC+QuyuFfZ4Ck4uMWyn+hDf+vdEBgqnkhvpt6eemKLWorN8d5wVn7jHgSK/LsZL+rng/Pw5X/62aQ/vZburBODOteLhj1q3mWE6nhCxydbr2hYPNZY1fQJRXmiY6IRnWKVqzM6zm82ntfHZ8GYkg9rDX9hSqiLAX4zNd8mZMT5kI1uyNdQq3fPLnRMMU8VeCUzprwsg2zYM8UfPy6YeUpRoaYCPjcxY6rPfrM7ohE94MODZb8WD2Q+4PL0wDxlThpg6nj4ZMpcFTYOt/XDwWrtXqm5/vhkanSfNF+ZElRginlqVwJTUnmC7LfJnxVjKh+TGfWdETBgaPcULYvJlQyTrubHY/DMtbiDp3ZLKXJHMTDVe0pfxZD19LEG2dTMN0QbygLv6UfwBjGGD6JpHBw/G/kLtNbOq/9iqs9+3qXu7jmHKGFMBTUCpj7ml4I6F9OMKC59A11SVWT9FGNKn7QFNXcXyOLPqX9A16lrUWPFcZFXbdA3zktXlN/NeIFK/js+R6H8YaYSITKojXgt8nh0h5rvsp8jYvDSP0wZ635fvrybrfWKMpb9GFOpcO/2p021yG3C7jOwJBCJUuUa72c48L4wFRwK6MktHpidZfyI99x2b2DDDaR39gsGmYbk5+lKONm5YDp6ylfG1EzLwFPP8c7Ct2BhU8RxFDOmVvZJIoORIlcs+ylxDNl0+sNTq3O7ob6fQ9eylQ0HWxEw5QQnYHKP0NtTQjIE73BlWiBavtZEm3aeqtFn9us95Z4GkA17T+E5J1YBr4OnnGZ+fa9RrI7ZgmU/TumYciQO+ksJPMWY8o/X5oun/HM33111Ti3hIxM8rimZh0LhtCLi3BR4N6uhP/XkbhbarBJ41k/1npIPusL70ry18H4V7RhT82HlWyg9oiHRjmWXAzqm3KDrt5JmUAXidADZr58bPH8CY9/M1Ojfa+8rU3/J3qN/2lPnSNKpJz+07rlWYuDeU6Y91qswC2mKXxTbb6Z6T/VMmbcLXPfl4b7AdVqKzFPeJeAoMqWZwDzlTfCdIn42gRoyPKi5uenLCNf2mDHl+rTzVAlMislKrVwuA4/RzelCRi0wFYYKMKWqUFNW1DGVnIH54mxMKHZGwJQxh+zXMzXcj+QqQLnWIHqJMxrQGJgyr7GH2zN4qmcq3NTUwmIunZmnGFO747kmKrl22Q15BfOUuNMkHOgl92BMiQkw5T80+PktdN+e8ie74ICm7fZMZB9q3m/G4Bnk3JdEmC4l7JdSt8XnD6a88eFasH6KdyqeD5YWeOpXpnaH7vgdUz5v5wUqUjj/3lP+cwLZsfeUokhKxPqpwwy83PdTIS00DTnXu0Be7UHjIXRiD/NBvaPT+AjeYp4qWkz9lcRhbymjb9yDQNHE32S/kfCXPOvxLUyh4V3DjKlVl818+oMpvAZP6dH6J6Zm9snGrJ96WSuR9VPBtOUWbI2CS1K4TvZM9f2UvB0LFfNUz5QTcVrkz4Lw7anHZg1M3bWBzJgaRM0Fz4dmc8VJ+ckUsUTo985n2s0m035iStzIMmS3gZaiSwWe8i52t2Fb+umpMdnZmGykwsKnNrrRQKtoFPrPUmbZ73G8QA33TH2UpyXR2tGwCkjJCWhTngTSTrMndtfJNUVbEU8ZU8xTpaReoP/aQ5ZTDgOK1usyYtkvWMaQDQ96t0bR9VPux9E7oDCcxKTVmm6iERocWPbjCxFef9jA6wfeasGY8qb1vWCeQmUJTL5O4OGtk6+JmL0U7MU8eCoNcE4nAvfJVGzB39t7Kkj2lYP9GTClZzX0t21zKxhT7kMApkhdfiNTKi/9LvuJf8mzHn+aKU5vdWoVJ8hi+j4QEI/xmDHFst+Nv4yZp+aev/NwMtFTCpUHWcownyljSnqt4PW9pzgdCYSPE2Cmz369p7jFBGqEZpA9+jWK3lPBuduz2tiqQyJ8hCpmnmrM8gI145x5UoY/e6rpnq1oyzX0U7JOI1I/rQYf6/mQZT9PyKDmxQiYd3PoB1elZjuYroApc5ZPqnBtGxbWt+Aplv2M9iXgbMw1b08d98Dk+HxeEvU4GkaMKTw7vRhTQZRowNxTn1LTkLr+MAOPxHbwAdeADGp+Zt26Hey3c8LdIghivadGrm1SfbYCppJxCgw2ryXzlL/cDwrmqQdVRRzgte98YSp4nLg1UizeYGsUjKmJc9+QthaVyLP3cI1ZiXxOLXUE/x+sezLzFMt+KASmkmCXUz8uITec7SxFiO7Qmyk0+VamBPU396dGf8s8CuUPr/tt2teAaFYyihhTWquPKbx3ehQqerHA3KiymKdo6hF4j8ZVQnUhnlSMqT77DYP5qPLNABi6ru5PIopbDQciujvo9UJrIswd6A+2evZA11NrUa9uur1kfjClXIiKg3bUzacL824PuObMh/amaYA08Kh/T42KMdVnP9dVKCZJcWhweh8KZFR3c1x7prZulNIpZL9q1Vi2hzHXrqk/zT6Z6rPfLCo/PdVnv36NgjHVe0qOgSlfQpD9RmX5IjKffnrqVPDANCdAjdcq1HzP1BdP9UwJeDHkXSe+L9BLAqYmj4jnWfa7NtyKDBc5X7kX0wemdtydDE+aiN3FxvdQY82ir9kv1Hg4/3kOXhO6NY6bHMTkad5k3o27+4nhrZvCocng8aGRvrPfIyygvw2fEZzvLHkz5V7rAfRnQoVYP+UuIrT4hSnusL9c/+2b/wAvD9LN</prop>
			<obj name="TemperatureLog" class="TemperatureLog" version="2">
				<prop name="Times">TEFSWgAAhdkAAICF1CgAAADMAQAAZgMAAAAFAACkBgAAPggAANgJAAByCwAAFg0AALAOAABKEAAA5BEAAIgTAAAiFQAAvBYAAFYYAADwGQAAlBsAAC4dAADIHgAAYiAAAAYiAACgIwAAOiUAANQmAABuKAAAEioAAKwrAABGLQAA6i4AAIQwAAAeMgAAuDMAAFw1AAD2NgAAkDgAACo6AADOOwAAaD0AAAI/AACmQAAAQEIAANpDAAB0RQAAGEcAALJIAABMSgAA5ksAAIpNAAAkTwAAvlAAAFhSAADyUwAAllUAADBXAADKWAAAZFoAAAhcAACiXQAAPF8AANZgAAB6YgAAFGQAAK5lAABIZwAA7GgAAIZqAAAgbAAAum0AAF5vAAD4cAAAknIAACx0AADQdQAAancAAAR5AACoegAAQnwAANx9AAB2fwAAGoEAALSCAABOhAAA6IUAAIKHAAAmiQAAwIoAAFqMAAD0jQAAjo8AADKRAADMkgAAZpQAAACWAACklwAAPpkAANiaAAB8nAAAFp4AALCfAABKoQAA7qIAAIikAAAipgAAvKcAAGCpAAD6qgAAlKwAADiuAADSrwAAbLEAAAazAACgtAAARLYAAN63AAB4uQAAErsAALa8AABQvgAA6r8AAITBAAAowwAAwsQAAFzGAAD2xwAAmskAADTLAADOzAAAaM4AAALQAACm0QAAQNMAANrUAAB+1gAAGNgAALLZAABM2wAA5twAAIreAAAk4AAAvuEAAFjjAAD85AAAluYAADDoAADU6QAAbusAAAjtAACi7gAARvAAAODxAAB68wAAFPUAALj2AABS+AAA7PkAAIb7AAAq/QAAxP4AAF4AAQD4AQEAnAMBADYFAQDQBgEAaggBAA4KAQCoCwEAQg0BANwOAQB2EAEAGhIBALQTAQBOFQEA6BYBAIwYAQAmGgEAwBsBAFodAQD+HgEAmCABADIiAQDWIwEAcCUBAAonAQCkKAEASCoBAOIrAQB8LQEAFi8BALowAQBUMgEA7jMBAIg1AQAsNwEAxjgBAGA6AQD6OwEAnj0BADg/AQDSQAEAbEIBAAZEAQCqRQEAREcBAN5IAQB4SgEAHEwBALZNAQBQTwEA6lABAI5SAQAoVAEAwlUBAFxXAQAAWQEAmloBADRcAQDYXQEAcl8BAAxhAQCmYgEASmQBAORlAQB+ZwEAGGkBALxqAQBWbAEA8G0BAIpvAQAucQEAyHIBAGJ0AQD8dQEAlncBADp5AQDUegEAbnwBAAh+AQCsfwEARoEBAOCCAQB6hAEAHoYBALiHAQBSiQEA7IoBAJCMAQAqjgEAxI8BAF6RAQACkwEAnJQBADaWAQDalwEAdJkBAA6bAQConAEAQp4BAOafAQCAoQEAGqMBAMikAQBipgEA/KcBAJapAQA6qwEA1KwBAG6uAQAIsAEArLEBAEazAQDgtAEAerYBAB64AQC4uQEAUrsBAOy8AQCQvgEAKsABAMTBAQBewwEAAsUBAJzGAQA2yAEA2skBAHTLAQAOzQEAqM4BAEzQAQDm0QEAgNMBABrVAQC01gEAWNgBAPLZAQCM2wEAJt0BAMreAQBk4AEA/uEBAJjjAQAy5QEA1uYBAHDoAQAK6gEArusBAEjtAQDi7gEAfPABACDyAQC68wEAVPUBAO72AQCS+AEALPoBAMb7AQBg/QEABP8BAJ4AAgA4AgIA0gMCAHYFAgAQBwIAqggCAEQKAgDoCwIAgg0CABwPAgDAEAIAWhICAPQTAgCOFQIAKBcCAMwYAgBmGgIAABwCAJodAgA+HwIA2CACAHIiAgAMJAIApiUCAEonAgDkKAIAfioCABgsAgC8LQIAVi8CAPAwAgCUMgIALjQCAMg1AgBiNwIABjkCAKA6AgA6PAIA1D0CAHg/AgASQQIArEICAEZEAgDqRQIAhEcCAB5JAgDCSgIAXEwCAPZNAgCQTwIAKlECAM5SAgBoVAIAAlYCAJxXAgA2WQIA2loCAHRcAgAOXgIAqF8CAExhAgDmYgIAgGQCABpmAgC+ZwIAWGkCAPJqAgCWbAIAMG4CAMpvAgBkcQIACHMCAKJ0AgA8dgIA1ncCAHp5AgAUewIArnwCAEh+AgDsfwIAhoECACCDAgC6hAIAXoYCAPiHAgCSiQIALIsCANCMAgBqjgIABJACAJ6RAgA4kwIA3JQCAHaWAgAQmAIAqpkCAE6bAgDonAIAgp4CABygAgDAoQIAWqMCAPSkAgCYpgIAMqgCAMypAgBmqwIACq0CAKSuAgA+sAIA2LECAHyzAgAWtQIAsLYCAEq4AgDuuQIAiLsCACK9AgC8vgIAYMACAPrBAgCUwwIALsUCANLGAgBsyAIABsoCAKDLAgBEzQIA3s4CAHjQAgAS0gIAttMCAFDVAgDq1gIAhNgCACjaAgDC2wIAXN0CAPbeAgCQ4AIANOICAM7jAgBo5QIAAucCAKboAgBA6gIA2usCAHTtAgAY7wIAsvACAEzyAgDm8wIAivUCACT3AgC++AIAWPoCAPz7AgCW/QIAMP8CANQAAwBuAgMACAQDAKIFAwA8BwMA4AgDAHoKAwAUDAMAuA0DAFIPAwDsEAMAhhIDACoUAwDEFQMAXhcDAPgYAwCcGgMANhwDANAdAwBqHwMABCEDAKgiAwBCJAMA3CUDAHYnAwAaKQMAtCoDAE4sAwDoLQMAjC8DACYxAwDAMgMAWjQDAP41AwCYNwMAMjkDAMw6AwBwPAMACj4DAKQ/AwA+QQMA4kIDAHxEAwAWRgMAukcDAFRJAwDuSgMAiEwDACxOAwDGTwMAYFEDAPpSAwCUVAMAOFYDANJXAwBsWQMABlsDAKpcAwBEXgMA3l8DAHhhAwASYwMAtmQDAFBmAwDqZwMAjmkDAChrAwDCbAMAXG4DAABwAwCacQMANHMDAM50AwBydgMADHgDAKZ5AwBAewMA5HwDAH5+AwAYgAMAvIEDAFaDAwDwhAMAioYDACSIAwDIiQMAYosDAPyMAwCWjgMAOpADANSRAwBukwMACJUDAKKWAwBGmAMA4JkDAHqbAwAUnQMAuJ4DAFKgAwDsoQMAhqMDACqlAwDEpgMAXqgDAAKqAwCcqwMANq0DANCuAwB0sAMADrIDAKizAwBCtQMA5rYDAIC4AwAaugMAvrsDAFi9AwDyvgMAjMADACbCAwDKwwMAZMUDAP7GAwCYyAMAPMoDANbLAwBwzQMACs8DAKTQAwBI0gMA4tMDAHzVAwAg1wMAutgDAFTaAwD42wMAkt0DACzfAwDG4AMAYOIDAATkAwCe5QMAOOcDANLoAwBs6gMAEOwDAKrtAwBE7wMA3vADAILyAwAc9AMAtvUDAFD3AwD0+AMAjvoDACj8AwDC/QMAZv8DAAABBACaAgQAPgQEANgFBAByBwQADAkEALAKBABKDAQA5A0EAH4PBAAiEQQAvBIEAFYUBADwFQQAlBcEAC4ZBADIGgQAYhwEAAYeBACgHwQAOiEEANQiBABuJAQAEiYEAKwnBABGKQQA4CoEAIQsBAAeLgQAuC8EAFIxBAD2MgQAkDQEACo2BADENwQAaDkEAAI7BACcPAQAQD4EANo/BAB0QQQADkMEALJEBABMRgQA5kcEAIBJBAAkSwQAvkwEAFhOBADyTwQAllEEADBTBADKVAQAZFYEAP5XBACiWQQAPFsEANZcBABwXgQAFGAEAK5hBABIYwQA4mQEAIZmBAAgaAQAumkEAFRrBAD4bAQAkm4EACxwBADGcQQAanMEAAR1BACedgQAQngEANx5BAB2ewQAEH0EALR+BABOgAQA6IEEAIKDBAAchQQAwIYEAFqIBAD0iQQAjosEADKNBADMjgQAZpAEAACSBACkkwQAPpUEANiWBABymAQAFpoEALCbBABKnQQA5J4EAIigBAAiogQAvKMEAFalBAD6pgQAlKgEAC6qBADSqwQAbK0EAAavBACgsAQARLIEAN6zBAB4tQQAErcEALa4BABQugQA6rsEAIS9BAAevwQAwsAEAFzCBAD2wwQAkMUEACrHBADOyAQAaMoEAALMBACczQQAQM8EANrQBAB00gQAGNQEALLVBABM1wQA5tgEAIraBAAk3AQAyN0EAGzfBAAG4QQAoOIEADrkBADU5QQAeOcEABLpBACs6gQAUOwEAOrtBACE7wQAHvEEAMLyBABc9AQA9vUEAJD3BAA0+QQAzvoEAGj8BAAC/gQApv8EAEABBQDaAgUAfgQFABgGBQCyBwUATAkFAOYKBQCKDAUAJA4FAL4PBQBYEQUA/BIFAJYUBQAwFgUAyhcFAG4ZBQAIGwUAohwFADweBQDWHwUAeiEFABQjBQCuJAUASCYFAOwnBQCGKQUAICsFALosBQBeLgUA+C8FAJIxBQAsMwUA0DQFAGo2BQAEOAUAqDkFAEI7BQDcPAUAdj4FABpABQC0QQUATkMFAOhEBQCMRgUAJkgFAMBJBQBaSwUA/kwFAJhOBQAyUAUAzFEFAHBTBQAKVQUApFYFAD5YBQDiWQUAfFsFABZdBQCwXgUASmAFAO5hBQCIYwUAImUFALxmBQBgaAUA+mkFAJRrBQAubQUA0m4FAGxwBQAGcgUAqnMFAER1BQDedgUAeHgFABx6BQC2ewUAUH0FAOp+BQCOgAUAKIIFAMKDBQBchQUAAIcFAJqIBQA0igUAzosFAGiNBQAMjwUAppAFAECSBQDakwUAfpUFABiXBQCymAUATJoFAPCbBQCKnQUAJJ8FAL6gBQBiogUA/KMFAJalBQAwpwUA1KgFAG6qBQAIrAUArK0FAEavBQDgsAUAerIFAB60BQC4tQUAUrcFAOy4BQCQugUAKrwFAMS9BQBevwUAAsEFAJzCBQA2xAUA0MUFAGrHBQAOyQUAqMoFAELMBQDczQUAgM8FABrRBQC00gUATtQFAPLVBQCM1wUAJtkFAMDaBQBk3AUA/t0FAJjfBQAy4QUA1uIFAHDkBQAK5gUArucFAEjpBQDi6gUAfOwFACDuBQC67wUAVPEFAO7yBQCI9AUALPYFAMb3BQBg+QUA+voFAJ78BQA4/gUA0v8FAGwBBgAQAwYAqgQGAEQGBgDoBwYAggkGABwLBgC2DAYAWg4GAPQPBgCOEQYAKBMGAMIUBgBmFgYAABgGAJoZBgA0GwYA2BwGAHIeBgAMIAYApiEGAEojBgDkJAYAfiYGABgoBgC8KQYAVisGAPAsBgCKLgYALjAGAMgxBgBiMwYA/DQGAJY2BgA6OAYA1DkGAG47BgASPQYArD4GAEZABgDgQQYAhEMGAB5FBgC4RgYAUkgGAPZJBgCQSwYAKk0GAM5OBgBoUAYAAlIGAJxTBgBAVQYA2lYGAHRYBgAOWgYAqFsGAExdBgDmXgYAgGAGABpiBgC+YwYAWGUGAPJmBgCMaAYAJmoGAMprBgBkbQYA/m4GAKJwBgA8cgYA1nMGAHB1BgAUdwYArngGAEh6BgDiewYAhn0GACB/BgC6gAYAVIIGAPiDBgCShQYALIcGANCIBgBqigYABIwGAJ6NBgA4jwYA3JAGAHaSBgAQlAYAqpUGAE6XBgDomAYAgpoGABycBgC2nQYAWp8GAPSgBgCOogYAKKQGAMylBgBmpwYAAKkGAKSqBgA+rAYA2K0GAHKvBgAWsQYAsLIGAEq0BgDktQYAiLcGACK5BgC8ugYAVrwGAPq9BgCUvwYALsEGAMjCBgBsxAYABsYGAKDHBgA6yQYA3soGAHjMBgASzgYArM8GAEbRBgDq0gYAhNQGAB7WBgC41wYAXNkGAPbaBgCQ3AYAKt4GAM7fBgBo4QYAAuMGAKbkBgBA5gYA2ucGAHTpBgAY6wYAsuwGAEzuBgDm7wYAivEGACTzBgC+9AYAWPYGAPz3BgCW+QYAMPsGAMr8BgBu/gYACAAHAKIBBwA8AwcA4AQHAHoGBwAUCAcArgkHAFILBwDsDAcAhg4HACAQBwDEEQcAXhMHAPgUBwCSFgcANhgHANAZBwBqGwcABB0HAJ4eBwBCIAcA3CEHAHYjBwAQJQcAtCYHAE4oBwDoKQcAgisHACYtBwDALgcAWjAHAPQxBwCYMwcAMjUHAMw2BwBwOAcACjoHAKQ7BwA+PQcA4j4HAHxABwAWQgcAsEMHAFRFBwDuRgcAiEgHACJKBwDGSwcAYE0HAPpOBwCUUAcAOFIHANJTBwBsVQcABlcHAKpYBwBEWgcA3lsHAHhdBwASXwcAtmAHAFBiBwDqYwcAhGUHAChnBwDCaAcAXGoHAPZrBwCabQcANG8HAM5wBwBocgcADHQHAKZ1BwBAdwcA2ngHAH56BwAYfAcAsn0HAFZ/BwDwgAcAioIHACSEBwDIhQcAYocHAPyIBwCWigcAOowHANSNBwBujwcACJEHAKKSBwBGlAcA4JUHAHqXBwAUmQcAuJoHAFKcBwDsnQcAhp8HACChBwDEogcAXqQHAPilBwCcpwcANqkHANCqBwBqrAcADq4HAKivBwBCsQcA5rIHAIC0BwAatgcAtLcHAFi5BwDyugcAjLwHACa+BwDKvwcAZMEHAP7CBwCYxAcAMsYHANbHBwBwyQcACssHAKTMBwA+zgcA4s8HAHzRBwAW0wcAsNQHAFTWBwDu1wcAiNkHACzbBwDG3AcAYN4HAPrfBwCe4QcAOOMHANLkBwBs5gcAEOgHAKrpBwBE6wcA3uwHAILuBwAc8AcAtvEHAFrzBwD09AcAjvYHACj4BwDC+QcAZvsHAAD9BwCa/gcANAAIANgBCAByAwgADAUIAKYGCABACAgA5AkIAH4LCAAYDQgAsg4IAFYQCADwEQgAihMIAC4VCADIFggAYhgIAPwZCACgGwgAOh0IANQeCABuIAgACCIIAKwjCABGJQgA4CYIAHooCAAeKggAuCsIAFItCADsLggAkDAIACoyCADEMwgAaDUIAAI3CACcOAgANjoIANo7CAB0PQgADj8IAKhACABMQggA5kMIAIBFCAAaRwgAvkgIAFhKCADySwgAjE0IADBPCADKUAgAZFIIAP5TCACiVQgAPFcIANZYCABwWggAFFwIAK5dCABIXwgA4mAIAHxiCAAgZAgAumUIAFRnCADuaAgAkmoIACxsCADGbQgAYG8IAARxCACecggAOHQIANx1CAB2dwgAEHkIAKp6CABOfAgA6H0IAIJ/CAAcgQgAwIIIAFqECAD0hQgAjocIADKJCADMiggAZowIAACOCACkjwgAPpEIANiSCABylAgADJYIALCXCABKmQgA5JoIAH6cCAAinggAvJ8IAFahCADwoggAlKQIAC6mCADIpwgAYqkIAAarCACgrAgAOq4IANSvCAB4sQgAErMIAKy0CABQtggA6rcIAIS5CAAeuwgAwrwIAFy+CAD2vwgAkMEIADTDCADOxAgAaMYIAALICACmyQgAQMsIANrMCAB0zggADtAIALLRCABM0wgA5tQIAIDWCAAk2AgAvtkIAFjbCADy3AgAlt4IADDgCADK4QgAZOMIAAjlCACi5ggAPOgIANbpCAB66wgAFO0IAK7uCABI8AgA7PEIAIbzCAAg9QgAxPYIAF74CAD4+QgAkvsIADb9CADQ/ggAagAJAAQCCQCoAwkAQgUJANwGCQB2CAkAEAoJALQLCQBODQkA6A4JAIIQCQAcEgkAwBMJAFoVCQD0FgkAmBgJADIaCQDMGwkAZh0JAAAfCQCkIAkAPiIJANgjCQB8JQkAFicJALAoCQBKKgkA5CsJAIgtCQAiLwkAvDAJAGAyCQD6MwkAlDUJAC43CQDSOAkAbDoJAAY8CQCgPQkARD8JAN5ACQB4QgkAEkQJALZFCQBQRwkA6kgJAI5KCQAoTAkAwk0JAFxPCQD2UAkAmlIJADRUCQDOVQkAaFcJAAxZCQCmWgkAQFwJANpdCQB0XwkAGGEJALJiCQBMZAkA5mUJAIpnCQAkaQkAvmoJAFhsCQD8bQkAlm8JADBxCQDKcgkAbnQJAAh2CQCidwkARnkJAOB6CQB6fAkAFH4JALh/CQBSgQkA7IIJAIaECQAqhgkAxIcJAF6JCQD4igkAnIwJADaOCQDQjwkAapEJAA6TCQColAkAQpYJANyXCQB2mQkAGpsJALScCQBOngkA6J8JAIyhCQAmowkAwKQJAFqmCQD+pwkAmKkJADKrCQDWrAkAcK4JAAqwCQCksQkASLMJAOK0CQB8tgkAFrgJALq5CQBUuwkA7rwJAIi+CQAswAkAxsEJAGDDCQD6xAkAnsYJADjICQDSyQkAbMsJAAbNCQCqzgkARNAJAN7RCQB40wkAHNUJALbWCQBQ2AkA6tkJAI7bCQAo3QkAwt4JAFzgCQAA4gkAmuMJADTlCQDY5gkAcugJAAzqCQCm6wkASu0JAOTuCQB+8AkAGPIJALzzCQBW9QkA8PYJAIr4CQAu+gkAyPsJAGL9CQD8/gkAlgAKADoCCgDUAwoAbgUKAAgHCgCsCAoARgoKAOALCgB6DQoAHg8KALgQCgBSEgoA7BMKAJAVCgAqFwoAxBgKAGgaCgACHAoAnB0KADYfCgDaIAoAdCIKAA4kCgCoJQoATCcKAOYoCgCKKgoAGiwKAL4tCgBYLwoA8jAKAIwyCgAmNAoAyjUKAGQ3CgD+OAoAmDoKADw8CgDWPQoAcD8KABRBCgCuQgoASEQKAOJFCgCGRwoAIEkKALpKCgBUTAoA+E0KAJJPCgAsUQoAxlIKAGBUCgAEVgoAnlcKADhZCgDSWgoAdlwKABBeCgCqXwoARGEKAOhiCgCCZAoAHGYKALZnCgBaaQoA9GoKAI5sCgAobgoAzG8KAGZxCgAAcwoAmnQKAD52CgDYdwoAcnkKAAx7CgCwfAoASn4KAOR/CgB+gQoAIoMKALyECgBWhgoA+ocKAJSJCgAuiwoAyIwKAGyOCgAGkAoAoJEKADqTCgDUlAoAeJYKABKYCgCsmQoARpsKAOqcCgCEngoAHqAKALihCgBSowoA9qQKAJCmCgAqqAoAzqkKAGirCgACrQoAnK4KAECwCgDasQoAdLMKAA61CgCytgoATLgKAOa5CgCKuwoAJL0KAL6+CgBYwAoA/MEKAJbDCgAwxQoAysYKAGTICgAIygoAossKADzNCgDWzgoAcNAKABTSCgCu0woASNUKAOLWCgCG2AoAINoKALrbCgBe3QoA+N4KAJLgCgAs4goA0OMKAGrlCgAE5woAnugKAELqCgDc6woAdu0KABrvCgC08AoATvIKAOjzCgCC9QoAJvcKAMD4CgBa+goA9PsKAI79CgAy/woAzAALAGYCCwAABAsApAULAD4HCwDYCAsAfAoLABYMCwCwDQsASg8LAO4QCwCIEgsAIhQLALwVCwBgFwsA+hgLAJQaCwAuHAsA0h0LAGwfCwAGIQsAoCILAEQkCwDeJQsAeCcLABIpCwCsKgsAUCwLAOotCwCELwsAHjELAMIyCwBcNAsA9jULAJA3CwA0OQsAzjoLAGg8CwACPgsApj8LAEBBCwDaQgsAdEQLABhGCwCyRwsATEkLAOZKCwCKTAsAJE4LAL5PCwBYUQsA/FILAJZUCwAwVgsAylcLAG5ZCwAIWwsAolwLAEZeCwDgXwsAemELABRjCwC4ZAsAUmYLAOxnCwCGaQsAKmsLAMRsCwBebgsA+G8LAJxxCwA2cwsA0HQLAGp2CwAOeAsAqHkLAEJ7CwDcfAsAdn4LABqACwC0gQsAToMLAPKECwCMhgsAJogLAMCJCwBaiwsA/owLAJiOCwAykAsAzJELAHCTCwAKlQsApJYLAD6YCwDimQsAfJsLABadCwCwngsAVKALAO6hCwCIowsAIqULAMamCwBgqAsA+qkLAJ6rCwA4rQsA0q4LAGywCwAQsgsAqrMLAES1CwDetgsAgrgLABy6CwC2uwsAUL0LAOq+CwCOwAsAKMILAMLDCwBcxQsAAMcLAJrICwA0ygsAzssLAHLNCwAMzwsAptALAEDSCwDk0wsAftULABjXCwCy2AsAVtoLAPDbCwCK3QsAJN8LAMjgCwBi4gsA/OMLAKDlCwA65wsA1OgLAG7qCwAS7AsArO0LAEbvCwDg8AsAevILAB70CwC49QsAUvcLAOz4CwCQ+gsAKvwLAMT9CwBe/wsA+AAMAJwCDAA2BAwA0AUMAHQHDAAOCQwAqAoMAEIMDADmDQwAgA8MABoRDAC0EgwAWBQMAPIVDACMFwwAJhkMAMoaDABkHAwA/h0MAKIfDAA8IQwA1iIMAHAkDAAKJgwAricMAEgpDADiKgwAfCwMACAuDAC6LwwAVDEMAO4yDACINAwALDYMAMY3DABgOQwABDsMAJ48DAA4PgwA0j8MAHZBDAAQQwwAqkQMAERGDADoRwwAgkkMABxLDAC2TAwAWk4MAPRPDACOUQwAKFMMAMJUDABmVgwAAFgMAJpZDAA+WwwA2FwMAHJeDAAMYAwAsGEMAEpjDADkZAwAfmYMACJoDAC8aQwAVmsMAPBsDACUbgwALnAMAMhxDABscwwABnUMAKB2DAA6eAwA1HkMAHh7DAASfQwArH4MAEaADADggQwAhIMMAB6FDAC4hgwAUogMAPaJDACQiwwAKo0MAMSODABokAwAApIMAJyTDAA2lQwA2pYMAHSYDAAOmgwAqJsMAEydDADmngwAgKAMACSiDAC+owwAWKUMAPKmDACWqAwAMKoMAMqrDABkrQwACK8MAKKwDAA8sgwA1rMMAHq1DAAUtwwArrgMAEi6DADsuwwAhr0MACC/DAC6wAwAVMIMAPjDDACSxQwALMcMAMbIDABqygwABMwMAJ7NDAA4zwwA3NAMAHbSDAAQ1AwAqtUMAE7XDADo2AwAgtoMACbcDADA3QwAWt8MAPTgDACY4gwAMuQMAMzlDABm5wwACukMAKTqDAA+7AwA2O0MAHzvDAAW8QwAsPIMAEr0DADu9QwAiPcMACL5DAC8+gwAVvwMAPr9DACU/wwALgENAMgCDQBsBA0ABgYNAKAHDQA6CQ0A3goNAHgMDQASDg0ArA8NAFARDQDqEg0AhBQNAB4WDQDCFw0AXBkNAPYaDQCaHA0ANB4NAM4fDQBoIQ0ADCMNAKYkDQBAJg0A2icNAH4pDQAYKw0AsiwNAEwuDQDmLw0AijENACQzDQC+NA0AWDYNAPw3DQCWOQ0AMDsNAMo8DQBkPg0ACEANAKJBDQA8Qw0A4EQNAHpGDQAUSA0ArkkNAFJLDQDsTA0Ahk4NACBQDQDEUQ0AXlMNAPhUDQCcVg0ANlgNANBZDQBqWw0ABF0NAKheDQBCYA0A3GENAHZjDQAaZQ0AtGYNAE5oDQDoaQ0AjGsNACZtDQDAbg0AWnANAP5xDQCYcw0AMnUNANZ2DQBweA0ACnoNAKR7DQBIfQ0A4n4NAHyADQAWgg0AsIMNAFSFDQDuhg0AiIgNACKKDQDGiw0AYI0NAPqODQCUkA0ALpINANKTDQBslQ0ABpcNAKCYDQBEmg0A3psNAHidDQAcnw0AtqANAFCiDQDqow0AhKUNACinDQDCqA0AXKoNAACsDQCarQ0ANK8NAM6wDQBysg0ADLQNAKa1DQBAtw0A5LgNAH66DQAYvA0AvL0NAFa/DQDwwA0AisINACTEDQDIxQ0AYscNAPzIDQCWyg0AOswNANTNDQBuzw0ACNENAKLSDQBG1A0A4NUNAHrXDQAU2Q0AuNoNAFLcDQDs3Q0Aht8NACrhDQDE4g0AXuQNAALmDQCc5w0ANukNANDqDQB07A0ADu4NAKjvDQBC8Q0A5vINAID0DQAa9g0AtPcNAFj5DQDy+g0AjPwNACb+DQDK/w0AZAEOAP4CDgCYBA4AMgYOANYHDgBwCQ4ACgsOAKQMDgBIDg4A4g8OAHwRDgAWEw4AuhQOAFQWDgDuFw4AiBkOACwbDgDGHA4AYB4OAAQgDgCeIQ4AOCMOANIkDgB2Jg4AECgOAKopDgBEKw4A6CwOAIIuDgAcMA4AtjEOAFozDgD0NA4AjjYOACg4DgDMOQ4AZjsOAAA9DgCaPg4ANEAOANhBDgByQw4ADEUOAKZGDgBKSA4A5EkOAH5LDgAYTQ4AvE4OAFZQDgDwUQ4AilMOAC5VDgDIVg4AYlgOAAZaDgCgWw4AOl0OANReDgB4YA4AEmIOAKxjDgBGZQ4A6mYOAIRoDgAeag4AuGsOAFxtDgD2bg4AkHAOACpyDgDEcw4AaHUOAAJ3DgCceA4ANnoOANp7DgB0fQ4ADn8OALKADgBMgg4A5oMOAICFDgAkhw4AvogOAFiKDgDyiw4Alo0OADCPDgDKkA4AZJIOAP6TDgCilQ4APJcOANaYDgBwmg4AFJwOAK6dDgBInw4A4qAOAIaiDgAgpA4AuqUOAFSnDgD4qA4AkqoOACysDgDGrQ4Aaq8OAASxDgCesg4AOLQOANy1DgB2tw4AELkOAKq6DgBOvA4A6L0OAIK/DgAmwQ4AwMIOAFrEDgD0xQ4AmMcOADLJDgDMyg4AZswOAADODgCkzw4APtEOANjSDgBy1A4AFtYOALDXDgBK2Q4A5NoOAH7cDgAi3g4AvN8OAFbhDgD64g4AlOQOAC7mDgDI5w4AbOkOAAbrDgCg7A4AOu4OAN7vDgB48Q4AEvMOAKz0DgBQ9g4A6vcOAIT5DgAo+w4AwvwOAFz+DgD2/w4AmgEPADQDDwDOBA8AaAYPAAIIDwCmCQ8AQAsPANoMDwB0Dg8ADhAPALIRDwBMEw8A5hQPAIAWDwAkGA8AvhkPAFgbDwD8HA8Alh4PADAgDwDKIQ8AbiMPAAglDwCiJg8APCgPAOApDwB6Kw8AFC0PAK4uDwBSMA8A7DEPAIYzDwAqNQ8AxDYPAF44DwD4OQ8AkjsPADY9DwDQPg8AakAPAARCDwCeQw8AQkUPANxGDwB2SA8AEEoPALRLDwBOTQ8A6E4PAIJQDwAmUg8AwFMPAFpVDwD+Vg8AmFgPADJaDwDMWw8AcF0PAApfDwCkYA8APmIPAOJjDwB8ZQ8AFmcPALBoDwBUag8A7msPAIhtDwAibw8AxnAPAGByDwD6cw8AlHUPAC53DwDSeA8AbHoPAAZ8DwCqfQ8ARH8PAN6ADwB4gg8AHIQPALaFDwBQhw8A6ogPAI6KDwAojA8Awo0PAFyPDwAAkQ8AmpIPADSUDwDOlQ8AcpcPAAyZDwCmmg8AQJwPANqdDwB+nw8AGKEPALKiDwBMpA8A8KUPAIqnDwAkqQ8AvqoPAGKsDwD8rQ8Alq8PADqxDwDUsg8AbrQPAAi2DwCstw8ARrkPAOC6DwB6vA8AHr4PALi/DwBSwQ8A7MIPAJDEDwAqxg8AxMcPAF7JDwACyw8AnMwPADbODwDQzw8AdNEPAA7TDwCo1A8AQtYPANzXDwCA2Q8AGtsPALTcDwBO3g8A8t8PAIzhDwAm4w8AwOQPAGTmDwD+5w8AmOkPADLrDwDW7A8AcO4PAArwDwCk8Q8ASPMPAOL0DwB89g8AIPgPALr5DwBU+w8A7vwPAJL+DwAsABAAxgEQAGADEAAEBRAAngYQADgIEADSCRAAbAsQABANEACqDhAARBAQAN4REACCExAAHBUQALYWEABQGBAA9BkQAI4bEAAoHRAAwh4QAGYgEAAAIhAAmiMQADQlEADYJhAAcigQAAwqEACmKxAASi0QAOQuEAB+MBAAIjIQALwzEABWNRAA8DYQAJQ4EAAuOhAAyDsQAGI9EAD8PhAAoEAQADpCEADUQxAAbkUQABJHEACsSBAARkoQAOBLEAB6TRAAHk8QALhQEABSUhAA9lMQAJBVEAAqVxAAxFgQAGhaEAACXBAAnF0QADZfEADaYBAAdGIQAA5kEACoZRAATGcQAOZoEACAahAAGmwQAL5tEABYbxAA8nAQAJZyEAAwdBAAynUQAGR3EAD+eBAAonoQADx8EADWfRAAcH8QABSBEACughAASIQQAOKFEACGhxAAIIkQALqKEABUjBAA+I0QAJKPEAAskRAAxpIQAGqUEAAElhAAnpcQADiZEADcmhAAdpwQABCeEACqnxAATqEQAOiiEACCpBAAHKYQALanEABaqRAA9KoQAI6sEAAorhAAzK8QAGaxEAAAsxAApLQQAD62EADYtxAAcrkQABa7EACwvBAASr4QAOS/EACIwRAAIsMQALzEEABWxhAA+scQAJTJEAAuyxAAyMwQAGzOEAAG0BAAoNEQADrTEADe1BAAeNYQABLYEACs2RAAUNsQAOrcEACE3hAAHuAQAMLhEABc4xAA9uQQAJDmEAAq6BAAzukQAGjrEAAC7RAAnO4QAEDwEADa8RAAdPMQAA71EACy9hAATPgQAOb5EACK+xAAJP0QAL7+EABYABEA/AERAJYDEQAwBREAygYRAG4IEQAIChEAogsRADwNEQDgDhEAehARABQSEQCuExEAUhURAOwWEQCGGBEAIBoRALobEQBeHREA+B4RAJIgEQAsIhEA0CMRAGolEQAEJxEAnigRAEIqEQDcKxEAdi0RABAvEQC0MBEATjIRAOgzEQCCNREAJjcRAMA4EQBaOhEA/jsRAJg9EQAyPxEAzEARAHBCEQAKRBEApEURAD5HEQDiSBEAfEoRABZMEQCwTREASk8RAO5QEQCIUhEAIlQRALxVEQBgVxEA+lgRAJRaEQAuXBEA0l0RAGxfEQAGYREAoGIRAERkEQDeZREAeGcRABJpEQC2ahEAUGwRAOptEQCEbxEAKHERAMJyEQBcdBEAAHYRAJp3EQA0eREAznoRAHJ8EQAMfhEApn8RAECBEQDkghEAfoQRABiGEQCyhxEATIkRAPCKEQCKjBEAJI4RAL6PEQBYkREA/JIRAJaUEQAwlhEA1JcRAG6ZEQAImxEArJwRAEaeEQDgnxEAeqERAB6jEQC4pBEAUqYRAOynEQCGqREAKqsRAMSsEQBerhEA+K8RAJKxEQA2sxEA0LQRAGq2EQAOuBEAqLkRAEK7EQDcvBEAgL4RABrAEQC0wREATsMRAPLEEQCMxhEAJsgRAMDJEQBkyxEA/swRAJjOEQA80BEA1tERAHDTEQAK1REArtYRAEjYEQDi2REAfNsRABbdEQC63hEAVOARAO7hEQCS4xEALOURAMbmEQBg6BEA+ukRAJ7rEQA47REA0u4RAGzwEQAQ8hEAqvMRAET1EQDe9hEAePgRABz6EQC2+xEAUP0RAPT+EQCOABIAKAISAMIDEgBmBRIAAAcSAJoIEgA0ChIA2AsSAHINEgAMDxIAphASAEoSEgDkExIAfhUSABgXEgC8GBIAVhoSAPAbEgCKHRIALh8SAMggEgBiIhIA/CMSAKAlEgA6JxIA1CgSAG4qEgAILBIArC0SAEYvEgDgMBIAejISAB40EgC4NRIAUjcSAOw4EgCQOhIAKjwSAMQ9EgBoPxIAAkESAJxCEgA2RBIA2kUSAHRHEgAOSRIAqEoSAExMEgDmTRIAgE8SABpREgC+UhIAWFQSAPJVEgCMVxIAMFkSAMpaEgBkXBIA/l0SAKJfEgA8YRIA1mISAHBkEgAKZhIArmcSAEhpEgDiahIAfGwSACBuEgC6bxIAVHESAO5yEgCSdBIALHYSAMZ3EgBgeRIABHsSAJ58EgA4fhIA3H8SAHaBEgAQgxIAqoQSAE6GEgDohxIAgokSAByLEgDAjBIAWo4SAPSPEgCOkRIAMpMSAMyUEgBmlhIAAJgSAJqZEgA+mxIA2JwSAHKeEgAMoBIAsKESAEqjEgDkpBIAfqYSACKoEgC8qRIAVqsSAPqsEgCUrhIALrASAMixEgBisxIABrUSAKC2EgA6uBIA1LkSAHi7EgASvRIArL4SAEbAEgDqwRIAhMMSAB7FEgC4xhIAXMgSAPbJEgCQyxIAKs0SAM7OEgBo0BIAAtISAKbTEgBA1RIA2tYSAHTYEgAY2hIAstsSAEzdEgDm3hIAiuASACTiEgC+4xIAWOUSAPLmEgCW6BIAMOoSAMrrEgBk7RIACO8SAKLwEgA88hIA1vMSAHr1EgAU9xIArvgSAEj6EgDs+xIAhv0SACD/EgC6ABMAXgITAPgDEwCSBRMALAcTANAIEwBqChMABAwTAJ4NEwBCDxMA3BATAHYSEwAQFBMAtBUTAE4XEwDoGBMAjBoTACYcEwDAHRMAWh8TAP4gEwCYIhMAMiQTAMwlEwBmJxMACikTAKQqEwA+LBMA2C0TAHwvEwAWMRMAsDITAEo0EwDkNRMAiDcTACI5EwC8OhMAYDwTAPo9EwCUPxMALkETANJCEwBsRBMABkYTAKBHEwBESRMA3koTAHhMEwAcThMAtk8TAFBREwDqUhMAhFQTAChWEwDCVxMAXFkTAPZaEwCaXBMANF4TAM5fEwBoYRMAAmMTAKZkEwBAZhMA2mcTAHRpEwAYaxMAsmwTAExuEwDwbxMAinETACRzEwC+dBMAYnYTAPx3EwCWeRMAMHsTANR8EwBufhMACIATAKyBEwBGgxMA4IQTAHqGEwAUiBMAuIkTAFKLEwDsjBMAho4TACqQEwDEkRMAXpMTAPiUEwCSlhMANpgTANCZEwBqmxMABJ0TAKieEwBCoBMA3KETAHajEwAapRMAtKYTAE6oEwDyqRMAjKsTACatEwDArhMAZLATAP6xEwCYsxMAMrUTANa2EwBwuBMACroTAKS7EwA+vRMA4r4TAHzAEwAWwhMAusMTAFTFEwDuxhMAiMgTACzKEwDGyxMAYM0TAPrOEwCe0BMAONITANLTEwBs1RMAENcTAKrYEwBE2hMA3tsTAILdEwAc3xMAtuATAFDiEwDq4xMAjuUTACjnEwDC6BMAXOoTAADsEwCa7RMANO8TAM7wEwBy8hMADPQTAKb1EwBA9xMA5PgTAH76EwAY/BMAsv0TAFb/EwDwABQAigIUACQEFADIBRQAYgcUAPwIFACWChQAOgwUANQNFABuDxQAEhEUAKwSFABGFBQA4BUUAIQXFAAeGRQAuBoUAFIcFAD2HRQAkB8UACohFADEIhQAaCQUAAImFACcJxQANikUANAqFAB0LBQADi4UAKgvFABCMRQA5jIUAIA0FAAaNhQAtDcUAFg5FADyOhQAjDwUACY+FADKPxQAZEEUAP5CFACYRBQAPEYUANZHFABwSRQAFEsUAK5MFABIThQA4k8UAIZRFAAgUxQAulQUAFRWFAD4VxQAklkUACxbFADGXBQAYF4UAARgFACeYRQAOGMUANJkFAB2ZhQAEGgUAKppFABEaxQA6GwUAIJuFAAccBQAtnEUAFpzFAD0dBQAjnYUACh4FADMeRQAZnsUAAB9FACkfhQAPoAUANiBFABygxQAFoUUALCGFABKiBQA5IkUAH6LFAAijRQAvI4UAFaQFADwkRQAlJMUAC6VFADIlhQAYpgUAPyZFACgmxQAOp0UANSeFABuoBQAEqIUAKyjFABGpRQA6qYUAISoFAAeqhQAuKsUAFytFAD2rhQAkLAUACqyFADOsxQAaLUUAAK3FACmuBQAQLoUANq7FAB0vRQAGL8UALLAFABMwhQA5sMUAJTFFAAuxxQAyMgUAGLKFAAGzBQAoM0UADrPFADe0BQAeNIUABLUFACs1RQARtcUAOrYFACE2hQAHtwUALjdFABc3xQA9uAUAJDiFAAq5BQAxOUUAGjnFAAC6RQAnOoUADbsFADa7RQAdO8UAA7xFACy8hQATPQUAOb1FACA9xQAJPkUAL76FABY/BQA8v0UAJb/FAAwARUAygIVAGQEFQAIBhUAogcVADwJFQDWChUAegwVABQOFQCuDxUASBEVAOwSFQCGFBUAIBYVALoXFQBeGRUA+BoVAJIcFQAsHhUA0B8VAGohFQAEIxUAniQVADgmFQDcJxUAdikVABArFQCqLBUATi4VAOgvFQCCMRUAJjMVAMA0FQBaNhUA9DcVAJg5FQAyOxUAzDwVAGY+FQAKQBUApEEVAD5DFQDYRBUAfEYVABZIFQCwSRUASksVAO5MFQCIThUAIlAVALxRFQBWUxUA+lQVAJRWFQAuWBUAyFkVAGxbFQAGXRUAoF4VADpgFQDeYRUAeGMVABJlFQCsZhUAUGgVAOppFQCEaxUAKG0VAMJuFQBccBUA9nEVAJpzFQA0dRUAznYVAGh4FQAMehUApnsVAEB9FQDafhUAfoAVABiCFQCygxUATIUVAOaGFQCKiBUAJIoVAL6LFQBYjRUA/I4VAJaQFQAwkhUAypMVAG6VFQAIlxUAopgVADyaFQDgmxUAep0VABSfFQCuoBUAUqIVAOyjFQCGpRUAKqcVAMSoFQBeqhUA+KsVAJytFQA2rxUA0LAVAGqyFQAOtBUAqLUVAEK3FQDcuBUAdroVABq8FQC0vRUATr8VAOjAFQCMwhUAJsQVAMDFFQBaxxUA/sgVAJjKFQAyzBUAzM0VAHDPFQAK0RUApNIVAD7UFQDi1RUAfNcVABbZFQC62hUAVNwVAO7dFQCI3xUAIuEVAMbiFQBg5BUA+uUVAJTnFQA46RUA0uoVAGzsFQAG7hUAqu8VAETxFQDe8hUAePQVABz2FQC29xUAUPkVAOr6FQCO/BUAKP4VAML/FQBmARYAAAMWAJoEFgA0BhYA2AcWAHIJFgAMCxYApgwWAEAOFgDkDxYAfhEWABgTFgCyFBYAVhYWAPAXFgCKGRYAJBsWAL4cFgBiHhYA/B8WAJYhFgA6IxYA1CQWAG4mFgAIKBYAoikWAEYrFgDgLBYAei4WABQwFgC4MRYAUjMWAOw0FgCQNhYAKjgWAMQ5FgBeOxYAAj0WAJw+FgA2QBYA0EEWAHRDFgAORRYAqEYWAExIFgDmSRYAgEsWABpNFgC0ThYAWFAWAPJRFgCMUxYAJlUWAMpWFgBkWBYA/lkWAJhbFgAyXRYA1l4WAHBgFgAKYhYApGMWAEhlFgDiZhYAfGgWACBqFgC6axYAVG0WAO5uFgCScBYALHIWAMZzFgBgdRYABHcWAJ54FgA4ehYA0nsWAHZ9FgAQfxYAqoAWAESCFgDogxYAgoUWAByHFgC2iBYAWooWAPSLFgCOjRYAKI8WAMKQFgBmkhYAAJQWAJqVFgA0lxYA2JgWAHKaFgAMnBYApp0WAEqfFgDkoBYAfqIWACKkFgC8pRYAVqcWAPCoFgCUqhYALqwWAMitFgBirxYABrEWAKCyFgA6tBYA1LUWAHi3FgASuRYArLoWAEa8FgDqvRYAhL8WAB7BFgC4whYAUsQWAPbFFgCQxxYAKskWAMTKFgBozBYAAs4WAJzPFgA20RYA2tIWAHTUFgAO1hYAstcWAEzZFgDm2hYAgNwWACTeFgC+3xYAWOEWAPLiFgCW5BYAMOYWAMrnFgBk6RYA/uoWAKLsFgA87hYA1u8WAHDxFgAU8xYArvQWAEj2FgDi9xYAhvkWACD7FgC6/BYAXv4WAPj/FgCSARcALAMXANAEFwBqBhcABAgXAJ4JFwBCCxcA3AwXAHYOFwAQEBcAtBEXAE4TFwDoFBcAghYXABwYFwDAGRcAWhsXAPQcFwCOHhcAMiAXAMwhFwBmIxcAACUXAKQmFwA+KBcA2CkXAHIrFwAWLRcAsC4XAEowFwDkMRcAiDMXACI1FwC8NhcAVjgXAPo5FwCUOxcALj0XAMg+FwBsQBcABkIXAKBDFwBERRcA3kYXAHhIFwASShcAtksXAFBNFwDqThcAhFAXAChSFwDCUxcAXFUXAPZWFwCQWBcANFoXAM5bFwBoXRcAAl8XAKZgFwBAYhcA2mMXAHRlFwAOZxcAsmgXAExqFwDmaxcAim0XACRvFwC+cBcAWHIXAPxzFwCWdRcAMHcXAMp4FwBuehcACHwXAKJ9FwBGfxcA4IAXAHqCFwAUhBcAuIUXAFKHFwDsiBcAhooXACqMFwDEjRcAXo8XAPiQFwCSkhcANpQXANCVFwBqlxcABJkXAKiaFwBCnBcA3J0XAHafFwAQoRcAtKIXAE6kFwDopRcAjKcXACapFwDAqhcAWqwXAP6tFwCYrxcAMrEXAMyyFwBwtBcACrYXAKS3FwA+uRcA4roXAHy8FwAWvhcAur8XAFTBFwDuwhcAiMQXACzGFwDGxxcAYMkXAPrKFwCUzBcAOM4XANLPFwBs0RcABtMXAKDUFwBE1hcA3tcXAHjZFwAS2xcAttwXAFDeFwDq3xcAhOEXACjjFwDC5BcAXOYXAADoFwCa6RcANOsXAM7sFwBy7hcADPAXAKbxFwBA8xcA5PQXAH72FwAY+BcAsvkXAEz7FwDw/BcAiv4XACQAGAC+ARgAYgMYAPwEGACWBhgAOggYANQJGABuCxgACA0YAKwOGABGEBgA4BEYAHoTGAAeFRgAuBYYAFIYGADsGRgAkBsYACodGADEHhgAXiAYAAIiGACcIxgANiUYANAmGABqKBgADioYAKgrGABCLRgA3C4YAIAwGAAaMhgAtDMYAE41GADyNhgAjDgYACY6GADAOxgAZD0YAP4+GACYQBgAMkIYANZDGABwRRgACkcYAK5IGABIShgA4ksYAHxNGAAgTxgAulAYAFRSGADuUxgAklUYACxXGADGWBgAYFoYAARcGACeXRgAOF8YANJgGABsYhgAEGQYAKplGABEZxgA3mgYAIJqGAAcbBgAtm0YAFBvGAD0cBgAjnIYACh0GADCdRgAZncYAAB5GACaehgANHwYANh9GAByfxgADIEYALCCGABKhBgA5IUYAH6HGAAiiRgAvIoYAFaMGADwjRgAlI8YAC6RGADIkhgAYpQYAPyVGACglxgAOpkYANSaGABunBgAEp4YAKyfGABGoRgA4KIYAISkGAAephgAuKcYAFKpGAD2qhgAkKwYACquGADErxgAaLEYAAKzGACctBgANrYYANq3GAB0uRgADrsYALK8GABMvhgA5r8YAIDBGAAkwxgAvsQYAFjGGADyxxgAlskYADDLGADKzBgAZM4YAP7PGACi0RgAPNMYANbUGABw1hgAFNgYAK7ZGABI2xgA4twYAHzeGAAg4BgAuuEYAFTjGAD45BgAkuYYACzoGADG6RgAausYAATtGACe7hgAOPAYANzxGAB28xgAEPUYALT2GABO+BgA6PkYAIL7GAAm/RgAwP4YAFoAGQD0ARkAmAMZADIFGQDMBhkAZggZAAAKGQCkCxkAPg0ZANgOGQByEBkAFhIZALATGQBKFRkA7hYZAIgYGQAiGhkAvBsZAGAdGQD6HhkAlCAZAC4iGQDIIxkAbCUZAAYnGQCgKBkAOioZAN4rGQB4LRkAEi8ZAKwwGQBGMhkA6jMZAIQ1GQAeNxkAuDgZAFw6GQD2OxkAkD0ZADQ/GQDOQBkAaEIZAAJEGQCmRRkAQEcZANpIGQB0ShkAGEwZALJNGQBMTxkA5lAZAIpSGQAkVBkAvlUZAFhXGQD8WBkAlloZADBcGQDUXRkAbl8ZAAhhGQCiYhkAPGQZAOBlGQB6ZxkAFGkZAK5qGQBSbBkA7G0ZAIZvGQAgcRkAunIZAF50GQD4dRkAkncZACx5GQDQehkAanwZAAR+GQCefxkAQoEZANyCGQB2hBkAGoYZALSHGQBOiRkA6IoZAIyMGQAmjhkAwI8ZAFqRGQD+khkAmJQZADKWGQDMlxkAcJkZAAqbGQCknBkAPp4ZANifGQB8oRkAFqMZALCkGQBKphkA7qcZAIipGQAiqxkAvKwZAGCuGQD6rxkAlLEZAC6zGQDStBkAbLYZAAa4GQCguRkARLsZAN68GQB4vhkAHMAZALbBGQBQwxkA6sQZAI7GGQAoyBkAwskZAFzLGQAAzRkAms4ZADTQGQDO0RkActMZAAzVGQCm1hkAQNgZANrZGQB+2xkAGN0ZALLeGQBM4BkA8OEZAIrjGQAk5RkAvuYZAGLoGQD86RkAlusZADDtGQDU7hkAbvAZAAjyGQCi8xkARvUZAOD2GQB6+BkAHvoZALj7GQBS/RkA7P4ZAJAAGgAqAhoAxAMaAF4FGgACBxoAnAgaADYKGgDQCxoAag0aAA4PGgCoEBoAQhIaAOYTGgCAFRoAGhcaALQYGgBOGhoA8hsaAIwdGgAmHxoAyiAaAGQiGgD+IxoAmCUaADwnGgDWKBoAcCoaAAosGgCkLRoASC8aAOIwGgB8MhoAFjQaALo1GgBUNxoA7jgaAIg6GgAiPBoAxj0aAGA/GgD6QBoAnkIaADhEGgDSRRoAbEcaABBJGgCqShoAREwaAN5NGgCCTxoAHFEaALZSGgBQVBoA9FUaAI5XGgAoWRoAzFoaAGZcGgAAXhoAml8aAD5hGgDYYhoAcmQaAAxmGgCwZxoASmkaAORqGgB+bBoAGG4aALxvGgBWcRoA8HIaAIp0GgAudhoAyHcaAGJ5GgD8ehoAlnwaADp+GgDUfxoAboEaAAiDGgCshBoARoYaAOCHGgCEiRoAHosaALiMGgBSjhoA9o8aAJCRGgAqkxoAxJQaAGiWGgACmBoAnJkaADabGgDanBoAdJ4aAA6gGgCooRoATKMaAOakGgCAphoAGqgaAL6pGgBYqxoA8qwaAIyuGgAmsBoAyrEaAGSzGgD+tBoAmLYaADy4GgDWuRoAcLsaABS9GgCuvhoASMAaAOLBGgCGwxoAIMUaALrGGgBUyBoA+MkaAJLLGgAszRoAxs4aAGrQGgAE0hoAntMaADjVGgDc1hoAdtgaABDaGgCq2xoATt0aAOjeGgCC4BoAHOIaAMDjGgBa5RoA9OYaAI7oGgAo6hoAzOsaAGbtGgAA7xoAmvAaAD7yGgDY8xoAcvUaAAz3GgCw+BoASvoaAOT7GgCI/RoAIv8aALwAGwBWAhsA+gMbAJQFGwAuBxsAyAgbAGwKGwAGDBsAoA0bADoPGwDeEBsAeBIbABIUGwCsFRsARhcbAOoYGwCEGhsAHhwbALgdGwBcHxsA9iAbAJAiGwAqJBsAziUbAGgnGwACKRsApiobAEAsGwDaLRsAdC8bABgxGwCyMhsATDQbAOY1GwCKNxsAJDkbAL46GwBYPBsA8j0bAJY/GwAwQRsAykIbAGREGwAIRhsAokcbADxJGwDWShsAekwbABROGwCuTxsASFEbAOxSGwCGVBsAIFYbAMRXGwBeWRsA+FobAJJcGwA2XhsA0F8bAGphGwAEYxsAqGQbAEJmGwDcZxsAgGkbACRrGwC+bBsAWG4bAPJvGwCWcRsAMHMbAMp0GwBkdhsACHgbAKJ5GwA8exsA1nwbAHp+GwAUgBsAroEbAEiDGwDshBsAhoYbACCIGwC6iRsAXosbAPiMGwCSjhsALJAbANCRGwBqkxsABJUbAKiWGwBCmBsA3JkbAHabGwAanRsAtJ4bAE6gGwDooRsAgqMbACalGwDAphsAWqgbAPSpGwCYqxsAMq0bAMyuGwBmsBsAALIbAKSzGwA+tRsA2LYbAHy4GwAWuhsAsLsbAEq9GwDuvhsAiMAbACLCGwC8wxsAYMUbAPrGGwCUyBsAOMobANLLGwBszRsABs8bAKrQGwBE0hsA3tMbAHjVGwAS1xsAttgbAFDaGwDq2xsAhN0bACjfGwDC4BsAXOIbAPbjGwCQ5RsANOcbAM7oGwBo6hsAAuwbAKbtGwBA7xsA2vAbAH7yGwAY9BsAsvUbAEz3GwDw+BsAivobACT8GwC+/RsAYv8bAPwAHACWAhwAOgQcANQFHABuBxwACAkcAKIKHABGDBwA4A0cAHoPHAAUERwArhIcAFIUHADsFRwAhhccACAZHADEGhwAXhwcAPgdHACSHxwANiEcANAiHABqJBwADiYcAKgnHABCKRwA3CocAIAsHAAaLhwAtC8cAE4xHADyMhwAjDQcACY2HADANxwAWjkcAP46HACYPBwAMj4cAMw/HABwQRwACkMcAKREHAA+RhwA4kccAHxJHAAWSxwAukwcAFROHADuTxwAiFEcACxTHADGVBwAYFYcAPpXHACeWRwAOFscANJcHABsXhwAEGAcAKphHABEYxwA3mQcAIJmHAAcaBwAtmkcAFBrHADqbBwAjm4cAChwHADCcRwAXHMcAAB1HACadhwANHgcAM55HAByexwADH0cAKZ+HABAgBwA5IEcAH6DHAAYhRwAsoYcAFaIHADwiRwAioscACSNHADIjhwAYpAcAPyRHACWkxwAOpUcANSWHABumBwAEpocAKybHABGnRwA4J4cAISgHAAeohwAuKMcAFKlHAD2phwAkKgcACqqHADEqxwAaK0cAAKvHACcsBwANrIcANCzHAB0tRwADrccAKi4HABCuhwA5rscAIC9HAAavxwAtMAcAFjCHADywxwAjMUcACbHHADKyBwAZMocAP7LHACYzRwAPM8cANbQHABw0hwAFNQcAK7VHABI1xwA4tgcAIbaHAAg3BwAut0cAFTfHAD44BwAkuIcACzkHADG5RwAauccAATpHACe6hwAOOwcANLtHAB27xwAEPEcAKryHABE9BwA6PUcAIL3HAAc+RwAtvocAFr8HAD0/RwAjv8cACgBHQDMAh0AZgQdAAAGHQCaBx0APgkdANgKHQByDB0ADA4dALAPHQBKER0A5BIdAIgUHQAiFh0AvBcdAFYZHQD6Gh0AlBwdAC4eHQDIHx0AYiEdAAYjHQCgJB0AOiYdANQnHQBuKR0AEisdAKwsHQBGLh0A4C8dAIQxHQAeMx0AuDQdAFw2HQD2Nx0AkDkdACo7HQDOPB0AaD4dAAJAHQCmQR0AQEMdANpEHQB0Rh0ADkgdALJJHQBMSx0A5kwdAIBOHQAkUB0AvlEdAFhTHQDyVB0AllYdADBYHQDKWR0AblsdAAhdHQCiXh0APGAdANZhHQB6Yx0AFGUdAK5mHQBIaB0A7GkdAIZrHQAgbR0Aum4dAFRwHQD4cR0AknMdACx1HQDGdh0AangdAAR6HQCeex0AQn0dANx+HQB2gB0AEIIdALSDHQBOhR0A6IYdAIKIHQAmih0AwIsdAFqNHQD0jh0AmJAdADKSHQDMkx0AZpUdAAqXHQCkmB0APpodANibHQB8nR0AFp8dALCgHQBKoh0A7qMdAIilHQAipx0AvKgdAGCqHQD6qx0AlK0dAC6vHQDIsB0AbLIdAAa0HQCgtR0AOrcdAN64HQB4uh0AErwdAKy9HQBQvx0A6sAdAITCHQAoxB0AwsUdAFzHHQD2yB0AmsodADTMHQDOzR0AaM8dAAzRHQCm0h0AQNQdANrVHQB+1x0AGNkdALLaHQBM3B0A8N0dAIrfHQAk4R0AvuIdAFjkHQD85R0AlucdADDpHQDK6h0AbuwdAAjuHQCi7x0APPEdAODyHQB69B0AFPYdAK73HQBS+R0A7PodAIb8HQAg/h0AxP8dAF4BHgD4Ah4AnAQeADYGHgDQBx4AagkeAA4LHgCoDB4AQg4eANwPHgCAER4AGhMeALQUHgBOFh4A8hceAIwZHgAmGx4AwBweAFoeHgD+Hx4AmCEeADIjHgDMJB4AcCYeAAooHgCkKR4APiseAOIsHgB8Lh4AFjAeALAxHgBUMx4A7jQeAIg2HgAiOB4AxjkeAGA7HgD6PB4Anj4eADhAHgDSQR4AbEMeABBFHgCqRh4AREgeAN5JHgCCSx4AHE0eALZOHgBQUB4A9FEeAI5THgAoVR4AwlYeAGZYHgAAWh4AmlseADRdHgDYXh4AcmAeAAxiHgCmYx4AQGUeAORmHgB+aB4AGGoeALJrHgBWbR4A8G4eAIpwHgAkch4AyHMeAGJ1HgD8dh4AlngeADp6HgDUex4Abn0eAAh/HgCsgB4ARoIeAOCDHgB6hR4AHoceALiIHgBSih4A9oseAJCNHgAqjx4AxJAeAGiSHgAClB4AnJUeADaXHgDamB4AdJoeAA6cHgConR4AQp8eAOagHgCAoh4AGqQeALSlHgBYpx4A8qgeAIyqHgAmrB4AwK0eAGSvHgD+sB4AmLIeADK0HgDWtR4AcLceAAq5HgCuuh4ASLweAOK9HgB8vx4AIMEeALrCHgBUxB4A7sUeAJLHHgAsyR4AxsoeAGrMHgAEzh4Ans8eADjRHgDS0h4AdtQeABDWHgCq1x4ARNkeAOjaHgCC3B4AHN4eALbfHgBQ4R4A9OIeAI7kHgAo5h4AwuceAGbpHgAA6x4AmuweADTuHgDY7x4AcvEeAAzzHgCw9B4ASvYeAOT3HgB++R4AIvseALz8HgBW/h4A8P8eAJQBHwAuAx8AyAQfAGIGHwAGCB8AoAkfADoLHwDUDB8AeA4fABIQHwCsER8ARhMfAOoUHwCEFh8AHhgfALgZHwBSGx8A9hwfAJAeHwAqIB8AxCEfAGgjHwACJR8AnCYfADYoHwDaKR8AdCsfAA4tHwCyLh8ATDAfAOYxHwCAMx8AJDUfAL42HwBYOB8A8jkfAJY7HwAwPR8Ayj4fAGRAHwAIQh8AokMfADxFHwDWRh8AcEgfABRKHwCuSx8ASE0fAOJOHwCGUB8AIFIfALpTHwBUVR8A+FYfAJJYHwAsWh8AxlsfAGpdHwAEXx8AnmAfAEJiHwDcYx8AdmUfABBnHwCqaB8ATmofAOhrHwCCbR8AHG8fAMBwHwBach8A9HMfAI51HwAydx8AzHgfAGZ6HwAKfB8ApH0fAD5/HwDYgB8AfIIfABaEHwCwhR8ASocfAO6IHwCIih8AIowfALyNHwBgjx8A+pAfAJSSHwAulB8AyJUfAGyXHwAGmR8AoJofADqcHwDenR8AeJ8fABKhHwCsoh8AUKQfAOqlHwCEpx8AHqkfAMKqHwBcrB8A9q0fAJCvHwA0sR8AzrIfAGi0HwACth8AprcfAEC5HwDauh8AfrwfABi+HwCyvx8ATMEfAPDCHwCKxB8AJMYfAL7HHwBiyR8A/MofAJbMHwAwzh8Ays8fAG7RHwAI0x8AotQfADzWHwDg1x8AetkfABTbHwCu3B8ASN4fAOzfHwCG4R8AIOMfAMTkHwBe5h8A+OcfAJLpHwA26x8A0OwfAGruHwAE8B8AqPEfAELzHwDc9B8AdvYfABr4HwC0+R8ATvsfAPL8HwCM/h8AJgAgAMABIABkAyAA/gQgAJgGIAAyCCAAzAkgAHALIAAKDSAApA4gAD4QIADiESAAfBMgABYVIACwFiAAShggAO4ZIACIGyAAIh0gAMYeIABgICAA+iEgAJQjIAA4JSAA0iYgAGwoIAAGKiAAqisgAEQtIADeLiAAeDAgABwyIAC2MyAAUDUgAPQ2IACOOCAAKDogAMI7IABcPSAAAD8gAJpAIAA0QiAAzkMgAHJFIAAMRyAApkggAEBKIADaSyAAfk0gABhPIACyUCAATFIgAPBTIACKVSAAJFcgAMhYIABiWiAA/FsgAJZdIAA6XyAA1GAgAG5iIAAIZCAArGUgAEZnIADgaCAAemogAB5sIAC4bSAAUm8gAPZwIACQciAAKnQgAMR1IABedyAAAnkgAJx6IAA2fCAA0H0gAHR/IAAOgSAAqIIgAEKEIADmhSAAgIcgABqJIAC0iiAAWIwgAPKNIACMjyAAJpEgAMqSIABklCAA/pUgAJiXIAAymSAA1pogAHCcIAAKniAApJ8gAEihIADioiAAfKQgABamIAC6pyAAVKkgAO6qIACSrCAALK4gAMavIABgsSAABLMgAJ60IAA4tiAA0rcgAHa5IAAQuyAAqrwgAES+IADovyAAgsEgABzDIAC2xCAAWsYgAPTHIACOySAAKMsgAMzMIABmziAAANAgAJrRIAA+0yAA2NQgAHLWIAAM2CAAptkgAErbIADk3CAAft4gABjgIAC84SAAVuMgAPDkIACK5iAALuggAMjpIABi6yAA/OwgAKDuIAA68CAA1PEgAHjzIAAS9SAArPYgAEb4IADq+SAAhPsgAB79IAC4/iAAXAAhAPYBIQCQAyEAKgUhAMQGIQBoCCEAAgohAJwLIQA2DSEA2g4hAHQQIQAOEiEAqBMhAEwVIQDmFiEAgBghABoaIQC+GyEAWB0hAPIeIQCMICEAMCIhAMojIQBkJSEACCchAKIoIQA8KiEA1ishAHotIQAULyEArjAhAEgyIQDsMyEAhjUhACA3IQC6OCEAVDohAPg7IQCSPSEALD8hAMZAIQBqQiEABEQhAJ5FIQA4RyEA0kghAHZKIQAQTCEAqk0hAE5PIQDoUCEAglIhABxUIQDAVSEAWlchAPRYIQCOWiEAMlwhAMxdIQBmXyEACmEhAKRiIQA+ZCEA2GUhAHxnIQAWaSEAsGohAEpsIQDkbSEAiG8hACJxIQC8ciEAVnQhAPp1IQCUdyEALnkhAMh6IQBsfCEABn4hAKB/IQA6gSEA3oIhAHiEIQAShiEAtochAFCJIQDqiiEAhIwhAB6OIQDCjyEAXJEhAPaSIQCQlCEANJYhAM6XIQBomSEAApshAJycIQBAniEA2p8hAHShIQAYoyEAsqQhAEymIQDmpyEAiqkhACSrIQC+rCEAWK4hAPyvIQCWsSEAMLMhANS0IQButiEACLghAKK5IQA8uyEA4LwhAHq+IQAUwCEArsEhAFLDIQDsxCEAhsYhACDIIQDEySEAXsshAPjMIQCSziEANtAhANDRIQBq0yEABNUhAJ7WIQBC2CEA3NkhAHbbIQAQ3SEAtN4hAE7gIQDo4SEAjOMhACblIQDA5iEAWughAP7pIQCY6yEAMu0hAMzuIQBw8CEACvIhAKTzIQA+9SEA4vYhAHz4IQAW+iEAsPshAFT9IQDu/iEAiAAiACICIgDGAyIAYAUiAPoGIgCUCCIALgoiANILIgBsDSIABg8iAKAQIgBEEiIA3hMiAHgVIgASFyIAthgiAFAaIgDqGyIAhB0iACgfIgDCICIAXCIiAAAkIgCaJSIANCciAM4oIgByKiIADCwiAKYtIgBALyIA5DAiAH4yIgAYNCIAsjUiAFY3IgDwOCIAijoiACQ8IgDIPSIAYj8iAPxAIgCWQiIAMEQiANRFIgBuRyIACEkiAKJKIgBGTCIA4E0iAHpPIgAUUSIAuFIiAFJUIgDsVSIAhlciACpZIgDEWiIAXlwiAAJeIgCcXyIANmEiANBiIgB0ZCIADmYiAKhnIgBCaSIA5moiAIBsIgAabiIAtG8iAFhxIgDyciIAjHQiACZ2IgDAdyIAZHkiAP56IgCYfCIAMn4iANZ/IgBwgSIACoMiAKSEIgBIhiIA4ociAHyJIgAWiyIAuowiAF6OIgD4jyIAnJEiADaTIgDQlCIAdJYiAA6YIgComSIAQpsiANycIgCAniIAGqAiALShIgBOoyIA8qQiAIymIgAmqCIAwKkiAGSrIgD+rCIAmK4iADKwIgDWsSIAcLMiAAq1IgCktiIASLgiAOK5IgB8uyIAIL0iALq+IgBUwCIA7sEiAJLDIgAsxSIAxsYiAGDIIgAEyiIAnssiADjNIgDSziIAbNAiABDSIgCq0yIARNUiAOjWIgCC2CIAHNoiALbbIgBQ3SIA6t4iAI7gIgAo4iIAwuMiAGblIgAA5yIAmugiADTqIgDY6yIAcu0iAAzvIgCm8CIASvIiAOTzIgB+9SIAGPciALz4IgBW+iIA8PsiAJT9IgAu/yIAyAAjAGICIwD8AyMAoAUjADoHIwDUCCMAbgojABIMIwCsDSMARg8jAOAQIwB6EiMAHhQjALgVIwBSFyMA9hgjAJAaIwAqHCMAxB0jAGgfIwACISMAnCIjADYkIwDaJSMAdCcjAA4pIwCoKiMATCwjAOYtIwCALyMAJDEjAL4yIwBYNCMA8jUjAIw3IwAwOSMAyjojAGQ8IwD+PSMAmD8jADxBIwDWQiMAcEQjAApGIwCuRyMASEkjAOJKIwB8TCMAIE4jALpPIwBUUSMA+FIjAJJUIwAsViMAxlcjAGpZIwAEWyMAnlwjADheIwDcXyMAdmEjABBjIwC0ZCMATmYjAOhnIwCCaSMAHGsjAMBsIwBabiMA9G8jAI5xIwAocyMAzHQjAGZ2IwAAeCMAmnkjAD57IwDYfCMAcn4jAAyAIwCwgSMASoMjAOSEIwB+hiMAIogjALyJIwBWiyMA+owjAJSOIwAukCMAyJEjAGyTIwAGlSMAoJYjADqYIwDemSMAeJsjABKdIwCsniMAUKAjAOqhIwCEoyMAHqUjALimIwBcqCMA9qkjAJCrIwAqrSMAzq4jAGiwIwACsiMAprMjAEC1IwDatiMAdLgjABi6IwCyuyMATL0jAOa+IwCKwCMAJMIjAL7DIwBYxSMA8sYjAJbIIwAwyiMAyssjAGTNIwAIzyMAotAjADzSIwDW0yMAetUjABTXIwCu2CMASNojAOzbIwCG3SMAIN8jALrgIwBe4iMA+OMjAJLlIwAs5yMA0OgjAGrqIwAE7CMAnu0jAELvIwDc8CMAdvIjABr0IwC09SMATvcjAOj4IwCM+iMAJvwjAMD9IwBa/yMA9AAkAJgCJAAyBCQAzAUkAGYHJAAKCSQApAokAD4MJADYDSQAfA8kABYRJACwEiQAShQkAO4VJACIFyQAIhkkALwaJABgHCQA+h0kAJQfJAAuISQA0iIkAGwkJAAGJiQAoCckAEQpJADeKiQAeCwkABwuJAC2LyQAUDEkAOoyJACONCQAKDYkAMI3JABcOSQA9jokAJo8JAA0PiQAzj8kAGhBJAAMQyQApkQkAEBGJADaRyQAdEkkABhLJACyTCQATE4kAOZPJACKUSQAJFMkAL5UJABiViQA/FckAJZZJAAwWyQA1FwkAG5eJAAIYCQAomEkAEZjJADgZCQAemYkAB5oJAC4aSQAUmskAOxsJACGbiQAKnAkAMRxJABecyQA+HQkAJx2JAA2eCQA0HkkAGp7JAAEfSQAqH4kAEKAJADcgSQAdoMkABqFJAC0hiQATogkAPKJJACMiyQAJo0kAMCOJABkkCQA/pEkAJiTJAAylSQA1pYkAHCYJAAKmiQArpskAEidJADiniQAfKAkABaiJAC6oyQAVKUkAO6mJACIqCQALKokAMarJABgrSQA+q4kAJ6wJAA4siQA0rMkAGy1JAAGtyQAqrgkAES6JADeuyQAeL0kABy/JAC2wCQAUMIkAOrDJACOxSQAKMckAMLIJABmyiQAAMwkAJrNJAA0zyQA2NAkAHLSJAAM1CQAptUkAErXJADk2CQAftokABjcJAC83SQAVt8kAPDgJACK4iQALuQkAMjlJABi5yQA/OgkAKDqJAA67CQA1O0kAG7vJAAI8SQArPIkAEb0JADg9SQAevckAB75JAC4+iQAUvwkAOz9JACQ/yQAKgElAMQCJQBeBCUAAgYlAJwHJQA2CSUA0AolAHQMJQAODiUAqA8lAEIRJQDmEiUAgBQlABoWJQC+FyUAWBklAPIaJQCMHCUAMB4lAMofJQBkISUA/iIlAKIkJQA8JiUA1iclAHApJQAUKyUAriwlAEguJQDiLyUAfDElACAzJQC6NCUAVDYlAO43JQCSOSUALDslAMY8JQBgPiUABEAlAJ5BJQA4QyUA0kQlAHZGJQAQSCUAqkklAERLJQDoTCUAgk4lABxQJQDAUSUAWlMlAPRUJQCOViUAMlglAMxZJQBmWyUAAF0lAKReJQA+YCUA2GElAHJjJQAWZSUAsGYlAEpoJQDkaSUAfmslACJtJQC8biUAVnAlAPBxJQCUcyUALnUlAMh2JQBieCUABnolAKB7JQA6fSUA1H4lAHiAJQASgiUArIMlAEaFJQDqhiUAhIglAB6KJQDCiyUAXI0lAPaOJQCQkCUANJIlAM6TJQBolSUAApclAJyYJQBAmiUA2pslAHSdJQAOnyUAsqAlAEyiJQDmoyUAgKUlABqnJQC+qCUAWKolAPKrJQCWrSUAMK8lAMqwJQBksiUACLQlAKK1JQA8tyUA1rglAHq6JQAUvCUArr0lAEi/JQDswCUAhsIlACDEJQC6xSUAVMclAPjIJQCSyiUALMwlANDNJQBqzyUABNElAJ7SJQBC1CUA3NUlAHbXJQAQ2SUAtNolAE7cJQDo3SUAgt8lACbhJQDA4iUAWuQlAP7lJQCY5yUAMuklAMzqJQBm7CUACu4lAKTvJQA+8SUA2PIlAHz0JQAW9iUAsPclAEr5JQDk+iUAiPwlACL+JQC8/yUAVgEmAPoCJgCUBCYALgYmAMgHJgBsCSYABgsmAKAMJgA6DiYA3g8mAHgRJgASEyYArBQmAFAWJgDqFyYAhBkmACgbJgDCHCYAXB4mAPYfJgCaISYANCMmAM4kJgBoJiYADCgmAKYpJgBAKyYA2iwmAH4uJgAYMCYAsjEmAEwzJgDwNCYAijYmACQ4JgC+OSYAWDsmAPw8JgCWPiYAMEAmAMpBJgBuQyYACEUmAKJGJgA8SCYA4EkmAHpLJgAUTSYArk4mAFJQJgDsUSYAhlMmACpVJgDEViYAXlgmAPhZJgCcWyYANl0mANBeJgBqYCYADmImAKhjJgBCZSYA3GYmAIBoJgAaaiYAtGsmAE5tJgDobiYAjHAmACZyJgDAcyYAWnUmAP52JgCYeCYAMnomAMx7JgBwfSYACn8mAKSAJgA+giYA4oMmAHyFJgAWhyYAuogmAFSKJgDuiyYAiI0mACyPJgDGkCYAYJImAPqTJgCelSYAOJcmANKYJgBsmiYAEJwmAKqdJgBEnyYA3qAmAHiiJgAcpCYAtqUmAFCnJgDqqCYAjqomACisJgDCrSYAXK8mAACxJgCasiYANLQmAM61JgBytyYADLkmAKa6JgBKvCYA5L0mAH6/JgAYwSYAvMImAFbEJgDwxSYAiscmACTJJgDIyiYAYswmAPzNJgCgzyYAOtEmANTSJgBu1CYAEtYmAKzXJgBG2SYA4NomAITcJgAe3iYAuN8mAFLhJgD24iYAkOQmACrmJgDE5yYAXukmAALrJgCc7CYANu4mANDvJgB08SYADvMmAKj0JgBC9iYA5vcmAID5JgAa+yYAtPwmAFj+JgDy/yYAjAEnACYDJwDKBCcAZAYnAP4HJwCYCScAPAsnANYMJwBwDicAFBAnAK4RJwBIEycA4hQnAHwWJwAgGCcAuhknAFQbJwD4HCcAkh4nACwgJwDGIScAaiMnAAQlJwCeJicAOCgnANIpJwB2KycAEC0nAKouJwBEMCcA6DEnAIIzJwAcNScAtjYnAFA4JwD0OScAjjsnACg9JwDMPicAZkAnAABCJwCaQycAPkUnANhGJwBySCcADEonALBLJwBKTScA5E4nAIhQJwAiUicAvFMnAFZVJwD6VicAlFgnAC5aJwDIWycAYl0nAAZfJwCgYCcAOmInANRjJwB4ZScAEmcnAKxoJwBGaicA4GsnAIRtJwAebycAuHAnAFJyJwD2cycAkHUnACp3JwDOeCcAaHonAAJ8JwCcfScAQH8nANqAJwB0gicADoQnALKFJwBMhycA5ognAICKJwAkjCcAvo0nAFiPJwDykCcAlpInADCUJwDKlScAZJcnAAiZJwCimicAPJwnANadJwB6nycAFKEnAK6iJwBIpCcA4qUnAIanJwAgqScAuqonAFSsJwD4rScAkq8nACyxJwDGsicAarQnAAS2JwCetycAQrknANy6JwB2vCcAEL4nALS/JwBOwScA6MInAILEJwAmxicAwMcnAFrJJwD0yicAmMwnADLOJwDMzycAZtEnAArTJwCk1CcAPtYnANjXJwBy2ScAFtsnALDcJwBK3icA7t8nAIjhJwAi4ycAvOQnAGDmJwD65ycAlOknAC7rJwDS7CcAbO4nAAbwJwCg8ScARPMnAN70JwB49icAEvgnALb5JwBQ+ycA6vwnAIT+JwAeACgAwgEoAFwDKAD2BCgAkAYoADQIKADOCSgAaAsoAAINKACmDigAQBAoANoRKAB0EygAGBUoALIWKABMGCgA8BkoAIobKAAkHSgAvh4oAGIgKAD8ISgAliMoADAlKADUJigAbigoAAgqKACiKygARi0oAOAuKAB6MCgAFDIoAK4zKABSNSgA7DYoAIY4KAAgOigAxDsoAF49KAD4PigAkkAoADZCKADQQygAakUoAARHKACoSCgAQkooANxLKAB2TSgAGk8oALRQKABOUigA8lMoAIxVKAAmVygAwFgoAGRaKAD+WygAmF0oADJfKADWYCgAcGIoAApkKACkZSgAPmcoAOJoKAB8aigAFmwoALBtKABKbygA7nAoAIhyKAAidCgAxnUoAGB3KAD6eCgAlHooADh8KADSfSgAbH8oAAaBKACqgigARIQoAN6FKACChygAHIkoALaKKABQjCgA9I0oAI6PKAAokSgAwpIoAFyUKAAAligAmpcoADSZKADOmigAaJwoAAyeKACmnygAQKEoANqiKAB+pCgAGKYoALKnKABWqSgA8KooAIqsKAAkrigAyK8oAGKxKAD8sigAlrQoADq2KADUtygAbrkoABK7KACsvCgARr4oAOC/KAB6wSgAHsMoALjEKABSxigA7McoAJDJKAAqyygAxMwoAF7OKAD4zygAnNEoADbTKADQ1CgAdNYoAA7YKACo2SgAQtsoAObcKACA3igAGuAoALThKABY4ygA8uQoAIzmKAAw6CgAyukoAGTrKAD+7CgAmO4oADzwKADW8SgAcPMoAAr1KACu9igASPgoAOL5KAB8+ygAIP0oALr+KABUACkA7gEpAJIDKQAsBSkAxgYpAGoIKQAECikAngspADgNKQDSDikAdhApABASKQCqEykARBUpAN4WKQCCGCkAHBopALYbKQBQHSkA9B4pAI4gKQAoIikAwiMpAGYlKQAAJykAmigpADQqKQDYKykAci0pAAwvKQCwMCkASjIpAOQzKQB+NSkAGDcpALw4KQBWOikA8DspAJQ9KQAuPykAyEApAGJCKQAGRCkAoEUpADpHKQDUSCkAeEopABJMKQCsTSkARk8pAOpQKQCEUikAHlQpALhVKQBcVykA9lgpAJBaKQAqXCkAxF0pAGhfKQACYSkAnGIpADZkKQDaZSkAdGcpAA5pKQCoaikATGwpAOZtKQCAbykAGnEpAL5yKQBYdCkA8nUpAIx3KQAweSkAynopAGR8KQAIfikAon8pADyBKQDWgikAeoQpABSGKQCuhykASIkpAOyKKQCGjCkAII4pALqPKQBekSkA+JIpAJKUKQAslikAxpcpAGqZKQAEmykAnpwpADieKQDcnykAdqEpABCjKQCqpCkATqYpAOinKQCCqSkAHKspAMCsKQBarikA9K8pAI6xKQAysykAzLQpAGa2KQAKuCkApLkpAD67KQDYvCkAfL4pABbAKQCwwSkASsMpAO7EKQCIxikAIsgpALzJKQBgyykA+swpAJTOKQAu0CkAyNEpAGzTKQAG1SkAoNYpADrYKQDe2SkAeNspABLdKQCs3ikARuApAOrhKQCE4ykAHuUpAMLmKQBc6CkA9ukpAJDrKQA07SkAzu4pAGjwKQAC8ikApvMpAED1KQDa9ikAdPgpABj6KQCy+ykATP0pAOb+KQCAACoAJAIqAL4DKgBYBSoA/AYqAJYIKgAwCioAygsqAG4NKgAIDyoAohAqADwSKgDgEyoAehUqABQXKgCuGCoAUhoqAOwbKgCGHSoAKh8qAMQgKgBeIioA+CMqAJwlKgA2JyoA0CgqAGoqKgAELCoAqC0qAEIvKgDcMCoAdjIqABo0KgC0NSoATjcqAOg4KgCCOioAJjwqAMA9KgBaPyoA9EAqAJhCKgAyRCoAzEUqAGZHKgAKSSoApEoqAD5MKgDYTSoAfE8qABZRKgCwUioAVFQqAO5VKgCIVyoAIlkqAMZaKgBgXCoA+l0qAJRfKgA4YSoA0mIqAGxkKgAGZioAqmcqAERpKgDeaioAeGwqABxuKgC2byoAUHEqAOpyKgCOdCoAKHYqAMJ3KgBceSoA9noqAJp8KgA0fioAzn8qAGiBKgAMgyoApoQqAECGKgDahyoAfokqABiLKgCyjCoAVo4qAPCPKgCKkSoAJJMqAMiUKgBilioA/JcqAJaZKgA6myoA1JwqAG6eKgAIoCoArKEqAEajKgDgpCoAeqYqAB6oKgC4qSoAUqsqAOysKgCGrioAKrAqAMSxKgBesyoA+LQqAJy2KgA2uCoA0LkqAGq7KgAOvSoAqL4qAELAKgDcwSoAgMMqABrFKgC0xioAWMgqAPLJKgCMyyoAJs0qAMrOKgBk0CoA/tEqAJjTKgA81SoA1tYqAHDYKgAK2ioApNsqAEjdKgDi3ioAfOAqABbiKgC64yoAVOUqAO7mKgCI6CoALOoqAMbrKgBg7SoA+u4qAJ7wKgA48ioA0vMqAGz1KgAQ9yoAqvgqAET6KgDo+yoAgv0qABz/KgC2ACsAWgIrAPQDKwCOBSsAKAcrAMwIKwBmCisAAAwrAJoNKwA+DysA2BArAHISKwAMFCsAphUrAEoXKwDkGCsAfhorACIcKwC8HSsAVh8rAPAgKwCUIisALiQrAMglKwBiJysABikrAKAqKwA6LCsA1C0rAG4vKwASMSsArDIrAEY0KwDgNSsAhDcrAB45KwC4OisAUjwrAOw9KwCQPysAKkErAMRCKwBoRCsAAkYrAJxHKwA2SSsA2korAHRMKwAOTisAqE8rAExRKwDmUisAgFQrABpWKwC+VysAWFkrAPJaKwCMXCsAMF4rAMpfKwBkYSsA/mIrAKJkKwA8ZisA1mcrAHppKwAUaysArmwrAEhuKwDsbysAhnErACBzKwC6dCsAVHYrAPh3KwCSeSsALHsrAMZ8KwBqfisABIArAJ6BKwA4gysA0oQrAHaGKwAQiCsAqokrAESLKwDojCsAgo4rAByQKwDAkSsAWpMrAPSUKwCOlisAMpgrAMyZKwBmmysAAJ0rAKSeKwA+oCsA2KErAHyjKwAWpSsAsKYrAEqoKwDkqSsAiKsrACKtKwC8risAVrArAPqxKwCUsysALrUrAMi2KwBiuCsABrorAKC7KwA6vSsA1L4rAHjAKwASwisArMMrAEbFKwDqxisAhMgrAB7KKwDCyysAXM0rAPbOKwCQ0CsANNIrAM7TKwBo1SsAAtcrAKbYKwBA2isA2tsrAH7dKwAY3ysAsuArAEziKwDm4ysAiuUrACTnKwC+6CsAWOorAPLrKwCW7SsAMO8rAMrwKwBk8isACPQrAKL1KwA89ysA1vgrAHr6KwAU/CsArv0rAFL/KwDsACwAhgIsACAELADEBSwAXgcsAPgILACSCiwANgwsANANLABqDywABBEsAKgSLABCFCwA3BUsAHYXLAAaGSwAtBosAE4cLADoHSwAgh8sACYhLADAIiwAWiQsAP4lLACYJywAMiksAMwqLABwLCwACi4sAKQvLAA+MSwA4jIsAHw0LAAWNiwAsDcsAFQ5LADuOiwAiDwsACI+LADGPywAYEEsAPpCLACURCwALkYsANJHLABsSSwABkssAKBMLABETiwA3k8sAHhRLAASUywAtlQsAFBWLADqVywAhFksAChbLADCXCwAXF4sAPZfLACaYSwANGMsAM5kLABoZiwADGgsAKZpLABAaywA2mwsAH5uLAAYcCwAsnEsAFZzLADwdCwAinYsACR4LADIeSwAYnssAPx8LACWfiwAOoAsANSBLABugywACIUsAKyGLABGiCwA4IksAHqLLAAUjSwAuI4sAFKQLADskSwAhpMsACCVLADEliwAXpgsAPiZLACcmywANp0sANCeLABqoCwADqIsAKijLABCpSwA3KYsAICoLAAaqiwAtKssAFitLADyriwAjLAsACayLADKsywAZLUsAP62LACYuCwAPLosANa7LABwvSwACr8sAKTALABIwiwA4sMsAHzFLAAWxywAsMgsAFTKLADuyywAiM0sACLPLADG0CwAYNIsAPrTLACe1SwAONcsANLYLABs2iwAENwsAKrdLABE3ywA3uAsAILiLAAc5CwAtuUsAFrnLAD06CwAjuosACjsLADC7SwAZu8sAADxLACa8iwANPQsANj1LABy9ywADPksAKb6LABA/CwA5P0sAH7/LAAYAS0AsgItAFYELQDwBS0AigctACQJLQDICi0AYgwtAPwNLQCgDy0AOhEtANQSLQBuFC0AEhYtAKwXLQBGGS0A4BotAIQcLQAeHi0AuB8tAFwhLQD2Ii0AkCQtAComLQDEJy0AaCktAAIrLQCcLC0AQC4tANovLQB0MS0ADjMtAKg0LQBMNi0A5jctAIA5LQAaOy0AvjwtAFg+LQDyPy0AlkEtADBDLQDKRC0AZEYtAP5HLQCiSS0APEstANZMLQBwTi0AFFAtAK5RLQBIUy0A4lQtAHxWLQAgWC0AulktAFRbLQDuXC0Akl4tACxgLQDGYS0AYGMtAARlLQCeZi0AOGgtANJpLQB2ay0AEG0tAKpuLQBEcC0A6HEtAIJzLQAcdS0AtnYtAFp4LQD0eS0AjnstADJ9LQDMfi0AZoAtAACCLQCkgy0APoUtANiGLQByiC0AFootALCLLQBKjS0A5I4tAIiQLQAiki0AvJMtAFaVLQD6li0AlJgtAC6aLQDImy0AYp0tAAafLQCgoC0AOqItANSjLQB4pS0AEqctAKyoLQBGqi0A6qstAIStLQAery0AuLAtAFyyLQD2sy0AkLUtADS3LQDOuC0AaLotAAK8LQCmvS0AQL8tANrALQB0wi0AGMQtALLFLQBMxy0A5sgtAIrKLQAkzC0Avs0tAFjPLQDy0C0AltItADDULQDK1S0AZNctAAjZLQCi2i0APNwtANbdLQB63y0AFOEtAK7iLQBI5C0A7OUtAIbnLQAg6S0AuuotAF7sLQD47S0Aku8tADbxLQDQ8i0AavQtAAT2LQCo9y0AQvktANz6LQB2/C0AEP4tALT/LQBOAS4A6AIuAIIELgAmBi4AwAcuAFoJLgD0Ci4AjgwuADIOLgDMDy4AZhEuAAoTLgCkFC4APhYuANgXLgB8GS4AFhsuALAcLgBKHi4A7h8uAIghLgAiIy4AxiQuAGAmLgD6Jy4AlCkuADgrLgDSLC4AbC4uAAYwLgCgMS4ARDMuAN40LgB4Ni4AEjguALY5LgBQOy4A6jwuAIQ+LgAoQC4AwkEuAFxDLgAARS4AmkYuADRILgDOSS4AaEsuAAxNLgCmTi4AQFAuANpRLgB+Uy4AGFUuALJWLgBMWC4A5lkuAIpbLgAkXS4Avl4uAGJgLgD8YS4AlmMuADBlLgDUZi4AbmguAAhqLgCiay4ARm0uAOBuLgB6cC4AFHIuALhzLgBSdS4A7HYuAJB4LgAqei4AxHsuAF59LgD4fi4AnIAuADaCLgDQgy4AdIUuAA6HLgCoiC4AQoouANyLLgCAjS4AGo8uALSQLgBOki4A6JMuAIyVLgAmly4AwJguAFqaLgD+my4AmJ0uADKfLgDMoC4AcKIuAAqkLgCkpS4ASKcuAOKoLgB8qi4AFqwuALqtLgBUry4A7rAuAIiyLgAstC4AxrUuAGC3LgAEuS4AnrouADi8LgDSvS4AbL8uABDBLgCqwi4ARMQuAN7FLgB4xy4AHMkuALbKLgBQzC4A6s0uAI7PLgAo0S4AwtIuAFzULgAA1i4AmtcuADTZLgDY2i4ActwuAAzeLgCm3y4ASuEuAOTiLgB+5C4AGOYuALznLgBW6S4A8OouAIrsLgAu7i4AyO8uAGLxLgD88i4AlvQuADr2LgDU9y4AbvkuAAj7LgCs/C4ARv4uAOD/LgB6AS8AHgMvALgELwBSBi8A7AcvAJAJLwAqCy8AxAwvAGgOLwACEC8AnBEvADYTLwDaFC8AdBYvAA4YLwCoGS8ATBsvAOYcLwCAHi8AGiAvAL4hLwBYIy8A8iQvAIwmLwAmKC8AyikvAGQrLwD+LC8AmC4vADwwLwDWMS8AcDMvAAo1LwCuNi8ASDgvAOI5LwB8Oy8AID0vALo+LwBUQC8A7kEvAJJDLwAsRS8AxkYvAHRILwAOSi8AqEsvAExNLwDmTi8AgFAvABpSLwC+Uy8AWFUvAPJWLwCMWC8AMFovAMpbLwBkXS8A/l4vAJhgLwA8Yi8A1mMvAHBlLwAKZy8ApGgvAEhqLwDiay8AfG0vACBvLwC6cC8AVHIvAO5zLwCSdS8ALHcvAMZ4LwBgei8ABHwvAJ59LwA4fy8A0oAvAHaCLwAQhC8AqoUvAE6HLwDoiC8AgoovAByMLwDAjS8AWo8vAPSQLwCOki8AMpQvAMyVLwBmly8AAJkvAKSaLwA+nC8A2J0vAHKfLwAMoS8AsKIvAEqkLwDkpS8AfqcvABipLwC8qi8AVqwvAPCtLwCKry8ALrEvAMiyLwBitC8ABrYvAKC3LwA6uS8A1LovAHi8LwASvi8ArL8vAEbBLwDqwi8AhMQvAB7GLwDCxy8AXMkvAPbKLwCQzC8AKs4vAM7PLwBo0S8AAtMvAJzULwBA1i8A2tcvAHTZLwAO2y8AqNwvAEzeLwDm3y8AgOEvABrjLwC+5C8AWOYvAPLnLwCW6S8AMOsvAMrsLwBk7i8ACPAvAKLxLwA88y8A1vQvAHr2LwAU+C8ArvkvAEj7LwDs/C8Ahv4vACAAMAC6ATAAXgMwAPgEMACSBjAALAgwAMYJMABqCzAABA0wAJ4OMAA4EDAA3BEwAHYTMAAQFTAAqhYwAE4YMADoGTAAghswACYdMADAHjAAWiAwAPQhMACYIzAAMiUwAMwmMABmKDAACiowAKQrMAA+LTAA2C4wAHwwMAAWMjAAsDMwAEo1MADkNjAAiDgwACI6MAC8OzAAVj0wAPo+MACUQDAALkIwAMhDMABsRTAABkcwAKBIMAA6SjAA3kswAHhNMAASTzAAtlAwAFBSMADqUzAAhFUwAChXMADCWDAAXFowAPZbMACQXTAANF8wAM5gMABoYjAAAmQwAKZlMABAZzAA2mgwAHRqMAAYbDAAsm0wAExvMADwcDAAinIwACR0MAC+dTAAYncwAPx4MACWejAAMHwwANR9MABufzAACIEwAKKCMABGhDAA4IUwAHqHMAAUiTAAroowAFKMMADsjTAAho8wACCRMADEkjAAXpQwAPiVMACSlzAANpkwANCaMABqnDAABJ4wAKifMABCoTAA3KIwAHakMAAapjAAtKcwAE6pMADoqjAAjKwwACauMADArzAAWrEwAP6yMACYtDAAMrYwANa3MABwuTAACrswAKS8MABIvjAA4r8wAHzBMAAWwzAAusQwAFTGMADuxzAAiMkwACLLMADGzDAAYM4wAPrPMACU0TAAONMwANLUMABs1jAABtgwAKrZMABE2zAA3twwAHjeMAAc4DAAtuEwAFDjMADq5DAAjuYwACjoMADC6TAAXOswAADtMACa7jAANPAwAM7xMABy8zAADPUwAKb2MABK+DAA5PkwAH77MAAY/TAAvP4wAFYAMQDwATEAigMxACQFMQDIBjEAYggxAPwJMQCWCzEAOg0xANQOMQBuEDEACBIxAKITMQBGFTEA4BYxAHoYMQAUGjEAuBsxAFIdMQDsHjEAkCAxACoiMQDEIzEAXiUxAAInMQCcKDEANioxANArMQB0LTEADi8xAKgwMQBCMjEA5jMxAIA1MQAaNzEAvjgxAFg6MQDyOzEAjD0xACY/MQDKQDEAZEIxAP5DMQCYRTEAPEcxANZIMQBwSjEACkwxAKRNMQBITzEA4lAxAHxSMQAWVDEAulUxAFRXMQDuWDEAkloxACxcMQDGXTEAYF8xAARhMQCeYjEAOGQxANJlMQB2ZzEAEGkxAKpqMQBEbDEA6G0xAIJvMQAccTEAtnIxAFp0MQD0dTEAjncxACh5MQDCejEAZnwxAAB+MQCafzEANIExANiCMQByhDEADIYxAKaHMQBKiTEA5IoxAH6MMQAijjEAvI8xAFaRMQDwkjEAlJQxAC6WMQDIlzEAYpkxAAabMQCgnDEAOp4xANSfMQB4oTEAEqMxAKykMQBGpjEA6qcxAISpMQAeqzEAuKwxAFKuMQD2rzEAkLExACqzMQDEtDEAaLYxAAK4MQCcuTEANrsxANq8MQB0vjEADsAxAKjBMQBMwzEA5sQxAIDGMQAayDEAvskxAFjLMQDyzDEAls4xADDQMQDU0TEAZNMxAP7UMQCi1jEAPNgxANbZMQBw2zEAFN0xAK7eMQBI4DEA4uExAIbjMQAg5TEAuuYxAFToMQD46TEAkusxACztMQDG7jEAavAxAATyMQCe8zEAOPUxANz2MQB2+DEAEPoxAKr7MQBO/TEA6P4xAIIAMgAmAjIAwAMyAFoFMgD0BjIAmAgyADIKMgDMCzIAZg0yAAoPMgCkEDIAPhIyANgTMgB8FTIAFhcyALAYMgBKGjIA7hsyAIgdMgAiHzIAvCAyAGAiMgD6IzIAlCUyAC4nMgDSKDIAbCoyAAYsMgCgLTIAOi8yAN4wMgB4MjIAEjQyAKw1MgBQNzIA6jgyAIQ6MgAePDIAwj0yAFw/MgD2QDIAkEIyACpEMgDORTIAaEcyAAJJMgCmSjIAQEwyANpNMgB0TzIAGFEyALJSMgBMVDIA5lUyAIpXMgAkWTIAvloyAFhcMgD8XTIAll8yADBhMgDKYjIAbmQyAAhmMgCiZzIARmkyAOBqMgB6bDIAFG4yALhvMgBScTIA7HIyAIZ0MgAqdjIAxHcyAF55MgD4ejIAknwyADZ+MgDQfzIAaoEyAASDMgCohDIAQoYyANyHMgB2iTIAGosyALSMMgBOjjIA6I8yAIyRMgAmkzIAwJQyAFqWMgD+lzIAmJkyADKbMgDMnDIAZp4yAAqgMgCkoTIAPqMyANikMgB8pjIAFqgyALCpMgBUqzIA7qwyAIiuMgAisDIAxrEyAGCzMgD6tDIAlLYyADi4MgDSuTIAbLsyAAa9MgCqvjIARMAyAN7BMgB4wzIAHMUyALbGMgBQyDIA6skyAI7LMgAozTIAws4yAFzQMgAA0jIAmtMyADTVMgDO1jIActgyAAzaMgCm2zIAQN0yAOTeMgB+4DIAGOIyALLjMgBW5TIA8OYyAIroMgAk6jIAvusyAGLtMgD87jIAlvAyADryMgDU8zIAbvUyAAj3MgCs+DIARvoyAOD7MgB6/TIAFP8yALgAMwBSAjMA7AMzAJAFMwAqBzMAxAgzAF4KMwD4CzMApg0zAEAPMwDaEDMAfhIzABgUMwCyFTMAVhczAPAYMwCKGjMAJBwzAMgdMwBiHzMA/CAzAJYiMwA6JDMA1CUzAG4nMwAIKTMArCozAEYsMwDgLTMAei8zABQxMwC4MjMAUjQzAOw1MwCGNzMAKjkzAMQ6MwBePDMA+D0zAJw/MwA2QTMA0EIzAGpEMwAORjMAqEczAEJJMwDmSjMAgEwzABpOMwC0TzMAWFEzAPJSMwCMVDMAJlYzAMpXMwBkWTMA/lozAJhcMwA8XjMA1l8zAHBhMwAKYzMArmQzAEhmMwDiZzMAfGkzABZrMwC6bDMAVG4zAO5vMwCIcTMALHMzAMZ0MwBgdjMA+nczAJ55MwA4ezMA0nwzAGx+MwAQgDMAqoEzAESDMwDehDMAgoYzAByIMwC2iTMAWoszAPSMMwCOjjMAKJAzAMyRMwBmkzMAAJUzAJqWMwA+mDMA2JkzAHKbMwAMnTMAsJ4zAEqgMwDkoTMAfqMzABilMwC8pjMAVqgzAPCpMwCKqzMALq0zAMiuMwBisDMA/LEzAJazMwA6tTMA1LYzAG64MwASujMArLszAEa9MwDgvjMAhMAzAB7CMwC4wzMAUsUzAPbGMwCQyDMAKsozAMTLMwBozTMAAs8zAJzQMwBA0jMA2tMzAHTVMwAO1zMAstgzAEzaMwDm2zMAgN0zACTfMwC+4DMAWOIzAPLjMwCM5TMAMOczAMroMwBk6jMA/uszAKLtMwA87zMA1vAzAHDyMwAK9DMArvUzAEj3MwDi+DMAfPozACD8MwC6/TMAVP8zAPgANACSAjQALAQ0AMYFNABqBzQABAk0AJ4KNAA4DDQA3A00AHYPNAAQETQAqhI0AE4UNADoFTQAghc0ABwZNADAGjQAWhw0APQdNACOHzQAMiE0AMwiNABmJDQAACY0AKQnNAA+KTQA2Co0AHIsNAAWLjQAsC80AEoxNADuMjQAiDQ0ACI2NAC8NzQAVjk0APo6NACUPDQALj40AMg/NABsQTQABkM0AKBENAA6RjQA1Ec0AHhJNAASSzQArEw0AEZONADqTzQAhFE0AB5TNAC4VDQAXFY0APZXNACQWTQAKls0AM5cNABoXjQAAmA0AJxhNABAYzQA2mQ0AHRmNAAYaDQAsmk0AExrNADmbDQAim40ACRwNAC+cTQAWHM0APx0NACWdjQAMHg0AMp5NABuezQACH00AKJ+NAA8gDQA4IE0AHqDNAAUhTQAroY0AFKINADsiTQAhos0ACCNNADEjjQAXpA0APiRNACSkzQANpU0ANCWNABqmDQABJo0AJ6bNABCnTQA3J40AHagNAAQojQAtKM0AE6lNADopjQAgqg0ACaqNADAqzQAWq00APSuNACYsDQAMrI0AMyzNABmtTQACrc0AKS4NAA+ujQA2Ls0AHy9NAAWvzQAsMA0AErCNADuwzQAiMU0ACLHNADGyDQAYMo0APrLNACUzTQAOM80ANLQNABs0jQABtQ0AKrVNABE1zQA3tg0AHjaNAAS3DQAtt00AFDfNADq4DQAhOI0ACjkNADC5TQAXOc0APboNACa6jQANOw0AM7tNABo7zQADPE0AKbyNABA9DQA2vU0AH73NAAY+TQAsvo0AEz8NADw/TQAiv80ACQBNQC+AjUAWAQ1APwFNQCWBzUAMAk1ANQKNQBuDDUACA41AKIPNQBGETUA4BI1AHoUNQAUFjUAuBc1AFIZNQDsGjUAkBw1ACoeNQDEHzUAXiE1AAIjNQCcJDUANiY1ANAnNQBqKTUADis1AKgsNQBCLjUA3C81AIAxNQAaMzUAtDQ1AE42NQDoNzUAjDk1ACY7NQDAPDUAZD41AP4/NQCYQTUAMkM1ANZENQBwRjUACkg1AKRJNQBISzUA4kw1AHxONQAWUDUAulE1AFRTNQDuVDUAklY1ACxYNQDGWTUAYFs1APpcNQCeXjUAOGA1ANJhNQBsYzUAEGU1AKpmNQBEaDUA3mk1AHhrNQAcbTUAtm41AFBwNQDqcTUAjnM1ACh1NQDCdjUAZng1AAB6NQCaezUANH01ANh+NQBygDUADII1AKaDNQBKhTUA5IY1AH6INQAiijUAvIs1AFaNNQDwjjUAipA1AC6SNQDIkzUAYpU1APyWNQCWmDUAOpo1ANSbNQBunTUACJ81AKygNQBGojUA4KM1AHqlNQAepzUAuKg1AFKqNQD2qzUAkK01ACqvNQDEsDUAaLI1AAK0NQCctTUANrc1ANq4NQB0ujUADrw1AKi9NQBMvzUA5sA1AIDCNQAaxDUAvsU1AFjHNQDyyDUAjMo1ACbMNQDKzTUAZM81AP7QNQCY0jUAPNQ1ANbVNQBw1zUACtk1AK7aNQBI3DUA4t01AHzfNQAg4TUAuuI1AFTkNQD45TUAkuc1AAA</prop>
				<prop name="Temps">REFSWgAAQQ4CAIBBCf/sUbgehas7QP89CtejcL07QP+PwvUoXM88QH0zBgGzPkDNzA8A30xAQJqZFwB5QfdApHD28GNCQHH29vFQQ/XzPURAhd3r7/AlRUAvAgpG/UDu8utGQBSuR//hetRHQPYoXPb+8EhAWAEo3ElA/unywEpASOF6FLeup0sNA4xMTQN0bU1VA1VOVQM1Tw0DbyxQQB82AZ5QJQPvEFFAwwAAj4JRtgUD81FNA2RSVQPVd1JAKVgCU0Bm1gHr1lPNBFQVA7lUQG5IAVEoVc0DmFU9BG1WPQN6Vu0D6FYlA3dwV0BPARTeV9UD20ZYHROuWD0EWUD2PwI3WRUDKVlAe7ZOAfpYJQOwWP3zb21YlQRYQG8BR/EkFC3WHBTOVxUDyYQX7vIhy4wflh2GHW4Cx8wfVgKJxeQXBgLD9B8GLW4SwQgcLy4t/vK/RC9WLfbzbC8IZi+QK+7yu6Qnni/AL6opAs4CuOQn1i/oLwI/FD8ePwD4Lyo/XD9uP4A/oj+0P4Y9gtYCtsw/1j3eP4gzbgKXtqwUW1dNExpXHQPTbVZlA5BWnQNOVl0DrQw8RMBVTQOE/ARK9VWlBFVtA9dUQFK2SAGhVE0TalQdAzO1VJ0D7twEuFMlA4Da3AVTrQMSU0UD21LWNQOlUvXzbcwEKFLKbRRRTRO6rAdeAkxRttUDFlH1891Q7QOobVB9Q2FQTRMqUM0D2+hP7QN4Tx0TDk+29fOdTh0TLk4tJE3WXQM8TX0UTK0DYkxqTRRLxQRLnQP+S2VWtgYC00wNA2xNzQPIbU01A+VNPQPqTW0TW+FNFQPZTX1D0VxVAMxf1lXGVcYD9F++VQ5tBlMAJGe2VTZtplVOb6hbbm+wUwhmb7BTHhLupG+2b8hv2mkCfkLx7G/mbxB/GnFWAyR/BBZ1PwL3RH8udV59dn1WfwCAfzp5tn9oe9Z/mH/Kf+x/YI5/AI/ifyyPDgIMTiUDm5BONQNlTx1WPwLHNoyER1GdA75RjQTMBNuoUmUDIFMdA5NTtjUDBVStA5JUVQMFtvQEeFVdA+xVnQNeVVb18830hD0MRKhcJNsvWO0DmFjVA/ZYaj0TJzwUF0wU6litA1uyWAUDc1h9QyEklAHnvBe2L6gvei+EL1YtPwKzp1cVFp4CHlftA9htVtUDllatA1JWfUNjEVaNVPQH/vJfVS2UqgSk3+wEqHxEceQEOW1UBQMDVA0DzFNVA1uVU2UDUFM9AxqkRJvgUkUDq1JFlMxEPdrERAW0hNBRPQOKUVp9Q1H0RBxRpVRQLRRNUNUDdlAtBAxUCLSkK4ZPLZRPrYROLQREVMDbUH6DHIWUVHsArgICTGYdA8NLBVR0VDVMxUQKFLQjJGSdxFe2VSZlvl0AZr3mXYa9Bm8gbypvzL9WbwDwv5JvFM8mz6BvSs9czwZ/AIDPks+kzx5/qH+if1SP5s8AUIsO3yDbJt8wj0KPdN9ef2CA204TvLTroO4C+E5dBFVPFQOJjIQH7Ez8lKTbcVJNA+RS7QNYU6g9piZDPKVUbRNBXES0agykJwwUmNyUBld9BFlX5dTkFGVYzRRYFQNbGVmtAyJZfVRYnQNVzkSUk0yUQVQUAFQUAdBkn36fqJ9aITYvWC/y4aYeEp5XlaQcFA7UlMhpVl1E9JRD7JQBVuUUZvwEilUd5hYCCVWtA9XS5ASZzIRiPKQsVKZNA/RTnYTcBHi0REJZU01EvITTUl0DnMQEs2VSRVT81PhRHQOzVVFFA3ukpEWchA6khK3VpASgUBUDaRRUMdoMVNiUBGxPZQMAT1ZNA5RObeROJeRNbQNrR02dA95sVFpMtcTFS51US1UGlqMstMVMAFVWroNct06/wFP2VYa/kL8AAm+sv76/0L/ivywfBs9QHwBiHzzPhh9wz7rP/G+2H+AfAMLP9B/ez0jfItn2f1gvai8AlN9+L4jfiikuL9Avsik+Uqv9TY1DY0RVT+2DLrVQrfOsDFQoUd1DoSz8RWSki1KV5FNFlMSHWlaiejyk7FQ9U10EpKnPTPXslLH0lCMsRKoqHEQXfOR+PJTiPJRz4IZuQiBZHZbe40SXhuIzBViNQ/PElKPg1uVun7jvoMrvnJ8ORT6TxJwujDTq2jz0peSUYlbdQyFWzKVUDKSnVWU23pImVWxdNt6StlTV439UlYQVVJXjEByk2ESnZjNEpK0l1ETtUj0Dt7SEgFVSrVNKPDQQvPTOpIRLlVEFpFEdNoai8Pz0K7lQ3dRQrdNKxKfugqueTwUETxW0Tu3zVdjspJsQ3uKBTYXjE02IdYQ0tVQE0WQEo1DGohiaLLSFTAT6TEXkhATIAOwPng/YC84P2A/qDzRvFh8AOB9qb3Qfjm+AG34fwG/SbwDMH8Yf8B8afyx/Jo0OLygvAFJ/3C8eL4h/si+cf7Z/4H+QAo8Uj6bfQLAdvNdGY09q9TNrRFTqjIRnUXXztdyUpVIlk8dS/fNZpATnHuNUzfR89CQMpJdWRPQKVq3zfDTkCLyU1XdE5OTMlE5UlLdYtnXzDFn1MytZDRMRpVn1lFhFpAyUVUSUEwVYtWPa3Of2PwhPEk9knwRenQb6YcyXJpPcn4ZTPP8C3mJODK8epU5DLKd+9XbyK7xTzaRT1ZRTrVRcp7Deo2yndvN8hPdRlePAIiRUiJSvpqUWOmgEB37zQU/Nr9+sdrU+Dc6DTDWTwwtMXQYetb7zFLSjTAqV4zBMZKF8tzZvSGMObwBAvxpvLG9Gb4i/Wm+sv35vANC/4r/kbwbPGM/qbzzPTs8AYM9af3zPRi+gf7J5xn/QzwCqz+TP9s/Yz8IvRN9W32jbIo6yATQEKwCO8mgMPx4/VDAzdvKM9EQgpPSTTDcGPgJ3VF1EZD8u9W4zBOTNP0zkrFdl5Kw0glhsxbQs5CVZFbMeWV1EUpTksMw/jrLxHOTJpO+gRp1mn6Dvsu9ETIAM9EFW3IT+Vu1EVpVTc3xErTWslOZVjTRVVUNuWVX95NSU/lR1BFRVQ7OOVG1UbPQSVDWT26qk9KOc9GwUpDaE9P5UfIc281JFVFI1AxREpLRzgK6SpuT0blE9AzeqrNQBXKTIlKSEVFROpmSEF1DFNFxUUZyk5i1OhYN5Tu2ETrVUNNSbF01Fo6xMlYS0VOXW9KTOS63zB9yka0wC5eRM9fQUt/a9xrUuvb4PAAhvWr90v36/2A+iv8S/Dh8AIB/yv0QfVh9oHzrPjB+eHwCwH3rPtM/WH+gfus8EL+Z/ABDfMi88L14viC9CL5QvPoUaNoK6zCSaT0Vbw/BOMm1FpPS+UZVTM1It9K1STVM4UzWTq5SEIaqchJPc1AcM9Hok9O6pVb2GnkNWNZNblDTHmVdd5kainFhFhOSEJ1VZtYRZtQRYVVRY9UMLYFg95FjVhl41VpWO0gG4hO9Wn3Cf2j+Mn56fsJtKHkIB9OTDzJf2QlDcl0puEt60RKf0lzaCKgSvEBavKK86oYbSZESvVq9ooxa2ghpRVePjVFWEpwazBJSnllKDpK+2pU7jxKc2ggvaTFXkTDUG5qW2A6RUEzFM3TTEVDQMv95f8F8AAm/UX2a9tg/QD+oPLG8GHwBQb2JvdG9uH5hvqm98H85vAAB/2m/8H/4fGHsWL6gvcikAPt0OfUZ/iH+af7R/vn+ofwjyef711uKQjN+e37DbDvMVUj3kUx1zkdTf5tUW4q1cJPTOVc1DXFQ0ywpUNDvMhKdkNCOQ9vOkNC3eTOQgWdVTFUTnzuOsVOcWYjFYVfPz1OTQACyfhu+47yqf/If+ha6j1OTNcNTkMFdF5Ozkp1ZYxUS8lydC1VUVg5jklKtfVQXzJuSU72SEt7VUNZN/TPQ7VFXjA21UzUPMU9VTlVOdlLVTrfMn5JTvUh3juag8p7ajBDQFxNTQrPSXotxEYOREM4D+Y1Al867NUAXzdlAN5CyECFC2RfOiT9VTNU9dNE5S5SNYvKcnQmVUVPoEtK2Q/KQjTI0ES9VUS0pd8xwkBKWkpbRUmZxfAK5fgA+SDxy/9l/ADxJvJG8Adr9Ib5q/rL9+b7hv4r/sbwAGzxjPKs88zxZ/MH8if3TPAJbPaH/qf2zPvs/wz8p/5M9sDt/AKP1NVfNjTs2zaypPBZMLLISIUBWDswhRJeT0RPpRBZOLzVLV4wBTVeTslOdTsh3jWdSVvJQ/Vc3kVTbV40BWnTOwVr2EdORljVw09xxF7ITDWMWG1D7lnkL2lDS+NOSFWKzd5NSEAlgF89ZkNMMABE/ePzifApEun8jv2ukmgqn87OceQnGElCP85OWalJSohIRsVWU0RDT8LCz3zkKMVBWDSET3LkMUVPeG8mpchDVs9wY1HkIDgVLNs4vwDvOU98ajpPcabqNRZeP/UP2UxPfOQpVM7CQVzPS+5PcO8uLNTh2zdU7ttl6ygU3QhZSMtMugJoI8hFTdS0RtVi7jTP3kRAdfkn2MtAHFVL/urwC/Ug8kvza/SL8AWr+Ev74PkLuOv/AP0r8UHwAmHzgfAs9cH24fgB+SH4zPAN7PiM/ieb4fAN8a3xQvLi8AIC/Kz1QvTiWWo5QEQ1CW0q3zfKTYT40zaWzU6GbsJGVRXfZfkm1SJTO14ww0WBQ0y1OdM0BVVGUjsYxEJGREl2REaydW5UOYNEQGV32TVXSc5OBslEq8hLB0NLMIWb2GzkL8WHWDzKrkhJG8hFAU5A60hVcCHbPFDEcGn2Dvqj+8P441al5CkOzUURREDlflQ1XIfJSEhJQzPETyZETbt1Vtk3pVXbNBVVq1UwnE1NBU1aRUJVPDU1QF5GSEo9Bm4q9TWhWDeLREQFN1gwwc9NvTUh2DjlLtk1dSWl2zIfyU6VElU7OE1NV7ZPRFbPQO5ETIUCpVhFAFE1ocVCQshKMg2t7jT+UjAE8NiwhOtNWmBoIspATBTJ2DV9FMxfT0954TS2Xjb0wUtfTk9Fw8BLk8By4PgAMAVg+QX2oPfA+OD6APqg/8XwDmDyBvMm9EH1ZvYGNGb0gfAKIfpG+2b8hvai/Ub+ZvAH8Auh80fw5/CC/qH0R/Ri9gf9qyf00N8yJO5SPATqYdg55PLTTURMps1EjaLKTAPKRRUp2Dx1Ka5fRTDaOtU5VERESTVVQdswWUlHiklAYMNC14FDTmVh2zVfyHFlNS/NSV7IUc5CVMNAwE5FS7gJbSo/zUZeyEIxzkAeV8P5Y/wD9Cn+yPRpUeQqWqlORyZJf+4ux0nFRQhJ+Wn6ibTqK27CRxxJ9Q1p/on/qRjpKrPPR1DK8AHq8wowbyO6DO40Sv1pNcr5BurY4lHrUG8miUr4aDTCS1pnaqNcSnbjIe1K/eXQA+DUYPqF+yX8Rf1l/oX/pfAES/Nm9ov3q/hG+ev7C/im8A1L/mv/i/Cs9UfxZ/MM/iHwBUz3Z/gH86L5TPhs/Qz+LP0PTPRt9Y09aSDYT0iVAmHZMKUY30xEQYxJSL30Sd1o6SW6zXJkXmgs8kRSK85LHE5dw3jrL6vISrgDA+ozQ0SzCOkhtZfYYW5RIO8oIk7w7y0sSPVu/oj5D6j0TvFuXOQ1dFRJzkEC1XPQPJVhXTcwRHH0Ip9BRH/uJ85ORDLEf+05T8516DVOUjIFRHJrKxBGRHDvJCdEcOhYZPmEOOkgHrpE+2RX71xk1WU9xHHrPM7E8uQnlOjYREpJ1N1C2UHAVMHZNadKT1S1qdlEs9kwdMjTNrTFcK1iNNRZO07KduX8Cv0qkA5q/wrwq/LL8uv0i/Ur+UDwCuD5C/0g/kD8a/GM8SEQYfADAfIs9MHz7PYB+yz3wfrh8AwB+KH9Qfvs+QzwIvLC9+LwrHAB3cdL7cf1Yz9He+JUQGjcYCOlxH9iM0hJVURBsHVbWDlVU9NEyHToKt6DyUV1cFQ8Ms5C8yPDSYPDfmEidZbTRENAXghISlpI+2he4ljj3Oj2BI7yrvhD8elfaScFe9Q2EuNJf+I0SXBqIVViVTpdccRJpkl06CKCRE8QVUxQOqhJ/ek5yX7pOsl5T+k/Tk4tSUrcyXfjI/AgyEB+SXnqP0l1YjBKfW4k2wJKR4UF1ELNQJLK/G9pKwTo3UTK/ecv5MBo3jk0z9lHSnZgOEpxbSVaOs9Bo0BJXEBMpMDwD+/xAPIg/8r04PaA9yD7RfAJYPqA/yX2xv9g8obyofPG8AXm9wb4JvpB+eH/Bvum88LwAWL+gf+h/cb2bP+G8Kf+xvMP7PEN8i33wkCFGdhETXqsbjUvXUU82UU31T6Wxs1w7yzlTVk11VpaSWdJQ/VpVEVsXUlDSPKnzk+WzkY/zU4sTXLmIpHtTfBqKFNDRD9NeOkgHLBO8W74A/Ou+0j1Y1Zu+seOMWYrpWLQN1VJQ1BJTnnkK4pO+25abzxOcW8xDU5+515uWu8nr05+ZDlCekDvWGUlkc/waitYQkfBbslDdRpVMBRNRT8J5ySZNc9xaiJmz3rjNP7ZMT5k6F/tbioJz3LlOUpI1erPT6Sw2ExP8O8t4A3P8uBT5fgFsuD3Bfgl/MrwCmX7Bf0l/cX/ZfAG8Sb1y/AG6/WGtWb6C/sr/Ev9a/yG8AEn/0v9Zv8G9yfyzPZs84z8Bqf5TPrs/Az6LB9tIiTmadc8NOtUYukkxQLVRFUA0zZ4QvBvU/QjykJ4Dew7Qn7pPEL9YtnpO01MVavIQx/NSyWFWzCgw3Go7zWf3j3FjFdDQ0Q4AANjWm07yHjo+gj9KP9N+OPTSmNd5ycnTkMFel1MQ3oobCV9Q/5jXuomH0POGEBEeecnMUT/5zLEd241OWVbMaU51z40xPhkI9hGRH7qLRdEf2g4RHhsLnEJRPpk+4QzaiHsRPpqUukils5Ef+I0x1sy78T44iATEUX3ZDlKc2ve6llq9gXwCqr7yvzq/grwK/TA8evzi/AIIPTL92v7gPir/sv+4PAB8AEh8Uzy4fGM9KH2wfXs+AzwCSz6wfbh+oH5If/B/GFc6TzU4tQ2dOffRE9A5QSr0DjnwkKMR37pIW1H+g5n/4c74zBIcO4s80lVaqnXOzzDQkPISTtDT+JjTkglgV9CQ0JRw0U4BGJvL4WI00bIeW8kHsJAXxNITJVD9WP/DfQj9UP1Y+QrhXHYOQ7IRRRORL/FYtQ7cMn+6S9iSX1jaiflUdk0QMhP5UBB3U/HSOVJemk2SfdpXukik2hJfWk1Ilo5CclzaSCSOsn25CcMSf/sXen/CbkvbyVQSnrnJ9FK93kjRULKdmImL0ROiU9NFMrwRepXeSVGyv7qWGr9j/Ag8APF8mD/CvOg+EXxa/mF+6XwCkD95f8F/KDxRvJm84b0ppAMYfeB9Sb2xvvh+AHwovtG8A5h/4bwp/HH8uf5BvmmE+o0qUdB0cpMDsz4YjUIVTgWUM3x7fMNtuo0TXRnKXtVWN1FZtQ3xWhSRWqH0kDDc2ok7MJLdkhA5NWUVTKVkVhv5S3myEKaW01zaSE4zU2tyPbjWgLj9YP4qPnI9GIqj8hHCi/IQgRO9W7UYi2CyUnAB056bzhO+W5ebjpO+25QbzZVNtQxzM70Zyd1It9Azs70cijFGFRAz/HvVGIpAr8FbzNPfWUopE/4ZSRSRc/2YjTXX2JvIYhPeGUxCU96ZDpPeW8pG0RXRfDl0AJl8wX0JfVF9uX4Bfyq+kXwDGXwC/mg8Ebza/EG9av9QPAGa/kL8qH6y/tr+Yb7pvRH8ARn+gb1rPRM/ubxjPYs98zzBedVb15iNU9OFPPSam8msKUcVzhFxE+lEN42tvUsVz5BREWFOVcynMfCeu41Qt9FWF1EzUtSWkNJakNAZXxXN0tIQ1dNRljNTKWI2jGaVZvXRZVUQkhM6s1JMmvNRDWGUkjNTSFOcmP0Do3xrpBu/g3xLhPrKetCRVUzzkEKTUy6Q0hlzkGUU01Yw0x1WFlLw3ptJVCxzU0pzkm8R0ZDSUiy5UzbRTbXT8N54jU1Y9sw5TbaRS/dRSJSSNUh3zMFLdxj5FZvJ8ppyUR1EN5Pzk2Tz1UKTdRGREM3xHvoNPpSMDrU/Fc5ROdUROjaO5VU3dI1D0lOLkRF6k9NP6S/3ElPTxVPRMTAC11OxEs0A2g3SnHg9Yr3KvAHyvlq/g/6qv1K8WD/CvOg8ATA8+v3APgg98v3a/oL/KDwDUv94P6L8CHyQfds9wz0ofAAwfPs+QH5LPpB++H5gbnkUsHkMk9GZP/TNKxJRjQKrW6sCclDc0RKu05CBSVJSTvHe28pXcNAcElLV6xDTutDReVpUkVtIllFc15NTUMUyEmlis5SZmEidZtfMV5CToUVjVlDyHHqIh9CTlTNQBxaTfbo/w29bfID/y0R7Tmjw0csSEMFftdt4yp1KkNGbkhCvV5gSUqvyH1vbCKFXt0+/cNLdUVsWDgFQFJFQd0xJc5FnbPJfu0l9TtYMo9DRt8SREuVIVE4FSBSRq7MQUtOTQ5OSZUb1EaVHVNJx08fTku1DVxGFQBYS8l3Z1tvI1TxXkTU6tc1xOFRYeAoU0xBMXTX3UxEQoDKcOpU6TKsREiEz1TM3zeTyn9v0Anv+4//pPzP/m//j/Ag9UXwDerzAPil8cv44PwF+6D+RfAPZfCG8abxQfDh9Ab4If1B8Ahm94b5pvtG9WH7hvkm/kb2z+bV56PU6tUypPNVOlDbyUiczPRtNRPVNxLOzHXlJ1UxVT6QTfFt9sKNtGgiNXpZOQV93ESEzfXtUm01kV9PR0w6QkS4dYNdNGjNeH4tSc34Cu3wA/Cj9Ujy6FxnUeolGW/NQOVxVTyRzvh+IECtSEuPSEfETvHoNc515SkWVs54Z1PlKxhO9OkgxonO/Wc3yUISwk61E9I1mzzO8+Qg5RVSPX7OcCZkNQJfQE/xb/KPt29T6jEUwVREz3HqLRXP9u9fbDAryUtARX1k02Vf5POK8SXwAcrz5fgK9SX5Rfpq/Ir5pfAOSv/q8Qv9pfJL9Gv1i/6g8AdL9+v1Brxm+gv9JvtL8Gf0DgvwJ/BM8mz1DP4h9OfeQhTk1GZvMMJ65CSBwnVkNa9DSqvOQ6U22jrXzkgyBUPSRUJ8aFZiUWQ1ZWddPuVhWzXpyFV11T2zVYddOeWFXz/FhWLYMrWS2DG2TU4qQkE6dY1XaG0iPULy6FrkKBuDSPRo/w24bf8NOuQqiGDORwV23kVD9mPQbC11JcJJqEN16iKYQ08fyECbmkP15SBZR1xDeGM9Q/tlZyulI9I4NSnXRSigXDBzyU0QxPHkX+4vMsLEf+knhQhaNBREe2csumT1WjOVxHhoJgTrTFtmbybDz0Ak2dI5i1TBWzLvSU3UtVpEumnSMYTHVE1JQazLSRArykxWyv3k9Ar0qvlP9mrwCIr5qv3P++rwAPEg/srxa/AEgPQr9cD34PkA+Sv6QPrg8A0A+KH+QP9g/ou6a/YM9SH8BkHxYf2L9CHyx3ViJnTioV9E9llFBNA45Uf2Z1CM4ic3AWg1N9f498xuOkf6rOIrG0hCSMhJHU1P4tV50jaFhlc8ws1DvQTO51tnL2WGWEXNSFVNQJQxSHtjLSdI8uj5Df2i+o7C9+jVbSU0w0ELwky4K8hIish34jjDTDgD5CfhjMj96ND5JkVM3G/o8QmxiWgySfpvJZUr10RJfm8kG1VJ8eM2yX1sPUFF6El6C+85SfDvOsl4aCoAz0OIJUBM7Ml1Yj3J+ew1xE3gT8ly7isAyvrv1u/4j/mv8ApP++/8j/6v/0/z5fIA9SDwB0X4ZfWA/CD2wPtl/ID8K/APRfDh+IHwJvnB8ub3BvUm+AHG/mv7BvWm/cb2ZlniIigU79dITPZiOcz67FZmLHbVJlczxT7SOvU/1kJVS9Q5XcxyZyeOzHXlIDelbd1hYjDN8e3zDTnjIBEzzfXiVW32jfet/MLx6PqKjbJoW2w1ctI3IcNDBU3Nf+kqjs3BWshNUE52Ymgl9VrZSUhO9U1eNrtlQlg3+ENDlUnTOrA1Tlw8ysNJXExF1aTOQnTHTvUm2Tt8Q0W3NS9UM9Uj3kUu3jNdBslJcsdGBRRTOr4Gru4vDUFK6ElHZQfeSqvOQIdJVPNXRP9TPHxU7tE1z05MtAJnJoTcBVJPyUE/+9RCz3X+KcTAplYxecVI5M96b1Xv/oSwDGT+BPqv/0TxZdFl84W2avAFhfmlmWr7ivyq/MX96v4F8AEr8kvzZvML9Cv1y/Zr+QbwByv7S/Xm/Iv9q//L8OzyDPlPKxBlIBBHRjxB9f4owI3B/uFf7ijPwfDi8gLzIhwMbjPC9OLYaTZCfWoh5ZFi3jIFlFM/iEL5YvqC8Awi88j17fcN/C1gOADjX2EpFRHDeWcyw8NTw3rqK6qEw/Xj0+op1kdFesxCGEhDeeMrOUNzYzpD8eQpAgvD/OP+A/8jGuosr8Pw5PUCBDZnMsRx4zTgVToURHZnbSz0x1hFREAkytlthuRd7lZsLaTOUTVE0C5RO0lE/mnwCvCq9c/y6vAECvYq+k/3atTl8oD+L/9K8ADg8AvzIPRA9WD1C/gr+cvwB+D6Bvur+cD74P+A/qDwwfwC4fQB9SH2QfFhUWcgxOJuUTlE6FlBxEMDyXLpVoxuM0dz7SqxSUIFOF5K1TFRMHVH10VGXD6mL01F10d1ZDxMTRVh3UZhw0sFf1xMx0h1jtFMy0d27yGVmFdCTUslgU/YRcJDMM1PGUd/Z/SN+gWt+sL54ttsMcNIDUxEGi3MVWzdR0hxYSJ2yE6NaMhKpVHURVFRM3VVp9MwAkNMdUXZOC7BRrSlRFwxP01N1TdTNtpCzkblNFkzZTHUNtAJQ0ulJFw4NSRTRVUg3zFLQ03iyUqDSUa3BRvYRRRcPzUJUkVpTkhlClc04kdBic5MvBT0XkT1XkPERgTtQVFiZyiIyUHkz0tUxiFXRMbUZmRUZyHEwV1FVMZfP5DPR0jPTB3J8ALv/4n1L/pE9+/whfmv/sTwDO/xBfIl8cD0ZfWF8qD3xfAI5foF9yD9QPDh/IX9pftA8A5l8oH0JvDG8ebwAfOm+cb9SubcZC/dREQXSU/E6s7URUxG5QhXRQdWNnxVHdxFH9hg4zVORbU6SlxBTkQ6yHNlIqJDS3qmx0KPQkmvQkCoQkeJicdOtwpuJQWBX0pHQOWgTUCPzE4FitQ6k0JEtqWEV0WKWEpNTQvC9gli+wL+p//H9eUp5XRcQWpNQgV+3D3LTXbuN0hK0G9CTKVcVDjezUVIqMhBq8xOH01/ZjpMQutvzU91PNE8BTNVOKRtQUU1M9RDTnzhKg9IRbZ1K9UzFSNVP6bMQVxHTEjLwUVXTntkNclU1QPdNrUGWUXMT89DQli1TEHrTnNnNOzXQU9AAT8FbjREc+RbZD9OcmRbZCQ7lMnRTURMvgXlLOxE8ANv+gS55PsE96/9xPFq/4TwAqWTavOF/6/3yvjq9wX/KpAK5f0K/ir3Rv7q94b7IPXG8A3l+Ab4pvXL+Ov7Bvir+8v5Dev3gfihkmQmycF84SsApkxCp05MC8H84f4BvuYxLsFHr8F6biYAwn5iWmE2I81BsU197D9MQuWfXGWk7C8Cwkt1jFg3cU1C01HNTzV0XzxXwvhi8AyH/aeR7fKNMeJd4v8COmMwj8Lw41JkKsHD8uNYaTPD8QTj9gO87jFOTzjDSDOCZDAJQ/pj0uxb49NoPUP+Y17oOxT9Xk/D/+Eo5NpYMjABxP9uVulT5N9lNUR0aVZk8AsJ+KTwT/7p8Ar9pPXP9GrQBm/yhfeq+k/8b/2P/Cr/z/AA4PIA8yDyy/Jr8Yv3K/jA8Ang/Qv8IPrA/OD+APyr8MH2zGDRYy+k290yJOpYOLw05906bkZFvgPkLMaPRnHuWWwlEMdMhS5YNbPFP9c69TTRRUlUNtlSx0JlV985VVhXQWTIR6Vk0kVhV0dCfmxTTWxc5CEUQkKVl9dh7j1lwko1iVQ2XsxCNYAi2EV+U0FNdGLdZ/aC96L1Q8J94yqNQkcrR0MBSEqd5Md94yWITUF8Qk2DaU1JxVBXNjVTV2BnJV4zR0qszUc9TUPXyEKGPAHnU2k1PNQ2Gshxbiq+RSnRRS9QN3RDQ/rVIN0whSzUPRNOSaLOyHfiIfUfUD5yTHXnOKZORBDJQLzDRjEE4TT5oFc7PcZEVOJfae001WxYMHTeWDnCxEMczkQ9VLzUQ0RPMwvoNMzSQKVASRVATRnP9+9bafmEsAlk8o/zr/TP9+9Vb9Lk/ATwDiT7z/Bl8YX+r/tK82D2BfAHJfZA9mD/gPYg+8Xza/KB8Asl/8Xy4fKG/KD0RvRm9AG6jOb+BrdsIK3ISE5IT8loQUcVJ90+YUdwbCzFqUhEBsxMxUVTRVvdPVsrwUJTSEmDSECFdKTTRXPTRXnXYeM1glhFVZhdRZpYMDjHTQJCStlSQkVVi90wJ0dNKAhCdGL1gvgi+8fwaPGI+jhRCcdMs0j0aPWIuWQg1CXITUdI+Gj5iD5oNTxTTC5NQOtI/Gj9iLrmJ+UUIN00j0jwafGJue00/dNAA0n0adfsNcl94z9Dd2lb6DAISflpUmRe7vAP9ST2xPhk8AmE+iT+Sf1k8Qr/pPNK9GrwBYr1JZTl+Ir5qvrK9+Xwi/AKpf9K/mX/Cvam88vya/UGuADr+Av5K/pL8Wv1CzzpL9ptw0Z06dhBzEEIw8KNVRZZRRfdMWRMSLUtpdcwD01HNTdUPpU2rdxFQN0+jU1F1VZTRGvBRFVp3khNX0xJXkdG0e1MSHWDVz6lgFJqpOE1kl4/j8FMHkxIUCHCQz7Mdec4R/Dt0W3yjfBDrfpCSyXNeuJdYVdt0OdZrWY1U1c6pVrWTEFCg1Vc1z71yEt1Qt1DzEbUi81BJU7cPbUy0jzaOcFF9T/bScFO9SNFWUnISB/NRKUp3UDOQV3MyEmcSEYLyEA8C+o4bchLtQvWRU584j1IVPanVDOfyEx5xkXE7FVhZeMohNrWMenOfuNf41VPY15iITDESA7DTxXJQA2zBWk+Tvfp8g/+LvtJ/OnwDgn4L/JK8+/2D/Mqlu/2CvAKL/dK++r9j/6v9Uv/7/CA8A6q80D269Xr84v1q/lA+eD0C4v9IP5A+2D4hvmm9PpfOBjrRvxm/Yb+ph3hMcNVQgHRQEfxZ9ljMs1ACExDtwaF51RnXuwiucxAhZLfNr1VgVdFhN00ZYrYMBBHx/1s/wzwLfRC8O3eZ1Qp6CUfR/Bo8YjyqGRDSPkEaPWI9qgfZifHSPloLXCIyPno0u8rW0h5YjxI/WjxTogx7zT62DdPyH9tMMnwAend6DNJduk0SfVp9onxr/APTvHk8wTwL/BE8u/3hPWv8AjE+uT5D/0k/kT8b/CF8aXwAsX/b/EA8qD/QPbr+AD8IPALxfrl+gX9pf5F/+XyhvOm9sDGf2YgxOrYOUTl3jkWisZCvgnmLM/LTDhcCqRDQ3FMSrFDQgrNSTtVOtgyTkJJdUPUMJ1VX1JFXtY/CMFGJWSlVz0+RkQ4QlJHQ3RHRtoKTEAVntQy5ZPUNTGVk91HR0srzEY7zEFSP8FORsxMUUL+bPQC9IWi+EfybacDTXJuLuRN+0ZsOMJOjMZKxVtcNjqVWVNEzE8cRkuZzUgq1UPdNMVKWTFcwk3bVTnRRTXUNhU93TKpokxPPc1LpSRRTs1EzWXIQUUk3EUd3TmlGs9XR8hCpRvcRQNSRQao0kUMUTUGQ0C1BN022mdGQ+T31zz041dClO5VY2E009dE0VNDyUaTV850ZDS50TGEytxCY8lPVMfTRc5MhUR+6dAM7tpp84T0pPVE9mT7ifqk8AzJ++T4D77k8grwJfNK9WrwBor3qv7F/er2APWl8MbwZvAIgP2q/srw6/IL9Svzy/Xr+YiLsWFZ6SPU4VdHRkDqFQNR9HH1ka9qJ3RITqGHQfhhVmYrRV3XujEJYToVetZLQfxh3ec1llkwURWaXO7mMEJAIEL2Z9bn9QgH/Kz5TPFjKQNMRTfC9oji2mE6QkumzUflX1FCC8L84v4CP2tY7is/QvBjUoZpMUPz5zUp2T7TQ/hmpUUzhmYqS8tF68hCZ0P7CGNZ4TlD8WkjhNjePTALQ/huXGo9Q/pjUWw2SX/j8AEE+i72yfjp+gn7Kf/O/mnQDmnzD/+p9U/2b/MK9Kr5z/AK7/wP+Kr9z/rq+YX5qvjL8APg8YD2IPVA9GD5gPqg+8DxhOb2Bj7mLDTl00dGemI7CEbx4ym2De4q1SfWM8rVPVw69ThcMiJISVsMRvdvPcZ+Yy8FalY2BabCTOXHQ4WPVzozR0aQMUf+Yy4HTEpVhlkwllPH9OgsNUfyYv+B+6zxQcL25iqKx0crx/zn/gc2ZWAtdVfYQEhGFVJcNrKFUdI+/kJLdUHSOtf2zUSlQF8wUchMyqDDSXNBRfDDQnNBTvWVLdNCQ0gVIdIz/stFUHnNTQVDSZ1NRgzNTVKNy08WQ0u6SEeFDC7SRQxWS8h24zDOTHTrJ1FE7l9u5ybE29NE2KfWOcxDQxBJdO5U6CE41MfWN8TJ005IcG8sUAtOfm7Vad5j/4P8rvzD/u7wBATyr/ZE9G/3j/mk+sTz6vAMBP4k/0T+7/AA+qr2wPTl8AcA9CX2xfjl+ID7pfpF/GX0DwXwJvlL+m06y/fmKMDBRhCMy/3rWGw4TUdVMFQxvpUx1DXVRNxAzP3nUW7mKzVl2DJDTPRs9Yy1oWkvg0dMNYdVOHfM8Ajs/gH/IfJC9Wf+jP+smeM0QM3x7a+Px0M9hegkRE14hmk1TfLkIhbN9+3V5yDwyU30aCWlKFg7Pfxd4OchsSUTVz21BFFOzXhiNA/N8O5QYzHOe2E3w0PDTvAEbt/kNc524jbO9+75Dvsu8AJJ8OTyBPMk98n05P2J+inwCET4ZP6J+K/yxfDq8wr0KvADRfBl+gW3aveF+qr5Sv3l8A0F/Cr/yv9q/grzq/TL8WtQg+E+wPVhJMBBce0xQXTjMVUiXDyDyEPTQfRhVG461VDRN4VX0z7LR0em1WVRPsVjVzW1dFk1vJV42TNVj9A54UxCv+WDVzK2zEEawfvh0KjpNXBZPFRHcuf0h/is8snM9uksFXzWOqPCe+gqkzTCfekqqcdGhkJBe1Vg0T2FQUnFU1g2NqtHQqBNTzTBS5VA1z1YLcdD1c1Adk1M5TqhXkU30kU81jKvx081oshLr0JHdSlWRSTWRWdNTRUXUkUQXUUVUTWyxRxRPzUI2jsQwUaDMwlmMkNAsEFKpPzWOLOk+dw89cN16V3mJwWHQ3JoNM5DVMjZRLRZSFS51zGKQ0gzDuw4ykkQVNDRPIdJ/WP0CfMp9MnwBen3Cfkp/En9bv+O/inwz/AC7/+J8ir2T/dv+I/xJfFL8A5v+Ar7L/zP+2/xgPIr88D0AuD0APcg+ED5YNtuIBdLQhYzRvRm9Ya1YSjGxnbtOYfG+OZb6CQ1VFhBTUQ61WBZO1VsXjJVzElUDEb9ZtxrPsZ7bDPMSFBH8AFn1uz0B/os/cF8Yddn+Ic5LeYhCUf04CN6x/3mKAJVVFM0bMd1Zi1Nx3luKhWex//n8Qgz7yDrwk1wVS1WOQLIdOwzyPTo0WI6FRjbZuj4CPko9OVWMUUKyPvo/Qiz7zS5UTYuyPAP6FluXG7R6fgOuG75jvqu8A9D/G7/DvKk8cTxb/UE9yTwCET1b/kP+6T/z/9v/oS+b/AFgPCr8UX0ZfMF9iX5wPfl8AoF+yX8RfFm8oY26/gLPGAqFOjLfeKqOwxkJRbNTHoVI9NLy/zr1WEnq0dAqNVuWzfFbVxv4jHCVXai0kWDWDo3wUAVm9BAAszz7PUM9iwSZ/uBN2z9gfoCJ/NHe+z9DLnnKo9MRYWOzHdjNkZJpVTdRVBTS1VS1z79S0t1T983FtVLUTO1QNQwVUBYNVzByElURkX6QkJ0RkW+9StROrUg1DdbS1omzUB4TXnoNchGJUhCgWzCTlUOXTsAQ0u9jWMjMJUH221jI5Tx0kNDQTRU4FloaybPzXLuXGQqMxTP00HOcmg0xF1EwqhSMTjESORETF5D9e7wBw7wKf1D/WjwhPSp9ETx5PAICfak+Un7afqE+iT+yf/p8A8E8ar1Rf/k84X5pfZK92rwCQr7KvpK+mr+iv+q8Mv54PLLAD1rJnTpWETxUkNITbkFCFswxRTSOGUQIl5FLtDvZzBB8WHUYzLBdWtgKzVhUzJAwkk0wfqF4VJsU+E1md0/zMZMWtWCWDiFhNJFgVMwQAnBfubwB/whkOf+gbVsVGxdA+4wwvHiV2gnU8FDVWmk0j9pR0uFXVJFwkRKVVxdRVnRTEdIxUZFVFVOXTIBzUk7A2krFU1C16TGRCUy3jDPwEO2CmxgKOUm0khNQhPNTp2qTUs+wEfFF9o0dRzK0EbLTIUM20zARcULLFtFAtlEy0cE/9UwOtTy2TfU4VJE41k6HFTSUjOEQ/lhOUhNFLisUD/uzUXryESzBmElAKfISsNKTRNJ/ujzjvSu8AJJ82n1ifku9sn67vkJ/CnwDU78afCK/inzT/Rv8Qr6r/AISvPq9o/zqvxP+Gr9iv8v8ABA8eDzAPQg9UD+Zf+FtOIpWmnNRQ/CTOHGdestxgLG/+c0RvVm1+8pdVJdS2hGR+Vl0T8Fal82FpV50ENMQ4xGwVWf3DszBZvYRsFOJYffOnAMxv3mWmHXYdRs9gy07PYMuSJoKoTHeewjBcd/bimsIsJFd0f4Z/mHN24vFUIvXjqqx/vn0eMpfUf0YTROx/LnI/BI8WjW7iHSyPQD6FhiNMh44FXoWewrBsh1he5Z7TfAQCTf3DoJSHApbjS52GroWOhb6P0INe5QAe7zDvgj9c72bveO+a78TvADZP6D/66Q5PAP9CT1z/Hv8AWE+KT5xPlv+o+37/uE96+QDWTxgPIl80X0ZfWF9qX3xfUI5foF9yCUaDTo2D/GyEBeWc1VB9ZNwka7DOU7QEK3FS1cPkPNVTxXZGg6VUZbO2pLfWMrXsBCeY7BduY4QUeFfdZv7SU0qcZNMkxCKsZ05jWQUkKVjtFJRkWtxkFSTHbh9AgB+SH6Qfph/gY0ZCnpTEpWOcxCCkxz6CiPwUR6q8xAZkdMj0BIzkxFJlVSWDGOTH1mKbVKUk2sR0LNwE9VP1075TYjV0U7UEJNeWwtNSFXRVUlUUUjUUUi1D+hyEZcL0VIxk1/bSDlGFg6XXVIVQ1dR81DM8hPilTy1DiqTXtoNOLUMqoU7dZAQ0C+DWYuskNIW2PDQcTAXD1Uul9EuM9SRshLVMhXQUNUxEzgC0P24/kD/Sj6w/vj3GP+A/AAJJBk9InypPHE9GT1BPek8AtJ/Gn6hP8k/sn+6fCF/STwAcr/5PGF96r4yvnq+wr8Kv0NSvrl94A16zTtXDlE4qXbNsnNQwnASupAeewlXA/HQ3xAStzHQgtHSVkyzUBzwke+QHFtNVmo2UVZ2zYFaVJAwUQWoUFK7UZBvktKBYbdSpWe225oIZ/LTsHMS0SiQUdWxkM2QXhoLF9GdAzm/gb2rJLs9oyw4ystQU0YKMxJuw5hqq7BRqVkw1NDR06FUN5OTEcmR0qzhVzdPzBNS5fHSCWkwkTNwEFVT1hFOFg2ulU42TbhTUKlOtxLVSDSO6BGSEUsXEUmrtUxa8dN501KhRzdNVY1zULFTU85TUvcQks4hQlQYOIhpQVTRP1vXTPk/tY8+EBGNO0HUGTjVeE1w0ueTUUUyWNTPoS/WES2WGTrKAAmyE9QTkCzBGhV4/uI/ajwAU7+aP+I8Kn1zvPp+A75LvAJSftu/I75qfpJ/WnxD/sk8ANP8W/SavOKvGT2ivYv+U/wCu/+iv4v/0/wYPGA8qD7xfFk6yAE+t1E/VFORU+3A07lXW4v4s1HNSjcTEBLVdlHTO9MRDVDWz0Mgsb4bFdnNW9QQMxHtXSr3z50TEb2xnTuIRhGcURhV2I1gVtFjtxGQXLnMARMcOzxjPQs90H+5lFn8of7Q6ecYiCOwUylXtY481VQVjVAwkGlVthNTEW51UvfNnVG3TLmy0VfekdMGsdIy0dFNcJLUPVCTXzHSgUj2zZ6VSHTRS9VYGYsR8BI4pUS22DjISnCTZBIc+4qttUIWDNbwkAAyEi1lPbbTkJJlOfWROTeNLwU3FE1jc5azUiMTUSyBMJeRLBaQ0NEjsJCij0B6zTOShfPTRPO/23wAg71I/NO9G71jvmj+c7/4/ALg/qu90n+4/AP/y7yxPTk8AIP8Kr3RPVv+IT6JPzE/eTwC4//JPDF8WXzAPSl88D1ZdUAa/GLNOI5wksFzUSjS3QpYjUhUUTL9evWYyCZTEIXx8vx4zlL8OQh6sv35lAMa9VsPcv+69RhUGzUYdfh8QsG/yaVbFNrKAZM8m00R0S2ZWnTMljMd2sqqEtFtwVf1DN1WFM/EMJE23rASAVK1UfHQSdHSr21NdI6SsdGw0JCdVUy10UrXEUtVTg/zEVUoE1BQM1Nx0BKZ0JM1ibCQoUW1EDIS7UGx1BGwETlD9QxdQxSRmtCQ5T60UVARgTnVGCt4jTe1jHrREi4Cm1YYzCPQkc4Au0hPE115D1Ne2wwDk3zY9Pj+Qj2o/dD+GP6g/AMo/9I/ePxBPMp9Enz5PaJ8Aep+Mn2ZPcP+qn8yfrk9QrwAyXxyvFq9Ar1KvZK92rzCvUIKvrK9GDVYjTp00T81TY5BQhVR0Bx6S+lHNg7VxFNTmfHRZU82zzKFTlQSsD74F/kIntBSYKnzECoRkeKQUABwX9gVidiIiPGcGFf5C11gdk6uaWI3DSNS0BNS01AC8ZwbFhm9IH+q//L+OHyghUqQUEKwfnjJF/GQGtBSzyFUdJNwURFXdswtanMTS5FSbVF0jZMTEtSzMxPWcBL5TXbRTqlVjQhwkDNRU0xzUnjVSHYNlzFQwUv2mltItszTUfFG9FFFtBjYjWlTUoKQka1DVUzNE1GvdT9XUT9VTA09NtA1OHZMqTt3W3hPUJxbTWUytJKTU0UtNlEtFxAjM1COAjsNNPSQcN9aNNj8AmI+ij+zfxo/YjyLvFJ9G7wAYn1KffO9en6Dvsu/E79bvAMif8p/87/7vwEv+nwBfKv8AVP8OX5ivqv+c/87/4P/y/1iEX5ZVLmJQUIXjzqxf1L5dJmNTHYOVrMQiVJTVVAwkB+QUevxXrnNWVL3ElARDHGTOzLQ4bGSrpVg11FnVxFndsxs1WdUT76y0tFjNxLwEASNsb35v2L+iaZ5vyGvOb6Rm4aQUMOxnZuKqtBRoYLwUS7AOsxR3DuJhVQ1zoSgsfz5/UHuuIpcsJF+SpMQodH/m4oGMf85S0IJ8JJmsf75/0HvuU1Qkpmjsf/51/tI9BIR1Ts0TmdqUV8ay6E99tAzUMFS8JxaCLjQEKlQkJtwvBO4trhNQRdTUJ9YljsMkPwDOJc4lvi2+LZ5VnlUe1X4/QJA7vlOkP7Y/wDNu0jfUPwDmP/g/AkF2IxRHDk8wT0JPEFRPZk8YQ84SOoRHfk+gTwCST8RP1k/oT/pPDF8eX7BDAg4CPDRfLl9AU05feF+KXwCcXz5faF+iX7xf7l8Ab+pfABRvJm84b0pvZG9eb4hvkm8ArG+2b9hv0m/8b8ZvKH86fwAUf1Z/GH+Cf3R/pn+4f8p/IJx/tk2+Jf4l3gIkFIfWJVC+Jf41ZnU2s1DFs0hcJ5pW01C1w1xQhSRUJGZUFNf+wm4UhHRMhHhcJAl+VCfm0olshOugbgNMhC2YXCSeUF0TomwlZITVrGw0sRSEtGQkuVBUPRQUhMQENMhkhMxsNFHRBEQL0Nai3ASU30SEVeNMhOhsZOxshPDENG31TCT7UA3jAVE1s4UDPCQI7MTzoNYT5MQTVvykGlE9Ex80JCL0pFMmUdUk/MQu5MQzLCQrOVGFAz5EJEH0xzYFaobiTkQkUQTUV1Hds1VbrJRffJRjPCRo7MRVbEQkcUQEdSwkeezHojYigvSnXsPklI7kxJNqBNSXxJSarJSfUbUEViwkqVH9061EJLGkpNW1xJS6/MS+NCTCUYxVxHSkzFElJnaz9JTXquzE3PSk4OTE4ywk6Sq0pO18lPP0lPeklOPA2v7C/kQkAVJ98wdSrA0E1MQQUtUUUlXDGK1StcMcUg3jIczEJalSPSTExC4MJDFctDfWTAQ7Uj0TP3S0QlKipYNG3MQbICYiUMzEVSoEJFmEtFx0tGLMx+bSW2lS/dNtUkWDc1y0DXcUJHpSnYQMJ6aDTARVizzEjhwklHy0mMTHpubioVK1BJy0qMS0r1VSDdOwzMS1FCS6HMRVvSTEw1y0x9y0yiQlqVKVBAQk2RzE3ZzE4CocJOTctOocxO2MtAMgNH7zFCT6nMQAU70E5BRrB1M1kwzsFA9THSSlU320U1UG5uIhXAQl2PQXziP8FDFT9QM1U5pl4zrsFD9TRYT0FEimRNRMU+W0XARVXNRYVVP90138FGGU1GWc1LVqRNRsbNRxUy3EU1J9BFPFFFTUhFzUiNzURY38FJFcB27DRNScbNRNoVwEpVOtpOwUr6zUVbMM5LcU5LqE1L401K3D9BTIU12jzBzk0KpU1NRc1Njc1N3E1OCqXATlFOTqhNTurNTzqlwE9Wzk+ewU/6zUA2VUhZRUDQTEFBBUXQOrFVR9tFSFtFSNtFQqFYRUDTRUxQRUdTS8FK033BQ7VMW0VEWEVNT1lCT0TIT0T2wEU1RS9bRU3dTEFGCU9GfMFFNqVIWEbARzvBR33BRVe4T0f9QUgjz0iET0VYzEFJA09JW09Jm89M2dbPShVLUEXPSqVIqFA67k9LO8FwYThPS/qoz0w5T0x9wUy9z0zqo09NW09NlUBN5M9OGqRATlzBTqhPTvjPTz1VSlg/Zc9Ppk9ABV1l0TAlU91FVtAwtVsi30VR0knBQaVXUTHlb0BCJV/SRVDTRVpbRWtBQxVbW0VWV0VcW0mVVFhKwUSFW91AwUUJoUFFSsFFhV3dRsFGOqVBRnHBRqJBRu9ARypjQUdlWVhAwUgBQUhGp0FIh8FIxMFJFVvQNVldQUmFwUnGwUo1QUVaccFKokFK70BLJUFG23PBS6VbWDwFVF41XFdBTIfBTMTBTRBCRV1dQU2JwU3UwU4TQUVeY8FOpEFO70BPI0FLX2fBT8VCQAVjXUVrblowhWVQMOViWTEW1WvQMVVv2DGVa1w7MdVo209CQlViWEVrYN8y9WRYMzVrW0VtS9tCQ0Pyw0QzQ0R1bKnfRWhRRWXYQcNFpWWu3jXmQ0YFZ1hFb11GrkJG7UJHPcJHhWNZNVfGQ0gGw0hNwkiLQ0VYzsJJGMNJaUNJrkJE2e7CShVmXklDSq5CRNrtQks1ZlBLQ0vGQ0VcBsNMTcJMg8NMvsJFXRjDTWlDTa5CTe7CTV4Yw05hw06nw07lbUtSQkRPe0NPxkNABXVg2TBFfdJFdF1FcNFNVX9SRXHRRXXaMcV2pFgyPURCXcRCpXzZRW7EQzV7W0V720V8W0bVdF40VX/YNJV7XDy01XxdRXrfQ0VFlXVlUDXlclk2G0RGTcRC1qBFRuV8UUV5WEHFRVe8xEgNREhYxUiDxUNY1kVJEsVJVX7TRcVFWeZFShtESk3ESqXFRVroRUsoxUuDxUvSRUVb8sVMU0VMlcVM7MRFPQV11EvETYxETchFRV4tRE5RxU6yRU70xU0/NXnUTERPzMRABYarVEWN0kWO3jDljl06sRWPUkWP0kWGXUWKpt1FgNhFglhFglNFgKLTRYtbRYvbT8Z+aT/G+ivmrezFfus+xEEzxUzYrkJI5kNEDUJ87DZBSPQjwUWiwXxgX2g8T0cHT3GHaTjAU01JNTHaR01w7VoI7FJsW+tX6TdMTOTKSVBCSnPvIofJRLkOaFjoW2wlU93IQGzIVPrbRPneRVTt2UTi1kTe3UTQX0tUwdBEzVkyNMLURLqu20S+XESk2kSu0kSrL1hEnttLyE9UiVpEiqNYRIjQRHnXRHBTRHqlUkRp10RjX0Rp3kRaqddEUFFEWN5ET11ERaHRREPdPHQz3EQ+1krUM90+dCfaRC9dRCMp3EQnU0RJTeQzX0PJQZJ4yX9qIgRIWWhpXOQwC0n8af0JMGE+Sf7pU+gwSvAA6lrnMkrw6vSK9ar2yvJq8AiKPuA5ynhq+4rzqpjq+gqwD2rwi/Gr8svz6/UL+iqSbTAUNtvna1</prop>
			</obj>
			<obj name="Protocol" class="HTCProtocol" version="1">
				<prop name="Created">2023-01-17T21:47:24.017</prop>
				<prop name="LastModified">2023-01-17T21:47:51.861</prop>
				<obj name="Programs" class="HTCRunProgramList" version="5">
					<list name="emlist" count="4">
						<obj name="item" class="HTCRunProgram" version="1">
							<prop name="name">pre-incubation</prop>
							<prop name="Cycles">1</prop>
							<prop name="AnalysisMode">None</prop>
							<obj name="Segments" class="TEMRunSegmentList" version="1">
								<list name="emlist" count="1">
									<obj name="item" class="HTCRunSegment" version="2">
										<prop name="Hold">30</prop>
										<prop name="Slope">4.4</prop>
										<prop name="StepDelay">0</prop>
										<prop name="StepSize">0</prop>
										<prop name="Target">95</prop>
										<prop name="Target2">0</prop>
										<prop name="AcquisitionMode">0</prop>
										<prop name="AcqPerDegree">5</prop>
									</obj>
								</list>
							</obj>
						</obj>
						<obj name="item" class="HTCRunProgram" version="1">
							<prop name="name">amplification</prop>
							<prop name="Cycles">45</prop>
							<prop name="AnalysisMode">Quantification</prop>
							<obj name="Segments" class="TEMRunSegmentList" version="1">
								<list name="emlist" count="2">
									<obj name="item" class="HTCRunSegment" version="2">
										<prop name="Hold">5</prop>
										<prop name="Slope">4.4</prop>
										<prop name="StepDelay">0</prop>
										<prop name="StepSize">0</prop>
										<prop name="Target">95</prop>
										<prop name="Target2">0</prop>
										<prop name="AcquisitionMode">0</prop>
										<prop name="AcqPerDegree">5</prop>
									</obj>
									<obj name="item" class="HTCRunSegment" version="2">
										<prop name="Hold">30</prop>
										<prop name="Slope">2.2</prop>
										<prop name="StepDelay">0</prop>
										<prop name="StepSize">0</prop>
										<prop name="Target">60</prop>
										<prop name="Target2">0</prop>
										<prop name="AcquisitionMode">1</prop>
										<prop name="AcqPerDegree">5</prop>
									</obj>
								</list>
							</obj>
						</obj>
						<obj name="item" class="HTCRunProgram" version="1">
							<prop name="name">melting curve</prop>
							<prop name="Cycles">1</prop>
							<prop name="AnalysisMode">Melting Curves</prop>
							<obj name="Segments" class="TEMRunSegmentList" version="1">
								<list name="emlist" count="3">
									<obj name="item" class="HTCRunSegment" version="2">
										<prop name="Hold">5</prop>
										<prop name="Slope">4.4</prop>
										<prop name="StepDelay">0</prop>
										<prop name="StepSize">0</prop>
										<prop name="Target">95</prop>
										<prop name="Target2">0</prop>
										<prop name="AcquisitionMode">0</prop>
										<prop name="AcqPerDegree">5</prop>
									</obj>
									<obj name="item" class="HTCRunSegment" version="2">
										<prop name="Hold">60</prop>
										<prop name="Slope">2.2</prop>
										<prop name="StepDelay">0</prop>
										<prop name="StepSize">0</prop>
										<prop name="Target">65</prop>
										<prop name="Target2">0</prop>
										<prop name="AcquisitionMode">0</prop>
										<prop name="AcqPerDegree">5</prop>
									</obj>
									<obj name="item" class="HTCRunSegment" version="2">
										<prop name="Hold">1</prop>
										<prop name="Slope">0.114285714285714</prop>
										<prop name="StepDelay">0</prop>
										<prop name="StepSize">0</prop>
										<prop name="Target">97</prop>
										<prop name="Target2">0</prop>
										<prop name="AcquisitionMode">2</prop>
										<prop name="AcqPerDegree">5</prop>
									</obj>
								</list>
							</obj>
						</obj>
						<obj name="item" class="HTCRunProgram" version="1">
							<prop name="name">cooling</prop>
							<prop name="Cycles">1</prop>
							<prop name="AnalysisMode">None</prop>
							<obj name="Segments" class="TEMRunSegmentList" version="1">
								<list name="emlist" count="1">
									<obj name="item" class="HTCRunSegment" version="2">
										<prop name="Hold">30</prop>
										<prop name="Slope">2.2</prop>
										<prop name="StepDelay">0</prop>
										<prop name="StepSize">0</prop>
										<prop name="Target">40</prop>
										<prop name="Target2">0</prop>
										<prop name="AcquisitionMode">0</prop>
										<prop name="AcqPerDegree">5</prop>
									</obj>
								</list>
							</obj>
						</obj>
					</list>
					<list name="AnalysisModes" count="4">
						<item>None</item>
						<item>Quantification</item>
						<item>Melting Curves</item>
						<item>Color Compensation</item>
					</list>
					<prop name="ChannelCount">1</prop>
					<prop name="InstrumentSubclass">HTC_VER_10</prop>
					<obj name="Container" class="HTCBlockType" version="1">
						<prop name="Id">bt96TC5</prop>
						<prop name="RowCount">8</prop>
						<prop name="ColCount">12</prop>
						<prop name="OvershootDnDelay">10</prop>
						<prop name="OvershootUpDelay">10</prop>
						<prop name="RampRateMaxDn">2.2</prop>
						<prop name="RampRateMaxUp">4.4</prop>
						<prop name="ReactionVolMin">10</prop>
						<prop name="ReactionVolMax">100</prop>
						<prop name="ReactionVolDefault">20</prop>
						<prop name="HorVertCrosstalkCoefficient">0.0003</prop>
						<prop name="DiagCrosstalkCoefficent">0.0001</prop>
					</obj>
					<prop name="MaxPositionsToSeek">96</prop>
					<obj name="DetectionFormats" class="DetectionFormats" version="2">
						<list name="emlist" count="1">
							<obj name="item" class="HTCDetectionFormat" version="1">
								<list name="emlist" count="1">
									<obj name="item" class="HTCChannel" version="2">
										<prop name="name">SYBR Green I / HRM Dye</prop>
										<prop name="Active">1</prop>
										<prop name="EmissionWL">510</prop>
										<prop name="ExcitationWL">465</prop>
										<prop name="IntgrTime">250</prop>
										<prop name="MaxIntgrTime">1000</prop>
										<prop name="MeltFactor">1.2</prop>
										<prop name="QuantFactor">20</prop>
									</obj>
								</list>
								<prop name="name">SYBR Green I / HRM Dye</prop>
								<prop name="Active">1</prop>
								<prop name="DefChannelNdx">0</prop>
								<prop name="DenominatorNdx">-1</prop>
								<prop name="ReadOnly">0</prop>
								<list name="EmissionWLAvail" count="6">
									<item>488</item>
									<item>510</item>
									<item>580</item>
									<item>610</item>
									<item>640</item>
									<item>660</item>
								</list>
								<list name="ExcitationWLAvail" count="5">
									<item>440</item>
									<item>465</item>
									<item>498</item>
									<item>533</item>
									<item>618</item>
								</list>
								<prop name="MeasuringMode">hmmDynamic</prop>
							</obj>
						</list>
						<prop name="DefFormatName">SYBR Green I / HRM Dye</prop>
					</obj>
					<list name="AcquisitionModes" count="4">
						<item>None</item>
						<item>Single</item>
						<item>Continuous</item>
						<item>Step</item>
					</list>
					<prop name="SeekTemp">30</prop>
					<prop name="SampleVolume">10</prop>
				</obj>
			</obj>
			<prop name="CompletedProgramNo">5</prop>
			<prop name="StopPoint">3</prop>
			<prop name="CarouselConstMoved">0</prop>
		</obj>
		<obj name="AnlsAndSampleInfo" class="AnlsAndSampleInfo" version="1">
			<obj name="AnlsPropTypes" class="PropertyTypeList" version="1">
				<list name="emlist" count="3">
					<obj name="item" class="SamplePropType" version="1">
						<prop name="name">Units</prop>
						<prop name="PropClass">QuantUnitsProp</prop>
						<prop name="IsChannelProperty">0</prop>
						<prop name="SelectorOrder">0</prop>
						<prop name="ShowInSelector">0</prop>
						<prop name="ShowInTable">0</prop>
						<prop name="TableOrder">0</prop>
					</obj>
					<obj name="item" class="SamplePropType" version="1">
						<prop name="name">ExtRef</prop>
						<prop name="PropClass">RQExtRefProp</prop>
						<prop name="IsChannelProperty">0</prop>
						<prop name="SelectorOrder">0</prop>
						<prop name="ShowInSelector">0</prop>
						<prop name="ShowInTable">0</prop>
						<prop name="TableOrder">0</prop>
					</obj>
					<obj name="item" class="SamplePropType" version="1">
						<prop name="name">Endpt External Experiment</prop>
						<prop name="PropClass">EndptGenoExtExp</prop>
						<prop name="IsChannelProperty">0</prop>
						<prop name="SelectorOrder">0</prop>
						<prop name="ShowInSelector">0</prop>
						<prop name="ShowInTable">0</prop>
						<prop name="TableOrder">0</prop>
					</obj>
				</list>
			</obj>
			<obj name="SamplePropTypes" class="PropertyTypeList" version="1">
				<list name="emlist" count="26">
					<obj name="item" class="SamplePosPropType" version="1">
						<prop name="name">Position</prop>
						<prop name="PropClass">GenSampleEditPosition</prop>
						<prop name="AnalysisClass">General</prop>
						<prop name="IsChannelProperty">0</prop>
						<prop name="SelectorOrder">0</prop>
						<prop name="ShowInSelector">0</prop>
						<prop name="ShowInTable">1</prop>
						<prop name="TableOrder">0</prop>
					</obj>
					<obj name="item" class="SamplePropType" version="1">
						<prop name="name">Color</prop>
						<prop name="PropClass">SamplePrefColor</prop>
						<prop name="AnalysisClass">General</prop>
						<prop name="IsChannelProperty">0</prop>
						<prop name="SelectorOrder">1</prop>
						<prop name="ShowInSelector">0</prop>
						<prop name="ShowInTable">1</prop>
						<prop name="TableOrder">1</prop>
					</obj>
					<obj name="item" class="SamplePropType" version="1">
						<prop name="name">Replicate of</prop>
						<prop name="PropClass">GenSampleEditReplicate</prop>
						<prop name="AnalysisClass">General</prop>
						<prop name="IsChannelProperty">0</prop>
						<prop name="SelectorOrder">2</prop>
						<prop name="ShowInSelector">0</prop>
						<prop name="ShowInTable">1</prop>
						<prop name="TableOrder">2</prop>
					</obj>
					<obj name="item" class="SamplePropType" version="1">
						<prop name="name">Sample Name</prop>
						<prop name="PropClass">GenSampleEditName</prop>
						<prop name="AnalysisClass">General</prop>
						<prop name="IsChannelProperty">0</prop>
						<prop name="SelectorOrder">3</prop>
						<prop name="ShowInSelector">1</prop>
						<prop name="ShowInTable">1</prop>
						<prop name="TableOrder">3</prop>
					</obj>
					<obj name="item" class="SamplePropType" version="1">
						<prop name="name">Subsets</prop>
						<prop name="PropClass">GenSampleEditSubset</prop>
						<prop name="AnalysisClass">General</prop>
						<prop name="IsChannelProperty">0</prop>
						<prop name="SelectorOrder">4</prop>
						<prop name="ShowInSelector">0</prop>
						<prop name="ShowInTable">0</prop>
						<prop name="TableOrder">4</prop>
					</obj>
					<obj name="item" class="SamplePropType" version="1">
						<prop name="name">Notes</prop>
						<prop name="PropClass">GenSampleEditNotes</prop>
						<prop name="AnalysisClass">General</prop>
						<prop name="IsChannelProperty">0</prop>
						<prop name="SelectorOrder">5</prop>
						<prop name="ShowInSelector">0</prop>
						<prop name="ShowInTable">0</prop>
						<prop name="TableOrder">5</prop>
					</obj>
					<obj name="item" class="SamplePropType" version="1">
						<prop name="name">Sample ID</prop>
						<prop name="PropClass">HTCSampleID</prop>
						<prop name="AnalysisClass">General</prop>
						<prop name="IsChannelProperty">0</prop>
						<prop name="SelectorOrder">6</prop>
						<prop name="ShowInSelector">0</prop>
						<prop name="ShowInTable">0</prop>
						<prop name="TableOrder">6</prop>
					</obj>
					<obj name="item" class="SamplePropType" version="1">
						<prop name="name">Sample Prep Notes</prop>
						<prop name="PropClass">HTCSamplePrepNotes</prop>
						<prop name="AnalysisClass">General</prop>
						<prop name="IsChannelProperty">0</prop>
						<prop name="SelectorOrder">7</prop>
						<prop name="ShowInSelector">0</prop>
						<prop name="ShowInTable">0</prop>
						<prop name="TableOrder">7</prop>
					</obj>
					<obj name="item" class="SamplePrefWidthType" version="1">
						<prop name="name">Width</prop>
						<prop name="PropClass">SamplePrefWidth</prop>
						<prop name="AnalysisClass">Sample preferences</prop>
						<prop name="IsChannelProperty">0</prop>
						<prop name="SelectorOrder">8</prop>
						<prop name="ShowInSelector">0</prop>
						<prop name="ShowInTable">0</prop>
						<prop name="TableOrder">8</prop>
					</obj>
					<obj name="item" class="SamplePrefLineStyleType" version="1">
						<prop name="name">Line Style</prop>
						<prop name="PropClass">SamplePrefLineStyle</prop>
						<prop name="AnalysisClass">Sample preferences</prop>
						<prop name="IsChannelProperty">0</prop>
						<prop name="SelectorOrder">9</prop>
						<prop name="ShowInSelector">0</prop>
						<prop name="ShowInTable">0</prop>
						<prop name="TableOrder">9</prop>
					</obj>
					<obj name="item" class="SamplePrefPointStyleType" version="1">
						<prop name="name">Point Style</prop>
						<prop name="PropClass">SamplePrefPointStyle</prop>
						<prop name="AnalysisClass">Sample preferences</prop>
						<prop name="IsChannelProperty">0</prop>
						<prop name="SelectorOrder">10</prop>
						<prop name="ShowInSelector">0</prop>
						<prop name="ShowInTable">0</prop>
						<prop name="TableOrder">10</prop>
					</obj>
					<obj name="item" class="SamplePropType" version="1">
						<prop name="name">Dominant Channel</prop>
						<prop name="PropClass">DominantChannelProp</prop>
						<prop name="AnalysisClass">Color Compensation Analysis</prop>
						<prop name="IsChannelProperty">0</prop>
						<prop name="SelectorOrder">11</prop>
						<prop name="ShowInSelector">0</prop>
						<prop name="ShowInTable">0</prop>
						<prop name="TableOrder">11</prop>
					</obj>
					<obj name="item" class="EndPtSampleTypePropertyType" version="1">
						<prop name="name">EndPt Sample Type</prop>
						<prop name="PropClass">GroupingSample</prop>
						<prop name="AnalysisClass">EndPtGenotyping</prop>
						<prop name="IsChannelProperty">0</prop>
						<prop name="SelectorOrder">12</prop>
						<prop name="ShowInSelector">0</prop>
						<prop name="ShowInTable">0</prop>
						<prop name="TableOrder">12</prop>
					</obj>
					<obj name="item" class="SamplePropType" version="1">
						<prop name="name">EndPt Genotype</prop>
						<prop name="PropClass">Genotype</prop>
						<prop name="AnalysisClass">EndPtGenotyping</prop>
						<prop name="IsChannelProperty">0</prop>
						<prop name="SelectorOrder">13</prop>
						<prop name="ShowInSelector">0</prop>
						<prop name="ShowInTable">0</prop>
						<prop name="TableOrder">13</prop>
					</obj>
					<obj name="item" class="SamplePropType" version="1">
						<prop name="name">Target Name</prop>
						<prop name="PropClass">TargetName</prop>
						<prop name="AnalysisClass">General</prop>
						<prop name="IsChannelProperty">1</prop>
						<prop name="SelectorOrder">22</prop>
						<prop name="ShowInSelector">1</prop>
						<prop name="ShowInTable">1</prop>
						<prop name="TableOrder">22</prop>
					</obj>
					<obj name="item" class="QuantSampleTypePropertyType" version="1">
						<prop name="name">Quantification Sample Type</prop>
						<prop name="PropClass">QuantSampleTypeProperty</prop>
						<prop name="AnalysisClass">Quantification Analysis</prop>
						<prop name="IsChannelProperty">1</prop>
						<prop name="SelectorOrder">15</prop>
						<prop name="ShowInSelector">0</prop>
						<prop name="ShowInTable">0</prop>
						<prop name="TableOrder">15</prop>
					</obj>
					<obj name="item" class="SamplePropType" version="1">
						<prop name="name">Concentration</prop>
						<prop name="PropClass">QuantConcProperty</prop>
						<prop name="AnalysisClass">Quantification Analysis</prop>
						<prop name="IsChannelProperty">1</prop>
						<prop name="SelectorOrder">16</prop>
						<prop name="ShowInSelector">1</prop>
						<prop name="ShowInTable">1</prop>
						<prop name="TableOrder">16</prop>
					</obj>
					<obj name="item" class="QuantCpType" version="1">
						<prop name="name">Cp Low</prop>
						<prop name="PropClass">QuantCpLowProp</prop>
						<prop name="AnalysisClass">Quantification Analysis</prop>
						<prop name="IsChannelProperty">1</prop>
						<prop name="SelectorOrder">17</prop>
						<prop name="ShowInSelector">0</prop>
						<prop name="ShowInTable">0</prop>
						<prop name="TableOrder">17</prop>
					</obj>
					<obj name="item" class="QuantCpType" version="1">
						<prop name="name">Cp High</prop>
						<prop name="PropClass">QuantCpHighProp</prop>
						<prop name="AnalysisClass">Quantification Analysis</prop>
						<prop name="IsChannelProperty">1</prop>
						<prop name="SelectorOrder">18</prop>
						<prop name="ShowInSelector">0</prop>
						<prop name="ShowInTable">0</prop>
						<prop name="TableOrder">18</prop>
					</obj>
					<obj name="item" class="GroupSampleTypePropertyType" version="1">
						<prop name="name">Melt Geno Sample Type</prop>
						<prop name="PropClass">GroupChannelTypeProp</prop>
						<prop name="AnalysisClass">Melt Geno</prop>
						<prop name="IsChannelProperty">1</prop>
						<prop name="SelectorOrder">19</prop>
						<prop name="ShowInSelector">0</prop>
						<prop name="ShowInTable">0</prop>
						<prop name="TableOrder">19</prop>
					</obj>
					<obj name="item" class="SamplePropType" version="1">
						<prop name="name">Melt Geno Genotype</prop>
						<prop name="PropClass">ChannelGenotype</prop>
						<prop name="AnalysisClass">Melt Geno</prop>
						<prop name="IsChannelProperty">1</prop>
						<prop name="SelectorOrder">20</prop>
						<prop name="ShowInSelector">0</prop>
						<prop name="ShowInTable">0</prop>
						<prop name="TableOrder">20</prop>
					</obj>
					<obj name="item" class="RQTargetPropertyType" version="1">
						<prop name="name">Target Type</prop>
						<prop name="PropClass">RQTargetProperty</prop>
						<prop name="AnalysisClass">Relative Quantification</prop>
						<prop name="IsChannelProperty">1</prop>
						<prop name="SelectorOrder">21</prop>
						<prop name="ShowInSelector">0</prop>
						<prop name="ShowInTable">0</prop>
						<prop name="TableOrder">21</prop>
					</obj>
					<obj name="item" class="RQSampleTargetPropertyType" version="1">
						<prop name="name">Combined Sample and Target Type</prop>
						<prop name="PropClass">RQSampleTargetProperty</prop>
						<prop name="AnalysisClass">Relative Quantification</prop>
						<prop name="IsChannelProperty">1</prop>
						<prop name="SelectorOrder">15</prop>
						<prop name="ShowInSelector">1</prop>
						<prop name="ShowInTable">1</prop>
						<prop name="TableOrder">15</prop>
					</obj>
					<obj name="item" class="SamplePropType" version="1">
						<prop name="name">Efficiency</prop>
						<prop name="PropClass">RQEffProp</prop>
						<prop name="AnalysisClass">Relative Quantification</prop>
						<prop name="IsChannelProperty">1</prop>
						<prop name="SelectorOrder">23</prop>
						<prop name="ShowInSelector">0</prop>
						<prop name="ShowInTable">1</prop>
						<prop name="TableOrder">23</prop>
					</obj>
					<obj name="item" class="GroupSampleTypePropertyTypeNoPos" version="1">
						<prop name="name">Scanning Sample Type</prop>
						<prop name="PropClass">GroupChannelTypeProp</prop>
						<prop name="AnalysisClass">Scanning</prop>
						<prop name="IsChannelProperty">1</prop>
						<prop name="SelectorOrder">24</prop>
						<prop name="ShowInSelector">0</prop>
						<prop name="ShowInTable">0</prop>
						<prop name="TableOrder">24</prop>
					</obj>
					<obj name="item" class="SamplePropType" version="1">
						<prop name="name">Scanning Genotype</prop>
						<prop name="PropClass">ChannelGenotype</prop>
						<prop name="AnalysisClass">Scanning</prop>
						<prop name="IsChannelProperty">1</prop>
						<prop name="SelectorOrder">25</prop>
						<prop name="ShowInSelector">0</prop>
						<prop name="ShowInTable">0</prop>
						<prop name="TableOrder">25</prop>
					</obj>
				</list>
			</obj>
			<obj name="SelectedChannels" class="TEMIntegerSet" version="1">
				<list name="Items" count="1">
					<prop name="Item">0</prop>
				</list>
			</obj>
			<obj name="AnalysisProperties" class="ExpPropList" version="1">
				<list name="emlist" count="3">
					<obj name="PropertyObject" class="EndptGenoExtExp" version="3">
						<prop name="PropertyTypeName">Endpt External Experiment</prop>
					</obj>
					<obj name="PropertyObject" class="RQExtRefProp" version="3">
						<prop name="PropertyTypeName">ExtRef</prop>
						<prop name="RefExpProg">-1</prop>
					</obj>
					<obj name="PropertyObject" class="QuantUnitsProp" version="3">
						<prop name="PropertyTypeName">Units</prop>
					</obj>
				</list>
			</obj>
			<obj name="SampleInfoList" class="SamplePropInfoList" version="1">
				<list name="emlist" count="96">
					<obj name="item" class="SamplePropInfo" version="1">
						<obj name="ChannelProperties" class="ChanPropList" version="2">
							<obj name="ChannelProperties" class="EMList" version="1">
								<list name="emlist" count="1">
									<obj name="item" class="PropertyList" version="1">
										<list name="emlist" count="12">
											<obj name="PropertyObject" class="RQSampleTargetProperty" version="4">
												<prop name="PropertyTypeName">Combined Sample and Target Type</prop>
												<prop name="Position">0</prop>
												<prop name="IsDefault">0</prop>
												<obj name="ChannelProp" class="ChannelProperty" version="1">
													<prop name="ChannelIdx">0</prop>
												</obj>
											</obj>
											<obj name="PropertyObject" class="QuantConcProperty" version="4">
												<prop name="PropertyTypeName">Concentration</prop>
												<prop name="Position">0</prop>
												<prop name="IsDefault">1</prop>
												<prop name="Concentration">0</prop>
												<obj name="ChannelProp" class="ChannelProperty" version="1">
													<prop name="ChannelIdx">0</prop>
												</obj>
												<prop name="ReadOnly">1</prop>
											</obj>
											<obj name="PropertyObject" class="QuantCpHighProp" version="4">
												<prop name="PropertyTypeName">Cp High</prop>
												<prop name="Position">0</prop>
												<prop name="IsDefault">1</prop>
												<prop name="CpRangeHigh">0</prop>
												<obj name="ChannelProp" class="ChannelProperty" version="1">
													<prop name="ChannelIdx">0</prop>
												</obj>
												<prop name="ReadOnly">0</prop>
											</obj>
											<obj name="PropertyObject" class="QuantCpLowProp" version="4">
												<prop name="PropertyTypeName">Cp Low</prop>
												<prop name="Position">0</prop>
												<prop name="IsDefault">1</prop>
												<prop name="CpRangeLow">0</prop>
												<obj name="ChannelProp" class="ChannelProperty" version="1">
													<prop name="ChannelIdx">0</prop>
												</obj>
												<prop name="ReadOnly">0</prop>
											</obj>
											<obj name="PropertyObject" class="RQEffProp" version="4">
												<prop name="PropertyTypeName">Efficiency</prop>
												<prop name="Position">0</prop>
												<prop name="IsDefault">1</prop>
												<prop name="Efficiency">2</prop>
												<obj name="ChannelProp" class="ChannelProperty" version="1">
													<prop name="ChannelIdx">0</prop>
												</obj>
											</obj>
											<obj name="PropertyObject" class="ChannelGenotype" version="4">
												<prop name="PropertyTypeName">Melt Geno Genotype</prop>
												<prop name="Position">0</prop>
												<prop name="IsDefault">1</prop>
												<prop name="ReadOnly">1</prop>
												<obj name="ChannelProp" class="ChannelProperty" version="1">
													<prop name="ChannelIdx">0</prop>
												</obj>
											</obj>
											<obj name="PropertyObject" class="GroupChannelTypeProp" version="4">
												<prop name="PropertyTypeName">Melt Geno Sample Type</prop>
												<prop name="Position">0</prop>
												<prop name="IsDefault">0</prop>
												<prop name="GroupSampleType">mstUnknown</prop>
												<obj name="ChannelProp" class="ChannelProperty" version="1">
													<prop name="ChannelIdx">0</prop>
												</obj>
											</obj>
											<obj name="PropertyObject" class="QuantSampleTypeProperty" version="4">
												<prop name="PropertyTypeName">Quantification Sample Type</prop>
												<prop name="Position">0</prop>
												<prop name="IsDefault">0</prop>
												<prop name="SampleType">qsPosCalibrator</prop>
												<obj name="ChannelProp" class="ChannelProperty" version="1">
													<prop name="ChannelIdx">0</prop>
												</obj>
											</obj>
											<obj name="PropertyObject" class="ChannelGenotype" version="4">
												<prop name="PropertyTypeName">Scanning Genotype</prop>
												<prop name="Position">0</prop>
												<prop name="IsDefault">1</prop>
												<prop name="ReadOnly">1</prop>
												<obj name="ChannelProp" class="ChannelProperty" version="1">
													<prop name="ChannelIdx">0</prop>
												</obj>
											</obj>
											<obj name="PropertyObject" class="GroupChannelTypeProp" version="4">
												<prop name="PropertyTypeName">Scanning Sample Type</prop>
												<prop name="Position">0</prop>
												<prop name="IsDefault">0</prop>
												<prop name="GroupSampleType">mstUnknown</prop>
												<obj name="ChannelProp" class="ChannelProperty" version="1">
													<prop name="ChannelIdx">0</prop>
												</obj>
											</obj>
											<obj name="PropertyObject" class="TargetName" version="4">
												<prop name="PropertyTypeName">Target Name</prop>
												<prop name="Position">0</prop>
												<prop name="IsDefault">0</prop>
												<prop name="name">ACT</prop>
												<obj name="ChannelProp" class="ChannelProperty" version="1">
													<prop name="ChannelIdx">0</prop>
												</obj>
											</obj>
											<obj name="PropertyObject" class="RQTargetProperty" version="4">
												<prop name="PropertyTypeName">Target Type</prop>
												<prop name="Position">0</prop>
												<prop name="IsDefault">0</prop>
												<prop name="TargetType">dtReference</prop>
												<obj name="ChannelProp" class="ChannelProperty" version="1">
													<prop name="ChannelIdx">0</prop>
												</obj>
											</obj>
										</list>
									</obj>
								</list>
							</obj>
						</obj>
						<prop name="ChannelPropertyCount">1</prop>
						<prop name="ContainerPosition">0</prop>
						<prop name="HasSampleProperties">1</prop>
						<obj name="SampleProperties" class="PropertyList" version="1">
							<list name="emlist" count="14">
								<obj name="PropertyObject" class="SamplePrefColor" version="4">
									<prop name="PropertyTypeName">Color</prop>
									<prop name="Position">0</prop>
									<prop name="IsDefault">0</prop>
									<prop name="Color">$00FF8000</prop>
								</obj>
								<obj name="PropertyObject" class="DominantChannelProp" version="4">
									<prop name="PropertyTypeName">Dominant Channel</prop>
									<prop name="Position">0</prop>
									<prop name="IsDefault">0</prop>
									<prop name="DominantChannel">0</prop>
								</obj>
								<obj name="PropertyObject" class="Genotype" version="4">
									<prop name="PropertyTypeName">EndPt Genotype</prop>
									<prop name="Position">0</prop>
									<prop name="IsDefault">1</prop>
									<prop name="ReadOnly">1</prop>
								</obj>
								<obj name="PropertyObject" class="GroupingSample" version="4">
									<prop name="PropertyTypeName">EndPt Sample Type</prop>
									<prop name="Position">0</prop>
									<prop name="IsDefault">0</prop>
									<prop name="GroupSampleType">mstUnknown</prop>
								</obj>
								<obj name="PropertyObject" class="SamplePrefLineStyle" version="4">
									<prop name="PropertyTypeName">Line Style</prop>
									<prop name="Position">0</prop>
									<prop name="IsDefault">0</prop>
									<prop name="LineStyle">psSolid</prop>
								</obj>
								<obj name="PropertyObject" class="GenSampleEditNotes" version="4">
									<prop name="PropertyTypeName">Notes</prop>
									<prop name="Position">0</prop>
									<prop name="IsDefault">1</prop>
								</obj>
								<obj name="PropertyObject" class="SamplePrefPointStyle" version="4">
									<prop name="PropertyTypeName">Point Style</prop>
									<prop name="Position">0</prop>
									<prop name="IsDefault">0</prop>
									<prop name="PointStyle">psNothing</prop>
								</obj>
								<obj name="PropertyObject" class="GenSampleEditPosition" version="4">
									<prop name="PropertyTypeName">Position</prop>
									<prop name="Position">0</prop>
									<prop name="IsDefault">1</prop>
								</obj>
								<obj name="PropertyObject" class="GenSampleEditReplicate" version="4">
									<prop name="PropertyTypeName">Replicate of</prop>
									<prop name="Position">0</prop>
									<prop name="IsDefault">0</prop>
									<prop name="ReplicateOf">0</prop>
								</obj>
								<obj name="PropertyObject" class="HTCSampleID" version="4">
									<prop name="PropertyTypeName">Sample ID</prop>
									<prop name="Position">0</prop>
									<prop name="IsDefault">1</prop>
								</obj>
								<obj name="PropertyObject" class="GenSampleEditName" version="4">
									<prop name="PropertyTypeName">Sample Name</prop>
									<prop name="Position">0</prop>
									<prop name="IsDefault">0</prop>
									<prop name="name">39N</prop>
								</obj>
								<obj name="PropertyObject" class="HTCSamplePrepNotes" version="4">
									<prop name="PropertyTypeName">Sample Prep Notes</prop>
									<prop name="Position">0</prop>
									<prop name="IsDefault">1</prop>
								</obj>
								<obj name="PropertyObject" class="GenSampleEditSubset" version="4">
									<prop name="PropertyTypeName">Subsets</prop>
									<prop name="Position">0</prop>
									<prop name="IsDefault">1</prop>
								</obj>
								<obj name="PropertyObject" class="SamplePrefWidth" version="5">
									<prop name="PropertyTypeName">Width</prop>
									<prop name="Position">0</prop>
									<prop name="IsDefault">1</prop>
									<prop name="Width">1</prop>
								</obj>
							</list>
						</obj>
					</obj>
					<obj name="item" class="SamplePropInfo" version="1">
						<obj name="ChannelProperties" class="ChanPropList" version="2">
							<obj name="ChannelProperties" class="EMList" version="1">
								<list name="emlist" count="1">
									<obj name="item" class="PropertyList" version="1">
										<list name="emlist" count="12">
											<obj name="PropertyObject" class="RQSampleTargetProperty" version="4">
												<prop name="PropertyTypeName">Combined Sample and Target Type</prop>
												<prop name="Position">1</prop>
												<prop name="IsDefault">0</prop>
												<obj name="ChannelProp" class="ChannelProperty" version="1">
													<prop name="ChannelIdx">0</prop>
												</obj>
											</obj>
											<obj name="PropertyObject" class="QuantConcProperty" version="4">
												<prop name="PropertyTypeName">Concentration</prop>
												<prop name="Position">1</prop>
												<prop name="IsDefault">1</prop>
												<prop name="Concentration">0</prop>
												<obj name="ChannelProp" class="ChannelProperty" version="1">
													<prop name="ChannelIdx">0</prop>
												</obj>
												<prop name="ReadOnly">1</prop>
											</obj>
											<obj name="PropertyObject" class="QuantCpHighProp" version="4">
												<prop name="PropertyTypeName">Cp High</prop>
												<prop name="Position">1</prop>
												<prop name="IsDefault">1</prop>
												<prop name="CpRangeHigh">0</prop>
												<obj name="ChannelProp" class="ChannelProperty" version="1">
													<prop name="ChannelIdx">0</prop>
												</obj>
												<prop name="ReadOnly">0</prop>
											</obj>
											<obj name="PropertyObject" class="QuantCpLowProp" version="4">
												<prop name="PropertyTypeName">Cp Low</prop>
												<prop name="Position">1</prop>
												<prop name="IsDefault">1</prop>
												<prop name="CpRangeLow">0</prop>
												<obj name="ChannelProp" class="ChannelProperty" version="1">
													<prop name="ChannelIdx">0</prop>
												</obj>
												<prop name="ReadOnly">0</prop>
											</obj>
											<obj name="PropertyObject" class="RQEffProp" version="4">
												<prop name="PropertyTypeName">Efficiency</prop>
												<prop name="Position">1</prop>
												<prop name="IsDefault">1</prop>
												<prop name="Efficiency">2</prop>
												<obj name="ChannelProp" class="ChannelProperty" version="1">
													<prop name="ChannelIdx">0</prop>
												</obj>
											</obj>
											<obj name="PropertyObject" class="ChannelGenotype" version="4">
												<prop name="PropertyTypeName">Melt Geno Genotype</prop>
												<prop name="Position">1</prop>
												<prop name="IsDefault">1</prop>
												<prop name="ReadOnly">1</prop>
												<obj name="ChannelProp" class="ChannelProperty" version="1">
													<prop name="ChannelIdx">0</prop>
												</obj>
											</obj>
											<obj name="PropertyObject" class="GroupChannelTypeProp" version="4">
												<prop name="PropertyTypeName">Melt Geno Sample Type</prop>
												<prop name="Position">1</prop>
												<prop name="IsDefault">0</prop>
												<prop name="GroupSampleType">mstUnknown</prop>
												<obj name="ChannelProp" class="ChannelProperty" version="1">
													<prop name="ChannelIdx">0</prop>
												</obj>
											</obj>
											<obj name="PropertyObject" class="QuantSampleTypeProperty" version="4">
												<prop name="PropertyTypeName">Quantification Sample Type</prop>
												<prop name="Position">1</prop>
												<prop name="IsDefault">0</prop>
												<prop name="SampleType">qsPosCalibrator</prop>
												<obj name="ChannelProp" class="ChannelProperty" version="1">
													<prop name="ChannelIdx">0</prop>
												</obj>
											</obj>
											<obj name="PropertyObject" class="ChannelGenotype" version="4">
												<prop name="PropertyTypeName">Scanning Genotype</prop>
												<prop name="Position">1</prop>
												<prop name="IsDefault">1</prop>
												<prop name="ReadOnly">1</prop>
												<obj name="ChannelProp" class="ChannelProperty" version="1">
													<prop name="ChannelIdx">0</prop>
												</obj>
											</obj>
											<obj name="PropertyObject" class="GroupChannelTypeProp" version="4">
												<prop name="PropertyTypeName">Scanning Sample Type</prop>
												<prop name="Position">1</prop>
												<prop name="IsDefault">0</prop>
												<prop name="GroupSampleType">mstUnknown</prop>
												<obj name="ChannelProp" class="ChannelProperty" version="1">
													<prop name="ChannelIdx">0</prop>
												</obj>
											</obj>
											<obj name="PropertyObject" class="TargetName" version="4">
												<prop name="PropertyTypeName">Target Name</prop>
												<prop name="Position">1</prop>
												<prop name="IsDefault">0</prop>
												<prop name="name">ACT</prop>
												<obj name="ChannelProp" class="ChannelProperty" version="1">
													<prop name="ChannelIdx">0</prop>
												</obj>
											</obj>
											<obj name="PropertyObject" class="RQTargetProperty" version="4">
												<prop name="PropertyTypeName">Target Type</prop>
												<prop name="Position">1</prop>
												<prop name="IsDefault">0</prop>
												<prop name="TargetType">dtReference</prop>
												<obj name="ChannelProp" class="ChannelProperty" version="1">
													<prop name="ChannelIdx">0</prop>
												</obj>
											</obj>
										</list>
									</obj>
								</list>
							</obj>
						</obj>
						<prop name="ChannelPropertyCount">1</prop>
						<prop name="ContainerPosition">1</prop>
						<prop name="HasSampleProperties">1</prop>
						<obj name="SampleProperties" class="PropertyList" version="1">
							<list name="emlist" count="14">
								<obj name="PropertyObject" class="SamplePrefColor" version="4">
									<prop name="PropertyTypeName">Color</prop>
									<prop name="Position">1</prop>
									<prop name="IsDefault">0</prop>
									<prop name="Color">clRed</prop>
								</obj>
								<obj name="PropertyObject" class="DominantChannelProp" version="4">
									<prop name="PropertyTypeName">Dominant Channel</prop>
									<prop name="Position">1</prop>
									<prop name="IsDefault">0</prop>
									<prop name="DominantChannel">0</prop>
								</obj>
								<obj name="PropertyObject" class="Genotype" version="4">
									<prop name="PropertyTypeName">EndPt Genotype</prop>
									<prop name="Position">1</prop>
									<prop name="IsDefault">1</prop>
									<prop name="ReadOnly">1</prop>
								</obj>
								<obj name="PropertyObject" class="GroupingSample" version="4">
									<prop name="PropertyTypeName">EndPt Sample Type</prop>
									<prop name="Position">1</prop>
									<prop name="IsDefault">0</prop>
									<prop name="GroupSampleType">mstUnknown</prop>
								</obj>
								<obj name="PropertyObject" class="SamplePrefLineStyle" version="4">
									<prop name="PropertyTypeName">Line Style</prop>
									<prop name="Position">1</prop>
									<prop name="IsDefault">0</prop>
									<prop name="LineStyle">psSolid</prop>
								</obj>
								<obj name="PropertyObject" class="GenSampleEditNotes" version="4">
									<prop name="PropertyTypeName">Notes</prop>
									<prop name="Position">1</prop>
									<prop name="IsDefault">1</prop>
								</obj>
								<obj name="PropertyObject" class="SamplePrefPointStyle" version="4">
									<prop name="PropertyTypeName">Point Style</prop>
									<prop name="Position">1</prop>
									<prop name="IsDefault">0</prop>
									<prop name="PointStyle">psNothing</prop>
								</obj>
								<obj name="PropertyObject" class="GenSampleEditPosition" version="4">
									<prop name="PropertyTypeName">Position</prop>
									<prop name="Position">1</prop>
									<prop name="IsDefault">1</prop>
								</obj>
								<obj name="PropertyObject" class="GenSampleEditReplicate" version="4">
									<prop name="PropertyTypeName">Replicate of</prop>
									<prop name="Position">1</prop>
									<prop name="IsDefault">0</prop>
									<prop name="ReplicateOf">0</prop>
								</obj>
								<obj name="PropertyObject" class="HTCSampleID" version="4">
									<prop name="PropertyTypeName">Sample ID</prop>
									<prop name="Position">1</prop>
									<prop name="IsDefault">1</prop>
								</obj>
								<obj name="PropertyObject" class="GenSampleEditName" version="4">
									<prop name="PropertyTypeName">Sample Name</prop>
									<prop name="Position">1</prop>
									<prop name="IsDefault">0</prop>
									<prop name="name">39N</prop>
								</obj>
								<obj name="PropertyObject" class="HTCSamplePrepNotes" version="4">
									<prop name="PropertyTypeName">Sample Prep Notes</prop>
									<prop name="Position">1</prop>
									<prop name="IsDefault">1</prop>
								</obj>
								<obj name="PropertyObject" class="GenSampleEditSubset" version="4">
									<prop name="PropertyTypeName">Subsets</prop>
									<prop name="Position">1</prop>
									<prop name="IsDefault">1</prop>
								</obj>
								<obj name="PropertyObject" class="SamplePrefWidth" version="5">
									<prop name="PropertyTypeName">Width</prop>
									<prop name="Position">1</prop>
									<prop name="IsDefault">1</prop>
									<prop name="Width">1</prop>
								</obj>
							</list>
						</obj>
					</obj>
					<obj name="item" class="SamplePropInfo" version="1">
						<obj name="ChannelProperties" class="ChanPropList" version="2">
							<obj name="ChannelProperties" class="EMList" version="1">
								<list name="emlist" count="1">
									<obj name="item" class="PropertyList" version="1">
										<list name="emlist" count="12">
											<obj name="PropertyObject" class="RQSampleTargetProperty" version="4">
												<prop name="PropertyTypeName">Combined Sample and Target Type</prop>
												<prop name="Position">2</prop>
												<prop name="IsDefault">0</prop>
												<obj name="ChannelProp" class="ChannelProperty" version="1">
													<prop name="ChannelIdx">0</prop>
												</obj>
											</obj>
											<obj name="PropertyObject" class="QuantConcProperty" version="4">
												<prop name="PropertyTypeName">Concentration</prop>
												<prop name="Position">2</prop>
												<prop name="IsDefault">1</prop>
												<prop name="Concentration">0</prop>
												<obj name="ChannelProp" class="ChannelProperty" version="1">
													<prop name="ChannelIdx">0</prop>
												</obj>
												<prop name="ReadOnly">1</prop>
											</obj>
											<obj name="PropertyObject" class="QuantCpHighProp" version="4">
												<prop name="PropertyTypeName">Cp High</prop>
												<prop name="Position">2</prop>
												<prop name="IsDefault">1</prop>
												<prop name="CpRangeHigh">0</prop>
												<obj name="ChannelProp" class="ChannelProperty" version="1">
													<prop name="ChannelIdx">0</prop>
												</obj>
												<prop name="ReadOnly">0</prop>
											</obj>
											<obj name="PropertyObject" class="QuantCpLowProp" version="4">
												<prop name="PropertyTypeName">Cp Low</prop>
												<prop name="Position">2</prop>
												<prop name="IsDefault">1</prop>
												<prop name="CpRangeLow">0</prop>
												<obj name="ChannelProp" class="ChannelProperty" version="1">
													<prop name="ChannelIdx">0</prop>
												</obj>
												<prop name="ReadOnly">0</prop>
											</obj>
											<obj name="PropertyObject" class="RQEffProp" version="4">
												<prop name="PropertyTypeName">Efficiency</prop>
												<prop name="Position">2</prop>
												<prop name="IsDefault">1</prop>
												<prop name="Efficiency">2</prop>
												<obj name="ChannelProp" class="ChannelProperty" version="1">
													<prop name="ChannelIdx">0</prop>
												</obj>
											</obj>
											<obj name="PropertyObject" class="ChannelGenotype" version="4">
												<prop name="PropertyTypeName">Melt Geno Genotype</prop>
												<prop name="Position">2</prop>
												<prop name="IsDefault">1</prop>
												<prop name="ReadOnly">1</prop>
												<obj name="ChannelProp" class="ChannelProperty" version="1">
													<prop name="ChannelIdx">0</prop>
												</obj>
											</obj>
											<obj name="PropertyObject" class="GroupChannelTypeProp" version="4">
												<prop name="PropertyTypeName">Melt Geno Sample Type</prop>
												<prop name="Position">2</prop>
												<prop name="IsDefault">0</prop>
												<prop name="GroupSampleType">mstUnknown</prop>
												<obj name="ChannelProp" class="ChannelProperty" version="1">
													<prop name="ChannelIdx">0</prop>
												</obj>
											</obj>
											<obj name="PropertyObject" class="QuantSampleTypeProperty" version="4">
												<prop name="PropertyTypeName">Quantification Sample Type</prop>
												<prop name="Position">2</prop>
												<prop name="IsDefault">0</prop>
												<prop name="SampleType">qsPosCalibrator</prop>
												<obj name="ChannelProp" class="ChannelProperty" version="1">
													<prop name="ChannelIdx">0</prop>
												</obj>
											</obj>
											<obj name="PropertyObject" class="ChannelGenotype" version="4">
												<prop name="PropertyTypeName">Scanning Genotype</prop>
												<prop name="Position">2</prop>
												<prop name="IsDefault">1</prop>
												<prop name="ReadOnly">1</prop>
												<obj name="ChannelProp" class="ChannelProperty" version="1">
													<prop name="ChannelIdx">0</prop>
												</obj>
											</obj>
											<obj name="PropertyObject" class="GroupChannelTypeProp" version="4">
												<prop name="PropertyTypeName">Scanning Sample Type</prop>
												<prop name="Position">2</prop>
												<prop name="IsDefault">0</prop>
												<prop name="GroupSampleType">mstUnknown</prop>
												<obj name="ChannelProp" class="ChannelProperty" version="1">
													<prop name="ChannelIdx">0</prop>
												</obj>
											</obj>
											<obj name="PropertyObject" class="TargetName" version="4">
												<prop name="PropertyTypeName">Target Name</prop>
												<prop name="Position">2</prop>
												<prop name="IsDefault">0</prop>
												<prop name="name">ACT</prop>
												<obj name="ChannelProp" class="ChannelProperty" version="1">
													<prop name="ChannelIdx">0</prop>
												</obj>
											</obj>
											<obj name="PropertyObject" class="RQTargetProperty" version="4">
												<prop name="PropertyTypeName">Target Type</prop>
												<prop name="Position">2</prop>
												<prop name="IsDefault">0</prop>
												<prop name="TargetType">dtReference</prop>
												<obj name="ChannelProp" class="ChannelProperty" version="1">
													<prop name="ChannelIdx">0</prop>
												</obj>
											</obj>
										</list>
									</obj>
								</list>
							</obj>
						</obj>
						<prop name="ChannelPropertyCount">1</prop>
						<prop name="ContainerPosition">2</prop>
						<prop name="HasSampleProperties">1</prop>
						<obj name="SampleProperties" class="PropertyList" version="1">
							<list name="emlist" count="14">
								<obj name="PropertyObject" class="SamplePrefColor" version="4">
									<prop name="PropertyTypeName">Color</prop>
									<prop name="Position">2</prop>
									<prop name="IsDefault">0</prop>
									<prop name="Color">$0030D700</prop>
								</obj>
								<obj name="PropertyObject" class="DominantChannelProp" version="4">
									<prop name="PropertyTypeName">Dominant Channel</prop>
									<prop name="Position">2</prop>
									<prop name="IsDefault">0</prop>
									<prop name="DominantChannel">0</prop>
								</obj>
								<obj name="PropertyObject" class="Genotype" version="4">
									<prop name="PropertyTypeName">EndPt Genotype</prop>
									<prop name="Position">2</prop>
									<prop name="IsDefault">1</prop>
									<prop name="ReadOnly">1</prop>
								</obj>
								<obj name="PropertyObject" class="GroupingSample" version="4">
									<prop name="PropertyTypeName">EndPt Sample Type</prop>
									<prop name="Position">2</prop>
									<prop name="IsDefault">0</prop>
									<prop name="GroupSampleType">mstUnknown</prop>
								</obj>
								<obj name="PropertyObject" class="SamplePrefLineStyle" version="4">
									<prop name="PropertyTypeName">Line Style</prop>
									<prop name="Position">2</prop>
									<prop name="IsDefault">0</prop>
									<prop name="LineStyle">psSolid</prop>
								</obj>
								<obj name="PropertyObject" class="GenSampleEditNotes" version="4">
									<prop name="PropertyTypeName">Notes</prop>
									<prop name="Position">2</prop>
									<prop name="IsDefault">1</prop>
								</obj>
								<obj name="PropertyObject" class="SamplePrefPointStyle" version="4">
									<prop name="PropertyTypeName">Point Style</prop>
									<prop name="Position">2</prop>
									<prop name="IsDefault">0</prop>
									<prop name="PointStyle">psNothing</prop>
								</obj>
								<obj name="PropertyObject" class="GenSampleEditPosition" version="4">
									<prop name="PropertyTypeName">Position</prop>
									<prop name="Position">2</prop>
									<prop name="IsDefault">1</prop>
								</obj>
								<obj name="PropertyObject" class="GenSampleEditReplicate" version="4">
									<prop name="PropertyTypeName">Replicate of</prop>
									<prop name="Position">2</prop>
									<prop name="IsDefault">0</prop>
									<prop name="ReplicateOf">0</prop>
								</obj>
								<obj name="PropertyObject" class="HTCSampleID" version="4">
									<prop name="PropertyTypeName">Sample ID</prop>
									<prop name="Position">2</prop>
									<prop name="IsDefault">1</prop>
								</obj>
								<obj name="PropertyObject" class="GenSampleEditName" version="4">
									<prop name="PropertyTypeName">Sample Name</prop>
									<prop name="Position">2</prop>
									<prop name="IsDefault">0</prop>
									<prop name="name">39N</prop>
								</obj>
								<obj name="PropertyObject" class="HTCSamplePrepNotes" version="4">
									<prop name="PropertyTypeName">Sample Prep Notes</prop>
									<prop name="Position">2</prop>
									<prop name="IsDefault">1</prop>
								</obj>
								<obj name="PropertyObject" class="GenSampleEditSubset" version="4">
									<prop name="PropertyTypeName">Subsets</prop>
									<prop name="Position">2</prop>
									<prop name="IsDefault">1</prop>
								</obj>
								<obj name="PropertyObject" class="SamplePrefWidth" version="5">
									<prop name="PropertyTypeName">Width</prop>
									<prop name="Position">2</prop>
									<prop name="IsDefault">1</prop>
									<prop name="Width">1</prop>
								</obj>
							</list>
						</obj>
					</obj>
					<obj name="item" class="SamplePropInfo" version="1">
						<obj name="ChannelProperties" class="ChanPropList" version="2">
							<obj name="ChannelProperties" class="EMList" version="1">
								<list name="emlist" count="1">
									<obj name="item" class="PropertyList" version="1">
										<list name="emlist" count="12">
											<obj name="PropertyObject" class="RQSampleTargetProperty" version="4">
												<prop name="PropertyTypeName">Combined Sample and Target Type</prop>
												<prop name="Position">3</prop>
												<prop name="IsDefault">0</prop>
												<obj name="ChannelProp" class="ChannelProperty" version="1">
													<prop name="ChannelIdx">0</prop>
												</obj>
											</obj>
											<obj name="PropertyObject" class="QuantConcProperty" version="4">
												<prop name="PropertyTypeName">Concentration</prop>
												<prop name="Position">3</prop>
												<prop name="IsDefault">1</prop>
												<prop name="Concentration">0</prop>
												<obj name="ChannelProp" class="ChannelProperty" version="1">
													<prop name="ChannelIdx">0</prop>
												</obj>
												<prop name="ReadOnly">1</prop>
											</obj>
											<obj name="PropertyObject" class="QuantCpHighProp" version="4">
												<prop name="PropertyTypeName">Cp High</prop>
												<prop name="Position">3</prop>
												<prop name="IsDefault">1</prop>
												<prop name="CpRangeHigh">0</prop>
												<obj name="ChannelProp" class="ChannelProperty" version="1">
													<prop name="ChannelIdx">0</prop>
												</obj>
												<prop name="ReadOnly">0</prop>
											</obj>
											<obj name="PropertyObject" class="QuantCpLowProp" version="4">
												<prop name="PropertyTypeName">Cp Low</prop>
												<prop name="Position">3</prop>
												<prop name="IsDefault">1</prop>
												<prop name="CpRangeLow">0</prop>
												<obj name="ChannelProp" class="ChannelProperty" version="1">
													<prop name="ChannelIdx">0</prop>
												</obj>
												<prop name="ReadOnly">0</prop>
											</obj>
											<obj name="PropertyObject" class="RQEffProp" version="4">
												<prop name="PropertyTypeName">Efficiency</prop>
												<prop name="Position">3</prop>
												<prop name="IsDefault">1</prop>
												<prop name="Efficiency">2</prop>
												<obj name="ChannelProp" class="ChannelProperty" version="1">
													<prop name="ChannelIdx">0</prop>
												</obj>
											</obj>
											<obj name="PropertyObject" class="ChannelGenotype" version="4">
												<prop name="PropertyTypeName">Melt Geno Genotype</prop>
												<prop name="Position">3</prop>
												<prop name="IsDefault">1</prop>
												<prop name="ReadOnly">1</prop>
												<obj name="ChannelProp" class="ChannelProperty" version="1">
													<prop name="ChannelIdx">0</prop>
												</obj>
											</obj>
											<obj name="PropertyObject" class="GroupChannelTypeProp" version="4">
												<prop name="PropertyTypeName">Melt Geno Sample Type</prop>
												<prop name="Position">3</prop>
												<prop name="IsDefault">0</prop>
												<prop name="GroupSampleType">mstUnknown</prop>
												<obj name="ChannelProp" class="ChannelProperty" version="1">
													<prop name="ChannelIdx">0</prop>
												</obj>
											</obj>
											<obj name="PropertyObject" class="QuantSampleTypeProperty" version="4">
												<prop name="PropertyTypeName">Quantification Sample Type</prop>
												<prop name="Position">3</prop>
												<prop name="IsDefault">0</prop>
												<prop name="SampleType">qsPosCalibrator</prop>
												<obj name="ChannelProp" class="ChannelProperty" version="1">
													<prop name="ChannelIdx">0</prop>
												</obj>
											</obj>
											<obj name="PropertyObject" class="ChannelGenotype" version="4">
												<prop name="PropertyTypeName">Scanning Genotype</prop>
												<prop name="Position">3</prop>
												<prop name="IsDefault">1</prop>
												<prop name="ReadOnly">1</prop>
												<obj name="ChannelProp" class="ChannelProperty" version="1">
													<prop name="ChannelIdx">0</prop>
												</obj>
											</obj>
											<obj name="PropertyObject" class="GroupChannelTypeProp" version="4">
												<prop name="PropertyTypeName">Scanning Sample Type</prop>
												<prop name="Position">3</prop>
												<prop name="IsDefault">0</prop>
												<prop name="GroupSampleType">mstUnknown</prop>
												<obj name="ChannelProp" class="ChannelProperty" version="1">
													<prop name="ChannelIdx">0</prop>
												</obj>
											</obj>
											<obj name="PropertyObject" class="TargetName" version="4">
												<prop name="PropertyTypeName">Target Name</prop>
												<prop name="Position">3</prop>
												<prop name="IsDefault">0</prop>
												<prop name="name">FTO</prop>
												<obj name="ChannelProp" class="ChannelProperty" version="1">
													<prop name="ChannelIdx">0</prop>
												</obj>
											</obj>
											<obj name="PropertyObject" class="RQTargetProperty" version="4">
												<prop name="PropertyTypeName">Target Type</prop>
												<prop name="Position">3</prop>
												<prop name="IsDefault">0</prop>
												<prop name="TargetType">dtTarget</prop>
												<obj name="ChannelProp" class="ChannelProperty" version="1">
													<prop name="ChannelIdx">0</prop>
												</obj>
											</obj>
										</list>
									</obj>
								</list>
							</obj>
						</obj>
						<prop name="ChannelPropertyCount">1</prop>
						<prop name="ContainerPosition">3</prop>
						<prop name="HasSampleProperties">1</prop>
						<obj name="SampleProperties" class="PropertyList" version="1">
							<list name="emlist" count="14">
								<obj name="PropertyObject" class="SamplePrefColor" version="4">
									<prop name="PropertyTypeName">Color</prop>
									<prop name="Position">3</prop>
									<prop name="IsDefault">0</prop>
									<prop name="Color">clFuchsia</prop>
								</obj>
								<obj name="PropertyObject" class="DominantChannelProp" version="4">
									<prop name="PropertyTypeName">Dominant Channel</prop>
									<prop name="Position">3</prop>
									<prop name="IsDefault">0</prop>
									<prop name="DominantChannel">0</prop>
								</obj>
								<obj name="PropertyObject" class="Genotype" version="4">
									<prop name="PropertyTypeName">EndPt Genotype</prop>
									<prop name="Position">3</prop>
									<prop name="IsDefault">1</prop>
									<prop name="ReadOnly">1</prop>
								</obj>
								<obj name="PropertyObject" class="GroupingSample" version="4">
									<prop name="PropertyTypeName">EndPt Sample Type</prop>
									<prop name="Position">3</prop>
									<prop name="IsDefault">0</prop>
									<prop name="GroupSampleType">mstUnknown</prop>
								</obj>
								<obj name="PropertyObject" class="SamplePrefLineStyle" version="4">
									<prop name="PropertyTypeName">Line Style</prop>
									<prop name="Position">3</prop>
									<prop name="IsDefault">0</prop>
									<prop name="LineStyle">psSolid</prop>
								</obj>
								<obj name="PropertyObject" class="GenSampleEditNotes" version="4">
									<prop name="PropertyTypeName">Notes</prop>
									<prop name="Position">3</prop>
									<prop name="IsDefault">1</prop>
								</obj>
								<obj name="PropertyObject" class="SamplePrefPointStyle" version="4">
									<prop name="PropertyTypeName">Point Style</prop>
									<prop name="Position">3</prop>
									<prop name="IsDefault">0</prop>
									<prop name="PointStyle">psNothing</prop>
								</obj>
								<obj name="PropertyObject" class="GenSampleEditPosition" version="4">
									<prop name="PropertyTypeName">Position</prop>
									<prop name="Position">3</prop>
									<prop name="IsDefault">1</prop>
								</obj>
								<obj name="PropertyObject" class="GenSampleEditReplicate" version="4">
									<prop name="PropertyTypeName">Replicate of</prop>
									<prop name="Position">3</prop>
									<prop name="IsDefault">0</prop>
									<prop name="ReplicateOf">3</prop>
								</obj>
								<obj name="PropertyObject" class="HTCSampleID" version="4">
									<prop name="PropertyTypeName">Sample ID</prop>
									<prop name="Position">3</prop>
									<prop name="IsDefault">1</prop>
								</obj>
								<obj name="PropertyObject" class="GenSampleEditName" version="4">
									<prop name="PropertyTypeName">Sample Name</prop>
									<prop name="Position">3</prop>
									<prop name="IsDefault">0</prop>
									<prop name="name">39N</prop>
								</obj>
								<obj name="PropertyObject" class="HTCSamplePrepNotes" version="4">
									<prop name="PropertyTypeName">Sample Prep Notes</prop>
									<prop name="Position">3</prop>
									<prop name="IsDefault">1</prop>
								</obj>
								<obj name="PropertyObject" class="GenSampleEditSubset" version="4">
									<prop name="PropertyTypeName">Subsets</prop>
									<prop name="Position">3</prop>
									<prop name="IsDefault">1</prop>
								</obj>
								<obj name="PropertyObject" class="SamplePrefWidth" version="5">
									<prop name="PropertyTypeName">Width</prop>
									<prop name="Position">3</prop>
									<prop name="IsDefault">1</prop>
									<prop name="Width">1</prop>
								</obj>
							</list>
						</obj>
					</obj>
					<obj name="item" class="SamplePropInfo" version="1">
						<obj name="ChannelProperties" class="ChanPropList" version="2">
							<obj name="ChannelProperties" class="EMList" version="1">
								<list name="emlist" count="1">
									<obj name="item" class="PropertyList" version="1">
										<list name="emlist" count="12">
											<obj name="PropertyObject" class="RQSampleTargetProperty" version="4">
												<prop name="PropertyTypeName">Combined Sample and Target Type</prop>
												<prop name="Position">4</prop>
												<prop name="IsDefault">0</prop>
												<obj name="ChannelProp" class="ChannelProperty" version="1">
													<prop name="ChannelIdx">0</prop>
												</obj>
											</obj>
											<obj name="PropertyObject" class="QuantConcProperty" version="4">
												<prop name="PropertyTypeName">Concentration</prop>
												<prop name="Position">4</prop>
												<prop name="IsDefault">1</prop>
												<prop name="Concentration">0</prop>
												<obj name="ChannelProp" class="ChannelProperty" version="1">
													<prop name="ChannelIdx">0</prop>
												</obj>
												<prop name="ReadOnly">1</prop>
											</obj>
											<obj name="PropertyObject" class="QuantCpHighProp" version="4">
												<prop name="PropertyTypeName">Cp High</prop>
												<prop name="Position">4</prop>
												<prop name="IsDefault">1</prop>
												<prop name="CpRangeHigh">0</prop>
												<obj name="ChannelProp" class="ChannelProperty" version="1">
													<prop name="ChannelIdx">0</prop>
												</obj>
												<prop name="ReadOnly">0</prop>
											</obj>
											<obj name="PropertyObject" class="QuantCpLowProp" version="4">
												<prop name="PropertyTypeName">Cp Low</prop>
												<prop name="Position">4</prop>
												<prop name="IsDefault">1</prop>
												<prop name="CpRangeLow">0</prop>
												<obj name="ChannelProp" class="ChannelProperty" version="1">
													<prop name="ChannelIdx">0</prop>
												</obj>
												<prop name="ReadOnly">0</prop>
											</obj>
											<obj name="PropertyObject" class="RQEffProp" version="4">
												<prop name="PropertyTypeName">Efficiency</prop>
												<prop name="Position">4</prop>
												<prop name="IsDefault">1</prop>
												<prop name="Efficiency">2</prop>
												<obj name="ChannelProp" class="ChannelProperty" version="1">
													<prop name="ChannelIdx">0</prop>
												</obj>
											</obj>
											<obj name="PropertyObject" class="ChannelGenotype" version="4">
												<prop name="PropertyTypeName">Melt Geno Genotype</prop>
												<prop name="Position">4</prop>
												<prop name="IsDefault">1</prop>
												<prop name="ReadOnly">1</prop>
												<obj name="ChannelProp" class="ChannelProperty" version="1">
													<prop name="ChannelIdx">0</prop>
												</obj>
											</obj>
											<obj name="PropertyObject" class="GroupChannelTypeProp" version="4">
												<prop name="PropertyTypeName">Melt Geno Sample Type</prop>
												<prop name="Position">4</prop>
												<prop name="IsDefault">0</prop>
												<prop name="GroupSampleType">mstUnknown</prop>
												<obj name="ChannelProp" class="ChannelProperty" version="1">
													<prop name="ChannelIdx">0</prop>
												</obj>
											</obj>
											<obj name="PropertyObject" class="QuantSampleTypeProperty" version="4">
												<prop name="PropertyTypeName">Quantification Sample Type</prop>
												<prop name="Position">4</prop>
												<prop name="IsDefault">0</prop>
												<prop name="SampleType">qsPosCalibrator</prop>
												<obj name="ChannelProp" class="ChannelProperty" version="1">
													<prop name="ChannelIdx">0</prop>
												</obj>
											</obj>
											<obj name="PropertyObject" class="ChannelGenotype" version="4">
												<prop name="PropertyTypeName">Scanning Genotype</prop>
												<prop name="Position">4</prop>
												<prop name="IsDefault">1</prop>
												<prop name="ReadOnly">1</prop>
												<obj name="ChannelProp" class="ChannelProperty" version="1">
													<prop name="ChannelIdx">0</prop>
												</obj>
											</obj>
											<obj name="PropertyObject" class="GroupChannelTypeProp" version="4">
												<prop name="PropertyTypeName">Scanning Sample Type</prop>
												<prop name="Position">4</prop>
												<prop name="IsDefault">0</prop>
												<prop name="GroupSampleType">mstUnknown</prop>
												<obj name="ChannelProp" class="ChannelProperty" version="1">
													<prop name="ChannelIdx">0</prop>
												</obj>
											</obj>
											<obj name="PropertyObject" class="TargetName" version="4">
												<prop name="PropertyTypeName">Target Name</prop>
												<prop name="Position">4</prop>
												<prop name="IsDefault">0</prop>
												<prop name="name">FTO</prop>
												<obj name="ChannelProp" class="ChannelProperty" version="1">
													<prop name="ChannelIdx">0</prop>
												</obj>
											</obj>
											<obj name="PropertyObject" class="RQTargetProperty" version="4">
												<prop name="PropertyTypeName">Target Type</prop>
												<prop name="Position">4</prop>
												<prop name="IsDefault">0</prop>
												<prop name="TargetType">dtTarget</prop>
												<obj name="ChannelProp" class="ChannelProperty" version="1">
													<prop name="ChannelIdx">0</prop>
												</obj>
											</obj>
										</list>
									</obj>
								</list>
							</obj>
						</obj>
						<prop name="ChannelPropertyCount">1</prop>
						<prop name="ContainerPosition">4</prop>
						<prop name="HasSampleProperties">1</prop>
						<obj name="SampleProperties" class="PropertyList" version="1">
							<list name="emlist" count="14">
								<obj name="PropertyObject" class="SamplePrefColor" version="4">
									<prop name="PropertyTypeName">Color</prop>
									<prop name="Position">4</prop>
									<prop name="IsDefault">0</prop>
									<prop name="Color">clGray</prop>
								</obj>
								<obj name="PropertyObject" class="DominantChannelProp" version="4">
									<prop name="PropertyTypeName">Dominant Channel</prop>
									<prop name="Position">4</prop>
									<prop name="IsDefault">0</prop>
									<prop name="DominantChannel">0</prop>
								</obj>
								<obj name="PropertyObject" class="Genotype" version="4">
									<prop name="PropertyTypeName">EndPt Genotype</prop>
									<prop name="Position">4</prop>
									<prop name="IsDefault">1</prop>
									<prop name="ReadOnly">1</prop>
								</obj>
								<obj name="PropertyObject" class="GroupingSample" version="4">
									<prop name="PropertyTypeName">EndPt Sample Type</prop>
									<prop name="Position">4</prop>
									<prop name="IsDefault">0</prop>
									<prop name="GroupSampleType">mstUnknown</prop>
								</obj>
								<obj name="PropertyObject" class="SamplePrefLineStyle" version="4">
									<prop name="PropertyTypeName">Line Style</prop>
									<prop name="Position">4</prop>
									<prop name="IsDefault">0</prop>
									<prop name="LineStyle">psSolid</prop>
								</obj>
								<obj name="PropertyObject" class="GenSampleEditNotes" version="4">
									<prop name="PropertyTypeName">Notes</prop>
									<prop name="Position">4</prop>
									<prop name="IsDefault">1</prop>
								</obj>
								<obj name="PropertyObject" class="SamplePrefPointStyle" version="4">
									<prop name="PropertyTypeName">Point Style</prop>
									<prop name="Position">4</prop>
									<prop name="IsDefault">0</prop>
									<prop name="PointStyle">psNothing</prop>
								</obj>
								<obj name="PropertyObject" class="GenSampleEditPosition" version="4">
									<prop name="PropertyTypeName">Position</prop>
									<prop name="Position">4</prop>
									<prop name="IsDefault">1</prop>
								</obj>
								<obj name="PropertyObject" class="GenSampleEditReplicate" version="4">
									<prop name="PropertyTypeName">Replicate of</prop>
									<prop name="Position">4</prop>
									<prop name="IsDefault">0</prop>
									<prop name="ReplicateOf">3</prop>
								</obj>
								<obj name="PropertyObject" class="HTCSampleID" version="4">
									<prop name="PropertyTypeName">Sample ID</prop>
									<prop name="Position">4</prop>
									<prop name="IsDefault">1</prop>
								</obj>
								<obj name="PropertyObject" class="GenSampleEditName" version="4">
									<prop name="PropertyTypeName">Sample Name</prop>
									<prop name="Position">4</prop>
									<prop name="IsDefault">0</prop>
									<prop name="name">39N</prop>
								</obj>
								<obj name="PropertyObject" class="HTCSamplePrepNotes" version="4">
									<prop name="PropertyTypeName">Sample Prep Notes</prop>
									<prop name="Position">4</prop>
									<prop name="IsDefault">1</prop>
								</obj>
								<obj name="PropertyObject" class="GenSampleEditSubset" version="4">
									<prop name="PropertyTypeName">Subsets</prop>
									<prop name="Position">4</prop>
									<prop name="IsDefault">1</prop>
								</obj>
								<obj name="PropertyObject" class="SamplePrefWidth" version="5">
									<prop name="PropertyTypeName">Width</prop>
									<prop name="Position">4</prop>
									<prop name="IsDefault">1</prop>
									<prop name="Width">1</prop>
								</obj>
							</list>
						</obj>
					</obj>
					<obj name="item" class="SamplePropInfo" version="1">
						<obj name="ChannelProperties" class="ChanPropList" version="2">
							<obj name="ChannelProperties" class="EMList" version="1">
								<list name="emlist" count="1">
									<obj name="item" class="PropertyList" version="1">
										<list name="emlist" count="12">
											<obj name="PropertyObject" class="RQSampleTargetProperty" version="4">
												<prop name="PropertyTypeName">Combined Sample and Target Type</prop>
												<prop name="Position">5</prop>
												<prop name="IsDefault">0</prop>
												<obj name="ChannelProp" class="ChannelProperty" version="1">
													<prop name="ChannelIdx">0</prop>
												</obj>
											</obj>
											<obj name="PropertyObject" class="QuantConcProperty" version="4">
												<prop name="PropertyTypeName">Concentration</prop>
												<prop name="Position">5</prop>
												<prop name="IsDefault">1</prop>
												<prop name="Concentration">0</prop>
												<obj name="ChannelProp" class="ChannelProperty" version="1">
													<prop name="ChannelIdx">0</prop>
												</obj>
												<prop name="ReadOnly">1</prop>
											</obj>
											<obj name="PropertyObject" class="QuantCpHighProp" version="4">
												<prop name="PropertyTypeName">Cp High</prop>
												<prop name="Position">5</prop>
												<prop name="IsDefault">1</prop>
												<prop name="CpRangeHigh">0</prop>
												<obj name="ChannelProp" class="ChannelProperty" version="1">
													<prop name="ChannelIdx">0</prop>
												</obj>
												<prop name="ReadOnly">0</prop>
											</obj>
											<obj name="PropertyObject" class="QuantCpLowProp" version="4">
												<prop name="PropertyTypeName">Cp Low</prop>
												<prop name="Position">5</prop>
												<prop name="IsDefault">1</prop>
												<prop name="CpRangeLow">0</prop>
												<obj name="ChannelProp" class="ChannelProperty" version="1">
													<prop name="ChannelIdx">0</prop>
												</obj>
												<prop name="ReadOnly">0</prop>
											</obj>
											<obj name="PropertyObject" class="RQEffProp" version="4">
												<prop name="PropertyTypeName">Efficiency</prop>
												<prop name="Position">5</prop>
												<prop name="IsDefault">1</prop>
												<prop name="Efficiency">2</prop>
												<obj name="ChannelProp" class="ChannelProperty" version="1">
													<prop name="ChannelIdx">0</prop>
												</obj>
											</obj>
											<obj name="PropertyObject" class="ChannelGenotype" version="4">
												<prop name="PropertyTypeName">Melt Geno Genotype</prop>
												<prop name="Position">5</prop>
												<prop name="IsDefault">1</prop>
												<prop name="ReadOnly">1</prop>
												<obj name="ChannelProp" class="ChannelProperty" version="1">
													<prop name="ChannelIdx">0</prop>
												</obj>
											</obj>
											<obj name="PropertyObject" class="GroupChannelTypeProp" version="4">
												<prop name="PropertyTypeName">Melt Geno Sample Type</prop>
												<prop name="Position">5</prop>
												<prop name="IsDefault">0</prop>
												<prop name="GroupSampleType">mstUnknown</prop>
												<obj name="ChannelProp" class="ChannelProperty" version="1">
													<prop name="ChannelIdx">0</prop>
												</obj>
											</obj>
											<obj name="PropertyObject" class="QuantSampleTypeProperty" version="4">
												<prop name="PropertyTypeName">Quantification Sample Type</prop>
												<prop name="Position">5</prop>
												<prop name="IsDefault">0</prop>
												<prop name="SampleType">qsPosCalibrator</prop>
												<obj name="ChannelProp" class="ChannelProperty" version="1">
													<prop name="ChannelIdx">0</prop>
												</obj>
											</obj>
											<obj name="PropertyObject" class="ChannelGenotype" version="4">
												<prop name="PropertyTypeName">Scanning Genotype</prop>
												<prop name="Position">5</prop>
												<prop name="IsDefault">1</prop>
												<prop name="ReadOnly">1</prop>
												<obj name="ChannelProp" class="ChannelProperty" version="1">
													<prop name="ChannelIdx">0</prop>
												</obj>
											</obj>
											<obj name="PropertyObject" class="GroupChannelTypeProp" version="4">
												<prop name="PropertyTypeName">Scanning Sample Type</prop>
												<prop name="Position">5</prop>
												<prop name="IsDefault">0</prop>
												<prop name="GroupSampleType">mstUnknown</prop>
												<obj name="ChannelProp" class="ChannelProperty" version="1">
													<prop name="ChannelIdx">0</prop>
												</obj>
											</obj>
											<obj name="PropertyObject" class="TargetName" version="4">
												<prop name="PropertyTypeName">Target Name</prop>
												<prop name="Position">5</prop>
												<prop name="IsDefault">0</prop>
												<prop name="name">FTO</prop>
												<obj name="ChannelProp" class="ChannelProperty" version="1">
													<prop name="ChannelIdx">0</prop>
												</obj>
											</obj>
											<obj name="PropertyObject" class="RQTargetProperty" version="4">
												<prop name="PropertyTypeName">Target Type</prop>
												<prop name="Position">5</prop>
												<prop name="IsDefault">0</prop>
												<prop name="TargetType">dtTarget</prop>
												<obj name="ChannelProp" class="ChannelProperty" version="1">
													<prop name="ChannelIdx">0</prop>
												</obj>
											</obj>
										</list>
									</obj>
								</list>
							</obj>
						</obj>
						<prop name="ChannelPropertyCount">1</prop>
						<prop name="ContainerPosition">5</prop>
						<prop name="HasSampleProperties">1</prop>
						<obj name="SampleProperties" class="PropertyList" version="1">
							<list name="emlist" count="14">
								<obj name="PropertyObject" class="SamplePrefColor" version="4">
									<prop name="PropertyTypeName">Color</prop>
									<prop name="Position">5</prop>
									<prop name="IsDefault">0</prop>
									<prop name="Color">$0012D7FA</prop>
								</obj>
								<obj name="PropertyObject" class="DominantChannelProp" version="4">
									<prop name="PropertyTypeName">Dominant Channel</prop>
									<prop name="Position">5</prop>
									<prop name="IsDefault">0</prop>
									<prop name="DominantChannel">0</prop>
								</obj>
								<obj name="PropertyObject" class="Genotype" version="4">
									<prop name="PropertyTypeName">EndPt Genotype</prop>
									<prop name="Position">5</prop>
									<prop name="IsDefault">1</prop>
									<prop name="ReadOnly">1</prop>
								</obj>
								<obj name="PropertyObject" class="GroupingSample" version="4">
									<prop name="PropertyTypeName">EndPt Sample Type</prop>
									<prop name="Position">5</prop>
									<prop name="IsDefault">0</prop>
									<prop name="GroupSampleType">mstUnknown</prop>
								</obj>
								<obj name="PropertyObject" class="SamplePrefLineStyle" version="4">
									<prop name="PropertyTypeName">Line Style</prop>
									<prop name="Position">5</prop>
									<prop name="IsDefault">0</prop>
									<prop name="LineStyle">psSolid</prop>
								</obj>
								<obj name="PropertyObject" class="GenSampleEditNotes" version="4">
									<prop name="PropertyTypeName">Notes</prop>
									<prop name="Position">5</prop>
									<prop name="IsDefault">1</prop>
								</obj>
								<obj name="PropertyObject" class="SamplePrefPointStyle" version="4">
									<prop name="PropertyTypeName">Point Style</prop>
									<prop name="Position">5</prop>
									<prop name="IsDefault">0</prop>
									<prop name="PointStyle">psNothing</prop>
								</obj>
								<obj name="PropertyObject" class="GenSampleEditPosition" version="4">
									<prop name="PropertyTypeName">Position</prop>
									<prop name="Position">5</prop>
									<prop name="IsDefault">1</prop>
								</obj>
								<obj name="PropertyObject" class="GenSampleEditReplicate" version="4">
									<prop name="PropertyTypeName">Replicate of</prop>
									<prop name="Position">5</prop>
									<prop name="IsDefault">0</prop>
									<prop name="ReplicateOf">3</prop>
								</obj>
								<obj name="PropertyObject" class="HTCSampleID" version="4">
									<prop name="PropertyTypeName">Sample ID</prop>
									<prop name="Position">5</prop>
									<prop name="IsDefault">1</prop>
								</obj>
								<obj name="PropertyObject" class="GenSampleEditName" version="4">
									<prop name="PropertyTypeName">Sample Name</prop>
									<prop name="Position">5</prop>
									<prop name="IsDefault">0</prop>
									<prop name="name">39N</prop>
								</obj>
								<obj name="PropertyObject" class="HTCSamplePrepNotes" version="4">
									<prop name="PropertyTypeName">Sample Prep Notes</prop>
									<prop name="Position">5</prop>
									<prop name="IsDefault">1</prop>
								</obj>
								<obj name="PropertyObject" class="GenSampleEditSubset" version="4">
									<prop name="PropertyTypeName">Subsets</prop>
									<prop name="Position">5</prop>
									<prop name="IsDefault">1</prop>
								</obj>
								<obj name="PropertyObject" class="SamplePrefWidth" version="5">
									<prop name="PropertyTypeName">Width</prop>
									<prop name="Position">5</prop>
									<prop name="IsDefault">1</prop>
									<prop name="Width">1</prop>
								</obj>
							</list>
						</obj>
					</obj>
					<obj name="item" class="SamplePropInfo" version="1">
						<obj name="ChannelProperties" class="ChanPropList" version="2">
							<obj name="ChannelProperties" class="EMList" version="1">
								<list name="emlist" count="1">
									<obj name="item" class="PropertyList" version="1">
										<list name="emlist" count="12">
											<obj name="PropertyObject" class="RQSampleTargetProperty" version="4">
												<prop name="PropertyTypeName">Combined Sample and Target Type</prop>
												<prop name="Position">6</prop>
												<prop name="IsDefault">0</prop>
												<obj name="ChannelProp" class="ChannelProperty" version="1">
													<prop name="ChannelIdx">0</prop>
												</obj>
											</obj>
											<obj name="PropertyObject" class="QuantConcProperty" version="4">
												<prop name="PropertyTypeName">Concentration</prop>
												<prop name="Position">6</prop>
												<prop name="IsDefault">1</prop>
												<prop name="Concentration">0</prop>
												<obj name="ChannelProp" class="ChannelProperty" version="1">
													<prop name="ChannelIdx">0</prop>
												</obj>
												<prop name="ReadOnly">1</prop>
											</obj>
											<obj name="PropertyObject" class="QuantCpHighProp" version="4">
												<prop name="PropertyTypeName">Cp High</prop>
												<prop name="Position">6</prop>
												<prop name="IsDefault">1</prop>
												<prop name="CpRangeHigh">0</prop>
												<obj name="ChannelProp" class="ChannelProperty" version="1">
													<prop name="ChannelIdx">0</prop>
												</obj>
												<prop name="ReadOnly">0</prop>
											</obj>
											<obj name="PropertyObject" class="QuantCpLowProp" version="4">
												<prop name="PropertyTypeName">Cp Low</prop>
												<prop name="Position">6</prop>
												<prop name="IsDefault">1</prop>
												<prop name="CpRangeLow">0</prop>
												<obj name="ChannelProp" class="ChannelProperty" version="1">
													<prop name="ChannelIdx">0</prop>
												</obj>
												<prop name="ReadOnly">0</prop>
											</obj>
											<obj name="PropertyObject" class="RQEffProp" version="4">
												<prop name="PropertyTypeName">Efficiency</prop>
												<prop name="Position">6</prop>
												<prop name="IsDefault">1</prop>
												<prop name="Efficiency">2</prop>
												<obj name="ChannelProp" class="ChannelProperty" version="1">
													<prop name="ChannelIdx">0</prop>
												</obj>
											</obj>
											<obj name="PropertyObject" class="ChannelGenotype" version="4">
												<prop name="PropertyTypeName">Melt Geno Genotype</prop>
												<prop name="Position">6</prop>
												<prop name="IsDefault">1</prop>
												<prop name="ReadOnly">1</prop>
												<obj name="ChannelProp" class="ChannelProperty" version="1">
													<prop name="ChannelIdx">0</prop>
												</obj>
											</obj>
											<obj name="PropertyObject" class="GroupChannelTypeProp" version="4">
												<prop name="PropertyTypeName">Melt Geno Sample Type</prop>
												<prop name="Position">6</prop>
												<prop name="IsDefault">0</prop>
												<prop name="GroupSampleType">mstUnknown</prop>
												<obj name="ChannelProp" class="ChannelProperty" version="1">
													<prop name="ChannelIdx">0</prop>
												</obj>
											</obj>
											<obj name="PropertyObject" class="QuantSampleTypeProperty" version="4">
												<prop name="PropertyTypeName">Quantification Sample Type</prop>
												<prop name="Position">6</prop>
												<prop name="IsDefault">0</prop>
												<prop name="SampleType">qsPosCalibrator</prop>
												<obj name="ChannelProp" class="ChannelProperty" version="1">
													<prop name="ChannelIdx">0</prop>
												</obj>
											</obj>
											<obj name="PropertyObject" class="ChannelGenotype" version="4">
												<prop name="PropertyTypeName">Scanning Genotype</prop>
												<prop name="Position">6</prop>
												<prop name="IsDefault">1</prop>
												<prop name="ReadOnly">1</prop>
												<obj name="ChannelProp" class="ChannelProperty" version="1">
													<prop name="ChannelIdx">0</prop>
												</obj>
											</obj>
											<obj name="PropertyObject" class="GroupChannelTypeProp" version="4">
												<prop name="PropertyTypeName">Scanning Sample Type</prop>
												<prop name="Position">6</prop>
												<prop name="IsDefault">0</prop>
												<prop name="GroupSampleType">mstUnknown</prop>
												<obj name="ChannelProp" class="ChannelProperty" version="1">
													<prop name="ChannelIdx">0</prop>
												</obj>
											</obj>
											<obj name="PropertyObject" class="TargetName" version="4">
												<prop name="PropertyTypeName">Target Name</prop>
												<prop name="Position">6</prop>
												<prop name="IsDefault">0</prop>
												<prop name="name">MDK</prop>
												<obj name="ChannelProp" class="ChannelProperty" version="1">
													<prop name="ChannelIdx">0</prop>
												</obj>
											</obj>
											<obj name="PropertyObject" class="RQTargetProperty" version="4">
												<prop name="PropertyTypeName">Target Type</prop>
												<prop name="Position">6</prop>
												<prop name="IsDefault">0</prop>
												<prop name="TargetType">dtTarget</prop>
												<obj name="ChannelProp" class="ChannelProperty" version="1">
													<prop name="ChannelIdx">0</prop>
												</obj>
											</obj>
										</list>
									</obj>
								</list>
							</obj>
						</obj>
						<prop name="ChannelPropertyCount">1</prop>
						<prop name="ContainerPosition">6</prop>
						<prop name="HasSampleProperties">1</prop>
						<obj name="SampleProperties" class="PropertyList" version="1">
							<list name="emlist" count="14">
								<obj name="PropertyObject" class="SamplePrefColor" version="4">
									<prop name="PropertyTypeName">Color</prop>
									<prop name="Position">6</prop>
									<prop name="IsDefault">0</prop>
									<prop name="Color">$00000097</prop>
								</obj>
								<obj name="PropertyObject" class="DominantChannelProp" version="4">
									<prop name="PropertyTypeName">Dominant Channel</prop>
									<prop name="Position">6</prop>
									<prop name="IsDefault">0</prop>
									<prop name="DominantChannel">0</prop>
								</obj>
								<obj name="PropertyObject" class="Genotype" version="4">
									<prop name="PropertyTypeName">EndPt Genotype</prop>
									<prop name="Position">6</prop>
									<prop name="IsDefault">1</prop>
									<prop name="ReadOnly">1</prop>
								</obj>
								<obj name="PropertyObject" class="GroupingSample" version="4">
									<prop name="PropertyTypeName">EndPt Sample Type</prop>
									<prop name="Position">6</prop>
									<prop name="IsDefault">0</prop>
									<prop name="GroupSampleType">mstUnknown</prop>
								</obj>
								<obj name="PropertyObject" class="SamplePrefLineStyle" version="4">
									<prop name="PropertyTypeName">Line Style</prop>
									<prop name="Position">6</prop>
									<prop name="IsDefault">0</prop>
									<prop name="LineStyle">psSolid</prop>
								</obj>
								<obj name="PropertyObject" class="GenSampleEditNotes" version="4">
									<prop name="PropertyTypeName">Notes</prop>
									<prop name="Position">6</prop>
									<prop name="IsDefault">1</prop>
								</obj>
								<obj name="PropertyObject" class="SamplePrefPointStyle" version="4">
									<prop name="PropertyTypeName">Point Style</prop>
									<prop name="Position">6</prop>
									<prop name="IsDefault">0</prop>
									<prop name="PointStyle">psNothing</prop>
								</obj>
								<obj name="PropertyObject" class="GenSampleEditPosition" version="4">
									<prop name="PropertyTypeName">Position</prop>
									<prop name="Position">6</prop>
									<prop name="IsDefault">1</prop>
								</obj>
								<obj name="PropertyObject" class="GenSampleEditReplicate" version="4">
									<prop name="PropertyTypeName">Replicate of</prop>
									<prop name="Position">6</prop>
									<prop name="IsDefault">0</prop>
									<prop name="ReplicateOf">6</prop>
								</obj>
								<obj name="PropertyObject" class="HTCSampleID" version="4">
									<prop name="PropertyTypeName">Sample ID</prop>
									<prop name="Position">6</prop>
									<prop name="IsDefault">1</prop>
								</obj>
								<obj name="PropertyObject" class="GenSampleEditName" version="4">
									<prop name="PropertyTypeName">Sample Name</prop>
									<prop name="Position">6</prop>
									<prop name="IsDefault">0</prop>
									<prop name="name">39N</prop>
								</obj>
								<obj name="PropertyObject" class="HTCSamplePrepNotes" version="4">
									<prop name="PropertyTypeName">Sample Prep Notes</prop>
									<prop name="Position">6</prop>
									<prop name="IsDefault">1</prop>
								</obj>
								<obj name="PropertyObject" class="GenSampleEditSubset" version="4">
									<prop name="PropertyTypeName">Subsets</prop>
									<prop name="Position">6</prop>
									<prop name="IsDefault">1</prop>
								</obj>
								<obj name="PropertyObject" class="SamplePrefWidth" version="5">
									<prop name="PropertyTypeName">Width</prop>
									<prop name="Position">6</prop>
									<prop name="IsDefault">1</prop>
									<prop name="Width">1</prop>
								</obj>
							</list>
						</obj>
					</obj>
					<obj name="item" class="SamplePropInfo" version="1">
						<obj name="ChannelProperties" class="ChanPropList" version="2">
							<obj name="ChannelProperties" class="EMList" version="1">
								<list name="emlist" count="1">
									<obj name="item" class="PropertyList" version="1">
										<list name="emlist" count="12">
											<obj name="PropertyObject" class="RQSampleTargetProperty" version="4">
												<prop name="PropertyTypeName">Combined Sample and Target Type</prop>
												<prop name="Position">7</prop>
												<prop name="IsDefault">0</prop>
												<obj name="ChannelProp" class="ChannelProperty" version="1">
													<prop name="ChannelIdx">0</prop>
												</obj>
											</obj>
											<obj name="PropertyObject" class="QuantConcProperty" version="4">
												<prop name="PropertyTypeName">Concentration</prop>
												<prop name="Position">7</prop>
												<prop name="IsDefault">1</prop>
												<prop name="Concentration">0</prop>
												<obj name="ChannelProp" class="ChannelProperty" version="1">
													<prop name="ChannelIdx">0</prop>
												</obj>
												<prop name="ReadOnly">1</prop>
											</obj>
											<obj name="PropertyObject" class="QuantCpHighProp" version="4">
												<prop name="PropertyTypeName">Cp High</prop>
												<prop name="Position">7</prop>
												<prop name="IsDefault">1</prop>
												<prop name="CpRangeHigh">0</prop>
												<obj name="ChannelProp" class="ChannelProperty" version="1">
													<prop name="ChannelIdx">0</prop>
												</obj>
												<prop name="ReadOnly">0</prop>
											</obj>
											<obj name="PropertyObject" class="QuantCpLowProp" version="4">
												<prop name="PropertyTypeName">Cp Low</prop>
												<prop name="Position">7</prop>
												<prop name="IsDefault">1</prop>
												<prop name="CpRangeLow">0</prop>
												<obj name="ChannelProp" class="ChannelProperty" version="1">
													<prop name="ChannelIdx">0</prop>
												</obj>
												<prop name="ReadOnly">0</prop>
											</obj>
											<obj name="PropertyObject" class="RQEffProp" version="4">
												<prop name="PropertyTypeName">Efficiency</prop>
												<prop name="Position">7</prop>
												<prop name="IsDefault">1</prop>
												<prop name="Efficiency">2</prop>
												<obj name="ChannelProp" class="ChannelProperty" version="1">
													<prop name="ChannelIdx">0</prop>
												</obj>
											</obj>
											<obj name="PropertyObject" class="ChannelGenotype" version="4">
												<prop name="PropertyTypeName">Melt Geno Genotype</prop>
												<prop name="Position">7</prop>
												<prop name="IsDefault">1</prop>
												<prop name="ReadOnly">1</prop>
												<obj name="ChannelProp" class="ChannelProperty" version="1">
													<prop name="ChannelIdx">0</prop>
												</obj>
											</obj>
											<obj name="PropertyObject" class="GroupChannelTypeProp" version="4">
												<prop name="PropertyTypeName">Melt Geno Sample Type</prop>
												<prop name="Position">7</prop>
												<prop name="IsDefault">0</prop>
												<prop name="GroupSampleType">mstUnknown</prop>
												<obj name="ChannelProp" class="ChannelProperty" version="1">
													<prop name="ChannelIdx">0</prop>
												</obj>
											</obj>
											<obj name="PropertyObject" class="QuantSampleTypeProperty" version="4">
												<prop name="PropertyTypeName">Quantification Sample Type</prop>
												<prop name="Position">7</prop>
												<prop name="IsDefault">0</prop>
												<prop name="SampleType">qsPosCalibrator</prop>
												<obj name="ChannelProp" class="ChannelProperty" version="1">
													<prop name="ChannelIdx">0</prop>
												</obj>
											</obj>
											<obj name="PropertyObject" class="ChannelGenotype" version="4">
												<prop name="PropertyTypeName">Scanning Genotype</prop>
												<prop name="Position">7</prop>
												<prop name="IsDefault">1</prop>
												<prop name="ReadOnly">1</prop>
												<obj name="ChannelProp" class="ChannelProperty" version="1">
													<prop name="ChannelIdx">0</prop>
												</obj>
											</obj>
											<obj name="PropertyObject" class="GroupChannelTypeProp" version="4">
												<prop name="PropertyTypeName">Scanning Sample Type</prop>
												<prop name="Position">7</prop>
												<prop name="IsDefault">0</prop>
												<prop name="GroupSampleType">mstUnknown</prop>
												<obj name="ChannelProp" class="ChannelProperty" version="1">
													<prop name="ChannelIdx">0</prop>
												</obj>
											</obj>
											<obj name="PropertyObject" class="TargetName" version="4">
												<prop name="PropertyTypeName">Target Name</prop>
												<prop name="Position">7</prop>
												<prop name="IsDefault">0</prop>
												<prop name="name">MDK</prop>
												<obj name="ChannelProp" class="ChannelProperty" version="1">
													<prop name="ChannelIdx">0</prop>
												</obj>
											</obj>
											<obj name="PropertyObject" class="RQTargetProperty" version="4">
												<prop name="PropertyTypeName">Target Type</prop>
												<prop name="Position">7</prop>
												<prop name="IsDefault">0</prop>
												<prop name="TargetType">dtTarget</prop>
												<obj name="ChannelProp" class="ChannelProperty" version="1">
													<prop name="ChannelIdx">0</prop>
												</obj>
											</obj>
										</list>
									</obj>
								</list>
							</obj>
						</obj>
						<prop name="ChannelPropertyCount">1</prop>
						<prop name="ContainerPosition">7</prop>
						<prop name="HasSampleProperties">1</prop>
						<obj name="SampleProperties" class="PropertyList" version="1">
							<list name="emlist" count="14">
								<obj name="PropertyObject" class="SamplePrefColor" version="4">
									<prop name="PropertyTypeName">Color</prop>
									<prop name="Position">7</prop>
									<prop name="IsDefault">0</prop>
									<prop name="Color">$00FFFF0F</prop>
								</obj>
								<obj name="PropertyObject" class="DominantChannelProp" version="4">
									<prop name="PropertyTypeName">Dominant Channel</prop>
									<prop name="Position">7</prop>
									<prop name="IsDefault">0</prop>
									<prop name="DominantChannel">0</prop>
								</obj>
								<obj name="PropertyObject" class="Genotype" version="4">
									<prop name="PropertyTypeName">EndPt Genotype</prop>
									<prop name="Position">7</prop>
									<prop name="IsDefault">1</prop>
									<prop name="ReadOnly">1</prop>
								</obj>
								<obj name="PropertyObject" class="GroupingSample" version="4">
									<prop name="PropertyTypeName">EndPt Sample Type</prop>
									<prop name="Position">7</prop>
									<prop name="IsDefault">0</prop>
									<prop name="GroupSampleType">mstUnknown</prop>
								</obj>
								<obj name="PropertyObject" class="SamplePrefLineStyle" version="4">
									<prop name="PropertyTypeName">Line Style</prop>
									<prop name="Position">7</prop>
									<prop name="IsDefault">0</prop>
									<prop name="LineStyle">psSolid</prop>
								</obj>
								<obj name="PropertyObject" class="GenSampleEditNotes" version="4">
									<prop name="PropertyTypeName">Notes</prop>
									<prop name="Position">7</prop>
									<prop name="IsDefault">1</prop>
								</obj>
								<obj name="PropertyObject" class="SamplePrefPointStyle" version="4">
									<prop name="PropertyTypeName">Point Style</prop>
									<prop name="Position">7</prop>
									<prop name="IsDefault">0</prop>
									<prop name="PointStyle">psNothing</prop>
								</obj>
								<obj name="PropertyObject" class="GenSampleEditPosition" version="4">
									<prop name="PropertyTypeName">Position</prop>
									<prop name="Position">7</prop>
									<prop name="IsDefault">1</prop>
								</obj>
								<obj name="PropertyObject" class="GenSampleEditReplicate" version="4">
									<prop name="PropertyTypeName">Replicate of</prop>
									<prop name="Position">7</prop>
									<prop name="IsDefault">0</prop>
									<prop name="ReplicateOf">6</prop>
								</obj>
								<obj name="PropertyObject" class="HTCSampleID" version="4">
									<prop name="PropertyTypeName">Sample ID</prop>
									<prop name="Position">7</prop>
									<prop name="IsDefault">1</prop>
								</obj>
								<obj name="PropertyObject" class="GenSampleEditName" version="4">
									<prop name="PropertyTypeName">Sample Name</prop>
									<prop name="Position">7</prop>
									<prop name="IsDefault">0</prop>
									<prop name="name">39N</prop>
								</obj>
								<obj name="PropertyObject" class="HTCSamplePrepNotes" version="4">
									<prop name="PropertyTypeName">Sample Prep Notes</prop>
									<prop name="Position">7</prop>
									<prop name="IsDefault">1</prop>
								</obj>
								<obj name="PropertyObject" class="GenSampleEditSubset" version="4">
									<prop name="PropertyTypeName">Subsets</prop>
									<prop name="Position">7</prop>
									<prop name="IsDefault">1</prop>
								</obj>
								<obj name="PropertyObject" class="SamplePrefWidth" version="5">
									<prop name="PropertyTypeName">Width</prop>
									<prop name="Position">7</prop>
									<prop name="IsDefault">1</prop>
									<prop name="Width">1</prop>
								</obj>
							</list>
						</obj>
					</obj>
					<obj name="item" class="SamplePropInfo" version="1">
						<obj name="ChannelProperties" class="ChanPropList" version="2">
							<obj name="ChannelProperties" class="EMList" version="1">
								<list name="emlist" count="1">
									<obj name="item" class="PropertyList" version="1">
										<list name="emlist" count="12">
											<obj name="PropertyObject" class="RQSampleTargetProperty" version="4">
												<prop name="PropertyTypeName">Combined Sample and Target Type</prop>
												<prop name="Position">8</prop>
												<prop name="IsDefault">0</prop>
												<obj name="ChannelProp" class="ChannelProperty" version="1">
													<prop name="ChannelIdx">0</prop>
												</obj>
											</obj>
											<obj name="PropertyObject" class="QuantConcProperty" version="4">
												<prop name="PropertyTypeName">Concentration</prop>
												<prop name="Position">8</prop>
												<prop name="IsDefault">1</prop>
												<prop name="Concentration">0</prop>
												<obj name="ChannelProp" class="ChannelProperty" version="1">
													<prop name="ChannelIdx">0</prop>
												</obj>
												<prop name="ReadOnly">1</prop>
											</obj>
											<obj name="PropertyObject" class="QuantCpHighProp" version="4">
												<prop name="PropertyTypeName">Cp High</prop>
												<prop name="Position">8</prop>
												<prop name="IsDefault">1</prop>
												<prop name="CpRangeHigh">0</prop>
												<obj name="ChannelProp" class="ChannelProperty" version="1">
													<prop name="ChannelIdx">0</prop>
												</obj>
												<prop name="ReadOnly">0</prop>
											</obj>
											<obj name="PropertyObject" class="QuantCpLowProp" version="4">
												<prop name="PropertyTypeName">Cp Low</prop>
												<prop name="Position">8</prop>
												<prop name="IsDefault">1</prop>
												<prop name="CpRangeLow">0</prop>
												<obj name="ChannelProp" class="ChannelProperty" version="1">
													<prop name="ChannelIdx">0</prop>
												</obj>
												<prop name="ReadOnly">0</prop>
											</obj>
											<obj name="PropertyObject" class="RQEffProp" version="4">
												<prop name="PropertyTypeName">Efficiency</prop>
												<prop name="Position">8</prop>
												<prop name="IsDefault">1</prop>
												<prop name="Efficiency">2</prop>
												<obj name="ChannelProp" class="ChannelProperty" version="1">
													<prop name="ChannelIdx">0</prop>
												</obj>
											</obj>
											<obj name="PropertyObject" class="ChannelGenotype" version="4">
												<prop name="PropertyTypeName">Melt Geno Genotype</prop>
												<prop name="Position">8</prop>
												<prop name="IsDefault">1</prop>
												<prop name="ReadOnly">1</prop>
												<obj name="ChannelProp" class="ChannelProperty" version="1">
													<prop name="ChannelIdx">0</prop>
												</obj>
											</obj>
											<obj name="PropertyObject" class="GroupChannelTypeProp" version="4">
												<prop name="PropertyTypeName">Melt Geno Sample Type</prop>
												<prop name="Position">8</prop>
												<prop name="IsDefault">0</prop>
												<prop name="GroupSampleType">mstUnknown</prop>
												<obj name="ChannelProp" class="ChannelProperty" version="1">
													<prop name="ChannelIdx">0</prop>
												</obj>
											</obj>
											<obj name="PropertyObject" class="QuantSampleTypeProperty" version="4">
												<prop name="PropertyTypeName">Quantification Sample Type</prop>
												<prop name="Position">8</prop>
												<prop name="IsDefault">0</prop>
												<prop name="SampleType">qsPosCalibrator</prop>
												<obj name="ChannelProp" class="ChannelProperty" version="1">
													<prop name="ChannelIdx">0</prop>
												</obj>
											</obj>
											<obj name="PropertyObject" class="ChannelGenotype" version="4">
												<prop name="PropertyTypeName">Scanning Genotype</prop>
												<prop name="Position">8</prop>
												<prop name="IsDefault">1</prop>
												<prop name="ReadOnly">1</prop>
												<obj name="ChannelProp" class="ChannelProperty" version="1">
													<prop name="ChannelIdx">0</prop>
												</obj>
											</obj>
											<obj name="PropertyObject" class="GroupChannelTypeProp" version="4">
												<prop name="PropertyTypeName">Scanning Sample Type</prop>
												<prop name="Position">8</prop>
												<prop name="IsDefault">0</prop>
												<prop name="GroupSampleType">mstUnknown</prop>
												<obj name="ChannelProp" class="ChannelProperty" version="1">
													<prop name="ChannelIdx">0</prop>
												</obj>
											</obj>
											<obj name="PropertyObject" class="TargetName" version="4">
												<prop name="PropertyTypeName">Target Name</prop>
												<prop name="Position">8</prop>
												<prop name="IsDefault">0</prop>
												<prop name="name">MDK</prop>
												<obj name="ChannelProp" class="ChannelProperty" version="1">
													<prop name="ChannelIdx">0</prop>
												</obj>
											</obj>
											<obj name="PropertyObject" class="RQTargetProperty" version="4">
												<prop name="PropertyTypeName">Target Type</prop>
												<prop name="Position">8</prop>
												<prop name="IsDefault">0</prop>
												<prop name="TargetType">dtTarget</prop>
												<obj name="ChannelProp" class="ChannelProperty" version="1">
													<prop name="ChannelIdx">0</prop>
												</obj>
											</obj>
										</list>
									</obj>
								</list>
							</obj>
						</obj>
						<prop name="ChannelPropertyCount">1</prop>
						<prop name="ContainerPosition">8</prop>
						<prop name="HasSampleProperties">1</prop>
						<obj name="SampleProperties" class="PropertyList" version="1">
							<list name="emlist" count="14">
								<obj name="PropertyObject" class="SamplePrefColor" version="4">
									<prop name="PropertyTypeName">Color</prop>
									<prop name="Position">8</prop>
									<prop name="IsDefault">0</prop>
									<prop name="Color">$00404000</prop>
								</obj>
								<obj name="PropertyObject" class="DominantChannelProp" version="4">
									<prop name="PropertyTypeName">Dominant Channel</prop>
									<prop name="Position">8</prop>
									<prop name="IsDefault">0</prop>
									<prop name="DominantChannel">0</prop>
								</obj>
								<obj name="PropertyObject" class="Genotype" version="4">
									<prop name="PropertyTypeName">EndPt Genotype</prop>
									<prop name="Position">8</prop>
									<prop name="IsDefault">1</prop>
									<prop name="ReadOnly">1</prop>
								</obj>
								<obj name="PropertyObject" class="GroupingSample" version="4">
									<prop name="PropertyTypeName">EndPt Sample Type</prop>
									<prop name="Position">8</prop>
									<prop name="IsDefault">0</prop>
									<prop name="GroupSampleType">mstUnknown</prop>
								</obj>
								<obj name="PropertyObject" class="SamplePrefLineStyle" version="4">
									<prop name="PropertyTypeName">Line Style</prop>
									<prop name="Position">8</prop>
									<prop name="IsDefault">0</prop>
									<prop name="LineStyle">psSolid</prop>
								</obj>
								<obj name="PropertyObject" class="GenSampleEditNotes" version="4">
									<prop name="PropertyTypeName">Notes</prop>
									<prop name="Position">8</prop>
									<prop name="IsDefault">1</prop>
								</obj>
								<obj name="PropertyObject" class="SamplePrefPointStyle" version="4">
									<prop name="PropertyTypeName">Point Style</prop>
									<prop name="Position">8</prop>
									<prop name="IsDefault">0</prop>
									<prop name="PointStyle">psNothing</prop>
								</obj>
								<obj name="PropertyObject" class="GenSampleEditPosition" version="4">
									<prop name="PropertyTypeName">Position</prop>
									<prop name="Position">8</prop>
									<prop name="IsDefault">1</prop>
								</obj>
								<obj name="PropertyObject" class="GenSampleEditReplicate" version="4">
									<prop name="PropertyTypeName">Replicate of</prop>
									<prop name="Position">8</prop>
									<prop name="IsDefault">0</prop>
									<prop name="ReplicateOf">6</prop>
								</obj>
								<obj name="PropertyObject" class="HTCSampleID" version="4">
									<prop name="PropertyTypeName">Sample ID</prop>
									<prop name="Position">8</prop>
									<prop name="IsDefault">1</prop>
								</obj>
								<obj name="PropertyObject" class="GenSampleEditName" version="4">
									<prop name="PropertyTypeName">Sample Name</prop>
									<prop name="Position">8</prop>
									<prop name="IsDefault">0</prop>
									<prop name="name">39N</prop>
								</obj>
								<obj name="PropertyObject" class="HTCSamplePrepNotes" version="4">
									<prop name="PropertyTypeName">Sample Prep Notes</prop>
									<prop name="Position">8</prop>
									<prop name="IsDefault">1</prop>
								</obj>
								<obj name="PropertyObject" class="GenSampleEditSubset" version="4">
									<prop name="PropertyTypeName">Subsets</prop>
									<prop name="Position">8</prop>
									<prop name="IsDefault">1</prop>
								</obj>
								<obj name="PropertyObject" class="SamplePrefWidth" version="5">
									<prop name="PropertyTypeName">Width</prop>
									<prop name="Position">8</prop>
									<prop name="IsDefault">1</prop>
									<prop name="Width">1</prop>
								</obj>
							</list>
						</obj>
					</obj>
					<obj name="item" class="SamplePropInfo" version="1">
						<obj name="ChannelProperties" class="ChanPropList" version="2">
							<obj name="ChannelProperties" class="EMList" version="1">
								<list name="emlist" count="1">
									<obj name="item" class="PropertyList" version="1">
										<list name="emlist" count="12">
											<obj name="PropertyObject" class="RQSampleTargetProperty" version="4">
												<prop name="PropertyTypeName">Combined Sample and Target Type</prop>
												<prop name="Position">9</prop>
												<prop name="IsDefault">0</prop>
												<obj name="ChannelProp" class="ChannelProperty" version="1">
													<prop name="ChannelIdx">0</prop>
												</obj>
											</obj>
											<obj name="PropertyObject" class="QuantConcProperty" version="4">
												<prop name="PropertyTypeName">Concentration</prop>
												<prop name="Position">9</prop>
												<prop name="IsDefault">1</prop>
												<prop name="Concentration">0</prop>
												<obj name="ChannelProp" class="ChannelProperty" version="1">
													<prop name="ChannelIdx">0</prop>
												</obj>
												<prop name="ReadOnly">1</prop>
											</obj>
											<obj name="PropertyObject" class="QuantCpHighProp" version="4">
												<prop name="PropertyTypeName">Cp High</prop>
												<prop name="Position">9</prop>
												<prop name="IsDefault">1</prop>
												<prop name="CpRangeHigh">0</prop>
												<obj name="ChannelProp" class="ChannelProperty" version="1">
													<prop name="ChannelIdx">0</prop>
												</obj>
												<prop name="ReadOnly">0</prop>
											</obj>
											<obj name="PropertyObject" class="QuantCpLowProp" version="4">
												<prop name="PropertyTypeName">Cp Low</prop>
												<prop name="Position">9</prop>
												<prop name="IsDefault">1</prop>
												<prop name="CpRangeLow">0</prop>
												<obj name="ChannelProp" class="ChannelProperty" version="1">
													<prop name="ChannelIdx">0</prop>
												</obj>
												<prop name="ReadOnly">0</prop>
											</obj>
											<obj name="PropertyObject" class="RQEffProp" version="4">
												<prop name="PropertyTypeName">Efficiency</prop>
												<prop name="Position">9</prop>
												<prop name="IsDefault">1</prop>
												<prop name="Efficiency">2</prop>
												<obj name="ChannelProp" class="ChannelProperty" version="1">
													<prop name="ChannelIdx">0</prop>
												</obj>
											</obj>
											<obj name="PropertyObject" class="ChannelGenotype" version="4">
												<prop name="PropertyTypeName">Melt Geno Genotype</prop>
												<prop name="Position">9</prop>
												<prop name="IsDefault">1</prop>
												<prop name="ReadOnly">1</prop>
												<obj name="ChannelProp" class="ChannelProperty" version="1">
													<prop name="ChannelIdx">0</prop>
												</obj>
											</obj>
											<obj name="PropertyObject" class="GroupChannelTypeProp" version="4">
												<prop name="PropertyTypeName">Melt Geno Sample Type</prop>
												<prop name="Position">9</prop>
												<prop name="IsDefault">0</prop>
												<prop name="GroupSampleType">mstUnknown</prop>
												<obj name="ChannelProp" class="ChannelProperty" version="1">
													<prop name="ChannelIdx">0</prop>
												</obj>
											</obj>
											<obj name="PropertyObject" class="QuantSampleTypeProperty" version="4">
												<prop name="PropertyTypeName">Quantification Sample Type</prop>
												<prop name="Position">9</prop>
												<prop name="IsDefault">0</prop>
												<prop name="SampleType">qsPosCalibrator</prop>
												<obj name="ChannelProp" class="ChannelProperty" version="1">
													<prop name="ChannelIdx">0</prop>
												</obj>
											</obj>
											<obj name="PropertyObject" class="ChannelGenotype" version="4">
												<prop name="PropertyTypeName">Scanning Genotype</prop>
												<prop name="Position">9</prop>
												<prop name="IsDefault">1</prop>
												<prop name="ReadOnly">1</prop>
												<obj name="ChannelProp" class="ChannelProperty" version="1">
													<prop name="ChannelIdx">0</prop>
												</obj>
											</obj>
											<obj name="PropertyObject" class="GroupChannelTypeProp" version="4">
												<prop name="PropertyTypeName">Scanning Sample Type</prop>
												<prop name="Position">9</prop>
												<prop name="IsDefault">0</prop>
												<prop name="GroupSampleType">mstUnknown</prop>
												<obj name="ChannelProp" class="ChannelProperty" version="1">
													<prop name="ChannelIdx">0</prop>
												</obj>
											</obj>
											<obj name="PropertyObject" class="TargetName" version="4">
												<prop name="PropertyTypeName">Target Name</prop>
												<prop name="Position">9</prop>
												<prop name="IsDefault">0</prop>
												<prop name="name">C1Q</prop>
												<obj name="ChannelProp" class="ChannelProperty" version="1">
													<prop name="ChannelIdx">0</prop>
												</obj>
											</obj>
											<obj name="PropertyObject" class="RQTargetProperty" version="4">
												<prop name="PropertyTypeName">Target Type</prop>
												<prop name="Position">9</prop>
												<prop name="IsDefault">0</prop>
												<prop name="TargetType">dtTarget</prop>
												<obj name="ChannelProp" class="ChannelProperty" version="1">
													<prop name="ChannelIdx">0</prop>
												</obj>
											</obj>
										</list>
									</obj>
								</list>
							</obj>
						</obj>
						<prop name="ChannelPropertyCount">1</prop>
						<prop name="ContainerPosition">9</prop>
						<prop name="HasSampleProperties">1</prop>
						<obj name="SampleProperties" class="PropertyList" version="1">
							<list name="emlist" count="14">
								<obj name="PropertyObject" class="SamplePrefColor" version="4">
									<prop name="PropertyTypeName">Color</prop>
									<prop name="Position">9</prop>
									<prop name="IsDefault">0</prop>
									<prop name="Color">$004080FF</prop>
								</obj>
								<obj name="PropertyObject" class="DominantChannelProp" version="4">
									<prop name="PropertyTypeName">Dominant Channel</prop>
									<prop name="Position">9</prop>
									<prop name="IsDefault">0</prop>
									<prop name="DominantChannel">0</prop>
								</obj>
								<obj name="PropertyObject" class="Genotype" version="4">
									<prop name="PropertyTypeName">EndPt Genotype</prop>
									<prop name="Position">9</prop>
									<prop name="IsDefault">1</prop>
									<prop name="ReadOnly">1</prop>
								</obj>
								<obj name="PropertyObject" class="GroupingSample" version="4">
									<prop name="PropertyTypeName">EndPt Sample Type</prop>
									<prop name="Position">9</prop>
									<prop name="IsDefault">0</prop>
									<prop name="GroupSampleType">mstUnknown</prop>
								</obj>
								<obj name="PropertyObject" class="SamplePrefLineStyle" version="4">
									<prop name="PropertyTypeName">Line Style</prop>
									<prop name="Position">9</prop>
									<prop name="IsDefault">0</prop>
									<prop name="LineStyle">psSolid</prop>
								</obj>
								<obj name="PropertyObject" class="GenSampleEditNotes" version="4">
									<prop name="PropertyTypeName">Notes</prop>
									<prop name="Position">9</prop>
									<prop name="IsDefault">1</prop>
								</obj>
								<obj name="PropertyObject" class="SamplePrefPointStyle" version="4">
									<prop name="PropertyTypeName">Point Style</prop>
									<prop name="Position">9</prop>
									<prop name="IsDefault">0</prop>
									<prop name="PointStyle">psNothing</prop>
								</obj>
								<obj name="PropertyObject" class="GenSampleEditPosition" version="4">
									<prop name="PropertyTypeName">Position</prop>
									<prop name="Position">9</prop>
									<prop name="IsDefault">1</prop>
								</obj>
								<obj name="PropertyObject" class="GenSampleEditReplicate" version="4">
									<prop name="PropertyTypeName">Replicate of</prop>
									<prop name="Position">9</prop>
									<prop name="IsDefault">0</prop>
									<prop name="ReplicateOf">9</prop>
								</obj>
								<obj name="PropertyObject" class="HTCSampleID" version="4">
									<prop name="PropertyTypeName">Sample ID</prop>
									<prop name="Position">9</prop>
									<prop name="IsDefault">1</prop>
								</obj>
								<obj name="PropertyObject" class="GenSampleEditName" version="4">
									<prop name="PropertyTypeName">Sample Name</prop>
									<prop name="Position">9</prop>
									<prop name="IsDefault">0</prop>
									<prop name="name">39N</prop>
								</obj>
								<obj name="PropertyObject" class="HTCSamplePrepNotes" version="4">
									<prop name="PropertyTypeName">Sample Prep Notes</prop>
									<prop name="Position">9</prop>
									<prop name="IsDefault">1</prop>
								</obj>
								<obj name="PropertyObject" class="GenSampleEditSubset" version="4">
									<prop name="PropertyTypeName">Subsets</prop>
									<prop name="Position">9</prop>
									<prop name="IsDefault">1</prop>
								</obj>
								<obj name="PropertyObject" class="SamplePrefWidth" version="5">
									<prop name="PropertyTypeName">Width</prop>
									<prop name="Position">9</prop>
									<prop name="IsDefault">1</prop>
									<prop name="Width">1</prop>
								</obj>
							</list>
						</obj>
					</obj>
					<obj name="item" class="SamplePropInfo" version="1">
						<obj name="ChannelProperties" class="ChanPropList" version="2">
							<obj name="ChannelProperties" class="EMList" version="1">
								<list name="emlist" count="1">
									<obj name="item" class="PropertyList" version="1">
										<list name="emlist" count="12">
											<obj name="PropertyObject" class="RQSampleTargetProperty" version="4">
												<prop name="PropertyTypeName">Combined Sample and Target Type</prop>
												<prop name="Position">10</prop>
												<prop name="IsDefault">0</prop>
												<obj name="ChannelProp" class="ChannelProperty" version="1">
													<prop name="ChannelIdx">0</prop>
												</obj>
											</obj>
											<obj name="PropertyObject" class="QuantConcProperty" version="4">
												<prop name="PropertyTypeName">Concentration</prop>
												<prop name="Position">10</prop>
												<prop name="IsDefault">1</prop>
												<prop name="Concentration">0</prop>
												<obj name="ChannelProp" class="ChannelProperty" version="1">
													<prop name="ChannelIdx">0</prop>
												</obj>
												<prop name="ReadOnly">1</prop>
											</obj>
											<obj name="PropertyObject" class="QuantCpHighProp" version="4">
												<prop name="PropertyTypeName">Cp High</prop>
												<prop name="Position">10</prop>
												<prop name="IsDefault">1</prop>
												<prop name="CpRangeHigh">0</prop>
												<obj name="ChannelProp" class="ChannelProperty" version="1">
													<prop name="ChannelIdx">0</prop>
												</obj>
												<prop name="ReadOnly">0</prop>
											</obj>
											<obj name="PropertyObject" class="QuantCpLowProp" version="4">
												<prop name="PropertyTypeName">Cp Low</prop>
												<prop name="Position">10</prop>
												<prop name="IsDefault">1</prop>
												<prop name="CpRangeLow">0</prop>
												<obj name="ChannelProp" class="ChannelProperty" version="1">
													<prop name="ChannelIdx">0</prop>
												</obj>
												<prop name="ReadOnly">0</prop>
											</obj>
											<obj name="PropertyObject" class="RQEffProp" version="4">
												<prop name="PropertyTypeName">Efficiency</prop>
												<prop name="Position">10</prop>
												<prop name="IsDefault">1</prop>
												<prop name="Efficiency">2</prop>
												<obj name="ChannelProp" class="ChannelProperty" version="1">
													<prop name="ChannelIdx">0</prop>
												</obj>
											</obj>
											<obj name="PropertyObject" class="ChannelGenotype" version="4">
												<prop name="PropertyTypeName">Melt Geno Genotype</prop>
												<prop name="Position">10</prop>
												<prop name="IsDefault">1</prop>
												<prop name="ReadOnly">1</prop>
												<obj name="ChannelProp" class="ChannelProperty" version="1">
													<prop name="ChannelIdx">0</prop>
												</obj>
											</obj>
											<obj name="PropertyObject" class="GroupChannelTypeProp" version="4">
												<prop name="PropertyTypeName">Melt Geno Sample Type</prop>
												<prop name="Position">10</prop>
												<prop name="IsDefault">0</prop>
												<prop name="GroupSampleType">mstUnknown</prop>
												<obj name="ChannelProp" class="ChannelProperty" version="1">
													<prop name="ChannelIdx">0</prop>
												</obj>
											</obj>
											<obj name="PropertyObject" class="QuantSampleTypeProperty" version="4">
												<prop name="PropertyTypeName">Quantification Sample Type</prop>
												<prop name="Position">10</prop>
												<prop name="IsDefault">0</prop>
												<prop name="SampleType">qsPosCalibrator</prop>
												<obj name="ChannelProp" class="ChannelProperty" version="1">
													<prop name="ChannelIdx">0</prop>
												</obj>
											</obj>
											<obj name="PropertyObject" class="ChannelGenotype" version="4">
												<prop name="PropertyTypeName">Scanning Genotype</prop>
												<prop name="Position">10</prop>
												<prop name="IsDefault">1</prop>
												<prop name="ReadOnly">1</prop>
												<obj name="ChannelProp" class="ChannelProperty" version="1">
													<prop name="ChannelIdx">0</prop>
												</obj>
											</obj>
											<obj name="PropertyObject" class="GroupChannelTypeProp" version="4">
												<prop name="PropertyTypeName">Scanning Sample Type</prop>
												<prop name="Position">10</prop>
												<prop name="IsDefault">0</prop>
												<prop name="GroupSampleType">mstUnknown</prop>
												<obj name="ChannelProp" class="ChannelProperty" version="1">
													<prop name="ChannelIdx">0</prop>
												</obj>
											</obj>
											<obj name="PropertyObject" class="TargetName" version="4">
												<prop name="PropertyTypeName">Target Name</prop>
												<prop name="Position">10</prop>
												<prop name="IsDefault">0</prop>
												<prop name="name">C1Q</prop>
												<obj name="ChannelProp" class="ChannelProperty" version="1">
													<prop name="ChannelIdx">0</prop>
												</obj>
											</obj>
											<obj name="PropertyObject" class="RQTargetProperty" version="4">
												<prop name="PropertyTypeName">Target Type</prop>
												<prop name="Position">10</prop>
												<prop name="IsDefault">0</prop>
												<prop name="TargetType">dtTarget</prop>
												<obj name="ChannelProp" class="ChannelProperty" version="1">
													<prop name="ChannelIdx">0</prop>
												</obj>
											</obj>
										</list>
									</obj>
								</list>
							</obj>
						</obj>
						<prop name="ChannelPropertyCount">1</prop>
						<prop name="ContainerPosition">10</prop>
						<prop name="HasSampleProperties">1</prop>
						<obj name="SampleProperties" class="PropertyList" version="1">
							<list name="emlist" count="14">
								<obj name="PropertyObject" class="SamplePrefColor" version="4">
									<prop name="PropertyTypeName">Color</prop>
									<prop name="Position">10</prop>
									<prop name="IsDefault">0</prop>
									<prop name="Color">$00FD0299</prop>
								</obj>
								<obj name="PropertyObject" class="DominantChannelProp" version="4">
									<prop name="PropertyTypeName">Dominant Channel</prop>
									<prop name="Position">10</prop>
									<prop name="IsDefault">0</prop>
									<prop name="DominantChannel">0</prop>
								</obj>
								<obj name="PropertyObject" class="Genotype" version="4">
									<prop name="PropertyTypeName">EndPt Genotype</prop>
									<prop name="Position">10</prop>
									<prop name="IsDefault">1</prop>
									<prop name="ReadOnly">1</prop>
								</obj>
								<obj name="PropertyObject" class="GroupingSample" version="4">
									<prop name="PropertyTypeName">EndPt Sample Type</prop>
									<prop name="Position">10</prop>
									<prop name="IsDefault">0</prop>
									<prop name="GroupSampleType">mstUnknown</prop>
								</obj>
								<obj name="PropertyObject" class="SamplePrefLineStyle" version="4">
									<prop name="PropertyTypeName">Line Style</prop>
									<prop name="Position">10</prop>
									<prop name="IsDefault">0</prop>
									<prop name="LineStyle">psSolid</prop>
								</obj>
								<obj name="PropertyObject" class="GenSampleEditNotes" version="4">
									<prop name="PropertyTypeName">Notes</prop>
									<prop name="Position">10</prop>
									<prop name="IsDefault">1</prop>
								</obj>
								<obj name="PropertyObject" class="SamplePrefPointStyle" version="4">
									<prop name="PropertyTypeName">Point Style</prop>
									<prop name="Position">10</prop>
									<prop name="IsDefault">0</prop>
									<prop name="PointStyle">psNothing</prop>
								</obj>
								<obj name="PropertyObject" class="GenSampleEditPosition" version="4">
									<prop name="PropertyTypeName">Position</prop>
									<prop name="Position">10</prop>
									<prop name="IsDefault">1</prop>
								</obj>
								<obj name="PropertyObject" class="GenSampleEditReplicate" version="4">
									<prop name="PropertyTypeName">Replicate of</prop>
									<prop name="Position">10</prop>
									<prop name="IsDefault">0</prop>
									<prop name="ReplicateOf">9</prop>
								</obj>
								<obj name="PropertyObject" class="HTCSampleID" version="4">
									<prop name="PropertyTypeName">Sample ID</prop>
									<prop name="Position">10</prop>
									<prop name="IsDefault">1</prop>
								</obj>
								<obj name="PropertyObject" class="GenSampleEditName" version="4">
									<prop name="PropertyTypeName">Sample Name</prop>
									<prop name="Position">10</prop>
									<prop name="IsDefault">0</prop>
									<prop name="name">39N</prop>
								</obj>
								<obj name="PropertyObject" class="HTCSamplePrepNotes" version="4">
									<prop name="PropertyTypeName">Sample Prep Notes</prop>
									<prop name="Position">10</prop>
									<prop name="IsDefault">1</prop>
								</obj>
								<obj name="PropertyObject" class="GenSampleEditSubset" version="4">
									<prop name="PropertyTypeName">Subsets</prop>
									<prop name="Position">10</prop>
									<prop name="IsDefault">1</prop>
								</obj>
								<obj name="PropertyObject" class="SamplePrefWidth" version="5">
									<prop name="PropertyTypeName">Width</prop>
									<prop name="Position">10</prop>
									<prop name="IsDefault">1</prop>
									<prop name="Width">1</prop>
								</obj>
							</list>
						</obj>
					</obj>
					<obj name="item" class="SamplePropInfo" version="1">
						<obj name="ChannelProperties" class="ChanPropList" version="2">
							<obj name="ChannelProperties" class="EMList" version="1">
								<list name="emlist" count="1">
									<obj name="item" class="PropertyList" version="1">
										<list name="emlist" count="12">
											<obj name="PropertyObject" class="RQSampleTargetProperty" version="4">
												<prop name="PropertyTypeName">Combined Sample and Target Type</prop>
												<prop name="Position">11</prop>
												<prop name="IsDefault">0</prop>
												<obj name="ChannelProp" class="ChannelProperty" version="1">
													<prop name="ChannelIdx">0</prop>
												</obj>
											</obj>
											<obj name="PropertyObject" class="QuantConcProperty" version="4">
												<prop name="PropertyTypeName">Concentration</prop>
												<prop name="Position">11</prop>
												<prop name="IsDefault">1</prop>
												<prop name="Concentration">0</prop>
												<obj name="ChannelProp" class="ChannelProperty" version="1">
													<prop name="ChannelIdx">0</prop>
												</obj>
												<prop name="ReadOnly">1</prop>
											</obj>
											<obj name="PropertyObject" class="QuantCpHighProp" version="4">
												<prop name="PropertyTypeName">Cp High</prop>
												<prop name="Position">11</prop>
												<prop name="IsDefault">1</prop>
												<prop name="CpRangeHigh">0</prop>
												<obj name="ChannelProp" class="ChannelProperty" version="1">
													<prop name="ChannelIdx">0</prop>
												</obj>
												<prop name="ReadOnly">0</prop>
											</obj>
											<obj name="PropertyObject" class="QuantCpLowProp" version="4">
												<prop name="PropertyTypeName">Cp Low</prop>
												<prop name="Position">11</prop>
												<prop name="IsDefault">1</prop>
												<prop name="CpRangeLow">0</prop>
												<obj name="ChannelProp" class="ChannelProperty" version="1">
													<prop name="ChannelIdx">0</prop>
												</obj>
												<prop name="ReadOnly">0</prop>
											</obj>
											<obj name="PropertyObject" class="RQEffProp" version="4">
												<prop name="PropertyTypeName">Efficiency</prop>
												<prop name="Position">11</prop>
												<prop name="IsDefault">1</prop>
												<prop name="Efficiency">2</prop>
												<obj name="ChannelProp" class="ChannelProperty" version="1">
													<prop name="ChannelIdx">0</prop>
												</obj>
											</obj>
											<obj name="PropertyObject" class="ChannelGenotype" version="4">
												<prop name="PropertyTypeName">Melt Geno Genotype</prop>
												<prop name="Position">11</prop>
												<prop name="IsDefault">1</prop>
												<prop name="ReadOnly">1</prop>
												<obj name="ChannelProp" class="ChannelProperty" version="1">
													<prop name="ChannelIdx">0</prop>
												</obj>
											</obj>
											<obj name="PropertyObject" class="GroupChannelTypeProp" version="4">
												<prop name="PropertyTypeName">Melt Geno Sample Type</prop>
												<prop name="Position">11</prop>
												<prop name="IsDefault">0</prop>
												<prop name="GroupSampleType">mstUnknown</prop>
												<obj name="ChannelProp" class="ChannelProperty" version="1">
													<prop name="ChannelIdx">0</prop>
												</obj>
											</obj>
											<obj name="PropertyObject" class="QuantSampleTypeProperty" version="4">
												<prop name="PropertyTypeName">Quantification Sample Type</prop>
												<prop name="Position">11</prop>
												<prop name="IsDefault">0</prop>
												<prop name="SampleType">qsPosCalibrator</prop>
												<obj name="ChannelProp" class="ChannelProperty" version="1">
													<prop name="ChannelIdx">0</prop>
												</obj>
											</obj>
											<obj name="PropertyObject" class="ChannelGenotype" version="4">
												<prop name="PropertyTypeName">Scanning Genotype</prop>
												<prop name="Position">11</prop>
												<prop name="IsDefault">1</prop>
												<prop name="ReadOnly">1</prop>
												<obj name="ChannelProp" class="ChannelProperty" version="1">
													<prop name="ChannelIdx">0</prop>
												</obj>
											</obj>
											<obj name="PropertyObject" class="GroupChannelTypeProp" version="4">
												<prop name="PropertyTypeName">Scanning Sample Type</prop>
												<prop name="Position">11</prop>
												<prop name="IsDefault">0</prop>
												<prop name="GroupSampleType">mstUnknown</prop>
												<obj name="ChannelProp" class="ChannelProperty" version="1">
													<prop name="ChannelIdx">0</prop>
												</obj>
											</obj>
											<obj name="PropertyObject" class="TargetName" version="4">
												<prop name="PropertyTypeName">Target Name</prop>
												<prop name="Position">11</prop>
												<prop name="IsDefault">0</prop>
												<prop name="name">C1Q</prop>
												<obj name="ChannelProp" class="ChannelProperty" version="1">
													<prop name="ChannelIdx">0</prop>
												</obj>
											</obj>
											<obj name="PropertyObject" class="RQTargetProperty" version="4">
												<prop name="PropertyTypeName">Target Type</prop>
												<prop name="Position">11</prop>
												<prop name="IsDefault">0</prop>
												<prop name="TargetType">dtTarget</prop>
												<obj name="ChannelProp" class="ChannelProperty" version="1">
													<prop name="ChannelIdx">0</prop>
												</obj>
											</obj>
										</list>
									</obj>
								</list>
							</obj>
						</obj>
						<prop name="ChannelPropertyCount">1</prop>
						<prop name="ContainerPosition">11</prop>
						<prop name="HasSampleProperties">1</prop>
						<obj name="SampleProperties" class="PropertyList" version="1">
							<list name="emlist" count="14">
								<obj name="PropertyObject" class="SamplePrefColor" version="4">
									<prop name="PropertyTypeName">Color</prop>
									<prop name="Position">11</prop>
									<prop name="IsDefault">0</prop>
									<prop name="Color">$0026C4B8</prop>
								</obj>
								<obj name="PropertyObject" class="DominantChannelProp" version="4">
									<prop name="PropertyTypeName">Dominant Channel</prop>
									<prop name="Position">11</prop>
									<prop name="IsDefault">0</prop>
									<prop name="DominantChannel">0</prop>
								</obj>
								<obj name="PropertyObject" class="Genotype" version="4">
									<prop name="PropertyTypeName">EndPt Genotype</prop>
									<prop name="Position">11</prop>
									<prop name="IsDefault">1</prop>
									<prop name="ReadOnly">1</prop>
								</obj>
								<obj name="PropertyObject" class="GroupingSample" version="4">
									<prop name="PropertyTypeName">EndPt Sample Type</prop>
									<prop name="Position">11</prop>
									<prop name="IsDefault">0</prop>
									<prop name="GroupSampleType">mstUnknown</prop>
								</obj>
								<obj name="PropertyObject" class="SamplePrefLineStyle" version="4">
									<prop name="PropertyTypeName">Line Style</prop>
									<prop name="Position">11</prop>
									<prop name="IsDefault">0</prop>
									<prop name="LineStyle">psSolid</prop>
								</obj>
								<obj name="PropertyObject" class="GenSampleEditNotes" version="4">
									<prop name="PropertyTypeName">Notes</prop>
									<prop name="Position">11</prop>
									<prop name="IsDefault">1</prop>
								</obj>
								<obj name="PropertyObject" class="SamplePrefPointStyle" version="4">
									<prop name="PropertyTypeName">Point Style</prop>
									<prop name="Position">11</prop>
									<prop name="IsDefault">0</prop>
									<prop name="PointStyle">psNothing</prop>
								</obj>
								<obj name="PropertyObject" class="GenSampleEditPosition" version="4">
									<prop name="PropertyTypeName">Position</prop>
									<prop name="Position">11</prop>
									<prop name="IsDefault">1</prop>
								</obj>
								<obj name="PropertyObject" class="GenSampleEditReplicate" version="4">
									<prop name="PropertyTypeName">Replicate of</prop>
									<prop name="Position">11</prop>
									<prop name="IsDefault">0</prop>
									<prop name="ReplicateOf">9</prop>
								</obj>
								<obj name="PropertyObject" class="HTCSampleID" version="4">
									<prop name="PropertyTypeName">Sample ID</prop>
									<prop name="Position">11</prop>
									<prop name="IsDefault">1</prop>
								</obj>
								<obj name="PropertyObject" class="GenSampleEditName" version="4">
									<prop name="PropertyTypeName">Sample Name</prop>
									<prop name="Position">11</prop>
									<prop name="IsDefault">0</prop>
									<prop name="name">39N</prop>
								</obj>
								<obj name="PropertyObject" class="HTCSamplePrepNotes" version="4">
									<prop name="PropertyTypeName">Sample Prep Notes</prop>
									<prop name="Position">11</prop>
									<prop name="IsDefault">1</prop>
								</obj>
								<obj name="PropertyObject" class="GenSampleEditSubset" version="4">
									<prop name="PropertyTypeName">Subsets</prop>
									<prop name="Position">11</prop>
									<prop name="IsDefault">1</prop>
								</obj>
								<obj name="PropertyObject" class="SamplePrefWidth" version="5">
									<prop name="PropertyTypeName">Width</prop>
									<prop name="Position">11</prop>
									<prop name="IsDefault">1</prop>
									<prop name="Width">1</prop>
								</obj>
							</list>
						</obj>
					</obj>
					<obj name="item" class="SamplePropInfo" version="1">
						<obj name="ChannelProperties" class="ChanPropList" version="2">
							<obj name="ChannelProperties" class="EMList" version="1">
								<list name="emlist" count="1">
									<obj name="item" class="PropertyList" version="1">
										<list name="emlist" count="12">
											<obj name="PropertyObject" class="RQSampleTargetProperty" version="4">
												<prop name="PropertyTypeName">Combined Sample and Target Type</prop>
												<prop name="Position">12</prop>
												<prop name="IsDefault">0</prop>
												<obj name="ChannelProp" class="ChannelProperty" version="1">
													<prop name="ChannelIdx">0</prop>
												</obj>
											</obj>
											<obj name="PropertyObject" class="QuantConcProperty" version="4">
												<prop name="PropertyTypeName">Concentration</prop>
												<prop name="Position">12</prop>
												<prop name="IsDefault">1</prop>
												<prop name="Concentration">0</prop>
												<obj name="ChannelProp" class="ChannelProperty" version="1">
													<prop name="ChannelIdx">0</prop>
												</obj>
												<prop name="ReadOnly">1</prop>
											</obj>
											<obj name="PropertyObject" class="QuantCpHighProp" version="4">
												<prop name="PropertyTypeName">Cp High</prop>
												<prop name="Position">12</prop>
												<prop name="IsDefault">1</prop>
												<prop name="CpRangeHigh">0</prop>
												<obj name="ChannelProp" class="ChannelProperty" version="1">
													<prop name="ChannelIdx">0</prop>
												</obj>
												<prop name="ReadOnly">1</prop>
											</obj>
											<obj name="PropertyObject" class="QuantCpLowProp" version="4">
												<prop name="PropertyTypeName">Cp Low</prop>
												<prop name="Position">12</prop>
												<prop name="IsDefault">1</prop>
												<prop name="CpRangeLow">0</prop>
												<obj name="ChannelProp" class="ChannelProperty" version="1">
													<prop name="ChannelIdx">0</prop>
												</obj>
												<prop name="ReadOnly">1</prop>
											</obj>
											<obj name="PropertyObject" class="RQEffProp" version="4">
												<prop name="PropertyTypeName">Efficiency</prop>
												<prop name="Position">12</prop>
												<prop name="IsDefault">1</prop>
												<prop name="Efficiency">2</prop>
												<obj name="ChannelProp" class="ChannelProperty" version="1">
													<prop name="ChannelIdx">0</prop>
												</obj>
											</obj>
											<obj name="PropertyObject" class="ChannelGenotype" version="4">
												<prop name="PropertyTypeName">Melt Geno Genotype</prop>
												<prop name="Position">12</prop>
												<prop name="IsDefault">1</prop>
												<prop name="ReadOnly">1</prop>
												<obj name="ChannelProp" class="ChannelProperty" version="1">
													<prop name="ChannelIdx">0</prop>
												</obj>
											</obj>
											<obj name="PropertyObject" class="GroupChannelTypeProp" version="4">
												<prop name="PropertyTypeName">Melt Geno Sample Type</prop>
												<prop name="Position">12</prop>
												<prop name="IsDefault">0</prop>
												<prop name="GroupSampleType">mstUnknown</prop>
												<obj name="ChannelProp" class="ChannelProperty" version="1">
													<prop name="ChannelIdx">0</prop>
												</obj>
											</obj>
											<obj name="PropertyObject" class="QuantSampleTypeProperty" version="4">
												<prop name="PropertyTypeName">Quantification Sample Type</prop>
												<prop name="Position">12</prop>
												<prop name="IsDefault">0</prop>
												<prop name="SampleType">qsUnknown</prop>
												<obj name="ChannelProp" class="ChannelProperty" version="1">
													<prop name="ChannelIdx">0</prop>
												</obj>
											</obj>
											<obj name="PropertyObject" class="ChannelGenotype" version="4">
												<prop name="PropertyTypeName">Scanning Genotype</prop>
												<prop name="Position">12</prop>
												<prop name="IsDefault">1</prop>
												<prop name="ReadOnly">1</prop>
												<obj name="ChannelProp" class="ChannelProperty" version="1">
													<prop name="ChannelIdx">0</prop>
												</obj>
											</obj>
											<obj name="PropertyObject" class="GroupChannelTypeProp" version="4">
												<prop name="PropertyTypeName">Scanning Sample Type</prop>
												<prop name="Position">12</prop>
												<prop name="IsDefault">0</prop>
												<prop name="GroupSampleType">mstUnknown</prop>
												<obj name="ChannelProp" class="ChannelProperty" version="1">
													<prop name="ChannelIdx">0</prop>
												</obj>
											</obj>
											<obj name="PropertyObject" class="TargetName" version="4">
												<prop name="PropertyTypeName">Target Name</prop>
												<prop name="Position">12</prop>
												<prop name="IsDefault">0</prop>
												<prop name="name">ACT</prop>
												<obj name="ChannelProp" class="ChannelProperty" version="1">
													<prop name="ChannelIdx">0</prop>
												</obj>
											</obj>
											<obj name="PropertyObject" class="RQTargetProperty" version="4">
												<prop name="PropertyTypeName">Target Type</prop>
												<prop name="Position">12</prop>
												<prop name="IsDefault">0</prop>
												<prop name="TargetType">dtReference</prop>
												<obj name="ChannelProp" class="ChannelProperty" version="1">
													<prop name="ChannelIdx">0</prop>
												</obj>
											</obj>
										</list>
									</obj>
								</list>
							</obj>
						</obj>
						<prop name="ChannelPropertyCount">1</prop>
						<prop name="ContainerPosition">12</prop>
						<prop name="HasSampleProperties">1</prop>
						<obj name="SampleProperties" class="PropertyList" version="1">
							<list name="emlist" count="14">
								<obj name="PropertyObject" class="SamplePrefColor" version="4">
									<prop name="PropertyTypeName">Color</prop>
									<prop name="Position">12</prop>
									<prop name="IsDefault">0</prop>
									<prop name="Color">$00FF8000</prop>
								</obj>
								<obj name="PropertyObject" class="DominantChannelProp" version="4">
									<prop name="PropertyTypeName">Dominant Channel</prop>
									<prop name="Position">12</prop>
									<prop name="IsDefault">0</prop>
									<prop name="DominantChannel">0</prop>
								</obj>
								<obj name="PropertyObject" class="Genotype" version="4">
									<prop name="PropertyTypeName">EndPt Genotype</prop>
									<prop name="Position">12</prop>
									<prop name="IsDefault">1</prop>
									<prop name="ReadOnly">1</prop>
								</obj>
								<obj name="PropertyObject" class="GroupingSample" version="4">
									<prop name="PropertyTypeName">EndPt Sample Type</prop>
									<prop name="Position">12</prop>
									<prop name="IsDefault">0</prop>
									<prop name="GroupSampleType">mstUnknown</prop>
								</obj>
								<obj name="PropertyObject" class="SamplePrefLineStyle" version="4">
									<prop name="PropertyTypeName">Line Style</prop>
									<prop name="Position">12</prop>
									<prop name="IsDefault">0</prop>
									<prop name="LineStyle">psSolid</prop>
								</obj>
								<obj name="PropertyObject" class="GenSampleEditNotes" version="4">
									<prop name="PropertyTypeName">Notes</prop>
									<prop name="Position">12</prop>
									<prop name="IsDefault">1</prop>
								</obj>
								<obj name="PropertyObject" class="SamplePrefPointStyle" version="4">
									<prop name="PropertyTypeName">Point Style</prop>
									<prop name="Position">12</prop>
									<prop name="IsDefault">0</prop>
									<prop name="PointStyle">psNothing</prop>
								</obj>
								<obj name="PropertyObject" class="GenSampleEditPosition" version="4">
									<prop name="PropertyTypeName">Position</prop>
									<prop name="Position">12</prop>
									<prop name="IsDefault">1</prop>
								</obj>
								<obj name="PropertyObject" class="GenSampleEditReplicate" version="4">
									<prop name="PropertyTypeName">Replicate of</prop>
									<prop name="Position">12</prop>
									<prop name="IsDefault">0</prop>
									<prop name="ReplicateOf">12</prop>
								</obj>
								<obj name="PropertyObject" class="HTCSampleID" version="4">
									<prop name="PropertyTypeName">Sample ID</prop>
									<prop name="Position">12</prop>
									<prop name="IsDefault">1</prop>
								</obj>
								<obj name="PropertyObject" class="GenSampleEditName" version="4">
									<prop name="PropertyTypeName">Sample Name</prop>
									<prop name="Position">12</prop>
									<prop name="IsDefault">0</prop>
									<prop name="name">39C</prop>
								</obj>
								<obj name="PropertyObject" class="HTCSamplePrepNotes" version="4">
									<prop name="PropertyTypeName">Sample Prep Notes</prop>
									<prop name="Position">12</prop>
									<prop name="IsDefault">1</prop>
								</obj>
								<obj name="PropertyObject" class="GenSampleEditSubset" version="4">
									<prop name="PropertyTypeName">Subsets</prop>
									<prop name="Position">12</prop>
									<prop name="IsDefault">1</prop>
								</obj>
								<obj name="PropertyObject" class="SamplePrefWidth" version="5">
									<prop name="PropertyTypeName">Width</prop>
									<prop name="Position">12</prop>
									<prop name="IsDefault">1</prop>
									<prop name="Width">1</prop>
								</obj>
							</list>
						</obj>
					</obj>
					<obj name="item" class="SamplePropInfo" version="1">
						<obj name="ChannelProperties" class="ChanPropList" version="2">
							<obj name="ChannelProperties" class="EMList" version="1">
								<list name="emlist" count="1">
									<obj name="item" class="PropertyList" version="1">
										<list name="emlist" count="12">
											<obj name="PropertyObject" class="RQSampleTargetProperty" version="4">
												<prop name="PropertyTypeName">Combined Sample and Target Type</prop>
												<prop name="Position">13</prop>
												<prop name="IsDefault">0</prop>
												<obj name="ChannelProp" class="ChannelProperty" version="1">
													<prop name="ChannelIdx">0</prop>
												</obj>
											</obj>
											<obj name="PropertyObject" class="QuantConcProperty" version="4">
												<prop name="PropertyTypeName">Concentration</prop>
												<prop name="Position">13</prop>
												<prop name="IsDefault">1</prop>
												<prop name="Concentration">0</prop>
												<obj name="ChannelProp" class="ChannelProperty" version="1">
													<prop name="ChannelIdx">0</prop>
												</obj>
												<prop name="ReadOnly">1</prop>
											</obj>
											<obj name="PropertyObject" class="QuantCpHighProp" version="4">
												<prop name="PropertyTypeName">Cp High</prop>
												<prop name="Position">13</prop>
												<prop name="IsDefault">1</prop>
												<prop name="CpRangeHigh">0</prop>
												<obj name="ChannelProp" class="ChannelProperty" version="1">
													<prop name="ChannelIdx">0</prop>
												</obj>
												<prop name="ReadOnly">1</prop>
											</obj>
											<obj name="PropertyObject" class="QuantCpLowProp" version="4">
												<prop name="PropertyTypeName">Cp Low</prop>
												<prop name="Position">13</prop>
												<prop name="IsDefault">1</prop>
												<prop name="CpRangeLow">0</prop>
												<obj name="ChannelProp" class="ChannelProperty" version="1">
													<prop name="ChannelIdx">0</prop>
												</obj>
												<prop name="ReadOnly">1</prop>
											</obj>
											<obj name="PropertyObject" class="RQEffProp" version="4">
												<prop name="PropertyTypeName">Efficiency</prop>
												<prop name="Position">13</prop>
												<prop name="IsDefault">1</prop>
												<prop name="Efficiency">2</prop>
												<obj name="ChannelProp" class="ChannelProperty" version="1">
													<prop name="ChannelIdx">0</prop>
												</obj>
											</obj>
											<obj name="PropertyObject" class="ChannelGenotype" version="4">
												<prop name="PropertyTypeName">Melt Geno Genotype</prop>
												<prop name="Position">13</prop>
												<prop name="IsDefault">1</prop>
												<prop name="ReadOnly">1</prop>
												<obj name="ChannelProp" class="ChannelProperty" version="1">
													<prop name="ChannelIdx">0</prop>
												</obj>
											</obj>
											<obj name="PropertyObject" class="GroupChannelTypeProp" version="4">
												<prop name="PropertyTypeName">Melt Geno Sample Type</prop>
												<prop name="Position">13</prop>
												<prop name="IsDefault">0</prop>
												<prop name="GroupSampleType">mstUnknown</prop>
												<obj name="ChannelProp" class="ChannelProperty" version="1">
													<prop name="ChannelIdx">0</prop>
												</obj>
											</obj>
											<obj name="PropertyObject" class="QuantSampleTypeProperty" version="4">
												<prop name="PropertyTypeName">Quantification Sample Type</prop>
												<prop name="Position">13</prop>
												<prop name="IsDefault">0</prop>
												<prop name="SampleType">qsUnknown</prop>
												<obj name="ChannelProp" class="ChannelProperty" version="1">
													<prop name="ChannelIdx">0</prop>
												</obj>
											</obj>
											<obj name="PropertyObject" class="ChannelGenotype" version="4">
												<prop name="PropertyTypeName">Scanning Genotype</prop>
												<prop name="Position">13</prop>
												<prop name="IsDefault">1</prop>
												<prop name="ReadOnly">1</prop>
												<obj name="ChannelProp" class="ChannelProperty" version="1">
													<prop name="ChannelIdx">0</prop>
												</obj>
											</obj>
											<obj name="PropertyObject" class="GroupChannelTypeProp" version="4">
												<prop name="PropertyTypeName">Scanning Sample Type</prop>
												<prop name="Position">13</prop>
												<prop name="IsDefault">0</prop>
												<prop name="GroupSampleType">mstUnknown</prop>
												<obj name="ChannelProp" class="ChannelProperty" version="1">
													<prop name="ChannelIdx">0</prop>
												</obj>
											</obj>
											<obj name="PropertyObject" class="TargetName" version="4">
												<prop name="PropertyTypeName">Target Name</prop>
												<prop name="Position">13</prop>
												<prop name="IsDefault">0</prop>
												<prop name="name">ACT</prop>
												<obj name="ChannelProp" class="ChannelProperty" version="1">
													<prop name="ChannelIdx">0</prop>
												</obj>
											</obj>
											<obj name="PropertyObject" class="RQTargetProperty" version="4">
												<prop name="PropertyTypeName">Target Type</prop>
												<prop name="Position">13</prop>
												<prop name="IsDefault">0</prop>
												<prop name="TargetType">dtReference</prop>
												<obj name="ChannelProp" class="ChannelProperty" version="1">
													<prop name="ChannelIdx">0</prop>
												</obj>
											</obj>
										</list>
									</obj>
								</list>
							</obj>
						</obj>
						<prop name="ChannelPropertyCount">1</prop>
						<prop name="ContainerPosition">13</prop>
						<prop name="HasSampleProperties">1</prop>
						<obj name="SampleProperties" class="PropertyList" version="1">
							<list name="emlist" count="14">
								<obj name="PropertyObject" class="SamplePrefColor" version="4">
									<prop name="PropertyTypeName">Color</prop>
									<prop name="Position">13</prop>
									<prop name="IsDefault">0</prop>
									<prop name="Color">clRed</prop>
								</obj>
								<obj name="PropertyObject" class="DominantChannelProp" version="4">
									<prop name="PropertyTypeName">Dominant Channel</prop>
									<prop name="Position">13</prop>
									<prop name="IsDefault">0</prop>
									<prop name="DominantChannel">0</prop>
								</obj>
								<obj name="PropertyObject" class="Genotype" version="4">
									<prop name="PropertyTypeName">EndPt Genotype</prop>
									<prop name="Position">13</prop>
									<prop name="IsDefault">1</prop>
									<prop name="ReadOnly">1</prop>
								</obj>
								<obj name="PropertyObject" class="GroupingSample" version="4">
									<prop name="PropertyTypeName">EndPt Sample Type</prop>
									<prop name="Position">13</prop>
									<prop name="IsDefault">0</prop>
									<prop name="GroupSampleType">mstUnknown</prop>
								</obj>
								<obj name="PropertyObject" class="SamplePrefLineStyle" version="4">
									<prop name="PropertyTypeName">Line Style</prop>
									<prop name="Position">13</prop>
									<prop name="IsDefault">0</prop>
									<prop name="LineStyle">psSolid</prop>
								</obj>
								<obj name="PropertyObject" class="GenSampleEditNotes" version="4">
									<prop name="PropertyTypeName">Notes</prop>
									<prop name="Position">13</prop>
									<prop name="IsDefault">1</prop>
								</obj>
								<obj name="PropertyObject" class="SamplePrefPointStyle" version="4">
									<prop name="PropertyTypeName">Point Style</prop>
									<prop name="Position">13</prop>
									<prop name="IsDefault">0</prop>
									<prop name="PointStyle">psNothing</prop>
								</obj>
								<obj name="PropertyObject" class="GenSampleEditPosition" version="4">
									<prop name="PropertyTypeName">Position</prop>
									<prop name="Position">13</prop>
									<prop name="IsDefault">1</prop>
								</obj>
								<obj name="PropertyObject" class="GenSampleEditReplicate" version="4">
									<prop name="PropertyTypeName">Replicate of</prop>
									<prop name="Position">13</prop>
									<prop name="IsDefault">0</prop>
									<prop name="ReplicateOf">12</prop>
								</obj>
								<obj name="PropertyObject" class="HTCSampleID" version="4">
									<prop name="PropertyTypeName">Sample ID</prop>
									<prop name="Position">13</prop>
									<prop name="IsDefault">1</prop>
								</obj>
								<obj name="PropertyObject" class="GenSampleEditName" version="4">
									<prop name="PropertyTypeName">Sample Name</prop>
									<prop name="Position">13</prop>
									<prop name="IsDefault">0</prop>
									<prop name="name">39C</prop>
								</obj>
								<obj name="PropertyObject" class="HTCSamplePrepNotes" version="4">
									<prop name="PropertyTypeName">Sample Prep Notes</prop>
									<prop name="Position">13</prop>
									<prop name="IsDefault">1</prop>
								</obj>
								<obj name="PropertyObject" class="GenSampleEditSubset" version="4">
									<prop name="PropertyTypeName">Subsets</prop>
									<prop name="Position">13</prop>
									<prop name="IsDefault">1</prop>
								</obj>
								<obj name="PropertyObject" class="SamplePrefWidth" version="5">
									<prop name="PropertyTypeName">Width</prop>
									<prop name="Position">13</prop>
									<prop name="IsDefault">1</prop>
									<prop name="Width">1</prop>
								</obj>
							</list>
						</obj>
					</obj>
					<obj name="item" class="SamplePropInfo" version="1">
						<obj name="ChannelProperties" class="ChanPropList" version="2">
							<obj name="ChannelProperties" class="EMList" version="1">
								<list name="emlist" count="1">
									<obj name="item" class="PropertyList" version="1">
										<list name="emlist" count="12">
											<obj name="PropertyObject" class="RQSampleTargetProperty" version="4">
												<prop name="PropertyTypeName">Combined Sample and Target Type</prop>
												<prop name="Position">14</prop>
												<prop name="IsDefault">0</prop>
												<obj name="ChannelProp" class="ChannelProperty" version="1">
													<prop name="ChannelIdx">0</prop>
												</obj>
											</obj>
											<obj name="PropertyObject" class="QuantConcProperty" version="4">
												<prop name="PropertyTypeName">Concentration</prop>
												<prop name="Position">14</prop>
												<prop name="IsDefault">1</prop>
												<prop name="Concentration">0</prop>
												<obj name="ChannelProp" class="ChannelProperty" version="1">
													<prop name="ChannelIdx">0</prop>
												</obj>
												<prop name="ReadOnly">1</prop>
											</obj>
											<obj name="PropertyObject" class="QuantCpHighProp" version="4">
												<prop name="PropertyTypeName">Cp High</prop>
												<prop name="Position">14</prop>
												<prop name="IsDefault">1</prop>
												<prop name="CpRangeHigh">0</prop>
												<obj name="ChannelProp" class="ChannelProperty" version="1">
													<prop name="ChannelIdx">0</prop>
												</obj>
												<prop name="ReadOnly">1</prop>
											</obj>
											<obj name="PropertyObject" class="QuantCpLowProp" version="4">
												<prop name="PropertyTypeName">Cp Low</prop>
												<prop name="Position">14</prop>
												<prop name="IsDefault">1</prop>
												<prop name="CpRangeLow">0</prop>
												<obj name="ChannelProp" class="ChannelProperty" version="1">
													<prop name="ChannelIdx">0</prop>
												</obj>
												<prop name="ReadOnly">1</prop>
											</obj>
											<obj name="PropertyObject" class="RQEffProp" version="4">
												<prop name="PropertyTypeName">Efficiency</prop>
												<prop name="Position">14</prop>
												<prop name="IsDefault">1</prop>
												<prop name="Efficiency">2</prop>
												<obj name="ChannelProp" class="ChannelProperty" version="1">
													<prop name="ChannelIdx">0</prop>
												</obj>
											</obj>
											<obj name="PropertyObject" class="ChannelGenotype" version="4">
												<prop name="PropertyTypeName">Melt Geno Genotype</prop>
												<prop name="Position">14</prop>
												<prop name="IsDefault">1</prop>
												<prop name="ReadOnly">1</prop>
												<obj name="ChannelProp" class="ChannelProperty" version="1">
													<prop name="ChannelIdx">0</prop>
												</obj>
											</obj>
											<obj name="PropertyObject" class="GroupChannelTypeProp" version="4">
												<prop name="PropertyTypeName">Melt Geno Sample Type</prop>
												<prop name="Position">14</prop>
												<prop name="IsDefault">0</prop>
												<prop name="GroupSampleType">mstUnknown</prop>
												<obj name="ChannelProp" class="ChannelProperty" version="1">
													<prop name="ChannelIdx">0</prop>
												</obj>
											</obj>
											<obj name="PropertyObject" class="QuantSampleTypeProperty" version="4">
												<prop name="PropertyTypeName">Quantification Sample Type</prop>
												<prop name="Position">14</prop>
												<prop name="IsDefault">0</prop>
												<prop name="SampleType">qsUnknown</prop>
												<obj name="ChannelProp" class="ChannelProperty" version="1">
													<prop name="ChannelIdx">0</prop>
												</obj>
											</obj>
											<obj name="PropertyObject" class="ChannelGenotype" version="4">
												<prop name="PropertyTypeName">Scanning Genotype</prop>
												<prop name="Position">14</prop>
												<prop name="IsDefault">1</prop>
												<prop name="ReadOnly">1</prop>
												<obj name="ChannelProp" class="ChannelProperty" version="1">
													<prop name="ChannelIdx">0</prop>
												</obj>
											</obj>
											<obj name="PropertyObject" class="GroupChannelTypeProp" version="4">
												<prop name="PropertyTypeName">Scanning Sample Type</prop>
												<prop name="Position">14</prop>
												<prop name="IsDefault">0</prop>
												<prop name="GroupSampleType">mstUnknown</prop>
												<obj name="ChannelProp" class="ChannelProperty" version="1">
													<prop name="ChannelIdx">0</prop>
												</obj>
											</obj>
											<obj name="PropertyObject" class="TargetName" version="4">
												<prop name="PropertyTypeName">Target Name</prop>
												<prop name="Position">14</prop>
												<prop name="IsDefault">0</prop>
												<prop name="name">ACT</prop>
												<obj name="ChannelProp" class="ChannelProperty" version="1">
													<prop name="ChannelIdx">0</prop>
												</obj>
											</obj>
											<obj name="PropertyObject" class="RQTargetProperty" version="4">
												<prop name="PropertyTypeName">Target Type</prop>
												<prop name="Position">14</prop>
												<prop name="IsDefault">0</prop>
												<prop name="TargetType">dtReference</prop>
												<obj name="ChannelProp" class="ChannelProperty" version="1">
													<prop name="ChannelIdx">0</prop>
												</obj>
											</obj>
										</list>
									</obj>
								</list>
							</obj>
						</obj>
						<prop name="ChannelPropertyCount">1</prop>
						<prop name="ContainerPosition">14</prop>
						<prop name="HasSampleProperties">1</prop>
						<obj name="SampleProperties" class="PropertyList" version="1">
							<list name="emlist" count="14">
								<obj name="PropertyObject" class="SamplePrefColor" version="4">
									<prop name="PropertyTypeName">Color</prop>
									<prop name="Position">14</prop>
									<prop name="IsDefault">0</prop>
									<prop name="Color">$0030D700</prop>
								</obj>
								<obj name="PropertyObject" class="DominantChannelProp" version="4">
									<prop name="PropertyTypeName">Dominant Channel</prop>
									<prop name="Position">14</prop>
									<prop name="IsDefault">0</prop>
									<prop name="DominantChannel">0</prop>
								</obj>
								<obj name="PropertyObject" class="Genotype" version="4">
									<prop name="PropertyTypeName">EndPt Genotype</prop>
									<prop name="Position">14</prop>
									<prop name="IsDefault">1</prop>
									<prop name="ReadOnly">1</prop>
								</obj>
								<obj name="PropertyObject" class="GroupingSample" version="4">
									<prop name="PropertyTypeName">EndPt Sample Type</prop>
									<prop name="Position">14</prop>
									<prop name="IsDefault">0</prop>
									<prop name="GroupSampleType">mstUnknown</prop>
								</obj>
								<obj name="PropertyObject" class="SamplePrefLineStyle" version="4">
									<prop name="PropertyTypeName">Line Style</prop>
									<prop name="Position">14</prop>
									<prop name="IsDefault">0</prop>
									<prop name="LineStyle">psSolid</prop>
								</obj>
								<obj name="PropertyObject" class="GenSampleEditNotes" version="4">
									<prop name="PropertyTypeName">Notes</prop>
									<prop name="Position">14</prop>
									<prop name="IsDefault">1</prop>
								</obj>
								<obj name="PropertyObject" class="SamplePrefPointStyle" version="4">
									<prop name="PropertyTypeName">Point Style</prop>
									<prop name="Position">14</prop>
									<prop name="IsDefault">0</prop>
									<prop name="PointStyle">psNothing</prop>
								</obj>
								<obj name="PropertyObject" class="GenSampleEditPosition" version="4">
									<prop name="PropertyTypeName">Position</prop>
									<prop name="Position">14</prop>
									<prop name="IsDefault">1</prop>
								</obj>
								<obj name="PropertyObject" class="GenSampleEditReplicate" version="4">
									<prop name="PropertyTypeName">Replicate of</prop>
									<prop name="Position">14</prop>
									<prop name="IsDefault">0</prop>
									<prop name="ReplicateOf">12</prop>
								</obj>
								<obj name="PropertyObject" class="HTCSampleID" version="4">
									<prop name="PropertyTypeName">Sample ID</prop>
									<prop name="Position">14</prop>
									<prop name="IsDefault">1</prop>
								</obj>
								<obj name="PropertyObject" class="GenSampleEditName" version="4">
									<prop name="PropertyTypeName">Sample Name</prop>
									<prop name="Position">14</prop>
									<prop name="IsDefault">0</prop>
									<prop name="name">39C</prop>
								</obj>
								<obj name="PropertyObject" class="HTCSamplePrepNotes" version="4">
									<prop name="PropertyTypeName">Sample Prep Notes</prop>
									<prop name="Position">14</prop>
									<prop name="IsDefault">1</prop>
								</obj>
								<obj name="PropertyObject" class="GenSampleEditSubset" version="4">
									<prop name="PropertyTypeName">Subsets</prop>
									<prop name="Position">14</prop>
									<prop name="IsDefault">1</prop>
								</obj>
								<obj name="PropertyObject" class="SamplePrefWidth" version="5">
									<prop name="PropertyTypeName">Width</prop>
									<prop name="Position">14</prop>
									<prop name="IsDefault">1</prop>
									<prop name="Width">1</prop>
								</obj>
							</list>
						</obj>
					</obj>
					<obj name="item" class="SamplePropInfo" version="1">
						<obj name="ChannelProperties" class="ChanPropList" version="2">
							<obj name="ChannelProperties" class="EMList" version="1">
								<list name="emlist" count="1">
									<obj name="item" class="PropertyList" version="1">
										<list name="emlist" count="12">
											<obj name="PropertyObject" class="RQSampleTargetProperty" version="4">
												<prop name="PropertyTypeName">Combined Sample and Target Type</prop>
												<prop name="Position">15</prop>
												<prop name="IsDefault">0</prop>
												<obj name="ChannelProp" class="ChannelProperty" version="1">
													<prop name="ChannelIdx">0</prop>
												</obj>
											</obj>
											<obj name="PropertyObject" class="QuantConcProperty" version="4">
												<prop name="PropertyTypeName">Concentration</prop>
												<prop name="Position">15</prop>
												<prop name="IsDefault">1</prop>
												<prop name="Concentration">0</prop>
												<obj name="ChannelProp" class="ChannelProperty" version="1">
													<prop name="ChannelIdx">0</prop>
												</obj>
												<prop name="ReadOnly">1</prop>
											</obj>
											<obj name="PropertyObject" class="QuantCpHighProp" version="4">
												<prop name="PropertyTypeName">Cp High</prop>
												<prop name="Position">15</prop>
												<prop name="IsDefault">1</prop>
												<prop name="CpRangeHigh">0</prop>
												<obj name="ChannelProp" class="ChannelProperty" version="1">
													<prop name="ChannelIdx">0</prop>
												</obj>
												<prop name="ReadOnly">1</prop>
											</obj>
											<obj name="PropertyObject" class="QuantCpLowProp" version="4">
												<prop name="PropertyTypeName">Cp Low</prop>
												<prop name="Position">15</prop>
												<prop name="IsDefault">1</prop>
												<prop name="CpRangeLow">0</prop>
												<obj name="ChannelProp" class="ChannelProperty" version="1">
													<prop name="ChannelIdx">0</prop>
												</obj>
												<prop name="ReadOnly">1</prop>
											</obj>
											<obj name="PropertyObject" class="RQEffProp" version="4">
												<prop name="PropertyTypeName">Efficiency</prop>
												<prop name="Position">15</prop>
												<prop name="IsDefault">1</prop>
												<prop name="Efficiency">2</prop>
												<obj name="ChannelProp" class="ChannelProperty" version="1">
													<prop name="ChannelIdx">0</prop>
												</obj>
											</obj>
											<obj name="PropertyObject" class="ChannelGenotype" version="4">
												<prop name="PropertyTypeName">Melt Geno Genotype</prop>
												<prop name="Position">15</prop>
												<prop name="IsDefault">1</prop>
												<prop name="ReadOnly">1</prop>
												<obj name="ChannelProp" class="ChannelProperty" version="1">
													<prop name="ChannelIdx">0</prop>
												</obj>
											</obj>
											<obj name="PropertyObject" class="GroupChannelTypeProp" version="4">
												<prop name="PropertyTypeName">Melt Geno Sample Type</prop>
												<prop name="Position">15</prop>
												<prop name="IsDefault">0</prop>
												<prop name="GroupSampleType">mstUnknown</prop>
												<obj name="ChannelProp" class="ChannelProperty" version="1">
													<prop name="ChannelIdx">0</prop>
												</obj>
											</obj>
											<obj name="PropertyObject" class="QuantSampleTypeProperty" version="4">
												<prop name="PropertyTypeName">Quantification Sample Type</prop>
												<prop name="Position">15</prop>
												<prop name="IsDefault">0</prop>
												<prop name="SampleType">qsUnknown</prop>
												<obj name="ChannelProp" class="ChannelProperty" version="1">
													<prop name="ChannelIdx">0</prop>
												</obj>
											</obj>
											<obj name="PropertyObject" class="ChannelGenotype" version="4">
												<prop name="PropertyTypeName">Scanning Genotype</prop>
												<prop name="Position">15</prop>
												<prop name="IsDefault">1</prop>
												<prop name="ReadOnly">1</prop>
												<obj name="ChannelProp" class="ChannelProperty" version="1">
													<prop name="ChannelIdx">0</prop>
												</obj>
											</obj>
											<obj name="PropertyObject" class="GroupChannelTypeProp" version="4">
												<prop name="PropertyTypeName">Scanning Sample Type</prop>
												<prop name="Position">15</prop>
												<prop name="IsDefault">0</prop>
												<prop name="GroupSampleType">mstUnknown</prop>
												<obj name="ChannelProp" class="ChannelProperty" version="1">
													<prop name="ChannelIdx">0</prop>
												</obj>
											</obj>
											<obj name="PropertyObject" class="TargetName" version="4">
												<prop name="PropertyTypeName">Target Name</prop>
												<prop name="Position">15</prop>
												<prop name="IsDefault">0</prop>
												<prop name="name">FTO</prop>
												<obj name="ChannelProp" class="ChannelProperty" version="1">
													<prop name="ChannelIdx">0</prop>
												</obj>
											</obj>
											<obj name="PropertyObject" class="RQTargetProperty" version="4">
												<prop name="PropertyTypeName">Target Type</prop>
												<prop name="Position">15</prop>
												<prop name="IsDefault">0</prop>
												<prop name="TargetType">dtTarget</prop>
												<obj name="ChannelProp" class="ChannelProperty" version="1">
													<prop name="ChannelIdx">0</prop>
												</obj>
											</obj>
										</list>
									</obj>
								</list>
							</obj>
						</obj>
						<prop name="ChannelPropertyCount">1</prop>
						<prop name="ContainerPosition">15</prop>
						<prop name="HasSampleProperties">1</prop>
						<obj name="SampleProperties" class="PropertyList" version="1">
							<list name="emlist" count="14">
								<obj name="PropertyObject" class="SamplePrefColor" version="4">
									<prop name="PropertyTypeName">Color</prop>
									<prop name="Position">15</prop>
									<prop name="IsDefault">0</prop>
									<prop name="Color">clFuchsia</prop>
								</obj>
								<obj name="PropertyObject" class="DominantChannelProp" version="4">
									<prop name="PropertyTypeName">Dominant Channel</prop>
									<prop name="Position">15</prop>
									<prop name="IsDefault">0</prop>
									<prop name="DominantChannel">0</prop>
								</obj>
								<obj name="PropertyObject" class="Genotype" version="4">
									<prop name="PropertyTypeName">EndPt Genotype</prop>
									<prop name="Position">15</prop>
									<prop name="IsDefault">1</prop>
									<prop name="ReadOnly">1</prop>
								</obj>
								<obj name="PropertyObject" class="GroupingSample" version="4">
									<prop name="PropertyTypeName">EndPt Sample Type</prop>
									<prop name="Position">15</prop>
									<prop name="IsDefault">0</prop>
									<prop name="GroupSampleType">mstUnknown</prop>
								</obj>
								<obj name="PropertyObject" class="SamplePrefLineStyle" version="4">
									<prop name="PropertyTypeName">Line Style</prop>
									<prop name="Position">15</prop>
									<prop name="IsDefault">0</prop>
									<prop name="LineStyle">psSolid</prop>
								</obj>
								<obj name="PropertyObject" class="GenSampleEditNotes" version="4">
									<prop name="PropertyTypeName">Notes</prop>
									<prop name="Position">15</prop>
									<prop name="IsDefault">1</prop>
								</obj>
								<obj name="PropertyObject" class="SamplePrefPointStyle" version="4">
									<prop name="PropertyTypeName">Point Style</prop>
									<prop name="Position">15</prop>
									<prop name="IsDefault">0</prop>
									<prop name="PointStyle">psNothing</prop>
								</obj>
								<obj name="PropertyObject" class="GenSampleEditPosition" version="4">
									<prop name="PropertyTypeName">Position</prop>
									<prop name="Position">15</prop>
									<prop name="IsDefault">1</prop>
								</obj>
								<obj name="PropertyObject" class="GenSampleEditReplicate" version="4">
									<prop name="PropertyTypeName">Replicate of</prop>
									<prop name="Position">15</prop>
									<prop name="IsDefault">0</prop>
									<prop name="ReplicateOf">15</prop>
								</obj>
								<obj name="PropertyObject" class="HTCSampleID" version="4">
									<prop name="PropertyTypeName">Sample ID</prop>
									<prop name="Position">15</prop>
									<prop name="IsDefault">1</prop>
								</obj>
								<obj name="PropertyObject" class="GenSampleEditName" version="4">
									<prop name="PropertyTypeName">Sample Name</prop>
									<prop name="Position">15</prop>
									<prop name="IsDefault">0</prop>
									<prop name="name">39C</prop>
								</obj>
								<obj name="PropertyObject" class="HTCSamplePrepNotes" version="4">
									<prop name="PropertyTypeName">Sample Prep Notes</prop>
									<prop name="Position">15</prop>
									<prop name="IsDefault">1</prop>
								</obj>
								<obj name="PropertyObject" class="GenSampleEditSubset" version="4">
									<prop name="PropertyTypeName">Subsets</prop>
									<prop name="Position">15</prop>
									<prop name="IsDefault">1</prop>
								</obj>
								<obj name="PropertyObject" class="SamplePrefWidth" version="5">
									<prop name="PropertyTypeName">Width</prop>
									<prop name="Position">15</prop>
									<prop name="IsDefault">1</prop>
									<prop name="Width">1</prop>
								</obj>
							</list>
						</obj>
					</obj>
					<obj name="item" class="SamplePropInfo" version="1">
						<obj name="ChannelProperties" class="ChanPropList" version="2">
							<obj name="ChannelProperties" class="EMList" version="1">
								<list name="emlist" count="1">
									<obj name="item" class="PropertyList" version="1">
										<list name="emlist" count="12">
											<obj name="PropertyObject" class="RQSampleTargetProperty" version="4">
												<prop name="PropertyTypeName">Combined Sample and Target Type</prop>
												<prop name="Position">16</prop>
												<prop name="IsDefault">0</prop>
												<obj name="ChannelProp" class="ChannelProperty" version="1">
													<prop name="ChannelIdx">0</prop>
												</obj>
											</obj>
											<obj name="PropertyObject" class="QuantConcProperty" version="4">
												<prop name="PropertyTypeName">Concentration</prop>
												<prop name="Position">16</prop>
												<prop name="IsDefault">1</prop>
												<prop name="Concentration">0</prop>
												<obj name="ChannelProp" class="ChannelProperty" version="1">
													<prop name="ChannelIdx">0</prop>
												</obj>
												<prop name="ReadOnly">1</prop>
											</obj>
											<obj name="PropertyObject" class="QuantCpHighProp" version="4">
												<prop name="PropertyTypeName">Cp High</prop>
												<prop name="Position">16</prop>
												<prop name="IsDefault">1</prop>
												<prop name="CpRangeHigh">0</prop>
												<obj name="ChannelProp" class="ChannelProperty" version="1">
													<prop name="ChannelIdx">0</prop>
												</obj>
												<prop name="ReadOnly">1</prop>
											</obj>
											<obj name="PropertyObject" class="QuantCpLowProp" version="4">
												<prop name="PropertyTypeName">Cp Low</prop>
												<prop name="Position">16</prop>
												<prop name="IsDefault">1</prop>
												<prop name="CpRangeLow">0</prop>
												<obj name="ChannelProp" class="ChannelProperty" version="1">
													<prop name="ChannelIdx">0</prop>
												</obj>
												<prop name="ReadOnly">1</prop>
											</obj>
											<obj name="PropertyObject" class="RQEffProp" version="4">
												<prop name="PropertyTypeName">Efficiency</prop>
												<prop name="Position">16</prop>
												<prop name="IsDefault">1</prop>
												<prop name="Efficiency">2</prop>
												<obj name="ChannelProp" class="ChannelProperty" version="1">
													<prop name="ChannelIdx">0</prop>
												</obj>
											</obj>
											<obj name="PropertyObject" class="ChannelGenotype" version="4">
												<prop name="PropertyTypeName">Melt Geno Genotype</prop>
												<prop name="Position">16</prop>
												<prop name="IsDefault">1</prop>
												<prop name="ReadOnly">1</prop>
												<obj name="ChannelProp" class="ChannelProperty" version="1">
													<prop name="ChannelIdx">0</prop>
												</obj>
											</obj>
											<obj name="PropertyObject" class="GroupChannelTypeProp" version="4">
												<prop name="PropertyTypeName">Melt Geno Sample Type</prop>
												<prop name="Position">16</prop>
												<prop name="IsDefault">0</prop>
												<prop name="GroupSampleType">mstUnknown</prop>
												<obj name="ChannelProp" class="ChannelProperty" version="1">
													<prop name="ChannelIdx">0</prop>
												</obj>
											</obj>
											<obj name="PropertyObject" class="QuantSampleTypeProperty" version="4">
												<prop name="PropertyTypeName">Quantification Sample Type</prop>
												<prop name="Position">16</prop>
												<prop name="IsDefault">0</prop>
												<prop name="SampleType">qsUnknown</prop>
												<obj name="ChannelProp" class="ChannelProperty" version="1">
													<prop name="ChannelIdx">0</prop>
												</obj>
											</obj>
											<obj name="PropertyObject" class="ChannelGenotype" version="4">
												<prop name="PropertyTypeName">Scanning Genotype</prop>
												<prop name="Position">16</prop>
												<prop name="IsDefault">1</prop>
												<prop name="ReadOnly">1</prop>
												<obj name="ChannelProp" class="ChannelProperty" version="1">
													<prop name="ChannelIdx">0</prop>
												</obj>
											</obj>
											<obj name="PropertyObject" class="GroupChannelTypeProp" version="4">
												<prop name="PropertyTypeName">Scanning Sample Type</prop>
												<prop name="Position">16</prop>
												<prop name="IsDefault">0</prop>
												<prop name="GroupSampleType">mstUnknown</prop>
												<obj name="ChannelProp" class="ChannelProperty" version="1">
													<prop name="ChannelIdx">0</prop>
												</obj>
											</obj>
											<obj name="PropertyObject" class="TargetName" version="4">
												<prop name="PropertyTypeName">Target Name</prop>
												<prop name="Position">16</prop>
												<prop name="IsDefault">0</prop>
												<prop name="name">FTO</prop>
												<obj name="ChannelProp" class="ChannelProperty" version="1">
													<prop name="ChannelIdx">0</prop>
												</obj>
											</obj>
											<obj name="PropertyObject" class="RQTargetProperty" version="4">
												<prop name="PropertyTypeName">Target Type</prop>
												<prop name="Position">16</prop>
												<prop name="IsDefault">0</prop>
												<prop name="TargetType">dtTarget</prop>
												<obj name="ChannelProp" class="ChannelProperty" version="1">
													<prop name="ChannelIdx">0</prop>
												</obj>
											</obj>
										</list>
									</obj>
								</list>
							</obj>
						</obj>
						<prop name="ChannelPropertyCount">1</prop>
						<prop name="ContainerPosition">16</prop>
						<prop name="HasSampleProperties">1</prop>
						<obj name="SampleProperties" class="PropertyList" version="1">
							<list name="emlist" count="14">
								<obj name="PropertyObject" class="SamplePrefColor" version="4">
									<prop name="PropertyTypeName">Color</prop>
									<prop name="Position">16</prop>
									<prop name="IsDefault">0</prop>
									<prop name="Color">clGray</prop>
								</obj>
								<obj name="PropertyObject" class="DominantChannelProp" version="4">
									<prop name="PropertyTypeName">Dominant Channel</prop>
									<prop name="Position">16</prop>
									<prop name="IsDefault">0</prop>
									<prop name="DominantChannel">0</prop>
								</obj>
								<obj name="PropertyObject" class="Genotype" version="4">
									<prop name="PropertyTypeName">EndPt Genotype</prop>
									<prop name="Position">16</prop>
									<prop name="IsDefault">1</prop>
									<prop name="ReadOnly">1</prop>
								</obj>
								<obj name="PropertyObject" class="GroupingSample" version="4">
									<prop name="PropertyTypeName">EndPt Sample Type</prop>
									<prop name="Position">16</prop>
									<prop name="IsDefault">0</prop>
									<prop name="GroupSampleType">mstUnknown</prop>
								</obj>
								<obj name="PropertyObject" class="SamplePrefLineStyle" version="4">
									<prop name="PropertyTypeName">Line Style</prop>
									<prop name="Position">16</prop>
									<prop name="IsDefault">0</prop>
									<prop name="LineStyle">psSolid</prop>
								</obj>
								<obj name="PropertyObject" class="GenSampleEditNotes" version="4">
									<prop name="PropertyTypeName">Notes</prop>
									<prop name="Position">16</prop>
									<prop name="IsDefault">1</prop>
								</obj>
								<obj name="PropertyObject" class="SamplePrefPointStyle" version="4">
									<prop name="PropertyTypeName">Point Style</prop>
									<prop name="Position">16</prop>
									<prop name="IsDefault">0</prop>
									<prop name="PointStyle">psNothing</prop>
								</obj>
								<obj name="PropertyObject" class="GenSampleEditPosition" version="4">
									<prop name="PropertyTypeName">Position</prop>
									<prop name="Position">16</prop>
									<prop name="IsDefault">1</prop>
								</obj>
								<obj name="PropertyObject" class="GenSampleEditReplicate" version="4">
									<prop name="PropertyTypeName">Replicate of</prop>
									<prop name="Position">16</prop>
									<prop name="IsDefault">0</prop>
									<prop name="ReplicateOf">15</prop>
								</obj>
								<obj name="PropertyObject" class="HTCSampleID" version="4">
									<prop name="PropertyTypeName">Sample ID</prop>
									<prop name="Position">16</prop>
									<prop name="IsDefault">1</prop>
								</obj>
								<obj name="PropertyObject" class="GenSampleEditName" version="4">
									<prop name="PropertyTypeName">Sample Name</prop>
									<prop name="Position">16</prop>
									<prop name="IsDefault">0</prop>
									<prop name="name">39C</prop>
								</obj>
								<obj name="PropertyObject" class="HTCSamplePrepNotes" version="4">
									<prop name="PropertyTypeName">Sample Prep Notes</prop>
									<prop name="Position">16</prop>
									<prop name="IsDefault">1</prop>
								</obj>
								<obj name="PropertyObject" class="GenSampleEditSubset" version="4">
									<prop name="PropertyTypeName">Subsets</prop>
									<prop name="Position">16</prop>
									<prop name="IsDefault">1</prop>
								</obj>
								<obj name="PropertyObject" class="SamplePrefWidth" version="5">
									<prop name="PropertyTypeName">Width</prop>
									<prop name="Position">16</prop>
									<prop name="IsDefault">1</prop>
									<prop name="Width">1</prop>
								</obj>
							</list>
						</obj>
					</obj>
					<obj name="item" class="SamplePropInfo" version="1">
						<obj name="ChannelProperties" class="ChanPropList" version="2">
							<obj name="ChannelProperties" class="EMList" version="1">
								<list name="emlist" count="1">
									<obj name="item" class="PropertyList" version="1">
										<list name="emlist" count="12">
											<obj name="PropertyObject" class="RQSampleTargetProperty" version="4">
												<prop name="PropertyTypeName">Combined Sample and Target Type</prop>
												<prop name="Position">17</prop>
												<prop name="IsDefault">0</prop>
												<obj name="ChannelProp" class="ChannelProperty" version="1">
													<prop name="ChannelIdx">0</prop>
												</obj>
											</obj>
											<obj name="PropertyObject" class="QuantConcProperty" version="4">
												<prop name="PropertyTypeName">Concentration</prop>
												<prop name="Position">17</prop>
												<prop name="IsDefault">1</prop>
												<prop name="Concentration">0</prop>
												<obj name="ChannelProp" class="ChannelProperty" version="1">
													<prop name="ChannelIdx">0</prop>
												</obj>
												<prop name="ReadOnly">1</prop>
											</obj>
											<obj name="PropertyObject" class="QuantCpHighProp" version="4">
												<prop name="PropertyTypeName">Cp High</prop>
												<prop name="Position">17</prop>
												<prop name="IsDefault">1</prop>
												<prop name="CpRangeHigh">0</prop>
												<obj name="ChannelProp" class="ChannelProperty" version="1">
													<prop name="ChannelIdx">0</prop>
												</obj>
												<prop name="ReadOnly">1</prop>
											</obj>
											<obj name="PropertyObject" class="QuantCpLowProp" version="4">
												<prop name="PropertyTypeName">Cp Low</prop>
												<prop name="Position">17</prop>
												<prop name="IsDefault">1</prop>
												<prop name="CpRangeLow">0</prop>
												<obj name="ChannelProp" class="ChannelProperty" version="1">
													<prop name="ChannelIdx">0</prop>
												</obj>
												<prop name="ReadOnly">1</prop>
											</obj>
											<obj name="PropertyObject" class="RQEffProp" version="4">
												<prop name="PropertyTypeName">Efficiency</prop>
												<prop name="Position">17</prop>
												<prop name="IsDefault">1</prop>
												<prop name="Efficiency">2</prop>
												<obj name="ChannelProp" class="ChannelProperty" version="1">
													<prop name="ChannelIdx">0</prop>
												</obj>
											</obj>
											<obj name="PropertyObject" class="ChannelGenotype" version="4">
												<prop name="PropertyTypeName">Melt Geno Genotype</prop>
												<prop name="Position">17</prop>
												<prop name="IsDefault">1</prop>
												<prop name="ReadOnly">1</prop>
												<obj name="ChannelProp" class="ChannelProperty" version="1">
													<prop name="ChannelIdx">0</prop>
												</obj>
											</obj>
											<obj name="PropertyObject" class="GroupChannelTypeProp" version="4">
												<prop name="PropertyTypeName">Melt Geno Sample Type</prop>
												<prop name="Position">17</prop>
												<prop name="IsDefault">0</prop>
												<prop name="GroupSampleType">mstUnknown</prop>
												<obj name="ChannelProp" class="ChannelProperty" version="1">
													<prop name="ChannelIdx">0</prop>
												</obj>
											</obj>
											<obj name="PropertyObject" class="QuantSampleTypeProperty" version="4">
												<prop name="PropertyTypeName">Quantification Sample Type</prop>
												<prop name="Position">17</prop>
												<prop name="IsDefault">0</prop>
												<prop name="SampleType">qsUnknown</prop>
												<obj name="ChannelProp" class="ChannelProperty" version="1">
													<prop name="ChannelIdx">0</prop>
												</obj>
											</obj>
											<obj name="PropertyObject" class="ChannelGenotype" version="4">
												<prop name="PropertyTypeName">Scanning Genotype</prop>
												<prop name="Position">17</prop>
												<prop name="IsDefault">1</prop>
												<prop name="ReadOnly">1</prop>
												<obj name="ChannelProp" class="ChannelProperty" version="1">
													<prop name="ChannelIdx">0</prop>
												</obj>
											</obj>
											<obj name="PropertyObject" class="GroupChannelTypeProp" version="4">
												<prop name="PropertyTypeName">Scanning Sample Type</prop>
												<prop name="Position">17</prop>
												<prop name="IsDefault">0</prop>
												<prop name="GroupSampleType">mstUnknown</prop>
												<obj name="ChannelProp" class="ChannelProperty" version="1">
													<prop name="ChannelIdx">0</prop>
												</obj>
											</obj>
											<obj name="PropertyObject" class="TargetName" version="4">
												<prop name="PropertyTypeName">Target Name</prop>
												<prop name="Position">17</prop>
												<prop name="IsDefault">0</prop>
												<prop name="name">FTO</prop>
												<obj name="ChannelProp" class="ChannelProperty" version="1">
													<prop name="ChannelIdx">0</prop>
												</obj>
											</obj>
											<obj name="PropertyObject" class="RQTargetProperty" version="4">
												<prop name="PropertyTypeName">Target Type</prop>
												<prop name="Position">17</prop>
												<prop name="IsDefault">0</prop>
												<prop name="TargetType">dtTarget</prop>
												<obj name="ChannelProp" class="ChannelProperty" version="1">
													<prop name="ChannelIdx">0</prop>
												</obj>
											</obj>
										</list>
									</obj>
								</list>
							</obj>
						</obj>
						<prop name="ChannelPropertyCount">1</prop>
						<prop name="ContainerPosition">17</prop>
						<prop name="HasSampleProperties">1</prop>
						<obj name="SampleProperties" class="PropertyList" version="1">
							<list name="emlist" count="14">
								<obj name="PropertyObject" class="SamplePrefColor" version="4">
									<prop name="PropertyTypeName">Color</prop>
									<prop name="Position">17</prop>
									<prop name="IsDefault">0</prop>
									<prop name="Color">$0012D7FA</prop>
								</obj>
								<obj name="PropertyObject" class="DominantChannelProp" version="4">
									<prop name="PropertyTypeName">Dominant Channel</prop>
									<prop name="Position">17</prop>
									<prop name="IsDefault">0</prop>
									<prop name="DominantChannel">0</prop>
								</obj>
								<obj name="PropertyObject" class="Genotype" version="4">
									<prop name="PropertyTypeName">EndPt Genotype</prop>
									<prop name="Position">17</prop>
									<prop name="IsDefault">1</prop>
									<prop name="ReadOnly">1</prop>
								</obj>
								<obj name="PropertyObject" class="GroupingSample" version="4">
									<prop name="PropertyTypeName">EndPt Sample Type</prop>
									<prop name="Position">17</prop>
									<prop name="IsDefault">0</prop>
									<prop name="GroupSampleType">mstUnknown</prop>
								</obj>
								<obj name="PropertyObject" class="SamplePrefLineStyle" version="4">
									<prop name="PropertyTypeName">Line Style</prop>
									<prop name="Position">17</prop>
									<prop name="IsDefault">0</prop>
									<prop name="LineStyle">psSolid</prop>
								</obj>
								<obj name="PropertyObject" class="GenSampleEditNotes" version="4">
									<prop name="PropertyTypeName">Notes</prop>
									<prop name="Position">17</prop>
									<prop name="IsDefault">1</prop>
								</obj>
								<obj name="PropertyObject" class="SamplePrefPointStyle" version="4">
									<prop name="PropertyTypeName">Point Style</prop>
									<prop name="Position">17</prop>
									<prop name="IsDefault">0</prop>
									<prop name="PointStyle">psNothing</prop>
								</obj>
								<obj name="PropertyObject" class="GenSampleEditPosition" version="4">
									<prop name="PropertyTypeName">Position</prop>
									<prop name="Position">17</prop>
									<prop name="IsDefault">1</prop>
								</obj>
								<obj name="PropertyObject" class="GenSampleEditReplicate" version="4">
									<prop name="PropertyTypeName">Replicate of</prop>
									<prop name="Position">17</prop>
									<prop name="IsDefault">0</prop>
									<prop name="ReplicateOf">15</prop>
								</obj>
								<obj name="PropertyObject" class="HTCSampleID" version="4">
									<prop name="PropertyTypeName">Sample ID</prop>
									<prop name="Position">17</prop>
									<prop name="IsDefault">1</prop>
								</obj>
								<obj name="PropertyObject" class="GenSampleEditName" version="4">
									<prop name="PropertyTypeName">Sample Name</prop>
									<prop name="Position">17</prop>
									<prop name="IsDefault">0</prop>
									<prop name="name">39C</prop>
								</obj>
								<obj name="PropertyObject" class="HTCSamplePrepNotes" version="4">
									<prop name="PropertyTypeName">Sample Prep Notes</prop>
									<prop name="Position">17</prop>
									<prop name="IsDefault">1</prop>
								</obj>
								<obj name="PropertyObject" class="GenSampleEditSubset" version="4">
									<prop name="PropertyTypeName">Subsets</prop>
									<prop name="Position">17</prop>
									<prop name="IsDefault">1</prop>
								</obj>
								<obj name="PropertyObject" class="SamplePrefWidth" version="5">
									<prop name="PropertyTypeName">Width</prop>
									<prop name="Position">17</prop>
									<prop name="IsDefault">1</prop>
									<prop name="Width">1</prop>
								</obj>
							</list>
						</obj>
					</obj>
					<obj name="item" class="SamplePropInfo" version="1">
						<obj name="ChannelProperties" class="ChanPropList" version="2">
							<obj name="ChannelProperties" class="EMList" version="1">
								<list name="emlist" count="1">
									<obj name="item" class="PropertyList" version="1">
										<list name="emlist" count="12">
											<obj name="PropertyObject" class="RQSampleTargetProperty" version="4">
												<prop name="PropertyTypeName">Combined Sample and Target Type</prop>
												<prop name="Position">18</prop>
												<prop name="IsDefault">0</prop>
												<obj name="ChannelProp" class="ChannelProperty" version="1">
													<prop name="ChannelIdx">0</prop>
												</obj>
											</obj>
											<obj name="PropertyObject" class="QuantConcProperty" version="4">
												<prop name="PropertyTypeName">Concentration</prop>
												<prop name="Position">18</prop>
												<prop name="IsDefault">1</prop>
												<prop name="Concentration">0</prop>
												<obj name="ChannelProp" class="ChannelProperty" version="1">
													<prop name="ChannelIdx">0</prop>
												</obj>
												<prop name="ReadOnly">1</prop>
											</obj>
											<obj name="PropertyObject" class="QuantCpHighProp" version="4">
												<prop name="PropertyTypeName">Cp High</prop>
												<prop name="Position">18</prop>
												<prop name="IsDefault">1</prop>
												<prop name="CpRangeHigh">0</prop>
												<obj name="ChannelProp" class="ChannelProperty" version="1">
													<prop name="ChannelIdx">0</prop>
												</obj>
												<prop name="ReadOnly">1</prop>
											</obj>
											<obj name="PropertyObject" class="QuantCpLowProp" version="4">
												<prop name="PropertyTypeName">Cp Low</prop>
												<prop name="Position">18</prop>
												<prop name="IsDefault">1</prop>
												<prop name="CpRangeLow">0</prop>
												<obj name="ChannelProp" class="ChannelProperty" version="1">
													<prop name="ChannelIdx">0</prop>
												</obj>
												<prop name="ReadOnly">1</prop>
											</obj>
											<obj name="PropertyObject" class="RQEffProp" version="4">
												<prop name="PropertyTypeName">Efficiency</prop>
												<prop name="Position">18</prop>
												<prop name="IsDefault">1</prop>
												<prop name="Efficiency">2</prop>
												<obj name="ChannelProp" class="ChannelProperty" version="1">
													<prop name="ChannelIdx">0</prop>
												</obj>
											</obj>
											<obj name="PropertyObject" class="ChannelGenotype" version="4">
												<prop name="PropertyTypeName">Melt Geno Genotype</prop>
												<prop name="Position">18</prop>
												<prop name="IsDefault">1</prop>
												<prop name="ReadOnly">1</prop>
												<obj name="ChannelProp" class="ChannelProperty" version="1">
													<prop name="ChannelIdx">0</prop>
												</obj>
											</obj>
											<obj name="PropertyObject" class="GroupChannelTypeProp" version="4">
												<prop name="PropertyTypeName">Melt Geno Sample Type</prop>
												<prop name="Position">18</prop>
												<prop name="IsDefault">0</prop>
												<prop name="GroupSampleType">mstUnknown</prop>
												<obj name="ChannelProp" class="ChannelProperty" version="1">
													<prop name="ChannelIdx">0</prop>
												</obj>
											</obj>
											<obj name="PropertyObject" class="QuantSampleTypeProperty" version="4">
												<prop name="PropertyTypeName">Quantification Sample Type</prop>
												<prop name="Position">18</prop>
												<prop name="IsDefault">0</prop>
												<prop name="SampleType">qsUnknown</prop>
												<obj name="ChannelProp" class="ChannelProperty" version="1">
													<prop name="ChannelIdx">0</prop>
												</obj>
											</obj>
											<obj name="PropertyObject" class="ChannelGenotype" version="4">
												<prop name="PropertyTypeName">Scanning Genotype</prop>
												<prop name="Position">18</prop>
												<prop name="IsDefault">1</prop>
												<prop name="ReadOnly">1</prop>
												<obj name="ChannelProp" class="ChannelProperty" version="1">
													<prop name="ChannelIdx">0</prop>
												</obj>
											</obj>
											<obj name="PropertyObject" class="GroupChannelTypeProp" version="4">
												<prop name="PropertyTypeName">Scanning Sample Type</prop>
												<prop name="Position">18</prop>
												<prop name="IsDefault">0</prop>
												<prop name="GroupSampleType">mstUnknown</prop>
												<obj name="ChannelProp" class="ChannelProperty" version="1">
													<prop name="ChannelIdx">0</prop>
												</obj>
											</obj>
											<obj name="PropertyObject" class="TargetName" version="4">
												<prop name="PropertyTypeName">Target Name</prop>
												<prop name="Position">18</prop>
												<prop name="IsDefault">0</prop>
												<prop name="name">MDK</prop>
												<obj name="ChannelProp" class="ChannelProperty" version="1">
													<prop name="ChannelIdx">0</prop>
												</obj>
											</obj>
											<obj name="PropertyObject" class="RQTargetProperty" version="4">
												<prop name="PropertyTypeName">Target Type</prop>
												<prop name="Position">18</prop>
												<prop name="IsDefault">0</prop>
												<prop name="TargetType">dtTarget</prop>
												<obj name="ChannelProp" class="ChannelProperty" version="1">
													<prop name="ChannelIdx">0</prop>
												</obj>
											</obj>
										</list>
									</obj>
								</list>
							</obj>
						</obj>
						<prop name="ChannelPropertyCount">1</prop>
						<prop name="ContainerPosition">18</prop>
						<prop name="HasSampleProperties">1</prop>
						<obj name="SampleProperties" class="PropertyList" version="1">
							<list name="emlist" count="14">
								<obj name="PropertyObject" class="SamplePrefColor" version="4">
									<prop name="PropertyTypeName">Color</prop>
									<prop name="Position">18</prop>
									<prop name="IsDefault">0</prop>
									<prop name="Color">$00000097</prop>
								</obj>
								<obj name="PropertyObject" class="DominantChannelProp" version="4">
									<prop name="PropertyTypeName">Dominant Channel</prop>
									<prop name="Position">18</prop>
									<prop name="IsDefault">0</prop>
									<prop name="DominantChannel">0</prop>
								</obj>
								<obj name="PropertyObject" class="Genotype" version="4">
									<prop name="PropertyTypeName">EndPt Genotype</prop>
									<prop name="Position">18</prop>
									<prop name="IsDefault">1</prop>
									<prop name="ReadOnly">1</prop>
								</obj>
								<obj name="PropertyObject" class="GroupingSample" version="4">
									<prop name="PropertyTypeName">EndPt Sample Type</prop>
									<prop name="Position">18</prop>
									<prop name="IsDefault">0</prop>
									<prop name="GroupSampleType">mstUnknown</prop>
								</obj>
								<obj name="PropertyObject" class="SamplePrefLineStyle" version="4">
									<prop name="PropertyTypeName">Line Style</prop>
									<prop name="Position">18</prop>
									<prop name="IsDefault">0</prop>
									<prop name="LineStyle">psSolid</prop>
								</obj>
								<obj name="PropertyObject" class="GenSampleEditNotes" version="4">
									<prop name="PropertyTypeName">Notes</prop>
									<prop name="Position">18</prop>
									<prop name="IsDefault">1</prop>
								</obj>
								<obj name="PropertyObject" class="SamplePrefPointStyle" version="4">
									<prop name="PropertyTypeName">Point Style</prop>
									<prop name="Position">18</prop>
									<prop name="IsDefault">0</prop>
									<prop name="PointStyle">psNothing</prop>
								</obj>
								<obj name="PropertyObject" class="GenSampleEditPosition" version="4">
									<prop name="PropertyTypeName">Position</prop>
									<prop name="Position">18</prop>
									<prop name="IsDefault">1</prop>
								</obj>
								<obj name="PropertyObject" class="GenSampleEditReplicate" version="4">
									<prop name="PropertyTypeName">Replicate of</prop>
									<prop name="Position">18</prop>
									<prop name="IsDefault">0</prop>
									<prop name="ReplicateOf">18</prop>
								</obj>
								<obj name="PropertyObject" class="HTCSampleID" version="4">
									<prop name="PropertyTypeName">Sample ID</prop>
									<prop name="Position">18</prop>
									<prop name="IsDefault">1</prop>
								</obj>
								<obj name="PropertyObject" class="GenSampleEditName" version="4">
									<prop name="PropertyTypeName">Sample Name</prop>
									<prop name="Position">18</prop>
									<prop name="IsDefault">0</prop>
									<prop name="name">39C</prop>
								</obj>
								<obj name="PropertyObject" class="HTCSamplePrepNotes" version="4">
									<prop name="PropertyTypeName">Sample Prep Notes</prop>
									<prop name="Position">18</prop>
									<prop name="IsDefault">1</prop>
								</obj>
								<obj name="PropertyObject" class="GenSampleEditSubset" version="4">
									<prop name="PropertyTypeName">Subsets</prop>
									<prop name="Position">18</prop>
									<prop name="IsDefault">1</prop>
								</obj>
								<obj name="PropertyObject" class="SamplePrefWidth" version="5">
									<prop name="PropertyTypeName">Width</prop>
									<prop name="Position">18</prop>
									<prop name="IsDefault">1</prop>
									<prop name="Width">1</prop>
								</obj>
							</list>
						</obj>
					</obj>
					<obj name="item" class="SamplePropInfo" version="1">
						<obj name="ChannelProperties" class="ChanPropList" version="2">
							<obj name="ChannelProperties" class="EMList" version="1">
								<list name="emlist" count="1">
									<obj name="item" class="PropertyList" version="1">
										<list name="emlist" count="12">
											<obj name="PropertyObject" class="RQSampleTargetProperty" version="4">
												<prop name="PropertyTypeName">Combined Sample and Target Type</prop>
												<prop name="Position">19</prop>
												<prop name="IsDefault">0</prop>
												<obj name="ChannelProp" class="ChannelProperty" version="1">
													<prop name="ChannelIdx">0</prop>
												</obj>
											</obj>
											<obj name="PropertyObject" class="QuantConcProperty" version="4">
												<prop name="PropertyTypeName">Concentration</prop>
												<prop name="Position">19</prop>
												<prop name="IsDefault">1</prop>
												<prop name="Concentration">0</prop>
												<obj name="ChannelProp" class="ChannelProperty" version="1">
													<prop name="ChannelIdx">0</prop>
												</obj>
												<prop name="ReadOnly">1</prop>
											</obj>
											<obj name="PropertyObject" class="QuantCpHighProp" version="4">
												<prop name="PropertyTypeName">Cp High</prop>
												<prop name="Position">19</prop>
												<prop name="IsDefault">1</prop>
												<prop name="CpRangeHigh">0</prop>
												<obj name="ChannelProp" class="ChannelProperty" version="1">
													<prop name="ChannelIdx">0</prop>
												</obj>
												<prop name="ReadOnly">1</prop>
											</obj>
											<obj name="PropertyObject" class="QuantCpLowProp" version="4">
												<prop name="PropertyTypeName">Cp Low</prop>
												<prop name="Position">19</prop>
												<prop name="IsDefault">1</prop>
												<prop name="CpRangeLow">0</prop>
												<obj name="ChannelProp" class="ChannelProperty" version="1">
													<prop name="ChannelIdx">0</prop>
												</obj>
												<prop name="ReadOnly">1</prop>
											</obj>
											<obj name="PropertyObject" class="RQEffProp" version="4">
												<prop name="PropertyTypeName">Efficiency</prop>
												<prop name="Position">19</prop>
												<prop name="IsDefault">1</prop>
												<prop name="Efficiency">2</prop>
												<obj name="ChannelProp" class="ChannelProperty" version="1">
													<prop name="ChannelIdx">0</prop>
												</obj>
											</obj>
											<obj name="PropertyObject" class="ChannelGenotype" version="4">
												<prop name="PropertyTypeName">Melt Geno Genotype</prop>
												<prop name="Position">19</prop>
												<prop name="IsDefault">1</prop>
												<prop name="ReadOnly">1</prop>
												<obj name="ChannelProp" class="ChannelProperty" version="1">
													<prop name="ChannelIdx">0</prop>
												</obj>
											</obj>
											<obj name="PropertyObject" class="GroupChannelTypeProp" version="4">
												<prop name="PropertyTypeName">Melt Geno Sample Type</prop>
												<prop name="Position">19</prop>
												<prop name="IsDefault">0</prop>
												<prop name="GroupSampleType">mstUnknown</prop>
												<obj name="ChannelProp" class="ChannelProperty" version="1">
													<prop name="ChannelIdx">0</prop>
												</obj>
											</obj>
											<obj name="PropertyObject" class="QuantSampleTypeProperty" version="4">
												<prop name="PropertyTypeName">Quantification Sample Type</prop>
												<prop name="Position">19</prop>
												<prop name="IsDefault">0</prop>
												<prop name="SampleType">qsUnknown</prop>
												<obj name="ChannelProp" class="ChannelProperty" version="1">
													<prop name="ChannelIdx">0</prop>
												</obj>
											</obj>
											<obj name="PropertyObject" class="ChannelGenotype" version="4">
												<prop name="PropertyTypeName">Scanning Genotype</prop>
												<prop name="Position">19</prop>
												<prop name="IsDefault">1</prop>
												<prop name="ReadOnly">1</prop>
												<obj name="ChannelProp" class="ChannelProperty" version="1">
													<prop name="ChannelIdx">0</prop>
												</obj>
											</obj>
											<obj name="PropertyObject" class="GroupChannelTypeProp" version="4">
												<prop name="PropertyTypeName">Scanning Sample Type</prop>
												<prop name="Position">19</prop>
												<prop name="IsDefault">0</prop>
												<prop name="GroupSampleType">mstUnknown</prop>
												<obj name="ChannelProp" class="ChannelProperty" version="1">
													<prop name="ChannelIdx">0</prop>
												</obj>
											</obj>
											<obj name="PropertyObject" class="TargetName" version="4">
												<prop name="PropertyTypeName">Target Name</prop>
												<prop name="Position">19</prop>
												<prop name="IsDefault">0</prop>
												<prop name="name">MDK</prop>
												<obj name="ChannelProp" class="ChannelProperty" version="1">
													<prop name="ChannelIdx">0</prop>
												</obj>
											</obj>
											<obj name="PropertyObject" class="RQTargetProperty" version="4">
												<prop name="PropertyTypeName">Target Type</prop>
												<prop name="Position">19</prop>
												<prop name="IsDefault">0</prop>
												<prop name="TargetType">dtTarget</prop>
												<obj name="ChannelProp" class="ChannelProperty" version="1">
													<prop name="ChannelIdx">0</prop>
												</obj>
											</obj>
										</list>
									</obj>
								</list>
							</obj>
						</obj>
						<prop name="ChannelPropertyCount">1</prop>
						<prop name="ContainerPosition">19</prop>
						<prop name="HasSampleProperties">1</prop>
						<obj name="SampleProperties" class="PropertyList" version="1">
							<list name="emlist" count="14">
								<obj name="PropertyObject" class="SamplePrefColor" version="4">
									<prop name="PropertyTypeName">Color</prop>
									<prop name="Position">19</prop>
									<prop name="IsDefault">0</prop>
									<prop name="Color">$00FFFF0F</prop>
								</obj>
								<obj name="PropertyObject" class="DominantChannelProp" version="4">
									<prop name="PropertyTypeName">Dominant Channel</prop>
									<prop name="Position">19</prop>
									<prop name="IsDefault">0</prop>
									<prop name="DominantChannel">0</prop>
								</obj>
								<obj name="PropertyObject" class="Genotype" version="4">
									<prop name="PropertyTypeName">EndPt Genotype</prop>
									<prop name="Position">19</prop>
									<prop name="IsDefault">1</prop>
									<prop name="ReadOnly">1</prop>
								</obj>
								<obj name="PropertyObject" class="GroupingSample" version="4">
									<prop name="PropertyTypeName">EndPt Sample Type</prop>
									<prop name="Position">19</prop>
									<prop name="IsDefault">0</prop>
									<prop name="GroupSampleType">mstUnknown</prop>
								</obj>
								<obj name="PropertyObject" class="SamplePrefLineStyle" version="4">
									<prop name="PropertyTypeName">Line Style</prop>
									<prop name="Position">19</prop>
									<prop name="IsDefault">0</prop>
									<prop name="LineStyle">psSolid</prop>
								</obj>
								<obj name="PropertyObject" class="GenSampleEditNotes" version="4">
									<prop name="PropertyTypeName">Notes</prop>
									<prop name="Position">19</prop>
									<prop name="IsDefault">1</prop>
								</obj>
								<obj name="PropertyObject" class="SamplePrefPointStyle" version="4">
									<prop name="PropertyTypeName">Point Style</prop>
									<prop name="Position">19</prop>
									<prop name="IsDefault">0</prop>
									<prop name="PointStyle">psNothing</prop>
								</obj>
								<obj name="PropertyObject" class="GenSampleEditPosition" version="4">
									<prop name="PropertyTypeName">Position</prop>
									<prop name="Position">19</prop>
									<prop name="IsDefault">1</prop>
								</obj>
								<obj name="PropertyObject" class="GenSampleEditReplicate" version="4">
									<prop name="PropertyTypeName">Replicate of</prop>
									<prop name="Position">19</prop>
									<prop name="IsDefault">0</prop>
									<prop name="ReplicateOf">18</prop>
								</obj>
								<obj name="PropertyObject" class="HTCSampleID" version="4">
									<prop name="PropertyTypeName">Sample ID</prop>
									<prop name="Position">19</prop>
									<prop name="IsDefault">1</prop>
								</obj>
								<obj name="PropertyObject" class="GenSampleEditName" version="4">
									<prop name="PropertyTypeName">Sample Name</prop>
									<prop name="Position">19</prop>
									<prop name="IsDefault">0</prop>
									<prop name="name">39C</prop>
								</obj>
								<obj name="PropertyObject" class="HTCSamplePrepNotes" version="4">
									<prop name="PropertyTypeName">Sample Prep Notes</prop>
									<prop name="Position">19</prop>
									<prop name="IsDefault">1</prop>
								</obj>
								<obj name="PropertyObject" class="GenSampleEditSubset" version="4">
									<prop name="PropertyTypeName">Subsets</prop>
									<prop name="Position">19</prop>
									<prop name="IsDefault">1</prop>
								</obj>
								<obj name="PropertyObject" class="SamplePrefWidth" version="5">
									<prop name="PropertyTypeName">Width</prop>
									<prop name="Position">19</prop>
									<prop name="IsDefault">1</prop>
									<prop name="Width">1</prop>
								</obj>
							</list>
						</obj>
					</obj>
					<obj name="item" class="SamplePropInfo" version="1">
						<obj name="ChannelProperties" class="ChanPropList" version="2">
							<obj name="ChannelProperties" class="EMList" version="1">
								<list name="emlist" count="1">
									<obj name="item" class="PropertyList" version="1">
										<list name="emlist" count="12">
											<obj name="PropertyObject" class="RQSampleTargetProperty" version="4">
												<prop name="PropertyTypeName">Combined Sample and Target Type</prop>
												<prop name="Position">20</prop>
												<prop name="IsDefault">0</prop>
												<obj name="ChannelProp" class="ChannelProperty" version="1">
													<prop name="ChannelIdx">0</prop>
												</obj>
											</obj>
											<obj name="PropertyObject" class="QuantConcProperty" version="4">
												<prop name="PropertyTypeName">Concentration</prop>
												<prop name="Position">20</prop>
												<prop name="IsDefault">1</prop>
												<prop name="Concentration">0</prop>
												<obj name="ChannelProp" class="ChannelProperty" version="1">
													<prop name="ChannelIdx">0</prop>
												</obj>
												<prop name="ReadOnly">1</prop>
											</obj>
											<obj name="PropertyObject" class="QuantCpHighProp" version="4">
												<prop name="PropertyTypeName">Cp High</prop>
												<prop name="Position">20</prop>
												<prop name="IsDefault">1</prop>
												<prop name="CpRangeHigh">0</prop>
												<obj name="ChannelProp" class="ChannelProperty" version="1">
													<prop name="ChannelIdx">0</prop>
												</obj>
												<prop name="ReadOnly">1</prop>
											</obj>
											<obj name="PropertyObject" class="QuantCpLowProp" version="4">
												<prop name="PropertyTypeName">Cp Low</prop>
												<prop name="Position">20</prop>
												<prop name="IsDefault">1</prop>
												<prop name="CpRangeLow">0</prop>
												<obj name="ChannelProp" class="ChannelProperty" version="1">
													<prop name="ChannelIdx">0</prop>
												</obj>
												<prop name="ReadOnly">1</prop>
											</obj>
											<obj name="PropertyObject" class="RQEffProp" version="4">
												<prop name="PropertyTypeName">Efficiency</prop>
												<prop name="Position">20</prop>
												<prop name="IsDefault">1</prop>
												<prop name="Efficiency">2</prop>
												<obj name="ChannelProp" class="ChannelProperty" version="1">
													<prop name="ChannelIdx">0</prop>
												</obj>
											</obj>
											<obj name="PropertyObject" class="ChannelGenotype" version="4">
												<prop name="PropertyTypeName">Melt Geno Genotype</prop>
												<prop name="Position">20</prop>
												<prop name="IsDefault">1</prop>
												<prop name="ReadOnly">1</prop>
												<obj name="ChannelProp" class="ChannelProperty" version="1">
													<prop name="ChannelIdx">0</prop>
												</obj>
											</obj>
											<obj name="PropertyObject" class="GroupChannelTypeProp" version="4">
												<prop name="PropertyTypeName">Melt Geno Sample Type</prop>
												<prop name="Position">20</prop>
												<prop name="IsDefault">0</prop>
												<prop name="GroupSampleType">mstUnknown</prop>
												<obj name="ChannelProp" class="ChannelProperty" version="1">
													<prop name="ChannelIdx">0</prop>
												</obj>
											</obj>
											<obj name="PropertyObject" class="QuantSampleTypeProperty" version="4">
												<prop name="PropertyTypeName">Quantification Sample Type</prop>
												<prop name="Position">20</prop>
												<prop name="IsDefault">0</prop>
												<prop name="SampleType">qsUnknown</prop>
												<obj name="ChannelProp" class="ChannelProperty" version="1">
													<prop name="ChannelIdx">0</prop>
												</obj>
											</obj>
											<obj name="PropertyObject" class="ChannelGenotype" version="4">
												<prop name="PropertyTypeName">Scanning Genotype</prop>
												<prop name="Position">20</prop>
												<prop name="IsDefault">1</prop>
												<prop name="ReadOnly">1</prop>
												<obj name="ChannelProp" class="ChannelProperty" version="1">
													<prop name="ChannelIdx">0</prop>
												</obj>
											</obj>
											<obj name="PropertyObject" class="GroupChannelTypeProp" version="4">
												<prop name="PropertyTypeName">Scanning Sample Type</prop>
												<prop name="Position">20</prop>
												<prop name="IsDefault">0</prop>
												<prop name="GroupSampleType">mstUnknown</prop>
												<obj name="ChannelProp" class="ChannelProperty" version="1">
													<prop name="ChannelIdx">0</prop>
												</obj>
											</obj>
											<obj name="PropertyObject" class="TargetName" version="4">
												<prop name="PropertyTypeName">Target Name</prop>
												<prop name="Position">20</prop>
												<prop name="IsDefault">0</prop>
												<prop name="name">MDK</prop>
												<obj name="ChannelProp" class="ChannelProperty" version="1">
													<prop name="ChannelIdx">0</prop>
												</obj>
											</obj>
											<obj name="PropertyObject" class="RQTargetProperty" version="4">
												<prop name="PropertyTypeName">Target Type</prop>
												<prop name="Position">20</prop>
												<prop name="IsDefault">0</prop>
												<prop name="TargetType">dtTarget</prop>
												<obj name="ChannelProp" class="ChannelProperty" version="1">
													<prop name="ChannelIdx">0</prop>
												</obj>
											</obj>
										</list>
									</obj>
								</list>
							</obj>
						</obj>
						<prop name="ChannelPropertyCount">1</prop>
						<prop name="ContainerPosition">20</prop>
						<prop name="HasSampleProperties">1</prop>
						<obj name="SampleProperties" class="PropertyList" version="1">
							<list name="emlist" count="14">
								<obj name="PropertyObject" class="SamplePrefColor" version="4">
									<prop name="PropertyTypeName">Color</prop>
									<prop name="Position">20</prop>
									<prop name="IsDefault">0</prop>
									<prop name="Color">$00404000</prop>
								</obj>
								<obj name="PropertyObject" class="DominantChannelProp" version="4">
									<prop name="PropertyTypeName">Dominant Channel</prop>
									<prop name="Position">20</prop>
									<prop name="IsDefault">0</prop>
									<prop name="DominantChannel">0</prop>
								</obj>
								<obj name="PropertyObject" class="Genotype" version="4">
									<prop name="PropertyTypeName">EndPt Genotype</prop>
									<prop name="Position">20</prop>
									<prop name="IsDefault">1</prop>
									<prop name="ReadOnly">1</prop>
								</obj>
								<obj name="PropertyObject" class="GroupingSample" version="4">
									<prop name="PropertyTypeName">EndPt Sample Type</prop>
									<prop name="Position">20</prop>
									<prop name="IsDefault">0</prop>
									<prop name="GroupSampleType">mstUnknown</prop>
								</obj>
								<obj name="PropertyObject" class="SamplePrefLineStyle" version="4">
									<prop name="PropertyTypeName">Line Style</prop>
									<prop name="Position">20</prop>
									<prop name="IsDefault">0</prop>
									<prop name="LineStyle">psSolid</prop>
								</obj>
								<obj name="PropertyObject" class="GenSampleEditNotes" version="4">
									<prop name="PropertyTypeName">Notes</prop>
									<prop name="Position">20</prop>
									<prop name="IsDefault">1</prop>
								</obj>
								<obj name="PropertyObject" class="SamplePrefPointStyle" version="4">
									<prop name="PropertyTypeName">Point Style</prop>
									<prop name="Position">20</prop>
									<prop name="IsDefault">0</prop>
									<prop name="PointStyle">psNothing</prop>
								</obj>
								<obj name="PropertyObject" class="GenSampleEditPosition" version="4">
									<prop name="PropertyTypeName">Position</prop>
									<prop name="Position">20</prop>
									<prop name="IsDefault">1</prop>
								</obj>
								<obj name="PropertyObject" class="GenSampleEditReplicate" version="4">
									<prop name="PropertyTypeName">Replicate of</prop>
									<prop name="Position">20</prop>
									<prop name="IsDefault">0</prop>
									<prop name="ReplicateOf">18</prop>
								</obj>
								<obj name="PropertyObject" class="HTCSampleID" version="4">
									<prop name="PropertyTypeName">Sample ID</prop>
									<prop name="Position">20</prop>
									<prop name="IsDefault">1</prop>
								</obj>
								<obj name="PropertyObject" class="GenSampleEditName" version="4">
									<prop name="PropertyTypeName">Sample Name</prop>
									<prop name="Position">20</prop>
									<prop name="IsDefault">0</prop>
									<prop name="name">39C</prop>
								</obj>
								<obj name="PropertyObject" class="HTCSamplePrepNotes" version="4">
									<prop name="PropertyTypeName">Sample Prep Notes</prop>
									<prop name="Position">20</prop>
									<prop name="IsDefault">1</prop>
								</obj>
								<obj name="PropertyObject" class="GenSampleEditSubset" version="4">
									<prop name="PropertyTypeName">Subsets</prop>
									<prop name="Position">20</prop>
									<prop name="IsDefault">1</prop>
								</obj>
								<obj name="PropertyObject" class="SamplePrefWidth" version="5">
									<prop name="PropertyTypeName">Width</prop>
									<prop name="Position">20</prop>
									<prop name="IsDefault">1</prop>
									<prop name="Width">1</prop>
								</obj>
							</list>
						</obj>
					</obj>
					<obj name="item" class="SamplePropInfo" version="1">
						<obj name="ChannelProperties" class="ChanPropList" version="2">
							<obj name="ChannelProperties" class="EMList" version="1">
								<list name="emlist" count="1">
									<obj name="item" class="PropertyList" version="1">
										<list name="emlist" count="12">
											<obj name="PropertyObject" class="RQSampleTargetProperty" version="4">
												<prop name="PropertyTypeName">Combined Sample and Target Type</prop>
												<prop name="Position">21</prop>
												<prop name="IsDefault">0</prop>
												<obj name="ChannelProp" class="ChannelProperty" version="1">
													<prop name="ChannelIdx">0</prop>
												</obj>
											</obj>
											<obj name="PropertyObject" class="QuantConcProperty" version="4">
												<prop name="PropertyTypeName">Concentration</prop>
												<prop name="Position">21</prop>
												<prop name="IsDefault">1</prop>
												<prop name="Concentration">0</prop>
												<obj name="ChannelProp" class="ChannelProperty" version="1">
													<prop name="ChannelIdx">0</prop>
												</obj>
[truncated: 1,256,055 more chars]
