# Supplementary material for: High C1QTNF1 expression mediated by potential ncRNAs is associated with poor prognosis and tumor immunity in kidney renal clear cell carcinoma
Source: Front Mol Biosci. 2023 Jul 17;10:1201155. doi: 10.3389/fmolb.2023.1201155 (PMC10387556; doi:10.3389/fmolb.2023.1201155)
Supplement: Supplementary file 3 [file DataSheet3.ZIP › C1QTNF1 original data 3/Tissue PCR Validation/HYH&QJC2023-1-17.ixo]

<objectstream signature="IXOS" version="1">
	<obj name="root" class="HTCExperiment" version="5">
		<prop name="name">HYH&amp;QJC2023-1-17</prop>
		<prop name="UID">873ACB36EBF0460DBCBF5AEBEF23D23C</prop>
		<prop name="OwnerUID">12D246C796534CD18A312176D2D78F68</prop>
		<prop name="Created">2023-01-17T20:17:58.646</prop>
		<prop name="CreatedBy">12D246C796534CD18A312176D2D78F68</prop>
		<prop name="CreatedByName">QiuJiechuan</prop>
		<prop name="LastModified">2023-01-17T21:46:16.218</prop>
		<prop name="LastModifiedBy">12D246C796534CD18A312176D2D78F68</prop>
		<prop name="LastModifiedByName">QiuJiechuan</prop>
		<list name="AppliedTemplates" count="1">
			<item>SYBR Green I 96-II</item>
		</list>
		<list name="TemplateOwners" count="1">
			<item>Roche</item>
		</list>
		<prop name="SWVersion">LCS480 1.5.1.62</prop>
		<obj name="AppProperty" class="TAppProperty" version="2">
			<prop name="Created">2023-01-17T20:17:58.646</prop>
			<prop name="LastModified">1899-12-30T00:00:00.000</prop>
		</obj>
		<obj name="ConProperty" class="TAppProperty" version="2">
			<prop name="Created">2023-01-17T20:17:58.646</prop>
			<prop name="LastModified">1899-12-30T00:00:00.000</prop>
		</obj>
		<obj name="run" class="HTCRun" version="7">
			<prop name="name">Run</prop>
			<prop name="Created">2023-01-17T20:17:58.645</prop>
			<prop name="LastModified">2023-01-17T21:19:18.327</prop>
			<obj name="AppProperty" class="TAppProperty" version="2">
				<prop name="Created">2023-01-17T20:17:58.644</prop>
				<prop name="LastModified">1899-12-30T00:00:00.000</prop>
			</obj>
			<obj name="ConProperty" class="TAppProperty" version="2">
				<prop name="Created">2023-01-17T20:17:58.645</prop>
				<prop name="LastModified">2023-01-17T20:18:36.101</prop>
				<prop name="HasProperties">1</prop>
				<obj name="_Properties" class="TAppProperties" version="1">
					<prop name="Created">2023-01-17T20:17:58.645</prop>
					<prop name="LastModified">2023-01-17T20:18:36.101</prop>
					<list name="emlist" count="4">
						<obj name="item" class="TAppProperty" version="2">
							<prop name="name">TopChart</prop>
							<prop name="Created">2023-01-17T20:17:59.035</prop>
							<prop name="LastModified">2023-01-17T20:18:36.138</prop>
							<prop name="HasProperties">1</prop>
							<obj name="TopChart_Properties" class="TAppProperties" version="1">
								<prop name="Created">2023-01-17T20:17:59.035</prop>
								<prop name="LastModified">2023-01-17T20:18:36.138</prop>
								<list name="emlist" count="1">
									<obj name="item" class="TChartFluorHxProperty" version="2">
										<prop name="Created">2023-01-17T20:18:33.851</prop>
										<prop name="LastModified">2023-01-17T20:18:35.297</prop>
										<prop name="Xaxis">fhxCycles</prop>
									</obj>
								</list>
							</obj>
						</obj>
						<obj name="item" class="TAppProperty" version="2">
							<prop name="name">LeftChart</prop>
							<prop name="Created">2023-01-17T20:17:59.035</prop>
							<prop name="LastModified">2023-01-17T20:17:59.035</prop>
						</obj>
						<obj name="item" class="TAppProperty" version="2">
							<prop name="name">RightChart</prop>
							<prop name="Created">2023-01-17T20:17:59.052</prop>
							<prop name="LastModified">2023-01-17T20:17:59.052</prop>
						</obj>
						<obj name="item" class="TAppProperty" version="2">
							<prop name="name">RunOverviewChart</prop>
							<prop name="Created">2023-01-17T20:17:59.065</prop>
							<prop name="LastModified">2023-01-17T20:17:59.065</prop>
						</obj>
					</list>
				</obj>
			</obj>
			<prop name="State">3</prop>
			<prop name="StartTime">2023-01-17T20:20:03.181</prop>
			<prop name="EndTime">2023-01-17T21:19:18.325</prop>
			<prop name="InstrumentID">6108</prop>
			<prop name="InstrumentVersion">HTC_VER_10</prop>
			<prop name="InstrumentName">L480</prop>
			<prop name="InstrCalibrationDate">1899.12.30 00:00:00:00</prop>
			<prop name="Technician">QiuJiechuan</prop>
			<prop name="AcqStoreClass">HTCAcquisitionStore</prop>
			<prop name="AcquisitionStore">eJzkvVuzqky2rvtXZlTsOy8EBZWIOSuCQ0sBOWWDROVORUUTzyf01+9mt39VY8aquetmrDXGWLuiYlT10K4pnfa0502S9D8P8+1/7Ge75X/97Xw4XP/2H4t6drn819/czDYXp9vmsrluDvv0ejgv//Yf9+X5Qj/919/Uv/39P4/nw/H7N+1qtt8va/tw21//9nf1P9vvx/7bM9LZ7lgvv59g9P56Rr25XP96jeeiXl7o/d/P+a+/aT16i3+Ozbsud/8YW/b13P95OMn5sD7Pdv/DSJbr3fJ/Gubnhf+u/Ivx/XA0/jlK9f9jkHQEWX344dd+GHD3vw842+zoXVVV7WjKvxhVttwd//b3/0dTNIf1FbPrfP75V+P//CF++AQ/POjtr+vz5626/X/1hHxWb8p/fWBwuaJHb8uvYVj9nqP84z//6hgv6JX2azZb0Hnzt793/oen0eFJDpv99fK3v4v7+MJ7i1IX4a5o586KiScmm1Uq+YMpBcyf2wvvlOOejLTRqnKisUgxYu5I4aoIasez+3f+nNY24GrwsMBuzDaG1+cEMF68jmDH8xd/TC9tCMfdhw5BqUwQZHcosu4xRdhftiuuR7uukljz1tXRoED0nNtEpvdGMMDLi3P9ggYkkBuGo7cnXa4+k4ESa2ezgOL4GvCnmFkK6ktThUGCOXrTZKVwTx8y6N5DQA99W6Rh9UCY5esIw/XWVXC2oPG4Zb/mWlSaEr1sdXX6q6ZAe9+aynTkQA0Q7F9cqQ8W4NNfF2BqYY5uWAFk11tVAbNfDn9s9acSt61SdWZWkaEVjTKZrvEVQb6cu1xV3UZG3rHFnFp19pzG1lFiq3XLHeeQFfwVjHtK0r4ktXMaVAk6bU0Aso19BW+/GnG1aej4+NOkdG7xYYjO5OAoqBUcoYeTnHeTNki+F6YFr6shMTn1BWTb87YAzQnuvH84WSLbsgeN93yZoiP3AOmdxgl/nR1tqib69113f/3wqyCg/hoIDJR+78+AQF8b/FwIzCq74V3v2oOEtVa10yoVBaP2JZN8MxU1OMH2wXvHWU8J+bV9dCI3FJjY80Bg1Q+uzmGxevHO/WHL7BrzCMQxt6hIuhMlC4zsCrDsd7nmNW2ZTI5owWbpTdFbt4YSbXxWMKzPW95TH5oMubFUHcbrDKP7YyrwhApCHLYz3plNDCWOujfmRPe+ztVlTlAoF+sSHrsDYNg+O8DXLSrqx76a4TD21iKN/GEO/M4ZhsvAVtJ48yhg9VynONo9PIH9u2nActg+8paxtSDriUR1Fn19juGiVYh0mcERgu1e4crsaAl+HZkljLTHFM0J0YG/EI8wvzo+N9zBC+LDhiB1u1YCh9dAwAcCw93K510recnQCmJ0nPx84g1EXYjHm1bl2MftgusT2ZdxkdD7b70GEdy+kNhs0gYm7jbg6rGjyejVvzcOn5geul06sHiIeQl+lCx4SwmY4G69ZmDOih3avilk1o9fDZjO+clbzcNSsrO7PoKuLeaY5DcQ2Siz8HeEQOeXQKCjK91/CwHd7gw+//R+JQScnwwBqZ+e/PUwqBMd2qujs7dFF2Go0UmIM9lAfzFReL8895X4iHSSDgbeGOHwDCE7mWfd8XJH5d3ey1aySWIiGNfSxmjam4rUjTMdhu6kz9uHtUmdcdT44FnrLZoYuYAnL73CMG9L3qm7OoTtZWw4hSQIuKNmKvk8hRwuuZNztbdoyeQwafnOeX02uDJYGjKMltTZsMuHaJ4IAqi8i7oVEAQi97CWaccfFpC4wkNYhASJJKOiue0eGSZJ44l0YSGD6X5/5tq5tiC95onhbFbGAh27XcjM3kIDx+2+w7vbNwRGJ/r9GVAn9ZcHEB8IKDkVaTMaKRAqDnX6aXkdoz8jCPDe00HwhvQ4ceylJK8zQWDccS70/KIrw4sdV85kNFny5+s2gLDH24bTfRgZQtDKIV1uNirY+1fM1aqvi+gyaOvOcOV57+MDItU2vP5A4PFMmMj2nYcP3VQ/Iuu88Xe+Zw1MndeLqx3FhjTW+BEKeVmgt7QYZOe6yn9HCHR/CQS6qjHQ/wwIDPo/OQ4YVefFe9ukLyPFuRvOdnnR0BrYucy0gdAhL50u7wW9gYwshR4PD4MpDnfDUKIyXFgO/Tl03n8YjuTqg+dwrRpGutmaKhlrbUm39/cW7053pNODoIkg6PAardHYFdjBpwGss99xI2vrMi5Xd99Jpk2OZvoqqJPaUMCJBRNuHJZtiBv9hk6vcFr8dem0ZNhwKgJ7Il101ZejZMa9YVAF1xIdcayoCItxDfn8DYFD7MgUJT3fOJvUqclNFNwqlQ+XdfvB26uzJdNdn3TaGbAlBp32DLLxC1Sot+ceN04n6qT3vlkDHr0ZBpc7KGlZW9Rph1nEn4qnQHKDVuRManWKcScUBL2nk8NxuA15e58qIr6Gy9J5Rv0zb8JaE8mYLY/OONhX/Fn3KN6MferkLd3KMEzaueCK/dRBW3UTbqwMnSBI/+Ncs+kIh6UKMvMU6uyH233FteWcKdlrukaAJD+hJ0b097s9CMIPslfe1TSb4t3RvEJ8hBKH7RYoWdOxfksIaL8GAgND+7dzAr8JBOAnm0DqjDpcOaZ9JQptboHW530EDccKvu65D5t6on8gkBQzyvyLmhcYhotIpOvrwneMdtbnRmFRERYW6XKSqwzZjNJ6ZrYVBvAACx3+7qSGUSHoHW2PrL+jTF7fqOexSXLgrRH0IDbWSeQsFH3ygQAaqShhr1JmVmdVW0SH3jJ3oJi0+Ws6aCnRqKGibgcaJX6r89Zzs4rAdNUVDlc+OUKiEwR6LzFCr0kchWc5v8Lx5eU4XFs+dfacnh8UwYM/u3dLwcucOulKshVawpzJ7LkFAwbBuc87rYstMvX8uEKnmi7QbGsMuD+0VHjF828IRAEjSE30ZoJhFgkldTcEgemNTKDbCIUyfdAqnNNufuMKkVbGZze+OmfnteHPxdCQyW7EfcgqzNGOzFxiOyUI3Nw28t7J6ckwSQgS3Tn3Mdh1QKKvUa7Q9quKD8bVEDJSsxxuQXnG0OJjoKNCx/8SZh2utXu2TPOeSc/XxRLjTcQkLwosf0cI6L8EApo+MP4QEzC6P9kEdnKmc0NvDBFLSUUwkiTrUErK5LWlFuC3JgZ/cdESYX4zqXOmJmVKax/J1MULOq/pts0f1Yj09GKva9AKY4ixaRcyFWvwgR24jWbrK5MmVQm7szhg2Dl7kGbHLUXrQ3DmOlFGJov1HT8QCLdKIX+AQF9JTeCPBelzw0yCCrPbEPVepLcDk48wyAdUFEekjBudCQKjzpGSuaaPj2C51DnJtIHej1EnnGdyglHt+jJrafR8WfVf/AUvKvIkNCOKPwSBwDfnwK1tbsEsuBu8574hkIVURH4kF+haPcrg1y6q0Gq7CW9PA0Ukkx1ByjoaxQcC2XXj0PHr7CPeNXIV4uXlVjrJbXvj3d1eE1E+uqlOO0rqDwTi+ETHf3bMcwy5PYY0dDILnjwgfHpuX0TR/cHguRI+MkUnEylCbkD6eEn+at2GMn311wW4Eu8YDguCuPJUfDjAWecDy3QEtkKKS9NartAEegl+HTXV7wiBf3X14n8/BPTOQPtTIDD4yRB4GHaPd/KBoSRu/YjAU3OGdq8pRGa9WAm97dTE4LBoKUnVXkdwsbUS/Wk3hvSlXQpnZV6olJScMubiRbo8JBlF5+zPBEdTQRh6Uwfd14syaWtNJ93RUU4Y3RVP8I1KcQGmqwvvb/K+CEPrXjgFN6Zobzoz4LYtKxhG8xkfGMIUaThYVs5tPbDQPgdkBl8QwFAJ0HuZoHDeNDm4bfKNZORXMlWLcQP6fBqiZyBl+HzMVUruZoGmFfkKakfKxItnt8P1vWoLZAseQe35a4wX5lzwMiMTemzvba5fbw6gF5k6GPhYoj1hjEypaAyQ7RXnvRQVGfXqFjrmk83R370hIFKCQD/ex1yLJqqMdtdb/YFAkzaaEo4PZALH8rzjqihaMn716fgXxpEgOGVjidYrNaB8zCe8t/To+JzWZArLuxwhCwzSed+xog8Euh1lqHD9si5hPqgf6KzKCaR1BhEo4V3n3aFFEDAvawO2/mGFcJoNKS6df08I9H8NBKi0/i0Efo+rA8bPvkT4BQFN8yljw+SRwyFSXTpJejNIBbAajue1icPRvi1Cv6LHzy/SSVvhsZLaVnh02n5oI4vGDKhZU6e9LwsfE+HOBPY5QWA3WMOPEDhxOGMsDU9JcyFycHSXimJW9GU4r9qFs7uy4hsC2lOpgUWrOe8lOSV5x4hrpxN5BAFftJV4JUnPn+U0Qr/vkJ4fN2QarcTYoFOdKiVbFmMVpvdFhCwUNL7xcK3Dnb8z/VmMgGdX0mHxepEJhQMq8nlEnfQ0iCp0Q2uu8GpLEHALzUT/DYFUGJwacCdco7UOhgIf4ZPBmG8Ff9ilKhLTbVUfCFivJBcoNhkVZeucfENgdIuPjuc6De8eXjok5nmpOtnwfuTqqG5DMg3p+K7rK0GwGBIErq+tBcxbEQTG0QBClxMkviAwMnqgYFFYBXRP2z1XzgOX4lfJK7gr+hOZUU1klgDQ67F5i7dHQ4prcEXrA4HRbTeUKK5N/TtCYPBLINDr9fU/ZE7AVH/ynMByuKGT5DSnIv+CgHEqRhgza6akEtQjtJOHhaYoSMe/IDDvaiv0NrtEZK/TQHWOunRwNN4y0lOVMuq8dwwwxGCmfCCwB8kQNpotsbNpjuBogys649gXOEzhClvcPrjmVQMRz7bto5MeCQKB0SGTyB163Db2JVfuE1NmunE7OozR+30g0GWPBjbGJUZXuEziICXI7AbWFr3qtAHuFjsdmvsiRisjU+GTLnXylpjOMWiVI5ntDIJGIuZ9/qhJlzMsCQLaOtpg1LEWgBQHKBg1mo3h+e6ItBU1FhxHiwrNKw5lVl43P0Ig2rrL0hnPrBkmw5ggcH3+BYHHqlCVcBAvr05r/HrwXq+nf8eBQft+5v3Zq62Eh+hRQGEZM7Qrf/IdBy58Nf1AIHaQI2zP6xGa9oAgoBtVBXbgHninarsCs4d5hJ1RKpgoh6mgP4ZSAOWjNu8kI6C/X9z4oFmPNQZWl56vmnj9HSFg/BII9Lt99U+BgP6TIcCWY4M/izl12uxkUmZf6iGOYpsg4I7rBkrTdNAqZiZkJ8lLCC4LOokmTSIpLpSWk4zlEIPefgiZVz9UWKXXEE2Hz0UWoixgLy9DdJOWA/wqmwYaXd4x9mek4+lcGuAU9wdvmXIgPxDYFj4VQdIlk7Cpd4FjbBe8MaYULfbtuHFG0cVB8/AyReaM6Txf7BaI/iEivR1mBJnK9HcYOAQBBH1HOj1fc4zGOWX46YSKWF8/KM401UhJrw/qhNvy1eaK5TiSVzf6fA+OW3Qye0Hx4EUQqOo3BBaPdydtVQxanccWk954qGTFehOBP71TuV3mqgiXHum+efPn6PpJLn+EQDChx/FO478mbsMbbugyNr1WQ4W9v/FHU9Hx12PS+UFOEDB3wUR8TMDn5xlv7/hAJqXNCxjdKf6MeIvMpthYV1iIyZk/vMQjaGzMBnpq00F4NAVkL6ZUEAbvidlxApI/TESIisEaE2m6SnoCVH9HCKi/ZsngQCEX+DPygGn85DzwUYHOjqrsNntUcJlEMSboUhVnLlOhPg9stGdzUoGn8yihv15T6IZXovBnWaLTG2ouJvPHUKbzPTfgNNLJz+PkLwp464GHDlhUZWbnPZ3OlAcGo4WvZPNN7YMzIj9udY4DJfHh3nwoEJy6M/lRgQ3bL3k7IQrwcElVE6sKxfNKIQrsXaJOQbjCeJsQBZZQNTDwiALx87QRHwocX2tEazVhMp15lQ8pmksMo10AKJCo8ZiYJlqu5yg8itcVHN4T86y0FxKjLM/hUWsOJssGAMsVRiCpntCL19RKh9YGPyrQXew6EPV98v1Tx1+gpfJcSddpVkF5uyPXiimpwBcFsJs8eWuo6vBRgd6Gfu4JSarjJ+Tzu3eeGO6JAvwhHJ/07D7nTy83RDh/r3YqtofgowJpb1jpcIncC1Gk9CRPM1MFfYQaDp335ZV8KGt4JkSBeEKjzp70l/ueFBiNPMhgiPpvSYFfs2Zw0O91un8IBeyfTIGivTe5MXlaAjtns4INZXZ0LqO5/LiAkOCgs1qYgEOFKHDOYYOxN+DAzdooHUrZdFbulKGSsoNlgbJlCQYu0u9XDQmpp5tEgTb12mzRaXRYnXiDib0dkXBrFBXs0/nF9cfZgFiXq6sDer74UABvW6JAxc4rriqFBaivY93BQvuLAq8pV8Hvexk6s3QouPl2jec02qPFzxuZjvU9g8GdKOBXE6bwYooMFMNb4mjyCiSfM6uBs3uw8b2OCbJ9/KhhFuZbHLXshYJGllegRUQBT3+C+FBg6ogdwqx2JR6fT/y4gB5LVUmm/u36mRVIvCRXsqud1d8UuM46IlHvS9Ux79sXb/mWrnwoEM/vKu/C0VQy+7GuYTrEBdp1OJGYbF803ke35L3hxJBR4ZCrmd1B+JkaxJPeGNBXuzdu7KSnYMhMA6qZ0SdX6RUKn7rKFVquRy5TjpnI5s+q+LhA2A+IAvWUfv93pMCvWTRoaPrgT6EA+8kUsNy5yXumbYt0djFrSLKCqnjmzUW6mzIdngoHdM9rqrpWTr0quGgVDk9aomTJLTo68NAi6rptV2Y9j6qs/4o4jjZiAR8K+IXno/n0qMq+KBAuL0+0W+cR9fILK2DjuCp/LBVDJlq9Uh2vxDnGr3+4wLJ+VdQV55ZIy03CPhQwhU6988sFNg4XGPPChXTPqLd1FnhAdgg2StrW9z7kd5mifyyGIl341At7jBKNU3UCJa2y6gpjEdLn68YgeGe1PsJqXdTfFGi2eUnePWCYJG8KWA/M4XRf7HC02JNRh9LO4V44OVfg1BGhOlo2jjmKFpSA+F8UuA3vKX/0Fx2ZFPeW7nTa2ZM3E78HnwsEGtw1bizPppL28XEFvqnIVS7xlKrUefmg+86Kd6dTQ0m0jCjAXlr4SQR8drUZrO/nhg/yuy9wuqPEM2hHA3Sz1oxYeXi7VDKlRLcgCqRlZpWw2QC5XBs9kemj1PotKfBrVg2qiqpr/xYDv8fEgKX85ImBG3Ui3gpdW/6IgVZAzfwLA9VgShqwW1FwndUUGfo4pWY57yVKCjPDcPI45MguFpXFskAfZkmUoGfmFKz9pyjBr8LRBwNppj0tiE6DF/rqYySzy0OtoNreu7wRegvC6S7RPzLg9vU58NVWNFDW3Q3vKQtLfjAwn3kMzdHAlHzQX+swH5hjTBYLUvQLo+a28vLjBwNZVuwjsOYHgdFzNpS87FkI7ehR4Wg3CIEPJhSMM2XNMEgQZDp8mNcPBtjAKeVHBuKaMBD0X/T43cQCqEvvvzHwyNMCcn8+5s/x5S8M/BAJehuKBNHwHzKwT266o0/aHd5tgt737GAYJ33+WL9IxrZPTthLjyv0bglhYKhQJHCPwZorm2VLxokkWfgnBrLR2o7gbAYv3jd7vsIv48oCNUMD7Wl7JrJKIwxcggPDaDGlSPSFga/ZQe+SUYRYv2c3f0cM/Jp1g6oy0JXOH4KBn71maFVljBvzwJbZpHxfeVtVVBMKX0D29GoDvKmkMuhScsXbmJw5KMUGzZbHBe+5N3SYY2Y4XDpUFu7MisB+FYjhZLwQ2WoDJYyO0wCt43tN0eKwsYA7CxVHN32k8HNCGPinDXwwsKjIiYOJRoF/9qLTuF3e17wpS0uibbW/MZB0LVPhckYYMD0+wVBfu5I3Q+puLSjOOHLOhIGnv0dw728M9OZDha9mTQGTlrnByLFCkfqFpQN91iHGZ0GO/eK8gRaV4wcDaZTlNVTFYIi2rTJIBWIF5lk54FBePEj9iV3CtelPeat378hInm6Nky/JBsKaj+FjA60l2YBmLDpKfON3y7lPXipvBdF/w8DrqpDtvF5mA5NZvfwRA2t017w9WrWUDwbE/hJgUrQJA71kE0FP6ytc7bd9JVtNKgare2lgYMFMQd0jjK6d90WaesEos9VW/T0zUM09hffuG/+3xMCvWTmokgz0/pBQYP3sywTz2cTlnUPqwAcDsm1QGW/iuZL6x44F7QGdRom9p+g62pMtnNlAYhQxLrK7EldOHayp70cjksxdn7rtfVWnHxvgzRZqGDWLEKMqBIm7ke0Dri4qeoQTkd7oxASrn6kfG4i3DrfgUf+FAdQcoX5soHV/Y0Bs2v4HA27LJAx82YCUiymakjCAfpckuViUhIFDsAV+P3ZzuE4OY/SNBYWGVUDdMBtNJQJ4ocKdUWVAqYcu2s6UyupIvAFVeU8Q/hMD7WLgYawqJOG1RRjYZNoRLaPrSTT3mxLWPXfK9YfaheQRLHXnFGOJSUoY4G66reG+e4lPKIjXj7blOF7S/YSCz4KBWpgmjsyBReFLMdVvG3imNEoiaQQznEsStk1bJBE8jp+pga8JQj7a2AirzTtUyIDsSpvT8a8TvY1WMKTjZ2tKAx1XczE4rYbAD3lz/NjABwPKyv49MfBr1g6qnY72p2wt8NMxEPZe3jcG4mh9hcO25mgauADsHZnxwYAFJws+GAjKx/ZjA9lpS5Kruo8cR9OIJDM/NzlEZ8KAL2aUqucvwkDoP+L3bDqdto8zda8DN7sYlkEgMRvmVzAHW513w0FLxK/t2oKjUZQITwoFHwz0rm35Iwb2rcXwGwNfNnC9aAUOzzXZSLlPfTjJ6oqJc94CXvwujaJ9meDQLF3B13Msob1Z1Bilo1Ah2pE9tC2TyuRaMJGNzbX6wUB8cZaQXjMaX7d5Y+CkMoExNjUoD/P0jYHt9FlBeg7mvDPVuyIpLlTm+Ygw4OY4Fmn13FLZxl3xsYFoliaRszTdLm9FRR/CU0jYSDTPxMg3LOVjA18YsJt/YMDAZPPBQOQz+vv8c4YwPdnPHPR+u/d+vQA+GHjtmzaGfEihauBLHSAg2wmP1ZD+Xh3rCNfr5dsG8P7a/JZ3Fau/ZvWg2jG6g38bCn4TDPR+Mgbu/f2Iq90xYWB9o2ysuSqiVYuF+NjATbkM0YkvpPO9w/oI8xH1dVfmXMF5dPed3BQk5c/MUzLeJwx82cAXBvCeiSOc1UuMDFPqpvv+M4LjhX9jIFXG6hUq4Wj8OWq1RNh/PSzIj4QB99CbSwxeJLVfGNCTFZXJ3aEyOqVrF5OtS+P5soFOLeZoFidPYLWn19emhAGrumxFah0JA6vJZYrxaEmhYbNAspmerHH4GkciCwwKKXN/7aH3WjJ6l4a6MV6K/4YBJzbpcb/DJGobPEIt4YQx61M3HS/SI1xOrxlv0nZXhm60Yk47xSVabSQbqDZkA+tWN+eNW1IoSDFhHwz0nbQnPzaQ8IeNw6tlQ3oRXIfXSF1/MJDuJWHAOq4kV2ZbsgE2JEx8Fg18LR/sZWkOvvIa8G48DwhIC8xhPRua6BxHc/HBgG3S+KPLdijTy7i6/hAKcJP+phj4NesH1W6vq/0pcwP9n4wBWPSjbwx8hYIvDLBpRq0on43Z/4KBr1Bg2shlOmu3K6f9OEwxMsak+0rYlDByqhRNNi/hEwq+MBAEGWFgGZLE5rDQPhjg+b6+gjV/70HiWC2ZOM6DQcsqlh8bSGVGNjAbOjV/7ggDqMl2/m0Dp6EF6L3vj4kNavIsvHgynWgpwu1Q39B+EgawUxAGtMml+MbAdkFSHI8fOwymk0jyaXvDwGcP/72gkDCQNoSVr+uFZg/+wkA8M32MV533qgObuunoMj2jNTIIe+Flc4TlvFtyo2t3lUhGZCvtTlR+5gY+oYDv3hhIll2IDg09/hUKvmzgMzegK8o3Bvjhfb2vnl2/Q0H2VAgDh2ZVc/1ZtSHcdQjTXxj4wQZEnhm8b1eBwGVZFT9ioDMT9LQQyGbu9ZBer9s0n/uJRvGYbOa3tYFfs4JQ1bodQ/1DMPCzbUA1spj3nLkjeLmmbng764jR7W0DxWnHoByQVA7zu0VSXJCU9m1eY4gxYUDcV7rTu/ICk2rmizRqWdX33MC9LAU6L3mEoCEMhMaEyexR2jlMLgMdo7EIlGzs1c0HA5Q9WjIKhMk+NhBH+lz8YAOqWBIGdk4bnfvs4H4w8LGBge0tMcga6s6VnhaQXKoLwiHcynRVdCuA9oNCA197kG4v78VCT22PdrGMlA8G9obmo29uhpDeLVP/hIJEfduA7uQN5E9zhNB0mZJBSt209ZBXKiPThw8GSriv+WsfazIWuKp+sAEU9l+h4IOB8LmKnFCba1ypeU9+QoFeLhz0u54t0lpdG9Cz9QpByabKJxR8YWAg6jZh5r1k8utKwRcG+EwhGyheUxP95hIoHJeE4cGFMBDY0Vxy1gMdYo8w4D92QyVVpqiCrWrfcwPpSN38lhsM/LMj/5/FgK509H9rAypYA/3rn86vxMDPXkPYb7VT3oaFI/ndpLLCKUu/Q8HhTD0+VAbuNwa2ozWV5fOy+9gAr29Utjw2qRtT+4EsXzVXEOdrhkPqTNRtM+UKYTPg3xjYX+m0nbFFH50p0mnbLajM1rLd55o6bEN0Emv/YwPWuDcX6e1FUqvfyAbaysqGTLCkcJT04aE7Di3xmRvAJWVdFwc+Zd3epgapHe/oO5etzNJjtwacPGY4FJVHzy+Runt/cUSTb2LIVs9NBHUcjtC+ySFk09SyPlcK3AUsZWpkNL5iRxhw79oQOHcsGu/hcsUos3xId7eUsvq4u+O6fiLJf6qJ7hx7+RLDO47FBwPNuDvmer3uKqGR3vGDgS8bSM7HW+PEtsnQjN5XavxhxUDerQqHXTFVPjbwNUX49IUJaA0f6mdu4HPB8ASbAlpXz0E3tEMla73XRK4WYwuHQTyXWXtUWxCG3Ef2OLqAqtao37cTPAqymWC2+S1vLOz8on0H9X7n318w/E3mBoyfbAOcZ2Ou5VtHwVbaWOAO/BTjdLKQHwz0DdPFUfWyJJ+fqRudunz/wUD26nCE08tbYdg1ApLQl2WAcVcFeqN1qfCzpG5+ZYQB23wv5e216LQlzvQxCFehwCIgtq7zbMDVVdpWkqckDKyqeo1RrzeXHwx0l8Gev+4VZecRa5dOp6N436FALKh7rl4UUpLjezfUY2kbYJrXxzcGmqJ7BOk85t8YqMu3FO+nR4zdmjAgcsISnz1CDI9Hys5N+r5h4I0B/0QYyNiLMHDYmZTFNW0osuuWMICLx5Xsx/MlLlrPK6T9u8L7l7IFSZCYJbRjwsBnitDdEAY2t/7kGwNVluTOWHtvz2Qt+98XDDcbxcWwk1Mo22tN9LEBW88L+MwNLI/7He+vs78w8M91A+mopuMZNApD1o8iSFFW9PnMmY3xK1tAps9z9sFA0Dm59LNe6d+3Fr5DQdrSN7/lTiOdX7OIUO1pau9PCQWDn73hUOAs+KO5gUhP0mKgiCgjSc3JSJV5J4Iz87wPBj42cOoou88UYZol64q6oblHV5lFIlvtn1Tma2uMfnuzhA8GvmzA6cyZkh5WdgmL62CAtluHghtLpsNK7bd4f3Q2gac1jyBuqhXC6m0D1pYwoC3dHX8YG1vwe30vHH2kfdsA6jF17/AWntG9lqHEi5mV0OHXBuNDKOGDAWeiLHBUbui038WWCuX9ckK7/YglryYUIsrEi3Ao7+57bxH0P/cVhQYs37fx5yq8nmaI7lofSj55UTcVg8ENw8V7rxJ/tWngMTKHaO4sGt9ybyEc7XKNI/sfGJBxu+DPQGoyOWaEsf763Ptg4DNFGHpvG2mfAFJzTlJ/3rMNxn3CAEWlLQJrznuudcgGssH+vU7iH1cKst74WUI/BCpz606fh58o5PRvZAO+Qjb3wcDIXAQYaTdXotGrjM9a4ihdkA3sFpvf8g7jzi9aRdhX1c4fg4GfHAou1/aWMPC+RxffN673FpVA+zpbKKl2GX5jIL52LeUHG7DaNQIH/T1XsFNUjPdvLAwa6l6bvpGjW22XFCpA0SEamZy60xsDq3taQtkLDfTtUyizTUo9/X6mbGvZd1NkRYfnsGWEAcvpkwoPM8WA8e69L1lCGKBueK+c/m1AGPASS6Z4Jwxo5UDDRAw5pJorvjFgPa+SJH7kXmHsKCUO11vKwrsbZeP9Q9zQYkYi8FYQljoTjeNo2XOVNJJV/sHA6PW2gWqbk43sCAMw0Yf0ebYVdePKvKO9Gf2FgVY0KDF839iDh7GtQ9Yqqdt66Vjhlf1q6PUJs8/9XhfRfLxqPhhoZXVfxvk11p1RCgmyxmGSdxvC1BcGQBsXAo/wykHg/UDxaWJKLCd/YeDrSkE66xIGBi/Ocbg/ciW7uxsV/OnmLxuwA9X/YMDT76782MDXBUOrzD2yOeM3xcAvWkXYHyj9PwYDP9kGHs6q4e3RnrJjhZb+CQVDWSyUzLt0EKCgUBCe1b9CQW8rDzgq1vi+08g0wHWjCP3XcKKk0lYa8Dw2RuZKwkCukA3chmGKwWY9FPg06bTT+5WFwYlFEs/FmKRX4w5GskdZ/zB5VLCIjvTaXn+u4Or1FwYUZUvZWXOT+hsDdkp28mUDbu4jJoOUui+HIULBdQXteUQYkCfCgOdoK7TvtQ+cbNgAcfUaTOYpF1mzsRtwmwONl4W+IIxYVwi9/C8bKBzCgP2ECM1Hn44PebnxwYAnQ1/hr9dGh6NZeEgQypS0bZE9ZMO6wlAlDKS9zUuF4J5teL++9iFZD7gFbN3v86667cskT+6W0xTaFL2g54kMA/sI+SsiDBmEgY8NtJv+mb9mY1PwnkfH+wsDX6sI3xs5V2Bc1wtM6lWupMrVoXEvdzbaC8I434Y1YdmUhDHj6Sp8fU6tz9yA40w9yWfr52+51UDnF60iHOhK94/BwE+2gVGsAAbqcST4oG1fIZLltw3gPe6U4LOpj9GhQzZwX3AVei9vj/GIOlZajUiio16lozM4bkQ2enRzSB84xSDbLxXkTBgQ0wNUlnIocdykNYx1f4hBvCGJNU/D93IWknzWjmyZqu9dMj3/Lwyk3Uy1QGllxw8G0rvbPjpOEPoYN2NLSY+cQsxmE7UwSC9rmS4u2hGsgaGgr0ZSpquTq8N+opGkqztfpiduMzBGgx5J+CAVqZq8EAYHKgvzfAuU9Dx/5p+5gSR4Y+Ca5cYHA5bTe9+TIEmql8aaQsct/gsD/m1EoSDPtpLXj4IS/aih37+JicxEBhYMu+/NFPxWW4Sz9qOEwsoM3mz1gYyEaEfOKbqc0YxkDCm/SguabVmjbUwLmXriLww8rcJUUDsQGfr9vzDAe+/lS6v1+oUxvy4Fn6QdC/RnB9BKq1Jkl4Eawc07hDg0FQ9wF278Tyj4sgEetZ/H3xIDv2gVoaG+J97+DAz87HUDgee9v6vizhVu92UJO+WYo4NlSafldqeCFi18NLs9S8n614cOo/vggOyyR4HmliTaVndr9MLdBdJ04+vQV4oCh5PjCni3wyy4taYZ+iHZBo9f6RVQ5CTh8wWXKUzcEubhgGzh+mCCmyvKxv+0gUxuCQPpcHXhr2RnK5jt77WTOjIgyZ/bJL0NYWCb7N4SPT9S1u30I4iOvoZsGNfUukvPAryQTgeMMJdemzSC9JQTvYx4LLGjwRsL/Imj24WkOpTb6rN8yNmyFWRHhzAwmhEGHINsIO0wwkhSSXp+JxtB5rCtBYfNeIAjhzWSty5XhNr1DxhNJlOJt0wilGHooGmENH4zrxDWhWmiZ7qGjI/ze+k8u3mEYM4m9P73YQ25W9XoOrNCSVVBoWB67J94X7z3XMmnjQWdhxl9QgE/DTcl3F76DMP2fSfp76ep0BxHDL3LdSlRu9UFaKDFGIPuyfRyfUafC4ZfGMCxmv6We450ftEqQmNgaH8MBn6yDQTcsjHqTSlLru7uEfyHOsa4QzaQQTih7h1dRui0DBvwfH9vKnLwjugoOippE2ENk3wvcHg59IAP7xGVVWUt0ebFWmSvIXWjx/gyRu/w9CB95dQ9Z5tqi1YnEDKVO42y+ehSo+PeqLsefLuGBx4rdPN/2EC+Ixv4YKD27lcnChYjjLP3BcTdpvKhuQUC/dOkI9G7x0dQypzKcpLsIEtKzwfzEp4xON4DhT+BXl9KtkPzLksqu6mqwtPTcxy1loWSdUFt4OWVO7IVtpLcd3YM5I6y+7A/cAW31Q2DzHq8MOqLEWA2eTGAy6uLsGtbMD7JymJBV30g6yxmgldSqtDl2gy93o5Cx8Hc0OvrUxutW9mSocjXhMn7xkG7F0mRZlBUMM/0AybufEaYY1kJTi+48sFxRkC8+Y3/wwXDTyjYDoaEhWL8VLD1OF8hwJaPjm+vBa6a+goHFnI0Ry1PyZrEzj+h4LN8aMGev+WmI51fs4qwo+iDf7986De5YPizbaA9X1oYLe57iY0/KiDR/Qk66roUaa88FBBVjwCZ06Kymz8qC05TecI49FJS3mlFZWQ+XCxWFxCTu8kLVllXytbxuhJp/1jX8LzzGXVPx5dc1R3CRLyz0LntFu/r6oUOZYUehY5VKjPzJI8w1a8VRnywoJACjMHzNj/zR7l3gN9OK9VZ7rUQI/VgS+wemhxGPTFEnj5tMVlzy2ey1XLQ954HicZ1WsAaFlSmKz0G3vfo/R+rOMCk6dYSV7WXQ6AuPYzXT6lkYqJdocXrI9r1dg3cyHYIffpFNGeGK7PdMEXAseyiyRYjyY8hSXuRDAQuXdeDyWKa+QyOrI0WneuQesMxSX4c2ehoeU4exPIKquXBw3C0J0fZ79ZHeDadBpOJ3Yi0sSOyi2l+RjcoCSPzoVODvknuvJ0s39+fElj4uWAIW/IgPjoSBhpz2Ud/qFhywtR2SXYUxzg6TDYCz51xBD1LyxEmQ19ivaUQ8NmB7L3fABrT9LfcdaTza1YRdtTO4N/bwP+lGODbYUOqmqtKGgxjH1q1Piep3VO3PNp6BY+liDAuXVvJuMQIZpG8YITdTKZtz46gmWhLTPnGV/Lt0tLJ0usGrU28FVkSj3MYD/gG42gbUnZeZzVczNEKredRSiqeRQST8kkYOqdrmcWlR6dtob43AmwtZHYF5sMtJgnpGQdHZAP2sOA5ncYInYEjeN6uKrjZ8r0ToeIq48fRLtiGLUmyr5MLYep60CE8WtQt/SBVCC7Sh2G0e6GZHu4k6bveEYqU+qhbBA8FT2VAUUK1HhgftmsFdWdXwSH2KNSs2p5I990NYfI87b8Pw0im4TAje+oOdrh49UOZt1Gp2RxvMYZivhFpChoDbxM7yJ4oAXVx9MFZHzJkrfeqTblprtBft+/IypmpiNuNX9kSKxrpYrcA5B5YsLJfHa6f6/cUqYHlD6Hgc8GwPXBuGLYMXxlPk6oiDJ9myNRBLVPv7vrwGCpzdA+TQKRwevmfKwVxGdPnWZ5ev+W2I/+82ff/MAa+1uT8GRjo/eRQcG05BxyWjgP5g2yWnbeNxMR5ULZkvXkBTeAhxt7EUVI9aGoo7uKB0PVyBRcFSfZrKW/IO0Yk8hlLdZauUgeTnbcXaT2hkLFseQ36YUX2MG0rNRl2O0F/sr7LzOjdDdjOhg/0tOMFskc9ZzDvWTUm3dZCwQRqhGDYffJmd6SymUzWPlhc4YSJGUi+PjU6zA3thHO/FYg8nToFm4fjEkda+wUZmXgDm8hQ0Ervc8LKfWdB3HbfX4+QtmQ2fpU6VNXqjKNBx4Q83698SKymhWEOleTw6lIWf4YF2jOymXQ9I4k2C2QY4nqk4ICJCNIpqDi5dbgUJCcNg6KzR2d2OYgsS44q2POOigDHJ2FgsrjC3gspBI16nuCZ7zRQho8c52XqwZiIqDLF2Znodp8lZf8ZHa9qu2pzY/wAkc43lvG/hILZ9RDi7HZPlMm2fl5Z/Yjv6LaWZ5m+3EMJy3C9wzBUSWpWnvDf+y2svzFwDl6/5bYj3V+zirDTee9H+ofMDfzsewp6u0WA2YGyuTgtN1emDKsGnUau6TRp3Qp4ikeBwVplEs8ldcPpZqqh7eWUXTvV1of7Q2nhqpggiIBnKrv2O/T/o84NeH3SdLj6ZYjxKyHJ534nBze7eJhdji2F74O0ZO+vKqLuXveAz8Z36n6j/IjQcpYi26ushPVq3udaQBhID7NHCVZvPUbTe3/pYfEkyTVU0HFi9hMQuFNy1k56fcLU1VAybR/kYDjPBbpcrSl719Mr0H8FzmfMVSZmYTZsOSC7mEUdV+bFHX2mTTYBhqcd2UzL1yyYP6cS3WwUKKnTfhHGpuoUg+UuAJ5mKmXtke7gsg6FGEtnrLNZPknRzvZPkYpLWAM/v55oWkNLCBMeR7btRj6OMokC2xl1a9MyTzitzAjGAY2MVdcxhZ68roCrpvqeS1n46Bvv/RzYbPPjKsKPDbwic46TohYwNs/Zkd2sM2F7GaiSG0w3YB2QRHjxNQM+XLPvewq+dh/Kinb2W+430P1F31/cpeL8U+YG9J9sA6IDc1xtwlgIZf5qmPGwhxil40pJeYYRM16DA3pyS1myM3WOsHcqQDa9rpWsFSg+jPRohLhw6TTs5fLI6tOIMHEqNYnl/aS+n29gJOTuvXff4QrWdn3B+WFCWVrrgM7upeA4kYGjiM22KZnTU+/orLyVwmHMGuguPIbx4+jIrJdwHWJtvaTsbgYKnwSZAZdHxej17inktch91llkBwTHHMp86BEjylM7wGS8ecisbfVzcOzpDUvOYyWXrU1OnZ0vEVknlOPTy46Y3rlVCPVpJ7NTz6MyfB5UCjHjRKaJn1uwdqMeRodrILPpcZ9D3r/GOEm0CeRi3m2YM+Ue5lHXlOPW+sFYPVUmmF9V6sPnsW2wdb/z/kLBpILM3s5ykPtDD2cyQSGMfV2w+2W8Qd9eSIXbOYWK60tboA3dhDAZkB38cE/BaJ+W8HAOZxw34VTkWgg189tTC4t7ZUlhbCl0wYjtcQjZQqbplezgazExu0SEFcXKfss7DLu/ZhVhR1N6uvGH2ID2k23g1eXUjU5JKsbrNTRspVH39I5GDal6f0VMGqVFdmBGSiYuYzr5ttYKo0F7/96LUDXgLPQcF2k5FqKq1Zxd1smesmniyMmyiipwNxQv7NuZJP3S60fwQMPH6WtD3TtbdnSWuI8NFkNGWJg9nw2Tr2sfg61XCV57wwqOFw0xtE+O5LZfqbBbL27oNYNMSbPBsATTrhIsB6WQE03UDeuzA6K4nBMpxuX6yBTh2Tg9LNsy1aNlA70ETRRdNZPjMs9KVvmLC05YzcW4sp2ILb29Q92YXyQ2s1MJ0cQn+xhfx0o663UrCLbpnMqYSi41I70Ca6VPcDzzCpH33SkFhoZfcbZKfDkpXo3BpgWFpmIc0ecFLlQ26T+7OOzuyZbSKLbgeFZ9FFc3h8k1H5YsKlcuOkKeJY46vgqRHfYw6QznkMkDvX+jQIS+tJn4XDC8n5Uu4nk1l7laMrKJRG4wn3n0/u1DgrBmrRztkb0TKa/67AcM8NjZ/pZ3GHZ/zSrCjtbvKf9/xcBSyi5JaTCG/Hita0aFbaP/tE9KNtHBYFVwbXDk61MFg6fPwHXey2Vc56WkS31awfnAlrjYRFMhcFurbJpcYlxoIpATkvic2eI+RrfjWiD8dauBfdmUOJ4ehBzfVp7P9q5ocMFZoOTe/qUynz99ZItUyizpT66wfIojDjcXR+Htc1ZCLKIQnYskJzlPi5weVyeId0YYmq87OdstxQMXEzZRxD5+HlnBlJJCw9UVuVE3yIYNJji+dOnx+VjkrJh7GnJyesjna2GxhRE80TP6HZFdgpBso265yOpgA9nq/M76cTZCfxdEwC/9QQHbTrHCcr+dw7jT8yq2vkUc800nBbHfbWu2P0MLZ704E+J260Qsz7ctsgu1TbajP3TGRtcc81U6hbEnuznrKf0WemOnQ92+otffxdENh496L1On7uWwefD4+wuLZh27gPU1t3G8spZi3PBcZ8PCAFyeTgiTy8HK2djsAprDw1NmqwUd/8+Nxu9vKeAHti1+Swz8mlWEHV3T/xwb+MmhQHqRjYtcTpWxVe1yduifO2g2qECmPzrIeuFohV7xrEU2rS8IRcu+ohXljsgpsiO47WuNeWtXKJP0sUM2CQd7HLfGKf18aFS2em+JOe5KD8b1nKTf1IwrTuePKUw6vemR3Z/rNq5KTGB8bCsN21ITp9NWniBV1roFi8bKEfQ7ycN+savhEvZMjFbqhezgQNk7r48lLn1vCmI3GDZsvGgCLHfXpZg4rlKy7ESYmeMukrkWb3QWuccZFkcxU8YX8mbm14WD+eE0gUkRyYY9ju89mHeEL3EdmhF7TXdPHNnhRabjXsSg7Kxdws4tVri24hHb31DiLIsWSn49TBtW3qoLpt2igPzwEFfWnMsRFup5LMe71iRiceXVSEP3QdSzTcl2O2uNy+lmpuS9ULNYqJhrxP2N3r/TbudATXuNIQw7Ir2VcQ77QRh9Lhh+QsFYVgHyxWstJpsF/f3uAVY4vRzGSl5dya5m5quHw+PZEnk2qCr2dcHwCwPoT53f8g7D7q9ZRdjpqbo6+EMw0PnJNjC5sQCxnM7FeNsbqsx88BnSGUTdW5ik9/epO0Fv13qJLIrXEbOD9gnN9j2Wk7C7ymHg1WfEfkDd8GgMj6y1kQNcTuZkB4PLy2KnG71eFieRFMn9hew8o2w9HxdzIU69I2OlpY8wvXRQmZQ9spFBabcRTOslebKcGbCcniL0Hg+Q2eNQXCG9t84Yn1oDSC+zdcFmdr4lKdcLKpvhxGfzRF0hn48qmV9A1dl0e7Vwoh0p9FwWwNjwXG8xu6slTO6PumIGXgkb3bfUryIKNee+uBCWWiNFxPGGMXU7p8977fcFH7V5zfrrKT1+OKcio6Zcsdq0TvR+11LJnwfPYFbrZOJSJymZ5Dl9nhobQY8PCxDhemoxM40A82JFIaRtO/T+rfKAq/l8oYhlS6M4FZUmTo7xSI7jGBmzxkGGycZ3hDieqpp92cAXBj63Fm0uUYolzCoxGVtjlfWWegeF7M4hbzxHZ8fdIMeMgy/Fw9lW7MsGgsIjDIz13xQDv2YVYac30Hr/1gZ+kynCn40BR/gZFllcQr6O9jmrk/cFsLLjK/nxstdZ45ohpurDFmPTTt/fAHBZYFp3CzluxnbOLsvygaV1XYi8/dgZbAPl15ThQoqunensnPATppqPcmxe5JGVfGRj1rVKZdIq/ZLFRp3iLMwEjOPLmF6/dl8YiI6pjLNdqUMd3NpoBw9qi91dFIHpJWeSdjaUOep2yfpavcdJS52JyRMmlK2t4x3RElsKCfpOZ4fKCDELJrmc9EaKwZaNfsKFuK3EuBeTRKtzK8Xp4EXZeqbmDWukIDvRuxmMjfjVMC/06OOU06HIh759ZIL59Pm6OJHp4ihzdszKG44X4QrGvezoU0KKPcwn2loZ31s7n1WGNcfJ4Tan47M55KwtSsJss6HxLFwlZ4Fkd5x5x6Ucl6tDxY4aLjDbX1LIn+4mYsrFdLAY7Edi8sicKyu8aYzx1WHis+3I1soLHN9OlSL0eMKYHe5sFO09Hd+wTce7idc7zLUWF+LgSuNjAx8MyJnzW2470v1Fqwj7uqb+MRj4yaFgc7gWuLg+lspEX3Wv7MCvIa6agLpnMJ9GbHejbD4DfSTFQaPs3l7oNuZde63kPpc6S/xG+X+5e7emVZFs+/sDeSGoeLjklAkoKBM53oEoYCKgIKCf/j+p6t3db0fHXm/EfmpX9V4XK+IJRU75m2OMJDOBK9emrve6o+mtuKnL0F8jZpzsYrMOUOnPdxRrVFq+IUczJnBR+RvnllnTkd2hiQDeOw9NOvcYyYaqMQSfj8GC99bmSdQFazBfI7qBuy+OpDi5ETizk6V6q5NLiKl0L0i5W+IGz3TZkPKLbiMed4y5l6vWEfFiuRDpn5B5j0vZkN0JsUvSLnP9HCiWHbMMwN8tU9VdDtQgp5qY4JMeQ848IRKJy0sNaXyzWCCZiP38YtzgutVzFbin1xFtUY6IoXHjfM0XgCjd0YJIORSq1y/9krSDVcD5VV7w94qwJI+Af0HQklj1EwHLkiqlPPiPO27fML0jzdIYAcx5qPqvs7wjENUhuM/NifnM4C1yErPTP5eBbYKVx8/3BQv4DZbxs/rRwc5XmRosIwKkES8ceNMCK8Hi+yDkt+FDcq1hGVge7n/JicbLP2kU4Xax3PwyFPwfLQNeZN3At3eZ6jrHWiLeR0jgPGaRG2T8KiKm7ElwYanNvAX1COlZmqHa7O+cP+xRbZuZsITzbn1Vg7W1TIl+5y9wgwuqIX4PVTtZzeGyVTF7a4cHZnUr1uEc8hnzknUkkJvTZBAUduB6no0hZFgOWwgXR4f5gfdBk3u2Q4AXj1l4uy4a8iLqCqJrCCzo1BJIypWoxov4ovr1Gd1LSHwJ7GVVsiDqdANvm3cBe/2KmW+X1CL3UuIA7HOuujxb5OSWkAskh/qKZer4yIm3Kz1IKu6Kan1Ct+CNrQDnYkR3MOfKlNhjOoJT7BsGvkNH8jAaDpzLOnM9cyd4hE2eya2ud9U1Qk0iIEboVi7x1XXJoOP399EKs3+BoWS7ISmRe2kFAaUZ8++iLpDHh2IomAUX1TOjL4YOYajgWnln5i4Ab8BeZaffnxT83kVo1fkdoF3cVf97X5aErd8mRLmTq0FhkI6Ue3EGib6L1OCdBRL5bfjQb2XACa/KX3KG4T/eFfC/XAZ2y8V/ihvgf7gMKFbEEOMQm6GjhgaqM6CJ9HfYbKVCL8lNRXGCPnQ5d7nFrL0Vch7cwH6oQT7H7+uVsQHnNGAWPm6wGb6TpoDb95OzYHbHrB37vAahpYec13NLieT8+4DqWCOGRRYT8kwkhmoth5x/qYKSHDYSqp/mo1rqvpuSIM/aqeedYCh4Y7av+dQCKFSX82UdTbe8yEe4HIcLC4Bh9i4dmYBtiw/mvSCMSBLnBbj3AkNLkD0aUs3GJaCo4/GpB8R4rKwMnGh5Y4GzQjdC9lIK3pHlqm8oj5IEg0DhLMwD5rH9IiJPbdxB7GM5dtoAz5e3ogUEzwrLmuA2KVmpjgfefbhzQaMGHimq/AVXY3bDUHEPUf39owTubMD9eVYpkGRXbtF9+Yjt7iRIZPnyCfjq5Kby110gi4p9AHn1mR/zgfFPZeD3RcgWYVoBOP3d9e35ciTWIT5B0u1zzhdEVP/DCT3P2VUuzNMA3d7vryuZugidb6b8JdcbWP1Jowh368X2P6SL8MdfZerspBpuFzS5vvXRLWLYMED4OqOaK6+6I+qQXyECO3TdY0gbcrp9ZLjt44pznfkKTbHPIxbH/U0NoMNm+Lp5qF63W+F64o4vyW+jCAOzjqcZ+MucELK2IHwrOfMceQ9EiqEGVxgjzjOtpUAM0nQQixqGhorwHVm8wzVE0ZIwp208g5jjeMVsj9ncm88Q43RvfCE29NR15zudkNx/apjlh0oNbhqa8OzUVBCp9VX1ZlUlEfdVYtkaRSwkubvYEWlh3MEdDFRzd4afS6V3h2TuFa6rK0tCGlM6QVQ9E1RTbWmQcrtQ4HY7KVxg1bi/2LEErJMxXq9zE+VEqGcBOH7BmGczPN8ob3qINk2metE7IoS+19NsgQK/7zjoTnTxKkLSk9z1MgE//7axAdcsybhgY3MWgcHG42VNpHrfTYVlSq9PoCwIloG1h24gfUQYikC/c656XWKIEAoHrrJeuMEuQPegvMCCK3vfcP/7lUF+e5Xp7y80pnAf/5Jl4M8ZRbjklovlf0goEMkPdxG6FkHs1kLu+oISeoSLIh6AKdiMSLziSUK6Gmx5haa6zjSLzB5XA5vxq3Hd2yOyiHPq5gBLhup2/gYCSWPMvnbu3tXgPvd4MsiGA8lJS1gw7IMd0cbrCbM/tsYg2cYe2V4tVG0zjTlvvllJ5Ljit2CP65xz+xqztVQakxoLhLOTK9mR9ktecH5zEfMXbhURQSn5aU5DyvxtUFvEjxwDgrlUMXd1xjK2jTv8/t1CDGRp6RHrYcwgWlA8P+SEEGEpPeB89VHNfVsDYhVlDen3cXc99sV0nR2MAMJBTrmAW1YNyU2KZYb/HjiPCni9bttxDamQ5qp34oyS7Gb7CHxjU6qeTbSOdOsOQ0TzzZg7/+L1OoVUhyROc9c1OgxJrvCQ0LV0ORcctoZBxAzLpPPMsUzKH3RDUcXLcFlxMee6qv43N/D76kO/hQLpaLzhvBCZGjxbdENBGbtgZ1bBeaudn5PNa+dAumwy12+S2vu9b8DYEI07nz9/0TLw54wiXPLcNLnoP6MMqD/sBnLDGuCihtgMVaeOyOeZrsHf3hCDuloJhG2gB3fRoKmsxmVDPkpxhFu/earueiZgthbf0wM5M1PdKKslkor4fefS31nwqFG0oiVm7fjlXJiv8SGKWBXbEOhmwdwDPFNy7rAZx90qYX63RrV6pL4C4XaG+98dEctX0Zx+LwNnvvQb8jzkmO2bJHGDKEP3kYOxBP90RrXnxpVFZCE+gB19atVXjZondsb3kMx0PD7topUk/HxEsDdWwbwEASdBO9bgnVGdg6OO2Mv++IJkCJjrt2c00dIdruB9mhsX1Ac8fm84HsDfEOA8x1yVxLukW7hqFZr61bZpiLteJBBsWcl8H7AsqirPQeBv8ff3rYEhwSr24G0yvN7fs98R11vLcH076E72pwhI2DsncElaTKFAbQjfWhqkz+6iesur7v3uBn5/lelvXYQx8UZIrJKhW/uuCDlyCx9D2vOuesnZH0mE/ggc5YPHt431/Pe+gd/cgC0/zn/J9QZWf84owiW/4YV/i+dfsAwoP+wGjk7HoRovUJ2H+yolepjPIbVQXTx3vdoRkvIL8Ks+5TzfRbV+FW8HfGf7Ut1NFfFklhUYElidua58QJNsqeUIbrjH7ROfAl42CdVRaFPmdsEKyCI8YpTl38X0QCvOyXMrjQChdHHdgtRAgH/rAHeZucE0ipDEgLBeozVV0VprBuk7bwOhvrxMw4EQyz7rBLCZdmWBVuhAomKGoSNzahYYfC0QJxZGCI19xoIDj6Z6rsyk6bn/XfXfK8zus9Z7QtguUJ2bR1WS2UV4Q7AfGBdsJTxf3A+DIL9lnBuZePyNeUS1lla+631GvSMvSZhBGn9yN4DeQPdxjS8QvNOS88h0vbRSWEAqevh58mki4h9iE5w3mnZXHn2BKJurAsk1wL+VofFIdZQBri8br48ecDzJFqUJF4NP3cBpwvSfQsHvryvhs6mL0uAY85MPltHxuA8g+V7ubtBxFMvgC6+/p69yzrcfevN7GfjtgSFaqvsfuvrQv3ufx9/LwL992cfvZeD/fw+hsPvROrDYbNb/fR0QuKWo8qvNb/9J/4M6sNvt/kd14McXHOCC1oVnlxhqfLJkoPGqjiA7rA9uYmXOSMfl1oP3VyNuwl/Hjp5KNgBagzOLX5evQD3nkkK2HzQ1WZ1gpPfABniN0kFNaJmV1DR0BeprrXLhaicJdPfJOngfH4abzBy3pO997UD+ClUWp54j0XekMyhJd+CSy1xKaadfZChvr851hAoMusBKBe8hUN3EXEgNfRXMh6fqEC48PwqJNutVDaU02G44/34amh5sG8rVRVNDMYCU2o0aQdGFBotKOzfoMnaP8Hx0uppceCmie84+wWPfmmps6VBSKxINeBxazU3UDx4/bd0aMq2SuLj/yBGVdTGCfJvqbvS+nEdq0nYDTVhbariwcHssmWd4PA4aC+Xn2aIuzyrAeqNzyVoedtTYXa6QvTnDjWh0Bwq++YaetwwuKsRTSmxzucC69FRZ5Kw+FoXFXgDrrQ+uU3JpqoKO969xd6YajQuJp2vL5OAekL2bVHSU6DKvVbjPMt2N3fnHo8MrOcF+VL+cMz5O/zp+6CeZ+tVaPgK3WP/j35/JlPjTI/TPogeF0OE97feyR5eqHcNduB9YOJ5lnjZliG02fhEWZa400mPtjmiNb2cunBnfHf1cwhTe1gPbnL8aR4q66kDbFwc1jsnQUNU2VeiuMlGTW5PvKHe1O7g/LQMZOrKGCuNwhn7XqFwcw4fQQrmU0LoSthHvBTkl70GGVn11zGa5ZNFnayNTyoBMDVXeUeeQ+VBqPDIVHXB7Rb40UK1Um0V0jkxlu2kB7/OITA27PKXaY4jhcd4YLLlJo0U1aUCG2o3uJoaHzD0tZKq2a9ON/f43JrI99ItBY3HuwI7WTdvg/s6yGjvPIqX9bYU1KGDIlH368pTmwxZyLbfUaMHj9q/UPEN+WWlcvJTPQPniUkMRWoYazdnEVDPcIBcSPJ7TQfGoS9Qe+tcCmTI/t5RcLskS0oeC1+fCOUD7EJmSl3tkatda03y9wYP+zmMNaItRoG+e8dBc73uW1IUkUXjZKmQG1Vl8ZE5EDxEyZZ41ZGozm/+BTG05fv0fwpT8w7H1G9YeMGtEpoLQ8ajju8iUaBy4MH44PN3Q2oecI4SLtwx1qEnqEbLr48wlyvW+o84wXKEmRw11QcY6yXzUHea+UOdmLjLl5FsV+uJI1Hi1HHd0Dtz7d6bC1Ztr6GKln6G7LVUuIT4y0bBtiXZ1j0w9RmSqoKICjd92zElaZOr6DSNglzfqWsxLyFQRolEUEd6ka3D7RMA2/0SdYlF6/3S0uaNuPqZ3bkdGNub0Mr2qqig9bLPzKLdo5rsnaPYhMsGeyNzCRgZfVYtMJRI0NPKGPTDdQCbIF2tC+R4aYOJOdsPF8EmpuGAxNALoLLlekamrb2+hBGK58UHG7du0PUNTTEw1BepQtlFreMQa+oJQziV6fK9u8JIHZKr43j3aBlwPlaHtp89vOeHGZPU7U+GoFN7vTOmlNrhQfrpI/VQrD15sbroJnXRURLmF++GyZ7H0AYnqoBKo54HOIlnB47WDlw1KQZEp7n37I5nif7HYFHq/3d//iX8mU8oPM/W5Y517JR9DTTgHdWrNMqzjB/XAok2EOjXzVz68bi1hySpBnZrH6gjvXXXmYj4876h/0FN4Gj7qlLBBnZo5qgNNT1GnqIxMra41er/mgUzVC2TqukOdeq5TZIplbkPXvIpMXZ8qFx31/2Iqb96mGq5zZAqtG24/HFCnjjdkai/r6LUUQXXDQ4Y6dbii93tvXNSpzMTtb3tkqgETmTpZyNSTEwHKzEOmdDHPqfhAHc65zOBCxQSLzjTuBPmOQ50KJ2/4vmYneMo2MhUJqDOhijr1foYai+5vZErZig3U8gN1qnuhTrWfNoZqqyJTUoJMPcNsC8XWstyo6XD79wy9332XIVNxhkwduayGJ9cYasjz9o7ONqhTfeqgbvMG6lS5RJ3Kkjke37VGnVLYbQXXxQmZqmRkilOpgBmQDapNzl2qFkHoQSv6eLxWj0x5q5CHdr3cs/DVIFP8TVShPp+RKTIWEd3cbifQjBKZyrbzf51J9pNMLdarXzC1+ovkqZ/uV4k2DPOUs8N77HIfoNsNttnn8DmwROaKkaJDwXvGBPR+hCIzeWcP8PS7M0tKHvOUzGUp5HtOQ68W5CPVEgbQCR4y9coxT4UxMnVPJm+XuOid7lU4eb+v4cZ8O+Wp3RYZPG1VFpYl5qFyWg+5kXeYp3YHKae9vpWhtp6de77KqCtkL4ZQNOv/ylOD0PrQwRJ1NBZwe+EUYp56u5intm/0foGW2dBYNh5fzZCZzxCiDl9RJ6PLC/PZclcfoVw+ME+9lpinohqZqpQMvdTJQSZgNxjwBBGZWpp4/L68aqCXbGSqDOWUkgPms8yIkUmlxDyVRtsNtGTKUxsMcvQsXbBmHL4aS9hDsSh7cBWwuNK5aAXI1ElmN2g0G6/HfWLuOhffUPBv1FFexTx16YMF2K2GOv69Y971C2RK35TIlCVYnqo5mQfNe4s1KLdygapvkYPc9NH7mTf0fsv6oqIX9tD7dS7mP3t+OoIsTrNrl4v+j9Sp5e5XOiX8HSlR/TOZUn+YKRiRqWbJ4z0u15iBsz4L4e5lBzd6KvJIF1/0hm21JW70CceOcoU5wGNxOWPmTRSersLLBWodNDWecejF0tnWhuoq7tHrrO2cSnNOhl51kCk9w3suR3UL7/uIeUJbsZwasu1Ab8xUlnwlWaLVS73D69miTiq6lFJ1Zkrwto3Odd4PZCCeTwOW0pWqJg3NG9qcMA9Wz5Ggl9QciZqyXkPe67YawutToiVERt7PinJRpeLv2a4dwSOZGW5SCCOhomsjU52KTDn2GNGx3R7hbqvIFGmmPGdnBjKUTH0UJuaVWsU81FwjiQvTCOt+kQ7I+PKC2+fjt6PSql5DYWxNLpk9sSYIKnrhbOiRKVP8WvRrtQ+okwTbeNba6NWe9RV1NDfcUJcwb3m3qeZoBL3g7tt7xL59eYjEHGuOPOD9cQ6fJaiGPKhnAuj9hqB2oTt/D1xkhzn6CtXl4GGt9m7yeGU7ml5XCtaECr1t90Sde2gB5qlF9mUOXc//deGDn2RK4P/7F5QK3Fr5xwOAP5Opnx4NkC3EM2Q66FxSKXjP1PsKmcrzgxou3aKjIzHxnrUmccNvOWJs2bVvKPnPWQ3lN9blvqkTrMsFttkMTRf9yKoN+bVHP9+6Yk670pSh5XWVRY/XyNMkYS+o3ClPXHk1pUfHBKgqEb3cSUNvWM7EAvPXF/OYd8M2nrkrCbJb3XJ24+SELgCZyl+dwkWpMZb0cMNkgb+H3vR0xu2ryq2gO91OXMLNipx+s/aEbbSnLEKdi+ias0PItA6Z7gGZurw4C15HtIARXHLMk2dk6r3SsI0uOtS1TbnV4VH0qHOzFNtsx4sVFLSUWGwy9Mq5jLpZBi56u4w74/lHmYDMvUwWPxfI8ONVA2SrDzK5lM8G1Qf1Ad38qrvxcifyVBfaFB6SgT5hu7+jF32bWHOSatLx7gbkVr84SKcVBhN/JRuou+8lnNptzzmp1nnq8MrOkFfRgcWsRJ8gF+EXqrHZq6F0RqYGBb3znUrIfFIXQB/vjQVydfm6wEP/RzK1/vfPuv6JqY38939/JlP/1EXxM0xNa8hDNZ9jHWssvGexg7Gia6Q9lyxORUOZb5+hbV3MQ5d3jl5uek1elooOl6TuGevyexvDu3ljm13MsI1vvtsTWp4c6+QSv0c7okrwcmTVjdYNekf1ZT+xLjc6Fy5bFtFtdUGLpFmoO0TGPGBezBwya4NM+/Ho0cbHQPQotJY7Py+jRFtwMd/NfYVFnIM6AFfMK51eo47ebqiDlWo/oFoeTiw5zDDvXGVkJLtR6sa7o+TRZIXn99B5zI/hDfMGm6smdDHVWKxdJaCholvwPC9Rp5sVRPQdbDV40g/lYjL1e1Yue6DXtSU3fh7RKxueHUApEmSKm39L9I7tCl5dYbrh8o1e0tjVNtaoVFPDu6oQGpkcgzYwsI3vtvZI/W51gYw6eD3Y+k6oJqKO5/SNx+fTuUU2qvIFWFd4fUpSGPSZL1YgKknPHH6egvpOUOezC+bfpBwxX3Zf/QN9MzO4+OsOAn0d0Dt3x0LjEn/SuTx7WSCRCJl6reb/uk7XTzK1+cUbdAVu+9fwfvJPj2HnNNSJNzlgHji4MqEPd+vDw4z3LMoU9E4rT0TmUgO9W//Fm51bXAulojlujHrW0OKGeeIZ36gbnSeYygjzycPa7NVk/bIjajaiCPciVNVIn7xhaGAeqdQ3ZnpZZB49LJHB4h4rXKIR1AHy1jMopHiPunHOAb2eNoOwK1vm7BnmjzZFXarPo4J56oI6wlGs073IEzU5VxJPv+7UxwGbE+aTOXoz5WNakCceVaMtwd+bVysf3tlN52J4DOiNRmZCsRg0Nzw+R4u+Hq4JlbhBphIZmbofWgrtNaUsiTxss+5XL+FdvCQ10XzHoraP16u+SMhk2yk56k64hNx4mGrSi6izfcbZwASOconHO5jHavS2WW9gG5f3IuYv4C7wLMqpX+59l+hiMF9QXAB1fOHcCGkXmxHCYlS4+G3i/bG86wL266hntnftQNUdvD9vUzqgd9zj9X0PqxHYK0fvqGY2T+s31rQnLDUWmi+smdtrZcI++n5VdLSnP1KntlvhF0zt/iI6xf+w99sfMP+0mxbv8TrEPPMJMPMy/bR3w8x1choK4dTn0KGff++wDa+i7AVNeXTUiFt+c2oWLILyc6JqaNI8p/V6QC81kzBjq43oUfG9mQM2PmSm3kgNFRdZDXcd/X18EF2gnIEMstNGYeHgTc+M99kNmLqbMvYdLPr+3nbTPJDWhUuYCVSbc2dg2k1RQyHANm/RAduUPGV44Y7eR/S2qAPP4wmPb4H54eWEJty/W8LF971k0cey9eA5+Mi0+ME8wzn2AcqNhTrCPTGv7RrxAJnTI9M6D5hvUpNAMb3fPkTBbqjumAwy+SZy4dtC3Rgo50HGHM2N6Oue0tdyQHsqSOgd5+sR6Gl0sWbsAmRS4D8C/XpcAU//jgzOogFrTBYm8OLveD2KqtjRRlRRxzc3ZExXTxK5x98e7ETH67PXCok6EC/gYC97BuRogXotMsCaoqGu71X05tJt28P7UaJ3PIvoLc9HU4Rq3eHxnR7IZGAiU0fJQabK+vYH6tSO4/77YZUCJ/59joUg/5lM/fQCDLdkwLwhCuhdOhXzyOHhYn6KxL0alcRJaUgn7+If0c+ft1h3rWj1hCLYAIubTEmpn7chPCqXYBuyxpRiUjChL78G1l1pQK9VHGYAsyV6NbWTStos9Aoe2aCr0SBwBn0kKwuKMlJY4lmoA5puYmbfXpDpK8M2/lWWG7Dn91a1dw9sI7t5hrqZ5DIebwwe9RpsUy0VkflHDh3dL/Q7lMP7yEWnLeaHuKqRme2NcMn+mBu0mJZb6jeKroYqP/CoM2wP3XtEHYnWmK+Cq7iHV4E6HW5VZEp7X1QoZiHq3DxEb3u/mZj3qCGyUJ76/herzIXcRKjjgX0jqqktDy8jPLCwEJGpRSke4e5d0Xt+a4en8rLNgb2XmK+sQGzojbkxtJ2PxyNnyJzbmzU83qC74cqY7Uh8fHUQnq8KMqfj/XkuUacOlde7vzN1kW3Mr8sGj/cwx5o2tOEbj7dCnQMjG2lZMBHYDI8vVBtHopciMcG8nz4cqN7c+gOZ4pfLXzAlbf7emb79M5la/rD3W131I9TmTWORII8C3WurMzxfF4PFrwN6J215OcFrt0Pvdu2xDX8eagPlMgI3qoWvR8d86odTTMKSmY/5QZ2zA+S72HCjdGVbdF/NtxBct+jV3C/mn9rnMI+81+hF2EslNL2ijtSppLih7E99HIGbQmMGyPTtJmG+0M8C+Lf8xdnlBfNHYg0Aj1qVuWjQsM1+I9TZnF5VN84brNNXHXWg30pHFl77wqJSVe/hfvgQN8EmRehZYGd43BKNi8IK21wYcQY8nJiyMJ3lEk13FwOq5wKZfsmokxtpesVokRAu/Cq4I3s35JivUtFNsnWObfwy5U3ziky+IsXDDxgHvXA4uEnk5BaNHqjb96ZEJjXvg/nJbTN4rQ1kcHnJSkoLPYLsfUCf8Lh/ePTGQ4XezUbGQu/KoxW+txD7W0VNMgnz5qw68nAQvr1r85udoS5C9M7V19m7kRSOObW2ZgfZVURvW3gi1hhhPgPvrGMeFGvYUe15PsB+Z344m2v7f13+/CeZWgi/GkchbwVelX7/709l6qdnAV1tC6ouQG8wnDGPmEbrwPObGm4yTHWe0zDj516Ofv6ywAy/77MKcu4Larx534HWn8GHth+IGylRjrrkbA9Q1IOhht+DaNFue1pDvOYVNVY2Uz9aEZZQnVrML/aJk2iUo669pAd+frXyEr2VfYEahYBNuidRLXgtwWHZi4N3knXUswZkKExkFmv29AzYylBnPz1meLHEPHejNrb5Q3RUE/7tGLQ1JmayBpnSLWRGX4cO9LE79Ul8sc35LdMhd06YB3NZkmiZ6vj3WOzVMNVRJ599KEO9poSF3xXq9KXJMngKgajGpxm28Yd1cSDLblO/4hmvB3dpP1C46MWixkRdXGsXzGtjiEzObKejX+dyg7bZYhvPCzGnF0Cdf0sj1jT3Ko/UjFYPeH7WGhcO7awjKzt5gdu/ZC48LNHbPqQ9D3T49K7jxcjUd9VO4xW/ezXOwzylTmy2UDseeltaZA06434HF36Lx3dOQKBFeDqAbB6QqSU3/yOZWv7iTb4Cp/xVdOqnvd+gW/AGSVMjy5HQK+gXwDa/N9So0mTMAxoy1zs5erNhhxk+22UPeM8rm8U0O+PfyhbzhC0RN15mqBtXpu5RZ2Y6F+rpYFCiaQJcWgWZGZ6oY6xQGeTHLdZpd3UXaMOtDvBaKOjlckAdW8t1Ag0mGzd5BtmO9pKygCScvRgMLXolf+qrf7em7IaDOhpUeiHzLyVUuHBf4faFambAvsTiEvPtEOolrg5F36pcpKX2joYh5sNmsUKmvzX+XmfZGtyLmqqxJOL+uF7VoJMMgwuPJhB6lXUZXimPTKoK5jdx6d7gPiNz5iYd1qBDWuPv1V/0dpR8Ldrf6hHYcYFeTDvluH/vckDdqwiL4tMHjz8brlA0B8rQlWYprc5uABlp0AtKodzR28MsIVuUyFiiXxvyVM4NXG2QuUTcjB3VMemBlr579Uz2qaHu3uidW6vC4xXDPKL6p35Bsd7oLsqfWFJiV1uISw9rhmIDT7/Gy4ADKz/MPsenf31bz08yJXC/GkehLv/x789k6qdXuQ4WqBOVVaJ3GVKpo5sEdeDtxDoXMc2xaBBxJmQRj97sA6gL1h7loI5iG+/R4WtQb7l1oRWnVz9FLXqlh9ca8Na3WCfZaBP0MsES0lsrs+j2Qe8oj/Yd88gK6/SB3XnaSPYe8o+Anw9HrLOr8rfxczYybV4zzPSQcAC368u1xXhahGaG+eRZrSUuvmuYf9JTi95KpaijiwVuP5DwBv2xtlhcjpgf1mtkpo40lYuP5SDQ6/5iQzXli+S7Qu/Vb7cU88YO89a4FwVq3Tn8vjka6GWPqFuOV0vQpSFRk604og5z7hXaAeaqu29gpGo+PX/ixWkBLvts0LEaBngd0r0bPz2Q6Py52gOz0HuGT+KUNL5kF3jFqItxwoaIBvetD4WRYd7ZnJ0G8x/WnKfzRebF2TEntf6qALYiXp92PvWRTEzJbtersLtbhrpP8f41xRG9+ueJPmFzxrx7/9S6Gr+/WU7zMFhDos7Qey4uqHMfRzsAvSkf17585n8kU+vFr55P/dMCDP/um/+xTC2+qBM1DJQlpYV5pN6qJ2jWCjLx2GGdT7Y66si+UdToMce6TQ2XQbn5nLhE7b8SPSTbMzThNPbo2qPXSQnqwv0yx4yddyK2qaPGQ9AeZRZWL8z84LQFVJsj5pfL8B0pnEUD8q8ju7E75bHAsSNo2RzzgOzZPJ2fvx/w55eXel422EZ684J1OVlJLLZmqCurO/6dJRtk3ttMOlKFVzz+0HKjxZQf2GFAZoajyiLvir/nT+MqqseCcuFqi97rkNsU8scavV11GHh68zMKd25EnXwfxB2ljS5CXk5zVcot5qNh4FJ4N/mMubcUOipnog0v/kLQG8/vEg38todM8zAPOlfUxVuiG8D4HVHDQfqgDsdZAvVOwja++WYe5k3dg0dzm/KYg8wdl+Yd7v3Up0DgnRJJqR5wGT54fTrA++NU8t+YssumI6psDyZ0whfz677LgdLPpYH7+YneUUYbjL5CW8GZR+8ZaTnqXO1VBlhPCZk6wR/K1Eb41fMp8k+rq/yZTP30mxrHiu2htih6gyqQSjq+Q8xPXai7yX5TSNTVsc6iRUI/X01eaH1uUWc8dmKhcS12VDAGzBPYRNALShLW6fqiQdMYmLFBGSRK/TkHcaZgm1iOqGMny8aMfgro9E7Tc0fDBvNMV6Gli9gZ66xXmiG05w/uf1eKI7Ue/QBRlyBT7nVIqbI2TXjXd4mF+TT/yPxiXnlsM8WNDAF1ZHfPUriPFwt1rsT8YHU2gUfbqW60LYYR85h6hN56IdPl1k7p/HshUFcvzIOvkz3SbmViW16hTiZFgrr1Kfs5ePkXmWQbPL/KRnP88MKZ6p0cvDCCP2ANehP0do6kSHRWTuPu99MYXellC5ReVzo8rqHKJck038pFAYHKbVEX57rt0UKwXXg+z1jTZLfAmkHEArqTjTqekWNEGjVhcB1svD7cbPLG4poDa1W9OScVU6Kup2np95ji8fLT9dXYUONh+RoLH2e8Xt/zconer5yOL0QmV/1NB1UQP+55Fcz/9YWtP8nUdvOL51M89xd5PvXTTO0J1tH7+EHvskqnPPLeWtBhxlXjgykjKwZ6ObZu0HusXfRCV8cu4EWtkxs9o0KgZmsD1LTCNlts0OtomxWFRj1rWHf3vUCE7oQ6w42yGq4WqGPhFTN6eTepmjw/35Iaq0yDfFBlbGoXCehWmSb5bnhdjQwmdnQpVj2ELHpydn2zI9qEqKudQCU3DCevtmP4d5b7CnqzPUxzVYYLdKvexBrQYn4QRGTkGdWqGn1zG+t0ph8howy919HANpcnrjqN10Nv90mGjoovU4Vne9G5xLmIPA0jzPjedoHnd+owH6XzC3pTe7ZjHm/nJd2RqQYtfMxb4c4RaM7sDh7CBr1Yw+H2vYI1456/VJYsx8KjqhZGWAMSwpJibVu05ocz1G/MY2F//KB3XdQ5FPsemfeHGZAjLO+Qji+JS95bSOnD/3x/Z+pcVp2kDgq3h7e0mXRdQh0tT9sHvIIaveNyul469AuA3RLzLnPHkhbzrwHmYfZRzx/t9kcytdv9wvvx/N9n+3N/5lyPH2dKf4U6tAIjXLh5THMd8syCWphpXCzYk3e6ijo0JyK70WWPXqucFpFiF/GkRtutw9NTusX81SuqGleTFyv6gUCWPbFO1vTGE3NZjXAb99gmwh22SfpGb/Z8ReiVgtUXvdcBvVame/h53WCb+HAD5otDivufj0OD9ffeQeKHT3aevdArqWtE53Gei5jZZ9lI+aeJf8NS5qLkhEz66ha9laiYLFS+mHdYsVWhspcKl+xf+Htn0bTgbXVYQ9oH5hlvbyvwrIGoeJWzhrrXUIGHHaL3Va6ok7J82sLtyeP5uR3WlLm5jaCSlzvVEz2sQTOfQy+6+OD2x9kHvWo+jRFerCcvJuD2tss0qOKnOo1plYGuNR112DhjG08BmdrtTQda+Y3Hc9I+Ec0WqOP1LEffIJlXi4B+yuFsPCUWXYXp+eDw/oIa5G8X0lm7U5Md1sSnwess1BSsWYmUPaAoprFQJ1GM6MzDPJrELubdKsLjPaeoU/tmg0zV7/fuD2NqyfGLX3g//i8yJ1H+6dfz2nGrQRY3hMWHFvNI8ZnG5pRLjcX2NHfAmKkavEIfmXqfpnEHPXeDZ0WOLPFnyBTt9RM8b5zCxTMX88fuXBP0frbmRknUd8Q8JT1cDMw/USSPhJY2u0Iu57i/4ntOKSciU8w/YT66MvRWkbz1oBr0aVzHMytpqm9eEFv+0z2PxQBUOZgG5pFA5GJ7O/Wtz2wDukcms+QVI5PPWo/hPlQm6sYgddReXBRo0lhh8VjbmFfGDPPHJ8d8AQ4yys8GGV52gXnptMTP34qrQDaNM4/5GnXy2h4EgCMoXOTP0Gvy0zxjVrpb5rmGlNLdQTWhfh7R2/VLeaTPkb3g/vkYaigekKlFgHmuORsqerhHYdHUuwTQuchwyJ8HgwazLUB787HGSKbs0eixusHjECJjy+WMkAy0DBJZlFAnVbw/fPz4wHElvZmzS5Ep593qUMQC5tdngtf3kYkl9Kcj5aITbwOt3/0Hrk8Lz89KsGZeI00DabVGptzd8V+X0vlJpharXzyf4pf/kKnV/yWmlgXmnzaanom2X/ROezo9X0ovyARcJZ4ujoxCsZ3LaiIH6GVgpl+hN8yjm6RLZ6TtPDtCtWwVFh6nsUPw4NBLRV+sk29yaohCT2+48LnkJitjlOj3vcU8csc6HW6e34gKNuaZJsE2kxxa1LGdyFxgxhL3776znC5m3wbOEv9Uz86AdZ3f1zqwYyKyRCfo1VTT1OGlPJH5WwEG3e7xwLtzfODirpUaulvrMjRepLih/hVzKkB2gPaZIdPTMpH0yVwZni56s+i8HnK6PGcytIqCOlm9xYaa4WsF7sdFJpMZ1pSVZgeQuah+QX2YxgNKugnPs4bb89+io2Y/NFC9Ab2YrU5jjwyRwCtpUSfxlw26CEUfHsRXuVh5ZIRKvWtD5fOYd762A/TWiHh9zwUyL1ZviQjJ/Ar2R5HU5HDBvLj2iw8YlwKZKsvtTr24U14LNPTKLMol+rlmd+hsnWKec/D8LpEygvM84PHdprFc3/z0XzoVkOsfqVPLza90avX3J77Cv12m5n+Lqe0Pez+DqylU3xPWTXORA91olz3khqep0SND7zQDnUJJbYkL/RvWXf64TaF88RYXzrNPRwUXmWp5CZmKOmTuLrQKMM/DOvmObzn5JPMW/PNFwjyzGwR6edcJMiXg/kb/61GxUpHBGvNRQnr0VtFlcOB1p5oac5yNdRWPFLwvN61oxGFd7+NagzrnRDfyJfRyAjfokA2m7CZ9h3V6v+FCzHMyMiU/JcwPYS3BK98qaqSts5Ta6moPnTfVkJ4bMM+cBwmyMprWt9jbObVXmQS1EqBOB2+xpMO+WkB8V5DJkE597ZHuQ3voN67/RIWh+SnboxcuVRbOlnJDL4u2QWb1abxegMe3idF7vs4vhSWzvCDU4FUPvXaK+ep8ySTKFRcb2HZPWLgD1LHBU1OoTpOOt2DtyGmRpHCRBfS6x8nb/sbUnlzfrmO9zZ0KXKjBM/A0Ltx2qKOvwb3DU0mnfJZlFn3Pvz3E8gXzoHnNPdpYBw2O3HfknO/z/a9rPf0kU6vdr/ooVn+Rcek/vW5SscQ6Wt2wbkbdDr2TtWYGvNaTd9gUeUe38hbz0dqUWCI+se72B9SZplhYLLEun4a+V5i/OiCKG10HG72OyWToHyfM2NF8HpHSOb/gduCxTXAyMsUPLIHi9UEvIklfoKdlhl5LP2Mdfi4wj92lLTL1wMYWVhIytbpqD0iCT8NsZ24Tym9C9IqLk6gmwxHbfO9nGpTCTFbj+zS2KDCzAIrr+4DHM2J+OF1CEdqjJnNJYIopVfnWgPJ4RKaDpW3QYe2K8FhQFf/e4+f9sRXhvqk0N95vUNeCoeIhdRYK5ikr4+ktbj1o7H6jBu1m6lvnprn1yQq3b2dFSZuMqyGPtrqbLBl6V9ZvFcAMqaBOPKc5k+XKhc4hyPAoDhI9VeYJmotB3GiWfAx6SbILsOGCjM3knUDsyzkB9+yKeD2L0aLq9TrC/hO/VdglW0F9bVQKHV1oqNtTzTKzsIC7FVKsUWvRoNb19Ybk+Jv3vGHNZMcN/RtTXXz8I5la/+LtRQIvSH8fnPSnjqHd/LBOzV9YR2vXwTwQuHjP/Ba9xMs/UJbEz+l51TnDz68c6oi8xrp78fUEumhpuVFrYRt6GC3mk7umqGHvo465oyhDtX5jnZzDySPtS2vAbzXMP/cD6hgTsxje/RPrtLhWDLoyTBnu2VbkwuPkrcK7Dpi3GsqimYoZm+ZKCRA7DTuzry3RzLEpZOZ9zgUPD3Xla4iYV/yzxCXXGea5x9tEHZl505xKDvOO6KxE6OO1zOKdnkW02Ys6lD4g08sBGR03pzmki6XChUk1RHSb6fj9g6NNc0OQKSmsvuAksYx50cDze9GLC4+oX7OAHcCi62bKc/BU1cgdPjktObGCahFgHlvt0Luiscaagac6DZUdd6jrqzO8JWQwBu8kEFqrR3i4JVEj/yqjFzRWCfThAhlrrulIQuUVQ7pci5gPa8ybA3P+P0yxY4vecp6jV/5KyFQyn+bKtDvMY4OUGfSzTDpwnxWeXzCtkfMbU4ehG5njZ9d/XaH4J5narH4xjoJf/31U+uLfUfEfq1OLnapAbi9UFnPn0aDJbKsB62rqxrMGvdPSZ5jxmSS54WOJdTcJxRh6kbOwDazllDr78ADVeZC5KA3sjsqVid7poVI1JOveIgo/ryHxSpFFsoM6VuRmBC9dR6/0He6oOzdbgnwR4+flAduEoWC+KNY6Mnm6iB56r80d0rvduOctwbpeKZOuvqW5616n51Vmht60mBsSi/cWep/FbeVB/dntufA0rdfn1KcZgDL1sewy26Ps5WowTWlnMZyQKTzDGQQOQ++6fuDn4+Y7g7ifdPqbom69QPmAV3kyC/cG6vRimZ2htGZr1RVWQKjQZTpUjqJwkbxyUqp9zAfqUKxxEedMz6gXmOdyD9B7jgwEWhuYmurYVKa8dxvJJagteIwW5is2jRv/GtOaMa0w9e1bu2m8nxKBv03R614qzJt8dhxBzEJkyoUtrxKlJvAwRdTVwhx4uu31G3pbzGOJXOP5HeenF3o/zLvRY415U5hVBHTjiEw9jD/U+21/tWYmv/mL9Pv9NFPPAb1XX69UrKMO5pHtWdSg0vbIBP/Nc/qsahkypUEdmenI1OHVRlD1uckSsnEiyovI1Htly1y4robfnoGid1rM8Z5+mrlBAvFcQbBaYJ2Nmgzb5IkLALmb1mipvtKkKyI0t0B042QaN2FV0zgHJ6HIbDgANYZlAedyaFyHsblA+ht6qdw/zjh/euculaUVgfY+Qx11p37Jwzf0gPXdniXL4xjRx/awBa/Nkak2xd8brRV6x/u07tLDxDxjHJPpHcGe4ia3BX4eyacdBJmPTLECdRIWygAXO5zG7ILd0PnKdaDwZwLz/Pko0UF1Uff22Gbj4vBJ6eLDlcBOssZCcY/5zRdWEpQOXp+4rUae9sQGeMYKMlzu+oaUs2kM8WONNebG8h0Nb9Naa8KAvoFaXUNW/CaAW42JI5k14/RsnQ6/M2Wz4sKri0hUIc9NzJ9iP3lvcXuDRyESlvQLrEHm/v6Em36cxmuusQa4F2SKGProOvJ79q/v1flJpna/WjOT367+MYj2/1Ifxf6O3ivLefQui2mNxW6FeaXmZ4SLV7MxpZcUdaRigN5tRdELqS8xhO6QmW7Spo5HFbneQ31ayW6cT5l+dZ3Pwftgxo4s5UaI7FUlJAsb28QywDbp9qIPlV2h99nUxW/ztUR4HVaiGpv+MNJerY/QOmvc/83HjB0qfQbeeGxU+3DrR9KqogLV4M1YcE2msT2sVoGxVnLj9D7NwZOZi97N3ruJOh+BbkdtA+eVKqvhYZx+r0Ov1N9fmC9Gtd8Ric434DIFmaJ2BrRXqg04mk/dCMXVo/Pi1kN6rmQ1qd2hpEehBcDEglBi0JToVgyxBvXN5O1Wskdvjs2g2QuoG+urHVHhxUSo93PUObXPR8pT1OF+RhU3vKSnkmjnab6ZM63HAfU01+Zmh9Cvj6iji3NakooPfADkl/Muc8ybr92sh8PN77jzNjRH9bXCmvhkO8rF3kvs6PcsXuF+nMYXGgrWjD5aNmAHW8yD3ylvzjFn/c37mdr7D/R+PM//yvvt/iLj/bY/rFPpE70aO+rTGNQK80gtYJsr9gNhsbpB78SPqgSP0hdZLPjohSi/DaAVprWv5MtnaoOYJzJ0F5ixZ1N+KM4zCGuGdfL5eO9Imm0YuFdvzrlKiW1SL2xkCiz0991NFmiVacggyKIa0hp17F1Nz1BnEjKp8pgHIuV1A1hbNWefxL4jqKhT3/d6prp+KQLKia7AvZxJamg0yGTpiWdoZHevxk8fmYoTTYCYVBI3PYM16P6sEigzDmvIMZnzpDzeBLg1uqImHIgWvZl3Aa61hUztt/j7d3bDPGL2yGTn4vkFz8wGzKArzm0lbOOENyn+noNMbszCo5bT3uF9nNZmu5XoJSsZmerEabxj3ksdnWn1CR6Bgvt7I2TEcYcDetfn9Ex5JfHUyWuE6wjoG7DkpOS56V24lk/0uo6K9+ccrHswVafjbNdGprrrBfNoPY272Ozx+pXcNP+MXYgbuzXmtdF71eCeBZlLHvvxb0wd02JU4b27/utrIH+SqcXyV30Uf5W58z/NlBjjPW+ON/QG8y16J7lzVXj2KWZkbg0e/RaY8V+zr+iG1hW90EJgPmTDbFrP3C0sWj/R+zyOXxnbxLROUtxVW0j1K3GTMjwKJFydCnBqmLMgGwZsk0qLeYd30N8r2Yen/A69VsjrWIfLpdjQeHqxexZPc0esL+aB5HxPIdi2Nec8gltJRGM15a9oxzz9gQyUe/Sm+dcUuaQSJ+9TmQ6UmmlMa5+NFh1EZQUXmUosifbIqOGirtXDEfNPLJw6wqvzFTjNA9vcuRkMmsW3FcS2hd53dkCm9OX8BWFHJS5UGzulTaue4L15rlSPTWOjzhbmu4eloQ5Ihgz0K7ECvaVJudBb2uglX68ZXGpDdhPMUw311/YRsm+A+VO6niIyBvoecnGPTL3nMNJnOQTwuLvIvB93Ebl3hzNEW32u+ossEyjPL3qQLLfjHHZtO7UssMa8H3esAeo5a+jN1y/oHSlRw41148n2c6vgeolxfzMTmYxlZGq/UJCpF3/8I5larn+xFhkv/jXWof1xptr3fQ6w4dCLUGsQ6O7N0EtoMd6TRSZh3a3mmPEDF73ZspnmwuvTOGpzd2AJ23wItVKmQbs8SVz8OmObc8lmAz4Qokb18j0S069yuIl3bBO3NerchuouZFNXBOqEM1L3ekBvNhZYh3c85jVPuBzgDhzu/0iQqeaRJHBVDjVzTtdTSmaxKgKLZzvVlb/IyMtuZWC3VGSRq6H3cbbozXJbNzAP1aOBbeu+gKjJp/GBDv7eU2/x/HZ7ZDpU5g1ZzJQFnGEps2gUMkLV22YBvugRDtMcMvsZkiekJJJYyJVDRPcCishz7S654CGj1+xMZPQhbDFPAsUa8yF2Dq/5nLJE15DJl6ftwJFy9I7KVirpWp/GfrnIVEzsG5AMeYP7zcR8tdjkHb2UNdasZOqne8apR26y4kBgpzPmHYtp/OF5Yur+6Ziz9S+dStSthDUxomrSB3aJPkFPoIFpbstXR68sad8SQrbFPHgPsGbe6pMKpM2Rqfzyh+rU6ldrvPDSz7zf53/M1E+/g0ApghnclA96EXmf8ZR9TfRSoUnUOG8AaBfdt3DOSmRKEDDDu9rFhXvwOajJeiNPczku6H22PNZxrUcdM9IevZa7wXu6748duWWbDFxNnzHXP2FmN1x2huezUNSwtoqOPvnDGm6VOeOC3MQ8djxg3X69ApWLvpYo0fgTxHBZG7Vr29+TR4bbZg7J6rLl/HHqCz+GrgRv1UFv2u6z6Z0DK/Rmp5PhRtJnJPTW3jiAZYnecOlhZtdaJqP3lJBp0Z/nBDY9D35SYh7cznB/y+bLg6NOa3AWCXpFHzY1nI+Aec1r0MtZzdaC/tQuXW+00GsupRB1Lxpk1HnrY9Bn1WZwN9GLxWI8zXPG9gLntYg1Z72Y1osIXRPa1keGy9vJIldr0KES3siUAegN963rQbaTp37EcWeRJtrY6N0OM9SpVTbS9fjpgc6hY2f3aHZqKqDPuMcrrAFOjz4g4tsYnhQwj12iviHi+oDee3zi+a1zvL/lUVH+xpTiHMs/kKk19yvvJ/9F+ijEH+6juLvzHQTj9HzpkIkj5XxRhqbuVC6xZcwjQXlG3aHJnHkCRaZIyJ2hm833XLjd5DuacxmFrvQkFg2HLKKn6r4CP/1tXdn9tSHXur+CvdrOXPdi4ufLZeZAezfRi5ykT0OXh9cKAmuY5iP52Cbgpk7PnH3c3vzOBbJPvyE42waZct0TkJ7dMK9dxq3r+gdkamVyIvTeILrxPsc6vSk4G6rD3FDD6xrzw7bcfAHumchFO3O+Ix+TYT50HooaxRQtrvM+fOH8fWBe0mVkjn/0HKSrLWZ8/yWibs2TBwSzFpl84J7o7IjetMouS9XNwO5QcGsF2gWP3s5xpvlmen2DJp3mzhym/CaOyhp8p0Lv6U9raApRfYAm+2D+HNoTIVhJdLg/KOaxuTQ29LtBHa/EaazX7dsZ5FgFJ7D7cMfc9Qp1uD0/3mBpbeeeW7LtVBtQt8vkhTXgNPUhzfZZBM95orpJcpyXZEaSO9yeJzw/M8UaEDdzBdTjdeDsnfT+I5naLH+lU8o/hlH82zfp/W8xtfvp909ZwQaSdHqmOW/xnoX7UEJv8pjedyRIBr1dMcPbm8tc9Tb+YFEzrB3ovNXUV73KBdovWgKNP40tWrvoDfvtdwHX9//j7k3aVWWWbeEfRINKBJogJBaIEJBUPUoRLBER/fU3eN977v56s7Pmt9dzVs/lVCGJEWOMzMjIAp+pLzINEQz0Q16tqVz8iI6htXbnNd0+wzxdJv7ZGhtbhOodIOYgQe3IF88NvD5b9OiiO/LE6McYwtcNFRZ7YbdkKtcKZHIqc1RbIa/0Dfq9R/XSzGR8Y0z5AufCiWu3yKNGo1vwyCcIi1rjMvvl8uTq71ErrSbUaut4DAkx7A9kWrAy09Z2VeJu59fbI2pPm8XvH5P4DIVso19rzCNY58K04ZL0QheePOTFJleQ95R4nqPxP7q1l7gKkD5Qi7Xim1ipin4t3gk6TYk2ldbz/k8d/QH9Z/6odSK0s3bOd6gTlhmcrW1tBnBf1sij79ghRBXGA8qFi0ojYh8H6zAhptbMfB7XP9ovGFoGytuLIC/Nc0gX65hAN2U4/lZUN+RCghPkgjrP0aiYA/7B1L885TyY38SUIv3EU8ZfUpv0p3lqfK+XGLMrjPHH3J+hLArMe0Vs0tSbe3fd2vUCQodBbcZTb+5/pwAcG25HU/HV8NZb3ptwd9e6mWstevJlPO/rlQ3TzPmxKsm2lHOIs49KwzybeW4/781PilWXiLtTY9kyaq1AXCDmDhP6FdFLNnBu5760W6keyFpZh5AfLlfOl0uMwfrdy1AkV7mjXIE8RheoXRN7w3JRIaC2bG7eAZ6ssOnyxJn7WZjxG5I7asP0sa0nsrGoBkfZwfv96Mh73AIx5w8OarNmg5gj3HqCaLuYe/4PyGvpFHfgibHWJRfTcyztVezm/VCCGXXu+2ydBsxB9/O8ZxB1omrp+bGEjp/3stx8xFQb5CLkraqbmTbXlZOcQ/9EHjqXl1IlkeeWWvCUP8jb6n1qrIe5D+ASH5BHnUTVSdT0DsCYK1woRPh8/uGplfQYqGeqyt18v9GvhWZBaC5OXjqfoxLD8z6aZhawY0qatd1AuXroXfZYendrqY4r2KTRu/Pu+IB/EVPqj37K/Etqk/60nzqkBmLmsETtctZwzEm5ZgGmFJ9JRNGPdMhEkI1XhsZNi1rr+EBtdduKOzPP4mmyXGY/7424YR5/LZHHLmf0L3WcGugfEiYl78eYIaZiFYmnQ3+RyIkLN0VY0UTb+aXlJTkH6VdSabzh0K8oJubt+zVBP/FR3TPRM4MCPSOmEIoYgzD3JvOFUTbpILMTsVlZgToq2C7q5jmS7/LpwJ0uN10mz/Nk7jseIZlCjSa3I/qLrzMyOKbr+X5d5D1yYEdIJ0bvkoeLGJYP9Qhwf6P2PDaIWfMhniDqLPRr4fa9td7qfovaNeC7MAi8xmrgpkN3HtBP9sWE8rjYFNAzJulSa/ZvHSfyqCU7zDmMN4WokzFn3PkJY7yMGJ7Y9ht5/nlA3jzeUBvG386HV++tuNwwC5UMhWHj9SVKF7lz/WAwnAbY9FdkKFNWzuZa6xXIp5yY6aShtj6USgTtR8fxT19sSB57uYaULdAPdqvZb7rfFRx28Ka/rP0EnvupjoL8Jb3I/jSm8koUgI6flZnvXHxm3lLEmFO3xrzmquvWJRMRI6stY8YLztMtW7q5GHLclkuFDAbLXhUGvG7oV7LrBvN4rgYfKLzO4PLVvgqJ+G1ToHtb4aJmiTx3qm8HGKU15nVj4YdW1Mdz7c88j2ex6FektYd6TeiNWRuyDXl85QCoQa4dRHO/O2Q/EYKqXXahK7N38rmzMmRizZq0LrTU8uY9h1252tCsGOc5F+47QFF5mplG57EhV1NWoTJkvF9THXUiBvILYtdD7bpXxjPRnPoFlWijdnJClie35/cIFUk1mj6rI/olD3nmuP7yZvxPbZQbbjS4BD36ycUL8PdULofG0mY/1owq0b4xB3S1QT/nxg1Y1/qJWu8x732pz8xAlvqewLNjVl32nvuz5+diXlNGv5kp+71EhkbeAYiRYlL5htr21ESIKYagk9q3xdn8ovmE4rAzuUyPUXtrXy6Cvv0aXc7ZLJB701dQXUt9rkvRztaZv/7/w1OCIP5QRyH8f6nqfxOmilLmoaCA+j5yjo1FmVqBaMBnkrxOqJ2OgfEF2n7VLlR3c9+JhXIAFPPbLt+6+n2eG19BexYwjzNz77HTGrVTQEV8pnz9cohoxzEk/EGhYW0ct5b3meskHrt57wjrgwXreoJ6OCLm7iH6las118GLs5+gC9Qu1iMGKDPz2gXD8zCQXg5QKyrZkoa0r8/kqBtLCDwftan5QL928m97GPlwY6aycpwsnQl6CBINMWWu2JII1VoGf9Lwfp/eSyXSnn1CWaM2y9MQMXxaxQPkRo88PV3ZgWROUINXEs3MnRP6q0ZHnrnMG1Ho10atekpkFjxqznM0AvL2tjhmcH3UyBtLtuYJKJhjwqzG8bnNZ9J9G28NV/GFv3d1X3dSfxcm9BX6sSyUG+TprPPQn30QY3yg8MR7iRsIrKfMhZU49y4b/Ccc3qvBBLp7nk0+rxdQ54+5fvKBOcn9dCE0im50mW/XDtGtK/pZb55jSQrk1X8wtdd4xFQtVr93/pQoiNIP2g+Z7P9Npf9X5yj0P12bdLQ58MsKPSz6ndI6CLYM9KQaNFnzmoQe4TpBZaNHDt/RKJFs6zkY89PWzKg2na1su9HhmPWYx8UeteFOnff1So1Bs2F92JJL6kaQ5L7MxbDGPO8G1EEeemIM+qsVYAyi9vLdp0KjNkFt+Mrn9Z5kh7/PeXVIXsHoQY03Rb0CqjsxnDUHUG0lxJCKGHlsrwvwPwxDI5agdhQJZ0N/V+c+swQxVV3HB2Q3hu1C4zTPxf+zb5e8EdPa6oV+5nbtIQ1nPzgFdUnMNWIw+n7nHqGAPMhObgV1cWO5eJcj77QT8swj/HCUJi8ttL5urAJ9msg7w0cfrLWrpHBk2bl/++hOpPTHCVIjQ+2pX6atFbEdgReroVauxkNDNvMZ4q8AeTvfmqgNM/aIOiAKUZvGQzEQ/umuoa4WMo20tVZaCWv1/2Iq2DdFY0oS+rWo0M0uW4vzGriQUOicAMefZUZCpCYuIOfDea8Nh5jU2uv/aL/LmvlNnlrIP/RLF/i/pG+S/od5ijn0H0gus4ft3qid/PtXgnIXGmbiCR5vPTz0+HCm6JG/wjgRZZ/sYehXGy4/zwXeYZlocEv2Gs03I/LYI5v39eamgZ7889LJcDJCKK6u3IXTAf1FgJoF2n6F+v7OnLbWuDBeAOkVtc2rR54bGM6Am8yjv+A51yEpYx+gNvSrCVaFMUgexgdK7ih1kUCRx3bWF2NKWDEmXR4wT+8W3A7wSay7ZOEfB+v7tG8AqzNrxj4yDgEb83owyeifKDlMZH0JHhCq5rzXZPYfnGY/wF8E6OfYGnlrGMYCsoZlaaipLk9WqFHh0X6/XMi/PLDOcawAbZbIA5U2DRbr0xTOsmB2qUfcAWPafkOe6Iip523uwckjD59zdV6jLg8lGfr3Ckb2izktCwGszFu4cMqOiDGP399JtOktiGNXNiMrQL9Ejd0TXOv45PxiUhrzofUCJBxq1SQPj45lXYoA2gc+v5wMrE62DPrZwLni772/yKtHMdZBn6Y3DZju9Xtnj4rCkvtJ+wl/x9mjqz99nq8eIQ/5oo95lhcw76I2WgDlKGIqm/cO6BeM+UgRlS6WinEgl/I49746bzBmFdT/7wOqdrpRNTNzKPqtTFoPECJouLzjHJXc9ZxCFj9kkx72mOf317cND3mBvOAfPlvrczCeELAfxFzLI8+1noZ52yvw83cZ8+z4NRxIMsSUX7zmOQ/exusNRcmMJ34Ewi1dHsrXU+3iJMeYqp/aFk5+uaZJmKMnjx/2FaJYZrro+By3ZOB79GPZiJh29FlLDt8blLykdYm0d4Eox/UdKuWBfu5hIw8GHzeHIqxYMxoXiBGGMwlcb99vR7fvt2O1rrgEyOa5epDnOomzlwASjNmh82LPZJ30L/D4FMeHTpNuAX80YQyJ1uX71yEkx5eiwzM1EVP7+cxub/IO0KyvOpdrS+VMRqMlEAXcsovCZj4nJV31sFXrJxd06b4xh32LvH28mGb+uaO2ltZPH47xGnNSfK5UYi/Rz3qfea9IKePn7dHV4DA83mbA2cxvYkoWfuhHIfwlZ2SvVn+Yp6ZVizykWTpNxwP6kUa2BfDf2xWXbi/eZOHjfULqgmLG4hv9i52+d/Dcwobm1gJCS8++DPjemeXCOmRVUnzyJ/qLE2KiPg8S4bLRRz2P4xuSHvN8v1V28FhUmNeN3YlY7+satVapyjSm5I32qXuu4HR8rrpEv446KUvWBjgcL5zvXjAGe/xfyDlrwdGUcbfEqwwOglRSaWT23tZazTW9r7Gb+8xevLP1fF3P4B0yhtJKxrwtpV8eYKx1M2uM15m0UXwFv30jz97lektaob1Cpq7QzwUD8pZejSlUT5NBzKt4/x7/NOEl778mfY/a1koyWYLaXSMPDFpztlrzGaO/1JE3vj7yXMDi+CX0iNpRkT3VQi9mQKdu8fcupwOQ9jyvl8ERebMe9a2lXG8OjOYZMdVHRUOqFWtCJj6WNHqN6Df/0X67WH12/r5+lubKns98axgDefaL43dVKUDrlXNOO1QSeaRxAmC3iOmVhdpYt20N9t0Bear0D793/pQoKIuftN/iL6mjWP1hnmI2MWq1btLN9Fy9wZK3Mg81f1h1qfBA7WQdUBvBYoceWY3GhpxfytwPMNyYyWYx76WwAhWqW8J2UfsceaLU7gOifzAhnEuexNc1QLLGmKBcyE6kWm620CzemNe1zUq3Ntz3AYkDshk6MWpH9zP3j1gFK5pUIeZZ0RB3EIuIqWBXvBxydb4DUKosaOQmLCHmB2MqXPCqGVJtriUSig3c1+Z8hpqIntyy1h0EV0/lwrI9IG/KMv79pp7ntrNXSbigvmAQSpqZ1if8vj0CB2JhhzytBCyQXuwTKHY2Y8bcCe9/sUUevRv2p4uWS/SHlSYuYD6Xt8tKV2+sOEoieM5n2GXtPMdyloweYDeidiS6plrao1hBtx0wxpcD+s12Ma9ZL/eoE84GbK26NPfw2r71LodsXxJnlRuoHeulGWE2d/7lKY3IiCnF3Zem/53nWeUt8qriacQajxuA53GJz88fXhOZSB+DZzaamRdXfL7C1dBg222Qp5wb83vnT82NaH84K0eQ/pIeL38aU+w6H6A0XPQT8oDP7PGcYzR8okfezTWpzIO9Q9GbMg1DDmPk+Xpv4KyNay5/C5NjQcgqUEUZa4ZfF/3WPTLuEPs5fp5uhol8V7kHdCViTKCQuZPF3txAI817R6LtpFphHtwgHE3UNo5fqySwOg2e4QX9BPNkeFKpwQY8Ul06zzWYLVl3yIP+ciVy8WLGiLtD7Rqxd9Sm/R5j/La5reFyn8+GETeIqcvHaCGQI5XSfFnxZJe7H/A2PmL6Pa+fycf1XGP60Mzk9MHv225lxCAR5vWilt0SerAjSDc7lYu5xC3JdOtW0Df0Q6N4i1q1euYCFNIFtZVEm9KCrRnCsVwgbxwvqPE+I45fXobo5yR6lCx199ShzRu2iwX+RYiauyykXyS27GQ0xDqPexueSxF1g+AqKRmqrw4eQ6SODkvUdtPy84CdIv0Ppk73+g3x+mbQXKg19KtnzYPXajPXwc/ngrw8NoL4EGLOWz3w+VpHVgPHvY7cL/OUyP3UMxO1y98x7/entV+viU+o/Dv6iRitiHUe4g9kFnrxPNh4d6tt+htUcrfk4izDGOnftw1c6HbdpcER8yq7CNBPjE/URjmHmMH4vYG3YlaY5zvnTnZlcIAsbSUu7gLUQhFD1/BaqujZXzpIVn8KrlDCFbUNV9Y8yWGuk38dUPsEGuZZM3LX/xdTkvdCLWjlyJtgi124PLwksjmPbwgUTqHhJUQ/pz5NCxq6sBCz1CstUrQNVB9TNek2xu/zv/IE+WL2T/nqFRJb6Fugaw9j/H1GraSf4xbqHSDPuiXyFpusQ4g/dxVzCtQhMeb9Zv0YTly43r9163NGXofoiZjcDOgvzexI8W56o8uOUQ3EGVgcv4fNdNTyPd567zzMGfa8nsY3eD/H0VCh1krElDzvb5IN04b+yuDrVf4MSbgfNai4pUTjc4rPhyaIKSIunhT2pZKaAhFH8BZv1KqvCP1q3noutEaPz08sDnfCOwGFZNxgzhsnb+69/WHBBQMx9bs8JQrCD3s9hL/k3Pk/Pkfhnu0HYI7DPHvU5zXZ47xedDmhZ373Gnrua3CBsAiXHTXfo0PWk4c8sCjXNEWCmM8oGBeQQ8jQcJWOZ8Lf+wtUe7oyUzMezkTq1w4E3VHqYvldp4QcvLmWwNRolu2Bt0ZGPkMtfiQuMjPUhsxBViGOJL3L2KK6k9vhSiAtyksXeNdSIhVrIGb5m2iGaPInkpB8hDJiUZtKS+Q56nIEnlS0aDpQL7UeO/YIfm8gj61frztRwnqE4nDC+20axiFJJJ7AO/YspY6GvGh+vyco3DPmeYmgn+tXVwoFs1Y4WjGsQ9weMXF7h1MXCfookVTNv5CdUvSTyrUJLTFfBHAcWeSN5wX9XrjKrxAX6OdCL35P1lSgogyoO9fhQ/nPHIIC2Y3XuDQt0G8tZfSr1+cdtelI9kAugsVC/NUWXBy1yMP/8JR1iBBTXfhMTYuxB6icyDBTZmAlUuw2BzgVA+a01kW/uLPtALKpYLgw3b3/L6ZWixYxZSXVb2JKXPzEU/L/0nk/wxjv4KP2oanl4TNjHv0IcbzHmCYDaqctGGdIP7N2e+/Rw39W1IJWQ8eSMhXmVXv9FQGkD2NG1Qb9RnrFv6dcq3PZLXUawu/qPRShLJnxPnVDwjTPuR9ExnLR1tEn65i1HVS7eatjf2bvpKi+MuRf9BfZeznPnfOtCeFKvpgB3aA/O177K4RbXeCiq1UNZBTFAbIHJ3fhaGOMn32NwG1iLTN15322K72uodTvCo0vwJyJ/vm+oO5PyCtf9UCIJsfHuU8rxlzXHQayPNhHSIwJ83xuIw/Gw9WHXHkpHf36iJGrMrLgV+KEeX+ujTrf6w9EIY/ail3o6EePXQBX5YW8IVUuIcNBPEP18uZ6xs4brDuwDGQFw9BYvQ08md4i3u9y1sL8DbXhU75t4QQmatNSURCT/IlBHuMXXQwjajtBeD3ADuIn9Z+KEpqxgFoYMnHF5bnB8uTQFw60oTj3yvaZhuwt1ofaqhka7WP0W+sEv0/PjmPnC+Ph984enSH101y68pf0ePnTmLLy6xV8gjGWnoOjbq2qeIBQyfQuGeR3aY3fNWqj6wJj3qhcnTwMhcCpPlldcr8eVcvRvgLA4at2sV0iD3HfGP1IyehdKptDSRb+1wZvyS66cCprh1y5gsBxtZ3PREthsN4qe4LEQzMSfznUhq/9WgL/SdGztyNTkrHOV0CL7GKClpcD0Q8B8trjKtBwv8M87PLGE/L7TaZUkl3Uiolnwjl2CZdIBmKq2uUlRImmmBHXH0rCS/ITskqe5+E+jE7OEmIuZhOM8ZuDvFh36xroxkFM6WfkwVW8BtR+oWLSZ1PrJNFkBqWe++biT+wOxGzbCaiSsDTsF3Nv6cnz4ZVuDTMXbFYnihh0kOux2tG6n8+QW/QKJGKLr/tdideryhJ60hpz2uf25q3V2G1gLJdal9rck5Bvk6lQrNuFGWsS8vBHy+5gHbknDYpnEZrp0e2htNO5tulV4/U0nYPad9bO0KJf9ArXA19YIaadDrVx4T1Y2HsqYuoZVb+JKUn9oR+FoP7niOz/6plufxpT27a+QDlRlqP9a9ZOyvUJ0aJGnjjn6EeaGjVKnTHIM+UKPXwbYMy2LwWFvVFjXt2EBo8x/prnsin6LbbsUTs9OvTY+ccJSXtbbyEj8oJGUz8SkotPE67xmTWjJJruVm4ZDSTBecGF+64uiTXvvwq7ua6BOq+UrKmoQ/xeIk89OedMiufYQryxBJN6C8SIUK8fED7aJUebHcZUYu8NGKsT6RIw5zr5IC4gGyy5i9obfp/97XuItRz905Sg9gqatoL63jNmqL0xr3etUYHXqcizY/4aSH8wXMQkJ3OxvXmp5BDOvQHC8U3psEWtK9qoJcPaQJ5r9bn2yELauBzIiksvEyOR3Qu1JIiWiphezuf35uISku9SNWNrVO+EnIMFJJyL/lJ5aJOlHuczIV4TamOeFoTIoaBAAKmIGI5q/L7L6Q57f3qa//LUVqzvkBzP6P+ojzxPjMUeHscec2KbVyF5BqwLZbVHPxhc0W/9w1OHKB2pX/PV7509KoryTz0zBe0vmff705i67ZFXYoxxGn5M1E56EGDMTRJ65FdxTK3wUx+hoOsFR/ddxRMm2hhwPPSordCF85aVsV8IzY1qUpVHv3XN2wYi10VMLMISyHfLbqB8xwszdDTkue70NuB11jEGVQ/O1j1ArUWJh9pmI9UhccZcgFTJUPu8MNpJmb7QTxzSMwcrglpSl+sT1CeG7yizQYwYdnCH2LOWXag3GOO3YTP3O597N/NzrVOsxhkEa0c2KfAMkGbWulXzQM8e4xWTCNwS6uKqcuHSQ4zCji2gkDrUvnRCHkyW7QFob8s0NmP0W8e1u4SyfY9cTIuxnNePXhC9B6aL1fnMu/yy8eBZzXtZAhX/fnsYj5CaisLFV3Xe31WyC4joVuFwZNUzyW/z3n5PRC360I+TdY/mcxq/Bb7utb1ONgd/CT5Xi12sjPX0L0/t7+7T9BT7GZpNhv4yTOc9kXfVRa0s7G24NCnmxDF5AVnuXAeozuLv3a6oDfdMpIKuSoippGN+E1PK4qe5dO0vmaMw/zCmnGXeQl5FM28k6A9WNua92BE0LtGleY3w3lfgLxbIMw6DfmO8HlfwcuO5f1+EMZBN8geq+6R04WOHfivxxSPA4qCbCQ+OQ/xQXKOfaDEmIg7ztso9V/AoZNT3L3tqrGH8VlDmMmIuQPSQNfflodrf0V8Y4mFLrO+D+RdT/vrppETXkNdKbeBpfKeIEUWIb4iZ79KkNmBMBdFiBTfzgpjK39rWevnfFGjdLrvofT84JHXZK2Tak+HocadOxL+MOYSXr0ppob5CYlI5hyxH7Zmt7i+MUdI6ULD3JRfRBu8/8FgJf38xdrFVYw7I+/oJYe4xiLjNRKzszrlw8TarLk23qB0vTl9DFfkKpQGDWnrSryKEjYla0iFDQ1rxykOcSCwXGpv3YN1uewvub3Tu2WPoJXLLHhLEZ0U0IykbB6Js/BuszBHZnhqo/bzavUBxsldmxlwR47vNe4favMOcmB7xftfvdg/eCn8/FPbjRMTDhQF3UaD2+2WeUpc/8ZT+l8xRmH94Ln1N4xN6ZmvWLigjiLZxbxBdNxjTwuaIHv8UlwCKK3Lh44Z+43hDJ34dFdJlZY2e29rKbyhuT4yZVkdtV3JuDcWAHjs974YtkU69BeHWE2nI9pi3Vzanw5l9qBzddE1pJWuxhMph8PvvIrslPZl7Ke/5eS98wRDimCcFY2Jx7ryeDkAWplFDeeo4Li7615bERX6B/OtKXNjN84rHK35/u3+R+awZ9ORwDBJI6Al5rGIqQpRHfwGPGRgaVqY6EGvBZpAUL9UM1xli1AvFDEJ5r5vpnbxKMnn1Hqpxs+zio1IhDzrIK9GYjWbIKqxDdBu1pK/g/USPLehWsPcO0N9s5A33i+PF8dcKiu2kmPEzRi3dTiMPuVzKXfwWy5R0FfJ89gKWRssY/da2TAiMOcd20XrMeVLM5SrF9iNw0WZAHm79ww02213PBftsD6a+aM9ARxf9k7JlUxJqyQ6Ox+qfOvtqS+r1dwfZRpa5qGvcOykWBxXMdTiaIPrV7509Ki449ae59NVf0uPlT2NKYwLUXlbMUHoI2DMRsu8F6t0RY3qVaWA97SCDuGYwTwbzmc3XxVODa5UgD7zpfJYMYUeovqLMhWgDVMJs6xL9VI8eu1YcnTRuixl1pBgTnxj9yTFTNDjRl9qFcjallh+g1oruX7GjSeASclrWEyQ8N/fQ1F46ecpL1D5v8dyBKSJGHWFdQmRkHA1tptKJpK7PkNGT1EVkjX5OkI8ajCQ1uaxwEFN9PEaQPG/IYyXP6GTYfzvwxg4xrX6GM14fm0CQ6UoX2ybmdc52E/CNJ+YEr0Heijt2B4FwXZphKSHG3u3cE2Z/enHRcsTrjRTkdQgN9CvRdu4tnd0cOCn4oNJ9gxhkeqOAIL/JHfUSLbUypcac4VLZjN5UDYlqfj/gi0uGi19H72xFmkegDz+oxfPRRl4RKnH+vEBD5YF+EynvBo5v9xyY094x32qPOkM8o38qFiOQ8PPcwrOxUWcc3zh+i1u9gWxry2aY+y5q2S2j/OunYNKZ38SUwP9U72f8JedP/WlMPUXUJgmNGZN21tiQKMMYTTfz3g3udUTPzdUpap9B6KK4Qr9xHg0GkswlZi442tl6OvkAyeskd1FoVBIphRhj6MHg56/jUyV0kA1I0rfQ0csSY0ylc93AY4f+q+Gb0PrINfJEuJ77EK1q9FtN/Ia8u7Jc1D5LiXz3H/TwHn+m8DJLtPSKnUNd3jkz9AZVJbpvdwCtKOH1T65DwumtwWOY+6Hr836nYOOGUK8OUkfz0MHrKa4tFBOndvH3NuAXMnYM6PYUGqXiC3ksx9d1GWBMsiX6EQL1FnyTQR50h0NKQEZeCZj8RWniszpZl/YNavasoN+0Pcna+hsHHtJS5zLewBzkh20Ofl9hTBsZ8r4F9geS7oq8WZgqkKMpT5CpJ6ajSv9uLCvem9BrCfo9m5MHUnyXAoS3QTCjTTmmZMisK6xyBzHFHZ+OmRy/LaTSCf3fpsf79yW6gVseaV1SLfF+NzxqbxSLSxorBWJyWFkq2FGAPLXMXr+JKWSqHzBl/iV1FH/aT/nnsYIMKuSNXYbaIV/P/RekUDNzi39vLXW7jqG0bMEMN1aVkkbMVfDvS+SBJsQYeFn5E6pOkSmtBfQP76bPgXLT3B/9u5dILborCO9EoDQ8Y4yZ+7mWSVCRFyY0Xpa4WadQBSeBox8dMdmn7gtoecA8XQrORLzvS4QqpmfTy8sCeXDlZojx5NvFe0+VyDnpTxgz7YKLjxX6uXDLov9azVv1lcRVyftkUyjUQaI040qeXBr3BOV5q5qRXgwp2Zt2BOAfZY6yK+Sx3b6PINu3GJNXGbXlmMprKHcUP38pkLdkdj5LldovM+6Wcw5x2Fl7zjwXHo68JbXaHiHu61261zEHNc6ck5bmkgvV+Qw5UQjeQFtTwt8T1C35nq8jlEmH/tIWtdIawrcBt+rCdPHllt/J/elzkGs9z0VeUQMRgbmCw677zu885KnFtW4AB0KniRiMW8LszDXcvSNev9hjTlpuDQJZv5e68MS7IflclwpsfOfFwfV++L3zfMXFYvnTHIX5t8xR/Om69MO1AE9J0KMLMj6z9cs4Qdx8WeSV4Li13to3gtzK+Q4fOvoNahnyPC9mdvnFRH9gHesekva65GhVorZLxhYxkuaamXD7J08CctWhyo48F+4N1E7NvDciIIVC4x5FjBX4Y4L+JEYeVGdMnl/XJ3iCOq/7x+h3cnLhATnzbAZjo/AkSuIEsmD3paF6HiYisRhTyfuy6GI2ZQkhPmI+sOfzdw3G5Uno9QHAR0HMJXY5kZ6pj5D2mYI5xB9CvLpvCOG7RZ5lDqVKbsc2hCSa++66JfJWGckWxCJiNvyIDPonDzGRroahi96k4onoXM8QnSnejxNrk3VtCxv6jY68wZ+YkIx8jvf3nOdIdvNeFGNRvyCESaIROlJCJH/9glq+qFx8NXA886JYwbFXUDc0TH4mr/cBMXU+8jT8TJgzUpa5wAHOfRdQ9rk1H9r3CMUr181s2Y862Q57C256hdq97AaeyKJrQPn8LDgqhSz60fIlw/btIU9FrPqL5yQuJOWnOgryl8xRkD/MU8fHNYdsElG79E/UDvXXbiAbU+SJ5oV+JFzXFAI+480Y5jObV6Us4TOOTZpkDGqZ5aG9g1/5y45aCXMnX1lMoHIVtgu3q/1ETnXGIqYIYvJcHEISeKME9LGW0T+IzdZqWDFCHjoKZqznzIC/P/dSrm2GYsIe7qTfMOjhi+BsAvkoAxFecgTBkH3NUA+cgSyvLWJEzBZmmIYHlVijKENdLEwzJZU7kXGD0ie9LRcdXb/VOzkS1Lql6iMGUqsEYj3zAGKdoL9BjPJkdNkAaB0gTy9UxNjOzwlEOn4+WjwZQoKifUEmq4NJ3X01kCZB7RkzDPrJUvLu1rBJdnCxtsgb9x3mICGNI4jMea//cj5Dbputn1DfmAUXPU30m+xhXg/MNLWLlsk7tdxnp0NjzXMe5lluiLt/fNAvVjj+u4Wr/4up7ab7H0y9XqgzallGrfqc/az8nc/jOj3nOvRUnciarldQtXeRC1sFeWwTP2Sw3jvkqdKrfpOnZP6HOgqR+09x0n+1x8ufxlSynOeaNxJqlyrBMXcCzOPA9AxH6c3TrfBtBxBqEteFTnYg5PlqRYiH1jTzwJn3qnP1DSKvQ70eya+G3Ho3hiJaIiavNWLAUT4MVNqWp7H+Rkyaci2AtxHQs6NZJ9ZOD0KIviHPxdaJOZPOju+oHZeMGXFs2ZD9e/mBop+6DsJzcSZbVJkA7vbT0e9dPZO4sWuoq4uI2tF6SWS6jEsoLp3BJWTp3gmEaw8iTV9QSjznTFg5KKG6dYoZn9thS67O1Qdg75gTvg5qzb7IffBGi+XidtZO3E40ICjw81FRVej3GPsJySA8uXAY8Xqr9zxHsH/LXbjX3nfrtKRbeK4S3UyVCrUjvYkhlJEncZEiv4mVNd8e6s5dmHF6fqI288QeqPlBndDO51/J/rxHcV+jFmeGHv3P5jRB3H1x/LMHI5FKXl7AXLc99bhK2ZrvpC0hM+f1PLU5SKRNNgQatmQ5ippyIItroEGYnEQa71fI4y25yGBLT8TUCnn5FzGl/NQzU+T/kv1TfxpTO/YaQ5AuFDO0JsyD97KvIJpGpgsN/a1b0U0EqN4Lzox97aAT+hUFKMnJ4NJmewRLaNdXACHCmHEL1Hbpp43A126sGZfq/kx0e6cCzfBKQsVitkS3Rg4CYTfPQwm6blnUoOCtdOSxkVaISX+8Qf5cYN4+l05JFrn/hlqBjgui5b4k2nvmkfvmQ8PXTm2IfhBLyPmV2NHd4jCRY9UvUIu9jS7fpCxqp0N7gDAXxflcQ8Soa7YFpGAjpvcXh5BKsAGoNOeEVinvJO3wfrOmZNGvOei/Sj/GPK/WiFmZqCrZW3KPfu7wpFHI4f0+lLEBasmyGW8VrbGOw3sDp8cCeUMRUDse6yCAvBFQ6x2CI7F6qb6jDvBEM2z1PU8yJsfXt9u8BowG0+Lwo9CkIRrCtMlTcsuqN/gscCa9tKiNh/F1hi1/7KlPVYWYBscWUPEM+qdFj/ef3p8mHHdLtov0DfK8ae5YKJmbQOP8ijymfk8y6I/bq/MUVf3Fc+cXqvTDnkRR+EvqKMgf9lMxn0cQo5rhoijGMRcFjNFY3DFmKKxYlVS+4UFcTt8ujo6ORBRpjarhLsw9/A+aY9m79RkCtZG6uLdfKYk+cgh1XDIdRTfckE3AKECrnOvoa3jpZLO4zn2EePQX/Rp0y1TXyAvLiqf0JOLnJ3l9gcIQVTOKlmpI8u9rhPw0dtTz30pIpkULEBwOExc+Pw7+/TYvAApXpHQBqMXa/VUEanMGzTydbYi/bx3wvweRRqfTkJLP6GaQrxADUfR8qiR6jS7G7BpzQtAj77V84AF9OyyN5C36r4Mf61AqFmJy3Kk8Gdz5LNXz+2lGD5tJCXDuETw+WnLxjhwb61Dt1/BY91qXFT7ymrAbfUj5UkJti3RpPeq5BngtCzT6ivuBHB/yDcfXVPAGjXntYrtmIeNb1OLnwQ5JkS1HqK7htwslHnnR1j/IU5mOmHryT2Ke7tcMan/QaK7Oa/K96hlwTC2WxgGLOYePIxV5+405q2PQ/x2cagkb/oKY4ofyFzElccoP61Oi8J+mmf/VHi9/GlPbpUuhcNYyDaUrwxNA9YN5maBnrpuRJ7oaHCC5e1+T9gvURvbm+4G4YQyanOC4tWTn20HQz2ec6dy8Zpq76E+alqFUeRclMb6RjHqe4cxwkFWJZJ34hnJ5XtJ57lm1+E0PUDYpb1KxQk/fVSyqPO+icNFwGYDU5m7ut+diyC3OhUN6r/eQR8api8Il+qH42+YQr3OBC78e+rndpxXQTxkGTS2HTcnjW+8hvxfIC0021x8+2HSe11ty4eahSOR2ql2or4bURezWaUiluy5UEWW46G6gdvqePyzQQBW4mCr4+jOOV/BvWc/FGjIgcQv0M0EWLLtwIHNfI2OxhtNRRN7gffRj0mB74Nsd+rmvPEpka8QXSL8FxvhzU9yJvqmvkGRUMel95zmW/84ZgNNdoXT1kgFznI/+zUb/GLXmoSSdU3VA0rw3/aItdPOWXlOI60kzk04+3Mk5uBlw11asSbVvWZLIRf9Umg1vRpeEmci3Rkxp5hkx9Tk7v4kpgfthfUoUV/8pov0vYsrg/jCmgrL2oVwZsolEgWM+ygHm8Wqj0vC4GicieLEDQQWfLqwvGFNyzs59gFjDTKS5n3ggii2E6bDAmJaqLVHurQ/0paHHDkYlJSI8loip9svR6IN5PjbsF/qLq8SFB8njrZF+Paj3A8fRNXNwyDuev48dFBqNu9Ihirx6/stTgXBVCBEOawcy9jKZkZPi+93Yp+CVV6GL88+hIfJO5iA/inh9hc2GZK2wO4iPiLnobSAGd2AnyMo8YjqzUHstFqwDcRhLNGSWyGPusncgfBUMjYJ7eSZH8BnwmqfQ0WOs3sllW18g7LSehisG/VJTyehnDvbSDP35DAYQOgv6naXR7Kk4mKPuvQt5ukQ/96YsT7gr5gyqarwZL/fPM3ler2dIyoPMhT3FHJX0rgLJq0YtXtDcIWz2GiBxRfSPpMPx0cfT/8UUUGWu9vjICYAnachdcDgTOS5WcI8OTBdNHN7P+ohaLwxPHI3pUN1J0PpLQA2NmDrJ6i+e54uQ+WF9Ci3XX3FG9h/H1BHlPgTKHvN2LmGeGxZGCnX7Re3hX8c7eQ1rGxJG+5hh0Axnkrfx3AvZXXF5qHu61d/tBio2WtDQ3KBfCvgcwF8w6If0ugjJKWLmfg0L1C4OoJbavOcelYqKWvGxP/JWyMoHKF5HjtLijJj06Pc078WY+wEu0e8stlUPwXvozOBgKjqppdaGMju8uRAsdUuq7Jug3/JRS13UKiX8Jf5Ccpivr2dHh0yHfAuYmvH9QzVsyTETI/DEXOKo1z8HIpD1Hr8PFhySHWrNzJ5fXw2VC1XkT+LsPxjj+lIwQ2NAHju9+g78uH2gP3TQLy36uoCim9eEy0gLrc3iTaAL5v1ZpwvyeumtD0CfsDCjzdIdSPq0T0CJjCkmcPcNIU7dQtJt5C6mzZtYm6CVIdoMiLGwsLfEbB5PqAzjY8a3G/K8eL2c/8WUt6fopx6yHeHf6yxHM4o5ZUo1HZrdvN4FNd6Pd/ElyMo95rTVCjH3D6YOl+ZFvd3K+U1MLaQf1qdE6T/t/f6b+6f+OKbGSXYhcOwlDad+nscKMEZDWVO6ME7GM9l/gx0E03rCZy6jlmh4Y0BP3K+6RKO1RHIT/USy1BdmOH0ZnYz66EHZ56oZvg4KkLMYiZBeA9Qu6coZCGzYB3i7r2SG0bzv1bLR74S7ED2490D/sXvYR0jPJ4yxZa/qZLhkD4iJ05lerfaY9/l6C7mMST9EaYbvP+oYwmvNcyG9oXYUvqhNg9d11WWNPc4xKW8gfGuCGT11lRBNa0NIA4KYThvUXvXRxZyRWYsushzksc5GzKaWrHbh08H7VfqDjFps4rtoccDXnBYgj57Ojy4SJNR212OO2jMH5Lnr8QhWzBZzHQRB3nC387nxlbGHonLRj6m6eyddGzdQiBH6U/HzTMltXoNOnjX6u8V5PkcEhwYi7oNanDQy8rJ+6pHXhYlG7TzP+Q9PaV6GmKJLHGX2fg3Bm1yW0v5ySIm2TzQ4mjf0wx/bwfHvrAXE1PrSsN9UJWmHnQSrg46YWkvqL57nK0nyD+tT4lL8z7//TZgyDBz5WtAxz7KHqiHvkxFDHX9Q32/VscQgNLZAmeNkxnFepmSxus5ncX5XNN3U9UTCua7ce3ciFwm7Ye7Tup79yIQ8N1ZP5AntIUC0vH24OPFQSy2iuUZXJIsuDkJvsG5pv0d/ssE8Grj4edVhK0ioLtP4bT9Vsi6iG9RS33KwvPToB7jegshn3iZd23uV6ME1gvTR8l24qSogN2V8g2f0eH2fuaa3G2ILqp2F7+dioZLj+A2g2uwlGi3c/ZmwU76D3H8vzHjnqQ7x2noHYPeYEw5xGZKLcVhCmq/Rj+gy5v39qm4QQ/zDjPdf1LLMc/Znd0My42GhOdYOvwla2LEdlUPUiod05tWoEindMXM/jqStIXCdr4noQx6vsv6I49ejTljcXRX9qr2A5PvG1zD0Ojl7DOaUxEdepjpenx1nHVir+MEF3e6pm64rBuBbJoPaefajIfdGTEWc2tF2PzjkJVb/TNyidny9cXzuPiPBtmB/n6fkn3pmisu/46ycP46pKYwxL/eNhDEsMCnZiG4IQVmhOOGfY0pay15DcYnfXcj5AxCvMO6Q6fM+2MUHtSGt8hKKbyTScNRRm7BO7kDFrJHn3l/0P4u04jCvE/RjPe+U5HFdX8ATwnmPYnu8W8Lla0NkdJhHmdPAE+krlqjl3CUX59eCJ9rDv2JI3NvO7775nTCftQn14Iwc3S+fPFmvviFETMKjlppricLOHqHYX1Y0YcaXSqxlTCBUCD+v8RYSuW9m/xhyCy4auGdJBqme+5GHmBOW89x66KNWLPoT5gQ1QN7y7Bdq1/bAdeHujq/Jc6wh3L7uHE0c1LJivk4gdS+LLvxy6IfcsDPgdJJYM7Zd1ModRT8H17OAYi9z5zqSsYSKYoxH2WoPBBrEWEKyJfJQ5UrkxuQC1G617EKbz1SyZ5Y31A3qyEXnuzKRz+R3YHP0wUHRIPLPXhxArA5zT9DmhbwUfVnwdfTDUXBy0N8OLx4ioB8aJjH6scN5JYF9yl9msEyG3+QpRfhpfeov6Udh8H94fYrJ7S0ki6OEeXiuw6aUpRDufbmL+mYMidPIFhRP/m3GZoXPqDgGN+QpTecwjN2GWF+xgEwA0YyKaJhI9QjQjyw55LmYfeqkvQjznsUtPtOBxbz/KYwOos5fmLR4vc/WVpN3EL8WXzM8GupEiPLNIVUPS0q3eTERVnpcIL5vWurHj/5MfC7XIQR5pPG2fk4kYOQAkl7mMGabAyH5d/2CJD0h5lmnksikfE3EEL4f3ViMSfIZAWjAL2jMBUo67y1ZI+Y8sQuLALWkvozX6P5PCub5vkTteJjrDZWWM6PPBvO+PMUVwD65dzE8hjsRhR55Pbujn+xVjViG6K3gmr2RN07noSTdGbVnzNtCF1a5GxKNQaGYmxb6o3RQtuTjI8aSPV2a8fQaJ8Kveh6qrbKca5eWEnHo5wq+KY5mpFz2KQlrvwU94B4dcClqv+vORv/qdgzqCB5zijzVDKSoSs34xTo6MTKLA1/cTBxdvlCbvxafBaymDDGlHn9V+6k/9XgRFe0/hen/m3jqqeZrKNNx7iGyOQBJkqsPSX2QTdpELJAivyIvkGakNBPwGb0/9QVy7p9+4xGbkkSb/cSBCFy8m+vzboVtI281chdakq2S13v3gfzET1wEDOb5pce2UHodxnAyHRuL9VBbgt59uGh9QK2kYkBCuuYlLuYE5U6kNXryLF+3ZhBLeUkS6cVA9N2+uPDV4vteidebPkaui09PRyUcrZ9AHycdsddXE9l+AwOi/Q7fv173AzF40YXscUH/dz2h39PGkaAftEUzPLuoJRlrtKCEBnOCf0Xp+4pRuwbB50vjU41+7GMZBVBOvJvRvi8boj7RzxTExO/LzCOxtF2hw+3uIm8QA7WyzsmI0Vsm0JiaNRDzscb7Kw9TR81ngby4dDNIgrluXm/YgezW7Bfybrc0aaIsecQY5hT4LgaOShbyvs7vWtiX3v9gSnjH/5zRoHLhdl5jVne9AgUrKXMtFmrn9y77QiBkE43VaJAI3QkLsHAUzWAQh+H3MLXk5J/Wp9S/ZI7iT/MUy1wJxK6LMbF6M1tSuTXmcX+B2gPDbUtOaWxAzD1fXWT3e4k8l2IHRenqNHXyEcjgGRmUWi108VFDTGy2xg79jCdTutnIGKMp84Zs509dPB4wzzvPa4N+IRBNSuazX6Qnast48lAbLma/FRRtAhT2GGPxRTmTd7jqoJbJifOKY58Sfl/JkG6nV0f7LfohtBEA5drkaLieUHsahO2hfp31LvPqaiDD5K4gO3sc/t7ueScp2zqQeqzIhZaHfo/55GQ+wxq12Xf1lIgVIcbiZCtzsWxjDqnjBw/lV8TruxilTm7ZmAEcsxtHXUstyVW0KfjeBrVjGWq6RdhEg/PJYkzKzH7MiFB7FlnCc1Eb43jevkEKwcqaTLqP9jpparzfIq0lGt65+ky0W/yBYJh7t7mIBHJwLh2E/ObJRZKOfvJer07/Yiqgi1wye+d7gNqT1S56ZchDTB0sISt5hSIm5/OrwtcHfBDRD58KZyDs6rFAnosHLigO5W9iild/0n5/ST8Kg//DPFXFrQnpyxA7etZRO51vtgfBi59rPjmWkFJhdYhX4dDR4YVaa5sbJyj1Vjezy7ZGLSijn0geIKB2FJyG+EG8hfzMy2aUPGyeTJ4/QsKPE6WBo871b3ENWcwIXbTi5zPYDBd5oe9RC530AfN+n8cAYiCZYX56NuSQMydItsap83ijD8liQH+T9reXGd9f+5IsjcCDOJr3U9nE4cn1Id6RB+96l66H6kx2j1FDLWp9O0r3iME1K+4hXNYijUOzwJwhsQYkhTFrsxq1IfIk8rJ2lGk8APLW3tihH7RU5NmuQMw1HJtCOH1ulAo3xIxwmRcjhodIo2KNRMa9NQ26fFC7mMzzbtkqMCF21nxHd6yL2ovKMZS58O6owfcSES91BPU9k8y4G+uG9O/1BJlzQIypr91Als+qhex17LtYf+eo/bolYkp8Pahn3mzJfKtfB6LsoZrRGA4qce6tBHB7KGbst3Ptk2Xh940++mEUm3NN7kWE/ZZDTKWW85uYEoWf1qe0v+OsnD+OKckRV1Bphkjpt8VnkrrxAUpJW5qhULM62SQYk9mJPrtQGlBr5SA2QO9XjUu/91onpmbEkO5CzMPaXJ93H5F3IJjPMbzK8kSU+2XAPJpPZvipMO9/xLqCmI0Eiv7JS62bJxLIouvEhWOiIg95QYTaL0XPbzFFSmp32UD60U4mLB+9Q7Zr1GLxFvNsdLTRX2xbw4V68/xyobYcBiKXX/R76lwXHjcVxmj0YCH2yi9iui9KIgusDfS4EM04UQqdHK31CjFxwJxA6mIgtrFGjL3eSy4OJ4xJLr188PPZZEb9gJgTFDsGuu9uZjySAUipfgHyp4q8611GnpwtloEknvsU2Sz6z6xFnvRbhjdplFUqsRw7BF+N35SW954nQy0jzzFfvN9yRC0t2PP5XZs9+ttRXw7kcMlOkOfeA/3atsfvOwonWL8GxBQX95L5QUULcV8rqCt2pUSkcFxAzVkyF94UvF7/uESdoEf4e/qAOWBpZiLsrtPQBZGq3n8RU4uferyI+ur//ftv7p/645hybqIOkXNB3rAzfCbZNJ/3NO2kLpx2jEo+XcZCaSQ9DVsPeYOc5rlgXdS6fHFnUCs1Y4QefsQ8fPLRP5xGw4LqkqDH1mwb/ZXFPCHa3N9cfNFQ348LsYD89hDMuNTeqL9OyAsF95m6iK6ckEjXniKGjuj5X+99SLxeOAKd1KYLHhhV5PNdcVC8zIFG/UoJyefdH6C6Jl8aGh/nTgoYrxAetnM/hnlPoEd2DEBvol/TkyfGLNMjj1YLoaN1jtp0F+P9B8Zcw3vZY84QH8jLfqotu3jV7ifSLjDPx6X7NqOqQcwNmhhBedhfO/qgyLsWGADxMRW4ULnX6NfMXIXEsec5AhPfv+e2BsiKHBfW6osn5TmmUH/dEbVgg1ouXX19iHl1QamZsSHxN98X5MJn0UUhedyJHPqolcUj+rdovZxI/fw0sDo/HzTgwp43LdOwoV6cFPTDzP/h7m2aVVW2be0fZEFQASmKZqqAKB0y+ajxpSiggKDor387e+193lM6I+LGHPfOOJUVMWJNFbG33toDSU91oF/RnUF8ctFn63SJWQ+OqNEdAie7r1DjL9ubgzZ7o6Z+2ack+adrFOu/ZB3F7A/zVDugD8W6O8P8v8PsJJyUA7DiJDF2e02wBlZYk/HhgH3SmT45LaV5Cm5lrlh4VLKBUtvHvvtdYx/OpRSooyrIJ/FEEvxtr9T0dfo04NXszTx/vDa+IecY+cr/Z49p2B6Vdg3hrUcfY+fUoux2d4HHyDve/b4EupOcM2YbOScQrRRKVwR9I+LvJ/bhx8Gi0+f3AGDwL2HxrSvp9fKvGS7DSohaadxbJ62W+Lf8Yf5qiu/np9M98MRGnzxtxvHNfLoCv+Ii86TFAbPr+6xB1E1l9An/0NHDa/sCjxYv4ifys6RVu0NNvPmdsclepZSRGH0yjPD9BG9cd/I4Ie+dG/SN+KFqtFW3E+S/Vii8+2Vc+zWfOuDtti/GRT3uaC7eMGvv78iz8bjugyebJ7CnjT3F06KSMvt4gYgFD8KFIAr/8an1wkBNjdvGEumEWdtfj3sZDV3aUYPcRcySc4VwMU5qWjfXDrh0fGHWrpGvps1xBofO6grnYaS/uEe2LKs/3Z/a/B1zaP+4pkwBfSg+HUXGDzVmp2GDfc92xudaH2MNpIvZEvts9hC8q3kA2qzMBNh1vSJRcegxay2+LjDZEgQ/eqMmDtUJeWTWImM/qhhr3NvW4C5q7PM7B/v+is5D8A8l1nBzeltbyW01sC0Rs1Vy6HTqSlMAGPp54Ufp06Jz1mQQ7qWcuEYrqzTbbd/gzKon89LVUqfH5c0Eb8jRh7K9mlPDuxeQCvaYTfNxjatZKRDzywd7xiuxKCnaHYSOJApsucHspcwM/MA19gQel8+UklqewrjGQPB8CflraV17CFq9J55foeas7xy/b3+vBC89oe9W2/sR+OeB2THtXjkd3ncZokhbMr8v8P9vpEqFsxIi74XvY00j7QUQ2tmL8Jq2NT3N3SPExxPyrNa8dBpv5y2cnz1qTAQjp6+2ypDv9DthbSFrdLH+j6bsG41F0sqvPUTFRRF8q0KfvjSvL0ROKgtsFSxLWjyjJ6TB+sWYuMUeQVfb2T8+9duaWoo/ZT/yv/QaRfL8qMBPqoAMfklrCmvfgNjYLQo/4+O+6LerArbB7wKTZwdKg2ATAdjJVGDx7lhSOvZd/nWEwg80zBYavW+AVx/0uU9h5lT/TB7gXLYvwVeEZ03VzkUemePn8Txd6ducxyuA3QKZXSqxrweab0NiCMg7+SbRaZNvUwA1uAjOwpAlWj6NHtLHthVY9kQemu52BvJVNa4xbTB7fpfTK/LDYVWE+/Ro0Y++loE/d4Pgq9VTp/0U+e1cN2LhBVHbUWvjTdAHUjwefkY+c2L8G9OcVHh7BTV097HPZ8OsY5ycUHPnyw6z2uFdFb7yRd6S3jsL0rYWC//UnENqdJsF1vh+Sbx98ZRoKK6XEFpv5D2/7UuaLdDX2HnfF75V4/kJmg367LOeMy/TTpSeTm2NWbXDntIum5BuvTV+/9OtFNhbGsejXaocNs6jGXeeUgZSHMfh0/0Js97eQZ9WX5sPMGucvdbPlyk9PJ0Wsu2xF7zncEipuDVmsLu3HXPE9lc1pf4042VO/44ZL5vZH9bUIfjgb76MMZvASkWNuKYOUTs+i36eTUraxUcJnDbEGkqkWMW+5wYQXr7jHmXj/LtyGo/PMmwF7IMJZqGhiNfA/ftC8Ia6xb4vOxVEnvxiHq0xO72Z68F576MG/ZdNt6/PdQrnSHkz/h6vs+3APUHqoB+zGU0oLU7rGGLmo6YQwtFXMuMJ4+Ijxq2lIlHz6+oQHCLMdprfIX855yt4BlmxYDc/UuqQqwRBIQ7MU9SlRk15N06bvGFWvR/RJ4xztoRMHtfwMvs57hfV4/nQZhLhPcca5MX1CbZJ0BftBvnNmZ4w6wlKxfxwnwz0nr7QJ0tBZH4cvjidrP052JdAEVhePEVaxpkMQX7/FmwvT1KqPjcWpthHzzjL45TW5GwirzrIY/R5VGl7mD5gfLaKMfeImuKZjFl5tyywJ+TSuDaqQU2V2/9oCvLzFuKiV4j/OqU5jQ13APhmMvGXLfYAKakazPa3vmDq+wn/+JR5MlBTxdr6RU0pwk8zXub0vx6fIv9Pn/X409lPEXoFktUgEGZIakoXjbsDJlZzwb/4fU7Twxr7bnjFPjlPW4l+FMVDTa0mAnPLntMH7GyIny/MNtIXsw5orvbPej4WUTOk71dTQrp9vQhbL8d9/xqXAb+dBeLv3ittK5wMFbNc8B7nO2DfX/K7BWH7mTFmhqZKz2kW/aMpl5RGR2Ph04I36ZrCPz5MkU7yGLPP1xsErlILqLQY5+BO3isS695Eo9/LZIG+ILwFz5hjT/jYJ/TRI0FfUlaYTQ9TQwHvIeDx0OnSohNUDjibbLwOd0Lf2pI19vkibAUuJgnQexUfAb8kno9Vc6gpa9HXA/oQiecUyENSeBIheU4U5gVH1NyCRxKkH/VL+Ot6DOn+5h7AWUMn+MYJz88hwJ7Ad9ms4AdjItGodO/jngjYU85RxGmw9mLwFL8g/qWSNBrNsgscE4Ka2hTxQGqyoRCYU7nwVsRKaSL7L4j7qySwdYzH7xqTGqLzvSc8kjFnnCdrEVaLLWoqG7pf3HdeEX+a8bIQ/pK1SX9aUy93nMc9kb8F/zhWSGO+wb43zTGLtJM+pMeHM4f45RaC9y/+eAwvDsyfTghTx+d59gHyhHt3voV3Gu/fnDftCvh6s2D+LGg5dZfrAjKi9AJbRM+QXq7jGlap+AosEF4q8s9xCcHz+xL4LsS879i3A2Y5aUbYY4s+FLVyiNnFuxRuujdqKhizGlgTNoTxUBkoP+624OTRULD2jTw2L90z8sl5KnhnpqrUsyYzyGYRZsu6wfc7nDYanN1YwO93V1J66mcywKP+Cp77xay5fTfIX0O3QL40D+hbx6wGu1q0xD9JmB19+X6AOOhKfL9+ify2jdHXk1gQWEinOp06OwGyqYg8E6+Sju6sCM+fwT4Cm4oZ0It5xmx933fMv21MfP/svgNv1c8Yd+t+oMX7XkEcVbPC/4YyUHl6DAFW31vhXZJgGNcUn2GjFLXgKorZkdaab8A+j7OtH9l4rdzY9ZCtx+yaRwmn4dx5QJIrncDSK/YoHk5EOEXrjjjk1aW/qKn5TzNeFuJfso7iT2e/WdovwHGlL/HXi27MBi6FrCRzwnoD++rJxpqMlXlBmBO3Y428XMyKL1Xwrso4q+txsuBckS/zSopZZ3bOJsjwi7nAV9hh6esV3VBTF+SH+Q2z1Tc4IaPPdfz37XcqUq9bK+P9olfhb/pDSW9RbKBmF8g71hE1vN/OAmAv/1LAYh7llEH2AO5YdcGOCwU1ppwoYDUPjD/MMXu+Xxlw/T4tuDDO/1umkQiRBW/G9lUsYvQ5reAcZ+jL1jMOaV3OJIimePzMT5aU+t/tyF/WgjBldwB6jvDzmD5rCs+/Y59f7n0TEuFSMl/wkpSui9seGKBtcfk61aiV3JBn7ir6xjDB71NnMzx/k9sH+UyeWLT4YLZmvOkIg0KxaAnfHcSPYUa8XD7WVBLnBURmhz5ddrJFF3kTAjdfV4HP+n1O13Z0AX1VNsRuG6Ujyd1cg9u0kuB3Qwq0rPwOkmUsIZ/dlkCtvLpDWNpdwYIj+vqFVwIcZzX6lLGyftOnFvMfnvNdzP6OvXL+uKacdDaHsDh/BD4RO4va/WYDSSJhvp9UE6C87wVwsv5WMGXArPRypuM+8pXKPG2SqnQS+Ni3izlmG/Hx7GgzmangOR4ytnDDmunvxytqivaMHVeYneLsdQI/ylHDE3Ye6Frp0Sc1+mLMOmM2VMSvDsnbExn3s7ijGvv44MnihdnTpknpPNlWEK62NWFbXympdo8JOIE5ELYbgW72MhM418cp8l2vjmt6IwHY7v1CY9q1A+232RTSXYJ8E+roo1eO2TYk9y/xvEei0VBbSwA7dV6wu3TQqVlmd4gbzFr+QPD/u/INfakJC4F16ySktq9sITVf6LvmeL9u/40HYOlSZshTh5xO9I8I7vv6QZ5kR52eYmUHUXd5FmyKFke3G8xu5+9aLPj1fiyptT7dgPMbaiwOI51ezpUP7uFwLfzosef/aOqkr2oB3SzuSLycryBU/3WdNVUtaji7J6TCHnlwVicWamhSQRYLHfGDvdlROm8EsJTpUwD1bP2mT0nSD3sQYN/9H0PX/zVNzf/Hw/g/eHY+kWcQzaUP46uNqtPE/K4hWR+wTwb62FeD6AvhJrsRb2maOR268wmCi7pEqKepRK+OYoJ/a7APm0pS0vP4JGJQLzE7PoZWp8a6ygE+V+SHR4DZKZidjhBMD5/CT/m0pt+dI4GvXHrB6xRk6NA57eEcUOQTA6sUs2HvQXpDTbnPTRRSR66Kca7Tg/kGxeN5HeM1ZsXJe7xnjdnzFe2QP6BH3tsWakc3e/kLWea9Cs7H+2VluEXNrz30yfe1Rf5ZenOwPwoeT2+2Kj00kzkEAZkzxl/oS5OtXIE7uaEvWhNTov1nPL5LU6CvjvcW5GtMIUG3KXjRYHarxdML3E0sCV7uLlOahh8B7F09CP5xnmlU08as2upPwtWPqVH9MN0ApAeRea95n9Jlc86R52r0aak2KI3zqw92kl+JfzAeFgV2PAMpLv/RlEqrKfgvTSI+69CnxYnbgHdGnvWuCZ5v0f2U4B7Dp+BbQVvSysTf8x9NyZ76m5qSlz/s6baY/x1zaP+4pij0IrDM+BD/+0412jfIG94+mBH/+sZsh5Xygegwx+xx0JE/8vfrCGFXjnu/DOPMyqWCWeZ9+zB/8kwwm80wy9nCek78sjMp7arJBc7LtENes56UXhSsxLg3P4zd3HNOay9Dn6iEHmvgijzj7bHmYq0QCl9MRx8qDA7RiaOmhGUDVMmbG3gX/Y7Z8oKMP88x+3iP5o1ZclgO9EHHNb2yOmG+Trqa3ufeBwImvpjPMrOkd81Bzfv8I/iGgz5xF6IZcDbB4w83qJmThH+DxmYC29QHjVadXICzl2vmtzpmp0dyRl/ybgXxtwH62CY+b/D8uejTTOlrStdmD3xylQomjPvGq83xCz4/D4W/8LDon+OOGuF80RbeEg+TSt1tjednJhI/HCacipvvBeL6iBpbfmTMklrmQbye5YUvffcaXaDRguGldWFvLkpNkqWnAiwXC4E/36pGc3FaQ5aM61C0ZLwm0W1v4FzSZ+GfWzOlfLgKcOBL1FRI0vAXNbUUfrpGsfhLrlHM/3D2W4yzg127HVAzd8xORuGuwIuJWDBN77GvtrM3+kx9ZSw6xZwu6bg/rx0qAsu2WLOVekeeoMXYh6VDSF+1LIN7eiBjy9dWo8MOmTo4fDvGCiFWqeorBoTY0QU2pKeQKu/rHPyd1mMNpJitvsWZgh+7AvHqsk1pe1y74DF2YY7yQr4Ii2OO1dDfGRcWCtCFjnwE1wlmu2WYdJQtzwF4gTohXrDockrR1OB8vPUCQliLvlZPZPC1/lMwe1A06mwNEWz3OgjebIHZ8OTNRIhNZcb87qAg07fyDV+/eAie8Uae3J5NAp5KbwKbbbFmr/y8hiytUKPOKisp7zZPcOcD+sbxhPzolv0H3H2GvKfJlkjNEH01sFYtZl1mSPR8UzRIZuOzKnUzPjNY3zNwawt9evuuVdpaHoNwEHLGyWIu0fiAmjoNy7pw3cGsiXKZLMf9hBfMt/lBpcx3kTdbPl63jfF8ns/ZFYIX+iKrNSWkZpp9/+9oSp3/8KzH4m+ZR/GnNdXfqw84uwP+5qG+lGiXTSbg0EBkvp9YEm2S7Qs4Ma6Ev+6mRSPYoCbaqUL8y7JD36rNHdgIG4W33Sw5rddHCQKJz7AGLuNzqk6fQXjErOGfjVaixcLdgzvVB+aTcaZ+vEBfSLWkxxoUYone7vMN+I3zFfytG4d0tfkvTQWlodOVUmXgPaNK8IQrHo9wl6cQTt8vxiXhiTxyj8esZKkC7wQ8vpvyeY3zL9AH8xnWlK2PM09Cc1wHf0Cf6DaYzaCp8PjfH+SN8O4gf/Ub9GnvrYh0VUbjOvzdA7PqB7PoUfQxq3XqDbOtjMebyMoKfH9A3220LKUeU1rsCXv0jRjJhgqzZoD0TN4Ce3+7gRrNbQV8ODWYTT15wJ7QTyH25wLxs0tGqTT4KfDCFAS+e4YSnQgOG/dXzgmLjHtHd/kkA3MT1sxp72ZJarKV4UzGZ1cWr0SkyTKu4NyEyIMfB3uC+cEe5CRdK7C4aIHmlvEB2vvPAt/V4r+nqeV4sfx/1pT8l1yj+NOaivL1AHafDYTfn8lAi/aIvHHaCIJvJ1gDqfvpMSuVmD1009Tp4nnbQaJKMma1j8opm7tbiDbauLbIe2LeX20XwKERBVZYskR9YZsiT1iYPShtRepVmO3cs4k1BvSk07V7FSGxhk5g8xJruFudxj2x9S/W8NQEKp5l+EdTQCeGRq/bLMG/5xXzOg2PZ3LJJmBbzxdhMxX5Rc7GZ+kLpqKvfjpODQWPny3RB73VB31WFD9ziIw1ZjHjLItU328xm73+NW9jaGv6jDCrpa9GLPxVpAz063s5xG72QL6LkUeWG/SV8028Cpi5xrVNAmo6ZQ1q9GgcOQXlW4NfnxaFnyuYZQ834w3BoCDvCctxLqy3nUCwMxvCp3e5pjd+xL/hjT1Ee6gqvTzaGPk1FJh3ILqEParHnuI/LgXvknn+b03xec3c7zEuyfM8WUCgjM+u3HLMvql4L5HPhDnxVBuzLDlFGfbEa1vw8xn5Mb57X9D5DDV1Zuov+tRSVH6YQ7tQ/pJ1FH9aU9soe4Fj7d6CR95JTQ2IlnB+oSQ8cz3OKHmvO4jbFWYPGmBWKhZ3jFPiERm8VCydnpw5ZjVXfqPmNGTiy82bQaT4ImNEiQbquqMGUunJPPEddzQ1Xxvgsvlm3DgfVTp7rr9wLq0ONbpQunHf9xXY2uNL2OqFPsR3ng1J9L0Q99LpKg0nsxBgG5T4eQv0mVjeIh81WV/4+xKzZ3M/MYjn7RJ5bJEC/TyPHThxgJqd1JgVu32EGp7Y2EPqLBqfDcGekr6jt8CbFHlrlxoD+oSDPJMnSj1+nwsEXXlHzY/XRJ4Wajg0/GvBjON4XbKRx9nVHfqcLU90Wra7OwSnbEE4CRNK7wP6vL35vImvjvv3TqBaQuys6oKZVZNTRVkvwY7DL+PvLh334fBDyPZHgfDzRhJpzRsH3Mi7YI4w5pyWm//41D+aKk0835lpzJAvF4ea+pNxrpM+jOtQTNT8+4o9LbhOWuJVe+THYbf+gDGXUFOntvtNn5r/NONlofwt1yj+sKbMwxZ96Dm8CzZPDyW9VtdxxuUL+2ZxUVP6MY8tpHOG2UMa8z+PRx443iXC1rTTaAhTAmcjeY/rzcZr0e5RhOhxQObWi6ajs9cnwt/YexKvM7BGb0fktfMKxpkl2XGgRDp+xr07kbfSZ4w1EWD29KTqU/BP1iKvGM4Jwq17ITZrasymw9aHYO0Vgj9oeDxrdlQgGa49Y68t8stm3zrgvOMl826LVKd+1D/BP1RdwS0TNXqSrl+wFyr6BgsarPFD/waepqhxzpC3Wuf6hnTQBcFbX5ScOgXyYJSSe+HBFbPo0KOGYVlcCRNC/Pc0vOLfdD8wJmwmlMaXaQU8SOeC14yzA2C7HffCGa/lGyny3WdeSWDP4ofAQk8O6Q7dEBxl8RHYQU872gV3H9KZgD69acOO2t8KAPjhQnyl3KHvdXIK2zuriRt7bUncN/o8f9izwiuTpKREi5GfuDuuQxnXM06MPoLAuzXjnt7YE716+4GDyp+FrcgW/KKmFrOf7k8t/5I5tH9aU+c7+tB5tn8TPvkmKTI98kZykb+F99hjn9+JWQOwn10E79hi/t98oinWTI1MbArjc78cfcde3N+EKZtWpZN8nH9QYsl4tJRLejSaEKKT3I7P4mMNuslHBefz6QXuGn1Jz1Y2wPlePgV2AcxWwzhPLx2KD+HODHks9PsjOClqCjanWqSBPWOQHec3wZMyo6PBZYY8YWc94Z2KPrk4nU/gCpFScFdONao2BvLNvuyYf5Bj9I02eoM/XWGNV6RJqfGcIC+a+5fAM9tM6VrIenBPOfpE5iB/qZaDfGO4d8IfoHAqFeNao+0CfducY5Z82hMFYgV9zqvHfR1l73QDeylgFmMfzLLxcv0EVkxfhfdsupD29XoGsRpjlqSFgT68H+8lCGfsIc4qrWkw7ofluNcv8a4zqRyzsY2a8s6CH5/nGhV2nxTMJ0eeipmSk7XYfwHIYYY+5B9yWm+mF2APS0Tf+uL55CQK4Cz5TeFvp41ENXvygXUDT2bf991vakpa/HR/Sv079srZLP7wtfRLtX1CLDroGyZfhvQlNJglqgj7ZtuOa1rXfY0+ll8K7zBt6nE/WQUQ2zGvz+tkzC47DfhFwRqVV4pE46xBfjjGqMmdIadUW00CSGWvZV57jVN6WGYSnC2tJ+y5yzilQfVGDbhPAXkEfaFcXyWAOBoIu40aPgiGBbHgXIjzlWvMhkZmYzbrrgK7nuSchoG8QD76oA9NnSWlz9k4i/oeysgz+4NEU940YF+XqNmmHPt042APGa9o++dPYyGzNz3A4/Yq+LNGjayyWYv88v4y9lgoOn3MPwnARq4KvxXR556ZI6IPkovg3yzkuXw53iPWOPreVkkHelE3F4DOmBV+kaBPrI7XFvlw8mK+aCF/ruafD37fBWr0e0M+vK0M5KHh9cGsS9ScRrPYgbTpP4VP7DCnxm5ygsCAM/GzZivSMqwS0N4D+tRtaabkNP8MwJoY+c9L8PcrjHE2nG6J4/0vPN/ia82Ba+uG+M6sEf/R1BbeqKnWVn9TU7Lywxraxerv2M93s/jTz85vqhajBcM+GiwSoFMP+SZxjoPAji3yle7N7gA+uxBvhgdCqw/2WQ+YiBrsDxZtPXMFcO5fjNtuO+BvivwC4nhtWflGFr0kHw9CtsY83z1b1NBJFoC9Dx1h4rRT6fk5e0HY90/GvAVmq7DDmvU/uzFLglFSIb2aEEXFWbClu1TT8PUxwXW6HJncbJCX9O0cNcc7xsUCs5bNTR3S8iWhLx6QLzS3qYEt1s+CISyqlH28Gs7ethM4HCKNnpZeB6wd1/jKCfLWVMJ/72bnD/PLBvu6t/nEYK/zinnVpdWpSqMBbJWckZ++skhPYbMAN9hjdox6q6bXyysFfziLmC2NOKemMM68tJ7oy5JvWXg+UdP+JyoFf7mrB6qUkxkEQo3ne39DH0uW8RGCdz6gD9c1p5k2G2cZpFnB9EVV07XSJHBoXw/BNUmck2+BPSy7yCLj6/HafeCfInCc8TmBdou+GslHF7L0XAsssZBv86IfwIwd1NSQp7+pKUX96f6U9pc8PyX9YZ96OgZmu6h7Ee9Yo0YWTvNCxdyx7wbFE6j8XVcQ7NMz/sZilNJ81EBCTwLxwUYGPkmYBd1Gwtc/A6Wjuxp9LVHFofCXt1qlymLLIdnNm8JL/BhoWX+QL0SGvuUEaUlvEmatdGsgb30BfaJfeMg3iYI+IvSYjUpMeMCj/MxcZV2X9IL1At52hlmokXSJiqyfQfq+oka3ZitRN4qR7yR1QbxdveSU36s7nD/j3jbzWSTSat/cwB37NN/skFdenoy81Sg9vt9h5C0hKyG9psO432+T062DPJgKrwr5UESfC7u+gfi7SwkvlkZKZ4Ca9tsN+ry3s0o6n359CJPD+CzLV7FoR2XU8FTuGd9j1KRB7lXgP5YF8yxPD+lhlYlw9tcD8ydsXAM7fWFPQKgrPL6tdUqnnwO4az0VuHHb5v/41IFDTSB20ac+sjdel40EgbP8ib8f+XqQPnT0WXJEHnV3EYAnKzX6ZIw5Y+k0A5Bv9yR2vrCsX9SUOvvpGoX2l1yj+NPZ73ZzarCTtBeYv0EeOZzlB3ibDf7dnmORwqIvwHOmmcCmcRNitrlWYO/mqJn2YGJfJ9EEzoemF7x2qpR0U8o3CDL7hVnkI2F2kWR33DekYf5nrozPLH5KfD3WBD9Plipd+tsOeD5tx+uOrUVNE30kmHPUyGPQB8qZrEMI13PhTNIaeeeTLpG5hYSxaop/EwFrMiY+ZjuxUAYqrK8T8MdZALwq23HmCR5v8Bjff3tqBtoD1qQ7k/B43mUN9LHdIm+5vGf+okTeipXmjD7nvhjbCY1Gn/M+ALaclYV319DnxGp7hfhYhoWnrGWNrrg88tHkVbD70UrpOBYW0nbch8Mbr3vKqncHz8p74lvfRKWPW5SA9wivxGtue4lGe+wlzG3egr+LVIsq4XwD6SfHniK5e5EuV80BvGuREl8tt5zim8awNk8PwW5vbUoWDfrsuKixYEaQ6DSU/BMkX3soPNTQQG+st8HfVA+BB9umpIcnZu1Tgz3MZv5vakoVFj9do1j/Jc9P/ens557G2cmLc1+wg5BoVEQchtjQn8Q3d7FFY8u7ok94GfOr1gAqnCcRJMc11mCqYp/WrGwJcTFeyw7G62b91Yiw7xfPwnsYWBNWY2Cf7Le14H/XJqXX/Bgiw78qzIrvpUWNwnlC+Hbags9d1Nxxdj1j9kwaxs9nbNPr6WwH2XBBn+rWdUg/B3Xcv+npC3yWPETkuckX+KR9YnQ0zI4e7bUAUTKuic3P6DsHaY09IUlbxkkl15TdPER+P7oXLE8fHZ1UH/SdWd2Pa43Qh5TBQANm2lPg0STk1B+OPmSiUBL+6pFHzq+JB+4eXcFrz6jJe+cJ4Cw11OBxjby0lpUtnC+vl+CviKHT0wN9KZq8kPdeq6dEhUo+QVhfM+I31gLo6y5/gHnFu+D6qxt5sJIhHTbIl071AKrdKwN8WCWFN9w9ncI0+7emnJsch6RKsxbS47jOPmnw9yOij5/vTTGL8xp/r62XHcEto0fBBm6k/01TrsRU/Rc1JSo/+dTmL7lG8aezXxT2FWR61iMv2a1Kp6foiD5F7oWfAfLQ/jW5IB/s08IvJ7JOZdswwVsmDeGEhSk1D5UCMJexJntXSeleMgxwzRhrthd9Tp/l7AT2t6kZvxeySoX9VocsSK6Ftz4in2zn6xacww5rPhBNja65g0yuzkrB2y92Kt2cjhSzTHYmdgdYw9+PZIIt3RzC12SPPeC+/YBfHDHbbXhcoq8aN/CeqBGPechLwz27gf/+NoJ3HeScHnN5g8B/LvDodzuJnr6TGrgpdAU7yZFEc1Peg6sXD8bNyR59eNtwYGFcYN+/NR39ptUOXEk8Me5fgpDOntkXojX6uh+cxnX9HvpmNHeRH/VVqNHzBX3Zr9WOeFWadDQ6WEvMklOPMTH0Bmq8vQGz4/JN/M0LfVu9TFr04QJ95VZ6Ig20iQ5J2MYCW5alSi83J4addEBNKR8zJI0SNZBI86/gdZmCfHpGPvOuXluwqYs5QTN6zI4f+iD86keczln0hiPZoabU1PpNTc1+mpm5INL/D1T/m3yqXW+RH07HrvBaLZboZwPIM4GfM++xWQzUvazRt/ZKIvB4FVFKC+kFvvctCt68Fzq9/auvhi0yfz4+g6gZ/A5BJV4E71EyTo0hOyBDE8x6yQH7/IpLHXh6hTXSlqFI8/E5VOcgYc1frpFKB1d8g7stssK7vQqseagIZpcsE+z3B/nCugstxOnLJHxDSolmwmeAeHXDbPfp25R+i5mJx7+vBH4qA05VKufg3oeG+K8IsyvIQwG2+j6jTxaiSg96hj59u3TI9ByPryvCEtjewmy2PPGBnkvDxc/LC+I5vVxSplLMytTao0biKqcPIfuAre/Q5/kn1Wi6wpo/3y8F8ddmNT4fdrzC+b1+Frw6JCWNhJwDqKZV+JOq6GiwOL7AfS9fArv2iUgl1XEhVPUb8UldcJoG6NPcwdd5l3M5UEs3xuVh9aP4x6dkqGqA/vBlXtgrIt19HPT5T4FZtSuwJxSHyIAI5vfC6+PGos4aNXWoSCu4L4wJv6iphfjTtXT6l+yV86d9yjevN0gSC2vqaY7z5j5vCdx+5mINrbGm5l85Ad+KY4HznaRSZKQtpImVFmzyKkta65MFJP2zY566a4GWx+ADsT+Bwo+Xg0VXr8kOIo0/ENcO2Oefkb6F6DZ3sI+Pff712D4AIgH5JnhFIh3MYA5c3JyId9lCSX1nsgZUdVbYy4Ok0dPrYoDzPG4wy8ANmfvovcAOty3zHYQRypZpgMdnJMQzVmSgRIvO4LO+LlinNUCTNtUgnJi84Av5K9FhV2E2mzZPARkNj+8UXV7AIWSMz/prSpenrY2+srthTaZySqs5vt5Xh1XBwzmjlCjZG/yT3hPW7JCXmoxiFn2XvuBfpK9FN0VzAVfctwLfpIeQ3teLHvkQSOGf0k+Jvtn0EMvFi3nleonnm+gNROnOE9h9oYX0KTQUgt00FHw/pzlmxW0ER0YfBZgrBX3qMbtDauw+Aj8vlY76y3oCIL7x99oeaImvv477b9V34utz9G3/gRqm/hY1Vbfdb2pK+mlm5oL+JXvlSH96/ykyuQLECvbR6G3WdC7tx/2aIoLEsL3qVFgdx/2VIuyTB0/H37xmF+DuYtTE46bRSVjNwZ1bT4FpGWa5i0zWYJvXjcDJTuVkvcOslfjHe8G3iZHTvXa5gatt9MK/OluNquLxDuw7Q95KZ1FHtdBeQ9DtNOJ9iBqS/J1PkF/STHCONJCot72nsOZziTjbZshpXUY9nNdBI3CdmkBZxFIIE88U+FMcdCoNnwTcTYs8YSTos0+WXMCzyKHgh7Om0sjpS0i8fnwWQkIfMpRWgVMWUMYO7nRcnlcdIZb4VfDhgZp8t5cEuFR8C5hVA/Jikb0g22iYHffjbGiRFOMs5XhPuBm8Nfp+rlPMihZmwfs4W6167E1Ao5QK+6peSnr3syf4x7YX+HR+KOlBSRrw792uYNu5lZL5OcPzMfGCwsevjTx7W/9HU8o75uTIP5jdN+WH8eGo1NRcJirE682BsOVzXVLNNyjAI68Yk3e6RO+f7Qt2yRU1dY1/1afkn2ZmSsJfco1C/sM+tU1m2Ee1LzL+iiCPbN/tGrYsFASHVllIhvmEA+9oiNkmCUu6uyyxz3+P+4IvE1uil89HBP+QYU1CizzkLPslbJz0K8BJr1VyfOcqMnlXCd43NJCvhgcFTwo1gZ3Vb0ofllNCsF/UhfeaR1jTdrYAI4C+sC1D6ohW6XPwb2FGoGz3NbXF6gP7fd8J9ul84uTbTZ7gPg9N4VtbU6eZ9c1g8+0nBciLlJLnBXuC/5zfBT5/SBIt+QE1L7qk4Pn9rWMnb27Ac/9J/M8bfUjMZzOgEArMDeVGJHdyNcdr27nAPn407qd1kuG0a+vCqdTpQIRW7lAjAvr8GjGO7u3zAjbT+YKN+xiGZHmLIkgVzJ78c0feScRdCts37xjsg1QkC1o1KLFVzzwaH1KqLk8NHApzXsBGlQYi79Mp2GXvM9+4FSqV+kkIenl9sH98Sp59CvD8cBC8aBtjjzknW/DTdsLcqlmhL1dr9NXMxxwuOHX3j08dX5e2+G1NKT/NzJTEv2QO7Z/2KeG1zjDLXFrBtxslpbf66oEm9zWxB9cQyaa/2hDfGl/wmC6FVNzGDA7ysBK45UxyclU+X0js2ZN4C0mW6MbcAuzWgHl/yPYWeRfaAPajKTH7cKzJA28jMMf9qlyOIYkecqwJV3dq4t2WUUp1y7DAcj5FYR8PO5UYYv1CHggy4p62j3HducPBmvFScL7LZ0pyvm7BHvyGsIcWa3RJmgLWV+XFnG4SaWTVGgw8+1oV/k2QavrcKA5o0CjEvQcqkGrS5+DNjZHp36j5QvmcYD1r7wzJY5+TZ4nZNdSnF4EVoiTSKtnoQEV2Yw6G0Q55ZvYEu/fGdSDPZUqnTvOBrT+eP0dclGSmfTxwOorfbz9va7p5VAOcXm5ROGKjWGRmRJh9ZbsTvBdPOGWv4wPI130U9kHf1cS4aRI40poX3kMgJS2FWQgkyR/Mvs0UIKX4uQIjr6Fgx7UZ0nimEFjhTys4i8AqSdmVC7AVii1xb+kpTbN1DyRIUFOJ8avZTxV/uJYuzf6SObR/WlPXwUnBf6gtYzMS8/G50g0c209BXCHVNbJ4H00426FH/IaHlCIfi7AdTnNiN98D/rqTZgDHhLbg78AY6PXdyaBbr1vhLteeSj5mippZsKJgM1YPVHM+EpiLRc9s/j6lZNgiw/uhOV7rFSNOp9NSgtXsfhGgDKqOeFQrwYv8VHBbN9DpUZwRMG+PnLgXq8H/0qyG8Kgjz/vjPV3hfNzD5uJgzcXloyZrY32CuFuWhB0XNWp44nWwOaDDOM+FoRJ67S/j3qUtYcLNsOjUllfjTj154VpuJZL4FWnAHrsz86J5nVPeNXfYFI+z4B6eTU1mfVVDtiyeCGDiOG8D+iNYiZRjttt5JZk8kMcYv98L5r4VoNa4XpEsizNx3k2NOSBpKrATEXk0nieYtWf9HsysyQXnfClF0izhBY5LXOZfp4JOnagPwDhmD2KbUxOIG8iYM875W+CFju9fCh76YGgWxJYXrUQmudiBt57esOfN8PdbXzD77TdKy1xqq9qvaWohCD/NzJTmf8s1ij+sqR2vYji3Nman19q06NqU5rBqJ1cGfbfnZKk0G8gk2y18r1101I37G2zb9s3cboU1STbVG5Lpqh2fn2pqOhzLGtbaKmfu6ehxUkslB3ZdXAtfXoacbkXnCvq8exBn5aFPhHdk+MAWHsQ7PLCmX9XwAutLseakuwfEUHUPgg1Lmbtv5jm9zDoR6OeUCHDeSZz4M/kOWdXWxF99kcdk3UJNp33JnLbcU6IunR04u/JGmO8HKr3WawaWYDfEUWx8Pa+P6NON2BSedjXG+2eWAJsbfr5Nv5VG5tcSeTFRE8KeX12n97ZxwHDOseA0oc5JdFs/gL/TVmDC+6DT+DIs4ZhfE8FWxDIluh3p4NBTWfBLipqnmqGB5gyB4AYbdKTm4BVwfjtPwduFiUY1XZqBKQkZszddqRP7ym/Adh+78Iz+W9Pm/UGf+kzx/H1RwOT4iDLw+OfNeHhVKPVX1QF22eVC3GlndGSxGs4YTWleMJ/h7/cvn9LzCfrUL2tK/GlmpjT/S/bK+dM89dg5IaR00xDv8lI0qn7SAUwi5oJ9qQONCDB8wFnvbML6NrDo8419UhOiJ+Z5z9DJoB47iOcrrMl4nO9d1MMNdrlyKSB4jjUpW2uI8QQQr6wfA30/eganaFVgZUvmQC5GhTUd8HvBz4ZM6e4aNqANm4w5VTVDHsrUDYzDl5m7vHspVVZaizWxCwXbvWM2E9Z9CZB3j4JPAuSxeN+9wZAON8GmMmYnoFQCu3UvBcvYIqSXvCJg8Q9q7sAenCzkbQJOWmF2NOpQpYeV+oLVeZMSp3N5R6wCa9p+Tv2CS6egpmnubNFtJhFmx0+Qkmg9q8CfLdHn7sxUaW6Kb+wJcURshYkaiTNNBkjZVfBJZuj0Y0kt7PyWE3t13KrkEmZXiPUxOz+msUjNZYj//1yhZtMlkwi3NQc8ElvMn++uKhUWTQDjCDjiKs/WImY4ScC7OS/sWX2j0tt0TWDfxInguq1eE9mwLGCLbcaY5u91arV99+/s98uamv00M1Na/CXPevxpTZnazAfHXtWF93QjiT641MPRH3LmRO+7RNoiZJCtMEz4S/OuUcvzsE+7ei3Yh5vUkbuKPHP2WS1w54XZrSv5BY7K4kJgUESJNKfVAwJ9EjLvUs1VWhyPB8xe9Mpc7xqpZBJnCbinqhI4G2qJylvrAfSiYdYTK9Skg4UMNnewxr8tU+n8AwWY10tAXGz2lLzc5gb+ZfIgfvQyQiqw9AnH2LwReOrzlCQXHoP31iPmrfZzizqZ+oX9IbwWznQ9R02VcgTpwcPvX9q6SL9keMLutU4KkDY8J4ubtAdPTqDg3PYHWs1L9KH7IxDsIMOe4ybXG5xfalOwkxMPVLpBA3srDJmjYJwl97eWgI0kWHiBLOl0aeZnMKK9y+xujj1je7te0Gf3LfOFKK7pez5gtoQ8JnagFB0Rur0EiavsGVttrxqVhAo1dVbuwj+aKiovAj4jL+KDKyPvPRz0wcMpFqBpgo5sm9UcmDz4gu/H25oG508Hhu63eHyLg/qLmlr8NDNTkv6S/Xz/tKZOwYdBaksPgZuX8f4M7Trss31O7Nfk3pFpWrzAll3K2HnNKfXW1yPo+O8Lx7b1lLRTzD5+p9TM62hk0VjVUuShHnljr3CRGBozIalk9LnvgXd0G113YPjypXCStEGesLYhBJ5XYU0dx/V9a/0O636VMvs4w9en88QA935IiFtsNxrdl/QMh8/eJzZb78b5dpPLuG7gznh/NIA+n3xcxWdexx2w70CqcyAAYJIT/HjHNXp+pw/YmeKlcD+ql5Ni9F32mT8EVnz1mj4OdQ27g4Y1WX55SFZhUgG/bXTktQaPv7FQk8YuCoidHXzkQeOTw/lhNIR7UVvS0wt7wmoVYLZjjNTkK7xFcISjy7yteK+p49AANstxykTYish7YZZCqHuN4FM5TmnThgXoxywqxkk7NSmYMO6pfV0zHnd2Taso88G0Fnf06QI1FXWVD96m6JkXJpi9n7E4hYO9jYnbxw+NpGR8veWemFfxIqeolSdogYeaum+fv6kp6aeZmeMGVf+lqv9Nmto9Jg7YafwgrBvX7ugWZg+dPXOCZH+vyWK234MrCkvm+MG6ozN9hj7T3PA3bWwdSKkfsebmqDGvrRvsows1BWtfn5krh1gzxDJDOHKZCjxcoCb8b0/BfFQX4pybhhLaXX04L5GtubCvMbvJWgmHeJoifVNxIPZzDrD5l6Y8y+7oaxkmQJuFx8CR5iGZiH0G9uFeCew8IA9t3qipdd6iD3nSnZKHHRzAfclb5g/xepyfJ13gdDfPgt2f0Ccup4rDOfEejAemlFPxXTdwKlcxA/7lnGzKxQrY+74SPDO56fQt5E8wZOwANlnvKHG/GfJKmdfMtw5tSJWNhj3h7gfM2RekJJ54sSA55XvCv7qQ00VnubDb1VA4koiajdeTGJL80RC/lxSg/GthdjbTiIHYCCX6z/kDh/4+Y7YUZzppt5EPWzLH898msYW9YsbBnTddwetvk9LzK1Vh52I2tdkFfVhemTOgpwdl/jfT1P+uqbRbSr+oKVn+yaeUv2TGi/yn19DStQ1uucQ+b+8wOyUltKBt24tgr5Z+Tr7n2IAVt/rC7lvbokfXMcFaIf+ASiSLvAdkbNt5PAg3X7VIrecQg9VVmQBFQ1GTi74CTawWhQMbO6ST92QD2+89K1yf1Cq5+h8OoaWWhG1uYUh3s1FT/QR54FiWNfHiawwa38eFu2yeEimXegzHU8cF5+HcLcKbLIZ0s6sIX94wO+YrvcI+3VwZzHXUFPCdDUZKJebqbNoRoxRjoPc+Y3a5oAM5k48LQdnfCzZZSpxuL+UDDs4KsxdmPyBe9cEaPYdv9NVolVJ/oaFmG9NnTtxvJeLsrglANX8Ufim0OoWjWgI1vIA4uYCaSvsXgC6elML2ZsDp5zEArB45MIeeRcxuehRA0F1rxo7juvjipeVgamGITiYXOVmNc51ICjVqKmk14j8dD7ZnPP+O0ig68Q+VA2y+eAr+aoY+vZxaSzCmSiiAf5zrZE6vqNRCnRd2MclEcoujJ2zST0t+W1PKTzMzpeVfMuPlT2vqdu0t8JlRIU9MZZ1WmtWCMTEugiOY95yE6vis9lAWhXsIk5RsC9mAvVffCXxiXSeeIOeQTos7846buqNroYxgXZdZYbs18oi/rigYzrEp4OUnJamOzgrMZYQ1bWfSQAo1Q5+cdwVjnVtbFM3tBtuXmjAwxLIkfquJgOLAGm/PeklO9zKEbVBzAdrVTiffZBuA1wVl4SmzsKPpgRaw3TS5YJd6hbzWzTLQ/EMjOBtmlmRWW8gjWpIWzvyGProKMhuyTESeM7tQp9ohr2B1WkXMtlyOPvbZnmA7ZYXgLtiTk8umvIPlrz3BHiJvIKpVhcASjj5vZ7I6jh5ATRGOPpYXJCdxvj0DqZ0nczeTriY7pD0wrMAWgKr4/u/t+HyZ3KHPB8H4DGQ/+ugmCAs7aViK2S/TYfuZXZidov0Tq0CfMi/eXYDvBrOffDJOkMzJeM961lCaR6oCVjALCxcOnkSOumODdlzVxD1qMSUT3cMjYCfUlL5MxF/UlCr8sN5PWv4lz08pfzj7KeXVwOxllAKLZEml3lPFPvzUL4Kby/eQhHZGYRv7qIFU00XSN5UOpqlVgr1Yo6ZM18sgmdyrwq83YY4+kUegT68ZcR4hzUkCY1933StxaCeJ5CRsV6Dpx1SAKUVNtZdxPV0ujDMopwuVVhQ1ZZhLzHoD5yV5co3/W1OVuOP/aOp4u/PCViY7jUhfz4MERS1436me08lJvcL2YVyJm4Ue8hg1NGTyB36+t31IJHh32OenJ/TB17vMiZhuLQhNUhEWLPYqPV/CEoxuitnpX5pSzbCBg79KiaPOJSDbOWpWO07QnYPx/pmiNT6kooE9pVggj8JMLP7RlKPchJTECX7+iTxvxN5YBpDgq1pgha5duGXNVPKdRw4EvL8j70XjPvOTMsPj80PmbA2kodjSUWP7ty+4cxs/Tz+iBlfT2b1w2yjW0cE+FkSt0TIfCkmi1rqWQSMCvr4z8N9Xu/oDBtnlxJ2sgo5I5rb9t6Ys8vxFnxKF+U/X0tW/ZA7tn/apidPvMHstCoGZXT3Qw6A1sMoel8Lhxg41lZQibDw3GmcrL1Iyma33cNguqsLFGtYIIbMYvDtDTbJaB+oFPIBDmmcEmoeIhNxaEew2Riw4wQNfv/eRoTGFpcyp9bAmVVsdINKvN8Je5mKgndXlsErRp5wTpymJlrCH024TCaCAWBLBED04znPO3EiaSUTZZC44olcQbvCa091UxdfHRo48VXsdobxEDRg98tFyO1PJ3QYGe3GdMPuhliExpcaA4N6WjKvCY6CiwAvY36ahYNMv18jLpwwOxcsXYBcivwmRdANzr3iFo91mOWnXxrjViIc9pTOinN6v3Q0sjfmoeVcIyXIOBewe+Pnu4bgIyVcRD/9dU2d1cgQeTyrBv4wPAmuz7gx7GUnLVmQSktc0NcBIQsbsfk9FUl22/85+YEotJSs2rjsnz6bg55XU0d3HWsA+6QMBgkeVkoyIZzh0Kzx/7oBZOEuNFnbPBn37lzUlSj9dS1/9JWuT/rSmrom3AXvd3QTfUOucqvhKWO+3l8K2amRc1yufYLFliL7x9gdyHCZ7WD/cqnDMmYQN8WIEcCbIQ75JQkrNt+6DUZxTzFoLyok94y4crRSzkJLuShL5ugpmJqBPPB6Y5czTRwc3XV2Zv6oXOf2K5QWMTIkF9y6ipuy5ugFrokWFTWOswX9pasd8PLJJ66lElaJxj+rDjXFnqVMan7CGjFmdM2eto6ZyzfJg80p94pYmavJuljbyyiQhjlwjL9HY2UF8XBWYve77kjZLKwdqo6bc2ZeoZHtVdTDeD47Zd7XVSNfkOayFj0f+0RTUmB09USoL7hBjfG64voJxRFh0+1vBR3flsM9Dj7jiC33z+B1QU4FlM1D2BWbTlXMA91BUxHf1yKLVNkxhO2eBYP9/3L1Zk6LaGrX7g7wQVFQuaSZ9+9Ko3KmoKNh36K//BpK5V604J76KE1EZu87ed2tXpok6n/mMMYFJIHApO855hfxHGHHxMkUW7ur2hOTjC30q3ozAyOqu03pqnMrJcS/k2pCve2QLp1kSR3vdY5sgT0k21mB8nOK/s9UQc2Z+PXMkxO4PZj++N/7N3s6CPPjnpsT/JaYO24lEq6655aYjPkPTkDL0hZuK/P5h6uqhP7AxNyvDg46RfBfgNcf290l8TDOZXZ5RQhGGHJtk/KxGAZExj/YWyEpLA2P2kYkh+XMNs/+D68tM9tMhecfTsqSqEgoWKbpOxClFMnWyI2n9rDl/Uw8XZaRxfMq47rVLLtedJ5E4ReffdrKkZSrqmegLeTh0KXMH22Sis5mgDdanJamiVbDQsCbog7LskzJKEi5G56rZzEgDckf1Iomyqeax91pXae2Nds0+fmbaMmVHHcwhcKfA+h1eJXlYwRPRBcdjbmlD+vWWcrG/mWTMOsw9Cm/zspw6liVqHaVhjpJpEhXvklg9L1yyX17MwnKWCuzsnBySSiuEh/aMZ+47MonsQwk/Lpr9C4fWgpQ6wud9t8CkoWw68LITsWjPaRnzbSUlBVkRTJ4cjV0GW5XS/hF9bHrNPC0UTjz51X7GwqVaYQ7SayKz74Pp9T29sc5m+OUpqopr/YNMDX73DAJB+Uv2ePnTTGW63Ke13SnKVN2gT9wG+YGsSN6w6DWYemzF056c5hraWCVDg6e2RnMX0j4J3YUpsudrH1ByOW7LySWeYZ406oSU3RweMg4Ys16OMWUNR0lJZWdStUxJlyOy3Y6dCjbNXzLNi3DNpXfqC5pfgym2HiKrZSXGcC84dkgP0G9isUI/2czTb6Zo0uOZdxvqNNPkgk02EjzzYUrymz74Puk54yXBJn0ZxBzRK0nZ5eH55B6PC0YC4y0225+6lNxdMHmZDWRtmqC/6N3OjItxgDxaGC+TuS4TeDFDFtydxBXJWYXsya/2KXO1s4k+2tklyTsVKi0+Fxsy0G6S1lOslxlkIy9ztK3g3Y2DLOdNjYALFxyHPjnuqLQwXTC9nCEnfJiSmkeRRNNTQmyxDUckhRZx8TWG9yO+88VUdJkh+3UndYdiZXNIpq8Sc8rdyprVj2JaxkYBhnQl9ckoZfxmPcLf59zemXT7cC4JmfAnmRL6v1tLV/6S+6f+NFMTx7vQbHXYsFQcgwl7nO5J9YoNC+fTqcW2HDq3vTqhcy8eusj2o4lOQd/Ys+g+noksz3omxdv3hptGOph49U8xSefZEn1L5xHZ66x52mAdl9F1PMlZkgkCmUq4KGPftDKW7+s+LTb1Mkmc3gTzvJytiL0EjPlxUhHrB6VI6kqCp7IU/WIy12IK3kFSRqc+mOpXHYmm3mjFJfFiZmnPQzEnz0AfjO2TDo8kgkm+78aMvCdnsagreyR1CmRJ58mJbHGU30Q9f1Om7qXvabTR1qRewVQ0VFnNTvNnB3PENkaWPICBR3rLKQjyhItMsUesy7YKTfoLeFZTBK1lSnHiCUf3GJ7a9DyFrDkLuXir4POYLMgiXdS+mepr4oiiZ1lwaX3NZG2cinNi1xDZLTU5jwl3U0CiNKiM7i+eGB8PU3J3z0MSjg4LmXkqvSkMzYpLTcsstHENer10MUVOeKYVS3TPw5zYwedlW+iPn+zXMrXNlj/J1PB3zyAQ1L9kjeJPr/vlfW1Oi8N8kUzyi3HS/IdYkrcU1+jk+lRjDyndEjN3yOOT5ilJgYysplw2FTw0MwWmqHmXsscaTKjDSaZd+kVE7jheogn1NJldLc8m5X5B9smEPbHKxUj0mfvN1Nygitad3qRM+Yt20k4i+oSmDdCpAwamTBVMabqYcVFYYt53Mz6iQHDhvSLp1cw9ZTdKUtT0NJX7GjyZZ2SszU1Cg5NOjB15jeSuHSWx3Y1FVtwrhyxxPk+oDMCUcqwKWl6cJZts37qszSV5ReZdnGHOiNkNtn6K5M42OH73wE7sWKWgwlqAqZelWyxMPDB5m+bNMxYGqQb0Mf/z0YSLk3discfdkshzlBBe36YaU86C0TIVj9SkZsqswpxWzFdlMmnu9WdWPSP94qN/do+YA56KNCA21YhRIoPJQnglX9nvMhnJ7CmedrQsbDjxQVMByeBWkyxn+PvzB7w083h8/rN+wqic4VVOx9eZzFAFU/5hfPtBpka/ewaBwP6Sez1Gf9hTe5IVypx1UqZTT6u02UIoSZ6K6zIO9geN9a+EfqAX04Reno5+ob80ZK+s4sLn5igwzI4FRRc7YQlcZ2lIjuEXU1WFDu7wYEoaN0+gKfp7i+2etx48KC1YNLwKmHfXhUmzt+iXk918d2vOgy7If/fnJb24FNmsvxmTn48zLrwgvzGLryMyxk5ShqUyubHhCNkmnXNRkri85mnlKEWH90141hR0ZKPxTSHvZSA7mSuVZ+pes8jw3ayM8mXJMy7IdZp7yKZTKy89bbsW0cdIhJeR/So22F9HFDzXERfqvaRgVWrNSeLx5+jSXI843Qiz5rnzKUuTokda109XFMxoUobFrvRYPmEdzBFgiliRwOuvGlnQkoIyqmN4qqfA60sfDCTye1JpDyqm5F9cZLf9kclsmA16JM0YIfXVlcWs+J6QObcOLFL9i8xsrvBofhCanJHqljZZWndydbxe9OggK+7lG7Iv2iQXCVWlsTW7nynYyeeE0sHyJ5kSud+tpWt/yXUUf9pTz/FyRdkW3810bSs3rbrkW7Lk0bqMulVfZltTbq6JbdbN7vN9zQLprJF6mFbI48FAwDx8RXbzA7Oc8HVhaU5H9Eh/ItvRuELHP0vNGDJ2URKNU11mfRfZxMzeyF76NvOYkYcbSoe5yqWphMHXv2HMapce+pPMaRoT1ssR6Y9hloAK5rGe5oWYZzWM6ZRNalacnjtaHBWDm3Z1pdLuF0opaPiOnVlPZvPkJpNVaZSQfotvzMxuBrKlgdcb2/BEXRw3NNturHJyHcqF9g74OQWd8bSM9Dcr2Gl/HZI6XUWMHB59ruDEjMzCBN8fplYj9qDF07CSVPC3oibZ3rJlqvVUGoEpVkvw0jEshdZTUiEGCZEE7/l2+KAotxwu7T3UomXK3FrIbsPDW8SnAKa0pxJy0XzDay1THn88sDb7TdcS3vH0NGHTS/6uNOvRXANs04TFr6tmsaWWm6QGcG4UcUzE9zE5kTPagikWuD/IVI/r/WaNYsj9JWsU4z/M1Gm5OJGZXzplxOlr9I242pEU9Jt75ir0J3dXr8l+YN4Lt5Z+Y/3JhJGrRVXZZj/rZWqU9UcCizb9cc7OtuARG/kLFsclPHDaIIGp0SZi8SbRRPaeFi8yNud5EiYDwWJ3M65IufZqLhSLa8F2GZgK9N48AQAYE3MDTPliP2MtU7WnBSTdOzEXHx77ip3zBVQ7MAeMepmPLOd46Fsnf51E1yOPvnQ9dlqmYm38PjGVMp30rpqxyDyUJzaw3hU5s/2wjPq157HRus7IvYzhZYzDnM33sOmHqejd9DnXPE1JWxpgylFSgW2TeExGzxokkRytavZhih1pkoTDONEYGzKxZSpETuTZYNh8HrdBwKiukxOz+mOFFnzaSaJ1/tS0p+clZBf2NAm1gSri/T5h57UEzy2l6osppXM+sHhUzUUm+08Jc0phcpP3aJNp+25xITOx07JlauB5OsnWGTnhqoDp8rw9kWoXP88UL/xmjWLI/SVrFH/aU1RuCzIH0wuLb9IwY4KK/tQytSknQsuUdZ8hn+uD/YkFoY8csvOrJNrPBzXyfOdFTneJfH+8DE5MvJ8c0jYO+tCEoeM353lJ3y2oDNfbimf6zqpJPe7Q2ndBZjGp3i7IOD22XLSQjickGHlGlsFnHK3f6DujR4KOvh+AAb7gNHZweR9xdRAjm/pgSuP1OXkLF/1O6lkiU98yPOb4Ky7MTb5m6QxMyVM1LGN19C7AmKASi/lZEs7jsmCr8z0ja3vel+QczRtzg9uUpHI84chWWcqc/XVAkt0wdS0xDpPSS0lyu3ESDXaawG7ha0+avy6TsHcUcpa+rCX6G958s8Yhs9KWxsTKblCG90d5gz0qMC28fS5aPsqKHQ/7J/lZdcKcY55zdtIsMNXsmxRn/Z3ADsXxDS910cf2a3ifP21jUqFIfF46PDWJ9BcpdbfPomU+sljnzh9J6hopi7t2hT6rWTpJ+jEqQ6Mua9adrU4kl6tzEnLV+PSDTPVGv9nfb8j/JXu8/Ok+lS9FjnRH2ZSRxZkacxfoT86TW7NwxtCfet08J22VTEqa9CcVm65slSzXqJJ48wZT10ukkLmUmr2Xez104qhySH4Zc0aPGPPwUUI7Cc5TZK+JrNVsts0fxMQgS6KNK2gYbacTuTmyXZgb6Pz/MBWGXLPG4YCp1lPbF0Mf2Jx8srReXEZrd18wkdNOpAnegoXMglfpAKbcjrdKYs6sbjBNOSYvksMklhdqzgTpppI6vs5Y7FKJLBfetmTsF1lJpxf6x+BQTchxRhNkxTdrzi8de2T7C0qi6l1a+H/khGRViLho1uFvbDcQrqRMrvAS9XRiE725+3YbplycxGAq3oIps+gESdRbJzc23mfIzseXz4W1z1XMW4oDeJpblrFmHIj1n2JM7kxDdvyHKW0kBhxmNng/b64baZnaXYbICfmdkfxk+yRcFMaJJdvbEf1TSZp7MsHg0JI1YnqF7K0+wXQQzfF5BeKZhQf2o0z1f/cMgl8ePfrfvY7iT2e/6TTNyeQ7cy4Utj2BhSthTcrwuSqp3iLrFQtkGTkKMWZu6aQ5n3RXSN1jhm09NR021+rw/BzzpojZVnl5JlkmAxN10/EPpibj9THDR+qDPzF5iw7NmJ6x+KpYMjsP8og0w0u5KN6kKXsOhCmpJocx/vHUuBsOSH70Z1zcKZoxukxdkicveOLD1LG6IeuNo0kS+yKfMquD7Ol13LxEE6kq1r9uhqQxKWSxNN9lbDHzQPltNy1pJZbEBldkQffggoAoYxbzR1VKrBhNWNh7I2ve9g1T2ZwYjXdgerPGmPf5OiqJ98DsIb85ZMNNLBStBFnshL4lv4M0aT2l2tKIzFQMWBytuBOrbLySern6SXQYl831fHg9o66R1RypKtB3+Ij8qYq/zx/Ummm3sqYgGn8ztQ3m+PdtuefieDEXGL35MzlvdY1ErqQWm6w8ZGlLSsroOeVu7GVWCjFhiZyADndi62t0xPsfgqlsh8b7c0wJvd9cRzHs/yX70P5ppuQnso6nnDMu4u+9E8uG/Jr0+vHN1KxLS5IowLxdqPucHbL9N1OLGllperhhvL13WRmvRmneMoWvIEP+VzAP75+yTEYnCrnYufEF61oVOrTBwIgdzsDM/OSSulBTFlYd9IUlB6YUvvGUHnNNn4OnPI6fcRTSN1NW8AZT8VjP2eDBg7F9My8nC2SdQuE9km9eDo8MquaeQzAlK8heUSfbUcuUNlyjr3QuCfpTz+ySkw3Q1naHWGBVUCTk1MO0DKOGoXh+RAo8Zjh+eVvKrN/PiYLjJUpixdbwKcwxZv2bhtef79HPrrI4J8MK0jIq3uhDQ348Itcf+xxlPph69TzWeoqWHivY+w4m/X2aMLo6msZ2ZnMvyFybJJHUB1OZXCJbx6MmO+Zc/cUUr+w5WrCzyMTurSC/c1uUcXxI8H57WkWsGiWYHfuY0z5MSeKauEjwk4pVin4kdzUCU7vx9SeZGv7uGQTDwV+yx8ufzn4nM5/gO1wgW61ceChRihXZ0gXZaS6BsWFXXpAjWRMW1wrs0t3NMYYG/RJMbGboH3d+SrI/R99Jsyplc1/WSRnLWRKvt0he+ljGGCYX2et55XO2F2XMq/P7jIXWYyawKy/a5F6HSUnijZfZ7lqnraei+xuduhuYPXIf71lCxmYnMhaLDlm3c8xgj+Z4DM1u1gUxhuQMYy5egTETnkqoOlY5+sNygEQFT0Ti4G2xU//ZIePZnD96nhKL6SXGPDu9kE2ZHteM72YRWYdhmoToUxpjc2QvY52FzTplLLLa0ALSi2PEYm2q5eym1RLpC9Hn4nWFMa14ArLr1U+bNQ4wtc3GQ2ImmIrUe3Pvx1xTyZbvfhmOF1zOuFtukiw66IfRkfHMl6qQpEhJudDav2+sFjY1eeIQTMWwJrNOk4iCYLMvw4WC7LfyvRVZnDNPIi8uU3b3ii2ZNIi5sNzjeFxQhJyQIbu+XHjxw5QS9Ju9D5Qf9dRo+JvzU8PBfyzF/1f3ePnTngpDmpChNddsTu1JxvI7+tMvTDk9cUGuZqNzp3UvZevFGfNenZVcmKezE1ue5RR9KcXv9weVxxyxRgoJpOzTVzKmLwbdlqlw71QZC8a3E/I++gwZvikwt2PZGCNCktDqhux0Tk4JBd03mBy/E57dF26fdB1MReH6jf6w1JC15DLiaHLaZ6y3OiFrRj2MobWAvrDv3GxyAmdZhqsBGM+eyz659Thg4djcoQ8ZzTnkxJuU0e5Qamx7m43J2N1CLhpNwNTc+A9TH0+Z/n+YOilgRIrBlDcviaPRoWr2F2zWym9dZLtLgjGrVPWU3AxMxXcFxyufxgKZ8ggM2SswdezJYEo6+siaQy5j/LHQye+rmCMm/bJumVI8KS3pre/Q17Llk6TLMEhapmrVj5Azt/DU7mzzLVPaWJuzSKo5j/FZviXP7cfwWLP2PzdzmbRrDM/SOMlapqQTB6as4bX4QabG4m/OTw0F5T//+6/ePzX+08+dN07N3lzerAyDoZ6y4Yty0uR9zoWTZw9ZYV7PSec09J0PU4eTLZNj8CWy0eVYsXEBI3i3cFbGtYnUwRXCt6cGdZIyXeW6aO52yFqm/Gd+IrY+TbmYiwc85vmThYYxSNDhl/BS54jjUe8vZMNwB6Y+njK51zdT3UVtk9U/RFz4GuB4BSQtJDouLmkwQ7bqKCebjGXDlDX7D1O3kc+FI1PVWDpyR2QUFvpXOAUz/ZAbkZ0fw5I61Q6/H6RE8mCYsvgevZFNX+Wb/GCK4/8wtTqLPjXjuKRZL83Y8GR2yBwP4SEvYRlTrdukZSoqojfPqIangu7QT1qmmCcqpPcPPosMJ8mZvakNUiQtTlqmjFkR4O+BqdZTx9vsQbo6wJzAL5Et4wJMBdxyX0YXmsNrKeZAIxwie3vP0mJMzrakvTm8XlHheHwpkzEHJiFH3qhs7qnsHb48pZzdH2Sqz/G/W6MYjv8pVP9LTK26/BdTMWdhjLIV+pP7KNHxP54y7CrDd8TQD2Sp8dTFx7y3isoy0vLjiU3T6pspZdZcGVPUGumKOCsjv/gXU7Q8a8S80juSV+6+mfLywvxi6jAGQx+mpOrfTDGxRlbkuzt8+l3BJtspojLmqwkx7Z4ZZOpvMLU+YswaLzAqw1PwxjEldmczntgFnoiG/bfMBtNkTH6sT1holmDkfF0KZExO30xtp2BK6g8TLj4rYIqfo8+wK5iKc9oJYIz3yTFzKuNLmjb7uR/FlqnWU1MBnpJPfsNk46mjOBiQIYCp6O6BobXGK62nyDhyKbO5XCfnOcYcUe/h2ZRLfdL9LpiMJvGJJcI3U3F/jH7U7Sv0K1MqJy5Jm/SbddQNsmxBFvrV/BmzUGqu5epJ6I/2I8L7uzbP4HKc+x6fdwym9NfyJ5niB787PzX6Z3u//+q1SX86+93WWUzsYMxYbPbRn4uttiTnsMoZRZt9xWZKnpFylJFFbgFGd79SZHyn92+mjCyNyZnaMxbFh8pi++LEKPDGYKzacBjzDsace2boA4OLljJ3Kh5IOmynJcnWrGa3SjbIz7iExd0L5umJ1DA1qPH7RnMN6/PCeFK5x5QLr4HKs363skiZ5d9MlTkYVoMa87JiooNfz5WJ7GnDXBMTTHEzMCWdm+w1NHZy6ylpqU6QtSpObpmS3ocwiapKrdjyTSE5EyEp41UEJrb7siY5meHf7Sey2GJee2Q6S/SvhZqmbJRcRfLFNzz0bPrMjT9NSBe8hKPb6123TKlc46mZiCy2rSsZ2Wzns3hpgCl+7GlkHkZRSfkkubHlOPNJ8sBUuNBxPHMvuZN568NT4gL9KM90IkcT9knLlH7C96XOuCwJ5w9k2X4ibshz7hEXVc05csZMzGk3CsvYGpbE+EXnQJ6SnLj4eBjnP8hUb/iba2iH47/k2qQ/7SnZae4ZPFnIVsv93mLQ0IKM6xqJ7uH3cra5Z7NfmZpeexJJz32JkT8fVKzvyegfb33KUdnX0OlvJ7VligI0K6btrh3Sr2pQUl9I0bec2x4enE+T6Pmc3VqmnCGfsGi6REc3uaLZPxBMRfM3+gOpYErf36dlTPdd3WY/+zSLkviU4HieBa+T9rrFLKYBPCXZ6Cd2p7mv+Gbi7w2vYMotBHhC6EciE21kMacvI8v6r8Y7Gxee0qowoTTZFez8uV5x0TC1f30zxUYTzAkdKb4xYXvySNMXlITphvfYfbCE93QO3lm/wcg9q1Lyx17KWqZMb9An9Sog63081TIV5F7ZMrUpZa31VFxUyHblxvIwO4jw3LgHpl58eCdf4+HB5QVMNY9hJMkf7ZNwe5zXjHOtOZg5zTiauzuR1VyBfvW6RGXL1FUdd0g5eCGL1Czx2ELb7ylwnid49un+JFP98W/2oxiK3P9VEP+/ZeoYazH6BINnFL6nsU4lLEilPGfhe63nrN7TF1PRpqNbrM/tv5gKDRlM1YMK8+bVmSXxY1Kh8wuVSuYSTIXipvRY2d2MyXkoAbKMWXlsvSvwnd5n30yJg1onaQxPRcaIq1lWVnHrqTBVm04+kjgKxNu0DHcrMLXfWSYp12mURGbYs1i3LjDPpydkp9MU2es1QZZSN/aijIJZiix0xWiTVs2YHky2ArvrV4GUrJcmJD/Rd7prjHnbLcMkdksw9Ta8gGyvYcpW8O/Tefkk+QWm4skGjCTnzCFl0JxvO3Z5q/WUvK19Rucd5pBMA1P6202ScBjh57sC16fgMmh2jM7Rb0Qhl0h/FR7XMuV0C8xBUh8MhCVXtUzp+jjhoh2/y1tPSW/eL2lzhucOYQdMFdk+oWg6rJmQZAt8/ocZFxlLZFVBylfkDK74PFwVTA0NDjmhcpBdN0f0rQ9ToBpMLfQf9ZTA/26NQvxLrqMQ/zBTvdcJnXergamqhzFKIj8nld98eyrYFxnJBwljMFshGxrPrYT+IZUsWgmzgk2R4L88NeylMhNvuUKe2EdWa5k6YB7XahlM9Q1kQ85JKzKG9oSLOvrgxryxgD7BnmhXn+zXemr/hDfFLXdqPeXq12nSMlUGmkH2O43ASITj+TAljS7fTJWv/MtTNBykGjOvsze5+eCbKblzHDR3UqGvzAMw8xhxX0y1nhpNLZ/Ui4As+mHK9ctHyxQVG/XEDnrhUtCPQq5lKk1mY2LGHcx8mFJrMOVablKGhQKm+hVe31n14aXZFdlQrsIuWZ3lt6d6cdXsxcxHCVU8+tJ7ITrkK0MwfddwPM4tvJEeIFvG3SGYsjqdkLTzHNlPMeCpa3N9osTvMAd5HrKsccxyslZHzDl1XcotU3IJpsK1mXwxZSv+zzM1/N2emUPpL1mjEP+vuvz/ztT1LIfo9J1p2XpKyaqMDHOJPrX29Yw5tjUly++js4v+5IspLV+XyCbTwRdTOokY88s0EZl3QidWhB6yWhQia6jvZERBrxuA2aNmMWMilmS+4ylrmbpjZifJfsRl/HCSL6ZYCKbi0wtMyWvGkc9d4LWOhz7zC1MfTwWExm1Ye/SRagoPjHW8nr+xFgktTTC1mMFTZtL3uLCnNzdrN0y1nvJ8tWZy99gjz14HXJjt3hmjS+OJjpAk0bBhInjBU84sRfZLHu+KbSaWjVneCctwvMb7mQTIkh9PhWMF/TET85isuQPvFq/diU14rvcrU4HsdkmaZh48r8N2vWYnZ628Ryw+suRXpmhWwVNl6n4xFW5tzBn1rIe+d+f3LHr1hrev7CctMAd9PDUJKSc1PICpiwKGxupxTPrBDrhYHjT3Y/FRRerkdEqQDN3sB5ka/W7PzKH8l6xRSD/BFGjCmHV0ZLuTlc7IR7cpwzjfo0NXPDq3ymHefY7BXLCpuuSN5juuZeqT/YxMAkOTCkwlp1QmtIwpF3eezGKlAaasQQdM3aeY182d9+WpWGyeZdMxc42U0x1MbS7IesE1CzGmHjNGpQKmtgayHxLXlNHuFp/YWhfRv6i5Y+T5wPGonofs9D5EZfjQMWbjObjwYmuBTj+DN/ln0uyP3vPKcLB/Ccw5lwOynDd+8n0HMxRf+y1TUfAGU7cYnpISeCrqNNlN9Dd3MuMUnt2vd19MWXUIT2l+cz+TaY7g4Suy3FpB1nqkWdxmP7pFYOrjKbVsst9tDIb6vNT5YiqKm3W6RYbj9y/EhQmHvnSNBYd0BUyHXgqmwuKbKTqe8P4+TOnxZM9oLs7xeTjWrGWK/DO8ek20Jd5PFbEwK+CprXFF9t5aAUf5gdMY/97uMWeYP8/U+Hd7Zg6Vv2SN4k97StJEdPLuYIrvTNO/PKWX2RItxN2j/VrChEyrl3BUXnSZdcvTF1NRHBwxBhIrJEPt4vf7LBFapj7ZL0o2YIo5sxH53eY6g7LJhh9PMUWdlOGIgalVmGpkPK5xQrMFmBrNUszD5h3Z0d2iXygP6d0yFfG5+s2UEYCpcj3RmD7jFVImJeZlpcd9MeUqDVO2CcYf1+QFAsFU1Eu3NVsrywE5yQM/GS/hvY+n9EMelC1TH0/JecNU7/W+MWEOppxLErDWU527bLWeom0OD+6M57BlioxX835P8JRrwFNhsQWDfgFPGfj7ScxdmzUbAlOePcV/HxLO+4WpmL2TnA27Nwv9cZAkGMZxzkTPvBIbNn1Nm8PDLVMnbs/i4cq+4ZM5TcmTl/DUwYkFphjigvRxCY/3N/DW0ynx+a9ZkLRMXdarirSldoKHuWX6c0wNOO5311Eof8mzcv50n/KrImg9RV4ykdmLpxlps3iZxOa1R796aunAC49j2sGYFXZceDbQp5ZTIUBWG2DMixzj2+xn1Nw0iS/rEh6J3SExobnO4LbXZDaz5YJsoztJaLibYcxdRJVs/xIn4WBentj5SAHJ9R1Z9K2U6OyTwYss7oj+db1ijIZ+pZGzsKgM3zmO98zLKnnrAmOo0zwtLbdTldTYmpdxYTKBTa5J/c0U/6qbJwcg6xUXzBGCCKbYI+HJKmYYc9IuTtnc0VyyR4O4jM4KmOL3YEoxwVTrKfvEm+QvtTCJ+XGz50vDlDk5wYMZIVvN0zQieerEXGhE+PmO9eSRxcBUNFugX36Ykiaxx+JXc+/KVs/lL6YeO5azVVzbpHYH6HNFqmZMkcGUKbyQ/c5WkrLZ64Ws3qeKaz21PMgzMuK4Od9nqzxbT29zso8F5pywVkU2N0KBzFwNkrDXi0Xm7KJvpp6L608yxf9uz8yh+pc8K+dPe+qQ3wLyT88pC89xKrIxNXsfjyfLMhpcdY+tm84t95/IIh+mgqfVIbbhdxxlvWPO3MXJJ3YSvpkq3HGHZKlhahYwZI+HNCA36mNMUJMNP0x9PBXP3wOMuVlz/8Tk2OxXMUdH74zBlKmCqfAelQVTO+MXBbM9TPTx1Icp9aiBKXWB471LJ4XceIXsxPGlxZwtKRRsTDB1mYEp8Ro+ybV4jGmej+ClbMy3TIXX0bt54in7ZipW1ZR1VNkl69Uw5Ufw0nm+uZFGjaf8rpqzUQ6mlFAO0eeaa3btdTggmx3Ql851orVM+WcbTA1fYCrPnhypM/SplqnR5im2TIX5JpFZf3X6Yor8AtlueoGntGEv5qKJBqaMlF3Ijh7w4Cf7jcJ7s9ZffzNl29aE3MSfcnTP4poxNc+IrTZURmKoCsxVZ+h7MylglO7BmBz4Jcnc/ueZ6v1uz8wh+0v2ePnTntpS9s1U9uIFlhb4Trx7skxoPJ547JgXCWnKOymjqw0vrEfVmKTHe1fGezbLWXEh78tTvlo25yBZl7Qp39wn28V3uJvCU6ox8su4l/Iyyya0JU8Xvz3VOfDwymYXcdHTTk7s7no+Oesb+p3xAlM7fYw+9N5Pkri7jCvm6OhfzkOlJFyMwZRVYp6XbXgqFnhkqV+Y8pprUj9MffpUy9TcNnsUnA/w7oepqm/y5B6n357aLmT0mfUgTqLJC0xtXw1Tm9jnaByoBcuq+oupcDnkRCZOZwK5pxJZ7sPU0yMi2bPRD29K3DxPF0w5Pg+GwguOz3KfmLaY44KRgJMZ3q2EWaSiMnYiZLtw11wHMugjO0oVGJ8LYEqf3nH8joDZR3LvARnRs+Ki4RJMBVE2JXvlwOujmXpj0QV9WMUck4SV9M2UMZcxJ3w8tRDtktSOcmLR5rWkH2SqP/7dGoX2t6xR/GGmRlYVULC6TriwUDUwIMvI5zYtWXS8TCwm11lCQX1Dvt8MKoFtHGvUMhVatpmhU2seqRqPbPZhqjsbdEgbvKasZUq5/MdTO4Yx+GHK8nsTFg0U8yv7yc01sa2nlBAj7MNUPHklzX2zXE1OUU2SaDfGmDZfzT19PQVjJrjw8B5nNfdD5d+ewusr5NTmPIkCk9VsNQsf1Ow0w8J3GVVsJWKMe/42SSJtDqaOe44jpTPBPD5UdsT8l9jc4dQwpWyb+4Lnm2vLVPhcvXNmWCeDXK8TcJF7LOHB1/jLU5H3BCNzAUw5IjwVGUpcMCY+3xQE+PsRt0DfmhyvY7JGtltGpsy0lintvqUkWm8TZL1dYZI64uHJj6fetXQhd9ys1T+PicdstgdTJ7/i4iixT8zt0KRlKj4c4xtz1tmM/GQFRrn1jmdSc0+nPuliTuDS5vpFaViSFy2PXJQV459kSuB+s0Yx4v6SfWj/tKe6YeGhP50nXHwrUnwHTJiQlPkLrmXqk/3c/RmdnR1TgYUBjcgbHnZJvJgfM7ac8C4p0zeyWalwdcuUHb/hLcNvOrM96JNpD/0y5MvmWZpFsSEnuaTINiH6WKdfKOSvGqYsgStYHVo+macrvFm9MMaSLfqUH5dg8MOUOmzu6WuYiu6HimfcYdAlqzujhB48xmgaeTKpiplxUXkEUzMGplz57XItU8fTlSPdW8IDUx3MWJ3rm9w1mImf0TdTijGIWaS/8O/ufIMxLUfwrOLvcqYKuU5B1A24cG1wAptO2YC85c5LwucTHnjyFvqOYyHLDqM4Z4vT9UWG1TA9cr6Z+sVT2xvXJXO0w/F/sh/3Tg3yehyYMhMcD13HJ1KSG/paMEB2vG63X0yFr/e8YsZenpC5Mb899cl+nrakJB7575otVRyfk3YwJ9w5MDbpDPGqxeLnmRr2frNGMeL/kmfl/GmmZmbtkTQ9od/wNcYoKvUXU2Hh6BYTExH94HrFvN4y5fPDlqmokMFU3xZczMPnCSM+Sm6Me15FCp53vF69AlPytjnnOeV9FnaTZh8lK12TPD+mZaj10cc+TGleHiVUW8kXU9qmYUpRkP2qCTxlz3Zgau7sCtZPP/tJCCHm6UwTWqb83pzKlqlP9mMxmKK9yW6/MBW9uX8xRZWJvpNF8JYVNn1Jfe08tuw193Od+xFHvRe89GEqsMFUiDkia5myTDHg4kFzX++nTyn7FZj9MKXnVkDq04qTlqmPpxyFc7k4nJcaK9nxi6m2T32YCmZrMNDZlMTWQW6QwYOpOC4x+s/J4ISse0UfjPucxRJ35ZOy8cDUfHSuGKsxB+p7bZqE5hR9sz9FzrAPsxDM+PDWP0wRKh/P6mVvR7q6AlPK0fV+kKmR8Jv7fEf8X3Kvx58+P/XxlGxW/2KKhR48lZ33GosEism7XDCvH2faF1PqxtmVLVOfPiW9H5PmHGmzFv7kOsSM5/+TKaJ3kw3FbP3lqXI/yDGGMpnMfXOd+VlgORvMZLdlKtoo6Bef7PdhKuwN3xnrvDS0CgszbJTqON5l8OyQjE6RRF7CfXnKjpu9xj5MabPwTmr3jaz1er8K9kqPHAVmimzWOYBR0Q5frafCaRSj76wEE1kTTLXZL/TBlLKN/CQa5e+UBZWnkaQNgzJOmzWQenLtkzTYINvNNuqvTFGyBVNXGR5UGTxFUxtMzZPlqM1+LVNedQRT6yzkaEjJl6e03jtOWqY+nvKzi5e02a93nvukWlZVttlvSGlK3klFf01S9D/PBmO/MKUY5oCseOgn8SlW4a3kviNJGIMpV/pRT41/t8fLqPc/ukaxP6YuGcp2ksQlNc9i4U4pmYa7KFumtCc8Za0PGIODCcawFBVD9Clpx8KBMEvZwT85FIhXMOVQieY7RrYxu/dJQp89Kj/Zz16+wdQubtYMEmFFZtrs4b/T4KlHbMlkPJdREr5MZL2SgSnlfJmUZGxZyiav55OCQYGfn8/hCa7mVXInfYxBsapq1t9tOuRum+vvLlwpMxS1Lrm1kZVhx2Snlilj8MIY/if7mZNZzLXZ79ZzwZQfwEPnl2qxqSJYYLjx1D2Cp8z9f5iaddSUbeVUJ08agKlZhWz56VNqnsM7o/UOjN1kH1nW/Ff2U8bwFL1tJrdM6XfLLeOViJ8f5DP0T36J41eezGv6qkbW8wWmXhwYnzzhKU1pPNUzEout2MQn73aqSrIvdsUeTz4hqT9Gdh/xyMY7/4bvz0rCsmWqF0h98pv75kNTBVPX+37bMkWDYPmTnsJQ/w1T/b9kj5c/zZS54x1S5AJMyaFWM3XQ7McwNxdJKFt7me1qKyYjq2KOljr61lOvhqQcih2jZWeAZH72bPIO+5QLJ3VSsSBBtlF8MBW972CquD97ZFW1h84eNWOwYcpYlsh+j5GZsvX92f3KfsqxzJi71JAli/O/mLLiIkW/OO8y9hBuCrncPSypTptnhy5mIklew9RzhzF6fIEpzM4ZC09HVrHrzL2Rw9du0npqV8zeJFOEbNXnwGjgs7plKvK2GMN8r0b2svpRSXMFXhTnyzMFZbMD2+MGb3w8pXd6QdIy9VLCXpv96Nx9C8zQwJS+MCP0062asbgCU/775Satp1ZSsw5amPBm7MNrfoisrA0mIRdq3dJi9pR0kq91zGKdA+OPI3dEVjyhj036icZGezDlM6MqQ/s0x5ywvMWkjfsTLiqa6xUXr3pCqp/+iymVhG9P0fO8I1WdHUvijZ/MfgLf+835qdHgn8fO/3fXKP5w9vsw5dWLZh2uy9+YV+YJsoqxSNCadLntUx+mooCrbizMxQG5orhj0WQ6aMZ8Bk+VF3hpifbTMiWlV7zeJt/VLVN++QRTWV3e2GHDr0gt8xRjXJxlbL3WJArSLGIUmVzORhfRIXcGpjACOGL9+fVB2mwDBm82GDjmhUxsdAtxfDscz/aABNN6KlLfIpN01iGlbphKTRyPx9zrF1PPWMlZ30LWU1c+PPAPU9rFw5gz5J3F1lveJL25TpwmL2Q92d+cyV2EHkeuh/8WLZkh63FBEvFv7sa6dnMvijJ3MQf4b569EsEj52IgyyYRmBoKx5qUJ7JnPBRwfB+mpFh2kaVvyMa74wD9cxuDgdua85i6BrMfpijYvTWmuoMj6esTPPhh6uMpszxWZXS24anzsYoxh3D4vPwS3j3PkTOsGRiNw/x9YgOb65HpDuCpQ3NdyPi42lKwGICp0fT6k0z1Br85PzUS/pJ9aP90n/pkP/M6nzTXCaQ3Ng3RRPSuvmAh2RON+UuBiPlbzOsXxtfIfppAfm8FT1Ha3KF7Ey1y1W0z5p8lvlNzM2qZIk58/4upj6fCTZGTt92kSViU6GOPLf/FVJv9ziPBJkU8g9F/PGXaa/z8p099sp9nHsHUJ/sNu+aY1HH8zdQrkjqkb9CnQqm57/cfpsKnCqZWGRgyjSBOwl2JMU8iXt+5Gj4L5UKV2XZ103711Hm/PDXPEfHKUMqbfZdCkZFRPwP8PQVzxMdTH6aiMgAj/zBFidKcX7KOz5ap0MxwfJerKZCndf/FVOup+oFsd9/j9X9hqjCfBwpeR5eLZ5PmuotnBE/NqyqJ5v1hzrZXLyJHe8HrJtfsX6gUKd4v4fN55DE8reDzV/w+3t+HqU/2s/0JmCrzsfWDTPVHvzk/NRL+kn1o/zRTvCE0e2FNU3TWe3ViCyZHyC7qnItfZiWyp3sKSTE3cdNHwNwm4wekLYQt12a/8Ypscpc79J2DVFaMjZdDsuAtFjsisseHKeN9Qx8Qn+hblZkuKTimKaN7Bs9192WXrHxCXLSYcmnLlK6DqXARganB+XgnFq/w890hxugtPSmtp8LjSzsxezUYkXFp7r34ZD+rJ4mtp+JtH96Tru6F1HftIhu+Xhl7SeOaZMWKWXR67VKmnK5gtueiLznhW2ZP5aZTsOrBm36zm7OwR/az8oapnYhseG72sTXLs49W1jz3o9pLPNlp6ibxatV46si75BQ6+uFmqxI7Ezyl35D9otDaiUwvmUBWf+CU9F4iK5ZSOCbLJHiK7yAbfpgKbo+IC1kMprjrN1ORqKOPHca+h76qVwlF4blgG1OLSGv2S2+ZmkQp5sRhhM9n4MFT/zAVMUW9Mfc13xJeFkzVnR9laiD+bo1i+D+6RqEeCpuCdZyWdLpVFZPfPJE8lufoB83a+fyYBSQpK8zrH6akwuuTfO5v0fHHpsd6Ao9OryPLkfpo7g0fzNAXZs1a+U5UT0yabziSeXTseNblKrYbawuSe05SRqvtd5/yd0lzrdGhubp2B6Yk44R+1pGb53isjjeSZjmY6llgYHVrzpHKZ4wZJmEOmGzHY9J3Acbkh6nCwn/Lm4ap6QHHM5yZYOrxdLjWUx+mfL7ZI3OyBaPJbfkgf6Qj2w1qeOp8PzFynR5xYe/19th6vjy2nqLj+G0x4QhPOtWlue/2xU7Mlcc8WasJmDo1947kg9ohaWSAqeHrmyn/0DB9tVQc32g8+GKqc4LHP0wFp+ZZpPm6uQZ3DmY/TEUDdaex6Hht9o4+wHOrHvqXPQdTzNxVSbxd2znLY2RzxawnZZS+4NVhB3OidglB5MRTK7axrzzJDu9x4brGfyv+pKCgS8eE6LrUfpCpIf+781Ojv2SN4k9fRyGs0B+kMEzLSF2lJ3a/IOspG/gq3hq8gJmxCskdzZFFRmr1xZQncFsuzrcDJCurMMkh9J3YD5KczUJXIKlzAqPD8a5qmZI6Z4+1TA1iYUHO00+40LNmKbzgdkhFJ/hiKn/UJllbzLuRQKXH5lH5xVQYDTDGP0x9sl98XacVq17HEY7HC0tavmOeaXXD2FSfJVE55TK8D/PcMhU9ou2/PMUHzRXvDVOap2HMjaRIZMszmLLEhqlO1Py7vzyQHv6HKa2EJ1um1l1kyw9TH09R1IEH8gSe8pkWsTipcby1Vj7InjdMvwWVZ9PRE5+fJDhcbDXX532Y0vVmD5xS5GT2iPD68vGOPtbbKSLbu2DKGOzR12Ttc2+87lGgFhUjpTNHa1ynYeup0FeQZa1K/GIq2l/fzX6NR54k8433J8nxiS3HUUHu9AWmvNL9SaZGg9+dnxr/JfvQ/mmmIkOzyKomKUebHGP0k/2sU3dexrGh8a2nPkzF6pY/sWdFfXLlGNmPnx89Vpwso/VUtF5hDH88ZTz+w9S606yzfTwldrii9RTjraRsmVp3lug/LKIyLvfo6HMH3lPDhilPBlOZguxnvZfNnikZ5v2l1ewjuysCrmVKnjRZU3cwzw9jjNlP9jNKfVbG3hSeuj3hKaN8gKl7/SIWlNyTDE7/ZornQzC1stA3jputyCq7Ur+Y+njqw5R7BlOxcN19MaXtTj68ECDrdvkj96un3uHNIWetIctuCL+/uZV38tcN08MjsqG95vokubxTxtx0d2NCl8Pxx819uIkID/XmN4XUwxX9crvbIYsmZUWqUKEPYuYRWLZS3C9PDSfoU2YkhmR4zbkMk+DddVYTBYWP14vdJgv6yzep8h3Ze/FUC9Y/+wXZ/ANMGfH1J5kaD3+3RiH+LWsUf5ipzsKySLbcJoVfq4Kt+uhP0ns0Z+Ts+ZppzPJ/9dST43stU1FpwVOTOoVXwkWatJ5aDEKBAm2P18O3eWLdYfImZ9R4igtYxYq4mpNZh/DUYo0+JulgAMOekvhtMGKb9w3ebK6ziB7NNakfprTBAkwtBqrFInPcJW+5RbYxmr2iP0yxwMI8j9xYM8UbDEnS9RlrPfXJfsH+7pQtUz0O3pDeUlSGwUP1mGbNHmQmzOOi1RNMSS94Sr/34M3XFkxMX8h+1tH3krB7jTX2GuQyWYvST5DQWLOvrvki70Yuaz1lLU/Wr0x9PKUXyH7x5AgvVdPrF1O0GjT3LX+y39WAV8Z5IrOo1zyDbn+JWOSqscw63HFP9h5MUbd6i2w06rgUZN2KhWf9nDPH0ELSyxXmxIWE/sfnyBWq5wbIAUt46sOUZTy+mYpmYMrP/WMS9s5L+QeZEsXfrVGIf8saxR9mqtqKFum+983UcYfvRPPFedJ6yttoPtn1LGahoyAbhuPmueb8ZVu2TOm8ZpAxnSRc6ymS2KBlKhy7MTyluy9yJBgt1O/wlPMoMpJEJUniy3QGhm6b0RdTbJ9YbHA5GeTRAX2MK0qLnXVkP2eWwWumGXvMk7jul6c2Pl+xazYYtExFfASmgmIwInnaMBX2uZSZM/NEwfzqsPCuKGnLlGt1orL11L5wH/Cogmy37b54dpsXCilRj5Jwu22ynr/ck+oEXnPPH7zxOCJ76pOdn0TZssxZxmPOkKIA2W6Xv2+MMyuLpFqHZzZy078y/L2Pp1qmPtnvF08Fi+eQ3J2O96OO0bc0vZK/PJW+FYFdQjBl0Q7MWgzZdpWBKfuwLLlomyP7fTzlXZbI3tsafZNpBf5btYMy3l12GXvayAm+Dk/Fg25zj6OkfDP13ro/yNSQ5393Da30l6xR/Ol1v83+ZJKhWs3zis5pxlLnhv6UDOYsvFZg6LFGP7CeU2S/3UaDFwLh3TIVysejxXrNvke6GYMpfsUwZq/mgOxXhdej5prXj6cCs3K5sOg099yNtBmpYylJolk+QzbKuTFpEXp3y1Q3LvSWqUgt4KmLvrkSe2fNPrUzMKWVxw5p/UVQRqM8LRgfJUMKEh3eqiN4IiNkKa/UZozGzTri6MlO5OQ3Jwlv8pbYis2QxSbDKAlHq53HRux4a/sU8evtF1PqomFq8nprTNzP9uhznsu1TG2WqYSMtfWTUBPBlEQhPo8yxJjPm3v7zUHzrE8NnmqZMuUm+00fYOjD1Eld9sh6vZwkTvb4+eBtwutvOSjDxeItsI6fS2RU8FRsb18CY+axapmKzhyy5VHuwVPXvGLRMLUzNlqRj2w8QfY+dvF+HMqRMx5mkETyBVlw75v1r0wZnF2QcjSOLHxm459kqtf/3RqF/D+6RjFZyTq5gp6ycL5Ic2SLPCCzEJD9+infnCNE9lOyEFlp6lc5q1WRI4edtiWtDdNidBX+xdRjKfUpOO+Q1Q5XMNUZNudU9UNzXXiOMbgx0ow81jwzwGCNvQQT/QvcsjBPm2e2jSqd1N4BWbJTM5kttmBKGszAVNlH9rKvTzAlzoKSujaP19O4QbOXWsBRt1krdm5c85RgbVpSPOWo9dSHqehKitcy5Qx5eGDhxhZbXvH6/qzT7A/xiGpGWzDlXHkcT7QFU6/5rCIvcN2S5otIZPZG6raeIv6SZC1TSt8FM3pzz+Qn+5kvMBXHtNNYV9zcSEmaNQrZgMd8p+yROnvieDherVjV3IuhjFUcv+HsvpjStmf8/ocpyy1LMqUCv++UYMp+9JzWU3HkDjN2t04eObcMXlc2MbFj4QWknY3m2aY2suDHU84Y2ZtS/52z16WzISczwdTJ+snsN+wPf7dGofyP3j9ldHKD5I757aksSP2WqfjJw1Org+h9MXXpfjNlxIdt0jK1HxdayxTJ+BfmHb+Zaj216mCebD11vnE5e0fCjCRDaO4tb5iS0iv6xNwK0c8qMDXqgikj2uN4+LA5R9p4Sj1PE/QVY2cx6boRW0/R/sRnjG2ZQKqqN89nqndVy5QFpriWqdZTGbJfdH2+LFZfQ4zx4xseuC/xevbxeSPTkDCPd4OIZ/yw6UtbPuRCWwFTwgue+jAVpou3zK4z1iUpLL6Zmm8GL/RR3+Gi2fhdMZsV6IMPjcpoKIOpj6cUF54Kg8PuxHqPZl/c4IHj+TAV6pgTrGX321PaK0RfXB2ppCiCNwtuU5J/AlOxpyLbvqy7Q5ojlhzZuyGYEesvplpPfZgKllqQxKc5mOr44QtM3jBn9NZqzqLua/3lqXSKRvNzTA3Gv1ujUP+SPV7kP5z9xArZzeA0jOHlKU3ZddrcZ/vkm/uPGH9iE1fGd6abmNe/mCqQ5ertFn0oGWjMbfY9YmWAvkPNVXcfppzpNilbT6328JTv7TDP+1eueW4IPyVV7/+HKX42IuXtE2uZmozA6Icp8pr9FIbD/zBlTVUwVyYi6U6KefjDVCI/B4TPBWPySu8T29ZPAf0Ongo3BufBQ+xAanCx8e8yPKUl7o18o4YHPLvxXsOUfOjAmPtAqVnHziSyLw1TfvRuzsHCU7byb0/Z/srH6Jzj/XCbTU2ssp2STkswzS3BFCxAZeupgwxP6dod2fPjqWvX5UgvLw7eT4K+OZy6mBN0MUB/G4KZ0wRMOesDNXuxganhdbkjb7Z2yijYxTfW184OSdkcnjqzc9YyhSkK/XXrvz3Wt9B/VVMNWMuUq6DPap2TC69574wp/PDbU8vj4ieZGvL/r2PvV6b+kjWKP83UIAMTViEmZVwJ1a9MtX1KmtYumHDQPz7ZrzC8F3mC/M3U2G32k2iYaj11eY/7pJhN9ksWu7zNfi1Trwv6jX4vJqRbfMxR74I+9mHKUI2wjFKt/GJKlsBUWBRgKn/NzugbaczFtx76TO/qjpHVQjClDDAHPKpNn0yzebZnXoCpjgWmlGlzPxF3AFMhA1MfT4WXDTwVSOYXU9Fm/v5iit3FJoXeX+hjr29PxUMFf+/8+mYKP48sll3GHXLkmcdFy2Z/CJ8dv5gKpSs8tb7C+77Cvj31SMGUr97w9z+e+jDldm7fTFXb66B5/tY3U9uVi2w7B1Otp+IETNn3DV7//t7dWHK4fzEVnRV4aneyXNK6IT6vD1Oei1zx8RRNh6rH5jo+f1s8Iic88hg/b53XxOrdgQuzjfOTTI36v1ujYH/JPrTyH85+H0+pRwlZzTF52MpovOS+sjIO33zBaH1yWk+RPca/19GpJqUabdkvTCkXO2Fx8xw1ZgfjHgxTgDHFUbPWU0pWuEnkj5rn49rZF1MRb8+stk/JIrJfLKboT0ofTNn3CsfzyX6iDaYsu2Gqd4CnuJk5Jr1yA9YyNc1nPXI+z2zbhu+CqXyzX9+UTVkoT5s9Ip/SnozwYnMtU9JicCHJvROyYabK7PIsMeaDoQtG1vCUPp91ycwbpjoRmDr4s5J0ocl+tQ2mjIATyRhPPY6EZofnj6e0mYUx7y7hZZ41zxlprkqKjAK/vxLhWathCH0QWa9lSjzYXLx+xwVaLOYE1eo3zyYVwExnaHZaT4X7CP2u+5ztSNLXDvqRir4oe3ubnHCG7DeM519MWbb5f7o7t+ZklTQK/6BcBFEjXnJoRI72C+3pzjMInqIR9Nfv1ZB83941U5ObnZo9kzurQoVoP/2sBdItFD6+4f2xK+PTU3HkIgsqpi7Xez/KnBBaYxZW2ZYMj4Gpodrr/iBT2ndrvPTs34/O/1fXof27PbVNyUY/aAsRd+XeMqXXCsjK5H66MzEu2LxX+DSKg1jEh9CeM2NrVBRoUzC1ex8aLJ3ZjCzdx/GrK7wwOHZUcnQwFeu9BFmv37mTM9uBKdsXY/aRdsc0iuS6s9YOTNIQ/ScwbJ5TywZTH3t4M2yDqXhVol/UTBmzJMnl3jGfnhpsRxiD3TFS5+HGWp+espFL2TXFvO/mv5hyS+kpAlPxhZs2U7dgirXuyH5vXfSjviKuxNIumLq/wFPlANlvMGrxPLnHWZ8tH2DKYT7Ov/aU9XrSiL1OQjA0zYkdT9eK3DvzWbLuwcu/maIbgamoAFNh+4q/P5km8Oig8yTdO4Px8976ZKr2VMNU+8FeyFrK/WyqDExdg1nWZL9kbOL4minDnOQ5z+ZvhNYr1293PMxBpxW8uFTk3qtdI1JofU5cFkV6SVanAFM37UnMWm82NJybR8wZ6x9lqq99c41CU95+//w/earOfg1Tk+M4ZIdNN6BBVc5FYjxteR1w7NFQG6DTL3pgjhbrknxLTRW+YOBpZZ0t0i82+tGLjzHcmWIGdc4b9J/aU/2qU1Kw3QasyX4Lzx7TMLkkomHKEMhq/kjuYX1T4CX3PrfIKcAUMQ6mbgcwNTR+MXXnOrJfFn55yneFSt5d7v+04cm68ZTdYhMlyeQ+iLWn/PCCPnXePozGU2F5QjYLCjBSM+U92xhzQZTdWPQmXsjUJFPvJpiyFxjT+sMPWFIs4lbDlK/EYZ5gXBJbBquSvMwCU+cL+sruhDnKboEpvktx/K1YvTeeSnR1nzKnPVRId/c4H696rhl/CVQKnkqk8MscfUlsWJ/CRQHP8Yd5Y8fhV/aLHw9k2/175lGQPHLRZL/UNgLSQwfvl9lHP6yzn/94jfLGU2qo3Cnqgqk4uO6p8dRAfT3mSSdc/iBTvZbyzXdotdY/ZD/fv9tTgT1Hf7GfgsXlzP701CC8zVlsW+OUsSmYMj90yrnqI/ulk6oiJ1ZSJRkbM3jjeLPIsAbIcqyHMbzeX1sNU8n0TT5vJJkyNmAq7p3hMTujCUbiPmFxPDt9eirK2ZenHs6ckdPJRc6nurxfsxBnClNKRHON4vhUek3247EKxh/VUCWL5N6ilY7sp9IJ/WoqmWLtXO4vpRdk+RdP8MsutlnyLN/JMd/x/wymcZ+lvc6FnKUSCNp9xOeGKduTTC3NrMtmEbJXuICnSPXAVOLnGtkPHgp+H2KOWHb0e+MpGrzDU74+HpC+tZAdkyruNkzZFTxFzgFMlRfYomYq3nIwdViXLRrM5Z7ZYxfZbu92tIYpsjMwpQqekllufOSICsePqoVHjlflgnuZXOFpRV6T/WItAFM6L2T/RfZrPPWbKT58l31LMjXKdXiq0nqtH2RKVb95zldTlf84mP9nPWVolfXn7Ff3qT956vJc++T05D1Mc13MWZWFX54apsc+m9xDg0YDXa53fsEYnuzhKV0BU/Hc24OpMz5T/biW14JdEcpnNUTDFGUcnktXeYesi8WFXLqoy9ZyfWXjkAvRMLV5fDGVLMeY92umoquH7OcmdsgiobXIdLsYk6MdxrRunFTS4ak8iZwvTzlDeCo+jzKDre/XCxLjAX2lZmobBO+Np5LzxjwzXQVTo7OC89lnYIofZJ+RnornF/Stuk+Zt1EoEluBl0+ClxT6OrLc1Icna081TN2M+NNTdfaj8QD96fBWPhqmSKT4fRrnn0zFt9P+zMo3vU/+NOcK5dXjzEDLX5h6bCdu4ymK5e4DS63yKUoskTfZz7mmPg0UHW+mPbdctgmvHzTs5ciu7yt5/+qO7GeNdj/vqXb3m2sUmvoPWePlR5iqPUWaWrhsd0B/CqcntIiWWWAendou7GWifww8MJcW3TsZZwJTbd6W3z+zDdLBokLCZzZb+CeFotdlktNigc9QO+c3sg8rxKXaU5ZbCXIWKZjSNyeDVfzUJbMt18vbJnt4oAdGfb4Xgg46Xr9e+IksgyeM3+wvphzHivKGKTUolYap2Nshaz7WGKM1UzEd931GVz2nEfqLiE93wvlauwuZXoozLhiyX3xULqR3HoFI+v1HwXpx0P9kaiqvZbsRsp+TeL5CYRd9a9MW0pNeyPgoz8HUq/JBATd8Ft+XX0xZA5Pn3CH5ndwUTBnlL6b8DH0q0FJkv/ELPN4rNHiWV2BgPkNfqj2FI3H8PP0LU0mHngXTppHcJzL6YmqSgyFjrWEOcn1k49EQc+DQkPttic7TbpgK1T08W/TAWHKcbEgfLY4iyZf/4qnXIrve/t2LPwDLvMbf</prop>
			<obj name="TemperatureLog" class="TemperatureLog" version="2">
				<prop name="Times">TEFSWgAAhe0AAICF6CIBAAC8AgAAVgQAAPoFAACUBwAALgkAAMgKAABsDAAABg4AAKAPAAA6EQAA3hIAAHgUAAASFgAArBcAAFAZAADqGgAAhBwAAB4eAADCHwAAXCEAAPYiAACQJAAAKiYAAM4nAABoKQAAAisAAJwsAABALgAA2i8AAHQxAAAOMwAAsjQAAEw2AADmNwAAijkAACQ7AAC+PAAAWD4AAPw/AACWQQAAMEMAAMpEAABuRgAACEgAAKJJAAA8SwAA4EwAAHpOAAAUUAAArlEAAFJTAADsVAAAhlYAACBYAAC6WQAAXlsAAPhcAACSXgAALGAAANBhAABqYwAABGUAAJ5mAABCaAAA3GkAAHZrAAAQbQAAtG4AAE5wAADocQAAjHMAACZ1AADAdgAAWngAAP55AACYewAAMn0AAMx+AABwgAAACoIAAKSDAAA+hQAA4oYAAHyIAAAWigAAsIsAAEqNAADujgAAiJAAACKSAAC8kwAAYJUAAPqWAACUmAAALpoAANKbAABsnQAABp8AAKCgAABEogAA3qMAAHilAAASpwAAtqgAAFCqAADqqwAAjq0AACivAADCsAAAXLIAAAC0AACatQAANLcAAM64AAByugAADLwAAKa9AABAvwAA2sAAAH7CAAAYxAAAssUAAFbHAADwyAAAisoAACTMAAC+zQAAYs8AAPzQAACW0gAAMNQAAMrVAABu1wAACNkAAKLaAABG3AAA4N0AAHrfAAAU4QAAruIAAFLkAADs5QAAhucAACrpAADE6gAAXuwAAPjtAACc7wAANvEAANDyAABq9AAADvYAAKj3AABC+QAA5voAAID8AAAa/gAAtP8AAFgBAQDyAgEAjAQBACYGAQDKBwEAZAkBAP4KAQCYDAEAMg4BANYPAQBwEQEAChMBAKQUAQA+FgEA4hcBAHwZAQAWGwEAuhwBAFQeAQDuHwEAiCEBACwjAQDGJAEAYCYBAPonAQCeKQEAOCsBANIsAQBsLgEAEDABAKoxAQBEMwEA6DQBAII2AQAcOAEAtjkBAFA7AQD0PAEAjj4BAChAAQDCQQEAZkMBAABFAQCaRgEANEgBAM5JAQBySwEADE0BAKZOAQBAUAEA5FEBAH5TAQAYVQEAvFYBAFZYAQDwWQEAilsBAC5dAQDIXgEAYmABAPxhAQCgYwEAOmUBANRmAQB4aAEAEmoBAKxrAQBGbQEA4G4BAIRwAQAecgEAuHMBAFJ1AQD2dgEAkHgBACp6AQDEewEAXn0BAAJ/AQCcgAEANoIBANCDAQB0hQEADocBAKiIAQBCigEA5osBAICNAQAajwEAvpABAFiSAQDykwEAjJUBADCXAQDKmAEAZJoBAP6bAQCinQEAPJ8BANagAQBwogEAFKQBAK6lAQBIpwEA4qgBAHyqAQAgrAEAuq0BAFSvAQDusAEAkrIBACy0AQDGtQEAYLcBAAS5AQCeugEAOLwBANK9AQB2vwEAEMEBAKrCAQBExAEA6MUBAILHAQAcyQEAtsoBAFrMAQD0zQEAjs8BACjRAQDM0gEAZtQBAADWAQCa1wEAPtkBANjaAQBy3AEAFt4BALDfAQBK4QEA5OIBAIjkAQAi5gEAvOcBAFbpAQD66gEAlOwBAC7uAQDI7wEAbPEBAAbzAQCg9AEAOvYBANT3AQB4+QEAEvsBAKz8AQBQ/gEA6v8BAIQBAgAeAwIAuAQCAFwGAgD2BwIAkAkCACoLAgDODAIAaA4CAAIQAgCcEQIAQBMCANoUAgB0FgIADhgCALIZAgBMGwIA5hwCAIoeAgAkIAIAviECAFgjAgD8JAIAliYCADAoAgDKKQIAbisCAAgtAgCiLgIAPDACAOAxAgB6MwIAFDUCAK42AgBIOAIA7DkCAIY7AgAgPQIAuj4CAFRAAgD4QQIAkkMCACxFAgDQRgIAakgCAARKAgCeSwIAQk0CANxOAgB2UAIAEFICALRTAgBOVQIA6FYCAIxYAgAmWgIAwFsCAFpdAgD+XgIAmGACADJiAgDMYwIAZmUCAApnAgCkaAIAPmoCANhrAgB8bQIAFm8CALBwAgBKcgIA5HMCAIh1AgAidwIAvHgCAGB6AgD6ewIAlH0CAC5/AgDSgAIAbIICAAaEAgCghQIARIcCAN6IAgB4igIAEowCALaNAgBQjwIA6pACAI6SAgAolAIAwpUCAFyXAgAAmQIAmpoCADScAgDOnQIAaJ8CAAyhAgCmogIAQKQCANqlAgB+pwIAGKkCALKqAgBMrAIA5q0CAIqvAgAksQIAvrICAFi0AgD8tQIAlrcCADC5AgDUugIAbrwCAAi+AgCivwIARsECAODCAgB6xAIAFMYCALjHAgBSyQIA7MoCAIbMAgAgzgIAxM8CAF7RAgD40gIAktQCADbWAgDQ1wIAatkCAA7bAgCo3AIAQt4CANzfAgCA4QIAGuMCALTkAgBO5gIA8ucCAIzpAgAm6wIAwOwCAGTuAgD+7wIAmPECADLzAgDW9AIAcPYCAAr4AgCk+QIASPsCAOL8AgB8/gIAFgADALABAwBUAwMA7gQDAIgGAwAiCAMAxgkDAGALAwD6DAMAlA4DADgQAwDSEQMAbBMDAAYVAwCqFgMARBgDAN4ZAwCCGwMAHB0DALYeAwBQIAMA9CEDAI4jAwAoJQMAwiYDAGYoAwAAKgMAmisDADQtAwDYLgMAcjADAAwyAwCmMwMASjUDAOQ2AwB+OAMAGDoDALI7AwBWPQMA8D4DAIpAAwAkQgMAyEMDAGJFAwD8RgMAlkgDADpKAwDUSwMAbk0DAAhPAwCsUAMARlIDAOBTAwCEVQMAHlcDALhYAwBSWgMA9lsDAJBdAwAqXwMAxGADAGhiAwACZAMAnGUDADZnAwDaaAMAdGoDAA5sAwCobQMAQm8DAOZwAwCAcgMAGnQDALR1AwBYdwMA8ngDAIx6AwAmfAMAyn0DAGR/AwD+gAMAmIIDADyEAwDWhQMAcIcDAAqJAwCuigMASIwDAOKNAwCGjwMAIJEDALqSAwBUlAMA+JUDAJKXAwAsmQMAxpoDAGqcAwAEngMAnp8DADihAwDcogMAdqQDABCmAwCqpwMARKkDAOiqAwCCrAMAHK4DALavAwBasQMA9LIDAI60AwAotgMAzLcDAGa5AwAAuwMAmrwDAD6+AwDYvwMAcsEDAAzDAwCwxAMASsYDAOTHAwCIyQMAIssDALzMAwBWzgMA+s8DAJTRAwAu0wMAyNQDAGzWAwAG2AMAoNkDADrbAwDU3AMAeN4DABLgAwCs4QMARuMDAOrkAwCE5gMAHugDAMLpAwBc6wMA9uwDAJDuAwA08AMAzvEDAGjzAwAC9QMApvYDAED4AwDa+QMAdPsDAA79AwCy/gMATAAEAOYBBACAAwQAJAUEAL4GBABYCAQA8gkEAJYLBAAwDQQAyg4EAGQQBAAIEgQAohMEADwVBADWFgQAehgEABQaBACuGwQASB0EAOweBACGIAQAICIEALojBABeJQQA+CYEAJIoBAAsKgQA0CsEAGotBAAELwQAqDAEAEIyBADcMwQAdjUEABo3BAC0OAQATjoEAOg7BACCPQQAJj8EAMBABABaQgQA9EMEAJhFBAAyRwQAzEgEAGZKBAAATAQApE0EAD5PBADYUAQAfFIEABZUBACwVQQASlcEAO5YBACIWgQAIlwEALxdBABgXwQA+mAEAJRiBAAuZAQA0mUEAGxnBAAGaQQAoGoEAERsBADebQQAeG8EABJxBAC2cgQAUHQEAOp1BACEdwQAHnkEAMJ6BABcfAQA9n0EAJB/BAA0gQQAzoIEAGiEBAAMhgQApocEAECJBADaigQAfowEABiOBACyjwQATJEEAPCSBACKlAQAJJYEAL6XBABimQQA/JoEAJacBAAwngQA1J8EAG6hBAAIowQAoqQEADymBADgpwQAeqkEABSrBACurAQAUq4EAOyvBACGsQQAILMEAMS0BABetgQA+LcEAJy5BAA2uwQA0LwEAGq+BAAOwAQAqMEEAELDBADcxAQAgMYEABrIBAC0yQQATssEAPLMBACMzgQAJtAEAMDRBABk0wQA/tQEAJjWBAAy2AQAzNkEAHDbBAAK3QQApN4EAD7gBADi4QQAfOMEABblBACw5gQAVOgEAO7pBACI6wQALO0EAMbuBABg8AQA+vEEAJ7zBAA49QQA0vYEAGz4BAAG+gQAqvsEAET9BADe/gQAeAAFABwCBQC2AwUAUAUFAOoGBQCOCAUAKAoFAMILBQBcDQUAAA8FAJoQBQA0EgUAzhMFAHIVBQAMFwUAphgFAEoaBQDkGwUAfh0FABgfBQC8IAUAViIFAPAjBQCKJQUALicFAMgoBQBiKgUA/CsFAKAtBQA6LwUA1DAFAG4yBQASNAUArDUFAEY3BQDgOAUAejoFAB48BQC4PQUAUj8FAOxABQCGQgUAKkQFAMRFBQBeRwUAAkkFAJxKBQA2TAUA0E0FAHRPBQAOUQUAqFIFAEJUBQDmVQUAgFcFABpZBQC+WgUAWFwFAPJdBQCMXwUAMGEFAMpiBQBkZAUA/mUFAJhnBQA8aQUA1moFAHBsBQAKbgUArm8FAEhxBQDicgUAfHQFABZ2BQC6dwUAVHkFAO56BQCSfAUALH4FAMZ/BQBggQUABIMFAJ6EBQA4hgUA0ocFAHaJBQAQiwUAqowFAE6OBQDojwUAgpEFAByTBQDAlAUAWpYFAPSXBQCOmQUAKJsFAMycBQBmngUAAKAFAJqhBQA0owUA2KQFAHKmBQAMqAUApqkFAEqrBQDkrAUAfq4FACKwBQC8sQUAVrMFAPC0BQCUtgUALrgFAMi5BQBiuwUABr0FAKC+BQA6wAUA3sEFAHjDBQASxQUArMYFAFDIBQDqyQUAhMsFAB7NBQC4zgUAXNAFAPbRBQCQ0wUAKtUFAMTWBQBo2AUAAtoFAJzbBQA23QUA2t4FAHTgBQAO4gUAsuMFAEzlBQDm5gUAgOgFACTqBQC+6wUAWO0FAPLuBQCW8AUAMPIFAMrzBQBk9QUA/vYFAKL4BQA8+gUA1vsFAHD9BQAU/wUArgAGAEgCBgDsAwYAhgUGACAHBgC6CAYAXgoGAPgLBgCSDQYALA8GANAQBgBqEgYABBQGAJ4VBgBCFwYA3BgGAHYaBgAQHAYAtB0GAE4fBgDoIAYAgiIGACYkBgDAJQYAWicGAPQoBgCOKgYAMiwGAMwtBgBmLwYAADEGAKQyBgA+NAYA2DUGAHI3BgAWOQYAsDoGAEo8BgDkPQYAiD8GACJBBgC8QgYAVkQGAPpFBgCURwYALkkGANJKBgBsTAYABk4GAKBPBgBEUQYA3lIGAHhUBgASVgYAtlcGAFBZBgDqWgYAhFwGACheBgDCXwYAXGEGAPZiBgCQZAYANGYGAM5nBgBoaQYAAmsGAKZsBgBAbgYA2m8GAHRxBgAYcwYAsnQGAEx2BgDmdwYAinkGACR7BgC+fAYAWH4GAPx/BgCWgQYAMIMGANSEBgBuhgYACIgGAKKJBgBGiwYA4IwGAHqOBgAUkAYAuJEGAFKTBgDslAYAhpYGACCYBgDEmQYAXpsGAPicBgCSngYANqAGANChBgBqowYABKUGAKimBgBCqAYA3KkGAHarBgAarQYAtK4GAE6wBgDosQYAjLMGACa1BgDAtgYAZLgGAP65BgCYuwYAMr0GANa+BgBwwAYACsIGAKTDBgBIxQYA4sYGAHzIBgAWygYAsMsGAFTNBgDuzgYAiNAGACLSBgC80wYAYNUGAPrWBgCU2AYAONoGANLbBgBs3QYABt8GAKrgBgBE4gYA3uMGAHjlBgAc5wYAtugGAFDqBgD06wYAju0GACjvBgDC8AYAZvIGAAD0BgCa9QYANPcGAM74BgBy+gYADPwGAKb9BgBA/wYA7gAHAIgCBwAiBAcAvAUHAGAHBwD6CAcAngoHADgMBwDSDQcAbA8HAAYRBwCqEgcARBQHAN4VBwB4FwcAEhkHALYaBwBQHAcA6h0HAI4fBwAoIQcAwiIHAFwkBwAAJgcAmicHADQpBwDOKgcAciwHAAwuBwCmLwcASjEHAOQyBwB+NAcAGDYHALw3BwBWOQcA8DoHAIo8BwAkPgcAyD8HAGJBBwD8QgcAlkQHADpGBwDURwcAbkkHAAhLBwCsTAcARk4HAOBPBwB6UQcAHlMHALhUBwBSVgcA7FcHAIZZBwAqWwcAxFwHAF5eBwD4XwcAnGEHADZjBwDQZAcAdGYHAA5oBwCoaQcAQmsHAOZsBwCAbgcAGnAHALRxBwBYcwcA8nQHAIx2BwAmeAcAynkHAGR7BwD+fAcAmH4HADyABwDWgQcAcIMHAAqFBwCuhgcASIgHAOKJBwB8iwcAFo0HALqOBwBUkAcA7pEHAIiTBwAslQcAxpYHAGCYBwD6mQcAnpsHADidBwDSngcAdqAHABCiBwCqowcARKUHAOimBwCCqAcAHKoHALarBwBarQcA9K4HAI6wBwAosgcAzLMHAGa1BwAAtwcAmrgHAD66BwDYuwcAcr0HAAy/BwCmwAcASsIHAOTDBwB+xQcAGMcHALzIBwBWygcA8MsHAIrNBwAuzwcAyNAHAGLSBwD80wcAoNUHADrXBwDU2AcAeNoHABLcBwCs3QcARt8HAOrgBwCE4gcAHuQHALjlBwBc5wcA9ugHAJDqBwAq7AcAzu0HAGjvBwAC8QcAnPIHADb0BwDa9QcAdPcHAA75BwCo+gcATPwHAOb9BwCA/wcAGgEIAL4CCABYBAgA8gUIAIwHCAAwCQgAygoIAGQMCAAIDggAog8IADwRCADWEggAcBQIABQWCACuFwgASBkIAOIaCACGHAgAIB4IALofCABUIQgA+CIIAJIkCAAsJggAxicIAGopCAAEKwgAniwIAEIuCADcLwgAdjEIABAzCAC0NAgATjYIAOg3CACCOQgAJjsIAMA8CABaPggA9D8IAI5BCAAyQwgAzEQIAGZGCAAASAgApEkIAD5LCADYTAgAck4IAAxQCACwUQgASlMIAORUCACIVggAIlgIALxZCABWWwgA8FwIAJReCAAuYAgAyGEIAGxjCAAGZQgAoGYIADpoCADeaQgAeGsIABJtCACsbggAUHAIAOpxCACEcwgAKHUIAMJ2CABceAgA9nkIAJp7CAA0fQgAzn4IAGiACAACgggApoMIAECFCADahggAdIgIAA6KCACyiwgATI0IAOaOCACAkAgAJJIIAL6TCABYlQgA/JYIAJaYCAAwmggAypsIAG6dCAAInwgAoqAIADyiCADgowgAeqUIABSnCAC4qAgAUqoIAOyrCACGrQgAIK8IAMSwCABesggA+LMIAJK1CAA2twgA0LgIAGq6CAAEvAgAnr0IAEK/CADcwAgAdsIIABDECAC0xQgATscIAOjICACMyggAJswIAMDNCABazwgA/tAIAJjSCAAy1AgAzNUIAHDXCAAK2QgApNoIAD7cCADi3QgAfN8IABbhCACw4ggAVOQIAO7lCACI5wgAIukIAMbqCABg7AgA+u0IAJTvCAAu8QgA0vIIAGz0CAAG9ggAoPcIAET5CADe+ggAePwIABL+CAC2/wgAUAEJAOoCCQCOBAkAKAYJAMIHCQBcCQkAAAsJAJoMCQA0DgkAzg8JAHIRCQAMEwkAphQJAEAWCQDkFwkAfhkJABgbCQCyHAkATB4JAPAfCQCKIQkAJCMJAMgkCQBiJgkA/CcJAJYpCQA6KwkA1CwJAG4uCQAIMAkArDEJAEYzCQDgNAkAejYJAB44CQC4OQkAUjsJAOw8CQCQPgkAKkAJAMRBCQBeQwkAAkUJAJxGCQA2SAkA0EkJAGpLCQAOTQkAqE4JAEJQCQDcUQkAgFMJABpVCQC0VgkATlgJAPJZCQCMWwkAJl0JAMBeCQBkYAkA/mEJAJhjCQA8ZQkA1mYJAHBoCQAKagkApGsJAEhtCQDibgkAfHAJACByCQC6cwkAVHUJAO52CQCSeAkALHoJAMZ7CQBgfQkABH8JAJ6ACQA4ggkA0oMJAGyFCQAQhwkAqogJAESKCQDeiwkAgo0JAByPCQC2kAkAUJIJAPSTCQCOlQkAKJcJAMKYCQBmmgkAAJwJAJqdCQA0nwkA2KAJAHKiCQAMpAkAsKUJAEqnCQDkqAkAfqoJACKsCQC8rQkAVq8JAPCwCQCUsgkALrQJAMi1CQBitwkA/LgJAKC6CQA6vAkA1L0JAG6/CQASwQkArMIJAEbECQDgxQkAescJAB7JCQC4ygkAUswJAPbNCQCQzwkAKtEJAMTSCQBo1AkAAtYJAJzXCQA22QkA2toJAHTcCQAO3gkAst8JAEzhCQDm4gkAgOQJACTmCQC+5wkAWOkJAPLqCQCM7AkAMO4JAMrvCQBk8QkA/vIJAKL0CQA89gkA1vcJAHD5CQAK+wkArvwJAEj+CQDi/wkAhgEKACADCgC6BAoAVAYKAPgHCgCSCQoALAsKAMYMCgBqDgoABBAKAJ4RCgBCEwoA3BQKAHYWCgAQGAoAtBkKAE4bCgDoHAoAgh4KABwgCgDAIQoAWiMKAPQkCgCOJgoAMigKAMwpCgBmKwoAAC0KAJouCgA+MAoA2DEKAHIzCgAWNQoAujYKAFQ4CgD4OQoAkjsKACw9CgDGPgoAakAKAARCCgCeQwoAOEUKANJGCgB2SAoAEEoKAKpLCgBETQoA6E4KAIJQCgAcUgoAtlMKAFpVCgD0VgoAjlgKADJaCgDMWwoAZl0KAABfCgCkYAoAPmIKANhjCgByZQoAFmcKALBoCgBKagoA5GsKAIhtCgAibwoAvHAKAFZyCgD6cwoAlHUKAC53CgDIeAoAbHoKAAZ8CgCgfQoAOn8KAN6ACgB4ggoAEoQKAKyFCgBQhwoA6ogKAISKCgAejAoAuI0KAFyPCgD2kAoAkJIKACqUCgDOlQoAaJcKAAKZCgCcmgoAQJwKANqdCgB0nwoAGKEKALKiCgBMpAoA5qUKAIqnCgAkqQoAvqoKAFisCgD8rQoAlq8KADCxCgDKsgoAbrQKAAi2CgCitwoAPLkKAOC6CgB6vAoAFL4KAK6/CgBIwQoA7MIKAIbECgAgxgoAuscKAF7JCgD4ygoAkswKACzOCgDQzwoAatEKAATTCgCe1AoAQtYKANzXCgB22QoAGtsKALTcCgBO3goA6N8KAIzhCgAm4woAwOQKAFrmCgD+5woAmOkKADLrCgDM7AoAcO4KAArwCgCk8QoAPvMKANj0CgB89goAFvgKALD5CgBK+woA7vwKAIj+CgAiAAsAvAELAGADCwD6BAsAlAYLAC4ICwDSCQsAbAsLAAYNCwCgDgsARBALAN4RCwB4EwsAHBULALYWCwBQGAsA6hkLAI4bCwAoHQsAwh4LAFwgCwAAIgsAmiMLADQlCwDOJgsAaCgLAAwqCwCmKwsAQC0LANouCwB0MAsAGDILALIzCwBMNQsA8DYLAIo4CwAkOgsAvjsLAGI9CwD8PgsAlkALADBCCwDUQwsAbkULAAhHCwCiSAsAPEoLAOBLCwB6TQsAFE8LALhQCwBSUgsA7FMLAIZVCwAqVwsAxFgLAF5aCwD4WwsAnF0LADZfCwDQYAsAamILAA5kCwCoZQsAQmcLAOZoCwCAagsAGmwLALRtCwBYbwsA8nALAIxyCwAmdAsAwHULAGR3CwD+eAsAmHoLADJ8CwDWfQsAcH8LAAqBCwCkggsAPoQLAOKFCwB8hwsAFokLALqKCwBUjAsA7o0LAIiPCwAikQsAxpILAGCUCwD6lQsAnpcLADiZCwDSmgsAbJwLABCeCwCqnwsARKELAN6iCwCCpAsAHKYLALanCwBaqQsA9KoLAI6sCwAorgsAzK8LAGaxCwAAswsAmrQLADS2CwDYtwsAcrkLAAy7CwCmvAsAQL4LAOS/CwB+wQsAGMMLALLECwBWxgsA8McLAIrJCwAkywsAyMwLAGLOCwD8zwsAoNELADrTCwDU1AsAbtYLABLYCwCs2QsARtsLAODcCwCE3gsAHuALALjhCwBc4wsA9uQLAJDmCwAq6AsAxOkLAGjrCwAC7QsAnO4LADbwCwDQ8QsAdPMLAA71CwCo9gsAQvgLAOb5CwCA+wsAGv0LALT+CwBYAAwA8gEMAIwDDAAwBQwAygYMAGQIDAD+CQwAogsMADwNDADWDgwAcBAMABQSDACuEwwASBUMAOIWDACGGAwAIBoMALobDABUHQwA+B4MAJIgDAAsIgwAxiMMAGAlDAAEJwwAnigMADgqDADSKwwAdi0MABAvDACqMAwARDIMAOgzDACCNQwAHDcMALY4DABaOgwA9DsMAI49DAAyPwwAzEAMAGZCDAAARAwApEUMAD5HDADYSAwAckoMABZMDACwTQwASk8MAORQDACIUgwAIlQMALxVDABWVwwA8FgMAJRaDAAuXAwAyF0MAGxfDAAGYQwAoGIMADpkDADeZQwAeGcMABJpDACsagwAUGwMAOptDACEbwwAHnEMALhyDABcdAwA9nUMAJB3DAAqeQwAznoMAGh8DAACfgwAnH8MAECBDADaggwAdIQMAA6GDACyhwwATIkMAOaKDACAjAwAJI4MAL6PDABYkQwA/JIMAJaUDAAwlgwAypcMAGSZDAAImwwAopwMADyeDADgnwwAeqEMABSjDACupAwAUqYMAOynDACGqQwAIKsMAMSsDABergwA+K8MAJKxDAAsswwA0LQMAGq2DAAEuAwAnrkMAEK7DADcvAwAdr4MABDADAC0wQwATsMMAOjEDACCxgwAJsgMAMDJDABaywwA9MwMAJjODAAy0AwAzNEMAGbTDAAK1QwApNYMAD7YDADi2QwAfNsMABbdDACw3gwAVOAMAO7hDACI4wwAIuUMALzmDABg6AwA+ukMAJTrDAAu7QwA0u4MAGzwDAAG8gwAoPMMADr1DADe9gwAePgMABL6DAC2+wwAUP0MAOr+DACEAA0AKAINAMIDDQBcBQ0A9gYNAJoIDQA0Cg0AzgsNAGgNDQAMDw0AphANAEASDQDkEw0AfhUNABgXDQCyGA0ATBoNAPAbDQCKHQ0AJB8NAL4gDQBiIg0A/CMNAJYlDQAwJw0AyigNAG4qDQAILA0Aoi0NAEYvDQDgMA0AejINABQ0DQC4NQ0AUjcNAOw4DQCGOg0AKjwNAMQ9DQBePw0A+EANAJxCDQA2RA0A0EUNAGpHDQAOSQ0AqEoNAEJMDQDcTQ0AgE8NABpRDQC0Ug0ATlQNAOhVDQCMVw0AJlkNAMBaDQBaXA0A/l0NAJhfDQAyYQ0AzGINAHBkDQAKZg0ApGcNAEhpDQDiag0AfGwNABZuDQC6bw0AVHENAO5yDQCIdA0AInYNAMZ3DQBgeQ0A+noNAJR8DQA4fg0A0n8NAGyBDQAGgw0AqoQNAESGDQDehw0AgokNAByLDQC2jA0AUI4NAPSPDQCOkQ0AKJMNAMKUDQBmlg0AAJgNAJqZDQA0mw0A2JwNAHKeDQAMoA0ApqENAEqjDQDkpA0AfqYNABioDQC8qQ0AVqsNAPCsDQCKrg0ALrANAMixDQBisw0A/LQNAJa2DQA6uA0A1LkNAG67DQAIvQ0ArL4NAEbADQDgwQ0AesMNAB7FDQC4xg0AUsgNAOzJDQCQyw0AKs0NAMTODQBo0A0AAtINAJzTDQA21Q0A2tYNAHTYDQAO2g0AqNsNAEzdDQDm3g0AgOANABriDQC04w0AWOUNAPLmDQCM6A0AJuoNAMrrDQBk7Q0A/u4NAJjwDQA88g0A1vMNAHD1DQAK9w0ArvgNAEj6DQDi+w0AfP0NACD/DQC6AA4AVAIOAPgDDgCSBQ4ALAcOAMYIDgBqCg4ABAwOAJ4NDgA4Dw4A3BAOAHYSDgAQFA4AqhUOAEQXDgDoGA4AghoOABwcDgC2HQ4AWh8OAPQgDgCOIg4AKCQOAMwlDgBmJw4AACkOAJoqDgA+LA4A2C0OAHIvDgAMMQ4AsDIOAEo0DgDkNQ4AiDcOACI5DgC8Og4AVjwOAPo9DgCUPw4ALkEOAMhCDgBsRA4ABkYOAKBHDgA6SQ4A1EoOAHhMDgASTg4ArE8OAEZRDgDgUg4AhFQOAB5WDgC4Vw4AXFkOAPZaDgCQXA4AKl4OAM5fDgBoYQ4AAmMOAJxkDgBAZg4A2mcOAHRpDgAOaw4AsmwOAExuDgDmbw4AgHEOACRzDgC+dA4AWHYOAPJ3DgCMeQ4AMHsOAMp8DgBkfg4ACIAOAKKBDgA8gw4A1oQOAHqGDgAUiA4ArokOAEiLDgDsjA4Aho4OACCQDgDEkQ4AXpMOAPiUDgCSlg4ALJgOANCZDgBqmw4ABJ0OAJ6eDgBCoA4A3KEOAHajDgAQpQ4AqqYOAE6oDgDoqQ4AgqsOABytDgDArg4AWrAOAPSxDgCYsw4AMrUOAMy2DgBmuA4AALoOAKS7DgA+vQ4A2L4OAHzADgAWwg4AsMMOAErFDgDuxg4AiMgOACLKDgC8yw4AYM0OAPrODgCU0A4AONIOANLTDgBs1Q4ABtcOAKDYDgBE2g4A3tsOAHjdDgAS3w4ArOAOAFDiDgDq4w4AhOUOAB7nDgDC6A4AXOoOAPbrDgCQ7Q4ANO8OAM7wDgBo8g4AAvQOAKb1DgBA9w4A2vgOAH76DgAY/A4Asv0OAEz/DgDwAA8AigIPACQEDwC+BQ8AYgcPAPwIDwCWCg8AMAwPANQNDwBuDw8ACBEPAKISDwA8FA8A4BUPAHoXDwAUGQ8ArhoPAFIcDwDsHQ8Ahh8PACAhDwDEIg8AXiQPAPglDwCSJw8ANikPANAqDwBqLA8ABC4PAKgvDwBCMQ8A3DIPAIA0DwAaNg8AtDcPAE45DwDyOg8AjDwPACY+DwDAPw8AZEEPAP5CDwCYRA8AMkYPAMxHDwBwSQ8ACksPAKRMDwA+Tg8A4k8PAHxRDwAWUw8AsFQPAFRWDwDuVw8AiFkPACJbDwDGXA8AYF4PAPpfDwCUYQ8AOGMPANJkDwBsZg8ABmgPAKppDwBEaw8A3mwPAIJuDwAccA8AtnEPAFBzDwD0dA8AjnYPACh4DwDCeQ8AZnsPAAB9DwCkfg8APoAPAOKBDwB8gw8AFoUPALqGDwBUiA8A7okPAIiLDwAsjQ8Axo4PAGCQDwD6kQ8AlJMPADiVDwDSlg8AbJgPAAaaDwCqmw8ARJ0PAN6eDwB4oA8AEqIPALajDwBQpQ8A6qYPAI6oDwAoqg8AwqsPAFytDwAArw8AmrAPADSyDwDOsw8AcrUPAAy3DwCmuA8ASroPAOS7DwB+vQ8AGL8PALzADwBWwg8A8MMPAIrFDwAkxw8AyMgPAGLKDwD8yw8AoM0PADrPDwDU0A8AbtIPAAjUDwCs1Q8ARtcPAODYDwB62g8AFNwPALjdDwBS3w8A7OAPAIbiDwAq5A8AxOUPAF7nDwAC6Q8AnOoPADbsDwDQ7Q8AdO8PAA7xDwCo8g8AQvQPAOb1DwCA9w8AGvkPAL76DwBY/A8A8v0PAIz/DwAmARAAygIQAGQEEAD+BRAAmAcQADwJEADWChAAcAwQAAoOEACkDxAASBEQAOISEAB8FBAAFhYQALoXEABUGRAA7hoQAJIcEAAsHhAAxh8QAGAhEAAEIxAAniQQADgmEADSJxAAdikQABArEACqLBAARC4QAOgvEACCMRAAHDMQALY0EABaNhAA9DcQAI45EAAoOxAAzDwQAGY+EAAAQBAAmkEQADRDEADYRBAAckYQAAxIEACmSRAASksQAORMEAB+ThAAGFAQALxREABWUxAA8FQQAJRWEAAuWBAAyFkQAGJbEAAGXRAAoF4QADpgEADUYRAAeGMQABJlEACsZhAARmgQAOppEACEaxAAHm0QALhuEABccBAA9nEQAJBzEAAqdRAAxHYQAGh4EAACehAAnHsQADZ9EADafhAAdIAQAA6CEACogxAATIUQAOaGEACAiBAAGooQAL6LEABYjRAA8o4QAIyQEAAwkhAAypMQAGSVEAAIlxAAopgQADyaEADWmxAAcJ0QABSfEACuoBAASKIQAOKjEACGpRAAIKcQALqoEABUqhAA+KsQAJKtEAAsrxAAxrAQAGqyEAAEtBAAnrUQADi3EADcuBAAdroQABC8EAC0vRAATr8QAOjAEACCwhAAJsQQAMDFEABaxxAA9MgQAJjKEAAyzBAAzM0QAGbPEAAK0RAApNIQAD7UEADY1RAAfNcQABbZEACw2hAAStwQAO7dEACI3xAAIuEQALziEABW5BAA+uUQAJTnEAAu6RAAyOoQAGzsEAAG7hAAoO8QADrxEADe8hAAePQQABL2EACs9xAAUPkQAOr6EACE/BAAKP4QAML/EABcAREA9gIRAJoEEQA0BhEAzgcRAGgJEQAMCxEApgwRAEAOEQDaDxEAdBERABgTEQCyFBEATBYRAOYXEQCKGREAJBsRAL4cEQBYHhEA/B8RAJYhEQAwIxEAyiQRAG4mEQAIKBEAoikRADwrEQDgLBEAei4RABQwEQCuMREAUjMRAOw0EQCGNhEAKjgRAMQ5EQBeOxEA+DwRAJw+EQA2QBEA0EERAGpDEQAERREAqEYRAEJIEQDcSREAdksRABpNEQC0ThEATlARAOhREQCCUxEAJlURAMBWEQBaWBEA/lkRAJhbEQAyXREAzF4RAHBgEQAKYhEApGMRAD5lEQDiZhEAfGgRABZqEQC6axEAVG0RAO5uEQCIcBEALHIRAMZzEQBgdREA+nYRAJR4EQA4ehEA0nsRAGx9EQAGfxEAoIARAESCEQDegxEAeIURABKHEQC2iBEAUIoRAOqLEQCOjREAKI8RAMKQEQBckhEAAJQRAJqVEQA0lxEAzpgRAHKaEQAMnBEApp0RAECfEQDkoBEAfqIRABikEQCypREATKcRAPCoEQCKqhEAJKwRAL6tEQBirxEA/LARAJayEQAwtBEA1LURAG63EQAIuREArLoRAEa8EQDgvREAer8RAB7BEQC4whEAUsQRAOzFEQCQxxEAKskRAMTKEQBezBEAAs4RAJzPEQA20REA0NIRAHTUEQAO1hEAqNcRAELZEQDc2hEAgNwRABreEQC03xEATuERAPLiEQCM5BEAJuYRAMDnEQBk6REA/uoRAJjsEQAy7hEA1u8RAHDxEQAK8xEApPQRAEj2EQDi9xEAfPkRABb7EQC6/BEAVP4RAO7/EQCSARIALAMSAMYEEgBgBhIABAgSAJ4JEgA4CxIA0gwSAHYOEgAQEBIAqhESAEQTEgDoFBIAghYSABwYEgC2GRIAUBsSAPQcEgCOHhIAKCASAMIhEgBmIxIAACUSAJomEgA0KBIA2CkSAHIrEgAMLRIApi4SAEowEgDkMRIAfjMSACI1EgC8NhIAVjgSAPA5EgCUOxIALj0SAMg+EgBiQBIABkISAKBDEgA6RRIA1EYSAG5IEgASShIArEsSAEZNEgDgThIAhFASAB5SEgC4UxIAUlUSAPZWEgCQWBIAKloSAMRbEgBoXRIAAl8SAJxgEgA2YhIA2mMSAHRlEgAOZxIAsmgSAExqEgDmaxIAgG0SACRvEgC+cBIAWHISAPJzEgCWdRIAMHcSAMp4EgBkehIA/nsSAKJ9EgA8fxIA1oASAHCCEgAUhBIAroUSAEiHEgDiiBIAhooSACCMEgC6jRIAVI8SAPiQEgCSkhIALJQSAMaVEgBqlxIABJkSAJ6aEgBCnBIA3J0SAHafEgAQoRIAtKISAE6kEgDopRIAgqcSABypEgDAqhIAWqwSAPStEgCYrxIAMrESAMyyEgBmtBIAALYSAKS3EgA+uRIA2LoSAHy8EgAWvhIAsL8SAErBEgDuwhIAiMQSACLGEgC8xxIAVskSAPrKEgCUzBIALs4SAMjPEgBi0RIABtMSAKDUEgA61hIA1NcSAHjZEgAS2xIArNwSAFDeEgDq3xIAhOESAB7jEgDC5BIAXOYSAPbnEgCQ6RIANOsSAM7sEgBo7hIAAvASAKbxEgBA8xIA2vQSAH72EgAY+BIAsvkSAEz7EgDm/BIAiv4SACQAEwC+ARMAWAMTAPwEEwCWBhMAMAgTAMoJEwBuCxMACA0TAKIOEwA8EBMA1hETAHoTEwAUFRMArhYTAEgYEwDsGRMAhhsTACAdEwC6HhMAXiATAPghEwCSIxMANiUTANAmEwBqKBMABCoTAKgrEwBCLRMA3C4TAHYwEwAaMhMAtDMTAE41EwDoNhMAjDgTACY6EwDAOxMAWj0TAPQ+EwCYQBMAMkITAMxDEwBmRRMACkcTAKRIEwA+ShMA2EsTAHxNEwAWTxMAsFATAFRSEwDuUxMAiFUTACJXEwDGWBMAYFoTAPpbEwCUXRMAOF8TANJgEwBsYhMABmQTAKplEwBEZxMA3mgTAHhqEwAcbBMAtm0TAFBvEwDqcBMAhHITACh0EwDCdRMAXHcTAPZ4EwCaehMANHwTAM59EwBofxMADIETAKaCEwBAhBMA2oUTAH6HEwAYiRMAsooTAFaMEwDwjRMAio8TACSREwDIkhMAYpQTAPyVEwCWlxMAOpkTANSaEwBunBMACJ4TAKyfEwBGoRMA4KITAHqkEwAUphMAuKcTAFKpEwDsqhMAhqwTACquEwDErxMAXrETAPiyEwCctBMANrYTANC3EwBquRMADrsTAKi8EwBCvhMA3L8TAIDBEwAawxMAtMQTAE7GEwDyxxMAjMkTACbLEwDAzBMAZM4TAP7PEwCY0RMAMtMTANbUEwBw1hMACtgTAKTZEwBI2xMA4twTAHzeEwAW4BMAuuETAFTjEwDu5BMAkuYTACzoEwDG6RMAYOsTAATtEwCe7hMAOPATANLxEwB28xMAEPUTAKr2EwBE+BMA3vkTAIL7EwAc/RMAtv4TAFAAFAD0ARQAjgMUACgFFADMBhQAcAgUAAoKFACkCxQAPg0UAOIOFAB8EBQAFhIUALoTFABUFRQA7hYUAIgYFAAsGhQAxhsUAGAdFAD6HhQAniAUADgiFADSIxQAdiUUABAnFACqKBQARCoUAOgrFACCLRQAHC8UALYwFABQMhQA9DMUAI41FAAoNxQAwjgUAGY6FAAAPBQAmj0UADQ/FADOQBQAckIUAAxEFACmRRQAQEcUAORIFAB+ShQAGEwUALxNFABWTxQA8FAUAIpSFAAuVBQAyFUUAGJXFAD8WBQAoFoUADpcFADUXRQAbl8UABJhFACsYhQARmQUAOplFACEZxQAHmkUALhqFABSbBQA9m0UAJBvFAAqcRQAxHIUAGh0FAACdhQAnHcUADZ5FADQehQAdHwUAA5+FACofxQAQoEUAOaCFACAhBQAGoYUAL6HFABYiRQA8ooUAIyMFAAwjhQAyo8UAGSRFAD+khQAopQUADyWFADWlxQAepkUABSbFACunBQASJ4UAOKfFACGoRQAIKMUALqkFABUphQA7qcUAJKpFAAsqxQAxqwUAGCuFAAEsBQAnrEUADizFADStBQAdrYUABC4FACquRQATrsUAOi8FACCvhQAHMAUAMDBFABawxQA9MQUAI7GFAAyyBQAzMkUAGbLFAAAzRQApM4UAD7QFADY0RQActMUAAzVFACw1hQAStgUAOTZFAB+2xQAIt0UALzeFABW4BQA+uEUAJTjFAAu5RQAyOYUAGzoFAAG6hQAoOsUADrtFADe7hQAePAUABLyFACs8xQAUPUUAOr2FACE+BQAHvoUAML7FABc/RQA9v4UAJAAFQAqAhUAzgMVAGgFFQACBxUAnAgVAEAKFQDaCxUAdA0VAA4PFQCyEBUATBIVAOYTFQCAFRUAJBcVAL4YFQBYGhUA8hsVAJYdFQAwHxUAyiAVAGQiFQAIJBUAoiUVADwnFQDgKBUAeioVABQsFQCuLRUAUi8VAOwwFQCGMhUAIDQVAMQ1FQBeNxUA+DgVAJI6FQAsPBUA0D0VAGo/FQAEQRUAnkIVAEJEFQDcRRUAdkcVABBJFQC0ShUATkwVAOhNFQCCTxUAJlEVAMBSFQBaVBUA9FUVAJhXFQAyWRUAzFoVAHBcFQAKXhUApF8VAD5hFQDiYhUAfGQVABZmFQCwZxUAVGkVAO5qFQCIbBUAIm4VALxvFQBgcRUA+nIVAJR0FQAudhUA0ncVAGx5FQAGexUAoHwVAER+FQDefxUAeIEVABKDFQC2hBUAUIYVAOqHFQCEiRUAKIsVAMKMFQBcjhUA9o8VAJqRFQA0kxUAzpQVAHKWFQAMmBUAppkVAECbFQDanBUAfp4VABigFQCyoRUATKMVAPCkFQCKphUAJKgVAL6pFQBYqxUA/KwVAJauFQAwsBUAyrEVAG6zFQAItRUAorYVAEa4FQDguRUAersVABS9FQC4vhUAUsAVAOzBFQCGwxUAKsUVAMTGFQBeyBUAAsoVAJzLFQA2zRUA0M4VAGrQFQAO0hUAqNMVAELVFQDc1hUAgNgVABraFQC02xUAWN0VAPzeFQCW4BUAMOIVAMrjFQBu5RUACOcVAKLoFQBG6hUA4OsVAHrtFQAU7xUAuPAVAFLyFQDs8xUAhvUVACr3FQDE+BUAXvoVAAL8FQCc/RUANv8VANAAFgBqAhYADgQWAKgFFgBCBxYA3AgWAIAKFgAaDBYAtA0WAE4PFgDyEBYAjBIWACYUFgDAFRYAWhcWAP4YFgCYGhYAMhwWAMwdFgBwHxYACiEWAKQiFgA+JBYA4iUWAHwnFgAWKRYAsCoWAFQsFgDuLRYAiC8WACwxFgDGMhYAYDQWAPo1FgCeNxYAODkWANI6FgBsPBYAED4WAKo/FgBEQRYA3kIWAIJEFgAcRhYAtkcWAFBJFgDqShYAjkwWAChOFgDCTxYAXFEWAABTFgCaVBYANFYWAM5XFgByWRYADFsWAKZcFgBAXhYA5F8WAH5hFgAYYxYAsmQWAFZmFgDwZxYAimkWAC5rFgDIbBYAYm4WAPxvFgCgcRYAOnMWANR0FgBudhYAEngWAKx5FgBGexYA4HwWAHp+FgAegBYAuIEWAFKDFgDshBYAkIYWACqIFgDEiRYAXosWAAKNFgCcjhYANpAWANCRFgB0kxYADpUWAKiWFgBCmBYA5pkWAICbFgAanRYAvp4WAFigFgDyoRYAjKMWADClFgDKphYAZKgWAP6pFgCiqxYAPK0WANauFgBwsBYACrIWAK6zFgBItRYA4rYWAHy4FgAguhYAursWAFS9FgDuvhYAksAWACzCFgDGwxYAYMUWAATHFgCeyBYAOMoWANLLFgB2zRYAEM8WAKrQFgBE0hYA6NMWAILVFgAc1xYAwNgWAFraFgD02xYAjt0WADLfFgDM4BYAZuIWAADkFgCa5RYAPucWANjoFgBy6hYADOwWALDtFgBK7xYA5PAWAH7yFgAi9BYAvPUWAFb3FgD6+BYAlPoWAC78FgDI/RYAYv8WAAYBFwCgAhcAOgQXANQFFwB4BxcAEgkXAKwKFwBGDBcA4A0XAIQPFwAeERcAuBIXAFIUFwD2FRcAkBcXACoZFwDOGhcAaBwXAAIeFwCcHxcAQCEXANoiFwB0JBcADiYXALInFwBMKRcA5ioXAIAsFwAkLhcAvi8XAFgxFwD8MhcAljQXADA2FwDKNxcAZDkXAAg7FwCiPBcAPD4XAOA/FwB6QRcAFEMXAK5EFwBSRhcA7EcXAIZJFwAgSxcAukwXAF5OFwD4TxcAklEXACxTFwDGVBcAalYXAARYFwCeWRcAOFsXANxcFwB2XhcAEGAXAKphFwBOYxcA6GQXAIJmFwAmaBcAwGkXAFprFwD0bBcAmG4XADJwFwDMcRcAZnMXAAp1FwCkdhcAPngXAOJ5FwB8excAFn0XALB+FwBKgBcA7oEXAIiDFwAihRcAvIYXAGCIFwD6iRcAlIsXAC6NFwDIjhcAbJAXAAaSFwCgkxcAOpUXAN6WFwB4mBcAEpoXAKybFwBQnRcA6p4XAISgFwAoohcAwqMXAFylFwD2phcAmqgXADSqFwDOqxcAaK0XAAyvFwCmsBcAQLIXANqzFwB+tRcAGLcXALK4FwBMuhcA8LsXAIq9FwAkvxcAvsAXAFjCFwD8wxcAlsUXADDHFwDKyBcAbsoXAAjMFwCizRcAPM8XAODQFwB60hcAFNQXALjVFwBS1xcA7NgXAIbaFwAq3BcAxN0XAF7fFwD44BcAnOIXADbkFwDQ5RcAaucXAA7pFwCo6hcAQuwXANztFwB27xcAGvEXALTyFwBO9BcA6PUXAIz3FwAm+RcAwPoXAFr8FwD+/RcAmP8XADIBGADWAhgAcAQYAAoGGACkBxgASAkYAOIKGAB8DBgAFg4YALoPGABUERgA7hIYAIgUGAAiFhgAxhcYAGAZGAD6GhgAlBwYADgeGADSHxgAbCEYAAYjGACqJBgARCYYAN4nGAB4KRgAHCsYALYsGABQLhgA6i8YAI4xGAAoMxgAwjQYAGY2GAAAOBgAmjkYADQ7GADYPBgAcj4YAAxAGACmQRgASkMYAOREGAB+RhgAGEgYALxJGABWSxgA8EwYAIpOGAAkUBgAyFEYAGJTGAD8VBgAllYYADpYGADUWRgAblsYAAhdGACiXhgARmAYAOBhGAB6YxgAHmUYALhmGABSaBgA7GkYAJBrGAAqbRgAxG4YAF5wGAACchgAnHMYADZ1GADQdhgAdHgYAA56GACoexgATH0YAOZ+GACAgBgAGoIYAL6DGABYhRgA8oYYAIyIGAAmihgAyosYAGSNGAD+jhgAmJAYADKSGADWkxgAcJUYAAqXGACkmBgASJoYAOKbGAB8nRgAIJ8YALqgGABUohgA7qMYAJKlGAAspxgAxqgYAGCqGAAErBgAnq0YADivGADcsBgAdrIYABC0GACqtRgATrcYAOi4GACCuhgAHLwYALa9GABavxgA9MAYAI7CGAAoxBgAwsUYAGbHGAAAyRgAmsoYADTMGADYzRgAcs8YAAzRGACw0hgAStQYAOTVGAB+1xgAItkYALzaGABW3BgA8N0YAJTfGAAu4RgAyOIYAGLkGAAG5hgAoOcYADrpGADU6hgAeOwYABLuGACs7xgARvEYAOryGACE9BgAHvYYALj3GABS+RgA9voYAJD8GAAq/hgAxP8YAGgBGQACAxkAnAQZADYGGQDaBxkAdAkZAA4LGQC8DBkAVg4ZAPAPGQCKERkALhMZAMgUGQBiFhkA/BcZAKAZGQA6GxkA1BwZAG4eGQASIBkArCEZAEYjGQDgJBkAhCYZAB4oGQC4KRkAXCsZAPYsGQCQLhkAKjAZAM4xGQBoMxkAAjUZAJw2GQBAOBkA2jkZAHQ7GQAOPRkAsj4ZAExAGQDmQRkAgEMZABpFGQC+RhkAWEgZAPJJGQCMSxkAME0ZAMpOGQBkUBkA/lEZAKJTGQA8VRkA1lYZAHBYGQAUWhkArlsZAEhdGQDiXhkAhmAZACBiGQC6YxkAVGUZAPhmGQCSaBkALGoZANBrGQBqbRkABG8ZAJ5wGQBCchkA3HMZAHZ1GQAQdxkAtHgZAE56GQDoexkAgn0ZACZ/GQDAgBkAWoIZAPSDGQCOhRkAMocZAMyIGQBmihkAAIwZAKSNGQA+jxkA2JAZAHKSGQAWlBkAsJUZAEqXGQDkmBkAiJoZACKcGQC8nRkAVp8ZAPqgGQCUohkALqQZANKlGQBspxkABqkZAKCqGQBErBkA3q0ZAHivGQASsRkArLIZAFC0GQDqtRkAhLcZAB65GQDCuhkAXLwZAPa9GQCQvxkAKsEZAM7CGQBoxBkAAsYZAKbHGQBAyRkA2soZAHTMGQAYzhkAss8ZAEzRGQDm0hkAitQZACTWGQC+1xkAYtkZAPzaGQCW3BkAMN4ZANTfGQBu4RkACOMZAKLkGQA85hkA4OcZAHrpGQAU6xkAruwZAEjuGQDs7xkAhvEZACDzGQC69BkAXvYZAPj3GQCS+RkANvsZAND8GQBq/hkABAAaAKgBGgBCAxoA3AQaAHYGGgAaCBoAtAkaAE4LGgDyDBoAjA4aACYQGgDAERoAWhMaAP4UGgCYFhoAMhgaAMwZGgBwGxoACh0aAKQeGgBIIBoA7CEaAJojGgA0JRoAziYaAGgoGgACKhoApisaAEAtGgDaLhoAdDAaABgyGgCyMxoATDUaAOY2GgCAOBoAJDoaAL47GgBYPRoA8j4aAJZAGgAwQhoAykMaAG5FGgAIRxoAokgaADxKGgDgSxoAek0aABRPGgCuUBoAUlIaAOxTGgCGVRoAIFcaAMRYGgBeWhoA+FsaAJJdGgA2XxoA0GAaAGpiGgAEZBoAqGUaAEJnGgDcaBoAdmoaABpsGgC0bRoATm8aAOhwGgCMchoAJnQaAMB1GgBadxoA9HgaAJh6GgAyfBoAzH0aAGZ/GgAKgRoApIIaAD6EGgDYhRoAfIcaABaJGgCwihoASowaAO6NGgCIjxoAIpEaAMaSGgBglBoA+pUaAJSXGgA4mRoA0poaAGycGgAGnhoAqp8aAEShGgDeohoAeKQaABymGgC2pxoAUKkaAOqqGgCErBoAKK4aAMKvGgBcsRoA9rIaAJq0GgA0thoAzrcaAGi5GgAMuxoAprwaAEC+GgDavxoAfsEaABjDGgCyxBoATMYaAPDHGgCKyRoAJMsaAMjMGgBizhoA/M8aAJbRGgA60xoA1NQaAG7WGgAI2BoArNkaAEbbGgDg3BoAet4aABTgGgC44RoAUuMaAOzkGgCG5hoAKugaAMTpGgBe6xoA+OwaAJzuGgA28BoA0PEaAGrzGgAO9RoAqPYaAEL4GgDc+RoAgPsaABr9GgC0/hoAWAAbAPIBGwCMAxsAJgUbAMoGGwBkCBsA/gkbAJgLGwA8DRsA1g4bAHAQGwAKEhsApBMbAEgVGwDiFhsAfBgbABYaGwCwGxsAVB0bAO4eGwCIIBsALCIbAMYjGwBgJRsA+iYbAJ4oGwA4KhsA0isbAGwtGwAQLxsAqjAbAEQyGwDeMxsAgjUbABw3GwC2OBsAUDobAPQ7GwCOPRsAKD8bAMJAGwBcQhsAAEQbAJpFGwA0RxsA2EgbAHJKGwAMTBsApk0bAEpPGwDkUBsAflIbABhUGwC8VRsAVlcbAPBYGwCUWhsALlwbAMhdGwBiXxsABmEbAKBiGwA6ZBsA1GUbAG5nGwASaRsArGobAEZsGwDgbRsAem8bAB5xGwC4chsAUnQbAPZ1GwCQdxsAKnkbAMR6GwBofBsAAn4bAJx/GwA2gRsA2oIbAHSEGwAOhhsAqIcbAEyJGwDmihsAgIwbABqOGwC+jxsAWJEbAPKSGwCMlBsAMJYbAMqXGwBkmRsACJsbAKKcGwA8nhsA1p8bAHChGwAUoxsArqQbAEimGwDipxsAfKkbACCrGwC6rBsAVK4bAO6vGwCSsRsALLMbAMa0GwBqthsABLgbAJ65GwA4uxsA3LwbAHa+GwAQwBsAqsEbAE7DGwDoxBsAgsYbABzIGwDAyRsAWssbAPTMGwCOzhsAMtAbAMzRGwBm0xsAANUbAKTWGwA+2BsA2NkbAHLbGwAM3RsAsN4bAErgGwDk4RsAfuMbACLlGwC85hsAVugbAPDpGwCU6xsALu0bAMjuGwBs8BsABvIbAKDzGwA69RsA3vYbAHj4GwAS+hsArPsbAFD9GwDq/hsAhAAcAB4CHADCAxwAXAUcAPYGHACQCBwANAocAM4LHABoDRwAAg8cAJwQHABAEhwA2hMcAHQVHAAOFxwAshgcAEwaHADmGxwAgB0cACQfHAC+IBwAWCIcAPwjHACWJRwAMCccAMooHABuKhwACCwcAKItHAA8LxwA4DAcAHoyHAAUNBwArjUcAFI3HADsOBwAhjocACA8HADEPRwAXj8cAPhAHACSQhwANkQcANBFHABqRxwABEkcAKhKHABCTBwA3E0cAHZPHAAQURwAtFIcAE5UHADoVRwAglccACZZHADAWhwAWlwcAPRdHACYXxwAMmEcAMxiHABmZBwACmYcAKRnHAA+aRwA4mocAHxsHAAWbhwAsG8cAFRxHADuchwAiHQcACJ2HADGdxwAYHkcAPp6HACUfBwAOH4cANJ/HABsgRwABoMcAKqEHABEhhwA3occAHiJHAAcixwAtowcAFCOHADqjxwAhJEcACiTHADClBwAXJYcAPaXHACamRwANJscAM6cHABonhwADKAcAKahHABAoxwA2qQcAH6mHAAYqBwAsqkcAEyrHADwrBwAiq4cACSwHAC+sRwAYrMcAPy0HACWthwAOrgcANS5HABuuxwACL0cAKy+HABGwBwA4MEcAHrDHAAUxRwAuMYcAFLIHADsyRwAhsscACDNHADEzhwAXtAcAPjRHACc0xwANtUcANDWHABq2BwADtocAKjbHABC3RwA3N4cAIDgHAAa4hwAtOMcAE7lHADy5hwAjOgcACbqHADK6xwAZO0cAP7uHACY8BwAPPIcANbzHABw9RwACvccAKT4HABI+hwA4vscAHz9HAAW/xwAsAAdAFQCHQDuAx0AiAUdACIHHQDGCB0AYAodAPoLHQCeDR0AOA8dANIQHQBsEh0AEBQdAKoVHQBEFx0A3hgdAIIaHQAcHB0Ath0dAFAfHQD0IB0AjiIdACgkHQDMJR0AZicdAAApHQCaKh0ANCwdANgtHQByLx0ADDEdAKYyHQBKNB0A5DUdAH43HQAYOR0AsjodAFY8HQDwPR0Aij8dACRBHQDIQh0AYkQdAPxFHQCWRx0AOkkdANRKHQBuTB0AEk4dAKxPHQBGUR0A4FIdAHpUHQAeVh0AuFcdAFJZHQDsWh0AkFwdACpeHQDEXx0AXmEdAAJjHQCcZB0ANmYdANpnHQB0aR0ADmsdAKhsHQBMbh0A5m8dAIBxHQAacx0AvnQdAFh2HQDydx0AjHkdADB7HQDKfB0AZH4dAP5/HQCigR0APIMdANaEHQBwhh0ACogdAK6JHQBIix0A4owdAHyOHQAgkB0AupEdAFSTHQDulB0AkpYdACyYHQDGmR0AYJsdAASdHQCenh0AOKAdANKhHQB2ox0AEKUdAKqmHQBEqB0A6KkdAIKrHQAcrR0AwK4dAFqwHQD0sR0AjrMdADK1HQDMth0AZrgdAAC6HQCkux0APr0dANi+HQBywB0AFsIdALDDHQBKxR0A5MYdAH7IHQAiyh0AvMsdAFbNHQDwzh0AlNAdAC7SHQDI0x0AYtUdAAbXHQCg2B0AOtodANTbHQB43R0AEt8dAKzgHQBQ4h0A6uMdAITlHQAe5x0AwugdAFzqHQD26x0AkO0dADTvHQDO8B0AaPIdAAL0HQCc9R0AQPcdANr4HQB0+h0ADvwdALL9HQBM/x0A5gAeAIACHgAkBB4AvgUeAFgHHgDyCB4AlgoeADAMHgDKDR4AZA8eAAgRHgCiEh4APBQeANYVHgB6Fx4AFBkeAK4aHgBSHB4A7B0eAIYfHgAgIR4AxCIeAF4kHgD4JR4AkiceACwpHgDQKh4AaiweAAQuHgCeLx4AODEeANwyHgB2NB4AEDYeALQ3HgBOOR4A6DoeAII8HgAmPh4AwD8eAFpBHgD0Qh4AmEQeADJGHgDMRx4AZkkeAApLHgCkTB4APk4eAOJPHgB8UR4AFlMeALBUHgBUVh4A7lceAIhZHgAiWx4AxlweAGBeHgD6Xx4AlGEeAC5jHgDSZB4AbGYeAAZoHgCgaR4ARGseAN5sHgB4bh4AHHAeALZxHgBQcx4A6nQeAIR2HgAoeB4AwnkeAFx7HgD2fB4Amn4eADSAHgDOgR4AaIMeAAyFHgCmhh4AQIgeANqJHgB0ix4AGI0eALKOHgBMkB4A5pEeAIqTHgAklR4AvpYeAGKYHgD8mR4AlpseADCdHgDUnh4AbqAeAAiiHgCiox4ARqUeAOCmHgB6qB4AFKoeALirHgBSrR4A7K4eAJCwHgAqsh4AxLMeAF61HgD4th4AnLgeADa6HgDQux4Aar0eAA6/HgCowB4AQsIeANzDHgB2xR4AGsceALTIHgBOyh4A6MseAIzNHgAmzx4AwNAeAFrSHgD+0x4AmNUeADLXHgDW2B4AcNoeAArcHgCk3R4ASN8eAOLgHgB84h4AFuQeALrlHgBU5x4A7ugeAIjqHgAs7B4Axu0eAGDvHgD68B4AlPIeADj0HgDS9R4AbPceAAb5HgCq+h4ARPweAN79HgB4/x4AHAEfALYCHwBQBB8A6gUfAI4HHwAoCR8AwgofAGYMHwAADh8Amg8fADQRHwDYEh8AchQfAAwWHwCmFx8AShkfAOQaHwB+HB8AGB4fALwfHwBWIR8A8CIfAIokHwAkJh8AyCcfAGIpHwD8Kh8AliwfADouHwDULx8AbjEfAAgzHwCsNB8ARjYfAOA3HwB6OR8AHjsfALg8HwBSPh8A9j8fAJBBHwAqQx8AxEQfAGhGHwACSB8AnEkfADZLHwDaTB8AdE4fAA5QHwCoUR8AQlMfAOZUHwCAVh8AGlgfALRZHwBYWx8A8lwfAIxeHwAmYB8AymEfAGRjHwD+ZB8AmGYfADxoHwDWaR8AcGsfAAptHwCubh8ASHAfAOJxHwB8cx8AFnUfALp2HwBUeB8A7nkfAJJ7HwAsfR8Axn4fAGCAHwAEgh8AnoMfADiFHwDShh8AdogfABCKHwCqix8ATo0fAOiOHwCCkB8AHJIfAMCTHwBalR8A9JYfAI6YHwAomh8AzJsfAGadHwAAnx8AmqAfAD6iHwDYox8AcqUfAAynHwCmqB8ASqofAOSrHwB+rR8AIq8fALywHwBWsh8A8LMfAIq1HwAutx8AyLgfAGK6HwAGvB8AoL0fADq/HwDUwB8AeMIfABLEHwCsxR8ARscfAOrIHwCEyh8AHswfAMLNHwBczx8A9tAfAJDSHwA01B8AztUfAGjXHwAC2R8AnNofAEDcHwDa3R8AdN8fAA7hHwCy4h8ATOQfAOblHwCA5x8AGukfAL7qHwBY7B8A8u0fAIzvHwAw8R8AyvIfAGT0HwAI9h8AovcfADz5HwDW+h8AevwfABT+HwCu/x8ASAEgAOwCIACGBCAAIAYgALoHIABeCSAA+AogAJIMIAA2DiAA0A8gAGoRIAAEEyAAnhQgAEIWIADcFyAAdhkgABAbIACqHCAATh4gAOgfIACCISAAHCMgAMAkIABaJiAA9CcgAI4pIAAyKyAAzCwgAGYuIAAKMCAApDEgAD4zIADYNCAAfDYgABY4IACwOSAASjsgAO48IACIPiAAIkAgALxBIABgQyAA+kQgAJRGIAAuSCAA0kkgAGxLIAAGTSAAoE4gADpQIADeUSAAeFMgABJVIACsViAAUFggAOpZIACEWyAAHl0gAMJeIABcYCAA9mEgAJBjIAA0ZSAAzmYgAGhoIAAMaiAApmsgAEBtIADabiAAfnAgABhyIACycyAATHUgAPB2IACKeCAAJHogAL57IABifSAA/H4gAJaAIAAwgiAAyoMgAG6FIAAIhyAAooggAEaKIADgiyAAeo0gABSPIAC4kCAAUpIgAOyTIACGlSAAKpcgAMSYIABemiAA+JsgAJydIAA2nyAA0KAgAGqiIAAEpCAAqKUgAEKnIADcqCAAdqogABqsIAC0rSAATq8gAOiwIACMsiAAJrQgAMC1IABatyAA/rggAJi6IAAyvCAA1r0gAHC/IAAKwSAApMIgAD7EIADixSAAfMcgABbJIAC6yiAAVMwgAO7NIACIzyAALNEgAMbSIABg1CAA+tUgAJ7XIAA42SAA0togAGzcIAAG3iAAqt8gAEThIADe4iAAeOQgABzmIAC25yAAUOkgAOrqIACO7CAAKO4gAMLvIABc8SAAAPMgAJr0IAA09iAAzvcgAHL5IAAM+yAApvwgAED+IADk/yAAfgEhABgDIQC8BCEAVgYhAPAHIQCKCSEALgshAMgMIQBiDiEA/A8hAJYRIQA6EyEA1BQhAG4WIQAIGCEArBkhAEYbIQDgHCEAeh4hAB4gIQC4ISEAUiMhAOwkIQCGJiEAKighAMQpIQBeKyEAAi0hAJwuIQA2MCEA0DEhAHQzIQAONSEAqDYhAEI4IQDmOSEAgDshABo9IQC+PiEAWEAhAPJBIQCMQyEAMEUhAMpGIQBkSCEA/kkhAJhLIQA8TSEA1k4hAHBQIQAKUiEArlMhAEhVIQDiViEAfFghABZaIQC6WyEAVF0hAO5eIQCIYCEALGIhAMZjIQBgZSEABGchAJ5oIQA4aiEA0mshAHZtIQAQbyEAqnAhAERyIQDocyEAgnUhABx3IQDAeCEAWnohAPR7IQCOfSEAKH8hAMyAIQBmgiEAAIQhAJqFIQA+hyEA2IghAHKKIQAMjCEAsI0hAEqPIQDkkCEAfpIhACKUIQC8lSEAVpchAPCYIQCUmiEALpwhAMidIQBinyEABqEhAKCiIQA6pCEA1KUhAHinIQASqSEArKohAEasIQDgrSEAhK8hAB6xIQC4siEAUrQhAPa1IQCQtyEAKrkhAMS6IQBovCEAAr4hAJy/IQBAwSEA2sIhAHTEIQAOxiEAsschAEzJIQDmyiEAgMwhACTOIQC+zyEAWNEhAPLSIQCW1CEAMNYhAMrXIQBk2SEACNshAKLcIQA83iEA1t8hAHrhIQAU4yEAruQhAEjmIQDs5yEAhukhACDrIQC67CEAXu4hAPjvIQCS8SEALPMhAMb0IQBq9iEABPghAJ75IQA4+yEA3PwhAHb+IQAQACIAqgEiAE4DIgDoBCIAggYiACYIIgDACSIAWgsiAPQMIgCYDiIAMhAiAMwRIgBmEyIAChUiAKQWIgA+GCIA2BkiAHwbIgAWHSIAsB4iAEogIgDuISIAiCMiACIlIgC8JiIAVigiAPopIgCUKyIALi0iAMguIgBsMCIABjIiAKAzIgA6NSIA3jYiAHg4IgASOiIArDsiAFA9IgDqPiIAhEAiAChCIgDCQyIAXEUiAPZGIgCaSCIANEoiAM5LIgBoTSIADE8iAKZQIgBAUiIA2lMiAH5VIgAYVyIAslgiAExaIgDmWyIAil0iACRfIgC+YCIAWGIiAPJjIgCWZSIAMGciAMpoIgBuaiIACGwiAKJtIgA8byIA4HAiAHpyIgAUdCIArnUiAFJ3IgDseCIAhnoiACp8IgDEfSIAXn8iAPiAIgCcgiIANoQiANCFIgBqhyIADokiAKiKIgBCjCIA3I0iAHaPIgAakSIAtJIiAE6UIgDolSIAgpciACaZIgDAmiIAWpwiAP6dIgCYnyIAMqEiANaiIgBwpCIACqYiAKSnIgBIqSIA4qoiAHysIgAWriIAsK8iAFSxIgDusiIAiLQiACK2IgDGtyIAYLkiAPq6IgCUvCIALr4iANK/IgBswSIABsMiAKrEIgBExiIA3sciAHjJIgAcyyIAtswiAFDOIgDqzyIAjtEiACjTIgDC1CIAXNYiAADYIgCa2SIANNsiANjcIgBy3iIADOAiAKbhIgBA4yIA5OQiAH7mIgAY6CIAsukiAFbrIgDw7CIAiu4iACTwIgDI8SIAYvMiAPz0IgCW9iIAMPgiANT5IgBu+yIACP0iAKL+IgBGACMA4AEjAHoDIwAUBSMAuAYjAFIIIwDsCSMAkAsjACoNIwDEDiMAXhAjAAISIwCcEyMANhUjANAWIwB0GCMADhojAKgbIwBCHSMA5h4jAIAgIwAaIiMAtCMjAFglIwDyJiMAjCgjACYqIwDAKyMAZC0jAP4uIwCYMCMAMjIjANYzIwBwNSMACjcjAKQ4IwBIOiMA4jsjAHw9IwAgPyMAukAjAFRCIwDuQyMAkkUjACxHIwDGSCMAYEojAARMIwCeTSMAOE8jANJQIwB2UiMAEFQjAKpVIwBEVyMA6FgjAIJaIwAcXCMAtl0jAFBfIwD0YCMAjmIjAChkIwDCZSMAZmcjAABpIwCaaiMANGwjANhtIwBybyMADHEjAKZyIwBKdCMA5HUjAH53IwAieSMAvHojAFZ8IwDwfSMAlH8jAC6BIwDIgiMAYoQjAAaGIwCghyMAOokjANSKIwB4jCMAEo4jAKyPIwBGkSMA4JIjAISUIwAeliMAuJcjAFKZIwD2miMAkJwjACqeIwDEnyMAaKEjAAKjIwCcpCMANqYjANqnIwB0qSMAGKsjAKisIwBMriMA5q8jAICxIwAksyMAvrQjAFi2IwDytyMAlrkjADC7IwDKvCMAZL4jAP6/IwCiwSMAPMMjANbEIwBwxiMAFMgjAK7JIwBIyyMA4swjAHzOIwAg0CMAutEjAFTTIwD41CMAktYjACzYIwDG2SMAatsjAATdIwCe3iMAOOAjANzhIwB24yMAEOUjALTmIwBO6CMA6OkjAILrIwAm7SMAwO4jAFrwIwD08SMAmPMjADL1IwDM9iMAZvgjAAr6IwCk+yMAPv0jANj+IwByACQAFgIkALADJABKBSQA5AYkAIgIJAAiCiQAvAskAFYNJADwDiQAlBAkAC4SJADIEyQAbBUkAAYXJACgGCQAOhokAN4bJAB4HSQAEh8kAKwgJABQIiQA6iMkAIQlJAAeJyQAwigkAFwqJAD2KyQAmi0kADQvJADOMCQAaDIkAAI0JACmNSQAQDckANo4JAB0OiQAGDwkALI9JABMPyQA5kAkAIBCJAAkRCQAvkUkAFhHJADySCQAlkokADBMJADKTSQAbk8kAAhRJACiUiQAPFQkAOBVJAB6VyQAFFkkAK5aJABSXCQA7F0kAIZfJAAgYSQAxGIkAF5kJAD4ZSQAkmckADZpJADQaiQAamwkAARuJACobyQAQnEkANxyJAB2dCQAEHYkALR3JABOeSQA6HokAIJ8JAAmfiQAwH8kAFqBJAD0giQAmIQkADKGJADMhyQAcIkkAAqLJACkjCQAPo4kAOKPJAB8kSQAFpMkALCUJABUliQA7pckAIiZJAAimyQAxpwkAGCeJAD6nyQAlKEkADijJADSpCQAbKYkAAaoJACgqSQARKskAN6sJAB4riQAErAkALaxJABQsyQA6rQkAIS2JAAouCQAwrkkAFy7JAD2vCQAmr4kADTAJADOwSQAcsMkAAzFJACmxiQAQMgkANrJJAB+yyQAGM0kALLOJABM0CQA8NEkAIrTJAAk1SQAvtYkAGLYJAD82SQAltskADDdJADU3iQAbuAkAAjiJACs4yQARuUkAODmJAB66CQAHuokALjrJABS7SQA7O4kAJDwJAAq8iQAxPMkAF71JAAC9yQAnPgkADb6JADQ+yQAav0kAA7/JACoACUAQgIlAOYDJQCABSUAGgclALQIJQBOCiUA8gslAIwNJQAmDyUAwBAlAGQSJQD+EyUAmBUlADIXJQDWGCUAcBolAAocJQCkHSUASB8lAOIgJQB8IiUAFiQlALolJQBUJyUA7iglAJIqJQAsLCUAxi0lAGAvJQAEMSUAnjIlADg0JQDSNSUAdjclABA5JQCqOiUARDwlAN49JQCCPyUAHEElALZCJQBQRCUA9EUlAI5HJQAoSSUAwkolAGZMJQAATiUAmk8lADRRJQDYUiUAclQlAAxWJQCmVyUASlklAORaJQB+XCUAGF4lALxfJQBWYSUA8GIlAJRkJQAuZiUAyGclAGJpJQAGayUAoGwlADpuJQDUbyUAbnElABJzJQCsdCUARnYlAOB3JQCEeSUAHnslALh8JQBSfiUA7H8lAJCBJQAqgyUAxIQlAGiGJQACiCUAnIklADaLJQDajCUAdI4lAA6QJQCokSUATJMlAOaUJQCAliUAGpglAL6ZJQBYmyUA8pwlAJaeJQAwoCUAyqElAGSjJQD+pCUAoqYlADyoJQDWqSUAcKslABStJQCuriUASLAlAOKxJQB8syUAILUlALq2JQBUuCUA7rklAJK7JQAsvSUAxr4lAGrAJQAEwiUAnsMlADjFJQDcxiUAdsglABDKJQCqyyUATs0lAOjOJQCC0CUAHNIlALbTJQBa1SUA9NYlAI7YJQAo2iUAzNslAGbdJQAA3yUApOAlAD7iJQDY4yUAcuUlABbnJQCw6CUASuolAOTrJQCI7SUAIu8lALzwJQBW8iUA+vMlAJT1JQAu9yUAyPglAGz6JQAG/CUAoP0lADr/JQDUACYAeAImABIEJgCsBSYARgcmAOoIJgCECiYAHgwmALgNJgBcDyYA9hAmAJASJgAqFCYAzhUmAGgXJgACGSYAnBomAEAcJgDaHSYAdB8mAA4hJgCyIiYATCQmAOYlJgCKJyYAJCkmAL4qJgBYLCYA/C0mAJYvJgAwMSYAyjImAG40JgAINiYAojcmADw5JgDgOiYAejwmABQ+JgCuPyYAUkEmAOxCJgCGRCYAIEYmALpHJgBeSSYA+EomAJJMJgAsTiYA0E8mAGpRJgAEUyYAnlQmAEJWJgDcVyYAdlkmABBbJgC0XCYATl4mAOhfJgCCYSYAJmMmAMBkJgBaZiYA/mcmAJhpJgAyayYAzGwmAHBuJgAKcCYApHEmAD5zJgDidCYAfHYmABZ4JgCweSYAVHsmAO58JgCIfiYAIoAmALyBJgBggyYA+oQmAJSGJgAuiCYA0okmAGyLJgAGjSYAoI4mAESQJgDekSYAeJMmABKVJgC2liYAUJgmAOqZJgCEmyYAKJ0mAMKeJgBcoCYAAKImAJqjJgA0pSYAzqYmAHKoJgAMqiYApqsmAECtJgDariYAfrAmABiyJgCysyYATLUmAPC2JgCKuCYAJLomAL67JgBYvSYA/L4mAJbAJgAwwiYA1MMmAG7FJgAIxyYAosgmAEbKJgDgyyYAes0mABTPJgC40CYAUtImAOzTJgCQ1SYAKtcmAMTYJgBe2iYA+NsmAJzdJgA23yYA0OAmAGriJgAO5CYAqOUmAELnJgDc6CYAgOomABrsJgC07SYATu8mAPLwJgCM8iYAJvQmAMr1JgBk9yYA/vgmAJj6JgA8/CYA1v0mAHD/JgAKAScApAInAEgEJwDiBScAfAcnABYJJwCwCicAVAwnAO4NJwCIDycAIhEnAMYSJwBgFCcA+hUnAJ4XJwA4GScA0honAGwcJwAQHicAqh8nAEQhJwDeIicAgiQnABwmJwC2JycAUCknAPQqJwCOLCcAKC4nAMIvJwBmMScAADMnAJo0JwA0NicA2DcnAHI5JwAMOycApjwnAEo+JwDkPycAfkEnABhDJwC8RCcAVkYnAPBHJwCKSScAJEsnAMhMJwBiTicA/E8nAJZRJwA6UycA1FQnAG5WJwAIWCcArFknAEZbJwDgXCcAhF4nAB5gJwC4YScAUmMnAPZkJwCQZicAKmgnAMRpJwBoaycAAm0nAJxuJwA2cCcA2nEnAHRzJwAOdScAqHYnAEx4JwDmeScAgHsnABp9JwC0ficAWIAnAPKBJwCMgycAJoUnAMqGJwBkiCcA/oknAJiLJwA8jScA1o4nAHCQJwAKkicArpMnAEiVJwDilicAhpgnACCaJwC6mycAVJ0nAPieJwCSoCcALKInAMajJwBqpScABKcnAJ6oJwA4qicA3KsnAHatJwAQrycAqrAnAESyJwDosycAgrUnABy3JwC2uCcAWronAPS7JwCOvScAKL8nAMzAJwBmwicAAMQnAJrFJwA+xycA2MgnAHLKJwAWzCcAsM0nAErPJwDk0CcAiNInACLUJwC81ScAVtcnAPrYJwCU2icALtwnAMjdJwBs3ycABuEnAKDiJwA65CcA1OUnAHjnJwAS6ScArOonAFDsJwDq7ScAhO8nAB7xJwDC8icAXPQnAPb1JwCQ9ycANPknAM76JwBo/CcAAv4nAKb/JwBAASgA2gIoAHQEKAAYBigAsgcoAEwJKADmCigAgAwoACQOKAC+DygAWBEoAPISKACMFCgAMBYoAMoXKABkGSgACBsoAKIcKAA8HigA1h8oAHohKAAUIygAriQoAEgmKADsJygAhikoACArKADELCgAXi4oAPgvKACmMSgAQDMoANo0KAB0NigAGDgoALI5KABMOygA5jwoAIA+KAAkQCgAvkEoAFhDKADyRCgAlkYoADBIKADKSSgAZEsoAP5MKACiTigAPFAoANZRKAB6UygAFFUoAK5WKABIWCgA7FkoAIZbKAAgXSgAul4oAF5gKAD4YSgAkmMoACxlKADQZigAamgoAARqKACoaygAQm0oANxuKAB2cCgAEHIoALRzKABOdSgA6HYoAIJ4KAAmeigAwHsoAFp9KAD0figAjoAoADKCKADMgygAZoUoAACHKACkiCgAPoooANiLKAB8jSgAFo8oALCQKABKkigA7pMoAIiVKAAilygAvJgoAGCaKAD6mygAlJ0oADifKADSoCgAbKIoAAakKACgpSgARKcoAN6oKAB4qigAEqwoALatKABQrygA6rAoAISyKAAetCgAwrUoAFy3KAD2uCgAkLooADS8KADOvSgAaL8oAAzBKACmwigAQMQoANrFKAB+xygAGMkoALLKKABMzCgA8M0oAIrPKAAk0SgAyNIoAGLUKAD81SgAltcoADDZKADU2igAbtwoAAjeKACi3ygAPOEoAODiKAB65CgAFOYoAK7nKABS6SgA7OooAIbsKAAg7igAxO8oAF7xKAD48igAnPQoADb2KADQ9ygAavkoAAT7KACo/CgAQv4oANz/KAB2ASkAGgMpALQEKQBOBikA6AcpAIwJKQAmCykAwAwpAFoOKQD+DykAmBEpADITKQDWFCkAcBYpAAoYKQCkGSkASBspAOIcKQB8HikAFiApALohKQBUIykA7iQpAIgmKQAsKCkAxikpAGArKQD6LCkAlC4pADgwKQDSMSkAbDMpAAY1KQCqNikARDgpAN45KQB4OykAHD0pALY+KQBQQCkA6kEpAI5DKQAoRSkAwkYpAFxIKQAASikAmkspADRNKQDOTikAclApAAxSKQCmUykASlUpAORWKQB+WCkAGFopALxbKQBWXSkA8F4pAIpgKQAuYikAyGMpAGJlKQD8ZikAlmgpADpqKQDUaykAbm0pAAhvKQCscCkARnIpAOBzKQB6dSkAHncpALh4KQBSeikA7HspAJB9KQAqfykAxIApAF6CKQAChCkAnIUpADaHKQDaiCkAdIopAA6MKQCojSkATI8pAOaQKQCAkikAGpQpALSVKQBYlykA8pgpAIyaKQAmnCkAyp0pAGSfKQD+oCkAmKIpADykKQDWpSkAcKcpAAqpKQCkqikASKwpAOKtKQB8rykAILEpALqyKQBUtCkA7rUpAJK3KQAsuSkAxropAGC8KQAEvikAnr8pADjBKQDcwikAdsQpABDGKQCqxykARMkpAOjKKQCCzCkAHM4pALbPKQBa0SkA9NIpAI7UKQAo1ikAzNcpAGbZKQAA2ykAmtwpAD7eKQDY3ykAcuEpAAzjKQCw5CkASuYpAOTnKQCI6SkAIuspALzsKQBW7ikA+u8pAJTxKQAu8ykAyPQpAGL2KQAG+CkAoPkpADr7KQDU/CkAbv4pABIAKgCsASoARgMqAOAEKgCEBioAHggqALgJKgBcCyoA9gwqAJAOKgAqECoAxBEqAGgTKgACFSoAnBYqADYYKgDaGSoAdBsqAA4dKgCyHioATCAqAOYhKgCAIyoAJCUqAL4mKgBYKCoA8ikqAJYrKgAwLSoAyi4qAG4wKgAIMioAojMqADw1KgDWNioAejgqABQ6KgCuOyoASD0qAOI+KgCGQCoAIEIqALpDKgBURSoA+EYqAJJIKgAsSioAxksqAGpNKgAETyoAnlAqADhSKgDcUyoAdlUqABBXKgCqWCoATloqAOhbKgCCXSoAJl8qAMBgKgBaYioA9GMqAJhlKgAyZyoAzGgqAGZqKgAKbCoApG0qAD5vKgDYcCoAfHIqABZ0KgCwdSoASncqAOR4KgCIeioAInwqALx9KgBWfyoA+oAqAJSCKgAuhCoAyIUqAGyHKgAGiSoAoIoqADqMKgDejSoAeI8qABKRKgCskioAUJQqAOqVKgCElyoAKJkqAMKaKgBcnCoA9p0qAJqfKgA0oSoAzqIqAGikKgAMpioApqcqAECpKgDaqioAdKwqABiuKgCyryoATLEqAOayKgCKtCoAJLYqAL63KgBYuSoA/LoqAJa8KgAwvioAyr8qAG7BKgAIwyoAosQqADzGKgDgxyoAeskqABTLKgC4zCoAUs4qAOzPKgCG0SoAKtMqAMTUKgBe1ioA+NcqAJzZKgA22yoA0NwqAGreKgAE4CoAqOEqAELjKgDc5CoAduYqABroKgC06SoATusqAOjsKgCM7ioAJvAqAMDxKgBa8yoA/vQqAJj2KgAy+CoAzPkqAHD7KgAK/SoApP4qAD4AKwDiASsAfAMrABYFKwC6BisAVAgrAO4JKwCICysALA0rAMYOKwBgECsA+hErAJQTKwA4FSsA0hYrAGwYKwAQGisAqhsrAEQdKwDeHisAgiArABwiKwC2IysAUCUrAPQmKwCOKCsAKCorAMIrKwBcLSsAAC8rAJowKwA0MisAzjMrAHI1KwAMNysApjgrAEA6KwDaOysAfj0rABg/KwCyQCsAVkIrAPBDKwCKRSsAJEcrAMhIKwBiSisA/EsrAJZNKwA6TysA1FArAG5SKwASVCsArFUrAEZXKwDgWCsAhForAB5cKwC4XSsAUl8rAPZgKwCQYisAKmQrAMRlKwBeZysAAmkrAJxqKwA2bCsA0G0rAHRvKwAOcSsAqHIrAEJ0KwDmdSsAgHcrABp5KwC0eisATnwrAPJ9KwCMfysAJoErAMCCKwBkhCsA/oUrAJiHKwA8iSsA1oorAHCMKwAKjisAro8rAEiRKwDikisAfJQrACCWKwC6lysAVJkrAO6aKwCSnCsALJ4rAMafKwBgoSsABKMrAJ6kKwA4pisA0qcrAHapKwAQqysAqqwrAESuKwDerysAgrErAByzKwC2tCsAULYrAPS3KwCOuSsAKLsrAMy8KwBmvisAAMArAJrBKwA+wysA2MQrAHLGKwAMyCsAsMkrAErLKwDkzCsAfs4rACLQKwC80SsAVtMrAPDUKwCU1isALtgrAMjZKwBi2ysA/NwrAKDeKwA64CsA1OErAG7jKwAS5SsArOYrAEboKwDg6SsAhOsrAB7tKwC47isAUvArAPbxKwCQ8ysAKvUrAM72KwBo+CsAAvorAJz7KwBA/SsA2v4rAHQALAAOAiwAsgMsAEwFLADmBiwAgAgsACQKLAC+CywAWA0sAPIOLACMECwAMBIsAMoTLABkFSwA/hYsAKIYLAA8GiwA1hssAHAdLAAUHywAriAsAEgiLADiIywAhiUsACAnLAC6KCwAVCosAPgrLACSLSwALC8sAMYwLABqMiwABDQsAJ41LAA4NywA3DgsAHY6LAAQPCwAqj0sAE4/LADoQCwAgkIsABxELADARSwAWkcsAPRILACOSiwAMkwsAMxNLABmTywAClEsAKRSLAA+VCwA2FUsAHxXLAAWWSwAsFosAEpcLADuXSwAiF8sACJhLAC8YiwAYGQsAPplLACUZywALmksAMhqLABsbCwABm4sAKBvLAA6cSwA3nIsAHh0LAASdiwArHcsAFB5LADqeiwAhHwsAB5+LAC4fywAXIEsAPaCLACQhCwANIYsAM6HLABoiSwAAossAKaMLABAjiwA2o8sAHSRLAAYkywAspQsAEyWLADwlywAipksACSbLAC+nCwAYp4sAPyfLACWoSwAMKMsAMqkLABupiwACKgsAKKpLAA8qywA4KwsAHquLAAUsCwArrEsAEizLADstCwAhrYsACC4LADEuSwAXrssAPi8LACSviwANsAsANDBLABqwywABMUsAKjGLABCyCwA3MksAIDLLAAazSwAtM4sAE7QLADy0SwAjNMsACbVLADA1iwAWtgsAP7ZLACY2ywAMt0sAMzeLABm4CwACuIsAKTjLAA+5SwA2OYsAHzoLAAW6iwAsOssAErtLADu7iwAiPAsACLyLADG8ywAYPUsAPr2LACU+CwAOPosANL7LABs/SwABv8sAKoALQBEAi0A3gMtAHgFLQAcBy0AtggtAFAKLQDqCy0Ajg0tACgPLQDCEC0AXBItAAAULQCaFS0ANBctAM4YLQBoGi0ADBwtAKYdLQBAHy0A2iAtAH4iLQAYJC0AsiUtAEwnLQDwKC0AiiotACQsLQDILS0AYi8tAPwwLQCWMi0AOjQtANQ1LQBuNy0ACDktAKw6LQBGPC0A4D0tAHo/LQAUQS0AuEItAFJELQDsRS0AhkctACpJLQDESi0AXkwtAAJOLQCcTy0ANlEtANBSLQB0VC0ADlYtAKhXLQBCWS0A5lotAIBcLQAaXi0AtF8tAFhhLQDyYi0AjGQtACZmLQDKZy0AZGktAP5qLQCYbC0AMm4tANZvLQBwcS0ACnMtAKR0LQBIdi0A4nctAHx5LQAWey0AunwtAFR+LQDufy0AiIEtACyDLQDGhC0AYIYtAPqHLQCeiS0AOIstANKMLQBsji0AEJAtAKqRLQBEky0A6JQtAIKWLQAcmC0AtpktAFqbLQD0nC0Ajp4tACigLQDMoS0AZqMtAAClLQCapi0APqgtANipLQByqy0ADK0tAKauLQBKsC0A5LEtAH6zLQAYtS0AvLYtAFa4LQDwuS0AirstAC69LQDIvi0AYsAtAPzBLQCgwy0AOsUtANTGLQBuyC0AEsotAKzLLQBGzS0A6s4tAITQLQAe0i0AuNMtAFzVLQD21i0AkNgtACraLQDO2y0AaN0tAALfLQCc4C0ANuItANrjLQB05S0ADuctAKjoLQBC6i0A5ustAIDtLQAa7y0AvvAtAFjyLQDy8y0AjPUtADD3LQDK+C0AZPotAP77LQCi/S0APP8tANYALgB6Ai4AFAQuAK4FLgBIBy4A7AguAIYKLgAgDC4Aug0uAFQPLgD4EC4AkhIuACwULgDGFS4AahcuAAQZLgCeGi4AOBwuANIdLgB2Hy4AECEuAKoiLgBOJC4A6CUuAIInLgAcKS4AwCouAFosLgD0LS4AmC8uADIxLgDMMi4AZjQuAAo2LgCkNy4APjkuANg6LgByPC4AFj4uALA/LgBKQS4A5EIuAIhELgAiRi4AvEcuAFZJLgD6Si4AlEwuAC5OLgDSTy4AbFEuAAZTLgCgVC4AOlYuAN5XLgB4WS4AElsuAKxcLgBQXi4A6l8uAIRhLgAeYy4AuGQuAFxmLgD2Zy4AkGkuACprLgDObC4AaG4uAAJwLgCmcS4AQHMuANp0LgB0di4AGHguALJ5LgBMey4A5nwuAIp+LgAkgC4AvoEuAGKDLgD8hC4AloYuADCILgDKiS4AbosuAAiNLgCiji4ARpAuAOCRLgB6ky4AFJUuAK6WLgBSmC4A7JkuAIabLgAgnS4Aup4uAF6gLgD4oS4AkqMuACylLgDQpi4AaqguAASqLgCeqy4AQq0uANyuLgB2sC4AELIuALSzLgBOtS4A6LYuAIy4LgAmui4AwLsuAFq9LgD+vi4AmMAuADLCLgDMwy4AcMUuAArHLgCkyC4APsouAOLLLgB8zS4AFs8uALDQLgBK0i4A7tMuAIjVLgAi1y4AvNguAGDaLgD62y4AlN0uAC7fLgDS4C4AbOIuAAbkLgCg5S4AROcuAN7oLgB46i4AHOwuALbtLgBQ7y4A6vAuAI7yLgAo9C4AwvUuAFz3LgAA+S4AmvouADT8LgDO/S4Acv8uAAwBLwCmAi8AQAQvAOQFLwB+By8AGAkvALIKLwBMDC8A8A0vAIoPLwAkES8AvhIvAGIULwD8FS8AlhcvADAZLwDUGi8AbhwvAAgeLwCiHy8ARiEvAOAiLwB6JC8AHiYvALgnLwBSKS8A7CovAJAsLwAqLi8AxC8vAF4xLwACMy8AnDQvADY2LwDQNy8AdDkvAA47LwCoPC8AQj4vANw/LwCAQS8AGkMvALRELwBORi8A6EcvAIxJLwAmSy8AwEwvAGROLwD+Ty8AmFEvADJTLwDWVC8AcFYvAApYLwCkWS8ASFsvAOJcLwB8Xi8AFmAvALphLwBUYy8A7mQvAIhmLwAiaC8AxmkvAGBrLwD6bC8Anm4vADhwLwDScS8AbHMvABB1LwCqdi8ARHgvAN55LwCCey8AHH0vALZ+LwBQgC8A9IEvAI6DLwAohS8AzIYvAGaILwAAii8AmosvADSNLwDYji8AcpAvAAySLwCmky8AQJUvAOSWLwB+mC8AGJovALKbLwBWnS8A8J4vAIqgLwAkoi8AyKMvAGKlLwD8pi8AoKgvADqqLwDUqy8Abq0vABKvLwCssC8ARrIvAOCzLwCEtS8AHrcvALi4LwBSui8A9rsvAJC9LwAqvy8AzsAvAGjCLwACxC8AnMUvADbHLwDayC8AdMovAA7MLwCozS8ATM8vAObQLwCA0i8AGtQvALTVLwBY1y8A8tgvAIzaLwAm3C8Ayt0vAGTfLwD+4C8AouIvADzkLwDW5S8AcOcvABTpLwCu6i8ASOwvAOLtLwCG7y8AIPEvALryLwBU9C8A+PUvAJL3LwAs+S8AxvovAGr8LwAE/i8Anv8vADgBMADcAjAAdgQwABAGMACqBzAARAkwAOgKMACCDDAAHA4wALYPMABaETAA9BIwAI4UMAAoFjAAzBcwAGYZMAAAGzAApBwwAD4eMADYHzAAciEwABYjMACwJDAASiYwAOQnMACIKTAAIiswALwsMABWLjAA+i8wAJQxMAAuMzAAyDQwAGw2MAAGODAAoDkwADo7MADUPDAAeD4wABJAMACsQTAARkMwAOpEMACERjAAHkgwALhJMABcSzAA9kwwAJBOMAAqUDAAzlEwAGhTMAACVTAAnFYwAEBYMADaWTAAdFswABhdMACyXjAATGAwAOZhMACKYzAAJGUwAL5mMABYaDAA/GkwAJZrMAAwbTAAym4wAGRwMAAIcjAAonMwADx1MADWdjAAengwABR6MACuezAASH0wAOx+MACGgDAAIIIwAMSDMABehTAA+IYwAJKIMAA2ijAA0IswAGqNMAAEjzAAqJAwAEKSMADckzAAdpUwABCXMAC0mDAATpowAOibMACCnTAAJp8wAMCgMABaojAA9KMwAJilMAAypzAAzKgwAGaqMAAKrDAApK0wAD6vMADYsDAAfLIwABa0MACwtTAASrcwAO64MACIujAAIrwwALy9MABgvzAA+sAwAJTCMAAuxDAA0sUwAGzHMAAGyTAAoMowAETMMADezTAAeM8wABzRMAC20jAAUNQwAOrVMACO1zAAKNkwAMLaMABc3DAAAN4wAJrfMAA04TAAzuIwAGjkMAAM5jAApucwAEDpMADa6jAAfuwwABjuMACy7zAATPEwAObyMACK9DAAJPYwAL73MABi+TAA/PowAJb8MAAw/jAA1P8wAG4BMQAIAzEAogQxAEYGMQDgBzEAegkxAB4LMQC4DDEAUg4xAOwPMQCGETEAKhMxAMQUMQBeFjEA+BcxAJwZMQA2GzEA0BwxAGoeMQAOIDEAqCExAEIjMQDcJDEAdiYxABooMQC0KTEATisxAOgsMQCMLjEAJjAxAMAxMQBkMzEA/jQxAJg2MQAyODEA1jkxAHA7MQAKPTEApD4xAEhAMQDiQTEAfEMxACBFMQC6RjEAVEgxAO5JMQCISzEALE0xAMZOMQBgUDEA+lExAJ5TMQA4VTEA0lYxAGxYMQAGWjEAqlsxAERdMQDeXjEAeGAxABxiMQC2YzEAUGUxAPRmMQCOaDEAKGoxAMJrMQBmbTEAAG8xAJpwMQA0cjEA2HMxAHJ1MQAMdzEApngxAEp6MQDkezEAfn0xABh/MQC8gDEAVoIxAPCDMQCKhTEAJIcxAMiIMQBiijEA/IsxAJaNMQA6jzEA1JAxAG6SMQAIlDEArJUxAEaXMQDgmDEAepoxAB6cMQC4nTEAUp8xAPagMQCQojEAKqQxAMSlMQBopzEAAqkxAJyqMQA2rDEA2q0xAHSvMQAOsTEAqLIxAEy0MQDmtTEAgLcxABq5MQC0ujEAWLwxAPK9MQCMvzEAJsExAMrCMQBkxDEA/sUxAJjHMQA8yTEA1soxAHDMMQAKzjEArs8xAEjRMQDi0jEAfNQxACDWMQC61zEAVNkxAPjaMQCS3DEALN4xAMbfMQBg4TEABOMxAJ7kMQA45jEA0ucxAHbpMQAQ6zEAquwxAETuMQDo7zEAgvExABzzMQDA9DEAWvYxAPT3MQCO+TEAMvsxAMz8MQBm/jEAAAAyAKQBMgBIAzIA4gQyAHwGMgAgCDIAugkyAFQLMgACDTIAnA4yADYQMgDaETIAfhMyABgVMgC8FjIAVhgyAPAZMgCUGzIAOB0yANIeMgBsIDIABiIyAKojMgBOJTIA8iYyAIwoMgAmKjIAwCsyAGQtMgD+LjIAmDAyADIyMgDMMzIAcDUyAAo3MgCkODIAPjoyAOI7MgB8PTIAFj8yALpAMgBUQjIA7kMyAIhFMgAiRzIAxkgyAGBKMgD6SzIAnk0yADhPMgDSUDIAbFIyAAZUMgCqVTIARFcyAN5YMgB4WjIAHFwyALZdMgBQXzIA6mAyAI5iMgAoZDIAwmUyAFxnMgAKaTIApGoyAD5sMgDibTIAfG8yABZxMgCwcjIAVHQyAO51MgCSdzIAInkyAMZ6MgBgfDIA+n0yAJR/MgA4gTIA0oIyAGyEMgAQhjIAqocyAESJMgDeijIAgowyAByOMgC2jzIAUJEyAOqSMgCOlDIAKJYyAMKXMgBmmTIA9poyAJqcMgA+njIA4p8yAHyhMgAqozIAxKQyAF6mMgACqDIApqkyAECrMgDarDIAdK4yABiwMgCysTIATLMyAOa0MgCAtjIAJLgyAL65MgBYuzIA/LwyAJa+MgAwwDIA1MEyAG7DMgAIxTIAosYyADzIMgDgyTIAessyABTNMgCuzjIAUtAyAOzRMgCG0zIAINUyAMTWMgBe2DIA+NkyAJLbMgBA3TIA2t4yAHTgMgAO4jIAsuMyAEzlMgDw5jIAgOgyACTqMgC+6zIAWO0yAPLuMgCg8DIAOvIyAN7zMgCC9TIAHPcyAMD4MgBa+jIA9PsyAI79MgAo/zIAzAAzAGYCMwAKBDMArgUzAEgHMwDiCDMAhgozACAMMwC6DTMAVA8zAPgQMwCSEjMALBQzAMYVMwBgFzMABBkzAJ4aMwA4HDMA3B0zAHYfMwAQITMAqiIzAE4kMwDoJTMAgiczABwpMwC2KjMAWiwzAPQtMwCOLzMAMjEzAMwyMwBmNDMAADYzAKQ3MwA+OTMA2DozAHI8MwAMPjMAsD8zAEpBMwDkQjMAiEQzACJGMwC8RzMAVkkzAPpKMwCUTDMALk4zAMhPMwBiUTMABlMzAKBUMwA6VjMA3lczAHhZMwASWzMArFwzAFBeMwDqXzMAhGEzAB5jMwC4ZDMAXGYzAPZnMwCkaTMAPmszANhsMwBybjMADHAzALBxMwBKczMA5HQzAH52MwAieDMAvHkzAFZ7MwDwfDMAlH4zAC6AMwDSgTMAdoMzABCFMwCqhjMARIgzAOiJMwCCizMAHI0zALaOMwBakDMA9JEzAI6TMwAolTMAzJYzAGaYMwAAmjMAmpszAD6dMwDYnjMAcqAzAAyiMwCwozMASqUzAOSmMwB+qDMAIqozALyrMwBWrTMA+q4zAJSwMwAusjMAyLMzAGK1MwAGtzMAoLgzADq6MwDouzMAgr0zABy/MwDKwDMAZMIzAP7DMwCYxTMAPMczANbIMwB6yjMAHswzALjNMwBSzzMA7NAzAJDSMwAq1DMAxNUzAF7XMwAC2TMAnNozADbcMwDk3TMAft8zABjhMwCy4jMAVuQzAPDlMwCK5zMAJOkzAMjqMwBi7DMA/O0zAJbvMwA68TMA1PIzAG70MwAc9jMAtvczAFD5MwDq+jMAjvwzACj+MwDC/zMAXAE0AAADNACkBDQAPgY0AOIHNAB8CTQAFgs0ALAMNABUDjQA7g80AIgRNAA2EzQA0BQ0AGoWNAAYGDQAshk0AEwbNAD6HDQAlB40AC4gNADIITQAbCM0AAYlNACgJjQAOig0AN4pNAB4KzQAEi00AKwuNABQMDQA6jE0AIQzNAAoNTQAwjY0AFw4NAD2OTQAkDs0ACo9NADOPjQAaEA0AAJCNACwQzQASkU0AORGNACISDQAIko0ALxLNABgTTQA+k40AJRQNAAuUjQAyFM0AGJVNAAGVzQAoFg0ADpaNADeWzQAeF00ABJfNACsYDQARmI0AOpjNACEZTQAHmc0AMJoNABmajQAAGw0AKRtNAA+bzQA2HA0AHJyNAAWdDQAsHU0AEp3NADkeDQAiHo0ACJ8NAC8fTQAVn80APqANACegjQAOIQ0ANKFNAB2hzQAEIk0AKqKNABEjDQA6I00AIKPNAAckTQAtpI0AFqUNAD0lTQAjpc0ADKZNADMmjQAZpw0AACeNACknzQAPqE0ANiiNABypDQAFqY0ALCnNABKqTQA5Ko0AH6sNAAirjQAvK80AFaxNADwsjQAlLQ0AC62NADItzQAYrk0AAa7NACgvDQAOr40ANS/NAB4wTQAEsM0AKzENABaxjQA9Mc0AI7JNAAoyzQAzMw0AGbONAAA0DQApNE0AD7TNADY1DQActY0AAzYNACw2TQASts0AOTcNAB+3jQAIuA0ALzhNABW4zQA8OQ0AJTmNAAu6DQAyOk0AGLrNAAG7TQAoO40ADrwNADe8TQAePM0ABL1NACs9jQARvg0AOr5NACO+zQAHv00ALj+NABcADUA9gE1AJADNQA0BTUAzgY1AGgINQACCjUAnAs1AEANNQDaDjUAdBA1AA4SNQCyEzUATBU1AOYWNQCAGDUAJBo1AL4bNQBYHTUA/B41AJYgNQAwIjUAyiM1AG4lNQAIJzUAoig1ADwqNQDWKzUAei01ABQvNQCuMDUASDI1AOwzNQCGNTUAIDc1ALo4NQBUOjUA+Ds1AJI9NQAsPzUA0EA1AGpCNQAERDUAnkU1AEJHNQDcSDUAdko1ABBMNQC0TTUATk81AOhQNQCCUjUAJlQ1AMBVNQBaVzUA/lg1AJhaNQAyXDUAzF01AGZfNQAKYTUApGI1AD5kNQDYZTUAfGc1ABZpNQCwajUASmw1AORtNQCIbzUAInE1ALxyNQBWdDUA+nU1AJR3NQAueTUA0no1AGx8NQAGfjUAoH81AESBNQDegjUAeIQ1ABKGNQC2hzUAUIk1AOqKNQCOjDUAKI41AMKPNQBckTUA9pI1AJqUNQA0ljUAzpc1AGiZNQACmzUAppw1AECeNQDanzUAdKE1ABijNQCypDUATKY1AOanNQCKqTUAJKs1AL6sNQBirjUA/K81AJaxNQAwszUA1LQ1AG62NQAIuDUAork1AEa7NQDgvDUAer41ABTANQC4wTUAUsM1AOzENQCGxjUAKsg1AMTJNQBeyzUA+Mw1AJLONQA20DUA0NE1AGrTNQAE1TUAqNY1AELYNQDc2TUAdts1ABrdNQC03jUATuA1APLhNQCM4zUAJuU1AMDmNQBk6DUA/uk1AJjrNQAy7TUA1u41AHDwNQAK8jUAAA</prop>
				<prop name="Temps">REFSWgAAQ8ACAIBDu/97FK5H4bo3QP8K16NwPYo4QHvNzP/wTDpAZgYB/yY8QEjhehSu+wc+BQPmP0CkcP89CtfjQEDD9X8oXI8CQkAzLgH/80JAuB6F61Hb2EMFA8ZEHQOjRW719EZAcUgBcEc1A99YSECamWcAeUntQOnyYEptA0BLQH44ALgeJUxA7IAA74ULTUDw8HoU7t1NLQPTTkD38Qq3/U9lA2lQQFyPwu/1KNxQjQNOUUBtH34BvlFtAzBSRQS7UkDv8XoUU9UDhG1TJQMSVCUDglR9A9v1VJ0DZ1WdA9dV3n0DRVZAUjYBsVbWVQMgV0UEV/3zDFjaLQNzNBTTWCUDIlm2FRMxWS0DE1mNA967WEAPAUeRWFUDULVYvQMORBTiV9UD1C1XjQPOV4UDy4wXjh2Qrh/AH5oRZgLJ3BcOAsea7Bf2KADCxfwfLgLDiBQvHiVmEsE0L0YtrwFcIb9cL24veCNXAr2ML5YlAoYCu5wvri2uJdYv6C/6KQUprgG4DDcGPxg7Hj8YPwBKP1w/fj+QP6I/tD/GP9g/SOo//DcGArb8P64CrNwUtXkURDiEFPRWjQOua1ZA7vJqTEQqVvXza+pVvQOeDBRlVa0DUSwMFPsAriNU3QRUtQS1VA0DF+wE0lP185rVU21EU/3zLLRE9VLalSRSBQOGUr0DTlLaTUMK1ATUUf3znFFs/QS8BC5R/RP1UHUkbVBlA4lQLQNDUJUj2w1Q9fOqT70DPk/WdSPPTh0DY5wE9022XTOITb0D/kwtA5NtTB0DI0wVE9FLlSPb3UuNAy5MbQOgTFqdAxdcVKhNhVRNXURtTX0D5U1lA9lNfVQKjATOXFTI3F/WVdZVzlUEzlX+EtUUZ8ZVxlWuVTZtAmYS4UxvvlVmb3hrtlWOb4Cgb7pRjgW2bc5vkAMWEvEA7Gfmbwh/Gn8sf+5lDlM8fwBOdU5/8GNWVXZ/iHtmfW51AFZVVlWuf+B/wnm+fwCPEo9gLI82j1CPIolXAh1OvQRtTk1Dmk+dA0dQ1QNtxCRUY1FNQ9pRFRPbUVJ9A8VS9fM6U1aFA6tTbQMg7ASS7ARtIgwUlVU1AwhWNQMtePyE6Fb9E1V8J1ZDWVjNhGQUAVkdFFn1hNlZxVRsFKBYFRNhWALVhFhdFAQnvi+YK3YtVi1YVi94I44CnldVlFe9A80eDETGVu0EHBRAVmptAwAUFMH0hIhVtQRpVdUEZETOnESXVFUDm2BU9fMqVC0EvES8VVPVRFO1BFNlAwnkBLXSxISa1ARkUr1EUshVVLwHDqNRJVT0RAxR1h0D01BlRFA1A2hQ2lUDMMyk8E8dA4NPNq0D/E7984xOfYb+8tWsvFRFnHTXhARrTJplVEttA8BL7WQstFG1TPXzypRUQE1VA7AAVGe2VU5lFmX2XT6zhLf2XwAQbxpvLG8+b1hvem8Mz6ZvADDPQs/Eb2bPeM8Cf/Rvls8AoM+yz+TPVn/ofxrflH9GfYCGfSaNRt8oj4LflN9XAv0xTU1WBgOkBAlQ1USchNskUWUToVEFAxZSNoUDi1JVAwBTNRRkpFXpZKRZ/ATnPKRadERbzFV1Iz9WJURW/fO1HBREiEwk8Vd9A3WpWAUUbOQXXBQePJT4bVgdA8NYfQOFWAUDBUaM5POUF5YviJ+an+TvaLadfpXp8pDUlFFX9fO1+gyUtRQUcVZlEzHa7JTyDBS1VU1DelVqZRNBdET8/ATHVO2kxVQNlFTVhhblZhKxU0xV9LRENVNlVIykx9xEq45SHeRSZRMh/NTr2rSks7wEblENAzdRWnUj/8SkyFAdA5OsBKlc5NWsBU+1hE99FE7W/RN1Tl0zCPSknU20vUTstMGcVFdMxVRLqt1US5UTC1wEdxS06wlMbUS8VMVUz65VtrXOXQDGD5i/qr/Ev86/4L/yv0QfABbPUM96H1zPvm+Iz9LPzB8A1s/4HwovHC9230CPKt80LwBeL2DfSi+sLz4vuC8y32zXaq6jTjWjkMzUZk9VRLD89wazlKe2ojNSpVRSan3kUzXzkQzkA1QFBDZ89AVV7VN4VV1GvkKbXFYd48lWNUa2oqNWBEQoWBWTj6w072SUVIPgXvIRPJToTJSwLJQVcVSUIWzk56znFpW+76DQ6+7vuJ+ymUYzVzWjcKzcly7i2lZ9o5TslFKtVm1TE1bFQ9V0NJhqPORfdDQYPOTfVIXja6hUNfRUreM7VL1TzQV09MxTLaRUNFFTti3jGlO1o+NSvdOtZryEdVI95IykB1JFs2vQUR0DjLSkU1F9hNVRvVRQpROuxKR4UDI95FDV3Bw0Gk/9pPSkYz1OzVaOBR7i+Ux19K1MLaMHTI3kS01kS1odAzycVKxMpTRNRbMBoCQXphVWFRYVbr+Au94PAPAP+g8kHyYfOB9aH2QfZh8AuG/Kb6wf7m8Af7ofJH82fwBIf1p/5C9u3+Avkn/EL5Z/gPAvynmmfwiPGo8sj46C+mh8hINQRqNOhePYT93WShZTUe2UUSX09PRvfKQL5FKF41hMpNtAHuWu47VUPeRV5YOyVQ3jIylWBQTslALclG6cNKvgZqYSXliVpPSEDlktA2siWW00WQ3j01htkxmVnOd2QgRYbaQsR3afgNDvQk9sn2ad1lMc96YSDqFX/fTsl17zNPQBzITDqAynXvWmU1U1o9CM9JmtVC0DYlQdNFR9o/RWrPS+U30EU82jQOxEiQpspx4CnHyvjqU28rGFUR3jeaSvPmO8px7iaQjMp16FRjJo5K/2pU61BrUmVvLaTDW2phNLrVYuvQqWA0y9VE1FNDxnXmX2XQCGVb4NRr0ubwAfUm9sb3ZvAJBvmm/kv/a/CM/qbxzPFn8AYH/qH3TPhs+YzwKP9H+GfQBuf7DPmt/Mz+5/IN9K3yzfmG7feNNe8gFOxdYu4ipKHDyo/PQo7N8e4okE59Bm46T000Du8ncMpOpUBq0DXVXVBDznRlNM5541AP6DlORr73XmXsP0h941PvMApOf2kzyfVp9onypPhJ++g6ZcTC5X9dQs9KV0RGTQhETLgM6zdDSoXPRhVWrF0yZc9PHs1LdU9ZNVgAykSmQ0E8RE29xHsibzU6U0lPTxUp3zulVS1ZODhPRKTKQUzPQ10WykmXSEYlEdNGSkI/FQTZRkVYykTlxXLgLbok/94zVP3UPHTqYdA1xOPcbmkoEU1BfVTQ00TJ2TIOSk0UuMdbT0pCNMJQbuk9S0hQBMt7a1Lr+4D9oPZL92vwgfAJK/tL++vxAfom8Uz0YfOM8Aah98H0bPYM+iH8Qf1h/gzwDCzzzf7s/AfwLfFN/+H2gvQDrfPC8+L1ArxqW2M05NowvUT80zaCw0Q1C29UYybdg0NE5SdaPDUv3jTVV09MhTfVS8RLEUpM0kxISTVS2UzIRzVqqNo/4c5Gy0lNiclECK7DSn9IT+vDcOlRZjWKr9M4/UNFD8hVhFo9wFV/3jxfw/lu+w78rv7DdETpW+QpGkn7aVdkKExJ8WFhK1VU3zeuSf9p8Iq1b+4uVTzTOvJDR4LK8oPq9Qo84yH8zU6WSnroJRe3Svhq1/Ulrs9CKkr4aekgBPTQTEr1aj5AS9EOSv9q8Iu56SYGRV3AduDQA+v1C/Yr+8D9YPmL/yDwQfAE5vIB9SH4Rvjh+ob7pvtB8Arh/oHwJ/FH/uHwgv0s9MfwB234B/wi88f5Z/cH9SL9R/1MYvUID9JAVOxdNmT5RVpBxUqtT0JrzfroKLBVKNNFMlROTXbqP03wbtFhZiyVYd8zgk7zbtFmLTGVnNhr9C56w0sFiq/UNz7IQzbOTxTJTLoBRP3j12n/g/Sp9XTaO0WnzkgDSUP1e1pFY99LBUN/aDFP+Oom5VXWM1lVW1pFQNtFS9pDz0V9KMRBJc966DU0WjbFOqxdM2HKT+XKTH1NSQtJT/HuLcxNSmUZ1TcLVR7dM3RIQBUZ00ULBFRNz3TuOMpL5PLURP1sXT5k51hE4d8whOVBUOXmKlFLVMLWRLHeMbzEsdQwtM7YRUD+5VAJZtPmUWZY4PIL/iX/xfDm8AIG8yb4y/Xm9wb8K/1L+ObwAwz8pvHM/mbyh/Us9kz3bPALh/ms+sf6bP4Hs2f+jPMi+Q7H/Gf8jPyi9OhfRk1JpVT0XjR9T0xvQkRQw0W75RfVMzUpVUUr1DVTosNK1s9CFU9JOcRGsFVW0zeMzU6FX945V1/OTlVDRTHJc20idkpDcGUuyMN+4iCFm9NNrshKN05GNYLUMhWAId8+gEl4bt5j9Qn4LvLJ9q/rKeJERh7OQeV71Dq9pW1fOWBPRUVDQDVvzkxVVVhFXFQ1Ic9K0YbEThVG0zqDQ0cbVUFVMunET1U51TwKq8RIpkhFG8RBrslONZUq3UHDRlUp1TMKTUrfq09MJRfZOMlNRTxVHVJFHdhOz1zPRrULSV1CxU+ISkhk8doxpqLISsnKRB5CS0TR1Dq0tNFVPe1K1MJTRLmo20S20zOEydNJxUQAAchFtQlrUuHQ6/KL8yv0S/AFa/YL96v8QPpr+wv+q/DB8A7r8gyy4fMM9SH2wfhh+YHwCqHwTfrs9Qf8ofBC9mfwDfADLfPC8W30AvUi8UhzbjJISrJk+tUwk8hIZspAfSdPSCTI9ukgBshHVT1tWT51OtU1nMlMxUiJWEjI+eUrBcNMPgHqKKKqyE8zREXoQ0vsyHHkJDG1k9NEw3ziM05EN0NAUCdDTSzD9e73Dvwj/UP4QeRZ5SkCxPPkWOnUZC9G1VbaO3VQVTfFX9RMrs5Av05NLMl97SVVRqnVMghETptNSxUx2jK3pT/URTBURTDa7+I1lStdRUhOtR5QO1BFSlfJT0R0yvvtNQfZNcZlykJFC9BERUcE/d5Ei0JJOohoKdXFfWM0xtowFXdFcGBc6v+CGcV5ZTRB8ARg9YD2oBVqN0D4YPmA+yDwC8D84P6A/yD0RvVm8oHyLPAIxvnm+AH8Jv1G/mb/hvYn8AhC++HwgvUn9kf3Z/iH+KLzAcf14vsHsuggxOHYbW8ithT3VjKrT0qPRFjN8qHqKqZPQg7JSTbIfeooN3VEXkDPTT0HZjNERcEVZN5KSHXqKktIdGgwTkre/khCBZ9YMTHOToAnQ0suyP/oXm45w/pj+4P1AKn5zvZp3+MkF8nKfU5EVklJQjnJ+unT4S/tSUS7dUPZRUHaS81BPkl7B+g/SfzoOkRLlSvdODMByvLq9Ao3aCKFE9dKT0Ybtcr26vgKPeosdO7UQhTv2ro6+1rtZTS2VE1KQBk9yvnlqraBZl1lWeX/CvAMJf1F/mX/hfCm9cvy5vQG8Akr+kv25vqG/av+y/Bn8QzwAizzTPRs9AfzIvfM9mzxB/ALJ/7B/Of7jPei/sz1bfaN+setn24mJR7ZPaDKRQgVKVRoajrNdmRe5znJQgFjxEk1W98wbk1OPf/YY0FqNUNKnMhAFZnYYe7xgw70LhPpLgV1WklD/uj1AAn1LvRO8mAqA8NGM8lKkgDEcuo1bV9Fb9MwGq3OTDXISKFDROLEQXVVUtA9BsRJmclGCklKsqVCVEUy1TvMyUhpos9FD8JAlTjTR01JzW9JRkUu2zLmzU91GaLQPA3ESKUT1ExEQMaVEdtDSknrT0aFAtA7UwLKT0DFSDTyUzAGAEVPNwLtUuBXayRU1d1K1MReNvTIU0TLXkS4x1xNz0UUx1VISlLFSsABy3Pr3ereatDr0Wvyi/Or8AfA9mv3i/sg+8v9YPwL/yvwAMH24fKB8Cz1QfZh94H3rJAKbP8B+azwzfrh+QzwIvFC9AHn8oLzovlC+mJf5zT1VUEgSEiAyHJuKf1CdWQ+QnSL6D9CeuoldMhwdSXRw0Bc/U5EAkN47lNjW+ExzkUJOA9tVWNUZSHuzU+ATkA8NYtaR8N86FboM05+41gO41Nu9I72rv5D/2PU6at6AUTyZPOEuOlXZTVDWjjkBcR65DbE9+Rc6VNqL+bNdInk+wSzaCswynrqI31EeIluPkT86SJvxHTqXOkuaBThVfJ1R+8zRfjqVe8swAVF+GQ2xfxg2WBZZf+K86DwBUD2YNbg+QD9pfvA/GDcYPACBvMm8cH0ZvaG9KHzwfhm8AsG/Cb8Qf7h/gb/Jv/G8+L4Aofzp/ZH+mHVYviH/if07WzZNmT13zLDykx1CotfQUh67SNYREqzT0Hqw0h15yB1Qd85KslAPZVVWO7pJaVrVTyVZKPaM3hOSjzNcm4o+UhxAuNaaNrvPMhHEM5/ZT1I+ALu+oP9KP5I/uhTadNqIuhVdd8+xUn2afeJvGQ1WQVTSUn6aVzvIStJdOg1MGxYNfUxWk1Jc20+Sf9p0C3uNRVdYWryijBvM0r87yA6JP7XRUr8ZlbqV2g3ynQJ6ljlOUr75zrK9eYsrkXwC+Vd6veF+KX5xftl+AD9JfAPxX7l8AbzpvZL8+b3Bvmr8ArL+eb9C/4r/0vwbPqB8KfwB0fz7PUM9yz4TPTi+gf5p/ELTP3s8o24bSwKT000C+MitrUNUkUO0zY1z005CYzjNs14ayOlNdNAz0QLVUzTOx9OQkVT2zlZYkhAhWJYRW3UT8JHCC1DTchORTMPZz3N+GsgrU9Neu0pH81FOs1BFYAoWz2rQ/to+IP/KPnD8m5Wq+op7MNGEUlB5X5dSqhNSW9DRU7DQTPJTVrVW9M4tVHfNSRJQYVlyU4VSFs6pc1HGElK07HEQFVAXUU030U2zNNNTkGlMtk+RSFbNbrVI9s3VSFeM/RNSt+oxEw1EdM4yMRFM1UaX0UQ2D51D1JIwktXi0RDOMJPhP1eRPWr2TGsx0rE7dU0E0pCzboFaCaE0Vk94sV36jLUxFk8hL3VRL9fSk9A2o7PQlTQWUHLdWbRYPALivCg/cr+6vAL8Sv2QPNr8AiA9Kv6wPfr+4v+IP9A/GvwAYHyofPB9OHzDPWs/Ez24fAHgfoh9kH8bPyB8iyb7P0M+UKsG+kvpUBD18J0YCCZj8l8bj3JSCUQ32ZoJvorSU4/zlxCe+MlskRM6KNERBlOSyDEQ7kLZDVtRd5laCiJzU80zkXlgE5XTsJA4sN15D7CdGPRaCBQIkNNI8566PwI8q72w/mLY/yDsOAg5XrUT0NIQK7DRD5DQDRIQDTyVUlORV0oSUm2TUZKQkLjxPlE5FvjNTpTRTLQT8dJ5FUn2jZ3xPjkXWM1HddloOkhCcRNdQvXOgvEeoZtPMR47TTx2ETy2TlIrEdCbkRLn8TzaDXKTx2UsV9GSk9UsNg1dMAI2kPF+WBf4FlgVmXxAPGg8AJA82D0APYg98D75fqA/iXwD0X8YPWG8CHzxvDh9gb3JvAIRvlm9oH7ofzG/eH9hv6m+AFH8OL7DPEn9cf+7PTnD9qrR0jHT0YVz0KkT0qKyURXwkn1FVkxbMlIyhUm2kBIfG5UYCeXSU6hVUjURVTVRVBfQ8h1aCMThMh/YjFDR1WI1UNIRDGVk9hn6NlvPU1DMcNIDjIE7TND8G71g/qom+IsOorI8Gnd7iQZTU/CSUt4rENHM0lDM8n06VxlI1avx0/sTkxaQkjlQdo9lVfJ/+MqRTldNsUwa9QzZTBTQ81z6TvJ/Olda+QqZRDVNwfEQ3UbKt1FGtNJREhFCdk0yUDKfuI0/d5E+F1MREeQVOvfMIdPRDoN6TTKe29RpOA0udk8xL5TSU/YSnAGZVDm2erT5fkK9iX3Rfjl8AWA+qX7RfDr/QXyph1l8QbwAib2S/fr9Ya1ZvsL/Cv9S/AK5vYH/CbxzPDs8wzwp/PM8ARs8ILzp/nM9+xf7F7iPUxCueT73zSNyUx2Qkc0CK7iNRvaM1PN/24xREIWZMlJJUrUR01HhVdbStVb2jdVa9o+XENFOsnIee4ihYnYOPdNTvUVj9Jr7dviKjHDRjHDQtIxQ05Ved88eEj5aPsKiP8t8E746SqldtI3Kq3IQwHOTq9ISntDRkVHzvnuKYBIRfPNQoBIQL71T1hFTdhLzvpiOUJMuXU2XkU23UFETxUmjFRPzvTnIHTETRUc2jbZlsJGJRjZMqUW3EZDz/BoNQVSZuIqJPBdRFT73UTo1EfPcesmU8JU1M3YOQTK3U5ETR9EQr1UvNdEydk6zE9w7yAaDcp2699qW+pZav2P+qrwDEr86vUA/qryS/Jr9Iv3oPAIwPdr+wD8IP7L/mD/gL1g8AGB/yvzwfTn9IH1ofhB+WHwBoH7rPzB+2H/Afen5LIO+S0/hOnUaOMmvclOdQyr0jY/zk2nwn/jLkUto901icJMtTDVNAVCrtk7H8NCQklJW8LyYzliSEblelA9rkhTSEqVDsJAsw/i2OQsxkhJNkhA1TZIQTWK0mBuXG39jfoArvPD9OPT5DHIRj3IQgUKwltD/GNb6ixUTUiuw0DVIUlBhV9aT0PwZFfsO2bCTAUz3TiFPtlFOipQMaNE9GRQ7yMBTU+lb05MJRZZOMXERT/MRZDnxPHgJpUP2DMxT0Lfj0lIZPjZMatE/Wg61NxTNLTSWD3kStTDJd48j0TwZaQE2VRh5dAKYFfq/g/+r//P8GDxgPKg8APA9GD2APOr/EX9ZfqA/6XwAMbw4fMG8KH1RvLh9oz4LPAIzPjm+oa55vwB/Cb+Qfrm8guG8Cf4R3ptOMRU8l9nZDsvTEBbR/ZlKJUt2DANlTXYSk5OdTXVNZVMo1pFR9U138fx5SrlaKJYMebNSIHIRzgB5SXrA0jz6FZmPEJL5YJeOCKVi1Jp4jWN2D0AQ/Dj8AKD96iR49boXWhS6D5I8+5bD244w0kyBO4uNVDdOntVWdk2yMJDNVvYRUto1DtlRtg39UDdNH1oTkEFQ909j0NKFTqo2TaqR0M6zk7xREt0VS7ZOBFNSTkCbiEoyUpEsgHqNR7YTElCislPBaJPS5LPSCUP3jSsyUbRSklLpPFWNOT6XTm8NORVNVThVmXoJ9sU1N5BynbuI4TF1US0x19ob6jEw9hIxUgaRUAcV8X2ZVRlUOXzBfQl9cXwBuVWZdhl+QX6JfvF/2rwi/ABq/HG8+vyBvSm90v2a/gL8Aqr80f85vQH8yf+y/bh8YzwACLyzPLs9Iz3LJXvPMz/7iUZrkzDsojvLcjJRQDN9oHt0O8yzUIowkk1WNQ8EGVNRT322Gti2+ogFZIHU0jN+e3fYtTuLDXI9mjwB4j7rRjtW+35DTHu94M2bTFVaNQ5aENFRM717ttj1WbuKoVHXTc8R0PZTnML5zpOf2PXbS41LtxMzvCN7tNk2ew1E1Jg7/IPumMxR8R47zTr2jQUz/Xv22TSK+o0v1lo79VnKdpKe2XQBGrR5fYK9yr4SvZl94X8KvAMyv5q+4XyK/LL8uv4APkg8AlL+Wv8gP2g/sD7a/YM8izwAMHx4feMs+Hda/QB8Cz5QfUD7PkM8aIR7i8xwk2HRFFHx3VtKAhJT4TCeO5V4tVLZ1RkLODJQ/rDSyjCeWNoKRVp10V+2E1NTx1ryEXFi9c7zEJA5ZMM0v3yw2jY5C1ledNKzXYBY/sN8CPxQ/xjK7V91DUZC0j06TLNRzjDQzhDS19OSEt+yEfFUlAzWqzHT+FJTH1DSO3DRV1vzEIFQFg+n0xLFTNmXTbFONQzZTpSTcx7Q285R0WbTkIVKdQ+tqjHSmjJRwTEQ3UU3UmoSUyGREk1CFJKyUJGVQFTRPfeR0ROZOBYObeU4t4whObfZW0jC2FATBTGXTPEz99EuSvXRLtUamc0z1NNxEYAAsp14Nnq1Wr7D/wvnG/9j/AOr//P8WDygPMg+EX5ZfeA8Aul/MX6YPAB8CbxRvJm84bwDSv8wfjh+gH7IfpG+2b8AfYFpvzG/+b3jLFqIMTt00phT0YU8VlLzEx3x0RdVRpcRRFVM1bJSqUsSlNIzkk/THJkOcNAVVauXkVa1UVS3zWlYFg8vJVi3jOPQnLuIoWJr1I4/MdO9YnSZOUhGVWeXj6ESEsHTXdtIjAVhtVNQnlt+o3xo/TI9ejZSmivvVMHQk7MSHrpJkiNSHhvMs5Kg054aTNOTvmVRNlByUgFSllATUEiVUNSPbdOc241PFdPTEFfHkNLkkJINslGOQrpO2bHTQUY3zmVH102JVUcV0UXVkUC00UP0WslZyTvTn9tKiT110TwaVg8dOhSQc9ENgJqWWYpEXbEQ78AaDTAWmFlNLCMWWNvt0VIU8V24NRlVOrwDoT/JPFF8eXzBfQl9cX6avAHhfqlnGr6hf4l8Mvx6/ML8A8l9Ev2a/eL/Cv8Rvrr+AbwByH8S/3r8Az/q/LM/uvyDPsDrBnsUWI2RE3U81I2sovMdOle7S2lyUUdzHPiNBU23mXuX+xTZDbDSXnHSrClb1o3oU5AT81HCqBOVX/TNGrCSsdNQDYVll9KQkmyAe4tNY5eMLmFiVg1d81wbVJj0uNUDmL4DfOomG3ziDNrKePDRbYVdFIx5X9aPaFOSrlFaVw1JkJBFUNMNWnHSKVaUzUGw0FzTkVd+MNKfchHCsNDnUxLX0zDS+xDSGUzWzTq1T5eMYU5XD4vQ0qxVSnURSNbMuLCQbIG4iY8BR/eSkxbzkHFG1pLVQNbOu9ORpUJ2zMTI0RPT8FTx0F0+1hGREKOsQNqU+8kcs9NqcRz7/SFDzXnNk9KV8RSR0rFynAH6tjv0mrf5PUK9qr0z/jq8AmK+6r9yvBg8YDyoPPL9ODwBgD2K/hA9Ov3gPug/MD4ZvADAf2r9Uz8a/SG86z1wfVh9YaB9SH7z0/U39dE79M6MmT32W/h2WwoL8NBaa9DSL3DQAU51E/ITn1DwnvsNUzfNBvITPVZb1c0BWzcRWzdZmcopa1CT1NDRgWF2EWF3zUxlZZSYGgvOUJL7EJBGCvC/OJV4ywySPdt84j6ii2Z7dlsKy/MSA5CQ/REQ3lvK1nI+ujVZybnw/SI413o0GghP0h9bCpLw/JM41ZnK6JJcmckw0lyZyAdz8N0YzDEd2I2SfdpW2kwJ0lL5ET56VZgWunbaDfE8AjkXen/CbhvU+Dc71Zv84rwBCr5T/nv+w/8L/HF/u//j/ADIPZF8+D4hbfl+oX7IPzF8A3l/wXwJvBB8mbwAfch+UHwDuDzBvUm+kb45voG/Cb2zHylZzTp3Dmjx3RuLGUEL9E0Ocz67FTkPExK18f7SOdT5SlZR0CFaVdFakHUQcNFW8fx5SkVwkAS1ZlcMiWeXEWVXUTNQBo/x/DoWmLW7fyC9ijySPoC6FtoP8x4aFBnLqfHSWavTEVCw0EzQ01VUFdKVVHVNhxI+nwqhUdHNW9IQ7VNUUVD3jzvyHWI6DDJfWcuNSRXRSPVOzdVINNKzEB1IdU9GkRJ9uw1GNxjYjUHV0UBANNHyfjpU+804dJKSUi/AKlnJo/OT6bEfGnR71p8IhOBT0S0Am0wxUnfxHBq8AGK+yTwSv1k/oTwJfFF8mXwBAX0pfjK+mr7ivol/cr+6vAMBfEr+kDx6/SL8abzxvbm0A1m9wv3pvxL++v+i/Ym/0v6AOzYaTTKTr4C4y83TE2CVPVeNojMdmM1F95g6CsW+sNOuAp8JYU2XTy21TVSNAVI2zsVQNNGVV/SRVLTaOIpFW9RQNV11DbFdNxMTUkyBeQlG8fCQz0PaiHizU/nwkic6cdy4yU0zX1sUuosUADIf+fxCPWt9s3/Z1vsPE1K1RvNQOV/Xjt/TUc2osNDPc1PQM5LdVXUMtfLTEQ1X1cwsM5GMwtg5CjlT141dUNSMgWizk6Ux0sVMlc3r8FJFDnDc2dY6TUg0kDJQhGmTk6+Q0s1HN1Nw3pnOWbMTIUFV0UCVExOQkxVBVpE9NhBxHPqJ5TsJdQwzk5MuQVoNkpMFMSg3DV5yU8VxH3tNM/RQmdETnTFUkhKTFzK9epQA+pfafQP96/yyv9k9Ir1qvAGyvvv+Qr6KvFP8GDxgPKg8APA8uv1i/cg+ED5YPSG+KvwDMDw7NPh8Iz9IPJB9ubxAfYALP7Ae25Y6TvBRmTyVzaypQ/fOqBERHUY2TtcDkNDOkNKpS/dRTVL3E/BQD9NR39NQHhIS1elQ07kQ0Xlad882iBCQ9RIce1W7ylYwk8bCUJLNwbiVeQuxYhTO0Ctx0dcR0M9x3LtX2dXYtQLYvSNumL0jb/iUOQn4MN4xehW7ypVYdlCw/ThKnaszUbNTUM8zU7FR9c622pMR/VLWTSGQ0EFVU/fPazBShFORqzISrJ1OdhFKl1FLFA4EtUv3zSlIdkxK8FCtwasbypawUYGzEKFE1k7XwTJS5jOSEUF1DTNaM5BRQJXO6FEQxT8rVc8NMxFgsR57yfU1MdYTM9KVMrZZG80udlraG4hxMXUOMTB2TAgKs9IEM9479hvXun1D/Yv8AdP9+/5D/ov/M//5P2P/q/wA0X/79/v9oX3pf9A+eX7BfAMJf1F8+bygfqr9cHw5vAB8AMm9Eb05vYB+ab6xv9mXeM4gEf17FtsJjJH8O84Q0OgREfzaTVI3kZH92f4h71nKLQ1hN46ukfz5zPCTZrMR/pvIRWH1T3qTUx4A035YvUN/qedZ/6HMG8qCilNRhnNd242yEhPwkQ2q8xAGs1MOUhIhVNZPTUFXlFmbC0ATkmVRqHZRU5cMsLHT0U+XEbVNNc4ZTjZNAU4Xj2wxTHZPSUoXjnFIWLXNkUn1TLoTEc8CuFWaGIntR1dRc5AxRpUQ1UP3DnkyUaVDlNIzkLfRklGxPFYMAnOSLEKzGZWbCsE3940eElNoE9Od+U0vtNCxE4+CW07yUK8VMheM8fBSspEem9QDmn5hLjk+YT6pPxE/WT6j/APJPRK8+X2iveq+EX1ZfmK8AUg/cX+av+K8KvxxvFm84vwAyv4RvZr9YH8IPrL+Gb4BvmMK/dLceov1NnXSMFCZtTwXjCVA9c6hQFcSqbOShbMQYTOSLNOQAihzkc2Q052Q04xDmI1SsheT0FM5VpcRWtaOuVVblwxwUJIjUJA5UJ0bustdYPSY+JWZy8wTUVb40JIIM1DGcdPPMJAHS7HfGfwCP6n8038YtnuKlgNQkLuQnZuKnvNRkmPwvFiP8FG5VFcSExO9q3BS3RDSAbMRKVGVzWxNUTePbUy1zpGw0q19TPTMoHHTxPOS5RVJlc4O8FIsw1jNSlYMr3FF1hFH1JFHt1PxkU/FQhSQsxIYElE7kZNsXUH1zok/tkzVPCrV0TnXETqW2TkVe4xRHomZyI9zkM0Duk0vFFEwUhRT85AdMpIXEl4atJv8AgE8S/+Sf9p8ArxqvbP82rwCQ/xpf5O+Gr7ivqq/Ur86vABi/Mg8cD1YPaA+CuXYP8L8ASr+UD54P4A/yDwQfzg3GD4TYA+4S+sRv1mUOlT4y6IVQlfNl9IQj4P5l1gLHlAx3HtKvbDQ/JH/WApelVfXzCkR3/2LodNRXbVeNk9xXTXNGWI2TJaycdAN8d8YTWeUUlHcCDkJTpHdOMzzXfi8Q2zbfyEDfui/kJKoch6YyIFdUTTRMdJb0JFKE1BOE1GHTvBdehV7jfMTeVNUDtadENHB0hDlU7WMDUtTUy5yHXoNT9fMapISt4ETEq1JdlFJl8z1iBHQFTMTjgPbyilFlczNTUTVEnDTlUI3ELMTDdlBVNByXnoPcZBdPRJXUPJQ9/DQj8F6CYLwFNFyXZoNM7dPIS2X0tOQlNfQ0qKTlVPSZBPcOrQC2n0hP4p9sT07/EK9q/4T/AJ7/yP/qT/xPTl/4/zJfRA8ATl9wD3pfjF+eX7Bfug/EXwDmX/hfCm8cb+a/OG8aHyxvUE5vwGjLMNaDTtXTCwyU1Yl0FAXchIBsNPpRKl0jbwTk49SEWFzHjkKtWYSEzFSFxFVV1FUMhdZmcpNWTcScx+7FNlJpXtTHpsNZNVMeWZ3Tpf70FMzcx15CQdzEAi1Y1YPYVyUjwwTfDt+gYC+CL/zP3sMchEHkFPyadNS3TIRzVuXExCTyzVXFQ7VVJZQMdDNV1PV0FDTDdMSMzNRTVLBNdLTUY8BeQqFTbdNqalTEM5SE/Fw0xVKd06uOUt0UUq1zHwzk2qaENKVRndT8hDXMZP9aXOTHFJSRUCVTWhyUaxRQVRRPNVNOTwUjW+JOdUN1Tl00Th1G2paSLAzEo0ydYzhMMP029jXuNUbia0z9hIyUBVzMRMWcTzZPyJ9aT2RPAH5Nbp+gT7JPzE/OTwhfOq8AJF9er3Cvgq9cX7ZfuK/KrwDcr9ZfKG/SXyQfdm9wb2JvgGS/Xr1Gv3C/qr8Ut+7SCNFOxeRcF76yR6Q0xFAqJSNDfBS8dDQzRDdOc9VT7ZOt9NQhzNSTVKq9kwWU1Hg0hOwkhFyVVh00Vr2TVbR3xtIqtuTEkVjVM/BYrSRZqs0kWb2z54zEoOzEYyZsdCFYncRMJMvMd45/IFgvwnm2fwDbhqKepC+2L5TIKxai1cQUiuQv/sLfIPwvDj0GwyQ/LpIYPD9OPRCeY7xkazAukoiEFXw/jj2CrpIxpD+2P8g7dhNEFNoxTM1k7DcWQsNL9ZQERwiugxRHJoKsvJfenf7tjp8AqJ+6n4RP3p/wnwqvTP8mrwBw/1KvlP+m/7j/yv8cv97/AAAPEg8kD/6vSA/CD1QPbg8AgA9SD2QPfr/YD+oPvA+ObZaO8ipPLfMNrGeeAge1UeWDhATk/FEt821A1GfmM+Rv9m8Ic1byJUTXLDbVdsKKV60EV9U0LCRVwSwlWZUUWT3EWX3klrzEh1hF00Z0d3Zy0gAU10YvoH8yLwzfBtUWJS4ytZAs1FH0dAxXnWPIaVZFFFTUQxR0A1adAzW3JIR8LIRDVaVkBHSt0hw0m1Rd5FS1gy5qlNTpdISzbIR6U1Xzm0VTzfMOU/3kHMSeppSEZ1ItxBTE6wzktWYExHxR7bS8ZBBRDfSlUKXEUF2UHOQmnDTd1U+N1E+dJE/lg5ROrG00FJS5TTXTMDT0wY1MpYNaTD0EPJeuA0s2nQNXTI3zyky9FGSXAI79VvXG7VblHk3m7/jvyp8AZE8u/zj/Wv9k/75P0E+S/wD0TwZf2P/q/yxfTl9gX3JfADwPrg8IHwIfvF+eXzi/8g8g/F8Wbyhvmll+Qv2kNOOwpkbSZk8dlNyEqizkJLbEhJ9RRdMWUjUUUtQF5GSEkfwkBVyEd1TW1bPoVH1DXXzUz1UyNdNAXMcWwjtXhdQE1LMRWL1kXHTcWMXDG9lZjcYmguxY5YO0WJalQ3VYLYRYtRY20tAgXC8eLSYvQC/Cf1dF5DTUU3BX3SSsFOpkxKVM1FViVNQjVNTTRMSYfNSzX1VtNCSE7FRF07aKhBR/xGRInNfGwww0lVokxF1sFCdT/cPvHDRLt1LdU4Hc1w6TUm3Ta9BRBXOXTDRgUdWzkyhRhcQ0FLkc507jUDbl0whQTdOiTyXkhDQLw07l01hU5BtQ5jXmU7VMVcOM5DQgTFXkS0I9REv9hvaFnuVeQpksRwC27xDzhp3W70BPUk+Un3ZPAIhPmk/cn+ZFtk8IrxqvHF8APq9QryJfdK+Gr5ivqq/0XwDuX5gPql/sr96vwF8Kv0y/oD6/WL8ybxQfntLz1ITY1U/l02g8FOf8tGNR1GXk/NVSTdPi5NRYU2x9FCTEPVTFo7FUhWSalBSV/HQGVq1kpBQAsrx0bjzVLNRBWJ2TqbJ8xAEcd94i/li9c85qPHSTRHRVPHQTWF2jC95XBXPHzM/mzwjbxs8AmHteda5jdCcGM4QvliVO0tHydNSrIPYjVb2TQVW0deTcZNCU1JlU1XRUYl2jHrxkcxC2wq9TbbNtd8TUQFMtowpTnSO106RknBw0V1K1wx/anGTp/NSxUeVje1FMlSQ8NAxRhZQk5JF8ZGFahGW0hLuwdmJsTxWTUQB8NGtg/hIiTOSdpORNLKyUvUzVNl6jS33mFL41/sNM5bRMZTSklKMwAKaVvpW+72Cfcp+En46fqJ8Asp/Mn86fAK86/0z/Jq9gowAur4j/cq+s/77/0P/i//T/ABa/0K/CDyQPzl8YD0IPVA9ghr+YD6oPzA/ucghOZWamvpJhTyUUtISobDVRVr2ToVG1sxgsNKsUNFkerG9+8npUxXRUZTRZVa3kNNRaVt3jyaQkKzdXnSOjvHQONHfm42ZMxBlZzRa2guhYTTOlsDx0czx3niLzZHTLIJzPrs/Qz9rJzrLDDC8uczJMdIBExXwk/FZVhJwkaXPcd6aC5ux0qFU1xKoUxDVcFP7UJMXcJI6qTBRKXNQSzCTblNSjbVMNc2xTpYM2U2XEbVI1A8dShTODUqUkVVItcxQUNN6UZKaUhFVwfIQ3FBQBxNS7bDRrhlB1Y0zEtBdQ1cRlT33ET20knDR5TmUGqr6SgdQEF+QEqGzkPFVM/eRL9bRLRdRM7QQBTEXUbDe25X79vpUOTyBPALLvzO+Wn+jvAv8k/2ZPMP8A+p/EP55PeP+S/+RPLl/4TwAaXyxfPl8IDzIJRl1uXzAPAHIPtF++D1gPig/EX85foLhrHU4107o0ZJpP/VPVR4RkxOTUQdS0ulFqvXNObITF7LQ4UyUUtVMVlFQlk5NUFUMFLVW1s3hVLXMEXCcWQmHlJMQD0OYV/lInWPUTI49YJXZexbaDWZUWLsJboFhlA2FYFZRYxbQA1BfmHeYf+B+aeZZ/SHPmQhWe/MRhvHQePMUU3wZCbQHMdMVVzUOKVRWTlVAs1BdcFN5U3zbSKqoMxPTUJL7MJIaEZFBRUx0UlN82ImQsFC7stBX4hITA1LSK3LXU10bSU9dQ/WSchGnk1DH01JX0VDSGRGQXFO+2E01WpdNHTdW0TEVzb6w1ICSUU++VJIQ1LOSsFEc+nwCY76rvPJ8WTzBP8u9MT1ZPAKif8p+0T7ZP6E8CrxSvDl0ADl9Ir1qvbK9OX2Bbll9gXwACb8Sv5q+4r+Kv5F8Wb/hfbPKvfJT9TZXTY079BLVPZZMJ/NSIUD0UUWpFc58ENBYkFItSLcRlU70UU23WxtJbVPW0rVSFk11VRXPPTNRA1VYN47AsxCA8dI1X2vWkVw3jYFid09xYou3DG1zHPoPMFMMUdIdWzBRDWF3TArQU0OTPQO7FNn9we5bPcHte0rKMdFV+XHQ/lHT6tGSlJNSrYlaNkyFkJOMs1KdVVQXkVcUUVU0kVM0jW7ZURXN/VHUjSKwnrJZzNBShU2UTajwUNdp01O+k1LdSZQOBUrDtk/MgriPsJNpRrZOlqtTUbBwUKAw08HSEuc1Q5XOCUKUk9NQUUKr9dE+9ZE/VhE4FE1hZTh2mhpJ9TcUTE7SUy6VMdWRMZZRc5NFLViWDHExdg4xk5AJsNwCWI3yfbpVWleY/OJ9Sn2SfAHafiJ/S77Sfvp/Qnxr/7J8APv9Q/2L/PK8+r5j/qv+8/wCGr1i/Ar/c/wa/6P86D0S/AEa/UA9yD4QPJm3+czxnLtNWLDTGUMUTY1yE3FSFLGxnNvI6U8XjrYRn5nLVkuR0IoQklZxkCFYUnWQ0FOi0ZFVMd+5zHMStrMwUA1nNZFmNcw61WeVz4hR0p1iNs2gGzBQjWJV0HCd+xXbPiM+oYn/UH04aqrzEcox0LlSUd84iluTEUrxkEWQkTdP8xJdV3bbOIibUd2r+w1S1s3DcdDlUDdOtA7Qky1OV45UEFF3NUzXzGlN9FOwkqlJqvbRSxeM9bGQFUvWzpdAUNJdUhybjUfXEUJpt864sNHZQvSSMtAgSzNSelId+M069JOzUg+CAFsMUBSznDnPUh441luI1KUwlNNSEI6zkmWznTu8AYO8qn7Q/lu+w7/o/3O/e7wDw7xL/VE9mTzj/ik+cT3b/AND/0k/kT9b/QA8aXwRfLl8AQF9SX3RfZl+QDyoPrF/GX1DYXypmMzA+g04dxE+1E1trUK1TB1G11FHVxAKctG981Ksg5tN8ZIsgviNMhCUk1D9VvcQkFCWcdC2UnHQEV20kVx3EFMc0TnOkZBF8FCJZZRZew0lYjSTMZFVUx1Yi1qQfQLYfyB/qH9wf/mUWwpCEdFVR1My1NCRx7MQx5MRt8iQUtVW903pVHUNpQRTX7mNUJYOMVB2Dm1NUrUMeVMW2JnKvJVMt03hU116C/PQHdhJtjmTUV1Ilcx9SpeNt6VSEsVF1E25RbTRqnLT/jLTIfISRUH1DtVq01CKMtNhPrUNOtU99FE7dM3VOLdMIaiw0nfyELAREvUzlhowW5S7SyEvNhjZjNOTiCvSEXOw0uew/DkVm73jvANI/5D+m7whPIk8sTz5PeEsAhp+on3pPzJ/en/Cfwk8UrwAmrzivSq+MXxYPCAvmXwgLAI6v4F96r+Svvq/4r3pf1Ke2LuIMTrWzkE5VI2apT4WEHGTH3ARDHIS+siSFUiU0zCQgUz3DkypU1AW0dJPEdAeMd/aTbVV1E15WTZPNVv1jCztXJTRXhYTMZ1ajVMTUu2AekhU0xOhcxLBYWLUklBePcuRXHZPF9G9ABn8of+IZXs+4y45igBQnEr7S6tzPD9Ij9McmMwTXRFYldhLuHN8u1Y5iEDzfBJYlroInXN9u34DT5gXWJUKOYmCc367fwNN2khUUNwIOkjHc3/aVPuX+3VY1BpMAHOdWNS7vQO+aP+yPvj8QnwAimSafQJ9Sn2yftu+An5qfAOzvxp/4kwb/AK+K/zz/Vq8AcP+C/5T/Dg+o/4pf1P9urwDgrwK/FA8mD/D/Og9cD7YFolYSusQHjhMcZOeE1GIlUVUT2uwP3yI4BBdWZUoWg1SFYyQkF1YiBqzExXUkJOZEF54VXjJDWBo9w6ukZAFZdWR0F45i0eCEF/5zFMQTDMTgV4Ktg8dEzz7NFn/YH6IfVzIl855UdybyDlc1hIRktYTExEM0JAFWrdRVwh3zipR3prXGY3QkmVSqtcRUrSMq7AT05HS81NR3jmJAnCQKjLTTUratc5xSbeNlUiXzLhJEZPgUhz7Ce+wka7A+s1YkhNVQxWOgfNRpPITZMVSH/sJoT01zAE/YRbb2s0S0sE2tg0dNarUETEUDV+TU7ktdNqCe8+zUm4AW48SEPISErACE557lJu0+71DvYu907/4/AJDvou/M787v4O/67xz/Hv8AYE9yT1T/nv+oT7pPzE/W/wDgTwIPVA/e/yhf+k8UX14PMNCvCg9sX/Za/U2dZEy0syZPRSQ0hKhQ7QRRqn2EUeVjFlTUjDxkAtFTFcSUt66Cd0Qk6lRqHdRVbcPPLCRAVk1zW7BWRRMeV4VjpHTETRFcFHdYlWQsFBvEZGsgWZUD+hzEw1gFQ1V1nGQ1HMTzjBTLhB+Ajh+oH3rP9G8+xZbF5mI/gVeddGR/dn+Ic9bFZrIzIJx/rn/AexbVlgJq3H/udQAGZf59VtXW0xyPLo9Ai6+yBRSc1L5cj26PgIvW1U4zAUzdNKSPto/IgxbvKO867wDMj54/eO+C7xSf9j84n0qfADxPbp9AT3pPpJ+2n4hPmk8A7J/+nxCvAl+sXzavSK8iXwCcX3avkK+ar7yvzq+QX4qpoD69lgX+wwSHpqJHZNTAWHS/jnMs1K9T5TMhnLdW7oIFVZ0DeBQk6qy0K1pWBZPJDCRT/Gf+wg0oNBSRWC3UDMSLYM7TGoxk6hTEo1iFJBzHTpMAdB9Gz+Bv8mk2z7gbzsOUxFlwnMf+0uxWfYOn9BRTZFY9FIzE5Yy0mhwkVWF8tCgcJPGUdLcE1LWARCRKPCQSVP3TzKok1Jcs1F9cJChktPEVUo0EUq3TgwTUS9CmolsHUuUz0VE1JFGtC60qnCTxUM1kUNVThmlQJXR81AmE1KJP9XSVT7VkTpWETmWmTpKFVhQ0+kz1JEzttEzt1kDugyw0s9Cm1X6DzFSgHJcATk3mNb6NjjUW7daP6IsGnwAYn+I/LJ+O7xhPYp/E74afAMCf+u8M/96fMP9C/1T/Hq8AYK9ar/ynZv2m/d6v0P+6r8Dk/w4P+P8KD3wPZnLzTqDdJp4PsA/CATYCx8wEWJVTtWRTzVNA5A9mcpOs/AeGcnNWLSMAdMRs2uwU2NwUQVhN46lYskUT/sS3PzIIWX1zzApkFJPktFVkH/61JsUWzQA+z3Afgh/MZw6D3B+WtfYdVoZyA1ZtA7hcdHxkdGtDVWXUVU0j1FSlI02bvARkVG3ENCTpZLS1saR0ehRkQ1O1FFO07YSMJJ7MdGdSzbMjrVKlI+tRLTOztCR8LVE1uxBRfYPXxCeWg2ZU1CZQbeT0JHBP1RStT/0TlE5140GM1FFpTn3W/iJC3FS6TzUDrReUJDBQLTMzJIQuKgSEKHwEIpQkICQ/HjUAHjW+A6QnpiUWNebi41DeVQB2PVaDjDcONZ49/iX+JTbiATHEP841BjXmP/g7RrMETwQORX6CNyxPPk9QT2JPdEcCVuI5hE+WT6BDfk/AT9JPIORP9k8IXxpffDQ6NF8+VQAuX0hfWl90X35fkF+6X8xfAN5f8F8CbxRvJm84b0pvXG8CXnI8ZG+Gb5hvcm+8b65tALZv8G8CfxR/rm8ofzp/XH8Abn+Af5J/pH+2f8h/2n/sfwDWb1B/Io80hxZFFjUmPaYlsH41zjW2RW7iPVCV40UqfDRKlCRQVNRWnCc24lFhFDRzAG7ibXwEchQ0lXiMNHx8BIJU1xbyjircNJE0tJeMNJyUJ74CraRsNKpQrQOwBDSzWnREt6wkvVDNs8Mst1QeEyyU0AxE1WTU2VzUrd9MlONQJbPojDTsqlzU7wQ082TU+VzU/1ZMlANRJbMIdCQMhCc2RuIVUeXjGlFVBDTUQyJRpSQ81/4jbCQzjCRrN1GdIzyMBEFRjYRWhARKURXzTmwkU4wkW1dRTdNbUe3EUc2zVWPElGh0JGyMBHFEtKV1LNR5dCfmg1FtA4hWJKSMUa0DkGwkk4wkVZd0JJxkpJ80pKUs1KWp7JStbCc2AreEBLqtUW3DvlH9E8SspMhGRKTOUSXW/hN8JNd0JBXcjAThjCTnXKRrIL6zqmyk86yk+CSk/AykAK1SleMFUsWUUs2UUlqFJFLNAxZS5ZRSVQS0XCd+wicE1CpSrQMwZgzUM1IdVMS0PVJd1MVS/RNEvLQb0G7CTlKojQZWowTUWhzEXgzEZKhUJ8aDJMRxlLR1nLR4qqS0fOS0gAzEhPS0idaktIxSbdOStLSWUqqdI5zktKAM1KMc1KeqxLStrLSwDMS09LS5iqS0vCTUwZQHHhPktNCq7LTTVCTXxLTdrLTgqgzE5Ly06sS07fTE8aqUtPWctPgcxP6cxAK1U9XUU50jDFOFJFO2/RMUU20DGFNVBFPahfMhRCQlU52zKFNsFSQkJDFTzQM2U+XjKzpTBcRT5SRTfSR81LVMrARQRCRVU03jWVqc1F0kJGFTleNllNRVaDwkbjQkc+zUdywnqhYifozUhJTUiHzUjKqk1JFEJJWU1Jh81JyqpNShRCSlDOSp3NSvmjQks7TUuFPtxKwEwFVTbSPDtNTIxOTMhNRV0MzU1tTU2pzU3aTUVeFEJOUsJOq81O6M1NX0dNT3pAT7JCQBVKqVtFSdtFTNlFSFJFRq3ZRU5ZRULbMeVB00iVSlJFz0LBQnFkMcJDmlVIWEVM0kTPRFVPRIqlz0TLz0UWz0VQQkW6lUZaSE9GJU9Ghc9GyqZPRwpPRzdPR6tPR9qmT0gLwEhHT0ilz0jIqE9JJs9JUEJ5bjpPSjlVTFxFSdI6y0B84CtqocJLm09L289MF8BMdqHCTJFCTOhPTSVI0kqoQE3Lz04Uz05VT06Kpc9Oy89PGM9PZEBPrafPT+hPQCVY2jBVW2BSMLVRUjDlWdwxK1VZ2zGOQUHFU1NFVspST0FClVhbMsVcXULVVFszdVLYRVBcTsF5poIkh0FExV/dT8FFTNVSWTWlUV5HwUYVVUJeRMFGg8FG5EFHKkFFV4jBR6XBSAvBSEpBRViHQUjJQUj9wUlYwUVZo8FJ6cFKOEFKeMFFWqPBSuRBSyhBS3dBRNvLQUwFXV5MQUynQUVcx8FNGEFNeMFNqUFFXfnBTjZBTmxBTqtBRV8EQU8qQU+HQU/LQU2wBWpYMGViWTCla2LbMOVr2TE1ZFsxetVu3zG1at4x8cNCNmJDQnVoU0NDQvVuWjWzVWnbM4VoWEVr30Wlw0RWQ0SFbV9Fa9FJpkNFiMNFxWPcSUNGRpVr2ETDRqFDRuVo2kmgw0ehQ0flblhAQ0hpoMNIoUNI5WdeS8NJiWLDSbVrXEVr3EvDSoqVaFBAxEsdQ0tQw0uqqsNL7sNMIENMYsNMuqNDTPLETTDDTaPETcqiRE4CxE47w06Iw07KrsNPLUNPUMNPqsNP62lDQEV72DCFd91Fda1ZRX5aMVV00UV1UUqvREIPxEJQRUKAxULK1XvZMzV4UUV+3zO7VXBcRXNZNDV70DSWZEVEtXJcRUVFNXLcS1Vy2zXmxUYVdFxFdKxTRX7RRXzYQ8VHdEVNV79ESA/ESFBFSIV1alA41XvaRXfeRXJZNVmoRUnmxUoZRUpJxUNaqEVK6UVLRXlQREVFO7V60E7FTFXFTJhFRVzqxU0pRU1ORE2IRUVd6UVOQ8VOdEVOtMVFXvVFTzfFT37ET89ESrAFgFNFgNNFg9FFjaHTRYPZMXWL0DGViqffRYpdRYRTRYlfRYKn0UWF00WGU0WEVUJHciLrI+3Gf+43xUl3RXFjNQTGX8N441bgIBvDTILCciaLJYXBce8zwEtCwHrvUUvpPs9MvU5JMU567VbrOaLMS3zLRzUkVUzLQDAVItts6lZqX+lZ6VhgMclNV0lJQ8pIQGlISaT1Ytsy5PFbROBeROlSS1Ta2ETQ3z8UzVVExWhbMcTK3kSzWkS3WUtUqFhEoNs/pJFZOQ2UkFdNSEzEjt82tIahU0SLXkR+WzQEe906veRkUERmWERr2T07VFVeRF9VMqRe3kRFb1U2pE3ZRErQRDPeS1Q9W0Q42j1UJNc4fNQs3TRkJlVHSUpkKsFcRclMdDBTREDbMaAKSfRpWus8SXNhPUn56V7p8YAK8Sr0yUAUT9JCynPq8AMKMmrzijNq1urY6voK9yqQLGg0PFpravyKvOrfav8KMALvMcv+av0K8Cv7SvXr94vwCKv0S3</prop>
			</obj>
			<obj name="Protocol" class="HTCProtocol" version="1">
				<prop name="Created">2023-01-17T20:17:58.644</prop>
				<prop name="LastModified">2023-01-17T20:18:24.015</prop>
				<obj name="Programs" class="HTCRunProgramList" version="5">
					<list name="emlist" count="4">
						<obj name="item" class="HTCRunProgram" version="1">
							<prop name="name">pre-incubation</prop>
							<prop name="Cycles">1</prop>
							<prop name="AnalysisMode">None</prop>
							<obj name="Segments" class="TEMRunSegmentList" version="1">
								<list name="emlist" count="1">
									<obj name="item" class="HTCRunSegment" version="2">
										<prop name="Hold">30</prop>
										<prop name="Slope">4.4</prop>
										<prop name="StepDelay">0</prop>
										<prop name="StepSize">0</prop>
										<prop name="Target">95</prop>
										<prop name="Target2">0</prop>
										<prop name="AcquisitionMode">0</prop>
										<prop name="AcqPerDegree">5</prop>
									</obj>
								</list>
							</obj>
						</obj>
						<obj name="item" class="HTCRunProgram" version="1">
							<prop name="name">amplification</prop>
							<prop name="Cycles">45</prop>
							<prop name="AnalysisMode">Quantification</prop>
							<obj name="Segments" class="TEMRunSegmentList" version="1">
								<list name="emlist" count="2">
									<obj name="item" class="HTCRunSegment" version="2">
										<prop name="Hold">5</prop>
										<prop name="Slope">4.4</prop>
										<prop name="StepDelay">0</prop>
										<prop name="StepSize">0</prop>
										<prop name="Target">95</prop>
										<prop name="Target2">0</prop>
										<prop name="AcquisitionMode">0</prop>
										<prop name="AcqPerDegree">5</prop>
									</obj>
									<obj name="item" class="HTCRunSegment" version="2">
										<prop name="Hold">30</prop>
										<prop name="Slope">2.2</prop>
										<prop name="StepDelay">0</prop>
										<prop name="StepSize">0</prop>
										<prop name="Target">60</prop>
										<prop name="Target2">0</prop>
										<prop name="AcquisitionMode">1</prop>
										<prop name="AcqPerDegree">5</prop>
									</obj>
								</list>
							</obj>
						</obj>
						<obj name="item" class="HTCRunProgram" version="1">
							<prop name="name">melting curve</prop>
							<prop name="Cycles">1</prop>
							<prop name="AnalysisMode">Melting Curves</prop>
							<obj name="Segments" class="TEMRunSegmentList" version="1">
								<list name="emlist" count="3">
									<obj name="item" class="HTCRunSegment" version="2">
										<prop name="Hold">5</prop>
										<prop name="Slope">4.4</prop>
										<prop name="StepDelay">0</prop>
										<prop name="StepSize">0</prop>
										<prop name="Target">95</prop>
										<prop name="Target2">0</prop>
										<prop name="AcquisitionMode">0</prop>
										<prop name="AcqPerDegree">5</prop>
									</obj>
									<obj name="item" class="HTCRunSegment" version="2">
										<prop name="Hold">60</prop>
										<prop name="Slope">2.2</prop>
										<prop name="StepDelay">0</prop>
										<prop name="StepSize">0</prop>
										<prop name="Target">65</prop>
										<prop name="Target2">0</prop>
										<prop name="AcquisitionMode">0</prop>
										<prop name="AcqPerDegree">5</prop>
									</obj>
									<obj name="item" class="HTCRunSegment" version="2">
										<prop name="Hold">1</prop>
										<prop name="Slope">0.114285714285714</prop>
										<prop name="StepDelay">0</prop>
										<prop name="StepSize">0</prop>
										<prop name="Target">97</prop>
										<prop name="Target2">0</prop>
										<prop name="AcquisitionMode">2</prop>
										<prop name="AcqPerDegree">5</prop>
									</obj>
								</list>
							</obj>
						</obj>
						<obj name="item" class="HTCRunProgram" version="1">
							<prop name="name">cooling</prop>
							<prop name="Cycles">1</prop>
							<prop name="AnalysisMode">None</prop>
							<obj name="Segments" class="TEMRunSegmentList" version="1">
								<list name="emlist" count="1">
									<obj name="item" class="HTCRunSegment" version="2">
										<prop name="Hold">30</prop>
										<prop name="Slope">2.2</prop>
										<prop name="StepDelay">0</prop>
										<prop name="StepSize">0</prop>
										<prop name="Target">40</prop>
										<prop name="Target2">0</prop>
										<prop name="AcquisitionMode">0</prop>
										<prop name="AcqPerDegree">5</prop>
									</obj>
								</list>
							</obj>
						</obj>
					</list>
					<list name="AnalysisModes" count="4">
						<item>None</item>
						<item>Quantification</item>
						<item>Melting Curves</item>
						<item>Color Compensation</item>
					</list>
					<prop name="ChannelCount">1</prop>
					<prop name="InstrumentSubclass">HTC_VER_10</prop>
					<obj name="Container" class="HTCBlockType" version="1">
						<prop name="Id">bt96TC5</prop>
						<prop name="RowCount">8</prop>
						<prop name="ColCount">12</prop>
						<prop name="OvershootDnDelay">10</prop>
						<prop name="OvershootUpDelay">10</prop>
						<prop name="RampRateMaxDn">2.2</prop>
						<prop name="RampRateMaxUp">4.4</prop>
						<prop name="ReactionVolMin">10</prop>
						<prop name="ReactionVolMax">100</prop>
						<prop name="ReactionVolDefault">20</prop>
						<prop name="HorVertCrosstalkCoefficient">0.0003</prop>
						<prop name="DiagCrosstalkCoefficent">0.0001</prop>
					</obj>
					<prop name="MaxPositionsToSeek">96</prop>
					<obj name="DetectionFormats" class="DetectionFormats" version="2">
						<list name="emlist" count="1">
							<obj name="item" class="HTCDetectionFormat" version="1">
								<list name="emlist" count="1">
									<obj name="item" class="HTCChannel" version="2">
										<prop name="name">SYBR Green I / HRM Dye</prop>
										<prop name="Active">1</prop>
										<prop name="EmissionWL">510</prop>
										<prop name="ExcitationWL">465</prop>
										<prop name="IntgrTime">250</prop>
										<prop name="MaxIntgrTime">1000</prop>
										<prop name="MeltFactor">1.2</prop>
										<prop name="QuantFactor">20</prop>
									</obj>
								</list>
								<prop name="name">SYBR Green I / HRM Dye</prop>
								<prop name="Active">1</prop>
								<prop name="DefChannelNdx">0</prop>
								<prop name="DenominatorNdx">-1</prop>
								<prop name="ReadOnly">0</prop>
								<list name="EmissionWLAvail" count="6">
									<item>488</item>
									<item>510</item>
									<item>580</item>
									<item>610</item>
									<item>640</item>
									<item>660</item>
								</list>
								<list name="ExcitationWLAvail" count="5">
									<item>440</item>
									<item>465</item>
									<item>498</item>
									<item>533</item>
									<item>618</item>
								</list>
								<prop name="MeasuringMode">hmmDynamic</prop>
							</obj>
						</list>
						<prop name="DefFormatName">SYBR Green I / HRM Dye</prop>
					</obj>
					<list name="AcquisitionModes" count="4">
						<item>None</item>
						<item>Single</item>
						<item>Continuous</item>
						<item>Step</item>
					</list>
					<prop name="SeekTemp">30</prop>
					<prop name="SampleVolume">10</prop>
				</obj>
			</obj>
			<prop name="CompletedProgramNo">5</prop>
			<prop name="StopPoint">3</prop>
			<prop name="CarouselConstMoved">0</prop>
		</obj>
		<obj name="AnlsAndSampleInfo" class="AnlsAndSampleInfo" version="1">
			<obj name="AnlsPropTypes" class="PropertyTypeList" version="1">
				<list name="emlist" count="3">
					<obj name="item" class="SamplePropType" version="1">
						<prop name="name">Units</prop>
						<prop name="PropClass">QuantUnitsProp</prop>
						<prop name="IsChannelProperty">0</prop>
						<prop name="SelectorOrder">0</prop>
						<prop name="ShowInSelector">0</prop>
						<prop name="ShowInTable">0</prop>
						<prop name="TableOrder">0</prop>
					</obj>
					<obj name="item" class="SamplePropType" version="1">
						<prop name="name">ExtRef</prop>
						<prop name="PropClass">RQExtRefProp</prop>
						<prop name="IsChannelProperty">0</prop>
						<prop name="SelectorOrder">0</prop>
						<prop name="ShowInSelector">0</prop>
						<prop name="ShowInTable">0</prop>
						<prop name="TableOrder">0</prop>
					</obj>
					<obj name="item" class="SamplePropType" version="1">
						<prop name="name">Endpt External Experiment</prop>
						<prop name="PropClass">EndptGenoExtExp</prop>
						<prop name="IsChannelProperty">0</prop>
						<prop name="SelectorOrder">0</prop>
						<prop name="ShowInSelector">0</prop>
						<prop name="ShowInTable">0</prop>
						<prop name="TableOrder">0</prop>
					</obj>
				</list>
			</obj>
			<obj name="SamplePropTypes" class="PropertyTypeList" version="1">
				<list name="emlist" count="26">
					<obj name="item" class="SamplePosPropType" version="1">
						<prop name="name">Position</prop>
						<prop name="PropClass">GenSampleEditPosition</prop>
						<prop name="AnalysisClass">General</prop>
						<prop name="IsChannelProperty">0</prop>
						<prop name="SelectorOrder">0</prop>
						<prop name="ShowInSelector">0</prop>
						<prop name="ShowInTable">1</prop>
						<prop name="TableOrder">0</prop>
					</obj>
					<obj name="item" class="SamplePropType" version="1">
						<prop name="name">Color</prop>
						<prop name="PropClass">SamplePrefColor</prop>
						<prop name="AnalysisClass">General</prop>
						<prop name="IsChannelProperty">0</prop>
						<prop name="SelectorOrder">1</prop>
						<prop name="ShowInSelector">0</prop>
						<prop name="ShowInTable">1</prop>
						<prop name="TableOrder">1</prop>
					</obj>
					<obj name="item" class="SamplePropType" version="1">
						<prop name="name">Replicate of</prop>
						<prop name="PropClass">GenSampleEditReplicate</prop>
						<prop name="AnalysisClass">General</prop>
						<prop name="IsChannelProperty">0</prop>
						<prop name="SelectorOrder">2</prop>
						<prop name="ShowInSelector">0</prop>
						<prop name="ShowInTable">1</prop>
						<prop name="TableOrder">2</prop>
					</obj>
					<obj name="item" class="SamplePropType" version="1">
						<prop name="name">Sample Name</prop>
						<prop name="PropClass">GenSampleEditName</prop>
						<prop name="AnalysisClass">General</prop>
						<prop name="IsChannelProperty">0</prop>
						<prop name="SelectorOrder">3</prop>
						<prop name="ShowInSelector">1</prop>
						<prop name="ShowInTable">1</prop>
						<prop name="TableOrder">3</prop>
					</obj>
					<obj name="item" class="SamplePropType" version="1">
						<prop name="name">Subsets</prop>
						<prop name="PropClass">GenSampleEditSubset</prop>
						<prop name="AnalysisClass">General</prop>
						<prop name="IsChannelProperty">0</prop>
						<prop name="SelectorOrder">4</prop>
						<prop name="ShowInSelector">0</prop>
						<prop name="ShowInTable">0</prop>
						<prop name="TableOrder">4</prop>
					</obj>
					<obj name="item" class="SamplePropType" version="1">
						<prop name="name">Notes</prop>
						<prop name="PropClass">GenSampleEditNotes</prop>
						<prop name="AnalysisClass">General</prop>
						<prop name="IsChannelProperty">0</prop>
						<prop name="SelectorOrder">5</prop>
						<prop name="ShowInSelector">0</prop>
						<prop name="ShowInTable">0</prop>
						<prop name="TableOrder">5</prop>
					</obj>
					<obj name="item" class="SamplePropType" version="1">
						<prop name="name">Sample ID</prop>
						<prop name="PropClass">HTCSampleID</prop>
						<prop name="AnalysisClass">General</prop>
						<prop name="IsChannelProperty">0</prop>
						<prop name="SelectorOrder">6</prop>
						<prop name="ShowInSelector">0</prop>
						<prop name="ShowInTable">0</prop>
						<prop name="TableOrder">6</prop>
					</obj>
					<obj name="item" class="SamplePropType" version="1">
						<prop name="name">Sample Prep Notes</prop>
						<prop name="PropClass">HTCSamplePrepNotes</prop>
						<prop name="AnalysisClass">General</prop>
						<prop name="IsChannelProperty">0</prop>
						<prop name="SelectorOrder">7</prop>
						<prop name="ShowInSelector">0</prop>
						<prop name="ShowInTable">0</prop>
						<prop name="TableOrder">7</prop>
					</obj>
					<obj name="item" class="SamplePrefWidthType" version="1">
						<prop name="name">Width</prop>
						<prop name="PropClass">SamplePrefWidth</prop>
						<prop name="AnalysisClass">Sample preferences</prop>
						<prop name="IsChannelProperty">0</prop>
						<prop name="SelectorOrder">8</prop>
						<prop name="ShowInSelector">0</prop>
						<prop name="ShowInTable">0</prop>
						<prop name="TableOrder">8</prop>
					</obj>
					<obj name="item" class="SamplePrefLineStyleType" version="1">
						<prop name="name">Line Style</prop>
						<prop name="PropClass">SamplePrefLineStyle</prop>
						<prop name="AnalysisClass">Sample preferences</prop>
						<prop name="IsChannelProperty">0</prop>
						<prop name="SelectorOrder">9</prop>
						<prop name="ShowInSelector">0</prop>
						<prop name="ShowInTable">0</prop>
						<prop name="TableOrder">9</prop>
					</obj>
					<obj name="item" class="SamplePrefPointStyleType" version="1">
						<prop name="name">Point Style</prop>
						<prop name="PropClass">SamplePrefPointStyle</prop>
						<prop name="AnalysisClass">Sample preferences</prop>
						<prop name="IsChannelProperty">0</prop>
						<prop name="SelectorOrder">10</prop>
						<prop name="ShowInSelector">0</prop>
						<prop name="ShowInTable">0</prop>
						<prop name="TableOrder">10</prop>
					</obj>
					<obj name="item" class="SamplePropType" version="1">
						<prop name="name">Dominant Channel</prop>
						<prop name="PropClass">DominantChannelProp</prop>
						<prop name="AnalysisClass">Color Compensation Analysis</prop>
						<prop name="IsChannelProperty">0</prop>
						<prop name="SelectorOrder">11</prop>
						<prop name="ShowInSelector">0</prop>
						<prop name="ShowInTable">0</prop>
						<prop name="TableOrder">11</prop>
					</obj>
					<obj name="item" class="EndPtSampleTypePropertyType" version="1">
						<prop name="name">EndPt Sample Type</prop>
						<prop name="PropClass">GroupingSample</prop>
						<prop name="AnalysisClass">EndPtGenotyping</prop>
						<prop name="IsChannelProperty">0</prop>
						<prop name="SelectorOrder">12</prop>
						<prop name="ShowInSelector">0</prop>
						<prop name="ShowInTable">0</prop>
						<prop name="TableOrder">12</prop>
					</obj>
					<obj name="item" class="SamplePropType" version="1">
						<prop name="name">EndPt Genotype</prop>
						<prop name="PropClass">Genotype</prop>
						<prop name="AnalysisClass">EndPtGenotyping</prop>
						<prop name="IsChannelProperty">0</prop>
						<prop name="SelectorOrder">13</prop>
						<prop name="ShowInSelector">0</prop>
						<prop name="ShowInTable">0</prop>
						<prop name="TableOrder">13</prop>
					</obj>
					<obj name="item" class="SamplePropType" version="1">
						<prop name="name">Target Name</prop>
						<prop name="PropClass">TargetName</prop>
						<prop name="AnalysisClass">General</prop>
						<prop name="IsChannelProperty">1</prop>
						<prop name="SelectorOrder">22</prop>
						<prop name="ShowInSelector">1</prop>
						<prop name="ShowInTable">1</prop>
						<prop name="TableOrder">22</prop>
					</obj>
					<obj name="item" class="QuantSampleTypePropertyType" version="1">
						<prop name="name">Quantification Sample Type</prop>
						<prop name="PropClass">QuantSampleTypeProperty</prop>
						<prop name="AnalysisClass">Quantification Analysis</prop>
						<prop name="IsChannelProperty">1</prop>
						<prop name="SelectorOrder">15</prop>
						<prop name="ShowInSelector">0</prop>
						<prop name="ShowInTable">0</prop>
						<prop name="TableOrder">15</prop>
					</obj>
					<obj name="item" class="SamplePropType" version="1">
						<prop name="name">Concentration</prop>
						<prop name="PropClass">QuantConcProperty</prop>
						<prop name="AnalysisClass">Quantification Analysis</prop>
						<prop name="IsChannelProperty">1</prop>
						<prop name="SelectorOrder">16</prop>
						<prop name="ShowInSelector">1</prop>
						<prop name="ShowInTable">1</prop>
						<prop name="TableOrder">16</prop>
					</obj>
					<obj name="item" class="QuantCpType" version="1">
						<prop name="name">Cp Low</prop>
						<prop name="PropClass">QuantCpLowProp</prop>
						<prop name="AnalysisClass">Quantification Analysis</prop>
						<prop name="IsChannelProperty">1</prop>
						<prop name="SelectorOrder">17</prop>
						<prop name="ShowInSelector">0</prop>
						<prop name="ShowInTable">0</prop>
						<prop name="TableOrder">17</prop>
					</obj>
					<obj name="item" class="QuantCpType" version="1">
						<prop name="name">Cp High</prop>
						<prop name="PropClass">QuantCpHighProp</prop>
						<prop name="AnalysisClass">Quantification Analysis</prop>
						<prop name="IsChannelProperty">1</prop>
						<prop name="SelectorOrder">18</prop>
						<prop name="ShowInSelector">0</prop>
						<prop name="ShowInTable">0</prop>
						<prop name="TableOrder">18</prop>
					</obj>
					<obj name="item" class="GroupSampleTypePropertyType" version="1">
						<prop name="name">Melt Geno Sample Type</prop>
						<prop name="PropClass">GroupChannelTypeProp</prop>
						<prop name="AnalysisClass">Melt Geno</prop>
						<prop name="IsChannelProperty">1</prop>
						<prop name="SelectorOrder">19</prop>
						<prop name="ShowInSelector">0</prop>
						<prop name="ShowInTable">0</prop>
						<prop name="TableOrder">19</prop>
					</obj>
					<obj name="item" class="SamplePropType" version="1">
						<prop name="name">Melt Geno Genotype</prop>
						<prop name="PropClass">ChannelGenotype</prop>
						<prop name="AnalysisClass">Melt Geno</prop>
						<prop name="IsChannelProperty">1</prop>
						<prop name="SelectorOrder">20</prop>
						<prop name="ShowInSelector">0</prop>
						<prop name="ShowInTable">0</prop>
						<prop name="TableOrder">20</prop>
					</obj>
					<obj name="item" class="RQTargetPropertyType" version="1">
						<prop name="name">Target Type</prop>
						<prop name="PropClass">RQTargetProperty</prop>
						<prop name="AnalysisClass">Relative Quantification</prop>
						<prop name="IsChannelProperty">1</prop>
						<prop name="SelectorOrder">21</prop>
						<prop name="ShowInSelector">0</prop>
						<prop name="ShowInTable">0</prop>
						<prop name="TableOrder">21</prop>
					</obj>
					<obj name="item" class="RQSampleTargetPropertyType" version="1">
						<prop name="name">Combined Sample and Target Type</prop>
						<prop name="PropClass">RQSampleTargetProperty</prop>
						<prop name="AnalysisClass">Relative Quantification</prop>
						<prop name="IsChannelProperty">1</prop>
						<prop name="SelectorOrder">15</prop>
						<prop name="ShowInSelector">1</prop>
						<prop name="ShowInTable">1</prop>
						<prop name="TableOrder">15</prop>
					</obj>
					<obj name="item" class="SamplePropType" version="1">
						<prop name="name">Efficiency</prop>
						<prop name="PropClass">RQEffProp</prop>
						<prop name="AnalysisClass">Relative Quantification</prop>
						<prop name="IsChannelProperty">1</prop>
						<prop name="SelectorOrder">23</prop>
						<prop name="ShowInSelector">0</prop>
						<prop name="ShowInTable">1</prop>
						<prop name="TableOrder">23</prop>
					</obj>
					<obj name="item" class="GroupSampleTypePropertyTypeNoPos" version="1">
						<prop name="name">Scanning Sample Type</prop>
						<prop name="PropClass">GroupChannelTypeProp</prop>
						<prop name="AnalysisClass">Scanning</prop>
						<prop name="IsChannelProperty">1</prop>
						<prop name="SelectorOrder">24</prop>
						<prop name="ShowInSelector">0</prop>
						<prop name="ShowInTable">0</prop>
						<prop name="TableOrder">24</prop>
					</obj>
					<obj name="item" class="SamplePropType" version="1">
						<prop name="name">Scanning Genotype</prop>
						<prop name="PropClass">ChannelGenotype</prop>
						<prop name="AnalysisClass">Scanning</prop>
						<prop name="IsChannelProperty">1</prop>
						<prop name="SelectorOrder">25</prop>
						<prop name="ShowInSelector">0</prop>
						<prop name="ShowInTable">0</prop>
						<prop name="TableOrder">25</prop>
					</obj>
				</list>
			</obj>
			<obj name="SelectedChannels" class="TEMIntegerSet" version="1">
				<list name="Items" count="1">
					<prop name="Item">0</prop>
				</list>
			</obj>
			<obj name="AnalysisProperties" class="ExpPropList" version="1">
				<list name="emlist" count="3">
					<obj name="PropertyObject" class="EndptGenoExtExp" version="3">
						<prop name="PropertyTypeName">Endpt External Experiment</prop>
					</obj>
					<obj name="PropertyObject" class="RQExtRefProp" version="3">
						<prop name="PropertyTypeName">ExtRef</prop>
						<prop name="RefExpProg">-1</prop>
					</obj>
					<obj name="PropertyObject" class="QuantUnitsProp" version="3">
						<prop name="PropertyTypeName">Units</prop>
					</obj>
				</list>
			</obj>
			<obj name="SampleInfoList" class="SamplePropInfoList" version="1">
				<list name="emlist" count="96">
					<obj name="item" class="SamplePropInfo" version="1">
						<obj name="ChannelProperties" class="ChanPropList" version="2">
							<obj name="ChannelProperties" class="EMList" version="1">
								<list name="emlist" count="1">
									<obj name="item" class="PropertyList" version="1">
										<list name="emlist" count="12">
											<obj name="PropertyObject" class="RQSampleTargetProperty" version="4">
												<prop name="PropertyTypeName">Combined Sample and Target Type</prop>
												<prop name="Position">0</prop>
												<prop name="IsDefault">0</prop>
												<obj name="ChannelProp" class="ChannelProperty" version="1">
													<prop name="ChannelIdx">0</prop>
												</obj>
											</obj>
											<obj name="PropertyObject" class="QuantConcProperty" version="4">
												<prop name="PropertyTypeName">Concentration</prop>
												<prop name="Position">0</prop>
												<prop name="IsDefault">1</prop>
												<prop name="Concentration">0</prop>
												<obj name="ChannelProp" class="ChannelProperty" version="1">
													<prop name="ChannelIdx">0</prop>
												</obj>
												<prop name="ReadOnly">1</prop>
											</obj>
											<obj name="PropertyObject" class="QuantCpHighProp" version="4">
												<prop name="PropertyTypeName">Cp High</prop>
												<prop name="Position">0</prop>
												<prop name="IsDefault">1</prop>
												<prop name="CpRangeHigh">0</prop>
												<obj name="ChannelProp" class="ChannelProperty" version="1">
													<prop name="ChannelIdx">0</prop>
												</obj>
												<prop name="ReadOnly">0</prop>
											</obj>
											<obj name="PropertyObject" class="QuantCpLowProp" version="4">
												<prop name="PropertyTypeName">Cp Low</prop>
												<prop name="Position">0</prop>
												<prop name="IsDefault">1</prop>
												<prop name="CpRangeLow">0</prop>
												<obj name="ChannelProp" class="ChannelProperty" version="1">
													<prop name="ChannelIdx">0</prop>
												</obj>
												<prop name="ReadOnly">0</prop>
											</obj>
											<obj name="PropertyObject" class="RQEffProp" version="4">
												<prop name="PropertyTypeName">Efficiency</prop>
												<prop name="Position">0</prop>
												<prop name="IsDefault">1</prop>
												<prop name="Efficiency">2</prop>
												<obj name="ChannelProp" class="ChannelProperty" version="1">
													<prop name="ChannelIdx">0</prop>
												</obj>
											</obj>
											<obj name="PropertyObject" class="ChannelGenotype" version="4">
												<prop name="PropertyTypeName">Melt Geno Genotype</prop>
												<prop name="Position">0</prop>
												<prop name="IsDefault">1</prop>
												<prop name="ReadOnly">1</prop>
												<obj name="ChannelProp" class="ChannelProperty" version="1">
													<prop name="ChannelIdx">0</prop>
												</obj>
											</obj>
											<obj name="PropertyObject" class="GroupChannelTypeProp" version="4">
												<prop name="PropertyTypeName">Melt Geno Sample Type</prop>
												<prop name="Position">0</prop>
												<prop name="IsDefault">0</prop>
												<prop name="GroupSampleType">mstUnknown</prop>
												<obj name="ChannelProp" class="ChannelProperty" version="1">
													<prop name="ChannelIdx">0</prop>
												</obj>
											</obj>
											<obj name="PropertyObject" class="QuantSampleTypeProperty" version="4">
												<prop name="PropertyTypeName">Quantification Sample Type</prop>
												<prop name="Position">0</prop>
												<prop name="IsDefault">0</prop>
												<prop name="SampleType">qsPosCalibrator</prop>
												<obj name="ChannelProp" class="ChannelProperty" version="1">
													<prop name="ChannelIdx">0</prop>
												</obj>
											</obj>
											<obj name="PropertyObject" class="ChannelGenotype" version="4">
												<prop name="PropertyTypeName">Scanning Genotype</prop>
												<prop name="Position">0</prop>
												<prop name="IsDefault">1</prop>
												<prop name="ReadOnly">1</prop>
												<obj name="ChannelProp" class="ChannelProperty" version="1">
													<prop name="ChannelIdx">0</prop>
												</obj>
											</obj>
											<obj name="PropertyObject" class="GroupChannelTypeProp" version="4">
												<prop name="PropertyTypeName">Scanning Sample Type</prop>
												<prop name="Position">0</prop>
												<prop name="IsDefault">0</prop>
												<prop name="GroupSampleType">mstUnknown</prop>
												<obj name="ChannelProp" class="ChannelProperty" version="1">
													<prop name="ChannelIdx">0</prop>
												</obj>
											</obj>
											<obj name="PropertyObject" class="TargetName" version="4">
												<prop name="PropertyTypeName">Target Name</prop>
												<prop name="Position">0</prop>
												<prop name="IsDefault">0</prop>
												<prop name="name">ACT</prop>
												<obj name="ChannelProp" class="ChannelProperty" version="1">
													<prop name="ChannelIdx">0</prop>
												</obj>
											</obj>
											<obj name="PropertyObject" class="RQTargetProperty" version="4">
												<prop name="PropertyTypeName">Target Type</prop>
												<prop name="Position">0</prop>
												<prop name="IsDefault">0</prop>
												<prop name="TargetType">dtReference</prop>
												<obj name="ChannelProp" class="ChannelProperty" version="1">
													<prop name="ChannelIdx">0</prop>
												</obj>
											</obj>
										</list>
									</obj>
								</list>
							</obj>
						</obj>
						<prop name="ChannelPropertyCount">1</prop>
						<prop name="ContainerPosition">0</prop>
						<prop name="HasSampleProperties">1</prop>
						<obj name="SampleProperties" class="PropertyList" version="1">
							<list name="emlist" count="14">
								<obj name="PropertyObject" class="SamplePrefColor" version="4">
									<prop name="PropertyTypeName">Color</prop>
									<prop name="Position">0</prop>
									<prop name="IsDefault">0</prop>
									<prop name="Color">$00FF8000</prop>
								</obj>
								<obj name="PropertyObject" class="DominantChannelProp" version="4">
									<prop name="PropertyTypeName">Dominant Channel</prop>
									<prop name="Position">0</prop>
									<prop name="IsDefault">0</prop>
									<prop name="DominantChannel">0</prop>
								</obj>
								<obj name="PropertyObject" class="Genotype" version="4">
									<prop name="PropertyTypeName">EndPt Genotype</prop>
									<prop name="Position">0</prop>
									<prop name="IsDefault">1</prop>
									<prop name="ReadOnly">1</prop>
								</obj>
								<obj name="PropertyObject" class="GroupingSample" version="4">
									<prop name="PropertyTypeName">EndPt Sample Type</prop>
									<prop name="Position">0</prop>
									<prop name="IsDefault">0</prop>
									<prop name="GroupSampleType">mstUnknown</prop>
								</obj>
								<obj name="PropertyObject" class="SamplePrefLineStyle" version="4">
									<prop name="PropertyTypeName">Line Style</prop>
									<prop name="Position">0</prop>
									<prop name="IsDefault">0</prop>
									<prop name="LineStyle">psSolid</prop>
								</obj>
								<obj name="PropertyObject" class="GenSampleEditNotes" version="4">
									<prop name="PropertyTypeName">Notes</prop>
									<prop name="Position">0</prop>
									<prop name="IsDefault">1</prop>
								</obj>
								<obj name="PropertyObject" class="SamplePrefPointStyle" version="4">
									<prop name="PropertyTypeName">Point Style</prop>
									<prop name="Position">0</prop>
									<prop name="IsDefault">0</prop>
									<prop name="PointStyle">psNothing</prop>
								</obj>
								<obj name="PropertyObject" class="GenSampleEditPosition" version="4">
									<prop name="PropertyTypeName">Position</prop>
									<prop name="Position">0</prop>
									<prop name="IsDefault">1</prop>
								</obj>
								<obj name="PropertyObject" class="GenSampleEditReplicate" version="4">
									<prop name="PropertyTypeName">Replicate of</prop>
									<prop name="Position">0</prop>
									<prop name="IsDefault">0</prop>
									<prop name="ReplicateOf">0</prop>
								</obj>
								<obj name="PropertyObject" class="HTCSampleID" version="4">
									<prop name="PropertyTypeName">Sample ID</prop>
									<prop name="Position">0</prop>
									<prop name="IsDefault">1</prop>
								</obj>
								<obj name="PropertyObject" class="GenSampleEditName" version="4">
									<prop name="PropertyTypeName">Sample Name</prop>
									<prop name="Position">0</prop>
									<prop name="IsDefault">0</prop>
									<prop name="name">35N</prop>
								</obj>
								<obj name="PropertyObject" class="HTCSamplePrepNotes" version="4">
									<prop name="PropertyTypeName">Sample Prep Notes</prop>
									<prop name="Position">0</prop>
									<prop name="IsDefault">1</prop>
								</obj>
								<obj name="PropertyObject" class="GenSampleEditSubset" version="4">
									<prop name="PropertyTypeName">Subsets</prop>
									<prop name="Position">0</prop>
									<prop name="IsDefault">1</prop>
								</obj>
								<obj name="PropertyObject" class="SamplePrefWidth" version="5">
									<prop name="PropertyTypeName">Width</prop>
									<prop name="Position">0</prop>
									<prop name="IsDefault">1</prop>
									<prop name="Width">1</prop>
								</obj>
							</list>
						</obj>
					</obj>
					<obj name="item" class="SamplePropInfo" version="1">
						<obj name="ChannelProperties" class="ChanPropList" version="2">
							<obj name="ChannelProperties" class="EMList" version="1">
								<list name="emlist" count="1">
									<obj name="item" class="PropertyList" version="1">
										<list name="emlist" count="12">
											<obj name="PropertyObject" class="RQSampleTargetProperty" version="4">
												<prop name="PropertyTypeName">Combined Sample and Target Type</prop>
												<prop name="Position">1</prop>
												<prop name="IsDefault">0</prop>
												<obj name="ChannelProp" class="ChannelProperty" version="1">
													<prop name="ChannelIdx">0</prop>
												</obj>
											</obj>
											<obj name="PropertyObject" class="QuantConcProperty" version="4">
												<prop name="PropertyTypeName">Concentration</prop>
												<prop name="Position">1</prop>
												<prop name="IsDefault">1</prop>
												<prop name="Concentration">0</prop>
												<obj name="ChannelProp" class="ChannelProperty" version="1">
													<prop name="ChannelIdx">0</prop>
												</obj>
												<prop name="ReadOnly">1</prop>
											</obj>
											<obj name="PropertyObject" class="QuantCpHighProp" version="4">
												<prop name="PropertyTypeName">Cp High</prop>
												<prop name="Position">1</prop>
												<prop name="IsDefault">1</prop>
												<prop name="CpRangeHigh">0</prop>
												<obj name="ChannelProp" class="ChannelProperty" version="1">
													<prop name="ChannelIdx">0</prop>
												</obj>
												<prop name="ReadOnly">1</prop>
											</obj>
											<obj name="PropertyObject" class="QuantCpLowProp" version="4">
												<prop name="PropertyTypeName">Cp Low</prop>
												<prop name="Position">1</prop>
												<prop name="IsDefault">1</prop>
												<prop name="CpRangeLow">0</prop>
												<obj name="ChannelProp" class="ChannelProperty" version="1">
													<prop name="ChannelIdx">0</prop>
												</obj>
												<prop name="ReadOnly">1</prop>
											</obj>
											<obj name="PropertyObject" class="RQEffProp" version="4">
												<prop name="PropertyTypeName">Efficiency</prop>
												<prop name="Position">1</prop>
												<prop name="IsDefault">1</prop>
												<prop name="Efficiency">2</prop>
												<obj name="ChannelProp" class="ChannelProperty" version="1">
													<prop name="ChannelIdx">0</prop>
												</obj>
											</obj>
											<obj name="PropertyObject" class="ChannelGenotype" version="4">
												<prop name="PropertyTypeName">Melt Geno Genotype</prop>
												<prop name="Position">1</prop>
												<prop name="IsDefault">1</prop>
												<prop name="ReadOnly">1</prop>
												<obj name="ChannelProp" class="ChannelProperty" version="1">
													<prop name="ChannelIdx">0</prop>
												</obj>
											</obj>
											<obj name="PropertyObject" class="GroupChannelTypeProp" version="4">
												<prop name="PropertyTypeName">Melt Geno Sample Type</prop>
												<prop name="Position">1</prop>
												<prop name="IsDefault">0</prop>
												<prop name="GroupSampleType">mstUnknown</prop>
												<obj name="ChannelProp" class="ChannelProperty" version="1">
													<prop name="ChannelIdx">0</prop>
												</obj>
											</obj>
											<obj name="PropertyObject" class="QuantSampleTypeProperty" version="4">
												<prop name="PropertyTypeName">Quantification Sample Type</prop>
												<prop name="Position">1</prop>
												<prop name="IsDefault">0</prop>
												<prop name="SampleType">qsPosCalibrator</prop>
												<obj name="ChannelProp" class="ChannelProperty" version="1">
													<prop name="ChannelIdx">0</prop>
												</obj>
											</obj>
											<obj name="PropertyObject" class="ChannelGenotype" version="4">
												<prop name="PropertyTypeName">Scanning Genotype</prop>
												<prop name="Position">1</prop>
												<prop name="IsDefault">1</prop>
												<prop name="ReadOnly">1</prop>
												<obj name="ChannelProp" class="ChannelProperty" version="1">
													<prop name="ChannelIdx">0</prop>
												</obj>
											</obj>
											<obj name="PropertyObject" class="GroupChannelTypeProp" version="4">
												<prop name="PropertyTypeName">Scanning Sample Type</prop>
												<prop name="Position">1</prop>
												<prop name="IsDefault">0</prop>
												<prop name="GroupSampleType">mstUnknown</prop>
												<obj name="ChannelProp" class="ChannelProperty" version="1">
													<prop name="ChannelIdx">0</prop>
												</obj>
											</obj>
											<obj name="PropertyObject" class="TargetName" version="4">
												<prop name="PropertyTypeName">Target Name</prop>
												<prop name="Position">1</prop>
												<prop name="IsDefault">0</prop>
												<prop name="name">ACT</prop>
												<obj name="ChannelProp" class="ChannelProperty" version="1">
													<prop name="ChannelIdx">0</prop>
												</obj>
											</obj>
											<obj name="PropertyObject" class="RQTargetProperty" version="4">
												<prop name="PropertyTypeName">Target Type</prop>
												<prop name="Position">1</prop>
												<prop name="IsDefault">0</prop>
												<prop name="TargetType">dtReference</prop>
												<obj name="ChannelProp" class="ChannelProperty" version="1">
													<prop name="ChannelIdx">0</prop>
												</obj>
											</obj>
										</list>
									</obj>
								</list>
							</obj>
						</obj>
						<prop name="ChannelPropertyCount">1</prop>
						<prop name="ContainerPosition">1</prop>
						<prop name="HasSampleProperties">1</prop>
						<obj name="SampleProperties" class="PropertyList" version="1">
							<list name="emlist" count="14">
								<obj name="PropertyObject" class="SamplePrefColor" version="4">
									<prop name="PropertyTypeName">Color</prop>
									<prop name="Position">1</prop>
									<prop name="IsDefault">0</prop>
									<prop name="Color">clRed</prop>
								</obj>
								<obj name="PropertyObject" class="DominantChannelProp" version="4">
									<prop name="PropertyTypeName">Dominant Channel</prop>
									<prop name="Position">1</prop>
									<prop name="IsDefault">0</prop>
									<prop name="DominantChannel">0</prop>
								</obj>
								<obj name="PropertyObject" class="Genotype" version="4">
									<prop name="PropertyTypeName">EndPt Genotype</prop>
									<prop name="Position">1</prop>
									<prop name="IsDefault">1</prop>
									<prop name="ReadOnly">1</prop>
								</obj>
								<obj name="PropertyObject" class="GroupingSample" version="4">
									<prop name="PropertyTypeName">EndPt Sample Type</prop>
									<prop name="Position">1</prop>
									<prop name="IsDefault">0</prop>
									<prop name="GroupSampleType">mstUnknown</prop>
								</obj>
								<obj name="PropertyObject" class="SamplePrefLineStyle" version="4">
									<prop name="PropertyTypeName">Line Style</prop>
									<prop name="Position">1</prop>
									<prop name="IsDefault">0</prop>
									<prop name="LineStyle">psSolid</prop>
								</obj>
								<obj name="PropertyObject" class="GenSampleEditNotes" version="4">
									<prop name="PropertyTypeName">Notes</prop>
									<prop name="Position">1</prop>
									<prop name="IsDefault">1</prop>
								</obj>
								<obj name="PropertyObject" class="SamplePrefPointStyle" version="4">
									<prop name="PropertyTypeName">Point Style</prop>
									<prop name="Position">1</prop>
									<prop name="IsDefault">0</prop>
									<prop name="PointStyle">psNothing</prop>
								</obj>
								<obj name="PropertyObject" class="GenSampleEditPosition" version="4">
									<prop name="PropertyTypeName">Position</prop>
									<prop name="Position">1</prop>
									<prop name="IsDefault">1</prop>
								</obj>
								<obj name="PropertyObject" class="GenSampleEditReplicate" version="4">
									<prop name="PropertyTypeName">Replicate of</prop>
									<prop name="Position">1</prop>
									<prop name="IsDefault">0</prop>
									<prop name="ReplicateOf">0</prop>
								</obj>
								<obj name="PropertyObject" class="HTCSampleID" version="4">
									<prop name="PropertyTypeName">Sample ID</prop>
									<prop name="Position">1</prop>
									<prop name="IsDefault">1</prop>
								</obj>
								<obj name="PropertyObject" class="GenSampleEditName" version="4">
									<prop name="PropertyTypeName">Sample Name</prop>
									<prop name="Position">1</prop>
									<prop name="IsDefault">0</prop>
									<prop name="name">35N</prop>
								</obj>
								<obj name="PropertyObject" class="HTCSamplePrepNotes" version="4">
									<prop name="PropertyTypeName">Sample Prep Notes</prop>
									<prop name="Position">1</prop>
									<prop name="IsDefault">1</prop>
								</obj>
								<obj name="PropertyObject" class="GenSampleEditSubset" version="4">
									<prop name="PropertyTypeName">Subsets</prop>
									<prop name="Position">1</prop>
									<prop name="IsDefault">1</prop>
								</obj>
								<obj name="PropertyObject" class="SamplePrefWidth" version="5">
									<prop name="PropertyTypeName">Width</prop>
									<prop name="Position">1</prop>
									<prop name="IsDefault">1</prop>
									<prop name="Width">1</prop>
								</obj>
							</list>
						</obj>
					</obj>
					<obj name="item" class="SamplePropInfo" version="1">
						<obj name="ChannelProperties" class="ChanPropList" version="2">
							<obj name="ChannelProperties" class="EMList" version="1">
								<list name="emlist" count="1">
									<obj name="item" class="PropertyList" version="1">
										<list name="emlist" count="12">
											<obj name="PropertyObject" class="RQSampleTargetProperty" version="4">
												<prop name="PropertyTypeName">Combined Sample and Target Type</prop>
												<prop name="Position">2</prop>
												<prop name="IsDefault">0</prop>
												<obj name="ChannelProp" class="ChannelProperty" version="1">
													<prop name="ChannelIdx">0</prop>
												</obj>
											</obj>
											<obj name="PropertyObject" class="QuantConcProperty" version="4">
												<prop name="PropertyTypeName">Concentration</prop>
												<prop name="Position">2</prop>
												<prop name="IsDefault">1</prop>
												<prop name="Concentration">0</prop>
												<obj name="ChannelProp" class="ChannelProperty" version="1">
													<prop name="ChannelIdx">0</prop>
												</obj>
												<prop name="ReadOnly">1</prop>
											</obj>
											<obj name="PropertyObject" class="QuantCpHighProp" version="4">
												<prop name="PropertyTypeName">Cp High</prop>
												<prop name="Position">2</prop>
												<prop name="IsDefault">1</prop>
												<prop name="CpRangeHigh">0</prop>
												<obj name="ChannelProp" class="ChannelProperty" version="1">
													<prop name="ChannelIdx">0</prop>
												</obj>
												<prop name="ReadOnly">1</prop>
											</obj>
											<obj name="PropertyObject" class="QuantCpLowProp" version="4">
												<prop name="PropertyTypeName">Cp Low</prop>
												<prop name="Position">2</prop>
												<prop name="IsDefault">1</prop>
												<prop name="CpRangeLow">0</prop>
												<obj name="ChannelProp" class="ChannelProperty" version="1">
													<prop name="ChannelIdx">0</prop>
												</obj>
												<prop name="ReadOnly">1</prop>
											</obj>
											<obj name="PropertyObject" class="RQEffProp" version="4">
												<prop name="PropertyTypeName">Efficiency</prop>
												<prop name="Position">2</prop>
												<prop name="IsDefault">1</prop>
												<prop name="Efficiency">2</prop>
												<obj name="ChannelProp" class="ChannelProperty" version="1">
													<prop name="ChannelIdx">0</prop>
												</obj>
											</obj>
											<obj name="PropertyObject" class="ChannelGenotype" version="4">
												<prop name="PropertyTypeName">Melt Geno Genotype</prop>
												<prop name="Position">2</prop>
												<prop name="IsDefault">1</prop>
												<prop name="ReadOnly">1</prop>
												<obj name="ChannelProp" class="ChannelProperty" version="1">
													<prop name="ChannelIdx">0</prop>
												</obj>
											</obj>
											<obj name="PropertyObject" class="GroupChannelTypeProp" version="4">
												<prop name="PropertyTypeName">Melt Geno Sample Type</prop>
												<prop name="Position">2</prop>
												<prop name="IsDefault">0</prop>
												<prop name="GroupSampleType">mstUnknown</prop>
												<obj name="ChannelProp" class="ChannelProperty" version="1">
													<prop name="ChannelIdx">0</prop>
												</obj>
											</obj>
											<obj name="PropertyObject" class="QuantSampleTypeProperty" version="4">
												<prop name="PropertyTypeName">Quantification Sample Type</prop>
												<prop name="Position">2</prop>
												<prop name="IsDefault">0</prop>
												<prop name="SampleType">qsPosCalibrator</prop>
												<obj name="ChannelProp" class="ChannelProperty" version="1">
													<prop name="ChannelIdx">0</prop>
												</obj>
											</obj>
											<obj name="PropertyObject" class="ChannelGenotype" version="4">
												<prop name="PropertyTypeName">Scanning Genotype</prop>
												<prop name="Position">2</prop>
												<prop name="IsDefault">1</prop>
												<prop name="ReadOnly">1</prop>
												<obj name="ChannelProp" class="ChannelProperty" version="1">
													<prop name="ChannelIdx">0</prop>
												</obj>
											</obj>
											<obj name="PropertyObject" class="GroupChannelTypeProp" version="4">
												<prop name="PropertyTypeName">Scanning Sample Type</prop>
												<prop name="Position">2</prop>
												<prop name="IsDefault">0</prop>
												<prop name="GroupSampleType">mstUnknown</prop>
												<obj name="ChannelProp" class="ChannelProperty" version="1">
													<prop name="ChannelIdx">0</prop>
												</obj>
											</obj>
											<obj name="PropertyObject" class="TargetName" version="4">
												<prop name="PropertyTypeName">Target Name</prop>
												<prop name="Position">2</prop>
												<prop name="IsDefault">0</prop>
												<prop name="name">ACT</prop>
												<obj name="ChannelProp" class="ChannelProperty" version="1">
													<prop name="ChannelIdx">0</prop>
												</obj>
											</obj>
											<obj name="PropertyObject" class="RQTargetProperty" version="4">
												<prop name="PropertyTypeName">Target Type</prop>
												<prop name="Position">2</prop>
												<prop name="IsDefault">0</prop>
												<prop name="TargetType">dtReference</prop>
												<obj name="ChannelProp" class="ChannelProperty" version="1">
													<prop name="ChannelIdx">0</prop>
												</obj>
											</obj>
										</list>
									</obj>
								</list>
							</obj>
						</obj>
						<prop name="ChannelPropertyCount">1</prop>
						<prop name="ContainerPosition">2</prop>
						<prop name="HasSampleProperties">1</prop>
						<obj name="SampleProperties" class="PropertyList" version="1">
							<list name="emlist" count="14">
								<obj name="PropertyObject" class="SamplePrefColor" version="4">
									<prop name="PropertyTypeName">Color</prop>
									<prop name="Position">2</prop>
									<prop name="IsDefault">0</prop>
									<prop name="Color">$0030D700</prop>
								</obj>
								<obj name="PropertyObject" class="DominantChannelProp" version="4">
									<prop name="PropertyTypeName">Dominant Channel</prop>
									<prop name="Position">2</prop>
									<prop name="IsDefault">0</prop>
									<prop name="DominantChannel">0</prop>
								</obj>
								<obj name="PropertyObject" class="Genotype" version="4">
									<prop name="PropertyTypeName">EndPt Genotype</prop>
									<prop name="Position">2</prop>
									<prop name="IsDefault">1</prop>
									<prop name="ReadOnly">1</prop>
								</obj>
								<obj name="PropertyObject" class="GroupingSample" version="4">
									<prop name="PropertyTypeName">EndPt Sample Type</prop>
									<prop name="Position">2</prop>
									<prop name="IsDefault">0</prop>
									<prop name="GroupSampleType">mstUnknown</prop>
								</obj>
								<obj name="PropertyObject" class="SamplePrefLineStyle" version="4">
									<prop name="PropertyTypeName">Line Style</prop>
									<prop name="Position">2</prop>
									<prop name="IsDefault">0</prop>
									<prop name="LineStyle">psSolid</prop>
								</obj>
								<obj name="PropertyObject" class="GenSampleEditNotes" version="4">
									<prop name="PropertyTypeName">Notes</prop>
									<prop name="Position">2</prop>
									<prop name="IsDefault">1</prop>
								</obj>
								<obj name="PropertyObject" class="SamplePrefPointStyle" version="4">
									<prop name="PropertyTypeName">Point Style</prop>
									<prop name="Position">2</prop>
									<prop name="IsDefault">0</prop>
									<prop name="PointStyle">psNothing</prop>
								</obj>
								<obj name="PropertyObject" class="GenSampleEditPosition" version="4">
									<prop name="PropertyTypeName">Position</prop>
									<prop name="Position">2</prop>
									<prop name="IsDefault">1</prop>
								</obj>
								<obj name="PropertyObject" class="GenSampleEditReplicate" version="4">
									<prop name="PropertyTypeName">Replicate of</prop>
									<prop name="Position">2</prop>
									<prop name="IsDefault">0</prop>
									<prop name="ReplicateOf">0</prop>
								</obj>
								<obj name="PropertyObject" class="HTCSampleID" version="4">
									<prop name="PropertyTypeName">Sample ID</prop>
									<prop name="Position">2</prop>
									<prop name="IsDefault">1</prop>
								</obj>
								<obj name="PropertyObject" class="GenSampleEditName" version="4">
									<prop name="PropertyTypeName">Sample Name</prop>
									<prop name="Position">2</prop>
									<prop name="IsDefault">0</prop>
									<prop name="name">35N</prop>
								</obj>
								<obj name="PropertyObject" class="HTCSamplePrepNotes" version="4">
									<prop name="PropertyTypeName">Sample Prep Notes</prop>
									<prop name="Position">2</prop>
									<prop name="IsDefault">1</prop>
								</obj>
								<obj name="PropertyObject" class="GenSampleEditSubset" version="4">
									<prop name="PropertyTypeName">Subsets</prop>
									<prop name="Position">2</prop>
									<prop name="IsDefault">1</prop>
								</obj>
								<obj name="PropertyObject" class="SamplePrefWidth" version="5">
									<prop name="PropertyTypeName">Width</prop>
									<prop name="Position">2</prop>
									<prop name="IsDefault">1</prop>
									<prop name="Width">1</prop>
								</obj>
							</list>
						</obj>
					</obj>
					<obj name="item" class="SamplePropInfo" version="1">
						<obj name="ChannelProperties" class="ChanPropList" version="2">
							<obj name="ChannelProperties" class="EMList" version="1">
								<list name="emlist" count="1">
									<obj name="item" class="PropertyList" version="1">
										<list name="emlist" count="12">
											<obj name="PropertyObject" class="RQSampleTargetProperty" version="4">
												<prop name="PropertyTypeName">Combined Sample and Target Type</prop>
												<prop name="Position">3</prop>
												<prop name="IsDefault">0</prop>
												<obj name="ChannelProp" class="ChannelProperty" version="1">
													<prop name="ChannelIdx">0</prop>
												</obj>
											</obj>
											<obj name="PropertyObject" class="QuantConcProperty" version="4">
												<prop name="PropertyTypeName">Concentration</prop>
												<prop name="Position">3</prop>
												<prop name="IsDefault">1</prop>
												<prop name="Concentration">0</prop>
												<obj name="ChannelProp" class="ChannelProperty" version="1">
													<prop name="ChannelIdx">0</prop>
												</obj>
												<prop name="ReadOnly">1</prop>
											</obj>
											<obj name="PropertyObject" class="QuantCpHighProp" version="4">
												<prop name="PropertyTypeName">Cp High</prop>
												<prop name="Position">3</prop>
												<prop name="IsDefault">1</prop>
												<prop name="CpRangeHigh">0</prop>
												<obj name="ChannelProp" class="ChannelProperty" version="1">
													<prop name="ChannelIdx">0</prop>
												</obj>
												<prop name="ReadOnly">0</prop>
											</obj>
											<obj name="PropertyObject" class="QuantCpLowProp" version="4">
												<prop name="PropertyTypeName">Cp Low</prop>
												<prop name="Position">3</prop>
												<prop name="IsDefault">1</prop>
												<prop name="CpRangeLow">0</prop>
												<obj name="ChannelProp" class="ChannelProperty" version="1">
													<prop name="ChannelIdx">0</prop>
												</obj>
												<prop name="ReadOnly">0</prop>
											</obj>
											<obj name="PropertyObject" class="RQEffProp" version="4">
												<prop name="PropertyTypeName">Efficiency</prop>
												<prop name="Position">3</prop>
												<prop name="IsDefault">1</prop>
												<prop name="Efficiency">2</prop>
												<obj name="ChannelProp" class="ChannelProperty" version="1">
													<prop name="ChannelIdx">0</prop>
												</obj>
											</obj>
											<obj name="PropertyObject" class="ChannelGenotype" version="4">
												<prop name="PropertyTypeName">Melt Geno Genotype</prop>
												<prop name="Position">3</prop>
												<prop name="IsDefault">1</prop>
												<prop name="ReadOnly">1</prop>
												<obj name="ChannelProp" class="ChannelProperty" version="1">
													<prop name="ChannelIdx">0</prop>
												</obj>
											</obj>
											<obj name="PropertyObject" class="GroupChannelTypeProp" version="4">
												<prop name="PropertyTypeName">Melt Geno Sample Type</prop>
												<prop name="Position">3</prop>
												<prop name="IsDefault">0</prop>
												<prop name="GroupSampleType">mstUnknown</prop>
												<obj name="ChannelProp" class="ChannelProperty" version="1">
													<prop name="ChannelIdx">0</prop>
												</obj>
											</obj>
											<obj name="PropertyObject" class="QuantSampleTypeProperty" version="4">
												<prop name="PropertyTypeName">Quantification Sample Type</prop>
												<prop name="Position">3</prop>
												<prop name="IsDefault">0</prop>
												<prop name="SampleType">qsPosCalibrator</prop>
												<obj name="ChannelProp" class="ChannelProperty" version="1">
													<prop name="ChannelIdx">0</prop>
												</obj>
											</obj>
											<obj name="PropertyObject" class="ChannelGenotype" version="4">
												<prop name="PropertyTypeName">Scanning Genotype</prop>
												<prop name="Position">3</prop>
												<prop name="IsDefault">1</prop>
												<prop name="ReadOnly">1</prop>
												<obj name="ChannelProp" class="ChannelProperty" version="1">
													<prop name="ChannelIdx">0</prop>
												</obj>
											</obj>
											<obj name="PropertyObject" class="GroupChannelTypeProp" version="4">
												<prop name="PropertyTypeName">Scanning Sample Type</prop>
												<prop name="Position">3</prop>
												<prop name="IsDefault">0</prop>
												<prop name="GroupSampleType">mstUnknown</prop>
												<obj name="ChannelProp" class="ChannelProperty" version="1">
													<prop name="ChannelIdx">0</prop>
												</obj>
											</obj>
											<obj name="PropertyObject" class="TargetName" version="4">
												<prop name="PropertyTypeName">Target Name</prop>
												<prop name="Position">3</prop>
												<prop name="IsDefault">0</prop>
												<prop name="name">FTO</prop>
												<obj name="ChannelProp" class="ChannelProperty" version="1">
													<prop name="ChannelIdx">0</prop>
												</obj>
											</obj>
											<obj name="PropertyObject" class="RQTargetProperty" version="4">
												<prop name="PropertyTypeName">Target Type</prop>
												<prop name="Position">3</prop>
												<prop name="IsDefault">0</prop>
												<prop name="TargetType">dtTarget</prop>
												<obj name="ChannelProp" class="ChannelProperty" version="1">
													<prop name="ChannelIdx">0</prop>
												</obj>
											</obj>
										</list>
									</obj>
								</list>
							</obj>
						</obj>
						<prop name="ChannelPropertyCount">1</prop>
						<prop name="ContainerPosition">3</prop>
						<prop name="HasSampleProperties">1</prop>
						<obj name="SampleProperties" class="PropertyList" version="1">
							<list name="emlist" count="14">
								<obj name="PropertyObject" class="SamplePrefColor" version="4">
									<prop name="PropertyTypeName">Color</prop>
									<prop name="Position">3</prop>
									<prop name="IsDefault">0</prop>
									<prop name="Color">clFuchsia</prop>
								</obj>
								<obj name="PropertyObject" class="DominantChannelProp" version="4">
									<prop name="PropertyTypeName">Dominant Channel</prop>
									<prop name="Position">3</prop>
									<prop name="IsDefault">0</prop>
									<prop name="DominantChannel">0</prop>
								</obj>
								<obj name="PropertyObject" class="Genotype" version="4">
									<prop name="PropertyTypeName">EndPt Genotype</prop>
									<prop name="Position">3</prop>
									<prop name="IsDefault">1</prop>
									<prop name="ReadOnly">1</prop>
								</obj>
								<obj name="PropertyObject" class="GroupingSample" version="4">
									<prop name="PropertyTypeName">EndPt Sample Type</prop>
									<prop name="Position">3</prop>
									<prop name="IsDefault">0</prop>
									<prop name="GroupSampleType">mstUnknown</prop>
								</obj>
								<obj name="PropertyObject" class="SamplePrefLineStyle" version="4">
									<prop name="PropertyTypeName">Line Style</prop>
									<prop name="Position">3</prop>
									<prop name="IsDefault">0</prop>
									<prop name="LineStyle">psSolid</prop>
								</obj>
								<obj name="PropertyObject" class="GenSampleEditNotes" version="4">
									<prop name="PropertyTypeName">Notes</prop>
									<prop name="Position">3</prop>
									<prop name="IsDefault">1</prop>
								</obj>
								<obj name="PropertyObject" class="SamplePrefPointStyle" version="4">
									<prop name="PropertyTypeName">Point Style</prop>
									<prop name="Position">3</prop>
									<prop name="IsDefault">0</prop>
									<prop name="PointStyle">psNothing</prop>
								</obj>
								<obj name="PropertyObject" class="GenSampleEditPosition" version="4">
									<prop name="PropertyTypeName">Position</prop>
									<prop name="Position">3</prop>
									<prop name="IsDefault">1</prop>
								</obj>
								<obj name="PropertyObject" class="GenSampleEditReplicate" version="4">
									<prop name="PropertyTypeName">Replicate of</prop>
									<prop name="Position">3</prop>
									<prop name="IsDefault">0</prop>
									<prop name="ReplicateOf">3</prop>
								</obj>
								<obj name="PropertyObject" class="HTCSampleID" version="4">
									<prop name="PropertyTypeName">Sample ID</prop>
									<prop name="Position">3</prop>
									<prop name="IsDefault">1</prop>
								</obj>
								<obj name="PropertyObject" class="GenSampleEditName" version="4">
									<prop name="PropertyTypeName">Sample Name</prop>
									<prop name="Position">3</prop>
									<prop name="IsDefault">0</prop>
									<prop name="name">35N</prop>
								</obj>
								<obj name="PropertyObject" class="HTCSamplePrepNotes" version="4">
									<prop name="PropertyTypeName">Sample Prep Notes</prop>
									<prop name="Position">3</prop>
									<prop name="IsDefault">1</prop>
								</obj>
								<obj name="PropertyObject" class="GenSampleEditSubset" version="4">
									<prop name="PropertyTypeName">Subsets</prop>
									<prop name="Position">3</prop>
									<prop name="IsDefault">1</prop>
								</obj>
								<obj name="PropertyObject" class="SamplePrefWidth" version="5">
									<prop name="PropertyTypeName">Width</prop>
									<prop name="Position">3</prop>
									<prop name="IsDefault">1</prop>
									<prop name="Width">1</prop>
								</obj>
							</list>
						</obj>
					</obj>
					<obj name="item" class="SamplePropInfo" version="1">
						<obj name="ChannelProperties" class="ChanPropList" version="2">
							<obj name="ChannelProperties" class="EMList" version="1">
								<list name="emlist" count="1">
									<obj name="item" class="PropertyList" version="1">
										<list name="emlist" count="12">
											<obj name="PropertyObject" class="RQSampleTargetProperty" version="4">
												<prop name="PropertyTypeName">Combined Sample and Target Type</prop>
												<prop name="Position">4</prop>
												<prop name="IsDefault">0</prop>
												<obj name="ChannelProp" class="ChannelProperty" version="1">
													<prop name="ChannelIdx">0</prop>
												</obj>
											</obj>
											<obj name="PropertyObject" class="QuantConcProperty" version="4">
												<prop name="PropertyTypeName">Concentration</prop>
												<prop name="Position">4</prop>
												<prop name="IsDefault">1</prop>
												<prop name="Concentration">0</prop>
												<obj name="ChannelProp" class="ChannelProperty" version="1">
													<prop name="ChannelIdx">0</prop>
												</obj>
												<prop name="ReadOnly">1</prop>
											</obj>
											<obj name="PropertyObject" class="QuantCpHighProp" version="4">
												<prop name="PropertyTypeName">Cp High</prop>
												<prop name="Position">4</prop>
												<prop name="IsDefault">1</prop>
												<prop name="CpRangeHigh">0</prop>
												<obj name="ChannelProp" class="ChannelProperty" version="1">
													<prop name="ChannelIdx">0</prop>
												</obj>
												<prop name="ReadOnly">0</prop>
											</obj>
											<obj name="PropertyObject" class="QuantCpLowProp" version="4">
												<prop name="PropertyTypeName">Cp Low</prop>
												<prop name="Position">4</prop>
												<prop name="IsDefault">1</prop>
												<prop name="CpRangeLow">0</prop>
												<obj name="ChannelProp" class="ChannelProperty" version="1">
													<prop name="ChannelIdx">0</prop>
												</obj>
												<prop name="ReadOnly">0</prop>
											</obj>
											<obj name="PropertyObject" class="RQEffProp" version="4">
												<prop name="PropertyTypeName">Efficiency</prop>
												<prop name="Position">4</prop>
												<prop name="IsDefault">1</prop>
												<prop name="Efficiency">2</prop>
												<obj name="ChannelProp" class="ChannelProperty" version="1">
													<prop name="ChannelIdx">0</prop>
												</obj>
											</obj>
											<obj name="PropertyObject" class="ChannelGenotype" version="4">
												<prop name="PropertyTypeName">Melt Geno Genotype</prop>
												<prop name="Position">4</prop>
												<prop name="IsDefault">1</prop>
												<prop name="ReadOnly">1</prop>
												<obj name="ChannelProp" class="ChannelProperty" version="1">
													<prop name="ChannelIdx">0</prop>
												</obj>
											</obj>
											<obj name="PropertyObject" class="GroupChannelTypeProp" version="4">
												<prop name="PropertyTypeName">Melt Geno Sample Type</prop>
												<prop name="Position">4</prop>
												<prop name="IsDefault">0</prop>
												<prop name="GroupSampleType">mstUnknown</prop>
												<obj name="ChannelProp" class="ChannelProperty" version="1">
													<prop name="ChannelIdx">0</prop>
												</obj>
											</obj>
											<obj name="PropertyObject" class="QuantSampleTypeProperty" version="4">
												<prop name="PropertyTypeName">Quantification Sample Type</prop>
												<prop name="Position">4</prop>
												<prop name="IsDefault">0</prop>
												<prop name="SampleType">qsPosCalibrator</prop>
												<obj name="ChannelProp" class="ChannelProperty" version="1">
													<prop name="ChannelIdx">0</prop>
												</obj>
											</obj>
											<obj name="PropertyObject" class="ChannelGenotype" version="4">
												<prop name="PropertyTypeName">Scanning Genotype</prop>
												<prop name="Position">4</prop>
												<prop name="IsDefault">1</prop>
												<prop name="ReadOnly">1</prop>
												<obj name="ChannelProp" class="ChannelProperty" version="1">
													<prop name="ChannelIdx">0</prop>
												</obj>
											</obj>
											<obj name="PropertyObject" class="GroupChannelTypeProp" version="4">
												<prop name="PropertyTypeName">Scanning Sample Type</prop>
												<prop name="Position">4</prop>
												<prop name="IsDefault">0</prop>
												<prop name="GroupSampleType">mstUnknown</prop>
												<obj name="ChannelProp" class="ChannelProperty" version="1">
													<prop name="ChannelIdx">0</prop>
												</obj>
											</obj>
											<obj name="PropertyObject" class="TargetName" version="4">
												<prop name="PropertyTypeName">Target Name</prop>
												<prop name="Position">4</prop>
												<prop name="IsDefault">0</prop>
												<prop name="name">FTO</prop>
												<obj name="ChannelProp" class="ChannelProperty" version="1">
													<prop name="ChannelIdx">0</prop>
												</obj>
											</obj>
											<obj name="PropertyObject" class="RQTargetProperty" version="4">
												<prop name="PropertyTypeName">Target Type</prop>
												<prop name="Position">4</prop>
												<prop name="IsDefault">0</prop>
												<prop name="TargetType">dtTarget</prop>
												<obj name="ChannelProp" class="ChannelProperty" version="1">
													<prop name="ChannelIdx">0</prop>
												</obj>
											</obj>
										</list>
									</obj>
								</list>
							</obj>
						</obj>
						<prop name="ChannelPropertyCount">1</prop>
						<prop name="ContainerPosition">4</prop>
						<prop name="HasSampleProperties">1</prop>
						<obj name="SampleProperties" class="PropertyList" version="1">
							<list name="emlist" count="14">
								<obj name="PropertyObject" class="SamplePrefColor" version="4">
									<prop name="PropertyTypeName">Color</prop>
									<prop name="Position">4</prop>
									<prop name="IsDefault">0</prop>
									<prop name="Color">clGray</prop>
								</obj>
								<obj name="PropertyObject" class="DominantChannelProp" version="4">
									<prop name="PropertyTypeName">Dominant Channel</prop>
									<prop name="Position">4</prop>
									<prop name="IsDefault">0</prop>
									<prop name="DominantChannel">0</prop>
								</obj>
								<obj name="PropertyObject" class="Genotype" version="4">
									<prop name="PropertyTypeName">EndPt Genotype</prop>
									<prop name="Position">4</prop>
									<prop name="IsDefault">1</prop>
									<prop name="ReadOnly">1</prop>
								</obj>
								<obj name="PropertyObject" class="GroupingSample" version="4">
									<prop name="PropertyTypeName">EndPt Sample Type</prop>
									<prop name="Position">4</prop>
									<prop name="IsDefault">0</prop>
									<prop name="GroupSampleType">mstUnknown</prop>
								</obj>
								<obj name="PropertyObject" class="SamplePrefLineStyle" version="4">
									<prop name="PropertyTypeName">Line Style</prop>
									<prop name="Position">4</prop>
									<prop name="IsDefault">0</prop>
									<prop name="LineStyle">psSolid</prop>
								</obj>
								<obj name="PropertyObject" class="GenSampleEditNotes" version="4">
									<prop name="PropertyTypeName">Notes</prop>
									<prop name="Position">4</prop>
									<prop name="IsDefault">1</prop>
								</obj>
								<obj name="PropertyObject" class="SamplePrefPointStyle" version="4">
									<prop name="PropertyTypeName">Point Style</prop>
									<prop name="Position">4</prop>
									<prop name="IsDefault">0</prop>
									<prop name="PointStyle">psNothing</prop>
								</obj>
								<obj name="PropertyObject" class="GenSampleEditPosition" version="4">
									<prop name="PropertyTypeName">Position</prop>
									<prop name="Position">4</prop>
									<prop name="IsDefault">1</prop>
								</obj>
								<obj name="PropertyObject" class="GenSampleEditReplicate" version="4">
									<prop name="PropertyTypeName">Replicate of</prop>
									<prop name="Position">4</prop>
									<prop name="IsDefault">0</prop>
									<prop name="ReplicateOf">3</prop>
								</obj>
								<obj name="PropertyObject" class="HTCSampleID" version="4">
									<prop name="PropertyTypeName">Sample ID</prop>
									<prop name="Position">4</prop>
									<prop name="IsDefault">1</prop>
								</obj>
								<obj name="PropertyObject" class="GenSampleEditName" version="4">
									<prop name="PropertyTypeName">Sample Name</prop>
									<prop name="Position">4</prop>
									<prop name="IsDefault">0</prop>
									<prop name="name">35N</prop>
								</obj>
								<obj name="PropertyObject" class="HTCSamplePrepNotes" version="4">
									<prop name="PropertyTypeName">Sample Prep Notes</prop>
									<prop name="Position">4</prop>
									<prop name="IsDefault">1</prop>
								</obj>
								<obj name="PropertyObject" class="GenSampleEditSubset" version="4">
									<prop name="PropertyTypeName">Subsets</prop>
									<prop name="Position">4</prop>
									<prop name="IsDefault">1</prop>
								</obj>
								<obj name="PropertyObject" class="SamplePrefWidth" version="5">
									<prop name="PropertyTypeName">Width</prop>
									<prop name="Position">4</prop>
									<prop name="IsDefault">1</prop>
									<prop name="Width">1</prop>
								</obj>
							</list>
						</obj>
					</obj>
					<obj name="item" class="SamplePropInfo" version="1">
						<obj name="ChannelProperties" class="ChanPropList" version="2">
							<obj name="ChannelProperties" class="EMList" version="1">
								<list name="emlist" count="1">
									<obj name="item" class="PropertyList" version="1">
										<list name="emlist" count="12">
											<obj name="PropertyObject" class="RQSampleTargetProperty" version="4">
												<prop name="PropertyTypeName">Combined Sample and Target Type</prop>
												<prop name="Position">5</prop>
												<prop name="IsDefault">0</prop>
												<obj name="ChannelProp" class="ChannelProperty" version="1">
													<prop name="ChannelIdx">0</prop>
												</obj>
											</obj>
											<obj name="PropertyObject" class="QuantConcProperty" version="4">
												<prop name="PropertyTypeName">Concentration</prop>
												<prop name="Position">5</prop>
												<prop name="IsDefault">1</prop>
												<prop name="Concentration">0</prop>
												<obj name="ChannelProp" class="ChannelProperty" version="1">
													<prop name="ChannelIdx">0</prop>
												</obj>
												<prop name="ReadOnly">1</prop>
											</obj>
											<obj name="PropertyObject" class="QuantCpHighProp" version="4">
												<prop name="PropertyTypeName">Cp High</prop>
												<prop name="Position">5</prop>
												<prop name="IsDefault">1</prop>
												<prop name="CpRangeHigh">0</prop>
												<obj name="ChannelProp" class="ChannelProperty" version="1">
													<prop name="ChannelIdx">0</prop>
												</obj>
												<prop name="ReadOnly">0</prop>
											</obj>
											<obj name="PropertyObject" class="QuantCpLowProp" version="4">
												<prop name="PropertyTypeName">Cp Low</prop>
												<prop name="Position">5</prop>
												<prop name="IsDefault">1</prop>
												<prop name="CpRangeLow">0</prop>
												<obj name="ChannelProp" class="ChannelProperty" version="1">
													<prop name="ChannelIdx">0</prop>
												</obj>
												<prop name="ReadOnly">0</prop>
											</obj>
											<obj name="PropertyObject" class="RQEffProp" version="4">
												<prop name="PropertyTypeName">Efficiency</prop>
												<prop name="Position">5</prop>
												<prop name="IsDefault">1</prop>
												<prop name="Efficiency">2</prop>
												<obj name="ChannelProp" class="ChannelProperty" version="1">
													<prop name="ChannelIdx">0</prop>
												</obj>
											</obj>
											<obj name="PropertyObject" class="ChannelGenotype" version="4">
												<prop name="PropertyTypeName">Melt Geno Genotype</prop>
												<prop name="Position">5</prop>
												<prop name="IsDefault">1</prop>
												<prop name="ReadOnly">1</prop>
												<obj name="ChannelProp" class="ChannelProperty" version="1">
													<prop name="ChannelIdx">0</prop>
												</obj>
											</obj>
											<obj name="PropertyObject" class="GroupChannelTypeProp" version="4">
												<prop name="PropertyTypeName">Melt Geno Sample Type</prop>
												<prop name="Position">5</prop>
												<prop name="IsDefault">0</prop>
												<prop name="GroupSampleType">mstUnknown</prop>
												<obj name="ChannelProp" class="ChannelProperty" version="1">
													<prop name="ChannelIdx">0</prop>
												</obj>
											</obj>
											<obj name="PropertyObject" class="QuantSampleTypeProperty" version="4">
												<prop name="PropertyTypeName">Quantification Sample Type</prop>
												<prop name="Position">5</prop>
												<prop name="IsDefault">0</prop>
												<prop name="SampleType">qsPosCalibrator</prop>
												<obj name="ChannelProp" class="ChannelProperty" version="1">
													<prop name="ChannelIdx">0</prop>
												</obj>
											</obj>
											<obj name="PropertyObject" class="ChannelGenotype" version="4">
												<prop name="PropertyTypeName">Scanning Genotype</prop>
												<prop name="Position">5</prop>
												<prop name="IsDefault">1</prop>
												<prop name="ReadOnly">1</prop>
												<obj name="ChannelProp" class="ChannelProperty" version="1">
													<prop name="ChannelIdx">0</prop>
												</obj>
											</obj>
											<obj name="PropertyObject" class="GroupChannelTypeProp" version="4">
												<prop name="PropertyTypeName">Scanning Sample Type</prop>
												<prop name="Position">5</prop>
												<prop name="IsDefault">0</prop>
												<prop name="GroupSampleType">mstUnknown</prop>
												<obj name="ChannelProp" class="ChannelProperty" version="1">
													<prop name="ChannelIdx">0</prop>
												</obj>
											</obj>
											<obj name="PropertyObject" class="TargetName" version="4">
												<prop name="PropertyTypeName">Target Name</prop>
												<prop name="Position">5</prop>
												<prop name="IsDefault">0</prop>
												<prop name="name">FTO</prop>
												<obj name="ChannelProp" class="ChannelProperty" version="1">
													<prop name="ChannelIdx">0</prop>
												</obj>
											</obj>
											<obj name="PropertyObject" class="RQTargetProperty" version="4">
												<prop name="PropertyTypeName">Target Type</prop>
												<prop name="Position">5</prop>
												<prop name="IsDefault">0</prop>
												<prop name="TargetType">dtTarget</prop>
												<obj name="ChannelProp" class="ChannelProperty" version="1">
													<prop name="ChannelIdx">0</prop>
												</obj>
											</obj>
										</list>
									</obj>
								</list>
							</obj>
						</obj>
						<prop name="ChannelPropertyCount">1</prop>
						<prop name="ContainerPosition">5</prop>
						<prop name="HasSampleProperties">1</prop>
						<obj name="SampleProperties" class="PropertyList" version="1">
							<list name="emlist" count="14">
								<obj name="PropertyObject" class="SamplePrefColor" version="4">
									<prop name="PropertyTypeName">Color</prop>
									<prop name="Position">5</prop>
									<prop name="IsDefault">0</prop>
									<prop name="Color">$0012D7FA</prop>
								</obj>
								<obj name="PropertyObject" class="DominantChannelProp" version="4">
									<prop name="PropertyTypeName">Dominant Channel</prop>
									<prop name="Position">5</prop>
									<prop name="IsDefault">0</prop>
									<prop name="DominantChannel">0</prop>
								</obj>
								<obj name="PropertyObject" class="Genotype" version="4">
									<prop name="PropertyTypeName">EndPt Genotype</prop>
									<prop name="Position">5</prop>
									<prop name="IsDefault">1</prop>
									<prop name="ReadOnly">1</prop>
								</obj>
								<obj name="PropertyObject" class="GroupingSample" version="4">
									<prop name="PropertyTypeName">EndPt Sample Type</prop>
									<prop name="Position">5</prop>
									<prop name="IsDefault">0</prop>
									<prop name="GroupSampleType">mstUnknown</prop>
								</obj>
								<obj name="PropertyObject" class="SamplePrefLineStyle" version="4">
									<prop name="PropertyTypeName">Line Style</prop>
									<prop name="Position">5</prop>
									<prop name="IsDefault">0</prop>
									<prop name="LineStyle">psSolid</prop>
								</obj>
								<obj name="PropertyObject" class="GenSampleEditNotes" version="4">
									<prop name="PropertyTypeName">Notes</prop>
									<prop name="Position">5</prop>
									<prop name="IsDefault">1</prop>
								</obj>
								<obj name="PropertyObject" class="SamplePrefPointStyle" version="4">
									<prop name="PropertyTypeName">Point Style</prop>
									<prop name="Position">5</prop>
									<prop name="IsDefault">0</prop>
									<prop name="PointStyle">psNothing</prop>
								</obj>
								<obj name="PropertyObject" class="GenSampleEditPosition" version="4">
									<prop name="PropertyTypeName">Position</prop>
									<prop name="Position">5</prop>
									<prop name="IsDefault">1</prop>
								</obj>
								<obj name="PropertyObject" class="GenSampleEditReplicate" version="4">
									<prop name="PropertyTypeName">Replicate of</prop>
									<prop name="Position">5</prop>
									<prop name="IsDefault">0</prop>
									<prop name="ReplicateOf">3</prop>
								</obj>
								<obj name="PropertyObject" class="HTCSampleID" version="4">
									<prop name="PropertyTypeName">Sample ID</prop>
									<prop name="Position">5</prop>
									<prop name="IsDefault">1</prop>
								</obj>
								<obj name="PropertyObject" class="GenSampleEditName" version="4">
									<prop name="PropertyTypeName">Sample Name</prop>
									<prop name="Position">5</prop>
									<prop name="IsDefault">0</prop>
									<prop name="name">35N</prop>
								</obj>
								<obj name="PropertyObject" class="HTCSamplePrepNotes" version="4">
									<prop name="PropertyTypeName">Sample Prep Notes</prop>
									<prop name="Position">5</prop>
									<prop name="IsDefault">1</prop>
								</obj>
								<obj name="PropertyObject" class="GenSampleEditSubset" version="4">
									<prop name="PropertyTypeName">Subsets</prop>
									<prop name="Position">5</prop>
									<prop name="IsDefault">1</prop>
								</obj>
								<obj name="PropertyObject" class="SamplePrefWidth" version="5">
									<prop name="PropertyTypeName">Width</prop>
									<prop name="Position">5</prop>
									<prop name="IsDefault">1</prop>
									<prop name="Width">1</prop>
								</obj>
							</list>
						</obj>
					</obj>
					<obj name="item" class="SamplePropInfo" version="1">
						<obj name="ChannelProperties" class="ChanPropList" version="2">
							<obj name="ChannelProperties" class="EMList" version="1">
								<list name="emlist" count="1">
									<obj name="item" class="PropertyList" version="1">
										<list name="emlist" count="12">
											<obj name="PropertyObject" class="RQSampleTargetProperty" version="4">
												<prop name="PropertyTypeName">Combined Sample and Target Type</prop>
												<prop name="Position">6</prop>
												<prop name="IsDefault">0</prop>
												<obj name="ChannelProp" class="ChannelProperty" version="1">
													<prop name="ChannelIdx">0</prop>
												</obj>
											</obj>
											<obj name="PropertyObject" class="QuantConcProperty" version="4">
												<prop name="PropertyTypeName">Concentration</prop>
												<prop name="Position">6</prop>
												<prop name="IsDefault">1</prop>
												<prop name="Concentration">0</prop>
												<obj name="ChannelProp" class="ChannelProperty" version="1">
													<prop name="ChannelIdx">0</prop>
												</obj>
												<prop name="ReadOnly">1</prop>
											</obj>
											<obj name="PropertyObject" class="QuantCpHighProp" version="4">
												<prop name="PropertyTypeName">Cp High</prop>
												<prop name="Position">6</prop>
												<prop name="IsDefault">1</prop>
												<prop name="CpRangeHigh">0</prop>
												<obj name="ChannelProp" class="ChannelProperty" version="1">
													<prop name="ChannelIdx">0</prop>
												</obj>
												<prop name="ReadOnly">0</prop>
											</obj>
											<obj name="PropertyObject" class="QuantCpLowProp" version="4">
												<prop name="PropertyTypeName">Cp Low</prop>
												<prop name="Position">6</prop>
												<prop name="IsDefault">1</prop>
												<prop name="CpRangeLow">0</prop>
												<obj name="ChannelProp" class="ChannelProperty" version="1">
													<prop name="ChannelIdx">0</prop>
												</obj>
												<prop name="ReadOnly">0</prop>
											</obj>
											<obj name="PropertyObject" class="RQEffProp" version="4">
												<prop name="PropertyTypeName">Efficiency</prop>
												<prop name="Position">6</prop>
												<prop name="IsDefault">1</prop>
												<prop name="Efficiency">2</prop>
												<obj name="ChannelProp" class="ChannelProperty" version="1">
													<prop name="ChannelIdx">0</prop>
												</obj>
											</obj>
											<obj name="PropertyObject" class="ChannelGenotype" version="4">
												<prop name="PropertyTypeName">Melt Geno Genotype</prop>
												<prop name="Position">6</prop>
												<prop name="IsDefault">1</prop>
												<prop name="ReadOnly">1</prop>
												<obj name="ChannelProp" class="ChannelProperty" version="1">
													<prop name="ChannelIdx">0</prop>
												</obj>
											</obj>
											<obj name="PropertyObject" class="GroupChannelTypeProp" version="4">
												<prop name="PropertyTypeName">Melt Geno Sample Type</prop>
												<prop name="Position">6</prop>
												<prop name="IsDefault">0</prop>
												<prop name="GroupSampleType">mstUnknown</prop>
												<obj name="ChannelProp" class="ChannelProperty" version="1">
													<prop name="ChannelIdx">0</prop>
												</obj>
											</obj>
											<obj name="PropertyObject" class="QuantSampleTypeProperty" version="4">
												<prop name="PropertyTypeName">Quantification Sample Type</prop>
												<prop name="Position">6</prop>
												<prop name="IsDefault">0</prop>
												<prop name="SampleType">qsPosCalibrator</prop>
												<obj name="ChannelProp" class="ChannelProperty" version="1">
													<prop name="ChannelIdx">0</prop>
												</obj>
											</obj>
											<obj name="PropertyObject" class="ChannelGenotype" version="4">
												<prop name="PropertyTypeName">Scanning Genotype</prop>
												<prop name="Position">6</prop>
												<prop name="IsDefault">1</prop>
												<prop name="ReadOnly">1</prop>
												<obj name="ChannelProp" class="ChannelProperty" version="1">
													<prop name="ChannelIdx">0</prop>
												</obj>
											</obj>
											<obj name="PropertyObject" class="GroupChannelTypeProp" version="4">
												<prop name="PropertyTypeName">Scanning Sample Type</prop>
												<prop name="Position">6</prop>
												<prop name="IsDefault">0</prop>
												<prop name="GroupSampleType">mstUnknown</prop>
												<obj name="ChannelProp" class="ChannelProperty" version="1">
													<prop name="ChannelIdx">0</prop>
												</obj>
											</obj>
											<obj name="PropertyObject" class="TargetName" version="4">
												<prop name="PropertyTypeName">Target Name</prop>
												<prop name="Position">6</prop>
												<prop name="IsDefault">0</prop>
												<prop name="name">MDK</prop>
												<obj name="ChannelProp" class="ChannelProperty" version="1">
													<prop name="ChannelIdx">0</prop>
												</obj>
											</obj>
											<obj name="PropertyObject" class="RQTargetProperty" version="4">
												<prop name="PropertyTypeName">Target Type</prop>
												<prop name="Position">6</prop>
												<prop name="IsDefault">0</prop>
												<prop name="TargetType">dtTarget</prop>
												<obj name="ChannelProp" class="ChannelProperty" version="1">
													<prop name="ChannelIdx">0</prop>
												</obj>
											</obj>
										</list>
									</obj>
								</list>
							</obj>
						</obj>
						<prop name="ChannelPropertyCount">1</prop>
						<prop name="ContainerPosition">6</prop>
						<prop name="HasSampleProperties">1</prop>
						<obj name="SampleProperties" class="PropertyList" version="1">
							<list name="emlist" count="14">
								<obj name="PropertyObject" class="SamplePrefColor" version="4">
									<prop name="PropertyTypeName">Color</prop>
									<prop name="Position">6</prop>
									<prop name="IsDefault">0</prop>
									<prop name="Color">$00000097</prop>
								</obj>
								<obj name="PropertyObject" class="DominantChannelProp" version="4">
									<prop name="PropertyTypeName">Dominant Channel</prop>
									<prop name="Position">6</prop>
									<prop name="IsDefault">0</prop>
									<prop name="DominantChannel">0</prop>
								</obj>
								<obj name="PropertyObject" class="Genotype" version="4">
									<prop name="PropertyTypeName">EndPt Genotype</prop>
									<prop name="Position">6</prop>
									<prop name="IsDefault">1</prop>
									<prop name="ReadOnly">1</prop>
								</obj>
								<obj name="PropertyObject" class="GroupingSample" version="4">
									<prop name="PropertyTypeName">EndPt Sample Type</prop>
									<prop name="Position">6</prop>
									<prop name="IsDefault">0</prop>
									<prop name="GroupSampleType">mstUnknown</prop>
								</obj>
								<obj name="PropertyObject" class="SamplePrefLineStyle" version="4">
									<prop name="PropertyTypeName">Line Style</prop>
									<prop name="Position">6</prop>
									<prop name="IsDefault">0</prop>
									<prop name="LineStyle">psSolid</prop>
								</obj>
								<obj name="PropertyObject" class="GenSampleEditNotes" version="4">
									<prop name="PropertyTypeName">Notes</prop>
									<prop name="Position">6</prop>
									<prop name="IsDefault">1</prop>
								</obj>
								<obj name="PropertyObject" class="SamplePrefPointStyle" version="4">
									<prop name="PropertyTypeName">Point Style</prop>
									<prop name="Position">6</prop>
									<prop name="IsDefault">0</prop>
									<prop name="PointStyle">psNothing</prop>
								</obj>
								<obj name="PropertyObject" class="GenSampleEditPosition" version="4">
									<prop name="PropertyTypeName">Position</prop>
									<prop name="Position">6</prop>
									<prop name="IsDefault">1</prop>
								</obj>
								<obj name="PropertyObject" class="GenSampleEditReplicate" version="4">
									<prop name="PropertyTypeName">Replicate of</prop>
									<prop name="Position">6</prop>
									<prop name="IsDefault">0</prop>
									<prop name="ReplicateOf">6</prop>
								</obj>
								<obj name="PropertyObject" class="HTCSampleID" version="4">
									<prop name="PropertyTypeName">Sample ID</prop>
									<prop name="Position">6</prop>
									<prop name="IsDefault">1</prop>
								</obj>
								<obj name="PropertyObject" class="GenSampleEditName" version="4">
									<prop name="PropertyTypeName">Sample Name</prop>
									<prop name="Position">6</prop>
									<prop name="IsDefault">0</prop>
									<prop name="name">35N</prop>
								</obj>
								<obj name="PropertyObject" class="HTCSamplePrepNotes" version="4">
									<prop name="PropertyTypeName">Sample Prep Notes</prop>
									<prop name="Position">6</prop>
									<prop name="IsDefault">1</prop>
								</obj>
								<obj name="PropertyObject" class="GenSampleEditSubset" version="4">
									<prop name="PropertyTypeName">Subsets</prop>
									<prop name="Position">6</prop>
									<prop name="IsDefault">1</prop>
								</obj>
								<obj name="PropertyObject" class="SamplePrefWidth" version="5">
									<prop name="PropertyTypeName">Width</prop>
									<prop name="Position">6</prop>
									<prop name="IsDefault">1</prop>
									<prop name="Width">1</prop>
								</obj>
							</list>
						</obj>
					</obj>
					<obj name="item" class="SamplePropInfo" version="1">
						<obj name="ChannelProperties" class="ChanPropList" version="2">
							<obj name="ChannelProperties" class="EMList" version="1">
								<list name="emlist" count="1">
									<obj name="item" class="PropertyList" version="1">
										<list name="emlist" count="12">
											<obj name="PropertyObject" class="RQSampleTargetProperty" version="4">
												<prop name="PropertyTypeName">Combined Sample and Target Type</prop>
												<prop name="Position">7</prop>
												<prop name="IsDefault">0</prop>
												<obj name="ChannelProp" class="ChannelProperty" version="1">
													<prop name="ChannelIdx">0</prop>
												</obj>
											</obj>
											<obj name="PropertyObject" class="QuantConcProperty" version="4">
												<prop name="PropertyTypeName">Concentration</prop>
												<prop name="Position">7</prop>
												<prop name="IsDefault">1</prop>
												<prop name="Concentration">0</prop>
												<obj name="ChannelProp" class="ChannelProperty" version="1">
													<prop name="ChannelIdx">0</prop>
												</obj>
												<prop name="ReadOnly">1</prop>
											</obj>
											<obj name="PropertyObject" class="QuantCpHighProp" version="4">
												<prop name="PropertyTypeName">Cp High</prop>
												<prop name="Position">7</prop>
												<prop name="IsDefault">1</prop>
												<prop name="CpRangeHigh">0</prop>
												<obj name="ChannelProp" class="ChannelProperty" version="1">
													<prop name="ChannelIdx">0</prop>
												</obj>
												<prop name="ReadOnly">0</prop>
											</obj>
											<obj name="PropertyObject" class="QuantCpLowProp" version="4">
												<prop name="PropertyTypeName">Cp Low</prop>
												<prop name="Position">7</prop>
												<prop name="IsDefault">1</prop>
												<prop name="CpRangeLow">0</prop>
												<obj name="ChannelProp" class="ChannelProperty" version="1">
													<prop name="ChannelIdx">0</prop>
												</obj>
												<prop name="ReadOnly">0</prop>
											</obj>
											<obj name="PropertyObject" class="RQEffProp" version="4">
												<prop name="PropertyTypeName">Efficiency</prop>
												<prop name="Position">7</prop>
												<prop name="IsDefault">1</prop>
												<prop name="Efficiency">2</prop>
												<obj name="ChannelProp" class="ChannelProperty" version="1">
													<prop name="ChannelIdx">0</prop>
												</obj>
											</obj>
											<obj name="PropertyObject" class="ChannelGenotype" version="4">
												<prop name="PropertyTypeName">Melt Geno Genotype</prop>
												<prop name="Position">7</prop>
												<prop name="IsDefault">1</prop>
												<prop name="ReadOnly">1</prop>
												<obj name="ChannelProp" class="ChannelProperty" version="1">
													<prop name="ChannelIdx">0</prop>
												</obj>
											</obj>
											<obj name="PropertyObject" class="GroupChannelTypeProp" version="4">
												<prop name="PropertyTypeName">Melt Geno Sample Type</prop>
												<prop name="Position">7</prop>
												<prop name="IsDefault">0</prop>
												<prop name="GroupSampleType">mstUnknown</prop>
												<obj name="ChannelProp" class="ChannelProperty" version="1">
													<prop name="ChannelIdx">0</prop>
												</obj>
											</obj>
											<obj name="PropertyObject" class="QuantSampleTypeProperty" version="4">
												<prop name="PropertyTypeName">Quantification Sample Type</prop>
												<prop name="Position">7</prop>
												<prop name="IsDefault">0</prop>
												<prop name="SampleType">qsPosCalibrator</prop>
												<obj name="ChannelProp" class="ChannelProperty" version="1">
													<prop name="ChannelIdx">0</prop>
												</obj>
											</obj>
											<obj name="PropertyObject" class="ChannelGenotype" version="4">
												<prop name="PropertyTypeName">Scanning Genotype</prop>
												<prop name="Position">7</prop>
												<prop name="IsDefault">1</prop>
												<prop name="ReadOnly">1</prop>
												<obj name="ChannelProp" class="ChannelProperty" version="1">
													<prop name="ChannelIdx">0</prop>
												</obj>
											</obj>
											<obj name="PropertyObject" class="GroupChannelTypeProp" version="4">
												<prop name="PropertyTypeName">Scanning Sample Type</prop>
												<prop name="Position">7</prop>
												<prop name="IsDefault">0</prop>
												<prop name="GroupSampleType">mstUnknown</prop>
												<obj name="ChannelProp" class="ChannelProperty" version="1">
													<prop name="ChannelIdx">0</prop>
												</obj>
											</obj>
											<obj name="PropertyObject" class="TargetName" version="4">
												<prop name="PropertyTypeName">Target Name</prop>
												<prop name="Position">7</prop>
												<prop name="IsDefault">0</prop>
												<prop name="name">MDK</prop>
												<obj name="ChannelProp" class="ChannelProperty" version="1">
													<prop name="ChannelIdx">0</prop>
												</obj>
											</obj>
											<obj name="PropertyObject" class="RQTargetProperty" version="4">
												<prop name="PropertyTypeName">Target Type</prop>
												<prop name="Position">7</prop>
												<prop name="IsDefault">0</prop>
												<prop name="TargetType">dtTarget</prop>
												<obj name="ChannelProp" class="ChannelProperty" version="1">
													<prop name="ChannelIdx">0</prop>
												</obj>
											</obj>
										</list>
									</obj>
								</list>
							</obj>
						</obj>
						<prop name="ChannelPropertyCount">1</prop>
						<prop name="ContainerPosition">7</prop>
						<prop name="HasSampleProperties">1</prop>
						<obj name="SampleProperties" class="PropertyList" version="1">
							<list name="emlist" count="14">
								<obj name="PropertyObject" class="SamplePrefColor" version="4">
									<prop name="PropertyTypeName">Color</prop>
									<prop name="Position">7</prop>
									<prop name="IsDefault">0</prop>
									<prop name="Color">$00FFFF0F</prop>
								</obj>
								<obj name="PropertyObject" class="DominantChannelProp" version="4">
									<prop name="PropertyTypeName">Dominant Channel</prop>
									<prop name="Position">7</prop>
									<prop name="IsDefault">0</prop>
									<prop name="DominantChannel">0</prop>
								</obj>
								<obj name="PropertyObject" class="Genotype" version="4">
									<prop name="PropertyTypeName">EndPt Genotype</prop>
									<prop name="Position">7</prop>
									<prop name="IsDefault">1</prop>
									<prop name="ReadOnly">1</prop>
								</obj>
								<obj name="PropertyObject" class="GroupingSample" version="4">
									<prop name="PropertyTypeName">EndPt Sample Type</prop>
									<prop name="Position">7</prop>
									<prop name="IsDefault">0</prop>
									<prop name="GroupSampleType">mstUnknown</prop>
								</obj>
								<obj name="PropertyObject" class="SamplePrefLineStyle" version="4">
									<prop name="PropertyTypeName">Line Style</prop>
									<prop name="Position">7</prop>
									<prop name="IsDefault">0</prop>
									<prop name="LineStyle">psSolid</prop>
								</obj>
								<obj name="PropertyObject" class="GenSampleEditNotes" version="4">
									<prop name="PropertyTypeName">Notes</prop>
									<prop name="Position">7</prop>
									<prop name="IsDefault">1</prop>
								</obj>
								<obj name="PropertyObject" class="SamplePrefPointStyle" version="4">
									<prop name="PropertyTypeName">Point Style</prop>
									<prop name="Position">7</prop>
									<prop name="IsDefault">0</prop>
									<prop name="PointStyle">psNothing</prop>
								</obj>
								<obj name="PropertyObject" class="GenSampleEditPosition" version="4">
									<prop name="PropertyTypeName">Position</prop>
									<prop name="Position">7</prop>
									<prop name="IsDefault">1</prop>
								</obj>
								<obj name="PropertyObject" class="GenSampleEditReplicate" version="4">
									<prop name="PropertyTypeName">Replicate of</prop>
									<prop name="Position">7</prop>
									<prop name="IsDefault">0</prop>
									<prop name="ReplicateOf">6</prop>
								</obj>
								<obj name="PropertyObject" class="HTCSampleID" version="4">
									<prop name="PropertyTypeName">Sample ID</prop>
									<prop name="Position">7</prop>
									<prop name="IsDefault">1</prop>
								</obj>
								<obj name="PropertyObject" class="GenSampleEditName" version="4">
									<prop name="PropertyTypeName">Sample Name</prop>
									<prop name="Position">7</prop>
									<prop name="IsDefault">0</prop>
									<prop name="name">35N</prop>
								</obj>
								<obj name="PropertyObject" class="HTCSamplePrepNotes" version="4">
									<prop name="PropertyTypeName">Sample Prep Notes</prop>
									<prop name="Position">7</prop>
									<prop name="IsDefault">1</prop>
								</obj>
								<obj name="PropertyObject" class="GenSampleEditSubset" version="4">
									<prop name="PropertyTypeName">Subsets</prop>
									<prop name="Position">7</prop>
									<prop name="IsDefault">1</prop>
								</obj>
								<obj name="PropertyObject" class="SamplePrefWidth" version="5">
									<prop name="PropertyTypeName">Width</prop>
									<prop name="Position">7</prop>
									<prop name="IsDefault">1</prop>
									<prop name="Width">1</prop>
								</obj>
							</list>
						</obj>
					</obj>
					<obj name="item" class="SamplePropInfo" version="1">
						<obj name="ChannelProperties" class="ChanPropList" version="2">
							<obj name="ChannelProperties" class="EMList" version="1">
								<list name="emlist" count="1">
									<obj name="item" class="PropertyList" version="1">
										<list name="emlist" count="12">
											<obj name="PropertyObject" class="RQSampleTargetProperty" version="4">
												<prop name="PropertyTypeName">Combined Sample and Target Type</prop>
												<prop name="Position">8</prop>
												<prop name="IsDefault">0</prop>
												<obj name="ChannelProp" class="ChannelProperty" version="1">
													<prop name="ChannelIdx">0</prop>
												</obj>
											</obj>
											<obj name="PropertyObject" class="QuantConcProperty" version="4">
												<prop name="PropertyTypeName">Concentration</prop>
												<prop name="Position">8</prop>
												<prop name="IsDefault">1</prop>
												<prop name="Concentration">0</prop>
												<obj name="ChannelProp" class="ChannelProperty" version="1">
													<prop name="ChannelIdx">0</prop>
												</obj>
												<prop name="ReadOnly">1</prop>
											</obj>
											<obj name="PropertyObject" class="QuantCpHighProp" version="4">
												<prop name="PropertyTypeName">Cp High</prop>
												<prop name="Position">8</prop>
												<prop name="IsDefault">1</prop>
												<prop name="CpRangeHigh">0</prop>
												<obj name="ChannelProp" class="ChannelProperty" version="1">
													<prop name="ChannelIdx">0</prop>
												</obj>
												<prop name="ReadOnly">0</prop>
											</obj>
											<obj name="PropertyObject" class="QuantCpLowProp" version="4">
												<prop name="PropertyTypeName">Cp Low</prop>
												<prop name="Position">8</prop>
												<prop name="IsDefault">1</prop>
												<prop name="CpRangeLow">0</prop>
												<obj name="ChannelProp" class="ChannelProperty" version="1">
													<prop name="ChannelIdx">0</prop>
												</obj>
												<prop name="ReadOnly">0</prop>
											</obj>
											<obj name="PropertyObject" class="RQEffProp" version="4">
												<prop name="PropertyTypeName">Efficiency</prop>
												<prop name="Position">8</prop>
												<prop name="IsDefault">1</prop>
												<prop name="Efficiency">2</prop>
												<obj name="ChannelProp" class="ChannelProperty" version="1">
													<prop name="ChannelIdx">0</prop>
												</obj>
											</obj>
											<obj name="PropertyObject" class="ChannelGenotype" version="4">
												<prop name="PropertyTypeName">Melt Geno Genotype</prop>
												<prop name="Position">8</prop>
												<prop name="IsDefault">1</prop>
												<prop name="ReadOnly">1</prop>
												<obj name="ChannelProp" class="ChannelProperty" version="1">
													<prop name="ChannelIdx">0</prop>
												</obj>
											</obj>
											<obj name="PropertyObject" class="GroupChannelTypeProp" version="4">
												<prop name="PropertyTypeName">Melt Geno Sample Type</prop>
												<prop name="Position">8</prop>
												<prop name="IsDefault">0</prop>
												<prop name="GroupSampleType">mstUnknown</prop>
												<obj name="ChannelProp" class="ChannelProperty" version="1">
													<prop name="ChannelIdx">0</prop>
												</obj>
											</obj>
											<obj name="PropertyObject" class="QuantSampleTypeProperty" version="4">
												<prop name="PropertyTypeName">Quantification Sample Type</prop>
												<prop name="Position">8</prop>
												<prop name="IsDefault">0</prop>
												<prop name="SampleType">qsPosCalibrator</prop>
												<obj name="ChannelProp" class="ChannelProperty" version="1">
													<prop name="ChannelIdx">0</prop>
												</obj>
											</obj>
											<obj name="PropertyObject" class="ChannelGenotype" version="4">
												<prop name="PropertyTypeName">Scanning Genotype</prop>
												<prop name="Position">8</prop>
												<prop name="IsDefault">1</prop>
												<prop name="ReadOnly">1</prop>
												<obj name="ChannelProp" class="ChannelProperty" version="1">
													<prop name="ChannelIdx">0</prop>
												</obj>
											</obj>
											<obj name="PropertyObject" class="GroupChannelTypeProp" version="4">
												<prop name="PropertyTypeName">Scanning Sample Type</prop>
												<prop name="Position">8</prop>
												<prop name="IsDefault">0</prop>
												<prop name="GroupSampleType">mstUnknown</prop>
												<obj name="ChannelProp" class="ChannelProperty" version="1">
													<prop name="ChannelIdx">0</prop>
												</obj>
											</obj>
											<obj name="PropertyObject" class="TargetName" version="4">
												<prop name="PropertyTypeName">Target Name</prop>
												<prop name="Position">8</prop>
												<prop name="IsDefault">0</prop>
												<prop name="name">MDK</prop>
												<obj name="ChannelProp" class="ChannelProperty" version="1">
													<prop name="ChannelIdx">0</prop>
												</obj>
											</obj>
											<obj name="PropertyObject" class="RQTargetProperty" version="4">
												<prop name="PropertyTypeName">Target Type</prop>
												<prop name="Position">8</prop>
												<prop name="IsDefault">0</prop>
												<prop name="TargetType">dtTarget</prop>
												<obj name="ChannelProp" class="ChannelProperty" version="1">
													<prop name="ChannelIdx">0</prop>
												</obj>
											</obj>
										</list>
									</obj>
								</list>
							</obj>
						</obj>
						<prop name="ChannelPropertyCount">1</prop>
						<prop name="ContainerPosition">8</prop>
						<prop name="HasSampleProperties">1</prop>
						<obj name="SampleProperties" class="PropertyList" version="1">
							<list name="emlist" count="14">
								<obj name="PropertyObject" class="SamplePrefColor" version="4">
									<prop name="PropertyTypeName">Color</prop>
									<prop name="Position">8</prop>
									<prop name="IsDefault">0</prop>
									<prop name="Color">$00404000</prop>
								</obj>
								<obj name="PropertyObject" class="DominantChannelProp" version="4">
									<prop name="PropertyTypeName">Dominant Channel</prop>
									<prop name="Position">8</prop>
									<prop name="IsDefault">0</prop>
									<prop name="DominantChannel">0</prop>
								</obj>
								<obj name="PropertyObject" class="Genotype" version="4">
									<prop name="PropertyTypeName">EndPt Genotype</prop>
									<prop name="Position">8</prop>
									<prop name="IsDefault">1</prop>
									<prop name="ReadOnly">1</prop>
								</obj>
								<obj name="PropertyObject" class="GroupingSample" version="4">
									<prop name="PropertyTypeName">EndPt Sample Type</prop>
									<prop name="Position">8</prop>
									<prop name="IsDefault">0</prop>
									<prop name="GroupSampleType">mstUnknown</prop>
								</obj>
								<obj name="PropertyObject" class="SamplePrefLineStyle" version="4">
									<prop name="PropertyTypeName">Line Style</prop>
									<prop name="Position">8</prop>
									<prop name="IsDefault">0</prop>
									<prop name="LineStyle">psSolid</prop>
								</obj>
								<obj name="PropertyObject" class="GenSampleEditNotes" version="4">
									<prop name="PropertyTypeName">Notes</prop>
									<prop name="Position">8</prop>
									<prop name="IsDefault">1</prop>
								</obj>
								<obj name="PropertyObject" class="SamplePrefPointStyle" version="4">
									<prop name="PropertyTypeName">Point Style</prop>
									<prop name="Position">8</prop>
									<prop name="IsDefault">0</prop>
									<prop name="PointStyle">psNothing</prop>
								</obj>
								<obj name="PropertyObject" class="GenSampleEditPosition" version="4">
									<prop name="PropertyTypeName">Position</prop>
									<prop name="Position">8</prop>
									<prop name="IsDefault">1</prop>
								</obj>
								<obj name="PropertyObject" class="GenSampleEditReplicate" version="4">
									<prop name="PropertyTypeName">Replicate of</prop>
									<prop name="Position">8</prop>
									<prop name="IsDefault">0</prop>
									<prop name="ReplicateOf">6</prop>
								</obj>
								<obj name="PropertyObject" class="HTCSampleID" version="4">
									<prop name="PropertyTypeName">Sample ID</prop>
									<prop name="Position">8</prop>
									<prop name="IsDefault">1</prop>
								</obj>
								<obj name="PropertyObject" class="GenSampleEditName" version="4">
									<prop name="PropertyTypeName">Sample Name</prop>
									<prop name="Position">8</prop>
									<prop name="IsDefault">0</prop>
									<prop name="name">35N</prop>
								</obj>
								<obj name="PropertyObject" class="HTCSamplePrepNotes" version="4">
									<prop name="PropertyTypeName">Sample Prep Notes</prop>
									<prop name="Position">8</prop>
									<prop name="IsDefault">1</prop>
								</obj>
								<obj name="PropertyObject" class="GenSampleEditSubset" version="4">
									<prop name="PropertyTypeName">Subsets</prop>
									<prop name="Position">8</prop>
									<prop name="IsDefault">1</prop>
								</obj>
								<obj name="PropertyObject" class="SamplePrefWidth" version="5">
									<prop name="PropertyTypeName">Width</prop>
									<prop name="Position">8</prop>
									<prop name="IsDefault">1</prop>
									<prop name="Width">1</prop>
								</obj>
							</list>
						</obj>
					</obj>
					<obj name="item" class="SamplePropInfo" version="1">
						<obj name="ChannelProperties" class="ChanPropList" version="2">
							<obj name="ChannelProperties" class="EMList" version="1">
								<list name="emlist" count="1">
									<obj name="item" class="PropertyList" version="1">
										<list name="emlist" count="12">
											<obj name="PropertyObject" class="RQSampleTargetProperty" version="4">
												<prop name="PropertyTypeName">Combined Sample and Target Type</prop>
												<prop name="Position">9</prop>
												<prop name="IsDefault">0</prop>
												<obj name="ChannelProp" class="ChannelProperty" version="1">
													<prop name="ChannelIdx">0</prop>
												</obj>
											</obj>
											<obj name="PropertyObject" class="QuantConcProperty" version="4">
												<prop name="PropertyTypeName">Concentration</prop>
												<prop name="Position">9</prop>
												<prop name="IsDefault">1</prop>
												<prop name="Concentration">0</prop>
												<obj name="ChannelProp" class="ChannelProperty" version="1">
													<prop name="ChannelIdx">0</prop>
												</obj>
												<prop name="ReadOnly">1</prop>
											</obj>
											<obj name="PropertyObject" class="QuantCpHighProp" version="4">
												<prop name="PropertyTypeName">Cp High</prop>
												<prop name="Position">9</prop>
												<prop name="IsDefault">1</prop>
												<prop name="CpRangeHigh">0</prop>
												<obj name="ChannelProp" class="ChannelProperty" version="1">
													<prop name="ChannelIdx">0</prop>
												</obj>
												<prop name="ReadOnly">0</prop>
											</obj>
											<obj name="PropertyObject" class="QuantCpLowProp" version="4">
												<prop name="PropertyTypeName">Cp Low</prop>
												<prop name="Position">9</prop>
												<prop name="IsDefault">1</prop>
												<prop name="CpRangeLow">0</prop>
												<obj name="ChannelProp" class="ChannelProperty" version="1">
													<prop name="ChannelIdx">0</prop>
												</obj>
												<prop name="ReadOnly">0</prop>
											</obj>
											<obj name="PropertyObject" class="RQEffProp" version="4">
												<prop name="PropertyTypeName">Efficiency</prop>
												<prop name="Position">9</prop>
												<prop name="IsDefault">1</prop>
												<prop name="Efficiency">2</prop>
												<obj name="ChannelProp" class="ChannelProperty" version="1">
													<prop name="ChannelIdx">0</prop>
												</obj>
											</obj>
											<obj name="PropertyObject" class="ChannelGenotype" version="4">
												<prop name="PropertyTypeName">Melt Geno Genotype</prop>
												<prop name="Position">9</prop>
												<prop name="IsDefault">1</prop>
												<prop name="ReadOnly">1</prop>
												<obj name="ChannelProp" class="ChannelProperty" version="1">
													<prop name="ChannelIdx">0</prop>
												</obj>
											</obj>
											<obj name="PropertyObject" class="GroupChannelTypeProp" version="4">
												<prop name="PropertyTypeName">Melt Geno Sample Type</prop>
												<prop name="Position">9</prop>
												<prop name="IsDefault">0</prop>
												<prop name="GroupSampleType">mstUnknown</prop>
												<obj name="ChannelProp" class="ChannelProperty" version="1">
													<prop name="ChannelIdx">0</prop>
												</obj>
											</obj>
											<obj name="PropertyObject" class="QuantSampleTypeProperty" version="4">
												<prop name="PropertyTypeName">Quantification Sample Type</prop>
												<prop name="Position">9</prop>
												<prop name="IsDefault">0</prop>
												<prop name="SampleType">qsPosCalibrator</prop>
												<obj name="ChannelProp" class="ChannelProperty" version="1">
													<prop name="ChannelIdx">0</prop>
												</obj>
											</obj>
											<obj name="PropertyObject" class="ChannelGenotype" version="4">
												<prop name="PropertyTypeName">Scanning Genotype</prop>
												<prop name="Position">9</prop>
												<prop name="IsDefault">1</prop>
												<prop name="ReadOnly">1</prop>
												<obj name="ChannelProp" class="ChannelProperty" version="1">
													<prop name="ChannelIdx">0</prop>
												</obj>
											</obj>
											<obj name="PropertyObject" class="GroupChannelTypeProp" version="4">
												<prop name="PropertyTypeName">Scanning Sample Type</prop>
												<prop name="Position">9</prop>
												<prop name="IsDefault">0</prop>
												<prop name="GroupSampleType">mstUnknown</prop>
												<obj name="ChannelProp" class="ChannelProperty" version="1">
													<prop name="ChannelIdx">0</prop>
												</obj>
											</obj>
											<obj name="PropertyObject" class="TargetName" version="4">
												<prop name="PropertyTypeName">Target Name</prop>
												<prop name="Position">9</prop>
												<prop name="IsDefault">0</prop>
												<prop name="name">C1Q</prop>
												<obj name="ChannelProp" class="ChannelProperty" version="1">
													<prop name="ChannelIdx">0</prop>
												</obj>
											</obj>
											<obj name="PropertyObject" class="RQTargetProperty" version="4">
												<prop name="PropertyTypeName">Target Type</prop>
												<prop name="Position">9</prop>
												<prop name="IsDefault">0</prop>
												<prop name="TargetType">dtTarget</prop>
												<obj name="ChannelProp" class="ChannelProperty" version="1">
													<prop name="ChannelIdx">0</prop>
												</obj>
											</obj>
										</list>
									</obj>
								</list>
							</obj>
						</obj>
						<prop name="ChannelPropertyCount">1</prop>
						<prop name="ContainerPosition">9</prop>
						<prop name="HasSampleProperties">1</prop>
						<obj name="SampleProperties" class="PropertyList" version="1">
							<list name="emlist" count="14">
								<obj name="PropertyObject" class="SamplePrefColor" version="4">
									<prop name="PropertyTypeName">Color</prop>
									<prop name="Position">9</prop>
									<prop name="IsDefault">0</prop>
									<prop name="Color">$004080FF</prop>
								</obj>
								<obj name="PropertyObject" class="DominantChannelProp" version="4">
									<prop name="PropertyTypeName">Dominant Channel</prop>
									<prop name="Position">9</prop>
									<prop name="IsDefault">0</prop>
									<prop name="DominantChannel">0</prop>
								</obj>
								<obj name="PropertyObject" class="Genotype" version="4">
									<prop name="PropertyTypeName">EndPt Genotype</prop>
									<prop name="Position">9</prop>
									<prop name="IsDefault">1</prop>
									<prop name="ReadOnly">1</prop>
								</obj>
								<obj name="PropertyObject" class="GroupingSample" version="4">
									<prop name="PropertyTypeName">EndPt Sample Type</prop>
									<prop name="Position">9</prop>
									<prop name="IsDefault">0</prop>
									<prop name="GroupSampleType">mstUnknown</prop>
								</obj>
								<obj name="PropertyObject" class="SamplePrefLineStyle" version="4">
									<prop name="PropertyTypeName">Line Style</prop>
									<prop name="Position">9</prop>
									<prop name="IsDefault">0</prop>
									<prop name="LineStyle">psSolid</prop>
								</obj>
								<obj name="PropertyObject" class="GenSampleEditNotes" version="4">
									<prop name="PropertyTypeName">Notes</prop>
									<prop name="Position">9</prop>
									<prop name="IsDefault">1</prop>
								</obj>
								<obj name="PropertyObject" class="SamplePrefPointStyle" version="4">
									<prop name="PropertyTypeName">Point Style</prop>
									<prop name="Position">9</prop>
									<prop name="IsDefault">0</prop>
									<prop name="PointStyle">psNothing</prop>
								</obj>
								<obj name="PropertyObject" class="GenSampleEditPosition" version="4">
									<prop name="PropertyTypeName">Position</prop>
									<prop name="Position">9</prop>
									<prop name="IsDefault">1</prop>
								</obj>
								<obj name="PropertyObject" class="GenSampleEditReplicate" version="4">
									<prop name="PropertyTypeName">Replicate of</prop>
									<prop name="Position">9</prop>
									<prop name="IsDefault">0</prop>
									<prop name="ReplicateOf">9</prop>
								</obj>
								<obj name="PropertyObject" class="HTCSampleID" version="4">
									<prop name="PropertyTypeName">Sample ID</prop>
									<prop name="Position">9</prop>
									<prop name="IsDefault">1</prop>
								</obj>
								<obj name="PropertyObject" class="GenSampleEditName" version="4">
									<prop name="PropertyTypeName">Sample Name</prop>
									<prop name="Position">9</prop>
									<prop name="IsDefault">0</prop>
									<prop name="name">35N</prop>
								</obj>
								<obj name="PropertyObject" class="HTCSamplePrepNotes" version="4">
									<prop name="PropertyTypeName">Sample Prep Notes</prop>
									<prop name="Position">9</prop>
									<prop name="IsDefault">1</prop>
								</obj>
								<obj name="PropertyObject" class="GenSampleEditSubset" version="4">
									<prop name="PropertyTypeName">Subsets</prop>
									<prop name="Position">9</prop>
									<prop name="IsDefault">1</prop>
								</obj>
								<obj name="PropertyObject" class="SamplePrefWidth" version="5">
									<prop name="PropertyTypeName">Width</prop>
									<prop name="Position">9</prop>
									<prop name="IsDefault">1</prop>
									<prop name="Width">1</prop>
								</obj>
							</list>
						</obj>
					</obj>
					<obj name="item" class="SamplePropInfo" version="1">
						<obj name="ChannelProperties" class="ChanPropList" version="2">
							<obj name="ChannelProperties" class="EMList" version="1">
								<list name="emlist" count="1">
									<obj name="item" class="PropertyList" version="1">
										<list name="emlist" count="12">
											<obj name="PropertyObject" class="RQSampleTargetProperty" version="4">
												<prop name="PropertyTypeName">Combined Sample and Target Type</prop>
												<prop name="Position">10</prop>
												<prop name="IsDefault">0</prop>
												<obj name="ChannelProp" class="ChannelProperty" version="1">
													<prop name="ChannelIdx">0</prop>
												</obj>
											</obj>
											<obj name="PropertyObject" class="QuantConcProperty" version="4">
												<prop name="PropertyTypeName">Concentration</prop>
												<prop name="Position">10</prop>
												<prop name="IsDefault">1</prop>
												<prop name="Concentration">0</prop>
												<obj name="ChannelProp" class="ChannelProperty" version="1">
													<prop name="ChannelIdx">0</prop>
												</obj>
												<prop name="ReadOnly">1</prop>
											</obj>
											<obj name="PropertyObject" class="QuantCpHighProp" version="4">
												<prop name="PropertyTypeName">Cp High</prop>
												<prop name="Position">10</prop>
												<prop name="IsDefault">1</prop>
												<prop name="CpRangeHigh">0</prop>
												<obj name="ChannelProp" class="ChannelProperty" version="1">
													<prop name="ChannelIdx">0</prop>
												</obj>
												<prop name="ReadOnly">0</prop>
											</obj>
											<obj name="PropertyObject" class="QuantCpLowProp" version="4">
												<prop name="PropertyTypeName">Cp Low</prop>
												<prop name="Position">10</prop>
												<prop name="IsDefault">1</prop>
												<prop name="CpRangeLow">0</prop>
												<obj name="ChannelProp" class="ChannelProperty" version="1">
													<prop name="ChannelIdx">0</prop>
												</obj>
												<prop name="ReadOnly">0</prop>
											</obj>
											<obj name="PropertyObject" class="RQEffProp" version="4">
												<prop name="PropertyTypeName">Efficiency</prop>
												<prop name="Position">10</prop>
												<prop name="IsDefault">1</prop>
												<prop name="Efficiency">2</prop>
												<obj name="ChannelProp" class="ChannelProperty" version="1">
													<prop name="ChannelIdx">0</prop>
												</obj>
											</obj>
											<obj name="PropertyObject" class="ChannelGenotype" version="4">
												<prop name="PropertyTypeName">Melt Geno Genotype</prop>
												<prop name="Position">10</prop>
												<prop name="IsDefault">1</prop>
												<prop name="ReadOnly">1</prop>
												<obj name="ChannelProp" class="ChannelProperty" version="1">
													<prop name="ChannelIdx">0</prop>
												</obj>
											</obj>
											<obj name="PropertyObject" class="GroupChannelTypeProp" version="4">
												<prop name="PropertyTypeName">Melt Geno Sample Type</prop>
												<prop name="Position">10</prop>
												<prop name="IsDefault">0</prop>
												<prop name="GroupSampleType">mstUnknown</prop>
												<obj name="ChannelProp" class="ChannelProperty" version="1">
													<prop name="ChannelIdx">0</prop>
												</obj>
											</obj>
											<obj name="PropertyObject" class="QuantSampleTypeProperty" version="4">
												<prop name="PropertyTypeName">Quantification Sample Type</prop>
												<prop name="Position">10</prop>
												<prop name="IsDefault">0</prop>
												<prop name="SampleType">qsPosCalibrator</prop>
												<obj name="ChannelProp" class="ChannelProperty" version="1">
													<prop name="ChannelIdx">0</prop>
												</obj>
											</obj>
											<obj name="PropertyObject" class="ChannelGenotype" version="4">
												<prop name="PropertyTypeName">Scanning Genotype</prop>
												<prop name="Position">10</prop>
												<prop name="IsDefault">1</prop>
												<prop name="ReadOnly">1</prop>
												<obj name="ChannelProp" class="ChannelProperty" version="1">
													<prop name="ChannelIdx">0</prop>
												</obj>
											</obj>
											<obj name="PropertyObject" class="GroupChannelTypeProp" version="4">
												<prop name="PropertyTypeName">Scanning Sample Type</prop>
												<prop name="Position">10</prop>
												<prop name="IsDefault">0</prop>
												<prop name="GroupSampleType">mstUnknown</prop>
												<obj name="ChannelProp" class="ChannelProperty" version="1">
													<prop name="ChannelIdx">0</prop>
												</obj>
											</obj>
											<obj name="PropertyObject" class="TargetName" version="4">
												<prop name="PropertyTypeName">Target Name</prop>
												<prop name="Position">10</prop>
												<prop name="IsDefault">0</prop>
												<prop name="name">C1Q</prop>
												<obj name="ChannelProp" class="ChannelProperty" version="1">
													<prop name="ChannelIdx">0</prop>
												</obj>
											</obj>
											<obj name="PropertyObject" class="RQTargetProperty" version="4">
												<prop name="PropertyTypeName">Target Type</prop>
												<prop name="Position">10</prop>
												<prop name="IsDefault">0</prop>
												<prop name="TargetType">dtTarget</prop>
												<obj name="ChannelProp" class="ChannelProperty" version="1">
													<prop name="ChannelIdx">0</prop>
												</obj>
											</obj>
										</list>
									</obj>
								</list>
							</obj>
						</obj>
						<prop name="ChannelPropertyCount">1</prop>
						<prop name="ContainerPosition">10</prop>
						<prop name="HasSampleProperties">1</prop>
						<obj name="SampleProperties" class="PropertyList" version="1">
							<list name="emlist" count="14">
								<obj name="PropertyObject" class="SamplePrefColor" version="4">
									<prop name="PropertyTypeName">Color</prop>
									<prop name="Position">10</prop>
									<prop name="IsDefault">0</prop>
									<prop name="Color">$00FD0299</prop>
								</obj>
								<obj name="PropertyObject" class="DominantChannelProp" version="4">
									<prop name="PropertyTypeName">Dominant Channel</prop>
									<prop name="Position">10</prop>
									<prop name="IsDefault">0</prop>
									<prop name="DominantChannel">0</prop>
								</obj>
								<obj name="PropertyObject" class="Genotype" version="4">
									<prop name="PropertyTypeName">EndPt Genotype</prop>
									<prop name="Position">10</prop>
									<prop name="IsDefault">1</prop>
									<prop name="ReadOnly">1</prop>
								</obj>
								<obj name="PropertyObject" class="GroupingSample" version="4">
									<prop name="PropertyTypeName">EndPt Sample Type</prop>
									<prop name="Position">10</prop>
									<prop name="IsDefault">0</prop>
									<prop name="GroupSampleType">mstUnknown</prop>
								</obj>
								<obj name="PropertyObject" class="SamplePrefLineStyle" version="4">
									<prop name="PropertyTypeName">Line Style</prop>
									<prop name="Position">10</prop>
									<prop name="IsDefault">0</prop>
									<prop name="LineStyle">psSolid</prop>
								</obj>
								<obj name="PropertyObject" class="GenSampleEditNotes" version="4">
									<prop name="PropertyTypeName">Notes</prop>
									<prop name="Position">10</prop>
									<prop name="IsDefault">1</prop>
								</obj>
								<obj name="PropertyObject" class="SamplePrefPointStyle" version="4">
									<prop name="PropertyTypeName">Point Style</prop>
									<prop name="Position">10</prop>
									<prop name="IsDefault">0</prop>
									<prop name="PointStyle">psNothing</prop>
								</obj>
								<obj name="PropertyObject" class="GenSampleEditPosition" version="4">
									<prop name="PropertyTypeName">Position</prop>
									<prop name="Position">10</prop>
									<prop name="IsDefault">1</prop>
								</obj>
								<obj name="PropertyObject" class="GenSampleEditReplicate" version="4">
									<prop name="PropertyTypeName">Replicate of</prop>
									<prop name="Position">10</prop>
									<prop name="IsDefault">0</prop>
									<prop name="ReplicateOf">9</prop>
								</obj>
								<obj name="PropertyObject" class="HTCSampleID" version="4">
									<prop name="PropertyTypeName">Sample ID</prop>
									<prop name="Position">10</prop>
									<prop name="IsDefault">1</prop>
								</obj>
								<obj name="PropertyObject" class="GenSampleEditName" version="4">
									<prop name="PropertyTypeName">Sample Name</prop>
									<prop name="Position">10</prop>
									<prop name="IsDefault">0</prop>
									<prop name="name">35N</prop>
								</obj>
								<obj name="PropertyObject" class="HTCSamplePrepNotes" version="4">
									<prop name="PropertyTypeName">Sample Prep Notes</prop>
									<prop name="Position">10</prop>
									<prop name="IsDefault">1</prop>
								</obj>
								<obj name="PropertyObject" class="GenSampleEditSubset" version="4">
									<prop name="PropertyTypeName">Subsets</prop>
									<prop name="Position">10</prop>
									<prop name="IsDefault">1</prop>
								</obj>
								<obj name="PropertyObject" class="SamplePrefWidth" version="5">
									<prop name="PropertyTypeName">Width</prop>
									<prop name="Position">10</prop>
									<prop name="IsDefault">1</prop>
									<prop name="Width">1</prop>
								</obj>
							</list>
						</obj>
					</obj>
					<obj name="item" class="SamplePropInfo" version="1">
						<obj name="ChannelProperties" class="ChanPropList" version="2">
							<obj name="ChannelProperties" class="EMList" version="1">
								<list name="emlist" count="1">
									<obj name="item" class="PropertyList" version="1">
										<list name="emlist" count="12">
											<obj name="PropertyObject" class="RQSampleTargetProperty" version="4">
												<prop name="PropertyTypeName">Combined Sample and Target Type</prop>
												<prop name="Position">11</prop>
												<prop name="IsDefault">0</prop>
												<obj name="ChannelProp" class="ChannelProperty" version="1">
													<prop name="ChannelIdx">0</prop>
												</obj>
											</obj>
											<obj name="PropertyObject" class="QuantConcProperty" version="4">
												<prop name="PropertyTypeName">Concentration</prop>
												<prop name="Position">11</prop>
												<prop name="IsDefault">1</prop>
												<prop name="Concentration">0</prop>
												<obj name="ChannelProp" class="ChannelProperty" version="1">
													<prop name="ChannelIdx">0</prop>
												</obj>
												<prop name="ReadOnly">1</prop>
											</obj>
											<obj name="PropertyObject" class="QuantCpHighProp" version="4">
												<prop name="PropertyTypeName">Cp High</prop>
												<prop name="Position">11</prop>
												<prop name="IsDefault">1</prop>
												<prop name="CpRangeHigh">0</prop>
												<obj name="ChannelProp" class="ChannelProperty" version="1">
													<prop name="ChannelIdx">0</prop>
												</obj>
												<prop name="ReadOnly">0</prop>
											</obj>
											<obj name="PropertyObject" class="QuantCpLowProp" version="4">
												<prop name="PropertyTypeName">Cp Low</prop>
												<prop name="Position">11</prop>
												<prop name="IsDefault">1</prop>
												<prop name="CpRangeLow">0</prop>
												<obj name="ChannelProp" class="ChannelProperty" version="1">
													<prop name="ChannelIdx">0</prop>
												</obj>
												<prop name="ReadOnly">0</prop>
											</obj>
											<obj name="PropertyObject" class="RQEffProp" version="4">
												<prop name="PropertyTypeName">Efficiency</prop>
												<prop name="Position">11</prop>
												<prop name="IsDefault">1</prop>
												<prop name="Efficiency">2</prop>
												<obj name="ChannelProp" class="ChannelProperty" version="1">
													<prop name="ChannelIdx">0</prop>
												</obj>
											</obj>
											<obj name="PropertyObject" class="ChannelGenotype" version="4">
												<prop name="PropertyTypeName">Melt Geno Genotype</prop>
												<prop name="Position">11</prop>
												<prop name="IsDefault">1</prop>
												<prop name="ReadOnly">1</prop>
												<obj name="ChannelProp" class="ChannelProperty" version="1">
													<prop name="ChannelIdx">0</prop>
												</obj>
											</obj>
											<obj name="PropertyObject" class="GroupChannelTypeProp" version="4">
												<prop name="PropertyTypeName">Melt Geno Sample Type</prop>
												<prop name="Position">11</prop>
												<prop name="IsDefault">0</prop>
												<prop name="GroupSampleType">mstUnknown</prop>
												<obj name="ChannelProp" class="ChannelProperty" version="1">
													<prop name="ChannelIdx">0</prop>
												</obj>
											</obj>
											<obj name="PropertyObject" class="QuantSampleTypeProperty" version="4">
												<prop name="PropertyTypeName">Quantification Sample Type</prop>
												<prop name="Position">11</prop>
												<prop name="IsDefault">0</prop>
												<prop name="SampleType">qsPosCalibrator</prop>
												<obj name="ChannelProp" class="ChannelProperty" version="1">
													<prop name="ChannelIdx">0</prop>
												</obj>
											</obj>
											<obj name="PropertyObject" class="ChannelGenotype" version="4">
												<prop name="PropertyTypeName">Scanning Genotype</prop>
												<prop name="Position">11</prop>
												<prop name="IsDefault">1</prop>
												<prop name="ReadOnly">1</prop>
												<obj name="ChannelProp" class="ChannelProperty" version="1">
													<prop name="ChannelIdx">0</prop>
												</obj>
											</obj>
											<obj name="PropertyObject" class="GroupChannelTypeProp" version="4">
												<prop name="PropertyTypeName">Scanning Sample Type</prop>
												<prop name="Position">11</prop>
												<prop name="IsDefault">0</prop>
												<prop name="GroupSampleType">mstUnknown</prop>
												<obj name="ChannelProp" class="ChannelProperty" version="1">
													<prop name="ChannelIdx">0</prop>
												</obj>
											</obj>
											<obj name="PropertyObject" class="TargetName" version="4">
												<prop name="PropertyTypeName">Target Name</prop>
												<prop name="Position">11</prop>
												<prop name="IsDefault">0</prop>
												<prop name="name">C1Q</prop>
												<obj name="ChannelProp" class="ChannelProperty" version="1">
													<prop name="ChannelIdx">0</prop>
												</obj>
											</obj>
											<obj name="PropertyObject" class="RQTargetProperty" version="4">
												<prop name="PropertyTypeName">Target Type</prop>
												<prop name="Position">11</prop>
												<prop name="IsDefault">0</prop>
												<prop name="TargetType">dtTarget</prop>
												<obj name="ChannelProp" class="ChannelProperty" version="1">
													<prop name="ChannelIdx">0</prop>
												</obj>
											</obj>
										</list>
									</obj>
								</list>
							</obj>
						</obj>
						<prop name="ChannelPropertyCount">1</prop>
						<prop name="ContainerPosition">11</prop>
						<prop name="HasSampleProperties">1</prop>
						<obj name="SampleProperties" class="PropertyList" version="1">
							<list name="emlist" count="14">
								<obj name="PropertyObject" class="SamplePrefColor" version="4">
									<prop name="PropertyTypeName">Color</prop>
									<prop name="Position">11</prop>
									<prop name="IsDefault">0</prop>
									<prop name="Color">$0026C4B8</prop>
								</obj>
								<obj name="PropertyObject" class="DominantChannelProp" version="4">
									<prop name="PropertyTypeName">Dominant Channel</prop>
									<prop name="Position">11</prop>
									<prop name="IsDefault">0</prop>
									<prop name="DominantChannel">0</prop>
								</obj>
								<obj name="PropertyObject" class="Genotype" version="4">
									<prop name="PropertyTypeName">EndPt Genotype</prop>
									<prop name="Position">11</prop>
									<prop name="IsDefault">1</prop>
									<prop name="ReadOnly">1</prop>
								</obj>
								<obj name="PropertyObject" class="GroupingSample" version="4">
									<prop name="PropertyTypeName">EndPt Sample Type</prop>
									<prop name="Position">11</prop>
									<prop name="IsDefault">0</prop>
									<prop name="GroupSampleType">mstUnknown</prop>
								</obj>
								<obj name="PropertyObject" class="SamplePrefLineStyle" version="4">
									<prop name="PropertyTypeName">Line Style</prop>
									<prop name="Position">11</prop>
									<prop name="IsDefault">0</prop>
									<prop name="LineStyle">psSolid</prop>
								</obj>
								<obj name="PropertyObject" class="GenSampleEditNotes" version="4">
									<prop name="PropertyTypeName">Notes</prop>
									<prop name="Position">11</prop>
									<prop name="IsDefault">1</prop>
								</obj>
								<obj name="PropertyObject" class="SamplePrefPointStyle" version="4">
									<prop name="PropertyTypeName">Point Style</prop>
									<prop name="Position">11</prop>
									<prop name="IsDefault">0</prop>
									<prop name="PointStyle">psNothing</prop>
								</obj>
								<obj name="PropertyObject" class="GenSampleEditPosition" version="4">
									<prop name="PropertyTypeName">Position</prop>
									<prop name="Position">11</prop>
									<prop name="IsDefault">1</prop>
								</obj>
								<obj name="PropertyObject" class="GenSampleEditReplicate" version="4">
									<prop name="PropertyTypeName">Replicate of</prop>
									<prop name="Position">11</prop>
									<prop name="IsDefault">0</prop>
									<prop name="ReplicateOf">9</prop>
								</obj>
								<obj name="PropertyObject" class="HTCSampleID" version="4">
									<prop name="PropertyTypeName">Sample ID</prop>
									<prop name="Position">11</prop>
									<prop name="IsDefault">1</prop>
								</obj>
								<obj name="PropertyObject" class="GenSampleEditName" version="4">
									<prop name="PropertyTypeName">Sample Name</prop>
									<prop name="Position">11</prop>
									<prop name="IsDefault">0</prop>
									<prop name="name">35N</prop>
								</obj>
								<obj name="PropertyObject" class="HTCSamplePrepNotes" version="4">
									<prop name="PropertyTypeName">Sample Prep Notes</prop>
									<prop name="Position">11</prop>
									<prop name="IsDefault">1</prop>
								</obj>
								<obj name="PropertyObject" class="GenSampleEditSubset" version="4">
									<prop name="PropertyTypeName">Subsets</prop>
									<prop name="Position">11</prop>
									<prop name="IsDefault">1</prop>
								</obj>
								<obj name="PropertyObject" class="SamplePrefWidth" version="5">
									<prop name="PropertyTypeName">Width</prop>
									<prop name="Position">11</prop>
									<prop name="IsDefault">1</prop>
									<prop name="Width">1</prop>
								</obj>
							</list>
						</obj>
					</obj>
					<obj name="item" class="SamplePropInfo" version="1">
						<obj name="ChannelProperties" class="ChanPropList" version="2">
							<obj name="ChannelProperties" class="EMList" version="1">
								<list name="emlist" count="1">
									<obj name="item" class="PropertyList" version="1">
										<list name="emlist" count="12">
											<obj name="PropertyObject" class="RQSampleTargetProperty" version="4">
												<prop name="PropertyTypeName">Combined Sample and Target Type</prop>
												<prop name="Position">12</prop>
												<prop name="IsDefault">0</prop>
												<obj name="ChannelProp" class="ChannelProperty" version="1">
													<prop name="ChannelIdx">0</prop>
												</obj>
											</obj>
											<obj name="PropertyObject" class="QuantConcProperty" version="4">
												<prop name="PropertyTypeName">Concentration</prop>
												<prop name="Position">12</prop>
												<prop name="IsDefault">1</prop>
												<prop name="Concentration">0</prop>
												<obj name="ChannelProp" class="ChannelProperty" version="1">
													<prop name="ChannelIdx">0</prop>
												</obj>
												<prop name="ReadOnly">1</prop>
											</obj>
											<obj name="PropertyObject" class="QuantCpHighProp" version="4">
												<prop name="PropertyTypeName">Cp High</prop>
												<prop name="Position">12</prop>
												<prop name="IsDefault">1</prop>
												<prop name="CpRangeHigh">0</prop>
												<obj name="ChannelProp" class="ChannelProperty" version="1">
													<prop name="ChannelIdx">0</prop>
												</obj>
												<prop name="ReadOnly">1</prop>
											</obj>
											<obj name="PropertyObject" class="QuantCpLowProp" version="4">
												<prop name="PropertyTypeName">Cp Low</prop>
												<prop name="Position">12</prop>
												<prop name="IsDefault">1</prop>
												<prop name="CpRangeLow">0</prop>
												<obj name="ChannelProp" class="ChannelProperty" version="1">
													<prop name="ChannelIdx">0</prop>
												</obj>
												<prop name="ReadOnly">1</prop>
											</obj>
											<obj name="PropertyObject" class="RQEffProp" version="4">
												<prop name="PropertyTypeName">Efficiency</prop>
												<prop name="Position">12</prop>
												<prop name="IsDefault">1</prop>
												<prop name="Efficiency">2</prop>
												<obj name="ChannelProp" class="ChannelProperty" version="1">
													<prop name="ChannelIdx">0</prop>
												</obj>
											</obj>
											<obj name="PropertyObject" class="ChannelGenotype" version="4">
												<prop name="PropertyTypeName">Melt Geno Genotype</prop>
												<prop name="Position">12</prop>
												<prop name="IsDefault">1</prop>
												<prop name="ReadOnly">1</prop>
												<obj name="ChannelProp" class="ChannelProperty" version="1">
													<prop name="ChannelIdx">0</prop>
												</obj>
											</obj>
											<obj name="PropertyObject" class="GroupChannelTypeProp" version="4">
												<prop name="PropertyTypeName">Melt Geno Sample Type</prop>
												<prop name="Position">12</prop>
												<prop name="IsDefault">0</prop>
												<prop name="GroupSampleType">mstUnknown</prop>
												<obj name="ChannelProp" class="ChannelProperty" version="1">
													<prop name="ChannelIdx">0</prop>
												</obj>
											</obj>
											<obj name="PropertyObject" class="QuantSampleTypeProperty" version="4">
												<prop name="PropertyTypeName">Quantification Sample Type</prop>
												<prop name="Position">12</prop>
												<prop name="IsDefault">0</prop>
												<prop name="SampleType">qsUnknown</prop>
												<obj name="ChannelProp" class="ChannelProperty" version="1">
													<prop name="ChannelIdx">0</prop>
												</obj>
											</obj>
											<obj name="PropertyObject" class="ChannelGenotype" version="4">
												<prop name="PropertyTypeName">Scanning Genotype</prop>
												<prop name="Position">12</prop>
												<prop name="IsDefault">1</prop>
												<prop name="ReadOnly">1</prop>
												<obj name="ChannelProp" class="ChannelProperty" version="1">
													<prop name="ChannelIdx">0</prop>
												</obj>
											</obj>
											<obj name="PropertyObject" class="GroupChannelTypeProp" version="4">
												<prop name="PropertyTypeName">Scanning Sample Type</prop>
												<prop name="Position">12</prop>
												<prop name="IsDefault">0</prop>
												<prop name="GroupSampleType">mstUnknown</prop>
												<obj name="ChannelProp" class="ChannelProperty" version="1">
													<prop name="ChannelIdx">0</prop>
												</obj>
											</obj>
											<obj name="PropertyObject" class="TargetName" version="4">
												<prop name="PropertyTypeName">Target Name</prop>
												<prop name="Position">12</prop>
												<prop name="IsDefault">0</prop>
												<prop name="name">ACT</prop>
												<obj name="ChannelProp" class="ChannelProperty" version="1">
													<prop name="ChannelIdx">0</prop>
												</obj>
											</obj>
											<obj name="PropertyObject" class="RQTargetProperty" version="4">
												<prop name="PropertyTypeName">Target Type</prop>
												<prop name="Position">12</prop>
												<prop name="IsDefault">0</prop>
												<prop name="TargetType">dtReference</prop>
												<obj name="ChannelProp" class="ChannelProperty" version="1">
													<prop name="ChannelIdx">0</prop>
												</obj>
											</obj>
										</list>
									</obj>
								</list>
							</obj>
						</obj>
						<prop name="ChannelPropertyCount">1</prop>
						<prop name="ContainerPosition">12</prop>
						<prop name="HasSampleProperties">1</prop>
						<obj name="SampleProperties" class="PropertyList" version="1">
							<list name="emlist" count="14">
								<obj name="PropertyObject" class="SamplePrefColor" version="4">
									<prop name="PropertyTypeName">Color</prop>
									<prop name="Position">12</prop>
									<prop name="IsDefault">0</prop>
									<prop name="Color">$00FF8000</prop>
								</obj>
								<obj name="PropertyObject" class="DominantChannelProp" version="4">
									<prop name="PropertyTypeName">Dominant Channel</prop>
									<prop name="Position">12</prop>
									<prop name="IsDefault">0</prop>
									<prop name="DominantChannel">0</prop>
								</obj>
								<obj name="PropertyObject" class="Genotype" version="4">
									<prop name="PropertyTypeName">EndPt Genotype</prop>
									<prop name="Position">12</prop>
									<prop name="IsDefault">1</prop>
									<prop name="ReadOnly">1</prop>
								</obj>
								<obj name="PropertyObject" class="GroupingSample" version="4">
									<prop name="PropertyTypeName">EndPt Sample Type</prop>
									<prop name="Position">12</prop>
									<prop name="IsDefault">0</prop>
									<prop name="GroupSampleType">mstUnknown</prop>
								</obj>
								<obj name="PropertyObject" class="SamplePrefLineStyle" version="4">
									<prop name="PropertyTypeName">Line Style</prop>
									<prop name="Position">12</prop>
									<prop name="IsDefault">0</prop>
									<prop name="LineStyle">psSolid</prop>
								</obj>
								<obj name="PropertyObject" class="GenSampleEditNotes" version="4">
									<prop name="PropertyTypeName">Notes</prop>
									<prop name="Position">12</prop>
									<prop name="IsDefault">1</prop>
								</obj>
								<obj name="PropertyObject" class="SamplePrefPointStyle" version="4">
									<prop name="PropertyTypeName">Point Style</prop>
									<prop name="Position">12</prop>
									<prop name="IsDefault">0</prop>
									<prop name="PointStyle">psNothing</prop>
								</obj>
								<obj name="PropertyObject" class="GenSampleEditPosition" version="4">
									<prop name="PropertyTypeName">Position</prop>
									<prop name="Position">12</prop>
									<prop name="IsDefault">1</prop>
								</obj>
								<obj name="PropertyObject" class="GenSampleEditReplicate" version="4">
									<prop name="PropertyTypeName">Replicate of</prop>
									<prop name="Position">12</prop>
									<prop name="IsDefault">0</prop>
									<prop name="ReplicateOf">12</prop>
								</obj>
								<obj name="PropertyObject" class="HTCSampleID" version="4">
									<prop name="PropertyTypeName">Sample ID</prop>
									<prop name="Position">12</prop>
									<prop name="IsDefault">1</prop>
								</obj>
								<obj name="PropertyObject" class="GenSampleEditName" version="4">
									<prop name="PropertyTypeName">Sample Name</prop>
									<prop name="Position">12</prop>
									<prop name="IsDefault">0</prop>
									<prop name="name">36N</prop>
								</obj>
								<obj name="PropertyObject" class="HTCSamplePrepNotes" version="4">
									<prop name="PropertyTypeName">Sample Prep Notes</prop>
									<prop name="Position">12</prop>
									<prop name="IsDefault">1</prop>
								</obj>
								<obj name="PropertyObject" class="GenSampleEditSubset" version="4">
									<prop name="PropertyTypeName">Subsets</prop>
									<prop name="Position">12</prop>
									<prop name="IsDefault">1</prop>
								</obj>
								<obj name="PropertyObject" class="SamplePrefWidth" version="5">
									<prop name="PropertyTypeName">Width</prop>
									<prop name="Position">12</prop>
									<prop name="IsDefault">1</prop>
									<prop name="Width">1</prop>
								</obj>
							</list>
						</obj>
					</obj>
					<obj name="item" class="SamplePropInfo" version="1">
						<obj name="ChannelProperties" class="ChanPropList" version="2">
							<obj name="ChannelProperties" class="EMList" version="1">
								<list name="emlist" count="1">
									<obj name="item" class="PropertyList" version="1">
										<list name="emlist" count="12">
											<obj name="PropertyObject" class="RQSampleTargetProperty" version="4">
												<prop name="PropertyTypeName">Combined Sample and Target Type</prop>
												<prop name="Position">13</prop>
												<prop name="IsDefault">0</prop>
												<obj name="ChannelProp" class="ChannelProperty" version="1">
													<prop name="ChannelIdx">0</prop>
												</obj>
											</obj>
											<obj name="PropertyObject" class="QuantConcProperty" version="4">
												<prop name="PropertyTypeName">Concentration</prop>
												<prop name="Position">13</prop>
												<prop name="IsDefault">1</prop>
												<prop name="Concentration">0</prop>
												<obj name="ChannelProp" class="ChannelProperty" version="1">
													<prop name="ChannelIdx">0</prop>
												</obj>
												<prop name="ReadOnly">1</prop>
											</obj>
											<obj name="PropertyObject" class="QuantCpHighProp" version="4">
												<prop name="PropertyTypeName">Cp High</prop>
												<prop name="Position">13</prop>
												<prop name="IsDefault">1</prop>
												<prop name="CpRangeHigh">0</prop>
												<obj name="ChannelProp" class="ChannelProperty" version="1">
													<prop name="ChannelIdx">0</prop>
												</obj>
												<prop name="ReadOnly">1</prop>
											</obj>
											<obj name="PropertyObject" class="QuantCpLowProp" version="4">
												<prop name="PropertyTypeName">Cp Low</prop>
												<prop name="Position">13</prop>
												<prop name="IsDefault">1</prop>
												<prop name="CpRangeLow">0</prop>
												<obj name="ChannelProp" class="ChannelProperty" version="1">
													<prop name="ChannelIdx">0</prop>
												</obj>
												<prop name="ReadOnly">1</prop>
											</obj>
											<obj name="PropertyObject" class="RQEffProp" version="4">
												<prop name="PropertyTypeName">Efficiency</prop>
												<prop name="Position">13</prop>
												<prop name="IsDefault">1</prop>
												<prop name="Efficiency">2</prop>
												<obj name="ChannelProp" class="ChannelProperty" version="1">
													<prop name="ChannelIdx">0</prop>
												</obj>
											</obj>
											<obj name="PropertyObject" class="ChannelGenotype" version="4">
												<prop name="PropertyTypeName">Melt Geno Genotype</prop>
												<prop name="Position">13</prop>
												<prop name="IsDefault">1</prop>
												<prop name="ReadOnly">1</prop>
												<obj name="ChannelProp" class="ChannelProperty" version="1">
													<prop name="ChannelIdx">0</prop>
												</obj>
											</obj>
											<obj name="PropertyObject" class="GroupChannelTypeProp" version="4">
												<prop name="PropertyTypeName">Melt Geno Sample Type</prop>
												<prop name="Position">13</prop>
												<prop name="IsDefault">0</prop>
												<prop name="GroupSampleType">mstUnknown</prop>
												<obj name="ChannelProp" class="ChannelProperty" version="1">
													<prop name="ChannelIdx">0</prop>
												</obj>
											</obj>
											<obj name="PropertyObject" class="QuantSampleTypeProperty" version="4">
												<prop name="PropertyTypeName">Quantification Sample Type</prop>
												<prop name="Position">13</prop>
												<prop name="IsDefault">0</prop>
												<prop name="SampleType">qsUnknown</prop>
												<obj name="ChannelProp" class="ChannelProperty" version="1">
													<prop name="ChannelIdx">0</prop>
												</obj>
											</obj>
											<obj name="PropertyObject" class="ChannelGenotype" version="4">
												<prop name="PropertyTypeName">Scanning Genotype</prop>
												<prop name="Position">13</prop>
												<prop name="IsDefault">1</prop>
												<prop name="ReadOnly">1</prop>
												<obj name="ChannelProp" class="ChannelProperty" version="1">
													<prop name="ChannelIdx">0</prop>
												</obj>
											</obj>
											<obj name="PropertyObject" class="GroupChannelTypeProp" version="4">
												<prop name="PropertyTypeName">Scanning Sample Type</prop>
												<prop name="Position">13</prop>
												<prop name="IsDefault">0</prop>
												<prop name="GroupSampleType">mstUnknown</prop>
												<obj name="ChannelProp" class="ChannelProperty" version="1">
													<prop name="ChannelIdx">0</prop>
												</obj>
											</obj>
											<obj name="PropertyObject" class="TargetName" version="4">
												<prop name="PropertyTypeName">Target Name</prop>
												<prop name="Position">13</prop>
												<prop name="IsDefault">0</prop>
												<prop name="name">ACT</prop>
												<obj name="ChannelProp" class="ChannelProperty" version="1">
													<prop name="ChannelIdx">0</prop>
												</obj>
											</obj>
											<obj name="PropertyObject" class="RQTargetProperty" version="4">
												<prop name="PropertyTypeName">Target Type</prop>
												<prop name="Position">13</prop>
												<prop name="IsDefault">0</prop>
												<prop name="TargetType">dtReference</prop>
												<obj name="ChannelProp" class="ChannelProperty" version="1">
													<prop name="ChannelIdx">0</prop>
												</obj>
											</obj>
										</list>
									</obj>
								</list>
							</obj>
						</obj>
						<prop name="ChannelPropertyCount">1</prop>
						<prop name="ContainerPosition">13</prop>
						<prop name="HasSampleProperties">1</prop>
						<obj name="SampleProperties" class="PropertyList" version="1">
							<list name="emlist" count="14">
								<obj name="PropertyObject" class="SamplePrefColor" version="4">
									<prop name="PropertyTypeName">Color</prop>
									<prop name="Position">13</prop>
									<prop name="IsDefault">0</prop>
									<prop name="Color">clRed</prop>
								</obj>
								<obj name="PropertyObject" class="DominantChannelProp" version="4">
									<prop name="PropertyTypeName">Dominant Channel</prop>
									<prop name="Position">13</prop>
									<prop name="IsDefault">0</prop>
									<prop name="DominantChannel">0</prop>
								</obj>
								<obj name="PropertyObject" class="Genotype" version="4">
									<prop name="PropertyTypeName">EndPt Genotype</prop>
									<prop name="Position">13</prop>
									<prop name="IsDefault">1</prop>
									<prop name="ReadOnly">1</prop>
								</obj>
								<obj name="PropertyObject" class="GroupingSample" version="4">
									<prop name="PropertyTypeName">EndPt Sample Type</prop>
									<prop name="Position">13</prop>
									<prop name="IsDefault">0</prop>
									<prop name="GroupSampleType">mstUnknown</prop>
								</obj>
								<obj name="PropertyObject" class="SamplePrefLineStyle" version="4">
									<prop name="PropertyTypeName">Line Style</prop>
									<prop name="Position">13</prop>
									<prop name="IsDefault">0</prop>
									<prop name="LineStyle">psSolid</prop>
								</obj>
								<obj name="PropertyObject" class="GenSampleEditNotes" version="4">
									<prop name="PropertyTypeName">Notes</prop>
									<prop name="Position">13</prop>
									<prop name="IsDefault">1</prop>
								</obj>
								<obj name="PropertyObject" class="SamplePrefPointStyle" version="4">
									<prop name="PropertyTypeName">Point Style</prop>
									<prop name="Position">13</prop>
									<prop name="IsDefault">0</prop>
									<prop name="PointStyle">psNothing</prop>
								</obj>
								<obj name="PropertyObject" class="GenSampleEditPosition" version="4">
									<prop name="PropertyTypeName">Position</prop>
									<prop name="Position">13</prop>
									<prop name="IsDefault">1</prop>
								</obj>
								<obj name="PropertyObject" class="GenSampleEditReplicate" version="4">
									<prop name="PropertyTypeName">Replicate of</prop>
									<prop name="Position">13</prop>
									<prop name="IsDefault">0</prop>
									<prop name="ReplicateOf">12</prop>
								</obj>
								<obj name="PropertyObject" class="HTCSampleID" version="4">
									<prop name="PropertyTypeName">Sample ID</prop>
									<prop name="Position">13</prop>
									<prop name="IsDefault">1</prop>
								</obj>
								<obj name="PropertyObject" class="GenSampleEditName" version="4">
									<prop name="PropertyTypeName">Sample Name</prop>
									<prop name="Position">13</prop>
									<prop name="IsDefault">0</prop>
									<prop name="name">36N</prop>
								</obj>
								<obj name="PropertyObject" class="HTCSamplePrepNotes" version="4">
									<prop name="PropertyTypeName">Sample Prep Notes</prop>
									<prop name="Position">13</prop>
									<prop name="IsDefault">1</prop>
								</obj>
								<obj name="PropertyObject" class="GenSampleEditSubset" version="4">
									<prop name="PropertyTypeName">Subsets</prop>
									<prop name="Position">13</prop>
									<prop name="IsDefault">1</prop>
								</obj>
								<obj name="PropertyObject" class="SamplePrefWidth" version="5">
									<prop name="PropertyTypeName">Width</prop>
									<prop name="Position">13</prop>
									<prop name="IsDefault">1</prop>
									<prop name="Width">1</prop>
								</obj>
							</list>
						</obj>
					</obj>
					<obj name="item" class="SamplePropInfo" version="1">
						<obj name="ChannelProperties" class="ChanPropList" version="2">
							<obj name="ChannelProperties" class="EMList" version="1">
								<list name="emlist" count="1">
									<obj name="item" class="PropertyList" version="1">
										<list name="emlist" count="12">
											<obj name="PropertyObject" class="RQSampleTargetProperty" version="4">
												<prop name="PropertyTypeName">Combined Sample and Target Type</prop>
												<prop name="Position">14</prop>
												<prop name="IsDefault">0</prop>
												<obj name="ChannelProp" class="ChannelProperty" version="1">
													<prop name="ChannelIdx">0</prop>
												</obj>
											</obj>
											<obj name="PropertyObject" class="QuantConcProperty" version="4">
												<prop name="PropertyTypeName">Concentration</prop>
												<prop name="Position">14</prop>
												<prop name="IsDefault">1</prop>
												<prop name="Concentration">0</prop>
												<obj name="ChannelProp" class="ChannelProperty" version="1">
													<prop name="ChannelIdx">0</prop>
												</obj>
												<prop name="ReadOnly">1</prop>
											</obj>
											<obj name="PropertyObject" class="QuantCpHighProp" version="4">
												<prop name="PropertyTypeName">Cp High</prop>
												<prop name="Position">14</prop>
												<prop name="IsDefault">1</prop>
												<prop name="CpRangeHigh">0</prop>
												<obj name="ChannelProp" class="ChannelProperty" version="1">
													<prop name="ChannelIdx">0</prop>
												</obj>
												<prop name="ReadOnly">1</prop>
											</obj>
											<obj name="PropertyObject" class="QuantCpLowProp" version="4">
												<prop name="PropertyTypeName">Cp Low</prop>
												<prop name="Position">14</prop>
												<prop name="IsDefault">1</prop>
												<prop name="CpRangeLow">0</prop>
												<obj name="ChannelProp" class="ChannelProperty" version="1">
													<prop name="ChannelIdx">0</prop>
												</obj>
												<prop name="ReadOnly">1</prop>
											</obj>
											<obj name="PropertyObject" class="RQEffProp" version="4">
												<prop name="PropertyTypeName">Efficiency</prop>
												<prop name="Position">14</prop>
												<prop name="IsDefault">1</prop>
												<prop name="Efficiency">2</prop>
												<obj name="ChannelProp" class="ChannelProperty" version="1">
													<prop name="ChannelIdx">0</prop>
												</obj>
											</obj>
											<obj name="PropertyObject" class="ChannelGenotype" version="4">
												<prop name="PropertyTypeName">Melt Geno Genotype</prop>
												<prop name="Position">14</prop>
												<prop name="IsDefault">1</prop>
												<prop name="ReadOnly">1</prop>
												<obj name="ChannelProp" class="ChannelProperty" version="1">
													<prop name="ChannelIdx">0</prop>
												</obj>
											</obj>
											<obj name="PropertyObject" class="GroupChannelTypeProp" version="4">
												<prop name="PropertyTypeName">Melt Geno Sample Type</prop>
												<prop name="Position">14</prop>
												<prop name="IsDefault">0</prop>
												<prop name="GroupSampleType">mstUnknown</prop>
												<obj name="ChannelProp" class="ChannelProperty" version="1">
													<prop name="ChannelIdx">0</prop>
												</obj>
											</obj>
											<obj name="PropertyObject" class="QuantSampleTypeProperty" version="4">
												<prop name="PropertyTypeName">Quantification Sample Type</prop>
												<prop name="Position">14</prop>
												<prop name="IsDefault">0</prop>
												<prop name="SampleType">qsUnknown</prop>
												<obj name="ChannelProp" class="ChannelProperty" version="1">
													<prop name="ChannelIdx">0</prop>
												</obj>
											</obj>
											<obj name="PropertyObject" class="ChannelGenotype" version="4">
												<prop name="PropertyTypeName">Scanning Genotype</prop>
												<prop name="Position">14</prop>
												<prop name="IsDefault">1</prop>
												<prop name="ReadOnly">1</prop>
												<obj name="ChannelProp" class="ChannelProperty" version="1">
													<prop name="ChannelIdx">0</prop>
												</obj>
											</obj>
											<obj name="PropertyObject" class="GroupChannelTypeProp" version="4">
												<prop name="PropertyTypeName">Scanning Sample Type</prop>
												<prop name="Position">14</prop>
												<prop name="IsDefault">0</prop>
												<prop name="GroupSampleType">mstUnknown</prop>
												<obj name="ChannelProp" class="ChannelProperty" version="1">
													<prop name="ChannelIdx">0</prop>
												</obj>
											</obj>
											<obj name="PropertyObject" class="TargetName" version="4">
												<prop name="PropertyTypeName">Target Name</prop>
												<prop name="Position">14</prop>
												<prop name="IsDefault">0</prop>
												<prop name="name">ACT</prop>
												<obj name="ChannelProp" class="ChannelProperty" version="1">
													<prop name="ChannelIdx">0</prop>
												</obj>
											</obj>
											<obj name="PropertyObject" class="RQTargetProperty" version="4">
												<prop name="PropertyTypeName">Target Type</prop>
												<prop name="Position">14</prop>
												<prop name="IsDefault">0</prop>
												<prop name="TargetType">dtReference</prop>
												<obj name="ChannelProp" class="ChannelProperty" version="1">
													<prop name="ChannelIdx">0</prop>
												</obj>
											</obj>
										</list>
									</obj>
								</list>
							</obj>
						</obj>
						<prop name="ChannelPropertyCount">1</prop>
						<prop name="ContainerPosition">14</prop>
						<prop name="HasSampleProperties">1</prop>
						<obj name="SampleProperties" class="PropertyList" version="1">
							<list name="emlist" count="14">
								<obj name="PropertyObject" class="SamplePrefColor" version="4">
									<prop name="PropertyTypeName">Color</prop>
									<prop name="Position">14</prop>
									<prop name="IsDefault">0</prop>
									<prop name="Color">$0030D700</prop>
								</obj>
								<obj name="PropertyObject" class="DominantChannelProp" version="4">
									<prop name="PropertyTypeName">Dominant Channel</prop>
									<prop name="Position">14</prop>
									<prop name="IsDefault">0</prop>
									<prop name="DominantChannel">0</prop>
								</obj>
								<obj name="PropertyObject" class="Genotype" version="4">
									<prop name="PropertyTypeName">EndPt Genotype</prop>
									<prop name="Position">14</prop>
									<prop name="IsDefault">1</prop>
									<prop name="ReadOnly">1</prop>
								</obj>
								<obj name="PropertyObject" class="GroupingSample" version="4">
									<prop name="PropertyTypeName">EndPt Sample Type</prop>
									<prop name="Position">14</prop>
									<prop name="IsDefault">0</prop>
									<prop name="GroupSampleType">mstUnknown</prop>
								</obj>
								<obj name="PropertyObject" class="SamplePrefLineStyle" version="4">
									<prop name="PropertyTypeName">Line Style</prop>
									<prop name="Position">14</prop>
									<prop name="IsDefault">0</prop>
									<prop name="LineStyle">psSolid</prop>
								</obj>
								<obj name="PropertyObject" class="GenSampleEditNotes" version="4">
									<prop name="PropertyTypeName">Notes</prop>
									<prop name="Position">14</prop>
									<prop name="IsDefault">1</prop>
								</obj>
								<obj name="PropertyObject" class="SamplePrefPointStyle" version="4">
									<prop name="PropertyTypeName">Point Style</prop>
									<prop name="Position">14</prop>
									<prop name="IsDefault">0</prop>
									<prop name="PointStyle">psNothing</prop>
								</obj>
								<obj name="PropertyObject" class="GenSampleEditPosition" version="4">
									<prop name="PropertyTypeName">Position</prop>
									<prop name="Position">14</prop>
									<prop name="IsDefault">1</prop>
								</obj>
								<obj name="PropertyObject" class="GenSampleEditReplicate" version="4">
									<prop name="PropertyTypeName">Replicate of</prop>
									<prop name="Position">14</prop>
									<prop name="IsDefault">0</prop>
									<prop name="ReplicateOf">12</prop>
								</obj>
								<obj name="PropertyObject" class="HTCSampleID" version="4">
									<prop name="PropertyTypeName">Sample ID</prop>
									<prop name="Position">14</prop>
									<prop name="IsDefault">1</prop>
								</obj>
								<obj name="PropertyObject" class="GenSampleEditName" version="4">
									<prop name="PropertyTypeName">Sample Name</prop>
									<prop name="Position">14</prop>
									<prop name="IsDefault">0</prop>
									<prop name="name">36N</prop>
								</obj>
								<obj name="PropertyObject" class="HTCSamplePrepNotes" version="4">
									<prop name="PropertyTypeName">Sample Prep Notes</prop>
									<prop name="Position">14</prop>
									<prop name="IsDefault">1</prop>
								</obj>
								<obj name="PropertyObject" class="GenSampleEditSubset" version="4">
									<prop name="PropertyTypeName">Subsets</prop>
									<prop name="Position">14</prop>
									<prop name="IsDefault">1</prop>
								</obj>
								<obj name="PropertyObject" class="SamplePrefWidth" version="5">
									<prop name="PropertyTypeName">Width</prop>
									<prop name="Position">14</prop>
									<prop name="IsDefault">1</prop>
									<prop name="Width">1</prop>
								</obj>
							</list>
						</obj>
					</obj>
					<obj name="item" class="SamplePropInfo" version="1">
						<obj name="ChannelProperties" class="ChanPropList" version="2">
							<obj name="ChannelProperties" class="EMList" version="1">
								<list name="emlist" count="1">
									<obj name="item" class="PropertyList" version="1">
										<list name="emlist" count="12">
											<obj name="PropertyObject" class="RQSampleTargetProperty" version="4">
												<prop name="PropertyTypeName">Combined Sample and Target Type</prop>
												<prop name="Position">15</prop>
												<prop name="IsDefault">0</prop>
												<obj name="ChannelProp" class="ChannelProperty" version="1">
													<prop name="ChannelIdx">0</prop>
												</obj>
											</obj>
											<obj name="PropertyObject" class="QuantConcProperty" version="4">
												<prop name="PropertyTypeName">Concentration</prop>
												<prop name="Position">15</prop>
												<prop name="IsDefault">1</prop>
												<prop name="Concentration">0</prop>
												<obj name="ChannelProp" class="ChannelProperty" version="1">
													<prop name="ChannelIdx">0</prop>
												</obj>
												<prop name="ReadOnly">1</prop>
											</obj>
											<obj name="PropertyObject" class="QuantCpHighProp" version="4">
												<prop name="PropertyTypeName">Cp High</prop>
												<prop name="Position">15</prop>
												<prop name="IsDefault">1</prop>
												<prop name="CpRangeHigh">0</prop>
												<obj name="ChannelProp" class="ChannelProperty" version="1">
													<prop name="ChannelIdx">0</prop>
												</obj>
												<prop name="ReadOnly">1</prop>
											</obj>
											<obj name="PropertyObject" class="QuantCpLowProp" version="4">
												<prop name="PropertyTypeName">Cp Low</prop>
												<prop name="Position">15</prop>
												<prop name="IsDefault">1</prop>
												<prop name="CpRangeLow">0</prop>
												<obj name="ChannelProp" class="ChannelProperty" version="1">
													<prop name="ChannelIdx">0</prop>
												</obj>
												<prop name="ReadOnly">1</prop>
											</obj>
											<obj name="PropertyObject" class="RQEffProp" version="4">
												<prop name="PropertyTypeName">Efficiency</prop>
												<prop name="Position">15</prop>
												<prop name="IsDefault">1</prop>
												<prop name="Efficiency">2</prop>
												<obj name="ChannelProp" class="ChannelProperty" version="1">
													<prop name="ChannelIdx">0</prop>
												</obj>
											</obj>
											<obj name="PropertyObject" class="ChannelGenotype" version="4">
												<prop name="PropertyTypeName">Melt Geno Genotype</prop>
												<prop name="Position">15</prop>
												<prop name="IsDefault">1</prop>
												<prop name="ReadOnly">1</prop>
												<obj name="ChannelProp" class="ChannelProperty" version="1">
													<prop name="ChannelIdx">0</prop>
												</obj>
											</obj>
											<obj name="PropertyObject" class="GroupChannelTypeProp" version="4">
												<prop name="PropertyTypeName">Melt Geno Sample Type</prop>
												<prop name="Position">15</prop>
												<prop name="IsDefault">0</prop>
												<prop name="GroupSampleType">mstUnknown</prop>
												<obj name="ChannelProp" class="ChannelProperty" version="1">
													<prop name="ChannelIdx">0</prop>
												</obj>
											</obj>
											<obj name="PropertyObject" class="QuantSampleTypeProperty" version="4">
												<prop name="PropertyTypeName">Quantification Sample Type</prop>
												<prop name="Position">15</prop>
												<prop name="IsDefault">0</prop>
												<prop name="SampleType">qsUnknown</prop>
												<obj name="ChannelProp" class="ChannelProperty" version="1">
													<prop name="ChannelIdx">0</prop>
												</obj>
											</obj>
											<obj name="PropertyObject" class="ChannelGenotype" version="4">
												<prop name="PropertyTypeName">Scanning Genotype</prop>
												<prop name="Position">15</prop>
												<prop name="IsDefault">1</prop>
												<prop name="ReadOnly">1</prop>
												<obj name="ChannelProp" class="ChannelProperty" version="1">
													<prop name="ChannelIdx">0</prop>
												</obj>
											</obj>
											<obj name="PropertyObject" class="GroupChannelTypeProp" version="4">
												<prop name="PropertyTypeName">Scanning Sample Type</prop>
												<prop name="Position">15</prop>
												<prop name="IsDefault">0</prop>
												<prop name="GroupSampleType">mstUnknown</prop>
												<obj name="ChannelProp" class="ChannelProperty" version="1">
													<prop name="ChannelIdx">0</prop>
												</obj>
											</obj>
											<obj name="PropertyObject" class="TargetName" version="4">
												<prop name="PropertyTypeName">Target Name</prop>
												<prop name="Position">15</prop>
												<prop name="IsDefault">0</prop>
												<prop name="name">FTO</prop>
												<obj name="ChannelProp" class="ChannelProperty" version="1">
													<prop name="ChannelIdx">0</prop>
												</obj>
											</obj>
											<obj name="PropertyObject" class="RQTargetProperty" version="4">
												<prop name="PropertyTypeName">Target Type</prop>
												<prop name="Position">15</prop>
												<prop name="IsDefault">0</prop>
												<prop name="TargetType">dtTarget</prop>
												<obj name="ChannelProp" class="ChannelProperty" version="1">
													<prop name="ChannelIdx">0</prop>
												</obj>
											</obj>
										</list>
									</obj>
								</list>
							</obj>
						</obj>
						<prop name="ChannelPropertyCount">1</prop>
						<prop name="ContainerPosition">15</prop>
						<prop name="HasSampleProperties">1</prop>
						<obj name="SampleProperties" class="PropertyList" version="1">
							<list name="emlist" count="14">
								<obj name="PropertyObject" class="SamplePrefColor" version="4">
									<prop name="PropertyTypeName">Color</prop>
									<prop name="Position">15</prop>
									<prop name="IsDefault">0</prop>
									<prop name="Color">clFuchsia</prop>
								</obj>
								<obj name="PropertyObject" class="DominantChannelProp" version="4">
									<prop name="PropertyTypeName">Dominant Channel</prop>
									<prop name="Position">15</prop>
									<prop name="IsDefault">0</prop>
									<prop name="DominantChannel">0</prop>
								</obj>
								<obj name="PropertyObject" class="Genotype" version="4">
									<prop name="PropertyTypeName">EndPt Genotype</prop>
									<prop name="Position">15</prop>
									<prop name="IsDefault">1</prop>
									<prop name="ReadOnly">1</prop>
								</obj>
								<obj name="PropertyObject" class="GroupingSample" version="4">
									<prop name="PropertyTypeName">EndPt Sample Type</prop>
									<prop name="Position">15</prop>
									<prop name="IsDefault">0</prop>
									<prop name="GroupSampleType">mstUnknown</prop>
								</obj>
								<obj name="PropertyObject" class="SamplePrefLineStyle" version="4">
									<prop name="PropertyTypeName">Line Style</prop>
									<prop name="Position">15</prop>
									<prop name="IsDefault">0</prop>
									<prop name="LineStyle">psSolid</prop>
								</obj>
								<obj name="PropertyObject" class="GenSampleEditNotes" version="4">
									<prop name="PropertyTypeName">Notes</prop>
									<prop name="Position">15</prop>
									<prop name="IsDefault">1</prop>
								</obj>
								<obj name="PropertyObject" class="SamplePrefPointStyle" version="4">
									<prop name="PropertyTypeName">Point Style</prop>
									<prop name="Position">15</prop>
									<prop name="IsDefault">0</prop>
									<prop name="PointStyle">psNothing</prop>
								</obj>
								<obj name="PropertyObject" class="GenSampleEditPosition" version="4">
									<prop name="PropertyTypeName">Position</prop>
									<prop name="Position">15</prop>
									<prop name="IsDefault">1</prop>
								</obj>
								<obj name="PropertyObject" class="GenSampleEditReplicate" version="4">
									<prop name="PropertyTypeName">Replicate of</prop>
									<prop name="Position">15</prop>
									<prop name="IsDefault">0</prop>
									<prop name="ReplicateOf">15</prop>
								</obj>
								<obj name="PropertyObject" class="HTCSampleID" version="4">
									<prop name="PropertyTypeName">Sample ID</prop>
									<prop name="Position">15</prop>
									<prop name="IsDefault">1</prop>
								</obj>
								<obj name="PropertyObject" class="GenSampleEditName" version="4">
									<prop name="PropertyTypeName">Sample Name</prop>
									<prop name="Position">15</prop>
									<prop name="IsDefault">0</prop>
									<prop name="name">36N</prop>
								</obj>
								<obj name="PropertyObject" class="HTCSamplePrepNotes" version="4">
									<prop name="PropertyTypeName">Sample Prep Notes</prop>
									<prop name="Position">15</prop>
									<prop name="IsDefault">1</prop>
								</obj>
								<obj name="PropertyObject" class="GenSampleEditSubset" version="4">
									<prop name="PropertyTypeName">Subsets</prop>
									<prop name="Position">15</prop>
									<prop name="IsDefault">1</prop>
								</obj>
								<obj name="PropertyObject" class="SamplePrefWidth" version="5">
									<prop name="PropertyTypeName">Width</prop>
									<prop name="Position">15</prop>
									<prop name="IsDefault">1</prop>
									<prop name="Width">1</prop>
								</obj>
							</list>
						</obj>
					</obj>
					<obj name="item" class="SamplePropInfo" version="1">
						<obj name="ChannelProperties" class="ChanPropList" version="2">
							<obj name="ChannelProperties" class="EMList" version="1">
								<list name="emlist" count="1">
									<obj name="item" class="PropertyList" version="1">
										<list name="emlist" count="12">
											<obj name="PropertyObject" class="RQSampleTargetProperty" version="4">
												<prop name="PropertyTypeName">Combined Sample and Target Type</prop>
												<prop name="Position">16</prop>
												<prop name="IsDefault">0</prop>
												<obj name="ChannelProp" class="ChannelProperty" version="1">
													<prop name="ChannelIdx">0</prop>
												</obj>
											</obj>
											<obj name="PropertyObject" class="QuantConcProperty" version="4">
												<prop name="PropertyTypeName">Concentration</prop>
												<prop name="Position">16</prop>
												<prop name="IsDefault">1</prop>
												<prop name="Concentration">0</prop>
												<obj name="ChannelProp" class="ChannelProperty" version="1">
													<prop name="ChannelIdx">0</prop>
												</obj>
												<prop name="ReadOnly">1</prop>
											</obj>
											<obj name="PropertyObject" class="QuantCpHighProp" version="4">
												<prop name="PropertyTypeName">Cp High</prop>
												<prop name="Position">16</prop>
												<prop name="IsDefault">1</prop>
												<prop name="CpRangeHigh">0</prop>
												<obj name="ChannelProp" class="ChannelProperty" version="1">
													<prop name="ChannelIdx">0</prop>
												</obj>
												<prop name="ReadOnly">1</prop>
											</obj>
											<obj name="PropertyObject" class="QuantCpLowProp" version="4">
												<prop name="PropertyTypeName">Cp Low</prop>
												<prop name="Position">16</prop>
												<prop name="IsDefault">1</prop>
												<prop name="CpRangeLow">0</prop>
												<obj name="ChannelProp" class="ChannelProperty" version="1">
													<prop name="ChannelIdx">0</prop>
												</obj>
												<prop name="ReadOnly">1</prop>
											</obj>
											<obj name="PropertyObject" class="RQEffProp" version="4">
												<prop name="PropertyTypeName">Efficiency</prop>
												<prop name="Position">16</prop>
												<prop name="IsDefault">1</prop>
												<prop name="Efficiency">2</prop>
												<obj name="ChannelProp" class="ChannelProperty" version="1">
													<prop name="ChannelIdx">0</prop>
												</obj>
											</obj>
											<obj name="PropertyObject" class="ChannelGenotype" version="4">
												<prop name="PropertyTypeName">Melt Geno Genotype</prop>
												<prop name="Position">16</prop>
												<prop name="IsDefault">1</prop>
												<prop name="ReadOnly">1</prop>
												<obj name="ChannelProp" class="ChannelProperty" version="1">
													<prop name="ChannelIdx">0</prop>
												</obj>
											</obj>
											<obj name="PropertyObject" class="GroupChannelTypeProp" version="4">
												<prop name="PropertyTypeName">Melt Geno Sample Type</prop>
												<prop name="Position">16</prop>
												<prop name="IsDefault">0</prop>
												<prop name="GroupSampleType">mstUnknown</prop>
												<obj name="ChannelProp" class="ChannelProperty" version="1">
													<prop name="ChannelIdx">0</prop>
												</obj>
											</obj>
											<obj name="PropertyObject" class="QuantSampleTypeProperty" version="4">
												<prop name="PropertyTypeName">Quantification Sample Type</prop>
												<prop name="Position">16</prop>
												<prop name="IsDefault">0</prop>
												<prop name="SampleType">qsUnknown</prop>
												<obj name="ChannelProp" class="ChannelProperty" version="1">
													<prop name="ChannelIdx">0</prop>
												</obj>
											</obj>
											<obj name="PropertyObject" class="ChannelGenotype" version="4">
												<prop name="PropertyTypeName">Scanning Genotype</prop>
												<prop name="Position">16</prop>
												<prop name="IsDefault">1</prop>
												<prop name="ReadOnly">1</prop>
												<obj name="ChannelProp" class="ChannelProperty" version="1">
													<prop name="ChannelIdx">0</prop>
												</obj>
											</obj>
											<obj name="PropertyObject" class="GroupChannelTypeProp" version="4">
												<prop name="PropertyTypeName">Scanning Sample Type</prop>
												<prop name="Position">16</prop>
												<prop name="IsDefault">0</prop>
												<prop name="GroupSampleType">mstUnknown</prop>
												<obj name="ChannelProp" class="ChannelProperty" version="1">
													<prop name="ChannelIdx">0</prop>
												</obj>
											</obj>
											<obj name="PropertyObject" class="TargetName" version="4">
												<prop name="PropertyTypeName">Target Name</prop>
												<prop name="Position">16</prop>
												<prop name="IsDefault">0</prop>
												<prop name="name">FTO</prop>
												<obj name="ChannelProp" class="ChannelProperty" version="1">
													<prop name="ChannelIdx">0</prop>
												</obj>
											</obj>
											<obj name="PropertyObject" class="RQTargetProperty" version="4">
												<prop name="PropertyTypeName">Target Type</prop>
												<prop name="Position">16</prop>
												<prop name="IsDefault">0</prop>
												<prop name="TargetType">dtTarget</prop>
												<obj name="ChannelProp" class="ChannelProperty" version="1">
													<prop name="ChannelIdx">0</prop>
												</obj>
											</obj>
										</list>
									</obj>
								</list>
							</obj>
						</obj>
						<prop name="ChannelPropertyCount">1</prop>
						<prop name="ContainerPosition">16</prop>
						<prop name="HasSampleProperties">1</prop>
						<obj name="SampleProperties" class="PropertyList" version="1">
							<list name="emlist" count="14">
								<obj name="PropertyObject" class="SamplePrefColor" version="4">
									<prop name="PropertyTypeName">Color</prop>
									<prop name="Position">16</prop>
									<prop name="IsDefault">0</prop>
									<prop name="Color">clGray</prop>
								</obj>
								<obj name="PropertyObject" class="DominantChannelProp" version="4">
									<prop name="PropertyTypeName">Dominant Channel</prop>
									<prop name="Position">16</prop>
									<prop name="IsDefault">0</prop>
									<prop name="DominantChannel">0</prop>
								</obj>
								<obj name="PropertyObject" class="Genotype" version="4">
									<prop name="PropertyTypeName">EndPt Genotype</prop>
									<prop name="Position">16</prop>
									<prop name="IsDefault">1</prop>
									<prop name="ReadOnly">1</prop>
								</obj>
								<obj name="PropertyObject" class="GroupingSample" version="4">
									<prop name="PropertyTypeName">EndPt Sample Type</prop>
									<prop name="Position">16</prop>
									<prop name="IsDefault">0</prop>
									<prop name="GroupSampleType">mstUnknown</prop>
								</obj>
								<obj name="PropertyObject" class="SamplePrefLineStyle" version="4">
									<prop name="PropertyTypeName">Line Style</prop>
									<prop name="Position">16</prop>
									<prop name="IsDefault">0</prop>
									<prop name="LineStyle">psSolid</prop>
								</obj>
								<obj name="PropertyObject" class="GenSampleEditNotes" version="4">
									<prop name="PropertyTypeName">Notes</prop>
									<prop name="Position">16</prop>
									<prop name="IsDefault">1</prop>
								</obj>
								<obj name="PropertyObject" class="SamplePrefPointStyle" version="4">
									<prop name="PropertyTypeName">Point Style</prop>
									<prop name="Position">16</prop>
									<prop name="IsDefault">0</prop>
									<prop name="PointStyle">psNothing</prop>
								</obj>
								<obj name="PropertyObject" class="GenSampleEditPosition" version="4">
									<prop name="PropertyTypeName">Position</prop>
									<prop name="Position">16</prop>
									<prop name="IsDefault">1</prop>
								</obj>
								<obj name="PropertyObject" class="GenSampleEditReplicate" version="4">
									<prop name="PropertyTypeName">Replicate of</prop>
									<prop name="Position">16</prop>
									<prop name="IsDefault">0</prop>
									<prop name="ReplicateOf">15</prop>
								</obj>
								<obj name="PropertyObject" class="HTCSampleID" version="4">
									<prop name="PropertyTypeName">Sample ID</prop>
									<prop name="Position">16</prop>
									<prop name="IsDefault">1</prop>
								</obj>
								<obj name="PropertyObject" class="GenSampleEditName" version="4">
									<prop name="PropertyTypeName">Sample Name</prop>
									<prop name="Position">16</prop>
									<prop name="IsDefault">0</prop>
									<prop name="name">36N</prop>
								</obj>
								<obj name="PropertyObject" class="HTCSamplePrepNotes" version="4">
									<prop name="PropertyTypeName">Sample Prep Notes</prop>
									<prop name="Position">16</prop>
									<prop name="IsDefault">1</prop>
								</obj>
								<obj name="PropertyObject" class="GenSampleEditSubset" version="4">
									<prop name="PropertyTypeName">Subsets</prop>
									<prop name="Position">16</prop>
									<prop name="IsDefault">1</prop>
								</obj>
								<obj name="PropertyObject" class="SamplePrefWidth" version="5">
									<prop name="PropertyTypeName">Width</prop>
									<prop name="Position">16</prop>
									<prop name="IsDefault">1</prop>
									<prop name="Width">1</prop>
								</obj>
							</list>
						</obj>
					</obj>
					<obj name="item" class="SamplePropInfo" version="1">
						<obj name="ChannelProperties" class="ChanPropList" version="2">
							<obj name="ChannelProperties" class="EMList" version="1">
								<list name="emlist" count="1">
									<obj name="item" class="PropertyList" version="1">
										<list name="emlist" count="12">
											<obj name="PropertyObject" class="RQSampleTargetProperty" version="4">
												<prop name="PropertyTypeName">Combined Sample and Target Type</prop>
												<prop name="Position">17</prop>
												<prop name="IsDefault">0</prop>
												<obj name="ChannelProp" class="ChannelProperty" version="1">
													<prop name="ChannelIdx">0</prop>
												</obj>
											</obj>
											<obj name="PropertyObject" class="QuantConcProperty" version="4">
												<prop name="PropertyTypeName">Concentration</prop>
												<prop name="Position">17</prop>
												<prop name="IsDefault">1</prop>
												<prop name="Concentration">0</prop>
												<obj name="ChannelProp" class="ChannelProperty" version="1">
													<prop name="ChannelIdx">0</prop>
												</obj>
												<prop name="ReadOnly">1</prop>
											</obj>
											<obj name="PropertyObject" class="QuantCpHighProp" version="4">
												<prop name="PropertyTypeName">Cp High</prop>
												<prop name="Position">17</prop>
												<prop name="IsDefault">1</prop>
												<prop name="CpRangeHigh">0</prop>
												<obj name="ChannelProp" class="ChannelProperty" version="1">
													<prop name="ChannelIdx">0</prop>
												</obj>
												<prop name="ReadOnly">1</prop>
											</obj>
											<obj name="PropertyObject" class="QuantCpLowProp" version="4">
												<prop name="PropertyTypeName">Cp Low</prop>
												<prop name="Position">17</prop>
												<prop name="IsDefault">1</prop>
												<prop name="CpRangeLow">0</prop>
												<obj name="ChannelProp" class="ChannelProperty" version="1">
													<prop name="ChannelIdx">0</prop>
												</obj>
												<prop name="ReadOnly">1</prop>
											</obj>
											<obj name="PropertyObject" class="RQEffProp" version="4">
												<prop name="PropertyTypeName">Efficiency</prop>
												<prop name="Position">17</prop>
												<prop name="IsDefault">1</prop>
												<prop name="Efficiency">2</prop>
												<obj name="ChannelProp" class="ChannelProperty" version="1">
													<prop name="ChannelIdx">0</prop>
												</obj>
											</obj>
											<obj name="PropertyObject" class="ChannelGenotype" version="4">
												<prop name="PropertyTypeName">Melt Geno Genotype</prop>
												<prop name="Position">17</prop>
												<prop name="IsDefault">1</prop>
												<prop name="ReadOnly">1</prop>
												<obj name="ChannelProp" class="ChannelProperty" version="1">
													<prop name="ChannelIdx">0</prop>
												</obj>
											</obj>
											<obj name="PropertyObject" class="GroupChannelTypeProp" version="4">
												<prop name="PropertyTypeName">Melt Geno Sample Type</prop>
												<prop name="Position">17</prop>
												<prop name="IsDefault">0</prop>
												<prop name="GroupSampleType">mstUnknown</prop>
												<obj name="ChannelProp" class="ChannelProperty" version="1">
													<prop name="ChannelIdx">0</prop>
												</obj>
											</obj>
											<obj name="PropertyObject" class="QuantSampleTypeProperty" version="4">
												<prop name="PropertyTypeName">Quantification Sample Type</prop>
												<prop name="Position">17</prop>
												<prop name="IsDefault">0</prop>
												<prop name="SampleType">qsUnknown</prop>
												<obj name="ChannelProp" class="ChannelProperty" version="1">
													<prop name="ChannelIdx">0</prop>
												</obj>
											</obj>
											<obj name="PropertyObject" class="ChannelGenotype" version="4">
												<prop name="PropertyTypeName">Scanning Genotype</prop>
												<prop name="Position">17</prop>
												<prop name="IsDefault">1</prop>
												<prop name="ReadOnly">1</prop>
												<obj name="ChannelProp" class="ChannelProperty" version="1">
													<prop name="ChannelIdx">0</prop>
												</obj>
											</obj>
											<obj name="PropertyObject" class="GroupChannelTypeProp" version="4">
												<prop name="PropertyTypeName">Scanning Sample Type</prop>
												<prop name="Position">17</prop>
												<prop name="IsDefault">0</prop>
												<prop name="GroupSampleType">mstUnknown</prop>
												<obj name="ChannelProp" class="ChannelProperty" version="1">
													<prop name="ChannelIdx">0</prop>
												</obj>
											</obj>
											<obj name="PropertyObject" class="TargetName" version="4">
												<prop name="PropertyTypeName">Target Name</prop>
												<prop name="Position">17</prop>
												<prop name="IsDefault">0</prop>
												<prop name="name">FTO</prop>
												<obj name="ChannelProp" class="ChannelProperty" version="1">
													<prop name="ChannelIdx">0</prop>
												</obj>
											</obj>
											<obj name="PropertyObject" class="RQTargetProperty" version="4">
												<prop name="PropertyTypeName">Target Type</prop>
												<prop name="Position">17</prop>
												<prop name="IsDefault">0</prop>
												<prop name="TargetType">dtTarget</prop>
												<obj name="ChannelProp" class="ChannelProperty" version="1">
													<prop name="ChannelIdx">0</prop>
												</obj>
											</obj>
										</list>
									</obj>
								</list>
							</obj>
						</obj>
						<prop name="ChannelPropertyCount">1</prop>
						<prop name="ContainerPosition">17</prop>
						<prop name="HasSampleProperties">1</prop>
						<obj name="SampleProperties" class="PropertyList" version="1">
							<list name="emlist" count="14">
								<obj name="PropertyObject" class="SamplePrefColor" version="4">
									<prop name="PropertyTypeName">Color</prop>
									<prop name="Position">17</prop>
									<prop name="IsDefault">0</prop>
									<prop name="Color">$0012D7FA</prop>
								</obj>
								<obj name="PropertyObject" class="DominantChannelProp" version="4">
									<prop name="PropertyTypeName">Dominant Channel</prop>
									<prop name="Position">17</prop>
									<prop name="IsDefault">0</prop>
									<prop name="DominantChannel">0</prop>
								</obj>
								<obj name="PropertyObject" class="Genotype" version="4">
									<prop name="PropertyTypeName">EndPt Genotype</prop>
									<prop name="Position">17</prop>
									<prop name="IsDefault">1</prop>
									<prop name="ReadOnly">1</prop>
								</obj>
								<obj name="PropertyObject" class="GroupingSample" version="4">
									<prop name="PropertyTypeName">EndPt Sample Type</prop>
									<prop name="Position">17</prop>
									<prop name="IsDefault">0</prop>
									<prop name="GroupSampleType">mstUnknown</prop>
								</obj>
								<obj name="PropertyObject" class="SamplePrefLineStyle" version="4">
									<prop name="PropertyTypeName">Line Style</prop>
									<prop name="Position">17</prop>
									<prop name="IsDefault">0</prop>
									<prop name="LineStyle">psSolid</prop>
								</obj>
								<obj name="PropertyObject" class="GenSampleEditNotes" version="4">
									<prop name="PropertyTypeName">Notes</prop>
									<prop name="Position">17</prop>
									<prop name="IsDefault">1</prop>
								</obj>
								<obj name="PropertyObject" class="SamplePrefPointStyle" version="4">
									<prop name="PropertyTypeName">Point Style</prop>
									<prop name="Position">17</prop>
									<prop name="IsDefault">0</prop>
									<prop name="PointStyle">psNothing</prop>
								</obj>
								<obj name="PropertyObject" class="GenSampleEditPosition" version="4">
									<prop name="PropertyTypeName">Position</prop>
									<prop name="Position">17</prop>
									<prop name="IsDefault">1</prop>
								</obj>
								<obj name="PropertyObject" class="GenSampleEditReplicate" version="4">
									<prop name="PropertyTypeName">Replicate of</prop>
									<prop name="Position">17</prop>
									<prop name="IsDefault">0</prop>
									<prop name="ReplicateOf">15</prop>
								</obj>
								<obj name="PropertyObject" class="HTCSampleID" version="4">
									<prop name="PropertyTypeName">Sample ID</prop>
									<prop name="Position">17</prop>
									<prop name="IsDefault">1</prop>
								</obj>
								<obj name="PropertyObject" class="GenSampleEditName" version="4">
									<prop name="PropertyTypeName">Sample Name</prop>
									<prop name="Position">17</prop>
									<prop name="IsDefault">0</prop>
									<prop name="name">36N</prop>
								</obj>
								<obj name="PropertyObject" class="HTCSamplePrepNotes" version="4">
									<prop name="PropertyTypeName">Sample Prep Notes</prop>
									<prop name="Position">17</prop>
									<prop name="IsDefault">1</prop>
								</obj>
								<obj name="PropertyObject" class="GenSampleEditSubset" version="4">
									<prop name="PropertyTypeName">Subsets</prop>
									<prop name="Position">17</prop>
									<prop name="IsDefault">1</prop>
								</obj>
								<obj name="PropertyObject" class="SamplePrefWidth" version="5">
									<prop name="PropertyTypeName">Width</prop>
									<prop name="Position">17</prop>
									<prop name="IsDefault">1</prop>
									<prop name="Width">1</prop>
								</obj>
							</list>
						</obj>
					</obj>
					<obj name="item" class="SamplePropInfo" version="1">
						<obj name="ChannelProperties" class="ChanPropList" version="2">
							<obj name="ChannelProperties" class="EMList" version="1">
								<list name="emlist" count="1">
									<obj name="item" class="PropertyList" version="1">
										<list name="emlist" count="12">
											<obj name="PropertyObject" class="RQSampleTargetProperty" version="4">
												<prop name="PropertyTypeName">Combined Sample and Target Type</prop>
												<prop name="Position">18</prop>
												<prop name="IsDefault">0</prop>
												<obj name="ChannelProp" class="ChannelProperty" version="1">
													<prop name="ChannelIdx">0</prop>
												</obj>
											</obj>
											<obj name="PropertyObject" class="QuantConcProperty" version="4">
												<prop name="PropertyTypeName">Concentration</prop>
												<prop name="Position">18</prop>
												<prop name="IsDefault">1</prop>
												<prop name="Concentration">0</prop>
												<obj name="ChannelProp" class="ChannelProperty" version="1">
													<prop name="ChannelIdx">0</prop>
												</obj>
												<prop name="ReadOnly">1</prop>
											</obj>
											<obj name="PropertyObject" class="QuantCpHighProp" version="4">
												<prop name="PropertyTypeName">Cp High</prop>
												<prop name="Position">18</prop>
												<prop name="IsDefault">1</prop>
												<prop name="CpRangeHigh">0</prop>
												<obj name="ChannelProp" class="ChannelProperty" version="1">
													<prop name="ChannelIdx">0</prop>
												</obj>
												<prop name="ReadOnly">1</prop>
											</obj>
											<obj name="PropertyObject" class="QuantCpLowProp" version="4">
												<prop name="PropertyTypeName">Cp Low</prop>
												<prop name="Position">18</prop>
												<prop name="IsDefault">1</prop>
												<prop name="CpRangeLow">0</prop>
												<obj name="ChannelProp" class="ChannelProperty" version="1">
													<prop name="ChannelIdx">0</prop>
												</obj>
												<prop name="ReadOnly">1</prop>
											</obj>
											<obj name="PropertyObject" class="RQEffProp" version="4">
												<prop name="PropertyTypeName">Efficiency</prop>
												<prop name="Position">18</prop>
												<prop name="IsDefault">1</prop>
												<prop name="Efficiency">2</prop>
												<obj name="ChannelProp" class="ChannelProperty" version="1">
													<prop name="ChannelIdx">0</prop>
												</obj>
											</obj>
											<obj name="PropertyObject" class="ChannelGenotype" version="4">
												<prop name="PropertyTypeName">Melt Geno Genotype</prop>
												<prop name="Position">18</prop>
												<prop name="IsDefault">1</prop>
												<prop name="ReadOnly">1</prop>
												<obj name="ChannelProp" class="ChannelProperty" version="1">
													<prop name="ChannelIdx">0</prop>
												</obj>
											</obj>
											<obj name="PropertyObject" class="GroupChannelTypeProp" version="4">
												<prop name="PropertyTypeName">Melt Geno Sample Type</prop>
												<prop name="Position">18</prop>
												<prop name="IsDefault">0</prop>
												<prop name="GroupSampleType">mstUnknown</prop>
												<obj name="ChannelProp" class="ChannelProperty" version="1">
													<prop name="ChannelIdx">0</prop>
												</obj>
											</obj>
											<obj name="PropertyObject" class="QuantSampleTypeProperty" version="4">
												<prop name="PropertyTypeName">Quantification Sample Type</prop>
												<prop name="Position">18</prop>
												<prop name="IsDefault">0</prop>
												<prop name="SampleType">qsUnknown</prop>
												<obj name="ChannelProp" class="ChannelProperty" version="1">
													<prop name="ChannelIdx">0</prop>
												</obj>
											</obj>
											<obj name="PropertyObject" class="ChannelGenotype" version="4">
												<prop name="PropertyTypeName">Scanning Genotype</prop>
												<prop name="Position">18</prop>
												<prop name="IsDefault">1</prop>
												<prop name="ReadOnly">1</prop>
												<obj name="ChannelProp" class="ChannelProperty" version="1">
													<prop name="ChannelIdx">0</prop>
												</obj>
											</obj>
											<obj name="PropertyObject" class="GroupChannelTypeProp" version="4">
												<prop name="PropertyTypeName">Scanning Sample Type</prop>
												<prop name="Position">18</prop>
												<prop name="IsDefault">0</prop>
												<prop name="GroupSampleType">mstUnknown</prop>
												<obj name="ChannelProp" class="ChannelProperty" version="1">
													<prop name="ChannelIdx">0</prop>
												</obj>
											</obj>
											<obj name="PropertyObject" class="TargetName" version="4">
												<prop name="PropertyTypeName">Target Name</prop>
												<prop name="Position">18</prop>
												<prop name="IsDefault">0</prop>
												<prop name="name">MDK</prop>
												<obj name="ChannelProp" class="ChannelProperty" version="1">
													<prop name="ChannelIdx">0</prop>
												</obj>
											</obj>
											<obj name="PropertyObject" class="RQTargetProperty" version="4">
												<prop name="PropertyTypeName">Target Type</prop>
												<prop name="Position">18</prop>
												<prop name="IsDefault">0</prop>
												<prop name="TargetType">dtTarget</prop>
												<obj name="ChannelProp" class="ChannelProperty" version="1">
													<prop name="ChannelIdx">0</prop>
												</obj>
											</obj>
										</list>
									</obj>
								</list>
							</obj>
						</obj>
						<prop name="ChannelPropertyCount">1</prop>
						<prop name="ContainerPosition">18</prop>
						<prop name="HasSampleProperties">1</prop>
						<obj name="SampleProperties" class="PropertyList" version="1">
							<list name="emlist" count="14">
								<obj name="PropertyObject" class="SamplePrefColor" version="4">
									<prop name="PropertyTypeName">Color</prop>
									<prop name="Position">18</prop>
									<prop name="IsDefault">0</prop>
									<prop name="Color">$00000097</prop>
								</obj>
								<obj name="PropertyObject" class="DominantChannelProp" version="4">
									<prop name="PropertyTypeName">Dominant Channel</prop>
									<prop name="Position">18</prop>
									<prop name="IsDefault">0</prop>
									<prop name="DominantChannel">0</prop>
								</obj>
								<obj name="PropertyObject" class="Genotype" version="4">
									<prop name="PropertyTypeName">EndPt Genotype</prop>
									<prop name="Position">18</prop>
									<prop name="IsDefault">1</prop>
									<prop name="ReadOnly">1</prop>
								</obj>
								<obj name="PropertyObject" class="GroupingSample" version="4">
									<prop name="PropertyTypeName">EndPt Sample Type</prop>
									<prop name="Position">18</prop>
									<prop name="IsDefault">0</prop>
									<prop name="GroupSampleType">mstUnknown</prop>
								</obj>
								<obj name="PropertyObject" class="SamplePrefLineStyle" version="4">
									<prop name="PropertyTypeName">Line Style</prop>
									<prop name="Position">18</prop>
									<prop name="IsDefault">0</prop>
									<prop name="LineStyle">psSolid</prop>
								</obj>
								<obj name="PropertyObject" class="GenSampleEditNotes" version="4">
									<prop name="PropertyTypeName">Notes</prop>
									<prop name="Position">18</prop>
									<prop name="IsDefault">1</prop>
								</obj>
								<obj name="PropertyObject" class="SamplePrefPointStyle" version="4">
									<prop name="PropertyTypeName">Point Style</prop>
									<prop name="Position">18</prop>
									<prop name="IsDefault">0</prop>
									<prop name="PointStyle">psNothing</prop>
								</obj>
								<obj name="PropertyObject" class="GenSampleEditPosition" version="4">
									<prop name="PropertyTypeName">Position</prop>
									<prop name="Position">18</prop>
									<prop name="IsDefault">1</prop>
								</obj>
								<obj name="PropertyObject" class="GenSampleEditReplicate" version="4">
									<prop name="PropertyTypeName">Replicate of</prop>
									<prop name="Position">18</prop>
									<prop name="IsDefault">0</prop>
									<prop name="ReplicateOf">18</prop>
								</obj>
								<obj name="PropertyObject" class="HTCSampleID" version="4">
									<prop name="PropertyTypeName">Sample ID</prop>
									<prop name="Position">18</prop>
									<prop name="IsDefault">1</prop>
								</obj>
								<obj name="PropertyObject" class="GenSampleEditName" version="4">
									<prop name="PropertyTypeName">Sample Name</prop>
									<prop name="Position">18</prop>
									<prop name="IsDefault">0</prop>
									<prop name="name">36N</prop>
								</obj>
								<obj name="PropertyObject" class="HTCSamplePrepNotes" version="4">
									<prop name="PropertyTypeName">Sample Prep Notes</prop>
									<prop name="Position">18</prop>
									<prop name="IsDefault">1</prop>
								</obj>
								<obj name="PropertyObject" class="GenSampleEditSubset" version="4">
									<prop name="PropertyTypeName">Subsets</prop>
									<prop name="Position">18</prop>
									<prop name="IsDefault">1</prop>
								</obj>
								<obj name="PropertyObject" class="SamplePrefWidth" version="5">
									<prop name="PropertyTypeName">Width</prop>
									<prop name="Position">18</prop>
									<prop name="IsDefault">1</prop>
									<prop name="Width">1</prop>
								</obj>
							</list>
						</obj>
					</obj>
					<obj name="item" class="SamplePropInfo" version="1">
						<obj name="ChannelProperties" class="ChanPropList" version="2">
							<obj name="ChannelProperties" class="EMList" version="1">
								<list name="emlist" count="1">
									<obj name="item" class="PropertyList" version="1">
										<list name="emlist" count="12">
											<obj name="PropertyObject" class="RQSampleTargetProperty" version="4">
												<prop name="PropertyTypeName">Combined Sample and Target Type</prop>
												<prop name="Position">19</prop>
												<prop name="IsDefault">0</prop>
												<obj name="ChannelProp" class="ChannelProperty" version="1">
													<prop name="ChannelIdx">0</prop>
												</obj>
											</obj>
											<obj name="PropertyObject" class="QuantConcProperty" version="4">
												<prop name="PropertyTypeName">Concentration</prop>
												<prop name="Position">19</prop>
												<prop name="IsDefault">1</prop>
												<prop name="Concentration">0</prop>
												<obj name="ChannelProp" class="ChannelProperty" version="1">
													<prop name="ChannelIdx">0</prop>
												</obj>
												<prop name="ReadOnly">1</prop>
											</obj>
											<obj name="PropertyObject" class="QuantCpHighProp" version="4">
												<prop name="PropertyTypeName">Cp High</prop>
												<prop name="Position">19</prop>
												<prop name="IsDefault">1</prop>
												<prop name="CpRangeHigh">0</prop>
												<obj name="ChannelProp" class="ChannelProperty" version="1">
													<prop name="ChannelIdx">0</prop>
												</obj>
												<prop name="ReadOnly">1</prop>
											</obj>
											<obj name="PropertyObject" class="QuantCpLowProp" version="4">
												<prop name="PropertyTypeName">Cp Low</prop>
												<prop name="Position">19</prop>
												<prop name="IsDefault">1</prop>
												<prop name="CpRangeLow">0</prop>
												<obj name="ChannelProp" class="ChannelProperty" version="1">
													<prop name="ChannelIdx">0</prop>
												</obj>
												<prop name="ReadOnly">1</prop>
											</obj>
											<obj name="PropertyObject" class="RQEffProp" version="4">
												<prop name="PropertyTypeName">Efficiency</prop>
												<prop name="Position">19</prop>
												<prop name="IsDefault">1</prop>
												<prop name="Efficiency">2</prop>
												<obj name="ChannelProp" class="ChannelProperty" version="1">
													<prop name="ChannelIdx">0</prop>
												</obj>
											</obj>
											<obj name="PropertyObject" class="ChannelGenotype" version="4">
												<prop name="PropertyTypeName">Melt Geno Genotype</prop>
												<prop name="Position">19</prop>
												<prop name="IsDefault">1</prop>
												<prop name="ReadOnly">1</prop>
												<obj name="ChannelProp" class="ChannelProperty" version="1">
													<prop name="ChannelIdx">0</prop>
												</obj>
											</obj>
											<obj name="PropertyObject" class="GroupChannelTypeProp" version="4">
												<prop name="PropertyTypeName">Melt Geno Sample Type</prop>
												<prop name="Position">19</prop>
												<prop name="IsDefault">0</prop>
												<prop name="GroupSampleType">mstUnknown</prop>
												<obj name="ChannelProp" class="ChannelProperty" version="1">
													<prop name="ChannelIdx">0</prop>
												</obj>
											</obj>
											<obj name="PropertyObject" class="QuantSampleTypeProperty" version="4">
												<prop name="PropertyTypeName">Quantification Sample Type</prop>
												<prop name="Position">19</prop>
												<prop name="IsDefault">0</prop>
												<prop name="SampleType">qsUnknown</prop>
												<obj name="ChannelProp" class="ChannelProperty" version="1">
													<prop name="ChannelIdx">0</prop>
												</obj>
											</obj>
											<obj name="PropertyObject" class="ChannelGenotype" version="4">
												<prop name="PropertyTypeName">Scanning Genotype</prop>
												<prop name="Position">19</prop>
												<prop name="IsDefault">1</prop>
												<prop name="ReadOnly">1</prop>
												<obj name="ChannelProp" class="ChannelProperty" version="1">
													<prop name="ChannelIdx">0</prop>
												</obj>
											</obj>
											<obj name="PropertyObject" class="GroupChannelTypeProp" version="4">
												<prop name="PropertyTypeName">Scanning Sample Type</prop>
												<prop name="Position">19</prop>
												<prop name="IsDefault">0</prop>
												<prop name="GroupSampleType">mstUnknown</prop>
												<obj name="ChannelProp" class="ChannelProperty" version="1">
													<prop name="ChannelIdx">0</prop>
												</obj>
											</obj>
											<obj name="PropertyObject" class="TargetName" version="4">
												<prop name="PropertyTypeName">Target Name</prop>
												<prop name="Position">19</prop>
												<prop name="IsDefault">0</prop>
												<prop name="name">MDK</prop>
												<obj name="ChannelProp" class="ChannelProperty" version="1">
													<prop name="ChannelIdx">0</prop>
												</obj>
											</obj>
											<obj name="PropertyObject" class="RQTargetProperty" version="4">
												<prop name="PropertyTypeName">Target Type</prop>
												<prop name="Position">19</prop>
												<prop name="IsDefault">0</prop>
												<prop name="TargetType">dtTarget</prop>
												<obj name="ChannelProp" class="ChannelProperty" version="1">
													<prop name="ChannelIdx">0</prop>
												</obj>
											</obj>
										</list>
									</obj>
								</list>
							</obj>
						</obj>
						<prop name="ChannelPropertyCount">1</prop>
						<prop name="ContainerPosition">19</prop>
						<prop name="HasSampleProperties">1</prop>
						<obj name="SampleProperties" class="PropertyList" version="1">
							<list name="emlist" count="14">
								<obj name="PropertyObject" class="SamplePrefColor" version="4">
									<prop name="PropertyTypeName">Color</prop>
									<prop name="Position">19</prop>
									<prop name="IsDefault">0</prop>
									<prop name="Color">$00FFFF0F</prop>
								</obj>
								<obj name="PropertyObject" class="DominantChannelProp" version="4">
									<prop name="PropertyTypeName">Dominant Channel</prop>
									<prop name="Position">19</prop>
									<prop name="IsDefault">0</prop>
									<prop name="DominantChannel">0</prop>
								</obj>
								<obj name="PropertyObject" class="Genotype" version="4">
									<prop name="PropertyTypeName">EndPt Genotype</prop>
									<prop name="Position">19</prop>
									<prop name="IsDefault">1</prop>
									<prop name="ReadOnly">1</prop>
								</obj>
								<obj name="PropertyObject" class="GroupingSample" version="4">
									<prop name="PropertyTypeName">EndPt Sample Type</prop>
									<prop name="Position">19</prop>
									<prop name="IsDefault">0</prop>
									<prop name="GroupSampleType">mstUnknown</prop>
								</obj>
								<obj name="PropertyObject" class="SamplePrefLineStyle" version="4">
									<prop name="PropertyTypeName">Line Style</prop>
									<prop name="Position">19</prop>
									<prop name="IsDefault">0</prop>
									<prop name="LineStyle">psSolid</prop>
								</obj>
								<obj name="PropertyObject" class="GenSampleEditNotes" version="4">
									<prop name="PropertyTypeName">Notes</prop>
									<prop name="Position">19</prop>
									<prop name="IsDefault">1</prop>
								</obj>
								<obj name="PropertyObject" class="SamplePrefPointStyle" version="4">
									<prop name="PropertyTypeName">Point Style</prop>
									<prop name="Position">19</prop>
									<prop name="IsDefault">0</prop>
									<prop name="PointStyle">psNothing</prop>
								</obj>
								<obj name="PropertyObject" class="GenSampleEditPosition" version="4">
									<prop name="PropertyTypeName">Position</prop>
									<prop name="Position">19</prop>
									<prop name="IsDefault">1</prop>
								</obj>
								<obj name="PropertyObject" class="GenSampleEditReplicate" version="4">
									<prop name="PropertyTypeName">Replicate of</prop>
									<prop name="Position">19</prop>
									<prop name="IsDefault">0</prop>
									<prop name="ReplicateOf">18</prop>
								</obj>
								<obj name="PropertyObject" class="HTCSampleID" version="4">
									<prop name="PropertyTypeName">Sample ID</prop>
									<prop name="Position">19</prop>
									<prop name="IsDefault">1</prop>
								</obj>
								<obj name="PropertyObject" class="GenSampleEditName" version="4">
									<prop name="PropertyTypeName">Sample Name</prop>
									<prop name="Position">19</prop>
									<prop name="IsDefault">0</prop>
									<prop name="name">36N</prop>
								</obj>
								<obj name="PropertyObject" class="HTCSamplePrepNotes" version="4">
									<prop name="PropertyTypeName">Sample Prep Notes</prop>
									<prop name="Position">19</prop>
									<prop name="IsDefault">1</prop>
								</obj>
								<obj name="PropertyObject" class="GenSampleEditSubset" version="4">
									<prop name="PropertyTypeName">Subsets</prop>
									<prop name="Position">19</prop>
									<prop name="IsDefault">1</prop>
								</obj>
								<obj name="PropertyObject" class="SamplePrefWidth" version="5">
									<prop name="PropertyTypeName">Width</prop>
									<prop name="Position">19</prop>
									<prop name="IsDefault">1</prop>
									<prop name="Width">1</prop>
								</obj>
							</list>
						</obj>
					</obj>
					<obj name="item" class="SamplePropInfo" version="1">
						<obj name="ChannelProperties" class="ChanPropList" version="2">
							<obj name="ChannelProperties" class="EMList" version="1">
								<list name="emlist" count="1">
									<obj name="item" class="PropertyList" version="1">
										<list name="emlist" count="12">
											<obj name="PropertyObject" class="RQSampleTargetProperty" version="4">
												<prop name="PropertyTypeName">Combined Sample and Target Type</prop>
												<prop name="Position">20</prop>
												<prop name="IsDefault">0</prop>
												<obj name="ChannelProp" class="ChannelProperty" version="1">
													<prop name="ChannelIdx">0</prop>
												</obj>
											</obj>
											<obj name="PropertyObject" class="QuantConcProperty" version="4">
												<prop name="PropertyTypeName">Concentration</prop>
												<prop name="Position">20</prop>
												<prop name="IsDefault">1</prop>
												<prop name="Concentration">0</prop>
												<obj name="ChannelProp" class="ChannelProperty" version="1">
													<prop name="ChannelIdx">0</prop>
												</obj>
												<prop name="ReadOnly">1</prop>
											</obj>
											<obj name="PropertyObject" class="QuantCpHighProp" version="4">
												<prop name="PropertyTypeName">Cp High</prop>
												<prop name="Position">20</prop>
												<prop name="IsDefault">1</prop>
												<prop name="CpRangeHigh">0</prop>
												<obj name="ChannelProp" class="ChannelProperty" version="1">
													<prop name="ChannelIdx">0</prop>
												</obj>
												<prop name="ReadOnly">1</prop>
											</obj>
											<obj name="PropertyObject" class="QuantCpLowProp" version="4">
												<prop name="PropertyTypeName">Cp Low</prop>
												<prop name="Position">20</prop>
												<prop name="IsDefault">1</prop>
												<prop name="CpRangeLow">0</prop>
												<obj name="ChannelProp" class="ChannelProperty" version="1">
													<prop name="ChannelIdx">0</prop>
												</obj>
												<prop name="ReadOnly">1</prop>
											</obj>
											<obj name="PropertyObject" class="RQEffProp" version="4">
												<prop name="PropertyTypeName">Efficiency</prop>
												<prop name="Position">20</prop>
												<prop name="IsDefault">1</prop>
												<prop name="Efficiency">2</prop>
												<obj name="ChannelProp" class="ChannelProperty" version="1">
													<prop name="ChannelIdx">0</prop>
												</obj>
											</obj>
											<obj name="PropertyObject" class="ChannelGenotype" version="4">
												<prop name="PropertyTypeName">Melt Geno Genotype</prop>
												<prop name="Position">20</prop>
												<prop name="IsDefault">1</prop>
												<prop name="ReadOnly">1</prop>
												<obj name="ChannelProp" class="ChannelProperty" version="1">
													<prop name="ChannelIdx">0</prop>
												</obj>
											</obj>
											<obj name="PropertyObject" class="GroupChannelTypeProp" version="4">
												<prop name="PropertyTypeName">Melt Geno Sample Type</prop>
												<prop name="Position">20</prop>
												<prop name="IsDefault">0</prop>
												<prop name="GroupSampleType">mstUnknown</prop>
												<obj name="ChannelProp" class="ChannelProperty" version="1">
													<prop name="ChannelIdx">0</prop>
												</obj>
											</obj>
											<obj name="PropertyObject" class="QuantSampleTypeProperty" version="4">
												<prop name="PropertyTypeName">Quantification Sample Type</prop>
												<prop name="Position">20</prop>
												<prop name="IsDefault">0</prop>
												<prop name="SampleType">qsUnknown</prop>
												<obj name="ChannelProp" class="ChannelProperty" version="1">
													<prop name="ChannelIdx">0</prop>
												</obj>
											</obj>
											<obj name="PropertyObject" class="ChannelGenotype" version="4">
												<prop name="PropertyTypeName">Scanning Genotype</prop>
												<prop name="Position">20</prop>
												<prop name="IsDefault">1</prop>
												<prop name="ReadOnly">1</prop>
												<obj name="ChannelProp" class="ChannelProperty" version="1">
													<prop name="ChannelIdx">0</prop>
												</obj>
											</obj>
											<obj name="PropertyObject" class="GroupChannelTypeProp" version="4">
												<prop name="PropertyTypeName">Scanning Sample Type</prop>
												<prop name="Position">20</prop>
												<prop name="IsDefault">0</prop>
												<prop name="GroupSampleType">mstUnknown</prop>
												<obj name="ChannelProp" class="ChannelProperty" version="1">
													<prop name="ChannelIdx">0</prop>
												</obj>
											</obj>
											<obj name="PropertyObject" class="TargetName" version="4">
												<prop name="PropertyTypeName">Target Name</prop>
												<prop name="Position">20</prop>
												<prop name="IsDefault">0</prop>
												<prop name="name">MDK</prop>
												<obj name="ChannelProp" class="ChannelProperty" version="1">
													<prop name="ChannelIdx">0</prop>
												</obj>
											</obj>
											<obj name="PropertyObject" class="RQTargetProperty" version="4">
												<prop name="PropertyTypeName">Target Type</prop>
												<prop name="Position">20</prop>
												<prop name="IsDefault">0</prop>
												<prop name="TargetType">dtTarget</prop>
												<obj name="ChannelProp" class="ChannelProperty" version="1">
													<prop name="ChannelIdx">0</prop>
												</obj>
											</obj>
										</list>
									</obj>
								</list>
							</obj>
						</obj>
						<prop name="ChannelPropertyCount">1</prop>
						<prop name="ContainerPosition">20</prop>
						<prop name="HasSampleProperties">1</prop>
						<obj name="SampleProperties" class="PropertyList" version="1">
							<list name="emlist" count="14">
								<obj name="PropertyObject" class="SamplePrefColor" version="4">
									<prop name="PropertyTypeName">Color</prop>
									<prop name="Position">20</prop>
									<prop name="IsDefault">0</prop>
									<prop name="Color">$00404000</prop>
								</obj>
								<obj name="PropertyObject" class="DominantChannelProp" version="4">
									<prop name="PropertyTypeName">Dominant Channel</prop>
									<prop name="Position">20</prop>
									<prop name="IsDefault">0</prop>
									<prop name="DominantChannel">0</prop>
								</obj>
								<obj name="PropertyObject" class="Genotype" version="4">
									<prop name="PropertyTypeName">EndPt Genotype</prop>
									<prop name="Position">20</prop>
									<prop name="IsDefault">1</prop>
									<prop name="ReadOnly">1</prop>
								</obj>
								<obj name="PropertyObject" class="GroupingSample" version="4">
									<prop name="PropertyTypeName">EndPt Sample Type</prop>
									<prop name="Position">20</prop>
									<prop name="IsDefault">0</prop>
									<prop name="GroupSampleType">mstUnknown</prop>
								</obj>
								<obj name="PropertyObject" class="SamplePrefLineStyle" version="4">
									<prop name="PropertyTypeName">Line Style</prop>
									<prop name="Position">20</prop>
									<prop name="IsDefault">0</prop>
									<prop name="LineStyle">psSolid</prop>
								</obj>
								<obj name="PropertyObject" class="GenSampleEditNotes" version="4">
									<prop name="PropertyTypeName">Notes</prop>
									<prop name="Position">20</prop>
									<prop name="IsDefault">1</prop>
								</obj>
								<obj name="PropertyObject" class="SamplePrefPointStyle" version="4">
									<prop name="PropertyTypeName">Point Style</prop>
									<prop name="Position">20</prop>
									<prop name="IsDefault">0</prop>
									<prop name="PointStyle">psNothing</prop>
								</obj>
								<obj name="PropertyObject" class="GenSampleEditPosition" version="4">
									<prop name="PropertyTypeName">Position</prop>
									<prop name="Position">20</prop>
									<prop name="IsDefault">1</prop>
								</obj>
								<obj name="PropertyObject" class="GenSampleEditReplicate" version="4">
									<prop name="PropertyTypeName">Replicate of</prop>
									<prop name="Position">20</prop>
									<prop name="IsDefault">0</prop>
									<prop name="ReplicateOf">18</prop>
								</obj>
								<obj name="PropertyObject" class="HTCSampleID" version="4">
									<prop name="PropertyTypeName">Sample ID</prop>
									<prop name="Position">20</prop>
									<prop name="IsDefault">1</prop>
								</obj>
								<obj name="PropertyObject" class="GenSampleEditName" version="4">
									<prop name="PropertyTypeName">Sample Name</prop>
									<prop name="Position">20</prop>
									<prop name="IsDefault">0</prop>
									<prop name="name">36N</prop>
								</obj>
								<obj name="PropertyObject" class="HTCSamplePrepNotes" version="4">
									<prop name="PropertyTypeName">Sample Prep Notes</prop>
									<prop name="Position">20</prop>
									<prop name="IsDefault">1</prop>
								</obj>
								<obj name="PropertyObject" class="GenSampleEditSubset" version="4">
									<prop name="PropertyTypeName">Subsets</prop>
									<prop name="Position">20</prop>
									<prop name="IsDefault">1</prop>
								</obj>
								<obj name="PropertyObject" class="SamplePrefWidth" version="5">
									<prop name="PropertyTypeName">Width</prop>
									<prop name="Position">20</prop>
									<prop name="IsDefault">1</prop>
									<prop name="Width">1</prop>
								</obj>
							</list>
						</obj>
					</obj>
					<obj name="item" class="SamplePropInfo" version="1">
						<obj name="ChannelProperties" class="ChanPropList" version="2">
							<obj name="ChannelProperties" class="EMList" version="1">
								<list name="emlist" count="1">
									<obj name="item" class="PropertyList" version="1">
										<list name="emlist" count="12">
[truncated: 1,510,198 more chars]
