# Supplementary material for: High C1QTNF1 expression mediated by potential ncRNAs is associated with poor prognosis and tumor immunity in kidney renal clear cell carcinoma
Source: Front Mol Biosci. 2023 Jul 17;10:1201155. doi: 10.3389/fmolb.2023.1201155 (PMC10387556; doi:10.3389/fmolb.2023.1201155)
Supplement: Supplementary file 3 [file DataSheet3.ZIP › C1QTNF1 original data 3/Tissue PCR Validation/HYH&QJC23-1-13 TISSUE.ixo]

<objectstream signature="IXOS" version="1">
	<obj name="root" class="HTCExperiment" version="5">
		<prop name="name">HYH&amp;QJC23-1-13 TISSUE</prop>
		<prop name="UID">363E8D98D3224525AB45FFEC67B6AB22</prop>
		<prop name="OwnerUID">12D246C796534CD18A312176D2D78F68</prop>
		<prop name="Created">2023-01-13T18:20:54.281</prop>
		<prop name="CreatedBy">12D246C796534CD18A312176D2D78F68</prop>
		<prop name="CreatedByName">QiuJiechuan</prop>
		<prop name="LastModified">2023-01-13T19:30:12.571</prop>
		<prop name="LastModifiedBy">12D246C796534CD18A312176D2D78F68</prop>
		<prop name="LastModifiedByName">QiuJiechuan</prop>
		<list name="AppliedTemplates" count="1">
			<item>SYBR Green I 96-II</item>
		</list>
		<list name="TemplateOwners" count="1">
			<item>Roche</item>
		</list>
		<prop name="SWVersion">LCS480 1.5.1.62</prop>
		<obj name="AppProperty" class="TAppProperty" version="2">
			<prop name="Created">2023-01-13T18:20:54.281</prop>
			<prop name="LastModified">1899-12-30T00:00:00.000</prop>
		</obj>
		<obj name="ConProperty" class="TAppProperty" version="2">
			<prop name="Created">2023-01-13T18:20:54.281</prop>
			<prop name="LastModified">1899-12-30T00:00:00.000</prop>
		</obj>
		<obj name="run" class="HTCRun" version="7">
			<prop name="name">Run</prop>
			<prop name="Created">2023-01-13T18:20:54.272</prop>
			<prop name="LastModified">2023-01-13T19:21:46.403</prop>
			<obj name="AppProperty" class="TAppProperty" version="2">
				<prop name="Created">2023-01-13T18:20:54.269</prop>
				<prop name="LastModified">1899-12-30T00:00:00.000</prop>
			</obj>
			<obj name="ConProperty" class="TAppProperty" version="2">
				<prop name="Created">2023-01-13T18:20:54.272</prop>
				<prop name="LastModified">2023-01-13T18:21:37.497</prop>
				<prop name="HasProperties">1</prop>
				<obj name="_Properties" class="TAppProperties" version="1">
					<prop name="Created">2023-01-13T18:20:54.272</prop>
					<prop name="LastModified">2023-01-13T18:21:37.497</prop>
					<list name="emlist" count="4">
						<obj name="item" class="TAppProperty" version="2">
							<prop name="name">TopChart</prop>
							<prop name="Created">2023-01-13T18:20:54.680</prop>
							<prop name="LastModified">2023-01-13T18:21:37.535</prop>
							<prop name="HasProperties">1</prop>
							<obj name="TopChart_Properties" class="TAppProperties" version="1">
								<prop name="Created">2023-01-13T18:20:54.680</prop>
								<prop name="LastModified">2023-01-13T18:21:37.535</prop>
								<list name="emlist" count="1">
									<obj name="item" class="TChartFluorHxProperty" version="2">
										<prop name="Created">2023-01-13T18:21:34.217</prop>
										<prop name="LastModified">2023-01-13T18:21:36.142</prop>
										<prop name="Xaxis">fhxCycles</prop>
									</obj>
								</list>
							</obj>
						</obj>
						<obj name="item" class="TAppProperty" version="2">
							<prop name="name">LeftChart</prop>
							<prop name="Created">2023-01-13T18:20:54.680</prop>
							<prop name="LastModified">2023-01-13T18:20:54.680</prop>
						</obj>
						<obj name="item" class="TAppProperty" version="2">
							<prop name="name">RightChart</prop>
							<prop name="Created">2023-01-13T18:20:54.698</prop>
							<prop name="LastModified">2023-01-13T18:20:54.698</prop>
						</obj>
						<obj name="item" class="TAppProperty" version="2">
							<prop name="name">RunOverviewChart</prop>
							<prop name="Created">2023-01-13T18:20:54.713</prop>
							<prop name="LastModified">2023-01-13T18:20:54.713</prop>
						</obj>
					</list>
				</obj>
			</obj>
			<prop name="State">3</prop>
			<prop name="StartTime">2023-01-13T18:22:14.902</prop>
			<prop name="EndTime">2023-01-13T19:21:46.401</prop>
			<prop name="InstrumentID">6108</prop>
			<prop name="InstrumentVersion">HTC_VER_10</prop>
			<prop name="InstrumentName">L480</prop>
			<prop name="InstrCalibrationDate">1899.12.30 00:00:00:00</prop>
			<prop name="Technician">QiuJiechuan</prop>
			<prop name="AcqStoreClass">HTCAcquisitionStore</prop>
			<prop name="AcquisitionStore">eJzkvVuzoly2rvtXZnyx7rwQVFQi5qwIDq1zPjXooNypKCAoHvD461czx/dV1VxRc9dN7p0j98qLjDBU6DBoT3te6OB/duv9fxxXh+1//XHpuv6P/9i0q+v1v/4wE03ZnG/1te7r7hj33WX7x3/ct5crvfqvP8Q//vafp0t3+vObWrU6Hret1t2O/R9/E/9z+Hnvv30iXh1O7fbPD8jTvz7R1tf+r2W8Nu32Suv/fOa//phMaRX/GJvVbw9/H1vy47P/83DCS1deVof/YSTb8rD9n4b5teC/Cf9ifP+0N/4xSvH/YZC0B1nb/dPX/mnA4/8+4KQ+0FpFcSzMhH8xqmR7OP3xt/81ESY6mwnKWP/671+N/+sP8U9b8E9vWse+vHytajqS/8UH0lVbF/96x+B2R+/etj+Goc4mmvD3f/9qH29oSceSrTZ03Pzxt9H/8DHaPWFXH/vrH3+zlgpikF5MjmaJIoh7TUX/fasgasNJC5YNK7Qd3eD4vFYtLMGao6bvswarmd7DYRlJqE8jr4lfp7gCKXspaPRtDXjF7AmhtuGoju9mgy+lbiG2bB3VaBc0yUk9SJDfygW6qqs1ya17nKApY53Wz3aQyLYhw2NTuuhb+6EQLqwSwXc3DkI31JuoL2k85W25RX8yAY7eExEWORujaZ4qSHhLg8fFY4Xg2RqPnKdiQy8vPTS73OSJWKIKi+EjRDM3dCF+xhWDvlcfqESf9fP3WATtBT7q84sGsWk+bABrmaGhz1QhLlr1CW9LoP3jXRmP0/vLh4cnyTTKwxbii2j5ICnzDapiTOMz9pEMt95KMXxorMHpDlvYSEDL2/tag+lVLej77ISmW6x4HLa0fzbmMkXrnCsCluojhe29cdCRpyBEq15jEEyFMbp95jfRpcYTDJPYQAW6LWCgdU+4hY85WsbE4jFr1Ra2hXXB4F66TcJHPIe/jo4hVRP9/6m7v178KgiIvwYC85Es/h4QkIT5z4XA/f6I0GEHEzB6VCLUa0fFYPGseGwuCAJj1VqjE4LBk6p/nsCcXOUvCCQDV7BhXW6maO5yH1CZaSfYvqYqukOz5tG6GSPctyVH//40hfid1hLofWsi8w6BgE6cSSAduiXqm0AT6FXZw8LJdFRO5q6J3tJRhV3XeHQQF2qTvFZKDvtI8RFCi4pW4ypBaO1V6KZzaGJVfeagS76EHkGAJ3uZIKAvhA1aqaM1kUd4glsMEQanndl8QUD3OEHQ9oDHTqISJNrTHIOK7YRIiS0Vli9vgf6OIJAkE4LI7PpYopobBK29WUngXecr1MM3a2JbqVNYZAcFvey4bZClyxSofAvU1ITGt38/VUjaKEN7YRAE7jH28OybBepJTNvfXp8V5Nfqiq6/WxFkMlOF97tZookblSeFFuUwetD2h/mQQXQexjbsZwJtb9YEkJyZKoLvbw20h/dtEy3e1hPOljXE0J1ZTXIeqSfo8q5HePceJPOcV98RAqNfAoGRNJr9y2L5ZwhI2mj+9d/0V0JA/skQkCbLGJlUGcIXBEI91lB7CVWTSGV3Aq/dbFA7+vQ+3umg/QEBuz1mVCQ8kWE2mc/Qmde+kExdrYeRqGmoxHbdYN8ecwinXYpsPbY4ymNNhufNt9GWRyFP7sZCBXsNORrPWIdIdiIRktGKcJJZOwFPp7EN8qMLMBR21Il3ZyqCu8AD1Ok45vHwUD3BGW9q1GcDaLCp1RxSxBmGjl01kdYvfRgNH2u0Kk+H2NOU9AsCXrk3hSh7PRlUwiZGN8TP95PKh7P0HKDW7kuItBVBoFwRBPRDT0W/6h4IQ2+eo185mhAZkirBUvLWCPKTNVFa1Tmog7OC6ui0g5jJBIG9CDvU0pRB0sDTh1Ai89H1yID4JjyfYNQWbf8m0SFx5CeZTdP2aMfVGiJ+ODKQd9ccmbAj81jsowKOc89Hu9EYx9XtZcNoeZ2h7V4DMrURQUA+vixU+XsH2MwIAiurUJH+ojZPXmNa39EpH2inI6+JsnXTfkcIjH8JBMajkfSbmMBU+Mlx4LApY+qsJxNiv0YZfHWrowtiJSTes+v/GQISUlxYiJshwuS2gCRu3jKo/maOtrjzm6RxX09wQ0dDX7BrITkbZgWP24N0N5OsBs3lnoEZpw4V7TTkGC2o03V76tTeKdU5Fs5Dgsl0y9A+QAlfEOi9a4C+UWqAu3VZwXzZhehuUmiSe0fQ2odNjUxRqcj6mjqpUKRzDF8ngoAnEwTuurBFryYIREH8yOG9WuKfEBgx1Qd5PkkwuHAQYr+pUjC0AcUZeV/yaDW1GNiHaIWKfqcirfKSvq9S0Xu3iJZ3OtP+GkgljX89NSByXnEBVXNW/4TAJV3mAC2FGKPOqGg3Ka3vmJL52HlMZhUcqGjXWbfCcLKheLMakGmhzx6op826iaqF6cPbFNbovyrafqSEBqFShuivXTKPs/ZKYVbO56iMpUCIwHqpkEsjC61+tOPJ3LVE8KDVMOSGLUTjHCWYx90T7ZPpkwA9oP+OEJj8GgjIo/G/NYFvAoHpTzYBsdqkaB5epMea/mKwPdYEgW5SQzxaUSc5jKiTBcaSMv0PCByrp4JhIi/4VxxAm8zAc1sygcCrRbi+HR2D25kgMM+OLTyDCem0O7eEyHQS6sx330NflMMGszUVubVRNqivtzodxOtSBvt8MDBIGoKAMaUicGCCqBkN6XwnRyewZCVCnRVA5nJ9yjDZUA8PBxZ1YiOhIjr3uYxG59QQifISYapPKoQuoCKLBKUCbXsl85HvFul1S53ZfHYZMmfBAA8tmcR9QBCwjjpB4HCmOHE8RBvS94feJJ0TVSDjY4uqnOsN2kFtw6KGLbJGM4RkoL1aGDU3DaE9U5xhfldAkHs1BtcFE6ImU1PIfDIJe7s0aH+eKhlWw2iN9q6k8SWlSvub4YveP27IHMYLhNVuskZda2n7DyOF4sNSiFAdkxzETkvmkU6jARoHjcyqWWkMlnPDRsWZ0vpRn0jgWE+dIOU6EJWXWIXZDF7ItqHfxIYA4neEgPRLIDCZjsTfxQS0nwyB5KBkqF5FU0g2Qs2ok5919Kd5DcnmtXwCjDhFZ9xQph811PmOta9iwI2FkLQP8GH9ahUMrHPAvyAgiwQBe3TdAwaLIx20d4U630wlHd27OoJ/bynTP/VQiOWniWDOuy1axYYy/vWqUma+EgS8DSubJHUWOSy7eUyZ+6AJyU5+9BDZHqJzaxjE6o063/8Jgbik5G9KHwg8RIJApU9KtKQIII5AaQG1OccwfP4FAVEWMtSKkor0ysgkyl5T0U33ZRPdHIugdYgKZI8X8MRbE4SUWtmhn+0/y3tqBKlzROMfDgweVYL2eX9E2z/87xBw9ZxMIRthCruBtUKv25nwBQEWXjdowAV4NH6SGbzF/I2s7DY8PizGObCHtaO4ddRJ77PoST7ixei817Q+53Mitt/ltP/jgPbnXv6MhwcOGsKwpGC1JghMbZVhWKIjoLmh+BCtrwLCogggsXKmfkcI/KurF//vQ0Aa06Hwe0BgNvrJceC69TJ0X2PS49Wh9uHmvgD1wZSK6LgnnbRpH6K+2BIktkZMOr+ijOltlkseFy2QPteyisrsFTRxFVDmBzGj78/9PY89c/yEOPFW6PbMFmJFfufQzu0QvRYjjsr7mMLEKreEhj0VmXutGETLs4mqffgLAsdCSdByTzqPs0FJnbJ/JPhxlibOQzIXf9kdSI89KuItVB9zIQg4a4IAhi1l8kSf1+gNkIosFpUTvIfA0ZEkS6DFkv6/A2vxBQHavuoEB9XQMbT1UoheK4LAJuCU6Zdvih/ihSBkxsuKOnVHyyv1mFJJwLeoWcbnxCqPexgpLx017bITMJYJAvfc26MxIAjgy3gWEMcUJ+xNY/JInxHE7hGZhLftaXlQExSu6klEvzxtmoQdaf/knCDg+bT9ODwqIkzbTYIgb8kkpqu6BbPrqdPLecSj88dBhChzUdtXJcT7ppPhbKcm+uelyzHY1ggPcyKiudgHPLpEIn5HCMx+CQSmgjj7TUzgn08K/BQI8PWS9DTSrSYSFjGCKE4ZesKgbpLZmzpJEMIeg+nJogy61EiP9YoiQEfljNe+qWB07D8HvRgIyfCuqzC4UKZnYrhvEndiUudyl2t04sBpcD14FzCwekRzuY0oHuTHCszrfIeh2wCPtaLyIalfpLOjYyngfjWugLVWitrlQvqd3h8SPG4KR7uRqLMaDUHL8ZUjqgZBIGEtdVItGCnUec8EgVdBmZyB0qBvxNDESRv1gMeO4kk6sCFezp45DF9ljt6ypYzuHsgkNJtMRtsAbaUztRBuL15hIAoMktX8IUI+KCtUXy+KI4f2RfFhqHxMySQIDIS6h4tDJqAaGRXhru8qeEhRS5l8bQgUMqoK2ldToBGdKF7p29gGUOYlas8RCImsk4kVrThC/dQXkJQWxaniSus3xM/2T7pIhsVzkqJ+ORhCdPZfPSywYKiIZdTE0SPOYTqoXYovnzgzFyYybFhhIdmGK2BW0vsNv04QzrdAwLeRFt8RAvNfA4GZKP0uJvCzrw5sG2VNnceyBCy7OgVzozG05GHdRM7nILqGUYNm/BHJVU5FdxByA9mYomkCs0YEo1EB2XFAmfR0fzNgs7OBiox76qzWUYL3cbNBxaOFRePhuwKlwgRD64o8saYEgQXSQc7EnhzA6UnP7egvCFAGH7fAbTIVJ+8BcFtSEcC2yQhaQ9Lh8YE6m/Fcnsh1IyriHxAojBHFFcepyUTYsoDzVWnRthMQ4vQQUVwZXhdoUXBuYn9LRXkJgfT8dDKauDliD83boe0JCG8YxVYKbLWs0bJHZB5cjiTAek7lO5cYj68W6Xg99ir0RcfkyUbUnuA8pmRC779DoFb5Ec1DYUKkWc8e7q/HFnXrZhLkwo95Ta7U6blE219z2suqLY3Q764F4Kij7b96tH62vAFEi0kpw9CwKL4MzrS8HxA4rnwDjeOJoJpVcQGhcPbQOVCcigsxV8lsegedZ0EQkPFVQW6DhLY3Dnk8m4nf8uqA/EsgMJuIv8uJwdnPPiegNpOCDlLXEmJPos4mPzQD/VythS8IOGHZUhGKNo937iuFQyOaqIRqzpNH3argWdSJrAULBRyre4TGpEyvvZIGkkduyiDsuoJMgbuQ8FfSw9XOE3R0CZvk+TR7MORJTcHgTkUgBaTnsylBIBiaFcS5a55AT6MFBtGNdHmLFBeCrbBAZWqSDr8lLYVpH3UY3j9n22diJcF5ShDQqkvdxOviLwioSUrLzzIyifIyWaJPGwdfEBD1R4H2/UadGiz6/utIEIDzxwRWU4LA+rVsMPDGBsQD/6nC6EJZxjFmjCfv86uF2Z3ikjlBU4izUSyBuCQIuKOs5Mku7VqYygSBsCtMjtMlQSAakt6H85cF0QTJvG4fCIZrhfEvCLy26hj156Nooom96GH4WO5RUR4UYvyVasPFWC7QeL5NgvSjfoK6r2xksYAUz2Ktgkwb+eiKJkE0SE8MHr7soj/aezxSYxrvpLjO0H8rYRPBs31+Rwj8Q8r/P6XAXBQF+feYKPAPBvwkCmjnqKRQT2aaqGtqbbNBYKBe1DW1ckZHkbGbH9FvJtQ63/MPBVq0MFjEuRDpN4ZwVWQT7dqKILlWb4S5fTPRCN5EgWszUYG/hR2yw8dHJf6WYBO3nyoeopCMxbFIIV7Zo3oSWJPg4JnC5DBy0FpZFf+iQNXzJXqXJ/m8XqMNxcLLUXk4hhAvznUOoSSc0bcyel1nsQpiNNUR1i5RYJguaXsecEJ1v2RCtFxQFVsK5RP3wqnWOZL/J7N5gfpZoJD+6J5EkUXA0Eg+KlDGFlHxsDx8USB6B08btu9rh1ZhUsjfDKgV125HFFBjooBrUh5yrgPAcDwiCkxaosCVkaq47y1RQMuf4hcF7OPoLwost1Cj1nymEF5GL4T0xSboX+9Fk4QnooDtNQ2C/iQKnh3KS4usW6LrT0whWmsvCXLr5GKQiLQ1pCInMM8DH9WhXQrxqyfBmDq+jzA7ek10hJjGe1PmlKfo74Xl8vAtzwyKv2bO4Hwu/C6nBufjn0yB9kJHoaJlNk/WntZCeSUKuO99LaDi01F0nUNHqXXwudJ8J+E8ZLaDmpWuIDnaJJTZM7XQ3fkR/2SAAhqZsrTmZ00TVb1FvdOCCp3TmiigjxJyiwRztO5+zOPNmVxh5Fxb1HYSI0qEFWXh5cBFsouKeru7eEJZfM5aSJTCo+le9aHZL1eoxIlJlNlS71u+oivq7saEeGp+zlrMpxqyziWK2S1RQLzS+L8okC+RgdBt1mimG6dJAl2lXmttduj4I0rpufRSwVdj2v5HUzV41awCeLAhCo4ko0ncO/pQJ5MTVWloNFESxlScHQWmMFtZHIcLCkQiDBgG7aIUcCJOTjAviAKeXhIlekeVoLmXlPJzlQKYLxLFFodrg57iEmUmHaV200AJdfG9JT6djk84eNcD2olAgUafVQjSbZ5TDNIt2j9tLMOhQA9tZ4pNPErrHp5HI0BzfyqFaFXQ348bRAF3fvYhvjAKLL0GMgWmz3nM+/bgf0sK/JpJg7IkTP+tC3wTCkg/e75QtDlg6Od2E0X96wRpsDXRWxz2FIuDkw3P5eaMlq47FEtfRImRVrjo7vtVE5t79oSRJJLBH9NIiOOGYj+hhAy1HTVNMhSXDBbA9+hnlceTp8VtqO/iinpRFgvRy7IYHIw5rX8ikXEvI7WC4kwU8N2OKLBcH6mmWqpaV/ucm5O4msIoFNYYnrdkxBiS4aaHrkdLo14bXRZkNJeSerGjX4gCfbFsoVpa5AqHJS1/bRNF9M1jg9qwcYTknuIT5t2jRL+VqErTc22DPPxMv7faSsDXiiiwW206dLZTcg3j/kTIOlqeMU6IAqFGCWC6bFoMdmuigNDtbeAzjaFzHFMsj9mkh7baXFCByoJYOz9luO0+F1x8g9yr5kSB62DSoCujwWPrpBWwCYrpFwXiR/4XBVR/zPgXBdq7t8JQVS3a3lSTQTm0ISpjM4ZEGxOVjD4Ivlwgume5DbGTB2ibd5/2/yEWYRw0A7TyLGoiJmbf8/aBXzNrUBRGwmT+m2Bg9rNnDInLDvV8R83+vKVmoo4OFlqb455HyVayQRKWVEaRRc0zjOsTHEzVQ2MkrIToOE9lyF65i4q8QR6ZLGm/MODjohGSJO1sGC8JAw47eMIXBgJLXWOQHhKe4HipQvr2juiMZtQMH0rVQmNrHnrCqRJiZz2WQG7LDa1/Qs1cg2f+hQEzOZhCMrnVFRjG/IYB29PrZPzywR4NdHQ6dw/J3icM+OBd0b/lVGY/MLDxKAJ4/sGFLwycW4VkRdKsJpms6Pv32QcDPSMMzDWrgttqc0KlnZPSqw9MobDKK4ZTiiCRJ1Iz7qPHAV19ZzVfGNjZhoFqvCQl3/mEgYFPGACsP5hwNRWShbBH+/K5v+l6eBVwXZQH1Bbc4El+elXgx6c5RYq/Y2AtCB2aI8JAtPbVAsp9tKbIZtJ4XfElQ5HIFCwuJFc4mtTiFwYs26kg4jfC+MY4RYS1ty/EfKFJ4GWPIXrDXSQgn2Xf8uyg+GvmDX5OC4x+FxuQf7INJKf5Cc1T8zkr9nFcu7zZqLxOe467MPfB9B4XKlubMLDXCRPtuPCRTeU1xIuDQe+b5Jz6oiYnTbN3D9vGcNB9Si3gq5/YsNx0LXqvq8/jYEbrSGx1+4UBHF0IE+xOzq3jgMpggeoJIkYYcCO7EpJ6Rhjw7K5A1Z0yIX5wwoDWeAWaOZU9+nV8oh6v3JDtanL66bJOwZA0QK+67CHy/O4E16XXoy2uqZv/wIDVwhaVUedCbOfk6EeR1xgoKpVVvKaCKk+Z+YWBWFsRBrxVeSGszc0myaNn8YUB5u8IC8knAxg2J4x5pSXEi3yPwBeEAX1IGEjinjCwlenzkO9p+btZrEJ4hQaNlUl92lt+zucd50e0+owyB0nPCcaDfo66PNpSmU+PMpS+cqb9OWFNPC0IA5J+LVBzQ1rf7Py2oY3SBMMa4yaZn8hOHlIWko0EFUcWSP4XBgxH8IVkNSFsqa6tfGEg3qvZt5w4KP6amYOiOBWE38UGlJ9sA2GiXNG7tYSB7P56wm17tkh67T2PL0M6jHSfyoh1SGWzaeIexPeTus3VWlPZFyOS2oQRFk5dDJEzTnoAJXDRidctTw4Hy4fJhKRWu978Bk9zSIGnuKOEPeUEhLbzge0eFN1bMITEfHzupBEN/wsDUeCZMjjSdfuFATymVQGOstyiyU4WYSZ5UbS/dw906yO9/gcGQrKBj50QBiYP74b+lDAQbVfUzf1+uUN2e7kk9cenCIn6kXLHoLKCDUXzZb6yCAZtDV8YgBdhwJZkso1SJVvBzaPHICLsRHaXMJBUCg3Wtqbvu+ckBbtyTDS6ZQXJVSYM3NOyJ5VvPrOU1jWDo+W1qBiUi+KrHbd/YuCwoe0fbbQeakeUkc3HW1oeI1uaCPMzSb1EGFj4VQXncFKgcSSvii6bxAd4Sp9rqRSy4vu5liE5HSJkxo1CVbGlv9/KERGDWAo4zk+6CuJCIluKz8iTYbf4nicIf83cQXE0kue/iw2oPxkDr0Sgbjq8OhyPEWXHkfWyUZs7e+pOS5u6G4OepDlzefxIyRbSaxFimKVrAfcHksrNQgrRDp7UjYrJnr5/IAyETt5C/NwSBvLr5Ih2+/SFaBnwCtKqKlGfK5zHjjGhAllMTmjPDRPiQFOfXxjQjTNJ+fFKGMj7x4663dzg+DBU6p78ukOjEK0mzhiNZ01hHwFOlJUHuZZD96ZsrjkeYWDdEgaWEN3RH3zOIO7OZBOxeK3QcsaukCxWlNV/YCCoberOPzDQh4QBI2CEgexM6nA4UBkr4cAUYrkiTB1zoOUVnSl8YWDXL8lmeGfzWJnpOZwWhAH7c4Ui2m2tJ9lNc0PoW1r+cR7b8JgsD+iJIWFA/XT/S2l1qNkljW87r//EgKVPCAMP/xOaRItCjUEYTNL+WUGrz7foXlNanztLbKiGuESXXIJjfXmrwIbbP20geS1yhIGuJmgn04An1VRnoOxbDc1WRAHNrfk9zxD+mtmD4kiW//0pwm9yuVD/yRhYVcoTmfNwmjipasrir6mD5trbk4QqpxReLKLsreRug/OjJgLDIv4TA+XWeMJz0iK67oi60WOqyyCPMg9VWW6b5B4sEaRy0qGzeQeQyAOhgn7AKnQfARei9Y4w0NAxgzC1TIhGMXXnAp0ATeEzB3gUWCpYJ6FEw5UpNPCMyrB4TOi1PaPuuusIW4/d/In+qKdsvrApW8s2YQD0K2GgFQkD2yVhQDM/pxB3MzWHSzqpUa9GrhCfL59bKF+fbO5Sd0ZH1goQ1JWNxutjAxvNOgEcmjsa2ZCy/eTzBI91zx/onW8WxPPLnrrxyztjOL/Q943LvoC3RBjwtA8G4owwYFefu5Glg83x9knx0645ojdbO2QLl88p2Sth0Fp2JnX74kV2clcHqBmzHf/CQFSRjWnZ50aF245Ck7nhZDPTJS3vstURnp26QnN2TZoo7anM4Xmjv4d3r5posDshLEM1RoUPAgoBq70Nw5msYyC8UYgL4fg9TxH+mvmD4ngqT36TBw3N9Z98buAkzt+obyYuJPWbuol5m9qol/5ewEEkpTAsqAwgK10BrclLosNWiqhsqg3EbTkSQRXlFIPrMGmSyVqwYa9t/T8xII06hJWvULfzpKBJ6nvTwqqu9iTlMReSQpmkIGwmlLUfPmV7CrmU1feEAa8615C0I8JApwoVOtrAaKLHGFuoJYUwsJhQ1r5MqGywbAQMBg+S8vP0c/0QKZtDRxiLpmnXg/7gT3TUwuRx6X7mCqFQo3OYe4DPLUn6PzAQr/y6BY1tbTSTjw10L8JAcmgeaFgKLb96PfsvDGiPp8W/MIDbzRn9xY2+v7/qFdlIYKG/mhAGrgfCAIqEAW9IGEjEXkM4RVT2RpUTBtSeuv9Qjij7tycKGcPBx8be6hAVc7oDNPtOBbeP/sKAG1Y9TJabEhVrbTfJOvyEEN/foHsnqcO7T2V+k0d/YiB2j4SBTPc5qkslJNv5nEsY8pyhko1RSOLJ8Vs+Y0T8NTMIxclYHv0u5wZ+tg2Y01JAQ1DdJhE4Se75ojnInre9EF3tUw5FITxQx50rREpO2TMtUkS7bzc8nlxNBnVY5WgMUurunA4xoGbroxENWiHSdlYKK5G6pW7Ogiamrt/DsxYbtM95Sn2u6XIAld/Q7SKSbA9iFZowCFB7X/7CwKL43Bu8VwzKyovqBPfiM7leH1hCFJ7JXk6Tq4BqPLZ5JHwedfSFgR828AMD2fWDAX9HUk/aUQAY1h6tleJxZHeNwWLsUbafLagss0F8gmZIGHDUtubxVbP6LwxoQ4VCyA8MKG33wmBCoQQ9+U1xJOsuaA9fthAv5+8WBheygeBONoDx4C8MqFZnf+4weqWwFuYnVKBweJzdKdT8wICVfuYVN2Esw2rBhl82EHXFhEKHSjbmDYYG7bU7rf+9KUsMRjUtb/YgDGwDf4v+SeQQ1cHb/7IBdfUkG9iPJYRHaCdoFXrIo+OasLVTTgbqKzmm/T8Yf8sHDIx+0VMHJUH+XR47+NMxYN0nY1TfisuTC+h/YsAchmQDnUTFqk8pNPzAQOJddMqeqpSgVz82TZRoRypsp/o87GecCdEm5fIXBnyVMJCQSacwO/ELBkOZpNSM4QmCm7bo7OuUY3yd5MDZkkKHzC34wkAuEwYc+XN3sJwtGZgnwoBrKZSdf2CAZKQiKVZt+MLAvS3H6FkDh7L/hkLL9fg5U0+hhuM+7Z6wB/5CB0uS+NpTW3jcvD0Vr+UJ0XJINqDrjzNqo8Jpkuu9FiGUCAPuhREGftjAYdU80fs8iww3b6QQlBMGVHlMWJC2+xTC9eOGWjRzqOyKdw+WFFsUKvKK486wRJhK3fMLA7F803Jo28+8g31L68uQ7IrfKPu7O5G2nyHt/1N+VhDs+a6Jx6xjZFOEycBTTcBGqUSIunmNgX2g7Z299BysCPfopQpvolmc5NDdzxF6O8LA17mB2kWO9oaFTWRdCBPvyidbOasxx/C1+JZXCka/6LmD0mw+/10wAD85FMSTUkJXMT6T/A50mPzAgLfCBqLsZefwegF1P+HsNfhYfU5BaVTAujUoAJdskYKVyC/0lcka4uLeinCODwEl1vIAqIbLHGbP5fULA7hPQIRy+Dygyy+pgMK2K6gHU7cOjB1l/b1Y26ClcYhm5dYcky1hgA8UChGdZnKCwfMJykmg10vHbiJho8lQH5U5ve+7PE4HVEbB50y9+bruGwxEsoH79e8YqC7PCob1hjA0Yl4TD8vYBlOCG/rJ2W2wQbKhy3PrfO7K+csGzgFhQGs1m7CwpzIUJMrVrjKlkJCUVHYBUJmbsuFyPA/fErxbCgWBmJOUsy1hIGmvL7SNI4WGHxiQ1ehCmDo7ZDd1LEEyIoyot8HngqWW+F8Y+GED6Ld/2YAW6oTBunyKYBDZUI87B3Cd6AXcb/YB2TBKIZmJFErc3RRRU+JKQL600y8MOHszpP3h6+lniqOFIRGX/p4wlr8lBn7NJEJxOpn/NrMI4SfbgKIpMvqHhCT5cPzcEaAaLjreo4FkpdkFRC/+xlC6eE0i+roNwkhMSU/dgifemDAw7z7PBqnSCpJ9bRbwjG8h2lAdeLRdTAqY25srGledupHYcAmCR3HCMHplkBjLrgJNF0bIzj11S3USF1+h4AsDpwNhoKkV0uG9Ttme4gFlfX+yJwlmNsdmS3ZypOCCRtb4EAUv/QQb9sGA4xEGxiLZwBxo/AavLB7tN88T2NtNg0bp+5DsXrUP3UEQ0JTmlPJTvq8guNQOBgNWN7FQEwb6V/P60wb2jSpB209oL7kUSuIR7gtoD4qIhrYirDQvGsVbjW2ykw8G4gNhQEivb8IM2UB03NYFrKrJDe3X62Nfo8/4ryVhllsUaibZu4KZSxgwrV0J8VIkDITi5vGFgWSGTxlU8RNq1qe/MHBaylf0dTFrcDrTPw+Emsbo396VEMOEbK4MKcUFOwh5/NqSPRTPykblZsVkP5/9+x0x8ItmEc7EuTT9XTDwk22g21lDVOTCE2JxSofJInFctI5xA7E5lQpQHHJhYA9P+MIAvJ5/YiCG64IwERpb1ObTI0ftnPvQWK8QXQEOQjIvrQrmp6ZHvzJCIcKWQkOc+heSfotCxAy6EyjpdY5qBm6TtB519/JCNuBRMf6JgbcBLforMJv4nlM3/sKAipSNf2DAV2XSWxZFQnLqhBOovmNQmXww0LeEgeCxFNApapL4xld7eLwmRxpP4vOoF2qEYqsMCHtNxJPO4Sm1WuqfQd4SBuYaZXsr6N6ouUDrUwBlcA6eSGX9CSX1izBw20xkNOM5hR7dItvp1pmNjjSthCQOLAn28scGVlS2UT54FZAHAtmTyTweDWUdITKECTqP1hESfa5LhMWX+s8YcKryiZbwweC6VmXa/VGD6vzhNHhpkwr8VByhcbwuheSdCoTd4yBG6y1UQlRYhMipm6eoVHZI4/HfZCN9b2Ogxgl5yND6nhj4RbMIKROMf5tQ8JNtINuqBjJvFvCo8/cneOwzD3WDOnfcJ3YFh0MjoDq8UShog70PwhgzVDEqGkxl6v7YD21k0fFFBZ7NenDWQYza4HTk8eRJ2bpohTsGy8/9h/aRkXQP1B7D23LB48dj2YM3sB00/FcIcfhOnlAssgjDNWEg0YwlhYSp1dL6DFPA4kRS7Jyh+RMD8yFhQBqod9Ttw0LAKD0U8PiconMkby/E674jKb9uRqjt91YTtQP1CXXCT6hEdQDx2qLu3HJK8ebkTCHllrInGOuD+2UDSeBQN18EnYCuqJOteEIlk4TT8owV2Ui0a/ctHIw2QDcfJDxZ6IYKZk+hQpvPaoji0VKCEXuIyE4Xp0nuu7gFowEJfW8fAG4ne9p+3dfRUVPC0vPQ9LCSR7S1rlIC8q1lQ66SjVhXy4Jo+iIMrVjzuWta+AsD6BgMQzp8hKjtxAJ2yyAhu+A1JA6SzV3NKkP9HEY8WtyTAl4xcymUFUkTLXDyLecNjH7RLMK5NBd/Fwywn2wDW6dAVPWODpMtFxgcxiuPutO74Ymkn1pIb1fqg9P+LwzA/rRAr8wKIV4NxxXIkwnp6T1RhEx43nPYXQ4puoOw44hOJ4F8IgxoCkYCtrmI8HLxc8ptvOTJ8jCRQHwVBwTfShtcPdviCwNaea0bNEedDXVsHb4wEPFzJVFZLluER+ZA3KsfOwno89CVZA/jA62vtD8X7NYfDBg+YUCCDXXbU0Pd+zggmxjtJpTNAymEZNNrLUxmOEZ2Pe2E6DXvfOAhYUCfHmohcaafp7AGnYhWASThJ/5SITCWIwxugU22I1AWfzC7R6UU1xz7y1KFTU82QXukhpgNljIYhSCifSYMYHevaX3Tz5n68efWnvmauncOdo7ej6ehP6yRDe/FVEMrUEuenAeEgVlKNuKuTMLgJK5ViPxri8ZSdIR4JiUnmDZxRvszofF2+Rhh6cUJsn5JGJ098z8xoB19wvBkSBgwtd5H024TIZo0y2/57LHRL5pF+Llc+Ltg4GdfKdgGOXXXl8aFeBoJIkyKrUfdYtQ0yIS8hZULI3SXY5+jNPxggFc5akG/5bHamCe4mMsLRn3iCIt8EatMWmVrZM3g3ER5nyPsDO+F+ihFSLQBo5DgU9mZ5XnFo/H55IM3urmUrdPyc0dghzDrqazNwCMMFAPCwGPkHdGb2pTtizVJ8cYoCRvnz3V3VhMGHtF0jlqvfJ6uqV2e8PnBDgw6r4EkkAkLBTRz6u7Hz61TZcyA99YTyXGQRy/jJYOovwo0hbajMhJXFeT7s48GHPaQZGeyAWV1JUzYzOFfGNi/rhN0Tz5hQDrqJ9iXn7KbmY0QBaItwWxxC1DZyTT+eHBisLMFwobeuxDdH3UPr3W6RTMfk330EROhNE9DtF/GCuJ2sMwhfP8dA2xEGLDFB21ZTxhIUK9tGOP8iEyTaXnrJdnbleIEumfrzOPLJk/hCoRh31jT+jNNOlFoey7IvpCw88MGHpc8RCODFHCsWt/y6WOjXzSLUJZn89/l3AD7yRgIHltAZXPYCIlgGyk04sHHwFnRYa31Ug/KMRqjcpL9Jq6qfQo8EldoivqOJDU3n6C+xRApRSRCeusEn63FKR2m1uLGE+/sqFSaCnVjcx+TNDepDCePDnMnsIomaddUNq+78UaVby4Qa/pZgmNYx+h8Hk2a1DfqzkGwPGFo+TYkhacxOA8o28Nm41C3TAhL7+N9juagmPP4MB5K4N8JY7reN5S6U0mFsutVDOOLI0R3rc7hdlnO0XbfKXXr1fsEXLwghko2EvBdDggQOZWx5xh7njxiiyT8cJXQMg3q5g9GZXjUJhLq8sLh8X1MZXgAU0XIpg8hvmoFA/8RcAyL3V5IrgMpBSmlz2vl04Nk/XxRSIgNAy3nsuPR/r30Yb+7VWhHIWE3Z2cRPE3TMYz2pRCbGWExUScjDFMKBcmVxz5ss6hDf2i6Da5XCWElTo6oFUsavyOuyT4uzuLzwwo0/lrIn7AxxSW6L042VkQUYvQ2zdBUDlmT2OHy9C0x8GtmEY6E6Wz6u9jAzz43sDFHZAO53EKyfFF3mCeDEP2T1jbx8GiTHbiEAe0+9Okw1ZIc9oOiQGtU7gQ8KKYMw2nb4WJ2WUGaHcQnK7Pz5w65VoR4eLkUcHioKgbylDfJ5jkSqQ9/uuW4+NzIm10Y1PXuTVJ+njYRh+0TsvTM0X4Ge46rsZWCc2uuqO04dXM1iBHma8r2YNVOE71Gb4Rrfz3g9nOj8WIe1CemmTdExQgaIY56yYeXqoaoBCOfx9PFXoV6IccYTq1NE7OaEabe5Cfrw5jR+IdVz867UYSWbxJGkjpncFo9BuiMLJcjz2oEOfSm6GFJUm5cExHY6qohnm4qLCbDUmJcGxRor1krJEl4EmE9Umh/RJ/1G++EgXh69RjKk44n8+GqAKkYLtFL40cTOebtBOU0ADQWRgVRc6ftH9QgoXJ2yYbqkUbdfiCcPzcSu0I0k/UnjB5djlwmPnPXHvZQJtM12uWDsKI8zj4oCluhMSxRiI6vdw/CHEsMJHPV4Hkvfctbi0a/ZhbhSBzPJr+LDfxsDDSH8QJd+/wgGOzOT7gJKwr1A/sA0V472+APmwl6thXwLxt4bz73BGgRdavnbKKCyZ5TTK/SDtLjZSSxk5zs0Oj9oRArtfyER40kzcUt5/FtM/GhjrYHtAbNUcBt6/uQPed7jFepIaTL7CmyTNNyNA+PvRCli66C13T+Rr/ZuDxJyrgAspAe3eLuQrxzSXJns8LFYi1FwO+6yNhxGqxRGd4JY7ebfQJdPh3QUZ24wSgmFbY3+RR1NW4JM8aRMCU1byx0OWwy89IU7DI1SKoVi97Ppx/JziQTlaXvCXFpfH4WiCtD1GYjV8BhzMlOPncgLndPR0jN4C0yV6kfyMLoJGCiOj3EAX5m/iuhEL+yN4Ws6n1BcyuPKOUbN8JMYSEuz2tF4P7oKbPzZGugu/3cWjW/d4TlaTNEMyEM0MdeJ1gmwh1ZtfKayPP3hCFodYzkPCAMvJ89y9/nPZr37tAQRhwJGgvXCPEj4VEIbwnGA5W8oU3KJi4vp2/5IMLxr5lFOBoJs5H0u2DgJ58i7LM5YsRGipD1r0EORRWkqInboxA7T+f0hQHrmYaQ2Pq+gHiRn9CX1Jong5K6VZ7eGMafx4Sku6sps/sBHFydHbNJH8uyZdqoFVE57ssm2bl5Dzvr7aK22j6FqGrKnClj1UFeXUMhtd/gMzU6fObMCy3EZ6WTIV1ch6iPbr6QrNPPZObPBTjnMiAp7hu9h6qRW1xe7qmQpfwgsQU6PTpPJMxMB+cU0nVmoc+ua0BhbxSQz5wt+nH2aOJ0RNI8oY9j4h4WQrbVsxM7OXWBhn05Nknv5DIQIjMMhkkgxLcursC0Tyaq5toX4uFKyGEwZBSK7l4CC29s5OzZ6wG6TKOQwC9XBD0+hWg+ORfiXd8UwKnOMZ5OQFiE62fBUiuScHfyHJ61mvBkQxg4qL4FsqFkMunhsE9ttMWQQlF+JZsZYDNGb/ugkLbZcxW2otQh14SsWXSbPWPB4PygELS8QLT2NilMlOeOdomZNtHu89iX6Tb2MMjYoUm87dr+lhj4NbMIR6PZTPhtbOAnY6BQrRkue8uFxaHHE9tNXhtkM/0sxCs+O8FqPJmiKt2jJnm1+8+zxU8TdE2xaRKnXPag32sXk6bYN4vHdZKzu7i8ID+1EV+4dt2ySLtlqN2eRyHx7Y0Pi/eVYW4flGbx6t4qk6/yERdHIeOLyk5ltq5oGJDOjjze1SfCkK9y9CukbiYOqfsp11JGG2hJsVgJVBxzWcL1SVjxdMIsm2UbwgxssksTaeblCXMtuKGeiC1EG+nkw3V5TNF0RaXhF91ncA+lFqOJXDR84y4Zm+DqhoodXYTkuTrL0A4JY9q+pvWn67cK5U5OUI1LbBJxnqrQKuoZ01O5FPh8YjE29hoFN7Iyh/i+G8hQjNOWPi8VQtxOMxsMqXBwWXLCXnkAxgaj5xJXfBBDNrEWKjsPpxFq3KBubuonCgWevEWgnMHjWkwk6LjI0NjykEfehuxmvKxV3K3WG2ExVQSfWefEoRByfPFohLcWLLVvUekGqyauS97DckehxBRlwtQl7r/l04fGv+j3i+lIn//fagN69Nxgmk44z/iU20zvDyfUFP3B484qEBYWn1N3XSYQGR+pHS2pWxm1eRKiVSq1MGQjxNXx2ggL05s82S7uPVzc/WXDWwMK1imJ/vmV8DdPHs5OBn0y73FVGg5Pw2uGLFIrGZN5s+ZpGh2RedKeofs8XnjcF1MRtiG97zyTgsfZPu3By8UYjV0YAnYhYzCa1Qy3T74lKWbdkzFxN6BsP3hBIpUDBnv10mF4OzybGFfXHDrXi5CnrssXcqL0zArzMa4lo+Lp3J30zN7OLGTD5ZvHV9frQVmSHdkveQMRxRsRxo10Q9PIl5CI20NKWJMHmFbHgrpx1IlsHi5rXKxSJqS5rtL2l2QjaikfIRlQ1AARqztmzM+bRYhZyoytfMONu1tAthI6ZGf3XKAZ7y+fKzNTHwafKwd+l35+OAHSAtxzXqBTrWMhmS/hCdco8JG7eQVZ0zGfHS/hG/VHKwvRXHjIrNOLJ2qeX5GN3Wj/3W6zGg1ZUJrMfkRP9h0x8GtmEY4m4nT6bzHw/9fnDQTPJ8YmW8MCpBFjxuOioZbdJMBNrqjMuQoD9MrLEmLHJgnXHrcDwpgEPgrkiwqyP00xuZkHyN6ppLKqKDosrNOOZ9soU5m1GFOWzgq1WWzlOmXOKM0RjxRxM6WzejYeGCYu5GLXLJ7axGej7aXH4Cy/ONqXuQxGPqg/txZRGb1WVg5G0kuobu4JR+s96uEc33zM5aAUOGc2lcqgLBE3ngzxC0uJ5d5jhdEwU/nCP0cpi2qym2XTpDxNqE7ZeK7puBYne56tZIm6qb6boLdgwyZeucMT7JqxhkaVtU0UX8QUXptpgGG5rgHlbZeCKBwszJx3KWSULAu2LU/U7fVBCJmwfYssoEMZ1eNb4Ik2WzM4qCuGqzouOXcKClHXiUbdvLM3wM0mp/FMz1TGw4lAIWB8kQC29R6N+84lJ7pPGETXs4HBpMwJkxU7AdfjBaa1t294ujTIRtgmx7WdGwIvhi+ZqTaN1I+1E48fS7OFrLAyzM+aC2n/elffEgO/ZhbhaDKfSr8NBn6yDXB0NIzfUgmLUl8ULLsOT2grZ73J6slTZm5+0hCWrBRwOH+LwLQFR+N9VSG7dH0PamzkuOtvR0hXSwmZWeMA1/d5JfDVw7RZO1BKjNnWaRYsgydbR+kA+TBeN5mrnWS2uBsh7nBUNYuBTViYjx4ZFmY9gLiaRoxt9rsNBldJaGJ/4MjQDbICrfVmRdk9skS4rkcxbv20hoy10onxqDJxpw0NnlU7sn5n/9QxWskuZClqPSt29gbzNS8gc2OQGLtv7c+VghZSdWyf2PZYFhg/PYt/JgDIrGonGvLr8NUQTKgMCy0bIduvrhBt59MUtlUc4U5y6yZdnB2VbUanG+bhaAlcjOmT03RxIKBF+gd7WxnqMgsxH4Z7WBR82X5+p8ihULKm/d9zWj/Y7yWqSasIqQXbE1z4fY1BfvF5MjmeKzhq2gP1g1nzKHybOZxOqx3Z0LptFsbZoMCwfwxxZ0thk5ZuylhiHXIKWY8Rj9Qm//zKnKrg8vVMm4VcZ/23xMCvmUU4kqTpePKbhIKf/ZNFh/vUxuW1q5vFe0w6DGFDkh+Axxecc2SHBfVYc+10TbyOGxvkSRfgYh57TdbpyFgUaGuM0stRWAy1U8EkxzAQ7wp1J0ebqKwZlnNcVRA3acQPT6ZnBw+LbFI2qd85IivVbYbb5WkPPMpOtLzzRMZ4uzGbNI5iWsHnxws573TO8+NNhP4yjtGc9s3nEaqXFDbSa4HZ2KWyOs9tmS2l/IwJ30R8Medtz/ZW2+KS7EHg+Y1y9fPcjzHjZcX5c0qh5Dl6BRhPFwfOt8+pyt773sCiMmJIry6FmmhYXjBfbDSejkvaDjtaj9DetXPAt+k/IcoGGfJObWCxxmnBhEozkH9+y5xPestmq3qSYx54gZAeLrHKhpNXhsvKbGl5M5vsSXIII8e6avg8m9rs7D0s3M3GNueTBSIrxQ0tf8EQUIctgmXMnqiy9Mrx1Ng+oD094GriHXnm2GbBqKE1WHSPRZPNk5HIfHsqo/nugadC7xUwUP0Gd25eCNy6Lr9nKPg1swhH09FU/G0w8JNtIKy3Eaaje8Mzc0yHxYMwg/jMUiEr4xFl26LiqFRDkbJqL1B3Gncyrtly1aS2KdjsuZhuMW5uXcPz8tQyqR15iLXSCNyYTJAtDDnC3OVLnk2yCWMDoDKIo6YW0snerVgkHta4glfDOTA7Z9nQP2LKz8gzvuIF258bwsLnpqXsoqLIDsMywHRf3YUk9nYI9mG1xt2TNZDGjkPYum91jPtJLmSnqSmxw9yeYzJerThPRqOcXVck5Ynu7fniSgBhyUIjm5jLxyYdptOUvSXK/hhUa76ojweJvVaMI5/efEild5BDGJdH3CBaPC1PVcrSkbPGpZqTbhvmSmTHbkX707zWnH/uKWDb1tcwKZWFkOaBcGJ9oG1wYWYHIeUPKWfeSKMyF4Ewlp+mFdODxxWjSxh/frt8X7DZQNRwZz0WAnpTtWIub1rMDq9ZE19vaxEc4Xal9Z07nob1WGZCvNJwVZpbyNCyGHsb4QiNSRnCIu3KnN3O4gDjAUWFTIdc+pYY+DWzCEdTWZL/LQa+SShQfzIGMnlKh/l61wqLHTv5TDgyakLOkbrFLKWyXRj2GY3rhKR2rYgtxBZekN/yBjLPH/fsXQ1K3IWbTuB6Y/fM8Ul6k+uhFbJdbFXsqD53GE/0jcAbgySYn24k3aZA2JESjzH5SlKL50MLCyklKQ7vGsOtflw1i+n6kLO5W2wIA1XapPULGOtP1oTKMFeaTFZjm9LGaIuZITZNpl3OVDabgU+SPimFdKh2Iuurl4mbYvOZ12COW8YEzcd8qVMIsKdkK2V4SDGDc9ekqnpu2Xg3MjE/NBVP+/9N3bs1LQps2do/yAs5CMilBxJFRJmQkHLHUQVEUEDk13+T1d1rxbejY9WO2G91VddFRRi+QIJzzDEeSGC/T8jjUwrggOlT9thhGyLqDdn6qTkcqw1qEfWO4/cQSDjv/jEJyYfNBZgT4P59FSMh+2XwgPjWpJTxvc8Te9Tv4Ko2yjbZ4/H6dEII7neFbUz1G4lYVHIgNNWQeoNSlkR4tk8I9vMb59I7XZO9bVGIgt2Oo9pptSZV6H8gkMq68NQ5po9Vhvvn8d4Nx5tebuTdxBnEDbYhdlq7hMz7BtMGv8XjFcTN3wkFf2gWoSJLyv+WNPDTbeCc6ReItXVFKecZN9IB4cArLneNfbJLS87bwx5O0d3iqOsx0JrvfQf+vK6pp9EAZTIc7nDJ1Zqijxs8+WSdA3bbYMi+r3F5olvo7Csu47xRXUhkXHY5JMG35CjL3wnZfGb4ObqijCoRl9/rugvx6XzTmFxV6P4t/wUWyhGWfcHzRGiNCBL9YVIaGlpNmuJxA3upYsjOYrkmy05Amcy0nKPWF9MFm2FbYBJBWR8klMl5juMLmvODeoVzCcjtEF7AL7a4Pzd2GEiS3ykE4bnQ6IcGFsmm6TyhmsUci8siIXoGc4gWbkTpZwrdTYCyDs/wKPyhizyyju7Y5miC+yedJYkYY7OGyBRQlt72YpFv55TY9vB4eb6HEPOusY3ZFEqNXrjIIEbtfeEyM66UiQqmlXrjr8H5pC/qKrJASN15IjDt41CMYZuWbJIZB/6yaAoWLi4e8W1MW1mRIWTtKmyD/orXIJW1VPNeAR8QYZUCxJ/No6BR8fL+yjbwh2YRLkVJEv+3tIEfPjew4GcxZMH5SZlRBwPJ/ZMGya5BGWSH2iD9walBzz2/YBKiq6aGoQNsfWopjXaHmrze8h1i2aw5T74aEtnsdQ9sU39wvnDc82TdwRdiSb9pNNxLyPpj9wSnXz84dj7G6I5nvwRKaizL9tGsCVwFlNFtn3Ne6l0SEubhGpKTctWor4prwgZJQMgwsQnpgV4Tkz/lACmUhRc4B56UjyYE352jDDsh4EnMYVuJhM298K7JAt2xbhhcHhyy9AcuNbmljxAiOcfxHzahStQWj0dI4aH5ygaPB7voJ/xexHRRZMKN5PbsjGllvGJa2WJaUF9NCQl/qKinPhFyWOxjW6o/D462+9Aix9XMhMuLYOh/GM+BbO6zGoL+2mBbCA8GeUX6DZK3iOMVblFAsrWD0LKb3Snr3k8g+vNxgJSTJQrntViTbzHbQ/A+hxwrBYLjWd8X4K/8F/WPswWmocUBx39JCuqZM4MQvm4R2qYLhr7JV4RcOIdBwLqK8/NA4f/GNvAvR/6fbQMqJ/36FOFfAgU//bqSzfmBodofao3m5mFNtopjQrblyoJ2HLppLZoxnBMz5jzhYtaa7NyRxTErU3+3V5BVy7SAcFw1mB7ekkroRWDgHG4os2SJ7k+HtQR+ZN84T20wJB/p5g3M1KvCX6sJIVbQPCHOpApD+lq2yC0QcnBeAm7/LVwGcr5PoX543Dj22GKIv+kPAmFwj6n3VvFzcz+hDGvhoXn5SlbJqgpTcE0D083u0Fhkte0YJF2aF7Rgi4GIuRyBG1RPSofywpNN06BsmnVDaW1EhOwt/w6Ob+Ly97QxyBgeKDgb616w5wq31w+bEBjs0G2NLaaFQdvg+NsGZfWFV0teqwe6vXDA/cu/TUBW+xOmj+yAkHCRJYPcTilClRq/NJ9bhkAqNc3xeBQP6jsvpSTu+n7C/Z/nnM/sZ0vkt47ubemE+uZ17xE4NgDsKF0LOh92EomlrwyB7704avP7kkTyY4K0rNR8KzU8kl9LTBfjOdf8W7CwiKXqEVy0RT29Jj2Gv7IN/KFZhKoi8f9b0sDqh6HAVf0rXBazmvM1Fe3eOAo22DcH3Xr9lGpSswV+NpRr4d+v5+kClXMDvxG/hd+Pb4NQiiE3dJYoo2yU1yT83AOI47HiPPFVr8kuq1UIY+nO0Z0a1ESHtAfUF8owcy2PRLuugagWqoLeBRnIUsG0QI/fSqOthW6mpLMDMLnPNe+4xdBbx+kR3PXuytF9fymJLx0ekJoHDPnweq1Jud/cICzlZ+GPlyYhJueE4OQNyrCqLyo5vWaYNrbbJ8e2WxxfqB+wDRrnhvNvG9MiwVGv0F2Pz8KrlyjjWXgKwD1JmE5Y+LwRbdndIXr3BedtB6mdQj2On65wf+rK5ElFnQpsEmO62j7kkgzd1BYTv6T+rcc2aH3kDtw4eHEsOR0S8mb3B3jR7MFhoDcHMku+mF5IUmps0RnTuYDUh9i3LIQObT+QNTlcINODO44nwXQBxncJ9NC8EXqqfUt4JhcA0aXk2HFX38ic91eYnnjc/0bG9DNu7xmAhemNBbd3+Ve2gT8zi1DkFgv1f8sswp9+h+EhRLa1Ywt14tHQI47SUKDpEt3sa0s84VjBQda97xqj7XdN7gv5AbawRLTfbZctmU/37sPj0hT++x1i6BRPIcR1+dS83RdlvJxvVpAY85yy0cWQ3qjCAG4Uogwv9+RGvg/nDQkcn5r/uKHsZAXTgveelr8HNZCv1VjgdLNC8+cU3S40UgecorxzzB1QJm57rwA+PcrIuiBbh2GTQ7Qza0qrk4xtJxAQer5LZO/wgm480tkVouupLny7MAwSy5sM/KxAd553CpD97NsAQntN/VpuajLPvglEylgU3p49VTI0aQ2uG2L6mB8OFtmX6RviefUsmNiYKrnwGPopb+H+2efDQC6fewLedKuWv9gaA6EEYSQRFm/NP3DyjXQOtr2U2+HxJrkikWuYXsBdmQ+NxhAAUbMuAE+LaEG5vMa2eHFwPFlVIKRJUkB44zQDR+LfnMcvsS2c8w22oaX+KNijNWpSRQcCbL4oKd1YeLwe8RfbJMc1BbP09195pWDxZ2YRijy/UH6ZBv4SKFj+MBRcPKcA3z6jDMgT3ZMpX4bsz6G7bfxaJZFnuQCJlFOKDA/kgQkaovPAcyzMMdQvMuEB7iFuOPZNMU0cOCFCGZ2f1LPDwCCB020g2CTopsUN13fp7iOk4gdlZkpqTR7nbwvpbI/uudDDG4mqbw+Jd35y9L5EKNk6mE7ifV5qnrlHN2Q5sn0mdtgWbANlYM38J1xM6cH5ykexSHr7PuDSaQ2G4k4eyJcIKdDlGdn7yCQgRh7e0V0f6IbSAT+bSxnbwm31KvxDG2GIfoUt2EcdIYdxDU/qI6YliDp0888LIaDV/A6i5wyhZ9bjeP0kbSGKxifnrbKYkNJ+vCCsfdw/1wgl4iwPVwhdE2X5mo5nLD8GoM76jVBkHmriveUaLh6yureu3mviuWkM0f6M+3NzMD2wN352rCig/v6DIV+Fxw0CvcU2ZHuGRBbVawXePmsp7Y97iTTGvYY01CrNHyi2nTb7GpiufGxDaYhtdSP7OR7fvOG8plfJX9kG/swsQpFHiP3fcqXgp9vAU8JQH7vXF6WJHZakzjFEe0bz5PyTKaPME6sBv0AU9WyZqOS7C5HtZ404zbpTA5LStIKMs14aPaBxk9CbxeDPF9gG8kayiKD7W7Bhg8sHVUOIbug8+OoBIWTMW5T1t+khG0Z003V0KMlJSQfkBqmmnrQIbiSTQwD/tSgxbYgLibzPDxxfMqAsgxgho7CbBoLZq9K8bx8BeT+FCujZQ7erZ7JEDt50Qe8ZIHv3b2wb5hXbHpVYQ1kWoazkeXcDx6DI1t+DmZBAvfcQ2D4uL3walYAo5xDkbLqyweHyct99wdktnhq1S2wTr6/cI7xfUfbS7GiQKjjh8SHzuqBJhssv2i4Hb83j+GrnYBDp7XzBvQ6txh5l2JKw8xtIttpTY6O/NMgydhBS+jv+PXtIJTnfDzh+bptobKsbJfkOOP4w8CqKR+4AJK/Pa0g3n7ag+zNCz5OTX2CfnhX+noPBY3w4HYEJ6qOg2EsSUmLuw/R1e01Xgqzfem5A+Hdt4L/78j/bwP/9GUJZ+NE+IKjcL6hA4sSVhqHhH/+t/x/6gKr+v/UBlfvhPsCrYgOpQ1XOd7XMIDOaBQCmKhUelTqDrNvmCdkMxsI3usYg+94UIJkHenExrHWiC/y5BRhkVaNj292IaLAYYL5bcEzNYpWc318ZvFQZMRVP7yCPbDYDOrzkwp+xodbr03kBgbaQOK+/9msCuSmD259kjUYvKyC2+TrB5aLzlI6wxJRbjCHY9MNr7Fu1JdFi9oF0K4mUBevVWr/N5i+IxUbhqKPMgYhudoP0tOM57yqpaP+jUsIlHRWNRYZFCN24FcT390yjWXcl+maYL4DtJKXw3u48IfoQVRBernzhJ3PVI+82U8B7PBbUL7jeIqa7k4EdcrnwKtmu9dbJR/AFTqZse+wTcr8oFVzgJFJqNzOLOMm0ft+YcTSbpyrRnuIIoQaSRjX+U+r7lZlhHJOmPntUE3J5v67gnQ9N4XHMupEd3VXYZy8i6j7pSjKanAFdwlY0GKPlQHZJ1ENaJCL1T+dWJfo72oHdSQJldzVB6iNiMU2rxP3b2GtP///3gZ/UlMD/+1eBSZwg/+vfn9SU+MOkfUzcFziuOdN8b5tZZHl/hRDQp4yRdpFaJOJONbDoNRZsf0PvTLutCLZv61y40OGmL41XB1nTqdR/WrOSSIt5All1xRqxP9aaLAxBmbxlpP4uO8F/3LgTWiBz/mcNre7qigTpUpE15tZnQrJvr0DadTL1NbASJOPXGZjDeMrk5bEm+00egS9feYywnlWT7LIdIP5GYuEtL/ZaP0TbN2DMXWp0qc49JM/tHZh9ETT/drc8srlVDwBSKdRfvlFT2Wf7BJf0M0o162PonxPWfMQGhfNmwfxGnBY1kc1svvDYKknIQ6yWEHu3RcH0Te+RwY2U6bZlmfMkdm11h7w4cKtSLtjYoKbsPnsCXTAcn+Xh/vM29gx7T+ca7R7ZmtyePQeByiRKZzfUZHgdr5CUDWpQF3H/u+58A78eG456a+wh7+34hEg6iBxdLU41aar3AbrVc1UEjbPkSb7PP+C/92LhBy9VJXa03ePxUYTCewWYhXT5jKg0nBTOb/Lb79SUuPhva+8v1NTih32KFfM3hGY+07z2c7aIfBUjpNQVamr2mAERDt8a3N155DybO1hEu4jYZzm608LAvN107Sx26FuVShEru5pE6jaBy2qQKONf6pqYiJOQnMqRer6KPjW+0T2y2UbmqH4YWv2z6GVIXAt9iVi9QbbGiBq8iOhjlGFN7eXzGfzjE32CYXwhWmNGEIkBT72GQ00l3zPmv48nct6Gu6512qGm3IuyxPF4c8zTcX6HEPaCRjenNiCu+HpA8AmVgjpuYhD3LD4hKIZZ4SkJaupyyCVIhPVS87ctair0I6zhNWI6NcM2IZ+9qwI9jIuCnl6oWVt9KcDuImrKaD+t/m5QU7RS5YJK/qTJa1ZDPENN0c+Yok9vz+hr7IyaUq2MkPiscMDyLx6vRY+aul1E9CVdQd/91JMvbd07UHHZTFislsgPOB43J6ip+yZtiRusDlByKmpquB15YtnmAJd2EAvmDKgps8n3EC2ogOOP0fcMYA9INguFY8D/Vp9ayP+eATH7qf/8t/qTmpJ+WFOBOr4gWmUzjS0M9Kmtew4hC/aoKeuOmspUoYao5keOFl/U1CGKFuBIos5F+hE1dRLRp4LUR01J19N/+pQd1f/lU6+PoyDEzdCnHjfs04OczyB6f2SOaWfU1HOGNcyCAjWl91hjb++sQKYLMvU6AzU136FPeVP28kCLW+KIuwiYKqJv3aoWNXx6ITM6OdbQpUSfupwnn0rzpeZtdqip0xc1FQ8fQfPuMmafotg9wKkAfeq8bAnZ8OYTfGbPqFeGqCmrwvGkp+C/NOWD8gRvJ/EFu1P0KeFkLoGZ3KLw7wfU1Pwxxx7Q9Oi7Xog+xXzUFJxa1FSwweWtdo6aTTLUlG3h/p9bUwK6LOYayuy8/g9Necbuv3yqVs4ZxPwdNXXtUAPDqb8BZDH6lBagpk439Cm770TO39zSmkiP/QGaxXVVhCxHTdHl7gPh4orHoxxRU4zO95jN0af8dIPjt8O+xGyook/Z42/VlPSLF79J3GLzz3/bP6kp+Yc11X+zF1y+PPJUWcwNwi3yAPygkzj/5WH+l9YN9tlxgzzl7lBT7y7H7HdO9SJMnshTxXzegrNUMftVt/RGjqYSQ7zsUVMsf6sk65Cnkv41al4sdxaB5W6G2Y1iNtpn61rnCZMgmBm4vZs2JyQlr//iKbtCnlr61QlrJEVfWnww+zV7EXnqMPKahz5YkqZDnsqKNdbsYW//J0+l5QazX51hzevW9gaJJfLYl3fIQ4kxL8FjMfLUM0JNkUKsgI0lZt/dEnnqH9kvEALMfi1DnjpJmP2i4wc1/U5xPDRCnnJP6YKyuXkGXByzXDRfoq9uVdTEZnpv1n/wlGFj9hs+6CuJn4rUO37xeLIcNQvtasb5PZuvSTBsOQjHVtL8YfOpddVHnspcEJEnNdRUeTavAHKDPHX10Lc6xawg+PaY7dIXZm3hiz7VmIcVvQhcPEzb+wDMzqjJNkCe0pz/0tR/ZL/jdVsCWAP69Pr0WzWlcP/+LWoS968rFtLmT2pK+WGeytfbBvP1XC08ye0J2eniBdJZJBWecz4Z5L6eYfZ578bCO+1kg1xeWwFiVuv0cqxvgf79mu10L/CSo9FzhlktF2MI3XLKRkoskfOxkZDBg1GjEsGa6sudCglE6EPuCjVFAhOzZOhLBTUFZHZvt8O/t6csqIaogXC2s8BZtaghr4zRBw+7ABgGS83XX+qNXFfYl4O9iDWkbOcqac9RA0F7wGwjnHv0xfn8CnbT8wVdWS2QnXdGRn8I6CsDtOijAfIVq74q52XUJnr+VESgXoAMnyXoc/MAs5JDFuiLUd56xPow5L3TsNBoafQIZMe5BN7cxv1J01Wtf8XsC9kO+dC7nvqA+BvUpNMLoobxNDUI/z6LAL2M/FaSmUq4sh/BzoYFx5SbXep3mqeQWr3AsYWeBOQKOxz/Zd0U/vOEPrPSI8xuIeD+Ot3pRpSjZkBLmxUNijn6eLLGvfaaI25vBZZElmqvg19kAmqMSzB7t2YO3nKlUPryAX6jppa/mBsocfL2XxcA/qSmlj+sqeFa1ZNmVEp5u18TrtoxrNFKon7QdIT0q1MFYKLPsHV9wKy0NHnw4hdq6ioj47oOe0O2+S4LGj5OAfncXhGExnFReKaAzNxd7xJceuGL2WmJ67uckD+8/QZr7musSz26mlhjdxd5Yil2EhGLbAHhnEqFv2hQA8dwe0Q+2nIcvX6WNxJr4wX8r8gV3nY6h+GB2AMFHmsIByuRqhGR/7ZfhbKVgnwGSpZBdEtQE/OjapHiHCGf1Dv0lRSWyPDoURATHntK/l2t9eHABLDJTUEes9DnnrZYIi+mHOfPPQsIN8PsyyQXecafzqlU4XYB6SbCHrBafErdLaMBaKRIHPvsM4/cJIbrvyPP+HcX919icwEuuotZW2xTnvDJboDAdxYFi8TPTd/cowSSZoZZTdpYuE8daozF5wZ9b4s8SDyzBJc3cX8f5y4hm/S4h6t0X2nBXkdNGXulhVSokZ/GWTLg/lcEwmssaGw8q0Aa7oxZ+Ogomh8Pa+s3amrClH+vKeUvyX4/fU3NXe4qCO/PJeeZW/SJLJr7EEf5gvNy6NYEVpsHwFn8cvRRymsiCDkHvjbXtfCKIUM/HMQGs5C+pL7FTh4ZvnkI8fW7oL4qYxbRzVCE9Kx8qWf1uL6rjtkOXAV9ULfXN13fn3msmU5CH6pO001uigD+Upk09kgsshbmJkSXgCuo7C4TsnwxH2xrx1G6EpCPsiZq0ScuQsGKbj6QkrlPyPY18tKhQt/9ECUFdF1eY+k+MYhzRj5xPoDZrByQP+Z6VAAjDfaU/eaz1vdLl4NgRN6j0m4OJMpZAd4Tj6S/37QWyY69CFHyFamv+5jdii9mYQgvqKF4trrp3Nb9gFs2uH+PL/Lp5+aiL/IRaqSH05o4jx1mvcRTOdYeZwPJTRMPY4hZ0vPHVaLXAfakC8cJ1HtK2AOukpJAdj/WnN99J020bg5hcxcKyo14vOF63UPVtHPOpwSzcRuYbwBJx+1dxLYll0rRwF3KPEdTQTXIe86uEMETewoRwfhtmhI5bin8QlPL9VLitX/890ez309PXg2F/IE1bKPP+LcZTzZ670EkXpHBuS6RCEu+WFOP4Fv4w8VQibkfv+CJESmi++dm6eaIvmBzK2T6I02BGKfoAu7mKXLM6ZctAU6YNHX9anQZJipxWL4AHzVEWX26JfqBihwyd4hZUdinA1HvPQ+OfMcspAsYrTaCcoDYOnGa37FjQEon88B59SPnrTP0MedSvYEVikD9++Jck1t+roAubzLnWTv0Xded+r6HkdlbKipqANkf/O1L4rxzuByIeJrfwb4xVfOx3jAr4R6Bly/kgkZn5EvtwO7g6ipqeOmgJs82at75YLZionmSyF6Y8+BfHfTVYn296fLR7IAZa9w//XQ2iHVFDdC9g9nrMB3P2mUjXNYFajjqupqc9FcPIZ0vNC89XhM9qrEnAe4P8iDfGuSWjej7/bYumPC2LBKvlTv4zwOub7GdAeGN6w7K1XteMLeKkbfUsUE+/OLyuq+ixsp+C7EioE9zLCHEec4z7BmVrPn9/EZ+o6YE7lfXfNW/xKfUH/apwz0vIdqtl5j3n9g3v/eIom9pyOBSlvAk02c5+O37S31pesZARM8D/uYaKS6PDPtcP2MVXLo78scoIS8MxzOD7OaJBeOquCb1ueHBdcjA+YaJ+b48YvaBeYI+eHCQx3TR/QLVhQWlOpm15HjEmqbrATUWLaw1+TquAenlPXI028Tog/OXC9GmGgtfnXzjPasaCMOboPlF35fkfn09IN2tZEpPJWZJwUa+oz3arG8mRxV5ELOU974jvz1yzEpctLtBFNbLwjOW54EsnAp5iMxxeYPMCXkPLvra7c1pXlsjf6FNcJB8MoHzPLPjyUvbckBdQdLoybcTXaV5C8FnhZ8l4bwmEUNftOc3nvPUTOWJq05Zr2oxF6jdrCTxCf/+sh3Ewm/ZJ9DjUQzgMtvzhfdh2FPs7BwCG4aaek41aWz1uk1P78b1NRHyblOvdCjlw1xjp8nHEWhrgE7E74V3UpL2kK3hQu7o0/tDsiYfr0rBebboq+9qWP9GTU1TKf69plb/nE3F/dFz6T/tU5Yc5ZCNmVKwJ6QtyYydA+xzXWi+s8E8Lusn7NPPHn3GfdYDMm7Vg6OkRLssU+xz68Mcs+FGR/7QvsgL3bHCbLZ/i9TbzJB/in7DQeo0Q+HP62n+1Ih93dtWqKHndfD0nT7HGtuvcHv8FWts1uPnVJj69rZG3omW5x3Y/HekFKS3RQx+dADifqR+H2AJPeq+Bv90mq4fwflGLocKs9b9KmvM2SGv2HuGWbT8cBqr9/HkQ+cE4uaOWXO/iEuSG+MV4qFdUq9kWUsKOf8AO/QTD926SYNjBh6JUNM8Q02G78mnYx+z2Us/taSssy8kp9UCv89RE7o1zePw5+jzAcxUIpQvzFrOji/8am615CGjL7n7colZlUceqoXoDV6Xi5RtvjbmYQy3wBYP9JWVPJ03fe4CoCtWa/6mQU04pZtBOnvy1JerGfJvdiRQk82MY368DEjNnZ/gVTIuX5jJjeSRuIIonyF/Hsoj8ub7FQOTkV99xtnqb9TU4he3MUtYzv+cnLT8k5r66acZGK15A3AM1EQgn0riT880obMl9s1oi3n8rcpXgIeEmniOQUtUIevAvj6JFibBba2/7woyeCUif7xa/I3fJPLA3srIyC/6vpFIlTFLvWaDNl0zbUmzzNCHxidq5uytQR/SeQ+egNtjZj1LyMpXPugTM5Gj+fotETd46ZilFqPGLu+3QbaJYoMvZl/OlwF97CxGT8xW32nu0CILCKvyHGD/lDi/2mKW7JwxAHvzHDl2IUueRIoSgb9/oU/en8cb8b0oA5p+FM7rnHlN9v28A1jvpIJ5I/qQJowpUG26lmBzMU/eafSBy+uCPnCYdTdyC18DOExBfkwXqAnjwZrpSYcLjT1uuPw+M1P0CR9rHNKkxqbD0Jc6stTo/dYFRLbFF/oaJ2pe8bmC/paQZ5PiyGue88YeIGyyC9CofBYsLd/TNVzMsk64nOZmLdXpHUwaMlWzn6HG8qVH8qXygPA15zUqbtSE2MfTHH0bW4JfTeO3Hm6EOHvD/Ve/tvQbNSUpv7o+tVn8S1R/VFM/nP20q4jZx5nmATxirJH5J7chyWuR0rhoS3JSuwxC6zVQFt/qmkgz8Y2889KKkLCPqkfqPId03MjYd0+tSurZ2YWLNUeGFm/YN+fh6Qu2uf1gjXdqSZ7u/AsuEhnni9ra0ksx74AeVrg9LkoDwr/OHURZiz7XzqdzHI8dAVicMLx9vSUhXpWfATz9W7C+XmLflcQHRDMea1AgvUeOQ3aHoKkk6jV5ihqRRwYuS0fq7UbMek/jFUK0/qJPJuY7IVqSJajJSCl8s0OfWzzFFsJIlzRfdbuBvMxzjFn2Omq+XSN/DfNtB7Er8tQbric0ymzX4+cT9ohE/oBOP+caorQVOe/t4fLWt0JfFAqOo0HW3sjWQP5zdwJuT92dPKI2Yw0sewiF53MfS1fTnkLifDnUsIk9AFrFB8eJnpQ6CfoM32URRFyEfJhTiyfNptDg+l7MNBY6MZA0zgpwT1glbKhVj1yD+wwCyJBHA3YcyGfRB8CqzaJgO+XK/0ZNKdyvzlFsf+aWmr9OU3epxz4dNnLhl3fsm+JxPIG/jLFvdtP1n+Qf961L2eQzW6kki031Qt7qNBpK8JH0m7y9YwPWkD9qBXmhzyoHgjZBhk5a5J+N3Azgl/2nYE2P6yuV7ANOy1Az4WYwdP28w+yz2oqanx47b2J27OP1G7d/iY7ok+l8C/Z4RJ5bbJbraZ6AhQxufTUWLaZrnN8IeTC5YQ3F0zVYgYlX5IU58sx9xHDaBb0P6emImijTdz1luQu4yzf6yEY8Yl9fbGMInYeiscHNEhJ37gso8Recf711NfG1PkJf/nxx/QTHU8zMN2SphD4we6Em6Al7QMA9sUfcTBv0p1lVmKEn332sMUuHdR7h9hWuYJKPvrEJe+S/Y4m54DBdrxP08QmJOsfjNQttS59JWxfCdsVRTzi/B5LvXPR9C56ar+hHnuyMPoTkOX0vpWpLlsZqC+V0LcA35KVBHmc3h0u8w6xn4pEi34+jQsRG9NlzNe0/US7AzH6h0a+++p2aWv7iDVgS989Z6fjfn9TUTz/eVlKxT1/eDWpCr2cemfGZBZfeRp95L9uA0EuXADvKH2Ra2UhIA68GbAc0LToB/iajXt0gzuYSR+eKNRC/3CLvWJygeQ1/BNJk9w/WyPtDWTjNl7MiEbOjKokajRkQ/V6/MPscPwLWsH0C8sq3b7hcc/zs02WNGo02AH6IGlotTYn4RX8E+6QPHLtWy+mdFbsc4tjDmnXizCA1KgPC0wn7cJuhj7j7swdRnWNW5K7HkoRqxSBJuWlet/8GogWYhUJ9lDl2e6LPbbRzA9mqRR5yqq4km885BDBF1HT5fZfEi5GXwvPAFbQ7dEBuQ/WPeSTiNM8efcZbbpEv1ePEk1FaEkXOQvCTDUdpPp37n/NKDZeyxe0JPPKn0JkPYHUoaL4cXg19tY0cyJ4p8t9uPNYkb030ffdUFd5iQJ8d7yzAbKmMnJfJVkkSa7kBjKIqpZ8wNsjVje7gVwWn0fw4nfu/NktIwt1I2VtYluSVZj7EwTQ/8qKvht+oqWlq6i80pf3zZDr5k5r66SfH75MdMus3RP64Flgj4bw3IdvE2DevphoQ4ZLG4J/MD/XEdx2Qb9djH55tt1zwcq+Dfs77K/qWLBXU5pKW0ES04ZIP0zzuYjqnoIQ9BIHx0agtYU2tPKUF+rJQs0OwXusO7zZwCV8C9T1hRkgbKA04tzt+7lZYw4SyNbDdfCgoP3/x5OVEJvLCe6B+7sU1GeIea6iXsYZW/HxNPvYZ+UeaId/UPPpIP7wo0PyLmthKcULO2ugDvfAi9dcOjs/zI6z54oTZ1bqizx21Vz09VmlBvcUas3D/el0gLdWvRoUL8tfttKvB5h2Osu3nZJDFzHxB9mLoq7cvagIc5EtXVASOnd3TjagR+kLqrpDnOHRgIiroY+6Hybg/t25NqtNYwuVm8RPwrIheDD2ALXpj4b2eqIHwtHMg9N/T82lC9JkzyRg46XEsqOkmN1KsVqipvFxyfnTEbKzNzelW0xtuLxlbQmB9n+ZbEvRpax3fCBsyD9y3P81bF67179MUj+HvF5oif8n1qZ9+KUu82GI2UQYJ+7AwM8je3prA3lfsm3yKNXDPmhBYkH40pjq1R+T3+QGB1W2LwFutWn0ziOgLpYrLhxUyuM8wgbnOGXkjuxwNMt2tAO7i1HN0VUxZRBpf4EGOmtl7V1VX/NcTPFJNfXqWrsnMRb7wykDQGHmjBja5uwL2sgbqyY8X+mBbGcB0bdB8/401DoFyw/VZCOHbNlWJ772Qf8oW+eY73VtyPr4ccKMb+tz6+g7IMpquFYwP9MFBPhLSGOIFaDvImg89+hxv5hU4gYV9PD5jFvbtF4P4Q9EX5wTHk+eY1Ty9wZpV56c1uRL0bTqPBY5eedTEThML/D5EPiLqKSBhqDAIyRw1suBUPL776AHpMpE1+l5bKjlXPfLPZsZTqs2ua31skRcZ247U/x5QA3ydIT62h0qjl+F9I75Soe/eLOTD8os54uVoayjbeFn4ye69JtF0XjAY9bFg3dxaE/vhSOBVe+TPdhYHhCwwW8a6hj1gZ9q/U1P8r+5J5Lm/5J7En37f2aiMAVycEfnDzzCLPDMXa3af8FhTTLWIeZ4FAMTpOW/2nh52LJ1LCI1yS0Pu+Kl1O2IJ9sX5gmP7Z1uSYcRKDnSP1/zaexNy8fQWAN2MekeK61OoiNnK/mI2jOOrpPP3sQJ45zznG4qqks3rjH08f/IFNZ5YA+LnMAfmu8hzL6a0RF1Ve+Qb+uG83WqZoOajDNw0mmrW7qbzYNO8dUZErOngZJEhwNUn3x1qYnVFflL2mKWcoyBgzXHHNVnDGTUVtxLnrdM5IQObP5BXMBt6Wo++TdKXB0kUoS++u6VHdo/p2oFBkU9WYauS5wx7gu/puL7N+Ur0hL7ucPFq7BnHPWbpzmM+RKGP2Uu9/mN64K4A3/ygr+fXlp/mfWB27S685rnGZ63rtXLC4zGMmjfqR+wpa8UG6IwH589XqGkuP1OIRfLl6OhbyHPMXkHr3JYaPe9fKtlBnuL4Ddze7R2rxL40C4g54VtQrkK+DanpAMuneeoOvZa/UVMi/4vrUzz/l9w/9dOacrvpXC2oqInmhH33uH0ZkDoXnrLXCfuq/OlQU0baF/5yDAxyPm2xBlR1q12Ii7/JexHF4FQ58guvJglJ16IFLjdynEcVE/vwOHvj93av+ZsxwWy3wD4fHtikmfuV1yse+cP/7PiCQW1JRLbxM4v66br/Fmt4vn7MgPG3D9YQmDVZW0yHUFExi+pP1IjZ7lKw8wfW4GZ14omdbgPI3kuR0k1/IsQRdjbEVofZMTORn74c8oqz2GPNNwxrUF4xBoG2ljALbc5rUgyY3fwmRt4bX930mI+KQnaQ0RffRTxlN9REKPKjRjeCxZP+yp7gWlN2Pbirtb4vkC8v1Qez3NeeAdk5zIOLVU4aMdo1UWvUkKN90NeVuzoQVZ2uOZ+vXOGJXSaR5as6QhiLX46N4xsNPHNPED5Pj8KbkWVAtrXiIE+ZX+q5Y4LjO2Zz/D1khaMz94W8OT27MQ52mPUi9y2RtXQX8feT0afPPvJt4uDH5HPGbC/519tv1NRi8Ys5tLzwl5xL/2lNfXdYUwlnLQq6mrKIu2Q78Ecd++ZNw75aximDbFf16GOsJqT32B19yNhwUWbaN33dI4+Eio78wqYs4g891kSwRobf7xWV9JXwgvQed5x3eCfTfEGlgsS58RqrPshj1zAvIPUb/Cw4CU/2dVaAU07bL89LzJ7NZonZbY4agmNUkg0/J0B9C/lMm54P6ZWvBJxs/HL+Ik9bcgzmFwh5zDYs6GZr8l1vz5hNvYGyTltaJP+YANmtwppfmFiD62TrIb88JMy6SSqRrSfmAOvpHr781Rnkdtm5kKyND+fbHi6/fSg5uHyKNc8tputtZMQe4MT8lD3nKsmH7AqBcOYL/y7g8tFxdCGa5V/0vfkRNSNHN+Sv24LzbwurJkKwu0KazLjC5+DMEyPNTXB97zsdbtw/Ep0tsFfWgzJ9jppo27kN7JF8NT9fWZit3X4G7tNRCv9DI55s3CiCLMPt+Xp05MlndAQINWHgKGY+i8imgtly3wgalXZ28hs1Jcm/OEfBi/96LM0fPe+n/fT9U66IzP71Fxplo8oTkHY6wGeNPsMPR/SZxclHxt10WAOGtCZ5Nl7BrdmmCBTrk+itvZ3mKdi4/K1U0TduOxOzB+ITbVaRRMT99DDKYegK/91jFql3E5PHBDUTVshjaV7lQN0rx/m8hX17KTOs2ac3zQN33xaxtZkCzG0/mrfdvm6k/FQaOK3fc/5xhTVOKyUGb7H/ct5oz2riPJFfMJthtgmPmCW9U26BH9MBs+Y3JmQ02Bnso4y+uJtHA+Ge6EN2CVjjW3vGE3Xop3nbmI3oEbrpGbY7gPRy/RT+1ogN0szRh9LHVPORqdbkI2YlMM3BrCwe55g9HcyizEBNeRsZl2/4swOx33wpq7qYJ23xugKrD9jDSKRiVq5e+Pd0ekcnPWQDyTYRip5R9JXhhPvXB+hbwTcsOeZ+URPfZX+GdO1jli0r9D072y0hkfeKhr3RHMhlevZBOt/j+I6HeCDrVcNP8+QHSmcL5Mda356mt9vh+IxsFfxGTcnqL+ZR8Avu3xrE/5imyA9rylsrHqQ5L05vNWgH0o4ugZB26DPcdB3/Ht3x+9OsK7wxekrE60Tkl3u5oWEXXIPpeswFMiNGpj9XFhDNnh+wr/qcRstBGYjeNDXQZddROqfYp2OqoC+NR65gr3FV689xvAN73vHzgce+3bTnG/LUkaM+P6IGyE2WIZFCFOl1oQSksdwNpJrfF942WSL/2fMILpmGWeippyXxHtgj4mEUqPfWVInwBnb3TGg+BVNKZHiSbi0I+g1qWlJfLX7sXcye7QI1sEkH8j6YV8zCL0FjfZCoRLK2NkRChZqu5OWawIKhD93rr0bTapr7g54AXsfz1B/L+UDCyE3A8x/Ik7g+5LXhjBKpp3MkHnljzZ+iFLObu9A8bdfeCFWyBAB/Jo06dF6T5QKzt3dvBs7P9LdBvhkeT28MysLzGH6OP+IJYgF9l1Zn7FHd2Cvgq7LM+crFbImWKhe4zKyv5hXTjczhbDaCP/8MGlv4uP+36wv3X7phtu7Cz++7J1Hkl7z8K039Jfck/rSm1iZzIWQfkTJ5iz4hhy8Ns96X01hUYl9dQUfB5wfURGPveVIP2xR/s2KjRTf36und7oXZ8DjdG75Pk+k+4HEP9uuNDF+IUUvup80Ts5XScn6jLyf+wBq02QJryFzapT5u58gT2xmn+YrQliRosab9uYnbz6vjmszm3wVETY0818xMj2hVtgY7nWMWPbpYI+J16su6PfFC1SXE3rjIL46J2aabeCXYzU0IWuOD/ITGQuA1YjaVco6j/A357LPLpjevPNFndehqUvBVNj1EmkcfGBKJlIscs2Oioy/Ky0hF38L9T2N54DylapEfP68cku8KNfRyzy2JtsgzDNBnaaahJm9r0wYafzB7pWbcEtXJE6AB9nDvOCQBmefnBLK8nO75FPsb2WnbPTjHz4BZcRmjBrIINeZnJaUPbTpX3qJved/9MPEZ9rz1aScBWzVywSL9heH8smOQfiQcXzM/lmi0zhcy+f3hmGkgP+5V0YQof3IcC2v7992TKPKq+KtzFNLfMd9v9dPPIgsuogP+cEEmr59tTWYn9AHbOI2c/zhiduCruwtZnHcaK+0nMvWI/MIatuaCLMLfZE7PPribr6h5y3KaN30yd2Df5ZH66VOpSd3JyE/HZ8uxa4k1dUctgne+jhzVNNTUvMkyoJ6GmkqYeiPtLs8we4YjxwIdW4h8OomYZYReY5waAWHr3QrccY1ZNDxH05uXxwuwl441KxingCiGiePND5jtXjLuj0KVA6QH+6MxqUB+WijIK1HBc1jDtlISUcNs51tU5BjZzEpScaiZ6Nbg8ucI+Q6c/AQRl6Cm01aRSKJNGnA59AnhmXjkK5s3SII3ZuWXnJXELHYRRNcl8hEpLJ5wSnUC58MGzJL3d0nCFcOsutQxF5iJ5RH+/YrAM+uRetZyevZZGe0grVNc/2uFPSUemAH2Wy0xW9uosUIaTeSiNfKd80DfE9p8AQlrZM2jHu4Pvbs+2P4et1c84htJhccA3umLPv2hOH4pyg4Q7ybeNTe/U1MCJ/8q+8niv/79UU398DmK8wqzSSYdkMn16Xl5B77fALNG7JvfBLODYJ8c8KR9y3naet+S/bGKIO7GdRH42cfSaY7ZkZ2IwLHebwkxjlsdIvYZNa+VXyVZr4UK/KhsqXeRlzVZCcgTjrBAH1uCfdOzL9ZwUvVjwfI8SQjl5ylAD9P1lxhrYIwPArCP12OWeb4sknfODGwrwCx64V48KYw5g0RdY1/P9c4j3sxE33mEmG3WC9yf1ME+719Zz3kLavJEzvsDwLziNE9wzRuxCtGGrF6JyBfvNCHXPpt85otZTlSSlmwc5DG4WT31+CTiiZ1g1ky6B2apw3Qf8hP7AyTrC9bo64Y+c8vmAfqEiXwU3a2BGAImYmd/Qo0878cbZttdiJq/ipgNl61FIhd5NGo2eLzMXRaQ4NbrkNLp+lvTYg+ojGle/qwoOK/qkU87DjVx2YUf6vniuyblvRexh+US8uBVuZHVdudBwm0H6u3HZUKGZvYB9q0+lO34F2bxmYsa5QHHxx2uv+8+X1Hgl786R6Hw/5xI8d8+9vN/SlP8D2tq6TKsqYMhUF+i1o04abSC6LAfKXs6qAEvwBJM4rEt/Fp9lkSOqhD8h7Kml66+GroZRy5EwXSfbeeqa8KHjECQdl+OvVcm9s34UIK33bQafebYp2cmashNTqiZ7XS/0TKuYkgeCvpavmoDcu3EGJzvNGc1paiZ7+vBA8uirvDbSjFIFqYqsKuMWfTWRJhV/cqHjJ9qthVOFtmJ6DuOhLzk0y/yikGVPbBl1xdUJ1hTLJnvwfeyyYflV0BIG50A/Uikfg8dbj9WIrDzhsPvxaQm7Tszwa449MUtRT50t9PzDwcbfUI+WJh1t8iXF6RtSnfVOSHLt3gBh+W4/j5RW5Jz2yP6bIx/v9rFCfF0MYBk8RQ4//BIDHJV8DPNMWx7wjIDkqtbDbOciVnNUFHD/v6lQ/gcioLNPng8dtezAYHOfTD75jH6bLvlIVBfUkGp90pIIiEf2qb04TxdjQNiG0IPqShjdhUa5EeOw2yeiovpmvX5+hvv8xVE/hdzaHnl75ib9OOaCpcuZhMhQf7Yy2pAolW/mubEYk0/T5jHk41vgztP2+ltCvsbeboZ1kS+WGvhe5jm0vQ79LFWEygd10eV7FpXA2odvwWtFSUhF+1RAhPEN+dxFLOI/jAT8I/WiMx+twO96Bj2/cd0PUXQrem84TkCtum/nM+vUDOtvOEAloeuYLfSJGTjHZaQzb/IZ7mHNfK0XhR9azqv10BqkMU5O0P8nM5bnjTknXZkO6SbyWdKQIYfjj2KjruhT5Jn5BFpPvkIM9BnS/fkkSMnhhB+A8xux3OCfCeiL1Cm4PYlAfnL6aILZrX1h1K1RF/O8GeHyK0wyxry2SNh4zJwH5sRfWs6L7jZYtbMxNdner71G9e/ri4Q1hr2oPcDlw8YajAI4Vt4anS2iBYqWwi2yH90XpsD6bc5AXv1Kaj3dlHTM0vZAZuPfcG+M9RoxbkcZsOtRH3vqwSk3SoOhJ8UNTxb4PZ84dBB8lmgT7cR8pY4Zrj/8XvkvGe4+o33+QoL8VfzKJZ/xzmKH9fUZT9akK14nvPqtTo952czx769xr5ZGagB8m2wRosD+kxhXm7keN9iTbDDirucw+ta/95c/A3hImje9fKWiPGothDy4ZdSo44C0vdhDtGMexc0MbEGeqePwXWiL/pebXv6Z6phfzGir82ma5gqoA9eyAw1edhELVks0xGy2bzTaFO81kReyAq4Z77FrDhDfpBXCoV4vcIaKu0ZIbMUfYctAbPYGKLvmS36pn1Cn2HFKqrJfZ/pyEgjarhtXoB8I1roQyeh8AutA7I5u6iZsuaop07z6fbF3AB6n3xxxuP2HMPErKm7H8yiO2tNktVuuj7GoUbz5AxEXbx8PBpr9PmNgdnTU3F5VjYf6i+KI5ADG33Mivk0F+uFy4vOyMCuiy/1ZXVOSG2cN7i+y2e6B1RpibTPNBw/KzTkMOwJh/asw2WOPcK3v+hDiTuOQB1nwfl++/JItTYBXBZh1pu1SyB1c29R08eeMuuCWVzZmDq4zWGa+5Tbv/E+X0GSfnWOQv1LzlEIP6ypJlSO4BVXZHLlnQB5RZ0Kl/cDa7rS3ugz3uwEcRO/C58zFglp1LkP7vW44oJ73qvENDE7xjxCP91YS57wx2wDl/10Hq5cKh7JiYCa2n7f1N/Pjh4Rmz6EdDC+lC3kK+jZwQwgdGrs01WhGqRcbfFz207PhJlhdjSuqKmw9Vp0uUhWyWV3kCFt+JbS5Io8pKvTHFNOxUbOx92a2FcFfRfxQqOa3XrkO/lm2oToM+MaNdH5ZwIXucCeYQymReJPfoTkPD3fYVnNDHK+9hewtRp5q15Pz8gcpuyo1910b0d0IzAqPtjedH0s/S4l8lya6LOxjb5k+b1FBBN5Jg4uo0YVvp2esRntIZgBakQ9vy3SPrYe+MWM5/yjs1SJKJsehHT21TylmZ4Zc9itIYxw/Sx5YA843NC3UuOYc3RxRJ9ZydM172zfa3Rpog9d+9cA7kFdFH7nmh5xYG4D3Beo+Wj9BrI3wjdE9wB5NH/j8brMRDweawd7yqo7q+T3aUpe/uocxervmJu04n/4vF/9OZsQaweeesmIzHyvZpittl/8jd88/mZ7/Ys+pgxv6mn7J/qYnHlAtem5p9b9zBPYRWes6Qw12eyXA6kVcY1MPh84elugD3yr7g5MeryRp0jskfm9DyC+3HD9/MK2dMM5o+8Bj77mpQkhK3POILTjr+bHKjI3fxAGHN8LeW6ZHySirL8S+l7Vaqya+CFrXeSnlYNZ6XSyVHJ8i0eI9Q/ywu6Dvhed3O10HrLDvixFCTnxuQbAp6hh6fIySKu+DhAvePQNJUgJWYemDzFZYTYKtklAHh/MWtFrhVlT+WKWPRk7Cunu1FN6PcU82ZqTz4bRqHkPlhEypFsKbrdH372IuPyaw+UvgNmLwXJJiHh3KfjVgqe08GKJqM7cA/e0HTjfTGYqZsdsBa5Y9oXnOthT2nRcQ0bvOfruBT8/2Qt9K7h1mKWvqNHSqj4QSHRB/a36slDjL+yBsobb64u3QR7P0wucD2qQ3S84/v1+voXommNPCczz//lmsp/U1JL7xX2+/Ppfj6P4k3OTftyn3Kt4AK+JOI49LPQJg30VCBQ2YPa7TvPj7ikytrx8Y98Lnh5JjhXF38hd0fChzqfnV0zPiTWu/DRX5tgSkJDHPNoOhQdf9IFQe9wg0pcvjl6zpUWSTmRwiUNcf2p9LB0UzEKeXaOG7OkZlprLfAhGc8C+W6FmVpb/Afcot9TraIiM3m9ECLP2XbDH5IO8pNjI9P1HYxc14UmgjiZQaYVZLGwSgyCkbCBJ953mwRt5o6fjFmCrT/c0xgoht8DFbPcO0Wfnm+ne/3WOPWN2Ham3ytC3bSlCX7NFzJovtFSyvosuHo+pRmer40DCfRRA8GWoodzp12TgFRc1JKLPL9zEI6UuYtbSqr7wBy5ek+c7R/4cpnsaD817IMknp5A0/lBQps8kIlTfOYSui/yXJdhT4u6Mx7Ooc0ovO/TJB5l4q5quF3Lp0iC6H/UQGP5CY/YyMsidZxZ4TOkL6kzzRgzx0QAV4q7wNr453Q9nbiAspemZPct++I2aUkX+F5ra/B1zk1bCT9+TmIp75KUc+cMfkJnvj7uMvMOhJtTF0SIf6pjgnC6oCee0B8KMygXG9Sstavfzmnx80wLGfA77phSXJFvqc/D+P+7+pFlVJmoXRX+QDQEFtGlBomA5MAHpUVogSqnir79Pfo2zT9w4cVbjrhX7vXv1VkydE5LxVMnITId/OR42dMBeAFNxWta5P6jEOtQA3imS7t/cfwcfy1ysIvD0Exj05qftlCnLN7xTqH257wXIY2zvvMk7XpDn5FX1ZZu6U4iXIbyojGTFstXzQN49Qg2dprsv49bBBo+fgYk2F0vbXwfwfPhsJf8QwxsFl+WCMvvwhW4sojkbX8TakbqAbtRaorLPJxOcAUzxTyL2F1QjA95233K/fwDD0uROlLUL0b8YNCUrV/czBemyz/31FJhg5Dt0vsPL+Wm0I7b0kOe8JEX+GXz1KWvW0NXzWpck79ZMWvaZAmN8Wn7BGXX3ZddhMaVg94W3uwTgFGdoDyn6vO+Gb9j4v8ZqcMTpBI4wPeieLo86cpvnSPLiRLeYajyh07c3/t7328zZPhQnfv5C6PTyHrnsEOhz8q8/+ATy3+2/w9RI+sM5dMDUf2SO4m9jSkvgTZJXJ3FvFYq9vyxPJb5XgQlTjS22ORWoUTuuc15m6x3LfOSX2B0Mc7e33ldWz99b1NRVyv1nFV8Zr9MBMEpfwzMYeHNO6YUyJ625W4peIvUB73hcLb7ASD5j5tgDT9NKYGhiwgsl/YbTsba/hrt6oAYGjY2aGRYNMO/aLfvaoSzW0SKfaVW0Y8/K39M5eoHXtTRpWburLYrap+hTvyRztg7A80m/h3dMXXjR2xo6ylOB6dsW+azZHlbk6jV0w/tOZaYeoxPF+qqHd71D536aD137dsB0dcf361qsuXT3Xe5pK3DIcnXwCfIH77rcdSqTbwei9OOiZsfRDuPFf/BqH4Y8s0wild1PyyMd9QTjzdJJyaRVBu/6ijBewaVrWd8PpuTvP53kTyPoinUER2VxcpO4VQLTzjea00mO4UW9ew2vGN4bcNZgBO/cbjC+dbahVMnfhmeNNrg/1Xkhz5nIg6kT4fr7IbxlKrz5JRr+fx9O/TcxJet/ej+1/DtnO/7/jKm/ff7UZTM0KR2vJcMrxP536m0xpvNh/zX8SQfvcCbFotTMgImmX1vgYZRY2syHnC+kQ8AMjmcYL1rUyFidJKwaKKiJZP2R/PkM3or/lIx4L05S3sUTeKs4O1GQrD6Sx+Tj3Nw+Tyc65RkwZd+2MtNT8Hb6OOPnTbshtsnslrJ8C0yl+7BkWraXyCFTnJT8AmZXz/uOQl8Gr7+sacma6rkGLx/gvfg5Fms5NjPKurblXuLCi3rqbUjOIsXf+/mhyqRDZlLyPsD7/p7QOTkeEfnhCt+nK3Tu6o0W5KdJI/mWre9YrqwOlD2fYh5SjhM2GIt9cWki+usq6Mz9Vh/Ja13ULDvtLNzjYUmnlwRdO4a6zHaT3x7etMN479bNg83r95ESo8N4pX5XstNRmZCzOQCzMgeGfl06hQ7lt5w3KjARcsEJt3ObuxcJGD1oyxrP6zoy3Futg0Oqk3gnDB31uw9+/tTtJ/m3CR5Q3uL6TzPoXjqW4Qv0wTD5h5ga/WmPF9n4b+zxMhv99X2TToySrvzl/OJtVTZ8aSOKBw5q+i6O8S2Dbk3Zrq/h17sXY3KOmgkP5iB3q9eB2GA4tOikHiWD13PUWNbtJxRI3QeZ2qiBoaJLKY3mFfITA69m6hM6tzU/ufcZv6fs9RW9UXaFmtqv4i/brsHbR1m8kJm9gYF1ZzbkGpuG8yOrHmyyUn4U1oM696JXJDL/CjqpILN7O/E+qfKX0N1B0XM/NXA/uSPWNBp5a7iTI7zo3Oiho0sZf+/iV8BwvGLkppIk9nufQgfL05HoMxTzkjo4Zu+ItftIXDk0At9/1r8dHcMbdGJ9FvtCnXSXEvsCDI1OA+TJEzAXvGKRBwFp5h7fCzrGyy73XXPzZd/NUqzdOP8k7zlpEvYO3geK8uCT+53dPZhi7nXyzRZebc2hi+UwnGD87Rvnsxm8bvEbDOl4/oIj3vONzIxVVlGqjhXJdxtxvushWtOxHOLvBSNgON3eCsqYOE9VmYGDjG84INdag1PCLgv+IabGyp96aNl/pDdp/Jd1Sn4MDeJL9uO+ZDQyy857hbI0++Tu/Qb/P16GK+L1sZK4NnrN2elTowaU5YC7VjW0GD/Ua6Lx5if5+Th2mTIvJnjm0w/3hlt7yj4rM6EkG1a574W6yl7PN3TO+Hy4/8oyeKFkeER+maHGZxXySbLwUdOb4cdwjQr5wL0uGvJPJfLceaAl7CgXPWVLH7p53gGz7XK0ofPy3UHHot2V5T10J/jte8Ob7KF7s8iekjO8AxN1Bwy++G0KL6Z9JC5ZyGdR6xuUygfo7Gy7K5muirUUriLeBXwFxzinGYXlCV4z4PBWV1P0RcinNvfnRoN8dn9yivst8udrtS/ZMx3uoKv1F15sMpmyOoZOpv61Mzx5WpfsKp/EmkNx7uSdbRN2GJ32lIjcyoPhIGEvz9SI+zny0vsMb0utOBNvPbsZniv6SLRfN6Ag6xuJn36blo0Wv5K4fFNyLxhqKpscN2vy/EfHfX8eycyeaA+iskAe3JxqxszmBs7js684AyJz/yGmVPVPcxTsP9JH8bd16kHDJYXfwc/g8XkLnRjfZEqt5Ye7l3EkMndnktvfq9w7Nb7Yv6/eETejKbzMfcjY5jICL/IVakQfNcQmUaiRP998DJ7v8IxP4rh6r5pUyGvzWmY0Fzpw1oAZ6ff+svn7cCCecWDwWm0f7F2eDuRz5WN46wI1EF4HtejDQJ7rr1rADkzMrftWbfDuhDykCp2k/NHlrqIlASsvOnRHMoGpnYH7yQMTNaQ68I7hHd7I4/BW573oUxjNq5bZzXJJ3kustTDk9soUJs4PjtMveP8NTL40Z0DRMWwMFwCZM336tuFtM+hEn293zDbgXZNsLjDUpFfW+qMtOOEEnb9KjcrWtZhjqMbQtXy0ebDx7b4hJ4SIu9UUHGTLo5046/VjgFO6gO2MFHm2d1rJXZ43Fhts9xo59+E1d+c1OOF2FF5w2YIj3BAYtd+HJ0Xrm8L9YgDdnS6yFcV76gx/sda/7LlwHnQOftDpoYf7t+q9eGcuemqt22H3DzGl6X/oo1Ck/8Z+6X9dpwpaLijIs15y7Ql0ohn1EgXdHDU9qMFzlrRgdJ5NK+5+vKfKGkvMKzn9lHsldVN2+eAZRsbvx91uKOYJHU+jCFCRXL4K4a2OYUzHU1gZ7mOLZxwE4OXAv7zB07thy9rpaE/RYQaMfZ7NlS2X7z25J/ZGngijOYu+GryNPa2ha7XtwgsN3pTVG+hmo9syG/cHi9x3CV5Xv1OXjR2hO4MHdCMT5/96M2DK+1yhM6UL3TQeNnj/FqOGqyG85GBwWEBHwAk8/u0SJi2eOzrdB/BGyxKY9EwHOjfta8nXdvh+E9/x9w7nRnKnmwny5SNzKLRi8P7w0SWs3pw25EcVvOu4h+7nZTGgMH224KRPfWX8EQGTu7SXPD+dIC8G9y1l3/wNzLUDl7U3Z0z+dt5K/mZVi3ZEcX7X2b3m3mYATGypByfUh4b7kVc/GF1PTyJjqxg+nTSZle6TiXXZwORlHbWskKqczjtcr58JDnrnPZ7PApziF1Zm/UNM6dM/9FEo8v+1bdL8f2sfxd8+z/d5XM0pG2vI5KaKzCxX5o9O/eiNZ9DVX1ak3ZKOj6oyvNl71bJ4J2rmYU4N91Wn4MXkDl1YirXk18/WYufjHjUwPrxzvnbtLwsbJ6RUU0rJnZRRyUavaEfn1H9DJ7r3g8UL8HTkbFFT0IWEbWPko3i7xffDWzhlXQHshqcJdEleaC7z3/uOvEFb5XzUa1+mhqcVeV3Sit+fENNnpyX5kyl0o2mge7210MjdrhvDf8UVvBEB8zR28fdM034wpulzcgbxj/NH1wZMPoq+iurxNTyp3bbMOqOGaRLUua8t8H2vErp8aJrcj7ZbxoIO3jVqjx/JHTmDgBX7g03pzIIO7D8iH+6KKTAL7+UN+k3ChppYH8XXoveqbHbs9HpuKJrtwSFhKs56vdkjiiIfXg1cM2eBVowpnWyunF8LYJoZpjibFffDk0GUiLOAHuTtVrLEH1eMdznSDQqaXSvx8U6Hl+3TOx1/B+j0kGz4Dn5TyXFtcNg0z+b/EFNT5Q9zFIryH5mj+NuYumiLIXmjJbzSegFM/QqlR+Y+QUeOrQ6/7hVLSq9tKXHT9UsWxyObwuowyd1Luv+yTfYzkOlP4N1o2qDGruaYsv/pWdXO8FaDWRUSISnlvjQAr7o5ajYoR2/kBTe7srML3fPV9Tt35a4JmFINNxTfN2JtxwU1kC+dF7lKWEn+RNZ2zB2mLcVBUnHfGdotW2tLk5LTAvnm85numPE5Lci126/BZ2I/9NBCDbn5oZa8kQdd+7xu0IH1CzXs3MOEOfVqRvy8AKYW+c5lw4tYwzjcwbtlPnROvnc6uc2lFvkohG65zxWdwg66V/yQN53d6iDmEZE/7cmemBo8LXImc3jn6BW3LLcXE4q6aWtwXxXvnFV/RSE/9ZzLT+icId6n+eMK49WoncX0dyrTKfJaww8TYMhvFyOiUX+R+OcHTNsLRaPzXIduJpMoYPf5KadYT2Xu3x9ay75vcEr6cdqc393owbYHRbxzF3kw2+P+28d+TE4gOCzP03/YmzSWxn+Yo1BG/5G1Hn8bU9fSHNDZTL4Sv0+bhD22+y+dksub+5MYPPfqlQVl7ayEN9JWCUv9H2pGeU4MN27TkmmV6EvQvZ67XJrAq80HI0pZ/jb4NQ9LRj8zID5eAFOqDu8zmK+AmbPSSe7tkQXMyIXuaR1qyuu2Lps6wGy6uHWSl/iaOIumeyJ+zSrRV2Fb7BZXDQXtAbrpNlXJ6vDNKCxG0AHtkljMdQ5zSlWxrjV5TxJmTBaooaVXc9cVcxJqJc7DMl+iX24SBqyfOEN4tT10to2gc+NtZBH32Ade7QmdK+6dRnH5hE6u36hZ6+3j77Ur6ITPNiobVshfzlXks9Ow28Hr3dfkHY7Q+S4XmPylOsVLo8H4uhuX7W4rE94M4+0x8b5utdxYdJrs3obXfzp4vbcn0SlvW8PLQ+TR+IPx9A+fC3RRwXgcqFApmLvQTX9Su0xp6xsdTV82OH3tkvWvbAEvuG4538X6lVmv/kp8fmwMb+uCExbzcETu1QNnfvNU/oeYkv+0Z6Yy+m+cPTpT/3KeIteEN6lW39xLlDhgczP9wP8z1FytQFeWvT0nUt2SI3/4LvPKaE18edBzf6Ahk99e0YKODXjXW2zjOfu6nkLhxQFmxnftAX8/OKOGB6Xhz6U6YTQEJrON3HHueW8XGRr5Iq3Ct+Ff7zGxy0ysmXPsLudJKbzd2C7oqPjQpVERMtSwUlM01UrJf3bIQ/NnBK8TStCB6xzW6LSvhhTZDTBRZpOA1Tpq0h27yGNyAl3blrZCSR13Emd96LJavKMOw7DP3dsCOjdrcH/Ztfngfu7i3A8HXjaWCuS3bw2OiOqnQcfpBrpXr5A39Q2861nzkM8eL+iM5kYrSjYj6O44FHtJs4FGvqs3ufeaRcTyDHkvUj2M907scekYP3jBMMJ4Tb6DORv0nUTuvcbnP0UlMyPVZIyvf8k9doG3W64GY+J6Vxv+KNCJVfrqSoG9liRvMwOmUus0p2i1Rd4zGnhDZ2Jf8PlRLblJCN9gnio8n36C50t8/w97k8bK9A99FMr4v7Fn5kz922vnVWdCzmr75e51Ce91HXpvijVggi9/4Dn/o83gJfzS4NZkhJqr7ivK3JvOxVmzCbv6yzm84PQr+fI0Utny5aAGvL7L3ataXdlHUXzis0dpuJuyhvd5if0qIq8zPEU97NjTWVkUD8eoKeu3FX3bB9TY9dtxd9SKebmJ/aCz0lYGDzR7zrxJVZHPdeim9tGubLk7LMlbadCBW9LO2W1mDukkSR+xh//EZeEFmILmVpLLX1rJFMmTKRllXe7HWkVssd1PyV/48GJ62FpstRmtKCIJeaNzke9MgldKRnLFecVQsx8HuuyO4pp7lhq1TP2sgKnb4i1xaTlAPFN9k47vA/LiOQUmfwsN+XJfwXs9082OBfkBmJKOGO94u5mypwQv6NMD15OL/Ste8+JHIBVgquqgK7nuSOR/Hhfuvd4Yj+BtKhRtzvDCw2FksUXyvpDrLaTcz3bIh48JvKxb98h7IdOR35o0o6CL6tzTSnH/X/F87hhvv1H35T/ElBCq/3dM/Vf2o/jbOmU9HJ1SN0cmtzzUYPladHTaiZr7iT5sI6ApHSfNS/LXic9YqmQmnS4r3XDbZyfOxXjPKDDVL/z7QJdZKJkSMDfquJfKdsKazvEouFQvyVPiyAVmwOOnX9aCN1cHi6nNZkWOxqFL666xmDJ4msSDo8DcE7rgDoqcjotJKbm7UTBl36IviSsVdG+a4vffNH9B/mQFXm61icqK7jaljDbARPKcENNj8Hy2r+AdF3vU3Dvcw1vVi477WV8hf+nahM7c7g33E+8Yo/hkkufyt+Sm7jZgHw26lh22lQEdE++c9/c5JQp0wtvcNyVblJsN/m++c36w0jn7bX6MgqZ4c+8qzi10HG0Mr3VtDP8zBwa8ofBmYm80/+DVKvucIpPOA8L1DDatyp63QU/neN2A417QVeDxR74vZzk/t8D0+xcqBNKocnf+3DBmiP07zhdN4v47D5FPXwo4pbKa3I2ewmtewozC5RU6nR9x/Zskxe87Xbvcm28G/7A3aayO/+T9tP/Gnpl/Xads5BBg4I38oQ1RVM+8bylxOLzZ5baBbjWlRs5m+OLe0SumLFhmjDxb17hnLlNiBzWE15qYog99tpGZ+sIz8/p9Z/DjWAvYcdF5lLyer5x3X3iV6/IOTGaXNvev7+Gcsd9yRRy2ifNhgHyxVcU8ovRs4bVGIWpgc7uTWGCVe824VFkfmS/ylgNglG7IQy8VNR6MOXg9HMcyG83SKQXbE3Sj8ic79ug0iah2Ku7RAboZyLi++KHj+lYy8hnFpo68t/pK7vsXT5npIZ85bgPvtp5u4dW2lUzUA9Pec2FfWdGMZnT+LSrJu/ibB1O2yH8newNd6jRgIrDfBiUiH/GBC+/ZHpHf/HBWS36mid6hvIY3U4xP7pvK5ssGm5NB8X6L67k07ZcFN+VLWT2oJR5coSssrHryjVvG+fiG8QikTqbQE7qpP6M5exxPKYWqIfZ+m2oJ29g28rHRQhcfYq3NM+0S6OigNlwtx/WzDX5ffF3BB3iX7h/2Jo21P+3xovxX9qP425g6sIFKx0DHM/YHscXm031Dqf9uJc+uoSuWthvT6eS8DL/ce1+2WdyRJzpLM7zPfGCxcmsOiJTr13AHfo2f62FPoWIAE+axCph/L1wKh5OXwZO43rGhU4N7s2/L/Wk8mLLYXjKi/QC65D2RxxpF9IEnRZu7yytqYB2mN+jWuOTezrRU1vnOk9zj9SXxLEUeGpqbGdGqbAzXtbcym2ahTm5ygm4so4nFnB6YSm8X8S5gB12bqn1Pmey2ki/JNmP2xtHI47Hokx9A52Z9DUy0ETAy1uFFeWOLfLMEprc/3M84gLd0khw6caboygbyyKKEpcCQNdup7G0+l3Ta7jrJG7DGZZsL8qXTjOC9ltt6zvplNKOsH8ObpuO6ZVGPfBaYYl+pQ922TL7YH+gmA6aiGrqiaLcv8Vua5vzXamLthzh3UvtUhn9vK7GvlFg3fRX7a/gDXF+41qa4/zt00TI3xCbxLabjk8MrKnfcP1UCsy0Bw/N2/w97k8b65E/zfv+V/Sj0v+z9yomDvGHukcknO3gvs0primIZmNhskak30QPeabV7StwYFg+25BvUzE+cs97Qfs7iCnnEC+WP5B6Oest+6h7PrF+0uTccacQyI+VEkg1M7VbwPq/DCXlkcGnhhRpxzr27QQ0vRRPuLdanrDj7S0oucsu9WwHe9RPtSlnXIc8NRgEw694Kil+LV+49Cb+/XkEnvZkJTPnz5su2M02nrKne3OfUMPZuvJ6i4A3v+LZRc6aDGg1JhU6OWuSzQZKqFN/HX4OPLtC5owFMnC81MPJUt8gr5+pHxzwsub/82i6re2VAp2MKnVCWUcKewQr5L7gjf25Puy+LR8sFnT/wsm60aoglQS/RcbZH/pqv7Sk7zPdDOj/Cj+F1XV2yr4PxTMbAuBvxtmTy/Pam7K7DqxWlLc7qGXzIiV5J7t1rYGIT2z2lyq2U+HRnqyzd1BH5m+7HvYEOjmFlh3ysBcDkzNV3rL4PYnL1oMr5dGuDE574feHzC86K9/t/2Js0nsp/8n6T6f/173/nGdkz7S/r1DhSkHlnHp5x2W3nzHjuK9SMjTGvSzwT96X25D7GT3gh0wvYlFYLSixD5a49n06ZP0jxDPvyk3t8qj/YtDbBs1oJHVpQRSzUtROl6xGy+PVWM1ZsddRcmzUS34X7L5t1d9TwaIUav5w3Kjv6Yp/Z3GgNfpbgHW8z74q8JPKcNSlbphrdg47D+GW407O9Y4lcDChJjVpyt6NtyQpZ0SiyFm/DK6wGmP94ogaLMnc7G5g45MoHumQDs1Ut8plqjin8TT+ij3zyZYcemOBnHRg5T7fApGHCe12vwHQuAcNb3ZyQvw4qg7vn2mUDt15R5q2QB38X6IyvDpG3zkt4WYOaHVPPyEOpL1XQ7V8lM+oXA8o+DbzpVY0erLmIHtvojPEyrtMHc7OwJf+u1Qbf68CQ89LelFqnxPBaA5i4flL4AMnG/XwPIThgtAzBid7P8Jb7CrrtgVO8m1fn/jnaWEz/OsDcyqy4u3zi58tfBcx6s5bzmb2nf4cpVRr9ad5v+h/po9D+sk4NPUemoBbvQJ/vzZTtglsJP69AR7wfnollEZ7pPn9y19JMi0XtakahjwDq6+5OZuVmoVMgmfCOgY8aecxuqNnTuDXcOAp3zLQchxKSnzmqDTydrzLkH19GBp9IackuiuiNqnPUePfTZSaa2ZF/JsjYTwk18F32Fzrt7tClyrZa1GCYU3JSoJtso+H6FAU6aV3hrVZK82BXEuctNVUnuVOx7+q8A4airwzvuG+BidmleJMbvFvDm/9UlakTb0TJ2/rkfH+IW5accH3JcAFMzCJwzCMovhTRC5jWc2A4HXnIXxcZunfZI6/s+MikbDNFPiGaIv9U8HaOL/bdXS3hpd2i6+nYxJXkzkb2l93SXqzleL+5e3lsrmxx9Od0zu4Y76RLEqYlXUNZNhZ5rYGu7jSlo4CnMfePJ4xHYsMbHr9+iTxUVS3rD78zPn/tofMZ7q8adRqdlQ10biE4TA33IZHewCtq55DYfui0FOx68XzT7h/2Jqmy+ifvN/tfkFL/T9IpN1ogL0R35IdS9MyuQ+VFp9cWOgFOttjm7taU+dNC8izpobJfkQ4pulzHuTtRk5bRutLIH80/BjfP+pUFb62j7Jzi+0vxjlYe2kRx+AMmo0U4ZaNC7CM7OTTIK8fBgyXrH2pq8QIGk4PYQ3/xnJE73og5hwo1cHnvU/IZvVCDp7Jkbd7d6VyNoJuJhzw0XN8mKGbhrc6f7ZV9Ft2YaKbBe+2mtcyKnQNe3jel4TYWMCGT19Fx8m0kfzsLVGarN4WOP7GnpGY2JTNDeMlgGHYGcA8venCgu1H8fOW+NAWGny9boyAy4QX/Z6366O3Du3YXfN78TK8sKhx8/3iDl+02MWOfvPpSuurhFQc9MFDYN50c/QZvmWait2jvDcn1h7iex2oKb0c28ux6CAxOO3g5Lehaoo0VcX9VVTt2/ICz0mlQGt4tr0oWGcMz0ajpc//Zazu2mpgq8ptdc9fUIviOkRlQOJtDV7M7fg6sNNDRqpFcLezYP8SUov+p32/+H1k7/7fz1MhLf9AN8Y7XHEUyy93Fk4J1CW8WqPqcLcIH/r/8Frm/092SqWN4rWiwHBueuQcv33eaSp4zfUvuPd0kLJr1HTmvHWqEKRVj7t0kiiajJ2pOtmVWL5EnQt+DV4vKfcK+QQbdu+PznnNGZj/JiyH576ox+GUAnRsi4NEpg3eEblgPdh4iX5FuA6M3Vs3ZqoZunJNfbXjbR5PAXO7FfhVin6PGAqacS/+m80x/Sd5mW0E3PlULnXAa5JWP9WUNeQqlmsg3xTl+sJniDchdaGIvarE2ZX4y35S89i/usXvI2PoSqhTde2B0VkWMKaenQVxrkYdeH+jMdrUfULwR3ne+gs4tUvtNQVhWhlvBsTHrDG/qaHEnecdSDxibDgZ0fmpNzo/Tncvs/lZTYKVV7iqKDe+sAGPRnELuDSNgepzsO3LPp5fk3m4avOPu4JHj/nruDmX83NOUMXnXHbxmMtSmLI4GZ4qfSgkdPuPniVXU0LGr6MHd7v9hvx+czJ/m/eb/kb50/S/rVMJvyEurGbySOYm+zOBegYxeNLn/VfBMkux7p8BeFtyfEguYbZhT8Koyyj3Kkyt7mBp0YVnBO76uUcDaE2o2fumokXIcztn6mx7p5BTQOTnTvuw17ad0OhMy9DFM4W0kc0ie78Dr/c6bkp024RT55grMvQe26EswEzrGA2Aq9YIra9viQrHzewIzOnTm19yQn2bvSvK95zZgG9lWyGuAKV/To5YpHXg+HtivnNsTey72G6yhK6cGGJqpX/ZLBhKl/ROcIG0mV2aJPnTKKuS7AxdeNL9B13IT+W3kafi+ao4oan+o6QXfzNnmrC/JS69t7rWPNmCWVsGLfoEpdz9EPnx+gUl394JXtMU8XqZAR1xKkb/828Zl5rwaIO88UON1jREuhkpJqWwg/xQ6dOX0BAa8fhrk7vAKTO8l5K3TQALGu1i7MooPLp1fP9GvOdAY0yNcH7/nVe55uq2ypnR8Sn53eN9qBY7LjK6i1Fg1hl87yT/cN0mFUP0BU4vZ/+pO+j9Jp26mDW+SzrscgrVp2SPZP4hbecO9Pq6mzFjJGfHpsDC8WSozJjF7QrG6GiGDL8DLvaix83z1RkavdOH3TVD/o4K3Y1vU8KfwDhTd9AL5yBS9MYUyoWg8r3N3bKUuk+UeNXV4o6ZiC3nscvWmyPDifY41B6+q+S0m/7FFHtM2QcJsXckoKYxC8mfDQGaWuofXSbsq9+24QY0eC5my0RqY8JbAVNDs4XVCeEduRcBEfkQKOoYZMBsMrZJ9RB++d9u+czdbxgmbzfcTSnwV+W5i68g//Q2YTJpn7rF9MGUDLVTIKT6v3PXFPF5/8Rd0DGToUnqeuqw6w4ueZ2vklX0HTGr1oqUs3kMnyrstvCl0JD5/kL9e5w2x6LsHx0zmGO+o3u3Yptu/kN9+8GqLN3T19kkr4vPinLvyGH+fLaBb/Pl5Gd4rsRP2Gy05hc7hK3ErBuYoHShE4xA69xD9gpu17dE5t+BVDw7u3397L/ISBePPfu0/7E1SNfVPfenL/0gfxd/G1KboP5TdtnjGeg+d8G5iL+bzpTHcfF7B+2zlkPxt8JD4d5+37EKVTtnBViR3/RE1FDp4hsX3bbiXBjVCZQpvYYm1CM9lOWVbq9/Tyf0U3ONy+GAHPtDJ1ak2/JO73zHDGUwpGUbgzb2NPKY0e52OqxnyQJGAdwePNCIvhtfzTU8N2LhepJSoA2A03Kgyk7UQNdo5yCu3S0yiD0Si8D0DJp5iXm3k2TW5n7OowYM1ZXs9LYnYt4aufNQHG7deT14YIE+m0sRljmTr5Gtqa3ifs96y43tRU/hawmvudfy9+3oPzDrOC7o90uAtlc2c3FZ8fjMAJpIA9xcNn9BdugCT1mnR0JGn0IlLVyXsujMVsQ5YrPut9B27tp1OMTyowbfOzmKf+Aav7fSlxH/L0GKPk1bSSdv73PPaEvnvqGF8wyt0ezGpXObfhyc6tedvzj8BOCxIcH3ebozx8ONQZutT6oJT2pfkKxt1yoIwfZITGRj/4rn7h/smqbr+pzkK4z/SR/G3MaU7nZirTfGMdbEONXordzp9dvBmxVOsKbw/XMpkenCuLjh0ICpU4rqucP4Ue2zaWiqTs5DhHZU62rHF2qvovHjXkreuA9H/V+3oLMsFMnkVXtnivVDpdCuRwY/OwGJVt0BNHVXUlBLWIrPbGtEgQz46EfISKwYhnboxvOO0CFxxnlJC2cYBRgtWflnBxH5/i5WY1xJz19UD+fB8PQJTmx0wFUlVRW7jPyXXN1CTK/JKYMgAZrt5+WCTU9VT4D7ehj+7bYkdv/+zdh150ku2esmWBEzxtYa/f9KDLzvF4Q+6c3oZfHaFl93w04zol+Hz2xXGYxOGGp22PryvPwEmX7cBMGlP4BW/uR0w5S32fbJleMWV2N/iPdd04jK8sHfWpvCWU63A/atl7sauzdgyU550TD3P8C5mKTM1NUsK9tBNd69UxOK5ON93V32R9wpwhkI3mQJVrgwv/OH6+E7j8Bk36KpnWeL+FwVFowt0fTKd/sPeJHX6/1x7/zdMMfl/ger/pDyV/7wOmXrZSmKN25XpmXmjYLAEj5d99WUDxT1Q3PCH4Ur5SWbbthsTr3zF8FkOXo1X0IVjKs4W3c3Au/COJcXmo8595wVeP9iLLbzZ6SF5lvAqc6dHnvBP8Pt12s3Z+edBt+74vDtYIbP7DTB7vqfIR1sLXme0UAJKNwV0qfNLJDp5EBNddXjR7zQoWVT0CgXvBHnFcWOL9bnWE43GjeReN7gfJS5elC4S6IxnWOCIM3jaZ57g6WmZMPUNnY5Dsc8QG052LPzeVKSdS5N7G0N/sG87gE5srgV3q0ptmaV3PaX3wTPnXMzj3Y7KkLL7Ap+/iH2S9NpRKb4q8HJTo27ZtIXOJPcfavqSQFdazUZ++4o1isk9gpVLB+AoJmO8/dluzm67/kEndQSvNlqDU/psL84M3/Lc/f7w94MK3s0P30/uHVN7xyRQIKWeWEPpTsFh5d75UfKAznn1MGzZKNmfiH9XL+4+WuTHu2bmlEwGFffP993132FKk5Q/zVGw/0PnKN4Xr6WzvWuRh76bhGWnFJgK4b38jazB+9zkNYWfPM9drixdxuv9iPz6IiMffZM567Z4hlnTIXO/t2JuGWxK/i+vuWcq0BHzrG3I3a8fuauutICVjTMir/hVyGvTncqG+xAYUkXfNO0il43KFF7Of4h1vCfUiET9mY4+KzjfZ9aO1ZET0bFPH5I/GFkP1lYLmZJDj7wym03gFZmHfNj6jcSR2xLmq+aTztPtEzW3wfVEo76gLJlV0D3TStjmXgBT6wE44fQDJtlrAN1LX8DEQpzndB+mL+joATr78IDhWbT4UnBxoBOXjVayySUdUPACBvniI8ZjAs45sj10d/SpH8xcaC9yqX9BNzObkN8GPwI+W8N9bzZzdvjZyIOPC3TzOo+RX3/Is15UlAYwDO98jMRZQ4P+ZLhPWy3ZfIX7ic7vp+EeY3hD7+AfiCayOIOBQ4d5Jt5RR1+hczM8P+l1cyi68pfhujdgcngobpSyBbylyqf/sN9Pg/78v2Pq/3ZE9v/mOYq/jKn7Hv781CGTuz9lE7A0UK6Uagm81yMBD4eT2ZAcHueGp7X9l/UjW6Fwfpe5+zUnUzbZpz3Fxq2DXwpqxlL59hJ7QKJG1ia8UrfrbfIe8oP7bAyv8lQ15InFHd7k9/mfc5/E+qTjCBg+n8VeW2o4ouOhBY8uSujKfbr3KCSnMFw/DYDZcRqSa40eOR9cyit7MvD+eZiV3LUWMXRP8z7I5Blq3DlEAeuF1zmN9CLnS9Uq2YvdHhROFsAsjS2X1VL/JidoOs4/y63F5KuikJ/PGtT9TE+Ymw2e8MIpOCE+IX+ZpvMhf2gAo4M3vOw6LiaoUTFv94xi8f5NzNmY8M7+qoJO2g+lAGYs5DkrrHbs+YDOxa4MrzhJtCmbXm3ovrOtDU6zRmU7VuTkSC4wtWrAKXVxyynzOBn+vFavLOjBCXTdFNBxJub50tOefCn95H5/CmRmSoOejq9DmXuFE5Zs0aTQseHnmfsfKkt2l6srnS+7kvPIbv9hv5+m6H/YN2kk/0fOIJj8ZUyZOTJ88GHA1M2tA/a73y4U9w7yztYTPGxLMvHX5J7zMLghr4x75IGbLEm+oTcy20Xml86xWA+lOvqcbZbak/hGhQ7sK6tlSV1ZiDAhvOMoC+ENc+Svo2PAqz2v7ZeN7tqYEovXhutsxd5ba0+hKN2KjF1bX+YHlUvB+viQuHUoGfvOioCcpHyA19UANa+C92kmauRy3kzZLXTeyCcZarzzN8hfxiKndA/v5t2a4MEutejDaHbA7GBsEVu4Yq78chE9vC9gUs4ciZzVrJbcew4vuqgHBQXceBieeQjgJd3Fm/z3C/mqrauEjad7ndL8CF0ytxOVsW0BzvAm8LLPDjq5lvucAm0IrzjtoCvG/fYl713g+gLxvu41qRQi/Yrx/qjNly3lwR0cc39JnuTCOydminxrFnvJ/63VhNXJICf3NIFuf5BZ2F5774jPzh/uUQ4dnt320Om5Ae+YXMX7K7k7Qq/zJ/eti3Vlk3whzjh/v3Lvk+z+YW+SNvrTmsSR8h85g+BvY2r5ERk+n7WGF9jwXkszzCjpfWTY3wHP5Ejnik7N6W540vB6ZdlyL5FrnqTcV++TL5umyCPp+9vm/tGxp4zL4NE49oGpwR28+N0v1hQEh1zimYea6uRKolO1gzd5z3bIBz14PXZL5Kf3Epk9I7GWYaJXhluI/LJ+FBx5T3lw78TVOZvNtTPFXwcYbb5WwJ7TfU/erCoNb6VGMptdRN+EnIq+7GSDDB8MbhQXa+QvKsHzWmjfyVuN4X0mfbBjB9a10N2klbzuoU/ZWxf9eacMmHAuuss+Yw26dnMQn6xeDRj4pqXgEBW5z0t4WakLNfLkAhhUbzF01RrI5J3gff1nKnT/u78TbzvU9OBaMXa9QueC0RUYdKdijqM0FXhdCbrJlEnLWqO/kRdrL/zBH/JPtIFv8J751vDWH+jqpsLvOz9mBfdnJvLmUezvEXZv8X6tLlv2W6bCy14xHoc7dPS+Mg90Xp6ha2cDmDxMqoR8R6wzsCa7f9ibpKl/Ond+NPqP9FH8bUxp364kHl6Rsf1NJNa99iklI+G9Pg88EyIppZNU33JeHWcye7jej5zJXuL8am5bNtmFb3K52I/8sglV9lxXD+SXtMq9cARdmLzDFcWWked+moWoqSG8T1LG0JX7N4GXmvUKHW8Cwxe2Yazy4eUC3ylzvxkAk00ycJDxtw/D7731lN23N4/S9R0YXU1Ll33lHrzcmC/JnW82MpOsChgJTDGPRpsdM+z0SjxePST3eIWumU9gLBqGyF8KQz7brdOGArnC9Y+ukcpehZgHfB7gXRc3eNGLqeV0vl/uuf9cBwELk6JBPkS+87a57bLHwVQpHX/r3G/n8ZcdtVCieLxEnvQb6OTDteGlY+Q5f5LYc/YdLDoKaw4MPn7IO+QWwKC0rsQ5kI3wpvBmzu76AqSW0B3J7IRvuFrQ4W9J7HT0kHe18UPyPhK88YjdkVdp95b4aYK8ZTnwskn5fkl8PLQTpMtwT4mfFDk4A+P1O5gR8mL6zL0XIPgPMaX9aU3iaPQfOYPgb2OqO4p9iWb7JnclG95LXQ8SCsV+fKhZPJNJOzmSv3VuhhfxGWNL8nrklcFPckd+/GBagxpJnl/o3DoW72s65IF0NK24t9xZD7aeKStyv4AkX6TVnLm98PtTZHBP+bQJG3g3mdyHjs+/L/CORVD8KBsTdIxMYOpRawTM/XLJU62zyvZ+54o8kOdeNEeNaOfbB/mBv1CTUiTeJ9mi3WgPnRklG4uh/jI6+ibyXOqU0JXXHnliYuL3rw+lxYJxVdNxvmq5dz/rMrsu4GW99armvDvq0DFDgxdLi7vBlwvoxO7pwSubM+iexJAPk3Y/Jt/G593pYAIOWDk/OmZRJfE8h06O0iKjwEGe82NeTtm69lrkxTOur9aQd5QxdD8cT+B1i3jyYKq1uFCoPl+G2wVBy0Y7M6VoGZvQ7WO5Y4tdcSE3/T1yb13BG78GIwvjwd65PyBVrDu2OwqqBN7uxeFN+bbbUlwK77uSwCGVZyOd8vHT4At7+g97kzRd+5P3+6/sR/G3MRXd0yd5/qsxvDiB92KfMKFj8SwlfzSxA9atxgtyt7dr7iVgOmPaiYxuDX/c372ahGWZ0yIv+a3BT0X4ZWUV3okOeWX4r315ZdF9b5JjH3PD9YeWylJbrAfaQVf8TZ8ELEeSoEB5wesN0hBe5ix6pdq5eEdqQudG7/5A3kKcEe0bL5mthsqJ6HPJuXsu1B1TRvs3hTvrxT31oZfsOjcbIldBjW8D6N7r4CUUtRN4xf0lcFnDU8H7b2C6V605c55KRUFqgBMaHn3ZgKVvonoo+uX2usX0DN7rDHXk/KiipmupqOi8q5Hv8l9lMansR8TVujZ8rmwf7DuBFz0byKP+7AFMLmRgIruIuXgjFXMOKnQuilJ8fqtVD5YXwKDrHivDu/qTK4v3aUZesX9Cdw5WyTarBZ7HcLWQ3H6pWiyyHPx884YX/gaqmKs/iTOvRb/mSvRDTjxg1tF0jMcsxPObTc0NvOeoMPwPrCq7BJU4W9UAxv0s/oe9SdrkT+fOj9T/yFqP6V9+5xvfbgV5U7cR/WKbOfsdq5gQX0vogthLeX7VS5rN71eDh8pubiwv8OunsvuBR+WJizyhNZQ+VXEeVBS2LPl6dwq5DUzdZlbCoqXJyLHku+Td38jc/bZCxjc65AVtO3VZ91V+dBo8SsndR5rKLC39kj95lYb/NpGpD4/9no7fVc69IHu1jCcLB5id3UWPa2AxuUw7cmgEXkfKebDH+1ZRrOxqg1993M9a92IKrFMu+c0J3mn76zPKUg3e6HYEpvK6KCmU143kX129hdfUWkoue2Bqt9UZ6wiYCtntKnlmiJr+ZsqL+NZ95K791RhTCHkQl4bP120DTEzsL0X+teLuTwYmz58bdN8XcyyMxPu6lVYTPoTri8UeNfJMzAPmYo1hdNomrKqclILV9AmvuS8fLJtpMZG5HPLjusb1vjcKft9x8DC8OgTmpHS0onBNYr1Yg/G6KFVD/AyOcQ3xPmxVhjb5Vf/IfWuNPHq49z45yGOGP9pP/uFeZLok/2neT/uPnEEw/dvzfkv7gXyU1eBFv56zI79FlHwXZe5JW81lPKyPxLLtRbzDjUqD6aE4D+rbI1/9tsR2XzxDv8zgHWe5Bj8/7K50Cs/4PuutgN3uA4PC0L4DQ6tAZp/W6+j0/YJH7/p0x7JdKtYFl8g3wySU2Xkp1judn8hHlQdM6odiS7TocmA0HcNbiT53fl8g3yy+kFX9hfzkO/wJXRX72RWTQUn+rhX7Cl20KXsqTkTn+QI6p7vwPqMU3jaaT4Dpw/E8ZecpMOI844a7TibOCHh5yFczs8r5QnhR7+xlFK7OV8Md78Hz0sx+QYeOD86XDfLR0DZlSh61mNP5TBI2s4sP8cccebS9ivVLs0FMJysDBmdu8GVp0EHnhmIf3WMLb524gy+dFIyXe7W3AdOnVULZvX5yvzwHVxbKfQhvPR5Lp7eE65XsIiZHAUfww1b06W9+Jry66Nd8yxiv0/ZWUzbrXvCmP9HXPrMt8p4f6Nrdh3cOasUFx7XAmHna/sPeJF3+05rE0f+tJ+j/6ZP/f4upZm7nFBw1cWabDe8VmEpIgTeD9xKuiMGJq2QW2YW7flO5hmkPWiKH9Zz7ky2KeqHUYm684fylhA/2kswr+ZcnMGKMVJdNh86C4sP5joy9EO+rfOgAP6+gK7Y1tdhz5X3JOR1Kzg+h9mXBynmjBofIR26mBqI3aEPBaAudK501dEjfwwuq1Z37py94+9cOgOkqQOZeveqELRfiXEA7EeeIXKB7i9QJiE8IeU6LoTO7Hl4w3iYv7s/3qDHvU7zoOO4bsT+6OC931dfEP3tgor9UU8YKD7rBB+CU7v2aMlUPC0qnYs7kmqhTJn80mc7FGnloXMQBOy0W4ISH8LLTCBzF9wOMZ8TgPWsPXm3ihCW8nCry5qgKWC3WGCbXvuTuV+wpU7aLmKKjA0zJOTDCVvaZzq/vzzhVw7HKLndwRPqIwREHG7q0DQ5iryep474Zlgnbqn0FzojhHcnUiDnVYEX82uB6vdX5yyz1xokrN/z/psX/sDdJV9Q/vfPV/yN9FH8bU+61v5M/3iKTm1aosjdMOKVKgrzhi72Upytgzmy+F8PP3YCM87xv6PzzvpI7Hm0Z24jzYtN2CO9o6NWVXTe3C2UyA0bWVCLT0x55bKTcDX9micxtip7Sy0zkBatFyXTam/hIgtfbeXbLbhl0h+/2L3zfBSZPPATPUn9H5g7HwMy031FEy7vBg9sY+WtUAAN+9uTuRMxdZ0/tRdlqi5pVe01ml/X+TCd/DK8YfqAzz6sZU9j9gOmUj8VZOl1BzkGpJTf36ivzjvuKjlsT3jVzKpXJDych2rkXw+M9Pj+puwd5pyLPXXlZquy11n50LDny0C1rXFZ30HFKxFz95QpMPtdaAMzpee755wD5KHdeFI/HwJwzsV3mufDCce9hvPm5IaZkWkSnLT0NziXo/GCTehS9m5af7t+1zO5JGpCfHHLu1xwY6rWDQc4m7Qx/7QYB2zVmSW61eAodDnesu3UmnZV3Ds58nh/MZfaJTvoYmKw/23/YR6GPJn/yfpP/SJ6a/eU8lc+9G0WXDJl548F7VVGKGixvL+Qp1bbYdronmslexnnqjAPDScGDvtJ88Uz4ZM72pVMi4zfwjvtOS9io0zLiX6M0+JFZxNav2wz5Qr8hv2zLkmV9VdNJsvDMletkylaDQtSgDUx9kwo1V9stakyGd1k+kH823x48O7KgS2X5chly1RY8zW7AtAydmYxxPc6lfXJvlNQuu8jek8IoRo3Phe5Nb7ZP7tEHpsov8sQ800I6y9On5G7c9ZdJrQbvayzFfurxJmGXY1VS9JTL3D/dKmByL/ZzOCipxIszeL6UBjn57wC6103VLzuXRU9O5Ig+8qLZMSWHt/X7A76fjMBR5lo7UyaJI7AvifpgkWni+tJdKcEbwgd8bXzeO3Pc/6SG7icPJaJo7BcSr+bQ6cHVc5E36xc/2drryybRwKcTzIXB20ngsrN1WBJll1ZyOwkcVOnwslR8oHPZW7MY39wMou0G45bkrwD31zuUuR3+v9xs/2Efha5Kf3o/Nf2PnEHwt3VqKS3g1awN8oflh1+2yjyfwmoF73U4VvBmmr0kYztNJff9eJIRNsCQ/1iLM7BfEXTNCpHZDwG8434RJqzZI2M7gwh5yHupyEu3cgAM0E3yjAMyd7mEozzlNjCQHicqU5YK8lk5ekn+PbMfTNagYxHbQsf4tESN1oVB3j6DLpXj145Jlmaj5ka33BunL5n14a2k+ANe93vxjndq9wV5XOxxGcTi/Y9iu8TXJnRuVCOPmFPoMD8P4RW966tloQPdcY1LnXv3Ux2wcFI86XyeAhPLW/VlToY8EwSnVJwJcC7ZYGLfKPHuueFqPoTWTxTkId3E57czsXcZif0RPQ9eTlPBUWWo+JTMVvCuJ9GH0XfOg07HN/LTpYGOlIWYp7uPXrlHr5ixx3gPzLtmkfvTOTCz3+0d8tpPzp3VY9wymUzo1mRyl9xdAM4ZDfU5pYtPm7uDrQXdm+9fYp3i0/CO35CxWQfvnb4ed4k7t/WONe/BEeP/xPVHr+0/7KPQtdGf3k/N/iP7+/1tnfLM/9lP+4rMbMVVy047PLPTXkbe2BU2Y+Wz/NLyyFPuBqmyM84X5JVguPlIfpdsZHZQUYPH5w7ecedqATP7fUp06F85Hw5KiymJK3p3FGDgf+bWiwEwGAypkDx9Ovky7potue0SNXUN4R33blqTY3KxBtAKduy9HizI5/u74V3jMWPmvYAX3F5v3E118LbWwks51Rq/j8R6JGajZmk5Qc2aA61k7b44Ufho78iDw7XKRmPljHyxgFdsq3XJGi/NybvIuP5bFsFrvhYF8dkUeVIqMB6Lrg/oeKSEu9b5dWWrFhyUrARGrq7oi9+mHwoONryuojaMaUdxRgJX8P/lGxzFSs+j49fE3zfvyEfvvXh/l52hS888tFjPwoboE4HD9mzC2HktzmyQ5YLzN7w2G6e3I36fdjWO1zk4YBj1yEPS+5777IPx2cT+jI6K03Jvf8fnE2nxpGxdA1OBj+e32g5mFG58jN/jsJ6zzWV/JP+4BibHh/gfnumm6386d340Y/9LqP63Yupv96VPw4yibINMvivhvZwl/Hv661/i/U01Z7f1/EKHdZQAQ43rGuYY3iq13p/cveqbFs8VeSQ6qfCO6QP5AKhKKIiPwNR8H8B7HNUxnSv5xv1loiZMswZP8lZ2kfPqHLeM58hnjhcgP9kVdC7SQ3jLVH9yfszw/dPXm1E8M26S/6hGKjs23Yr8Z3+V/GZ0FmfRDMQau7TIvVseWSxsu5zipS76NNbA1DYoHAqvDXTOlMT7Lb3zKZ0+noY7kF4PNr0XdwoeTm14sl0Te20gqse5i3yTvzAev647U/AcxKjZHbyTnXjIi48janrglv9zvtUb+WxQQrc6eOH+btYUPl2xl7U4y6ee9C7F5yWuP+rLgA1r705elEOXo0sFDHJwSLztcP98upmySwjvTU4u3icdxfu3QtmTczzG+bGTxg9mlZ6D8X4BI6wDZ50+GTBl8tbg6x66bhlKQRl9i/85c2DO5OVuCvN+vOVuP34+GEvDPZ298R33U2z/YR+FPvnTufOj/8p+FH9bpzbTW0rBaA+v9JW0B7sWjkupun4Z/mmiTtkruXIyKkqgEwfpa3g/4a2k+MP97yMqmT6/FZRIrDb4/YV84LE0ppCG0LlFokI2/EQid3m/GXyVIXO3T7OgOKWCe5t4i5qvCuiS+wCG3awKmD6Gt0xj6Ig3E6+gLdXV6DSJbrmf5auS3RTPpEBKgKlvMQYHvHE9yOsFd/fShrHuUiHv8I3QCQ/3Ewbg+XTwg/d0TWR8v7t5yHtC1yYddCfwtRtlnw7eV91v/j/cvcu2qsrSLfxAFgQFlaJoJgIKEpDJpcYdBBTv6NOfYK+vfbvyt39U5jh7nj0LqzXXECQhevTek8hIi35XMWIyJ4gJt7y2tH3biClllQj+NA4t6uhdAalyR94x9nJFp87sBY5loX/MngneL765ApfbyzhHYfb0aCOvgOFiTpE+qM2Sp11jDtiNvdVaU6Xu7HqF/OqN79eEvUxtA7ViXCUdYbdONuhqfT1A9vqG6IpI2FKp95G3rgv0k2IajUtTFhNIZrO7wNMpYmwzu7aQXs+Ys6JxrX1gZ3PIokslsOPsbNC1YyJGP+rI+8LtF/efwtz/w9r5+eZ/K5Nm/1+o+L+GKfUPY0obUKvxZNELnJ5Qe50zk0EOFD38quwV2n1lC/b6MhW4jrmdnI92A8zZvIRguVhWo2Af6/u+V4FDv7ConS4S1CL22BPl1qv0vaIDYkpHDDRXjCn1MmvBJz5qm9tkVdHDwkV/dRh7YDZjH9VFgn4Adp9OCGaSrNLdXBXBixY1akt3h9rJqymEx65i/jJFnpmUY904RjpquddNpVS4nsCTE9RWR4LjmX/zI6Qzt25YE0gDXRo2+it5j7w27S4ZvSXXCtJodW14wpcGPcICMSkKGPP7cc+BEJDXHGmREPbco3Za+LMcUhW1VPBeIu+Apz2hkCTE0LK4oT/cozaOjQNqOfOKmL6NawIdjuP35XHORdtNKoi6kZf3Ld5fKRrneMzzGXXAgFr6Yts+FKncCtzDlEF7nhvgKAUnLl3i9c6uyDPIy5hjTiXe30+rTSCb92OPnNYwaPjaYE74PjrMecrYX/74+EByueL9ugv+gxalb0FmGLXApuX+F+soVuLsh/1859u/ZK3Hn9Z+ramlEBGrF9jts8goU3IPtcgC/cxtYcg0szmFnbpNEQPAKEkijFlnfXuhX+pvGV3BrAHoQvRj5hz9gfhxE0he5CwwaRkqdE76J4ROjpgyWwNowTBm4+mkFYJy3HPty/0evOMFfy8iC06lp3mGMFM7fOYzSaHt4fEGz1gjz2n7ALUQcTFj97OKcN7rFWoj9E/RxUKt9JJNhe42GvLOc4M80+vXjDqL3AJP2IwxeNQf1B5MDuFY7c4iKuHfo1kJkSpfGfP7G6X7p1+D9yQXxuUVHr97Y4zzgx43Qfg99/QqXlHbRsh7/POVOX1n2h1zioUYyvOxXjBBvwjRatyzQVuM+2g8XchKZPtA6A3kOWKXwKsV5pAkwZgvn/UFvG45rgVZ3QZ6ZGNPFnlcw3nRkIeSvatBLJk46mirZ/Ry3BwgyYua+dEB729X1wpk+9udBfoHeX1m2idIGuRt/5FEMtU38gPij1c2/mvrR/T06cb9g1fob6/X5BfrKFb49H7AFPlb5ij+MKYGZ5YCXD309GqL2msYXA/z2nxcm6DiM3lEkQq6nSYCq+8nHL/X1RDl2Ytwc7rnNP1sTpAG5Ip5cOwfN23MGP3Kfpy3O+oK5Rd+A66wqgleDcaUIuD3s6eCMXM0UbyIyfUCafoY59ZXsUV9s+sgvl+QR96bi0I3bjbOA6JQCbL3TKF3stkCfL8lxrSMefu5RM/PxH0rMFtYyHQ13VSQ+DXyDLFxPKdHvAd4VTX6wwsmfqf3PYzRN2qrVJE4XdYm+iO3uyIPnfcqTctPjTx5x5i/bRBTsnPlkOxnkRDslR1Q/TNJIYMnYrSukHdeqn8Hx4gRg0k89nKLZmeIg7FfRa8tKvp+X10ASEuBqaOWky6bAtizPAs+mfXiuL/VBYLbuBY+E28P+qomHOLrWM+388dapCWON97IRwbrA/o5K96YAMm9JkGrhTI1X/kSCj1HTIUoremLmoipx4DjM1+GSN3euoC/uRSCH06oQl+2bULuLWvCP/n+F+soVvPlT3MU5C/Zg+BPY8pyJgm4xXF8j2+YEdUJxoCfaGcSnBiO9X5vFNAOXTLWJnk9ed3iEmKfPQU+VHugz7lbQ/xdY0waeUxpPM5bhcYHecdjF5nuZ8oFIhu1R1Cr6KHTrT2utSgwZiQ5RY35WJyBD98zY1RGTIKyaTEGL8gjpY3Hv1Jj3Hu0RUz2e02kM8tUwduTsgnIEmMsvo89aTYRYjSYxeL4/qaEoBhjfHhfUWvOFyY4Zwf9BIxzEtdQcyGcLtom+Go6+ptxbYvT35CnL2PdRFWMayteN9S+2QExef+iFkY9HDGux4jpVXqNwas+NeNwjyx6fuVXiOCJ/vMWICY+sd0BrPb4edYhJv3tFSDcmiULtqvR/5z9HLzdBTEUj7Va4z6uwIGcGT/Plij2+IKBH/gtYTMLeXrV+Tje4WoRZxni9e4TTQe2nGKOmU/CgX7cegnBWx73AB+1oPdGf+hsHdSO6qQfqFxXqAuGNEf/pYoPuionJvrfDnNMPf7e72FKUn6qo6D/CynyH13r8af9lO1sYkjOak98OJicxu4Cxt5e6GfkezTQ2/Qtw4Y8ExJ82lNFsq9bQG6enkhDsLTocEF/kHkHjEk9uao0uUxCyNQ3YkSdjO+Pvn2HedRBTL2fGFPxaYHfN6ct+pHyYFFvhbwUuiFieLY0KdX+tY5VHvsJ8jQU6faljGvwbhVjfaw96OYar4HVvGRcO2OMTSvtBPmHtozPhgXyBOoicL9X5BnteQV6Yr4B3mlaNWz9Qa34an0AL83bBsM2BPpY1zn4i7HeLqtNmcIStVlg384Ntw6IybIzkdcOXkRYSLqe3m95BG6bYUymdYT+ZW0ipiYn5GXD2CMP7q7tuNYfeUgrEZOCpznAfChRmyryOC/YZZBI93FeU4we9Lgd/SCXcPwOGXvBRagTXGGsZdonmFO6BVeA59meuDeO17tINA2cYoE5Rj2O76wPvgxxE98EtnogBt/9pwLvZbUNu2vGQBVbLjCneJngm0YbUa9xDcinPh5Pn7dfrE1aLWY/1FFIwn/pHIWnXiNIC+Ui8INhAo0i1wGXxp3A1zo+E2nvzMGS+ljg0QYjqyGTDHzReRIWnZOxhlXDvE6MXvC9RlboYxuH6MHHXs6Zq4vUeEbov06TUghsGfOoNWxKgCxvMAb4uDePPWshPdERwxPE5C1B3sk8G/PsZszDW3vA8x8/FfF3jVbRpnwipmbHkvDT/AI0XTwRo1sPYzBr4wcdxHG9VPRB7dUurhbVqpkOkdJhDK2NS0WfLsY4rCPE4OogWbRyPxjj9fg+ilRXkR4Cs0BMJ4ipTYmYdM+mC0lchYyFcYe8p/iYM9o38oRvo3/Zfxc9+pvg3ASt/a+6+HFfRxF5mmU5YrJaaEfIYVo0gS2i/zlLeQrObY5+se+jnn7IyMsxwfvdqni83uPvxe9tIwSgorZTt4oEYegajWPedIuK844AszHH8HyL/jB+xBJ4zeHWBMlEkqkldyX4zQl5O3nJyJvnKMXvxxlh8z3F8QYbHQJrW2EOMW6/2DdptZR+0H6S+JfUUfxpTH0ENwR+fqP/aKej9nqZR3AdrWuYFY1rsZ+SCMZ7iBnLXp5FJtETteKueTSBaCUq3RzGGL7nfcPEN/qvqe8G4J07jJnzURqo/jQqAJWg/2kA/cEBngXygtM0waDdKXWKDfohsu0Ev5MMhSqfzwkK84E8AhOMmZy1OQRpX5HgO5tF9PB5KKgtm0IIbmOM5WVdQfhdNwIv0gXG6Be1VRIN435ZGmKqXX00yONHxfznDj1++PBtAD1tib/QJIP2/iaF6Lvp0T8tx/1z910Orjq+HxtSPH7ToX0JwzIkvClnlIq7TQDO+4sxqa3QL2Yz7QLus8Hvb6fLjOoT9IvhZ0Bt9xj30Rjq2kbtdcgFfwL4/UHA+xcfoWs4O/ctXXhaA1BU+NkkGOP2p3Mhsz54f9Qd5iRH7AX0Q4ZOHD8PDbqm5gYKRcD7sZpJLU24OYfiTW8soEyX6VXB58GjCrV1qyIPDqUcAa8/KUM/TBQ63V53wO4M78f8evvF2qTVavHDHIU0+0v6+6l/2E+FtR+g571dWMBPsUEDf3OEiN26cW270dPXphRgE10j1DYTzyA5ChoI7bHHfiEvZEomGIPc+WCeBxE9t6SZPuRhinn3+b2gttFE1GIzt2x8w8GYYv0zgyJeN8gT8VKhfu024F8uXRNkp7H3WIN+y9+PfZZKReqpesgS1P8v9PhSrnHqTKMlpMK8YMFOvhi0KRCj3nLSNLxm416l8xnyKK2QN0obx3OcfCik/gFjcOKg/zrPagvC7II8sIeQ0ukMYzxxLj1h8nPxoIlWZ5AtzDNhp/pqUPmAvBbHk4D51z2XacF9H3NOhzxxXyCP3Fv7DG4ZI6aCfZIhL+aoRWPUctxKY9S2wsaCjMs5CfajP9yodYwxv+wYv0lRRRcd5pDYaTGHtV+M8QRTyFiH0qC2rvSRp6M3pF+yYw4jukGXVbcG57NG3p/NUcvWgT0bMX8jTOKIQXl1zVF3HJG3V5rc04hWPgSTQyLwvGV4Pj7RgDnTivC0u/3inm4rRfnh/ZQ0F/5/CeL/WUxptPYh1sd3tEIXo5aLMY+79acjQbhGbTJ/pl+wDk3U+I/H10DnvPEhErsHYVpqijQL0R+46hljMnHRE98tjUNME8y7gREizzh9DuxVov9ZPTCmPDNGLTL7NoRXLJGp9I5PyFPiOPdbyohJ3awgOgnII3qGmFqOMwBB5iMmi7Cz6PtaSVA8/Lxh0VKitHzGyCuv5biWgy4qWiw+KV5/jzzRvGOVKl+bQvLcIk8+8pDTd2HvISBq0/h1JKH/W6KfRH+IPH0Q4p4+ZNRmoVgjz/rvK6X9sjsi5h/BWDdPH/QGOL58pVeErVcSjh9RAa6ujRhcYIzKn1kNwVrHz+UaMSVp+QHyiZ8x/i7RH8LJjyCLtY7wQuizcZ/HGrKmxBxmzJacFmffgVQKcTzzj4S/d1HvqO3WmuCc4EKp2ltLYFGN9yNXLhnlm06EnBlXgfv6eD1XxFTejmsWJx/kwdsdGOS6lDTB9NX0VGNXCuHULhu2ZPtfrPdTRPEn7Tf/L52jYC3GSDF/XEhwDUyV3l9PC5Jd0Qpsnhst7bpGACpmEUGttzXIwJ8eBK+xJ8ylNx/IOxjD/mFcN5t0xoNuypoDW7iYh61K7ykvogT8nVUSv7xfMKZuWgKhuToJ7Mr2In0Ybg2R+e0IO7NooOcQ/Zkjk5YEj3asHVoYAbA4K1lwmnaUFjkd87KRE96JF/T8FcZQUgQNYZUcR/S2txMoGgcxdbQRU83XRv9x2COmVoWEWmwem8BuK8R0p88V+kmeo5+UL4x/bbOnh+kkgeCwQUyZo7+LE82GjN38JmCpWNHqHTPgh0Mp+PIMtS1v0A/FUYJ+cDJdAiWXWQXpKkAte/qYeL3XfA9OLaRj31rkHV5oAfj6Bf2ifOkjGop5BX7UdsSXRTze3z2PkPRFQ4L0EvaUJsMFMTDRmJNnukq/S1GE+HEoGYvPYUSz7ilAIbfXhk/oBXOagDwdHJboV5Ox9wA/K+7YMyYW/GkvVNQ4+QSSRkVMcnH/i32TlNn8h3k/SVr+u3HSfxNPJa/ag3xdIaaO3bhvxKQ+ANd5KwTeDbWJ82FfoIoYNkGVbimRP5hHQ8m4Mx6uri1dnf0E8hLFVHArUCseXIw5NpcxD8tr5JnUMWLMlE1JuKCjNokjG3mh3p4apl4T1IbBGFO3NWI44uipL/u6gEg7oT8KXpcKtRvl+NnD4xd+p9LtEAkQGQvM+xuCMda+Zuj5C/EkBMfmyunmhedPszdqr2+N4zmKzy345IoxtDyHFu1N9OjJ5nES+NoIROquJugn592FsM/0WlHvFcfg7uOOBUuCmLQenYXa7+oTP5uKeH7p6kL89RHjnxq1bdo+G3DTc9f4k/Me/Zv/LIFbBWo5+Y05yjxOTOTFKiX8HiBvu9dROyqkbVgtRpwaGuaQUAPE2EXE47X8akOiPU+CPysRU/Mma8F7Lang5SyQqa7JA/LwtRAYO184XavdF3lt7FcYlchrXWKnkLs98vA+kSu6MR8O8JsSMz/3hIhS6boFd7nB+/l0979Y7zfu0PADpuS/pL/f5k/X+yW1C4W3RP9BAkOmfT07QNZv2ob7Mzmj28V6APv6CIkvLTYKee4X+HfxexO4RjEGt6kZg0c+F8bUfNQa/sdDzz9HTN7G+jTPlgPItU/R+E4QDlTibgRxvzoxn3p7jJneLCE6thhj6RJ5MVpOULvsxrXu7jTMaDUoDLIXKQSfya1M32vxg9rykjb+vJzj585MIZ05p8Y3XRPo4WhGyJtv9HP7Bv2ZvENPH6nRmNe/6Ec2R1sDvx3ruk/Tc0vnN+QNfvueBW6OfaI614+hID1i6j72z1MdxJR/ibjAt1sKVD+NfZymcUnYzsecYXz9ExR8j9p1+r4ZNNGvBeaMyXj8VFZoay3GvkZKgv7li7yddh2HzEdty6vKQF5j+P1ofAfuz9eJhWJ2Y4M/56eGP2O9pYfYKCEOlxpxS2En0u7e3oBVecG4FIVAX9pzGN9n9QLrCrye8F9rLiUJ/eXsFGV0INkRMTiPBP7RBE5v9bhGdKHj/bTV2y/2TVKk1Q+1SdLiL+nv96cx5es1QKg6iKnVuPdMoqPfcOjYb2Gv4TPJMuENh8s8EPg7/qpEOmGMOAvlxnitLDilyiwC53k/o9bx+opq5nOsA+8w72Y6emjX7lELbicFYU46rlVoMIajY18LQZkvK3zGmxKSu4kxdXkjL/JJnEGoxBgTHiCm7lvRBZRNRYNaiQ605cYLorBIGr/P5w86a5EnmdqeGD9trxZ1n1oIjlSONaR+JNL+YaqQTHTMy9EC/UhefAjELERMg3OuKEmQNzzFwOtfatexN9oHMd9U6CejBR4/7zYH1K46Z+yA0pMisaA2+/qYI5JVWFHlvKkhjErk5fqNef8t1Dl4nwlqucMWMXUAvF+x0seEHTWMecuZMQjubYM5ZxUZiLEP+s0Vjp/ZbYLnV2MLgreAOWL5lSr6moopFG8ZearKzw+6jqwWgtM9Z/5iLVn0xMw3RLXdN5xdpZY+2QK1NYxbxnkzOaJMsyxgDo0E5gHD+zON15AHEj6PNr3+Yr2fshB+mvdb/CV1FH+cp6YLjJHHCf1HERjDuC4XtcqqQY9rA+r9z4d84Ci5AfoB86QSxfBHz7+8Cn5emBZNshxjWHydG56ayGu9tAEoogYx4vdSRg2eof8objlizEIt40aYpxOe1w3bzpOIWm+7GGOyZb4Jo2eX3RTcDhriazs9old31C7KqyBB79EHFQq4gTPjqGXidF7R7JijH9LcEwnCbkHpRa1DyIwCeeIb43jMyMQYGqYFaqsVasXdEG/HOvRa8J9SwGkkxhyck3hm/DYzObUunxB5SUaePTqIqTOp98D6M8ffH4hCzR79JoCWC+xgXXB8nllBLIz7luTGXqVDmGNOeIqoZbutLNM683fjHuMh8qCJvH1nuYtaO8HbufNkSjMbeTbJNBy/XiYqXW/cA7jq/sTYUOD5K7GPIRkkihZRmbf0uKToN4tdxvwy1VHKbboXOIeuZ8E6Q4y/duOaxljA+6dMxr2FzgjrcGFHxBeShtL9VJkgZoO8CYTy+ot7uinLn3q8SMu/ZI7iT2NKO3VHyKdjHUORGg+6kl3kocxFP5OcDP6P9jtue18I7hdXJlGkIWia7IpyfoV+Y6l0qO2EHmPyXzWlYOUORLGHPKeIlwj9kAHowed544vlpaXNdIP+LbrUJHgf90BXNM+hmGQtCZxs7LN0fSbAr/rYa8yUOA2U3oZgvcfj3xrvaby0zhCnIsbI+xBEtEyQl1xm1wLvxzmJ6zT30aO/kGf243jeiTUFp0Ot5D+/O4X6zkSFVMlqxs/d2aD27sogf8k4/lcRAxWmpo/iTsWcIHTRgybhxoTsw1nDYr2R6fzi7lHbzjKBKzn6GYfMSmDfM2Li4FwVOnXR3yUT9Et+9+0HagyIKe+uhoSHV+RtSesccMIl+iV46agNH3YCkTS0hG0TPL4HbT+uuTwRVrVhRO9OFv7DU/AYc4jTGyn6WSFt+N2a4/Hi2Js6Ty9CoIZ6Rl9yPeaYAe+fbeDzeHTyHgJ+C4Vg8tkqNAuVJThDlTXBjC5+sTZJWck/rJ+S/pZ+FJs/PEfhyag1iukJ/YdD5J4+OHr47PUY23WXEdBp1rxAtYnf/IOpeQcTiNW2H3kI8zg7X33InHbsSTLF79+jzxFCb3wHS3qd0x1RHGDnb078zwO1zL6zkccmXtUEg3hDXmFmBll+HXs16z2nvdvFkH3Pp4Y1mgQ0tyvUXtkVtQ4XxIx+TeME/iAF6GfawKB8NQsgtEndBBlHrXVkI+9MXxjT5gz92XRlKMCKsd7toKHH3/iKAjlTK4FVbKagWBv3Z1r6OP7XDXl3lmkc0q+EPF2yqKeHcIPa7c0Y852CPeiBjNp3JWbEV23UXgXKWsjmS/y+FZsyXZufGFw7xZxSFP2DFvcPhUBX0K2uv8g76PcsiEz/RPyiCEX6/tQxOPyJ4/ds1GJdPPqvfYE8/hjw/p0I98HNZdqAkJwjqihqgP4xTZj/fcx7ehm6O3hye2n8oxBymsQ+5ph6in6sOfVAq22L1+92IfPXh69Mk7ciQR7O0wZz3vUXe7woyk89XqS/pR/Fn+ap225mgXebd6gFjnJLPxt3Bz4fxrlpcVyPU6Uv2Ka5z4Jw7opkFYsSpCYZ97J0jJ4Gn40P8VjLFLRSZNE8qtHTZ5MGMeFfgGbT3gJ3eGFeTxrUgmnkogefDqXgR7OxV9glTyHtpuifirls0YhPQggPT9Q+JL8Y9HjNMM+WWiaw9U6MaFYPOWQMtRibsplM27T2gVdyzYJq3Fvnef54EKSopfh6Y1Q0cI0VRM4Vtc5NPg803+D1xzWvCJ8Z/oNeJ0hLcPLQfxXxFcfrbhiwS4k5YXJAfzeNJjrG7NZDbecLPYV4oUH8WiUNtxXUkvWny8FxX/h9S41Fupe6EHnCbAR/q0QtpUf0b8XZ8AmnBWrZaG7u8fgIedLh4/unYaw5jmQc//UbD/RTmDuIZ23N2ErD+5f3FvtH+7ljtS3VPdXDnAIx8b8dYiyYfa7Ik9uxvvGmA12rdQC+ckK/OF33FlX2fAeR/A6EwDh5qO1f1QeiU5Yw/vpef+/9lCSIwk/a72/pR7H9w5iytv4B0ibGmKr/9Q7SQb/EUhd5YvPtVdr37Am2h1mPCbuPTMRIHAA+G/T07XHsye89ObDPrmv4OzQs2qeojVI5bsb9ehETWYE849RmxnjwwZi6vVHb5MtTSfzYuaI/WlwTKFYiYtAa0LOX2cyHZHkf+1eUGLODy01Is1PGgqvNgYoaOnC/WLmM5ye/pdUN/2+0PNeErRt5QH81tmFqrAYxPmrR00AX4JhRTpi+ClrqZdUAjvYqmX+7dfj3R+2Auwg65n/G/ZwGIXYhSXcN4/HoR57BZAd8WXnEDzpS0TQ1Uft+S4xp4u0eVF2NfXujsZbo3MSonYdxrlwa8PgZNzLaHJ9b8A473vhZh1rRVPLduK66Qns6Q602PEbtTFf4fa3G47/xjEJqfyrBr+dj/42Yov86zSlzBNgZdFq16OdeZcj4lI9rX9pxX0qmnwUuzHSLqr6JPB3saiGogp5S9Ql4x7gVNP5K2z7o5i0+IA3jmHBrYv7evJ8kzGY/ab9/t0tfk/8mTBGW74E3k45xdd5HdJMsxp4qVS2wq3WR6U4etd95zdk/2i9Pqx6i9WrM664xro3P2ThPh8e/OGIiEcZ1qU8N8+QS0L8QxhFDd5oRpjxQyzT9FZ9xA8gb/bhWvjL8GNIb8iKf1RgDgaF5yFMuYqSfYlCcpxbm7c86Ffx7zxFzd3oEroTHxmeVb9DgMGHgpVmNfuUy1rcpGxt59HASeJbJBlUTKkGi+FnD6DLIaD7ImNffUYEYc7hCgylq1Wyx7whn30ihNnfRXzY+5pTuiePJtVwDVy5djNmBRVT2HgqAdA8ZW8Pcot5kloATaaiVwwD9ibzG62dRgMe/dBnoxEIMjjtYI09ckEfKw2QDRTAtCXN7xMD8qqF29ksc/zuIe3r84v1PmYaY02PUqtoUtXNmi5R4j91ZpR9DppC7xGd8IXQZ/bT2BcJldGb+ScXzmY/OBVfRkQeXVx2/+1AIJK4eEF8gXkvXa7ED/x6H+ODP/e/NUUjCXP6hb5KkKv/77z+6T+L2D/upaaiZGPPjGr3ZBfPyJKEK+OXY70EuLz3dWocHkMWZCfwy2wwkqaISAm2D2mY6w7/PQowhcCYdCepxXeoVhSC4/Qu1mBbNM7rn1IB0M01Rzz8xpt76dQ1s6iaNvwyuKnLiJIJYOSKvDVxW6bt6HlHrvSric3mOfik2NHBEK2V8u+aUWteKohZTDiwobbGlL8X0ILur43qicR/A7OmbyAOnWvAfxlhf91VnUHwY+p/GDiJ6WjwKcDuG5+vmLafSenJELai3AntfZJmeoEaePaL2CjINY9LZ5RSiPndZoF8Y0OW0RZ5eZVwI3nttrIVaxADqEjGhPhcVfVIbtS1Bf+dHZoTj25kqBJnLxnW+F4z5XStD+n5mJBAl1KLnBfJ8oC5PQrBbmRWS0qCgP1RL1L73XUSf7+EI3nJGiev5nUxL+76EjJteE1TXVqSNXXcQTowz8f0ipLTP4iM4+1fFAinXH9TUhy1kfe03vu1+M3pe9wmOv+JNMAmM36uhlQRp+cN+vtLmL6mj+NM8VZgfA4r3shX4MzOATsXHB2MiwWe6nKCe/xemrHOBJv3QfgaCFssDZCWMud0xNCiJxz4+yhWPfxwRE1PVmoBDW/RLwaDhM2XiDlJlnxJfG+vIk4EOkLzkQGDuTc5o215DiI3mJPiWFSr0FboGBBirqLXmqM2ENebZwugTIeATQaaRdJmBH0g68oDHRKq+c/QXV71q/GCJ/mkij/0qWF8xP6/CjO5S5QtR80kbX+13Fp3eEBK5c4wIVyzSUiM3LYhhrGtIy0ikD8lGzIarsT+6gNpMOS0IMPcBeH9ujUG1SjwBC1F7+pnLW3rrxpxgHk8CO8dmRnXZ1SFSnYowPFdLh6BbQ6IdPbzeB96v5wIuwLJjiNr0pIn04moMCk07NcExXmT0PbUG5Kkater7PnvQyaE9IAYEInhM1RCDRHjheCqHBO25VWmYTFoAZdkJ7FmHKsVA3INnbErGs1MY0Z2WqZCoik/YK/NQyy5FC7KrijmiEcLfWzuPmPlpTaK0/XdZ+n+0joL86Xe++4UOeTiuYVvvZIsuqVFBzB5jn6A5aiVGyQPoMUCP/ubuQPabioC3H99vWIGG2vCA9oJdj23jJ+Nahnz5uIIbj3UOxVvMKFj4fYYgZYFx1w3kBTEZ9333mG/tQwTYPQ8gEaRT46/fF5EursoEIonG4/5UlNKJK27QT4gJYSA2A11lpAFIO9L478l3oKZnu6iNHhXj3gX9oP0C9E+plQnBEM17uvPGWp5gnYw9TXaUOsZ6Cn7asibYsm9Li8nsAMljXE/lT/sH7exKhkD8Zk2wPs0HerVRi2VJAiyYakylwkZFHl0FlsAeBYmoUEwCYPSEmOhUM6KlIaM2jFs83hxQu934yPsPC/2Y5l5Q2zqyi7wteCR4mmJPu62NPN+OfXZ9+cpp3dEaMRBFQuDvxAd1+8z8H+03PaJ/VK7rHKLTZs8CJnkyVeJxzzm27Bpfjs8KXbTmFsAK04b74m7AnAVrvN45b7j0/SJPTt5LcH2K17+7XH6v3k8Slj+uSSR/yVqPP639rGyzA9d7t8Rfkt6gusgpOHXLMM/1vKftYXWHLTwQA2njPojalgOwOPIxL95b1Ga27UBaDi3zY0kXkecwD/oF+gfm3E8tPSqwQX9hxwLLD+i5rTdXwSvvFmqTNHjQcNf5kPYcY+paSQMNv1UB3i1zCVu/thZ9WPcpBFyNm2B2EtCvGLoFyWkxadzr1s2oev044Ny2yCu7HLVM64qoTYevTwLHaVGbHocH8sAhIf7qidrpJbAeQHZtgQWrD9BuiX7SK8c6bieXeypKag7JfumzwNxxkXparEKmGo7AWPTF46ODCMkn2gns639kqkdjXb/ToX982ybQy6QqgV3AZ/5rQkX6DBQZfDBdxgN9rIHdXuYQuuKB+ZtFQ6lWfhBjanoiqM1ioPpUNqHwVMRgEhKVjou9/uEpt+pnEf0UzIBwqlG8vjOOPz89T+Dukw7H5+wwJ83FB+Ri6SPP951BtxdJgQBpS2AT40SpVx5aCJ2Jztg99H9vTaIkrKSfapP+ln4UfxpTM6XTIPzGjRCsfdRu1LiUEFlTE3mrPKHHLt93sMkXPfqabR5E35YpQAQ2Y4vmZNEuHvdck8Z3tjMFeafxpTMw290Tf4sJm+a5NEUtNIsJv7mYR0V91QDXRU1g+rxtaRi4HNzzgP5nt9R7eikd1HYtPvPAejsilYpyBYmRRoiFK8koirELEAeljvt9rWXavTZHYM9dKaC2ioCeQ2mJNDbb4/lfG4VmGvJm9JZjxDBDLcUr6Qg8LzGmLms8/nu7muDsrk3Dl3409jlaS1Ac14eGr+Mv0Mf7MUUiDh30U8x70L6VImBHUBEzx8GggX7l4Nnj9W/HvlGV5sgAyzn6PeuBvLA9yTOIFwGg9vugf3rE5F/7plDGPw83otPD04Hs29YNLx+mQZdGeAV/vTRJsIsGkWYPSiG+DKRx7WBmUe99OsPRyRTBUWGNOWyVV+hf61bwPTHo6eJNTYj3hUW4XyKPgVouIYwlRlj2rWXaPu7on5OpOu5BQH7v/ZQkKD+uSaTrfxfR/jdh6mk/KaSLPcaUq14Umi63Xzgs2JrxxdUZ6PFyvwF5zeB/MHU9hQa41kRjvOlVzMur3EY/8myaQCvDB01MAbWG8VZZkIu5Qci3wTx5zyLGhtPuQfMzQb80dddj6y+vos3jg/7MZnUTDPcQ/Yf0NjDm0xVxc5JZZD5hMiR9EJEgWxGgQmiu4PAIrgQ2t+eDlLFpQ67cyob5JWrX03B3wb0bKgmkbI0xrfQd8GIWMc4KLaPZN7iD2Seq4EuPiUiOxQT95MAaFpA5asdtcR/3cacb9FvauqLKoV9CNBePLLgV2wqvby7BRpVmzHloE4UY5RX9kLyvG3ZexyhW5beN9/OqCuzWlhl9LB4DeKxxBM4xidD3I1FAbaYK8YTk/aDCzDxCNht7iz2Uq0qP+oGM69nWxPczPP8jH9R/MAULOlOpI7oTsMVqaDyb2ZxMN2YJ/k1vWVA/5xWV+bsAl723hG8PVUSljkiQnkqPsY28edDnc1nD+u7OiTuE9S9iShR+WpMoC3/JO98/7acqVFnoL9KG8YFcZFrtzAFUzl/E7cSDQi6r8goGcgfxd1+3x+e9HIBoiSKAc5pScrpsLEhDGWMyNcKeLt+zCagra2jgw+OKmHfM+57lhehHTruM+rtbCXtDEgncQcWY3ccu8Mn4DvShXir62SUE9GV3FaD/RBVZFzpqrbUTEl+sBEoXOfLaZvKtGi+RbiJJLzPUguGuZAE9y5R2370H6/XyxbxLkTyIeawqYPs6ZP5g+EDD6onXt+EzAUz9bpBvkOsor6KGBJUrRzQnSwN2GJmC454OlIjvdg6JtbEbfrC+nObVngJlzY242j0RSc1qF5/RsybB3hjX/pvzAxjv+i3AYplSYlzbO+Sv4tiwyttxehtOe9iKMv7d6m2DfBYTCxxe14QVTa/Qh25O4Ph8Pxqnc+OBbNRyMu5BQJh3+9IHLT5xCbvBOuPn6hZhTpnkkE70lnAnwPMTZdfD5n78EmedKAqZvxoBYD5zmS/yT0V5NBFhbTU3wb3R9e/1eJHE2U/7zsvif+kcxWs120L8SU8CE9yxT+vN34B5zmqGnBC1xAudHo4r4qDfquqWCOE5AsvLB8ER0xUntXY9gB+M83b8GlZ0v/YPoE/8pnHbYNeTQAm/UNhf9F/vsb6ue1xFQLV4FbyinnKyZDlAIgk18d2rFNEnm5lwdNdZ46WBZpGqFQYopju/Ye+zJ/5Tl07fos+8wZIr8obFAaKWl4Tlu0iln9uMwUY2KwGObcjJ+cwT1JYHX/D3G1Gh0jz2Yb31bo1DrWggNwf9ZGEtT00AFwPo1av3sPNoTWCx0DOSvCvkmf3RYj65fVWKIIjAWM6qxr24fUS+5sSBQgwrIbht0Rc4u9kRttoK71/RSj3RllEH+fRqM//pnFV6320KOM5Zx5yYJpxseY7Xf9ji8dZl3JtUtzGnHCeF4HLpXBHhocv/YAoo4Rnd09yEDbHyxjOWkkzW6jMD/31pBM4OZ4uKwaKBze7RIOaNmJPgtX6DTw1A3eC7QE9F7sD2/ToRTymVgfwepuY/7Tsvz/6StR5/GlMLebZB/S+gx/ZiqaeoSgCsJw+IN0E3TRLh0IP2Kmwkos+mJZPJkcJ6PvTEw5/h5JZpJoT0eWpYkV0yKh14CJuERI2r101FUuXygHBz4ijNJO1BP4nGYedP8Zku+3tGrGd3BEeZVg0XHxLQzaH3QH1GjgBZ6T3I8VXewF0/xlqkm5fR9yky4GiqduMty3lPmnZhgvtB6x7Ib12k+1cbw+6iotrKL0wht6nhgTdt8fjGayuq5/wN+wnF33c+gUjObU0heY31d3weoT86WjZoheQx7+kRhVyDqIesNQ+EDeLnQVdXKsB+KvoE9s3ZINshP6I/WVbMr235QbdZz5HXTU9wly2PyMqgOXCDW8QnQ9dSwTBWoK93WQOqjAp1OcR7cFfj8ZfMeFDxpRLYHkuHuDOZWCRc3r8A2WOLOWzVqnh/Kwl2hxeeP7/NWrKW8wRYNUHpq1k7lbKyH0DnHuacWtENUjydG0RBfBT8Zawq9LXu37Al65g5nO35L2JKWvwwRyHP/pY6ij/sp658poLz4SfCZ7dxvdO+XIG52DmNEwPnRAzXF7DvrkXYVkVMrefPGZhmeBKcpRkq6HI+6H9eFzx+OQs5veroiTXPhsaVwpNKLs9LC/4895jfVRrQo6CtYSNmKfGsdhGRhnY2hE2NMfVYSAb9fFBnbpe7PfG0B2pNb4JOIiiKsY4h2VK6EjHvHujJbCCOMGbPQ21Acu7zxjeDy0ClKP3CZi1bghfNt0DMiWKC52Ue4aulqNIgU3SwPTcS4HFuLVLk2hbgDbUQDBLynMbTJ9in1x7Hv/kaJNxDAaFLTRbc5xscn/+wgOipTZxiJ8hk6X0sCParUmBfLrd02jUD7FRxLzg799QSshY5FFtlT4Kl4qs0OfQOYkL1iLNPNPRzrmlAlDA83nnh8Zl9acBYzA3kpRr9a3HW7xBqI6bIq6noQhgusOMvq/FWjlCRZ1pHUHT1SQiabCZSFisEjOPHYnCb+RZZEKeF4BXYxKetin7uFh2BOuAReL7k/hcxJf+077w8/3dxkvqfxBT90/v5PqspuLcUPbYshxGdZIIA+uqCCiTXSfsPprQhNwW+L130R68JfmZN2bjDUsKc6lx1CMhQC4x6IVCtuz9AL+c2AwvlC7k+EZupAo7gv/O2pXkALayrgjNQEszTdY7akcVWKfjVVFKpzdMbGMbaIN7rvrFIbZcJhFHqIKZXn4zO+rIGW3rozO2BGWQvaTtgYZUTzuuxab9wOYExF03BqbVPT8riMoHM3zhN4G4EPF5oXrDb3BDzk/MJefRqI09Xq7EG1xrnaMp3DVpz1xu4beqMxAP1IPBtnfjKfpDpZUIEsOlSR7/Hty35dOYevFlQNiw2+4yiqcTrW9/w+soBMWGZ0Q6SG9OFwDjwiEa28IFtujkwZ7AFPL5d7BCTJ/SDTiVnlOIXwfBbjXn+a0PJYOH5/uGpd/ZV6FO2QiBNaQiQeNuMKJ9nCNnriDojN7We+nHzBlslBnOyjGNOeZIUxjbOAq82lUEfG6KAmfTI89pO/01MLX/ad16W/pI9CP40prSFtYL0YtbMl7fIM/dGesPOKSzmGifBIkEgnEGFdPc/mCKWnYG2WGfEle47SurHuBZ9PeDxE0E3aPFY4fcf90Pj+a5LiftJDxDM5geBPyzyoOsKPOSJE2o77RQaZNijP0j2Rcn8TzSXad+sWjBVRSdQJh9Kbqv3EdJ6jTHxSOFB+1sZg36yNQFehheRSptQ4K6WEW4dpYpW+iGBbSRgzJV+zYlyOjzBnZ4OjU8ED7WXoudAiH5AZGifiNRGt4agasd9RzYXkUppmoKdX3fE8eqaEmsQVchFgaJfW1YWPQTNGfRspxHPKOqBLLaxAfHzWBL/JKIfE0ohhTW/aIKrlTXy6PMtAL/uaMO6rMloPGUlbM2FzjyeIo9y+UkhT130g924z6FWHlD7ajklzievFNLKIQfncNs23o58KV32fAe0WO4Ex3zj74vphoO/G/e3ek78iA6l1IPpijvBY1EjE6MLEZLxA6FqDmVGu3r1Aat8HjCntXPlFzG1mv+k/eS/ZY7iD2NqrxoLCLbB2Ou3Q+1VCs4DjIRjHrWHrULey0sHe1puWZDkn4xk25qD/qxj5kVll5FXviGIkivGpPe+qPQSlQ2Q9+VAvBQdA3mdvi8wCeok5nMvottHu4O9XdsNSNbZItOLqwMv3ELgYRG01F7dK4y05Y657RJk4lsnBexVorFAJ2VPVx/mg5GvNOIky41MDma+hei4TAl/biTkWX0dwvH6NRon6mqLrLf3ANxdvmPc2W0y6icOB6vdGY3LZzCQ2lWQRIcCtee6v/Q0WIcJHEmPPHH+4O/zd3oZ68rXAnOHNUazIeWwDlDUOeUWeTgYnjtwLSgYo4ls0FlThmCFrUbg8UbFfO1XCSQCUQmPjyeDrgzC4TjoVPA2Jzy+O8+24G7VXPCHhWHQ61RywJ5GhMFWGQZSxasNuIvrlnnzDGTaqboI9BprzF3wTUQcs/YgngfIs62rWbQr1y1Yco855xiwntiatIaE5qQJcuEIpL+8r7CjsCdgP/H+/x6mlMVPcxSLv6SO4k/z1HfFRYj2j4qwJEftZd3DBxyucCD/YCrZhajV5saycY6WGxH+meCTWaITct/qzCB+PcGYVoyx17C3k2k2sBPYTbNvPGNdiWRWLdew1lAl8maLPNN6jw1sVk/kiVicVeRjIs9FjxPGFBkC/g+m7O1iR8BKMKadAhXl7hRNiHfY28hGKnPBkL5UAKtGv3WV0Q/GRpkwtuwli26/Kx+2Ojohr/Vdg6judgbH73YtBDO3lKlkr4+wdatd433iISLrzyAD0k75r/2oKrqXnBAOix556OgC+p1kPb4v28+YR+XcINPDKgKjP26J6+83KlGUGPXvXc2Zf3vqCp0j4YK+QUJ05fXGIM9gKoP9WcwYuBPgdB7cbdDUB2HeM8DxHZtchcBIM4HLVFbp8XixQZ/5W2S3TO1J/SwCIN55I3hat+b0WTYVbGeUMtfMcXzpqgNw8rga+/y2Ct1OhRM+v7PWeA+/aYlivQJQv2ul8ebUoqTcou445EuTuMfj7Bfn/WbC6of1U/LiL9kn8U/zlDrAF5zXCf0Ac+ZjT3v0xPrXPRCYH78yuR+dBg5K9GLeEmUGmV1qAw5pGDJ47rhMzhrGtBu8MSbLJujpwEkF6rkyBXf2xtDJG9+D3W1caLBm05bomo56PvD3GCOtRsmsqwkkoYgxlSY7SiO9LGBvyZrgBDd1IM7WnGHejV+CS9wkInsgAJtbR4lXWnVFmsdjClnaxQ37+BKl66PE4LD86I2r+Kg9Z6RDnvOtL4N3ZVtEbdkBjPqAMZe1g0W+XiUCe0qo3Xx+iWh60ZEHbz3yyLZGHjtPd6jFVvTKvE+75MRjiBlqqRsGs24QiRWOvZbdd0bYN5REWqeMw6ZrKHM0BzGH+WQCx9C4MqewJ3g+D4dwCIItcY6TqiI3Y1w3fbmkQqAlY71jEFpgzxFTjmkhpir9g1ozPm1Qi8uIiTDTAeheQVd3lQeFoI86QiHuMaftbTpQ5h0qOO5qzAmYdyqS7OM7WP4c7+T0E1dkf3JaINIdefx7wZz2e5ia/bTvvLz8S/YgoH94Lv14y54QPmao51dSkFG+vVxhX+/3jZPkp4HYR3ICkucNceIItdRLn1GwmRYIsCn5g5SLdgqcrTE9U3UX0b28LkFXcrOB+XToSTBXSqDT+5m5G3KTSQL3Fdi39R61252LZE4XGJMvLW3YpuwGinYmB2pLGoPuOjwI33cp7Hr9xNzHV8/I3CmP/2DKbZaoffDsS0hPUcSCyTIQaeAJDHaIKczjmquS/JvbsHsvusad8etAtHBlgjabUMGpHVUlghQNkPTvgvire2hRu0FMrec98sD8Aw+yOrgZ7E8kZxDEl4qExd2FoyKpAshfvL6bH6+hWH7SsRYr7JHnHQab9ERRERcD8uyntkB9rvIG3upVJlV+0WHzZlvixRdMQLWaLSA9Fwnz7TMe/y0Q89qco3/KDlVLpi+uAElqVNizSzSQf9X7rV8SaSA+V5jzHNsC95VhQoubNqOnPSlh9yyQxxNRyEi6n6D/Cr2WwPISUhL4aQ3aNtcFr6m7X5xLn81nP9Qmyau/Y45CFf70vN9RvgKfzDGmSD036D64X2Fz2e0Z6NbpQQptdYL1+x0y52nWQIqbrcL6KAbEleO2JZUsLtBvPArmv6wzpaojIM8U4w6m7QtaUs4aEXTRTpnrTiX0R85dBmuYm4LDz+2DLGt7DTllCePuQsvo/h5m/2DKWcQYs/TztMGUcs5AuxKRnJy1BaZQYcxiNuZEnCszYAc7bFgnBxWa+LcLG8QUAX+G2uqt8ASvuouYaz3PMrk4oQ57TAyNx+y1QixbvQNL6kzwxXEtvLFGv3MoLojZZAM96YLsARTYkcB+jNFy6Th4P74q5nnAv79SuoSwWSfEb8Y6kNNF98CMaiI45RR57LlVU1jf10fBmfpzkVxmugZ0aWyYQ8+A2arORIDHMmZ+K+sZbV8HpGLEXOMOB6iIODU09D/VBtGZdkC+ZoOfzYEwJ27x/Fu9NgGu0rgXzx3FnWxLBahljjxrMAH91hqzzs4oA/y8QKc7vyKP7d+RLri10hm/iClJ/qk2SZn/+99/k5+SrxQFOb1nQrC3fJFekrIHe0BMOYfs+yAwueAzkMIjg1r6GORYIi+pu7svAL20FZna1Qy8Us6Jz/yZSMP0kgG5Iqa8RaG2RCzwGWu67TTuimsqcW8r9DfLu8ncp0tbsnohJpnKYhLIU9+g8wvLYENHnkrNqif07e5ALXK8ntZxs38wtfVi0jg5RYyLh3aA8P0JmiDr5hbNjneMVB15yol89EM3ZFJYu3Or8fZFo/6DKYt/UJs9H45MwG0vkJFNKnBjtRvoQ18z2Mcjprwac4JviipsP6sd8wQPeSdLyBF586UyT3vj3zcUcPx+GQkBpRL6QYaYOqxQlDraC2NecNcK6H6tMy9fMJXcK4mCsSOIkXdbWeSmVW/gjhqRoF+M/SfO+h70j7dl3ipFTDnV4QFbs0RelFZfFZHlUNioY61SfBoGIh+fO3Dm0xz9YkCUfzC1j1PaOOum4cQ0lD2s9a8luHSFWngjSiWoGUdtbB+038SUvPxp3m/9t8xR/GHtd/egBn/lpI0/2yJP1KfDBTaE7Am0y29F4hg9sSHwPXOvIXrucm8sQXunfuPBjGckF5QPFMkXj5+c/IoyocnAziNDADcfKvK2Lxz01EQMvb7eQKC4i3DYtiaB67PNiDIBETznGwr+sWlFOnEOKWzCuYboMzFmXXezhW000RqHtQO6lvNlj58DjFlX3FhkdVLukAobn/HsgjlB8C4A+nLYNc6pQ0zZd70HjeS7xj0/ERPmGWPa0nrkkYVZisR8qydwT5uEBeEDtasyl1yg8gX9ytQdY9oub7A5fwiBZrV+kPt5fUS/+MDscJqqFQmGbIBISsImyB/o55r12gWiVBjz96JCbduXD9hwPq59T9Bfva3LFo7pekPczgODhLpxhcCWgsa/fHSk2S36Le3lojZ83YaILO7p6R9MefyB97Po8Eqs9or/7T/V/+HuTdoVVbZ27R9kA1AUaAIRVEoRg8KiZ4kK1gXorz8jwLlyrm+/38lOzuvNs3drz2WK1bjjfgZEBHfaseYWjE9b9GzdoWdrdTmtYTiaY3YtExpQn5YmBLHppbFoGBkNauxXfWWEHj+ecYz7OaYG2u+u+ep/yTmKP+2pnqctIam0uTjeyl3DmvbYCbyXORTj7XW/pe/ONAez7nhiPD6aFtW3ZxlMYT5O2TOzVvQgY02DMsLssx0cLCsQl5h1VM7U9YGj732tMxg6Z4eyPH7daZ/wa6beHI9nL8oZfZfwhPFNmKQTscxWllH4fG1j1xJbprK6q4Nt8rUOA32LlUyKEYwuMdasB+jNkZsdYNUzU3Hsrg44JihFBPYMmUoGB6OmpaDuwO8ATePswCSq7AsKw0tBi0Sf6TU182AF836AnlFfE8O6bEQG5uGE/UrDVHeebkEPH6aI/U8F9GyLIfhpoYssuRsrZHJ2heXDntCJ6DqSVexVAOeATMWb5xb7n3N6BG8TYZbLUsOikZGa2A+qBo5JgAk2PXslgL/GMcELJ7WldCoX3AszRRYo2G/dXXcDDiyNFISjLlF5WxEI4wMRW6bq086ExFkseackzqzpkI9Jrwl6tmGK+b4AoVA5BSbQXKP7rb8GY0gdkZXU6v8gU2r3N2vn+8Zfsr/fn/aUKmZjWAj2VJwUZVZaXqIfQVc6Q8xOo2RL1XmaAyZzD7OLjdmhJpoIo1U2xn6rkjI6etUHGG/vs3QiW+XdIj6bg7Edeym7aVgTPog4rluZlYJ83lm0eyleEKTgFQkdZBnt69kZltdxlqYXq+T3qKZzrDne74QDrNm9EMgw1E4E+6s1q6n1ZB5QY0RpXFcvi579bIP5zUyKCR5As7IJMqX7tZPG765xpspVXIO+8bFG/ZcONFrkBIzpDpl5Tdid5pY3hqV0nNJUSWz8/KSKIAyPNAXsp2Z0OWcLGI6vmNWUSW7R3WHpf5gaXPFxkKU9LBZBlmbXiQNW9JZxDAlySpkdYc2P7/4OUBcEvVLlJV3emQGeLhtFDE/s544Y9wCuelpkC+EYWGZX9sA/Rfh+b6NtRvc3fQV6gUzFL1HfUu1+MyFUdshoX8AxZy6UGqxOMC/S5QWhbZhyzmPsNwc7alE7UjF73gu7gO4Qx5RiWi0/TA1NS/pBpjT5N2vn++bfsdbj261y/gxTK8sKYenscZxMe4VmHcbiATy+JjHuzN4zmnX8DXrn5orJMIsNui37T+xHSCayF5/74lfaGrOLNRZT2ywtK3HUKQRh6lGYrrAmLhLWYLD1Mat10y1fe798gb9xPRp3pJKfyz7nMIdeQiebjZh9mOpIyKA0R6aUXf0C91mYRRIsqzPtEB1rjnqYfU7BC73VqccAswmkk1CTMut2zUMY+ZVDY41fBiITcQm+7Rhi7Gwqg3avzIThZIHPB0s/04e8CmCd9LNiEj+svnUf3ULQp9xTDVPdlz+D4HLB7PU86kbLlO7mOr6fIT5+Pt7nwOQgSTPiH0pL4defotWGoId5zatAc6DdkVnAdp1nNJ/p+nemhK00htXsFBeTjIzP1nSOntIPEf773gK/v2yEbZV7mSHDi101o4tsagC956Rgs/W2pMflFrMz3Kcp9nTv0lJLeYFkx/h9z7bYP46jkwL+eWunycvDMSnST0vw9qLD56VLP3h9qicqv5ubRP5Lz1EkkUQg2z4Sml72NLAC+1SCv1SGaXJx3xnVZ+oaRs+Dm4K1N/p0l8AZ3NNwTONIkQKq1XUMcMGaSoVCDCxR4Uz1AHvg5wp//aHB7xxWO+gVeBkl9uy0BndvIKOLXenRV6ylwNgoEsfXkmytUaXPwJ6LFmWrAWZHsYOvp2s7M4WTr5f01i0coHuTFCCtkfF6haXNtG5YjEWRbq0FWQZg+5UtxsMuvh5MqjmMBpaRMm8V3UkauQYY3gyZ6ojoDbXSTMiuSVyk16dkWIWCnnJOR3y8YSo4+GMwzItRsPHtWRP/4g4h6Ex1yjQZgKqTMoT14cHouFpIZ4sJtwBrfoMeaZgSA4pj0nlopvFJY17LVDQT0TsqP0cyy6whTKQqKibKIkPP7/DzhceAX48a1B59O+ICmZjj6HHIq4CWAdPBGi8Jqj7Ez2euzldYW3v0/NA2NWsm3XBMuofoWb7Ot2WKlkvM0vcTjiHzJeaIlilvKf3gfL+epP3umi+xfonqv8lT+e4mwWymY02edWJZWpwWEI1Er2ATmQR0591WQKcblyYdstXoS5sVYD+6WRp3rhb+xnPLgGzvhTR7DfE39R1xAuaTIYP1rQ6ot/WHEFoGKZJrtF1RG5ZPGN66bgFikBn0SVYmrPXRiGbj9Q6szp7PIe2+qciEM7+AbJ03YK9yzF7Btdq2TPkHHcdpeVRrVJNoH2KfDovssSQzq3hP/ZYp9jig50YEmWrmUTBrEa3ISqEGEOJjlqxfeLypo9awVuxAnNx3b8ma7U8BEHYkIuthSKWDl5tBSE/IwPb6PJNFlw7Bu1wEMepm24COnicVNv3BqMjGkyKz4Fj4EE3WhJ+jMLbUlOga6AOZgtGtsuitvgpMWJzQc84AvVGO0j6ko3iUpp1HMbPyMLfBPSBTcLkaAS2O+P5Ng3vqkiOTUf3usC6ZEsr6So2fr85WMO0mgGOatDOsZz+fgbH2cQwLnm+Jzh3WB3eLXwwc7aqkg1yfQ/C44ZjzmEvlDzLVk353joL+Q1T/f/MeBH+cKfrGbLKcFohCBfXKmh/8PYxSyRMhOb4DeilPK5TO3uU1aEj0fQ02YGpilkL/lHn06U0xzG/XNnpiurWsPTmNIZyGLo6zKvbkJ1F1wfQFrGFng96xLP/RMsUSVdSod5seMSUuiTjBXLKyxiNxDAH5h6lcl2Lwog1mt9O8WtFdN7UxS6k4TtMlaDQW8w1srheaprtJfbZUB70YrJ52yooxMlVeb9MPU2QeZSTsijr4EKJHenzHsO1wOoUk3Th0Em4NzcJGxYdRecD32zDVGHqonAyaHK5RSbyZ6kGwK4Ui0C18/FqIe5iKU4uO4+Urs45RPgKHIVNwi/D1vbOO2W3jGiJzJoJGRG+ksldx0cX46Ok1Dd7iDpaBYKVZUpor68jPles736Stp7TNbYa/x1QXk5uATKqGIDCMDqaY9Ps1epRsHVi9kcnJiLK71bOW/N8PKU3EzV6i3Ujv8Wu+Fk3oGPsxi38fZHOyizidSj84j6Iny7+7PmX9HecoDOkPM7WUUgPSMNAoZGq4ovcO3YHdf3tFrNh7j/olP4/nLxwxDkzoU3FazoD0rxlNJrbk4behU5j7aj9NrGEwo9PFMgWSBi6F0ai2qDuVHRhNFFPELgOzoMGWN/B6d/Te1aZ8HoVswibYShSWYzWgK3LLgCgvmsbheQt0e+2bYKxWRpEow/yLKbWPHpg4+KzzW+nC8Fj0CjjZ65KuRgz7Lf8fpjYTztTR0FNmzKKAWMFGYJLv4vP3FTK63W6uEAqjgZi4WihRe1GMYLjkTB1f4NFs7sYwso+6CPVls2qZMsZbIfVXqeHRR7XXwNoOeimo0TOjx/1yBJ6yws8bCziGGBlnKnEwOwpjQWqZkp4bzI7qid3p1nxqMDTFPo1P/vNMR+P0X0wtRqcpOLOJXkAlMIPO+leN9TKGx8fQt6Idyz/A5LQxxYk8Xa3oPnAnfP0Z5gIlfNctU9EYqAh6xlaU9dIJ6Isd31UwlWY/yFR/8Ju5SQPxL5lH8aeZmm52CkTX3jll+tDT6LBWd232A2H89mjPcBcQWBOnSIxqW9Nshf2T7p4zyqSytOioCPtgxaNDGr8Opz59HlkCpu46KSsvVZ8ei5sN5NrF/uAy2Fr0wugVXGuBx2uYGsiXF/YL2T6N92RqfGOKeX3MVuZTf0NwWGD22lzYjK46Pt8zkJ/bbpjKhfEJyP5einFKzmd6UHwXs9bTEpOjhJ57X9GbZKrrNFG7jz4ZqG+VdUYGPv8Z6jMaO/YWyKw6UtAE70zDa47ZbnHAbIX9lEeDF2cKDpjVZt5zRgrj5IJnTjpiGBg4ZpCrfQOdlgV60BoY9LRIkTkRmYo3Ib6+I6tzcATLoHDpYj9H3KjHXrs1MrXsYX/TuXQfEJHpoUiWq0tAfVMnoM89HEPKi2HQ97uYgttN8f2ftI1GsqkwYLLpmwX0u9jPTboTZCa/1JSV1zPQ1Q2/P39HcMxgq/eZ2mElgZkEOEapKX5/S1PFHLBY2BR/NekH5yb1BtpvzlEMpL/jHgSG9Kf391NsHfSJORFjss7OtNmLLCQPj7Ki3BstU0Mhc1Ioc0CmVCNsmUrmEdVostYG4NwmGYXZk85oIVD8pXcO9sDHAZOooxcWjJTKEBPLwxqMCZ+nMZo4aUwr8UxJ33rAKNIZjZcaMShmpxiCssYasDBkUXPgluCvZgZlyiznryLTlqn4YCHjYQg7oJdLzPdvKEo62iNTZMWZWpZY08H7lIGz4kwNso5Edv5RYcpDNQu21KqMqkE5QYM6CR7VT0uqkKkHZHAwRRbFYNHOCz+P6yJToJ8jIHm9dEB/hZ00mtRg0HOuIZOHmKXgyYVET298feOxxH7o9qiBMh+Z0g0bx4SO+NyS5+QtYYqWsB9TrfxMk7rm67GMhMbaCL3fMEWnrlGAMsTX968Fvr8NMhXXC/TcWz/2WWdl4fEbpnSlcwa9nufImC1iv0mLDPTQwDHB6CQfpjDN4hglJ/z7W8v4ON+Aig072Q/Oo+ip0m+uTw2k/9JzFNOBj9kjGo5E6FcviV770w1Y97uHNW5hjbsexXFWjJ00kdb1nXbNPv5CG0w5CVWwhsC7aeCv1VEa6/Yro8JOBfDmli2CdkGmjpQzpT+QqbNbIxn8mrIOgUPj7Uosqbn3Rax5ZJBdHlgjDVPOoSIi02foiXw1nfHdZvisnLMO1DmfCFjy0SzisNji++n5TxytN8joXYQ7HSyoDd7qYaVxJtUBGqtIwL52hDQaSI+aVLdRv2UKpCUy1XlMS/CeD35OY4LPnx1TB6JdaRaJaqInlJCylqnYPj0DstoyG8Lc7tBIe+YavZX+EayqsgqW37ca7VxdfL6xMFO26eDrr0UZ+xu+fuobU53iLhRhXFR8f4/8DlZyxO8XkpdFtyVmYXfuIIP9c6XRMskn4F0Oghg2TM2rUY/1U2qmySzD70u7GyKYzz0roO5ivzv1MScEz+bz+fstVc2lCMORQ8R4vKswNXfwcav2rSLp+uVPMqX1fpf9un/H2vk/Poe2OtMjeIy4RVztY4NKWboBWh7dAli60yhZYj9iPRjW/Dngc0qzuwdU2qViyxSLkZHRkbkFm0fI3H1wCtErhp0m6bmq6YGmOO6OrkbKakfv03LTXObUbcxSPXFGj9ZtB8alQC9JA+zZO71lDEaKTMXHvmFRq3QzcA/Yo4NyYgHVzqkJtl1gljRT404NQc/BM7qUMrLRNbohyJQhPLB/6Fr/MLXXBBrJ4uNMJoogs4pK+HxjoAdU0kRsNgyC/cdYzyU6eiNTQcqZkl94vPxF+TVrTxCD8XFjkKHkWjjuC1rh7x/4eaQjn3ObWMj4WkKvnCfIlHddmDS5rTG72q48hdGN6DimJMKKpBsFmdptO6J/pHpJrei2BL88UhpHM2SkN6sMGGaYFRkd4Os/lWnWMhX1BsKdFDLpMsE28PgeMQKaHUscw+rbSIzjKfZf0lKPwRU1zLYrNVnRoT19g+daOEbVUAX0VVeYZXeOlSbuzPrBuUl8w/TfMNX7O9Z6/HGmzAvLIVg+nYLFHWRCMNgG/N4JGeu/Y6llKly4dgErZbulh0JysF+apNhvyWJN5z11C7QvYH904nN13HURgDvUMa9PPOzBy8I3gbCzkWJCwprN17SAcDewUzYdI1PuEnt4i06xpqMTK+nDmQIY1ydJIZohUzOZXwV6Yo/OchcZ6AauAeFqaVLWr42SvmdYk9b2jv1DtdLvFJ7Uwix3R6YCC2vMc4oY7KiPXpHejy0JrhOJKZu3SWF7rDxK/BTAf4nIGF3nW2pHzIKhUaIH0p0uUftAA3BqBz2XH9Z9IrkVjhFGV6PB8IYetgI/Ans3QA8bBBlLFR2Zi+doj1u49WiHilMgF4Lvf5tEGVn0Fm8m0w32Y6u6WtGXwSZAkhizbCmh93zthjZmWO1xcM77dOlwpl5bgQbWVNiSfDJ5s8FZNcTYM9Dj9eDuAL0Oh2nyKlifnp4nBpbTw883XOxnmCV9fvqSX8971syjp9UNv9+IWDQx3PInmZLU32U/+ddpv/5/Uz+1OU/XEGZXJ2XeY/thyl0e0FN3E7PgSD5NIRg7NjI2qkt6JFvaMtV6aiBgVjSHMnosu2L/Qrt5AKQrWOKHKZWZ4EwP2KNvJPRWwxQtenYa18gZlXvFAoxnSpBBOS/p7I1MhaMnMjY8YVYcMBGQxkxPE3rMPYptNzJ1nGHNWsb2TC/AFmBaBXpieUPpvnYqBV+404KxEp9vvpGp0JORKTHurIg0ckSm+Bd8fsNUdyIzMHtPrNGOVs1apgwokZGliYyYL2TK2DjouYap3e1kgnW9qGlQXfKaxlWBXt6/0cPSjtUtUzSaG0VsrZEpqUKmnCsyBfM4CvCbSV6tp6LTlq2oU8lj8PsRMnVLkYnz7PRhCh4zzH7bRZq2TEXGbFMS/3gUmZTj4Jr0X3j84VIi/A4+HjL8xjErnaTY9YkSMgVDfs1+6NZgmwJ+v8dnbtDEKvD7VGRaxAEtfnC+n9wTfzMvfdD/dXnqf3MexR/31HxFV2DppUOTwx2z3dJy+byJnUtbpgbVbdYy1XrKmff52vcQf+nGU7rJ59MdRFuM8xFkVOumPrgPDfuL6Uw/U1ohA+bsaPC9mtEj7/NpD/qtsmlS5Xz/OmE55+f90DMbF3v2epEyCNcPkrLZCWuqYSq0xzjOTybI1CNXvzy1Zeip+w37lYYp8FRkcjJXCYwe/zClPnN8vtHTxOj9eszIcq68W6aYKOO47S5uEXje/Ysp/erjmDHmTLEYPRWGyFTooKfCwFrXJGE3Ao5Uq2LL1C3FrBvRykiTyTa/0yxEpkNpZqA0HluL+ipmy2jFz+U/XwIQ6EUvprB5p/DjDb7eii0zCHQP3/8yQSY0xRFYFXIGzRl6qmHKX+ZfnhInzqv1FJ/UZVHndCege12vgA3gmBWMphEEjzd+vrmSZNS01AoMXUfvN0y9z/j9mjPp55mSf7cmcdD/O+5B8MfPpRuFvIJhZ2eLSebXZ2qK6gqiw9al8fm1q2k3TSfYP2AHg4muYWplgO6QREyw70UPrW+rlil2vRpAl+YXU/HDRW+US8xq+nGPPf7xjX+7Rr4H8nxYIvOD1KN9h83BrmNC4+ex2lJRYBGE9R3H1Zqf01DyioGdpnoKZ4d99xTznsaWFsVyCu5kg/2FxOcueV1kyn7w/R5Ua2vQ/TPH55OeVkQv6GRkYh5fTBwV6JXkoGP/884jiDZXo4DHnWW0eONoorucKbrD/q530H0wJKtThFUZ3snGXxowut/Uwice1rBdpAFEAt/pUgdk6tKVKRg79BTbrJEpekKmnIWh05jWG4t0xu+KKWGoicEqYjP61vGT6czC7Pl+4+t9Yyo/Y7aMFZaAf1p00sibRisSh/h8/Fnw+DOG2bgn9HHMcvoe9qd5daf1kYYfpvLLHnBM0CsINYVny0g3qOdhfxhlD5pCuS1+cL6f3O//Zm7SYPCXnKP400w9XGRIF/Mvpvr878ZT8bx+3VumvCHBrFbM6y3tPSwd/LGeiHAu0zu1xv4SokVlF4k6wOCevvwRjHwVPWW76A38zzpYh53Oz4Ggh5bndAcjYWOlcF+JHj3H6JlwzudhT3s5SnPCPcWZSm5T7C/uPp+T+kywJl92jjU6mwhMsJhRJNNbvaL+Et8fPeVYk7tFxc9zyYT3VzRldoZMrhb/MFXDGlqmBv2tkcYzEcftW+JjdmM3rMGRhqnrdUSmgk6Bx9djrPEq1Efgjv5hSitSbGM2pUpbppxIHoFxfhiUxTU7t0xRa8bP263B4HupZR+mYogsIo6Pz5ap8NSpspYpb2Cid3smem9hvjXWidBrydDTP0w5bIWvP+oJM+LaSs16e87weYkevyjIsrs6e/h93bEfDLtyAJb9QG9K/cSj6+D2AEeWzYIpc6EmaYrfJyn4fEYa0fsPMjVQfjMvfaD8LfMo/nD221fpEkbvNd/zhO/Tcy6w53dY7mKNwO5OnSUbt9kvufG1F737SWg9FZsGPVNpJi8g6N3sNAm8+sOUNxlYlNUntsVxWv8wlZgEs2BtuDuwXze+PkotLNo/YL/m7nzsh9gR+4siwhofYaChcSpj9gkKrAFzhUwxq4sMfGMKYV5R3WX/Ymo7lM2WqSSxkMmJg0xZSldLW6bI5fliclXi8+0Cx22lx/D4B/RUy9RmQ80PU76JNd0yVZIO9QfFumyZirZHNQ0nJ/RCwxRZ3HSxZUpfI9Phc4qdy62DTH3zlFqtNRI99g/8ZgD7u/cDvbhe8OtxDjFpHO0wG++GPY2J+NJFy1R1dGPsX+f4+lFvk308Vb/Qs/0702g+rwSI8qNHwQ5ZScemiFlVviHTqfy26MBa3sEY9Pj1rMHmTsTTMgAPds0enMUPzqGV1f+59r4xpf4d+/v9cU81TBnnpV3ENT8H8WYnZGy0cUTsQuI7naZ8HyHuqYRO+QpvSef3xRgkBQsjWtLLji5bpljSrz36PNAhmDtkKnn3qhV1n4rA3uIax91VjL85XVbYBvT3fE7njBqtp0bGCMdRd4JMyYmP2YTeTDHRXWRiNf1iKj6PkYGbL+sQRQHWzOlSz6hI3S+mBAU91zClI1M08SRkcvjEbBfUokZbpvJz78E0e4U1X9OnRp4mH9fzAz+enwNFmAl4h4L//cIxYBvqQxhpJvZj1n69In6OTBmjpVL4zhiz7DbKh2BZfP6ejR0czboiPj9Dptimw/rUlKsUyBiZSo7Ro0+UjnNjsu5oRfgeVUDFEQUIPM0QYf9iOBTMnypTXbRXcp6iB72NC5/sx8ZCRp7dxZOpp+qLqcR2OxAcCleMk0DHLDy4+eBpd/SUetpb1A6K/z+mVjf6g3NoZa37u3MU2t8yj+LnmMqvsKWaXyxaplpPnZd6Bq5lIjPibLuix0rugPV+J2lcV2lJ56WInlpf8fEzv54UvJAp/S5Tka0nnKlJT8BuffPF1H053UDYWWH2o8dEo+ddMQVLCJCpJvtFCveUcsO/IxeZWE9PAQTuXhD9X57qjX2s+eUcZnSh6mMYDhb83PJVn9HLQDRapmIxw+f33ktk6v5WxejJ1t43puJpiUytIhfHdW3PrymredAyZYUFPl7F6I3ihZ4yE8L7HxqWZEBd9C6ZKGnLlKMsh+Bu+dylh4793HhemejhGa/5EGt+UWD2i0BHz5JoLZFxl/yLqXdvGn+YugAy3DDVHeG/h5eL/Zmk8L3X3Aw9O82eAQkeDqLUOeli4ilVn07X0w54r7VbwEHF7/tmn3wIzhfMhvspMpV7+R1sqWvyLLg5E0GkPjjvDSnYeFH8IFN9Uf7NvPSB9nfcg+Bnsp9fzJGpycL4MGVKa0dM7PyFWa2nYj+gG8hMftrO6JQWGtjPS0Lxl023bfbzk5NNW6YaT4URMvXxFGeq9VR/i3l/rotbsPT5F1P9LvZDTfZrPXXcu+il4I79lTL9Yupb9hOwGWuZarPfL6aSgYJMHbqV/mGqU+Lz6+cy/M6UXwvPlim2IYzv154jMy4yFas3FtDZVTfATjhTSxNrPHuhpxqmQn3f2RKPIVNmzRQazqWqpI+X7LVMtZ5qmDKmyFRyW+sfT40YnxslPb+YUnxTS4PTkn2YIrlu0sTk64Dt+VFpPRWv3S9P0ccMPdkw1WS/b0yNZpXWMpXoK8za7DXFLNq7oYeht9PoI5jewOqKmC2raVQSiek+2LAk2OjO0h+cl96XfrcmcaD/HfdJNLp/mKnZka9h203tFK4e9vz2CZmy3blTsI6++zAVXmWriKujkVF5JCswXN6SNPF8uqWDO5t9Z6rQZBf8eZcWseigdxznqLFXf4k11TDVeGpkjzEbFuO9Rr3BcgJBMeTrYO18Rsd7GoC7R6bi4ZRJVNCLj6fC5RW9cs35vOzGU8zD7Bcd1THYZGYUrafMUNRhtL3xuThlLtHrgjNVvtQiukcdiyy2+zvrGhPMalUe1eQXU2AtkSkywX6K6JypdIfe+cVUdCLhilQyMq0+g4EY6Xwtu7JxPRhGhZ7CpMK/x4+bASMZj/8t+9mkI6AenmFNXoFyZT1NUcUwmaMXm35KX/WNovWUfFkMvntqRbCfcqZTZHoubTxyLZ839nYwa7LzApnV+0wFazB10/it4Pe3mbMhfv+cuV9MhXWFHnzJz5JcruoIRp0JSZO0m/7gvPR+V/vdNV/jVzv1v3qOovuHs1+6mM7AOc6QqV0fPcTSHD0Fiy+mRiMxBSTZEkGVsYanyU2ByCvRU8eLuGqZGj4LS4ytk2FQe6t6LVPQnbAZtY8blYm6iNntqaOHJqd0A4abWBS2qK7WUw1TyayLPbswQqaa7JfsZWRqcyp8ME87oYjKi9DHcVbpMGHv8N1e+pBR+5mn4D2mRtF6qmHKYjdSxIaFTJUOMmVd38jULVobxOlf70ztpeiVwsTjJcPlCNz5Fmsw8vWAHp/oKUMpkLk8xhoP57oH5tnA7NUwdXHe2n8wNerv0MNt9uNM2afmHAX31KC4pRCCIBR+k/0Cq3dl9b6vFv6pX3ltPzXU+byIsY5Zst5NPkwlyxM7YxemM/CrsVYEyyzy2uzXMBV7Az7Pw8g1cMQFZr/ZAj//NEz/xZRqsBsMpTd68NF7bkm2F0cQmSv01HaSrn6QKfl3axIH5t9yjuIPe0oX8hmEcWzT1lP3aToH4z51UhhUcUnNp/xhKpFtrGEZB0cg3U0sxm+5mFErc2fg9XeWyAQZDLrSKges8h9P2ZuFwvoDCZmSK/zNx0u6BmcYYTY0i/eHKf9h4W/eMGW9MZtYZ2QK1i4ypevIVHBaC7RlapsvVCbMhkYKPb6Pa/wuspYpwHE/o5PVXmDdLWeq8ZTvYE8ezCqVRtfHvU+e3uL2YarxlBizUdtPJbsr1niT/dp+qsl+wwMyFYGhFf5wH87ISFA0Vh29QRGuzAqZGtzQy9UWsxoI+Hlv4xMydeDrnW4h1vwFlQ6WonXEYBp0zqRfLs6sk9Vq+mFqXbHWU2zenON4OTKrRppQBJaLTA0EZCpaYz8V7sTIIEK2ubJ3deDzB2d4fCVXVfC1sYv92w1fv8l+RoZMsf4RmRpa/hWi6mXytSbCqs1+JBj/vKf6v7tP4sD8S+al/2lP3UkxB+ozZEq78HPTFd+vYDF2aHzcxFscJzG7BIeeVUA6xho+bdwvpqiH41ykqlNwXxurYMypP0wNtyJNWe+oZy1TslvjOJ3WOh5f1tcfT2lGItHhGT3TMuWN8d/XD8wmfnjl+7SeWE3rGz8H4OZCGiWeIH2Y4p6CpMc7jUmKzLsT9BS9IFOqtRGYSG58HXCJ2Ul4TvkeM1jD0TXUNKKdhAuTwwSZUjXs2UkXa9BKdliD3jW36KiHTEX3PXrAN9E79guZcgX0VPAy1xk59I5q6ylkDJlq+ind5+uhRAHHDANbHfCif5jq01MMgaQiU4f7oyTpfXJiPeWp0uB9Zh5dv2QAeyDhGFE/8Xj7XdRvmfKPcn7+do7CX4uCRbb33u07U7IqKuBZzKWxfcVcQLr4fnWb93dHe9enheFegVSY/ViRPWdE6hVDMJ4JofHBFH9w/VR/MPjdNV/yl5yj+NNMnRzMbg1TsT3YfpgK4syh7Cm8trR4nhIgcgcfb/op95DLoFurL09dtnxJRr5FTx0cXfvGVBKMq6zNfq+wEtI2+91095P9kjXw/RICOcN+xDYpq8sK6OqCTJnvK/bUd1evaUyRqdZTDVPLU6Iw4U75eqoxX6lFGDLJd7Jl+gV7/llc6WBsOVP3Mq/Re9xT2VMRo8sjkFqmpFeIXmk81WS/8LbRRbgt0BvaS/1iSo8x2zWesg38ZP7d7Mza7Nc9jwZikCRsS7O16IJpD7DfWz2qGZ2Y6CnD50zFHXz/MxE91TLVeOpZRh+mfM/Nv3sq8SJ+PO4p2VH42hQZmb6t1QiiA8Os2DDVeEpgfN+mmV3hmKMvFXz92KVMH+CY0jAVnNCbLOzuJDoO2L+Y0hc3HKM6QGiiU/EnPaWov5ubRP+Sa74/wtTQDpCJ7gmz3UqkMzA8ZAoWj9eKSsc8ac9RJAVfrzOt1R64x2lcxCtMKlSo+NpudWXxfI6VN89uDvjCm1LY28iUdYwGTGUPIQ0SgfdL19sKhkFAxXj2SO4tU42nWqYeC8wm0eLK1wdN+Z6WDJnS5+uO+P9lqvVUuZZjIM8EGWuYajwl8X7qm6es5KkULVPjWXRlg0WENecJm3vrqVGZI1MzVfdoteoJrHP6h6nGUz7/ZJFmrAOyn6B3B1v7K/t5ZuFCuOZr4a01MnW7FHqb/dhmje/fcG9fnhKDdfmNqXCNPxT1BjdkKn/zeQ8CerxhSrUGQho+T8iUZSNTwzBWxaBIBIMkWXJpmYL+EZl6LNNB66kkuaDnpTX1gLz2OGY0njr46hnM+wOz8U6Ksm9MxfkLXf5zTGm/XZNo/SX7+/1ppnYDzG6ROmz6oW3WesrK+TrcyXqH/dWoSGC4Ea20ZcqVTl0wjBSZcoDXrV9M2uzXMqV6yNTIxkblw5SQDFg1vQk0WD71D1NeSvn+edG+poNymmK/QtFLfelfnoL0pN9pkk49sAbLThHI52dNiHCVP54aYij9xlR861cBtaRNh6nbK6H/yVS46hM5v2I/ozKs+Wz5PBN7TIdgmWvMSgdFN2hqqzqEDVPuC5kSZqoL0UNQxbBnYCn+YsqvdsjA87HE/nHXFYpo0sExY6Y5AutjjE2Z/OBzmyqe/baDThqa93DbZr+mn4rOE92iYteNIJjw1ZrbJx7v7T2llilfnvB9orinfBlUMTolodYyNYj49b7GU2dKv5iyXe7pPnqz8VSyHptSy5RxuWG2bJl6M++T/XwcR36OqYHY+83cJEX8S85R9P4wU6vOaQKW4VsiwMyYUbqXp+iN2BZbpqLRNAZ3xvfsv4l1QPuuKELou3GaKITvcX/KJ+CEC4vvR8GvB0Fugx2ip1gxzoHSgyCzzuGITJRrZCwlxQqiuU5T6Kn7M2bH9F9M+Rd5+Ml++2N1pnsXmXJPi04RGSfhTjq9jcx6HR37iQ7ZfpgaYZlgFjwjU+JqojLtdeX7SZTYjxyevF9y7gptPQVMubDaC7Dmt31hS44a9kOjdIlMJQtm0bRET6lzPue38RQJdReIKahFNN8+Pp6SY2FAI2ogA3vTd9rs5wt8rtEzIwLrLpGpWF5VdzqlJwBrM+jQ8O6vV2RJewdWb+/YTyXyF1OkeqB3+2G+omvYi0w0+gINCZ9TXO9k9NQ4wH9/ix/9b9mPuV0cM7aTWx/81HVElvN10Furwiy63/Ll8TYyNfXoBUanC3qQ3yeRjI4pH6NGphhbVfqD90kcSL+7T6Iiif9coPrfvAfBH/dUw1Sb/RJ+75bt8Ybe6SW2yFgnntEOWSZgJ5VFY9cygHpp+gbrEcQpTHeYHS5PNQN7OrNSuHWrPvWtpQVBXhExORz0gFKBYH9wOiBTvQ6Oo3EvXYK10JC58Y2cW0/ZXdMQ47nEApp3kKnocjFpojpYkyT/8lTLVOMp2dGwphpPzebih6nWU50As6H8upoic/h+D/mCMxU9lDQ6+tqd+O7xxNR8pKfwUJ7lN6ZAUPIPU7KJ2QmqGJlRSvSUPe+gVxqmcgezbMOUH1SY9dQDc8DxRaH4xpTS/YepfIpMBVkfmWo8pavCgYn3E/Z3XlkZLVPDIf6/uOywGTU8pcsUrdcRW6ZWHTkE2onUNLy8On2yCkZnNhAX+P5OGTK1V8QPU9881TAVv0vzTnUXPdUwFc9iISBXhbowtIhZ/DRT3d+tSVSkv+MeBH/8mq9lL5EpxbMKVjp1Rgc99BRVUwcZWr1m1H4uY3DSGj207CJTs01Vg6GN0FNlRQOa6Sl6LuDXcHtj9vGUobyIyGIbmbIcp8/E/Iz9ROOp03X6YSruLhK+pvCUgTczkKlzhl6TD+IQiM33Uo566Km3mrqtp4LkiAz0hUmPycEAe/TX2/Co/sJ+JRSZQZNjn3nU0TBrSuRqFmzAay54TjHbkdsAs9M9uJP3dHJkPWGo08SdfzEV7rFG2XKEniqzp8b6I96P0B16qpqpDugUmWqz3/JI+pjdjEEa5hEypYFoo2dkQQxPa8y2la9orLbH2F9ttKqkUcWZCmRNbD11X+4L1pP2ShGsLcyaG00NQb/eMYc1nhoY7y4ThC5+3skR/+4exLA9R9F6qvaVExO0JWY7V+Tz/KOlDMaKOkXynuL31/MKB2ymCGKgZruahr54+nhq8tp4xLiI6NWuZeIYshF/kilZ/F326/4la+f/dPbDAXcMo8pCppa9LdBrcpq02Q/klZnR/pHvgxQ8LMqmBLPf7JlWEI0EEMEM8TexKD7fOkyQKbesJBrdcwvsd0UKppV8bXq312OvR4n9hP7AbHLcuAvs+U2aJuKAlO259JGsGyIMRPz3LBS970wVLjIVujN8/tMRzuQpOF1WrbvIQOMpFvN1wZwp6PJz0zsJPdVl3FOQYc05C85Uk/2Ot/uZbKrNib3HHjKV9oQVmc7w9YzZBMf1mbTRyFJ6d5j43mN2upnoqVuJTDWeCoq8Y5HZuCezri73xejCz7k02a/xVDDQMLsu6VNh7zdnSg74fECVr2UfyVoRlaN1Rtx0UzDxusT303hKuvN10Tz7JeqKn+MwrlLLVLjj8x/3JjLVZD//8VpLLVPSE8Nz66nxEZut4dxCphpPdbIcx4DhAN/PSIrvtOufjm0/1XoKm96Pp2DN16/9HFP93u+yX0/5Ff7+mzyVHPQvpkYT48NUm/10bfdhygqfFgUxNQLq7fUKvH305amWKe4pSPi8hV/Zr/UUXStfTCVB/mHK2HeJGCfnfUkHEk2A5B2jYHGJ2a+I0VPeFLMfjBysScnHbEVO0w6NZCcqP0wNVfTUPEZPBXYVgx1HOM43TN1Kns1+Zb+5w7Nf46mGqeYcxYDaX54aSUsXa45nKcITWOMpSeTZr2Eqnqn4eYaqIoaO/rBI7/HsMaEj9Ys2+w1nNwvcwUtIg9EKP18lvlX2Mq/oidsd33/TT1Ghp6XR5PrIyH452bdMBfEZGR72lwEMgc+L0PmaSAaLN+spEn5fDVPKoAog0H1+PQvWNaHq88iqywzHgKml32k4EHsQ7XUnbT0VBEu7ZSpsst9Sv50gKo7YbwZsY7Seco+6mULB16/9HFOD390nUZF/Tff7rzpHcTTkMTi5bqXJxsKef6JUExjtfDuNRf+VUZMgU00/xWhce3T2kJ/8LqAxhbpDPVqO0DN0k1IxWZd6jVluagEd8LXvrafGz+6HqaWGzKDwF+CuFeyn3jP01KXWP0wlryL36HV4c8HrnIyUrXuYnRqmRoNMKwLDfm7JpSt8PBVLOV9HG6YMjEWA/ZU1Q6a80kGGt1e+l5jESio+sSf36/MgjQ63oCTnybNgdeUKYpRn0Yz065MHtECvfGOqXnJPLU19Rme1itluqWFNN55qmOrLb2SKcS9VUmFB9Lp0xOixxH6uYapWL9hfNdmv8VTLlDfqzD7ZrzfhjLv/YiphD3y95hzFG2VJ2+yndyofzOkIma7rR01C8fhhKpELPo+dUBmCQnPSOBjj57fq/F/Zj7noqbAs+dyr6mmQnn3j5ykHzR4wovWDTCnKb/YiU/ri/7WY/5/1VMOUuRYwuwUljvsYYsYQzUbIVNNPffNUvsfH+93TE0ZzbCOSzgjHuSxiCRg3FAwrMmRqbzAK5pLv0ZJkyIjZPUqs7y+0Iuz5+Ycpp8R+K67G+23rKZtoRtpmP2GNTEXamZ+zcPKSWtW/mSo7PYlVpzcydeZrx5vs5+dDvYhTT/co3KN+m/2SVGJb+uD7wraeOvirM8mevYIJqSkULVMq8GwZT/j6JnEjEdCumN0unKk85nOpgi9PRT7filJc77usd7n1aeSE2D9NIP8w5Tdjhr18K6wXI1OhrOVbelCLCLucrkaj9zUE0imifctU2081TDn0jJ66rfB43nnyYkIPmYoMh63oyUZPNUy1nmqYeu0uguifEvSgb996YN77fI/SLn5/6Wxqg6fK+PqeaOKYRYsjpoMjHh/4OuOGKSM1sd/UBuIP7ps00P7n2vvO1K+buv2v3oOg94eZ2llFhjXVR89UB8x25SLNgIihXbDV9RXQ/QsbE6xxilkN4aLey33g430Q2U1JLTqcLNP/YMrr3ghtPWWGmGVapppxPDKLOeiXOylapq76LYaRpRjp/+ypru/bQN1ES795Sn7WmH0aT1272EU4Z34X3rWcG9899Ysp2rugp/bXYEWKaLFrmQoseAK5B8hsNOf36UjSZ5/Mg+Pg46npC2s8LJGpoasoRctUfNh8mAr1K44RTfYzlueOiN0lGsmh10HLVHRb4ZgQsi+mfHbpBGR2G+2YWLJB4WtWJJFR4PqgP47oWaqi98xt8mo9FaYOMp3ukCmn8vD1e+xxJ93CKZmcHtFDbs2vn5l6F7yq51BsnjBNYMtqgbMWBRpMk1fJ56EcINjxawNetNbItlPYECaKSdnylGg/x5Qidn8zN0kZ/CXzKP509vvG1FgCr2XKcYY2jbNRHNDbuoogUI7Y6Bz5/uEXT75j4qmgYOMjjnPPd5qCaYVfTC0Nl4B+5PtJtJ56YJZRzI0mRjGf+7O/8Hnw3FPsnibYL1Dsh/TRAHv0pNAt+nicnJYpuPdwnHd0ZMruxBoNh5awIsvwKLJKvfN1v9xTyUOPvjPFy46p7GJiNrSQqZPzT/YrR1rZMtW1dSGNbq8NtP1Uk/1aT+3u+z7rCRb2R76JTDWecsIB9j8TYSWRyE4kDH2PftpmP02bUrAPe8y2goqft2GqyX7hhu8PMS6QKb+WkKn18PFhqp54AxqeSkEiuXEKW6ZgwddTHSqhYsK74msW+dyu2eHmQ+A6Shr2q/X5P5ii8/TDFJKITF1WPjKevgXaekp2kSl3X3wxZZrTL6bOXvqDnlKk361JVJS/5BzFn/bUss/S/2CqyX6tp8J1EQJfVF+0nhrytQPe6gxp3Mf0Ti2C/ZA+GNE0sfi+SA1TzvRO0jgrmUWNB4679XKM2ecXU62nguK9aj3VMMWUN/Yz9av4Yso48poUkakm+0WHQ/TF1KtCplbC1qCbHbb1Tfb75qkas18RXyXMTtkCsx19nwc0Kq737TemwjjZZK2nrJjvn6eLQp90sv2AVU8ba7Zhalh/MdV6qmFK2R1lMZjf2YcpN912Uv90Q6ZW6UZm6vKENd0wZfv4/dG9yOfrcaYs5Z2zzihAxpMiqkmXyl+eet5yoMp5VDOlrjUxOPF5KPc5MhV1bWTaejxWZJgoBevYBXq2Yco4+F3Q311bZE6ZW7Q+ux9PhdE+RuZ0zH7m9h9P9R4M+1299/Oe6v5uTaKi/iX7+8l/2FPh7JaBF8iY7bZJbVH57WdgnlybwmyxC6j1OuE42z2gh3qG8WHKEEqgyUnGcS66YFCPnvw+iGPCznR6pib47Mr3PSqQkYapJvtFhYKMbQ15ionrSgrwjGTWMtX0Uy1T5guzH7khU8nJYR9PNdnvO1ONpxqmnJn65Sl1ygy6ogL2b6+Lie+H3xtGXTC+T+upL0a74WrWMlUH3Y4Y9aJnQIyqssG6nbE/Ed/PO7lofJ5G4yk9xiDVMBXkA/TEsqPV5P4YiUxalrLYZr/p6WTC0NxgVms89fYXvZap4BYgU1KRI1NPSRWDsfewyOXd27JePUKmtN0GpTotRqDXfK2I4+PrTavekyn3h5a2nhrZpxGYBTIVGU9+zfhGCta/bPD9yTke/2LoIlhybYvJPEPPh7KKjN/u2LdpZrxCpqcl+Bs+p9YKH31invHxUSIZInO77x/c30/pab/Zj0LR/pJzFH+aKWrQ9MPUpUBmzI2ftky12a/xVMMUCDkY9DLTry1TYE3wyRc+N0in2BzHOt8Ts2EqfFz4Hi0W/sbGOHoxLZ0iE8KQ32N67U7Bf5X83pkNU2wKMEy6utgyNZ9j9hsC32Oz2UfpeMJx1+hEahHIhcD3DZq82YtM0CP90DDoTruFH6YYizQiL5GpJvuBXLIZ3b55P9Uwtb0EGRltom3LVAAPwSN7l98jodggA4t3dCbvAJl47y38m+6wxsWZTD6e2nZW99ZTfZbLRXT3+fWgk0ogcmfolZ2Kn/ctJl1W307IbHzH1y+XeQD+6q0WYeTeNRIkyZqJe9oX/VMunEmu3kYQFHz+3oYzupGVD1P+qovZsmFqeCHYfznhekXWyXXPunmM/duU7/H5nDERRsbNLiAtcEwp1IqAHZ47H0/tqFuAvtlgttXvYd0yFa3vRvHTTPV/tyZR0f6S+yT+6ex3nYoJRA7fl3RKtt89lXQupkW1MXrKe+5pyvYMa3jIphewT2ugDMtAa5lqPAUsyc80rXUTHA2ZggW//qJ3Hcwyu1QVo+68+njKFHf8nmnRPqOLW8ogykRdTAjBx5vsF8z59ZRec95LxiNHfoTPT61oRoglvNjLS5GpdJlrVMnECN+/rWM/UeHrNZ7qkoshxqaENd1kP/985J663Gek10t2TCZvHMcbTz1V1f7O1CRDpoQRReYaTym1TEGX/+mnDtr7xYT57oupGvh+gOuFJoawZB9PNUz58j1ffZjyan4u/rw2yJZc8+9M/fIUGy2QqZH+fLDe86mlwWLMAtrb4eNWbA3ENvu9CD/HMl3yObbratV6yqRXu0gGhO8zm54ImLtbJw3WxNzSh+8X4OR8L7iO/6hJsNY/TCXHgvzgfeeVgfy7uUn63zKP4g8zJVC+DrX7RFt14tqgr4GcwHBuW2JiDmKLVus0gGFVIHPvEGv4Mi0uENk4OrZMZSFWVvAy+f4PPPs9C9kAcjljP2N76A3d4j33BbCfgAuOo0OjmLRMQflIsGYL98NU6ylpnGPWI/y+hEWzN9kNmfLXDLPTgQhAOsG7Zq8JYD+xvesa7cAS+72pw+fvPbEfaph6bzlTvoXP7zqY/Vqmtp6WkddDwH6mrjpFeAnQU032C9dz/DuLNyXZlJNum/38m6kHraeGag+zWuMpy3qid92FnEYVvx5WUnxc7061wrcUrOm1GCHT6rGDfwfIVCp+MRXqJ00jp8Vo1TIVdFabLene2BCotcRK3yu61zKllFccQ+ouMnU28yHopjlI/SgIs5apgTrBMeAUsg9TnnO205apQVUQCA577ZP9xj7dt56K5ev6TO7bCscA9YJMJa/9D+5DqyiD381NMv6S+yT+6ezXMDVUKsxujac2fAaBSS1LZIM5emo8wH7AKbfI3PXJtNZTw1n+5annjgGEmvXlqa6EnjJ89BSbUGSk8VS/4mvq5nMdmTnfJhDKc0Lb7NcwZYj/ZkrvIlOtp/o3HbPXOlDTIN0hA89sUbHXdYQ1ryp5/8NU10FvNUxVRQ+zIeP3GNhb6KnnmzO1Kvtpm/0apqpngV75xZTRXaOXHrHw8ZRc0k7RekoOkBkjlgdp4K20M9mvjnXLVLAaIFMvRA/7Hb5fxP3KPkzV81IrQktjGaXL3Afq1IoYvLzQaLNf7yH0i+jUibbEd/1/MUXd6531rjccQxpPsXkxhCA1B0U4Ch4zYhPMruo4Qs/KS8x+x6X8/jB1LJ990niKVKUm+vfda9Vmv9GSZ8vusHMm0xk+bt9vyFSwIz/JlKr97vqU2fv1v/8mpvryNP4w5eyNj6eM3LSKNvs1nrKLHB9vPDUo9DOYypKJMf4mfSo8cmg9lbxebNv2U8MF99TrhDX+zVPuAMfRX9kPiLoP6DWnX0wdbcxu8mBptZ6KbX59pmGqyX4tU62nVuGXp16radAyFTlRJLVMNdkPZhLW9PnJ7C+m/vGUdHx00m9Mue4S+5PTC2v8ZGG/NHgjU36xwxq/1f8wddPuZeupWp/INLx0cQx4ycxos180XuCYId5GIqsPRzz+JkCmG6aIUCmffiodvBdMXMr91E/U54psCzqE0fwtiOFgnntU0/d39i4v2H8dDl+eGtadvtgyNXvh++8hHmnL1CbP36APT19MedPcxP72hP1UFu9WVNWxEx7OVthPNUwFEnqMnPkeof1q/4N7O6vi79YkKuQvWevxp5mK8xNmP+ON2a45R6EesL9qPAVd78Wv8foBuJfdVz81v7EzOEWGTKmQ9NvsN6o0UsQ3k+9PV1U62PT0xZRgXR9Mk7lnrvFTI+JqOYZRf4meapga9dQIwv0Tx1G53EhEDacUhsUBE828x+cVMDSguR4qYtQ3Nx+m3lMV+xW/n0s0qPH9EWYjU8VDqEm27GHNI1MFWBmf47pApuii7NNo7a6QofVx3XoqOJ/XGqEMGR7ZE6zRHWxWLVN1ZgnUF3eY/X4x1Wa/xlMNU/5kgv1fc97P1mMtbZmSUoJMc0+0nvJzzH4j6YlMXd2gT8jeWbGOLfVpcO5HWZv9LL0WRL9z0S3anW5u3z31sJceWHN9QIP0FgYkUpy89VTbT00K9wVOcLBTdjLx8zfZzxsckHF/Z85oZyTvIJouv7Jf46k2++nGT3pKlXq/O0dB/pJzFH+aqaBIYxjdbpjtcFzW6O1VxOCFupW2TM0H1G89BRO+X93lyOdkNv0UWfJ1unN+feggkCLBMX/7nSnfwd9YWD2/mJq9ow9ThjAzxWR3fQd0ObqFYA9eetF6qjhwT8X8/rkNU3PKPXUbYo//K/u9LRNrvpjz/dQ5U6ZLhKL1FBGRuZapqORzUp/M+nhqebwb5PSYrFhvtcWa714jg4xTn7ZMtZ6SpREysaD8etMLPXUOZBM9IvWLsNaCLelkScU6r6hXBLnDLCpQ9II3DTWkJ8MxY0jRUw1TQbzC1xfp0v8w1T9qUuupOq5lZGggzMi2V3lgDC6YZWczZLJlanNQPkzNd8hU46mWqf2gt2F93+xQ/+Tns5YpK9nbNDb2m5ocTtybvJ/ySf3KaBGpX0xV58eW7EuGHjvnfL1Z9KOe6g5+N4eW/iXXfP80U1vdj0Gv+b1TJHNr0NnlFn+y3+McG62nyGxFaaLcqz6dK9Mj+BCyovXUZSVGMFqoJGXyjn2Ycg9HM43l4/NOsBG/tUyF2xpr/m346Ck9QaaE6dujyps/X6304punDI/v+/OeYPZrmBreHKVoPVVmoyd7CdwjjafOqeqDrupYk2aIDG98ZEp1+H0ZfzH18dTp/vFUJ1ljzUXDjUEkP8XXm46/PLXURi/2IhRrNt2hN1Y1MkUvPfREk/0Uy3ky+Rb0ivYchd9TdfDFoSp+mFLJi6lD3s9sNAYtU+T6UGiUHVc16e96SzYQH7LYeqpHTl6b/VpPzU/Rhb1XR762Y4xMN576xtT99dywKpG11J8O8PgNU/54a9NkQQSJbJapASO60dLgst1lrafsE1+L8hqGJXl4qQmRs8RsXQrkB+9BoPbU312f+lv2o/iRfsrJ+b1TFlBpdD8+xWAtDCtll1nM78TmIkHuhIjsuWQSeks9gLckLGWzikg0OlcR+EGHFMzl99IcTkUd+4vSpC1Tjae6rquI4Zs9JVKLatYyxbTe26K+cwo/TM0KZILF//ZUk/2acxThasfvNRPsq0/2mw71fstUk/1apoLiWbVMsUOJNTd+834qK76yX9rdrFtPBZL96JNSZhRCPe7QqFtHs+9M+Sav8UA2wLh1+2KULrXtd6bEAzOowO9Z1zAVRJKgEUlR/k9359Kkqs6G0R/EABQQGIIJglwTQVpngndoryi2v/68Sezv9LfPqerJ7qpdZ0hZ1WIXK+t5QggP4anIZessylkVCqa+eEpZXbU6ydU1Rbuw8mmi7GScFOONi7ckuwimkhlbazSS4HPfkz+ZUs9sTLBkOH//1FH2joWOoulmhEX2M6/YpklXgTfHWxgNbK/b0ujWk+uoPUpLwZSnrdhzxT/LlK58s2+SqfxH11EUak2oP90jhY4fkO36bM6BM5WtjltLeGqYV+Cpg9n1YMQmB2pLPsnp1kAtVnpsnQXLfoIp4xRapN8ypnj2k6xDS8zRGJjinuJMYTcZ1tQs9i6uylks+tRksZdPL6aaBo75HEWZmUPRp6JuI1mozI0beU5kYMo+2b0v2U8wxbPfoM+Y6npwTQcly36cqeUxdkX26zkVeKo8/B9TUdXJU5H9YLyHY/8DslgxB6aSvA8ReF61S5H9Ps6hmovsN88j8EIQmUqKcuiPwlN2DX9fi8GTnKmwYc9Eel7bQ/ePSyn6VJrPIfuph9wX2S+9neD7oqN3Isb2aObp3u3GeP0+86k9tvT6V6aSow9MpWr3EJ6iPQfGsB7xHYqlFVsLRieQndF1S+3zU84Tnv3mTvTpqdnqR5kaqN9kP1P5Q96TqP3m+1OovBLhKaIRyHbBqKIUJwZWyGIGTF224AHOlPDU4OkfaBy7JJ+Qc9YKT41VDco+Z2p4gtplMU/Rw7vciOz3YYcmTkdd+vjCFBgwG+OL3EGfwi17dgOn4LUdZLHAYEyd2DoCw4Br2pN86COhA/3Hq+GEn9e+VKfpe/fA4IiQjlwNOruVrFv0ll/uRG+Aqew5tWPBFEZbDaelt3SQGhsl6cvsHnLS3HpoLCvQLwYJMMCZclzwlJ4iOObZL3kwpm6KngumKiu9E3Pjq3niudBK3iv7M/upCvw+PkchmOKeGppVQMOW7Yfx8W61yAnKOZHs0z89JfpUtgkh+01r+L3cU9EQmHK3Bnx/EUovph4NJAqR/Xq36kZHm5mr0OMa/t+8Tw2rBZwP95SSHjcvpk4HaY6SJWNOmQFT+Lr/wfd6mIb+zfNTZu8PedbjdzN13lefnpo4Gwtnu9mLKfrmU0vMUcRhgWrhqUA6NtTfRKTOWv/Z4gWtX0xNckpentLD2lFE9rOstwtRCmy8+tSoUnIahMEwp/P66WAzY/OKhyt06ADdTyjrQ5/ybv9j6uKBp3ifEkwNr5CNlKSFrHbw4HycFrKpP2d7/HOmXBO8yJkiHtszxnpG4Cl3q+WCqX2BKtKNJxYW2c+zfWD4mEKWKkhKUduijigqgr5CJsDUpPlkKlVNYEqtwZN8jiKy2PuwbLWUibTz2b5KT7Z+b//sSP9cW3miWcC0yH5v10Et+tT7cL0QferF1Nr3qBs0Mk53j9RCkmociTFvwOuqC1nwufhkKt2cEwetF2El+lQ609jvWyh3mm7nrpI59vokPOWfSxM8tpnEwlPB8SHn8cVfLQVTo6IEpkIL/SRTpvnN/Smz/6fMUfxmpqQ0TwVTZJrCNYoTP6X2m4mVLD08dNGnnLcSKVkWwueDj+s7dXQZElN42J/wfRslNIh0lGdztjcXZ0rW6k9Pcaak2RDG6Vl6f6DueH0xlRU7uLKjg83fl8Se3WCeegtyJJiipGDr3e6mQ+1oZOSxvkl0MUeh2J2Up6ggD4y1LqTxvi/lSdHeG+GpZ36CEd9q4Jpe3SP0D099YeriHaFfRJFVxxZbq8SZUh3wVGo6nYO7/V0m2gyYShzDmqJO2V9f2a+EloOeGfRHR3LNPBpnkD05Uw/CmFq38P1nexYIpqLze9wgdRHOhKdiOUvHSDVsj4abw2f243MU8hr6VBw3/+Kp0wTGhMF2AOerzcFTdmrf6fhJ3Fx4CmnQp7in4gf5gNExBE8l9U1mY9BqjuoIzpf3Kfow0A++K8dSlG/uT5nq349P6f8lpnRkpzRJN9CHePYbTNhOIcxTgime/ezJAjymGpuH8FTimwQLT9X6LKFjp49wdrfJHHedbBJF2YOnJiO4xq0lXCPcU9FHu27QQjnm1PMj6FPcU9c1MBsGF2CK9yk0AqaSrLYxqUfA1MBgfUpyDRytZKmHaH5pibI7WIpg6u/sF2sxWwfBmFI9YEp46lemgkZ9MRU9d0mL5oitPeKeOt/l+Kun7InN1r1rNg27p/7qU0WktqS/GqlYZL+DpFrkeURsrzLmqW2oAlPJHq7pSwxMfeSMqXU7UKJqtDwJpixpqSqCKe6p8Mb2hXLu9x5SZfVAjOkOxqBiSqDPLciIBrqu8+evXBSeyyVRy9Z89SnOFPcUSeT1FoU5y6LFzKyFp4ao3tDh5iop8X50m6JbB96NvMKu6fm8/5Upudld2387+As8UTPx</prop>
			<obj name="TemperatureLog" class="TemperatureLog" version="2">
				<prop name="Times">TEFSWgAAho0AAICGiA4BAACoAgAATAQAAOYFAACABwAAGgkAAL4KAABYDAAA8g0AAIwPAAAwEQAAyhIAAGQUAAAIFgAAohcAADwZAADWGgAAehwAABQeAACuHwAASCEAAOIiAACGJAAAICYAALonAABUKQAA+CoAAJIsAAAsLgAAxi8AAGAxAAAEMwAAnjQAADg2AADSNwAAdjkAABA7AACqPAAATj4AAOg/AACCQQAAHEMAAMBEAABaRgAA9EcAAI5JAAAySwAAzEwAAGZOAAAAUAAApFEAAD5TAADYVAAAfFYAABZYAACwWQAASlsAAORcAACIXgAAImAAALxhAABWYwAA8GQAAJRmAAAuaAAAyGkAAGJrAAAGbQAAoG4AADpwAADecQAAeHMAABJ1AACsdgAAUHgAAOp5AACEewAAHn0AAMJ+AABcgAAA9oEAAJCDAAA0hQAAzoYAAGiIAAACigAAposAAECNAADajgAAdJAAABiSAACykwAATJUAAOaWAACAmAAAJJoAAL6bAABYnQAA8p4AAJagAAAwogAAyqMAAGSlAAAIpwAAoqgAADyqAADgqwAAeq0AABSvAACusAAAUrIAAOyzAACGtQAAILcAAMS4AABeugAA+LsAAJK9AAA2vwAA0MAAAGrCAAAExAAAqMUAAELHAADcyAAAdsoAABrMAAC0zQAATs8AAOjQAACC0gAAJtQAAMDVAABa1wAA/tgAAJjaAAAy3AAAzN0AAGbfAAAK4QAApOIAAD7kAADY5QAAfOcAABbpAACw6gAASuwAAO7tAACI7wAAIvEAALzyAABg9AAA+vUAAJT3AAA4+QAA0voAAGz8AAAG/gAAqv8AAEQBAQDeAgEAeAQBABwGAQC2BwEAUAkBAOoKAQCODAEAKA4BAMIPAQBcEQEA9hIBAJoUAQA0FgEAzhcBAGgZAQAMGwEAphwBAEAeAQDaHwEAfiEBABgjAQCyJAEATCYBAPAnAQCKKQEAJCsBAL4sAQBiLgEA/C8BAJYxAQA6MwEA1DQBAG42AQAIOAEArDkBAEY7AQDgPAEAej4BAB5AAQC4QQEAUkMBAOxEAQCGRgEAKkgBAMRJAQBeSwEA+EwBAJJOAQA2UAEA0FEBAGpTAQAOVQEAqFYBAEJYAQDcWQEAgFsBABpdAQC0XgEATmABAPJhAQCMYwEAJmUBAMpmAQBkaAEA/mkBAJhrAQA8bQEA1m4BAHBwAQAKcgEApHMBAEh1AQDidgEAfHgBABZ6AQC6ewEAVH0BAO5+AQCIgAEALIIBAMaDAQBghQEA+oYBAJSIAQA4igEA0osBAGyNAQAQjwEAqpABAESSAQDekwEAgpUBAByXAQC2mAEAUJoBAPSbAQCOnQEAKJ8BAMKgAQBmogEAAKQBAJqlAQA0pwEAzqgBAHKqAQAMrAEApq0BAEqvAQDksAEAfrIBABi0AQC8tQEAVrcBAPC4AQCKugEALrwBAMi9AQBivwEA/MABAKDCAQA6xAEA1MUBAHjHAQASyQEArMoBAEbMAQDgzQEAhM8BAB7RAQC40gEAUtQBAPbVAQCQ1wEAKtkBAMTaAQBe3AEAAt4BAJzfAQA24QEA0OIBAHTkAQAO5gEAqOcBAELpAQDm6gEAgOwBABruAQC+7wEAWPEBAPLyAQCM9AEAMPYBAMr3AQBk+QEA/voBAKL8AQA8/gEA1v8BAHABAgAUAwIArgQCAEgGAgDiBwIAhgkCACALAgC6DAIAVA4CAPgPAgCSEQIALBMCAMYUAgBqFgIABBgCAJ4ZAgA4GwIA0hwCAHYeAgAQIAIAqiECAEQjAgDoJAIAgiYCABwoAgC2KQIAWisCAPQsAgCOLgIAKDACAMwxAgBmMwIAADUCAKQ2AgA+OAIA2DkCAHI7AgAWPQIAsD4CAEpAAgDkQQIAiEMCACJFAgC8RgIAVkgCAPpJAgCUSwIALk0CAMhOAgBiUAIABlICAKBTAgA6VQIA1FYCAHhYAgASWgIArFsCAEZdAgDqXgIAhGACAB5iAgC4YwIAXGUCAPZmAgCQaAIAKmoCAM5rAgBobQIAAm8CAKZwAgBAcgIA2nMCAHR1AgAYdwIAsngCAEx6AgDmewIAin0CACR/AgC+gAIAWIICAPyDAgCWhQIAMIcCAMqIAgBkigIACIwCAKKNAgA8jwIA1pACAHqSAgAUlAIArpUCAEiXAgDsmAIAhpoCACCcAgC6nQIAXp8CAPigAgCSogIALKQCANClAgBqpwIABKkCAJ6qAgBCrAIA3K0CAHavAgAasQIAtLICAE60AgDotQIAjLcCACa5AgDAugIAWrwCAP69AgCYvwIAMsECAMzCAgBmxAIACsYCAKTHAgA+yQIA4soCAHzMAgAWzgIAsM8CAFTRAgDu0gIAiNQCACLWAgDG1wIAYNkCAPraAgCU3AIAON4CANLfAgBs4QIABuMCAKDkAgBE5gIA3ucCAHjpAgAS6wIAtuwCAFDuAgDq7wIAhPECAB7zAgDC9AIAXPYCAPb3AgCa+QIANPsCAM78AgBo/gIADAADAKYBAwBAAwMA2gQDAH4GAwAYCAMAsgkDAEwLAwDwDAMAig4DACQQAwDIEQMAYhMDAPwUAwCWFgMAMBgDANQZAwBuGwMACB0DAKweAwBGIAMA4CEDAHojAwAUJQMAuCYDAFIoAwDsKQMAhisDACotAwDELgMAXjADAPgxAwCSMwMANjUDANA2AwBqOAMABDoDAKg7AwBCPQMA3D4DAIBAAwAaQgMAtEMDAE5FAwDyRgMAjEgDACZKAwDASwMAZE0DAP5OAwCYUAMAPFIDANZTAwBwVQMAClcDAKRYAwBIWgMA4lsDAHxdAwAWXwMAumADAFRiAwDuYwMAiGUDACJnAwDGaAMAYGoDAPprAwCUbQMAOG8DANJwAwBscgMAEHQDAKp1AwBEdwMA3ngDAIJ6AwAcfAMAtn0DAFB/AwD0gAMAjoIDACiEAwDChQMAZocDAACJAwCaigMANIwDANiNAwByjwMADJEDAKaSAwBKlAMA5JUDAH6XAwAYmQMAspoDAFacAwDwnQMAip8DACShAwDIogMAYqQDAPylAwCWpwMAOqkDANSqAwBurAMAEq4DAKyvAwBGsQMA4LIDAIS0AwAetgMAuLcDAFK5AwD2ugMAkLwDACq+AwDEvwMAaMEDAALDAwCcxAMANsYDANrHAwB0yQMADssDAKjMAwBMzgMA5s8DAIDRAwAa0wMAtNQDAFjWAwDy1wMAjNkDADDbAwDK3AMAZN4DAP7fAwCi4QMARuMDAODkAwB65gMAHugDALjpAwBS6wMA7OwDAJDuAwAq8AMAxPEDAF7zAwAC9QMAnPYDADb4AwDQ+QMAdPsDAA79AwCo/gMAQgAEAOYBBACAAwQAGgUEAL4GBABYCAQA8gkEAIwLBAAwDQQAyg4EAGQQBAD+EQQAohMEADwVBADWFgQAcBgEAAoaBACuGwQASB0EAOIeBAB8IAQAICIEALojBABUJQQA7iYEAJIoBAAsKgQAxisEAGAtBAAELwQAnjAEADgyBADSMwQAdjUEABA3BACqOAQARDoEAOg7BACCPQQAHD8EALZABABaQgQA9EMEAI5FBAAoRwQAzEgEAGZKBAAATAQApE0EAD5PBADYUAQAclIEABZUBACwVQQASlcEAORYBAB+WgQAIlwEALxdBABWXwQA8GAEAIpiBAAuZAQAyGUEAGJnBAAGaQQAoGoEADpsBADUbQQAeG8EABJxBACscgQARnQEAOp1BACEdwQAHnkEALh6BABcfAQA9n0EAJB/BAA0gQQAzoIEAGiEBAAChgQApocEAECJBADaigQAdIwEAA6OBACyjwQATJEEAOaSBACAlAQAJJYEAL6XBABYmQQA8poEAIycBAAwngQAyp8EAGShBAD+ogQAoqQEADymBADWpwQAcKkEABSrBACurAQASK4EAOyvBACGsQQAILMEALq0BABetgQA+LcEAJK5BAAsuwQA0LwEAGq+BAAEwAQAqMEEAELDBADcxAQAdsYEABDIBAC0yQQATssEAOjMBACCzgQAHNAEAMDRBABa0wQA9NQEAI7WBAAy2AQAzNkEAGbbBAAA3QQApN4EAD7gBADY4QQAfOMEABblBACw5gQASugEAO7pBACI6wQAIu0EALzuBABg8AQA+vEEAJTzBAAu9QQA0vYEAGz4BAAG+gQAoPsEAET9BADe/gQAeAAFABICBQC2AwUAUAUFAOoGBQCECAUAKAoFAMILBQBcDQUA9g4FAJAQBQA0EgUAzhMFAGgVBQACFwUAphgFAEAaBQDaGwUAdB0FABgfBQCyIAUATCIFAOYjBQCKJQUAJCcFAL4oBQBiKgUA/CsFAJYtBQAwLwUA1DAFAG4yBQAINAUAojUFAEY3BQDgOAUAejoFABQ8BQC4PQUAUj8FAOxABQCGQgUAKkQFAMRFBQBeRwUA+EgFAJxKBQA2TAUA0E0FAGpPBQAEUQUAqFIFAEJUBQDcVQUAdlcFABpZBQC0WgUATlwFAOhdBQCMXwUAJmEFAMBiBQBaZAUA/mUFAJhnBQAyaQUAzGoFAHBsBQAKbgUApG8FAEhxBQDicgUAfHQFABZ2BQC6dwUAVHkFAO56BQCIfAUALH4FAMZ/BQBggQUA+oIFAJSEBQA4hgUA0ocFAGyJBQAGiwUAqowFAESOBQDejwUAeJEFAByTBQC2lAUAUJYFAOqXBQCOmQUAKJsFAMKcBQBcngUAAKAFAJqhBQA0owUA2KQFAHKmBQAMqAUApqkFAEqrBQDkrAUAfq4FABiwBQC8sQUAVrMFAPC0BQCKtgUAJLgFAMi5BQBiuwUA/LwFAJa+BQA6wAUA1MEFAG7DBQAIxQUAosYFAEbIBQDgyQUAessFAB7NBQC4zgUAUtAFAOzRBQCQ0wUAKtUFAMTWBQBe2AUAAtoFAJzbBQA23QUA0N4FAHTgBQAO4gUAqOMFAEzlBQDm5gUAgOgFABrqBQC+6wUAWO0FAPLuBQCM8AUAJvIFAMrzBQBk9QUA/vYFAJj4BQAy+gUA1vsFAHD9BQAK/wUArgAGAEgCBgDiAwYAfAUGACAHBgC6CAYAVAoGAPgLBgCSDQYALA8GAMYQBgBgEgYABBQGAJ4VBgA4FwYA0hgGAHYaBgAQHAYAqh0GAEQfBgDeIAYAgiIGABwkBgC2JQYAUCcGAPQoBgCOKgYAKCwGAMItBgBmLwYAADEGAJoyBgA+NAYA2DUGAHI3BgAMOQYAsDoGAEo8BgDkPQYAfj8GACJBBgC8QgYAVkQGAPBFBgCURwYALkkGAMhKBgBiTAYABk4GAKBPBgA6UQYA1FIGAHhUBgASVgYArFcGAEZZBgDqWgYAhFwGAB5eBgC4XwYAXGEGAPZiBgCQZAYAKmYGAMRnBgBoaQYAAmsGAJxsBgA2bgYA2m8GAHRxBgAOcwYAqHQGAEx2BgDmdwYAgHkGABp7BgC+fAYAWH4GAPJ/BgCWgQYAMIMGAMqEBgBkhgYACIgGAKKJBgA8iwYA1owGAHqOBgAUkAYArpEGAEiTBgDslAYAhpYGACCYBgC6mQYAXpsGAPicBgCSngYALKAGAMahBgBqowYABKUGAJ6mBgA4qAYA3KkGAHarBgAQrQYAqq4GAE6wBgDosQYAgrMGABy1BgDAtgYAWrgGAPS5BgCYuwYAMr0GAMy+BgBmwAYACsIGAKTDBgA+xQYA2MYGAHzIBgAWygYAsMsGAErNBgDuzgYAiNAGACLSBgC80wYAVtUGAPrWBgCU2AYALtoGAMjbBgBs3QYABt8GAKDgBgA64gYA3uMGAHjlBgAS5wYArOgGAFDqBgDq6wYAhO0GAB7vBgDC8AYAXPIGAPbzBgCa9QYANPcGAM74BgBo+gYADPwGAKb9BgBA/wYA2gAHAH4CBwAYBAcAsgUHAEwHBwDmCAcAigoHACQMBwC+DQcAWA8HAPwQBwCWEgcAMBQHANQVBwBuFwcACBkHAKIaBwBGHAcA4B0HAHofBwAUIQcAriIHAFIkBwDsJQcAhicHACApBwDEKgcAXiwHAPgtBwCSLwcANjEHANAyBwBqNAcABDYHAJ43BwBCOQcA3DoHAHY8BwAaPgcAtD8HAE5BBwDoQgcAjEQHACZGBwDARwcAWkkHAP5KBwCYTAcAMk4HANZPBwBwUQcAClMHAKRUBwBIVgcA4lcHAHxZBwAWWwcAulwHAFReBwDuXwcAiGEHACxjBwDGZAcAYGYHAPpnBwCUaQcAOGsHANJsBwBsbgcABnAHAKBxBwBEcwcA3nQHAHh2BwASeAcAtnkHAFB7BwDqfAcAjn4HACiABwDCgQcAXIMHAACFBwCahgcANIgHAM6JBwByiwcADI0HAKaOBwBAkAcA5JEHAH6TBwAYlQcAspYHAFaYBwDwmQcAipsHACSdBwDIngcAYqAHAPyhBwCWowcAMKUHANSmBwBuqAcACKoHAKKrBwBGrQcA4K4HAHqwBwAUsgcAuLMHAFK1BwDstgcAkLgHACq6BwDEuwcAXr0HAAK/BwCcwAcANsIHANDDBwB0xQcADscHAKjIBwBCygcA5ssHAIDNBwAazwcAtNAHAFjSBwDy0wcAjNUHACbXBwDA2AcAZNoHAP7bBwCY3QcAMt8HANbgBwBw4gcACuQHAKTlBwBI5wcA4ugHAHzqBwAW7AcAuu0HAFTvBwDu8AcAiPIHACz0BwDG9QcAYPcHAAT5BwCe+gcAOPwHANL9BwB2/wcAEAEIAKoCCABEBAgA6AUIAIIHCAAcCQgAtgoIAFoMCAD0DQgAjg8IACgRCADCEggAZhQIAAAWCACaFwgANBkIANgaCAByHAgADB4IAKYfCABKIQgA5CIIAH4kCAAiJggAvCcIAFYpCADwKggAiiwIAC4uCADILwgAYjEIAPwyCACgNAgAOjYIANQ3CABuOQgAEjsIAKw8CABGPggA4D8IAIRBCAAeQwgAuEQIAFxGCAD2RwgAkEkIACpLCADOTAgAaE4IAAJQCACcUQgAQFMIANpUCAB0VggADlgIALJZCABMWwgA5lwIAIBeCAAaYAgAvmEIAFhjCADyZAgAjGYIADBoCADKaQgAZGsIAP5sCACibggAPHAIANZxCABwcwgAFHUIAK52CABIeAgA4nkIAIZ7CAAgfQgAun4IAFSACAD4gQgAkoMIACyFCADGhggAaogIAASKCACeiwgAOI0IANyOCAB2kAgAEJIIALSTCABOlQgA6JYIAIKYCAAmmggAwJsIAFqdCAD0nggAjqAIADKiCADMowgAZqUIAACnCACkqAgAPqoIANirCAByrQgADK8IALCwCABKsggA5LMIAH61CAAitwgAvLgIAFa6CAD6uwgAlL0IAC6/CADIwAgAbMIIAAbECACgxQgAOscIAN7ICAB4yggAEswIALbNCABQzwgA6tAIAITSCAAe1AgAwtUIAFzXCAD22AgAkNoIADTcCADO3QgAaN8IAALhCACm4ggAQOQIANrlCAB05wgADukIALLqCABM7AgA5u0IAIrvCAAk8QgAvvIIAFj0CAD89QgAlvcIADD5CADK+ggAbvwIAAj+CACi/wgAPAEJAOACCQB6BAkAFAYJAK4HCQBSCQkA7AoJAIYMCQAgDgkAxA8JAF4RCQD4EgkAkhQJACwWCQDQFwkAahkJAAQbCQCeHAkAQh4JANwfCQB2IQkAECMJALQkCQBOJgkA6CcJAIwpCQAmKwkAwCwJAFouCQD+LwkAmDEJADIzCQDMNAkAcDYJAAo4CQCkOQkAPjsJAOI8CQB8PgkAFkAJALBBCQBUQwkA7kQJAIhGCQAiSAkAxkkJAGBLCQD6TAkAlE4JAC5QCQDSUQkAbFMJAAZVCQCgVgkARFgJAN5ZCQB4WwkAEl0JALZeCQBQYAkA6mEJAIRjCQAoZQkAwmYJAFxoCQAAagkAmmsJADRtCQDObgkAcnAJAAxyCQCmcwkAQHUJAOR2CQB+eAkAGHoJALJ7CQBWfQkA8H4JAIqACQAkggkAyIMJAGKFCQD8hgkAlogJADqKCQDUiwkAbo0JAAiPCQCskAkARpIJAOCTCQB6lQkAFJcJALiYCQBSmgkA7JsJAIadCQAqnwkAxKAJAF6iCQD4owkAnKUJADanCQDQqAkAaqoJAA6sCQCorQkAQq8JAOawCQCAsgkAGrQJALS1CQBYtwkA8rgJAIy6CQAmvAkAyr0JAGS/CQD+wAkAmMIJADzECQDWxQkAcMcJAArJCQCuygkASMwJAOLNCQB8zwkAFtEJALrSCQBU1AkA7tUJAIjXCQAs2QkAxtoJAGDcCQD63QkAnt8JADjhCQDS4gkAbOQJABDmCQCq5wkAROkJAN7qCQCC7AkAHO4JALbvCQBa8QkA9PIJAI70CQAo9gkAzPcJAGb5CQAA+wkAmvwJAD7+CQDY/wkAcgEKAAwDCgCmBAoASgYKAOQHCgB+CQoAGAsKALIMCgBWDgoA8A8KAIoRCgAuEwoAyBQKAGIWCgD8FwoAoBkKADobCgDUHAoAbh4KABIgCgCsIQoARiMKAOokCgCEJgoAHigKALgpCgBcKwoA9iwKAJAuCgAqMAoAxDEKAGgzCgACNQoAnDYKADY4CgDaOQoAdDsKAA49CgCoPgoATEAKAOZBCgCAQwoAGkUKAL5GCgBYSAoA8kkKAJZLCgAwTQoAyk4KAGRQCgD+UQoAolMKADxVCgDWVgoAcFgKABRaCgCuWwoASF0KAOJeCgB8YAoAIGIKALpjCgBUZQoA7mYKAJJoCgAsagoAxmsKAGptCgAEbwoAnnAKADhyCgDccwoAdnUKABB3CgCqeAoATnoKAOh7CgCCfQoAHH8KAMCACgBaggoA9IMKAI6FCgAyhwoAzIgKAGaKCgAAjAoApI0KAD6PCgDYkAoAcpIKABaUCgCwlQoASpcKAOSYCgB+mgoAIpwKALydCgBWnwoA8KAKAJSiCgAupAoAyKUKAGKnCgAGqQoAoKoKADqsCgDerQoAeK8KABKxCgCssgoAULQKAOq1CgCEtwoAHrkKAMK6CgBcvAoA9r0KAJC/CgA0wQoAzsIKAGjECgACxgoApscKAEDJCgDaygoAdMwKABjOCgCyzwoATNEKAObSCgCA1AoAJNYKAL7XCgBY2QoA8toKAJbcCgAw3goAyt8KAGThCgAI4woAouQKADzmCgDg5woAeukKABTrCgCu7AoAUu4KAOzvCgCG8QoAIPMKAMT0CgBe9goA+PcKAJL5CgA2+woA0PwKAGr+CgAEAAsAqAELAEIDCwDcBAsAdgYLABAICwC0CQsATgsLAOgMCwCCDgsAJhALAMARCwBaEwsA9BQLAJgWCwAyGAsAzBkLAGYbCwAKHQsApB4LAD4gCwDiIQsAfCMLABYlCwCwJgsAVCgLAO4pCwCIKwsAIi0LAMYuCwBgMAsA+jELAJQzCwAuNQsA0jYLAGw4CwAGOgsAoDsLAEQ9CwDePgsAeEALABJCCwCsQwsAUEULAOpGCwCESAsAKEoLAMJLCwBcTQsA9k4LAJBQCwA0UgsAzlMLAGhVCwAMVwsAplgLAEBaCwDaWwsAfl0LABhfCwCyYAsATGILAPBjCwCKZQsAJGcLAL5oCwBiagsA/GsLAJZtCwAwbwsA1HALAG5yCwAIdAsAonULAEZ3CwDgeAsAenoLABR8CwC4fQsAUn8LAOyACwCQggsAKoQLAMSFCwBehwsAAokLAJyKCwA2jAsA0I0LAGqPCwAOkQsAqJILAEKUCwDclQsAgJcLABqZCwC0mgsATpwLAPKdCwCMnwsAJqELAMCiCwBkpAsA/qULAJinCwAyqQsAzKoLAHCsCwAKrgsApK8LAEixCwDisgsAfLQLABa2CwC6twsAVLkLAO66CwCIvAsALL4LAMa/CwBgwQsA+sILAJ7ECwA4xgsA0scLAHbJCwAQywsAqswLAETOCwDezwsAgtELABzTCwC21AsAUNYLAPTXCwCO2QsAKNsLAMLcCwBc3gsAAOALAJrhCwA04wsAzuQLAHLmCwAM6AsApukLAErrCwDk7AsAfu4LABjwCwC88QsAVvMLAPD0CwCK9gsALvgLAMj5CwBi+wsA/PwLAKD+CwA6AAwA1AEMAG4DDAASBQwArAYMAEYIDADgCQwAhAsMAB4NDAC4DgwAUhAMAOwRDACQEwwAKhUMAMQWDABeGAwAAhoMAJwbDAA2HQwA0B4MAHQgDAAOIgwAqCMMAEIlDADmJgwAgCgMABoqDAC+KwwAWC0MAPIuDACMMAwAMDIMAMozDABkNQwA/jYMAKI4DAA8OgwA1jsMAHA9DAAUPwwArkAMAEhCDADiQwwAfEUMACBHDAC6SAwAVEoMAO5LDACSTQwALE8MAMZQDABgUgwABFQMAJ5VDAA4VwwA0lgMAHZaDAAQXAwAql0MAE5fDADoYAwAgmIMABxkDAC2ZQwAWmcMAPRoDACOagwAKGwMAMxtDABmbwwAAHEMAJpyDAA+dAwA2HUMAHJ3DAAMeQwAsHoMAEp8DADkfQwAfn8MACKBDAC8ggwAVoQMAPqFDACUhwwALokMAMiKDABsjAwABo4MAKCPDAA6kQwA3pIMAHiUDAASlgwArJcMAEaZDADqmgwAhJwMAB6eDAC4nwwAXKEMAPaiDACQpAwAKqYMAM6nDABoqQwAAqsMAJysDABArgwA2q8MAHSxDAAOswwAsrQMAEy2DADmtwwAgLkMACS7DAC+vAwAWL4MAPK/DACWwQwAMMMMAMrEDABkxgwACMgMAKLJDAA8ywwA4MwMAHrODAAU0AwArtEMAFLTDADs1AwAhtYMACDYDAC62QwAXtsMAPjcDACS3gwALOAMANDhDABq4wwABOUMAJ7mDAA46AwA3OkMAHbrDAAQ7QwAtO4MAE7wDADo8QwAgvMMACb1DADA9gwAWvgMAPT5DACY+wwAMv0MAMz+DABmAA0ACgINAKQDDQA+BQ0A4gYNAHwIDQAWCg0AsAsNAFQNDQDuDg0AiBANACISDQC8Ew0AYBUNAPoWDQCUGA0ALhoNANIbDQBsHQ0ABh8NAKAgDQA6Ig0A3iMNAHglDQASJw0ArCgNAFAqDQDqKw0AhC0NACgvDQDCMA0AXDINAPYzDQCaNQ0ANDcNAM44DQBoOg0ADDwNAKY9DQBAPw0A5EANAH5CDQAYRA0AskUNAExHDQDwSA0AikoNACRMDQC+TQ0AWE8NAPxQDQCWUg0AMFQNAMpVDQBuVw0ACFkNAKJaDQA8XA0A4F0NAHpfDQAUYQ0AuGINAFJkDQDsZQ0AhmcNACppDQDEag0AXmwNAPhtDQCcbw0ANnENANByDQBqdA0ADnYNAKh3DQBCeQ0A3HoNAHZ8DQAafg0AtH8NAE6BDQDogg0AjIQNACaGDQDAhw0AZIkNAP6KDQCYjA0AMo4NANaPDQBwkQ0ACpMNAKSUDQBIlg0A4pcNAHyZDQAWmw0AupwNAFSeDQDunw0AiKENACyjDQDGpA0AYKYNAPqnDQCUqQ0AOKsNANKsDQBsrg0ABrANAKqxDQBEsw0A3rQNAHi2DQAcuA0AtrkNAFC7DQDqvA0Ajr4NACjADQDCwQ0AXMMNAADFDQCaxg0ANMgNAM7JDQByyw0ADM0NAKbODQBK0A0A5NENAH7TDQAY1Q0AvNYNAFbYDQDw2Q0AitsNAC7dDQDI3g0AYuANAPzhDQCg4w0AOuUNANTmDQBu6A0ACOoNAKzrDQBG7Q0A4O4NAHrwDQAe8g0AuPMNAFL1DQDs9g0AkPgNACr6DQDE+w0AXv0NAAL/DQCcAA4ANgIOANoDDgB0BQ4ADgcOAKgIDgBMCg4A5gsOAIANDgAaDw4AvhAOAFgSDgDyEw4AjBUOADAXDgDKGA4AZBoOAP4bDgCYHQ4APB8OANYgDgBwIg4ACiQOAK4lDgBIJw4A4igOAHwqDgAgLA4Aui0OAFQvDgDuMA4AkjIOACw0DgDGNQ4AYDcOAAQ5DgCeOg4AODwOANI9DgB2Pw4AEEEOAKpCDgBORA4A6EUOAIJHDgAcSQ4AwEoOAFpMDgD0TQ4Ajk8OAChRDgDMUg4AZlQOAABWDgCaVw4ANFkOANhaDgByXA4ADF4OALBfDgBKYQ4A5GIOAH5kDgAiZg4AvGcOAFZpDgDwag4AlGwOAC5uDgDIbw4AbHEOAAZzDgCgdA4AOnYOAN53DgB4eQ4AEnsOAKx8DgBGfg4A6n8OAI6BDgAegw4AwoQOAFyGDgD2hw4AkIkOACqLDgDOjA4AaI4OAAKQDgCckQ4AQJMOANqUDgB0lg4AGJgOALKZDgBMmw4A5pwOAICeDgAkoA4AvqEOAFijDgDypA4AjKYOADCoDgDKqQ4AZKsOAP6sDgCirg4APLAOANaxDgB6sw4AFLUOAK62DgBIuA4A7LkOAIa7DgAgvQ4Aur4OAF7ADgD4wQ4AksMOACzFDgDQxg4AasgOAATKDgCeyw4AQs0OANzODgB20A4AENIOALTTDgBO1Q4A6NYOAILYDgAm2g4AwNsOAFrdDgD03g4AmOAOADLiDgDM4w4AZuUOAArnDgCk6A4APuoOANjrDgBy7Q4AFu8OALDwDgBK8g4A5PMOAIj1DgAi9w4AvPgOAFb6DgD6+w4AlP0OAC7/DgDSAA8AbAIPAAYEDwCgBQ8ARAcPAN4IDwB4Cg8AEgwPALYNDwBQDw8A6hAPAIQSDwAoFA8AwhUPAFwXDwD2GA8AmhoPADQcDwDOHQ8AaB8PAAIhDwCmIg8AQCQPANolDwB0Jw8AGCkPALIqDwBMLA8A5i0PAIovDwAkMQ8AvjIPAFg0DwD8NQ8AljcPADA5DwDUOg8AbjwPAAg+DwCiPw8ARkEPAOBCDwB6RA8AFEYPALhHDwBSSQ8A7EoPAIZMDwAqTg8AxE8PAF5RDwD4Ug8AklQPADZWDwDQVw8AalkPAARbDwCoXA8AQl4PANxfDwB2YQ8AGmMPALRkDwBOZg8A6GcPAIxpDwAmaw8AwGwPAFpuDwD+bw8AmHEPADJzDwDWdA8AcHYPAAp4DwCkeQ8ASHsPAOJ8DwB8fg8AFoAPALqBDwBUgw8A7oQPAIiGDwAsiA8AxokPAGCLDwD6jA8AlI4PADiQDwDSkQ8AbJMPAAaVDwCglg8ARJgPAN6ZDwCCmw8AHJ0PALaeDwBQoA8A9KEPAI6jDwAopQ8AwqYPAFyoDwAAqg8AmqsPADStDwDOrg8AcrAPAAyyDwCmsw8AQLUPANq2DwB+uA8AGLoPALK7DwBWvQ8A8L4PAIrADwAkwg8AyMMPAGLFDwD8xg8AlsgPADrKDwDUyw8Abs0PABLPDwCs0A8ARtIPAODTDwCE1Q8AHtcPALjYDwBS2g8A9tsPAJDdDwAq3w8AxOAPAGjiDwAC5A8AnOUPADbnDwDQ6A8AdOoPAA7sDwCo7Q8AQu8PAObwDwCA8g8AGvQPALT1DwBO9w8A8vgPAIz6DwAm/A8Ayv0PAGT/DwD+ABAAmAIQADwEEADWBRAAcAcQAAoJEACuChAASAwQAOINEAB8DxAAIBEQALoSEABUFBAA+BUQAJIXEAAsGRAAxhoQAGAcEAAEHhAAnh8QADghEADSIhAAdiQQABAmEACqJxAARCkQAN4qEACCLBAAHC4QALYvEABQMRAA9DIQAI40EAAoNhAAwjcQAGY5EAAAOxAAmjwQAD4+EADYPxAAckEQAAxDEACwRBAASkYQAORHEAB+SRAAIksQALxMEABWThAA8E8QAJRREAAuUxAAyFQQAGJWEAAGWBAAoFkQADpbEADUXBAAeF4QABJgEACsYRAARmMQAOBkEACEZhAAHmgQALhpEABSaxAA9mwQAJBuEAAqcBAAxHEQAGhzEAACdRAAnHYQAEB4EADaeRAAdHsQAA59EACyfhAATIAQAOaBEACAgxAAJIUQAL6GEABYiBAA8okQAJaLEAAwjRAAyo4QAGSQEAD+kRAAopMQADyVEADWlhAAcJgQABSaEACumxAASJ0QAOKeEACGoBAAIKIQALqjEABUpRAA+KYQAJKoEAAsqhAA0KsQAGqtEAAErxAAnrAQAEKyEADcsxAAdrUQABC3EACquBAATroQAOi7EACCvRAAHL8QAMDAEABawhAA9MMQAI7FEAAyxxAAzMgQAGbKEAAAzBAApM0QAD7PEADY0BAActIQABbUEACw1RAAStcQAO7YEACI2hAAItwQALzdEABg3xAA+uAQAJTiEAAu5BAA0uUQAGznEAAG6RAAoOoQAETsEADe7RAAeO8QABLxEAC28hAAUPQQAOr1EACE9xAAHvkQAML6EABc/BAA9v0QAJD/EAA0AREAzgIRAGgEEQACBhEApgcRAEAJEQDaChEAdAwRABgOEQCyDxEATBERAOYSEQCKFBEAJBYRAL4XEQBYGREA/BoRAJYcEQAwHhEA1B8RAG4hEQAIIxEAoiQRAEYmEQDgJxEAeikRABQrEQCuLBEAUi4RAOwvEQCGMREAIDMRAMQ0EQBeNhEA+DcRAJI5EQA2OxEA0DwRAGo+EQAEQBEAnkERAEJDEQDcRBEAdkYRABpIEQC0SREATksRAOhMEQCMThEAJlARAMBREQBaUxEA/lQRAJhWEQAyWBEA1lkRAHBbEQAKXREApF4RAEhgEQDiYREAfGMRABZlEQCwZhEAVGgRAO5pEQCIaxEAIm0RAMZuEQBgcBEA+nERAJRzEQAudREA0nYRAGx4EQAGehEAqnsRAER9EQDefhEAeIARAByCEQC2gxEAUIURAOqGEQCOiBEAKIoRAMKLEQBcjREAAI8RAJqQEQA0khEAzpMRAHKVEQAMlxEAppgRAECaEQDkmxEAfp0RABifEQCyoBEATKIRAPCjEQCKpREAJKcRAL6oEQBiqhEA/KsRAJatEQAwrxEA1LARAG6yEQAItBEAorURAEa3EQDguBEAeroRAB68EQC4vREAUr8RAOzAEQCQwhEAKsQRAMTFEQBexxEA+MgRAJzKEQA2zBEA0M0RAGrPEQAO0REAqNIRAELUEQDc1REAgNcRABrZEQC02hEATtwRAPLdEQCM3xEAJuERAMriEQBk5BEA/uURAJjnEQA86REA1uoRAHDsEQAK7hEAru8RAEjxEQDi8hEAfPQRACD2EQC69xEAVPkRAO76EQCI/BEALP4RAMb/EQBgARIABAMSAJ4EEgA4BhIA0gcSAHYJEgAQCxIAqgwSAEQOEgDeDxIAghESABwTEgC2FBIAUBYSAPQXEgCOGRIAKBsSAMIcEgBmHhIAACASAJohEgA0IxIA2CQSAHImEgAMKBIAsCkSAEorEgDkLBIAfi4SACIwEgC8MRIAVjMSAPA0EgCUNhIALjgSAMg5EgBiOxIABj0SAKA+EgA6QBIA1EESAG5DEgASRRIArEYSAEZIEgDgSRIAhEsSAB5NEgC4ThIAUlASAPZREgCQUxIAKlUSAMRWEgBoWBIAAloSAJxbEgA2XRIA2l4SAHRgEgAOYhIAsmMSAExlEgDmZhIAgGgSACRqEgC+axIAWG0SAPJuEgCWcBIAMHISAMpzEgBkdRIA/nYSAKJ4EgA8ehIA1nsSAHB9EgAUfxIAroASAEiCEgDigxIAfIUSACCHEgC6iBIAVIoSAPiLEgCSjRIALI8SAMaQEgBqkhIABJQSAJ6VEgA4lxIA3JgSAHaaEgAQnBIAtJ0SAE6fEgDooBIAgqISACakEgDApRIAWqcSAPSoEgCOqhIAMqwSAMytEgBmrxIAALESAKSyEgA+tBIA2LUSAHK3EgAMuRIAsLoSAEq8EgDkvRIAiL8SACLBEgC8whIAasQSAATGEgCexxIAOMkSANLKEgB2zBIAEM4SAKrPEgBE0RIA6NISAILUEgAc1hIAwNcSAFrZEgD02hIAjtwSADLeEgDM3xIAZuESAADjEgCk5BIAPuYSANjnEgB86RIAFusSALDsEgBK7hIA5O8SAIjxEgAi8xIAvPQSAFb2EgD69xIAlPkSAC77EgDI/BIAYv4SAAYAEwCgARMAOgMTANQEEwB4BhMAEggTAKwJEwBGCxMA6gwTAIQOEwAeEBMAuBETAFwTEwD2FBMAkBYTACoYEwDOGRMAaBsTAAIdEwCmHhMAQCATANohEwB0IxMAGCUTALImEwBMKBMA5ikTAIorEwAkLRMAvi4TAFgwEwD8MRMAljMTADA1EwDKNhMAbjgTAAg6EwCiOxMAPD0TANY+EwB6QBMAFEITAK5DEwBIRRMA7EYTAIZIEwAgShMAuksTAF5NEwD4ThMAklATADZSEwDQUxMAalUTAARXEwCoWBMAQloTANxbEwB2XRMAGl8TALRgEwBOYhMA6GMTAIxlEwAmZxMAwGgTAFpqEwD0axMAmG0TADJvEwDMcBMAZnITAAp0EwCkdRMAPncTANh4EwB8ehMAFnwTALB9EwBKfxMA7oATAIiCEwAihBMAxoUTAGCHEwD6iBMAlIoTADiMEwDSjRMAbI8TAAaREwCqkhMARJQTAN6VEwB4lxMAHJkTALaaEwBQnBMA6p0TAISfEwAooRMAwqITAFykEwD2pRMAmqcTADSpEwDOqhMAaKwTAAyuEwCmrxMAQLETANqyEwB+tBMAGLYTALK3EwBWuRMA8LoTAIq8EwAkvhMAyL8TAGLBEwD8whMAlsQTADDGEwDUxxMAbskTAAjLEwCizBMARs4TAODPEwB60RMAFNMTAK7UEwBS1hMA7NcTAJDZEwAq2xMAxNwTAF7eEwAC4BMAnOETADbjEwDQ5BMAdOYTAA7oEwCo6RMAQusTAObsEwCA7hMAGvATALTxEwBO8xMA8vQTAIz2EwAm+BMAwPkTAGT7EwD+/BMAmP4TADIAFADWARQAcAMUAAoFFACkBhQASAgUAOIJFAB8CxQAFg0UALoOFABUEBQA7hEUAIgTFAAsFRQAxhYUAGAYFAD6GRQAnhsUADgdFADSHhQAbCAUABAiFACqIxQARCUUAN4mFACCKBQAHCoUALYrFABaLRQA9C4UAI4wFAAoMhQAwjMUAGY1FAAANxQAmjgUADQ6FADYOxQAcj0UAAw/FACmQBQAQEIUAORDFAB+RRQAGEcUALJIFABWShQA8EsUAIpNFAAuTxQAyFAUAGJSFAD8UxQAoFUUADpXFADUWBQAbloUABJcFACsXRQARl8UAOBgFACEYhQAHmQUALhlFABSZxQA9mgUAJBqFAAqbBQAxG0UAGhvFAACcRQAnHIUADZ0FADQdRQAdHcUAA55FACoehQAQnwUAOZ9FACAfxQAGoEUALSCFABYhBQA8oUUAIyHFAAwiRQAyooUAGSMFAD+jRQAoo8UADyRFADWkhQAcJQUABSWFACulxQASJkUAOKaFACGnBQAIJ4UALqfFABUoRQA+KIUAJKkFAAsphQAxqcUAGqpFAAEqxQAnqwUADiuFADSrxQAdrEUABCzFACqtBQARLYUAOi3FACCuRQAHLsUALa8FABavhQA9L8UAI7BFAAywxQAzMQUAGbGFAAAyBQApMkUAD7LFADYzBQAcs4UABbQFACw0RQAStMUAOTUFACI1hQAItgUALzZFABW2xQA+twUAJTeFAAu4BQAyOEUAGLjFAAG5RQAoOYUADroFADU6RQAeOsUABLtFACs7hQAUPAUAOrxFACE8xQAHvUUAML2FABc+BQA9vkUAJD7FAA0/RQAzv4UAGgAFQACAhUApgMVAEAFFQDaBhUAdAgVAA4KFQCyCxUATA0VAOYOFQCAEBUAJBIVAL4TFQBYFRUA8hYVAJYYFQAwGhUAyhsVAGQdFQAIHxUAoiAVADwiFQDgIxUAeiUVABQnFQCuKBUAUioVAOwrFQCGLRUAIC8VALowFQBeMhUA+DMVAJI1FQA2NxUA0DgVAGo6FQAEPBUAqD0VAEI/FQDcQBUAdkIVABpEFQC0RRUATkcVAOhIFQCCShUAJkwVAMBNFQBaTxUA9FAVAI5SFQAyVBUAzFUVAGZXFQAKWRUApFoVAD5cFQDYXRUAfF8VABZhFQCwYhUASmQVAO5lFQCIZxUAImkVAMZqFQBgbBUA+m0VAJRvFQA4cRUA0nIVAGx0FQAGdhUAoHcVAER5FQDeehUAeHwVABJ+FQC2fxUAUIEVAOqCFQCEhBUAHoYVAMKHFQBciRUA9ooVAJqMFQA0jhUAzo8VAGiRFQAMkxUAppQVAECWFQDalxUAfpkVABibFQCynBUAVp4VAPCfFQCKoRUAJKMVAMikFQBiphUA/KcVAJapFQAwqxUA1KwVAG6uFQAIsBUAorEVAEazFQDgtBUAerYVABS4FQCuuRUAUrsVAOy8FQCGvhUAKsAVAMTBFQBewxUA+MQVAJzGFQA2yBUA0MkVAGrLFQAOzRUAqM4VAELQFQDc0RUAgNMVABrVFQC01hUATtgVAPLZFQCM2xUAJt0VAMDeFQBk4BUA/uEVAJjjFQAy5RUAzOYVAHDoFQAK6hUApOsVAD7tFQDi7hUAfPAVABbyFQCw8xUAVPUVAO72FQCI+BUAIvoVAMb7FQBg/RUA+v4VAJ4AFgA4AhYA0gMWAGwFFgAGBxYAqggWAEQKFgDeCxYAeA0WABwPFgC2EBYAUBIWAOoTFgCOFRYAKBcWAMIYFgBcGhYAABwWAJodFgA0HxYA2CAWAHIiFgAMJBYApiUWAEonFgDkKBYAfioWABgsFgC8LRYAVi8WAPAwFgCKMhYALjQWAMg1FgBiNxYA/DgWAKA6FgA6PBYA1D0WAG4/FgASQRYArEIWAEZEFgDgRRYAhEcWAB5JFgC4ShYAUkwWAOxNFgCQTxYAKlEWAMRSFgBeVBYAAlYWAJxXFgA2WRYA0FoWAHRcFgAOXhYAqF8WAEJhFgDmYhYAgGQWABpmFgC+ZxYAWGkWAPJqFgCMbBYAMG4WAMpvFgBkcRYA/nIWAKJ0FgA8dhYA1ncWAHB5FgAKexYArnwWAEh+FgDifxYAfIEWACCDFgC6hBYAVIYWAO6HFgCSiRYALIsWAMaMFgBgjhYABJAWAJ6RFgA4kxYA0pQWAHaWFgAQmBYAqpkWAESbFgDonBYAgp4WABygFgDAoRYAWqMWAPSkFgCOphYAMqgWAMypFgBmqxYAAK0WAJquFgA+sBYA2LEWAHKzFgAMtRYAsLYWAEq4FgDkuRYAfrsWACK9FgC8vhYAVsAWAPDBFgCUwxYALsUWAMjGFgBiyBYABsoWAKDLFgA6zRYA1M4WAHjQFgAS0hYArNMWAFDVFgDq1hYAhNgWAB7aFgDC2xYAXN0WAPbeFgCQ4BYAKuIWAM7jFgBo5RYAAucWAJzoFgBA6hYA2usWAHTtFgAO7xYAqPAWAEzyFgDm8xYAgPUWACT3FgC++BYAWPoWAPL7FgCW/RYAMP8WAMoAFwBkAhcACAQXAKIFFwA8BxcA1ggXAHoKFwAUDBcArg0XAEgPFwDiEBcAhhIXACAUFwC6FRcAXhcXAPgYFwCSGhcALBwXANAdFwBqHxcABCEXAJ4iFwBCJBcA3CUXAHYnFwAQKRcAtCoXAE4sFwDoLRcAjC8XACYxFwDAMhcAWjQXAPQ1FwCYNxcAMjkXAMw6FwBmPBcACj4XAKQ/FwA+QRcA2EIXAHxEFwAWRhcAsEcXAEpJFwDkShcAiEwXACJOFwC8TxcAYFEXAPpSFwCUVBcALlYXAMhXFwBsWRcABlsXAKBcFwA6XhcA3l8XAHhhFwASYxcArGQXAFBmFwDqZxcAhGkXAChrFwDCbBcAXG4XAPZvFwCacRcANHMXAM50FwBodhcADHgXAKZ5FwBAexcA2nwXAH5+FwAYgBcAsoEXAEyDFwDwhBcAioYXACSIFwC+iRcAYosXAPyMFwCWjhcAMJAXAMqRFwBukxcACJUXAKKWFwA8mBcA4JkXAHqbFwAUnRcArp4XAFKgFwDsoRcAhqMXACqlFwDEphcAXqgXAPipFwCcqxcANq0XANCuFwBqsBcADrIXAKizFwBCtRcA3LYXAIC4FwAauhcAtLsXAE69FwDovhcAjMAXACbCFwDAwxcAWsUXAP7GFwCYyBcAMsoXAMzLFwBwzRcACs8XAKTQFwA+0hcA4tMXAHzVFwAW1xcAsNgXAFTaFwDu2xcAiN0XACLfFwDG4BcAYOIXAPrjFwCe5RcAOOcXANLoFwBs6hcAEOwXAKrtFwBE7xcA3vAXAILyFwAc9BcAtvUXAFD3FwDq+BcAjvoXACj8FwDC/RcAXP8XAAABGACaAhgANAQYAM4FGAByBxgADAkYAKYKGABADBgA5A0YAH4PGAAYERgAshIYAFYUGADwFRgAihcYACQZGADIGhgAYhwYAAYeGACqHxgARCEYAN4iGAB4JBgAHCYYALYnGABQKRgA6ioYAI4sGAAoLhgAwi8YAFwxGAAAMxgAmjQYADQ2GADYNxgAcjkYAAw7GACmPBgASj4YAOQ/GAB+QRgAGEMYALJEGABWRhgA8EcYAIpJGAAkSxgAvkwYAGJOGAD8TxgAllEYADBTGADUVBgAblYYAAhYGACsWRgARlsYAOBcGAB6XhgAHmAYALhhGABSYxgA7GQYAJBmGAAqaBgAxGkYAF5rGAACbRgAnG4YADZwGADQcRgAdHMYAA51GACodhgATHgYAOZ5GACAexgAGn0YALR+GABYgBgA8oEYAIyDGAAmhRgAwIYYAGSIGAD+iRgAmIsYADKNGADWjhgAcJAYAAqSGACukxgASJUYAOKWGAB8mBgAIJoYALqbGABUnRgA7p4YAJKgGAAsohgAxqMYAGClGAAEpxgAnqgYADiqGADSqxgAdq0YABCvGACqsBgARLIYAOizGACCtRgAHLcYALa4GABQuhgA9LsYAI69GAAovxgAwsAYAGbCGAAAxBgAmsUYADTHGADYyBgAcsoYAAzMGACwzRgASs8YAOTQGAB+0hgAItQYALzVGABW1xgA8NgYAJTaGAAu3BgAyN0YAGLfGAAG4RgAoOIYADrkGADU5RgAbucYABLpGACs6hgARuwYAODtGACE7xgAHvEYALjyGABS9BgA9vUYAJD3GAAq+RgAxPoYAGj8GAAC/hgAnP8YAEABGQDaAhkAdAQZAA4GGQCyBxkATAkZAOYKGQCADBkAJA4ZAL4PGQBYERkA8hIZAJYUGQAwFhkAyhcZAGQZGQD+GhkAohwZADweGQDWHxkAcCEZABQjGQCuJBkASCYZAOInGQCGKRkAICsZALosGQBULhkA+C8ZAJIxGQAsMxkAxjQZAGo2GQAEOBkAnjkZADg7GQDcPBkAdj4ZABBAGQCqQRkATkMZAOhEGQCCRhkAHEgZAMBJGQBaSxkA9EwZAI5OGQAyUBkAzFEZAGZTGQAKVRkApFYZAD5YGQDYWRkAfFsZABZdGQCwXhkASmAZAO5hGQCIYxkAImUZALxmGQBWaBkA+mkZAJRrGQAubRkAyG4ZAGxwGQAGchkAoHMZADp1GQDedhkAeHgZABJ6GQCsexkAUH0ZAOp+GQCEgBkAHoIZAMKDGQBchRkA9oYZAJCIGQA0ihkAzosZAGiNGQACjxkAppAZAECSGQDakxkAfpUZABiXGQCymBkATJoZAPCbGQCKnRkAJJ8ZAL6gGQBYohkA/KMZAJalGQAwpxkAyqgZAG6qGQAIrBkAoq0ZADyvGQDgsBkAerIZABS0GQCutRkAUrcZAOy4GQCGuhkAILwZAMS9GQBevxkA+MAZAJLCGQA2xBkA0MUZAGrHGQAOyRkAqMoZAELMGQDczRkAgM8ZABrRGQC00hkATtQZAOjVGQCM1xkAJtkZAMDaGQBa3BkA9N0ZAJjfGQAy4RkAzOIZAGbkGQAK5hkApOcZAD7pGQDi6hkAfOwZABbuGQCw7xkAVPEZAO7yGQCI9BkAIvYZAMb3GQBg+RkA+voZAJT8GQA4/hkA0v8ZAGwBGgAGAxoAqgQaAEQGGgDeBxoAeAkaABwLGgC2DBoAUA4aAOoPGgCEERoAKBMaAMIUGgBcFhoA9hcaAJoZGgA0GxoAzhwaAGgeGgAMIBoApiEaAEAjGgDkJBoAfiYaABgoGgCyKRoAVisaAPAsGgCKLhoAJDAaAMgxGgBiMxoA/DQaAJY2GgA6OBoA1DkaAG47GgAIPRoArD4aAEZAGgDgQRoAekMaAB5FGgC4RhoAUkgaAOxJGgCQSxoAKk0aAMROGgBeUBoAAlIaAJxTGgA2VRoA0FYaAHRYGgAOWhoAqFsaAEJdGgDcXhoAgGAaABpiGgC0YxoATmUaAPJmGgCMaBoAJmoaAMBrGgBkbRoA/m4aAJhwGgAychoA1nMaAHB1GgAKdxoApHgaAEh6GgDiexoAfH0aACB/GgC6gBoAVIIaAO6DGgCIhRoALIcaAMaIGgBgihoABIwaAJ6NGgA4jxoA0pAaAHaSGgAQlBoAqpUaAESXGgDomBoAgpoaABycGgC2nRoAWp8aAPSgGgCOohoAKKQaAMylGgBmpxoAAKkaAJqqGgA0rBoA2K0aAHKvGgAMsRoAprIaAEq0GgDktRoAfrcaABi5GgC8uhoAVrwaAPC9GgCKvxoALsEaAMjCGgBixBoA/MUaAKDHGgA6yRoA1MoaAHjMGgASzhoArM8aAEbRGgDq0hoAhNQaAB7WGgC41xoAXNkaAPbaGgCQ3BoAKt4aAMTfGgBo4RoAAuMaAJzkGgA25hoA2ucaAHTpGgAO6xoAqOwaAELuGgDm7xoAgPEaABrzGgC+9BoAWPYaAPL3GgCM+RoAMPsaAMr8GgBk/hoA/v8aAKIBGwA8AxsA1gQbAHoGGwAUCBsArgkbAEgLGwDsDBsAhg4bACAQGwC6ERsAXhMbAPgUGwCSFhsALBgbAMYZGwBqGxsABB0bAJ4eGwA4IBsA3CEbAHYjGwAQJRsAqiYbAEQoGwDoKRsAgisbABwtGwDALhsAWjAbAPQxGwCOMxsAMjUbAMw2GwBmOBsAADobAKQ7GwA+PRsA2D4bAHJAGwAWQhsAsEMbAEpFGwDuRhsAiEgbACJKGwC8SxsAYE0bAPpOGwCUUBsALlIbAMhTGwBsVRsABlcbAKBYGwA6WhsA3lsbAHhdGwASXxsArGAbAFBiGwDqYxsAhGUbAB5nGwDCaBsAXGobAPZrGwCabRsANG8bAM5wGwBochsAAnQbAKZ1GwBAdxsA2ngbAHR6GwAYfBsAsn0bAEx/GwDmgBsAgIIbACSEGwC+hRsAWIcbAPKIGwCWihsAMIwbAMqNGwBkjxsACJEbAKKSGwA8lBsA1pUbAHqXGwAUmRsArpobAEicGwDsnRsAhp8bACChGwDEohsAXqQbAPilGwCSpxsANqkbANCqGwBqrBsABK4bAKivGwBCsRsA3LIbAHa0GwAathsAtLcbAE65GwDouhsAjLwbACa+GwDAvxsAWsEbAP7CGwCYxBsAMsYbAMzHGwBmyRsACssbAKTMGwA+zhsA2M8bAHzRGwAW0xsAsNQbAErWGwDu1xsAiNkbACLbGwDG3BsAYN4bAPrfGwCU4RsAOOMbANLkGwBs5hsABugbAKrpGwBE6xsA3uwbAHjuGwAc8BsAtvEbAFDzGwDq9BsAhPYbACj4GwDC+RsAXPsbAPb8GwCa/hsANAAcAM4BHABoAxwADAUcAKYGHABACBwA2gkcAH4LHAAYDRwAsg4cAEwQHADwERwAihMcACQVHAC+FhwAYhgcAPwZHACWGxwAOh0cANQeHABuIBwACCIcAKwjHABGJRwA4CYcAHooHAAeKhwAuCscAFItHADsLhwAhjAcACoyHADEMxwAXjUcAPg2HACcOBwANjocANA7HABqPRwADj8cAKhAHABCQhwA3EMcAIBFHAAaRxwAtEgcAE5KHADySxwAjE0cACZPHADKUBwAZFIcAP5THACYVRwAPFccANZYHABwWhwAClwcAKRdHABIXxwA4mAcAHxiHAAgZBwAumUcAFRnHADuaBwAkmocACxsHADGbRwAYG8cAPpwHACechwAOHQcANJ1HABsdxwAEHkcAKp6HABEfBwA3n0cAIJ/HAAcgRwAtoIcAFCEHAD0hRwAjoccACiJHADCihwAZowcAACOHACajxwANJEcANiSHABylBwADJYcALCXHABKmRwA5JocAH6cHAAinhwAvJ8cAFahHADwohwAlKQcAC6mHADIpxwAYqkcAAarHACgrBwAOq4cANSvHABusRwAErMcAKy0HABGthwA4LccAIS5HAAeuxwAuLwcAFK+HADsvxwAkMEcACrDHADExBwAXsYcAALIHACcyRwANsscANrMHAB0zhwADtAcAKjRHABM0xwA5tQcAIDWHAAa2BwAvtkcAFjbHADy3BwAlt4cADDgHADK4RwAZOMcAP7kHACi5hwAPOgcANbpHABw6xwAFO0cAK7uHABI8BwA4vEcAHzzHAAg9RwAuvYcAFT4HADu+RwAkvscACz9HADG/hwAYAAdAAQCHQCeAx0AOAUdANwGHQB2CB0AEAodAKoLHQBODR0A6A4dAIIQHQAcEh0AwBMdAFoVHQD0Fh0AjhgdADIaHQDMGx0AZh0dAAAfHQCkIB0APiIdANgjHQByJR0ADCcdALAoHQBKKh0A5CsdAH4tHQAiLx0AvDAdAFYyHQDwMx0AlDUdAC43HQDIOB0AYjodAAY8HQCgPR0AOj8dAN5AHQB4Qh0AEkQdAKxFHQBQRx0A6kgdAIRKHQAeTB0Awk0dAFxPHQD2UB0AkFIdADRUHQDOVR0AaFcdAAJZHQCcWh0AQFwdANpdHQB0Xx0ADmEdALJiHQBMZB0A5mUdAIBnHQAkaR0AvmodAFhsHQDybR0Alm8dADBxHQDKch0AbnQdAAh2HQCidx0APHkdANZ6HQB6fB0AFH4dAK5/HQBIgR0A7IIdAIaEHQAghh0AuocdAF6JHQD4ih0AkowdACyOHQDQjx0AapEdAASTHQCelB0AQpYdANyXHQB2mR0AGpsdALScHQBOnh0A6J8dAIyhHQAmox0AwKQdAFqmHQD+px0AmKkdADKrHQDMrB0AZq4dAAqwHQCksR0APrMdANi0HQB8th0AFrgdALC5HQBKux0A7rwdAIi+HQAiwB0AvMEdAFbDHQD6xB0AlMYdAC7IHQDSyR0AbMsdAAbNHQCgzh0ARNAdAN7RHQB40x0AEtUdALbWHQBQ2B0A6tkdAI7bHQAo3R0Awt4dAFzgHQAA4h0AmuMdADTlHQDO5h0AaOgdAAzqHQCm6x0AQO0dANruHQB+8B0AGPIdALLzHQBM9R0A5vYdAIr4HQAk+h0AvvsdAGL9HQD8/h0AlgAeADACHgDUAx4AbgUeAAgHHgCiCB4ARgoeAOALHgB6DR4AFA8eALgQHgBSEh4A7BMeAJAVHgAqFx4AxBgeAF4aHgD4Gx4AnB0eADYfHgDQIB4AaiIeAA4kHgCoJR4AQiceANwoHgB2Kh4AGiweALQtHgBOLx4A6DAeAIwyHgAmNB4AwDUeAGQ3HgD+OB4AmDoeADI8HgDWPR4AcD8eAApBHgCkQh4ASEQeAOJFHgB8Rx4AIEkeALpKHgBUTB4A7k0eAIhPHgAsUR4AxlIeAGBUHgD6VR4AnlceADhZHgDSWh4AbFweAAZeHgCqXx4ARGEeAN5iHgB4ZB4AHGYeALZnHgBQaR4A6moeAI5sHgAobh4Awm8eAGZxHgAAcx4AmnQeADR2HgDYdx4AcnkeAAx7HgCmfB4ASn4eAOR/HgB+gR4AGIMeALKEHgBWhh4A8IceAIqJHgAuix4AyIweAGKOHgD8jx4AoJEeADqTHgDUlB4AbpYeABKYHgCsmR4ARpseAOCcHgCEnh4AHqAeALihHgBSox4A7KQeAJCmHgAqqB4AxKkeAF6rHgACrR4AnK4eADawHgDQsR4AdLMeAA61HgCoth4AQrgeAOa5HgCAux4AGr0eAL6+HgBYwB4A8sEeAIzDHgAwxR4AysYeAGTIHgD+yR4AosseADzNHgDWzh4AcNAeABTSHgCu0x4ASNUeAOLWHgCG2B4AINoeALrbHgBU3R4A+N4eAJLgHgAs4h4AxuMeAGDlHgAE5x4AnugeADjqHgDS6x4Adu0eABDvHgCq8B4ARPIeAOjzHgCC9R4AHPceALb4HgBa+h4A9PseAI79HgAy/x4AzAAfAGYCHwAABB8ApAUfAD4HHwDYCB8AcgofAAwMHwCwDR8ASg8fAOQQHwB+Eh8AIhQfALwVHwBWFx8A8BgfAJQaHwAuHB8AyB0fAGIfHwAGIR8AoCIfADokHwDUJR8AeCcfABIpHwCsKh8ARiwfAOotHwCELx8AHjEfAMIyHwBcNB8A9jUfAJA3HwA0OR8AzjofAGg8HwACPh8AnD8fAEBBHwDaQh8AdEQfAA5GHwCyRx8ATEkfAOZKHwCATB8AGk4fAL5PHwBYUR8A8lIfAIxUHwAwVh8AylcfAGRZHwAIWx8AolwfADxeHwDWXx8AemEfABRjHwCuZB8ASGYfAOxnHwCGaR8AIGsfAMRsHwBebh8A+G8fAJJxHwA2cx8A0HQfAGp2HwAEeB8AnnkfAEJ7HwDcfB8Adn4fABCAHwCqgR8AToMfAOiEHwCChh8AHIgfAMCJHwBaix8A9IwfAI6OHwAykB8AzJEfAHCTHwAKlR8ApJYfAD6YHwDYmR8AfJsfABadHwCwnh8ASqAfAO6hHwCIox8AIqUfALymHwBWqB8A+qkfAJSrHwAurR8AyK4fAGywHwAGsh8AoLMfAES1HwDeth8AeLgfABK6HwC2ux8AUL0fAOq+HwCEwB8AKMIfAMLDHwBcxR8A9sYfAJrIHwA0yh8AzssfAGjNHwAMzx8AptAfAEDSHwDa0x8AftUfABjXHwCy2B8ATNofAPDbHwCK3R8AJN8fAL7gHwBi4h8A/OMfAJblHwAw5x8AyugfAG7qHwAI7B8Aou0fADzvHwDg8B8AevIfABT0HwCu9R8AUvcfAOz4HwCG+h8AIPwfAMT9HwBe/x8A+AAgAJwCIAA2BCAA0AUgAGoHIAAOCSAAqAogAEIMIADcDSAAgA8gABoRIAC0EiAAThQgAPIVIACMFyAAJhkgAMAaIABaHCAA/h0gAJgfIAAyISAAzCIgAHAkIAAKJiAApCcgAD4pIADiKiAAfCwgABYuIACwLyAAVDEgAO4yIACINCAAIjYgAMY3IABgOSAA+jogAJ48IAA4PiAA0j8gAGxBIAAQQyAAqkQgAERGIADeRyAAgkkgABxLIAC2TCAAUE4gAPRPIACOUSAAKFMgAMJUIABcViAAAFggAJpZIAA0WyAAzlwgAHJeIAAMYCAApmEgAEBjIADkZCAAfmYgABhoIACyaSAAVmsgAPBsIACKbiAALnAgAMhxIABicyAA/HQgAKB2IAA6eCAA1HkgAG57IAASfSAArH4gAEaAIADggSAAeoMgAB6FIAC4hiAAUoggAOyJIACQiyAAKo0gAMSOIABekCAAApIgAJyTIAA2lSAA0JYgAHSYIAAOmiAAqJsgAEKdIADcniAAgKAgABqiIAC0oyAAWKUgAPKmIACMqCAAJqogAMqrIABkrSAA/q4gAJiwIAAysiAA1rMgAHC1IAAKtyAArrggAEi6IADiuyAAfL0gACC/IAC6wCAAVMIgAO7DIACSxSAALMcgAMbIIABqyiAABMwgAJ7NIAA4zyAA3NAgAHbSIAAQ1CAAqtUgAETXIADo2CAAgtogABzcIAC23SAAUN8gAPTgIACO4iAAKOQgAMzlIABm5yAAAOkgAJrqIAA07CAA2O0gAHLvIAAM8SAApvIgAEr0IADk9SAAfvcgACL5IAC8+iAAVvwgAPD9IACU/yAALgEhAMgCIQBsBCEABgYhAKAHIQA6CSEA1AohAHgMIQASDiEArA8hAEYRIQDqEiEAhBQhAB4WIQC4FyEAUhkhAPYaIQCQHCEAKh4hAMQfIQBoISEAAiMhAJwkIQBAJiEA2ichAHQpIQAOKyEAsiwhAEwuIQDmLyEAgDEhACQzIQC+NCEAWDYhAPI3IQCWOSEAMDshAMo8IQBkPiEACEAhAKJBIQA8QyEA1kQhAHpGIQAUSCEArkkhAEhLIQDiTCEAhk4hACBQIQC6USEAVFMhAPhUIQCSViEALFghAMZZIQBqWyEABF0hAJ5eIQA4YCEA3GEhAHZjIQAQZSEAtGYhAE5oIQDoaSEAgmshACZtIQDAbiEAWnAhAPRxIQCYcyEAMnUhAMx2IQBmeCEACnohAKR7IQA+fSEA2H4hAHKAIQAWgiEAsIMhAEqFIQDkhiEAiIghACKKIQC8iyEAVo0hAPqOIQCUkCEALpIhAMiTIQBslSEABpchAKCYIQA6miEA3pshAHidIQASnyEAtqAhAFCiIQDqoyEAhKUhACinIQDCqCEAXKohAParIQCarSEANK8hAM6wIQBosiEADLQhAKa1IQBAtyEA2rghAHS6IQAYvCEAsr0hAEy/IQDwwCEAisIhACTEIQC+xSEAYschAPzIIQCWyiEAMMwhANTNIQBuzyEACNEhAKLSIQBG1CEA4NUhAHrXIQAU2SEArtohAFLcIQDs3SEAht8hACDhIQDE4iEAXuQhAPjlIQCS5yEALOkhANDqIQBq7CEABO4hAKjvIQBC8SEA3PIhAHb0IQAa9iEAtPchAE75IQDo+iEAjPwhACb+IQDA/yEAWgEiAP4CIgCYBCIAMgYiAMwHIgBwCSIACgsiAKQMIgBIDiIA4g8iAHwRIgAWEyIAuhQiAFQWIgDuFyIAiBkiACIbIgDGHCIAYB4iAPofIgCUISIAOCMiANIkIgBsJiIABigiAKApIgBEKyIA3iwiAHguIgASMCIAtjEiAFAzIgDqNCIAjjYiACg4IgDCOSIAXDsiAAA9IgCaPiIANEAiAM5BIgByQyIADEUiAKZGIgBKSCIA5EkiAH5LIgAYTSIAsk4iAFZQIgDwUSIAilMiACRVIgDIViIAYlgiAPxZIgCWWyIAMF0iANReIgBuYCIACGIiAKJjIgBGZSIA4GYiAHpoIgAeaiIAuGsiAFJtIgDsbiIAkHAiACpyIgDEcyIAXnUiAAJ3IgCceCIANnoiANp7IgB0fSIADn8iAKiAIgBCgiIA5oMiAICFIgAahyIAtIgiAFiKIgDyiyIAjI0iACaPIgDAkCIAZJIiAP6TIgCYlSIAMpciANaYIgBwmiIACpwiAK6dIgBInyIA4qAiAHyiIgAgpCIAuqUiAFSnIgDuqCIAkqoiACysIgDGrSIAYK8iAASxIgCesiIAOLQiANK1IgB2tyIAELkiAKq6IgBEvCIA6L0iAIK/IgAcwSIAtsIiAFrEIgD0xSIAjsciACjJIgDMyiIAZswiAADOIgCazyIAPtEiANjSIgBy1CIADNYiALDXIgBK2SIA5NoiAH7cIgAi3iIAvN8iAFbhIgDw4iIAiuQiAC7mIgDI5yIAYukiAPzqIgCg7CIAOu4iANTvIgBu8SIAEvMiAKz0IgBG9iIA4PciAIT5IgAe+yIAuPwiAFz+IgD2/yIAkAEjACoDIwDOBCMAaAYjAAIIIwCcCSMAQAsjANoMIwB0DiMADhAjALIRIwBMEyMA5hQjAIAWIwAkGCMAvhkjAFgbIwDyHCMAlh4jADAgIwDKISMAZCMjAP4kIwCiJiMAPCgjANYpIwBwKyMAFC0jAK4uIwBIMCMA4jEjAIYzIwAgNSMAujYjAFQ4IwD4OSMAkjsjACw9IwDGPiMAakAjAARCIwCeQyMAOEUjANxGIwB2SCMAEEojAKpLIwBOTSMA6E4jAIJQIwAmUiMAwFMjAFpVIwD0ViMAmFgjADJaIwDMWyMAZl0jAApfIwCkYCMAPmIjANhjIwByZSMAFmcjALBoIwBKaiMA5GsjAIhtIwAibyMAvHAjAFZyIwDwcyMAlHUjAC53IwDIeCMAbHojAAZ8IwCgfSMAOn8jAN6AIwB4giMAEoQjAKyFIwBQhyMA6ogjAISKIwAojCMAwo0jAFyPIwD2kCMAmpIjADSUIwDOlSMAaJcjAAKZIwCmmiMAQJwjANqdIwB0nyMAGKEjALKiIwBMpCMA5qUjAICnIwAkqSMAvqojAFisIwD8rSMAlq8jADCxIwDKsiMAbrQjAAi2IwCityMAPLkjAOC6IwB6vCMAFL4jAK6/IwBSwSMA7MIjAIbEIwAqxiMAxMcjAF7JIwD4yiMAkswjADbOIwDQzyMAatEjAATTIwCo1CMAQtYjANzXIwB22SMAGtsjALTcIwBO3iMA6N8jAIzhIwAm4yMAwOQjAGTmIwD+5yMAmOkjADLrIwDM7CMAcO4jAArwIwCk8SMAPvMjANj0IwB89iMAFvgjALD5IwBK+yMA7vwjAIj+IwAiACQAvAEkAGADJAD6BCQAlAYkADgIJADSCSQAbAskAAYNJACqDiQARBAkAN4RJAB4EyQAHBUkALYWJABQGCQA6hkkAI4bJAAoHSQAwh4kAFwgJAAAIiQAmiMkADQlJADOJiQAcigkAAwqJACmKyQAQC0kANouJAB+MCQAGDIkALIzJABMNSQA8DYkAIo4JAAkOiQAvjskAGI9JAD8PiQAlkAkADBCJADUQyQAbkUkAAhHJACiSCQARkokAOBLJAB6TSQAHk8kALhQJABSUiQA7FMkAJBVJAAqVyQAxFgkAF5aJAACXCQAnF0kADZfJADQYCQAdGIkAA5kJACoZSQAQmckANxoJACAaiQAGmwkALRtJABObyQA8nAkAIxyJAAmdCQAwHUkAGR3JAD+eCQAmHokADJ8JADWfSQAcH8kAAqBJACkgiQASIQkAOKFJAB8hyQAFokkALqKJABUjCQA7o0kAJKPJAAskSQAxpIkAGCUJAAEliQAnpckADiZJADSmiQAdpwkABCeJACqnyQARKEkAN6iJACCpCQAHKYkALanJABQqSQA9KokAI6sJAAoriQAwq8kAGaxJAAAsyQAmrQkADS2JADYtyQAcrkkAAy7JACmvCQASr4kAOS/JAB+wSQAGMMkALzEJABWxiQA8MckAJTJJAAuyyQAyMwkAGLOJAD8zyQAoNEkADrTJADU1CQAbtYkABLYJACs2SQARtskAODcJAB63iQAHuAkALjhJABS4yQA9uQkAJDmJAAq6CQAzukkAGjrJAAC7SQAnO4kAEDwJADa8SQAdPMkAA71JACo9iQATPgkAOb5JACA+yQAGv0kAL7+JABYACUA8gElAIwDJQAmBSUAygYlAGQIJQD+CSUAogslADwNJQDWDiUAcBAlABQSJQCuEyUASBUlAOIWJQCGGCUAIBolALobJQBUHSUA+B4lAJIgJQAsIiUA0CMlAGolJQAEJyUAniglADgqJQDcKyUAdi0lABAvJQC0MCUATjIlAOgzJQCCNSUAHDclAMA4JQBaOiUA9DslAI49JQAoPyUAzEAlAGZCJQAARCUAmkUlAD5HJQDYSCUAckolABZMJQCwTSUASk8lAORQJQCIUiUAIlQlALxVJQBWVyUA+lglAJRaJQAuXCUA0l0lAGxfJQAGYSUAoGIlADpkJQDeZSUAeGclABJpJQCsaiUAUGwlAOptJQCEbyUAHnElALhyJQBcdCUA9nUlAJB3JQAqeSUAznolAGh8JQACfiUAnH8lAECBJQDagiUAdIQlABiGJQCyhyUATIklAOaKJQCKjCUAJI4lAL6PJQBYkSUA/JIlAJaUJQAwliUAypclAG6ZJQAImyUAopwlADyeJQDgnyUAeqElABSjJQCupCUASKYlAOynJQCGqSUAIKslALqsJQBeriUA+K8lAJKxJQAssyUA0LQlAGq2JQAEuCUAqLklAEK7JQDcvCUAdr4lABrAJQC0wSUATsMlAOjEJQCMxiUAJsglAMDJJQBayyUA/swlAJjOJQAy0CUAzNElAHDTJQAK1SUApNYlAD7YJQDi2SUAfNslABbdJQCw3iUASuAlAO7hJQCI4yUAIuUlALzmJQBg6CUA+uklAJTrJQAu7SUA0u4lAGzwJQAG8iUAoPMlAET1JQDe9iUAePglABz6JQC2+yUAUP0lAOr+JQCEACYAKAImAMIDJgBcBSYA9gYmAJoIJgA0CiYAzgsmAGgNJgAMDyYAphAmAEASJgDaEyYAfhUmABgXJgCyGCYATBomAPAbJgCKHSYAJB8mAMggJgBiIiYA/CMmAJYlJgA6JyYA1CgmAG4qJgAILCYArC0mAEYvJgDgMCYAejImABQ0JgC4NSYAUjcmAOw4JgCGOiYAKjwmAMQ9JgBePyYA+EAmAJxCJgA2RCYA0EUmAGpHJgAOSSYAqEomAEJMJgDcTSYAgE8mABpRJgC0UiYATlQmAPJVJgCMVyYAJlkmAMpaJgBkXCYA/l0mAJhfJgA8YSYA1mImAHBkJgAKZiYArmcmAEhpJgDiaiYAfGwmABZuJgC6byYAVHEmAO5yJgCIdCYAInYmAMZ3JgBgeSYA+nomAJR8JgA4fiYA0n8mAGyBJgAQgyYAqoQmAESGJgDehyYAgokmAByLJgC2jCYAUI4mAPSPJgCOkSYAKJMmAMyUJgBmliYAAJgmAJqZJgA0myYA2JwmAHKeJgAMoCYApqEmAEqjJgDkpCYAfqYmABioJgCyqSYAVqsmAPCsJgCKriYAJLAmAMixJgBisyYA/LQmAKC2JgA6uCYA1LkmAG67JgASvSYArL4mAEbAJgDgwSYAhMMmAB7FJgC4xiYAUsgmAPbJJgCQyyYAKs0mAMTOJgBo0CYAAtImAJzTJgA21SYA2tYmAHTYJgAO2iYAqNsmAELdJgDm3iYAgOAmABriJgC04yYAWOUmAPLmJgCM6CYAJuomAMrrJgBk7SYA/u4mAJjwJgA88iYA1vMmAHD1JgAU9yYArvgmAEj6JgDi+yYAhv0mACD/JgC6ACcAVAInAPgDJwCSBScALAcnAMYIJwBgCicABAwnAJ4NJwA4DycA0hAnAHYSJwAQFCcAqhUnAE4XJwDoGCcAghonABwcJwDAHScAWh8nAPQgJwCOIicAMiQnAMwlJwBmJycAACknAKQqJwA+LCcA2C0nAHIvJwAWMScAsDInAEo0JwDkNScAfjcnACI5JwC8OicAVjwnAPA9JwCUPycALkEnAMhCJwBiRCcABkYnAKBHJwA6SScA1EonAHhMJwASTicArE8nAEZRJwDqUicAhFQnAB5WJwC4VycAXFknAPZaJwCQXCcAKl4nAM5fJwBoYScAAmMnAKZkJwBAZicA2mcnAHRpJwAYaycAsmwnAExuJwDmbycAinEnACRzJwC+dCcAWHYnAPx3JwCWeScAMHsnAMp8JwBkficACIAnAKKBJwA8gycA1oQnAHqGJwAUiCcAroknAEiLJwDsjCcAho4nACCQJwC6kScAXpMnAPiUJwCSlicALJgnANCZJwBqmycABJ0nAJ6eJwBCoCcA3KEnAHajJwAapScAtKYnAE6oJwDoqScAjKsnACatJwDAricAWrAnAP6xJwCYsycAMrUnAMy2JwBmuCcACronAKS7JwA+vScA2L4nAHzAJwAWwicAsMMnAErFJwDkxicAiMgnACLKJwC8yycAVs0nAPrOJwCU0CcALtInANLTJwBs1ScABtcnAKDYJwBE2icA3tsnAHjdJwAS3ycAtuAnAFDiJwDq4ycAhOUnACjnJwDC6CcAXOonAADsJwCa7ScANO8nAM7wJwBo8icADPQnAKb1JwBA9ycA2vgnAH76JwAY/CcAsv0nAEz/JwDwACgAigIoACQEKAC+BSgAWAcoAPwIKACWCigAMAwoAMoNKABuDygACBEoAKISKAA8FCgA4BUoAHoXKAAUGSgAuBooAFIcKADsHSgAhh8oACohKADEIigAXiQoAPglKACSJygANikoANAqKABqLCgABC4oAKgvKABCMSgA3DIoAHY0KAAaNigAtDcoAE45KADyOigAjDwoACY+KADAPygAZEEoAP5CKACYRCgAMkYoANZHKABwSSgACksoAKRMKABITigA4k8oAHxRKAAWUygAulQoAFRWKADuVygAiFkoACJbKADGXCgAYF4oAPpfKACeYSgAOGMoANJkKABsZigABmgoAKppKABEaygA3mwoAHhuKAAccCgAtnEoAFBzKADqdCgAjnYoACh4KADCeSgAZnsoAAB9KACafigANIAoANiBKABygygADIUoAKaGKABKiCgA5IkoAH6LKAAYjSgAvI4oAFaQKADwkSgAipMoACSVKADIligAYpgoAPyZKACWmygAOp0oANSeKABuoCgACKIoAKyjKABGpSgA4KYoAHqoKAAeqigAuKsoAFKtKAD2rigAkLAoACqyKADEsygAaLUoAAK3KACcuCgANrooANq7KAB0vSgADr8oAKjAKABMwigA5sMoAIDFKAAaxygAtMgoAFjKKADyyygAjM0oACbPKADK0CgAZNIoAP7TKACY1SgAPNcoANbYKABw2igACtwoAK7dKABI3ygA4uAoAHziKAAg5CgAuuUoAFTnKAD46CgAkuooACzsKADG7SgAau8oAATxKACe8igAOPQoANz1KAB29ygAEPkoAKr6KABO/CgA6P0oAIL/KAAcASkAtgIpAFoEKQD0BSkAjgcpACgJKQDMCikAZgwpAAAOKQCaDykANBEpANgSKQByFCkADBYpALAXKQBKGSkA5BopAH4cKQAiHikAvB8pAFYhKQDwIikAlCQpAC4mKQDIJykAbCkpAAYrKQCgLCkAOi4pANQvKQB4MSkAEjMpAKw0KQBGNikA6jcpAIQ5KQAeOykAuDwpAFw+KQD2PykAkEEpADRDKQDORCkAaEYpAAJIKQCmSSkAQEspANpMKQB0TikADlApALJRKQBMUykA5lQpAIBWKQAaWCkAvlkpAFhbKQDyXCkAjF4pADBgKQDKYSkAZGMpAAhlKQCiZikAPGgpANZpKQB6aykAFG0pAK5uKQBIcCkA7HEpAIZzKQAgdSkAunYpAF54KQD4eSkAknspACx9KQDQfikAaoApAASCKQCegykAQoUpANyGKQB2iCkAEIopALSLKQBOjSkA6I4pAIKQKQAmkikAwJMpAFqVKQD0likAmJgpADKaKQDMmykAZp0pAACfKQCkoCkAPqIpANijKQBypSkAFqcpALCoKQBKqikA7qspAIitKQAirykAvLApAGCyKQD6sykAlLUpAC63KQDSuCkAbLopAAa8KQCgvSkARL8pAN7AKQB4wikAEsQpALbFKQBQxykA6sgpAITKKQAozCkAws0pAFzPKQD20CkAkNIpADTUKQDO1SkAaNcpAALZKQCm2ikAQNwpANrdKQB03ykAGOEpALLiKQBM5CkA8OUpAIrnKQAk6SkAvuopAGLsKQD87SkAlu8pADDxKQDU8ikAbvQpAAj2KQCi9ykARvkpAOD6KQB6/CkAFP4pALj/KQBSASoA7AIqAIYEKgAqBioAxAcqAF4JKgD4CioAkgwqADYOKgDQDyoAahEqAAQTKgCoFCoAQhYqANwXKgB2GSoAGhsqALQcKgBOHioA6B8qAIwhKgAmIyoAwCQqAFomKgD+JyoAmCkqADIrKgDWLCoAcC4qAAowKgCkMSoASDMqAOI0KgB8NioAFjgqALA5KgBUOyoA7jwqAIg+KgAiQCoAxkEqAGBDKgD6RCoAlEYqADhIKgDSSSoAbEsqAAZNKgCqTioARFAqAN5RKgCCUyoAHFUqALZWKgBQWCoA9FkqAI5bKgAoXSoAwl4qAGZgKgAAYioAmmMqADRlKgDOZioAcmgqAAxqKgCmayoAQG0qAORuKgB+cCoAGHIqALJzKgBWdSoA8HYqAIp4KgAkeioAyHsqAGJ9KgD8fioAloAqADqCKgDUgyoAboUqAAiHKgCsiCoARooqAOCLKgB6jSoAHo8qALiQKgBSkioA9pMqAJCVKgAqlyoAxJgqAGiaKgACnCoAnJ0qADafKgDQoCoAdKIqAA6kKgCopSoAQqcqAOaoKgCAqioAGqwqALStKgBOryoA8rAqAIyyKgAmtCoAyrUqAGS3KgD+uCoAmLoqADy8KgDWvSoAcL8qAArBKgCuwioASMQqAOLFKgB8xyoAIMkqALrKKgBUzCoA+M0qAJLPKgAs0SoAxtIqAGDUKgAE1ioAntcqADjZKgDS2ioAdtwqABDeKgCq3yoAROEqAN7iKgCC5CoAHOYqALbnKgBQ6SoA9OoqAI7sKgAo7ioAwu8qAGbxKgAA8yoAmvQqAD72KgDY9yoAcvkqAAz7KgCw/CoASv4qAOT/KgB+ASsAIgMrALwEKwBWBisA+gcrAJQJKwAuCysAyAwrAGIOKwAGECsAoBErADoTKwDUFCsAbhYrABIYKwCsGSsARhsrAOAcKwCEHisAHiArALghKwBSIysA9iQrAJAmKwAqKCsAxCkrAGgrKwACLSsAnC4rAEAwKwDaMSsAdDMrAA41KwCyNisATDgrAOY5KwCAOysAJD0rAL4+KwBYQCsA8kErAJZDKwAwRSsAykYrAGRIKwAISisAoksrADxNKwDWTisAcFArABRSKwCuUysASFUrAOxWKwCGWCsAIForALpbKwBeXSsA+F4rAJJgKwAsYisA0GMrAGplKwAEZysAnmgrAEJqKwDcaysAdm0rABBvKwC0cCsATnIrAOhzKwCCdSsAHHcrAMB4KwBaeisA9HsrAI59KwAyfysAzIArAGaCKwAAhCsApIUrAD6HKwDYiCsAcoorABaMKwCwjSsASo8rAOSQKwCIkisAIpQrALyVKwBWlysA+pgrAJSaKwAunCsAyJ0rAGyfKwAGoSsAoKIrAESkKwDepSsAeKcrABKpKwC2qisAUKwrAOqtKwCErysAKLErAMKyKwBctCsA9rUrAJC3KwA0uSsAzrorAGi8KwACvisApr8rAEDBKwDawisAdMQrABjGKwCyxysATMkrAObKKwCKzCsAJM4rAL7PKwBY0SsA/NIrAJbUKwAw1isA1NcrAG7ZKwAI2ysAotwrAEbeKwDg3ysAeuErABTjKwC45CsAUuYrAOznKwCG6SsAIOsrAMTsKwBe7isA+O8rAJLxKwA28ysA0PQrAGr2KwAE+CsAnvkrAEL7KwDc/CsAdv4rABoALAC0ASwATgMsAOgELACMBiwAJggsAMAJLABaCywA/gwsAJgOLAAyECwAzBEsAHATLAAKFSwApBYsAEgYLADiGSwAfBssABYdLAC6HiwAVCAsAO4hLACIIywAIiUsAMYmLABgKCwA+iksAJQrLAAuLSwA0i4sAGwwLAAGMiwAoDMsAEQ1LADeNiwAeDgsABw6LAC2OywAUD0sAOo+LACOQCwAKEIsAMJDLABcRSwAAEcsAJpILAA0SiwA2EssAHJNLAAMTywAplAsAEpSLADkUywAflUsABhXLACyWCwAVlosAPBbLACKXSwAJF8sAMhgLABiYiwA/GMsAJZlLAA6ZywA1GgsAG5qLAAIbCwArG0sAEZvLADgcCwAenIsAB50LAC4dSwAUncsAOx4LACQeiwAKnwsAMR9LABefywA+IAsAJyCLAA2hCwA0IUsAGqHLAAOiSwAqIosAEKMLADcjSwAgI8sABqRLAC0kiwATpQsAPKVLACMlywAJpksAMqaLABknCwA/p0sAJifLAAyoSwA1qIsAHCkLAAKpiwArqcsAEipLADiqiwAfKwsACCuLAC6rywAVLEsAO6yLACStCwALLYsAMa3LABguSwABLssAJ68LAA4viwA0r8sAHbBLAAQwywAqsQsAETGLADexywAgsksABzLLAC2zCwAUM4sAPTPLACO0SwAKNMsAMLULABm1iwAANgsAJrZLAA02ywA2NwsAHLeLAAM4CwAsOEsAErjLADk5CwAfuYsACLoLAC86SwAVussAPDsLACU7iwALvAsAMjxLABi8ywABvUsAKD2LAA6+CwA1PksAHj7LAAS/SwArP4sAEYALQDgAS0AhAMtAB4FLQC4Bi0AUggtAPYJLQCQCy0AKg0tAMQOLQBoEC0AAhItAJwTLQA2FS0A2hYtAHQYLQAOGi0AqBstAEwdLQDmHi0AgCAtABoiLQC+Iy0AWCUtAPImLQCWKC0AMCotAMorLQBkLS0ACC8tAKIwLQA8Mi0A1jMtAHo1LQAUNy0ArjgtAEg6LQDiOy0Ahj0tACA/LQC6QC0AVEItAO5DLQCSRS0ALEctAMZILQBqSi0ABEwtAJ5NLQA4Ty0A3FAtAHZSLQAQVC0AqlUtAE5XLQDoWC0AglotABxcLQDAXS0AWl8tAPRgLQCYYi0AMmQtAMxlLQBmZy0ACmktAKRqLQA+bC0A2G0tAHJvLQAWcS0AsHItAEp0LQDkdS0AiHctACJ5LQC8ei0AVnwtAPp9LQCUfy0ALoEtANKCLQBshC0ABoYtAKCHLQBEiS0A3ootAHiMLQASji0ArI8tAFCRLQDqki0AhJQtAB6WLQC4ly0AXJktAPaaLQCQnC0AKp4tAM6fLQBooS0AAqMtAKakLQBApi0A2qctAHSpLQAYqy0AsqwtAEyuLQDmry0AirEtACSzLQC+tC0AWLYtAPy3LQCWuS0AMLstAMq8LQBuvi0ACMAtAKLBLQA8wy0A4MQtAHrGLQAUyC0AuMktAFLLLQDszC0Ahs4tACDQLQDE0S0AXtMtAPjULQCS1i0ALNgtANDZLQBq2y0ABN0tAJ7eLQBC4C0A3OEtAHbjLQAQ5S0AtOYtAE7oLQDo6S0AjOstACbtLQDA7i0AWvAtAP7xLQCY8y0AMvUtAMz2LQBw+C0ACvotAKT7LQA+/S0A4v4tAHwALgAWAi4AsAMuAFQFLgDuBi4AiAguACIKLgDGCy4AYA0uAPoOLgCUEC4ALhIuANITLgBsFS4ABhcuAKAYLgBEGi4A3hsuAHgdLgASHy4AtiAuAFAiLgDqIy4AhCUuACgnLgDCKC4AXCouAPYrLgCaLS4ANC8uAM4wLgByMi4ADDQuAKY1LgBANy4A5DguAH46LgAYPC4Asj0uAFY/LgDwQC4AikIuACRELgDIRS4AYkcuAPxILgCWSi4AMEwuANRNLgBuTy4ACFEuAKJSLgBGVC4A4FUuAHpXLgAUWS4AuFouAFJcLgDsXS4Ahl8uACphLgDEYi4AXmQuAPhlLgCcZy4ANmkuANBqLgB0bC4ADm4uAKhvLgBCcS4A5nIuAIB0LgAadi4AtHcuAFh5LgDyei4AjHwuACZ+LgDKfy4AZIEuAP6CLgCYhC4APIYuANaHLgBwiS4ACosuAK6MLgBIji4A4o8uAHyRLgAWky4AupQuAFSWLgDuly4AiJkuACybLgDGnC4AYJ4uAPqfLgCeoS4AOKMuANKkLgBspi4AEKguAKqpLgBEqy4A3qwuAIKuLgAcsC4AtrEuAFCzLgD0tC4AjrYuACi4LgDMuS4AZrsuAAC9LgCavi4ANMAuANjBLgBywy4ADMUuALDGLgBKyC4A5MkuAH7LLgAizS4AvM4uAFbQLgDw0S4AitMuAC7VLgDI1i4AYtguAPzZLgCW2y4AOt0uANTeLgBu4C4ACOIuAKzjLgBG5S4A4OYuAIToLgAe6i4AuOsuAFLtLgD27i4AkPAuACryLgDE8y4AaPUuAAL3LgCc+C4AQPouANr7LgB0/S4ADv8uALIALwBMAi8A5gMvAIAFLwAaBy8AvggvAFgKLwDyCy8AjA0vADAPLwDKEC8AZBIvAP4TLwCYFS8APBcvANYYLwBwGi8AChwvAK4dLwBIHy8A4iAvAIYiLwAgJC8AuiUvAFQnLwD4KC8AkiovACwsLwDGLS8Aai8vAAQxLwCeMi8AODQvANw1LwB2Ny8AEDkvAKo6LwBOPC8A6D0vAII/LwAcQS8AwEIvAFpELwD0RS8AjkcvAChJLwDMSi8AZkwvAABOLwCaTy8APlEvANhSLwByVC8ADFYvALBXLwBKWS8A5FovAIhcLwAiXi8AvF8vAFZhLwD6Yi8AlGQvAC5mLwDIZy8AbGkvAAZrLwCgbC8AOm4vAN5vLwB4cS8AEnMvAKx0LwBQdi8A6ncvAIR5LwAeey8AuHwvAFx+LwD2fy8AkIEvACqDLwDOhC8AaIYvAAKILwCciS8AQIsvANqMLwB0ji8AGJAvALKRLwBMky8A5pQvAIqWLwAkmC8AvpkvAFibLwDynC8Alp4vADCgLwDKoS8AZKMvAAilLwCipi8APKgvANapLwB6qy8AFK0vAK6uLwBIsC8A7LEvAIazLwAgtS8AxLYvAF64LwD4uS8AkrsvADa9LwDQvi8AasAvAATCLwCowy8AQsUvANzGLwB2yC8AGsovALTLLwBOzS8A6M4vAIzQLwAm0i8AwNMvAFrVLwD01i8AmNgvADLaLwDM2y8AZt0vAArfLwCk4C8APuIvANjjLwB85S8AFucvALDoLwBK6i8A7usvAIjtLwAi7y8AvPAvAGDyLwD68y8AlPUvAC73LwDS+C8AbPovAAb8LwCq/S8ARP8vAN4AMAB4AjAAHAQwALYFMABQBzAA6ggwAI4KMAAoDDAAwg0wAFwPMAD2EDAAmhIwADQUMADOFTAAaBcwAAwZMACmGjAAQBwwANodMAB0HzAAGCEwALIiMABMJDAA8CUwAIonMAAkKTAAviowAGIsMAD8LTAAli8wADAxMADUMjAAbjQwAAg2MACsNzAARjkwAOA6MAB6PDAAHj4wALg/MABSQTAA7EIwAIZEMAAqRjAAxEcwAF5JMAD4SjAAnEwwADZOMADQTzAAalEwAARTMACoVDAAQlYwANxXMACAWTAAGlswALRcMABOXjAA8l8wAIxhMAAmYzAAymQwAGRmMAD+ZzAAmGkwADxrMADWbDAAcG4wAApwMACkcTAASHMwAOJ0MAB8djAAFngwALp5MABUezAA7nwwAIh+MAAigDAAxoEwAGCDMAD6hDAAlIYwADiIMADSiTAAbIswABCNMACqjjAARJAwAN6RMACCkzAAHJUwALaWMABQmDAA9JkwAI6bMAAonTAAwp4wAFygMAAAojAAmqMwADSlMADOpjAAcqgwAAyqMACmqzAASq0wAOSuMAB+sDAAGLIwALyzMABWtTAA8LYwAIq4MAAuujAAyLswAGK9MAD8vjAAoMAwADrCMADUwzAAbsUwABLHMACsyDAARsowAODLMACEzTAAHs8wALjQMABS0jAA7NMwAJDVMAAq1zAAxNgwAF7aMAAC3DAAnN0wADbfMADQ4DAAdOIwAA7kMACo5TAAQucwAOboMACA6jAAGuwwALTtMABY7zAA8vAwAIzyMAAm9DAAyvUwAGT3MAD++DAAmPowADz8MADW/TAAcP8wABQBMQCuAjEASAQxAOIFMQCGBzEAIAkxALoKMQBUDDEA+A0xAJIPMQAsETEAxhIxAGoUMQAEFjEAnhcxADgZMQDcGjEAdhwxABAeMQCqHzEARCExAOgiMQCCJDEAHCYxALYnMQBaKTEA9CoxAI4sMQAoLjEAzC8xAGYxMQAAMzEAmjQxAD42MQDYNzEAcjkxAAw7MQCwPDEASj4xAOQ/MQCIQTEAIkMxALxEMQBWRjEA+kcxAJRJMQAuSzEAyEwxAGxOMQAGUDEAoFExADpTMQDUVDEAeFYxABJYMQCsWTEARlsxAOpcMQCEXjEAHmAxALhhMQBcYzEA9mQxAJBmMQAqaDEAzmkxAGhrMQACbTEAnG4xAEBwMQDacTEAdHMxAA51MQCydjEATHgxAOZ5MQCKezEAJH0xAL5+MQBYgDEA/IExAJaDMQAwhTEAyoYxAGSIMQAIijEAoosxADyNMQDWjjEAepAxABSSMQCukzEASJUxAOKWMQCGmDEAIJoxALqbMQBenTEA+J4xAJKgMQAsojEA0KMxAGqlMQAEpzEAnqgxAEKqMQDcqzEAdq0xABqvMQC0sDEATrIxAOizMQCMtTEAJrcxAMC4MQBaujEA9LsxAJi9MQAyvzEAzMAxAGbCMQAKxDEApMUxAD7HMQDYyDEAcsoxABbMMQCwzTEASs8xAOTQMQCI0jEAItQxALzVMQBg1zEA+tgxAJTaMQAu3DEA0t0xAGzfMQAG4TEAoOIxAETkMQDe5TEAeOcxABLpMQC26jEAUOwxAOrtMQCO7zEAKPExAMLyMQBc9DEAAPYxAJr3MQA0+TEAzvoxAGj8MQAM/jEApv8xAEABMgDaAjIAdAQyABgGMgCyBzIATAkyAOYKMgCKDDIAJA4yAL4PMgBYETIA/BIyAJYUMgAwFjIAyhcyAG4ZMgAIGzIAohwyAEYeMgDgHzIAeiEyABQjMgC4JDIAUiYyAOwnMgCGKTIAKisyAMQsMgBeLjIA+C8yAJwxMgA2MzIA0DQyAGo2MgAEODIAqDkyAEI7MgDcPDIAdj4yABpAMgC0QTIATkMyAOhEMgCMRjIAJkgyAMBJMgBkSzIA/kwyAJhOMgAyUDIA1lEyAHBTMgAKVTIApFYyAEhYMgDiWTIAfFsyABZdMgC6XjIAVGAyAO5hMgCIYzIALGUyAMZmMgBgaDIA+mkyAJ5rMgA4bTIA0m4yAGxwMgAGcjIAqnMyAER1MgDedjIAeHgyABx6MgC2ezIAUH0yAOp+MgCOgDIAKIIyAMKDMgBchTIAAIcyAJqIMgA0ijIAzosyAHKNMgAMjzIAppAyAEqSMgDkkzIAfpUyABiXMgC8mDIAVpoyAPCbMgCKnTIALp8yAMigMgBiojIA/KMyAKClMgA6pzIA1KgyAG6qMgAIrDIArK0yAEavMgDgsDIAerIyAB60MgC4tTIAUrcyAOy4MgCQujIAKrwyAMS9MgBevzIAAsEyAJzCMgA2xDIA0MUyAHTHMgAOyTIAqMoyAELMMgDmzTIAgM8yABrRMgC00jIAWNQyAPLVMgCM1zIAJtkyAMraMgBk3DIA/t0yAJjfMgA84TIA1uIyAHDkMgAU5jIArucyAEjpMgDi6jIAfOwyACDuMgC67zIAVPEyAPjyMgCS9DIALPYyAMb3MgBq+TIABPsyAJ78MgA4/jIA3P8yAHYBMwAQAzMAqgQzAE4GMwDoBzMAggkzABwLMwC2DDMAWg4zAPQPMwCOETMAMhMzAMwUMwBmFjMAABgzAJoZMwA+GzMA2BwzAHIeMwAMIDMAsCEzAEojMwDkJDMAfiYzACIoMwC8KTMAViszAPAsMwCKLjMALjAzAMgxMwBiMzMABjUzAKA2MwA6ODMA1DkzAG47MwASPTMArD4zAEZAMwDgQTMAhEMzAB5FMwC4RjMAUkgzAPZJMwCQSzMAKk0zAMROMwBoUDMAAlIzAJxTMwBAVTMA2lYzAHRYMwAYWjMAslszAExdMwDmXjMAimAzACRiMwC+YzMAWGUzAPJmMwCWaDMAMGozAMprMwBkbTMACG8zAKJwMwA8cjMA1nMzAHp1MwAUdzMArngzAEh6MwDiezMAhn0zACB/MwC6gDMAVIIzAPiDMwCShTMALIczAMaIMwBqijMABIwzAJ6NMwA4jzMA3JAzAHaSMwAQlDMAqpUzAE6XMwDomDMAgpozABycMwDAnTMAWp8zAPSgMwCYojMAMqQzAMylMwBmpzMACqkzAKSqMwA+rDMA2K0zAHyvMwAWsTMAsLIzAEq0MwDutTMAiLczACK5MwC8ujMAYLwzAPq9MwCUvzMALsEzANLCMwBsxDMABsYzAKDHMwA6yTMA3sozAHjMMwASzjMAts8zAFDRMwDq0jMAhNQzACjWMwDC1zMAXNkzAPbaMwCQ3DMANN4zAM7fMwBo4TMAAuMzAKbkMwBA5jMA2uczAHTpMwAY6zMAsuwzAEzuMwDm7zMAivEzACTzMwC+9DMAWPYzAPz3MwCW+TMAMPszAMr8MwBu/jMACAA0AKIBNAA8AzQA4AQ0AHoGNAAUCDQArgk0AFILNADsDDQAhg40ACAQNADEETQAXhM0APgUNACcFjQANhg0ANAZNABqGzQADh00AKgeNABCIDQA3CE0AIAjNAAaJTQAtCY0AE4oNADoKTQAjCs0ACYtNADALjQAZDA0AP4xNACYMzQAMjU0AMw2NABwODQACjo0AKQ7NAA+PTQA4j40AHxANAAWQjQAsEM0AFRFNADuRjQAiEg0ACJKNADGSzQAYE00APpONACUUDQALlI0ANJTNABsVTQABlc0AKpYNABEWjQA3ls0AHhdNAAcXzQAtmA0AFBiNADqYzQAjmU0AChnNADCaDQAXGo0AABsNACabTQANG80AM5wNABycjQADHQ0AKZ1NABAdzQA5Hg0AH56NAAYfDQAsn00AFZ/NADwgDQAioI0ACSENADIhTQAYoc0APyINACgijQAOow0ANSNNABujzQAEpE0AKySNABGlDQA4JU0AHqXNAAUmTQAuJo0AFKcNAD2nTQAhp80ACqhNADEojQAXqQ0APilNACcpzQANqk0ANCqNAB0rDQADq40AKivNABCsTQA5rI0AIC0NAAatjQAvrc0AFi5NADyujQAjLw0ACa+NADKvzQAZME0AP7CNACYxDQAPMY0ANbHNABwyTQACss0AKTMNABIzjQA4s80AHzRNAAg0zQAutQ0AFTWNADu1zQAktk0ACzbNADG3DQAYN40APrfNACe4TQAOOM0ANLkNABs5jQAEOg0AKrpNABE6zQA3uw0AILuNAAc8DQAtvE0AFrzNAD09DQAjvY0ACj4NADM+TQAZvs0AAD9NACa/jQAPgA1ANgBNQByAzUADAU1ALAGNQBKCDUA5Ak1AH4LNQAiDTUAvA41AFYQNQDwETUAlBM1AC4VNQDIFjUAYhg1AAYaNQCgGzUAOh01ANQeNQBuIDUAEiI1AKwjNQBGJTUA4CY1AIQoNQAeKjUAuCs1AFwtNQD2LjUAkDA1ACoyNQDOMzUAaDU1AAI3NQCcODUAQDo1ANo7NQB0PTUADj81ALJANQBMQjUA5kM1AIBFNQAaRzUAvkg1AFhKNQDySzUAjE01ADBPNQDKUDUAZFI1AP5TNQCiVTUAPFc1ANZYNQBwWjUAFFw1AK5dNQBIXzUA7GA1AIZiNQAgZDUAumU1AF5nNQD4aDUAkmo1ACxsNQDQbTUAam81AARxNQCecjUAOHQ1ANx1NQB2dzUAEHk1AKp6NQBOfDUA6H01AIJ/NQAcgTUAwII1AFqENQD0hTUAjoc1ADKJNQDMijUAZow1AACONQCkjzUAPpE1ANiSNQB8lDUAFpY1ALCXNQBKmTUA7po1AIicNQAinjUAvJ81AGChNQD6ojUAlKQ1AC6mNQDIpzUAbKk1AAarNQCgrDUAOq41AN6vNQB4sTUAErM1AKy0NQBQtjUA6rc1AIS5NQAeuzUAwrw1AFy+NQD2vzUAkME1ADTDNQDOxDUAaMY1AAzINQCmyTUAQMs1ANrMNQB+zjUAGNA1ALLRNQBM0zUA5tQ1AIrWNQAk2DUAvtk1AFjbNQD83DUAlt41ADDgNQDK4TUAZOM1AAjlNQCi5jUAPOg1AODpNQB66zUAFO01AK7uNQBS8DUA7PE1AIbzNQAg9TUAxPY1AF74NQD4+TUAnPs1ADb9NQDQ/jUAagA2AAQCNgCoAzYAQgU2ANwGNgB2CDYAGgo2ALQLNgBODTYA6A42AIIQNgAmEjYAwBM2AFoVNgD+FjYAmBg2ADIaNgDMGzYAcB02AAofNgCkIDYAPiI2AOIjNgB8JTYAFic2ALooNgBUKjYA7is2AIgtNgAiLzYAxjA2AAA</prop>
				<prop name="Temps">REFSWgAARzcCAIBHMv+PwvUoXM88QP/Xo3A9Clc9QP8fhetRuN4+QP9I4XoUrmdAQL0zDgFTQUDD8PCP/4JCQFK4HoXr33FDQJqZJwBZRN1A//EeRUUtAyVG3g0DE0dA9hgAwvX7R0Dp8uBIQHsU365H4fpJFQPiSvtApPjw18NLQM1tzG8ArEwdA5FNRQPrdU4lBE/98x5QQOxYAAgAUEAHAUchUdp1BFENAwNS9fN3Ut1AHwFR6FIlBFNAbSlIAchTRQNVVAUD28dUzQM4VVUDqlV9QGgAo3AdVkBIAe8ojFZA9wE9+lZuvQNoV0Du8u9X/QPbXFidA8FYJQMZWZ1AVwF6NFktFvby57YsFKlYBQNXWD0EWPYtA+VXFQPSV0DsbjAAhctXJQPJV90EQHwXjh+gG4YVth1GAsXMHwIOAsPkH/YfACMmExQvHiUi7vK/NC8+JfYCvUQvViUIbi+AK3YSu5Qnji+wL8IvBNQnzgK43C/2LdYvCD/yLwA8P04/YD/qL4Q/lj+oP7o5BWbOMba8P94/8D96MTYS1bR0FHt0FDusFPlW1mUDs1YdBFadAzFWW0Bx9gHwVS0DtewEq2pVPURVBRRUJRRUagUTimxEUXREGlRlA1vjU5UDnlMNFFM9RNbMBPhSJRRSdROLUtZlA1NS/QMctATXUdadA6FRVURRFQMyUWZ1E/tQ/RSUBI5QzTPbVlBFQxBQ9fO3T7YFE0pPVQPaTm0DbG1OLQMFTkUDlU3NA9soTS0DpUz9AzxMVpUD7ktlFEtNVEwNA2uTTHUTC1RUhU31AwvdTR0D8ZxXZhOUV0YCBdWcVNHEX85VvlW+VSYCIdmUV/5fmFOeAuEcb65VBDZtBhLqTG9eb3BvemFmUwCMb55vsGueXbZvoFueXUYDBAR39vL3/G/+bzh/Sn9cfwBuf4B/EnmGf5B/onkWddZ/AOh/GnFWA/R/Fo8ojzqP/H9gRo9wj4KPXIcWAiJOZQS1Ts0zpowETlD9A8xtUM0DSFGVA95RxUba9vLHzEQ8UxUTr1OypYRURVTcBAdV9fOX2mRECgQUelZVA+pWsnUTW4QXDgIzWG0DnLVY/fMOPBQpWW0DDNlZ1YRkFKVYRQNlWAJlAyNkFx4lFj+YL1ovzJ9s3p3OAqhXRUNwV/3zay5XbQPsDBSYVvX0NVYtAxUcpNdVTZRcRKthVb0DKFxE8XREqraMRHNU9QM9VPXzB61U/fPOUwUDl6REYbbMBChTNRPkUvUDrVS0B+7yP7QEB7RE0eRErZqsBGNR9QRRRRRQ1h0DsVC9A3icBEFQYiUDCQxUu4AmAjlPRUOFsDxURURUw1A2U6SEAllNFaRkVC5MlVRLHWRtSx0DMUxNA6BMVQMRGnwES1AGEsoUb5ZV9lUA5l3mX/hTxr0ObyBvKm8MzwB2bR7PQM+Cb2TPds+Iz+JvAKzPvs/QzzJ5Fn+wf8J//M8AFt8o24aPyH9y34zfht+w32jC39TfZpNONROUTs0DZWgUtDCUB/byR1FFQ2XA3KQ3nKfp8iBTZQPDk1NtpiaTDJfOAnhVtv0D7FX9815WFRPPKnTkPxwUrKwUGUyXbgKx/CwUY5D28hdZLZRYChUDslwUc1wUS5BmFc4VgKYvsJ/CnxT/Ti2+4/yUgLVXHQNBDKyoVs0zZoocpCdk9ObsB/6TFJQ3rEynJgK5VBUEVFUDSqqMRBNkpN2UpKSURG6sjKcOAvNSVQO6xESDbVJtA0xSNRMUUtWGaLaDzKdWAirchPNQBfSmDFSGUL2GzgIYnATBFAy3dhNOZbNgRFQ70M4Ca4hNdaMe3MSxTM2EKUxVttazS81ETI1UbLQr+kwNs3n8tMHkv469AK6/uL/Kv9y/zg8AzxLPNM8Adh+IH2LPrB++H5jP2s/0HwAGL+DPOtkmL1Df+snW3ebPAKDfki+kLwbfuC+q3/Qv5i9oGD96IZaSAayEY05FtFgE7x4FRpKjUV3zGPT0W4xSRUMAUyWjdUTvTA6jZKRdVXXkXERBNERLsVb98ySE76bzWN2kVuQ0J1kloyW05Pp8lKvFWA2Td9TkNYSU8wKM5Mmcn/bvCP9aT0xPNkVsRv1Wkv5WDZO3VvUDVXUkpDV09PYclLqE/1o24gAUlMdUHeOQDJQrV1SVkyGc9OnE/w4C0zZTfTZe8sh8NJBSlg2zWVJFkyMEB17zUWZls3BRDbTMpANRfbRJUHW0DOReRA8+U0919G1OvfN9Th3jEE6Vk7WhPLQ4dLS1TPX0TCoVJEv1BEsNlExl9Gy0K9pM/fNULBS9HBfWDwCYu569Dh8YHyofHG9eH6BvAHIfxG/Wb6Af+m/cHxZ/4B8AQn98Lz4veH+Kf2Qvvi/AfwDSf6x/5n+4fwKPLI8GjyCPQGKPnIe2M0Q3VpMM5I5cNNsKUf3zhFHtg/xRFk3zcVJ19FKFNgZVpjMsdKX8REFV/fO0FJRz8GAWpcY1PuOcRTREaFilA8vMWA3jHvQ3PuIDWTSVlNTkhYSUQ1h9NLzkAdLk7zZFTkVOT6Cfsp88R6o24pBM9FGMRBA8RMuqdPSGJKRFdPQGBJS4WmzkfvSERFVdAwv0hFXUZKSdbKRndKQuBFdWzuKzU5XjfIQ0Rcz0sw5T9QQ05KBSVeNnbERXXgLrUaVjtVEVpGlRjQQc5BBkVNlQNbNpooRXDgIm9KThT/3zq3RPRZRPBZRO7WMqkKxUE2DGVQ7izvRXvuICAtxU0Vy041COBZaTBGf2gwD8Bx5vmL/6D1xvZm94b0IfAKxvrm/gbxLPJM8Gf0jPWs8AVH9+zzB/is+cf1YvqHtmfwDYf5p/VI8G3xiPSo9U32bfAIjfmt+s336NtoO8VOOgloIzblCdNBTkZ1FNVt6TmMSHPlNcpMxTtTS09LMpVNWkjPSXxEQKBJde8qsIV43zdzz04pxETpbkNLdYlYRZpeY2M1m05YTE5JMERFVYlVMRDVg1w9pXlVQ8T46fuJugvuW+5bafCPNWMp4UlGNajEQgzDTcVjXDmmz0qVcEp3ZTVb3zjfSEVDVV/TMatDThVM00tPTZc0Sn7lL3U9WTwFM2NcOKU+3zU1OlBAxUy+RS3eOthKeWQjFSajXD+qyExLSEjFGl5I1R3eMdUeU0xKdeAmtNUIXzM1C1hFwEi5SELR5MNLBO9ZNGBLcGZRqWo0zVk4BMbTS8BKMABO6zNLQxRLdOM9S0w1AWswDEvy5vQG+iv6y/xr8QH+K/ADQfNsX+vzjPYsFmH4gfmh8ArB+mz9Af4h/0HwYvuM8iLwAsLx7feN9y32wvpn+oL7ovoMwv3i/wLwI5xqIiPDTDJU7FpE/VVCQEzIxUs6WrwFGt9FLlRFItkzwtU60zr1MVNFR9VPREZQds9HpE534Selbt1G1WxeNbV+1Tx1eNo20zfOSeWF2j/FiF5qZeogxZTVSc5KMcRGNNWJVDIVi99LQ0w8TvoM7v4O86T0xPjlKoZORyhoxEMFedNlZTRPfWQhetVoWT2FVdo5x09GFVVS1TKHT08UykuYT3qi5CPTykB+SFU+1Tl9Yk5GFThZMoJOTxUrRlNFQ0dwxUP1KFkwhtUpVT0VF9g5pRxaNlYjRUKgQHfqKwUA2jVXiUVEEUBAvUpKacVC05LATLTv2UTn22dkItcBQ0Ak0tk5zcVIsAQnbzS3UGhgV+o/xUGlQkC5FNhZPI/Ac2FRYVxg8AiL/aD/wPBh8gHzofhG8mzQCWb4Abfh/Yb+pvPC/+byB/ADJ/VC9OL2B/ki98L55/sH8Awn8EP9Z/+H/ifwyPLo9AjzSKcdYzTq2DlE4llOTUhS6chK6khEtQRjUeYjVqlKSrfKQgrPSTU91GSpYzVO3UVIU27mNVdUPLYFYtVFYdVDT0rFdKheMZbJSCxD+WQ1nF0xXqbJSy5DRz5DS7ML5DBVcdY8V8nx5PME+Cn2yfVC6TdESA3JRBbOT+hEdUHrNE9CcEpOaENKrchG1wPOQ3VWUDAFXFRrQGk8yESizkE1QVQ9vavPSkbKRuU9WTNlO2jaPzUsXTulKF84M1Ui00Uv0zFFL91nZTZVFlA3BEV4by81B1lKZ0VIZQbeQ8NBhkVMExT6XkhFfWUmBOlXYmUjOITTUEdHSxTD227mPVSx1kS7X0TIVjhUwUzXRsBHhkZME8Z7YNdr8AKG/SDzxvTm9ob4pvrG+mbwAoz9JvFM8mzzjPGn8Mf1bPAIDP0s+UzzYvUH9af0yPDo8AYC/azzTfHo8I30rffN+O3ayO4xw0Y04d8y7k1A6afISOPDQoUeU0fKQW1mSkjFKlVFPFs3VTRoXj6VOlNMSHprJd1IStztyEQFb1pFblMyMqvJSRNPT8tJVYxbQslK0i3DQeWdWT9qzkwQQEl4byQ0SXhlN0lxZPeJ8A8u/874aVpuU+5a7zxJcGwlu6Vh1jdVbFszXklK32jDS6Va2jfmT0RKrUhP7cRMeM9I58NFdhVKWExEQD4F5isVOFNLBEp8aTVDd2QpBSFZNZKVI15JyE65Sks4SnflNVUaXUUQXDyhwEk3yEFV50VCZkVOHEp+aTTARrfU51QxDUpKBNhUPFOKQFTNWUBLe2UtFL2KVURAc2UtpM/TNUTQL9M7SMt/5dVr8gb2q/jL8Anr9gb7q/FB/evygfAs9cHwBuH4Afcs9kz54fyB/aH+TPAObPuM+az2zfbt9o31ovlN/Adi+IL7IvnC/WL6DYQU7MReSMVOVPxdY2UgpRVv0zhFFF5FHF429spJXkrPVT1TPMBOfmQ1REZVRE9LT8lOOQXlKYhETTCFcVVMSVV4VDaFhW9YPMWKXjGxyUJ2zk2wZZ5TPTWLUDlVgq1ZNGLJQCLJTSnOdenaCu74ifkp8kT8bSnryUUapERA78hMnklIYk9EVa5JQGzJTIVfWDjET3tG5TRPTU1ESdVBUTZVrkRC5k9PdTzfPAhPea1tJDPKQOU7UEpISgrVJl82dStVRSVRP6rVEVE7VRXYN8TFRHtoyEEFFl89dQBZOiSmxUa+z0MwQHnlNPrdOrA091NE5VEyocBL0WnFRQTWXz50QHxpNUB6LeE0v9pgZDdAQ0PBSlALwH9g2eD7gPyg8Ub+YP+A8ACh9cb0YfgG9SH6Rvtm/IbwC6H+xv/m8QfwIvJH82L0h/AEovxC9mf6B/sn/Ef14v0H/A4i8Mjx6P4HNe46zUw06sBQZ2gm5QxYRQtYNnRhRU3FFNRJz39oI8RDdqXjNU9aRUNTMkVe0zbZiERAxW9YN8Vq2jm+5W7TN4V11kTORQmVjtNESUEVkVlubSDKpk5N40lJM0lFPshVgCnWPa1OdWnwBPGk80T06dKEZFrtNM5CBE5Nx0N/6StVdsRBXclNdVNWONbVV941JVbQMaVT1kVVSdY6okpHMU5D1U9LEHbPTLQJ5iilNNRFPSFbRTNTY2Yq2c9HdSYsXjPwRXRoMkNIxRxaS1UTVjHRxU51DN87ChUC20RFdG48yki7zUHppUVLAENEVO7Vbm0mwUhFfO8oAstBgktBOwPmMqVAQx1KSgbAQaxFdWAwA0b+Zf+F8Kb1y/Lm9Ab1JvAKS/jm/Iv6Jv3L/+vxDP4m8AJM9Gz1jPas8sL+Z/2H+SfwCkz37N3n/4z/p/7M8W30DfYFLfZN/uxf6DLATATjVUjU8N40xQ5fauUyRUwBZkpDVSbQOqhIc2o3z0rSH0lJNUPbMFrIR42jT06jz0XlZtA+pWqj00Vz2zxdTkMSSUmk1YrZP4WK02PrIVBJw1o4TkY4TkI1jVhmbyAcec73afyOue72CbpuXG0zVX1ZNy3IQwV12ErJSFqGREZrSUczDGlRZSnFbklGFVrZMo5JTxZPRbt1QlA4BUbQNKrETVBVQ1U71Dl3z0YVNq7TMoZPTxxNS6UkVTqYNEpwajUl0z0dT0ma1R1ZNiUW0DKlSk81FQTZSEp14zUPWDCfz0q6ZP9YM5nKTLLARg0U5928ugXgNNhUOcTFT1pn6zSzW0SyWkTKWzWYUEt27CkU3tM8h0twCODzC/Sr+cD26/gL/SD6y/ALa/CB8aH/S/Ph9QH2IfdM8Adh+YH6ofvB8uf8DPus8k3wDez9jP8s8kL14vcC+CL5QvsE4veN+K0TYylE7tM2jWVIQuUFVDrqzUKFGqVeRR3aRS9TOr7EQgZVPl1FMFpjYSelRdhNakRF1VVUPOFPRcVqrFA81UND08lKjUhBXRWD30bOXUNCKsNBdZVA3k1DSybOR1FJQzZOQF8/Q0y4zvju/A76rh9j3UXp0uorTchICUlENXWpVUVjUTulY9s3UE91qOUubclKpVVVRVPSNVN0Q0/gSkx1T0jkT3VkZSE1RFk9sspKQkpFtsU41TNlOVVFKtk2nIhPee01ItoxRSTeTVUeX0Uf2jcKT0OVFilYMBbKTL8I5ShlDlI7VOrNQYTFTBT2WkT8xVRHRUfU5FJq5SiE0MpaSMBLVMrVZmE5xXduKpB0QH9oL5vFR03ATBALQH1l+AD0K/rA+2D8gPGm8A9A/+Df4PYG86H3Rvlm+obwCSH8xv3m/wb+IfFC8OLxB/ANofTH+eL7Avgn+cf7Z/yH9g2n/sf/59BlNEhGNOrWNVLlSEDpSkjFyEDOxEtYbsRBbURIxSPfMAtVOlNFP1g+lTRZNbslT1VNX0LPTRVQ2TQ1VWjaOzvJQllJST3ISNAOSEaFh9hDzndkIe1Vm1Q/bEhL6cNIJYIj1zQXQ0u4DWktKE5zadwN4/MJ9Cn1SXHpUOopBXRB2k5OQQvDVERzZiNfzktfb81LoE5H5VLaNEVVWF4wu0lNQ89JA09GFXhITj0G6FrzKzU33zbXpkhEVTrWMOU8VGrM6TxNRaUpWDIww0661RNWO1URXzfHSkR1AEV6bV5tPsJF7k9CYsVCvhT51UT4VUT0VWfpNtTtXzoU3N8zhNreMLz0z95EwVBOSnhlW2pRqOQtqcVFRNHUTcV7ZfAMhf4l8sv/5fEG9ivzxvPm8AaG+qv4xvzr/gv/K/VH+GHwAQzzrPXH8+f3DP0s8Ej37PAKDPes/EzyZ/uM8S3yTfNt+0SNuOQvpstEFONYP8aJyke6DmIm48hOxQxZPVhFSk+gRUcdxE5FJqFeRTFfPMZPRBVB1EqVSVhGxEt/TUKDxEmhY8RApX3fN5bDRz4D7yIVDEh9aFPuUGU1nFhq8yq5NYNVRY1fMRdDTQgHzvDp3WP1Cfkul+7XZCnop0lGHk5CCElxZTpIRFVVbFkwRERMWklIpkRM1Q3NQYVQWUnESbVEyt9DQ0LFTVxLxEvrREq4ZTbZNQrEQMHDTTVVIdBFLVU2XkRC7ERKv4UWVDwLT0ijSkRbVRLYRR1ZPXUGVDoFbc9GlQJQRQdfRP9eRFT5VDA3yk2yBuo04Vs2u5TQXkTdWT50xtkwuATJWDEyQEg1B2Vf6TKMSka1BmQjCUtKVEt7a9AGa1Fr9oDyq/RL9Wv7APer8A1A+2v/gPyr8cHw4fAM8izwBUH0bPiB+ayVbPoB8CL8wfAGbPCN8SLwQvLi8ALyIvXC9gfi+QL0ohhjMchMNOhTOhouQkI1CG1U5CZzyk3GVRdZRSfURc9DxTpQMxrbzU45COErFUbaTc1G2YpJQKVjWDfFbNJIlWdYT01MkE59bTxIQOtVlt4ysk5BFZrSPiasyEpzzkZaw0E1g1EwHaBEcWnW7vgO/SP+Q/BvJlqMTkcMTnNoLcVqWjtZhMRFdMRBdWHZPYtVVVg5yUhGNVhfMa1pSE41Q1g6yURHNUlqUDPVRFIwd8hQykmBpU9FOsRBxTpdb+I+wk23dSreM/Uh2TCFKqjYRRNYRRNVRRreMfVkSk51Btk7AkVHgsVNNBUL2UBFSLLIQeTwZNM7BO/ZTk9JsABkP09EsHTV30TJVElFTZHAQ15XxUMfz0oEwtRPQUC5FNHZPIpA8OvV4PgA8Akg/cX7YPyA8SbwQfNm8IHwBCH2xvRh9wG3YfsG/Cb/QfAOZv8B/6b2QvBn9AL0p/XH8AZn94f5ovrH++f9B/4nk+g2lO1fa+g09Vg0xQVabSBvJIfPduAjUspKtSmm2TIFT0k1OtJCz0lVrUlAdMRHpVLTPsrJSzXlatpHyEP1fVk8etV83TM1g9RFhd1Fi2rVMpWW0DFVmF8+rW7ISyWM3zY8yEI1iA/dbu41Tvtj3mPxifKp9Xau2kV60jcsTkMFc1NqrnIqgcRGgsRCccROiyTESqREfnIihVZdPxWuSUuRz0glSF80pkRGUTFPTbhEf2UmFT3dS1U83T8xykulLN84PJUg2EpNQUxEfWUplRbB30hPQqUc3z81AFlMZspIZQxSYGVbeipk/WrVM5T83kTv3zYE4MhXYG8ohNFVREV2ZV9lNRS1VWTlX+0oVUVPnkpAF0hF/+r6BfslnGX9Bf6l8APL8WbyBvSm+Ev05vgG+6vwDMv2Yf4L8CzxTPLn8Qf9IfAEzPbs+Qf+J/hM+Gz6DPws8A7M/+z1DfYtFe1dbFJuP8f6ouA1DNs670RCic1KEVUZWTGPyUjDyPdkWmsrV6JPTsbERdVc2zztb85EBWNbPNxNQ9V5SFlIyEF0zkgNyF3IQlEVkV5r6NXrJ1jDSbgC6jAMzl7I+2PwibnjWeNS6fQJ+3j4JXzfNDV10z/tVWpbO67OR1LEQ3VlIVM+aElwZDVb3kVf3zVQDc5Md8RI5chFe8n9ZGkqRTzbNuPPQ2U1pNMwDMlMhSTTOQ/J9WzrLeUVWkUf3zcBSkjTls1AFRFYY+rb5CGGb8RMFP1URkpOtONbNbfU5NMxBOzbOOhKeIJgX+kwwE8WRUEwCuIgIBTB2kvK+eMyS3XrXmr7BfAAq/XA8uv0C/Ur+kD5a9tg8AqLumv/gPCh8cz+a/IB9SHwBkHz7PKM9yH5QfJn/AH4J/AOwf3s8Q39LPFC9OL2AvItlUPtVegmfE9C7EJA4MVSr0RAgcpILMRPzcJIPQZC71FuNTvYT8JF1UTTNb0FSVg0NVpQO13OSlR7TktXSV5ISVDEQAaqSEauTU0OTUIFn11mr2cvyENMV8NIdYPaMVRsSEAsSE0jTnrjWuPcBG7wibBp/4OIswduKPV7alE1FXDRMOV72jydbE5IZWpQM1xOT2VWyt5HSEflVFk0RVfQOVDSRE1GxEnfznhgIhWLSU4yCWgrNT/ZN81CQtRRz0DlNdg9c892aCa1pSlYMjNITrUf0kKVEdRORERxykEnz3VoNqXNReVKQm/EThT8WkxU9dhE/NlLz3pgKlTbaVkzhNlYPTTD2jZkD89Pvw7vXm9SZVZoLaxKQLVE01M7BEB96v8K9CDwCEX95fgA+SD+Rfzg8IbxpvAOwPPm9QbxofPB9ub5hvqm8AzB/GH7hvsh/0b/Zv0GsuLwBAL0J/XH9uf5B/on+0f34q00FOvSQMVOWcJG5Qyr2EUO1TZbwnzlJxUqrF5FK9o1lkRMzUlEFlVEWUVN1E3OS3Vd2U1qzkmla9Iwz0NHlXjN2GvtJQWIU0PDeeMivVWZWTCEQ01VQ0lVgs/eQc5BNYNWPafD+OP6CgP8I/7I/2hV5inuQ0YdYkNCBXvSPc/DxFVtY1gwRW9UPHFESKVVr181JMhBhVdePfxJS1m6yUYqTULFRNdFPanSO+NPSIU2XzUFNaNWMajNTTUo2kUpVTrWVU9C5SddP4HKTCaiSkiiykU6xEDlF9RG1QNTOgUL2jaVCVpFVQ5ZRPZZRPLTMa7ETUS9DeQ069o7lcVFBNtvVD50xl84BMtYRMaJVUPFeuIkgEBLlMVdQVTWXzoIRkzsRffl+QXwCiX6xfxl8Yv+Jf/F/GDyhvADJvhL+Wv6i/km/Mv96/8L8ACn8sf17P+B8Sz0TPLs9QfwBqz5TPrs+4f9rP7M++fzDTtvbyIk6N08NO9fOiWJwkk/Bn0sxQRcNnxCRL3FHlNFLt5MyUPOQkUa0shFNAnuKTNIQk7ORrl1VdhFats35WnSML7lZl82As577jfIcesq0R/NQuWbWEWfXz4ipcNKdUNGUk5CO8h849oNaNDp/4jwKfDOyoJDRwoiQ0MDyX/kNUlFQERBXavOTXTISYVXXzYVVYPYZ+lZaCqFR9w3EM9Is7VDWzBZSUK4D2Qpew5CW8l+bTnESrUtUkUloNsz0c9AVSZfPQbPSpmfyXDrIdpETl1ESu1oT0dlBF4z8cpAlQGC3WPqXe8qxO1Xbepd7yLWzM9P5M/URMlSR8p0Ies0u99s6TdKW0tI5ctAHF/Ke+r9Cv4q80Dwa/IL8AMr98D06/kA96v+QPrr/oDwDCv/wPHh8wHwLPVM9WH2gfAHIfvM+2z7gfih8E3x7PCC9gGi8sLz4vUCuWkgxORaaGriJoT52kPNy7QJ6iwKVRJQM1FPeu0iDElJNVU80TB5yUlUREB0yEbXiU1OxVNTNgVkXjtc/sJD88lKxXlUMzzVgdQ55YTTZGAilZps0TF1lVRHQ0srSEcwj8126FJgLFHJfejSbtRu8QkD+iOTYzNJSAfOem1c7jaozkaKTkJ0SU5lWNQ82q5CRwVR00tOTxVNRVpIyUglRESnzUE1RqVQRTNYOkLIRhU02EtVOVQ/OMRLpS/ZODrVKVk0xSNYMU3JTeqvSUmrxEYoREKvyU8xlQfTRk9IZQNdZ2k2T0raY8pDpPtdROrdROVM0WjqKIrPQeJAS1NFTTMUzN9kYDS91zHEyqfQOFTFT6tPR4ZATBAFQPTg0eDzAPQg+UX1YPcA8Ayl+0D+5fAG/aDxRv9g9AHwBab2xvfm+Qa3bNRh94H9ofAOQflh+oz+pvJH8+f1B/Yn9QdH+Gf5h7XgIBJNRjdCfS7nIuXPdOg1Hd06NRWpWDGGxEjFKVIwC0L6ouYnokROo0RF205NGpVU2W/kNWzWNBJJSuWnQ0G0w0hViVg+js1G0n1NQeWWXz9liVI2mwPDdeAjHM1PFXZVMByWw/Ju+AP9KPVO+2PT6FqpbS/FyUtzSEdZzkNdLsNPb0P77TVTVj/lRqXdRUNdOOzCRXVHXWsraC2zxHNmJuU2XzNmlT9Xa28sj0dJBSZVOpWXRPxkNRrdNwPPQ5NVGtdFEtY8pQxSQUpKlQvEc+U09tU1U0pOqtTq1TfU6VIxCU9KGM9EeuYrFMjaY2Y4Sk0VVLzSRMZfNmLFTaNF8A/v0GD2hfcl/Mr6ZfYA/CXwAUv95d3l9IvzJpLm94v0JvAAwfrm/Av9K//G/uv+BvGs8A/L/2bwh/En+kb27PYM+Sz4C8z87P4M+qdpvwFpOU9OEtT+2jbVBlI+xE31bVij5C5LSVU+3mlvN81LNZVL3mHrKVVV2DCOw01ZbsNAb8hHJ85OBXgG1ENDdmIyQ0a4Cu8ww0ziqEhJP01FWEhBME5+byAcO8j8aP4IM+UxzvLu3ehSaGsp5XtXR85CCE526yC5pWTUNY3DR70O6TxORbj1U9Q1RVZSMcLISz5VRFhMQkdVTdQzC2FET5UwXDwVPdI4xpU9XUjJQelJTmUt2DNa+0lGlkRDNSFZTMlKvGUe30UW2UUd2DHw1RTUPoUD1EpEQb0J4jrVDdQwBQjeRPjUMiLU/l87NObbNKlPRDUECW44y1JFceVRZVHrNLnSSqDFTBfKQ4PLSlBMTRAPyvpq+4r8Kv3K8uD/CrHr8AYA9Cv3QPVr+Iv7oPzA+uvwCgv+oPFB/+vQbPAM96z0QfAJ5vWB+Cz3Qfth/IH7rP/B+g7h8gL9IRLlM8BB3cRMANTqXTok+d1IQnTqOUJ1g21V6TDPQ8U/XkU2X0pMQnJgIJ1CemAgps5Hq1Vh3UVrWDW1dlo8cMBDee0pxYLVQcN67VfkPaTDSlRDRjWG0TIVgAPdRUN6aPeD/ij2w/Fu1OQkGojNzLMM4l1jXOElfkNFUX5DTXPJSaDERhBE8UFkUuQnM0RD1clAuAxtOFU2Wjl0RP7jP0584Sdzb05D9S1XMIUiWEhE9UlkXOEudU9LC8RHgMpAtBULWDC8RH3pPURy6D2U719p7SbE2l0wJNgmXjnARX7qMUV+ZFV/KgKixUGpQUkaQEykQP9qUA9v8QD9KvJA8mXwC/ag+MDwDGX9hf6l/cDw5v4A8CH0RvAFZvaG9yH6wfjm+oH6JvFC8ADi8oK9ZvKC/SHyR/Tn9gfyxyf8xEDE6Fk5S8f859tHYlTvNStYOrUr3jIMj8fw6FHtNUtSaOIuxV1qVzXlaFU80UhD1XVD2U3CQXfISAXIT4ZIcWTlIVWXVD6nyP5iXecgHzNDdWNbaPWD8a7zzvdjWChpK0BJ++07Q3bqPENCcKNJTmnOSsRJ9WlfY1niIrglR1Q0pc1BN8n46dVDZFdkK6BPSDhJRKvJ/Qzp12RXaDnES7pESGUMKlc04ErxaltkVX8mBOBDV25pKIPK9OrfZFnvWW9QA+I3yvhl1+XT5fUF9qX3yvAI5foF/yr/RfFr/4XyJvNL8AJm9wbzpvlL+mv7i/gm/MvwBWz7hvKn/sv8ZvEH/yb2zPAF7PeM+iz7TPNi3+xT6DDN82dkIKUWWThFEN9r6yWXE8116iWFO1RFO945VAFEVUTURVpdRs1CXSfOSYfOXchHSM1OJX2rUzaOTUyliNgxtZWlXUWdWjAVl1I9DM3wTWQ7zU0syHRj+Yj6qPxI+oFu1O78+gENzUy3zkiKrENEcUlAZ85MgEhIxolOeeQ3Tk1AREnVT1o61lFEQuVB1D9zTUwM1TVbOKU71EbJQOU6ydpNR0oFIdQ2fUdDC1UlWz+sSUw1HNI3xafERHdCQQUY2kUFUk1pxEa1DdczNkJPxPmiWUT91zA09d1HT0KrVO7dRNdSNQTR1D56YEVIBM9YT8RNH8RPEpSy2m7tNMZZM0zP/e/wCIr5qvtK++r8iv4q8sD/6vAIgPKr98D16/UL+aD8S/xg8A6A/Kv/wPBs0GH9C/Uh+MzwBOz4DPQh+UHx7PiB/iH/QfQMbPQCOeI0wv9sXOI1DFE0Vn/OTcfC+OLZZDVN2EFVR1kyYslJe8L84tdtVs3pMsNLRYpXMOWf0vVA80b4KjZIRTZIQThNQB2gTnPj9QPxrvDO8O7ZY1FjbqIFfdQ9xc1741RgJpFcw35iKcTNRSVQ1USuw04ex0qvw/RgIFFEeEtuVeI1NFpGSUI9AeAq3ARE/mc4yU++Bu48R0VVGCHQMdfE9eo5RHNvXe0osKpHQePPSwvEfm9c5NdvUWXqIYTOX0S0UE/E8OVQLm8pW0/0YFfq/Y//L/RF8AFg/Yr0IPjF9+D7Bfig/MXwDmX/hf4g8cby5vQG8yH5wfAHYfoB/aH3Rvbm8IL5IfnG8A9m/gbyp/PH9Of4h/mnE2JSrmIkw09My0dEi8f859pHYlJiNU9USk5AfENHpaNJTuJJRgVm1T0bQnZlZSyVdtho5CnlhFI838jNQrWY3WPjLvWGoFc6e01GV0hCNYjVQIfIfe1eaSuCw/Nj+Qj5qBMH6NdjUmkzzkMFetJv6NUlba6LQ3blJhnCQqzDQJ8TyXPuKATJ/2NV7TfCRbYVPlkyhTrdPzhJ+ahnNS5ZMIUvV0vJSaBVFN02K8n4aD1Jd2RVZSLQm0lKZPJVM5/J8GdTQWpdZzTW3jnEzdRm5TqDyvTqVWUvkMpJHcVMoAZF/G/yhfOl+Mr15fcF96XwDUr75f+K/SXwRvHr9AvxJpAA5vcL+Cv5S/jm8QH7q/zL8Atm9gHwJ/JM8Wz0DPUs9cf0B+z5DPosme03R3fpJojERrLlBFs66UdChR9STJUcVEdJSMtHfeMpNTqjVEVHWDeyyU6uQ0XW1VlYPPVa3TQ1Yt1LY81D9XnZOqV93jFwFYJZRUhVSEm9AmIzSHziUq1qJ1VIQ1TITzROWEh0AmP4CPmo/k387VJiKyPOSrgFddY0HEJP6kJLpVVnWjdaQ0NeSE5tx0tarsdHCUJDdVtXMAKpQkx/Q0jqTkVzSXvtK12xREpMTkblONIza1U5VDAESUyFKVQ5CsdJd2chRS7SRRzZRRWrVzcBT0OVG1xFFFpGi0l8YjlHQYvJTBT01EWU81tFz0fU6VQxDExJj7kI5D5LSxTJX2RrNLpM1GtkNM5YTsRPrERHgCxKTBnKdWr2iveq/M/56vALCvyq8UD+avOA9KD0y/bg8AgA9Sv6QPtg/ID9oP7A8ezwBob2Jv9A/mb2DPOs9EH14fwDAfSh/EH9Yf6Bv28v1Nqn00To0DLszEDtTEjq1QnZMKUXVzhERE/KhUJPvAtkNTjdRTdePnNVO1JFT9g8xULUS8NK2yzDRBVk30VnVzJGoU5JEc5Vfdg2hYjXTYJIQzgI4CHlnlg/ZYNFU0VISFnNRDWLVE5CQB0uzXvt/I32I5Jj3m3f4llJYl3jJTxIQQpNX0hIhanDQ39IT4VUVDvOx0W4BV5YNGVRUkVb30GVTlRByUWVTFdtaDFESrtFONQ34M1Ee8dA9pU7X0RCSSZJRaUr3zqyVS9fPtXES3nHSACpyUSpSUEjQkk3DOc2RELWBsRChQHQRPhfTclFUL1JSZdHQUnESlBKTbPE0109NM/SNrTEjVdMxHbhNLnUZG8t6E9AVY5PS5lP+m/7j/wv8cXwDm//j/Cg9kXy4PiF+aX1wPAL5f0F/iXzwf9l8YbypvPG8Aph9Qb3JvlB9Wb0Afkh/MbwDGb/BvAn8UfyZ/mGN+81RUy0FONSROTVTMxG5QytWEUJVjZzQn5tJvUko95FK9NFNlJEyUQXzkS7NUjSRVhdRU5Cck5LWaJOQKvIR4V73D5BbEhFBYbYRYvSZu1e7jVVk9lFg105MchFPMJAsRWLVT2qzfboUOP+jfqHKPhI/mUp5UNGHEhCBVVyWj3HQ8R+SEBiTkq8pVRVONvHRUROQaWnwk4STUnVRtU2U8lG0udOT3U13jwFO1U1uKU2VjUVMlpFMNVLb8xKBSdeNnUg2kUmq1U/osJMQ0JIxRHfTaJEQQ5OTZUP0zolBMnURERDVQNSTclIvMxK0eZESYTrVTKiz0vRVN5YRN/SPrLKfuwzSkpCOgPmNLVfbWQ0y9wzQKVFShZGTRVF/2Tf5PGF8AMl98r05fYF96X7RXvq+4XwAyvwS/Fr9YvxJvTL9ev3C/AGpvhL+Wv5Bvgm+8v9a/4L8AMn/svw7PSM9az2zPPn12061OBSPDTo2UT73kUFj15nZ1PiLcUS2UUmXkGVKNROw0r1PFNkZDtHfWLsKXVdV0VjUjfFa2nSPuVh2zXldNo8nRV5XW9nUug1lNoylZqj0jDLwk3hyEo5zUYwKc1CM0hzY1Ro3+LYaPuN+o+tm+1Q7yqOx0cOx0MGq0jJh8NFd8NBdWPfNV2ETkmnwkYQzUKvSHao5CrHzkc/yEPVQtw1UHDJTOrOSYpHRhNJe05nMURK3UxHdSbSRSVj3zCFKVo9EsRJp0l6qOoh0cROdMRLAM9HhaFPRBlJQLUHXzprSXmu5ysIRERU5Npj4ibBqUxAKMRJxMVZSsR5ajUPyUO/C2M3z0GrS0kSS0Ac6Mr5alTq+Y/2KvhK92/wCgr7Kv1K/Or6hf4q/0rya/ADi/eg+MD6YPuA+Cv8wP/r8AqL+6byQfNs8gH0LPXB82H8BgH6IftB/GHVbTfESUTordc2i0lC60xwajJETA1nSUNVL9I6tElCBTQl0zk+Q0Y+D2xb7yCeyEU3pVHbR0JGKEJNGEJGVBnISuNNemMp5YHfPN/LQkK1m1Jr7S71ikvXTUJHV01/7zV6XzxcCM3/4vWI/C38zf7sKyV9DdNPTXzjO8hKjMhGZW1AWEzITm7ISqlDRwVdRVRPSE8bw0ucQ0glRULUSsdBP8hN3UNKR059am4ihTlUPzBES6Uha9I4NSrcRSfUTkNMvA1HZDNERiLEQqzMTxUKz9JPTkhlAd007c5Bi09Oe+8jmslMtORZNgmU6NFqbiiE21lOwEsQ1MHbMuTNX0tESzQDaTKOSXRnP0lHnk9MHU/879AJ7/qP9qr8xP1v/w/0JfJA8AJg9ADyK/hF+uX6AP0l/kXwD2X+gPCh8Ub7a/gBOub2gfAIofjG9mb3Afsm/Eb3Yf2G/YCn9Ef+6S+E4d0w5QKrVTjtzkCGSUhHx/jn1WDlLpU+UjW2TlVOXk0Lx/zn0uI+x0APR0aFgSXXPM/H++IgMUh5YzbNQTQ1jFdj4y0DyPJo32L1AQP1qPbIcekpCkhFE8NGkQLNXMhIZcNEVW5YPNBATkyFU1NJx0RFUk7eScdNT8h9aSZAyXjhNWdOSxU00kU6WEU7VT0Q48n06V1uIwHCTrUSpNU7XExHzM5Ed8n46dam5yJuTk4QT0cE/tdGi8n86VPjJQpFTKTF0kFUwd0/78lNH8n0aDFKcAnnPsRy6vQKvmT/BPCl9crwAmXzhfkq98X7avgF+iX+yvAP6vyF8ivxS/Rr9YvzJvbL8AVm2Wv3hv8m/Uv/Zv0L/6vwAczw5/8L86z0THlsU2dYaVBnaibVBFNLzPzs12dR7yjcx05EFUdUT8x5ailWp8NAisdHpUNAZXxYNVdDw04EQ0TPx0snzUaQpM1z5zWWXT01g9JC1YLZNXWM0zE3zXzjIBwyyPnt9oj5LRtkOk157dKgaynrx0Yzw0IPzfDuW2lqIVVi2Tx1Vdc4xGXCRSVTVEPOfmoqpM57Y2gjtULZP3UyWTwEZs5IhThYR8574i44znWLYjNJfmovpRvSPDXHRhjLzvzu12lb4iM1BddAVP5aOK/O8O9T6ltpUukg3nVPSATFXUPP9O9b4iKaP0l5aipXS00XyvHq8AOK+C/0yvbq/g/4Kv3P8WDwDw/9KvJA8eD0gPQr9cD34PAJAPcr+sD36/wA+6D/wPJs8AYMumb0AfQs9kHx4fSM9SHxRsz47jTm2UTxXU/B8OLWy2xZZCPFON069TdcRkPCcukgdML5ZCfFb1cwvuVk0DXpSFfC+OJS7VVhbSDFlNA95U1KMEhFtjWPUDIVjFg+Rk30B230CPGj/kL47VTnKoPDSFcDQ0LkQ/Vjr70F4S1xVVFdOchDRhfD+ONdbSrYCsND1U3fMFjHVTwi2Tl7w/ZjPUN14Sd1JajdM/tMQHUsXz0fw/pA5F7nLztOeHgniElEFCdJQLPE9OT5DzFtJsdMSDAk2dlHxPjk029S4iGhb0BJFNzXPItP9m/4j/AJr/3E+m/cb/2P8iXwQPRl8AWF8aDzQPTg9YD6IPxF/WXwD4D9IP7F8Wb/BbXh02b5AfAGIfbG+WH4gfom+8b95v8GuafiNOxYOUTs103OQuGkR0ruQUKFGNJPQXxiI1qySUIGTkk1PNNCTkW3pUtTPqVM3jXATkrey8hF5W/UPNjHQ9rVe1M6pXLZMXFISAtvx04lh1YydZxUMVUVltdBzXPtJzVNQzBIQF88QkyxyPzi+Y36rfPI9UHtPU1ICEhEEcNP70xFW6tIRo7NQntIToTDS1rAzkchTkOFUlkwA1Vf3UVMWTglQV1BwkVRV8NN0clKVE5HBM5Gs4Uw3TAMTEvFI981uEUo0zTlIdQxY0lDPgUS00rMRxUTXknORT9VA9hAREiISUUeQUqxhQLVPFJERZLETrZsQUY051Zp5Sjk3d5CbERLVMFdRcRO5sR05zpqSUjExthGREfTxUxQD8TwZVtk8Ir8pP9E+u/whfABpfdK/2/4ivcl+8r86v4K8Asl8Evxa/KL8SbzQfPr/4XwBav9Rvfm/Yb8pv3L+2v9C/EKK/BM82zVaiAXyXXkOMxJUNFESL5BQINHdX4hhVUsWUUk1EU3XkU/2TS+lTBYNbjDV8NF00JCvOVcU0VrXkVtXWPoJFj1Qk+czVtHfW01kFg7MbWe10ZCS+WHWjhRqUJEO0dAJY9X5G3xiLQC6Ndt8wixaFVnPM1FOsJFMTV3WGHqJ1PDQ1NDS19lw0uEw0fFU980SlVRVEVf0UjDSOHCRVYVRNdGw0q8BWorFTLSSNU60jQ1NthPwX9oKQaVJtlNQ0IUR061F1o2u1UeXUUaVzN1FNxNFR3RZWcyR0XhxEJlBsTaTk5HBPHUPmTtWUNU7tExA0RKBNPfbGwyFM5TTMlWxHJiNMNTTMlC3ePPRUTe0TsBynPq8AsE8aryyvNq9Qr5r/fK9+rwCor+L/tK8GDxgPKg9kv04PAGAPcg98v3a/mA+Cv4y/xg8A2L8azxQf7g8gHzrPXB9uH7SAGy4i+qT0QU5dM/jZTp30ZMRtULUzClFKBZRRfXP8LJUUlOZU5Wr8hMzkhEDEhMxUDURWnISyVb3zJSw0mDQ0awZXDXN0VITiV32EoViN5DzUE9AWI1lNxFkaJfPQjCSTWA3kNNc20gHSRIe+L1jfatm2L0CP2iGSLgKe9MVchBD0dSw0iEo8NEUkJVa1hHx0jOzUqVT01w5y1Hw0nYQ0ZWqMNC4M5PXkhMBT/fOtipzERVMtAw7chNXVUu0kUqVzZ0x0MFLK/fP65DTCdOc2EkdRqs3kUU30UDXTohREa0aU5DNQzRS05wbzT1VErU798ypOTfO5JPRQlU11lEzlg4D053YC0VZERPFLFXNI1JS9HPQA4+CWg4T3hl32n1j7RkOcTwB2/zj/kv+s/wZf0P8qXzxfAP7/YF9yXzwPPg+oX7pfzF8Arg/AD9IPBG+mD/Bfmr8UbwBub4Bvkm+kb7ZvyG86ETbSrSLU5MBOHdOetBzqVmSUZVF9U94slFFE59Z2cjxT1SOvJORBVFYFk7RUhcMopISYfHTbDFZ9c3xWxYPsVlStxCwk5GyETrx0txzU2w5ZlUMpWcWDDFm0FXRsJKNsJFNY7UMRAkQk2ozXli2eLdYvCI8ajxVXVUOoZIRhXITjwC5yqdwcJzYSV8zUFYSE19rk1JychFJVLeMaVVrtRFRVU6pUleNz1ISLPVQ1Ewe0xXQ3HnNT1i0zHFN9dFLlQ61Ssp3EUs3EROQHUpXjw1rMFIw8lFVR5UMdxDRT51DVxEyUeFSUQfQ3snYzT5WUtOSwThU0TjS1RqaSbORkAk01RrbT0Uz95u5DTEQxNESgTASFhLRElaxH7k1G/1j/uk8ABK/WT+hP+k9Mr5avSF+CrwBUX6avuK+iX8yv7q8Av+JfABS/Nm9Ib0IfTL82H3i/0m8AjL9ev6i/6r/8vw7PuLOmc61OxROUTt00T6VzTKr0NMx0xEjMNMAMlDWKZOSrlDQeNHfmYwzklWlUBURUdHgsNOxVHdNbXlYdg89WVeRX9ZM1xYzUMUQkmlilFIx0WydZ9ZMVWVWD6LR3DPYjLNQjWE2kxMf2dZ4voPh/at9E32bVLuKqRIRwpkSEMFdtdk5yqNTUZtDM1BsgvuOEhJqMhGFVtE12NqLxlMS3VCXzgJVULeNKnIQTtIcGQpfWNHRfU1VDKDx08VIq7dO6/ISDJORK9Ic2orXR1DSZtDRiURXkUSqV4/PkNLuk5IY0lxaibQmk5KZP3ZM5TwU0JtTkYE5VtlZCiHSXHiO1TL2jLlxE3UvdlEuyzYRMteSslPpMVbORArTkyCyv1p3en/ifCq8krwA2r0ivkv9sr7b/yP+ar+z/AP7/6K/irzQPRg9YDyK/dA8Ajr+QD9K/vA+uD9AP6g+kDwAWz/gP8g8sHzYVXiM0x1ZCFWhMlC70NKxUxGPgtnOVUVWDGGzEi3TH9iKTaVOthubyevwU7FQN5IVVtXPTFCQbMEZD/BRBKuwkrizUGxTUhdzE+8CUViV2w1kFdFhVlMR0cSjEdNPA1tNXLfPJLNdWQqG45H8+35gvqi9XveOyqsQkgvQkQ4R0/iQ0t4lWnYSs1DW01zaDrMRuauwUM1x0/FQ0xVQFlKqchFPk1BCUhNrEhKGtU+3TalMVNFOlc/wW5ITFUqVzjKw0O+C+4q0SJOTaUZ3zpbw0bGpkxVGtI/8slMhQZUOzhFBFxjYSF1D1Y75VTx10T73j4hxEeYQUVQhclIVMFBdsRUz1FJIUROVER77jTFXkjJT1CmREdGT0vTz3Zv0m/0D/AFL/nE9u/4D/ov/kT9b/CF8AGl8MB+b/SF+SX2QPfl+QXwBqD6xfpg/YX+pfzF8+H1AfADofLG9Ob0BvWh9kb4ZvcBtSBtNOzeT8ZA2E5InMNC0HXMSAUT1T+pw0ezBqvuNT5YRTdUPpU7VDbV3k1NBUtXNDVY10pPQXfkK1rNXUJJNEhAAZWIUUlHTOWDUmhsM8JCX6DNTDHCfWI1i95EQkAdAk33YtNt2OLd5/MIh7IComkpA8hFEMJA5kJbTUqYb0J9aC9MzUuKzEfq1V1YNEVc1zC1yE1LVUzXOblMRXVCWTIKlUFXa+QrFUNHoMdEXVUyWEU31EUuXTkFJUvcRE5CFsxOuUNLWcNNV8HJRHXMQQ9GTKUKpVdFBNU16M5CY0lOEWVJRwT5XETzXGLsWmkxVNbYM0PFTKNEfeIyRHsp5TS6XUrJTaTMXjWAJMlLR8Rxb9tkU2/8ifik8ArE+2T8hP6k/0T0avWK8qXwA0X05fWF8iD7Sv1q/or8JfAPyvlr9ob0K/VL82v3i/ir8AZL+Wb6hvur/kv2619uMUpEtBTt3ETh2WBqJtxDTN7Mw0Z1EdNKw0b1KybYPkxIVkNMxTFYNArVQVs7FUbYMk9BS1ppzEKFbVxIzECsR0eGlXTcTcJE7kxLdYFSSZWS0m1iIDWa10/MSTGvzEU0wkEVhFNLR/xn+g+H+yLzzfJtWeop4chGEW3CQeV+Xj3DSM+xCn0rMGVrU0HDSMVb3jUlqExBjU1OFUBaOddMTVZPzULnyE92TEwFMqjaOKTDRR5NQatIde0y1SLZNnUhWDMHw0+2AqvuLCPMSMZORT9IcukqvXUL3jomzkawSUMyaUFPxP5dSMFB40lxaT1uw0uU3tY1C85OJMVhWDgEylExM8RNV0l1LGM0wl1IyUODykpRS0AdH8n2ZNzp/gnyr/9O8GrwAgr3L/bK+W/3Cviq/M/97/AMivuq8EDyYPEL8iv0QP/l8AmL+ivyy/dg/gv9K/5A/WD8BwvwIfNB8WFX5zxGTDTpJN5E/FNh4yzDTHPpLctVEdhFIVE8dSndM8ahx0rZSEITQ0k1QVlNaExJhVlcRWndN8VtotxFYV01tXLZPHV6oVNFiVlFg9lFkVEyepWQUm5vLe3MSjnHRjEpx0I/THDqLBfC8W3yjfqHovRCcGiqhcdHBcdDDUdNcfgpj8JFb0JBVWVq3T2FWNM5q01GFMhKkotNfG8qq0FHO81D21VHXzBczUzlMtk5c2lIRhU53THFNNxqYTVpQUd1J9Iz+UFAfMhGvRUQXzmaQ0VVFV860d7ITnUBWDsLQ0eGoclEHcZAkUlKZPhZPVGiSUsMxkTvw0RU5UvYRElAA0lHQklPC8NJsqUH0DMVC1JCzELCacNChQdcRM5CIkRzZNABaVHkUeRf41Zk0WRRZFztMAjE8ORaZNBkW+TwhDXuXeT4Rg4xbyNfxPDl8gWy6SNxA0X0ZfUFM+8jlcX25fgFsgll+oX7pfhFeGkjrMX9ZdAP5d9l8gbzJvRG9WbxBvYm8QjG+eb7BrPpI8tG/Wb+hvALpv/G8efwh/Mn9Ef05/cH8AYn98f55/sH/Cf9R/ln/wfwACjyyPFo9Aj1KPZI92j4iPADKPvI+mhXZ/qI/qj/yPBp8AMJuOVRZFJk9Yk8byA0AORVhGmiuQ9hJDUK3TSJREVU5UlFRslFqUNGBMRClmVOeuwm5UlHSUlKMwqq7CflSUhOxUiZQ0kCr0RJOUlJiURJ5M5+/Sxahk5KyUN/4T7FS5UBR9JIyUw5w0yHQX5uMkVFXVZOTcTKTfjJTjlJSp6CzHfiLv9ETz7FT5qkyk/4yUA4w0B4QUDCw8517iE1EVwxiEN64TlVFNRFGFxFHN1CTkMrZE5DdRXSM7UWXEURqF1FHlI0pRzTSMFXw3VOYTRMRfJORiPLRlRLRVajS0cDTkc3Q0eSy0VXs85IAEtIZEtIpMtFWOjBSRfDSVRLSahDRTnVElJAS0piy0q4wUVbE8tLUMtLiEFLw85FvAUf0TxFHF88pMtFHO/KRzML4S1kS02ky0Vd6MFOFE5OcstOv8pFXxPLT17KT4LOT8PORrAFLFpFKt0whSBSRVUj3kUn3TFhzkGlw0NR+kxCMM5CdS/TQU59IeU1LlVEw0PWw0QVJW/RNEUpXTSLTETBTktVD8xFUE1FlSnZNemVJ1tPzEZVJV5Fw0b6qkxHOsxHi0xHwU5IBVUi0jgyTUiLTEjLzElZDExJYc5JoE5zYCoaqUFKdk1KtcNK9U1LJqXNS17MS6XDS/UnXzVcUk1MicFMxU1NJc1FXVBNTZXDTfVNTixMRV5rzU6lw076TE85QUtfesxPi8xABTLSMDNiw0B1Pl8w5T3aRENGMUU+2kPDc2AiFTFfPLJVMNtFONRDQ0MVPWtbM2U8XzOqQUPVM0jZTM5Eg8NExTNdTE5BNVU0XUpBRdNDd+s+zk1WqU5G685HE89HVTWuUjetTkflMl44Ks5K2IpBSNU30jj4Tkk1QsN74inBT0oITkoyT0VamkHLHk5LZk9LrU5K2+vOTBU5UUU10jy6qc5NBENNSs5Nj89NtqlOTehOTjJPTpU52kqjQ08cTk9ST0+Yz0/1b85ANUZTRU5SMKJDRtDrQUE1QlsxdUPTStVI2zIFQtRFT1JFSqFURUBURUHVRU5VRU0l00VKU0HDRFdARKVDTNNLwEUYwEV1TlFNQErV+kBGJUrcNotARsqVStJMQEdQQ0ehQ0fao0FIC8FIYENIq0BIyqpASSjASXDBSb1ASfirQUo2wEpwQ3ljNcFLaqzAS5FDS93ATBHDTFqswEybQEzDQU0MQE1ZqUBNzUBN9UjaQkFOiqtATs3ATxDCTzrAT4WpQE/LwEAVWF5FWtNLVVfQRVJeMSVY0zFxrkJBpcJB5VVZT0J74iqyxV9cRVjZMzbCQ3pVUdlFVdNIQkRPQkSNlVzTRkJFJVtbNWVVStlLwkX6QkY6wkZ3QkVWpcJG5kJHKMJHh0JNV6XCR+hCSE7CSKVVqF9FVtM5FVDeOVdCRVmlwknqQko6wkp3QkVapcJK6EJLSsJLfsJFW6nCTATCTD7CTK1CS1zlQ00Vw01VWtw9iqTDTdVDThXDTl7CTqqtQk7mQk8uQk9pQk/NacJABWheRWXaMIVrYN8wxWZcMRVg3jFS1WRaMZVvWkVv2kTESzJVYNtFxELValJFZKrSRWLbRW1QSEREOMRGtHVkW0VjUTUFallFZ0RFhWHZNcvERgxERTZFZF9NREbEREcTRE1Xg8RHy8RIDERIRWTLW0PESMVv2UxESUNES1mJREmzRUoFb106VVViWzpzxErEREsVxUrbXsRLpW5fRWJePCqjREyJREy5xEzyxE06o0RNg8RNw0VOAsROOqNETo1ETsvETwxET02uxE+rxEAFcl4wJXtrWzBlc1wwpX3aRXqk1EV20kVx2THCRkIKlXVZQ0ZCc8ZCwkZDBWLGQ1VwXUV9UEV4UDa0NX9dNFdGRJVzXUloRkU1cFFFdltJxkYFaEZGNXXaNoPGRsJGQtcExkdFfdlFdNFAxkzYI0ZIdXvbScZJBXTM20jGSVV6X0nGSghGRVozRkpyx0rCRksExkNbTsZLj0ZL1XzRSMZE3FdGTJVz3EDGTSFGRV1hxk2ox03gxk4jRkVee0ZOt8ZO+MZPV0ZLX5LHT8JGQAWD2jBNVYHWRYfQRYjZMTWNqNBFjd0xtYJQMeWCq95FgFtFjtxFjd5AyEEzNYrSQchDtcj26NVkMJWP0UHGSapGeW47Rkq1BUZhNcRD1ERAFkVMdMN6ZXslhVRWR0JOq8BLGqfARujAQ33AQBJBTIUJT3ZrPE58YS7azEqMzUoXEE16bFZqPkpJP0pF2oBLfuM6yUqhykcpykPNY8pARQ3bRPJQMuT6qtNE7FBE4VlE0N81xtTWXD8Uytw4hMlQRVTOXUSwX0SzXESn201UqF5ErltEnV4z5Jqs1USDU0SJ0ESCUDrm1HTYNTR1XD+kZFw6uhRi3URk0ERW00RVbd00tFzVREPVRE9eRVRF3kQ920Q71EQ4XklUOdNELFZEIt9MSkvc1CtbNmQxUEpKQQRCidBOyndiNE9dMVBLfmpQQWvd7SCyy/FmNEv1a/aL8AcrEOk4S/brVOo5ykq7iWvQCGtSZD1LeGv8C/6r8UzybPADjP0r9cz07PgM+Sz6TPprUAts3Oz+DLZsUA</prop>
			</obj>
			<obj name="Protocol" class="HTCProtocol" version="1">
				<prop name="Created">2023-01-13T18:20:54.269</prop>
				<prop name="LastModified">2023-01-13T18:21:32.427</prop>
				<obj name="Programs" class="HTCRunProgramList" version="5">
					<list name="emlist" count="4">
						<obj name="item" class="HTCRunProgram" version="1">
							<prop name="name">pre-incubation</prop>
							<prop name="Cycles">1</prop>
							<prop name="AnalysisMode">None</prop>
							<obj name="Segments" class="TEMRunSegmentList" version="1">
								<list name="emlist" count="1">
									<obj name="item" class="HTCRunSegment" version="2">
										<prop name="Hold">30</prop>
										<prop name="Slope">4.4</prop>
										<prop name="StepDelay">0</prop>
										<prop name="StepSize">0</prop>
										<prop name="Target">95</prop>
										<prop name="Target2">0</prop>
										<prop name="AcquisitionMode">0</prop>
										<prop name="AcqPerDegree">5</prop>
									</obj>
								</list>
							</obj>
						</obj>
						<obj name="item" class="HTCRunProgram" version="1">
							<prop name="name">amplification</prop>
							<prop name="Cycles">45</prop>
							<prop name="AnalysisMode">Quantification</prop>
							<obj name="Segments" class="TEMRunSegmentList" version="1">
								<list name="emlist" count="2">
									<obj name="item" class="HTCRunSegment" version="2">
										<prop name="Hold">5</prop>
										<prop name="Slope">4.4</prop>
										<prop name="StepDelay">0</prop>
										<prop name="StepSize">0</prop>
										<prop name="Target">95</prop>
										<prop name="Target2">0</prop>
										<prop name="AcquisitionMode">0</prop>
										<prop name="AcqPerDegree">5</prop>
									</obj>
									<obj name="item" class="HTCRunSegment" version="2">
										<prop name="Hold">30</prop>
										<prop name="Slope">2.2</prop>
										<prop name="StepDelay">0</prop>
										<prop name="StepSize">0</prop>
										<prop name="Target">60</prop>
										<prop name="Target2">0</prop>
										<prop name="AcquisitionMode">1</prop>
										<prop name="AcqPerDegree">5</prop>
									</obj>
								</list>
							</obj>
						</obj>
						<obj name="item" class="HTCRunProgram" version="1">
							<prop name="name">melting curve</prop>
							<prop name="Cycles">1</prop>
							<prop name="AnalysisMode">Melting Curves</prop>
							<obj name="Segments" class="TEMRunSegmentList" version="1">
								<list name="emlist" count="3">
									<obj name="item" class="HTCRunSegment" version="2">
										<prop name="Hold">5</prop>
										<prop name="Slope">4.4</prop>
										<prop name="StepDelay">0</prop>
										<prop name="StepSize">0</prop>
										<prop name="Target">95</prop>
										<prop name="Target2">0</prop>
										<prop name="AcquisitionMode">0</prop>
										<prop name="AcqPerDegree">5</prop>
									</obj>
									<obj name="item" class="HTCRunSegment" version="2">
										<prop name="Hold">60</prop>
										<prop name="Slope">2.2</prop>
										<prop name="StepDelay">0</prop>
										<prop name="StepSize">0</prop>
										<prop name="Target">65</prop>
										<prop name="Target2">0</prop>
										<prop name="AcquisitionMode">0</prop>
										<prop name="AcqPerDegree">5</prop>
									</obj>
									<obj name="item" class="HTCRunSegment" version="2">
										<prop name="Hold">1</prop>
										<prop name="Slope">0.114285714285714</prop>
										<prop name="StepDelay">0</prop>
										<prop name="StepSize">0</prop>
										<prop name="Target">97</prop>
										<prop name="Target2">0</prop>
										<prop name="AcquisitionMode">2</prop>
										<prop name="AcqPerDegree">5</prop>
									</obj>
								</list>
							</obj>
						</obj>
						<obj name="item" class="HTCRunProgram" version="1">
							<prop name="name">cooling</prop>
							<prop name="Cycles">1</prop>
							<prop name="AnalysisMode">None</prop>
							<obj name="Segments" class="TEMRunSegmentList" version="1">
								<list name="emlist" count="1">
									<obj name="item" class="HTCRunSegment" version="2">
										<prop name="Hold">30</prop>
										<prop name="Slope">2.2</prop>
										<prop name="StepDelay">0</prop>
										<prop name="StepSize">0</prop>
										<prop name="Target">40</prop>
										<prop name="Target2">0</prop>
										<prop name="AcquisitionMode">0</prop>
										<prop name="AcqPerDegree">5</prop>
									</obj>
								</list>
							</obj>
						</obj>
					</list>
					<list name="AnalysisModes" count="4">
						<item>None</item>
						<item>Quantification</item>
						<item>Melting Curves</item>
						<item>Color Compensation</item>
					</list>
					<prop name="ChannelCount">1</prop>
					<prop name="InstrumentSubclass">HTC_VER_10</prop>
					<obj name="Container" class="HTCBlockType" version="1">
						<prop name="Id">bt96TC5</prop>
						<prop name="RowCount">8</prop>
						<prop name="ColCount">12</prop>
						<prop name="OvershootDnDelay">10</prop>
						<prop name="OvershootUpDelay">10</prop>
						<prop name="RampRateMaxDn">2.2</prop>
						<prop name="RampRateMaxUp">4.4</prop>
						<prop name="ReactionVolMin">10</prop>
						<prop name="ReactionVolMax">100</prop>
						<prop name="ReactionVolDefault">20</prop>
						<prop name="HorVertCrosstalkCoefficient">0.0003</prop>
						<prop name="DiagCrosstalkCoefficent">0.0001</prop>
					</obj>
					<prop name="MaxPositionsToSeek">96</prop>
					<obj name="DetectionFormats" class="DetectionFormats" version="2">
						<list name="emlist" count="1">
							<obj name="item" class="HTCDetectionFormat" version="1">
								<list name="emlist" count="1">
									<obj name="item" class="HTCChannel" version="2">
										<prop name="name">SYBR Green I / HRM Dye</prop>
										<prop name="Active">1</prop>
										<prop name="EmissionWL">510</prop>
										<prop name="ExcitationWL">465</prop>
										<prop name="IntgrTime">250</prop>
										<prop name="MaxIntgrTime">1000</prop>
										<prop name="MeltFactor">1.2</prop>
										<prop name="QuantFactor">20</prop>
									</obj>
								</list>
								<prop name="name">SYBR Green I / HRM Dye</prop>
								<prop name="Active">1</prop>
								<prop name="DefChannelNdx">0</prop>
								<prop name="DenominatorNdx">-1</prop>
								<prop name="ReadOnly">0</prop>
								<list name="EmissionWLAvail" count="6">
									<item>488</item>
									<item>510</item>
									<item>580</item>
									<item>610</item>
									<item>640</item>
									<item>660</item>
								</list>
								<list name="ExcitationWLAvail" count="5">
									<item>440</item>
									<item>465</item>
									<item>498</item>
									<item>533</item>
									<item>618</item>
								</list>
								<prop name="MeasuringMode">hmmDynamic</prop>
							</obj>
						</list>
						<prop name="DefFormatName">SYBR Green I / HRM Dye</prop>
					</obj>
					<list name="AcquisitionModes" count="4">
						<item>None</item>
						<item>Single</item>
						<item>Continuous</item>
						<item>Step</item>
					</list>
					<prop name="SeekTemp">30</prop>
					<prop name="SampleVolume">10</prop>
				</obj>
			</obj>
			<prop name="CompletedProgramNo">5</prop>
			<prop name="StopPoint">3</prop>
			<prop name="CarouselConstMoved">0</prop>
		</obj>
		<obj name="AnlsAndSampleInfo" class="AnlsAndSampleInfo" version="1">
			<obj name="AnlsPropTypes" class="PropertyTypeList" version="1">
				<list name="emlist" count="3">
					<obj name="item" class="SamplePropType" version="1">
						<prop name="name">Units</prop>
						<prop name="PropClass">QuantUnitsProp</prop>
						<prop name="IsChannelProperty">0</prop>
						<prop name="SelectorOrder">0</prop>
						<prop name="ShowInSelector">0</prop>
						<prop name="ShowInTable">0</prop>
						<prop name="TableOrder">0</prop>
					</obj>
					<obj name="item" class="SamplePropType" version="1">
						<prop name="name">ExtRef</prop>
						<prop name="PropClass">RQExtRefProp</prop>
						<prop name="IsChannelProperty">0</prop>
						<prop name="SelectorOrder">0</prop>
						<prop name="ShowInSelector">0</prop>
						<prop name="ShowInTable">0</prop>
						<prop name="TableOrder">0</prop>
					</obj>
					<obj name="item" class="SamplePropType" version="1">
						<prop name="name">Endpt External Experiment</prop>
						<prop name="PropClass">EndptGenoExtExp</prop>
						<prop name="IsChannelProperty">0</prop>
						<prop name="SelectorOrder">0</prop>
						<prop name="ShowInSelector">0</prop>
						<prop name="ShowInTable">0</prop>
						<prop name="TableOrder">0</prop>
					</obj>
				</list>
			</obj>
			<obj name="SamplePropTypes" class="PropertyTypeList" version="1">
				<list name="emlist" count="26">
					<obj name="item" class="SamplePosPropType" version="1">
						<prop name="name">Position</prop>
						<prop name="PropClass">GenSampleEditPosition</prop>
						<prop name="AnalysisClass">General</prop>
						<prop name="IsChannelProperty">0</prop>
						<prop name="SelectorOrder">0</prop>
						<prop name="ShowInSelector">0</prop>
						<prop name="ShowInTable">1</prop>
						<prop name="TableOrder">0</prop>
					</obj>
					<obj name="item" class="SamplePropType" version="1">
						<prop name="name">Color</prop>
						<prop name="PropClass">SamplePrefColor</prop>
						<prop name="AnalysisClass">General</prop>
						<prop name="IsChannelProperty">0</prop>
						<prop name="SelectorOrder">1</prop>
						<prop name="ShowInSelector">0</prop>
						<prop name="ShowInTable">1</prop>
						<prop name="TableOrder">1</prop>
					</obj>
					<obj name="item" class="SamplePropType" version="1">
						<prop name="name">Replicate of</prop>
						<prop name="PropClass">GenSampleEditReplicate</prop>
						<prop name="AnalysisClass">General</prop>
						<prop name="IsChannelProperty">0</prop>
						<prop name="SelectorOrder">2</prop>
						<prop name="ShowInSelector">0</prop>
						<prop name="ShowInTable">1</prop>
						<prop name="TableOrder">2</prop>
					</obj>
					<obj name="item" class="SamplePropType" version="1">
						<prop name="name">Sample Name</prop>
						<prop name="PropClass">GenSampleEditName</prop>
						<prop name="AnalysisClass">General</prop>
						<prop name="IsChannelProperty">0</prop>
						<prop name="SelectorOrder">3</prop>
						<prop name="ShowInSelector">1</prop>
						<prop name="ShowInTable">1</prop>
						<prop name="TableOrder">3</prop>
					</obj>
					<obj name="item" class="SamplePropType" version="1">
						<prop name="name">Subsets</prop>
						<prop name="PropClass">GenSampleEditSubset</prop>
						<prop name="AnalysisClass">General</prop>
						<prop name="IsChannelProperty">0</prop>
						<prop name="SelectorOrder">4</prop>
						<prop name="ShowInSelector">0</prop>
						<prop name="ShowInTable">0</prop>
						<prop name="TableOrder">4</prop>
					</obj>
					<obj name="item" class="SamplePropType" version="1">
						<prop name="name">Notes</prop>
						<prop name="PropClass">GenSampleEditNotes</prop>
						<prop name="AnalysisClass">General</prop>
						<prop name="IsChannelProperty">0</prop>
						<prop name="SelectorOrder">5</prop>
						<prop name="ShowInSelector">0</prop>
						<prop name="ShowInTable">0</prop>
						<prop name="TableOrder">5</prop>
					</obj>
					<obj name="item" class="SamplePropType" version="1">
						<prop name="name">Sample ID</prop>
						<prop name="PropClass">HTCSampleID</prop>
						<prop name="AnalysisClass">General</prop>
						<prop name="IsChannelProperty">0</prop>
						<prop name="SelectorOrder">6</prop>
						<prop name="ShowInSelector">0</prop>
						<prop name="ShowInTable">0</prop>
						<prop name="TableOrder">6</prop>
					</obj>
					<obj name="item" class="SamplePropType" version="1">
						<prop name="name">Sample Prep Notes</prop>
						<prop name="PropClass">HTCSamplePrepNotes</prop>
						<prop name="AnalysisClass">General</prop>
						<prop name="IsChannelProperty">0</prop>
						<prop name="SelectorOrder">7</prop>
						<prop name="ShowInSelector">0</prop>
						<prop name="ShowInTable">0</prop>
						<prop name="TableOrder">7</prop>
					</obj>
					<obj name="item" class="SamplePrefWidthType" version="1">
						<prop name="name">Width</prop>
						<prop name="PropClass">SamplePrefWidth</prop>
						<prop name="AnalysisClass">Sample preferences</prop>
						<prop name="IsChannelProperty">0</prop>
						<prop name="SelectorOrder">8</prop>
						<prop name="ShowInSelector">0</prop>
						<prop name="ShowInTable">0</prop>
						<prop name="TableOrder">8</prop>
					</obj>
					<obj name="item" class="SamplePrefLineStyleType" version="1">
						<prop name="name">Line Style</prop>
						<prop name="PropClass">SamplePrefLineStyle</prop>
						<prop name="AnalysisClass">Sample preferences</prop>
						<prop name="IsChannelProperty">0</prop>
						<prop name="SelectorOrder">9</prop>
						<prop name="ShowInSelector">0</prop>
						<prop name="ShowInTable">0</prop>
						<prop name="TableOrder">9</prop>
					</obj>
					<obj name="item" class="SamplePrefPointStyleType" version="1">
						<prop name="name">Point Style</prop>
						<prop name="PropClass">SamplePrefPointStyle</prop>
						<prop name="AnalysisClass">Sample preferences</prop>
						<prop name="IsChannelProperty">0</prop>
						<prop name="SelectorOrder">10</prop>
						<prop name="ShowInSelector">0</prop>
						<prop name="ShowInTable">0</prop>
						<prop name="TableOrder">10</prop>
					</obj>
					<obj name="item" class="SamplePropType" version="1">
						<prop name="name">Dominant Channel</prop>
						<prop name="PropClass">DominantChannelProp</prop>
						<prop name="AnalysisClass">Color Compensation Analysis</prop>
						<prop name="IsChannelProperty">0</prop>
						<prop name="SelectorOrder">11</prop>
						<prop name="ShowInSelector">0</prop>
						<prop name="ShowInTable">0</prop>
						<prop name="TableOrder">11</prop>
					</obj>
					<obj name="item" class="EndPtSampleTypePropertyType" version="1">
						<prop name="name">EndPt Sample Type</prop>
						<prop name="PropClass">GroupingSample</prop>
						<prop name="AnalysisClass">EndPtGenotyping</prop>
						<prop name="IsChannelProperty">0</prop>
						<prop name="SelectorOrder">12</prop>
						<prop name="ShowInSelector">0</prop>
						<prop name="ShowInTable">0</prop>
						<prop name="TableOrder">12</prop>
					</obj>
					<obj name="item" class="SamplePropType" version="1">
						<prop name="name">EndPt Genotype</prop>
						<prop name="PropClass">Genotype</prop>
						<prop name="AnalysisClass">EndPtGenotyping</prop>
						<prop name="IsChannelProperty">0</prop>
						<prop name="SelectorOrder">13</prop>
						<prop name="ShowInSelector">0</prop>
						<prop name="ShowInTable">0</prop>
						<prop name="TableOrder">13</prop>
					</obj>
					<obj name="item" class="SamplePropType" version="1">
						<prop name="name">Target Name</prop>
						<prop name="PropClass">TargetName</prop>
						<prop name="AnalysisClass">General</prop>
						<prop name="IsChannelProperty">1</prop>
						<prop name="SelectorOrder">22</prop>
						<prop name="ShowInSelector">1</prop>
						<prop name="ShowInTable">1</prop>
						<prop name="TableOrder">22</prop>
					</obj>
					<obj name="item" class="QuantSampleTypePropertyType" version="1">
						<prop name="name">Quantification Sample Type</prop>
						<prop name="PropClass">QuantSampleTypeProperty</prop>
						<prop name="AnalysisClass">Quantification Analysis</prop>
						<prop name="IsChannelProperty">1</prop>
						<prop name="SelectorOrder">15</prop>
						<prop name="ShowInSelector">0</prop>
						<prop name="ShowInTable">0</prop>
						<prop name="TableOrder">15</prop>
					</obj>
					<obj name="item" class="SamplePropType" version="1">
						<prop name="name">Concentration</prop>
						<prop name="PropClass">QuantConcProperty</prop>
						<prop name="AnalysisClass">Quantification Analysis</prop>
						<prop name="IsChannelProperty">1</prop>
						<prop name="SelectorOrder">16</prop>
						<prop name="ShowInSelector">1</prop>
						<prop name="ShowInTable">1</prop>
						<prop name="TableOrder">16</prop>
					</obj>
					<obj name="item" class="QuantCpType" version="1">
						<prop name="name">Cp Low</prop>
						<prop name="PropClass">QuantCpLowProp</prop>
						<prop name="AnalysisClass">Quantification Analysis</prop>
						<prop name="IsChannelProperty">1</prop>
						<prop name="SelectorOrder">17</prop>
						<prop name="ShowInSelector">0</prop>
						<prop name="ShowInTable">0</prop>
						<prop name="TableOrder">17</prop>
					</obj>
					<obj name="item" class="QuantCpType" version="1">
						<prop name="name">Cp High</prop>
						<prop name="PropClass">QuantCpHighProp</prop>
						<prop name="AnalysisClass">Quantification Analysis</prop>
						<prop name="IsChannelProperty">1</prop>
						<prop name="SelectorOrder">18</prop>
						<prop name="ShowInSelector">0</prop>
						<prop name="ShowInTable">0</prop>
						<prop name="TableOrder">18</prop>
					</obj>
					<obj name="item" class="GroupSampleTypePropertyType" version="1">
						<prop name="name">Melt Geno Sample Type</prop>
						<prop name="PropClass">GroupChannelTypeProp</prop>
						<prop name="AnalysisClass">Melt Geno</prop>
						<prop name="IsChannelProperty">1</prop>
						<prop name="SelectorOrder">19</prop>
						<prop name="ShowInSelector">0</prop>
						<prop name="ShowInTable">0</prop>
						<prop name="TableOrder">19</prop>
					</obj>
					<obj name="item" class="SamplePropType" version="1">
						<prop name="name">Melt Geno Genotype</prop>
						<prop name="PropClass">ChannelGenotype</prop>
						<prop name="AnalysisClass">Melt Geno</prop>
						<prop name="IsChannelProperty">1</prop>
						<prop name="SelectorOrder">20</prop>
						<prop name="ShowInSelector">0</prop>
						<prop name="ShowInTable">0</prop>
						<prop name="TableOrder">20</prop>
					</obj>
					<obj name="item" class="RQTargetPropertyType" version="1">
						<prop name="name">Target Type</prop>
						<prop name="PropClass">RQTargetProperty</prop>
						<prop name="AnalysisClass">Relative Quantification</prop>
						<prop name="IsChannelProperty">1</prop>
						<prop name="SelectorOrder">21</prop>
						<prop name="ShowInSelector">0</prop>
						<prop name="ShowInTable">0</prop>
						<prop name="TableOrder">21</prop>
					</obj>
					<obj name="item" class="RQSampleTargetPropertyType" version="1">
						<prop name="name">Combined Sample and Target Type</prop>
						<prop name="PropClass">RQSampleTargetProperty</prop>
						<prop name="AnalysisClass">Relative Quantification</prop>
						<prop name="IsChannelProperty">1</prop>
						<prop name="SelectorOrder">15</prop>
						<prop name="ShowInSelector">1</prop>
						<prop name="ShowInTable">1</prop>
						<prop name="TableOrder">15</prop>
					</obj>
					<obj name="item" class="SamplePropType" version="1">
						<prop name="name">Efficiency</prop>
						<prop name="PropClass">RQEffProp</prop>
						<prop name="AnalysisClass">Relative Quantification</prop>
						<prop name="IsChannelProperty">1</prop>
						<prop name="SelectorOrder">23</prop>
						<prop name="ShowInSelector">0</prop>
						<prop name="ShowInTable">1</prop>
						<prop name="TableOrder">23</prop>
					</obj>
					<obj name="item" class="GroupSampleTypePropertyTypeNoPos" version="1">
						<prop name="name">Scanning Sample Type</prop>
						<prop name="PropClass">GroupChannelTypeProp</prop>
						<prop name="AnalysisClass">Scanning</prop>
						<prop name="IsChannelProperty">1</prop>
						<prop name="SelectorOrder">24</prop>
						<prop name="ShowInSelector">0</prop>
						<prop name="ShowInTable">0</prop>
						<prop name="TableOrder">24</prop>
					</obj>
					<obj name="item" class="SamplePropType" version="1">
						<prop name="name">Scanning Genotype</prop>
						<prop name="PropClass">ChannelGenotype</prop>
						<prop name="AnalysisClass">Scanning</prop>
						<prop name="IsChannelProperty">1</prop>
						<prop name="SelectorOrder">25</prop>
						<prop name="ShowInSelector">0</prop>
						<prop name="ShowInTable">0</prop>
						<prop name="TableOrder">25</prop>
					</obj>
				</list>
			</obj>
			<obj name="SelectedChannels" class="TEMIntegerSet" version="1">
				<list name="Items" count="1">
					<prop name="Item">0</prop>
				</list>
			</obj>
			<obj name="AnalysisProperties" class="ExpPropList" version="1">
				<list name="emlist" count="3">
					<obj name="PropertyObject" class="EndptGenoExtExp" version="3">
						<prop name="PropertyTypeName">Endpt External Experiment</prop>
					</obj>
					<obj name="PropertyObject" class="RQExtRefProp" version="3">
						<prop name="PropertyTypeName">ExtRef</prop>
						<prop name="RefExpProg">-1</prop>
					</obj>
					<obj name="PropertyObject" class="QuantUnitsProp" version="3">
						<prop name="PropertyTypeName">Units</prop>
					</obj>
				</list>
			</obj>
			<obj name="SampleInfoList" class="SamplePropInfoList" version="1">
				<list name="emlist" count="96">
					<obj name="item" class="SamplePropInfo" version="1">
						<obj name="ChannelProperties" class="ChanPropList" version="2">
							<obj name="ChannelProperties" class="EMList" version="1">
								<list name="emlist" count="1">
									<obj name="item" class="PropertyList" version="1">
										<list name="emlist" count="12">
											<obj name="PropertyObject" class="RQSampleTargetProperty" version="4">
												<prop name="PropertyTypeName">Combined Sample and Target Type</prop>
												<prop name="Position">0</prop>
												<prop name="IsDefault">0</prop>
												<obj name="ChannelProp" class="ChannelProperty" version="1">
													<prop name="ChannelIdx">0</prop>
												</obj>
											</obj>
											<obj name="PropertyObject" class="QuantConcProperty" version="4">
												<prop name="PropertyTypeName">Concentration</prop>
												<prop name="Position">0</prop>
												<prop name="IsDefault">1</prop>
												<prop name="Concentration">0</prop>
												<obj name="ChannelProp" class="ChannelProperty" version="1">
													<prop name="ChannelIdx">0</prop>
												</obj>
												<prop name="ReadOnly">1</prop>
											</obj>
											<obj name="PropertyObject" class="QuantCpHighProp" version="4">
												<prop name="PropertyTypeName">Cp High</prop>
												<prop name="Position">0</prop>
												<prop name="IsDefault">1</prop>
												<prop name="CpRangeHigh">0</prop>
												<obj name="ChannelProp" class="ChannelProperty" version="1">
													<prop name="ChannelIdx">0</prop>
												</obj>
												<prop name="ReadOnly">0</prop>
											</obj>
											<obj name="PropertyObject" class="QuantCpLowProp" version="4">
												<prop name="PropertyTypeName">Cp Low</prop>
												<prop name="Position">0</prop>
												<prop name="IsDefault">1</prop>
												<prop name="CpRangeLow">0</prop>
												<obj name="ChannelProp" class="ChannelProperty" version="1">
													<prop name="ChannelIdx">0</prop>
												</obj>
												<prop name="ReadOnly">0</prop>
											</obj>
											<obj name="PropertyObject" class="RQEffProp" version="4">
												<prop name="PropertyTypeName">Efficiency</prop>
												<prop name="Position">0</prop>
												<prop name="IsDefault">1</prop>
												<prop name="Efficiency">2</prop>
												<obj name="ChannelProp" class="ChannelProperty" version="1">
													<prop name="ChannelIdx">0</prop>
												</obj>
											</obj>
											<obj name="PropertyObject" class="ChannelGenotype" version="4">
												<prop name="PropertyTypeName">Melt Geno Genotype</prop>
												<prop name="Position">0</prop>
												<prop name="IsDefault">1</prop>
												<prop name="ReadOnly">1</prop>
												<obj name="ChannelProp" class="ChannelProperty" version="1">
													<prop name="ChannelIdx">0</prop>
												</obj>
											</obj>
											<obj name="PropertyObject" class="GroupChannelTypeProp" version="4">
												<prop name="PropertyTypeName">Melt Geno Sample Type</prop>
												<prop name="Position">0</prop>
												<prop name="IsDefault">0</prop>
												<prop name="GroupSampleType">mstUnknown</prop>
												<obj name="ChannelProp" class="ChannelProperty" version="1">
													<prop name="ChannelIdx">0</prop>
												</obj>
											</obj>
											<obj name="PropertyObject" class="QuantSampleTypeProperty" version="4">
												<prop name="PropertyTypeName">Quantification Sample Type</prop>
												<prop name="Position">0</prop>
												<prop name="IsDefault">0</prop>
												<prop name="SampleType">qsPosCalibrator</prop>
												<obj name="ChannelProp" class="ChannelProperty" version="1">
													<prop name="ChannelIdx">0</prop>
												</obj>
											</obj>
											<obj name="PropertyObject" class="ChannelGenotype" version="4">
												<prop name="PropertyTypeName">Scanning Genotype</prop>
												<prop name="Position">0</prop>
												<prop name="IsDefault">1</prop>
												<prop name="ReadOnly">1</prop>
												<obj name="ChannelProp" class="ChannelProperty" version="1">
													<prop name="ChannelIdx">0</prop>
												</obj>
											</obj>
											<obj name="PropertyObject" class="GroupChannelTypeProp" version="4">
												<prop name="PropertyTypeName">Scanning Sample Type</prop>
												<prop name="Position">0</prop>
												<prop name="IsDefault">0</prop>
												<prop name="GroupSampleType">mstUnknown</prop>
												<obj name="ChannelProp" class="ChannelProperty" version="1">
													<prop name="ChannelIdx">0</prop>
												</obj>
											</obj>
											<obj name="PropertyObject" class="TargetName" version="4">
												<prop name="PropertyTypeName">Target Name</prop>
												<prop name="Position">0</prop>
												<prop name="IsDefault">0</prop>
												<prop name="name">ACT</prop>
												<obj name="ChannelProp" class="ChannelProperty" version="1">
													<prop name="ChannelIdx">0</prop>
												</obj>
											</obj>
											<obj name="PropertyObject" class="RQTargetProperty" version="4">
												<prop name="PropertyTypeName">Target Type</prop>
												<prop name="Position">0</prop>
												<prop name="IsDefault">0</prop>
												<prop name="TargetType">dtReference</prop>
												<obj name="ChannelProp" class="ChannelProperty" version="1">
													<prop name="ChannelIdx">0</prop>
												</obj>
											</obj>
										</list>
									</obj>
								</list>
							</obj>
						</obj>
						<prop name="ChannelPropertyCount">1</prop>
						<prop name="ContainerPosition">0</prop>
						<prop name="HasSampleProperties">1</prop>
						<obj name="SampleProperties" class="PropertyList" version="1">
							<list name="emlist" count="14">
								<obj name="PropertyObject" class="SamplePrefColor" version="4">
									<prop name="PropertyTypeName">Color</prop>
									<prop name="Position">0</prop>
									<prop name="IsDefault">0</prop>
									<prop name="Color">$00FF8000</prop>
								</obj>
								<obj name="PropertyObject" class="DominantChannelProp" version="4">
									<prop name="PropertyTypeName">Dominant Channel</prop>
									<prop name="Position">0</prop>
									<prop name="IsDefault">0</prop>
									<prop name="DominantChannel">0</prop>
								</obj>
								<obj name="PropertyObject" class="Genotype" version="4">
									<prop name="PropertyTypeName">EndPt Genotype</prop>
									<prop name="Position">0</prop>
									<prop name="IsDefault">1</prop>
									<prop name="ReadOnly">1</prop>
								</obj>
								<obj name="PropertyObject" class="GroupingSample" version="4">
									<prop name="PropertyTypeName">EndPt Sample Type</prop>
									<prop name="Position">0</prop>
									<prop name="IsDefault">0</prop>
									<prop name="GroupSampleType">mstUnknown</prop>
								</obj>
								<obj name="PropertyObject" class="SamplePrefLineStyle" version="4">
									<prop name="PropertyTypeName">Line Style</prop>
									<prop name="Position">0</prop>
									<prop name="IsDefault">0</prop>
									<prop name="LineStyle">psSolid</prop>
								</obj>
								<obj name="PropertyObject" class="GenSampleEditNotes" version="4">
									<prop name="PropertyTypeName">Notes</prop>
									<prop name="Position">0</prop>
									<prop name="IsDefault">1</prop>
								</obj>
								<obj name="PropertyObject" class="SamplePrefPointStyle" version="4">
									<prop name="PropertyTypeName">Point Style</prop>
									<prop name="Position">0</prop>
									<prop name="IsDefault">0</prop>
									<prop name="PointStyle">psNothing</prop>
								</obj>
								<obj name="PropertyObject" class="GenSampleEditPosition" version="4">
									<prop name="PropertyTypeName">Position</prop>
									<prop name="Position">0</prop>
									<prop name="IsDefault">1</prop>
								</obj>
								<obj name="PropertyObject" class="GenSampleEditReplicate" version="4">
									<prop name="PropertyTypeName">Replicate of</prop>
									<prop name="Position">0</prop>
									<prop name="IsDefault">0</prop>
									<prop name="ReplicateOf">0</prop>
								</obj>
								<obj name="PropertyObject" class="HTCSampleID" version="4">
									<prop name="PropertyTypeName">Sample ID</prop>
									<prop name="Position">0</prop>
									<prop name="IsDefault">1</prop>
								</obj>
								<obj name="PropertyObject" class="GenSampleEditName" version="4">
									<prop name="PropertyTypeName">Sample Name</prop>
									<prop name="Position">0</prop>
									<prop name="IsDefault">0</prop>
									<prop name="name">27N</prop>
								</obj>
								<obj name="PropertyObject" class="HTCSamplePrepNotes" version="4">
									<prop name="PropertyTypeName">Sample Prep Notes</prop>
									<prop name="Position">0</prop>
									<prop name="IsDefault">1</prop>
								</obj>
								<obj name="PropertyObject" class="GenSampleEditSubset" version="4">
									<prop name="PropertyTypeName">Subsets</prop>
									<prop name="Position">0</prop>
									<prop name="IsDefault">1</prop>
								</obj>
								<obj name="PropertyObject" class="SamplePrefWidth" version="5">
									<prop name="PropertyTypeName">Width</prop>
									<prop name="Position">0</prop>
									<prop name="IsDefault">1</prop>
									<prop name="Width">1</prop>
								</obj>
							</list>
						</obj>
					</obj>
					<obj name="item" class="SamplePropInfo" version="1">
						<obj name="ChannelProperties" class="ChanPropList" version="2">
							<obj name="ChannelProperties" class="EMList" version="1">
								<list name="emlist" count="1">
									<obj name="item" class="PropertyList" version="1">
										<list name="emlist" count="12">
											<obj name="PropertyObject" class="RQSampleTargetProperty" version="4">
												<prop name="PropertyTypeName">Combined Sample and Target Type</prop>
												<prop name="Position">1</prop>
												<prop name="IsDefault">0</prop>
												<obj name="ChannelProp" class="ChannelProperty" version="1">
													<prop name="ChannelIdx">0</prop>
												</obj>
											</obj>
											<obj name="PropertyObject" class="QuantConcProperty" version="4">
												<prop name="PropertyTypeName">Concentration</prop>
												<prop name="Position">1</prop>
												<prop name="IsDefault">1</prop>
												<prop name="Concentration">0</prop>
												<obj name="ChannelProp" class="ChannelProperty" version="1">
													<prop name="ChannelIdx">0</prop>
												</obj>
												<prop name="ReadOnly">1</prop>
											</obj>
											<obj name="PropertyObject" class="QuantCpHighProp" version="4">
												<prop name="PropertyTypeName">Cp High</prop>
												<prop name="Position">1</prop>
												<prop name="IsDefault">1</prop>
												<prop name="CpRangeHigh">0</prop>
												<obj name="ChannelProp" class="ChannelProperty" version="1">
													<prop name="ChannelIdx">0</prop>
												</obj>
												<prop name="ReadOnly">0</prop>
											</obj>
											<obj name="PropertyObject" class="QuantCpLowProp" version="4">
												<prop name="PropertyTypeName">Cp Low</prop>
												<prop name="Position">1</prop>
												<prop name="IsDefault">1</prop>
												<prop name="CpRangeLow">0</prop>
												<obj name="ChannelProp" class="ChannelProperty" version="1">
													<prop name="ChannelIdx">0</prop>
												</obj>
												<prop name="ReadOnly">0</prop>
											</obj>
											<obj name="PropertyObject" class="RQEffProp" version="4">
												<prop name="PropertyTypeName">Efficiency</prop>
												<prop name="Position">1</prop>
												<prop name="IsDefault">1</prop>
												<prop name="Efficiency">2</prop>
												<obj name="ChannelProp" class="ChannelProperty" version="1">
													<prop name="ChannelIdx">0</prop>
												</obj>
											</obj>
											<obj name="PropertyObject" class="ChannelGenotype" version="4">
												<prop name="PropertyTypeName">Melt Geno Genotype</prop>
												<prop name="Position">1</prop>
												<prop name="IsDefault">1</prop>
												<prop name="ReadOnly">1</prop>
												<obj name="ChannelProp" class="ChannelProperty" version="1">
													<prop name="ChannelIdx">0</prop>
												</obj>
											</obj>
											<obj name="PropertyObject" class="GroupChannelTypeProp" version="4">
												<prop name="PropertyTypeName">Melt Geno Sample Type</prop>
												<prop name="Position">1</prop>
												<prop name="IsDefault">0</prop>
												<prop name="GroupSampleType">mstUnknown</prop>
												<obj name="ChannelProp" class="ChannelProperty" version="1">
													<prop name="ChannelIdx">0</prop>
												</obj>
											</obj>
											<obj name="PropertyObject" class="QuantSampleTypeProperty" version="4">
												<prop name="PropertyTypeName">Quantification Sample Type</prop>
												<prop name="Position">1</prop>
												<prop name="IsDefault">0</prop>
												<prop name="SampleType">qsPosCalibrator</prop>
												<obj name="ChannelProp" class="ChannelProperty" version="1">
													<prop name="ChannelIdx">0</prop>
												</obj>
											</obj>
											<obj name="PropertyObject" class="ChannelGenotype" version="4">
												<prop name="PropertyTypeName">Scanning Genotype</prop>
												<prop name="Position">1</prop>
												<prop name="IsDefault">1</prop>
												<prop name="ReadOnly">1</prop>
												<obj name="ChannelProp" class="ChannelProperty" version="1">
													<prop name="ChannelIdx">0</prop>
												</obj>
											</obj>
											<obj name="PropertyObject" class="GroupChannelTypeProp" version="4">
												<prop name="PropertyTypeName">Scanning Sample Type</prop>
												<prop name="Position">1</prop>
												<prop name="IsDefault">0</prop>
												<prop name="GroupSampleType">mstUnknown</prop>
												<obj name="ChannelProp" class="ChannelProperty" version="1">
													<prop name="ChannelIdx">0</prop>
												</obj>
											</obj>
											<obj name="PropertyObject" class="TargetName" version="4">
												<prop name="PropertyTypeName">Target Name</prop>
												<prop name="Position">1</prop>
												<prop name="IsDefault">0</prop>
												<prop name="name">ACT</prop>
												<obj name="ChannelProp" class="ChannelProperty" version="1">
													<prop name="ChannelIdx">0</prop>
												</obj>
											</obj>
											<obj name="PropertyObject" class="RQTargetProperty" version="4">
												<prop name="PropertyTypeName">Target Type</prop>
												<prop name="Position">1</prop>
												<prop name="IsDefault">0</prop>
												<prop name="TargetType">dtReference</prop>
												<obj name="ChannelProp" class="ChannelProperty" version="1">
													<prop name="ChannelIdx">0</prop>
												</obj>
											</obj>
										</list>
									</obj>
								</list>
							</obj>
						</obj>
						<prop name="ChannelPropertyCount">1</prop>
						<prop name="ContainerPosition">1</prop>
						<prop name="HasSampleProperties">1</prop>
						<obj name="SampleProperties" class="PropertyList" version="1">
							<list name="emlist" count="14">
								<obj name="PropertyObject" class="SamplePrefColor" version="4">
									<prop name="PropertyTypeName">Color</prop>
									<prop name="Position">1</prop>
									<prop name="IsDefault">0</prop>
									<prop name="Color">clRed</prop>
								</obj>
								<obj name="PropertyObject" class="DominantChannelProp" version="4">
									<prop name="PropertyTypeName">Dominant Channel</prop>
									<prop name="Position">1</prop>
									<prop name="IsDefault">0</prop>
									<prop name="DominantChannel">0</prop>
								</obj>
								<obj name="PropertyObject" class="Genotype" version="4">
									<prop name="PropertyTypeName">EndPt Genotype</prop>
									<prop name="Position">1</prop>
									<prop name="IsDefault">1</prop>
									<prop name="ReadOnly">1</prop>
								</obj>
								<obj name="PropertyObject" class="GroupingSample" version="4">
									<prop name="PropertyTypeName">EndPt Sample Type</prop>
									<prop name="Position">1</prop>
									<prop name="IsDefault">0</prop>
									<prop name="GroupSampleType">mstUnknown</prop>
								</obj>
								<obj name="PropertyObject" class="SamplePrefLineStyle" version="4">
									<prop name="PropertyTypeName">Line Style</prop>
									<prop name="Position">1</prop>
									<prop name="IsDefault">0</prop>
									<prop name="LineStyle">psSolid</prop>
								</obj>
								<obj name="PropertyObject" class="GenSampleEditNotes" version="4">
									<prop name="PropertyTypeName">Notes</prop>
									<prop name="Position">1</prop>
									<prop name="IsDefault">1</prop>
								</obj>
								<obj name="PropertyObject" class="SamplePrefPointStyle" version="4">
									<prop name="PropertyTypeName">Point Style</prop>
									<prop name="Position">1</prop>
									<prop name="IsDefault">0</prop>
									<prop name="PointStyle">psNothing</prop>
								</obj>
								<obj name="PropertyObject" class="GenSampleEditPosition" version="4">
									<prop name="PropertyTypeName">Position</prop>
									<prop name="Position">1</prop>
									<prop name="IsDefault">1</prop>
								</obj>
								<obj name="PropertyObject" class="GenSampleEditReplicate" version="4">
									<prop name="PropertyTypeName">Replicate of</prop>
									<prop name="Position">1</prop>
									<prop name="IsDefault">0</prop>
									<prop name="ReplicateOf">0</prop>
								</obj>
								<obj name="PropertyObject" class="HTCSampleID" version="4">
									<prop name="PropertyTypeName">Sample ID</prop>
									<prop name="Position">1</prop>
									<prop name="IsDefault">1</prop>
								</obj>
								<obj name="PropertyObject" class="GenSampleEditName" version="4">
									<prop name="PropertyTypeName">Sample Name</prop>
									<prop name="Position">1</prop>
									<prop name="IsDefault">0</prop>
									<prop name="name">27N</prop>
								</obj>
								<obj name="PropertyObject" class="HTCSamplePrepNotes" version="4">
									<prop name="PropertyTypeName">Sample Prep Notes</prop>
									<prop name="Position">1</prop>
									<prop name="IsDefault">1</prop>
								</obj>
								<obj name="PropertyObject" class="GenSampleEditSubset" version="4">
									<prop name="PropertyTypeName">Subsets</prop>
									<prop name="Position">1</prop>
									<prop name="IsDefault">1</prop>
								</obj>
								<obj name="PropertyObject" class="SamplePrefWidth" version="5">
									<prop name="PropertyTypeName">Width</prop>
									<prop name="Position">1</prop>
									<prop name="IsDefault">1</prop>
									<prop name="Width">1</prop>
								</obj>
							</list>
						</obj>
					</obj>
					<obj name="item" class="SamplePropInfo" version="1">
						<obj name="ChannelProperties" class="ChanPropList" version="2">
							<obj name="ChannelProperties" class="EMList" version="1">
								<list name="emlist" count="1">
									<obj name="item" class="PropertyList" version="1">
										<list name="emlist" count="12">
											<obj name="PropertyObject" class="RQSampleTargetProperty" version="4">
												<prop name="PropertyTypeName">Combined Sample and Target Type</prop>
												<prop name="Position">2</prop>
												<prop name="IsDefault">0</prop>
												<obj name="ChannelProp" class="ChannelProperty" version="1">
													<prop name="ChannelIdx">0</prop>
												</obj>
											</obj>
											<obj name="PropertyObject" class="QuantConcProperty" version="4">
												<prop name="PropertyTypeName">Concentration</prop>
												<prop name="Position">2</prop>
												<prop name="IsDefault">1</prop>
												<prop name="Concentration">0</prop>
												<obj name="ChannelProp" class="ChannelProperty" version="1">
													<prop name="ChannelIdx">0</prop>
												</obj>
												<prop name="ReadOnly">1</prop>
											</obj>
											<obj name="PropertyObject" class="QuantCpHighProp" version="4">
												<prop name="PropertyTypeName">Cp High</prop>
												<prop name="Position">2</prop>
												<prop name="IsDefault">1</prop>
												<prop name="CpRangeHigh">0</prop>
												<obj name="ChannelProp" class="ChannelProperty" version="1">
													<prop name="ChannelIdx">0</prop>
												</obj>
												<prop name="ReadOnly">0</prop>
											</obj>
											<obj name="PropertyObject" class="QuantCpLowProp" version="4">
												<prop name="PropertyTypeName">Cp Low</prop>
												<prop name="Position">2</prop>
												<prop name="IsDefault">1</prop>
												<prop name="CpRangeLow">0</prop>
												<obj name="ChannelProp" class="ChannelProperty" version="1">
													<prop name="ChannelIdx">0</prop>
												</obj>
												<prop name="ReadOnly">0</prop>
											</obj>
											<obj name="PropertyObject" class="RQEffProp" version="4">
												<prop name="PropertyTypeName">Efficiency</prop>
												<prop name="Position">2</prop>
												<prop name="IsDefault">1</prop>
												<prop name="Efficiency">2</prop>
												<obj name="ChannelProp" class="ChannelProperty" version="1">
													<prop name="ChannelIdx">0</prop>
												</obj>
											</obj>
											<obj name="PropertyObject" class="ChannelGenotype" version="4">
												<prop name="PropertyTypeName">Melt Geno Genotype</prop>
												<prop name="Position">2</prop>
												<prop name="IsDefault">1</prop>
												<prop name="ReadOnly">1</prop>
												<obj name="ChannelProp" class="ChannelProperty" version="1">
													<prop name="ChannelIdx">0</prop>
												</obj>
											</obj>
											<obj name="PropertyObject" class="GroupChannelTypeProp" version="4">
												<prop name="PropertyTypeName">Melt Geno Sample Type</prop>
												<prop name="Position">2</prop>
												<prop name="IsDefault">0</prop>
												<prop name="GroupSampleType">mstUnknown</prop>
												<obj name="ChannelProp" class="ChannelProperty" version="1">
													<prop name="ChannelIdx">0</prop>
												</obj>
											</obj>
											<obj name="PropertyObject" class="QuantSampleTypeProperty" version="4">
												<prop name="PropertyTypeName">Quantification Sample Type</prop>
												<prop name="Position">2</prop>
												<prop name="IsDefault">0</prop>
												<prop name="SampleType">qsPosCalibrator</prop>
												<obj name="ChannelProp" class="ChannelProperty" version="1">
													<prop name="ChannelIdx">0</prop>
												</obj>
											</obj>
											<obj name="PropertyObject" class="ChannelGenotype" version="4">
												<prop name="PropertyTypeName">Scanning Genotype</prop>
												<prop name="Position">2</prop>
												<prop name="IsDefault">1</prop>
												<prop name="ReadOnly">1</prop>
												<obj name="ChannelProp" class="ChannelProperty" version="1">
													<prop name="ChannelIdx">0</prop>
												</obj>
											</obj>
											<obj name="PropertyObject" class="GroupChannelTypeProp" version="4">
												<prop name="PropertyTypeName">Scanning Sample Type</prop>
												<prop name="Position">2</prop>
												<prop name="IsDefault">0</prop>
												<prop name="GroupSampleType">mstUnknown</prop>
												<obj name="ChannelProp" class="ChannelProperty" version="1">
													<prop name="ChannelIdx">0</prop>
												</obj>
											</obj>
											<obj name="PropertyObject" class="TargetName" version="4">
												<prop name="PropertyTypeName">Target Name</prop>
												<prop name="Position">2</prop>
												<prop name="IsDefault">0</prop>
												<prop name="name">ACT</prop>
												<obj name="ChannelProp" class="ChannelProperty" version="1">
													<prop name="ChannelIdx">0</prop>
												</obj>
											</obj>
											<obj name="PropertyObject" class="RQTargetProperty" version="4">
												<prop name="PropertyTypeName">Target Type</prop>
												<prop name="Position">2</prop>
												<prop name="IsDefault">0</prop>
												<prop name="TargetType">dtReference</prop>
												<obj name="ChannelProp" class="ChannelProperty" version="1">
													<prop name="ChannelIdx">0</prop>
												</obj>
											</obj>
										</list>
									</obj>
								</list>
							</obj>
						</obj>
						<prop name="ChannelPropertyCount">1</prop>
						<prop name="ContainerPosition">2</prop>
						<prop name="HasSampleProperties">1</prop>
						<obj name="SampleProperties" class="PropertyList" version="1">
							<list name="emlist" count="14">
								<obj name="PropertyObject" class="SamplePrefColor" version="4">
									<prop name="PropertyTypeName">Color</prop>
									<prop name="Position">2</prop>
									<prop name="IsDefault">0</prop>
									<prop name="Color">$0030D700</prop>
								</obj>
								<obj name="PropertyObject" class="DominantChannelProp" version="4">
									<prop name="PropertyTypeName">Dominant Channel</prop>
									<prop name="Position">2</prop>
									<prop name="IsDefault">0</prop>
									<prop name="DominantChannel">0</prop>
								</obj>
								<obj name="PropertyObject" class="Genotype" version="4">
									<prop name="PropertyTypeName">EndPt Genotype</prop>
									<prop name="Position">2</prop>
									<prop name="IsDefault">1</prop>
									<prop name="ReadOnly">1</prop>
								</obj>
								<obj name="PropertyObject" class="GroupingSample" version="4">
									<prop name="PropertyTypeName">EndPt Sample Type</prop>
									<prop name="Position">2</prop>
									<prop name="IsDefault">0</prop>
									<prop name="GroupSampleType">mstUnknown</prop>
								</obj>
								<obj name="PropertyObject" class="SamplePrefLineStyle" version="4">
									<prop name="PropertyTypeName">Line Style</prop>
									<prop name="Position">2</prop>
									<prop name="IsDefault">0</prop>
									<prop name="LineStyle">psSolid</prop>
								</obj>
								<obj name="PropertyObject" class="GenSampleEditNotes" version="4">
									<prop name="PropertyTypeName">Notes</prop>
									<prop name="Position">2</prop>
									<prop name="IsDefault">1</prop>
								</obj>
								<obj name="PropertyObject" class="SamplePrefPointStyle" version="4">
									<prop name="PropertyTypeName">Point Style</prop>
									<prop name="Position">2</prop>
									<prop name="IsDefault">0</prop>
									<prop name="PointStyle">psNothing</prop>
								</obj>
								<obj name="PropertyObject" class="GenSampleEditPosition" version="4">
									<prop name="PropertyTypeName">Position</prop>
									<prop name="Position">2</prop>
									<prop name="IsDefault">1</prop>
								</obj>
								<obj name="PropertyObject" class="GenSampleEditReplicate" version="4">
									<prop name="PropertyTypeName">Replicate of</prop>
									<prop name="Position">2</prop>
									<prop name="IsDefault">0</prop>
									<prop name="ReplicateOf">0</prop>
								</obj>
								<obj name="PropertyObject" class="HTCSampleID" version="4">
									<prop name="PropertyTypeName">Sample ID</prop>
									<prop name="Position">2</prop>
									<prop name="IsDefault">1</prop>
								</obj>
								<obj name="PropertyObject" class="GenSampleEditName" version="4">
									<prop name="PropertyTypeName">Sample Name</prop>
									<prop name="Position">2</prop>
									<prop name="IsDefault">0</prop>
									<prop name="name">27N</prop>
								</obj>
								<obj name="PropertyObject" class="HTCSamplePrepNotes" version="4">
									<prop name="PropertyTypeName">Sample Prep Notes</prop>
									<prop name="Position">2</prop>
									<prop name="IsDefault">1</prop>
								</obj>
								<obj name="PropertyObject" class="GenSampleEditSubset" version="4">
									<prop name="PropertyTypeName">Subsets</prop>
									<prop name="Position">2</prop>
									<prop name="IsDefault">1</prop>
								</obj>
								<obj name="PropertyObject" class="SamplePrefWidth" version="5">
									<prop name="PropertyTypeName">Width</prop>
									<prop name="Position">2</prop>
									<prop name="IsDefault">1</prop>
									<prop name="Width">1</prop>
								</obj>
							</list>
						</obj>
					</obj>
					<obj name="item" class="SamplePropInfo" version="1">
						<obj name="ChannelProperties" class="ChanPropList" version="2">
							<obj name="ChannelProperties" class="EMList" version="1">
								<list name="emlist" count="1">
									<obj name="item" class="PropertyList" version="1">
										<list name="emlist" count="12">
											<obj name="PropertyObject" class="RQSampleTargetProperty" version="4">
												<prop name="PropertyTypeName">Combined Sample and Target Type</prop>
												<prop name="Position">3</prop>
												<prop name="IsDefault">0</prop>
												<obj name="ChannelProp" class="ChannelProperty" version="1">
													<prop name="ChannelIdx">0</prop>
												</obj>
											</obj>
											<obj name="PropertyObject" class="QuantConcProperty" version="4">
												<prop name="PropertyTypeName">Concentration</prop>
												<prop name="Position">3</prop>
												<prop name="IsDefault">1</prop>
												<prop name="Concentration">0</prop>
												<obj name="ChannelProp" class="ChannelProperty" version="1">
													<prop name="ChannelIdx">0</prop>
												</obj>
												<prop name="ReadOnly">1</prop>
											</obj>
											<obj name="PropertyObject" class="QuantCpHighProp" version="4">
												<prop name="PropertyTypeName">Cp High</prop>
												<prop name="Position">3</prop>
												<prop name="IsDefault">1</prop>
												<prop name="CpRangeHigh">0</prop>
												<obj name="ChannelProp" class="ChannelProperty" version="1">
													<prop name="ChannelIdx">0</prop>
												</obj>
												<prop name="ReadOnly">0</prop>
											</obj>
											<obj name="PropertyObject" class="QuantCpLowProp" version="4">
												<prop name="PropertyTypeName">Cp Low</prop>
												<prop name="Position">3</prop>
												<prop name="IsDefault">1</prop>
												<prop name="CpRangeLow">0</prop>
												<obj name="ChannelProp" class="ChannelProperty" version="1">
													<prop name="ChannelIdx">0</prop>
												</obj>
												<prop name="ReadOnly">0</prop>
											</obj>
											<obj name="PropertyObject" class="RQEffProp" version="4">
												<prop name="PropertyTypeName">Efficiency</prop>
												<prop name="Position">3</prop>
												<prop name="IsDefault">1</prop>
												<prop name="Efficiency">2</prop>
												<obj name="ChannelProp" class="ChannelProperty" version="1">
													<prop name="ChannelIdx">0</prop>
												</obj>
											</obj>
											<obj name="PropertyObject" class="ChannelGenotype" version="4">
												<prop name="PropertyTypeName">Melt Geno Genotype</prop>
												<prop name="Position">3</prop>
												<prop name="IsDefault">1</prop>
												<prop name="ReadOnly">1</prop>
												<obj name="ChannelProp" class="ChannelProperty" version="1">
													<prop name="ChannelIdx">0</prop>
												</obj>
											</obj>
											<obj name="PropertyObject" class="GroupChannelTypeProp" version="4">
												<prop name="PropertyTypeName">Melt Geno Sample Type</prop>
												<prop name="Position">3</prop>
												<prop name="IsDefault">0</prop>
												<prop name="GroupSampleType">mstUnknown</prop>
												<obj name="ChannelProp" class="ChannelProperty" version="1">
													<prop name="ChannelIdx">0</prop>
												</obj>
											</obj>
											<obj name="PropertyObject" class="QuantSampleTypeProperty" version="4">
												<prop name="PropertyTypeName">Quantification Sample Type</prop>
												<prop name="Position">3</prop>
												<prop name="IsDefault">0</prop>
												<prop name="SampleType">qsPosCalibrator</prop>
												<obj name="ChannelProp" class="ChannelProperty" version="1">
													<prop name="ChannelIdx">0</prop>
												</obj>
											</obj>
											<obj name="PropertyObject" class="ChannelGenotype" version="4">
												<prop name="PropertyTypeName">Scanning Genotype</prop>
												<prop name="Position">3</prop>
												<prop name="IsDefault">1</prop>
												<prop name="ReadOnly">1</prop>
												<obj name="ChannelProp" class="ChannelProperty" version="1">
													<prop name="ChannelIdx">0</prop>
												</obj>
											</obj>
											<obj name="PropertyObject" class="GroupChannelTypeProp" version="4">
												<prop name="PropertyTypeName">Scanning Sample Type</prop>
												<prop name="Position">3</prop>
												<prop name="IsDefault">0</prop>
												<prop name="GroupSampleType">mstUnknown</prop>
												<obj name="ChannelProp" class="ChannelProperty" version="1">
													<prop name="ChannelIdx">0</prop>
												</obj>
											</obj>
											<obj name="PropertyObject" class="TargetName" version="4">
												<prop name="PropertyTypeName">Target Name</prop>
												<prop name="Position">3</prop>
												<prop name="IsDefault">0</prop>
												<prop name="name">FTO</prop>
												<obj name="ChannelProp" class="ChannelProperty" version="1">
													<prop name="ChannelIdx">0</prop>
												</obj>
											</obj>
											<obj name="PropertyObject" class="RQTargetProperty" version="4">
												<prop name="PropertyTypeName">Target Type</prop>
												<prop name="Position">3</prop>
												<prop name="IsDefault">0</prop>
												<prop name="TargetType">dtTarget</prop>
												<obj name="ChannelProp" class="ChannelProperty" version="1">
													<prop name="ChannelIdx">0</prop>
												</obj>
											</obj>
										</list>
									</obj>
								</list>
							</obj>
						</obj>
						<prop name="ChannelPropertyCount">1</prop>
						<prop name="ContainerPosition">3</prop>
						<prop name="HasSampleProperties">1</prop>
						<obj name="SampleProperties" class="PropertyList" version="1">
							<list name="emlist" count="14">
								<obj name="PropertyObject" class="SamplePrefColor" version="4">
									<prop name="PropertyTypeName">Color</prop>
									<prop name="Position">3</prop>
									<prop name="IsDefault">0</prop>
									<prop name="Color">clFuchsia</prop>
								</obj>
								<obj name="PropertyObject" class="DominantChannelProp" version="4">
									<prop name="PropertyTypeName">Dominant Channel</prop>
									<prop name="Position">3</prop>
									<prop name="IsDefault">0</prop>
									<prop name="DominantChannel">0</prop>
								</obj>
								<obj name="PropertyObject" class="Genotype" version="4">
									<prop name="PropertyTypeName">EndPt Genotype</prop>
									<prop name="Position">3</prop>
									<prop name="IsDefault">1</prop>
									<prop name="ReadOnly">1</prop>
								</obj>
								<obj name="PropertyObject" class="GroupingSample" version="4">
									<prop name="PropertyTypeName">EndPt Sample Type</prop>
									<prop name="Position">3</prop>
									<prop name="IsDefault">0</prop>
									<prop name="GroupSampleType">mstUnknown</prop>
								</obj>
								<obj name="PropertyObject" class="SamplePrefLineStyle" version="4">
									<prop name="PropertyTypeName">Line Style</prop>
									<prop name="Position">3</prop>
									<prop name="IsDefault">0</prop>
									<prop name="LineStyle">psSolid</prop>
								</obj>
								<obj name="PropertyObject" class="GenSampleEditNotes" version="4">
									<prop name="PropertyTypeName">Notes</prop>
									<prop name="Position">3</prop>
									<prop name="IsDefault">1</prop>
								</obj>
								<obj name="PropertyObject" class="SamplePrefPointStyle" version="4">
									<prop name="PropertyTypeName">Point Style</prop>
									<prop name="Position">3</prop>
									<prop name="IsDefault">0</prop>
									<prop name="PointStyle">psNothing</prop>
								</obj>
								<obj name="PropertyObject" class="GenSampleEditPosition" version="4">
									<prop name="PropertyTypeName">Position</prop>
									<prop name="Position">3</prop>
									<prop name="IsDefault">1</prop>
								</obj>
								<obj name="PropertyObject" class="GenSampleEditReplicate" version="4">
									<prop name="PropertyTypeName">Replicate of</prop>
									<prop name="Position">3</prop>
									<prop name="IsDefault">0</prop>
									<prop name="ReplicateOf">3</prop>
								</obj>
								<obj name="PropertyObject" class="HTCSampleID" version="4">
									<prop name="PropertyTypeName">Sample ID</prop>
									<prop name="Position">3</prop>
									<prop name="IsDefault">1</prop>
								</obj>
								<obj name="PropertyObject" class="GenSampleEditName" version="4">
									<prop name="PropertyTypeName">Sample Name</prop>
									<prop name="Position">3</prop>
									<prop name="IsDefault">0</prop>
									<prop name="name">27N</prop>
								</obj>
								<obj name="PropertyObject" class="HTCSamplePrepNotes" version="4">
									<prop name="PropertyTypeName">Sample Prep Notes</prop>
									<prop name="Position">3</prop>
									<prop name="IsDefault">1</prop>
								</obj>
								<obj name="PropertyObject" class="GenSampleEditSubset" version="4">
									<prop name="PropertyTypeName">Subsets</prop>
									<prop name="Position">3</prop>
									<prop name="IsDefault">1</prop>
								</obj>
								<obj name="PropertyObject" class="SamplePrefWidth" version="5">
									<prop name="PropertyTypeName">Width</prop>
									<prop name="Position">3</prop>
									<prop name="IsDefault">1</prop>
									<prop name="Width">1</prop>
								</obj>
							</list>
						</obj>
					</obj>
					<obj name="item" class="SamplePropInfo" version="1">
						<obj name="ChannelProperties" class="ChanPropList" version="2">
							<obj name="ChannelProperties" class="EMList" version="1">
								<list name="emlist" count="1">
									<obj name="item" class="PropertyList" version="1">
										<list name="emlist" count="12">
											<obj name="PropertyObject" class="RQSampleTargetProperty" version="4">
												<prop name="PropertyTypeName">Combined Sample and Target Type</prop>
												<prop name="Position">4</prop>
												<prop name="IsDefault">0</prop>
												<obj name="ChannelProp" class="ChannelProperty" version="1">
													<prop name="ChannelIdx">0</prop>
												</obj>
											</obj>
											<obj name="PropertyObject" class="QuantConcProperty" version="4">
												<prop name="PropertyTypeName">Concentration</prop>
												<prop name="Position">4</prop>
												<prop name="IsDefault">1</prop>
												<prop name="Concentration">0</prop>
												<obj name="ChannelProp" class="ChannelProperty" version="1">
													<prop name="ChannelIdx">0</prop>
												</obj>
												<prop name="ReadOnly">1</prop>
											</obj>
											<obj name="PropertyObject" class="QuantCpHighProp" version="4">
												<prop name="PropertyTypeName">Cp High</prop>
												<prop name="Position">4</prop>
												<prop name="IsDefault">1</prop>
												<prop name="CpRangeHigh">0</prop>
												<obj name="ChannelProp" class="ChannelProperty" version="1">
													<prop name="ChannelIdx">0</prop>
												</obj>
												<prop name="ReadOnly">0</prop>
											</obj>
											<obj name="PropertyObject" class="QuantCpLowProp" version="4">
												<prop name="PropertyTypeName">Cp Low</prop>
												<prop name="Position">4</prop>
												<prop name="IsDefault">1</prop>
												<prop name="CpRangeLow">0</prop>
												<obj name="ChannelProp" class="ChannelProperty" version="1">
													<prop name="ChannelIdx">0</prop>
												</obj>
												<prop name="ReadOnly">0</prop>
											</obj>
											<obj name="PropertyObject" class="RQEffProp" version="4">
												<prop name="PropertyTypeName">Efficiency</prop>
												<prop name="Position">4</prop>
												<prop name="IsDefault">1</prop>
												<prop name="Efficiency">2</prop>
												<obj name="ChannelProp" class="ChannelProperty" version="1">
													<prop name="ChannelIdx">0</prop>
												</obj>
											</obj>
											<obj name="PropertyObject" class="ChannelGenotype" version="4">
												<prop name="PropertyTypeName">Melt Geno Genotype</prop>
												<prop name="Position">4</prop>
												<prop name="IsDefault">1</prop>
												<prop name="ReadOnly">1</prop>
												<obj name="ChannelProp" class="ChannelProperty" version="1">
													<prop name="ChannelIdx">0</prop>
												</obj>
											</obj>
											<obj name="PropertyObject" class="GroupChannelTypeProp" version="4">
												<prop name="PropertyTypeName">Melt Geno Sample Type</prop>
												<prop name="Position">4</prop>
												<prop name="IsDefault">0</prop>
												<prop name="GroupSampleType">mstUnknown</prop>
												<obj name="ChannelProp" class="ChannelProperty" version="1">
													<prop name="ChannelIdx">0</prop>
												</obj>
											</obj>
											<obj name="PropertyObject" class="QuantSampleTypeProperty" version="4">
												<prop name="PropertyTypeName">Quantification Sample Type</prop>
												<prop name="Position">4</prop>
												<prop name="IsDefault">0</prop>
												<prop name="SampleType">qsPosCalibrator</prop>
												<obj name="ChannelProp" class="ChannelProperty" version="1">
													<prop name="ChannelIdx">0</prop>
												</obj>
											</obj>
											<obj name="PropertyObject" class="ChannelGenotype" version="4">
												<prop name="PropertyTypeName">Scanning Genotype</prop>
												<prop name="Position">4</prop>
												<prop name="IsDefault">1</prop>
												<prop name="ReadOnly">1</prop>
												<obj name="ChannelProp" class="ChannelProperty" version="1">
													<prop name="ChannelIdx">0</prop>
												</obj>
											</obj>
											<obj name="PropertyObject" class="GroupChannelTypeProp" version="4">
												<prop name="PropertyTypeName">Scanning Sample Type</prop>
												<prop name="Position">4</prop>
												<prop name="IsDefault">0</prop>
												<prop name="GroupSampleType">mstUnknown</prop>
												<obj name="ChannelProp" class="ChannelProperty" version="1">
													<prop name="ChannelIdx">0</prop>
												</obj>
											</obj>
											<obj name="PropertyObject" class="TargetName" version="4">
												<prop name="PropertyTypeName">Target Name</prop>
												<prop name="Position">4</prop>
												<prop name="IsDefault">0</prop>
												<prop name="name">FTO</prop>
												<obj name="ChannelProp" class="ChannelProperty" version="1">
													<prop name="ChannelIdx">0</prop>
												</obj>
											</obj>
											<obj name="PropertyObject" class="RQTargetProperty" version="4">
												<prop name="PropertyTypeName">Target Type</prop>
												<prop name="Position">4</prop>
												<prop name="IsDefault">0</prop>
												<prop name="TargetType">dtTarget</prop>
												<obj name="ChannelProp" class="ChannelProperty" version="1">
													<prop name="ChannelIdx">0</prop>
												</obj>
											</obj>
										</list>
									</obj>
								</list>
							</obj>
						</obj>
						<prop name="ChannelPropertyCount">1</prop>
						<prop name="ContainerPosition">4</prop>
						<prop name="HasSampleProperties">1</prop>
						<obj name="SampleProperties" class="PropertyList" version="1">
							<list name="emlist" count="14">
								<obj name="PropertyObject" class="SamplePrefColor" version="4">
									<prop name="PropertyTypeName">Color</prop>
									<prop name="Position">4</prop>
									<prop name="IsDefault">0</prop>
									<prop name="Color">clGray</prop>
								</obj>
								<obj name="PropertyObject" class="DominantChannelProp" version="4">
									<prop name="PropertyTypeName">Dominant Channel</prop>
									<prop name="Position">4</prop>
									<prop name="IsDefault">0</prop>
									<prop name="DominantChannel">0</prop>
								</obj>
								<obj name="PropertyObject" class="Genotype" version="4">
									<prop name="PropertyTypeName">EndPt Genotype</prop>
									<prop name="Position">4</prop>
									<prop name="IsDefault">1</prop>
									<prop name="ReadOnly">1</prop>
								</obj>
								<obj name="PropertyObject" class="GroupingSample" version="4">
									<prop name="PropertyTypeName">EndPt Sample Type</prop>
									<prop name="Position">4</prop>
									<prop name="IsDefault">0</prop>
									<prop name="GroupSampleType">mstUnknown</prop>
								</obj>
								<obj name="PropertyObject" class="SamplePrefLineStyle" version="4">
									<prop name="PropertyTypeName">Line Style</prop>
									<prop name="Position">4</prop>
									<prop name="IsDefault">0</prop>
									<prop name="LineStyle">psSolid</prop>
								</obj>
								<obj name="PropertyObject" class="GenSampleEditNotes" version="4">
									<prop name="PropertyTypeName">Notes</prop>
									<prop name="Position">4</prop>
									<prop name="IsDefault">1</prop>
								</obj>
								<obj name="PropertyObject" class="SamplePrefPointStyle" version="4">
									<prop name="PropertyTypeName">Point Style</prop>
									<prop name="Position">4</prop>
									<prop name="IsDefault">0</prop>
									<prop name="PointStyle">psNothing</prop>
								</obj>
								<obj name="PropertyObject" class="GenSampleEditPosition" version="4">
									<prop name="PropertyTypeName">Position</prop>
									<prop name="Position">4</prop>
									<prop name="IsDefault">1</prop>
								</obj>
								<obj name="PropertyObject" class="GenSampleEditReplicate" version="4">
									<prop name="PropertyTypeName">Replicate of</prop>
									<prop name="Position">4</prop>
									<prop name="IsDefault">0</prop>
									<prop name="ReplicateOf">3</prop>
								</obj>
								<obj name="PropertyObject" class="HTCSampleID" version="4">
									<prop name="PropertyTypeName">Sample ID</prop>
									<prop name="Position">4</prop>
									<prop name="IsDefault">1</prop>
								</obj>
								<obj name="PropertyObject" class="GenSampleEditName" version="4">
									<prop name="PropertyTypeName">Sample Name</prop>
									<prop name="Position">4</prop>
									<prop name="IsDefault">0</prop>
									<prop name="name">27N</prop>
								</obj>
								<obj name="PropertyObject" class="HTCSamplePrepNotes" version="4">
									<prop name="PropertyTypeName">Sample Prep Notes</prop>
									<prop name="Position">4</prop>
									<prop name="IsDefault">1</prop>
								</obj>
								<obj name="PropertyObject" class="GenSampleEditSubset" version="4">
									<prop name="PropertyTypeName">Subsets</prop>
									<prop name="Position">4</prop>
									<prop name="IsDefault">1</prop>
								</obj>
								<obj name="PropertyObject" class="SamplePrefWidth" version="5">
									<prop name="PropertyTypeName">Width</prop>
									<prop name="Position">4</prop>
									<prop name="IsDefault">1</prop>
									<prop name="Width">1</prop>
								</obj>
							</list>
						</obj>
					</obj>
					<obj name="item" class="SamplePropInfo" version="1">
						<obj name="ChannelProperties" class="ChanPropList" version="2">
							<obj name="ChannelProperties" class="EMList" version="1">
								<list name="emlist" count="1">
									<obj name="item" class="PropertyList" version="1">
										<list name="emlist" count="12">
											<obj name="PropertyObject" class="RQSampleTargetProperty" version="4">
												<prop name="PropertyTypeName">Combined Sample and Target Type</prop>
												<prop name="Position">5</prop>
												<prop name="IsDefault">0</prop>
												<obj name="ChannelProp" class="ChannelProperty" version="1">
													<prop name="ChannelIdx">0</prop>
												</obj>
											</obj>
											<obj name="PropertyObject" class="QuantConcProperty" version="4">
												<prop name="PropertyTypeName">Concentration</prop>
												<prop name="Position">5</prop>
												<prop name="IsDefault">1</prop>
												<prop name="Concentration">0</prop>
												<obj name="ChannelProp" class="ChannelProperty" version="1">
													<prop name="ChannelIdx">0</prop>
												</obj>
												<prop name="ReadOnly">1</prop>
											</obj>
											<obj name="PropertyObject" class="QuantCpHighProp" version="4">
												<prop name="PropertyTypeName">Cp High</prop>
												<prop name="Position">5</prop>
												<prop name="IsDefault">1</prop>
												<prop name="CpRangeHigh">0</prop>
												<obj name="ChannelProp" class="ChannelProperty" version="1">
													<prop name="ChannelIdx">0</prop>
												</obj>
												<prop name="ReadOnly">0</prop>
											</obj>
											<obj name="PropertyObject" class="QuantCpLowProp" version="4">
												<prop name="PropertyTypeName">Cp Low</prop>
												<prop name="Position">5</prop>
												<prop name="IsDefault">1</prop>
												<prop name="CpRangeLow">0</prop>
												<obj name="ChannelProp" class="ChannelProperty" version="1">
													<prop name="ChannelIdx">0</prop>
												</obj>
												<prop name="ReadOnly">0</prop>
											</obj>
											<obj name="PropertyObject" class="RQEffProp" version="4">
												<prop name="PropertyTypeName">Efficiency</prop>
												<prop name="Position">5</prop>
												<prop name="IsDefault">1</prop>
												<prop name="Efficiency">2</prop>
												<obj name="ChannelProp" class="ChannelProperty" version="1">
													<prop name="ChannelIdx">0</prop>
												</obj>
											</obj>
											<obj name="PropertyObject" class="ChannelGenotype" version="4">
												<prop name="PropertyTypeName">Melt Geno Genotype</prop>
												<prop name="Position">5</prop>
												<prop name="IsDefault">1</prop>
												<prop name="ReadOnly">1</prop>
												<obj name="ChannelProp" class="ChannelProperty" version="1">
													<prop name="ChannelIdx">0</prop>
												</obj>
											</obj>
											<obj name="PropertyObject" class="GroupChannelTypeProp" version="4">
												<prop name="PropertyTypeName">Melt Geno Sample Type</prop>
												<prop name="Position">5</prop>
												<prop name="IsDefault">0</prop>
												<prop name="GroupSampleType">mstUnknown</prop>
												<obj name="ChannelProp" class="ChannelProperty" version="1">
													<prop name="ChannelIdx">0</prop>
												</obj>
											</obj>
											<obj name="PropertyObject" class="QuantSampleTypeProperty" version="4">
												<prop name="PropertyTypeName">Quantification Sample Type</prop>
												<prop name="Position">5</prop>
												<prop name="IsDefault">0</prop>
												<prop name="SampleType">qsPosCalibrator</prop>
												<obj name="ChannelProp" class="ChannelProperty" version="1">
													<prop name="ChannelIdx">0</prop>
												</obj>
											</obj>
											<obj name="PropertyObject" class="ChannelGenotype" version="4">
												<prop name="PropertyTypeName">Scanning Genotype</prop>
												<prop name="Position">5</prop>
												<prop name="IsDefault">1</prop>
												<prop name="ReadOnly">1</prop>
												<obj name="ChannelProp" class="ChannelProperty" version="1">
													<prop name="ChannelIdx">0</prop>
												</obj>
											</obj>
											<obj name="PropertyObject" class="GroupChannelTypeProp" version="4">
												<prop name="PropertyTypeName">Scanning Sample Type</prop>
												<prop name="Position">5</prop>
												<prop name="IsDefault">0</prop>
												<prop name="GroupSampleType">mstUnknown</prop>
												<obj name="ChannelProp" class="ChannelProperty" version="1">
													<prop name="ChannelIdx">0</prop>
												</obj>
											</obj>
											<obj name="PropertyObject" class="TargetName" version="4">
												<prop name="PropertyTypeName">Target Name</prop>
												<prop name="Position">5</prop>
												<prop name="IsDefault">0</prop>
												<prop name="name">FTO</prop>
												<obj name="ChannelProp" class="ChannelProperty" version="1">
													<prop name="ChannelIdx">0</prop>
												</obj>
											</obj>
											<obj name="PropertyObject" class="RQTargetProperty" version="4">
												<prop name="PropertyTypeName">Target Type</prop>
												<prop name="Position">5</prop>
												<prop name="IsDefault">0</prop>
												<prop name="TargetType">dtTarget</prop>
												<obj name="ChannelProp" class="ChannelProperty" version="1">
													<prop name="ChannelIdx">0</prop>
												</obj>
											</obj>
										</list>
									</obj>
								</list>
							</obj>
						</obj>
						<prop name="ChannelPropertyCount">1</prop>
						<prop name="ContainerPosition">5</prop>
						<prop name="HasSampleProperties">1</prop>
						<obj name="SampleProperties" class="PropertyList" version="1">
							<list name="emlist" count="14">
								<obj name="PropertyObject" class="SamplePrefColor" version="4">
									<prop name="PropertyTypeName">Color</prop>
									<prop name="Position">5</prop>
									<prop name="IsDefault">0</prop>
									<prop name="Color">$0012D7FA</prop>
								</obj>
								<obj name="PropertyObject" class="DominantChannelProp" version="4">
									<prop name="PropertyTypeName">Dominant Channel</prop>
									<prop name="Position">5</prop>
									<prop name="IsDefault">0</prop>
									<prop name="DominantChannel">0</prop>
								</obj>
								<obj name="PropertyObject" class="Genotype" version="4">
									<prop name="PropertyTypeName">EndPt Genotype</prop>
									<prop name="Position">5</prop>
									<prop name="IsDefault">1</prop>
									<prop name="ReadOnly">1</prop>
								</obj>
								<obj name="PropertyObject" class="GroupingSample" version="4">
									<prop name="PropertyTypeName">EndPt Sample Type</prop>
									<prop name="Position">5</prop>
									<prop name="IsDefault">0</prop>
									<prop name="GroupSampleType">mstUnknown</prop>
								</obj>
								<obj name="PropertyObject" class="SamplePrefLineStyle" version="4">
									<prop name="PropertyTypeName">Line Style</prop>
									<prop name="Position">5</prop>
									<prop name="IsDefault">0</prop>
									<prop name="LineStyle">psSolid</prop>
								</obj>
								<obj name="PropertyObject" class="GenSampleEditNotes" version="4">
									<prop name="PropertyTypeName">Notes</prop>
									<prop name="Position">5</prop>
									<prop name="IsDefault">1</prop>
								</obj>
								<obj name="PropertyObject" class="SamplePrefPointStyle" version="4">
									<prop name="PropertyTypeName">Point Style</prop>
									<prop name="Position">5</prop>
									<prop name="IsDefault">0</prop>
									<prop name="PointStyle">psNothing</prop>
								</obj>
								<obj name="PropertyObject" class="GenSampleEditPosition" version="4">
									<prop name="PropertyTypeName">Position</prop>
									<prop name="Position">5</prop>
									<prop name="IsDefault">1</prop>
								</obj>
								<obj name="PropertyObject" class="GenSampleEditReplicate" version="4">
									<prop name="PropertyTypeName">Replicate of</prop>
									<prop name="Position">5</prop>
									<prop name="IsDefault">0</prop>
									<prop name="ReplicateOf">3</prop>
								</obj>
								<obj name="PropertyObject" class="HTCSampleID" version="4">
									<prop name="PropertyTypeName">Sample ID</prop>
									<prop name="Position">5</prop>
									<prop name="IsDefault">1</prop>
								</obj>
								<obj name="PropertyObject" class="GenSampleEditName" version="4">
									<prop name="PropertyTypeName">Sample Name</prop>
									<prop name="Position">5</prop>
									<prop name="IsDefault">0</prop>
									<prop name="name">27N</prop>
								</obj>
								<obj name="PropertyObject" class="HTCSamplePrepNotes" version="4">
									<prop name="PropertyTypeName">Sample Prep Notes</prop>
									<prop name="Position">5</prop>
									<prop name="IsDefault">1</prop>
								</obj>
								<obj name="PropertyObject" class="GenSampleEditSubset" version="4">
									<prop name="PropertyTypeName">Subsets</prop>
									<prop name="Position">5</prop>
									<prop name="IsDefault">1</prop>
								</obj>
								<obj name="PropertyObject" class="SamplePrefWidth" version="5">
									<prop name="PropertyTypeName">Width</prop>
									<prop name="Position">5</prop>
									<prop name="IsDefault">1</prop>
									<prop name="Width">1</prop>
								</obj>
							</list>
						</obj>
					</obj>
					<obj name="item" class="SamplePropInfo" version="1">
						<obj name="ChannelProperties" class="ChanPropList" version="2">
							<obj name="ChannelProperties" class="EMList" version="1">
								<list name="emlist" count="1">
									<obj name="item" class="PropertyList" version="1">
										<list name="emlist" count="12">
											<obj name="PropertyObject" class="RQSampleTargetProperty" version="4">
												<prop name="PropertyTypeName">Combined Sample and Target Type</prop>
												<prop name="Position">6</prop>
												<prop name="IsDefault">0</prop>
												<obj name="ChannelProp" class="ChannelProperty" version="1">
													<prop name="ChannelIdx">0</prop>
												</obj>
											</obj>
											<obj name="PropertyObject" class="QuantConcProperty" version="4">
												<prop name="PropertyTypeName">Concentration</prop>
												<prop name="Position">6</prop>
												<prop name="IsDefault">1</prop>
												<prop name="Concentration">0</prop>
												<obj name="ChannelProp" class="ChannelProperty" version="1">
													<prop name="ChannelIdx">0</prop>
												</obj>
												<prop name="ReadOnly">1</prop>
											</obj>
											<obj name="PropertyObject" class="QuantCpHighProp" version="4">
												<prop name="PropertyTypeName">Cp High</prop>
												<prop name="Position">6</prop>
												<prop name="IsDefault">1</prop>
												<prop name="CpRangeHigh">0</prop>
												<obj name="ChannelProp" class="ChannelProperty" version="1">
													<prop name="ChannelIdx">0</prop>
												</obj>
												<prop name="ReadOnly">0</prop>
											</obj>
											<obj name="PropertyObject" class="QuantCpLowProp" version="4">
												<prop name="PropertyTypeName">Cp Low</prop>
												<prop name="Position">6</prop>
												<prop name="IsDefault">1</prop>
												<prop name="CpRangeLow">0</prop>
												<obj name="ChannelProp" class="ChannelProperty" version="1">
													<prop name="ChannelIdx">0</prop>
												</obj>
												<prop name="ReadOnly">0</prop>
											</obj>
											<obj name="PropertyObject" class="RQEffProp" version="4">
												<prop name="PropertyTypeName">Efficiency</prop>
												<prop name="Position">6</prop>
												<prop name="IsDefault">1</prop>
												<prop name="Efficiency">2</prop>
												<obj name="ChannelProp" class="ChannelProperty" version="1">
													<prop name="ChannelIdx">0</prop>
												</obj>
											</obj>
											<obj name="PropertyObject" class="ChannelGenotype" version="4">
												<prop name="PropertyTypeName">Melt Geno Genotype</prop>
												<prop name="Position">6</prop>
												<prop name="IsDefault">1</prop>
												<prop name="ReadOnly">1</prop>
												<obj name="ChannelProp" class="ChannelProperty" version="1">
													<prop name="ChannelIdx">0</prop>
												</obj>
											</obj>
											<obj name="PropertyObject" class="GroupChannelTypeProp" version="4">
												<prop name="PropertyTypeName">Melt Geno Sample Type</prop>
												<prop name="Position">6</prop>
												<prop name="IsDefault">0</prop>
												<prop name="GroupSampleType">mstUnknown</prop>
												<obj name="ChannelProp" class="ChannelProperty" version="1">
													<prop name="ChannelIdx">0</prop>
												</obj>
											</obj>
											<obj name="PropertyObject" class="QuantSampleTypeProperty" version="4">
												<prop name="PropertyTypeName">Quantification Sample Type</prop>
												<prop name="Position">6</prop>
												<prop name="IsDefault">0</prop>
												<prop name="SampleType">qsPosCalibrator</prop>
												<obj name="ChannelProp" class="ChannelProperty" version="1">
													<prop name="ChannelIdx">0</prop>
												</obj>
											</obj>
											<obj name="PropertyObject" class="ChannelGenotype" version="4">
												<prop name="PropertyTypeName">Scanning Genotype</prop>
												<prop name="Position">6</prop>
												<prop name="IsDefault">1</prop>
												<prop name="ReadOnly">1</prop>
												<obj name="ChannelProp" class="ChannelProperty" version="1">
													<prop name="ChannelIdx">0</prop>
												</obj>
											</obj>
											<obj name="PropertyObject" class="GroupChannelTypeProp" version="4">
												<prop name="PropertyTypeName">Scanning Sample Type</prop>
												<prop name="Position">6</prop>
												<prop name="IsDefault">0</prop>
												<prop name="GroupSampleType">mstUnknown</prop>
												<obj name="ChannelProp" class="ChannelProperty" version="1">
													<prop name="ChannelIdx">0</prop>
												</obj>
											</obj>
											<obj name="PropertyObject" class="TargetName" version="4">
												<prop name="PropertyTypeName">Target Name</prop>
												<prop name="Position">6</prop>
												<prop name="IsDefault">0</prop>
												<prop name="name">MDK</prop>
												<obj name="ChannelProp" class="ChannelProperty" version="1">
													<prop name="ChannelIdx">0</prop>
												</obj>
											</obj>
											<obj name="PropertyObject" class="RQTargetProperty" version="4">
												<prop name="PropertyTypeName">Target Type</prop>
												<prop name="Position">6</prop>
												<prop name="IsDefault">0</prop>
												<prop name="TargetType">dtTarget</prop>
												<obj name="ChannelProp" class="ChannelProperty" version="1">
													<prop name="ChannelIdx">0</prop>
												</obj>
											</obj>
										</list>
									</obj>
								</list>
							</obj>
						</obj>
						<prop name="ChannelPropertyCount">1</prop>
						<prop name="ContainerPosition">6</prop>
						<prop name="HasSampleProperties">1</prop>
						<obj name="SampleProperties" class="PropertyList" version="1">
							<list name="emlist" count="14">
								<obj name="PropertyObject" class="SamplePrefColor" version="4">
									<prop name="PropertyTypeName">Color</prop>
									<prop name="Position">6</prop>
									<prop name="IsDefault">0</prop>
									<prop name="Color">$00000097</prop>
								</obj>
								<obj name="PropertyObject" class="DominantChannelProp" version="4">
									<prop name="PropertyTypeName">Dominant Channel</prop>
									<prop name="Position">6</prop>
									<prop name="IsDefault">0</prop>
									<prop name="DominantChannel">0</prop>
								</obj>
								<obj name="PropertyObject" class="Genotype" version="4">
									<prop name="PropertyTypeName">EndPt Genotype</prop>
									<prop name="Position">6</prop>
									<prop name="IsDefault">1</prop>
									<prop name="ReadOnly">1</prop>
								</obj>
								<obj name="PropertyObject" class="GroupingSample" version="4">
									<prop name="PropertyTypeName">EndPt Sample Type</prop>
									<prop name="Position">6</prop>
									<prop name="IsDefault">0</prop>
									<prop name="GroupSampleType">mstUnknown</prop>
								</obj>
								<obj name="PropertyObject" class="SamplePrefLineStyle" version="4">
									<prop name="PropertyTypeName">Line Style</prop>
									<prop name="Position">6</prop>
									<prop name="IsDefault">0</prop>
									<prop name="LineStyle">psSolid</prop>
								</obj>
								<obj name="PropertyObject" class="GenSampleEditNotes" version="4">
									<prop name="PropertyTypeName">Notes</prop>
									<prop name="Position">6</prop>
									<prop name="IsDefault">1</prop>
								</obj>
								<obj name="PropertyObject" class="SamplePrefPointStyle" version="4">
									<prop name="PropertyTypeName">Point Style</prop>
									<prop name="Position">6</prop>
									<prop name="IsDefault">0</prop>
									<prop name="PointStyle">psNothing</prop>
								</obj>
								<obj name="PropertyObject" class="GenSampleEditPosition" version="4">
									<prop name="PropertyTypeName">Position</prop>
									<prop name="Position">6</prop>
									<prop name="IsDefault">1</prop>
								</obj>
								<obj name="PropertyObject" class="GenSampleEditReplicate" version="4">
									<prop name="PropertyTypeName">Replicate of</prop>
									<prop name="Position">6</prop>
									<prop name="IsDefault">0</prop>
									<prop name="ReplicateOf">6</prop>
								</obj>
								<obj name="PropertyObject" class="HTCSampleID" version="4">
									<prop name="PropertyTypeName">Sample ID</prop>
									<prop name="Position">6</prop>
									<prop name="IsDefault">1</prop>
								</obj>
								<obj name="PropertyObject" class="GenSampleEditName" version="4">
									<prop name="PropertyTypeName">Sample Name</prop>
									<prop name="Position">6</prop>
									<prop name="IsDefault">0</prop>
									<prop name="name">27N</prop>
								</obj>
								<obj name="PropertyObject" class="HTCSamplePrepNotes" version="4">
									<prop name="PropertyTypeName">Sample Prep Notes</prop>
									<prop name="Position">6</prop>
									<prop name="IsDefault">1</prop>
								</obj>
								<obj name="PropertyObject" class="GenSampleEditSubset" version="4">
									<prop name="PropertyTypeName">Subsets</prop>
									<prop name="Position">6</prop>
									<prop name="IsDefault">1</prop>
								</obj>
								<obj name="PropertyObject" class="SamplePrefWidth" version="5">
									<prop name="PropertyTypeName">Width</prop>
									<prop name="Position">6</prop>
									<prop name="IsDefault">1</prop>
									<prop name="Width">1</prop>
								</obj>
							</list>
						</obj>
					</obj>
					<obj name="item" class="SamplePropInfo" version="1">
						<obj name="ChannelProperties" class="ChanPropList" version="2">
							<obj name="ChannelProperties" class="EMList" version="1">
								<list name="emlist" count="1">
									<obj name="item" class="PropertyList" version="1">
										<list name="emlist" count="12">
											<obj name="PropertyObject" class="RQSampleTargetProperty" version="4">
												<prop name="PropertyTypeName">Combined Sample and Target Type</prop>
												<prop name="Position">7</prop>
												<prop name="IsDefault">0</prop>
												<obj name="ChannelProp" class="ChannelProperty" version="1">
													<prop name="ChannelIdx">0</prop>
												</obj>
											</obj>
											<obj name="PropertyObject" class="QuantConcProperty" version="4">
												<prop name="PropertyTypeName">Concentration</prop>
												<prop name="Position">7</prop>
												<prop name="IsDefault">1</prop>
												<prop name="Concentration">0</prop>
												<obj name="ChannelProp" class="ChannelProperty" version="1">
													<prop name="ChannelIdx">0</prop>
												</obj>
												<prop name="ReadOnly">1</prop>
											</obj>
											<obj name="PropertyObject" class="QuantCpHighProp" version="4">
												<prop name="PropertyTypeName">Cp High</prop>
												<prop name="Position">7</prop>
												<prop name="IsDefault">1</prop>
												<prop name="CpRangeHigh">0</prop>
												<obj name="ChannelProp" class="ChannelProperty" version="1">
													<prop name="ChannelIdx">0</prop>
												</obj>
												<prop name="ReadOnly">0</prop>
											</obj>
											<obj name="PropertyObject" class="QuantCpLowProp" version="4">
												<prop name="PropertyTypeName">Cp Low</prop>
												<prop name="Position">7</prop>
												<prop name="IsDefault">1</prop>
												<prop name="CpRangeLow">0</prop>
												<obj name="ChannelProp" class="ChannelProperty" version="1">
													<prop name="ChannelIdx">0</prop>
												</obj>
												<prop name="ReadOnly">0</prop>
											</obj>
											<obj name="PropertyObject" class="RQEffProp" version="4">
												<prop name="PropertyTypeName">Efficiency</prop>
												<prop name="Position">7</prop>
												<prop name="IsDefault">1</prop>
												<prop name="Efficiency">2</prop>
												<obj name="ChannelProp" class="ChannelProperty" version="1">
													<prop name="ChannelIdx">0</prop>
												</obj>
											</obj>
											<obj name="PropertyObject" class="ChannelGenotype" version="4">
												<prop name="PropertyTypeName">Melt Geno Genotype</prop>
												<prop name="Position">7</prop>
												<prop name="IsDefault">1</prop>
												<prop name="ReadOnly">1</prop>
												<obj name="ChannelProp" class="ChannelProperty" version="1">
													<prop name="ChannelIdx">0</prop>
												</obj>
											</obj>
											<obj name="PropertyObject" class="GroupChannelTypeProp" version="4">
												<prop name="PropertyTypeName">Melt Geno Sample Type</prop>
												<prop name="Position">7</prop>
												<prop name="IsDefault">0</prop>
												<prop name="GroupSampleType">mstUnknown</prop>
												<obj name="ChannelProp" class="ChannelProperty" version="1">
													<prop name="ChannelIdx">0</prop>
												</obj>
											</obj>
											<obj name="PropertyObject" class="QuantSampleTypeProperty" version="4">
												<prop name="PropertyTypeName">Quantification Sample Type</prop>
												<prop name="Position">7</prop>
												<prop name="IsDefault">0</prop>
												<prop name="SampleType">qsPosCalibrator</prop>
												<obj name="ChannelProp" class="ChannelProperty" version="1">
													<prop name="ChannelIdx">0</prop>
												</obj>
											</obj>
											<obj name="PropertyObject" class="ChannelGenotype" version="4">
												<prop name="PropertyTypeName">Scanning Genotype</prop>
												<prop name="Position">7</prop>
												<prop name="IsDefault">1</prop>
												<prop name="ReadOnly">1</prop>
												<obj name="ChannelProp" class="ChannelProperty" version="1">
													<prop name="ChannelIdx">0</prop>
												</obj>
											</obj>
											<obj name="PropertyObject" class="GroupChannelTypeProp" version="4">
												<prop name="PropertyTypeName">Scanning Sample Type</prop>
												<prop name="Position">7</prop>
												<prop name="IsDefault">0</prop>
												<prop name="GroupSampleType">mstUnknown</prop>
												<obj name="ChannelProp" class="ChannelProperty" version="1">
													<prop name="ChannelIdx">0</prop>
												</obj>
											</obj>
											<obj name="PropertyObject" class="TargetName" version="4">
												<prop name="PropertyTypeName">Target Name</prop>
												<prop name="Position">7</prop>
												<prop name="IsDefault">0</prop>
												<prop name="name">MDK</prop>
												<obj name="ChannelProp" class="ChannelProperty" version="1">
													<prop name="ChannelIdx">0</prop>
												</obj>
											</obj>
											<obj name="PropertyObject" class="RQTargetProperty" version="4">
												<prop name="PropertyTypeName">Target Type</prop>
												<prop name="Position">7</prop>
												<prop name="IsDefault">0</prop>
												<prop name="TargetType">dtTarget</prop>
												<obj name="ChannelProp" class="ChannelProperty" version="1">
													<prop name="ChannelIdx">0</prop>
												</obj>
											</obj>
										</list>
									</obj>
								</list>
							</obj>
						</obj>
						<prop name="ChannelPropertyCount">1</prop>
						<prop name="ContainerPosition">7</prop>
						<prop name="HasSampleProperties">1</prop>
						<obj name="SampleProperties" class="PropertyList" version="1">
							<list name="emlist" count="14">
								<obj name="PropertyObject" class="SamplePrefColor" version="4">
									<prop name="PropertyTypeName">Color</prop>
									<prop name="Position">7</prop>
									<prop name="IsDefault">0</prop>
									<prop name="Color">$00FFFF0F</prop>
								</obj>
								<obj name="PropertyObject" class="DominantChannelProp" version="4">
									<prop name="PropertyTypeName">Dominant Channel</prop>
									<prop name="Position">7</prop>
									<prop name="IsDefault">0</prop>
									<prop name="DominantChannel">0</prop>
								</obj>
								<obj name="PropertyObject" class="Genotype" version="4">
									<prop name="PropertyTypeName">EndPt Genotype</prop>
									<prop name="Position">7</prop>
									<prop name="IsDefault">1</prop>
									<prop name="ReadOnly">1</prop>
								</obj>
								<obj name="PropertyObject" class="GroupingSample" version="4">
									<prop name="PropertyTypeName">EndPt Sample Type</prop>
									<prop name="Position">7</prop>
									<prop name="IsDefault">0</prop>
									<prop name="GroupSampleType">mstUnknown</prop>
								</obj>
								<obj name="PropertyObject" class="SamplePrefLineStyle" version="4">
									<prop name="PropertyTypeName">Line Style</prop>
									<prop name="Position">7</prop>
									<prop name="IsDefault">0</prop>
									<prop name="LineStyle">psSolid</prop>
								</obj>
								<obj name="PropertyObject" class="GenSampleEditNotes" version="4">
									<prop name="PropertyTypeName">Notes</prop>
									<prop name="Position">7</prop>
									<prop name="IsDefault">1</prop>
								</obj>
								<obj name="PropertyObject" class="SamplePrefPointStyle" version="4">
									<prop name="PropertyTypeName">Point Style</prop>
									<prop name="Position">7</prop>
									<prop name="IsDefault">0</prop>
									<prop name="PointStyle">psNothing</prop>
								</obj>
								<obj name="PropertyObject" class="GenSampleEditPosition" version="4">
									<prop name="PropertyTypeName">Position</prop>
									<prop name="Position">7</prop>
									<prop name="IsDefault">1</prop>
								</obj>
								<obj name="PropertyObject" class="GenSampleEditReplicate" version="4">
									<prop name="PropertyTypeName">Replicate of</prop>
									<prop name="Position">7</prop>
									<prop name="IsDefault">0</prop>
									<prop name="ReplicateOf">6</prop>
								</obj>
								<obj name="PropertyObject" class="HTCSampleID" version="4">
									<prop name="PropertyTypeName">Sample ID</prop>
									<prop name="Position">7</prop>
									<prop name="IsDefault">1</prop>
								</obj>
								<obj name="PropertyObject" class="GenSampleEditName" version="4">
									<prop name="PropertyTypeName">Sample Name</prop>
									<prop name="Position">7</prop>
									<prop name="IsDefault">0</prop>
									<prop name="name">27N</prop>
								</obj>
								<obj name="PropertyObject" class="HTCSamplePrepNotes" version="4">
									<prop name="PropertyTypeName">Sample Prep Notes</prop>
									<prop name="Position">7</prop>
									<prop name="IsDefault">1</prop>
								</obj>
								<obj name="PropertyObject" class="GenSampleEditSubset" version="4">
									<prop name="PropertyTypeName">Subsets</prop>
									<prop name="Position">7</prop>
									<prop name="IsDefault">1</prop>
								</obj>
								<obj name="PropertyObject" class="SamplePrefWidth" version="5">
									<prop name="PropertyTypeName">Width</prop>
									<prop name="Position">7</prop>
									<prop name="IsDefault">1</prop>
									<prop name="Width">1</prop>
								</obj>
							</list>
						</obj>
					</obj>
					<obj name="item" class="SamplePropInfo" version="1">
						<obj name="ChannelProperties" class="ChanPropList" version="2">
							<obj name="ChannelProperties" class="EMList" version="1">
								<list name="emlist" count="1">
									<obj name="item" class="PropertyList" version="1">
										<list name="emlist" count="12">
											<obj name="PropertyObject" class="RQSampleTargetProperty" version="4">
												<prop name="PropertyTypeName">Combined Sample and Target Type</prop>
												<prop name="Position">8</prop>
												<prop name="IsDefault">0</prop>
												<obj name="ChannelProp" class="ChannelProperty" version="1">
													<prop name="ChannelIdx">0</prop>
												</obj>
											</obj>
											<obj name="PropertyObject" class="QuantConcProperty" version="4">
												<prop name="PropertyTypeName">Concentration</prop>
												<prop name="Position">8</prop>
												<prop name="IsDefault">1</prop>
												<prop name="Concentration">0</prop>
												<obj name="ChannelProp" class="ChannelProperty" version="1">
													<prop name="ChannelIdx">0</prop>
												</obj>
												<prop name="ReadOnly">1</prop>
											</obj>
											<obj name="PropertyObject" class="QuantCpHighProp" version="4">
												<prop name="PropertyTypeName">Cp High</prop>
												<prop name="Position">8</prop>
												<prop name="IsDefault">1</prop>
												<prop name="CpRangeHigh">0</prop>
												<obj name="ChannelProp" class="ChannelProperty" version="1">
													<prop name="ChannelIdx">0</prop>
												</obj>
												<prop name="ReadOnly">0</prop>
											</obj>
											<obj name="PropertyObject" class="QuantCpLowProp" version="4">
												<prop name="PropertyTypeName">Cp Low</prop>
												<prop name="Position">8</prop>
												<prop name="IsDefault">1</prop>
												<prop name="CpRangeLow">0</prop>
												<obj name="ChannelProp" class="ChannelProperty" version="1">
													<prop name="ChannelIdx">0</prop>
												</obj>
												<prop name="ReadOnly">0</prop>
											</obj>
											<obj name="PropertyObject" class="RQEffProp" version="4">
												<prop name="PropertyTypeName">Efficiency</prop>
												<prop name="Position">8</prop>
												<prop name="IsDefault">1</prop>
												<prop name="Efficiency">2</prop>
												<obj name="ChannelProp" class="ChannelProperty" version="1">
													<prop name="ChannelIdx">0</prop>
												</obj>
											</obj>
											<obj name="PropertyObject" class="ChannelGenotype" version="4">
												<prop name="PropertyTypeName">Melt Geno Genotype</prop>
												<prop name="Position">8</prop>
												<prop name="IsDefault">1</prop>
												<prop name="ReadOnly">1</prop>
												<obj name="ChannelProp" class="ChannelProperty" version="1">
													<prop name="ChannelIdx">0</prop>
												</obj>
											</obj>
											<obj name="PropertyObject" class="GroupChannelTypeProp" version="4">
												<prop name="PropertyTypeName">Melt Geno Sample Type</prop>
												<prop name="Position">8</prop>
												<prop name="IsDefault">0</prop>
												<prop name="GroupSampleType">mstUnknown</prop>
												<obj name="ChannelProp" class="ChannelProperty" version="1">
													<prop name="ChannelIdx">0</prop>
												</obj>
											</obj>
											<obj name="PropertyObject" class="QuantSampleTypeProperty" version="4">
												<prop name="PropertyTypeName">Quantification Sample Type</prop>
												<prop name="Position">8</prop>
												<prop name="IsDefault">0</prop>
												<prop name="SampleType">qsPosCalibrator</prop>
												<obj name="ChannelProp" class="ChannelProperty" version="1">
													<prop name="ChannelIdx">0</prop>
												</obj>
											</obj>
											<obj name="PropertyObject" class="ChannelGenotype" version="4">
												<prop name="PropertyTypeName">Scanning Genotype</prop>
												<prop name="Position">8</prop>
												<prop name="IsDefault">1</prop>
												<prop name="ReadOnly">1</prop>
												<obj name="ChannelProp" class="ChannelProperty" version="1">
													<prop name="ChannelIdx">0</prop>
												</obj>
											</obj>
											<obj name="PropertyObject" class="GroupChannelTypeProp" version="4">
												<prop name="PropertyTypeName">Scanning Sample Type</prop>
												<prop name="Position">8</prop>
												<prop name="IsDefault">0</prop>
												<prop name="GroupSampleType">mstUnknown</prop>
												<obj name="ChannelProp" class="ChannelProperty" version="1">
													<prop name="ChannelIdx">0</prop>
												</obj>
											</obj>
											<obj name="PropertyObject" class="TargetName" version="4">
												<prop name="PropertyTypeName">Target Name</prop>
												<prop name="Position">8</prop>
												<prop name="IsDefault">0</prop>
												<prop name="name">MDK</prop>
												<obj name="ChannelProp" class="ChannelProperty" version="1">
													<prop name="ChannelIdx">0</prop>
												</obj>
											</obj>
											<obj name="PropertyObject" class="RQTargetProperty" version="4">
												<prop name="PropertyTypeName">Target Type</prop>
												<prop name="Position">8</prop>
												<prop name="IsDefault">0</prop>
												<prop name="TargetType">dtTarget</prop>
												<obj name="ChannelProp" class="ChannelProperty" version="1">
													<prop name="ChannelIdx">0</prop>
												</obj>
											</obj>
										</list>
									</obj>
								</list>
							</obj>
						</obj>
						<prop name="ChannelPropertyCount">1</prop>
						<prop name="ContainerPosition">8</prop>
						<prop name="HasSampleProperties">1</prop>
						<obj name="SampleProperties" class="PropertyList" version="1">
							<list name="emlist" count="14">
								<obj name="PropertyObject" class="SamplePrefColor" version="4">
									<prop name="PropertyTypeName">Color</prop>
									<prop name="Position">8</prop>
									<prop name="IsDefault">0</prop>
									<prop name="Color">$00404000</prop>
								</obj>
								<obj name="PropertyObject" class="DominantChannelProp" version="4">
									<prop name="PropertyTypeName">Dominant Channel</prop>
									<prop name="Position">8</prop>
									<prop name="IsDefault">0</prop>
									<prop name="DominantChannel">0</prop>
								</obj>
								<obj name="PropertyObject" class="Genotype" version="4">
									<prop name="PropertyTypeName">EndPt Genotype</prop>
									<prop name="Position">8</prop>
									<prop name="IsDefault">1</prop>
									<prop name="ReadOnly">1</prop>
								</obj>
								<obj name="PropertyObject" class="GroupingSample" version="4">
									<prop name="PropertyTypeName">EndPt Sample Type</prop>
									<prop name="Position">8</prop>
									<prop name="IsDefault">0</prop>
									<prop name="GroupSampleType">mstUnknown</prop>
								</obj>
								<obj name="PropertyObject" class="SamplePrefLineStyle" version="4">
									<prop name="PropertyTypeName">Line Style</prop>
									<prop name="Position">8</prop>
									<prop name="IsDefault">0</prop>
									<prop name="LineStyle">psSolid</prop>
								</obj>
								<obj name="PropertyObject" class="GenSampleEditNotes" version="4">
									<prop name="PropertyTypeName">Notes</prop>
									<prop name="Position">8</prop>
									<prop name="IsDefault">1</prop>
								</obj>
								<obj name="PropertyObject" class="SamplePrefPointStyle" version="4">
									<prop name="PropertyTypeName">Point Style</prop>
									<prop name="Position">8</prop>
									<prop name="IsDefault">0</prop>
									<prop name="PointStyle">psNothing</prop>
								</obj>
								<obj name="PropertyObject" class="GenSampleEditPosition" version="4">
									<prop name="PropertyTypeName">Position</prop>
									<prop name="Position">8</prop>
									<prop name="IsDefault">1</prop>
								</obj>
								<obj name="PropertyObject" class="GenSampleEditReplicate" version="4">
									<prop name="PropertyTypeName">Replicate of</prop>
									<prop name="Position">8</prop>
									<prop name="IsDefault">0</prop>
									<prop name="ReplicateOf">6</prop>
								</obj>
								<obj name="PropertyObject" class="HTCSampleID" version="4">
									<prop name="PropertyTypeName">Sample ID</prop>
									<prop name="Position">8</prop>
									<prop name="IsDefault">1</prop>
								</obj>
								<obj name="PropertyObject" class="GenSampleEditName" version="4">
									<prop name="PropertyTypeName">Sample Name</prop>
									<prop name="Position">8</prop>
									<prop name="IsDefault">0</prop>
									<prop name="name">27N</prop>
								</obj>
								<obj name="PropertyObject" class="HTCSamplePrepNotes" version="4">
									<prop name="PropertyTypeName">Sample Prep Notes</prop>
									<prop name="Position">8</prop>
									<prop name="IsDefault">1</prop>
								</obj>
								<obj name="PropertyObject" class="GenSampleEditSubset" version="4">
									<prop name="PropertyTypeName">Subsets</prop>
									<prop name="Position">8</prop>
									<prop name="IsDefault">1</prop>
								</obj>
								<obj name="PropertyObject" class="SamplePrefWidth" version="5">
									<prop name="PropertyTypeName">Width</prop>
									<prop name="Position">8</prop>
									<prop name="IsDefault">1</prop>
									<prop name="Width">1</prop>
								</obj>
							</list>
						</obj>
					</obj>
					<obj name="item" class="SamplePropInfo" version="1">
						<obj name="ChannelProperties" class="ChanPropList" version="2">
							<obj name="ChannelProperties" class="EMList" version="1">
								<list name="emlist" count="1">
									<obj name="item" class="PropertyList" version="1">
										<list name="emlist" count="12">
											<obj name="PropertyObject" class="RQSampleTargetProperty" version="4">
												<prop name="PropertyTypeName">Combined Sample and Target Type</prop>
												<prop name="Position">9</prop>
												<prop name="IsDefault">0</prop>
												<obj name="ChannelProp" class="ChannelProperty" version="1">
													<prop name="ChannelIdx">0</prop>
												</obj>
											</obj>
											<obj name="PropertyObject" class="QuantConcProperty" version="4">
												<prop name="PropertyTypeName">Concentration</prop>
												<prop name="Position">9</prop>
												<prop name="IsDefault">1</prop>
												<prop name="Concentration">0</prop>
												<obj name="ChannelProp" class="ChannelProperty" version="1">
													<prop name="ChannelIdx">0</prop>
												</obj>
												<prop name="ReadOnly">1</prop>
											</obj>
											<obj name="PropertyObject" class="QuantCpHighProp" version="4">
												<prop name="PropertyTypeName">Cp High</prop>
												<prop name="Position">9</prop>
												<prop name="IsDefault">1</prop>
												<prop name="CpRangeHigh">0</prop>
												<obj name="ChannelProp" class="ChannelProperty" version="1">
													<prop name="ChannelIdx">0</prop>
												</obj>
												<prop name="ReadOnly">0</prop>
											</obj>
											<obj name="PropertyObject" class="QuantCpLowProp" version="4">
												<prop name="PropertyTypeName">Cp Low</prop>
												<prop name="Position">9</prop>
												<prop name="IsDefault">1</prop>
												<prop name="CpRangeLow">0</prop>
												<obj name="ChannelProp" class="ChannelProperty" version="1">
													<prop name="ChannelIdx">0</prop>
												</obj>
												<prop name="ReadOnly">0</prop>
											</obj>
											<obj name="PropertyObject" class="RQEffProp" version="4">
												<prop name="PropertyTypeName">Efficiency</prop>
												<prop name="Position">9</prop>
												<prop name="IsDefault">1</prop>
												<prop name="Efficiency">2</prop>
												<obj name="ChannelProp" class="ChannelProperty" version="1">
													<prop name="ChannelIdx">0</prop>
												</obj>
											</obj>
											<obj name="PropertyObject" class="ChannelGenotype" version="4">
												<prop name="PropertyTypeName">Melt Geno Genotype</prop>
												<prop name="Position">9</prop>
												<prop name="IsDefault">1</prop>
												<prop name="ReadOnly">1</prop>
												<obj name="ChannelProp" class="ChannelProperty" version="1">
													<prop name="ChannelIdx">0</prop>
												</obj>
											</obj>
											<obj name="PropertyObject" class="GroupChannelTypeProp" version="4">
												<prop name="PropertyTypeName">Melt Geno Sample Type</prop>
												<prop name="Position">9</prop>
												<prop name="IsDefault">0</prop>
												<prop name="GroupSampleType">mstUnknown</prop>
												<obj name="ChannelProp" class="ChannelProperty" version="1">
													<prop name="ChannelIdx">0</prop>
												</obj>
											</obj>
											<obj name="PropertyObject" class="QuantSampleTypeProperty" version="4">
												<prop name="PropertyTypeName">Quantification Sample Type</prop>
												<prop name="Position">9</prop>
												<prop name="IsDefault">0</prop>
												<prop name="SampleType">qsPosCalibrator</prop>
												<obj name="ChannelProp" class="ChannelProperty" version="1">
													<prop name="ChannelIdx">0</prop>
												</obj>
											</obj>
											<obj name="PropertyObject" class="ChannelGenotype" version="4">
												<prop name="PropertyTypeName">Scanning Genotype</prop>
												<prop name="Position">9</prop>
												<prop name="IsDefault">1</prop>
												<prop name="ReadOnly">1</prop>
												<obj name="ChannelProp" class="ChannelProperty" version="1">
													<prop name="ChannelIdx">0</prop>
												</obj>
											</obj>
											<obj name="PropertyObject" class="GroupChannelTypeProp" version="4">
												<prop name="PropertyTypeName">Scanning Sample Type</prop>
												<prop name="Position">9</prop>
												<prop name="IsDefault">0</prop>
												<prop name="GroupSampleType">mstUnknown</prop>
												<obj name="ChannelProp" class="ChannelProperty" version="1">
													<prop name="ChannelIdx">0</prop>
												</obj>
											</obj>
											<obj name="PropertyObject" class="TargetName" version="4">
												<prop name="PropertyTypeName">Target Name</prop>
												<prop name="Position">9</prop>
												<prop name="IsDefault">0</prop>
												<prop name="name">C1Q</prop>
												<obj name="ChannelProp" class="ChannelProperty" version="1">
													<prop name="ChannelIdx">0</prop>
												</obj>
											</obj>
											<obj name="PropertyObject" class="RQTargetProperty" version="4">
												<prop name="PropertyTypeName">Target Type</prop>
												<prop name="Position">9</prop>
												<prop name="IsDefault">0</prop>
												<prop name="TargetType">dtTarget</prop>
												<obj name="ChannelProp" class="ChannelProperty" version="1">
													<prop name="ChannelIdx">0</prop>
												</obj>
											</obj>
										</list>
									</obj>
								</list>
							</obj>
						</obj>
						<prop name="ChannelPropertyCount">1</prop>
						<prop name="ContainerPosition">9</prop>
						<prop name="HasSampleProperties">1</prop>
						<obj name="SampleProperties" class="PropertyList" version="1">
							<list name="emlist" count="14">
								<obj name="PropertyObject" class="SamplePrefColor" version="4">
									<prop name="PropertyTypeName">Color</prop>
									<prop name="Position">9</prop>
									<prop name="IsDefault">0</prop>
									<prop name="Color">$004080FF</prop>
								</obj>
								<obj name="PropertyObject" class="DominantChannelProp" version="4">
									<prop name="PropertyTypeName">Dominant Channel</prop>
									<prop name="Position">9</prop>
									<prop name="IsDefault">0</prop>
									<prop name="DominantChannel">0</prop>
								</obj>
								<obj name="PropertyObject" class="Genotype" version="4">
									<prop name="PropertyTypeName">EndPt Genotype</prop>
									<prop name="Position">9</prop>
									<prop name="IsDefault">1</prop>
									<prop name="ReadOnly">1</prop>
								</obj>
								<obj name="PropertyObject" class="GroupingSample" version="4">
									<prop name="PropertyTypeName">EndPt Sample Type</prop>
									<prop name="Position">9</prop>
									<prop name="IsDefault">0</prop>
									<prop name="GroupSampleType">mstUnknown</prop>
								</obj>
								<obj name="PropertyObject" class="SamplePrefLineStyle" version="4">
									<prop name="PropertyTypeName">Line Style</prop>
									<prop name="Position">9</prop>
									<prop name="IsDefault">0</prop>
									<prop name="LineStyle">psSolid</prop>
								</obj>
								<obj name="PropertyObject" class="GenSampleEditNotes" version="4">
									<prop name="PropertyTypeName">Notes</prop>
									<prop name="Position">9</prop>
									<prop name="IsDefault">1</prop>
								</obj>
								<obj name="PropertyObject" class="SamplePrefPointStyle" version="4">
									<prop name="PropertyTypeName">Point Style</prop>
									<prop name="Position">9</prop>
									<prop name="IsDefault">0</prop>
									<prop name="PointStyle">psNothing</prop>
								</obj>
								<obj name="PropertyObject" class="GenSampleEditPosition" version="4">
									<prop name="PropertyTypeName">Position</prop>
									<prop name="Position">9</prop>
									<prop name="IsDefault">1</prop>
								</obj>
								<obj name="PropertyObject" class="GenSampleEditReplicate" version="4">
									<prop name="PropertyTypeName">Replicate of</prop>
									<prop name="Position">9</prop>
									<prop name="IsDefault">0</prop>
									<prop name="ReplicateOf">9</prop>
								</obj>
								<obj name="PropertyObject" class="HTCSampleID" version="4">
									<prop name="PropertyTypeName">Sample ID</prop>
									<prop name="Position">9</prop>
									<prop name="IsDefault">1</prop>
								</obj>
								<obj name="PropertyObject" class="GenSampleEditName" version="4">
									<prop name="PropertyTypeName">Sample Name</prop>
									<prop name="Position">9</prop>
									<prop name="IsDefault">0</prop>
									<prop name="name">27N</prop>
								</obj>
								<obj name="PropertyObject" class="HTCSamplePrepNotes" version="4">
									<prop name="PropertyTypeName">Sample Prep Notes</prop>
									<prop name="Position">9</prop>
									<prop name="IsDefault">1</prop>
								</obj>
								<obj name="PropertyObject" class="GenSampleEditSubset" version="4">
									<prop name="PropertyTypeName">Subsets</prop>
									<prop name="Position">9</prop>
									<prop name="IsDefault">1</prop>
								</obj>
								<obj name="PropertyObject" class="SamplePrefWidth" version="5">
									<prop name="PropertyTypeName">Width</prop>
									<prop name="Position">9</prop>
									<prop name="IsDefault">1</prop>
									<prop name="Width">1</prop>
								</obj>
							</list>
						</obj>
					</obj>
					<obj name="item" class="SamplePropInfo" version="1">
						<obj name="ChannelProperties" class="ChanPropList" version="2">
							<obj name="ChannelProperties" class="EMList" version="1">
								<list name="emlist" count="1">
									<obj name="item" class="PropertyList" version="1">
										<list name="emlist" count="12">
											<obj name="PropertyObject" class="RQSampleTargetProperty" version="4">
												<prop name="PropertyTypeName">Combined Sample and Target Type</prop>
												<prop name="Position">10</prop>
												<prop name="IsDefault">0</prop>
												<obj name="ChannelProp" class="ChannelProperty" version="1">
													<prop name="ChannelIdx">0</prop>
												</obj>
											</obj>
											<obj name="PropertyObject" class="QuantConcProperty" version="4">
												<prop name="PropertyTypeName">Concentration</prop>
												<prop name="Position">10</prop>
												<prop name="IsDefault">1</prop>
												<prop name="Concentration">0</prop>
												<obj name="ChannelProp" class="ChannelProperty" version="1">
													<prop name="ChannelIdx">0</prop>
												</obj>
												<prop name="ReadOnly">1</prop>
											</obj>
											<obj name="PropertyObject" class="QuantCpHighProp" version="4">
												<prop name="PropertyTypeName">Cp High</prop>
												<prop name="Position">10</prop>
												<prop name="IsDefault">1</prop>
												<prop name="CpRangeHigh">0</prop>
												<obj name="ChannelProp" class="ChannelProperty" version="1">
													<prop name="ChannelIdx">0</prop>
												</obj>
												<prop name="ReadOnly">0</prop>
											</obj>
											<obj name="PropertyObject" class="QuantCpLowProp" version="4">
												<prop name="PropertyTypeName">Cp Low</prop>
												<prop name="Position">10</prop>
												<prop name="IsDefault">1</prop>
												<prop name="CpRangeLow">0</prop>
												<obj name="ChannelProp" class="ChannelProperty" version="1">
													<prop name="ChannelIdx">0</prop>
												</obj>
												<prop name="ReadOnly">0</prop>
											</obj>
											<obj name="PropertyObject" class="RQEffProp" version="4">
												<prop name="PropertyTypeName">Efficiency</prop>
												<prop name="Position">10</prop>
												<prop name="IsDefault">1</prop>
												<prop name="Efficiency">2</prop>
												<obj name="ChannelProp" class="ChannelProperty" version="1">
													<prop name="ChannelIdx">0</prop>
												</obj>
											</obj>
											<obj name="PropertyObject" class="ChannelGenotype" version="4">
												<prop name="PropertyTypeName">Melt Geno Genotype</prop>
												<prop name="Position">10</prop>
												<prop name="IsDefault">1</prop>
												<prop name="ReadOnly">1</prop>
												<obj name="ChannelProp" class="ChannelProperty" version="1">
													<prop name="ChannelIdx">0</prop>
												</obj>
											</obj>
											<obj name="PropertyObject" class="GroupChannelTypeProp" version="4">
												<prop name="PropertyTypeName">Melt Geno Sample Type</prop>
												<prop name="Position">10</prop>
												<prop name="IsDefault">0</prop>
												<prop name="GroupSampleType">mstUnknown</prop>
												<obj name="ChannelProp" class="ChannelProperty" version="1">
													<prop name="ChannelIdx">0</prop>
												</obj>
											</obj>
											<obj name="PropertyObject" class="QuantSampleTypeProperty" version="4">
												<prop name="PropertyTypeName">Quantification Sample Type</prop>
												<prop name="Position">10</prop>
												<prop name="IsDefault">0</prop>
												<prop name="SampleType">qsPosCalibrator</prop>
												<obj name="ChannelProp" class="ChannelProperty" version="1">
													<prop name="ChannelIdx">0</prop>
												</obj>
											</obj>
											<obj name="PropertyObject" class="ChannelGenotype" version="4">
												<prop name="PropertyTypeName">Scanning Genotype</prop>
												<prop name="Position">10</prop>
												<prop name="IsDefault">1</prop>
												<prop name="ReadOnly">1</prop>
												<obj name="ChannelProp" class="ChannelProperty" version="1">
													<prop name="ChannelIdx">0</prop>
												</obj>
											</obj>
											<obj name="PropertyObject" class="GroupChannelTypeProp" version="4">
												<prop name="PropertyTypeName">Scanning Sample Type</prop>
												<prop name="Position">10</prop>
												<prop name="IsDefault">0</prop>
												<prop name="GroupSampleType">mstUnknown</prop>
												<obj name="ChannelProp" class="ChannelProperty" version="1">
													<prop name="ChannelIdx">0</prop>
												</obj>
											</obj>
											<obj name="PropertyObject" class="TargetName" version="4">
												<prop name="PropertyTypeName">Target Name</prop>
												<prop name="Position">10</prop>
												<prop name="IsDefault">0</prop>
												<prop name="name">C1Q</prop>
												<obj name="ChannelProp" class="ChannelProperty" version="1">
													<prop name="ChannelIdx">0</prop>
												</obj>
											</obj>
											<obj name="PropertyObject" class="RQTargetProperty" version="4">
												<prop name="PropertyTypeName">Target Type</prop>
												<prop name="Position">10</prop>
												<prop name="IsDefault">0</prop>
												<prop name="TargetType">dtTarget</prop>
												<obj name="ChannelProp" class="ChannelProperty" version="1">
													<prop name="ChannelIdx">0</prop>
												</obj>
											</obj>
										</list>
									</obj>
								</list>
							</obj>
						</obj>
						<prop name="ChannelPropertyCount">1</prop>
						<prop name="ContainerPosition">10</prop>
						<prop name="HasSampleProperties">1</prop>
						<obj name="SampleProperties" class="PropertyList" version="1">
							<list name="emlist" count="14">
								<obj name="PropertyObject" class="SamplePrefColor" version="4">
									<prop name="PropertyTypeName">Color</prop>
									<prop name="Position">10</prop>
									<prop name="IsDefault">0</prop>
									<prop name="Color">$00FD0299</prop>
								</obj>
								<obj name="PropertyObject" class="DominantChannelProp" version="4">
									<prop name="PropertyTypeName">Dominant Channel</prop>
									<prop name="Position">10</prop>
									<prop name="IsDefault">0</prop>
									<prop name="DominantChannel">0</prop>
								</obj>
								<obj name="PropertyObject" class="Genotype" version="4">
									<prop name="PropertyTypeName">EndPt Genotype</prop>
									<prop name="Position">10</prop>
									<prop name="IsDefault">1</prop>
									<prop name="ReadOnly">1</prop>
								</obj>
								<obj name="PropertyObject" class="GroupingSample" version="4">
									<prop name="PropertyTypeName">EndPt Sample Type</prop>
									<prop name="Position">10</prop>
									<prop name="IsDefault">0</prop>
									<prop name="GroupSampleType">mstUnknown</prop>
								</obj>
								<obj name="PropertyObject" class="SamplePrefLineStyle" version="4">
									<prop name="PropertyTypeName">Line Style</prop>
									<prop name="Position">10</prop>
									<prop name="IsDefault">0</prop>
									<prop name="LineStyle">psSolid</prop>
								</obj>
								<obj name="PropertyObject" class="GenSampleEditNotes" version="4">
									<prop name="PropertyTypeName">Notes</prop>
									<prop name="Position">10</prop>
									<prop name="IsDefault">1</prop>
								</obj>
								<obj name="PropertyObject" class="SamplePrefPointStyle" version="4">
									<prop name="PropertyTypeName">Point Style</prop>
									<prop name="Position">10</prop>
									<prop name="IsDefault">0</prop>
									<prop name="PointStyle">psNothing</prop>
								</obj>
								<obj name="PropertyObject" class="GenSampleEditPosition" version="4">
									<prop name="PropertyTypeName">Position</prop>
									<prop name="Position">10</prop>
									<prop name="IsDefault">1</prop>
								</obj>
								<obj name="PropertyObject" class="GenSampleEditReplicate" version="4">
									<prop name="PropertyTypeName">Replicate of</prop>
									<prop name="Position">10</prop>
									<prop name="IsDefault">0</prop>
									<prop name="ReplicateOf">9</prop>
								</obj>
								<obj name="PropertyObject" class="HTCSampleID" version="4">
									<prop name="PropertyTypeName">Sample ID</prop>
									<prop name="Position">10</prop>
									<prop name="IsDefault">1</prop>
								</obj>
								<obj name="PropertyObject" class="GenSampleEditName" version="4">
									<prop name="PropertyTypeName">Sample Name</prop>
									<prop name="Position">10</prop>
									<prop name="IsDefault">0</prop>
									<prop name="name">27N</prop>
								</obj>
								<obj name="PropertyObject" class="HTCSamplePrepNotes" version="4">
									<prop name="PropertyTypeName">Sample Prep Notes</prop>
									<prop name="Position">10</prop>
									<prop name="IsDefault">1</prop>
								</obj>
								<obj name="PropertyObject" class="GenSampleEditSubset" version="4">
									<prop name="PropertyTypeName">Subsets</prop>
									<prop name="Position">10</prop>
									<prop name="IsDefault">1</prop>
								</obj>
								<obj name="PropertyObject" class="SamplePrefWidth" version="5">
									<prop name="PropertyTypeName">Width</prop>
									<prop name="Position">10</prop>
									<prop name="IsDefault">1</prop>
									<prop name="Width">1</prop>
								</obj>
							</list>
						</obj>
					</obj>
					<obj name="item" class="SamplePropInfo" version="1">
						<obj name="ChannelProperties" class="ChanPropList" version="2">
							<obj name="ChannelProperties" class="EMList" version="1">
								<list name="emlist" count="1">
									<obj name="item" class="PropertyList" version="1">
										<list name="emlist" count="12">
											<obj name="PropertyObject" class="RQSampleTargetProperty" version="4">
												<prop name="PropertyTypeName">Combined Sample and Target Type</prop>
												<prop name="Position">11</prop>
												<prop name="IsDefault">0</prop>
												<obj name="ChannelProp" class="ChannelProperty" version="1">
													<prop name="ChannelIdx">0</prop>
												</obj>
											</obj>
											<obj name="PropertyObject" class="QuantConcProperty" version="4">
												<prop name="PropertyTypeName">Concentration</prop>
												<prop name="Position">11</prop>
												<prop name="IsDefault">1</prop>
												<prop name="Concentration">0</prop>
												<obj name="ChannelProp" class="ChannelProperty" version="1">
													<prop name="ChannelIdx">0</prop>
												</obj>
												<prop name="ReadOnly">1</prop>
											</obj>
											<obj name="PropertyObject" class="QuantCpHighProp" version="4">
												<prop name="PropertyTypeName">Cp High</prop>
												<prop name="Position">11</prop>
												<prop name="IsDefault">1</prop>
												<prop name="CpRangeHigh">0</prop>
												<obj name="ChannelProp" class="ChannelProperty" version="1">
													<prop name="ChannelIdx">0</prop>
												</obj>
												<prop name="ReadOnly">0</prop>
											</obj>
											<obj name="PropertyObject" class="QuantCpLowProp" version="4">
												<prop name="PropertyTypeName">Cp Low</prop>
												<prop name="Position">11</prop>
												<prop name="IsDefault">1</prop>
												<prop name="CpRangeLow">0</prop>
												<obj name="ChannelProp" class="ChannelProperty" version="1">
													<prop name="ChannelIdx">0</prop>
												</obj>
												<prop name="ReadOnly">0</prop>
											</obj>
											<obj name="PropertyObject" class="RQEffProp" version="4">
												<prop name="PropertyTypeName">Efficiency</prop>
												<prop name="Position">11</prop>
												<prop name="IsDefault">1</prop>
												<prop name="Efficiency">2</prop>
												<obj name="ChannelProp" class="ChannelProperty" version="1">
													<prop name="ChannelIdx">0</prop>
												</obj>
											</obj>
											<obj name="PropertyObject" class="ChannelGenotype" version="4">
												<prop name="PropertyTypeName">Melt Geno Genotype</prop>
												<prop name="Position">11</prop>
												<prop name="IsDefault">1</prop>
												<prop name="ReadOnly">1</prop>
												<obj name="ChannelProp" class="ChannelProperty" version="1">
													<prop name="ChannelIdx">0</prop>
												</obj>
											</obj>
											<obj name="PropertyObject" class="GroupChannelTypeProp" version="4">
												<prop name="PropertyTypeName">Melt Geno Sample Type</prop>
												<prop name="Position">11</prop>
												<prop name="IsDefault">0</prop>
												<prop name="GroupSampleType">mstUnknown</prop>
												<obj name="ChannelProp" class="ChannelProperty" version="1">
													<prop name="ChannelIdx">0</prop>
												</obj>
											</obj>
											<obj name="PropertyObject" class="QuantSampleTypeProperty" version="4">
												<prop name="PropertyTypeName">Quantification Sample Type</prop>
												<prop name="Position">11</prop>
												<prop name="IsDefault">0</prop>
												<prop name="SampleType">qsPosCalibrator</prop>
												<obj name="ChannelProp" class="ChannelProperty" version="1">
													<prop name="ChannelIdx">0</prop>
												</obj>
											</obj>
											<obj name="PropertyObject" class="ChannelGenotype" version="4">
												<prop name="PropertyTypeName">Scanning Genotype</prop>
												<prop name="Position">11</prop>
												<prop name="IsDefault">1</prop>
												<prop name="ReadOnly">1</prop>
												<obj name="ChannelProp" class="ChannelProperty" version="1">
													<prop name="ChannelIdx">0</prop>
												</obj>
											</obj>
											<obj name="PropertyObject" class="GroupChannelTypeProp" version="4">
												<prop name="PropertyTypeName">Scanning Sample Type</prop>
												<prop name="Position">11</prop>
												<prop name="IsDefault">0</prop>
												<prop name="GroupSampleType">mstUnknown</prop>
												<obj name="ChannelProp" class="ChannelProperty" version="1">
													<prop name="ChannelIdx">0</prop>
												</obj>
											</obj>
											<obj name="PropertyObject" class="TargetName" version="4">
												<prop name="PropertyTypeName">Target Name</prop>
												<prop name="Position">11</prop>
												<prop name="IsDefault">0</prop>
												<prop name="name">C1Q</prop>
												<obj name="ChannelProp" class="ChannelProperty" version="1">
													<prop name="ChannelIdx">0</prop>
												</obj>
											</obj>
											<obj name="PropertyObject" class="RQTargetProperty" version="4">
												<prop name="PropertyTypeName">Target Type</prop>
												<prop name="Position">11</prop>
												<prop name="IsDefault">0</prop>
												<prop name="TargetType">dtTarget</prop>
												<obj name="ChannelProp" class="ChannelProperty" version="1">
													<prop name="ChannelIdx">0</prop>
												</obj>
											</obj>
										</list>
									</obj>
								</list>
							</obj>
						</obj>
						<prop name="ChannelPropertyCount">1</prop>
						<prop name="ContainerPosition">11</prop>
						<prop name="HasSampleProperties">1</prop>
						<obj name="SampleProperties" class="PropertyList" version="1">
							<list name="emlist" count="14">
								<obj name="PropertyObject" class="SamplePrefColor" version="4">
									<prop name="PropertyTypeName">Color</prop>
									<prop name="Position">11</prop>
									<prop name="IsDefault">0</prop>
									<prop name="Color">$0026C4B8</prop>
								</obj>
								<obj name="PropertyObject" class="DominantChannelProp" version="4">
									<prop name="PropertyTypeName">Dominant Channel</prop>
									<prop name="Position">11</prop>
									<prop name="IsDefault">0</prop>
									<prop name="DominantChannel">0</prop>
								</obj>
								<obj name="PropertyObject" class="Genotype" version="4">
									<prop name="PropertyTypeName">EndPt Genotype</prop>
									<prop name="Position">11</prop>
									<prop name="IsDefault">1</prop>
									<prop name="ReadOnly">1</prop>
								</obj>
								<obj name="PropertyObject" class="GroupingSample" version="4">
									<prop name="PropertyTypeName">EndPt Sample Type</prop>
									<prop name="Position">11</prop>
									<prop name="IsDefault">0</prop>
									<prop name="GroupSampleType">mstUnknown</prop>
								</obj>
								<obj name="PropertyObject" class="SamplePrefLineStyle" version="4">
									<prop name="PropertyTypeName">Line Style</prop>
									<prop name="Position">11</prop>
									<prop name="IsDefault">0</prop>
									<prop name="LineStyle">psSolid</prop>
								</obj>
								<obj name="PropertyObject" class="GenSampleEditNotes" version="4">
									<prop name="PropertyTypeName">Notes</prop>
									<prop name="Position">11</prop>
									<prop name="IsDefault">1</prop>
								</obj>
								<obj name="PropertyObject" class="SamplePrefPointStyle" version="4">
									<prop name="PropertyTypeName">Point Style</prop>
									<prop name="Position">11</prop>
									<prop name="IsDefault">0</prop>
									<prop name="PointStyle">psNothing</prop>
								</obj>
								<obj name="PropertyObject" class="GenSampleEditPosition" version="4">
									<prop name="PropertyTypeName">Position</prop>
									<prop name="Position">11</prop>
									<prop name="IsDefault">1</prop>
								</obj>
								<obj name="PropertyObject" class="GenSampleEditReplicate" version="4">
									<prop name="PropertyTypeName">Replicate of</prop>
									<prop name="Position">11</prop>
									<prop name="IsDefault">0</prop>
									<prop name="ReplicateOf">9</prop>
								</obj>
								<obj name="PropertyObject" class="HTCSampleID" version="4">
									<prop name="PropertyTypeName">Sample ID</prop>
									<prop name="Position">11</prop>
									<prop name="IsDefault">1</prop>
								</obj>
								<obj name="PropertyObject" class="GenSampleEditName" version="4">
									<prop name="PropertyTypeName">Sample Name</prop>
									<prop name="Position">11</prop>
									<prop name="IsDefault">0</prop>
									<prop name="name">27N</prop>
								</obj>
								<obj name="PropertyObject" class="HTCSamplePrepNotes" version="4">
									<prop name="PropertyTypeName">Sample Prep Notes</prop>
									<prop name="Position">11</prop>
									<prop name="IsDefault">1</prop>
								</obj>
								<obj name="PropertyObject" class="GenSampleEditSubset" version="4">
									<prop name="PropertyTypeName">Subsets</prop>
									<prop name="Position">11</prop>
									<prop name="IsDefault">1</prop>
								</obj>
								<obj name="PropertyObject" class="SamplePrefWidth" version="5">
									<prop name="PropertyTypeName">Width</prop>
									<prop name="Position">11</prop>
									<prop name="IsDefault">1</prop>
									<prop name="Width">1</prop>
								</obj>
							</list>
						</obj>
					</obj>
					<obj name="item" class="SamplePropInfo" version="1">
						<obj name="ChannelProperties" class="ChanPropList" version="2">
							<obj name="ChannelProperties" class="EMList" version="1">
								<list name="emlist" count="1">
									<obj name="item" class="PropertyList" version="1">
										<list name="emlist" count="12">
											<obj name="PropertyObject" class="RQSampleTargetProperty" version="4">
												<prop name="PropertyTypeName">Combined Sample and Target Type</prop>
												<prop name="Position">12</prop>
												<prop name="IsDefault">0</prop>
												<obj name="ChannelProp" class="ChannelProperty" version="1">
													<prop name="ChannelIdx">0</prop>
												</obj>
											</obj>
											<obj name="PropertyObject" class="QuantConcProperty" version="4">
												<prop name="PropertyTypeName">Concentration</prop>
												<prop name="Position">12</prop>
												<prop name="IsDefault">1</prop>
												<prop name="Concentration">0</prop>
												<obj name="ChannelProp" class="ChannelProperty" version="1">
													<prop name="ChannelIdx">0</prop>
												</obj>
												<prop name="ReadOnly">1</prop>
											</obj>
											<obj name="PropertyObject" class="QuantCpHighProp" version="4">
												<prop name="PropertyTypeName">Cp High</prop>
												<prop name="Position">12</prop>
												<prop name="IsDefault">1</prop>
												<prop name="CpRangeHigh">0</prop>
												<obj name="ChannelProp" class="ChannelProperty" version="1">
													<prop name="ChannelIdx">0</prop>
												</obj>
												<prop name="ReadOnly">1</prop>
											</obj>
											<obj name="PropertyObject" class="QuantCpLowProp" version="4">
												<prop name="PropertyTypeName">Cp Low</prop>
												<prop name="Position">12</prop>
												<prop name="IsDefault">1</prop>
												<prop name="CpRangeLow">0</prop>
												<obj name="ChannelProp" class="ChannelProperty" version="1">
													<prop name="ChannelIdx">0</prop>
												</obj>
												<prop name="ReadOnly">1</prop>
											</obj>
											<obj name="PropertyObject" class="RQEffProp" version="4">
												<prop name="PropertyTypeName">Efficiency</prop>
												<prop name="Position">12</prop>
												<prop name="IsDefault">1</prop>
												<prop name="Efficiency">2</prop>
												<obj name="ChannelProp" class="ChannelProperty" version="1">
													<prop name="ChannelIdx">0</prop>
												</obj>
											</obj>
											<obj name="PropertyObject" class="ChannelGenotype" version="4">
												<prop name="PropertyTypeName">Melt Geno Genotype</prop>
												<prop name="Position">12</prop>
												<prop name="IsDefault">1</prop>
												<prop name="ReadOnly">1</prop>
												<obj name="ChannelProp" class="ChannelProperty" version="1">
													<prop name="ChannelIdx">0</prop>
												</obj>
											</obj>
											<obj name="PropertyObject" class="GroupChannelTypeProp" version="4">
												<prop name="PropertyTypeName">Melt Geno Sample Type</prop>
												<prop name="Position">12</prop>
												<prop name="IsDefault">0</prop>
												<prop name="GroupSampleType">mstUnknown</prop>
												<obj name="ChannelProp" class="ChannelProperty" version="1">
													<prop name="ChannelIdx">0</prop>
												</obj>
											</obj>
											<obj name="PropertyObject" class="QuantSampleTypeProperty" version="4">
												<prop name="PropertyTypeName">Quantification Sample Type</prop>
												<prop name="Position">12</prop>
												<prop name="IsDefault">0</prop>
												<prop name="SampleType">qsUnknown</prop>
												<obj name="ChannelProp" class="ChannelProperty" version="1">
													<prop name="ChannelIdx">0</prop>
												</obj>
											</obj>
											<obj name="PropertyObject" class="ChannelGenotype" version="4">
												<prop name="PropertyTypeName">Scanning Genotype</prop>
												<prop name="Position">12</prop>
												<prop name="IsDefault">1</prop>
												<prop name="ReadOnly">1</prop>
												<obj name="ChannelProp" class="ChannelProperty" version="1">
													<prop name="ChannelIdx">0</prop>
												</obj>
											</obj>
											<obj name="PropertyObject" class="GroupChannelTypeProp" version="4">
												<prop name="PropertyTypeName">Scanning Sample Type</prop>
												<prop name="Position">12</prop>
												<prop name="IsDefault">0</prop>
												<prop name="GroupSampleType">mstUnknown</prop>
												<obj name="ChannelProp" class="ChannelProperty" version="1">
													<prop name="ChannelIdx">0</prop>
												</obj>
											</obj>
											<obj name="PropertyObject" class="TargetName" version="4">
												<prop name="PropertyTypeName">Target Name</prop>
												<prop name="Position">12</prop>
												<prop name="IsDefault">0</prop>
												<prop name="name">ACT</prop>
												<obj name="ChannelProp" class="ChannelProperty" version="1">
													<prop name="ChannelIdx">0</prop>
												</obj>
											</obj>
											<obj name="PropertyObject" class="RQTargetProperty" version="4">
												<prop name="PropertyTypeName">Target Type</prop>
												<prop name="Position">12</prop>
												<prop name="IsDefault">0</prop>
												<prop name="TargetType">dtReference</prop>
												<obj name="ChannelProp" class="ChannelProperty" version="1">
													<prop name="ChannelIdx">0</prop>
												</obj>
											</obj>
										</list>
									</obj>
								</list>
							</obj>
						</obj>
						<prop name="ChannelPropertyCount">1</prop>
						<prop name="ContainerPosition">12</prop>
						<prop name="HasSampleProperties">1</prop>
						<obj name="SampleProperties" class="PropertyList" version="1">
							<list name="emlist" count="14">
								<obj name="PropertyObject" class="SamplePrefColor" version="4">
									<prop name="PropertyTypeName">Color</prop>
									<prop name="Position">12</prop>
									<prop name="IsDefault">0</prop>
									<prop name="Color">$00FF8000</prop>
								</obj>
								<obj name="PropertyObject" class="DominantChannelProp" version="4">
									<prop name="PropertyTypeName">Dominant Channel</prop>
									<prop name="Position">12</prop>
									<prop name="IsDefault">0</prop>
									<prop name="DominantChannel">0</prop>
								</obj>
								<obj name="PropertyObject" class="Genotype" version="4">
									<prop name="PropertyTypeName">EndPt Genotype</prop>
									<prop name="Position">12</prop>
									<prop name="IsDefault">1</prop>
									<prop name="ReadOnly">1</prop>
								</obj>
								<obj name="PropertyObject" class="GroupingSample" version="4">
									<prop name="PropertyTypeName">EndPt Sample Type</prop>
									<prop name="Position">12</prop>
									<prop name="IsDefault">0</prop>
									<prop name="GroupSampleType">mstUnknown</prop>
								</obj>
								<obj name="PropertyObject" class="SamplePrefLineStyle" version="4">
									<prop name="PropertyTypeName">Line Style</prop>
									<prop name="Position">12</prop>
									<prop name="IsDefault">0</prop>
									<prop name="LineStyle">psSolid</prop>
								</obj>
								<obj name="PropertyObject" class="GenSampleEditNotes" version="4">
									<prop name="PropertyTypeName">Notes</prop>
									<prop name="Position">12</prop>
									<prop name="IsDefault">1</prop>
								</obj>
								<obj name="PropertyObject" class="SamplePrefPointStyle" version="4">
									<prop name="PropertyTypeName">Point Style</prop>
									<prop name="Position">12</prop>
									<prop name="IsDefault">0</prop>
									<prop name="PointStyle">psNothing</prop>
								</obj>
								<obj name="PropertyObject" class="GenSampleEditPosition" version="4">
									<prop name="PropertyTypeName">Position</prop>
									<prop name="Position">12</prop>
									<prop name="IsDefault">1</prop>
								</obj>
								<obj name="PropertyObject" class="GenSampleEditReplicate" version="4">
									<prop name="PropertyTypeName">Replicate of</prop>
									<prop name="Position">12</prop>
									<prop name="IsDefault">0</prop>
									<prop name="ReplicateOf">12</prop>
								</obj>
								<obj name="PropertyObject" class="HTCSampleID" version="4">
									<prop name="PropertyTypeName">Sample ID</prop>
									<prop name="Position">12</prop>
									<prop name="IsDefault">1</prop>
								</obj>
								<obj name="PropertyObject" class="GenSampleEditName" version="4">
									<prop name="PropertyTypeName">Sample Name</prop>
									<prop name="Position">12</prop>
									<prop name="IsDefault">0</prop>
									<prop name="name">27C</prop>
								</obj>
								<obj name="PropertyObject" class="HTCSamplePrepNotes" version="4">
									<prop name="PropertyTypeName">Sample Prep Notes</prop>
									<prop name="Position">12</prop>
									<prop name="IsDefault">1</prop>
								</obj>
								<obj name="PropertyObject" class="GenSampleEditSubset" version="4">
									<prop name="PropertyTypeName">Subsets</prop>
									<prop name="Position">12</prop>
									<prop name="IsDefault">1</prop>
								</obj>
								<obj name="PropertyObject" class="SamplePrefWidth" version="5">
									<prop name="PropertyTypeName">Width</prop>
									<prop name="Position">12</prop>
									<prop name="IsDefault">1</prop>
									<prop name="Width">1</prop>
								</obj>
							</list>
						</obj>
					</obj>
					<obj name="item" class="SamplePropInfo" version="1">
						<obj name="ChannelProperties" class="ChanPropList" version="2">
							<obj name="ChannelProperties" class="EMList" version="1">
								<list name="emlist" count="1">
									<obj name="item" class="PropertyList" version="1">
										<list name="emlist" count="12">
											<obj name="PropertyObject" class="RQSampleTargetProperty" version="4">
												<prop name="PropertyTypeName">Combined Sample and Target Type</prop>
												<prop name="Position">13</prop>
												<prop name="IsDefault">0</prop>
												<obj name="ChannelProp" class="ChannelProperty" version="1">
													<prop name="ChannelIdx">0</prop>
												</obj>
											</obj>
											<obj name="PropertyObject" class="QuantConcProperty" version="4">
												<prop name="PropertyTypeName">Concentration</prop>
												<prop name="Position">13</prop>
												<prop name="IsDefault">1</prop>
												<prop name="Concentration">0</prop>
												<obj name="ChannelProp" class="ChannelProperty" version="1">
													<prop name="ChannelIdx">0</prop>
												</obj>
												<prop name="ReadOnly">1</prop>
											</obj>
											<obj name="PropertyObject" class="QuantCpHighProp" version="4">
												<prop name="PropertyTypeName">Cp High</prop>
												<prop name="Position">13</prop>
												<prop name="IsDefault">1</prop>
												<prop name="CpRangeHigh">0</prop>
												<obj name="ChannelProp" class="ChannelProperty" version="1">
													<prop name="ChannelIdx">0</prop>
												</obj>
												<prop name="ReadOnly">1</prop>
											</obj>
											<obj name="PropertyObject" class="QuantCpLowProp" version="4">
												<prop name="PropertyTypeName">Cp Low</prop>
												<prop name="Position">13</prop>
												<prop name="IsDefault">1</prop>
												<prop name="CpRangeLow">0</prop>
												<obj name="ChannelProp" class="ChannelProperty" version="1">
													<prop name="ChannelIdx">0</prop>
												</obj>
												<prop name="ReadOnly">1</prop>
											</obj>
											<obj name="PropertyObject" class="RQEffProp" version="4">
												<prop name="PropertyTypeName">Efficiency</prop>
												<prop name="Position">13</prop>
												<prop name="IsDefault">1</prop>
												<prop name="Efficiency">2</prop>
												<obj name="ChannelProp" class="ChannelProperty" version="1">
													<prop name="ChannelIdx">0</prop>
												</obj>
											</obj>
											<obj name="PropertyObject" class="ChannelGenotype" version="4">
												<prop name="PropertyTypeName">Melt Geno Genotype</prop>
												<prop name="Position">13</prop>
												<prop name="IsDefault">1</prop>
												<prop name="ReadOnly">1</prop>
												<obj name="ChannelProp" class="ChannelProperty" version="1">
													<prop name="ChannelIdx">0</prop>
												</obj>
											</obj>
											<obj name="PropertyObject" class="GroupChannelTypeProp" version="4">
												<prop name="PropertyTypeName">Melt Geno Sample Type</prop>
												<prop name="Position">13</prop>
												<prop name="IsDefault">0</prop>
												<prop name="GroupSampleType">mstUnknown</prop>
												<obj name="ChannelProp" class="ChannelProperty" version="1">
													<prop name="ChannelIdx">0</prop>
												</obj>
											</obj>
											<obj name="PropertyObject" class="QuantSampleTypeProperty" version="4">
												<prop name="PropertyTypeName">Quantification Sample Type</prop>
												<prop name="Position">13</prop>
												<prop name="IsDefault">0</prop>
												<prop name="SampleType">qsUnknown</prop>
												<obj name="ChannelProp" class="ChannelProperty" version="1">
													<prop name="ChannelIdx">0</prop>
												</obj>
											</obj>
											<obj name="PropertyObject" class="ChannelGenotype" version="4">
												<prop name="PropertyTypeName">Scanning Genotype</prop>
												<prop name="Position">13</prop>
												<prop name="IsDefault">1</prop>
												<prop name="ReadOnly">1</prop>
												<obj name="ChannelProp" class="ChannelProperty" version="1">
													<prop name="ChannelIdx">0</prop>
												</obj>
											</obj>
											<obj name="PropertyObject" class="GroupChannelTypeProp" version="4">
												<prop name="PropertyTypeName">Scanning Sample Type</prop>
												<prop name="Position">13</prop>
												<prop name="IsDefault">0</prop>
												<prop name="GroupSampleType">mstUnknown</prop>
												<obj name="ChannelProp" class="ChannelProperty" version="1">
													<prop name="ChannelIdx">0</prop>
												</obj>
											</obj>
											<obj name="PropertyObject" class="TargetName" version="4">
												<prop name="PropertyTypeName">Target Name</prop>
												<prop name="Position">13</prop>
												<prop name="IsDefault">0</prop>
												<prop name="name">ACT</prop>
												<obj name="ChannelProp" class="ChannelProperty" version="1">
													<prop name="ChannelIdx">0</prop>
												</obj>
											</obj>
											<obj name="PropertyObject" class="RQTargetProperty" version="4">
												<prop name="PropertyTypeName">Target Type</prop>
												<prop name="Position">13</prop>
												<prop name="IsDefault">0</prop>
												<prop name="TargetType">dtReference</prop>
												<obj name="ChannelProp" class="ChannelProperty" version="1">
													<prop name="ChannelIdx">0</prop>
												</obj>
											</obj>
										</list>
									</obj>
								</list>
							</obj>
						</obj>
						<prop name="ChannelPropertyCount">1</prop>
						<prop name="ContainerPosition">13</prop>
						<prop name="HasSampleProperties">1</prop>
						<obj name="SampleProperties" class="PropertyList" version="1">
							<list name="emlist" count="14">
								<obj name="PropertyObject" class="SamplePrefColor" version="4">
									<prop name="PropertyTypeName">Color</prop>
									<prop name="Position">13</prop>
									<prop name="IsDefault">0</prop>
									<prop name="Color">clRed</prop>
								</obj>
								<obj name="PropertyObject" class="DominantChannelProp" version="4">
									<prop name="PropertyTypeName">Dominant Channel</prop>
									<prop name="Position">13</prop>
									<prop name="IsDefault">0</prop>
									<prop name="DominantChannel">0</prop>
								</obj>
								<obj name="PropertyObject" class="Genotype" version="4">
									<prop name="PropertyTypeName">EndPt Genotype</prop>
									<prop name="Position">13</prop>
									<prop name="IsDefault">1</prop>
									<prop name="ReadOnly">1</prop>
								</obj>
								<obj name="PropertyObject" class="GroupingSample" version="4">
									<prop name="PropertyTypeName">EndPt Sample Type</prop>
									<prop name="Position">13</prop>
									<prop name="IsDefault">0</prop>
									<prop name="GroupSampleType">mstUnknown</prop>
								</obj>
								<obj name="PropertyObject" class="SamplePrefLineStyle" version="4">
									<prop name="PropertyTypeName">Line Style</prop>
									<prop name="Position">13</prop>
									<prop name="IsDefault">0</prop>
									<prop name="LineStyle">psSolid</prop>
								</obj>
								<obj name="PropertyObject" class="GenSampleEditNotes" version="4">
									<prop name="PropertyTypeName">Notes</prop>
									<prop name="Position">13</prop>
									<prop name="IsDefault">1</prop>
								</obj>
								<obj name="PropertyObject" class="SamplePrefPointStyle" version="4">
									<prop name="PropertyTypeName">Point Style</prop>
									<prop name="Position">13</prop>
									<prop name="IsDefault">0</prop>
									<prop name="PointStyle">psNothing</prop>
								</obj>
								<obj name="PropertyObject" class="GenSampleEditPosition" version="4">
									<prop name="PropertyTypeName">Position</prop>
									<prop name="Position">13</prop>
									<prop name="IsDefault">1</prop>
								</obj>
								<obj name="PropertyObject" class="GenSampleEditReplicate" version="4">
									<prop name="PropertyTypeName">Replicate of</prop>
									<prop name="Position">13</prop>
									<prop name="IsDefault">0</prop>
									<prop name="ReplicateOf">12</prop>
								</obj>
								<obj name="PropertyObject" class="HTCSampleID" version="4">
									<prop name="PropertyTypeName">Sample ID</prop>
									<prop name="Position">13</prop>
									<prop name="IsDefault">1</prop>
								</obj>
								<obj name="PropertyObject" class="GenSampleEditName" version="4">
									<prop name="PropertyTypeName">Sample Name</prop>
									<prop name="Position">13</prop>
									<prop name="IsDefault">0</prop>
									<prop name="name">27C</prop>
								</obj>
								<obj name="PropertyObject" class="HTCSamplePrepNotes" version="4">
									<prop name="PropertyTypeName">Sample Prep Notes</prop>
									<prop name="Position">13</prop>
									<prop name="IsDefault">1</prop>
								</obj>
								<obj name="PropertyObject" class="GenSampleEditSubset" version="4">
									<prop name="PropertyTypeName">Subsets</prop>
									<prop name="Position">13</prop>
									<prop name="IsDefault">1</prop>
								</obj>
								<obj name="PropertyObject" class="SamplePrefWidth" version="5">
									<prop name="PropertyTypeName">Width</prop>
									<prop name="Position">13</prop>
									<prop name="IsDefault">1</prop>
									<prop name="Width">1</prop>
								</obj>
							</list>
						</obj>
					</obj>
					<obj name="item" class="SamplePropInfo" version="1">
						<obj name="ChannelProperties" class="ChanPropList" version="2">
							<obj name="ChannelProperties" class="EMList" version="1">
								<list name="emlist" count="1">
									<obj name="item" class="PropertyList" version="1">
										<list name="emlist" count="12">
											<obj name="PropertyObject" class="RQSampleTargetProperty" version="4">
												<prop name="PropertyTypeName">Combined Sample and Target Type</prop>
												<prop name="Position">14</prop>
												<prop name="IsDefault">0</prop>
												<obj name="ChannelProp" class="ChannelProperty" version="1">
													<prop name="ChannelIdx">0</prop>
												</obj>
											</obj>
											<obj name="PropertyObject" class="QuantConcProperty" version="4">
												<prop name="PropertyTypeName">Concentration</prop>
												<prop name="Position">14</prop>
												<prop name="IsDefault">1</prop>
												<prop name="Concentration">0</prop>
												<obj name="ChannelProp" class="ChannelProperty" version="1">
													<prop name="ChannelIdx">0</prop>
												</obj>
												<prop name="ReadOnly">1</prop>
											</obj>
											<obj name="PropertyObject" class="QuantCpHighProp" version="4">
												<prop name="PropertyTypeName">Cp High</prop>
												<prop name="Position">14</prop>
												<prop name="IsDefault">1</prop>
												<prop name="CpRangeHigh">0</prop>
												<obj name="ChannelProp" class="ChannelProperty" version="1">
													<prop name="ChannelIdx">0</prop>
												</obj>
												<prop name="ReadOnly">1</prop>
											</obj>
											<obj name="PropertyObject" class="QuantCpLowProp" version="4">
												<prop name="PropertyTypeName">Cp Low</prop>
												<prop name="Position">14</prop>
												<prop name="IsDefault">1</prop>
												<prop name="CpRangeLow">0</prop>
												<obj name="ChannelProp" class="ChannelProperty" version="1">
													<prop name="ChannelIdx">0</prop>
												</obj>
												<prop name="ReadOnly">1</prop>
											</obj>
											<obj name="PropertyObject" class="RQEffProp" version="4">
												<prop name="PropertyTypeName">Efficiency</prop>
												<prop name="Position">14</prop>
												<prop name="IsDefault">1</prop>
												<prop name="Efficiency">2</prop>
												<obj name="ChannelProp" class="ChannelProperty" version="1">
													<prop name="ChannelIdx">0</prop>
												</obj>
											</obj>
											<obj name="PropertyObject" class="ChannelGenotype" version="4">
												<prop name="PropertyTypeName">Melt Geno Genotype</prop>
												<prop name="Position">14</prop>
												<prop name="IsDefault">1</prop>
												<prop name="ReadOnly">1</prop>
												<obj name="ChannelProp" class="ChannelProperty" version="1">
													<prop name="ChannelIdx">0</prop>
												</obj>
											</obj>
											<obj name="PropertyObject" class="GroupChannelTypeProp" version="4">
												<prop name="PropertyTypeName">Melt Geno Sample Type</prop>
												<prop name="Position">14</prop>
												<prop name="IsDefault">0</prop>
												<prop name="GroupSampleType">mstUnknown</prop>
												<obj name="ChannelProp" class="ChannelProperty" version="1">
													<prop name="ChannelIdx">0</prop>
												</obj>
											</obj>
											<obj name="PropertyObject" class="QuantSampleTypeProperty" version="4">
												<prop name="PropertyTypeName">Quantification Sample Type</prop>
												<prop name="Position">14</prop>
												<prop name="IsDefault">0</prop>
												<prop name="SampleType">qsUnknown</prop>
												<obj name="ChannelProp" class="ChannelProperty" version="1">
													<prop name="ChannelIdx">0</prop>
												</obj>
											</obj>
											<obj name="PropertyObject" class="ChannelGenotype" version="4">
												<prop name="PropertyTypeName">Scanning Genotype</prop>
												<prop name="Position">14</prop>
												<prop name="IsDefault">1</prop>
												<prop name="ReadOnly">1</prop>
												<obj name="ChannelProp" class="ChannelProperty" version="1">
													<prop name="ChannelIdx">0</prop>
												</obj>
											</obj>
											<obj name="PropertyObject" class="GroupChannelTypeProp" version="4">
												<prop name="PropertyTypeName">Scanning Sample Type</prop>
												<prop name="Position">14</prop>
												<prop name="IsDefault">0</prop>
												<prop name="GroupSampleType">mstUnknown</prop>
												<obj name="ChannelProp" class="ChannelProperty" version="1">
													<prop name="ChannelIdx">0</prop>
												</obj>
											</obj>
											<obj name="PropertyObject" class="TargetName" version="4">
												<prop name="PropertyTypeName">Target Name</prop>
												<prop name="Position">14</prop>
												<prop name="IsDefault">0</prop>
												<prop name="name">ACT</prop>
												<obj name="ChannelProp" class="ChannelProperty" version="1">
													<prop name="ChannelIdx">0</prop>
												</obj>
											</obj>
											<obj name="PropertyObject" class="RQTargetProperty" version="4">
												<prop name="PropertyTypeName">Target Type</prop>
												<prop name="Position">14</prop>
												<prop name="IsDefault">0</prop>
												<prop name="TargetType">dtReference</prop>
												<obj name="ChannelProp" class="ChannelProperty" version="1">
													<prop name="ChannelIdx">0</prop>
												</obj>
											</obj>
										</list>
									</obj>
								</list>
							</obj>
						</obj>
						<prop name="ChannelPropertyCount">1</prop>
						<prop name="ContainerPosition">14</prop>
						<prop name="HasSampleProperties">1</prop>
						<obj name="SampleProperties" class="PropertyList" version="1">
							<list name="emlist" count="14">
								<obj name="PropertyObject" class="SamplePrefColor" version="4">
									<prop name="PropertyTypeName">Color</prop>
									<prop name="Position">14</prop>
									<prop name="IsDefault">0</prop>
									<prop name="Color">$0030D700</prop>
								</obj>
								<obj name="PropertyObject" class="DominantChannelProp" version="4">
									<prop name="PropertyTypeName">Dominant Channel</prop>
									<prop name="Position">14</prop>
									<prop name="IsDefault">0</prop>
									<prop name="DominantChannel">0</prop>
								</obj>
								<obj name="PropertyObject" class="Genotype" version="4">
									<prop name="PropertyTypeName">EndPt Genotype</prop>
									<prop name="Position">14</prop>
									<prop name="IsDefault">1</prop>
									<prop name="ReadOnly">1</prop>
								</obj>
								<obj name="PropertyObject" class="GroupingSample" version="4">
									<prop name="PropertyTypeName">EndPt Sample Type</prop>
									<prop name="Position">14</prop>
									<prop name="IsDefault">0</prop>
									<prop name="GroupSampleType">mstUnknown</prop>
								</obj>
								<obj name="PropertyObject" class="SamplePrefLineStyle" version="4">
									<prop name="PropertyTypeName">Line Style</prop>
									<prop name="Position">14</prop>
									<prop name="IsDefault">0</prop>
									<prop name="LineStyle">psSolid</prop>
								</obj>
								<obj name="PropertyObject" class="GenSampleEditNotes" version="4">
									<prop name="PropertyTypeName">Notes</prop>
									<prop name="Position">14</prop>
									<prop name="IsDefault">1</prop>
								</obj>
								<obj name="PropertyObject" class="SamplePrefPointStyle" version="4">
									<prop name="PropertyTypeName">Point Style</prop>
									<prop name="Position">14</prop>
									<prop name="IsDefault">0</prop>
									<prop name="PointStyle">psNothing</prop>
								</obj>
								<obj name="PropertyObject" class="GenSampleEditPosition" version="4">
									<prop name="PropertyTypeName">Position</prop>
									<prop name="Position">14</prop>
									<prop name="IsDefault">1</prop>
								</obj>
								<obj name="PropertyObject" class="GenSampleEditReplicate" version="4">
									<prop name="PropertyTypeName">Replicate of</prop>
									<prop name="Position">14</prop>
									<prop name="IsDefault">0</prop>
									<prop name="ReplicateOf">12</prop>
								</obj>
								<obj name="PropertyObject" class="HTCSampleID" version="4">
									<prop name="PropertyTypeName">Sample ID</prop>
									<prop name="Position">14</prop>
									<prop name="IsDefault">1</prop>
								</obj>
								<obj name="PropertyObject" class="GenSampleEditName" version="4">
									<prop name="PropertyTypeName">Sample Name</prop>
									<prop name="Position">14</prop>
									<prop name="IsDefault">0</prop>
									<prop name="name">27C</prop>
								</obj>
								<obj name="PropertyObject" class="HTCSamplePrepNotes" version="4">
									<prop name="PropertyTypeName">Sample Prep Notes</prop>
									<prop name="Position">14</prop>
									<prop name="IsDefault">1</prop>
								</obj>
								<obj name="PropertyObject" class="GenSampleEditSubset" version="4">
									<prop name="PropertyTypeName">Subsets</prop>
									<prop name="Position">14</prop>
									<prop name="IsDefault">1</prop>
								</obj>
								<obj name="PropertyObject" class="SamplePrefWidth" version="5">
									<prop name="PropertyTypeName">Width</prop>
									<prop name="Position">14</prop>
									<prop name="IsDefault">1</prop>
									<prop name="Width">1</prop>
								</obj>
							</list>
						</obj>
					</obj>
					<obj name="item" class="SamplePropInfo" version="1">
						<obj name="ChannelProperties" class="ChanPropList" version="2">
							<obj name="ChannelProperties" class="EMList" version="1">
								<list name="emlist" count="1">
									<obj name="item" class="PropertyList" version="1">
										<list name="emlist" count="12">
											<obj name="PropertyObject" class="RQSampleTargetProperty" version="4">
												<prop name="PropertyTypeName">Combined Sample and Target Type</prop>
												<prop name="Position">15</prop>
												<prop name="IsDefault">0</prop>
												<obj name="ChannelProp" class="ChannelProperty" version="1">
													<prop name="ChannelIdx">0</prop>
												</obj>
											</obj>
											<obj name="PropertyObject" class="QuantConcProperty" version="4">
												<prop name="PropertyTypeName">Concentration</prop>
												<prop name="Position">15</prop>
												<prop name="IsDefault">1</prop>
												<prop name="Concentration">0</prop>
												<obj name="ChannelProp" class="ChannelProperty" version="1">
													<prop name="ChannelIdx">0</prop>
												</obj>
												<prop name="ReadOnly">1</prop>
											</obj>
											<obj name="PropertyObject" class="QuantCpHighProp" version="4">
												<prop name="PropertyTypeName">Cp High</prop>
												<prop name="Position">15</prop>
												<prop name="IsDefault">1</prop>
												<prop name="CpRangeHigh">0</prop>
												<obj name="ChannelProp" class="ChannelProperty" version="1">
													<prop name="ChannelIdx">0</prop>
												</obj>
												<prop name="ReadOnly">1</prop>
											</obj>
											<obj name="PropertyObject" class="QuantCpLowProp" version="4">
												<prop name="PropertyTypeName">Cp Low</prop>
												<prop name="Position">15</prop>
												<prop name="IsDefault">1</prop>
												<prop name="CpRangeLow">0</prop>
												<obj name="ChannelProp" class="ChannelProperty" version="1">
													<prop name="ChannelIdx">0</prop>
												</obj>
												<prop name="ReadOnly">1</prop>
											</obj>
											<obj name="PropertyObject" class="RQEffProp" version="4">
												<prop name="PropertyTypeName">Efficiency</prop>
												<prop name="Position">15</prop>
												<prop name="IsDefault">1</prop>
												<prop name="Efficiency">2</prop>
												<obj name="ChannelProp" class="ChannelProperty" version="1">
													<prop name="ChannelIdx">0</prop>
												</obj>
											</obj>
											<obj name="PropertyObject" class="ChannelGenotype" version="4">
												<prop name="PropertyTypeName">Melt Geno Genotype</prop>
												<prop name="Position">15</prop>
												<prop name="IsDefault">1</prop>
												<prop name="ReadOnly">1</prop>
												<obj name="ChannelProp" class="ChannelProperty" version="1">
													<prop name="ChannelIdx">0</prop>
												</obj>
											</obj>
											<obj name="PropertyObject" class="GroupChannelTypeProp" version="4">
												<prop name="PropertyTypeName">Melt Geno Sample Type</prop>
												<prop name="Position">15</prop>
												<prop name="IsDefault">0</prop>
												<prop name="GroupSampleType">mstUnknown</prop>
												<obj name="ChannelProp" class="ChannelProperty" version="1">
													<prop name="ChannelIdx">0</prop>
												</obj>
											</obj>
											<obj name="PropertyObject" class="QuantSampleTypeProperty" version="4">
												<prop name="PropertyTypeName">Quantification Sample Type</prop>
												<prop name="Position">15</prop>
												<prop name="IsDefault">0</prop>
												<prop name="SampleType">qsUnknown</prop>
												<obj name="ChannelProp" class="ChannelProperty" version="1">
													<prop name="ChannelIdx">0</prop>
												</obj>
											</obj>
											<obj name="PropertyObject" class="ChannelGenotype" version="4">
												<prop name="PropertyTypeName">Scanning Genotype</prop>
												<prop name="Position">15</prop>
												<prop name="IsDefault">1</prop>
												<prop name="ReadOnly">1</prop>
												<obj name="ChannelProp" class="ChannelProperty" version="1">
													<prop name="ChannelIdx">0</prop>
												</obj>
											</obj>
											<obj name="PropertyObject" class="GroupChannelTypeProp" version="4">
												<prop name="PropertyTypeName">Scanning Sample Type</prop>
												<prop name="Position">15</prop>
												<prop name="IsDefault">0</prop>
												<prop name="GroupSampleType">mstUnknown</prop>
												<obj name="ChannelProp" class="ChannelProperty" version="1">
													<prop name="ChannelIdx">0</prop>
												</obj>
											</obj>
											<obj name="PropertyObject" class="TargetName" version="4">
												<prop name="PropertyTypeName">Target Name</prop>
												<prop name="Position">15</prop>
												<prop name="IsDefault">0</prop>
												<prop name="name">FTO</prop>
												<obj name="ChannelProp" class="ChannelProperty" version="1">
													<prop name="ChannelIdx">0</prop>
												</obj>
											</obj>
											<obj name="PropertyObject" class="RQTargetProperty" version="4">
												<prop name="PropertyTypeName">Target Type</prop>
												<prop name="Position">15</prop>
												<prop name="IsDefault">0</prop>
												<prop name="TargetType">dtTarget</prop>
												<obj name="ChannelProp" class="ChannelProperty" version="1">
													<prop name="ChannelIdx">0</prop>
												</obj>
											</obj>
										</list>
									</obj>
								</list>
							</obj>
						</obj>
						<prop name="ChannelPropertyCount">1</prop>
						<prop name="ContainerPosition">15</prop>
						<prop name="HasSampleProperties">1</prop>
						<obj name="SampleProperties" class="PropertyList" version="1">
							<list name="emlist" count="14">
								<obj name="PropertyObject" class="SamplePrefColor" version="4">
									<prop name="PropertyTypeName">Color</prop>
									<prop name="Position">15</prop>
									<prop name="IsDefault">0</prop>
									<prop name="Color">clFuchsia</prop>
								</obj>
								<obj name="PropertyObject" class="DominantChannelProp" version="4">
									<prop name="PropertyTypeName">Dominant Channel</prop>
									<prop name="Position">15</prop>
									<prop name="IsDefault">0</prop>
									<prop name="DominantChannel">0</prop>
								</obj>
								<obj name="PropertyObject" class="Genotype" version="4">
									<prop name="PropertyTypeName">EndPt Genotype</prop>
									<prop name="Position">15</prop>
									<prop name="IsDefault">1</prop>
									<prop name="ReadOnly">1</prop>
								</obj>
								<obj name="PropertyObject" class="GroupingSample" version="4">
									<prop name="PropertyTypeName">EndPt Sample Type</prop>
									<prop name="Position">15</prop>
									<prop name="IsDefault">0</prop>
									<prop name="GroupSampleType">mstUnknown</prop>
								</obj>
								<obj name="PropertyObject" class="SamplePrefLineStyle" version="4">
									<prop name="PropertyTypeName">Line Style</prop>
									<prop name="Position">15</prop>
									<prop name="IsDefault">0</prop>
									<prop name="LineStyle">psSolid</prop>
								</obj>
								<obj name="PropertyObject" class="GenSampleEditNotes" version="4">
									<prop name="PropertyTypeName">Notes</prop>
									<prop name="Position">15</prop>
									<prop name="IsDefault">1</prop>
								</obj>
								<obj name="PropertyObject" class="SamplePrefPointStyle" version="4">
									<prop name="PropertyTypeName">Point Style</prop>
									<prop name="Position">15</prop>
									<prop name="IsDefault">0</prop>
									<prop name="PointStyle">psNothing</prop>
								</obj>
								<obj name="PropertyObject" class="GenSampleEditPosition" version="4">
									<prop name="PropertyTypeName">Position</prop>
									<prop name="Position">15</prop>
									<prop name="IsDefault">1</prop>
								</obj>
								<obj name="PropertyObject" class="GenSampleEditReplicate" version="4">
									<prop name="PropertyTypeName">Replicate of</prop>
									<prop name="Position">15</prop>
									<prop name="IsDefault">0</prop>
									<prop name="ReplicateOf">15</prop>
								</obj>
								<obj name="PropertyObject" class="HTCSampleID" version="4">
									<prop name="PropertyTypeName">Sample ID</prop>
									<prop name="Position">15</prop>
									<prop name="IsDefault">1</prop>
								</obj>
								<obj name="PropertyObject" class="GenSampleEditName" version="4">
									<prop name="PropertyTypeName">Sample Name</prop>
									<prop name="Position">15</prop>
									<prop name="IsDefault">0</prop>
									<prop name="name">27C</prop>
								</obj>
								<obj name="PropertyObject" class="HTCSamplePrepNotes" version="4">
									<prop name="PropertyTypeName">Sample Prep Notes</prop>
									<prop name="Position">15</prop>
									<prop name="IsDefault">1</prop>
								</obj>
								<obj name="PropertyObject" class="GenSampleEditSubset" version="4">
									<prop name="PropertyTypeName">Subsets</prop>
									<prop name="Position">15</prop>
									<prop name="IsDefault">1</prop>
								</obj>
								<obj name="PropertyObject" class="SamplePrefWidth" version="5">
									<prop name="PropertyTypeName">Width</prop>
									<prop name="Position">15</prop>
									<prop name="IsDefault">1</prop>
									<prop name="Width">1</prop>
								</obj>
							</list>
						</obj>
					</obj>
					<obj name="item" class="SamplePropInfo" version="1">
						<obj name="ChannelProperties" class="ChanPropList" version="2">
							<obj name="ChannelProperties" class="EMList" version="1">
								<list name="emlist" count="1">
									<obj name="item" class="PropertyList" version="1">
										<list name="emlist" count="12">
											<obj name="PropertyObject" class="RQSampleTargetProperty" version="4">
												<prop name="PropertyTypeName">Combined Sample and Target Type</prop>
												<prop name="Position">16</prop>
												<prop name="IsDefault">0</prop>
												<obj name="ChannelProp" class="ChannelProperty" version="1">
													<prop name="ChannelIdx">0</prop>
												</obj>
											</obj>
											<obj name="PropertyObject" class="QuantConcProperty" version="4">
												<prop name="PropertyTypeName">Concentration</prop>
												<prop name="Position">16</prop>
												<prop name="IsDefault">1</prop>
												<prop name="Concentration">0</prop>
												<obj name="ChannelProp" class="ChannelProperty" version="1">
													<prop name="ChannelIdx">0</prop>
												</obj>
												<prop name="ReadOnly">1</prop>
											</obj>
											<obj name="PropertyObject" class="QuantCpHighProp" version="4">
												<prop name="PropertyTypeName">Cp High</prop>
												<prop name="Position">16</prop>
												<prop name="IsDefault">1</prop>
												<prop name="CpRangeHigh">0</prop>
												<obj name="ChannelProp" class="ChannelProperty" version="1">
													<prop name="ChannelIdx">0</prop>
												</obj>
												<prop name="ReadOnly">1</prop>
											</obj>
											<obj name="PropertyObject" class="QuantCpLowProp" version="4">
												<prop name="PropertyTypeName">Cp Low</prop>
												<prop name="Position">16</prop>
												<prop name="IsDefault">1</prop>
												<prop name="CpRangeLow">0</prop>
												<obj name="ChannelProp" class="ChannelProperty" version="1">
													<prop name="ChannelIdx">0</prop>
												</obj>
												<prop name="ReadOnly">1</prop>
											</obj>
											<obj name="PropertyObject" class="RQEffProp" version="4">
												<prop name="PropertyTypeName">Efficiency</prop>
												<prop name="Position">16</prop>
												<prop name="IsDefault">1</prop>
												<prop name="Efficiency">2</prop>
												<obj name="ChannelProp" class="ChannelProperty" version="1">
													<prop name="ChannelIdx">0</prop>
												</obj>
											</obj>
											<obj name="PropertyObject" class="ChannelGenotype" version="4">
												<prop name="PropertyTypeName">Melt Geno Genotype</prop>
												<prop name="Position">16</prop>
												<prop name="IsDefault">1</prop>
												<prop name="ReadOnly">1</prop>
												<obj name="ChannelProp" class="ChannelProperty" version="1">
													<prop name="ChannelIdx">0</prop>
												</obj>
											</obj>
											<obj name="PropertyObject" class="GroupChannelTypeProp" version="4">
												<prop name="PropertyTypeName">Melt Geno Sample Type</prop>
												<prop name="Position">16</prop>
												<prop name="IsDefault">0</prop>
												<prop name="GroupSampleType">mstUnknown</prop>
												<obj name="ChannelProp" class="ChannelProperty" version="1">
													<prop name="ChannelIdx">0</prop>
												</obj>
											</obj>
											<obj name="PropertyObject" class="QuantSampleTypeProperty" version="4">
												<prop name="PropertyTypeName">Quantification Sample Type</prop>
												<prop name="Position">16</prop>
												<prop name="IsDefault">0</prop>
												<prop name="SampleType">qsUnknown</prop>
												<obj name="ChannelProp" class="ChannelProperty" version="1">
													<prop name="ChannelIdx">0</prop>
												</obj>
											</obj>
											<obj name="PropertyObject" class="ChannelGenotype" version="4">
												<prop name="PropertyTypeName">Scanning Genotype</prop>
												<prop name="Position">16</prop>
												<prop name="IsDefault">1</prop>
												<prop name="ReadOnly">1</prop>
												<obj name="ChannelProp" class="ChannelProperty" version="1">
													<prop name="ChannelIdx">0</prop>
												</obj>
											</obj>
											<obj name="PropertyObject" class="GroupChannelTypeProp" version="4">
												<prop name="PropertyTypeName">Scanning Sample Type</prop>
												<prop name="Position">16</prop>
												<prop name="IsDefault">0</prop>
												<prop name="GroupSampleType">mstUnknown</prop>
												<obj name="ChannelProp" class="ChannelProperty" version="1">
													<prop name="ChannelIdx">0</prop>
												</obj>
											</obj>
											<obj name="PropertyObject" class="TargetName" version="4">
												<prop name="PropertyTypeName">Target Name</prop>
												<prop name="Position">16</prop>
												<prop name="IsDefault">0</prop>
												<prop name="name">FTO</prop>
												<obj name="ChannelProp" class="ChannelProperty" version="1">
													<prop name="ChannelIdx">0</prop>
												</obj>
											</obj>
											<obj name="PropertyObject" class="RQTargetProperty" version="4">
												<prop name="PropertyTypeName">Target Type</prop>
												<prop name="Position">16</prop>
												<prop name="IsDefault">0</prop>
												<prop name="TargetType">dtTarget</prop>
												<obj name="ChannelProp" class="ChannelProperty" version="1">
													<prop name="ChannelIdx">0</prop>
												</obj>
											</obj>
										</list>
									</obj>
								</list>
							</obj>
						</obj>
						<prop name="ChannelPropertyCount">1</prop>
						<prop name="ContainerPosition">16</prop>
						<prop name="HasSampleProperties">1</prop>
						<obj name="SampleProperties" class="PropertyList" version="1">
							<list name="emlist" count="14">
								<obj name="PropertyObject" class="SamplePrefColor" version="4">
									<prop name="PropertyTypeName">Color</prop>
									<prop name="Position">16</prop>
									<prop name="IsDefault">0</prop>
									<prop name="Color">clGray</prop>
								</obj>
								<obj name="PropertyObject" class="DominantChannelProp" version="4">
									<prop name="PropertyTypeName">Dominant Channel</prop>
									<prop name="Position">16</prop>
									<prop name="IsDefault">0</prop>
									<prop name="DominantChannel">0</prop>
								</obj>
								<obj name="PropertyObject" class="Genotype" version="4">
									<prop name="PropertyTypeName">EndPt Genotype</prop>
									<prop name="Position">16</prop>
									<prop name="IsDefault">1</prop>
									<prop name="ReadOnly">1</prop>
								</obj>
								<obj name="PropertyObject" class="GroupingSample" version="4">
									<prop name="PropertyTypeName">EndPt Sample Type</prop>
									<prop name="Position">16</prop>
									<prop name="IsDefault">0</prop>
									<prop name="GroupSampleType">mstUnknown</prop>
								</obj>
								<obj name="PropertyObject" class="SamplePrefLineStyle" version="4">
									<prop name="PropertyTypeName">Line Style</prop>
									<prop name="Position">16</prop>
									<prop name="IsDefault">0</prop>
									<prop name="LineStyle">psSolid</prop>
								</obj>
								<obj name="PropertyObject" class="GenSampleEditNotes" version="4">
									<prop name="PropertyTypeName">Notes</prop>
									<prop name="Position">16</prop>
									<prop name="IsDefault">1</prop>
								</obj>
								<obj name="PropertyObject" class="SamplePrefPointStyle" version="4">
									<prop name="PropertyTypeName">Point Style</prop>
									<prop name="Position">16</prop>
									<prop name="IsDefault">0</prop>
									<prop name="PointStyle">psNothing</prop>
								</obj>
								<obj name="PropertyObject" class="GenSampleEditPosition" version="4">
									<prop name="PropertyTypeName">Position</prop>
									<prop name="Position">16</prop>
									<prop name="IsDefault">1</prop>
								</obj>
								<obj name="PropertyObject" class="GenSampleEditReplicate" version="4">
									<prop name="PropertyTypeName">Replicate of</prop>
									<prop name="Position">16</prop>
									<prop name="IsDefault">0</prop>
									<prop name="ReplicateOf">15</prop>
								</obj>
								<obj name="PropertyObject" class="HTCSampleID" version="4">
									<prop name="PropertyTypeName">Sample ID</prop>
									<prop name="Position">16</prop>
									<prop name="IsDefault">1</prop>
								</obj>
								<obj name="PropertyObject" class="GenSampleEditName" version="4">
									<prop name="PropertyTypeName">Sample Name</prop>
									<prop name="Position">16</prop>
									<prop name="IsDefault">0</prop>
									<prop name="name">27C</prop>
								</obj>
								<obj name="PropertyObject" class="HTCSamplePrepNotes" version="4">
									<prop name="PropertyTypeName">Sample Prep Notes</prop>
									<prop name="Position">16</prop>
									<prop name="IsDefault">1</prop>
								</obj>
								<obj name="PropertyObject" class="GenSampleEditSubset" version="4">
									<prop name="PropertyTypeName">Subsets</prop>
									<prop name="Position">16</prop>
									<prop name="IsDefault">1</prop>
								</obj>
								<obj name="PropertyObject" class="SamplePrefWidth" version="5">
									<prop name="PropertyTypeName">Width</prop>
									<prop name="Position">16</prop>
									<prop name="IsDefault">1</prop>
									<prop name="Width">1</prop>
								</obj>
							</list>
						</obj>
					</obj>
					<obj name="item" class="SamplePropInfo" version="1">
						<obj name="ChannelProperties" class="ChanPropList" version="2">
							<obj name="ChannelProperties" class="EMList" version="1">
								<list name="emlist" count="1">
									<obj name="item" class="PropertyList" version="1">
										<list name="emlist" count="12">
											<obj name="PropertyObject" class="RQSampleTargetProperty" version="4">
												<prop name="PropertyTypeName">Combined Sample and Target Type</prop>
												<prop name="Position">17</prop>
												<prop name="IsDefault">0</prop>
												<obj name="ChannelProp" class="ChannelProperty" version="1">
													<prop name="ChannelIdx">0</prop>
												</obj>
											</obj>
											<obj name="PropertyObject" class="QuantConcProperty" version="4">
												<prop name="PropertyTypeName">Concentration</prop>
												<prop name="Position">17</prop>
												<prop name="IsDefault">1</prop>
												<prop name="Concentration">0</prop>
												<obj name="ChannelProp" class="ChannelProperty" version="1">
													<prop name="ChannelIdx">0</prop>
												</obj>
												<prop name="ReadOnly">1</prop>
											</obj>
											<obj name="PropertyObject" class="QuantCpHighProp" version="4">
												<prop name="PropertyTypeName">Cp High</prop>
												<prop name="Position">17</prop>
												<prop name="IsDefault">1</prop>
												<prop name="CpRangeHigh">0</prop>
												<obj name="ChannelProp" class="ChannelProperty" version="1">
													<prop name="ChannelIdx">0</prop>
												</obj>
												<prop name="ReadOnly">1</prop>
											</obj>
											<obj name="PropertyObject" class="QuantCpLowProp" version="4">
												<prop name="PropertyTypeName">Cp Low</prop>
												<prop name="Position">17</prop>
												<prop name="IsDefault">1</prop>
												<prop name="CpRangeLow">0</prop>
												<obj name="ChannelProp" class="ChannelProperty" version="1">
													<prop name="ChannelIdx">0</prop>
												</obj>
												<prop name="ReadOnly">1</prop>
											</obj>
											<obj name="PropertyObject" class="RQEffProp" version="4">
												<prop name="PropertyTypeName">Efficiency</prop>
												<prop name="Position">17</prop>
												<prop name="IsDefault">1</prop>
												<prop name="Efficiency">2</prop>
												<obj name="ChannelProp" class="ChannelProperty" version="1">
													<prop name="ChannelIdx">0</prop>
												</obj>
											</obj>
											<obj name="PropertyObject" class="ChannelGenotype" version="4">
												<prop name="PropertyTypeName">Melt Geno Genotype</prop>
												<prop name="Position">17</prop>
												<prop name="IsDefault">1</prop>
												<prop name="ReadOnly">1</prop>
												<obj name="ChannelProp" class="ChannelProperty" version="1">
													<prop name="ChannelIdx">0</prop>
												</obj>
											</obj>
											<obj name="PropertyObject" class="GroupChannelTypeProp" version="4">
												<prop name="PropertyTypeName">Melt Geno Sample Type</prop>
												<prop name="Position">17</prop>
												<prop name="IsDefault">0</prop>
												<prop name="GroupSampleType">mstUnknown</prop>
												<obj name="ChannelProp" class="ChannelProperty" version="1">
													<prop name="ChannelIdx">0</prop>
												</obj>
											</obj>
											<obj name="PropertyObject" class="QuantSampleTypeProperty" version="4">
												<prop name="PropertyTypeName">Quantification Sample Type</prop>
												<prop name="Position">17</prop>
												<prop name="IsDefault">0</prop>
												<prop name="SampleType">qsUnknown</prop>
												<obj name="ChannelProp" class="ChannelProperty" version="1">
													<prop name="ChannelIdx">0</prop>
												</obj>
											</obj>
											<obj name="PropertyObject" class="ChannelGenotype" version="4">
												<prop name="PropertyTypeName">Scanning Genotype</prop>
												<prop name="Position">17</prop>
												<prop name="IsDefault">1</prop>
												<prop name="ReadOnly">1</prop>
												<obj name="ChannelProp" class="ChannelProperty" version="1">
													<prop name="ChannelIdx">0</prop>
												</obj>
											</obj>
											<obj name="PropertyObject" class="GroupChannelTypeProp" version="4">
												<prop name="PropertyTypeName">Scanning Sample Type</prop>
												<prop name="Position">17</prop>
												<prop name="IsDefault">0</prop>
												<prop name="GroupSampleType">mstUnknown</prop>
												<obj name="ChannelProp" class="ChannelProperty" version="1">
													<prop name="ChannelIdx">0</prop>
												</obj>
											</obj>
											<obj name="PropertyObject" class="TargetName" version="4">
												<prop name="PropertyTypeName">Target Name</prop>
												<prop name="Position">17</prop>
												<prop name="IsDefault">0</prop>
												<prop name="name">FTO</prop>
												<obj name="ChannelProp" class="ChannelProperty" version="1">
													<prop name="ChannelIdx">0</prop>
												</obj>
											</obj>
											<obj name="PropertyObject" class="RQTargetProperty" version="4">
												<prop name="PropertyTypeName">Target Type</prop>
												<prop name="Position">17</prop>
												<prop name="IsDefault">0</prop>
												<prop name="TargetType">dtTarget</prop>
												<obj name="ChannelProp" class="ChannelProperty" version="1">
													<prop name="ChannelIdx">0</prop>
												</obj>
											</obj>
										</list>
									</obj>
								</list>
							</obj>
						</obj>
						<prop name="ChannelPropertyCount">1</prop>
						<prop name="ContainerPosition">17</prop>
						<prop name="HasSampleProperties">1</prop>
						<obj name="SampleProperties" class="PropertyList" version="1">
							<list name="emlist" count="14">
								<obj name="PropertyObject" class="SamplePrefColor" version="4">
									<prop name="PropertyTypeName">Color</prop>
									<prop name="Position">17</prop>
									<prop name="IsDefault">0</prop>
									<prop name="Color">$0012D7FA</prop>
								</obj>
								<obj name="PropertyObject" class="DominantChannelProp" version="4">
									<prop name="PropertyTypeName">Dominant Channel</prop>
									<prop name="Position">17</prop>
									<prop name="IsDefault">0</prop>
									<prop name="DominantChannel">0</prop>
								</obj>
								<obj name="PropertyObject" class="Genotype" version="4">
									<prop name="PropertyTypeName">EndPt Genotype</prop>
									<prop name="Position">17</prop>
									<prop name="IsDefault">1</prop>
									<prop name="ReadOnly">1</prop>
								</obj>
								<obj name="PropertyObject" class="GroupingSample" version="4">
									<prop name="PropertyTypeName">EndPt Sample Type</prop>
									<prop name="Position">17</prop>
									<prop name="IsDefault">0</prop>
									<prop name="GroupSampleType">mstUnknown</prop>
								</obj>
								<obj name="PropertyObject" class="SamplePrefLineStyle" version="4">
									<prop name="PropertyTypeName">Line Style</prop>
									<prop name="Position">17</prop>
									<prop name="IsDefault">0</prop>
									<prop name="LineStyle">psSolid</prop>
								</obj>
								<obj name="PropertyObject" class="GenSampleEditNotes" version="4">
									<prop name="PropertyTypeName">Notes</prop>
									<prop name="Position">17</prop>
									<prop name="IsDefault">1</prop>
								</obj>
								<obj name="PropertyObject" class="SamplePrefPointStyle" version="4">
									<prop name="PropertyTypeName">Point Style</prop>
									<prop name="Position">17</prop>
									<prop name="IsDefault">0</prop>
									<prop name="PointStyle">psNothing</prop>
								</obj>
								<obj name="PropertyObject" class="GenSampleEditPosition" version="4">
									<prop name="PropertyTypeName">Position</prop>
									<prop name="Position">17</prop>
									<prop name="IsDefault">1</prop>
								</obj>
								<obj name="PropertyObject" class="GenSampleEditReplicate" version="4">
									<prop name="PropertyTypeName">Replicate of</prop>
									<prop name="Position">17</prop>
									<prop name="IsDefault">0</prop>
									<prop name="ReplicateOf">15</prop>
								</obj>
								<obj name="PropertyObject" class="HTCSampleID" version="4">
									<prop name="PropertyTypeName">Sample ID</prop>
									<prop name="Position">17</prop>
									<prop name="IsDefault">1</prop>
								</obj>
								<obj name="PropertyObject" class="GenSampleEditName" version="4">
									<prop name="PropertyTypeName">Sample Name</prop>
									<prop name="Position">17</prop>
									<prop name="IsDefault">0</prop>
									<prop name="name">27C</prop>
								</obj>
								<obj name="PropertyObject" class="HTCSamplePrepNotes" version="4">
									<prop name="PropertyTypeName">Sample Prep Notes</prop>
									<prop name="Position">17</prop>
									<prop name="IsDefault">1</prop>
								</obj>
								<obj name="PropertyObject" class="GenSampleEditSubset" version="4">
									<prop name="PropertyTypeName">Subsets</prop>
									<prop name="Position">17</prop>
									<prop name="IsDefault">1</prop>
								</obj>
								<obj name="PropertyObject" class="SamplePrefWidth" version="5">
									<prop name="PropertyTypeName">Width</prop>
									<prop name="Position">17</prop>
									<prop name="IsDefault">1</prop>
									<prop name="Width">1</prop>
								</obj>
							</list>
						</obj>
					</obj>
					<obj name="item" class="SamplePropInfo" version="1">
						<obj name="ChannelProperties" class="ChanPropList" version="2">
							<obj name="ChannelProperties" class="EMList" version="1">
								<list name="emlist" count="1">
									<obj name="item" class="PropertyList" version="1">
										<list name="emlist" count="12">
											<obj name="PropertyObject" class="RQSampleTargetProperty" version="4">
												<prop name="PropertyTypeName">Combined Sample and Target Type</prop>
												<prop name="Position">18</prop>
												<prop name="IsDefault">0</prop>
												<obj name="ChannelProp" class="ChannelProperty" version="1">
													<prop name="ChannelIdx">0</prop>
												</obj>
											</obj>
											<obj name="PropertyObject" class="QuantConcProperty" version="4">
												<prop name="PropertyTypeName">Concentration</prop>
												<prop name="Position">18</prop>
												<prop name="IsDefault">1</prop>
												<prop name="Concentration">0</prop>
												<obj name="ChannelProp" class="ChannelProperty" version="1">
													<prop name="ChannelIdx">0</prop>
												</obj>
												<prop name="ReadOnly">1</prop>
											</obj>
											<obj name="PropertyObject" class="QuantCpHighProp" version="4">
												<prop name="PropertyTypeName">Cp High</prop>
												<prop name="Position">18</prop>
												<prop name="IsDefault">1</prop>
												<prop name="CpRangeHigh">0</prop>
												<obj name="ChannelProp" class="ChannelProperty" version="1">
													<prop name="ChannelIdx">0</prop>
												</obj>
												<prop name="ReadOnly">1</prop>
											</obj>
											<obj name="PropertyObject" class="QuantCpLowProp" version="4">
												<prop name="PropertyTypeName">Cp Low</prop>
												<prop name="Position">18</prop>
												<prop name="IsDefault">1</prop>
												<prop name="CpRangeLow">0</prop>
												<obj name="ChannelProp" class="ChannelProperty" version="1">
													<prop name="ChannelIdx">0</prop>
												</obj>
												<prop name="ReadOnly">1</prop>
											</obj>
											<obj name="PropertyObject" class="RQEffProp" version="4">
												<prop name="PropertyTypeName">Efficiency</prop>
												<prop name="Position">18</prop>
												<prop name="IsDefault">1</prop>
												<prop name="Efficiency">2</prop>
												<obj name="ChannelProp" class="ChannelProperty" version="1">
													<prop name="ChannelIdx">0</prop>
												</obj>
											</obj>
											<obj name="PropertyObject" class="ChannelGenotype" version="4">
												<prop name="PropertyTypeName">Melt Geno Genotype</prop>
												<prop name="Position">18</prop>
												<prop name="IsDefault">1</prop>
												<prop name="ReadOnly">1</prop>
												<obj name="ChannelProp" class="ChannelProperty" version="1">
													<prop name="ChannelIdx">0</prop>
												</obj>
											</obj>
											<obj name="PropertyObject" class="GroupChannelTypeProp" version="4">
												<prop name="PropertyTypeName">Melt Geno Sample Type</prop>
												<prop name="Position">18</prop>
												<prop name="IsDefault">0</prop>
												<prop name="GroupSampleType">mstUnknown</prop>
												<obj name="ChannelProp" class="ChannelProperty" version="1">
													<prop name="ChannelIdx">0</prop>
												</obj>
											</obj>
											<obj name="PropertyObject" class="QuantSampleTypeProperty" version="4">
												<prop name="PropertyTypeName">Quantification Sample Type</prop>
												<prop name="Position">18</prop>
												<prop name="IsDefault">0</prop>
												<prop name="SampleType">qsUnknown</prop>
												<obj name="ChannelProp" class="ChannelProperty" version="1">
													<prop name="ChannelIdx">0</prop>
												</obj>
											</obj>
											<obj name="PropertyObject" class="ChannelGenotype" version="4">
												<prop name="PropertyTypeName">Scanning Genotype</prop>
												<prop name="Position">18</prop>
												<prop name="IsDefault">1</prop>
												<prop name="ReadOnly">1</prop>
												<obj name="ChannelProp" class="ChannelProperty" version="1">
													<prop name="ChannelIdx">0</prop>
												</obj>
											</obj>
											<obj name="PropertyObject" class="GroupChannelTypeProp" version="4">
												<prop name="PropertyTypeName">Scanning Sample Type</prop>
												<prop name="Position">18</prop>
												<prop name="IsDefault">0</prop>
												<prop name="GroupSampleType">mstUnknown</prop>
												<obj name="ChannelProp" class="ChannelProperty" version="1">
													<prop name="ChannelIdx">0</prop>
												</obj>
											</obj>
											<obj name="PropertyObject" class="TargetName" version="4">
												<prop name="PropertyTypeName">Target Name</prop>
												<prop name="Position">18</prop>
												<prop name="IsDefault">0</prop>
												<prop name="name">MDK</prop>
												<obj name="ChannelProp" class="ChannelProperty" version="1">
													<prop name="ChannelIdx">0</prop>
												</obj>
											</obj>
											<obj name="PropertyObject" class="RQTargetProperty" version="4">
												<prop name="PropertyTypeName">Target Type</prop>
												<prop name="Position">18</prop>
												<prop name="IsDefault">0</prop>
												<prop name="TargetType">dtTarget</prop>
												<obj name="ChannelProp" class="ChannelProperty" version="1">
													<prop name="ChannelIdx">0</prop>
												</obj>
											</obj>
										</list>
									</obj>
								</list>
							</obj>
						</obj>
						<prop name="ChannelPropertyCount">1</prop>
						<prop name="ContainerPosition">18</prop>
						<prop name="HasSampleProperties">1</prop>
						<obj name="SampleProperties" class="PropertyList" version="1">
							<list name="emlist" count="14">
								<obj name="PropertyObject" class="SamplePrefColor" version="4">
									<prop name="PropertyTypeName">Color</prop>
									<prop name="Position">18</prop>
									<prop name="IsDefault">0</prop>
									<prop name="Color">$00000097</prop>
								</obj>
								<obj name="PropertyObject" class="DominantChannelProp" version="4">
									<prop name="PropertyTypeName">Dominant Channel</prop>
									<prop name="Position">18</prop>
									<prop name="IsDefault">0</prop>
									<prop name="DominantChannel">0</prop>
								</obj>
								<obj name="PropertyObject" class="Genotype" version="4">
									<prop name="PropertyTypeName">EndPt Genotype</prop>
									<prop name="Position">18</prop>
									<prop name="IsDefault">1</prop>
									<prop name="ReadOnly">1</prop>
								</obj>
								<obj name="PropertyObject" class="GroupingSample" version="4">
									<prop name="PropertyTypeName">EndPt Sample Type</prop>
									<prop name="Position">18</prop>
									<prop name="IsDefault">0</prop>
									<prop name="GroupSampleType">mstUnknown</prop>
								</obj>
								<obj name="PropertyObject" class="SamplePrefLineStyle" version="4">
									<prop name="PropertyTypeName">Line Style</prop>
									<prop name="Position">18</prop>
									<prop name="IsDefault">0</prop>
									<prop name="LineStyle">psSolid</prop>
								</obj>
								<obj name="PropertyObject" class="GenSampleEditNotes" version="4">
									<prop name="PropertyTypeName">Notes</prop>
									<prop name="Position">18</prop>
									<prop name="IsDefault">1</prop>
								</obj>
								<obj name="PropertyObject" class="SamplePrefPointStyle" version="4">
									<prop name="PropertyTypeName">Point Style</prop>
									<prop name="Position">18</prop>
									<prop name="IsDefault">0</prop>
									<prop name="PointStyle">psNothing</prop>
								</obj>
								<obj name="PropertyObject" class="GenSampleEditPosition" version="4">
									<prop name="PropertyTypeName">Position</prop>
									<prop name="Position">18</prop>
									<prop name="IsDefault">1</prop>
								</obj>
								<obj name="PropertyObject" class="GenSampleEditReplicate" version="4">
									<prop name="PropertyTypeName">Replicate of</prop>
									<prop name="Position">18</prop>
									<prop name="IsDefault">0</prop>
									<prop name="ReplicateOf">18</prop>
								</obj>
								<obj name="PropertyObject" class="HTCSampleID" version="4">
									<prop name="PropertyTypeName">Sample ID</prop>
									<prop name="Position">18</prop>
									<prop name="IsDefault">1</prop>
								</obj>
								<obj name="PropertyObject" class="GenSampleEditName" version="4">
									<prop name="PropertyTypeName">Sample Name</prop>
									<prop name="Position">18</prop>
									<prop name="IsDefault">0</prop>
									<prop name="name">27C</prop>
								</obj>
								<obj name="PropertyObject" class="HTCSamplePrepNotes" version="4">
									<prop name="PropertyTypeName">Sample Prep Notes</prop>
									<prop name="Position">18</prop>
									<prop name="IsDefault">1</prop>
								</obj>
								<obj name="PropertyObject" class="GenSampleEditSubset" version="4">
									<prop name="PropertyTypeName">Subsets</prop>
									<prop name="Position">18</prop>
									<prop name="IsDefault">1</prop>
								</obj>
								<obj name="PropertyObject" class="SamplePrefWidth" version="5">
									<prop name="PropertyTypeName">Width</prop>
									<prop name="Position">18</prop>
									<prop name="IsDefault">1</prop>
									<prop name="Width">1</prop>
								</obj>
							</list>
						</obj>
					</obj>
					<obj name="item" class="SamplePropInfo" version="1">
						<obj name="ChannelProperties" class="ChanPropList" version="2">
							<obj name="ChannelProperties" class="EMList" version="1">
								<list name="emlist" count="1">
									<obj name="item" class="PropertyList" version="1">
										<list name="emlist" count="12">
											<obj name="PropertyObject" class="RQSampleTargetProperty" version="4">
												<prop name="PropertyTypeName">Combined Sample and Target Type</prop>
												<prop name="Position">19</prop>
												<prop name="IsDefault">0</prop>
												<obj name="ChannelProp" class="ChannelProperty" version="1">
													<prop name="ChannelIdx">0</prop>
												</obj>
											</obj>
											<obj name="PropertyObject" class="QuantConcProperty" version="4">
												<prop name="PropertyTypeName">Concentration</prop>
												<prop name="Position">19</prop>
												<prop name="IsDefault">1</prop>
												<prop name="Concentration">0</prop>
												<obj name="ChannelProp" class="ChannelProperty" version="1">
													<prop name="ChannelIdx">0</prop>
												</obj>
												<prop name="ReadOnly">1</prop>
											</obj>
											<obj name="PropertyObject" class="QuantCpHighProp" version="4">
												<prop name="PropertyTypeName">Cp High</prop>
												<prop name="Position">19</prop>
												<prop name="IsDefault">1</prop>
												<prop name="CpRangeHigh">0</prop>
												<obj name="ChannelProp" class="ChannelProperty" version="1">
													<prop name="ChannelIdx">0</prop>
												</obj>
												<prop name="ReadOnly">1</prop>
											</obj>
											<obj name="PropertyObject" class="QuantCpLowProp" version="4">
												<prop name="PropertyTypeName">Cp Low</prop>
												<prop name="Position">19</prop>
												<prop name="IsDefault">1</prop>
												<prop name="CpRangeLow">0</prop>
												<obj name="ChannelProp" class="ChannelProperty" version="1">
													<prop name="ChannelIdx">0</prop>
												</obj>
												<prop name="ReadOnly">1</prop>
											</obj>
											<obj name="PropertyObject" class="RQEffProp" version="4">
												<prop name="PropertyTypeName">Efficiency</prop>
												<prop name="Position">19</prop>
												<prop name="IsDefault">1</prop>
												<prop name="Efficiency">2</prop>
												<obj name="ChannelProp" class="ChannelProperty" version="1">
													<prop name="ChannelIdx">0</prop>
												</obj>
											</obj>
											<obj name="PropertyObject" class="ChannelGenotype" version="4">
												<prop name="PropertyTypeName">Melt Geno Genotype</prop>
												<prop name="Position">19</prop>
												<prop name="IsDefault">1</prop>
												<prop name="ReadOnly">1</prop>
												<obj name="ChannelProp" class="ChannelProperty" version="1">
													<prop name="ChannelIdx">0</prop>
												</obj>
											</obj>
											<obj name="PropertyObject" class="GroupChannelTypeProp" version="4">
												<prop name="PropertyTypeName">Melt Geno Sample Type</prop>
												<prop name="Position">19</prop>
												<prop name="IsDefault">0</prop>
												<prop name="GroupSampleType">mstUnknown</prop>
												<obj name="ChannelProp" class="ChannelProperty" version="1">
													<prop name="ChannelIdx">0</prop>
												</obj>
											</obj>
											<obj name="PropertyObject" class="QuantSampleTypeProperty" version="4">
												<prop name="PropertyTypeName">Quantification Sample Type</prop>
												<prop name="Position">19</prop>
												<prop name="IsDefault">0</prop>
												<prop name="SampleType">qsUnknown</prop>
												<obj name="ChannelProp" class="ChannelProperty" version="1">
													<prop name="ChannelIdx">0</prop>
												</obj>
											</obj>
											<obj name="PropertyObject" class="ChannelGenotype" version="4">
												<prop name="PropertyTypeName">Scanning Genotype</prop>
												<prop name="Position">19</prop>
												<prop name="IsDefault">1</prop>
												<prop name="ReadOnly">1</prop>
												<obj name="ChannelProp" class="ChannelProperty" version="1">
													<prop name="ChannelIdx">0</prop>
												</obj>
											</obj>
											<obj name="PropertyObject" class="GroupChannelTypeProp" version="4">
												<prop name="PropertyTypeName">Scanning Sample Type</prop>
												<prop name="Position">19</prop>
												<prop name="IsDefault">0</prop>
												<prop name="GroupSampleType">mstUnknown</prop>
												<obj name="ChannelProp" class="ChannelProperty" version="1">
													<prop name="ChannelIdx">0</prop>
												</obj>
											</obj>
											<obj name="PropertyObject" class="TargetName" version="4">
												<prop name="PropertyTypeName">Target Name</prop>
												<prop name="Position">19</prop>
												<prop name="IsDefault">0</prop>
												<prop name="name">MDK</prop>
												<obj name="ChannelProp" class="ChannelProperty" version="1">
													<prop name="ChannelIdx">0</prop>
												</obj>
											</obj>
											<obj name="PropertyObject" class="RQTargetProperty" version="4">
												<prop name="PropertyTypeName">Target Type</prop>
												<prop name="Position">19</prop>
												<prop name="IsDefault">0</prop>
												<prop name="TargetType">dtTarget</prop>
												<obj name="ChannelProp" class="ChannelProperty" version="1">
													<prop name="ChannelIdx">0</prop>
												</obj>
											</obj>
										</list>
									</obj>
								</list>
							</obj>
						</obj>
						<prop name="ChannelPropertyCount">1</prop>
						<prop name="ContainerPosition">19</prop>
						<prop name="HasSampleProperties">1</prop>
						<obj name="SampleProperties" class="PropertyList" version="1">
							<list name="emlist" count="14">
								<obj name="PropertyObject" class="SamplePrefColor" version="4">
									<prop name="PropertyTypeName">Color</prop>
									<prop name="Position">19</prop>
									<prop name="IsDefault">0</prop>
									<prop name="Color">$00FFFF0F</prop>
								</obj>
								<obj name="PropertyObject" class="DominantChannelProp" version="4">
									<prop name="PropertyTypeName">Dominant Channel</prop>
									<prop name="Position">19</prop>
									<prop name="IsDefault">0</prop>
									<prop name="DominantChannel">0</prop>
								</obj>
								<obj name="PropertyObject" class="Genotype" version="4">
									<prop name="PropertyTypeName">EndPt Genotype</prop>
									<prop name="Position">19</prop>
									<prop name="IsDefault">1</prop>
									<prop name="ReadOnly">1</prop>
								</obj>
								<obj name="PropertyObject" class="GroupingSample" version="4">
									<prop name="PropertyTypeName">EndPt Sample Type</prop>
									<prop name="Position">19</prop>
									<prop name="IsDefault">0</prop>
									<prop name="GroupSampleType">mstUnknown</prop>
								</obj>
								<obj name="PropertyObject" class="SamplePrefLineStyle" version="4">
									<prop name="PropertyTypeName">Line Style</prop>
									<prop name="Position">19</prop>
									<prop name="IsDefault">0</prop>
									<prop name="LineStyle">psSolid</prop>
								</obj>
								<obj name="PropertyObject" class="GenSampleEditNotes" version="4">
									<prop name="PropertyTypeName">Notes</prop>
									<prop name="Position">19</prop>
									<prop name="IsDefault">1</prop>
								</obj>
								<obj name="PropertyObject" class="SamplePrefPointStyle" version="4">
									<prop name="PropertyTypeName">Point Style</prop>
									<prop name="Position">19</prop>
									<prop name="IsDefault">0</prop>
									<prop name="PointStyle">psNothing</prop>
								</obj>
								<obj name="PropertyObject" class="GenSampleEditPosition" version="4">
									<prop name="PropertyTypeName">Position</prop>
									<prop name="Position">19</prop>
									<prop name="IsDefault">1</prop>
								</obj>
								<obj name="PropertyObject" class="GenSampleEditReplicate" version="4">
									<prop name="PropertyTypeName">Replicate of</prop>
									<prop name="Position">19</prop>
									<prop name="IsDefault">0</prop>
									<prop name="ReplicateOf">18</prop>
								</obj>
								<obj name="PropertyObject" class="HTCSampleID" version="4">
									<prop name="PropertyTypeName">Sample ID</prop>
									<prop name="Position">19</prop>
									<prop name="IsDefault">1</prop>
								</obj>
								<obj name="PropertyObject" class="GenSampleEditName" version="4">
									<prop name="PropertyTypeName">Sample Name</prop>
									<prop name="Position">19</prop>
									<prop name="IsDefault">0</prop>
									<prop name="name">27C</prop>
								</obj>
								<obj name="PropertyObject" class="HTCSamplePrepNotes" version="4">
									<prop name="PropertyTypeName">Sample Prep Notes</prop>
									<prop name="Position">19</prop>
									<prop name="IsDefault">1</prop>
								</obj>
								<obj name="PropertyObject" class="GenSampleEditSubset" version="4">
									<prop name="PropertyTypeName">Subsets</prop>
									<prop name="Position">19</prop>
									<prop name="IsDefault">1</prop>
								</obj>
								<obj name="PropertyObject" class="SamplePrefWidth" version="5">
									<prop name="PropertyTypeName">Width</prop>
									<prop name="Position">19</prop>
									<prop name="IsDefault">1</prop>
									<prop name="Width">1</prop>
								</obj>
							</list>
						</obj>
					</obj>
					<obj name="item" class="SamplePropInfo" version="1">
						<obj name="ChannelProperties" class="ChanPropList" version="2">
							<obj name="ChannelProperties" class="EMList" version="1">
								<list name="emlist" count="1">
									<obj name="item" class="PropertyList" version="1">
										<list name="emlist" count="12">
											<obj name="PropertyObject" class="RQSampleTargetProperty" version="4">
												<prop name="PropertyTypeName">Combined Sample and Target Type</prop>
												<prop name="Position">20</prop>
												<prop name="IsDefault">0</prop>
												<obj name="ChannelProp" class="ChannelProperty" version="1">
													<prop name="ChannelIdx">0</prop>
												</obj>
											</obj>
											<obj name="PropertyObject" class="QuantConcProperty" version="4">
												<prop name="PropertyTypeName">Concentration</prop>
												<prop name="Position">20</prop>
												<prop name="IsDefault">1</prop>
												<prop name="Concentration">0</prop>
												<obj name="ChannelProp" class="ChannelProperty" version="1">
													<prop name="ChannelIdx">0</prop>
												</obj>
												<prop name="ReadOnly">1</prop>
											</obj>
											<obj name="PropertyObject" class="QuantCpHighProp" version="4">
												<prop name="PropertyTypeName">Cp High</prop>
												<prop name="Position">20</prop>
												<prop name="IsDefault">1</prop>
												<prop name="CpRangeHigh">0</prop>
												<obj name="ChannelProp" class="ChannelProperty" version="1">
													<prop name="ChannelIdx">0</prop>
												</obj>
												<prop name="ReadOnly">1</prop>
											</obj>
											<obj name="PropertyObject" class="QuantCpLowProp" version="4">
												<prop name="PropertyTypeName">Cp Low</prop>
												<prop name="Position">20</prop>
												<prop name="IsDefault">1</prop>
												<prop name="CpRangeLow">0</prop>
												<obj name="ChannelProp" class="ChannelProperty" version="1">
													<prop name="ChannelIdx">0</prop>
												</obj>
												<prop name="ReadOnly">1</prop>
											</obj>
											<obj name="PropertyObject" class="RQEffProp" version="4">
												<prop name="PropertyTypeName">Efficiency</prop>
												<prop name="Position">20</prop>
												<prop name="IsDefault">1</prop>
												<prop name="Efficiency">2</prop>
												<obj name="ChannelProp" class="ChannelProperty" version="1">
													<prop name="ChannelIdx">0</prop>
												</obj>
											</obj>
											<obj name="PropertyObject" class="ChannelGenotype" version="4">
												<prop name="PropertyTypeName">Melt Geno Genotype</prop>
												<prop name="Position">20</prop>
												<prop name="IsDefault">1</prop>
												<prop name="ReadOnly">1</prop>
												<obj name="ChannelProp" class="ChannelProperty" version="1">
													<prop name="ChannelIdx">0</prop>
												</obj>
											</obj>
											<obj name="PropertyObject" class="GroupChannelTypeProp" version="4">
												<prop name="PropertyTypeName">Melt Geno Sample Type</prop>
												<prop name="Position">20</prop>
												<prop name="IsDefault">0</prop>
												<prop name="GroupSampleType">mstUnknown</prop>
												<obj name="ChannelProp" class="ChannelProperty" version="1">
													<prop name="ChannelIdx">0</prop>
												</obj>
											</obj>
											<obj name="PropertyObject" class="QuantSampleTypeProperty" version="4">
												<prop name="PropertyTypeName">Quantification Sample Type</prop>
												<prop name="Position">20</prop>
												<prop name="IsDefault">0</prop>
												<prop name="SampleType">qsUnknown</prop>
												<obj name="ChannelProp" class="ChannelProperty" version="1">
													<prop name="ChannelIdx">0</prop>
												</obj>
											</obj>
											<obj name="PropertyObject" class="ChannelGenotype" version="4">
												<prop name="PropertyTypeName">Scanning Genotype</prop>
												<prop name="Position">20</prop>
												<prop name="IsDefault">1</prop>
												<prop name="ReadOnly">1</prop>
												<obj name="ChannelProp" class="ChannelProperty" version="1">
													<prop name="ChannelIdx">0</prop>
												</obj>
											</obj>
											<obj name="PropertyObject" class="GroupChannelTypeProp" version="4">
												<prop name="PropertyTypeName">Scanning Sample Type</prop>
												<prop name="Position">20</prop>
												<prop name="IsDefault">0</prop>
												<prop name="GroupSampleType">mstUnknown</prop>
												<obj name="ChannelProp" class="ChannelProperty" version="1">
													<prop name="ChannelIdx">0</prop>
												</obj>
											</obj>
											<obj name="PropertyObject" class="TargetName" version="4">
												<prop name="PropertyTypeName">Target Name</prop>
												<prop name="Position">20</prop>
												<prop name="IsDefault">0</prop>
												<prop name="name">MDK</prop>
												<obj name="ChannelProp" class="ChannelProperty" version="1">
													<prop name="ChannelIdx">0</prop>
												</obj>
											</obj>
											<obj name="PropertyObject" class="RQTargetProperty" version="4">
												<prop name="PropertyTypeName">Target Type</prop>
												<prop name="Position">20</prop>
												<prop name="IsDefault">0</prop>
												<prop name="TargetType">dtTarget</prop>
												<obj name="ChannelProp" class="ChannelProperty" version="1">
													<prop name="ChannelIdx">0</prop>
												</obj>
											</obj>
										</list>
									</obj>
								</list>
							</obj>
						</obj>
						<prop name="ChannelPropertyCount">1</prop>
						<prop name="ContainerPosition">20</prop>
						<prop name="HasSampleProperties">1</prop>
						<obj name="SampleProperties" class="PropertyList" version="1">
							<list name="emlist" count="14">
								<obj name="PropertyObject" class="SamplePrefColor" version="4">
									<prop name="PropertyTypeName">Color</prop>
									<prop name="Position">20</prop>
									<prop name="IsDefault">0</prop>
									<prop name="Color">$00404000</prop>
								</obj>
								<obj name="PropertyObject" class="DominantChannelProp" version="4">
									<prop name="PropertyTypeName">Dominant Channel</prop>
									<prop name="Position">20</prop>
									<prop name="IsDefault">0</prop>
									<prop name="DominantChannel">0</prop>
								</obj>
								<obj name="PropertyObject" class="Genotype" version="4">
									<prop name="PropertyTypeName">EndPt Genotype</prop>
									<prop name="Position">20</prop>
									<prop name="IsDefault">1</prop>
									<prop name="ReadOnly">1</prop>
								</obj>
								<obj name="PropertyObject" class="GroupingSample" version="4">
									<prop name="PropertyTypeName">EndPt Sample Type</prop>
									<prop name="Position">20</prop>
									<prop name="IsDefault">0</prop>
									<prop name="GroupSampleType">mstUnknown</prop>
								</obj>
								<obj name="PropertyObject" class="SamplePrefLineStyle" version="4">
									<prop name="PropertyTypeName">Line Style</prop>
									<prop name="Position">20</prop>
									<prop name="IsDefault">0</prop>
									<prop name="LineStyle">psSolid</prop>
								</obj>
								<obj name="PropertyObject" class="GenSampleEditNotes" version="4">
[truncated: 1,819,402 more chars]
