# Supplementary material for: High C1QTNF1 expression mediated by potential ncRNAs is associated with poor prognosis and tumor immunity in kidney renal clear cell carcinoma
Source: Front Mol Biosci. 2023 Jul 17;10:1201155. doi: 10.3389/fmolb.2023.1201155 (PMC10387556; doi:10.3389/fmolb.2023.1201155)
Supplement: Supplementary file 3 [file DataSheet3.ZIP › C1QTNF1 original data 3/Tissue PCR Validation/mean.xlsx]

## Sheet: Sheet1
normal	tumor
2.44934	9.2085
0.868675	2.06644
0.531177	1.27239
0.91231	0.845267
0.986107	2.2355
0.515667	1.6226
0.191421	0.412903
0.219096	0.748558
0.103432	0.131456
0.617809	1.05761
0.664215	7.97341
0.4795	1.18793
2.96865	3.2002
0.317467	8.1575
0.664379	2.21089
0.53339	4.93888
