# Supplementary material for: High C1QTNF1 expression mediated by potential ncRNAs is associated with poor prognosis and tumor immunity in kidney renal clear cell carcinoma
Source: Front Mol Biosci. 2023 Jul 17;10:1201155. doi: 10.3389/fmolb.2023.1201155 (PMC10387556; doi:10.3389/fmolb.2023.1201155)
Supplement: Supplementary file 3 [file DataSheet3.ZIP › C1QTNF1 original data 3/Tissue PCR Validation/PCR chongfu/C1Q-3DUI-BUCHONG-2-4.15.ixo]

<objectstream signature="IXOS" version="1">
	<obj name="root" class="HTCExperiment" version="5">
		<prop name="name">C1Q-3DUI-BUCHONG-2-4.15</prop>
		<prop name="UID">8572C9BFCC5E4CA1892A0715B5A37571</prop>
		<prop name="OwnerUID">12D246C796534CD18A312176D2D78F68</prop>
		<prop name="Created">2023-04-15T21:06:07.883</prop>
		<prop name="CreatedBy">12D246C796534CD18A312176D2D78F68</prop>
		<prop name="CreatedByName">QiuJiechuan</prop>
		<prop name="LastModified">2023-04-15T22:06:36.575</prop>
		<prop name="LastModifiedBy">12D246C796534CD18A312176D2D78F68</prop>
		<prop name="LastModifiedByName">QiuJiechuan</prop>
		<list name="AppliedTemplates" count="1">
			<item>SYBR Green I 96-II</item>
		</list>
		<list name="TemplateOwners" count="1">
			<item>Roche</item>
		</list>
		<prop name="SWVersion">LCS480 1.5.1.62</prop>
		<obj name="AppProperty" class="TAppProperty" version="2">
			<prop name="Created">2023-04-15T21:06:07.883</prop>
			<prop name="LastModified">1899-12-30T00:00:00.000</prop>
		</obj>
		<obj name="ConProperty" class="TAppProperty" version="2">
			<prop name="Created">2023-04-15T21:06:07.883</prop>
			<prop name="LastModified">1899-12-30T00:00:00.000</prop>
		</obj>
		<obj name="run" class="HTCRun" version="7">
			<prop name="name">Run</prop>
			<prop name="Created">2023-04-15T21:06:07.875</prop>
			<prop name="LastModified">2023-04-15T22:06:32.063</prop>
			<obj name="AppProperty" class="TAppProperty" version="2">
				<prop name="Created">2023-04-15T21:06:07.872</prop>
				<prop name="LastModified">1899-12-30T00:00:00.000</prop>
			</obj>
			<obj name="ConProperty" class="TAppProperty" version="2">
				<prop name="Created">2023-04-15T21:06:07.875</prop>
				<prop name="LastModified">2023-04-15T21:06:42.101</prop>
				<prop name="HasProperties">1</prop>
				<obj name="_Properties" class="TAppProperties" version="1">
					<prop name="Created">2023-04-15T21:06:07.875</prop>
					<prop name="LastModified">2023-04-15T21:06:42.101</prop>
					<list name="emlist" count="4">
						<obj name="item" class="TAppProperty" version="2">
							<prop name="name">TopChart</prop>
							<prop name="Created">2023-04-15T21:06:08.267</prop>
							<prop name="LastModified">2023-04-15T21:06:42.140</prop>
							<prop name="HasProperties">1</prop>
							<obj name="TopChart_Properties" class="TAppProperties" version="1">
								<prop name="Created">2023-04-15T21:06:08.267</prop>
								<prop name="LastModified">2023-04-15T21:06:42.140</prop>
								<list name="emlist" count="1">
									<obj name="item" class="TChartFluorHxProperty" version="2">
										<prop name="Created">2023-04-15T21:06:39.674</prop>
										<prop name="LastModified">2023-04-15T21:06:41.265</prop>
										<prop name="Xaxis">fhxCycles</prop>
									</obj>
								</list>
							</obj>
						</obj>
						<obj name="item" class="TAppProperty" version="2">
							<prop name="name">LeftChart</prop>
							<prop name="Created">2023-04-15T21:06:08.267</prop>
							<prop name="LastModified">2023-04-15T21:06:08.267</prop>
						</obj>
						<obj name="item" class="TAppProperty" version="2">
							<prop name="name">RightChart</prop>
							<prop name="Created">2023-04-15T21:06:08.283</prop>
							<prop name="LastModified">2023-04-15T21:06:08.283</prop>
						</obj>
						<obj name="item" class="TAppProperty" version="2">
							<prop name="name">RunOverviewChart</prop>
							<prop name="Created">2023-04-15T21:06:08.298</prop>
							<prop name="LastModified">2023-04-15T21:06:08.298</prop>
						</obj>
					</list>
				</obj>
			</obj>
			<prop name="State">3</prop>
			<prop name="StartTime">2023-04-15T21:07:25.786</prop>
			<prop name="EndTime">2023-04-15T22:06:32.061</prop>
			<prop name="InstrumentID">6108</prop>
			<prop name="InstrumentVersion">HTC_VER_10</prop>
			<prop name="InstrumentName">L480</prop>
			<prop name="InstrCalibrationDate">1899.12.30 00:00:00:00</prop>
			<prop name="Technician">QiuJiechuan</prop>
			<prop name="AcqStoreClass">HTCAcquisitionStore</prop>
			<prop name="AcquisitionStore">eJzkvV2Tosq6LfxXTqx477wQVPyI2HtHCGQiqCgPJF93KCoKKioq+utPmmm1TLvmnPuNXXNX91nzoiN6ddll13KMZ4zxjEz+Yz/b/J9dtF3857+O+33xr/8zz6LT6T//NXCU/vxwXp/WxXq/s4v9cfGv/3NZHE/0d//5L/Ff//Uf+XGfP1+pJNFut8iU/XlX/Ou/xP+oP/7sD19hR9s8Wzy/oNf++IpsfSo+/o7bPFuc6Pd/fM1//qvVpt/i9d70YrH98d4c9rV//namx/3qGG3/5J0sVtvFn71N/hf/l/DJ+6v8NF7vUvyLN0l/gjjbV15WecPNP75hZ72l31UUepIgfPKunMU2/9d//X8toaXiPhJbHfaL/Nn75/9HVP4FlT/Ud8XqyL9V89Pv40bZOv78BwOLJf3T84K9DbnTb3SFj/8++xnP6d+0W+FoTj83//qvxp98Gf3xTPfrXXH613+ZV2MM/QkGAW49MUPdRm8F6Nwhgu37rojS4RYDjrwFsdyzbig7Z6BaOxJmgt5Oj6airXsyKPoSUlsrUkDmITSgLywIsvsdJ0St1FiDKtieYHXWSq5E87FmXaRcR0OiBqLSPbgjMPdLO4WOTwCt7oUOw0YExF4pKEQ5NgMwSOGnlljfiIo98e9WpHckgqeDtas0xdCGgbGlr28FQo6SURGDnmJfsOzQS1BSThDIm2SFbFfri8rlVt4tt3HsIHSRHVeeHGML1PliSv/9bfr9s5EYwRS1XcE2HTdD21FSwigSwxSSsYqVMJbP1rq0OmjQieqhPCj7NehvJFuwUIxdpMXGFEZNwyG2nqYSUmdA//3qIUIWBltU9vudZV3WYyXVD+OFJJtad2ClnbqejpLslMsz384t30m3CA9OeSKvy3tu2ePbmaDGbZbJ0dhRLGKtNUE3sAHKYjJdWLbmWmhoepahjJYtsI7QUsiouz9iua8sD1awnBzIoH5Jc0U3urZ1agtzMqo5Qal8fDrqFE301wfuPn7zXSQgfg8JdLqt3t+RQEfoN1X+yzeSQK/7xSQwXxZDoH8vENBOWYI223IJg1AgxKk3cIGkc0MD5Lo/k8CwXHSw0tjmfeinMyBWbSQYnASG+8hJLe9ISSBomWsYL0OfVEhgBeYADXWplSjzmzmCoTOzEf3gCyYyZqUOEzsEZHuJAGgQuyEMLlcKakYCrWSsWIcHCSCY3jJlWQDAZJfaxEr3aYYOx3wOKiWB1CGSFiIZ25TE0vUqtUNdxkrc0WRrIQbNJwlc7mDBWJpNU6dzQIA6yzKk77/tprahUhJAo+wOE6MZEU4Coy4cniQw2F8kmbSEHkz3koPsWUFJoCzkCUxWhpPaHZT2UNx0MxisihmCxtTOFFefTqz1baWmIxJSEkmxpXISMLJTbDxJ4HjdP0ngXI4SK7bSU5UE7JWJKQn0Wj1lOBx5TxKQN8tSFhfIsPJeIZPRxM3/QALXEwqVcoQ8K1fNmOg3fy/9iiTQ+BYSaLQ63c5vQgLNLyYBXw2HMJbrkHISKOziSQL2HWcFKpX2AIa72SJ1vHsQKju1jq3jQExTrgRmt+xJAlB0iYH2C9BBjmdO6uCDA6jVpSTQ3/k++kkJMBI4ib0hJwHr1EAYpX4+AL1PSQAO8EECyvQWIIi690xJVrOuZR9HdTIYNeVSuYx7FsjDxEZUj5AMTTeUBHQfeYLdMCgJ9O5U5eDTZiVUlIDtKdKTBFYXcwrqNJoSMHL6/ovjBwmApLoJ8uqZAGa7FVWVQCo3emgwnPVN5dyad0Exm7Zg7+YuoJmI6d93fSiBRKBK4M9JgCuBRpCOrKR+GlRJwOsEKdLyc1uWvfWs5CSA3WKG5fm0blseag6EoSGHxk8kUFEC2XJISUB21j+RAFMCvywJNL+FBJpih6rs34IEulj4WhK4dLKnErA2xyxG/UO+qJKAa1ESkGubJbJzGIjKbj2VqyQwapA6JwHHOBKMLguqBNRO5FBSONxdJCHYgLygSsAZL5RQqUWCUiWBcc0YwuA6p5O861EQduqZBqMgsAQnS1ITaWYYgUqE4GkHGAn4+bHztANeKtJJ7ixAsMZNIUahk81gKCIf2apENQwaUCWgXlHytANMCVRIYLOQJlwJWOucKhGxUwT039926ft33Bgt/EyE4VaKBBibd7dKAkwJ6PO0C2pdtFNOAoOgZ4Ix/GEHtE645STA7cA7CTAlUCGBkzdMqnagfd2ElkOG+6cS6EwGww878FACLztghLN+qPxEAg8lEDrt89MORHMrsla3+YwM58vc+BVJoPU9JNBtt38XElC+WAkwElBO0gcJMCUwHdyo2t67OEf7bW0Ak+ZyITztwIMETvVNijgJlMqYksAoAsTtAFMCzA48SUCgbtr0ZtTTf2oHYsgMkFshtQNEo6BvHR9KwAms1KrJVAlgM55BfysGqXNEQqjoKhlaa6YEHP8mKmY3nEBfoSRgz3ZpjE6bOASVKoGUk4BT2tqTBLYT+Q8kgBfpUwloUUiVAMsE7lMxAn3xIAHxTklgPaIk0C86M2I1p5tMERZJo6oEOAmghi04bjcDpCVUCUwWuoMsnaQiajjuFkbFmb7+RQInk6L/nQRGYTDL5YlTA8sb9VdVEqjYAUYCFSXASMCarpwnCSTyPrKK2wR9ZAKo2baCzuP10zuROAn82nZA+hYSaElt4TexA93+FysBdZd8KIHe3H3agZF1/1ACY4GSgKqmS+SI1z1U7ADPBOTFqg7Tvkfh1ppREmBKYJzMHcHx25QE2uM4BWOyoJ4+yu+G0ohXQ+uy0IxnMMgygXEjoiSAtlQJjOvFhx0YrJGLxDCcgSmIgcBJ4JUJcCXA7IBaxJQEWgMSo0EnCWGgUTsAqUFJIB5QEhg1HiQQD2W3GgwyEmBKoI8emYAdIoNnAkhruwiyuxuiws8aVRKQL267qgSYHdBWtz8qAURJwCECKdF0SpXAtH2ZpdwOyH5zzJWA0dtdnnbgp0zgoQQG2cGQKyTA7QDLBBgJ8GDwZjs7y2oO7CcJnJTVwlp5mUb0QXHM5L7al618b11TtGiIhqLG84WVTbeLX1cJfLa9+OdJQGpIrd+FBLr/iB1QZUhh2hWfwSBTAhU7YN4WVAmIx0DmweA7CfR7849gcKi4Bs8ELDX6IAHdn/9BCXA7MKntc6XAufEMBhkJHKcJ9fBDqgRsCagyUHvJHIwetQNQb6sutwPucNYjmlm3ZW4HkLiir/d2KETrexIBFn+QgHenJICv6QcJpNNwXVUCTluccCVg1yX6/Q2HKgFOAkwJlCNKAkO9M0s5CVS2Ay8lgPP7YzvRxSa6EcnkmQBXAr4a7qhSKWcCVwKMBNh2gAeDbDvAlQDbDgyDqOQkgEZllPBMgG0HBs3uOKtkAhUSgMUZft4OXDftrJoJrPapUckEftntQOd7SKDX6rZ/ExLofDEJ6Btx9NwOMBJgK0KmBPh2AIXK0w5UMoFzEzapvgujHt8OyF78kQmw7cCk/iMYDFt/JAF70po8SUARdTq5qFh+kgCzA7vOHzMBpgSYHfg8E2B2YBDMQYDMpyTgLqkSQOmDBCJJM7kSGJQPJWChfsZJwBe0O9KQVkIlE7ADSTCrSiBU/6AEeDC47ZW3pxJgK8Lkuu89V4TT8YcSkEfGhxJoqeEedL2cV4PBCgm8tgOj/NZ7rgi9zXj984rQa86fweD7ivBzEuCZQH8QcTvASYCtCJkd+GVJoPstJNButxq/ixL4ahJI5vIIRoZKQbSK3Qwt70YC04tISUDV3LKqBF6ZAA8GGQlsD0Gdk4B9P1E53VhQe6HasSNwJcBIYIhXAbIP2U2q2gGmBHpGYVSDQWdHSQA1Q0vgmUCWURIYaY1AsCyFGLwnwJQAJ4FbkE15JgDLPYV6exCHTyVg5ZQEViElAbmZURJ4rQgrPYH3YJBtB+TWgwR6DrVHrU3WhP66S+U8CwbfMwFmBxgJ8ExgfvogAasjUCWwO1IlMOheP5RAN6AgrpDA8mBNrcM1GwrGSTobshQuJCsYdA9VJeDr9euTBBbOcWOFRWJUM4H3YLCaCbAVISMBFgwyJZD49SUxdrNc/hVJoPctJNBpNtu/ixJo/xNlIa1bg9Qen7Mc5Re8opOwRdKKEpgKqyV6kkDp1XkwWLEDrCzEV4S3RjzkSgCUkRpyO4C1JECV7UAlGOy25SFgM7YJLwtZaj4A+fwgAbukoBSMeM4zgUpPIHuQAO8J1Ob5tLodYJkACwatjkFJIMKUBAwpS8hP2wFmB2BmTKsk8OoJ8BUhI4GKHWBKIJvM60jz99dC6ZBTD+So9bEiHGCZ2ov4YQeSlJJAfxBTJWDd5uTz7QCzA8W+NRIqSqBiB5gSYCRQsQMVJfCyA5wEPOvqWRctxB924BUMvjKBX5sExO+pDHaFpvC7sID0xSzApICGFDpK2xOccynAWABGW7FEcbeh8WTwGQo8WKAiBVhRQL4vqB94JYO8KMCSQbYe4Mkg8wNoM+hZy0pR4OEHOAscm8jkO0K2HuChAFsPDKbUD/CiwIsFuBTYomTKk0HOAhUpwPzAqbQHoAqYssArFGBtIRylytMPGLf5H/yAsXusB8qNG6OuT1lAy3pzZK3BEatS4K0tZN16rovKa2/yDAUqLPDwAxUW+DQU4MkgCwUqRYF3P8DWA5+3hZgfYCzAksHKjrBSGXy1hX5dFviezmC302j9u7JA3UpMGJKBjbgWUOpuAn1HIikvDrO6kDbcLcl7U2C4cA6iAlHZfxaHmSFoa9mIF4d5ZzDqJxmoVuwLXAtUDMGrM6hvEzt17gMEPBWYZI9UQC2pIUhdqgVQ3PjQAq/iMI8GGQuYyx91oW0zmz1TARYN5heqBczGj2hwc7oZVUPAtACrC1nTIf3+vv8jGmRaYLDJW6AefxgC1hmk9qb5TAWIadU4CzitIgvRPKRaYFT+2A9c6tQQVLQAKw5X9gOVJSGLBllToMICrDPIWKCyH1h01mo6NNq6yFmA7Qc4C/SXfdM6rVX1wxCox1u1LvRaEv6yqYD4PaXBXkv8bbLB1hezwPUxu4zliLKAunBz5A3MBPSk/XF8gMUCjAUqzWHuCBgLJL4sP7XAek5nN3MEjAW4I4iCLIOpvvyIBfiC4BULzO2EOpLB2k6tzR65ldKgc5EFly8IWCzAt4Qr29KqWmDdkqwnC7BYYDmNA+4IuBZgscCo/dACLBZ4Lw3Wfffn4wNcC7AFgVrPm2D0ujPh81igbaZ1GAxUJ7VmCzHhWoD1hZwzIiKyLlQL9L37nNjEUTFnAVYV4FqAbQl3gm0I783hSmnwUy3AY4HXllDfLq853xJWHQHbEj76Qqhou+FvoQW+pzUoCqLY+F1o4KvFwDHNTU4DjmzhEtEJuIZxt+siextgiQcDqJ9RGuCW4CUGWDBwrIlPMUDRSGHExMAk+iEGKmWB154w0R38URucYhOQt3cQrHMU83SQ0wATAxs3iavp4HtZoENZCMb9vS1Ymi7knAZYWYAHA43BD0vwWhFULEF3lwO1FGsLWc0ZCrkY4DTAxMB09BADc2oJfqoNMjGw2Ioq6Cmd/I5kUQv1qg3ydFCfPWhgLcwpzbmqy9PBrXZH1e4wTwffaOA9GKjQQCUYqIiB9+5wGIXZT5aAiQFWFvhlG0Pi9/QGRaEr/DbFwfYXLwnQXKIwXAypGmjVxYJ7AqYGnPVAlJB/0T7UwKsukI8HGeE0UPEE7DAhUwN4tPwDDaDR8g80wPNBtik8+qIF/a5Av74VpfkzGXjQgDWz0VMN/IUnMOUeASM+UQ0+MlDB6wKVTSHLB/mS4NP28GwpAgzHqUXsaERiJKvS7EkDbEnAkgFz+EMNVDaFTA0oes8AhA4eseLMM3k+yNUA8wTSJj7AOL7P04oaqJwjeh0mrCQDLB+sJAOcBv78HBHfFL5ogHsCTgOsLvC2JPi16wLi9zQHRbHVa0v/pjTATAGngcUUP2mg3+xSU8DUAKsO8jXBmxrgAWHpgAJKsvpQA7JWjp+mgPWHmSnoq+vgeZKIRwOvgFDqlR5MR4abwqIgPV4dZLtCbgqchKqBSa8ZokphYL4fNZ800Bz2fFC6HUJsfMxkTgPsJBG08h/RQDv7MAXvxwnXqeiC3D9agtU+pRmaNCkNsGjAljcf0UDf6VEaYIUBZgoqrSFX6LmAO3GYWgPTxzwaUNtDahJYQMhMAaOB9zPFFRpgpuD9THFFDbwXBir94YamTqoBYSUa+LQw8DtEA9/THRQbYk/4d6UBIzfpxzab0Fk1XLklmk+TpymwFk1R5Kag2iB+7AkqvaFOB8uAcAqCPT8JJlraxZibAp4NsD3BqL8OnqeKK2eJmBpo9qUEhuI1SClZuAU/RoBWP64WuBuUBsbTVogq2cDu0Rvixwh0iKm2CD0vtdpLnHAaULRHNsBo4HL/457gvUG8HpYzwKRG//2XmiChQ53SQOVUMaMBpgY+Lw/2WskR9MF9SRyMW8+rBQxr6Aj8QCHrDY3d25xUGsSMBnhC+E4Dr7NEnyeEf7cnqKiByp7gs2MEI2Ma5L8kDXxPe1BsdLut34UGvjobYDSgH6YfNKDv8g1XA9a5lUl8XciygScNvN0wwrOBdgKpM44/soFRd0mnM7thhDWHKqWB9w7xzRMFMC6dBbLqC63HbxhhNADCjZoCRgNGLIWkcq64YgoWEVxhYGkRNSVbLeH1wXc1gFsPNbAeyxmnAa4GGA20jDIDczMnqSPe6fRnaqBvdFzBxo/fR34u8WyArwvZQQJWGng2h25tAzDSM+Q070aBrmACaLvhx+UCwT3Oq6ag2M2GVVNQaQ79zbni9w5x5VxxpT7I1oW8OcRpgC0KXjTwqg/+uhHh9/QHxab021wv8OVqYJI99m0Xi35IZ306/RkNVCJCti/kEeGrQFihAe9iUjXQ2YIAck8ANGvnz32hcxg5Mc8GWIHw86MEqXAYwcRdpsg+rlo5KjelwWnAkdZUDZAynoN8aX5kAy81wLtDi5GngX65rgRrJe9Nvi/kJ4v9UHPRtvjRHWI0wPaF4Yzaj8Gsk7myjXAb1B6hpsPrelSNbKT5kwbcO1UDnAagNiecBl7dIU4D2X29B8PcF9QUhHOMZqZpgVaMCP33ElHmNIA2wocp+LQ7xDcFrED4ng28HyWoHirU87CiBirdoSoN/DhKwGmAdYd+7UOF4vc0CMVWo91t/SY00PliNdAxsikoV9umH2PblTgNsIjQqkluj5uCygUD27Q5qJ4tHg9CBXC+t5EtLuj0Zqag7ySE8IjwZQq4GmDlIet01T56xBmF0WAyOApOX4oyTgNm/UEDY5vSAKsQMlPANwWvE0XPhSGZLMDwuzsEIaLTWJhRGpikyCf2UaI0wMpDXA28LQw5DWxCbwKjRW2VOhDvQ1Qb9GL6/R+mIHYeC9QNpQEtojTweUTY7c4cGMm+RJzQmobo4oYOaJJJf34dERsonz1o4CLOBWdn2i7PBtimoKIG3heGlR7xp+UhtimoLAztojv9uUf8pgZ4bWDRuk5+cRpofNOtg62e9G9LA+XWBcD20kHWwaGwt51sw68d5Kbgp4jwx6bgeaZoV6gwOBRUTUymJEbrdjkGpVhRU1A/bqgaIEnGTcHnvQEn7Figh1JDgEvQC5Hj9EacBqyznVKvj7MF6ORHRPiuBu69JYLx8XJNLXl+klFaLyktiI9rB+e5l3A1UKGBV0TIF4ZCe3GCodnYpXBWIgOtlz2qPuyHGmA0YNcfC8M3NVChgWOD/i2xWqjIbchJhk+uFALag0coDWQxp4G/2BS8aOC9SVxRA5VNQU++z/7kTNH7pqCSDWitfTUb+LUXho1vundQakuN34UGel9MA/LIdUDd76iXnW+3Brr44ZrSQs1FEO2yZ4kQ4+2PEuFbRLjtJhiM7t0WrOJxihedxScNPEuEj00Bo4GfqsQsIqwv/Dpoak8mHp70XTy9ymMww7mNnPwm5HxTwGigEhGym0a4GoDZXQQ8S7opXA9TjE67R+SoaUFqezkV+YwGeH2IRYTvNKD4zQBQLygFe4FPJRJb8gLUecdDtqS6JRr5HzRQqQ8l6UF69gbOYuDBvIz11M+EjYH3Wr4GZecHBC4e/Xkmgw9TwCPCFw0M5drZrZqCt0sGuBpgEWFg+YcnDbyfL/50YVhVA3968eAvuylofE+JUGw3W43m73EJcfer7x8FNw9BaSIiwHa+TXh9iEWEcNi7z2yAbQoqNMBNAZkMC0VOCgOmS9lJrcs6LTgNoO2apDwbYDRQyQbeu8Rt90TlSGppqas3khJ3Apd668nyUQdyhB5XA3j7wxS8nyvSXULAvnQQIUEABnaD8AC4NCLBMYydySPCgYT/EBFWegNrTx8AyZs1Ys+9q4wngpmAXHQ9wSk3VB31R3nzuTB8mYLK/aOjKdpAUJxHgifVkIFFIt9h3E/j1O7ufUDl8kMNVBaGn5oCrgbeNwXsrpHKJcStdtS2rEsLpe+3jnEaYAvDn7KBhxqoXEL8a28KGt/UIuwIzfbvoga+mgZ2ySMSrLd8YqlBE5C4LDZPNcBo4JUNfN4inPvSFAYn30VO4LsGOgwfdaQHDXBTEK3ybbU38G4KFid9AzbkRurlk3WJ8bhHwRNkRLCnLo6rLcJXfahy0cDiLuwgGpz1lOj62sUz02gBmpqxYJuiLnM1wGngZQoqxwsLdFpB4HoYucuOnOO5kOxgkPfo+y03W5O3CI3bHw8W8YiQ0cBObZ0g9samQKCLSuzMbB2MTrwWwI5b+TMinN3nhGcD79cQf24KXmVilg1Urhx6v3xQ82aXPzEFvEz8OmPM1MBvcBd545tahJ1O47epD321KQg1uQnj8WqeOvemDjwbYDTAI8LViNLAYLr/sTB83DzGswEWEXaFnML0NAqIZVuPzcJInoBubV1iO6N78swGepuA2EaxCZ/3jbxuHuturycAD41S97zbuPjUxltA1pWKar3ZePYGKvWh9/OFA4XcYXYtRsTzxY2MzxtvBJSo1qmd9fYi2sx+1IfeTxYxGlDy0xVctWMgPxnZIr7L+AbjTj1CTkvdyWgx+rEpMB2EKzSArut+rBSqdYe5rk8Fr0VEF3eOiw3QgX5AtrY6hDwbYGXi92xg6EQrU9GPXed5yvjanxTPqwbm+olwUzDcqJI1N8a3akT4FzePsesHq9nAKyJkauB189ivmw18U4uw22oIv4sa6H3xwrAX1sYwOWRrAkdDirkpMIzex8KQRYQsG6gsDFk2wI8WtYJCoK/f0ul7q1MRztQAbuxc4kBXTSq9gc+zgfa+ewcrPJrEbyr3Et8spQ+opi6IhRZ7Aym97EkDld5A5e4xrUjbEF/XJnKP6SbGh9N2DfrK3qd2cKYwZJsCub79MzVwCk9tcJJ8lHpp14nx7qLIlAYR/f5RW8d8U2Ds/pgNVM4UbO5EglgrAPlXIStw3O+YMGmMhdTRTz2MhqPkAHqrET+PFrEzBbmv4acaYDTAegOcBvjC8O1MQaU+VL1s4DNTwB5K8PmZAshUqaIGhmQUJL8kDXxTi7Anir9NfeirTcHJHh5gaoZ5Sj+NnZirAXNVdwnfFLxahJUThpUy8dD1JmDelA2lge1eQtosBhiFhUds01QL3huYmPHHmYL3O0cwnCRYHMcTqgbaqYGnTi2ASdNOU6sdSQWnAUWQQvJ5NtDYhDKEmyZ9fdS5S7g92emgNxY35CjBWERSSGngPRtgaoAvDP2xqQARlybxxgjJeJXUHKpDtA01BVFooqT+Qw28LiOumILZpNsD3y9t4q5TDWNf2cvgt5v91Me4D5idKegfxLlQoYGKKXipgfeLhwZTsZPIWr1uVS8jZjRQaRH+97KB3+qcceObWoRUaHf/NiL8f5QGNsmSzjmpuAuOYExcVB/lG5gYiptWegPVg8ZvZwq08fYME1E5Cra0jXpo1hEJKJYUINAXqlg1BWxh+P5gAjLo9wBqxVQgiwTFWGzduqBG54I4+3ws82yg0htgNFC5kxyfwwFAubeQP/MQ4EHPaYN5P9eRfS36GN/xDxp4MwWcBpIQDOpJ0BSRQZOEuLtbX2HYMfPUukYdk9eH+KUj72ViRgPdDFMa8k8OIprWCDFpCzPwzKaWeqtp2cNMDfAThp9eOvJpi/DTMvHnl468aIAfNP5pYfjWG/gdTMH3tAgbgiQ0Gr8JDXx1b6De0FVw9mIfuXvBEjGjAePcdwm0c9zjZeK+tP5DRFi5gWzeHc1gKJGGYEHTLFGAejHouT0ToGMJgKJWsf15U/Cigc1c7sNcxlZK0jsp8Do6FjDKbAlZDiyem4KKKXjPBvRpNoLYUAF5jamQ4OWo6wGIj83DvAYSZmqgsjDMzwuoZgNXsZiAc7tTGtmUQolzqMcwFQIBWaZzxlwNMFNQuYGscqbgrBkInMvAEchF1nIc3VdXWGjroeAJ8d3E9vJBA7dGjCrXEFZMQeWgMVMDlSeVFfdjNSL8i7uH3m8g42rged8ApYH355P84mrge1qEDVHstX8XGvjqhxNsDX0G0Pdw6oVz28UkAArbhuYKcOpsDf6EElYf4gvDfX/Rey4MmRqoR/TjTTZXOSWrYT/B9YV4BLOoJcheU43MLx/6i6NFnkdh5CEbUk8RBAmP4zlAJMQqIurq2sMvGng3BZXbSOdtEwR/W1IaqW26B7Cn/hiRuk+9fiUbeKkBVibmvYGt1rMhai8BkbXgYqy00xEs9pu+4PvnvoizTd5+nin41BRYvqTBvD8lKZlqXomXk30P3N3QTEnbIZjTgH4Sqd1ipoCpgcp9A+8R4f6wk61AIGeikfapehvpIJBNg5sCXxrr1d4AaxFWTMFP9aG3K8h+8WeVfU+LsCF2e79NRPjVjyfYTFpHsDq2gfz1ckPlO30lTMWRRxy/2LqVo0XvNxE+n1t6GIfgxtoAuZ0Gnb6j6VCB/kjbCo4x3Sa8N8BpgD2jpLIwZGogb5YaLFa6jbyLjTEe38Z7CIYLnfjd5lrGCc6Xz97A283kPBsIrq4Nsw2h3ty2Uwmr4qkJCzSi053anASza0em9T/WhyoRYbrGVD00QhA8q6T2RWnpe/Anx0HqGe11wmlgfKpRUf9aGG7MpJ/qbFOQQWlA0N25yCuWWwn3h6EGkKymgt85oRyvd48TiA8a+PzakQoNsIUhp4FXNvB++xBrEf5FfaiiBioRIesN/C6PJ2h+T4uw0ZAeu4Lfgwa+emG4MFoi+PveiJCd5IgYh2UBSjnzU9vabEW0DW5PGnjWh35cQsbVwCqeZxCPjSEhh71d4u5YC0G9oCuyFn4r5mrg/dqRSm8gTkCHcFGziacPMBXRWdAERxmOkW+Z6xKX0keZuPKoot2rN7CtSw447ph6czLLZDw86XWAbGmnPjq5JqcBrgZeTy5lLUL+gALh2gthqdQpjYh1HOOGY9UgUGUT+UbtXuJrndIA6w1UHl9c2RRQHzGEGI9cQuZBU8bsEjIrQ0D8fV80OA2wMwWfP6Xk9aiiyn0DjAYqpuD9GeaVS8g+VQPVTQG7lvhNDbCHFv6y9aHmNz2/uNnodH8XGvjqbCA+Cl2Y2eex4CV66uLltGjAaHwLU2vZa+Z8YcizgU9vJ0fHcQHR+jQmruFtXDrN2zVQ404PWQk5hD+1CN9PGJKWPATiCrbg52PsYrQ3ZZgX8iT196rq4mtO1cD7fQOVTcFqn3sQEnBS3+9jg07jRAO/C1Skx7pYchqoHDR+v31oUM8iCNHOQT5uuTk+WtiE0M4swbvOUIFbft7hR4s+P1NgSvkIyEh2UxLipoHZ0SI3bdopmSVZjOVm8rx96PPnlPz5XYScBj59bOH70aJKb+B1O/nHE8s+sgF+puB0Ttc8IvxlDxo3v6dF2Gj2Og3xN6GBLz9orCYqWKM2VZGdx8dektYqGPP9Ajn5spUh6UxNAesNVO4bqGwKLsVegPlqO0Ged6HT01yOCkCzLiZk7MUYtU9/NAU8G3iZgoD+KfjnFp3mR0sMcXwpdYiGTYsQ1HcKTgNqrxOmjjZ4lGF/PL30WSbemgHQr3MEr7kXTTw2SgpL5e4KxAfNwMrF+zAF7OmlLCKsHDRezvAc7GbbQV63Kxb43sp9sFt7h7jq0QWc+w818GlvgGUDq7k8Bufkeci/nndUzexLH+ab0CFE93DJNwVcDbxMQaU+xDYFFVPwvjB8f1LJ+30DfFPwUgN/fu3I7/Mc8+9pETZa7fZvExF+tRqo9WMKu44yJaSgVhl3tw0HpspynTqLff5sEVZ7A2/ZwA3mbQj3k2nqPp5Vgh3tOoX5+joUvLx/kVBbeJSJa+nHwpBvCpTN8KkGBKs0IVj1nNTtinR6DjOTimpxTr36zEQylov8eaaA08B7RLgMkhCiSCLIP8WZi811bwrBkXgCGYOXYHb7EL9vgNHAe4vQSZIFzMXEEfxWkYl4meIlkGNEvX574D5NQSUbeD2/lLcItXlownxueIQsp1R3gCFHYF27hJCu5/Z4RFihAcuYEZ4N8NuHyiL1q70Blg2E49WVcBp4v4uQqYFnRPh2F+Hr9qHqpuBPbx/6dWnge1qEDakptX8XNfDVNIAUk8Ll7FnEPRMMeCXYBUzzcY7sZWducDVQvXbkdUE5o4Fh2q3B/GBZqb/dpTHu9ChcXN2fED+hn2LM1EClN/AeEfYHPRPs/ExF/bKGE2w3EhtCf2kLZC8JJo8IKwvD9wvK3WkvAjeaU9hthjjEtQG2YVmKAfIg8QquBjgNvEWEfFOgD3pLCO93qiZqEwpbyXVTgNqY0ojX3GLcHT1MwbQ+T50WSd2fysR2K5/Q73f2Utcb7Vxcb5gxRHZMBHdvbw2s7rITjMsfEeE7DUR1a/akAUGrm7J2asKTBhrdnizXw2vfOj3KxPzaEfbcMkYDXA2wMwV/VSZ+ZAPh6zHGv8FB4+b3tAgbbUESfhca+GpTkDeSKSxOCiA3u9BpHAcXKoV3/Vtqkf4F+HMKeJn406NF7PahRX8CqSvahMIuRVcAwJRW0Ckp8cwqdzDqpH88U8DUADtT0OnABKAEOo3rtSzDniZ6AIHtCCS7Ubtdj4sVbxFyNfA6aMxNwfZozCCmFJZ6Ts0N8WFnEggNL0iJV27/0Btg2QAzBfNOr/5UA6EBK/CuO0LcWGtQ9VHmObjLni+4y9k2rKiBz68d0e8SVR/mxEv9OhmEeCGES1iENZd4itJw8X2aHGGcCR9q4P2EIVMDq2w8rqoBfqbg1po/7xtgZwr4wpDRwKdnCrgaqNAAf1oJowHWG3jVh37tS8ia39MibLQ7rda/Kw1Q7AP4ugkpuUhihoPrHkEQt+rEbvcTF7OFIXuUcYUGKmcKhk2MYOEYNiKqlUr4PNJbQLY1SD3jcgPM6kP8hCHLBir1IWYKmjV3Au7QJch1djjHEpFDcOp0uHv7WppwNcBp4NPHlfizeE7HZ52kfmaLCY72rgdOuAuR24Udxrj09Gpv4F0NzLQkAa9jEOLvlh7Gbk08gdObBILn3rfZT6bgnQZGDWpCQJCpetCvuxDraZbAYlN3UyLetZDTgJ5SGrBv3v3n+wYqEeEbDfCIsLIwfJmCv7ignNHAT/WhhxqobAqYGvh1F4bf1CLstJq/zabgq68kDe8JAXfhguDigHrhZes6h+WxiQV/JN4KPNze/ngl6eOE4erS3zxNgXvpaWCbhIp4TckwTsV+HZYTwU5JPFwXP5mC9/sGLmk8pSag8UED6hxmANeGi3znIOS4HxdL6Gvtn88UcBrYb/MYFklJBLKYUdJYnEKfevVmSIesuzN5mZhvCt6uHeGbgvm9XIOvdR/1n0HDwGK3dwFyWobUJPjbEhejHzTAThgyGmC9gRFvEaamBf554wluVg5ivFsXG1hs+x7y1k0txofOx8Kwcqag0ht4RYR8U/CqD/2kBl5XklZMwes5pn9yM/GP55hyGnhtCn5dGvimFmFXbP7bbgrSseFC3F7ahDzuIsTbbnqG+WQ6TMk4vheYtQirEeH7M817mQ5wMB1ClnfRwKjIVfDc0CFefaz08CsirC4MmSlgNDCwSwvizKei/LbL6PfruzH496ZLfHuASk4DFVPwfhdh1C1jcBsupY20SWmg0YhD8OatCBEtbwJfGL7fN1C5mXiRyBuwLgWlgdTyTKwPjBvE82VE/H2dmgpGA1PpQQOvFmGlN9AyQwtcY+sjEuWUBsprmcL8Ah4hDcfLeG+AHy1iauBFAzwbqNDA35kCRgPVS8g+iwgrvYHXmYKKKXipgV82G3g1+f6XaaDbaH8Kl38DGqjvRB/86dZO3VlDlLC+0NtgaamZ+pNe6uJXfYibgkqZmN03cLLlIcz1O/X2pU7nfn4xBmDPug6FVbwxcIeUu+emgGUDlU0BywacULIAbhIV5cGd0kC7iBfgbPZu6s92RMRLsVh93hvgNGAq0gK8GFEa0Hw3w4WWRDDT9xH1+mUz5JuCypmCyu1DjAY0B28gWtSJ4LVSSgPZzRSAdKwoJVqnKXMa4PWh18PLKmcKOv0YnjRwTHYJ9jZSBlQYeam39r28QgOVbOAvThi+q4G/e3gZe1wJo4HRPqyD/BMNvMrEr8eV/NotwtY3tQh7UuO3iQi/2hS0G2YAXqnbgh+dtjLW75IKoVGbCmRCkITZJWTmbbEQflIDjAYiMR5BFOUEkWEbu7jjx0Pwzj1H8A5bB7gp+On2oZcauCsygH/QCSG1uljgs5CtwAtzD7nHWSpV1EDFFFSuJEUrYwl+NnAJae6yDHfMbAZWaUSpW8uazzMFFRpgC8NKRNgLjQ3ElykRfEXfAh4sXBHizmqGyLbTNCpqgNMAWxhWaAAgASD27oMGtkpvC+Rme6mfq15RMQXvvQGuBhgN8IjwbVPAzxS8XzvyHhG+riStbAp4NvB8oPHjUaavTcFvUB9qfU+LsCk0xH/biPBgiiEsG3UHuVK2xXg6xTrM7gkQV+u7gJXhR33onQZG6DBy6Y9aHMN8dqaivh65IWZ3EdorOsz8W+3uYlYmfu8NVO4bGKiYTtNuRFJ3ssIlPlp5Ap528IhrHIVepTfwTgNcDfTulAai3KcmoqdmOacBD4eR4LlGM8H14kdv4P3aEZ4NyG4KcVm6iGQS/Zfu22ET/GsyE8j90jR5i/D9TEFlYSh7OaWxactHfk8eJLhP8A48SaW/704pDbCIkGcDr4jw04PGnx8tYjTAn1PANgXMFLz3Bt7rQ1U18CMb4L2B3yAibH1Pi7Ap9ITuv6spOJXuDB434xB/edgaOJy6E1iul9QkSH6WcBrgF5S/1Yd4NnBysAnWsk5pIJ/hGAsbPAVnOaU0INw3MWZ3EX5+wpDRwAxRGpif2pQGrimlgV23SCBoHT3BN2fiH44WMRp4LxMzGiCrJlUDjZGY442Uzx9qIhJ8PWxmPBvgl5C9HldSqQ+pm/BJA+5K1lw8SuMWBBnMBBc3m8B7AxUaeL9vYHgRAZZH30de2/UTvBpSGpht7z5y19Nt+Re9gfeF4V/QQGVhWKWBcZg8F4bTlVNdGH7+YHOmBtjCMPHrSzKyNjn8kjTwPS3CptgWxN6/KQ0c9smMwq7ppP51pNHpN6Afa78zpr8PYyrSWX1ouJst0spzCvjCkG0KpqZr0mmcEsE9CBS0ydS1wH5cUO7uTmqC2bUjlYVhpT4U6XpPUTUDYDGbk5RELbfE92O5hvDU8QRvuMKYm4L3o0WMBvi1I13TXUKstagaWG0oDeglpYFwZcyQn+JmztXAe5m4kg3UNUoDoCiUBu6rBmDQE+lxpmGO3NG06VZp4HUXYeWEobAonzRAJhJVH8uGsYd5x6E0MB9RGmDZAOsNVO4irDzDsHLtyOv2IWYKeDbAaOC9TPz/976B79kUNP6KBj77wycN/PcTwvbX8kCj3W799fVDktBUfvyn/g94oNfr/c94AH/1Y4tGQQrnrailUerbuZY25zFkdaSl4ba8mVqgxNQ1GIItECXOQvVkKzNLOtZnyBQ3QU+V9tcINqv2IJ3N5jdDa95WM9iKhSaEMqwyLTr3W+AJj8sGc72U1ebgGFnbw1ZGZqcriqqzFOZwPM4HZBaPb642doMdrExVT2enWpJrC60vwPywpB/s1mmN1ROqT63U6JZILy0rU3t2fwfHaW8gRHVrbWrWYL+BVNdG9P07TqLdGxCCr/uuQPTuMlOCuWxb2aF2IaOLC6WCitMBzuQ0EIKdsS606Yy688NBGJPQ6N5BA7NnQLQPLcF1laRQp5mJrV6UloKxjmOsnJokhj3qGiQYFvdMkwg50p9HoQthp22Lmt5FPZhvRUD+gAofNTAmB6vd09r0/U+6mdKtX47WqeGqaBoGs1zpuUpo7QaLDBlwDiVlObn0rbPf3aKhs4mwsvDsvZVpiz6ZTmZepk7ajaa1m5oDYdLqxJmiOM3CuoilhIbY1gvlOr6r1sWDVBiVU8VVm9qyYeVLw04nemeL1T/ywFdiqtP+6ycCSkLja279/59iqtf86tzdFjJIrydNCPK6kmtzrC/g4XWFUIxt0OJdQj+TB9cW3PtCjNWT0o45pibS1pDVYNmN4LAkgzQo2rahyZ1gBkmHvj7KVhRT7Vufzip3RDGFDao4jYEaWOe230+ntTqW1FYwjqEgJX19QBRXk2oUU9n6oqeBOSwLzXYopvziMkGefLzJHFObtV6mw9WwH6pue7yDQzbRUdS4Uw7YFMEGdvaWYqrXpJjqdCimYtxwUzLsLQslnYZr67DRL4LxKOMoTU04wmHRppg6nG6FdhO7LTidTuM0hMXd1bxNbwj+MrRSjinPzQaWeD7fiO6ueqay63Zj2BybBpk1tHuuxSP9CPlF1oWot7ElDbUpppxVRjGVotJU77J2sITMaqcVTOXbSCUcUyH2ZtbucaXX8HGllxLUVWTtBXVHhrO10VM03Nhaq0PYR5PJqlGqm05Dso6qoyPTlsxYCfBOtBKj10aG7gSi0jcvhrVb+BkZSdYtVkfNQcsqvCuk4xFuxP8gprq9v06vKKaQ3JVE9gv+Tky1vhhThnjK4Oj2PzAlqxRTe6P9gamtSueUf07s1N+scMIx1RCi+RNTbZjPYH0UPzCVXfYzyI709TPhRDG1vtA5BQHFFDH1fo9jan1b9oWJLG9l1QuvMawKZZBG0zXFlHqd7zmmwiCjmIowxRQJpx+Y6uMNWGlxvaYja9yP1eI4p3OtvOholkgUU9uJvoFt26aYqnc+5tRy6H1gqjMXPY4pPZ3fZOWWt56YCjOBYqrpjymm5nOKKXtNMeVcKabctvSBKVsMNaumNG8Cx1Q0tWJIdx2DhMpU/cCUVlJMXWcUU1qHYgrm+A9zimFqNB90XfqagcDn1Hg260gcU9vHw3Y5psT6SLPOSNsJQzVru0qjcT5Ye7KrC/ok9nKOqXMn1AmfUya6lNY60jsfc8qsj56YYnNKaE271ibq2Wi8HTSSfw5THUH861tmqPZTXybwOzH11Yuh8/SawuVyoNqvt1/nWlaiBezmCZ0z46ECmt0LA/DylZ0+tZ+ymFutkz5Lxz6SZK79DopDtR8qFUO7SmQGB9ukGC0mFFPKHUkwWxgmorOoL6kzz6ef6ZpFtUur7ZZq6ATPORXdBlT7leP9Ds779Yf22w2oAouWZ1Mg5JBIfE6t2+SG+JxKh90dpPOzjsLakWJq3nnMqVuNYuoQUUzlUwiADLYu4ZhaxEVkrW7CWeDaDzf3Rzj2SqodixnVfiWet+DY6VLtZ44ppsYB1X6ulv/ZnNJmVCsXjZBqv+2Vaj9tSzG6OwPFlGNQTNV2/R7YcxcQ6aPEUCehklul1ZNS/YZOJp9TKw0UoTKntk13k3Ltp0/s9nNOvbQfm1Njhimm/daXlZ5Oj43CpdzkXKz8prTTivZjmDKKiQ3qyj+2rZXXBGFaqtvwH8SU2Oz+DaakRhdLCvul+Z2Y6nzxnIKsn0KSzymmugadU8cd1TJ7t0P9VG1B/Um5pZ9JINMfmHr4qfauEQncT0XlPoJ01BuQaCWvDS2YUIxlRkznXFFaiWYTqqW82dBE3E+95hTH1Dzuz2GbNenro+0atBHWd7CvnXUShSuKqRmhmHIaFFOVOcW0n3HR+5Tel/0t5PGIaje3Rb+/1Bc2kJjnEcXEyYm1hU7f/0x2KaaYn2KYqvipbVc/wK7RGaTh5Ur95GQ2p35qGFBMqRvqp5RaTwcwfmi/MCv1KqaaQH9e6yClc2rVdzLNPCHqz+p9Omf1iPqpg9nvQhAKlsC132tOfe6nkvTm8zlV8VPvmLoE8zoZMT8lSTeRY2qChdjkfophaqRYrUzpjzdydU4x7ccx5ctb9x/EVONvTjxLQlv8If4+jVn+1zD1xXPKH62opz8pFENSts606ZzMIa+HGolIg86dtmIGYPkTm3j2HLvqeHieW91lGpHxdbWX1Py0Cqn/ulNMGLmNNVFpRXDZTrV0to/7iabYFFNWTOeUtxqWBscUyyi49jutrnNINniAgrlEx1tXXG1hNWjrKBgXCX0/CcUU7HpmyucU134so5AnVqKmG4qp9LKgmJDWVHs6orCGyz4ekUAcUEx5DsXUspa6iIxrS7Eyp7ifgmR8eGQpdM6K3VumkeG+Adl2PEZBs3E3tXYm6eAUukW8SJFzPqcqGcVwiOZQhH0DhcfhPdHMa/8A2y7FVKCc7VK7AZ1Tli9YKdd+Lz/FtR9YuzOfU+OW10mefuqRUQxXhZFXMbVeSWLFT1XmVMVPMe23T5pSyv3UyhxgnlEYPbglHFNM+/3Tc6rZbf8Npirx/6cbjN91TvXOwRoO4kQjYb1xS7RhQf3Q7rqhv08GlPe3XcMHZx1/YIrNKab9prbc6qmd5BrCRqwP0Cw7r2VttRdC2LXPFJPK9hprw1GrCbP+/g9zimUUPPdrNdMZnFb2AEVIp9pNafcz2GFZR1GEINPqvdYNvLQwBX94lHuVOcW139FAGZz6A6odt8sb1s6HawKHAEYocMAJtZpg+jCTHpjCnWXMcz+GKe6nQtBz2GQbyglXi3LKspOKkCzmIyHIzndDu5vSAKzVD0yNsYz4nBpewm5PucXWDDa3CdV6dkAxXC/p33cpHDpnhxul0MxlvwNz+04x9ZZRcEy9z6mXnxq1irysYuoto+C5X6vb6HA/VckoWO6nj8i+V9V+oqWEXPvx3G/d2xr/IKYk8a9X65LQ/UW031ff2jm+tdawDdsaihbSLaZzZk4xNV5pKMSYfkbToufB0gts5N1C11RPyTDk2m96jPei2t1aAZw6qSbMQlmRtVvnFMD6ktHX+9Iq1OS10IRoMxgL7xkFx9R1iCJYhzp9ferbDz+2T+GUnwbC7KLJiRZsHphSxnROsSwdOdRzsznFtV/eISmcxYJiwm5RTOPadQUZfZfCLBuqrtacmh5YNZFi6tMs/Yr1PWyWMuWEra0k2qFrCVA0B6M0cIs71u41iilf9C3kr+Qk4xlFBVNduz+Dc55R/5dPN6FWrskeMndG52zjQrV0W+x26KSkmCJzJGO1vd/urJoZdhDH1H7SyencGCspn1N/of1emGLabzgJt3ROt253a7vZ6gL3U+9zyhpP6tbOHqdkdDBts5L7/cNZeqfd/Oun5EhC5SFVn33l/x6mvvoJuukqgaS2xUJQIiXWlvaKajfZwEJ4G1KMLHXpialnlv6YU51NEaXcTw33Kx/yfUgx0ZGhpzXGgg+HXZ2+fuZYoWYcrw0guUb/ZzanWEbB5hTXfsGIzrXzJNTSIEoUrF3G6QYuyZJqOTDlmGMK5LmZ8jn1ytKfuV9B/dPaVgcoNIe2rMF0vIS1nA3TqFFXTa2zpnPKaghE4HOK5X5sTg2liZwo94D6t40/oe9/VlBOuR7nd8i9OtWOaEeHyn5NMeW0BhYiliqXXPux3G+kp6ar3OxuBKcdnUvBYO642o5YOziWDcoJbkm1ZONOMQVj9Q9zqrKfYtrvp/2UOktTnvtVMDVKDybP/dicMid+I/4po2B+qpL7WeZs8NOcOm2mtvBPz6mO9HcZRf8XwdRXP4CuNQhWkCwXOA28+83VTH8fQhrvcBqtJhQjE6lwwRNbdE5xPxU2Ij6nuJ8SOl0PinFOMSGopaQ1ixMV7+kZC9EJrq4GJ4opmLmUKFnuV7hHUs0obhYK4bQ+UK04u9M5k9X6a0jP6iPzGJehFm6EEuboaKbeNqefaYapzE2vSK9rfVB75moNx0ZLE8ITLntavGwtoDD2QxKZddXQSG66EIoqxZTaXrqKeDQmT0w9rpVVgny/hU19Sf1f52SH2nkf3CAbDEZodk/XPS2rSxpY98FU4HOKYap7g6sw6npzUbmnQQhH0qdazw83oGlJdwuJ3KCcsDlQLb3wu23wsG0Rnvu9MDUcjOZxZU5NfHcUckxtL/YGGYNTnijKZFt77nwPy7zgGcUzS/e0kGNq41PtyzOKpk3/Pqb9eEbBtd9jThmL4U1WpfRyfc6pfxhT3b85eU0x9WPl20ffiamvfnDDaSgs4XjFOA0vQ8XV8sY+gH3cxWR2cxNJu/ZLD2C1+5hTDFNsTnFMKbWxCwWmmJhJtixqeKV7kLeuFJON0wo0IKcPTDHtVyd1m2fpXPst1yiAQx9pJNjlck9brcZryM/rAQq6+9LVMo9iyh6NTMJzv11j41pre3V7+qkZodr1IdLSIHi835v62AXEaIjCtK5ibbmi2s8THCJ8nvvNuvsM1mORvr5+pf/+RouUsGpOqXZcL9aSFnsUU1GsTQX30C/jivbjGUUv1+n71wsdhbclnYvShmSwt7MB/Xns1/R1V4opp7+mfuyIS5drP5alD3V5jH/SflbWXla1X6fWVJ77Kab9GKa2K7smGGxOMe3HMorx8mbiivarZumfar9/FlNUT/1dRiH3fvzX/1ZMffVtBov+AvKuRDGU2Apou3vgw84QMYpqUIpaZ5O5sHA38OxRjCP7Q/sZ3aBUzzWBwD6MNBRYkJTaXbNcOJ0iTMJazzI1GO9FoF83Tivab6cZVLuILVyoKxFR7TgONTRLlaSn6ZP9Ck4TUxMiOCSguTeKKSINTVLxU1kvuDyzdGtK/dOxUdNIOPMoppvJNYaktTeEQGyosubodE7BXSUpn1PMTx3b+fmJqWacprCVPcoJtcQGagOFKxwP62E6czZrUYs2FFMB8qYCzyhwmiuWqM1KQv3KuFCGI51qXXFNtV7fdQxtq65SuEzHAxQFx3XIMeX3Suu5n2KYYnOqkvttDwOF8DlV2fmy3I/tpzZpfyvw3K8QvfQj93vMKbbzZdqPZxRM+7EexU/abzteG+o66wjWwT4A+acxJX7ex61gSum/tr7fiSn5i+fUcaUvYKVpGM2mtmJqqGl59DM6QcLs5MmltiwppiC9g/DUfnkUVjHVLfsEcntJtd5tXhbaZL0nsAWMqb+Z9k2tJaUiWNpt/OxRvHa+HFOTAfJgAxv6+qhHMbEfragfmspUix3PYGq38HoF4uUmcuO8FNWALE2+8+WYqgmrFRwEi2JiGlNMG4I1hyJWjTSYtJSe1hsaBJzLmhCOKfvgDq2dsiyefko0+xs4n6cU04Mm/ff38PgCu0NjSGYoX5cahBKGcN+YCiSTIXnmfg9Mce1ndQWqfSEapJER0HG5bIw3kI3mmhBI17Wr1YOWBHYr+cDUcnXe/6T9WJbOMfXKKCpZOscU208xP8UyisqcYtqPz6l3TPG+31DbCBxTr/2UWUjUz/5zmGpIf9ehVTs/1F/3WzH11Qdsp6c5HLwCCWF7ohiamacuHOspSmd7+mHRJDck4NcprMg6EkE9wTayrlM5JBxTLWw5cGpcqNab+HKuHb2rA/v9o/fe01eGtjqvBLDDhGKK+Smm/SpzajNDLqTDPtWeeUDn4nw+X0AWdencMUUwtHVGMbV0W+ZPfT+Oqc4BLeFsZRqKjAt9v6tBdwZ70TfIbHG6Sdq+Zzgwz0vy7FG85hTH1HlK/dh5PcfCzCjXhobS7hmS3mGIottqXWhmRjFFOt40rWTpbD/FMTVNKCesCn9AglrkyNoAB1S72nXKCcGdzr1Spphadq4Uky01kTmmmvu7hCraj82pacOZwU+YyiZR95lR3BZhxnM/5qeGE9uDyn6K+ynWo2B+6tn3Yztf5qdYj4J1aNl+6p+eU83O33VokfRa+v6/hKmzo89hN40R5dnLGmvTY0Ag82VEouk0oRhJKaZcaQppJaPozWYRMpNAL1QI+jYUFwGTKD0lmXbXA/r7VY7ScBxZWNNnFFN+sBoTt437pQrEt57dpNNVTNR0gah29Ar6eryEUgsvegx58zE3kolsaN6NYioKdRO976c4pnZHsoBD74iFYCRRTK/dfQQb/W6gKI9uFKMuxZSzSwiqZBQVTNUv3QTWXo1i2ujZ9P1u9gUUeWEI0SZd59qgLiGISzxNuZ/SBVGtZhRztU85qLhTrbd31j2t1VglcNlQLRnmZ9vUtt1WC8KGRTHFsnT3ut5Vu0kMU4VB9UcVU8fpOq1gis8plvsx7fecU9bWVKfNW/nMKKTLqaeUt+XOOmfb1nNOMUyxOTVaj6h2ZtqP+al/ek5Jn3/2KpjCv0iPQvli7ZcRawYpMlEaqPu1rPVGeweyjYJQOE/kTBvGrkM1fw0+dr6POVV3jDCdbKMW9VPFFeAw2FP/ZdbkRJOHAsC2oFInNO59WbsGcwHmy+UYVTIKPqdYRpElFFOHwQSjIPEePfQSxXA51ihGCP0Mapf96QL2qDV+dpOY9mMdWn2K+qbaeFzIUqgmnZOmQjmgbJIQzsVjB2sWt1JLhxRTUWYRVMnSK35KcCkGDtM79ZPd6Q1reEVOcFhLRhrZy3WmKSHFlL/EU8KzdIYpllFwTB33VPue7asmzLSVImmbxnwFqTOk/nJ0tyknEIopv6Rzimfpr4yC+6m6Oc34nKK+r2MoWFi7VUwxP1XJ/Rimiv2gRkaTcQPzblIlo3jlflVMsbMer4xiZ6eA/mlM0QH6d5j62PjSX74TU+pXZxS7UwRroHMpOHbKnpZaVMslqE8xNV5BoqEWPDHFtR+bUzXfDoUxkvaFWot1i3KeTf1YrNCvX9bHFlzCG0IBkq+yZiGKKTK5jJ89ihempjcxy9WrkDpw6aoUk8cD5JqxXs1hfWzQudEelbJ2zymmfLQ3q710lqXz3K8eX+ew2TwwcdcpB9RbqwAOcUNPw+X2Vmhxg2IqzPqkuvOtYCps9lewbj3mZF+Cnhap1yOkeWKQsDdaJ5o6pJgiHsUU7/uxjILNKb7z7fcI/XkdCi2NxN1a1JyBvoTjoKD+cLRRMMeUfV39d7Xfe5ZemVMMU27aXn/kfo85xTDFz0+xOcX81Ke5XyWjSCcLS/iHd77dTutv9lOi8Iuc9fhqTHWDfggX80oxNKyVkjbqIxv2KFOFoB8lsWZLFFORefyYUy/txzElJYEFZ6mGhFk9KGNNPpEpJK5LX9/x6hIedII7BFdzjFxP64t8P1XBlGXoNqypVhSi7FRmmpyOZ7BrhTid3aJVT7P6FFMLqzEWKhkFn1NsPwWA5pDsThSTYlQmWlxb+ZCKnk7ou7nlmr+mmPJW1gem3ueUvR0v6Vx9zMm2Kfe0OXQPsIoLA4W3eB1rzZqowuJKpoTvpxQUyxxTPPc7FieqdU829U+XGZ2Lg72woNqzpHO2dVFkzbYppmbny/TZ92OYqswp1k1imKr2KB6Yqmi/ypzqkWjFMVXxUxVMde/+0dqZp1a1Q1vJKJifYrnfPz2nup2/2U+J4i+S+301piaHcQBFlKrCbDygmDoLAcDZ1dQ0mu3KUGtPsA0zrwUf3aTrOeAdWu6n8kyfQq7uUTqz9hBqRtydwNFT1TRUhksR19vkDo7/f7l7sy5Fla1t+wd5AIodhyAENogyNejOQAQUbFFBf/03JcwllVV75/jGm7l2jafOaqzKdnlxN3NGeNH5zx0FYypetQGyQYDeM2okiXYYUB+uQAn1nE3c0dwBMhV1nnsYVZ76vJs0sw8BHOUT6qQQQKiV5cqBZLAYqe7yds+0xga/f3NTLHkqdyKD9X41pmBqruEg7pHps510tHU8OkJO8hHvhdONpz08ZGoVpHO15v1qOtVbIFP74qzRoMwWF00X4xB1MsZnwqqJus91eAGs4/yDqcr7VTrF8tS7S6/tUdT2/Wo69d6hrfIUm/lWearWUXzu/d7e799mShS/mE81W933n/8lU+p371FwBwe25kbh/eQ533H5FXq57KCgF+TB0nRNXoCrH0H9nKdY7zdz3Rmc2iUyFewSS5Mt/PsFMoUG8eV2wWyPTC1aU51nHUWlU6xLvz2sTBmtDyZk3Tbmr9YU89iWLzzYXA5PL9kym1rRPlzB95rTlOkU26N4zqdYnlLarg+pvESdHBayp2lpbkM+84Z8sD+hd2uvn1f1hLdfmKp16W5/GkI8PKmpZ+6hqV1k/gCH6wG9o2ltLMaUt0Cm7JsEXt37WfMcHwaHGCA3Ck0NjhfUxZveRt30R+glFRGfUc0UmVqmqFO1fT+mU2vx3PkPOvU8P1Vjis183/Opz96v6iiM5QXz3ec9imrf73NHkUxcM52uH1nz55gSm19cXd1pCm+Zav9fYqphjxzY9ZtKGoAvl5qixnM4aURRg7OKjKTHJkCYaKC+zk990qmkyxuQTUOV+oIggxZ7hQG79VRRvdF4fiTDLTLlz7t6fTeJdRQVU+4GveNxmaD3LGboNfdu7kLW2aq8e2+bpRYqyJRDrGl9N6nm/XZo0mB7f/aM405pad7eteAwJMPU5330bsURmTL92zKt7aXXvd8sX0F86+H3T09lqZVSvId0Fo+oNwg3oB0azQEAVVGnqvnUW6eY95PauQnxqYX5qSwXmbbq0wC9Z4BekrbLplY+d4hXm8acsjxVtP1dPU8tr8O9eewOBirLU7Uzie88xbxfxVSVp9KbKKaso6h0qvJ+tfnUb/dRfGKq6iimnWbW+UGmWu2vdKr9l/R+5JuZOvErG26bLuqKe4aLtmvzMzjclgPend5LQ5OCDr6k+jtk6lNHwXq/ZDAy4DA+qWrgGwloedCeQjwQBrxH7Sgh+8i8QzTr6Gmto6jplCbkc7iNbFX1Qwd1JjiibuabjZr6G1UqNfGcXsAT6JTWz09VZ+fXcjFWTOPgQjJ/qNRV9OczQOApbDbHITJyQO8WisSEZRT9wlRNp6LBdAVHyqs0uJb48/fl6Q5uax294/15JjPOkKlFP/1gqtIpfjMqXnvpJTedw/m8ePaOz7My0uR57rk8oZfklKSpJRO+BW7yZKqa+VZdem2Htur9fmPq077fH70fY+o986116VWeGknzdljTKbbvNyPOnXUUP82U0P3v96chU3/Jvt9335skdaYWJMIEdWndT46acTgYcNbjQeqdevJY28cXgCBQTZ7lqWqPgjHFtQ5HRR1Np5A2IsxjfQMZvOSFDudlOUhdj+M8wvnTO1BAppj3q+0mMe83ydE7NproPddt1BlnVb1vYgMZ6UXShTEVROmU1jqK2g7tshghUxfj+Q4HPuqk2DeXcBXyoertYvRu9giZct3rMq3NpzYT6/Jxb9IyD+AytlQVva58xPw4SuHsR0PezY6bsbYqkak1t5y99iiqjqJiSt9Mp+HAX6yQKRdZc3fNRaiRW+5BevNRN3d6Umq+gEw937OCMu/31imWpyqmavOpkzpbvjoK++zBb1161VFUXfpoNmuNX3nq1B2qzPtVHUVtPhXrXfE3pq4TMOlPM9UWv7iPotn5p/ZTB/9Dpr5Yj///zxQ+5ymc0rWiurdBedRO+WoKN705oIGlwlhrJsiUbysfTFXnp2pM8Xpbh+yRKqm/cPHfy1x/ArFeDKi3FSOL7IfIlB0fPpiqZr7XfZNT9WRvgZLPVwbkZxu9pyJhfpsZMXo39TlzNuPiqKFgXWA5Q51i3u+978eYGpKpA+fp5cnEFpleRsUCjvroeRdaht6tYspx1x9Mfe4obGflw+60VHjXn+HPv7i3U9gL82Hq2sWGaEGBTDnq44OpBm9I9Y4CxuYMjtOc0CBd3ENNiHkPzpH41E0juWiUR6bCwJirVjmIOzWmWJ465cGWMTVdzk6d2nyK6dTMaLTMba+VqWyPIlMaa+b9JjPMukrWvKLX20pDOs9P/Utt5st06s2U7o9LUclU/frv5Klu84s9imb3e+75/H9mqvnNTM3m0hJOxH56PbnMtGFBp7Btz5EJd14S7bFMTLDHnPmxm/RkqtpNYkwlnWICm7mrUF874b+PeTqBQ3sxoH5Jb0DWjVEJwX6vU2egSMcaU+NKpw6LqQEnbv/sREzUmUfgUrjBFL3kKooz7SI8vZ/5+NCp1aY3rOtU15+irmnP3nJcItMXulrAblpovGsl6N2og0xFdrikDteeE6ZTNe+3F9qoK8NMSb0LhUyLKd1CqtyGz/NTG1lbOk0ZFs5ylrKOguUpo3F75SlumhtwuZRE9Vxj4WmlEruwaZf4TOhEcNQa46IJthWid6x0aj+aZb/pVBx25LQ+8/2kU8dhJ0trOnUW7qJa06lt46q9vF++UDLGFOsoajplj+UOO+vxr+hU74ub9DvN3nvk+7/s/b5dpy7lYQmb1nmQBt1ETjRnOdIhFq2B6sdnkLWTkD2vZo3MtLZDW5v53mUemfJ8hXqbHv57uSONIc1g8NwtmhtkvVNLcAVHf+3QVh0FOztfMTXdS+gdzQt+vOsmhjZ5IFObZKTwXnSPE22B4QlWg/tUrd2btMumN3Vy5QpZ4fOnd903lNQVOzLROs93+0pGuZYG9+NirI1jZMpaisv/cHb++X73cB49dZKPy0Tb89IGbrf7UA3aLRC18bQpwdofzF77fj0qcfUd2qM4msLxtFB5z7PvlnbZ5Q6cjPi5h5Iho1rIN2FhPpmqOgq9sH/xflVHUe3QMqZqZxJru0mVTlV5qmKqplMVUzWd+qP322vy9jXzrbzfWdNNdaqWWfmDTPW7X3m/v+TsvMR/c55yh6MFnJa9AXWf97NrthdP4LgZyLy/OseipgbhHKBzQ6ZYnjo03NduUqVTK4uO4eA/MI/Zg0TW9rt0BLeBIvNuf38jZLdHpswT6hTr/Sqd2lGV48enaxYqfDvXIV0s0Xu2XcxvzQHmoUwc4mt8S8xEO2txDovzY6o6xQEuSrENxq89ioqpLMwp7NA4pj43SIhmdQ8m5Jmi0cDhFkRrHOU5hJa4pLUuvcpT4xkXi4ObirpyLp462U6fvWOySlA31xofnDjoMKb81X2W1vJUpVOsSz/z6JUPK1Xlg4c1AG09PNhwGzuom40TPqPaGurUatafvfYoKp1qSMf2q0u39X3CdOqz92M6VXm/Wp767P3eXTrTqapLr3UUNabeZxJZR/HDTD2Pz/53pv6Ss/Pf7v2ITwGOWYr5aV2CpxnddPy880ROvcO+6GjTvTdnOlXzfrUd2qmnjuDU4AbovSxJ1DYzcwi7gS2nbvfeEEkLpBIWHVunbI+CMfXYN1Lm/SLe1WF3bw94390hEz0tX8B5fELdWltmqG0pMrW8bKYqy1O1jqKaT7mbgkJaHpGJ4QGZPorpHPadpab6NxmZavHIFCyeOlUx9bmj6KWoK5vuCZke9/Dn1/b9GHa9O+qc14OmNpwgU676j0699yiYTmknCb9/766m7nZ7N7T9hVqw2+nI+O4hh9q5eHo/Y4VMVb1flafYWY+qS6+83/bCy699v/d8iuWp80xr1/PUu0tnTH3u/T7vUTCm3ud8ax3FjzIl8M3mF/t+TfHvuNtZan0zU/2za0JM5ujVskHiaY0eMpKuRRnzRBNNzla15hAJuUlfOtXeOHWdOl75IeCXHKS+n8YdrXF38e9cgh9fTq4ihnypgOiW6urnjmKcHpuWMhygd9zxa2RyVsiy1j22AeKGj7q3P0meFmyQKVcvdb7GVOX9WJd+2mEe3DQERfXNBzI92KjPHfqA8B739G53GZlaGfmyvpd+WUzyV55yjhLqyl5ApneT0tOkRzuCbYr5JJjNkSmxKCVYbBYzyvLUu/djOnWXTB0ux4ZKA3zFjzW7IVGIlRs+E6IhMhX5BQ+Bdkade+tUraOovF+Nqc9desVULU+99/1q86mq92NM7cr9tp6najPfqqOo5lOMqR/tKAS+9dWdmU2p/z7s8X+JqZ6MXmk3C9DrjYzS0oaX1RDSdClTP1fiptY/jGfgbwLztUObF4sXU0b30c4UOqBDOKQdzGNnTmpqDUXS4KZu8eN3+0aTzJR+Ac6G/2Cqtu9XnfVY2TzmL2gPUm8ol7JW6KoJ+14y4D1fkCxN6WOsW22kD6ZY7/fWKXtvoq4pKTJxXRSitlSlGcRDhaRepCJTp5U8A0vvL157FO99P5anHhfTgsO0HPBuZieWFnXpGm4dS6N+Yw6l1p0WHEQezKjT5EpgeaqXna8vnZIzOoHzeq+qgVBuiLaUpxSy5RWfCY3x8z4NB5kKh/rstUcRjgYp8341nap1FLNlAxhT+u3c8eodxTtP1Zjqtq43lqdqHUUmJkJaY4qdna+YqnTqMCDzH55PCbzw1Z2ZTfnvOD/17Uy1CJ1DvOTl1J9HMmjtezGE63EkqwEXS6V23SNTljExqbOwM8L2KMpJ23vt0LbaFBna2QPqnYbIoL3LCexLTVZd/XgtiTZApp4TSrXm/ZhOVXlKuLqYv5YE85wVYn7rFKYJ11WMuhWOC0tL09UZPCP+hamaTt11CWCfn5DBVQN1NSFTA85bm1BXIJiHPBmZ8tTegv/z2fmQQ125HH1kemrjz7/tSCFgkHl6RxMuWtNBptaZPKO0yyUGY+rRad5eZ+cHrWIMub5SeK8/Rq85o6MlXNQj6mYK+IyaD5ApKvVmqUUVSVQG0iQzeTduq5Nxq3eseb8Zb+pybYeWMVV1FJ97v2o+NZ6NLfG3PPXu0mt3kf1xN2nWPKP3/jmm2l/dmdkc/CUdxXczZbXxuX4FF5kiNzA0ORshI5kh8Z4K5kUzYjKDqNc21Q/vp9msS5+7CzdTelwbGVoIA9VNrefeQ19V0Xs9P343aFzIhWvfYKUuPnSq2qOoOgq90qlRFo/gEOvIZDOXOtpjMEXv1lzhazxZFaAdLGQq4CL9te/37ihe3s/EPHjr5vjv5y7q5OyWTyG734nqYrBrapolG5iHzov6vh/zftW9SSMJ81i2T/Drj597I7djfwWHCRDejykcNX6HTDnrcqYynarmU5X3Y0wtgmIEm9VJ4d075hVtdlAXkI4tZNxJStBGXPGAhRR8eL/POvWeT9W79Oqcb9VRsD2KKk99YorpFDvn+/Z+7y79dR/Fe4+i6v3eHYWxFDLxB5nq8l/tUSh/SUfx3e+Vc7uZBiTbmUw9OYexlnkrZMSZSqlLkuKorfeiAWHZMlWmU1Weegx2bjoNLfeo7IuUQD6dYh5bJMigG0sqxAKV0kBX10dy2fM3cOTl7zql73PiKedWfwg3UPHj1Tbq3H47msGx0xtQ/+DFhmZyqxNQs/jQKTafes58We83STEP7oIF6lyUF6XmFaMpbKUNUYPieZ/G2EGm6PC8SNl8qtKpWp7qt8wlnKYafj3teVa/ezoEkM4uJPWXCWTawSsaQC1kip3zrZiqdIrlqT1II9jOUiV1T0v0mstpAXDhpEHqTkpktHvIH+B3TzNa69I/61Tl/ZhOsT2Kaoe20qkqT7Her+oo3l0606n3vl+to7hYgVCf+da837+1QyvwPeGrjkL5WzqKb+7SGzN+CqeoRK8WTcqx1usXKmxmpUQDcpcyLXeRKdvfzvnXvt+njiJMU9QluGIe696RwZkwVeDCr6Vnb9hIiAjFDQLDnPC/6VTFVDotNNi1BjLvDhT0bi2PGnBdL1D3WkU81krHPYF74vTXDi3Tqfde+nSCurbPiwENrrJZagLhdbiOjiofmFv5orVO4hQcyf9g6vPMVxpT1JWNh19vS+SxNr24PsTOmFB/JECi7V1kKjhLBs86CrZH8Z75Go6KXnkuKdRthmVH6+XPM5rBChm9d5Ox1rKRKdqZfDBVeT82n3p0g/I1n/o8830z9cfdpNoO7R/z1J97v/fMlzH1w3mq3/lqj0L9O+54+XadyuwDeqXmTFZ9CTD+dNdUgfjBSarrzYpMO03KKdCpZaqYRciYMVXlKdZRrHptBTbaXk4Dc2QeNXOkPo/77iTqH8WZR5rmk6lTOamfn6q6dOb94nlMIBFM9J47D3UmHT9nwMvnfCxvmEQ7ZsiU6d1+9X7v3SSa92dwmE1Q53xfumiakE7grBkqfr6NfNQuFJmylO6C/ub9KqZODfSOScPHr7cxE6IZ+vMOz6FJVK/ThVDLdsgUjP7xfu88xXRqqmOezOKFgrr6ePaEEjUhjyP0ktMufr6kn98ZU7YxQJ2uer9KpxhTn73fe9+vtptUY6rq/ao9CqZTFVM171fNp6qO4s87tLX51A/rlNj/ao/im96D+P+dqW/WKTKmOpxvusS7/FqWNUNeKZDTPjJlzaVEW42RqaVO57xTLnmR5alqPsV0atRPB3AajeTU2y+QQW1uypBIhkTdw6DhEWtVXMHKiw+dai64qXnl3IaqB5tsrIQWese4f0cm8wy946Uxxe/HHMu8RzxkajF3j+AVVz2tz3zfOiUTdYZMSvjvO3vUycAvxrBbP8+eqLmcaXFf1METx8jUe4+imk8xpqytC5BJI9TJYwiytjZiFw5KqvLeWUKm4hKZco6FwTOmyuWqz5ga3UZ9azDh8Pvfj3VFda+3stQuiYl5EAJkXBwD0bwDMgW8/4tOdQtbSGv7frUu/T3zZTpV2/d7n/XYcId+OpoNUWeqfT/GlHZAxquOIr3Yrd9mvvpyJDcVc7nP2R7FfH6xjj/HVLPJf7FH0eL/jrMe387UuNufwLHHoVdblaaoeao0gHO/yfHOZG2GmuQgU6umPOetxLJk5TL3KfN+02Y5SpQ0Gw0g4zvy871yzEST564Ep1RAJnlzBowph4smaX3m+/Z+/ZOqotfTZeqeCumobeajCSRTERmbXiRZ06YfTH3u0l8dRSc1IOfw33trLs60eyMfoW6KquptO3KihSdkKmocF/X7/Q6+lH/cRzHOTbhZY9RJ7lyIWnuTu7Dt8Sr+PhTwNM8rRLA78Yf3ayt8o+79HMFFplrSgPcGvWdP2MoxD17WqHsXBxkNu8iUd/cwj1W9Xzvqbn/rKGp7FKxLf898S+PO17v09x4F06lq5rtv8drr/NQfO4raHkXVpTPv97Mz32ar9cV8qlXbX/ifdhTf/d6jqwSZ2mWxlPr4UBe1zkGV4cTfOGp5p8LTIvM4Bf/KzdNa71fzfu65L8OtscE8JjSLUBPsWILNKuN424WrQfrlAXVqOZ+ktfkU202qZr5TEb1jNifoPQMpPmq+yU9g7+Fz27N3c5HseIpMzQyd/panKu+ndDAPHtQeMuFxqKvT7WoEl95B4d3HRQ5RZ5GpRc9bvO6jeO8mvc7Ot9tzONyH+Ezoj/Dnn2QrB2JxhEzN52BpZoFMgVMY6Z+9n+QfVNgKu0EaLNrJUdsKIwOSyQIZNwJ8Rs2XT+93Gc/UWu9Xeb/abtIJThJfZ2o73aijxqkzru9RdMNxOJg+NiumU7pB0Lt99n7VzLfm/Wq7SVWequ2l/zBTQueL+VSrXqb/X9KpK/+8mHtQYP7ZDuOONp70JchyyqnO8TlzLdxEh6CQ5nztPgqmU1XvF0k5MnibS7xXzlDXypmAmX5zRybNzoyQnDtcwF/MJinbS695v0qnxo8+es1igEyGSzPTjkMJvx+/h4ypHtchjoRMRWauU+b9RveA1HWKRAcdtqKITBRhgbpE3CGcVignLrRlT5vexAljinUUb51i+35phHns1mrj12sNJPz5Fwcb8k6gUk92ALTlFpkK/chIazpVMcXOT00iF79/rjug7n0KR+2gI+PnFepecN/g5xvO87LOVOX9Kp1ieepz7/e5o6gx9WkvvcZUPDlo9bMeNe9X6LueeRV7G555v4qpKk/9tPdr976YT7XeRLX+RMW/xlTnu3XKMUf4nB9L1ItTqamNZIo6YziN1MYwYWmyFOoQdmfzlHUUxvBkmXft5vJMp3z6ZDDoS2lgHFHXRv4NX4MPrsHTYneVyfSMTC3IepLaa1W6MO+31yfoXSqdeoz66DXFFJlcrJ5MOP0RbB9b/Hu3cysJdzIPYHMrXa11FHtDur7yVLfEPLi9LWX0etc41Hq9VINdV1LSoLMoPc1qok75TXfx2vf7fA+tu5nO4KrOZDW47YomMqRacBxzquo+YjA03S/6YJvzD6b47UGsM9Vu5woc5NWABt1TmWlnyZzCtmMh4/4Zf5/dzqEEyNH71fYoavdRVN5vJ95ktc7Us6NgOsXuS//E1EkJ++rEUJrlb3vpn/coannqfX6q2k36aaY64hfzqZbwl5z1+O73yPbFGJ/rrov5hxZmqfm7RwPCGTRUR58UoD0ibwIBP/3F+1U6NS+vo1ChScDByvMwj8mlaWnxjOuBZdoN3opjQySr7HmmsJtPXvfQbpfnWX2PwpXVARzSocS7xw4ycVmjzpxH9+fMeRxdmE6551yv76XXznrsvdUEYtdDnXM4E72qomqQZIVCAzsoLU09oU6F3dEvOlX1fsz7Ney+AbeMl3h/KcSlts1MCml3qDzP+cJYG+6QqagxM177flVHUeUptpsU9HLMk9xkoPrSHhItvk91OCU8Mj5qP/dQtsiUfzoYr730z3lK9h8RY4qd8317PzbzZfOp8z197VG8vR/rKMz0emY6xTqKiimmU+LsYP25o6h2k36aqV7rq46i/T46/79871Gp/c1M2baKr2EacLyVtp57EyLXBzOciby1d01Dcy4fTH10FC2L5SnGVPvcE2Ftb1Dnuvhg16ah04XgrjeoHTfDJsmj5155qE/qdzvXznpMllSGTa4ik/ZACrWrzA/hJhpS6p6284wIB9Qpl+i/M8W83zQsxnDq7iU+uFLUSWFoEri0borqF1EJmqYjU0vhAPznHVrGlOkX6NXWDcyTXUG6aJ3OdAnx3VFS130A0eQCmXLUf7xfNZ9i+36VTsXSdAAbqRioQdwtQ+3uuRNII9TdgBsXpbaLDgW4u5HBs3O+4/1pw3o/NvN969TnM4lMp6rej3UUn875Mu/3+ez8+z6K384kzodQMp3KZMzHP81U/6s7M1vtv+POzG/3fmviapALKkft6Ti+aNFi34Nljt7McvNirC1G1gTAOM0p834VU2yPour9xu1tH/wVlWhwBQm0mX3uQJB5DdXaEKNJeDO+gJn3JpR5v7dOsTwlHngJUu8uUTdfIxM0ljTIss7z7xqXkJX8vDbwEugq7ezLo8KXgsI6CsYUd0em0ihEJloH9KpkFKtwvAUD3jeOpaHthM4Y3EIA3hGFmVif+Va7SVz/eX6r18ev1xkUF03t9Bdw6V0V6hpDZKrv5z1Ye1eDsj2Kd0fx8n5uLMM2O8p80NQg1DZdiowHD/x+2iF+PmgiU9FWMF77fultk9SZencU9fsoPunUZ6Zq3q/Sqar3q3UU1R7FRJiOSP3svK7hM+mtUzNpb4U/yJTY+2I+1er8JXsU383UQswJbJMGpzq7qDhqHAhdgNISMaSLJtFK2ZgAvt7mlM2nKqaqPMX2/UZ7/fl+tYak+hyaPc0a9QSg572YOtwhvJBe6ebgria/MvXuKG7+koP1Bn+zXu+M3tFPVwQz/wi96GZ380j/ON0DrP7RKdZRvHeTFIuOIJ0+X8OaaMLzfUEUyJzeIPU2WTnWygYy5ZcO8J/PJDKdEjn0jofmFZmKV/FRm3VdgGNfQ+8oDmVZU+6oUyupYbz20t95ivV+/YskQX55dv9bA/Pb6iKNYBMLqLv5BX+fcx6ZQnNq8A5m0wvTKTbz5QvdY96Pzafu0245uG9Pc3MXjZOU6VTVpVfeTx/7R2PAbwc+835jY0Aur/d0e+oUy1Nvpl7vk/jsKGpn5yudYkwFRyv5OaZavPjF+/m2un/JHkX3m5m6FxS9kjpr8HbvKmXaerhtg3259VNLk2Oihb3xGKyNNv9nj+KjS2fe79ZXOuC6Isc7l7Y01oLFrQXmwhApffTEjPTHK/R+ymmi1joKtkdR3fFybAUNgPZdUoOgg/ktOY5USM8xetFyF1k1pmr3UTDv1+3dxMGqj/lr2xgjE/MR6mRnM1IgEefIFD7GiWb1OyNwiv2HTr17P6ZTjxGdwG4pPb9+gT9/ulZN2LktRQ0KKolac4s6tWrOPpiq8lTl/djMN1xvMU9uHzL1ppvE0tYwHT3va8fvZ9EsMm0YP73fevihU0untWU6xXq/Sqequ8jqexRPpn7TqapLr82nKqbe7+tR835/vDeJ5alqj+LfmPm2Ws2vvF/vLznr8d1MNQZTFRKlbFDnMTAzrbU6IxNCr6/a2biQtZ1DxrDWdnOV6ZQxnFHm/Wb52fUUeXRuw3ruoHfckXisJfmWB4/6Inq/ZpgwpqyF9wemqj0KTVZEcDiBS213iXlsk6cKpBuHS51OyBlklJt7sPvjCc+835spplNtczSE4/WEujZICkPz3MMArmt/gLrTKGWN6shUeNUgZUzdjqFW30vPfX4MyeDB8fTaLBKNe8QmbKzJgA/SVOpohZE/dftqvHaTLg+zZz6szfW1R2Fw8wb4YSJTn2vLoNmPwxA29wbqdrcRJ5q+QaZCxzZeu0mVTpWqgToSPYKEMVXpVP3s/LtLZzr13qF965RuNFBn3nsUjKkE9OS1Q1t1FJJud37rKKo89dM6JbS/mk/1/5I9iu43dxSZLymwFzsNlZ5tfE0NE6cJjj7s8dZa4kTST+UxODn90KmKKdalz6ZtzBe8LoC/1znVGoFEtIUePIBqbdS500EMyXlPz/j59mOeMcXmU+/erzgqPbAXPWRSDCRD25sFMiVrHKX5khsTuTvdgbXsTFJH3z3vgX16v5pOTZYrDTaHEnVG7JtjLQ+oDEdkSg06UiJrMEamgssOmeq1Zk2mU9ukdX51FFlxGMPldONSq7lCBpS7OYfbOhmkgZ1LTcZUyIeGanGcPGZM3S/zyytPScO5CMHEllX3OC1B2455Dc65hV42N/DzCaP0BitHwzxWdRRvnWJMvXeT6nvp75nvHzuKGlPvHdqa92P3UVRMVXsUbD71OU/9MFPt7hc7tK3+4J8/yv+Sqd4361QbkKlcOok8hZ0UagsresCiGfRSOpjfmsQ4iyOgIZm/znpUu0l8l7oqY6oV3ZqwsqwGb43SGHVBvd1hZYp9au/T0CNbG5laHYYTtTbzremUe3rga7az5lR6PRfPOyr7A8iTtMHjiy+SGVNu6k14lqeqjqKaT7GOYtuNMQ+aGnpFTkPvOZSQqZ1ykvlgtYxFbWojU/bBhtde+vRwHNR3aPXmagT7wQoZxtQealb6fA+F2XFAAy2XSi27I1Pr9Hkp56czia8dWmXZR+Z5iQ8Oc9nQDteCQNaYcCm1nDjUSoJMuQvtQ6e4vZ+YwkpppTWdqu1RMKbed7y8d5NYnqq6dHYXmSGhd6uYqjoKxlSlU1WXPu4arlGf+VZM7RfB4aVTP9tRtDpf3fHSEv+SPYrvZqqr4mv4Yqpi6tgPydM6ZH4HuFg91Vrk0YUcQ2TK625m/Mf5qY88NVvOD4nSDx48rIdRg9LyMBdJ+xQVsOov0Tu6lwuQHphn1Aky5p3dQMpqexSvme/s1gZnNME8Vzz30DMbHdR5qjRSaszXImkNRzuwvcMktQd7OfvN+9Fcwvy16HLUOq8LoiVNU4I4mMip31nFHa2nN4fgZQTqe+m1PEWG/SFk2hWfCfyj8LTDvm3Afi4PVL+vIFPbApnyBGP62qE9bdVuPU85nNMF07Il3tdnyVhbx89zztMjR53FxfS09JZeIZo3jdedmVXvV9tLr5iquvT6btKbqc/3UVTvQVDp1MToo85XTLH7/ar51B87ioop1qXXvN/PnvNt9Zpfzaekv2Qv/bvzVLzH13Bu8Zh/jqJpaTAJClj3im5qiQWXkUHZHIG1W8z4epfeCF3K8tSpoaMuTfyGahvOvEPobXkF5+D2UouXQyCBgU/hpdj68H7sTGLV+1UdhXcUBPCuFjIZz9E7ti6pBPnNf3pRcdYkdw2ZcuX2JP1Npyrv11/yKlyOhEMd3JiytrlwDVh7CTK1iGP0bhSZ8jML6J/vdj71c8xa3V4jdcI+/vwPN53CNspk3i8d6aLF07wDzjqc8sz7vTsK5v0erWUHVtCS0oCsZaKl5KDCcegio/sTfr7VGZlaz7MPpt7zKaZTVe9X0yn74Ruv3o8/jsoBNU73V+8nBx2L5amqS2c6VXXpNaaC4hbV9/2qPPWZqUTszOlPe7/+V3e8tOT3yPd/+b4e365Tj2sbn+urXZ+3pXlsaTwZ3iA80S51BgmXEG9W4muSu81eM993R8G8Xy7oJXgFFXm7O5g3SXu1v4Cnt1Dnerw4Jr3x9ARrhR+nn7v08TojhqLnwxaEpESGpLyQtUZ7y4GdeyJ6yVOjJJP+KANw/2GqylMVUxNPuDUHh3NfgZOSNFJrzkciMfieCF7ZlKnHl3GpnSRkarnNQP3s/RhT/QLz2G56bVCHW0uWxnmxDnHckZ/vHSQdNX+HTEH/Mv3trAfzfkaTaz9/Pom6o2spY55T8fuxBNTZrfTcK7n8gSl2zvd9xwub+VZd+vs+itr5qVqeeu8m1Xq/zzPfSqfq75H93k3693o/8as7XlqDv2SPovfNHUVpolfKT40+pflZAq1xnCMT9NBV7aJ188jKOg5hEc1nqS0v0g7LUzWmbgehAHs0Qu/YcLkLaeyCHEIx6PKOMzMIUSb4FGber8pTz0tf2b4fy1MbZdgEazsVUzsYoM5sW1EDrEEhUrqRrhfix6hTUbGfpKz3Y0zx/FUdtR+3y2DeR++6uTeQCaXHdchi6WC+aR1l1XNVZCoaNzXwE/rBVKVTtY4izCQCG/6MOqudCtAW03iCuq0+dW4lZRotkKlo35+mTKc+7/vZV64FFmgS9SwJZC04FwPYbdYN1TEm+PskBTJljS1DtY9yXCpNYRaz3o/NfF1vGDCd+txR1PJUbd/vP/d+03i3Clme+rzvV9uhrZj6NzoKgf/qjpfW4O94X49v1yl3j14pWJh91Zm3JEMLr70zLDd8J3X83hxqTL1mvuvGknUULE+JZ+UGTnchqnZ7Fx2JWizPmC8G3dRZyxeZdMvRCdwtHae1fT92Z2alU/lyyUMQ7kVqhXNkYtkR+rCUOFGlyzX+C2GoZkAnwoTW9ihqTPUaIxmy/vOCvXlzXpJe59aFJUWm3KsSX7RtH5lab5Aplqc+dxT8EfPY5SLiM+FwNw3Utf4EDtlBpj7ZS4nmbJGptbL6YKrq/WrebzpRmmB3OEn1tVkhaomZD+A8MVBnRRd/n73z841RVOtDp6rer5anKu93STLpl/soqjxlHA8d5v1qd2a+vR9jit1H8e4o3uenal16raP412a+wvN41H9nSvlL3tej/806NRjt0St1Nj2eHqexofXp9gThgetQurDnBrGLDDN+4/oLU7X5VMpxF3BS2uct7zZPyNFWjuAvna7q7JrTDrnHyBRtD8avsx417+fGFlHWzfkdrCzFPJc8mdCvyER4N/op7ZmzhHm/oLObUNZRfPZ+piXJELeQCTuSbiVycEYG6EHi3dEwPmqBgEzZq6dOVV16NZ+6Hs/nV0fhX3j0auYRmW5JyMB1fhjBTl+hzrV5Cf+tnrfBDfPfmRr3ycoYBGOdB3c15Hir4ZgdLaauDMdbjjorFtJYK21kypH5Kc90yufs+Lc8xXZoQZ8cf9ujYGfn33lqtdi5ZqIve+nY6Da92lmPWp6q9X6f81TV+1V5ythllveDTAnCVzql/iV3Zva/WadOUdCDZfToUftsxWNtN38cAO7nNu/sDzdC9u1Qg4jqvzDVug+c1NgfDpaya3M5wIbrU2e7mYfkFgl7WE/5Dm+17LxJBnfMU86sHL/udq56P3bWo9Kpy8DBPPYQ+qmV+tGFGNa+A+FFRS+aHBseiRLUqWVqT+if81QcpBKcLya+hmk6P5KbNGxDMBtJaVCgCdLGepOAuebN+r5fbebbWmD+Oe9WffzvU/z5NWQRGX2ePTlLyJRWIlMW/Yep/aDdMXuye3n1fvFtiM+EyYajDj0+z4pYvASnnSKqjn0riPZwkCl3oP5XpiqdYnnq8176O08xpt7zKZan3l06Y+rdpdc6il2ztaGfe79pmVjwg0y1O1+d9SB/yR7FdzO1ovMuOLu0pzrKHl8D/IHbQ/Rotql1GN9k0iCeBottMHvdmVkx1WzpDs90arLdniFMSvSOk4KzSHCd72AxW3SotdWmJTk56hGiIBm/9v2qPFWbT+3X0Q3AD5DJ+SXKyHwaCeB2A9TNoXK1yLKhpgB97UOnqi69YmrcOkfhYCKNJNivRPSeOx0/fnLfYr5p8hINRlsz0bQxMuV7yw+majpVeb+V1h5A2hj3UzsJTaLpDzqEy+0mpV5kSJ42yZApcFZTypiquvRqj4Lp1EIYlrDCVKVaQw7zW3+/5SBY+X3eXhL8fa7FOAdLTH9h6vO+3/V05VK90inGVLWbVHk/Np8KbqnK5lMVU4flqKeOjA6xlN72dKz3fhVTuWy21N+YGpLkyHTqKt7nqjHdWtYPMtXpf3EXmcC/q/T/aUfx3Uxt1+c2eLLR5emqYcracn1Gr7Uet1WrO511iHMEAtb9NPvYS6+837NLZzrVkPcn9I5Zj7eDE+avXcFl4ObDjkpbZX4kvoVMffZ+LE9V3m9/1a8QXdZ91ZrEXEI2O6EF0d3roa4payBtR0rBtq3Ja4eWMfXMU2w+VXpCA0J1jN5z0+ZCMpxFPECjwHxzfJih1pZKArb7D1Of76M4XnIZ0huPX98qJFlb70wNThJ+VW/hS5YmOgcBv5/elNZ2k2rv69FU9QKCht/grcVEKjVpzomwGhz71FKWhayt+v8wVc18q46ilqfyTi9kOlX3fk+d0rPTWK4xxfJUNfP97P0+6xTbS2fvO1/tJlV3kX3q0n/a+/X4L7yfwP8lHcV3MzV3hwL4xO2mdDGLZa2jPlIwYSagdxNmJSko6pQZesgUOz/1Zqrq/fjT8ADhTehRJ3Ywf4n9xxaW66yd2jDpo24skal1Q/rQqdp8qtIpfGldYLE89VJbvnAeud5uPDjbsofP/WQ2JryNTLmDbKJa60z2mPc7rA6X1176AQIRbN/C1/BuOvfIoyk8IEImVF+6m57W3/7DVNX71fb9Kp3KC2Rq0zqgLvIjZKB1es5syVmi3vAigdbfIVPu4fwLU7WOQhTxmeCc8wZaz1l80Vrk0Qe//+x8Yi7q4C8WmYraygdT1R5F7axHxVRcJhL9c54SjHXx0qn3fKrGVDWfqu2l1zqKT/Mp1lH07s+T08+O4qeZ6gtfnPUQ/pb7KL6bqaY2bMF6NO5Sp6PfRPJYRRvw05tA6WPYuJApN1bBFoSZ+pGnNgtTuHQcOh1PRvic3Ol7WI6hp9JeMSfE8/QNhG63TenwsArJsdU/wFJEpmo6xfLUIkhFZb26nSHYWJjn1DKyyHo7fADEBeqm0GjIZFUgU36RTlRKszJkvd9RXV1U3blF2YCclWcejFEnE1QeMrQeJVihwKXWGZCpMCoV8KyB+dqhrXq/qktneer2yCVIF2IvpZLPdYgS9FXYiPjkdDtNydCas0ML6C2Yqo7aSEgtT+ljuU8G8WT5nMfFDZVmrnTUWuK5C15TwM93mUdNfKYgU05LmabsrIfJTaL6btJtGDhmNsk4lXk/ZbMb1r2faEzyV0fhuSORdRQ3W+ymzPtVXTrzft0t5rvP3s/UB8JrPvVmqspTP82U2Plij0Jo/SVnPcRv7v3aF46HqCV3eCfL500SPfQEliQUMJ8s1hkpDfLBVJWnDPv+ylOMKdS1HYSrPjKwteYy6VyDGJylKfAO7+Qe8Xhkyt2tx6+99OHCmbyYqrxf3hGe3tFDXdotbkDCTlRCuLG71FJ3F5HInrTFOKOi96t2aD/vUSwcvQvRcoo6Z8noPclgXsCq1cB8I89NSyv7pfpi6o/7fqsp14CFG6POJheuJMv1SIGbgb8VenhIY62z/dCpWp6q7Sbdp1EO3kkXeUcQ4kybdvYdWOUNfEYsb/MLUc2n92tupynr0vPhIKrnqUqnqvlU/fyUoyWvHdo/7lFUOqUbAoEaU2w+Ve0m1c/OT65NplMjTimTeu/3s3mqzfe+2KEV6n/+p0x9d0dxXz4gOPY7KaUmvqaaUyECp520eMueNkLiF2MCtGzOPvbSn0zV8pR2dVIIZw3UucdsJhJ84UYAxk5ILUGYYhZ7fDDFer/amUR2ZyaJjmDHVpe33CY3JntZQCYOYle1hFXYIaLT3yJj2zHPOoq4dOT6fGq7wjwI9zHmr6i4jUlq7a9A83WDp2vXBKZTi+XCRB1uzi6s96t16bSvi2CulS5vK0F0IbcHr8B+c+EoDZ87uTcXdcq869PXXvr2nrfrXXqe9M6w8KciddqylGnkxgmwWjS7vKPkXEaandUZls1/dKpiqqZT75kv201iTL3fz/fdpdfuInvtJv3TUdS6dJMT/Pp96X/cTWIdxc/qVLvFf+X92n9JR/HdTDWjp1eSGh3qDMXoSJTdcA2LzqpFnUxpeGQSiyo4ojqr76VXOsXOJG71YAvWetNV6TiZNcm+hR+/9geCaqW73CDJpb0H07qO63vp+92l/9KpRx7tYa21UZcmQkSIel1ewd9PO6mtqkaTXLbIlIXu8rWXXjFV5SmmU8pYQB1R1Z5qt+ccIaG0vUBwMTDfSCfT0BYHZCpaJB9MVTpVMcXuIhuC3odlOO+mdtS6ZURq0QFc7zkyOX/uH+YZMuX2TjpPJw2QfzuTOLspR4BJR1RtQXmeFdk7LYg2aje1lBWXkFJApvzrffraS3/r1GSSn4ExVctT730/1lH8Uaeq3o/lqZr3e8+naky9z/nWvB/b9/vZvfS20Pqqo2j/JR3FdzMlTZ+6YKVtzC+7eUbU9XIF5rDd5K3SvAJxAZkK8Bn6i05Vu0mVTuljBfPTnaB3HMiNkly43gq8/qHFOxLXJ4wpDAJjtXa3c61Lz663Hfglj0w2+muR2Od9Dvbo3KFWGogX4s/6G1j1B2OedRSV92NMVXkqXgb4mjeibkqjEj9eP0RnsIqwoTo7WXox5U5LZOrzfKryfmcX8w+kSpdSbTVPiDkyZdi3V42UDlaSrO0LZGrt+R86VeWp2pnEoj88gN8f9Hl68sxQO3Z1HszVqkttM7955NZCppzrYEqZTg1njXV9PlV5v9+69KUS/75DW3Xp6mBiM+9X06laR2Gby/CXvfSJ/3gxpahJ9u/lqXa7/cV8Suj8JXsU383U2BzewJTb7dQKu1FIGlkvgMUlaKZOFszGpH/r4HN+tf3oKN55ak6GI0u5KdsErMOhkzoyNzuSrXMLIByLqHO6McV85fJ7iNrT33VKt8KmrPTJLYN1f9jhbft87ZANRSYWG7/N285z31zzkCnoPz506r3vx2a+3U7wPGtioc61Tfz4FuccIbRyMbVFCb2bGpUDAF02VafFzzKmU7WzHnNz3gG/scav3zvOPRIecwniI49MHhROJIl3aNZ1Kt7EAmOKdRSPNbcDGGp9akvnwtPIcPiAyB7gM+YxiSySRKsTBHt5qtY6ito530qnajPfzzpVu4/it730fzoK1qVXHUWlU6yjqPLUW6dqeerQ3M1++vxUu9P7aj7Vrf35v8RUIu4vsG67bWpP15xHmnfdh0V72KTWFq4yiUVkCk53g/9t36+a+WJojyDQ5I5KSb7OiHvbeuCeJk3eNlY9kXgUmbLcy0dH8e79GFNrfOICVXLUpfa00SRcIZzAbJft1L6JYUIGLjJlmpinWEdhSC2unqeG2f4BXuqizvGNWUny8fIAlkPRi3kj9G6dw2UAwTg21do539rMdzQPBPDGC8yTyuRmEVcTOPCpIvKO4XBNEmyRKTqZ/MIU69IrpibBPgN3POrjz9d+nhUJghLMdIOfrzAjg3g6MuXvyulrh/aPTKVkJanTYnxKavOp2r5frUt/7yZNjKZlMJ06rAPCfz7rwXaT3h0F06mKqXMnn/FTJ8KP/zmmuuJX3q/3t3QU39z7dfVhDuH2JPD2BvA1dW8uXQh2E563gzzsEFtB7wTXhvFx1sO2P7r0TdYGZbzbrwGsEHVlr88Ssh0LLpjSqJlSYRB0yHFW7IBKk9FrL73q/W5+T1RZl37qBhtYj2cd1RKXjQtZm7cD6krRVq3G3AjJ6d7egEfkccq69PfMl3m/7vJ2B7ttdHg6vV0vJOXnmM/koM9bwhK922emqvkU06mKqWWba0F4tjqqbTc5g8jGQwSIFZHajwt3Iav0g6navl/N+93OtxQWXNBL7SlXgBZ00UuHoYufz7vPCZFuqyN4u+SDqSpPVUyx3k85LL06U2+d+o2p971JVZ5iTL11ivV+n/NUrUt/M/Vv7FG0+62vOor+39JRfDNTNEGvRRVLSK1LMTdIsVEciG5Nnjrru1iSvX4cgMXNjJQC0KZiZF2oM9Xcz0NYrg7oHQWn4ZFM0R1wOfwundH2XL6YCs8fTNV6v0qnbkMlASfqtlN6PF+PxN0NMV8VO2Q8H4geCWbtBBYrZKrW+1V5iu0m2dH++f5WUofSSG0cyfSkZ2DtzujFkuu8Qy4SMrUcxnO+1lFU8ynWUWgGx4Mtlpgn/Sgak5V57kOwWPR5Wze4jDizAw/+eazX9/26HslfvR+0hS142rpH6diOQeN7+hVMGrd5pz/nZDLhP7wf69KrPFXr/d55alRj6tmlf/Z+v++lP7v02pnEyvtVeao2n3rrFNtNWpTC7t/RKbH9xV1kQl95H/T9XzIlfbP3696iI/j3mUCpO72NSXmaW7DqAq/aA/lyIbqHTK2jq5HayZwvmU5VO7QzSXVBGRSPFVh9vk2tdb8BZH2OLFgfj3xqH0C/kELId2AX/u86pc89taOcvUcMvmCj96SNa0J6SpRBKBnIeDy5AFmukClTKMe0Np+qzXwPG+EGtD9FnfNV9J69gZJCZGz6qhWP5k2y619kWAzNeX2HtnZ+SvEx/ywGAj4T7oMbIXJr34Uld+pTiy+5kOh3ZMrZ/MoUu+Ol8n6n/g2Z7x26vGUfJEOzLkoOsBDw9zFNGh3SD90jWMlTp967STWmKp36bY/i7f0+d+nvmW9tPpXbifY6P1UxtfX05scdL0+dqvb9ajpV9X4/vEPb4btfdRTiPzLFS/+XmDIK9FqO3mrx1lyOCDm0Igpumj3wud01EuL5T6a2XYMynbpcNYw7x8JRmU45+5sPIaECb2ntmUEaxY2CcxN41er2zxmREmQqktH7UV02E8bUYWD2UsaUEC8jgL3SVundaYTkbONzP/BTQbW7s9AgwyMyZc2eu02VTnWkhci8H9Op46R3QR2VkIm1cw3JfRptgJaTXkrX8Ry9pIBMLZVoXt+jqM2nlvH+Dt6t01btMGqIZH3k2hB6R2SSPjiLTEpkahl39JTtUYQD2mI6xbzfuIXPhFWr101tU4jHWgDPPf1VAz/fjbuWpLtCptZRofPORoqPiri+howp1qX7u73FdGoyH3a9QU/R9JdOrQ7u8bcuver9KqaY93vfl17zfrWOotKpiinWUTTkefqveL9OU/yqo5D+kvcgkL7Z+122zh6sx6iV0l6Cr6nJfr+A6Bo/qDPhQ48ku2yAGXz1S55ivV+4aRtKeyh4YLltIbU7i8aYPOLhEuw0RSbdWE8IIpuB2fJGrzOJtTw1tfmm0ho7IXgGej26cNYeEeb43HfjbYt3ZN5AxmUe/76JP3SqYqqmU+XlnIMXWahznvN8r9NJkEC4HPdU52hwR+IMkClbmqNOfeoomPd76M8dWA3//1P+OGuSMQQC2FsPmWw+89W4QKaCk6vTGlPVbhLzfmTPRWCVWpdaZ1EiGh05J1hbvJA6OVlfyElFphxf+k9MVTpVYypatMb/rUs/lydq7taPLnq/G3rnWu/36fxU7UxiTadqM98fZkpofrVHIf8lHcV3M6X3lxmsNnKL2vlk3SGe9ABwkuZDpZloAGbsRIZw0zForUuv8hTr/bqS4IITKwK1Y6EhE77gFkCP4we1NuE5JAc7zcBvO6O05v1qvZ/rbFf48SchpaR7BTI56THY3W6LOstQlEkqIVPQiT906r1Hwbr0VaKfYXnqtlXLUq8W2StODM466fL2bsslxEqQKU+coU69u/S045xeTI2yJXrH0EOveTqhrtyGyyZEZoH5yCPcmIy4wwPCWVun7C6yiqlal57fghBW4qKr2stJTDSk7wDLIy9Q6yagF83uyJTrmzpf26Pg50WT1piqvB/rKN5MMe9X7dCmer597ftVOvWa+T6ysbLbnPZ1nXrPpz6f9WAz338tT3Xa7a86igH/X03Xv8aU/M1MCc1zClZHaanOyVyXxB9xcwj1wz1FL3gxyJ63Xkyx+yiqjqLKU0yn+DywYdkTUFf6O1EkKl2asMxad/SOGMaIq/7DVHUX2fs+CqZT03gY4H/XBOoQ52oQlduuYXkoW6o9zPIOoSs+BnqOxmqNqWNu5unI2kfW4Bguj7AsLNSZiEfvyaW3NURU6qZWWHIeWUQXCcLGk6lKp95MMe+3njsX8KQLfn3RalyIdpw/wC6lLu909ZtMBi4ytX6gTtW69Mr7MaYayT7Er/ecefcjSdYyTtmBuTnj72O+nCVk/0CmIofTU9b7VR1FxRTr/d47tHWdqvb9Kp16M8Xy1Jupmver8hTrKKrdpNo5X9ZRlEVSn08xpn44T3W6X+3QDv6SOzO/W6fCx20LK2Pd5O3Gc2YLZD4DCumdWrYbEsaUaxw+dOpyOZlMp9gexWGytSDw3FbqTMdihzhtZQbBo3enziIPgMQEmXKuu9FrL/1sclq9o1g8HB8W61OLt5XlbEz0PT737cMBv5+mt2qSfquIMQ/Nx2ptPlX1fmw+lZ25A4A6QZ05Nq9jMkTWwSHPedXWwTyk2sjUurH+hanaXvrVEnLw7RjzpBDMMvKQh3cw51KXOrZwxa9/T5Ex9fDBlHcfNVlHwfLU0D8HyOyhQ53ifBOJve1lsCAL/H1wZsMjS889gL+4/cKUiGmDr3UUVZc+q+Wp911k7KzHOdukOngeqeWpkVE2Sa33q+Wpmvd7d+mMqUqn/hXv1+1/cReZoPwlHYX8zR1Ff7pPYGm3mtSxykZG+HlvCn5a3FVKFn2RFCbIYN6f9/5Uvd8FbVRdpwL3TMFr0hYyuBNL0sscA9Yd845eTO8ZJBLjFBwgH0yJ8VKtMxWsei5Qo4F5zjytZeKYyxUsFkP8fi4wLRlTHrl+MPV5h3a82e4BjExQ7VE5I2RUnlfIkNBJHWN+MxhTvvgrU8cyOb2YSp6zhDVH8Ou3pteEpN1tAZ4aoZfrz9ELto30zphivd87TzGdWmo3H9CAdlQn7t+aZJU/trA4Jy3V6jx7UEVGpmwDmartJlVM1bxfpVOsS2dMvb3ff55PMe/3+c7Mz73fu6NgeapiKmvGs5/eS+/0m191FOpfctbju5lShsMY89ShqdLLAUO41xrqQMm2TO1c73dIthtL4AJvqK/e76lTVe/HdpPO/e0CovO1yVv5XLyQYDCfgiOJZWoNegEhwy4ytTLVD6ZYnqp2kyqmHqetA77qYX6aZReRHHzdh8glTdUWN/0jOQIyFY2MX3Sq8n6so4g4HXXwPmmh1+RD/Hii+GDzTofaPncj5Ng8cBB1L/P6Dm3FFMtTVIuOEKqHFqWJOgtJ8xRcYaENO6ltNa/4jPGQKQhGumrNxUJkOlVn6r70wHHW7dQ2Eq5EXdY3YO8l1NmOil5WKpCpUF/rtNZRMO/Xynoy836/9X5PpljvV52fYkxVOlV1FK/e76qKtb30z1366/2n3r1feyB7rPerdpPmYkjGP8iUKHzVUZC/5M7M72YqFIM1mJnP8/Ya1iG5avoYLN4pqXNbrErSukrcn5ma9uSDoUzzG0BoHZqpRXkxI8lKmUBQjEvVbrtnmdyEVQrPd4ZRPzPF8lSPH9pgP6wmTwk8N9hExUUv2udT+yrlGTG6RcSY+nwmkekUly9TWBzWqDPnC3rPhxV5sL602rzlB5iHcgGZcvh/mKr2KJj3q/YoburwALRtYH6bDmcWEfePHIKg0VGtnoG6Ve6QKW+1/2Dqc56abyMXnNa4Te1tizuS63wbo64JzZRa6yshDY7uIdIb+msv/T3zreWpqqOYferS697vrVP1M4m/ej+DJrlRy1M17/f5/FSlUz/MVJfvftFRtPm/5M7M72ZKjJU1rNItn9Kij6+p4zAagbPXC97Ot9MjOVyQqSBUDLWWp7rJ2n7NfCeLswlRk29S2iuMhHSk5RhWi0tB6dz1RSLEbgp0SEcqm0/V7sysdKplzi2wNA9fg/1+iF7rFKBujXSeOnl3hYGujUxB1xjxtflUxRSbT51ujw0sz4sW6phjNIl36jlg+XabUj26dkgcHRoAgjH/bd9v5LXNy6ArnncQDI/4TDj2UVe2xu0Ei1xDJreXq0dOXFqCtXUmPGPKhj5fn/mGmmBDsCBt1b5We/0RPqPsQaupWu0+6ub9iEzBNELvV+nUH/MU20u/ahP4raPwDfv66v3eearq0j8zVesomPd7n/X47P1u5dLg5xu0ET/IVPOrO17a/F/SUXw3Uw8nWIGVDHlqH3n0//LqrIEzWhcpndirjJSjPgeL/hbz1Kv3W790ijHVtZ05RG0BveP0GIYkW5+HEFnHG+/0h6cOud3cLQTeAHWq1vu9vV83F5YQtEiTWo9xeCFz92GBnXSfM+frymNMrbN8xNfmU7WOIgy5BJyrjTq38THP+QfHhmhstVVnKq5LclBRp7yO8Yv3q+1RHLJbBlEcNKlNnMaYRL5+hNUubFNLvV2BnAvUqYop1lFUZxJru0lxM8Lvt+cIqb0W5iGJ8mWIun7heeewQd3N7SdT0tP7VXlqo7VeTDGd0shj+Xue+oKp1x7Fcz5Vdemfd5Nqd5G9vd+kP0Cdf++l/3CX3hX4LzqKdvMvud/vu7t0KVxixj6tH5iHlJmB/9MEAmF0KlRnuOuHZNpDnfLdwYdOvZliHcXw1jMwL53RO9qa4ZHtMNLQ+zm31Mq2k5IMN+j9lsfHL96P3ZlZ7dDOxP0CrMYAn+t0JB6JcrxRsKXjI6UJnVpkfc3XQA/TEf//cXcm/Yoi297+QA4EFZGhTYSINLIgAJkpiA32Yvvp32WEptTOPGdPMuvme+6sfrfy5M4sHv7NWhEI7/fZ9xNMzfq9OcyObWQyq9l76vs+PuPnNT7j/mpWUC9EnZrcktHrrMe+fq2UdQr/5CvIGObJ0L85Hdqfb3cQDtYNzJcB6tY8R51iF30oiZnvJ08NwspR6e7PmQ/JaFpnoTMYxfRePyYQS0zKA+95pnLjI1Ne+4xMVdr4ThmHh9RtrjaSVLqP4nieVn6a+Yo8VfJ+n/kU1ynDPjGldGdmKU999X6lPQrO1PI2cchoENPOH2SqUf/mHtpG7S8569H9zUw91EcM6WryyIP2rUKpe+71wO04FwlDwSmg6b2BeSpsW1Kp91PTIGQiT223kQVuv4I6dxprQGvdB33ez3eWwnVjsqf6BHUqaCz/mae49+uN8n1va44AAlOT8shpoXdUZysP/M31QVgqt2zqqcjUrGcO8nCbQ1Dq0ofSamR3J+ySQXg5yyRicbqmNf3ow8yX6iQIerM9nZjIVHQ9IVNcpzhT8469f/V+7YGK3rF5Qgauz/svLttsA+n8VM+ZBZiH8jEyNYv7b53yO9fHazeJM2Wq+E5gJMXfz8GfhILRm0Dc7UnoRS9aQUFhG8h6mkl+rVN8N0ns+3Hv97WjmNvdw0unPmcS88NMIQPrkMs/5SnepX/t/fh8SugUP5PIvd8fnk81FeWbsx6N+qdK/z/tKH43U7eBjxnbbT5Y9JjNOjSv6B1wNf+Ss30/AdpSrxUIHM1679DK3ZGrrLeh5MTzgdGbNVYmuE5HIkHLs226HerI5LB9ZmwaNNf0XHWXMN7d33lK7CbdZ63XblL9fByBq+yQSSdG79ggU4BZVLnnUd1MDFrt72aQJodBLs75fvKU0KlxPEqBHTzUyS7RFnTj6qh7MqkhA/ZsQWllp4F7bjmS0Kmvdzu3ZtEcxuML/v6KrilUlqIcoktSJ5H8wDw0reZXSHe1n5kSeSqTdfx59WvtuQeSGXRL1BjG2+Yjj+7bYk2pj0zFleLN1NfdJK5TS8+rvLyf0CmzPSel3aRfdhQl78fPT5U6isONyv/Y99sfF6/ej+cp0fv94TzVVL/ZoW00/pKOorTP8VuYuutRBOOAPtDbZfgMBXG9DTPMEiQ41/GZvt2eGb96fjP1tfdz/O0QJs0C88/sZlM6hmkXojQvpEjtDRc0bCFT3vmmv77pxudTIk9xnbo1Hw6EHQvf65QUMe1pmM8mRXFnTNUTKnQqrB8GTHi/Up7iexQj95EAkPOzY7mmMZ0YKxeZ7NVYKOlOLJiaFkdkSno4abdfazXLexTdfJpB0kJdYd19eqNrzV/CbIXPfDShqUKDMTI1yWrDvNRRiDy1VM1bd+4eXdRl/P2CTZRRum09IgiNzoMFAS0WtOq6Gwi1Hzr1mC0T0aWb871p/NSlfzoKoVOlPPXZ93vd7/f0frxLL+1RmNl07C6NtvT+TuLz7LzQKanTCUSX/q/0fi3pmz2KRuNHk652/pd06rjwQ0iO9J4jTZpMzdOsAn6lcc7DsdrqUHt1qkCmHN9MOWTjiN5vVKvsaM+1tgPwxiP0jmZid+jsOGpD2m4UjLXGh5jWdtYSJsu2/tpLFzPfj07V9KmN+WmMTJ5rNtBTZtoQrfKbFF0cVaN1hjo1vU7e3u/DlJhPXWx1gvnPkEi49ouA0nY2Anb0ZSlYmw5QaZVrkJ5NZOp+dwLh/UpMVZR6Cn4ff/6w7xUF1S7mHKL8iEzWlbSg7gqZmro/vJ845/uZT9XTkQPpoFLD/CnNNLrLjyGw8/wuhTMfGZdNdw1p/YR5jOcprlOlmS/3fqXdJHG/31Onhr1tY1H2fp+OAp9q5TWfgsVhLXRqVGQWLfV+v2bq0/s55wh//Z9jSqt9p1OK9uP//k/3KH43U1PbZ+APr3cW6gm+p+e1Ib7XHeNMwsw7arSr4DPpE9XKf5r5cqac7kqHJFQw/0yrz+94OBXUtSu+x5mXNoGet8hUcr28mRK7SU+mhE51iyp6x6qF7/Vemtp0k68wn538Wx6eJ0eZusNdinlr8tapr2fnHVWPIRxuHlK4QxrpNYpsSJSunDPfdAz66OLPH+yeTH3udhZ7FOIe2tvzThp3gt63GqFX09PnvU+NuyyFwQ3zGWcqGwfDXDBV6tJbkrnoDnoXG4Ju+zmPGp0VaoQr/Isaje4sGuNPQvX8maca1luneEch8hSf+fIunXcUhkMOxk9nPbhOlWa+/sLxBFO/7v0+OvXrPFWaT/3ZjkKVlG++6fb8iPZf8e3R3m/2fieKmT6LB3cSTE27oGHjrkLYSAuJ1UxTps30+Uz6hsVKTPE89Zr53sw+uKqD72UtbcnU6d01YPXOiUR3c4iMzAYLYNuqnpe+5ytmvn2PFL1D9TiEzBs9SHi+ppSGW3UISXC7kdC4TgtqGcgU934iT33dTRqtzDEkyeKRs/RcGNRu+sjoxXueM2bPPfmnTrkH1cl/+lYOZ6qe1ycw2c7uErNvdkpTJ0uAjZ49ZK2O+c6+IlOznL6932iR3wVTw0v9uO9q54sJM82XGatszjcakMiDGaF3Ei1aGqV1C3UqvLWGr7MeWWU4KTP1tfcrdRT8nO/Xu515nir1fp8d2lKe+uU5X8HUfn5c/is6pcrf3ZnZUD+f9aj9LzH1aGOmn24XtzyyHvieVteeAuPrFr1bsTD31G3iMxm6Q+v9rZzW3Xl1FDe10ekt2w8Ks7V+z8M8fn7H41pRATR6zMPhfNihzvTNFLu03VR4P34mUXi/Tv9iQGAd8ZlW1lqH6ucLhv61e81ZeDDXdDBApiIlHrDoulpAb53dm+W99PkOvZa72mAejKf4DI/rRwOi6CYxTELoZddG3oJ4PUSmPnsUpd7PW65iiIbDex5Nc/RqhzSaoE7fpDywRmlA9Ti/lJkq7dDy3q8fPfCdkFWQ4eVltqfzu+lC3MpvqFsthOpUR6aC29P7cZ1yNrOkfNbjlj+/Is6ZKrrNTnd79+hr3497v9JZj0/vx3WqlKfyQ0Bfvd/X3aRPl17KU+LepD/MVP3Xz16ZKfo5lPi/xFRgbl3wdOuG1uqAmXoOtTqEJD5JwRKmC6rlCeqOM7BeZz14l869n83SMe090qgH3nV6Z6x9t/a08M7Pb0q3D1K4usSKYGq215Cpj/cTOtW22boXs2gASd25s8CxLY1unBUF/3G+SIHZO6Y0tvIEwEWmRJ76ylRXmQbADoe7FBx6aYeGnR56URXzWSQPMR+NF8iUvz04rDSf4kyJ+dTO2kYwPbTuBM2nFtDB+RJB1ppLhK2OqUHbd2Qqbq6HTDDFd2jLexQsMoCtlSeDu8qaRtOqDZBNrxJb5Cf0roab498P6hRD0xoLpq5qivHMXE4UoVO7+0B77VF88tRPXTqfT32839DaSEXp3iTBFPd+v+zSRe/HdepU2PYfZ6pR++Y+ikbrL/kGwe9mSjW2I3DPsxsJJEDv0xzfJfA68YkE8XaKrz+FtSCIAouwm5MXQqdKHQXZV7sQVs8oDEVqren0MKlBvJkeSDDoxzd61skCYiPV8697FC+d2ug6hKp5J2HYTGTadus9YPHpwsLhwgQamMiU19q/mUKf2HAP1caRCaZaecbAWzv3PMgaLYUO6yqBVI3QS1o5viM4U2zbdFhpPsU7CsHUnJohpDrcpKgWajY9QC8AmLqoe1KBjHOmAoMOWcg0V3l5P9I6MdH7dfMVvhP2RGJRsnEWVPVGJgT7zpVFswm+Y5IMmYLrP3VK7Cbx3i+R9JHo0oVOce93os2MDY7bcdztWc1dmSnVPbuCKTGfas03K6FT1gLzZ1dOt67IUy+dMmqXV546VcHoBW197m72HZvYGZDbH2QKmfmGKe0v6Sh+N1OjfOvAxD1fpVDdotcJYXOD2U0/4vs3UQ2KqaQF42X+g6kfM1+hUzPr2IHJuY3ecaO1UpqQygPGI21PwqNvrKl2ay9gfGnp7Kfej+tUzdlSmITbmxTG2elGe5VNFfyzcWasOTxSCsMnU5PB4LVDy3WqNPNd300fovURde56RyYTMupAopzvLNouU6BURnMF2yEyxbt0ztTR6O5fTBmuH0C819CrtT3MY7NaBPj7X+4sbGhWQVVrfgZ/jjoVTVpXWcynFOl+lESeCs89zJP0OZ+bHJ2Y1t3qALxHFd8Jeg//PqoLK4f4cBzmovcjG2/qakfj8dIp7v0uQUV7MWV1uz33WJxTNlisd53uxjpvyuenPjo1sFb49/eZT5X2/fbzpkTMXVBXSkwJneJM8Tz1p5lqqt91FO2/5DuJv5up8NKzwE8W1zyCiQ20f2wWMH0sD4Q9tINMt1frpVPvLn1ouxW3GeRi5qvceu3n7tKNhZlsxTS5LC8wrdd2JKrL+4AGrfZcMCV06mvv58UjAgFMkUl32Cpou+KpMG0FBTKiNzEPVedTiMLGgJR0qrRDex1eAMZ5difROkAm80pXg/FtjV5WGqIX7HTxoU2Xxs86Jc56uCfVh5m3vLEgkjHPDfemDVlPRt3OC/zz1CJkCkx5SETv9+kohPcrDvhOmF1WjzzM5rOAWpbZg/CRn1koZYlBdRl1Ktyr/2CK7yaJjoLv+3GdEr0f935cp0SeEt/KUXercu9X2qP45ClHT1StSyvVsDyf4kzxma/QqX/P+6nad96v85fsUfxupnY304LJaHIlUdbC9zS7OzuYGWRPout6sqCNBlH/m/db385VCAaXG2EHzwrotagdYOLZGykkxb5Di01rDtPu8c3U15nv9TDtwWzex2daI8meduSwBtFhcZSCYb+ZCqYyuh0Q0VEIpj7np2wSuRBvfdQZAklBg/TegOnGvEgYstCLdlfIVDiP/5GnSl26F1Q9zDubGwkrU/R6fhbpEOxO+OtJYXXoyZoXkDrP719hyroJneLeT+jUpIHvBLfjPBjzq2ebxvG5AtNiXhCWE/VGt9RaQbKaDF/7fvtzOC17Pz6fKnk/PvMtMVXSqc++XylP8fmUuIuMe7+vM9/2cHj7KU8JnVJ8Iv9BprTadx1F5y/pKMjv3qNg0yHM+q0LZvpLSikrms9OQd/iezYfUmo5Fr7nG53/xFRycDTwR4drHvY7FtD8NsshOU3WDP87N/Y0WCFT3k1F78d7v89dZML7eY1tFybMxGd6VZwW1GL35/3t073E2GqvUVTDKTKr/1OnPh1FU40ciBb123M8dFpTZjZvEDyUQoqK+onShzFv4gt+4BAx813VSM3duI2dZK6u17RbSzMXvNUSf37LOSk0qk7Qe4JXSIG0U1N6NJGpsIFMCe/HdYp7P9H7ub7fg2ljj/kNyMygJ6lfh3Tuo3feaqpNi/GbqcCvXAOhU2KPYjFr3oROleZTXKe49zO9zQ5ER3EZzRblPMV1yrDWZC+836kyoORrR1FiSuwmPY+clnTqD8+nWlLjuz2K7l/yDYLfzdQ+WBkAleySR8sRep+bWRlD1MrXJGiNjAXtMNSp+Hgzpdd86pmnOFMiT92UWgvzyubKgjC38Jna1dCreWxFmKTtqGAqy403U588JXRq6pkd/P0v1zyQLMwfx253gwxOt+jd1kogmPKzui6V9/2eTIk8NTR1GyKlhTq5nVsLKp8nOwhI7ZizJJvGdLNApqLx7s3U1zzV6K9GMFW0K2PUb91omzRrEOj6kURkc7jRzebJ1IANX2cSBzfrWt6hBafegaw/vefh8HbuUKdVK2DcLHZSOLGaazq7IVPhojlkovf7zKdKOlViinfpR0WavZjiOlXqKEp3kVm7/CZ0an4fUSb2KDhTpTz12aMYXNsAvfZllYqOwvEDovxBpuTv7sxs9P6WjuI371Esq5kO42KMmbritDQ6cbs2MOIuSXDY7wo6T1pNCLLCzKO2je9FvpvUiq2QWKPJrtNLOzX0hnHjSphmWJTa64kLYfGY52zW7GMeShsZZMOdTgK/6gaCqbnTVV9MZed7FVjSvLIoraB3NK1NDGyj5CTqR7s1rayTKbD1RpdK+36l+/2uMnrX2aiOOtPQk5TuUi+BgC53LDqcDwu6yuYKjMcNZOrTUZTmUz4ZOTDdKfjzt230jofHYQ9I41aKFuNYoVl1fgJ3kxtSqaMo7ftdB/U2ZGgHkZlQ02ir7i2ABfZaYrViX1DvyHezmm/v93U+xXs/3qWX5lPHxS5hRnMzMETv97WjeOWpLx3FJ0/xHdrX2XljWbjn9Xr+6v1Ojjp193vdZn84T7Vq2ncdBflb9ih+9/1+/agPXntyIWyzTWQaNKgG3uyckjBKoz29MamJXigzpf+w75dVFPCTB+YPNVY16tXP6M9q6ZQE0TiI6ZpKz3O6ik5KHYW4h5YzFWiVCiR6epHCdJoAdaKKCbP2ep5HtTCK6TRJJjBb9XWptO/HdUp0FFL7YUKgqVcWZs1WQNVrF3Vns87zIL2izoZ1ZCoYP70f7yj4blLp3qS6ebFgOpUvebC5o3f0rVqMXi7LWRTXBjLNnDdTokv/7NC+vpVTn1UhZYc7MrnSZNpbDn2YdXpLxu6HwY1aY2TKS37oFM9TvKMQTH31frz3E1067/3EfGq6XBJzHjbk7vLqOf+h9+NM8bMeX7v0rx0FZ+pPe7+G/F1HQf+SOzN/t/dzZpixw2vjnAc1G73P2OjMgd02gRQ2JusbDZbI1HhzRab4zJf3fqUu3TSXDci6+YVFfUtVaGJoJ2CNfsAi+96TqawjU/FhoJOv+35iN6lh9TVgK++SM1U6GfQyWjTAY3mcs3S9XtPRHplKW2td+rpHIXQKhlMDpnv9SkJmYZ6zh4sqJMPGPA8xTyzoqItMxYFuS19nvqL327sXE/Pg5MLYgHvHW9MANurNSeiu6ms6v6L3m8q9t07xPFXSqb23rMCkR2/Ps/9aQVW492Cy6aUkciX89f3gue84jTGPcZ0K7Upc3ksf+L5d7ihElx4sp2wIRl0u6xRniuvU8e43ctNasEXJ+4mOgusU300q9X6lHdp/raNoKfVvvJ8iSf/1Yf73mPrNOtVpPfAZSM0zC5OltafDxhp166qPWBSGhFLlesU8sr6YUuCa0rp3tsJ/MDUOunVITrMLCbZH9UYP4d6HSM9dwlaGt6DsgUzNCh2Z+uQp7v1ER+HG9xZkM4rP9PCO3nE2NiYQwdnLI588NKpKY/znaK3ngqmveSp/ZAOIt0dkch21bKpXtQW40jiWWKvYaNS8IlOTILJfZz34bhLPU4KpaxEZyNz6QqLJzYqpEdAbuMZ5nIdhPVhTx5ofYUoehhTkrXbRs2B8E72f2KHVrG4L5XN5w7+vTNtTN6JbmNaqQR7tOvKNDqOn95somMd4R8HzlNCpz3yKez+hU1c4dwRTwvvxPCU6Cs5Ueeb71Ck+8y3tpX+6dKFTPE+JjoLnKT6f4jr1p5lqNr+5j0KR/paO4jczVTVGXUjMXiEx0jwtaNZrXGHsrtHrqHJ3T8f7kwIZnZi5YOqTp2z3tJV7JDjXAK71cx6euseCEmhUYAxNi0XdYhFQsr/OYLoK++WzHiXvl1w9FSKyRya7VVOjzUurAjB8fuf9xu4pHdTHMeog0/Owt0TvwnWK71EYfjai3TjK+hBU9AsLmNWi9LJb6MD0zMuDFQsorXWTBgRMfzP1dY+C5eoAUnV3zlEsTwGdK7EHbF6DPIorD5mObGTKva2MXDD12aMQXbrcHKowk443EjR32oL6h2IIszwdEaY/WIfK2mAB4O6HRHi/Zq07EbtJQqc4U6X51L6rPDuUZFLWqZL3++hUiSmuU446NlHqKj3PnTfkx4up9qCyL+cpztQ8l638D898W2rrm3O+ivxjM6n2Kyr+v2VqkKzaMB7aRR71B6eUentrBlG+pMjQvPM8p7rD97w8NF/npz46JTqKs1SRYHpZnEl0jadr+kiTI4SbvsGikTlPacJOb6a+7NAOmoM87S2sJv7vp8cnk9epQvtk8Ly7y+hLgS2DQcdHZCogkp6X9v1Ku0nV24pCbN7PUjhzkg59ZO4Fxklk5QHN/JTWV8iU69Xtn+5LF3kqi+p9iBxyZtF2cbLpJmvUIJQuJgtG3jKgg82bqa/eT+jUotVV0Cuvr3kod7SUHmrzKyQN2yBhMb6v6TpApoLgydSkek0FU6X7/T4zX+H9Pl26YIrrlJj58h3azx6F6NK59+MzX6FT7dmKiY5C9H6l+RTXKX5+6t+4j6Klyd/cRab8LfdR0N+cp2LWrII3bBUkXOmnmFrGyYNMdrp5NNddRTAVXw0zF/MpnqdKvd9+vnyAX6WFFO6b0xRRRIYmi7HOouJyKUhu79LnN7TfOsX3/ThTQ20oLXr1VbMB4+sFn+muMr1RrZ0zSOdWVwqodwWqERaDn+Rvpj5nPURH4R+OPcjS4ozP/P6oUHvHUoi6oOcsXC5tmteTOoT4IkDveHNsMZ8q9X7JqkohiLb48yt31DnTvCIDlWYf/7wTsGnbnh9gNr6/mfp06UKnMoZ50gurVxJUHQ11uS5NgQEQFtz9Tkrj0WAOfmC8dYp7v1Ke+rqXLrzfs/cTHcXX3q98H8VTp76eSfw68/30fmI+9a/t+2lS/Zv5lFL/S87O/26mlruhBuPD5iSxxyOx6T0YmDCD/vPRbrZjWq3MGxCddZO9ej//bLla0Askh10ipZdb+GSOh+MiDxZnNaDLlGGe0hwqsea9opF8feL33fWlX+8mLdQKekdnWEhB5qF3vAbzPvh3vZrDfTgCkp7YGFLF0//DWY9O59IFN1k+mWxgniPyzgXvkhISqrcb0DlBphKoIVOf+VTpPgpZinoQ7idFHu4Hz72JZcODcb2PpvYWtlPau6FOhUvPYGKPgjPFZ76io1gPZzX0xvFFChRa2DRK5iZkWr0tRY31fE3TznMvX68buWCKdxTi3iQ+8/3kKfzdY+Xl/T4dRWmP4pfe76NToqPgOvVfmOLzKT7z/cN5SpOVb3Zolfpf8p3E383UsNpVIWg7pzxKRyeDmkDQCwX3iuTvHdeg+0WugJ/WTfbWKcxTnCmRp/S0cgFmOQUJ5oEK9FAMhpAO1iQPmX5ekMRCnfKmeT8P6hUXeotzperu4kfz5f3mQVcGj6D3DDoPdU3vq6wBw1tTzd1KdA6I3UCmZtlDZ6y56ti9/dmRhPcTHYW8PraBuS3UmcPAxDw3G/SRQaOTs/FivqdhJanBzAlsJpji91GUer+7Ue/AzEtQp0eKKdOa5vaRiQcyMTGrClHHyQF1BpkSeYou2pcyU8VjJsPkfLwwppw0Si0pb0NW67Ykf3jLFBI5qFPT0cB4nfWw7Pv4lac+TIk7XjhTzc6t5h60MEYdG2zX3ZM1Wb7y1C7YFf8465Hh35/YTXruUfwXpkp7FP+eTtVa38ynlMZfctaD/u48ZS6bmMmTEwnnaatDzdGuB7O4q+Xe5HpRiFvDPDJRQpOJme95OjMFU6P4rmu9bTA5Q7zfnvJQ7ZoG1eRBD9xr1nt24RWbTKU8hUnOMB9xpkaXY0f0fgOpJwW90xG9o0eqBWG+pKZ0312doD9/KMwloX0jXYpMZevlW6c+vZ/QqcdhWIHxuF2gruLrnHYdCZ9ptm0TBtQFOgyRqdShyNT56tASU2Lf797yqjBr6ycpIH30nvaqXoVOQKsE2qsqEG2CTDHt/mbqa+9nLu4PmPassxSxONHokVbvQDcTJfdXVdRpS0GmEj0y8lLvx5kSeeqjU8L7fZgyKv2Idg1rk7+YaviDVPR+v+zSxXyKdxQ/nZ3nOvXp/f6NjkJrSN+c81WUv+TOzN/N1GLcb8B0lh/zYDJVFaoVgw54RtTKve1sVBBzMW5AZmzeOsU7Cp6nBFNB/X6CNFOQyaWrdmg2OCrQh0lXCsOkQgl5nn3Pjn4//9qlC6ag3b1DtrmhTvqgxnR8UVdAmud67m9lOyWgIFMJdH9mSuhUdbBsQZR3CxIdaseUNo1RE2hiV4jvNUcascfIlG+ubVJiinfpYt9PuzgaTBI4sSgZTffPe5tkcOSlRvzgcZbJvZrswW0t30x1XeksdEowtd2dbxCeZuec1duWTMne34N+C+oSGFUnJpJNnve964YkmLrRWuzWff8hlZjiZz3Moaasu7dl0PyJKdGlX9l4XWLKsFIpLu37/Yc9is9dZB+mVrlq/en5lKZ8d2em0vxLznr8bu93Lpr4Ho+OR8KSg3mjN63VhvFlpEo+sbI1cXZuHWIpQJ2aD/G9yDuK62AfvLr0zfFwgLG/RyZ7vYlC7+roDI7FuiTKJVsTOpUZ9/7rnG9Jp7j3u0XLK8QndmIhc9E7BpdtBiPnWJP8Q6sAgs4lAi9a6kR4P+18rpWZWt8PKkRFikySHjKZkqoM7ZHVklyzi++EgYxMuX0Zmfp0FHyH9vXt0cNShfFCOkps7xwX1Aj0G/QvCzX34t55T64WMhU3wSDhXp3vhfcrdelavLyA688KKRr0WwXdPu+17ffvtdwLnFlHMDXV9bdObYPDWDAlvN9nN8k4VvfFS6du7vjF1Mjy5i+muPf77NAKnfp06aW99J11ebyYuhrO0T2d5SwfLFpXTeSpQ7KziE1GpPiDTDWV7zqK0mrS/2VHUbou/Td1FOpSgohNDlIAmbqn9Ry902x0wjxzOmYpMXoWZvzuynztpX86CsEUbc52EI9uRxLOaPNGoRVtQTeuHcbuZoH/5Q/zBF+PnT77uu8ner+HtjxD2rKPUmSlqkEdNUrAOu5rBJJTahDfQKa4Tv2aKfPSbUB6Op9I8AyDNHHqdxgFhxbx8kV1QarZWC7rFGeqNPNNRl0FXGNzZGxUPQa0sasXMKi2mxLcVueU7NfI1OSw+JkpoVP1SqUANh6h96T704I+XFRTa+3WiDt4etfzEJlinR/ej3cUnKnSzLeUpz46Nbjo2+CnPYp7FhrusmY0SMn7lbr0r+d8OVObdD5ngim+7ye83x9mSv3ujhdF/Uu+QfC7vd9j1XxAQhoHFrVa5oI6o2kFRvJQzcHrXRZE9QZ1mFk3k7x3aFGnSnlKSu4bYMnyILFqY7Kmhoy/khjTdh7MjqksmApXi/5rL513FCWdkpLmCcJ4d2TRY4fe8aCPpmBOBrLkP9ciyER961Tpbmex78dnvpf1sg7ebHnMGXOnBrXzyxXsZNgi8Pz2KLnXkalZn/3D+5Xuo+i1mnXI5OpBinznCHQ2exxhRKtNBuvHOSanMTIVLZCpUpd+m++Pr7PzQeEdIY6qJyk6zayYVp1oBiQZybk/sIs1WdeQqVmr/7NOCab4bhL3fmWd+jDFO4qSTg0vNbPs/X7ZUfC9dGPlb/f/jak/nKc06bv5VOvv2KP47To18zc38OvaPo/o9BjT0W1UAXu7VxnEkywmlbhdg7ixMMlrN+nZUVStW8CETp2zw/NR3x8I21ybKT08tkuwtahNosWwuJFVkCTgP+CtU1+930yqHMHXr4f8eRe0glKnT8AsdHwm7anWIY+FFcF40kGm+B4F1yne+5n3SUXrri+hBOP0cSTRfDrt0HtyvEC/i+8E97KvBkRWkKmI4Fs5Ol1sraRTgimvP5SBefcDC+B2pJR2j3voxJmSA32cgaycZAeMIVO/zlO7aXcPYHdOeVg4LaDV2igFuzjLzB0ERUpWMjI1bm4MVmKKn50X3o8zdYqPrbJO8T0K0ftx71fq/fgObYmpr3sUnCm+R/G6M/Pj/T69n9hN+qM61ZCk2nd7FNpfskfxu3XqanbPMLVWexY1YQq0MtU1GIGuMvfRHcVE1kgN2NEdvvf9zKYlOgoxn+qmlSXEUN3nwZ40A2qMtuh9nEGVuPj/K8hji0yN7+7PTAnv1/Fqe5guhgcW7h3M1lKvFwOd6vhMJtOWRo4XK4Tk6r516jOfEjp1cO8PgEWATKbeQaHyZHuGzuGAP795qwI5E2QqaGN6+HWXPujMHjCVvb0Utb2JRveT7Q4Ge8wrbnWKTC0sZMqdwkAqeb8SU/j0b8EfzTGP6XFCaXs4SoCEjky8wE5jEszIDJjyT6ZKeYoztVbkVv61oyjplPB+vKPgTHHvN7ASEgimREfBmfp6dp4zJXaT1tqi86/p1PODbd/t0P4l91H8dp2ab/onNPSXXR6qc3xPT8/VFgzyXCUwv42AsBrqVBZUhlKpSxe9X39TL3onspwD+OudFN0HB4MW62gO+mJVYZ66R+/Ddcpdz9/e73PWQ+hU5+5sYXI67iUW9A57em2oEXSf3/P1r+ZJI9sKMgXOvC+JPCV2kxg5EcFUXapc0XuGBxLeb5OCLggyZcZ7lfjp/mKT2WEsQdZdWVLJ+/GOQsx851PnCmPLxHcK0Sey+FYODWcNSTAV58jURJ4Pyju0pfnUZdBfQ7ILjiyINBWZbun4ZsoLSYJgnQaYCpEpT+6/meqmm6h8xwtnqtSlf2a+P/V+nx3aV56aECjr1Kf3497vp7MeX5iyDs//nn+OqZr63Q5t53+0ozg3K3twd4cdiexgotDUfbSg0+o0Jbc5xve80mu9meK9H2eK3/Hymvm6Hr6HH8qOsPQcK3SAjzr0YablPmtoKekZ4ykEeYY6xedTtDio7ny/buJ/8z6Je6e4mUPcXuwJK9xhSmO3OoZBvS8TOE5PCmEGMpUtR33pq/cTHYXeuhfgoUiy0J5gnqOtbQEDdd+UvKpyMYidjR8Qaz4y9fF+i/F59/J+sxh/PVs8dnmUKc01De6rLdjHtMHcrXo2SDpGpsbz61unhPezssNLp66ZswRm9A55NA6OBT2eexNoO4WU+8vUxmQ5QKZcCXUqNLWr/dPMV5z10JbqS6d+OZ/62vuVmOJ5at/vEqm0Q8t7v9K9SV/zlOjS/7BO1bXvvF+HfJaT/k+Z+t3fytkNN4CBYsuiyxF1ItgcVcEU1AYXICkgU5DY/2CK5ynRUZyO/QnMpP2Wsds6ft4/McqAduKW5MY7OyBLmU0hSos+Ke1RcKaEThXjygJ8p7YjaN+GNq3M6iE+iRuZ+JtjIhN3gEyNldFbpz5MCZ3a1+8H8E/5LmfBGb1n2l4V0I+fTF0WyNR0jDrlVVdWXur9uE69vukm46/P9Gybs+t5GNBTP9uA1dGQqcUKmWJOsoWw4f7D+5W69AObZTDNNuh9a8E0pQsLmbIM681UV0amJg+Keezy/PM3ijD8Nk/xLv2nPYovM99fez/e+4k8xTuKz156KU/9K95PqX23R9H9O/YofjtTPYJ5yL/dN4TNnpVsk21VoPV2M3dZG5kamg0Z/MN0mJe6dM6UyFNuvkEdsWT89adOHNCrrs8wj3iq5HmZbT/nSxPwJuf+6/yU2KGVQyUXM18vWSYQD+UNerM16pwpIVOWT9E7LdXkRqTFIIRZ9dzPS0wdtyfUCd5RKHENvdfYQqa9YZPSuZMdgd4MZMraXyjxuj+Y+jKfEkw9tt4a4vFgk0d0fejQNXky9fz2qBv3kClnjExlt+ogL+epj07BNpxAEhs7FsS+SukpUGMYmM9PMAQF/vkb8/YM8+TaeO3Qcu8nZr716WHffdynpuj9SrtJvKMQOlXq/b7MfH/Sqc8eRYkpvpt08rL01VFEsyj+d7xfs/Fdl977O87O/3amKrcwgUnq5TmzT3uZ2q1VEzrTSpNB+4Lv+dr6KsOUNofv81O+Z5ZnviT2RhDMspyEnXRwE0wNb4VK3PUa85D3QJ0Cze6/7qN4nJ/fuuH7fpyp0D0EkLV6axKajzim4fOb02S8fjN1qg4CwZTYo/js+wmd0rIm5pXHZc3Cm77f09FpdYIO6lQO9w4y1VPQ+/n1u1Xe9+PeT3QUu9VmBvFpkksBOxsLKm2maxg4aYO4o+mZvpjqXAZ5dFHb65+833RZ82GywndSpPcnC9rZV2Owp0eJwDlApu5FO4XsxAwivB9nquT9+MyX61SpS//KVKmj+CVTpT2Kr96vtEP78X585vunmVLV7/YoyF/SUci/ez6ldT3IssWSsGyoGDTaZU0YnTN8Jjd61SZKayfBhCjD9/enfjCFub5+6/Vq/T4E/fqCRMeGrlGlUU3Bag6azB2cWjJpzt0p6ljr7f0+eUowte94Q0gux4UUGkljT4vzIwCzk0t5iak0miFT1uJ5lxZn6tlRDK5epegmraEPKAzLPLKdsULr3vQI3cOTqdni0iF1DHsvprj361D3LpgSu0k75+BB7FQWz7MquxvtNaY5dAdaXXJ19dwhwxyZmpJskDOpeV301Pn4JOZTgilfD3UYt4crEvQjZU27tjoGSzcl4i7WtkHyPjLFivXb+/Her8TUcP7QRZ4a7Ftx+spTi2HEBgnpr7t3qz97eb8qNAIxn9oZ+xp6PybR3vaymYuOwmaBui7rVGmHluepz1660CnXJOs/yFRL+26Pgv4lHYX8mzuKi30nEC/TFP+b98aUSidfgeFl0iSeX6tSMhsiU4G0H+bvPNUdCqZGjVm0QC9kX8EbRbEUhM2goPdGPYFhf61I7thvFWQZWBOIPZVKQqfEXvrT+w1vHQa9B1VukN2diRT2Nn2NVnZHBnoDmfLI0SpIPESmpoPizVSgne9l7zezz10I5q2ERUdlu6aPWbQHwx80iWBKvv5galfYmPF784N7mq+20vC8n9vdxnnWgeDiTVl4SXSgCydaAQmfTHVWyJS5RqZmNjIler9G2zq6jdzaS4ZxVePuAuIjJPoyIUxZD2zaXT8iGJ6Pb6biGzI1OeIbpJSnrufiJg2t8XDRzTpbw90vxiopM/XZTfraUUycpu7utUoddcqTOoKpRVwjr/nUIblY7pnNbrmZgh6LPHVaHma56P3OqRkInRrJA2nx55iSJfm7Lp3+JR3F79Yp6MISxv7QzwN1GcS0NtMb0H6oTeLezsiUayBT/nk7fJ/1eOrUjczZazcp3RpD8GVpJIVO4dvUPj2mYBQdhcHmaK3JIUSmZkHzzVR0qihlpuK8owNbnEYSO9xzg3atow+dTS4x6PrIFF0/vV9qv/MU1ynO1BDCitwtunEMU3WNHBxCItNmOzoAnT+ZMjrI1CZkd5jKN+t5N5ktd8fd00YwJXTKIkYIk3zoSoHZlDAPuv4KOnlal/zn93xJdTzeQKSPBkzkqco1L4T3G4bFFBXx7FaApeAyZvSoQe0ImeoXT50aBMhUUG0nMN6g0xXez5D7gWDKXLJDLHRq3hk1c3PbUOwuQnoXOmXatC93A7OSuPllPH95v49OCe/nnTczdw0tkgud4kxxnSozxWe+sdqWe13tEbnF/GyxUZtI8R9kSv7uzsym9D/aUey8eR29S3dIAjtb3qi/qDZeOtWrjTpCp+JeY8heM9/DxijnqcpjvoIwdVBHGhdXe+72TGG0nSvEv99PC7K0B7HQqTDRXFvMfHmeEkzpp1YGGUn6jJlKZ415BnWqZxJk6rx6M8V1qtylP72fYOpgJyfwzUQn4dRc2lRz/B0MDjt8J6yNs0ZOB2RqVlv8w/uJ+RTXKcve7SG77vp5sM+goNOJvwQnSOq5/zgiU7XqeA3sng2YyFPc+10b4YEJps7yOIS4H1ApOm27yNTxgnmwjUyB2tI6BApkKl09Bq/dJH/tvXo/0VFwneLebzho7oOSTomZb0mneO/30SnDCnOj5P2ETl000/nHfRT87PyXmS9n6g/nKbn23Z2ZTfnvuDPzt3u/vpRjXjFb3TxqDhcdam7rdWiPGorkVdfVDtkXyQOyWTh876U/derejthrPtVLxxT8k9JmbK2PMH91j1Po5ZWGBMY9ScnBQabG8oRK5S79c9ZjOLD64FqHNgmuQSaTenPrC6b8arO1J7crCYCtij4r5yk+n+JM3dOxDa4/bLOIHOYBrSXIVP+GOuUeAJlaEWTKeywsUmKK65To/SYRwhl00orkygn+/ofWaPFiaqumCqlfUaf8CuqUyFNfvV+1a9Zg4Awrkhet50CXVWRquDs8JP/5nUQyOiFT8UFCndpprtE7F8PAbYa1+ytP1UYqcTdr2iRCp77Op0Tvl7H5azeJ79B+ZarUpfM8VbqHtpSneEfBderfyFNy/bs81az9Hff7/XbvV50mz/NSdS13nZZLaTa61GB0lJTcP7GKRqYtZComBHXqapBU6BRnymotonVv7OgnsJxaU3KDrkOJX9tOoN/VGrnLDshUR0GmguOe5uU89dGp7uH4ANJ9dhqafrYFU7S7koi3nSBTyh2Z8twW6liw6HR6Hc25uqfR/PDa99sbmQrt3uqpS/OZTHYNZKob7zDPwf6skGnGbsCuHdQpPvPlTG138fbVUSy7Iwn6q32D+J2sYgim7GsLmcqmyJRkoU7NxrM3Ux+dEkxV+r0ZWPKpkXsdb3YjhXwMQa8eHrnQKbXTSmCS9VCneJ7iTIk9Cp6nbMdvC+9XzlNfzyRy7/fZoeVM4a9ntphP8S59dPanaUmnSl16qffjXXo+Tsx8NO1L6R9kSpG/6dKbf8l9FJ3ab9apY2uFz/Raaebewb6sSRMudcGUN7SQqTAaP4DVpWF5h5bnKcFUMDAX0HEmCvFIJS3Ior2agD1uNhgsO6eYxBKJwTWNN1O8S190BgoZHls57TFVPYBjWw3mp81iTbzayoN20MM8sjy01qS/Jgx8zXozdbYwwXCmRO+3WKsXMLx+XfLCBzLtnkcbGKlbfCfEgIxxpoROcaZkkJbu8jravLzffr7aATkacu47D21N9DsyZYxbdfx5/DdTSb0yIML7Sdf2QTBlrvaq0R0UZgDd8FRjPqSOTRrqNgDqIVPugiBTWheZCmfIVERaV1rKU4IprlO8ozD69efdzXPj8JNO7avTBSl5vyI1ZFLqKDhTIk99Zr6ve5M+d5Gl6lURHcW/wlSz8U2X3qz/Hd/1+O1MDfrRGXpRX8kx6WcxiYIt6pR+Uxg0LUchp5w9IPH9IXn1fj/ylOjSh5k/A6pfGsyLc2TicJ/GYM3iBnHri1ZMbnVkKtGifzBV6ihkX98BlZb13D26WoyO8M0UOE1karhBptzd6e39vvZ+x/HjCO2KWpNgDYVC+hV/C87hB1NjG5kaF21kincUMzI+lzuK22Wbw5ClkgT7ux2Q9cCcQ5+26sS3/VQm5w0yFZ+RqUBpumnvlkm7F1O8S+9VTA+szVzOveZ01iFxvGJg1lGHfPV0wjzXbE2FTgmm8laFCaa+5qlyR/HJU6WZL2eKe78LJkQivB/vKEpnPb4y9dX7ffKUs+mi9/5zTKnN77xfo/2j+Ov8L3m/cK0WYBwXCvNa3TdT9sxHxnIJvZNZuHcMLt3h60wi79K5Tokd2kN4ScFa2qgzesteEFX6wVQnfjJ1aY9fTH3mU2KP4lwlRq9iRWvoX6Ja7rpRapN5kgGY2+VDcq0lMuXtkKmgq/ZJMJu7mvB+pd5Pk/Q90OoYf/29URTEaKFO2fGTqdUCmcKH8wZwRI0VeYozVdKpulNdwrBdx/w2i1MgEUOmdOfJVKQiU5cImQqK84AI78d1qpSn8p7qgcNmqHPLO+qaU/8nU2cVmfJj/+39eEdR0qnFRe+Wez+zXZxF71c651vaTeJMLTpS/cXUx/t9vTPz671Jw6DZvgnvJ7r0P9z7tVrf3JvUVP6Osx6/nak1zU7QnkzRu8WdLCDz26oGpnXHZzJhqFPbDJmaet6QvPfSkal7y2FM6NTS3abQa52QqYylaxKOozF0wnFd8i14er8TMhVVxvR1H0WJKd5RVI6XFTguq+Veek4pOZyRqd6t+5CATk4Lchm1ffAnxz4Jd9lcETrFvZ9gan2sPvOTVGNu5HLvaW7A6OoK8w0F840dPr3fcf4Ppko7tIfJdgG9PJKYV7/ZtmCKJAkyRR/pDXUamYpC5+39uE5xpkTvN9tHLnS3E6RX2Wuy0Kl++mRqYCFTE0CmYPwY5KKj4N7vUW3fXzr1mfn+l95P7FFwpnie4kyJPMV16r8w9XWHljO1TZam9Ie9X02Sv/N+zU+c+r/8TuJv937nx/QEwyRFr1dFT0GWj0iGduHiPx9MfM8zw7rDWB8ZEmvr+F4reT+ep4bOaAq91bFBwJtqC2I40zHYWh3zTbNjBUSJWmPw2j90an/y6i/vt64/tF7tNkKdMExZ8jdaohF1jM8oDZ46NR4iU0cHmQoHhz5hzZl7e+WpOttL5sg5r7u7+ha93nVUw9//+RXhiWOuBVPeQpkVRDu5V5juL+ZrL/0z8xVMbeY6er2lhww326lBYK5n0FNbNcnXVWRqGY9zyKaFLgmdEt6P9favPHWr+y6YXUUmEEKBXvGW/YOpfINMhV538NpL596PMyXOevA8VRBVyX898/267/fp0sUexdcdWt5RlM75im8QfPIU7/3+Fabk+ncdhSr914f5/1udslL/CENaxWdwCZeAjI6ZDCQfKcwdE9SpZD24Qzxwh6TU+4m9dL5Hkd/9BIbrQYP4sl8siHf13zp1MZCpfYBMZW6f5mI+xe+jKHUUs8dzHhSeZMnzAksj8XmK7/0BMuWfmklKsikyFafDPil16YIpnqdOPfR63WwkS24nQu+5qug5DND7Mc+KkSm5jkyNd9V/MMW9n8hTUdJDhiIff7+bi0wNK/oMOkaCTHGdWk3Gz+/Gz372fmWmlAYy9VDw34+1zAdnNngQ79w6oXdutiYA7n3ASnlKMPXxfpypcp7i9/vxma/YTeK9H99N4t7vNfP95x6F6P14nuL7fq+7yD69H5/5/ns6VVO+m0+pP7b95P+pjmK/1ZGppqoQN1AyIPrieRfX6vyc2R7PMmk/kCm4asbrrIeznLyYEjrFmeLez2s/0pR0HT+CnhTVJTeHBJmyGxH48pqyUkch9v14nnKqowVQ3ZYluDN8BistfwRmc/HI/fazix9tkanJUqFSuUt/MiV6P85U33FQ5/L6mymCOkW86e3NFNtWzbzk/XiXXtKpUXX0yD1nbj+3ZXozcKpT9KLyA71kaI1XMDnYuhRWlGv86v24TvGOolLVR2Bv8W/aT/b2jeSrqQ+j+w6ZUsnb+82szoCJPMW9H59PCaa49xNnPbhOlZj6nPUo6dSnSy/pVKn342cSL/n+nv90HwVnincUgqk/m6dq9dY3ZxKbrfbnJtr/Jaa6WXQEM4ifDDVGNon16UunPHf1vN/uTu4wWxSGVNKpr96P65Twfqs76lR7Wq/noLotIDcHmRo38jdTpfNTH6baMuqUWzm1FEIPqFOD2w+m2j1kCiGjktCpz3xK5Cn3kmF+UpBJN6tpKVG7vRz029P7wQKZuqyQqTDP3jr12aMQOjUP1AyMsf1matH9wdTRRKamd9SpaPGDKe79SnvplKJO6QWTJM9dIFOTDjJlENQp93w6yaRXQ53ywXt7v+oz+XGdKu0m8ZmvyFOfs/NCp3hHIbr0z74fz1Mlpkp3O/M8xZl6fXv0x9n50m7Sv6JTynd3Zja1v+MbBJ3ab/Z+eruKTF3qDcmfRxdb5Knh7oJ5ij6cGwG1fYMkOxp5aTeJz3yF97sc9CkYj+d8CO38QuhU3wvrub+eI1MDBZlK1RUlwvt9Ogrh/ThTI/M5H2rmqFNSE3WKtDuPHDQPmZofWh6Mm3v6Ouf7VafoDXVKz05y7rl9ZDqcoE515qhTEBuzPdk/v/ORLCqoU58uvTTz3WePGfTBQaYWVa1DJm1kyjTVGvMK/61TY0h1KTCUNvw0n2rsqvjzwhi9nzvAf/8STF/eDwYtZEpdNl7e79e932h6bwrvJ5gSvV9AwjJTYo/ik6c2AZNf3u+Tp0pMlXaTvnbpJe/3h3WqWf/mTGKzJFP/Ux3FpFU/iN7Pj/TMJrlsSujlLHwm2aMiE3Zr3GAS7I08fN7TIrwf7/0EU6zWezEF+6mdkkpoRkBiVmfedYxMNepSBO5RoiTKVZcKpnieEjpVNfUFDLUdMrFtJXKJKV9ZWjFhdWQqcmIqiS6d56kiG+xfM9/AVddg7yzUKS0sUhKPeytoq9uGBI8bMpXUkal44byZ+rpHwXWq1ysezK2Mig6pB9UUhtspMrU6pnvi5MiU9yj0XOjUebTbuo2esstFl07n9ZHQKcEU0aYe4L9zlwRT2gqZioYwICJPcZ2q91c3NrTtpiH2KEp56tOl/7RD+5n5vs562Cu5pxXL5PWNbJ6nSnvpYj41CNdih1Z06Vyn/o2Zb01Vvvn2aPObiyD+Nabqf4Ip7v3c3vP+idPFl8DybPznQW8mEyto3WBsTj86NRy8uvR9qAc9ojwmwvu5lv9mytlIdeZCG5lyl8iUV0Gd+rpHIZjSae+lU252QqZ4nhqFc3zG1/ckJm4NmZrudm+d4r0fn08JpgwLXWY/2svM8ytpTMz8B1PtxWxNwhUyFc3Pb6a+7qWr/gp1anh6MFAiZOrqI1MD7alT+x4yAtEzTymWnpd6P86U6NJ5nuqi7OQvndpHHgwq+j0X3k/OGjGgBR4Q0aXXyMEv5yneUax2d4X8ejepdA/tF6a+7lGUOoqS93MHh63QKcFU3Nr67mIcmuxPM9VSv+soun/J+anf7f0yxTxC3x2jLhVXzFM1cyTBkKALE136WrleAWTDeJ2fcm6VXzA10BvEp0M7JvFQD1E3fGRKm59s0p4jU5PijjrVbuEzxXVq7yqNfLBrMnwmbHMhunQvSiwZPQ8yZd/byJTaRKYsGZkKjw2al7zfud/avbp01UOd4kwJnboenzPc86aRuxtltiBOxT1DkmomK/V+XKfEzHdiXmYwOpv4+x0v6P3622oCuvvUqbiHOjWwx0vINic9F3sUQqc+vR/XqUHuS5JPtumaTAJkyjw+mWIJMnVLkakZaQ9eZxI/exSCqUY6qQimxG7S15kv7/1EnuK9H6TLjtijME1zdevtTsuJOOvhDPDdKLp03vu9uvQnU1916sxGJnGsNjqSP8YUvvy/26Po/iV76b/b+zX6xwNYwwDf6+us+vJ+XKcEU3N2ukLQHqNO8Y6CM/VoUEacx3Sb9kawnYAxoXXJbR6KmAwGyBT3fkKndsU1RJ3o/MyUyFOcKXu+lXPwGTK1ao4cwZRXG6L3WxwaALPJlubC+3Gd4kwZ5+E57V5mqFO95kBmMKmhTtVTZMrK+w3JvRqoUyWmuE59mBI6RdIshX57+NapxkpNoH9Ra8RLfWTKuqNOBVGis9JuUmnme/eQqU7tLuX+83u+ZGqPXKFTnponN5I8kCmPdv6hU9z7iY7iPzP1k/fjTHUqM/rKU5wpPvMt1hdChE5l0/rAXZ/iGyl7v+eZxAEobiF0ijP1h/NUXa59t0fR+zu+6/HbvZ/oKHjvx/NUtY5M9e0C/3l1qNzIdLS7QJo3/sEU1yn7PK7HvWh7mYg8JXSKM8V1yksHiU2u4SmELHLJ6/wUn/kKpvjMNzIwT7V7W/RuH53Sk6dO3SbP+dYJmWKpTnPRpYs9ik9HMbwfc9DXzzs2qw7+/o9YRUatDTK1uKFOaSvrDO6s8tapr7tJyXGagpUckGG7nmjktkCmSGeKTAUP1J3Kii3LTB0uyaY887WWKweGHiBTXKfcyAf8ebb33F+0kKnxApkad+f66/tTYG28cu/3dT71YUqcnedMcZ0a6G7DLs2nSnmqNJ/iTG1a+Z2U7k0qeT++Qyu83x9mqqZ811GQv6Wj+M3ej+cprlP+qD4yyNR4ez/BVO22u8LsQI3XmUTOFN/3EzrFmRrkvTp6t/tbp/p1v0687RW935w8mbre/qFTpZnvNqnPoXN+9n5mryWTUQ11arTPHgT0JTIVN5Cp5By9mfp6znc1fORg35BJd3lGncp6yNSw30fvl+zfTGWTk0l+PfPlTAmdggsy5dTVKfRHT6b8IzJSzZEpz/nB1Kf3Ezp1si4OkOlFQp3Lnt5PQaZ6OeoUnKWkIN65MQamXfXXOd9Pnioxxff9vu4mlfJUyftxnXrt0I58RfR+vzznW/J+pS69tJf+h5mqf/cNgubfch/F79apYL46QGcvI1NcpyD1JeiG53dHcUvyC4yjh0HEbtLH+4k8pU+zGNrTFTqwXfepE1o1ANq41wn+W4lBxj1kKtm2/6FTYt9P5KknU9z7+dXj6UbUpYnPaNR+EHfqIVNB/cmUWaP/OOvx2U26H7IVUHMjEzdfawE5bZGpgfxkqttBpuqZVUASt5Apfh/F56yHYKrSG6Uw2u6R4Q9TnccU852upguhU+66pb/O+X50anDZHDuCqV5+lXIv1O01ucqmC6PN5s68AUGdYhdkytdQp0TvN7XuL6YGDZiA6P1+8n6f+RTXqVJH8fF+Qqe+7lFwpkp56jrorn6tU394L72u/PrZKzP1t+xR/GadKuWpZHSxSUfpPaBtYJ7yLf/NVEBy48eZxOHArV0O/oup/DaKhU65Sw91QrvUGfRmjzrxjZ1lkKuzCyDcVYkkdOorU9H4MQfD76P3O/XwGeR5qqRTtYvkQrBEpqLb7Cr/lKesMTI1HPRkAqpdBGRYqHPoR/3nTq/hpESuIFPT+IdOfbp0cRdZCMhU945MuT0d89RKQ6a6jadO9Y7IVLPKFpDsjm+mPjolunSFofez6o7EhPfjearEFNGRqama6a8d2g9TQqc4U6Vzvr/cSy/NfD9nPYYW9LTSWQ+hU5+OQtxHUdqj4Hnqw5R9q0jGH2SqWfumoyjd7vd/u0fxu3WqS44vnQK/mhml+ZTQqfEiuYDfXRrkpzw1tbdG71SPkKlR93l/wwKfae79Sjp1qeUBzMbOm6nSXWScqUt4eTEFvUfrJrxf9z5/69R0gEylsH4zNbGGp3Lv12bTFZgMf73vaKhTuwfqHj1vkKl9jExt18iUH52GktApzlRJpz5M+Xp4UoROOfOJLIHSQ6YaFjIVZ0ediPnUNnPX5S794Uxt6BuFxEo65Tj9OwO1hd5vECNT4+YFmfrs0JbuePl61oPvJpXu9/vq/XiXXur9Pne8WEtHtYVOfd1NEh3FZ99P6NQf7v3U7+7MVOW/5M7MP+L99NW9kQumeJ4SM1++R9Gqjs8vpj7zKe79REeRqPoY34fteu4VN3ymybwXQrvvv3Vqqz11ajQj+a87irq7RV256nIO9Sl6v5uL3s8hVXzGY6UFpOlKAGNXfnu/T0chmHIcfwmjHpWJf0qR6csamdJz9H7+cO9gvroiU3FgvXXq61mP88VMwBpt7pJ/qbQUsjbrkxdThZ+m5LJCpqKh+mbqa0eRXTP8edcWMkWcYkHcqjkCc4FMuayV7ElxkiIIa6M3U7yjEDPfT5cudpPW8k77qaPgXfrXM4mv+yieeerDVOns/NfdpF97vz/MVEv9pqNQ/5b7KOq/2fv1N/4een7RYN5qXaVih5buDw1J6NSdumeY3QHz1JwS6J0Vr+82tmMvdzI3sntMen4z4KlTsNnbQJYq5inHdmuSYCpaPe+QqRRvpvhdZKKj4ExVJ+j9MC6hzsyf9/ltZ6YNRpThM967IVPLJurUdB3Q1zlfrlNij8LunzGzN0dLsOtdCVMgRaamo3oGPcxTzKsZb6aETn2Y2lWb6/x1JnHfS/Dt0cffj+sUZ6ptqPLzO4nI1G2NTI0v0zdTfD5VylPxIcKfd72XiGCqv9BHwvsJplbRc+YtI1NRo17Vuic289zHHf8nxB7FhymRp0rnfDlTDfM+EV266P0+u0lD03gUgilxvx+fT3Gd4r3f1y596DTcvejSj64xlOyoJdE/yJSmfbNHodb+kjz1u5ly89EeLLQVud/fVA1y/n/dnUmXosrWhn+QA0EkkaFK0IOwAbuZYI8t9vz6bxOhBdncm98g85xad3TWWVUrs6qSx7fZOwLQOdAFG70gnU8Jx+jFVNlR8HkePrv0eZIPQVfqQuQvxSnqip5HT6Z4vWWS+mLRh7kgkeijThkrfi0q8yBbQK9PkClUjDtxEt0BrYdMwRGQKSVApmbDSH2eSfw48+W3+gq6woJL/d0Uv39bR6Y69W2TBJmIX3d8ck4QQ4ZMbU/uptKlM+/XXtUT6O51zG/Ny0un3Pob6mZmI1NZL1pA9LDfeb+KTtE8pQsZR8JzDX9/vETvp8y0B/GlCL2fcOdGjKmve7+yozAIZ/D/v/kU9X6soyjPJFY6ior3K3eTKnmK9n6/nKea/Hd3ZkpC5cL0/zmm9JrfTJlOhXM9B1fKmlzQWRXzqSYyNYrrBlfxfpQpLw11UJyLMGTez28C6sRNlfpgcbcGF1hCSyXzZBHBdOmQtNJRLJOsSRhTwiKcQ7v5h6nFQnfBa84enF/rIFNZ6+Z9YorNp6hOKb6yAnu65DjflM9AxH6OX+/yh6lwhEwN/YKpL/f97jMBU9Fy89IpMxSKvZAJMkV16uAgU7Cx33m/yr4f/ju44F5cLvJ3PReZ4otdJXP7IKF0cg5kSop9x9v11VFQnarsUZRMVb3fh730ClNf7vvRme8nnfpwZ+YnnfplphrN77xf8y/Zo/hppjqH+h56B7MZ+QP3qjKd8jYm6hTNU8YKvd8AZIN76dRKfzJFd2iHg2wIKtcSIvB8GRhTbnBtpEFjeFLJVUsi6PsJMkV3aJn3a/aEp/fbtbwZqLUuT4KkuCOTMkV1Khgs3+kUy1Ol92O9nxBLSzDbbWTK4V2XzNx89tSp7R2ZsrrI1Kw3sdKPvR/zfhnJYvyTK8jwYZbwT6b2hU4t19Mx2dvIVGhm+vNMYuqR9HkfRWttiV3xhn9ea7TnSIUpctrcuSA6ORvi17gBDC8zPRouWn5HkU+W78uT8Y1jXfq6tW197tJL78e6dLqX/qFLZx3FR6bozLdyt7Ovz+bP93pQnbplsefvfcVKnVUT//1/jynh7Zv3T0lieW3Sv3rW46eZak13O0xJNjI1m6JObbf1HJQRMhWK3dmd8Ilxhuk9eTF1ES+6zwmtMGU6dSS7IfRmU/R+QvPsks35GkI78xtp2K63nkwFC+eVp6Rsyz87inmu8IqexnMg4QLz0ChGpgYX9H5OPnukEJkvnRpxilq946XC1ElG70i9H8gq5jkersjUUGsSuIx7QOw1MjXvHa30690kJUCmDGGN3y/dIlPbQz5G3Z7wEczjYob8QKbi0NI4NvMtez/m/RaJ4kBHNjmC31sek62k9KpMRTfUqdHlokdMp8qOgjFF89R3M9+PHQXVKdM2lANjquL90lZovZtP/XmfL9Mpuu9HdeqXO4pmU/5mPiW9/SV7FM0f7v0e12wHVhc/10MpuXZIIik52BcLvd8ZamfSrrdP4LdOxvNM4tVoqGw+xZha9eaDJ1PmEp/pkil/sUOmhgoyFTUwT7H7KCodBWWKej/nuOKJTx6tA+lOkCnq/RhTfh+ZmiQhfqUPXTpjKqhfF9C5TtF7UZ1qKchUj1eRqXzZK86aGBn4PekdU5WOguqUuu0+0nDSQKasJTKl+W8vppJeNIf+eaJxH3u/Z5d+qDvQ5QyOBL6MTN3PyJTxUJEpI0WmejLqVHiYvZhaRQFU9/2o9zs6+6IHLbxf2VEwpj6e9Sh1inUUdIeW6hTr0j/q1H/pKH7Z+73x35zzlaS/ZI/ip5lab+Id836MqQe5PsAd4s/Y9ya9M5Gb5KlTz5lv0ftRnWLzqXrkFft9sRCF3RE+01GGTBn1SyNiTNXbowiG5pFELE+5x1ruH/aJ8NSp+UNBXTkteQKt1elAvBt+7pNDHfONNy52m0xkaj79o1Ns5nu57SPWUVzC+QJ0QUamjpHskqV9nULP2SBT8h2Zap+cDGL3vU6dm2T79H79QTwBdb54RCBoDk+W6nUE6q3QqdhGpoIUmYpk1KmIiIu+Mp2dVn79et0TplPntYB/3pWWF47Z7ZPdSnKhfVXvKWOK7JGp+X768n6jVPOrvV/p/b7tKMqzHmla56q93+F8ULhey4nV7liKtU9nPaj3qzC18gST+23vJ313x4sk/an9yL/6DoLmD3s/S/a2oI4UfAaTdU0mbz3hAWpn92LqIbdOMDmOjeeZRMoU1SnG1MQYDvCZlAQCGx+ZGil5BOabh3mq42Ge2sqjEOBgvXo/tu9HO4rklt8VoV6fQluto/c7d5MDaY6QKUOtoW5slsgUVzv1IPAUjPqlTtGOgulU1F+/mKI6dcyyBGxNFTjG1NsIdapvWJ/zFJtPad3hBDxzid6PMsVLyJSymiDjXly84zpHpqbdg5ayc740T1WYcsXMBkfe5FxoFe+Zf0TIlDdI78X5KWdJukNkKt5NdcK6dD2ZQPVM4sc8Vd5Hwe4ii+3jqNpRHM41hekU834fz3pQ70d1yhz2BPPJFJ35WsJiw5iieeqXd5OarbfvvF/rL7kz86d1anbQt9C+LwTOF1c1kbiD/AE9udiX29wvB8ZUcorLPPViyhlYgqpch/U+OGQoEKZTbrYLwLtdME9lc2SqsYveMVWZ+ZY6RfNUcLOSp/fTlpinAhGQKSdCnYpkzAus95sdt9uq97sV7+R2uAkXwSaaopLqyJQ13SBT1rLnkisgU4kqWtWzHpUufeaHEzC2GJsCa9O6E8e7DqE7LZjSpSmQaItMTQ7iO6aEeLtL2Xzq4sUW2OEOderkyH1yv9V70FU29xSWDuqUdkCmxlsZmaI6VXo/1vtRpqj3YzrF7nb+sJeeTtbzyPC8vVo5P2XYWrj52vt91/ttPNkiv61Tcuu73ST5L+kofpqp8SnfgObU8RmMwotMOPxxQ/u4aUYB5pIDkcbNE0z5/UunvPZRZb0fm/l2+BdTQVaXTcZUr+EWd1jWTx3SmPsB/h1GhETG26LDOgra+7EufTRcJ6AfWxzq2uG0JGpNsUEZFR2FIJ5McrBRp+YYrLgBmS7OinXUUv86SHecfXxzxe6a9+bQbUnIlM6dTbIWkSmTL3SqDcjU7mQcYWaNrer7pyp5aunVR2DfZ4/I7zScO1FdZIrqlC/hU0ncXjSDwemPTo1riyXTKcaUvl7b4HJpzgXxGb3ftI06ZbZQp0LJbi3JQbr1IVqeXzr10fu9Hd+a/uI0b5IqU8V9FGbWbfTZzJf2fhWmqPdjTLGOovR+lbMeFZ2i8ymqU7T3+yeYEnnum/NTUrt89Wjjf8n7nY1sA47VElL/FlxEsqhlT6ZguZwdiAMc6tRt92Kq7Ch6jqrJyrC/i0CRhAbHdGrCrwMwOn+Y0paoUzHsXkyV3o/p1D7eJdB+S7jUH0/wc33ar9tgylPUjbWJOtW6nTyYRZ2X9ytnvkyn7LOOOheMORIonKsSb41MEWQqZUwtR8jUVDORqXXmTitM2XdylTv1vT5mTIVj93Qnt2E2hA4GbOKLCjKlbpGpsTrW0kqequxRRNnQAl1XcvTKDv7+VgOZMvYEmYry1pQ0OrcBjCYnjasw9WZpV9RJa9L5D97vP898qfdj7yCwSbj8xBTNUxWdonvpFe+nJgr8I3lKbAj8d0z9Je9J/GmmZr04Zd4vqB3R+1Gd6vpKM/JbJupUZ3fKYHLZGNFHnfIwxnQYU523B3q92xV1IhOQKV07NYjvDpMnU2FbeDFFez+2R0Hz1ALiBJRpzKWhOE6WJAyRKVcrmHI7yJSbok5Rppj3ox1FpUsfD+pPpvyTg95v0Eem9CEy5Z/uPbO48/NY9X50j4J2FCxPiVNpBMZcfhB/x5/OJAZkqrcROc4XpKlLzAkyBXVTixhTbD5Vdum9vmdBx18iU7XTGcg0EhzMNchUoCvIVNZCnUrmBVMf5lOMqa/P+dI8VfF+ZUdBdYoyVfF+dDeJeT+apyq7SV96P3rO97eZEsTv5lOdv2SP4u2n81TBVLf99tKpUxLfoN1dNUk4adcORLSRqcGk/5kplqfEev5kym/MkSmxM38yFZyvyNQsQe/n+7svvN/ghBnbPw9jxpRviuiVqE61vVnRwxXeT30gU0l2Jylj6mNH0ekJU+ipTY6E41hWyVbYxaBinkp9ZMMkxsg4QKhjoGN76VSnKr2fDdcR9O7Sg0BjmpxJNM8GT6byDJmiOjWF/YupynzKnB/v3fismIypkBAXyF4TinlVeo8CaY1MTTfI1GDiaM/zU5SpSpdeej/WpTPvV3TplXtoD7VkFlV2k6j3YzoVZquRvxHXSlphinXp4AzETzqVWIL7ZMpo5OIvMlV8+v93pv6W+yjEH2Zq7wzfMVVHvQFFXDZJwO0vG7Kq3d7pFPV+QrYMOKZTreU8AvMCyJR2Re+1x3iDzxh6v9DbSjIZKE4Ao1qTkOp8quz9mldkyu6OuIjpFO9KFqheoRvcEpmSb/seTKZtkjLvp8XHI/N+bDdp0sqnoPH9nPMhxe9vX4t3ymmFThliTyWmiExNOiNkiu77VWa+1Putr6hL9mLyIMF9g0wd17sXU9cYmap7/rTKVNmlM+/XNeomOL6cR4wpo41MtTcEmbrEyFQfkKnhJNGe70mkvR/b96M6Re/3q+Sp0vtV8lSlo3hYar3KVLlDW2Hq075fOZ/KzcxkeeqXd2hRpb7rKJS/5B0EP+39vMhGpviGEPnzR48n6apgqj8TuNBq9zZkRPYZ+ET5zBTTKX08DKGzvDfS4LCVn0xpjo3eTxRsZCpGnRrpDeV5fqpkiuUpY23H0CZDLvJnS2dKLnPBBCWbIlMGvHQKtM5Lp6j3ox0FY6rXvE7BWkTI1FXB77/K1xPooveLmE6pGjI17+4t8nVH0evEQzAC8c4xndIy1ClbGqNuzmP0krUeMjVpNl9MLS7NdVWn9qnwYqoWnl2S+1fMg2/r4rZRqTUmML9FEI6TV56iOkU7iq+ZSq+d5eeOYtafRmwvvewoKjpVyVPRpE78czu8Pbv0tv5YPudTWmOxVPRjaD/z1C/rlNT4boeWlK/I/lfPevw0U6ubkoJ7415MhY53hc6pjd5vMbwsiWstjoypqN6NzE9McRkyZax7qEvD2rRDJp7ngSMjU8Fkhjo1I6hTU41Xqud8WZc+voRnZdSQkIFswJFg4OPn+kJEnWqvCqZmY2TqGO9dGN1u73WqmPkypvzZOgFDy/M0qOXFnZdjZKqDOoXP+L6mki5Bpkbt5sv7lWcS8Rnzxp3tfIgMhYN7ypjqy7s+mOeCqZ2ETOF/nzo16DUXLtMp2qWzfT/KlKu3csKYMppXC3S3YGqZIVO2g0z1x62XTuVZzWMdxX+b+ZZM0flUxfvRjuI58+2up4ypSpde8X6VPQq679flb9NKR+GFj/X9F5lqid/tUZC/5D2JP81UI5PWTKfCoz+7k6imXMCboU75+bw3JaSWHmGudIznWQ+apyq9Xz20Q9DvDjLV3rodUo9DH4yjxXOwGSBTG9kAGBbvmqre8VLmKaQZvRonoE712siUKuAzanMt9GLXe6ISK0em/PWCfDrny5jKincgdGphnvpRjEz15+sx9FKCf5/JrdYhtQc5QNQyXt6volOUqevYQ6bGzTsXjtLWgXk/yxVfOpXnyNRA2mvkP3i/dG2AW5NyEixCF/NbmtvQEdY3zl8qyBQRkal5FL/yFGWKdhSV81NUp8z1Y3Sunp0vmars0Ja938f5VEWnKjNflqfKPQrapf8jvZ8sfddRqN1SqP6XmAr5fA09LxBI2LrV7sQO9CvzfoypfQt1arBaGuS17zch1Zmv4CoBtAeXRgSrGTI13SFT1PuxPMXvCECUpMgU3Uuv7CZRnRpruzFYTog6pd1OY+b9dD3BZ1wTkSnt8WKKvX/qEWv7TzqlePccvV7oyOS0nj+ZCk57WSZngewB6iOT+7ibxPKUvkOmOlcBdarHOweyviNThiIi40NpqhJ+g0xF26b2POtBmaLejzHlnYY6GGScE+jbyJT8uL5j6jY/hTAdSlrKer+D9OhVd2g/znwTb7NhOsV6v5o9G3y6M5PqlGm387FSO+KvV5iiOsXu92N76V/tUVztm5n+svd7479+9kqmWtxfcr/fj3u//nAFZnoVCFxHlzsRpfoFzHFN4IKsdhkTnU+OMD7fDFLJU/Scr6PUt3clWgkBeN4RvZ7Pn2Qi5Z4PZGjyKcSXTCTTFurUeL5W0k9dOtUpypR+iDgCDT8ZE16/GuD5Euab8/ilU7DxXkyV+37WqTtzu+IJ81gvumCeaWfIlC6hTjmXFD8jDgZ6vwNBpjDKvGPq6m3SlO1RdKZKH3qzPjLFc6cNaQvo/citYKqfI1NUp8IH6hSb+X7UqZIpplMzB72f++giUxcbmeKWJ8xTbqw9z/mWexQVpnZ+X0irXTr1fuU9tGzmS/NU2fsx70eZonmKeb8yT7Hej3k/DT/VmPer6JT8xnV+kalG4xvv1+JLpMR/tff7ae/X8ZApC5ApRZ+dyb4vXcBWUEcCdTsbk+XYP0DQgxdTH73frp0HoNWtBvGTfiIT08U8pYyKdwrovVgk/TXq1OAaKs/zU7RLP+r1RmSFh/VGwUSBujLmkKnAQO9HmWrzqFN+1kGmundkat6qvbwfzVO0ozDt2qxTYcrnHi2RQDYf4WcEEUggtdH7cfYfpmie+ribJHXzPnQ2/WLnNUo2RArnEXS7xbyrs8Z8uN/5CcwcAXWK5im2R6EnO8I6CspUZ9J8cIE3OavETDKT6VQYhac+ucxQp/ou6lT/2PDOXapTH89PVTqKUqeY96ucn/qgU5U8RXs/t29ZcvUe2opOfblH8cs6JTS/2aNoNf6SPYqf7tLDTF9ifjo1uNCfX85kkeVnMHhJSENZrY2J1YoOAK7/ylPU+7Gz83p3UNzZGOMv77Y8F+xQywm31j1otw3UqdrWLu7gb/sAQa5Uz0+xM4nU+1GmqPfzH8ZLp9x9jN5vf3A6ZL5PHUj2MxJVej+2R0GZWkbKS6dax5NIrAMypV/SBse8H9WpWWNrpl/3ftZAQl1qNFCnFsXOq1+8j1eFMeoUZeo4Rqbipv7KU4NLtGA6xTqKhLN1sBf9BwdK8GLKGKFOBVF2ApKayFRsT7So4v1oR2GIuil2txjrGFN297bfPHu/Mk9V9v3YPbRFl766HfOq9/t6N+nD2XnW+/1ju0lvze/ueGk1/kc7CrIQlmBxZoODaFc7E0+9nkFrD4XIX89Qp9Qd6tRcd/XnDu11iBlZXHvBc+Y7tzIAh095DpYqei91Y3uAP1U+8sMBMuUGqFNhXXl5v1Kn2HzKDLwRaIKXp4ypRY5MqbyEuuGbyJTHIVPBpUae7/OlOlW54+W812NoS9mDYzq1cuPhk6nVCJla3ZCpeaNhPt+TWNEpmqeyyzWCziy/R35AUKfO13kIbRF1KpRDzIfrR8GULqjVsx6V3g9TlwZdV0CdOnXRK5qLnQlksrqlwUVCpsYcMgVOkadoR0GZYmfny30/6v2+3vcre79Kl57tUddtW1Zc1lFQpphO0d0kplPU+7EuvchTZo3DPFh6P+/CrfkPTNU3q9P5q//5P+lyLU4=</prop>
			<obj name="TemperatureLog" class="TemperatureLog" version="2">
				<prop name="Times">TEFSWgAAhZ0AAICFmBgBAACyAgAATAQAAOYFAACKBwAAJAkAAL4KAABYDAAA/A0AAJYPAAAwEQAAyhIAAG4UAAAIFgAAohcAAEYZAADgGgAAehwAABQeAAC4HwAAUiEAAOwiAACGJAAAKiYAAMQnAABeKQAA+CoAAJwsAAA2LgAA0C8AAGoxAAAEMwAAqDQAAEI2AADcNwAAdjkAABo7AAC0PAAATj4AAOg/AACMQQAAJkMAAMBEAABaRgAA/kcAAJhJAAAySwAAzEwAAHBOAAAKUAAApFEAAEhTAADiVAAAfFYAABZYAAC6WQAAVFsAAO5cAACIXgAALGAAAMZhAABgYwAA+mQAAJRmAAA4aAAA0mkAAGxrAAAGbQAAqm4AAERwAADecQAAeHMAABJ1AAC2dgAAUHgAAOp5AACOewAAKH0AAMJ+AABcgAAAAIIAAJqDAAA0hQAAzoYAAHKIAAAMigAAposAAECNAADkjgAAfpAAABiSAAC8kwAAVpUAAPCWAACKmAAAJJoAAMibAABinQAA/J4AAJagAAA6ogAA1KMAAG6lAAAIpwAAoqgAAEaqAADgqwAAeq0AAB6vAAC4sAAAUrIAAOyzAACQtQAAKrcAAMS4AABeugAAArwAAJy9AAA2vwAA0MAAAHTCAAAOxAAAqMUAAELHAADmyAAAgMoAABrMAAC+zQAAWM8AAPLQAACM0gAAJtQAAMrVAABk1wAA/tgAAKLaAAA83AAA1t0AAHDfAAAK4QAAruIAAEjkAADi5QAAfOcAACDpAAC66gAAVOwAAO7tAACI7wAALPEAAMbyAABg9AAA+vUAAJ73AAA4+QAA0voAAHb8AAAQ/gAAqv8AAEQBAQDoAgEAggQBABwGAQC2BwEAWgkBAPQKAQCODAEAKA4BAMwPAQBmEQEAABMBAJoUAQA+FgEA2BcBAHIZAQAMGwEAphwBAEoeAQDkHwEAfiEBABgjAQC8JAEAViYBAPAnAQCKKQEALisBAMgsAQBiLgEABjABAKAxAQA6MwEA1DQBAHg2AQASOAEArDkBAEY7AQDqPAEAhD4BAB5AAQC4QQEAXEMBAPZEAQCQRgEAKkgBAM5JAQBoSwEAAk0BAJxOAQA2UAEA2lEBAHRTAQAOVQEAqFYBAExYAQDmWQEAgFsBABpdAQC+XgEAWGABAPJhAQCMYwEAMGUBAMpmAQBkaAEACGoBAKJrAQA8bQEA1m4BAHpwAQAUcgEArnMBAEh1AQDsdgEAhngBACB6AQC6ewEAXn0BAPh+AQCSgAEALIIBAMaDAQBqhQEABIcBAJ6IAQA4igEA3IsBAHaNAQAQjwEAqpABAE6SAQDokwEAgpUBAByXAQDAmAEAWpoBAPSbAQCOnQEAMp8BAMygAQBmogEAAKQBAKSlAQA+pwEA2KgBAHKqAQAWrAEAsK0BAEqvAQDksAEAiLIBACK0AQC8tQEAYLcBAPq4AQCUugEALrwBANK9AQBsvwEABsEBAKDCAQA6xAEA3sUBAHjHAQASyQEArMoBAFDMAQDqzQEAhM8BAB7RAQDC0gEAXNQBAPbVAQCQ1wEANNkBAM7aAQBo3AEAAt4BAKbfAQBA4QEA2uIBAHTkAQAY5gEAsucBAEzpAQDw6gEAiuwBACTuAQC+7wEAWPEBAPzyAQCW9AEAMPYBANT3AQBu+QEACPsBAKL8AQA8/gEA4P8BAHoBAgAUAwIArgQCAFIGAgDsBwIAhgkCACALAgC6DAIAXg4CAPgPAgCSEQIANhMCANAUAgBqFgIABBgCAKgZAgBCGwIA3BwCAHYeAgAaIAIAtCECAE4jAgDoJAIAjCYCACYoAgDAKQIAZCsCAP4sAgCYLgIAMjACAMwxAgBwMwIACjUCAKQ2AgA+OAIA4jkCAHw7AgAWPQIAsD4CAEpAAgDuQQIAiEMCACJFAgC8RgIAYEgCAPpJAgCUSwIAOE0CANJOAgBsUAIABlICAKpTAgBEVQIA3lYCAHhYAgAcWgIAtlsCAFBdAgDqXgIAjmACAChiAgDCYwIAXGUCAABnAgCaaAIANGoCAM5rAgBybQIADG8CAKZwAgBAcgIA2nMCAH51AgAYdwIAsngCAEx6AgDwewIAin0CACR/AgDIgAIAYoICAPyDAgCWhQIAOocCANSIAgBuigIACIwCAKyNAgBGjwIA4JACAHqSAgAelAIAuJUCAFKXAgDsmAIAkJoCACqcAgDEnQIAXp8CAAKhAgCcogIANqQCANClAgBqpwIADqkCAKiqAgBCrAIA3K0CAICvAgAasQIAtLICAE60AgDytQIAjLcCACa5AgDKugIAZLwCAP69AgCYvwIAPMECANbCAgBwxAIACsYCAK7HAgBIyQIA4soCAHzMAgAgzgIAus8CAFTRAgDu0gIAktQCACzWAgDG1wIAYNkCAATbAgCe3AIAON4CANLfAgBs4QIAEOMCAKrkAgBE5gIA3ucCAILpAgAc6wIAtuwCAFDuAgD07wIAjvECACjzAgDC9AIAZvYCAAD4AgCa+QIAPvsCANj8AgBy/gIADAADAKYBAwBKAwMA5AQDAH4GAwAiCAMAvAkDAFYLAwDwDAMAlA4DAC4QAwDIEQMAYhMDAAYVAwCgFgMAOhgDANQZAwBuGwMAEh0DAKweAwBGIAMA4CEDAIQjAwAeJQMAuCYDAFIoAwDsKQMAkCsDACotAwDELgMAaDADAAIyAwCcMwMANjUDANo2AwB0OAMADjoDAKg7AwBMPQMA5j4DAIBAAwAkQgMAvkMDAFhFAwDyRgMAlkgDADBKAwDKSwMAZE0DAP5OAwCiUAMAPFIDANZTAwBwVQMAFFcDAK5YAwBIWgMA4lsDAHxdAwAgXwMAumADAFRiAwD4YwMAkmUDACxnAwDGaAMAamoDAARsAwCebQMAOG8DANxwAwB2cgMAEHQDALR1AwBOdwMA6HgDAIJ6AwAmfAMAwH0DAFp/AwD0gAMAjoIDADKEAwDMhQMAZocDAACJAwCaigMAPowDANiNAwByjwMADJEDALCSAwBKlAMA5JUDAIiXAwAimQMAvJoDAFacAwD6nQMAlJ8DAC6hAwDIogMAbKQDAAamAwCgpwMARKkDAN6qAwB4rAMAEq4DALavAwBQsQMA6rIDAIS0AwAetgMAwrcDAFy5AwD2ugMAkLwDACq+AwDOvwMAaMEDAALDAwCcxAMAQMYDANrHAwB0yQMADssDALLMAwBMzgMA8M8DAIrRAwAk0wMAvtQDAFjWAwDy1wMAltkDADDbAwDK3AMAZN4DAAjgAwCi4QMAPOMDANbkAwB65gMAFOgDAK7pAwBS6wMA7OwDAIbuAwAg8AMAxPEDAF7zAwD49AMAkvYDADb4AwDQ+QMAavsDAAT9AwCo/gMAQgAEANwBBAB2AwQAGgUEALQGBABOCAQA6AkEAIILBAAmDQQAwA4EAFoQBAD+EQQAmBMEADIVBADMFgQAZhgEAAoaBACkGwQAPh0EANgeBAB8IAQAFiIEALAjBABKJQQA7iYEAIgoBAAiKgQAvCsEAGAtBAD6LgQAlDAEADgyBADSMwQAbDUEAAY3BACqOAQARDoEAN47BAB4PQQAHD8EALZABABQQgQA6kMEAI5FBAAoRwQAwkgEAFxKBAD2SwQAmk0EADRPBADOUAQAaFIEAAxUBACmVQQAQFcEANpYBAB+WgQAGFwEALJdBABMXwQA8GAEAIpiBAAkZAQAvmUEAGJnBAD8aAQAlmoEADpsBADUbQQAbm8EAAhxBACscgQARnQEAOB1BAB6dwQAFHkEALh6BABSfAQA7H0EAIZ/BAAqgQQAxIIEAF6EBAD4hQQAkocEADaJBADQigQAaowEAA6OBACojwQAQpEEANySBACAlAQAGpYEALSXBABOmQQA8poEAIycBAAmngQAyp8EAGShBAD+ogQAmKQEADymBADWpwQAcKkEAAqrBACkrAQASK4EAOKvBAB8sQQAFrMEALq0BABUtgQA7rcEAIi5BAAiuwQAxrwEAGC+BAD6vwQAnsEEADjDBADSxAQAbMYEABDIBACqyQQARMsEAN7MBACCzgQAHNAEALbRBABa0wQA9NQEAI7WBAAo2AQAzNkEAGbbBAAA3QQAmt4EADTgBADY4QQAcuMEAAzlBACm5gQASugEAOTpBAB+6wQAGO0EALzuBABW8AQA8PEEAJTzBAAu9QQAyPYEAGL4BAD8+QQAoPsEADr9BADU/gQAbgAFABICBQCsAwUARgUFAOAGBQB6CAUAHgoFALgLBQBSDQUA7A4FAJAQBQAqEgUAxBMFAGgVBQACFwUAnBgFADYaBQDaGwUAdB0FAA4fBQCoIAUATCIFAOYjBQCAJQUAGicFAL4oBQBYKgUA8isFAIwtBQAwLwUAyjAFAGQyBQD+MwUAojUFADw3BQDWOAUAcDoFABQ8BQCuPQUASD8FAOJABQCGQgUAIEQFALpFBQBURwUA7kgFAJJKBQAsTAUAxk0FAGBPBQAEUQUAnlIFADhUBQDSVQUAdlcFABBZBQCqWgUARFwFAOhdBQCCXwUAHGEFAMBiBQBaZAUA9GUFAI5nBQAyaQUAzGoFAGZsBQAAbgUApG8FAD5xBQDYcgUAcnQFABZ2BQCwdwUASnkFAOR6BQB+fAUAIn4FALx/BQBWgQUA8IIFAJSEBQAuhgUAyIcFAGKJBQAGiwUAoIwFADqOBQDUjwUAeJEFABKTBQCslAUARpYFAOqXBQCEmQUAHpsFAMKcBQBcngUA9p8FAJChBQA0owUAzqQFAGimBQACqAUApqkFAECrBQDarAUAdK4FAA6wBQCysQUATLMFAOa0BQCAtgUAJLgFAL65BQBYuwUA8rwFAJa+BQAwwAUAysEFAGTDBQAIxQUAosYFADzIBQDWyQUAessFABTNBQCuzgUAUtAFAOzRBQCG0wUAINUFAMTWBQBe2AUA+NkFAJLbBQA23QUA0N4FAGrgBQAE4gUAnuMFAELlBQDc5gUAdugFABrqBQC06wUAWO0FAPzuBQCW8AUAMPIFAMrzBQBu9QUACPcFAKL4BQA8+gUA1vsFAHr9BQAU/wUArgAGAEgCBgDsAwYAhgUGACAHBgC6CAYAVAoGAPgLBgCSDQYALA8GANAQBgBqEgYABBQGAJ4VBgBCFwYA3BgGAHYaBgAQHAYAtB0GAE4fBgDoIAYAjCIGACYkBgDAJQYAWicGAP4oBgCYKgYAMiwGAMwtBgBmLwYACjEGAKQyBgA+NAYA4jUGAHw3BgAWOQYAsDoGAEo8BgDuPQYAiD8GACJBBgC8QgYAYEQGAPpFBgCURwYALkkGAMhKBgBsTAYABk4GAKBPBgA6UQYA3lIGAHhUBgASVgYAtlcGAFBZBgDqWgYAhFwGACheBgDCXwYAXGEGAPZiBgCaZAYANGYGAM5nBgByaQYADGsGAKZsBgBAbgYA2m8GAH5xBgAYcwYAsnQGAEx2BgDwdwYAinkGACR7BgC+fAYAWH4GAPx/BgCWgQYAMIMGAMqEBgBuhgYACIgGAKKJBgA8iwYA4IwGAHqOBgAUkAYAuJEGAFKTBgDslAYAhpYGACqYBgDEmQYAXpsGAPicBgCcngYANqAGANChBgBqowYADqUGAKimBgBCqAYA3KkGAICrBgAarQYAtK4GAE6wBgDysQYAjLMGACa1BgDAtgYAWrgGAP65BgCYuwYAMr0GAMy+BgBwwAYACsIGAKTDBgA+xQYA4sYGAHzIBgAWygYAussGAFTNBgDuzgYAiNAGACzSBgDG0wYAYNUGAPrWBgCe2AYAONoGANLbBgBs3QYAEN8GAKrgBgBE4gYA3uMGAILlBgAc5wYAtugGAFDqBgD06wYAju0GACjvBgDC8AYAXPIGAAD0BgCa9QYANPcGAM74BgBy+gYADPwGAKb9BgBA/wYA5AAHAH4CBwAYBAcAsgUHAFYHBwDwCAcAigoHACQMBwDIDQcAYg8HAPwQBwCgEgcAOhQHANQVBwBuFwcAEhkHAKwaBwBGHAcA4B0HAIQfBwAeIQcAuCIHAFIkBwDsJQcAkCcHACopBwDEKgcAXiwHAAIuBwCcLwcANjEHANAyBwB0NAcADjYHAKg3BwBCOQcA5joHAIA8BwAaPgcAtD8HAFhBBwDyQgcAjEQHACZGBwDKRwcAZEkHAP5KBwCYTAcAPE4HANZPBwBwUQcAClMHAK5UBwBIVgcA4lcHAIZZBwAgWwcAulwHAFReBwD4XwcAkmEHACxjBwDGZAcAYGYHAARoBwCeaQcAOGsHANJsBwB2bgcAEHAHAKpxBwBEcwcA3nQHAIJ2BwAceAcAtnkHAFp7BwD0fAcAjn4HACiABwDMgQcAZoMHAACFBwCahgcAPogHANiJBwByiwcAFo0HALCOBwBKkAcA5JEHAIiTBwAilQcAvJYHAFaYBwDwmQcAlJsHAC6dBwDIngcAYqAHAPyhBwCgowcAOqUHANSmBwBuqAcAEqoHAKyrBwBGrQcA6q4HAISwBwAesgcAuLMHAFy1BwD2tgcAkLgHACq6BwDOuwcAaL0HAAK/BwCmwAcAQMIHANrDBwB0xQcADscHALLIBwBMygcA5ssHAIDNBwAkzwcAvtAHAFjSBwDy0wcAjNUHADDXBwDK2AcAZNoHAP7bBwCi3QcAPN8HANbgBwB64gcAFOQHAK7lBwBI5wcA7OgHAIbqBwAg7AcAuu0HAF7vBwD48AcAkvIHACz0BwDQ9QcAavcHAAT5BwCe+gcAQvwHANz9BwB2/wcAEAEIALQCCABOBAgA6AUIAIIHCAAmCQgAwAoIAFoMCAD0DQgAmA8IADIRCADMEggAZhQIAAoWCACkFwgAPhkIANgaCAB8HAgAFh4IALAfCABKIQgA7iIIAIgkCAAiJggAvCcIAFYpCAD6KggAlCwIAC4uCADILwgAbDEIAAYzCACgNAgAOjYIAN43CAB4OQgAEjsIAKw8CABQPggA6j8IAIRBCAAoQwgAwkQIAFxGCAD2RwgAmkkIADRLCADOTAgAaE4IAAxQCACmUQgAQFMIANpUCAB+VggAGFgIALJZCABMWwgA8FwIAIpeCAAkYAgAvmEIAGJjCAD8ZAgAlmYIADBoCADKaQgAbmsIAAhtCACibggAPHAIAOBxCAB6cwgAFHUIAK52CABSeAgA7HkIAIZ7CAAgfQgAxH4IAF6ACAD4gQgAkoMIADaFCADQhggAaogIAA6KCACoiwgAQo0IANyOCACAkAgAGpIIALSTCABOlQgA8pYIAIyYCAAmmggAwJsIAGSdCAD+nggAmKAIADKiCADMowgAcKUIAAqnCACkqAgAPqoIAOKrCAB8rQgAFq8IALCwCABUsggA7rMIAIi1CAAitwgAxrgIAGC6CAD6uwgAnr0IADi/CADSwAgAbMIIABDECACqxQgARMcIAN7ICAB4yggAHMwIALbNCABQzwgA6tAIAI7SCAAo1AgAwtUIAFzXCAD22AgAmtoIADTcCADO3QgAct8IAAzhCACm4ggAQOQIAOTlCAB+5wgAGOkIALLqCABW7AgA8O0IAIrvCAAu8QgAyPIIAGL0CAD89QgAoPcIADr5CADU+ggAbvwIAAj+CACs/wgARgEJAOACCQB6BAkAFAYJALgHCQBSCQkA7AoJAIYMCQAqDgkAxA8JAF4RCQACEwkAnBQJADYWCQDQFwkAdBkJAA4bCQCoHAkATB4JAOYfCQCAIQkAGiMJALQkCQBYJgkA8icJAIwpCQAmKwkAwCwJAGQuCQD+LwkAmDEJADIzCQDWNAkAcDYJAAo4CQCuOQkASDsJAOI8CQB8PgkAIEAJALpBCQBUQwkA7kQJAJJGCQAsSAkAxkkJAGBLCQAETQkAnk4JADhQCQDSUQkAdlMJABBVCQCqVgkARFgJAOhZCQCCWwkAHF0JALZeCQBaYAkA9GEJAI5jCQAoZQkAwmYJAGZoCQAAagkAmmsJADRtCQDYbgkAcnAJAAxyCQCmcwkASnUJAOR2CQB+eAkAInoJALx7CQBWfQkA8H4JAJSACQAuggkAyIMJAGKFCQAGhwkAoIgJADqKCQDUiwkAeI0JABKPCQCskAkARpIJAOqTCQCElQkAHpcJALiYCQBSmgkA9psJAJCdCQAqnwkAxKAJAGiiCQACpAkAnKUJADanCQDaqAkAdKoJAA6sCQCorQkATK8JAOawCQCAsgkAJLQJAL61CQBYtwkA8rgJAJa6CQAwvAkAyr0JAGS/CQAIwQkAosIJADzECQDWxQkAescJABTJCQCuygkASMwJAOLNCQCGzwkAINEJALrSCQBU1AkA+NUJAJLXCQAs2QkAxtoJAGrcCQAE3gkAnt8JADjhCQDc4gkAduQJABDmCQCq5wkATukJAOjqCQCC7AkAJu4JAMDvCQBa8QkA9PIJAJj0CQAy9gkAzPcJAGb5CQAK+wkApPwJAD7+CQDY/wkAcgEKABYDCgCwBAoASgYKAOQHCgB+CQoAIgsKALwMCgBWDgoA+g8KAJQRCgAuEwoAyBQKAGwWCgAGGAoAoBkKADobCgDeHAoAeB4KABIgCgC2IQoAUCMKAOokCgCEJgoAHigKALgpCgBcKwoA9iwKAJAuCgA0MAoAzjEKAGgzCgACNQoApjYKAEA4CgDaOQoAdDsKABg9CgCyPgoATEAKAPBBCgCKQwoAJEUKAL5GCgBiSAoA/EkKAJZLCgAwTQoAyk4KAG5QCgAIUgoAolMKADxVCgDgVgoAelgKABRaCgCuWwoAUl0KAOxeCgCGYAoAIGIKALpjCgBeZQoA+GYKAJJoCgAsagoA0GsKAGptCgAEbwoAnnAKAEJyCgDccwoAdnUKABp3CgC0eAoATnoKAOh7CgCMfQoAJn8KAMCACgBaggoA/oMKAJiFCgAyhwoA1ogKAHCKCgAKjAoApI0KAD6PCgDikAoAfJIKABaUCgCwlQoAVJcKAO6YCgCImgoAIpwKALydCgBgnwoA+qAKAJSiCgAupAoA0qUKAGynCgAGqQoAoKoKAESsCgDerQoAeK8KAByxCgC2sgoAULQKAOq1CgCOtwoAKLkKAMK6CgBcvAoAAL4KAJq/CgA0wQoAzsIKAHLECgAMxgoApscKAEDJCgDkygoAfswKABjOCgCyzwoATNEKAPDSCgCK1AoAJNYKAL7XCgBi2QoA/NoKAJbcCgAw3goA1N8KAG7hCgAI4woAouQKAEbmCgDg5woAeukKAB7rCgC47AoAUu4KAOzvCgCQ8QoAKvMKAMT0CgBe9goAAvgKAJz5CgA2+woA0PwKAHT+CgAOAAsAqAELAEIDCwDcBAsAgAYLABoICwC0CQsATgsLAPIMCwCMDgsAJhALAMARCwBkEwsA/hQLAJgWCwAyGAsA1hkLAHAbCwAKHQsApB4LAEggCwDiIQsAfCMLACAlCwC6JgsAVCgLAO4pCwCSKwsALC0LAMYuCwBgMAsABDILAJ4zCwA4NQsA0jYLAHY4CwAQOgsAqjsLAEQ9CwDoPgsAgkALABxCCwC2QwsAWkULAPRGCwCOSAsAKEoLAMJLCwBmTQsAAE8LAJpQCwA0UgsA2FMLAHJVCwAMVwsAplgLAEpaCwDkWwsAfl0LABhfCwC8YAsAVmILAPBjCwCKZQsALmcLAMhoCwBiagsABmwLAKBtCwA6bwsA1HALAHhyCwASdAsArHULAEZ3CwDqeAsAhHoLAB58CwC4fQsAXH8LAPaACwCQggsAKoQLAM6FCwBohwsAAokLAJyKCwA2jAsA2o0LAHSPCwAOkQsAqJILAEKUCwDmlQsAgJcLABqZCwC0mgsAWJwLAPKdCwCMnwsAMKELAMqiCwBkpAsA/qULAKKnCwA8qQsA1qoLAHCsCwAUrgsArq8LAEixCwDisgsAhrQLACC2CwC6twsAXrkLAPi6CwCSvAsALL4LAMa/CwBqwQsABMMLAJ7ECwA4xgsA3McLAHbJCwAQywsAqswLAETOCwDozwsAgtELABzTCwC21AsAWtYLAPTXCwCO2QsAMtsLAMzcCwBm3gsAAOALAKThCwA+4wsA2OQLAHLmCwAW6AsAsOkLAErrCwDk7AsAiO4LACLwCwC88QsAVvMLAPr0CwCU9gsALvgLAMj5CwBs+wsABv0LAKD+CwA6AAwA1AEMAHgDDAASBQwArAYMAEYIDADqCQwAhAsMAB4NDAC4DgwAXBAMAPYRDACQEwwANBUMAM4WDABoGAwAAhoMAKYbDABAHQwA2h4MAHQgDAAYIgwAsiMMAEwlDADmJgwAiigMACQqDAC+KwwAWC0MAPwuDACWMAwAMDIMAMozDABkNQwACDcMAKI4DAA8OgwA1jsMAHo9DAAUPwwArkAMAEhCDADsQwwAhkUMACBHDADESAwAXkoMAPhLDACSTQwANk8MANBQDABqUgwABFQMAJ5VDABCVwwA3FgMAHZaDAAQXAwAtF0MAE5fDADoYAwAgmIMACZkDADAZQwAWmcMAPRoDACYagwAMmwMAMxtDABwbwwACnEMAKRyDAA+dAwA4nUMAHx3DAAWeQwAsHoMAFR8DADufQwAiH8MACKBDADGggwAYIQMAPqFDACUhwwALokMANKKDABsjAwABo4MAKqPDABEkQwA3pIMAHiUDAASlgwAtpcMAFCZDADqmgwAhJwMACieDADCnwwAXKEMAPaiDACapAwANKYMAM6nDABoqQwADKsMAKasDABArgwA2q8MAH6xDAAYswwAsrQMAFa2DADwtwwAirkMACS7DADIvAwAYr4MAPy/DACWwQwAOsMMANTEDABuxgwACMgMAKLJDABGywwA4MwMAHrODAAU0AwAuNEMAFLTDADs1AwAhtYMACDYDADE2QwAXtsMAPjcDACc3gwANuAMANDhDABq4wwADuUMAKjmDABC6AwA3OkMAIDrDAAa7QwAtO4MAFjwDADy8QwAjPMMACb1DADK9gwAZPgMAP75DACY+wwAMv0MANb+DABwAA0ACgINAKQDDQBIBQ0A4gYNAHwIDQAWCg0AsAsNAFQNDQDuDg0AiBANACwSDQDGEw0AYBUNAPoWDQCeGA0AOBoNANIbDQBsHQ0AEB8NAKogDQBEIg0A6CMNAIIlDQAcJw0AtigNAFAqDQD0Kw0Aji0NACgvDQDCMA0AZjINAAA0DQCaNQ0ANDcNAM44DQByOg0ADDwNAKY9DQBAPw0A5EANAH5CDQAYRA0AskUNAFZHDQDwSA0AikoNAC5MDQDITQ0AYk8NAPxQDQCgUg0AOlQNANRVDQBuVw0ACFkNAKxaDQBGXA0A4F0NAHpfDQAeYQ0AuGINAFJkDQDsZQ0AkGcNACppDQDEag0AaGwNAAJuDQCcbw0ANnENANpyDQB0dA0ADnYNAKh3DQBMeQ0A5noNAIB8DQAafg0Avn8NAFiBDQDygg0AjIQNADCGDQDKhw0AZIkNAP6KDQCYjA0API4NANaPDQBwkQ0ACpMNAK6UDQBIlg0A4pcNAHyZDQAgmw0AupwNAFSeDQDunw0AkqENACyjDQDGpA0AYKYNAASoDQCeqQ0AOKsNANysDQB2rg0AELANAKqxDQBOsw0A6LQNAIK2DQAcuA0AwLkNAFq7DQD0vA0Ajr4NADLADQDMwQ0AZsMNAADFDQCaxg0APsgNANjJDQByyw0ADM0NALDODQBK0A0A5NENAH7TDQAi1Q0AvNYNAFbYDQDw2Q0AlNsNAC7dDQDI3g0AYuANAAbiDQCg4w0AOuUNAN7mDQB46A0AEuoNAKzrDQBQ7Q0A6u4NAITwDQAe8g0AwvMNAFz1DQD29g0AkPgNACr6DQDO+w0AaP0NAAL/DQCcAA4AQAIOANoDDgB0BQ4ADgcOALIIDgBMCg4A5gsOAIANDgAkDw4AvhAOAFgSDgD8Ew4AlhUOADAXDgDKGA4AbhoOAAgcDgCiHQ4APB8OANYgDgB6Ig4AFCQOAK4lDgBIJw4A7CgOAIYqDgAgLA4Aui0OAFQvDgD4MA4AkjIOACw0DgDQNQ4AajcOAAQ5DgCeOg4AQjwOANw9DgB2Pw4AEEEOALRCDgBORA4A6EUOAIxHDgAmSQ4AwEoOAFpMDgD+TQ4AmE8OADJRDgDMUg4AZlQOAApWDgCkVw4APlkOANhaDgB8XA4AFl4OALBfDgBKYQ4A7mIOAIhkDgAiZg4AxmcOAGBpDgD6ag4AlGwOADhuDgDSbw4AbHEOAAZzDgCgdA4ARHYOAN53DgB4eQ4AEnsOAKx8DgBQfg4A6n8OAISBDgAegw4AwoQOAFyGDgD2hw4AmokOADSLDgDOjA4AaI4OAAyQDgCmkQ4AQJMOANqUDgB+lg4AGJgOALKZDgBMmw4A8JwOAIqeDgAkoA4AvqEOAGKjDgD8pA4AlqYOADqoDgDUqQ4AbqsOAAitDgCirg4ARrAOAOCxDgB6sw4AFLUOALi2DgBSuA4A7LkOAIa7DgAgvQ4AxL4OAF7ADgD4wQ4AksMOADbFDgDQxg4AasgOAATKDgCoyw4AQs0OANzODgCA0A4AGtIOALTTDgBO1Q4A8tYOAIzYDgAm2g4AwNsOAGTdDgD+3g4AmOAOADLiDgDW4w4AcOUOAArnDgCk6A4ASOoOAOLrDgB87Q4AFu8OALDwDgBU8g4A7vMOAIj1DgAi9w4AxvgOAGD6DgD6+w4AlP0OADj/DgDSAA8AbAIPAAYEDwCqBQ8ARAcPAN4IDwCCCg8AHAwPALYNDwBQDw8A9BAPAI4SDwAoFA8AwhUPAGYXDwAAGQ8AmhoPADQcDwDYHQ8Ach8PAAwhDwCmIg8AQCQPAOQlDwB+Jw8AGCkPALIqDwBWLA8A8C0PAIovDwAkMQ8AyDIPAGI0DwD8NQ8AljcPADo5DwDUOg8AbjwPABI+DwCsPw8ARkEPAOBCDwCERA8AHkYPALhHDwBSSQ8A9koPAJBMDwAqTg8AxE8PAF5RDwACUw8AnFQPADZWDwDQVw8AdFkPAA5bDwCoXA8AQl4PAOZfDwCAYQ8AGmMPALRkDwBYZg8A8mcPAIxpDwAmaw8AymwPAGRuDwD+bw8AmHEPADxzDwDWdA8AcHYPAAp4DwCueQ8ASHsPAOJ8DwB8fg8AIIAPALqBDwBUgw8A7oQPAJKGDwAsiA8AxokPAGCLDwAEjQ8Ano4PADiQDwDckQ8AdpMPABCVDwCqlg8ATpgPAOiZDwCCmw8AHJ0PALaeDwBaoA8A9KEPAI6jDwAopQ8AzKYPAGaoDwAAqg8AmqsPADStDwDYrg8AcrAPAAyyDwCwsw8ASrUPAOS2DwB+uA8AIroPALy7DwBWvQ8A8L4PAJTADwAuwg8AyMMPAGLFDwAGxw8AoMgPADrKDwDUyw8AeM0PABLPDwCs0A8AUNIPAOrTDwCE1Q8AHtcPALjYDwBc2g8A9tsPAJDdDwAq3w8AzuAPAGjiDwAC5A8AnOUPADbnDwDa6A8AdOoPAA7sDwCo7Q8ATO8PAObwDwCA8g8AJPQPAL71DwBY9w8A8vgPAJb6DwAw/A8Ayv0PAGT/DwAIARAAogIQADwEEADgBRAAegcQABQJEACuChAASAwQAOwNEACGDxAAIBEQALoSEABeFBAA+BUQAJIXEAAsGRAAxhoQAGocEAAEHhAAnh8QADghEADcIhAAdiQQABAmEAC0JxAATikQAOgqEACCLBAAJi4QAMAvEABaMRAA9DIQAJg0EAAyNhAAzDcQAGY5EAAKOxAApDwQAD4+EADYPxAAfEEQABZDEACwRBAASkYQAORHEACISRAAIksQALxMEABWThAA+k8QAJRREAAuUxAAyFQQAGxWEAAGWBAAoFkQADpbEADeXBAAeF4QABJgEAC2YRAAUGMQAOpkEACEZhAAKGgQAMJpEABcaxAA9mwQAJpuEAA0cBAAznEQAGhzEAAMdRAApnYQAEB4EADaeRAAdHsQABh9EACyfhAATIAQAOaBEACKgxAAJIUQAL6GEABiiBAA/IkQAJaLEAAwjRAA1I4QAG6QEAAIkhAAopMQAEaVEADglhAAepgQABSaEACumxAAUp0QAOyeEACGoBAAIKIQAMSjEABepRAA+KYQAJKoEAA2qhAA0KsQAGqtEAAErxAAqLAQAEKyEADcsxAAdrUQABq3EAC0uBAATroQAPK7EACMvRAAJr8QAMDAEABkwhAA/sMQAJjFEAAyxxAA1sgQAHDKEAAKzBAApM0QAEjPEADi0BAAfNIQABbUEAC61RAAVNcQAO7YEACI2hAAItwQAMbdEABg3xAA+uAQAJTiEAA45BAA0uUQAGznEAAG6RAAquoQAETsEADe7RAAeO8QABzxEAC28hAAUPQQAOr1EACO9xAAKPkQAML6EABc/BAAAP4QAJr/EAA0AREA2AIRAHIEEQAMBhEApgcRAEoJEQDkChEAfgwRABgOEQCyDxEAVhERAPASEQCKFBEAJBYRAMgXEQBiGREA/BoRAJYcEQAwHhEA1B8RAG4hEQAIIxEAoiQRAEYmEQDgJxEAeikRAB4rEQC4LBEAUi4RAOwvEQCQMREAKjMRAMQ0EQBeNhEAAjgRAJw5EQA2OxEA2jwRAHQ+EQAOQBEAqEERAEJDEQDmRBEAgEYRABpIEQC0SREAWEsRAPJMEQCMThEAJlARAMBREQBkUxEA/lQRAJhWEQAyWBEA1lkRAHBbEQAKXREApF4RAEhgEQDiYREAfGMRACBlEQC6ZhEAVGgRAO5pEQCSaxEALG0RAMZuEQBgcBEABHIRAJ5zEQA4dREA0nYRAHZ4EQAQehEAqnsRAER9EQDofhEAgoARAByCEQC2gxEAUIURAPSGEQCOiBEAKIoRAMyLEQBmjREAAI8RAJqQEQA+khEA2JMRAHKVEQAMlxEAsJgRAEqaEQDkmxEAfp0RACKfEQC8oBEAVqIRAPCjEQCKpREALqcRAMioEQBiqhEA/KsRAKCtEQA6rxEA1LARAG6yEQAStBEArLURAEa3EQDguBEAhLoRAB68EQC4vREAXL8RAPbAEQCQwhEAKsQRAM7FEQBoxxEAAskRAJzKEQBAzBEA2s0RAHTPEQAO0REAstIRAEzUEQDm1REAgNcRACTZEQC+2hEAWNwRAPLdEQCW3xEAMOERAMriEQBk5BEA/uURAKLnEQA86REA1uoRAHDsEQAU7hEAru8RAEjxEQDi8hEAhvQRACD2EQC69xEAVPkRAPj6EQCS/BEALP4RAMb/EQBqARIABAMSAJ4EEgBCBhIA3AcSAHYJEgAQCxIAtAwSAE4OEgDoDxIAghESACYTEgDAFBIAWhYSAPQXEgCYGRIAMhsSAMwcEgBmHhIAACASAKQhEgA+IxIA2CQSAHImEgAWKBIAsCkSAEorEgDkLBIAiC4SACIwEgC8MRIAVjMSAPo0EgCUNhIALjgSAMg5EgBsOxIABj0SAKA+EgBEQBIA3kESAHhDEgASRRIAtkYSAFBIEgDqSRIAhEsSAB5NEgDCThIAXFASAPZREgCQUxIANFUSAM5WEgBoWBIAAloSAJxbEgBAXRIA2l4SAHRgEgAYYhIAsmMSAExlEgDmZhIAimgSACRqEgC+axIAWG0SAPxuEgCWcBIAMHISANRzEgBudRIACHcSAKJ4EgBGehIA4HsSAHp9EgAUfxIAroASAFKCEgDsgxIAhoUSACCHEgDEiBIAXooSAPiLEgCSjRIALI8SANCQEgBqkhIABJQSAJ6VEgBClxIA3JgSAHaaEgAanBIAtJ0SAE6fEgDooBIAjKISACakEgDApRIAWqcSAPSoEgCYqhIAMqwSAMytEgBmrxIACrESAKSyEgA+tBIA2LUSAHy3EgAWuRIAsLoSAFS8EgDuvRIAiL8SACLBEgDGwhIAYMQSAPrFEgCUxxIAOMkSANLKEgBszBIABs4SAKrPEgBE0RIA3tISAHjUEgAc1hIAttcSAFDZEgDq2hIAjtwSACjeEgDC3xIAXOESAADjEgCa5BIANOYSAM7nEgBy6RIADOsSAKbsEgBA7hIA2u8SAH7xEgAY8xIAsvQSAEz2EgDw9xIAivkSACT7EgC+/BIAYv4SAPz/EgCWARMAOgMTANQEEwBuBhMACAgTAKwJEwBGCxMA4AwTAHoOEwAeEBMAuBETAFITEwDsFBMAkBYTACoYEwDEGRMAXhsTAAIdEwCcHhMANiATANAhEwBqIxMADiUTAKgmEwBCKBMA3CkTAIArEwAaLRMAtC4TAE4wEwDyMRMAjDMTACY1EwDKNhMAZDgTAP45EwCYOxMAPD0TANY+EwBwQBMACkITAK5DEwBIRRMA4kYTAHxIEwAgShMAuksTAFRNEwDuThMAiFATACxSEwDGUxMAYFUTAPpWEwCeWBMAOFoTANJbEwBsXRMAEF8TAKpgEwBEYhMA3mMTAIJlEwAcZxMAtmgTAFBqEwD0axMAjm0TAChvEwDMcBMAZnITAAB0EwCadRMAPncTANh4EwByehMADHwTALB9EwBKfxMA5IATAH6CEwAYhBMAvIUTAFaHEwDwiBMAiooTAC6MEwDIjRMAYo8TAPyQEwCgkhMAOpQTANSVEwBulxMAEpkTAKyaEwBGnBMA4J0TAISfEwAeoRMAuKITAFykEwD2pRMAkKcTACqpEwDOqhMAaKwTAAKuEwCcrxMANrETANqyEwB0tBMADrYTAKi3EwBMuRMA5roTAIC8EwAavhMAvr8TAFjBEwDywhMAjMQTADDGEwDKxxMAZMkTAAjLEwCizBMAPM4TANbPEwBw0RMAFNMTAK7UEwBI1hMA4tcTAIbZEwAg2xMAutwTAFTeEwDu3xMAkuETACzjEwDG5BMAauYTAAToEwCe6RMAOOsTANzsEwB27hMAEPATAKrxEwBO8xMA6PQTAIL2EwAc+BMAwPkTAFr7EwD0/BMAjv4TADIAFADMARQAZgMUAAoFFACkBhQAPggUANgJFAB8CxQAFg0UALAOFABKEBQA5BEUAIgTFAAiFRQAvBYUAFYYFADwGRQAlBsUAC4dFADIHhQAYiAUAAYiFACgIxQAOiUUAN4mFAB4KBQAEioUAKwrFABQLRQA6i4UAIQwFAAeMhQAwjMUAFw1FAD2NhQAkDgUADQ6FADOOxQAaD0UAAI/FACmQBQAQEIUANpDFAB0RRQAGEcUALJIFABMShQA5ksUAIBNFAAkTxQAvlAUAFhSFADyUxQAllUUADBXFADKWBQAZFoUAAhcFACiXRQAPF8UAOBgFAB6YhQAFGQUAK5lFABSZxQA7GgUAIZqFAAgbBQAxG0UAF5vFAD4cBQAknIUADZ0FADQdRQAancUAAR5FACeehQAQnwUANx9FAB2fxQAEIEUALSCFABOhBQA6IUUAIKHFAAmiRQAwIoUAFqMFAD0jRQAmI8UADKRFADMkhQAcJQUAAqWFACklxQAPpkUAOKaFAB8nBQAFp4UALCfFABUoRQA7qIUAIikFAAiphQAxqcUAGCpFAD6qhQAlKwUAC6uFADSrxQAbLEUAAazFACgtBQARLYUAN63FAB4uRQAErsUALa8FABQvhQA6r8UAI7BFAAowxQAwsQUAFzGFAAAyBQAmskUADTLFADOzBQAaM4UAAzQFACm0RQAQNMUANrUFAB+1hQAGNgUALLZFABM2xQA8NwUAIreFAAk4BQAvuEUAGLjFAD85BQAluYUADDoFADU6RQAbusUAAjtFACs7hQARvAUAODxFAB68xQAHvUUALj2FABS+BQA7PkUAJD7FAAq/RQAxP4UAF4AFQACAhUAnAMVADYFFQDQBhUAaggVAA4KFQCoCxUAQg0VANwOFQCAEBUAGhIVALQTFQBOFRUA6BYVAIwYFQAmGhUAwBsVAGQdFQD+HhUAmCAVADIiFQDWIxUAcCUVAAonFQCkKBUASCoVAOIrFQB8LRUAIC8VALowFQBUMhUA7jMVAJI1FQAsNxUAxjgVAGA6FQD6OxUAnj0VADg/FQDSQBUAbEIVABBEFQCqRRUAREcVAN5IFQB4ShUAHEwVALZNFQBQTxUA9FAVAI5SFQAoVBUAwlUVAGZXFQAAWRUAmloVADRcFQDYXRUAcl8VAAxhFQCmYhUASmQVAORlFQB+ZxUAImkVALxqFQBWbBUA8G0VAIpvFQAucRUAyHIVAGJ0FQD8dRUAlncVADp5FQDUehUAbnwVAAh+FQCsfxUARoEVAOCCFQB6hBUAHoYVALiHFQBSiRUA9ooVAJCMFQAqjhUAxI8VAGiRFQACkxUAnJQVADaWFQDalxUAdJkVAA6bFQCynBUATJ4VAOafFQCAoRUAGqMVAL6kFQBYphUA8qcVAIypFQAmqxUAyqwVAGSuFQD+rxUAmLEVADyzFQDWtBUAcLYVAAq4FQCuuRUASLsVAOK8FQB8vhUAIMAVALrBFQBUwxUA+MQVAJLGFQAsyBUAxskVAGDLFQAEzRUAns4VADjQFQDS0RUAdtMVABDVFQCq1hUARNgVAOjZFQCC2xUAHN0VALbeFQBa4BUA9OEVAI7jFQAy5RUAzOYVAGboFQAA6hUApOsVAD7tFQDY7hUAcvAVABbyFQCw8xUASvUVAOT2FQCI+BUAIvoVALz7FQBW/RUA8P4VAJQAFgAuAhYAyAMWAGIFFgAGBxYAoAgWADoKFgDUCxYAeA0WABIPFgCsEBYARhIWAOoTFgCEFRYAHhcWALgYFgBcGhYA9hsWAJAdFgAqHxYAziAWAGgiFgACJBYAnCUWAEAnFgDaKBYAdCoWABgsFgCyLRYATC8WAOYwFgCKMhYAJDQWAL41FgBYNxYA/DgWAJY6FgAwPBYAyj0WAGQ/FgAIQRYAokIWADxEFgDWRRYAcEcWABRJFgCuShYASEwWAOxNFgCGTxYAIFEWALpSFgBeVBYA+FUWAJJXFgAsWRYA0FoWAGpcFgAEXhYAnl8WAEJhFgDcYhYAdmQWABpmFgC0ZxYATmkWAOhqFgCMbBYAJm4WAMBvFgBacRYA9HIWAJh0FgAydhYAzHcWAGZ5FgAKexYApHwWAD5+FgDYfxYAcoEWABaDFgCwhBYASoYWAOSHFgCIiRYAIosWALyMFgBgjhYA+o8WAJSRFgAukxYA0pQWAGyWFgAGmBYAoJkWAESbFgDenBYAeJ4WABygFgC2oRYAUKMWAOqkFgCEphYAKKgWAMKpFgBcqxYA9qwWAJquFgA0sBYAzrEWAGizFgACtRYAprYWAEC4FgDauRYAdLsWABi9FgCyvhYATMAWAPDBFgCKwxYAJMUWAL7GFgBiyBYA/MkWAJbLFgAwzRYA1M4WAG7QFgAI0hYAotMWAEbVFgDg1hYAetgWABTaFgCu2xYAUt0WAOzeFgCG4BYAIOIWAMTjFgBe5RYA+OYWAJzoFgA26hYA0OsWAGrtFgAO7xYAqPAWAELyFgDc8xYAgPUWABr3FgC0+BYATvoWAPL7FgCM/RYAJv8WAMAAFwBkAhcA/gMXAJgFFwAyBxcAzAgXAHAKFwAKDBcApA0XAD4PFwDiEBcAfBIXABYUFwCwFRcAVBcXAO4YFwCIGhcAIhwXAMYdFwBgHxcA+iAXAJQiFwA4JBcA0iUXAGwnFwAQKRcAqioXAEQsFwDeLRcAgi8XABwxFwC2MhcAUDQXAPQ1FwCONxcAKDkXAMI6FwBmPBcAAD4XAJo/FwA0QRcAzkIXAHJEFwAMRhcApkcXAEBJFwDkShcAfkwXABhOFwCyTxcAVlEXAPBSFwCKVBcAJFYXAMhXFwBiWRcA/FoXAJZcFwA6XhcA1F8XAG5hFwASYxcArGQXAEZmFwDgZxcAhGkXAB5rFwC4bBcAUm4XAPZvFwCQcRcAKnMXAMR0FwBedhcAAngXAJx5FwA2excA0HwXAHR+FwAOgBcAqIEXAEKDFwDmhBcAgIYXABqIFwC0iRcAWIsXAPKMFwCMjhcAJpAXAMqRFwBkkxcA/pQXAJiWFwA8mBcA1pkXAHCbFwAUnRcArp4XAEigFwDioRcAhqMXACClFwC6phcAVKgXAPipFwCSqxcALK0XAMauFwBgsBcABLIXAJ6zFwA4tRcA0rYXAHa4FwAQuhcAqrsXAES9FwDovhcAgsAXABzCFwC2wxcAWsUXAPTGFwCOyBcAKMoXAMzLFwBmzRcAAM8XAKTQFwA+0hcA2NMXAHLVFwAW1xcAsNgXAEraFwDk2xcAft0XACLfFwC84BcAVuIXAPrjFwCU5RcALucXAMjoFwBi6hcABuwXAKDtFwA67xcA3vAXAHjyFwAS9BcArPUXAFD3FwDq+BcAhPoXAB78FwC4/RcAXP8XAPYAGACQAhgAKgQYAM4FGABoBxgAAgkYAJwKGAA2DBgA2g0YAHQPGAAOERgAqBIYAEwUGADmFRgAgBcYACQZGAC+GhgAWBwYAPIdGACWHxgAMCEYAMoiGABkJBgACCYYAKInGAA8KRgA1ioYAHosGAAULhgAri8YAEgxGADsMhgAhjQYACA2GADENxgAXjkYAPg6GACSPBgALD4YANA/GABqQRgABEMYAJ5EGABCRhgA3EcYAHZJGAAQSxgAqkwYAE5OGADoTxgAglEYABxTGADAVBgAWlYYAPRXGACYWRgAMlsYAMxcGABmXhgACmAYAKRhGAA+YxgA2GQYAHxmGAAWaBgAsGkYAEprGADubBgAiG4YACJwGAC8cRgAYHMYAPp0GACUdhgALngYANJ5GABsexgABn0YAKB+GAA6gBgA3oEYAHiDGAAShRgArIYYAFCIGADqiRgAhIsYAB6NGADCjhgAXJAYAPaRGACQkxgANJUYAM6WGABomBgAApoYAKabGABAnRgA2p4YAH6gGAAYohgAsqMYAEylGADwphgAiqgYACSqGAC+qxgAYq0YAPyuGACWsBgAMLIYANSzGAButRgACLcYAKK4GAA8uhgA4LsYAHq9GAAUvxgArsAYAFLCGADswxgAhsUYACDHGADEyBgAXsoYAPjLGACSzRgANs8YANDQGABq0hgADtQYAKjVGABC1xgA3NgYAIDaGAAa3BgAtN0YAE7fGADy4BgAjOIYACbkGADA5RgAWucYAP7oGACY6hgAMuwYAMztGABw7xgACvEYAKTyGABI9BgA4vUYAHz3GAAW+RgAuvoYAFT8GADu/RgAiP8YACwBGQDGAhkAYAQZAPoFGQCeBxkAOAkZANIKGQBsDBkABg4ZAKoPGQBEERkA3hIZAHgUGQAcFhkAthcZAFAZGQDqGhkAjhwZACgeGQDCHxkAXCEZAAAjGQCaJBkANCYZAM4nGQByKRkADCsZAKYsGQBALhkA5C8ZAH4xGQAYMxkAvDQZAFY2GQDwNxkAijkZAC47GQDIPBkAYj4ZAPw/GQCgQRkAOkMZANREGQBuRhkACEgZAKxJGQBGSxkA4EwZAHpOGQAeUBkAuFEZAFJTGQDsVBkAhlYZACpYGQDEWRkAXlsZAAJdGQCcXhkANmAZANBhGQB0YxkADmUZAKhmGQBCaBkA5mkZAIBrGQAabRkAtG4ZAFhwGQDycRkAjHMZADB1GQDKdhkAZHgZAP55GQCYexkAPH0ZANZ+GQBwgBkACoIZAKSDGQBIhRkA4oYZAHyIGQAWihkAuosZAFSNGQDujhkAkpAZACySGQDGkxkAYJUZAASXGQCemBkAOJoZANKbGQB2nRkAEJ8ZAKqgGQBEohkA6KMZAIKlGQAcpxkAtqgZAFqqGQD0qxkAjq0ZACivGQDMsBkAZrIZAAC0GQCatRkANLcZANi4GQByuhkADLwZAKa9GQBKvxkA5MAZAH7CGQAYxBkAvMUZAFbHGQDwyBkAlMoZAC7MGQDIzRkAYs8ZAAbRGQCg0hkAOtQZANTVGQB41xkAEtkZAKzaGQBG3BkA6t0ZAITfGQAe4RkAuOIZAFzkGQD25RkAkOcZACrpGQDE6hkAaOwZAALuGQCc7xkANvEZANryGQB09BkADvYZAKj3GQBM+RkA5voZAID8GQAk/hkAvv8ZAFgBGgDyAhoAjAQaADAGGgDKBxoAZAkaAP4KGgCiDBoAPA4aANYPGgBwERoAFBMaAK4UGgBIFhoA4hcaAIYZGgAgGxoAuhwaAFQeGgD4HxoAkiEaACwjGgDQJBoAaiYaAAQoGgCeKRoAQisaANwsGgB2LhoAEDAaALQxGgBOMxoA6DQaAII2GgAmOBoAwDkaAFo7GgD0PBoAjj4aADJAGgDMQRoAZkMaAABFGgCkRhoAPkgaANhJGgBySxoAFk0aALBOGgBKUBoA5FEaAIhTGgAiVRoAvFYaAFZYGgD6WRoAlFsaAC5dGgDIXhoAbGAaAAZiGgCgYxoAOmUaAN5mGgB4aBoAEmoaALZrGgBQbRoA6m4aAIRwGgAochoAwnMaAFx1GgD2dhoAkHgaADR6GgDOexoAaH0aAAJ/GgCmgBoAQIIaANqDGgB0hRoADocaALKIGgBMihoA5osaAIqNGgAkjxoAvpAaAFiSGgD8kxoAlpUaADCXGgDKmBoAbpoaAAicGgCinRoARp8aAOCgGgB6ohoAFKQaALilGgBSpxoA7KgaAIaqGgAgrBoAxK0aAF6vGgD4sBoAkrIaACy0GgDQtRoAarcaAAS5GgCouhoAQrwaANy9GgB2vxoAGsEaALTCGgBOxBoA8sUaAIzHGgAmyRoAwMoaAGTMGgD+zRoAmM8aADLRGgDM0hoAcNQaAArWGgCk1xoAPtkaAOLaGgB83BoAFt4aALDfGgBK4RoA7uIaAIjkGgAi5hoAvOcaAGDpGgD66hoAlOwaADjuGgDS7xoAbPEaAAbzGgCq9BoARPYaAN73GgB4+RoAHPsaALb8GgBQ/hoA9P8aAI4BGwAoAxsAwgQbAFwGGwAACBsAmgkbADQLGwDODBsAcg4bAAwQGwCwERsAVBMbAO4UGwCIFhsALBgbAMYZGwBgGxsA+hwbAJQeGwA4IBsA0iEbAGwjGwAGJRsAoCYbAEQoGwDeKRsAeCsbABItGwC2LhsAUDAbAOoxGwCEMxsAKDUbAMI2GwBcOBsA9jkbAJo7GwA0PRsAzj4bAHJAGwAMQhsApkMbAEBFGwDkRhsAfkgbABhKGwCySxsAVk0bAPBOGwCKUBsAJFIbAMhTGwBiVRsA/FYbAJZYGwA6WhsA1FsbAG5dGwAIXxsArGAbAEZiGwDgYxsAemUbABRnGwC4aBsAUmobAOxrGwCGbRsAKm8bAMRwGwBechsA+HMbAJx1GwA2dxsA0HgbAGp6GwAOfBsAqH0bAEJ/GwDmgBsAgIIbABqEGwC0hRsAWIcbAPKIGwCMihsAJowbAMqNGwBkjxsA/pAbAJiSGwA8lBsA1pUbAHCXGwAKmRsApJobAEicGwDinRsAfJ8bABahGwC6ohsAVKQbAO6lGwCIpxsALKkbAMaqGwBgrBsA+q0bAJ6vGwA4sRsA0rIbAGy0GwAQthsAqrcbAES5GwDouhsAgrwbABy+GwC2vxsAWsEbAPTCGwCOxBsAKMYbAMzHGwBmyRsAAMsbAJrMGwA0zhsA2M8bAHLRGwAM0xsAptQbAErWGwDk1xsAftkbABjbGwCy3BsAVt4bAPDfGwCK4RsALuMbAMjkGwBi5hsA/OcbAKDpGwA66xsA1OwbAG7uGwAS8BsArPEbAEbzGwDq9BsAhPYbAB74GwC4+RsAXPsbAPb8GwCQ/hsAKgAcAMQBHABoAxwAAgUcAJwGHAA2CBwA2gkcAHQLHAAODRwAqA4cAEIQHADmERwAgBMcABoVHAC+FhwAWBgcAPIZHACgGxwAOh0cANQeHABuIBwAEiIcAKwjHABGJRwA4CYcAHooHAAeKhwAuCscAFItHAD2LhwAkDAcACoyHADEMxwAaDUcAAI3HACcOBwANjocANo7HAB0PRwADj8cAKhAHABMQhwA5kMcAIBFHAAkRxwAvkgcAFhKHADySxwAjE0cADBPHADKUBwAZFIcAP5THACYVRwAPFccANZYHABwWhwAClwcAK5dHABIXxwA4mAcAHxiHAAgZBwAumUcAFRnHADuaBwAkmocACxsHADGbRwAYG8cAARxHACechwAOHQcANx1HAB2dxwAEHkcAKp6HABOfBwA6H0cAIJ/HAAcgRwAwIIcAFqEHAD0hRwAjoccADKJHADMihwAZowcAACOHACajxwAPpEcANiSHABylBwADJYcALCXHABKmRwA5JocAH6cHAAinhwAvJ8cAFahHADwohwAlKQcAC6mHADIpxwAYqkcAAarHACgrBwAOq4cAN6vHAB4sRwAErMcAKy0HABQthwA6rccAIS5HAAeuxwAwrwcAFy+HAD2vxwAkMEcADTDHADOxBwAaMYcAALIHACcyRwAQMscANrMHAB0zhwADtAcALLRHABM0xwA5tQcAIDWHAAk2BwAvtkcAFjbHADy3BwAlt4cADDgHADK4RwAbuMcAAjlHACi5hwAPOgcAODpHAB66xwAFO0cAK7uHABS8BwA7PEcAIbzHAAg9RwAxPYcAF74HAD4+RwAkvscACz9HADQ/hwAagAdAAQCHQCeAx0AQgUdANwGHQB2CB0AEAodALQLHQBODR0A6A4dAIIQHQAmEh0AwBMdAFoVHQD0Fh0AmBgdADIaHQDMGx0AcB0dAAofHQCkIB0APiIdAOIjHQB8JR0AFicdALAoHQBUKh0A7isdAIgtHQAiLx0AvDAdAGAyHQD6Mx0AlDUdADg3HQDSOB0AbDodAAY8HQCqPR0ARD8dAN5AHQB4Qh0AHEQdALZFHQBQRx0A6kgdAIRKHQAoTB0Awk0dAFxPHQD2UB0AkFIdADRUHQDOVR0AaFcdAAJZHQCmWh0AQFwdANpdHQB+Xx0AGGEdALJiHQBMZB0A8GUdAIpnHQAkaR0AvmodAGJsHQD8bR0Alm8dADpxHQDUch0AbnQdAAh2HQCidx0ARnkdAOB6HQB6fB0AHn4dALh/HQBSgR0A7IIdAIaEHQAqhh0AxIcdAF6JHQD4ih0AnIwdADaOHQDQjx0AapEdAASTHQColB0AQpYdANyXHQB2mR0AGpsdALScHQBOnh0A8p8dAIyhHQAmox0AwKQdAGSmHQD+px0AmKkdADKrHQDWrB0AcK4dAAqwHQCksR0ASLMdAOK0HQB8th0AILgdALq5HQBUux0A7rwdAIi+HQAswB0AxsEdAGDDHQD6xB0AlMYdADjIHQDSyR0AbMsdAAbNHQCqzh0ARNAdAN7RHQCC0x0AHNUdALbWHQBQ2B0A9NkdAI7bHQAo3R0Awt4dAGbgHQAA4h0AmuMdADTlHQDY5h0AcugdAAzqHQCm6x0ASu0dAOTuHQB+8B0AGPIdALzzHQBW9R0A8PYdAIr4HQAk+h0AyPsdAGL9HQD8/h0AlgAeADoCHgDUAx4AbgUeAAgHHgCsCB4ARgoeAOALHgCEDR4AHg8eALgQHgBSEh4A9hMeAJAVHgAqFx4AxBgeAGgaHgACHB4AnB0eADYfHgDaIB4AdCIeAA4kHgCoJR4AQiceAOYoHgCAKh4AGiweALQtHgBYLx4A8jAeAIwyHgAmNB4AyjUeAGQ3HgD+OB4AmDoeADw8HgDWPR4AcD8eAApBHgCuQh4ASEQeAOJFHgB8Rx4AIEkeALpKHgBUTB4A7k0eAJJPHgAsUR4AxlIeAGBUHgAEVh4AnlceADhZHgDSWh4AdlweABBeHgCqXx4ATmEeAOhiHgCCZB4AHGYeAMBnHgBaaR4A9GoeAI5sHgAybh4AzG8eAGZxHgAAcx4ApHQeAD52HgDYdx4AcnkeAAx7HgCwfB4ASn4eAOR/HgB+gR4AIoMeALyEHgBWhh4A8IceAJSJHgAuix4AyIweAGKOHgAGkB4AoJEeADqTHgDUlB4AeJYeABKYHgCsmR4ARpseAOqcHgCEnh4AHqAeALihHgBcox4A9qQeAJCmHgA0qB4AzqkeAGirHgACrR4Apq4eAECwHgDasR4AdLMeAA61HgCyth4ATLgeAOa5HgCAux4AGr0eAL6+HgBYwB4A8sEeAIzDHgAwxR4AysYeAGTIHgAIyh4AosseADzNHgDWzh4AetAeABTSHgCu0x4ASNUeAOzWHgCG2B4AINoeAMTbHgBe3R4A+N4eAJLgHgAs4h4A0OMeAGrlHgAE5x4AnugeAELqHgDc6x4Adu0eABDvHgCq8B4ATvIeAOjzHgCC9R4AHPceAMD4HgBa+h4A9PseAI79HgAy/x4AzAAfAGYCHwAKBB8ApAUfAD4HHwDYCB8AfAofABYMHwCwDR8ASg8fAO4QHwCIEh8AIhQfAMYVHwBgFx8A+hgfAJQaHwAuHB8A0h0fAGwfHwAGIR8AoCIfADokHwDeJR8AeCcfABIpHwCsKh8AUCwfAOotHwCELx8AHjEfAMIyHwBcNB8A9jUfAJo3HwA0OR8AzjofAGg8HwAMPh8Apj8fAEBBHwDaQh8AfkQfABhGHwCyRx8ATEkfAPBKHwCKTB8AJE4fAL5PHwBYUR8A/FIfAJZUHwAwVh8AylcfAG5ZHwAIWx8AolwfADxeHwDgXx8AemEfABRjHwC4ZB8AUmYfAOxnHwCGaR8AKmsfAMRsHwBebh8A+G8fAJxxHwA2cx8A0HQfAGp2HwAOeB8AqHkfAEJ7HwDcfB8Adn4fABqAHwC0gR8AToMfAOiEHwCMhh8AJogfAMCJHwBaix8A/owfAJiOHwAykB8AzJEfAHCTHwAKlR8ApJYfAD6YHwDimR8AfJsfABadHwCwnh8AVKAfAO6hHwCIox8AIqUfAMamHwBgqB8A+qkfAJ6rHwA4rR8A0q4fAGywHwAQsh8AqrMfAES1HwDeth8AeLgfABy6HwC2ux8AUL0fAOq+HwCOwB8AKMIfAMLDHwBcxR8AAMcfAJrIHwA0yh8AzssfAHLNHwAMzx8AptAfAEDSHwDk0x8AftUfABjXHwCy2B8AVtofAPDbHwCK3R8ALt8fAMjgHwBi4h8A/OMfAKDlHwA65x8A1OgfAG7qHwAI7B8ArO0fAEbvHwDg8B8AevIfAB70HwC49R8AUvcfAOz4HwCG+h8AKvwfAMT9HwBe/x8AAgEgAJwCIAA2BCAA0AUgAHQHIAAOCSAAqAogAEIMIADmDSAAgA8gABoRIAC+EiAAWBQgAPIVIACMFyAAMBkgAMoaIABkHCAA/h0gAJgfIAA8ISAA1iIgAHAkIAAKJiAAricgAEgpIADiKiAAfCwgABYuIAC6LyAAVDEgAO4yIACINCAALDYgAMY3IABgOSAABDsgAJ48IAA4PiAA0j8gAHZBIAAQQyAAqkQgAERGIADoRyAAgkkgABxLIADATCAAWk4gAPRPIACOUSAAKFMgAMxUIABmViAAAFggAKRZIAA+WyAA2FwgAHJeIAAMYCAAsGEgAEpjIADkZCAAfmYgACJoIAC8aSAAVmsgAPBsIACUbiAALnAgAMhxIABicyAABnUgAKB2IAA6eCAA1HkgAHh7IAASfSAArH4gAEaAIADqgSAAhIMgAB6FIAC4hiAAXIggAPaJIACQiyAAKo0gAMSOIABokCAAApIgAJyTIAA2lSAA2pYgAHSYIAAOmiAAqJsgAEydIADmniAAgKAgABqiIAC+oyAAWKUgAPKmIACWqCAAMKogAMqrIABkrSAACK8gAKKwIAA8siAA1rMgAHq1IAAUtyAArrggAEi6IADsuyAAhr0gACC/IAC6wCAAXsIgAPjDIACSxSAALMcgANDIIABqyiAABMwgAJ7NIAA4zyAA3NAgAHbSIAAQ1CAAqtUgAE7XIADo2CAAgtogABzcIADA3SAAWt8gAPTgIACO4iAAMuQgAMzlIABm5yAACukgAKTqIAA+7CAA2O0gAHzvIAAW8SAAsPIgAEr0IADu9SAAiPcgACL5IAC8+iAAYPwgAPr9IACU/yAALgEhAMgCIQBsBCEABgYhAKAHIQA6CSEA3gohAHgMIQASDiEArA8hAFARIQDqEiEAhBQhAB4WIQDCFyEAXBkhAPYaIQCQHCEANB4hAM4fIQBoISEADCMhAKYkIQBAJiEA2ichAH4pIQAYKyEAsiwhAEwuIQDwLyEAijEhACQzIQC+NCEAWDYhAPw3IQCWOSEAMDshAMo8IQBuPiEACEAhAKJBIQA8QyEA1kQhAHpGIQAUSCEArkkhAFJLIQDsTCEAhk4hACBQIQDEUSEAXlMhAPhUIQCSViEANlghANBZIQBqWyEABF0hAKheIQBCYCEA3GEhAIBjIQAaZSEAtGYhAE5oIQDyaSEAjGshACZtIQDAbiEAWnAhAP5xIQCYcyEAMnUhAMx2IQBweCEACnohAKR7IQA+fSEA4n4hAHyAIQAWgiEAuoMhAFSFIQDuhiEAiIghACyKIQDGiyEAYI0hAPqOIQCUkCEAOJIhANKTIQBslSEABpchAKqYIQBEmiEA3pshAHidIQASnyEAtqAhAFCiIQDqoyEAhKUhACinIQDCqCEAXKohAParIQCarSEANK8hAM6wIQBysiEADLQhAKa1IQBAtyEA5LghAH66IQAYvCEAsr0hAFa/IQDwwCEAisIhACTEIQDIxSEAYschAPzIIQCgyiEAOswhANTNIQBuzyEACNEhAKzSIQBG1CEA4NUhAHrXIQAU2SEAuNohAFLcIQDs3SEAht8hACrhIQDE4iEAXuQhAPjlIQCc5yEANukhANDqIQBq7CEADu4hAKjvIQBC8SEA5vIhAID0IQAa9iEAtPchAFj5IQDy+iEAjPwhACb+IQDK/yEAZAEiAP4CIgCYBCIAPAYiANYHIgBwCSIACgsiAK4MIgBIDiIA4g8iAHwRIgAWEyIAuhQiAFQWIgDuFyIAiBkiACwbIgDGHCIAYB4iAPofIgCeISIAOCMiANIkIgB2JiIAECgiAKopIgBEKyIA6CwiAIIuIgAcMCIAtjEiAFozIgD0NCIAjjYiACg4IgDMOSIAZjsiAAA9IgCaPiIANEAiANhBIgByQyIADEUiAKZGIgBKSCIA5EkiAH5LIgAYTSIAvE4iAFZQIgDwUSIAilMiAC5VIgDIViIAYlgiAPxZIgCgWyIAOl0iANReIgB4YCIAEmIiAKxjIgBGZSIA6mYiAIRoIgAeaiIAuGsiAFxtIgD2biIAkHAiACpyIgDEcyIAaHUiAAJ3IgCceCIANnoiANp7IgB0fSIADn8iALKAIgBMgiIA5oMiAICFIgAkhyIAvogiAFiKIgDyiyIAjI0iADCPIgDKkCIAZJIiAP6TIgCilSIAPJciANaYIgBwmiIAFJwiAK6dIgBInyIA4qAiAIaiIgAgpCIAuqUiAFSnIgD4qCIAkqoiACysIgDQrSIAaq8iAASxIgCesiIAQrQiANy1IgB2tyIAELkiALS6IgBOvCIA6L0iAIK/IgAmwSIAwMIiAFrEIgD0xSIAmMciADLJIgDMyiIAZswiAADOIgCkzyIAPtEiANjSIgBy1CIAFtYiALDXIgBK2SIA5NoiAH7cIgAi3iIAvN8iAFbhIgD64iIAlOQiAC7mIgDI5yIAbOkiAAbrIgCg7CIAOu4iAN7vIgB48SIAEvMiALb0IgBQ9iIA6vciAIT5IgAe+yIAwvwiAFz+IgD2/yIAkAEjADQDIwDOBCMAaAYjAAIIIwCmCSMAQAsjANoMIwB0DiMADhAjALIRIwBMEyMA5hQjAIoWIwAkGCMAvhkjAFgbIwD8HCMAlh4jADAgIwDKISMAbiMjAAglIwCiJiMAPCgjAOApIwB6KyMAFC0jAK4uIwBSMCMA7DEjAIYzIwAgNSMAxDYjAF44IwD4OSMAkjsjACw9IwDQPiMAakAjAARCIwCeQyMAQkUjANxGIwB2SCMAEEojALRLIwBOTSMA6E4jAIxQIwAmUiMAwFMjAFpVIwD+ViMAmFgjADJaIwDMWyMAcF0jAApfIwCkYCMAPmIjAOJjIwB8ZSMAFmcjALBoIwBUaiMA7msjAIhtIwAibyMAvHAjAGByIwD6cyMAlHUjAC53IwDSeCMAbHojAAZ8IwCgfSMARH8jAN6AIwB4giMAEoQjALaFIwBQhyMA6ogjAI6KIwAojCMAwo0jAFyPIwD2kCMAmpIjADSUIwDOlSMAaJcjAAyZIwCmmiMAQJwjANqdIwB+nyMAGKEjALKiIwBMpCMA8KUjAIqnIwAkqSMAvqojAGKsIwD8rSMAlq8jADqxIwDUsiMAbrQjAAi2IwCstyMARrkjAOC6IwB6vCMAHr4jALi/IwBSwSMA7MIjAIbEIwAqxiMAxMcjAF7JIwD4yiMAnMwjADbOIwDQzyMAatEjAA7TIwCo1CMAQtYjANzXIwCA2SMAGtsjALTcIwBO3iMA8t8jAIzhIwAm4yMAwOQjAGTmIwD+5yMAmOkjADLrIwDW7CMAcO4jAArwIwCu8SMASPMjAOL0IwB89iMAIPgjALr5IwBU+yMA7vwjAJL+IwAsACQAxgEkAGADJAD6BCQAngYkADgIJADSCSQAbAskABANJACqDiQARBAkAN4RJAB4EyQAHBUkALYWJABQGCQA9BkkAI4bJAAoHSQAwh4kAGYgJAAAIiQAmiMkADQlJADYJiQAcigkAAwqJACwKyQASi0kAOQuJAB+MCQAIjIkALwzJABWNSQA8DYkAIo4JAAuOiQAyDskAGI9JAD8PiQAoEAkADpCJADUQyQAbkUkAAhHJACsSCQARkokAOBLJACETSQAHk8kALhQJABSUiQA9lMkAJBVJAAqVyQAxFgkAGhaJAACXCQAnF0kADZfJADaYCQAdGIkAA5kJACyZSQATGckAOZoJACAaiQAGmwkAL5tJABYbyQA8nAkAIxyJAAmdCQAynUkAGR3JAD+eCQAmHokADx8JADWfSQAcH8kAAqBJACugiQASIQkAOKFJACGhyQAIIkkALqKJABUjCQA+I0kAJKPJAAskSQAxpIkAGqUJAAEliQAnpckADiZJADSmiQAdpwkABCeJACqnyQATqEkAOiiJACCpCQAHKYkAMCnJABaqSQA9KokAI6sJAAyriQAzK8kAGaxJAAKsyQApLQkAD62JADYtyQAcrkkABa7JACwvCQASr4kAOS/JAB+wSQAIsMkALzEJABWxiQA8MckAJTJJAAuyyQAyMwkAGLOJAAG0CQAoNEkADrTJADU1CQAeNYkABLYJACs2SQAUNskAOrcJACE3iQAHuAkALjhJABc4yQA9uQkAJDmJAA06CQAzukkAGjrJAAC7SQApu4kAEDwJADa8SQAdPMkABj1JACy9iQATPgkAOb5JACK+yQAJP0kAL7+JABYACUA/AElAJYDJQAwBSUAygYlAGQIJQAICiUAogslADwNJQDWDiUAehAlABQSJQCuEyUASBUlAOwWJQCGGCUAIBolALobJQBeHSUA+B4lAJIgJQA2IiUA0CMlAGolJQAEJyUAqCglAEIqJQDcKyUAdi0lABovJQC0MCUATjIlAOgzJQCCNSUAJjclAMA4JQBaOiUA9DslAJg9JQAyPyUAzEAlAGZCJQAKRCUApEUlAD5HJQDYSCUAfEolABZMJQCwTSUASk8lAO5QJQCIUiUAIlQlAMZVJQBgVyUA+lglAJRaJQA4XCUA0l0lAGxfJQAGYSUAqmIlAERkJQDeZSUAeGclABJpJQC2aiUAUGwlAOptJQCEbyUAHnElAMJyJQBcdCUA9nUlAJp3JQA0eSUAznolAGh8JQAMfiUApn8lAECBJQDagiUAfoQlABiGJQCyhyUAVoklAPCKJQCKjCUAJI4lAMiPJQBikSUA/JIlAJaUJQAwliUA1JclAG6ZJQAImyUAopwlAEaeJQDgnyUAeqElAB6jJQC4pCUAUqYlAOynJQCGqSUAKqslAMSsJQBeriUAArAlAJyxJQA2syUA0LQlAGq2JQAOuCUAqLklAEK7JQDcvCUAgL4lABrAJQC0wSUATsMlAOjEJQCMxiUAJsglAMDJJQBayyUA/swlAJjOJQAy0CUA1tElAHDTJQAK1SUApNYlAEjYJQDi2SUAfNslABbdJQC63iUAVOAlAO7hJQCI4yUALOUlAMbmJQBg6CUA+uklAJ7rJQA47SUA0u4lAGzwJQAQ8iUAqvMlAET1JQDe9iUAgvglABz6JQC2+yUAUP0lAOr+JQCOACYAKAImAMIDJgBcBSYAAAcmAJoIJgA0CiYAzgsmAHINJgAMDyYAphAmAEoSJgDkEyYAfhUmABgXJgC8GCYAVhomAPAbJgCKHSYALh8mAMggJgBiIiYA/CMmAKAlJgA6JyYA1CgmAG4qJgASLCYArC0mAEYvJgDgMCYAejImAB40JgC4NSYAUjcmAOw4JgCQOiYAKjwmAMQ9JgBePyYAAkEmAJxCJgA2RCYA2kUmAHRHJgAOSSYAqEomAExMJgDmTSYAgE8mABpRJgC+UiYAWFQmAPJVJgCMVyYAMFkmAMpaJgBkXCYA/l0mAJhfJgA8YSYA1mImAHBkJgAKZiYArmcmAEhpJgDiaiYAfGwmACBuJgC6byYAVHEmAO5yJgCSdCYALHYmAMZ3JgBgeSYABHsmAJ58JgA4fiYA3H8mAHaBJgAQgyYAqoQmAE6GJgDohyYAgokmAByLJgDAjCYAWo4mAPSPJgCOkSYAMpMmAMyUJgBmliYAAJgmAJqZJgA+myYA2JwmAHKeJgAMoCYAsKEmAEqjJgDkpCYAfqYmACKoJgC8qSYAVqsmAPCsJgCUriYALrAmAMixJgBisyYABrUmAKC2JgA6uCYA1LkmAHi7JgASvSYArL4mAEbAJgDqwSYAhMMmAB7FJgC4xiYAXMgmAPbJJgCQyyYAKs0mAM7OJgBo0CYAAtImAJzTJgBA1SYA2tYmAHTYJgAO2iYAstsmAEzdJgDm3iYAiuAmACTiJgC+4yYAWOUmAPzmJgCW6CYAMOomAMrrJgBk7SYACO8mAKLwJgA88iYA1vMmAHD1JgAU9yYArvgmAEj6JgDs+yYAhv0mACD/JgC6ACcAVAInAPgDJwCSBScALAcnAMYIJwBqCicABAwnAJ4NJwBCDycA3BAnAHYSJwAQFCcAtBUnAE4XJwDoGCcAghonACYcJwDAHScAWh8nAPQgJwCYIicAMiQnAMwlJwBwJycACiknAKQqJwA+LCcA2C0nAHwvJwAWMScAsDInAEo0JwDuNScAiDcnACI5JwC8OicAVjwnAPo9JwCUPycALkEnAMhCJwBsRCcABkYnAKBHJwA6SScA3konAHhMJwASTicAtk8nAFBRJwDqUicAhFQnAChWJwDCVycAXFknAPZaJwCaXCcANF4nAM5fJwByYScADGMnAKZkJwBAZicA2mcnAHRpJwAYaycAsmwnAExuJwDmbycAinEnACRzJwC+dCcAWHYnAPx3JwCWeScAMHsnANR8JwBuficACIAnAKKBJwBGgycA4IQnAHqGJwAUiCcAuIknAFKLJwDsjCcAho4nACqQJwDEkScAXpMnAPiUJwCclicANpgnANCZJwBqmycABJ0nAKieJwBCoCcA3KEnAHajJwAapScAtKYnAE6oJwDoqScAjKsnACatJwDAricAWrAnAP6xJwCYsycAMrUnANa2JwBwuCcACronAKS7JwBIvScA4r4nAHzAJwAWwicAusMnAFTFJwDuxicAiMgnACLKJwDGyycAYM0nAPrOJwCU0CcAONInANLTJwBs1ScAENcnAKrYJwBE2icA3tsnAILdJwAc3ycAtuAnAFDiJwD04ycAjuUnACjnJwDC6CcAXOonAADsJwCa7ScANO8nAM7wJwBy8icADPQnAKb1JwBA9ycA5PgnAH76JwAY/CcAsv0nAFb/JwDwACgAigIoACQEKADIBSgAYgcoAPwIKACWCigAOgwoANQNKABuDygACBEoAKwSKABGFCgA4BUoAIQXKAAeGSgAuBooAFIcKAD2HSgAkB8oACohKADEIigAaCQoAAImKACcJygANikoANAqKAB0LCgADi4oAKgvKABCMSgA5jIoAIA0KAAaNigAtDcoAE45KADyOigAjDwoACY+KADKPygAZEEoAP5CKACYRCgAPEYoANZHKABwSSgACksoAK5MKABITigA4k8oAIZRKAAgUygAulQoAFRWKAD4VygAklkoACxbKADGXCgAYF4oAARgKACeYSgAOGMoANJkKAB2ZigAEGgoAKppKABEaygA3mwoAIJuKAAccCgAtnEoAFBzKAD0dCgAjnYoACh4KADMeSgAZnsoAAB9KACafigAPoAoANiBKABygygADIUoALCGKABKiCgA5IkoAH6LKAAijSgAvI4oAFaQKAD6kSgAlJMoAC6VKADIligAYpgoAAaaKACgmygAOp0oANSeKAB4oCgAEqIoAKyjKABGpSgA4KYoAISoKAAeqigAuKsoAFKtKAD2rigAkLAoACqyKADOsygAaLUoAAK3KACcuCgAQLooANq7KAB0vSgADr8oALLAKABMwigA5sMoAIDFKAAkxygAvsgoAFjKKADyyygAls0oADDPKADK0CgAZNIoAAjUKACi1SgAPNcoANbYKAB62igAFNwoAK7dKABI3ygA7OAoAIbiKAAg5CgAuuUoAF7nKAD46CgAkuooACzsKADQ7SgAau8oAATxKACe8igAQvQoANz1KAB29ygAEPkoAKr6KABO/CgA6P0oAIL/KAAcASkAwAIpAFoEKQD0BSkAjgcpADIJKQDMCikAZgwpAAAOKQCkDykAPhEpANgSKQB8FCkAFhYpALAXKQBKGSkA5BopAIgcKQAiHikAvB8pAGAhKQD6IikAlCQpAC4mKQDSJykAbCkpAAYrKQCgLCkARC4pAN4vKQB4MSkAEjMpAKw0KQBQNikA6jcpAIQ5KQAeOykAwjwpAFw+KQD2PykAkEEpADRDKQDORCkAaEYpAAJIKQCmSSkAQEspANpMKQB0TikAGFApALJRKQBMUykA5lQpAIpWKQAkWCkAvlkpAGJbKQD8XCkAll4pADBgKQDUYSkAbmMpAAhlKQCiZikARmgpAOBpKQB6aykAFG0pAK5uKQBScCkA7HEpAIZzKQAgdSkAunYpAF54KQD4eSkAknspADZ9KQDQfikAaoApAASCKQCogykAQoUpANyGKQB2iCkAGoopALSLKQBOjSkA8o4pAIyQKQAmkikAwJMpAGSVKQD+likAmJgpADKaKQDWmykAcJ0pAAqfKQCkoCkAPqIpAOKjKQB8pSkAFqcpALCoKQBUqikA7qspAIitKQAirykAvLApAGCyKQD6sykAlLUpADi3KQDSuCkAbLopAAa8KQCqvSkARL8pAN7AKQB4wikAHMQpALbFKQBQxykA6sgpAI7KKQAozCkAws0pAGbPKQAA0SkAmtIpADTUKQDY1SkActcpAAzZKQCm2ikAQNwpAOTdKQCI3ykAIuEpAMbiKQBg5CkA+uUpAJTnKQA46SkA0uopAGzsKQAQ7ikAqu8pAETxKQDe8ikAePQpABz2KQC29ykAUPkpAOr6KQCO/CkAKP4pAML/KQBcASoA9gIqAJoEKgA0BioAzgcqAGgJKgAMCyoApgwqAEAOKgDkDyoAfhEqABgTKgCyFCoAVhYqAPAXKgCKGSoAJBsqAMgcKgBiHioA/B8qAJYhKgA6IyoA1CQqAG4mKgAIKCoArCkqAEYrKgDgLCoAei4qAB4wKgC4MSoAUjMqAOw0KgCQNioAKjgqAMQ5KgBeOyoA+DwqAJw+KgA2QCoA0EEqAGpDKgAORSoAqEYqAEJIKgDcSSoAgEsqABpNKgC0TioAWFAqAPJRKgCMUyoAJlUqAMpWKgBkWCoA/lkqAJhbKgA8XSoA1l4qAHBgKgAKYioArmMqAEhlKgDiZioAfGgqABZqKgC6ayoAVG0qAO5uKgCIcCoALHIqAMZzKgBgdSoA+nYqAJ54KgA4eioA0nsqAGx9KgAQfyoAqoAqAESCKgDegyoAgoUqAByHKgC2iCoAWooqAPSLKgCOjSoAKI8qAMyQKgBmkioAAJQqAJqVKgA+lyoA2JgqAHKaKgAMnCoAsJ0qAEqfKgDkoCoAfqIqABikKgC8pSoAVqcqAPCoKgCKqioALqwqAMitKgBiryoA/LAqAKCyKgA6tCoA1LUqAG63KgASuSoArLoqAEa8KgDqvSoAhL8qAB7BKgC4wioAXMQqAPbFKgCQxyoAKskqAM7KKgBozCoAAs4qAJzPKgA20SoA2tIqAHTUKgAO1ioAqNcqAELZKgDm2ioAgNwqABreKgC+3yoAWOEqAPLiKgCM5CoAMOYqAMrnKgBk6SoA/uoqAKLsKgA87ioA1u8qAHDxKgAU8yoArvQqAEj2KgDi9yoAfPkqACD7KgC6/CoAVP4qAPj/KgCSASsALAMrAMYEKwBqBisABAgrAJ4JKwA4CysA3AwrAHYOKwAQECsAtBErAE4TKwDoFCsAghYrABwYKwDAGSsAWhsrAPQcKwCOHisAMiArAMwhKwBmIysAACUrAJomKwA+KCsA2CkrAHIrKwAMLSsAsC4rAEowKwDkMSsAiDMrACI1KwC8NisAVjgrAPA5KwCUOysALj0rAMg+KwBsQCsABkIrAKBDKwA6RSsA3kYrAHhIKwASSisArEsrAFBNKwDqTisAhFArAChSKwDCUysAXFUrAPZWKwCQWCsANForAM5bKwBoXSsAAl8rAKZgKwBAYisA2mMrAHRlKwAOZysAsmgrAExqKwDmaysAgG0rACRvKwC+cCsAWHIrAPJzKwCWdSsAMHcrAMp4KwBueisACHwrAKJ9KwA8fysA4IArAHqCKwAUhCsAroUrAFKHKwDsiCsAhoorACCMKwDEjSsAXo8rAPiQKwCSkisALJQrANCVKwBqlysABJkrAJ6aKwBCnCsA3J0rAHafKwAQoSsAtKIrAE6kKwDopSsAgqcrACapKwDAqisAWqwrAP6tKwCYrysAMrErAMyyKwBwtCsACrYrAKS3KwA+uSsA4rorAHy8KwAWvisAsL8rAFTBKwDuwisAiMQrACLGKwC8xysAYMkrAPrKKwCUzCsALs4rANLPKwBs0SsABtMrAKDUKwBE1isA3tcrAHjZKwAS2ysAttwrAFDeKwDq3ysAhOErACjjKwDC5CsAXOYrAADoKwCa6SsANOsrAM7sKwBy7isADPArAKbxKwBA8ysA5PQrAH72KwAY+CsAsvkrAFb7KwDw/CsAiv4rACQALAC+ASwAYgMsAPwELACWBiwAOggsANQJLABuCywACA0sAKwOLABGECwA4BEsAHoTLAAeFSwAuBYsAFIYLADsGSwAhhssACodLADEHiwAXiAsAPghLACcIywANiUsANAmLABqKCwABCosAKgrLABCLSwA3C4sAIAwLAAaMiwAtDMsAE41LADyNiwAjDgsACY6LADAOywAZD0sAP4+LACYQCwAPEIsANZDLABwRSwACkcsAKRILABISiwA4kssAHxNLAAgTywAulAsAFRSLADuUywAklUsACxXLADGWCwAYFosAPpbLACeXSwAOF8sANJgLABsYiwABmQsAKplLABEZywA3mgsAHhqLAAcbCwAtm0sAFBvLAD0cCwAjnIsACh0LADCdSwAZncsAAB5LACaeiwANHwsANh9LAByfywADIEsALCCLABKhCwA5IUsAH6HLAAiiSwAvIosAFaMLADwjSwAio8sAC6RLADIkiwAYpQsAPyVLACWlywAOpksANSaLABunCwACJ4sAKyfLABGoSwA4KIsAISkLAAepiwAuKcsAFKpLAD2qiwAkKwsACquLADErywAaLEsAAKzLACctCwANrYsANq3LAB0uSwADrssALK8LABMviwA5r8sAIDBLAAawywAvsQsAFjGLADyxywAjMksACbLLADKzCwAZM4sAP7PLACY0SwAPNMsANbULABw1iwACtgsAK7ZLABI2ywA4twsAIbeLAAg4CwAuuEsAFTjLAD45CwAkuYsACzoLADG6SwAaussAATtLACe7iwAOPAsANzxLAB28ywAEPUsAKr2LABO+CwA6PksAIL7LAAc/SwAtv4sAFoALQD0AS0AjgMtACgFLQDMBi0AZggtAAAKLQCaCy0APg0tANgOLQByEC0AFhItALATLQBKFS0A5BYtAIgYLQAiGi0AvBstAFYdLQDwHi0AlCAtAC4iLQDIIy0AYiUtAAYnLQCgKC0AOiotANQrLQB4LS0AEi8tAKwwLQBGMi0A6jMtAIQ1LQAeNy0AwjgtAFw6LQD2Oy0AkD0tADQ/LQDOQC0AaEItAAJELQCmRS0AQEctANpILQB0Si0AGEwtALJNLQBMTy0A5lAtAIBSLQAkVC0AvlUtAFhXLQDyWC0AllotADBcLQDKXS0AZF8tAAhhLQCiYi0APGQtANZlLQB6Zy0AFGktAK5qLQBIbC0A7G0tAIZvLQAgcS0AunItAF50LQD4dS0AknctACx5LQDQei0AanwtAAR+LQCofy0AQoEtANyCLQB2hC0AGoYtALSHLQBOiS0A6IotAIyMLQAmji0AwI8tAFqRLQD0ki0AmJQtADKWLQDMly0AZpktAAqbLQCknC0APp4tANifLQB8oS0AFqMtALCkLQBKpi0A7qctAIipLQAiqy0AvKwtAGCuLQD6ry0AlLEtADizLQDStC0AbLYtAAa4LQCquS0ARLstAN68LQB4vi0AEsAtALbBLQBQwy0A6sQtAITGLQAoyC0AwsktAFzLLQD2zC0Ams4tADTQLQDO0S0AaNMtAALVLQCm1i0AQNgtANrZLQB+2y0AGN0tALLeLQBM4C0A8OEtAIrjLQAk5S0AvuYtAGLoLQD86S0AlustADrtLQDU7i0AbvAtAAjyLQCi8y0ARvUtAOD2LQB6+C0AFPotALj7LQBS/S0A7P4tAIYALgAqAi4AxAMuAF4FLgD4Bi4AkgguADYKLgDQCy4Aag0uAA4PLgCoEC4AQhIuANwTLgCAFS4AGhcuALQYLgBOGi4A8hsuAIwdLgAmHy4AwCAuAGQiLgD+Iy4AmCUuADInLgDWKC4AcCouAAosLgCkLS4ASC8uAOIwLgB8Mi4AFjQuALo1LgBUNy4A7jguAIg6LgAiPC4Axj0uAGA/LgD6QC4AlEIuADhELgDSRS4AbEcuAAZJLgCqSi4AREwuAN5NLgB4Ty4AHFEuALZSLgBQVC4A9FUuAI5XLgAoWS4AwlouAGZcLgAAXi4Aml8uADRhLgDYYi4AcmQuAAxmLgCmZy4ASmkuAORqLgB+bC4AGG4uALxvLgBWcS4A8HIuAIp0LgAudi4AyHcuAGJ5LgD8ei4AlnwuADp+LgDUfy4AboEuAAiDLgCshC4ARoYuAOCHLgB6iS4AHosuALiMLgBSji4A7I8uAJCRLgAqky4AxJQuAF6WLgACmC4AnJkuADabLgDanC4AdJ4uAA6gLgCooS4ATKMuAOakLgCApi4AGqguAL6pLgBYqy4A8qwuAIyuLgAmsC4AyrEuAGSzLgD+tC4AmLYuADy4LgDWuS4AcLsuAAq9LgCuvi4ASMAuAOLBLgB8wy4AIMUuALrGLgBUyC4A7skuAJLLLgAszS4Axs4uAGDQLgAE0i4AntMuADjVLgDc1i4AdtguABDaLgCq2y4ATt0uAOjeLgCC4C4AHOIuAMDjLgBa5S4A9OYuAI7oLgAo6i4AzOsuAGbtLgAA7y4AmvAuADTyLgDY8y4AcvUuAAz3LgCw+C4ASvouAOT7LgB+/S4AIv8uALwALwBWAi8A8AMvAJQFLwAuBy8AyAgvAGIKLwAGDC8AoA0vADoPLwDeEC8AeBIvABIULwCsFS8ARhcvAOoYLwCEGi8AHhwvALgdLwBcHy8A9iAvAJAiLwAqJC8AxCUvAGgnLwACKS8AnCovAEAsLwDaLS8AdC8vABgxLwCyMi8ATDQvAOY1LwCKNy8AJDkvAL46LwBYPC8A8j0vAJY/LwAwQS8AykIvAGRELwAIRi8AokcvADxJLwDWSi8AcEwvABROLwCuTy8ASFEvAOxSLwCGVC8AIFYvALpXLwBeWS8A+FovAJJcLwAsXi8A0F8vAGphLwAEYy8AqGQvAEJmLwDcZy8AdmkvABprLwC0bC8ATm4vAOhvLwCCcS8AJnMvAMB0LwBadi8A9HcvAJh5LwAyey8AzHwvAGZ+LwAKgC8ApIEvAD6DLwDYhC8AcoYvABaILwCwiS8ASosvAOSMLwCIji8AIpAvALyRLwBWky8A+pQvAJSWLwAumC8A0pkvAGybLwAGnS8AoJ4vAESgLwDeoS8AeKMvABKlLwC2pi8AUKgvAOqpLwCEqy8AKK0vAMKuLwBcsC8A9rEvAJqzLwA0tS8AzrYvAGi4LwACui8AprsvAEC9LwDavi8AdMAvABjCLwCywy8ATMUvAObGLwCKyC8AJMovAL7LLwBizS8A/M4vAJbQLwAw0i8A1NMvAG7VLwAI1y8AotgvAEbaLwDg2y8Aet0vABTfLwC44C8AUuIvAOzjLwCG5S8AKucvAMToLwBe6i8A+OsvAJLtLwA27y8A0PAvAGryLwAE9C8AqPUvAEL3LwDc+C8AdvovABr8LwC0/S8ATv8vAOgAMACMAjAAJgQwAMAFMABkBzAA/ggwAJgKMAAyDDAA1g0wAHAPMAAKETAApBIwAEgUMADiFTAAfBcwABYZMAC6GjAAVBwwAO4dMACIHzAAIiEwAMYiMABgJDAA+iUwAJQnMAA4KTAA0iowAGwsMAAGLjAAqi8wAEQxMADeMjAAeDQwABw2MAC2NzAAUDkwAOo6MACOPDAAKD4wAMI/MABcQTAAAEMwAJpEMAA0RjAAzkcwAHJJMAAMSzAApkwwAEBOMADkTzAAflEwABhTMACyVDAAVlYwAPBXMACKWTAAJFswAMhcMABiXjAA/F8wAJZhMAA6YzAA1GQwAG5mMAASaDAArGkwAEZrMADgbDAAhG4wAB5wMAC4cTAAUnMwAOx0MACQdjAAKngwAMR5MABeezAAAn0wAJx+MAA2gDAA0IEwAHSDMAAOhTAAqIYwAEKIMADciTAAgIswABqNMAC0jjAATpAwAPKRMACMkzAAJpUwAMqWMABkmDAA/pkwAJibMAA8nTAA1p4wAHCgMAAKojAArqMwAEilMADipjAAfKgwACCqMAC6qzAAVK0wAPiuMACSsDAALLIwAMazMABgtTAABLcwAJ64MAA4ujAA0rswAGy9MAAQvzAAqsAwAETCMADewzAAgsUwABzHMAC2yDAAWsowAPTLMACOzTAAKM8wAMzQMABm0jAAANQwAJrVMAA+1zAA2NgwAHLaMAAM3DAAsN0wAErfMADk4DAAfuIwACLkMAC85TAAVucwAPDoMACK6jAALuwwAMjtMABi7zAA/PAwAKDyMAA69DAA1PUwAG73MAAS+TAArPowAEb8MADq/TAAhP8wAB4BMQC4AjEAXAQxAPYFMQCQBzEAKgkxAM4KMQBoDDEAAg4xAJwPMQBAETEA2hIxAHQUMQAOFjEAshcxAEwZMQDmGjEAgBwxABoeMQC+HzEAWCExAPIiMQCMJDEAMCYxAMonMQBkKTEA/ioxAKIsMQA8LjEA1i8xAHAxMQAUMzEArjQxAEg2MQDsNzEAhjkxACA7MQC6PDEAXj4xAPg/MQCSQTEALEMxANBEMQBqRjEABEgxAJ5JMQBCSzEA3EwxAHZOMQAQUDEAqlExAE5TMQDoVDEAglYxABxYMQDAWTEAWlsxAPRcMQCOXjEAMmAxAMxhMQBmYzEAAGUxAKRmMQA+aDEA2GkxAHJrMQAWbTEAsG4xAEpwMQDucTEAiHMxACJ1MQC8djEAYHgxAPp5MQCUezEALn0xANJ+MQBsgDEABoIxAKCDMQA6hTEA3oYxAHiIMQASijEArIsxAEaNMQDqjjEAhJAxAB6SMQDCkzEAXJUxAPaWMQCQmDEANJoxAM6bMQBonTEAAp8xAKagMQBAojEA2qMxAH6lMQAYpzEAsqgxAEyqMQDwqzEAiq0xACSvMQC+sDEAYrIxAPyzMQCWtTEAMLcxANS4MQBuujEACLwxAKK9MQA8vzEA4MAxAHrCMQAUxDEArsUxAFLHMQDsyDEAhsoxACDMMQDEzTEAXs8xAPjQMQCS0jEANtQxANDVMQBq1zEABNkxAKjaMQBC3DEA3N0xAHbfMQAa4TEAtOIxAE7kMQDo5TEAjOcxACbpMQDA6jEAWuwxAP7tMQCY7zEAMvExANbyMQBw9DEACvYxAKT3MQA++TEA4voxAHz8MQAg/jEAuv8xAF4BMgD4AjIAkgQyACwGMgDQBzIAagkyAAQLMgCoDDIAQg4yANwPMgB2ETIAEBMyALQUMgBOFjIA6BcyAIIZMgAmGzIAwBwyAFoeMgD+HzIAmCEyADIjMgDMJDIAZiYyAAooMgCkKTIAPisyAOIsMgB8LjIAFjAyALAxMgBUMzIA7jQyAIg2MgA2ODIA0DkyAGo7MgAEPTIAqD4yAEJAMgDcQTIAdkMyABBFMgC+RjIAWEgyAPJJMgCWSzIAME0yAMpOMgBuUDIACFIyAKJTMgBGVTIA4FYyAHpYMgAeWjIAwlsyAFxdMgD2XjIAkGAyACpiMgDYYzIAcmUyAAxnMgCwaDIASmoyAORrMgCIbTIAIm8yALxwMgBWcjIA+nMyAJR1MgAudzIAyHgyAGx6MgAGfDIAoH0yADp/MgDegDIAeIIyABKEMgCshTIARocyAOqIMgCEijIAHowyALiNMgBcjzIA9pAyAJCSMgAqlDIAzpUyAGiXMgACmTIAnJoyAECcMgDanTIAdJ8yABihMgCyojIATKQyAOalMgCKpzIAJKkyAL6qMgBYrDIA8q0yAJavMgAwsTIAyrIyAGS0MgAItjIAorcyADy5MgDqujIAhLwyAB6+MgC4vzIAXMEyAPbCMgCQxDIANMYyAM7HMgBoyTIAAssyAJzMMgBAzjIA2s8yAHTRMgAY0zIAstQyAEzWMgDm1zIAitkyACTbMgDI3DIAYt4yAAbgMgCg4TIAOuMyANTkMgB45jIAEugyAKzpMgBQ6zIA6uwyAITuMgAo8DIAwvEyAFzzMgD29DIAkPYyADT4MgDO+TIAaPsyAAL9MgCc/jIAQAAzANoBMwB0AzMADgUzALIGMwBMCDMA5gkzAIoLMwAkDTMAvg4zAFgQMwD8ETMAlhMzADAVMwDKFjMAZBgzAAgaMwC2GzMARh0zAOoeMwCOIDMAKCIzAMwjMwBmJTMAACczAJooMwA+KjMA2CszAHItMwAMLzMAsDAzAEoyMwDkMzMAfjUzACI3MwC8ODMAVjozAPA7MwCePTMAOD8zANJAMwB2QjMAEEQzAKpFMwBERzMA3kgzAIJKMwAcTDMAtk0zAFpPMwD0UDMAjlIzAChUMwDMVTMAZlczAABZMwCaWjMAPlwzANhdMwByXzMADGEzAKZiMwBUZDMA7mUzAJJnMwAsaTMAxmozAGBsMwAEbjMAnm8zADhxMwDScjMAdnQzABB2MwCqdzMARHkzAN56MwCMfDMAJn4zAMp/MwBkgTMA/oIzAJiEMwA8hjMA1oczAHCJMwAKizMArowzAEiOMwDijzMAfJEzACCTMwDElDMAXpYzAAKYMwCcmTMANpszANCcMwBqnjMADqAzAKihMwBCozMA5qQzAICmMwAaqDMAtKkzAFirMwDyrDMAjK4zACawMwDAsTMAZLMzAP60MwCYtjMAPLgzANa5MwBwuzMACr0zAK6+MwBIwDMA4sEzAHzDMwAgxTMAusYzAFTIMwDuyTMAksszACzNMwDGzjMAYNAzAATSMwCe0zMAONUzANLWMwBs2DMAENozAKrbMwBO3TMA3t4zAILgMwAm4jMAyuMzAGTlMwD+5jMAmOgzADzqMwDW6zMAcO0zAArvMwCk8DMASPIzAOLzMwCG9TMAKvczAMT4MwBe+jMAAvwzAJz9MwA2/zMA0AA0AGoCNAAOBDQAqAU0AEIHNADwCDQAigo0ACQMNADIDTQAbA80AAYRNAC0EjQAThQ0AOgVNACWFzQAMBk0AMoaNABkHDQACB40AKIfNAA8ITQA1iI0AHokNAAUJjQAric0AFIpNADsKjQAhiw0ACAuNAC6LzQAXjE0APgyNACSNDQANjY0ANA3NABqOTQABDs0AKg8NABCPjQA3D80AHZBNAAQQzQAtEQ0AE5GNADoRzQAgkk0ACZLNADATDQAWk40APRPNACYUTQAMlM0AMxUNAB6VjQAFFg0AK5ZNABSWzQA7Fw0AIZeNAA0YDQAzmE0AGhjNAACZTQAnGY0AEBoNADaaTQAdGs0AA5tNACybjQATHA0AOZxNACKczQAJHU0AL52NABieDQA8nk0AJZ7NAAwfTQAyn40AGSANAAIgjQAooM0ADyFNADWhjQAeog0ABSKNACuizQASI00AOyONACGkDQAIJI0AMSTNABelTQA+JY0AJKYNAAsmjQA0Js0AGqdNAAEnzQAnqA0ADiiNADcozQAdqU0ABCnNAC0qDQATqo0AOirNACCrTQAJq80AMCwNABusjQACLQ0AKK1NAA8tzQA4Lg0AHq6NAAUvDQArr00AEi/NADswDQAhsI0ACDENADExTQAVMc0APjINACSyjQALMw0AMbNNAB0zzQABNE0AJ7SNABC1DQA3NU0AHbXNAAa2TQAtNo0AE7cNADy3TQAlt80ADDhNADK4jQAZOQ0AP7lNACi5zQAPOk0ANbqNAB67DQAFO40AK7vNABI8TQA4vI0AIb0NAAg9jQAuvc0AFT5NAD4+jQAkvw0ACz+NADG/zQAagE1AAQDNQCeBDUAQgY1ANwHNQB2CTUAEAs1ALQMNQBODjUA6A81AIIRNQAmEzUAwBQ1AFoWNQD0FzUAmBk1ADIbNQDMHDUAZh41AAogNQCkITUAPiM1ANgkNQByJjUAFig1ALApNQBKKzUA5Cw1AIguNQAiMDUAvDE1AFYzNQD6NDUAlDY1AC44NQDIOTUAbDs1AAY9NQCgPjUAREA1AN5BNQB4QzUAEkU1ALZGNQBQSDUA6kk1AIRLNQAoTTUAwk41AFxQNQD2UTUAmlM1ADRVNQDOVjUAaFg1AAJaNQCmWzUAQF01ANpeNQB0YDUAGGI1ALJjNQBMZTUA5mY1AIpoNQAkajUAvms1AFhtNQD8bjUAlnA1ADByNQDUczUAbnU1AAh3NQCieDUARno1AOB7NQB6fTUAFH81ALiANQBSgjUA7IM1AIaFNQAghzUAxIg1AF6KNQD4izUAko01ADaPNQDQkDUAapI1AASUNQColTUAQpc1ANyYNQB2mjUAGpw1ALSdNQBOnzUA8qA1AIyiNQAmpDUAwKU1AGSnNQD+qDUAmKo1ADKsNQDWrTUAcK81AAqxNQCksjUAPrQ1AOK1NQB8tzUAFrk1ALC6NQBUvDUA7r01AIi/NQAiwTUAxsI1AGDENQD6xTUAlMc1ADjJNQDSyjUAbMw1AAbONQCqzzUARNE1AAA</prop>
				<prop name="Temps">REFSWgAASdUCAIBJ0P9xPQrXozA/QP/Xo3A9Cpc/QP/sUbgehctAQP7u8tBBQB+F61G/uL5CQM3MFwCsvUMNA55EQKT48Nd7g0UFA3BGQDM2Af9TR0AUrkfhevt0SA0DXklAw/XfKFyPQkolAyNL90CPwk8AD0xA9n5QAML1TECamW8A79lNQHs+AbpOQG4vAt1PQOnyYFAlA3fTUEAPAR5FUZUD/7VRQEjhehSu9ydSQDABPZpSQK5oASgMU60EUxUDDK1UfQN9VA0D7swEXd1VXQPPVUCnAUdBd1ZAUgAA67FWXQO3P1dAPwEUrgQUHq1Y/fOLWPUD8RwUQbdZQGYuEUZZBQMgbVn189dYZQOVWAUD21BYrQMKWAUT3le2bQPJVzUDw1ftA8EQdBduFW4VZgLFhB+mH3AfiMof3BdeAr/sH/4dLwK9IAwvJi84Lxoh/vK7VCdOLyhwL4IvlC8paAG4rCeeLwC4L6ov3C/WL+grHj/oLxI/AFQ/Pj9gP4o/nD+uP8A/0j+o5D9mNbYCrGQUeQQ0O21XpQP3ViUDs1aFA21w/AQvVu0D4VWVA9ulVXUDalWFAzBVXUD3AVH4VP0UVF1DzYhkRE9UxQYuEtZTtgUTnlMtE2ZTBQMw1VMdRFJ1FFJtA4lSWi0UUg0DDlI9FFHtA9uhUWUzaFFNAzJR1m0D+VC9FFANA35Q1vXzR1AFAxD0RLNPWi0UT3UD2k4VA2x8BKv9TQ1ETV0ETSUDozZkBDVMZTPoS11WBhJbLkxdQ5hMnURNZTNrqE19BE0FE+5NHRQNTa0D6k09RDxUcwBuBQJmAtXEV7ZdjlXmX5BTrlUErlWWAuUUb6ZVJm0+b1BrAJZVZm94b4pvnFemb7hvym8QnFdmA+xv9vL39G/+bxh/ACp/NH8+fzh/Wn+Ef4Z/uH8Eknl2AvrMf+5/2H/6fwSPyC6NDoXuAgEsVw4CPk9q9fMXBFSXDFQwUS0T26ZRfQMdUgUDkFJWZQMFU3UDesQE7JxE22BUNQPzVJUDZVWsPRRMREpWDQRWnURXbE1U3BQRWBUDnFgNA63+FBQrWfWEWU0D4hVYRURYJQNjXBQTEF4VSL4VZjU+ArRUly4StvQ/0GY/WCtWlXYCihQkTVfQVRTshCtA9gJxPEQxVqpNA/JERLVMRHrsBVXWpQMHVb0UVLUDjFTa9QNRBKQcVGUD5VM2fQOtU/Xzd1P9BKSEq/pSvRRSFQOMnIRVbVJdAx9SpQPnUfUE1uxEeVElAzOMhP1Qtj0DxFCFA5BQXUNYWgxUIIyk1E/dRE8NA2veTsWUTpUDBU5tA7WZhFQojFS9TPXzV7FMDYRkV/YCMUyFA6AK7KQXxFSVjFfmbaZfwF8AWr/UX+5fAG8Kb7S/Tm3GvwDov2JvDM+WXZ5vQM9Sz2TPAN5vcH9qfySPls9Ic55Vns8AqM/CzxTfBt8g30rfXN8mj2gQgzZV7gNOhQMATwUDrfAcVHZQHRRQrQOKtVEFlFE1A3NSXUPo2VLdBJxE0FM1A0NUVqUDt1Q9A0RcRLhMRG0qLESgVjUDE1dNA0WC7ITz7IQzkNbTWG0DqzlZFURZZQMVNBTg1kwUoFi1A1wklBVYEk0D0oyXTgKyjOden3ifsIKfvO+uAwQUXlcVAxyqpOTG1JSC5IRALEQAtvQEwVUtE4ZVtQNMrVVNAxJVFQPMHKSVWmREX4REJlSl1FO95JlTJeSkhEpTnYYGEs6a1NSYlIRgUg3kRKTzbVEVA7xRPQOEUYUDtUDcRAhspNFQdQOaNVBlA2X8RC5QrYSEBGuAT11ETr3jiE4VpGosVKy8tEV0BNpMXQNbb0yVIwtMPURLXUNbGEy1A3xMHRRMLVQChFTIPLcuzba1lrW2X3C/AHq/lL+mv7i/4r8MH/a/GM8AQh80zzbPeB+KH5wffs/wywDezc7P4M/KH9wfJi/gH/rPAFwvbi+AL5IvRC923xCD5kLbIk71k8dOjUOuT1L901S01NP1arz04Hyki1NSvdPKXKQ7oBZTU6r90yT01JdsRCg89JylVW2jEQT355L0XDRkqqTk1qTkRmzkzETkKTVZjUM+XOQgWa2EPJSrrlhNRFgtoyds5NwBV2VEVJeW76jvip/0P5aa1aT05Gz05Cy0lNpWqr1DltSUUhzlVu0D1c1V7TOYVd3UJPQmVVo9lFQto6dU/UNu9NRrN1RVhFTV88pTNeObk1MVQ1tTRQS0hOCVUoVUUsWUUk3kRKQDZVKF9FFF9GykUVG9020azNTjUAWjrFCt1mr+gjwcVAbk9J5PHeRWtKSoToWjPeQkzvQErWWcBPlMlYRM7QMlpnRU5Us1BtYiYuyk1wJcBEzkpTy37sV+D5ALpg8A6F+6D9wP5g8wbwIZ/g8oHwBSH4RvVh+wH7pvzG/eb/BvALofDC+uL0gvUi9Mf25/uC8Akn9cf55/yH+qf9x/3n2mojMQTo30HIR4T5VEjKQ1tBRUTLT0xFGVRBw0m69SNeMjUzU0ZPQIrVSFo31UNQRVjUN+GVWl1CT0ZlY9Rq6VzupNKHzkslhV5r7zWYU2tP7z/IS8bOR8WO0zOAK0NOdEl+Y11j/oP/I/NJ9oFkXmI6yUfayUPVfV1KVWHaOlZDUc5CNcROWqZESoPPRs/JQzPPTsUvzUtHSHLqJHXPQQPDRb2FNto6FTvdNqfPQ1JSSk7WSkt1L19NTU1UiU9BDMRNjM1KNRsk30UT00PKTvUPXUUNQl5NT0SoykFNT0uk/W7eMuTzXjwxyEWE6mPbuBTR3k3KSoTAQ8bHxX9qpITE2zuUz90wE0rKVEt/5tPr+YD2q/NL8Axg8gbzpvfL9eb6C/cm/EvwDWv6hv+r8Mzx7PEHs2z0jPABJ5/n/of4LPjM+Oz7jPes8A7M/+zxDfIt80357FnkPcJFtnTiWzNU915FA1422z7PQsUX2zpVENBNVSjUOOXIQDZPR4U7Dt9ASke4CeQvFU7dNjWVWVVGRESFat9Fbl9KlXFeQ0RVjl5FidRFm27ZNBWdWTN1n1kwqWXOTQWC0Dj/SHdnNXAh2zyVSXju8gkx6VLp8QT4hKmSaV1vKKdJdmU4SUtRYc9HFWnUMxDPSTgDaDpVUlhFXV5Ozk+JxEwVo8NIicRFFUBVRUDXNN4bREq1OVhMREMGSEK/dSBfRSHbOJXIQTMKyO1Say5VGdQ6HE9GitUdUjMlFlVFAFlFBqjTOOHFRW5PQeUNWTm7dP9ZNKT5VUFARsUU5V1vZDZAQopFVMfZMLOEx94+jMpAMAfqP09CuYTD2jD+y0jiS3Xh8A4LMWZY4P2F9Cv1S/lg9ovwCSv7wP3g+4vwIfFB/uvzgfAGofXB8uzxh/gh+UH6bPyM8Auh/sH87PQN8KLzQvRi9YL7BqL3wvziWeQkFOndRPzI2ExPSXUN2URKSIUWptUwDkRHMUNOpSbURaxETQBKRdVL2D0sSUNUT85LhsRC1W7dRURW1XfbOFV51DEVhtU4uAWH2UWN1EjDfWkhfVWb2D4jw0oOSETFgELVS8hNKM51btFp8on8I/WNQ//tPs1FBX7YMMtDTVxkxEgtTkQRw0AFZshaR0RIZVPaM/VSWzrQWEhM5U9URUPaRUNHVE3JTwpNS4U9UkBKRNPfyUBVPtRBykmCSka2BSreMq5ETzUQWjTa1EpHhRzYR89Aj8RK3RZKSaUCWzZaz0Lla8JNBPlYRP3YROfeOriE6N1E5tU7C0BEVqlCTalFRX1KT5S50ENUvdgxi0pHxMrRT89AVotATF9A8GvVYPoF96DwCMD6YPgL9Kb+wPHm/4D4JZAB4fKB9yH4Rvlm+ob2rPvG8Aph/wHzIvFH/2bwB/Ki9cf4BOf2h/kn+kf7Z/cHteoiJmXNTHTmWU/ER2UO3TtfBkpGrEROBRJbNVotwkyuQkg0DW8rF0REPVVA2kVO2DLLyUnFVSfaMODEc2c1bdg2g0NFvxV+1jYVhFRFjVhizOhd6SIFm9lFhllOyEa1xYRfMX7ITcVz2jAb+sN6Y/uD+C7/yPjjXeotWk7NRg9NQcfJTYVkpdQ5YMRFIkNZyU1dTUU5hV9TTM1BdUhN7UlKunVOXTbjyEN7zUAa1UrePKU92jhIxETilTTVQ89OAspKjUJ04zytQkAySkwMQnzuJRUSwd9DSk41BVU6yk9Ptwqs7yPGyk9ISkg8T0F1VP5aROHbM57HTO9FQVZWQE+TRUdxwFvKde0msHTJUzYjRU10w9MwVQDLTBbGfmbe5Vll/grwC6XwS/1l/oXzq/LG9ev1BvAIK/lL9ub7i/yr/cv+6/WM8Awm8Mzx7POH9Cf1zPXs/IfwByf6TPxs/Yz+rP/M9uxc7yKwxOFQRO5YN0/ESr8GTWRb6TUSVEjPQ5UjVDq69S7WMhRPSXtJQk1jyEl1SNMwtERH5V2pUz8ixEZlbdI9pWso0zS0SVRJRIWOWEWEhdNg7lDgNZlSSEhL50NLVsNOQozNTnVy0DxYDsh17v6I/6jwyfRuXuc1dUlZQ8lCxElOjE5KVchLViFEQhJDTjVT2zpVlVtYSU1CJVBYPqJPQtsYTUe1QlVFQd1AQ0bdQshJFTZQNZU6UjrSMs9OtSLeRSjdRSSl1DRhz0DhyFTNSTtESrXVF11FHtQ+7kRLVW9ESAUEXjSDSkBNxFVrz0Kk/t1E4FpE49tmb+onlNHQbO8oxMBfTJTEVWfsNLJVRcVLFMBH3kRLSlRLdOHYZf2K8qDwAMvxa/KL9Cv2y/lg9wv6K/AMwP3g+wvwIfFB/+vzDP4m8ArM9uH4jPah+kHwbfyB/aH4DsH/4fEC8iLzQvps2mk06k9dRUpU+dlDSktOxFUdit5AylnESQUgXzA1OsdaRsRAhUVQN9VETvxVQlM2Os5GuQXjJHVoZVU7xW7USMN37jdDScsVillNTXXjI3WQ0DCtVZXZPThIR+/NQ4WASlFIw0y0znnj8w70LvTO9QjjV2Nb4jtDQ97DT6jORrtVZFE3EURDFWZURZVW00xORqVd00VQVUZqSUwVT9lKSUUVQNpKrM5OGMRJ7ElGjMlDBWbNT3Uq2kUm2jiaQkq1NSFVRSnaRRXQOhWVEFhlaSMlFV4/s0pMXERNSOJKQ70GbyEFCazdO3hPRKTy1UHFRwiU5dJg7ilRzU6/ZUVDwiZFTo1PSLoP7TTCXUfKUFTY0ziBwHPm8QDyIPbF8ARg9YD2oPtF+mDwhvsg/8XwAObyBv+g9Eb1ZvMB9CH4RvAE4fYB+SH8xvlh+wH/JvTC8ALn9Af1J/HH92f2B75tOsVKtBTqUkT7VTFVz0lQi0RfyXLvL+FKTjkIbjJIRrXVPF5FOt819UXTPV0uzkRAREuMTkKlZSNZOgXJU0lKB05A7EhKF8BOXM1CMw5pNZDeMV1tzU3lit84/01ExYChXjBsTU1CSc2491P5c/aMmP24h+8oo0lFBX5SNNDESUyFa1lNw0QdQ0swFWTdRslHhVrfM/bVUN4wVVLaPMVOVEmMQkA4C2giZU5TQM9KtVU92UU700U0WUU/2DNdDkdJj0lGBSHYRkRNXjRPSt/JR4BKRBUaC1JASkQ9B+8ySkZmT0IJpk9NA01GZPBURkJIypTm1E1ESwvFRFXFS9lnSkV0zl1EvF9g6SGKZEpHpMtaQEVGgUdNUA9F9OX2Bfqq98X5ZfqF+6XwDsXxa/KL/6X0y/Lm9ob4K/AJS/hm+ov6pvjH8Wf/C/cn8ABM8GzxjPWs9szy7PeM+iz5C0z45/oHO+405NNNRE8Io01HY81PF89ItANoLgpVEN41U09VzUP0RE0Kp8lENklLYkRCpMlJzFVf2DEBSX9mOU5IJXWgXz83zUY1j9lFjd1kzW1d7iJVnFJIzUoJTUa15YdSMXRITcV63zgb+cj66Nto/Aj+KPxDSaqvyEYPwkHAyU2BSUlGqU5FLUNBGk5NNV9dPVhrTkTOw0FLTk3FSqBfOj5ORsVJQ1xCT/VrQkuFN11FN95FOF5KqElN10RKcs1G9cRDmtUi0z81FNk7xM9IS1UTVDTsx0GFGt898tUI2jqlBdM3KEJWT0TPvANoKAT2XktHSl5ERbNU4FU8hN5SNcnHQr2kzddEyVgwvE945CawJM7SNefPTTTHUjAUcsVGvwjqWevY6ttq/w/wDCr9Sv7q8Av+JZBr84v2K/AIwPng9ov6K/1A/mD/gPyr8AHB82zygfMh9UH1YfiM9qHwCcH8bP0B/iH/QfBi+gE/4iKwxOHVRODROxBKSzQGamItNQfeSMRMJR7ebWxiKvUg0TIXyUs1OsZZYOAplUhfRVNTRVNOU27pNWjaPaVu2UTOXaDJRIjIS0WP3zGVmirXNDbISb0O5C/IzUsKp8hGw8NChMhVctM8OA9NdePfbfCO9SPyTnjoKkqjyEbjyELvSE6sw0pWpU5GTcNCFs5ONVNQNNlXzkXFXlxDSU6CxETbGMJHtUPdYmI1SdE1vHUw0TkVP981n8NKxzIJaC61KthFJNk3zVUjUzRmwkAWxEzFGqrXOTvJRdBPQk1HTuqrx0tTT0fuSUOpxEBFq8RJfERCpPNfO+NCRTUU41BtbifaQVTBWkjUytcyNMDVZ2EwxURSlMNSS8RCwEBLksB64NADYFlq8ADxIPTF8mDzgPYg8AhF9uD7APyl/cX/4PEBPuXwAYbypvpB8+b2Bvcm+Eb9a/ALgfoh8UL37PuG/SbxR/Jn+wmHsuf8Bj3qIBTsXTZ01OjYN0T6XkfES0NPVtUTUzplGNoxpSNfOtjrSUA1PF05e05Ai1VK1EVN2j8VR1U2W1Vb1j1xyESlZFg7ylVpWDSxzn7kNYNeRYamV0WRXTQKTUNVmNo9MKWZVElNR+BDQ4WASNZBzkyyTnJj2uj2A/ko9MJOfeUq5XrUS8hD005NX6lDS1ZORxpDQxVlidJlbz5HRqVeWEVQ2kVsx0wVS9I4jMdFFM1G0aZJTWU73TnlO9IzVoNNQwtOT4UhWU7OTVibSUU6R0Dtzk11Fq3aOh1JRoVCQyUS3ja/tQFTRQvdOOUGXz1Uj0lBCERLf8xEZPzHX0FKRsTmV2ljKVTVod8w98VKVMvSM4ZKUlS800S5XUBKSYhPVsVAGhJFd+r5CvKl90r05fYF8Acl+8r6Zf4K+yX/yvFr8ovwASb0y/Xr9wv1pvfL+Ob1BvAMpv1L/mv/i/Cn8kzzbPEM9AQs9sz37POH/iwd5DTu3klU+9YxdkRJW8lRT0iFZcRP5RffRSvSPo3OTbd1P94+xTHfNfVKo11FTNI0QMlLhU1Cy1VkXzoOyEMFfFs6FaFDQTjNSAWO3EWC3jjTvkJD5Z1SZu4xSEkbb8JExYNTMGWC0z0gAc5yY9Lj+Aj9LfbDx7gP6CrYq8hE1XvTMMvNTGqlTkhOyEQCzUAFTktLbMNHhVHfM/VZUzBYok1Myk5JWs5AvQviIoqpTk4xREq3Qkc9TkPdVTTeRTRfPQ7MSYUqpNk2A8RBxslONMRK1mFPR4UR2EjJQIUcWzm9FQvUOcUD0mNvIemryU0DwkZk8NlGT0iKlOteTclKy09ChkpL0NTL1jV0xFdNxE00C+IksYTL0zfAylDKSOzLQB1Qy/ll1mr7D/gq+cr6avAMCv0q8cD/avCL8yvzy/Zg8AeL+aD6wPnr/Av7q/lM++ZQDeDU7PAB8qH1QfTh94H4ofkJwfrh/AH5rPTX0kbHQHVU/NI/QU9HhEJPPs5C1s5OThUW1zVzxFZCRrX1OV1FO9Y0dUbXNrt1S9MyyUJJ5V3QPZERznFlIVV/3zhVfUDSQ81GEMhMo8hB5ZwsU0WUV0zCeG4xSEMVgUhSYO01dl47+813aPqItA/nX+dQY/AIMOg7SEXgSErRzMhNpWvdOWHORU2qw0E3Qk1VVVo4pVWh2DUNx0F1Vl0970NE2nDNRwVLXE5DQD7DSrvFO904Y8lE5ElBg2TJTgUl2DqFLlxl7TFvTE91FNk8DUx55DnHVW5MTjUFUjrHxEdLyUUTB8RAMgxkKDvMVP3TTVTsWETmXTzgQEZU0a/ePeRPR3TEXUzEf2EylMDfRE9NfsREyEBGtAAG4PEFum/+hPyv8MX+7/AA8AQl80D2ZfOA9KD5xfhg8IbwDCD+Rfxg/YDyIZ3g84byIfAExvZm9Ab2JvnG9uH8hv2m+g7G/+b2AbvpO0xJlkRK5m/BRUUOXmtuJMUW2T08NRtcQ0JK9slCNT1iVTsVO1IyRMJJdUTC2kXCR+Ve2GDvNWTTa0RpNMNVcd00hYxZRYtG3WbpJDHIQwWRUj/FaU1LJYZeNvRIQozHQL51dd48W812aP8C/i36hUj6aFbpKjRDRsRDQsqsR06NSEpRzkZGQ0I6psNOU85JhE5F+kdCYqJNTsNJS2ZOR/lDRLIKy+k4x0y1Ntk5OM5F1alOQljOTtUk0kUtXja4BSVaNK5DQDUmVEpVFd5FFl5NTEKEyU721Q9UO5UJXTglCN5Fr05Ab85J5PLWMxRESLw04d01hkRKtQJlKBNKTFhESTjEQlTBWmTvUWZoJITGWUTDVEPPVUpwD2XVat9k8wrwpfHF8mX0hfAFpfnK+ur4hfml/kr85fCL8AGr8sv/5fkG/qD7xvXr+YvwCCv7y/tm9gH+K/BM8WzyjPaDrPTM9uogEs9GxOLUTVT13jNSxEtPzkLlFSvdOmFEWs5JBsdAOU5GuVU93kVF2jfVRto7XxrDRjhDTXVf3TSlVWtTRWXdNLBOS9hIXahNScfNQBWU2zQVm2faM1WdWjCllto8GZWJV0BIQ4WL20nNTLAGyHJo84j2KPlN8WNTZzBOStfQTkPVc1o/mUhLW1Vt1zc6SEM1Y9I/KaPOSoVORsVeXUdDT6Wqw0w1QkjFQNRFSdJLZs5NhTTbOhU9WjataE5DNT5RRSfaPFUtYVI4xStcNVrOQQUprlw9ocRKNRFSbecjPaxOT99OTGUNXjkFC05cQsRBS05LpPxTRPWnVETrXDdU59owUsdWrstBc09Khk9DxMTbQlS+2kS42UZPSchEX85YB0p75fqJhzoN5PSKO2wtUAbP9Wr2iveq/E/7av6P/CrwAMDx4PAL/KX1QPZg94CyZvAGi/mg/0vwYfsA/CDwQfFh8AKB86H0wfXh9wH4If3B/G8pVFLHQ5TEVQtcRslBKEBEdeIv4cROswjoP0NHeWVOTqUzUkVD0k1IRGtVUFQ7j81CxW5XOgJVaNxFctJNQkEDzXjoO21HQ5WZ0jPllNRFk01ST8dI8M1ExYfZT0dAHSFDd21W7fgNN+3yA/Gjm0xiWe8o08JFBXJUMMasR0yJyEhKSEQ1blA9UBnIS0tIR4vIQ/VRq1wwX81MxUtcTchAsgrMaDJOThU+0zq0zkc1oElD0MlAVT5XPQ7BStmHTkYFIlQxxs5OVqnOStBER4DERBUb3EqAxES3Dmwpp8lFaElB5WPETUT51ET9UT+GzEa4xOtTRO7ZOwTYWEGrT0waREV0zVlo5F1hJNGAT0fEwlBMyUiOQEAdH8n85PaP+K/8RPlv+4/wD6T/z/Hl8wXwoPVF8uD3gPAIpfnF9GvyBv6g/UX95fiAsA9l/QvypvTG8+b1Bvgm+Ub0Cmb5gfqhG+b6gTxoNOHZPVBzx09BREeER08VBUjeZ2M1Edk1e0NMxkdI1ffHTUU+WGZpMc5Cy2lHSeVe1TEVbFI4YWrIQVV11jhxSEU9C2wq1lPNTOWO2TICTUJWjsd851/kJ1FNQxWJXjAfNk1Jsg/sXGJXbVdt+Y37DaKdYtJvM8JGBX/TRXqkVT2mx0luzUUqSEE9qkhNMcJIhVJfNMVWzNFHyE3FT9Q6VUbcRqXDQ13IT/vMS4U22UqlTkSjx0FASU3fQUp6Y0dG9StRQ0lPOM5LxlUR00Uc3k1BQYUa30VVBFU6pslHKMxVDtk2vwTz2DgIyUEU+VhDbc5DVORVPKTT2EtJRt2ryUc0xFMw9MrfTVS/VkTE0jXoSUz0wKJXNH/OTIBFfOrZ5Npk8AuE/aT6z//k8IXzpfXK8+XwBoX5KvdF92X8iv2q/sX+6vACBv6l80v+6/WG86v1y/jr8AoL+yv8S/1r/ov9pvBM8G0lUM7OVO5ROzFERYxBS11TyUUJTExlHdIztqdOSwbOQlTOSzU2022uYim8TEDVWdc4BVjP1kHCRoVk2GpsMUNNhmFDRIWPV0FNQRWe2TqylZ1RMIJNTVtHSHCsx0Q5x0AFQkw8A20+R/gP5/ON/aL+wnttX+03TULKlX/RTU1KUcNGRkhCOSdHTl9NcGI1VtNFx07hoUJLZkNH9URXZ24zTnxMYTjDRdlDRzwBai7VJWJXO3UkWUUn2jSnTnlp6izlHFFFGtNNQUKE1RnTPwUE10LJSCtOe05sP8NJ5MlDFPzXPDlU49xE5V+4H05y7yk5p0RCh0ROhLTUY+0kgVTE10TJ1zMDT3NqW2rQB+pR6l7p8o/wKvFK8mr3D/AEqvlP92r6Cvyv/c/+avAA8AEg8kDy6/SA8iv/y/Dm94vwBSv6wPxg/YD+oP/A8OHyAfqDIfDM9e8gH0ZGdclU/KJXM3BES0NJVUxKZRrLU2nnKQUs1zA7SEeNr8FAqMxH1UHZPxVGblE2NV7cSs1EhW/YShVuXk3HcmI4QknMx0A2lZ1TRsJDesdAxZbYSWnHSAWF3EWIV25iLLACzXriWuL8AvQt9c3ybVvhNW3HQ9Vy3z+YzUtSw003FWxXTsFPDUFLVVpsWDalXFdHSE+MQUwdrs1IjEFFFUtfMaVLbNc+NT3fOeU6XEU0zl5LSE+FIV1OyEiaQUqVO0N44C1xyUodw0aNVRZSMyXMT7BETEUFLd8470N4aDULV0TyXkGU91lBxEbE5dFi7DNEeEloNkRDxsRVRHvuUGcpgAhJXs5HtAVvXu/c6f6J9qTwBM/1b/aP+yT6z/1k/oT7r/AAxfHl/w/0JfVF8+Dyi/gl8AjF+OD5gPul/UX74PYL8CbwAsbz5vUG9ib0Qf3m3mZbZCkUX0Z67jvDSXtDWUFIwqROQA3IR3JOTqNHfG02ZENGBUPXTM1EZV/UNbulWVQy1WHeOgdHeqhuKhFNQRlHR+DNToGVjdxiZSHllV5LR3jnUGhuIhWMXkTCeeJR7fgC9QUt/Mf4Yl/kKatCRNNITVDMTEyJTUhGSEQ1bUpRSM1MUUdIr8JEFVWm1DCZTE0FQtxFRlI2tiVMWDKgR09FP9hJlT3WRENEBTPYS8hNKWJOSaUpXUUv0U3IT3bVGVU7FRbUN5URWElvyEDFEtM9N85XTkaJlQheR05NhP1TRElAC1T50UTmUjIk6ldE0krZaekt6cl56S/tTky+CWHuIgTB3kTJVU5ORwAjRUzmRfJlVWT3BLRsOcnwCGT5hPqk/0n+5PGK8qryxfAC5fuKs2X4Cvkq+kr/6vsF8Akl/Ur/avCL8Sbyy/bm9Yv4Bqv3y/jr+gv3pvvL++005sTSSc5K5PrXN2UFXm1PYjtIThPORVJOTKUiq9JFPdk7F0xEPM197DNVUFJFUd4xBWZeSM1Nv1Vq1zZlctM/NXSHV2LiVOoi4UJ/aSJWR31ubSsFgd42BUdBlYFs1j3FfV07+kd14vqHMwhi8A37p/pHSkV7XEdNRVHOx02mzEllzEUtQktREUhNPUFJVVTaNOrVWlcxRVxcRU9TRUUtU0VG0U1NT/dITHjIStgrQUSlN91FPtY99q3GSn7GRvXDQ5UpVTNQGkhLyMFIZRddRM5K0YfDThUD2jqsRkcqZs5DpQ5SQElICE5BEJT/U05DQ5nORzkLbD9FVVTM0TcyRFTNWUS2UjGQI0l+5iz0wllt7jPKcAfp/4k96Vlp+4n9KfDP/2nwAArzqpPv84r1KhPq+I/3KvAKT/vv/Q/+L/5K+WXxgPol8ARL8mv0gPYg+ED3YPkA+6D6DMD94P8A+6v+w0DOQ1TjY9M3hPPTNYUK2UNOTVUIwUxpQ0O5wUsFJqJQMlPDSYPDQoVJUzTZu8FA1VXcR81PQUdFNqVsXEJHRQRNVXvdRsbHcWghNZlTMrWX3z1QocJNdMdJgMJENYFI3kTHTYPHTBnH9uL7B/SEIvVCfus1dFdDzULLwUVerMJKVcxGIUhCMUhMPjVdXU9CcWk/Qk6lS0tYR8FHuM1EVU9WMOsgx01jQ39uJZUy0zI7VTlTPrnIS0UkV0UmQNdBQ0DnQ3HoKTUQXzm11RpXMkUfVkPBS1ljTkgFAV00i0Ny7imrVPjcRP9WO+ThXETkaNm31NzRT0N/4jTBX0ZUsNBEs1hFyUsUylhAIc9KE0T8bv2O/q7/zvBv8AIP9iT1T/hk+YT4L/vE/OTwC4/7L/BF8WXwAPQg8kXza/ACgP+l9sX/4PmF+qX9xf7l/AAG8SbyRvxr1uVU5CAU40/YRU5U8lkzdQpXTchK0u/NSmUa1DGhQ0jlVSHYRTFdN4pGQIhBRbfVRNQ/FUFYNjpCQ116wkSqQUvFZ9ZFQssSjsFz6TjMQ+WaVzNC1Z5YMIWU0zzozES3AKTiI4dHT1jHdOJdbNLi9AUC/Cf3x3bnWeM8zEP+x0tfqEJLVc1HFWTUMxSVY15GzUtawn1nNV5YOt+LxkwVTlg4i8ZFEVVI1kVNWD4+wn5oN8hK0wpGT4Ug0kUgUzi5acZFNSxcMcLDfmM1FWfXNoUeXDMlQU+3RkW8RQ1UOOUOUjVjTkaxBQxRRPrUNKTy3jadpcZ25CBYw0lU31ZIysN8bCPEzVRESXjsNMCO0UfOXkhIgkR9ZNrkUOTwAgTypPfJ9OT3BPek/En6ZPANhP+p8Mr/5PMK9Cr1SvZq8AYF9SWTZdbl+4r8qv3K8mbwAAvxK/JL82v0i/Wr9sv8a/UIiz1iNkZ66iFzwUlWw1WgzkiEw0/lF15FI1E9XobIR3vNTqzNRfVFblw9JU7cNE/HS4TMSlLKwUoORnXtKhbCQO1Cx3rqLnxBQ31BQ7WbbdoxVZPYPQWH3jj21Y3TNMWOUjBljtwwHUJNzbyCYtdn+Iex7fICNiLuKKNNSzEKYSDFc1E1vIVh0jhFbVJFadZNlWxRSsJHpVlSNDVZZlkwlVZcRUJRT8tGJVVC3jKpzU5czUr6zUaOuwtnP0JAm01NJS5ZO1mgw0ZNzUH1JtY+fVUdU0UWWTedS0Q1EyHRRRPRbmYp5QNRa2I2bk1NhPXWQ85ABPPYMrkE61JE4dJE09hLSUYcWU547lBpVm4iBM9cMVgNQ08dQ0kSyfvu+YOABbnz0UnO9+n5Cfmp+8nwb/ABj/Kv8cr07/IK/yT3T/lv8AeK86X7z/3q+Ir6qpDg/IXwCyrzQP7q9oD3oPjA+eD7APYIK5hrUW5Z5jDOTwT+Ujs3ZQ3fR0NGpR9cPgmtTUVZTUylI9NDyE0FVTNdRUbWO3HIQqFMSrnFX1wxCMJIIU1BVqnMSCDCTxLMRhWKUTm8xYZZMpWQ12PoIgapQU3gR0ngx0XlhtYxUXhBTctHS/HC+mz8DPoJJ5Di+Qc5bTZCRedCQcVrx02lblI5YM1FSUJK0ThCTFVT3zikTUULakJBdVbdPfVKUkVGo9g3BM1DkExPRT3TNTvFMN1CyETjSEGDyEG+BS9ROoUtW23jNshEv3UT2DwMS3pvJRjGVW1LTjUIUTrOTUaFw0rTB0ZPRPXYODrLVP2tUkTtXjPU5d885NWm1jR9wE4kzltExdJLVMrZRLRXMLTGVzZgZ0NNdMlSSE9GMwdu+I7wCa7+Q/tu/Q7+Lv9O/+7zj7AEZPQPs+/2j/gv+0T8ZP2E8A6k9UD7b/gK+Sr0wPnq8oDwByX4xfnl+wX8Jf1F/mX/hf1CIJztNObWPHXDSuTzRVJPwE0ZyETlGVhLzURTmk1K+k1IPQXiKztCStJDwUl1SNNFUlc34wRNTjcJYzxHT1VjWEBNTN2OwURlhddEzEF1la9cNAVMQrWT0j7DzEVa50xGw0dChExVdlJEDsF94faH/6H0x/jsqkPCRVbDwkLOzE6sR0pQzUtWRcJCMU1NVVPXOYaoQkX5xkJhTE7FQtdFVUFUN9jCRHBIQBhGSby1Ndg5NTJRbm8iWa/HTtrNS3UlXkVIQ7ZtwkA1JdNNTUlVH1tFrEtChEhO9Q9TO5pIRU+wA+Ijz01Ajc1U/9Q40xPDTDTuXUXDTLNWUUhLV8NJOENCVE586zBJSrSExdhExVc0vUNL0APEe+P9A71j8onwpPFE8uTwBwn2pPhJ9uT5BPyp/cn+5PAACvEq8kr/5PSK9arzyvfq8AeF9iX7Svxq/Yr+qv/K8Ov6AgvzK/RL/mc5SEmBzkdNVPvRM3NDS03NQuUWp1k6UMNVKtE45SdaMrIVN9ZFM9cwjUd1aD1VRdI2N8JNesdEhWkEUmpzPMx17TWGW0rBT+mVjVZh5yNFnVBKwUvlq0FH78ZDhYhaRXLZMByTx31h/oH7rPzM9+xS5jqVfVdMwUP0Qk+ox0ta1WdaNxVl2TMVwk41p8JKcs1GpV3cRV5dPN+OR0wVT9JOR0UVQ0zdTMdNa8JJ5TlTTMJK0wrLT3Ug3UUi2TiWlSvWQchBDsJNdRXZPboVGFw2hR7dMyUWpVc/s0NMTc1H5Q1YTWLDQQUE1Tt/QERk+W9cPaTv3UTl22PpJ5tU1dYw98lKVMlYM4oUzdlNSEy4Deki781JgBTOUk9NUcly6ttpVelR6fAGjvOp9Un16feJ+in9Tv5u8AuJ+CTxz/Lq9A/1L/ZP82rwBor4r/rK9OX5iviq/U/97/APj/Sr88D04PYA9yD4QPzgUQ1tWeI0Q1vNSXtNX8J86DaBQ04yA+MgO0tHhThXRVU7V0VG0T0sx0RgTUbbhMFCxWhRO8VoW0inwUoXQUETTHBnPMZDfW3GQ7WRXzCpwU0FjaXWOP9GRMWC1zBlgaZcPUtMS9V8VknBcuf7CAz4rPVM+W4o1X1WNQtVclEwy0ZMhWjdOCxtzEQVaVZmbDrHR4VWpVNFUVAwWMZM5UPYRoxLQDEJazVJ3z4VNVc9WrbGRzDIQ9BIQFU2bVY9BSBcTkBFNSJRNbHFIVA+VRleOt/CSTeFHVZITUCAQ0Q2WOqmSEViw0ICw00MTUZrVPBdROzROITq0kTmI9hE39ZOyFnDRXTK2EtUul5EsF0xhMJRN8EUzt1uYjHATVLP8Gn2DvAKo/hO+O76jvuu/075afEE8AGv9MT15PMP+CT5RPpk+A/wCy/xwP1k8oD+JPBF8uXwhfAFpfbF9+X5Bfol+0X44PoAMW9jJFTuUET5VkxNRrgFK2Q1D1xMwk4DyEVZwkI+hS/XZuE2xkQ8x3ToO2xHScVZ3zEVbVY6BWnHQTV/UjgDwU8fwU22BYJRPMWLUzKVmmZUM+WW1knGTeDMSeVoxkXFgVgxeMZNy8xAG/ZM9uz0h/CnnWH8gTPkLVmqzEXnR0HAwk2FaarROWlHRUVuUEjHTFzVU9Q4pV/RTUtBdVrK1k3HSnVPUjcGQkKq1U5WP0UyXTvDzUhmY01E5TVTRE1OBSzRObqFLlY2RSJeR01PdlUfUjwMwHtkJRUa0kUtwE43yFdIRo9CQwnNSV9IyEg7QFT910rAVOtvUjsE2ts0dNnbPesjw0d2Q1vITlS62zB5VMPdRMHVRMnXR0RM4AdE+OP6A7djW2P8A/2j8knwD2PyhPWp9snz5PkJ+in7xPAMaf2J/qn8RPDq8grzKvzF8ANq9Ir0pfhK+Or6Cvsq/Ur2jmr/ivCr9NjdMiTq2zw8dOrcTE1PMgpiLTUFYlE0xRndRRrQRShZOxyixkiyAukrFT5WMkrVT9g5lUBXMLTCR+oVUlJhYlrnNUdGb0ZNZm9GRGWJ0UVBQXWRXGqvYjWSXT7EQUrnwUbApUFCdMFVdtdPRnnhXub1DIHyJ/DH/mYqREdGxEdFUsDCTozMSlXHRkbGW1Vj2T1TQkmFX9BFVKrRMmVGTsRGcekn2EtLU5DNQBjLTLU6Ujk2iEJDNgXqIlhCTtUm2DW7dSBaNxUl0UUqVjMwNStYQcZJVR/QTMBNUoTNTvTLSsnNR0UFQ9JOwkBiSFTwWjMUSETcMkNFVO3SRElGWcBRqshJCMhCVMDeZGNT7CVUg8NNeshFA0lMGElwDGjU7t/o12Ne6Nzj8gnzKfAHzvTp+g77LvrJ/W7+jvwo8A/J8e/zD/yk9kr/ZPYK9qrwB0/3b/wP+y/5z/9v8IDxoPsCwPPg+g+x4SDE6dJE5qbdRPxfM1RLSzUB0UrVGtE6ZRZSRSdROvVuQEI1Ntg5fsBAjcx6p+Y1SlY2OEdNcUFGjJVk12VsJLVMcOYipYzJ0ktGT+WN22VsIrWbRFNLRkvvS0flhFwzgVWMX0V/2DyUTHJs84z5BKz1TPfhU2s1eVtNRkP5o0dPqUxLVWJdQcJCG2bGTjVYXjpVUNZFWqbeMx5AT47MTBTGSIUNQEQ2BmA0Rk1sR0nrx0NWbUdDC0BPdS9dTsdKt8UsW0UnWDDvR011pM1J/UJGhRzbMyXLQz+VDVFCSEflDd1PQk2xBQtfO3T8XjSk+WDWPaTv20ToXmRuJ5KU1lNvYTTI3DOMzXDjpNKKSEtUztdHTkoSTnAO7tFu2eP3A/Cp9c73bvuD8AmumW7+g/+j9EPx5PEP9CTwBUT2ZPeE9K/9z/1v+wT1IPAMxP5k/YT/pPHF8uX1BfYl8AdF+GX8BD7sPcJ16DTIWkJIuVUM2zEgSHFhPcVI6mrAQDU32EtHTsBNVUqs2z0qx0RIR0t7TESK1WZdO8VnWDLoRkoMJ8ZBG0ZEMQjsOUZDlZ1r1DN1kNQwrktNBYmr3Dj/y0TFh91My00gCcF2YVZh94H8pvjB+2ZZ4yrY08ZFBXZdMMTHTIiqy0hKTEM6y1HGcGEnomBCRBVZWEnLTQhLeuAttTVCVDHlTF8+VTaKUE9FfGE1N9MwlTDWSm7HSMUp3UbLQdHNTn1VEdE7BctHkchENRbC0klATGUFXzkVANQ9VazFQiLITYVIRoT6YdEwBPvdTkJAVchJlsZAQzNcFMBRNaTBUU2UuNhmbSHExl05xMBKXEjESRPD/Gj9iPMu+EPwBO76A/sj8En9Y/AE8KT0SfAF6fME+CT5Sfpp+4n4pPlE8A3p+gS75PIK9KXyyvNq9orwB6r4yvnq+wr8KvRKfW0wyUTUUstAdPrbQ8tHbsdG3xjARsUe2T4VEFk1V1ZLTqpARfnHVT7aRqhLS5bHQulLSeVeWDrS3cFKFWvVRXRaOHtVetA/OEtGNYZdPMaVjltlbCG9y08Fi1ZBlYJbR8ZC9YhbaWZeaCgb20Z+a91m9Qz5IfzBSaarQUXnzEHMwU2la9Y9WWLHRU3BQBlMTFVWZVk4pVBXTcBBdVbZPb3lRFo6dUvSNwVGpVkyoUZPT8VLxTHXTWPCROU+0DGHx031JWBcOoUh1zZGQkLHwkS/dRvSPA1FfGklGcBVLUdOOE1QSEaLwkMGzUpAOwrgKDvFUMhKi0VU62vSOwTU1zR001E96GbIRzTPUkxNRbgBbCC6lMRSQkNPXs1HB8lM4AfJdOpZaNHu2+j/jf0o/sjwD2jxCfIp9k7z6fcJ+a74yPAK7vgJ/i7/Tvzp9Qryr/RK8ARqWeTzD/Ov+M/37/kP/C/1DU/+b/+P8KD039dE6VE9PLTrUUBLRWhATTUKrFxFGtA8OcJDkstMpopASTcC7isbzEJFS1BGlUldRctH5UdPBVpWNVgtQU9VTEZrxk1oS0FUOUZLJMFBWstCMQnrW0/lM8FK6EZGxYnfMnBgQU51dtxLxn5r2+byDP1Jof7GykvBRuRMQsV1rVI+rUFKVWpWNi3BS1EewU0/QUlVVlg1xapAQiJGToVBXzsYwErXt0dDVUNbP/9FTH2nQEkZR0WVPtUyNTalUT6+TEtDS0b1JdBlhmw2QFVASTUQVkUX0EatxU7vR0qvx0clDVI1U6PNQEdCSazCQq1CRruk4N1E49E8hNvRSsFPUsNIxMDSRMLeRLNHX0VIRFbITTTG3WTrMANOdOPZ6PAO8yPxTvHu847wBK74w/nj+A76Lv1D/mP9jvAApPHE8uTxD/+p+c/3ZPiE8Asv+cT65PwE/ST9xP7k8YX6AqXzxf5qVuRd5zTgWDmK1OHXN0T01zNzzUtJoUtCwktKVRXYQ0tK8o7FQTIIYDUz0TCNwXZjJr8VR1M2U0dNdVndShVk3Gr9PctzaDWDXEWKJlMwHcB1az7AT8FGTBVViVBFg9EzjUBPVcFAHLPBembzAfAs+Ub14VNgOq/GR9/GQ9TMT6lBS1Vmy0cVZlMyGsFOO0FLWlPHRqRHQxVQWD+FbMVMFUBdRU1XRU3XRZVL0ExMSeU53UUzXUZrxU+FI9hKR0fFJ9Y2tGUk2DDvTE11FlM2uhUQ2EUWVjMlFVE7P7UNVkNNSAUG1DR1Y01BBQbYOzjCRKlCTD2k79BCSEezBGMnlNbIXUfDSlTG1TOEztNJVLzRRLVbRM1RS8JCwA/HUcNz5N7jVmNR4/cI+CjwBcP2Y/eD+KP9yP7o/APxKfACSf/j9Ij0KfbJ9+n1BLTk8ACF/6T2RPbk+wn/KfBK/+TwDAn1KvZK92r4ivEqEWY/Skq2dO5RRPvYMVRASTqLx1BNdesv78xJCsVANmvFR4U40U1MRfVNW0aqzERHTEuswUSFa1xC1WXSMuV220V7109ATYQ2AOEwQUN1m9gzVZqgWTCuQE0MS0j/wETAVYfWMGzATbsG4ae2BubyCAb8q/XB+2tZYiirxk+1BWvhIMV21TyFzEhKwU1TOcFPKExLf8ZHpVaiV0VYUDB5wE0FSFg1uZVEXTU1Qtkx7kFFXl1MSv9BR3THRABCSzCVMNtGR0jFIVo1VWbAQfUoUD5wzUsVwErXkc1ENRLXRRvbPGVVDdA5BkJFpsJCIs1G3YVNRoT90DAE/lpDakJAhOnYOdTU10xIQbxUyVI1pM3aQUh94CqyBM3QOg5CQTpJSRADyPxt8YP+rfvN9OP6CPso8ABO/2jyjvOu80n17vcO9inwCE76bvqJ+imZafaE/K7+zvAPbvIK8q/zz/Pq94/4r/nP+grv9IX1pZVlXeI07tpE9adVP0PAR2UL3kUI12bN6l7mJzUm1T6FJNJCZMdNBTJXa+s1SNJAx0zbj8ZCpWZdSsFBNXagXjhcQE8xQUZVitFGVYVRM7HGdG8hdZZWO14pQEo/QEXli90xkC9ATe5Ldmba61vrW+vxAfVCIfzGSatGReBGQcFMRp2BzH9tJB3GQBVmXDVcMMdIi8FEzEFBK8FM3c5BSVVE0kHHQoVKrlo/C8VLicxIL8pEqtU3VTFFNd09AsBJitUuWjYFJlBFLtY/Na3MS8VCSEUV3TUIx01QjExNGMVJykdGVQtDW0zKTwFNSAT73jESYM1IhOnVTcdKzs9dT0LdrkJHNM3QMLzCcGgqsYTIUTfAyFTI10TQLVs8hM55btnt/A38rfDD8A7t8A7xLvVD9mP3g/Uu+cPwB+77Dv0j/kP/Y/4O8S/wxPAF7/SE9S/1RPhk+YT6pPvE9Azk/gT/JPBF/O/f7DTlVkaU7FxAQEVsSk01CFFKYUJOBRrcaOMso0BD2VUy0zsdQUJFzHjiNVqi0kVV3TECzEghzE9DFW5VRUFQQURli1tJwEaytZNUNBZLQlWbXDq+9Y5aOwhLRsRGQoClS1V7XDv6S/tr8oH+K/rFRvP8KkVzWzbkwULKr8tOq8VJYsxFLcZBGqJMTTNMSXlBRcjBQipiS06FT1ZCx0bHTENTVUtcP/hMTHU3XUlMSrWVNlwyN8xN98dKeatMRvvMQ3Um0UbFVRUsWkUaUU1KQYhHTh9MRtqvzEclD9szpQFbNNBHx0mk8dhLykpbSllU5tVE1d02B0RSyEjFVMFXRMPTRL9QMCRNcqlgNMvcNH/CS5RDeuPQA+NV6P+C8CP1SPLj9AP0o/AJyPro+QP9KP5I++P5jvAk8ALJ82T6Cfek9kn3afgJ+SnwC8nw5f4J9ST/Sf5p8orzqvqEyvrpXew05dxE59E3hJTzV0hHS0PCUMJMTMxIU5tMSv7KQbcJ4T/KQKWqQUffRk71Q1s36MFLQzwL5TVsWD2lbdA0tSBMS9jGWEtJzMBVllw61DpAQwWR0EWG2DwalY3aScBVi9lFeVA8OAPGfmDTZvSG+av6y37oKuagTEfRxkPzwU+la9k9WlLMRiZBQhJMTjVazdZDzEalVtgzFcBPiaZMSzlFR7VEUG3sNUtoVT1FPtg55TfRNotozEMFPdA+tSfbRS0t2kUs1UbMQOJHTXUaa1w59RBcTkxCYcBO6qNCS1RCSAFARIRCQQtVCVA7MEBEZPlaO+NjxUUU7dK31NbdbeY6qkJDysJUu9lEvt9EwUPVTEdCx0hKFEh8aNHo8AMI9631yPJj94j5KPzN/m3wDIj/KB/t8g7/qPRO9W72jvAHrvVJ++n7Dvwu8Ur97v2O8AWq/07xb/QP9S/2T/dv+I/9Qi+a7SAWwkbHSkOU9krQQ0JJXExZzEplEV41UabMSOtKQD/GR3zBSz6lOlFnay0lSt02Fa/LTV1GRIVgUkVpWkDVed46FXxcTEBEuwNrVspgW+0jVZfRMIWbXDa9BYraOPFLRMWIWzBQZMtMustyZt/g+ov1pvWHRsg7AGwopXFSRXhRNTDFetxHQUc7RkM6xU1Oug9uK3nFR8DMRBVVZ90wlVXbRUhROMHMSrU1Qt4x6cFOUcdK/Y/PfOs8wU+lK908VSUsV0UmVWrqIfNHTnJCTVsaSkeWRUNVR0/VBWxQPGUKVTkGx0WnR0UyJQxVRcJGjcxN6kdFt1TtUDCE6d051spNQ70KYTTJWjXkwk/kssFdZ+4jFMpVOg7HQD0AQGc/zk1TzvFuVm34Dfwi8AlN+e3b7fyN/y3yw/Fu0W7wBgP3I/hO+WP6g/uj+U79Y/APDv0u/0PxZPKP8qT0xPZk+AmP+ST6RPtk/ITxpf9CRBVU719E+1w/BEVHb0FLXwDCSIpMT+UbVjc9VSfaPodFRdVMTQU6gtxsYDPMREFMS4nFQs1VZtJFYFMxV0tIJXmq3T8UQEYVgFNBRkN7VZpaRZDUMVWXUz3tpEtJ5UBF5Y9XMXWAAVBPQPdr/ID+IPHGdebfZytZe8tF6MZBxXfaPIVVaFc4S0ZEOsZAHctJvFVVUzilUNFLxkF2VVfQRUdaQUBGJUBcOtKizE81M1BFMFY4aaRMRODHQJUxUERHSaamTEZKwULITE91G1w5HAXHQjUC7DUW2k3BTVmpSkngwkaFBlJIyk9NbUxIZPbSMABFSQTkoFJE79VE31dh4jTI0UaHQl1HcO0hzUdIVMDUQVTLXDcIQ0zoQ/ni+wLwDaIYYlzi/oL6rf9C/O3xg/AHKPTD92P6iPuo/EP96P8I8AAp98Tw5POJ9KnySfFp94TwAqn4yfHv+wn9qf7J/+n+hLpOZNnsNOnQTkxLHUxFa1UCWz07zEaFFtI+CI3BS7EJaCyqykmxDOw1NS/VMkpGeWgipEFJyMZEkQZGdOc1btpFxk2ARkFUZcBM5MtCsstGsABiPVWY3D71QErowEbFhWDWMoWA3T3My0v+xfYP5f0A8Sb2S/PrKkV33DVW5UZCzUtNpkZJTktNVSdGQRbGTT/LSVVaYN01xVBSTMtNwcxKNaNMRsfBQ1VI3D/4wUU8dTfSTcZFmMpBQMBNXdhMSnfKRvxBQ3UlR1ZHSlUfXzk2SkUBR00xhRPYT8FKoEJHJQarVjOkx0BITEmk+1tGlPBdQkJDUsJMhNzbRspJU01IxM9fMjTD2EJUu1AwJMJ76zTH12FoIBuUyHBpVW3+h/yi9M3yaPAECPCj9kj6bfuN+Cj9zf7t8A0I8a2QafMO8Sn0Tvnp947wCK78yfxp8Ir5qfzO/279DvQOrvLP8+/1D/Evkmc049c82YdHR0Tz3ETHS0UFalc0xRtQPC1BQ5fKTNr0TEIVNFZAQEClS2ZdN9VOVTC1UdI34I1LQ7ED5zVp22v3NsvBuwgjazWLVWZgXmpZ4TXAS+qsxUfhS0OKRU5xwUxYBEtza/SL9iv6QPjgUGs1dU1fTMBD1cZOh8ZKWstKtiVnXTIWxk48S0pdVVtWNqTBQxDBTqVITNFNz0e7xkU1Amc1xU1FrUZJ7MZGZT1cRT5VMt6/RktFLl9FLVpHQUtQ4sxNdsxKFR5VNb2VGNpCRU7lCV47VQVr1zgFDV40cEJBLEFFO3T52kHCS+JCRVrMfKDrNOjRRO1WSkxMVPpj1zKFCN9v5CMzR0LgaExCpQNaREJ46jRC8eJQAeJT4lPiVuU4wvNiWmLb5yATC8J0Z1zi0uJeYvMCOuw4AEPxY/IDOO9TY/SD9aP1AArVRkP3Y1jj+gP7I/xD/WPwDoO4bF9j3+PxBLLk8YTzpPCGRPPk1uUjx8T45Njk+wTwDKSbZPwE/STwRfFl/wT/pPADRfXl9wX3pflF+mXzhfUl8AzF/OX+hf+l80b9ZfEG9KbwBsb35vkG9Cb6xvxm/Yb+pvAAR/rm8Yf0J/NHd2Nc4lPi2gbiWOJc4ljvXWA1CN00UWhMRKUHXTUVwkU6DOs1VQXcNgbCRopHRtvBQVcFwkdoTEerwXtqN0NFWJ1HSQtBSVXKSYNCRVnpT0pFwkppz0rNQkSbG0FwbTUCW0lPTEbCSryFD1087UJNEkJNeqnPTcbITfrHTlXKToapQk7NR08LQU9VB9s7X7bIT/rHQFUZUDCNVRdfRRvSMQbKQVUdbV0xpRZdMdpPQiUdQ1pOyEKKwULqT0MlHaPcRR9dM+UWXjQVFSrXRRtXRMlE5UlFFspbScFzbCX6T0YlHV42eq9IRsZKRwbKR1rPR5qvSEfKT0giSUhmSUiqpMlI5UlJFElJdklJqqjJSfXJSlZMSonBSrqlSUsVyUteyEuKwUvoSk94YCxgyUU8CGg2zE0aoklNZklNqslOBUxOOqRJTnnBTrbMTxXJT1imTE+EyU/lSUS8Dmg1JQ7YSEF/6DfBQWTMQatPRrH1KV4yXMpChShSSVUl3DMPykNTzH1gNSsnXTQXwX1tJKUs3DTKpExFH8pFUMtFp0FF6qbBRkPMRnLLRtNLRxqsSkdcykeEy0fBS0gGZsFIRSFYRMtIxSdQO1knwUlkzEmlJNFFJSVcOjLMdm0q3cpLBsF6o+wrcMtLq09L/EpMVUTMXktM7MtNJctNW8tLXZtPTfzLTiUt0EUqxlFo6S71I1E/MUxPfaDLT63KQAU5XjBVOaTdMJTBQOU/2EVBQWWVMNlEwUHlO9+yfM9K0qvMQwUzUTM1QUNq1TzXM8U42TP/zEQ1VTlQNITBRO3MRRpMStVazEWVNl0138xGNVU43TZczEakwUbvzEm3NT1eN3U6W0vMSAVVMNhFNtI4hM1I3cxFWRpMSVnNSYDNSc3MRVoaTEpazEqRTUr/zEtbN81LfM9LpTLQPAqlwUwyTUyITUzLzE0FCU1EsQ/vNM1N3cxOGkxE3lzPTqU60UlNT0pMTV9WQU+xTU//zEA1Ro7YQ8F/6DVP0jE1RtI8sYVNXEVPUERBQkVDLdFFQ1JKTkM1QltNz0oztULQQ0F8YTVLV0VKqNk0+k5FPk5FfU9F2mnORgVF3UDPRq1ORuyiQUceTkdywXjpJ/VKrNlFTVlFTNc4yc5JCqpOST5OSX1PSdJBShqjz0pczkqrTkrqTks6Z89LZUZYQU9L80FMMqBPTHLBTL1OTORBXk5FXXhPTcvOThPPTlDPSoIxB+wzQU83z09szk+lq05P4kFAFVpcRVHaNrC1WFFFUNwxRVNaOrGFWlsxx8BB6EBCSVVW0kVT3DLhQXLsI1ZgwUOlUttBQUQVV9FFVVRbRV9eNQhARUrARLWFXNdFWNlMQEZYwETWiUBGxV7XTkBHaMBE14lAR8Vc2U5ASG7AStitQEjVUd05OMBJiqlAScvAShxASljASoqswEqjQUsMQEtawEuFa0BL5VRePBbATF7AS1yhQUz3QU01X189eqlATcFBTfxATl5ATmqgwU7DQU8IQE9OwE+tq0BP7MFAFW1fMGVtY14wpWtcRWHdMTVjb18xdWHaMbVvWkZCSrI1YFtFaNdFa9BFasxQSMJDhWLbRWneNA1mwkR1a1dFYFA05Wqs2zUmwkV8wkWtQkXmbcJGJW3XSUJGxWrZRVVqXjcwQ0eFwkftwkU4JWDYRUJIpcJI4cNNWTTCSWVCSaXCSeVprN1FYls6dWTYQUNLCqHDSzfDS31CS+3CTCqjw0xAQ0yLQkzXQ00aoENNhUJNoUNOB0NOGqTCTmlCTsvCTwPDT0anw094Q0/LwkAFcNw6sEV1UkV7XEV2UkV5ptJFd1cxpXnQRERCNVVy3DJVREKlxELkREqzNXrSRXLbRXFdRX1k3jRVdlg0mURE1XVHWUpERVrERZPERevEQ1YSxEZFREalftdCxETXSMRHhXZfRcRH5sRFWFjESIlESNvESRpERVlTREmjxEnrxEoSxEVaRURKo8RK4sRLSMRK24lES9V2WjwUREw5qsRMk8RM5XRcQsRNSmNETaV52ErFTibETl2oxE6JRE7Vel4/NXtI3ExFT89EQAWC1EWNat4whY9YRYZaMRWLYtwxVYZYMZWNXEWKrdxFh9dFgFtFiNky81WP3EWPXzN1jt5DxkAT58Z3ZlTmXmVUZVxkWe46oMVMuENIyUJEx0NBFIbCT7EI6SjwQXnuIgjAQh6Mz3ZvWuc9TkDozkG+BUlvN05FukxCVM1O1ctBW1bLR+bMRIVLTDoM5yFcx8lJUUlF0kl17jlITRtwSHzgM8hAT8dJpPqrUETz2kTnWUTq2ETVq9lE09w+5MHVRMreRVTOXUS12USz3kSlVDa3pKBZRKZYOZSc0E1iyE2ki9lEgN0xxIWo1UR9XzZke1xEeNFK1GJbNHRiUkRQUDnm1FHaNLRfXz90S19FlE/QSchPRDjRRD5STVQ1UkQ4VUQg3TfELWpeNjQo0UQh2ja0MqhaRDHYRE9eMg/I8GlQJWQ0T1hp7jLJ8+n1CbdgOAZJ92nU4jjJ+en7CbZqIBCLyf1p2usgDMn/6fyJ8KrwC0l+6V7pUmr2Cv4p+Er06tAJavqK/Kr9yv7q8Av/KRAA</prop>
			</obj>
			<obj name="Protocol" class="HTCProtocol" version="1">
				<prop name="Created">2023-04-15T21:06:07.872</prop>
				<prop name="LastModified">2023-04-15T21:06:37.071</prop>
				<obj name="Programs" class="HTCRunProgramList" version="5">
					<list name="emlist" count="4">
						<obj name="item" class="HTCRunProgram" version="1">
							<prop name="name">pre-incubation</prop>
							<prop name="Cycles">1</prop>
							<prop name="AnalysisMode">None</prop>
							<obj name="Segments" class="TEMRunSegmentList" version="1">
								<list name="emlist" count="1">
									<obj name="item" class="HTCRunSegment" version="2">
										<prop name="Hold">30</prop>
										<prop name="Slope">4.4</prop>
										<prop name="StepDelay">0</prop>
										<prop name="StepSize">0</prop>
										<prop name="Target">95</prop>
										<prop name="Target2">0</prop>
										<prop name="AcquisitionMode">0</prop>
										<prop name="AcqPerDegree">5</prop>
									</obj>
								</list>
							</obj>
						</obj>
						<obj name="item" class="HTCRunProgram" version="1">
							<prop name="name">amplification</prop>
							<prop name="Cycles">45</prop>
							<prop name="AnalysisMode">Quantification</prop>
							<obj name="Segments" class="TEMRunSegmentList" version="1">
								<list name="emlist" count="2">
									<obj name="item" class="HTCRunSegment" version="2">
										<prop name="Hold">5</prop>
										<prop name="Slope">4.4</prop>
										<prop name="StepDelay">0</prop>
										<prop name="StepSize">0</prop>
										<prop name="Target">95</prop>
										<prop name="Target2">0</prop>
										<prop name="AcquisitionMode">0</prop>
										<prop name="AcqPerDegree">5</prop>
									</obj>
									<obj name="item" class="HTCRunSegment" version="2">
										<prop name="Hold">30</prop>
										<prop name="Slope">2.2</prop>
										<prop name="StepDelay">0</prop>
										<prop name="StepSize">0</prop>
										<prop name="Target">60</prop>
										<prop name="Target2">0</prop>
										<prop name="AcquisitionMode">1</prop>
										<prop name="AcqPerDegree">5</prop>
									</obj>
								</list>
							</obj>
						</obj>
						<obj name="item" class="HTCRunProgram" version="1">
							<prop name="name">melting curve</prop>
							<prop name="Cycles">1</prop>
							<prop name="AnalysisMode">Melting Curves</prop>
							<obj name="Segments" class="TEMRunSegmentList" version="1">
								<list name="emlist" count="3">
									<obj name="item" class="HTCRunSegment" version="2">
										<prop name="Hold">5</prop>
										<prop name="Slope">4.4</prop>
										<prop name="StepDelay">0</prop>
										<prop name="StepSize">0</prop>
										<prop name="Target">95</prop>
										<prop name="Target2">0</prop>
										<prop name="AcquisitionMode">0</prop>
										<prop name="AcqPerDegree">5</prop>
									</obj>
									<obj name="item" class="HTCRunSegment" version="2">
										<prop name="Hold">60</prop>
										<prop name="Slope">2.2</prop>
										<prop name="StepDelay">0</prop>
										<prop name="StepSize">0</prop>
										<prop name="Target">65</prop>
										<prop name="Target2">0</prop>
										<prop name="AcquisitionMode">0</prop>
										<prop name="AcqPerDegree">5</prop>
									</obj>
									<obj name="item" class="HTCRunSegment" version="2">
										<prop name="Hold">1</prop>
										<prop name="Slope">0.114285714285714</prop>
										<prop name="StepDelay">0</prop>
										<prop name="StepSize">0</prop>
										<prop name="Target">97</prop>
										<prop name="Target2">0</prop>
										<prop name="AcquisitionMode">2</prop>
										<prop name="AcqPerDegree">5</prop>
									</obj>
								</list>
							</obj>
						</obj>
						<obj name="item" class="HTCRunProgram" version="1">
							<prop name="name">cooling</prop>
							<prop name="Cycles">1</prop>
							<prop name="AnalysisMode">None</prop>
							<obj name="Segments" class="TEMRunSegmentList" version="1">
								<list name="emlist" count="1">
									<obj name="item" class="HTCRunSegment" version="2">
										<prop name="Hold">30</prop>
										<prop name="Slope">2.2</prop>
										<prop name="StepDelay">0</prop>
										<prop name="StepSize">0</prop>
										<prop name="Target">40</prop>
										<prop name="Target2">0</prop>
										<prop name="AcquisitionMode">0</prop>
										<prop name="AcqPerDegree">5</prop>
									</obj>
								</list>
							</obj>
						</obj>
					</list>
					<list name="AnalysisModes" count="4">
						<item>None</item>
						<item>Quantification</item>
						<item>Melting Curves</item>
						<item>Color Compensation</item>
					</list>
					<prop name="ChannelCount">1</prop>
					<prop name="InstrumentSubclass">HTC_VER_10</prop>
					<obj name="Container" class="HTCBlockType" version="1">
						<prop name="Id">bt96TC5</prop>
						<prop name="RowCount">8</prop>
						<prop name="ColCount">12</prop>
						<prop name="OvershootDnDelay">10</prop>
						<prop name="OvershootUpDelay">10</prop>
						<prop name="RampRateMaxDn">2.2</prop>
						<prop name="RampRateMaxUp">4.4</prop>
						<prop name="ReactionVolMin">10</prop>
						<prop name="ReactionVolMax">100</prop>
						<prop name="ReactionVolDefault">20</prop>
						<prop name="HorVertCrosstalkCoefficient">0.0003</prop>
						<prop name="DiagCrosstalkCoefficent">0.0001</prop>
					</obj>
					<prop name="MaxPositionsToSeek">96</prop>
					<obj name="DetectionFormats" class="DetectionFormats" version="2">
						<list name="emlist" count="1">
							<obj name="item" class="HTCDetectionFormat" version="1">
								<list name="emlist" count="1">
									<obj name="item" class="HTCChannel" version="2">
										<prop name="name">SYBR Green I / HRM Dye</prop>
										<prop name="Active">1</prop>
										<prop name="EmissionWL">510</prop>
										<prop name="ExcitationWL">465</prop>
										<prop name="IntgrTime">250</prop>
										<prop name="MaxIntgrTime">1000</prop>
										<prop name="MeltFactor">1.2</prop>
										<prop name="QuantFactor">20</prop>
									</obj>
								</list>
								<prop name="name">SYBR Green I / HRM Dye</prop>
								<prop name="Active">1</prop>
								<prop name="DefChannelNdx">0</prop>
								<prop name="DenominatorNdx">-1</prop>
								<prop name="ReadOnly">0</prop>
								<list name="EmissionWLAvail" count="6">
									<item>488</item>
									<item>510</item>
									<item>580</item>
									<item>610</item>
									<item>640</item>
									<item>660</item>
								</list>
								<list name="ExcitationWLAvail" count="5">
									<item>440</item>
									<item>465</item>
									<item>498</item>
									<item>533</item>
									<item>618</item>
								</list>
								<prop name="MeasuringMode">hmmDynamic</prop>
							</obj>
						</list>
						<prop name="DefFormatName">SYBR Green I / HRM Dye</prop>
					</obj>
					<list name="AcquisitionModes" count="4">
						<item>None</item>
						<item>Single</item>
						<item>Continuous</item>
						<item>Step</item>
					</list>
					<prop name="SeekTemp">30</prop>
					<prop name="SampleVolume">10</prop>
				</obj>
			</obj>
			<prop name="CompletedProgramNo">5</prop>
			<prop name="StopPoint">3</prop>
			<prop name="CarouselConstMoved">0</prop>
		</obj>
		<obj name="AnlsAndSampleInfo" class="AnlsAndSampleInfo" version="1">
			<obj name="AnlsPropTypes" class="PropertyTypeList" version="1">
				<list name="emlist" count="3">
					<obj name="item" class="SamplePropType" version="1">
						<prop name="name">Units</prop>
						<prop name="PropClass">QuantUnitsProp</prop>
						<prop name="IsChannelProperty">0</prop>
						<prop name="SelectorOrder">0</prop>
						<prop name="ShowInSelector">0</prop>
						<prop name="ShowInTable">0</prop>
						<prop name="TableOrder">0</prop>
					</obj>
					<obj name="item" class="SamplePropType" version="1">
						<prop name="name">ExtRef</prop>
						<prop name="PropClass">RQExtRefProp</prop>
						<prop name="IsChannelProperty">0</prop>
						<prop name="SelectorOrder">0</prop>
						<prop name="ShowInSelector">0</prop>
						<prop name="ShowInTable">0</prop>
						<prop name="TableOrder">0</prop>
					</obj>
					<obj name="item" class="SamplePropType" version="1">
						<prop name="name">Endpt External Experiment</prop>
						<prop name="PropClass">EndptGenoExtExp</prop>
						<prop name="IsChannelProperty">0</prop>
						<prop name="SelectorOrder">0</prop>
						<prop name="ShowInSelector">0</prop>
						<prop name="ShowInTable">0</prop>
						<prop name="TableOrder">0</prop>
					</obj>
				</list>
			</obj>
			<obj name="SamplePropTypes" class="PropertyTypeList" version="1">
				<list name="emlist" count="26">
					<obj name="item" class="SamplePosPropType" version="1">
						<prop name="name">Position</prop>
						<prop name="PropClass">GenSampleEditPosition</prop>
						<prop name="AnalysisClass">General</prop>
						<prop name="IsChannelProperty">0</prop>
						<prop name="SelectorOrder">0</prop>
						<prop name="ShowInSelector">0</prop>
						<prop name="ShowInTable">1</prop>
						<prop name="TableOrder">0</prop>
					</obj>
					<obj name="item" class="SamplePropType" version="1">
						<prop name="name">Color</prop>
						<prop name="PropClass">SamplePrefColor</prop>
						<prop name="AnalysisClass">General</prop>
						<prop name="IsChannelProperty">0</prop>
						<prop name="SelectorOrder">1</prop>
						<prop name="ShowInSelector">0</prop>
						<prop name="ShowInTable">1</prop>
						<prop name="TableOrder">1</prop>
					</obj>
					<obj name="item" class="SamplePropType" version="1">
						<prop name="name">Replicate of</prop>
						<prop name="PropClass">GenSampleEditReplicate</prop>
						<prop name="AnalysisClass">General</prop>
						<prop name="IsChannelProperty">0</prop>
						<prop name="SelectorOrder">2</prop>
						<prop name="ShowInSelector">0</prop>
						<prop name="ShowInTable">1</prop>
						<prop name="TableOrder">2</prop>
					</obj>
					<obj name="item" class="SamplePropType" version="1">
						<prop name="name">Sample Name</prop>
						<prop name="PropClass">GenSampleEditName</prop>
						<prop name="AnalysisClass">General</prop>
						<prop name="IsChannelProperty">0</prop>
						<prop name="SelectorOrder">3</prop>
						<prop name="ShowInSelector">1</prop>
						<prop name="ShowInTable">1</prop>
						<prop name="TableOrder">3</prop>
					</obj>
					<obj name="item" class="SamplePropType" version="1">
						<prop name="name">Subsets</prop>
						<prop name="PropClass">GenSampleEditSubset</prop>
						<prop name="AnalysisClass">General</prop>
						<prop name="IsChannelProperty">0</prop>
						<prop name="SelectorOrder">4</prop>
						<prop name="ShowInSelector">0</prop>
						<prop name="ShowInTable">0</prop>
						<prop name="TableOrder">4</prop>
					</obj>
					<obj name="item" class="SamplePropType" version="1">
						<prop name="name">Notes</prop>
						<prop name="PropClass">GenSampleEditNotes</prop>
						<prop name="AnalysisClass">General</prop>
						<prop name="IsChannelProperty">0</prop>
						<prop name="SelectorOrder">5</prop>
						<prop name="ShowInSelector">0</prop>
						<prop name="ShowInTable">0</prop>
						<prop name="TableOrder">5</prop>
					</obj>
					<obj name="item" class="SamplePropType" version="1">
						<prop name="name">Sample ID</prop>
						<prop name="PropClass">HTCSampleID</prop>
						<prop name="AnalysisClass">General</prop>
						<prop name="IsChannelProperty">0</prop>
						<prop name="SelectorOrder">6</prop>
						<prop name="ShowInSelector">0</prop>
						<prop name="ShowInTable">0</prop>
						<prop name="TableOrder">6</prop>
					</obj>
					<obj name="item" class="SamplePropType" version="1">
						<prop name="name">Sample Prep Notes</prop>
						<prop name="PropClass">HTCSamplePrepNotes</prop>
						<prop name="AnalysisClass">General</prop>
						<prop name="IsChannelProperty">0</prop>
						<prop name="SelectorOrder">7</prop>
						<prop name="ShowInSelector">0</prop>
						<prop name="ShowInTable">0</prop>
						<prop name="TableOrder">7</prop>
					</obj>
					<obj name="item" class="SamplePrefWidthType" version="1">
						<prop name="name">Width</prop>
						<prop name="PropClass">SamplePrefWidth</prop>
						<prop name="AnalysisClass">Sample preferences</prop>
						<prop name="IsChannelProperty">0</prop>
						<prop name="SelectorOrder">8</prop>
						<prop name="ShowInSelector">0</prop>
						<prop name="ShowInTable">0</prop>
						<prop name="TableOrder">8</prop>
					</obj>
					<obj name="item" class="SamplePrefLineStyleType" version="1">
						<prop name="name">Line Style</prop>
						<prop name="PropClass">SamplePrefLineStyle</prop>
						<prop name="AnalysisClass">Sample preferences</prop>
						<prop name="IsChannelProperty">0</prop>
						<prop name="SelectorOrder">9</prop>
						<prop name="ShowInSelector">0</prop>
						<prop name="ShowInTable">0</prop>
						<prop name="TableOrder">9</prop>
					</obj>
					<obj name="item" class="SamplePrefPointStyleType" version="1">
						<prop name="name">Point Style</prop>
						<prop name="PropClass">SamplePrefPointStyle</prop>
						<prop name="AnalysisClass">Sample preferences</prop>
						<prop name="IsChannelProperty">0</prop>
						<prop name="SelectorOrder">10</prop>
						<prop name="ShowInSelector">0</prop>
						<prop name="ShowInTable">0</prop>
						<prop name="TableOrder">10</prop>
					</obj>
					<obj name="item" class="SamplePropType" version="1">
						<prop name="name">Dominant Channel</prop>
						<prop name="PropClass">DominantChannelProp</prop>
						<prop name="AnalysisClass">Color Compensation Analysis</prop>
						<prop name="IsChannelProperty">0</prop>
						<prop name="SelectorOrder">11</prop>
						<prop name="ShowInSelector">0</prop>
						<prop name="ShowInTable">0</prop>
						<prop name="TableOrder">11</prop>
					</obj>
					<obj name="item" class="EndPtSampleTypePropertyType" version="1">
						<prop name="name">EndPt Sample Type</prop>
						<prop name="PropClass">GroupingSample</prop>
						<prop name="AnalysisClass">EndPtGenotyping</prop>
						<prop name="IsChannelProperty">0</prop>
						<prop name="SelectorOrder">12</prop>
						<prop name="ShowInSelector">0</prop>
						<prop name="ShowInTable">0</prop>
						<prop name="TableOrder">12</prop>
					</obj>
					<obj name="item" class="SamplePropType" version="1">
						<prop name="name">EndPt Genotype</prop>
						<prop name="PropClass">Genotype</prop>
						<prop name="AnalysisClass">EndPtGenotyping</prop>
						<prop name="IsChannelProperty">0</prop>
						<prop name="SelectorOrder">13</prop>
						<prop name="ShowInSelector">0</prop>
						<prop name="ShowInTable">0</prop>
						<prop name="TableOrder">13</prop>
					</obj>
					<obj name="item" class="SamplePropType" version="1">
						<prop name="name">Target Name</prop>
						<prop name="PropClass">TargetName</prop>
						<prop name="AnalysisClass">General</prop>
						<prop name="IsChannelProperty">1</prop>
						<prop name="SelectorOrder">14</prop>
						<prop name="ShowInSelector">0</prop>
						<prop name="ShowInTable">0</prop>
						<prop name="TableOrder">14</prop>
					</obj>
					<obj name="item" class="QuantSampleTypePropertyType" version="1">
						<prop name="name">Quantification Sample Type</prop>
						<prop name="PropClass">QuantSampleTypeProperty</prop>
						<prop name="AnalysisClass">Quantification Analysis</prop>
						<prop name="IsChannelProperty">1</prop>
						<prop name="SelectorOrder">15</prop>
						<prop name="ShowInSelector">0</prop>
						<prop name="ShowInTable">0</prop>
						<prop name="TableOrder">15</prop>
					</obj>
					<obj name="item" class="SamplePropType" version="1">
						<prop name="name">Concentration</prop>
						<prop name="PropClass">QuantConcProperty</prop>
						<prop name="AnalysisClass">Quantification Analysis</prop>
						<prop name="IsChannelProperty">1</prop>
						<prop name="SelectorOrder">16</prop>
						<prop name="ShowInSelector">0</prop>
						<prop name="ShowInTable">0</prop>
						<prop name="TableOrder">16</prop>
					</obj>
					<obj name="item" class="QuantCpType" version="1">
						<prop name="name">Cp Low</prop>
						<prop name="PropClass">QuantCpLowProp</prop>
						<prop name="AnalysisClass">Quantification Analysis</prop>
						<prop name="IsChannelProperty">1</prop>
						<prop name="SelectorOrder">17</prop>
						<prop name="ShowInSelector">0</prop>
						<prop name="ShowInTable">0</prop>
						<prop name="TableOrder">17</prop>
					</obj>
					<obj name="item" class="QuantCpType" version="1">
						<prop name="name">Cp High</prop>
						<prop name="PropClass">QuantCpHighProp</prop>
						<prop name="AnalysisClass">Quantification Analysis</prop>
						<prop name="IsChannelProperty">1</prop>
						<prop name="SelectorOrder">18</prop>
						<prop name="ShowInSelector">0</prop>
						<prop name="ShowInTable">0</prop>
						<prop name="TableOrder">18</prop>
					</obj>
					<obj name="item" class="GroupSampleTypePropertyType" version="1">
						<prop name="name">Melt Geno Sample Type</prop>
						<prop name="PropClass">GroupChannelTypeProp</prop>
						<prop name="AnalysisClass">Melt Geno</prop>
						<prop name="IsChannelProperty">1</prop>
						<prop name="SelectorOrder">19</prop>
						<prop name="ShowInSelector">0</prop>
						<prop name="ShowInTable">0</prop>
						<prop name="TableOrder">19</prop>
					</obj>
					<obj name="item" class="SamplePropType" version="1">
						<prop name="name">Melt Geno Genotype</prop>
						<prop name="PropClass">ChannelGenotype</prop>
						<prop name="AnalysisClass">Melt Geno</prop>
						<prop name="IsChannelProperty">1</prop>
						<prop name="SelectorOrder">20</prop>
						<prop name="ShowInSelector">0</prop>
						<prop name="ShowInTable">0</prop>
						<prop name="TableOrder">20</prop>
					</obj>
					<obj name="item" class="RQTargetPropertyType" version="1">
						<prop name="name">Target Type</prop>
						<prop name="PropClass">RQTargetProperty</prop>
						<prop name="AnalysisClass">Relative Quantification</prop>
						<prop name="IsChannelProperty">1</prop>
						<prop name="SelectorOrder">21</prop>
						<prop name="ShowInSelector">0</prop>
						<prop name="ShowInTable">0</prop>
						<prop name="TableOrder">21</prop>
					</obj>
					<obj name="item" class="RQSampleTargetPropertyType" version="1">
						<prop name="name">Combined Sample and Target Type</prop>
						<prop name="PropClass">RQSampleTargetProperty</prop>
						<prop name="AnalysisClass">Relative Quantification</prop>
						<prop name="IsChannelProperty">1</prop>
						<prop name="SelectorOrder">22</prop>
						<prop name="ShowInSelector">0</prop>
						<prop name="ShowInTable">0</prop>
						<prop name="TableOrder">22</prop>
					</obj>
					<obj name="item" class="SamplePropType" version="1">
						<prop name="name">Efficiency</prop>
						<prop name="PropClass">RQEffProp</prop>
						<prop name="AnalysisClass">Relative Quantification</prop>
						<prop name="IsChannelProperty">1</prop>
						<prop name="SelectorOrder">23</prop>
						<prop name="ShowInSelector">0</prop>
						<prop name="ShowInTable">0</prop>
						<prop name="TableOrder">23</prop>
					</obj>
					<obj name="item" class="GroupSampleTypePropertyTypeNoPos" version="1">
						<prop name="name">Scanning Sample Type</prop>
						<prop name="PropClass">GroupChannelTypeProp</prop>
						<prop name="AnalysisClass">Scanning</prop>
						<prop name="IsChannelProperty">1</prop>
						<prop name="SelectorOrder">24</prop>
						<prop name="ShowInSelector">0</prop>
						<prop name="ShowInTable">0</prop>
						<prop name="TableOrder">24</prop>
					</obj>
					<obj name="item" class="SamplePropType" version="1">
						<prop name="name">Scanning Genotype</prop>
						<prop name="PropClass">ChannelGenotype</prop>
						<prop name="AnalysisClass">Scanning</prop>
						<prop name="IsChannelProperty">1</prop>
						<prop name="SelectorOrder">25</prop>
						<prop name="ShowInSelector">0</prop>
						<prop name="ShowInTable">0</prop>
						<prop name="TableOrder">25</prop>
					</obj>
				</list>
			</obj>
			<obj name="SelectedChannels" class="TEMIntegerSet" version="1">
				<list name="Items" count="1">
					<prop name="Item">0</prop>
				</list>
			</obj>
			<obj name="AnalysisProperties" class="ExpPropList" version="1">
				<list name="emlist" count="3">
					<obj name="PropertyObject" class="EndptGenoExtExp" version="3">
						<prop name="PropertyTypeName">Endpt External Experiment</prop>
					</obj>
					<obj name="PropertyObject" class="RQExtRefProp" version="3">
						<prop name="PropertyTypeName">ExtRef</prop>
						<prop name="RefExpProg">-1</prop>
					</obj>
					<obj name="PropertyObject" class="QuantUnitsProp" version="3">
						<prop name="PropertyTypeName">Units</prop>
					</obj>
				</list>
			</obj>
			<obj name="SampleInfoList" class="SamplePropInfoList" version="1">
				<list name="emlist" count="96">
					<obj name="item" class="SamplePropInfo" version="1">
						<obj name="ChannelProperties" class="ChanPropList" version="2">
							<obj name="ChannelProperties" class="EMList" version="1">
								<list name="emlist" count="1">
									<obj name="item" class="PropertyList" version="1">
										<list name="emlist" count="12">
											<obj name="PropertyObject" class="RQSampleTargetProperty" version="4">
												<prop name="PropertyTypeName">Combined Sample and Target Type</prop>
												<prop name="Position">0</prop>
												<prop name="IsDefault">0</prop>
												<obj name="ChannelProp" class="ChannelProperty" version="1">
													<prop name="ChannelIdx">0</prop>
												</obj>
											</obj>
											<obj name="PropertyObject" class="QuantConcProperty" version="4">
												<prop name="PropertyTypeName">Concentration</prop>
												<prop name="Position">0</prop>
												<prop name="IsDefault">1</prop>
												<prop name="Concentration">0</prop>
												<obj name="ChannelProp" class="ChannelProperty" version="1">
													<prop name="ChannelIdx">0</prop>
												</obj>
												<prop name="ReadOnly">1</prop>
											</obj>
											<obj name="PropertyObject" class="QuantCpHighProp" version="4">
												<prop name="PropertyTypeName">Cp High</prop>
												<prop name="Position">0</prop>
												<prop name="IsDefault">1</prop>
												<prop name="CpRangeHigh">0</prop>
												<obj name="ChannelProp" class="ChannelProperty" version="1">
													<prop name="ChannelIdx">0</prop>
												</obj>
												<prop name="ReadOnly">1</prop>
											</obj>
											<obj name="PropertyObject" class="QuantCpLowProp" version="4">
												<prop name="PropertyTypeName">Cp Low</prop>
												<prop name="Position">0</prop>
												<prop name="IsDefault">1</prop>
												<prop name="CpRangeLow">0</prop>
												<obj name="ChannelProp" class="ChannelProperty" version="1">
													<prop name="ChannelIdx">0</prop>
												</obj>
												<prop name="ReadOnly">1</prop>
											</obj>
											<obj name="PropertyObject" class="RQEffProp" version="4">
												<prop name="PropertyTypeName">Efficiency</prop>
												<prop name="Position">0</prop>
												<prop name="IsDefault">1</prop>
												<prop name="Efficiency">2</prop>
												<obj name="ChannelProp" class="ChannelProperty" version="1">
													<prop name="ChannelIdx">0</prop>
												</obj>
											</obj>
											<obj name="PropertyObject" class="ChannelGenotype" version="4">
												<prop name="PropertyTypeName">Melt Geno Genotype</prop>
												<prop name="Position">0</prop>
												<prop name="IsDefault">1</prop>
												<prop name="ReadOnly">1</prop>
												<obj name="ChannelProp" class="ChannelProperty" version="1">
													<prop name="ChannelIdx">0</prop>
												</obj>
											</obj>
											<obj name="PropertyObject" class="GroupChannelTypeProp" version="4">
												<prop name="PropertyTypeName">Melt Geno Sample Type</prop>
												<prop name="Position">0</prop>
												<prop name="IsDefault">0</prop>
												<prop name="GroupSampleType">mstUnknown</prop>
												<obj name="ChannelProp" class="ChannelProperty" version="1">
													<prop name="ChannelIdx">0</prop>
												</obj>
											</obj>
											<obj name="PropertyObject" class="QuantSampleTypeProperty" version="4">
												<prop name="PropertyTypeName">Quantification Sample Type</prop>
												<prop name="Position">0</prop>
												<prop name="IsDefault">0</prop>
												<prop name="SampleType">qsUnknown</prop>
												<obj name="ChannelProp" class="ChannelProperty" version="1">
													<prop name="ChannelIdx">0</prop>
												</obj>
											</obj>
											<obj name="PropertyObject" class="ChannelGenotype" version="4">
												<prop name="PropertyTypeName">Scanning Genotype</prop>
												<prop name="Position">0</prop>
												<prop name="IsDefault">1</prop>
												<prop name="ReadOnly">1</prop>
												<obj name="ChannelProp" class="ChannelProperty" version="1">
													<prop name="ChannelIdx">0</prop>
												</obj>
											</obj>
											<obj name="PropertyObject" class="GroupChannelTypeProp" version="4">
												<prop name="PropertyTypeName">Scanning Sample Type</prop>
												<prop name="Position">0</prop>
												<prop name="IsDefault">0</prop>
												<prop name="GroupSampleType">mstUnknown</prop>
												<obj name="ChannelProp" class="ChannelProperty" version="1">
													<prop name="ChannelIdx">0</prop>
												</obj>
											</obj>
											<obj name="PropertyObject" class="TargetName" version="4">
												<prop name="PropertyTypeName">Target Name</prop>
												<prop name="Position">0</prop>
												<prop name="IsDefault">1</prop>
												<obj name="ChannelProp" class="ChannelProperty" version="1">
													<prop name="ChannelIdx">0</prop>
												</obj>
											</obj>
											<obj name="PropertyObject" class="RQTargetProperty" version="4">
												<prop name="PropertyTypeName">Target Type</prop>
												<prop name="Position">0</prop>
												<prop name="IsDefault">0</prop>
												<prop name="TargetType">dtNone</prop>
												<obj name="ChannelProp" class="ChannelProperty" version="1">
													<prop name="ChannelIdx">0</prop>
												</obj>
											</obj>
										</list>
									</obj>
								</list>
							</obj>
						</obj>
						<prop name="ChannelPropertyCount">1</prop>
						<prop name="ContainerPosition">0</prop>
						<prop name="HasSampleProperties">1</prop>
						<obj name="SampleProperties" class="PropertyList" version="1">
							<list name="emlist" count="14">
								<obj name="PropertyObject" class="SamplePrefColor" version="4">
									<prop name="PropertyTypeName">Color</prop>
									<prop name="Position">0</prop>
									<prop name="IsDefault">0</prop>
									<prop name="Color">$00FF8000</prop>
								</obj>
								<obj name="PropertyObject" class="DominantChannelProp" version="4">
									<prop name="PropertyTypeName">Dominant Channel</prop>
									<prop name="Position">0</prop>
									<prop name="IsDefault">0</prop>
									<prop name="DominantChannel">0</prop>
								</obj>
								<obj name="PropertyObject" class="Genotype" version="4">
									<prop name="PropertyTypeName">EndPt Genotype</prop>
									<prop name="Position">0</prop>
									<prop name="IsDefault">1</prop>
									<prop name="ReadOnly">1</prop>
								</obj>
								<obj name="PropertyObject" class="GroupingSample" version="4">
									<prop name="PropertyTypeName">EndPt Sample Type</prop>
									<prop name="Position">0</prop>
									<prop name="IsDefault">0</prop>
									<prop name="GroupSampleType">mstUnknown</prop>
								</obj>
								<obj name="PropertyObject" class="SamplePrefLineStyle" version="4">
									<prop name="PropertyTypeName">Line Style</prop>
									<prop name="Position">0</prop>
									<prop name="IsDefault">0</prop>
									<prop name="LineStyle">psSolid</prop>
								</obj>
								<obj name="PropertyObject" class="GenSampleEditNotes" version="4">
									<prop name="PropertyTypeName">Notes</prop>
									<prop name="Position">0</prop>
									<prop name="IsDefault">1</prop>
								</obj>
								<obj name="PropertyObject" class="SamplePrefPointStyle" version="4">
									<prop name="PropertyTypeName">Point Style</prop>
									<prop name="Position">0</prop>
									<prop name="IsDefault">0</prop>
									<prop name="PointStyle">psNothing</prop>
								</obj>
								<obj name="PropertyObject" class="GenSampleEditPosition" version="4">
									<prop name="PropertyTypeName">Position</prop>
									<prop name="Position">0</prop>
									<prop name="IsDefault">1</prop>
								</obj>
								<obj name="PropertyObject" class="GenSampleEditReplicate" version="4">
									<prop name="PropertyTypeName">Replicate of</prop>
									<prop name="Position">0</prop>
									<prop name="IsDefault">1</prop>
									<prop name="ReplicateOf">-1</prop>
								</obj>
								<obj name="PropertyObject" class="HTCSampleID" version="4">
									<prop name="PropertyTypeName">Sample ID</prop>
									<prop name="Position">0</prop>
									<prop name="IsDefault">1</prop>
								</obj>
								<obj name="PropertyObject" class="GenSampleEditName" version="4">
									<prop name="PropertyTypeName">Sample Name</prop>
									<prop name="Position">0</prop>
									<prop name="IsDefault">1</prop>
									<prop name="name">Sample 1</prop>
								</obj>
								<obj name="PropertyObject" class="HTCSamplePrepNotes" version="4">
									<prop name="PropertyTypeName">Sample Prep Notes</prop>
									<prop name="Position">0</prop>
									<prop name="IsDefault">1</prop>
								</obj>
								<obj name="PropertyObject" class="GenSampleEditSubset" version="4">
									<prop name="PropertyTypeName">Subsets</prop>
									<prop name="Position">0</prop>
									<prop name="IsDefault">1</prop>
								</obj>
								<obj name="PropertyObject" class="SamplePrefWidth" version="5">
									<prop name="PropertyTypeName">Width</prop>
									<prop name="Position">0</prop>
									<prop name="IsDefault">1</prop>
									<prop name="Width">1</prop>
								</obj>
							</list>
						</obj>
					</obj>
					<obj name="item" class="SamplePropInfo" version="1">
						<obj name="ChannelProperties" class="ChanPropList" version="2">
							<obj name="ChannelProperties" class="EMList" version="1">
								<list name="emlist" count="1">
									<obj name="item" class="PropertyList" version="1">
										<list name="emlist" count="12">
											<obj name="PropertyObject" class="RQSampleTargetProperty" version="4">
												<prop name="PropertyTypeName">Combined Sample and Target Type</prop>
												<prop name="Position">1</prop>
												<prop name="IsDefault">0</prop>
												<obj name="ChannelProp" class="ChannelProperty" version="1">
													<prop name="ChannelIdx">0</prop>
												</obj>
											</obj>
											<obj name="PropertyObject" class="QuantConcProperty" version="4">
												<prop name="PropertyTypeName">Concentration</prop>
												<prop name="Position">1</prop>
												<prop name="IsDefault">1</prop>
												<prop name="Concentration">0</prop>
												<obj name="ChannelProp" class="ChannelProperty" version="1">
													<prop name="ChannelIdx">0</prop>
												</obj>
												<prop name="ReadOnly">1</prop>
											</obj>
											<obj name="PropertyObject" class="QuantCpHighProp" version="4">
												<prop name="PropertyTypeName">Cp High</prop>
												<prop name="Position">1</prop>
												<prop name="IsDefault">1</prop>
												<prop name="CpRangeHigh">0</prop>
												<obj name="ChannelProp" class="ChannelProperty" version="1">
													<prop name="ChannelIdx">0</prop>
												</obj>
												<prop name="ReadOnly">1</prop>
											</obj>
											<obj name="PropertyObject" class="QuantCpLowProp" version="4">
												<prop name="PropertyTypeName">Cp Low</prop>
												<prop name="Position">1</prop>
												<prop name="IsDefault">1</prop>
												<prop name="CpRangeLow">0</prop>
												<obj name="ChannelProp" class="ChannelProperty" version="1">
													<prop name="ChannelIdx">0</prop>
												</obj>
												<prop name="ReadOnly">1</prop>
											</obj>
											<obj name="PropertyObject" class="RQEffProp" version="4">
												<prop name="PropertyTypeName">Efficiency</prop>
												<prop name="Position">1</prop>
												<prop name="IsDefault">1</prop>
												<prop name="Efficiency">2</prop>
												<obj name="ChannelProp" class="ChannelProperty" version="1">
													<prop name="ChannelIdx">0</prop>
												</obj>
											</obj>
											<obj name="PropertyObject" class="ChannelGenotype" version="4">
												<prop name="PropertyTypeName">Melt Geno Genotype</prop>
												<prop name="Position">1</prop>
												<prop name="IsDefault">1</prop>
												<prop name="ReadOnly">1</prop>
												<obj name="ChannelProp" class="ChannelProperty" version="1">
													<prop name="ChannelIdx">0</prop>
												</obj>
											</obj>
											<obj name="PropertyObject" class="GroupChannelTypeProp" version="4">
												<prop name="PropertyTypeName">Melt Geno Sample Type</prop>
												<prop name="Position">1</prop>
												<prop name="IsDefault">0</prop>
												<prop name="GroupSampleType">mstUnknown</prop>
												<obj name="ChannelProp" class="ChannelProperty" version="1">
													<prop name="ChannelIdx">0</prop>
												</obj>
											</obj>
											<obj name="PropertyObject" class="QuantSampleTypeProperty" version="4">
												<prop name="PropertyTypeName">Quantification Sample Type</prop>
												<prop name="Position">1</prop>
												<prop name="IsDefault">0</prop>
												<prop name="SampleType">qsUnknown</prop>
												<obj name="ChannelProp" class="ChannelProperty" version="1">
													<prop name="ChannelIdx">0</prop>
												</obj>
											</obj>
											<obj name="PropertyObject" class="ChannelGenotype" version="4">
												<prop name="PropertyTypeName">Scanning Genotype</prop>
												<prop name="Position">1</prop>
												<prop name="IsDefault">1</prop>
												<prop name="ReadOnly">1</prop>
												<obj name="ChannelProp" class="ChannelProperty" version="1">
													<prop name="ChannelIdx">0</prop>
												</obj>
											</obj>
											<obj name="PropertyObject" class="GroupChannelTypeProp" version="4">
												<prop name="PropertyTypeName">Scanning Sample Type</prop>
												<prop name="Position">1</prop>
												<prop name="IsDefault">0</prop>
												<prop name="GroupSampleType">mstUnknown</prop>
												<obj name="ChannelProp" class="ChannelProperty" version="1">
													<prop name="ChannelIdx">0</prop>
												</obj>
											</obj>
											<obj name="PropertyObject" class="TargetName" version="4">
												<prop name="PropertyTypeName">Target Name</prop>
												<prop name="Position">1</prop>
												<prop name="IsDefault">1</prop>
												<obj name="ChannelProp" class="ChannelProperty" version="1">
													<prop name="ChannelIdx">0</prop>
												</obj>
											</obj>
											<obj name="PropertyObject" class="RQTargetProperty" version="4">
												<prop name="PropertyTypeName">Target Type</prop>
												<prop name="Position">1</prop>
												<prop name="IsDefault">0</prop>
												<prop name="TargetType">dtNone</prop>
												<obj name="ChannelProp" class="ChannelProperty" version="1">
													<prop name="ChannelIdx">0</prop>
												</obj>
											</obj>
										</list>
									</obj>
								</list>
							</obj>
						</obj>
						<prop name="ChannelPropertyCount">1</prop>
						<prop name="ContainerPosition">1</prop>
						<prop name="HasSampleProperties">1</prop>
						<obj name="SampleProperties" class="PropertyList" version="1">
							<list name="emlist" count="14">
								<obj name="PropertyObject" class="SamplePrefColor" version="4">
									<prop name="PropertyTypeName">Color</prop>
									<prop name="Position">1</prop>
									<prop name="IsDefault">0</prop>
									<prop name="Color">clRed</prop>
								</obj>
								<obj name="PropertyObject" class="DominantChannelProp" version="4">
									<prop name="PropertyTypeName">Dominant Channel</prop>
									<prop name="Position">1</prop>
									<prop name="IsDefault">0</prop>
									<prop name="DominantChannel">0</prop>
								</obj>
								<obj name="PropertyObject" class="Genotype" version="4">
									<prop name="PropertyTypeName">EndPt Genotype</prop>
									<prop name="Position">1</prop>
									<prop name="IsDefault">1</prop>
									<prop name="ReadOnly">1</prop>
								</obj>
								<obj name="PropertyObject" class="GroupingSample" version="4">
									<prop name="PropertyTypeName">EndPt Sample Type</prop>
									<prop name="Position">1</prop>
									<prop name="IsDefault">0</prop>
									<prop name="GroupSampleType">mstUnknown</prop>
								</obj>
								<obj name="PropertyObject" class="SamplePrefLineStyle" version="4">
									<prop name="PropertyTypeName">Line Style</prop>
									<prop name="Position">1</prop>
									<prop name="IsDefault">0</prop>
									<prop name="LineStyle">psSolid</prop>
								</obj>
								<obj name="PropertyObject" class="GenSampleEditNotes" version="4">
									<prop name="PropertyTypeName">Notes</prop>
									<prop name="Position">1</prop>
									<prop name="IsDefault">1</prop>
								</obj>
								<obj name="PropertyObject" class="SamplePrefPointStyle" version="4">
									<prop name="PropertyTypeName">Point Style</prop>
									<prop name="Position">1</prop>
									<prop name="IsDefault">0</prop>
									<prop name="PointStyle">psNothing</prop>
								</obj>
								<obj name="PropertyObject" class="GenSampleEditPosition" version="4">
									<prop name="PropertyTypeName">Position</prop>
									<prop name="Position">1</prop>
									<prop name="IsDefault">1</prop>
								</obj>
								<obj name="PropertyObject" class="GenSampleEditReplicate" version="4">
									<prop name="PropertyTypeName">Replicate of</prop>
									<prop name="Position">1</prop>
									<prop name="IsDefault">1</prop>
									<prop name="ReplicateOf">-1</prop>
								</obj>
								<obj name="PropertyObject" class="HTCSampleID" version="4">
									<prop name="PropertyTypeName">Sample ID</prop>
									<prop name="Position">1</prop>
									<prop name="IsDefault">1</prop>
								</obj>
								<obj name="PropertyObject" class="GenSampleEditName" version="4">
									<prop name="PropertyTypeName">Sample Name</prop>
									<prop name="Position">1</prop>
									<prop name="IsDefault">1</prop>
									<prop name="name">Sample 2</prop>
								</obj>
								<obj name="PropertyObject" class="HTCSamplePrepNotes" version="4">
									<prop name="PropertyTypeName">Sample Prep Notes</prop>
									<prop name="Position">1</prop>
									<prop name="IsDefault">1</prop>
								</obj>
								<obj name="PropertyObject" class="GenSampleEditSubset" version="4">
									<prop name="PropertyTypeName">Subsets</prop>
									<prop name="Position">1</prop>
									<prop name="IsDefault">1</prop>
								</obj>
								<obj name="PropertyObject" class="SamplePrefWidth" version="5">
									<prop name="PropertyTypeName">Width</prop>
									<prop name="Position">1</prop>
									<prop name="IsDefault">1</prop>
									<prop name="Width">1</prop>
								</obj>
							</list>
						</obj>
					</obj>
					<obj name="item" class="SamplePropInfo" version="1">
						<obj name="ChannelProperties" class="ChanPropList" version="2">
							<obj name="ChannelProperties" class="EMList" version="1">
								<list name="emlist" count="1">
									<obj name="item" class="PropertyList" version="1">
										<list name="emlist" count="12">
											<obj name="PropertyObject" class="RQSampleTargetProperty" version="4">
												<prop name="PropertyTypeName">Combined Sample and Target Type</prop>
												<prop name="Position">2</prop>
												<prop name="IsDefault">0</prop>
												<obj name="ChannelProp" class="ChannelProperty" version="1">
													<prop name="ChannelIdx">0</prop>
												</obj>
											</obj>
											<obj name="PropertyObject" class="QuantConcProperty" version="4">
												<prop name="PropertyTypeName">Concentration</prop>
												<prop name="Position">2</prop>
												<prop name="IsDefault">1</prop>
												<prop name="Concentration">0</prop>
												<obj name="ChannelProp" class="ChannelProperty" version="1">
													<prop name="ChannelIdx">0</prop>
												</obj>
												<prop name="ReadOnly">1</prop>
											</obj>
											<obj name="PropertyObject" class="QuantCpHighProp" version="4">
												<prop name="PropertyTypeName">Cp High</prop>
												<prop name="Position">2</prop>
												<prop name="IsDefault">1</prop>
												<prop name="CpRangeHigh">0</prop>
												<obj name="ChannelProp" class="ChannelProperty" version="1">
													<prop name="ChannelIdx">0</prop>
												</obj>
												<prop name="ReadOnly">1</prop>
											</obj>
											<obj name="PropertyObject" class="QuantCpLowProp" version="4">
												<prop name="PropertyTypeName">Cp Low</prop>
												<prop name="Position">2</prop>
												<prop name="IsDefault">1</prop>
												<prop name="CpRangeLow">0</prop>
												<obj name="ChannelProp" class="ChannelProperty" version="1">
													<prop name="ChannelIdx">0</prop>
												</obj>
												<prop name="ReadOnly">1</prop>
											</obj>
											<obj name="PropertyObject" class="RQEffProp" version="4">
												<prop name="PropertyTypeName">Efficiency</prop>
												<prop name="Position">2</prop>
												<prop name="IsDefault">1</prop>
												<prop name="Efficiency">2</prop>
												<obj name="ChannelProp" class="ChannelProperty" version="1">
													<prop name="ChannelIdx">0</prop>
												</obj>
											</obj>
											<obj name="PropertyObject" class="ChannelGenotype" version="4">
												<prop name="PropertyTypeName">Melt Geno Genotype</prop>
												<prop name="Position">2</prop>
												<prop name="IsDefault">1</prop>
												<prop name="ReadOnly">1</prop>
												<obj name="ChannelProp" class="ChannelProperty" version="1">
													<prop name="ChannelIdx">0</prop>
												</obj>
											</obj>
											<obj name="PropertyObject" class="GroupChannelTypeProp" version="4">
												<prop name="PropertyTypeName">Melt Geno Sample Type</prop>
												<prop name="Position">2</prop>
												<prop name="IsDefault">0</prop>
												<prop name="GroupSampleType">mstUnknown</prop>
												<obj name="ChannelProp" class="ChannelProperty" version="1">
													<prop name="ChannelIdx">0</prop>
												</obj>
											</obj>
											<obj name="PropertyObject" class="QuantSampleTypeProperty" version="4">
												<prop name="PropertyTypeName">Quantification Sample Type</prop>
												<prop name="Position">2</prop>
												<prop name="IsDefault">0</prop>
												<prop name="SampleType">qsUnknown</prop>
												<obj name="ChannelProp" class="ChannelProperty" version="1">
													<prop name="ChannelIdx">0</prop>
												</obj>
											</obj>
											<obj name="PropertyObject" class="ChannelGenotype" version="4">
												<prop name="PropertyTypeName">Scanning Genotype</prop>
												<prop name="Position">2</prop>
												<prop name="IsDefault">1</prop>
												<prop name="ReadOnly">1</prop>
												<obj name="ChannelProp" class="ChannelProperty" version="1">
													<prop name="ChannelIdx">0</prop>
												</obj>
											</obj>
											<obj name="PropertyObject" class="GroupChannelTypeProp" version="4">
												<prop name="PropertyTypeName">Scanning Sample Type</prop>
												<prop name="Position">2</prop>
												<prop name="IsDefault">0</prop>
												<prop name="GroupSampleType">mstUnknown</prop>
												<obj name="ChannelProp" class="ChannelProperty" version="1">
													<prop name="ChannelIdx">0</prop>
												</obj>
											</obj>
											<obj name="PropertyObject" class="TargetName" version="4">
												<prop name="PropertyTypeName">Target Name</prop>
												<prop name="Position">2</prop>
												<prop name="IsDefault">1</prop>
												<obj name="ChannelProp" class="ChannelProperty" version="1">
													<prop name="ChannelIdx">0</prop>
												</obj>
											</obj>
											<obj name="PropertyObject" class="RQTargetProperty" version="4">
												<prop name="PropertyTypeName">Target Type</prop>
												<prop name="Position">2</prop>
												<prop name="IsDefault">0</prop>
												<prop name="TargetType">dtNone</prop>
												<obj name="ChannelProp" class="ChannelProperty" version="1">
													<prop name="ChannelIdx">0</prop>
												</obj>
											</obj>
										</list>
									</obj>
								</list>
							</obj>
						</obj>
						<prop name="ChannelPropertyCount">1</prop>
						<prop name="ContainerPosition">2</prop>
						<prop name="HasSampleProperties">1</prop>
						<obj name="SampleProperties" class="PropertyList" version="1">
							<list name="emlist" count="14">
								<obj name="PropertyObject" class="SamplePrefColor" version="4">
									<prop name="PropertyTypeName">Color</prop>
									<prop name="Position">2</prop>
									<prop name="IsDefault">0</prop>
									<prop name="Color">$0030D700</prop>
								</obj>
								<obj name="PropertyObject" class="DominantChannelProp" version="4">
									<prop name="PropertyTypeName">Dominant Channel</prop>
									<prop name="Position">2</prop>
									<prop name="IsDefault">0</prop>
									<prop name="DominantChannel">0</prop>
								</obj>
								<obj name="PropertyObject" class="Genotype" version="4">
									<prop name="PropertyTypeName">EndPt Genotype</prop>
									<prop name="Position">2</prop>
									<prop name="IsDefault">1</prop>
									<prop name="ReadOnly">1</prop>
								</obj>
								<obj name="PropertyObject" class="GroupingSample" version="4">
									<prop name="PropertyTypeName">EndPt Sample Type</prop>
									<prop name="Position">2</prop>
									<prop name="IsDefault">0</prop>
									<prop name="GroupSampleType">mstUnknown</prop>
								</obj>
								<obj name="PropertyObject" class="SamplePrefLineStyle" version="4">
									<prop name="PropertyTypeName">Line Style</prop>
									<prop name="Position">2</prop>
									<prop name="IsDefault">0</prop>
									<prop name="LineStyle">psSolid</prop>
								</obj>
								<obj name="PropertyObject" class="GenSampleEditNotes" version="4">
									<prop name="PropertyTypeName">Notes</prop>
									<prop name="Position">2</prop>
									<prop name="IsDefault">1</prop>
								</obj>
								<obj name="PropertyObject" class="SamplePrefPointStyle" version="4">
									<prop name="PropertyTypeName">Point Style</prop>
									<prop name="Position">2</prop>
									<prop name="IsDefault">0</prop>
									<prop name="PointStyle">psNothing</prop>
								</obj>
								<obj name="PropertyObject" class="GenSampleEditPosition" version="4">
									<prop name="PropertyTypeName">Position</prop>
									<prop name="Position">2</prop>
									<prop name="IsDefault">1</prop>
								</obj>
								<obj name="PropertyObject" class="GenSampleEditReplicate" version="4">
									<prop name="PropertyTypeName">Replicate of</prop>
									<prop name="Position">2</prop>
									<prop name="IsDefault">1</prop>
									<prop name="ReplicateOf">-1</prop>
								</obj>
								<obj name="PropertyObject" class="HTCSampleID" version="4">
									<prop name="PropertyTypeName">Sample ID</prop>
									<prop name="Position">2</prop>
									<prop name="IsDefault">1</prop>
								</obj>
								<obj name="PropertyObject" class="GenSampleEditName" version="4">
									<prop name="PropertyTypeName">Sample Name</prop>
									<prop name="Position">2</prop>
									<prop name="IsDefault">1</prop>
									<prop name="name">Sample 3</prop>
								</obj>
								<obj name="PropertyObject" class="HTCSamplePrepNotes" version="4">
									<prop name="PropertyTypeName">Sample Prep Notes</prop>
									<prop name="Position">2</prop>
									<prop name="IsDefault">1</prop>
								</obj>
								<obj name="PropertyObject" class="GenSampleEditSubset" version="4">
									<prop name="PropertyTypeName">Subsets</prop>
									<prop name="Position">2</prop>
									<prop name="IsDefault">1</prop>
								</obj>
								<obj name="PropertyObject" class="SamplePrefWidth" version="5">
									<prop name="PropertyTypeName">Width</prop>
									<prop name="Position">2</prop>
									<prop name="IsDefault">1</prop>
									<prop name="Width">1</prop>
								</obj>
							</list>
						</obj>
					</obj>
					<obj name="item" class="SamplePropInfo" version="1">
						<obj name="ChannelProperties" class="ChanPropList" version="2">
							<obj name="ChannelProperties" class="EMList" version="1">
								<list name="emlist" count="1">
									<obj name="item" class="PropertyList" version="1">
										<list name="emlist" count="12">
											<obj name="PropertyObject" class="RQSampleTargetProperty" version="4">
												<prop name="PropertyTypeName">Combined Sample and Target Type</prop>
												<prop name="Position">3</prop>
												<prop name="IsDefault">0</prop>
												<obj name="ChannelProp" class="ChannelProperty" version="1">
													<prop name="ChannelIdx">0</prop>
												</obj>
											</obj>
											<obj name="PropertyObject" class="QuantConcProperty" version="4">
												<prop name="PropertyTypeName">Concentration</prop>
												<prop name="Position">3</prop>
												<prop name="IsDefault">1</prop>
												<prop name="Concentration">0</prop>
												<obj name="ChannelProp" class="ChannelProperty" version="1">
													<prop name="ChannelIdx">0</prop>
												</obj>
												<prop name="ReadOnly">1</prop>
											</obj>
											<obj name="PropertyObject" class="QuantCpHighProp" version="4">
												<prop name="PropertyTypeName">Cp High</prop>
												<prop name="Position">3</prop>
												<prop name="IsDefault">1</prop>
												<prop name="CpRangeHigh">0</prop>
												<obj name="ChannelProp" class="ChannelProperty" version="1">
													<prop name="ChannelIdx">0</prop>
												</obj>
												<prop name="ReadOnly">1</prop>
											</obj>
											<obj name="PropertyObject" class="QuantCpLowProp" version="4">
												<prop name="PropertyTypeName">Cp Low</prop>
												<prop name="Position">3</prop>
												<prop name="IsDefault">1</prop>
												<prop name="CpRangeLow">0</prop>
												<obj name="ChannelProp" class="ChannelProperty" version="1">
													<prop name="ChannelIdx">0</prop>
												</obj>
												<prop name="ReadOnly">1</prop>
											</obj>
											<obj name="PropertyObject" class="RQEffProp" version="4">
												<prop name="PropertyTypeName">Efficiency</prop>
												<prop name="Position">3</prop>
												<prop name="IsDefault">1</prop>
												<prop name="Efficiency">2</prop>
												<obj name="ChannelProp" class="ChannelProperty" version="1">
													<prop name="ChannelIdx">0</prop>
												</obj>
											</obj>
											<obj name="PropertyObject" class="ChannelGenotype" version="4">
												<prop name="PropertyTypeName">Melt Geno Genotype</prop>
												<prop name="Position">3</prop>
												<prop name="IsDefault">1</prop>
												<prop name="ReadOnly">1</prop>
												<obj name="ChannelProp" class="ChannelProperty" version="1">
													<prop name="ChannelIdx">0</prop>
												</obj>
											</obj>
											<obj name="PropertyObject" class="GroupChannelTypeProp" version="4">
												<prop name="PropertyTypeName">Melt Geno Sample Type</prop>
												<prop name="Position">3</prop>
												<prop name="IsDefault">0</prop>
												<prop name="GroupSampleType">mstUnknown</prop>
												<obj name="ChannelProp" class="ChannelProperty" version="1">
													<prop name="ChannelIdx">0</prop>
												</obj>
											</obj>
											<obj name="PropertyObject" class="QuantSampleTypeProperty" version="4">
												<prop name="PropertyTypeName">Quantification Sample Type</prop>
												<prop name="Position">3</prop>
												<prop name="IsDefault">0</prop>
												<prop name="SampleType">qsUnknown</prop>
												<obj name="ChannelProp" class="ChannelProperty" version="1">
													<prop name="ChannelIdx">0</prop>
												</obj>
											</obj>
											<obj name="PropertyObject" class="ChannelGenotype" version="4">
												<prop name="PropertyTypeName">Scanning Genotype</prop>
												<prop name="Position">3</prop>
												<prop name="IsDefault">1</prop>
												<prop name="ReadOnly">1</prop>
												<obj name="ChannelProp" class="ChannelProperty" version="1">
													<prop name="ChannelIdx">0</prop>
												</obj>
											</obj>
											<obj name="PropertyObject" class="GroupChannelTypeProp" version="4">
												<prop name="PropertyTypeName">Scanning Sample Type</prop>
												<prop name="Position">3</prop>
												<prop name="IsDefault">0</prop>
												<prop name="GroupSampleType">mstUnknown</prop>
												<obj name="ChannelProp" class="ChannelProperty" version="1">
													<prop name="ChannelIdx">0</prop>
												</obj>
											</obj>
											<obj name="PropertyObject" class="TargetName" version="4">
												<prop name="PropertyTypeName">Target Name</prop>
												<prop name="Position">3</prop>
												<prop name="IsDefault">1</prop>
												<obj name="ChannelProp" class="ChannelProperty" version="1">
													<prop name="ChannelIdx">0</prop>
												</obj>
											</obj>
											<obj name="PropertyObject" class="RQTargetProperty" version="4">
												<prop name="PropertyTypeName">Target Type</prop>
												<prop name="Position">3</prop>
												<prop name="IsDefault">0</prop>
												<prop name="TargetType">dtNone</prop>
												<obj name="ChannelProp" class="ChannelProperty" version="1">
													<prop name="ChannelIdx">0</prop>
												</obj>
											</obj>
										</list>
									</obj>
								</list>
							</obj>
						</obj>
						<prop name="ChannelPropertyCount">1</prop>
						<prop name="ContainerPosition">3</prop>
						<prop name="HasSampleProperties">1</prop>
						<obj name="SampleProperties" class="PropertyList" version="1">
							<list name="emlist" count="14">
								<obj name="PropertyObject" class="SamplePrefColor" version="4">
									<prop name="PropertyTypeName">Color</prop>
									<prop name="Position">3</prop>
									<prop name="IsDefault">0</prop>
									<prop name="Color">clFuchsia</prop>
								</obj>
								<obj name="PropertyObject" class="DominantChannelProp" version="4">
									<prop name="PropertyTypeName">Dominant Channel</prop>
									<prop name="Position">3</prop>
									<prop name="IsDefault">0</prop>
									<prop name="DominantChannel">0</prop>
								</obj>
								<obj name="PropertyObject" class="Genotype" version="4">
									<prop name="PropertyTypeName">EndPt Genotype</prop>
									<prop name="Position">3</prop>
									<prop name="IsDefault">1</prop>
									<prop name="ReadOnly">1</prop>
								</obj>
								<obj name="PropertyObject" class="GroupingSample" version="4">
									<prop name="PropertyTypeName">EndPt Sample Type</prop>
									<prop name="Position">3</prop>
									<prop name="IsDefault">0</prop>
									<prop name="GroupSampleType">mstUnknown</prop>
								</obj>
								<obj name="PropertyObject" class="SamplePrefLineStyle" version="4">
									<prop name="PropertyTypeName">Line Style</prop>
									<prop name="Position">3</prop>
									<prop name="IsDefault">0</prop>
									<prop name="LineStyle">psSolid</prop>
								</obj>
								<obj name="PropertyObject" class="GenSampleEditNotes" version="4">
									<prop name="PropertyTypeName">Notes</prop>
									<prop name="Position">3</prop>
									<prop name="IsDefault">1</prop>
								</obj>
								<obj name="PropertyObject" class="SamplePrefPointStyle" version="4">
									<prop name="PropertyTypeName">Point Style</prop>
									<prop name="Position">3</prop>
									<prop name="IsDefault">0</prop>
									<prop name="PointStyle">psNothing</prop>
								</obj>
								<obj name="PropertyObject" class="GenSampleEditPosition" version="4">
									<prop name="PropertyTypeName">Position</prop>
									<prop name="Position">3</prop>
									<prop name="IsDefault">1</prop>
								</obj>
								<obj name="PropertyObject" class="GenSampleEditReplicate" version="4">
									<prop name="PropertyTypeName">Replicate of</prop>
									<prop name="Position">3</prop>
									<prop name="IsDefault">1</prop>
									<prop name="ReplicateOf">-1</prop>
								</obj>
								<obj name="PropertyObject" class="HTCSampleID" version="4">
									<prop name="PropertyTypeName">Sample ID</prop>
									<prop name="Position">3</prop>
									<prop name="IsDefault">1</prop>
								</obj>
								<obj name="PropertyObject" class="GenSampleEditName" version="4">
									<prop name="PropertyTypeName">Sample Name</prop>
									<prop name="Position">3</prop>
									<prop name="IsDefault">1</prop>
									<prop name="name">Sample 4</prop>
								</obj>
								<obj name="PropertyObject" class="HTCSamplePrepNotes" version="4">
									<prop name="PropertyTypeName">Sample Prep Notes</prop>
									<prop name="Position">3</prop>
									<prop name="IsDefault">1</prop>
								</obj>
								<obj name="PropertyObject" class="GenSampleEditSubset" version="4">
									<prop name="PropertyTypeName">Subsets</prop>
									<prop name="Position">3</prop>
									<prop name="IsDefault">1</prop>
								</obj>
								<obj name="PropertyObject" class="SamplePrefWidth" version="5">
									<prop name="PropertyTypeName">Width</prop>
									<prop name="Position">3</prop>
									<prop name="IsDefault">1</prop>
									<prop name="Width">1</prop>
								</obj>
							</list>
						</obj>
					</obj>
					<obj name="item" class="SamplePropInfo" version="1">
						<obj name="ChannelProperties" class="ChanPropList" version="2">
							<obj name="ChannelProperties" class="EMList" version="1">
								<list name="emlist" count="1">
									<obj name="item" class="PropertyList" version="1">
										<list name="emlist" count="12">
											<obj name="PropertyObject" class="RQSampleTargetProperty" version="4">
												<prop name="PropertyTypeName">Combined Sample and Target Type</prop>
												<prop name="Position">4</prop>
												<prop name="IsDefault">0</prop>
												<obj name="ChannelProp" class="ChannelProperty" version="1">
													<prop name="ChannelIdx">0</prop>
												</obj>
											</obj>
											<obj name="PropertyObject" class="QuantConcProperty" version="4">
												<prop name="PropertyTypeName">Concentration</prop>
												<prop name="Position">4</prop>
												<prop name="IsDefault">1</prop>
												<prop name="Concentration">0</prop>
												<obj name="ChannelProp" class="ChannelProperty" version="1">
													<prop name="ChannelIdx">0</prop>
												</obj>
												<prop name="ReadOnly">1</prop>
											</obj>
											<obj name="PropertyObject" class="QuantCpHighProp" version="4">
												<prop name="PropertyTypeName">Cp High</prop>
												<prop name="Position">4</prop>
												<prop name="IsDefault">1</prop>
												<prop name="CpRangeHigh">0</prop>
												<obj name="ChannelProp" class="ChannelProperty" version="1">
													<prop name="ChannelIdx">0</prop>
												</obj>
												<prop name="ReadOnly">1</prop>
											</obj>
											<obj name="PropertyObject" class="QuantCpLowProp" version="4">
												<prop name="PropertyTypeName">Cp Low</prop>
												<prop name="Position">4</prop>
												<prop name="IsDefault">1</prop>
												<prop name="CpRangeLow">0</prop>
												<obj name="ChannelProp" class="ChannelProperty" version="1">
													<prop name="ChannelIdx">0</prop>
												</obj>
												<prop name="ReadOnly">1</prop>
											</obj>
											<obj name="PropertyObject" class="RQEffProp" version="4">
												<prop name="PropertyTypeName">Efficiency</prop>
												<prop name="Position">4</prop>
												<prop name="IsDefault">1</prop>
												<prop name="Efficiency">2</prop>
												<obj name="ChannelProp" class="ChannelProperty" version="1">
													<prop name="ChannelIdx">0</prop>
												</obj>
											</obj>
											<obj name="PropertyObject" class="ChannelGenotype" version="4">
												<prop name="PropertyTypeName">Melt Geno Genotype</prop>
												<prop name="Position">4</prop>
												<prop name="IsDefault">1</prop>
												<prop name="ReadOnly">1</prop>
												<obj name="ChannelProp" class="ChannelProperty" version="1">
													<prop name="ChannelIdx">0</prop>
												</obj>
											</obj>
											<obj name="PropertyObject" class="GroupChannelTypeProp" version="4">
												<prop name="PropertyTypeName">Melt Geno Sample Type</prop>
												<prop name="Position">4</prop>
												<prop name="IsDefault">0</prop>
												<prop name="GroupSampleType">mstUnknown</prop>
												<obj name="ChannelProp" class="ChannelProperty" version="1">
													<prop name="ChannelIdx">0</prop>
												</obj>
											</obj>
											<obj name="PropertyObject" class="QuantSampleTypeProperty" version="4">
												<prop name="PropertyTypeName">Quantification Sample Type</prop>
												<prop name="Position">4</prop>
												<prop name="IsDefault">0</prop>
												<prop name="SampleType">qsUnknown</prop>
												<obj name="ChannelProp" class="ChannelProperty" version="1">
													<prop name="ChannelIdx">0</prop>
												</obj>
											</obj>
											<obj name="PropertyObject" class="ChannelGenotype" version="4">
												<prop name="PropertyTypeName">Scanning Genotype</prop>
												<prop name="Position">4</prop>
												<prop name="IsDefault">1</prop>
												<prop name="ReadOnly">1</prop>
												<obj name="ChannelProp" class="ChannelProperty" version="1">
													<prop name="ChannelIdx">0</prop>
												</obj>
											</obj>
											<obj name="PropertyObject" class="GroupChannelTypeProp" version="4">
												<prop name="PropertyTypeName">Scanning Sample Type</prop>
												<prop name="Position">4</prop>
												<prop name="IsDefault">0</prop>
												<prop name="GroupSampleType">mstUnknown</prop>
												<obj name="ChannelProp" class="ChannelProperty" version="1">
													<prop name="ChannelIdx">0</prop>
												</obj>
											</obj>
											<obj name="PropertyObject" class="TargetName" version="4">
												<prop name="PropertyTypeName">Target Name</prop>
												<prop name="Position">4</prop>
												<prop name="IsDefault">1</prop>
												<obj name="ChannelProp" class="ChannelProperty" version="1">
													<prop name="ChannelIdx">0</prop>
												</obj>
											</obj>
											<obj name="PropertyObject" class="RQTargetProperty" version="4">
												<prop name="PropertyTypeName">Target Type</prop>
												<prop name="Position">4</prop>
												<prop name="IsDefault">0</prop>
												<prop name="TargetType">dtNone</prop>
												<obj name="ChannelProp" class="ChannelProperty" version="1">
													<prop name="ChannelIdx">0</prop>
												</obj>
											</obj>
										</list>
									</obj>
								</list>
							</obj>
						</obj>
						<prop name="ChannelPropertyCount">1</prop>
						<prop name="ContainerPosition">4</prop>
						<prop name="HasSampleProperties">1</prop>
						<obj name="SampleProperties" class="PropertyList" version="1">
							<list name="emlist" count="14">
								<obj name="PropertyObject" class="SamplePrefColor" version="4">
									<prop name="PropertyTypeName">Color</prop>
									<prop name="Position">4</prop>
									<prop name="IsDefault">0</prop>
									<prop name="Color">clGray</prop>
								</obj>
								<obj name="PropertyObject" class="DominantChannelProp" version="4">
									<prop name="PropertyTypeName">Dominant Channel</prop>
									<prop name="Position">4</prop>
									<prop name="IsDefault">0</prop>
									<prop name="DominantChannel">0</prop>
								</obj>
								<obj name="PropertyObject" class="Genotype" version="4">
									<prop name="PropertyTypeName">EndPt Genotype</prop>
									<prop name="Position">4</prop>
									<prop name="IsDefault">1</prop>
									<prop name="ReadOnly">1</prop>
								</obj>
								<obj name="PropertyObject" class="GroupingSample" version="4">
									<prop name="PropertyTypeName">EndPt Sample Type</prop>
									<prop name="Position">4</prop>
									<prop name="IsDefault">0</prop>
									<prop name="GroupSampleType">mstUnknown</prop>
								</obj>
								<obj name="PropertyObject" class="SamplePrefLineStyle" version="4">
									<prop name="PropertyTypeName">Line Style</prop>
									<prop name="Position">4</prop>
									<prop name="IsDefault">0</prop>
									<prop name="LineStyle">psSolid</prop>
								</obj>
								<obj name="PropertyObject" class="GenSampleEditNotes" version="4">
									<prop name="PropertyTypeName">Notes</prop>
									<prop name="Position">4</prop>
									<prop name="IsDefault">1</prop>
								</obj>
								<obj name="PropertyObject" class="SamplePrefPointStyle" version="4">
									<prop name="PropertyTypeName">Point Style</prop>
									<prop name="Position">4</prop>
									<prop name="IsDefault">0</prop>
									<prop name="PointStyle">psNothing</prop>
								</obj>
								<obj name="PropertyObject" class="GenSampleEditPosition" version="4">
									<prop name="PropertyTypeName">Position</prop>
									<prop name="Position">4</prop>
									<prop name="IsDefault">1</prop>
								</obj>
								<obj name="PropertyObject" class="GenSampleEditReplicate" version="4">
									<prop name="PropertyTypeName">Replicate of</prop>
									<prop name="Position">4</prop>
									<prop name="IsDefault">1</prop>
									<prop name="ReplicateOf">-1</prop>
								</obj>
								<obj name="PropertyObject" class="HTCSampleID" version="4">
									<prop name="PropertyTypeName">Sample ID</prop>
									<prop name="Position">4</prop>
									<prop name="IsDefault">1</prop>
								</obj>
								<obj name="PropertyObject" class="GenSampleEditName" version="4">
									<prop name="PropertyTypeName">Sample Name</prop>
									<prop name="Position">4</prop>
									<prop name="IsDefault">1</prop>
									<prop name="name">Sample 5</prop>
								</obj>
								<obj name="PropertyObject" class="HTCSamplePrepNotes" version="4">
									<prop name="PropertyTypeName">Sample Prep Notes</prop>
									<prop name="Position">4</prop>
									<prop name="IsDefault">1</prop>
								</obj>
								<obj name="PropertyObject" class="GenSampleEditSubset" version="4">
									<prop name="PropertyTypeName">Subsets</prop>
									<prop name="Position">4</prop>
									<prop name="IsDefault">1</prop>
								</obj>
								<obj name="PropertyObject" class="SamplePrefWidth" version="5">
									<prop name="PropertyTypeName">Width</prop>
									<prop name="Position">4</prop>
									<prop name="IsDefault">1</prop>
									<prop name="Width">1</prop>
								</obj>
							</list>
						</obj>
					</obj>
					<obj name="item" class="SamplePropInfo" version="1">
						<obj name="ChannelProperties" class="ChanPropList" version="2">
							<obj name="ChannelProperties" class="EMList" version="1">
								<list name="emlist" count="1">
									<obj name="item" class="PropertyList" version="1">
										<list name="emlist" count="12">
											<obj name="PropertyObject" class="RQSampleTargetProperty" version="4">
												<prop name="PropertyTypeName">Combined Sample and Target Type</prop>
												<prop name="Position">5</prop>
												<prop name="IsDefault">0</prop>
												<obj name="ChannelProp" class="ChannelProperty" version="1">
													<prop name="ChannelIdx">0</prop>
												</obj>
											</obj>
											<obj name="PropertyObject" class="QuantConcProperty" version="4">
												<prop name="PropertyTypeName">Concentration</prop>
												<prop name="Position">5</prop>
												<prop name="IsDefault">1</prop>
												<prop name="Concentration">0</prop>
												<obj name="ChannelProp" class="ChannelProperty" version="1">
													<prop name="ChannelIdx">0</prop>
												</obj>
												<prop name="ReadOnly">1</prop>
											</obj>
											<obj name="PropertyObject" class="QuantCpHighProp" version="4">
												<prop name="PropertyTypeName">Cp High</prop>
												<prop name="Position">5</prop>
												<prop name="IsDefault">1</prop>
												<prop name="CpRangeHigh">0</prop>
												<obj name="ChannelProp" class="ChannelProperty" version="1">
													<prop name="ChannelIdx">0</prop>
												</obj>
												<prop name="ReadOnly">1</prop>
											</obj>
											<obj name="PropertyObject" class="QuantCpLowProp" version="4">
												<prop name="PropertyTypeName">Cp Low</prop>
												<prop name="Position">5</prop>
												<prop name="IsDefault">1</prop>
												<prop name="CpRangeLow">0</prop>
												<obj name="ChannelProp" class="ChannelProperty" version="1">
													<prop name="ChannelIdx">0</prop>
												</obj>
												<prop name="ReadOnly">1</prop>
											</obj>
											<obj name="PropertyObject" class="RQEffProp" version="4">
												<prop name="PropertyTypeName">Efficiency</prop>
												<prop name="Position">5</prop>
												<prop name="IsDefault">1</prop>
												<prop name="Efficiency">2</prop>
												<obj name="ChannelProp" class="ChannelProperty" version="1">
													<prop name="ChannelIdx">0</prop>
												</obj>
											</obj>
											<obj name="PropertyObject" class="ChannelGenotype" version="4">
												<prop name="PropertyTypeName">Melt Geno Genotype</prop>
												<prop name="Position">5</prop>
												<prop name="IsDefault">1</prop>
												<prop name="ReadOnly">1</prop>
												<obj name="ChannelProp" class="ChannelProperty" version="1">
													<prop name="ChannelIdx">0</prop>
												</obj>
											</obj>
											<obj name="PropertyObject" class="GroupChannelTypeProp" version="4">
												<prop name="PropertyTypeName">Melt Geno Sample Type</prop>
												<prop name="Position">5</prop>
												<prop name="IsDefault">0</prop>
												<prop name="GroupSampleType">mstUnknown</prop>
												<obj name="ChannelProp" class="ChannelProperty" version="1">
													<prop name="ChannelIdx">0</prop>
												</obj>
											</obj>
											<obj name="PropertyObject" class="QuantSampleTypeProperty" version="4">
												<prop name="PropertyTypeName">Quantification Sample Type</prop>
												<prop name="Position">5</prop>
												<prop name="IsDefault">0</prop>
												<prop name="SampleType">qsUnknown</prop>
												<obj name="ChannelProp" class="ChannelProperty" version="1">
													<prop name="ChannelIdx">0</prop>
												</obj>
											</obj>
											<obj name="PropertyObject" class="ChannelGenotype" version="4">
												<prop name="PropertyTypeName">Scanning Genotype</prop>
												<prop name="Position">5</prop>
												<prop name="IsDefault">1</prop>
												<prop name="ReadOnly">1</prop>
												<obj name="ChannelProp" class="ChannelProperty" version="1">
													<prop name="ChannelIdx">0</prop>
												</obj>
											</obj>
											<obj name="PropertyObject" class="GroupChannelTypeProp" version="4">
												<prop name="PropertyTypeName">Scanning Sample Type</prop>
												<prop name="Position">5</prop>
												<prop name="IsDefault">0</prop>
												<prop name="GroupSampleType">mstUnknown</prop>
												<obj name="ChannelProp" class="ChannelProperty" version="1">
													<prop name="ChannelIdx">0</prop>
												</obj>
											</obj>
											<obj name="PropertyObject" class="TargetName" version="4">
												<prop name="PropertyTypeName">Target Name</prop>
												<prop name="Position">5</prop>
												<prop name="IsDefault">1</prop>
												<obj name="ChannelProp" class="ChannelProperty" version="1">
													<prop name="ChannelIdx">0</prop>
												</obj>
											</obj>
											<obj name="PropertyObject" class="RQTargetProperty" version="4">
												<prop name="PropertyTypeName">Target Type</prop>
												<prop name="Position">5</prop>
												<prop name="IsDefault">0</prop>
												<prop name="TargetType">dtNone</prop>
												<obj name="ChannelProp" class="ChannelProperty" version="1">
													<prop name="ChannelIdx">0</prop>
												</obj>
											</obj>
										</list>
									</obj>
								</list>
							</obj>
						</obj>
						<prop name="ChannelPropertyCount">1</prop>
						<prop name="ContainerPosition">5</prop>
						<prop name="HasSampleProperties">1</prop>
						<obj name="SampleProperties" class="PropertyList" version="1">
							<list name="emlist" count="14">
								<obj name="PropertyObject" class="SamplePrefColor" version="4">
									<prop name="PropertyTypeName">Color</prop>
									<prop name="Position">5</prop>
									<prop name="IsDefault">0</prop>
									<prop name="Color">$0012D7FA</prop>
								</obj>
								<obj name="PropertyObject" class="DominantChannelProp" version="4">
									<prop name="PropertyTypeName">Dominant Channel</prop>
									<prop name="Position">5</prop>
									<prop name="IsDefault">0</prop>
									<prop name="DominantChannel">0</prop>
								</obj>
								<obj name="PropertyObject" class="Genotype" version="4">
									<prop name="PropertyTypeName">EndPt Genotype</prop>
									<prop name="Position">5</prop>
									<prop name="IsDefault">1</prop>
									<prop name="ReadOnly">1</prop>
								</obj>
								<obj name="PropertyObject" class="GroupingSample" version="4">
									<prop name="PropertyTypeName">EndPt Sample Type</prop>
									<prop name="Position">5</prop>
									<prop name="IsDefault">0</prop>
									<prop name="GroupSampleType">mstUnknown</prop>
								</obj>
								<obj name="PropertyObject" class="SamplePrefLineStyle" version="4">
									<prop name="PropertyTypeName">Line Style</prop>
									<prop name="Position">5</prop>
									<prop name="IsDefault">0</prop>
									<prop name="LineStyle">psSolid</prop>
								</obj>
								<obj name="PropertyObject" class="GenSampleEditNotes" version="4">
									<prop name="PropertyTypeName">Notes</prop>
									<prop name="Position">5</prop>
									<prop name="IsDefault">1</prop>
								</obj>
								<obj name="PropertyObject" class="SamplePrefPointStyle" version="4">
									<prop name="PropertyTypeName">Point Style</prop>
									<prop name="Position">5</prop>
									<prop name="IsDefault">0</prop>
									<prop name="PointStyle">psNothing</prop>
								</obj>
								<obj name="PropertyObject" class="GenSampleEditPosition" version="4">
									<prop name="PropertyTypeName">Position</prop>
									<prop name="Position">5</prop>
									<prop name="IsDefault">1</prop>
								</obj>
								<obj name="PropertyObject" class="GenSampleEditReplicate" version="4">
									<prop name="PropertyTypeName">Replicate of</prop>
									<prop name="Position">5</prop>
									<prop name="IsDefault">1</prop>
									<prop name="ReplicateOf">-1</prop>
								</obj>
								<obj name="PropertyObject" class="HTCSampleID" version="4">
									<prop name="PropertyTypeName">Sample ID</prop>
									<prop name="Position">5</prop>
									<prop name="IsDefault">1</prop>
								</obj>
								<obj name="PropertyObject" class="GenSampleEditName" version="4">
									<prop name="PropertyTypeName">Sample Name</prop>
									<prop name="Position">5</prop>
									<prop name="IsDefault">1</prop>
									<prop name="name">Sample 6</prop>
								</obj>
								<obj name="PropertyObject" class="HTCSamplePrepNotes" version="4">
									<prop name="PropertyTypeName">Sample Prep Notes</prop>
									<prop name="Position">5</prop>
									<prop name="IsDefault">1</prop>
								</obj>
								<obj name="PropertyObject" class="GenSampleEditSubset" version="4">
									<prop name="PropertyTypeName">Subsets</prop>
									<prop name="Position">5</prop>
									<prop name="IsDefault">1</prop>
								</obj>
								<obj name="PropertyObject" class="SamplePrefWidth" version="5">
									<prop name="PropertyTypeName">Width</prop>
									<prop name="Position">5</prop>
									<prop name="IsDefault">1</prop>
									<prop name="Width">1</prop>
								</obj>
							</list>
						</obj>
					</obj>
					<obj name="item" class="SamplePropInfo" version="1">
						<obj name="ChannelProperties" class="ChanPropList" version="2">
							<obj name="ChannelProperties" class="EMList" version="1">
								<list name="emlist" count="1">
									<obj name="item" class="PropertyList" version="1">
										<list name="emlist" count="12">
											<obj name="PropertyObject" class="RQSampleTargetProperty" version="4">
												<prop name="PropertyTypeName">Combined Sample and Target Type</prop>
												<prop name="Position">6</prop>
												<prop name="IsDefault">0</prop>
												<obj name="ChannelProp" class="ChannelProperty" version="1">
													<prop name="ChannelIdx">0</prop>
												</obj>
											</obj>
											<obj name="PropertyObject" class="QuantConcProperty" version="4">
												<prop name="PropertyTypeName">Concentration</prop>
												<prop name="Position">6</prop>
												<prop name="IsDefault">1</prop>
												<prop name="Concentration">0</prop>
												<obj name="ChannelProp" class="ChannelProperty" version="1">
													<prop name="ChannelIdx">0</prop>
												</obj>
												<prop name="ReadOnly">1</prop>
											</obj>
											<obj name="PropertyObject" class="QuantCpHighProp" version="4">
												<prop name="PropertyTypeName">Cp High</prop>
												<prop name="Position">6</prop>
												<prop name="IsDefault">1</prop>
												<prop name="CpRangeHigh">0</prop>
												<obj name="ChannelProp" class="ChannelProperty" version="1">
													<prop name="ChannelIdx">0</prop>
												</obj>
												<prop name="ReadOnly">1</prop>
											</obj>
											<obj name="PropertyObject" class="QuantCpLowProp" version="4">
												<prop name="PropertyTypeName">Cp Low</prop>
												<prop name="Position">6</prop>
												<prop name="IsDefault">1</prop>
												<prop name="CpRangeLow">0</prop>
												<obj name="ChannelProp" class="ChannelProperty" version="1">
													<prop name="ChannelIdx">0</prop>
												</obj>
												<prop name="ReadOnly">1</prop>
											</obj>
											<obj name="PropertyObject" class="RQEffProp" version="4">
												<prop name="PropertyTypeName">Efficiency</prop>
												<prop name="Position">6</prop>
												<prop name="IsDefault">1</prop>
												<prop name="Efficiency">2</prop>
												<obj name="ChannelProp" class="ChannelProperty" version="1">
													<prop name="ChannelIdx">0</prop>
												</obj>
											</obj>
											<obj name="PropertyObject" class="ChannelGenotype" version="4">
												<prop name="PropertyTypeName">Melt Geno Genotype</prop>
												<prop name="Position">6</prop>
												<prop name="IsDefault">1</prop>
												<prop name="ReadOnly">1</prop>
												<obj name="ChannelProp" class="ChannelProperty" version="1">
													<prop name="ChannelIdx">0</prop>
												</obj>
											</obj>
											<obj name="PropertyObject" class="GroupChannelTypeProp" version="4">
												<prop name="PropertyTypeName">Melt Geno Sample Type</prop>
												<prop name="Position">6</prop>
												<prop name="IsDefault">0</prop>
												<prop name="GroupSampleType">mstUnknown</prop>
												<obj name="ChannelProp" class="ChannelProperty" version="1">
													<prop name="ChannelIdx">0</prop>
												</obj>
											</obj>
											<obj name="PropertyObject" class="QuantSampleTypeProperty" version="4">
												<prop name="PropertyTypeName">Quantification Sample Type</prop>
												<prop name="Position">6</prop>
												<prop name="IsDefault">0</prop>
												<prop name="SampleType">qsUnknown</prop>
												<obj name="ChannelProp" class="ChannelProperty" version="1">
													<prop name="ChannelIdx">0</prop>
												</obj>
											</obj>
											<obj name="PropertyObject" class="ChannelGenotype" version="4">
												<prop name="PropertyTypeName">Scanning Genotype</prop>
												<prop name="Position">6</prop>
												<prop name="IsDefault">1</prop>
												<prop name="ReadOnly">1</prop>
												<obj name="ChannelProp" class="ChannelProperty" version="1">
													<prop name="ChannelIdx">0</prop>
												</obj>
											</obj>
											<obj name="PropertyObject" class="GroupChannelTypeProp" version="4">
												<prop name="PropertyTypeName">Scanning Sample Type</prop>
												<prop name="Position">6</prop>
												<prop name="IsDefault">0</prop>
												<prop name="GroupSampleType">mstUnknown</prop>
												<obj name="ChannelProp" class="ChannelProperty" version="1">
													<prop name="ChannelIdx">0</prop>
												</obj>
											</obj>
											<obj name="PropertyObject" class="TargetName" version="4">
												<prop name="PropertyTypeName">Target Name</prop>
												<prop name="Position">6</prop>
												<prop name="IsDefault">1</prop>
												<obj name="ChannelProp" class="ChannelProperty" version="1">
													<prop name="ChannelIdx">0</prop>
												</obj>
											</obj>
											<obj name="PropertyObject" class="RQTargetProperty" version="4">
												<prop name="PropertyTypeName">Target Type</prop>
												<prop name="Position">6</prop>
												<prop name="IsDefault">0</prop>
												<prop name="TargetType">dtNone</prop>
												<obj name="ChannelProp" class="ChannelProperty" version="1">
													<prop name="ChannelIdx">0</prop>
												</obj>
											</obj>
										</list>
									</obj>
								</list>
							</obj>
						</obj>
						<prop name="ChannelPropertyCount">1</prop>
						<prop name="ContainerPosition">6</prop>
						<prop name="HasSampleProperties">1</prop>
						<obj name="SampleProperties" class="PropertyList" version="1">
							<list name="emlist" count="14">
								<obj name="PropertyObject" class="SamplePrefColor" version="4">
									<prop name="PropertyTypeName">Color</prop>
									<prop name="Position">6</prop>
									<prop name="IsDefault">0</prop>
									<prop name="Color">$00000097</prop>
								</obj>
								<obj name="PropertyObject" class="DominantChannelProp" version="4">
									<prop name="PropertyTypeName">Dominant Channel</prop>
									<prop name="Position">6</prop>
									<prop name="IsDefault">0</prop>
									<prop name="DominantChannel">0</prop>
								</obj>
								<obj name="PropertyObject" class="Genotype" version="4">
									<prop name="PropertyTypeName">EndPt Genotype</prop>
									<prop name="Position">6</prop>
									<prop name="IsDefault">1</prop>
									<prop name="ReadOnly">1</prop>
								</obj>
								<obj name="PropertyObject" class="GroupingSample" version="4">
									<prop name="PropertyTypeName">EndPt Sample Type</prop>
									<prop name="Position">6</prop>
									<prop name="IsDefault">0</prop>
									<prop name="GroupSampleType">mstUnknown</prop>
								</obj>
								<obj name="PropertyObject" class="SamplePrefLineStyle" version="4">
									<prop name="PropertyTypeName">Line Style</prop>
									<prop name="Position">6</prop>
									<prop name="IsDefault">0</prop>
									<prop name="LineStyle">psSolid</prop>
								</obj>
								<obj name="PropertyObject" class="GenSampleEditNotes" version="4">
									<prop name="PropertyTypeName">Notes</prop>
									<prop name="Position">6</prop>
									<prop name="IsDefault">1</prop>
								</obj>
								<obj name="PropertyObject" class="SamplePrefPointStyle" version="4">
									<prop name="PropertyTypeName">Point Style</prop>
									<prop name="Position">6</prop>
									<prop name="IsDefault">0</prop>
									<prop name="PointStyle">psNothing</prop>
								</obj>
								<obj name="PropertyObject" class="GenSampleEditPosition" version="4">
									<prop name="PropertyTypeName">Position</prop>
									<prop name="Position">6</prop>
									<prop name="IsDefault">1</prop>
								</obj>
								<obj name="PropertyObject" class="GenSampleEditReplicate" version="4">
									<prop name="PropertyTypeName">Replicate of</prop>
									<prop name="Position">6</prop>
									<prop name="IsDefault">1</prop>
									<prop name="ReplicateOf">-1</prop>
								</obj>
								<obj name="PropertyObject" class="HTCSampleID" version="4">
									<prop name="PropertyTypeName">Sample ID</prop>
									<prop name="Position">6</prop>
									<prop name="IsDefault">1</prop>
								</obj>
								<obj name="PropertyObject" class="GenSampleEditName" version="4">
									<prop name="PropertyTypeName">Sample Name</prop>
									<prop name="Position">6</prop>
									<prop name="IsDefault">1</prop>
									<prop name="name">Sample 7</prop>
								</obj>
								<obj name="PropertyObject" class="HTCSamplePrepNotes" version="4">
									<prop name="PropertyTypeName">Sample Prep Notes</prop>
									<prop name="Position">6</prop>
									<prop name="IsDefault">1</prop>
								</obj>
								<obj name="PropertyObject" class="GenSampleEditSubset" version="4">
									<prop name="PropertyTypeName">Subsets</prop>
									<prop name="Position">6</prop>
									<prop name="IsDefault">1</prop>
								</obj>
								<obj name="PropertyObject" class="SamplePrefWidth" version="5">
									<prop name="PropertyTypeName">Width</prop>
									<prop name="Position">6</prop>
									<prop name="IsDefault">1</prop>
									<prop name="Width">1</prop>
								</obj>
							</list>
						</obj>
					</obj>
					<obj name="item" class="SamplePropInfo" version="1">
						<obj name="ChannelProperties" class="ChanPropList" version="2">
							<obj name="ChannelProperties" class="EMList" version="1">
								<list name="emlist" count="1">
									<obj name="item" class="PropertyList" version="1">
										<list name="emlist" count="12">
											<obj name="PropertyObject" class="RQSampleTargetProperty" version="4">
												<prop name="PropertyTypeName">Combined Sample and Target Type</prop>
												<prop name="Position">7</prop>
												<prop name="IsDefault">0</prop>
												<obj name="ChannelProp" class="ChannelProperty" version="1">
													<prop name="ChannelIdx">0</prop>
												</obj>
											</obj>
											<obj name="PropertyObject" class="QuantConcProperty" version="4">
												<prop name="PropertyTypeName">Concentration</prop>
												<prop name="Position">7</prop>
												<prop name="IsDefault">1</prop>
												<prop name="Concentration">0</prop>
												<obj name="ChannelProp" class="ChannelProperty" version="1">
													<prop name="ChannelIdx">0</prop>
												</obj>
												<prop name="ReadOnly">1</prop>
											</obj>
											<obj name="PropertyObject" class="QuantCpHighProp" version="4">
												<prop name="PropertyTypeName">Cp High</prop>
												<prop name="Position">7</prop>
												<prop name="IsDefault">1</prop>
												<prop name="CpRangeHigh">0</prop>
												<obj name="ChannelProp" class="ChannelProperty" version="1">
													<prop name="ChannelIdx">0</prop>
												</obj>
												<prop name="ReadOnly">1</prop>
											</obj>
											<obj name="PropertyObject" class="QuantCpLowProp" version="4">
												<prop name="PropertyTypeName">Cp Low</prop>
												<prop name="Position">7</prop>
												<prop name="IsDefault">1</prop>
												<prop name="CpRangeLow">0</prop>
												<obj name="ChannelProp" class="ChannelProperty" version="1">
													<prop name="ChannelIdx">0</prop>
												</obj>
												<prop name="ReadOnly">1</prop>
											</obj>
											<obj name="PropertyObject" class="RQEffProp" version="4">
												<prop name="PropertyTypeName">Efficiency</prop>
												<prop name="Position">7</prop>
												<prop name="IsDefault">1</prop>
												<prop name="Efficiency">2</prop>
												<obj name="ChannelProp" class="ChannelProperty" version="1">
													<prop name="ChannelIdx">0</prop>
												</obj>
											</obj>
											<obj name="PropertyObject" class="ChannelGenotype" version="4">
												<prop name="PropertyTypeName">Melt Geno Genotype</prop>
												<prop name="Position">7</prop>
												<prop name="IsDefault">1</prop>
												<prop name="ReadOnly">1</prop>
												<obj name="ChannelProp" class="ChannelProperty" version="1">
													<prop name="ChannelIdx">0</prop>
												</obj>
											</obj>
											<obj name="PropertyObject" class="GroupChannelTypeProp" version="4">
												<prop name="PropertyTypeName">Melt Geno Sample Type</prop>
												<prop name="Position">7</prop>
												<prop name="IsDefault">0</prop>
												<prop name="GroupSampleType">mstUnknown</prop>
												<obj name="ChannelProp" class="ChannelProperty" version="1">
													<prop name="ChannelIdx">0</prop>
												</obj>
											</obj>
											<obj name="PropertyObject" class="QuantSampleTypeProperty" version="4">
												<prop name="PropertyTypeName">Quantification Sample Type</prop>
												<prop name="Position">7</prop>
												<prop name="IsDefault">0</prop>
												<prop name="SampleType">qsUnknown</prop>
												<obj name="ChannelProp" class="ChannelProperty" version="1">
													<prop name="ChannelIdx">0</prop>
												</obj>
											</obj>
											<obj name="PropertyObject" class="ChannelGenotype" version="4">
												<prop name="PropertyTypeName">Scanning Genotype</prop>
												<prop name="Position">7</prop>
												<prop name="IsDefault">1</prop>
												<prop name="ReadOnly">1</prop>
												<obj name="ChannelProp" class="ChannelProperty" version="1">
													<prop name="ChannelIdx">0</prop>
												</obj>
											</obj>
											<obj name="PropertyObject" class="GroupChannelTypeProp" version="4">
												<prop name="PropertyTypeName">Scanning Sample Type</prop>
												<prop name="Position">7</prop>
												<prop name="IsDefault">0</prop>
												<prop name="GroupSampleType">mstUnknown</prop>
												<obj name="ChannelProp" class="ChannelProperty" version="1">
													<prop name="ChannelIdx">0</prop>
												</obj>
											</obj>
											<obj name="PropertyObject" class="TargetName" version="4">
												<prop name="PropertyTypeName">Target Name</prop>
												<prop name="Position">7</prop>
												<prop name="IsDefault">1</prop>
												<obj name="ChannelProp" class="ChannelProperty" version="1">
													<prop name="ChannelIdx">0</prop>
												</obj>
											</obj>
											<obj name="PropertyObject" class="RQTargetProperty" version="4">
												<prop name="PropertyTypeName">Target Type</prop>
												<prop name="Position">7</prop>
												<prop name="IsDefault">0</prop>
												<prop name="TargetType">dtNone</prop>
												<obj name="ChannelProp" class="ChannelProperty" version="1">
													<prop name="ChannelIdx">0</prop>
												</obj>
											</obj>
										</list>
									</obj>
								</list>
							</obj>
						</obj>
						<prop name="ChannelPropertyCount">1</prop>
						<prop name="ContainerPosition">7</prop>
						<prop name="HasSampleProperties">1</prop>
						<obj name="SampleProperties" class="PropertyList" version="1">
							<list name="emlist" count="14">
								<obj name="PropertyObject" class="SamplePrefColor" version="4">
									<prop name="PropertyTypeName">Color</prop>
									<prop name="Position">7</prop>
									<prop name="IsDefault">0</prop>
									<prop name="Color">$00FFFF0F</prop>
								</obj>
								<obj name="PropertyObject" class="DominantChannelProp" version="4">
									<prop name="PropertyTypeName">Dominant Channel</prop>
									<prop name="Position">7</prop>
									<prop name="IsDefault">0</prop>
									<prop name="DominantChannel">0</prop>
								</obj>
								<obj name="PropertyObject" class="Genotype" version="4">
									<prop name="PropertyTypeName">EndPt Genotype</prop>
									<prop name="Position">7</prop>
									<prop name="IsDefault">1</prop>
									<prop name="ReadOnly">1</prop>
								</obj>
								<obj name="PropertyObject" class="GroupingSample" version="4">
									<prop name="PropertyTypeName">EndPt Sample Type</prop>
									<prop name="Position">7</prop>
									<prop name="IsDefault">0</prop>
									<prop name="GroupSampleType">mstUnknown</prop>
								</obj>
								<obj name="PropertyObject" class="SamplePrefLineStyle" version="4">
									<prop name="PropertyTypeName">Line Style</prop>
									<prop name="Position">7</prop>
									<prop name="IsDefault">0</prop>
									<prop name="LineStyle">psSolid</prop>
								</obj>
								<obj name="PropertyObject" class="GenSampleEditNotes" version="4">
									<prop name="PropertyTypeName">Notes</prop>
									<prop name="Position">7</prop>
									<prop name="IsDefault">1</prop>
								</obj>
								<obj name="PropertyObject" class="SamplePrefPointStyle" version="4">
									<prop name="PropertyTypeName">Point Style</prop>
									<prop name="Position">7</prop>
									<prop name="IsDefault">0</prop>
									<prop name="PointStyle">psNothing</prop>
								</obj>
								<obj name="PropertyObject" class="GenSampleEditPosition" version="4">
									<prop name="PropertyTypeName">Position</prop>
									<prop name="Position">7</prop>
									<prop name="IsDefault">1</prop>
								</obj>
								<obj name="PropertyObject" class="GenSampleEditReplicate" version="4">
									<prop name="PropertyTypeName">Replicate of</prop>
									<prop name="Position">7</prop>
									<prop name="IsDefault">1</prop>
									<prop name="ReplicateOf">-1</prop>
								</obj>
								<obj name="PropertyObject" class="HTCSampleID" version="4">
									<prop name="PropertyTypeName">Sample ID</prop>
									<prop name="Position">7</prop>
									<prop name="IsDefault">1</prop>
								</obj>
								<obj name="PropertyObject" class="GenSampleEditName" version="4">
									<prop name="PropertyTypeName">Sample Name</prop>
									<prop name="Position">7</prop>
									<prop name="IsDefault">1</prop>
									<prop name="name">Sample 8</prop>
								</obj>
								<obj name="PropertyObject" class="HTCSamplePrepNotes" version="4">
									<prop name="PropertyTypeName">Sample Prep Notes</prop>
									<prop name="Position">7</prop>
									<prop name="IsDefault">1</prop>
								</obj>
								<obj name="PropertyObject" class="GenSampleEditSubset" version="4">
									<prop name="PropertyTypeName">Subsets</prop>
									<prop name="Position">7</prop>
									<prop name="IsDefault">1</prop>
								</obj>
								<obj name="PropertyObject" class="SamplePrefWidth" version="5">
									<prop name="PropertyTypeName">Width</prop>
									<prop name="Position">7</prop>
									<prop name="IsDefault">1</prop>
									<prop name="Width">1</prop>
								</obj>
							</list>
						</obj>
					</obj>
					<obj name="item" class="SamplePropInfo" version="1">
						<obj name="ChannelProperties" class="ChanPropList" version="2">
							<obj name="ChannelProperties" class="EMList" version="1">
								<list name="emlist" count="1">
									<obj name="item" class="PropertyList" version="1">
										<list name="emlist" count="12">
											<obj name="PropertyObject" class="RQSampleTargetProperty" version="4">
												<prop name="PropertyTypeName">Combined Sample and Target Type</prop>
												<prop name="Position">8</prop>
												<prop name="IsDefault">0</prop>
												<obj name="ChannelProp" class="ChannelProperty" version="1">
													<prop name="ChannelIdx">0</prop>
												</obj>
											</obj>
											<obj name="PropertyObject" class="QuantConcProperty" version="4">
												<prop name="PropertyTypeName">Concentration</prop>
												<prop name="Position">8</prop>
												<prop name="IsDefault">1</prop>
												<prop name="Concentration">0</prop>
												<obj name="ChannelProp" class="ChannelProperty" version="1">
													<prop name="ChannelIdx">0</prop>
												</obj>
												<prop name="ReadOnly">1</prop>
											</obj>
											<obj name="PropertyObject" class="QuantCpHighProp" version="4">
												<prop name="PropertyTypeName">Cp High</prop>
												<prop name="Position">8</prop>
												<prop name="IsDefault">1</prop>
												<prop name="CpRangeHigh">0</prop>
												<obj name="ChannelProp" class="ChannelProperty" version="1">
													<prop name="ChannelIdx">0</prop>
												</obj>
												<prop name="ReadOnly">1</prop>
											</obj>
											<obj name="PropertyObject" class="QuantCpLowProp" version="4">
												<prop name="PropertyTypeName">Cp Low</prop>
												<prop name="Position">8</prop>
												<prop name="IsDefault">1</prop>
												<prop name="CpRangeLow">0</prop>
												<obj name="ChannelProp" class="ChannelProperty" version="1">
													<prop name="ChannelIdx">0</prop>
												</obj>
												<prop name="ReadOnly">1</prop>
											</obj>
											<obj name="PropertyObject" class="RQEffProp" version="4">
												<prop name="PropertyTypeName">Efficiency</prop>
												<prop name="Position">8</prop>
												<prop name="IsDefault">1</prop>
												<prop name="Efficiency">2</prop>
												<obj name="ChannelProp" class="ChannelProperty" version="1">
													<prop name="ChannelIdx">0</prop>
												</obj>
											</obj>
											<obj name="PropertyObject" class="ChannelGenotype" version="4">
												<prop name="PropertyTypeName">Melt Geno Genotype</prop>
												<prop name="Position">8</prop>
												<prop name="IsDefault">1</prop>
												<prop name="ReadOnly">1</prop>
												<obj name="ChannelProp" class="ChannelProperty" version="1">
													<prop name="ChannelIdx">0</prop>
												</obj>
											</obj>
											<obj name="PropertyObject" class="GroupChannelTypeProp" version="4">
												<prop name="PropertyTypeName">Melt Geno Sample Type</prop>
												<prop name="Position">8</prop>
												<prop name="IsDefault">0</prop>
												<prop name="GroupSampleType">mstUnknown</prop>
												<obj name="ChannelProp" class="ChannelProperty" version="1">
													<prop name="ChannelIdx">0</prop>
												</obj>
											</obj>
											<obj name="PropertyObject" class="QuantSampleTypeProperty" version="4">
												<prop name="PropertyTypeName">Quantification Sample Type</prop>
												<prop name="Position">8</prop>
												<prop name="IsDefault">0</prop>
												<prop name="SampleType">qsUnknown</prop>
												<obj name="ChannelProp" class="ChannelProperty" version="1">
													<prop name="ChannelIdx">0</prop>
												</obj>
											</obj>
											<obj name="PropertyObject" class="ChannelGenotype" version="4">
												<prop name="PropertyTypeName">Scanning Genotype</prop>
												<prop name="Position">8</prop>
												<prop name="IsDefault">1</prop>
												<prop name="ReadOnly">1</prop>
												<obj name="ChannelProp" class="ChannelProperty" version="1">
													<prop name="ChannelIdx">0</prop>
												</obj>
											</obj>
											<obj name="PropertyObject" class="GroupChannelTypeProp" version="4">
												<prop name="PropertyTypeName">Scanning Sample Type</prop>
												<prop name="Position">8</prop>
												<prop name="IsDefault">0</prop>
												<prop name="GroupSampleType">mstUnknown</prop>
												<obj name="ChannelProp" class="ChannelProperty" version="1">
													<prop name="ChannelIdx">0</prop>
												</obj>
											</obj>
											<obj name="PropertyObject" class="TargetName" version="4">
												<prop name="PropertyTypeName">Target Name</prop>
												<prop name="Position">8</prop>
												<prop name="IsDefault">1</prop>
												<obj name="ChannelProp" class="ChannelProperty" version="1">
													<prop name="ChannelIdx">0</prop>
												</obj>
											</obj>
											<obj name="PropertyObject" class="RQTargetProperty" version="4">
												<prop name="PropertyTypeName">Target Type</prop>
												<prop name="Position">8</prop>
												<prop name="IsDefault">0</prop>
												<prop name="TargetType">dtNone</prop>
												<obj name="ChannelProp" class="ChannelProperty" version="1">
													<prop name="ChannelIdx">0</prop>
												</obj>
											</obj>
										</list>
									</obj>
								</list>
							</obj>
						</obj>
						<prop name="ChannelPropertyCount">1</prop>
						<prop name="ContainerPosition">8</prop>
						<prop name="HasSampleProperties">1</prop>
						<obj name="SampleProperties" class="PropertyList" version="1">
							<list name="emlist" count="14">
								<obj name="PropertyObject" class="SamplePrefColor" version="4">
									<prop name="PropertyTypeName">Color</prop>
									<prop name="Position">8</prop>
									<prop name="IsDefault">0</prop>
									<prop name="Color">$00404000</prop>
								</obj>
								<obj name="PropertyObject" class="DominantChannelProp" version="4">
									<prop name="PropertyTypeName">Dominant Channel</prop>
									<prop name="Position">8</prop>
									<prop name="IsDefault">0</prop>
									<prop name="DominantChannel">0</prop>
								</obj>
								<obj name="PropertyObject" class="Genotype" version="4">
									<prop name="PropertyTypeName">EndPt Genotype</prop>
									<prop name="Position">8</prop>
									<prop name="IsDefault">1</prop>
									<prop name="ReadOnly">1</prop>
								</obj>
								<obj name="PropertyObject" class="GroupingSample" version="4">
									<prop name="PropertyTypeName">EndPt Sample Type</prop>
									<prop name="Position">8</prop>
									<prop name="IsDefault">0</prop>
									<prop name="GroupSampleType">mstUnknown</prop>
								</obj>
								<obj name="PropertyObject" class="SamplePrefLineStyle" version="4">
									<prop name="PropertyTypeName">Line Style</prop>
									<prop name="Position">8</prop>
									<prop name="IsDefault">0</prop>
									<prop name="LineStyle">psSolid</prop>
								</obj>
								<obj name="PropertyObject" class="GenSampleEditNotes" version="4">
									<prop name="PropertyTypeName">Notes</prop>
									<prop name="Position">8</prop>
									<prop name="IsDefault">1</prop>
								</obj>
								<obj name="PropertyObject" class="SamplePrefPointStyle" version="4">
									<prop name="PropertyTypeName">Point Style</prop>
									<prop name="Position">8</prop>
									<prop name="IsDefault">0</prop>
									<prop name="PointStyle">psNothing</prop>
								</obj>
								<obj name="PropertyObject" class="GenSampleEditPosition" version="4">
									<prop name="PropertyTypeName">Position</prop>
									<prop name="Position">8</prop>
									<prop name="IsDefault">1</prop>
								</obj>
								<obj name="PropertyObject" class="GenSampleEditReplicate" version="4">
									<prop name="PropertyTypeName">Replicate of</prop>
									<prop name="Position">8</prop>
									<prop name="IsDefault">1</prop>
									<prop name="ReplicateOf">-1</prop>
								</obj>
								<obj name="PropertyObject" class="HTCSampleID" version="4">
									<prop name="PropertyTypeName">Sample ID</prop>
									<prop name="Position">8</prop>
									<prop name="IsDefault">1</prop>
								</obj>
								<obj name="PropertyObject" class="GenSampleEditName" version="4">
									<prop name="PropertyTypeName">Sample Name</prop>
									<prop name="Position">8</prop>
									<prop name="IsDefault">1</prop>
									<prop name="name">Sample 9</prop>
								</obj>
								<obj name="PropertyObject" class="HTCSamplePrepNotes" version="4">
									<prop name="PropertyTypeName">Sample Prep Notes</prop>
									<prop name="Position">8</prop>
									<prop name="IsDefault">1</prop>
								</obj>
								<obj name="PropertyObject" class="GenSampleEditSubset" version="4">
									<prop name="PropertyTypeName">Subsets</prop>
									<prop name="Position">8</prop>
									<prop name="IsDefault">1</prop>
								</obj>
								<obj name="PropertyObject" class="SamplePrefWidth" version="5">
									<prop name="PropertyTypeName">Width</prop>
									<prop name="Position">8</prop>
									<prop name="IsDefault">1</prop>
									<prop name="Width">1</prop>
								</obj>
							</list>
						</obj>
					</obj>
					<obj name="item" class="SamplePropInfo" version="1">
						<obj name="ChannelProperties" class="ChanPropList" version="2">
							<obj name="ChannelProperties" class="EMList" version="1">
								<list name="emlist" count="1">
									<obj name="item" class="PropertyList" version="1">
										<list name="emlist" count="12">
											<obj name="PropertyObject" class="RQSampleTargetProperty" version="4">
												<prop name="PropertyTypeName">Combined Sample and Target Type</prop>
												<prop name="Position">9</prop>
												<prop name="IsDefault">0</prop>
												<obj name="ChannelProp" class="ChannelProperty" version="1">
													<prop name="ChannelIdx">0</prop>
												</obj>
											</obj>
											<obj name="PropertyObject" class="QuantConcProperty" version="4">
												<prop name="PropertyTypeName">Concentration</prop>
												<prop name="Position">9</prop>
												<prop name="IsDefault">1</prop>
												<prop name="Concentration">0</prop>
												<obj name="ChannelProp" class="ChannelProperty" version="1">
													<prop name="ChannelIdx">0</prop>
												</obj>
												<prop name="ReadOnly">1</prop>
											</obj>
											<obj name="PropertyObject" class="QuantCpHighProp" version="4">
												<prop name="PropertyTypeName">Cp High</prop>
												<prop name="Position">9</prop>
												<prop name="IsDefault">1</prop>
												<prop name="CpRangeHigh">0</prop>
												<obj name="ChannelProp" class="ChannelProperty" version="1">
													<prop name="ChannelIdx">0</prop>
												</obj>
												<prop name="ReadOnly">1</prop>
											</obj>
											<obj name="PropertyObject" class="QuantCpLowProp" version="4">
												<prop name="PropertyTypeName">Cp Low</prop>
												<prop name="Position">9</prop>
												<prop name="IsDefault">1</prop>
												<prop name="CpRangeLow">0</prop>
												<obj name="ChannelProp" class="ChannelProperty" version="1">
													<prop name="ChannelIdx">0</prop>
												</obj>
												<prop name="ReadOnly">1</prop>
											</obj>
											<obj name="PropertyObject" class="RQEffProp" version="4">
												<prop name="PropertyTypeName">Efficiency</prop>
												<prop name="Position">9</prop>
												<prop name="IsDefault">1</prop>
												<prop name="Efficiency">2</prop>
												<obj name="ChannelProp" class="ChannelProperty" version="1">
													<prop name="ChannelIdx">0</prop>
												</obj>
											</obj>
											<obj name="PropertyObject" class="ChannelGenotype" version="4">
												<prop name="PropertyTypeName">Melt Geno Genotype</prop>
												<prop name="Position">9</prop>
												<prop name="IsDefault">1</prop>
												<prop name="ReadOnly">1</prop>
												<obj name="ChannelProp" class="ChannelProperty" version="1">
													<prop name="ChannelIdx">0</prop>
												</obj>
											</obj>
											<obj name="PropertyObject" class="GroupChannelTypeProp" version="4">
												<prop name="PropertyTypeName">Melt Geno Sample Type</prop>
												<prop name="Position">9</prop>
												<prop name="IsDefault">0</prop>
												<prop name="GroupSampleType">mstUnknown</prop>
												<obj name="ChannelProp" class="ChannelProperty" version="1">
													<prop name="ChannelIdx">0</prop>
												</obj>
											</obj>
											<obj name="PropertyObject" class="QuantSampleTypeProperty" version="4">
												<prop name="PropertyTypeName">Quantification Sample Type</prop>
												<prop name="Position">9</prop>
												<prop name="IsDefault">0</prop>
												<prop name="SampleType">qsUnknown</prop>
												<obj name="ChannelProp" class="ChannelProperty" version="1">
													<prop name="ChannelIdx">0</prop>
												</obj>
											</obj>
											<obj name="PropertyObject" class="ChannelGenotype" version="4">
												<prop name="PropertyTypeName">Scanning Genotype</prop>
												<prop name="Position">9</prop>
												<prop name="IsDefault">1</prop>
												<prop name="ReadOnly">1</prop>
												<obj name="ChannelProp" class="ChannelProperty" version="1">
													<prop name="ChannelIdx">0</prop>
												</obj>
											</obj>
											<obj name="PropertyObject" class="GroupChannelTypeProp" version="4">
												<prop name="PropertyTypeName">Scanning Sample Type</prop>
												<prop name="Position">9</prop>
												<prop name="IsDefault">0</prop>
												<prop name="GroupSampleType">mstUnknown</prop>
												<obj name="ChannelProp" class="ChannelProperty" version="1">
													<prop name="ChannelIdx">0</prop>
												</obj>
											</obj>
											<obj name="PropertyObject" class="TargetName" version="4">
												<prop name="PropertyTypeName">Target Name</prop>
												<prop name="Position">9</prop>
												<prop name="IsDefault">1</prop>
												<obj name="ChannelProp" class="ChannelProperty" version="1">
													<prop name="ChannelIdx">0</prop>
												</obj>
											</obj>
											<obj name="PropertyObject" class="RQTargetProperty" version="4">
												<prop name="PropertyTypeName">Target Type</prop>
												<prop name="Position">9</prop>
												<prop name="IsDefault">0</prop>
												<prop name="TargetType">dtNone</prop>
												<obj name="ChannelProp" class="ChannelProperty" version="1">
													<prop name="ChannelIdx">0</prop>
												</obj>
											</obj>
										</list>
									</obj>
								</list>
							</obj>
						</obj>
						<prop name="ChannelPropertyCount">1</prop>
						<prop name="ContainerPosition">9</prop>
						<prop name="HasSampleProperties">1</prop>
						<obj name="SampleProperties" class="PropertyList" version="1">
							<list name="emlist" count="14">
								<obj name="PropertyObject" class="SamplePrefColor" version="4">
									<prop name="PropertyTypeName">Color</prop>
									<prop name="Position">9</prop>
									<prop name="IsDefault">0</prop>
									<prop name="Color">$004080FF</prop>
								</obj>
								<obj name="PropertyObject" class="DominantChannelProp" version="4">
									<prop name="PropertyTypeName">Dominant Channel</prop>
									<prop name="Position">9</prop>
									<prop name="IsDefault">0</prop>
									<prop name="DominantChannel">0</prop>
								</obj>
								<obj name="PropertyObject" class="Genotype" version="4">
									<prop name="PropertyTypeName">EndPt Genotype</prop>
									<prop name="Position">9</prop>
									<prop name="IsDefault">1</prop>
									<prop name="ReadOnly">1</prop>
								</obj>
								<obj name="PropertyObject" class="GroupingSample" version="4">
									<prop name="PropertyTypeName">EndPt Sample Type</prop>
									<prop name="Position">9</prop>
									<prop name="IsDefault">0</prop>
									<prop name="GroupSampleType">mstUnknown</prop>
								</obj>
								<obj name="PropertyObject" class="SamplePrefLineStyle" version="4">
									<prop name="PropertyTypeName">Line Style</prop>
									<prop name="Position">9</prop>
									<prop name="IsDefault">0</prop>
									<prop name="LineStyle">psSolid</prop>
								</obj>
								<obj name="PropertyObject" class="GenSampleEditNotes" version="4">
									<prop name="PropertyTypeName">Notes</prop>
									<prop name="Position">9</prop>
									<prop name="IsDefault">1</prop>
								</obj>
								<obj name="PropertyObject" class="SamplePrefPointStyle" version="4">
									<prop name="PropertyTypeName">Point Style</prop>
									<prop name="Position">9</prop>
									<prop name="IsDefault">0</prop>
									<prop name="PointStyle">psNothing</prop>
								</obj>
								<obj name="PropertyObject" class="GenSampleEditPosition" version="4">
									<prop name="PropertyTypeName">Position</prop>
									<prop name="Position">9</prop>
									<prop name="IsDefault">1</prop>
								</obj>
								<obj name="PropertyObject" class="GenSampleEditReplicate" version="4">
									<prop name="PropertyTypeName">Replicate of</prop>
									<prop name="Position">9</prop>
									<prop name="IsDefault">1</prop>
									<prop name="ReplicateOf">-1</prop>
								</obj>
								<obj name="PropertyObject" class="HTCSampleID" version="4">
									<prop name="PropertyTypeName">Sample ID</prop>
									<prop name="Position">9</prop>
									<prop name="IsDefault">1</prop>
								</obj>
								<obj name="PropertyObject" class="GenSampleEditName" version="4">
									<prop name="PropertyTypeName">Sample Name</prop>
									<prop name="Position">9</prop>
									<prop name="IsDefault">1</prop>
									<prop name="name">Sample 10</prop>
								</obj>
								<obj name="PropertyObject" class="HTCSamplePrepNotes" version="4">
									<prop name="PropertyTypeName">Sample Prep Notes</prop>
									<prop name="Position">9</prop>
									<prop name="IsDefault">1</prop>
								</obj>
								<obj name="PropertyObject" class="GenSampleEditSubset" version="4">
									<prop name="PropertyTypeName">Subsets</prop>
									<prop name="Position">9</prop>
									<prop name="IsDefault">1</prop>
								</obj>
								<obj name="PropertyObject" class="SamplePrefWidth" version="5">
									<prop name="PropertyTypeName">Width</prop>
									<prop name="Position">9</prop>
									<prop name="IsDefault">1</prop>
									<prop name="Width">1</prop>
								</obj>
							</list>
						</obj>
					</obj>
					<obj name="item" class="SamplePropInfo" version="1">
						<obj name="ChannelProperties" class="ChanPropList" version="2">
							<obj name="ChannelProperties" class="EMList" version="1">
								<list name="emlist" count="1">
									<obj name="item" class="PropertyList" version="1">
										<list name="emlist" count="12">
											<obj name="PropertyObject" class="RQSampleTargetProperty" version="4">
												<prop name="PropertyTypeName">Combined Sample and Target Type</prop>
												<prop name="Position">10</prop>
												<prop name="IsDefault">0</prop>
												<obj name="ChannelProp" class="ChannelProperty" version="1">
													<prop name="ChannelIdx">0</prop>
												</obj>
											</obj>
											<obj name="PropertyObject" class="QuantConcProperty" version="4">
												<prop name="PropertyTypeName">Concentration</prop>
												<prop name="Position">10</prop>
												<prop name="IsDefault">1</prop>
												<prop name="Concentration">0</prop>
												<obj name="ChannelProp" class="ChannelProperty" version="1">
													<prop name="ChannelIdx">0</prop>
												</obj>
												<prop name="ReadOnly">1</prop>
											</obj>
											<obj name="PropertyObject" class="QuantCpHighProp" version="4">
												<prop name="PropertyTypeName">Cp High</prop>
												<prop name="Position">10</prop>
												<prop name="IsDefault">1</prop>
												<prop name="CpRangeHigh">0</prop>
												<obj name="ChannelProp" class="ChannelProperty" version="1">
													<prop name="ChannelIdx">0</prop>
												</obj>
												<prop name="ReadOnly">1</prop>
											</obj>
											<obj name="PropertyObject" class="QuantCpLowProp" version="4">
												<prop name="PropertyTypeName">Cp Low</prop>
												<prop name="Position">10</prop>
												<prop name="IsDefault">1</prop>
												<prop name="CpRangeLow">0</prop>
												<obj name="ChannelProp" class="ChannelProperty" version="1">
													<prop name="ChannelIdx">0</prop>
												</obj>
												<prop name="ReadOnly">1</prop>
											</obj>
											<obj name="PropertyObject" class="RQEffProp" version="4">
												<prop name="PropertyTypeName">Efficiency</prop>
												<prop name="Position">10</prop>
												<prop name="IsDefault">1</prop>
												<prop name="Efficiency">2</prop>
												<obj name="ChannelProp" class="ChannelProperty" version="1">
													<prop name="ChannelIdx">0</prop>
												</obj>
											</obj>
											<obj name="PropertyObject" class="ChannelGenotype" version="4">
												<prop name="PropertyTypeName">Melt Geno Genotype</prop>
												<prop name="Position">10</prop>
												<prop name="IsDefault">1</prop>
												<prop name="ReadOnly">1</prop>
												<obj name="ChannelProp" class="ChannelProperty" version="1">
													<prop name="ChannelIdx">0</prop>
												</obj>
											</obj>
											<obj name="PropertyObject" class="GroupChannelTypeProp" version="4">
												<prop name="PropertyTypeName">Melt Geno Sample Type</prop>
												<prop name="Position">10</prop>
												<prop name="IsDefault">0</prop>
												<prop name="GroupSampleType">mstUnknown</prop>
												<obj name="ChannelProp" class="ChannelProperty" version="1">
													<prop name="ChannelIdx">0</prop>
												</obj>
											</obj>
											<obj name="PropertyObject" class="QuantSampleTypeProperty" version="4">
												<prop name="PropertyTypeName">Quantification Sample Type</prop>
												<prop name="Position">10</prop>
												<prop name="IsDefault">0</prop>
												<prop name="SampleType">qsUnknown</prop>
												<obj name="ChannelProp" class="ChannelProperty" version="1">
													<prop name="ChannelIdx">0</prop>
												</obj>
											</obj>
											<obj name="PropertyObject" class="ChannelGenotype" version="4">
												<prop name="PropertyTypeName">Scanning Genotype</prop>
												<prop name="Position">10</prop>
												<prop name="IsDefault">1</prop>
												<prop name="ReadOnly">1</prop>
												<obj name="ChannelProp" class="ChannelProperty" version="1">
													<prop name="ChannelIdx">0</prop>
												</obj>
											</obj>
											<obj name="PropertyObject" class="GroupChannelTypeProp" version="4">
												<prop name="PropertyTypeName">Scanning Sample Type</prop>
												<prop name="Position">10</prop>
												<prop name="IsDefault">0</prop>
												<prop name="GroupSampleType">mstUnknown</prop>
												<obj name="ChannelProp" class="ChannelProperty" version="1">
													<prop name="ChannelIdx">0</prop>
												</obj>
											</obj>
											<obj name="PropertyObject" class="TargetName" version="4">
												<prop name="PropertyTypeName">Target Name</prop>
												<prop name="Position">10</prop>
												<prop name="IsDefault">1</prop>
												<obj name="ChannelProp" class="ChannelProperty" version="1">
													<prop name="ChannelIdx">0</prop>
												</obj>
											</obj>
											<obj name="PropertyObject" class="RQTargetProperty" version="4">
												<prop name="PropertyTypeName">Target Type</prop>
												<prop name="Position">10</prop>
												<prop name="IsDefault">0</prop>
												<prop name="TargetType">dtNone</prop>
												<obj name="ChannelProp" class="ChannelProperty" version="1">
													<prop name="ChannelIdx">0</prop>
												</obj>
											</obj>
										</list>
									</obj>
								</list>
							</obj>
						</obj>
						<prop name="ChannelPropertyCount">1</prop>
						<prop name="ContainerPosition">10</prop>
						<prop name="HasSampleProperties">1</prop>
						<obj name="SampleProperties" class="PropertyList" version="1">
							<list name="emlist" count="14">
								<obj name="PropertyObject" class="SamplePrefColor" version="4">
									<prop name="PropertyTypeName">Color</prop>
									<prop name="Position">10</prop>
									<prop name="IsDefault">0</prop>
									<prop name="Color">$00FD0299</prop>
								</obj>
								<obj name="PropertyObject" class="DominantChannelProp" version="4">
									<prop name="PropertyTypeName">Dominant Channel</prop>
									<prop name="Position">10</prop>
									<prop name="IsDefault">0</prop>
									<prop name="DominantChannel">0</prop>
								</obj>
								<obj name="PropertyObject" class="Genotype" version="4">
									<prop name="PropertyTypeName">EndPt Genotype</prop>
									<prop name="Position">10</prop>
									<prop name="IsDefault">1</prop>
									<prop name="ReadOnly">1</prop>
								</obj>
								<obj name="PropertyObject" class="GroupingSample" version="4">
									<prop name="PropertyTypeName">EndPt Sample Type</prop>
									<prop name="Position">10</prop>
									<prop name="IsDefault">0</prop>
									<prop name="GroupSampleType">mstUnknown</prop>
								</obj>
								<obj name="PropertyObject" class="SamplePrefLineStyle" version="4">
									<prop name="PropertyTypeName">Line Style</prop>
									<prop name="Position">10</prop>
									<prop name="IsDefault">0</prop>
									<prop name="LineStyle">psSolid</prop>
								</obj>
								<obj name="PropertyObject" class="GenSampleEditNotes" version="4">
									<prop name="PropertyTypeName">Notes</prop>
									<prop name="Position">10</prop>
									<prop name="IsDefault">1</prop>
								</obj>
								<obj name="PropertyObject" class="SamplePrefPointStyle" version="4">
									<prop name="PropertyTypeName">Point Style</prop>
									<prop name="Position">10</prop>
									<prop name="IsDefault">0</prop>
									<prop name="PointStyle">psNothing</prop>
								</obj>
								<obj name="PropertyObject" class="GenSampleEditPosition" version="4">
									<prop name="PropertyTypeName">Position</prop>
									<prop name="Position">10</prop>
									<prop name="IsDefault">1</prop>
								</obj>
								<obj name="PropertyObject" class="GenSampleEditReplicate" version="4">
									<prop name="PropertyTypeName">Replicate of</prop>
									<prop name="Position">10</prop>
									<prop name="IsDefault">1</prop>
									<prop name="ReplicateOf">-1</prop>
								</obj>
								<obj name="PropertyObject" class="HTCSampleID" version="4">
									<prop name="PropertyTypeName">Sample ID</prop>
									<prop name="Position">10</prop>
									<prop name="IsDefault">1</prop>
								</obj>
								<obj name="PropertyObject" class="GenSampleEditName" version="4">
									<prop name="PropertyTypeName">Sample Name</prop>
									<prop name="Position">10</prop>
									<prop name="IsDefault">1</prop>
									<prop name="name">Sample 11</prop>
								</obj>
								<obj name="PropertyObject" class="HTCSamplePrepNotes" version="4">
									<prop name="PropertyTypeName">Sample Prep Notes</prop>
									<prop name="Position">10</prop>
									<prop name="IsDefault">1</prop>
								</obj>
								<obj name="PropertyObject" class="GenSampleEditSubset" version="4">
									<prop name="PropertyTypeName">Subsets</prop>
									<prop name="Position">10</prop>
									<prop name="IsDefault">1</prop>
								</obj>
								<obj name="PropertyObject" class="SamplePrefWidth" version="5">
									<prop name="PropertyTypeName">Width</prop>
									<prop name="Position">10</prop>
									<prop name="IsDefault">1</prop>
									<prop name="Width">1</prop>
								</obj>
							</list>
						</obj>
					</obj>
					<obj name="item" class="SamplePropInfo" version="1">
						<obj name="ChannelProperties" class="ChanPropList" version="2">
							<obj name="ChannelProperties" class="EMList" version="1">
								<list name="emlist" count="1">
									<obj name="item" class="PropertyList" version="1">
										<list name="emlist" count="12">
											<obj name="PropertyObject" class="RQSampleTargetProperty" version="4">
												<prop name="PropertyTypeName">Combined Sample and Target Type</prop>
												<prop name="Position">11</prop>
												<prop name="IsDefault">0</prop>
												<obj name="ChannelProp" class="ChannelProperty" version="1">
													<prop name="ChannelIdx">0</prop>
												</obj>
											</obj>
											<obj name="PropertyObject" class="QuantConcProperty" version="4">
												<prop name="PropertyTypeName">Concentration</prop>
												<prop name="Position">11</prop>
												<prop name="IsDefault">1</prop>
												<prop name="Concentration">0</prop>
												<obj name="ChannelProp" class="ChannelProperty" version="1">
													<prop name="ChannelIdx">0</prop>
												</obj>
												<prop name="ReadOnly">1</prop>
											</obj>
											<obj name="PropertyObject" class="QuantCpHighProp" version="4">
												<prop name="PropertyTypeName">Cp High</prop>
												<prop name="Position">11</prop>
												<prop name="IsDefault">1</prop>
												<prop name="CpRangeHigh">0</prop>
												<obj name="ChannelProp" class="ChannelProperty" version="1">
													<prop name="ChannelIdx">0</prop>
												</obj>
												<prop name="ReadOnly">1</prop>
											</obj>
											<obj name="PropertyObject" class="QuantCpLowProp" version="4">
												<prop name="PropertyTypeName">Cp Low</prop>
												<prop name="Position">11</prop>
												<prop name="IsDefault">1</prop>
												<prop name="CpRangeLow">0</prop>
												<obj name="ChannelProp" class="ChannelProperty" version="1">
													<prop name="ChannelIdx">0</prop>
												</obj>
												<prop name="ReadOnly">1</prop>
											</obj>
											<obj name="PropertyObject" class="RQEffProp" version="4">
												<prop name="PropertyTypeName">Efficiency</prop>
												<prop name="Position">11</prop>
												<prop name="IsDefault">1</prop>
												<prop name="Efficiency">2</prop>
												<obj name="ChannelProp" class="ChannelProperty" version="1">
													<prop name="ChannelIdx">0</prop>
												</obj>
											</obj>
											<obj name="PropertyObject" class="ChannelGenotype" version="4">
												<prop name="PropertyTypeName">Melt Geno Genotype</prop>
												<prop name="Position">11</prop>
												<prop name="IsDefault">1</prop>
												<prop name="ReadOnly">1</prop>
												<obj name="ChannelProp" class="ChannelProperty" version="1">
													<prop name="ChannelIdx">0</prop>
												</obj>
											</obj>
											<obj name="PropertyObject" class="GroupChannelTypeProp" version="4">
												<prop name="PropertyTypeName">Melt Geno Sample Type</prop>
												<prop name="Position">11</prop>
												<prop name="IsDefault">0</prop>
												<prop name="GroupSampleType">mstUnknown</prop>
												<obj name="ChannelProp" class="ChannelProperty" version="1">
													<prop name="ChannelIdx">0</prop>
												</obj>
											</obj>
											<obj name="PropertyObject" class="QuantSampleTypeProperty" version="4">
												<prop name="PropertyTypeName">Quantification Sample Type</prop>
												<prop name="Position">11</prop>
												<prop name="IsDefault">0</prop>
												<prop name="SampleType">qsUnknown</prop>
												<obj name="ChannelProp" class="ChannelProperty" version="1">
													<prop name="ChannelIdx">0</prop>
												</obj>
											</obj>
											<obj name="PropertyObject" class="ChannelGenotype" version="4">
												<prop name="PropertyTypeName">Scanning Genotype</prop>
												<prop name="Position">11</prop>
												<prop name="IsDefault">1</prop>
												<prop name="ReadOnly">1</prop>
												<obj name="ChannelProp" class="ChannelProperty" version="1">
													<prop name="ChannelIdx">0</prop>
												</obj>
											</obj>
											<obj name="PropertyObject" class="GroupChannelTypeProp" version="4">
												<prop name="PropertyTypeName">Scanning Sample Type</prop>
												<prop name="Position">11</prop>
												<prop name="IsDefault">0</prop>
												<prop name="GroupSampleType">mstUnknown</prop>
												<obj name="ChannelProp" class="ChannelProperty" version="1">
													<prop name="ChannelIdx">0</prop>
												</obj>
											</obj>
											<obj name="PropertyObject" class="TargetName" version="4">
												<prop name="PropertyTypeName">Target Name</prop>
												<prop name="Position">11</prop>
												<prop name="IsDefault">1</prop>
												<obj name="ChannelProp" class="ChannelProperty" version="1">
													<prop name="ChannelIdx">0</prop>
												</obj>
											</obj>
											<obj name="PropertyObject" class="RQTargetProperty" version="4">
												<prop name="PropertyTypeName">Target Type</prop>
												<prop name="Position">11</prop>
												<prop name="IsDefault">0</prop>
												<prop name="TargetType">dtNone</prop>
												<obj name="ChannelProp" class="ChannelProperty" version="1">
													<prop name="ChannelIdx">0</prop>
												</obj>
											</obj>
										</list>
									</obj>
								</list>
							</obj>
						</obj>
						<prop name="ChannelPropertyCount">1</prop>
						<prop name="ContainerPosition">11</prop>
						<prop name="HasSampleProperties">1</prop>
						<obj name="SampleProperties" class="PropertyList" version="1">
							<list name="emlist" count="14">
								<obj name="PropertyObject" class="SamplePrefColor" version="4">
									<prop name="PropertyTypeName">Color</prop>
									<prop name="Position">11</prop>
									<prop name="IsDefault">0</prop>
									<prop name="Color">$0026C4B8</prop>
								</obj>
								<obj name="PropertyObject" class="DominantChannelProp" version="4">
									<prop name="PropertyTypeName">Dominant Channel</prop>
									<prop name="Position">11</prop>
									<prop name="IsDefault">0</prop>
									<prop name="DominantChannel">0</prop>
								</obj>
								<obj name="PropertyObject" class="Genotype" version="4">
									<prop name="PropertyTypeName">EndPt Genotype</prop>
									<prop name="Position">11</prop>
									<prop name="IsDefault">1</prop>
									<prop name="ReadOnly">1</prop>
								</obj>
								<obj name="PropertyObject" class="GroupingSample" version="4">
									<prop name="PropertyTypeName">EndPt Sample Type</prop>
									<prop name="Position">11</prop>
									<prop name="IsDefault">0</prop>
									<prop name="GroupSampleType">mstUnknown</prop>
								</obj>
								<obj name="PropertyObject" class="SamplePrefLineStyle" version="4">
									<prop name="PropertyTypeName">Line Style</prop>
									<prop name="Position">11</prop>
									<prop name="IsDefault">0</prop>
									<prop name="LineStyle">psSolid</prop>
								</obj>
								<obj name="PropertyObject" class="GenSampleEditNotes" version="4">
									<prop name="PropertyTypeName">Notes</prop>
									<prop name="Position">11</prop>
									<prop name="IsDefault">1</prop>
								</obj>
								<obj name="PropertyObject" class="SamplePrefPointStyle" version="4">
									<prop name="PropertyTypeName">Point Style</prop>
									<prop name="Position">11</prop>
									<prop name="IsDefault">0</prop>
									<prop name="PointStyle">psNothing</prop>
								</obj>
								<obj name="PropertyObject" class="GenSampleEditPosition" version="4">
									<prop name="PropertyTypeName">Position</prop>
									<prop name="Position">11</prop>
									<prop name="IsDefault">1</prop>
								</obj>
								<obj name="PropertyObject" class="GenSampleEditReplicate" version="4">
									<prop name="PropertyTypeName">Replicate of</prop>
									<prop name="Position">11</prop>
									<prop name="IsDefault">1</prop>
									<prop name="ReplicateOf">-1</prop>
								</obj>
								<obj name="PropertyObject" class="HTCSampleID" version="4">
									<prop name="PropertyTypeName">Sample ID</prop>
									<prop name="Position">11</prop>
									<prop name="IsDefault">1</prop>
								</obj>
								<obj name="PropertyObject" class="GenSampleEditName" version="4">
									<prop name="PropertyTypeName">Sample Name</prop>
									<prop name="Position">11</prop>
									<prop name="IsDefault">1</prop>
									<prop name="name">Sample 12</prop>
								</obj>
								<obj name="PropertyObject" class="HTCSamplePrepNotes" version="4">
									<prop name="PropertyTypeName">Sample Prep Notes</prop>
									<prop name="Position">11</prop>
									<prop name="IsDefault">1</prop>
								</obj>
								<obj name="PropertyObject" class="GenSampleEditSubset" version="4">
									<prop name="PropertyTypeName">Subsets</prop>
									<prop name="Position">11</prop>
									<prop name="IsDefault">1</prop>
								</obj>
								<obj name="PropertyObject" class="SamplePrefWidth" version="5">
									<prop name="PropertyTypeName">Width</prop>
									<prop name="Position">11</prop>
									<prop name="IsDefault">1</prop>
									<prop name="Width">1</prop>
								</obj>
							</list>
						</obj>
					</obj>
					<obj name="item" class="SamplePropInfo" version="1">
						<obj name="ChannelProperties" class="ChanPropList" version="2">
							<obj name="ChannelProperties" class="EMList" version="1">
								<list name="emlist" count="1">
									<obj name="item" class="PropertyList" version="1">
										<list name="emlist" count="12">
											<obj name="PropertyObject" class="RQSampleTargetProperty" version="4">
												<prop name="PropertyTypeName">Combined Sample and Target Type</prop>
												<prop name="Position">12</prop>
												<prop name="IsDefault">0</prop>
												<obj name="ChannelProp" class="ChannelProperty" version="1">
													<prop name="ChannelIdx">0</prop>
												</obj>
											</obj>
											<obj name="PropertyObject" class="QuantConcProperty" version="4">
												<prop name="PropertyTypeName">Concentration</prop>
												<prop name="Position">12</prop>
												<prop name="IsDefault">1</prop>
												<prop name="Concentration">0</prop>
												<obj name="ChannelProp" class="ChannelProperty" version="1">
													<prop name="ChannelIdx">0</prop>
												</obj>
												<prop name="ReadOnly">1</prop>
											</obj>
											<obj name="PropertyObject" class="QuantCpHighProp" version="4">
												<prop name="PropertyTypeName">Cp High</prop>
												<prop name="Position">12</prop>
												<prop name="IsDefault">1</prop>
												<prop name="CpRangeHigh">0</prop>
												<obj name="ChannelProp" class="ChannelProperty" version="1">
													<prop name="ChannelIdx">0</prop>
												</obj>
												<prop name="ReadOnly">1</prop>
											</obj>
											<obj name="PropertyObject" class="QuantCpLowProp" version="4">
												<prop name="PropertyTypeName">Cp Low</prop>
												<prop name="Position">12</prop>
												<prop name="IsDefault">1</prop>
												<prop name="CpRangeLow">0</prop>
												<obj name="ChannelProp" class="ChannelProperty" version="1">
													<prop name="ChannelIdx">0</prop>
												</obj>
												<prop name="ReadOnly">1</prop>
											</obj>
											<obj name="PropertyObject" class="RQEffProp" version="4">
												<prop name="PropertyTypeName">Efficiency</prop>
												<prop name="Position">12</prop>
												<prop name="IsDefault">1</prop>
												<prop name="Efficiency">2</prop>
												<obj name="ChannelProp" class="ChannelProperty" version="1">
													<prop name="ChannelIdx">0</prop>
												</obj>
											</obj>
											<obj name="PropertyObject" class="ChannelGenotype" version="4">
												<prop name="PropertyTypeName">Melt Geno Genotype</prop>
												<prop name="Position">12</prop>
												<prop name="IsDefault">1</prop>
												<prop name="ReadOnly">1</prop>
												<obj name="ChannelProp" class="ChannelProperty" version="1">
													<prop name="ChannelIdx">0</prop>
												</obj>
											</obj>
											<obj name="PropertyObject" class="GroupChannelTypeProp" version="4">
												<prop name="PropertyTypeName">Melt Geno Sample Type</prop>
												<prop name="Position">12</prop>
												<prop name="IsDefault">0</prop>
												<prop name="GroupSampleType">mstUnknown</prop>
												<obj name="ChannelProp" class="ChannelProperty" version="1">
													<prop name="ChannelIdx">0</prop>
												</obj>
											</obj>
											<obj name="PropertyObject" class="QuantSampleTypeProperty" version="4">
												<prop name="PropertyTypeName">Quantification Sample Type</prop>
												<prop name="Position">12</prop>
												<prop name="IsDefault">0</prop>
												<prop name="SampleType">qsUnknown</prop>
												<obj name="ChannelProp" class="ChannelProperty" version="1">
													<prop name="ChannelIdx">0</prop>
												</obj>
											</obj>
											<obj name="PropertyObject" class="ChannelGenotype" version="4">
												<prop name="PropertyTypeName">Scanning Genotype</prop>
												<prop name="Position">12</prop>
												<prop name="IsDefault">1</prop>
												<prop name="ReadOnly">1</prop>
												<obj name="ChannelProp" class="ChannelProperty" version="1">
													<prop name="ChannelIdx">0</prop>
												</obj>
											</obj>
											<obj name="PropertyObject" class="GroupChannelTypeProp" version="4">
												<prop name="PropertyTypeName">Scanning Sample Type</prop>
												<prop name="Position">12</prop>
												<prop name="IsDefault">0</prop>
												<prop name="GroupSampleType">mstUnknown</prop>
												<obj name="ChannelProp" class="ChannelProperty" version="1">
													<prop name="ChannelIdx">0</prop>
												</obj>
											</obj>
											<obj name="PropertyObject" class="TargetName" version="4">
												<prop name="PropertyTypeName">Target Name</prop>
												<prop name="Position">12</prop>
												<prop name="IsDefault">1</prop>
												<obj name="ChannelProp" class="ChannelProperty" version="1">
													<prop name="ChannelIdx">0</prop>
												</obj>
											</obj>
											<obj name="PropertyObject" class="RQTargetProperty" version="4">
												<prop name="PropertyTypeName">Target Type</prop>
												<prop name="Position">12</prop>
												<prop name="IsDefault">0</prop>
												<prop name="TargetType">dtNone</prop>
												<obj name="ChannelProp" class="ChannelProperty" version="1">
													<prop name="ChannelIdx">0</prop>
												</obj>
											</obj>
										</list>
									</obj>
								</list>
							</obj>
						</obj>
						<prop name="ChannelPropertyCount">1</prop>
						<prop name="ContainerPosition">12</prop>
						<prop name="HasSampleProperties">1</prop>
						<obj name="SampleProperties" class="PropertyList" version="1">
							<list name="emlist" count="14">
								<obj name="PropertyObject" class="SamplePrefColor" version="4">
									<prop name="PropertyTypeName">Color</prop>
									<prop name="Position">12</prop>
									<prop name="IsDefault">0</prop>
									<prop name="Color">$00FF8000</prop>
								</obj>
								<obj name="PropertyObject" class="DominantChannelProp" version="4">
									<prop name="PropertyTypeName">Dominant Channel</prop>
									<prop name="Position">12</prop>
									<prop name="IsDefault">0</prop>
									<prop name="DominantChannel">0</prop>
								</obj>
								<obj name="PropertyObject" class="Genotype" version="4">
									<prop name="PropertyTypeName">EndPt Genotype</prop>
									<prop name="Position">12</prop>
									<prop name="IsDefault">1</prop>
									<prop name="ReadOnly">1</prop>
								</obj>
								<obj name="PropertyObject" class="GroupingSample" version="4">
									<prop name="PropertyTypeName">EndPt Sample Type</prop>
									<prop name="Position">12</prop>
									<prop name="IsDefault">0</prop>
									<prop name="GroupSampleType">mstUnknown</prop>
								</obj>
								<obj name="PropertyObject" class="SamplePrefLineStyle" version="4">
									<prop name="PropertyTypeName">Line Style</prop>
									<prop name="Position">12</prop>
									<prop name="IsDefault">0</prop>
									<prop name="LineStyle">psSolid</prop>
								</obj>
								<obj name="PropertyObject" class="GenSampleEditNotes" version="4">
									<prop name="PropertyTypeName">Notes</prop>
									<prop name="Position">12</prop>
									<prop name="IsDefault">1</prop>
								</obj>
								<obj name="PropertyObject" class="SamplePrefPointStyle" version="4">
									<prop name="PropertyTypeName">Point Style</prop>
									<prop name="Position">12</prop>
									<prop name="IsDefault">0</prop>
									<prop name="PointStyle">psNothing</prop>
								</obj>
								<obj name="PropertyObject" class="GenSampleEditPosition" version="4">
									<prop name="PropertyTypeName">Position</prop>
									<prop name="Position">12</prop>
									<prop name="IsDefault">1</prop>
								</obj>
								<obj name="PropertyObject" class="GenSampleEditReplicate" version="4">
									<prop name="PropertyTypeName">Replicate of</prop>
									<prop name="Position">12</prop>
									<prop name="IsDefault">1</prop>
									<prop name="ReplicateOf">-1</prop>
								</obj>
								<obj name="PropertyObject" class="HTCSampleID" version="4">
									<prop name="PropertyTypeName">Sample ID</prop>
									<prop name="Position">12</prop>
									<prop name="IsDefault">1</prop>
								</obj>
								<obj name="PropertyObject" class="GenSampleEditName" version="4">
									<prop name="PropertyTypeName">Sample Name</prop>
									<prop name="Position">12</prop>
									<prop name="IsDefault">1</prop>
									<prop name="name">Sample 13</prop>
								</obj>
								<obj name="PropertyObject" class="HTCSamplePrepNotes" version="4">
									<prop name="PropertyTypeName">Sample Prep Notes</prop>
									<prop name="Position">12</prop>
									<prop name="IsDefault">1</prop>
								</obj>
								<obj name="PropertyObject" class="GenSampleEditSubset" version="4">
									<prop name="PropertyTypeName">Subsets</prop>
									<prop name="Position">12</prop>
									<prop name="IsDefault">1</prop>
								</obj>
								<obj name="PropertyObject" class="SamplePrefWidth" version="5">
									<prop name="PropertyTypeName">Width</prop>
									<prop name="Position">12</prop>
									<prop name="IsDefault">1</prop>
									<prop name="Width">1</prop>
								</obj>
							</list>
						</obj>
					</obj>
					<obj name="item" class="SamplePropInfo" version="1">
						<obj name="ChannelProperties" class="ChanPropList" version="2">
							<obj name="ChannelProperties" class="EMList" version="1">
								<list name="emlist" count="1">
									<obj name="item" class="PropertyList" version="1">
										<list name="emlist" count="12">
											<obj name="PropertyObject" class="RQSampleTargetProperty" version="4">
												<prop name="PropertyTypeName">Combined Sample and Target Type</prop>
												<prop name="Position">13</prop>
												<prop name="IsDefault">0</prop>
												<obj name="ChannelProp" class="ChannelProperty" version="1">
													<prop name="ChannelIdx">0</prop>
												</obj>
											</obj>
											<obj name="PropertyObject" class="QuantConcProperty" version="4">
												<prop name="PropertyTypeName">Concentration</prop>
												<prop name="Position">13</prop>
												<prop name="IsDefault">1</prop>
												<prop name="Concentration">0</prop>
												<obj name="ChannelProp" class="ChannelProperty" version="1">
													<prop name="ChannelIdx">0</prop>
												</obj>
												<prop name="ReadOnly">1</prop>
											</obj>
											<obj name="PropertyObject" class="QuantCpHighProp" version="4">
												<prop name="PropertyTypeName">Cp High</prop>
												<prop name="Position">13</prop>
												<prop name="IsDefault">1</prop>
												<prop name="CpRangeHigh">0</prop>
												<obj name="ChannelProp" class="ChannelProperty" version="1">
													<prop name="ChannelIdx">0</prop>
												</obj>
												<prop name="ReadOnly">1</prop>
											</obj>
											<obj name="PropertyObject" class="QuantCpLowProp" version="4">
												<prop name="PropertyTypeName">Cp Low</prop>
												<prop name="Position">13</prop>
												<prop name="IsDefault">1</prop>
												<prop name="CpRangeLow">0</prop>
												<obj name="ChannelProp" class="ChannelProperty" version="1">
													<prop name="ChannelIdx">0</prop>
												</obj>
												<prop name="ReadOnly">1</prop>
											</obj>
											<obj name="PropertyObject" class="RQEffProp" version="4">
												<prop name="PropertyTypeName">Efficiency</prop>
												<prop name="Position">13</prop>
												<prop name="IsDefault">1</prop>
												<prop name="Efficiency">2</prop>
												<obj name="ChannelProp" class="ChannelProperty" version="1">
													<prop name="ChannelIdx">0</prop>
												</obj>
											</obj>
											<obj name="PropertyObject" class="ChannelGenotype" version="4">
												<prop name="PropertyTypeName">Melt Geno Genotype</prop>
												<prop name="Position">13</prop>
												<prop name="IsDefault">1</prop>
												<prop name="ReadOnly">1</prop>
												<obj name="ChannelProp" class="ChannelProperty" version="1">
													<prop name="ChannelIdx">0</prop>
												</obj>
											</obj>
											<obj name="PropertyObject" class="GroupChannelTypeProp" version="4">
												<prop name="PropertyTypeName">Melt Geno Sample Type</prop>
												<prop name="Position">13</prop>
												<prop name="IsDefault">0</prop>
												<prop name="GroupSampleType">mstUnknown</prop>
												<obj name="ChannelProp" class="ChannelProperty" version="1">
													<prop name="ChannelIdx">0</prop>
												</obj>
											</obj>
											<obj name="PropertyObject" class="QuantSampleTypeProperty" version="4">
												<prop name="PropertyTypeName">Quantification Sample Type</prop>
												<prop name="Position">13</prop>
												<prop name="IsDefault">0</prop>
												<prop name="SampleType">qsUnknown</prop>
												<obj name="ChannelProp" class="ChannelProperty" version="1">
													<prop name="ChannelIdx">0</prop>
												</obj>
											</obj>
											<obj name="PropertyObject" class="ChannelGenotype" version="4">
												<prop name="PropertyTypeName">Scanning Genotype</prop>
												<prop name="Position">13</prop>
												<prop name="IsDefault">1</prop>
												<prop name="ReadOnly">1</prop>
												<obj name="ChannelProp" class="ChannelProperty" version="1">
													<prop name="ChannelIdx">0</prop>
												</obj>
											</obj>
											<obj name="PropertyObject" class="GroupChannelTypeProp" version="4">
												<prop name="PropertyTypeName">Scanning Sample Type</prop>
												<prop name="Position">13</prop>
												<prop name="IsDefault">0</prop>
												<prop name="GroupSampleType">mstUnknown</prop>
												<obj name="ChannelProp" class="ChannelProperty" version="1">
													<prop name="ChannelIdx">0</prop>
												</obj>
											</obj>
											<obj name="PropertyObject" class="TargetName" version="4">
												<prop name="PropertyTypeName">Target Name</prop>
												<prop name="Position">13</prop>
												<prop name="IsDefault">1</prop>
												<obj name="ChannelProp" class="ChannelProperty" version="1">
													<prop name="ChannelIdx">0</prop>
												</obj>
											</obj>
											<obj name="PropertyObject" class="RQTargetProperty" version="4">
												<prop name="PropertyTypeName">Target Type</prop>
												<prop name="Position">13</prop>
												<prop name="IsDefault">0</prop>
												<prop name="TargetType">dtNone</prop>
												<obj name="ChannelProp" class="ChannelProperty" version="1">
													<prop name="ChannelIdx">0</prop>
												</obj>
											</obj>
										</list>
									</obj>
								</list>
							</obj>
						</obj>
						<prop name="ChannelPropertyCount">1</prop>
						<prop name="ContainerPosition">13</prop>
						<prop name="HasSampleProperties">1</prop>
						<obj name="SampleProperties" class="PropertyList" version="1">
							<list name="emlist" count="14">
								<obj name="PropertyObject" class="SamplePrefColor" version="4">
									<prop name="PropertyTypeName">Color</prop>
									<prop name="Position">13</prop>
									<prop name="IsDefault">0</prop>
									<prop name="Color">clRed</prop>
								</obj>
								<obj name="PropertyObject" class="DominantChannelProp" version="4">
									<prop name="PropertyTypeName">Dominant Channel</prop>
									<prop name="Position">13</prop>
									<prop name="IsDefault">0</prop>
									<prop name="DominantChannel">0</prop>
								</obj>
								<obj name="PropertyObject" class="Genotype" version="4">
									<prop name="PropertyTypeName">EndPt Genotype</prop>
									<prop name="Position">13</prop>
									<prop name="IsDefault">1</prop>
									<prop name="ReadOnly">1</prop>
								</obj>
								<obj name="PropertyObject" class="GroupingSample" version="4">
									<prop name="PropertyTypeName">EndPt Sample Type</prop>
									<prop name="Position">13</prop>
									<prop name="IsDefault">0</prop>
									<prop name="GroupSampleType">mstUnknown</prop>
								</obj>
								<obj name="PropertyObject" class="SamplePrefLineStyle" version="4">
									<prop name="PropertyTypeName">Line Style</prop>
									<prop name="Position">13</prop>
									<prop name="IsDefault">0</prop>
									<prop name="LineStyle">psSolid</prop>
								</obj>
								<obj name="PropertyObject" class="GenSampleEditNotes" version="4">
									<prop name="PropertyTypeName">Notes</prop>
									<prop name="Position">13</prop>
									<prop name="IsDefault">1</prop>
								</obj>
								<obj name="PropertyObject" class="SamplePrefPointStyle" version="4">
									<prop name="PropertyTypeName">Point Style</prop>
									<prop name="Position">13</prop>
									<prop name="IsDefault">0</prop>
									<prop name="PointStyle">psNothing</prop>
								</obj>
								<obj name="PropertyObject" class="GenSampleEditPosition" version="4">
									<prop name="PropertyTypeName">Position</prop>
									<prop name="Position">13</prop>
									<prop name="IsDefault">1</prop>
								</obj>
								<obj name="PropertyObject" class="GenSampleEditReplicate" version="4">
									<prop name="PropertyTypeName">Replicate of</prop>
									<prop name="Position">13</prop>
									<prop name="IsDefault">1</prop>
									<prop name="ReplicateOf">-1</prop>
								</obj>
								<obj name="PropertyObject" class="HTCSampleID" version="4">
									<prop name="PropertyTypeName">Sample ID</prop>
									<prop name="Position">13</prop>
									<prop name="IsDefault">1</prop>
								</obj>
								<obj name="PropertyObject" class="GenSampleEditName" version="4">
									<prop name="PropertyTypeName">Sample Name</prop>
									<prop name="Position">13</prop>
									<prop name="IsDefault">1</prop>
									<prop name="name">Sample 14</prop>
								</obj>
								<obj name="PropertyObject" class="HTCSamplePrepNotes" version="4">
									<prop name="PropertyTypeName">Sample Prep Notes</prop>
									<prop name="Position">13</prop>
									<prop name="IsDefault">1</prop>
								</obj>
								<obj name="PropertyObject" class="GenSampleEditSubset" version="4">
									<prop name="PropertyTypeName">Subsets</prop>
									<prop name="Position">13</prop>
									<prop name="IsDefault">1</prop>
								</obj>
								<obj name="PropertyObject" class="SamplePrefWidth" version="5">
									<prop name="PropertyTypeName">Width</prop>
									<prop name="Position">13</prop>
									<prop name="IsDefault">1</prop>
									<prop name="Width">1</prop>
								</obj>
							</list>
						</obj>
					</obj>
					<obj name="item" class="SamplePropInfo" version="1">
						<obj name="ChannelProperties" class="ChanPropList" version="2">
							<obj name="ChannelProperties" class="EMList" version="1">
								<list name="emlist" count="1">
									<obj name="item" class="PropertyList" version="1">
										<list name="emlist" count="12">
											<obj name="PropertyObject" class="RQSampleTargetProperty" version="4">
												<prop name="PropertyTypeName">Combined Sample and Target Type</prop>
												<prop name="Position">14</prop>
												<prop name="IsDefault">0</prop>
												<obj name="ChannelProp" class="ChannelProperty" version="1">
													<prop name="ChannelIdx">0</prop>
												</obj>
											</obj>
											<obj name="PropertyObject" class="QuantConcProperty" version="4">
												<prop name="PropertyTypeName">Concentration</prop>
												<prop name="Position">14</prop>
												<prop name="IsDefault">1</prop>
												<prop name="Concentration">0</prop>
												<obj name="ChannelProp" class="ChannelProperty" version="1">
													<prop name="ChannelIdx">0</prop>
												</obj>
												<prop name="ReadOnly">1</prop>
											</obj>
											<obj name="PropertyObject" class="QuantCpHighProp" version="4">
												<prop name="PropertyTypeName">Cp High</prop>
												<prop name="Position">14</prop>
												<prop name="IsDefault">1</prop>
												<prop name="CpRangeHigh">0</prop>
												<obj name="ChannelProp" class="ChannelProperty" version="1">
													<prop name="ChannelIdx">0</prop>
												</obj>
												<prop name="ReadOnly">1</prop>
											</obj>
											<obj name="PropertyObject" class="QuantCpLowProp" version="4">
												<prop name="PropertyTypeName">Cp Low</prop>
												<prop name="Position">14</prop>
												<prop name="IsDefault">1</prop>
												<prop name="CpRangeLow">0</prop>
												<obj name="ChannelProp" class="ChannelProperty" version="1">
													<prop name="ChannelIdx">0</prop>
												</obj>
												<prop name="ReadOnly">1</prop>
											</obj>
											<obj name="PropertyObject" class="RQEffProp" version="4">
												<prop name="PropertyTypeName">Efficiency</prop>
												<prop name="Position">14</prop>
												<prop name="IsDefault">1</prop>
												<prop name="Efficiency">2</prop>
												<obj name="ChannelProp" class="ChannelProperty" version="1">
													<prop name="ChannelIdx">0</prop>
												</obj>
											</obj>
											<obj name="PropertyObject" class="ChannelGenotype" version="4">
												<prop name="PropertyTypeName">Melt Geno Genotype</prop>
												<prop name="Position">14</prop>
												<prop name="IsDefault">1</prop>
												<prop name="ReadOnly">1</prop>
												<obj name="ChannelProp" class="ChannelProperty" version="1">
													<prop name="ChannelIdx">0</prop>
												</obj>
											</obj>
											<obj name="PropertyObject" class="GroupChannelTypeProp" version="4">
												<prop name="PropertyTypeName">Melt Geno Sample Type</prop>
												<prop name="Position">14</prop>
												<prop name="IsDefault">0</prop>
												<prop name="GroupSampleType">mstUnknown</prop>
												<obj name="ChannelProp" class="ChannelProperty" version="1">
													<prop name="ChannelIdx">0</prop>
												</obj>
											</obj>
											<obj name="PropertyObject" class="QuantSampleTypeProperty" version="4">
												<prop name="PropertyTypeName">Quantification Sample Type</prop>
												<prop name="Position">14</prop>
												<prop name="IsDefault">0</prop>
												<prop name="SampleType">qsUnknown</prop>
												<obj name="ChannelProp" class="ChannelProperty" version="1">
													<prop name="ChannelIdx">0</prop>
												</obj>
											</obj>
											<obj name="PropertyObject" class="ChannelGenotype" version="4">
												<prop name="PropertyTypeName">Scanning Genotype</prop>
												<prop name="Position">14</prop>
												<prop name="IsDefault">1</prop>
												<prop name="ReadOnly">1</prop>
												<obj name="ChannelProp" class="ChannelProperty" version="1">
													<prop name="ChannelIdx">0</prop>
												</obj>
											</obj>
											<obj name="PropertyObject" class="GroupChannelTypeProp" version="4">
												<prop name="PropertyTypeName">Scanning Sample Type</prop>
												<prop name="Position">14</prop>
												<prop name="IsDefault">0</prop>
												<prop name="GroupSampleType">mstUnknown</prop>
												<obj name="ChannelProp" class="ChannelProperty" version="1">
													<prop name="ChannelIdx">0</prop>
												</obj>
											</obj>
											<obj name="PropertyObject" class="TargetName" version="4">
												<prop name="PropertyTypeName">Target Name</prop>
												<prop name="Position">14</prop>
												<prop name="IsDefault">1</prop>
												<obj name="ChannelProp" class="ChannelProperty" version="1">
													<prop name="ChannelIdx">0</prop>
												</obj>
											</obj>
											<obj name="PropertyObject" class="RQTargetProperty" version="4">
												<prop name="PropertyTypeName">Target Type</prop>
												<prop name="Position">14</prop>
												<prop name="IsDefault">0</prop>
												<prop name="TargetType">dtNone</prop>
												<obj name="ChannelProp" class="ChannelProperty" version="1">
													<prop name="ChannelIdx">0</prop>
												</obj>
											</obj>
										</list>
									</obj>
								</list>
							</obj>
						</obj>
						<prop name="ChannelPropertyCount">1</prop>
						<prop name="ContainerPosition">14</prop>
						<prop name="HasSampleProperties">1</prop>
						<obj name="SampleProperties" class="PropertyList" version="1">
							<list name="emlist" count="14">
								<obj name="PropertyObject" class="SamplePrefColor" version="4">
									<prop name="PropertyTypeName">Color</prop>
									<prop name="Position">14</prop>
									<prop name="IsDefault">0</prop>
									<prop name="Color">$0030D700</prop>
								</obj>
								<obj name="PropertyObject" class="DominantChannelProp" version="4">
									<prop name="PropertyTypeName">Dominant Channel</prop>
									<prop name="Position">14</prop>
									<prop name="IsDefault">0</prop>
									<prop name="DominantChannel">0</prop>
								</obj>
								<obj name="PropertyObject" class="Genotype" version="4">
									<prop name="PropertyTypeName">EndPt Genotype</prop>
									<prop name="Position">14</prop>
									<prop name="IsDefault">1</prop>
									<prop name="ReadOnly">1</prop>
								</obj>
								<obj name="PropertyObject" class="GroupingSample" version="4">
									<prop name="PropertyTypeName">EndPt Sample Type</prop>
									<prop name="Position">14</prop>
									<prop name="IsDefault">0</prop>
									<prop name="GroupSampleType">mstUnknown</prop>
								</obj>
								<obj name="PropertyObject" class="SamplePrefLineStyle" version="4">
									<prop name="PropertyTypeName">Line Style</prop>
									<prop name="Position">14</prop>
									<prop name="IsDefault">0</prop>
									<prop name="LineStyle">psSolid</prop>
								</obj>
								<obj name="PropertyObject" class="GenSampleEditNotes" version="4">
									<prop name="PropertyTypeName">Notes</prop>
									<prop name="Position">14</prop>
									<prop name="IsDefault">1</prop>
								</obj>
								<obj name="PropertyObject" class="SamplePrefPointStyle" version="4">
									<prop name="PropertyTypeName">Point Style</prop>
									<prop name="Position">14</prop>
									<prop name="IsDefault">0</prop>
									<prop name="PointStyle">psNothing</prop>
								</obj>
								<obj name="PropertyObject" class="GenSampleEditPosition" version="4">
									<prop name="PropertyTypeName">Position</prop>
									<prop name="Position">14</prop>
									<prop name="IsDefault">1</prop>
								</obj>
								<obj name="PropertyObject" class="GenSampleEditReplicate" version="4">
									<prop name="PropertyTypeName">Replicate of</prop>
									<prop name="Position">14</prop>
									<prop name="IsDefault">1</prop>
									<prop name="ReplicateOf">-1</prop>
								</obj>
								<obj name="PropertyObject" class="HTCSampleID" version="4">
									<prop name="PropertyTypeName">Sample ID</prop>
									<prop name="Position">14</prop>
									<prop name="IsDefault">1</prop>
								</obj>
								<obj name="PropertyObject" class="GenSampleEditName" version="4">
									<prop name="PropertyTypeName">Sample Name</prop>
									<prop name="Position">14</prop>
									<prop name="IsDefault">1</prop>
									<prop name="name">Sample 15</prop>
								</obj>
								<obj name="PropertyObject" class="HTCSamplePrepNotes" version="4">
									<prop name="PropertyTypeName">Sample Prep Notes</prop>
									<prop name="Position">14</prop>
									<prop name="IsDefault">1</prop>
								</obj>
								<obj name="PropertyObject" class="GenSampleEditSubset" version="4">
									<prop name="PropertyTypeName">Subsets</prop>
									<prop name="Position">14</prop>
									<prop name="IsDefault">1</prop>
								</obj>
								<obj name="PropertyObject" class="SamplePrefWidth" version="5">
									<prop name="PropertyTypeName">Width</prop>
									<prop name="Position">14</prop>
									<prop name="IsDefault">1</prop>
									<prop name="Width">1</prop>
								</obj>
							</list>
						</obj>
					</obj>
					<obj name="item" class="SamplePropInfo" version="1">
						<obj name="ChannelProperties" class="ChanPropList" version="2">
							<obj name="ChannelProperties" class="EMList" version="1">
								<list name="emlist" count="1">
									<obj name="item" class="PropertyList" version="1">
										<list name="emlist" count="12">
											<obj name="PropertyObject" class="RQSampleTargetProperty" version="4">
												<prop name="PropertyTypeName">Combined Sample and Target Type</prop>
												<prop name="Position">15</prop>
												<prop name="IsDefault">0</prop>
												<obj name="ChannelProp" class="ChannelProperty" version="1">
													<prop name="ChannelIdx">0</prop>
												</obj>
											</obj>
											<obj name="PropertyObject" class="QuantConcProperty" version="4">
												<prop name="PropertyTypeName">Concentration</prop>
												<prop name="Position">15</prop>
												<prop name="IsDefault">1</prop>
												<prop name="Concentration">0</prop>
												<obj name="ChannelProp" class="ChannelProperty" version="1">
													<prop name="ChannelIdx">0</prop>
												</obj>
												<prop name="ReadOnly">1</prop>
											</obj>
											<obj name="PropertyObject" class="QuantCpHighProp" version="4">
												<prop name="PropertyTypeName">Cp High</prop>
												<prop name="Position">15</prop>
												<prop name="IsDefault">1</prop>
												<prop name="CpRangeHigh">0</prop>
												<obj name="ChannelProp" class="ChannelProperty" version="1">
													<prop name="ChannelIdx">0</prop>
												</obj>
												<prop name="ReadOnly">1</prop>
											</obj>
											<obj name="PropertyObject" class="QuantCpLowProp" version="4">
												<prop name="PropertyTypeName">Cp Low</prop>
												<prop name="Position">15</prop>
												<prop name="IsDefault">1</prop>
												<prop name="CpRangeLow">0</prop>
												<obj name="ChannelProp" class="ChannelProperty" version="1">
													<prop name="ChannelIdx">0</prop>
												</obj>
												<prop name="ReadOnly">1</prop>
											</obj>
											<obj name="PropertyObject" class="RQEffProp" version="4">
												<prop name="PropertyTypeName">Efficiency</prop>
												<prop name="Position">15</prop>
												<prop name="IsDefault">1</prop>
												<prop name="Efficiency">2</prop>
												<obj name="ChannelProp" class="ChannelProperty" version="1">
													<prop name="ChannelIdx">0</prop>
												</obj>
											</obj>
											<obj name="PropertyObject" class="ChannelGenotype" version="4">
												<prop name="PropertyTypeName">Melt Geno Genotype</prop>
												<prop name="Position">15</prop>
												<prop name="IsDefault">1</prop>
												<prop name="ReadOnly">1</prop>
												<obj name="ChannelProp" class="ChannelProperty" version="1">
													<prop name="ChannelIdx">0</prop>
												</obj>
											</obj>
											<obj name="PropertyObject" class="GroupChannelTypeProp" version="4">
												<prop name="PropertyTypeName">Melt Geno Sample Type</prop>
												<prop name="Position">15</prop>
												<prop name="IsDefault">0</prop>
												<prop name="GroupSampleType">mstUnknown</prop>
												<obj name="ChannelProp" class="ChannelProperty" version="1">
													<prop name="ChannelIdx">0</prop>
												</obj>
											</obj>
											<obj name="PropertyObject" class="QuantSampleTypeProperty" version="4">
												<prop name="PropertyTypeName">Quantification Sample Type</prop>
												<prop name="Position">15</prop>
												<prop name="IsDefault">0</prop>
												<prop name="SampleType">qsUnknown</prop>
												<obj name="ChannelProp" class="ChannelProperty" version="1">
													<prop name="ChannelIdx">0</prop>
												</obj>
											</obj>
											<obj name="PropertyObject" class="ChannelGenotype" version="4">
												<prop name="PropertyTypeName">Scanning Genotype</prop>
												<prop name="Position">15</prop>
												<prop name="IsDefault">1</prop>
												<prop name="ReadOnly">1</prop>
												<obj name="ChannelProp" class="ChannelProperty" version="1">
													<prop name="ChannelIdx">0</prop>
												</obj>
											</obj>
											<obj name="PropertyObject" class="GroupChannelTypeProp" version="4">
												<prop name="PropertyTypeName">Scanning Sample Type</prop>
												<prop name="Position">15</prop>
												<prop name="IsDefault">0</prop>
												<prop name="GroupSampleType">mstUnknown</prop>
												<obj name="ChannelProp" class="ChannelProperty" version="1">
													<prop name="ChannelIdx">0</prop>
												</obj>
											</obj>
											<obj name="PropertyObject" class="TargetName" version="4">
												<prop name="PropertyTypeName">Target Name</prop>
												<prop name="Position">15</prop>
												<prop name="IsDefault">1</prop>
												<obj name="ChannelProp" class="ChannelProperty" version="1">
													<prop name="ChannelIdx">0</prop>
												</obj>
											</obj>
											<obj name="PropertyObject" class="RQTargetProperty" version="4">
												<prop name="PropertyTypeName">Target Type</prop>
												<prop name="Position">15</prop>
												<prop name="IsDefault">0</prop>
												<prop name="TargetType">dtNone</prop>
												<obj name="ChannelProp" class="ChannelProperty" version="1">
													<prop name="ChannelIdx">0</prop>
												</obj>
											</obj>
										</list>
									</obj>
								</list>
							</obj>
						</obj>
						<prop name="ChannelPropertyCount">1</prop>
						<prop name="ContainerPosition">15</prop>
						<prop name="HasSampleProperties">1</prop>
						<obj name="SampleProperties" class="PropertyList" version="1">
							<list name="emlist" count="14">
								<obj name="PropertyObject" class="SamplePrefColor" version="4">
									<prop name="PropertyTypeName">Color</prop>
									<prop name="Position">15</prop>
									<prop name="IsDefault">0</prop>
									<prop name="Color">clFuchsia</prop>
								</obj>
								<obj name="PropertyObject" class="DominantChannelProp" version="4">
									<prop name="PropertyTypeName">Dominant Channel</prop>
									<prop name="Position">15</prop>
									<prop name="IsDefault">0</prop>
									<prop name="DominantChannel">0</prop>
								</obj>
								<obj name="PropertyObject" class="Genotype" version="4">
									<prop name="PropertyTypeName">EndPt Genotype</prop>
									<prop name="Position">15</prop>
									<prop name="IsDefault">1</prop>
									<prop name="ReadOnly">1</prop>
								</obj>
								<obj name="PropertyObject" class="GroupingSample" version="4">
									<prop name="PropertyTypeName">EndPt Sample Type</prop>
									<prop name="Position">15</prop>
									<prop name="IsDefault">0</prop>
									<prop name="GroupSampleType">mstUnknown</prop>
								</obj>
								<obj name="PropertyObject" class="SamplePrefLineStyle" version="4">
									<prop name="PropertyTypeName">Line Style</prop>
									<prop name="Position">15</prop>
									<prop name="IsDefault">0</prop>
									<prop name="LineStyle">psSolid</prop>
								</obj>
								<obj name="PropertyObject" class="GenSampleEditNotes" version="4">
									<prop name="PropertyTypeName">Notes</prop>
									<prop name="Position">15</prop>
									<prop name="IsDefault">1</prop>
								</obj>
								<obj name="PropertyObject" class="SamplePrefPointStyle" version="4">
									<prop name="PropertyTypeName">Point Style</prop>
									<prop name="Position">15</prop>
									<prop name="IsDefault">0</prop>
									<prop name="PointStyle">psNothing</prop>
								</obj>
								<obj name="PropertyObject" class="GenSampleEditPosition" version="4">
									<prop name="PropertyTypeName">Position</prop>
									<prop name="Position">15</prop>
									<prop name="IsDefault">1</prop>
								</obj>
								<obj name="PropertyObject" class="GenSampleEditReplicate" version="4">
									<prop name="PropertyTypeName">Replicate of</prop>
									<prop name="Position">15</prop>
									<prop name="IsDefault">1</prop>
									<prop name="ReplicateOf">-1</prop>
								</obj>
								<obj name="PropertyObject" class="HTCSampleID" version="4">
									<prop name="PropertyTypeName">Sample ID</prop>
									<prop name="Position">15</prop>
									<prop name="IsDefault">1</prop>
								</obj>
								<obj name="PropertyObject" class="GenSampleEditName" version="4">
									<prop name="PropertyTypeName">Sample Name</prop>
									<prop name="Position">15</prop>
									<prop name="IsDefault">1</prop>
									<prop name="name">Sample 16</prop>
								</obj>
								<obj name="PropertyObject" class="HTCSamplePrepNotes" version="4">
									<prop name="PropertyTypeName">Sample Prep Notes</prop>
									<prop name="Position">15</prop>
									<prop name="IsDefault">1</prop>
								</obj>
								<obj name="PropertyObject" class="GenSampleEditSubset" version="4">
									<prop name="PropertyTypeName">Subsets</prop>
									<prop name="Position">15</prop>
									<prop name="IsDefault">1</prop>
								</obj>
								<obj name="PropertyObject" class="SamplePrefWidth" version="5">
									<prop name="PropertyTypeName">Width</prop>
									<prop name="Position">15</prop>
									<prop name="IsDefault">1</prop>
									<prop name="Width">1</prop>
								</obj>
							</list>
						</obj>
					</obj>
					<obj name="item" class="SamplePropInfo" version="1">
						<obj name="ChannelProperties" class="ChanPropList" version="2">
							<obj name="ChannelProperties" class="EMList" version="1">
								<list name="emlist" count="1">
									<obj name="item" class="PropertyList" version="1">
										<list name="emlist" count="12">
											<obj name="PropertyObject" class="RQSampleTargetProperty" version="4">
												<prop name="PropertyTypeName">Combined Sample and Target Type</prop>
												<prop name="Position">16</prop>
												<prop name="IsDefault">0</prop>
												<obj name="ChannelProp" class="ChannelProperty" version="1">
													<prop name="ChannelIdx">0</prop>
												</obj>
											</obj>
											<obj name="PropertyObject" class="QuantConcProperty" version="4">
												<prop name="PropertyTypeName">Concentration</prop>
												<prop name="Position">16</prop>
												<prop name="IsDefault">1</prop>
												<prop name="Concentration">0</prop>
												<obj name="ChannelProp" class="ChannelProperty" version="1">
													<prop name="ChannelIdx">0</prop>
												</obj>
												<prop name="ReadOnly">1</prop>
											</obj>
											<obj name="PropertyObject" class="QuantCpHighProp" version="4">
												<prop name="PropertyTypeName">Cp High</prop>
												<prop name="Position">16</prop>
												<prop name="IsDefault">1</prop>
												<prop name="CpRangeHigh">0</prop>
												<obj name="ChannelProp" class="ChannelProperty" version="1">
													<prop name="ChannelIdx">0</prop>
												</obj>
												<prop name="ReadOnly">1</prop>
											</obj>
											<obj name="PropertyObject" class="QuantCpLowProp" version="4">
												<prop name="PropertyTypeName">Cp Low</prop>
												<prop name="Position">16</prop>
												<prop name="IsDefault">1</prop>
												<prop name="CpRangeLow">0</prop>
												<obj name="ChannelProp" class="ChannelProperty" version="1">
													<prop name="ChannelIdx">0</prop>
												</obj>
												<prop name="ReadOnly">1</prop>
											</obj>
											<obj name="PropertyObject" class="RQEffProp" version="4">
												<prop name="PropertyTypeName">Efficiency</prop>
												<prop name="Position">16</prop>
												<prop name="IsDefault">1</prop>
												<prop name="Efficiency">2</prop>
												<obj name="ChannelProp" class="ChannelProperty" version="1">
													<prop name="ChannelIdx">0</prop>
												</obj>
											</obj>
											<obj name="PropertyObject" class="ChannelGenotype" version="4">
												<prop name="PropertyTypeName">Melt Geno Genotype</prop>
												<prop name="Position">16</prop>
												<prop name="IsDefault">1</prop>
												<prop name="ReadOnly">1</prop>
												<obj name="ChannelProp" class="ChannelProperty" version="1">
													<prop name="ChannelIdx">0</prop>
												</obj>
											</obj>
											<obj name="PropertyObject" class="GroupChannelTypeProp" version="4">
												<prop name="PropertyTypeName">Melt Geno Sample Type</prop>
												<prop name="Position">16</prop>
												<prop name="IsDefault">0</prop>
												<prop name="GroupSampleType">mstUnknown</prop>
												<obj name="ChannelProp" class="ChannelProperty" version="1">
													<prop name="ChannelIdx">0</prop>
												</obj>
											</obj>
											<obj name="PropertyObject" class="QuantSampleTypeProperty" version="4">
												<prop name="PropertyTypeName">Quantification Sample Type</prop>
												<prop name="Position">16</prop>
												<prop name="IsDefault">0</prop>
												<prop name="SampleType">qsUnknown</prop>
												<obj name="ChannelProp" class="ChannelProperty" version="1">
													<prop name="ChannelIdx">0</prop>
												</obj>
											</obj>
											<obj name="PropertyObject" class="ChannelGenotype" version="4">
												<prop name="PropertyTypeName">Scanning Genotype</prop>
												<prop name="Position">16</prop>
												<prop name="IsDefault">1</prop>
												<prop name="ReadOnly">1</prop>
												<obj name="ChannelProp" class="ChannelProperty" version="1">
													<prop name="ChannelIdx">0</prop>
												</obj>
											</obj>
											<obj name="PropertyObject" class="GroupChannelTypeProp" version="4">
												<prop name="PropertyTypeName">Scanning Sample Type</prop>
												<prop name="Position">16</prop>
												<prop name="IsDefault">0</prop>
												<prop name="GroupSampleType">mstUnknown</prop>
												<obj name="ChannelProp" class="ChannelProperty" version="1">
													<prop name="ChannelIdx">0</prop>
												</obj>
											</obj>
											<obj name="PropertyObject" class="TargetName" version="4">
												<prop name="PropertyTypeName">Target Name</prop>
												<prop name="Position">16</prop>
												<prop name="IsDefault">1</prop>
												<obj name="ChannelProp" class="ChannelProperty" version="1">
													<prop name="ChannelIdx">0</prop>
												</obj>
											</obj>
											<obj name="PropertyObject" class="RQTargetProperty" version="4">
												<prop name="PropertyTypeName">Target Type</prop>
												<prop name="Position">16</prop>
												<prop name="IsDefault">0</prop>
												<prop name="TargetType">dtNone</prop>
												<obj name="ChannelProp" class="ChannelProperty" version="1">
													<prop name="ChannelIdx">0</prop>
												</obj>
											</obj>
										</list>
									</obj>
								</list>
							</obj>
						</obj>
						<prop name="ChannelPropertyCount">1</prop>
						<prop name="ContainerPosition">16</prop>
						<prop name="HasSampleProperties">1</prop>
						<obj name="SampleProperties" class="PropertyList" version="1">
							<list name="emlist" count="14">
								<obj name="PropertyObject" class="SamplePrefColor" version="4">
									<prop name="PropertyTypeName">Color</prop>
									<prop name="Position">16</prop>
									<prop name="IsDefault">0</prop>
									<prop name="Color">clGray</prop>
								</obj>
								<obj name="PropertyObject" class="DominantChannelProp" version="4">
									<prop name="PropertyTypeName">Dominant Channel</prop>
									<prop name="Position">16</prop>
									<prop name="IsDefault">0</prop>
									<prop name="DominantChannel">0</prop>
								</obj>
								<obj name="PropertyObject" class="Genotype" version="4">
									<prop name="PropertyTypeName">EndPt Genotype</prop>
									<prop name="Position">16</prop>
									<prop name="IsDefault">1</prop>
									<prop name="ReadOnly">1</prop>
								</obj>
								<obj name="PropertyObject" class="GroupingSample" version="4">
									<prop name="PropertyTypeName">EndPt Sample Type</prop>
									<prop name="Position">16</prop>
									<prop name="IsDefault">0</prop>
									<prop name="GroupSampleType">mstUnknown</prop>
								</obj>
								<obj name="PropertyObject" class="SamplePrefLineStyle" version="4">
									<prop name="PropertyTypeName">Line Style</prop>
									<prop name="Position">16</prop>
									<prop name="IsDefault">0</prop>
									<prop name="LineStyle">psSolid</prop>
								</obj>
								<obj name="PropertyObject" class="GenSampleEditNotes" version="4">
									<prop name="PropertyTypeName">Notes</prop>
									<prop name="Position">16</prop>
									<prop name="IsDefault">1</prop>
								</obj>
								<obj name="PropertyObject" class="SamplePrefPointStyle" version="4">
									<prop name="PropertyTypeName">Point Style</prop>
									<prop name="Position">16</prop>
									<prop name="IsDefault">0</prop>
									<prop name="PointStyle">psNothing</prop>
								</obj>
								<obj name="PropertyObject" class="GenSampleEditPosition" version="4">
									<prop name="PropertyTypeName">Position</prop>
									<prop name="Position">16</prop>
									<prop name="IsDefault">1</prop>
								</obj>
								<obj name="PropertyObject" class="GenSampleEditReplicate" version="4">
									<prop name="PropertyTypeName">Replicate of</prop>
									<prop name="Position">16</prop>
									<prop name="IsDefault">1</prop>
									<prop name="ReplicateOf">-1</prop>
								</obj>
								<obj name="PropertyObject" class="HTCSampleID" version="4">
									<prop name="PropertyTypeName">Sample ID</prop>
									<prop name="Position">16</prop>
									<prop name="IsDefault">1</prop>
								</obj>
								<obj name="PropertyObject" class="GenSampleEditName" version="4">
									<prop name="PropertyTypeName">Sample Name</prop>
									<prop name="Position">16</prop>
									<prop name="IsDefault">1</prop>
									<prop name="name">Sample 17</prop>
								</obj>
								<obj name="PropertyObject" class="HTCSamplePrepNotes" version="4">
									<prop name="PropertyTypeName">Sample Prep Notes</prop>
									<prop name="Position">16</prop>
									<prop name="IsDefault">1</prop>
								</obj>
								<obj name="PropertyObject" class="GenSampleEditSubset" version="4">
									<prop name="PropertyTypeName">Subsets</prop>
									<prop name="Position">16</prop>
									<prop name="IsDefault">1</prop>
								</obj>
								<obj name="PropertyObject" class="SamplePrefWidth" version="5">
									<prop name="PropertyTypeName">Width</prop>
									<prop name="Position">16</prop>
									<prop name="IsDefault">1</prop>
									<prop name="Width">1</prop>
								</obj>
							</list>
						</obj>
					</obj>
					<obj name="item" class="SamplePropInfo" version="1">
						<obj name="ChannelProperties" class="ChanPropList" version="2">
							<obj name="ChannelProperties" class="EMList" version="1">
								<list name="emlist" count="1">
									<obj name="item" class="PropertyList" version="1">
										<list name="emlist" count="12">
											<obj name="PropertyObject" class="RQSampleTargetProperty" version="4">
												<prop name="PropertyTypeName">Combined Sample and Target Type</prop>
												<prop name="Position">17</prop>
												<prop name="IsDefault">0</prop>
												<obj name="ChannelProp" class="ChannelProperty" version="1">
													<prop name="ChannelIdx">0</prop>
												</obj>
											</obj>
											<obj name="PropertyObject" class="QuantConcProperty" version="4">
												<prop name="PropertyTypeName">Concentration</prop>
												<prop name="Position">17</prop>
												<prop name="IsDefault">1</prop>
												<prop name="Concentration">0</prop>
												<obj name="ChannelProp" class="ChannelProperty" version="1">
													<prop name="ChannelIdx">0</prop>
												</obj>
												<prop name="ReadOnly">1</prop>
											</obj>
											<obj name="PropertyObject" class="QuantCpHighProp" version="4">
												<prop name="PropertyTypeName">Cp High</prop>
												<prop name="Position">17</prop>
												<prop name="IsDefault">1</prop>
												<prop name="CpRangeHigh">0</prop>
												<obj name="ChannelProp" class="ChannelProperty" version="1">
													<prop name="ChannelIdx">0</prop>
												</obj>
												<prop name="ReadOnly">1</prop>
											</obj>
											<obj name="PropertyObject" class="QuantCpLowProp" version="4">
												<prop name="PropertyTypeName">Cp Low</prop>
												<prop name="Position">17</prop>
												<prop name="IsDefault">1</prop>
												<prop name="CpRangeLow">0</prop>
												<obj name="ChannelProp" class="ChannelProperty" version="1">
													<prop name="ChannelIdx">0</prop>
												</obj>
												<prop name="ReadOnly">1</prop>
											</obj>
											<obj name="PropertyObject" class="RQEffProp" version="4">
												<prop name="PropertyTypeName">Efficiency</prop>
												<prop name="Position">17</prop>
												<prop name="IsDefault">1</prop>
												<prop name="Efficiency">2</prop>
												<obj name="ChannelProp" class="ChannelProperty" version="1">
													<prop name="ChannelIdx">0</prop>
												</obj>
											</obj>
											<obj name="PropertyObject" class="ChannelGenotype" version="4">
												<prop name="PropertyTypeName">Melt Geno Genotype</prop>
												<prop name="Position">17</prop>
												<prop name="IsDefault">1</prop>
												<prop name="ReadOnly">1</prop>
												<obj name="ChannelProp" class="ChannelProperty" version="1">
													<prop name="ChannelIdx">0</prop>
												</obj>
											</obj>
											<obj name="PropertyObject" class="GroupChannelTypeProp" version="4">
												<prop name="PropertyTypeName">Melt Geno Sample Type</prop>
												<prop name="Position">17</prop>
												<prop name="IsDefault">0</prop>
												<prop name="GroupSampleType">mstUnknown</prop>
												<obj name="ChannelProp" class="ChannelProperty" version="1">
													<prop name="ChannelIdx">0</prop>
												</obj>
											</obj>
											<obj name="PropertyObject" class="QuantSampleTypeProperty" version="4">
												<prop name="PropertyTypeName">Quantification Sample Type</prop>
												<prop name="Position">17</prop>
												<prop name="IsDefault">0</prop>
												<prop name="SampleType">qsUnknown</prop>
												<obj name="ChannelProp" class="ChannelProperty" version="1">
													<prop name="ChannelIdx">0</prop>
												</obj>
											</obj>
											<obj name="PropertyObject" class="ChannelGenotype" version="4">
												<prop name="PropertyTypeName">Scanning Genotype</prop>
												<prop name="Position">17</prop>
												<prop name="IsDefault">1</prop>
												<prop name="ReadOnly">1</prop>
												<obj name="ChannelProp" class="ChannelProperty" version="1">
													<prop name="ChannelIdx">0</prop>
												</obj>
											</obj>
											<obj name="PropertyObject" class="GroupChannelTypeProp" version="4">
												<prop name="PropertyTypeName">Scanning Sample Type</prop>
												<prop name="Position">17</prop>
												<prop name="IsDefault">0</prop>
												<prop name="GroupSampleType">mstUnknown</prop>
												<obj name="ChannelProp" class="ChannelProperty" version="1">
													<prop name="ChannelIdx">0</prop>
												</obj>
											</obj>
											<obj name="PropertyObject" class="TargetName" version="4">
												<prop name="PropertyTypeName">Target Name</prop>
												<prop name="Position">17</prop>
												<prop name="IsDefault">1</prop>
												<obj name="ChannelProp" class="ChannelProperty" version="1">
													<prop name="ChannelIdx">0</prop>
												</obj>
											</obj>
											<obj name="PropertyObject" class="RQTargetProperty" version="4">
												<prop name="PropertyTypeName">Target Type</prop>
												<prop name="Position">17</prop>
												<prop name="IsDefault">0</prop>
												<prop name="TargetType">dtNone</prop>
												<obj name="ChannelProp" class="ChannelProperty" version="1">
													<prop name="ChannelIdx">0</prop>
												</obj>
											</obj>
										</list>
									</obj>
								</list>
							</obj>
						</obj>
						<prop name="ChannelPropertyCount">1</prop>
						<prop name="ContainerPosition">17</prop>
						<prop name="HasSampleProperties">1</prop>
						<obj name="SampleProperties" class="PropertyList" version="1">
							<list name="emlist" count="14">
								<obj name="PropertyObject" class="SamplePrefColor" version="4">
									<prop name="PropertyTypeName">Color</prop>
									<prop name="Position">17</prop>
									<prop name="IsDefault">0</prop>
									<prop name="Color">$0012D7FA</prop>
								</obj>
								<obj name="PropertyObject" class="DominantChannelProp" version="4">
									<prop name="PropertyTypeName">Dominant Channel</prop>
									<prop name="Position">17</prop>
									<prop name="IsDefault">0</prop>
									<prop name="DominantChannel">0</prop>
								</obj>
								<obj name="PropertyObject" class="Genotype" version="4">
									<prop name="PropertyTypeName">EndPt Genotype</prop>
									<prop name="Position">17</prop>
									<prop name="IsDefault">1</prop>
									<prop name="ReadOnly">1</prop>
								</obj>
								<obj name="PropertyObject" class="GroupingSample" version="4">
									<prop name="PropertyTypeName">EndPt Sample Type</prop>
									<prop name="Position">17</prop>
									<prop name="IsDefault">0</prop>
									<prop name="GroupSampleType">mstUnknown</prop>
								</obj>
								<obj name="PropertyObject" class="SamplePrefLineStyle" version="4">
									<prop name="PropertyTypeName">Line Style</prop>
									<prop name="Position">17</prop>
									<prop name="IsDefault">0</prop>
									<prop name="LineStyle">psSolid</prop>
								</obj>
								<obj name="PropertyObject" class="GenSampleEditNotes" version="4">
									<prop name="PropertyTypeName">Notes</prop>
									<prop name="Position">17</prop>
									<prop name="IsDefault">1</prop>
								</obj>
								<obj name="PropertyObject" class="SamplePrefPointStyle" version="4">
									<prop name="PropertyTypeName">Point Style</prop>
									<prop name="Position">17</prop>
									<prop name="IsDefault">0</prop>
									<prop name="PointStyle">psNothing</prop>
								</obj>
								<obj name="PropertyObject" class="GenSampleEditPosition" version="4">
									<prop name="PropertyTypeName">Position</prop>
									<prop name="Position">17</prop>
									<prop name="IsDefault">1</prop>
								</obj>
								<obj name="PropertyObject" class="GenSampleEditReplicate" version="4">
									<prop name="PropertyTypeName">Replicate of</prop>
									<prop name="Position">17</prop>
									<prop name="IsDefault">1</prop>
									<prop name="ReplicateOf">-1</prop>
								</obj>
								<obj name="PropertyObject" class="HTCSampleID" version="4">
									<prop name="PropertyTypeName">Sample ID</prop>
									<prop name="Position">17</prop>
									<prop name="IsDefault">1</prop>
								</obj>
								<obj name="PropertyObject" class="GenSampleEditName" version="4">
									<prop name="PropertyTypeName">Sample Name</prop>
									<prop name="Position">17</prop>
									<prop name="IsDefault">1</prop>
									<prop name="name">Sample 18</prop>
								</obj>
								<obj name="PropertyObject" class="HTCSamplePrepNotes" version="4">
									<prop name="PropertyTypeName">Sample Prep Notes</prop>
									<prop name="Position">17</prop>
									<prop name="IsDefault">1</prop>
								</obj>
								<obj name="PropertyObject" class="GenSampleEditSubset" version="4">
									<prop name="PropertyTypeName">Subsets</prop>
									<prop name="Position">17</prop>
									<prop name="IsDefault">1</prop>
								</obj>
								<obj name="PropertyObject" class="SamplePrefWidth" version="5">
									<prop name="PropertyTypeName">Width</prop>
									<prop name="Position">17</prop>
									<prop name="IsDefault">1</prop>
									<prop name="Width">1</prop>
								</obj>
							</list>
						</obj>
					</obj>
					<obj name="item" class="SamplePropInfo" version="1">
						<obj name="ChannelProperties" class="ChanPropList" version="2">
							<obj name="ChannelProperties" class="EMList" version="1">
								<list name="emlist" count="1">
									<obj name="item" class="PropertyList" version="1">
										<list name="emlist" count="12">
											<obj name="PropertyObject" class="RQSampleTargetProperty" version="4">
												<prop name="PropertyTypeName">Combined Sample and Target Type</prop>
												<prop name="Position">18</prop>
												<prop name="IsDefault">0</prop>
												<obj name="ChannelProp" class="ChannelProperty" version="1">
													<prop name="ChannelIdx">0</prop>
												</obj>
											</obj>
											<obj name="PropertyObject" class="QuantConcProperty" version="4">
												<prop name="PropertyTypeName">Concentration</prop>
												<prop name="Position">18</prop>
												<prop name="IsDefault">1</prop>
												<prop name="Concentration">0</prop>
												<obj name="ChannelProp" class="ChannelProperty" version="1">
													<prop name="ChannelIdx">0</prop>
												</obj>
												<prop name="ReadOnly">1</prop>
											</obj>
											<obj name="PropertyObject" class="QuantCpHighProp" version="4">
												<prop name="PropertyTypeName">Cp High</prop>
												<prop name="Position">18</prop>
												<prop name="IsDefault">1</prop>
												<prop name="CpRangeHigh">0</prop>
												<obj name="ChannelProp" class="ChannelProperty" version="1">
													<prop name="ChannelIdx">0</prop>
												</obj>
												<prop name="ReadOnly">1</prop>
											</obj>
											<obj name="PropertyObject" class="QuantCpLowProp" version="4">
												<prop name="PropertyTypeName">Cp Low</prop>
												<prop name="Position">18</prop>
												<prop name="IsDefault">1</prop>
												<prop name="CpRangeLow">0</prop>
												<obj name="ChannelProp" class="ChannelProperty" version="1">
													<prop name="ChannelIdx">0</prop>
												</obj>
												<prop name="ReadOnly">1</prop>
											</obj>
											<obj name="PropertyObject" class="RQEffProp" version="4">
												<prop name="PropertyTypeName">Efficiency</prop>
												<prop name="Position">18</prop>
												<prop name="IsDefault">1</prop>
												<prop name="Efficiency">2</prop>
												<obj name="ChannelProp" class="ChannelProperty" version="1">
													<prop name="ChannelIdx">0</prop>
												</obj>
											</obj>
											<obj name="PropertyObject" class="ChannelGenotype" version="4">
												<prop name="PropertyTypeName">Melt Geno Genotype</prop>
												<prop name="Position">18</prop>
												<prop name="IsDefault">1</prop>
												<prop name="ReadOnly">1</prop>
												<obj name="ChannelProp" class="ChannelProperty" version="1">
													<prop name="ChannelIdx">0</prop>
												</obj>
											</obj>
											<obj name="PropertyObject" class="GroupChannelTypeProp" version="4">
												<prop name="PropertyTypeName">Melt Geno Sample Type</prop>
												<prop name="Position">18</prop>
												<prop name="IsDefault">0</prop>
												<prop name="GroupSampleType">mstUnknown</prop>
												<obj name="ChannelProp" class="ChannelProperty" version="1">
													<prop name="ChannelIdx">0</prop>
												</obj>
											</obj>
											<obj name="PropertyObject" class="QuantSampleTypeProperty" version="4">
												<prop name="PropertyTypeName">Quantification Sample Type</prop>
												<prop name="Position">18</prop>
												<prop name="IsDefault">0</prop>
												<prop name="SampleType">qsUnknown</prop>
												<obj name="ChannelProp" class="ChannelProperty" version="1">
													<prop name="ChannelIdx">0</prop>
												</obj>
											</obj>
											<obj name="PropertyObject" class="ChannelGenotype" version="4">
												<prop name="PropertyTypeName">Scanning Genotype</prop>
												<prop name="Position">18</prop>
												<prop name="IsDefault">1</prop>
												<prop name="ReadOnly">1</prop>
												<obj name="ChannelProp" class="ChannelProperty" version="1">
													<prop name="ChannelIdx">0</prop>
												</obj>
											</obj>
											<obj name="PropertyObject" class="GroupChannelTypeProp" version="4">
												<prop name="PropertyTypeName">Scanning Sample Type</prop>
												<prop name="Position">18</prop>
												<prop name="IsDefault">0</prop>
												<prop name="GroupSampleType">mstUnknown</prop>
												<obj name="ChannelProp" class="ChannelProperty" version="1">
													<prop name="ChannelIdx">0</prop>
												</obj>
											</obj>
											<obj name="PropertyObject" class="TargetName" version="4">
												<prop name="PropertyTypeName">Target Name</prop>
												<prop name="Position">18</prop>
												<prop name="IsDefault">1</prop>
												<obj name="ChannelProp" class="ChannelProperty" version="1">
													<prop name="ChannelIdx">0</prop>
												</obj>
											</obj>
											<obj name="PropertyObject" class="RQTargetProperty" version="4">
												<prop name="PropertyTypeName">Target Type</prop>
												<prop name="Position">18</prop>
												<prop name="IsDefault">0</prop>
												<prop name="TargetType">dtNone</prop>
												<obj name="ChannelProp" class="ChannelProperty" version="1">
													<prop name="ChannelIdx">0</prop>
												</obj>
											</obj>
										</list>
									</obj>
								</list>
							</obj>
						</obj>
						<prop name="ChannelPropertyCount">1</prop>
						<prop name="ContainerPosition">18</prop>
						<prop name="HasSampleProperties">1</prop>
						<obj name="SampleProperties" class="PropertyList" version="1">
							<list name="emlist" count="14">
								<obj name="PropertyObject" class="SamplePrefColor" version="4">
									<prop name="PropertyTypeName">Color</prop>
									<prop name="Position">18</prop>
									<prop name="IsDefault">0</prop>
									<prop name="Color">$00000097</prop>
								</obj>
								<obj name="PropertyObject" class="DominantChannelProp" version="4">
									<prop name="PropertyTypeName">Dominant Channel</prop>
									<prop name="Position">18</prop>
									<prop name="IsDefault">0</prop>
									<prop name="DominantChannel">0</prop>
								</obj>
								<obj name="PropertyObject" class="Genotype" version="4">
									<prop name="PropertyTypeName">EndPt Genotype</prop>
									<prop name="Position">18</prop>
									<prop name="IsDefault">1</prop>
									<prop name="ReadOnly">1</prop>
								</obj>
								<obj name="PropertyObject" class="GroupingSample" version="4">
									<prop name="PropertyTypeName">EndPt Sample Type</prop>
									<prop name="Position">18</prop>
									<prop name="IsDefault">0</prop>
									<prop name="GroupSampleType">mstUnknown</prop>
								</obj>
								<obj name="PropertyObject" class="SamplePrefLineStyle" version="4">
									<prop name="PropertyTypeName">Line Style</prop>
									<prop name="Position">18</prop>
									<prop name="IsDefault">0</prop>
									<prop name="LineStyle">psSolid</prop>
								</obj>
								<obj name="PropertyObject" class="GenSampleEditNotes" version="4">
									<prop name="PropertyTypeName">Notes</prop>
									<prop name="Position">18</prop>
									<prop name="IsDefault">1</prop>
								</obj>
								<obj name="PropertyObject" class="SamplePrefPointStyle" version="4">
									<prop name="PropertyTypeName">Point Style</prop>
									<prop name="Position">18</prop>
									<prop name="IsDefault">0</prop>
									<prop name="PointStyle">psNothing</prop>
								</obj>
								<obj name="PropertyObject" class="GenSampleEditPosition" version="4">
									<prop name="PropertyTypeName">Position</prop>
									<prop name="Position">18</prop>
									<prop name="IsDefault">1</prop>
								</obj>
								<obj name="PropertyObject" class="GenSampleEditReplicate" version="4">
									<prop name="PropertyTypeName">Replicate of</prop>
									<prop name="Position">18</prop>
									<prop name="IsDefault">1</prop>
									<prop name="ReplicateOf">-1</prop>
								</obj>
								<obj name="PropertyObject" class="HTCSampleID" version="4">
									<prop name="PropertyTypeName">Sample ID</prop>
									<prop name="Position">18</prop>
									<prop name="IsDefault">1</prop>
								</obj>
								<obj name="PropertyObject" class="GenSampleEditName" version="4">
									<prop name="PropertyTypeName">Sample Name</prop>
									<prop name="Position">18</prop>
									<prop name="IsDefault">1</prop>
									<prop name="name">Sample 19</prop>
								</obj>
								<obj name="PropertyObject" class="HTCSamplePrepNotes" version="4">
									<prop name="PropertyTypeName">Sample Prep Notes</prop>
									<prop name="Position">18</prop>
									<prop name="IsDefault">1</prop>
								</obj>
								<obj name="PropertyObject" class="GenSampleEditSubset" version="4">
									<prop name="PropertyTypeName">Subsets</prop>
									<prop name="Position">18</prop>
									<prop name="IsDefault">1</prop>
								</obj>
								<obj name="PropertyObject" class="SamplePrefWidth" version="5">
									<prop name="PropertyTypeName">Width</prop>
									<prop name="Position">18</prop>
									<prop name="IsDefault">1</prop>
									<prop name="Width">1</prop>
								</obj>
							</list>
						</obj>
					</obj>
					<obj name="item" class="SamplePropInfo" version="1">
						<obj name="ChannelProperties" class="ChanPropList" version="2">
							<obj name="ChannelProperties" class="EMList" version="1">
								<list name="emlist" count="1">
									<obj name="item" class="PropertyList" version="1">
										<list name="emlist" count="12">
											<obj name="PropertyObject" class="RQSampleTargetProperty" version="4">
												<prop name="PropertyTypeName">Combined Sample and Target Type</prop>
												<prop name="Position">19</prop>
												<prop name="IsDefault">0</prop>
												<obj name="ChannelProp" class="ChannelProperty" version="1">
													<prop name="ChannelIdx">0</prop>
												</obj>
											</obj>
											<obj name="PropertyObject" class="QuantConcProperty" version="4">
												<prop name="PropertyTypeName">Concentration</prop>
												<prop name="Position">19</prop>
												<prop name="IsDefault">1</prop>
												<prop name="Concentration">0</prop>
												<obj name="ChannelProp" class="ChannelProperty" version="1">
													<prop name="ChannelIdx">0</prop>
												</obj>
												<prop name="ReadOnly">1</prop>
											</obj>
											<obj name="PropertyObject" class="QuantCpHighProp" version="4">
												<prop name="PropertyTypeName">Cp High</prop>
												<prop name="Position">19</prop>
												<prop name="IsDefault">1</prop>
												<prop name="CpRangeHigh">0</prop>
												<obj name="ChannelProp" class="ChannelProperty" version="1">
													<prop name="ChannelIdx">0</prop>
												</obj>
												<prop name="ReadOnly">1</prop>
											</obj>
											<obj name="PropertyObject" class="QuantCpLowProp" version="4">
												<prop name="PropertyTypeName">Cp Low</prop>
												<prop name="Position">19</prop>
												<prop name="IsDefault">1</prop>
												<prop name="CpRangeLow">0</prop>
												<obj name="ChannelProp" class="ChannelProperty" version="1">
													<prop name="ChannelIdx">0</prop>
												</obj>
												<prop name="ReadOnly">1</prop>
											</obj>
											<obj name="PropertyObject" class="RQEffProp" version="4">
												<prop name="PropertyTypeName">Efficiency</prop>
												<prop name="Position">19</prop>
												<prop name="IsDefault">1</prop>
												<prop name="Efficiency">2</prop>
												<obj name="ChannelProp" class="ChannelProperty" version="1">
													<prop name="ChannelIdx">0</prop>
												</obj>
											</obj>
											<obj name="PropertyObject" class="ChannelGenotype" version="4">
												<prop name="PropertyTypeName">Melt Geno Genotype</prop>
												<prop name="Position">19</prop>
												<prop name="IsDefault">1</prop>
												<prop name="ReadOnly">1</prop>
												<obj name="ChannelProp" class="ChannelProperty" version="1">
													<prop name="ChannelIdx">0</prop>
												</obj>
											</obj>
											<obj name="PropertyObject" class="GroupChannelTypeProp" version="4">
												<prop name="PropertyTypeName">Melt Geno Sample Type</prop>
												<prop name="Position">19</prop>
												<prop name="IsDefault">0</prop>
												<prop name="GroupSampleType">mstUnknown</prop>
												<obj name="ChannelProp" class="ChannelProperty" version="1">
													<prop name="ChannelIdx">0</prop>
												</obj>
											</obj>
											<obj name="PropertyObject" class="QuantSampleTypeProperty" version="4">
												<prop name="PropertyTypeName">Quantification Sample Type</prop>
												<prop name="Position">19</prop>
												<prop name="IsDefault">0</prop>
												<prop name="SampleType">qsUnknown</prop>
												<obj name="ChannelProp" class="ChannelProperty" version="1">
													<prop name="ChannelIdx">0</prop>
												</obj>
											</obj>
											<obj name="PropertyObject" class="ChannelGenotype" version="4">
												<prop name="PropertyTypeName">Scanning Genotype</prop>
												<prop name="Position">19</prop>
												<prop name="IsDefault">1</prop>
												<prop name="ReadOnly">1</prop>
												<obj name="ChannelProp" class="ChannelProperty" version="1">
													<prop name="ChannelIdx">0</prop>
												</obj>
											</obj>
											<obj name="PropertyObject" class="GroupChannelTypeProp" version="4">
												<prop name="PropertyTypeName">Scanning Sample Type</prop>
												<prop name="Position">19</prop>
												<prop name="IsDefault">0</prop>
												<prop name="GroupSampleType">mstUnknown</prop>
												<obj name="ChannelProp" class="ChannelProperty" version="1">
													<prop name="ChannelIdx">0</prop>
												</obj>
											</obj>
											<obj name="PropertyObject" class="TargetName" version="4">
												<prop name="PropertyTypeName">Target Name</prop>
												<prop name="Position">19</prop>
												<prop name="IsDefault">1</prop>
												<obj name="ChannelProp" class="ChannelProperty" version="1">
													<prop name="ChannelIdx">0</prop>
												</obj>
											</obj>
											<obj name="PropertyObject" class="RQTargetProperty" version="4">
												<prop name="PropertyTypeName">Target Type</prop>
												<prop name="Position">19</prop>
												<prop name="IsDefault">0</prop>
												<prop name="TargetType">dtNone</prop>
												<obj name="ChannelProp" class="ChannelProperty" version="1">
													<prop name="ChannelIdx">0</prop>
												</obj>
											</obj>
										</list>
									</obj>
								</list>
							</obj>
						</obj>
						<prop name="ChannelPropertyCount">1</prop>
						<prop name="ContainerPosition">19</prop>
						<prop name="HasSampleProperties">1</prop>
						<obj name="SampleProperties" class="PropertyList" version="1">
							<list name="emlist" count="14">
								<obj name="PropertyObject" class="SamplePrefColor" version="4">
									<prop name="PropertyTypeName">Color</prop>
									<prop name="Position">19</prop>
									<prop name="IsDefault">0</prop>
									<prop name="Color">$00FFFF0F</prop>
								</obj>
								<obj name="PropertyObject" class="DominantChannelProp" version="4">
									<prop name="PropertyTypeName">Dominant Channel</prop>
									<prop name="Position">19</prop>
									<prop name="IsDefault">0</prop>
									<prop name="DominantChannel">0</prop>
								</obj>
								<obj name="PropertyObject" class="Genotype" version="4">
									<prop name="PropertyTypeName">EndPt Genotype</prop>
									<prop name="Position">19</prop>
									<prop name="IsDefault">1</prop>
									<prop name="ReadOnly">1</prop>
								</obj>
								<obj name="PropertyObject" class="GroupingSample" version="4">
									<prop name="PropertyTypeName">EndPt Sample Type</prop>
									<prop name="Position">19</prop>
									<prop name="IsDefault">0</prop>
									<prop name="GroupSampleType">mstUnknown</prop>
								</obj>
								<obj name="PropertyObject" class="SamplePrefLineStyle" version="4">
									<prop name="PropertyTypeName">Line Style</prop>
									<prop name="Position">19</prop>
									<prop name="IsDefault">0</prop>
									<prop name="LineStyle">psSolid</prop>
								</obj>
								<obj name="PropertyObject" class="GenSampleEditNotes" version="4">
									<prop name="PropertyTypeName">Notes</prop>
									<prop name="Position">19</prop>
									<prop name="IsDefault">1</prop>
								</obj>
								<obj name="PropertyObject" class="SamplePrefPointStyle" version="4">
									<prop name="PropertyTypeName">Point Style</prop>
									<prop name="Position">19</prop>
									<prop name="IsDefault">0</prop>
									<prop name="PointStyle">psNothing</prop>
								</obj>
								<obj name="PropertyObject" class="GenSampleEditPosition" version="4">
									<prop name="PropertyTypeName">Position</prop>
									<prop name="Position">19</prop>
									<prop name="IsDefault">1</prop>
								</obj>
								<obj name="PropertyObject" class="GenSampleEditReplicate" version="4">
									<prop name="PropertyTypeName">Replicate of</prop>
									<prop name="Position">19</prop>
									<prop name="IsDefault">1</prop>
									<prop name="ReplicateOf">-1</prop>
								</obj>
								<obj name="PropertyObject" class="HTCSampleID" version="4">
									<prop name="PropertyTypeName">Sample ID</prop>
									<prop name="Position">19</prop>
									<prop name="IsDefault">1</prop>
								</obj>
								<obj name="PropertyObject" class="GenSampleEditName" version="4">
									<prop name="PropertyTypeName">Sample Name</prop>
									<prop name="Position">19</prop>
									<prop name="IsDefault">1</prop>
									<prop name="name">Sample 20</prop>
								</obj>
								<obj name="PropertyObject" class="HTCSamplePrepNotes" version="4">
									<prop name="PropertyTypeName">Sample Prep Notes</prop>
									<prop name="Position">19</prop>
									<prop name="IsDefault">1</prop>
								</obj>
								<obj name="PropertyObject" class="GenSampleEditSubset" version="4">
									<prop name="PropertyTypeName">Subsets</prop>
									<prop name="Position">19</prop>
									<prop name="IsDefault">1</prop>
								</obj>
								<obj name="PropertyObject" class="SamplePrefWidth" version="5">
									<prop name="PropertyTypeName">Width</prop>
									<prop name="Position">19</prop>
									<prop name="IsDefault">1</prop>
									<prop name="Width">1</prop>
								</obj>
							</list>
						</obj>
					</obj>
					<obj name="item" class="SamplePropInfo" version="1">
						<obj name="ChannelProperties" class="ChanPropList" version="2">
							<obj name="ChannelProperties" class="EMList" version="1">
								<list name="emlist" count="1">
									<obj name="item" class="PropertyList" version="1">
										<list name="emlist" count="12">
											<obj name="PropertyObject" class="RQSampleTargetProperty" version="4">
												<prop name="PropertyTypeName">Combined Sample and Target Type</prop>
												<prop name="Position">20</prop>
												<prop name="IsDefault">0</prop>
												<obj name="ChannelProp" class="ChannelProperty" version="1">
													<prop name="ChannelIdx">0</prop>
												</obj>
											</obj>
											<obj name="PropertyObject" class="QuantConcProperty" version="4">
												<prop name="PropertyTypeName">Concentration</prop>
												<prop name="Position">20</prop>
												<prop name="IsDefault">1</prop>
												<prop name="Concentration">0</prop>
												<obj name="ChannelProp" class="ChannelProperty" version="1">
													<prop name="ChannelIdx">0</prop>
												</obj>
												<prop name="ReadOnly">1</prop>
											</obj>
											<obj name="PropertyObject" class="QuantCpHighProp" version="4">
												<prop name="PropertyTypeName">Cp High</prop>
												<prop name="Position">20</prop>
												<prop name="IsDefault">1</prop>
												<prop name="CpRangeHigh">0</prop>
												<obj name="ChannelProp" class="ChannelProperty" version="1">
													<prop name="ChannelIdx">0</prop>
												</obj>
												<prop name="ReadOnly">1</prop>
											</obj>
											<obj name="PropertyObject" class="QuantCpLowProp" version="4">
												<prop name="PropertyTypeName">Cp Low</prop>
												<prop name="Position">20</prop>
												<prop name="IsDefault">1</prop>
												<prop name="CpRangeLow">0</prop>
												<obj name="ChannelProp" class="ChannelProperty" version="1">
													<prop name="ChannelIdx">0</prop>
												</obj>
												<prop name="ReadOnly">1</prop>
											</obj>
											<obj name="PropertyObject" class="RQEffProp" version="4">
												<prop name="PropertyTypeName">Efficiency</prop>
												<prop name="Position">20</prop>
												<prop name="IsDefault">1</prop>
												<prop name="Efficiency">2</prop>
												<obj name="ChannelProp" class="ChannelProperty" version="1">
													<prop name="ChannelIdx">0</prop>
												</obj>
											</obj>
											<obj name="PropertyObject" class="ChannelGenotype" version="4">
												<prop name="PropertyTypeName">Melt Geno Genotype</prop>
												<prop name="Position">20</prop>
												<prop name="IsDefault">1</prop>
												<prop name="ReadOnly">1</prop>
												<obj name="ChannelProp" class="ChannelProperty" version="1">
													<prop name="ChannelIdx">0</prop>
												</obj>
											</obj>
											<obj name="PropertyObject" class="GroupChannelTypeProp" version="4">
												<prop name="PropertyTypeName">Melt Geno Sample Type</prop>
												<prop name="Position">20</prop>
												<prop name="IsDefault">0</prop>
												<prop name="GroupSampleType">mstUnknown</prop>
												<obj name="ChannelProp" class="ChannelProperty" version="1">
													<prop name="ChannelIdx">0</prop>
												</obj>
											</obj>
											<obj name="PropertyObject" class="QuantSampleTypeProperty" version="4">
												<prop name="PropertyTypeName">Quantification Sample Type</prop>
												<prop name="Position">20</prop>
												<prop name="IsDefault">0</prop>
												<prop name="SampleType">qsUnknown</prop>
												<obj name="ChannelProp" class="ChannelProperty" version="1">
													<prop name="ChannelIdx">0</prop>
												</obj>
											</obj>
											<obj name="PropertyObject" class="ChannelGenotype" version="4">
												<prop name="PropertyTypeName">Scanning Genotype</prop>
												<prop name="Position">20</prop>
												<prop name="IsDefault">1</prop>
												<prop name="ReadOnly">1</prop>
												<obj name="ChannelProp" class="ChannelProperty" version="1">
													<prop name="ChannelIdx">0</prop>
												</obj>
											</obj>
											<obj name="PropertyObject" class="GroupChannelTypeProp" version="4">
												<prop name="PropertyTypeName">Scanning Sample Type</prop>
												<prop name="Position">20</prop>
												<prop name="IsDefault">0</prop>
												<prop name="GroupSampleType">mstUnknown</prop>
												<obj name="ChannelProp" class="ChannelProperty" version="1">
													<prop name="ChannelIdx">0</prop>
												</obj>
											</obj>
											<obj name="PropertyObject" class="TargetName" version="4">
												<prop name="PropertyTypeName">Target Name</prop>
												<prop name="Position">20</prop>
												<prop name="IsDefault">1</prop>
												<obj name="ChannelProp" class="ChannelProperty" version="1">
													<prop name="ChannelIdx">0</prop>
												</obj>
											</obj>
											<obj name="PropertyObject" class="RQTargetProperty" version="4">
												<prop name="PropertyTypeName">Target Type</prop>
												<prop name="Position">20</prop>
												<prop name="IsDefault">0</prop>
												<prop name="TargetType">dtNone</prop>
												<obj name="ChannelProp" class="ChannelProperty" version="1">
													<prop name="ChannelIdx">0</prop>
												</obj>
											</obj>
										</list>
									</obj>
								</list>
							</obj>
						</obj>
						<prop name="ChannelPropertyCount">1</prop>
						<prop name="ContainerPosition">20</prop>
						<prop name="HasSampleProperties">1</prop>
						<obj name="SampleProperties" class="PropertyList" version="1">
							<list name="emlist" count="14">
								<obj name="PropertyObject" class="SamplePrefColor" version="4">
									<prop name="PropertyTypeName">Color</prop>
									<prop name="Position">20</prop>
									<prop name="IsDefault">0</prop>
									<prop name="Color">$00404000</prop>
								</obj>
								<obj name="PropertyObject" class="DominantChannelProp" version="4">
									<prop name="PropertyTypeName">Dominant Channel</prop>
									<prop name="Position">20</prop>
									<prop name="IsDefault">0</prop>
									<prop name="DominantChannel">0</prop>
								</obj>
								<obj name="PropertyObject" class="Genotype" version="4">
									<prop name="PropertyTypeName">EndPt Genotype</prop>
									<prop name="Position">20</prop>
									<prop name="IsDefault">1</prop>
									<prop name="ReadOnly">1</prop>
								</obj>
								<obj name="PropertyObject" class="GroupingSample" version="4">
									<prop name="PropertyTypeName">EndPt Sample Type</prop>
									<prop name="Position">20</prop>
									<prop name="IsDefault">0</prop>
									<prop name="GroupSampleType">mstUnknown</prop>
								</obj>
								<obj name="PropertyObject" class="SamplePrefLineStyle" version="4">
									<prop name="PropertyTypeName">Line Style</prop>
									<prop name="Position">20</prop>
									<prop name="IsDefault">0</prop>
									<prop name="LineStyle">psSolid</prop>
								</obj>
								<obj name="PropertyObject" class="GenSampleEditNotes" version="4">
									<prop name="PropertyTypeName">Notes</prop>
									<prop name="Position">20</prop>
									<prop name="IsDefault">1</prop>
								</obj>
								<obj name="PropertyObject" class="SamplePrefPointStyle" version="4">
									<prop name="PropertyTypeName">Point Style</prop>
									<prop name="Position">20</prop>
									<prop name="IsDefault">0</prop>
									<prop name="PointStyle">psNothing</prop>
								</obj>
								<obj name="PropertyObject" class="GenSampleEditPosition" version="4">
									<prop name="PropertyTypeName">Position</prop>
									<prop name="Position">20</prop>
									<prop name="IsDefault">1</prop>
								</obj>
								<obj name="PropertyObject" class="GenSampleEditReplicate" version="4">
									<prop name="PropertyTypeName">Replicate of</prop>
									<prop name="Position">20</prop>
									<prop name="IsDefault">1</prop>
									<prop name="ReplicateOf">-1</prop>
								</obj>
								<obj name="PropertyObject" class="HTCSampleID" version="4">
									<prop name="PropertyTypeName">Sample ID</prop>
									<prop name="Position">20</prop>
									<prop name="IsDefault">1</prop>
								</obj>
								<obj name="PropertyObject" class="GenSampleEditName" version="4">
									<prop name="PropertyTypeName">Sample Name</prop>
									<prop name="Position">20</prop>
									<prop name="IsDefault">1</prop>
									<prop name="name">Sample 21</prop>
								</obj>
								<obj name="PropertyObject" class="HTCSamplePrepNotes" version="4">
									<prop name="PropertyTypeName">Sample Prep Notes</prop>
									<prop name="Position">20</prop>
									<prop name="IsDefault">1</prop>
								</obj>
								<obj name="PropertyObject" class="GenSampleEditSubset" version="4">
									<prop name="PropertyTypeName">Subsets</prop>
									<prop name="Position">20</prop>
									<prop name="IsDefault">1</prop>
								</obj>
								<obj name="PropertyObject" class="SamplePrefWidth" version="5">
									<prop name="PropertyTypeName">Width</prop>
									<prop name="Position">20</prop>
									<prop name="IsDefault">1</prop>
									<prop name="Width">1</prop>
								</obj>
							</list>
						</obj>
					</obj>
					<obj name="item" class="SamplePropInfo" version="1">
						<obj name="ChannelProperties" class="ChanPropList" version="2">
							<obj name="ChannelProperties" class="EMList" version="1">
								<list name="emlist" count="1">
									<obj name="item" class="PropertyList" version="1">
										<list name="emlist" count="12">
											<obj name="PropertyObject" class="RQSampleTargetProperty" version="4">
												<prop name="PropertyTypeName">Combined Sample and Target Type</prop>
												<prop name="Position">21</prop>
												<prop name="IsDefault">0</prop>
												<obj name="ChannelProp" class="ChannelProperty" version="1">
													<prop name="ChannelIdx">0</prop>
												</obj>
											</obj>
											<obj name="PropertyObject" class="QuantConcProperty" version="4">
												<prop name="PropertyTypeName">Concentration</prop>
												<prop name="Position">21</prop>
												<prop name="IsDefault">1</prop>
												<prop name="Concentration">0</prop>
												<obj name="ChannelProp" class="ChannelProperty" version="1">
													<prop name="ChannelIdx">0</prop>
												</obj>
												<prop name="ReadOnly">1</prop>
											</obj>
											<obj name="PropertyObject" class="QuantCpHighProp" version="4">
												<prop name="PropertyTypeName">Cp High</prop>
												<prop name="Position">21</prop>
												<prop name="IsDefault">1</prop>
												<prop name="CpRangeHigh">0</prop>
												<obj name="ChannelProp" class="ChannelProperty" version="1">
													<prop name="ChannelIdx">0</prop>
												</obj>
												<prop name="ReadOnly">1</prop>
											</obj>
											<obj name="PropertyObject" class="QuantCpLowProp" version="4">
												<prop name="PropertyTypeName">Cp Low</prop>
												<prop name="Position">21</prop>
												<prop name="IsDefault">1</prop>
												<prop name="CpRangeLow">0</prop>
												<obj name="ChannelProp" class="ChannelProperty" version="1">
													<prop name="ChannelIdx">0</prop>
												</obj>
												<prop name="ReadOnly">1</prop>
											</obj>
											<obj name="PropertyObject" class="RQEffProp" version="4">
												<prop name="PropertyTypeName">Efficiency</prop>
												<prop name="Position">21</prop>
												<prop name="IsDefault">1</prop>
												<prop name="Efficiency">2</prop>
												<obj name="ChannelProp" class="ChannelProperty" version="1">
													<prop name="ChannelIdx">0</prop>
												</obj>
											</obj>
											<obj name="PropertyObject" class="ChannelGenotype" version="4">
												<prop name="PropertyTypeName">Melt Geno Genotype</prop>
												<prop name="Position">21</prop>
												<prop name="IsDefault">1</prop>
												<prop name="ReadOnly">1</prop>
												<obj name="ChannelProp" class="ChannelProperty" version="1">
													<prop name="ChannelIdx">0</prop>
												</obj>
											</obj>
											<obj name="PropertyObject" class="GroupChannelTypeProp" version="4">
												<prop name="PropertyTypeName">Melt Geno Sample Type</prop>
												<prop name="Position">21</prop>
												<prop name="IsDefault">0</prop>
												<prop name="GroupSampleType">mstUnknown</prop>
												<obj name="ChannelProp" class="ChannelProperty" version="1">
													<prop name="ChannelIdx">0</prop>
												</obj>
											</obj>
											<obj name="PropertyObject" class="QuantSampleTypeProperty" version="4">
												<prop name="PropertyTypeName">Quantification Sample Type</prop>
												<prop name="Position">21</prop>
												<prop name="IsDefault">0</prop>
												<prop name="SampleType">qsUnknown</prop>
												<obj name="ChannelProp" class="ChannelProperty" version="1">
													<prop name="ChannelIdx">0</prop>
												</obj>
											</obj>
											<obj name="PropertyObject" class="ChannelGenotype" version="4">
												<prop name="PropertyTypeName">Scanning Genotype</prop>
												<prop name="Position">21</prop>
												<prop name="IsDefault">1</prop>
												<prop name="ReadOnly">1</prop>
												<obj name="ChannelProp" class="ChannelProperty" version="1">
													<prop name="ChannelIdx">0</prop>
												</obj>
											</obj>
											<obj name="PropertyObject" class="GroupChannelTypeProp" version="4">
												<prop name="PropertyTypeName">Scanning Sample Type</prop>
												<prop name="Position">21</prop>
												<prop name="IsDefault">0</prop>
												<prop name="GroupSampleType">mstUnknown</prop>
												<obj name="ChannelProp" class="ChannelProperty" version="1">
													<prop name="ChannelIdx">0</prop>
												</obj>
											</obj>
											<obj name="PropertyObject" class="TargetName" version="4">
												<prop name="PropertyTypeName">Target Name</prop>
												<prop name="Position">21</prop>
												<prop name="IsDefault">1</prop>
												<obj name="ChannelProp" class="ChannelProperty" version="1">
													<prop name="ChannelIdx">0</prop>
												</obj>
											</obj>
											<obj name="PropertyObject" class="RQTargetProperty" version="4">
												<prop name="PropertyTypeName">Target Type</prop>
												<prop name="Position">21</prop>
												<prop name="IsDefault">0</prop>
												<prop name="TargetType">dtNone</prop>
												<obj name="ChannelProp" class="ChannelProperty" version="1">
													<prop name="ChannelIdx">0</prop>
												</obj>
											</obj>
										</list>
									</obj>
								</list>
							</obj>
						</obj>
						<prop name="ChannelPropertyCount">1</prop>
						<prop name="ContainerPosition">21</prop>
						<prop name="HasSampleProperties">1</prop>
						<obj name="SampleProperties" class="PropertyList" version="1">
							<list name="emlist" count="14">
								<obj name="PropertyObject" class="SamplePrefColor" version="4">
									<prop name="PropertyTypeName">Color</prop>
									<prop name="Position">21</prop>
									<prop name="IsDefault">0</prop>
									<prop name="Color">$004080FF</prop>
								</obj>
								<obj name="PropertyObject" class="DominantChannelProp" version="4">
									<prop name="PropertyTypeName">Dominant Channel</prop>
									<prop name="Position">21</prop>
									<prop name="IsDefault">0</prop>
									<prop name="DominantChannel">0</prop>
								</obj>
								<obj name="PropertyObject" class="Genotype" version="4">
									<prop name="PropertyTypeName">EndPt Genotype</prop>
									<prop name="Position">21</prop>
									<prop name="IsDefault">1</prop>
									<prop name="ReadOnly">1</prop>
								</obj>
								<obj name="PropertyObject" class="GroupingSample" version="4">
									<prop name="PropertyTypeName">EndPt Sample Type</prop>
									<prop name="Position">21</prop>
									<prop name="IsDefault">0</prop>
									<prop name="GroupSampleType">mstUnknown</prop>
								</obj>
								<obj name="PropertyObject" class="SamplePrefLineStyle" version="4">
									<prop name="PropertyTypeName">Line Style</prop>
									<prop name="Position">21</prop>
									<prop name="IsDefault">0</prop>
									<prop name="LineStyle">psSolid</prop>
								</obj>
								<obj name="PropertyObject" class="GenSampleEditNotes" version="4">
									<prop name="PropertyTypeName">Notes</prop>
									<prop name="Position">21</prop>
									<prop name="IsDefault">1</prop>
								</obj>
								<obj name="PropertyObject" class="SamplePrefPointStyle" version="4">
									<prop name="PropertyTypeName">Point Style</prop>
									<prop name="Position">21</prop>
									<prop name="IsDefault">0</prop>
									<prop name="PointStyle">psNothing</prop>
								</obj>
								<obj name="PropertyObject" class="GenSampleEditPosition" version="4">
									<prop name="PropertyTypeName">Position</prop>
									<prop name="Position">21</prop>
									<prop name="IsDefault">1</prop>
								</obj>
								<obj name="PropertyObject" class="GenSampleEditReplicate" version="4">
									<prop name="PropertyTypeName">Replicate of</prop>
									<prop name="Position">21</prop>
									<prop name="IsDefault">1</prop>
									<prop name="ReplicateOf">-1</prop>
								</obj>
								<obj name="PropertyObject" class="HTCSampleID" version="4">
									<prop name="PropertyTypeName">Sample ID</prop>
									<prop name="Position">21</prop>
									<prop name="IsDefault">1</prop>
								</obj>
								<obj name="PropertyObject" class="GenSampleEditName" version="4">
									<prop name="PropertyTypeName">Sample Name</prop>
									<prop name="Position">21</prop>
									<prop name="IsDefault">1</prop>
									<prop name="name">Sample 22</prop>
								</obj>
								<obj name="PropertyObject" class="HTCSamplePrepNotes" version="4">
									<prop name="PropertyTypeName">Sample Prep Notes</prop>
									<prop name="Position">21</prop>
									<prop name="IsDefault">1</prop>
								</obj>
								<obj name="PropertyObject" class="GenSampleEditSubset" version="4">
									<prop name="PropertyTypeName">Subsets</prop>
									<prop name="Position">21</prop>
									<prop name="IsDefault">1</prop>
								</obj>
								<obj name="PropertyObject" class="SamplePrefWidth" version="5">
									<prop name="PropertyTypeName">Width</prop>
									<prop name="Position">21</prop>
									<prop name="IsDefault">1</prop>
									<prop name="Width">1</prop>
								</obj>
							</list>
						</obj>
					</obj>
					<obj name="item" class="SamplePropInfo" version="1">
						<obj name="ChannelProperties" class="ChanPropList" version="2">
							<obj name="ChannelProperties" class="EMList" version="1">
								<list name="emlist" count="1">
									<obj name="item" class="PropertyList" version="1">
										<list name="emlist" count="12">
											<obj name="PropertyObject" class="RQSampleTargetProperty" version="4">
												<prop name="PropertyTypeName">Combined Sample and Target Type</prop>
												<prop name="Position">22</prop>
												<prop name="IsDefault">0</prop>
												<obj name="ChannelProp" class="ChannelProperty" version="1">
													<prop name="ChannelIdx">0</prop>
												</obj>
											</obj>
											<obj name="PropertyObject" class="QuantConcProperty" version="4">
												<prop name="PropertyTypeName">Concentration</prop>
												<prop name="Position">22</prop>
												<prop name="IsDefault">1</prop>
												<prop name="Concentration">0</prop>
												<obj name="ChannelProp" class="ChannelProperty" version="1">
													<prop name="ChannelIdx">0</prop>
												</obj>
												<prop name="ReadOnly">1</prop>
											</obj>
											<obj name="PropertyObject" class="QuantCpHighProp" version="4">
												<prop name="PropertyTypeName">Cp High</prop>
												<prop name="Position">22</prop>
												<prop name="IsDefault">1</prop>
												<prop name="CpRangeHigh">0</prop>
												<obj name="ChannelProp" class="ChannelProperty" version="1">
													<prop name="ChannelIdx">0</prop>
												</obj>
												<prop name="ReadOnly">1</prop>
											</obj>
											<obj name="PropertyObject" class="QuantCpLowProp" version="4">
												<prop name="PropertyTypeName">Cp Low</prop>
												<prop name="Position">22</prop>
												<prop name="IsDefault">1</prop>
												<prop name="CpRangeLow">0</prop>
												<obj name="ChannelProp" class="ChannelProperty" version="1">
													<prop name="ChannelIdx">0</prop>
												</obj>
												<prop name="ReadOnly">1</prop>
											</obj>
											<obj name="PropertyObject" class="RQEffProp" version="4">
												<prop name="PropertyTypeName">Efficiency</prop>
												<prop name="Position">22</prop>
												<prop name="IsDefault">1</prop>
												<prop name="Efficiency">2</prop>
												<obj name="ChannelProp" class="ChannelProperty" version="1">
													<prop name="ChannelIdx">0</prop>
												</obj>
											</obj>
											<obj name="PropertyObject" class="ChannelGenotype" version="4">
												<prop name="PropertyTypeName">Melt Geno Genotype</prop>
												<prop name="Position">22</prop>
												<prop name="IsDefault">1</prop>
												<prop name="ReadOnly">1</prop>
												<obj name="ChannelProp" class="ChannelProperty" version="1">
													<prop name="ChannelIdx">0</prop>
												</obj>
											</obj>
											<obj name="PropertyObject" class="GroupChannelTypeProp" version="4">
												<prop name="PropertyTypeName">Melt Geno Sample Type</prop>
												<prop name="Position">22</prop>
												<prop name="IsDefault">0</prop>
												<prop name="GroupSampleType">mstUnknown</prop>
												<obj name="ChannelProp" class="ChannelProperty" version="1">
													<prop name="ChannelIdx">0</prop>
												</obj>
											</obj>
											<obj name="PropertyObject" class="QuantSampleTypeProperty" version="4">
												<prop name="PropertyTypeName">Quantification Sample Type</prop>
												<prop name="Position">22</prop>
												<prop name="IsDefault">0</prop>
												<prop name="SampleType">qsUnknown</prop>
												<obj name="ChannelProp" class="ChannelProperty" version="1">
													<prop name="ChannelIdx">0</prop>
												</obj>
											</obj>
											<obj name="PropertyObject" class="ChannelGenotype" version="4">
												<prop name="PropertyTypeName">Scanning Genotype</prop>
												<prop name="Position">22</prop>
												<prop name="IsDefault">1</prop>
												<prop name="ReadOnly">1</prop>
												<obj name="ChannelProp" class="ChannelProperty" version="1">
													<prop name="ChannelIdx">0</prop>
												</obj>
											</obj>
											<obj name="PropertyObject" class="GroupChannelTypeProp" version="4">
												<prop name="PropertyTypeName">Scanning Sample Type</prop>
												<prop name="Position">22</prop>
												<prop name="IsDefault">0</prop>
												<prop name="GroupSampleType">mstUnknown</prop>
												<obj name="ChannelProp" class="ChannelProperty" version="1">
													<prop name="ChannelIdx">0</prop>
												</obj>
											</obj>
											<obj name="PropertyObject" class="TargetName" version="4">
												<prop name="PropertyTypeName">Target Name</prop>
												<prop name="Position">22</prop>
												<prop name="IsDefault">1</prop>
												<obj name="ChannelProp" class="ChannelProperty" version="1">
													<prop name="ChannelIdx">0</prop>
												</obj>
											</obj>
											<obj name="PropertyObject" class="RQTargetProperty" version="4">
												<prop name="PropertyTypeName">Target Type</prop>
												<prop name="Position">22</prop>
												<prop name="IsDefault">0</prop>
												<prop name="TargetType">dtNone</prop>
												<obj name="ChannelProp" class="ChannelProperty" version="1">
													<prop name="ChannelIdx">0</prop>
												</obj>
											</obj>
										</list>
									</obj>
								</list>
							</obj>
						</obj>
						<prop name="ChannelPropertyCount">1</prop>
						<prop name="ContainerPosition">22</prop>
						<prop name="HasSampleProperties">1</prop>
						<obj name="SampleProperties" class="PropertyList" version="1">
							<list name="emlist" count="14">
								<obj name="PropertyObject" class="SamplePrefColor" version="4">
									<prop name="PropertyTypeName">Color</prop>
									<prop name="Position">22</prop>
									<prop name="IsDefault">0</prop>
									<prop name="Color">$00FD0299</prop>
								</obj>
								<obj name="PropertyObject" class="DominantChannelProp" version="4">
									<prop name="PropertyTypeName">Dominant Channel</prop>
									<prop name="Position">22</prop>
									<prop name="IsDefault">0</prop>
									<prop name="DominantChannel">0</prop>
								</obj>
								<obj name="PropertyObject" class="Genotype" version="4">
									<prop name="PropertyTypeName">EndPt Genotype</prop>
									<prop name="Position">22</prop>
									<prop name="IsDefault">1</prop>
									<prop name="ReadOnly">1</prop>
								</obj>
								<obj name="PropertyObject" class="GroupingSample" version="4">
									<prop name="PropertyTypeName">EndPt Sample Type</prop>
									<prop name="Position">22</prop>
									<prop name="IsDefault">0</prop>
									<prop name="GroupSampleType">mstUnknown</prop>
								</obj>
								<obj name="PropertyObject" class="SamplePrefLineStyle" version="4">
									<prop name="PropertyTypeName">Line Style</prop>
									<prop name="Position">22</prop>
									<prop name="IsDefault">0</prop>
									<prop name="LineStyle">psSolid</prop>
								</obj>
								<obj name="PropertyObject" class="GenSampleEditNotes" version="4">
									<prop name="PropertyTypeName">Notes</prop>
									<prop name="Position">22</prop>
									<prop name="IsDefault">1</prop>
								</obj>
								<obj name="PropertyObject" class="SamplePrefPointStyle" version="4">
									<prop name="PropertyTypeName">Point Style</prop>
									<prop name="Position">22</prop>
									<prop name="IsDefault">0</prop>
									<prop name="PointStyle">psNothing</prop>
								</obj>
								<obj name="PropertyObject" class="GenSampleEditPosition" version="4">
									<prop name="PropertyTypeName">Position</prop>
									<prop name="Position">22</prop>
									<prop name="IsDefault">1</prop>
								</obj>
								<obj name="PropertyObject" class="GenSampleEditReplicate" version="4">
									<prop name="PropertyTypeName">Replicate of</prop>
									<prop name="Position">22</prop>
									<prop name="IsDefault">1</prop>
									<prop name="ReplicateOf">-1</prop>
								</obj>
								<obj name="PropertyObject" class="HTCSampleID" version="4">
									<prop name="PropertyTypeName">Sample ID</prop>
									<prop name="Position">22</prop>
									<prop name="IsDefault">1</prop>
								</obj>
								<obj name="PropertyObject" class="GenSampleEditName" version="4">
									<prop name="PropertyTypeName">Sample Name</prop>
									<prop name="Position">22</prop>
									<prop name="IsDefault">1</prop>
									<prop name="name">Sample 23</prop>
								</obj>
								<obj name="PropertyObject" class="HTCSamplePrepNotes" version="4">
									<prop name="PropertyTypeName">Sample Prep Notes</prop>
									<prop name="Position">22</prop>
									<prop name="IsDefault">1</prop>
								</obj>
								<obj name="PropertyObject" class="GenSampleEditSubset" version="4">
									<prop name="PropertyTypeName">Subsets</prop>
									<prop name="Position">22</prop>
									<prop name="IsDefault">1</prop>
								</obj>
								<obj name="PropertyObject" class="SamplePrefWidth" version="5">
									<prop name="PropertyTypeName">Width</prop>
									<prop name="Position">22</prop>
									<prop name="IsDefault">1</prop>
									<prop name="Width">1</prop>
								</obj>
							</list>
						</obj>
					</obj>
					<obj name="item" class="SamplePropInfo" version="1">
						<obj name="ChannelProperties" class="ChanPropList" version="2">
							<obj name="ChannelProperties" class="EMList" version="1">
								<list name="emlist" count="1">
									<obj name="item" class="PropertyList" version="1">
										<list name="emlist" count="12">
											<obj name="PropertyObject" class="RQSampleTargetProperty" version="4">
												<prop name="PropertyTypeName">Combined Sample and Target Type</prop>
												<prop name="Position">23</prop>
												<prop name="IsDefault">0</prop>
												<obj name="ChannelProp" class="ChannelProperty" version="1">
													<prop name="ChannelIdx">0</prop>
												</obj>
											</obj>
											<obj name="PropertyObject" class="QuantConcProperty" version="4">
												<prop name="PropertyTypeName">Concentration</prop>
												<prop name="Position">23</prop>
												<prop name="IsDefault">1</prop>
												<prop name="Concentration">0</prop>
												<obj name="ChannelProp" class="ChannelProperty" version="1">
													<prop name="ChannelIdx">0</prop>
												</obj>
												<prop name="ReadOnly">1</prop>
											</obj>
											<obj name="PropertyObject" class="QuantCpHighProp" version="4">
												<prop name="PropertyTypeName">Cp High</prop>
												<prop name="Position">23</prop>
												<prop name="IsDefault">1</prop>
												<prop name="CpRangeHigh">0</prop>
												<obj name="ChannelProp" class="ChannelProperty" version="1">
													<prop name="ChannelIdx">0</prop>
												</obj>
												<prop name="ReadOnly">1</prop>
											</obj>
											<obj name="PropertyObject" class="QuantCpLowProp" version="4">
												<prop name="PropertyTypeName">Cp Low</prop>
												<prop name="Position">23</prop>
												<prop name="IsDefault">1</prop>
												<prop name="CpRangeLow">0</prop>
												<obj name="ChannelProp" class="ChannelProperty" version="1">
													<prop name="ChannelIdx">0</prop>
												</obj>
												<prop name="ReadOnly">1</prop>
											</obj>
											<obj name="PropertyObject" class="RQEffProp" version="4">
												<prop name="PropertyTypeName">Efficiency</prop>
												<prop name="Position">23</prop>
												<prop name="IsDefault">1</prop>
												<prop name="Efficiency">2</prop>
												<obj name="ChannelProp" class="ChannelProperty" version="1">
													<prop name="ChannelIdx">0</prop>
												</obj>
											</obj>
											<obj name="PropertyObject" class="ChannelGenotype" version="4">
												<prop name="PropertyTypeName">Melt Geno Genotype</prop>
												<prop name="Position">23</prop>
												<prop name="IsDefault">1</prop>
												<prop name="ReadOnly">1</prop>
												<obj name="ChannelProp" class="ChannelProperty" version="1">
													<prop name="ChannelIdx">0</prop>
												</obj>
											</obj>
											<obj name="PropertyObject" class="GroupChannelTypeProp" version="4">
												<prop name="PropertyTypeName">Melt Geno Sample Type</prop>
												<prop name="Position">23</prop>
												<prop name="IsDefault">0</prop>
												<prop name="GroupSampleType">mstUnknown</prop>
												<obj name="ChannelProp" class="ChannelProperty" version="1">
													<prop name="ChannelIdx">0</prop>
												</obj>
											</obj>
											<obj name="PropertyObject" class="QuantSampleTypeProperty" version="4">
												<prop name="PropertyTypeName">Quantification Sample Type</prop>
												<prop name="Position">23</prop>
												<prop name="IsDefault">0</prop>
												<prop name="SampleType">qsUnknown</prop>
												<obj name="ChannelProp" class="ChannelProperty" version="1">
													<prop name="ChannelIdx">0</prop>
												</obj>
											</obj>
											<obj name="PropertyObject" class="ChannelGenotype" version="4">
												<prop name="PropertyTypeName">Scanning Genotype</prop>
												<prop name="Position">23</prop>
												<prop name="IsDefault">1</prop>
												<prop name="ReadOnly">1</prop>
												<obj name="ChannelProp" class="ChannelProperty" version="1">
													<prop name="ChannelIdx">0</prop>
												</obj>
											</obj>
											<obj name="PropertyObject" class="GroupChannelTypeProp" version="4">
												<prop name="PropertyTypeName">Scanning Sample Type</prop>
												<prop name="Position">23</prop>
												<prop name="IsDefault">0</prop>
												<prop name="GroupSampleType">mstUnknown</prop>
												<obj name="ChannelProp" class="ChannelProperty" version="1">
													<prop name="ChannelIdx">0</prop>
												</obj>
											</obj>
											<obj name="PropertyObject" class="TargetName" version="4">
												<prop name="PropertyTypeName">Target Name</prop>
												<prop name="Position">23</prop>
												<prop name="IsDefault">1</prop>
												<obj name="ChannelProp" class="ChannelProperty" version="1">
													<prop name="ChannelIdx">0</prop>
												</obj>
											</obj>
											<obj name="PropertyObject" class="RQTargetProperty" version="4">
												<prop name="PropertyTypeName">Target Type</prop>
												<prop name="Position">23</prop>
												<prop name="IsDefault">0</prop>
												<prop name="TargetType">dtNone</prop>
												<obj name="ChannelProp" class="ChannelProperty" version="1">
													<prop name="ChannelIdx">0</prop>
												</obj>
											</obj>
										</list>
									</obj>
								</list>
							</obj>
						</obj>
[truncated: 1,013,754 more chars]
