# Supplementary material for: High C1QTNF1 expression mediated by potential ncRNAs is associated with poor prognosis and tumor immunity in kidney renal clear cell carcinoma
Source: Front Mol Biosci. 2023 Jul 17;10:1201155. doi: 10.3389/fmolb.2023.1201155 (PMC10387556; doi:10.3389/fmolb.2023.1201155)
Supplement: Supplementary file 3 [file DataSheet3.ZIP › C1QTNF1 original data 3/Tissue PCR Validation/PCR chongfu/C1Q-4DUI-BUCHONG-1-4.15.ixo]

<objectstream signature="IXOS" version="1">
	<obj name="root" class="HTCExperiment" version="5">
		<prop name="name">C1Q-4DUI-BUCHONG-1-4.15</prop>
		<prop name="UID">422C7ADF07094237B6EA14785AC2923F</prop>
		<prop name="OwnerUID">12D246C796534CD18A312176D2D78F68</prop>
		<prop name="Created">2023-04-15T18:54:59.448</prop>
		<prop name="CreatedBy">12D246C796534CD18A312176D2D78F68</prop>
		<prop name="CreatedByName">QiuJiechuan</prop>
		<prop name="LastModified">2023-04-15T20:08:09.218</prop>
		<prop name="LastModifiedBy">12D246C796534CD18A312176D2D78F68</prop>
		<prop name="LastModifiedByName">QiuJiechuan</prop>
		<list name="AppliedTemplates" count="1">
			<item>SYBR Green I 96-II</item>
		</list>
		<list name="TemplateOwners" count="1">
			<item>Roche</item>
		</list>
		<prop name="SWVersion">LCS480 1.5.1.62</prop>
		<obj name="AppProperty" class="TAppProperty" version="2">
			<prop name="Created">2023-04-15T18:54:59.448</prop>
			<prop name="LastModified">1899-12-30T00:00:00.000</prop>
		</obj>
		<obj name="ConProperty" class="TAppProperty" version="2">
			<prop name="Created">2023-04-15T18:54:59.448</prop>
			<prop name="LastModified">1899-12-30T00:00:00.000</prop>
		</obj>
		<obj name="run" class="HTCRun" version="7">
			<prop name="name">Run</prop>
			<prop name="Created">2023-04-15T18:54:59.446</prop>
			<prop name="LastModified">2023-04-15T19:55:08.851</prop>
			<obj name="AppProperty" class="TAppProperty" version="2">
				<prop name="Created">2023-04-15T18:54:59.446</prop>
				<prop name="LastModified">1899-12-30T00:00:00.000</prop>
			</obj>
			<obj name="ConProperty" class="TAppProperty" version="2">
				<prop name="Created">2023-04-15T18:54:59.446</prop>
				<prop name="LastModified">2023-04-15T18:55:29.803</prop>
				<prop name="HasProperties">1</prop>
				<obj name="_Properties" class="TAppProperties" version="1">
					<prop name="Created">2023-04-15T18:54:59.446</prop>
					<prop name="LastModified">2023-04-15T18:55:29.803</prop>
					<list name="emlist" count="4">
						<obj name="item" class="TAppProperty" version="2">
							<prop name="name">TopChart</prop>
							<prop name="Created">2023-04-15T18:54:59.830</prop>
							<prop name="LastModified">2023-04-15T18:55:29.842</prop>
							<prop name="HasProperties">1</prop>
							<obj name="TopChart_Properties" class="TAppProperties" version="1">
								<prop name="Created">2023-04-15T18:54:59.830</prop>
								<prop name="LastModified">2023-04-15T18:55:29.842</prop>
								<list name="emlist" count="1">
									<obj name="item" class="TChartFluorHxProperty" version="2">
										<prop name="Created">2023-04-15T18:55:26.041</prop>
										<prop name="LastModified">2023-04-15T18:55:28.953</prop>
										<prop name="Xaxis">fhxCycles</prop>
									</obj>
								</list>
							</obj>
						</obj>
						<obj name="item" class="TAppProperty" version="2">
							<prop name="name">LeftChart</prop>
							<prop name="Created">2023-04-15T18:54:59.831</prop>
							<prop name="LastModified">2023-04-15T18:54:59.831</prop>
						</obj>
						<obj name="item" class="TAppProperty" version="2">
							<prop name="name">RightChart</prop>
							<prop name="Created">2023-04-15T18:54:59.846</prop>
							<prop name="LastModified">2023-04-15T18:54:59.846</prop>
						</obj>
						<obj name="item" class="TAppProperty" version="2">
							<prop name="name">RunOverviewChart</prop>
							<prop name="Created">2023-04-15T18:54:59.859</prop>
							<prop name="LastModified">2023-04-15T18:54:59.859</prop>
						</obj>
					</list>
				</obj>
			</obj>
			<prop name="State">3</prop>
			<prop name="StartTime">2023-04-15T18:56:03.603</prop>
			<prop name="EndTime">2023-04-15T19:55:08.849</prop>
			<prop name="InstrumentID">6108</prop>
			<prop name="InstrumentVersion">HTC_VER_10</prop>
			<prop name="InstrumentName">L480</prop>
			<prop name="InstrCalibrationDate">1899.12.30 00:00:00:00</prop>
			<prop name="Technician">QiuJiechuan</prop>
			<prop name="AcqStoreClass">HTCAcquisitionStore</prop>
			<prop name="AcquisitionStore">eJzkvVuT4kySrf1Xxtq+Oy6QAAEymxkzHSKEBAjkUuh0BwgQSJxPgl+/HQVZ6M2q7v7MdnZn1e53xtI6rZLkkPIn1lruEfrv3XT9X9vJZv4/fzvudue//dcsn5xO//O3nqcps8NldVqdV7ute94d53/7r+v8eMLv/udv4t/+97/3x93+9UgtnWy381zbXbbnv/2v+N/157/95SfcyWafz18/ILc/fiJfnc4fv+M+y+cnfP7nz/zP31ptfIr3azPP882P1+aVP/v3X874uFseJ5u/80rmy838771M/ov/V/jF66t8Gu9XKf6DF4mfIM13lYdVXnDzry/YW23wWUVBlmThF6/Km2/2f/vf/68ltHSqELHVKb+ov3r9/A9ReQeVfzS35+WRP1WjI//iB/xJvkp+/cHAfIH/epmXL0PtKM2u8PHfrz7jGf6m7ZJOZnjd4LP9nR/Dj2e8W23Pp7/9b6ej1EGx5x4Ba0MsEvs0BGt58DI3I+KeJIqmg76YLYmzmoig7Yc1wVltLqvMasp90AYNVod+LLiCNzHWZ1JYIgWqW47gnqZ6TB4PNQaaxZA5zqiIteFtKjpgepRYt01L1cZTVQEyMx0BFFffE82BMSirxCVerSAqGcjUh+G4FRNI9oWoaSfv6EzMjsRob1OAFgmWAqa0HApO8/rwidJPDehduw5zhuG6IMo+TYGM11HmmopCtWwcr5wpu4qEXFXPV0G0LegFeyfzRHG9J51FEYOqtTziwtrPSR63NTCSS8ig0XdFbb2X506aHSRi+IUsquF2D0DTdsgcQW9QIk/2K+iNHV9wTJ9aZPUQRegNj5PMPdLC1zJy6DrHYFMnveiGj/cW0RXGe9thbpdlOannQheGG9smjqDdJbIy8xjM4zEQvGVwE7Wwtbk706ClZqa5M23tmKc2KKbrENBk/FTXo7MPg8YEiKcNRIsouqbCOMK/n9dLQlkTm1nfWZpSyKxlL4q1j6ujjtWEX5919/HNd0FA/B4IdLpS959BoCMoTZ1/+UYIyPIXQ6A/2dVANSauAG6DWWQsWSHY073HnFPu7wnLDB2MzWLJOAR2l0vLyeazFeEQCC5mDazt3c04BM5pQUHv95zMVTpeTPyePwVtOgfBuwQgabWJoDnL0814QaC+yepgnlQs2iWscxK37BH0nRlCQHQeMpGer6e/6cSZu83A19ZRb+osBlORGHSeqlpu2h8QiB2ETjhPEEI2QsCLe96Z1NU0AxJmkeDVW2OqRjPVdULBeBCDGAWoYvfcA729wSJskUdObuEe3/+16QqupSME7mFbh2F2DQV3YK5yLbDsiXPRmnehAgFy6CAkVplByXZ1XoNah4BwCMwWUgPG89NEcGZEpVpT1GpVCOxH3QuMTz2HuJGepWSmIgSMHCHg7e8rkdx2+wno3jkkHAKNxuXgJANby/pmFlEtNvcDDgG3O0QISFrqA0lCR3D2HZESqvY1UBaLJXGbcfPMIbAVej4bNOom/R0h0PgWCDRaHflPgYD0r4DAYDhDJaD6wksJKIcNroRU91MyNPs6WMVqmb0gIDcaXAmYqtZOtJR2a9A7nF3m+sHjTA7WGTVFByHghW1cmf1FPAXdXbqkogScJwQGjPRErd5wamBYGhahleopoRlCoNebgQB2ob8gMN7UJlUlMNsNmoxYVzXVhG2rziHg0cXaJ10jpqhsulgU062Xk5OfrsGM8pi5Q03xtRICpRLgEGCZZEKP5giNYbZOyfmISmAsNfHzKNZ+Qnp2jYCh30IB0qFOOQRKJdDrTOqxWtNTANNoYpG2BYSAOz+vgKxQCYBPqU2EjtSE8f0yZRANVlQzgqPhnGwJV/LDcC6ptZ55BWtWH2ceebCEFOKpA9pxhEpg47oFcU/FFOwmKhEPUFJprfakXVUCc0cawsgdjQUOgVIJjFcIAa4EmvboqWSWS8aVQDEgwW+uBJrfAoGm2Gn+KRBoCF8LgUbt9KEESgisVTUESneoBIZrMSX6aaQDiegSi8D3VQ6B5VVZv5RAoQ3rYI0KF+VugHJ+k+4JjJoUV/Zrew1cCRBr5TKou+n+JwjctCFCaKxg0caq96EE1lPIPFNBJXCgCIGer6Kc1rZqziFQKoHeoKkW2mx8q4HiLYaZoy484BAYrjpYFG8IDBOEgGN2F7n6hgCdZNpLCfTx0Qw04YHQG59DMEdNN4OzhxBQQ4SAdi0iAkP74VfsALnYzyKu0zEYERYVXLxA5XaghIBrElyJSwj0dggBbgcG/kKpKoHaQbiAFdCxwCHgW7cOVwJOT0MlUEJgOC/Clx0oITDvrHRUAsedzyGA9mMsOOJ0rZLDZO/DyPOdjCsBDoG6ihB43J/QaN1GXAn8thBofQ8Euu3OnwIB4YshMN50X5mA06KZRQzbRgjsj17GIbCYIwQGzexDCexnxv0nO2DqFyzyzcbbE3Le69wOwGSCRVkqgX5v7bKqHQC7RwZme5tq43b0UgKOCqgEkpllQ2+CEHDSFJWAmUCESkVDOd064UrqjsIHzwQ4BJwBQoxocyzjeV23STqKCfQQAhmHAPXzDIbpJs4qEOB24LJf2mrI8h7an7VDvAXxXhCwwicE9vqHEhivbgiBUgkU/fPKWUakWYVAmQlwCLj3ZyZgjf3MuxBciTMPITBUb1OBQ2BBm9pfIPBUAlpXxyKeeuQFgTITcLt3VAIbp5jB2EQlwpVAmQmUEDDNa5QglKwhULAReuOurnIlYEUB2oHbkapkbwU6mJq+zLzjDe2DaXXd39wOSN8CgZbUFjt/BgS6+r8CAuMo9RhMjcwmXbAjUEfPTGCW5eiJBZdUIVAqgRICg0tzYmmdtoIQiK5YNN0cPf1KytFD+wbagRsaCeJvkxlQkuG/l0qArHtyVQm8IQCSgiuxIFAb7N0UBHd2e0ikucdr3679UAKfIbDzhDpXAu54jM9XQmAAqARgF2JRl5mAuUQI8GDwDQEeDG52+xcEYC94Cdk2zxGQehOhViqBTtFGe6MWUTUYLCHAM4HIsx0w5UZIHLreqGRnIARU8RkMpjm1iL2VWzAQr9PMs6xU5BDYyRvlZQe8NblyJQAnT3hlAqP9yGYcAvZOnIHeu39AYDL0tA878IRAqQTKTMDbzdbVTMAzOwiBRHV1GClkKXjtR8v/E4LBX3Uv/vUQkBqS9E8hIGmNLv/S/k4IaF8MAUM/q3jRrBEC5y2xyV3Eldeunz66A6NNQMCWN3gRrZc01XaLTbvaHeBKQLx9QGAgFwSUk+kIrtHGlVkc+C8l8FN3oHHcWTwYVJw62oF3JmDHP4LBSMVr35zrE8G7FPdcS5fTrhPuj51XJjC8UQWG2eKjO3BZoR2wH08IyE2EQKTm+QsCZSZwvRcPx28cOy8IvDMBHgzWBvsQhocm2qNY92PSL2oUqPCEQKkEasdkwyHAM4FBQx6/MoFQN9AOXPKUdwc8X0A5XkJAr9+mmdPuFTm3A5VMYLfNbghB8gEB49x9QYAHgyaTElDiR4QaYw452p+66zjXFnlBIKXqyw7wTKBo5B/BYKkE+mNXA32Z49+vtAMlBDJlGfy+EOh8DwTklvynQED9Ygjct4UKo22OEMgCwSZDmsagNhACsPPpCwLDFl5ElRZhqQR4MGikrY9gsMwESjtAM1QCbtxf+0T04lnVDvBMoLQD72DQLurPlXi5TngmUFECJQRKO8CDwVIJfA4GSyUA9yvaD2+CSsB8PO1Ar4d24A0BbgfeLcJfZwIlBLgSSDyEQGkHBvV7lHEIvDMBuqpffK4E+kchEJz6g8ocAqUScFOGEHjbAQ6BtxLoqzV8/K7joBLwBg7hdoB3B86OnYHrIgSuJ4RAz0AI8EygM+r1f8oEymCQKwG2EYNqd6C0AxUl8AcEg91vgUC73Wr+KXbgq1uEA0fVYCidPcHthQKQS7GfgDa5eoKno+AloYZ2oAwG3XWeF1wJbIJ++lICR/kmcwg4DRFX0rI7wFuEJQT8ejrjwSCHwGc7UGkRlplAqQQUlMDCZyXAIfDoD9a/hoC7q6MSsNoJ5ZmAUw9R3vMW4Xb7YQdKJVCZEygzAQ6BLtMTDgGeCZR2wI1RCXA78M4EKsEgVwJPO+DOHptXJjBcjP0M/ExEOV5HJWCaxYzw7sC9MSZVCHiD0w2GsyEqkbJFuLZaXTB3qAT4nECpBDgE1GnhczvwgsC9lWvTbjEAy/JQSZWZgN2XAlCK55yANPUpCXo/IFAqgXcmYB71CH5HCMjfAoFOs9n5p8NCvwsEvlgJlBDo6TeEQGpmPsn98wT6BKEATV88k44zItBvrJdZpTvAIZAVbZV3ByrBYGkHeIuQHnBlFjvJDAZa/pEJfJ4TeHcHHChQvlumZXMIcCUQqv6EZwKVFmHZHeDDQhUlwMYInXJOoK887cC8h79v7qMSqECgVAKVOYHWKTZeLcJ7hhBYeT8gAGvfJ8M1QmDY/wGBz0qgaILDg0FuB94Q4N2B0g70uj+UwBsCVTtg9PH9M4G97ED/OLaZO1992AFzcQsz78acvDIsxOcEymBw0As+MoFSCVQg0B08g8F19hEMvucEflslIH7PyGBXaIrtP4QC3S+WAhdHRL2vFIy4UYsBESR5CoaI38NgIxbcD5RS4BUK/EgGKyODZTLoLBvrPRn74mta6NUj/NEegGTiWlwKLKS9+TEyeDi9QgFOAd4eeA4K8B7hVnwGYicyJY53df1KMmjYdRcpNIPXtBCnQOkHOAVYE6VA6QeUFVKATwuVFGBechO4H+DJYLZ1skoyyHuE6fojFCj9gNMcr/OKFOChQOkHSgpwKeAZz1Dg2R5wOxlSoJQCpFf8xQ+U7QHCk8GnFDB0B6WIkpGU3NqKDNoVX5LjPzSJJ4MVKVD2CD+HAkSJnn7mOTJIa/KLAjCZUYv7AWIYH1Kg7BH+3n5A/J6ZwW6n8c+jwd+FAl+sBZyZj7VAH0iBrsReWkCr3Rlxxk1akG27r4Mx76EhSMdCoe2Po5uzs1u4apdagM8MPicFeDRYTgqo8GNSoIwGS0PAo8FfGoJRRtBA7FJ8fOFYI9BrP8aFSgpYW4oUKJuE78Fh3h+QHV8FI8hs4q3rqD3KaLCcFOD9AZCfTcL9NhYq0WClP7BuySY3BJUmYYUCTogU0OARCbw/UEaDn8eFNFoLM2fHNlalP8BTAeohBRQNKfB5XGjAYnx8qQUsE5CaEmV7Qu9OHYYXx868/goNQTpECtjXJwXe40IVCtzkwgbN8D9mBktDoCkzQG1zQgqI6gS1GaV/SQXKaPC3NQTi9wwNyi1R/mO0wBdToNQCnAKPPfFJuqIzGF9Fxtww9EXuCMba9gcFPo0KvOeF+ORwmQ2WXUJHnzyHBp9dQkX94Qg+zwtdV6KCjuQ5WlBuH3hTgI8KbER0BEMftcDnWIA7Ar+VqqAuVkPB7S/1mM8L8Vgg3XoxHxUwM6RAJRssKVDRAuXkMB8aZIt9AIbypECZDZaOwLw/s8F3l/A6TgSBOwJ5K7tgN7VQcAUxsPnQoNV4aoE3BSrZYEmBz46g3D7AHUEZC4wKsIWKFrBu958pUMkGSy3AY4Fr5zn0+dQC7qDrW2RsT/Rqg+APGBUQv2dqUBRE8Y9JB7/aEixSQMk7FhnxbhMhIYXhJzBwHozBZJuLlRbBCwOfWgTTe668MFBQBEmZDvYS0xFeGHiODY77v0gHuSVYLKgCqmw5ghdp3plchn+dHe4l/l/SwffsMMdAm5w1GLVym/ENBKUloMovMPA5GOAY0FLLAlU5OgJvEcC6iFHSPzEgPvyEhPVnn3D/o0VQioFV4XRe6aB5tnxQBm6Ei20YJJVdRDwY2OiyBGR8nxE+LFAGA5U+oTwjxcsS4Kedk2mA4qoMBrgY0B15DgNViBi3BGWLoCIGLtbeflmCq722uBjQvTmKgXJ2uMSAtdn8pU/4e6eD4vfMDYpCV+j8KWqg88UYaMXPPG0iMdTEbRaTsGHN0Em2WMYxkHZRU+oh+ZEP/thHxDGgzpd1vo+IdwqFVDI4BuB8eLw6hSUGfj0zNF+qBEZrBpl7eTxEEjAYg35MXOJugKg8H1RFxMDnZIA3CbZ7LHvrfrYF2IKX83yw9AROGCIGeDJw2H14gs+dwhQdB5DoAoRvJiw9QT96jgvkjw9PMA6f+WA5PVwmA6Ua4BiQeuoULOkwySDqBCLZTX4kA28MmM59Vp0erjQJXMbuHAOukwk5YXMicwxU1ACJEAN8XOCNAd4k2BWxDT1h7mSeedHRk1ytkGPAWQ9zm2NglOcfnqBUA795MvA9k4OiKAn4/38GBr5aDQwpimgrlVnmaJ0sIdtJnEBPbrKsYgpobHwMDLzbBFUMvE1BGRCORj/UgPCA6T/CgH22e6Bd5i5zs1ygZLmk9ms7oZsiBsrRwTIa+LUaSBqpCda6OcocS9dFcg8Sg08NOWLPS8hg/0MNvDHgBlhgPBqwGhaK6kYDMicxEEN6vYhgkD4xUPYK46JmcFPAA8L31BDHQL1jb0HR4wSf32sWvE3Ao4F3m0AZoRr4PDDA1YDbUgoYrzwn43uKSzVQBoTu0dNkItzEBMxQRDVQDgy8e4WVaIDWph+m4B0NADuJNg8IeTTwDgjLaOD3NQXfMzsoNkRZ+k9VA6UpMM8qEzzpSBLSvkPyygY2EZX4yEBpCn7dJzBWsgoDueURbgpKDJRq4DU39EwIywniX+8qbndTF+jgiaHWJNtzNVBigKuBMhv4ZZ+AJ4S12X4MxnqMq+H02dGYamkPxkrHIVwNfDYFn0cGlld7DMPA9IirmxmtjgxIzw2VbPAjIXyPDJRqgCeEk6Zag1FvkiJm4t2ZdBvnNVgtJyA8G/CPTwwEjxmrdAsrpqBUA0Pf/UgIm3eCpuDhorpRH67MtxGUauDnuaGnGigxoIhLJ+N9glINlBioZAPjbJuSSjbwm6uB75keFBvdrtz6QzDw1RGhnBcGjDa1DzVA5jADM20zgZuC924ing2UGCgbBXwjQdkuLE0BHxooMVDOEPOhgTIirIwPcjXwHB/kGNicizUMjmIkuNKDvjDA24WlGiizgUpE+PmEka0izsG4thli6CmC7Utq8HahM+whBrI9moJyNxHHQNIxVGcuRs0XBoRROoHefOUTT5+xnJsCPkMsex8YGJt3xEBpCj43CvSG4YIt9rfM2TTalLj94gMDZk5tHhGWpoA3Ct5qYFDuJtqelndcrZ+D/2mOGFzNhzUg9x8YKNUAzwZ+ahQ89xWXGLAPW3y8WPMsEjcheqmBkZzDCwO9p5rTxFbCGwUngIj12SBKf0sMfM/8oNiUOn9Op+CL1YC2snroLalPnLybpUQ57OdALh1UB3czl/l+olIN8Gyg7BRUBgjLiLB/F12hcrxAiYHKzuLKfqJ3p8Dq3vCCDc9zBcZsuGSe5+Ka9c4GQFI/TIFWox9q4L2VgE8N1G5xC0YXMmHeKTJEkt3RFHA1oDU9/2UKnlPElamByuzQULcPQEZRjGW6FnN+vAA3BSUGAvtHRFh2CgZdOFRNgbBcFdAT7Rt+ftksJpuNlEPPh4C5HUrRbhxliasBHhG+OwU8G3hjwKEN4cyzgbJT4IWep/IpYvUifkSEpSmoRIStgzWCwSlzBBgvdJs0QzUEozP96BSUs0N8aqCcHXrvLP59I8LvmSAUW41O8z9VDUhz0QTVGvoM1hcUpUxL52BZsk/cRiTKXA2U2cDLFPyICPt9c5JrMCkUGF7bHnH6Te/MRwh5NlBi4J0NfN5bzHcUxeN+DH1hvRHcey0G4im+Uz1vrBwbKNUAHxsoG4blCOErIiQXF3R7uxJgLrYKsmugKShPGeFzxOXYgDLfxOzXnQJ78rQSne4STdBy6/NOAcdA2SkoG4Z0jqaAHzX0bhhyNWCMOhP8LUlHcLWojqZqau3Q67uB4PmiH/9kCt4HDPDhoW2En9A4WgDjaqAcHirVgNdYa38xBW81UMkG5Hs85mrA3dXXNhks4ghs+kMNlGMDfdL7MAVvDPy22UDjm04dbMntzh8TEX4xBsSeNABNTXH1Wi5JQc7ueQFKs8sEjoGyU1DODXzGAI8ICw+d8zCQPOKRnlfwE8dKNcA7BeUM4S93F3NTcF01UQ3M0hsDxR3syZYhBox07mbeTGUW307A1cAvp4dmo4YA1nR4JJ4n9mXSu+8tGMy76JXLSeL7Pl3zGcLK9FDlsKFWzZ2DHt+2xPGPks2PHSwx4Krr52FL648ZQp4NlGqgYgoO1xmBIL6TLCB6EVNb319g3A4iBn4u7nmnYOj/MAXvbIBPDz03HQC9rBADtVAQib1BDJgnVAM8IiynhyoY+KwG7KPtgDq/AKqfJZow9+hHMGJzyLxTV7S5GihNQaVTUJqC3xcD33TuoNRu/8eOEosoQcHKriFxRCFXf20KyiHClyn4NDcAUxEvs4XqZY60fbwwUJ4+WmkY/pQNvDEgsPAEurHuMrehXVCUt3IPrHCBZWirmU0asT8BZWhMWWVrYQUDo5G3gtFt3CAOi1CJ3CfSCEa2jGWwDlGdlBsK+BDh52yAzjNfna3rFOyrdcu8BZmmZNaRpjASmh7hBw+WDUM+PvTLXUV6nUXgO+s+8c9dbU97ZN9+nuE2ycDfNIBjoOwUfMYAjwg7o6wJg/YNP+Vem8hcDXAMDHU0BSUGhkEjyj43DE2zsTtrS5O6qH4kyFwTdL+SDThJ4gPHwGc18HsPETa+Z4hQbDcl6Y8xBV+MAfV2DkGZTGPiCEOaclMw7HZRHh92vsRNQXnMQGVfEZ8lLrOBTTeloM56jHjLQ6a+IsLeAAhoAz3mpqA8etBd9gurGhGWpmBXZAOY+wtC2NJ2ztRcSiGY85UnuIcVSyqzxJ8jwtcs8YZYEC/aCmPtkQK0OwYf7Ekdy/ga4uvhaqA0Be+GYcUUHIe9BxjHVTdzL7saiuiWOodBt+UJno2ynozyX2CgzAb4FOHkgv8S1nybhZvwkdL90TBguNkvmBe0Qqg0DD8fOMRNgXQyO2CGNmLUuFAgtbZZA6PwRoRjoJwb4BHhLxuGYzcOwcgdVE+j7JHyToEVLz7UAN9RsN3+QeNDjW+aIuwILflPMQVfvb1wfBFzFN2PhIE+3STcFFC39pENvI8cqqiBMiLknYL0YPdhAEs/c1idxXx8SEv76PLLE0g/Nww/qwFrSmKYm02T+YsU9nQTJ3PQ5EPAPGfNRN4pMERUA/zIoTIirGQDsutMIWpNSRY2cxXoYUnx/RgkyMCMyJ5nA5W5gffhg7xToC6IA+F6pwvhre+klO0A1UUusecw74ZyNVCJCD+fOyaz1gkmtDHOGEKH0oayiREb9XUGbtLaV8aHKlOEvFNQmoJl84ze/VZ7RqO9QOUYKLcUcAyU2wsrDcMyGyiPIeYYCECcg7lsM+Zcup7EswEyX0LGs4FKRFieQPoHHD7Y+KYpwk6n+R/bMLylIxVGh3zFYPMwX6bgc0T4605BubOomyJALJU8D+qlKGqDXDbAEAbAuBpgW3vyc0T4xsC9K6zAHUp9ga0ad6DSPT+DeWtMmHsSxTNXA+PejynCz2rA2rIc/EtkCMFmn0r0vLsrMJwNZoKr70TpZQrSH4cOlaagVAO9aSf3VScWluDc+z3Bt6wipbObeAaqdEPiio/Nme8vrMwNvMeHuBpQwHlAaAmQ+VBkqIy2oxZY0f0geMvWBFf368cw8eeGIe8UTMZ2AOPbcoqwCns2nxsoTQGPCEsMjBUxyn7GwLNhmCnnE6hJP8xcY5flpLtNYp4NQC0RfaLTv44P/QF7ChrfNEXYbTWbf4oa+GpTsD1tQrDbm13mhlMrJc5cQjXQVH3m1CRf5hsMK+ND72yAY2C1LjZAZsMZA3LH1bM+oT3ob8YgON2hl//UMHxjoK+JZqyJ090O5sVymIUL6b6nLSxffH4D1QfWJq5jdjypRoQ/nUK6WJ4gYl0zC4LZyqe9loaieDdcC64tItbKhmF52EDlFNIyG+CmICS3A/jivs/8pnxXqZGKdfTSypR4XbWlclPAh4nfpqCyp+DcIi2YXXcuYkgiEu2uHhko7CIS53I6iT/tKfiMgdH0LIK+Wq+I4xa76viQg26ecgxU5gaqpuCZDXQtTYfBeZZk3nyZS8SpixMYdNYgQOuSx3xu4HM2UI4P/bZzA41vmiKUxUan+R+KgU3daKOI7N9R+o+OZ/IYqEsYWZqfufEBy7pUA5qr/8UUVPYZZ3lfAy3KV8TtkhYloCXP44h8NAHNRD9XGobVfcbv08cW3eUF5udsRILr8qFS92LgahZIG8HRl63XDsMSA/zeJJ/PHNn0ogd4G9kSWDB1z1Sz222gtfDEPG30nGEoG4a/6hTwiFDUhAImznxIgsbuntBe3nBAVzIEYniPKd9aVOkUvLcW8U7B9LDsguPhmwlrXm7TxiUbwkyLVOJHy5tK+cFDvzQF/AZFcdsDcoR95hnqJCXDA6uDcvOe+zrXiIFya9EvOwV8h+FZuE+B7C4ZcZPzjpJCSOcw8rf4eZOln/OGIc8G3p2C31wNfNMUodwV/xwMfLEpYJ3BBoaeJGeuas9zkh+TFYzFAXpzYdqw+S2KPt+YoDI3IDvaDIh53wle0JIK0ppaY9DOS8a8aExUng38tMPwHRG6m+4DFnM6Zv5wvfapHdRqMLiGNwb3+ZFWNhpzU/B5o/HDEFrg9GcDEjryWqU9YXoAw6DNDHbbo1Q9ifTTfcq4Ghg2bk2YJnc7Y4m3EmlIgxPo08GWeY/VQeZ7CirZQDk3UFEDznxXh3nT8kmQNvyEUinLwCP7Hgu8HuwpNwXTX4wP8U7B+NGXYLRsCcw9rBNKaqNEgX7THzHoZLpFwtt5Wt1h+DkiXE7udTDF+SkD6O1lElnPYeZF4RHvuKbS67iB9w7DPwED3zNF2BAkUfxTMPDVewqakWPiahwSIdzXnDOdE3sD/UUcMmc9D+KKKahsLaoMExPV08AQjnfmks6JksOQBjAkYph58ZrtKxuNK3MD/EDicorQF80mzKSVw8Ka7eW0MT+eQUnkLnPrjUTipsCeG1NWyQb8/lR+7TAMVt0uTPMmruajhwe0e4iGAPpBzYIwHvl8mJifQPZphyGfGxBSswvu4TZCU5E8LMoWxwDo1b9l7nWanF97Cma/6BRwNVAf5hrMBqIvhMFC3NNk1xXBZXQg+HbiirQcHxpaxc+mgGNAWNVz6E9UhYVJQ6FUdgsdlFYwet6ZzbNJ3fyBgfetCSpq4KgMHoipZouAZHRT8jhKZ7BWOhNcfxsgPvEv+pob+DRF+Pti4HumCBsigqDxh2Cg/cUYmPpCBOGkawqs5qgijdL9GXpyI0bpTxqvbKDSKSjHhyqdAjHrXKHnmDXiTR4jkexryQ609WQmoJqgIlcD5UGEFVNQYuC1w3DQkiA5obAN/drjTK81ZwyTWUEYGzSdmPpFPP31MDFXAw37VIPF7joUmN99JLTRjBYwzcYGC25nLKsSA9wUvNVAZU/BaUXq4E3tceZ3jp5PraVjQKA+G4jjkZLTEgPm9vHzngKuBppXn8CiuARZeElzkSZ9WQVnbY8y366tc2oIaptPEVbmBlb3pf7qFIRCqwfMaFOB3Z00pZ1O3AOVzMaZd6Hr9HUQ4XOH4a/nBhoX4kMYtjQWRhq+ln7gqmDjqxFgrzVzYuqIAUpNNDnlnoLJzJnw8aHftlPwXpH/zRjoyvKfoga+OhvIlSgFYKtB5p8b6I1haUmgBec5c7fz3plnA9WTCJ8YqNyeANcYXH29IWGh0LztabxAEapot3Xm3eKezLcWWcP0F52CUg1E610XkosOWbiMdInWr8IacME3BV8O0j2ldjLlDcPK7QlKNcD3FIw6uQrhfGsz3/Qfe7p9kBMk5sPK/F2yLGjZKeAY8A0FRf3pbvGNxrxT8GhSDcJ+w2HBVHnkdDPfLSBubAlhwmZl0+n6Y6NxBQM8G+jtrpKqO7QHSU5DEgoHUaaCmVuIsbsjhJ0BszkGeES4tRFjk55uOtfVUHupgVWe+bBoJVYWyGctoYgeB+goddhzh6TItxaVnQKOgdIUMGdlCHyH4WyLRR3uWQ+xU7+JFC6GC/otTwRnvorOfG6gEhG+dxj+tnMDze+ZImw0pK78p6iBrzYFg7a5hThr2CyYFXeJbrKVCf2LuWaeZ0b7iin4PDfwGh+6KlNgQcsk4U5J8TI+4NVqH/Qjcxs368zVwGi8dMmvMVDeqsgZHV0SbPdMpXKvVYBrt1HkJxliiRWIkRIDlY3GpRrgnYJgZOsAw5MtsGF7fab3Pr7S0N0g1rbnwqIH+WkKFs/xoRIDn3cYyp2CQLg+Y9mmPqoRRT7dIYxnZubfJqgu3ucNVI4dqZiCvRKbMI1mYRYOvAalys528P00XRaYGUGTc/xrp6DMBioYuDpkjhj0B1ngCmuVOqt0Dr0CvT2Yhyz96SjCz6cPHQKzDdHC6WfhTYScnkaTKxjxICOu7x4Sng1Udhj+AecNNL/p/sXNRrf5x2DgiyPCeYKrSbKnIyHsOiiKF637DExVOhB31ZJecwPlMHHlPiWVGxibU5KBs4r6xF/PVYmupK0OqtgXBU/sdS3C6jD5aZiYn0tcRoTedlcHfwRu5o/ahNJNPZNgni1HzHcbrkzFGE3B5xNJKxhw7zmFcFyMiC81PZHWTkIbf9/OJqxxVxOOAT5FWGLgfewIjwhjAQyYuytgIW2vC7pnsQKzvD7ImFQnNi07BZUTSd8Y4Hcsq4miBR7qciFMhoFFR82UgZsfPFQjTiZVIsLKiaTcFJSdguYN7VYgMMSw0/ASOhslbTC2g5C5iiNKZGb+dW7g856CXMx1mFzTYRZmE43S5DR+ngavn56nkyeUrMY/DiF737bwN1cD3zNF2GjKneZ/qim43SJc/e6pQ8JLvN7T4/QiQy8WBBSl06HF1cDn48kraoBtoiMstmQg+K5296lCxxdQVweF+UpxKfjWokqnYDIbGtUdhlfPUmE+z1zBR6Fg042L36PlHwuB3kEslRgo9xR4lrAStVY61Jzte6OxoFs9mIj+KGNoKmS60CwFFov9iAWyoZ7p5/GhnxqGz9sV+doeBH/SXEu0KYkmLOLCzkJ7TESaxqgG+E0KfnneQItYfQg2jYgwK24A3UZiBBPhxDLmJ9TiaqBy3sBbDfC5geVE2IOjeYjhweQh0nN/wsAw5YUAJ3GnclNQqgF3tSzEyj3LuCkIG/kA5vlohN5ipKW0z4Z9mJ31puAZvoOm5h0R/ikNw+b3TBE2Wu12U/xDMPDVpkA3WyLMlw8gzGx4Eo0ujx0YdqGQoJ7X1Z/UwOfTh9okKoCthjYLV4a7p52r2Ye41SRC+GjeEioc7Un1hkU/mYKBr0KUWR7zY48BFSE1IBxaQII+0/ccA58jwsr4EL3EPZgG+5HA1Fmm0ljydXDk45gxUQOJluNDn+cGKncpWMxUE+atxGX+RSEqPVF7DNPOY0xYq+7b3BSUG40rGMjUhvzKBhIhHQBrtSLmt3PEgNilUwj1kU/8i+j7XA1Udhh+NgVe43YBJJhD2G5KLOrW3SbQ2X5LnOMmlioRIW8YVjHw7BQ0ohxQzYzGQqh2VyJ1FSFDadLTWLhN8f3/8izC33trUfN7pggbUlPq/DGm4Isx0I1JCwKigRA8ZIaivBkNwZ+qlPkFFJSWZxF+3lNwoJvlq1NwqysiLE4XXI30eCXR3b0VQQiHXhb4sQq0bBiWGOA3KykxkJYNw3KY+LARdQivJ4+x/JgBvSxQZIfP04f82/Ih0Tz/e52C1w7DDf48LPqIgZYpUDpXEgOgf3KIX2+A/OoUvLcWvdUAx8Dt7FswbVwRAznJKKUNFPWLveCwwGj6KV2EH2rAWYEn/tQpYONiAG7YiVhQrAKfkoc/B7998wU2TfOEXsIPDFSygcoOw1A2C1QvsSMEtiSg+snDDIaxUTBndpgl3BSUDcNKp8Bd2vQVEZ5sO4BZU3IE5p91/HtNSRMSH3qZP0weNi07BZVDyN5ThL+vGvieKcJG+zk48Idg4KsbhjdZacPcurjoTXcEaH5fLmFW86yMBb7m0/IswurJxD9uX8izgZU/lCBKB2Pmi128DGtXZQm+sbMy/zZEjpTZAMdAOTfATUGpBkpTMDrKOrj7i5eFwy7xaZ5SGybzi5uxBkUslZ2CytzAu1PAMbC4q31wlTk+/yVmFm2PchNmvZmThdrcpdVOwaezCDkG1Nq5DwtHd4Vw00KMpPQcwUIXgYSDgS/SJP8xPvSOCCt3Lgs1cQiLuxxl/rWxQQwMkgXMrhCw0MenrmCA7zBsIkn4DsNemQ2om6EADiqyjCVmltN0ejPBvxWy4GXNBXAMlDcyrswNVMaHmIxqK0znIOD/0n1qxDKBaWs7IOEK8P18PqD8D9ho3PyeKcJGu9OS/hQMfPUUYa50ZZhu2q4Q5EaW0JY6PEPYXQ8ZC1u6Td93MX3tKfixtYirgUI1uwD+Dlffpf8AKu9bW/DCoi8Eh/uK0rJTUN6u5NenD9UiiyBGCk/w2ZDFFDwYQzhTPBZOkgwXPSuZcQzwhmHZKagME9d7tA+TzWLMwjbgz7sRljWzZSzjPHAt+vmA8s+dgnAmD8A/em4WiD6K8vK8gYgYIIT1aaByU/D5LMLKFKF0Q2zNO7UoC67jIKHRNk9h8Tx9KNBU8cyzgc/HjpQR4eu8gbzbAH8NLpoCl53pvk1ifHyfZCEVlxKtmIKf9hQ8MVC08wQ8WuDr91p6Qo1QsgGWazsL1TVDU1V2Cko1UJqCP6FT8E1ThJ1WU/5TMPDVpmC4ntVgXtNRlM9OLKX5mIgA7mFE/NnaE6l+Gun8PqafTybmaqDTVmoQrRQnC5yFF9N6sDzB5CENCetGq5iWEWF53kClUwDrhi68dhiCTyGeap4QnrpZTGUao8ZvFl7mextUB6UaKCNCrgbKiPDwvk9Bkdh98Mx0nIVzGzHQ2RZDSKQzrq6atrKrDUOHKPlPamB3ATRBQuiRIBVRTWRrdQ5s0HPRpDw2Fv18QHk5TFxpGJ5aYIPXWUUCx4B2PK9g1vFC4vsGFWl53kB5M+PKIWSVPQX+ddeE6T12s9DyBJHOm1kG88PYJGHreYRLqQbKswi5KSh3GL5MwTMbGO3UJbjbA6qZqbHe094hYRAO/DFhI0Ytbgo+DxMfrxdG+nojlH9LDHzTFGFXbDZ/WS6/Iwa+WA0EXVIH93H0MrZvZ3uar6MuJM3TOGPHmwA8G/i8taiiBhqbvQJukDuCvxa8hBYr5QbJaWSTYLm/57S8nfHnbKBiCg69hILf9xnxV3uS0LCZuuDNdfx+22dJRQ1wDCxdx6h2Cq7NeACxryIGkkKw6b0n2rCYy4iBZrCClyl4n0VY7jCsHEla7KwhzJymR0JPxfebbi00Rc+TiVl9uoGXGnjvMPx8n4L44OPqG+QxCTeDRkrLA8r9Qxaip7ogBvghZJ+GibO7Ir9MQf3EJPAdxSN+qjKZ2q3TCRiV+8xPd65Pf3nXoooa2CTWCsI19Zhfu63PNF7GMczMDf49EkNMOAY+37ysVAO/LQbee/7/zRjoNjr/qWpAuOUqBBMsu8C4oiitG4kK03nfEZjqkz0tG4aqrSEGsqOh/qQG5rmvgWsusOx69LknQIkeMPNXNqoD7V5wDFRMQeXYkRID7UFKYdoWGQlNETEQKHuUzzuBZT4u1ylXA+V5A5UpwkpEaI6fDbPGfZwFdbQvtHuWRhDCyCX+qI0YKO9T8BkDlT0FpRpYbPeoBiIJMWJvYAWsEWFZLaabmEeEZaegcruSiimYnWMb4juJiS/WGyjKb1IOoIlhFq7mVOLZQNkwrNynoNIwFA6nNjhRA03Q1qAqtS8ZCqR2MBDCrX0/cwxwNVA2DCsRodU2RS2y1Oepi10vC5qrtUgT6icQtgBNzTn3z1S1VgT6+e7DFLznBn5bU9D6pilCWWr8MRHhV6sB1aUa+H6LMX8+IwXdWOjV45BhWQu4UNGhiRgoI8LPR5JyNVCeRbjIXBDYoq/vqRPfRHDTDZqKy8AV6fuGxn/n2BF1b4Bf3yCG1mcs+4Z+9tGkIAZCf5TlNPOfaqLX+8swMb+tOZ2nqjZV8iHEDX8shI0aA5rH8hgm1xpiYDpa+RwDfGvRJ1PA5wYGDyzj2ezgsWD1nL5PR2jUJ50WmpL7dpPwYeLP9zCsHDuyeqSjZ5YQs2C9NFI6OMs5TI08FHx/48tcDZSmoKIGKg3DecfsAMgDfL7aI6d00Bw2waGzocBW67VaVQM/bTR+dgq2RbEBhtgk/mH9kCipo5rx70c0GZMwl18Y+KPOImx9zxRhU2iI0n+qKejeYh3YaYCrryNlIq1Pih5Euu0yP9JEq5INuOs8L36aIhy1ERu+s3VJ8LxPARVYtwnxIhqxELZ3iZZHkpZ7Cn4yBSUG8rZoQJKHjHEMrE+Fj6YkZ4KvN4T8p4jwsxpYhucXBththRjoMdUBhy3czF9PEAOVuYFyirDEQOXmZbVZiibiMvAYG/cRA704xtV1YXpCMBxvct4p+HzzskqnYJzno5caiCLEwE2QN5A8EAOhdghUrgYq9ykoOwWVY0ckcpMhMRRPCMeCb9FalLVhMa7bjA1vD6C14Q818G4YVvYU+NtkC5O5zFhYL3SZ6vp+DQH+PhJohUF5RFhuLapEhL/3ycSt75kibAoy/t8fgoGvbhhuOmcd4sECV9/Nikh0cgELWJqjV8WL2OemoMwGKsPElWzAeYp6N5wgBs7TdUH1htmCmWGNMn83xNWsnBv4CQPvY0f2zcKA+WSHl/FWRAzU5mIAk+nGJ6HQEPbUS9OkOkz8jgh5p+B0LIbgRqFD/P5F8FFWUwB3NUYMnA+IgTIb4BHhLw8ot/TzCGa7xMvYGh9DQyfZgKvFqE68I2KgzAb4RuNf3sp0YyAGnPUmJsw/BSn1uyquzisjIuH4jp/g59OHMnLo8oahUWLAc80aKnhczRk+2qbjebcLM29lI0aol9DP40Ofh4mzkbWDSEwR402aqXSuqjkEsY/qYjzaoI55by16Y6CMCH9fNfA9U4RNsS38MVOEX42BiyMSSFYPJgRhJ5OpPToPYLZsPy+jgx/ziLBUA7+eIqTe2YCFOnBZ+Gg+CrrXhhJ44nEkBAn7KwY+37WozAZKNRCtY8RA6LOUpqIUcgz40pacKzsMf30WYXxADMzaOZqCGEU+HZiIgQDGruDf74iByrEjbwxUTiY+TJ9qQKqhtx4/TYU1S3LwAV9PsNpu9q89BbO/7jCsqAG3tR/BvNjGzF8KWMhOSLcQrBqIgVn7AwN8mLgxdvPK6UPcFCTdqAYzeY+mbJuKQHWJ1cEL6IixqaHntHIIWYkBWX1M/3LeQDvdA1szlgWshhgo7qgOgp6F6iK9Bj5lAzQFn88i/Pc0DBv/CAO/+scXBv7/J4Ttr+VAoy3J3X/IAUloKkRsdcov6v8FB2T5/44DcuOrp4lHuwSO426fTcTTKjaWCVnBUbMsEs3d1dnYazmqTE2NGBt11oV+fNwXuDCb02wYEknVhc1sAScxMLNpEqWpITmEwf5Ro2QSLW+FIVqZDFHcGDAftaqo52Y4cw6bs8pGqrpR9eF5uIBjuu6T6aKzUo140jpAlil9FkfRnRrGY1cDdl6iPJkvHVk/kfrYWbnLe2bWDQX0EIY5HLuekU36eSoZR3+5gfVtbrLIajm2oQYihel5A1n4vHuZJh6tkbPVFmeh/5QDWu0S5XCCm8Ui0cDHS5rQgF0BVjax5EdqwDDeQqxLThZQvZD0cW5TB7FUsEE3mIna4ZFtYJ93bSEeHL29oZlmE9an9TCLtvRhGdYduZaMbugybA3ffypNjk5z95BIvzeYJdp8mcWwDQ+WMLWK1d6g21kE28UKP7+arNqGv8rqwHp3fH4dHNAN2tg412hWZ4PRNMj13W3Ygcvd6bPoPFTPhtFjTdjNMotNxyMvNpRTugY3OEVC2Og39vqg2Ws5R2PgkFG3vrH1v3LgK2uq0/jHa6skNH6Tmmp9cU3J+nAOx7bXz6aL2j02RBTGcKjPsabMjnY2LiE6tyRhUcYurcdeHw76idMQJjMydtWWrPfkZ+Y+EcwsykQ1Ne5Bi0FuHSnDdVlBrzfYybhWNAeM2aYi656lz1811TMCS7+tUHCva0OsqdYMa6ifnY6w95dY40mB3zfHWJPxwfFIOExTqit0DbymrKup+HonWOaQ28TIYkspZEMf4jWe10ZYU8HQAaMuFhRm5wbWVKcxEnlNHdv7C+M1VfeVDaT4flnsnwvJmJ93DTgcVawp//LIjX6ONZUU8XM3PlmplZrq++NTrtkDfPwpc0ckxpd2No7jVhOwmoZZbE6wpqQDWgbmpCjZy5p6qMbBKRxZysxi1M21ZmMWw85EpsSFi5/3Mr3FcI0a+PkNpgDGZI01NemDk7Gec7P1RuNycJaHWCHDURLsdWPvdOCcDfrZpH5Nz0btis+/XmhYU85+HRtdK88g9I9YUxfLSPVV3hGcnUbHgn2WkGn/uprqtv7xobm/T021vzrEnpzmsL23+lnsGlpihIfbGrattcUms5lb8HVqGroRC+Zt/awPOpu5Ix3r01dN1e6zJexa1BSmLlFzw+2fcJ2aeJRNrgNFNLr35V/WqbKmNoeNSoaEGIj+PFvCKRA+amqcY01dxgRrqtHG7039WVO9qyuw9lq1KzXVX/aVWFfOpxzO+xuuU6aFNQVLYYvcD7CmFhOsKaFWEGDHBrCfakoaqanW6AkbOKL5yyaOiDW1SFoNXPdsS+A1RW9YU97KcjJfIYAEoirhNWWZ3vCsWc3uBq6z+YhM0wBrSixaLdgZA6yp6x1rSq9LAcT2c53aq8uCr1Nt2Wi/1qmehOvUKd1hTRkr92zUcyeGg4tMmth7rCmjntUgKIqPdWoeuDteU6NRvEn15uHWgePuhjUldAusKTZrwcpoIyM08REbzUGCTAxxnfLvfSPXl+Gx7aSyNGajlbyx/oU1Jbf/qfbTfvynf2dNfXUizOD0WqciScB1ivWXa0jbF4vEB10rjPoiXYGvKhELrzVd0vHyW3LtZ4vrSNZD5bRELtdxnbo2cJ2y20MGa2mB1wTrYU0NT8suJJE4YOHeLNSf1qk0XS7hsF/0SXQiWEMNZ3eEnT/Emprc8PtwizWVpDWsKT9V8fEN3XNWbXYnfJ1KoyyHq7A1sujUxZroJVgjebuPNQX0o6acw19rimu/sqba2W0Du2kNGfIIUfup1PxYp7wN1pQ6iDfg42qQBQ2qUT3OC/NVU6skoZpvzlBrDg62MNEL1H56FOE6ldexpuwEa2qr4jrl9JboMcuaklX36NTsuEP4OvU8UQsO1hLf/2qI65Q5ViI4sQDXqXaONfWYLrGmBo7D+DrlZ+2Vs2PbumCW65S/PaH201eo/fQc16m5vMPnVyXUsi0BayqzsKbm2zjKwtpwU/z7aqoj/JMjWyShRdSuJJZf6LfW1FffDTq+oZ9aDPBv0vLd2FDbwgpWCrHItJOhn7oq/gpicNBPce3Xv8yc9rYxEUZ23RR1p3lbwDLbmNlEcdBPHS7Mg93iTkncnKKfIt6sC5MxGRC+TqnWdems7gtF4H5KaZAFah8Dr6lZhn6KGuinUqOF3891rKndEWuS9euuwLVfxBY2rylTHTmpPp+bGRyNtsFiLD3JyNbop1aLiUmm3bViGzl7rlPr5/4KSRydNffg96t+qrdjOawTglpp3QHRwAVMhO2MYk31Naypx9DPYZG1PvyUKeB77t7hJnDt1xnNcri4ji1MJ/pjbxzXQhOuo8aQTVu7NcVrXPRh0Rt7mV9oS4lrv8o6VWtHEWSjvSVEhxz91FTq4vcL7cNPDXWsqZl1/aipsxhkzmbp1gRrFDYSvTyb4prVkEHrRro3FmTZhE0UYU2dZc83FgP8+3lKC2uq1H4jGt6dXK2Ps391TTX+yc0UJaGiuX71k/+2mvrqgw8ei9kMzta5z6b6ZeUb/aK7wmtkYgqxfdLwb9yGFJgyiMhHRhHMnc76PMm49lM6yznsbMNkcZKqiWE/HA9yRcKaMs7Ls5Etog6EK2FAWNFTJL5OrYKu+qopkM05pPEQtZYtqrJRi2572AnjPpm0F1hjrIE1FR9kN6v6qWdNce2XZcMMlt3CYNHwijVRN/Eavw5FrKk9xZq6DZ7HHOFaxj7X1ODqQ6GpKf78+REgQ5pTVTSUVSYCyjHUTlL3kRjXyH9mlzuH8ZoqtV9ZU1z7aQHJYW/v7Cy6BevcOEdKA/KBMSSTXFirBlGwpvDXeFm4UpZ7fRRr+6qfUpenCI7RHGsqr2m5sZllIWyZiDV10Qrb2J9m8q9rajBihq+PwWnD+dBB7Wwn6t4odgSf33q+nyB6+MbuhDU1hd1HTTWNRcM5SqeRMDI7G/ovrKlm6x+3AbGmfpN1Sv7imsKrbgbHSYp/k379DoYdZSmsRjfUcsOtmxtBbqeQ5KeIcD9VrlPdRTZh42OyE/UIlDmc1hFew8+jxYxby3RhfWBEmMSeczZOJuvA9FD0hVDTlb3e7B0nXPuNa3Uq6U06nMP1vsd1YRejH7Lmzg6uuYvX2CRPZUNazDoA/vmjpsp1Kjvfbi8/BUO2hmtNM1A7jbAm/BPW2ClIe8J0NFMsYxwUenWduu4Tw9lNlNMro/DyZ002BfSDZlEURtBYCrDyfNS+Rx1r6rDGmgpoy2E8oyjXqYqfYjsng+3zzoST01lPDV3vivj61SGJJxRrqtgWDJJazWO8pioZxZ2cbM2WbiEciW1l0e6mpYZ0G2JNrYb4+RXD1OI1NW9eHIICULF0mU2WTnaV5cwcBUasNwmTIHvg5zXJCsiN+yQSYXe/mUJ0Bw8MRYUVgNxA7V7WVJn7ldrvX5xRdFrtf3x/L0no/CY1pX6xn9pYJlJsvsS/ydjWwKhZ5JnDSc/cTL6nBihWCo5khkIl95On0wleBt2o0E2G2vGsz3pCPDVV9Nk1ASATekSId7myNwYn5Kg3UbGmSj9V1lSZUdidrijqWoSPTxcD1CrOHrWbfpthTbGn9ooaIBkuxZpyHkOXcT/Fa8rqFoRn6WgsVrB1T1SIEzstjON4t4ZNg/bQsz8UavRSrKlJyrCmhMco0Ya7veac3f5JGKxvt0QTjAh/3knwGmx10I9MSPeB65aD6/QyRD8yWfkZzOtbh4QDHcRKTXHtN0+UNazbDRvX5eM6MdoBEWA9jAfCdNV2JSNdFB64wuijptq7zZZn6bymFsddAFdLRe2ZBKvUiKgZwFluk2zKEqDGQ2Bd8Owa1lSZUZR+alXfdV81VQuiFpwVHxmkDIvcyHumAPtDglpcsNe20TqpS4CZjzVVydL/HeuU1P1nGUXllpXfqv3UL16nvBObwNnbISfvkWsb0iRawOVxx3XHat4Tg/Xwb+Jb0Y+aeq5TZe7H/dSy78xgfZR6WbyZpb7hJ10HdrpIWDS+3XJjXceamtrOxzr17k/xmjJnygwOV90iEy8pRKOrkS1s93u8xppdXHdGBGsqjIZuxvtT75riGYX0IOj/pgeaTcICzsZ++Px+te+xyQKwpsii0CCZ6M8s/JlRlOvUqu+fX+vULtqtYEMOZjY9jlT0+I/WHXYNXKfjAUXtFNj+GqaNZ019WqcGq+Ew0cKBiY+fXIbCdLjFGpwLtwfsbssBMmGINTUUsaYmbawpNqnfEp3sGjunpuxb2WDW6/raXsMaOt1Rq0XyGD9vlSk+HGsSfn7PaRojmEZd1K72R02V2u+VUTxr6u6hf9soPSubNhj6WWYOH3DRnv25Rl+3DM2mS/CuJCL+0QwS7qfKmvpXr1Odf3KvCayp32Wd+uKaiuxuDIdwi+tEb7OyDHRL6I+aXk+YtJtabJCeuIDJSgxf/amTNp+9/FSp/ZLBaQrXaI/rQnNZgEFJ5EBmtgibhqqTG8eb0wF3Ve9nwZwoZ15TfJ0SW/Ssty/DKa5TsilMcjUVjex228AxueE1trqqhXHpRliTXtsllXUq1VqPV3/KD1opHIdTrKl0X+yN1vmWwmU87JG4AYpqNJtnDWBBsKbKdepzlp4ezRRS62ay6dxAj3/2UUJlHROvybb6AMONsaa8QXMsVLL0ip+auydcJ3vPHu+ps/YNW5zd4TJcD1h06buiYaywpuYP2yOhoeL7L/2UkDvtl5/arB0ftfL82YsY3mNjuosY7B4nQqJpXZENWcLPb9I6O6Tip867Xo3h+9jYusLMBuyzGjIonqL2LkJ8cdu6YpLo4K4pX6ecxMOaKrP00k/9W7Rft/nPMgrlxzSVoPy/VFNbN4phTbroycczlxrd/TABFHBYI67g+sb5gDXl6UGYcT9V1lTFT9nj2QT21O2x2D6CbSQ7ZQwHXyNksvGU1Dg6ZpvXlN+mSlHRftxPefXhBJY7F2tqQbCG5toph6U7xO+X9eJsNC5YUzN/7/48RzEmiq2Pd60l7PY5ZfG6m+bGYLlMYb+eGcJUW41l2giwpp7WTggbwijne60qWfr+Ei0B102TTHYz9CMn7XaD1BPwmty1H5YxyrGmZkVjLFS0X1lTfJ0aBsMUruPHkE30O9agRBnWpPkYkEmNaIXhNLGm/JOMNVVqv73TfmUUPPdbBieGfnSF6+I6wc97M1A89HMdXZhG0lIypgv0o4F8GguVLL2sKZ5RtLYn9G/UQf/nHYrYyMipgOsJdcYkHqJ5m1nPndk7LSLhthfEfJ3aiZtR9q+uKVmS/0lNqfKP/761prQvrqnGRojgnN0tMoXcVY3ONZuhnzijdpqKK7xGkv0cgqAIWVBrerk+nLhT7qdGm0kLa8RtTWDTHvRING8XljFr7Uaw28S6EEnTW2I8AGsqJAnW1Hs2qczSx622X+iZ1p3ARb6aWdTt4DrhEzODlXVELSYT9DdjXC8g8Pp/WafKjIL7qYYkLJ69AEqmp56aG8m9u4ScEUOIH5uxSDfdswp+9FftV8nSldWzZ9249/BjwIXSOC1nV7zGF/j9RMGaUoJnbmYHHzWlkUSt+qnM3C3Rz9WHWENb3TZOBtbk7rbqC7HW0PZGe3Z2YXY4uUJYU5S8ov24nzKsCGtosDHZpEAVatzPLRcuLMeaupuOxNcpduiMMzYeLymfTSoziv7IDUA/eujfNlkN1zl6RO099pc32NS3yMRFV5MMXPsXkAzSUKhk6Rf5Pib/4prqCt1/pv20D+WHX/5fqilqzEK4ZE/tVc9BNhpDLK7TYoPaqf6424abpnNYdOch8+vdh8j9VKn9eEZxSJUYVtAxhImhqpaRHRwbVmtTz6ab3f/h7t26VEWyfu8P5IXgmUtOEYKCMDU43YEoKHgERf307wQyK61VvXeO8e5cXet56qK71+iVlSd+8T/EjMAO6K6vDmHrmLOszVP6VPHtI9XFD+8HDL3nzjHQa808OFNxxfZwCEYaCzITGUs0NgSmBn9jCpf1x4dO8RN1A/mtUrlgaTxSetwNtpBMB/V+VWU9SMQjU1t3Z3/MJjVd+lueunOYH699C/Pg9IDeCcW3hON9Os185YDrfAcJB3fbs7I3neJ2WvXBlDLItnAaD+ZcuC/3qGvq5A73lMyyaD965jQqy/rmAAOZanRqm9xO7/N+Ycwt4dg/a2pwO+HP2ytsgAIy/PldbZGnyb72zp2rlf2qUy1Thi++4CxpqHPLMXrvsVTc4bT3cU1k6u6DqZW78LI379fq1KqfC7+RqR73XUehDOXehDT/Mfo3mVJ+WqcMzMg7AC0LeT4dUt1CL5YZ9lSN7Pyp0xnJN7AZx95nl/6lU01HobwqHxKZoxn+14NQrhgYcJ67CgsnY9GhMw6Zgtl6xt68323kiVnr/fhzgR94uaDX6iaPnI7JegeXkKB3uc3Ri609ZGrp60vVPW2TYev9mo5ivpEqXcnswQYud1PNIrPeCHoqyFhh3Cnz1YF1JnanFCFwZGSq8X5f+1NaMLBLudxz+PFThs9gv5IC2tswfKKZMs2i/msn0NseUtgG+SdTJDvLLVNtntqf1hs4b09z1NlCIfT+Um+wr8oZCy63Z0rjGzLlZJMl13YUTrU7vuuU15kAXKcZ6uLgIuuUCZhH88dLYdFyVT2oYtojcE6XT5366tLbPHV7ck84y7j0+NozNanMZTe4dXP0DWdF5ulAfGzBd0wve5v3y/lkwYwhnw9/I1P9b955MeTU/tc//yZT6g936Zdt5sApL/B3chQePL13UDeukyF6p9UD85VaoU6trNsnU8VS/mDKUIenUonOtgfXV0ZZaJ8lqRYgA/YaUVjgqpVD5as4gE2/mLG2o4hcz229X6tTRWF4kI1mU/x8B8BncFd3DsM1PmPFGv/cMAX8Cbhfe7/W+w0SLobMVtQsEGNkghD883E9pmqkR92cdPf1FTurpc1apr68n77oJoJ86LEY0skM8+BQxTwibdUr3Peo01F+wXX+OIcEAiW3PvZ8O5wp2hOzc//IU/NxEUNSjeZZ9CxXEo0UEXWuMGaqb3LPmFoeMrXdR8us9X6NTjV5qu39YOejLlU2fr+XG/68rfpFgLvDQVHDC0tKasrGCFaT8JOppqO49p+Cqi0WPV0pdtkDrj0JdQ6Mh0n51C4xD0b4+5vzy3p/sNyArcZ/Y6rxfr+bqcHwuxlalXwJ1b/K1E+f9ViKDqQe/k780pJ4ajy5ALJsSbPQ7O0keqgghjUfeepHlx70wtb7tUyZM8OFJBriMzy42wLNOQOfQoIPeXhQbGiZWimXmdoy1Xi/tzzVm/guHMM7+n+oHjGFF5fA/lJ3JHo9l8Gb9gAi4wjcm0613q9hKtcma8ikQGWBPHg41CR1t+8cCReG0E3JJEWmAlP6ZKrRqWZ/SsvWT0mWp2wNJ6OP67oImEeE6/oChRgiU+y442keIFP+yrFY2/t9eb9Wpx4PZGo/L+dqdOGfAp3ujQKKyVznwo6yi+mkc7bBi2umGu9XDcLDu05Zq8SGo5Gh1+xx+PP2xZMF5VyUOV+qkjNVbGQqlIfIdLPn+9X7tV36qbIrKLcxMpkuMc8+O9W1PrtDUbfrsyPnFPMwPK4ee2Oq7dJ/s/cbjr/zfuQPYYr8sE4JdsUgXXqoEx1HetDRSvWhHCqYR8zHQ6D3tbkGW7z+Tac63jLg2jyVdQsH9hOdqkHRq4a0zLkZZPlM5uqXqZg0NAd98OXzJ1O/dhRTEZk8T+0p8zOCeWa4M7aYj7wpi24n1A3UoAE4pYt+7CtPtfN+TZ7i/BPmP0pVNVyOAWjUKyIo+QXJAifvBi1TSwuX6rc5ijedwiwdwS3IcF1XHQnosmuckbEO5SIl3z1apkAnFnvzfm9dOp8gk6noIlPWZDmkjyV3hd0g0vHzS7uAFi4ytfL/rlNNnmp16hWJqEuDCXrPpfiUKOfYC7i8xnIW+nsxp/dCQ51W8Jt9y1PNnu9sMaeSsk25OySLLjL5uEiE9tcVrgmvkrJotsU8l+3TGDay733sT+Xq/NbmKUN95I/fyNSY+6aj4Lk/ZC79p5nSj9kKLosRZvSISSW1D2sPjjqPjNx4aUgFE5kCfeByb3mqu9KDbNHtnc6Ka58cuAoX1AXFsIdU0ysd7qEoZ34/q3SKBqAPMTnN1DZPNd6vyVPtnu+B1UwaITKkC6gz4mGyget9NlUD54F/dvJPpt683xtT0rUI4bJiChftBfQ+l5MWwrlDCfMXfBfI1T11IdRt+x+zSS1Tl2sVwlVKcV0P95hHzEg7wV6gqNOPeFfimgBbiCfqJ1ON93sN+fvHnm/k+hEcgu2MC1PxOaQe4DN9nLg6iyp56dCNdbYgcsMla+fSm97vbTbpYWgLSIT1VA1VIgm0JAMT8iJEprRTlVLTQaa2Yd/6mE1qmGry1Hxh9IiCxvcG+Qvw53e/PSS6jdkZLoMjMhVdlymNZGTKXeme+tb7tUz9Zu836Y2/YYr/M3o/8f8+zvH/41WiUbKE1J+g1+IvcKb7c+JCzt8IF5kC8NRNyRq8zHU/5yh+6dIzDN9wvEUki7bHCvPYXdPgHN5l5iejhNDdAnWKRZ7OtTrVdBStTj35/KzMzgmDbDBGhgqG3uvCYx5KvB3lwgEmK6o/kSm7qM/pvs37fXUUY+EUQHk/K1k4WiET3YgFcJA7RI2S8m6SfYpMbWZ/MfXrWY9nVwzgMuqiLs9L0GlcsiPcDVznw12K3ikwkCl3yFnqu0595SnqciFkSmfGfDZePmj3oZ2hHOS6GuryEqh1QqY8QKb+c0cxENUFXGXUST+QYUiHg8qA9EFkFm3VJKX3rjqAMJwiU6tFJf1t3q/OU1fgSsiMHPNgPAeJQud0gvukwDUxPmKe00Rkyn6evY/9qWF2r/47TAnfXLo/5Hujr3/+VaZ++qzH+gRQGj38nVRHyKl5zhy4ufVcQjZKH1RLkKmIO/zFVJ2nGp1qvV/V51aoS2PCgtXdftCqEjU4DZbI1MWxCU17f+nU15nEN+9HJ/YKzkKBDO026L18PlnDrgs083cyMrU5Gn2AFQfqm0695ampikwkqY1MHQpkgi3qArL3VLmwX951EsenDnha8k+m2rn0xR4ZzGcV5sFe50FoZlQHuKwDqoaYp3K6eCBTDrBPpsZM7LZMtd7vdqk/P8lmLBpK6BUvD/WEz7igcf5NX5p0NUKmVjYy9dalc34y+Jj3i0TDBFyYUCfBSXENM9fz+s+yGvmGjUwcP5n6zx1FvxILOD5Q56KdKQo0i09HKM4bXBMnRzmgEy3ANXHi/U2nmt7vN+cpgRt/M0fB97/GKAb/JlP8D+tUsVMBMt5F71EVkNLORWVw3RkE12kb8xUfCBF4p537OZsEh7DNU21H8QpQ57IuQ13YDJKSWtl6CvtSl/HfF1US1a9Vry6LP3Wqnffr2CJrdWrQWS+hdB30WusEdaYoMA9ly6ZHNMGkiohMbVIOmPfYVLyirrrz9/2pLFv7cMKHg0WrMzIRlLYHxRbULHh07xKJCmQqlCzrYzap8X77tHf9yFNGD/Pj7Viid30sU0IrYZLDMchrL7vfpXRimjHE4WvBOY6clspA4TptR6HdNcxD9zF+/ntpzdSgJ8hnmnPiES4x07JoYco6Lfr1LXb6cKm2eaqZoX3TqUmuGZCPE/RqSvB40DOoc7hNqcT5s8QO6HWBTLFnb8H9qlOt99u+tCukQr0/yLbovTumhpoecyTzlcfTof0ZRLDc9l3O2dOD89/LUwIvfDNHwQ/+cn7D/3hNzf9UpuQDZ0N6o5jJ/W4a06icrCDfy0QNZpu0pAI/jCAaPN3sP3fpvbmBOify+PdjSSxpcGAU0k4i4e94bgkEWNGDaJXp2a+9n3l/ObmiyuISdtEUvde4gzqzLX3MN8cX6gbvSDrdn7Qe+J39P3Wq9X7pRfTg/KSKGp01ZOK8mbhwKmqmJP4mkFmKTEVki0w9nwvnH3u+Vl55cFjvcV0/Mkmit8sgg30nJllwX+1iquSwgahXv9g1kdK81amGqdb7+ZvCg1zwddQFVt/RIqFPTcpCY8F5IRN6GyBTTD0v1db7zSv3YI8qt//B1M7j5nC37vj99veYZ6NkMoPj0ZGyqNhVDuUVcQDbebb46NJzpbP5nKOoOwr1qV0gPTPU9cUt4Slbr3Moljr6BuMkA1Vk1CnouJ9MNTq1e4QL9Xcz1e99sz/FD/66jkJU/1Wmftj7eb2TBbujjDoRG4+YZjZ6sWwxVrlI8OuZ0l4ZwmYqup+zSX95v7ajkG0bIC9DlQvWl+pMuZlBUJYoPhMD4z4kDx+Z2iicnnkHGdfpr47COhYkUJ4efnx6XOMztZw/dLq8qeilshXmARZJhK44ZGq9UkBlo42NXnMf6e1sUstUvsb8d8hSRQ00E/MEzQoXspKozFdWtyGZ+JkAkXCzMq96oHJ8nfVodeoqMBcZyDEP0qISqLo47SGhAj6Tu+0uoLeFuQb/jEy5oSydFW5/Euxxfr19nPO92AMPbvpJz6I0knNqT085HPiupvqSKUt0vc1N8HVk6q1Lb7zfTJMMIucbdQYHrvae+Qh/3hH+q+Cq21LmV6MKaCUjU8s1wc//1VE03q9lSnlNzrBfVqjrqwq9920+yeAwuhPVD4udSWeGE0GgqS73lqca72dd7k75G5kaDL7zfsM/Y95P7P2wTmWmv4D90USdSEMpoMUzQy+2L9TMv8ZSTjEChwBL+5OpX73f4bW24WQe1CxSH2JOq51GME8FUhZqN+tBhtLpk6m3M4m192t7v8ElseFsYH6JDgCELuwkgKO0qDuS80Oiqo1M4ZINauv9vjqK2a2LXshPMxcKR5Y5f3zEPLHKTw6ksq6qUeRseNLnkSmm3JGpL+/31lEkFubHS+dAWDSfJQJ1H9keijuHusvynUOfe/R+S2+1yFrv96VTrfc7HFEX97tnPRdee8WLamdwHY6mXMitHwK1dWRqo2jwMe/3xVSrU8NdMoP8puP325UeZwojzKMZRBL+PhYJUK87we+/ry6yt/NTDVNzk+S8slOLExwXHcx/pJ67aN5sfHwNVc4nHHpPsjBDWM0UN2t16mt/yrJK5/wbmRp+8w6QIT/6mXs+/9+Z+unZpG2CGXmN4T6YnsGhXf4EcBBDZGTpSik9wTmEaNJxP+6jKNJZ8M7UsT+x4BAlKgs6nSSle8lWYRerEose+rYkp37GQ9hTPnWq8X4tU80cxSId2HCDGeGCKkfvpUqFDxeJYB7Iat0Qtxr/ztR6N56+M5WqzIEdf5KzMLwmQ3r0MwZFr1K4cDfeYEzaI1OhsEGmGu/3q04FS9WB8+KKDCkO5pEYxB2cxaT+c7oDunuiTq3m+78x1XTpLVPGTXSgPM50/PuxHFMdJntIzXpvQmKPIZ33kSl7PICP/alfez+zL+qQuil+vznCRY/xYAoZvUlq0F/bJk3TSb/1fq1OGa/d+l2nKnVyhDMuXlyg+FVJX4a9g8ReoW/g6rmMe05C2A7gk6m33m/zQiZ/H1Mj4Ztzvvz4D+kofpqplYpM7TiDqv66nwLVTqINeVCgd/LXmK+ceR5ATOeu+qFTNVOVJQWsZSq+ThZwU0WMC4kjpnTZLxTMU0dJjVSumxNtj0x5p+Xf8tQbUyKnWZD3NPRezz7qxEvKPLjzXN2RCMhIw9S6B/bHbFLr/ZrZpLaj6HEMdakns4AJNk8Ho2oFp/FJyYJDvDmTwyWbgDNZ/E2nGqbaPKVONQYnmxA1gl1Vn98qUlxjGK7zvQq909FDpiJTxjxjK9Ljrfdr8xQXMQb7/krjfCdFr6iyATLZ16e4puxSng43qQGrST1btepUjnLUFnmbp+Yb4TqUJ8Vag33oo06qUZrSrixO4f5iIhfEiahT3ahfxjlTP5n6ylP6QncE5U6rAxwSFKXIOqH3fnWyFK7ZBH1Gfn9KVE+RqfUhcdlbnvpvzPsJE/67/anJl0z9xxu1/6cy9ezXvRM6ey7ciMjUUGAWZCRH7yTW53FeXBwAy6/u+xxFw5SZ+lqpmPfChL3kqqp/3SQxHRicDOU1Fzl/uNympEoSHrZRqv9zhrbp/V6ULWC33RDmb0VboL28zkdygXlgZyFTOqg8xAPR5n4969GeSeRKfwWJqMksjPciT1fbagm5XSBTYrrJSeIiU6zbsdjb2fk375fPTys42gtc1/178qD9/SkB/GrrZ7LY6XTbNTGPnHaL7G3er9GpNk9dZWQyuQ+0LCg42aHqiUvhtuCmarjIUvz3xchUNDp+6lTT+zXer2Wqt0VdupxMZGqQYZ7d9g0KN81DpvJLRVqmIg11su39Gu93UeKJ2jKVHez63qcTyUJ8OnL6EE8pnM89lUVmJQl0OpMCWKvdT6aaufT/Sp4SBt95v8kf0lH0fzhPdc3BHPMToPcIAsmkSaktoDgs0TvlHfSCvoxMedXoU6eajqKdTWqYSmUNdW7kKbiuv8SAUsuW4Cpy+ExIpBuTyl9zsL6C/jFDWzpX9jFHcbnlsXIPVBOuL7e+CxqqIe35hQOnC4pc0GWoO8NS5MBF+8S9e7+vjqJ4FqhLnYWMHx8gE+FtApDwmsL8mblJSdpHpqJhab3P+7V3vDRM9Xf48Wlqo9ediOKDCktuC4WwrXV6sCMtU97quWBvXXrDlD4ha1N2ntkKMmOoZb7PoVfk9SKBfF/v4RbHtKRHgkwxrg9Z2/s1earRqbajCGzUpVsp4RqiXiGg+7NK8M9PMQujbiJhvhz0IO7tFuxtLr3xfi1TEw3z02V2RCYdDZniN6ctpBtDVcN7Lx3SRzIMAKZdV/U8pae3OlWUpvmbu3R8TkffzNDywp9xD63Y/2Gdmi61OVyuNv5ObkdJp71qvYBjZChZeOum9T1Kjg/xzHO4t/2p5pxvO0cxz08G3K5T1IVqngR0QAYSnHpTMfNv/NYhJw+Z2nREnb3lqfb8VNull6iT6clApgoPGeKuJwb3qYs6sSrtBz0PP5n6x1x6e853tV7CZRRJXBR0bMwT+3rOOz4qaqQfFwEJZWTK7gmW+sZUsz/VnvU4gL+E40NA79phmEcWOdtgvlJQd6ev+i60PTK1yaXFx2xSw1Qz79fmqfEgW8LddDSGuvI067P+W7gctzSL3Aec6bpCpravA7C3jqLJUzO9Nz7LcGIUSiFXuegppwGdW6IKxe0hsihybYkeeGSK7fd/Y6rRqTZPzXRtDyeYYP6bHDHPDlNji2tSrHBBMpB4Ks+HPkTHDTK1JQf4r3XpfY7/7o4XXvxD5igGP6xTJS/O4KJphAV+J0Wv8crqzmKpZBFHHkDvPvHA5YjDOYuekr53FLHjnxVujjpXyF3UhXMgOjSacSIcLBefCcO/A+mO2AsCpaurbC7ZaatTB6Z2Ob1hyskMA4671nuhThzWan0/4EzNgvwmljQf1EwVWztrdUp7RsTOBf+etR2FjFYNiq4gZQGb4t+3tJMN560lcyFzFg4hfDbGdd5Apr46ird5v8FgDXC8RsjQKU6Qgb4YQ9aZK1w0HIJA7bo32wbwqVNfXXqbpwbWCeBi1nfiWN2lTjH8b2BX7GkWvF6Q02WUzgGqKepUr2sH7f7UW5eedlGX9ucz6mRGHw5dy74KN5GJzM+S7ZDElOMBDrD4mKNoOopmhrbVqeqi7fD7T1QuvDzRe79W4gZOrz2ucZv6fo/8xPvgQ+mqb3u+98fK5BbR2Ul/I1N9/rv9Kelr3G/4v4kp2l/rkPkVeg9eSCU6z30DDkaksGAAYNLnRnBhbe6cjz1fY7Dz2jxl+Us/V+SFNoMUgw3zT+h6aD2chHmGF1moipZJRLnWqWSLOvVLl24VFZ8qeX8yh6Q3rc8/mdWD5l17CWcuxzzwUlE35Lv4Ake1Ppn62p9qmRqVlY0MXqUsigGZCM8q5kE6lrPguV0AkWRkatmPrY/ZpC+mWu93mq1tyFY+et3etZ4DP0/WsJugl40uExhS9YlMrQ1kqu0oHqv1pGWq9X57lBXYhUrdnZOnTk2ziuE0GVHm7yVkihJkip1Qa1rv99VRtEzt5IrAcbVEr5kDAI05UYHiEYmos06XJyuGTPnWX0y96ZSp8A+l6mAKvnJzlfNnT/QJlaPGgIKlZD6VpQe1rYcHy1XhcK1O2atj0Xq/35un+tyg/533++ugx1D+N88kij/9Xo+bZWhwyOuz5yqu2/hMFXM4OA/0Tvco1VudapjyNtw+Vorq5rd7vq1OoVDMIBcuihq4qgh0bXgdWG0MEf98vRMyHfsvsJ2brrZMNXu+be/X6JRo2DMot2t8pka2Xb/XAr1cguu2GspRdaYuQ51aPzs2a/d8G516m6F9vlQb9oIgsUg+2zlNBuICkqgrM78nLUzy0pMRONVfOvXW+zVMed3Kgl12Q6ZGWpVTIfIjuKtP1Ok1QaZE0wxglaYL9T/nKYHPbDj0tWkWFosloSQxYigyoGqkUimlooxMxUcCatv7xZqcfTDVeL+Zj1BeGVVZYASpSfsDX0YvXXQz1pXuj1antiNx8T5D+7Y/dYurBK7DPXrlhYd5NuJReJMKfUO0mQJ64aL0YDUZOe97vo1O/W6mht/d8cIr3P9VIP7HMnWWBxokVx29x7He80RZQUbKm8wFYS4RmpWoU1v/gTrVdhSnjm8/ZoNAbXXqRZkOp1Ff5nzVTkw6kKYCBGbe5dzV0ZKIl6P3C3lTV9/O+TZ5qtWprVjN4OYNVTU4+siQv9cAcmmCOrFNkpxa6eSFP4OFzdozic28X+5k1cf+1FDXLPSeF0kN0r6YUqWbmFDqLjKljxeEXFVkanOLFtxb73d+pJePLn37Ei38+uue8BZhHvFEZOpSPPGZNCjwdJDrAURX0eRanWq838vZ3T5mk5ajgQU3LZhmUaVg/lJWpzUczCHhAo5JMb1f4hn4KY9M3Ts2KIPtaP/epXMaUyAPLPz+p0/Ms8xUJbjkly5z6d46E75TceBl1SdTTZf+plMb0BK4PFHGwuiI3tvxiggK6aSovuxIZ+rpyNRWGv1Np87nqcl+755vnxtNvuv9lD+ko/hppgYem0Li2agT09Ie0goGM0h2JznzX330gtoYmXL6tvO+5/vWpXcjhjp3r9BrFaWo0yF0J2iGVFxnXXoTSD+1P3SqzVNd1l2+M7UIfB2Ks6eq0aNAnVlPUXeKaI7P+LLEZ3y1RKZi17D/Npv01VG8Im0BFwtTl983qpQ6UJhwvuxkNQqrjkRu7l9MNbNJv56f2pzVBWS3HL1rUNox3dhqCKfFTlHDyRQedBIgUxulMt9nk972fL2tv4BdEk5Z0F1j/rqtkgiu5wnJ/MNeClqmWIJMtXmq8X7tHMVrFD1k4cbJgAsb6qQggk5915Zgl567qmeq95zsQmQqgFqnfp1NapiaPAZb2CtL1PXtPHFocLFDyJdU5qJejN4zN3P8/d00J3MitWe2TDUdxe/WqQn33Z6vOv4Lqn/1/NTwh/OUUHIUkknde8kkGdLr3tBhXyzkLDLvqFt8zrvgSxvnc97vHH4yNXoNcmVaIpO7dVozJSb4THT6I1j1oauyzWjBky01nrC+RRr3j46i2fN9XDgN0puOz1S37oKzNepGsvUUjB8DfMaVzuQJW3n9ydTXHMXHHS/GyYS9ehG5yA3x799cDfOg9ZS48JgIQsuUV1wX3K9zFK3300YcfvyriwzNelVAr5IdQLYcyVxYMfROz4XuQ1C/t4PlEqRvHUXLVD9HptPQmKr+oj7DueHWIWRTrd7DzR8OjSVkyt7y9se9SV8ztK33mxL0euWmj2tIBA9C15omws6wOpw3SKyY+OPiBSBsTe5X79cy9dqvN1BaFeo6CjhQMlfr82QTOQul8JFS/pS6EC1O6N2/dKphasFf0Xv/PqaE3nfe74feQfz/ztQP69RVEilkG0lV/R5UPC2H+Iwn/S6u85UmCnQxLB0I54XzuT81oO6796tW2RRy5yazqK9XhG4f0yHY0O1wjvm6PYilIlNQ1kzdRTtudaphat7M0ArpqZ4juOAztd+gziwukwUcTguFBaQ+P3TyBk8IpcJW/3NHcZcnJurKWsxCu6j3x0J/js/kQeKCHhOGZFMk+PVcxovMu1UL8panWp263TNkEAVIDXOv3gvY1fc4HQ/4TO73cKbnHJkK5eTT+zUdxdu836CXoS7GHuWiV/2uHfXlB3BV7kQNbvcHUHsc6y1TbUchi7P8o0tvOgpvrUlQ3CP0mupWkig/m3YhDLIOY4XQdchMQ6ZW5/snU03v13i/Nk+N8iSGJAAFvfqhMmmn4Hw4nja4xtENxDQgyFQce59MNb3f4SyZv5spnht+c3a+x/0hZz1+mqnz0Sbox9e4zun1+6LY+TSFwp/ImG+WqFvlM3cgDseO+ub9WqYeNy1Wrsda57Zr/Pu9UyJRe9vtw7ooOhkj0aIkh672ACbONM5ZdW2nzVMtU43383i0WLnqK1mUP5Ah38Z1/xbk9f7SFhlhu//AVJungv6dly1PNOCmLpEphaDORGaG+UwypSzQDIEnS/Uvpr46isb7tftTx6dqoByFmB/1k+3QRX3fYTEwkSl2QO+UzHUPXII69dalt2fndWlC5FE5MCC5neu72DSJp9aZ+ZBqCkHdej1MuhghUyuWIVON99OPl917l36/2SKcjQKZMgfoC3os6oCHOsQ5qrMFshgiUxHbINO39X0of+WplqkUlR1S08Of37FX6XRvah4cSYJ5crOv52Ck+JOpZs/3rff7vXmK58ffzCb1uD/jvnTxp989qgcTFY5XQ8n83dMu6S3GaH4qOxIXbdaoW9sHMrVJNPwNN/tTjU496d3nWp0SSpVAYRiy6j9OlkBmyb0HQXfXUd3l7nYmt5P6gNXhrH3M0DY6dTvyXbVlSpqjTl5mbn13mSzGFKOYCankyJx/yjFz2ykyZavGJ1Pco698zFGMxndBnhZsDslwKLIwzTFPXLq2DhdZkphvc0JJLBmZcrNwkb11FG9nErXeaQ5Hb435MRXx8wVTzYVzIMkspDdIaf5Andq+LDNrvV/5ssfvXfoNTgZks5yyQB4jnBMdmTz59TnjUTfVKWcG2gdTjU6tvN7efqhm/2M2KWeiCAlfKqpPbtWQsvA+gbWiCRmzVpZJdtXpBeFZwM/PR9tHy1R7Z2bj/cLCjuA8VTAP6pat02BRuHA/D3GNkx/g0KMeOOAOeYe9MdXq1O/dn+L7//nZe2PqvUz/38SUtJ0ocDRU9F6vgX2m6yWjdUchZf4kr8/CD2PWMtV26c3+1KsT+6zVqXWCTJ2CmsFlbA1JV1R4iLW+wLnxvZOSzUH90Km381Nv3s+UUOeK27juqQLUmXCKunM61HPme64CqnUHDwi2c4t7Y6rZ823z1OiBTF2XT1H1xQvmCXFZ6XBYSZIapZfyTLr+egBedln8H2Zos8tgBjt/h59PmSZAbyHnQF6e8Zkcd9E7bUPUKWffNdl7npL88oOpo4NMpt0FVaPMeZSUnyCTiX5Ts4B1U0KvQ2QqWOI60PZ+t+1t934mMZleuxDcHqiTlmkPadbdjsDuHAXm3TZbQph5en4w9aVTzZ5vq1P+WgzhvH+id1U2NqHHp+hCHioS53dH6D3jEzK1OqmfTH15v9+tU4PeNx1Fr/eHdBSjH/Z+4ZIpcL/puM71SXKmJzZARlaA67zeq0raGSFT+D8Z55SvVfDepTdM7RmnQiJvpSw63bsPMrEjDuLKFDL3mW9i0gMRl8uhr2VvvV/bUWRn3lFWDjKZrYaoS/09eq/cWM+huLzQu7gSMmVW3APCbPTJVDtHUXu/linJW8+gtJmoRpqAecI7FBrsKlNSw1tY5mSoIlNhGixY6/3O/arzPpu0tyczuJP6Tpp7YJuYZ2wG6U3CPHbpQECDrPZ+NupUe863yVNNl97mqT3lZnD0PWSqvpCWns3Mgf1QV5mvmvW54wEytZ497Y8938b7tUw1vZ84GAsA3lPOIhol6AsqbwTetZhgfhssUPcjZMou4r8x9eH9OqgznVIM4JahzkXe1Zao+1Lx828EXBMFFQDXRwd9xnSPPuOr92u69N+dp4aD77zfn3IfxU8z9RpmMtw39R2Xz7jK6WNqoBc87SUWlVx1ptIjYLDNHcZ5wuPlvOnUorj6gTI5JgoUr5XEwuHZKsl0ZT0h6s4FlS06HYcs1mIFTtTXPmZogXn2R5fe6FT/jEwWxUjmIkFAhlaGNoO99ZLVsIwSk9IFqlV0OVsZc9d2/q5TjfdbXNY6pDHrZq5i4d8/+NoUbg9R5EKJlSkR+n8xVdxNofV+t/P1ytp3ui13Ex12MxO9q1iJOpWv1QpuVwPzWDhB72QFuguruWWylqnG+zVMtTrFdwY6XPk14cLbrn6nml05cL2pqhqeGUjU2QRT2M53yNRXnmq8n8ZVc/Rn+nYCWx8FMyr2mGeF3nEAER1NMraSOgIZnzLUKWVtsn92FDVT/A2DXKaLqHNkWknUy30G+0zBr/+6xDy3mwODkH8iU0yhRBk/uxe7TG4GMw+5E/xGpkbj77zf4A+Zo/jp986vJrYE5+0ZfyfdsZ3SokTd2gs5rvMjil7wTM0VrIYHZOpjjmLpvfd+gcBkSKszMnhg1pncQcH8BPqEc0114xAaIVO2P/inTrXe79L1FbiF6PUCVUfvBVtVhyM3Q++l8olOb36FH68OrY/7/VqmGp1qmKL3SoOjmnSZaxSYJ2bbAYXrholZ4C3LmDy26z54yflTpxrv97bnez5MNLgprlR//wmh1nqyhGuR4DOJi4tDTQ+Z2gS3T6Yue3X03lFsZA3z20UnWeRWmL/O/JrB7lIo6OXWtkDVHjIVzZCpdoa22fN9n/cTXiOI+B3mtyfqJl1EUQ9cJZgwzFMbnsw22QNsaYLes8lTb/N+pkxKJYeJD5f65+ezHnpvmBorSE+CxILTGnQaSahTIYNPphqd2mdj43fP+/Hj784k9v6Q986LP/3e+cV9IsKxiNF77WmS0uxlIFNuX+R8aSfmdBY7K1hvliz7zFOfHcViZZ1S5fpEnTsHOjK45a2UPELvDn6nN2HuROiYhMqTCmKLauytS291Kj06oKy4tQKH/gW91/WE3mu5THS4C2eJC+U75oOGKUdCnWrnKH69j6I/UDUo7kWHY4ueSGi8zCgcKSeil03KgOxdZCreaAv1Tacaplrv90zq/TFCkKktw8/nlxrASdLQ+3YM9E6kqzuw5hefeaphqjmT2Hq/3eGEnx8fOVa/ezWlu+lgBddtV8l844n5qGFqKS5t9jZH8dal87PXEJxtgjrpBWJJ/cOdB6frjjkWnzolEQtkivlzk/06Q6uZIuYhjrM92CuKzIKU6/LkOTWWkMRjzJNCiN5zNtdXmCclR33rKFqmfrP3E75773xv+IfMUfw0U5MjMnX1K/Qex1USU6mvohe87cXMvx9Qtx67+neiSyz7mEuv5/1e8sHPWqZ0zZcg6Z9ELtrPuzE5POc3AGMywWe4v9EJXw0qgCpHpr50qu39Gp06a2sZroMI1+neuNKp28M8dNid6zzg4jO+4ZApttWsj9mktzzVer/raQqnfdDJvJeZ1GfFRQL7QhNZ9ORiICcdmYKtjkw1+1NfvV/L1EispnDAAJVFkz16p8Gqfh9xPJBU/7kBk0ohMhWcFv8n7weiqME+YYRFPIWYjjh7CXu/W9/h2RX5lqlYkeyPOYqGqbf3+Q7U+wDW3lHifD1GX9CNuy9gpBhnnrPbnAkudJgnw4v5MUPL7eWw9X4tU4Y7qO84NepzzivrQeZXBnBfDPD3YdT7XX2drGDzuGMebvJU01G0TIlHJ/59TPW479473xv9IR3FTzNljrpdCOYUn+lJWgV0h6stpExG76SekDFuKC3BVcUvnarzVM2UwT80zMgTJkJyOqOugbkNSDnvFpingnHmsGWHkLI7uNezOZ9MNXMU7fmppqNQRWR4d3ZwnXZm6PWCmT+Fy3OA+YwFokSVuLpDpGqoU2qclK33O+TG/WN/SjV91CW16DCXSzCjT8+2CvehIqqRfIpNsirWPVhGvsm93Zv0xlRCUNfyK+pSGPBbgRCi2pD0Mvx+dhF6p45HHGCjm/kxQ/s1l956vxkTp+gVM6L6ayYFdNifABRyvWd9nCNTk50zBVdIP5n6ylOtTt0W8x741QB12SySnLqjPuZRZzdm7vXaSUnAkKklCZGppqP40qk2T638iQP3w6rey5h3SzI6VjYUxxuuic9XJdDyhEy5aI25VqeaPNV2FL/X+/X4784k9sZ/yFmPn2YqmcwF2MxjWQ2lu4iZfLwW4XJ64Tqf8MiYfSXL+uoXxlyz2oNiTi+OzY2Yr7YdxVzyRcjOI2SwOFhA8nH/CuFoO2aMEzcSEc7cHeqW62Per+koGp1qe7++k0mYpw74TD0S9G7bRb2HPE/Qu7ykrkCOveIO8epgvc8mvenUiEyQicm5o7r52hLIfoFe8lRsu5xrh7FO7Asy5fjap079emfmbHSq7057oC7Fm+6QME+0oLi98JlkeyB0tEemtr7wf2JqG9gU8+dI5fzjJnVoNdJsjFUzRfXNlfigJ82hwIa1TjW9X9Olv51JlOYWD760xvw2VtFrC7vpA6LKHqtOsL/FROwmFfjzofGx59vMJqXz1TibmbxjKurNZ5DP8Ofnj617TjaTk4W/vxN+/YcJek+DCkuI9h2WvTGVZLyR/W6dqt9C8H9n6utR/nfn0oUf7ijEDi6sGKtlNbgv6j1ThRPhdohFNdhLdkDnFHVqUxSMfXTpv+SpW/HqwDJEBsNHvUf5WBzPwDh+rLJBaAqEt2ud6e019e3sfNtRNHkqvwxE2G999HqXB3ovp8Jn9DDZ4zM+KzEf2CIyFV1dS/XMdXVWkkf96u3mTGKjU9uZTeD8UITMS6L7kIx2vgK767HLnD2LUXVkZCp2p5869dWlt0w95IJA6USYB7uGxZN0sF7A5aHgM0lLkOjtQBgEfdPgfvV+H126UOHHyws1CwNOAsovOAvO90DmwsKpSmoVDgFnCPbHWY+GqVanGqa4pYJm8x5KLBjp6LWD+/YO3m0xylxhvgiItUOd2lRD1KmvPd+33m/X1VZQLCZSFt7sbUpmMq4JZd6pzzSSakhPZ2RqYy/Q+/13O4regP9mLr03+UM6iskP61SuTMew5R3M6E5cAbVHfWREcrucF9Zzzv3uEADGE/b5/qmaqcb7tftTubMSUHsmIupczyKkd++ewGWrEccW25gngl7cYHV+oU792lE0ecpPUBcPSn3+qTLQu4XZGp/R8oDeq4zvD6LG+PHupdappksfikvBPpriLdMGr3spH0tRhQTOAv7fOjKhrwaYz+JeF59BI5aIWCFTPuub72c93rr0DjVUuD0q/Hz5416ScembcCg91OnBUxTo+VEzRQXjY4b2KA+G7zO0QadQYeeuVBYEvdSke8teoM7yzZx+dabEQ6aiXmVxnjqpiNI9hqndXyu9bL59RancXV1f4E6W6D0veRVT9bi6gX0sRqo3T25AWG9dwXqj4ef/6v1OK238wZS8E1dwzDRkqrtD7z14iQtITfx9+MSwebrVkKmlYWAebpg6LqPTfydPDb87k9gT/pA5iskP69SwowyBHTb4OznsK5OqS0WAtZXiOr/xRKCVcbYhXK8/darxfm1H0Xi/SHiNAaMU6topsiRy7b+OEOmDEWO6LTyIoyITzmCnfZxJbPPUfCZkrU5Fgy4yfK73tx4Da0iWBw2f0RtFndiMt2cirvHjoexZapun3s7ONzoV5ycVcmU94djkiUycZqqEH9/rZEyerIfk2fd58NgRmfrqKLKhd/mY95vrlQJnub5TZbDunom2ORmwEzA4R2U9Q5wbdcZX1kbWnvVoer9mjqL1fi6pVDjdE1UNeopkUv9hLOCgqnLma/cqpxJBptxHYnHuXKhMJey6iS30hzzXMnW5zx/gGj3USU9AX7BaTUuI1XCkMl3cmMTikanVXDe4X89P6eaID5SHYi8hi31ck/jx3SHDnJlw2l66GUv86kGH6hB1qhPi7+8Xpn7z/lRvNPzmPoqe+IfMpf+091vOjwPwBitkSpFtk+rWaozrotlVndDDP5fkAeDM50x92596YyosohE4XQ5/h0O2EUhsTXNYRZ0h5wZP80zUJzKx7SRT7h/zfg1TA2UvAPR4fKYkb8uTYMQpcNnG6F10z8pJ0T+hTqnkM0+13q/JU959m8v30wC9XkecZO7UQib4SBShcMoO84KJwZN7jkzZy76ZtV36vqf23plSu5kM2XQgsiCcbXMSSZkBd7NEnV6r4rBlapWanzq1fxaDd+93mk4wv6WuqobVMtWp9UKdK5O+zKKZluTovUCFVYU61Xo/vr/4G1NXuq/A6Wsi5kk1CSh/xjy6WR+HmcOfOwR/Hj7myX3fyJgQWugV696vyVOaOSSOouUDwPyH3jVSvC4Q7VQYsDddXBPNo13SqcYDrARkytNEZ9gy1e75GnvH+Y1Mjb87k9iTBl/F3/8mpix/2geb66OfD+xEp8ZzPIJtb9vJHONa6ZSFqFMw0ZjadhSt9/ua9yNchOawg/nFe843Q3IfRRmw8RqfCVEQcpJTZCrciZ9M7VfXxfueb299RIYrGZk6iuj1tne7fsftEL3XvbrHBGxkKvDzv+Wpt95vJ0xk9H78hDnQxTzBJFuEbB/X84Yb40HSwucgXlIze9Opt/0peKkylBeKTDGlm5IbV83hLJJu5tlM5KnfJUsIe6hT7zO0Xzq1WIgyFENX4UInkAh1TsyAXL9jPi3MJKW+9BdTzf5U0/s1TLV5aqPf77C8Z6jLJogOTR7XC9jRYah6vLeRyHyKTLm9mqmv3u/uCqMPpk5+YUPW3YpctB5YOjHG9hzyC3Q4jz8mZzoWS2QqGrJ/zFH8bu8nfPeexJ78db3fv3pn5k/nKf/q8eCEFT7TkFWEnoTpAP191GHulNofTIXJialve75veWoQvPrgFEPMLxp3e5By9tqDc3gOmafEJj7jxakER0Kdep+jeB07Wdv79YrVCFyC63TQ61hnku8LGXL1hF7yIiJTF5qVsN2qC+7tPoq32aTpExm8atpEdapRNyZxse3A2uCEzHmGRknOgDoVQM3U15nEJk+1TE1O9Vn1Zd29jxbdgAh0PUPv6HRVT1yKD+ovkCk/Lj6ZanTqbS59uUzw650VShZ1y1Si6lmcwy1a1O+6sZOYHk7IVHS7Wx8ztNl9l77rVGc0LuuzMWIWkcwG+nCj+nLt9YDz5I2A3nXH7rDaeUb2lqfemOqObQsuaoh58NzHPLvDxQYKK0OdvlRiTufX0gZX09H7GZIjvHXpv1mn+lzvO+8n/yF3Zv60Tu19j0NdOeEzfXiJEp0+kRGYHQWOzQAZs0hug92drri33q/p0g19pgXKaPnqwSp8oa5l5qYk4u2YAttuB5zramVMsgMysQR7+n4m8a1LNxVvCO4I80wwjdF77XsnCa7Gtsux22LrEH2DTPo9ZKrVqa85ivbs/ErLJDiM+XHm2ksrIGQZCbUXFVRHXRpnknVQp5jVM9mvvV/L1CM+ibDTZsgUr+HnM05rHQp73eFcLq/vNstrnZKNv+Wp9h7ae/+KQWxgS3C8nxUW9XuYv6YlMpn1L+il+QjzUaNTztlCphrv1zDVziY1OtV3xwW44QV1MuPrPLur86gtDTJntih54hjsBpFJP5n62vNt89R2oy0gjw/I5EzuSqTb4XTInwuBc4IL6qSaoneP5hp7n01qu/Tf2/v1+eF3e77KX7Wf+q92FMIP61Rg3Z+w1Sz0856bSNSNuqhbwhXX+XW956pGsQUbXl1xv56favNUfnlxEIGDunbKFjmRutsE1mU2yDwimwEu5UkBa28xzdozie09tF95qgz7fdh6dRdvze4p2Zzq+wGlG3rJV9Q1W52K7fr9T7/c79f2ftGViZA+9TFzyRQzeqlhHtykrwnHNq6REzdHpiI9/2Tq1zterspahFPP62ZutLqbZBNpGmTDeg/5WIlnKh0IgDtEptouven92jteGu933qoirgEXZCqv73dXxdMMrhVIWVBVtkOZBQqsdx3rY4a26Sje73gZKFdw+0tR9dc65lf7qOTgxv2BymQtRi+8QKbAOhjv835NnmqZGsjVAs4v/PkFqzN6b+dZ6HAxnkLGHM1Oqa7W770fen/zfu35qd/r/TBQfef91D/kfb4/zRS/fdUlhI3r3HB+F0hSTTlYbm6C6u179yFJTGQqrpRPnfp1zzcLohfYtzvml85+k5Lgdd/CpvMYqG5vHkOrU2y2mX7M0DZ56tb1O+rciXlJCYb7HjA/F5lf7NF79cQKdSOKOxwrVl2dHAh+/Lp8LrLW+/06Q8vL9Z6zQ8aq60gWkNnVGoK3nk8y70om6T+Y+pqh/ejSo6gDq/ulq7ovwDzyWKhTuK2u+P1EXfROnb0EEKzHxvts0rO0yg+mYhnXgOTMKWqQMntIh89Eh13GS8z3BvX9ECdkanPcWKzt/b669Fan5G73DJs1MhVsVphnXehn6NXiPuftVuWZPHn7BvGYfDK1Xh78zy69T0CJoTIh4Wb48zutOjxJSaVBIRqC6l4oek9a5hZsp2TFebZMpTed+s29X78vfDfvR/6QOYqfZopqVgX2pe4E1IvFE+XSf8JSlCboHa5dnvTCwMI8IK2ylqnS6jltR2EujAHmqcp7gp8DrovKaBOQSD1uwEmOfc7djwSdZBvUqUCPkanG+30xpW9yYirP6RzzzmaP3uu6tRzC9piHlkvWyZh3v0tEnmQFer/HgjnbKEkVU8TlvukoWp1Sw3EH2CYZZW7P3+rEm8wHsE2fE9XtdCcBsQGZWs4d82OGtvF+b2fnn+VVgGBM0evtD1uJjDcJhcNgLGTuXKznGp7IFLtHhupcxEfc5qmGKc3toM6k5rwD4cWQuXBZvxfkuJvgMy37mE+fQ9GkvG0qsFrfLPaWp9qzHs35qbxSzgD9CnWSf4mE4te/Q2Fc9RmbDOOUSCfUqdUwR6a+er+GqTZPEbU+u6/V9yne1M2DYAKewuExmGSOWL+7VDBSC4JDjkx99X4NU5YQE/03MjXsfeP96sT1R5z1eHvx/I8w9ZSOdVd7wmf6tbg/iPDcPiC+sQnz8sG2JIe5uQAvfqyyX2eT2jwld/cVbLhCwEzMbxzyFKMYvAfXZ65yigkppusCNsb67zrV5KmGqQXU3tFNu5iXxC0QwVlNYH0POyozrY1A+joy6ZXy4n3e78hxtw+mfKWLTGyEEWNWH/PEyN73IVAvY85V84lDpnP/BWzOmx+zSQ1Tb73fFOb4+Xipvj/jthCIvbNpXUVgHusu6vsCffR+zv5qqO5dhKBlahSQgmuZKoaWALGly1kA9bloPvCnkC59zKd3C5na9U0Z2LpTzwALtt526W86tXpgfnJGUpe5+1lC6PY+TsB7Sn3Vez3xqZ+XNuZR0/kbU4fNa/TBFPOMORz2PjK5eHbOZOtkFG7LAX7/9zBxqHlEppz+apW1THUkK/vvMDUafHPWo8/9IR2F9MNMXa979GaTIfr5i3Ivyfo0v8OK1T3awtueiR8iU2x5W/0177dgdu8pe1nL1EWN7rDeHFDXaHYDcjxZEfjxDJ8J6BYCySgyZW+NKXuf92t0yk8copz4Os9lHD4T8fauk+3zPobwfBY473ZALxPtkKlltVxkv84mtd4vq6bIxOk0UplSIoPBHvPgMlqOmZOWEyATlb1gU19F2TJFe5PRO1PK4ToC78Y6qrMsFzx6zUn9nscZfj/IREz7+FWD/Zwbatv7Jbuk/z6XPtXGE/BW9fknh69Kep0zCqeomW1aiDrNBsjUOhSsjzszi6m8bZlqzyRaoneA6Jp2OG+2rCRqadYWtl23l7n9QeyQl2aUsBlwyFTTpTdMNb1fm6cOMea389Ou9zI8zLNrwyBwlMdjlPmrCFQ7BwuIeIbeven9lo/+oWXKeKSYZ38fU+PRN3eR9f+U+yjEn37/VN4tIJ7sUSf4tJuTO41usOVnY/R6lZWS85KgTqXC6n2OomGqzVP9uO6C8zPml5OyMcm8owSwhGkvcya5MSQRj0ytrPWUOf36mfqaoZ1Hu1xXiOg9UKe2mGdStUtIqE2HAHqCupfR2wP/fckV89buU6e+9qfaPd+lNx9BeDSGmTfY3TD/yWPUveBczxuWE5Pc5uwJEcn+plNNl97O+/XlOn9FXfR6hoHeqaznMnbP3YQ5yUoMKOcjU1th9MnU17zfxwzt5DUCx7TruX6lvptasAnsjHvdwx0rQpdbUwLXiS21zVNfe76tTk06XgaBu+pg/pthnt1OujHAzOwxNl2bQOYVMhUKL/z8jU79mqd6T3EGV4V0OIe/b2KSbCoV8nU24lz/mpg0uiJToY0+o81TjU5d1idDNbytY/5GpibfnUns/yn3Ufy0Tr1y5QpBt+wyVrrdlOziYwFul+IzeRG7MdHmkglhaaxYe3a+tEJm8725x7U6pY32mJd6O9S1Z+9GCDl4PoR7o6cygxZ1PvOvEKaz6ceZRH7ZNT46ioap8XZ7hyU18Jl4Zui9ok63D9t+Z8J5+WVzJgN9fUXvg3mq1alm3u+NKUNeDcFeBEPmgIw6o3qYB531cIRrBCl0cuwjU6CoxvtZj4aptve7jV591DVOYPhtoXeSdU2BYv3A78ep7226LiQLwvXsM081OvXm/ZSHVa8BD1mN7EV1poFVqHCseiILLlfUHXuDTC3t+FOnvrzfR57yVntwtivUSel+58letNbg70OecwOzNIm8MFCnT/u/MfWhUy/8+TlLToebKaB3fXKYZ3vLDJka90aqo9f3AhfUWUAs1Xm46f0anfpvzPsNOP6b/an++z//KlM/rFPReHyGTTHvqk403gZkblkXfEaWuM5t5luHHF5DE5g7WqktU6b7XNmDc+Wp5vF0cpCJ8QU2Eo/+fTvfSGR6v7qwyutn4nKelOR1YsjU9DxV2y692Z+6h2Phw/sNB/sbLCcWPhOLCHVmd+j3YDnuTTLGXTBxTQXUKbjaC/UtT73d73c8KANw+Hyouma8Kcn+amG+i+xR/b6ogpB0j0zZMvfJVOP93nRq+fR6sCqPgsqCR53wRqoMee+BOk2O6J1uT9Qpf3yZc22eamdov+YoZs/xAMJFfU7Ynds5NUBT4W6e0Usfrqg7VEemfOcv79d0FG8ztITr78DZmQLncB2rJGJvH8L2ZfMZ22HgIWFP+xtT18eFvTP12mcaXI8TzJ9WuXCILeOacB2fULcVJdHpJIUFrPcJroliJy9bphqd+s17vgN+8M27chC7P+Pdoz/N1PrSPYE/NTuZK1l3h3Rc7wzxheEzOe5sTTIKBBP86+yTqXLTWbXezyJTDTOy3j0DVNo4c6dVPCRh2HWAzTyeeYd8fSaRaV9g3R9O389PtXMUTUdxk6Yl2Bu5o3rVpPZ62p2DcD7BHDTrLGKy3qFOgXpfqG3v95Wn2o6i8LY98PbaIGO2jDqz1zAPsq095Fz3fhXIBpApX1AM7s37vc37zS7oFW1LnmTueHOrdTqR4GZVqNOvRDRpmqFOObe/mAqeGv9xF9luPH/IWn1/xCraSlm4X1cpnTNOgfN1182cUXfLk8b7RYti8T5D+9b7vXb9FILTRsgcTtmW5Hq/esBud545bihI5BUhU6vLcs69denN/lTr/SbTYgq7JRM4FlQdkzBWyHDQhkPV4YhIaLIAs2XqbY7iuN7Nud/s/Qa9784k9gd/Skfxw0wtl94RgrTXYY5TM/Q8zk+wjAPM/K9gq5P0xhtg08vq487MRqfe9qdiOzrBqrsaq454LHliPV8M7JzwqsfYJCdjsDEPXfWp+usMbatTdPO6IlOckDH3sChJ5R5fENbLFxPjTkCSPTK1vmwX6tu9Sa33azoKYd3lYHNbD9BbdjYpEcfTepbJGmIevF/rfFXrVFcxsn94v+a+9CwdvwAOdMJYqiLDJ6MQ4dwdjDh2vKF3Os2RKX8azrm3O14a79fq1PRqccC6K4n55iOJ6cxPZCgXwy6uHY71IN2eLsF6Mflkquko2jszG51STW8LTiFhfuwWVk4uy8gF32Mc5wy49ZBMZWTKv8rzf5z1aM8krkJGIR/skUnt/+PuzdrUZLb/7xfkgQwicihCqUzCggLkTCYHHBBR0Vf/LMG+2zvZzz8nyd65fjnLlXS6082nvkOtKsSeRpZHR4bzfTfAPGuv5Wk81iyIns4XU98ztH+aKQxUv2BK+EvmKH43U3PttgfHuaNOZMtX72bxB1itFKGgw7stk2JfmxBs5shUtz/1g04d890BoLdAr/icpA0ZRIqLeWrFFH5vmKTEMFCnAmHw5f3aLr0769Hu+S4H/BlS7SbhzxwwP6VC3oBr6CKlO+vqE81KUOdmPYv5sUvvvB8/nz3BWzoD1Z9415TU2xzzYNwXVNo/Viwx9rQB6Htm8aFTH2cSVXPXQEQj1MV1nPkkn/N9gGQ+LOhKxHWeHuQFOObQYLo89c1Ul6eMiH+CK7zuvWX642h6CU74TOeDHkPXR7sk/BaZWlqjf+nUh/e7zZ8ZhKtXz5idbykZLncehPBgiqDvj1hyrVVcc/wHMvWdp9ouvWMqWlECO3crqcFlvSAk0oox1FY2UAN6sgXSMhVscvR+bUfxwdSf7f0Gwq/OJPLDv2SOYvKbO4r+6llA7ua4zi3hhj8Tf7eH3JoJNJwfFxJ5HJCp6B5+MdXqVNtR2Ol2YCl9Af9+NLgPC9/n65KsAxEAbQhDqR2PIqI/Tcxb9QyZanu/bi795f26jsIwZiUEyxjzzPWB3qvchndwOUDvFdWZRZpweYZ8mX3lqR97v2fwfACUGc/4rrWIyFKIz+Do/QFDZ3bVEF1FptKhi0ydrxb70/4Uf5rdIZqomJ+CpAdEu3s9iK886rQhjeWp80Cm4jwyig/v1+75dt4PDfEDYj2Q1SU7X0fTZ8yM4Tjqo5eO3P6epEQbQzIVF0XH1GzRyz6Z2k/sFOJ1PCrC5/EWkX5xA9TVJaPSKX+pSSEiU1m5+Zf3a5nqvB+ze905Oh8jk3SYSmS/tXFNaDQe1xBis2RZEhP8fg9/ft861eWpPztHMRjyv+r9xP+jHUVF7dccuYg6oT6QockdGQtCZcD4NdtjSe6UqFN76jLv/al/mOp6vyNvFJC6Mj6D+7u0JzKtbIDLgVGDXDKhY8rp81OmY6rt/Vqd0ty4kJSNOztBfpuOCp/LeylhK/sKud0fFiEzQS+TPpApV88s5sezHl2eWo3FBvJCxmfowWVAyJovIbwsBkUIYlyS+Q6ZCgbbL+/33aV3vd/sWl0hLZeoi9FloRHvaohAL7nAhKPJXZ4apmxBuNWM97zfj3u+8hp1NdCfYyby/LE/1YazPlCWQ93XHNSd3RyZiqfVovjYn/qYS9+XxxjywwV10mRyINNSXODXkz6ZcDxE77xfjM+wuq6N4membqjzD5dRYbPpo3dVtpJARubrXtuU4dWgce26Y8q9WsiU2t83/0XvJ/7qPYn86C+Zo/jdOsXJ9hZ1YCWpvkuvAlEG/S2kSQ+fycsF842p7w3w157L/Nj7mdv9AJRZr9pCaF4EJlhupA15xKIFmTB5FoF5uVhke52X4GyDL6a+93w7ndoNZgdwLXdEMVegzuyvry6fWQwpnV56MtkXyBQcX/eF/3APbcfU7Ni/QT6p8RlabzCjn3z7CA53Re9TsPGe9C3nDh7/MOnHnu9atsq3TpEmRqZCZciEepwRct0oQ/SiB9Tp1O8LxG5Qp4Ja+NKptkv/mE26s+EN4owfF9Fwu4ap+5qtChNWYujudPOJfpkjY+PXe0Xas/PfOtXt+WbkuIKVEIhMmC36FrH6igFhqDxp8NCTDYEZ6lQS3I3CJ8v+5mM2qev9qsFagWtyGKn+cWaxxN3NRgB6zhXhocJ8FkxkE1Lr8sVU2/sVy8Qo/jRTo9EvZmj5kfJ90Pd/ytRv1qlsOVtDzE3Qe+z6i4aMR/j7QGoGKt3NFiWRx6kBdOe6RVDXT02p67Pj8LUQ0sVYXYIimrcNeHaOzyAzrCNyfN5MoKX2pNR4JBoZRmoJS9hPmSCRHKvTqbZLN+xIFZRi9tyDN8JnIpQfqDOpl1cQ7SQBn8lVLRHuREuIBOtLp7o89bqPQuOqPJ30+nkNnvbg8M/zDD9fWB0gYgnPBHMNmWJ5ZAp494upH3u/yVS8gE9C1EUvQIa1Z38AfpANUCd2/YbID9Sp/HgyaJen0gnlut6vO+vRL/IrZAozplFwGlvTyuZH+P9npNddzC/dOSNToTBcvGeTtlMu+9SpQ1FFEE4CEf/csTVSTSsNEnfzVMN0j945iFGn0mVufJ71KM6Z8GbqNDUncPKmYhHYitSQ3vk2BNd2OZXW03xDxifJgEQ/u8zHbFLr/extTMifY0pgmF/cm8RL4+8L0/8vMXXhqxzyukCdaDbXmiScl8PKrHmG8sxiQwYMMhVeN+7XvF8QuB1TnU5J5NYyKKhB3Ug+ue77OqS34MEEpX8h5GyPTx1Tn3e8fHcUuisW4HpnsaDnHerMMwtLcC8XoaALLmXJ9olMZV5iFT8y1eWp8/pWo1dNOepPJj1CstGxAO9i8QUdQZySRkWm/Dv8i6kPnepdwjMESTykAXO2BFJwPAeOdh0Uwa7ul4Tbo4PNlLlBQ7bfgOLJ92fn/bo8FVf5BWImHdNYk9baNFlW+EzvlBGDjCIj3ETtQ9LXF+8Z2lanPpiCtbGEWD2Karh/9GWis+IMIq33KGgxu/jkNhmdYRnfjPdcujrRg685ipf3a0ZLGS7ORaThkEtL0mxFAb//BYv5WLExz2rIVFxqLtPpVMvUf0OnBPZX70nkx3/JHMXvZmp7U1LIblRk/K3+6t2ueQou1/DU3wyuEbFlZCqd9Vz6wVQ379cy9bzaGcSaivnrUFpA2JM9x3WfPopglYkSeYzH6P1Udsp8zNAeD/XonaeG13yL/n//ms+zMc88itsJ0uFEUEPGxnW3ZSq9iNbP834tU7B63d+w1DlKSw4zuvbc7SAZXniVrvdxRA6Wc4MVuzHf7yBovd/HmcRTb1ZCsvHRu643NUvG2pOBaEQGNDCs/p7wATKVLgZfTH3rVMcU4RT0ZocQRTt3Xve1azMB3EbHfJgvbELKkdqDQDh/MdXqFGPfWdp5v35mBEAVDXXyAleJ7CRFRX/MPNQAGtMiQT0qwZ/Zxnver93zfc/QNixRJmtGhrXroXcdNdaeVLzC4xpYsjSQRqiTzJo1IJiX7udcesuUPY+I/AeZ4oRfdRR/y30Uym/OU750TJAh9A7+7dLbkMusStC77HnVT3dXn3AB6BA+apd+5Km2o+i8X1zxKSwjaUApv00tspvlU8j6JT4TNxoLpOFHJ1jpz2nReb+ZG+pvnWq933662wAkjagGy2Emk9vqeIDMkpHRKJTqjqmkMr/y1E9nEr0Y89aeYxl/1mBGn1xz9KITBvPExTd8UlyQqeyxNtWPO15aneo6ioAzkGHpLOAaEFsNyerqAW6d8ozf7PspeTTIFF3/o1MBjBjnoY4u73O+tZUj87DuM1RK7mS6PMY8OOdopAbPTU8i+RGZih/CQu28n9PX3x3Fe4Z2UPkQZAbqZN27ssTPvAl4edkUwci8aESYDUqgydV4z6W3OtUypVkXKiioXGM4zx9D1HUl3ZDJqWJh+UwYxmdr1ElisDosBwIy1c5R/Nfm0gVe/NVs0uQveffo72aKCfIY4HREPz+YoNebyyL+Xj9xhW8MMmRkbL2Z+tCp4SYL3jrFED6BdAID1beMVCO93ZNgZg8bzNyWyBJhgEzl2uOLqY8uvfV+sY/eMevt8JnY3SSJlHm/gKBcI6PCrd4TsXROEM5Ei37oVOv9uv2pffWaA2l09DonDTP66cmvIXUNjgbizACS8MhU/rgjU9+zSR9demoaB3BXqaDS0byuiaocG4hvKuq0s+n7pAzRO0E8N9Qfu/Ruz3d72p0gMKo+pdudI0+j3GPBWS9FJsxTZMRaqBIkT+2LKSm7ps5wd2AYXb9UMLkHBgW4s0OVqrtrQ4S6P4ZUWzQ0TA+mTNY56pR7z4yfznp03m/vvN7/exCGaritMc9G2fMJMTtg8Puxygl5aI0OCcO5n2c9rtQ21D/NlMD8an9q8pfcman8Zu9nFsoKAosbMgGjLiLC7/oR5OzrmXRKzPwtU7lrfuvUl/dbROu5pph9cQWrk8FjfhqmMiHBTIHYMBsaaM+4Js1tcIQk3U6L/7zn62/4HNf54xD9zgJ1BhbxDpbrPjKKcWhDKhaZcg3ji6n2TOKHTpHIOEL07LFqaC3qhri6lwHt71gm8DTDIpblXCG5jk31x3uTuj1fyOI9pCt4dRKNtCdbPr9BsFDRO17bs/tLZMo5DAzV7/dl7d37vXSq836G8cT/X3Dtq/QZ3iTikooBmL7WqOn+NWtlIVO0fjHV7k+13u/j/FSQ7FxYVYFQ+NoK8+zad/sQcMyd8T1A77z3UKeSWYqfv+39Wp1q5/1066pKiuxUEqzq8nX3W5H6xNuKD/QFMaP6xevsy6RAplbqwS1+zFN/mqkh96vZpL/lPgr1N+tUCEoEyeA2RO/jZT7ZLvklhCx6KcoOFjLxc0uDpTh0VZrePEups+27o+j2fGdxHkEAEq7r+u0iEToWJwD1pFH9ci2WRI6QqQBzTPHRpXcztGbAsAqnhSl4Fj4TvtVLG6JsvS341x5f+D3bSsn84hwhczRk6rEaRx1T7RxFl6cuin14nRlkmNDdSCXx53YKeTxB3UqeBiK+Q52KaufL+7U6VWmT8j1Dq+ziAhxqDYqwsq0NaTi+hvxucAxdyn2NbPqSjut+aKgfHUWrU533w38Mveou7BVhuewLZG7sHhBJEq5RlxTzqW0jU+6l/NKpxSFLujzV6RR3VgAiQxYorXeLPTlpEwnCi3On/nQTsyS4I1PewzI+Z2jb3m9ungtWaY68iGvYXaCB50hAmmh3h/h+ezLUG2Rsx1QS+u57hrZcV9v/yryfIA5+1VGo0j+//qe93+/Wqf6RD2G5iVEn7sbCIsO0H0CavzLuaVLjutvI2usd119MWfshvLv0VqeWdhhCooaYv3g1EcidVGPwz/m9CNWh8XovBYNMuPfp+/xUBNX83aVrlDbKIlQSZGiBeWYykxoy16o1gJMio/lB8jumIi+y8Jlc3dMPprouPWtQZ2KdZ9BbQope0TrG+EwOWUrFvoG6uUSdcqu1wXww9dH71Yt8C5RzBmogTOqU3HbPC0RThaPhULvJZHtHnQpnvP45Q9vqlDFijM0EUq8AaPTXHZ1lvyEBEdE7Mhf0sq6UbcgDxhLE54HFhOuRIyvlNYg772esS0ObREPDAZfHPE/nLnpvaeGK4J0XNyYkCxG94IpBbztPvnTqey6906m7tBPQWweCGvhGbZGqrq6vuY0nDU+zRUOkw16DfLb/YuqjS//DOjX61R0vPPlLOgr1d8/7mbMA3EwXmDBYodfryUcf0rOPXkrU0Iv1z8IcAnbgfp71EPbH4D2bZDu7EFZrj2NCql1YUk8nfaBH866GzLNKO6aC6RiZar3fx/5U6/3Ugx1DUACus8LTKsl6r+SQH54c4+uTGgjDm0fwe687+NuO4vs+ik6nbFPZQSAbDPUPY2lDTgS9rKuuWJXqT10i4z0ytSpzg/nPZ+eD8riBnFN5huYnyycz/3YG2BksE8bGVSBRgDrl78Ivpr73fDvvJ6zzAla311y4LNs1YUL7BssoHqp+YixSMj6hTkWH17t6vvd8W6a6joJ57GwInwrqpNbrRcQY6kMI7pMbRd2uStIzkCnPuOio4+Et+ujSO6boOR+AL14HBc0fFiGT3LugbnIPhuoZ6uS5QKayrfovnaocTWf+9P6U9Ks7XgbMXzKb9LuZIktkyGsKoQh3o55MiiammNHXuO67r5nY3QCZSs3gXzrVdhTd+SmIdj4yQzB/WedLTTSdw/xA5RsTSJzod0w5+/WXTnW936tL73q/+YNfgVMzuE7vpqgz6UpMIfNdrggWvVQjewWZSsjy3zr1vecbqcctAH64GtwmaUr2DXrRSBKYIoyKoUAaw6yR2fxLp76Z6nq/SPPW4A/7PKX8Hhk+nmcnSBYuW4QzCfNQsEOmnOYfnfru0ruO4sTGW/D2uVTQ9SPfk9V5VkNUDVF32W3PJ5yHOuUVqFMf+1MfcxT61lig15YGNODiq0/W/dUAaHy8FqFyNvYdU5Fu6MyPZxK7juJpzzj8eq8D6j/7lkyU9HXGFLaPwt+LqJMLGZlyPA9/fpLEloo/nq27PLW4hsjkH2NqyP7qjhf8mf0dHcXvzlMOOVLILzXqBF+h11P42evO+oSh1NulJblQdg75qgDmzdSro2hnkzrvdygNilat4TDTa5eSTPTrCIL9AtfZ3rRC7za8H8Dz0ft9zFF0835tnhKyeAkpvQ2KIBPQe+XyM4FoW3Kqfw1w3bVq8wBOfjKZjzx1Sk51MfePuT95qM8NQM97FvQg1z5xT2II3l1gaHAMhiwZ3M0r6mbfKD5mkz7m/UB+dSRPBr1ro0oWcWGHumgPWTW42Nea6IGkQcIc8Jke9jdW5/0E5lExnfe7VuEaqKpLNDBYOyXZ5LUHvC0xHz2cHpCYG4/A36NOdXlqGZxTh/e851unWOloQt7f85i/8CslTnjlAUL1qlJqiRsSPJEpn62+dKr1fvhUC2/v96BPFvzydR9gHCUS2eSzEpb24YEfP81SMjilc/CUHfqMb+/XMeX5uKb9Oaa4X51JHLB/yRwF+c1MXUjlAZ1cB0zAIlmEcZ8AnjpnVH83tvZkPhX+xVQ7mySmfvDuKKrRzgXHeL46AX20J1GvN4RwYVwZWmO4IYPB5QChuJi+z3q0OnV7ZKO39+OPOXpHZjSgNKqtiDwSYwX0MmYZn95GEjl48wM+o7z5nk3a54/hJ1N5hUw4xuZJ/ZtiARnZng+r+vRkgul22JBaQJ3yC9tgfuzSu45iMw9T8Ldz9JqL4et9VXp/D+laYJjAhOuegPXFVKdT3x1F5/2OWp4DXVYjJhid8ohAyJ9hOVsOGH+QXDWipWMRYP2P92vzlFRpT9rlqYX9NMA/lnwRbCX8+2ww4SC/3usi0IU4InMHmUrXK/2nuXTdPDC1MpVtBrxHwRf+aWkKhPYMXBPqbcMEYpX5JCHIVJjK7nver9Wptkv/00zxvzqTOOCG37/+L3m/6twHcM9j1IlhT2rIdZWjvxdNXPf9vZWSzbmeoRfbwXsu/ZupTqfOlYEf7/ZY1LndJSWN/hDA0cdXGtz3BiFjAXUqja9T9ceOojuTuOMMzHP5mmfCpY55RqD4V3IhYKnvexeBPKbIVMQdTaY759sy1eapzvuVRZxBECVPlVb3WiND40aBOutn4aNHrUmWmxdIDwvj86xHO+/XMXWi/QS804grws2+lsnKDHewVFDn/Ht+TTudWoqBXnTzfj/OJnnGq7fkrBF6N/zOEXq3S1gFNn4/+6dMJvYadYpGM6v40Km7mDJvpiC66Zh3dPSeXnElZFFxDGTDfa2G9Rq9c8tUbp5Rp9qOwtssXKd6eIOi2/N9uPYDvanJ05BczYYk/Ov823zaFH7FZVbHVN407ucMbdv7/eE8NRyMfrHnO+CFfy5O+p8y9bt1akz6DtBwMFCDUJJqcnLR3/uD8EnDikcv9djuZ5Bndyg+8lTXUXC9E1pFpnIgvISsSs+9i09EfzqAFRo3lR4mlUzGG9SplSVN1c77tUx1s0lTV62VbW5TCMonrtMnTCKE09C7ZV7NMH7dTxqSATIVbGdfTP3Ypd92xxSS8enB+CdDImQ/Qd1NbzYydnKGJdnAS6fW/zD1Y+93Xigr8FZHTg3WoSmRZ3bb4DMKqNOhhPlGvSNT0Ez1ouvS7U3xeO9PaXcxmqwsJQGIjyITntzcIndQjqhVAXqx/TyVyPU2GoK35L+Yembb5H1vUtuly+cQme1lPObFzVUmzlR/gud5l8LfmRUQ4X7BPLpYIdOt92uZ6maT2i6dMZU7gO2hzo6KEa4hsrIHV9s2r3t1M404VoQ/P9P5ylMf+1N/djZp+ApU/2+mBn/Jez3I776PIlBs8LkNz/jbBPOTwD1NQFOGz+hlic/4eFfOwNk94D1DW1+nb6a6OQrZQAa9QGOKgIkTfAa4gAOvV9VFWGFSJ4P16QBJcvnSqc77fe9PDS88ek/jgHlmupbQ+zheAIk1Yl4zsGZNti4ylQtTk+k6iu49id9MjUsjhnhHHzTwtVQmiTUD8E+3B3q9wXlDYgt1Ks9qg/5nppIdYh7yEVuEBpOw5FYZa0ga9I50OMN8o/SlOVCN099nPbrZpO+zHudnHoPbj8UiGBGbkKcQ78HH/yx+PxcWS7jnSIQ0DCz6wVTX+3F7UZ7YW3sOMExRJwsVGVyfhw3Q2/qihlciauRg4pqUCIJefOz5tnnKME9Fo9DJ8wa+KeDHrzWzJCNltsPvB7kXwXyNOqkSH39+Uo4+Qxix+8+O4g97P5H/Ve/3t9xH8bt1ahDMFkBT1ImQmUp70isUA9IVPqMUjinmAXs/Bfc6/lmnTFE+WcrFm1n4DHkMDbfTxCIPbsFC0svRu9hPvSFOfNoD9Ubk80zix1mPNd93YTXAPBtulxYhDWdQ8DIFdYKOMJ/xM3UPYcWZxcccRXlxLl+9XxSuIJ6MMZMzj5FARCd3IOUyZOyBNotEF2QqSi2DfvR+LVOd9xtZxxAizUTvqu9HDREiJQM4LlHnEsB8Iy0xTzrmAZ/pdo6iZaq7j6LtKHqXfgTuUhJpsLhmElEH3g6c4sIjQxHqfqtTHVPtHMU3U90cxXxhTyHe8xz++S1lSaQu7pATq2L8okGdryxkCkzti6lv79fp1O7Ur1EmBdRZ2Tc3xLSrNbjz6E797JYKZFjADL19De85ivFtl77z1B/u/UbDX/V+f8t9FL9bp2hgIxO1hc/AtKlT4jKGBqvi/lBDeYP54jhIp+jdKqDd+SlrnzmO5Cs+Y9F0SZTjAgNVth89meBRJsjELHtCFDCXIhyPViUZy8Uen5kzYcJCdMiH9+v2fI8rEb3jkeFoyPcT9EoXxX114ZjndovLhvQ1ZMrvH8yCitHa/+godGZnW5N6EkewSi4NE/a2JksSGqN3ZaYPNVAX54iQHB1UmllfOvXdpXdMlWwVQHpfs2qoEtRFZYr5auW8dG44w3WevSNT0XCv0673+/Z+3RyFXs6WEKTXIeP3+hlLVoyxhSTVOYaSJ65RxQqZojC1aNdRtHMUH/N+e8EgQJMImdiJyKC46l0hl/WKBoyvSyRZIVPL4UCnP3q/Tqf22yfq8D5nmXAvJBGhUZhDeqpuDD1trYY0CjK1NCwout6v1al2f8rKQW3+IFPSr84kDob/HPPl/hMV/y2mPq7M/E3vIIhRl9xA5ZggKdKI9FfPGa6rZUPpMTAFsvWiKeRbzNnv3k9a2N3+VJenNmdbhwBBonQ0TXBdXS4a9HrahQaBfN4TR0GmYGoQ5uMusg/vp5UzG1Z9h1N9+4o6M9eRseB2f6rhzDEjUlFkCiaoU/95jqI3w/wFJ7kpgot1aciTeOhdkW30jtkZvesFmfLi2lA7ptq59HY2qXuvRwqeD+kuYQo/vF/2xD+i7rl+/qBhwKNuPHvCDMINq9MfvV/HlNrbvc5qzF/3tU+zhow0MYfVdcNRWlW4RiVTZMoxp186pR7c+PP8lHi6qZDXe5ahA8EqCb0/anDL+5nxB6szSxQWmXIH0ZdOtb1fO5v07v3E4xnz75otfOdi+mT8DFMI79yN+ncJ/z1Xs3BNjEbo3Vvv9z2b9IfzlMj+6kziQPxbOorfrFPKcadDNJa4IniElk9OZkyQEeXO0HWAz6hLLfLWqW4unZ3Yn73f9XnTwJloyADriAJRku0NUmGB3mU4H6akLyQFpIOIMB9nPT6Yqnh7Ae6GYZlgukKdeVr4+8gNHgV9SiOL5BtkahWx6P3a/ak2T33o1M60A1jyfqPSHot5QmVuOrgm/j7sjVYaeezmqFMr0/j/mfcTWdvDPJIzNFjDCPMXYy8hqg8NE9yitCb7vjCFpUt0+tH7fZyfki5HHwKvEdC73rKSJOIzBWCdFyNe6hOjNxIg0PbWe4b2W6e63u/aP04gqTL0nk/G2hNvt60gKswz9ReFXpPwgt7Z683x83/PJn3kKa+uThAER1YN6okJpE499MJ74crQFOoNYQ/aFKiQfOlU21G0TP3hPCVyvzqTOBj9HXdm/nadGjOKBksYcbiOGxKQlMQKrpvGnYbxCNdtbQAE0mT4L6a6OYrW+81q1LX8rj8YunVj9F6A3j25bSuVcrruk9kWmcr84Zf3+9ifar2fOwktwMeALej4pTODpWKi90rQu51v6CVH83EBEU9N+mNH0emUs0Odge3jzvjpS2fi/XEOoVfcMU9NV4Rc8vkZkmj0pVMycR6f75+aZTwA1MMn40/66J2y9Qy94JBt1GDKpxuyjpCpjFf1zxnads+36/3OQ5uC2zOFIpgOsg1ZcscYVuOAfemUpRFSIVPZrDCZD+/Xdumd96NbbwJOfUcmhq60IcZ1cQLoCWURLO3VvmOq836Jb2sT0bk6nU4Z5oZulMHoeMT8ljFMoA1HGjmO+CVk9vCqhv7rnXpTGZlKdfNLp9oufbMMDGoJnsr+QaZ44VfebzT559f/8j6K386UsVHmEGzvuK6Oe5JGVCkeg7+pbkXIjZOUqB7qVBILoP64P9V5Py14Tl9550F9R4prcq+5Myyl7FxQp9S1jinndP7qKD5mk1qmmHVuQsxXrOqfe6OShFWoQXp0G/rSPcz8ulrg18eY77n0H/NUpXke6tzhXlB2ixmdV0UC8dW7MX7ARQKp76hTbpjoTHi4WPsPneqY2ia5A/HYfxb+KLv4xPT7+O+t03vhByzqzGqHTKUoGZi3ehvSeb9mXVbv3q/3vHmQCLlAg8TKUnJbhUvMLxeGhuLlIpHnZCCAr73efzXg+9Kk836vPV/d2K6ESdKEMrixgN7zUdXovefBAbKwODGhzWEeHE7ROyfng/6eoW2Z6vanzL1aKsa0f0BvvcfPFwgX9Lz5zYeQKHURmidk+n6S0Xcczujd2y79shDjLk/94Y5CHIi/8n7S3zGX/tuZmks79Nur13wbRftPHslCAmd4uhahW6L3Om001KnNFL7udn4x9dH7BXePgFeuH2rYJAYyYfaO+AzJJUOLUpBImCx34Bga+dc532+msgF6z5V+Yxh6Tsw9OSczfIY9HnWmGCKjtDfewUpQfmZK83KbTOau6EI2ku/Un/GoM6fzE70UedxQVzKtIcUKdSpzY/0979fq1MEZnN5d+rM82hAe5adKLwv0TqJws8EfjTDjt9+PfPnyfuk/OtV2FC1TXe+3GfMuBOdywNCL3sOEIs/wme6fn0UQO0lDxACZymev+9pbpvKevupmkzrv92AO/dc9ScgEO5R8wlTZDpalfVJ9nR1aRJ2jTkXBFJlqdart0lumujx1lqoC89OIUcOTcZHJ/tWjehvlwoQSNSVCCTLlH0/w3p8KszB6dxSqrdZ/kKnhr84kDsbf1yaJ/0um2N/M1CObEciAYWl4XlsyKZaBAG4a1wWuyLFAqpOsQiAf4T1Du1APi673M+3VSVZ6NY9esXAbhs7QeKF3wWditdFPjG+utZocM2SK3o9fTH3s+bZ5ip8aGmTRhCnCU5igd5ojE0FAbzTUmwoz/h29X1pNzPd96d95qptN8m0FdSZIb0x4XKPOGMKhB+FYuKo+v9T2HVMJiMjUf5yjWIbPBVCtfjBh1U80Ulk7A9yjh2uKrrx6xD0yFQyKfzH10ftlZehAVjODItz5VyC7xe319fQfRTirRikpxMEA4vYdCO1Zj1anWqY67yd65x44vQyZmPs15qF7tobYcY+UeouhTA5b1ClnxCFT371fd29Sq1MCPHeQDZHh8DyNJbLhjwsIm2XFBK5wKYmsIFMps/zSqf/abJIo/upM4uAvuY/itzM102YqOCuDYfwiwnUtiQMGooN8UYOrLO6JvpZUoKPDa5277EiXp0aRGahdnhKieALe84Be7RZUG3LPHhksleiIXvCsRSQndAfR80BoOB693hPY7k995ynb4+ewWtSMGhxdfAZHASeBtx9f1WB5qQgRghEy6aBOdWc9IHcHn0wxI8PG56VApsol6swDHyXINvaFCYY3AYiXz0ugtqgjs7VVd71fq1Od9xvlngmus0EGzgF6pwFrTyFxhZr6+8aMCDUFAm6fakzn/Vqm2v2pjil2L9oQrWcDGs7HPYtM+rwBvss01G9YzIPrEpnKB4r5nqENrF70OUcBiitBNOg/mWCn1hYZlUH8yoMHNRg9tZKwp3UBy2qvMT8yNTd3dK+cxdkGXLJ7Yt6a4RqYCTsN4r17RqazxCfoT1UIuRDeM7St9/tv7PmKo1+9d34w+TvOesjsb+797mWlQNzj0M9H2kggkj2sMZM/zpjR60om/IrFP49Vh/lxf6rLU6Iby5i/7pjpT3wVEbZYLSE6kn0Rhl4kk0xytkC96RdT3zqlSzqzUapejDrAlk+GugfTJ7uby4K3cpHpVboqCVgv7xdszfdZj9b7fZz1yDR+AfmCv9FgTy4WKdXeExKfrdRgEJ8EEj5Qp0KnQp1qmWq9X5unOu9nXXID4ouFedDMEpkMA64P6epWFeF2LSJPmMkgnygaQ/UeyIoJy+ZzNkmv7AV604ZnfHv7uq9cv6ngzm43So+Hak9Me8BDLL7egdB2FO2eb3vOt/N+qGgipH3nScPGtwhqytSH2GUKJiyIBqQ6IFNu+Y/3a3u/LacN3kyJu3ANSRg9GD+bGCxJjd0Elo/7iQmsm8iSqkSmPrxf26V3HcWf3Z8SpV+dSRxM/paO4nfPJu1mE3A9l6F+lpgNWWfbArJVfCzowcf1+OCiTq0CxWHeOvViqu0oOp0yb5M+wHp3Z/zNsvLJ1Hdx3ValHfW9fJCSax+ZSnbcz0xpYwuficti9urqCXoXZ5MAUaXpBTzZLYsg8s6YDxrUqXCC3u8jT5VqUqtdnlrQ3AJvUN1Uf/M0CZnzkzOklxV6zyZeRkQCtQRn8dKp7/2pjzxFy5kOS1domKCQK4nI7IoDz7RKivZTxIfcxGcyVp9fOtUy9XHWI4bKgszY8ZReGksi1XglQhLdazW8KyuJTE1kyhnRL+/X5qmu92s7Cj51h8ikhnmOM1MkvuxZEN0eO9VXeqeSbBhkKpUZ7aezHp33u92fOXikeRQ+v8X8mUYTARwrPxQB2eHXP1JZ9BkKwZ8fOyKbrkvvOoo/q1Mj5pdnEpW/46yHzP3u2aSdIUPijNHP36cXzD/rSYSZfFRQqt7KDbGOqFPp3v3Sqe881TF1L7c98G/cHY0ciJgnZFcF2J7XlC4exw25Hs0t5iWV0B/vIutmaO8rXNepP3ndZTxBnREv0zW42fhAwx4bWeT6HKDO8WC8z09J1yv3fq9H2/vF4yM+5sL8ytBqixn9uB3iM5be9kzgEX5DJip6P7AN/XOG9kOnJhvMc1FxaQqqH3Gdt+priYw0B9V312efyEtkKko87X1+6lunOu9nCZUByXXKq/5JtwQyDVdXZGSJOn9gdEJwseY77+efObvuOoqPOQp//vKqkoR5LuHRZ5q4ZoN7yDaqLzxCgfTrZAewVP/l/T56v37QTyFaNg9KD7qIXtHnavBDe1f4q0CPiHnDnx+4LP78GpGkH/cm/eEufcT98kyi+pfMUfxu75eBPQafg2dBj+JlT1J9okMG03Xhb/qnDZm7jQKhPXa+7nYePRZOzxn6hR09ZpIic7oEfjS4q4F4rTTi37Ur+INgpdJZxQpkIaJOeez+S6ektad2earrKJhjiP/+VX0wATM1NbLfZi6EC3NbUCue+2SyHKHObcdfTP3YpYe5p0N6Fq+oKyx6NWGvA6Sb85YG4piTiXh/3S09HyJTbZf+PUfRMWXL4Rxo2m/UcLmKGxKOVzE4Oaq1rw0iIOIW13l3pWjFB1Mf835P7alDYpy4gk7qtCFsfc6R4f6B+tt5qZFmi0x57Mv7fXfpXUfR6tR+e311GNKDhrF8YYnLpKjT+ihhfJgegLAiMuWNMc/5NMhhsr27C6eUevybqVqfxRCEEeosSPGGVPw0g4Dpr1U/WJQRqTFDgdNQ53OG9r/R+434wa86CvL9qhzh/xJT+/jcg2CYPCn1EnNDLuuax2dwGxWBx/GESMs9esPe/V9MtXu+i0YcyMr+fh69eqpXRxBVhLh083r/1MlTqccWPlnsvnTq4/zUx1mPm5JPwNvd8JnSbVMm8+FjAmG8Tmk4W3Isye3BBr2T88VUeV0wn0w9iKdBkg2uKp0fY5Y4ZIh5ohzhx1shk5LzXj29mdpVVvrTbNK1EqdATRG9qyWLNXESXFNWhYfmrO/MgTyWr3V+/9SKD+/30VHUN3sOUT3hKN2erJKkq8CGnL/gmjAx5hpZ8QwHyfN1X/u39/uYo4gTnYNY4x+qf3jdPdAvagBQR2FBtQNNSf++3EF+w8//wdR7hrbtKKRbBM7eaQo/j6qUjPOJBSFvLYvQz04+mW2QKVwhnJ/m0v+0Tg1+9d55gfk77sz87Uz5s7MEgRGj9zjpl5R4/RK9HztyaXCa+0AGymYCINycostTrfdre79Op3zjOsQM3LvRwFiIMtkOlkMIhZulhhrjSoSbqxtIswlRO52qnP70s0v3s+MYQBm95srHmGfQChyAjoUAdSNnUWc4ZgO59zr7vliOrc77feSp2O3PAcxLzQTRomrItdAOELBKoPqrm0IIwva6I+Ws066jaLv0lqnu7Ly7ywm48e2OXrMx9uRxAhaSJg4K/3E8pIQzkancmnzp1MeZxLajMEtvBqGbsAytw3RP+pXUg5XGpoyfnDkgAYtMxbcJMtXqVEO46JOp3mXBQnTuN0UwN5KS9KkzgKB43ad4Oz8Esl0tcU1SdshU21G03q/tKHQzL1LlrMRLWE79Rg32uvGaGWaHr3e1QhH0gmmJvgp/fv7F+8pTLVMnR9GLP61TgvSL81PCX3IfxW9nqtweRhCu2EcRPEvTJ88QxpAuqEnpbP4syfn1M1lS60unvvNUx9TIOQiwlOzb6101Z4Fkx9cszVKaq34jy5gvVnPUmYWHTLWzSS1Tp4kjvnWKv1z7EDaLhqH+RmTJkr7ufT0xNg2seJeSYvzFVNf7fXfp77MeYT7FzzeuC78ZGzWZ+zWav4NhU3rlgCWbXD0CnQm6+uMcRffuUZrsFFjGyxtDB061ITQvA/Sihc0ES1Hdk1OPnUCwdTXa9X4Th7l+6tRpbaPOjXm2CGFtpUSIohzz1yRgQvpEnZxnDAte+Q9TbZf+cc63PF4ZSBt0Z6F6RZ+Q79ArR/Xdwjx032w6ppxm96VT7RxFy5RmpkykCMIxgGQm3lHXrhUQXW9WEBDRoD5ahYacjugzwnSDa2LLVHvW47/ClMj+oqMQ2H92p0T5f8kU/5s7il66HYJ3T9F7jY0LkKwZX2Dpi7PCN68TXPcY/JnEu8ShoVkp8odOLegtFJRJcuWBLsZXXGenZ5aUaUIhFBVVpdQeSyRQUafos1GZn5hqez+N49B79rWGBs8hei8Rxk/MH1t8hnTvQYhTMWvwrrbxedbjY95v5ygEmVVrZDqK98TWlw04xwK92kJaCyS5IFO5Xn7pVMvUR+83Gxj4/4vZWxEaohiRRDNH4E2vOn795ychex2ZCoOtRjvv1zLV9n4dU6CgzlFUdjUc8pZPLhNNhVRpHErH1lYiiw3qFC3R+3UdxZCb/Kv3s6/TB6wq7c7Q2DNTEtIRvOb98OtfKesN4WSKTM0m2ue833uO4qVTvGRTSPTqjt5zIVpEu0tjSOTptKCJtNOIqX4x1XUU37NJ5tnCPPbnmBoNftFRCNzf8e7R386U9OAEWEnMaw5ia2pk3FwSWN2fKg1qT96QI+PLEKWrn5nqdIp5TDnIn81VDc10VRNqDOawHINchAK3BlL3x2twN+j96Hy4lrs8tV5MRLVjarVyRxBtaKOG4skoSTRf5+DMGfz7piy/9mDva4iXvS+mfOn6+NzzrZdH1K7T7cKEZw7zRFbTFPzrFXVxI4zxmXogU76qfTH13aW/3+drVfgMnsIbpc0m9smYxb8fqBFhwuVL54oImaIaMtWdSSSb8e3zzszokiuwcoEp6IWxLCKfaQ3eoTBe971vajKa31lYHRpT/dCpj45CStCBrh7KvQiE8oJMNssprDh2Sv1ykKfqUqQbgKf7xdTnHMVLpwIQPYjW57saAm8QQgTnjGuMrKhBPnVlsitTGahxd2jH1If3+8N5Shr+4r0eAv+X7Pn+7i59tx4OILr7zetdnwmuy/MEIMpDmQn6KurMSkGmfEt33uenPs56tB3FcnRm8BlSa4aeuNUe/fxgDKvzuU89Luw3aiohU3nofOmUfatkZ13uh2q358sxnAiBxt0L/yDGG3KdLQHSQsDP713vyOQEmVqqmVH853uTqnSGzE/EC6WRY7zm7QobdW4oM3Qf9RGmOzKSyAP0funJIh/zfl1HIdrbHoT785XxlWVskawyQ4j1/eT1Lk+QydJk5Y6pzvv17kX9uT9liU8ZXMNjVP/xkAiJ+EECEa/NaEimY4E8GWRqeQBkqu0o2jz1cW/S+ja8QeQZd5VuRolFLLcaAWE5hQnvynWjphdkKmwaZKrw+vJPOqW8KpSM9m4FvVqxTCTzvkIvG4xf/VBjkdkUmUqSNXq/euhHH97vD8/QSsyv7ngRBv9HmZqg+YJ4UDUqfcwriaT6WIdE2Y9piCl6TyrDGoM3mztqp1NXM7A+5/1W7PmJDBU19S+WviGPUcyDoSUSddzRzVItd4TebXBTGT962tKk9X6tTun8VI2U0FwJ4HgRPlP7JeqMszzNwE0Ofera5/5GxWiRQ86/zul+70+1HUXX+/Wnxhhcf3ZRw0dq4NP4HKmwNBY9xp1oWa0Op+MDxPIJmWp7vx/nKJ69qwT54nKl4UyuNGL0Tyb4jjKm/lUfp8SPkKlws9HUj97vY3/K29zGQK3Hs6CKMJLIeTlwYOVtUOf78hjIJr4z4G82XzrVMtV6v+5+v4pdXCGKt7ciYHsX9LoQP8EaRTLjb2RLUskMmXpdsP2T9+vOemS73Aa3Ht1U3+HQe3tl4YA3t3qFeyzHe8KoEa6Jgx6uid956r/RpUvcr947L/wl91HI3O+eo7jrLPjZ6HW/+dNgyd0eYz6YcH3VWTp3HxlDpnwIHLXrKL6Z6vLUWps0EPX36L3me8zuxu72AH1L8clOXg6FADIF81z9+fyUYhelstuiTjqOcXvtqb7u3pLnMsSXZETdYbMQVGuITK24FL1U6/3ajuKDKW3x6MGSLqsi5O6xRnzwRJBtAz//c7MAdbBHpjqd+u4oNsvr6c1Ub3MegTs/XdVg5YoyGcQmgRVVJMZZPsaEBDoylXiypvq2dJeUeWPeP/NUsUT58ir6VAN9NRKIsnTmEJ8M1LldaZeqpyJTsEamaMPb7EdH8b7jhQQ16oyG3nNiJzKZLfgr2Iu0z8Cyn25U0Xc24Odj/PwX9yp89H5dl47fBQsyjb8WvrHTG3LcjTRYnuMR48guMn0y/THk3Ah/fqXg+x956k8z9Xr96P+bqe9jvsL/8j6K356nFkzvCVTU0Y8vD2JNtkmhoBe79CjslbFFxCfBvHFhf9Ypy7kcWYW59W6QK9KFhul2heuyYF9hktoi9RSnV6uWPsjx6biqRadTrfc7Rc9h0enUQHE5SEYXfKbQiOHHl0cByJIfFo7oLDYqp15y9IKJQQN1eYe3TrV3vLRderhGnaFzUlH6NERChurzAdb5NKTe1ekR/B0yBf2lxvyoU0aj3iT5El2HEJSr1x2VJ10gMh0jQ7U8Ut2Bgt7V3iFT+Nh/6VTL1MdZj3GujyCJX++F3AhJTeKQQTPGHMcFDcY5PrcTZCqI7gbTMfV91uPdUdxXFSQsXBnqziqB4NpTwfSgjwrP66W+apvOGpytg0w9IWs+er+5maj4c5jkBqxkHfNsdR2WZOHiMoamW2SgUnFN2O9fPe7J+spTLVOt9/vDHYU0+NV754W/5T6K361Tu/x199VcuzH+uP86q7Ew8Zm6FVLhzqaORk71uA/BamczP+pUx9RS5q5A1eCi+r1K1wgq3AUms2pYuFx/EalEQ6Y+dOrb+73n/WKOAVfmr0x4U9B7bSSbgYVKBcbd5Rmoq/qSgXd+ndNt96e+u3TjsepJEzJ7iACac2b8Xqmj9yp2CMD5KFB3fpcElVeRqax3/GLqxzmK8fQwgMDc1WpgpbjOZ95NQu86FlV3UqH31C0WvR1F79ftT4nr5eUzTx0PBxHSLfNQ6bkw92S2K8YQjI7ovbRZT1L1+0un6BqZ8p6Y/0zrsezyVKdTTvgowW+cK/UDRWxI6ColTIk4VB3ILFC5o7mGiLW/dEq/ccYnU/k61nANxDwbPEbDDXmK6wlkaikion7Oqi1TqyBx1M77tUxtbV5j/nBHIQm/uuNFEP+Ssx6D38zUjFncYTk43mhwCqsNaaTRGKDqSypcojvpmPL9rf2eof1mquv9psXiAt44qApfEofonRa3M4zdEnVCvKL3ShNkKq56atH1fu1sUtuldx3FqO8+wJ2UV0oHL+/FGcoDjL37OqFwXGhqdkWm3MnFUDud+nGGNrBe83KL1ZnSq6mzZDgOz2CE00EB/lrCZ0oY72EpzJCpzdnyfzrr4aRTDlJhfynC2euep229E2AirYcFLJV+pE4jZArszZzpvF/bpX+c85VCzIPRQGwK/7YdpUQMniOYCYqkOiP+Wqvj6o76Et6MouvSj/55+XnOV7mej+Bt8poJHdUoSdm/HUBvnAH1sn2qqQ2HTFEmR6bajuJHporDbAre/lmrVH6dC1YA18RgSoaMp1K7VhMVmUr2Bnq/VqfaM4l7W9LVP61TIvOr/am/5T4K/jczJQx6V0hLcmX8rV9FxOUGr24Z/7/OunTQ3+9HfXDG8LNOdUx5ZHKGsKrPTCiPIoG4j+qM6+x8SN0gQe+lNkyOmT9Ri495vw+dqqjbgBN7+Eyd7LNA9JN4B3IAZGIxxY9fDJGp7GoY6sf+VMtUp1PIEw9L2y8Z6vfPNZn2vCOQ62FAHXUt1eqWR6b8Qfiz9+u69Fk+YcDrrS8qffTPG2KTfADzXV9gnPuub6mj/r0PGXf/Yqrt0j+8nzd38fMDbdQgUhKfzNRqCEq1wTyn5dlevXuXJ8Tua896y9r7Tqc+zvn2xxzqqHqpaeBwcUqmMTKlHCqegmxZRN0pyFRmZ/j5f+goui69T3cqxPoA14R6uvJJ5I/H4BUyrgk9Md+r2gSZguIfpr516k8zhTL1K6aU74O+/5fy1EDdXiBkFfQe/iwGMjzmfVi44aiAk3rHJ1Ae9IE6G5v5yFN9s/GpaZR8g1nePUESqmfqb65CQ/hlfILplQiMx8QWq6bqP0y13u+bqU6nPPZ6g1A3ahrWwbkht8PzBtbtjut0nl1lzOinDOKo+rdOfeepVTRhMa/lJQ3JdrUnbGAcwHy9J8ObjutS9axxAZ7Ia0WnU5m6vDqX9e741qlBHTwg3oyrgh4fuM5PbjEHyqQvFM5619fU0QKZSrLxF1M/5qmncMDPH1d36vPxSCPSCplUn33Mk9sc8+BOujwg9fIvnZqkh/DT+4WHawG02F0YOt5WPllayJSVHjnG40aSrDbCPIdocZ0zP8/7vXSKq3kZlsdjxfir51Ajw+etjzqZo0+4rPKNau3nfYDp2Wb+2zol/eq984L0l5yf+t06ZfgP1Jnb7ZXRJYOQXjyTYG7xo8Jd3W+Ceh3ee+DZa7vwk/IhKQvvar7n0qcHvlYm+WQPK04pMVvPhZLM9fwEk1gVCu/e1Hu1kO7ZJ1Pf834dU0t3UoMrJRcmtKNzSWbZ8wr20R6ozjWrMY8IqFM+93qvRatT7Qzth/fr3bZPCKroxIQ6rFJino09Mr3nCy9eI1PGEplyxaP2OUP70fsFq+sdII9QZzfpCsht5rFgP3sCdZxdn6i3BpkK5sjU5/6UmZ/feeoeBE8AZnNjQjRaMnk6IQ/zWyaiTr3yZC4iUyG85hVXjJ3+5P2sJ7cF5znGPBqYlUX09LgHOT9yhXdTa1m1czMHd/NiqvV+33Ppurmkr3cX6X1Yec+K+mm5kolexhLIz2yoeuGmn6rnOTKV3gdfTLU69V9gasAwv7rjRfhb7qP43TrV3wUn8LUt+vHVaSiRXYRM2SI7orAY24LqzZEpP7r+i6n7vPTfs0n66LGDfB6V1J+yUUqkrX3Ej5wIBWzGdaoWe2RiFcYq7Xq/zbXX/9Qp7jGsILrQCw3kATJxSaoazAyZ8qppKqmxdEphxes646+D9l0zyNSZqhdVh6DHTsZ11kCiiCcaOmP0PvZpVryZkgfI9HSPTPlM8MVUq1MtU51OgXBA78sB6uxIXWnkRJApS86QqbmCTF3vyJT3dOZFQCVH6DqK+yA4v8/5btxDAx4/vqmUMUWWeD38+JkjYZ4ZLXqRGpfIVG70jPdsksZOfefZHz8QyGzYTLJN77UnLlc0mK9jmSyFuABltecouJdEUDN//sXUt/fbyAyvdky5MTcCpyzOqFNOKZBR3x7BdDwaqk4Z5ZE6MMc9cJ8Du6CHwR46nbrMzhr900xxv7rjRfhb7qMY/GamlGGwB0exLjQ8R6uGxNf+CIzkOaLO6dhn1bi4vJn6mkvX/+X9RuPHBrJ1eioCnteALCjmmU6n6rkVqcwRmaKcqL7PT3VzFC+m5sN5kSr9RD9BnKyqIuyj+pHb/VjDNF8gE2aG3rFl6kedOvcHFe10ajM53yAj6OXomD1rRJwoBcxCwhduOkamFqt/M9XqVHtfeseUCdwFXAPKgg4tTSJbdLmgXTNcTXrxTVYfBTJFd+s56szozr7n/Vqd2pWiNhlZjytkUwa982Mg7gl1bRbkoTQs3G3Q81X8zjaw0q9fTKV+FnZMzfn4XE74KksBRr0zQ7mzzpJZiExZfsFRT1ETSbW3yNTKTP/l/d5z6S+mqPTaM3+qZ5Uq+7ImRmiMwB4OBQbWp76vunNkauksUafa/anvOYo/zRT/qztehMlfctbjdzO1r6ZbCKIdPtPnGjP60byJ6F1skXHXs5xVA/skwepp2DS8nFwBdco13jolF7NSmTku6pDjHws/HEYyuay/dMo112mkjhzMQ9EyUuln7/fan5ozCuMrw/C8h2wsnYuAoUNCZsvjBdThlS/gGKSCOp+/dMopdabr0tt5vzZPdR2FLT8u4NTiUfUxBAkkWio7sFkVMz47rjfqGJAp5znVaJiXltXp1Mf5qUxelRDht4uhMY/P5IA1njBbv5iqvauEOos6nab2l04Nxmb1mafc86KCsOfX1B9vY5/kS4MBw0yGhaNxPUu1PdSpaJoZtNufwvwWvJlq85QXuyug6xCZsE/DPXHlsIB5oHCqM0tQp0YLNXsz1XbpPzLVIKqQpzzmyYREG7JZ9UVQDgP0CS1T9nrUg5V8sD9nk27GXfvjTA1+9d55YUK+d33/LzHVS3r4zOOjQQM/W1kkd48i6IP7SO2YcoaFBDFj/sv7tTrV7U8dg3ME3nX2Omt+OdVkv55hxtY2AnX3txrUHVvgOmyX6nuGtvV+3Z5vI1NQUjrcYJ4pSjUcH6KGZPfdBeQGmXLzBerUyMePXxbRF1Pfe74dU8p4eoLoZB3UgCplSe5Vfwu2WSBT5zt6T1P4h6l2juK7o3jfRzHfFhA3PVwTNjP0rk959gBlng0Y7yheBfUUIVOZlf/s/fSgjmGyCB5HSGu4qLTf1yXSd2cMEC4ZUmc77YE6Gp4agDEy1fV+rU517x5tmTp6QYje18Y8eJ3qQI57G9cEukWmDheTVbMTMuUd03nR7fk+8kDr8pRhuoys9MNFA9n2/+vuzZoVVbY23B/khSACcqmQSN8MGtE7AbHBXmx//RmQuiZVtb4z40RU7V1nr5sVFVHWbODhecfIkcnzQBIyODrqfPASKFNh9+ABuSjIVAITr5ysua1Dsx/1lG+R7R9kihe/61Eof8tej989m9TdTcHXAZ/To8WsUo/uRgB77dbr8NeiIqy+lGB2Nb3onf1+8tQVOiH4K7OMJv6z71Cm1PmQJ77XlYBEFnpmUUw/TNE132aGtpmjABWf08Fss48mryVmx96hOONzuuKiFlONp2jf76ueokztUncF6XVURtFriPfUyOmuwL6WHAGtX83Iqz/YIDPsD0y16qnieF3AtAtbZnK2jZGqa9aHqUS84j3dvUuQiIUe/dKjaLIfr+PX94/RicSJIuTq0FSeb6biDnoK77sH5EpuEcrUtTJjX5j0nhGtp2BxxUfKI9mTyaqDz5RnYa3B9mVkalgiUyaDTE0gQ6a+ZmibesqwJ6Wh+OUV69Ehv0OPvQ6s2jndBNACFutBlus6ZOwNJMgevR/qqcZTHqtjPfvnmBKk73oU5C/Z6/Hb66n06sO099qRRDvokjqWUwFk+SJidtkhU6fFdADRlPfeez2uqWz6D7LEirypp/SnYEJYXVdlotrcSH0KyhYsv0CmHlyO99QYmQjXyNRk9cDsQ2eT6jVfWk+lA9kDnw3LKDbT/kqFMj2B9bxwJLw6En6hTplhNj2YJWWqyX6tHgW3XUxh0n+umHh4PORqHKKnKFOjOzK1rgZriC4qMvW1PtXqpfeWQQyTgbeJouNIj1U/0R5AHh1kaqagpxqmwo6nR7SX/sUU9ZSwG08hOUV4T/vScaXGj+4TtKEoEBgsrgZlKpaqD1PloBNRpmg9tbcFA5LjsCwTY3xU1fNeW4PlLtnSL16DBxkryBT4F2TqX7OfYXbWkOwnZTmBmw5q397w+DSZoKdcrQvkeOnj99/d4jOxyX7X3Irf2e8Pe2rw3RkvvPo/2qOYXucKQGWvo8mJTx7qZuzxoPJnsQwk9nYkfQ+Zitdj7z3v13jqOXDrV8PUvXReNPoQd9OUxCuVSOoAPwnuoYv1iLZ3HKI8kCn/qX+Y+qqnaN/P2jpdKHbzIooiMnmor0VyBNO1a89cnQeRtssMomr6YYrO0NbZjzJ1G7gGwJykZaRnE1YtFHEFJmY/4g8OyNS2i0wll9pTzfrUz0wxM2EM0X22KKPDa7JV5RCZ8iKpX4aGgp5Kkpopo/vx1KNgDjT7UU+5lWlAManWJEpffVCX4Y9MLazDnTJFe+k/e+pRGSKkZLhkEl/fS2p5U1ZvpqbipSKD0XAB+cD6gan3GS+1p7TdPILp01lFk52449VHJ+mD/YrRU2pyc8h9x0gwcaMPU42nmnOT/rSnpP432U/4W86j4H93j0JnN5DLpxkT76bqSE0zrQ/G/SSWYehgGVTF/gCmj9gjtJ66pguLeooytZJmIUzvIkSJsFgf1cOIK8FI834J0VUyiHVCJqar5JP9XtdAame/yVSNILsFIZMYVTSiTKnL2lMiWx1JbKGnivveLFs9ipanFrfRAaaVAGVSHCND7SXcElS77DH+Qf8wFV/iD1OtNd9mhjYpZ1hv2TXQzAW//u6s3MExpX4Uqq/rg8ADmYqemP1o3+/neirtsUcIFkHCxJNrnKusKCKTo7rvpneuKlnaPzL15Sm6PsWvjlOIvPOEiUh/a6hkIOL379RMdZTLg0T8MIfJ4YSebJhq6qkbLHrv7He9rrqYE9JZmVy35VE9+1YfPPaBz7SI8wwCl/sAgsEGmVr0WIMyddRK408zxTLfnfEitM5U/re/+f/beT8yrd/hvFHccmLzz5karrp4TUATI39w8VZkf7cHsBjvvpjC7PccJlHp9RfJSrkc7hfIBjO853J7WKky+9rAWMbnvF/skCnlWDOl9RSmvT5VM0X7fv3j8gwLwTaYyGBXR3X79A6gRRYyAZJ0JGqCTM2diRm1mDrvL5i9GqbAYkSYbp5aGa0Go6O6eiBTSrfslf7sXsVkZSNT8yPeQz+vT5nX49KRZ6neh/Q+wq+PAXarKg9kyvWQqaCbIlPh5l7Xkx2dRMVg+VCY+/Dk90v7+K6n0tMSfz85b5cTc/M8qksOmTLOAl/68QKZstbIlN/Heor20sNtMHnvSWw8Jd3ud0gM2Y4mPTfYqi8Tv39idVgCeVhPYGnIlH+y9PeexC+maPbzHPBhvj+4TCLfn1jPjrockDsyFXQ7N5VwS/z+i9PDI7SekqVX4m+Uqf6n6ymW/e6MF4H9O949+tuZss9lArNsOSZJdh9i9rFEDhxlJ5JgwSBT7KM+nyEjmP2aXnrD1KuvRu8exf5MHCiYqRxNZm5hEN+7rUElGXrKHFcGSaMMmZhvFYZmP9r3YzHvm+dBqSoDZenCXL/K+JzWl4Z6WYZHkE/nXglLqdqS6oFMZplmlu0133p9ivYonosogambDcu4iPyRel69Chiy5MNUqNSeOkS/MkWz30weJDDBey2Kc3LjibroXkF38z6pf9gHMWf4nJ8Xrv7eP9X00lvZ79g9zGCWKKScbFKfVy+j1x30cI71zLqzGJGwh0zl3MVkaD31teZL66lCGriQ3ASCz6xwyaod8lrCyFqwJLyI9pGMJ8hUNJjr7z2JzQztwTj2St2OGFVZ6tEO/MMNr98jv8eUKSet8JlmjbsGme4uA0id8Ifs9x/xFMd+sz4l9P6SOYrfzdRVn44gGl9GeE023Zwk8b4H41QRGAiU28dT5tNl3r30dc+k9ZQ9WCVbRWVSHpzltEv86rUwiOHtsR5ga6Z6u/r1VSEyFSe7j6ea7NfaP3WfJQNQM7nDBBcG72Ht4u3BkcxeSbOfO1um1FNRkiwNZSS597anlg9fgdkg5xl/rroz4h9fC8pUKAzzmNjdwQqSA4NMfa1P7Q+z/dtTr4IoEM5Hg9LvTztAuieuAnVQM7UXr0dCNnV2Kq8/ekrhD6Ux2Ji8fGdLFbCgGzLRK72ragK3G8g8MhXcFsiUlJY3iB6ZybTm/VpMkQP3AlU7d6Pw5GEVOl8iU7IuIVNbeXAkvo5MwVnQ33s9Rp2F6u/iiH0zZTJ9CyaVMsSccFmsMOve2DdT0PNGZKAcBgDT4Q+eauYo3J2MOeHPMdXnvst+3F9yZubvZiqzxRvofaNTwm2K9/TysemBXpYioUydNYK10hYwW9A13/XcoEw51yk3U6audgEzSSUSurwjkW5+XgMxxH7k2xNkSvSnGUSCqjC/1FONp0IHn+vqdj2IwnLqAjlOrD2Mx6deFG4rZOr5zFLww/pdMY2nfs5+122ClcuU7zFItvQgLNwWyLSCn+/qyJTr132/A/kwxQKz9td3b/fuUWwcpQcjH5kMDkyOXriIFchVzjHBaoNMdeyLSJminmqYukcK1m4NU4mH9QsZ7Tqlv3wWW3KJkSnb5XnMzpNcIpyOTIUP++Oprx4FZYp9oNe9aicyUNXrSUJnvwBDyxgmmD8HWzLY9TOYyMaHqbkraJQpuj4V4IMKDPaJn+cW+YMw+z0L9tPul+Eyvo2IqZUiTPrLH5hq+n5/min+uzNehP7X1vn/6l6P382U9dyfwNsfB0xg5tctUbsbFkaDkcD4WujlZBQhU8l9+fFUk/0YbhC+Z2hzPz2AfbggEwJXsaTvbFbgTAWsR6a5NCJPLkohMFhk6lkVWzm5dHh/NdJ5Qtd8I7te480eyPCElSTSG2g7MNbHHqHZr2FqdmJN0vLUxVueIv0edCqZGXkVaMWFLUPDlVaUKTvfIFO7ZY6VyaL21PKlv/dPicryRJminureNg8ww6DPhIxZ5SS7cx+m4hf+PoQpMpVzjsbQHsXVO+wpUzT7CYr1Ak+fSYyv328zIsP5il+V5wll6qF+mGrN+7V6FPJxk4FRBpgLjhJ6pXKLHDSSMkxYmBfMvi9kanrRddJa822yH2VKnRUsjP2LEAWpnG9Jsaqvn3buR+FAWkhkuEOmUrFwmVYvvamnXHvIwB9kShh8sz4l9P+SMzN/d9+v2iTohclmUMIuu67I+pWw4F0LoQzEdTEj2/Xw7akWU009RbNf8dQwqy2ugwgmO/TEZlOsqKdgEyNTljlNYbFeK2U7+9X1FO1RXHjuBObzgPeEVyKT0x0yZZ+RqTB16nskz+YwlbcmmRwnw3qvyelK6ynK1Hn6OoMpH9ioPrViRpkyEqX+vI9MDRNkKt3WTH3VU9RTTd9vN3ndwHiY6NXxSIpJ3OEudfb6MHV3LgKki1xj6BzFV49Cv+3OI5k57B9gKawUhXpyiwnX3SOT3AyZijs5T5ZVeYXslpplq55q9dJdeTMH42zjz6+Q4s2UKwtMCdfnZUU4FplKTrOPp35m6j5NX2DN9gLmCt7JKVPj0sLs93LcN1Ph7oZMNZ5q5tJpPTUkzOwPMjVgv1mfEvi/ZK8H/5s9FYnWDjSrQCYWNuZxY2MxYBy7Quk7x25MDv2+ALPO1X3PJl1PO6Pdo9C6ty0Q1kFP8YvqQaptsgSvx9d7NRxkSn6gp7JjpDDJ6YbPabU6ie8eReOpauYdwO2sMHtF56oiJPgwBcM4X5GNi0xlU8Z8759qmGqyn+W5161sXZUDmLrCkiBmkYkwueVg2bWnACsRosyQqXDz0svWHEXVJ7tP32+dXkGxdhzWY6sKiG4iU94848pAE/EZwyfoqRkvfTzVrE+1mGKJdYfxMECmtt0CSMIjUzbp8yQcXB2eZGdkanIUP0x9ZT/TnporWYn2yNSl3hedbjoS2Y3THOQhMkU9VQz/8dRX36/F1N7oPoHIMtaT+k2aEfGFTJHXoU/CPcF/j7lmAuRl5b73ejSeavYk/unsJ3HfZT/hL5mj+N1MmZK3A9lcDCL/KWKN3+WQKZUbClhfPZCpeM28mYrs7fOBTJk67aVTptab1w6UkzkgLabGe/Q6zKuLRJmC4KWU/15PVf39Dqxjzpf+SpaO5O4q+DT1kSk/UpEpbY9MLepXZbeyX8tTjHjegzEcMoy/z5GhXDtnMMZ6igTSMnfIq9tfvplqPNVkv6ZHQT21TbvI0G3NleGTdxxykV8/MHW10FOxjp6iPYovpmg9de0o6LkpGiHoFVgPKQZmWV2bYpaMJ87bU0Vpmu89iT+v+V6zZAbjzUEgIXN2eSKv/2FqGmQrgvynEN6mGkOzX9OjKMsuUxq2F/JKkaMn3bL4MLU/ey8wfR29K2PMJqsLMhWzix+Y2ikLnfnDnuox353xIohfI7TC/1L228zRM44wHZAWU1q2wOx3XmGWyTt3HoJN6r7n0htP0TmKZn1KiLUSrPyIn++6yFRWv7dPt6b43N9ukalnYs8hjR5KSXvpjadoPbXlXpKyIN4WhreMjwIjwKz3WnW3MDoYmN32LGYZ7jWdQ2SVBvNz38+4mtdclrf7PWatJWYlVUImKFPoKRJs+rlBTjNkap6v9ZL2KKbyZfdmqulRjDfcmym/GiGTZu92Qk8OuAg48ZqTfflhinrqdMt2tJ6inrod91dAUgZMKLuFQyq2uMBwiEwF8dVhyXxeZ7/N3Ixa2Y8bbx7vHsXmqc3AeI6RKX/uskQ8hRkQTUSmpDky1XhqVnHaey79WHUUv8oNllCm0iR9oO1TfCY1TM1H2guM0bhPApUseFKoUwHmk4H7nqFVMwUoU3/YUz128N361ODrKLL/6pmZf4Qp4jIiE/QUNyep4TFghbkQgTH7MFVE1if7ffX93Fe6zxXulaJXwPiBKcWbY/ZLpYwnp8mHqVY91TClX7vEUMZxtwRvyPMRCE8HvdRDT+mgswz11DKfzmDCbz5MNdmv6VFQpgI13IEzyJGpdSY5RHT2KSbEDcsETx891TAVZ8EPTDXZjzJ1sM5nkO9DZOoyrQxSXJAp7ZZxhDJVzZGpcC9pZatH0eqlD1TuBu5aH2BW63kG9ZRcIVOwrmeAu9KygslKMN/7p5o5ioYpmv0213QG9qBEptbylafZT5FnTBRyazsn8YpBTxHu46n2mi8okhLWcx+aL/BlmBZYTy6L8M1UWDHIKD+KMGc8UmRqzrJqiynn0WGMP8gUx3y3PiX9JXMUwm9mauGmJRgh+2Gqqac8M/swxaQXHhah6Uat9alWPbVViy31VGhenYocpbAALJ44hma/k6vP2ky16qkm+y1CsYTRhucJ9dSxQMaUzYEtg22OnroM0VPhVjHe+3zntnlp9/16q2IP1m6A92B4Qab0B3pqqGzw842n1iUyFWWyXv7So/hiShW6XBTmd2Sq8ZTBZ+ipW4pMrbv48zdM0ez35Sk6m3QMiyuMpcOHKTdMz6BJSb/0xZ7zIOodPTVb1+/qaWaTukwvatdTfN6dwtBTMLu5zytLCjdBz2J5FPnZKcvJfI1MBYuJVsai7x5ba77UU27wuoN9zfgyuHrO21PKcofPNH6wQJtdIh6wlHTfc+mzwT78z2S/fu+bs50F6S959+jvrqcOdlKCSR7IVPXszMg9EPGajOq9Ck2P4rgqeYifpx+yXzPvRz2156wS5L4+IFDtkCku8QpQjzPMHo/K5sk6Rk9Ny9UP2e/o8/1SPwjRSOnJ1pZ6yh81veAcmRofDh9PTc/oqWwg/5D96D7fxlO8pG3BMFImCvqkejNFurWnGqYOfWQqn4MetXrpTfaj+6dWq+LNlE/uuUqZop46Wx+m5mTw8dTX+tR7jqJmauhrgxK0HTI1U5Ep81QzdatngF8JeqqYGmZEz/frkVNIPWWto9OMMjXerXkGtgF6hXl6GdjSlIlgLyBTRYhMZWlPa8/QtuYo7PvtDh4fYXZumLIn3Sf1FMQl/nuV4fMAy7Nb/jJHkY6Z/A8yxfPf7J0Xhl9j6f9TPQoPaxUgx+DDVCYqWOPe5gLxN6MiJiv1wENm6OipwV5maY+iWZ+ia76x4SGTk2bNsmZqZqGn3P70H6Yc9FRudJWo5Sk670eZAq4EZ5LwmH1G1YqsH+gtB/Zs6fdYvEeiEzLl+/9n9jNs/LwHIj7XvQt6JgDMfsODwjIg9JERN+kXMJvVTDXvIGiYOnSFbUl7FIKXnkBlcmSqW/99m5zrMysHH6ayKTKVw+BXT1GmMs6rwJshU6Ej3VTKlNLl+lG4liT0tvxhitZTl2gR+Pdr9XjPUZTqawqOjJk+KE/olUqw8PvvThniT572jMgOg/XkePdhqlnzbbKfbjsbVrGu5xsoUwazc3ytYsL53BNkKDkmfG0WDxI66ClQMGfQGdqvHsWfrqeE7/YkCqMvTf1X93r87npqJmslDOWbiFlrfZ2ReIieGr7qc1Cj4Q2IPl/2wV9tXfJzj4IyJY1fG8pUQDr5r0wZa4KeuSyUiHqqWfNt9dJ7q82GMgUnkFbErcQNZSoQt5j9JBLNIL6vjPe838+99NuinoOvPQXbKH8zNfJrT3lT/LOuIFOTaKW/985/eYr20hUjOYG8rhkShvj3O/7+w5SXXmMSdi99iJNMi+JyMKyUfeFvaT1lGcXpQZlqeUp5IFPutodMifX+r5W7vMAk5s33/qnUfobvvl/jKVKcEzDYITIFow7WXxdkSun2P0yV+zvWo49Ya+/zfe9JrLNf4ymzeOIz6dxDpjqX1wN/n8iU3z1fH8T17D7Mi73bnqOgTP3ZNd+eKH2X/eS/5MzM3+2p3hnvYc94IhPmoxMTwcXnXMNUOMXnIZkF0z4skolLWp5iX68w8spQA8rUqFJFxvcW6CmywuxnbrGeCncsMmWa6KnARk+1eumtesq9bdZgndk+Ez5XyFSPRU9ZlcaW4SKSZoRXkKlQXn+Y+sp+lKmN+Xp7KhAHjkqq44cpuB/QO14fmYqj2lPN+tTPvfQgR0/ZCt9jglVXGpF7tj+A/Bz0GIhfH6aija2993o0TLU8dVetCoz1dhAFRV6o5BZ7RzC8HmavGysdyVRAptLUMEmrnmp5il+d39kvkB7IQMOU0+EYrE9XgzdT2Yto77n0xlPvc5PqHsXItbCe21/w9+dJFVBP2dqaK4N9ip5iFJunTNG+X1NP3br4+/jTnpJ63/X95L/kzMzfzVTY7M1ITDEKRiu8h57k9gR9xQskyJbdN1Nxr+eSn9d8aS89EZBJw9qIZYspa9NHpnJ7wJNjDz1VKI5C/r1HMWaTNXj4Z3wuH6uckJpxpbdno5DJkKntNZpST9HsR3sUXHRkdGd8jeVyuUfPbuYMAY3B7DcL/2GKresjo/yHqZ96FNRTtuKdQGcEjgTuEpl01sgUybKPp5wpMlWMUi2icxRN9mvWp2iPYtMXL2DOykHka07N1Cg8vZmKt8hUsEem4vj4g6dafb+GKUdb1HtD0EOUKU1CpnyPH8REGyFTYab+kP1aPQoz29/AHrnoKfQi1r+72wNGBwU95Vn47xkjgtcvO7gRZYrO+9VM/eEeBcf0vznbWVD+kh7F7+77uXyxBrV/QTvwsHh7qqmngme/cEjkRBwE55fDtHrpdDbpONFiTCn4+YapIJXqPYQbZKpZn4LnYMCS2WU4hSK7frLfz54ab88bGFZMnwmuM/TUTuU2oKYaG8HtgveIrCJTKTc0olY9RWdoL/LCkSX9hvXcnEemmuy34/6pp3ZTZGro9hcwhaFOfs5+tEfRXbwO4Jn9j6capoZl7Sn1dQWi3pGplEl/9RTtpaMzL6AcFGSqZL0RKV/oKY+JkSmx3v81sLMzpJ5uMNRTYO+CNlMuL77rKZjriwqzt4bPhP4/TM3Zfzz1NZvUzNBSTynP8IbPwBtm5636YWq8l7ky5INrRbDEQ892tY+n/mNz6Rz77Z7Ev+U8it/NlFFZK7Ad7eMpb7p/wNDrYxaxl55DKtA5iHojh2nNUfRup5DQekqeeysYrmVk6hljTa4bWE8Zpx5WOQ1TqwqZmg3cT4+iNe/X9CgaT42a89HnD/SU1uXWyNj+w9QT/DdTdN6v8VTDFPXU81RsqKf8i41MEWk/B5uXWaxvDvmIiGdmAcXk/gNTzT5f6qkqVY5vppiiGpGM2exBEZEpv5siU/oGmQolUXvv9fiqp+iaL4w3Z9C0rsiEs0t3ROajOvupLHpCZ6UteXDI1NSdGu/3ejTZT5rP7oyOdQ7IgqFMsB5bIlPVvVMRV1fm+PXZF9a3M8x+WnTBelTfoCcVt7Nqr/launJUugPlCs7phNmv8dS4t7nTHgWsZGRK0gccQIXZna5PffXS//D6FNeTvnmvh/C3nEfxu5nKZwoydd6KJATdBTJlNg8gY+7DVELsN1MTcbXeKu6j8+n7pc7eULgnMqGZCzGC2Kn7XONuTtenfP2CTI1myFQkY/aj837HS8DRXrpZvBRW6VraCgwp7DM/M+UnNt4ju6ufQDa4GVGrR1EV+jGiTHmltgZXxZoezAtmN03czMD218gU9JEpyUamZuDr73ePNmu+rb5fLxKPoE7iHv79WyaR+IlMeRuxV/qceHUIcS8cxOv0w1S+uKx9Lt3tS2MzFVby6bRHpjodkQHxspDIVrMOMJ4iU2EcV1tyLpGpPDx8mPrqpVNPNUyNq4wvqacGcXcOqtB7MRDCJSav+wG/+/VLe8+lf+31MC3jVSmSJr7rKWBzB1OrkNxgJNf11DRwj2R8Gn6YajxFz3ips58tCczoDzLVZ7+ZSxeZv2SO4nczJTy5FeZ3+cNUT0/uYFoJz4S61317ao6l0mfej79qtEfhFn7ivD1ljMQyXFb5kYwMa0F7FL7EfJhKE1FmWvUUnaNoPJUYyJQ8v9a957qXHsevNViDMdZTuo311HWJnmqY+ndPsbsPU+EslVTiVjVTjacyHbPftmLydvZrmGrVU+4ambKeLDKkaOipkb3ZgTuvmWo8NZwjU1huaoRmv9IjZXs2qfHUcL5AphZYTBHvhUwpNxaz122LTL36yBToh0/2a3rpgjm+MbTv55Vd9BRIWE9ld2SgEJTaXpMPU8fOYQqBp2jtufRm3s+yrM1DYdMNXiJH/zDVeMpaj5CpxWixJcstemohqf/S9/vD2Y/vf7M+JbJ/Sd9P+M09CndR7ytdbZCp+XQB5JKldzD2ET43h7ebQew56UHqF5/s5z7Wms+dVwFD+37PXFyCWw7EiDLF99FTw5TDe8ocZA8yFfsJxGIqM7+s+a7ZDa94Ln6eqH691x7ynFghMtX0KPwqqufMDfQUTLoGaXmKzlE0TKV9C+vBDYf34MFCpraPYob1xRqzo7xET538Ovu5N+2X/VN0joInWD95wwlmP4dDTy2CYgdOXDP12KCnBrsDB4U9/3iqYap7ux0I7aVz6/TNVHi3FjzxEw09d40w+4o5PiM2PjI1H3NGST311aOgTKnmLaY9imDcR6a0ojtrM7V1kKkpo3yy39c+X+qp5z6tYByqfWT44jhEw//DcFaftDM4LY6UqYnJ4PWbsOqIeuoiWjr509mvPl/6G6b+kjMzfzdTa/P8Zgqc4cdTmtSr96InhUHgpvcg7rpO2eqlN/UU7VGoVn3OTzcVCe37XW5KDuNggkx1ScYS3kOmguokM/8+71fI3RVlyh8byFSxR6bMdMeS8DSogKwrZGp28H7wVMMU7aVzqYjZMcCsFHRe6JmGKTWVWUI9VczQU4ldM9Vkv5/3zi935wNYh7BXUqYaTzm9FJk6KsjUY37oQTD7J/t99f2opx5ZeAIZf/7SHxFXIndQ9pi92A9TaZadIJG1H5hqeuk0+80D8ZP99KJzJKcXZj+jz74wO4+QKfuATNHs99Peeeqpi6NdwOiVyFRXyR0imNoV1GiInlJm1y0hMjKVT9eY3b9maJs9iX86+4mDb3oU4t9yHoX4m7NfNyqWoEwKAbMe13FIuQ7fngoXe2RqvR/2IGRtp5xkZVDR7NcwRbPfKUHPqbs5MrXL0VNNPaXZHNbIx+jCknuPeTNF66lW36+ZS79NbkvwRMx+tJ5qPGWHKsNQT3UjO4GFvPjVU5Spi4TPhIYpP0qRqWleTMF4oqf8l46eapiKbQ+Z+upRlNp9S6innqd0DzJhPvWUYKKnNEbsRf7ZQqYYB5ny7z9mv9YMrXXuHsF2eLGE06vDkzRXdkA6ERfB2kGm8hyZmo4T471/6qvvR9enttEmhmEy56Ng2cWslr24GYz78cdT8g6ZguVa+2XvPO1RnETlAkN282FqkjXrVTJX+j1AptI904OkL//AVDOb9IfXfDmJ/WZ9SvxbzqP43UyFwxTvyZMglP4TRUN2kXYDu+fzUch2uiq5H5CphKQfTzU9Ctr3oz2KVViA7fYEJngMpC3ZXsUMvFVc5/kMmaoPg4R5xsvvvfO0R3HIuHePwuuEC1pPBa8l1k9T/rYCb6qyJAgy9NS+Y0/wnkamWvt8W3MU4zMyZS4jvAe91JbIZYOe0vyaqWMfGWmYKsyr1p5Lp0w1PYp5VryZ8qXdgCe7dboFXaqZ2pyvBjk+kalIMscMnaNoehStXroac1iPzQX0lPNasGTbRabGEwaZ0qX6vHYWmZoJPeM9Q9v0KFqeussFMjXl+AjE62JF+OI1BY1lXmW44TMgfaacwsyDMdPqUdDz/Rqm1p3zGdxdv0+C2KreTLllPWs1fuC/1zAVpGush5vZJNr363W10kkGjPrnmOoz3+1JFPt/yZmZvzv7rW7dBXjL+j3vnot3LidYN1D1APO9Up+7s5wyLMDLdKJWj6LlqUzysApLE/ScETtH0vPFd/bzVwO7op6amuYn+zWzSbTv13hKK9MClNCq96XWZ1wKm/MPTG0kZKrQHYMk21MXs09zHkW95kvXpxqmjAjqaYqaKUlNp0DQU5hFfWQKb8oMFuZCK1v1VGufb8PUqBP0olCbXHgCl7SE8U2s36shXkctpn6up2j2m25eR9DciRj5p9RlafbDUhPv6Tiv17BXyFTanRjvGdqmR9Hq+3n9MzI1j3gS9hedLWWq6aWDPUOmbjIylexHyFQzl9700t/nJtXzfjuGuwAZpnWPx8wNcim6+FsjHS4KhKO7Ihf53gPojZCppp66n1PPP4qqxtjrPv7+/xxTLP/NbJLYmrP7r+71EH8zU+dcXGBNywhRYI1dgxxi8Qqe9sDnpjYuVBIkyNTMPX6Y+upRUE9FnLYAxY4ExndVZAoI9/aUfy6zB/VUk/2op756FNRTDVN6bCBT3AE9FVjIiLbdMkxwKPHumJrI1KQn6QxlqrXXo+lRNEzp4xc+14fnD1NNPeVHU2TKspEpsLxfPUWZ6oTdHei+30NP9tBT12f9rprGU/HrqpJd98BCOD2NmclRXB6VWWe5aq9PFdviAO6zJ0bAbpCpdIn/numGHAmuef2uoHx6hHl3jPUgeRQqZapZn6I9Ct9OIsQw5kmwXyAD7us2hRGDngp6vO2QdFEm4AvI1MRyrrPWPl/dGodbZbt+XUA2p/j7a5gSOK4CpzPAr1/erzkZVBe2fu89ZveAIRLNfnQ26c9mv35v8F3fj/9Lzsz83UyxFodMMQEyFU3QU4tj9wqk9D5MXY0fmfJG43HbU/YdPWcpL6GEiMHsN+/dUlATlovCy2tQkWV2n8Bcmcrlz56ifb+DhV4blcePp3Sj7pkw6oepzEKmYrfSmbh/vD3kcXo6UU/RufSJldR7S4JX6SchMmUesZ6S69eF+cN+xlNPTcg/nmp6FC2mbp64BfdyR0/NexlL5nayAXOffpg6POp6yjuNy1b2o/VUsz7VFb09KOpTJKEo1GdBu90tyFbYw/q0QqaEDJmaCONfPUXrqfvEejPlww6z2vl2TsDiXq8ozEY2Vmb6MoGU95Gpr75fa813urBObU/JITJlKBJHwuF0kZOliUxN2KFTtub9/hNrvhj+vst+Quu//yWmdrBfgKZXAglktqNST5kEU5DPqbcR2RQXBoqj5kSfHkUwpp6yJyanUqbkRSCUwX0jrcjghEy5mEjeTB3iy5sp2kv/WvOlTN166DliHTgm2AyRqeNm/2YqXGVYcw9LZCrjM51p9/2+mEpWVgHW44lZKQjwu45mafJr9pNz7b3X4+fz/Q7bep9z3+mRwHbx87aOTJFRitlPfWH2y7foqSyYjd97PZbX/oau+eqTbH6UZ0WyB/V0Q0+z5uJBUgYZHdsv9IS4Raau4/+TqWaOQiRaBMPiUe+1Z9Er5X6fgP0IXhGcj+gp6C4n9fl8n+z3s6dCVTzB0I7xmaRCrpLKuV1As+bIdDp0c6LskSm/13WiVj3V9NL/dPbje9/1/cS/ZI7id/cosvCMnnn5AoGD6r6ZcjdXrCxe7EIiu13JwDzpOe+9Hk32a+YoqKcwbORg9O9CGWoDZ0UMBpkaDesafXnB7OfLyNSi7Mntfb6t7Md1uzmQgcoxvuXnMfUUmWL2850L1tz3u46f315+yH6t8ygeN2Ry3Lm/In9mIhM8JAkMUxk/b+rIVN+/Y/bTXK39DoLWmq9wLErKlH9coKcOQ8x+DVNhN12MyGKHTE1jY1y2sl9Xy/bv9anQQE/Zkf/x1ENHprx10GNgXeHPk5ynB5g+twahTGnZHNr1lO8rEYzZF9ZTo+3izZTyer6Iv5whU42n/HA5LltnvDSeMi15kyued8N6Lgw5hjIlsvsLOHH68VQk4/e/GF+Rqa96qsl+f7pHIfDfzCahHv6ONd/f7akkSXIYXz1kyonqs4hv9TURz30GaUCyTAaZ8p9x3VGqPdVkPzpHYatjiTKlV5UQhQsxz4nM7Odghvic9qcheqphKmV2H0+19k81TPW9el9u7SnKFDfbFOCaJVP6GwaZgqkeQ1yJetnOfnU9RXsUrwjrQfN4w+f6/Vmvh9VMNfVUeF/aPHna9xRmI0f7ZU9iiyldsVnGH/XsB1HH6CklE5EpXsHfx/z5YSq5icMt9VSrntol1h5c3hGYwB5dKzJwuRJsFpkKdBU9NbsgUxn3D1PrKADa96P11HhWBDDuV32GMiVYxQTUXp39Yn3gELuDnprtivF77/zTVLuUKeopfZsewXw+OQayWaUSZYTXT7uLHAHl7s5IWeH1mw4rp70n8T/iKVH8Zi5dHPwlez1+N1PMw8pBk4484w9ekkQu9Rkl3tbALLIsFzwZvJYMRKPyH6aGJ9Xv76dBSbOfdtlkoK1PyOQxdXKSLM5zsKtnfU1flyMZDpGpGZnI5S+99Nk1rBQ/R6ZUpp5PU4ZOTCoNmTJywpSYLjH75RYyBclFL9s9iq/s1zBFVh56ijt9mPKeK8yODVOnBJmaj37Mfi2mznFaghubyNSgg0yts3D9ZuqxySXiJwcGgtdsHFFPNfVUjwt37z2JYfnaUab8EjoVyabIFHkGvRJECZ8R8QmZmr9Ug9AeRcNUa4Y2hXMIpn3ol/5Uxaw22SNT2uPxIlDeBwbh59kEADz05E8ztJZFwpVin/dHUFKHK/3ushqRXXdzhtFJ6DF+4HVm9XsuGchXDmb3pkfReKrppf/hNd/+QPou+0ny18Df/xJTmd7NwOF2fBlw50oiAZ+cQZkaH0+FPl6TKTDOe09i46mGKdr36+6SDIYrR8D4o1Qr8nhu5qAs6npC3qCnOK6MITRjOfr3emo5uuXgkXo+7aBVQNwHMmXvkKmQK5EpdYtM5dlJL2k9tTjtdm1PzSZYz6nPCu/B2Kzff2skE3D4UV2P6cjU8oFMJcMKmUr3tvRL348pwg2MZge2DMdV/V7CEpkavVKWCW8pMuXtkKl4MPv0KL48RZlyructGPK5Prd3hUwNercNWNkT7+lYwlTbeKq41O8VadanpIvp+6+nf49MxxEMGbQ0gOH6/GHK66YxzX7BfYie6ljIVD64/pr9qKfGo/AIauxj9tt2BxJZAl4/NeB6+PNo1xnpHPH6FUHqvOfSG6b+E7NJPPPdnkRx+D86RxFYSgb6VOOZoLmHfA495ST43KSecsQMr+UlcEir79cw5YHGjShTmnEUiG+H6KnrvJ4N6teeuoXZkWgrZCrGTBhRT4nnHeuvsnOf0Ox3SPcZZcpfcpj1NioyRW4lE1FP8U8Sg/+wPp56puNDu5d+2J2xnssveA+eH8hEKdZM+asPU+c+MhUP6+zX9NLxBl6059KvqrYB10WmaPbL+t4KRoH4YUpzDi/I4TCOWnPpLaZmgrgDOTaFEharxZFkl9cGhpcn3tPreqb1eYz2EFToqdh+Fk6Lqben2CSgngqyaDEjLyWdYJaDFwld/2KQlEGmwq47jmj2g3w98s8HhnnXUx3CHcBW9lwU2EX2K1PFDa9fMjrj9fuqp6in/mz249n+d/N+o7+lR/GbPXUruTdTNPt1Ib2AzIzxGvfEDkvK6fRXplp9P9P1Upr9aD21GqKnrBdgjd5kv2Tz8VRrNql1btJypaVAzCHeE9M9MnQ/FwsY++gp/57lBhmV6KlwY+rRv8/QNkyZL/PJUKYGXhiDdhih53Y+MpV373OYSrZGfj7fzxz3vNko3lvIFBmjpy5VVpHu2ltj9p0jU0Wa80SeIlMzf/rJfo2nWj2K/TXE+mmxFyJaT2kHZMpVHr3IvzqY/VT8BwAu7K9M0R4F3t4ATjruR6FOsP6ZH5MY3Iv/Iv5sidmvs5jGkB6lcfRzL51mP8E978E0Si7y1/uLRPZVeAKisfj1p10XyN3E6/ezp/4Ta758T/huzVf+S97r8buZmgzOeE/rMl/6pxCfy7uRd4bhaduPgr3oPrDmjZCp+8JmaD110+fEF4pxQBxNnvBKNrBS8CZGfTaxUM2I4aZTyhQ+fgdbss+XEQQX5uMpuj71NZvkV0kKqpxzJLQ9xyGFmOYw4jcM8ZV6j+HaJhFl6mdP0ey30FN8JsTHD1NhiEyZJjIVvIaYBZPzP0x97Z9qzVEsVsoGNJRnFM6cy4PEPfSU0xWQsdT6MDVd6uOo1aOg+6ea2aSRnG4pU2AfOlsSLG6YHbvQI0Fc4c9z3aOnprtSf++fmpZjv11PjSsLYHisf9+9eq++ziFT1u2OP48yRE8FMnqqYao1m0TPdraGr5nyDMI9KOMdF0Hh1WveK+2E2TvqRcHDc2NijpEpf2HY77n0/9hsEs99955EUflL5iik/9dv4/87U8vTPgXDUZApf13xZBSGZyB5idd4tO48yGzhP6F4FPZ7r8dN76ltTxUVNwd7UJ/5KJw+TBmChzX67mxviTdHppLXSybt7Nd3OaJn99dD0Tc1k4MF3hOk6xiUKZtXmMif1Xvh3T0ylQmGHrXqqet4cGCsk+Dwcn+cvJnyRzNkqut4EfVUcLxjlrMUZGrSvyBTTS+9VU81nrqXrzVoW8JiPRijpxqmLGeOTMEmZwmZI1PRrj8mtJ6is0m1pyhTjafUxxjryeESmTqMzz8w1TsjU5Md0Rnao3idO147+z36ex+08apPKFOjbhiBfvOfTFgtM5WsdPTUfFSN2/t8W9nvfvf2QC4yev7iDHhyOCtHcDc1U8NrByhToTv7gan/RN+Px/D3HVN/yXkUvz37mdYcPG3IR74W4HP5oCgnMNekH/nFHJlih/4LYleyy1aPomGK9tI92M/BeapYj8WzKiYik84we9yRqUxGT3FahkxNgg9TP/f9pnvMjtZV4khQuRVmvRiZUuV/PDWZ1UwlB538PJtEPVV08PP28IBMDWbIxOOITOlYT72Z8nbIVNzPtPe7R1t9v4aplY9eIeGGJYEh2UdaT2kzAb1lWchU46mFzY1Jq+/Xyn4ao5XgCRuBBJuluyJ5f78Ce+v3CIg5MnWIkKnFUvkwdRSfrn9fSbfI2pjzkbw3zz4ojNKPoK8sYoxz6FmvuuHP079fVCQTmYJLPo5aez0apqinXmWyh5G+4dCzC8y69gyZ0sya6XRyBcJU+EzMTj27jLxXxL/3evR47U+vT/EC990+X/KXzKVLf4IpM8v5KKxWeA+pY/EIDjvsE3is3YpIF/sJ83Jul63s1+qlE/6FnjJH6Lk+IFOTaTIFvXvFPL8ILitSEGQqi+EHphpPUaaW9/rz+zlmxfxan3EponcapiCwHZVssmEIebevv+fSv2aTaD11c8Q5aMbuWfoEkKkNi0ypmP2ioFgiU0P7PoNcSMdMq0dx87blu0dhyOipkVzvt3JZZEpeWAWYeu2p+IW/D2lT/sDU5Bot6QwtnU06zLgNmMMRZt9guNiSjrz5MBWryFTmRjtIN6FeTgb3hSS7L+EHT2XZzYfhTUZPbV71eyJVK2oz1Xhqltj49QN7AXR9an0/vUrqqWum7dB2XczODVPHw+sAshf0MKFPXIfAELN7cubsstVLp57Sey/+DzIlCt+8f0pU/5L3egx+d/YrxBmYgsgTKAyHJe6TO8JQXuM1rur1ltNEf0JkDPA5d97Ix1Y9ZSvd3UPR0mKGTGA9FioPByhT3v3aKylTtzEyNbOWo/cMrXPqvNrZb6SfZ+CZs7r3vECmgiJMQdbX9b7dCJmSGfRUJE91EpmH4iibp3FJs59p9JwH9RS5q8hU4ynRsEIgqxUypfbtiiguMgVcOi6T2c5mf2HqFTXvoBuxJDyTy5HsdloBqifgnzWxfpfnrHxCqnEqEzHCfUWZas0msXDegF12MPseuU5O9LJ+n7F/R6bWDjI1d5CpOK/f1dP00pvs13jq3Ut/Fugpfom/b0lYOMQ/ayGMDtdnGY6W9ohk8wh//nmGTP2U/XSrq4Cydc5b0AShx4RHNmNJtL4dwD490FPjBTKl6uipeaZ9sl/DVOOpP83UYPBN9sNb+e+Yo/jdTJ0crt4Xm/EE6wJkSsrwmmj35cdTxWX4gOnc/jDlFU+Zeopmv24czvDpueAj6IzymCxNLwFyqDDPM3K2Ip6MTEX6Siat9SnqqfC42Sr6E+ux4X2Az9lV78PUWJBfTCicpRFJjuip+HrQ2/un6Jqv1VmM5AGHnjP7W7wHLQMZYhJkapSOGEKZ6pwvMwg5EZn6WvNt1VO7pbYEc7tiib+zB0ciZjVT9zkbBVKITL2myFQiIFOt7NcwRc/MFPevN1PAdpGpxlOqcGeZcDWQVNL1/R0spjJ6qsl+TY+CZr9mjiJbpj44m/pdp2foOCSNFXwmHF18Rtj3bER2NjIFowEy1cylNz2Kd/arZ2g34n4Lxr3Ozl40YMna5g40+/kG2zHIztUfEIl7uz2X3vT9vCuzYf8cU2ipb+YoBsxf8u7RP8KUbcZ9BtQp3kNHBj01utTZzzLQU4qATOWvo/0+L/0r+1GmGk/JwwyZ8nwJiHW33kxBOEdPdQ5RCIvD8JP96Pt86/Up6ilD3uDnVz2sv6QKGepY6B2nGL3K0Ek/TAVz/VNPNX0/6qmmnjJXtznoBXlGMOcxuxHeCkBWVsiUOcTsd30gUzP2n+z385qvtUZPmVHOMIEeZVtSHT6eCh6bvCLXDTIVr7UPUzT7fdVTBzZdw7h+r0Z4XHRmpDMplmCZN8yOVyIZRCvRU9Fso5e0l/7Vo6BMaWTjgznJOPT0HL2yztFT6qnCnycZZiphushUQtLx+9ykZn2q1febV1YJRjZBz/eY7EHSznkPquixDAzVenf0BrM7HP+ppxpPLZ8v7U9nP4H97r0eA1b657//ao/idzNlG5jVRl7SZ3yGkyoyvdZnSC4WeI2Hs8WRzCeDD1PWMli1e+k83zsq5cObweicoufkaV0/rJEpde9iPRXV73qZbJCpECFhWn2/Vo+Cd28zsB71WWDGGLPez0ylJ2Rqck/09975n+coGqbkSfmMwuMBPbN7oaccZfliqKde5T+e+nrv/LaAzTv7JZlSoCcypgwyxl4Rtq8sQBnVTJ0tZGpZlg/wmf0n+zUztK3sN1CSNejZHJkSkkVOjrsU/z2uZkq/oKekwt9Splp9v1YvXXJEF4aPAXpqeqz3hN67IbgHBz11HmL203fIVHgT1fZej4YpWk9NDaUETMiYtRummuxn9lyW8f2tq5LekTwgPTOouy+mml76n/ZUj/+mlz7o/Y/u9Zho4RTkxaNfBgvPqcjc3x/AFdJ67zu4RzI6M3dIsEj+7J/y3R88FTH1+5PY2Yepk61NYOQ76Cnj+WFq4SJTrex30rq9SJ9cMLusltYUXD/Ce4LfIkMFW9dHQ2TKz9KBRKweMjUn3MdTX710mv2eM/SccVk/I788XLaEi7UAzBUyBTsdmXoqyFTxFMb/x97527FbwHgwZ0o/IOipaw+ZGoZzppkrwey7+YepZo4idPWizZRheSvKFAQueirsFHV2/IepUw+ZmieyHrU8RfckNn2/4Mi5QEYchz9vv6NiVusGYJSXZxSkU2Sqw/gRTC9n9NTXDO2xX7ze9dQs1TCzK2yvDO36nKrHs9iDaVcsExzYD1OLKfnBU0095fL3TfUHmeLEb+YoBlzrv/85T2kd/8NU1cdrMtwIXASretYmz5GpnGNtQs/MvCVYI/MbL4hoj0IYcm+mgnMXsw5ZKm+mfEu2kanUDyAdXkfvM15+9tRsgkwrkxAZvDrVCBMOMjUURy9k8oxMHbJBgPXMWHvvn2qyX+vMzGm6R0+aqyeB/I5MrbsagPWsmUrumAXvQX2O69P81FM/751fxuKbKeqphil3yyNTWDxVJH/UTA2TH7Ifraea7Nd4ajgU+dIfj5GpBYOeIpnHlkFsI1O8g0zF8NSjVi+9Od+P9ig0ET2luf36jMvaUxv9BTDc20+C5IsS2RV+CLPnXP3snzo6Yrvv59vnDfUUvNLBmylPu7Al9VSlI1NTsbSjX2aT/iX7dbfrS/Vvf/h/AMfm4c4=</prop>
			<obj name="TemperatureLog" class="TemperatureLog" version="2">
				<prop name="Times">TEFSWgAAhYkAAICFhBgBAACyAgAATAQAAPAFAACKBwAAJAkAAMgKAABiDAAA/A0AAJYPAAA6EQAA1BIAAG4UAAAIFgAArBcAAEYZAADgGgAAehwAAB4eAAC4HwAAUiEAAOwiAACGJAAAKiYAAMQnAABeKQAA+CoAAJwsAAA2LgAA0C8AAGoxAAAOMwAAqDQAAEI2AADcNwAAgDkAABo7AAC0PAAAWD4AAPI/AACMQQAAJkMAAMpEAABkRgAA/kcAAJhJAAA8SwAA1kwAAHBOAAAKUAAArlEAAEhTAADiVAAAfFYAABZYAAC6WQAAVFsAAO5cAACIXgAALGAAAMZhAABgYwAA+mQAAJ5mAAA4aAAA0mkAAGxrAAAQbQAAqm4AAERwAADecQAAgnMAABx1AAC2dgAAWngAAPR5AACOewAAKH0AAMx+AABmgAAAAIIAAJqDAAA+hQAA2IYAAHKIAAAMigAAposAAEqNAADkjgAAfpAAABiSAAC8kwAAVpUAAPCWAACKmAAAJJoAAMibAABinQAA/J4AAKCgAAA6ogAA1KMAAG6lAAASpwAArKgAAEaqAADgqwAAhK0AAB6vAAC4sAAAXLIAAPazAACQtQAAKrcAAM64AABougAAArwAAJy9AABAvwAA2sAAAHTCAAAOxAAAssUAAEzHAADmyAAAgMoAABrMAAC+zQAAWM8AAPLQAACW0gAAMNQAAMrVAABk1wAA/tgAAKLaAAA83AAA1t0AAHDfAAAU4QAAruIAAEjkAADi5QAAfOcAACDpAAC66gAAVOwAAO7tAACS7wAALPEAAMbyAABq9AAABPYAAJ73AAA4+QAA3PoAAHb8AAAQ/gAAqv8AAE4BAQDoAgEAggQBACYGAQDABwEAWgkBAPQKAQCODAEAMg4BAMwPAQBmEQEAABMBAKQUAQA+FgEA2BcBAHIZAQAMGwEAsBwBAEoeAQDkHwEAfiEBACIjAQC8JAEAViYBAPonAQCUKQEALisBAMgsAQBsLgEABjABAKAxAQA6MwEA3jQBAHg2AQASOAEArDkBAFA7AQDqPAEAhD4BAB5AAQDCQQEAXEMBAPZEAQCQRgEANEgBAM5JAQBoSwEAAk0BAJxOAQBAUAEA2lEBAHRTAQAOVQEAslYBAExYAQDmWQEAgFsBACRdAQC+XgEAWGABAPxhAQCWYwEAMGUBAMpmAQBuaAEACGoBAKJrAQA8bQEA4G4BAHpwAQAUcgEArnMBAFJ1AQDsdgEAhngBACB6AQDEewEAXn0BAPh+AQCSgAEALIIBANCDAQBqhQEABIcBAJ6IAQBCigEA3IsBAHaNAQAQjwEAtJABAE6SAQDokwEAgpUBACaXAQDAmAEAWpoBAPSbAQCYnQEAMp8BAMygAQBmogEACqQBAKSlAQA+pwEA2KgBAHyqAQAWrAEAxK0BAF6vAQD4sAEAkrIBACy0AQDQtQEAarcBAAS5AQCeugEAQrwBANy9AQB2vwEAGsEBALTCAQBOxAEA6MUBAIzHAQAmyQEAwMoBAFrMAQD+zQEAmM8BADLRAQDM0gEAZtQBAArWAQCk1wEAPtkBANjaAQB83AEAFt4BALDfAQBK4QEA7uIBAIjkAQAi5gEAvOcBAGDpAQD66gEAlOwBAC7uAQDS7wEAbPEBAAbzAQCg9AEARPYBAN73AQB4+QEAEvsBALb8AQBQ/gEA6v8BAI4BAgAoAwIAwgQCAFwGAgAACAIAmgkCADQLAgDODAIAcg4CAAwQAgCmEQIAQBMCANoUAgB+FgIAGBgCALIZAgBMGwIA5hwCAIoeAgAkIAIAviECAGIjAgD8JAIAliYCADAoAgDUKQIAbisCAAgtAgCiLgIARjACAOAxAgB6MwIAHjUCALg2AgBSOAIA7DkCAJA7AgAqPQIAxD4CAF5AAgD4QQIAnEMCADZFAgDQRgIAakgCAARKAgCoSwIAQk0CANxOAgB2UAIAGlICALRTAgBOVQIA8lYCAIxYAgAmWgIAwFsCAGRdAgD+XgIAmGACADJiAgDWYwIAcGUCAApnAgCkaAIASGoCAOJrAgB8bQIAIG8CALpwAgBUcgIA7nMCAIh1AgAsdwIAxngCAGB6AgD6ewIAlH0CADh/AgDSgAIAbIICAAaEAgCqhQIARIcCAN6IAgB4igIAHIwCALaNAgBQjwIA9JACAI6SAgAolAIAwpUCAGaXAgAAmQIAmpoCADScAgDYnQIAcp8CAAyhAgCmogIASqQCAOSlAgB+pwIAGKkCALyqAgBWrAIA8K0CAIqvAgAksQIAyLICAGK0AgD8tQIAlrcCADq5AgDUugIAbrwCABK+AgCsvwIARsECAODCAgCExAIAHsYCALjHAgBSyQIA9soCAJDMAgAqzgIAxM8CAGjRAgAC0wIAnNQCADbWAgDQ1wIAdNkCAA7bAgCo3AIAQt4CAObfAgCA4QIAGuMCALTkAgBY5gIA8ucCAIzpAgAm6wIAyuwCAGTuAgD+7wIAovECADzzAgDW9AIAcPYCABT4AgCu+QIASPsCAOL8AgCG/gIAIAADALoBAwBUAwMA+AQDAJIGAwAsCAMAxgkDAGoLAwAEDQMAng4DADgQAwDcEQMAdhMDABAVAwCqFgMARBgDAOgZAwCCGwMAHB0DALYeAwBaIAMA9CEDAI4jAwAoJQMAzCYDAGYoAwAAKgMAmisDAD4tAwDYLgMAcjADAAwyAwCwMwMASjUDAOQ2AwCIOAMAIjoDALw7AwBWPQMA+j4DAJRAAwAuQgMAyEMDAGxFAwAGRwMAoEgDADpKAwDUSwMAeE0DABJPAwCsUAMARlIDAOpTAwCEVQMAHlcDALhYAwBSWgMA9lsDAJBdAwAqXwMAzmADAGhiAwACZAMAnGUDAEBnAwDaaAMAdGoDAA5sAwCybQMATG8DAOZwAwCKcgMAJHQDAL51AwBYdwMA/HgDAJZ6AwAwfAMAyn0DAGR/AwAIgQMAooIDADyEAwDWhQMAeocDABSJAwCuigMASIwDAOKNAwCGjwMAIJEDALqSAwBelAMA+JUDAJKXAwAsmQMA0JoDAGqcAwAEngMAnp8DAEKhAwDcogMAdqQDABCmAwC0pwMATqkDAOiqAwCMrAMAJq4DAMCvAwBasQMA9LIDAJi0AwAytgMAzLcDAGa5AwAKuwMApLwDAD6+AwDYvwMAcsEDABbDAwCwxAMASsYDAOTHAwCIyQMAIssDALzMAwBgzgMA+s8DAJTRAwAu0wMA0tQDAGzWAwAG2AMAoNkDADrbAwDe3AMAeN4DABLgAwCs4QMAUOMDAOrkAwCE5gMAKOgDAMLpAwBc6wMA9uwDAJruAwA08AMAzvEDAGjzAwAM9QMApvYDAED4AwDa+QMAfvsDABj9AwCy/gMATAAEAPABBACKAwQAJAUEAL4GBABYCAQA/AkEAJYLBAAwDQQAyg4EAG4QBAAIEgQAohMEADwVBADgFgQAehgEABQaBACuGwQAUh0EAOweBACGIAQAICIEAMQjBABeJQQA+CYEAJwoBAA2KgQA0CsEAGotBAAOLwQAqDAEAEIyBADcMwQAgDUEABo3BAC0OAQATjoEAPI7BACMPQQAJj8EAMBABABkQgQA/kMEAJhFBAAyRwQAzEgEAHBKBAAKTAQApE0EAD5PBADiUAQAfFIEABZUBACwVQQAVFcEAO5YBACIWgQAIlwEAMZdBABgXwQA+mAEAJ5iBAA4ZAQA0mUEAGxnBAAQaQQAqmoEAERsBADebQQAgm8EABxxBAC2cgQAUHQEAPR1BACOdwQAKHkEAMJ6BABcfAQAAH4EAJp/BAA0gQQAzoIEAHKEBAAMhgQApocEAECJBADkigQAfowEABiOBACyjwQAVpEEAPCSBACKlAQAJJYEAMiXBABimQQA/JoEAKCcBAA6ngQA1J8EAG6hBAASowQArKQEAEamBADgpwQAhKkEAB6rBAC4rAQAUq4EAOyvBACQsQQAKrMEAMS0BABetgQAArgEAJy5BAA2uwQA0LwEAHS+BAAOwAQAqMEEAELDBADmxAQAgMYEABrIBAC0yQQAWMsEAPLMBACMzgQAMNAEAMrRBABk0wQA/tQEAKLWBAA82AQA1tkEAHDbBAAK3QQArt4EAEjgBADi4QQAfOMEACDlBAC65gQAVOgEAO7pBACS6wQALO0EAMbuBABg8AQABPIEAJ7zBAA49QQA3PYEAHb4BAAQ+gQAqvsEAE79BADo/gQAggAFABwCBQC2AwUAWgUFAPQGBQCOCAUAKAoFAMILBQBmDQUAAA8FAJoQBQA0EgUA2BMFAHIVBQAMFwUAsBgFAEoaBQDkGwUAfh0FACIfBQC8IAUAViIFAPAjBQCUJQUALicFAMgoBQBiKgUABiwFAKAtBQA6LwUA1DAFAHgyBQASNAUArDUFAFA3BQDqOAUAhDoFAB48BQC4PQUAXD8FAPZABQCQQgUAKkQFAM5FBQBoRwUAAkkFAJxKBQA2TAUA2k0FAHRPBQAOUQUAqFIFAExUBQDmVQUAgFcFABpZBQC+WgUAWFwFAPJdBQCWXwUAMGEFAMpiBQBkZAUACGYFAKJnBQA8aQUA1moFAHpsBQAUbgUArm8FAEhxBQDscgUAhnQFACB2BQC6dwUAVHkFAPh6BQCSfAUALH4FAMZ/BQBqgQUABIMFAJ6EBQA4hgUA3IcFAHaJBQAQiwUAqowFAE6OBQDojwUAgpEFACaTBQDAlAUAWpYFAPSXBQCYmQUAMpsFAMycBQBmngUACqAFAKShBQA+owUA2KQFAHymBQAWqAUAsKkFAEqrBQDkrAUAiK4FACKwBQC8sQUAVrMFAPq0BQCUtgUALrgFAMi5BQBsuwUABr0FAKC+BQA6wAUA3sEFAHjDBQASxQUArMYFAFDIBQDqyQUAhMsFACjNBQDCzgUAXNAFAPbRBQCa0wUANNUFAM7WBQBo2AUADNoFAKbbBQBA3QUA2t4FAHTgBQAY4gUAsuMFAEzlBQDw5gUAiugFACTqBQC+6wUAYu0FAPzuBQCW8AUAMPIFANTzBQBu9QUACPcFAKL4BQBG+gUA4PsFAHr9BQAU/wUArgAGAFICBgDsAwYAhgUGACAHBgDECAYAXgoGAPgLBgCSDQYANg8GANAQBgBqEgYABBQGAKgVBgBCFwYA3BgGAHYaBgAaHAYAtB0GAE4fBgDoIAYAjCIGACYkBgDAJQYAZCcGAP4oBgCYKgYAMiwGANYtBgBwLwYACjEGAKQyBgBINAYA4jUGAHw3BgAWOQYAujoGAFQ8BgDuPQYAiD8GACJBBgDGQgYAYEQGAPpFBgCURwYAOEkGANJKBgBsTAYABk4GAKBPBgBEUQYA3lIGAHhUBgAcVgYAtlcGAFBZBgDqWgYAjlwGACheBgDCXwYAXGEGAABjBgCaZAYANGYGAM5nBgByaQYADGsGAKZsBgBKbgYA5G8GAH5xBgAYcwYAsnQGAFZ2BgDwdwYAinkGACR7BgDIfAYAYn4GAPx/BgCWgQYAMIMGANSEBgBuhgYACIgGAKKJBgBGiwYA4IwGAHqOBgAekAYAuJEGAFKTBgDslAYAkJYGACqYBgDEmQYAXpsGAAKdBgCcngYANqAGANChBgB0owYADqUGAKimBgBCqAYA5qkGAICrBgAarQYAtK4GAFiwBgDysQYAjLMGACa1BgDAtgYAZLgGAP65BgCYuwYAMr0GANa+BgBwwAYACsIGAKTDBgBIxQYA4sYGAHzIBgAWygYAussGAFTNBgDuzgYAktAGACzSBgDG0wYAYNUGAATXBgCe2AYAONoGANLbBgB23QYAEN8GAKrgBgBE4gYA6OMGAILlBgAc5wYAtugGAFDqBgD06wYAju0GACjvBgDC8AYAZvIGAAD0BgCa9QYANPcGANj4BgBy+gYADPwGALD9BgBK/wYA5AAHAH4CBwAiBAcAvAUHAFYHBwDwCAcAigoHAC4MBwDIDQcAYg8HAPwQBwCgEgcAOhQHANQVBwBuFwcAEhkHAKwaBwBGHAcA4B0HAIQfBwAeIQcAuCIHAFIkBwD2JQcAkCcHACopBwDOKgcAaCwHAAIuBwCcLwcAQDEHANoyBwB0NAcADjYHALI3BwBMOQcA5joHAIA8BwAkPgcAvj8HAFhBBwDyQgcAlkQHADBGBwDKRwcAZEkHAP5KBwCiTAcAPE4HANZPBwBwUQcAFFMHAK5UBwBIVgcA4lcHAIZZBwAgWwcAulwHAFReBwD4XwcAkmEHACxjBwDGZAcAamYHAARoBwCeaQcAOGsHANxsBwB2bgcAEHAHALRxBwBOcwcA6HQHAIJ2BwAmeAcAwHkHAFp7BwD0fAcAjn4HADKABwDMgQcAZoMHAACFBwCkhgcAPogHANiJBwByiwcADI0HALCOBwBKkAcA5JEHAIiTBwAilQcAvJYHAFaYBwD6mQcAlJsHAC6dBwDIngcAbKAHAAaiBwCgowcARKUHAN6mBwB4qAcAEqoHALarBwBQrQcA6q4HAISwBwAesgcAwrMHAFy1BwD2tgcAkLgHADS6BwDOuwcAaL0HAAK/BwCcwAcAQMIHANrDBwB0xQcAGMcHALLIBwBMygcA5ssHAIrNBwAkzwcAvtAHAFjSBwD80wcAltUHADDXBwDK2AcAbtoHAAjcBwCi3QcARt8HAODgBwB64gcAFOQHAK7lBwBS5wcA7OgHAIbqBwAg7AcAuu0HAF7vBwD48AcAkvIHACz0BwDQ9QcAavcHAAT5BwCe+gcAQvwHANz9BwB2/wcAGgEIALQCCABOBAgA6AUIAIwHCAAmCQgAwAoIAFoMCAD0DQgAmA8IADIRCADMEggAZhQIAAoWCACkFwgAPhkIANgaCAB8HAgAFh4IALAfCABKIQgA7iIIAIgkCAAiJggAxicIAGApCAD6KggAlCwIADguCADSLwgAbDEIAAYzCACqNAgARDYIAN43CAB4OQgAHDsIALY8CABQPggA6j8IAI5BCAAoQwgAwkQIAFxGCAD2RwgAmkkIADRLCADOTAgAck4IAAxQCACmUQgAQFMIANpUCAB+VggAGFgIALJZCABMWwgA8FwIAIpeCAAkYAgAvmEIAGJjCAD8ZAgAlmYIADBoCADUaQgAbmsIAAhtCACsbggARnAIAOBxCAB6cwgAHnUIALh2CABSeAgA7HkIAJB7CAAqfQgAxH4IAF6ACAACgggAnIMIADaFCADQhggAaogIAA6KCACoiwgAQo0IANyOCACAkAgAGpIIALSTCABOlQgA8pYIAIyYCAAmmggAwJsIAGSdCAD+nggAmKAIADyiCADWowgAcKUIAAqnCACuqAgASKoIAOKrCAB8rQgAIK8IALqwCABUsggA7rMIAIi1CAAstwgAxrgIAGC6CAD6uwgAnr0IADi/CADSwAgAbMIIAAbECACqxQgARMcIAN7ICACCyggAHMwIALbNCABQzwgA9NAIAI7SCAAo1AgAwtUIAGbXCAAA2QgAmtoIAD7cCADY3QgAct8IAAzhCACw4ggASuQIAOTlCAB+5wgAGOkIALzqCABW7AgA8O0IAIrvCAAu8QgAyPIIAGL0CAD89QgAlvcIADr5CADU+ggAbvwIABL+CACs/wgARgEJAOACCQCEBAkAHgYJALgHCQBSCQkA9goJAJAMCQAqDgkAxA8JAGgRCQACEwkAnBQJADYWCQDaFwkAdBkJAA4bCQCoHAkAQh4JAOYfCQCAIQkAGiMJAL4kCQBYJgkA8icJAIwpCQAwKwkAyiwJAGQuCQD+LwkAojEJADwzCQDWNAkAejYJABQ4CQCuOQkASDsJAOI8CQCGPgkAIEAJALpBCQBUQwkA+EQJAJJGCQAsSAkAxkkJAGBLCQAETQkAnk4JADhQCQDSUQkAdlMJABBVCQCqVgkARFgJAOhZCQCCWwkAHF0JALZeCQBaYAkA9GEJAI5jCQAoZQkAzGYJAGZoCQAAagkApGsJAD5tCQDYbgkAcnAJABZyCQCwcwkASnUJAOR2CQCIeAkAInoJALx7CQBWfQkA+n4JAJSACQAuggkAyIMJAGyFCQAGhwkAoIgJADqKCQDUiwkAeI0JABKPCQCskAkARpIJAOqTCQCElQkAHpcJALiYCQBcmgkA9psJAJCdCQAqnwkAzqAJAGiiCQACpAkApqUJAECnCQDaqAkAdKoJABisCQCyrQkATK8JAOawCQCKsgkAJLQJAL61CQBYtwkA/LgJAJa6CQAwvAkAyr0JAGS/CQAIwQkAosIJADzECQDWxQkAescJABTJCQCuygkASMwJAOzNCQCGzwkAINEJALrSCQBe1AkA+NUJAJLXCQAs2QkA0NoJAGrcCQAE3gkAqN8JAELhCQDc4gkAduQJABrmCQC05wkATukJAOjqCQCM7AkAJu4JAMDvCQBa8QkA/vIJAJj0CQAy9gkAzPcJAGb5CQAK+wkApPwJAD7+CQDY/wkAfAEKABYDCgCwBAoASgYKAO4HCgCICQoAIgsKALwMCgBgDgoA+g8KAJQRCgAuEwoA0hQKAGwWCgAGGAoAqhkKAEQbCgDeHAoAeB4KABwgCgC2IQoAWiMKAP4kCgCYJgoAMigKAMwpCgBmKwoACi0KAKQuCgA+MAoA4jEKAHwzCgAWNQoAsDYKAFQ4CgDuOQoAiDsKACI9CgC8PgoAYEAKAPpBCgCUQwoALkUKANJGCgBsSAoABkoKAKBLCgA6TQoA3k4KAHhQCgASUgoAtlMKAFBVCgDqVgoAhFgKAChaCgDCWwoAXF0KAPZeCgCaYAoANGIKAM5jCgBoZQoADGcKAKZoCgBAagoA2msKAH5tCgAYbwoAsnAKAExyCgDwcwoAinUKACR3CgDIeAoAYnoKAPx7CgCWfQoAMH8KANSACgBuggoACIQKAKKFCgBGhwoA4IgKAHqKCgAUjAoAro0KAFKPCgDskAoAhpIKACCUCgDElQoAXpcKAPiYCgCcmgoANpwKANCdCgBqnwoADqEKAKiiCgBCpAoA3KUKAICnCgAaqQoAtKoKAFisCgDyrQoAjK8KACaxCgDAsgoAZLQKAP61CgCYtwoAMrkKANa6CgBwvAoACr4KAKS/CgA+wQoA4sIKAHzECgAWxgoAsMcKAFTJCgDuygoAiMwKACLOCgDGzwoAYNEKAPrSCgCe1AoAONYKANLXCgBs2QoAENsKAKrcCgBE3goA3t8KAILhCgAc4woAtuQKAFDmCgD05woAjukKACjrCgDC7AoAZu4KAADwCgCa8QoANPMKAM70CgBy9goADPgKAKb5CgBA+woA5PwKAH7+CgAYAAsAsgELAFYDCwDwBAsAigYLACQICwDICQsAYgsLAPwMCwCgDgsAOhALANQRCwBuEwsAEhULAKwWCwBGGAsA4BkLAIQbCwAeHQsAuB4LAFIgCwD2IQsAkCMLAColCwDEJgsAXigLAAIqCwCcKwsANi0LANAuCwB0MAsADjILAKgzCwBCNQsA5jYLAIA4CwAaOgsAvjsLAFg9CwDyPgsAjEALACZCCwDKQwsAZEULAP5GCwCYSAsAPEoLANZLCwBwTQsACk8LAK5QCwBIUgsA4lMLAHxVCwAgVwsAulgLAFRaCwDuWwsAkl0LACxfCwDGYAsAamILAARkCwCeZQsAOGcLANxoCwB2agsAEGwLAKptCwBObwsA6HALAIJyCwAcdAsAwHULAFp3CwD0eAsAjnoLADJ8CwDMfQsAZn8LAACBCwCkggsAPoQLANiFCwByhwsADIkLALCKCwBKjAsA5I0LAH6PCwAikQsAvJILAFaUCwDwlQsAlJcLAC6ZCwDImgsAYpwLAAaeCwCgnwsAOqELANSiCwB4pAsAEqYLAKynCwBQqQsA6qoLAISsCwAergsAwq8LAFyxCwD2sgsAkLQLACq2CwDOtwsAaLkLAAK7CwCcvAsAQL4LANq/CwB0wQsADsMLAKjECwBMxgsA5scLAIDJCwAaywsAvswLAFjOCwDyzwsAltELADDTCwDK1AsAZNYLAAjYCwCi2QsAPNsLANbcCwB63gsAFOALAK7hCwBS4wsA7OQLAIbmCwAg6AsAuukLAF7rCwD47AsAku4LACzwCwDQ8QsAavMLAAT1CwCe9gsAOPgLANz5CwB2+wsAEP0LAKr+CwBOAAwA6AEMAIIDDAAmBQwAwAYMAFoIDAD0CQwAmAsMADINDADMDgwAZhAMAAoSDACkEwwAPhUMANgWDAB8GAwAFhoMALAbDABKHQwA7h4MAIggDAAiIgwAvCMMAGAlDAD6JgwAlCgMAC4qDADIKwwAbC0MAAYvDACgMAwAOjIMAN4zDAB4NQwAEjcMAKw4DABQOgwA6jsMAIQ9DAAoPwwAwkAMAFxCDAD2QwwAkEUMADRHDADOSAwAaEoMAAJMDACmTQwAQE8MANpQDAB0UgwAGFQMALJVDABMVwwA5lgMAIpaDAAkXAwAvl0MAGJfDAD8YAwAlmIMADBkDADUZQwAbmcMAAhpDACiagwARmwMAOBtDAB6bwwAFHEMALhyDABSdAwA7HUMAIZ3DAAqeQwAxHoMAF58DAD4fQwAkn8MADaBDADQggwAaoQMAASGDACohwwAQokMANyKDAB2jAwAGo4MALSPDABOkQwA6JIMAIyUDAAmlgwAwJcMAFqZDAD+mgwAmJwMADKeDADMnwwAcKEMAAqjDACkpAwASKYMAOKnDAB8qQwAFqsMALqsDABUrgwA7q8MAIixDAAsswwAxrQMAGC2DAD6twwAnrkMADi7DADSvAwAbL4MAAbADACqwQwARMMMAN7EDAB4xgwAHMgMALbJDABQywwA6swMAI7ODAAo0AwAwtEMAFzTDAAA1QwAmtYMADTYDADO2QwActsMAAzdDACm3gwASuAMAOThDAB+4wwAGOUMALzmDABW6AwA8OkMAIrrDAAu7QwAyO4MAGLwDAD88QwAlvMMADr1DADU9gwAbvgMAAj6DACi+wwARv0MAOD+DAB6AA0AHgINALgDDQBSBQ0A7AYNAJAIDQAqCg0AxAsNAF4NDQACDw0AnBANADYSDQDaEw0AdBUNAA4XDQCoGA0ATBoNAOYbDQCAHQ0AGh8NALQgDQBYIg0A8iMNAIwlDQAmJw0AyigNAGQqDQD+Kw0AmC0NADIvDQDWMA0AcDINAAo0DQCuNQ0ASDcNAOI4DQB8Og0AIDwNALo9DQBUPw0A7kANAJJCDQAsRA0AxkUNAGBHDQAESQ0AnkoNADhMDQDcTQ0Adk8NABBRDQCqUg0ARFQNAN5VDQCCVw0AHFkNALZaDQBaXA0A9F0NAI5fDQAoYQ0AzGINAGZkDQAAZg0AmmcNAD5pDQDYag0AcmwNABZuDQCwbw0ASnENAORyDQB+dA0AInYNALx3DQBWeQ0A8HoNAIp8DQAufg0AyH8NAGKBDQD8gg0AoIQNADqGDQDUhw0AbokNABKLDQCsjA0ARo4NAOqPDQCEkQ0AHpMNALiUDQBclg0A9pcNAJCZDQAqmw0AzpwNAGieDQACoA0AnKENAECjDQDapA0AdKYNAA6oDQCyqQ0ATKsNAOasDQCArg0AJLANAL6xDQBYsw0A8rQNAJa2DQAwuA0AyrkNAGS7DQD+vA0Aor4NADzADQDWwQ0AcMMNABTFDQCuxg0ASMgNAOLJDQCGyw0AIM0NALrODQBU0A0A+NENAJLTDQAs1Q0A0NYNAGrYDQAE2g0AntsNAELdDQDc3g0AduANABDiDQC04w0ATuUNAOjmDQCC6A0AJuoNAMDrDQBa7Q0A9O4NAI7wDQAy8g0AzPMNAGb1DQAA9w0ApPgNAD76DQDY+w0Acv0NABb/DQCwAA4ASgIOAOQDDgCIBQ4AIgcOALwIDgBgCg4A+gsOAJQNDgAuDw4A0hAOAGwSDgAGFA4AoBUOAEQXDgDeGA4AeBoOABIcDgCsHQ4AUB8OAOogDgCEIg4AHiQOAMIlDgBcJw4A9igOAJAqDgAqLA4Azi0OAGgvDgACMQ4ApjIOAEA0DgDaNQ4AdDcOABg5DgCyOg4ATDwOAOY9DgCKPw4AJEEOAL5CDgBiRA4A/EUOAJZHDgAwSQ4A1EoOAG5MDgAITg4Aok8OADxRDgDgUg4AelQOABRWDgCuVw4AUlkOAOxaDgCGXA4AIF4OAMRfDgBeYQ4A+GIOAJJkDgA2Zg4A0GcOAGppDgAEaw4AnmwOAEJuDgDcbw4AdnEOABpzDgC0dA4ATnYOAOh3DgCMeQ4AJnsOAMB8DgBafg4A/n8OAJiBDgAygw4AzIQOAHCGDgAKiA4ApIkOAEiLDgDijA4AfI4OABaQDgCwkQ4AVJMOAO6UDgCIlg4AIpgOAMaZDgBgmw4A+pwOAJSeDgA4oA4A0qEOAGyjDgAGpQ4AoKYOAESoDgDeqQ4AeKsOABytDgC2rg4AULAOAOqxDgCEsw4AKLUOAMK2DgBcuA4AALoOAJq7DgA0vQ4Azr4OAHLADgAMwg4ApsMOAEDFDgDkxg4AfsgOABjKDgCyyw4AVs0OAPDODgCK0A4ALtIOAMjTDgBi1Q4A/NYOAJbYDgA62g4A1NsOAG7dDgAI3w4AouAOAEbiDgDg4w4AeuUOABTnDgC46A4AUuoOAOzrDgCG7Q4AKu8OAMTwDgBe8g4AAvQOAJz1DgA29w4A0PgOAHT6DgAO/A4AqP0OAEL/DgDmAA8AgAIPABoEDwC0BQ8AWAcPAPIIDwCMCg8AJgwPAMoNDwBkDw8A/hAPAJgSDwAyFA8A1hUPAHAXDwAKGQ8ApBoPAEgcDwDiHQ8AfB8PABYhDwC6Ig8AVCQPAO4lDwCSJw8ALCkPAMYqDwBgLA8ABC4PAJ4vDwA4MQ8A0jIPAHY0DwAQNg8AqjcPAEQ5DwDoOg8AgjwPABw+DwC2Pw8AWkEPAPRCDwCORA8AKEYPAMJHDwBmSQ8AAEsPAJpMDwA0Tg8A2E8PAHJRDwAMUw8AplQPAEpWDwDkVw8AflkPABhbDwC8XA8AVl4PAPBfDwCUYQ8ALmMPAMhkDwBiZg8ABmgPAKBpDwA6aw8A1GwPAHhuDwAScA8ArHEPAEZzDwDgdA8AhHYPAB54DwC4eQ8AUnsPAPZ8DwCQfg8AKoAPAMSBDwBogw8AAoUPAJyGDwBAiA8A2okPAHSLDwAOjQ8Aso4PAEyQDwDmkQ8AgJMPACSVDwC+lg8AWJgPAPKZDwCMmw8AMJ0PAMqeDwBkoA8A/qEPAJijDwA8pQ8A1qYPAHCoDwAUqg8ArqsPAEitDwDirg8AhrAPACCyDwC6sw8AVLUPAPi2DwCSuA8ALLoPAMa7DwBqvQ8ABL8PAJ7ADwBCwg8A3MMPAHbFDwAQxw8AtMgPAE7KDwDoyw8Ags0PACbPDwDA0A8AWtIPAPTTDwCO1Q8AMtcPAMzYDwBm2g8AANwPAJrdDwA+3w8A2OAPAHLiDwAM5A8AsOUPAErnDwDk6A8AiOoPACLsDwC87Q8AVu8PAPrwDwCU8g8ALvQPAMj1DwBs9w8ABvkPAKD6DwBE/A8A3v0PAHj/DwASARAArAIQAFAEEADqBRAAhAcQAB4JEADCChAAXAwQAPYNEACQDxAAKhEQAM4SEABoFBAAAhYQAJwXEABAGRAA2hoQAHQcEAAYHhAAsh8QAEwhEADmIhAAiiQQACQmEAC+JxAAWCkQAPwqEACWLBAAMC4QANQvEABuMRAACDMQAKI0EAA8NhAA4DcQAHo5EAAUOxAArjwQAEg+EADsPxAAhkEQACBDEAC6RBAAXkYQAPhHEACSSRAALEsQANBMEABqThAABFAQAKhREABCUxAA3FQQAHZWEAAaWBAAtFkQAE5bEADoXBAAjF4QACZgEADAYRAAWmMQAP5kEACYZhAAMmgQAMxpEABmaxAACm0QAKRuEAA+cBAA2HEQAHxzEAAWdRAAsHYQAEp4EADueRAAiHsQACJ9EAC8fhAAYIAQAPqBEACUgxAAOIUQANKGEABsiBAABooQAKCLEABEjRAA3o4QAHiQEAASkhAAtpMQAFCVEADqlhAAhJgQACiaEADCmxAAXJ0QAPaeEACaoBAANKIQAM6jEABypRAADKcQAKaoEABAqhAA5KsQAH6tEAAYrxAAsrAQAFayEADwsxAAirUQACS3EADIuBAAYroQAPy7EACWvRAAML8QANTAEABuwhAACMQQAKLFEABGxxAA4MgQAHrKEAAUzBAAuM0QAFLPEADs0BAAhtIQACrUEADE1RAAXtcQAPjYEACc2hAANtwQANDdEABq3xAADuEQAKjiEABC5BAA5uUQAIDnEAAa6RAAtOoQAFjsEADy7RAAjO8QACbxEADK8hAAZPQQAP71EACY9xAAMvkQANb6EABw/BAACv4QAKT/EABIAREA4gIRAHwEEQAWBhEAugcRAFQJEQDuChEAiAwRACwOEQDGDxEAYBERAPoSEQCeFBEAOBYRANIXEQBsGREAEBsRAKocEQBEHhEA6B8RAIIhEQAcIxEAtiQRAFomEQD0JxEAjikRACgrEQDCLBEAZi4RAAAwEQCaMREANDMRAM40EQByNhEADDgRAKY5EQBKOxEA5DwRAH4+EQAYQBEAvEERAFZDEQDwRBEAikYRAC5IEQDISREAYksRAPxMEQCgThEAOlARANRREQB4UxEAElURAKxWEQBGWBEA4FkRAIRbEQAeXREAuF4RAFJgEQD2YREAkGMRACplEQDEZhEAXmgRAAJqEQCcaxEANm0RANBuEQB0cBEADnIRAKhzEQBMdREA5nYRAIB4EQAaehEAvnsRAFh9EQDyfhEAjIARADCCEQDKgxEAZIURAP6GEQCiiBEAPIoRANaLEQBwjREAFI8RAK6QEQBIkhEA4pMRAHyVEQAglxEAupgRAFSaEQD4mxEAkp0RACyfEQDGoBEAaqIRAASkEQCepREAOKcRANyoEQB2qhEAEKwRAKqtEQBOrxEA6LARAIKyEQActBEAwLURAFq3EQD0uBEAjroRACi8EQDMvREAZr8RAADBEQCawhEAPsQRANjFEQByxxEADMkRALDKEQBKzBEA5M0RAIjPEQAi0REAvNIRAFbUEQDw1REAlNcRAC7ZEQDI2hEAbNwRAAbeEQCg3xEAOuERAN7iEQB45BEAEuYRAKznEQBQ6REA6uoRAITsEQAe7hEAwu8RAFzxEQD28hEAkPQRACr2EQDO9xEAaPkRAAL7EQCc/BEAQP4RANr/EQB0ARIADgMSALIEEgBMBhIA5gcSAIAJEgAkCxIAvgwSAFgOEgDyDxIAlhESADATEgDKFBIAbhYSAAgYEgCiGRIAPBsSAOAcEgB6HhIAFCASAK4hEgBSIxIA7CQSAIYmEgAgKBIAxCkSAF4rEgD4LBIAki4SACwwEgDQMRIAajMSAAQ1EgCeNhIAQjgSANw5EgB2OxIAED0SALQ+EgBOQBIA6EESAIJDEgAmRRIAwEYSAFpIEgD0SRIAmEsSADJNEgDMThIAcFASAApSEgCkUxIAPlUSAOJWEgB8WBIAFloSALBbEgBKXRIA7l4SAIhgEgAiYhIAvGMSAGBlEgD6ZhIAlGgSAC5qEgDIaxIAbG0SAAZvEgCgcBIARHISAN5zEgB4dRIAEncSALZ4EgBQehIA6nsSAIR9EgAofxIAwoASAFyCEgAAhBIAmoUSADSHEgDOiBIAcooSAAyMEgCmjRIAQI8SANqQEgB+khIAGJQSALKVEgBMlxIA8JgSAIqaEgAknBIAvp0SAGKfEgD8oBIAlqISADqkEgDUpRIAbqcSAAipEgCsqhIARqwSAOCtEgB6rxIAFLESALiyEgBStBIA7LUSAIa3EgAguRIAxLoSAF68EgD4vRIAkr8SADbBEgDQwhIAasQSAA7GEgCoxxIAQskSANzKEgCAzBIAGs4SALTPEgBO0RIA8tISAIzUEgAm1hIAwNcSAGTZEgD+2hIAmNwSADLeEgDW3xIAcOESAArjEgCk5BIASOYSAOLnEgB86RIAFusSALrsEgBU7hIA7u8SAIjxEgAs8xIAxvQSAGD2EgD69xIAlPkSADj7EgDS/BIAbP4SAAYAEwCqARMARAMTAN4EEwB4BhMAHAgTALYJEwBQCxMA9AwTAI4OEwAoEBMAwhETAGYTEwAAFRMAmhYTADQYEwDYGRMAchsTAAwdEwCmHhMASiATAOQhEwB+IxMAGCUTALImEwBWKBMA8CkTAIorEwAkLRMAyC4TAGIwEwD8MRMAljMTADo1EwDUNhMAbjgTAAg6EwCsOxMARj0TAOA+EwCEQBMAHkITALhDEwBSRRMA9kYTAJBIEwAqShMAxEsTAGhNEwACTxMAnFATADZSEwDaUxMAdFUTAA5XEwCoWBMATFoTAOZbEwCAXRMAGl8TALRgEwBYYhMA8mMTAIxlEwAmZxMAymgTAGRqEwD+axMAmG0TADxvEwDWcBMAcHITAAp0EwCudRMASHcTAOJ4EwCGehMAIHwTALp9EwBUfxMA+IATAJKCEwAshBMAxoUTAGqHEwAEiRMAnooTADiMEwDSjRMAdo8TABCREwCqkhMARJQTAOiVEwCClxMAHJkTALaaEwBanBMA9J0TAI6fEwAooRMAzKITAGakEwAAphMAmqcTAD6pEwDYqhMAcqwTAAyuEwCwrxMASrETAOSyEwB+tBMAIrYTALy3EwBWuRMA8LoTAJS8EwAuvhMAyL8TAGLBEwD8whMAoMQTADrGEwDUxxMAeMkTABLLEwCszBMARs4TAOrPEwCE0RMAHtMTALjUEwBc1hMA9tcTAJDZEwA02xMAztwTAGjeEwAC4BMApuETAEDjEwDa5BMAdOYTABjoEwCy6RMATOsTAObsEwCA7hMAJPATAL7xEwBY8xMA/PQTAJb2EwAw+BMAyvkTAGT7EwAI/RMAov4TADwAFADWARQAegMUABQFFACuBhQASAgUAOwJFACGCxQAIA0UALoOFABUEBQA+BEUAJITFAAsFRQA0BYUAGoYFAAEGhQAnhsUAEIdFADcHhQAdiAUABAiFAC0IxQATiUUAOgmFACMKBQAJioUAMArFABaLRQA9C4UAJgwFAAyMhQAzDMUAGY1FAAANxQApDgUAD46FADYOxQAcj0UABY/FACwQBQASkIUAO5DFACIRRQAIkcUALxIFABgShQA+ksUAJRNFAAuTxQA0lAUAGxSFAAGVBQAoFUUAERXFADeWBQAeFoUABJcFAC2XRQAUF8UAOpgFACEYhQAKGQUAMJlFABcZxQA9mgUAJBqFAA0bBQAzm0UAGhvFAACcRQApnIUAEB0FADadRQAdHcUABh5FACyehQATHwUAOZ9FACKfxQAJIEUAL6CFABihBQA/IUUAJaHFAAwiRQA1IoUAG6MFAAIjhQAoo8UAEaRFADgkhQAepQUABSWFAC4lxQAUpkUAOyaFACGnBQAKp4UAMSfFABeoRQA+KIUAJKkFAA2phQA0KcUAGqpFAAEqxQAqKwUAEKuFADcrxQAdrEUABqzFAC0tBQATrYUAOi3FACMuRQAJrsUAMC8FABkvhQA/r8UAJjBFAAywxQAzMQUAHDGFAAKyBQApMkUAD7LFADizBQAfM4UABbQFACw0RQAVNMUAO7UFACI1hQAItgUAMbZFABg2xQA+twUAJ7eFAA44BQA0uEUAGzjFAAQ5RQAquYUAEToFADe6RQAgusUABztFAC27hQAUPAUAPTxFACO8xQAKPUUAML2FABc+BQAAPoUAJr7FAA0/RQAzv4UAHIAFQAMAhUApgMVAEAFFQDkBhUAfggVABgKFQCyCxUATA0VAPAOFQCKEBUAJBIVAMgTFQBiFRUA/BYVAJYYFQA6GhUA1BsVAG4dFQAIHxUArCAVAEYiFQDgIxUAhCUVAB4nFQC4KBUAUioVAPYrFQCQLRUAKi8VAMQwFQBoMhUAAjQVAJw1FQA2NxUA0DgVAHQ6FQAOPBUAqD0VAEI/FQDmQBUAgEIVABpEFQC0RRUATkcVAPJIFQCMShUAJkwVAMpNFQBkTxUA/lAVAJhSFQA8VBUA1lUVAHBXFQAKWRUArloVAEhcFQDiXRUAhl8VACBhFQC6YhUAVGQVAPhlFQCSZxUALGkVAMZqFQBgbBUABG4VAJ5vFQA4cRUA0nIVAHZ0FQAQdhUAqncVAER5FQDeehUAgnwVABx+FQC2fxUAUIEVAPSCFQCOhBUAKIYVAMyHFQBmiRUAAIsVAJqMFQA+jhUA2I8VAHKRFQAMkxUAsJQVAEqWFQDklxUAfpkVACKbFQC8nBUAVp4VAPqfFQCUoRUALqMVAMikFQBiphUABqgVAKCpFQA6qxUA1KwVAHiuFQASsBUArLEVAEazFQDgtBUAhLYVAB64FQC4uRUAUrsVAPa8FQCQvhUAKsAVAMTBFQBowxUAAsUVAJzGFQA2yBUA2skVAHTLFQAOzRUAqM4VAEzQFQDm0RUAgNMVABrVFQC+1hUAWNgVAPLZFQCM2xUAMN0VAMreFQBk4BUA/uEVAKLjFQA85RUA1uYVAHroFQAU6hUArusVAEjtFQDs7hUAhvAVACDyFQC68xUAXvUVAPj2FQCS+BUALPoVAND7FQBq/RUABP8VAJ4AFgA4AhYA3AMWAHYFFgAQBxYAqggWAE4KFgDoCxYAgg0WABwPFgDAEBYAWhIWAPQTFgCOFRYAMhcWAMwYFgBmGhYAABwWAKQdFgA+HxYA2CAWAHIiFgAWJBYAsCUWAEonFgDuKBYAiCoWACIsFgC8LRYAYC8WAPowFgCUMhYALjQWANI1FgBsNxYABjkWAKA6FgA6PBYA3j0WAHg/FgASQRYArEIWAFBEFgDqRRYAhEcWAB5JFgDCShYAXEwWAPZNFgCQTxYANFEWAM5SFgBoVBYAAlYWAKZXFgBAWRYA2loWAH5cFgAYXhYAsl8WAExhFgDwYhYAimQWACRmFgC+ZxYAYmkWAPxqFgCWbBYAMG4WANRvFgBucRYACHMWAKJ0FgA8dhYA4HcWAHp5FgAUexYArnwWAEh+FgDsfxYAhoEWACCDFgDEhBYAXoYWAPiHFgCSiRYANosWANCMFgBqjhYABJAWAKiRFgBCkxYA3JQWAICWFgAamBYAtJkWAE6bFgDynBYAjJ4WACagFgDAoRYAWqMWAP6kFgCYphYAMqgWAMypFgBwqxYACq0WAKSuFgA+sBYA2LEWAHyzFgAWtRYAsLYWAEq4FgDuuRYAiLsWACK9FgDGvhYAYMAWAPrBFgCUwxYAOMUWANLGFgBsyBYABsoWAKrLFgBEzRYA3s4WAILQFgAc0hYAttMWAFDVFgDq1hYAjtgWACjaFgDC2xYAXN0WAPbeFgCa4BYANOIWAM7jFgBy5RYADOcWAKboFgBA6hYA5OsWAH7tFgAY7xYAsvAWAFbyFgDw8xYAivUWACT3FgDI+BYAYvoWAPz7FgCW/RYAOv8WANQAFwBuAhcACAQXAKwFFwBGBxcA4AgXAHoKFwAUDBcAuA0XAFIPFwDsEBcAhhIXACoUFwDEFRcAXhcXAPgYFwCcGhcANhwXANAdFwBqHxcADiEXAKgiFwBCJBcA3CUXAIAnFwAaKRcAtCoXAFgsFwDyLRcAjC8XACYxFwDKMhcAZDQXAP41FwCYNxcAPDkXANY6FwBwPBcACj4XAK4/FwBIQRcA4kIXAHxEFwAgRhcAukcXAFRJFwDuShcAiEwXACxOFwDGTxcAYFEXAPpSFwCeVBcAOFYXANJXFwBsWRcAEFsXAKpcFwBEXhcA3l8XAIJhFwAcYxcAtmQXAFpmFwD0ZxcAjmkXAChrFwDMbBcAZm4XAABwFwCacRcAPnMXANh0FwBydhcADHgXALB5FwBKexcA5HwXAH5+FwAYgBcAvIEXAFaDFwDwhBcAioYXAC6IFwDIiRcAYosXAPyMFwCgjhcAOpAXANSRFwBukxcAEpUXAKyWFwBGmBcA4JkXAISbFwAenRcAuJ4XAFygFwD2oRcAkKMXACqlFwDOphcAaKgXAAKqFwCcqxcAQK0XANquFwB0sBcADrIXALKzFwBMtRcA5rYXAIC4FwAauhcAvrsXAFi9FwDyvhcAjMAXADDCFwDKwxcAZMUXAP7GFwCiyBcAPMoXANbLFwBwzRcAFM8XAK7QFwBI0hcA7NMXAIbVFwAg1xcAutgXAF7aFwD42xcAkt0XACzfFwDQ4BcAauIXAATkFwCe5RcAOOcXANzoFwB26hcAEOwXAKrtFwBO7xcA6PAXAILyFwAc9BcAwPUXAFr3FwD0+BcAjvoXADL8FwDM/RcAZv8XAAoBGACkAhgAPgQYANgFGAB8BxgAFgkYALAKGABKDBgA5A0YAIgPGAAiERgAvBIYAFYUGAD6FRgAlBcYAC4ZGADIGhgAYhwYAAYeGACgHxgAOiEYAN4iGAB4JBgAEiYYAKwnGABQKRgA6ioYAIQsGAAoLhgAzC8YAGYxGAAAMxgApDQYAD42GADYNxgAfDkYABY7GACwPBgASj4YAOQ/GACIQRgAIkMYALxEGABWRhgA+kcYAJRJGAAuSxgAyEwYAGJOGAAGUBgAoFEYADpTGADUVBgAeFYYABJYGACsWRgARlsYAOpcGACEXhgAHmAYAMJhGABcYxgA9mQYAJBmGAA0aBgAzmkYAGhrGAACbRgApm4YAEBwGADacRgAdHMYABh1GACydhgATHgYAOZ5GACKexgAJH0YAL5+GABYgBgA8oEYAJaDGAAwhRgAyoYYAGSIGAAIihgAoosYADyNGADWjhgAepAYABSSGACukxgASJUYAOyWGACGmBgAIJoYAMSbGABenRgA+J4YAJKgGAA2ohgA0KMYAGqlGAAEpxgAqKgYAEKqGADcqxgAdq0YABqvGAC0sBgATrIYAOizGACCtRgAJrcYAMC4GABauhgA9LsYAJi9GAAyvxgAzMAYAGbCGAAKxBgApMUYAD7HGADYyBgAfMoYABbMGACwzRgAVM8YAO7QGACI0hgAItQYAMbVGABg1xgA+tgYAJTaGAA43BgA0t0YAGzfGAAG4RgAquIYAETkGADe5RgAeOcYABzpGAC26hgAUOwYAOrtGACE7xgAKPEYAMLyGABc9BgA9vUYAJr3GAA0+RgAzvoYAHL8GAAM/hgApv8YAEABGQDkAhkAfgQZABgGGQCyBxkATAkZAPAKGQCKDBkAJA4ZAL4PGQBiERkA/BIZAJYUGQAwFhkA1BcZAG4ZGQAIGxkAohwZAEYeGQDgHxkAeiEZABQjGQC4JBkAUiYZAOwnGQCQKRkAKisZAMQsGQBeLhkAAjAZAJwxGQA2MxkA0DQZAGo2GQAOOBkAqDkZAEI7GQDcPBkAgD4ZABpAGQC0QRkATkMZAPJEGQCMRhkAJkgZAMBJGQBkSxkA/kwZAJhOGQAyUBkAzFEZAHBTGQAKVRkApFYZAEhYGQDiWRkAfFsZABZdGQC6XhkAVGAZAO5hGQCIYxkALGUZAMZmGQBgaBkABGoZAJ5rGQA4bRkA0m4ZAHZwGQAQchkAqnMZAER1GQDedhkAgngZABx6GQC2exkAUH0ZAPR+GQCOgBkAKIIZAMKDGQBchRkAAIcZAJqIGQA0ihkAzosZAHKNGQAMjxkAppAZAEqSGQDkkxkAfpUZABiXGQC8mBkAVpoZAPCbGQCUnRkALp8ZAMigGQBiohkA/KMZAKClGQA6pxkA1KgZAG6qGQAIrBkArK0ZAEavGQDgsBkAerIZAB60GQC4tRkAUrcZAPa4GQCQuhkAKrwZAMS9GQBovxkAAsEZAJzCGQA2xBkA2sUZAHTHGQAOyRkAqMoZAEzMGQDmzRkAgM8ZABrRGQC+0hkAWNQZAPLVGQCM1xkAMNkZAMraGQBk3BkA/t0ZAJjfGQA84RkA1uIZAHDkGQAK5hkArucZAEjpGQDi6hkAfOwZACDuGQC67xkAVPEZAPjyGQCS9BkALPYZAMb3GQBq+RkABPsZAJ78GQA4/hkA3P8ZAHYBGgAQAxoAqgQaAE4GGgDoBxoAggkaABwLGgC2DBoAWg4aAPQPGgCOERoAKBMaAMwUGgBmFhoAABgaAKQZGgA+GxoA2BwaAHIeGgAWIBoAsCEaAEojGgDkJBoAiCYaACIoGgC8KRoAVisaAPosGgCULhoALjAaAMgxGgBiMxoABjUaAKA2GgA6OBoA1DkaAHg7GgASPRoArD4aAEZAGgDqQRoAhEMaAB5FGgC4RhoAXEgaAPZJGgCQSxoAKk0aAM5OGgBoUBoAAlIaAJxTGgBAVRoA2lYaAHRYGgAYWhoAslsaAExdGgDmXhoAimAaACRiGgC+YxoAWGUaAPxmGgCWaBoAMGoaAMprGgBkbRoACG8aAKJwGgA8choA1nMaAHp1GgAUdxoArngaAEh6GgDsexoAhn0aACB/GgC6gBoAXoIaAPiDGgCShRoALIcaANCIGgBqihoABIwaAJ6NGgBCjxoA3JAaAHaSGgAalBoAtJUaAE6XGgDomBoAjJoaACacGgDAnRoAWp8aAPSgGgCYohoAMqQaAMylGgBmpxoACqkaAKSqGgA+rBoA2K0aAHKvGgAWsRoAsLIaAEq0GgDutRoAiLcaACK5GgC8uhoAYLwaAPq9GgCUvxoALsEaANLCGgBsxBoABsYaAKrHGgBEyRoA3soaAHjMGgAczhoAts8aAFDRGgDq0hoAjtQaACjWGgDC1xoAXNkaAPbaGgCa3BoANN4aAM7fGgBo4RoAAuMaAKbkGgBA5hoA2ucaAH7pGgAY6xoAsuwaAEzuGgDw7xoAivEaACTzGgC+9BoAYvYaAPz3GgCW+RoAMPsaANT8GgBu/hoACAAbAKwBGwBGAxsA4AQbAHoGGwAUCBsAuAkbAFILGwDsDBsAhg4bACAQGwDEERsAXhMbAPgUGwCcFhsAQBgbANoZGwB+GxsAGB0bALIeGwBMIBsA8CEbAIojGwAkJRsAviYbAFgoGwD8KRsAlisbADAtGwDKLhsAbjAbAAgyGwCiMxsAPDUbAOA2GwB6OBsAFDobAK47GwBSPRsA7D4bAIZAGwAqQhsAxEMbAF5FGwD4RhsAnEgbADZKGwDQSxsAak0bAA5PGwCoUBsAQlIbANxTGwCAVRsAGlcbALRYGwBOWhsA8lsbAIxdGwAmXxsAwGAbAGRiGwD+YxsAmGUbADJnGwDMaBsAcGobAApsGwCkbRsAPm8bAOJwGwB8chsAFnQbALB1GwBUdxsA7ngbAIh6GwAifBsAxn0bAGB/GwD6gBsAnoIbADiEGwDShRsAbIcbABCJGwCqihsARIwbAN6NGwCCjxsAHJEbALaSGwBQlBsA9JUbAI6XGwAomRsAwpobAGacGwAAnhsAmp8bADShGwDOohsAcqQbAAymGwCmpxsAQKkbAOSqGwB+rBsAGK4bALKvGwBWsRsA8LIbAIq0GwAkthsAyLcbAGK5GwD8uhsAlrwbADq+GwDUvxsAbsEbABLDGwCsxBsARsYbAODHGwCEyRsAHssbALjMGwBSzhsA9s8bAJDRGwAq0xsAxNQbAF7WGwAC2BsAnNkbADbbGwDQ3BsAdN4bAA7gGwCo4RsAQuMbANzkGwCA5hsAGugbALTpGwBY6xsA8uwbAIzuGwAm8BsAyvEbAGTzGwD+9BsAmPYbADz4GwDW+RsAcPsbABT9GwCu/hsASAAcAOIBHACGAxwAIAUcALoGHABUCBwA7gkcAJILHAAsDRwAxg4cAGAQHAAEEhwAnhMcADgVHADSFhwAbBgcABAaHACqGxwARB0cAOgeHACCIBwAHCIcALYjHABQJRwA9CYcAI4oHAAoKhwAzCscAGYtHAAALxwAmjAcADQyHADYMxwAcjUcAAw3HACmOBwASjocAOQ7HAB+PRwAIj8cALxAHABWQhwA8EMcAJRFHAAuRxwAyEgcAGJKHAAGTBwAoE0cADpPHADeUBwAeFIcABJUHACsVRwAUFccAOpYHACEWhwAHlwcALhdHABcXxwA9mAcAJBiHAAqZBwAxGUcAGhnHAACaRwAnGocAEBsHADabRwAdG8cAA5xHACochwATHQcAOZ1HACAdxwAGnkcAL56HABYfBwA8n0cAIx/HAAwgRwAyoIcAGSEHAAIhhwAooccADyJHADWihwAeowcABSOHACujxwASJEcAOySHACGlBwAIJYcALqXHABemRwA+JocAJKcHAAsnhwA0J8cAGqhHAAEoxwAnqQcAEKmHADcpxwAdqkcABCrHACqrBwATq4cAOivHACCsRwAHLMcAMC0HABathwA9LccAI65HAAyuxwAzLwcAGa+HAAKwBwApMEcAD7DHADYxBwAfMYcABbIHACwyRwASsscAO7MHACIzhwAItAcALzRHABg0xwA+tQcAJTWHAAu2BwAyNkcAGzbHAAG3RwAoN4cADrgHADe4RwAeOMcABLlHACs5hwAUOgcAOrpHACE6xwAHu0cAMLuHABc8BwA9vEcAJDzHAA09RwAzvYcAGj4HAAM+hwApvscAED9HADa/hwAfgAdABgCHQCyAx0ATAUdAPAGHQCKCB0AJAodAL4LHQBYDR0A/A4dAJYQHQAwEh0AyhMdAG4VHQAIFx0AohgdADwaHQDgGx0Aeh0dABQfHQCuIB0AUiIdAOwjHQCGJR0AKicdAMQoHQBeKh0A+CsdAJwtHQA2Lx0A0DAdAGoyHQAONB0AqDUdAEI3HQDcOB0AdjodABo8HQC0PR0ATj8dAOhAHQCMQh0AJkQdAMBFHQBkRx0A/kgdAJhKHQAyTB0A1k0dAHBPHQAKUR0ApFIdAD5UHQDiVR0AfFcdABZZHQCwWh0AVFwdAO5dHQCIXx0AImEdALxiHQBgZB0A+mUdAJRnHQA4aR0A0modAGxsHQAGbh0Aqm8dAERxHQDech0AeHQdABx2HQC2dx0AUHkdAOp6HQCOfB0AKH4dAMJ/HQBcgR0AAIMdAJqEHQA0hh0A2IcdAHKJHQAMix0ApowdAECOHQDkjx0AfpEdABiTHQCylB0AVpYdAPCXHQCKmR0AJJsdAL6cHQBinh0A/J8dAJahHQAwox0A1KQdAG6mHQAIqB0ArKkdAEarHQDgrB0Aeq4dAB6wHQC4sR0AUrMdAOy0HQCQth0AKrgdAMS5HQBeux0AAr0dAJy+HQA2wB0A0MEdAHTDHQAOxR0AqMYdAELIHQDmyR0AgMsdABrNHQC0zh0ATtAdAPLRHQCM0x0AJtUdAMDWHQBk2B0A/tkdAJjbHQAy3R0A1t4dAHDgHQAK4h0AruMdAEjlHQDi5h0AfOgdACDqHQC66x0AVO0dAO7uHQCS8B0ALPIdAMbzHQBg9R0ABPcdAJ74HQA4+h0A0vsdAHb9HQAQ/x0AqgAeAEQCHgDeAx4AggUeABwHHgC2CB4AUAoeAPQLHgCODR4AKA8eAMIQHgBmEh4AABQeAJoVHgA0Fx4A2BgeAHIaHgAMHB4AsB0eAEofHgDkIB4AfiIeACIkHgC8JR4AViceAPAoHgCUKh4ALiweAMgtHgBiLx4ABjEeAKAyHgA6NB4A1DUeAHg3HgASOR4ArDoeAEY8HgDqPR4AhD8eAB5BHgC4Qh4AXEQeAPZFHgCQRx4AKkkeAM5KHgBoTB4AAk4eAJxPHgBAUR4A2lIeAHRUHgAOVh4AqFceAExZHgDmWh4AgFweABpeHgC+Xx4AWGEeAPJiHgCMZB4AMGYeAMpnHgBkaR4A/moeAKJsHgA8bh4A1m8eAHBxHgAUcx4ArnQeAEh2HgDsdx4AhnkeACB7HgC6fB4AXn4eAPh/HgCSgR4ALIMeANCEHgBqhh4ABIgeAJ6JHgBCix4A3IweAHaOHgAQkB4AtJEeAE6THgDolB4AgpYeACaYHgDAmR4AWpseAPScHgCOnh4AMqAeAMyhHgBmox4AAKUeAKSmHgA+qB4A2KkeAHKrHgAWrR4AsK4eAEqwHgDksR4AiLMeACK1HgC8th4AVrgeAPq5HgCUux4ALr0eANK+HgBswB4ABsIeAKDDHgBExR4A3sYeAHjIHgASyh4AtsseAFDNHgDqzh4AhNAeAB7SHgDC0x4AXNUeAPbWHgCQ2B4ANNoeAM7bHgBo3R4AAt8eAJzgHgBA4h4A2uMeAHTlHgAY5x4AsugeAEzqHgDm6x4Aiu0eACTvHgC+8B4AWPIeAPzzHgCW9R4AMPceANT4HgBu+h4ACPweAKL9HgBG/x4A4AAfAHoCHwAUBB8ArgUfAFIHHwDsCB8AhgofACAMHwDEDR8AXg8fAPgQHwCSEh8ALBQfANAVHwBqFx8ABBkfAJ4aHwBCHB8A3B0fAHYfHwAaIR8AtCIfAE4kHwDoJR8AjCcfACYpHwDAKh8AWiwfAP4tHwCYLx8AMjEfAMwyHwBwNB8ACjYfAKQ3HwA+OR8A4jofAHw8HwAWPh8AsD8fAFRBHwDuQh8AiEQfACJGHwC8Rx8AYEkfAPpKHwCUTB8ALk4fANJPHwBsUR8ABlMfAKpUHwBEVh8A3lcfAHhZHwAcWx8AtlwfAFBeHwDqXx8AjmEfAChjHwDCZB8AXGYfAPZnHwCaaR8ANGsfAM5sHwBobh8ADHAfAKZxHwBAcx8A2nQfAH52HwAYeB8AsnkfAFZ7HwDwfB8Ain4fACSAHwDIgR8AYoMfAPyEHwCWhh8AOogfANSJHwBuix8ACI0fAKyOHwBGkB8A4JEfAHqTHwAelR8AuJYfAFKYHwDsmR8AkJsfACqdHwDEnh8AXqAfAAKiHwCcox8ANqUfANCmHwBqqB8ADqofAKirHwBCrR8A3K4fAICwHwAash8AtLMfAE61HwDyth8AjLgfACa6HwDAux8AZL0fAP6+HwCYwB8APMIfANbDHwBwxR8ACscfAK7IHwBIyh8A4ssfAHzNHwAgzx8AutAfAFTSHwDu0x8AktUfACzXHwDG2B8AYNofAPrbHwCe3R8AON8fANLgHwBs4h8AEOQfAKrlHwBE5x8A3ugfAILqHwAc7B8Atu0fAFDvHwD08B8AjvIfACj0HwDC9R8AZvcfAAD5HwCa+h8ANPwfANj9HwBy/x8ADAEgALACIABKBCAA5AUgAH4HIAAiCSAAvAogAFYMIADwDSAAig8gAC4RIADIEiAAYhQgAPwVIACgFyAAOhkgANQaIABuHCAACB4gAKwfIABGISAA4CIgAIQkIAAeJiAAuCcgAFIpIAD2KiAAkCwgACouIADELyAAaDEgAAIzIACcNCAAQDYgANo3IAB0OSAADjsgALI8IABMPiAA5j8gAIBBIAAkQyAAvkQgAFhGIADyRyAAjEkgADBLIADKTCAAZE4gAP5PIACiUSAAPFMgANZUIABwViAAClggAK5ZIABSWyAA9lwgAJBeIAAqYCAAxGEgAGhjIAACZSAAnGYgADZoIADaaSAAdGsgAA5tIACybiAATHAgAOZxIACAcyAAJHUgAL52IABYeCAA8nkgAIx7IAAwfSAAyn4gAGSAIAD+gSAAmIMgADyFIADWhiAAcIggAAqKIACuiyAASI0gAOKOIAB8kCAAIJIgALqTIABUlSAA+JYgAJKYIAAsmiAAxpsgAGqdIAAEnyAAnqAgADiiIADcoyAAdqUgABCnIACqqCAATqogAOirIACCrSAAHK8gAMCwIABasiAA9LMgAI61IAAytyAAzLggAGa6IAAAvCAApL0gAD6/IADYwCAAcsIgAAzEIACwxSAASscgAOTIIAB+yiAAIswgALzNIABWzyAA8NAgAJTSIAAu1CAAyNUgAGzXIAAG2SAAoNogADrcIADe3SAAeN8gABLhIACs4iAAUOQgAOrlIACE5yAAHukgAMLqIABc7CAA9u0gAJDvIAAq8SAAzvIgAGj0IAAC9iAAnPcgAED5IADa+iAAdPwgAA7+IACy/yAATAEhAOYCIQCABCEAJAYhAL4HIQBYCSEA8gohAJYMIQAwDiEAyg8hAG4RIQAIEyEAohQhADwWIQDgFyEAehkhABQbIQCuHCEAUh4hAOwfIQCGISEAICMhALokIQBeJiEA+CchAJIpIQAsKyEA0CwhAGouIQAEMCEAnjEhAEIzIQDcNCEAdjYhABA4IQC0OSEATjshAOg8IQCCPiEAJkAhAMBBIQBaQyEA/kQhAJhGIQAySCEAzEkhAHBLIQAKTSEApE4hAD5QIQDiUSEAfFMhABZVIQCwViEASlghAO5ZIQCIWyEAIl0hALxeIQBgYCEA+mEhAJRjIQAuZSEA0mYhAGxoIQAGaiEAoGshAERtIQDebiEAeHAhABJyIQC2cyEAUHUhAOp2IQCEeCEAKHohAMJ7IQBcfSEA9n4hAJqAIQA0giEAzoMhAGiFIQAMhyEApoghAECKIQDaiyEAfo0hABiPIQCykCEAVpIhAPCTIQCKlSEAJJchAMiYIQBimiEA/JshAJadIQAwnyEA1KAhAG6iIQAIpCEAoqUhADynIQDgqCEAeqohABSsIQCurSEAUq8hAOywIQCGsiEAILQhAMS1IQBetyEA+LghAJK6IQA2vCEA0L0hAGq/IQAOwSEAqMIhAELEIQDcxSEAgMchABrJIQC0yiEATswhAPLNIQCMzyEAJtEhAMDSIQBk1CEA/tUhAJjXIQA82SEA1tohAHDcIQAK3iEApN8hAEjhIQDi4iEAfOQhABbmIQCw5yEAVOkhAO7qIQCI7CEAIu4hAMbvIQBg8SEA+vIhAJT0IQA49iEA0vchAGz5IQAQ+yEAqvwhAET+IQDe/yEAggEiABwDIgC2BCIAUAYiAPQHIgCOCSIAKAsiAMIMIgBmDiIAABAiAJoRIgA0EyIA2BQiAHIWIgAMGCIAphkiAEAbIgDkHCIAfh4iABggIgCyISIAViMiAPAkIgCKJiIAJCgiAMgpIgBiKyIA/CwiAJYuIgA6MCIA1DEiAG4zIgASNSIArDYiAEY4IgDgOSIAhDsiAB49IgC4PiIAUkAiAPZBIgCQQyIAKkUiAMRGIgBoSCIAAkoiAJxLIgA2TSIA0E4iAHRQIgAOUiIAqFMiAEJVIgDmViIAgFgiABpaIgC0WyIAWF0iAPJeIgCMYCIAJmIiAMpjIgBkZSIA/mYiAKJoIgA8aiIA1msiAHBtIgAUbyIArnAiAEhyIgDicyIAhnUiACB3IgC6eCIAVHoiAPh7IgCSfSIALH8iAMaAIgBggiIABIQiAJ6FIgA4hyIA0ogiAHaKIgAQjCIAqo0iAE6PIgDokCIAgpIiAByUIgDAlSIAWpciAPSYIgCOmiIAMpwiAMydIgBmnyIAAKEiAJqiIgA+pCIA2KUiAHKnIgAMqSIAsKoiAEqsIgDkrSIAfq8iACKxIgC8siIAVrQiAPC1IgCUtyIALrkiAMi6IgBivCIABr4iAKC/IgA6wSIA1MIiAHjEIgASxiIArMciAEbJIgDqyiIAhMwiAB7OIgC4zyIAXNEiAPbSIgCQ1CIANNYiAM7XIgBo2SIAAtsiAKbcIgBA3iIA2t8iAHThIgAY4yIAsuQiAEzmIgDm5yIAgOkiACTrIgC+7CIAWO4iAPLvIgCM8SIAMPMiAMr0IgBk9iIA/vciAKL5IgA8+yIA1vwiAHr+IgAUACMArgEjAEgDIwDsBCMAhgYjACAIIwC6CSMAXgsjAPgMIwCSDiMALBAjANARIwBqEyMABBUjAKgWIwBCGCMA3BkjAHYbIwAQHSMAtB4jAE4gIwDoISMAgiMjACYlIwDAJiMAWigjAPQpIwCOKyMAMi0jAMwuIwBmMCMAADIjAKQzIwA+NSMA2DYjAHw4IwAWOiMAsDsjAEo9IwDuPiMAiEAjACJCIwC8QyMAYEUjAPpGIwCUSCMALkojANJLIwBsTSMABk8jAKBQIwBEUiMA3lMjAHhVIwASVyMAtlgjAFBaIwDqWyMAhF0jAB5fIwDCYCMAXGIjAPZjIwCQZSMANGcjAM5oIwBoaiMAAmwjAKZtIwBAbyMA2nAjAH5yIwAYdCMAsnUjAEx3IwDweCMAinojACR8IwC+fSMAYn8jAPyAIwCWgiMAMIQjANSFIwBuhyMACIkjAKKKIwA8jCMA4I0jAHqPIwAUkSMArpIjAFKUIwDslSMAhpcjACCZIwDEmiMAXpwjAPidIwCcnyMANqEjANCiIwBqpCMADqYjAKinIwBCqSMA3KojAICsIwAariMAtK8jAE6xIwDysiMAjLQjACa2IwDAtyMAWrkjAP66IwCYvCMAMr4jAMy/IwBwwSMACsMjAKTEIwA+xiMA4scjAHzJIwAWyyMAsMwjAFTOIwDuzyMAiNEjACLTIwDG1CMAYNYjAPrXIwCU2SMAONsjANLcIwBs3iMAEOAjAKrhIwBE4yMA3uQjAILmIwAc6CMAtukjAFDrIwD07CMAju4jACjwIwDC8SMAZvMjAAD1IwCa9iMANPgjAM75IwBy+yMADP0jAKb+IwBAACQA5AEkAH4DJAAYBSQAsgYkAFYIJADwCSQAigskACQNJADIDiQAYhAkAPwRJACWEyQAOhUkANQWJABuGCQAEhokAKwbJABGHSQA4B4kAIQgJAAeIiQAuCMkAFIlJAD2JiQAkCgkACoqJADEKyQAXi0kAAIvJACcMCQANjIkANAzJAB0NSQADjckAKg4JABCOiQA3DskAIA9JAAaPyQAtEAkAFhCJADyQyQAjEUkACZHJADKSCQAZEokAP5LJACYTSQAPE8kANZQJABwUiQAFFQkAK5VJABIVyQA4lgkAIZaJAAgXCQAul0kAFRfJADuYCQAkmIkACxkJADGZSQAYGckAPpoJACeaiQAOGwkANJtJAB2byQAEHEkAKpyJABEdCQA6HUkAIJ3JAAceSQAtnokAFp8JAD0fSQAjn8kACiBJADMgiQAZoQkAACGJACkhyQAPokkANiKJAByjCQADI4kALCPJABKkSQA5JIkAH6UJAAiliQAvJckAFaZJADwmiQAlJwkAC6eJADInyQAYqEkAAajJACgpCQAOqYkANSnJAB4qSQAEqskAKysJABGriQA6q8kAISxJAAesyQAuLQkAFK2JAD2tyQAkLkkACq7JADEvCQAaL4kAALAJACcwSQANsMkANrEJAB0xiQADsgkALLJJABMyyQA5swkAIDOJAAk0CQAvtEkAFjTJADy1CQAltYkADDYJADK2SQAZNskAAjdJACi3iQAPOAkANbhJAB64yQAFOUkAK7mJABI6CQA7OkkAIbrJAAg7SQAuu4kAF7wJAD48SQAkvMkACz1JADG9iQAavgkAAT6JACe+yQAOP0kANz+JAB2ACUAEAIlAKoDJQBOBSUA6AYlAIIIJQAcCiUAwAslAFoNJQD0DiUAmBAlADISJQDMEyUAZhUlAAoXJQCkGCUAPholANgbJQB8HSUAFh8lALAgJQBKIiUA7iMlAIglJQAiJyUAvCglAFYqJQD6KyUAlC0lAC4vJQDIMCUAbDIlAAY0JQCgNSUAOjclAN44JQB4OiUAEjwlAKw9JQBQPyUA6kAlAIRCJQAeRCUAwkUlAFxHJQD2SCUAmkolADRMJQDOTSUAaE8lAAxRJQCmUiUAQFQlANpVJQB+VyUAGFklALJaJQBMXCUA8F0lAIpfJQAkYSUAvmIlAFhkJQD8ZSUAlmclADBpJQDKaiUAbmwlAAhuJQCibyUAPHElAOByJQB6dCUAFHYlAK53JQBSeSUA7HolAIZ8JQAgfiUAxH8lAF6BJQD4giUAkoQlADaGJQDQhyUAaoklAA6LJQCojCUAQo4lANyPJQCAkSUAGpMlALSUJQBOliUA8pclAIyZJQAmmyUAwJwlAFqeJQD+nyUAmKElADKjJQDMpCUAcKYlAAqoJQCkqSUASKslAOKsJQB8riUAFrAlALqxJQBUsyUA7rQlAIi2JQAiuCUAxrklAGC7JQD6vCUAlL4lADjAJQDSwSUAbMMlAAbFJQCgxiUARMglAN7JJQB4yyUAHM0lALbOJQBQ0CUA6tElAI7TJQAo1SUAwtYlAFzYJQAA2iUAmtslADTdJQDO3iUAcuAlAAziJQCm4yUAQOUlAOTmJQB+6CUAGOolALLrJQBW7SUA8O4lAIrwJQAk8iUAyPMlAGL1JQD89iUAlvglADr6JQDU+yUAbv0lAAj/JQCsACYARgImAOADJgB6BSYAFAcmALgIJgBSCiYA7AsmAIYNJgAqDyYAxBAmAF4SJgD4EyYAnBUmADYXJgDQGCYAdBomAA4cJgCoHSYAQh8mAOYgJgCAIiYAGiQmALQlJgBYJyYA8igmAIwqJgAmLCYAyi0mAGQvJgD+MCYAmDImADw0JgDWNSYAcDcmAAo5JgCkOiYASDwmAOI9JgB8PyYAFkEmALpCJgBURCYA7kUmAIhHJgAsSSYAxkomAGBMJgD6TSYAnk8mADhRJgDSUiYAdlQmABBWJgCqVyYARFkmAOhaJgCCXCYAHF4mALZfJgBaYSYA9GImAI5kJgAoZiYAzGcmAGZpJgAAayYAmmwmADRuJgDYbyYAcnEmAAxzJgCmdCYASnYmAOR3JgB+eSYAGHsmALx8JgBWfiYA8H8mAIqBJgAugyYAyIQmAGKGJgD8hyYAoIkmADqLJgDUjCYAeI4mABKQJgCskSYARpMmAOqUJgCEliYAHpgmALiZJgBcmyYA9pwmAJCeJgAqoCYAzqEmAGijJgACpSYAnKYmADaoJgDaqSYAdKsmAA6tJgCoriYATLAmAOaxJgCAsyYAGrUmAL62JgBYuCYA8rkmAJa7JgAwvSYAyr4mAGTAJgAIwiYAosMmADzFJgDWxiYAcMgmABTKJgCuyyYASM0mAOLOJgCG0CYAINImALrTJgBU1SYA+NYmAJLYJgAs2iYAxtsmAGrdJgAE3yYAnuAmADjiJgDc4yYAduUmABDnJgCq6CYATuomAOjrJgCC7SYAJu8mAMDwJgBa8iYA9PMmAJj1JgAy9yYAzPgmAGb6JgAK/CYApP0mAD7/JgDYACcAcgInABYEJwCwBScASgcnAOQIJwCICicAIgwnALwNJwBWDycA8BAnAJQSJwAuFCcAyBUnAGwXJwAGGScAoBonADocJwDeHScAeB8nABIhJwCsIicAUCQnAOolJwCEJycAKCknAMIqJwBcLCcA9i0nAJovJwA0MScAzjInAGg0JwACNicApjcnAEA5JwDaOicAdDwnABg+JwCyPycATEEnAOZCJwCARCcAJEYnAL5HJwBYSScA8konAJZMJwAwTicAyk8nAG5RJwAIUycAolQnADxWJwDgVycAelknABRbJwCuXCcAUl4nAOxfJwCGYScAIGMnAMRkJwBeZicA+GcnAJJpJwA2aycA0GwnAGpuJwAEcCcAqHEnAEJzJwDcdCcAdnYnABB4JwC0eScATnsnAOh8JwCCficAJoAnAMCBJwBagycA9IQnAJiGJwAyiCcAzIknAHCLJwAKjScApI4nAD6QJwDikScAfJMnABaVJwCwlicAVJgnAO6ZJwCImycAIp0nAMaeJwBgoCcA+qEnAJSjJwA4pScA0qYnAGyoJwAGqicAoKsnAEStJwDericAeLAnABKyJwC2sycAULUnAOq2JwCEuCcAKLonAMK7JwBcvScA9r4nAJrAJwA0wicAzsMnAGjFJwAMxycApsgnAEDKJwDayycAfs0nABjPJwCy0CcATNInAPDTJwCK1ScAJNcnAL7YJwBi2icA/NsnAJbdJwA63ycA1OAnAG7iJwAI5CcArOUnAEbnJwDg6CcAeuonAB7sJwC47ScAUu8nAOzwJwCQ8icAKvQnAMT1JwBe9ycA+PgnAJz6JwA2/CcA0P0nAGr/JwAOASgAqAIoAEIEKADcBSgAgAcoABoJKAC0CigATgwoAPINKACMDygAJhEoAMASKABkFCgA/hUoAJgXKAAyGSgA1hooAHAcKAAKHigApB8oAEghKADiIigAfCQoACAmKAC6JygAVCkoAO4qKACSLCgALC4oAMYvKABgMSgABDMoAJ40KAA4NigA0jcoAGw5KAAQOygAqjwoAEQ+KADePygAeEEoABxDKAC2RCgAUEYoAPRHKACOSSgAKEsoAMJMKABmTigAAFAoAJpRKAA0UygA2FQoAHJWKAAMWCgAsFkoAEpbKADkXCgAfl4oACJgKAC8YSgAVmMoAPBkKACKZigALmgoAMhpKABiaygA/GwoAKBuKAA6cCgA1HEoAG5zKAAIdSgArHYoAEZ4KADgeSgAhHsoAB59KAC4figAUoAoAPaBKACQgygAKoUoAMSGKABoiCgAAoooAJyLKABAjSgA2o4oAHSQKAAOkigAspMoAEyVKADmligAgJgoABqaKAC+mygAWJ0oAPKeKACMoCgAJqIoAMqjKABkpSgA/qYoAJioKAA8qigA1qsoAHCtKAAKrygArrAoAEiyKADisygAhrUoACC3KAC6uCgAVLooAPi7KACSvSgALL8oAMbAKABqwigABMQoAJ7FKAA4xygA3MgoAHbKKAAQzCgAqs0oAE7PKADo0CgAgtIoABzUKADA1SgAWtcoAPTYKACO2igAMtwoAMzdKABm3ygAAOEoAKTiKAA+5CgA2OUoAHLnKAAW6SgAsOooAErsKADk7SgAfu8oACLxKAC88igAVvQoAPD1KACU9ygALvkoAMj6KABi/CgABv4oAKD/KAA6ASkA3gIpAHgEKQASBikArAcpAFAJKQDqCikAhAwpAB4OKQDCDykAXBEpAPYSKQCQFCkANBYpAM4XKQBoGSkAAhspAKYcKQBAHikA2h8pAHQhKQAYIykAsiQpAEwmKQDmJykAgCkpACQrKQC+LCkAWC4pAPIvKQCWMSkAMDMpAMo0KQBkNikACDgpAKI5KQA8OykA1jwpAHo+KQAUQCkArkEpAFJDKQDsRCkAhkYpACBIKQDESSkAXkspAPhMKQCSTikANlApANBRKQBqUykABFUpAKhWKQBCWCkA3FkpAHZbKQAQXSkAtF4pAE5gKQDoYSkAgmMpACZlKQDAZikAWmgpAPRpKQCYaykAMm0pAMxuKQBmcCkACnIpAKRzKQA+dSkA2HYpAHx4KQAWeikAsHspAFR9KQDufikAiIApACKCKQDGgykAYIUpAPqGKQCUiCkAOIopANKLKQBsjSkABo8pAKCQKQBEkikA3pMpAHiVKQASlykAtpgpAFCaKQDqmykAhJ0pACifKQDCoCkAXKIpAPajKQCapSkANKcpAM6oKQBoqikADKwpAKatKQBArykA2rApAH6yKQAYtCkAsrUpAFa3KQDwuCkAiropACS8KQDIvSkAYr8pAPzAKQCWwikAMMQpANTFKQBuxykACMkpAKLKKQBGzCkA4M0pAHrPKQAU0SkArtIpAFLUKQDs1SkAhtcpACrZKQDE2ikAXtwpAPjdKQCS3ykANuEpANDiKQBq5CkADuYpAKjnKQBC6SkA3OopAIDsKQAa7ikAtO8pAE7xKQDo8ikAjPQpACb2KQDA9ykAZPkpAP76KQCY/CkAMv4pANb/KQBwASoACgMqAKQEKgBIBioA4gcqAHwJKgAgCyoAugwqAFQOKgDuDyoAiBEqACwTKgDGFCoAYBYqAPoXKgCeGSoAOBsqANIcKgBsHioABiAqAKohKgBEIyoA3iQqAHgmKgAcKCoAtikqAFArKgDqLCoAji4qACgwKgDCMSoAXDMqAAA1KgCaNioANDgqANg5KgByOyoADD0qAKY+KgBKQCoA5EEqAH5DKgAYRSoAvEYqAFZIKgDwSSoAiksqAC5NKgDITioAYlAqAPxRKgCgUyoAOlUqANRWKgBuWCoACFoqAKxbKgBGXSoA4F4qAHpgKgAeYioAuGMqAFJlKgDsZioAkGgqACpqKgDEayoAaG0qAAJvKgCccCoANnIqANpzKgB0dSoADncqAKh4KgBMeioA5nsqAIB9KgAafyoAvoAqAFiCKgDygyoAjIUqADCHKgDKiCoAZIoqAP6LKgCYjSoAPI8qANaQKgBwkioACpQqAK6VKgBIlyoA4pgqAHyaKgAgnCoAup0qAFSfKgDuoCoAkqIqACykKgDGpSoAaqcqAASpKgCeqioAOKwqANytKgB2ryoAELEqAKqyKgBOtCoA6LUqAIK3KgAcuSoAwLoqAFq8KgD0vSoAjr8qACjBKgDMwioAZsQqAADGKgCaxyoAPskqANjKKgByzCoADM4qALDPKgBK0SoA5NIqAH7UKgAi1ioAvNcqAFbZKgDw2ioAlNwqAC7eKgDI3yoAYuEqAAbjKgCg5CoAOuYqAN7nKgB46SoAEusqAKzsKgBQ7ioA6u8qAITxKgAe8yoAuPQqAFz2KgD29yoAkPkqACr7KgDO/CoAaP4qAAIAKwCcASsAQAMrANoEKwB0BisAGAgrALIJKwBMCysA5gwrAIoOKwAkECsAvhErAFgTKwD8FCsAlhYrADAYKwDKGSsAZBsrAAgdKwCiHisAPCArANYhKwBwIysAFCUrAK4mKwBIKCsA4ikrAIYrKwAgLSsAui4rAF4wKwD4MSsAkjMrACw1KwDGNisAajgrAAQ6KwCeOysAQj0rANw+KwB2QCsAEEIrALRDKwBORSsA6EYrAIJIKwAmSisAwEsrAFpNKwD+TisAmFArADJSKwDMUysAcFUrAApXKwCkWCsAPlorANhbKwB8XSsAFl8rALBgKwBKYisA7mMrAIhlKwAiZysAvGgrAFZqKwD6aysAlG0rAC5vKwDIcCsAbHIrAAZ0KwCgdSsARHcrAN54KwB4eisAEnwrALZ9KwBQfysA6oArAISCKwAohCsAwoUrAFyHKwAAiSsAmoorADSMKwDOjSsAaI8rAAyRKwCmkisAQJQrANqVKwB0lysAGJkrALKaKwBMnCsA5p0rAIqfKwAkoSsAvqIrAFikKwD8pSsAlqcrADCpKwDKqisAbqwrAAiuKwCirysARrErAOCyKwB6tCsAFLYrALi3KwBSuSsA7LorAIa8KwAqvisAxL8rAF7BKwD4wisAnMQrADbGKwDQxysAaskrAA7LKwCozCsAQs4rANzPKwB20SsAGtMrALTUKwBO1isA6NcrAIzZKwAm2ysAwNwrAFreKwD+3ysAmOErADLjKwDM5CsAcOYrAAroKwCk6SsAPusrAOLsKwB87isAFvArALrxKwBU8ysA7vQrAIj2KwAs+CsAxvkrAGD7KwD6/CsAnv4rADgALADSASwAbAMsAAYFLACqBiwARAgsAN4JLAB4CywAHA0sALYOLABQECwA9BEsAI4TLAAoFSwAwhYsAGYYLAAAGiwAmhssADQdLADYHiwAciAsAAwiLACmIywASiUsAOQmLAB+KCwAGCosALIrLABWLSwA8C4sAIowLAAkMiwAyDMsAGI1LAD8NiwAljgsADo6LADUOywAbj0sAAg/LACsQCwARkIsAOBDLAB6RSwAHkcsALhILABSSiwA7EssAJBNLAAqTywAxFAsAF5SLAACVCwAnFUsADZXLADaWCwAdFosAA5cLACoXSwATF8sAOZgLACAYiwAGmQsALRlLABYZywA8mgsAIxqLAAmbCwAym0sAGRvLAD+cCwAmHIsADJ0LADWdSwAcHcsAAp5LACueiwASHwsAOJ9LAB8fywAIIEsALqCLABUhCwA7oUsAJKHLAAsiSwAxoosAGCMLAAEjiwAno8sADiRLADckiwAdpQsABCWLACqlywATpksAOiaLACCnCwAHJ4sALafLABaoSwA9KIsAI6kLAAopiwAzKcsAGapLAAAqywAmqwsADSuLADYrywAcrEsAAyzLACmtCwASrYsAOS3LAB+uSwAIrssALy8LABWviwA8L8sAJTBLAAuwywAyMQsAGLGLAAGyCwAoMksADrLLADUzCwAeM4sABLQLACs0SwARtMsAOrULACE1iwAHtgsALjZLABc2ywA9twsAJDeLAAq4CwAxOEsAGjjLAAC5SwAnOYsADboLADa6SwAdOssAA7tLACy7iwATPAsAObxLACA8ywAJPUsAL72LABY+CwA8vksAJb7LAAw/SwAyv4sAGQALQAIAi0AogMtADwFLQDWBi0AeggtABQKLQCuCy0AUg0tAPYOLQCQEC0AKhItAMQTLQBoFS0AAhctAJwYLQA2Gi0A2hstAHQdLQAOHy0AqCAtAEwiLQDmIy0AgCUtACQnLQC+KC0AWCotAPIrLQCWLS0AMC8tAMowLQBkMi0ACDQtAKI1LQA8Ny0A1jgtAHo6LQAUPC0Arj0tAEg/LQDsQC0AhkItACBELQC6RS0AVEctAPhILQCSSi0ALEwtAMZNLQBqTy0ABFEtAJ5SLQA4VC0A3FUtAHZXLQAQWS0AqlotAE5cLQDoXS0Agl8tABxhLQDAYi0AWmQtAPRlLQCOZy0AMmktAMxqLQBmbC0ACm4tAKRvLQA+cS0A2HItAHx0LQAWdi0AsHctAEp5LQDuei0AiHwtACJ+LQC8fy0AYIEtAPqCLQCUhC0ALoYtAMiHLQBsiS0ABostAKCMLQA6ji0A3o8tAHiRLQASky0ArJQtAFCWLQDqly0AhJktAB6bLQDCnC0AXJ4tAPafLQCQoS0ANKMtAM6kLQBopi0ADKgtAKapLQBAqy0A2qwtAH6uLQAYsC0AsrEtAEyzLQDwtC0AirYtACS4LQC+uS0AWLstAPy8LQCWvi0AMMAtAMrBLQBuwy0ACMUtAKLGLQA8yC0A4MktAHrLLQAUzS0Ars4tAFLQLQDs0S0AhtMtACDVLQDE1i0AXtgtAPjZLQCS2y0ANt0tANDeLQBq4C0ADuItAKjjLQBC5S0A3OYtAIDoLQAa6i0AtOstAE7tLQDo7i0AjPAtACbyLQDA8y0AWvUtAP72LQCY+C0AMvotAMz7LQBm/S0ACv8tAKQALgA+Ai4A4gMuAHwFLgAWBy4AsAguAFQKLgDuCy4AiA0uACIPLgDGEC4AYBIuAPoTLgCeFS4AOBcuANIYLgBsGi4ABhwuAKodLgBEHy4A3iAuAHgiLgASJC4AtiUuAFAnLgDqKC4AjiouACgsLgDCLS4AXC8uAAAxLgCaMi4ANDQuAM41LgByNy4ADDkuAKY6LgBKPC4A5D0uAH4/LgAYQS4AskIuAFZELgDwRS4AikcuACRJLgDISi4AYkwuAPxNLgCWTy4AMFEuANRSLgBuVC4ACFYuAKJXLgBGWS4A4FouAHpcLgAUXi4AuF8uAFJhLgDsYi4AhmQuACpmLgDEZy4AXmkuAAJrLgCcbC4ANm4uANBvLgB0cS4ADnMuAKh0LgBCdi4A5ncuAIB5LgAaey4AtHwuAFh+LgDyfy4AjIEuACaDLgDKhC4AZIYuAP6HLgCYiS4AMosuANaMLgBwji4ACpAuAKSRLgBIky4A4pQuAHyWLgAWmC4AupkuAFSbLgDunC4AiJ4uACygLgDGoS4AYKMuAASlLgCepi4AOKguANKpLgB2qy4AEK0uAKquLgBEsC4A6LEuAIKzLgActS4AtrYuAFq4LgD0uS4AjrsuACi9LgDCvi4AZsAuAADCLgCawy4ANMUuANjGLgByyC4ADMouAKbLLgBKzS4A5M4uAH7QLgAY0i4AvNMuAFbVLgDw1i4AitguAC7aLgDI2y4AYt0uAAbfLgCg4C4AOuIuANTjLgB45S4AEucuAKzoLgBG6i4A6usuAITtLgAe7y4AuPAuAFzyLgD28y4AkPUuACr3LgDE+C4AaPouAAL8LgCc/S4ANv8uANoALwB0Ai8ADgQvAKgFLwBMBy8A5ggvAIAKLwAaDC8Avg0vAFgPLwDyEC8AjBIvADAULwDKFS8AZBcvAAgZLwCiGi8APBwvANYdLwB6Hy8AFCEvAK4iLwBIJC8A7CUvAIYnLwAgKS8AuiovAFQsLwD4LS8Aki8vACwxLwDGMi8AajQvAAQ2LwCeNy8AODkvANw6LwB2PC8AED4vALQ/LwBOQS8A6EIvAIJELwAmRi8AwEcvAFpJLwD0Si8AjkwvADJOLwDMTy8AZlEvAABTLwCkVC8APlYvANhXLwByWS8ADFsvALBcLwBKXi8A5F8vAIhhLwAiYy8AvGQvAFZmLwD6Zy8AlGkvAC5rLwDIbC8AbG4vAAZwLwCgcS8AOnMvAN50LwB4di8AEngvAKx5LwBQey8A6nwvAIR+LwAogC8AwoEvAFyDLwD2hC8AkIYvADSILwDOiS8AaIsvAAKNLwCmji8AQJAvANqRLwB0ky8ADpUvALKWLwBMmC8A5pkvAICbLwAknS8Avp4vAFigLwDyoS8AlqMvADClLwDKpi8AbqgvAAiqLwCiqy8APK0vAOCuLwB6sC8AFLIvAK6zLwBStS8A7LYvAIa4LwAgui8AxLsvAF69LwD4vi8AksAvADbCLwDQwy8AasUvAATHLwCoyC8AQsovANzLLwB2zS8AEM8vALTQLwBO0i8A6NMvAILVLwAm1y8AwNgvAFraLwD02y8AmN0vADLfLwDM4C8AcOIvAArkLwCk5S8APucvAOLoLwB86i8AFuwvALDtLwBU7y8A7vAvAIjyLwAi9C8AxvUvAGD3LwD6+C8AlPovAC78LwDS/S8AbP8vAAYBMACgAjAARAQwAN4FMAB4BzAAEgkwALYKMABQDDAA6g0wAIQPMAAoETAAwhIwAFwUMAD2FTAAmhcwADQZMADOGjAAchwwAAweMACmHzAAQCEwAOQiMAB+JDAAGCYwALInMABWKTAA8CowAIosMAAkLjAAyC8wAGIxMAD8MjAAljQwADA2MADUNzAAbjkwAAg7MACsPDAARj4wAOA/MAB6QTAAHkMwALhEMABSRjAA7EcwAJBJMAAqSzAAxEwwAF5OMAACUDAAnFEwADZTMADQVDAAdFYwAA5YMACoWTAAQlswANxcMACAXjAAGmAwALRhMABOYzAA6GQwAIxmMAAmaDAAwGkwAGRrMAD+bDAAmG4wADJwMADWcTAAcHMwAAp1MACkdjAASHgwAOJ5MAB8ezAAIH0wALp+MABUgDAA7oEwAIiDMAAshTAAxoYwAGCIMAAEijAAnoswADiNMADSjjAAdpAwABCSMACqkzAARJUwAN6WMACCmDAAHJowALabMABQnTAA6p4wAI6gMAAoojAAwqMwAFylMAAApzAAmqgwADSqMADYqzAAcq0wAAyvMACmsDAASrIwAOSzMAB+tTAAGLcwALy4MABWujAA8LswAJS9MAAuvzAAyMAwAGLCMAAGxDAAoMUwADrHMADUyDAAbsowABLMMACszTAARs8wAODQMAB60jAAHtQwALjVMABS1zAA7NgwAJDaMAAq3DAAxN0wAF7fMAAC4TAAnOIwADbkMADa5TAAdOcwAA7pMACo6jAATOwwAObtMACA7zAAGvEwAL7yMABY9DAA8vUwAJb3MAAw+TAAyvowAGT8MAD+/TAAov8wADwBMQDWAjEAcAQxABQGMQCuBzEASAkxAOIKMQB8DDEAIA4xALoPMQBUETEA7hIxAJIUMQAsFjEAxhcxAGAZMQAEGzEAnhwxADgeMQDcHzEAdiExABAjMQCqJDEATiYxAOgnMQCCKTEAHCsxAMAsMQBaLjEA9C8xAI4xMQAyMzEAzDQxAGY2MQAAODEApDkxAD47MQDYPDEAcj4xAAxAMQCwQTEASkMxAOREMQB+RjEAIkgxALxJMQBWSzEA8EwxAJROMQAuUDEAyFExAGJTMQAGVTEAoFYxADpYMQDeWTEAeFsxABJdMQCsXjEAUGAxAOphMQCEYzEAHmUxAMJmMQBcaDEA9mkxAJBrMQA0bTEAzm4xAGhwMQACcjEAnHMxAEB1MQDadjEAdHgxAA56MQCyezEATH0xAOZ+MQCAgDEAJIIxAL6DMQBYhTEA8oYxAJaIMQAwijEAyosxAGSNMQAIjzEAopAxADySMQDgkzEAepUxABSXMQCumDEAUpoxAOybMQCGnTEAIJ8xAMSgMQBeojEA+KMxAJKlMQAspzEA0KgxAGqqMQAErDEAnq0xAEKvMQDcsDEAdrIxABC0MQC0tTEATrcxAOi4MQCCujEAJrwxAMC9MQBavzEA9MAxAJjCMQAyxDEAzMUxAGbHMQAKyTEApMoxAD7MMQDYzTEAfM8xABbRMQCw0jEAStQxAO7VMQCI1zEAItkxALzaMQBg3DEA+t0xAJTfMQAu4TEA0uIxAGzkMQAG5jEAoOcxAETpMQDe6jEAeOwxABzuMQC27zEAUPExAOryMQCO9DEAKPYxAML3MQBc+TEAAPsxAJr8MQA0/jEAzv8xAGgBMgAMAzIApgQyAEAGMgDaBzIAfgkyABgLMgCyDDIATA4yAPAPMgCKETIAJBMyAL4UMgBiFjIA/BcyAKAZMgA6GzIA3hwyAHgeMgASIDIArCEyAFAjMgDqJDIAhCYyAB4oMgDCKTIAXCsyAPYsMgCQLjIANDAyAM4xMgBoMzIADDUyAKY2MgBAODIA2jkyAH47MgAYPTIAsj4yAExAMgDwQTIAikMyACRFMgC+RjIAYkgyAAZKMgCgSzIARE0yAN5OMgB4UDIAHFIyALZTMgBQVTIA6lYyAIRYMgAoWjIAwlsyAFxdMgD2XjIAkGAyADRiMgDOYzIAaGUyAAJnMgCmaDIAQGoyANprMgB0bTIAGG8yALJwMgBMcjIA5nMyAIp1MgAkdzIAvngyAFh6MgD8ezIAln0yADB/MgDKgDIAboIyAAiEMgCihTIAPIcyAOCIMgB6ijIAFIwyALiNMgBSjzIA7JAyAIaSMgAglDIAxJUyAF6XMgD4mDIAnJoyADacMgDQnTIAap8yAA6hMgCoojIAQqQyANylMgCApzIAGqkyALSqMgBOrDIA8q0yAIyvMgAmsTIAwLIyAGS0MgD+tTIAmLcyADK5MgDWujIAcLwyAAq+MgCkvzIASMEyAOLCMgB8xDIAFsYyALDHMgBUyTIA7soyAIjMMgAizjIAxs8yAGDRMgD60jIAlNQyADjWMgDS1zIAbNkyAAbbMgCq3DIARN4yAN7fMgB44TIAHOMyALbkMgBQ5jIA6ucyAI7pMgAo6zIAwuwyAFzuMgAA8DIAmvEyADTzMgDO9DIAcvYyAAz4MgCm+TIASvsyAOT8MgB+/jIAGAAzALwBMwBWAzMA8AQzAIoGMwAuCDMAyAkzAGILMwD8DDMAoA4zADoQMwDUETMAbhMzAAgVMwCsFjMARhgzAOAZMwCEGzMAHh0zALgeMwBSIDMA7CEzAJAjMwAqJTMAxCYzAF4oMwACKjMAnCszADYtMwDQLjMAdDAzAA4yMwCoMzMAQjUzAOY2MwCAODMAGjozALQ7MwBYPTMA8j4zAIxAMwAmQjMAykMzAGRFMwD+RjMAmEgzADxKMwDWSzMAcE0zAApPMwCuUDMASFIzAOJTMwB8VTMAIFczALpYMwBUWjMA7lszAJJdMwAsXzMAxmAzAGpiMwAEZDMAnmUzADhnMwDcaDMAdmozABBsMwCqbTMATm8zAOhwMwCCcjMAHHQzALZ1MwBadzMA9HgzAI56MwAofDMAzH0zAGZ/MwAAgTMAmoIzADSEMwDYhTMAcoczAAyJMwCwijMASowzAOSNMwB+jzMAGJEzALySMwBWlDMA8JUzAIqXMwAumTMAyJozAGKcMwD8nTMAoJ8zADqhMwDUojMAbqQzABKmMwCspzMARqkzAOCqMwCErDMAHq4zALivMwBSsTMA9rIzAJC0MwAqtjMAxLczAGi5MwACuzMAnLwzAEC+MwDavzMAdMEzAA7DMwCyxDMATMYzAObHMwCAyTMAJMszAL7MMwBYzjMA8s8zAJbRMwAw0zMAytQzAGTWMwAI2DMAotkzADzbMwDW3DMAet4zABTgMwCu4TMASOMzAOzkMwCG5jMAIOgzALrpMwBe6zMA+OwzAJLuMwAs8DMA0PEzAGrzMwAE9TMAnvYzADj4MwDc+TMAdvszABD9MwCq/jMATgA0AOgBNACCAzQAHAU0AMAGNABaCDQA9Ak0AI4LNAAyDTQAzA40AGYQNAAAEjQApBM0AD4VNADYFjQAchg0ABYaNACwGzQASh00AO4eNACIIDQAIiI0ALwjNABWJTQA+iY0AJQoNAAuKjQA0is0AGwtNAAGLzQAoDA0AEQyNADeMzQAeDU0ABI3NAC2ODQAUDo0AOo7NACEPTQAKD80AMJANABcQjQA9kM0AJpFNAA0RzQAzkg0AGhKNAAMTDQApk00AEBPNADaUDQAflI0ABhUNACyVTQATFc0AOZYNACKWjQAJFw0AL5dNABYXzQA/GA0AJZiNAAwZDQAymU0AG5nNAAIaTQAomo0ADxsNADgbTQAem80ABRxNACucjQAUnQ0AOx1NACGdzQAIHk0AMR6NABefDQA+H00AJJ/NAA2gTQA0II0AGqENAAEhjQAqIc0AEKJNADcijQAgIw0ABqONAC0jzQATpE0APKSNACMlDQAJpY0AMCXNABkmTQA/po0AJicNAAynjQA1p80AHChNAAKozQApKQ0AD6mNADipzQAfKk0ABarNAC6rDQAVK40AO6vNACIsTQAIrM0AMa0NABgtjQA+rc0AJS5NAA4uzQA0rw0AGy+NAAGwDQAoME0AETDNADexDQAeMY0ABzINAC2yTQAUMs0AOrMNACOzjQAKNA0AMLRNABc0zQAANU0AJrWNAA02DQAztk0AHLbNAAM3TQApt40AEDgNADk4TQAfuM0ABjlNACy5jQATOg0APDpNACK6zQAJO00AMjuNABi8DQA/PE0AJbzNAA69TQA1PY0AG74NAAI+jQArPs0AEb9NADg/jQAhAA1AB4CNQC4AzUAUgU1AOwGNQCQCDUAKgo1AMQLNQBeDTUAAg81AJwQNQA2EjUA0BM1AGoVNQAOFzUAqBg1AEIaNQDcGzUAgB01ABofNQC0IDUAWCI1APIjNQCMJTUAJic1AMooNQBkKjUA/is1AJgtNQA8LzUA1jA1AHAyNQAKNDUArjU1AEg3NQDiODUAfDo1ACA8NQC6PTUAVD81AO5ANQCIQjUALEQ1AMZFNQBgRzUA+kg1AJ5KNQA4TDUA0k01AGxPNQAQUTUAqlI1AERUNQDeVTUAglc1ABxZNQC2WjUAWlw1APRdNQCOXzUAKGE1AMxiNQBmZDUAAGY1AJpnNQA+aTUA2Go1AHJsNQAMbjUAsG81AEpxNQDkcjUAfnQ1ACJ2NQC8dzUAVnk1APB6NQCKfDUALn41AMh/NQBigTUA/II1AKCENQA6hjUA1Ic1AG6JNQASizUArIw1AEaONQDgjzUAhJE1AB6TNQC4lDUAXJY1APaXNQCQmTUAKps1AM6cNQBonjUAAqA1AJyhNQBAozUA2qQ1AHSmNQAOqDUAsqk1AEyrNQDmrDUAgK41ABqwNQC+sTUAWLM1APK0NQCMtjUAMLg1AMq5NQBkuzUA/rw1AKK+NQA8wDUA1sE1AHDDNQAUxTUArsY1AEjINQAA</prop>
				<prop name="Temps">REFSWgAASWoCAIBJZf+PwvUoXM8+QP7p8kA/QKRwPQr/16NAQIXrUbj/HqVBQHsUrkf34ZpC/fODQ0Az9h4Bc0T182BFQMN+8PCPQkZAzcw3AO8sR0DsCACFS0j7QFJAAOsxSUD2fjAAwhVKQOF6DwC7AUsFA+VLQAEAcHc9ykw1A6xNQA8B73qUTkB3ARSuT7tAKVAA9UhQPQO79VA1BFFVA6FRQHH2AAEQUnUDhFJASOpWAfesBVNNA/VTQO5nAQpnVE0D1VRAbkcBUUhVZQO6VQ0D2ypWPQObVoUDKFfeZQOaV0BmDhEGWNodBFh9A95YzQM3Wd1AAAFwTVl9Ay5Zvg0D6lhAmplHEKltWE0DZVj18yBYhQPb6FelA9BXTQPFVxZVA8FXHQPDfBduFW4VAIYfmB+yGX4VdhXWH3gT7vIhv+wfBi8YKy4SvSwvPi8AUC9aIY4DbC9+L5Avoi+0JwKGAri0L8Yv6C/aL/wvBj0AHj8wP0I/XD92P4g/mj+sP2C+P9A/4j9kN3YCtFcNA9WKXCRNBBQKBETEVtqlA4AsREBW9fPwVbYtA7JV3QN4VS0TPa1V/fMDVTUDzNQElbVULRNd3AQYVEUD4S1TPQOrUx0EU1VExATbBVN9A85S3QOYUm5FA1FSQP8CHFL989vjUS0TrVENE3ZRavX0UYUDCORE0FB9A3uOUA0TVlBAHwYCtVBlFE8FA2VP3QP4rU6FA4hOxURObURNqv0ETVUkTL1ETMUES9YtE91LfURM9fOATJb1Ew9N/URN1QSEVO7FTUUD8ZRXXgNMVN1NAkUT2YxXvl/QU85VtlW2VYJWAuH8X65VFm8oa2YC6gA8b05vYGuWVXZviG+aWaZvQLhvym+cV8YDnFfOAvfkbwAOff5lHn02ffZtVn9oew5/ABh/Kn+sf75/0H/if0R3DgKB+gSH/n32fyCPKo+sVEW1Tl1ET6UD8E/NA5fNUP3zE1ENRKQEAFLWBQN1Ul1kUvUTX1NqZRRTpYRUdQPUVA0TsUbkBzYDPESgVh0DE21XLQOCVw1TDljFQ2t8WF0EWC0DIllFE2sZWTUD7AyUslhVA1VxHBQeBJVXtQPH/D8EBkUOErZklw4/CD+CmbYCy5dXfQNeHEcOEsZWrO2ENEwAVv3zw0xEiG1VfQNOVbUDB1UNU2vOVKWUVKUDYFRlA9sqVB0D81M1A7xTbL0G7vI/U0UTCVMtAzXSnISarARkUjUElIRt9aQEwFFFE3lRHQPNQ4SEClHVBAxUnlBa3QNoFFQwUHUD9IQE22hPxUP8TjUDjE7aDZROpQOwTbUDR022DVPeTM0Dd0wNU/5VS10US8VETAUDhVxVFUylA3CcVNGcZ+5lpl8AuF+SUV693l/wW/ZfCG8qbwBkb8a/aG+SbwzPHs+Yb9pvAFTPZs94z4rJPo+gf6rPxM8Ats/Yz+LPDN8m3zjfSt9c38Bu3wCLzqVGk3wHdgJUUKo9RFANA2rkROCMpFWmnITKUp1GVgKxLKQkssSEthSlZEScVfXzELTEl8YDVg0TZlfdA9hNV0UDYVj9lEQUKTQUSz5ZpQMgPBf/AqxcFC1oBJQVWGUD2lwnBkVARkNcn+4/iJ+CnwREpPSEK25XNQMcLOVWdQQsRLFQPEQT4FYC0VUFA5Vq5ARaREQS5ATaVP30VVQ1A2xE9DN0RP3MBK3H5NSRUw0DSiykFNacRN1SzQOnpIRvUqpFEzm8RAHU1VGtBFGy7ZRRfUScBOFQZQOqVVAtA3K81DqspAS01LOAT+WEHFSlTp30TkplBE1VE2DsZRy0kHxVZUzN9Ev1lPSkXkx9oxPTTN2mRhK5pLeWVda9AE69lg+oD4K/pL+mv8C/2r8AFB/2vzgfSh9cHz7PgB+SHwCkH95v8G/yzxzf/s/wHxrfACwv/h9AL0ovbC92L4gvsi+sRHf24gxOtUROLaN0DU+lQzVQJbT8RMPwJkNodKSj8Jbyr8xEI1OllNFT7UQEp45CC/yUflWqbYRVJeRWfeRWjUNLLNTnVvJDWNWkWOWETOdERuUmU1glpPyH3kImPJcCfqLDZJeW76jvwu8ET/Y1VKbThOR99OQsLOToHOS1pcSUYuSEI1aFBFVMjfQE5GxV7dQE5Oz012ouQ1RNI0cMpBBULeS1U6XzoYT0XVMNIyW2hPTtUkWTt1J1VFLWxfNIUp1EUoWD2lEUpZSMhGDE9CjE1LvQZgOq3PSCvNRKrKQUlKVPJqXzMU+d1sbyWKTUm1BqbvKBRHQX1CSsTC0zyyhMlVRLBYT8pEhMCmUETC2jNGxVhAf+bR4VAN4FTrVev3C/wg/MD+YPuL8A+g9UbyYfaB+Kb5xvdh12HwDQb+Jv9G/WH1AvKnkOfSZ/AFh/an9EfxZ/gH+Sf8R/tn9o6H/6fyRkAZzUZ07tJGoEBBV8hLOUpC5RBQRtUc2DGlL1o45SbXMVBSw0eCSk7IT0k0Bu8rXxHKRjJPTVVY1UVla9o7xWPYRX3YRXvdMTKljdJDzk/jSUU+CeU2acNAhZPeYfso1YRXNbN1hV8/NXdaPJzD8A1j/oOwZP0Os2lS6V7oOE5LU9tJT63JSzVqXzcUIc9DEU9FMwJpPklHgM5K0w5JT4VJXzv6REiNp8hFH81BpUpfPhU5Y9k6tTJeRTpaQkNPfVUs3zwZz0iRw0U1K0BbRchOXM9KFRbeRRVs2jMlE9k/uspMT8JGuOUA2TVqSkIFBFc5u3T9XzSk/tRNSkcFVOJfMFDASZ1CQsJGQLwUydgzx8V4YD/KR7UAjeIzQFxGSO7Fe+HcZfkA8AWrn2XwhvGm9Eb0ZvaG+avwB0b76/0L/iv/SvBs8Yz8IfADTPNn9If6p/XM9mz6jPes8AvM+Wz9jPAt8U3ybfON8KjptBTlXzA09NNOwklWrc9BLE9Ii89P5RVUNFc9xE6NzUu0A+41OV81tfVDXz0lS180SslK24BOQsVl2jngz0EBVXTTOA9OQMrDeGA7w0rTWUNDlZhTvexISeFVh19Fjt9Fi91DSXFp1ADpUun0ifeu+c59bymqyEq1BXnYMMDJTGBPSEqlREQ4yUAYSUwyz0iiVVXdRVRQRMNNA0N/5DqtyUKsTU9GyEvGT0dza01D9TDTMJU73UrPSbmlK182RSNUSM9PfVUaXzsUyke5TUQ1FS9dRR3VQ0VVDF82hspK0wpPTYT21ET62DANZs1JBOfdMi5CS0TUplNE190+JMB37SAnRUq+hLJaRM1URMNcRMBI2k9LTOjM/2tYYPIL8yvwA8v1a/YL96vwQfpr/oD7q/AAwfHh8wH/q/VB9mHzDPQs8AlB/Gz8Af0h/kH/Yf+M8aLwAsLz4vUC9iLwQvZi3W9UZVSiZDT+UkUA1WJlJqDFTV4JT0VdxEyKTUPVOGnQOxU9XkhEce82xEnNVVXaMOTESCzOT0VipVNFd9hFeVE2HEhOuALJY1tuJAWW2kWX1EzIRVrqw0XLw0Faw03GyUAb0klx6f6D/yP7w/fuVWolWkJERe9NQcPETYLDQVlkxEUlREE1xEk4CWQlWXtJRQZEQXFDTelESbp1TFg25UFeSEhAO1VCVTyvSUhlNdo07VU92DGPyU4OxEqlJMldbm8jtSlaTkRMCE16Z28lFRJaSU1ONcpK5mZKR2UHWUVKT0T3VEtU9lVE+N46hOdZROlpUT0U09pE3FhLSkfNLUpBgEB+byC/z0YkwGdSPXTOX2jjNEH0YPWA8Aol+ED44PoA+yD9QPDm8gbwD6D0RvVm9AH4IZdm+Yb6pvAJwf/h/Ib4IvdC8Wfyh/sh8ARH8Gf2B/gn+Uf6Z/uH/KedL2007VpNz0dLQkVFBaHVRQnYNMUVWkURXkaqTUrRykIwSkl1Nd860kXESZVE1UVcWDfowE9KOVZFYFRubzDJTWbVdl00NYbdOwWB3rSNOATjW+k1gt9DTkavSELSf0hOdXHePDDJemNSCmP9g/mu8Un64jV1VE9NRbLFeFo+pWLXOlzOTUY4Ae4iMkROUsRKdVKrXUVWXjJtTU7Pwn5iLVfUxERxT0EMyU2FOmZdOTU6XWLnIltNTvTVIFo7dSFQRU9Eq0RCsQUi0EUQ30UbXUhNRRKMwkwyBOMrlUpITEJNVKpPQInPVPvWMxT8Tl5OR0WBxUu2AO4oVNJoWjGk3VpuaiLrynLlNWzKRITC1ztSQEMCRUAag8Z/avCL+aX+yvvl/YXwDqXzS/zg8wb2q/bG+Ov3BvALJvxL/Wv+i/+r/kb47NDs8AqB9qf1zPNn9gz8p/rM++z6DQz+LP9M9O35YwAaQkZ9VOdcM1dNQ1/HSxUErV1FEN46XMRbREkCSEiQM0925CCpSXzpNkRGPWLETXVTXkVv3TvFasPZb2iihYdcOVrIT81VilRFlFpFll4wZZ1EU2NlNY/YM4xNT1VwJlA8lk5549ljX2j4DvQu+o7IeWk4w0Pazk+kyUtVbk5HNWHbMxHDTyLESttww0bFWNgzPs5Pq2ZETDVDVTjFTFRFS29TMeVHXD5VM1w6FVU1XzavQkMyz0/KxEtcVk9IzUlFdSBaMfopRE2kzXvvOU9DUEpP+1UG3Dx7wkkFD941pZUH00xCS6T31ET+301izUdU5V4wgUVJ1NrKWm3nKsTH0zRZyk9WVLNcRLLdQ0VJxMjYQCHMSRJLd+b4hf4q8sDwa/ABC/Kr90D1a/UL96v7wPtg8A4A+qvwQfFh8oHzoffM9OHwCIz3IfhB8G3SbNxh/YH5LPQOwf3h8gLzIvRC9uQvoUBEtFTl1ET3X2tpNQpZQNUf3jilEtVNREo0DHQqvoUlXjeHTU6syUX21UFUPSVPVzRFWlg224DDQsVjVDoFYtU1MuV+UkNJQOTDR5fDQ15Xw0NZyEOVmNhjZSa8xYXQONtIRKWPVzAwRYxSTkPJs/tT9X71HvtGvobkKK9CRQVzVTDGoERMhUlIRclENWNcOzAVat5m5CelUds0GVVdWTB1SE0DyHrvJgJVT94yrs5wair2zXrvJbQFM1AwlTxSRS3fTRUl2ELPcugufERLFRqhWTe9REQ0T0DEz01bA8pWz3NoM0pNhPteRPVmXzAE9d1E5lMyJsJCu5TfVzNNQEylRXBkOUhKdW00zdlEw1xISkjgA8B3ZfEA8iD2xfRg9YD2oPALRfpg/YX+pfzA/uDyBvQl8ARB9Wb2hvSh+Eb45voG/CHwAEL44feM8SLxx/Bi8of1J/gGR/dn9QL2Ih3kVm09RE8EL0dHRk9BugtoMUpOD8lEAr8PZDHITDkA5DBPRDjJesJkOElJxVhfMOpOSCNlyUE1dVg4BXzZT0JEFg9NQzML6DlIeu8iCUhLPeWD2kTIRcWNWTFwpMhNw8hL9cP24/gD8an1TEj/7imiyUXjyUHITkK9pWjZOWVJRULIVMlFXFxOSKHIROlNQXHISt3pyUp1SNo24URDnazCT0DPS8UwWDhlOqhfRTpSMYRETgrCSoqVKdJq7TUvVkUbVzwMoMpIh8RFFU1UzU5VCqhfOuHKRpPNQxNKT4ZU99lE9FlMRErE79NJpcpNG09ExNdUTc9Hy1TI2UTMWD6EvNgwtM/EcmMtNMteREZM5EbwDGr9ivel+8r5ZfIL+yX8xfABa/KL8Sb0y/Xr8wb0JvlL8Apr+4v7JvvG+uHyjLPn/4bwAazzTPVs9oz3rPjM+ez0jPMKrPtMeGIyTUx07llLx0tVQ81NHklE5RzSPEqVFtJCz0ryz0PwT0s9FTtUQUR1ajVe3TflW0pebm0maM5PVWpSNoqsw02BTkRkw0ssTUFW1ZZfNAWc2DK1ndI4vsWOWUWLXkVIVUhOcBV83knI8m77iPwo8c797SVaQElGwElCzMNOiM5LWlHJRkLIQjVnUj1U1VFeOYVb0kZNQmFISp7ASHf4J/VJRHzOQDNkzUy1PVs5VT7XbWsjUlxOTtJPS3Uh1U7HRNPRT0BVJ1pNx0l1T0RV/ElCjUdMtw5kNQBYOzdlDt5LxECFBd06IFT9X0T+3GfoP0xJOwFuJTaE2VJOT0kyxULgxXal4jSxXjSMT0tUwd4wVLpKS9PLembY61nq/ArwD6/9Sv3q3+rwi/Mr9MD3YPAEC/mg+sD4a/wL/iD/QPpm0Azr8oHzofTB/ub2gfYh+UHwCmH7gfyh/cH+4fAC8SKeaiGwFOpSOYTr10TPX0lKuxUN0kUQWDpowkGjVS1URSBRMhUwX0tCRVCrTke5zk76zkY0SUNdd05Eh01NhWrfTcjLMoWC0kvNT8WB3jO6VZ7URZlfR0hL5MhHy1WBXjOJTU9Vf988mAFOfu3a41Bu8Y7+KP/ISuqVdV1DyEP8Q0/FTktVbkNHFW5aMxLITjRJQ1p/Q0avw0MVX9lJzka79UxZRU5aNRVJVEqmyU1ISUnoyUaJSUMG1TTTP4UuWjwVId46uLUoXUUnWDDrSU101R5aOhUc12poIyhEQt+7RExFA1hFCd9ET02xJQfRO3T61DSk9adYPeJKRxTvXkTt2jM31NLYRs9KhMHaQkVUFLDVbGI3z3rpPspKHk9wDODWYN5v8wXxIP7K8uD3hfAHIJbg+oX4oPzF+2D/gPAm8AFG8mbzhvGh9cb/6/gB+SbwCEb55vcB/Sb7xvDi8QfyJ/kDR/Rn+Ye77TTmWUDKVQJL3kbEQQxJdmggCkl7ZitQUURHh8JOpTDfRUql3T0myURMw0uBSELK1W1ZO8VnWDLkSEoCJ8NA78J87TVIQ3pNTjIGw+82SE0FiNI49YvTMrSlg90wSM1NIs7OPYQDY1Nj9IP1o/fIdWUo38dFVQjDQMfNTIHJSEpDSbQVaVk/BV9dTMNHhlVe3kVa10VNTOVL3kdVTF5FRdJFRApKAhq+NTHeOrNNRz1OQ9tnQkB1Pl49BSLSRSpjWTU1LVlKx05Qz0r1rElHjMlEFRlYMIzJSqC9WOLPRWbEQgZETUVU9t9E+NNE5NI4ysRNUddHSZ5MQwHFTFTFp9M14EpP5LXVRLtUQoPKdWo2z0iExk0exf7lUAHl84X0JfjK9mX4Bfil/UrwDmr8hfCr8cv0avOL/yX2S/AE5v6L/6v5S/tm/Qv/pv9L8A5m8Qz+K//L9Oz2DPcs+Ez7RefcZDTjWTA0/thE+wLfYe9W7zHPTgUS3DVUJklOjs5MvgFpM01EOU59rv4irkdJxVhfMOVqz9dOyEEFdtRFddU/Ha/HRgDITMWHWjKVmmhfM+WbVEZNTe9CSeVgyEXFhV8xcMhNyENIG/ZI/235CPoo/U3+/immp0NF485Bz81NpWVSPVllzkVJw0AVTkxVWmjUOKVcWEnCQXJNTelqTkp1Q1g3AU1fQ09K1TTSO8U1Ujhvw0TtoERBgMROBSvTOqUqZNg2RSTSQ8RPecdMAslHeWklFRdZRRrTTMxFWgPPRoRCQxZET0xMRVhnx1T00jrKxEPTQkLbRsdExNVYPiJKeW461M5dPoSy2kTFWDYhTMRexEbFS0zlS/Vq1eVQB2r7j/iq+cr66vAA/SryQPAP6vSA9aD2wPLr94v6IPtA8Afr+Quy7N1g+Yv3pvLB/+vwBAz2IfdB+GH5gfqh+8H84fbCjDViImTnUjx051NKFPJeREJKuQ30NRNZPDFVF1dFKNQ8r0xFOQXlKbsVNNgyRU7ZSEJAumFJR+Ve2GVkKCJOT0qhzkZtSE2HyERlSEstYchBdZTdNANIQgWTbtQ+xYNYOwWG10FIQVJxSFV7VDw6TfLj/A36gSP+zf5iKkfDRuDOQsqtSE6JQ0pSTkZKw0E21WpUPVVSUzmFXFdIlV7RTkdOwM165DTCQ5NVS1QwNUJMtTHZRMlLT7wC7CJcR071KN07dUpHcmg1KlRFJ99FGN0xWXnHRgjJQo3MTTwP4TsLSUy8AGk/TkCFB91E8mLcM1T/UWLoJYnERDoLLOk00NpEz0mEwl0y5oVPdmc9xESORE00yN0wVHZKS9XKdOvT4Fpv/wTwDK/+T/7v8ID0pfNA9uXzgPANpJfg+wX4r/zA/mX/hf0g8ABB8mz0BvWh9Ub1ZvYG9SbwCsb75v0G/ib/RvBn8Yew7ilQxkRJgs9HRURcSUtLZMRC5RHeOmUS2UUlSFlGyUI1SUl7R0CKQ31EbTtDRjTOTXjDRmVjQV5i6iSxw8KFgdlMQkQ/xYJYZe1Z5DxCS8hNRrfFglMzjUdPVX/UMBySQ37i94jyI/XI9Whf4TqryEfZzUP/zU+lw0tWos5HHkhCFsNONVTVNbpVWlw2pVJVMx/IQN+JR0wVTN5LQ0C9Auc6oM1NZclKCU5Gic5DBWhHT4Ut2EUl0kUo0ktVJN0xC85NdRJVOh2VHFhBwkM1Flg/tQtOU0vJSA1MRIUJUjEm1QlWO3TxXTSk9dI63ebERxTt1LgZRkFyY0pKhMrcSMRO6kRFvwVM5zbPSxVPQoXKSlXKcgpsWWZVavaKtGYtUEXw5fACBfMl+Er15fqK+6r5xf3q8A8K/aXwS/Jr84vxJvXL9WvwAobxp/fL+eb6C/yr/sv/6/wBDPIs80z0bPWMtuogFOknX0Tq00FPVQxTR0lBBYzOd+Q8TkkFK1swWEdFV4fOTs3DRfZOTQdOS1RNSEuMSESlZ95Fa0VXRM1KBE1BFY9aN+bNQlXNQ5WY2jNVlt460KrCTQWJ3Tj8QkTBVYtdMElCTSZIcuhS6PQEiPWomW31iD5iWm4ooE1KtQV0XzDIQkyCTkhEashDFWZSbmI3w0eIQ0Mz9VtcRcJM5UxTSUdG1RbOQaVB0j41Nlg0OrU+00zDQ7IPYSBwSUNdD0NIt0dFNS3eS0xNPlUW10zOR41ORBUaqFdFFNc8QsRI705FhadJQgTHTUT3VET0Xzzfx0xIxOhXQk9J1NrBWUJKTFTF0jXmT0AmVMjaRLTfa2MpNMXfQCdESITLRzQMZfIK8yqXb/AFivYq+s/5av2KOer+j/+v8A/K8eDzAPIr9UD2YPUL+CvwCED54PuL/SD+QP1r/Qv+oPAAwfPh9QH2IfdB+GH5gbDqVqZvJF9BQHBCT0T5XkzVAdI/NQxSSc5OFRao2jdfQ062x0X1Nd1FlTtRRMJLlUfeMsXCTVnpQ0LKSEoXQ0FVcmFROHVxWGDpNYHeSUJLEirCe2AwyEuFhdQ3cVWM2EWNUUVz3UNDzrIKCuLT6PGD/iL5SEmgTUYGJMNByUhLtwNkKWVm3T1VI0JAE0JMHUhIhVqn3jTPzUFEQ03Dzko6r0hGzkhCjUxPAclLiWBCSCU0U0U000zDTdVkSUp1IVRFINoyr8NFP1Uf10XHSGrMRQnMRVGEyU4dwUnDREZnSUbTB0lPBPdeODT51zYxNPvYR8xTx0tE29dAZ8RN5MBYSERCvwHvVe41VMDaNaNPTrlERoRAQBzrQHDqUeFV7/cP86r5z/AKb/uP+SrwQPJl84XxIPXF8APg94Dxq/pF+2D3C/0l/cXwAeH/gPEm80by5vWG9qb3xvwI5voG+iH7Rv1m2uciZOWmWDy6SUsU+tc1bUFG3TtOROUW3TwlF9xFVSNePKbHQ/TOSzlDTLJFR9dFQ19BzkflWo9daGM5yE9Rw0Zswk1m1XdeNDWK3DsFgVRKVZbVM+bCfG0uoU1K6q3HRsHNQnHNVX7YPDgMwnti/QK16PGI9qib7SpGoMNGwMNCzE1OpWbZOpp3x1tIQTPCTVBOSYpgzkX1XtZCwk7PyEtlVU5UN9FCQ57IQDVHSry1N145NU5F1c5CeWzMTvUm2UUk3kbOQ7mrw0BTyU0FFNdKzEYFacxChRPZPwtOSu9DTTdlBV5LzkCISUok+2BWM1T12Dx05941ypTj2m3hNNFfRNPTOYkuyUMdSXDqNLtRQs9NMVTF2DR7REuaRHvl1OVQDuRa5PiP/aT+RP/k9ArxpfAGSvRl9wX5qvnF+ur7hf4q8A9K/+X4i/SmnWXT5vGG9ivwBsv4a/SL+yv8S/1r/ov/q/mAzPdrVO0gxOhZQsRHSaXJQ3zOS0UP3EzDSmqVE15PwUr3TkI1zklzVTrRMKVHR7VN2EtIQLY1V1s9eMhGuAFjU2Q2as3ChYhZTEdPxY9YStWS2DK1k9M/jEdLwavHR+fCQ4WE0m9mMEh0B239Avkt9M3y6FvnNXpYRqhNQ9FDT6XIS3VnXjVXNshCM8JOUE5KgsJKtsVZ1zM1Q0/LSEw1YcJIxUdbNHdDQQNOSr2lM1JFM142pM5DOpU93EvDTFBJSALHRKVVIt0xK0NNrsFKXENJjjEFaTjOT/UBUkzOSE1uw0TFB1sxdUxL5PVnUjUU8t0+IkRHn8ZFQLsKZChcRkGgS0sXREm0hM9ZP5S5WWpqIuTUwFY7VM/TQ89KikRwB2tZZd5p/4nwKvVP8ur0ivAIr/fK+u/4Cvqq/k/8avkF8ACg8sDw6/GL9KD2QPhg+ovwCiv7wPpg+Yv7oPBB8WHygfMMJvTB92te5CAU7dFCRFqU+F5o4ClUyUEhyUiNVRVcP+FJSQdMQDU8p1s3cc5OzMhXQ00FRqLUNEPDS4fIRIVkVDs7xWTYYmkqBXVcMOZVhFRFiN9BwkNVktQ7U09MQIbCTQWIWDj7bEdExY9TMGWC1D1ICkL+5/QN8Kj6QvfiVmQoq2hNRNV0VDDFc9M8ipVnXkbIQz5CT0pMS3bVWdk3pV7UNBVT3z0QlkdNsQPvKZXDRTVFb18x5UjQPl3ISvfDSreFOtM0AM5ArEhNPVUk2DjOSEVzR0H1KWPfPpUf1kUY3ETORF2sQ0DByUyFB9A5FQtGWUTMQkRJTYT3UUT9YFkwBPrRROlSMITmZl851NLSTM9MpMLdOxYrSUY0CWIuhLRUMcVkREnEyFgw8cBI7ERwD29R69zvVe/T7/SP9i/3T/AL5PmP/C//RPxv/4/ypfHA8AHg9gX3JfhF8evzC/gg/MXwDeX5gP8g/0X/YPOG9Kb1xvIG5vgG86H0QXDjNOtRTkNKHwBHQ7kCaVvuJqJJTgiVHthhZTUs2G1hM8dEPUnIeGQikENJqUhCxWpAUkbIVXteSMdPOMdGOAlHRDIObj7MTrwIbjrHTgWlx0oLx0XlhdgxcUJAvcV4WDvyzXLt8Ag4YvqNh/Wt+U1Jp81F4MJB5olNS7wOYqQ6TUA1YdY1vFVWXDilUFk1CkxCUXhITfJDcWk1T9FNwUbfQc5LxTVSOGUzVT205TnRMYU7Vz0lJaLURSJYNkUmV0UhVkKhSUwGTEiow0UaQ3bpOq1GSgbORptDQxRJT41sxkhk+95E8lg5ROYlUjJqTkw5BWMlBNfcMD50wt5CxEK0CWlSZFTpUCjlNMdRQERVRXFmU2Vd5FAHZPuJ+aT6RPrk/QT9pPJK8ANq8QXzpfbK8+X4hfoq+0rwC+X6Bbzq/4rwq/lG8ObxC/ADq/XL+Ob4i/mr+sv76/0L8sQhm2ciJOHdROfdTMZJNWUGU0vDRM5GdGslVqNOTK/GQ9DHSzU8U0yVR9xIzECyR3fqIOVpq1c4I8hPVWrcTcJNiK3CRIXCS05MTzwNZiQK1ZDaMlWX0z71x0sFpMJGwM1ChYPbPnpHdAfiWuf4Av4n/0f2YqpBSEU25X/RaeEuj0JJR0xKtSVu2jEazU0/wkl2bU1FxV9bQkdOpUTeSadIRsPDQ1VGXkvBTHVgTkkVO9k1lkNCNENK3fxISnUvWTcYQ0ObVS7aMBrITMUTWDk5lRzRSsNBhR9ZS8NKyadOR0fOQ8UFUk3GSaRU9ldE/95HwVBMTOHKRVZUQVTD1zk8zkKBxHNBZFJnJaNETPTJ00/DQBtPSX5q1WpSb/wJ/Sn+SfAP6fQP8ar2T/dv9Qr4KvrP8Ajq/Q/+L/9P8GD5hfIg9svwBODzgP2r90v3a/mA96D8wPQN4PsA/qDxQfRgVWMhB8FFuZTp0TeE91MzeMFMu1UFUzMKw1lDQ7UqrFxFJVAyWchJjEFAy2vNR/VD1z81R1xFUM9SZGEmhWHYbOJfZ628DEhhNMJAy0x1YjtMTVWLZVA5VYPXNTWBWDDhZcdOBXLfPBDNcG3xjfUCLfLN8Gw2Qke8wkPRyE1fo8hLX0JGR81CNWMk30VWXkLHRsVe0kjNRt/JwUw1Ql831URQNNR2yEEFTNNMzUoVw0zWpExDNT7bR0NLdStE2U9GRKdBQQUiVz2iqcNKXkhGzshDUkxNtgtDaTPOSE3GRKUE3zFa1QFYO+T92ET/3D4kVOvTRO7aZGc+y0GhQEtbG85Uz94/lL7aRLJM02VhNMXRRc9KXM705dAO7vAP8K/1RPLv9Q/4pPjP8Ark+Q/7r/5E++/xAPGl8sXwA+XxgLRg9Qv2pflF92X/APALpf3F/uXwBvEm8kbzZvSG9MWmluQgFOfZRs5U91dEpUFJVcFBBMN85CGnQUVZB8FAXE1HccNOrk1DVfpBTSnBRjVf0UvCTbSFalM7xWFYMuV9I1dFc1FIx0fhQk/lgWrcs1Wc1DCnx0Y3CnMrWP5BRMnMQEWD1DyQBcJ/bPOC9SL2wvPtqDcGbCbYoEdFBXpTMMV50mqjaCc3zUM3TE8oTUtzZkxHpVbUNBVaXkzCSs4yCmMoxU3YRU9UMeSlTE5+TUr7xnXhJAhIRb/FK1I8VS5ROMJDSrV1K90x/81OnchLGSbBR7XDe+01DF1ASUkdVQzUNaPOQkDJTYT9h9lJw3plJ1Tl0jCE7UBXTE5DSElUx1c2JMqKXm3jUWAjFUlJy05A8KBFSOZATVVF+enzBPep8ATE/un3hPwp/ET+afyE/6TwAcry6vCF9Sr2SvFg8oD5KvAJyvxl+IX7qv9K+uXwi/0l8APL9Ov2C/cr+Ev+a97rW+461O3dMDT10T8AzEdllQZTZGEohRHXRRRcOzc1Jd1DzEXVMVI85aRMRDVMS3VHUzRLQUTbjEJCxWBXR81BN0dDWCJCTxBHRgWLUkXMS0M3Bu41mlUxVZNaPe1hQknlilNFhNExdYANVktH92f4h/mn+kf+7FLpNVV6WjYUzUHlzUyGTUVYR81EN01AHkdMO0FFWI1CRMlNQSxCTMtNTRlbzU02BGEij0JPBTKt3EU6UUU03UU7VmBnLV0PS0mHQUYEQ0KlKsnRRUNLxRTeOGjIRBVVFV4wqMhNFE5JxM5GFmXBVcFMuwvrKDT9UkNnRkjE61wyJOxeZOElNHTZ00LJR8jOQTnOdWRhIYTL1kTO3D65TkBWhEpM58rwalZp+In5KfANTvrp/Inwr//J8u/wCvSqEABq9o/0KvjP+G/7D/gq/E/wDO/R61pq8ovwK/HA9GDygPAEIPfA+OD6APsg/ED5a/sLO29hImTu3Dy07ts7MtT0UTWFC9s9P01Fswpuby4VF1hqYyzHyEP1VTvcRT9QRUveOZJIQtLFzUnFUFAxEk15bCq/dWxXNqlCTaHNRIWozEzBR0Hlkt5FmttDVYPdRYLQOHWN3UHCQVABwk0IwkvSwvxs/Yz5jqyebN9hKkV1U0RCQsVhzU6Fb9E5Yk1FQ8xSy0JOtlmFXNZFX1BFzUVezsJKf0JHBUFDncJDMDVP0EnNSVU/22lsItJ1SE4FIVI6jE1POwmu7CO2SEBVKF5CwUl9akhF9RHeMcTDTlUKJ186781NOw5uI9zIQIZow0nk+dhNSErE4NhKasNNFNfeYec0yt1EySdfMuHJfuwgsMly4C1wAUlEPg5hMc91afqOuu7/g/ANLv7O/270BPIv9kT3ZPSP8Aev+k/57/4P/iT/RP5v/grwASX2QPTl9gX3JfPF+WX6hfgLpfzF/eX/BfAm8Ub05yDFlOrdQ05HRPlcM3xISttEw0LlG1w8IsFDdWfISvUhVTIdQkl4TUrQi8JHtUTcRU/WN+qFTU+3D+01aNFFbtw0tsFCdGUidY7bOTWC1DtRF8xD5sxClZDRP42kx0vIzEfFgVIzhYAn1UVx2E7B/2HxAvKi9kf7QuM+QUfeQUPVf9M/mqfBSnJNRkLNQjdCTlanwkqFzUbByEM1WVQ0v6VD10VIV0nCRHfNRtEHTU2FMVU6FTlUPVagzEM0SE73SEt1JWNcOAUpVDSrTUELzURdokNKXM1CMQdtNR1baq/jK5xISE9NRMxIQU1kw0vk8VU1EU5MNOUI3EbDQzUFZChay0GixUq7FMtbRMfVRL5bRLJs2LtUwF5HQ0qCxHju8AmEMuRe4/OJ8STxxPLk9ITwBaT6Sftp+QT6pP7J/OTxCvACKvNK8uXyhfGl+MX3avoK8Asq/Er45f6K/6rwy/Hr8wv2hCv1S/dpIBJORsTm3ETU+NoxdQZdQM5BDU1LWmHDVSVWOOUhUTA5VTbeRThRPqzCV81NDWtCRjVXUrSLRkula0TSb2kp5EJAxYPZN5aVi1FvYjWW2jMVk9c1sGWVVjzlhlk40cxCtKWK3DBBTEyUx3Ln+AQHM+dWZ/mM/qyT51RsNXmi2DUATUDFfthDzUc2Ys1DNWpWaOordVhROrelVlNFUNMwfMdMOWXBSMVJWEVKUUZNTlshyEr7y3BuJAUyXj/FbE1MNSJeRSzaNVbGRrH1I9k+nc1LFRjWS1UVU0UWWT/VCNo8etUG2jkVDVk1qEhCRaRDTYXDRsT0XkTs2ja3VOhWROLYOgTXXDBTTUlMqkNxbTlDcuw0zkCZxU5WSkkUSXBq0enzCfAHrvTJ9en3ifip/Mn+bv+O8A2p8c/y7/AK/KT2T/dv+I/wByr1yvhq/Yr2oP1P/m//j/AOKvLA9OD2APcg+ED94P8AOYZjW2s1w07E89ZEw0DkZchIhR1RTsJ1YjUs0mrN4TFIRDVKUz0tx0RrVVlRO4ZBQsVvXUVhr1dFf1g4BXHYTUxAtwNNbjXBQ17GQ5WW0k5GQT3lhNNAR0XFTHFhOsxwKmMrKsF37NTn8wK84fOCNKDvKazMRg1Mcv0sikdG2E7MRDVp3zAVal8y3F1HSKVT3zThTX1rXahuKZ1LRgVE3DKlSadcP0XNS8U3WEHIQ/zVOF4wlTFRQ0hJpSTKV0bNQsUh0E5ATAlNc0DhNUhAyc1NVQ9dRshJVptNQxhIT01NcuggCtT/WDkE6lMyJ8tLlNTfWDUE3d1CzkfBTnij7zS6W0TC2ElDX0hHACXPTOXPem9dY/cO+6P8w/AKbvuO/K79TvJk84Twr/XE8Abk9I/5L/pE+2T8hPov/URwA+DwBfEl/0Tx5fmA9KX3RfgIZfmF+qX7xfzl+oCz5yJlVO/RPLrISxzARUtNRR8XyEW4DWQuFkZFc0hFHKbGSbIDZzU12EVCWEViTULFWFFFXdQxEkJ2qm81Zdg2gcJNhX3UOzYVgF5CTEG1ktNFlYHcaeg1wUhVjdQ0G8ZBXzRBTQxMS9JH++H/AfKBp/LHduwqQMxGwMxAPAqv5zVu1jlqR0VOzEEyy0dOu1mFXNtFX1VEwk1d7sdKfUtHBkJDlUim20VP1UU420zLVMZBjKBBTgRISq7AfuMj1Spg1DBVKFNCxkl4zUUWyktdwk41B9Q65Q7WOzdlD1dMzUCFAN46JMhLXU1KxOtQbWQtH8hKtoTd2ETNVzmFw0Li1MDXPoS/0TCwznLiIr00z9E0usNL1UR1b9AF7tzj/4j+I/7D/+P0CfIk8AZJ92n1BPgk+sn85P0J/inwD0n9ZPYK86X2xf7k8gD3KvADSvRq+Ir7qvrK/er/CvAr9UFL8Ow06FhE7NBE+d1G1Q5cOzUC3jTFH1Y7PEUX20PGSvUt1DIVlTDYTEtApUJZN9vHRNC2RkflX1xu5iZvS0o9pWtYQMdw5yKJwUsm1YdaMVWW0zQFn9E4krtGfWAr6MFFsQDnI4DVhlo+dXHdQEd64V9m1AxrpLyN4fSMsug8TEfcTEqz1XdSPqPCSl9MRitVYtkyHsxONVRZOlVgTUalVtMzAE1Oos1I2xvHR7VA0W5iMcFNa1U62TnkxkaFO9AyO1U/0T67QktFKdtFK0HRQs1A7EJNdRLZOh1qTUXVH1VFHVA+5QVnWjtVBFFFBVw0hMhE0SrNS3T42EHDTA5NSrVU5d64HMpBcstKwRTLUElId2o0vN1gZjlIQFKCyUoVSXVv1WlWbvAJ8ACp8kny6fSJ9Sn5zvru/A7wCan+Tvtp8Irxr/LP8Or7j/AFr/zK/eT4j/2q+s/77/GL+A8v8ED9b/EA86D0wPrgoBtU4dZE7VAz5PVcMYqozUl3TUMFzUphyFUmolNFJ1owWEtHpTZdQoBBRzIC4i8+zEY7zEe3VTSFb9tDwUMJRkoRzEKxNYHWOchBT+pGTzsGh2FV4VPuKp3LRlWG0zCyBY3XRXPSQkz/ZvQM9QUs+cF3YVdiKKhMRNFCcUbtM0JHFsdDOkxKuwjtOGxMR6VWWEVCcew1xkjG1U1WNTVPXjHlR1o63llCSvU2Wjd8wEQGqEJPz8dMW8JIxSLWYqliIfbCTnFISx1CdGs9VRbbP/RITIBDSRUCrV41oMNCREhNgUN0YztqTUdU5VwwhObTOgFU11EzTU5Mqkh1Y9RvKtMUw0nExtsw8E9I4AROdG/Z4/MO9yP0zvXu9w7wCK75Tv1uXWP/g/2u8cT/7vANCLPv9gT3JPhE+W/5hPKl8AHA+2TyAP2k9UDyZfOF9KX2AEX1ZfgF9aD+w0RU7VY60DDGT0T9VzeEy081VQvRRRzQMA/HR1NGRt6my0X1Olg9JTrVTUVGc201UNQ7qEdC1WLO0kdHQVV8VkV9VmvmLZYxTFxGQlWX0zGVlWbbPvWHUUWO10WK0zCTHUZ34yyTR8exA2z5AfWFrP3G8OQppX5bNgRHTRHPRku7Am0oRsdENWVLVUnMTFHGSKzMRQ9BSJF5R3fjKZpHTTAA5CKllUvVRUJLxT/cOGBNRJTtR3/lNSJTQk1GRkJLUsRNT33FTAUUWDiNgUh/bDlCTVUP2znlBqfTNprCQxRIT4T310rU+FsxpPrQROpYMiNU59M7kstExN1SQkNKV8hIQY1NemA0zls4Am7NTxTM0kTETOTE+ORQBeP4A/so+MP54/uD/6jwRPAB6fCE+CgQ5PWJ9qn4SPjp8AoJ+yn6xP1p/on/qfZF8OrwBwXzKvVK9mr0CvUq+cr66vMMCvYgkehQ4ix059xLxUS1RQ5bPQVLfmsuDcdLVV7FTKbLQ/U+WDsTFTvSRUd96CDVUVFMzENRCkxIIUdPRWrbS0ZNXWRGRDVBSwFMQnWdZtkz5ZVRMg9LTqWEJ9xFjFxJS1FMd2Ir+sZ2BuH7hv0m8Ez55qpFf1A6VuBHQslMeeApYUdFTS5BQTNGTrBZgkZF1VrF3UVLTsVBWjp1x0cKZUdDlUbQTkxMsU1JPVU1XUU/2TJcwE4FJWHcOoUn1kUo0jO1wkqwVSdYRRDSOXnCRfWqQFUS0T41D1pFBlE6t2UN2DPaQkCITUollPHTTMJKxONdROzZOb0U0dw2hNHRREhJiSFDQuFDeOIgsEN+YS0xVMjSNLnIS9TJfGnU6VACbvwI/639SP5o8AnwqfTO8AZu9Qn4rvnO+u74Cf0u/k7wD279CfGv8s/x6vGK9K/8xPAE7/kK+a/7z/zv/g//L/BA/UVvXWc0591E51E3RPtJUkzFSz5HQuUXUTxNlRpcT0VK9SzVMjU7QF1LwECky0fVRtZFRm9QN+Ve0WjnJoVg12mK7TJMe+EipYfdSUtBeNWU0TQFklFt6jHBS+1rS0flgdwzhEFPVXABUkZB92H/i/oh9MH/ajxBRVfcQUPQx0+ix0pWy0VWTkFCM0ZOV0xKhUtK1sFCQzVT2D/BRktrSEB1byR1x0EFTFJFM2DfOhU33jalPFFMTEze18JLdSXYTsVEpSWu0UUt2j2lE946XUdFVsxHQoFLTw7HS5vCRVhNRUSrwkFOR0vkzUk1FP7aaeclxk1JOFhVrcpBoshKxMrVRMXfTVS92kSx3DSMwktUwK1cMwbNSoJOfG39jf6t8AND8W7R7vMO96P3Tvnj+wPwB679Q/vu8A/wpPHE8uTxD7AH79Dv9QT7L/bE9m/5hPsk8A3E/WT/BP4k8kXzZfSF8KUbKuw05thCSEOU9FdFDGxUOVUO0URCfOMhpSWuVzjmwEA1O9Q3d8BKvqU/VUVP1UVGXDYy1VbctIVnV0Vk0E/GStoDzEDlg9hFhtg/xYtLSjsDbCNFk91Fk9g6vMWF0zjby0SnRkBAFYlWYexSYd7r8gzxLPLMy0MxC+soqEFE1XPYMMVVflJFZlQ3EcdDNktGyjAL5Ct1Xdo3pVZTNrQVXtowfEFMNUPYPbjFRFA1NU5TMeVArFQ+XEVK+0Vy61FmP0xM3FrHSMUh22jgIfUlo1M+nMdLFRtQN73HStNQzU/1C9Q8cEtJBVUM0zWnwkJAy03FTUE2xPNYQkhHlsVCsA/lMJTSVkzDTKnNcOc4zXTtNWPIScTA3TD/Q0jjw3AD5N5jWWjzg/eo9UP2Y9bj8AiD9a7+SP9o/QPxqfLJ82TwBQn2KfdJ9GT2hPqp9cT/5PALCf8p/En05fKK8KX0yvXq9QcK+Cr9SvBnNOrVRP1cPF8PykdAS0YyAuYohRMtXDAOTHLmLoUsXGPsLNzgwkQ1QdJNQURlUqDZO6fMQt3GShZMVkZNuCV62D8Vedk2FYLL2EVLQ1WaXEWWXEnLTV3vQEngxkXFS0FVgAzVSsbyYfQB+Kb8y/zrUOkrWa/FRgRMQcV/UTyKqcFITkZEPcZAGUFMXWHLSKVSUjUPRkF1Vq1cPQDLSXzFRiVA2TaypULRP0VHS8Ux0Ta4ZTLZNOBCQKU81UZVIlhFKdFGR0LFLdlELcpMBUJNugBrNMJAyUdDXVTASeZCRpUE3UfCSr9E+FxE8lIwDEpJTVTq2zInRUuSQETE0mlSPnTCUkfNQYjNcecgkcRNeGk0y9FPx1PJ/WjQBmj7Dfio+cj66PwI/SjwSfAAafMJ9S72Tvdu9An5rvrO8Avu+Qn9Lv9O9Gr+CfKv88/wBO/xD/Gv90/5b/qP+6/8z/jKalFrImTpUmdhPEpFQq/MTRdCRqXCTglHRzcLT+c/SkPQS0s1O9dFRSvdOZbMW8FJxExBDsZGWCnBT0nBW8tNZXJXMTQ1j9dNQEJ3S0I2DuIlUg7ATq/ASuRGRqnAUWDGTcV01zv6S/tr/Qv6gSHyQfHsKkDMRsDMQsVowU2lb9A5acFFQ0taysFONVmFXFVFXt9FXUdbTkFKfsFHBMBDlUGmVUVI1zy1OFVBQk+6AqTtNTVcPgPCSq5KeOcm07XHQFUn3jzlFdxGaEdFFRXdTUxONQ/fRNUP0DdlA1BNSkCOzFinxVT/UkTq2mDgP0JGjVTaVT/kzUmFTULkyWBRPoS41zCwSHbrLTFUyNc0uk1L085wY/GD8Aqtnmw8Tfzt/g3/LfRD8u7wBoP3o/hO+eP4jvyu/UP+Y/APg/6u/c79bvgE9a/0xPdk8AiP+aT2xPjk/QT+JP9E8GX6gYW+Z1hiNOxaRPlXRQ2iVzs8R0TFElc8NRtGW0dHSvrFQjU13EU1YFEwhUJTN9vBQLVMQzgFXtZhayZlZVFrYjaCwXtsNMZLScBBdZFUNNQXS0LlkVZjYywRxka35YBRM4nATnVxV0gOQP7g/AvwofVG/+88RkfarcBD8UxOg0xKXsZGK1VjUzIaxk4VVFM6Vq/GRqBHQx/GTqVIV0NrwUe1RFM0VU5XR0xDXUjMSe1BRoU3VWjnJt66zEtFL9o35SFbS1UmUEUlVj2FE1M6HVUfWkUe30Uf2j7lDWfUO1UJ1UUFVjSFCaNWMSpHS3T+1UFNTAJU4lBE6NNo5TTW20dCQjqEytpJQnfkNLzXbeYwp01Cw0NKHsJ4bf4C+q3wA8jx49Jj9AP4KPhD+mj4g/AMIxjj/gj/KPLEe+PyCfMp8ARJ8OrZafIE96n8RPlp+onwDKT9Sf9p8IrxqvLK8+r1CvKOqRthP09Gcs1DlUJWx0s5VQtcRcdKZR1YMatix0jlK1kwVTrZN31nzE7FOFFFRtU+9Uam2zY0zE13wUSFYdI2O8Vk0WBnMMxAxYxRSxWPVW9hPkVDFZ/QMGrVl9s85YZYONxARKFhS09Vc9g8lsZ+YNRm/AUG9qb6y3/gVGswTEUFeqHSP8NMS1LMRxrGQxrVZVw/BVPWRVNVN4aVU1BATE+LQUwVTNxKq0FFEkxBjcZOEcdKvVU4WDddwUMHxU91JU/VT0FIt0VFOkxBy0pK3lVHStUXUkUTVjMlVRvVP7BNTELCSONCS1VnR0IATU1E/Vg0o1T7UD2mwkcU79FCzUsZk01PtwhoLFTLUDWqJs1UuVJo4lbhKTtCQLAnQkiEyUcyD2jR6PYIs+jwBQj2KPrN+GjxDvmo/0386PAPiPKu8870afYO9y74TvXp8AKE9KT7zvvp/g7/KfFP/enwAI/0r/XP9u/4D/kv/k92YlVo4CA0/FpE+NA5N0dCsQUSXEUZ1TAOwXlmOoNATTEK4C0MwVVDVj0mr8ZEQExLgMxC1WzbPFoGwVV51UDLd+0nlYbMXU1FQ0WfXjN1ltFMakBN5YTSRMtz5SBFgAFQQ0HOsPfb+nv6G/KxgW4lWazLwMlGTIZBSEbBSzQ1a99JxkxVUV44pWzGRBVX1TB5xU0KwUrZmkFGBUFeMq/GT0ssSkvLynxsJAU33TCWlTFQR8xJwkdGRSzVSpUvXkFCSxpMR7JCRDVVENtFH9JFA1BFB901NpUC20RCTYxPRsnHSbAE+dU5BOXXT0xLkWLFRMTbUD4qQnVhOMJKvuS33ETBUTfBTVTAqdU3BM5M6k7w7tdt+4LwDKL5zfrt/A39LfJD/+3xDvAFI/bD8Gn1Dvoj+0P6bv0D8Auu/cPw5PIE/y75z/Rk9oTwBST3xPnk+wT8JPrPem/S4llr5Sy059ZE8FxPQU8NVQxWRRzbPg7BRVUlplM8r89D1TvXOzRFSzQ1TFBGQUKVUNs5ypVT109LSApGTyJBRkbVf9I/FXBUNhWBUTbcxUBClZzbNAWcXE1vRU7Fh1c7CcVFxYKnWjF5xU3Ixkv7wH7l1Qxg+YvxJvpAykfGReDLStHAQU2lYFY5YkFFSqPAVWDTPV7KSYbFRQVuSkF1V9BFT146dsFNVwZBQ5HMQB5GTLU6oFY4YEdE4MdBgEBOClUt3Dquz3JrNS7cRSsnVzwNz3xjJRUX3EUWoNNFAVE6y8xHZQDcTGDCT4T81khKXE9KxOMLX2RtWWw0QkAk1tJjbDRUwNNEtVJk4lLtLTNNQFS6wkvZQ3zu1e37AvAo8A5C/uLwg/So8cP26PgI9qPwCkj7aPmD/aj+yP/o8Qn8o/ADSfjk+AT0qfdJ9un1ifsp+AxJ/Wn+if+p8Mrx6tDrNONiXDmE79U3RPbWQEJK3RNHRMUa3EUbVkUqrNo690xCNcxJfMZCZZVIWkxGQLVT2zflwUjPuw9kJmVl1mvnO8tNYqvLRGnASyFLQVrFcmstMrWRXEhAS+TLRqWFqNkycUtOdXLdPDvLdA9l8IbxpvNG9mtQZTVwWzrW5MBCxX3cPq3LSlanxUYuy0ITwE41VVg6ulVc1UVbUDIoRk6No8xLHEZHtUVYNFVKxNBHwU1FMtk5GcFFlpU32m/mLrtBS0UqWkZVLVpFJtVKwUzFHN9NaMxF1R9URRBbPuUFo9k7XExIBQZbNIvMTNBhxUmk8l1BwkwE5qLVROpSt9jJQXTS3WwmayKJx3FtVOExTUsUwEvRQ0hKE0h07f6H/6fxSPACaP+C9Cj4zfho+w35KPHN8Avo/Ij5I/HO8u70DvMpn+PwDYP0KffO+Gn4jvqu+07x6vgAD/Ev8k/zb/SP/ST3TUATVOFSRO7WM6T7VkdMxlMNz0qCR1DHSQUlUUxVPtY3qEFAPAz1J/VKrNw/P0tGWUZNdkVExJVgW0dFQw5Fe+E1hlVIYEtP5Y9aZ2BUYjpFSpauSkVQS0DsRU4Fc9FIBktza/SL9Sv3S/hgXuYorVVz1UVz3T+aS0tVbKneNxvLQzfFWUZLdV1MX0xLQ1zLT83PTDVLY1c4xUVcNTVPXTHk1UxePlU3WkxPRqRFRVM4QU/AR0xbwUjLz0rVd0pB9SPdPpLHSlWuQUbOwUNVHlU/9MdG3IBCSRUOXTWlB9AyskUAW0Tx10T0UkrMStdTQkOU6NY2CE9LpWdHQxT2UUT+1jGswURS5UpDEkJx4l7mIqPHQFJkx0KEwv5tJDID4lPiUA/sN8Jx4lji0GA6QvJi0mJQIewjPUL94lnhPkL/YlDj0C1lI3JD82P0g/UjGO9V49AHY/iD+aP6w/vj/QO4bz5D8A9j8AQ94/IE8yT0RPVk9oTwR6Sc7yPIRPjk2WT5BPwk8A3E/mT9BP8k8UXz5fIF8CXwBkXy5fcF+SX6Rfhl/YX7pfAARv/l/wXyJvTG8WbzBvQm8AfG+Wb6Bvkm/Eb+ZvyG/abwAUfx5/WG9Scd4lPi1GJT4lkCYlTjUmdc7CQ4THpqJO0kQkVrwXTuJhRCRmUKr1o2vMFG7EFHSExHhqzBR+xBSEZDSJUO2j1ZD8JJOExJjMFJ5Qqq2zokQkprwUqhSEsJrEFLRkNLlQDQSkdMNQrBdOw1SnvvLXXKTcZIRN36R041AdtHwk7GSEFe90xPVkNPlkhKsQzsJrA1G14weUFAxRBQOtEFTEE1Hl0xpcxB2hUbW0ZMfWw2zELlTEM6ycF/bSPlGd40GMFEWqJJRIRJROTJRRnBRVmmykWaQUX1GttOSEZ1SUF+6icFTEc2ykeZQUNXyMlIJkxIZRxQRElFGOVMeGo9SUmqQUn4wXVKb19qKrTJSxjBS1JJRVuGzEvoyUwmTExqz0rFPA7qLQUd3z02TE1irUlNpElN5UxON8lIsQqmbS7RSU8eSE9wSU+lpsxP5MlAFS5YRSlcNZCkTHrrISUk0jGEzENLPwtrNSxeMlUtXEbBTTLFIFJPSkNYQUOVKkzQTUpEI8x5bCSjTETlFSLRR0F5bCWrT0YCzEVWR0FGcktG0MtHG8pKV3xKR6NMdO4oE8xIaqhBSJNMSO1KSS3KSYqkzEnETEoGQUpfykqKoktK209LD0pLWEFLlqJLS97KTBvKTHUuXTVcrMpNBMtNN0FNcktFXdtPTgbLTk3KToJLRV7eyk8byk9/yk+Jy0bf7UpAJTxeMFUxUTLQxEFA9T1aRT3aSkxGscU82jIJzEJVMllFZcFCxTBQRTDRRT5dO1OkQUP7TEQlO140eaxPRKzMRQUy0UvMRYrVNl011TddNh9MRlmrzEaKTEbFPlBPTEdajE956ztMSCvMSIpMSMmkQUjyzUk1PtlPzEmlZk1KFTfQOkrNSnPNRVrUTUscTUtMT0unzUtb4s1MMU1MdTLQPLqnzUzsTU1LzE2Azk20LMxOCcxEMQhhNcFOxUFFXznMT1ROT5RBT/VBRbA1SdAwhUxaRU9YTWLBQTVL3zFyQUHFSqzcRUxRRUZSRUHSRUrAUkPBQ1VC0DO6zkQJbc9ENUFdRU9fTU9E+qzORRnORX3ORbjORgVOT1fORoxORuzORxnOQld9zke9T3xpNUzZS85NWKxOSOLBSTnOSXVGoVw53M5KHk9KVUDaRqJBSsLBSzbPS2VA3EogT0vxwXJsPM9MnE5M5qtOTUnOTXNBTeVB3DVeEs9OV85Oj85OwcFNXzbPT2vOT6rOQAVWqVxFWdxFWlAwtV9dPbDlXl0xRVnQMYVbbtgxxV7cMgVR2UVVplJFV1oy5VHcMxDBdKLnNVBdRVpXSUBEacBLNKVSXUdARUVTXUVVQ91KwEYbQEZXwEaGwEVW5UBHKUBHZ8BHhsBFV+dASE9ASIZASLxARVj8wEk3wEmIQEnMwEVaO0BKV8BKhsBK5UBNWytAS1nAS6pAS+VUz91PQEyFVNpMQEz8wEVdN8BNj8BN2sBOG0BFXlnATqzBTsjATwlATV9pwE+qQE/rwUA1bWVSMIVqXEVoWDEVa2VeMTVq2DF1YNlFaa7aRWpRMlVm10ZCQtWmwkMVwkN1bd5FYF1FpUJENcJEdW/eRW7cOrUFbtBFYto1i8JFyqxCRgzCRkPCRovCRsVkwkcVY943VEJHzEJE2AzCSEVs2URCSMTCRVkcwklDwkmJwkm0wk1aEMNKU8JKhEJKxWTL30DDS1Vq0UxCTAzCRVxDwkyJwky6Qkzyw0VdaMNNpEJNxMJOEMNLXlPCTovCTsVo2T8moMNPVEJPzEJABXlcStV8XzBlelxFf1hFeWpRMVV30EV4UELEQgajREJTxEKERELFdV46szV5UkV93kVwXUV9Z9o0NX7ZNHfERLV9TlBIxEU5REV3xEW1cqzXRXbbRXVdRX5XQURFVydER3fER73ER+FEStgjxEiFcVw42kRJCqjESTlESXJEScxEShWsxEpDxEqFd1o64URFWyHES2fES7hES/bERTw1ft9HxEyyxE0MxEVdTURNgkRNwsROA0RFXlPETohETvjETzlERV9yRE/NxE/hRFWD0ktVjthFgdwxFYNURYtg3DGVh1ox5YhYMhrVh9oyNYbXRY1YMv1VhtRFiVJFgtozhYyN3kZG9Gk1gdlGxk61eq1ZOqHERmbEQjVFTe0FQ3tnNMJ66C12wEnlVUlZTkBDD0BPgUBMGU9EF99OeO5SblvtUuwmp05FUzdNT6VLS3zKSA3KQBSGS006BupX4TnJc2lb6FpF6FxpNQPbQ0hBKUdLq1T2WUT/XT3k51lE6qBSRN/WRNVSRNBaRM1pWDPEyFhEsVo2tLagUkSlUUSo2TIkqlE2vFSXW0SaUTBUnttFVIxSRIbaRHnbRH5cRVRx3kRp20RnUkRl2ktUWdtEXVkxpFLcREqrWUROXERLV0Q53UQ2rdBENl5EIdw6FCjbRVQkU0Qk1kQx3EQ43kVJSHliNEDbRE7aREzcQNRD3jFUTlhmYDHJcenQA+nS6fQJ9ymR5DdJ+GlZ6fCLCfwpkewgHEn9aV7p3mnwDYn9KZTgM0p+6fUK8SryyvEC6vmK86oTZzQ52vr6/RqgC2pQ</prop>
			</obj>
			<obj name="Protocol" class="HTCProtocol" version="1">
				<prop name="Created">2023-04-15T18:54:59.446</prop>
				<prop name="LastModified">2023-04-15T18:55:24.534</prop>
				<obj name="Programs" class="HTCRunProgramList" version="5">
					<list name="emlist" count="4">
						<obj name="item" class="HTCRunProgram" version="1">
							<prop name="name">pre-incubation</prop>
							<prop name="Cycles">1</prop>
							<prop name="AnalysisMode">None</prop>
							<obj name="Segments" class="TEMRunSegmentList" version="1">
								<list name="emlist" count="1">
									<obj name="item" class="HTCRunSegment" version="2">
										<prop name="Hold">30</prop>
										<prop name="Slope">4.4</prop>
										<prop name="StepDelay">0</prop>
										<prop name="StepSize">0</prop>
										<prop name="Target">95</prop>
										<prop name="Target2">0</prop>
										<prop name="AcquisitionMode">0</prop>
										<prop name="AcqPerDegree">5</prop>
									</obj>
								</list>
							</obj>
						</obj>
						<obj name="item" class="HTCRunProgram" version="1">
							<prop name="name">amplification</prop>
							<prop name="Cycles">45</prop>
							<prop name="AnalysisMode">Quantification</prop>
							<obj name="Segments" class="TEMRunSegmentList" version="1">
								<list name="emlist" count="2">
									<obj name="item" class="HTCRunSegment" version="2">
										<prop name="Hold">5</prop>
										<prop name="Slope">4.4</prop>
										<prop name="StepDelay">0</prop>
										<prop name="StepSize">0</prop>
										<prop name="Target">95</prop>
										<prop name="Target2">0</prop>
										<prop name="AcquisitionMode">0</prop>
										<prop name="AcqPerDegree">5</prop>
									</obj>
									<obj name="item" class="HTCRunSegment" version="2">
										<prop name="Hold">30</prop>
										<prop name="Slope">2.2</prop>
										<prop name="StepDelay">0</prop>
										<prop name="StepSize">0</prop>
										<prop name="Target">60</prop>
										<prop name="Target2">0</prop>
										<prop name="AcquisitionMode">1</prop>
										<prop name="AcqPerDegree">5</prop>
									</obj>
								</list>
							</obj>
						</obj>
						<obj name="item" class="HTCRunProgram" version="1">
							<prop name="name">melting curve</prop>
							<prop name="Cycles">1</prop>
							<prop name="AnalysisMode">Melting Curves</prop>
							<obj name="Segments" class="TEMRunSegmentList" version="1">
								<list name="emlist" count="3">
									<obj name="item" class="HTCRunSegment" version="2">
										<prop name="Hold">5</prop>
										<prop name="Slope">4.4</prop>
										<prop name="StepDelay">0</prop>
										<prop name="StepSize">0</prop>
										<prop name="Target">95</prop>
										<prop name="Target2">0</prop>
										<prop name="AcquisitionMode">0</prop>
										<prop name="AcqPerDegree">5</prop>
									</obj>
									<obj name="item" class="HTCRunSegment" version="2">
										<prop name="Hold">60</prop>
										<prop name="Slope">2.2</prop>
										<prop name="StepDelay">0</prop>
										<prop name="StepSize">0</prop>
										<prop name="Target">65</prop>
										<prop name="Target2">0</prop>
										<prop name="AcquisitionMode">0</prop>
										<prop name="AcqPerDegree">5</prop>
									</obj>
									<obj name="item" class="HTCRunSegment" version="2">
										<prop name="Hold">1</prop>
										<prop name="Slope">0.114285714285714</prop>
										<prop name="StepDelay">0</prop>
										<prop name="StepSize">0</prop>
										<prop name="Target">97</prop>
										<prop name="Target2">0</prop>
										<prop name="AcquisitionMode">2</prop>
										<prop name="AcqPerDegree">5</prop>
									</obj>
								</list>
							</obj>
						</obj>
						<obj name="item" class="HTCRunProgram" version="1">
							<prop name="name">cooling</prop>
							<prop name="Cycles">1</prop>
							<prop name="AnalysisMode">None</prop>
							<obj name="Segments" class="TEMRunSegmentList" version="1">
								<list name="emlist" count="1">
									<obj name="item" class="HTCRunSegment" version="2">
										<prop name="Hold">30</prop>
										<prop name="Slope">2.2</prop>
										<prop name="StepDelay">0</prop>
										<prop name="StepSize">0</prop>
										<prop name="Target">40</prop>
										<prop name="Target2">0</prop>
										<prop name="AcquisitionMode">0</prop>
										<prop name="AcqPerDegree">5</prop>
									</obj>
								</list>
							</obj>
						</obj>
					</list>
					<list name="AnalysisModes" count="4">
						<item>None</item>
						<item>Quantification</item>
						<item>Melting Curves</item>
						<item>Color Compensation</item>
					</list>
					<prop name="ChannelCount">1</prop>
					<prop name="InstrumentSubclass">HTC_VER_10</prop>
					<obj name="Container" class="HTCBlockType" version="1">
						<prop name="Id">bt96TC5</prop>
						<prop name="RowCount">8</prop>
						<prop name="ColCount">12</prop>
						<prop name="OvershootDnDelay">10</prop>
						<prop name="OvershootUpDelay">10</prop>
						<prop name="RampRateMaxDn">2.2</prop>
						<prop name="RampRateMaxUp">4.4</prop>
						<prop name="ReactionVolMin">10</prop>
						<prop name="ReactionVolMax">100</prop>
						<prop name="ReactionVolDefault">20</prop>
						<prop name="HorVertCrosstalkCoefficient">0.0003</prop>
						<prop name="DiagCrosstalkCoefficent">0.0001</prop>
					</obj>
					<prop name="MaxPositionsToSeek">96</prop>
					<obj name="DetectionFormats" class="DetectionFormats" version="2">
						<list name="emlist" count="1">
							<obj name="item" class="HTCDetectionFormat" version="1">
								<list name="emlist" count="1">
									<obj name="item" class="HTCChannel" version="2">
										<prop name="name">SYBR Green I / HRM Dye</prop>
										<prop name="Active">1</prop>
										<prop name="EmissionWL">510</prop>
										<prop name="ExcitationWL">465</prop>
										<prop name="IntgrTime">250</prop>
										<prop name="MaxIntgrTime">1000</prop>
										<prop name="MeltFactor">1.2</prop>
										<prop name="QuantFactor">20</prop>
									</obj>
								</list>
								<prop name="name">SYBR Green I / HRM Dye</prop>
								<prop name="Active">1</prop>
								<prop name="DefChannelNdx">0</prop>
								<prop name="DenominatorNdx">-1</prop>
								<prop name="ReadOnly">0</prop>
								<list name="EmissionWLAvail" count="6">
									<item>488</item>
									<item>510</item>
									<item>580</item>
									<item>610</item>
									<item>640</item>
									<item>660</item>
								</list>
								<list name="ExcitationWLAvail" count="5">
									<item>440</item>
									<item>465</item>
									<item>498</item>
									<item>533</item>
									<item>618</item>
								</list>
								<prop name="MeasuringMode">hmmDynamic</prop>
							</obj>
						</list>
						<prop name="DefFormatName">SYBR Green I / HRM Dye</prop>
					</obj>
					<list name="AcquisitionModes" count="4">
						<item>None</item>
						<item>Single</item>
						<item>Continuous</item>
						<item>Step</item>
					</list>
					<prop name="SeekTemp">30</prop>
					<prop name="SampleVolume">10</prop>
				</obj>
			</obj>
			<prop name="CompletedProgramNo">5</prop>
			<prop name="StopPoint">3</prop>
			<prop name="CarouselConstMoved">0</prop>
		</obj>
		<obj name="AnlsAndSampleInfo" class="AnlsAndSampleInfo" version="1">
			<obj name="AnlsPropTypes" class="PropertyTypeList" version="1">
				<list name="emlist" count="3">
					<obj name="item" class="SamplePropType" version="1">
						<prop name="name">Units</prop>
						<prop name="PropClass">QuantUnitsProp</prop>
						<prop name="IsChannelProperty">0</prop>
						<prop name="SelectorOrder">0</prop>
						<prop name="ShowInSelector">0</prop>
						<prop name="ShowInTable">0</prop>
						<prop name="TableOrder">0</prop>
					</obj>
					<obj name="item" class="SamplePropType" version="1">
						<prop name="name">ExtRef</prop>
						<prop name="PropClass">RQExtRefProp</prop>
						<prop name="IsChannelProperty">0</prop>
						<prop name="SelectorOrder">0</prop>
						<prop name="ShowInSelector">0</prop>
						<prop name="ShowInTable">0</prop>
						<prop name="TableOrder">0</prop>
					</obj>
					<obj name="item" class="SamplePropType" version="1">
						<prop name="name">Endpt External Experiment</prop>
						<prop name="PropClass">EndptGenoExtExp</prop>
						<prop name="IsChannelProperty">0</prop>
						<prop name="SelectorOrder">0</prop>
						<prop name="ShowInSelector">0</prop>
						<prop name="ShowInTable">0</prop>
						<prop name="TableOrder">0</prop>
					</obj>
				</list>
			</obj>
			<obj name="SamplePropTypes" class="PropertyTypeList" version="1">
				<list name="emlist" count="26">
					<obj name="item" class="SamplePosPropType" version="1">
						<prop name="name">Position</prop>
						<prop name="PropClass">GenSampleEditPosition</prop>
						<prop name="AnalysisClass">General</prop>
						<prop name="IsChannelProperty">0</prop>
						<prop name="SelectorOrder">0</prop>
						<prop name="ShowInSelector">0</prop>
						<prop name="ShowInTable">1</prop>
						<prop name="TableOrder">0</prop>
					</obj>
					<obj name="item" class="SamplePropType" version="1">
						<prop name="name">Color</prop>
						<prop name="PropClass">SamplePrefColor</prop>
						<prop name="AnalysisClass">General</prop>
						<prop name="IsChannelProperty">0</prop>
						<prop name="SelectorOrder">1</prop>
						<prop name="ShowInSelector">0</prop>
						<prop name="ShowInTable">1</prop>
						<prop name="TableOrder">1</prop>
					</obj>
					<obj name="item" class="SamplePropType" version="1">
						<prop name="name">Replicate of</prop>
						<prop name="PropClass">GenSampleEditReplicate</prop>
						<prop name="AnalysisClass">General</prop>
						<prop name="IsChannelProperty">0</prop>
						<prop name="SelectorOrder">2</prop>
						<prop name="ShowInSelector">0</prop>
						<prop name="ShowInTable">1</prop>
						<prop name="TableOrder">2</prop>
					</obj>
					<obj name="item" class="SamplePropType" version="1">
						<prop name="name">Sample Name</prop>
						<prop name="PropClass">GenSampleEditName</prop>
						<prop name="AnalysisClass">General</prop>
						<prop name="IsChannelProperty">0</prop>
						<prop name="SelectorOrder">3</prop>
						<prop name="ShowInSelector">1</prop>
						<prop name="ShowInTable">1</prop>
						<prop name="TableOrder">3</prop>
					</obj>
					<obj name="item" class="SamplePropType" version="1">
						<prop name="name">Subsets</prop>
						<prop name="PropClass">GenSampleEditSubset</prop>
						<prop name="AnalysisClass">General</prop>
						<prop name="IsChannelProperty">0</prop>
						<prop name="SelectorOrder">4</prop>
						<prop name="ShowInSelector">0</prop>
						<prop name="ShowInTable">0</prop>
						<prop name="TableOrder">4</prop>
					</obj>
					<obj name="item" class="SamplePropType" version="1">
						<prop name="name">Notes</prop>
						<prop name="PropClass">GenSampleEditNotes</prop>
						<prop name="AnalysisClass">General</prop>
						<prop name="IsChannelProperty">0</prop>
						<prop name="SelectorOrder">5</prop>
						<prop name="ShowInSelector">0</prop>
						<prop name="ShowInTable">0</prop>
						<prop name="TableOrder">5</prop>
					</obj>
					<obj name="item" class="SamplePropType" version="1">
						<prop name="name">Sample ID</prop>
						<prop name="PropClass">HTCSampleID</prop>
						<prop name="AnalysisClass">General</prop>
						<prop name="IsChannelProperty">0</prop>
						<prop name="SelectorOrder">6</prop>
						<prop name="ShowInSelector">0</prop>
						<prop name="ShowInTable">0</prop>
						<prop name="TableOrder">6</prop>
					</obj>
					<obj name="item" class="SamplePropType" version="1">
						<prop name="name">Sample Prep Notes</prop>
						<prop name="PropClass">HTCSamplePrepNotes</prop>
						<prop name="AnalysisClass">General</prop>
						<prop name="IsChannelProperty">0</prop>
						<prop name="SelectorOrder">7</prop>
						<prop name="ShowInSelector">0</prop>
						<prop name="ShowInTable">0</prop>
						<prop name="TableOrder">7</prop>
					</obj>
					<obj name="item" class="SamplePrefWidthType" version="1">
						<prop name="name">Width</prop>
						<prop name="PropClass">SamplePrefWidth</prop>
						<prop name="AnalysisClass">Sample preferences</prop>
						<prop name="IsChannelProperty">0</prop>
						<prop name="SelectorOrder">8</prop>
						<prop name="ShowInSelector">0</prop>
						<prop name="ShowInTable">0</prop>
						<prop name="TableOrder">8</prop>
					</obj>
					<obj name="item" class="SamplePrefLineStyleType" version="1">
						<prop name="name">Line Style</prop>
						<prop name="PropClass">SamplePrefLineStyle</prop>
						<prop name="AnalysisClass">Sample preferences</prop>
						<prop name="IsChannelProperty">0</prop>
						<prop name="SelectorOrder">9</prop>
						<prop name="ShowInSelector">0</prop>
						<prop name="ShowInTable">0</prop>
						<prop name="TableOrder">9</prop>
					</obj>
					<obj name="item" class="SamplePrefPointStyleType" version="1">
						<prop name="name">Point Style</prop>
						<prop name="PropClass">SamplePrefPointStyle</prop>
						<prop name="AnalysisClass">Sample preferences</prop>
						<prop name="IsChannelProperty">0</prop>
						<prop name="SelectorOrder">10</prop>
						<prop name="ShowInSelector">0</prop>
						<prop name="ShowInTable">0</prop>
						<prop name="TableOrder">10</prop>
					</obj>
					<obj name="item" class="SamplePropType" version="1">
						<prop name="name">Dominant Channel</prop>
						<prop name="PropClass">DominantChannelProp</prop>
						<prop name="AnalysisClass">Color Compensation Analysis</prop>
						<prop name="IsChannelProperty">0</prop>
						<prop name="SelectorOrder">11</prop>
						<prop name="ShowInSelector">0</prop>
						<prop name="ShowInTable">0</prop>
						<prop name="TableOrder">11</prop>
					</obj>
					<obj name="item" class="EndPtSampleTypePropertyType" version="1">
						<prop name="name">EndPt Sample Type</prop>
						<prop name="PropClass">GroupingSample</prop>
						<prop name="AnalysisClass">EndPtGenotyping</prop>
						<prop name="IsChannelProperty">0</prop>
						<prop name="SelectorOrder">12</prop>
						<prop name="ShowInSelector">0</prop>
						<prop name="ShowInTable">0</prop>
						<prop name="TableOrder">12</prop>
					</obj>
					<obj name="item" class="SamplePropType" version="1">
						<prop name="name">EndPt Genotype</prop>
						<prop name="PropClass">Genotype</prop>
						<prop name="AnalysisClass">EndPtGenotyping</prop>
						<prop name="IsChannelProperty">0</prop>
						<prop name="SelectorOrder">13</prop>
						<prop name="ShowInSelector">0</prop>
						<prop name="ShowInTable">0</prop>
						<prop name="TableOrder">13</prop>
					</obj>
					<obj name="item" class="SamplePropType" version="1">
						<prop name="name">Target Name</prop>
						<prop name="PropClass">TargetName</prop>
						<prop name="AnalysisClass">General</prop>
						<prop name="IsChannelProperty">1</prop>
						<prop name="SelectorOrder">22</prop>
						<prop name="ShowInSelector">1</prop>
						<prop name="ShowInTable">1</prop>
						<prop name="TableOrder">22</prop>
					</obj>
					<obj name="item" class="QuantSampleTypePropertyType" version="1">
						<prop name="name">Quantification Sample Type</prop>
						<prop name="PropClass">QuantSampleTypeProperty</prop>
						<prop name="AnalysisClass">Quantification Analysis</prop>
						<prop name="IsChannelProperty">1</prop>
						<prop name="SelectorOrder">15</prop>
						<prop name="ShowInSelector">0</prop>
						<prop name="ShowInTable">0</prop>
						<prop name="TableOrder">15</prop>
					</obj>
					<obj name="item" class="SamplePropType" version="1">
						<prop name="name">Concentration</prop>
						<prop name="PropClass">QuantConcProperty</prop>
						<prop name="AnalysisClass">Quantification Analysis</prop>
						<prop name="IsChannelProperty">1</prop>
						<prop name="SelectorOrder">16</prop>
						<prop name="ShowInSelector">1</prop>
						<prop name="ShowInTable">1</prop>
						<prop name="TableOrder">16</prop>
					</obj>
					<obj name="item" class="QuantCpType" version="1">
						<prop name="name">Cp Low</prop>
						<prop name="PropClass">QuantCpLowProp</prop>
						<prop name="AnalysisClass">Quantification Analysis</prop>
						<prop name="IsChannelProperty">1</prop>
						<prop name="SelectorOrder">17</prop>
						<prop name="ShowInSelector">0</prop>
						<prop name="ShowInTable">0</prop>
						<prop name="TableOrder">17</prop>
					</obj>
					<obj name="item" class="QuantCpType" version="1">
						<prop name="name">Cp High</prop>
						<prop name="PropClass">QuantCpHighProp</prop>
						<prop name="AnalysisClass">Quantification Analysis</prop>
						<prop name="IsChannelProperty">1</prop>
						<prop name="SelectorOrder">18</prop>
						<prop name="ShowInSelector">0</prop>
						<prop name="ShowInTable">0</prop>
						<prop name="TableOrder">18</prop>
					</obj>
					<obj name="item" class="GroupSampleTypePropertyType" version="1">
						<prop name="name">Melt Geno Sample Type</prop>
						<prop name="PropClass">GroupChannelTypeProp</prop>
						<prop name="AnalysisClass">Melt Geno</prop>
						<prop name="IsChannelProperty">1</prop>
						<prop name="SelectorOrder">19</prop>
						<prop name="ShowInSelector">0</prop>
						<prop name="ShowInTable">0</prop>
						<prop name="TableOrder">19</prop>
					</obj>
					<obj name="item" class="SamplePropType" version="1">
						<prop name="name">Melt Geno Genotype</prop>
						<prop name="PropClass">ChannelGenotype</prop>
						<prop name="AnalysisClass">Melt Geno</prop>
						<prop name="IsChannelProperty">1</prop>
						<prop name="SelectorOrder">20</prop>
						<prop name="ShowInSelector">0</prop>
						<prop name="ShowInTable">0</prop>
						<prop name="TableOrder">20</prop>
					</obj>
					<obj name="item" class="RQTargetPropertyType" version="1">
						<prop name="name">Target Type</prop>
						<prop name="PropClass">RQTargetProperty</prop>
						<prop name="AnalysisClass">Relative Quantification</prop>
						<prop name="IsChannelProperty">1</prop>
						<prop name="SelectorOrder">21</prop>
						<prop name="ShowInSelector">0</prop>
						<prop name="ShowInTable">0</prop>
						<prop name="TableOrder">21</prop>
					</obj>
					<obj name="item" class="RQSampleTargetPropertyType" version="1">
						<prop name="name">Combined Sample and Target Type</prop>
						<prop name="PropClass">RQSampleTargetProperty</prop>
						<prop name="AnalysisClass">Relative Quantification</prop>
						<prop name="IsChannelProperty">1</prop>
						<prop name="SelectorOrder">15</prop>
						<prop name="ShowInSelector">1</prop>
						<prop name="ShowInTable">1</prop>
						<prop name="TableOrder">15</prop>
					</obj>
					<obj name="item" class="SamplePropType" version="1">
						<prop name="name">Efficiency</prop>
						<prop name="PropClass">RQEffProp</prop>
						<prop name="AnalysisClass">Relative Quantification</prop>
						<prop name="IsChannelProperty">1</prop>
						<prop name="SelectorOrder">23</prop>
						<prop name="ShowInSelector">0</prop>
						<prop name="ShowInTable">1</prop>
						<prop name="TableOrder">23</prop>
					</obj>
					<obj name="item" class="GroupSampleTypePropertyTypeNoPos" version="1">
						<prop name="name">Scanning Sample Type</prop>
						<prop name="PropClass">GroupChannelTypeProp</prop>
						<prop name="AnalysisClass">Scanning</prop>
						<prop name="IsChannelProperty">1</prop>
						<prop name="SelectorOrder">24</prop>
						<prop name="ShowInSelector">0</prop>
						<prop name="ShowInTable">0</prop>
						<prop name="TableOrder">24</prop>
					</obj>
					<obj name="item" class="SamplePropType" version="1">
						<prop name="name">Scanning Genotype</prop>
						<prop name="PropClass">ChannelGenotype</prop>
						<prop name="AnalysisClass">Scanning</prop>
						<prop name="IsChannelProperty">1</prop>
						<prop name="SelectorOrder">25</prop>
						<prop name="ShowInSelector">0</prop>
						<prop name="ShowInTable">0</prop>
						<prop name="TableOrder">25</prop>
					</obj>
				</list>
			</obj>
			<obj name="SelectedChannels" class="TEMIntegerSet" version="1">
				<list name="Items" count="1">
					<prop name="Item">0</prop>
				</list>
			</obj>
			<obj name="AnalysisProperties" class="ExpPropList" version="1">
				<list name="emlist" count="3">
					<obj name="PropertyObject" class="EndptGenoExtExp" version="3">
						<prop name="PropertyTypeName">Endpt External Experiment</prop>
					</obj>
					<obj name="PropertyObject" class="RQExtRefProp" version="3">
						<prop name="PropertyTypeName">ExtRef</prop>
						<prop name="RefExpProg">-1</prop>
					</obj>
					<obj name="PropertyObject" class="QuantUnitsProp" version="3">
						<prop name="PropertyTypeName">Units</prop>
					</obj>
				</list>
			</obj>
			<obj name="SampleInfoList" class="SamplePropInfoList" version="1">
				<list name="emlist" count="96">
					<obj name="item" class="SamplePropInfo" version="1">
						<obj name="ChannelProperties" class="ChanPropList" version="2">
							<obj name="ChannelProperties" class="EMList" version="1">
								<list name="emlist" count="1">
									<obj name="item" class="PropertyList" version="1">
										<list name="emlist" count="12">
											<obj name="PropertyObject" class="RQSampleTargetProperty" version="4">
												<prop name="PropertyTypeName">Combined Sample and Target Type</prop>
												<prop name="Position">0</prop>
												<prop name="IsDefault">0</prop>
												<obj name="ChannelProp" class="ChannelProperty" version="1">
													<prop name="ChannelIdx">0</prop>
												</obj>
											</obj>
											<obj name="PropertyObject" class="QuantConcProperty" version="4">
												<prop name="PropertyTypeName">Concentration</prop>
												<prop name="Position">0</prop>
												<prop name="IsDefault">1</prop>
												<prop name="Concentration">0</prop>
												<obj name="ChannelProp" class="ChannelProperty" version="1">
													<prop name="ChannelIdx">0</prop>
												</obj>
												<prop name="ReadOnly">1</prop>
											</obj>
											<obj name="PropertyObject" class="QuantCpHighProp" version="4">
												<prop name="PropertyTypeName">Cp High</prop>
												<prop name="Position">0</prop>
												<prop name="IsDefault">1</prop>
												<prop name="CpRangeHigh">0</prop>
												<obj name="ChannelProp" class="ChannelProperty" version="1">
													<prop name="ChannelIdx">0</prop>
												</obj>
												<prop name="ReadOnly">0</prop>
											</obj>
											<obj name="PropertyObject" class="QuantCpLowProp" version="4">
												<prop name="PropertyTypeName">Cp Low</prop>
												<prop name="Position">0</prop>
												<prop name="IsDefault">1</prop>
												<prop name="CpRangeLow">0</prop>
												<obj name="ChannelProp" class="ChannelProperty" version="1">
													<prop name="ChannelIdx">0</prop>
												</obj>
												<prop name="ReadOnly">0</prop>
											</obj>
											<obj name="PropertyObject" class="RQEffProp" version="4">
												<prop name="PropertyTypeName">Efficiency</prop>
												<prop name="Position">0</prop>
												<prop name="IsDefault">1</prop>
												<prop name="Efficiency">2</prop>
												<obj name="ChannelProp" class="ChannelProperty" version="1">
													<prop name="ChannelIdx">0</prop>
												</obj>
											</obj>
											<obj name="PropertyObject" class="ChannelGenotype" version="4">
												<prop name="PropertyTypeName">Melt Geno Genotype</prop>
												<prop name="Position">0</prop>
												<prop name="IsDefault">1</prop>
												<prop name="ReadOnly">1</prop>
												<obj name="ChannelProp" class="ChannelProperty" version="1">
													<prop name="ChannelIdx">0</prop>
												</obj>
											</obj>
											<obj name="PropertyObject" class="GroupChannelTypeProp" version="4">
												<prop name="PropertyTypeName">Melt Geno Sample Type</prop>
												<prop name="Position">0</prop>
												<prop name="IsDefault">0</prop>
												<prop name="GroupSampleType">mstUnknown</prop>
												<obj name="ChannelProp" class="ChannelProperty" version="1">
													<prop name="ChannelIdx">0</prop>
												</obj>
											</obj>
											<obj name="PropertyObject" class="QuantSampleTypeProperty" version="4">
												<prop name="PropertyTypeName">Quantification Sample Type</prop>
												<prop name="Position">0</prop>
												<prop name="IsDefault">0</prop>
												<prop name="SampleType">qsPosCalibrator</prop>
												<obj name="ChannelProp" class="ChannelProperty" version="1">
													<prop name="ChannelIdx">0</prop>
												</obj>
											</obj>
											<obj name="PropertyObject" class="ChannelGenotype" version="4">
												<prop name="PropertyTypeName">Scanning Genotype</prop>
												<prop name="Position">0</prop>
												<prop name="IsDefault">1</prop>
												<prop name="ReadOnly">1</prop>
												<obj name="ChannelProp" class="ChannelProperty" version="1">
													<prop name="ChannelIdx">0</prop>
												</obj>
											</obj>
											<obj name="PropertyObject" class="GroupChannelTypeProp" version="4">
												<prop name="PropertyTypeName">Scanning Sample Type</prop>
												<prop name="Position">0</prop>
												<prop name="IsDefault">0</prop>
												<prop name="GroupSampleType">mstUnknown</prop>
												<obj name="ChannelProp" class="ChannelProperty" version="1">
													<prop name="ChannelIdx">0</prop>
												</obj>
											</obj>
											<obj name="PropertyObject" class="TargetName" version="4">
												<prop name="PropertyTypeName">Target Name</prop>
												<prop name="Position">0</prop>
												<prop name="IsDefault">0</prop>
												<prop name="name">ACT</prop>
												<obj name="ChannelProp" class="ChannelProperty" version="1">
													<prop name="ChannelIdx">0</prop>
												</obj>
											</obj>
											<obj name="PropertyObject" class="RQTargetProperty" version="4">
												<prop name="PropertyTypeName">Target Type</prop>
												<prop name="Position">0</prop>
												<prop name="IsDefault">0</prop>
												<prop name="TargetType">dtReference</prop>
												<obj name="ChannelProp" class="ChannelProperty" version="1">
													<prop name="ChannelIdx">0</prop>
												</obj>
											</obj>
										</list>
									</obj>
								</list>
							</obj>
						</obj>
						<prop name="ChannelPropertyCount">1</prop>
						<prop name="ContainerPosition">0</prop>
						<prop name="HasSampleProperties">1</prop>
						<obj name="SampleProperties" class="PropertyList" version="1">
							<list name="emlist" count="14">
								<obj name="PropertyObject" class="SamplePrefColor" version="4">
									<prop name="PropertyTypeName">Color</prop>
									<prop name="Position">0</prop>
									<prop name="IsDefault">0</prop>
									<prop name="Color">$00FF8000</prop>
								</obj>
								<obj name="PropertyObject" class="DominantChannelProp" version="4">
									<prop name="PropertyTypeName">Dominant Channel</prop>
									<prop name="Position">0</prop>
									<prop name="IsDefault">0</prop>
									<prop name="DominantChannel">0</prop>
								</obj>
								<obj name="PropertyObject" class="Genotype" version="4">
									<prop name="PropertyTypeName">EndPt Genotype</prop>
									<prop name="Position">0</prop>
									<prop name="IsDefault">1</prop>
									<prop name="ReadOnly">1</prop>
								</obj>
								<obj name="PropertyObject" class="GroupingSample" version="4">
									<prop name="PropertyTypeName">EndPt Sample Type</prop>
									<prop name="Position">0</prop>
									<prop name="IsDefault">0</prop>
									<prop name="GroupSampleType">mstUnknown</prop>
								</obj>
								<obj name="PropertyObject" class="SamplePrefLineStyle" version="4">
									<prop name="PropertyTypeName">Line Style</prop>
									<prop name="Position">0</prop>
									<prop name="IsDefault">0</prop>
									<prop name="LineStyle">psSolid</prop>
								</obj>
								<obj name="PropertyObject" class="GenSampleEditNotes" version="4">
									<prop name="PropertyTypeName">Notes</prop>
									<prop name="Position">0</prop>
									<prop name="IsDefault">1</prop>
								</obj>
								<obj name="PropertyObject" class="SamplePrefPointStyle" version="4">
									<prop name="PropertyTypeName">Point Style</prop>
									<prop name="Position">0</prop>
									<prop name="IsDefault">0</prop>
									<prop name="PointStyle">psNothing</prop>
								</obj>
								<obj name="PropertyObject" class="GenSampleEditPosition" version="4">
									<prop name="PropertyTypeName">Position</prop>
									<prop name="Position">0</prop>
									<prop name="IsDefault">1</prop>
								</obj>
								<obj name="PropertyObject" class="GenSampleEditReplicate" version="4">
									<prop name="PropertyTypeName">Replicate of</prop>
									<prop name="Position">0</prop>
									<prop name="IsDefault">0</prop>
									<prop name="ReplicateOf">0</prop>
								</obj>
								<obj name="PropertyObject" class="HTCSampleID" version="4">
									<prop name="PropertyTypeName">Sample ID</prop>
									<prop name="Position">0</prop>
									<prop name="IsDefault">1</prop>
								</obj>
								<obj name="PropertyObject" class="GenSampleEditName" version="4">
									<prop name="PropertyTypeName">Sample Name</prop>
									<prop name="Position">0</prop>
									<prop name="IsDefault">0</prop>
									<prop name="name">1N</prop>
								</obj>
								<obj name="PropertyObject" class="HTCSamplePrepNotes" version="4">
									<prop name="PropertyTypeName">Sample Prep Notes</prop>
									<prop name="Position">0</prop>
									<prop name="IsDefault">1</prop>
								</obj>
								<obj name="PropertyObject" class="GenSampleEditSubset" version="4">
									<prop name="PropertyTypeName">Subsets</prop>
									<prop name="Position">0</prop>
									<prop name="IsDefault">1</prop>
								</obj>
								<obj name="PropertyObject" class="SamplePrefWidth" version="5">
									<prop name="PropertyTypeName">Width</prop>
									<prop name="Position">0</prop>
									<prop name="IsDefault">1</prop>
									<prop name="Width">1</prop>
								</obj>
							</list>
						</obj>
					</obj>
					<obj name="item" class="SamplePropInfo" version="1">
						<obj name="ChannelProperties" class="ChanPropList" version="2">
							<obj name="ChannelProperties" class="EMList" version="1">
								<list name="emlist" count="1">
									<obj name="item" class="PropertyList" version="1">
										<list name="emlist" count="12">
											<obj name="PropertyObject" class="RQSampleTargetProperty" version="4">
												<prop name="PropertyTypeName">Combined Sample and Target Type</prop>
												<prop name="Position">1</prop>
												<prop name="IsDefault">0</prop>
												<obj name="ChannelProp" class="ChannelProperty" version="1">
													<prop name="ChannelIdx">0</prop>
												</obj>
											</obj>
											<obj name="PropertyObject" class="QuantConcProperty" version="4">
												<prop name="PropertyTypeName">Concentration</prop>
												<prop name="Position">1</prop>
												<prop name="IsDefault">1</prop>
												<prop name="Concentration">0</prop>
												<obj name="ChannelProp" class="ChannelProperty" version="1">
													<prop name="ChannelIdx">0</prop>
												</obj>
												<prop name="ReadOnly">1</prop>
											</obj>
											<obj name="PropertyObject" class="QuantCpHighProp" version="4">
												<prop name="PropertyTypeName">Cp High</prop>
												<prop name="Position">1</prop>
												<prop name="IsDefault">1</prop>
												<prop name="CpRangeHigh">0</prop>
												<obj name="ChannelProp" class="ChannelProperty" version="1">
													<prop name="ChannelIdx">0</prop>
												</obj>
												<prop name="ReadOnly">0</prop>
											</obj>
											<obj name="PropertyObject" class="QuantCpLowProp" version="4">
												<prop name="PropertyTypeName">Cp Low</prop>
												<prop name="Position">1</prop>
												<prop name="IsDefault">1</prop>
												<prop name="CpRangeLow">0</prop>
												<obj name="ChannelProp" class="ChannelProperty" version="1">
													<prop name="ChannelIdx">0</prop>
												</obj>
												<prop name="ReadOnly">0</prop>
											</obj>
											<obj name="PropertyObject" class="RQEffProp" version="4">
												<prop name="PropertyTypeName">Efficiency</prop>
												<prop name="Position">1</prop>
												<prop name="IsDefault">1</prop>
												<prop name="Efficiency">2</prop>
												<obj name="ChannelProp" class="ChannelProperty" version="1">
													<prop name="ChannelIdx">0</prop>
												</obj>
											</obj>
											<obj name="PropertyObject" class="ChannelGenotype" version="4">
												<prop name="PropertyTypeName">Melt Geno Genotype</prop>
												<prop name="Position">1</prop>
												<prop name="IsDefault">1</prop>
												<prop name="ReadOnly">1</prop>
												<obj name="ChannelProp" class="ChannelProperty" version="1">
													<prop name="ChannelIdx">0</prop>
												</obj>
											</obj>
											<obj name="PropertyObject" class="GroupChannelTypeProp" version="4">
												<prop name="PropertyTypeName">Melt Geno Sample Type</prop>
												<prop name="Position">1</prop>
												<prop name="IsDefault">0</prop>
												<prop name="GroupSampleType">mstUnknown</prop>
												<obj name="ChannelProp" class="ChannelProperty" version="1">
													<prop name="ChannelIdx">0</prop>
												</obj>
											</obj>
											<obj name="PropertyObject" class="QuantSampleTypeProperty" version="4">
												<prop name="PropertyTypeName">Quantification Sample Type</prop>
												<prop name="Position">1</prop>
												<prop name="IsDefault">0</prop>
												<prop name="SampleType">qsPosCalibrator</prop>
												<obj name="ChannelProp" class="ChannelProperty" version="1">
													<prop name="ChannelIdx">0</prop>
												</obj>
											</obj>
											<obj name="PropertyObject" class="ChannelGenotype" version="4">
												<prop name="PropertyTypeName">Scanning Genotype</prop>
												<prop name="Position">1</prop>
												<prop name="IsDefault">1</prop>
												<prop name="ReadOnly">1</prop>
												<obj name="ChannelProp" class="ChannelProperty" version="1">
													<prop name="ChannelIdx">0</prop>
												</obj>
											</obj>
											<obj name="PropertyObject" class="GroupChannelTypeProp" version="4">
												<prop name="PropertyTypeName">Scanning Sample Type</prop>
												<prop name="Position">1</prop>
												<prop name="IsDefault">0</prop>
												<prop name="GroupSampleType">mstUnknown</prop>
												<obj name="ChannelProp" class="ChannelProperty" version="1">
													<prop name="ChannelIdx">0</prop>
												</obj>
											</obj>
											<obj name="PropertyObject" class="TargetName" version="4">
												<prop name="PropertyTypeName">Target Name</prop>
												<prop name="Position">1</prop>
												<prop name="IsDefault">0</prop>
												<prop name="name">ACT</prop>
												<obj name="ChannelProp" class="ChannelProperty" version="1">
													<prop name="ChannelIdx">0</prop>
												</obj>
											</obj>
											<obj name="PropertyObject" class="RQTargetProperty" version="4">
												<prop name="PropertyTypeName">Target Type</prop>
												<prop name="Position">1</prop>
												<prop name="IsDefault">0</prop>
												<prop name="TargetType">dtReference</prop>
												<obj name="ChannelProp" class="ChannelProperty" version="1">
													<prop name="ChannelIdx">0</prop>
												</obj>
											</obj>
										</list>
									</obj>
								</list>
							</obj>
						</obj>
						<prop name="ChannelPropertyCount">1</prop>
						<prop name="ContainerPosition">1</prop>
						<prop name="HasSampleProperties">1</prop>
						<obj name="SampleProperties" class="PropertyList" version="1">
							<list name="emlist" count="14">
								<obj name="PropertyObject" class="SamplePrefColor" version="4">
									<prop name="PropertyTypeName">Color</prop>
									<prop name="Position">1</prop>
									<prop name="IsDefault">0</prop>
									<prop name="Color">clRed</prop>
								</obj>
								<obj name="PropertyObject" class="DominantChannelProp" version="4">
									<prop name="PropertyTypeName">Dominant Channel</prop>
									<prop name="Position">1</prop>
									<prop name="IsDefault">0</prop>
									<prop name="DominantChannel">0</prop>
								</obj>
								<obj name="PropertyObject" class="Genotype" version="4">
									<prop name="PropertyTypeName">EndPt Genotype</prop>
									<prop name="Position">1</prop>
									<prop name="IsDefault">1</prop>
									<prop name="ReadOnly">1</prop>
								</obj>
								<obj name="PropertyObject" class="GroupingSample" version="4">
									<prop name="PropertyTypeName">EndPt Sample Type</prop>
									<prop name="Position">1</prop>
									<prop name="IsDefault">0</prop>
									<prop name="GroupSampleType">mstUnknown</prop>
								</obj>
								<obj name="PropertyObject" class="SamplePrefLineStyle" version="4">
									<prop name="PropertyTypeName">Line Style</prop>
									<prop name="Position">1</prop>
									<prop name="IsDefault">0</prop>
									<prop name="LineStyle">psSolid</prop>
								</obj>
								<obj name="PropertyObject" class="GenSampleEditNotes" version="4">
									<prop name="PropertyTypeName">Notes</prop>
									<prop name="Position">1</prop>
									<prop name="IsDefault">1</prop>
								</obj>
								<obj name="PropertyObject" class="SamplePrefPointStyle" version="4">
									<prop name="PropertyTypeName">Point Style</prop>
									<prop name="Position">1</prop>
									<prop name="IsDefault">0</prop>
									<prop name="PointStyle">psNothing</prop>
								</obj>
								<obj name="PropertyObject" class="GenSampleEditPosition" version="4">
									<prop name="PropertyTypeName">Position</prop>
									<prop name="Position">1</prop>
									<prop name="IsDefault">1</prop>
								</obj>
								<obj name="PropertyObject" class="GenSampleEditReplicate" version="4">
									<prop name="PropertyTypeName">Replicate of</prop>
									<prop name="Position">1</prop>
									<prop name="IsDefault">0</prop>
									<prop name="ReplicateOf">0</prop>
								</obj>
								<obj name="PropertyObject" class="HTCSampleID" version="4">
									<prop name="PropertyTypeName">Sample ID</prop>
									<prop name="Position">1</prop>
									<prop name="IsDefault">1</prop>
								</obj>
								<obj name="PropertyObject" class="GenSampleEditName" version="4">
									<prop name="PropertyTypeName">Sample Name</prop>
									<prop name="Position">1</prop>
									<prop name="IsDefault">0</prop>
									<prop name="name">1N</prop>
								</obj>
								<obj name="PropertyObject" class="HTCSamplePrepNotes" version="4">
									<prop name="PropertyTypeName">Sample Prep Notes</prop>
									<prop name="Position">1</prop>
									<prop name="IsDefault">1</prop>
								</obj>
								<obj name="PropertyObject" class="GenSampleEditSubset" version="4">
									<prop name="PropertyTypeName">Subsets</prop>
									<prop name="Position">1</prop>
									<prop name="IsDefault">1</prop>
								</obj>
								<obj name="PropertyObject" class="SamplePrefWidth" version="5">
									<prop name="PropertyTypeName">Width</prop>
									<prop name="Position">1</prop>
									<prop name="IsDefault">1</prop>
									<prop name="Width">1</prop>
								</obj>
							</list>
						</obj>
					</obj>
					<obj name="item" class="SamplePropInfo" version="1">
						<obj name="ChannelProperties" class="ChanPropList" version="2">
							<obj name="ChannelProperties" class="EMList" version="1">
								<list name="emlist" count="1">
									<obj name="item" class="PropertyList" version="1">
										<list name="emlist" count="12">
											<obj name="PropertyObject" class="RQSampleTargetProperty" version="4">
												<prop name="PropertyTypeName">Combined Sample and Target Type</prop>
												<prop name="Position">2</prop>
												<prop name="IsDefault">0</prop>
												<obj name="ChannelProp" class="ChannelProperty" version="1">
													<prop name="ChannelIdx">0</prop>
												</obj>
											</obj>
											<obj name="PropertyObject" class="QuantConcProperty" version="4">
												<prop name="PropertyTypeName">Concentration</prop>
												<prop name="Position">2</prop>
												<prop name="IsDefault">1</prop>
												<prop name="Concentration">0</prop>
												<obj name="ChannelProp" class="ChannelProperty" version="1">
													<prop name="ChannelIdx">0</prop>
												</obj>
												<prop name="ReadOnly">1</prop>
											</obj>
											<obj name="PropertyObject" class="QuantCpHighProp" version="4">
												<prop name="PropertyTypeName">Cp High</prop>
												<prop name="Position">2</prop>
												<prop name="IsDefault">1</prop>
												<prop name="CpRangeHigh">0</prop>
												<obj name="ChannelProp" class="ChannelProperty" version="1">
													<prop name="ChannelIdx">0</prop>
												</obj>
												<prop name="ReadOnly">0</prop>
											</obj>
											<obj name="PropertyObject" class="QuantCpLowProp" version="4">
												<prop name="PropertyTypeName">Cp Low</prop>
												<prop name="Position">2</prop>
												<prop name="IsDefault">1</prop>
												<prop name="CpRangeLow">0</prop>
												<obj name="ChannelProp" class="ChannelProperty" version="1">
													<prop name="ChannelIdx">0</prop>
												</obj>
												<prop name="ReadOnly">0</prop>
											</obj>
											<obj name="PropertyObject" class="RQEffProp" version="4">
												<prop name="PropertyTypeName">Efficiency</prop>
												<prop name="Position">2</prop>
												<prop name="IsDefault">1</prop>
												<prop name="Efficiency">2</prop>
												<obj name="ChannelProp" class="ChannelProperty" version="1">
													<prop name="ChannelIdx">0</prop>
												</obj>
											</obj>
											<obj name="PropertyObject" class="ChannelGenotype" version="4">
												<prop name="PropertyTypeName">Melt Geno Genotype</prop>
												<prop name="Position">2</prop>
												<prop name="IsDefault">1</prop>
												<prop name="ReadOnly">1</prop>
												<obj name="ChannelProp" class="ChannelProperty" version="1">
													<prop name="ChannelIdx">0</prop>
												</obj>
											</obj>
											<obj name="PropertyObject" class="GroupChannelTypeProp" version="4">
												<prop name="PropertyTypeName">Melt Geno Sample Type</prop>
												<prop name="Position">2</prop>
												<prop name="IsDefault">0</prop>
												<prop name="GroupSampleType">mstUnknown</prop>
												<obj name="ChannelProp" class="ChannelProperty" version="1">
													<prop name="ChannelIdx">0</prop>
												</obj>
											</obj>
											<obj name="PropertyObject" class="QuantSampleTypeProperty" version="4">
												<prop name="PropertyTypeName">Quantification Sample Type</prop>
												<prop name="Position">2</prop>
												<prop name="IsDefault">0</prop>
												<prop name="SampleType">qsPosCalibrator</prop>
												<obj name="ChannelProp" class="ChannelProperty" version="1">
													<prop name="ChannelIdx">0</prop>
												</obj>
											</obj>
											<obj name="PropertyObject" class="ChannelGenotype" version="4">
												<prop name="PropertyTypeName">Scanning Genotype</prop>
												<prop name="Position">2</prop>
												<prop name="IsDefault">1</prop>
												<prop name="ReadOnly">1</prop>
												<obj name="ChannelProp" class="ChannelProperty" version="1">
													<prop name="ChannelIdx">0</prop>
												</obj>
											</obj>
											<obj name="PropertyObject" class="GroupChannelTypeProp" version="4">
												<prop name="PropertyTypeName">Scanning Sample Type</prop>
												<prop name="Position">2</prop>
												<prop name="IsDefault">0</prop>
												<prop name="GroupSampleType">mstUnknown</prop>
												<obj name="ChannelProp" class="ChannelProperty" version="1">
													<prop name="ChannelIdx">0</prop>
												</obj>
											</obj>
											<obj name="PropertyObject" class="TargetName" version="4">
												<prop name="PropertyTypeName">Target Name</prop>
												<prop name="Position">2</prop>
												<prop name="IsDefault">0</prop>
												<prop name="name">ACT</prop>
												<obj name="ChannelProp" class="ChannelProperty" version="1">
													<prop name="ChannelIdx">0</prop>
												</obj>
											</obj>
											<obj name="PropertyObject" class="RQTargetProperty" version="4">
												<prop name="PropertyTypeName">Target Type</prop>
												<prop name="Position">2</prop>
												<prop name="IsDefault">0</prop>
												<prop name="TargetType">dtReference</prop>
												<obj name="ChannelProp" class="ChannelProperty" version="1">
													<prop name="ChannelIdx">0</prop>
												</obj>
											</obj>
										</list>
									</obj>
								</list>
							</obj>
						</obj>
						<prop name="ChannelPropertyCount">1</prop>
						<prop name="ContainerPosition">2</prop>
						<prop name="HasSampleProperties">1</prop>
						<obj name="SampleProperties" class="PropertyList" version="1">
							<list name="emlist" count="14">
								<obj name="PropertyObject" class="SamplePrefColor" version="4">
									<prop name="PropertyTypeName">Color</prop>
									<prop name="Position">2</prop>
									<prop name="IsDefault">0</prop>
									<prop name="Color">$0030D700</prop>
								</obj>
								<obj name="PropertyObject" class="DominantChannelProp" version="4">
									<prop name="PropertyTypeName">Dominant Channel</prop>
									<prop name="Position">2</prop>
									<prop name="IsDefault">0</prop>
									<prop name="DominantChannel">0</prop>
								</obj>
								<obj name="PropertyObject" class="Genotype" version="4">
									<prop name="PropertyTypeName">EndPt Genotype</prop>
									<prop name="Position">2</prop>
									<prop name="IsDefault">1</prop>
									<prop name="ReadOnly">1</prop>
								</obj>
								<obj name="PropertyObject" class="GroupingSample" version="4">
									<prop name="PropertyTypeName">EndPt Sample Type</prop>
									<prop name="Position">2</prop>
									<prop name="IsDefault">0</prop>
									<prop name="GroupSampleType">mstUnknown</prop>
								</obj>
								<obj name="PropertyObject" class="SamplePrefLineStyle" version="4">
									<prop name="PropertyTypeName">Line Style</prop>
									<prop name="Position">2</prop>
									<prop name="IsDefault">0</prop>
									<prop name="LineStyle">psSolid</prop>
								</obj>
								<obj name="PropertyObject" class="GenSampleEditNotes" version="4">
									<prop name="PropertyTypeName">Notes</prop>
									<prop name="Position">2</prop>
									<prop name="IsDefault">1</prop>
								</obj>
								<obj name="PropertyObject" class="SamplePrefPointStyle" version="4">
									<prop name="PropertyTypeName">Point Style</prop>
									<prop name="Position">2</prop>
									<prop name="IsDefault">0</prop>
									<prop name="PointStyle">psNothing</prop>
								</obj>
								<obj name="PropertyObject" class="GenSampleEditPosition" version="4">
									<prop name="PropertyTypeName">Position</prop>
									<prop name="Position">2</prop>
									<prop name="IsDefault">1</prop>
								</obj>
								<obj name="PropertyObject" class="GenSampleEditReplicate" version="4">
									<prop name="PropertyTypeName">Replicate of</prop>
									<prop name="Position">2</prop>
									<prop name="IsDefault">0</prop>
									<prop name="ReplicateOf">0</prop>
								</obj>
								<obj name="PropertyObject" class="HTCSampleID" version="4">
									<prop name="PropertyTypeName">Sample ID</prop>
									<prop name="Position">2</prop>
									<prop name="IsDefault">1</prop>
								</obj>
								<obj name="PropertyObject" class="GenSampleEditName" version="4">
									<prop name="PropertyTypeName">Sample Name</prop>
									<prop name="Position">2</prop>
									<prop name="IsDefault">0</prop>
									<prop name="name">1N</prop>
								</obj>
								<obj name="PropertyObject" class="HTCSamplePrepNotes" version="4">
									<prop name="PropertyTypeName">Sample Prep Notes</prop>
									<prop name="Position">2</prop>
									<prop name="IsDefault">1</prop>
								</obj>
								<obj name="PropertyObject" class="GenSampleEditSubset" version="4">
									<prop name="PropertyTypeName">Subsets</prop>
									<prop name="Position">2</prop>
									<prop name="IsDefault">1</prop>
								</obj>
								<obj name="PropertyObject" class="SamplePrefWidth" version="5">
									<prop name="PropertyTypeName">Width</prop>
									<prop name="Position">2</prop>
									<prop name="IsDefault">1</prop>
									<prop name="Width">1</prop>
								</obj>
							</list>
						</obj>
					</obj>
					<obj name="item" class="SamplePropInfo" version="1">
						<obj name="ChannelProperties" class="ChanPropList" version="2">
							<obj name="ChannelProperties" class="EMList" version="1">
								<list name="emlist" count="1">
									<obj name="item" class="PropertyList" version="1">
										<list name="emlist" count="12">
											<obj name="PropertyObject" class="RQSampleTargetProperty" version="4">
												<prop name="PropertyTypeName">Combined Sample and Target Type</prop>
												<prop name="Position">3</prop>
												<prop name="IsDefault">0</prop>
												<obj name="ChannelProp" class="ChannelProperty" version="1">
													<prop name="ChannelIdx">0</prop>
												</obj>
											</obj>
											<obj name="PropertyObject" class="QuantConcProperty" version="4">
												<prop name="PropertyTypeName">Concentration</prop>
												<prop name="Position">3</prop>
												<prop name="IsDefault">1</prop>
												<prop name="Concentration">0</prop>
												<obj name="ChannelProp" class="ChannelProperty" version="1">
													<prop name="ChannelIdx">0</prop>
												</obj>
												<prop name="ReadOnly">1</prop>
											</obj>
											<obj name="PropertyObject" class="QuantCpHighProp" version="4">
												<prop name="PropertyTypeName">Cp High</prop>
												<prop name="Position">3</prop>
												<prop name="IsDefault">1</prop>
												<prop name="CpRangeHigh">0</prop>
												<obj name="ChannelProp" class="ChannelProperty" version="1">
													<prop name="ChannelIdx">0</prop>
												</obj>
												<prop name="ReadOnly">0</prop>
											</obj>
											<obj name="PropertyObject" class="QuantCpLowProp" version="4">
												<prop name="PropertyTypeName">Cp Low</prop>
												<prop name="Position">3</prop>
												<prop name="IsDefault">1</prop>
												<prop name="CpRangeLow">0</prop>
												<obj name="ChannelProp" class="ChannelProperty" version="1">
													<prop name="ChannelIdx">0</prop>
												</obj>
												<prop name="ReadOnly">0</prop>
											</obj>
											<obj name="PropertyObject" class="RQEffProp" version="4">
												<prop name="PropertyTypeName">Efficiency</prop>
												<prop name="Position">3</prop>
												<prop name="IsDefault">1</prop>
												<prop name="Efficiency">2</prop>
												<obj name="ChannelProp" class="ChannelProperty" version="1">
													<prop name="ChannelIdx">0</prop>
												</obj>
											</obj>
											<obj name="PropertyObject" class="ChannelGenotype" version="4">
												<prop name="PropertyTypeName">Melt Geno Genotype</prop>
												<prop name="Position">3</prop>
												<prop name="IsDefault">1</prop>
												<prop name="ReadOnly">1</prop>
												<obj name="ChannelProp" class="ChannelProperty" version="1">
													<prop name="ChannelIdx">0</prop>
												</obj>
											</obj>
											<obj name="PropertyObject" class="GroupChannelTypeProp" version="4">
												<prop name="PropertyTypeName">Melt Geno Sample Type</prop>
												<prop name="Position">3</prop>
												<prop name="IsDefault">0</prop>
												<prop name="GroupSampleType">mstUnknown</prop>
												<obj name="ChannelProp" class="ChannelProperty" version="1">
													<prop name="ChannelIdx">0</prop>
												</obj>
											</obj>
											<obj name="PropertyObject" class="QuantSampleTypeProperty" version="4">
												<prop name="PropertyTypeName">Quantification Sample Type</prop>
												<prop name="Position">3</prop>
												<prop name="IsDefault">0</prop>
												<prop name="SampleType">qsPosCalibrator</prop>
												<obj name="ChannelProp" class="ChannelProperty" version="1">
													<prop name="ChannelIdx">0</prop>
												</obj>
											</obj>
											<obj name="PropertyObject" class="ChannelGenotype" version="4">
												<prop name="PropertyTypeName">Scanning Genotype</prop>
												<prop name="Position">3</prop>
												<prop name="IsDefault">1</prop>
												<prop name="ReadOnly">1</prop>
												<obj name="ChannelProp" class="ChannelProperty" version="1">
													<prop name="ChannelIdx">0</prop>
												</obj>
											</obj>
											<obj name="PropertyObject" class="GroupChannelTypeProp" version="4">
												<prop name="PropertyTypeName">Scanning Sample Type</prop>
												<prop name="Position">3</prop>
												<prop name="IsDefault">0</prop>
												<prop name="GroupSampleType">mstUnknown</prop>
												<obj name="ChannelProp" class="ChannelProperty" version="1">
													<prop name="ChannelIdx">0</prop>
												</obj>
											</obj>
											<obj name="PropertyObject" class="TargetName" version="4">
												<prop name="PropertyTypeName">Target Name</prop>
												<prop name="Position">3</prop>
												<prop name="IsDefault">0</prop>
												<prop name="name">C1QTNF1</prop>
												<obj name="ChannelProp" class="ChannelProperty" version="1">
													<prop name="ChannelIdx">0</prop>
												</obj>
											</obj>
											<obj name="PropertyObject" class="RQTargetProperty" version="4">
												<prop name="PropertyTypeName">Target Type</prop>
												<prop name="Position">3</prop>
												<prop name="IsDefault">0</prop>
												<prop name="TargetType">dtTarget</prop>
												<obj name="ChannelProp" class="ChannelProperty" version="1">
													<prop name="ChannelIdx">0</prop>
												</obj>
											</obj>
										</list>
									</obj>
								</list>
							</obj>
						</obj>
						<prop name="ChannelPropertyCount">1</prop>
						<prop name="ContainerPosition">3</prop>
						<prop name="HasSampleProperties">1</prop>
						<obj name="SampleProperties" class="PropertyList" version="1">
							<list name="emlist" count="14">
								<obj name="PropertyObject" class="SamplePrefColor" version="4">
									<prop name="PropertyTypeName">Color</prop>
									<prop name="Position">3</prop>
									<prop name="IsDefault">0</prop>
									<prop name="Color">clFuchsia</prop>
								</obj>
								<obj name="PropertyObject" class="DominantChannelProp" version="4">
									<prop name="PropertyTypeName">Dominant Channel</prop>
									<prop name="Position">3</prop>
									<prop name="IsDefault">0</prop>
									<prop name="DominantChannel">0</prop>
								</obj>
								<obj name="PropertyObject" class="Genotype" version="4">
									<prop name="PropertyTypeName">EndPt Genotype</prop>
									<prop name="Position">3</prop>
									<prop name="IsDefault">1</prop>
									<prop name="ReadOnly">1</prop>
								</obj>
								<obj name="PropertyObject" class="GroupingSample" version="4">
									<prop name="PropertyTypeName">EndPt Sample Type</prop>
									<prop name="Position">3</prop>
									<prop name="IsDefault">0</prop>
									<prop name="GroupSampleType">mstUnknown</prop>
								</obj>
								<obj name="PropertyObject" class="SamplePrefLineStyle" version="4">
									<prop name="PropertyTypeName">Line Style</prop>
									<prop name="Position">3</prop>
									<prop name="IsDefault">0</prop>
									<prop name="LineStyle">psSolid</prop>
								</obj>
								<obj name="PropertyObject" class="GenSampleEditNotes" version="4">
									<prop name="PropertyTypeName">Notes</prop>
									<prop name="Position">3</prop>
									<prop name="IsDefault">1</prop>
								</obj>
								<obj name="PropertyObject" class="SamplePrefPointStyle" version="4">
									<prop name="PropertyTypeName">Point Style</prop>
									<prop name="Position">3</prop>
									<prop name="IsDefault">0</prop>
									<prop name="PointStyle">psNothing</prop>
								</obj>
								<obj name="PropertyObject" class="GenSampleEditPosition" version="4">
									<prop name="PropertyTypeName">Position</prop>
									<prop name="Position">3</prop>
									<prop name="IsDefault">1</prop>
								</obj>
								<obj name="PropertyObject" class="GenSampleEditReplicate" version="4">
									<prop name="PropertyTypeName">Replicate of</prop>
									<prop name="Position">3</prop>
									<prop name="IsDefault">0</prop>
									<prop name="ReplicateOf">3</prop>
								</obj>
								<obj name="PropertyObject" class="HTCSampleID" version="4">
									<prop name="PropertyTypeName">Sample ID</prop>
									<prop name="Position">3</prop>
									<prop name="IsDefault">1</prop>
								</obj>
								<obj name="PropertyObject" class="GenSampleEditName" version="4">
									<prop name="PropertyTypeName">Sample Name</prop>
									<prop name="Position">3</prop>
									<prop name="IsDefault">0</prop>
									<prop name="name">1N</prop>
								</obj>
								<obj name="PropertyObject" class="HTCSamplePrepNotes" version="4">
									<prop name="PropertyTypeName">Sample Prep Notes</prop>
									<prop name="Position">3</prop>
									<prop name="IsDefault">1</prop>
								</obj>
								<obj name="PropertyObject" class="GenSampleEditSubset" version="4">
									<prop name="PropertyTypeName">Subsets</prop>
									<prop name="Position">3</prop>
									<prop name="IsDefault">1</prop>
								</obj>
								<obj name="PropertyObject" class="SamplePrefWidth" version="5">
									<prop name="PropertyTypeName">Width</prop>
									<prop name="Position">3</prop>
									<prop name="IsDefault">1</prop>
									<prop name="Width">1</prop>
								</obj>
							</list>
						</obj>
					</obj>
					<obj name="item" class="SamplePropInfo" version="1">
						<obj name="ChannelProperties" class="ChanPropList" version="2">
							<obj name="ChannelProperties" class="EMList" version="1">
								<list name="emlist" count="1">
									<obj name="item" class="PropertyList" version="1">
										<list name="emlist" count="12">
											<obj name="PropertyObject" class="RQSampleTargetProperty" version="4">
												<prop name="PropertyTypeName">Combined Sample and Target Type</prop>
												<prop name="Position">4</prop>
												<prop name="IsDefault">0</prop>
												<obj name="ChannelProp" class="ChannelProperty" version="1">
													<prop name="ChannelIdx">0</prop>
												</obj>
											</obj>
											<obj name="PropertyObject" class="QuantConcProperty" version="4">
												<prop name="PropertyTypeName">Concentration</prop>
												<prop name="Position">4</prop>
												<prop name="IsDefault">1</prop>
												<prop name="Concentration">0</prop>
												<obj name="ChannelProp" class="ChannelProperty" version="1">
													<prop name="ChannelIdx">0</prop>
												</obj>
												<prop name="ReadOnly">1</prop>
											</obj>
											<obj name="PropertyObject" class="QuantCpHighProp" version="4">
												<prop name="PropertyTypeName">Cp High</prop>
												<prop name="Position">4</prop>
												<prop name="IsDefault">1</prop>
												<prop name="CpRangeHigh">0</prop>
												<obj name="ChannelProp" class="ChannelProperty" version="1">
													<prop name="ChannelIdx">0</prop>
												</obj>
												<prop name="ReadOnly">0</prop>
											</obj>
											<obj name="PropertyObject" class="QuantCpLowProp" version="4">
												<prop name="PropertyTypeName">Cp Low</prop>
												<prop name="Position">4</prop>
												<prop name="IsDefault">1</prop>
												<prop name="CpRangeLow">0</prop>
												<obj name="ChannelProp" class="ChannelProperty" version="1">
													<prop name="ChannelIdx">0</prop>
												</obj>
												<prop name="ReadOnly">0</prop>
											</obj>
											<obj name="PropertyObject" class="RQEffProp" version="4">
												<prop name="PropertyTypeName">Efficiency</prop>
												<prop name="Position">4</prop>
												<prop name="IsDefault">1</prop>
												<prop name="Efficiency">2</prop>
												<obj name="ChannelProp" class="ChannelProperty" version="1">
													<prop name="ChannelIdx">0</prop>
												</obj>
											</obj>
											<obj name="PropertyObject" class="ChannelGenotype" version="4">
												<prop name="PropertyTypeName">Melt Geno Genotype</prop>
												<prop name="Position">4</prop>
												<prop name="IsDefault">1</prop>
												<prop name="ReadOnly">1</prop>
												<obj name="ChannelProp" class="ChannelProperty" version="1">
													<prop name="ChannelIdx">0</prop>
												</obj>
											</obj>
											<obj name="PropertyObject" class="GroupChannelTypeProp" version="4">
												<prop name="PropertyTypeName">Melt Geno Sample Type</prop>
												<prop name="Position">4</prop>
												<prop name="IsDefault">0</prop>
												<prop name="GroupSampleType">mstUnknown</prop>
												<obj name="ChannelProp" class="ChannelProperty" version="1">
													<prop name="ChannelIdx">0</prop>
												</obj>
											</obj>
											<obj name="PropertyObject" class="QuantSampleTypeProperty" version="4">
												<prop name="PropertyTypeName">Quantification Sample Type</prop>
												<prop name="Position">4</prop>
												<prop name="IsDefault">0</prop>
												<prop name="SampleType">qsPosCalibrator</prop>
												<obj name="ChannelProp" class="ChannelProperty" version="1">
													<prop name="ChannelIdx">0</prop>
												</obj>
											</obj>
											<obj name="PropertyObject" class="ChannelGenotype" version="4">
												<prop name="PropertyTypeName">Scanning Genotype</prop>
												<prop name="Position">4</prop>
												<prop name="IsDefault">1</prop>
												<prop name="ReadOnly">1</prop>
												<obj name="ChannelProp" class="ChannelProperty" version="1">
													<prop name="ChannelIdx">0</prop>
												</obj>
											</obj>
											<obj name="PropertyObject" class="GroupChannelTypeProp" version="4">
												<prop name="PropertyTypeName">Scanning Sample Type</prop>
												<prop name="Position">4</prop>
												<prop name="IsDefault">0</prop>
												<prop name="GroupSampleType">mstUnknown</prop>
												<obj name="ChannelProp" class="ChannelProperty" version="1">
													<prop name="ChannelIdx">0</prop>
												</obj>
											</obj>
											<obj name="PropertyObject" class="TargetName" version="4">
												<prop name="PropertyTypeName">Target Name</prop>
												<prop name="Position">4</prop>
												<prop name="IsDefault">0</prop>
												<prop name="name">C1QTNF1</prop>
												<obj name="ChannelProp" class="ChannelProperty" version="1">
													<prop name="ChannelIdx">0</prop>
												</obj>
											</obj>
											<obj name="PropertyObject" class="RQTargetProperty" version="4">
												<prop name="PropertyTypeName">Target Type</prop>
												<prop name="Position">4</prop>
												<prop name="IsDefault">0</prop>
												<prop name="TargetType">dtTarget</prop>
												<obj name="ChannelProp" class="ChannelProperty" version="1">
													<prop name="ChannelIdx">0</prop>
												</obj>
											</obj>
										</list>
									</obj>
								</list>
							</obj>
						</obj>
						<prop name="ChannelPropertyCount">1</prop>
						<prop name="ContainerPosition">4</prop>
						<prop name="HasSampleProperties">1</prop>
						<obj name="SampleProperties" class="PropertyList" version="1">
							<list name="emlist" count="14">
								<obj name="PropertyObject" class="SamplePrefColor" version="4">
									<prop name="PropertyTypeName">Color</prop>
									<prop name="Position">4</prop>
									<prop name="IsDefault">0</prop>
									<prop name="Color">clGray</prop>
								</obj>
								<obj name="PropertyObject" class="DominantChannelProp" version="4">
									<prop name="PropertyTypeName">Dominant Channel</prop>
									<prop name="Position">4</prop>
									<prop name="IsDefault">0</prop>
									<prop name="DominantChannel">0</prop>
								</obj>
								<obj name="PropertyObject" class="Genotype" version="4">
									<prop name="PropertyTypeName">EndPt Genotype</prop>
									<prop name="Position">4</prop>
									<prop name="IsDefault">1</prop>
									<prop name="ReadOnly">1</prop>
								</obj>
								<obj name="PropertyObject" class="GroupingSample" version="4">
									<prop name="PropertyTypeName">EndPt Sample Type</prop>
									<prop name="Position">4</prop>
									<prop name="IsDefault">0</prop>
									<prop name="GroupSampleType">mstUnknown</prop>
								</obj>
								<obj name="PropertyObject" class="SamplePrefLineStyle" version="4">
									<prop name="PropertyTypeName">Line Style</prop>
									<prop name="Position">4</prop>
									<prop name="IsDefault">0</prop>
									<prop name="LineStyle">psSolid</prop>
								</obj>
								<obj name="PropertyObject" class="GenSampleEditNotes" version="4">
									<prop name="PropertyTypeName">Notes</prop>
									<prop name="Position">4</prop>
									<prop name="IsDefault">1</prop>
								</obj>
								<obj name="PropertyObject" class="SamplePrefPointStyle" version="4">
									<prop name="PropertyTypeName">Point Style</prop>
									<prop name="Position">4</prop>
									<prop name="IsDefault">0</prop>
									<prop name="PointStyle">psNothing</prop>
								</obj>
								<obj name="PropertyObject" class="GenSampleEditPosition" version="4">
									<prop name="PropertyTypeName">Position</prop>
									<prop name="Position">4</prop>
									<prop name="IsDefault">1</prop>
								</obj>
								<obj name="PropertyObject" class="GenSampleEditReplicate" version="4">
									<prop name="PropertyTypeName">Replicate of</prop>
									<prop name="Position">4</prop>
									<prop name="IsDefault">0</prop>
									<prop name="ReplicateOf">3</prop>
								</obj>
								<obj name="PropertyObject" class="HTCSampleID" version="4">
									<prop name="PropertyTypeName">Sample ID</prop>
									<prop name="Position">4</prop>
									<prop name="IsDefault">1</prop>
								</obj>
								<obj name="PropertyObject" class="GenSampleEditName" version="4">
									<prop name="PropertyTypeName">Sample Name</prop>
									<prop name="Position">4</prop>
									<prop name="IsDefault">0</prop>
									<prop name="name">1N</prop>
								</obj>
								<obj name="PropertyObject" class="HTCSamplePrepNotes" version="4">
									<prop name="PropertyTypeName">Sample Prep Notes</prop>
									<prop name="Position">4</prop>
									<prop name="IsDefault">1</prop>
								</obj>
								<obj name="PropertyObject" class="GenSampleEditSubset" version="4">
									<prop name="PropertyTypeName">Subsets</prop>
									<prop name="Position">4</prop>
									<prop name="IsDefault">1</prop>
								</obj>
								<obj name="PropertyObject" class="SamplePrefWidth" version="5">
									<prop name="PropertyTypeName">Width</prop>
									<prop name="Position">4</prop>
									<prop name="IsDefault">1</prop>
									<prop name="Width">1</prop>
								</obj>
							</list>
						</obj>
					</obj>
					<obj name="item" class="SamplePropInfo" version="1">
						<obj name="ChannelProperties" class="ChanPropList" version="2">
							<obj name="ChannelProperties" class="EMList" version="1">
								<list name="emlist" count="1">
									<obj name="item" class="PropertyList" version="1">
										<list name="emlist" count="12">
											<obj name="PropertyObject" class="RQSampleTargetProperty" version="4">
												<prop name="PropertyTypeName">Combined Sample and Target Type</prop>
												<prop name="Position">5</prop>
												<prop name="IsDefault">0</prop>
												<obj name="ChannelProp" class="ChannelProperty" version="1">
													<prop name="ChannelIdx">0</prop>
												</obj>
											</obj>
											<obj name="PropertyObject" class="QuantConcProperty" version="4">
												<prop name="PropertyTypeName">Concentration</prop>
												<prop name="Position">5</prop>
												<prop name="IsDefault">1</prop>
												<prop name="Concentration">0</prop>
												<obj name="ChannelProp" class="ChannelProperty" version="1">
													<prop name="ChannelIdx">0</prop>
												</obj>
												<prop name="ReadOnly">1</prop>
											</obj>
											<obj name="PropertyObject" class="QuantCpHighProp" version="4">
												<prop name="PropertyTypeName">Cp High</prop>
												<prop name="Position">5</prop>
												<prop name="IsDefault">1</prop>
												<prop name="CpRangeHigh">0</prop>
												<obj name="ChannelProp" class="ChannelProperty" version="1">
													<prop name="ChannelIdx">0</prop>
												</obj>
												<prop name="ReadOnly">0</prop>
											</obj>
											<obj name="PropertyObject" class="QuantCpLowProp" version="4">
												<prop name="PropertyTypeName">Cp Low</prop>
												<prop name="Position">5</prop>
												<prop name="IsDefault">1</prop>
												<prop name="CpRangeLow">0</prop>
												<obj name="ChannelProp" class="ChannelProperty" version="1">
													<prop name="ChannelIdx">0</prop>
												</obj>
												<prop name="ReadOnly">0</prop>
											</obj>
											<obj name="PropertyObject" class="RQEffProp" version="4">
												<prop name="PropertyTypeName">Efficiency</prop>
												<prop name="Position">5</prop>
												<prop name="IsDefault">1</prop>
												<prop name="Efficiency">2</prop>
												<obj name="ChannelProp" class="ChannelProperty" version="1">
													<prop name="ChannelIdx">0</prop>
												</obj>
											</obj>
											<obj name="PropertyObject" class="ChannelGenotype" version="4">
												<prop name="PropertyTypeName">Melt Geno Genotype</prop>
												<prop name="Position">5</prop>
												<prop name="IsDefault">1</prop>
												<prop name="ReadOnly">1</prop>
												<obj name="ChannelProp" class="ChannelProperty" version="1">
													<prop name="ChannelIdx">0</prop>
												</obj>
											</obj>
											<obj name="PropertyObject" class="GroupChannelTypeProp" version="4">
												<prop name="PropertyTypeName">Melt Geno Sample Type</prop>
												<prop name="Position">5</prop>
												<prop name="IsDefault">0</prop>
												<prop name="GroupSampleType">mstUnknown</prop>
												<obj name="ChannelProp" class="ChannelProperty" version="1">
													<prop name="ChannelIdx">0</prop>
												</obj>
											</obj>
											<obj name="PropertyObject" class="QuantSampleTypeProperty" version="4">
												<prop name="PropertyTypeName">Quantification Sample Type</prop>
												<prop name="Position">5</prop>
												<prop name="IsDefault">0</prop>
												<prop name="SampleType">qsPosCalibrator</prop>
												<obj name="ChannelProp" class="ChannelProperty" version="1">
													<prop name="ChannelIdx">0</prop>
												</obj>
											</obj>
											<obj name="PropertyObject" class="ChannelGenotype" version="4">
												<prop name="PropertyTypeName">Scanning Genotype</prop>
												<prop name="Position">5</prop>
												<prop name="IsDefault">1</prop>
												<prop name="ReadOnly">1</prop>
												<obj name="ChannelProp" class="ChannelProperty" version="1">
													<prop name="ChannelIdx">0</prop>
												</obj>
											</obj>
											<obj name="PropertyObject" class="GroupChannelTypeProp" version="4">
												<prop name="PropertyTypeName">Scanning Sample Type</prop>
												<prop name="Position">5</prop>
												<prop name="IsDefault">0</prop>
												<prop name="GroupSampleType">mstUnknown</prop>
												<obj name="ChannelProp" class="ChannelProperty" version="1">
													<prop name="ChannelIdx">0</prop>
												</obj>
											</obj>
											<obj name="PropertyObject" class="TargetName" version="4">
												<prop name="PropertyTypeName">Target Name</prop>
												<prop name="Position">5</prop>
												<prop name="IsDefault">0</prop>
												<prop name="name">C1QTNF1</prop>
												<obj name="ChannelProp" class="ChannelProperty" version="1">
													<prop name="ChannelIdx">0</prop>
												</obj>
											</obj>
											<obj name="PropertyObject" class="RQTargetProperty" version="4">
												<prop name="PropertyTypeName">Target Type</prop>
												<prop name="Position">5</prop>
												<prop name="IsDefault">0</prop>
												<prop name="TargetType">dtTarget</prop>
												<obj name="ChannelProp" class="ChannelProperty" version="1">
													<prop name="ChannelIdx">0</prop>
												</obj>
											</obj>
										</list>
									</obj>
								</list>
							</obj>
						</obj>
						<prop name="ChannelPropertyCount">1</prop>
						<prop name="ContainerPosition">5</prop>
						<prop name="HasSampleProperties">1</prop>
						<obj name="SampleProperties" class="PropertyList" version="1">
							<list name="emlist" count="14">
								<obj name="PropertyObject" class="SamplePrefColor" version="4">
									<prop name="PropertyTypeName">Color</prop>
									<prop name="Position">5</prop>
									<prop name="IsDefault">0</prop>
									<prop name="Color">$0012D7FA</prop>
								</obj>
								<obj name="PropertyObject" class="DominantChannelProp" version="4">
									<prop name="PropertyTypeName">Dominant Channel</prop>
									<prop name="Position">5</prop>
									<prop name="IsDefault">0</prop>
									<prop name="DominantChannel">0</prop>
								</obj>
								<obj name="PropertyObject" class="Genotype" version="4">
									<prop name="PropertyTypeName">EndPt Genotype</prop>
									<prop name="Position">5</prop>
									<prop name="IsDefault">1</prop>
									<prop name="ReadOnly">1</prop>
								</obj>
								<obj name="PropertyObject" class="GroupingSample" version="4">
									<prop name="PropertyTypeName">EndPt Sample Type</prop>
									<prop name="Position">5</prop>
									<prop name="IsDefault">0</prop>
									<prop name="GroupSampleType">mstUnknown</prop>
								</obj>
								<obj name="PropertyObject" class="SamplePrefLineStyle" version="4">
									<prop name="PropertyTypeName">Line Style</prop>
									<prop name="Position">5</prop>
									<prop name="IsDefault">0</prop>
									<prop name="LineStyle">psSolid</prop>
								</obj>
								<obj name="PropertyObject" class="GenSampleEditNotes" version="4">
									<prop name="PropertyTypeName">Notes</prop>
									<prop name="Position">5</prop>
									<prop name="IsDefault">1</prop>
								</obj>
								<obj name="PropertyObject" class="SamplePrefPointStyle" version="4">
									<prop name="PropertyTypeName">Point Style</prop>
									<prop name="Position">5</prop>
									<prop name="IsDefault">0</prop>
									<prop name="PointStyle">psNothing</prop>
								</obj>
								<obj name="PropertyObject" class="GenSampleEditPosition" version="4">
									<prop name="PropertyTypeName">Position</prop>
									<prop name="Position">5</prop>
									<prop name="IsDefault">1</prop>
								</obj>
								<obj name="PropertyObject" class="GenSampleEditReplicate" version="4">
									<prop name="PropertyTypeName">Replicate of</prop>
									<prop name="Position">5</prop>
									<prop name="IsDefault">0</prop>
									<prop name="ReplicateOf">3</prop>
								</obj>
								<obj name="PropertyObject" class="HTCSampleID" version="4">
									<prop name="PropertyTypeName">Sample ID</prop>
									<prop name="Position">5</prop>
									<prop name="IsDefault">1</prop>
								</obj>
								<obj name="PropertyObject" class="GenSampleEditName" version="4">
									<prop name="PropertyTypeName">Sample Name</prop>
									<prop name="Position">5</prop>
									<prop name="IsDefault">0</prop>
									<prop name="name">1N</prop>
								</obj>
								<obj name="PropertyObject" class="HTCSamplePrepNotes" version="4">
									<prop name="PropertyTypeName">Sample Prep Notes</prop>
									<prop name="Position">5</prop>
									<prop name="IsDefault">1</prop>
								</obj>
								<obj name="PropertyObject" class="GenSampleEditSubset" version="4">
									<prop name="PropertyTypeName">Subsets</prop>
									<prop name="Position">5</prop>
									<prop name="IsDefault">1</prop>
								</obj>
								<obj name="PropertyObject" class="SamplePrefWidth" version="5">
									<prop name="PropertyTypeName">Width</prop>
									<prop name="Position">5</prop>
									<prop name="IsDefault">1</prop>
									<prop name="Width">1</prop>
								</obj>
							</list>
						</obj>
					</obj>
					<obj name="item" class="SamplePropInfo" version="1">
						<obj name="ChannelProperties" class="ChanPropList" version="2">
							<obj name="ChannelProperties" class="EMList" version="1">
								<list name="emlist" count="1">
									<obj name="item" class="PropertyList" version="1">
										<list name="emlist" count="12">
											<obj name="PropertyObject" class="RQSampleTargetProperty" version="4">
												<prop name="PropertyTypeName">Combined Sample and Target Type</prop>
												<prop name="Position">6</prop>
												<prop name="IsDefault">0</prop>
												<obj name="ChannelProp" class="ChannelProperty" version="1">
													<prop name="ChannelIdx">0</prop>
												</obj>
											</obj>
											<obj name="PropertyObject" class="QuantConcProperty" version="4">
												<prop name="PropertyTypeName">Concentration</prop>
												<prop name="Position">6</prop>
												<prop name="IsDefault">1</prop>
												<prop name="Concentration">0</prop>
												<obj name="ChannelProp" class="ChannelProperty" version="1">
													<prop name="ChannelIdx">0</prop>
												</obj>
												<prop name="ReadOnly">1</prop>
											</obj>
											<obj name="PropertyObject" class="QuantCpHighProp" version="4">
												<prop name="PropertyTypeName">Cp High</prop>
												<prop name="Position">6</prop>
												<prop name="IsDefault">1</prop>
												<prop name="CpRangeHigh">0</prop>
												<obj name="ChannelProp" class="ChannelProperty" version="1">
													<prop name="ChannelIdx">0</prop>
												</obj>
												<prop name="ReadOnly">1</prop>
											</obj>
											<obj name="PropertyObject" class="QuantCpLowProp" version="4">
												<prop name="PropertyTypeName">Cp Low</prop>
												<prop name="Position">6</prop>
												<prop name="IsDefault">1</prop>
												<prop name="CpRangeLow">0</prop>
												<obj name="ChannelProp" class="ChannelProperty" version="1">
													<prop name="ChannelIdx">0</prop>
												</obj>
												<prop name="ReadOnly">1</prop>
											</obj>
											<obj name="PropertyObject" class="RQEffProp" version="4">
												<prop name="PropertyTypeName">Efficiency</prop>
												<prop name="Position">6</prop>
												<prop name="IsDefault">1</prop>
												<prop name="Efficiency">2</prop>
												<obj name="ChannelProp" class="ChannelProperty" version="1">
													<prop name="ChannelIdx">0</prop>
												</obj>
											</obj>
											<obj name="PropertyObject" class="ChannelGenotype" version="4">
												<prop name="PropertyTypeName">Melt Geno Genotype</prop>
												<prop name="Position">6</prop>
												<prop name="IsDefault">1</prop>
												<prop name="ReadOnly">1</prop>
												<obj name="ChannelProp" class="ChannelProperty" version="1">
													<prop name="ChannelIdx">0</prop>
												</obj>
											</obj>
											<obj name="PropertyObject" class="GroupChannelTypeProp" version="4">
												<prop name="PropertyTypeName">Melt Geno Sample Type</prop>
												<prop name="Position">6</prop>
												<prop name="IsDefault">0</prop>
												<prop name="GroupSampleType">mstUnknown</prop>
												<obj name="ChannelProp" class="ChannelProperty" version="1">
													<prop name="ChannelIdx">0</prop>
												</obj>
											</obj>
											<obj name="PropertyObject" class="QuantSampleTypeProperty" version="4">
												<prop name="PropertyTypeName">Quantification Sample Type</prop>
												<prop name="Position">6</prop>
												<prop name="IsDefault">0</prop>
												<prop name="SampleType">qsUnknown</prop>
												<obj name="ChannelProp" class="ChannelProperty" version="1">
													<prop name="ChannelIdx">0</prop>
												</obj>
											</obj>
											<obj name="PropertyObject" class="ChannelGenotype" version="4">
												<prop name="PropertyTypeName">Scanning Genotype</prop>
												<prop name="Position">6</prop>
												<prop name="IsDefault">1</prop>
												<prop name="ReadOnly">1</prop>
												<obj name="ChannelProp" class="ChannelProperty" version="1">
													<prop name="ChannelIdx">0</prop>
												</obj>
											</obj>
											<obj name="PropertyObject" class="GroupChannelTypeProp" version="4">
												<prop name="PropertyTypeName">Scanning Sample Type</prop>
												<prop name="Position">6</prop>
												<prop name="IsDefault">0</prop>
												<prop name="GroupSampleType">mstUnknown</prop>
												<obj name="ChannelProp" class="ChannelProperty" version="1">
													<prop name="ChannelIdx">0</prop>
												</obj>
											</obj>
											<obj name="PropertyObject" class="TargetName" version="4">
												<prop name="PropertyTypeName">Target Name</prop>
												<prop name="Position">6</prop>
												<prop name="IsDefault">1</prop>
												<obj name="ChannelProp" class="ChannelProperty" version="1">
													<prop name="ChannelIdx">0</prop>
												</obj>
											</obj>
											<obj name="PropertyObject" class="RQTargetProperty" version="4">
												<prop name="PropertyTypeName">Target Type</prop>
												<prop name="Position">6</prop>
												<prop name="IsDefault">0</prop>
												<prop name="TargetType">dtNone</prop>
												<obj name="ChannelProp" class="ChannelProperty" version="1">
													<prop name="ChannelIdx">0</prop>
												</obj>
											</obj>
										</list>
									</obj>
								</list>
							</obj>
						</obj>
						<prop name="ChannelPropertyCount">1</prop>
						<prop name="ContainerPosition">6</prop>
						<prop name="HasSampleProperties">1</prop>
						<obj name="SampleProperties" class="PropertyList" version="1">
							<list name="emlist" count="14">
								<obj name="PropertyObject" class="SamplePrefColor" version="4">
									<prop name="PropertyTypeName">Color</prop>
									<prop name="Position">6</prop>
									<prop name="IsDefault">0</prop>
									<prop name="Color">$00000097</prop>
								</obj>
								<obj name="PropertyObject" class="DominantChannelProp" version="4">
									<prop name="PropertyTypeName">Dominant Channel</prop>
									<prop name="Position">6</prop>
									<prop name="IsDefault">0</prop>
									<prop name="DominantChannel">0</prop>
								</obj>
								<obj name="PropertyObject" class="Genotype" version="4">
									<prop name="PropertyTypeName">EndPt Genotype</prop>
									<prop name="Position">6</prop>
									<prop name="IsDefault">1</prop>
									<prop name="ReadOnly">1</prop>
								</obj>
								<obj name="PropertyObject" class="GroupingSample" version="4">
									<prop name="PropertyTypeName">EndPt Sample Type</prop>
									<prop name="Position">6</prop>
									<prop name="IsDefault">0</prop>
									<prop name="GroupSampleType">mstUnknown</prop>
								</obj>
								<obj name="PropertyObject" class="SamplePrefLineStyle" version="4">
									<prop name="PropertyTypeName">Line Style</prop>
									<prop name="Position">6</prop>
									<prop name="IsDefault">0</prop>
									<prop name="LineStyle">psSolid</prop>
								</obj>
								<obj name="PropertyObject" class="GenSampleEditNotes" version="4">
									<prop name="PropertyTypeName">Notes</prop>
									<prop name="Position">6</prop>
									<prop name="IsDefault">1</prop>
								</obj>
								<obj name="PropertyObject" class="SamplePrefPointStyle" version="4">
									<prop name="PropertyTypeName">Point Style</prop>
									<prop name="Position">6</prop>
									<prop name="IsDefault">0</prop>
									<prop name="PointStyle">psNothing</prop>
								</obj>
								<obj name="PropertyObject" class="GenSampleEditPosition" version="4">
									<prop name="PropertyTypeName">Position</prop>
									<prop name="Position">6</prop>
									<prop name="IsDefault">1</prop>
								</obj>
								<obj name="PropertyObject" class="GenSampleEditReplicate" version="4">
									<prop name="PropertyTypeName">Replicate of</prop>
									<prop name="Position">6</prop>
									<prop name="IsDefault">1</prop>
									<prop name="ReplicateOf">-1</prop>
								</obj>
								<obj name="PropertyObject" class="HTCSampleID" version="4">
									<prop name="PropertyTypeName">Sample ID</prop>
									<prop name="Position">6</prop>
									<prop name="IsDefault">1</prop>
								</obj>
								<obj name="PropertyObject" class="GenSampleEditName" version="4">
									<prop name="PropertyTypeName">Sample Name</prop>
									<prop name="Position">6</prop>
									<prop name="IsDefault">1</prop>
									<prop name="name">Sample 7</prop>
								</obj>
								<obj name="PropertyObject" class="HTCSamplePrepNotes" version="4">
									<prop name="PropertyTypeName">Sample Prep Notes</prop>
									<prop name="Position">6</prop>
									<prop name="IsDefault">1</prop>
								</obj>
								<obj name="PropertyObject" class="GenSampleEditSubset" version="4">
									<prop name="PropertyTypeName">Subsets</prop>
									<prop name="Position">6</prop>
									<prop name="IsDefault">1</prop>
								</obj>
								<obj name="PropertyObject" class="SamplePrefWidth" version="5">
									<prop name="PropertyTypeName">Width</prop>
									<prop name="Position">6</prop>
									<prop name="IsDefault">1</prop>
									<prop name="Width">1</prop>
								</obj>
							</list>
						</obj>
					</obj>
					<obj name="item" class="SamplePropInfo" version="1">
						<obj name="ChannelProperties" class="ChanPropList" version="2">
							<obj name="ChannelProperties" class="EMList" version="1">
								<list name="emlist" count="1">
									<obj name="item" class="PropertyList" version="1">
										<list name="emlist" count="12">
											<obj name="PropertyObject" class="RQSampleTargetProperty" version="4">
												<prop name="PropertyTypeName">Combined Sample and Target Type</prop>
												<prop name="Position">7</prop>
												<prop name="IsDefault">0</prop>
												<obj name="ChannelProp" class="ChannelProperty" version="1">
													<prop name="ChannelIdx">0</prop>
												</obj>
											</obj>
											<obj name="PropertyObject" class="QuantConcProperty" version="4">
												<prop name="PropertyTypeName">Concentration</prop>
												<prop name="Position">7</prop>
												<prop name="IsDefault">1</prop>
												<prop name="Concentration">0</prop>
												<obj name="ChannelProp" class="ChannelProperty" version="1">
													<prop name="ChannelIdx">0</prop>
												</obj>
												<prop name="ReadOnly">1</prop>
											</obj>
											<obj name="PropertyObject" class="QuantCpHighProp" version="4">
												<prop name="PropertyTypeName">Cp High</prop>
												<prop name="Position">7</prop>
												<prop name="IsDefault">1</prop>
												<prop name="CpRangeHigh">0</prop>
												<obj name="ChannelProp" class="ChannelProperty" version="1">
													<prop name="ChannelIdx">0</prop>
												</obj>
												<prop name="ReadOnly">1</prop>
											</obj>
											<obj name="PropertyObject" class="QuantCpLowProp" version="4">
												<prop name="PropertyTypeName">Cp Low</prop>
												<prop name="Position">7</prop>
												<prop name="IsDefault">1</prop>
												<prop name="CpRangeLow">0</prop>
												<obj name="ChannelProp" class="ChannelProperty" version="1">
													<prop name="ChannelIdx">0</prop>
												</obj>
												<prop name="ReadOnly">1</prop>
											</obj>
											<obj name="PropertyObject" class="RQEffProp" version="4">
												<prop name="PropertyTypeName">Efficiency</prop>
												<prop name="Position">7</prop>
												<prop name="IsDefault">1</prop>
												<prop name="Efficiency">2</prop>
												<obj name="ChannelProp" class="ChannelProperty" version="1">
													<prop name="ChannelIdx">0</prop>
												</obj>
											</obj>
											<obj name="PropertyObject" class="ChannelGenotype" version="4">
												<prop name="PropertyTypeName">Melt Geno Genotype</prop>
												<prop name="Position">7</prop>
												<prop name="IsDefault">1</prop>
												<prop name="ReadOnly">1</prop>
												<obj name="ChannelProp" class="ChannelProperty" version="1">
													<prop name="ChannelIdx">0</prop>
												</obj>
											</obj>
											<obj name="PropertyObject" class="GroupChannelTypeProp" version="4">
												<prop name="PropertyTypeName">Melt Geno Sample Type</prop>
												<prop name="Position">7</prop>
												<prop name="IsDefault">0</prop>
												<prop name="GroupSampleType">mstUnknown</prop>
												<obj name="ChannelProp" class="ChannelProperty" version="1">
													<prop name="ChannelIdx">0</prop>
												</obj>
											</obj>
											<obj name="PropertyObject" class="QuantSampleTypeProperty" version="4">
												<prop name="PropertyTypeName">Quantification Sample Type</prop>
												<prop name="Position">7</prop>
												<prop name="IsDefault">0</prop>
												<prop name="SampleType">qsUnknown</prop>
												<obj name="ChannelProp" class="ChannelProperty" version="1">
													<prop name="ChannelIdx">0</prop>
												</obj>
											</obj>
											<obj name="PropertyObject" class="ChannelGenotype" version="4">
												<prop name="PropertyTypeName">Scanning Genotype</prop>
												<prop name="Position">7</prop>
												<prop name="IsDefault">1</prop>
												<prop name="ReadOnly">1</prop>
												<obj name="ChannelProp" class="ChannelProperty" version="1">
													<prop name="ChannelIdx">0</prop>
												</obj>
											</obj>
											<obj name="PropertyObject" class="GroupChannelTypeProp" version="4">
												<prop name="PropertyTypeName">Scanning Sample Type</prop>
												<prop name="Position">7</prop>
												<prop name="IsDefault">0</prop>
												<prop name="GroupSampleType">mstUnknown</prop>
												<obj name="ChannelProp" class="ChannelProperty" version="1">
													<prop name="ChannelIdx">0</prop>
												</obj>
											</obj>
											<obj name="PropertyObject" class="TargetName" version="4">
												<prop name="PropertyTypeName">Target Name</prop>
												<prop name="Position">7</prop>
												<prop name="IsDefault">1</prop>
												<obj name="ChannelProp" class="ChannelProperty" version="1">
													<prop name="ChannelIdx">0</prop>
												</obj>
											</obj>
											<obj name="PropertyObject" class="RQTargetProperty" version="4">
												<prop name="PropertyTypeName">Target Type</prop>
												<prop name="Position">7</prop>
												<prop name="IsDefault">0</prop>
												<prop name="TargetType">dtNone</prop>
												<obj name="ChannelProp" class="ChannelProperty" version="1">
													<prop name="ChannelIdx">0</prop>
												</obj>
											</obj>
										</list>
									</obj>
								</list>
							</obj>
						</obj>
						<prop name="ChannelPropertyCount">1</prop>
						<prop name="ContainerPosition">7</prop>
						<prop name="HasSampleProperties">1</prop>
						<obj name="SampleProperties" class="PropertyList" version="1">
							<list name="emlist" count="14">
								<obj name="PropertyObject" class="SamplePrefColor" version="4">
									<prop name="PropertyTypeName">Color</prop>
									<prop name="Position">7</prop>
									<prop name="IsDefault">0</prop>
									<prop name="Color">$00FFFF0F</prop>
								</obj>
								<obj name="PropertyObject" class="DominantChannelProp" version="4">
									<prop name="PropertyTypeName">Dominant Channel</prop>
									<prop name="Position">7</prop>
									<prop name="IsDefault">0</prop>
									<prop name="DominantChannel">0</prop>
								</obj>
								<obj name="PropertyObject" class="Genotype" version="4">
									<prop name="PropertyTypeName">EndPt Genotype</prop>
									<prop name="Position">7</prop>
									<prop name="IsDefault">1</prop>
									<prop name="ReadOnly">1</prop>
								</obj>
								<obj name="PropertyObject" class="GroupingSample" version="4">
									<prop name="PropertyTypeName">EndPt Sample Type</prop>
									<prop name="Position">7</prop>
									<prop name="IsDefault">0</prop>
									<prop name="GroupSampleType">mstUnknown</prop>
								</obj>
								<obj name="PropertyObject" class="SamplePrefLineStyle" version="4">
									<prop name="PropertyTypeName">Line Style</prop>
									<prop name="Position">7</prop>
									<prop name="IsDefault">0</prop>
									<prop name="LineStyle">psSolid</prop>
								</obj>
								<obj name="PropertyObject" class="GenSampleEditNotes" version="4">
									<prop name="PropertyTypeName">Notes</prop>
									<prop name="Position">7</prop>
									<prop name="IsDefault">1</prop>
								</obj>
								<obj name="PropertyObject" class="SamplePrefPointStyle" version="4">
									<prop name="PropertyTypeName">Point Style</prop>
									<prop name="Position">7</prop>
									<prop name="IsDefault">0</prop>
									<prop name="PointStyle">psNothing</prop>
								</obj>
								<obj name="PropertyObject" class="GenSampleEditPosition" version="4">
									<prop name="PropertyTypeName">Position</prop>
									<prop name="Position">7</prop>
									<prop name="IsDefault">1</prop>
								</obj>
								<obj name="PropertyObject" class="GenSampleEditReplicate" version="4">
									<prop name="PropertyTypeName">Replicate of</prop>
									<prop name="Position">7</prop>
									<prop name="IsDefault">1</prop>
									<prop name="ReplicateOf">-1</prop>
								</obj>
								<obj name="PropertyObject" class="HTCSampleID" version="4">
									<prop name="PropertyTypeName">Sample ID</prop>
									<prop name="Position">7</prop>
									<prop name="IsDefault">1</prop>
								</obj>
								<obj name="PropertyObject" class="GenSampleEditName" version="4">
									<prop name="PropertyTypeName">Sample Name</prop>
									<prop name="Position">7</prop>
									<prop name="IsDefault">1</prop>
									<prop name="name">Sample 8</prop>
								</obj>
								<obj name="PropertyObject" class="HTCSamplePrepNotes" version="4">
									<prop name="PropertyTypeName">Sample Prep Notes</prop>
									<prop name="Position">7</prop>
									<prop name="IsDefault">1</prop>
								</obj>
								<obj name="PropertyObject" class="GenSampleEditSubset" version="4">
									<prop name="PropertyTypeName">Subsets</prop>
									<prop name="Position">7</prop>
									<prop name="IsDefault">1</prop>
								</obj>
								<obj name="PropertyObject" class="SamplePrefWidth" version="5">
									<prop name="PropertyTypeName">Width</prop>
									<prop name="Position">7</prop>
									<prop name="IsDefault">1</prop>
									<prop name="Width">1</prop>
								</obj>
							</list>
						</obj>
					</obj>
					<obj name="item" class="SamplePropInfo" version="1">
						<obj name="ChannelProperties" class="ChanPropList" version="2">
							<obj name="ChannelProperties" class="EMList" version="1">
								<list name="emlist" count="1">
									<obj name="item" class="PropertyList" version="1">
										<list name="emlist" count="12">
											<obj name="PropertyObject" class="RQSampleTargetProperty" version="4">
												<prop name="PropertyTypeName">Combined Sample and Target Type</prop>
												<prop name="Position">8</prop>
												<prop name="IsDefault">0</prop>
												<obj name="ChannelProp" class="ChannelProperty" version="1">
													<prop name="ChannelIdx">0</prop>
												</obj>
											</obj>
											<obj name="PropertyObject" class="QuantConcProperty" version="4">
												<prop name="PropertyTypeName">Concentration</prop>
												<prop name="Position">8</prop>
												<prop name="IsDefault">1</prop>
												<prop name="Concentration">0</prop>
												<obj name="ChannelProp" class="ChannelProperty" version="1">
													<prop name="ChannelIdx">0</prop>
												</obj>
												<prop name="ReadOnly">1</prop>
											</obj>
											<obj name="PropertyObject" class="QuantCpHighProp" version="4">
												<prop name="PropertyTypeName">Cp High</prop>
												<prop name="Position">8</prop>
												<prop name="IsDefault">1</prop>
												<prop name="CpRangeHigh">0</prop>
												<obj name="ChannelProp" class="ChannelProperty" version="1">
													<prop name="ChannelIdx">0</prop>
												</obj>
												<prop name="ReadOnly">1</prop>
											</obj>
											<obj name="PropertyObject" class="QuantCpLowProp" version="4">
												<prop name="PropertyTypeName">Cp Low</prop>
												<prop name="Position">8</prop>
												<prop name="IsDefault">1</prop>
												<prop name="CpRangeLow">0</prop>
												<obj name="ChannelProp" class="ChannelProperty" version="1">
													<prop name="ChannelIdx">0</prop>
												</obj>
												<prop name="ReadOnly">1</prop>
											</obj>
											<obj name="PropertyObject" class="RQEffProp" version="4">
												<prop name="PropertyTypeName">Efficiency</prop>
												<prop name="Position">8</prop>
												<prop name="IsDefault">1</prop>
												<prop name="Efficiency">2</prop>
												<obj name="ChannelProp" class="ChannelProperty" version="1">
													<prop name="ChannelIdx">0</prop>
												</obj>
											</obj>
											<obj name="PropertyObject" class="ChannelGenotype" version="4">
												<prop name="PropertyTypeName">Melt Geno Genotype</prop>
												<prop name="Position">8</prop>
												<prop name="IsDefault">1</prop>
												<prop name="ReadOnly">1</prop>
												<obj name="ChannelProp" class="ChannelProperty" version="1">
													<prop name="ChannelIdx">0</prop>
												</obj>
											</obj>
											<obj name="PropertyObject" class="GroupChannelTypeProp" version="4">
												<prop name="PropertyTypeName">Melt Geno Sample Type</prop>
												<prop name="Position">8</prop>
												<prop name="IsDefault">0</prop>
												<prop name="GroupSampleType">mstUnknown</prop>
												<obj name="ChannelProp" class="ChannelProperty" version="1">
													<prop name="ChannelIdx">0</prop>
												</obj>
											</obj>
											<obj name="PropertyObject" class="QuantSampleTypeProperty" version="4">
												<prop name="PropertyTypeName">Quantification Sample Type</prop>
												<prop name="Position">8</prop>
												<prop name="IsDefault">0</prop>
												<prop name="SampleType">qsUnknown</prop>
												<obj name="ChannelProp" class="ChannelProperty" version="1">
													<prop name="ChannelIdx">0</prop>
												</obj>
											</obj>
											<obj name="PropertyObject" class="ChannelGenotype" version="4">
												<prop name="PropertyTypeName">Scanning Genotype</prop>
												<prop name="Position">8</prop>
												<prop name="IsDefault">1</prop>
												<prop name="ReadOnly">1</prop>
												<obj name="ChannelProp" class="ChannelProperty" version="1">
													<prop name="ChannelIdx">0</prop>
												</obj>
											</obj>
											<obj name="PropertyObject" class="GroupChannelTypeProp" version="4">
												<prop name="PropertyTypeName">Scanning Sample Type</prop>
												<prop name="Position">8</prop>
												<prop name="IsDefault">0</prop>
												<prop name="GroupSampleType">mstUnknown</prop>
												<obj name="ChannelProp" class="ChannelProperty" version="1">
													<prop name="ChannelIdx">0</prop>
												</obj>
											</obj>
											<obj name="PropertyObject" class="TargetName" version="4">
												<prop name="PropertyTypeName">Target Name</prop>
												<prop name="Position">8</prop>
												<prop name="IsDefault">1</prop>
												<obj name="ChannelProp" class="ChannelProperty" version="1">
													<prop name="ChannelIdx">0</prop>
												</obj>
											</obj>
											<obj name="PropertyObject" class="RQTargetProperty" version="4">
												<prop name="PropertyTypeName">Target Type</prop>
												<prop name="Position">8</prop>
												<prop name="IsDefault">0</prop>
												<prop name="TargetType">dtNone</prop>
												<obj name="ChannelProp" class="ChannelProperty" version="1">
													<prop name="ChannelIdx">0</prop>
												</obj>
											</obj>
										</list>
									</obj>
								</list>
							</obj>
						</obj>
						<prop name="ChannelPropertyCount">1</prop>
						<prop name="ContainerPosition">8</prop>
						<prop name="HasSampleProperties">1</prop>
						<obj name="SampleProperties" class="PropertyList" version="1">
							<list name="emlist" count="14">
								<obj name="PropertyObject" class="SamplePrefColor" version="4">
									<prop name="PropertyTypeName">Color</prop>
									<prop name="Position">8</prop>
									<prop name="IsDefault">0</prop>
									<prop name="Color">$00404000</prop>
								</obj>
								<obj name="PropertyObject" class="DominantChannelProp" version="4">
									<prop name="PropertyTypeName">Dominant Channel</prop>
									<prop name="Position">8</prop>
									<prop name="IsDefault">0</prop>
									<prop name="DominantChannel">0</prop>
								</obj>
								<obj name="PropertyObject" class="Genotype" version="4">
									<prop name="PropertyTypeName">EndPt Genotype</prop>
									<prop name="Position">8</prop>
									<prop name="IsDefault">1</prop>
									<prop name="ReadOnly">1</prop>
								</obj>
								<obj name="PropertyObject" class="GroupingSample" version="4">
									<prop name="PropertyTypeName">EndPt Sample Type</prop>
									<prop name="Position">8</prop>
									<prop name="IsDefault">0</prop>
									<prop name="GroupSampleType">mstUnknown</prop>
								</obj>
								<obj name="PropertyObject" class="SamplePrefLineStyle" version="4">
									<prop name="PropertyTypeName">Line Style</prop>
									<prop name="Position">8</prop>
									<prop name="IsDefault">0</prop>
									<prop name="LineStyle">psSolid</prop>
								</obj>
								<obj name="PropertyObject" class="GenSampleEditNotes" version="4">
									<prop name="PropertyTypeName">Notes</prop>
									<prop name="Position">8</prop>
									<prop name="IsDefault">1</prop>
								</obj>
								<obj name="PropertyObject" class="SamplePrefPointStyle" version="4">
									<prop name="PropertyTypeName">Point Style</prop>
									<prop name="Position">8</prop>
									<prop name="IsDefault">0</prop>
									<prop name="PointStyle">psNothing</prop>
								</obj>
								<obj name="PropertyObject" class="GenSampleEditPosition" version="4">
									<prop name="PropertyTypeName">Position</prop>
									<prop name="Position">8</prop>
									<prop name="IsDefault">1</prop>
								</obj>
								<obj name="PropertyObject" class="GenSampleEditReplicate" version="4">
									<prop name="PropertyTypeName">Replicate of</prop>
									<prop name="Position">8</prop>
									<prop name="IsDefault">1</prop>
									<prop name="ReplicateOf">-1</prop>
								</obj>
								<obj name="PropertyObject" class="HTCSampleID" version="4">
									<prop name="PropertyTypeName">Sample ID</prop>
									<prop name="Position">8</prop>
									<prop name="IsDefault">1</prop>
								</obj>
								<obj name="PropertyObject" class="GenSampleEditName" version="4">
									<prop name="PropertyTypeName">Sample Name</prop>
									<prop name="Position">8</prop>
									<prop name="IsDefault">1</prop>
									<prop name="name">Sample 9</prop>
								</obj>
								<obj name="PropertyObject" class="HTCSamplePrepNotes" version="4">
									<prop name="PropertyTypeName">Sample Prep Notes</prop>
									<prop name="Position">8</prop>
									<prop name="IsDefault">1</prop>
								</obj>
								<obj name="PropertyObject" class="GenSampleEditSubset" version="4">
									<prop name="PropertyTypeName">Subsets</prop>
									<prop name="Position">8</prop>
									<prop name="IsDefault">1</prop>
								</obj>
								<obj name="PropertyObject" class="SamplePrefWidth" version="5">
									<prop name="PropertyTypeName">Width</prop>
									<prop name="Position">8</prop>
									<prop name="IsDefault">1</prop>
									<prop name="Width">1</prop>
								</obj>
							</list>
						</obj>
					</obj>
					<obj name="item" class="SamplePropInfo" version="1">
						<obj name="ChannelProperties" class="ChanPropList" version="2">
							<obj name="ChannelProperties" class="EMList" version="1">
								<list name="emlist" count="1">
									<obj name="item" class="PropertyList" version="1">
										<list name="emlist" count="12">
											<obj name="PropertyObject" class="RQSampleTargetProperty" version="4">
												<prop name="PropertyTypeName">Combined Sample and Target Type</prop>
												<prop name="Position">9</prop>
												<prop name="IsDefault">0</prop>
												<obj name="ChannelProp" class="ChannelProperty" version="1">
													<prop name="ChannelIdx">0</prop>
												</obj>
											</obj>
											<obj name="PropertyObject" class="QuantConcProperty" version="4">
												<prop name="PropertyTypeName">Concentration</prop>
												<prop name="Position">9</prop>
												<prop name="IsDefault">1</prop>
												<prop name="Concentration">0</prop>
												<obj name="ChannelProp" class="ChannelProperty" version="1">
													<prop name="ChannelIdx">0</prop>
												</obj>
												<prop name="ReadOnly">1</prop>
											</obj>
											<obj name="PropertyObject" class="QuantCpHighProp" version="4">
												<prop name="PropertyTypeName">Cp High</prop>
												<prop name="Position">9</prop>
												<prop name="IsDefault">1</prop>
												<prop name="CpRangeHigh">0</prop>
												<obj name="ChannelProp" class="ChannelProperty" version="1">
													<prop name="ChannelIdx">0</prop>
												</obj>
												<prop name="ReadOnly">1</prop>
											</obj>
											<obj name="PropertyObject" class="QuantCpLowProp" version="4">
												<prop name="PropertyTypeName">Cp Low</prop>
												<prop name="Position">9</prop>
												<prop name="IsDefault">1</prop>
												<prop name="CpRangeLow">0</prop>
												<obj name="ChannelProp" class="ChannelProperty" version="1">
													<prop name="ChannelIdx">0</prop>
												</obj>
												<prop name="ReadOnly">1</prop>
											</obj>
											<obj name="PropertyObject" class="RQEffProp" version="4">
												<prop name="PropertyTypeName">Efficiency</prop>
												<prop name="Position">9</prop>
												<prop name="IsDefault">1</prop>
												<prop name="Efficiency">2</prop>
												<obj name="ChannelProp" class="ChannelProperty" version="1">
													<prop name="ChannelIdx">0</prop>
												</obj>
											</obj>
											<obj name="PropertyObject" class="ChannelGenotype" version="4">
												<prop name="PropertyTypeName">Melt Geno Genotype</prop>
												<prop name="Position">9</prop>
												<prop name="IsDefault">1</prop>
												<prop name="ReadOnly">1</prop>
												<obj name="ChannelProp" class="ChannelProperty" version="1">
													<prop name="ChannelIdx">0</prop>
												</obj>
											</obj>
											<obj name="PropertyObject" class="GroupChannelTypeProp" version="4">
												<prop name="PropertyTypeName">Melt Geno Sample Type</prop>
												<prop name="Position">9</prop>
												<prop name="IsDefault">0</prop>
												<prop name="GroupSampleType">mstUnknown</prop>
												<obj name="ChannelProp" class="ChannelProperty" version="1">
													<prop name="ChannelIdx">0</prop>
												</obj>
											</obj>
											<obj name="PropertyObject" class="QuantSampleTypeProperty" version="4">
												<prop name="PropertyTypeName">Quantification Sample Type</prop>
												<prop name="Position">9</prop>
												<prop name="IsDefault">0</prop>
												<prop name="SampleType">qsUnknown</prop>
												<obj name="ChannelProp" class="ChannelProperty" version="1">
													<prop name="ChannelIdx">0</prop>
												</obj>
											</obj>
											<obj name="PropertyObject" class="ChannelGenotype" version="4">
												<prop name="PropertyTypeName">Scanning Genotype</prop>
												<prop name="Position">9</prop>
												<prop name="IsDefault">1</prop>
												<prop name="ReadOnly">1</prop>
												<obj name="ChannelProp" class="ChannelProperty" version="1">
													<prop name="ChannelIdx">0</prop>
												</obj>
											</obj>
											<obj name="PropertyObject" class="GroupChannelTypeProp" version="4">
												<prop name="PropertyTypeName">Scanning Sample Type</prop>
												<prop name="Position">9</prop>
												<prop name="IsDefault">0</prop>
												<prop name="GroupSampleType">mstUnknown</prop>
												<obj name="ChannelProp" class="ChannelProperty" version="1">
													<prop name="ChannelIdx">0</prop>
												</obj>
											</obj>
											<obj name="PropertyObject" class="TargetName" version="4">
												<prop name="PropertyTypeName">Target Name</prop>
												<prop name="Position">9</prop>
												<prop name="IsDefault">1</prop>
												<obj name="ChannelProp" class="ChannelProperty" version="1">
													<prop name="ChannelIdx">0</prop>
												</obj>
											</obj>
											<obj name="PropertyObject" class="RQTargetProperty" version="4">
												<prop name="PropertyTypeName">Target Type</prop>
												<prop name="Position">9</prop>
												<prop name="IsDefault">0</prop>
												<prop name="TargetType">dtNone</prop>
												<obj name="ChannelProp" class="ChannelProperty" version="1">
													<prop name="ChannelIdx">0</prop>
												</obj>
											</obj>
										</list>
									</obj>
								</list>
							</obj>
						</obj>
						<prop name="ChannelPropertyCount">1</prop>
						<prop name="ContainerPosition">9</prop>
						<prop name="HasSampleProperties">1</prop>
						<obj name="SampleProperties" class="PropertyList" version="1">
							<list name="emlist" count="14">
								<obj name="PropertyObject" class="SamplePrefColor" version="4">
									<prop name="PropertyTypeName">Color</prop>
									<prop name="Position">9</prop>
									<prop name="IsDefault">0</prop>
									<prop name="Color">$004080FF</prop>
								</obj>
								<obj name="PropertyObject" class="DominantChannelProp" version="4">
									<prop name="PropertyTypeName">Dominant Channel</prop>
									<prop name="Position">9</prop>
									<prop name="IsDefault">0</prop>
									<prop name="DominantChannel">0</prop>
								</obj>
								<obj name="PropertyObject" class="Genotype" version="4">
									<prop name="PropertyTypeName">EndPt Genotype</prop>
									<prop name="Position">9</prop>
									<prop name="IsDefault">1</prop>
									<prop name="ReadOnly">1</prop>
								</obj>
								<obj name="PropertyObject" class="GroupingSample" version="4">
									<prop name="PropertyTypeName">EndPt Sample Type</prop>
									<prop name="Position">9</prop>
									<prop name="IsDefault">0</prop>
									<prop name="GroupSampleType">mstUnknown</prop>
								</obj>
								<obj name="PropertyObject" class="SamplePrefLineStyle" version="4">
									<prop name="PropertyTypeName">Line Style</prop>
									<prop name="Position">9</prop>
									<prop name="IsDefault">0</prop>
									<prop name="LineStyle">psSolid</prop>
								</obj>
								<obj name="PropertyObject" class="GenSampleEditNotes" version="4">
									<prop name="PropertyTypeName">Notes</prop>
									<prop name="Position">9</prop>
									<prop name="IsDefault">1</prop>
								</obj>
								<obj name="PropertyObject" class="SamplePrefPointStyle" version="4">
									<prop name="PropertyTypeName">Point Style</prop>
									<prop name="Position">9</prop>
									<prop name="IsDefault">0</prop>
									<prop name="PointStyle">psNothing</prop>
								</obj>
								<obj name="PropertyObject" class="GenSampleEditPosition" version="4">
									<prop name="PropertyTypeName">Position</prop>
									<prop name="Position">9</prop>
									<prop name="IsDefault">1</prop>
								</obj>
								<obj name="PropertyObject" class="GenSampleEditReplicate" version="4">
									<prop name="PropertyTypeName">Replicate of</prop>
									<prop name="Position">9</prop>
									<prop name="IsDefault">1</prop>
									<prop name="ReplicateOf">-1</prop>
								</obj>
								<obj name="PropertyObject" class="HTCSampleID" version="4">
									<prop name="PropertyTypeName">Sample ID</prop>
									<prop name="Position">9</prop>
									<prop name="IsDefault">1</prop>
								</obj>
								<obj name="PropertyObject" class="GenSampleEditName" version="4">
									<prop name="PropertyTypeName">Sample Name</prop>
									<prop name="Position">9</prop>
									<prop name="IsDefault">1</prop>
									<prop name="name">Sample 10</prop>
								</obj>
								<obj name="PropertyObject" class="HTCSamplePrepNotes" version="4">
									<prop name="PropertyTypeName">Sample Prep Notes</prop>
									<prop name="Position">9</prop>
									<prop name="IsDefault">1</prop>
								</obj>
								<obj name="PropertyObject" class="GenSampleEditSubset" version="4">
									<prop name="PropertyTypeName">Subsets</prop>
									<prop name="Position">9</prop>
									<prop name="IsDefault">1</prop>
								</obj>
								<obj name="PropertyObject" class="SamplePrefWidth" version="5">
									<prop name="PropertyTypeName">Width</prop>
									<prop name="Position">9</prop>
									<prop name="IsDefault">1</prop>
									<prop name="Width">1</prop>
								</obj>
							</list>
						</obj>
					</obj>
					<obj name="item" class="SamplePropInfo" version="1">
						<obj name="ChannelProperties" class="ChanPropList" version="2">
							<obj name="ChannelProperties" class="EMList" version="1">
								<list name="emlist" count="1">
									<obj name="item" class="PropertyList" version="1">
										<list name="emlist" count="12">
											<obj name="PropertyObject" class="RQSampleTargetProperty" version="4">
												<prop name="PropertyTypeName">Combined Sample and Target Type</prop>
												<prop name="Position">10</prop>
												<prop name="IsDefault">0</prop>
												<obj name="ChannelProp" class="ChannelProperty" version="1">
													<prop name="ChannelIdx">0</prop>
												</obj>
											</obj>
											<obj name="PropertyObject" class="QuantConcProperty" version="4">
												<prop name="PropertyTypeName">Concentration</prop>
												<prop name="Position">10</prop>
												<prop name="IsDefault">1</prop>
												<prop name="Concentration">0</prop>
												<obj name="ChannelProp" class="ChannelProperty" version="1">
													<prop name="ChannelIdx">0</prop>
												</obj>
												<prop name="ReadOnly">1</prop>
											</obj>
											<obj name="PropertyObject" class="QuantCpHighProp" version="4">
												<prop name="PropertyTypeName">Cp High</prop>
												<prop name="Position">10</prop>
												<prop name="IsDefault">1</prop>
												<prop name="CpRangeHigh">0</prop>
												<obj name="ChannelProp" class="ChannelProperty" version="1">
													<prop name="ChannelIdx">0</prop>
												</obj>
												<prop name="ReadOnly">1</prop>
											</obj>
											<obj name="PropertyObject" class="QuantCpLowProp" version="4">
												<prop name="PropertyTypeName">Cp Low</prop>
												<prop name="Position">10</prop>
												<prop name="IsDefault">1</prop>
												<prop name="CpRangeLow">0</prop>
												<obj name="ChannelProp" class="ChannelProperty" version="1">
													<prop name="ChannelIdx">0</prop>
												</obj>
												<prop name="ReadOnly">1</prop>
											</obj>
											<obj name="PropertyObject" class="RQEffProp" version="4">
												<prop name="PropertyTypeName">Efficiency</prop>
												<prop name="Position">10</prop>
												<prop name="IsDefault">1</prop>
												<prop name="Efficiency">2</prop>
												<obj name="ChannelProp" class="ChannelProperty" version="1">
													<prop name="ChannelIdx">0</prop>
												</obj>
											</obj>
											<obj name="PropertyObject" class="ChannelGenotype" version="4">
												<prop name="PropertyTypeName">Melt Geno Genotype</prop>
												<prop name="Position">10</prop>
												<prop name="IsDefault">1</prop>
												<prop name="ReadOnly">1</prop>
												<obj name="ChannelProp" class="ChannelProperty" version="1">
													<prop name="ChannelIdx">0</prop>
												</obj>
											</obj>
											<obj name="PropertyObject" class="GroupChannelTypeProp" version="4">
												<prop name="PropertyTypeName">Melt Geno Sample Type</prop>
												<prop name="Position">10</prop>
												<prop name="IsDefault">0</prop>
												<prop name="GroupSampleType">mstUnknown</prop>
												<obj name="ChannelProp" class="ChannelProperty" version="1">
													<prop name="ChannelIdx">0</prop>
												</obj>
											</obj>
											<obj name="PropertyObject" class="QuantSampleTypeProperty" version="4">
												<prop name="PropertyTypeName">Quantification Sample Type</prop>
												<prop name="Position">10</prop>
												<prop name="IsDefault">0</prop>
												<prop name="SampleType">qsUnknown</prop>
												<obj name="ChannelProp" class="ChannelProperty" version="1">
													<prop name="ChannelIdx">0</prop>
												</obj>
											</obj>
											<obj name="PropertyObject" class="ChannelGenotype" version="4">
												<prop name="PropertyTypeName">Scanning Genotype</prop>
												<prop name="Position">10</prop>
												<prop name="IsDefault">1</prop>
												<prop name="ReadOnly">1</prop>
												<obj name="ChannelProp" class="ChannelProperty" version="1">
													<prop name="ChannelIdx">0</prop>
												</obj>
											</obj>
											<obj name="PropertyObject" class="GroupChannelTypeProp" version="4">
												<prop name="PropertyTypeName">Scanning Sample Type</prop>
												<prop name="Position">10</prop>
												<prop name="IsDefault">0</prop>
												<prop name="GroupSampleType">mstUnknown</prop>
												<obj name="ChannelProp" class="ChannelProperty" version="1">
													<prop name="ChannelIdx">0</prop>
												</obj>
											</obj>
											<obj name="PropertyObject" class="TargetName" version="4">
												<prop name="PropertyTypeName">Target Name</prop>
												<prop name="Position">10</prop>
												<prop name="IsDefault">1</prop>
												<obj name="ChannelProp" class="ChannelProperty" version="1">
													<prop name="ChannelIdx">0</prop>
												</obj>
											</obj>
											<obj name="PropertyObject" class="RQTargetProperty" version="4">
												<prop name="PropertyTypeName">Target Type</prop>
												<prop name="Position">10</prop>
												<prop name="IsDefault">0</prop>
												<prop name="TargetType">dtNone</prop>
												<obj name="ChannelProp" class="ChannelProperty" version="1">
													<prop name="ChannelIdx">0</prop>
												</obj>
											</obj>
										</list>
									</obj>
								</list>
							</obj>
						</obj>
						<prop name="ChannelPropertyCount">1</prop>
						<prop name="ContainerPosition">10</prop>
						<prop name="HasSampleProperties">1</prop>
						<obj name="SampleProperties" class="PropertyList" version="1">
							<list name="emlist" count="14">
								<obj name="PropertyObject" class="SamplePrefColor" version="4">
									<prop name="PropertyTypeName">Color</prop>
									<prop name="Position">10</prop>
									<prop name="IsDefault">0</prop>
									<prop name="Color">$00FD0299</prop>
								</obj>
								<obj name="PropertyObject" class="DominantChannelProp" version="4">
									<prop name="PropertyTypeName">Dominant Channel</prop>
									<prop name="Position">10</prop>
									<prop name="IsDefault">0</prop>
									<prop name="DominantChannel">0</prop>
								</obj>
								<obj name="PropertyObject" class="Genotype" version="4">
									<prop name="PropertyTypeName">EndPt Genotype</prop>
									<prop name="Position">10</prop>
									<prop name="IsDefault">1</prop>
									<prop name="ReadOnly">1</prop>
								</obj>
								<obj name="PropertyObject" class="GroupingSample" version="4">
									<prop name="PropertyTypeName">EndPt Sample Type</prop>
									<prop name="Position">10</prop>
									<prop name="IsDefault">0</prop>
									<prop name="GroupSampleType">mstUnknown</prop>
								</obj>
								<obj name="PropertyObject" class="SamplePrefLineStyle" version="4">
									<prop name="PropertyTypeName">Line Style</prop>
									<prop name="Position">10</prop>
									<prop name="IsDefault">0</prop>
									<prop name="LineStyle">psSolid</prop>
								</obj>
								<obj name="PropertyObject" class="GenSampleEditNotes" version="4">
									<prop name="PropertyTypeName">Notes</prop>
									<prop name="Position">10</prop>
									<prop name="IsDefault">1</prop>
								</obj>
								<obj name="PropertyObject" class="SamplePrefPointStyle" version="4">
									<prop name="PropertyTypeName">Point Style</prop>
									<prop name="Position">10</prop>
									<prop name="IsDefault">0</prop>
									<prop name="PointStyle">psNothing</prop>
								</obj>
								<obj name="PropertyObject" class="GenSampleEditPosition" version="4">
									<prop name="PropertyTypeName">Position</prop>
									<prop name="Position">10</prop>
									<prop name="IsDefault">1</prop>
								</obj>
								<obj name="PropertyObject" class="GenSampleEditReplicate" version="4">
									<prop name="PropertyTypeName">Replicate of</prop>
									<prop name="Position">10</prop>
									<prop name="IsDefault">1</prop>
									<prop name="ReplicateOf">-1</prop>
								</obj>
								<obj name="PropertyObject" class="HTCSampleID" version="4">
									<prop name="PropertyTypeName">Sample ID</prop>
									<prop name="Position">10</prop>
									<prop name="IsDefault">1</prop>
								</obj>
								<obj name="PropertyObject" class="GenSampleEditName" version="4">
									<prop name="PropertyTypeName">Sample Name</prop>
									<prop name="Position">10</prop>
									<prop name="IsDefault">1</prop>
									<prop name="name">Sample 11</prop>
								</obj>
								<obj name="PropertyObject" class="HTCSamplePrepNotes" version="4">
									<prop name="PropertyTypeName">Sample Prep Notes</prop>
									<prop name="Position">10</prop>
									<prop name="IsDefault">1</prop>
								</obj>
								<obj name="PropertyObject" class="GenSampleEditSubset" version="4">
									<prop name="PropertyTypeName">Subsets</prop>
									<prop name="Position">10</prop>
									<prop name="IsDefault">1</prop>
								</obj>
								<obj name="PropertyObject" class="SamplePrefWidth" version="5">
									<prop name="PropertyTypeName">Width</prop>
									<prop name="Position">10</prop>
									<prop name="IsDefault">1</prop>
									<prop name="Width">1</prop>
								</obj>
							</list>
						</obj>
					</obj>
					<obj name="item" class="SamplePropInfo" version="1">
						<obj name="ChannelProperties" class="ChanPropList" version="2">
							<obj name="ChannelProperties" class="EMList" version="1">
								<list name="emlist" count="1">
									<obj name="item" class="PropertyList" version="1">
										<list name="emlist" count="12">
											<obj name="PropertyObject" class="RQSampleTargetProperty" version="4">
												<prop name="PropertyTypeName">Combined Sample and Target Type</prop>
												<prop name="Position">11</prop>
												<prop name="IsDefault">0</prop>
												<obj name="ChannelProp" class="ChannelProperty" version="1">
													<prop name="ChannelIdx">0</prop>
												</obj>
											</obj>
											<obj name="PropertyObject" class="QuantConcProperty" version="4">
												<prop name="PropertyTypeName">Concentration</prop>
												<prop name="Position">11</prop>
												<prop name="IsDefault">1</prop>
												<prop name="Concentration">0</prop>
												<obj name="ChannelProp" class="ChannelProperty" version="1">
													<prop name="ChannelIdx">0</prop>
												</obj>
												<prop name="ReadOnly">1</prop>
											</obj>
											<obj name="PropertyObject" class="QuantCpHighProp" version="4">
												<prop name="PropertyTypeName">Cp High</prop>
												<prop name="Position">11</prop>
												<prop name="IsDefault">1</prop>
												<prop name="CpRangeHigh">0</prop>
												<obj name="ChannelProp" class="ChannelProperty" version="1">
													<prop name="ChannelIdx">0</prop>
												</obj>
												<prop name="ReadOnly">1</prop>
											</obj>
											<obj name="PropertyObject" class="QuantCpLowProp" version="4">
												<prop name="PropertyTypeName">Cp Low</prop>
												<prop name="Position">11</prop>
												<prop name="IsDefault">1</prop>
												<prop name="CpRangeLow">0</prop>
												<obj name="ChannelProp" class="ChannelProperty" version="1">
													<prop name="ChannelIdx">0</prop>
												</obj>
												<prop name="ReadOnly">1</prop>
											</obj>
											<obj name="PropertyObject" class="RQEffProp" version="4">
												<prop name="PropertyTypeName">Efficiency</prop>
												<prop name="Position">11</prop>
												<prop name="IsDefault">1</prop>
												<prop name="Efficiency">2</prop>
												<obj name="ChannelProp" class="ChannelProperty" version="1">
													<prop name="ChannelIdx">0</prop>
												</obj>
											</obj>
											<obj name="PropertyObject" class="ChannelGenotype" version="4">
												<prop name="PropertyTypeName">Melt Geno Genotype</prop>
												<prop name="Position">11</prop>
												<prop name="IsDefault">1</prop>
												<prop name="ReadOnly">1</prop>
												<obj name="ChannelProp" class="ChannelProperty" version="1">
													<prop name="ChannelIdx">0</prop>
												</obj>
											</obj>
											<obj name="PropertyObject" class="GroupChannelTypeProp" version="4">
												<prop name="PropertyTypeName">Melt Geno Sample Type</prop>
												<prop name="Position">11</prop>
												<prop name="IsDefault">0</prop>
												<prop name="GroupSampleType">mstUnknown</prop>
												<obj name="ChannelProp" class="ChannelProperty" version="1">
													<prop name="ChannelIdx">0</prop>
												</obj>
											</obj>
											<obj name="PropertyObject" class="QuantSampleTypeProperty" version="4">
												<prop name="PropertyTypeName">Quantification Sample Type</prop>
												<prop name="Position">11</prop>
												<prop name="IsDefault">0</prop>
												<prop name="SampleType">qsUnknown</prop>
												<obj name="ChannelProp" class="ChannelProperty" version="1">
													<prop name="ChannelIdx">0</prop>
												</obj>
											</obj>
											<obj name="PropertyObject" class="ChannelGenotype" version="4">
												<prop name="PropertyTypeName">Scanning Genotype</prop>
												<prop name="Position">11</prop>
												<prop name="IsDefault">1</prop>
												<prop name="ReadOnly">1</prop>
												<obj name="ChannelProp" class="ChannelProperty" version="1">
													<prop name="ChannelIdx">0</prop>
												</obj>
											</obj>
											<obj name="PropertyObject" class="GroupChannelTypeProp" version="4">
												<prop name="PropertyTypeName">Scanning Sample Type</prop>
												<prop name="Position">11</prop>
												<prop name="IsDefault">0</prop>
												<prop name="GroupSampleType">mstUnknown</prop>
												<obj name="ChannelProp" class="ChannelProperty" version="1">
													<prop name="ChannelIdx">0</prop>
												</obj>
											</obj>
											<obj name="PropertyObject" class="TargetName" version="4">
												<prop name="PropertyTypeName">Target Name</prop>
												<prop name="Position">11</prop>
												<prop name="IsDefault">1</prop>
												<obj name="ChannelProp" class="ChannelProperty" version="1">
													<prop name="ChannelIdx">0</prop>
												</obj>
											</obj>
											<obj name="PropertyObject" class="RQTargetProperty" version="4">
												<prop name="PropertyTypeName">Target Type</prop>
												<prop name="Position">11</prop>
												<prop name="IsDefault">0</prop>
												<prop name="TargetType">dtNone</prop>
												<obj name="ChannelProp" class="ChannelProperty" version="1">
													<prop name="ChannelIdx">0</prop>
												</obj>
											</obj>
										</list>
									</obj>
								</list>
							</obj>
						</obj>
						<prop name="ChannelPropertyCount">1</prop>
						<prop name="ContainerPosition">11</prop>
						<prop name="HasSampleProperties">1</prop>
						<obj name="SampleProperties" class="PropertyList" version="1">
							<list name="emlist" count="14">
								<obj name="PropertyObject" class="SamplePrefColor" version="4">
									<prop name="PropertyTypeName">Color</prop>
									<prop name="Position">11</prop>
									<prop name="IsDefault">0</prop>
									<prop name="Color">$0026C4B8</prop>
								</obj>
								<obj name="PropertyObject" class="DominantChannelProp" version="4">
									<prop name="PropertyTypeName">Dominant Channel</prop>
									<prop name="Position">11</prop>
									<prop name="IsDefault">0</prop>
									<prop name="DominantChannel">0</prop>
								</obj>
								<obj name="PropertyObject" class="Genotype" version="4">
									<prop name="PropertyTypeName">EndPt Genotype</prop>
									<prop name="Position">11</prop>
									<prop name="IsDefault">1</prop>
									<prop name="ReadOnly">1</prop>
								</obj>
								<obj name="PropertyObject" class="GroupingSample" version="4">
									<prop name="PropertyTypeName">EndPt Sample Type</prop>
									<prop name="Position">11</prop>
									<prop name="IsDefault">0</prop>
									<prop name="GroupSampleType">mstUnknown</prop>
								</obj>
								<obj name="PropertyObject" class="SamplePrefLineStyle" version="4">
									<prop name="PropertyTypeName">Line Style</prop>
									<prop name="Position">11</prop>
									<prop name="IsDefault">0</prop>
									<prop name="LineStyle">psSolid</prop>
								</obj>
								<obj name="PropertyObject" class="GenSampleEditNotes" version="4">
									<prop name="PropertyTypeName">Notes</prop>
									<prop name="Position">11</prop>
									<prop name="IsDefault">1</prop>
								</obj>
								<obj name="PropertyObject" class="SamplePrefPointStyle" version="4">
									<prop name="PropertyTypeName">Point Style</prop>
									<prop name="Position">11</prop>
									<prop name="IsDefault">0</prop>
									<prop name="PointStyle">psNothing</prop>
								</obj>
								<obj name="PropertyObject" class="GenSampleEditPosition" version="4">
									<prop name="PropertyTypeName">Position</prop>
									<prop name="Position">11</prop>
									<prop name="IsDefault">1</prop>
								</obj>
								<obj name="PropertyObject" class="GenSampleEditReplicate" version="4">
									<prop name="PropertyTypeName">Replicate of</prop>
									<prop name="Position">11</prop>
									<prop name="IsDefault">1</prop>
									<prop name="ReplicateOf">-1</prop>
								</obj>
								<obj name="PropertyObject" class="HTCSampleID" version="4">
									<prop name="PropertyTypeName">Sample ID</prop>
									<prop name="Position">11</prop>
									<prop name="IsDefault">1</prop>
								</obj>
								<obj name="PropertyObject" class="GenSampleEditName" version="4">
									<prop name="PropertyTypeName">Sample Name</prop>
									<prop name="Position">11</prop>
									<prop name="IsDefault">1</prop>
									<prop name="name">Sample 12</prop>
								</obj>
								<obj name="PropertyObject" class="HTCSamplePrepNotes" version="4">
									<prop name="PropertyTypeName">Sample Prep Notes</prop>
									<prop name="Position">11</prop>
									<prop name="IsDefault">1</prop>
								</obj>
								<obj name="PropertyObject" class="GenSampleEditSubset" version="4">
									<prop name="PropertyTypeName">Subsets</prop>
									<prop name="Position">11</prop>
									<prop name="IsDefault">1</prop>
								</obj>
								<obj name="PropertyObject" class="SamplePrefWidth" version="5">
									<prop name="PropertyTypeName">Width</prop>
									<prop name="Position">11</prop>
									<prop name="IsDefault">1</prop>
									<prop name="Width">1</prop>
								</obj>
							</list>
						</obj>
					</obj>
					<obj name="item" class="SamplePropInfo" version="1">
						<obj name="ChannelProperties" class="ChanPropList" version="2">
							<obj name="ChannelProperties" class="EMList" version="1">
								<list name="emlist" count="1">
									<obj name="item" class="PropertyList" version="1">
										<list name="emlist" count="12">
											<obj name="PropertyObject" class="RQSampleTargetProperty" version="4">
												<prop name="PropertyTypeName">Combined Sample and Target Type</prop>
												<prop name="Position">12</prop>
												<prop name="IsDefault">0</prop>
												<obj name="ChannelProp" class="ChannelProperty" version="1">
													<prop name="ChannelIdx">0</prop>
												</obj>
											</obj>
											<obj name="PropertyObject" class="QuantConcProperty" version="4">
												<prop name="PropertyTypeName">Concentration</prop>
												<prop name="Position">12</prop>
												<prop name="IsDefault">1</prop>
												<prop name="Concentration">0</prop>
												<obj name="ChannelProp" class="ChannelProperty" version="1">
													<prop name="ChannelIdx">0</prop>
												</obj>
												<prop name="ReadOnly">1</prop>
											</obj>
											<obj name="PropertyObject" class="QuantCpHighProp" version="4">
												<prop name="PropertyTypeName">Cp High</prop>
												<prop name="Position">12</prop>
												<prop name="IsDefault">1</prop>
												<prop name="CpRangeHigh">0</prop>
												<obj name="ChannelProp" class="ChannelProperty" version="1">
													<prop name="ChannelIdx">0</prop>
												</obj>
												<prop name="ReadOnly">1</prop>
											</obj>
											<obj name="PropertyObject" class="QuantCpLowProp" version="4">
												<prop name="PropertyTypeName">Cp Low</prop>
												<prop name="Position">12</prop>
												<prop name="IsDefault">1</prop>
												<prop name="CpRangeLow">0</prop>
												<obj name="ChannelProp" class="ChannelProperty" version="1">
													<prop name="ChannelIdx">0</prop>
												</obj>
												<prop name="ReadOnly">1</prop>
											</obj>
											<obj name="PropertyObject" class="RQEffProp" version="4">
												<prop name="PropertyTypeName">Efficiency</prop>
												<prop name="Position">12</prop>
												<prop name="IsDefault">1</prop>
												<prop name="Efficiency">2</prop>
												<obj name="ChannelProp" class="ChannelProperty" version="1">
													<prop name="ChannelIdx">0</prop>
												</obj>
											</obj>
											<obj name="PropertyObject" class="ChannelGenotype" version="4">
												<prop name="PropertyTypeName">Melt Geno Genotype</prop>
												<prop name="Position">12</prop>
												<prop name="IsDefault">1</prop>
												<prop name="ReadOnly">1</prop>
												<obj name="ChannelProp" class="ChannelProperty" version="1">
													<prop name="ChannelIdx">0</prop>
												</obj>
											</obj>
											<obj name="PropertyObject" class="GroupChannelTypeProp" version="4">
												<prop name="PropertyTypeName">Melt Geno Sample Type</prop>
												<prop name="Position">12</prop>
												<prop name="IsDefault">0</prop>
												<prop name="GroupSampleType">mstUnknown</prop>
												<obj name="ChannelProp" class="ChannelProperty" version="1">
													<prop name="ChannelIdx">0</prop>
												</obj>
											</obj>
											<obj name="PropertyObject" class="QuantSampleTypeProperty" version="4">
												<prop name="PropertyTypeName">Quantification Sample Type</prop>
												<prop name="Position">12</prop>
												<prop name="IsDefault">0</prop>
												<prop name="SampleType">qsUnknown</prop>
												<obj name="ChannelProp" class="ChannelProperty" version="1">
													<prop name="ChannelIdx">0</prop>
												</obj>
											</obj>
											<obj name="PropertyObject" class="ChannelGenotype" version="4">
												<prop name="PropertyTypeName">Scanning Genotype</prop>
												<prop name="Position">12</prop>
												<prop name="IsDefault">1</prop>
												<prop name="ReadOnly">1</prop>
												<obj name="ChannelProp" class="ChannelProperty" version="1">
													<prop name="ChannelIdx">0</prop>
												</obj>
											</obj>
											<obj name="PropertyObject" class="GroupChannelTypeProp" version="4">
												<prop name="PropertyTypeName">Scanning Sample Type</prop>
												<prop name="Position">12</prop>
												<prop name="IsDefault">0</prop>
												<prop name="GroupSampleType">mstUnknown</prop>
												<obj name="ChannelProp" class="ChannelProperty" version="1">
													<prop name="ChannelIdx">0</prop>
												</obj>
											</obj>
											<obj name="PropertyObject" class="TargetName" version="4">
												<prop name="PropertyTypeName">Target Name</prop>
												<prop name="Position">12</prop>
												<prop name="IsDefault">0</prop>
												<prop name="name">ACT</prop>
												<obj name="ChannelProp" class="ChannelProperty" version="1">
													<prop name="ChannelIdx">0</prop>
												</obj>
											</obj>
											<obj name="PropertyObject" class="RQTargetProperty" version="4">
												<prop name="PropertyTypeName">Target Type</prop>
												<prop name="Position">12</prop>
												<prop name="IsDefault">0</prop>
												<prop name="TargetType">dtReference</prop>
												<obj name="ChannelProp" class="ChannelProperty" version="1">
													<prop name="ChannelIdx">0</prop>
												</obj>
											</obj>
										</list>
									</obj>
								</list>
							</obj>
						</obj>
						<prop name="ChannelPropertyCount">1</prop>
						<prop name="ContainerPosition">12</prop>
						<prop name="HasSampleProperties">1</prop>
						<obj name="SampleProperties" class="PropertyList" version="1">
							<list name="emlist" count="14">
								<obj name="PropertyObject" class="SamplePrefColor" version="4">
									<prop name="PropertyTypeName">Color</prop>
									<prop name="Position">12</prop>
									<prop name="IsDefault">0</prop>
									<prop name="Color">$00FF8000</prop>
								</obj>
								<obj name="PropertyObject" class="DominantChannelProp" version="4">
									<prop name="PropertyTypeName">Dominant Channel</prop>
									<prop name="Position">12</prop>
									<prop name="IsDefault">0</prop>
									<prop name="DominantChannel">0</prop>
								</obj>
								<obj name="PropertyObject" class="Genotype" version="4">
									<prop name="PropertyTypeName">EndPt Genotype</prop>
									<prop name="Position">12</prop>
									<prop name="IsDefault">1</prop>
									<prop name="ReadOnly">1</prop>
								</obj>
								<obj name="PropertyObject" class="GroupingSample" version="4">
									<prop name="PropertyTypeName">EndPt Sample Type</prop>
									<prop name="Position">12</prop>
									<prop name="IsDefault">0</prop>
									<prop name="GroupSampleType">mstUnknown</prop>
								</obj>
								<obj name="PropertyObject" class="SamplePrefLineStyle" version="4">
									<prop name="PropertyTypeName">Line Style</prop>
									<prop name="Position">12</prop>
									<prop name="IsDefault">0</prop>
									<prop name="LineStyle">psSolid</prop>
								</obj>
								<obj name="PropertyObject" class="GenSampleEditNotes" version="4">
									<prop name="PropertyTypeName">Notes</prop>
									<prop name="Position">12</prop>
									<prop name="IsDefault">1</prop>
								</obj>
								<obj name="PropertyObject" class="SamplePrefPointStyle" version="4">
									<prop name="PropertyTypeName">Point Style</prop>
									<prop name="Position">12</prop>
									<prop name="IsDefault">0</prop>
									<prop name="PointStyle">psNothing</prop>
								</obj>
								<obj name="PropertyObject" class="GenSampleEditPosition" version="4">
									<prop name="PropertyTypeName">Position</prop>
									<prop name="Position">12</prop>
									<prop name="IsDefault">1</prop>
								</obj>
								<obj name="PropertyObject" class="GenSampleEditReplicate" version="4">
									<prop name="PropertyTypeName">Replicate of</prop>
									<prop name="Position">12</prop>
									<prop name="IsDefault">0</prop>
									<prop name="ReplicateOf">12</prop>
								</obj>
								<obj name="PropertyObject" class="HTCSampleID" version="4">
									<prop name="PropertyTypeName">Sample ID</prop>
									<prop name="Position">12</prop>
									<prop name="IsDefault">1</prop>
								</obj>
								<obj name="PropertyObject" class="GenSampleEditName" version="4">
									<prop name="PropertyTypeName">Sample Name</prop>
									<prop name="Position">12</prop>
									<prop name="IsDefault">0</prop>
									<prop name="name">1C</prop>
								</obj>
								<obj name="PropertyObject" class="HTCSamplePrepNotes" version="4">
									<prop name="PropertyTypeName">Sample Prep Notes</prop>
									<prop name="Position">12</prop>
									<prop name="IsDefault">1</prop>
								</obj>
								<obj name="PropertyObject" class="GenSampleEditSubset" version="4">
									<prop name="PropertyTypeName">Subsets</prop>
									<prop name="Position">12</prop>
									<prop name="IsDefault">1</prop>
								</obj>
								<obj name="PropertyObject" class="SamplePrefWidth" version="5">
									<prop name="PropertyTypeName">Width</prop>
									<prop name="Position">12</prop>
									<prop name="IsDefault">1</prop>
									<prop name="Width">1</prop>
								</obj>
							</list>
						</obj>
					</obj>
					<obj name="item" class="SamplePropInfo" version="1">
						<obj name="ChannelProperties" class="ChanPropList" version="2">
							<obj name="ChannelProperties" class="EMList" version="1">
								<list name="emlist" count="1">
									<obj name="item" class="PropertyList" version="1">
										<list name="emlist" count="12">
											<obj name="PropertyObject" class="RQSampleTargetProperty" version="4">
												<prop name="PropertyTypeName">Combined Sample and Target Type</prop>
												<prop name="Position">13</prop>
												<prop name="IsDefault">0</prop>
												<obj name="ChannelProp" class="ChannelProperty" version="1">
													<prop name="ChannelIdx">0</prop>
												</obj>
											</obj>
											<obj name="PropertyObject" class="QuantConcProperty" version="4">
												<prop name="PropertyTypeName">Concentration</prop>
												<prop name="Position">13</prop>
												<prop name="IsDefault">1</prop>
												<prop name="Concentration">0</prop>
												<obj name="ChannelProp" class="ChannelProperty" version="1">
													<prop name="ChannelIdx">0</prop>
												</obj>
												<prop name="ReadOnly">1</prop>
											</obj>
											<obj name="PropertyObject" class="QuantCpHighProp" version="4">
												<prop name="PropertyTypeName">Cp High</prop>
												<prop name="Position">13</prop>
												<prop name="IsDefault">1</prop>
												<prop name="CpRangeHigh">0</prop>
												<obj name="ChannelProp" class="ChannelProperty" version="1">
													<prop name="ChannelIdx">0</prop>
												</obj>
												<prop name="ReadOnly">1</prop>
											</obj>
											<obj name="PropertyObject" class="QuantCpLowProp" version="4">
												<prop name="PropertyTypeName">Cp Low</prop>
												<prop name="Position">13</prop>
												<prop name="IsDefault">1</prop>
												<prop name="CpRangeLow">0</prop>
												<obj name="ChannelProp" class="ChannelProperty" version="1">
													<prop name="ChannelIdx">0</prop>
												</obj>
												<prop name="ReadOnly">1</prop>
											</obj>
											<obj name="PropertyObject" class="RQEffProp" version="4">
												<prop name="PropertyTypeName">Efficiency</prop>
												<prop name="Position">13</prop>
												<prop name="IsDefault">1</prop>
												<prop name="Efficiency">2</prop>
												<obj name="ChannelProp" class="ChannelProperty" version="1">
													<prop name="ChannelIdx">0</prop>
												</obj>
											</obj>
											<obj name="PropertyObject" class="ChannelGenotype" version="4">
												<prop name="PropertyTypeName">Melt Geno Genotype</prop>
												<prop name="Position">13</prop>
												<prop name="IsDefault">1</prop>
												<prop name="ReadOnly">1</prop>
												<obj name="ChannelProp" class="ChannelProperty" version="1">
													<prop name="ChannelIdx">0</prop>
												</obj>
											</obj>
											<obj name="PropertyObject" class="GroupChannelTypeProp" version="4">
												<prop name="PropertyTypeName">Melt Geno Sample Type</prop>
												<prop name="Position">13</prop>
												<prop name="IsDefault">0</prop>
												<prop name="GroupSampleType">mstUnknown</prop>
												<obj name="ChannelProp" class="ChannelProperty" version="1">
													<prop name="ChannelIdx">0</prop>
												</obj>
											</obj>
											<obj name="PropertyObject" class="QuantSampleTypeProperty" version="4">
												<prop name="PropertyTypeName">Quantification Sample Type</prop>
												<prop name="Position">13</prop>
												<prop name="IsDefault">0</prop>
												<prop name="SampleType">qsUnknown</prop>
												<obj name="ChannelProp" class="ChannelProperty" version="1">
													<prop name="ChannelIdx">0</prop>
												</obj>
											</obj>
											<obj name="PropertyObject" class="ChannelGenotype" version="4">
												<prop name="PropertyTypeName">Scanning Genotype</prop>
												<prop name="Position">13</prop>
												<prop name="IsDefault">1</prop>
												<prop name="ReadOnly">1</prop>
												<obj name="ChannelProp" class="ChannelProperty" version="1">
													<prop name="ChannelIdx">0</prop>
												</obj>
											</obj>
											<obj name="PropertyObject" class="GroupChannelTypeProp" version="4">
												<prop name="PropertyTypeName">Scanning Sample Type</prop>
												<prop name="Position">13</prop>
												<prop name="IsDefault">0</prop>
												<prop name="GroupSampleType">mstUnknown</prop>
												<obj name="ChannelProp" class="ChannelProperty" version="1">
													<prop name="ChannelIdx">0</prop>
												</obj>
											</obj>
											<obj name="PropertyObject" class="TargetName" version="4">
												<prop name="PropertyTypeName">Target Name</prop>
												<prop name="Position">13</prop>
												<prop name="IsDefault">0</prop>
												<prop name="name">ACT</prop>
												<obj name="ChannelProp" class="ChannelProperty" version="1">
													<prop name="ChannelIdx">0</prop>
												</obj>
											</obj>
											<obj name="PropertyObject" class="RQTargetProperty" version="4">
												<prop name="PropertyTypeName">Target Type</prop>
												<prop name="Position">13</prop>
												<prop name="IsDefault">0</prop>
												<prop name="TargetType">dtReference</prop>
												<obj name="ChannelProp" class="ChannelProperty" version="1">
													<prop name="ChannelIdx">0</prop>
												</obj>
											</obj>
										</list>
									</obj>
								</list>
							</obj>
						</obj>
						<prop name="ChannelPropertyCount">1</prop>
						<prop name="ContainerPosition">13</prop>
						<prop name="HasSampleProperties">1</prop>
						<obj name="SampleProperties" class="PropertyList" version="1">
							<list name="emlist" count="14">
								<obj name="PropertyObject" class="SamplePrefColor" version="4">
									<prop name="PropertyTypeName">Color</prop>
									<prop name="Position">13</prop>
									<prop name="IsDefault">0</prop>
									<prop name="Color">clRed</prop>
								</obj>
								<obj name="PropertyObject" class="DominantChannelProp" version="4">
									<prop name="PropertyTypeName">Dominant Channel</prop>
									<prop name="Position">13</prop>
									<prop name="IsDefault">0</prop>
									<prop name="DominantChannel">0</prop>
								</obj>
								<obj name="PropertyObject" class="Genotype" version="4">
									<prop name="PropertyTypeName">EndPt Genotype</prop>
									<prop name="Position">13</prop>
									<prop name="IsDefault">1</prop>
									<prop name="ReadOnly">1</prop>
								</obj>
								<obj name="PropertyObject" class="GroupingSample" version="4">
									<prop name="PropertyTypeName">EndPt Sample Type</prop>
									<prop name="Position">13</prop>
									<prop name="IsDefault">0</prop>
									<prop name="GroupSampleType">mstUnknown</prop>
								</obj>
								<obj name="PropertyObject" class="SamplePrefLineStyle" version="4">
									<prop name="PropertyTypeName">Line Style</prop>
									<prop name="Position">13</prop>
									<prop name="IsDefault">0</prop>
									<prop name="LineStyle">psSolid</prop>
								</obj>
								<obj name="PropertyObject" class="GenSampleEditNotes" version="4">
									<prop name="PropertyTypeName">Notes</prop>
									<prop name="Position">13</prop>
									<prop name="IsDefault">1</prop>
								</obj>
								<obj name="PropertyObject" class="SamplePrefPointStyle" version="4">
									<prop name="PropertyTypeName">Point Style</prop>
									<prop name="Position">13</prop>
									<prop name="IsDefault">0</prop>
									<prop name="PointStyle">psNothing</prop>
								</obj>
								<obj name="PropertyObject" class="GenSampleEditPosition" version="4">
									<prop name="PropertyTypeName">Position</prop>
									<prop name="Position">13</prop>
									<prop name="IsDefault">1</prop>
								</obj>
								<obj name="PropertyObject" class="GenSampleEditReplicate" version="4">
									<prop name="PropertyTypeName">Replicate of</prop>
									<prop name="Position">13</prop>
									<prop name="IsDefault">0</prop>
									<prop name="ReplicateOf">12</prop>
								</obj>
								<obj name="PropertyObject" class="HTCSampleID" version="4">
									<prop name="PropertyTypeName">Sample ID</prop>
									<prop name="Position">13</prop>
									<prop name="IsDefault">1</prop>
								</obj>
								<obj name="PropertyObject" class="GenSampleEditName" version="4">
									<prop name="PropertyTypeName">Sample Name</prop>
									<prop name="Position">13</prop>
									<prop name="IsDefault">0</prop>
									<prop name="name">1C</prop>
								</obj>
								<obj name="PropertyObject" class="HTCSamplePrepNotes" version="4">
									<prop name="PropertyTypeName">Sample Prep Notes</prop>
									<prop name="Position">13</prop>
									<prop name="IsDefault">1</prop>
								</obj>
								<obj name="PropertyObject" class="GenSampleEditSubset" version="4">
									<prop name="PropertyTypeName">Subsets</prop>
									<prop name="Position">13</prop>
									<prop name="IsDefault">1</prop>
								</obj>
								<obj name="PropertyObject" class="SamplePrefWidth" version="5">
									<prop name="PropertyTypeName">Width</prop>
									<prop name="Position">13</prop>
									<prop name="IsDefault">1</prop>
									<prop name="Width">1</prop>
								</obj>
							</list>
						</obj>
					</obj>
					<obj name="item" class="SamplePropInfo" version="1">
						<obj name="ChannelProperties" class="ChanPropList" version="2">
							<obj name="ChannelProperties" class="EMList" version="1">
								<list name="emlist" count="1">
									<obj name="item" class="PropertyList" version="1">
										<list name="emlist" count="12">
											<obj name="PropertyObject" class="RQSampleTargetProperty" version="4">
												<prop name="PropertyTypeName">Combined Sample and Target Type</prop>
												<prop name="Position">14</prop>
												<prop name="IsDefault">0</prop>
												<obj name="ChannelProp" class="ChannelProperty" version="1">
													<prop name="ChannelIdx">0</prop>
												</obj>
											</obj>
											<obj name="PropertyObject" class="QuantConcProperty" version="4">
												<prop name="PropertyTypeName">Concentration</prop>
												<prop name="Position">14</prop>
												<prop name="IsDefault">1</prop>
												<prop name="Concentration">0</prop>
												<obj name="ChannelProp" class="ChannelProperty" version="1">
													<prop name="ChannelIdx">0</prop>
												</obj>
												<prop name="ReadOnly">1</prop>
											</obj>
											<obj name="PropertyObject" class="QuantCpHighProp" version="4">
												<prop name="PropertyTypeName">Cp High</prop>
												<prop name="Position">14</prop>
												<prop name="IsDefault">1</prop>
												<prop name="CpRangeHigh">0</prop>
												<obj name="ChannelProp" class="ChannelProperty" version="1">
													<prop name="ChannelIdx">0</prop>
												</obj>
												<prop name="ReadOnly">1</prop>
											</obj>
											<obj name="PropertyObject" class="QuantCpLowProp" version="4">
												<prop name="PropertyTypeName">Cp Low</prop>
												<prop name="Position">14</prop>
												<prop name="IsDefault">1</prop>
												<prop name="CpRangeLow">0</prop>
												<obj name="ChannelProp" class="ChannelProperty" version="1">
													<prop name="ChannelIdx">0</prop>
												</obj>
												<prop name="ReadOnly">1</prop>
											</obj>
											<obj name="PropertyObject" class="RQEffProp" version="4">
												<prop name="PropertyTypeName">Efficiency</prop>
												<prop name="Position">14</prop>
												<prop name="IsDefault">1</prop>
												<prop name="Efficiency">2</prop>
												<obj name="ChannelProp" class="ChannelProperty" version="1">
													<prop name="ChannelIdx">0</prop>
												</obj>
											</obj>
											<obj name="PropertyObject" class="ChannelGenotype" version="4">
												<prop name="PropertyTypeName">Melt Geno Genotype</prop>
												<prop name="Position">14</prop>
												<prop name="IsDefault">1</prop>
												<prop name="ReadOnly">1</prop>
												<obj name="ChannelProp" class="ChannelProperty" version="1">
													<prop name="ChannelIdx">0</prop>
												</obj>
											</obj>
											<obj name="PropertyObject" class="GroupChannelTypeProp" version="4">
												<prop name="PropertyTypeName">Melt Geno Sample Type</prop>
												<prop name="Position">14</prop>
												<prop name="IsDefault">0</prop>
												<prop name="GroupSampleType">mstUnknown</prop>
												<obj name="ChannelProp" class="ChannelProperty" version="1">
													<prop name="ChannelIdx">0</prop>
												</obj>
											</obj>
											<obj name="PropertyObject" class="QuantSampleTypeProperty" version="4">
												<prop name="PropertyTypeName">Quantification Sample Type</prop>
												<prop name="Position">14</prop>
												<prop name="IsDefault">0</prop>
												<prop name="SampleType">qsUnknown</prop>
												<obj name="ChannelProp" class="ChannelProperty" version="1">
													<prop name="ChannelIdx">0</prop>
												</obj>
											</obj>
											<obj name="PropertyObject" class="ChannelGenotype" version="4">
												<prop name="PropertyTypeName">Scanning Genotype</prop>
												<prop name="Position">14</prop>
												<prop name="IsDefault">1</prop>
												<prop name="ReadOnly">1</prop>
												<obj name="ChannelProp" class="ChannelProperty" version="1">
													<prop name="ChannelIdx">0</prop>
												</obj>
											</obj>
											<obj name="PropertyObject" class="GroupChannelTypeProp" version="4">
												<prop name="PropertyTypeName">Scanning Sample Type</prop>
												<prop name="Position">14</prop>
												<prop name="IsDefault">0</prop>
												<prop name="GroupSampleType">mstUnknown</prop>
												<obj name="ChannelProp" class="ChannelProperty" version="1">
													<prop name="ChannelIdx">0</prop>
												</obj>
											</obj>
											<obj name="PropertyObject" class="TargetName" version="4">
												<prop name="PropertyTypeName">Target Name</prop>
												<prop name="Position">14</prop>
												<prop name="IsDefault">0</prop>
												<prop name="name">ACT</prop>
												<obj name="ChannelProp" class="ChannelProperty" version="1">
													<prop name="ChannelIdx">0</prop>
												</obj>
											</obj>
											<obj name="PropertyObject" class="RQTargetProperty" version="4">
												<prop name="PropertyTypeName">Target Type</prop>
												<prop name="Position">14</prop>
												<prop name="IsDefault">0</prop>
												<prop name="TargetType">dtReference</prop>
												<obj name="ChannelProp" class="ChannelProperty" version="1">
													<prop name="ChannelIdx">0</prop>
												</obj>
											</obj>
										</list>
									</obj>
								</list>
							</obj>
						</obj>
						<prop name="ChannelPropertyCount">1</prop>
						<prop name="ContainerPosition">14</prop>
						<prop name="HasSampleProperties">1</prop>
						<obj name="SampleProperties" class="PropertyList" version="1">
							<list name="emlist" count="14">
								<obj name="PropertyObject" class="SamplePrefColor" version="4">
									<prop name="PropertyTypeName">Color</prop>
									<prop name="Position">14</prop>
									<prop name="IsDefault">0</prop>
									<prop name="Color">$0030D700</prop>
								</obj>
								<obj name="PropertyObject" class="DominantChannelProp" version="4">
									<prop name="PropertyTypeName">Dominant Channel</prop>
									<prop name="Position">14</prop>
									<prop name="IsDefault">0</prop>
									<prop name="DominantChannel">0</prop>
								</obj>
								<obj name="PropertyObject" class="Genotype" version="4">
									<prop name="PropertyTypeName">EndPt Genotype</prop>
									<prop name="Position">14</prop>
									<prop name="IsDefault">1</prop>
									<prop name="ReadOnly">1</prop>
								</obj>
								<obj name="PropertyObject" class="GroupingSample" version="4">
									<prop name="PropertyTypeName">EndPt Sample Type</prop>
									<prop name="Position">14</prop>
									<prop name="IsDefault">0</prop>
									<prop name="GroupSampleType">mstUnknown</prop>
								</obj>
								<obj name="PropertyObject" class="SamplePrefLineStyle" version="4">
									<prop name="PropertyTypeName">Line Style</prop>
									<prop name="Position">14</prop>
									<prop name="IsDefault">0</prop>
									<prop name="LineStyle">psSolid</prop>
								</obj>
								<obj name="PropertyObject" class="GenSampleEditNotes" version="4">
									<prop name="PropertyTypeName">Notes</prop>
									<prop name="Position">14</prop>
									<prop name="IsDefault">1</prop>
								</obj>
								<obj name="PropertyObject" class="SamplePrefPointStyle" version="4">
									<prop name="PropertyTypeName">Point Style</prop>
									<prop name="Position">14</prop>
									<prop name="IsDefault">0</prop>
									<prop name="PointStyle">psNothing</prop>
								</obj>
								<obj name="PropertyObject" class="GenSampleEditPosition" version="4">
									<prop name="PropertyTypeName">Position</prop>
									<prop name="Position">14</prop>
									<prop name="IsDefault">1</prop>
								</obj>
								<obj name="PropertyObject" class="GenSampleEditReplicate" version="4">
									<prop name="PropertyTypeName">Replicate of</prop>
									<prop name="Position">14</prop>
									<prop name="IsDefault">0</prop>
									<prop name="ReplicateOf">12</prop>
								</obj>
								<obj name="PropertyObject" class="HTCSampleID" version="4">
									<prop name="PropertyTypeName">Sample ID</prop>
									<prop name="Position">14</prop>
									<prop name="IsDefault">1</prop>
								</obj>
								<obj name="PropertyObject" class="GenSampleEditName" version="4">
									<prop name="PropertyTypeName">Sample Name</prop>
									<prop name="Position">14</prop>
									<prop name="IsDefault">0</prop>
									<prop name="name">1C</prop>
								</obj>
								<obj name="PropertyObject" class="HTCSamplePrepNotes" version="4">
									<prop name="PropertyTypeName">Sample Prep Notes</prop>
									<prop name="Position">14</prop>
									<prop name="IsDefault">1</prop>
								</obj>
								<obj name="PropertyObject" class="GenSampleEditSubset" version="4">
									<prop name="PropertyTypeName">Subsets</prop>
									<prop name="Position">14</prop>
									<prop name="IsDefault">1</prop>
								</obj>
								<obj name="PropertyObject" class="SamplePrefWidth" version="5">
									<prop name="PropertyTypeName">Width</prop>
									<prop name="Position">14</prop>
									<prop name="IsDefault">1</prop>
									<prop name="Width">1</prop>
								</obj>
							</list>
						</obj>
					</obj>
					<obj name="item" class="SamplePropInfo" version="1">
						<obj name="ChannelProperties" class="ChanPropList" version="2">
							<obj name="ChannelProperties" class="EMList" version="1">
								<list name="emlist" count="1">
									<obj name="item" class="PropertyList" version="1">
										<list name="emlist" count="12">
											<obj name="PropertyObject" class="RQSampleTargetProperty" version="4">
												<prop name="PropertyTypeName">Combined Sample and Target Type</prop>
												<prop name="Position">15</prop>
												<prop name="IsDefault">0</prop>
												<obj name="ChannelProp" class="ChannelProperty" version="1">
													<prop name="ChannelIdx">0</prop>
												</obj>
											</obj>
											<obj name="PropertyObject" class="QuantConcProperty" version="4">
												<prop name="PropertyTypeName">Concentration</prop>
												<prop name="Position">15</prop>
												<prop name="IsDefault">1</prop>
												<prop name="Concentration">0</prop>
												<obj name="ChannelProp" class="ChannelProperty" version="1">
													<prop name="ChannelIdx">0</prop>
												</obj>
												<prop name="ReadOnly">1</prop>
											</obj>
											<obj name="PropertyObject" class="QuantCpHighProp" version="4">
												<prop name="PropertyTypeName">Cp High</prop>
												<prop name="Position">15</prop>
												<prop name="IsDefault">1</prop>
												<prop name="CpRangeHigh">0</prop>
												<obj name="ChannelProp" class="ChannelProperty" version="1">
													<prop name="ChannelIdx">0</prop>
												</obj>
												<prop name="ReadOnly">1</prop>
											</obj>
											<obj name="PropertyObject" class="QuantCpLowProp" version="4">
												<prop name="PropertyTypeName">Cp Low</prop>
												<prop name="Position">15</prop>
												<prop name="IsDefault">1</prop>
												<prop name="CpRangeLow">0</prop>
												<obj name="ChannelProp" class="ChannelProperty" version="1">
													<prop name="ChannelIdx">0</prop>
												</obj>
												<prop name="ReadOnly">1</prop>
											</obj>
											<obj name="PropertyObject" class="RQEffProp" version="4">
												<prop name="PropertyTypeName">Efficiency</prop>
												<prop name="Position">15</prop>
												<prop name="IsDefault">1</prop>
												<prop name="Efficiency">2</prop>
												<obj name="ChannelProp" class="ChannelProperty" version="1">
													<prop name="ChannelIdx">0</prop>
												</obj>
											</obj>
											<obj name="PropertyObject" class="ChannelGenotype" version="4">
												<prop name="PropertyTypeName">Melt Geno Genotype</prop>
												<prop name="Position">15</prop>
												<prop name="IsDefault">1</prop>
												<prop name="ReadOnly">1</prop>
												<obj name="ChannelProp" class="ChannelProperty" version="1">
													<prop name="ChannelIdx">0</prop>
												</obj>
											</obj>
											<obj name="PropertyObject" class="GroupChannelTypeProp" version="4">
												<prop name="PropertyTypeName">Melt Geno Sample Type</prop>
												<prop name="Position">15</prop>
												<prop name="IsDefault">0</prop>
												<prop name="GroupSampleType">mstUnknown</prop>
												<obj name="ChannelProp" class="ChannelProperty" version="1">
													<prop name="ChannelIdx">0</prop>
												</obj>
											</obj>
											<obj name="PropertyObject" class="QuantSampleTypeProperty" version="4">
												<prop name="PropertyTypeName">Quantification Sample Type</prop>
												<prop name="Position">15</prop>
												<prop name="IsDefault">0</prop>
												<prop name="SampleType">qsUnknown</prop>
												<obj name="ChannelProp" class="ChannelProperty" version="1">
													<prop name="ChannelIdx">0</prop>
												</obj>
											</obj>
											<obj name="PropertyObject" class="ChannelGenotype" version="4">
												<prop name="PropertyTypeName">Scanning Genotype</prop>
												<prop name="Position">15</prop>
												<prop name="IsDefault">1</prop>
												<prop name="ReadOnly">1</prop>
												<obj name="ChannelProp" class="ChannelProperty" version="1">
													<prop name="ChannelIdx">0</prop>
												</obj>
											</obj>
											<obj name="PropertyObject" class="GroupChannelTypeProp" version="4">
												<prop name="PropertyTypeName">Scanning Sample Type</prop>
												<prop name="Position">15</prop>
												<prop name="IsDefault">0</prop>
												<prop name="GroupSampleType">mstUnknown</prop>
												<obj name="ChannelProp" class="ChannelProperty" version="1">
													<prop name="ChannelIdx">0</prop>
												</obj>
											</obj>
											<obj name="PropertyObject" class="TargetName" version="4">
												<prop name="PropertyTypeName">Target Name</prop>
												<prop name="Position">15</prop>
												<prop name="IsDefault">0</prop>
												<prop name="name">C1QTNF1</prop>
												<obj name="ChannelProp" class="ChannelProperty" version="1">
													<prop name="ChannelIdx">0</prop>
												</obj>
											</obj>
											<obj name="PropertyObject" class="RQTargetProperty" version="4">
												<prop name="PropertyTypeName">Target Type</prop>
												<prop name="Position">15</prop>
												<prop name="IsDefault">0</prop>
												<prop name="TargetType">dtTarget</prop>
												<obj name="ChannelProp" class="ChannelProperty" version="1">
													<prop name="ChannelIdx">0</prop>
												</obj>
											</obj>
										</list>
									</obj>
								</list>
							</obj>
						</obj>
						<prop name="ChannelPropertyCount">1</prop>
						<prop name="ContainerPosition">15</prop>
						<prop name="HasSampleProperties">1</prop>
						<obj name="SampleProperties" class="PropertyList" version="1">
							<list name="emlist" count="14">
								<obj name="PropertyObject" class="SamplePrefColor" version="4">
									<prop name="PropertyTypeName">Color</prop>
									<prop name="Position">15</prop>
									<prop name="IsDefault">0</prop>
									<prop name="Color">clFuchsia</prop>
								</obj>
								<obj name="PropertyObject" class="DominantChannelProp" version="4">
									<prop name="PropertyTypeName">Dominant Channel</prop>
									<prop name="Position">15</prop>
									<prop name="IsDefault">0</prop>
									<prop name="DominantChannel">0</prop>
								</obj>
								<obj name="PropertyObject" class="Genotype" version="4">
									<prop name="PropertyTypeName">EndPt Genotype</prop>
									<prop name="Position">15</prop>
									<prop name="IsDefault">1</prop>
									<prop name="ReadOnly">1</prop>
								</obj>
								<obj name="PropertyObject" class="GroupingSample" version="4">
									<prop name="PropertyTypeName">EndPt Sample Type</prop>
									<prop name="Position">15</prop>
									<prop name="IsDefault">0</prop>
									<prop name="GroupSampleType">mstUnknown</prop>
								</obj>
								<obj name="PropertyObject" class="SamplePrefLineStyle" version="4">
									<prop name="PropertyTypeName">Line Style</prop>
									<prop name="Position">15</prop>
									<prop name="IsDefault">0</prop>
									<prop name="LineStyle">psSolid</prop>
								</obj>
								<obj name="PropertyObject" class="GenSampleEditNotes" version="4">
									<prop name="PropertyTypeName">Notes</prop>
									<prop name="Position">15</prop>
									<prop name="IsDefault">1</prop>
								</obj>
								<obj name="PropertyObject" class="SamplePrefPointStyle" version="4">
									<prop name="PropertyTypeName">Point Style</prop>
									<prop name="Position">15</prop>
									<prop name="IsDefault">0</prop>
									<prop name="PointStyle">psNothing</prop>
								</obj>
								<obj name="PropertyObject" class="GenSampleEditPosition" version="4">
									<prop name="PropertyTypeName">Position</prop>
									<prop name="Position">15</prop>
									<prop name="IsDefault">1</prop>
								</obj>
								<obj name="PropertyObject" class="GenSampleEditReplicate" version="4">
									<prop name="PropertyTypeName">Replicate of</prop>
									<prop name="Position">15</prop>
									<prop name="IsDefault">0</prop>
									<prop name="ReplicateOf">15</prop>
								</obj>
								<obj name="PropertyObject" class="HTCSampleID" version="4">
									<prop name="PropertyTypeName">Sample ID</prop>
									<prop name="Position">15</prop>
									<prop name="IsDefault">1</prop>
								</obj>
								<obj name="PropertyObject" class="GenSampleEditName" version="4">
									<prop name="PropertyTypeName">Sample Name</prop>
									<prop name="Position">15</prop>
									<prop name="IsDefault">0</prop>
									<prop name="name">1C</prop>
								</obj>
								<obj name="PropertyObject" class="HTCSamplePrepNotes" version="4">
									<prop name="PropertyTypeName">Sample Prep Notes</prop>
									<prop name="Position">15</prop>
									<prop name="IsDefault">1</prop>
								</obj>
								<obj name="PropertyObject" class="GenSampleEditSubset" version="4">
									<prop name="PropertyTypeName">Subsets</prop>
									<prop name="Position">15</prop>
									<prop name="IsDefault">1</prop>
								</obj>
								<obj name="PropertyObject" class="SamplePrefWidth" version="5">
									<prop name="PropertyTypeName">Width</prop>
									<prop name="Position">15</prop>
									<prop name="IsDefault">1</prop>
									<prop name="Width">1</prop>
								</obj>
							</list>
						</obj>
					</obj>
					<obj name="item" class="SamplePropInfo" version="1">
						<obj name="ChannelProperties" class="ChanPropList" version="2">
							<obj name="ChannelProperties" class="EMList" version="1">
								<list name="emlist" count="1">
									<obj name="item" class="PropertyList" version="1">
										<list name="emlist" count="12">
											<obj name="PropertyObject" class="RQSampleTargetProperty" version="4">
												<prop name="PropertyTypeName">Combined Sample and Target Type</prop>
												<prop name="Position">16</prop>
												<prop name="IsDefault">0</prop>
												<obj name="ChannelProp" class="ChannelProperty" version="1">
													<prop name="ChannelIdx">0</prop>
												</obj>
											</obj>
											<obj name="PropertyObject" class="QuantConcProperty" version="4">
												<prop name="PropertyTypeName">Concentration</prop>
												<prop name="Position">16</prop>
												<prop name="IsDefault">1</prop>
												<prop name="Concentration">0</prop>
												<obj name="ChannelProp" class="ChannelProperty" version="1">
													<prop name="ChannelIdx">0</prop>
												</obj>
												<prop name="ReadOnly">1</prop>
											</obj>
											<obj name="PropertyObject" class="QuantCpHighProp" version="4">
												<prop name="PropertyTypeName">Cp High</prop>
												<prop name="Position">16</prop>
												<prop name="IsDefault">1</prop>
												<prop name="CpRangeHigh">0</prop>
												<obj name="ChannelProp" class="ChannelProperty" version="1">
													<prop name="ChannelIdx">0</prop>
												</obj>
												<prop name="ReadOnly">1</prop>
											</obj>
											<obj name="PropertyObject" class="QuantCpLowProp" version="4">
												<prop name="PropertyTypeName">Cp Low</prop>
												<prop name="Position">16</prop>
												<prop name="IsDefault">1</prop>
												<prop name="CpRangeLow">0</prop>
												<obj name="ChannelProp" class="ChannelProperty" version="1">
													<prop name="ChannelIdx">0</prop>
												</obj>
												<prop name="ReadOnly">1</prop>
											</obj>
											<obj name="PropertyObject" class="RQEffProp" version="4">
												<prop name="PropertyTypeName">Efficiency</prop>
												<prop name="Position">16</prop>
												<prop name="IsDefault">1</prop>
												<prop name="Efficiency">2</prop>
												<obj name="ChannelProp" class="ChannelProperty" version="1">
													<prop name="ChannelIdx">0</prop>
												</obj>
											</obj>
											<obj name="PropertyObject" class="ChannelGenotype" version="4">
												<prop name="PropertyTypeName">Melt Geno Genotype</prop>
												<prop name="Position">16</prop>
												<prop name="IsDefault">1</prop>
												<prop name="ReadOnly">1</prop>
												<obj name="ChannelProp" class="ChannelProperty" version="1">
													<prop name="ChannelIdx">0</prop>
												</obj>
											</obj>
											<obj name="PropertyObject" class="GroupChannelTypeProp" version="4">
												<prop name="PropertyTypeName">Melt Geno Sample Type</prop>
												<prop name="Position">16</prop>
												<prop name="IsDefault">0</prop>
												<prop name="GroupSampleType">mstUnknown</prop>
												<obj name="ChannelProp" class="ChannelProperty" version="1">
													<prop name="ChannelIdx">0</prop>
												</obj>
											</obj>
											<obj name="PropertyObject" class="QuantSampleTypeProperty" version="4">
												<prop name="PropertyTypeName">Quantification Sample Type</prop>
												<prop name="Position">16</prop>
												<prop name="IsDefault">0</prop>
												<prop name="SampleType">qsUnknown</prop>
												<obj name="ChannelProp" class="ChannelProperty" version="1">
													<prop name="ChannelIdx">0</prop>
												</obj>
											</obj>
											<obj name="PropertyObject" class="ChannelGenotype" version="4">
												<prop name="PropertyTypeName">Scanning Genotype</prop>
												<prop name="Position">16</prop>
												<prop name="IsDefault">1</prop>
												<prop name="ReadOnly">1</prop>
												<obj name="ChannelProp" class="ChannelProperty" version="1">
													<prop name="ChannelIdx">0</prop>
												</obj>
											</obj>
											<obj name="PropertyObject" class="GroupChannelTypeProp" version="4">
												<prop name="PropertyTypeName">Scanning Sample Type</prop>
												<prop name="Position">16</prop>
												<prop name="IsDefault">0</prop>
												<prop name="GroupSampleType">mstUnknown</prop>
												<obj name="ChannelProp" class="ChannelProperty" version="1">
													<prop name="ChannelIdx">0</prop>
												</obj>
											</obj>
											<obj name="PropertyObject" class="TargetName" version="4">
												<prop name="PropertyTypeName">Target Name</prop>
												<prop name="Position">16</prop>
												<prop name="IsDefault">0</prop>
												<prop name="name">C1QTNF1</prop>
												<obj name="ChannelProp" class="ChannelProperty" version="1">
													<prop name="ChannelIdx">0</prop>
												</obj>
											</obj>
											<obj name="PropertyObject" class="RQTargetProperty" version="4">
												<prop name="PropertyTypeName">Target Type</prop>
												<prop name="Position">16</prop>
												<prop name="IsDefault">0</prop>
												<prop name="TargetType">dtTarget</prop>
												<obj name="ChannelProp" class="ChannelProperty" version="1">
													<prop name="ChannelIdx">0</prop>
												</obj>
											</obj>
										</list>
									</obj>
								</list>
							</obj>
						</obj>
						<prop name="ChannelPropertyCount">1</prop>
						<prop name="ContainerPosition">16</prop>
						<prop name="HasSampleProperties">1</prop>
						<obj name="SampleProperties" class="PropertyList" version="1">
							<list name="emlist" count="14">
								<obj name="PropertyObject" class="SamplePrefColor" version="4">
									<prop name="PropertyTypeName">Color</prop>
									<prop name="Position">16</prop>
									<prop name="IsDefault">0</prop>
									<prop name="Color">clGray</prop>
								</obj>
								<obj name="PropertyObject" class="DominantChannelProp" version="4">
									<prop name="PropertyTypeName">Dominant Channel</prop>
									<prop name="Position">16</prop>
									<prop name="IsDefault">0</prop>
									<prop name="DominantChannel">0</prop>
								</obj>
								<obj name="PropertyObject" class="Genotype" version="4">
									<prop name="PropertyTypeName">EndPt Genotype</prop>
									<prop name="Position">16</prop>
									<prop name="IsDefault">1</prop>
									<prop name="ReadOnly">1</prop>
								</obj>
								<obj name="PropertyObject" class="GroupingSample" version="4">
									<prop name="PropertyTypeName">EndPt Sample Type</prop>
									<prop name="Position">16</prop>
									<prop name="IsDefault">0</prop>
									<prop name="GroupSampleType">mstUnknown</prop>
								</obj>
								<obj name="PropertyObject" class="SamplePrefLineStyle" version="4">
									<prop name="PropertyTypeName">Line Style</prop>
									<prop name="Position">16</prop>
									<prop name="IsDefault">0</prop>
									<prop name="LineStyle">psSolid</prop>
								</obj>
								<obj name="PropertyObject" class="GenSampleEditNotes" version="4">
									<prop name="PropertyTypeName">Notes</prop>
									<prop name="Position">16</prop>
									<prop name="IsDefault">1</prop>
								</obj>
								<obj name="PropertyObject" class="SamplePrefPointStyle" version="4">
									<prop name="PropertyTypeName">Point Style</prop>
									<prop name="Position">16</prop>
									<prop name="IsDefault">0</prop>
									<prop name="PointStyle">psNothing</prop>
								</obj>
								<obj name="PropertyObject" class="GenSampleEditPosition" version="4">
									<prop name="PropertyTypeName">Position</prop>
									<prop name="Position">16</prop>
									<prop name="IsDefault">1</prop>
								</obj>
								<obj name="PropertyObject" class="GenSampleEditReplicate" version="4">
									<prop name="PropertyTypeName">Replicate of</prop>
									<prop name="Position">16</prop>
									<prop name="IsDefault">0</prop>
									<prop name="ReplicateOf">15</prop>
								</obj>
								<obj name="PropertyObject" class="HTCSampleID" version="4">
									<prop name="PropertyTypeName">Sample ID</prop>
									<prop name="Position">16</prop>
									<prop name="IsDefault">1</prop>
								</obj>
								<obj name="PropertyObject" class="GenSampleEditName" version="4">
									<prop name="PropertyTypeName">Sample Name</prop>
									<prop name="Position">16</prop>
									<prop name="IsDefault">0</prop>
									<prop name="name">1C</prop>
								</obj>
								<obj name="PropertyObject" class="HTCSamplePrepNotes" version="4">
									<prop name="PropertyTypeName">Sample Prep Notes</prop>
									<prop name="Position">16</prop>
									<prop name="IsDefault">1</prop>
								</obj>
								<obj name="PropertyObject" class="GenSampleEditSubset" version="4">
									<prop name="PropertyTypeName">Subsets</prop>
									<prop name="Position">16</prop>
									<prop name="IsDefault">1</prop>
								</obj>
								<obj name="PropertyObject" class="SamplePrefWidth" version="5">
									<prop name="PropertyTypeName">Width</prop>
									<prop name="Position">16</prop>
									<prop name="IsDefault">1</prop>
									<prop name="Width">1</prop>
								</obj>
							</list>
						</obj>
					</obj>
					<obj name="item" class="SamplePropInfo" version="1">
						<obj name="ChannelProperties" class="ChanPropList" version="2">
							<obj name="ChannelProperties" class="EMList" version="1">
								<list name="emlist" count="1">
									<obj name="item" class="PropertyList" version="1">
										<list name="emlist" count="12">
											<obj name="PropertyObject" class="RQSampleTargetProperty" version="4">
												<prop name="PropertyTypeName">Combined Sample and Target Type</prop>
												<prop name="Position">17</prop>
												<prop name="IsDefault">0</prop>
												<obj name="ChannelProp" class="ChannelProperty" version="1">
													<prop name="ChannelIdx">0</prop>
												</obj>
											</obj>
											<obj name="PropertyObject" class="QuantConcProperty" version="4">
												<prop name="PropertyTypeName">Concentration</prop>
												<prop name="Position">17</prop>
												<prop name="IsDefault">1</prop>
												<prop name="Concentration">0</prop>
												<obj name="ChannelProp" class="ChannelProperty" version="1">
													<prop name="ChannelIdx">0</prop>
												</obj>
												<prop name="ReadOnly">1</prop>
											</obj>
											<obj name="PropertyObject" class="QuantCpHighProp" version="4">
												<prop name="PropertyTypeName">Cp High</prop>
												<prop name="Position">17</prop>
												<prop name="IsDefault">1</prop>
												<prop name="CpRangeHigh">0</prop>
												<obj name="ChannelProp" class="ChannelProperty" version="1">
													<prop name="ChannelIdx">0</prop>
												</obj>
												<prop name="ReadOnly">1</prop>
											</obj>
											<obj name="PropertyObject" class="QuantCpLowProp" version="4">
												<prop name="PropertyTypeName">Cp Low</prop>
												<prop name="Position">17</prop>
												<prop name="IsDefault">1</prop>
												<prop name="CpRangeLow">0</prop>
												<obj name="ChannelProp" class="ChannelProperty" version="1">
													<prop name="ChannelIdx">0</prop>
												</obj>
												<prop name="ReadOnly">1</prop>
											</obj>
											<obj name="PropertyObject" class="RQEffProp" version="4">
												<prop name="PropertyTypeName">Efficiency</prop>
												<prop name="Position">17</prop>
												<prop name="IsDefault">1</prop>
												<prop name="Efficiency">2</prop>
												<obj name="ChannelProp" class="ChannelProperty" version="1">
													<prop name="ChannelIdx">0</prop>
												</obj>
											</obj>
											<obj name="PropertyObject" class="ChannelGenotype" version="4">
												<prop name="PropertyTypeName">Melt Geno Genotype</prop>
												<prop name="Position">17</prop>
												<prop name="IsDefault">1</prop>
												<prop name="ReadOnly">1</prop>
												<obj name="ChannelProp" class="ChannelProperty" version="1">
													<prop name="ChannelIdx">0</prop>
												</obj>
											</obj>
											<obj name="PropertyObject" class="GroupChannelTypeProp" version="4">
												<prop name="PropertyTypeName">Melt Geno Sample Type</prop>
												<prop name="Position">17</prop>
												<prop name="IsDefault">0</prop>
												<prop name="GroupSampleType">mstUnknown</prop>
												<obj name="ChannelProp" class="ChannelProperty" version="1">
													<prop name="ChannelIdx">0</prop>
												</obj>
											</obj>
											<obj name="PropertyObject" class="QuantSampleTypeProperty" version="4">
												<prop name="PropertyTypeName">Quantification Sample Type</prop>
												<prop name="Position">17</prop>
												<prop name="IsDefault">0</prop>
												<prop name="SampleType">qsUnknown</prop>
												<obj name="ChannelProp" class="ChannelProperty" version="1">
													<prop name="ChannelIdx">0</prop>
												</obj>
											</obj>
											<obj name="PropertyObject" class="ChannelGenotype" version="4">
												<prop name="PropertyTypeName">Scanning Genotype</prop>
												<prop name="Position">17</prop>
												<prop name="IsDefault">1</prop>
												<prop name="ReadOnly">1</prop>
												<obj name="ChannelProp" class="ChannelProperty" version="1">
													<prop name="ChannelIdx">0</prop>
												</obj>
											</obj>
											<obj name="PropertyObject" class="GroupChannelTypeProp" version="4">
												<prop name="PropertyTypeName">Scanning Sample Type</prop>
												<prop name="Position">17</prop>
												<prop name="IsDefault">0</prop>
												<prop name="GroupSampleType">mstUnknown</prop>
												<obj name="ChannelProp" class="ChannelProperty" version="1">
													<prop name="ChannelIdx">0</prop>
												</obj>
											</obj>
											<obj name="PropertyObject" class="TargetName" version="4">
												<prop name="PropertyTypeName">Target Name</prop>
												<prop name="Position">17</prop>
												<prop name="IsDefault">0</prop>
												<prop name="name">C1QTNF1</prop>
												<obj name="ChannelProp" class="ChannelProperty" version="1">
													<prop name="ChannelIdx">0</prop>
												</obj>
											</obj>
											<obj name="PropertyObject" class="RQTargetProperty" version="4">
												<prop name="PropertyTypeName">Target Type</prop>
												<prop name="Position">17</prop>
												<prop name="IsDefault">0</prop>
												<prop name="TargetType">dtTarget</prop>
												<obj name="ChannelProp" class="ChannelProperty" version="1">
													<prop name="ChannelIdx">0</prop>
												</obj>
											</obj>
										</list>
									</obj>
								</list>
							</obj>
						</obj>
						<prop name="ChannelPropertyCount">1</prop>
						<prop name="ContainerPosition">17</prop>
						<prop name="HasSampleProperties">1</prop>
						<obj name="SampleProperties" class="PropertyList" version="1">
							<list name="emlist" count="14">
								<obj name="PropertyObject" class="SamplePrefColor" version="4">
									<prop name="PropertyTypeName">Color</prop>
									<prop name="Position">17</prop>
									<prop name="IsDefault">0</prop>
									<prop name="Color">$0012D7FA</prop>
								</obj>
								<obj name="PropertyObject" class="DominantChannelProp" version="4">
									<prop name="PropertyTypeName">Dominant Channel</prop>
									<prop name="Position">17</prop>
									<prop name="IsDefault">0</prop>
									<prop name="DominantChannel">0</prop>
								</obj>
								<obj name="PropertyObject" class="Genotype" version="4">
									<prop name="PropertyTypeName">EndPt Genotype</prop>
									<prop name="Position">17</prop>
									<prop name="IsDefault">1</prop>
									<prop name="ReadOnly">1</prop>
								</obj>
								<obj name="PropertyObject" class="GroupingSample" version="4">
									<prop name="PropertyTypeName">EndPt Sample Type</prop>
									<prop name="Position">17</prop>
									<prop name="IsDefault">0</prop>
									<prop name="GroupSampleType">mstUnknown</prop>
								</obj>
								<obj name="PropertyObject" class="SamplePrefLineStyle" version="4">
									<prop name="PropertyTypeName">Line Style</prop>
									<prop name="Position">17</prop>
									<prop name="IsDefault">0</prop>
									<prop name="LineStyle">psSolid</prop>
								</obj>
								<obj name="PropertyObject" class="GenSampleEditNotes" version="4">
									<prop name="PropertyTypeName">Notes</prop>
									<prop name="Position">17</prop>
									<prop name="IsDefault">1</prop>
								</obj>
								<obj name="PropertyObject" class="SamplePrefPointStyle" version="4">
									<prop name="PropertyTypeName">Point Style</prop>
									<prop name="Position">17</prop>
									<prop name="IsDefault">0</prop>
									<prop name="PointStyle">psNothing</prop>
								</obj>
								<obj name="PropertyObject" class="GenSampleEditPosition" version="4">
									<prop name="PropertyTypeName">Position</prop>
									<prop name="Position">17</prop>
									<prop name="IsDefault">1</prop>
								</obj>
								<obj name="PropertyObject" class="GenSampleEditReplicate" version="4">
									<prop name="PropertyTypeName">Replicate of</prop>
									<prop name="Position">17</prop>
									<prop name="IsDefault">0</prop>
									<prop name="ReplicateOf">15</prop>
								</obj>
								<obj name="PropertyObject" class="HTCSampleID" version="4">
									<prop name="PropertyTypeName">Sample ID</prop>
									<prop name="Position">17</prop>
									<prop name="IsDefault">1</prop>
								</obj>
								<obj name="PropertyObject" class="GenSampleEditName" version="4">
									<prop name="PropertyTypeName">Sample Name</prop>
									<prop name="Position">17</prop>
									<prop name="IsDefault">0</prop>
									<prop name="name">1C</prop>
								</obj>
								<obj name="PropertyObject" class="HTCSamplePrepNotes" version="4">
									<prop name="PropertyTypeName">Sample Prep Notes</prop>
									<prop name="Position">17</prop>
									<prop name="IsDefault">1</prop>
								</obj>
								<obj name="PropertyObject" class="GenSampleEditSubset" version="4">
									<prop name="PropertyTypeName">Subsets</prop>
									<prop name="Position">17</prop>
									<prop name="IsDefault">1</prop>
								</obj>
								<obj name="PropertyObject" class="SamplePrefWidth" version="5">
									<prop name="PropertyTypeName">Width</prop>
									<prop name="Position">17</prop>
									<prop name="IsDefault">1</prop>
									<prop name="Width">1</prop>
								</obj>
							</list>
						</obj>
					</obj>
					<obj name="item" class="SamplePropInfo" version="1">
						<obj name="ChannelProperties" class="ChanPropList" version="2">
							<obj name="ChannelProperties" class="EMList" version="1">
								<list name="emlist" count="1">
									<obj name="item" class="PropertyList" version="1">
										<list name="emlist" count="12">
											<obj name="PropertyObject" class="RQSampleTargetProperty" version="4">
												<prop name="PropertyTypeName">Combined Sample and Target Type</prop>
												<prop name="Position">18</prop>
												<prop name="IsDefault">0</prop>
												<obj name="ChannelProp" class="ChannelProperty" version="1">
													<prop name="ChannelIdx">0</prop>
												</obj>
											</obj>
											<obj name="PropertyObject" class="QuantConcProperty" version="4">
												<prop name="PropertyTypeName">Concentration</prop>
												<prop name="Position">18</prop>
												<prop name="IsDefault">1</prop>
												<prop name="Concentration">0</prop>
												<obj name="ChannelProp" class="ChannelProperty" version="1">
													<prop name="ChannelIdx">0</prop>
												</obj>
												<prop name="ReadOnly">1</prop>
											</obj>
											<obj name="PropertyObject" class="QuantCpHighProp" version="4">
												<prop name="PropertyTypeName">Cp High</prop>
												<prop name="Position">18</prop>
												<prop name="IsDefault">1</prop>
												<prop name="CpRangeHigh">0</prop>
												<obj name="ChannelProp" class="ChannelProperty" version="1">
													<prop name="ChannelIdx">0</prop>
												</obj>
												<prop name="ReadOnly">1</prop>
											</obj>
											<obj name="PropertyObject" class="QuantCpLowProp" version="4">
												<prop name="PropertyTypeName">Cp Low</prop>
												<prop name="Position">18</prop>
												<prop name="IsDefault">1</prop>
												<prop name="CpRangeLow">0</prop>
												<obj name="ChannelProp" class="ChannelProperty" version="1">
													<prop name="ChannelIdx">0</prop>
												</obj>
												<prop name="ReadOnly">1</prop>
											</obj>
											<obj name="PropertyObject" class="RQEffProp" version="4">
												<prop name="PropertyTypeName">Efficiency</prop>
												<prop name="Position">18</prop>
												<prop name="IsDefault">1</prop>
												<prop name="Efficiency">2</prop>
												<obj name="ChannelProp" class="ChannelProperty" version="1">
													<prop name="ChannelIdx">0</prop>
												</obj>
											</obj>
											<obj name="PropertyObject" class="ChannelGenotype" version="4">
												<prop name="PropertyTypeName">Melt Geno Genotype</prop>
												<prop name="Position">18</prop>
												<prop name="IsDefault">1</prop>
												<prop name="ReadOnly">1</prop>
												<obj name="ChannelProp" class="ChannelProperty" version="1">
													<prop name="ChannelIdx">0</prop>
												</obj>
											</obj>
											<obj name="PropertyObject" class="GroupChannelTypeProp" version="4">
												<prop name="PropertyTypeName">Melt Geno Sample Type</prop>
												<prop name="Position">18</prop>
												<prop name="IsDefault">0</prop>
												<prop name="GroupSampleType">mstUnknown</prop>
												<obj name="ChannelProp" class="ChannelProperty" version="1">
													<prop name="ChannelIdx">0</prop>
												</obj>
											</obj>
											<obj name="PropertyObject" class="QuantSampleTypeProperty" version="4">
												<prop name="PropertyTypeName">Quantification Sample Type</prop>
												<prop name="Position">18</prop>
												<prop name="IsDefault">0</prop>
												<prop name="SampleType">qsUnknown</prop>
												<obj name="ChannelProp" class="ChannelProperty" version="1">
													<prop name="ChannelIdx">0</prop>
												</obj>
											</obj>
											<obj name="PropertyObject" class="ChannelGenotype" version="4">
												<prop name="PropertyTypeName">Scanning Genotype</prop>
												<prop name="Position">18</prop>
												<prop name="IsDefault">1</prop>
												<prop name="ReadOnly">1</prop>
												<obj name="ChannelProp" class="ChannelProperty" version="1">
													<prop name="ChannelIdx">0</prop>
												</obj>
											</obj>
											<obj name="PropertyObject" class="GroupChannelTypeProp" version="4">
												<prop name="PropertyTypeName">Scanning Sample Type</prop>
												<prop name="Position">18</prop>
												<prop name="IsDefault">0</prop>
												<prop name="GroupSampleType">mstUnknown</prop>
												<obj name="ChannelProp" class="ChannelProperty" version="1">
													<prop name="ChannelIdx">0</prop>
												</obj>
											</obj>
											<obj name="PropertyObject" class="TargetName" version="4">
												<prop name="PropertyTypeName">Target Name</prop>
												<prop name="Position">18</prop>
												<prop name="IsDefault">1</prop>
												<obj name="ChannelProp" class="ChannelProperty" version="1">
													<prop name="ChannelIdx">0</prop>
												</obj>
											</obj>
											<obj name="PropertyObject" class="RQTargetProperty" version="4">
												<prop name="PropertyTypeName">Target Type</prop>
												<prop name="Position">18</prop>
												<prop name="IsDefault">0</prop>
												<prop name="TargetType">dtNone</prop>
												<obj name="ChannelProp" class="ChannelProperty" version="1">
													<prop name="ChannelIdx">0</prop>
												</obj>
											</obj>
										</list>
									</obj>
								</list>
							</obj>
						</obj>
						<prop name="ChannelPropertyCount">1</prop>
						<prop name="ContainerPosition">18</prop>
						<prop name="HasSampleProperties">1</prop>
						<obj name="SampleProperties" class="PropertyList" version="1">
							<list name="emlist" count="14">
								<obj name="PropertyObject" class="SamplePrefColor" version="4">
									<prop name="PropertyTypeName">Color</prop>
									<prop name="Position">18</prop>
									<prop name="IsDefault">0</prop>
									<prop name="Color">$00000097</prop>
								</obj>
								<obj name="PropertyObject" class="DominantChannelProp" version="4">
									<prop name="PropertyTypeName">Dominant Channel</prop>
									<prop name="Position">18</prop>
									<prop name="IsDefault">0</prop>
									<prop name="DominantChannel">0</prop>
								</obj>
								<obj name="PropertyObject" class="Genotype" version="4">
									<prop name="PropertyTypeName">EndPt Genotype</prop>
									<prop name="Position">18</prop>
									<prop name="IsDefault">1</prop>
									<prop name="ReadOnly">1</prop>
								</obj>
								<obj name="PropertyObject" class="GroupingSample" version="4">
									<prop name="PropertyTypeName">EndPt Sample Type</prop>
									<prop name="Position">18</prop>
									<prop name="IsDefault">0</prop>
									<prop name="GroupSampleType">mstUnknown</prop>
								</obj>
								<obj name="PropertyObject" class="SamplePrefLineStyle" version="4">
									<prop name="PropertyTypeName">Line Style</prop>
									<prop name="Position">18</prop>
									<prop name="IsDefault">0</prop>
									<prop name="LineStyle">psSolid</prop>
								</obj>
								<obj name="PropertyObject" class="GenSampleEditNotes" version="4">
									<prop name="PropertyTypeName">Notes</prop>
									<prop name="Position">18</prop>
									<prop name="IsDefault">1</prop>
								</obj>
								<obj name="PropertyObject" class="SamplePrefPointStyle" version="4">
									<prop name="PropertyTypeName">Point Style</prop>
									<prop name="Position">18</prop>
									<prop name="IsDefault">0</prop>
									<prop name="PointStyle">psNothing</prop>
								</obj>
								<obj name="PropertyObject" class="GenSampleEditPosition" version="4">
									<prop name="PropertyTypeName">Position</prop>
									<prop name="Position">18</prop>
									<prop name="IsDefault">1</prop>
								</obj>
								<obj name="PropertyObject" class="GenSampleEditReplicate" version="4">
									<prop name="PropertyTypeName">Replicate of</prop>
									<prop name="Position">18</prop>
									<prop name="IsDefault">1</prop>
									<prop name="ReplicateOf">-1</prop>
								</obj>
								<obj name="PropertyObject" class="HTCSampleID" version="4">
									<prop name="PropertyTypeName">Sample ID</prop>
									<prop name="Position">18</prop>
									<prop name="IsDefault">1</prop>
								</obj>
								<obj name="PropertyObject" class="GenSampleEditName" version="4">
									<prop name="PropertyTypeName">Sample Name</prop>
									<prop name="Position">18</prop>
									<prop name="IsDefault">1</prop>
									<prop name="name">Sample 19</prop>
								</obj>
								<obj name="PropertyObject" class="HTCSamplePrepNotes" version="4">
									<prop name="PropertyTypeName">Sample Prep Notes</prop>
									<prop name="Position">18</prop>
									<prop name="IsDefault">1</prop>
								</obj>
								<obj name="PropertyObject" class="GenSampleEditSubset" version="4">
									<prop name="PropertyTypeName">Subsets</prop>
									<prop name="Position">18</prop>
									<prop name="IsDefault">1</prop>
								</obj>
								<obj name="PropertyObject" class="SamplePrefWidth" version="5">
									<prop name="PropertyTypeName">Width</prop>
									<prop name="Position">18</prop>
									<prop name="IsDefault">1</prop>
									<prop name="Width">1</prop>
								</obj>
							</list>
						</obj>
					</obj>
					<obj name="item" class="SamplePropInfo" version="1">
						<obj name="ChannelProperties" class="ChanPropList" version="2">
							<obj name="ChannelProperties" class="EMList" version="1">
								<list name="emlist" count="1">
									<obj name="item" class="PropertyList" version="1">
										<list name="emlist" count="12">
											<obj name="PropertyObject" class="RQSampleTargetProperty" version="4">
												<prop name="PropertyTypeName">Combined Sample and Target Type</prop>
												<prop name="Position">19</prop>
												<prop name="IsDefault">0</prop>
												<obj name="ChannelProp" class="ChannelProperty" version="1">
													<prop name="ChannelIdx">0</prop>
												</obj>
											</obj>
											<obj name="PropertyObject" class="QuantConcProperty" version="4">
												<prop name="PropertyTypeName">Concentration</prop>
												<prop name="Position">19</prop>
												<prop name="IsDefault">1</prop>
												<prop name="Concentration">0</prop>
												<obj name="ChannelProp" class="ChannelProperty" version="1">
													<prop name="ChannelIdx">0</prop>
												</obj>
												<prop name="ReadOnly">1</prop>
											</obj>
											<obj name="PropertyObject" class="QuantCpHighProp" version="4">
												<prop name="PropertyTypeName">Cp High</prop>
												<prop name="Position">19</prop>
												<prop name="IsDefault">1</prop>
												<prop name="CpRangeHigh">0</prop>
												<obj name="ChannelProp" class="ChannelProperty" version="1">
													<prop name="ChannelIdx">0</prop>
												</obj>
												<prop name="ReadOnly">1</prop>
											</obj>
											<obj name="PropertyObject" class="QuantCpLowProp" version="4">
												<prop name="PropertyTypeName">Cp Low</prop>
												<prop name="Position">19</prop>
												<prop name="IsDefault">1</prop>
												<prop name="CpRangeLow">0</prop>
												<obj name="ChannelProp" class="ChannelProperty" version="1">
													<prop name="ChannelIdx">0</prop>
												</obj>
												<prop name="ReadOnly">1</prop>
											</obj>
											<obj name="PropertyObject" class="RQEffProp" version="4">
												<prop name="PropertyTypeName">Efficiency</prop>
												<prop name="Position">19</prop>
												<prop name="IsDefault">1</prop>
												<prop name="Efficiency">2</prop>
												<obj name="ChannelProp" class="ChannelProperty" version="1">
													<prop name="ChannelIdx">0</prop>
												</obj>
											</obj>
											<obj name="PropertyObject" class="ChannelGenotype" version="4">
												<prop name="PropertyTypeName">Melt Geno Genotype</prop>
												<prop name="Position">19</prop>
												<prop name="IsDefault">1</prop>
												<prop name="ReadOnly">1</prop>
												<obj name="ChannelProp" class="ChannelProperty" version="1">
													<prop name="ChannelIdx">0</prop>
												</obj>
											</obj>
											<obj name="PropertyObject" class="GroupChannelTypeProp" version="4">
												<prop name="PropertyTypeName">Melt Geno Sample Type</prop>
												<prop name="Position">19</prop>
												<prop name="IsDefault">0</prop>
												<prop name="GroupSampleType">mstUnknown</prop>
												<obj name="ChannelProp" class="ChannelProperty" version="1">
													<prop name="ChannelIdx">0</prop>
												</obj>
											</obj>
											<obj name="PropertyObject" class="QuantSampleTypeProperty" version="4">
												<prop name="PropertyTypeName">Quantification Sample Type</prop>
												<prop name="Position">19</prop>
												<prop name="IsDefault">0</prop>
												<prop name="SampleType">qsUnknown</prop>
												<obj name="ChannelProp" class="ChannelProperty" version="1">
													<prop name="ChannelIdx">0</prop>
												</obj>
											</obj>
											<obj name="PropertyObject" class="ChannelGenotype" version="4">
												<prop name="PropertyTypeName">Scanning Genotype</prop>
												<prop name="Position">19</prop>
												<prop name="IsDefault">1</prop>
												<prop name="ReadOnly">1</prop>
												<obj name="ChannelProp" class="ChannelProperty" version="1">
													<prop name="ChannelIdx">0</prop>
												</obj>
											</obj>
											<obj name="PropertyObject" class="GroupChannelTypeProp" version="4">
												<prop name="PropertyTypeName">Scanning Sample Type</prop>
												<prop name="Position">19</prop>
												<prop name="IsDefault">0</prop>
												<prop name="GroupSampleType">mstUnknown</prop>
												<obj name="ChannelProp" class="ChannelProperty" version="1">
													<prop name="ChannelIdx">0</prop>
												</obj>
											</obj>
											<obj name="PropertyObject" class="TargetName" version="4">
												<prop name="PropertyTypeName">Target Name</prop>
												<prop name="Position">19</prop>
												<prop name="IsDefault">1</prop>
												<obj name="ChannelProp" class="ChannelProperty" version="1">
													<prop name="ChannelIdx">0</prop>
												</obj>
											</obj>
											<obj name="PropertyObject" class="RQTargetProperty" version="4">
												<prop name="PropertyTypeName">Target Type</prop>
												<prop name="Position">19</prop>
												<prop name="IsDefault">0</prop>
												<prop name="TargetType">dtNone</prop>
												<obj name="ChannelProp" class="ChannelProperty" version="1">
													<prop name="ChannelIdx">0</prop>
												</obj>
											</obj>
										</list>
									</obj>
								</list>
							</obj>
						</obj>
						<prop name="ChannelPropertyCount">1</prop>
						<prop name="ContainerPosition">19</prop>
						<prop name="HasSampleProperties">1</prop>
						<obj name="SampleProperties" class="PropertyList" version="1">
							<list name="emlist" count="14">
								<obj name="PropertyObject" class="SamplePrefColor" version="4">
									<prop name="PropertyTypeName">Color</prop>
									<prop name="Position">19</prop>
									<prop name="IsDefault">0</prop>
									<prop name="Color">$00FFFF0F</prop>
								</obj>
								<obj name="PropertyObject" class="DominantChannelProp" version="4">
									<prop name="PropertyTypeName">Dominant Channel</prop>
									<prop name="Position">19</prop>
									<prop name="IsDefault">0</prop>
									<prop name="DominantChannel">0</prop>
								</obj>
								<obj name="PropertyObject" class="Genotype" version="4">
									<prop name="PropertyTypeName">EndPt Genotype</prop>
									<prop name="Position">19</prop>
									<prop name="IsDefault">1</prop>
									<prop name="ReadOnly">1</prop>
								</obj>
								<obj name="PropertyObject" class="GroupingSample" version="4">
									<prop name="PropertyTypeName">EndPt Sample Type</prop>
									<prop name="Position">19</prop>
									<prop name="IsDefault">0</prop>
									<prop name="GroupSampleType">mstUnknown</prop>
								</obj>
								<obj name="PropertyObject" class="SamplePrefLineStyle" version="4">
									<prop name="PropertyTypeName">Line Style</prop>
									<prop name="Position">19</prop>
									<prop name="IsDefault">0</prop>
									<prop name="LineStyle">psSolid</prop>
								</obj>
								<obj name="PropertyObject" class="GenSampleEditNotes" version="4">
									<prop name="PropertyTypeName">Notes</prop>
									<prop name="Position">19</prop>
									<prop name="IsDefault">1</prop>
								</obj>
								<obj name="PropertyObject" class="SamplePrefPointStyle" version="4">
									<prop name="PropertyTypeName">Point Style</prop>
									<prop name="Position">19</prop>
									<prop name="IsDefault">0</prop>
									<prop name="PointStyle">psNothing</prop>
								</obj>
								<obj name="PropertyObject" class="GenSampleEditPosition" version="4">
									<prop name="PropertyTypeName">Position</prop>
									<prop name="Position">19</prop>
									<prop name="IsDefault">1</prop>
								</obj>
								<obj name="PropertyObject" class="GenSampleEditReplicate" version="4">
									<prop name="PropertyTypeName">Replicate of</prop>
									<prop name="Position">19</prop>
									<prop name="IsDefault">1</prop>
									<prop name="ReplicateOf">-1</prop>
								</obj>
								<obj name="PropertyObject" class="HTCSampleID" version="4">
									<prop name="PropertyTypeName">Sample ID</prop>
									<prop name="Position">19</prop>
									<prop name="IsDefault">1</prop>
								</obj>
								<obj name="PropertyObject" class="GenSampleEditName" version="4">
									<prop name="PropertyTypeName">Sample Name</prop>
									<prop name="Position">19</prop>
									<prop name="IsDefault">1</prop>
									<prop name="name">Sample 20</prop>
								</obj>
								<obj name="PropertyObject" class="HTCSamplePrepNotes" version="4">
									<prop name="PropertyTypeName">Sample Prep Notes</prop>
									<prop name="Position">19</prop>
									<prop name="IsDefault">1</prop>
								</obj>
								<obj name="PropertyObject" class="GenSampleEditSubset" version="4">
									<prop name="PropertyTypeName">Subsets</prop>
									<prop name="Position">19</prop>
									<prop name="IsDefault">1</prop>
								</obj>
								<obj name="PropertyObject" class="SamplePrefWidth" version="5">
									<prop name="PropertyTypeName">Width</prop>
									<prop name="Position">19</prop>
									<prop name="IsDefault">1</prop>
									<prop name="Width">1</prop>
								</obj>
							</list>
						</obj>
					</obj>
					<obj name="item" class="SamplePropInfo" version="1">
						<obj name="ChannelProperties" class="ChanPropList" version="2">
							<obj name="ChannelProperties" class="EMList" version="1">
								<list name="emlist" count="1">
									<obj name="item" class="PropertyList" version="1">
										<list name="emlist" count="12">
											<obj name="PropertyObject" class="RQSampleTargetProperty" version="4">
												<prop name="PropertyTypeName">Combined Sample and Target Type</prop>
												<prop name="Position">20</prop>
												<prop name="IsDefault">0</prop>
												<obj name="ChannelProp" class="ChannelProperty" version="1">
													<prop name="ChannelIdx">0</prop>
												</obj>
											</obj>
											<obj name="PropertyObject" class="QuantConcProperty" version="4">
												<prop name="PropertyTypeName">Concentration</prop>
												<prop name="Position">20</prop>
												<prop name="IsDefault">1</prop>
												<prop name="Concentration">0</prop>
												<obj name="ChannelProp" class="ChannelProperty" version="1">
													<prop name="ChannelIdx">0</prop>
												</obj>
												<prop name="ReadOnly">1</prop>
											</obj>
											<obj name="PropertyObject" class="QuantCpHighProp" version="4">
												<prop name="PropertyTypeName">Cp High</prop>
												<prop name="Position">20</prop>
												<prop name="IsDefault">1</prop>
												<prop name="CpRangeHigh">0</prop>
												<obj name="ChannelProp" class="ChannelProperty" version="1">
													<prop name="ChannelIdx">0</prop>
												</obj>
												<prop name="ReadOnly">1</prop>
											</obj>
											<obj name="PropertyObject" class="QuantCpLowProp" version="4">
												<prop name="PropertyTypeName">Cp Low</prop>
												<prop name="Position">20</prop>
												<prop name="IsDefault">1</prop>
												<prop name="CpRangeLow">0</prop>
												<obj name="ChannelProp" class="ChannelProperty" version="1">
													<prop name="ChannelIdx">0</prop>
												</obj>
												<prop name="ReadOnly">1</prop>
											</obj>
											<obj name="PropertyObject" class="RQEffProp" version="4">
												<prop name="PropertyTypeName">Efficiency</prop>
												<prop name="Position">20</prop>
												<prop name="IsDefault">1</prop>
												<prop name="Efficiency">2</prop>
												<obj name="ChannelProp" class="ChannelProperty" version="1">
													<prop name="ChannelIdx">0</prop>
												</obj>
											</obj>
											<obj name="PropertyObject" class="ChannelGenotype" version="4">
												<prop name="PropertyTypeName">Melt Geno Genotype</prop>
												<prop name="Position">20</prop>
												<prop name="IsDefault">1</prop>
												<prop name="ReadOnly">1</prop>
												<obj name="ChannelProp" class="ChannelProperty" version="1">
													<prop name="ChannelIdx">0</prop>
												</obj>
											</obj>
											<obj name="PropertyObject" class="GroupChannelTypeProp" version="4">
												<prop name="PropertyTypeName">Melt Geno Sample Type</prop>
												<prop name="Position">20</prop>
												<prop name="IsDefault">0</prop>
												<prop name="GroupSampleType">mstUnknown</prop>
												<obj name="ChannelProp" class="ChannelProperty" version="1">
													<prop name="ChannelIdx">0</prop>
												</obj>
											</obj>
											<obj name="PropertyObject" class="QuantSampleTypeProperty" version="4">
												<prop name="PropertyTypeName">Quantification Sample Type</prop>
												<prop name="Position">20</prop>
												<prop name="IsDefault">0</prop>
												<prop name="SampleType">qsUnknown</prop>
												<obj name="ChannelProp" class="ChannelProperty" version="1">
													<prop name="ChannelIdx">0</prop>
												</obj>
											</obj>
											<obj name="PropertyObject" class="ChannelGenotype" version="4">
												<prop name="PropertyTypeName">Scanning Genotype</prop>
												<prop name="Position">20</prop>
												<prop name="IsDefault">1</prop>
												<prop name="ReadOnly">1</prop>
												<obj name="ChannelProp" class="ChannelProperty" version="1">
													<prop name="ChannelIdx">0</prop>
												</obj>
											</obj>
											<obj name="PropertyObject" class="GroupChannelTypeProp" version="4">
												<prop name="PropertyTypeName">Scanning Sample Type</prop>
												<prop name="Position">20</prop>
												<prop name="IsDefault">0</prop>
												<prop name="GroupSampleType">mstUnknown</prop>
												<obj name="ChannelProp" class="ChannelProperty" version="1">
													<prop name="ChannelIdx">0</prop>
												</obj>
											</obj>
											<obj name="PropertyObject" class="TargetName" version="4">
												<prop name="PropertyTypeName">Target Name</prop>
												<prop name="Position">20</prop>
												<prop name="IsDefault">1</prop>
												<obj name="ChannelProp" class="ChannelProperty" version="1">
													<prop name="ChannelIdx">0</prop>
												</obj>
											</obj>
											<obj name="PropertyObject" class="RQTargetProperty" version="4">
												<prop name="PropertyTypeName">Target Type</prop>
												<prop name="Position">20</prop>
												<prop name="IsDefault">0</prop>
												<prop name="TargetType">dtNone</prop>
												<obj name="ChannelProp" class="ChannelProperty" version="1">
													<prop name="ChannelIdx">0</prop>
												</obj>
											</obj>
										</list>
									</obj>
								</list>
							</obj>
						</obj>
						<prop name="ChannelPropertyCount">1</prop>
						<prop name="ContainerPosition">20</prop>
						<prop name="HasSampleProperties">1</prop>
						<obj name="SampleProperties" class="PropertyList" version="1">
							<list name="emlist" count="14">
								<obj name="PropertyObject" class="SamplePrefColor" version="4">
									<prop name="PropertyTypeName">Color</prop>
									<prop name="Position">20</prop>
									<prop name="IsDefault">0</prop>
									<prop name="Color">$00404000</prop>
								</obj>
								<obj name="PropertyObject" class="DominantChannelProp" version="4">
									<prop name="PropertyTypeName">Dominant Channel</prop>
									<prop name="Position">20</prop>
									<prop name="IsDefault">0</prop>
									<prop name="DominantChannel">0</prop>
								</obj>
								<obj name="PropertyObject" class="Genotype" version="4">
									<prop name="PropertyTypeName">EndPt Genotype</prop>
									<prop name="Position">20</prop>
									<prop name="IsDefault">1</prop>
									<prop name="ReadOnly">1</prop>
								</obj>
								<obj name="PropertyObject" class="GroupingSample" version="4">
									<prop name="PropertyTypeName">EndPt Sample Type</prop>
									<prop name="Position">20</prop>
									<prop name="IsDefault">0</prop>
									<prop name="GroupSampleType">mstUnknown</prop>
								</obj>
								<obj name="PropertyObject" class="SamplePrefLineStyle" version="4">
									<prop name="PropertyTypeName">Line Style</prop>
									<prop name="Position">20</prop>
									<prop name="IsDefault">0</prop>
									<prop name="LineStyle">psSolid</prop>
								</obj>
								<obj name="PropertyObject" class="GenSampleEditNotes" version="4">
									<prop name="PropertyTypeName">Notes</prop>
									<prop name="Position">20</prop>
									<prop name="IsDefault">1</prop>
								</obj>
								<obj name="PropertyObject" class="SamplePrefPointStyle" version="4">
									<prop name="PropertyTypeName">Point Style</prop>
									<prop name="Position">20</prop>
									<prop name="IsDefault">0</prop>
									<prop name="PointStyle">psNothing</prop>
								</obj>
								<obj name="PropertyObject" class="GenSampleEditPosition" version="4">
									<prop name="PropertyTypeName">Position</prop>
									<prop name="Position">20</prop>
									<prop name="IsDefault">1</prop>
								</obj>
								<obj name="PropertyObject" class="GenSampleEditReplicate" version="4">
									<prop name="PropertyTypeName">Replicate of</prop>
									<prop name="Position">20</prop>
									<prop name="IsDefault">1</prop>
									<prop name="ReplicateOf">-1</prop>
								</obj>
								<obj name="PropertyObject" class="HTCSampleID" version="4">
									<prop name="PropertyTypeName">Sample ID</prop>
									<prop name="Position">20</prop>
									<prop name="IsDefault">1</prop>
								</obj>
								<obj name="PropertyObject" class="GenSampleEditName" version="4">
									<prop name="PropertyTypeName">Sample Name</prop>
									<prop name="Position">20</prop>
									<prop name="IsDefault">1</prop>
									<prop name="name">Sample 21</prop>
								</obj>
								<obj name="PropertyObject" class="HTCSamplePrepNotes" version="4">
									<prop name="PropertyTypeName">Sample Prep Notes</prop>
									<prop name="Position">20</prop>
									<prop name="IsDefault">1</prop>
								</obj>
								<obj name="PropertyObject" class="GenSampleEditSubset" version="4">
									<prop name="PropertyTypeName">Subsets</prop>
									<prop name="Position">20</prop>
									<prop name="IsDefault">1</prop>
								</obj>
								<obj name="PropertyObject" class="SamplePrefWidth" version="5">
									<prop name="PropertyTypeName">Width</prop>
									<prop name="Position">20</prop>
									<prop name="IsDefault">1</prop>
									<prop name="Width">1</prop>
								</obj>
							</list>
						</obj>
					</obj>
					<obj name="item" class="SamplePropInfo" version="1">
						<obj name="ChannelProperties" class="ChanPropList" version="2">
							<obj name="ChannelProperties" class="EMList" version="1">
								<list name="emlist" count="1">
									<obj name="item" class="PropertyList" version="1">
										<list name="emlist" count="12">
											<obj name="PropertyObject" class="RQSampleTargetProperty" version="4">
												<prop name="PropertyTypeName">Combined Sample and Target Type</prop>
												<prop name="Position">21</prop>
												<prop name="IsDefault">0</prop>
												<obj name="ChannelProp" class="ChannelProperty" version="1">
													<prop name="ChannelIdx">0</prop>
												</obj>
											</obj>
											<obj name="PropertyObject" class="QuantConcProperty" version="4">
												<prop name="PropertyTypeName">Concentration</prop>
												<prop name="Position">21</prop>
												<prop name="IsDefault">1</prop>
												<prop name="Concentration">0</prop>
												<obj name="ChannelProp" class="ChannelProperty" version="1">
													<prop name="ChannelIdx">0</prop>
												</obj>
												<prop name="ReadOnly">1</prop>
											</obj>
											<obj name="PropertyObject" class="QuantCpHighProp" version="4">
												<prop name="PropertyTypeName">Cp High</prop>
												<prop name="Position">21</prop>
												<prop name="IsDefault">1</prop>
												<prop name="CpRangeHigh">0</prop>
												<obj name="ChannelProp" class="ChannelProperty" version="1">
													<prop name="ChannelIdx">0</prop>
												</obj>
												<prop name="ReadOnly">1</prop>
											</obj>
											<obj name="PropertyObject" class="QuantCpLowProp" version="4">
												<prop name="PropertyTypeName">Cp Low</prop>
												<prop name="Position">21</prop>
												<prop name="IsDefault">1</prop>
												<prop name="CpRangeLow">0</prop>
												<obj name="ChannelProp" class="ChannelProperty" version="1">
													<prop name="ChannelIdx">0</prop>
												</obj>
												<prop name="ReadOnly">1</prop>
											</obj>
											<obj name="PropertyObject" class="RQEffProp" version="4">
												<prop name="PropertyTypeName">Efficiency</prop>
												<prop name="Position">21</prop>
												<prop name="IsDefault">1</prop>
												<prop name="Efficiency">2</prop>
												<obj name="ChannelProp" class="ChannelProperty" version="1">
													<prop name="ChannelIdx">0</prop>
												</obj>
											</obj>
											<obj name="PropertyObject" class="ChannelGenotype" version="4">
												<prop name="PropertyTypeName">Melt Geno Genotype</prop>
												<prop name="Position">21</prop>
												<prop name="IsDefault">1</prop>
												<prop name="ReadOnly">1</prop>
												<obj name="ChannelProp" class="ChannelProperty" version="1">
													<prop name="ChannelIdx">0</prop>
												</obj>
											</obj>
											<obj name="PropertyObject" class="GroupChannelTypeProp" version="4">
												<prop name="PropertyTypeName">Melt Geno Sample Type</prop>
												<prop name="Position">21</prop>
												<prop name="IsDefault">0</prop>
												<prop name="GroupSampleType">mstUnknown</prop>
												<obj name="ChannelProp" class="ChannelProperty" version="1">
													<prop name="ChannelIdx">0</prop>
												</obj>
											</obj>
											<obj name="PropertyObject" class="QuantSampleTypeProperty" version="4">
												<prop name="PropertyTypeName">Quantification Sample Type</prop>
												<prop name="Position">21</prop>
												<prop name="IsDefault">0</prop>
												<prop name="SampleType">qsUnknown</prop>
												<obj name="ChannelProp" class="ChannelProperty" version="1">
													<prop name="ChannelIdx">0</prop>
												</obj>
											</obj>
											<obj name="PropertyObject" class="ChannelGenotype" version="4">
												<prop name="PropertyTypeName">Scanning Genotype</prop>
												<prop name="Position">21</prop>
												<prop name="IsDefault">1</prop>
												<prop name="ReadOnly">1</prop>
												<obj name="ChannelProp" class="ChannelProperty" version="1">
													<prop name="ChannelIdx">0</prop>
												</obj>
											</obj>
											<obj name="PropertyObject" class="GroupChannelTypeProp" version="4">
												<prop name="PropertyTypeName">Scanning Sample Type</prop>
												<prop name="Position">21</prop>
												<prop name="IsDefault">0</prop>
												<prop name="GroupSampleType">mstUnknown</prop>
												<obj name="ChannelProp" class="ChannelProperty" version="1">
													<prop name="ChannelIdx">0</prop>
												</obj>
											</obj>
											<obj name="PropertyObject" class="TargetName" version="4">
												<prop name="PropertyTypeName">Target Name</prop>
												<prop name="Position">21</prop>
												<prop name="IsDefault">1</prop>
												<obj name="ChannelProp" class="ChannelProperty" version="1">
													<prop name="ChannelIdx">0</prop>
												</obj>
											</obj>
											<obj name="PropertyObject" class="RQTargetProperty" version="4">
												<prop name="PropertyTypeName">Target Type</prop>
												<prop name="Position">21</prop>
												<prop name="IsDefault">0</prop>
												<prop name="TargetType">dtNone</prop>
												<obj name="ChannelProp" class="ChannelProperty" version="1">
													<prop name="ChannelIdx">0</prop>
												</obj>
											</obj>
										</list>
									</obj>
								</list>
							</obj>
						</obj>
						<prop name="ChannelPropertyCount">1</prop>
						<prop name="ContainerPosition">21</prop>
						<prop name="HasSampleProperties">1</prop>
						<obj name="SampleProperties" class="PropertyList" version="1">
							<list name="emlist" count="14">
								<obj name="PropertyObject" class="SamplePrefColor" version="4">
									<prop name="PropertyTypeName">Color</prop>
									<prop name="Position">21</prop>
									<prop name="IsDefault">0</prop>
									<prop name="Color">$004080FF</prop>
								</obj>
								<obj name="PropertyObject" class="DominantChannelProp" version="4">
									<prop name="PropertyTypeName">Dominant Channel</prop>
									<prop name="Position">21</prop>
									<prop name="IsDefault">0</prop>
									<prop name="DominantChannel">0</prop>
								</obj>
								<obj name="PropertyObject" class="Genotype" version="4">
									<prop name="PropertyTypeName">EndPt Genotype</prop>
									<prop name="Position">21</prop>
									<prop name="IsDefault">1</prop>
									<prop name="ReadOnly">1</prop>
								</obj>
								<obj name="PropertyObject" class="GroupingSample" version="4">
									<prop name="PropertyTypeName">EndPt Sample Type</prop>
									<prop name="Position">21</prop>
									<prop name="IsDefault">0</prop>
									<prop name="GroupSampleType">mstUnknown</prop>
								</obj>
								<obj name="PropertyObject" class="SamplePrefLineStyle" version="4">
									<prop name="PropertyTypeName">Line Style</prop>
									<prop name="Position">21</prop>
									<prop name="IsDefault">0</prop>
									<prop name="LineStyle">psSolid</prop>
								</obj>
								<obj name="PropertyObject" class="GenSampleEditNotes" version="4">
									<prop name="PropertyTypeName">Notes</prop>
									<prop name="Position">21</prop>
									<prop name="IsDefault">1</prop>
								</obj>
								<obj name="PropertyObject" class="SamplePrefPointStyle" version="4">
									<prop name="PropertyTypeName">Point Style</prop>
									<prop name="Position">21</prop>
									<prop name="IsDefault">0</prop>
									<prop name="PointStyle">psNothing</prop>
								</obj>
								<obj name="PropertyObject" class="GenSampleEditPosition" version="4">
									<prop name="PropertyTypeName">Position</prop>
									<prop name="Position">21</prop>
									<prop name="IsDefault">1</prop>
								</obj>
								<obj name="PropertyObject" class="GenSampleEditReplicate" version="4">
									<prop name="PropertyTypeName">Replicate of</prop>
									<prop name="Position">21</prop>
									<prop name="IsDefault">1</prop>
									<prop name="ReplicateOf">-1</prop>
								</obj>
								<obj name="PropertyObject" class="HTCSampleID" version="4">
									<prop name="PropertyTypeName">Sample ID</prop>
									<prop name="Position">21</prop>
									<prop name="IsDefault">1</prop>
								</obj>
								<obj name="PropertyObject" class="GenSampleEditName" version="4">
									<prop name="PropertyTypeName">Sample Name</prop>
									<prop name="Position">21</prop>
									<prop name="IsDefault">1</prop>
									<prop name="name">Sample 22</prop>
								</obj>
								<obj name="PropertyObject" class="HTCSamplePrepNotes" version="4">
									<prop name="PropertyTypeName">Sample Prep Notes</prop>
									<prop name="Position">21</prop>
									<prop name="IsDefault">1</prop>
								</obj>
								<obj name="PropertyObject" class="GenSampleEditSubset" version="4">
									<prop name="PropertyTypeName">Subsets</prop>
									<prop name="Position">21</prop>
									<prop name="IsDefault">1</prop>
								</obj>
								<obj name="PropertyObject" class="SamplePrefWidth" version="5">
									<prop name="PropertyTypeName">Width</prop>
									<prop name="Position">21</prop>
									<prop name="IsDefault">1</prop>
									<prop name="Width">1</prop>
								</obj>
							</list>
						</obj>
					</obj>
					<obj name="item" class="SamplePropInfo" version="1">
						<obj name="ChannelProperties" class="ChanPropList" version="2">
							<obj name="ChannelProperties" class="EMList" version="1">
								<list name="emlist" count="1">
									<obj name="item" class="PropertyList" version="1">
										<list name="emlist" count="12">
											<obj name="PropertyObject" class="RQSampleTargetProperty" version="4">
												<prop name="PropertyTypeName">Combined Sample and Target Type</prop>
												<prop name="Position">22</prop>
												<prop name="IsDefault">0</prop>
												<obj name="ChannelProp" class="ChannelProperty" version="1">
													<prop name="ChannelIdx">0</prop>
												</obj>
											</obj>
											<obj name="PropertyObject" class="QuantConcProperty" version="4">
												<prop name="PropertyTypeName">Concentration</prop>
												<prop name="Position">22</prop>
												<prop name="IsDefault">1</prop>
												<prop name="Concentration">0</prop>
												<obj name="ChannelProp" class="ChannelProperty" version="1">
													<prop name="ChannelIdx">0</prop>
												</obj>
												<prop name="ReadOnly">1</prop>
											</obj>
											<obj name="PropertyObject" class="QuantCpHighProp" version="4">
												<prop name="PropertyTypeName">Cp High</prop>
												<prop name="Position">22</prop>
												<prop name="IsDefault">1</prop>
												<prop name="CpRangeHigh">0</prop>
												<obj name="ChannelProp" class="ChannelProperty" version="1">
													<prop name="ChannelIdx">0</prop>
												</obj>
												<prop name="ReadOnly">1</prop>
											</obj>
											<obj name="PropertyObject" class="QuantCpLowProp" version="4">
												<prop name="PropertyTypeName">Cp Low</prop>
												<prop name="Position">22</prop>
												<prop name="IsDefault">1</prop>
												<prop name="CpRangeLow">0</prop>
												<obj name="ChannelProp" class="ChannelProperty" version="1">
													<prop name="ChannelIdx">0</prop>
												</obj>
												<prop name="ReadOnly">1</prop>
											</obj>
											<obj name="PropertyObject" class="RQEffProp" version="4">
												<prop name="PropertyTypeName">Efficiency</prop>
												<prop name="Position">22</prop>
												<prop name="IsDefault">1</prop>
												<prop name="Efficiency">2</prop>
												<obj name="ChannelProp" class="ChannelProperty" version="1">
													<prop name="ChannelIdx">0</prop>
												</obj>
											</obj>
											<obj name="PropertyObject" class="ChannelGenotype" version="4">
												<prop name="PropertyTypeName">Melt Geno Genotype</prop>
												<prop name="Position">22</prop>
												<prop name="IsDefault">1</prop>
												<prop name="ReadOnly">1</prop>
												<obj name="ChannelProp" class="ChannelProperty" version="1">
													<prop name="ChannelIdx">0</prop>
												</obj>
											</obj>
											<obj name="PropertyObject" class="GroupChannelTypeProp" version="4">
												<prop name="PropertyTypeName">Melt Geno Sample Type</prop>
												<prop name="Position">22</prop>
												<prop name="IsDefault">0</prop>
												<prop name="GroupSampleType">mstUnknown</prop>
												<obj name="ChannelProp" class="ChannelProperty" version="1">
													<prop name="ChannelIdx">0</prop>
												</obj>
											</obj>
											<obj name="PropertyObject" class="QuantSampleTypeProperty" version="4">
												<prop name="PropertyTypeName">Quantification Sample Type</prop>
												<prop name="Position">22</prop>
												<prop name="IsDefault">0</prop>
												<prop name="SampleType">qsUnknown</prop>
												<obj name="ChannelProp" class="ChannelProperty" version="1">
													<prop name="ChannelIdx">0</prop>
												</obj>
											</obj>
											<obj name="PropertyObject" class="ChannelGenotype" version="4">
												<prop name="PropertyTypeName">Scanning Genotype</prop>
												<prop name="Position">22</prop>
												<prop name="IsDefault">1</prop>
												<prop name="ReadOnly">1</prop>
												<obj name="ChannelProp" class="ChannelProperty" version="1">
													<prop name="ChannelIdx">0</prop>
												</obj>
											</obj>
											<obj name="PropertyObject" class="GroupChannelTypeProp" version="4">
												<prop name="PropertyTypeName">Scanning Sample Type</prop>
												<prop name="Position">22</prop>
												<prop name="IsDefault">0</prop>
												<prop name="GroupSampleType">mstUnknown</prop>
												<obj name="ChannelProp" class="ChannelProperty" version="1">
													<prop name="ChannelIdx">0</prop>
												</obj>
											</obj>
											<obj name="PropertyObject" class="TargetName" version="4">
												<prop name="PropertyTypeName">Target Name</prop>
												<prop name="Position">22</prop>
												<prop name="IsDefault">1</prop>
												<obj name="ChannelProp" class="ChannelProperty" version="1">
													<prop name="ChannelIdx">0</prop>
												</obj>
											</obj>
											<obj name="PropertyObject" class="RQTargetProperty" version="4">
												<prop name="PropertyTypeName">Target Type</prop>
												<prop name="Position">22</prop>
												<prop name="IsDefault">0</prop>
												<prop name="TargetType">dtNone</prop>
												<obj name="ChannelProp" class="ChannelProperty" version="1">
													<prop name="ChannelIdx">0</prop>
												</obj>
											</obj>
										</list>
									</obj>
								</list>
							</obj>
						</obj>
						<prop name="ChannelPropertyCount">1</prop>
						<prop name="ContainerPosition">22</prop>
						<prop name="HasSampleProperties">1</prop>
						<obj name="SampleProperties" class="PropertyList" version="1">
							<list name="emlist" count="14">
								<obj name="PropertyObject" class="SamplePrefColor" version="4">
									<prop name="PropertyTypeName">Color</prop>
									<prop name="Position">22</prop>
									<prop name="IsDefault">0</prop>
									<prop name="Color">$00FD0299</prop>
								</obj>
								<obj name="PropertyObject" class="DominantChannelProp" version="4">
[truncated: 1,157,271 more chars]
