# Supplementary material for: High C1QTNF1 expression mediated by potential ncRNAs is associated with poor prognosis and tumor immunity in kidney renal clear cell carcinoma
Source: Front Mol Biosci. 2023 Jul 17;10:1201155. doi: 10.3389/fmolb.2023.1201155 (PMC10387556; doi:10.3389/fmolb.2023.1201155)
Supplement: Supplementary file 3 [file DataSheet3.ZIP › C1QTNF1 original data 3/Tissue PCR Validation/PCR chongfu/C1Q-8DUI-2.2-4.14.ixo]

<objectstream signature="IXOS" version="1">
	<obj name="root" class="HTCExperiment" version="5">
		<prop name="name">C1Q-8DUI-2.2-4.14</prop>
		<prop name="UID">E60F682E8D5C41DE9E77F96597745A64</prop>
		<prop name="OwnerUID">12D246C796534CD18A312176D2D78F68</prop>
		<prop name="Created">2023-04-14T17:38:57.004</prop>
		<prop name="CreatedBy">12D246C796534CD18A312176D2D78F68</prop>
		<prop name="CreatedByName">QiuJiechuan</prop>
		<prop name="LastModified">2023-04-14T18:41:02.165</prop>
		<prop name="LastModifiedBy">12D246C796534CD18A312176D2D78F68</prop>
		<prop name="LastModifiedByName">QiuJiechuan</prop>
		<list name="AppliedTemplates" count="1">
			<item>SYBR Green I 96-II</item>
		</list>
		<list name="TemplateOwners" count="1">
			<item>Roche</item>
		</list>
		<prop name="SWVersion">LCS480 1.5.1.62</prop>
		<obj name="AppProperty" class="TAppProperty" version="2">
			<prop name="Created">2023-04-14T17:38:57.004</prop>
			<prop name="LastModified">1899-12-30T00:00:00.000</prop>
		</obj>
		<obj name="ConProperty" class="TAppProperty" version="2">
			<prop name="Created">2023-04-14T17:38:57.004</prop>
			<prop name="LastModified">1899-12-30T00:00:00.000</prop>
		</obj>
		<obj name="run" class="HTCRun" version="7">
			<prop name="name">Run</prop>
			<prop name="Created">2023-04-14T17:38:57.002</prop>
			<prop name="LastModified">2023-04-14T18:39:29.320</prop>
			<obj name="AppProperty" class="TAppProperty" version="2">
				<prop name="Created">2023-04-14T17:38:57.002</prop>
				<prop name="LastModified">1899-12-30T00:00:00.000</prop>
			</obj>
			<obj name="ConProperty" class="TAppProperty" version="2">
				<prop name="Created">2023-04-14T17:38:57.002</prop>
				<prop name="LastModified">2023-04-14T17:39:32.567</prop>
				<prop name="HasProperties">1</prop>
				<obj name="_Properties" class="TAppProperties" version="1">
					<prop name="Created">2023-04-14T17:38:57.002</prop>
					<prop name="LastModified">2023-04-14T17:39:32.567</prop>
					<list name="emlist" count="4">
						<obj name="item" class="TAppProperty" version="2">
							<prop name="name">TopChart</prop>
							<prop name="Created">2023-04-14T17:38:57.373</prop>
							<prop name="LastModified">2023-04-14T17:39:32.605</prop>
							<prop name="HasProperties">1</prop>
							<obj name="TopChart_Properties" class="TAppProperties" version="1">
								<prop name="Created">2023-04-14T17:38:57.373</prop>
								<prop name="LastModified">2023-04-14T17:39:32.605</prop>
								<list name="emlist" count="1">
									<obj name="item" class="TChartFluorHxProperty" version="2">
										<prop name="Created">2023-04-14T17:39:29.064</prop>
										<prop name="LastModified">2023-04-14T17:39:31.315</prop>
										<prop name="Xaxis">fhxCycles</prop>
									</obj>
								</list>
							</obj>
						</obj>
						<obj name="item" class="TAppProperty" version="2">
							<prop name="name">LeftChart</prop>
							<prop name="Created">2023-04-14T17:38:57.373</prop>
							<prop name="LastModified">2023-04-14T17:38:57.373</prop>
						</obj>
						<obj name="item" class="TAppProperty" version="2">
							<prop name="name">RightChart</prop>
							<prop name="Created">2023-04-14T17:38:57.387</prop>
							<prop name="LastModified">2023-04-14T17:38:57.387</prop>
						</obj>
						<obj name="item" class="TAppProperty" version="2">
							<prop name="name">RunOverviewChart</prop>
							<prop name="Created">2023-04-14T17:38:57.402</prop>
							<prop name="LastModified">2023-04-14T17:38:57.402</prop>
						</obj>
					</list>
				</obj>
			</obj>
			<prop name="State">3</prop>
			<prop name="StartTime">2023-04-14T17:40:00.177</prop>
			<prop name="EndTime">2023-04-14T18:39:29.318</prop>
			<prop name="InstrumentID">6108</prop>
			<prop name="InstrumentVersion">HTC_VER_10</prop>
			<prop name="InstrumentName">L480</prop>
			<prop name="InstrCalibrationDate">1899.12.30 00:00:00:00</prop>
			<prop name="Technician">QiuJiechuan</prop>
			<prop name="AcqStoreClass">HTCAcquisitionStore</prop>
			<prop name="AcquisitionStore">eJzkvV3Tosi2rv1XVnS8Zx6YqKhErLUi+BipfMOABOQMRUXBb1T01+9hP1U9e0bM9fZJ7V3Va/ZBRRuPQoo5rnHdmOB/npb7/zgWh/V//XY9ndrf/mPVFLfbf/02j3V1dbnvbrt2dzpG7em6/u0/HuvrjR7912/Sb//9n+fr6fztlXpVHI/rRj/dj+1v/y39Z//zt396RlQczs362xOU8fdnNLtb+30br1WzvtH+P8/5r99GY9rFP8ZmtuvDH2OLf3/u/zyc4HraXovD/zCS9faw/p+G+bXh/2b/Ynx/Ohr/GKX0/zNIOoK8Of3pZX8a8PCfBxzvDrRXSRqMGfsXo4rXh/Nv//3/jdjI4BOmDo2vf/7V+L8+iD+9gz/90Ty22+vXrsaK8i+ekBTNrvzXBwbXG/rrff37MLSJOmV//PevjvGKtnTc8mJF8+a3/x78D0+jwxOcdsf2Rvs0piM0ViMHwizZWzAwLB9NUceAK8YQxC6f4ayNHECOcQL6kp/QqF4Vw9X8zOGQiylafB5CWMK+grbqOM5ntxSwauMWRqPbAZ1kZNZRs4g0EOGZo99ZEf3PYOHBtf/00Q5mOsR53e+MLag5BvGAszC7ah08tUWB8/FszsLRbcfBvj176EMa1Hg4SzlE7zrBWRSoLD7KoQXGaLFG7TB0IcxTlCA1WIm2fLRYuF91Zygftwta6yeycLgVCsSTaYneWjUEvsOwg51mnlGfPB0W9qI3wumgOmh0N13EirlFmN+fHhqvaFaH1inmMGOjA/qbpSmwW1Yd1JuTgoE/cEXc7owcHPcp0J7HUKN5rCrIjHqHauK5LJzPBMJKhhR5Ws0htiXdAiUe3TF4dKYIq37EIS3CGQZ63a/d5e6Zw0phAvWnY7J4atVI41VmaKSJzULn3bWQLrYy+nbnCSxW3IKDb3ZozMCoo9UFFRjqpz2qXu2w6JIcS/g+O/pUTfTvp+6+P/hZEJB+DgSmg9H47wEBxfjBELhub2OcnxRHhON078FkUgYIVUMQuEl1AhO/mqHTyxwRVdX+A4HqjD4b7QCPXc6h090+uhiEdawncQOTlzZHmz1TFpa9WAJ5wY449yYmw9GZiljjnCb1JYrquFRHCSynaoDcMnURLg6BbKy2UKB5Gc4AjQlBYFOuCuTm3IQvCIhW7SMfLoM6cpZJ+Xl9io6FGkHIVhFu9WKDPBm6IhzNUAY/G22oiE42hLVStXDbT2843yq0/36c0HhG7hrVARUJbp7bbxCY+U8X0NbfCTx9goCat3odJecwgcIe+RiM0xmL8nFswcwSR3S70qzDoavR+w1uPbR6Q7cOx1FcQhw+E9QtASy8nbQGRpvRHj0LPYhXc5bACm8L5PFxLqLssEO4n+CB8/eboLkIdh4ou3D+eb0K8ShWS+jPzBTdBC36fCaAcCy8GVrm2hHxhdP+u9tzjE478BiKm+SBPVu80XbmBot3Dh2/61Ct0cCLC7Fzmle/IgQGPwUCA3kw/LtAQJn+WAiUmjlBdQxOje7Q8MB5dCF6y3MsQiNlJYQ7yUTVXtHf23ecwy5uLwjr1Q7iYp9bsHw1Kvq+CBkeDvEZ6oNnotu+Moh5by9DzqYntIw+TdqH/OJgtM0crTqNWBxcFglcwwWiV9tUZHsj1CBfmQX60+FMRKslTWo/3y7p9aZJRVBSUZzKSqMir0OI9lOCwPEJGRqPWAPsxiHC87TaokMmUCPRS4Gi/4GAfbZF1LRdB5OT26IRcNr/e0Cdsm+uNjjPZwYLGwxlkM7uBd3nk16fvggCk0J1UfXvOvuCwHYShqib6zmZw5SO1806ndBc76gzK1Myj70hqWirIw+i8S6u4Dr9QCAh3ETNiCDAarNBoy68Go8F5DCT2AL912VeR5PhLgFjKzrkTLIgvD9eHuBMzAkyiSrCuFZpe7NFhs4tsQS6JcuBrSX6+7R26mj9gZ6nwRQhmdInkt15ArvZlqHmOiAiPv2YxVw0BMWOTKW5zJtfEQLDnwKB4WAwkP8KAipIo8nv/2g/EwLjH2wCf4JAMo8RRnMJ/wwBcyb/EwReqnYlve3vILoxi0q76FQMqBtDuB3sz3Bao4n+gWUC732DijCBMxqKSpO2LCILQCao2OWGTGNrLPIvCPC+9x0CGmkvmssRqbK3pEmtNNsVfnqdiA4tFcVDbnX0zFMo4nkrVaCaYUYmIjTxBQFnu60oLgxdhteUIFAZI4KCd7Hr6OATVNawuCO/2jHEs1njgX+rN6jNTYNFD02VKcSEV/TkDwQK/Z2D/gIP3fHdgLjKt/kXBJy4os6dtnS8Nhojc3jWFsTGraMivMoqQZAgELc6mdHvEJilBIFQN0nX8xXBxgtKr47mjihh5av/BIHpyX2iNhjQ9iB40eex/g6BODG2FayieoFql1kiXN1FDr1+Qsd7fKTPB+eVAsRwBa1w4guc+0n+BQE99iiHnVqKG45D8Ww+fBMEbuPjLwmB0c+BgCJN/hICv4gJDH+wCUz4aYrcthzq5EfKwEvQIpqEt7gO46yuviBg4MZhsWXsS4hMvKJ2gZ0IN4fcg/ThaajWSxQxzOMOHuvcwrk7zFjUPoQGhUSdFUY65Vfd0T1Yji1y90UTi7hbmTlMxApRlQOdxYbxpH5Zh6tvEJCvBIGVUq/QNm3Sbc2PEIaJbCDXLgSB0UNqwF2JDGGS/hME1MPIZZFIIw3aK0Eg8H+HwJ06tb3a3tFY+7T/40JCKrrnFu2O6BSZ2laBTUIQ0MyOILKOCAJ2QRAw3IchwtYmHRf9LVXb8kBFK68pHsHr8/6CI3XubUtFuLsqGvmI7FGm3+0bgBNLcbZLucCbrLVgQn1E29iRrq88qGB5ETk6u8ecYb3QaX+LRYfzyR8Q2BwWBOFbptZRUG8bMA6jHO20tOp4GrIKtH1loX6/0+enZB1BL18oaO8VX0RnXypha9+kLwhEtw9EL8cR7X8oU1zxvKz9FSEg/xQIjMbSePQ3MYHBDzaB3yEQhA5l4JEZJzCfWhHa0MYszo4Egf6FIMCXlUO6LIwSdtDcMOh2OxENS9mDw7XUSY83WGMv23+DgLocZvUXBCYWFYk9MKw6lJeRB93d+waBsKpPOSxXp+8QIN39BgH/PJrVUTP5bgLG3jbFFwSma81AaJ9h/ScIaGam1RgX2wTY6g8I2DOCwLv/gUB0tVl09CsZ9u7tgeY8oP3HJOawVKcVzg/2dwhMyj8gsNsRBJID+F8QoGNLEBgc6wjV3WXOonhLZnRdk+n8CQIu0/QvCKDQyYym4vlPENivVgf03L0PYeezBrqZm6OZ3Gl7wfyVQzslCHijgSW+IPAuCALznCCAJFsN9C4EAai3FvuCgLWRv0EgzkZkPlG17aF67vs1ahtewsx/SmikAZDJfY5f/6me0Jv0XRbOpsPzrwiBf/Xtxf99CMhDSfpLCPwiJiD9YBPwq/o7BB4jKq+easXo7x8xi4ohTbJyQp17ttq5EK8ZmUD3lFucx0eCgHk/U2ZdSgbq4wrrcH/aSyAulY16KC8AkwfjMEEqKvXJLRauXSoP897YaMaXWNDUXJTgmKMIKSsYgI4gCBxOBAHtJc8ok0+oqG5VXSKcXJOFdo+KovfigO6WhewLApZ6y9ErCQLhYqnmMArrPZqUyUX0mlEGjo3pDuer1iEd7msy5OHziYGZxLSFQkpAlqGifusAxD0kCFiauCHfdvTOfodAXhAEAvYw6vhkhxUsNrcI3cvdhLivERQvr+0Vg+nVqqOhQuOtGKejOB6T7lcvgkAJLEP9nPEaQ7nqYLO9URF6Z1/Ehw00MFuvCAIRMyFiixc9m61e6Cgj2t78GSWgjbcWHZmFysI7ezbQPNwCLbWxKY4BnME/WTYGe8mFEMyXBhLe+l8QCO2gqSCasQFCgsDCx/1jFrfwhKYDHoTHIOt+RQhMfgoExkxifxsI/GATiJXR50SS50KkLUhvKzf5BoH4cBINJBvvGwSiNIkrqCStRQfOu/oLAreA9NzIdt8hMJ41DgYDgkDce4IFk7O4onua25SJpzQJ19HZQR3vcY1sfSph6U6/QSDeQ2jB8CRK1PbjGQvNCU1q1zrR47FnsmjkvxKa6DlHOL7DmrI5P0O1YDn6TaGxyLoSBOLFaY/OmyAQ44AgcDOm9Lj8QODcpyLlp9ET3X5OkLu7PAfLcyvUhAviCwIvhSAwv38gcNHfJZwKCL4ggFlBmXz5GMWoPztTxLn+rgDXqwsG/EZ6fihpvP+AQNzu9i30gC1wdvkDAks2PX9BIJyF9Rlm9rNA/zQwBa7kqISDeXrjvC/T9iI1IhNZEwTMS04QcJrwDMuhWKIRnQgC7oG1ED9zB73mRZ+PLe80uPNnH2dM9Vm03xAELtTv0V5GwOIu0BPoL1Zn1NcWmYpZDaVfEQLTnwOBCVP+LhBgP9gEFmNXQf2auCJaWqS3z22ToBO+hcC7yc4AWUKde1eTKfgDo4KuS+6oH+67GuuzhZA+kYpyckAWuudYhk3Uujg7jr9DYGqtbl8QiI8tdbbNXXbQDbq4DqX+qARbdmOcdRGZwJg9LdgL8en84zmEzKGu/zsEAtOzAO/BLgdnVvIvE0Bv37QgP6cF2uMlQaA/2ZaQrW41qm+ZirBJIwteGUHA2N8dysgPKtJTonY481YCviCwqMId+hZBACtd08BvFi1a08/37ONPkb8PEGJwfhosUq9qA+rITdAfSWYdvYAy/9B/XtH3Wyra4r7j4IwIH3Y49lgsIoJAuiV9nw0WnEWtTSbi5ypBIHr4dUyV2cJSny7R2UjfTcC63d6o9QgCYRnS+50ettTpM4IAWnzbgvumeOQO77YIb3PWwTqUXdRK2RWhMqbjdZBZn+KO7lO86ksVrAwYoVMIClrvx46OP9wuOFejzzmJOJN/RQgoPwUCkxGb/l3OCfxfgYB3iAkCdb7/MwTiwZl08/IuHXTOR/r7ZRY3oCnYklQGuzr2OkqnrklFycNjRCZh7RWAu0ST8jFdCDypwoNVU7dormxbxIn3+pxdtwgSlhQzPJhmBWMJYoQoJhN4UdKFzXOx/oJA5F5pUtvybY1u4VsQ2w96vXepCALuGAFzxlvgEhQ4D1YaQ/9KELBGBAFdlT0WwmznAQdK08754bDwqu4ICuq0w2C5FhRX2u8QmA/97xC4tAQBR/tAYPAiE/gdAvqrM1iIS4JAdyMIOOrYZHEqvZtPp73R9p8Ud6zgc/b9AwE9m3yHgL8aLQgaixlEmwvK0DTmBWfym4p0YojuCwJaN/onE/CmssWi95MgsO/VNvJpoUF4GKgtsPmTzChmdh27p7qDimsuukJxyYwuBKGFpqhopRBQPNgmDZwob+FsmVCIkkKdTEmG6zcInNmvCQHp5ywZnEps8u+qAnwtFHTbzK3jxYRC7oGdEzR2EqmAlpNv5hPye/d+Igr0hh8KtO0dzRB37IsCM4nP0ZSeUR0VY6aBmcoeBt50UUfHZ+2BYt3uyOPArqPNg2a592g8NKYqUWa2OJGvVrQn95wYIoya0CMKrTboGx8VwBVVVdESBaxTYIlIfe6o1V+6Gbq6QhRQmqaDC4bLLwp8qYBqPhua5bIPoZ9+Vtss1AM6Ukfjb7vIg3UOHYK6pf0H66SEWbslFShCqMOJXnHqm4s7Bnnn1diLSAX0g4loyi8Q4eS6PQObLlIEp2eycNOQCoRzQeoAb1IdZUP7cwSpkauMP6t1du8OjuZHBXo5USC0P9/hNeLzHes4oLie1BI8l+aSQvrYFCHPXxUw88lwpk4oP/2uAuvxySH/X36nQGNM1+hUA5uF0wIkuFtnD+eu7jK0V7R/68K/USBaPYkCxTyUUd8suIiLSqd807k31LvC/xy/ofJLUuDnrBmcTtlg+HehwA8+K2AXpx46o6XL4veVZv3gJKc4V4ai/qLAY0O9XR23bh3ZltFSVtYe6Mlsx8KZfU5glXTW51RWTMJ5owDQ7hQf3beyqDHoAGF9oKrzximl8slOP4NLSvBFgWikmzRL2zBGamEGUUQiCuTmdoOQTD7fxLs6PW6fG7Q7JEG+q1Qlm5kyR0dWUUTWgHcwaCglm9lGhwimagUn9jygtftQYD+gqtDBPKMJzIPoEVFVtaV44WzV0PuT+kQBdr7tEW7BdwrMktUdfUEUiPQdHQ/bJwoE6w4gXDjP9osCtq9atL3h/gzB8nlHMsSPoKs68UFNZsjVCVXZ7xQYhqPiiwKhVXQKyMn2hp6YBOKLAsW1XlGg6ps1JsWugXU9kkjopzagFVJAmOk3l47fShOhcdh2kKrmBvlDtllcjpkEyisP0O05HsShFyGUu1xHu5oFIpTUho63sRijt1rwOlppuwrMlgIawdAXMTcW2i9JgZ+zaFAZKZO/pMD/0kQg9qiiM998p4AKRAGYjahKsCDjnJ4sn3rNm2bZ2I7JQBv5GwVwPP1QIP0kAMkkw84fkEOQad8oEDdbhqDptwEa4Z4oUg10GXbz3EN7wskArCVRYNxQdphfM3KBHd/iFwW852Rex48bUWAosQqDVtjU23SiyGFvmWicONbRLqM44CvbJapypYsvCmyAHdElFyDDGOyoKm/hHd2KHocS33WQS6s3OvxA788KKDbH2oh49xLAIjvWLDh22ydqxxdRoNDfZ/BeZoTujFwA6yn14vmiztBIwBJxdHoTFbbbDp1cdyBMqs9piw8FgttnvU77IgqE7rRAgxczEbdLXQODP1u0LTWoo8OMycCD2wpNrpp0PK+7M5idOkDgii0isSUKqL3nNwqgNntKMF+JbxRA7yY+65O8EL1j7tWh3afYX/cSDYMVD0TshUSBhbMak9sVvMb1TidK5qcWubQlCgQr89ekwM9ZNSgxSfnrxQK/igz8YAzMjFZDf32iIKz34jPcpkqK7nSaQFQ6pJzpSUJUzwpNM+MRK9DtPCqTy/A7BoaeRmUi1QkLjZqeH/U5YWPSX7DIr0QCTf/ZQ2M+8Wts13EJ9UP2URs4oo6L94iCNZ4S9PYFyYAsPUkD6nr7hYFwOSWF57a6Rydd2HUYMb2DOqAI8oWB8YgwcOSn1RcG8LAKG5g/RyfUcUz726ZUFjKsRujtSEvCvk3lO8Wa4BSfCQOUoyni+NSGndUnOA/f5PY9vnp8w8A6IgwkBWFAX7yBYLEKOyjgtiCAzQgDg8LooC+dGLrjyIX4HVMZ27f8Gwaiuf6WYCs+Z/8cwgAerpEG0pkwYNwgYOEzBwWKbFSiv9EpYuxcvf3CgK6TDIQXjcr2dwzAsdREtBuQDPyOgSDsU/Qoe7UCY0wSdLTP2cYUCJNpWuqoPkzCQO8pnaEXEAas7ZKzUIteDSgVyYsKDT0/Z6NfEwM/Z92gxKaK/O9qAwVNJVSnAx8iDPcSzDwvQ3U4FQyrpZBgpWsZzq6xz2KDUdLX1s0T56LYQ8SScw7zttmgrq5yER7KhKZhZpGjBmoOuNPqHPxGCnA2PkUM/RvLKSnnIfpvV5CjJuYZirImADW5QWU2U5M/YYAchBz3MQhPaHlbh6GVGRye+9yi7mZiHa/PjQxORWVk7XeEAWu6JbtYkQ3M1LHP8HIgDEiqbGMQLVLA6EX7P51vDB3xSCCu4+TT7bcHNA8FJee50SEY5/qJRvfyWHR4EQbqwowxUN9kC567laAUlPT50bHq6HbZd7C7uROcna4ei1eL2AJ7Uc5x/p5St73rbxmeU8KA4S1nNdqf852/Y8C2ZwGLxleuAajTLTrgUeZZtlEHt4QwYM/IBmK1+o4Bc7fW6kihkA/n+lSh7fTIPtqAXu8nZYlztg7raOrGHOTZ2UDPsIMaN13TQhqcJmgfy+8YOL7ggfbyTBjYeyf+S2Lg56wclCRZGf1dbOBHrxpyx52JTt8LqEwGwvrCgGUpCYTNlaKrWXs07XCIEEkqRVEsyie6irKH+H4nDIzybojztrcRYX2fcygCL0D6CAgLjg4lrK3yhn5/WABWw4MF8ZTswrrkZBu92aiFcXL7ZgOxlRIGziPCwNyZUigYuVECh8PziX76oKiPCkXxe5DQeJcWkp0sE+ULA35a63XoKeoZnjeyAXP3wUB/RpKeaO0F7cVkzZDpgxK0nAbgPVki4sWAU/fdm4QZdTeDeCVpObRJ3aHpvQiL94ik//oyBfKUAYuL6fMbBpyzZ7Ewdwibp1qycNZtUYTPJ9nS5vbPGDidPjYQEwZiY0IY6OdT6sa1FcIXBhZr2KEWrigEmNtYg7Qzh1+hAFMtaiBYMw8522jsCwP16Vah0XKnjkqVHGY9Kq+osnvMYrHcy9BdWoOw4xJmQpQ6MJ3nFHm9nkG0N6IzzO/igY588z9XUo1+TQz8nLWD0mAwVf4uZwh/NAbsdYPoan2S7O0WPlfx5gvUln0q05tD2TVfNRJJsppQ9j4lMmFA7r4wEB7ncgmvuBfizFg0hI27SWURlIizO89ZZO7qClbXMWEh6O2BooLZwM3KY9SKU0LZPh91YOcsQWO5NhjiIfyGAa+czllYr6ibw75T0dfcqI4Xp7qFYb8hG/B9ZBQaCANT3VxTn230GvseZXennp7JNj7n4a2UMADLXYBWVxxqzPqmDBudQoJ15ynE6oRsYgKUlb15NwfUhtoZNkgYsJd/YKB3MBPkjsQhPLRUho9OLb4wEAdLkv4Akx06EV9AdOw3DTCTxqfvFb+OqrehQN6pJWX11Zz+Po0smPTcBxqvMBRx8Yki1y1hyDuNHBYK/iZMeeEQTadPIWjU7RoKYaPgCwPh2FQpRGzZDr3+3KnjUucWqEFkoN55hYjWQykHL9AoAC38EOIuSiiUOCMFtVNFoWTGKDSsDivCqvIKIB70zV8TAz9n9aA0UKbTwd8kFAx+MAZiqdujf8go288jKvOkKnMqEyr7kH1OQV2rnotepKwYeupQAm2jUZlYzV5EYWiVMNDSDi1p09aot7YE4trGOONmIUJuCOrO252ErqzeKDTcbRmsubZAbzpLWXitTJrW3ihBs1x9x0AUkvT+jgHEG2FAdOUKXdb/TPMyPYPWJ8m3lSiCP2Eg2B11CjFt2AILp5dvGDjNdiUovUJCHupPCh2XSQ5OP5yghutMxJI+8AAeQkJ/Z5GnjIqXB5OcMGBFf2BALz6LBEqJC3yVWwX67jTHeRfZEJ1L6r6r6WyGepFWddSfnixYu62NXqz4JP0GaF8YmB9KwsDi83Xe7xiw3SiskSuEgeNt+0LrefRFZPnMApOLEeo2YSCqMPqGAbciDMT5gjCQ1CPCQORQSPLejQWjJFqhVxNyUdQLDU57nCG/hoSB657LMJ4zhULddkbYhqiFo72lUHdnAYTqwrR+SQz8nPWD0nA8nfy7YuBZ+RqaBisF7vdzGZqkLdC3dOrW6oopoIfFBeelVbPQMeQGtKB8fcPAUiYbEAODsu/0NhLRwmkrcJ5WhqoRLkWoMAoRaf+9RhfcgYhFSX/XrHaLVigvSPqdM35hgI9LwkA12+Z/wsCXDTwKm6PbOHuGhUnYoO27qN+ySGDmDziYafgdA4a37UDn6gX13ef7uOmBMLCZLEvC0GVch4/F3QJZJWnWz05ex4U+IBvZejOynZ4HUaUbHmTa6YXe5UVSr3++79sWbkbdfsDr8LbWNKj5Z5XCPzCwUO0LBg/lUmMPixxKVSaJX/QDKuOYQta4U9dUduu5iOwpYeauh09UD0lYx2OPyliaehydix5DuN8mJVzPhAHwVZtFhrY7f2FgzisdMFl0GjiK+g0DURvR6zV/qaPqlFcIlfGYg7Q5z8mWaPuowEz7rKLuoXfbz+royvUO8MI6VDeDXxkDP2cFoTQaTsd/iYFfJBT8aAxohU/Teqs2Ij60+RmW565AveYJi10v0eA9v1J29627wPPC1SCcegxhK+1ZWCSEhas10nBT7FQmtOFDhkEol+hdlyXE8yP3wA2nKi7lqgdRwx9n4Kn8xFlbr0QUV5YEec9N0XltASJ1rpYwPn1OgWmKCeF9+srhyCLK7rLXstjDa0LZuPNRh31EoSMcWIDr24awcjNEaPoqSfqZMMDVSVDHy3RXAfrOBP0Bo9RtqVuLW8eOQhB5Aoue23kHbovUPx+pAGwCUGDV3N6oz95+HUc7kv5e4VL338qU7Z0HepTaF0tUR6ktwvRzF5XlZp8iwGXw+QJU8aCQEanstLAO52+WgEOCgM5kM6/jvCWsbQ/iiba3CBk2dyrjs6Uc0d02SxZ392MHKV/J6PqaA5ROXmeIj2qIlGx0iDFH/oUB9xy48GUDqhZIaA7NAYRW7XZwWbUuWvnmc+5kdkAYqB6FqkdD448GO+kLA/Z9HIgQtYX3K2LgH6X4/xYDMptKfxcMDH/w6qFwlenoPq0HoHVwLcgG1goDNFOINmuS1l4GBpV5TwYUxl0CtTqPcJ6qNYTa2KIsfaBpmlprqNNurErctMsTzo7FViBfcQX27OZjDqleZytTbWlk/gz9NavqcPi2FZAHIkMrrgBCM/vcuVC97XA2IgxE89WLuuPuStm+lGURp4OeBtw7I1rBOxZhzzzkUGRmhdrgbghc9UIJSo8wMMM/MLBvFw6m5h5YMjIqjSsnhbo3bnaUte2TBCyKHNTybEvduMmogeKTIU8+K33X0ZukughLyvLTuYjzsCvhmKxWqPIVZXf58Vag1JmKq2elisTYb1q4aUqBM2cWQSyY6KDUaHymXdH72d7JTlZjCh1ekYcsDoLEgzPbhahfpg3gwMplULEeI0SGQ6HrpbdgbUxEfvucAg3kjsNUNveoLz2yAaWWPGjCG3FHYn0WSou+B/MLeR1sX7GI15dBC4VZajgbXucQyyddgW6uku281aD+dTHwk+47KE+m7O8SCn70nUYM8Xig5j/HEAfOWgGhV2s0HS8V+H4kFiRemOJGP6osY9NnycMAJwi7Zc3wtZdl2CkkvYk5NoWAsOp4X/N6aCzDfY1zOFIfE1Q28WDJWTatu4obg8vnFKB2ZGEVr75hALz953Y42bP6wsCfbEAONy2qYqkJIV9VzmVdyTB4B6IO3So9wyS77TGIO6NG9qDszD8L5h3CAIsfA8KAxG85ZouOxnfsVRLfWLaDs7d9rikaXEq4OPcnamcCWrg1CgSpYgMKRbSDUN9Ttt8cPsshF5olYmSaDJZXr6jM1587l4S1BoulGWBeFp/Lr/ytxAMHz+jmfiLiR9M0MJdIz6Glvh0NtpTNL4dthwZbIcQPtUF4nCPq/hf1UYebnnuGWTudop5xp8Yoou7tHT+LupuTQWiYVAhDxSV7GUYuRJ5EGHn21AoTeW/UaeypFd8k5z3tL03r8PXOGjBdBTDoveZkHxPDgtnGfSHXKLSE690vioGfs4hQGo8+V+7+e9qAIT8tLF+hJjI72Da8uZbUjesiq6PuleQ0baZHpEkHtUCjy/lmedHRwvYg0PTGCfTT2w2L28thIlzrDV96foRU81RmymUhgR7BGTfrq8nE5wpjvtrGNnoj9QXRVNpSWR9OC3RPDZAdjNQKnMXzOwZGpU5lfFUNLJ9vDsntrGlUxucK3SnPIGL7uQfjNjzh/KDA57L8zoOK4jAG6iSEcDF4NbBpqNiWnyuMBatfZ86i1/OzipB97j9actgs5yt0j+5bhMphKsNqp8robRi9vhcDFdSrfuHs7rkMB3YkgYLPNXJROxDf3sAhfq82mGRizpLxsOu4NB0YqL42S4GPxZwDyxdn9B5Xu467/d6Cw/j5QpWCj8CiIgyIs9OgYb7HLBbTTQM9v1TR3liuCHf7PUWZOWFMvz/IlmIf6TB5q/oLA7E35Ai9/uqFBV/PhTB0LLm+aXs4MzN61rIyG3hZnY0zt29BuOmM5gsDARoBC08T89fEwE9aRTiRJtO/xMD/Uhu4hJBjyZYcMvSpW7udRlLdPXMRx3MuQb+3HWHZU01I7YLKOKWwjdr7dGIUHK4cKoONUEx1nwljHCPfK7s38mL0BiwfFwkeI/HGdTZ0RLLUI4VHr5uOy3ipQuY1r5xbS9o/N05QYzbaNjAEsgFj1TPFFwZedxbiurmZLDE3msJXfsMwGB+WED+LkwXva/1Eb+lyhsN9d4ZaMlvk3jSkHjqgbB1uwjuFmqPHkn5HI6uU455CCNNEunPDhAvr0Uc3EpM6Gt77HFZ30SOpHiB1+zecIdkpNvJJFZPrNCKHXQEbhOriCJxyQVJ/XbQoGtups2MdtXyN+hrn4XovQn5fyNC0FDLmnewDNhehwT5Q32iMT1jHoCcJGJOVgfFlrNUUtLYybycUaez35/I/RzISWJwWO9S06Qyou+8IW9q2QSfOXBGV8yaBzee2DYtNaJMNNPT57D07Q6/je8JqetFgOvcEepeFI8K7w3IIlzeGVm0S5u7OCX9JDPykVYST6WT474qB/l6cKLszs04Plx11E0ceoh9RN4kLdXCGY9DNcWMdqJu28zfnt0hforUY3gErY1p93X5w8ZygyOZyLPNqZDSo7S6qSKWL0oFIVlNcO4FXZ9vBvuTFYFph+nyQpMdTpvDRsF6iHz64iA75s4PnilGZ3gkDUagQBrycJDyr965IE1WXuJIMXNR774rGF1kWdJTUUatasw6NnLI3NuEDvek0pNA/eHVQSashLq1tCMncNyRuRzcfi/RCWLFXkcUdZ+HT+0sJC1kvLLnaUyy0PVnUeDaSEtI+YUeT+LqO2ejowWNM49NhSmXYL6is3tFpjPFs4dfC6L9LLsabOZrb9CZwLE8sGPi5iY4fxiy8HHgD46VJWDAfEYTQ8E/ocSNMOoPX2YwkiIuVEqEW7sI6PpwolPjyjeB1j606GpQGh9C7NTjzU7IFT+YJtLZFmCzmXi2k5V7j4cBQ0fLPtzo6KtMSTjqFFLWyqPs3gSTBcz6S0Bh6hIE+AfyXxMBPWkU4lSeDv8kvk/xwDNh3VcKCDR2WXR804eRpMUfXDisRnbtMgXlaCkynhg9ihHHLnzd/iOb5OYR4tvYpd7ZUNnjxYpEOh5Bz9T0KUfApSfLhGVZ8VCTU7XZRIMS5I0zAcDvBEvsBpL3saPEje26QP5WZiG43jbI2G9VoWH2zjooyOsNrZh5wkQ4CSN6bd8WN4eGCdiVOdbic2DL4o7ZEf9R4Ir7uDQnyctFRaFCo295nLwUK59TD9StDlgVVjXyd1w2Ww41fJ374bjgcRyXi9QV18klHNB5tjc6gX0BcxgcZ1m60RHO2PkHc7q0OguHzhPwVUo99oDgDEBowT8vPvVcqZvGqPmlYTAuZ4SPzS1gZTYteIq8hVLlpgfo4DdBQxlEdy5lUwXtsbnGdXi2RtPudwpexfKIy7ycirsvGg2KvIAbRNGDRZS0kmHF2QPuydEk9cikHLZRWuBwQVDJ5HFMoG+9ltMxqXEfp+qFAo91nqM03nxtChiML4LQdojXJwxqDtZn8khj4SasIlcFE+rtgYPSDzw1kaafhZn73aRpOYoX3tWiDjsqOECWnzz1F9t0GhWmFQjSUZ3l02B8/lxbpLO33MefsgiEudnkC4nNpEd8YiysKb+BT2UqdwuOUW7hSMGRJOASS1vjs47rOBWT91ynhqT46oMVxzlAOKurmCmX5WfQHBqC83TG8HbBO5TFwfk/2OWqm9K5xTpEfLkExI8k2E4EJHBK4VbcRekU/hmgyNxAOUkfxJFFiIaSwPnPJNQeYfO5Injk+O/Pe4XnBWLHmLIuWEfJtq2sIKt9BNHqZLQh3Qgk81t4Qdx7Zz1rZdjjrDQIROx33IETLQ3EqY5Hdbdby19ndolhGUAvuVzTe9T1GbzM9MFQTG0FaiTHO4zhm0cJPOmDH6Q0z9eqy5D2JJc4GdxO9kUT2wY/HBLLrWEN7bS4FHYW5BFpOxyuYbV0WedOmBGJYg4vTO4KEhWDx9miuMO3OXCRxDxX+NHWyl8ViV2MUjznc0R2jahwQcGwtfskfKBr8pFWEijJhf5dQIP9gGxiGrYPFww3rjC1Yw9t3zNEez591hJdJSVmyOeJyZkYgBgVN87N5SnD5mnsgUuqcPOWYIlZdWmf6tbH47Ax9XJc8YuloQZJ6r7oAI9anaXo41g2fBOUKN6BnLNmJk8INvX6RxPedz62NXgksJfeEQdv//A5XuaOQcAUJcRHHdfLo0+uv8sLG5f6kQbKebDvOUv36uSc52Yu7IdnQdbIPTTaoKKRsL0GxkU2ygUjUadFjMh/0ZAPXhprW6e4uldxyQwmjy8UW6Vm8NZ7cXxU6qX+p46t+UUBxlhcMtqoiouWhR48tDdA/2iT5PT9NyBnKGBMzo4KdZdzi2/ViTJXJKESNO/3MDVufoCHqJ8NYcxUYey2V9bWXAnrnmQWTKBxi6ldBLWQuznxiFbS/zYmwMb+dK3iKQ4PGY9Kw+CYKD9oCjug9T2Q/Xi+poN1YhJHJLa6FOmQV32ymA0zXuVsnu9675TWfODjPtBuE683tDJpjUWjYWGQjem/0S/4wweDnrCIcsPH4r78p+F+KAS/iMUbPKKpTK+ec49tQ0OyHvTp247UEBvMeiAaVodjoCecnVZ1ihvZCZH3/0HIx0Ja4qI2Mpeo7KXk20nxc9O8pZf+UsrgpJVQm60kMwu4ziY/OeMJ0LIo6e8pyzj1PslB1AzKNFPYKLMpTi+ZAs0Q07OkyNOPVBDdRS7bRO3GNr7rpCTfy04IkXekSz7ZBgq6xv4h4uZhUMIjzBfpbaynC80hQqBloHibOMKmTfsk9fhxbPorXPBfpSZtZfNERtrKSU9lU1f7M195eoLovh3V4Nu4eSMXIwPDzS2WJ5aslPz2sGh2eLyl7n0my5VdTYGpPU5FeoqbibkrvP1WqUGTV+C3xIQ92qC8pXoSPVx9hPcoD9B2vEOGmnxJW1qyPSX2PKCRpCcUjuG5QvQavOjziCiGb7x00m+mD7GFwk2CyO11Q27+8OvZ4I8Fjlryx1H06PrN7LfO3hzZuxlIE2b1Px+vK3290S2nAcHN6aBD5iYNqY5E9bR3rl7zQePBzVhEOPquJ/y6h4EdjAJNzjiu1E5Cu91TG6TpcY3orSZKDlLLy65lLKMZHwbIRSBQCLHmFi2uxrdPHfJTz2cpb0xijRS16O97y1ZzKIm+1XGSbHZT8krcprkJG2xeRxPls4HWYvIwVE02bd/yVSgz1cL2CMHfSM8wGYoBmaNgQD/y99XVpUfwaEFZuDu2/96aySfFzruE5qku+so0BBhf3DZGTKWfgUtn7/OzPTqBvHTXYrHmIm3VBtrK7NDmfrCQaz6RbinQeD8589Lk/wGLg+iJ7liTVub+1MTXmBssevqrw6GhGlH3yWZ3Bqcp5YY991JtbXYdX4hhs38kGw4WascwsG3qDcywxbR16v5NadHzdc3qoJ50K4nbafmymPKNex5WIF8YJgS/PM0RGx0eki6TjEWkMivtbrbOj2j/Dbf8+o/V8jSiUTAMNumDbonewfBb50ecGMT0+QnzaqUgWNWHOuDU5lmGUimx8SzWencHE8PLui1CXniVnU9yinfYKwOvx/Ev+OME/rvL7f4sB0oHJvysGrqW8RgqziRAl5xI/Ju4EV9dDANmmNBKuNs0Y07ecsOQYNWdeqjLDUMlqyCZubvGJlO9wNTVylq7NRuGt3e1RpLisk6KtFe76Vo5iMv1I+Z0jPzblCCk6r2txdi6cL/rrAm19fRAx9uQERtfzHL107oh4vHk3EJD+I557WS2cg0SR9+2FJPluzDLICDs7XdgY7TY0qoMb5LDS11uEILnU0YbLCNe+FWPZKplI+ZY3nL+8EstpUop0+840XmuJh/FRDVhyDUXDf//JwvwYOCLNx7uGb15ii4nFbZGcey/kSRVN0OoPHyJWVtMOzMd5h1m2XtQJn6acW2M8Y7x/pxR6PLKDVNp6JOkbo84em67h7tJ30H2JE9nBQ27Am3IX186bbMVezzz+rNQHFkTTWvSDKuHeYaojer1ejblBNnL1gKGzGCDEwXnIgQ1QQXHTM5EYq6bk9cNrMPTmeS1qY0C2pLoZFtnLEOngSFg3Ny8D7cSpatz49i95P9Lhz1lFOBhMxn/9TcEvEgomP/gUoZrLe4y0irpHrz1wvtSbEJPqIphILqzjx17Vw3RjpSxz5w1J5/quY2yfDnW6X+Yt78tVg6WiFrVoZwOL7+LuimHkUZkZI04pQqlWGN6khLqpSbbB+4mCy9NhC+LUjZEP/CNH83x+snioTzoYz7wT2r3AY7EbQQ7D2KNudpAWdSpk2r/bdWuM1hsq66BJz/z3HygIZVml/W3DhutOEKPlNkMWx8GNw830UiyUcAGpWTUddzZehaVprJmQWZZwaalFVGYPhORzTQEPoTFwY0ik4+JCUu852yuKx8MTKVsYlJqegYSq6Hp1+HaeOR0P5YDrdJrXmXJJ6f1etRcm2zwXYneg4+k70wKLjTtj6WcxMTdOhw7n3vxNNjB0FJi1FuImVzIQ7X5GmAi9GS63n1OG98Wr5Lf1NMBcA71O1y5pSTvVNJw/3ATik31KwDvPVFykpwUIDaSWvzJ8YLTBJcuObUahayYa3DTTuci2013OD+g36M4vZxHvlt4veaHx8Cf9fvFwNGbK3wQD0x+MgXxYUpN4skyIfnlIeDfvNljALYfMXCYSx72t4eo0zFhSX2caX9/vFhZrcarTWCos3qTVCaPQJcmubwfKtlb5RJzNqcxGdtLywaRdY7khm8iGUdLwmdTTUGj9bZ3UgzFJqshu6NswhkiFUoL8XdDL/U3E4ussUWDIcgcXC5u6W7yiLI+H/ITZbFNA+nRpmt9a2mtYhUadri5azvmQ7ABtD0D0oqCDdoc5pq6xYIldEEasiCphBacNldnk2HBfyzNcNtcIkpP1ubNA0SRYnMaELasPHd87JwkzKQsh00b7lp8mi5Ts5DBjonB3FTdP8plC07wQYvJMK669z2PcZErBst1mVnHvKA6I5sliWWPGSKFgQ5JvvDQQuRGU0KgUUqKQLUTGrjOZ18eGxvOKwlpEZ7Kx4YgtMV6dOGGU6MrvsrdAo64/6zr2cgd9MdYxK4oFy+5DSeLaWB5gZqcly3Qcyrw1ocPC6Ow6229p/7ryzhCOssRidfRE/iti4OesIhyMJFn5Swz8IqHgR/+EsaRIFxSvlLrlWKNuNLklV1ys9iuRpNLhzNPNjqS06xYiydcDjy+lXYDhUr9AevfGNM0T74LliS1ZstXTkjuWJeFC3WwhPRgSddeMV1jcNpTNe0OS+o2+MzCrJxUkgTY+c729wScbqyxJl5SFK3Q0BHOyZAgPM4FVr/Fwc6Asm2ysQcKZVz0xPD5XkHgKTfOggReGqT4TInzonJvx9Izr58GFdDDWzjxTkgLTBc9F1j4OGldt6YzJy9+K1CyHEmd+VeBmM4hY+pzzir/ipMbkcF+w1DIIW3n+VHBd9CKR3mqB/CZWNyqrk8tEF9DjS6DdcFnhErKqGbS83vA+buYdHT9rM5D5fHt6YnHoXEhiba9w5zIVmJ+az0Vcmibx/YuTzSyGuUiur6PF/aCsUUgirrPP8iE+ntUNJsvTnCX9yY62d41UBGnTQOwWLoKbHwwUW4sw2TxSjR9la4rxYLgR6boYWXxqnKaYpZVXJ/dxrPBkzxwMT40hxPwRnX9JDPycVYSD0VQe/btiQHi8xVX9pm4pjjSND6NcQiTtZsm4PH7ODaSA8XtJZZF0VIbLLIoxnTlXIUbHccddkG9Yau1KpKEzoO6anmUsF8W2zhKPurfl4w5X633K0v6ZpNxtZ4Cra1qJDEN6fboVArPDEeqs0LYdv55MDTc7qanRKS8tHLANqayMgsazJMzEjTfEcGOWTARgejzdTadYDlqzFukyavni7WmYv33q7nWfJN4L8hVGR8rKme+mFs+m5Q3XordlyTEbafwWlCWmpRazrFCljhegPDDRtWUttpuDxdVMBkyHICCbH0XLr2U9xaVZYi2eHWV/y2vvuCjPyzpZTFKyJ+ul47qty1oYLLO4iEcjzF+5D8m+qUv++4XGEXcDwooTt/w4KleY7k+EuVE3zPlUSA8KVTrZ08auG16E4R0T5WBDIry44q2U1mhG56cI1UlImAh8wMTK6PWBPSNbWFJIWEljwlxbm8jrhwKElWkIabGm7ZXkL4jDqyOS+4gyzq+IgZ+zinAgEwX+LqHgR2MgZ/yJm/40h3Q/nkn8NZGnmPQ5TaNkeZR4Jumcuj+jrJvXVIYD+UBZm9c3kUneUuNPtaQy0JIVS/bbwZmve3yKi4NEZWaPU+T5Nq9xpY0oy1sOl/l925thud1UjML2ReJzr64wn3ETkqruGu5xtsdkN+0YahvfglqTIoyK4ZKmrTY788WymaKYDDY0rbURlU3oAZbBgaTX8fcev4BFmOpYyoR/ZRa/xfkal+2CyiRUUo93ffmOUadUkK4rqoPpOtliuD4LIa7jROaDez7EPDDKOl06HxvaKzYmzEpYcvAkzg8rzcJMfSQgEoOk/xrkT8xtyhlitRhq/DUqABfJfF2nAziWvHtCH5MuDOj9yiDz5zPhFKqGhJWFTGWY2ckaNz1BIaJ/m1NosrQh4rXN6hSftcKPyycjzKJDocImOzgr8QL5+KxCslvuEi5V0QzD3Cjq1JzOkIdnXceNsqHj/2wWOX81mkuvrz6hx0s4D5JVD9P5izDmWsdfEwM/ZxXhYEw+8HexgR/9TYG06TosPTln2WR1pOyfzii7X3oVZMbA5Nw+vGa48Yv88wVa2nBxTHPMsN9CFq0cj+8G1D0je1JS95XJJrRF2cdiOaxATGLCxi5vGpJih6Z1vk0UPjEGc8TVcQfJAMcKH9km2UhaOpB+lg/xYjpSMDOPlJ0fz6fCI0+JsTBlCh35IG35+TRQsXwdt9Q9tVHFm9yyMa5slyS82zfcmMhU1iu5qMVdTTSOk3KD64FF2R2lAfJnl3S47seVEIeGpHnvKTsU86dg6S1LP1joqEyw2RDm3geFr/qajwl4GSTjLc/5basIXGZdVifmeOjx8qZRKAnnq1r0raHFoZ7NcFFZ9PozDM/8+fl1peKQIKRnQ0p42XzWOypuxpKHQraxrPMKRd2RfZTrY8ffU4nef8FzyF4+T3jK3DGuZmMPBHuJnLfe08Hyapl1Ej5rsjWNjmd0bMmWhpdZzk1jDLge3ci21GJR8Y2pRDTed1wn7yXZS9j3fCzdQVonZ4Vs6lfEwM9ZRTgYK6O/Xjfwi9iA/INt4I1nhmncUbecRJRNxYSyJlppxdLliqSyGqxpmlE/FpkDVObP3F+ShG5bJta3ZcJv6/KJK7Et66xbDyQeaYWGMR9XdeqKWcPjoDvgahEsQAxLyq7d62JiLAU7kb1OE41L7WcVHd4pu5ZTXeaYl4jxNTSZcDy94qdaS8gebpS1rxlJ94uRdKMfb6lbTk4NP0v/h7x3W1KVS9NGL8gDEQX10A0DBRV5YTCAM7aKgIJ7vfr1UN1VtVZFR80V8ef8v9ndeZARGaYwgPfZjR0Dm4LleAcTHyynbO2nV4pfCdoTJFXD7tP0QO44jgCDhQhZdrt/KHHXx5Ir1WXH5st7hWx99koRHeAWBieoqTe5HrinfYdwMy/mUlwdAk3Mq0HDwiaMKWSgTTErhgMm86NEzuOeSP6mPe+YEpmgORHnUP+5P2Drc2pQSKrDvaHjNcxFLRA/f6Hen7GOrM53J+JJlGj+ZOQrrF073eTuONJ4fa0q9l2XfQqUj8WFTOWb3X37QtHX3JdcL9iU+dt2RbHixVwU/Tpl3ubRuQ1cn+eMg4ppq7tPFHoe57nkDZihzRGS5k5Hi2w9+CNp4C+aRThWR+rkfykNWNNwQLkZRqX/Ga127GtmjMRAKjjXTjDdYgnY2osRPm8s8WaWXqSUDZoH99fROGWzdPAmkenI6qOzrLDtATCiIgGNNFvQxrUdnMleFqAB81Ezls16BmD4LbgXvq+MLU/KjMQ+2pf+0XaR/Uf3I9m+a0k8uS1hkieGIOrtE5S1JBRm7h6gqe8Xpvd0Xd/ZJjE4BU5oSWJdSTuWHBWJQt4HDJt7N7IgHQsKZ7dY891HHbLFzZCI5Aqh5BKD5vaVdyaqb57En6noeuZbjfL76SAJNhwe2c7H+aPJCep8dLvQ8KoKEp4Rl97WDQw27rMBiSHBDYnN2WNV77OGu8gOmg9Vh5sxqx1g/HC558wquJ82bSis7VTzDzAMrA3uCE0ggtKz0vWcsRFoOHePscaNWTVgIVeWFIhmzxHwqzlbzbY9SvqJpwmfw43kxmJNTraDmwhCuLUmz7oBR63QhDQeNSy1vJic1Vxwbt7gPsxSqYlPwpR7673xZ44U/EWzCCfDkTL+7xIKfpgGpBWyqD9dACalhzKOBmJF+XNUlH6Yr48s2jlrSqU01rws0QdsMNUzCsf9R+ktoxghITWgrmaUaR7dYKL1Xgs1nXsw/QOlfjNpM71AHLWA+88csDT3Dmjg9ClKb3yKDca+8xV5LoKIp5euwmaH+4NgaF0NbSmPzLN3AYXGK5G4Qv6cDcsFaCr4HLmXjS9vpk4In8veXvLdZ5kyLSGVssvoAFryAIt6fjxRuL7HCP9DhJSZ6Q3I2b0LwKwHGvBv7wsFti24qIWesmSAEORPtSMXU3/4ZqPKCMnWBNQ/ucgISbdjTZlnoz12dPFY+TmCA/RVWsK+r2DK55FJ+aaGmyjq0ZzNXnciij9c46qJ6xd35UXi9M0kr12PGFPKELDc3BJJaDH+3gjByOsLhKDxFCGqiA2dvMOzW9rVZ8TqgdJN1uYhF+UDx/cc2aBgKxJNzIRoWM+CO7D7Oa5voV7u7HtXcvJWic9Fc5ZDVmnGg7LvLuceVU31J9LAP18Z8n+XBqbSSPqlG/hDaGD0w30DzqYaUbJbwVRus2HIemMd6m/WJ80LejCVSZwZJOxPzH0rhRq/68+BUrV6ajwZxQ3zHscveWo/Q5aeAqYX04KakVUARo6usAniPEWnYVDydQnTfTV6JgV1Xkhefbzu2CF/b8l/aJD6NIZPPX7DIfGimxyrzSpi3Ial5ms35f6Lhow5ntBhymcIHR4bKWykewnlzLYlL1K0hkWPY5/S9xym30hrfD4FDXj7R/y3rH9k7awakvficCPGPfDYqqYWKB0ImPRu+s68UNeACT+W/mU5nLLTaQetzkcw0bWjdy/+6P4/Z6kkXq8gZaWYjhBSbnBDUbNKGe/j+sK9fyj9zQWwrujNyR5XHCHrVHebOzIZtNk7aN4lCYj1Kril3NW6WY3BxWDxY6FTdDAS0MoDtFHboUnp6mSD1nB32DdUYkrlOkEoWAQhm2SmQdl7h9B06EZ6Hn20315+ELqWnemXyvBENJVBw36sN8zMmUR+ujmUfDELlT+SBv6iWYTT8XD6v9UN1AtDJS+z4lLU+3PKqpswyPPnJ+6bK5huh+so63gAmvAKecreZ+tIrh88QRu78Zv5e5hwP19mpT9oANNJ6Whoc45Q8TbhDrz1riXXMgJJPG2Z2Hbebojm2kkT5W5DbLiHWNqTbs3BdydV7OpPe5S/j924vc4GbJV6IbI/Tzm/D1cG25T1CmUvYOrn8xFM9m2ekf25wE28PnzA+jN5QeGnhSm+p2eD7aKqJNvJcX3yDTA/995DhAC0zysdwOiyaa4U9y5CEptT3bAZR2jh6x3UdC3BpGvQfuKyCTeUPvWQuXPlQclhkEl8pa4rtnzvFHJ5D25o2JyPLLcWG5xvBjdiuWuDDYKBIH+38kr/GshH5syVMXnvK0LNTcb5l753oXgKGvGmU/x/JllrCjcTuI3DB/fLWVZbyqszldDzwZ2l411F8abOJD+6XSqWfwXcx6gALbiN/mbmWDcoV69FKfLhZcBet3dFZPZDzTul8oBt9keFssMSbirKzT9ypGD018wiHEqj4eh/Kw34RTUm3jixxDccWZhNAfsoT06ld+PrNxO7h0k0MmNJVKvznJ18syAnPj5Lnm6vA3ZCpROvZJTlyvENlj5VDVl/jlAhWcM5m1YEmElRqIn6CDUdNh/QQGvBbZjSlVixP3rk9Rae5rlcGzD1as4pbodR6Q33gpgaeRFMvYDabk7nHfNKeU354QuYP/qXKRvGypF8d+5o4rTx5qx+Zkvi+hihw07hbsJPVVEu9rg+PwDMc8EQLhoTnyf3NUwyIEjed+trfizpd2ZEC7iVSQUa8x9rxsqADhS/47j0H1/A2NKPb4q/Ii/9QxDcWd1LFYqib8Y9JvsIIeMa7ubyOmpesVrv2NhUArLPkYD6f6DGt3fTJ26xI+eLLdzWZzJoyFWOmebn18uO9QRo2LX6yO7VU4Rs1W3InppjR/N3AWhxsJreyVcGCB3HF54Pu7Vory53fQseYF7XlonQkhaSL8dwSyfNuFDk6Ag1kyFo/PhsppSOLkfJy83oj+wbGP01swiHg8Fw+Esa+EO6CH86FGyugzG51SrRvHc4rJjCoNaZmp0kn3SoyZADtt5yh6x6nkHtr15xItGOnhIX7lVhAZEM9zCCOk4+Q4PxOmPI5gTTv1v6jA0m3pWi5RZqtNvJHlu8si05+wBu4BSOPdaY3QrHS09oYmcxxu49eUkR1FDzJhqy7t0PY/L4JdOEOKwQEg6FQY7oQ62tqzFnvQdMvx35TumL0jMAxQWj5Hg9ATZHXE8dgQZEMMPx/ANoQKKdSm7uQS0tY5QCprt7F2qgtZJUv9l4VGwoVVhR8rKEOqsvKkhU00TjdJEbxtrpl0JrfdBgP0ZvBnEdE2ke3FBdnBsmynZH6QI0IPI7aGCiTkFjgysaZw2h1ptjO6eo2QGGrrJu2KcxWoSkYcbFarsmdncQKrh9BO0tVqCd8qLYoKGeU/JJVU3Ztg2/ZDPtqPF4AJjHXrShWIV78LYxQpj9wd8Of+H+hutgypIqbckPNwg1ngM3td6IGfFki9B2fEbhH0kDf80swuEAPPnfxg38MA1YuTehYN8CJo7oxrlPYkv0DktN+PMAMI/VDeXNE5+P36CBfCaXxI/1S/NX443CxptUJlGMc018+lDry6vQKbGcQuL2CrTwWIY3cmFKgZpFHbIHK7bkFR5Cx7S/8RiPqoRsaS0k/vIHxBaTAjA2ZmkpwgpljfydwDR3NJDbZ4+VqWVQpC+h1vXWYEyZIn7ny9TVhLxjxIxnqxO/bE8lPz9Wd6boVQ3Yd9N7RinUXkxDldJtDZo6Rsj2q0fzoPxBPmA8x/kGhr4l2xeggW8GGNu+d6KIW0nXEw+aKO/eAOdPD9yPNcDQG81BA0kDGlRXOJ+ePnbkBO8j9/82ErG4s4T89RRuI3zK+H9CaPHUZaH5Rnp5s51+vJJ7N7PS6yPaMP/ZuTHJgTtgl66vomEOBZc3rs8TNWOj7XGEmJIdS++ZNHOWKqCtWLNSzYuHtcKycw9/u3PQgF3ALW2r943sxSeSxG1zJhbOrQWJtIQb4s/o+DtpQP53NPBfffifNPD/v4dQ/VkekCfTyb9/pbEiDX/GDkz/T3lg8cM8cJ9ZJ0qn61oSjYOwWMw+H4pq/Q55t2Niy7n4Uhav69JbCeXO9q1vkxOOpuCBTw5ecNqcfNa/lKIvK2+2WIuWkMVvnGebpmGTkfApOc9K4G7S7Jho9A8F9/wmeafVI2RMivYkPuqp9C390rClvbgROdq5FMEE5ytCyKv7zs6SiPxmwD6z7IXwX15Lr2rjI+NhxCmsDMjjwYHLtuL6St5wfddEdIjmTFrqnKJ3W5f+U1JClh6snKJMuXH/Jql35p7qkJxTihSUOWHFRhvzQ6G6vnHvumhTFr9Nl5JVVEve+2ykrD/MEsrKb8PFuNoAt/XjSJEYXjShmxFjbk/+klNSyz33oB7Z91RYZAd98JJVGrAnOwe8FWXX0n9/Y4MNcVnkzcSFe3nTNkx9Oi/yDrdz6V33aO9tI69w/OYgCc/F7eqPPzmJhd9KfB9ujmy96+H5fBdnja9iHL+cmW+yN84Ndmc6DlkS95BKelUlCUdVBmyf9iqia3XTPNm6p//CAz+IqelA+vfaqkjyn4Gp2T+D9s9gagw3Tc71Vku8r6qMhVn2IT85PGBh5TGxjxHBUs6vqCl6hnd2dJYo+d1qCm189A12vco5ud/3BVrkh93OfhGS9XCLZ2rEwJSyV32itVpp/BUb0BoOjPpf8waL7mQpm6rZnqJJDEvfb0cNG6jAlF9qZ4nrlfFmkmXuUCM+MLW+oyaCqH1BWQ5XYN6IKyY7C48C/wpM3UaXir28+kZhNrtzMehqXLu3nMh165If4jBlWYj2xiFH+5pd+2bR7hNSMLVO3eSipmLRwPrC8l9upSe/gKkDa13yeifU7HcZHpnyrlPyF72G86UVe+xtfo6UhMaF+6tby1icRBIFImy5ONhqxZYb3SK/NwSmsnXYsGkY1cR3zlXyb7fxjvUt3SfeUy6cTyzzzqpN9KbEk86lXzXAVKGrazwf9QAMKQpj8lI9kDMqrprfjMdHFi9qidJyeuZCn6L9K9/p5liOcX83dZyyY6SHJCZ1DUvuhwqbX62a4l4DzjB6u9+JKXn47ye4AVOLf/ws/0pMyT+Mqainnyh/8bMmbmQabF8UX/KM5qGJ4wKxcmZm+PuTAHNXpbmzeeQS+ZtyysVy2d+xxVbNKaDFRRL9EzA1qdUrdK1ETbZTpWEpz5Bs67jSPP0eEgvWwCittbvmqwEw1T/qNuXGBDX9eSPGiUN9B4+XwNR3AEwZp4cFf5ZfNL53UBOnvfUiu+hqkupNxTZy6xEdkiP3vgvo3FQBpqInMOXvXsAUy0xO7nBcl2J2BqZm2yinNNrdSu7dgKnVMoqIW6uTJE491ORFAabS6oD2KyowVcXQKf+0PGvenAFTZWWmRNugKQWvu9i9E0cSt/eFC3+hGmx0VAeU8aYthZwBU9u8tig97E+SN+LAVLrp1ZQOPmi/Ptjs2PzwCCiZmOAkO4vurP8ApjzfA6ZGd2DqvOrG1qg9at5nqRjMU4sDpfS9ah5bg1OeoSNR2K7O3A/2uN9eIr8pXm3hA7QbMJU00OEk1WvNo3ujoD1OTdlsiesX6e5f/epPYmqo/NL7/SGY+um30zzC3n/qlKc8wLPnPXSKB/ZD89PPldh1rUJX1BKfT9/QKT94EnjbmHLPf+8NdtiI/9Qpr2DGgE1zeL9QSNCB1xE6ZczhPf6mU/5HKPBKhfOlOHZukl8bPXiryWJP8eAGTNl3YGp1Byb8yRaY2p6BKdmC93Ouz7PkbWeGwt6J+aK8HF4lsXSvFbNn0Km0/vxdpwa+DkxZF2BKK4CpeQydyj8qvN/BhXdbrjpdvUyAmccGmDr1nJD8UMf59y0wlQlgKr6+wON/06lS/btOeYkBTH3fekphrDfc326RYSMFOhWU0Bk/6u6fG6nQqfYI7zdV4f3+plM8hffzjzOjYch/NSXbGXS2eAJTZfoPnVqZ0CkzAKZSufO+UQhMuS4w5SaLo+a734axLcsOZLPNFRl9AU4Zn6BTpKVnzscK2j8Tnzf5TXyThB5swCE6MOWVWa2JyxGclIRmTXkNbytWw+nv1KnR+Ffeb6TNJ8rgb7/Y/yRMSZU4kUshdEhbI08FXP5QbmbIU5st8pR2Q74Kl294p5gj31yvyFPRdTHVvO0qN/4jT7nzJzClvP6ep3LDvZV+swQvl4O/5ymRzxpi8zXylDN5wJtcuYWaect75P4I3khy4P28ZXEjR+eoqbSH820leD8vfJwln8XIU02/96RoMEaeun6uR3gvlVO2OwJTD448FTyQp8TSRp7KL12e+tac/FeHqfyDGrX3VgYM2n/PU0yYIaVPDed/b/+ep6LhDJhqJm3Iorx1kIe+5251JTCpyL2E7MkEmHqfkafKB3TD+fjQ0fkE5wv3yFPu5A1M6QEwdbMXFuUj+f+Tp7KqQp7ajq8G0+qeT6FUA1P2CXnqsEWeohcw5Y+HjYc8iTyV5XSQfCVFngrKR06Z0Wslz4iRp84JOM+LWviMiVAqNjd0eOOvAU5rq2vInik4zR/uKolPJdTuihadTjFc/zj6rZj61cYHivT/WmL4X/3n/zVM/fRO6dVVL0icLNQcVaiJxwUZN9zzeyn2/nXHPh9gIN71ganRBzzr3fI98ZM5kXzT6sNaKb0MGZ7D++z18M2O20dDTrjAM7unqKHL/SMoDPel5PHI2LF2Cm+SMOQVwW4PjyUbeDvxOoDH37cOE352BYZj8G5mA1PKvus7fFTnkrtfHP++Fk9KlvsrF+slamoyt6BDWf8geZfR+siqZ9GS87rcNa8vh1N2iWuX7KdZc9+ym5Dln0VG8dEHZj7LFhxhqqi5nYuaD2rjyKwc1y/GATL8MQKm3BEw5T+QWsRxraSstaOEsp7daBz427G3LA4Uy9euD8VT5yyTPl+KlKDV+PKhIr8Zix0JuT4hvxio+dgxK0os9cr90zY22Cq1BKVKdNGE+4FXXLwf8LbHzZl7jgtMjY7OiqKDfZDEeGp0Sx31jMTTbUtvGcPbvZc6vOr1Xkv+9oH27w+9F/n9M65v1kfeWywi+IT3tpK83IE3X9aiIvc9v2l+edz965DFT2JqLA9/hak/RKd+ehjw3neORKNrXXq9GWri1eCZpPsGGf8VjQ0Wid6bor1Wc1GvgKlh/2yRM44mpXfpP6ZsZTsZZZMjMDVNgYHnXr8QZcfumUnKkQXLh6DYSstSlNPGYJKjw9uoTtcvWFrIV1a2I3uOmuPDDhM8VFtg1AHvliW8404CptykhG4VNnRwYtQPiuz4ynmxv6ZM0gtg5pUhwxfG6MieedZQpg2RJ64CmPJtYMq7hDX3siL0GJ0j5CGu3jT+4VHDvpbpw3uOTtzv95uURTO0z13PgCl+aT1mWiZRumjAKVmHSf54RJQuK+THqwbOGV915LNDAx1VG5zPkB7QYXPdSEKZtd2U5WKLfFedNKHt4B2HvFdS+q3h3d72mLGCVHCOecb3JzOzYkqxAGdMFVy/uCJ/LroZidF9eADnWM2cFU+0n99WyGvz1yZkK7eFr7gcgKmky3vj+eNJ4WEATst68O6nteMjn86r0jOuuH9yrJcU9CrkuZWYer8RU5OR+gtMjf8QTP30DJtbVRzJuZ9rzo9bY8p2d/lJwcoCz28vMWMDYQFjCWpSOAK60/SuO6Lea8I9reopzJz3UsoH9UXz1ueuX2ueXUiIHM9MK8KUbVQTeWd1RSTub5Gxz5/O2zgJMOd6FnTQeezIb08nDfHgcmTOTW6A8a5vWPtbvhktNhSVnzMX4QF5rtxGd3IPD2T0AcHbFGPhkFtrqLmZH6QMxNBQ8DojL+kJ8sOqrh2K2avWeKoaxAbjR4K8o18lb9n1IRTfzKfgpOP8gY/2Xp0CeW3r43Otbon1qEZ+nITAlN+G3VKAOiJ7fLyUfM02Bu6XgG5cevBql5eisA8HJv1o1ZSeO4PO3d/dVAIjPWn8ksM7zgS8tt0vWonL1XjODsuu3zLegDNm+/bIRt8InGG9oIs3BbrOtw9GoWsdOJ8UwZQVHytFPnLgLecP6NB+iPyUflK0z7TBCWNp8YAut8hrYwfevZ+2gpLesAInjo07y8byiXJrCO95RjL8jZia/mJFmyJN/tGVPtP+Skz99DYXp7o9kFucangdMhRWT6ADXn+JvFNW1zmbKfqTxFyvNd9OoDtis4FuVPeJxg9ba8DmrpnA633PEl9I8Db6NzpT8GB4ZsUMNXRKF5zEzSg5X1gGQ0YHD+fZ9CqJlZ4Z7HBZbFGzc9RcGAIT/cS6UKApteQ1H/Du4J6ZJO5v8Pb4qzRscHzcKXgfW/Cse/UQ2nWiSG8O3Luf1yHrZ+JMrr2HDkYBvM57veh0Zl9JYrJDnhulRUzE3shjXhMdmTSE93LL7QmccDRC9i0y8Pwwhw4OpRaY12qbUrpA50Z3BZiU1ZDI7iE/wsgxlveLlCJNPXN/OsH5WhmYTIVA3vpqkccC0duQWCSF5BUFdE6s24KC/h0649fmlI08E3nv+sT3mQ5duy6dO3TuCS+uOMqOhbOWgRMYMHW6dtNTyiKheDhpJH7qxjpO3HyRiEbgRDfE8ekr7uRvgBkh7aCjNwuYFbFXaTzfNndm3+H1Q725cs9a3/91ffvPYQq5f/or7zf9Q/r91B/2fmWFzJs8vEryF4ExYDxR70SH+U0Sn6SdMj6UH+SbbtVtU4o8YW2/G/LGr3EpnnIG3ruoqFHrBZ7d9eDnH2+rply4eGZHpoSsnkYuJc2z1Lz3F96FMetBzhfC5fPxY84c1UHNSVkhCacdhey9bc8Uay/UVNgDJtfUM8mOgq4P5RtW7Pvu3Ugw5Anf2YCHW1ugxK/7g8Y30gi8/QKm8m0POiglxpsd7oVNea9XlWK8A++rTxGRJw/QvskVNZwHPejE9o3zx3WXXwg6IdYrYOoit9DVUN8TzTudu02bHbMVJyCbNxfuKytwjm1DN3AQ6Gp8h7facGDSaUWjCX0WEVMvkQkdWhadjhkeU4R6hE4p0Bk1MBV2V1WXQhv50Vf2asjSpXmjuJ4i/wkOr3zyag3ebozry4bBgD1LqA//PptSrC7ATMTg9eKxWWtid0H7NxW+H6xKXJ+zg46+Dip8wqYouzF2eOmFJY7wmterxtv79F8nhP8kpuTBr/r9Zgt5wpT/+PU/CVOxLGeUngg1t6rCN5O2eCbZJwHPX0hVmDys7xSKc1X6/R4w8oldk/z6Pua+VPYa5HR4obhATYgtNUc2+dYVvNznqvmPHbySVQiX4sf9JIntQpmDV8Gjmdrv+hhu0ylzjb9NI7x2SzzlwGPxpq4pmezBu/dO5zwOxxYtenUp1AmOrxaPK7yohJqs96ip1CpQ86P7QfN1Hd8/nZwaOtADZp0aXsdeLmwiX8D7jGGmmDxrI8qsHDX1bLoajh+cwkYvSt5KyC/SXb4RnYbwZoHcMhaNa4u8HnSOm264Y/VG90mUt4vGrTHuz91RE4rCGHkm2uD+fb/goLCeXiT+3UY7dpxEaL9bFFzs5orHBkPrQLl/ajXPSNoB01Md3vX1PEMn407XtMWVguUNvqBfh4xVymJJvJFzSVT2aMAOsg7v6bbdPI4WeXdWf8B5tqg7HW86ryrj/mwa5LWRDn17uQ4ne6uUklg78BH7t36kRN5C55k9nf9GTA1HvxrznY//MZFi8ldiavzDmBItvAvNBDBzuSGv8E12Je+7AM9ftuqASU0EjN00YC7s3pqkBl+D4jeNNbHcZxU7TZyQkviAmmBdXuhpWUn52G7htXLkl4duORQNr6eS38w18sBav5HjGqjprTdV2Lxb1uwZ6wL5QF9DZ5KiIjvYo0bSDTAcefKaxIQBU7EJHZy7RUvurd9qXN5dDWYJdU/2Xs5LnppreKGZVZH7fACz7cVo2Jhle/JeacV9s5sKtZUWIQl93EqeuJkem06gE3ScoOajKbzWZPq5UjKs25KvpHYOVa138JYZMv4oACalSSTIu3XzOqR1pLBG02Pw/hrtG3T9lIkL72Zv0ksp5J7J2Drv1hMaCxy/mQOzH7/IKXwOG0mETvtmybYF5GctvO7qgPw2+XRzu+wldHH+Cufsuu0tiEennPt3c/1mGZ4DhdG10fxdMWbM8yycz14D8+sPdLQozJbyPMP1LZfIa5JsusTXcln6VYH7Vx0+8Pp63pYQwNv0N2JqpP7K+y1+Zt7v/zGmfnovcW2HzB5OlIp7xhfeQOwcPORUXCU8gwi8K7dX8vm7y7gWvIVT7Nfk7TW19PLBI2XTrJtP1h8gUyt1GDLbj07dPF88M6NGjd5r5J2MzYEpwwsUdmDQGe/sAHPVbjdgmzxbw3uyQhOBeyG27gGTYttDjSxc8PrT/Kwom8TIM2cPGXz3ejTkz+eoyd58Ax4+Q0d87ZBD184j1NTdPFE2HFw1b5x1899ED5/fJsgThmzM2byUA8qKCt7x84E3u1gtMN9TCo03G9Tk8o7rD4a9lvtqL4Q50oApe9/pXC8AJq/xwyPyynPprye4P8lZjshx0pqLMggbptrtjXisXbiYJcDU4ySAqaPRLdU34D0Ha5GR6zpN6Tfr9s6ag0zIS1ld8vUO+a2eWw0lSYjr/2por7pQFxRJdq5523wEzDp1AJ/wuEiem2/m7Db8wCs2LjA//oYGex/UhsLsBE6IjWjKtjF0kN435NkmDbv3pGUZ2dULOr9oJv+6UdBPYkqZ/KqPYqn8w/ypfyWmpj+Mqd5bJOQdq0rz793cnON10XS70CDD91k3VybMWspGSaV5Lwm6s+3vdRLyXOX+IQTxi+MjIPcwR97xrh0GJKsgDzWLPzM84+mqZ3dLdk7cW9aXAeuVckuejzwk7tf7nVWnx5q4vzxK4haud+wzFScKpDtqhFx4GfZyVsg3LXh7lUInB6fsQpx/UZOeEc/ZXXd25BaTTBLHZwAd6dcF+ccpeNrvxpv4NttRarql5K93yHOa3sK7xfOW80hSd0xb9BzkmT0wbbqGwTZT1LT7FS3uxxqYGp27PpTTFNf/uaDGH9sFp2yuw+vOZWBity5CSh0FXm1TwVtVdt0tIdrAG+q2OWfBWqzIDUe4vjpCPqpWbUrpter2/lyZDQvfmU2RWCA/xYVqIO/UZ3JG66p7W89oCu8mz0lYj6z0T8d1w3Zl5JPTjy7wyrE5ZUdmgfNCueK8r+P45cK6wGsH4ITDtlWY98hAkb0Qeda6NCFbf52MxGeB6ztXt/dvxNR4IP8CU9rwnz//kzC1PC1iIp1KYMIBrycTcSFaNF3e0duGbf1PQ5xUfH6ToDtR32WUTHVV803d8phedX3RqQDP3ubIT4Oq7naiSlpN9DXUaHCNus3xxUkTiTJ6s89Fbyh6MfBo26SokUG2Ihrax9JbPUYGi66fgtJUg1dzKuSXrLZ0chWlkoRQoZNp7ZwJ32s4IBN1O0XVW0oGqwzejK0NNpx2YwM9D8d/t/CicxuYclYneJ8zwXtGSk8QiB/tk8emwYT+IHLuu6PEz4XC2C42L2QfOkzl3fzCtlu2Fl8k6Jz5RY0fXxGn9N3C674/asNmEyegaJOhfco9PDL7AG+au+ZZ8mcnZcrU8KMjT52PpU+Jwdh5lCVkD4+NxtfLCPnmbMGbnuF1PZFB16x3BkyFPnzD+XhR2Kv+zMilJONebzKqmC4eaD+8JRdvMrv1QWpLoTwDJ+Z+w9jX7p1JiB6ujyxzwFZ7gTy5ep0k3zzj/im2mpL7nkDnGW3vvxFTk6HyK0z9IeNT0x/OU9uVFVGS31Fz6hG8fol01GzkwTuNmFqxwKwv3YrksuTBEphabb7dTvKOUvJpae3Ydd3iGRvjmvMrV4jZRjdX57loJN4zlK4PWOzJd0+FJEYG8sB7/blQetKQ0Qt7VzG+fnQvV5RRc84COkOpBUweOq8Wn6Bzz8hkFIZD5DlpgOO79aIGxuxGE5M9eHj2jDaU+N9M48IZdfkF58/GGnTIUaFr95O6Jftkllzo5Qg1aFgehft9I3mNEjHGDeiE3TsdkX+6/JLccf2xxBrJ33fzDg73wqR89kXGf82DKZM/lktpYUGX2QCYmKTQDX+2BKa8j5J28/Av5G+BKe/7VRR26n3AQRcLxz99lTnzz58Y3vJ2kcRnrx7ZwJAtslenSvLDe4T85sg1ZTKDLvrnYMCc+7FPzizKurlPwZE5g55H/NO/dLqNvPu6Rg3FMtrHvyWO//06NUWLMdpfsqjLX5ZN/nd6Kr3JFD5jtYTXt628Kb2zPvnXF0j8JKa65Yn/HlNs+c9A9VdiavbDOnVZOSFF41fJff/Q9bOpUQ0dmCPvbD9qym6GOMNrbcvSiwUyemp8l+TIF4VzWfQMVt9Uj/JKrjWRJ8gLs0uUUxbM8Ex9FzWaS5ZFUaIAU9f6cmfPEDzMTwKY+4x3KXskPeCoVI9cfOaj7u0J3XjZZIwapjd4fZaZWse70K3ZChnf0bv5craCmtzs2gELn7WJmspTSQRJgJqd9Q4UihI6U33hRTMVmOMTQp7QJXjPuW16FAcbYEpdqowJxdwTX86O3Dsu4O2SqKjJ96fQwRkP38wvu10WxBWcslyuFdY/LRzKW7UuPfsaHVn5gpe010FV+vsF8srjLV+Qh4xzyfUn+He7dHB9hxTX1/8Ck2ej6ye1HpeSn6dqyBY9fUc514Gp4NNM2WRhVhQuklLybgNwkEFhj8R7mJbiCQfJAu3BKYiO0EF5A8xc+gt44dUQ7UtV6PD4XVTQfYI3HtjqnYW1vsf9vJ5KcVzj/mV6LyZXncF76p/k981LHw4gVP8eUwPpD1k/9dOYCneLgGi7Lbk3H8Jv+zerQuZ+wTtdZlHKXuO2JlEegDkth7cYe09kZtlSNO/at+asS+fknDTUxDaFrvibT0bebN+giPd4xstLu6Ng9yxKvmtGDVuuzRrnC4Gp7yMNWZs/NArq9VETs/QyZ8/pIqfoqKJG5t38tgJo7TYQqrgYCuikg2qmMJ0iT2T79s1i1o3/bMdp2e1gOGXirmbEFxyYXoyha+a9+1yxS014+nrATCfjZN/A02JjQRf0RwaduFmo+cHqMmV11MP1fwfQwU8W3tl2VRiUutA53xXA5F1XiTy11/X1qyY4CICHd/TQvnbVrc3g8KbuS0HeeirNm70qXJ/Xq44aMARMTsZqSPmmuHDvpEch+1otvOu6QH5MFsaUPRaLEvltU5YiW8MrD140JWfdva31WgUp+/KeS+EqPeNzAmayrDhTciPcr3qJ+/0o5JICP2u4mFlRw24Rri+U6cTFbt/skL/aiPyF2Wj+5Tz5fXNoh0hTv9CpweDvzg+//kpMzX8YU6M+eJZn8xK8vgCmXmo3H83k8E7veRsycw/eC98D1KR2Q8af+2NkZq0YwQvd73/b959TfkPe8Z596EpyN1MKNeQd7yLBa7lmsaU4ZgX36um6YvOxWlGwboE5/zz1mFYuNEo+3etFxo/zlPW/GXTuYwDjQxNepl4tlpSnS+SFqAVm1b/1YXwOF+hkZN6ZoVoGZYWcanxwHiL/HORuNfwYmDltgKnhTDYpE+eTxDUXNeqWH5dsctG+bY4avrnQ0dSLj5rXSwOFDW5qSfllAkyVddiwxa7beXffIuMrZfBmvHXwbTdC/nFHwEQrao/S+xteNU2RVyLvUVPAL8hb+QqYisbWkiL/1s0r58hHddT16az9C/eFrXosduFNs3ZVwQvMkd9UST2RSFpgquXQdWu8GyN/uYkk6tcoZN7g48BLH87cy2yzgY5aZwpYitsJH62wJ+v6Pb/XBtfjw7vHR9Ui13meNN9K4DOcbh5I6iTQ+d1p8vvm0A4HnVT9e0zJo38OUP1PwlRQCJ/SvYcMe+36rleW6PZjDJF3rjqeeZY5qLG9g89X3Q5W99KfUbI/jzhfFHeFXVe1S85OB8/6dpeRZwUy8Ag1yfcz1JD+6gFTo03BOdOCih0yHcdbj+GtJscddGToLCnW3APyRQhMNJ8IOmO+gfFphvPN7sWC+HQBLzjGx93ai25uTTePe1+Ch/sbdU3+YJFIfP5dvZniOMC0vAFPzz3o2s2QDbKfe3if5Sm4s72uO8BQD5jxrw1q/D/mjYfAtKRAx9Y5ajrxJqg5/xVWbPjurSm6U6nx/LO+d9sM7yk8pchP2cYM2aoRHPnwDK+mXZFXTLmtyJ6OkLdcv7kzze72G7XHB+hygHwUP2uf8skH7ecbk1h8rjfkrTRwhhI0AzYYfAqy73Ng5HELGpZpTCVHfSelN9teurlNkPno+T1rwnGQ5yzvU5PtHHG/xBXH77lqQf7EAKaWMbzpbvHZwT5OCsn721YFX7MNKBmu4D2v++T3zaEdDka/WpM4GP5zGsVf2u83/+E+ik9YC8pmBB7f+KiJ/auFDkx78GYtkgR7veG13NPzVHLTGQFTX7VPYZSMoFv6fcDqWHYom6rdmKoPXZEQnihsunW/Mw01+vDkDdlpW2ie1CAP9GfAqJMyPHND3HfMt3RgJgwPpXccABPqWk4piGcnyfMLYJKO2YKcB7yNn25QEwsnK5BvpsgTcWZWLOo/VuSWz6QUTuTfGdxhQt5njOMfT+BlsZHX5K3FqfQ/L3jP2ThDTYr2Inlmg7xjR58thaMVap7WowHb7wWOr0oXeMMFMHWveyvK0gCcMllBN2gPL+WGMTD16eP+lJOFS0GiAfNlD96KKbhfQl3VpZBT6NxNahcE6MA88w/yUXWVBbxmfZY8YtGOzSMHefAwqzSvqI03W1y6/S0UHxjWVHDQ0JqOKPOshIvNYQ3OiyIbPiE/a3wm1CM7cXj1+Nqt6dTkC7xw0K0z2J5xfbMSeTgfmuC0mwlM3RT4DHPX80l03pPv2Pb3zaEdDpTxr7zf6B/OT/kvt6n574qp/PbxCNkAmPm04Y6Z7x50QF3CO913eOYTHp3IOUjg+bKBl6NP1qNEUYeS9/ju7kxCyZPf5vA+9hu6smcCGbjp1v0OY3itnfIxye69jpL3Gq5TdnEXJ/IG1kXyi93UYP38MydvJx84z1/nO2vWn4SyDTAsJi1497ZS5+RsXvCCUweYDUsLNXe+IE+8y6jrB1usKKi2CfcSY9gwe2nFZGfXi8TVc/cutreAzrDqxL1j71Kxx/hhkydS5DF7FL6ZnBcb6ODuUIpHAG93KqAT7kND3pma3Vr5e6bj/w9oT+FBN0bOxyJUZVX611VLTJ07LmWDDvOZZeyYHGUnSou65t7zDUwGUTtHfune4LiZApOqawFTj2U3P3KnGuAMMFf0KruxijPy27QpDhTrD2DktoVXPt2VIdn8nmh+M7gQm20fe8KtqSVxSZHnJmvkp5TW4KBgCUz1L12/Z5V091+CN51N9Q2FNEOezfbIp2z/EJSMNxfNe8g34zdiaiz9YnxqMPpD5vstfrrfb9bzKH8YyLCDv43DH8GTdq+BN9vbrcEy3o3hfvC5f56Ax01Nn5I7nw1LPpTvDdNdQRScUBP+aAEdWzMroiw7gwfxCzXybA1k/t4RnjG6pOxd4nh2eEFNF3PQ+onXc3LP/KD5r/25YdUGmKD9GRhY9FDj2lSdwSv14IU2bTBl166vPntr55LbQ9TUPJRR860fS2LQrI6sWSGDx+0H3iYZAoMD8VlRuuAnTVAJ3ndn3f4X+zfyzHGhvNnaFd3urjFq/iPD2721ri+/X6Lmvt1aleDVvS4y7+P+JE/U+GfVwktFi4p7fdPc4fpUorRB+8R810AXRxHu1yarNS4UYHJx6N5pH1D3stkNvGe7KDzyFe/M+SxoGeO+Y8B7tt3cIbVpmJkgT3bvspRE84SuTy5vmSJdjUu/nK+JjXrdvJCqrktfOyPvVhY4yok06HC/GN3ZaSTnZCsOOGEwhXe/d300nNXw3qbA/TOoJ8i5rC7wiqPbb5xDO5jIvxif6l6B/vef2f8kTHnc5OQNxQl5wYRXWg30A3h4AO/kdHNrepfi2G2MfdI8z+n6zZbthNzJcMj58bQDjzao0TBogKkDR8bPgjok/2rhmanjdcNStzagEzdgKm6QsWNzcSTH6Z75eHSbsqoFZhIpBKaKz/DILt2+uUEpA8NWt0Oy9+7eXfjYlZqn6espc7ciJ4d1e5qEN9TU9mB2iz001Nzrck6Z0u1p4rs4vj+cQjfLzad77UcCTM2OqNGxkXV9y/KFi9EGuuCppkmZfzlo3nyJmlx2c1yT5xXe7Pzq5lqNMgZvujqhJiV8342KbZcnK+SZCDojiQdREl3RvtkV3pRf5SOlQVVrvr7q5unr+oy4IFzfqYD3dOQI9ztr4d2uQp2zyS1bU5ALWENJNxqWv3B9wWHS6eIQHKS/7gPKs1HMPT/o5l69HHhP41hzf9QAM9u3eSK/6DA/OeP4852VUd7uwQkoA48lUtdHsyoLePUzvPREPDyKJ0dcnyrdfuMc2sH0F28LVwbqP7v9lL8UUz/s/a6B7BKtv8BU3Y3zG7KaU+ZE8E5tGMF/x9GBPCk+aX6bwMtNnHZMtLrJyF/7O2rsJu+JF35ZcusGzCnbbp+kc5d3TnaXX0aLNWVP84i6WgYh05LPgbg+uWicv7YK8xOvT+lsn0t+JfvIWU4NnQurbg1fAN2QvKpPoujyQuWiJoytniGTu6jJ3gqYWsxVRv6zHyOfrVch64+KgPj6A0zFBEy5b0enQHGLrl8SNfpUUZPxgIB5w1Ma9n5EBvHmjJof+/B2u2GbUzhzUXOBHHps/cw0SvQM138xgyOb9SLkw+UJ+UkJwTnUZOAU14au7CbQxcj+HMm9TCvJ68dGyu7M6JOXv3NJCLnbg8Z4uJQvNHi37BhO2XRmwpuOxsDUKu72bVo8MvLmV3CK4gYpm1KFiKqIWBODR2Cw+FPvyJ1289Y/LfLc8vMoKDmruF/+Eu0X7wUwZUhnSbRCJSaFD3Ca7SDP3udrhZXnjMMb8nPppW38G+fQytL4V/1+4+E/Bn3/0n6/5Q/r1Dytne4dugUwcg3nbHPBMw18G95Mr5sps6aPHN6I8PlnAu/yoIdKzqeRS+6s7ymrim59kduNb7nsMmDJPAqQD054pkHW7bd3V+G9XusjvBu/eOxk9XLyxsjo4n5OBiweTXsknHHO/SA8h+wmFyHRoCokId2BST08wmuevsh7yanTyVnU7dGidf1qO/D0q241YDSO8PfwTMyOCp/SM3hYDENgUBt+GGWiRZ7od2seMxM1GYZbfJ4DumxZWPCmVZt3r+eCt4ubbr+H+Qk1Z22BqT6LNKKhhfYkEfKgXjob5D8b+edygs68+9aeQqYDU5KJ+zd9mjlFTVmVXHka+GBh9JB3nnnJrzq857tdOBTtqS69e9WtC65wf7pX+Gp8XCpHFjl1ijz3AUauZ3DQ4nL8UGyXkSReygg6WKpb5N1Rt8ZSVeE91+JIXOrh/xcB7nd26vp4IgftXwvk4QvBe3OHkGejNfLpJ7KQ/4w+dF67xf/6Xp2fxBSE6heYmvxzWvp/uaP2f1dMGe9uvGN8K0ox1Js5k9MiJXvYQx6a3QyFvaZZhjyUdRm3ywPOwVEot3yZi+Iz9dhBFhY5626ewtiHV2uXH59ctkAGj0fg9e1crCiq/aPm16cRMX9h5RQHAXTM4MmbXfbphJKdyDVusZXHsroXULBIum3hlRG85SydUvZqkBfmC2DWPnbjX2pel+JM4OHxrbckx20iBJrnasduT+SFqDGAGf/cbav/tDS0/1NwkZXwnlup2JHnR91eX294s68P7xWPWF76wRbnu127tS/v6xl5LgmJfZVoSeE6BaZOA3x/X+km+d6kLL3DDTrzlYs98hEw7+U1vOnsBJ1zrKTi/mehwOvuGK6PZTkX2g7e8b6PiLItQx6yamPABjd418xygUnzBV17yllCeRx07/Karj3WivBNrigi7m28C2Mz9bMhv38DZh1EO+YG6gGfd/t/v06XI6tFi+8nM+TNQDYN5jf6msJawHu74eXNjLRwiEfdfh+ncPwb56XLcH+/wtQfsnZ++dPrp9YFkdAOqOFwN5oy9ur2QHktganjMxwwUasZuVK3ZvBUwltIp2hEUX8ma2L42REzbsjsGXKLJoLP5Q5deAiyM0JN2voa3lCF90J5HCR/tAyIbRgw6id0Lv1FktwZz4wxBct5VkJz/B173CPoTLwEBsYueFcbhWMKKUCeqZJuzNUoUDMbp0YeIvD023osKG6kiPuHzEe+eUYeecBUKWZLYKr8AlP+fd6tCVxcQpacxZby7xQ8XU+bFF4OmHdWRa4J94CanO8XCWXjbj+MkRzuWPOIFuQsdrg/4zm+v48y8P4jAISnt0ZhfAtOibIX8oz+hS7KXpFRvP8ibxW24jHJnI+hy9NMEs4d3tOATBGvFmi/MTXezLZVnVxt3o3/7dAeK45iImVdSL4ejTy2JO9F/sKONC86redMuS9M8iaHqvQd1hrstivAUZteUXr1ZJSySZTFFCcP3P/pM2Is2XRjASvpyDk/w0sfS+GQ7We15O+KzW+cly6PRr+amzT9Q/ootB/GFH98bBLTBDVXnuG3A6uNKVPWF01sR82b6f4j7V4XUnDve4I3kj69IZGuDyQBu79j2kuFv1fjbnxLXTfMamqPhOWfNU9P8YyfacsoWscHhPkEGdtQrJSS6fLMeT/aNmwt3+ElzV7GRf90Nlg6FYK8dVxwHoWo8fYINYr3e+QZdgJmxxMnppRnqEl+iBAAB/WCiOaR5q/v5zkTOjBFqtHt5TXG/wvjAR17dq9STXngMSt5wLvNgHl/uIYuGPN6RZ7+yCTvOoI3DJfQiei0gLdse6HBCh2Y8h8TXL+d4/vy/QPel1jJfZqCc2KrGzNOBPKPy3D/vqMevNv62403XRRwDpurZD9uWSlog+Nrwxb3e/eoNX7sN3fm+iYjKvbQ4baBV9xNPhHuRw4OGz269yjEuwe85SOU/MvUnzKfVBN58VRxnBSY8Rx4czdcwGckAt50k8oRxZV01vzVTGWsygV0UI3hvYseODHp1rMlr1kteZ9s8xvnpcuK+ou184OZ+s+fvxRTP+z96pdqU54fkWFXH/htmxcxecoDGb0cKPB6ZtG9S0NHTTUmdGM9aLt3j7ABvGI6NZiQzS0lkxm8yyO+NOx+73HUMHiQTwfgdX9RM4pXi0PpaRIytpuiZlPHgvfY7pOK0YwUELeSaTxwV4zVC0dQ+PoU0MEBavBZ7BQKJtlJ8/gc3vO2ryPyqqhbW74EpqJbNKdwkoaSJ03FlJ1WglPymUFnVA+YWr06TF1fR6nrFyN2fRUbCt8eMD8V8GbbM3Qi3ipZySULNXmv1Zj8V4H25w4w1U0Wp3T4LTRfvuH7k1MLTJUNdPmxhXcrP1Brl49PGvzXCF5zFyUUsw/ylv5QdiztT6HrqZlxv3XgHXnX75gZSiXxkR3e2bVxNLI/3xP3yhL57WS3EXwDvLYnOcDUbmLcSayTsPRuk6HC5m73Lhb2rDReOO2c3apuL7jPrgBHvLs+oH4bkt2owIwZ4PPQh0/I3W5P0f6uy6dmhOc9Mrv9Pg6b3zgvXVanv+qjmP8h/X4/rVOzCzJ2PNsBU8+ujyHUwXPpHXmIv1d45uImxySMDXh+2fVF58t2QMTcAfdOHFZR7LINxa8peFZ7Q8e2TsTJ1ro9HMv5Ghl9VGiU2cGhFBPjYjBnbiWU9PbdezLWkyPzEmVIqXlKS3/10Kfspj88sr3PUQKPo0bCrTEkTh68UNa994MNMgSSwaCSPDYw59AZC5jKjZALdyQr7Kp/XAoeL2DCz/H/A61doAbPwNQVgZ2JQWQSmR1mzk94s8sNOsFPHjC9rVDzkt7tAWOi5rhbhIzZJ3UODHfXvzGBqU21WJF9rMEhTwc6furWLKYF8o//keFNyynul7v4lKWv682OfVRcn7CNTBNpffHY/iFbFH+tqvROVtOwx7NYkr9/gjNuU+haRl0fzZvBN5iHYMf6yfxG4tSG0D13OGD+uVjD27bAbC81oFvbbi7Y2MDz2/Rw/OibhZQtnsib8ws+5yGuL9vmyLP8iOdjJi0wrXQ63882//oK8J/E1GTwq/GpxR/SR/HTmCp3kUV2b4OaG0Wjd7deKaTosz5zITl45s3MhNdqu3kQbxlermIfiUIN5OIpfDdnX9faUNADz/qxDh0rBqjpcOeCB3cCeaBN1CXZxvnA+fUZIK59kRfi77guvX6ewHsNUpl865ByvlOAic/G5NDBBpnayIFJ88JkcvQS3ubRBhXzo09IqT6qSlGuwMPDqjcjz5JRc+lFDJg3c1zi3wswseyjPZdbO0eN1cfSi2PU6D7u9r8Y1jj/dxISuy268ae4SCV+YNDVrSmjphdRzbmhhnPGVtGMskzF/XkH+H56ha5F8elU8jwF50SpDC/5faB9r2487b6ENw1dA3lrXzYG240UmbzNKO32JIV3dJ7In2ISo/25b1RssoSO2oM7MCX5aM9c9AJKj1fooq+u4T3X0yuJ3iiQvOdq9Wa+ivwX13JZepO3orDpHT4ik6bAvN/NXWrqT0DZflBzf6Mg7y0PnU8YePDeugwvHTq9bn/6AN7zFGx+41oPeTr81dykxR/SR8F+esx3aVqU9Z/IrmwEb8Xu3fiO3IMfV5ZNxexqEVFyHaDGD6gM9vXkL9lhJEneaXabskDPTMonNrzLvgyQ8VXLocD5gAebFrpA7+71kvvqgHzVuyBjS/Bu3L3hmZ+tJGT1bD4gn26p5meBPGD3ae1SenohU/fuqJHJcgpdPCyLkk/X4Nlsg/YF7qTivmw0U7btxq/89ydAnnPlN4tziyjvP3H8YgMMpgNgyksytF/t1hHTVF9Tuv2Ax3vr7p0IkayRLx7QyVGK8+U71GTqz+Ete1a3f8VJBWaDRcc5Emr8+fno5C6f4JDJVWlY6dQbSrQx8g/L4TXvvhWRPZqXyIsfyOp1NRiQ0/fBGa69BmY48pd7G6L9cd6gxq+LBZ7xHDo3qqFrTtTtL291Om1YOJ82UFpKhByUftKuGlY/ujHuwxKYkj/wntX/w92/tK/qLEGi8AdyIIioDEUpFa8kVHGZcRUFFRUV/fRvVA9O96CfsyZrvf0/vSf72fu35FKVkRFRVGY595ScPMbzDTq5z+K+wO8nP7y/Pbd1Ngl7Fnj0fKx4sl6Vsm4bPBnPZU8Yf/MPaz00ZfSnvUnz/2dn0uB/h4r/f2Hqf9mW/pfO9RjF8ixCpay4Q8OWGT8/pOj4lLXhZ9mLWEfeLvQ1YtL/QYstw9OXRBcpVVCutjpTU+h7bsh9FsYYmAuzC5HX7xCThhMSK8ffGbTK82hxPV2ZbG/H4EEhe1BW263kseZHvNVTxU+537GOTh55zhGeOlmB55yhoRB3ZyfO4dJLtjrFyMPVoub8eEeeXlXUo8DJEXNivmjZwIK0S499xNQ8Acaddj2lJDJwPX0P7flVe9BO5h48tBaI4eV0DUytxxkPzC+03at4BQTClt9U0xW0aL/tUd7o4LnnHJgcnpH347pCDln0dGhddbCmcF3Cb661EFpzAj8TqWFlcVvu0zd/qkKedkHO8Ovbjp0m8ZYiPqot3x80GUtLF5g65sDUpWfb7PD9BpRNImAkVIeMwcA2lL6skAd9/Vozz5otKLjlssZyqqvsuALvQ/Zh/twtcph45T55EXIC97g8r+sVw09O4WeDXSHXYEYn8OQPPM/f/uYf1npo6uRP2s/6b/Qi++uYSneXLTlxBF4Izivk3bPsHz7R4YeuYZSxYv8KSbg3xORsJjF1k/3OP33YlZu5VVk+O9nkfc+IiUj2Vt7yE2Lakb3EesfVDlrjNaN0VxWKf7xoBjvla/DgaIY5d90tsXhIX8qnVVoJwxu07F3lshezVlrCD2WMv9UvZaMbtNBLX0Er+oj5tHMRk8oLMZN/dINE9gw5d2aDhu3CtUPhaIn7P+Qah1EupuRqamn5+gXaczYcLIkvfrh/823kMc+9OWV+kFn+Tcakdcb1/c6sleAxlf0rNi2u37dLLursxliTyXovM0AO6S2jmu3bNXLKaglMzRKM3+N1CckdfKTfCqEd40/3o7RWUiVYmNCOdQut7I6G8EO2ifGFdoU2reVp743cLxiytQ+/M0QOexPud1XbG7TvPLT8SaWV7HMbMOiEGTBbyn6CTQ+8n5l3YP5/9I36nr4+uXYfPEQ5/r69+HMSLDzy4HuHtr22GPW4iJCTBN/8w1oPWT3/B0yx/8YaxV/H1Fwgb+bbFzAz70ErFRXyXDrswW8MZT+H9AOtFYQDxJS/gx/wnt8PxduXYgVu+2zZ7e6vKFXk95RI9pG9DGMHc9yrFV/VkNftldReg1mBPCmuOtv84Be8dYWYTegJfzNVO3Iun9Tyf/1FzT7XEUHLFEfEYIW8rpXdl5KHBj9n+ODBeDLD8zG1UvyDgZhZ7esx0XAVWqI5LUoWN4sDiRliyt/Mganzbye1oVXKHpIrYOqwX5DvvRFzZxbZbJ+CR73jGTG/fiHmjzZi2ntRXQX5egUeDNsJxsMpuX82gclhjhgNg+yk8IrbJQtL2dOz5CfLL1/wb5cS4xX9Atn/YSj7V+xb5KB8jpyxPUDLxd8F/Gc+rqogZE3E2s0L2lLrgMmgljWdy5kg5yF5ughCk00/zZWiNQWKoO0yY80DvJpH6lkJSht+rpM9QJO8h/kx+rj+Q18L8osMfu2q6ZifMXJauH5BJ/AVcmI7l2c6OBkwZZ4e/7DWQxtqf9B+A+W/UethKn95jWK2uW+oMOU5fJ9oWEsPLOQ+bmijp405H3Do+yCfICbzJ/L4u/XfwMzip4h8/JTnz16WFBgD5NndCnnQSL4Hiq6srsTehNaqnrMptGRecNGmmsrWV6mt3n1oj+0utdk1z96UhnGiiFPsl4y9gckguRwrcZoCU8MOMZkYObTQ+oaYeMpadf9wgp94bPSOXXeGTvG1Ciq/Li8ZG75ne3LOAe5/P+Dfz/c7g4rf/KiIazI0Wfg9LShMH8CUetCBsffMpNQ4plVw2IJXB9kCMV2Q7NuUrlQ2ipox/NYR4xMQtGv328+RQ+RerUsM7XYIX3IPLPyWOG7l3qNrHpA3lWeN6ntg6rBpP+Q7bspF/IKWM2Stv285VcXrsBEs+J2mlN9UYIpNGpO165gTVX1gKutdDRaNy5oS+x1A226CiJ2AT0rzBpjtQhvjP4A299MfML/zQ5s5+xknT/GAKbcfNWzq3GeUOBYwFZ2hpZsw3pDQndrij/v4H/ZL13T9D9pvoPw3+ib9dUzVxwEwNbgcod9beNhZsceczu7wEw8Lc/69v3yKnwRMjW1osaKbAVMT41cJ/5XWjAX5kvK+d4IfucDjHx1Z32NtMaenK/L6jedT8laTwhJeoHXM7p18Ssw1/q57W3j4MXtRpFyTKni2g4xtzgOHHOFL/b9GjNx3zRue2oBfmFsrYFaeNeqeDfgJuiEPi1Onk4Q9MKv6EfNrYCrbvoAp7wFefbztCfnbB3hvry0NNh33GBWd7MNUXRDD2nVgAvNbmLlBDV4V3kWAl6bAlD1cdezcNSPKlgf8fmQEujzbdEb+F6AOulyPWLST7/85lEqg18OS6ZMR3k/0zjxoUvDcK8Hzh6sutcR6DS0XrVybiDK5DyOWZxqcyz7Fr7H8HpfbJrufZC+C2sB4bwe4X7zPKmjBLOA8uV+JDcsvtNwc1+fjmy77AM+kll7i32ctrh988Hu3Rk4QZQHMLeOLSbx/KSrfU1fIifs9/N9pDu3p3Mb/sH5KG/2pJnGgTv/nJtr/k5hS/7L264eLNWVZizxureR+MaCD8iW0UdDENrGoL/dF5EvEVE/ugxh3lxdlU+/H+Wu4LZmayP1qOzpxnpnIg9vFfU/UbRCTuyW01sfq+sSPTa6I+ezastXJhd6/XPD38zkFb9hdCx6ZJfA/DTBxWILn/LXsYcY+wGRwq1+Upk/4BUpuyOtPPF/WToGpWyfP8uyyIQzcQcbccSDYue7tKDz2oG16G2BqPbLHlK7Xx8rfvaA966nLiJIaf+eyFiR73qfk23FqcWsHTLUr5PnYDOHX+ntgyj83OkW2PDNOY0udzfsnk5wlRw45arpgF+EuKW2BeZ/kvvf1HJjyrouz5X9H4Dk7al4UTD6JwkcXaDlu3FeSZypLmG99xzae3SO/NU8WH7c32X/w62E8+FHh1/tSZZtXdKbI3QZW8O40jL+9npET3oGprItKtnnD//qrLXjU2mG8L9Xao+jex/Mzeeb3zclNCsfngvuhA51R/mZromAJ7am/xv+wfkqb/KkmcTD4j6xRqH+Zpy5v+IFoFsmYk3uJnuvYQ16tpd8oGnhqV+6fK7bQYosJeOM4XbeUkfWzgt3tCX1PvQUFrnaS58WGxO7j2Y5i1tSWUFxoreu56VHcFzn3a3ZtWHqV5+9+bGBqWG8MlvoR5NzpHSvcCoGJtH3tKbk8Ze1FD1orHJYtJYs5tNBaQ57tXB8xP1Lh0ft6hJjZswE5vbGPmE19Yua4tyUuLtA2sYfneVxkP4frFx59I6A9x+cL/Ejo4P58vzKY8utNwQuLRPE/BTA8aXoe+a8Qfk29rFq2ODVDyu6SN2EJO3ZQR+A1Hp64v5A8nk4WC6INnk+c5boa8weS5+qzJd4OMBXP6pa83zvhQfzTDLaenVYUHZisy51ifAd5PYFfupQK38u+R2J0d4mXKXLYrb52rInpRFET+4r4doHNxpueSV77wvWTBfzcYAGSDlfAPF8dgdlXcnKhRQ08/2SCv4+twZRocCws7p6gbbk2sClzXGCqeI7/Yf2UZgz+cKbbQPtv9HY2//a5895vYVM+RMzwUIP/6IWYU7/7QRvNDdtm3vULLWLpEnOJXItexrI/N/8q/qqeRGx9l+tQPEOeTfuYM1f2fY3nTqWIpAkMdp2XBpF2zi2ff4KSfcbyepXcD6eexjpTKvNBzv0ZwxGFC2ByDp5z78NC8bc+MLXmGe4XwO/x1oH2LOs7Yn6jIybPsm8uC1qV/MvSh38oBjsWf+ItOaMBtI35kN9oWwa/ZTbA1FoAE+nkNMf1F7j/7R3q7Bk0fWjJGWK+L3mVdrkrzwhHTD56q4bpVa0Rv+ZHLqa3JbTm4zullMlvrMuoIXb5DBbkTHT4mfVzGLHd0+UkShV+63kBz5mX+knuIwcPjx7Qcrk+WpI7XeP53+A/dunvxlRcT2UVlCGeZ2FeXPL28nvSBe/GfHsnz7Vf+ZUIjlfGriW0arCW37PsdZSx/XjmU9F7APOj+c1kxn5AFNZS2/U9vWT8VvcpcY1cCeYacuJjvFiRX7Wybnoc/8P6qaEy/JP2G/7PT77/J/dR/HVMnZ/ximL6HTm/hogJ6yD78nxXNfdNV9aC9xDDxbqPmJx8oNd90XsQ//rfSrzUCfzTec0oY1QqvpPedvA7/pb8YwBMrUJNh+cXYxL9Y6ZwRbtmbORAWwXrg+yD9ByrTJbpE5+tYmi3+WXHbv5lR/54WUDrVfA/BxE9KDJMYKqSe3XaXNYqQOMpfBhC+5iXSCE3UnzO+xvflj3/N+C5Gnn4YgLjQ2YOyZvr8Oh2Bkyks9GcskUjY04bqmwpRI9E9QGmVil4tTFHLjnqtKr8wgGmnn49oIK1wNS+AM8qc2jFfN/gfduLvWPLxZ1RPrrAz3D3FjFPni+cF1v4rXdfnhlQlQ+iYhcrgfoCT5o7d0GueT1XwSnRGSuNbkROpsMvWgp4LalzSLPtCRjRLa1h29g+Elka3o9vNFP2GptSttmdKtE58HO2XDvPpzfkvEcP2vTGIb2FoVeVOJfA3MLOesR3o7zikxW0rX/qrSj5ErSnthz9S0yp4z9pv+F/40w3c/C396V/1yvKzjdorWctawtYjygKfGgnK5f9vQcn8MKtlt83QuTxOH3dSbx2X86HekrsGowscosb/ERP7jNwbHdDHssxp3cnUFl2340ojbcw5fH3Cswu5RlvD1P2xNQ2HaO9uFG0lKjQRgP4geYEnhkuCi5uB2BydRZ3ivc3aJv1AhgRpu9ScVkhJnPVzpj1NX8U+ORbIl/g98vrYE3R0QCmzCWe53gxNQozB5haTYKanaLvDPeX5wuHPjB1cg2DRPCMcX8dvNoXyPOpUVTcF5dVDc9fgwd/7GiJqbesmTzOk8SnAKbSPnicNrFFwWYCrabINZpQnk0TfGQ9WrEDprRTdqeEHrHs4wueFMp9gecfn7mffXUTvCl0csc5tKNJN5XNN3LdM9OB4ex5LZlumwUVmiIUriW+wbSF2YefcoEpL4oEcxcjaM015sfPU4z3ZzlziL808NBlCMz1qp1B7maQY3zk9zlt8VpS8M7Akykb/cOaxOHA+NO633+kH8Xf135hvCTvpiJmfAP+gy2/DmXBo1KCpotM5lwGLqWz2RGeu4YWs7IBeKU7f62g/mzBG5P7nDzeAlPGEtpw5bzAE2JScW6MtZbVG2iv5LzOwCPdFfyyhbYsLBUxP98kHTOexpUyrx9VQTrzGau3+YbcX50rQtXgJ8SFGoqPct3NuuL6PpNH+fw4PPrKRx4+rOuOvE8rlMDd+yY7G3I/X6MCE/czcoDFzQHlXR9acrnRpGeXa8vtDJjymlvHhr9mQmFoA1PnDzAsmoFDyfJdWf5KWZWMbesfZbctMBnMEOPxWDUovFhlJWYb3Wal71rg9ZnsTzhHTkpG0G5OJGtD+vqwYbzLGvD8PeYiIoxHp+UMvD2EHwpsYOoEAURCSL9YnIYdqz8Y/2hzxHyMJ0HG7jcjJ1+ZA1Pp+qIzc9r1yBc5rv8+68S2vTsnb+ICU8dg2bEkjQ+UraDthL9voM1NhvdT5tDeExXakBnwfzF3wPMrN/6HNYnDofon7Tf6j6xR/G2eOhPylntdIuZuJ/iVde9+gBZxod34SJ5j8XoR/JLswcL3mJP1u3ejvLl3ShAvUmirKp+TczqXnM9L5MGHuKwpmI0rK7Dn8ANpYwyJ35eZ5d+rADFQxLieLntFK4txy4xJcyE+f0aIAVVFHj7HGyqMc175ZoHfu+oOPGa88AO3j+uPjjMiPtHPPAi4HbFNRB8Ku7Wo/NRQdTZ1vzY5PVkjGTC57rgwVEqbHMTDxojRbT2DH3k4ss+tBUxNp9CmSXgBj3hH5Pmh6YInjgW0UW8LTI268keOoxeKGC6WGfsOa8RovwSvjHjE2HENf+b/oL1EXsh1tfcJfuYxh98aytqKRxtdKe81sRXkBnjuZ/gWeeUOmHrFsgfpKNPI+8lvFeEgbNn3jPEPhldgeDJcRuyo6xn8ZynA6/qgY5tNNiH6rnH99wnac2HJ2padQM4rJWaH8ltGZCcY/+hiCyZafQR/3M8qf1HIdcdfDP/HtueKv9z4H9YkDvXhH2o9BuP/yD6Kv40pY9VbUJ6Y8C+bF7TVxOsdyF1/pHZzQ4NVNfxVuMqAOWt5NdjofLlRZo66yhfzp82eD3eGmLeBqViu5epBz6bUdBGT2xN44ad0iBlRpeCJ93XHBmwNbdmL8XexHjdsPd/V5NdaZHHRCV2uY62pSN2c+9VhCT8xt68UJTvk4TIdgscWIwdaR57jPnkjZpSL/iZvtBJc1FTrLLi8oGUPFrSN5oFXg4WhQGvtCu7Xey1j1108JXHY4P6p3PO6TA2d6PKNLTEqNGjRgXsAD/fx+2+6yli9LsGDt2FR+bsoEOziAoP8JvedjBvbZGMBf8ZbuS6o6Ri/6gzt7N5kvdW7uNVs1kQXStQhtO1MarlmtrcQ885JkTyqsx7X4demmaxvSlctO40ue/LkeMuDswVT511KVE0F/CxbdCyesTFla7VUguAW2awv1yk9hwODSYnxSgV+ny46uQbSB4/FU/i1xMugE3KCtj35svbjvJK91arRP6xJHI5Gf+hH8b+E8v82Sv8/iynXeEGLiDViLvNuO7YZDPYUXHfQbnk51Nl1kiNvH24F55F71RkfDq5EL6XjHLqIsZ2ynpHf9kpLFBfJY9/cpthtzopv50HJHl4zIDc+pRW/DjSbFfeeQ/lRQx7dZJuarV29gudXQiWYb4XKlAjaLcooU4LfHpiMFuxCwaQ64n4DXF9ZraFtgu6kiKjfEMuU+kXxai4s7hmsY4/ovqTwncJvzU5LgylH/UdJti0s//xaAhPed0qJscL9hzV4JDOaIVHcR8z3zuDF5v6Cyfe1cyWun1XE0g6YKkaXAhhsl8R6BbSse5/jfReTlcHeNrRkunzCb65kr7CnDj+UjFz4LXV8K1kxBNbDZhlV/uQDnrsPF3NKTuoJfu8HP/eqS5WKwQ/adv6QPTnzfEdRtQGGoyt4vTy1CTlGIawAl2yYeHQ6heeyrPjmriOHHaCl3dsJPHorNHl+GH6fHvD8QQG1yQarckh+755ZQWctddaluUXZMQXPz6rRP6xJHI4nf6jzHUz+I2sU2l/2U8vBjJFfVYXFlw94+iSS9T3bBH4kMOVac/6V50cp+PtUQBvdxvmFojnvLJ/cicnsVWxSOJX76aopeOG19FfwCzfM6bgEL3yVUq51FykXvL4y1hxkDeRuJHslh4+S5ef6DExNw4qvQ2Bi0tuvKJxMsyrI79eMLUqzhl85w1+4e1z/0j/tKaxUYGrg2MQUc9eSu+24wn2lBu/01wviH34Gr+wRQ6WifykIN7nCT4ZG7LIQfcrX4DFubhDDRrjT5PlZkTzvVmvYdP/aUTZ+nbnIVsCUvS3f0EoX+Lt7BZ7tpP/xlsejInoWtNvSnQFTnxI8uhjA743egwN48Au/VdvA1K4Q8hwSP+L+6HGNWDTJZ5Qt5T72yRqY4uFOAe+VwNTGAsa7S7yD/7Qx3gdvuWOXQROTNzW4PIdyULPhFhihhEN76m/wpLeIgalgjJy42iOHfasBnr9j0HZ+DW24WUQaiXgpzzBYYv4GX/i/aNI/W8GzXf/DmsShof5J+xn/kX0U2l/mqfV+gLxl7RFzmqyFiJ3ZjrjaII/TQtb9ruReI7efKz78SMuUjzzrZjb+KHzKE4Od51+TPPsLj76bQxue9u6S+KqPOc1kb7HZPvpR0SapFRhpYLKv7DPEXRUx32s3GYsHAgakzkLOtwkwYZT3FfmjQ2bxbY7fFwujIvetQgvNA2iXt+LvyVG7U8WdVJ6/ezSeFA93vOLhkzXwURf4BX0LTDgvePalp3cUOOscvNAhRl9v06BwGQHztVzXey50+c14BT+n7YOa1doaMa0O8HvyV4Lpm+xFbiPyitvbpc06r0aMqgwY6Efye9LCNSnPC/hNfYuc9CHkoDwj8MipuGUsX9GZQsEiK6jXmmAH04ch1A8n7iMXdazvNeDREbSjOPCwZpv7YEtBtgSGvyPkIOtUR+Q/Hxy89ViUbOjaGqVaHzlscwVPJncMn/udAYNH/I6Z4X5LfKCcOd+s5Jnf192A8oHc93+8LMHDGnjSj07QnryL/2FNoq5of+jxMpj+N87I/us81cqzasLnKK/8Uw2/sqnjLXmxBh655quO7XPo8+gSIybnM8xJMPfhf+LRBzxw2sC/rC9TijcHuc9ipKnM9uSZAPscc9onaC37TV/oeztRgvh6MdjEgLb0n7K3mPcaR0yb6iVizg6hBX1VfmNd4PdeD1rxvIZ/SYV+pkiZFwrf+prO4mS/I6f/kuteb9tmv3F5J9/ccB6wcV2zcXhilDayB2gcyxg6qh/wop3zYPq52mw70w0Kbjtg+jIYlqy3blSKC8S8ODOtlDV9WwrXsv/F8rMi+Mmshcevcg4ThhgXZTSAf4vxvu9qBa36xvt7kxcwtXnIcxrvLrTzooTfGjJZaxLuThSsoG25uZb9B7W9SUV+Plnidw9b+EPxJajWY8UfvRV45vPaIkcAw6K3CBjz5O6UdNXg/fYnP8P7qio5jgf/1STwY2IKqUr3Noe/WmoR+71mG3m2D97/7cNv9c4mtOX8gJw25uBhrRnMwFtyz/PUGP3DmkRd1f+0j8L8b5yV89d5apn4c2gBnoMnjNBkz5e7oaRfIeYNFR7++o2BqfsFMTmZXGumL/KK+NQCprrrAzHl+FOKxA4evd/B49/CxQIxtgOmXORIFpn2l8JcSyp/nl905rwvO8pdC3+P9I3sz1AXcm09UIJdLGqm+qcFtGMrzxSYwb9EkHmIgbLggWfLfe2v05aibXPi3B43jE1yaii5BVzu4xAlA9KhbZLNCTlBnkmwTtUXhVaYW7x/XMrey/WYvEsCHlJiuVa+FArFezNE3m6gNfe9xYaENzgpfDwFpqIoexJ//DJFpPOlyfS+rVC2yeGfPsNhx7Zab0pBvYKfGSxvjO0PwDyFUQnphf9iebOT/dc9WVPINIzHDhgUi2upBFNj1bCjBR71eif4xUhAK+bX9QY85OVWsG8GBhv7UUDpWfOQk8QlYm+oWUqUHbQnZlHWJMLvko9ZCcLZFTmsHOH57enZ8rcN/FZm6vj3bZ5a/idc1mzh7IGpfHjiwduN/yWmBpM/aT+T/c/NSf83YSqw7vDM0yK3RHYamkx1LhvypzHyeDSX+90ePrRgVOaWv3wv4Q+i9Rl+Iv5YAW83HetN4U94PkaMOVyDn9mCJ7LJGHlSUaCVPonxIf/2S3hQlxeVVdCIFI7AA74/eBAbG7scmDKDiltMLVlcyf4Q921qibzWbOZ+uxJ+q18gr1PQMUX1t0RZfbJkzR9jw6dxI2e28ICBkZqxW9GbEwemKr8qwTuG0r3In2sZtGhyNRm7ihHu/8L9+xdoM+ej/8irX2EV7FfI85fvaUM0kZh6O6sdW0fZg/jsJM9hHCAnHDX8++wo33e3vHXgzawPLfkruIgb5KTNV55RYDqlJYYqNN+P20fylFnIxaUF71yrHJiC/1T4Xu7TSObZh4oDeM5Pq2HGHrHs3/fpMoUXO9yvuwqfaDzwquC6Ggi2NXbSH66QwzYl7v+YvhxK3wQe/TDw4Hzlrsm/7/H8A0hhFs5lTWRyT6og7sHfDk34XyQZaM84H/3DOl9dntj7/46p2X/jXI+/jikNJpvSYoWY2X7gV4zvaA1P7oBHVOfWMDdfb0mcXsjTTY08/k7dE6VO8rH8djBu2WkNLRWlDjy65iwb9j3F0F57F3r9okErBUP1DZ4yE8vfh5eO6Ta0FZkWMHedjYndNnpGHn8HXCCWMOdT+DsvfCSKv4muMibaI0FCwc/R9gqMxy9om7teKmKeNiab1fWVIk5e5Xs9ETF7AEwV7xja8GkjhvJj15I39jMepC7yfuEznYKhB4+ez4Ep71h/KRo/EfOPEHneWp3WlKsG/FoZwh/pQXSn+FpmnK9PC5U9z82XeDY8Wpw50G6xZvao8ID54DhFTooa+X49ue/jNgem/ItdED3KQBHVTTPZKKt7FE2HZeVrqaxhZOxN1MhzTRQLWrHocox/62A+3t2iY7wigfGugCnAgJgu1I4yzZT/nnD/szyD3F/LM7Svk8BmNL7Y5Bx34OnRSjfZWb5frC0TzvPRMmKh2E+hM7STFfTC+z+s89X1wR/qfAfz/8g+Cv0v+6lH/wKvnLuIuetjqbP13bcpue+Qx5fBsIafgdYKOmAu6H2CiMELlOCV31vxPfnN9tiUE3IG76MlogTa8HQDJqJrCb2un6GV3kn7osDOY+TNwwUYfEGbuOoLc77Pkh2r8ial6LD2FVEMa8HC3XdGsdMk3J/pvsGieVOQk2ygPf0frt/ryZhToID80xsefbikC4XbvcdF1qqClevRjJKj7F/xbTXBjHH7IOdbZ5Y/3vvQnqQOyTeGuP88l+cOTgnay4tCS/gOtKZYy+9rhxq/958rxk796Aa/Ns0sHkbICcN39KFgnBRKcMqHDRtvO4O80zhXuFpi/PgTfiap5L6PjQ3t2J5YTu75E1TiYy0Mdp5EBiVxVuL6Ovxct8D4JPFPXi8ZRuxZYfzTVYr7ratBy6LbjlPcP3lWsJT7IctZ/aGsL4oqqPqrmu3G8Luuy5HzlneNsWNvtKL0OML4G8ebweonnjedKchpZoXxeN3VHjmTDtrzfl3/wzpffaT/aY3C+m/0zDSHf5mn7kLW5J0yzKFG8Ctn2V+br8cn2YcnLJmq+xuCI0aeHmuBYI/qXpJbue/K3+qPml1zGlNwHsJPmD60FmtlzZxzlL2G3YvBBpO6pbDcxFXg+5eGbTl4xtnI/gubZGMzpxUJFXbtQ5spjNgsfZkUxLcYfshEDMZenRPfy56axU+eLyXkN2HmlBWfjG86axuzpmC68SwxaQSx0cE3yT/IvkPCRAxd0vZO+WueKiKWPJO+6wElrwl46KveBHseoU2jk/RzW032hjZjmyKrlX5tsDKZ14/Ag2E/Vfh6t2jZcG2/SbS8qHh8Bc882mxC8W+ZV8J+XlX25r0N8fJ6rCTmd2z/Yxnl/ivggfr2VXYgNqEkGUltOFplzCx3LeX3FzByl1qRr12Mv5XIte/Qb9hiaXsU3jq833e5sNnuQS9ynJvsL/+GH1yaLjD1SZDzCtmH1/jtV5TPVvBL7WCls9F99yb3N4sVoSyhDZ9jmhBNf7Jnj3r/h3W++nj8pzWK/0o/ir+NKWrv0PdumCoBtFXHlm2+pGQj+6evhtD3u/ILTDVOZgm5I4LtroMjtNDwjby9BKYOiT6ifMULxV/Ey4wdCf5MrJcQKuf9Qq41w+OnzSpGiNsXxKDdW8Ov1LJ38XEMbTfQY4ro5EObvcWOFfpiSt50CQwuZW+yxCsRk+9rpvijE67vTfY2iUOOPJ+7oc4+SlNROAldRfSP6o5FKnIEHWfIw5vddcc247ahuJ6l8Ie237FBLlQqhnItPnCAqe2mfuH+naxN/yLPr0W8IgF+soKJCS1n9aML+XEv5QEb+jVzFsaLvGIn65Y/iOlnZI4poW/O/eNZ69h7CO2c5pcjF+8DMHU3TfCwnQVW8LsPOtba3YiyqdzHfhTAVOB0TxL2quD86q0E+xbrpayJxP0G40HJWtV0KUjebiWCgW+yi29Ayy6v8LfTBX4/vfR2lE84dMZMQQ7zrgv8fjaA3wxoqLPDjb0oz/dxxQ+Dq83UAvePh1UJHTBb/0tMGf/72PufmNKU/0bPzL+u/WbneEq+f04r/vM0+JXzYEnFRkWeE2s5580annf4AOb61XIHLZUXFCyvL8WvRAJeUiKdipHsN/ES0IYj9TQjL8kRk6PdRWW1Sw/KLTW2RBoiRpQXMJGtkUd577ExmbCbiLyo8C2u5qrNAs/oER9fYotvOGIwPGUpxa48WP1dX+W+hhn8QnpCTAzzm8r2ezoR/zAXMfOsbTbYuFNKfnLdzdfhx5S0uVGYlinn4XAAngwZfAhPZa1/ExLbj6ml4pTDz93ywGTV2l/CD+2AyTzRZA9PuQ+i16aWz7eLmm0H8GfpMoTW+/SQc+aiQYzOitwKtGTZsq8B7SaKHvzWo4YfW07NBLzx9DF+C/Dce1TrwPj4CN58riLmvsWdsp0H3hGyH+KoOwET6SK1eBlcMrboGw451t6FLmhrg6lZDS3rDYGhuAavxe19S7B20BmvK7RtbxIvgMEnnr88hyozV8BgfJ/IWpoW47HPd0OilVZaQWOt/2Ht/EgZ/GFvkqb8N3pmmvpf5qnOsfvkHifIi73vsmatd1lQeJZngHWBrAfqn6CFNiyFFz5pNrM/+4JEor0qMSk2GVtd2BDaJpbf/UF17D7umfBbKX5PO/BC9bURM/YvUvxpMMjYTwUmvC2T35cud4PZ7i4kR33KWoYT+GGXdGNKz0pUBccbtA99ogR5fg7tWabym+kNPBI2maxXalcd663UkrKidK0gSlTGnEfZJ3Evoa1unTyToGmuFIQOYlSbgGcuC/VH3L0jj5sj8EidGE9yswd4JGPI86YDTBXLqqz88QG8c94I8GCUJgoP34jx6lc+wVu/vOKd/P70GxByyiqCn1H8K/zV7As/NM2OVvCYDBmr9kZEyWjjV0Gb4f7g6yFyzvRYiW4yFGzX6g0JuFRFuCv4L67Ks075Oan8YL6ImOGoDuXaxrW40zKdeYLuFLY1cuCxGMKPeoMtec8G2pRe0JbJ54vfMxfa965ifL4NeDC7ahH86g3jsc2bAdHTgd8T7v0f1s6P1D+dk6ip/5F1v7+NKS9pDMqPLLVEoQclm196jALrCJ5JjpjzsYW8609nKRddFDCWfQc5ZUn2gt9oNxGbm41GvB4gbx+WmjxvVn6vYhvZR1UBLyjcbCh8FBEXn9klYtch/EKhL3H9ejjSEXRGQNnxKqoAKdhkjl4OKRDziPOqQgxucgEeWxL8hSuv3x/fl+SPGsTEUwtbdr2UR4oOe1JEc8Xvx6cIHnxmHhV+NIERo6kvxL0igbZ7X0rWV+U63/yFPJ5EwNTzhrwvTivwyMWEVuVzV55JYAFT0HIN89biTMFnk1R8fUaMX6PdnYo0kWcK9MET+VQdUjJXgfm9Dj/5q+Fn0mkMLRyugCkzM0JgIPa5OFXApHs3B+RMBDBFG2jP1ya6UbxqgNFNctuxUvbv412XWH7qX4i9Pt2B3NMI7/e8CZWdEv1GiTaTa+P5irGnBv/mhdC2wnEuHeuUCyNIz7ISpdx3v7w2D+IOA6Y+Y7xfGxkKpZvwyP1eOPqHtfOjwfgPaxTaf6UfxegvY0q9wjMXkZkowUiRfsX+WvA7cl3N+ch6qs0XvLBHnvbfx6XJ9otTRq6WvawAzliwkGhArvHN4VdG4LGKQ3vFjxli0pe8cO4QA3yyi3iQqD6xZAxtI/qW1FZTiSml8THnXEDfK4rObg9SKQu7UBFZuiiRVwkxeT3AD73n0J7DIl9QPH3J/t/z/9E31y4oXG6o8ldny2DMjQxKPfBAYNjQQqlS10TrV8ID/l5k7NOJjhw+xvuxL7RZoQAjgiy/4r0KMfm+vRh48AntuDloNTMDcaJkEiecK/lFsM0VOcLx/EzhTgxMlP1sQHnSZVYQGBg/c/MCz411aOFEfu/LUz2goLR9y9/OBxHzWadSXjbwW/oFWu9c2je8b5Vz7ql4nr7xskhsixjv7/o79p63e6JhBEwNkxqYccsrcbuM4RefsmbTgd+Ngge0aXrwW5bZspdzImscrQtyjvEQ8JN5h5yWzTAex4H4kjueHS3Rts0/rPMdacYf1ii0//U//0cx9Zf91KIoR5RcETMBc+FXjNdlTi5LgIk9VB3LZf++0L1Bi2zWvsF66zX8jTZvlWCgjol5WxX+RNkib6sNPP5Qi/rEHx3mdH+Gf3qs2ws54zhU/OEUeXf0+YJnnANiersYqUyuEpIXHziU04SrbF2wL8WXT8j5940YtNtdQKIzoE31WWAzV/gL8sk+Vv49vTUsnnQZORuduH/NK519GrkOuR4iD6sRtOfMqytooSfyvneR+xBe7E3x/oD3Gy2GNrtO1YZIN30evGQf3GW7R0wvUtnv8KxlrPOppOjbxIovTgtigdvdiBby+1G/hlY77JhK7quF3zw94Set6Rp+bNBACw/Uq8G0CJmEgpuoxPYr+2VMsh94J0dM91vwZE8vLxS+95kSbFehzU4/2RPThv/xk27A2GrfbCnvL/B+bK+2bBrtavjZN3gnKKE1P3NZ1zy3kPPy9aJhvx1GNF2lGH/RDRtWP2T9WfKOrGDaLoDJa/ehuBKFIrxH8w/rfEf6n85J1Ib/lTWKv8xTeWvq8vtGYgWVuAr22I9mFC2mJQ+OO8z5+5ovyWPnhIvvDtrBMfOUolHUVsG+/9ix/g4xEjir3PJfJXjsVchabX1Vcn7XoHW+D/BE5ixDaKu3bzPrtl4QJGVZcTOKO7Y+Ghz+5skrUWtKxwZc/ZA/KUJLDB7ghf3LBo/dxtCmLQNmL3vwCD8J2R9DnhdsZFlK4sfICk65BT9x3Mk+SQ5idmTAj1XH8kyZMY4V/o0XgvmG/qI02SDmqgLa7LXLrhhj+DnhJJeG3a27Re5BOSoikvvnijMdKe6GcRUM6gvGowAGvCrKgME3tNrk3ijy79BekwPGjwdyb1Yb5oqfiUBHnlIFeAfa1kc2sNlyyzrwPi8UPp/JeqsUGEn6dlYFrzOeR1mc5pRZcQx/SL7J6lEpeUglS9x7rGY86c4U/QpgZLzD80U2/Gnea6FNB7tFzfL5Glmql8i1+n5Ys+vVvFI62IQKP4cLaGW5Fi9OGjA/6fR/WOc7Gg3/0I9CG/5fukbRbush5Ys9tEbfuSLvzt0ZBaZaWkF+kn2SXuCFIOojz3+8gSrPR0ooOJ9baJsdMOXE4BWn+2YVP93gX1gCLUkLed7RMgbPkJZVRCELK7H6Xhjbb2MGHmqhrbw6btn603gU75aci4XGW8aV9kV8kQeVvwugFZXAFBQem0Thn+MAeb+aMXjsNbRTqd9K1t5YQq5dOkqwoqpjyc6Gvzm9kYe3KrTn+lCWJLRRzAVlkidD+b1seMP9I+VmsvC9uxCla6EE58WgZroPns5vZ2Bq9oB/4wFBW1bLmHMrkz1kRlQTT7wU2mwEXmmG9AOvKPCbDLaPnXYnYN67QsvZetCx37DjlPZqYfl9FRgJPfBEaO+LKjg7GN93plbQZopcC9dDk7lJPqP4dIsqf2kzg5XbDDz0njvye1tdM/aJTuSavZD7y9nVZvOja1NwXUFntHP4xaA5zSiN5T6OUyL33ds6dMLXDit/IfvJfw7dk9x5Cv/2WDX/ElPj0Z+0n/7/tKG1/o+uUfxt7cfu8sy0Wpe1431oKz5ay/OaYszJdhIytr58F5Qbd2ifXQ95rvLuMYVF3EIbbcc2m8RtR57oISa+G+lfLvqYeHgBpg57XzAK4PGd+Sm0/F+NmDqZa/x/3gd/t46jhmkHIhJrwcEzr6qBNskelI+fgeXHfeR1IwSPOd8reFI/yu9dtQ9tpPaOlq/PhyU7DNWYvLzvVMF1Z7UM8ksjd3MoOHcjv2SXVXYk/mtiiztisWPZTyCmOtnndUjAlF8aFwouQvDgOcO/340WiMnZ5ljx21zbMQNETOnHB28MHOSE0cWsKOplacVHNvzP/ax+gcEitYLZPoC2e8PP+HtfnuGmyt5ldudRrllcCTRF6Gw+zF6yn3phBXPZT/D+jMCjr3cGXt3Cfz3fA5P88BJxfpqoKnOfkU3Jt3SQsxQ1Y3lPL6jY75FzviHGw2CjFeVUIOedR37Exi/fhNR8w2+6H+QcOrU1pZkABj8NMJcvBMb3OAXm+V7/h7Xzo4nxp+9To//IPoq/vUaRac2AhOohjzffJWOd0ZtSvvnA40e7G2NmuGAUPeu44tlE5rmbH1GmRU8lePGEsSOjD2VNk1l8tQaPZZr8prh6Is+bLvzH7WSfoIV6gSKSVBhsM0DMBdUYMX16r2u2cUwizh1PCeqvVbPBiRrK48RXfBbDT4yuukf8IhJLPAIfMZbv58SdGXgoDm8Zu7AsQow9HM4XK6VhythQKeY9xOwjW2TMWWcFeY8wUvzXCjzjVvYDPGvKnjFiabCsB78V37/gkbQDr1b7mUnhdX7k3HtDa776u5SSWAVvdBNE8Pyin8mbLlLOJweMTyfKjvz3I6mCnXFlrK5HFkVZnSncl7XsjdK6lL7OvPL1KzDib9iTQkuunS8V8JK46ifK1CZV/CrUwEtL1yQe1ZHlP56iY9ZWrOQ5IQ4PikJFwjAiYNxzfEW4HeZjMYF/c1rkPH5ooW3n4mtCB7CjPANhlTGfyfcbfkN5dg60eLroGopOJ+iKqTyT7p9haqyof/o+Nf6vrFH87bX0t6lQar+Qh2dyj+d9PpiSf8tlPY9YQYsUwED06aB97A3m8PU8hSQ2o2fFj8fEZHwLz+/J9TUxceGBZxm0ZPKVPR+5cbHZbWZCe123cGvao9bZfQJMFGsfPDi+3EvmNfWBvNPG40EgeMkKbl8lD/rcTxcXk20S3SVhn8GTtnuBtvNmcwofCXjonQ8jptZ2SHHQOMjzDq+ZEuoKYrCXV36jIsa0dZTj/lqEmN8Ao/pPvxP162PlVzO5bjYViLnoxRWxK8Gri/pkknCAqUAbQ8tm210iz5yOuHDOeP7BpwYGgiO06P0GnlMtW+6/08Cj1yPGr9YHc0qfSlb5Gddqtlu0BC3qghaOB2BkFrd3SpwY2kvfyX3sWVMSsRp+bD3H8xxv9ymR9gsrvuesZepzt6TskDvA/IYJVjyNBDmqwvi4Tz9jU3Mg/a4SV/71PSC2WV2QE8dn5ARdyPPATPBguioChQ8L5IyrG91kK2zw4q2I/mHt/FjV/rRGMfmPrFGM/7L2O+3rH7n5OlKC8gG/0phRn5BZZX3QFnkzDaC1RNUCc/cZPLDSuwfkHdfPynfKO/JqXb8o337SKghNaMPvJNIo2nwxpwN1wVhQSK1yaALuV7FQWfPuzSibzICpdh6XbDymPSGFe5bvO0rGZrWslfd1X67TQStZjQoem5bQptv20rDNxZ+RMH/w2NliFbHhpwsoHdUHxY82SslOH/VHkdbmlugy8GSyQl4XiCbuP5fQno+D3FfRnYD5/fPasfPOOME/yjra1w0xGYU5Yjo9H62gel90dtjtYgrmnjyH8cBURkNxpFS5gZdYD+Mz/HZvaDkvsfin8g32OsCPFt4PvO1MtIwdp40D/UscMfytGzZO6EZ+WuL5RlZgMFrbR4o/fbn3qad1LDoCE6FXhjw4HPDvw8ZewAg+D7JGtCa2DcHL8eQmFDGI4Q/vzWyB2ZrEPFjm/o75Pb1PIuigjRuwMxscZU2k9sT4zwbwp4VhXigNEsyX3+n/sHZ+PBj96fvUZP4/C33/b8JUkTD4gcyDtnmu4YfEkBlU+KVc65U9QS75C7ygrIA5sgYl2/9GAZESPzlP33edfb92Cy3ySC1xUvyaferdgJzKBqbOFXgm/3Tw+P4F/ggWu2MrIddApgZ4Yr9cZ2yyNnZEZuUq/LviEbSceqZIRczw+RcY/FqtAy2zjy1xvw1q2U/QpOQ8yisxcELBJttIUPI6HSpxHnN5lkzXEbU7aK+XKv2YECnxBFoK5Krq7BeKK7l37cjF9nJt2Y9nJTnhknM/PiImd2e1Tzn4Ugn2wUVlRmxHFF1n4A1ljednLisoGXrgpX7/qrJDP2pJ3N/g0bYABn/KHpiyv9By8+oasSVvDiRWH08RqzurmanpF4puaQZtS4HKJqwuKNb0RBGPRmvZ0dR7VDxfoSXYWJRsCj1O5CaHKsjAyfB3qg/taggrGDUXuU/jxSjXF8h5doT3Dedljzx/dbT4or8SbPg0j0TOOuBCNHi/I69rKqZOykVvYP/D2vmxNvnTGsV/pR/F39Z+7ajpqChzqW0EYmgSqBNKtAIxdTshb57qBTA15FElyjn0+Eeb+eSyzdMSU3WtssvQeJJHdmr5zgYx3wj5vWY/lXlegf/wr21OnH6+EpxvdcuurTy7JZDrdk8RR+wWNVv4h6lbBd28Emx/bUvid03wYGeqHdMEYpK+GfzQslrAYx9kXW3Phcf25fehOmacnPf0wIPfQolYOWo/FJ/TjHMmefJ6FQliUgkVsR4Bo1XFLlQ8Tsjj6+NVFu3RkbzA8xDjwcBmZ032pKzVgvvQfi1rI2jL6GuGXIzW0GLNW82IHwvwkp4tO7a47IApN4H2Gu7hJ1/a2iQ3moEHJk4g2OlU78mdHLyKr7O6ZCueVZR2Ssb93XjZsuWSMD5nnsCvHWVte6+dUHBrodV6c1ay7mJY0JrRgYtSZfCv50yQV9dcCfwv/OnzNADmBGF8nkf5vi4ZFN2f8JuO3CNs7KET3EKDP/0NocUfx12F+bSgXZtZ8y8xpat/WqOY/kfOIPjbPPV90oeSxTqSZ2/6HavtbAS/k8i13h3ypq1DqznpFNop7sGfXHeugBZsHopvLoGpOqgfFB0rzJHl+SUzVtBeYpwDk670H6JfppSNHL8K1mdomUUBvxY6GbTloh0Jtn1lG0pWT5eLh2btmHgjb4vXQiDP6mrDPmfEpGeMo4pfH8C0o/lTaNNJbvG2DXdsOVI9Sk/Pg+VbLjDp/Rr4OyHP3HargckWJxFTYrthFTQteCbiek2ReQOmfEMr2bsxoE31nofnS3zGtjKmXVstLB/ar2FFbAcUd05o+WeG5496Dd7ntASGblfw3NLsnpTm15j7Vx/jt3XAo6Eg8MBkGhAzjiV4WOt5VrBx1IzFV3aior8Fj/kVMHTaGBl5s37C/a3ctxGzckz+dQOtVt7riLUrfU7Z63qwgloRJuu18JfxSfbf0E/IEZhQiwJnBL8YPxYms05sAl6PCuTAVNb+L5DT8s3cr7g4g9d6ww5+cD1JeCD2+j+snR+P/tTjRfuv9KMY/2Weet/gB9K1CJGnN37LNjrp5G2XBQ/u1RUeezqYQduN4SfuE/iN63bASajxowpOs3XHRCLuVPwQE7zr+RFbjLovOc0EmFQS+A+jilIqyPA5V/26xp3XwFQtY/oAt86mmrmWe29cy//Oqh27RFkuv3UiDyc7UTM7qneUDWVfI3aBx7YiWat/q6CdQgeYum9Kl5AE9orYzyxi40aerXPYpJW/G0LrPU2C/2DgGR9v07LSqM9EH9k/Qn1cM5bfmpyKl1wj8XxgcMDqMSVBlVeI8Qvuf7Z9Sj7w+CLvwBu7MErIYy78C1RLwxS5r1yEsufmxQAGD2IBHr1OEyUYPJfQYq9yQ86jdRXxnoqIuc/uSL64pBXfuMBQtkbOyZ0NMHUJliUTi0juc48CS6h3IdhaUWfkF4u94pOmGEzdZ7JnaOkpnMVqy94vaPNC5xEPRlFtsE/UjijIZe+4tTbcMb6qM3KXJsZ/dsf72YrUuoNjrAjDs/9h7fx4rP+ht7M2U/5fCeL/s5haLcSLslsvrMRp7TfMHphDiv1ZrgQf2Qs5WO1N8rQr/n7WoMdNd8GJ2/cHF0d71LLLVW+IxhtooUi/CPYa1h3xR4Q59V1oN6ulGBh7+JYfRNA+2RB+JWJaAfP1jnG9RWuT8FSqIHgUxvZj+B9nZiEPLxqWsVGdbcl/XuGHCnsgGN/rBmVLaDvxy4c2i32bEHPXfSUcvbKZIs/W8doNeOKkqCrjJwrJn4BngusTPOO/ohPx1Csq3ivhd+BuEHNt6Fl+uZZa6lOOyBsqORcDuQ/EuDBBcdwLOHenasns4S6mLH0CQ9M4KFk9Ne/kRIdIEWN7IfdhmH1KTkVSiXcILzSdSUydn27F3bdKrOpHyBn8mHKuKxjfMGIJ8VcNP9bP8b/TkT2kIL36Ch9cGLHNsjPJ+an7Kmh/FvztmR1w/wi8Wp6RcxornlPEM4zPZSt01gWZTkE3zRUx2iHnHNZZSm63w/hrrWqw9dOEv31qccVvRfMPa+fHkz/1eNFm/5GemX9b+81GZktRqIc8mMNHMOF1GiFN5xXP7oi510fW1q/mYeUfe/DAfX/vUdFzHxZvdnHD3Ft9o/B8Rd5Tbxdi6iz6EM+vueKvfNGyp2vH8F+hAEaf0D4LV+4bn+TgsUP/bjMRRCtK5/BQ4mdWjL1XO/gf/cwtfmxZxIIU2tAbC9zfzHyCH2gMKnIrs7j3uzG2GhkOiZ635zzacZuNztEDMbdOLX4NgenhcRdQqr8DJWA3VjNltgPKXHkW6iS5CjZhBnhUcFfx7wy85i+zIRXOOQeGE7k/MIBfK4IssPzuhucpFSOi1FDgL+fWMmNu1tyokD03/cUQ2re+A/N5J/fsvpeayZxxZlPq313wxKYm1vgMWm8Rgcd4pEVs11Nj8hOKq8ChIGLHp6mRp0MY+tGu3jFt0Ezht857LuxXJf1ru6Mo/nrIYcM6Y+fJekbJ8wq/ODjXKssOtkZOYuTcn/3kmdxXAmZPiVBEt4UWD/cd/Nv6hZzgXvV/WDuP3P+HHi/a/D+yRvG3eYqi+knxToVfCKaLkvWYUIled/iV8H/s/1vIb8D3NrS4agNTTeC7FOx/dyWwyrhm1+EOszb/ISbIWhDLpvTGnNd5BS0CPzR+GCHR2heVH55VaLetMSHxWRTcf+5GNqsf9pLSWUuWmB9/Bht1DLxWzTwlUKe1YC2JNUWJ7OW1sMCTsbUbU9R/pFWgrmV/dlYeiG/KvRWcJxU0oyoa8NAogfZc1S3LDzv4vx94RsCRlGxy14+UrebgYWOi7dje7hJyndKt/J8JfzJ7RwMK1F9WiZ0H3k2+DH4tSn0l0K54nvLdBhTQAVorbDA+TYz3L24X+M2h9HvHrptQ1s+QY5rfQGcjJ7KpOEDb8v1FtdkyVxPyXbkmwTX4rWa5i8hZPOHHHtMAPFypA+Lc8rlYMoHx9qs+5UMCpkSpdOy5JvBeEIH3dIHx/Pj5DPlIrkvuL/CLz0wfkL9vcsv3esg52xVymrO7Cbnv/v/H3dt0q6p72cMfyIZBQaUpkCCvyoKEl56AioKKiop++mdx77+qfk9rd84edUbdxh3jDDYSwpprzplkJajFrUdZYg7lGeGjSfaLdb4LafLD3s5T+pfUevxpTLUXdoc8XKJfUDdxyT6xTSA3zWEvrEfiM9nv0L8s3ZSKp4EeV3roAOG4uNWcHGcVO576M4h8jzGhjGObnbYIgz0Ndzy52KhNXF9JYC99BOr9syRYMuyvt1+7yGNO4TCmyr0JhaYEyGNypLBTiBgs1HfEY+IJn5krYUN80/D5Z3dis2evzCCNScGT5CBr7Bj5aygmqk8S522oLKdwhXLe5jRevNG/mQfEVPIo0fOfTqgl46zbQ2xiHk+K28VmWpNtIe93yCNfn/XMUDGnhO1QA7nYIO8GZxYO++jGtUjvArDBVQwptTPKa2MFzHyo53/mIignFzNjntbNITiWw5rb+1liWTDwsH4FwmWTMfY5lchL/jrngnPEdLtV8H3Hqy3lxQX7u8kaAsk3HNYfypKGGe4wArE4YM7IKtqxpcMciD9hyJPmiVryujU1KN9OyoWSoV88x40EiTPUoiy2KWNkhbya3ZjgcbVG3o5khtraHWFOuOntb2Jqovw07sf+j45RuJ/mBuFyltQChnE9sVS+ULhVyZM2Qo9tXsoR7L4sqeNjj3r8fgwRU/rnxpPNZFaimiobiLbDOuqRfrZZdB3G1rV3ScQX0NN/Pn0CkfoWlO8Gf3CrGXpo+kFtuXzeNDaySgbl5xtwYV2+EjNeSoxaZhMNY90Yg6/KtyAiqN1iusKgPHaNDHGnFjQh30Rl7lvxAbyHT+LQQJ6Lxj5ivFD+WROMvHQp7AiiC/JMfDw2GeOTcgfRTUZtJ/fod4qTloGw3ZCKzVW0zFoA5pTPpyC8OuH7zNZaAMHjjh7/uZV8BkNVbjpHLSwcbVjfd8b3T5JdWifJOR7O920U4OViy8XGOPfsXQjMGbMp1PELGo2Vvp9CrklbzAHDGtixUyZQ6hr6seMusdn6Wn5ht1kir0/lWmU6L1QAde8TUR6G9ZDP1oLSH+p+S8p89h6tlwCGkRAOBWuZ8xEEigS/H2YPzDnyTUpBiBD7X1VRN1CBvLxzGswBkWv/Yu38Yjr/QfvJ5C85e3TxhzF1b/x2OGsl4cldnmAefrQ9FFu/RL39WWnMk3wVykmAeX69REz5zS6ALAlvlGs6YgpMuwaYxBlJ1s1ZYwD9HWLM3LWolqj3Z26DHl9SORFGgzEQ+a081Pih3g9nLWq93KeQTN4B5atT1LM57fDvd0/UNmZEVMYdH7Vh6yPm3ZlQGZn6U8hokxP+5BeFaXrrQbFI/ZrX90hiUWE3sIuGPWW84fmuY4foR+7oT6ojE+z2tksIxXBuiHdEv7PXuxRSH3lEoDZt2GlsfyAWn6LmMIw9Pz8DpuY39CNpjFpMt9Bf7XZ+ivpMR0yuCKthv22RJ3iF/adu0Y8lnYs5pjWGcdStYJA/z6jniEpRCzpqApBukMfCR4LPv2oxCNPP8HnlBZ83gQ9q7w2y2PjKFeZl6QJC3vm1uEWkYQ9ZrCD6csRo1jWM3RvU5gVfo85YXjDDqS/tA+H3hX7THs737VGtQwZDfZqywPdbvMUWCgQ2EcN2iL+IKVn9YdxPJv+9a5L0v7oPrfqn11EY/RV2ZJxQ4S/RDxlt9oa4zgoi9D5WWZpqC9jNh31/9Bfq8Wh63sBeftxQi3jbjJ1Ff4J090GPvpeYisKkvUF5z0salwuM4f5YCfyGN17HzZXZLJARE8UZeSy+LDKFjS6SAdE135D4tD11LIeWQ/wuQy6Oc96jNrNNyA/uMO7WDevtXpIE2bnIefJQLj27HdBfCM30OXd2X8SkrtUQ9xZqqfiB/kcqEOZx4aB2W4oGWKepBcR3e9gDszRV1pvIE8mihjpJX6Ji1YL1EAQhastxHmvscNI2EO0z5I0S7dawziMCWCboP7Nh/3eZdyfY5mZKkW5MzBlxNoXk4mS1OL6GdSUqUNhfGqCJ49UKc8NuqFG0sX0Nm6hsI7fDHK48rEMPLpiTkHqQN0t0f3lO0N/N+ByKLveHmklasZPJhvozDzEqEqExeyrGAKWDOecgkJeZ3Pew7R38fs0oUZh1a2LYqwX2v/eSKrZaaJhD2g/608dF+cXa+cVs8sO4nyz9JWMUf5qnupNAj93NURs1E/QrbsheUMybggvbMhWmf/s5xHs7JqIwMajs4QyBXbBoibD8mWDlGirYegvU57UsFBbcyyvG+IBJukL/ZPtZBFtlWPvjnlDL1fHgwcukrJPOREw5o06HROYbzr1b1DLjW4WwK+5AYnNNUMtg7saYxefH5luSmClKAttlhH5JeiUdqy6SDVvt5FPebqOOzZ7qEQKSIm+eCjHUP7EAdqEV03hMUbsZbrcF/olKmkThRGHfiR1D8u6BJ8ZZKtmaa2/IRlVOkvMU32fTa2sIqhT94FFgDH+0BnmPhKi1uhv2zzge6pl2+O8YKPrJbD/U/p8y7I8iNyu2UcGAYC8FRGxkOqwxLlGkVR9s3/IeS/glfCQoP0Qt1r5ihV0V5QWidjnh3ov0TMk91Mqmg+9HPjxjp3tH8f3wYUm/J5iTaDeCJP0mXBgF8rJYVYjJ46Tg/KZNkcdZJgB8ByF4OOL7Rat/eGvwx8kn/cXa+cVc/kn7Tf6SWo8/jalR3jUQp1JcJ6MOtU48ljoo1WVBOX+ZPev2pQLZp8brZ3kYR1vu1iCasq3j5OwA+5TKAQIpy6h43RuJvS24ABQr1E79VGDS3frhcGYBp/HriF/4CJkEIX2VXIzCVmInT2gAa29dx2Z5Gs7lEKgtYQbDOgGaMVlTKWBKRu1WP1DJWGv2AZ6rqJ1aa9WyUZVZkCoHD2O8w/sx+VaQZpeMx52Fz1cmyDOlP0XPP/JQu0XrKoNU69AvXehEYuNXxwGsHVDxjVEMaeqwf19aDbUbEeYQ2mg+7N0Jatd9SVX2xNshmC2QN71x3LM40jCnVGVSJ/oUte/LtQns2HXoj8QsWb/2dSjCb1An/MQ79piiv4vNW8ZFDti/7xZ5L3+oqMWMyVliz7p7QnmwOWrZFf79bW4p6H9Sj8TTvhYsoJkBMBrqxQ5+jf39ZioE00VMklnEMlab8ML2GQWN08MUMYk/BYFjYf/XpZQx94jKvCzQf8XL2fUXa+cXi/kPYxTy9H9o6n91jOJPYypuoYbkuol5EhaodYy4egBsVIypnZh0rHn4MqT9a7i+Qkx9DNOHQlJbHs/vN591drmH8HJK67iIm541B3aGckYKmqQ68sL0hJAR+z6qRZphTO5l5Yu/fy6G84OVnp0KbQm54Gsa3xujYnzqr6HsrYDwtqxtpuqKAfFBirlY5qJj3ha1TfqKt5iH+0vFjlMVtWFReHUyLb4VyzfSHoJLgjEqvQVjYoyYyFksalFMJY211rD32eJS1GI+OXfsuUMe5e4tqOOnhNrwEmFOyctgGDccajO+RxX9mi/xWkCA2k3M7GFNLEetrAbol4Lr8P51ixjLXqh9b0ftC8EyTUliPyeCrUtfg8L5oGM9jOqG1dqwtkghyEvpP+tW0P1AidqRJ22FGA3mw15n5YUjj47QPxkTKsOuOns1bzgBprWaBlFh4u9dv7Rjp3k5h+Ak4ppfdwJ1gaV0ED9ew/4UwQp5/KBFkDEaod+lqIUXG4XD3hzW1LZL+Tcxpao/1E/J8l+yjuJPY6rfN0gdjox5PH6iX8EvcIc9DHvWL4Z1AXdFnUIg8phyVxctM9nHg/R8btFf1TebpTN7B2L1Qs9+tiX8xulwlui+z+s4uGFMX5YKaq9zF6F/GaM/+CbVB5JzVyAv9XbH9s/3GDF493k89qJymM9yYZebAeXJ8quw51PCGPqesH25g89fG+j3cns0rFPfDrUUj5JCps89nszfRsaCtt9BPD5jeySkQCbniAkYM0H5/MtVdiFqAkJ6IuYXyaRldsEwpi9xMIyTMZ9t1f4OIn9v6/h4weedenXY/7zmnFc1R+2ZqmvYvnYYw5Nu0gzacgehJ9BvjrdMYe+b0uPzVilq590E2L2wl7AdVQFNlhP0Q1LWBMO+U2kt7MBsWPxVkPdeOvozU8b+XhjY/3nGIsJPx7pi4WM5he25wfc7jonNtrxbQjYbb0jyTuuWfaGdAWgF5hzLk4Clq/YB++Sec+HnK7RsnQSw/YSY04I98vajbCIo6SehcbCUf7F2XpWkH+anZPkvWUfxp8co7M6uYH87Yh6fKehXOkVpodiftiQR90nFxnI3gT1vBOHjN3rgSbZ1IfLJlcQtuaFnj9oSdm2aUr5mrGW61J+gOL9y1G6s0RhqS9SKu3lE4++kRq0zRr+SBxr6tc1baZmrFiO8LnlEPGrEBN32FiQzsuHxtDYQ02q/hH28FKiFbKlhYwe1GdRmRng1Hc4YmGgG7G4rj/Lp6yuYvG8L2Nsipcm3pgrzXqoDu0nEURvdkGfO0MWwI5ec8Ho77NWcdhhzbhTQeGKhNkxvw/7qzTDfZhsCMdPj/ckkiog4n9DfdND6kFZJzONzfv7nvOISgGjoN78K8pqG9AhBcUaMvEZnm8UfxFQga/j7Wlujn9HFBvaNQMybTlyxKWQB7J1HQhJjixi9uKzF9kVRHY9iWjLqLiboByN8v9GcM6ZrxRj9nbWpeTBglD00GUpbxFRc59j+7AE3CLcW8ux8tiqZTdsA4HjAnOaO0M8Wc+TF3VOJa6GsrF+snVcnP507Lyt/ybkefxpTR6c9QL5ZC0zERELtUbdX2CUdaqv0c85YEZUSRK0u6lg3EFPn0sQYHRXXmjuvmcbiVVZAuRMYE6vFsMZUrioUe4vhHA8NeaEcYwzC1gqJqEv0B8+2eQHcbYxpYFnLqBGMgF/fXh1/Xif0C+XAO7W2RlKYnzJWOY8x7CVsn2jf6LFHe9RGAfPQj1zRbTOiNhqgbHNJvP5GwIq6yUH0UlLHskUlNueKA9s+HM4mXeO/F/lwsI5zQB7OxpOSzWYY06Wzx7w/cyXGvmpzhViMMyK6SJTMGKsWiOsxqpPTHdtfvksPeK3FNPFVM2OfoT5rd87jwb8NtSl5+4QwF+ivXmbM2ESnYyie402dOB7J2OnFfOTpEfbXYx9nLHki75W3JKm5FZqIsbF0QV6BiPKjSgSbPQgSzUh3kbduNfJutVAhXmgbLg46KZnQ/SmEISCPHx3E1GShtbDNT9uar/tLxnZ6uYFo84yoWA8jFjpBXsw3O2z/wbZ+sXZenf5UkyjP/pKzR/80pqg5nI/0UQQV3R390l3yzxAH6ZbGHjoVtmVAMI8/8Ho9Qw/s3G82JK19RR45tyq7X7QcAv2IMbTaIOYaKg6wTe1tLVqOHtovKw9yvRnW0sgEeeemdhB8lnktPrbdsAfHGNleXI/G0tcAZnmY16Pt0+ci2+C/n/51BPnIFzR2Kcb4K7Hv6JeMlPBVk9hsl8MSwKcYc7ux4SPPVRnGcI1+58nRb2z3igV5W/0z9Iw8Obds1D6b6ZaIZ485o/HQHwVrFWO+MVArWuvqDDtzqCeL7uhP5BPen3oQcUFftGWybDtQNq2oE3BMwVBf5lAmw7iiIiNPW1vE/C764vOtnVBZxukItscd8u7sOtSHfXv0Z0mDfqZ+n4HJXunD9hAkPDktEeMWb88Q3Ddhndgq9dls/CaQbJduzXcTA/2aWc8hvSZr5FnkTvao+wlsZ3fk8ZeNWjsfDXtZR6iN8fcSwUxdrCFx7yGJ002tsihGnuS0RgyaK+sXa+dV+aeaRHn+l4xRqH/YT52h2aGWO6I2Ykf0D96jO0E2LHUWjzlqF1qh5wa0SyQuyOBxbzcL5Yp5RY9dKQqjSr+F3W5Y+5N8moxJS20HxaHGPO/npGOPVrgAs2/I4/qOHl1VxR2gq3Ka5LKN2uZ4XcDuKyMmXueTz/iaLAATt0fFZXtijOq1Cvtoy+tk8cIYn/GmBRHGKY8/w37oVSyjFrq/XS4mOt7vmFmCPGvEnLM3aiNTR0xsm4DTOF4gpqUxpv2wXqNfOo9iYJe5tAbsrQ3n+o4M+xplNXDYIWafCfqP61FZQbY5IM92N2z/Z4XadKu9BU3ELLbZuW63EHyZIKKYNg3LMnGDKPugtprvmMRGl6UKWexvMCGkQy1KJBzYH7cx4bqC/esvmAfl200oP5wmgjWP4UxtWmB/xbS22Vp5fCEw9y5PHCVCOR1RBcSyXPPkWtc+UzttGGc8IY+XfMgJvt9A5qZZHT+/K5vlS9uHMk7COnY/6Ae1QkEMpzL+ff25/mJNojojP+xHIf8t+1Es/zBPZQe7hKxSeS0OJfqHeOVXsI3SobYDzqgVQukDwbDvT7JfIaa2kxvGmH681KIIMomt8jLDb+gMZ8GskcfucpdDsVlmlMd72rBi5TuQfpchTawbeu6m7FrI3fOwFWplD2MKqPDTueTWsTIzbJY8agWy18Qh8XSko+cvDwuI8xZ55v1BDx7M1DOIh49+6aCbKntP6hHs1muMOd/E+8nM5xBcDUHiYIp5/LaUVrA7biKSxDV6+sko20D5MDCPS/rEZ7e88qG4mBvK3S3GnPzP/g0z/H1uTjFG47HCYLsezqrJdN6we5KZUKgx9kd2w/6JJZFBWOLzeD1H7XtbMNRu9WE4pwSkltXOcgGJ/1iThJ8QA5scMQoGai+xzWLEwKx1IXwN69C7VSwYl9QKUlWGWjibr8q4f0Uh+PFdGpfDmE24rieY4zS/jtOgZqy/lV+I+xHqCC1HrZ3amBPDZZVh/wjMOS3VPIDpJOTJs6Q9q8eY4wKQsf1aLv9iTaI6/6kmUV78JWcQ/GmeInGZwz6fYcyODwLzOlQ72O92CeHUFRKbvao3lJc9Xn+ZAthdN03UXuRCk+VF6dh66WeQXEz06BeBmFt2WQr544YevCjRP+Qv24b93QcSNxLq/+qqYszJX9SWQdEi78l0htcrxMROO6HH7gIJiiK0iXDLY8eUPWIukPHnkkMp+Uxb2ScoduthfwUa9+yccuSB3HNp8tCQ11yLARQL4IS7F2Izrksm5NkuqtExIsYPB20N2/KMPExXZ8aCQCCm9hFqqU9GemYs2A4y+kAtto7Qf63GCoW9u0beUBipWB6oFFL3HhF+dhqFlVMthR3fod+sJqhNi1Sq8f1HAnlEG/yYs5xDuXLXdRwn1GZqJRiUfYetOajYv88O0O99K/Rj6iz22Z1h/8cTEpBE3X571iuHHmBfOET0VoTfYykTiCTqU06vhsJWc+0DabLF9zWftcJGjnaAkqYpT47JRGI1UxBDb4KYQovVMX/a2gDpjVM+HGrwi5haKD+N+6l/yxjFH8ZU/oQtiHGDfbzNMQaePWoZLkNM4lmBvJWl5RtgvkDt1PnMZ62YUIBHcSYieioNm/h9AmHyjeuktxpgjiJx5Dn0E4l9xRj6hpoNu4cLyBkqzVi/H8YF/X3G4zO0Pis3CwVK94mYODCDsS+TewiWY6uOy/pTstEhnUOcxtg+o29QK3X+HvaHGz7PNuOGPed0AXs9RV6TRKSxspJ84PUbMQTGSWH6VBoWJ40inpAL8qR3Kl3gkYQgNU4M8/4b83jBe8RUCRhzdiTh+1dz9Efshdpx4kkG7GMfefakcfQ7jlgOZ9+g5wcF/dPIw/fP+BwxJHeofZ9ReYCwf2AOmHuSza6PxQyCxYAp1IMM/VyrQfnMOY9POWpt+6g5EE475DW9Ry242qsZ7NzRhggv+1ZsOT68ISBzhySnPWIsEvQN8YF4g58d1nIlGWLOGObPKhu169e2C0h2r4TzCZwbJs69A0mphVQUY8wpyqhhkCUsovF5Iv/iunRV/akmUV7+JWMUf1r7rRdSBnAY9spyRlLGAO08euYXxojtNj5DlnkBLCy8vqoFYuQZalD07pnG+zgrWRQ1CfDpGP3LxEPM5QHbIOZSzNst+2Je/QxjBOgB6viyREyNh72SIylCP+SOMo35eS0DfzxcKnL5qLKZlt6hPLcmibXLB3knSmcAI4IYmRKJMbVUthiDGuZ53zwLVhdkDhFfYR4/NrrKGlGhtlqMEMPOJSrZWeqH/RrKiIvoi5iYye0KxGyPPBRaUsdIIrmoJXcY86GMfmkelRxS0vKany6YE66+pIOYI8/i/7D9xxVq0d0jRozdhUAe3lcx+q8UtdcGI5g9NBVz1FNG/5VfEaPQI6aAbNH/rGOqsef4jTnADyOaVAHer3waG/1pi5hygpixj2lzKGYxtuf7Ri2r6cUbcr916nhzijq2cZZ3ELqK/fV1viVbh/0bwgbTiDjRWmKtqaGf3IzR3x22ps9WK+SluBxj+6//zI+NSw3EYdiroInk31tDKxOJ/DTn+7fsR/Gnecp+VxmU3I2IqHrUbvNr40KeEszDPqs79n4OZ1dKwzx88WKMjb+9CqU/ayhffBSfhbofQ5K6MRfzDWJueddM2J6uGDPsFgELBfoZ3iHuxGrFBXMiyCDgL/Tks5uMIKlSxNRXdmpRLtA/uen7OOxrRGtOb1XDkKEU2K0+iIknFYxNHyxCzL85TRahpDKzq2eQjiMHtdn1qLBEpSPkufkGtc75o7Bg2hsQe15E+eeJWrQ/Nzps36eYJvl88Ide68B+/Vhz3tQYc7Pj4D9oglovOn+Rp31pOEN8ATXnKXLtaJZOIDnZAU8m+0Zj7hvff3trUHul14Gn0e1AaX9Qu1VzbrPzQpYheNhriix6Utk1PeD9dAk8zpVh3f1UWLBVhCDJM0J/5U6YB/nh7pFEZ5+OmXH6gu3FwvfL41PL9tqhgT3f2MO4J/K6GWcvSJ4e8mIR1T2b5MP8l7YdxmQ01mFOqCwIbQ9z2qOnJStf7znsrzyo4/3s8ntj6TKZTH5al67/JbUef5qn1D3mtShLkQeenAELcmsMYfhC7SE8jIHFUnmiduiHOcgGY0jbKF9IF+qJJKEmY0ycFAGZnKDnnk2GNabtAb9ZqgdUBOWnYa3coZ+xDAzT85oDO2/8DYhsJSg/jKyKZR86hd2UODyZfUOJESAJpCtbq5OldVCZaAIZ0rqKOJemtcrqWWVDtIShbnbflKxdBwokXoUxtzjoEov3xQeKuemSJB6FjBGp09EfzUMSwwwx/d0vZ5AVk4jElylV2LsTNojdEPPeqS7Z95Khtpt/NzTxzKPEtFrCf+t3GNaNY/v1gDyHs1oRg0zFv2/GqHV3ZoU8Yefo99ANorbS8zVN/LWRod9ETIWH61Az6aP/kdp3B/n9gDx0WeD9wtWQV/NBF4xNgTliXC2hPLoO5Uvng/195U/IFhd8v+RoNIyUaY5/3qBoOB6xf+eShO05TxFDxrBW6Y1cBwlyKRfLCfZX9sxWENQttv/65sirF/4FcIe9Bm7R9Pfqp2QyVX4410P+W/aj+NOY2m8H7XJFHkjSO1JTviYvCNWdS2KPhio7ib6DpFIxpjfDOYb6baj520bDmWh2inq/bjgE7he1XiDhNzwbhweU2hDTrQEtU7ao38MlWgLMx7XPFhdmQLZMQy6uw3lLW+09gd186VBBzp+euavrCop4O69hdwwY2569KYS7F2qp6IN+ITKtBWqdDmNetkjPdoelAoU1cobaiGM/HMJzAu5pGHOm0jPkiU7D583CWgToKdgzl9+wdz3kkVZBjGzHzMLnmz7h0xy13eKC/oVv9+jvrAn0TEqGtVPnLdBYjwhqqen1COEkdznPJdRi31XLITNHnHP5hDwtV7IEeYIY59/HUbBpQ6awzyc+j73lSWJ+lFYQbX38/fX+27GZ2mLOWdmoHX2QFKZd0h52W9OsEz+sUPvNgw6y2MT+ubWnCrXpYQN5kFKCRKop7DmcWw8LA/1mPqEte67IBPiI+3V8FlxjOw1WsF8OZwkZe3z/lbq8IKa3LhduPfm9/ShkIv9Yk2j8JeN+yz+s/ca+LSDQN6j1bogS9srrHIBr5rDvDnQMv+MD8kmG1w0XtYpYYwxhUO1q/KYXiY0jO0JeGwkeX4ZzDu8OzTBmiDmcG7+smDwrKfqLLuBiskQt5Mr1B9LDa41ab7Wy2TMsJMzrqk3ie6h3bHKMWlgno08d+skO6OmKob3vCsSEeaMS42l9w9/vXcovn1OPMfJAnmOuTcT9EnYslesNpP5Wp6JyNhKlcbdEXlVCnmyqGthapycE+NOn/Arot5BYLEjDr4+8eBzmj9SigG2RmTT29GXDduu3CoU31PaPc2y/bbyjYSx7xRP3jO11KETAZ6i1eLluGEsOQQXo1lgtvFnFmHfAGN9vJHwePIyO9RMawM5jZi0SD7XdIRCIqbXBSXK/ip75r0cJoV7oNA7Vg8bE0evw3w1qPbU3SnaqTiqs7emS8MYKVKaX7X14n2jYE5M0zM3fJ4jWgYVavsMcZWrD3tD7Y1DzM7aV5XmaQHm7YvtfC/abfkpRf5qfon/LGMUfxtQiQ4wEczckiYsRxh7ZYjgPttRocvEOgmVc4DdzJqidzGFOdDNFv8JnPKUxoKpjwasHCISCWm67IRK7QcqG86c0jKHrrqFBmRlQnGcBRUNVM7bU5B3EqoMYcoc9MW+NR2D/aW2MaSVsmLk3x8geelsHeegJWkyoBFHlor+ZCIq8cbYE7GFjolaafCrWrIIJRAzvF7D9tGx9m37ATUy5jvKgBNro1zHsPgl69HXPffbdpmh45qpFRT1CHiGb0gR4Hny0Swx5tLkG5nCux5KLLnqWdHV+L2BrWAGPdzphLDx7S8AEo2NOKKqSqRc1hGSfRIS3KuaczkodiPzVso5P6bih9/cbeUsn6I/CfdSy/r1XwFsH2L/TSZ+xyUahkL2Q9kRzajpmVQ8LSquc1VGx9HvaPugdti8D+2dWoJaMr994WDYic5iOxhX9cOmGOQe1O19OScWKarmGrP8aPN7wKmPQqRTi7X5YF3+tbRYUD/SX+kbnsasav7dfukzmP9Yksr/kXI8/jSk/RM+P6S+sk2yM2s08jg9At8qUAw9UlW5LrUUPXOH19Qh5Yq8FDSTmMqjFKOBDXawIILYiTsRkRDDvuvkBtDidkqhBVU9XtT+MCUw2JB6NIpV9GMbMdnpCiEkv9GuT+eMDw5gyRz93rNjGcbagHZ2KQN05Fd2ZS4J5NkWbtZFR28TH8Qi073dJhDQF1I7ZEmO2x/vj20xHjMkXCzZf5cmjIJ4p1KmuI+SVFdTCfxObefpcBXTxOhkWYjB2yQf/oSyQR5ICMROE7gE2dCaR6HOcq7TbPmbI05cAc8gE2z81vymshTbjwWJzYIxmKL2SkR7ViXHAnLNt3CvyyGdC4ElUjVL1jf5zEnmYMyao3Q7PaA3O05kQRCzy0DmokOm2Z04TWkkNuzSbE1DQ33XwLe+I6evyBrtdb/Nk70aClfvPEzbz/EmhHD1UeiGihVwJIx6ns8Gf7fIXePgXJHg+xyp9ez3mtMbFnHYboxZ0724B7C0pBE68/72aRJks5B/G/RTyH//9b2JK+8N+ihcVwI6rqI12gDGhX8I5aOENv9m6zhsatkNtvY88wVcy+pcYrh5k4mFjntVQa2lfaTPsJcZ5PBN1y2az4xxWWvasoyC6Ad2vmAbR+Lvh8bNFj27bSQOrTB3xMEk/qLUs3kMYaPh78/sxY9W+x+e775QGxkFWqXtYoKeOEBOxmtCGSZYRgYdJuo7cHfLA6HX4Qh71qHVS7ER2Gd1OYJubM40e3VWlj1GNPNMI4MmjpozdTMzzlnGZkWhcv1oaZz1F7Zh6RKArUdnDGMlgrt8PGolbJtH481AgPJ6HMwDgpLCdeuxhLR3fNPiOuoymkR9AWgy1LM9h3bo8/4zBmmQdDyJl29O8xZyRXzQPvcwRtRu9Tq5gPu1HDbNQFfSyUnTIZkU0nCnelMy4fOawvm2uFDrSVjR+yy0Ex8CmcTEZ1m6Fpg/GhDU8PNa3lm7H3QVSzRvWyPY8Y2qbmGBEu56D/MT22V2lwf5obmpeHvH9DuJMQFOVF4/W2fv35nxlos5+GPdTyF9yrof2h3nKMZQA9t8zaqPLg/dsL38K2Kjrcw1csltaGSV+s4UZ0qR9UfTU5eoK3iJBvX8KDypb7NFbZ9EZtU/3riv0CXEO69g412EupxV9BsoSEu+5ofzofof95UIV0Nd/CcxOQcO+HXlBcL1bdWzpH8HO706A9swCErm3FVDVIz0U0TBuGFbDWTqzbQeeGXQk2D88FWPW+gBvVAs9vfXJ2DczTbDbzZ4gW1w0uorrOYR7HqDfimqNvcZOD8v37E2CSdnZlFmlAcGYezzJDMR8cXVicItVzYOnY/l0nF3Rr7055oRUNZDYEK/g7eUzCXf+XKOvfb8G2A7zUcmMtGxHRiWYNW1qCHepSuvd9Q3pNnAJEjPyTLW7WeDt2ppGE8NBnskbDYRvIia/kcjYZmVmYMTnioa7WaJQpXtfIKyeFkmg+9qslLMzeAdUpaE9syRqhdIZdl/UGfF9mKvw7OMR6Gt3rSNJyW1q64D9Pz9i/4tDJLHUmITIk+dzHawUtae/himJqD+M+ynSf89OzbX/S5h6Xu015J831PzjoHabj9bokqoOv2n/vfrU3NoNbO09aqeX4C3b15EGOlvIPPTYWsU83XuwrV+YZw8uL1namjpYRXEg8AnMhvqL9wiSNlvXHCanjl3v2wLoQ73TUI12QDlLn7CfNBZNAD4+8+PFCPTU80jUUWbTHXm/gVdaQGK+IKh9bs8NaC+5IVGUzCTa9I8e+CtFf3TwdGCrsVqBnrCEBzzlKhXxQYGUf9Cj2+evwvafYwj63rvS4GPOVKqVqgbbYIc8Qs2oZyNRzcBW9IIEtnFm9JBe0c/Nv+s67oKoY+4CbmDU1z2JZseW0fPR9jEnBeGwFqluWPx8aojpy64ObDmx6e1Tv6Bw1y6PnUXks+xhH2Ed3AsaAeD9nwPmnJKjn41HmgA2+WpjWL82KYXmJbX0HlzPsK9zqxby4qsxbdlQcK+EU3iFq4wKrtSw92/oN5c98Zn5Chm43quqg49ml9S6LEewJeWacH+H/W9U8IGldD1QGBVu84uYmkg/rEtXJv99nK/2v7pn5p/GVLgoPYjiM0b3tERttZ2IN5i5sSWRs0RMNPPuBEWuABWYaxs21yY1OPnqxYP6+GgpygcH8noaoV4fxqqzvjmCntOsDlRCJFqM0FXlibSmiVicGibytQH2aFvTgO9dlS7O7wdsP2Mkhgf9MLayFz3Qijl1QJcIK1o+nhBKu4CLkVEDC9fiC3ThHWg0Mlqfns7eC8AmKyLqfWizXK9W4C5GIQ/01Qk9/q2YQmYvA5pcj4bEXp/+C9roijHnCLz/uedjiKeOWyejHj37yG0T2DwVTsLwRBtqetcvbO/9msZOju0/asIE7/MSg4K6lHSaNi5iAt893nvoZ1q9PMBqE+D1pyQExejtoJgWDknGRmSzxTljsIqiiISj8RRzjsIx5zADMaG6ks1QZ+fg7i/A4d5Sf7i/hlxXMOdMV0eV2YflGzzF39BotzdteozVIwibY9+LgttsL9oTmMY3o9FUwpx4vz4WkHrymid+iu1vXn0Ay4OD2jrybuwXMTX96ZxEZfqXjFH8x1kIfwRT2q5zYP/2URs9QtRW5bMswTtv4jrqjiyj+WzYFyk2ApLkI1oyVUHtszbSFi0NmzP85qUFafoKa371ap/lwzrrZVRxDkT99rRe8WG93tInSWJ+K7ZLoIH1ON3RYJtvBW2ZdYPMbVcUpRF6ZmjTG2wsza6DxTNU6fpVPyB27hvUpg7GzMhlCbiPMqVh9UpRe/G6Q7+1WXEenY8a85vrBDSYb3gwmRoapXoxgUxdo584t8gzUYR/rst8S4MdQW01asgIIt4gj5hyVDJvXS7BsUhAw/Pn21J8KfR7i8An/L37luxLyROcT7+hsNmInqaZakPeG+j3JncKbP8oV6AvtICHsxO36cgv7pCfHIeL+hyqTPugv1qiYKzhaDCVGse3CuJ+RR2wGFF1mL9j2P++P7QPs0fvp0fYfs+rOul2R4ktFAsxs449HnRlU9FXph3w/fB+PttRjdlXzUY/24UEbWes0NXhgNpXMbD95bCWaXq2VPBOm5CE+4ti/yKm5J9qEpUp+58DqP4v8dTVHWrVMYa4uPJh7c3SjkDfviLMwxnpaDOcCcZXasC5c0APvM9vOtDTuuGQWY5GD6vehLJcDWfdRJSx+RtjlG494IGkRIx+bapAVs99zv3mlLFmYW/AvhZJDZKd+VQ7Hq5QJkf0YaNjL7FJTy+w6cYWgWFdOn0nGJN8b6GfOS6JxsJjayLPnEMSLINJS1cJxZidyCbhidIrrNLoA5Zfxa+Do/lpaXRKCRT9YjifikQNq7dvBaw4xfebw9mmUcYXUBx2DoknaGjYrX18wZr2Q0yH2Ph1X78hu659nnyar2BU9w7g3B8uD0O97ujmIVZQqg/k8W5CkWeiQAFdkz0C3bDj2axIW8g3lk2SaR9KrPOuFzB2C5cE74yqlCTLORSbQQWvHlxiZetNwbNHTh3lut7TchwckKcxNSVSGXbs5ZIS2EtxCKgn1MbKWd1B8sQ+jxOCfnBGPBlMslyTcK5LCp37lgyR9sT+F7Yh2MU5vEEXDuYMqZR/U/spix/WpSsy/Z/FSf+XeCo9SyZwy96gX5khDxhH9EfmNUftFFCOefKWlYCSa0OSsh/27dmUHzBO6ZFE80OLKi1lFMSuA/zmaqSwLWp9oPIIeUI3EROKQqaQj4hXx9HlBMxf2Uug+Smi6MTTkppr0gB3cpPGg41jnSXX4M1HFg9VX2/o5MpbEFW9JuIwrDM/JNcZmK7A3yd6g7+/KlrYv0KT8+La9+xK3mdwxNSrITaPgsYP3sO22aIfOk6Rh/qkvgEbrTYE6g1R6SN7zCBdXB2E5NpAv9N7N1ipL5dHrn6U6DVF7Sb4w6v5LcPrzbtIYM3mFoleS6rRpdwwKBGBdRIU9TBHizFL9Y9Th4f+pNFPyy+wHZs256MAMbEd8wOYVebQ4DKtgc4SD3OOQ4JacJ127PJevoARCdE+Wh5RW/p0B3t4myRmgd4w4yxnsLbPDo06HzGpH5UCteMb/SKtTj172nIHy3Pt0ZD5DHv6QiawLVYeEc3csBkPrjfA31yjdv/I/i9iav7TOYmK8pfsmWn8YUxJzTAnGOw3XLAraoerL63A2qyBhjFwjaqSkkP2dDY8WbwwD3/29hXWhFXojDeyQuOXr0GskYBw5fLt2VeXX+AX6J8ih39K+pZrCf/y5dH4AugnIhnzsHkSAY/U2UWls+nyBHxEWR1f31CxwiIn8B3VouGqwPtl2btAGgRrLh7lt2N7dYE8Ulz9Gq4bxqhcvTFm4wUjie9WLdOX9RH86QR5YB0ffXp7B2+I8qtP4sMEeaiorhW4aeLXEcYd0HW9lCF/azaJhWRoTHogplnwdHgYHY8Ntc6HO8ak41G+XhqMTS51COvguKqDfXNq6LPvDMgu7nCG9Rz9WjdZ3sBePtHhzDTkmaccNCAaYpGYvvSKac6hgOUSGSb8jiOVzsNgCvyQYgKbboYzvveYQ7Tb26LB8/VBHr8sCshb1eSxv/6UTFoHMSytHLWxd6sR81mTwT47BTTe7Y2W1eRwAbcJ0Y8u7Fqh+1cx1CwePJp8vZPG3BO2ZymbPo/CGrXz72FqMf1pfmr2P0MUyv8qT/1h7fdeqxrsjNO65nL2VdhRVCasDCuoYbr5KjTPRAoBaGuSOATz8Gk5eGBeH+qQldeW3roCPX49R224d/CbVlv0P8vTx+fB7PQBepnyL+z61K3jNsdvOrnVH2DeGbUJTVYl/RaopYTUMRqPcw215eN9BEdDTMHWQ0zNLdrAdrTwEXMctds4o2/Q2tCrw3VDetrvrRoxeWZcGE5fsfe1OMDqPHFRO5mhTW9Tr4P9uvF5vJMin90ehxyc88Kj0WocoR8K+AQ9vGvzZBJ9FFa/H4i5vLNr+B6RJyqvuEIGV5fz9V1X2PyzQO1KuEmC8/gk6GSnLkHoEeYku0LMbzXEuPV+WOhHl6g9Dx/vBBGEFk9a+OD7jawt2PUCr7fOSaLespCAPz3MWVONZKzQFxfQzt2qhscG278/v7fA+xsjYtSHwIbFvsBmqc2jRUp7ul6KBHJvgn7R9U4VM8aYk8zWsQlYV9pR+271EDkK+sXtZ1gTfH6fwJkqyONFhH7y9zCl/nROojL/S2o9/jSmLI2MIVhM1jSOjxgTrwa13No20GNHI6Ojx00vILpe1zxeV6i9Ti+xB+9y3JPQauSS7kmtQgjvTZ0kVwO1VRzcwFx2HgnhFKLI2C3Rj3DdpVz2jwor4Y16vnF9AnE+telSL3aQ5nQ4VlHtfXbmyCMrd4ExBQ/UbuV4cYTobfmUmzv0Y8UBMaLLM8RM+qQVLeXiCCV9UsKDvhfMkNMdLOkE/Q7+okZ73bpDqhoeSeYH5BlivFNYt3fUdvfEqOjsVn8hN2qrTozdsWOZXO/AeHc2h9PxmFHlk54hEmenTmYdXm8mVx+0g2vywMwjnzqEjiA22nUt1KuBmIa6AYPfkWcOy09F1zPrAOnstar5+/3xmefj871XvyLBDm+jl8fhA6m5w/vPX9Tey/DRgH28r3hERh+Nxl2dQOxcGGrT1dFmZ+nBwROAPLeIeUc/tcpht1qtCV82J8HyMT7P++g2KnKzbqhsX5+wRwtIxFjWW3Y80grot/NosHwk7e9hakIWP81P/S37UfxpTPWrYax1bKOHpd4J9bqvGWA/NfSw/2DK534E8BwhT3TDHv/Rxy5hvQ/2HNSFlaEfqGewS5qh9nwUATs/6RWoe/d4ePscGVXtx3OobUe/ku0+Hcb8ogP/O0MH8mxilcrTOodcehgkcR8VY+sF8sTyrK7Qgy8QU1eNVFC6Q10rp19gyZU+wBjW0IZ5XpfUgfcB9k5MqXhYlc9yj2P7phJe/wdTny22p3wGqD3lCfKQfkpjWInCqSGIThmVdIJ+qyosmlylsGK3a4HabJgNhlxHTIVpeoK9biA19YdPw47nwoNNbDASZrPIpotlsIDIe2FO4iZi/t0canDhtiJRFCDPrVboh3jVraiYbI6M6SVixBQvvL7/RhVNa/RfUaGvabKXvyr7HPF+bXdb0cgaVSotVqkAWESUJPpZU//FlO5u0M89GOnot0a7m422a86NHP3e6kz24EQj5MGZRDO6fwb3YQNDh8aFdqyYny0OYMANebq5rX5xjGIy+emcRGXxl6yj+NOYGhe1AnnnoYc9CoyJw1JCTNmjDWozNWop37YB5KXhY8yOEXPELnOgVNujhz5Ygr6ejymUrxZj4lagX8ol+QIb0no80D4Y06dneofoIGyS1CnGpP54PGCjvpDH7N6UaNNcUxCr2kCiGgcKG3n1AZYK8lTkLUKgc3HdQT7eu3XyWX8ZM3P02O7l4RAI5VrQQFmWwGcjg/OZC9q/mLLOEl5HEavSDwIU+Gk07Ks0rNNW70sOVEkcDsX7C9QorCeU62jF+fitC/QjaQ72HLUbbELE9GXLD5BUlU25tj9m7Bl6Lhj2mNUQJV9GZ5QrkIyEz0WyHE6FK9MjuG674oHyxvsPfJFD6tzQD21MTWFyx2PwugavO/0XCXZedBC9kPFi+RP1TNvh/fb2apLossb209wLIV5tkMgXi6pn4yqNYKV4FgkflLaYZpQ1JLntY1/I6AfXn/ceqK1i+6sGMUXvBHPK94Tatt/g+6VNvYelX7skCuVL9YuYmk5+mp9S/5J1FH8aU2yRTiCL15jHx7uTz1Ta6v9iKlp2qE0IUXwQke3xZEdOJaMsy8FrFjsSdJuroNPTG/3A3Eee67bhUPtOLmA2N+Sp5KgjT6S0hdRSbZoYzzBj9we/g63fvDo6LSYdnYmHgFxz9To+Z2+MqeC/MBUeHogppUZPv3u6Lo0vFfqZ0ThtwSBXhwTDOXTU9bwtbJcTnQhlt5TYkiKmTDpgKp6AQi/B4gRJcHdIjLzRsnwtY0yakUODOb4v/freHdHlmkRsj6itbC/dgvVBTAXj8Ah0vAlKCPqNxbl1DpEHJ0iN/mrBePA6nzTqnrH/hJt7dRJvMKZXDDHB+v/GFH/JKewfF0bi6aHvWKV5MZjRaUX/xRTTizuUe+pxUV6+DStn/Ah+ejFJOF9r2P4O/Vss3Y2aj82+ZXbLQ/DvNvJQ8UVtF70zF5JDi9rYWyIPP/TD7l9MBcsa+8f00gbiuWvV8bT+2MzvD3tYvw5uHY5Wq9/ElKz8ND/1t+xH8acxdemsLyTrYf84iCKNba1KA6uZb+rw/Yga6n3BgWLsuXWcDPMblKtb8Kvvrg7dpwV0Gj4+wB8h8lz2CHvGpfcZ/PHFJfDQQ0aXCv47XJsWF3mgA8Y8xvCGnj385jezpZH+DiHLNI2IVRo0/2LKuc9X/P9hyuAZBBPkFf5+hR1b5LwFqjdOHRwnNdDPDhueXVUd8/z73bJ6ERRgIE/V/2LqWMsH2OmpQznsw5I9z+8I6G2NHn41R55xAsRoERomTdYVaiso8Hn/YAqMYeVc+A5yEEmxGuqIPxqb+YthTnXGeGQwxJQ9K77AhxrOpJD0nhV9UIFBB0yZAWKqnb8F8OGAEO7tq4otbCrAMI+o7W7LqKTzk3cF0VHkYS8zMraZeRVo24tZw3ukSXTqPTzg0UUnPPe1kqWlBcjDFmLGO3HEVCetAErF43w0rGnWzbSEVT+zeITcJujIlY+w3YUrItwQ3+8/MNWfV+UvYkqZ/zQ/9bfsR/Gnx9Kpdn1DEIz+2UPk2LMTKTVYRrMNjx6F0VCpLU3g98AhySxDbVcXXQb6utvxcElToM4GPfD28XFJnKuo16FEj63Pz/jNKKAfuJj8BHHmr2rhM52x1iA3YM7JQz92OTf0qh/WsI0mS8LH+iFjlOA3/wdT0euh+/Q6sjAmLbBr/s30ipGxhX7NOjp11JyIj9osRRUHXEMPvw9KlqSIKY0OmPLOiKnYICXEj8bm8bobRhydawhu6v4XpgwX83hoI0bi+gIduxyCDMx64Knp5+jTfeYlIBaZWfPdppKYnSGm/NmEUYjrD/rBvfWC5PpBHvWHeq5P6x3A4tcVDQ/BkBMoPi+f9pQmF78XzJYGTGmFSQIx+gp6XC4aEOrHqZO7fbKZ9bH+H6bCtd9L1H0cbNR+H52KxNCAHcUSYM0ZYv6hI6ZC26cQbleY8+YMn2+H/P9hKpgSitnDSPcQLTP0c8+p1rHMt0pwhzrfsCSX7BcxNSc/jVH8x1zr/2qth/GHeeq0lu+wT682aq/bsWRLGT/aP5iCZv6t6DqodIBH71BhycNY84Ap53rdcQCBPJVY9AY5HTD57Ic1sM2w04lo/gtTxeK9g6wLzTrR+15il2ndwnpTevRfTGmbwIassFGztcGS/QemgnwRooubyvggd4vaS1uHw5nQqC29zcHhUU+4T+8TC/1eulpyvmAHn1WWl8P6TBwePCcg0Yv3SAHvtXjseIjp/eeAkZ4wm0e+EzFa3TGGd7ZHeTJTtOxfTNHtA2PyFSKmeGaFsM8ZYs7M+oalQrbBUaT/wpRTvO/AWWATIVvIw5b2X5iC7o3tr5yDD7FTGlSknsaQRxcc7F2KPLR/RsgjNK0AKsfmvNaO0r885WZns47krurpyLIwT80KDTF/6LV/MUVNw+Jh0ZOK6uWwDy9Xsf9Pqu6zYDTklLti0cCMCOqI5TuHZOqj9pxcoGTrlpagpTFiKoh+FVOLyU/zU/pfso7iT/PUVQlQb1PbQlE3R22D+X0JLpkiT5V5VNGNoHMIFg+L8PtJb9FGZBm49X5HwbynPkbnAqPjdUC9Pjqgh/4HU6tv7XIwK+QJZSMnEFY6ap9egYqFxqGFVZB6NMz4uaLxKDWgHHkqDTm8Mmqlxe4/eUrqCgdiNzAJ57dK+RdTtCgQU1mEmDoUBwfC5qWS4HjetJS9//+YonUdwla6myRuur5n7bMA2HwMmwfnFrXbUk1ziMobaqtoCxpz5SAF3ftvTCnp0oPw0xskbjcVDLuNWaB9PpSEex6q6ELfzTCWbdHk/+PuzZoUR5Yt3B/EAwLE9KjBNU/hGhjeGCUQswAJfv31QFCVvffZJ+1eq7Rd9/RDm3VnphCSf7HWkiI8LiqNGY+huUbtctQFjFJiarOMDfKThiyM91ZaaY+JGKMqjYiZlkdMST55y/nuZJDOdDaJttpLKWoxMcXGw+wKTWvdxGAdSzC6n0rSUTZAtAIgbzdgxNT+PujiSPSseHyysautR+YCnWWHmBpu6fqom0GCE/QhT4wbatptICwwaIcOhOrjkPwgU0Pxu/dT6l/yjOJPMzU+5QucJwctT0yzmmr9YNCgPNIOIMQzZehwW5SUcU+858iVdAhybYJSMl0KzA2JKWW7mOHyWGnCuDuncVT1Flt07xsHmFFRHtjGuYfLM9VsUrQzTWMddkR7PHIEJoKeAd4vbQxUFHPm7RsarMsJ37OQM7VzHhYU20MTDTOFfFTGdH5jn7wanKc2hKyMNTh3BZm817gbh/rez2AJ/J3qWbAh6u3lCgZzZmCobiAerexsqhkKCaxjKVaM0VSVoTJJt+bxQsrHuCTvqcfk9dz7xRDYmL8L2M9EBZk/k/NxNklbWlotDDQvN8gjPdx0YZcsFpiUJV2/MiEdeiKs0TseyNvpZWiBxIwBesNhk3R5JaGmpscIdRf1mKUO/fJTkmIcb3QQRitfPmmCJa5RTXZ6HLlXvELGnBtK7mNA11tjqLXjkqElSiZ/bknf1r6nJQnXkvKed8wSbbAT+XNZwRBQeAgWNLa5i8nZUvLY7qQ7DYp8jtrBtwXcpAb+HFMdof+d94O/ZO/RP82U5JE3Cb2dnCe7VYnaRBUaaExbAdQ6hSisSAckNR4JTcrY8X1INZeOPkxBU7Aw2vC17OWsmUFzR/lJXWy5X08pDyijtYByZ9sAtrpIiRZcpEOtU9jZtJdQas8lWstRJTCvVciUHyhjyy5/RuFeHhp0TtEUNX8nxeNlwEjndNJV9zomZuRHbMF5Od+jo0gPiEzkHew4U4bJmSpHxFQV3S+kW5UUJ+FQOmmzs8vQLIYWeaMx6YzUGpBOVp1ujN3iVsF5YY7eTDkKZ6o5ztH0lwOIhs9U00pvoqO7PUGM0+rRAhWZh5NWTxJGQ+dewXMnrdAMKQ9FEVMsmJ7UOX3/jQhsKgfkGF3SzeDh6xAlC5VgWBY6Lg8Keddem001tiOmjCinn1+G8glOoFL+S85tAZv5XYM+KxgGJz53y13ndP0aUoaTRp909NmnMcFZCrOaqfCi0PVRDWeAwaFsQqhV6xPkZTxHt+0SU3HT+MH5fp3W8Lv1U9rf8oziD+cpnB4KtAWrLUSd29KClnEcoqo8fSHyZtslDKpcxkjb9mPm34gJ2J7G6C28ZR6FXdOC9b1JXuW2fMZ4quZdGGXuBkFL6Z6tS8oDLWs/JN1QHuTl1r4F4vm4R30eODkbhaMlVKXSQZMJR4ja+jSBHn9uRxnbACY4xFR4s3do2clTYD2jYcGLKWhElhAuJRqHH/qtj/YoP1DNGWcP9gJMUeoLFp3fXr6CAas2wqUSIBwGaxlEXwreTD10ykP3aTBCv8yvQpQl/SssjsSUOb4YOTMeGxnSybmFYMxKgYXNYReKq6uhPj18mHKfBo0RhvrMwzIbWDVTisifMXQlYqo53FzRWXWueQRN9wRFvAhRdxxNYNJsS9416WxQc05Psp4ND+EqC2uUQ2IKkyUxZbL2EZX4Sn/vXQcVxO7CR23dJ2aKgZDA1JIsHDNzIESr9NqFF1NK62Hk2NuABr7yRJTuViuP5MPSq5lymEX3x78dfpIpgup/Z6r35RHF/6lnFJ1em9RJ7FFNixtrCY1nPkS99fCFsDF9TiE+2300Z26RM+Dzr+HpjVDxjGWM51K04LpvUALL7DwOQ3GSfGEqbJdU02Nlr6FxcOjnt97sBE6b68zScfJISEdT2MHIRnk2nefR4p54EOY8Y2975J3Ol2wIyR5P6F6qPMdbcJ5CQyu2qAGzBCwaggzxZGWjO21MBXYYt3mmlybomU8rD9cjqslN6DXR8YQdRMr8ksFTK3zK8B0zD8Uk7ELnuaLP66/TnD0GR6o5ERLULWIq6jyQUt6uJ6M8Zds8KjL7BHbL1FCd7CFmbWnTgkd/dCCvLG4F7A1FhJUwWNZMsTRVZFg26f9qjV0GUTCeZlBSPENlCFrOLpOnBUm5P6HFAop9mdxNYDI9LlFjWx3C5qDakeW9ttDN1hnpZnC6wqZkPn0f0RCiRREnYIZNhrbRI+ZipWdBJh9Jp8uKmLJkgcYkNVyhdZkf85A9ZzKUzmCKwVamvCkUhx9cP9URxW/eT/WEv+QZBfxhppxLq4+GFk8EfAxbO9htJ4OaKXycKEO7pq2S11quhJCdukuIm1qCwbi/EJh8PFpwEL0DQuDHMV4H5DUiy8zI26zsPNoE1RX2h6FE3mxHrMylUQVtxdyhsjWdmD2aIzp+oHkozdZeHuYC6UKDuW+mosacanqqHG+o8l5k4dHSEfrZkZgKPYscmRfLMDt3LbT2ih1Hqb05gSFKYzSJqRjbI3kHwmTSQttzI2DOsFNBLi88DILKjFkjV1rQvnlTlFuKl0fLB+Wbvkv5Rm3y+Xb3kD4/mBUiqpRRYpQT/QriZAD0fVNVwEXjcYXZfrlD21oghFJfnYIliAv6/D3loeheDcHPBMqLzZ4fs/JJijfJgSGfIB5HUuepQSO0juiUg1AI92LcguswXaDlbzQhWrrZDiqvFMgvDmlE6+/o/vT7AxelZpvPse3TmajLM3nZ1FnneBnsTtDACX2ffWnEbJrlMkyU3QWVUTERwmk+smD2FMhLB0MbWNo3fnCdb6fb+8b79Vryr8Xz/9WemfCH89RifbURxk0/jgzu9cQ+66OOdz8Pb1M1gbCLEWrSgwmRcNoNAR5VgkarQ0yVY9Kpdpz2UFvFrhAuzsoOnK6UIqUcGge9e3UCUUpJl1jPFMJgtBnCWhaIBvq9GKuVnsBzmN7onk+pxvOFLIOcu5Sx+13yTrs+dqHZmszQUk0TWCgolI8qPk9hYn+YirTFCQOpDzlT19KwZkrvkwLgRSemdpdiQgxvzZz1j5EGs4Tyo70vzTiCx6aCPhyvaCYjGtFXj4ryDiOmggOfb7fd0Oejz2Zor4jxUBs/lhCxQkXZXqtCVC6JqcOxqBAWCZ1f+1gtwS7KGXmzPeWhoklMHY+DOSqnsZaHk8XGA/8pBhjcBhrlpbYqQ1Nxr0hGzhLY6fzYQepN5mgEmZajUWQZnC4FMSIPyAtq2iapmXK3xEw0oGsAxbqaohs7gcDsJv3cs+IJSvMbnf+Rrib0LFlDOwttgXUM8roavx7uqk9MaV3jB9d6dHrDb/r79dp/yTyKP+39JEUaotbUnDxsPuiau5H7Zgo3pAiw9BMN3dvRjcN+QF5LU5KYMnBrIYR+e6KB7uY3umcdB9hm9/BqpgyTP+sOmriD+En5IDgvqSauT/JiQkvM0b9I9PvM2yfQ6kt79BKbakSbMRqnU/PNFHYvVNPJ1EzQddpajI5ZVVB0WYYe7wfI7kU0hMed/ls6X1QIYSBlUNwHI/JyT1PA8V7OoD1PEa1sTPll0c080oGJi9rwTkxVG2L0vKOMr276Cp9fV+7gsB1E6L/msM4V+vyjb0boYgVADEtd2BRHBR1YEFNuQbp4jxbkdfUHebkwzmRYlyUx9CCmwu6amBKkcoTW2Fdj9FvIvTN5TzfrE8NSEskwH5FXMydH8ppDdaPB4MTzjpVqeTRYYAZhn0Vobc/099ocEey74NRMhe4k9mBoWgp6uWPn4WWBCcQJm5AuF5RH1+w5BNvI++ieMj1mzTl50f6d8qISdCwhQqH9g2s9OoPWN3Noe39LP4o/7f16EuuiP29TZi1TygensdRDK734cbiaRJSZp1MZjUdEDPQ0NYOWNoxQDs6LOLrEIgWbbXxB3S+IoZn60ABEcY2uNKNxcN+kmo74xGlXT/iLrUaWwLKVb1E+Nel4RW/vgb5KaUReGgaEo256hUUKVGNzkbyTeZFbcFhKEc9TpEPxjnQgjQcpek9K/9Fzuu3CaS+kqA/2CmXuS7qEuSGSN50+TIGJbZnyobEI0PJiquFYSytwkLnoD44mYKckndlK0grdh6BQvvClJTj9QYjm8Eze01GwBfrMJCY3d5WYP6cZrN2FjGY7UWM2WoQnGG9ghf5oD0Ikq8Rca3CcoqnsNCHUm1UXzosiIpRcYn77rGRIndxDpSeCwEYC6fbjeEzQ3PN5FR3+7iH0SBc1k5hi8wKXsDGASOJzk8KoSzq+vaQ2Kg3OfNHhz/WW5NXd5E5jjEjBDbaeOcbAvNCfjdKoC4LqdtFYjclrPjo0JukRG6MhPn6eqeF3PV564l+yr8efZqqlDkSUtLtNPiIIK2C60EVvfvYhcozIg2DqSUgZhJjTkPJVsqxCVJxsAWHVFynznssTwv5IDLWf8hCGYrFC4zq1BAxXVQaPDo27NqO7jfqVqmNx4nNEq44thCdRJ+84m+Q07mrkrfgc2popf9DR43AxpxozWsQUdO8QR91YTmC+IN3T1YYpRP5RbUHxWKzfTBUOW0J7TUz55i+mLnP+nMwlpljYkk7wyCQHTftiQjRsEhOjy3FBulEqgHMvnUKpiiHaOmdK3ZA8dWaUfyT1rgK72sTcb6aiJ/dqjS5ft9vPifnWhlU1U8qRmGLdgJiyFgUx2ncU8gFPNoS+SnlO15+QR21VGdbvp8zriHR5y989OIk7Q89c0RjUG8hT6DUlhqqyU3I2FtNhzZTX4vM0yA9a8MxJh+C0pevR1Ik5aUE6bTbo/GumFMMk1CbkepHPTaJ8K41I569WHp6w3fo5pkSh9837qZ74l+zrof1hphbzsoOOdLVz9rzRuK3PxC5q1skHbI4olSiS2CR/7tp5lASU4VtJFqIuzBbAghk59nSVHlEVeH/7/qb6ylR09CkPhM9fTD0XMulSi21QKkkXo+OobcF+H+cYKEDj9MoipkqBmNJ88cPUcTHga9VvEGMicJ0rxRR9ffBhKj7HK9TKrZJHvb40BfVJNeX2H5Sf8tEvpiACIcSc7WBtmXxJyM4Q2PmuvJlSOndZiPIhS2qmDJFqMmyGxNT9QUzp6U2lpHUqp+Cm8ZupULcpP77e+aqLjJjSFamC9EhMBc2cvFsUZK16vp/UIqaixaPsgnnn66+OJf1+Jm+68IxIx5RxTN4sSuUKDpU5Q9Vak67cL9UU/C3plJvk9PfTifSVqbBo5RrcFnEPpWppUv7cEXPGUXwzFQnrbQvagdTBYIT0/b19Rfe3JyQIYvHzTLW+23e+1/1L5lH8aZ0KVbONTutkx4xdHye42kcR3c7BE8K+vrVgnhcNdHzdjnHnbz3SqQTpHiVzgTUs0imttyCmlJwytq5kQ+hJR/JSpzHl52EjW0J4YXyfGUb3VOtndLwlUH7pCMToi6n2GSi1gUpM+SfyfilI01qn2PhCNdZlVONqeQWIym1GLqg8ki6NRaqhc3tLDPqwRM/PlLhm6nERYrTMX0y5BumCrIYQh2xbZjBYDGxUw4zyy+JKTFgdNkfLuspCqHhSAnRoUtPdWc/De4hXOM4gQHV+Ix18WKRjF9OVUCkjyjfbyYO/4wbKf+OUdHSc0fm3pXyKxoCYCrvNrKqZckv7w9S2E7uok2DEYZt77WdnEmJgh3qMl2Z2hWFC398wVjQGTR1iSlJJpwJ1q8ThvEN/fzws6Pwve9Kh4kn5dhEsRPT7U8qHWkzec1kUCRr3o56zyz2ivKgPOuiPA9LFc5vybPUgr2nvDlYcjtLRD/ahFTvf7Tvf6/0l8yh+minbTzso3X4xVRT5EG1LI6ZwSf+dFF2GoAZz0i15QhnbhgMqbENez31Qpo8Fyk+BMSJ/H92Iqced8bUhLuShf0ELtJOUoSveyGvu4r32hanodixP0OkPJmieOzqg2iemekxA1DcFf87GmcJFvkJ92SKmwoSYGijmijL8hvJQu1cmwDfYQP384M8gNKpJ7UlMuQ2kGg5UykMMRBv909rImbUg79bbmm+mInFJTImR8GGq8yCmCp+Y8rSrIjDopuQ9B0zivaNViFh382bKeC4AwpPMiKk8nbyZ0tfEVDo50vFuNjF/DtMuTDukk8HlDIBu81GBRYKHgefqEClrQi0y6fs72pKY6sxJl6MDMSVfialapwZj10JgGxqDBkCOdjqPRd6fwozZWiDmCsgTlHeHD1OiLbRrppi1J6YOvCGwNKI7iS2vff1BpsTv9p3v9X+3TfqvzqP4094v3RQt9LYZebV8Ee4g6i066Ea5l2M5UjUY5oshmqpqQzgdPLWaKTez53kY38dd2FXiAeVVSl7imFGmxwXlC31J6ZlJK8oDoWNO30yde5kGsChTytgXO6bMPpJBH4obtGyZ8sRhQkz1+ZxbLSOmwrBHXuU3U2GiUnUaBV9zyJnCnrC9wrYnLVHqZh+mrCaF75qpQ6tKoHhOXIQBMcWCZ7qEbVFaKLUXBjF2CTNw94MZKvuLTOfvppT3LgLll5Qz9dx8dMoSOVP7KXszpR480q2XTj1NYVYzFW0ZnX+WL8ZotLfERMR1Jyg5UxuL8lpzw1pwiMDh/dKJqXZDuYLgkLermbr51ZupwFiAUDNVrAZBzRQux8SkHBFT1nRLY9BAiWWIVRARpMSMw6lKTD3TNEFnzucL2je6PoVSttHkc2hx38IdGOHkw9ShaP9gPwqx+12Pl97f0o9C+8Pvp9y20ELjlNsQzV3yQmWDtVEdbj3yZq2tXDOlNxQb2LCgStHSHelUU5/HyIoDZWpP2KMULa04uiHln6eULlFtJv9gSkl/MXU7HlPUhqSLqG7aX5n6olNfmDoXVONB96IKrLelPKbkLjF1IWbwmqtXaC7LBbrKSqHIdCYduR1KyieUpyAKE2Jqf584KFGMh1qnrsfCQtebfZia96UPU0lRIvgH+jx5dKY8d3jgqWaq1qkXUz0wPzrV7jyWIEnFDM39nBjpZdIJ2iIxZW//yZR7tIiJSiEmWoFko+UdicFsRTq1urtvptisUZ2+MMW8Pp3/pEdM1d5vaLCvTLHioQ7B7wmdmikWRlKrZkrDnLzzY0VMpTaNmS+d+sKUsSMXjtli9JNM9b7bd743+EvmUfxppuajiYDqdE06ZV3Iy3gP8oKGsPHycKGpMqxzNkC13aSfuxf671buUY0t5XkcLXpj8jbLxQ79+4TuUbesKjhO4jkqdmQKkXKlcbYaUY3IJ5vyRjrl73QFtkZX3XFGV1oXDlqxQT9o0ri6NtMT7PukU0HU1qimbGJqblKNa9OzmrPyQZUgSSYxVd2JqUQlpg7a8c0UVj2iPeP7GEpTzpSpfXTK7DIA5j8pb8nS0UJVnRiAymmzrHXKFE8fnZK2nGE4EVPrEHkvMZ6n9lclD0WLvKHFzI9OSQf6e89Mp/T5Y5W8r0Rjgss+OsX0gK/VOOak6wvzo1NMH/C5VFsaI9xl+NYpV3LI6z5W9HmuJE7Qk+bEVOHQ9dN0YgrmG/r73zoFwxXpqEtjH7h60UFFD/k7cc6UFRMztrulfHa8qSfo6UcaM0OXvG8eVzs4tM0I/XJN98uYjX6wx4s4+K7HS2/4l8yj+NNMjWbwRD9eWkIoOkoG4xvQPWBrL44mwmMIh9IdoFwOKS+Vs6cMyUD2UW8LMwGPJjHVl9M9BuaU8hOw7M0UiRKhUAypplHh+eBu0rjsdzMZxsd4jRoNn2+mDC/PUCuHH6YaW2GM5pCYirJedoLLoAyoBk4q5bdQtmBYSAsMlDPV0E6mmvGH6RyDaqmQLp6JqWhdUj4xKxPCRqtCmBlcpzqMavjF1JFNTLSqxIBwbhITq3MxrZmKAlfyKN/Q57m9E+nkXKEaT/bgo8cKJcdiQjp2HTcbrNy7ihBFOv39vsiJqe6IvKlQpjtwhckIlQUxFUV3+vv9IA9qplj8kCq4+IJVMxVmg/AEVo/PM491+r7ta7YDjW+KYw9npCsOf8e7bIh+zRRbdYhJZw4mBsKC8tJi/eyC3li00dLYh6n1xI3o+mV0/uvhdgemnRPt6NCYthEwq5nywgXdn2539IP9KMThdz1eetLvaen/1X09/nSeUm7uE6l+KA/xdb4g8D2e1WnqxSHfIxtEEfoo3Qf0c7HH5342r17NFMu1w5VPXiOdGo0tiJI16UrO+ze8mArVIdUE65Hu1Do1PqEMowWsaqawP2i1vjCFvB8FnNfCCDXhl04tTKpxeX9SY3ZQiKm+MVigoZ2ohqYl1Ux7F/O5PAvSv6UtIQSXAtGZVoYQrjViyphPSBceAdWwp6RvpqRDpAtfmFKSgxzXTF2dwke74ExFG/JKv5li6TH14Gw8h0yYGaRbZRJOQRow8mqrSM1DndH5bxZx8pWpu0Q6BTNTFsKTnL6ZUh6pmiPfzxeEzYKhyfvwoufR51ENjyj//WLKnol83sVaFqJ0VJLOjSUTtfOMxqCiVLsAs5h8ReAZAu8AXcFNAmJGSMlLGle6Phs9FVB2iSnWVKsMwpsUolNO+Zg3+UmmukL3m3W+Pfn/6DOKU2vwRNucEDOJrSyhsRQE1I8LDyJLULo1U14uWjmLbcpXu87SQ2d7neWhnBsnaBFGVLPc672YyibuDK0FM3PGd+WEss3HXUEnnXrwd5YXVVzRPZ5aApsXSQs6JzNFu92nGuiIUgZyh5hypy2qsYVNOjUoiwCl5YHyi5tRHnteStKlUW4IkdB4ZnBGYtjuzf/BlG3+kymz+sXUwGRGzVQkHDZTyOzJBM3LTgacDiRiNiCm9PikCWEQUo37PtAY0igoz/giMWWu7wPWWZsfpjwBJqioqMY4Lun8PZOYMooN8HkU/O8Z6RTFHTq/skqvdBWKN1OR29vsaqa0Sv0wFQlH/n5pSmNQbFcetPeCj6qd0t+re2JybQsG701Neak/VCsYLGkMdGPTEJhesSsMDoMQjduaxqTGUM1goCwEdHyLvG8ayxkMEyHk3pfuz2Tf/sEeL93Wdz1eesrf8oziT6+f8srHV6awVQqUseeuwLScmLJKCvjOqk3e7sVU0t95KLEDMVWS8oAUD2hEHaApYNokBpq5OUMJ0czD+1LmT33/E1OR2EsqMJYsxUDsUp74rVNfmHJj0inv/oupyijeTDEpoHH4N1Nh0S29minjXBn0fVpUk71nTDp180lHXkwFqWugkTDSqcPuQd60HX+YKualBeq68N5MqRvySvaMmFIrYqrWqX3nMGCNGIgpN1cSENaDca1T7BSUxFTB4popLO7EyCj/H5jSGnM1rplan1mASq5oeYSLLKuZ8pvEFJ4vMn2fleDVTGE+YhWclOLNFA4aTxqTtOObqbBgdHz1SUy5p9WHqdKePFEPbABcPfm7jYq8sVlExNS6M/pJpjr/c+19Zeov6Zn5p5nKu8cHasbYirE3pXH3xZQ/m7nkGKJHl1zhoPfWKWm6GdY65a7zWVwztUuFN1PhjnudmQlTdBqBGUfzAd9x5jdT/SMbQvNSLCkzJ1Yejczdm6mXToX3Q/nWKYsRUwzOlC+uLunGS6ewV1Ua3LZHYirNSKeYF2Ww8kgX/d2MarZ/Iqb2zSNDfcqZcnb0+bd5bKF55Uy5ipTAtDB19B1Pz9HXH1N4+uYYnXYuQ7S5EFMY/dKpF1P6npiSjr+Yenm/aqp/mJrxZyqyGX6YEidujJq6IfX+zRT4hpyHnYx05NbLKc8FC9K1bPognWqbb6bCXVG9mXLFCcSh1atIN3ulR16Yez9Npzx28486ulqkQ7RYElPVcEJ3aglGXuuUsxYR5ZQz5S1Ix3MlJh/iGKTTy4h+77ikMadmKhz9KFPidz1eeupfsq/Hn2bKlRcPlJQRMVVZyhR23vGJiveLKWFedNGKBSsOc4vy1MixXNKZFTE1a3ZoHB/wnvYTj8+N4UwJ/Fn4iymmL6imy1s5wqCjqXSPTWkIjfVigTZGpIvCiIzjy/sp6y7VwHFMNanNy6RmKhrPqCa9/BdTlUxBrAjyGQbnlZFHMOA9J1tAXvM2kfOaqen8wxS2tY9OwfHFVFZizZQU23oexUmYgLKhPPRiCpv9VIPW5Ug1HJ1IJzsPXILyIKbs0UWBsJowD7bjeZ/1I1WJo1G0SUAe05ihXgP+6raZLsEriangxOcqdQM6/6GY+jVT6FXSCca3hVEzFXXEB12/EAJ0vaYWs9OAPk8T0qRmqvZ+R52YMjcr+n4v7/ebqXC+IO93n7I3U9iUiKlpp3wzhVBE5OV9xjuwmaRTwy0dP6IvhobPaMxr5Psf7JvU7X7X46X3t/Sj+NNMra9xRTXFaIR+MZWcJg+UT2M3x6vyaMFonoqkKw8LouIYdkH3Ww5a5+kM2N4jptLFZIN25ZtUw41qVzNlXHwTwoWbkU7N+FqHLvyDKWnMeI8VPbmCUQzWCA2RdCE10jdTQUvQYmz2SCdWE6pxd79TBDyySoZNEE/RuC5Jh9YO1Uy3HLyZwqmVvplS+5UR42ZH4/xLp6SLr8bMfVDeajcHGhq6ocfhU+W70/VgjIq5/TA13fI9BgacqXtINdifSW7NVBSJlLd+ez88PR58f6fFCCGn40dOIC1BLMwIbRJQGlPudP7XlDOl6zIxkpZvpoJ8Qr8/NjbE1K700ZIaWhxK82oJG7ZIUO9PKP80znT+L6aCgDO1b0uUlx4LHfVBSF75UmwryMXyicFWou8blRLf05w/o5kttLxmylVcOktLV4Vo/simYGYpolZQ7IvOT/0H+yZ1e9/1eOn9Lf0o/jRTs0z6MHUSKV84Q9It7/GLqUHn2K2ZwsFBacFe3zlUg8mMvJLdoXH1GBNTqmvGNVORQUxJbZ+/HyrQAqYU/86UOvIpn1Xx7gQdUVijkXVIpyYdGuf/lalheaSaE/aUp9RKluFgLEinhPmHqSQup+gtx1Rz2pS+xYsp5cyZmiRUk9mTmILcIx156ZTU/zDFrgJf5S9THnJ2qSSwhcM0GPZzF6XOiT7/onyYkjoXyjNUVBadv9FlD1cinRogVavQT99MMW1VTsGPiSljT0xFxVp+M2U6xBTO2Ycpyx6R7hb7xxJSmb5fsOzxnfEKvjZlMIlrpsKjzd/HNUryBV1iKjomlJc67fTNVNTvq9eaKS8fGjHbr+n4xzt9f82dE1P9/nMKe9+syOsCedNpiFNoeBO6PkeD7s8y/FGm+sNv3k/1hc/Go13lv7l+6pvWnf8f9p13xRLlwidmfJPywbFi/9Apr5mLqHtUndGkE7agrSwd9MfhVGDN02FaM2V5thmHXoPXUJ+8kLt1+XM5V7ag9I8J+ppM9/Q4Zl0Yqu6CvJlrxRFTW2+mbKlNOiUZNM6bTb4XTMGZis7EVFPKaZyOc9KpVUp5bDl2pzVT2Of9Mv6VqQZ9EGX80gD0NDrrwIj5s3NPBeZUpGP2QdTQE4GYcjch5a8T6ahfrImp8iKRDqrElH860ufPFarBYiY5NVOMbJVWMzXQhqRb03TjgaJORqit+fGFpjSFLn+WDUNiKuw2iZGlmXpvndpI6Qke+/ifTCUxec1GB4Ro0qfPi9M4Rr8z4mvz+byTx+rooMd7ZtZMyY0FjQknn7zdfBZdYZ2mT3TOPfq+z1W6g46RMgz0KZ2/Pd/+gylRkSk/nmKGztQkplil/2Avsu6w/c0ziv5f0o9CEf6wTg2KxZ3GVccU2PBA4/bj6lbo+bFLeal6XGHVWYioyFdTiEAnpkYzSkOq5E4FvE06U2gVUoamzse98Fq9mfKHjiGwdSFrEGzyhMZpicbxypC60G/zteRLjRj25N0OjrBYUQ0INK6WexrnX0ypKGgQ9Wz5K1NhxUjnZk9zipI5Ih26W9EUBoOcdFGK5Zhtu5IGyZi/Y10SU+yeVBqYT2IKFi7VvI2Uh1brknc8VnT4wpTcX0t52J2VMujz3EF3fSTd2G6oxp8P7v2ysyyEhlFasDioXda0Gx+mXt7PsJwPUy+dcnsp6cz6/mHKlTTSqRN/J+zdmE5eLeTrvThTrcr10HL4GsVyTjUvAjGltIipSJ/hV6bQ0ogppx3TmDB3eI+Y8/MKswmNgTVTus/o+M4kQK8z1sh196MEfF8qUdWBvw+rqgRW6H6YUtlPMtUTvuvx0m/9HWs9/rhOvZjyUpOYEsYhvnVK+8XUIZqICM7dFPj7mKpmKoisaR65nXHyZmrN+0VMlv+JKRW4TvXaZYtSAPyDKWNwXJEuElOR2Cam0vGRvM/sPzKV9KXJm6mt+ExqpqA/kuMwtsibbfrElHf7xZRyJ10ws19MHZ0C0Jk3aZzfyf/QqZqpl07VTL10qvRJp7zz+eP9Xkx1YaBAyCreJ/cACeU5UyHdvjGq4SOEqDDSKSwCYgoWqYtGU6O81uHvhH8zxRRdeeuUUrU/TFUui2qmsG8TU9dZ4dZMMWfHTrVOKalHut7vRidIJOmByrX7YSoexwGqQ9KpmqmZDjRGkpxS3s2yBCySbpRtMITwvtr/YC+yXqv3zfup/l/Sj+KP69RWYHdiwjBp3DMoswcZ3QP3jC55QTm8gqW6HZR4b+eaqXa2o8wfyNOYnUZGArt7mZL/5/doO6T8sVWPI1S7tpFHWT+TIZilNO66TTXGkS61IG8fZ5RfmnxPsrKV1TqlXx7kVV46JQZ5hFb7CUJI4rCE9ZF7sWCjxOFxnXZrpswgphpyxh+m1HtENStNyJv11pRfrGapC2ynEVNtgxm1ToV2Sjqj3XMV9XaD57fmRoNpa0LedDuX4nDaWg9VcZw6aLmcqWiDCWS+ZKPXPck5rjpMhs7t3mFttU9eUForxJgq8fVIBjF/XEkJBC7vZ97hfZXCJjHyYkpt/GKqHYKOmhgoQrSJN1Nog+hikAv0fYUzfd4ZXNI5IaH8WfZQ/qJT7CaUO2APpqHZ1ImZ+WR7gqBTkrfrPnS6ntc0g23g+rVOIdp0fRRtUKKpqWoePdIM4VQIlO+mCt2vo6//JFPt4Xfer/N37Of7x3XKceGG6kwnpmZ78jIvpvgSpzdT0oF10O+d+K65mlKBfs3IS/V7U8CJRjpVGnmKBtPISxyvfFzuFG+m0HGopu/6IkYjaFB++BemmLXSlvx9zhItvyKmMp2/kz0QU2pOTGFrRsdLRarxF1PoNlkLIj4nV9p7fD/dPSUXdxGP0ZiFMkSBmWpQXPgzgdsvpk530gVz6pAu2BWfJ7HNARVv+GFKvKbkTb0leb/fTNU6ZTyIjhdTEJzlPDzThf03pk62EH9lqtsZfJh66ZQAfF1vF2TymqlEY0jb1FG5+0oejncK6fJJejPFHFt+M2VXMelKYMvE8IZ70dOM/v7FVNKgO6NaFnllx1TfTBltgb7vtEHHf+mUvE3o+v1mypW590ZGTAkS79uUS8TUZrj/wf5+PfG7Hi998TdS7f8mU62fYAoCxYyZqZOXKXKxxGDoOeRN2OMEF2XQ5mu1zTxc5MRYO7NM9KYtYqrKDMr8/SJFrZDJ692WXFcu5PX0sWXEzJ1znVJ+MVUlrILuajFF+TAgRo0BHeUYm2+mouOImOpHaYT6lTNl2XQ8hA9TtU75K/KWNVOz5IkgmWyMjkUjenQ9ko6oTcovKjGVkypUcs0UTDhTFiOdCuapijDrUk1WK2LKzuIE5TPXqWsSDNXFPbXRUI70+b+Z+qJTSfvSYQOxQ/mqfQ8tUG4Doj3SFP5ohJjKt8RUsOS9yooG5ZdtsXDQ6IAk1EytWgOtZgo7z0fyRadqprauGX5lytFJp9RwLkMY5JTH8o0EtU5hv7PdgTZm5VunpCVZzvPc9NHNE8pT6XmLNVO60lThi07VTPmu/pNM0ejyDVPd/10g/n/r/a7j9Ep3TzLjqNnaWCC5wh1d3XcoI6cfptzyYFLeETZX0inNQOv4JKaUquNBrzlZo65xL9EdZNOaKbNlElNin/H1PZMIZRwSU8dd+mbKOPG170cvWcJEmqzQuZb/K1MgbKkGXzr1hSlfi95M+QJVOw4m/N9b0illyZnSE2JqO//NVMnfPxkLlUb4tpaHK1/R4NI1Y4RqJsXRQVi3VOnwYYr1FWIqeXCdmp3kOLofJBnKxrjFKArIebS8EpOnNn2/F1PR5poi9ByR94Vdk9cKbx+m1AcxFWb3dAk9TwDU+haNEZsHeW0nFfhaet4XqtOtEPT0o1MMenxd7z61a6aiMmZvpvyrSt6v33pmoGzNkrzlTc9xPyiXIK0lD/VVTOf/YopZdD9lietUyV2pxd9NaDHfh9Ls73+wZ2av912Pl353+Ouf/+Y8ij+uU3pQfpjawePN1EunsFeGlKmVsoXOfW/GofHkfYaOQwPt/DwRWLEaUz45sDVqY4nu0YuphUpeCjaGATVTt31MjMQDyjOqUF6/MqXPd9Pa+0nPO/f/e8r4L6ak+RPycGJV05opO87I+6l+2QJY5SM0O6aeR+1c9eBQwlunaqba84X370zFNnktS0ot2Dwnb6YiZ7iRa6YcYyJB1IuDljrqLyyEkjPVDKkG/ZlkobElpkJ5/GGq3W7xd7DLkPJaeIzJJat0fMFjCHmHmIIrMRV2V/9gipHOLqHIRNKpm0nfZ6JskpopRSjp+wZT+jyxlEIarXi/i9u0HAKb5TZqg9k/mLJy5cOUFEj3minWLej4xnnwYWo/fXqw8oobOjL3CUEpezVT7qFnxCjY+k8y1R985/3+kn4USusndEozGpSHFgLfx2KQ39C4uE4ePYPHmynrlJM35PtPQbu8vpkKrUGHHEYAK6r7hpFHjK9LbR8mVKMRMYX5nMbZ24qFqE17lDdeTG1WJuWhx5MqOT+1EjAX0gK11lWDyBqRd2p0FiF64QPyCKbElMyIKX2ZKlAz1RxNRij1DGLqHG0p/x0GI9TDgGrWNompOe/1JbvEVHTgfYRGT2LKHXGmTEkir6e6Curblsb73j5k8GSJmAjHEjBfCCo1bxJTcnYk3bjTiXxhCk/efai+mCrLp8zHEEpxLKQxQ9rLSswWQ0bn8ySmFIkzpTdId5QB78nyP+lUdM02CO2C2WhhAaSTYuVBsiA1cYvww5TcSy0MxlP6+4dA3lHMShVt1qDr5UCUwXAm3L/q1IspifE+UY0TMSVaxzdTtU7FcfFh6nDSf7APLW9D+w1T/b9jHsUf16kXU5IyJKacmLxQOUlvGCT2P5gythsTaqZGYqaj/jxOqGbn439najKn/KQPdNKp3bmk/DP7xVQSsyu4Z5igXvJ1ujKN2DBhsKyZQlknps5bYkrtPyCudSoEqslAWCvAeivKY1+Ywgfv6zSQPkw9y/VQlRz+TKB51+PIalH+sudMe+vUi6n2hSkoN/g7ZXSJidtRiN5MZVGzUvvq5N+Zenk/NK7NoXq9UdJ8McXUQqH81oaQvKdCx9euEnnhuxCge17xXmW/mTqrUs7aTTaFRCtJMTKdvJ8iPcj7CTRmKM0zAIuOxFTFn3Ho95B03Tvx55wrYso8/5MpzRkSM/OYdKp1W9xQso86fd6Fjj9S+Dz2AaPzLyzVgkKmMdJqDBQhOq8qC+jyk46zNjGVTvY/yFRf+K7HS/8v6Ufxx5kKIqng+3oQUwrvI9sDukd2z3TiaBsoGdyVVKiZioJw82bKSbNJjlrPkEFShBWqtwHlp+RCTMVP3kPE0flzN87UTXcpcy+6xFS5TU+QyeIErc7VhDdT93KOdv9CNXJKKI8o8wXS71cQs2hKx3sxZQVrWQg9X6qAwOJzbJtUQ1eZakaNxBHKc0/K8XZvdmumXPcXU527S/7R5fnFWJcyxIEpo1lUWhyeLziENZQRBrNzU/DMaH1VLYN0yrMOENdMqb5kIuyOMoTudd1Vz17zyXq3khjz5ps3U0rUVODN1LMM0BoSU1jcPkwFO4XOT1tLU9hkBXk3A0h3t8HGgywHG93dAQDPJn3etiMwlG6cqUuX8uNNX7yZYm3eo0aZFsqbKUfZLuG6gTdTOJ3T8Ze30q2ZCmPxqf0bU+s09tDaCuQjpuZP6lS/1f3u/dTg71jr8ceZeu3n6zw6hlAzpZbElF8ZTozz22MJndviSZW/JgbWSPlKH3gauovJhDL25PBmShn0+D7xDiZwP7AIHQF0IezPqKavDRMx2Ip8DR9nqnUqxhh0T8RodqDkdXzyte/DE/n/jUZM3YwJorcjpsJel/fzi0k3lD1nCpZ8vlvPTVD2ZWIqSVUNLk6RvJliLBh+ZSrSyPsNn66GUmBRzb906nCQZNRZQbo47FdDCMoiQnnKdUp43q8qjifmm6ntBi1oTgcmGg/O1M0L3kx1TnfKVyOHdOqMgxBBGCgQ3RalB2xe+rVORaGfeXCWJjaNSQo5zBdTTpKTzvRUOp9rU7HANV1i7sF7vigHqnljLr6ZwvRETOmNhYm+MpbyKOE9alzMFZTuIuQ4j9QllCP3zRS72uUU8l7hok0RMo8Gx60GN29SEGP9D1P2xCUdZ3fyEU1dG/4gU+3+N2vn+8O/Y63HH3/u1+9AgVKny5/bPWnc9YrJFQ3D+k9MjURNQ/MymkDNlN07LlGxRbpHl4uMgHPKF8pJ0/n7kQ9TsOFMHZ7lie859mFqGCdezdQXnXoxVXu/F1OPATH18n7Rekh5rLU3/8HUqnNM0Cs8Sah16nGYUE2R94NQSP6hU8ygkA7LPsgYbG7kWlU7G9Z7j9Y6NX8GJ1WNiCm7SbpRM9WpBh+d+s3US6eitEd/j55I58vnKrFjkVq1TsFhpUJUrIipR0xMOTnXqahRJlB6xzdTkXjbWHyevFUzFY5E2fqiU6hM027NFNwnUh6Ot4zyUnJU0B72QIgu2XYKx6lwpbyY6cCkXppAr8G95NUH3tOTmIrlxbVmilk+MRUPmIumXNH96rZ2P9gvvS8K33k/6S+ZR/Gnn1HYo+KCxv7Bn9txplKBXfm8ZfJ+kR8uwRxNnqiES0MgxxdmcFCHGspWOAF23++HUOopMXXgc2OqGXkd70k65Y9UyszDM9+nYw+I1q6j5JHzKHe1TpkNvk53rZNOTZqLGSokYG+mtPuEvXXKPxFTakpMOcOVLNRMlTca8eV5g5h5MaXfU/KakS3FUX6jPGT1Jw6aS85U2kpbcDGIKdfmPVa8BjHXX4kSyhdiGJenrAtScfwHUy+dcqVfOvViSp4QU2xU3CvV3PWfrDpcZaiZ6pz4drpcp2qm+mO+Z1yDmGL6jfLRVORjwpI/CclWVPP75UKhMUchnfK8x5spPdipQs3UMuA9bSj0CbX3+61Ttff7olOO9JzCrlVcUYu2OkTRmfJooR/dmin2FCMZBjIr0Gz2lBz5Htm1TunbG3nzS/yjTHXb3/R27st/yTOK9h/2fpM2O7+Z8jaULwTXLND3gO9l0winkPXcB0runLzhPXhwpjJ4MzWN9C6kNt/XcNI2IOzY2ZspqfwnU37eJqbiTboDYbkYYSClxFT/mVjQNdiMPv9AmTrcMQ+W45iYEkvSibZFx8vNmGrqvpRz7F2lE9ysQYzWakDMWAGNw70L5Tc3tckbvZiiYPdhykmIqfzJdcp8MbUmb/jyfp7OGW6bxJTqxnR+g00z9pNwvVOnBz4/8Mp1KtpQDQrewEBHP5AOLorgqm6Xh6pmKpxO5C5AduQ9PXvEfNfl66vGfL1XvqQ81G1kFsguMepMiKlodiOm5GRCeUgY8nzImco6pcV7Y6sCPg6yBo/tMSDmiClsdik/PmdcN40RMTlVpSWMpgu5Ziq8rJ8JpNdFQWPMUhPQ4x2C2YPGFHnl0vl3D5shjDxGY6bIfcJumMmQbAX6+XCn54xsxw/2S+/3ut8991P+jn09/rhOafbkjErG15pD+NqXg7yg1ldtoWZqumIP9PWJkbPOnXSrE0xV9GN9TP58u++CNnIXKO0F8nrKmTL2cWyGNVPh0ZaIqZXEKGO3lLhmanWajEh3NsTofLOz4KS6M7S1PdWInVDGF5osqJmKlic63r8ylVs8/9xFTWDCQhnCRmUxqg1LipniE1O3LTEFt7tG4/7uo1OmxZlyG+uWqtmkU6pwIO+0FeVWzZR5zomp4yPIaqaMI2cqCImpl04ZQ85Uw2le1dSbl6y1PkpCzdTFS9m/MWX1l6Qz6xvvTJlznX0xdfRZAs/uhym8LTYabBzSIfeYfZgKgqOP+iVQcpZMaUxa74kpdcaZGoTptGZKX7b+nalap9YzZqM+dej8lYn61iml2/0wdb4M6PoML3zPh+ePMtXvf7N2vq/8JWs9/jRTvao40T27GnTPZMrsyKQ3UxF4myk8HvBATxsTU1vOmOEkKtpbGOc1U+cNLCjvVLoQGjP5zZTqK3qMZ773jVsN2Fun9oq0g+WS8lCtU1OZmJoG5hQDJyevomjEVHohpmS5onyhWcTUc8DXagR8rUM14HNzXky1WjQuS8XmzZRxMomp9Ha/qlkQ26g1iSnstNIKJnNXRVc3ZKFmavIo30yxwRipNOnwKLdXDSEIqvtSvff5O+LkoAq1ThU70in5cqA89JspcXGS6UodSefwtGBoNdpyzp7zUvvKlLb66FSAkgRR+yYhLK5MRuUyoN/fXhViam0aNVPhalS9mZL2nCnhRDqV94jxF1PRUmG8twGT0LD5c9H+bYswcgcX1NMJjTHpiY7/YkoKbFWIsEPXx9bcC7r9Do1pcEXKv83SRnV91PNomLZ+cA+C/mD43dykv6QfxR/3fpIPJ/STCzH1rKhGbpFwQXkhk04NrmECcSVWlC9GvN+Bv1nC2PBU1B/KmMa9tN16MzUvyeu9dCpv8gnRKjEVxacPU95VoHtaVmVWM2VqfJ2uWLa0LzoVPXLKI+6YmDL2JdXES6fi+MMUW7u8H/nuGKH1aH+YIgWJSAeMfzCluL+Ycp7EFEicKWdIOtZsGQ3WO+eUR0561YKn6CI6+boJNVPOk2pYW3GmjAfV4IspB/cfpvqaca91il07xOSlCwGaTKTja/2UdCHIXZQFYop1b5kGokjnr45kCXC4oprv7EwZXa9LuvvSqc6Bfm6tUzWvmbpc8v/AFJtvyjdTbvQgppwmfbNJRr7CO4y0PHpO+DMexXwzVXu/XDaJuVZbiVk2KIdfvF9UNls/uAfBQGh/09u5D3/JM4o/zdRLpyx2JqbOGb6Z0saSndc6tVwKJdrNxIgj4/qYwnhUKajK0jhn1a1dgSSXc/RP/D3+5ETjssp7Fft9SQd24XvfFEOR8kHxT6Zke0THS5YtudYpmWqcPj8mpsTIfTOFky5aAOWHqQgKtnszJT55Txjnw5TS1qlmRa95UsWIxungdtNy3CbEVHNuKh+mVkFLLZZBg1WTDTGs7KoKtAH3puaCdKpdka/dGKRTKiOmooEiy5BNB3qtU2F2uZ/URhKVbBDnkhBJI2IqTKQALaNDjFwvfL7hgZgKnAUxofnEVLogJvRYagou+B+mLEmU83Aye8i1TgXiQs1ZtieG82fqo3/wlDhcmTQm0d/S30NCTDUe5B3vminxfVH+oVNwTrQ8nImk8y+mNNsipkwjHELDgzPKPa5T26X81in7tiemtqsfZaolfjc36bNwnv71f2pu0oupwD4YgBlSPnDGxblmCsWlksCuW5Zo0WD5ZqqzymRUB51xHF0v7SvslscZBsr9w9SyQbokJ8RU7f2KnRCgLlSUZxyZZbCQxDdTrHXbyXAKxSnqxQbiWqd+M8WkKTGV5MxA687nu72YGu8mIfI3aXnUscIuVJvBm6lwdL3v1KXDLPSXnCm/RUxrd1dBSTXIa9nD9VWd7MZNJvprYtgUsiu0xyJ7e78NrpeqHjANFeeg5pH4kIakC8TUS6ci1Vmfap16MVXrVM0U9341U4ModdGqOFPrFTFVcnPpz34xdbZcGbVOh3RX7X+Y0sO1mqM3kt9MmftfTJ0axPiLqXC1obxU6xRnCi8r0qloQmPgS6dQGqcetFZgkbc2aEwqO0oXHpp0rnWKdJ33V4xSGy13S0yNhq0f3INg0O5/84yCKvnvmEfxp3XKwvhIOnAipliZtSBRj2eU+g07pqQQkpfgu10YFJZiFng8T82WMpqncgxo2/sr2Kd8hl6nIK+3tWQLmpsBeb9DkzKzPOVzkazSp/zz+DBVHosYwSNGw0cBQ5iuhAlaUQaAc7JPb+/XvVNNR/x4WvlhCtfzNINEjokp605MXcRHC3YrvleoC8SU4K13qqISU07zptGn7IiprkE6ZQx1YspaBle1N3gO2OCZfpgaN/n7pHLayN2S3RPV5++zguGePl/YSPy52UBDaO4pz+wvwU6dLtUba4cb/r6plVUglqTDHilO/IUpA34xNTE/OuVPl1TzJB0SueQ26e7WDmUQ/UJHaz9T45qpZZ/PAd4RUxiJ5RVGM2JKsWLKY00sE3jYRpMNd3wu02UReeAsFmd0TrzF2PVQ0vGvInnNvkFe8qBvuuDKxJTWFhTAhsu/jzOhMae7ovv1w0x1ht+8nxoIv5ZPtbT/JlOdP8xUqzU5YtDke680GN/rc56eEB5Dm7zaYIO1Tr2YwnGxScj7JW+map3qXdkUPY3vLSNMqIZmIxr3PblBeWZsEVOXVuGj0y957+W0XMJMONKIiZ4BNVPWuZzUOlUz1T+Y9PsKMcW4Ka2ZkuI51ezRld46ZbvXj079K1MvnaqZeunUiyl18Iup6KoO2XO3gjjMImLKnBcfphZlM1HPY1d7M1UoH6ZMk+vUi6lO3r+9dcrS6XqtF4JfMxWN5hKR3+drU+YL8lpFg7zcy/v52GzmvjMs30xp7Yp0V53Kw5opVVvR5+GO8Tm/Ew/d1OV740zo/OcrOh+zzZmSK8pLA7nZ5M9I+BjkPD1QU/J21pNpMYsM5kGmlSZ6lcbXyu/DFuzdwekrU84httCbz3UIW5fkB/f1IFC+eT81aP0d+3qQ9/yzTC0994CatDOAtZqUL1bN/ITuom/H4Y5cE7SrY4najRkQ9RfkBTs3jYgYnUZCNJ6MTpDgZIbu8aTH7NSVKZOHAkOdEVPRtSudap2qmdqz9M2UF/ofprr74wT9ZE014sTSmyko73yc5cdru66OmjCVgXkXymPMchGVcaHFUTQmnTqeU6yZiu5uM6t1yqY8FbM774myn1N+CZoaeS1zQXnoAP0h643nfJ8RVb7C6ZkG6OjjRuyp5RrVRUQ17Oz2ahwdH1IX/B0x5Z92fPa6fc/Ukdu5sqeXUb5a7uSqZsr3KmI+aDWH6uCwcFC+EVNhd0VMNQvSGd9qNGM39UinrsLgzRR2T9kQvPORmHJ5v79hQjUf9GO3ZipaHNkJ7or70akXU1q332Bdi78j7p+fFu+tdkLpEWhx2NuTd552BZPy6y+mJJN+HpTkE8Jlv+zWTDmtyc8z1RO/835/Sz+KP+39xqVITHUz0ql8jRX0n5MTmrsB6VTWf3jAkvSOcAqIgbXz+MoU04z2qdapF1O1Tv1mKlRPH6akxi+d0qT8rVNRMIUuTG/pGCWBmIqi/H9gaiT8Ygr6bAkkAnzS04HXUPtRgdDIEZ220RSCF1P7vmuiteRM7VrpCVKDmDK6L6YGpGMtYd1nrceM95p+ZCfSsZy85i1uwBemvCdnKg0/TJnjHelgZAfLL0yxEuh6aSJ9vwDK//dMhdtD1X3r1G+mijHj8xxc8soHMX0zZZ33lMc22Yep2vvNbZX3Ajie0Bccuh7eiFlwzAoTjQOQl9R0hcYcsyRv/3zIwr8xdbR/lKl+75v3U4POl3/+L+nUiynnudJzFjaqK0w67Iim3LUpfTuhB6dTfEN54+pCaM8eCMYpb6IfpqM8kqG9g9aE8pADO7pH2pHygNDje9sMh7wPqlju4HI9euhIN2JKLPm+8AJfb8SZwpuZd6HbjseozleUqV86de6Ah/7qRjURTImpw9EkLxZMyGv9Zkq57DWIDIPG4cWez2O/QTP39m4wVYU1MaU3+Xy+F1PTJzGlCpwpY0HebeMe+qzT5/tFyTKewHEmxPAIh0LN1ONgArpnztRC+QdTtU6FxaVgQ2dFutV90vVai+TVguade7m42VWHzsTGQJ4TU1qD94fnTHnDYRP84/DVmfTZZM3J7cPUdkYM64tIBYz5fryWynjvM4e8mmaSTr28nxvvKI+pyBC22XZY6xQ63S3p+Jy8u9HyyOumumRB5/+ZV7ZHkFOKCyxPJTsWQ/NUoElhuaFrkbmrJzRPJRWEod+Vo5+TWVyCjQMAS9si+Q==</prop>
			<obj name="TemperatureLog" class="TemperatureLog" version="2">
				<prop name="Times">TEFSWgAAhnkAAICGdA4BAACoAgAAQgQAANwFAAB2BwAAGgkAALQKAABODAAA6A0AAIwPAAAmEQAAwBIAAFoUAAD+FQAAmBcAADIZAADMGgAAcBwAAAoeAACkHwAAPiEAAOIiAAB8JAAAFiYAALonAABUKQAA7ioAAIgsAAAsLgAAxi8AAGAxAAD6MgAAnjQAADg2AADSNwAAbDkAAAY7AACqPAAARD4AAN4/AAB4QQAAEkMAALZEAABQRgAA6kcAAI5JAAAoSwAAwkwAAFxOAAAAUAAAmlEAADRTAADOVAAAclYAAAxYAACmWQAASlsAAORcAAB+XgAAGGAAALJhAABWYwAA8GQAAIpmAAAkaAAAyGkAAGJrAAD8bAAAlm4AADBwAADUcQAAbnMAAAh1AACidgAARngAAOB5AAB6ewAAHn0AALh+AABSgAAA7IEAAJCDAAAqhQAAxIYAAF6IAAACigAAnIsAADaNAADajgAAdJAAAA6SAACokwAAQpUAAOaWAACAmAAAGpoAALSbAABOnQAA8p4AAIygAAAmogAAwKMAAGSlAAD+pgAAmKgAADyqAADWqwAAcK0AAAqvAACusAAASLIAAOKzAAB8tQAAILcAALq4AABUugAA7rsAAJK9AAAsvwAAxsAAAGDCAAAExAAAnsUAADjHAADSyAAAdsoAABDMAACqzQAARM8AAOjQAACC0gAAHNQAALbVAABa1wAA9NgAAI7aAAAo3AAAzN0AAGbfAAAA4QAAmuIAADTkAADY5QAAcucAAAzpAACm6gAASuwAAOTtAAB+7wAAGPEAALzyAABW9AAA8PUAAJT3AAAu+QAAyPoAAGL8AAAG/gAAoP8AADoBAQDUAgEAeAQBABIGAQCsBwEARgkBAOoKAQCEDAEAHg4BALgPAQBcEQEA9hIBAJAUAQAqFgEAxBcBAGgZAQACGwEAnBwBADYeAQDaHwEAdCEBAA4jAQCoJAEATCYBAOYnAQCAKQEAGisBAL4sAQBYLgEA8i8BAIwxAQAwMwEAyjQBAGQ2AQAIOAEAojkBADw7AQDWPAEAej4BABRAAQCuQQEASEMBAOxEAQCGRgEAIEgBALpJAQBUSwEA+EwBAJJOAQAsUAEAxlEBAGpTAQAEVQEAnlYBADhYAQDcWQEAdlsBABBdAQCqXgEATmABAOhhAQCCYwEAHGUBAMBmAQBaaAEA9GkBAJhrAQAybQEAzG4BAGZwAQAKcgEApHMBAD51AQDYdgEAfHgBABZ6AQCwewEASn0BAOR+AQCIgAEAIoIBALyDAQBWhQEA8IYBAJSIAQAuigEAyIsBAGyNAQAGjwEAoJABADqSAQDekwEAeJUBABKXAQCsmAEAUJoBAOqbAQCEnQEAHp8BAMygAQBmogEAAKQBAKSlAQA+pwEA2KgBAHKqAQAWrAEAsK0BAEqvAQDksAEAiLIBACK0AQC8tQEAVrcBAPC4AQCUugEALrwBAMi9AQBsvwEABsEBAKDCAQA6xAEA3sUBAHjHAQASyQEArMoBAEbMAQDqzQEAhM8BAB7RAQDC0gEAXNQBAPbVAQCQ1wEANNkBAM7aAQBo3AEAAt4BAKbfAQBA4QEA2uIBAHTkAQAY5gEAsucBAEzpAQDw6gEAiuwBACTuAQC+7wEAWPEBAPzyAQCW9AEAMPYBAMr3AQBk+QEACPsBAKL8AQA8/gEA1v8BAHoBAgAUAwIArgQCAEgGAgDsBwIAhgkCACALAgC6DAIAXg4CAPgPAgCSEQIALBMCANAUAgBqFgIABBgCAKgZAgBCGwIA3BwCAHYeAgAaIAIAtCECAE4jAgDyJAIAjCYCACYoAgDAKQIAWisCAP4sAgCYLgIAMjACAMwxAgBmMwIACjUCAKQ2AgA+OAIA2DkCAHw7AgAWPQIAsD4CAEpAAgDuQQIAiEMCACJFAgDGRgIAYEgCAPpJAgCUSwIAOE0CANJOAgBsUAIABlICAKpTAgBEVQIA3lYCAHhYAgAcWgIAtlsCAFBdAgDqXgIAhGACAChiAgDCYwIAXGUCAPZmAgCaaAIANGoCAM5rAgBobQIADG8CAKZwAgBAcgIA2nMCAH51AgAYdwIAsngCAEx6AgDwewIAin0CACR/AgDIgAIAYoICAPyDAgCWhQIAOocCANSIAgBuigIACIwCAKyNAgBGjwIA4JACAHqSAgAelAIAuJUCAFKXAgDsmAIAhpoCACqcAgDEnQIAXp8CAPigAgCcogIANqQCANClAgBqpwIADqkCAKiqAgBCrAIA3K0CAICvAgAasQIAtLICAE60AgDytQIAjLcCACa5AgDKugIAZLwCAP69AgCYvwIAPMECANbCAgBwxAIACsYCAKTHAgBIyQIA4soCAHzMAgAgzgIAus8CAFTRAgDu0gIAktQCACzWAgDG1wIAYNkCAATbAgCe3AIAON4CANLfAgB24QIAEOMCAKrkAgBE5gIA3ucCAILpAgAc6wIAtuwCAFDuAgD07wIAjvECACjzAgDC9AIAXPYCAAD4AgCa+QIANPsCANj8AgBy/gIADAADAKYBAwBKAwMA5AQDAH4GAwAYCAMAvAkDAFYLAwDwDAMAlA4DAC4QAwDIEQMAYhMDAAYVAwCgFgMAOhgDANQZAwB4GwMAEh0DAKweAwBGIAMA4CEDAIQjAwAeJQMAuCYDAFIoAwD2KQMAkCsDACotAwDELgMAXjADAAIyAwCcMwMANjUDANo2AwB0OAMADjoDAKg7AwBMPQMA5j4DAIBAAwAaQgMAvkMDAFhFAwDyRgMAlkgDADBKAwDKSwMAZE0DAP5OAwCiUAMAPFIDANZTAwBwVQMAFFcDAK5YAwBIWgMA4lsDAHxdAwAgXwMAumADAFRiAwDuYwMAkmUDACxnAwDGaAMAamoDAARsAwCebQMAOG8DANxwAwB2cgMAEHQDAKp1AwBOdwMA6HgDAIJ6AwAcfAMAwH0DAFp/AwD0gAMAjoIDADKEAwDMhQMAZocDAACJAwCkigMAPowDANiNAwByjwMADJEDALCSAwBKlAMA5JUDAH6XAwAimQMAvJoDAFacAwDwnQMAlJ8DAC6hAwDIogMAbKQDAAamAwCgpwMAOqkDAN6qAwB4rAMAEq4DAKyvAwBQsQMA6rIDAIS0AwAetgMAwrcDAFy5AwD2ugMAkLwDACq+AwDOvwMAaMEDAALDAwCcxAMAQMYDANrHAwB0yQMADssDALLMAwBMzgMA5s8DAIDRAwAk0wMAvtQDAFjWAwD81wMAltkDADDbAwDK3AMAbt4DAAjgAwCi4QMAPOMDANbkAwB65gMAFOgDAK7pAwBI6wMA7OwDAIbuAwAg8AMAuvEDAF7zAwD49AMAkvYDADb4AwDQ+QMAavsDAAT9AwCo/gMAQgAEANwBBAB2AwQAGgUEALQGBABOCAQA6AkEAIILBAAmDQQAwA4EAFoQBAD0EQQAmBMEADIVBADMFgQAZhgEAAoaBACkGwQAPh0EANgeBAB8IAQAFiIEALojBABeJQQA+CYEAJIoBAA2KgQA0CsEAGotBAAELwQAqDAEAEIyBADcMwQAdjUEABo3BAC0OAQATjoEAOg7BACCPQQAJj8EAMBABABaQgQA9EMEAJhFBAAyRwQAzEgEAGZKBAAKTAQApE0EAD5PBADYUAQAfFIEABZUBACwVQQASlcEAO5YBACIWgQAIlwEAMZdBABgXwQA+mAEAJRiBAA4ZAQA0mUEAGxnBAAGaQQAoGoEAERsBADebQQAeG8EABJxBAC2cgQAUHQEAOp1BACEdwQAHnkEAMJ6BABcfAQA9n0EAJp/BAA0gQQAzoIEAGiEBAAMhgQApocEAECJBADaigQAfowEABiOBACyjwQATJEEAPCSBACKlAQAJJYEAMiXBABimQQA/JoEAJacBAAwngQA1J8EAG6hBAAIowQAoqQEAEamBADgpwQAeqkEABSrBACurAQAUq4EAOyvBACGsQQAKrMEAMS0BABetgQA+LcEAJy5BAA2uwQA0LwEAGq+BAAOwAQAqMEEAELDBADmxAQAgMYEABrIBAC0yQQATssEAPLMBACMzgQAJtAEAMDRBABk0wQA/tQEAJjWBAAy2AQAzNkEAHDbBAAK3QQApN4EAD7gBADi4QQAfOMEABblBAC65gQAVOgEAO7pBACI6wQAIu0EAMbuBABg8AQA+vEEAJTzBAA49QQA0vYEAGz4BAAG+gQAqvsEAET9BADe/gQAeAAFABwCBQC2AwUAUAUFAPQGBQCOCAUAKAoFAMILBQBmDQUAAA8FAJoQBQA0EgUA2BMFAHIVBQAMFwUAphgFAEoaBQDkGwUAfh0FABgfBQCyIAUAViIFAPAjBQCKJQUAJCcFAMgoBQBiKgUA/CsFAJYtBQA6LwUA1DAFAG4yBQAINAUArDUFAEY3BQDgOAUAejoFAB48BQC4PQUAUj8FAOxABQCQQgUAKkQFAMRFBQBoRwUAAkkFAJxKBQA2TAUA2k0FAHRPBQAOUQUAqFIFAExUBQDmVQUAgFcFABpZBQC0WgUAWFwFAPJdBQCMXwUAJmEFAMpiBQBkZAUA/mUFAJhnBQA8aQUA1moFAHBsBQAKbgUArm8FAEhxBQDicgUAhnQFACB2BQC6dwUAVHkFAPh6BQCSfAUALH4FAMZ/BQBqgQUABIMFAJ6EBQA4hgUA0ocFAHaJBQAQiwUAqowFAESOBQDojwUAgpEFAByTBQC2lAUAWpYFAPSXBQCOmQUAKJsFAMycBQBmngUAAKAFAJqhBQA+owUA2KQFAHKmBQAWqAUAsKkFAEqrBQDkrAUAiK4FACKwBQC8sQUAVrMFAPC0BQCUtgUALrgFAMi5BQBiuwUABr0FAKC+BQA6wAUA1MEFAG7DBQASxQUArMYFAEbIBQDqyQUAhMsFAB7NBQC4zgUAXNAFAPbRBQCQ0wUAKtUFAM7WBQBo2AUAAtoFAKbbBQBA3QUA2t4FAHTgBQAY4gUAsuMFAEzlBQDm5gUAgOgFACTqBQC+6wUAWO0FAPLuBQCM8AUAMPIFAMrzBQBk9QUA/vYFAKL4BQA8+gUA1vsFAHr9BQAU/wUArgAGAEgCBgDiAwYAhgUGACAHBgC6CAYAVAoGAPgLBgCSDQYALA8GANAQBgBqEgYABBQGAJ4VBgBCFwYA3BgGAHYaBgAQHAYAtB0GAE4fBgDoIAYAgiIGACYkBgDAJQYAWicGAP4oBgCYKgYAMiwGAMwtBgBmLwYACjEGAKQyBgA+NAYA2DUGAHI3BgAWOQYAsDoGAEo8BgDkPQYAiD8GACJBBgC8QgYAVkQGAPpFBgCURwYALkkGAMhKBgBsTAYABk4GAKBPBgA6UQYA3lIGAHhUBgASVgYArFcGAFBZBgDqWgYAhFwGACheBgDCXwYAXGEGAPZiBgCaZAYANGYGAM5nBgBoaQYADGsGAKZsBgBAbgYA2m8GAH5xBgAYcwYAsnQGAEx2BgDmdwYAinkGACR7BgC+fAYAWH4GAPx/BgCWgQYAMIMGAMqEBgBuhgYACIgGAKKJBgBGiwYA4IwGAHqOBgAUkAYAuJEGAFKTBgDslAYAhpYGACqYBgDEmQYAXpsGAPicBgCcngYANqAGANChBgBqowYABKUGAKimBgBCqAYA3KkGAHarBgAarQYAtK4GAE6wBgDosQYAjLMGACa1BgDAtgYAWrgGAP65BgCYuwYAMr0GANa+BgBwwAYACsIGAKTDBgBIxQYA4sYGAHzIBgAWygYAussGAFTNBgDuzgYAiNAGACLSBgDG0wYAYNUGAPrWBgCU2AYAONoGANLbBgBs3QYABt8GAKrgBgBE4gYA3uMGAHjlBgAc5wYAtugGAFDqBgDq6wYAju0GACjvBgDC8AYAXPIGAAD0BgCa9QYANPcGANj4BgBy+gYADPwGAKb9BgBK/wYA5AAHAH4CBwAYBAcAsgUHAFYHBwDwCAcAigoHACQMBwDIDQcAYg8HAPwQBwCgEgcAOhQHANQVBwBuFwcAEhkHAKwaBwBGHAcA4B0HAHofBwAeIQcAuCIHAFIkBwDsJQcAkCcHACopBwDEKgcAXiwHAPgtBwCcLwcANjEHANAyBwB0NAcADjYHAKg3BwBCOQcA5joHAIA8BwAaPgcAtD8HAFhBBwDyQgcAjEQHADBGBwDKRwcAZEkHAP5KBwCYTAcAPE4HANZPBwBwUQcAClMHAK5UBwBIVgcA4lcHAHxZBwAgWwcAulwHAFReBwDuXwcAkmEHACxjBwDGZAcAYGYHAPpnBwCeaQcAOGsHANJsBwBsbgcAEHAHAKpxBwBEcwcA6HQHAIJ2BwAceAcAtnkHAFp7BwD0fAcAjn4HACiABwDMgQcAZoMHAACFBwCkhgcAPogHANiJBwByiwcADI0HALCOBwBKkAcA5JEHAH6TBwAYlQcAvJYHAFaYBwDwmQcAipsHAC6dBwDIngcAYqAHAPyhBwCgowcAOqUHANSmBwB4qAcAEqoHAKyrBwBGrQcA6q4HAISwBwAesgcAuLMHAFy1BwD2tgcAkLgHACq6BwDOuwcAaL0HAAK/BwCcwAcAQMIHANrDBwB0xQcADscHAKjIBwBMygcA5ssHAIDNBwAazwcAvtAHAFjSBwDy0wcAjNUHADDXBwDK2AcAZNoHAP7bBwCi3QcAPN8HANbgBwB64gcAFOQHAK7lBwBI5wcA7OgHAIbqBwAg7AcAuu0HAF7vBwD48AcAkvIHACz0BwDQ9QcAavcHAAT5BwCe+gcAOPwHANz9BwB2/wcAEAEIAKoCCABOBAgA6AUIAIIHCAAcCQgAwAoIAFoMCAD0DQgAjg8IADIRCADMEggAZhQIAAoWCACkFwgAPhkIANgaCAB8HAgAFh4IALAfCABKIQgA5CIIAIgkCAAiJggAvCcIAFYpCAD6KggAlCwIAC4uCADSLwgAbDEIAAYzCACgNAgARDYIAN43CAB4OQgAEjsIALY8CABQPggA6j8IAIRBCAAeQwgAwkQIAFxGCAD2RwgAkEkIADRLCADOTAgAaE4IAAJQCACmUQgAQFMIANpUCAB0VggAGFgIALJZCABMWwgA5lwIAIpeCAAkYAgAvmEIAGJjCAD8ZAgAlmYIADBoCADKaQgAbmsIAAhtCACibggARnAIAOBxCAB6cwgAFHUIALh2CABSeAgA7HkIAIZ7CAAgfQgAxH4IAF6ACAD4gQgAkoMIADaFCADQhggAaogIAASKCACeiwgAQo0IANyOCAB2kAgAGpIIALSTCABOlQgA6JYIAIyYCAAmmggAwJsIAFqdCAD+nggAmKAIADKiCADWowgAcKUIAAqnCACkqAgAPqoIAOKrCAB8rQgAFq8IALCwCABUsggA7rMIAIi1CAAitwgAvLgIAGC6CAD6uwgAlL0IAC6/CADSwAgAbMIIAAbECACqxQgARMcIAN7ICAB4yggAHMwIALbNCABQzwgA6tAIAI7SCAAo1AgAwtUIAGbXCAAA2QgAmtoIADTcCADO3QgAct8IAAzhCACm4ggAQOQIAOTlCAB+5wgAGOkIALLqCABM7AgA8O0IAIrvCAAk8QgAvvIIAGL0CAD89QgAlvcIADr5CADU+ggAbvwIAAj+CACs/wgARgEJAOACCQB6BAkAHgYJALgHCQBSCQkA7AoJAJAMCQAqDgkAxA8JAF4RCQACEwkAnBQJADYWCQDQFwkAahkJAA4bCQCoHAkAQh4JANwfCQCAIQkAGiMJALQkCQBOJgkA8icJAIwpCQAmKwkAwCwJAGQuCQD+LwkAmDEJADwzCQDWNAkAcDYJAAo4CQCuOQkASDsJAOI8CQB8PgkAFkAJALpBCQBUQwkA7kQJAIhGCQAsSAkAxkkJAGBLCQD6TAkAnk4JADhQCQDSUQkAbFMJABBVCQCqVgkARFgJAOhZCQCCWwkAHF0JALZeCQBaYAkA9GEJAI5jCQAoZQkAzGYJAGZoCQAAagkAmmsJAD5tCQDYbgkAcnAJAAxyCQCmcwkASnUJAOR2CQB+eAkAGHoJALx7CQBWfQkA8H4JAIqACQAuggkAyIMJAGKFCQD8hgkAoIgJADqKCQDUiwkAbo0JABKPCQCskAkARpIJAOCTCQCElQkAHpcJALiYCQBcmgkA9psJAJCdCQAqnwkAzqAJAGiiCQACpAkAnKUJAECnCQDaqAkAdKoJAA6sCQCorQkATK8JAOawCQCAsgkAGrQJAL61CQBYtwkA8rgJAIy6CQAwvAkAyr0JAGS/CQD+wAkAosIJADzECQDWxQkAcMcJABTJCQCuygkASMwJAOzNCQCGzwkAINEJALrSCQBe1AkA+NUJAJLXCQAs2QkAxtoJAGrcCQAE3gkAnt8JADjhCQDc4gkAduQJABDmCQCq5wkAROkJAOjqCQCC7AkAHO4JAMDvCQBa8QkA9PIJAI70CQAy9gkAzPcJAGb5CQAA+wkApPwJAD7+CQDY/wkAfAEKABYDCgCwBAoASgYKAO4HCgCICQoAIgsKALwMCgBWDgoA+g8KAJQRCgAuEwoAyBQKAGwWCgAGGAoAoBkKADobCgDUHAoAeB4KABIgCgCsIQoARiMKAOokCgCEJgoAHigKAMIpCgBcKwoA9iwKAJAuCgA0MAoAzjEKAGgzCgACNQoApjYKAEA4CgDaOQoAfjsKABg9CgCyPgoATEAKAOZBCgCKQwoAJEUKAL5GCgBYSAoA/EkKAJZLCgAwTQoAyk4KAG5QCgAIUgoAolMKADxVCgDgVgoAelgKABRaCgCuWwoAUl0KAOxeCgCGYAoAIGIKAMRjCgBeZQoA+GYKAJJoCgAsagoA0GsKAGptCgAEbwoAnnAKAEJyCgDccwoAdnUKABB3CgC0eAoATnoKAOh7CgCMfQoAJn8KAMCACgBaggoA/oMKAJiFCgAyhwoAzIgKAHCKCgAKjAoApI0KAD6PCgDikAoAfJIKABaUCgCwlQoAVJcKAO6YCgCImgoAIpwKAMadCgBgnwoA+qAKAJSiCgAupAoA0qUKAGynCgAGqQoAoKoKAESsCgDerQoAeK8KABKxCgC2sgoAULQKAOq1CgCEtwoAKLkKAMK6CgBcvAoAAL4KAJq/CgA0wQoAzsIKAHLECgAMxgoApscKAEDJCgDkygoAfswKABjOCgCyzwoAVtEKAPDSCgCK1AoAJNYKAL7XCgBi2QoA/NoKAJbcCgAw3goA1N8KAG7hCgAI4woAouQKAEbmCgDg5woAeukKAB7rCgC47AoAUu4KAOzvCgCQ8QoAKvMKAMT0CgBe9goAAvgKAJz5CgA2+woA0PwKAGr+CgAOAAsAqAELAEIDCwDcBAsAgAYLABoICwC0CQsATgsLAPIMCwCMDgsAJhALAMARCwBkEwsA/hQLAJgWCwAyGAsA1hkLAHAbCwAKHQsArh4LAEggCwDiIQsAfCMLACAlCwC6JgsAVCgLAO4pCwCSKwsALC0LAMYuCwBgMAsA+jELAJ4zCwA4NQsA0jYLAGw4CwAGOgsAqjsLAEQ9CwDePgsAgkALABxCCwC2QwsAUEULAPRGCwCOSAsAKEoLAMJLCwBmTQsAAE8LAJpQCwA+UgsA2FMLAHJVCwAMVwsAplgLAEpaCwDkWwsAfl0LABhfCwC8YAsAVmILAPBjCwCKZQsALmcLAMhoCwBiagsABmwLAKBtCwA6bwsA1HALAG5yCwASdAsArHULAEZ3CwDgeAsAhHoLAB58CwC4fQsAUn8LAOyACwCQggsAKoQLAMSFCwBehwsAAokLAJyKCwA2jAsA2o0LAHSPCwAOkQsAqJILAEyUCwDmlQsAgJcLABqZCwC+mgsAWJwLAPKdCwCMnwsAMKELAMqiCwBkpAsA/qULAKKnCwA8qQsA1qoLAHqsCwAUrgsArq8LAEixCwDisgsAhrQLACC2CwC6twsAVLkLAO66CwCSvAsALL4LAMa/CwBgwQsABMMLAJ7ECwA4xgsA0scLAHbJCwAQywsAqswLAE7OCwDozwsAgtELABzTCwDA1AsAWtYLAPTXCwCO2QsAMtsLAMzcCwBm3gsAAOALAKThCwA+4wsA2OQLAHLmCwAM6AsAsOkLAErrCwDk7AsAfu4LACLwCwC88QsAVvMLAPD0CwCU9gsALvgLAMj5CwBi+wsABv0LAKD+CwA6AAwA3gEMAHgDDAASBQwArAYMAFAIDADqCQwAhAsMAB4NDADCDgwAXBAMAPYRDACQEwwANBUMAM4WDABoGAwAAhoMAJwbDABAHQwA2h4MAHQgDAAOIgwAsiMMAEwlDADmJgwAgCgMACQqDAC+KwwAWC0MAPIuDACWMAwAMDIMAMozDABuNQwACDcMAKI4DAA8OgwA4DsMAHo9DAAUPwwArkAMAFJCDADsQwwAhkUMACBHDADESAwAXkoMAPhLDACSTQwALE8MANBQDABqUgwABFQMAJ5VDABCVwwA3FgMAHZaDAAQXAwAtF0MAE5fDADoYAwAgmIMABxkDADAZQwAZGcMAP5oDACiagwAPGwMANZtDAB6bwwAFHEMAK5yDABIdAwA7HUMAIZ3DAAgeQwAunoMAF58DAD4fQwAkn8MADaBDADQggwAaoQMAASGDACohwwAQokMANyKDAB2jAwAEI4MALSPDABOkQwA6JIMAIKUDAAmlgwAwJcMAFqZDAD0mgwAjpwMADKeDADMnwwAZqEMAAqjDACkpAwAPqYMANinDAByqQwAFqsMALCsDABKrgwA7q8MAIixDAAiswwAvLQMAGC2DAD6twwAlLkMAC67DADSvAwAbL4MAAbADACqwQwARMMMAN7EDAB4xgwAEsgMALbJDABQywwA6swMAITODAAe0AwAwtEMAFzTDAD21AwAkNYMADTYDADO2QwAaNsMAAzdDACm3gwAQOAMANrhDAB+4wwAGOUMALLmDABM6AwA8OkMAIrrDAAk7QwAyO4MAGLwDAD88QwAlvMMADD1DADU9gwAbvgMAAj6DACi+wwARv0MAOD+DAB6AA0AFAINAK4DDQBSBQ0A7AYNAIYIDQAgCg0AxAsNAF4NDQD4Dg0AnBANADYSDQDQEw0AahUNAA4XDQCoGA0AQhoNANwbDQCAHQ0AGh8NALQgDQBYIg0A8iMNAIwlDQAmJw0AwCgNAGQqDQD+Kw0AmC0NADIvDQDMMA0AcDINAAo0DQCkNQ0APjcNAOI4DQB8Og0AFjwNALA9DQBUPw0A7kANAIhCDQAiRA0AxkUNAGBHDQD6SA0AnkoNADhMDQDSTQ0AbE8NABBRDQCqUg0ARFQNAN5VDQCCVw0AHFkNALZaDQBQXA0A9F0NAI5fDQAoYQ0AwmINAFxkDQAAZg0AmmcNADRpDQDOag0AcmwNAAxuDQCmbw0AQHENAORyDQB+dA0AGHYNALx3DQBWeQ0A8HoNAIp8DQAkfg0AyH8NAGKBDQD8gg0AloQNADqGDQDUhw0AbokNAAiLDQCsjA0ARo4NAOCPDQB6kQ0AHpMNALiUDQBSlg0A7JcNAJCZDQAqmw0AxJwNAGieDQACoA0AnKENADajDQDapA0AdKYNAA6oDQCoqQ0ATKsNAOasDQCArg0AGrANALSxDQBYsw0A8rQNAIy2DQAwuA0AyrkNAGS7DQD+vA0AmL4NADzADQDWwQ0AcMMNAArFDQCuxg0ASMgNAOLJDQB8yw0AIM0NALrODQBU0A0A7tENAJLTDQAs1Q0AxtYNAGDYDQAE2g0AntsNADjdDQDc3g0AduANABDiDQCq4w0ATuUNAOjmDQCC6A0AHOoNALbrDQBa7Q0A9O4NAI7wDQAo8g0AwvMNAGb1DQAA9w0AmvgNAD76DQDY+w0Acv0NAAz/DQCwAA4ASgIOAOQDDgB+BQ4AIgcOALwIDgBWCg4A8AsOAJQNDgAuDw4AyBAOAGwSDgAGFA4AoBUOADoXDgDeGA4AeBoOABIcDgCsHQ4ARh8OAOogDgCEIg4AHiQOALglDgBSJw4A9igOAJAqDgAqLA4AxC0OAGgvDgACMQ4AnDIOAEA0DgDaNQ4AdDcOAA45DgCyOg4ATDwOAOY9DgCAPw4AJEEOAL5CDgBYRA4A/EUOAJZHDgAwSQ4AykoOAGRMDgAITg4Aok8OADxRDgDWUg4AelQOABRWDgCuVw4ASFkOAOJaDgCGXA4AIF4OALpfDgBUYQ4A+GIOAJJkDgAsZg4AxmcOAGppDgAEaw4AnmwOAEJuDgDcbw4AdnEOABBzDgC0dA4ATnYOAOh3DgCCeQ4AJnsOAMB8DgBafg4A9H8OAJiBDgAygw4AzIQOAGaGDgAKiA4ApIkOAD6LDgDYjA4AfI4OABaQDgCwkQ4ASpMOAO6UDgCIlg4AIpgOALyZDgBgmw4A+pwOAJSeDgAuoA4A0qEOAGyjDgAGpQ4AoKYOADqoDgDeqQ4AeKsOABKtDgCsrg4AULAOAOqxDgCEsw4AHrUOAMK2DgBcuA4A9rkOAJC7DgA0vQ4Azr4OAGjADgAMwg4ApsMOAEDFDgDaxg4AdMgOABjKDgCyyw4ATM0OAPDODgCK0A4AJNIOAL7TDgBi1Q4A/NYOAJbYDgAw2g4A1NsOAG7dDgAI3w4AouAOADziDgDg4w4AeuUOABTnDgCu6A4AUuoOAOzrDgCG7Q4AIO8OAMTwDgBe8g4A+PMOAJL1DgA29w4A0PgOAGr6DgAE/A4AqP0OAEL/DgDcAA8AgAIPABoEDwC0BQ8ATgcPAPIIDwCMCg8AJgwPAMANDwBkDw8A/hAPAJgSDwAyFA8A1hUPAHAXDwAKGQ8ApBoPAD4cDwDiHQ8AfB8PABYhDwCwIg8AVCQPAO4lDwCIJw8AIikPAMYqDwBgLA8A+i0PAJQvDwA4MQ8A0jIPAGw0DwAGNg8AqjcPAEQ5DwDeOg8AgjwPABw+DwC2Pw8AUEEPAPRCDwCORA8AKEYPAMJHDwBmSQ8AAEsPAJpMDwA0Tg8Azk8PAHJRDwAMUw8AplQPAEBWDwDkVw8AflkPABhbDwCyXA8AVl4PAPBfDwCKYQ8AJGMPAMhkDwBiZg8A/GcPAJZpDwA6aw8A1GwPAG5uDwAScA8ArHEPAEZzDwDgdA8AhHYPAB54DwC4eQ8AUnsPAOx8DwCQfg8AKoAPAMSBDwBegw8AAoUPAJyGDwA2iA8A0IkPAGqLDwAOjQ8AqI4PAEKQDwDckQ8AgJMPABqVDwC0lg8AWJgPAPKZDwCMmw8AJp0PAMCeDwBkoA8A/qEPAJijDwAypQ8A1qYPAHCoDwAKqg8ApKsPAEitDwDirg8AfLAPACCyDwC6sw8AVLUPAO62DwCSuA8ALLoPAMa7DwBgvQ8ABL8PAJ7ADwA4wg8A3MMPAHbFDwAQxw8AqsgPAETKDwDoyw8Ags0PABzPDwC20A8AWtIPAPTTDwCO1Q8AKNcPAMLYDwBm2g8AANwPAJrdDwA03w8A2OAPAHLiDwAM5A8ApuUPAErnDwDk6A8AfuoPABjsDwC87Q8AVu8PAPDwDwCU8g8ALvQPAMj1DwBi9w8ABvkPAKD6DwA6/A8A1P0PAHj/DwASARAArAIQAEYEEADqBRAAhAcQAB4JEAC4ChAAXAwQAPYNEACQDxAAKhEQAMQSEABoFBAAAhYQAJwXEAA2GRAA2hoQAHQcEAAOHhAAqB8QAEwhEADmIhAAgCQQACQmEAC+JxAAWCkQAPIqEACWLBAAMC4QAMovEABkMRAACDMQAKI0EAA8NhAA1jcQAHo5EAAUOxAArjwQAEg+EADiPxAAhkEQACBDEAC6RBAAVEYQAPhHEACSSRAALEsQAMZMEABqThAABFAQAJ5REAA4UxAA3FQQAHZWEAAQWBAAqlkQAE5bEADoXBAAgl4QACZgEADAYRAAWmMQAPRkEACYZhAAMmgQAMxpEABmaxAACm0QAKRuEAA+cBAA2HEQAHJzEAAWdRAAsHYQAEp4EADkeRAAiHsQACJ9EAC8fhAAVoAQAPqBEACUgxAALoUQAMiGEABsiBAABooQAKCLEAA6jRAA3o4QAHiQEAASkhAAtpMQAFCVEADqlhAAhJgQACiaEADCmxAAXJ0QAPaeEACaoBAANKIQAM6jEABopRAAAqcQAKaoEABAqhAA2qsQAHStEAAYrxAAsrAQAEyyEADwsxAAirUQACS3EAC+uBAAYroQAPy7EACWvRAAML8QANTAEABuwhAACMQQAKLFEAA8xxAA4MgQAHrKEAAUzBAArs0QAEjPEADs0BAAhtIQACDUEAC61RAAXtcQAPjYEACS2hAANtwQANDdEABq3xAABOEQAKjiEABC5BAA3OUQAHbnEAAa6RAAtOoQAE7sEADo7RAAjO8QACbxEADA8hAAWvQQAP71EACY9xAAMvkQANb6EABw/BAACv4QAKT/EABIAREA4gIRAHwEEQAWBhEAsAcRAFQJEQDuChEAiAwRACIOEQC8DxEAYBERAPoSEQCUFBEALhYRANIXEQBsGREABhsRAKocEQBEHhEA3h8RAHghEQAcIxEAtiQRAFAmEQDqJxEAjikRACgrEQDCLBEAXC4RAAAwEQCaMREANDMRAM40EQByNhEADDgRAKY5EQBAOxEA2jwRAH4+EQAYQBEAskERAExDEQDwRBEAikYRACRIEQC+SREAYksRAPxMEQCWThEAOlARANRREQBuUxEACFURAKxWEQBGWBEA4FkRAHpbEQAeXREAuF4RAFJgEQDsYREAkGMRACplEQDEZhEAXmgRAAJqEQCcaxEANm0RANBuEQBqcBEADnIRAKhzEQBCdREA3HYRAIB4EQAaehEAtHsRAE59EQDyfhEAjIARACaCEQDAgxEAZIURAP6GEQCYiBEAPIoRANaLEQBwjREACo8RAK6QEQBIkhEA4pMRAHyVEQAglxEAupgRAFSaEQDumxEAkp0RACyfEQDGoBEAYKIRAPqjEQCepREAOKcRANKoEQBsqhEAEKwRAKqtEQBErxEA8rARAIyyEQAmtBEAyrURAGS3EQD+uBEAmLoRADK8EQDWvREAcL8RAArBEQCkwhEASMQRAOLFEQB8xxEAFskRALrKEQBUzBEA7s0RAJLPEQAs0REAxtIRAGDUEQAE1hEAntcRADjZEQDS2hEAdtwRABDeEQCq3xEAROERAN7iEQCC5BEAHOYRALbnEQBQ6REA6uoRAI7sEQAo7hEAwu8RAGbxEQAA8xEAmvQRADT2EQDY9xEAcvkRAAz7EQCm/BEASv4RAOT/EQB+ARIAGAMSALwEEgBWBhIA8AcSAIoJEgAuCxIAyAwSAGIOEgAGEBIAoBESADoTEgDUFBIAeBYSABIYEgCsGRIARhsSAOAcEgCEHhIAHiASALghEgBSIxIA9iQSAJAmEgAqKBIAxCkSAF4rEgACLRIAnC4SADYwEgDaMRIAdDMSAA41EgCoNhIATDgSAOY5EgCAOxIAGj0SAL4+EgBYQBIA8kESAJZDEgAwRRIAykYSAGRIEgD+SRIAoksSADxNEgDWThIAcFASABRSEgCuUxIASFUSAOJWEgB8WBIAIFoSALpbEgBUXRIA7l4SAJJgEgAsYhIAxmMSAGplEgAEZxIAnmgSADhqEgDcaxIAdm0SABBvEgCqcBIATnISAOhzEgCCdRIAHHcSAMB4EgBaehIA9HsSAI59EgAyfxIAzIASAGaCEgAAhBIApIUSAD6HEgDYiBIAcooSAAyMEgCwjRIASo8SAOSQEgB+khIAIpQSALyVEgBWlxIA8JgSAJSaEgAunBIAyJ0SAGyfEgAGoRIAoKISADqkEgDepRIAeKcSABKpEgCsqhIAUKwSAOqtEgCErxIAHrESAMKyEgBctBIA9rUSAJC3EgAquRIAzroSAGi8EgACvhIAnL8SAEDBEgDawhIAdMQSAA7GEgCyxxIATMkSAObKEgCKzBIAJM4SAL7PEgBY0RIA/NISAJbUEgAw1hIAytcSAGTZEgAI2xIAotwSADzeEgDW3xIAeuESABTjEgCu5BIASOYSAOznEgCG6RIAIOsSALrsEgBe7hIA+O8SAJLxEgA28xIA0PQSAGr2EgAE+BIAqPkSAEL7EgDc/BIAdv4SABoAEwC0ARMATgMTAOgEEwCCBhMAJggTAMAJEwBaCxMA/gwTAJgOEwAyEBMAzBETAGYTEwAKFRMApBYTAD4YEwDYGRMAfBsTABYdEwCwHhMASiATAO4hEwCIIxMAIiUTALwmEwBgKBMA+ikTAJQrEwAuLRMA0i4TAGwwEwAGMhMAqjMTAEQ1EwDeNhMAeDgTABw6EwC2OxMAUD0TAOo+EwCEQBMAKEITAMJDEwBcRRMA9kYTAJpIEwA0ShMAzksTAGhNEwACTxMAplATAEBSEwDaUxMAflUTABhXEwCyWBMATFoTAPBbEwCKXRMAJF8TAL5gEwBiYhMA/GMTAJZlEwA6ZxMA1GgTAG5qEwAIbBMAom0TAEZvEwDgcBMAenITABR0EwC4dRMAUncTAOx4EwCGehMAIHwTAMR9EwBefxMA+IATAJyCEwA2hBMA0IUTAGqHEwAOiRMAqIoTAEKMEwDcjRMAgI8TABqREwC0khMAWJQTAPKVEwCMlxMAJpkTAMqaEwBknBMA/p0TAJifEwAyoRMA1qITAHCkEwAKphMApKcTAD6pEwDiqhMAfKwTABauEwCwrxMAVLETAO6yEwCItBMALLYTAMa3EwBguRMA+roTAJ68EwA4vhMA0r8TAGzBEwAQwxMAqsQTAETGEwDoxxMAgskTABzLEwC2zBMAUM4TAPTPEwCO0RMAMtMTANbUEwBw1hMACtgTAKTZEwA+2xMA4twTAHzeEwAW4BMAsOETAFTjEwDu5BMAiOYTACzoEwDG6RMAYOsTAPrsEwCe7hMAOPATANLxEwBs8xMAEPUTAKr2EwBE+BMA3vkTAIL7EwAc/RMAtv4TAFAAFAD0ARQAjgMUACgFFADCBhQAXAgUAAAKFACaCxQANA0UAM4OFAByEBQADBIUAKYTFABAFRQA5BYUAH4YFAAYGhQAshsUAFYdFADwHhQAiiAUAC4iFADIIxQAYiUUAPwmFACgKBQAOioUANQrFABuLRQAEi8UAKwwFABGMhQA4DMUAIQ1FAAeNxQAuDgUAFI6FADsOxQAkD0UACo/FADEQBQAXkIUAAJEFACcRRQANkcUANBIFAB0ShQADkwUAKhNFABCTxQA5lAUAIBSFAAaVBQAvlUUAFhXFADyWBQAjFoUADBcFADKXRQAZF8UAP5gFACiYhQAPGQUANZlFABwZxQAFGkUAK5qFABIbBQA4m0UAHxvFAAgcRQAunIUAFR0FADudRQAkncUACx5FADGehQAYHwUAAR+FACefxQAOIEUANKCFAB2hBQAEIYUAKqHFABEiRQA6IoUAIKMFAAcjhQAwI8UAFqRFAD0khQAjpQUADKWFADMlxQAZpkUAACbFACknBQAPp4UANifFAByoRQADKMUALCkFABKphQA5KcUAH6pFAAiqxQAvKwUAFauFADwrxQAirEUAC6zFADItBQAYrYUAAa4FACguRQAOrsUANS8FAB4vhQAEsAUAKzBFABGwxQA6sQUAITGFAAeyBQAwskUAFzLFAD2zBQAkM4UADTQFADO0RQAaNMUAALVFACc1hQAQNgUANrZFAB02xQADt0UALLeFABM4BQA5uEUAIDjFAAk5RQAvuYUAFjoFAD86RQAlusUADDtFADK7hQAZPAUAAjyFACi8xQAPPUUANb2FAB6+BQAFPoUAK77FABI/RQA4v4UAIYAFQAgAhUAugMVAFQFFQD4BhUAkggVACwKFQDQCxUAag0VAAQPFQCeEBUAQhIVANwTFQB2FRUAEBcVALQYFQBOGhUA6BsVAIwdFQAmHxUAwCAVAFoiFQD0IxUAmCUVADInFQDMKBUAZioVAAosFQCkLRUAPi8VANgwFQB8MhUAFjQVALA1FQBKNxUA7jgVAIg6FQAiPBUAvD0VAFY/FQD6QBUAlEIVAC5EFQDIRRUAbEcVAAZJFQCgShUAREwVAN5NFQB4TxUAElEVALZSFQBQVBUA6lUVAIRXFQAoWRUAwloVAFxcFQD2XRUAml8VADRhFQDOYhUAaGQVAAJmFQCmZxUAQGkVANpqFQB0bBUAGG4VALJvFQBMcRUA5nIVAIp0FQAkdhUAvncVAFh5FQD8ehUAlnwVADB+FQDUfxUAboEVAAiDFQCihBUARoYVAOCHFQB6iRUAFIsVALiMFQBSjhUA7I8VAIaRFQAqkxUAxJQVAF6WFQD4lxUAkpkVADabFQDQnBUAap4VAASgFQCooRUAQqMVANykFQB2phUAGqgVALSpFQBOqxUA6KwVAIyuFQAmsBUAwLEVAGSzFQD+tBUAmLYVADK4FQDWuRUAcLsVAAq9FQCkvhUASMAVAOLBFQB8wxUAFsUVALrGFQBUyBUA7skVAIjLFQAizRUAxs4VAGDQFQD60RUAlNMVADjVFQDS1hUAbNgVAAbaFQCq2xUARN0VAN7eFQB44BUAHOIVALbjFQBQ5RUA9OYVAI7oFQAo6hUAwusVAGbtFQAA7xUAmvAVADTyFQDY8xUAcvUVAAz3FQCm+BUASvoVAOT7FQB+/RUAGP8VALIAFgBWAhYA8AMWAIoFFgAuBxYAyAgWAGIKFgD8CxYAoA0WADoPFgDUEBYAbhIWABIUFgCsFRYARhcWAOAYFgB6GhYAHhwWALgdFgBSHxYA7CAWAIYiFgAqJBYAxCUWAF4nFgACKRYAnCoWADYsFgDQLRYAdC8WAA4xFgCoMhYAQjQWAOY1FgCANxYAGjkWALQ6FgBYPBYA8j0WAIw/FgAmQRYAykIWAGREFgD+RRYAmEcWADxJFgDWShYAcEwWABROFgCuTxYASFEWAOJSFgB8VBYAIFYWALpXFgBUWRYA7loWAJJcFgAsXhYAxl8WAGBhFgD6YhYAnmQWADhmFgDSZxYAdmkWABBrFgCqbBYARG4WAOhvFgCCcRYAHHMWALZ0FgBadhYA9HcWAI55FgAyexYAzHwWAGZ+FgAAgBYAmoEWAD6DFgDYhBYAcoYWAAyIFgCwiRYASosWAOSMFgB+jhYAGJAWALyRFgBWkxYA8JQWAIqWFgAumBYAyJkWAGKbFgD8nBYAoJ4WADqgFgDUoRYAeKMWABKlFgCsphYARqgWAOqpFgCEqxYAHq0WALiuFgBcsBYA9rEWAJCzFgAqtRYAzrYWAGi4FgACuhYAnLsWAEC9FgDavhYAdMAWAA7CFgCowxYATMUWAObGFgCAyBYAGsoWAL7LFgBYzRYA8s4WAIzQFgAw0hYAytMWAGTVFgAI1xYAotgWADzaFgDW2xYAet0WABTfFgCu4BYASOIWAOzjFgCG5RYAIOcWALroFgBe6hYA+OsWAJLtFgAs7xYAxvAWAGryFgAE9BYAnvUWADj3FgDc+BYAdvoWABD8FgCq/RYATv8WAOgAFwCCAhcAHAQXAMAFFwBaBxcA9AgXAI4KFwAyDBcAzA0XAGYPFwAAERcApBIXAD4UFwDYFRcAchcXABYZFwCwGhcAShwXAOQdFwCIHxcAIiEXALwiFwBgJBcA+iUXAJQnFwAuKRcA0ioXAGwsFwAGLhcAoC8XAEQxFwDeMhcAeDQXABI2FwCsNxcAUDkXAOo6FwCEPBcAHj4XAMI/FwBcQRcA9kIXAJBEFwA0RhcAzkcXAGhJFwACSxcApkwXAEBOFwDaTxcAdFEXABhTFwCyVBcATFYXAOZXFwCKWRcAJFsXAL5cFwBiXhcA/F8XAJZhFwAwYxcA1GQXAG5mFwAIaBcAomkXAEZrFwDgbBcAem4XABRwFwCucRcAUnMXAOx0FwCGdhcAIHgXALp5FwBeexcA+HwXAJJ+FwA2gBcA0IEXAGqDFwAEhRcAqIYXAEKIFwDciRcAdosXABqNFwC0jhcATpAXAPKRFwCMkxcAJpUXAMCWFwBkmBcA/pkXAJibFwAynRcAzJ4XAHCgFwAKohcApKMXAD6lFwDiphcAfKgXABaqFwCwqxcASq0XAO6uFwCIsBcAIrIXAMazFwBgtRcA+rYXAJS4FwA4uhcA0rsXAGy9FwAGvxcAqsAXAETCFwDewxcAeMUXABzHFwC2yBcAUMoXAPTLFwCOzRcAKM8XAMLQFwBc0hcAANQXAJrVFwA01xcAztgXAHLaFwAM3BcApt0XAEDfFwDa4BcAfuIXABjkFwCy5RcATOcXAPDoFwCK6hcAJOwXAMjtFwBi7xcA/PAXAJbyFwA69BcA1PUXAG73FwAI+RcArPoXAEb8FwDg/RcAev8XAB4BGAC4AhgAUgQYAOwFGACQBxgAKgkYAMQKGABeDBgAAg4YAJwPGAA2ERgA0BIYAHQUGAAOFhgAqBcYAEIZGADmGhgAgBwYABoeGAC0HxgAWCEYAPIiGACMJBgAJiYYAMonGABkKRgA/ioYAJgsGAA8LhgA1i8YAHAxGAAKMxgApDQYAEg2GADiNxgAfDkYABY7GAC6PBgAVD4YAO4/GACIQRgALEMYAMZEGABgRhgABEgYAJ5JGAA4SxgA0kwYAHZOGAAQUBgAqlEYAERTGADoVBgAglYYABxYGAC2WRgAWlsYAPRcGACOXhgAKGAYAMxhGABmYxgAAGUYAJpmGAA+aBgA2GkYAHJrGAAMbRgApm4YAEpwGADkcRgAfnMYABh1GAC8dhgAVngYAPB5GACKexgALn0YAMh+GABigBgA/IEYAKCDGAA6hRgA1IYYAHiIGAASihgArIsYAEaNGADqjhgAhJAYAB6SGAC4kxgAXJUYAPaWGACQmBgAKpoYAMSbGABonRgAAp8YAJygGAA2ohgA2qMYAHSlGAAOpxgAqKgYAEyqGADmqxgAgK0YABqvGAC+sBgAWLIYAPKzGACMtRgAMLcYAMq4GABkuhgA/rsYAKK9GAA8vxgA1sAYAHrCGAAUxBgArsUYAEjHGADsyBgAhsoYACDMGAC6zRgAVM8YAPjQGACS0hgALNQYAMbVGABg1xgABNkYAJ7aGAA43BgA3N0YAHbfGAAQ4RgAquIYAE7kGADo5RgAgucYABzpGADA6hgAWuwYAPTtGACY7xgAMvEYAMzyGABm9BgACvYYAKT3GAA++RgA2PoYAHL8GAAW/hgAsP8YAEoBGQDkAhkAiAQZACIGGQC8BxkAVgkZAPAKGQCUDBkALg4ZAMgPGQBsERkABhMZAKAUGQA6FhkA3hcZAHgZGQASGxkArBwZAFAeGQDqHxkAhCEZACgjGQDCJBkAXCYZAPYnGQCaKRkANCsZAM4sGQBoLhkAAjAZAKYxGQBAMxkA2jQZAHQ2GQAYOBkAsjkZAEw7GQDmPBkAij4ZACRAGQC+QRkAWEMZAPxEGQCWRhkAMEgZAMpJGQBuSxkACE0ZAKJOGQA8UBkA1lEZAHpTGQAUVRkArlYZAEhYGQDsWRkAhlsZACBdGQC6XhkAXmAZAPhhGQCSYxkANmUZANBmGQBqaBkABGoZAKhrGQBCbRkA3G4ZAHZwGQAachkAtHMZAE51GQDodhkAjHgZACZ6GQDAexkAWn0ZAP5+GQCYgBkAMoIZAMyDGQBwhRkACocZAKSIGQA+ihkA2IsZAHyNGQAWjxkAsJAZAEqSGQDukxkAiJUZACKXGQC8mBkAYJoZAPqbGQCUnRkALp8ZANKgGQBsohkABqQZAKqlGQBEpxkA3qgZAHiqGQAcrBkAtq0ZAFCvGQDqsBkAjrIZACi0GQDCtRkAXLcZAAC5GQCauhkANLwZAM69GQBovxkADMEZAKbCGQBAxBkA2sUZAH7HGQAYyRkAssoZAEzMGQDwzRkAis8ZACTRGQC+0hkAYtQZAPzVGQCW1xkAMNkZANTaGQBu3BkACN4ZAKzfGQBG4RkA4OIZAHrkGQAe5hkAuOcZAFLpGQDs6hkAkOwZACruGQDE7xkAXvEZAPjyGQCc9BkANvYZAND3GQBq+RkADvsZAKj8GQBC/hkA3P8ZAIABGgAaAxoAtAQaAE4GGgDyBxoAjAkaACYLGgDADBoAZA4aAP4PGgCYERoAPBMaANYUGgBwFhoAChgaAK4ZGgBIGxoA4hwaAHweGgAgIBoAuiEaAFQjGgDuJBoAiCYaACwoGgDGKRoAYCsaAPosGgCeLhoAODAaANIxGgBsMxoABjUaAKo2GgBEOBoA3jkaAHg7GgAcPRoAtj4aAFBAGgD0QRoAjkMaAChFGgDCRhoAZkgaAABKGgCaSxoANE0aAM5OGgByUBoADFIaAKZTGgBKVRoA5FYaAH5YGgAYWhoAvFsaAFZdGgDwXhoAimAaAC5iGgDIYxoAYmUaAAZnGgCgaBoAOmoaANRrGgBubRoAEm8aAKxwGgBGchoA4HMaAIR1GgAedxoAuHgaAFJ6GgDsexoAkH0aACp/GgDEgBoAXoIaAAKEGgCchRoANocaANCIGgB0ihoADowaAKiNGgBMjxoA5pAaAICSGgAalBoAvpUaAFiXGgDymBoAjJoaADCcGgDKnRoAZJ8aAAihGgCiohoAPKQaANalGgBwpxoAFKkaAK6qGgBIrBoA4q0aAHyvGgAgsRoAurIaAFS0GgDutRoAkrcaACy5GgDGuhoAYLwaAAS+GgCevxoAOMEaANLCGgB2xBoAEMYaAKrHGgBOyRoA6MoaAILMGgAczhoAwM8aAFrRGgD00hoAjtQaADLWGgDM1xoAZtkaAADbGgCk3BoAPt4aANjfGgBy4RoADOMaALDkGgBK5hoA5OcaAH7pGgAi6xoAvOwaAFbuGgDw7xoAlPEaAC7zGgDI9BoAbPYaAAb4GgCg+RoAOvsaAN78GgB4/hoAEgAbAKwBGwBQAxsA6gQbAIQGGwAeCBsAwgkbAFwLGwD2DBsAkA4bADQQGwDOERsAaBMbAAIVGwCcFhsAQBgbANoZGwB0GxsADh0bALIeGwBMIBsA5iEbAIAjGwAkJRsAviYbAFgoGwDyKRsAlisbADAtGwDKLhsAbjAbAAgyGwCiMxsAPDUbAOA2GwB6OBsAFDobAK47GwBSPRsA7D4bAIZAGwAgQhsAxEMbAF5FGwD4RhsAkkgbADZKGwDQSxsAak0bAARPGwCoUBsAQlIbANxTGwB2VRsAGlcbALRYGwBOWhsA6FsbAIxdGwAmXxsAwGAbAFpiGwD0YxsAmGUbADJnGwDMaBsAZmobAApsGwCkbRsAPm8bANhwGwB8chsAFnQbALB1GwBKdxsA7ngbAIh6GwAifBsAvH0bAGB/GwD6gBsAlIIbADiEGwDShRsAbIcbAAaJGwCqihsARIwbAN6NGwB4jxsAHJEbALaSGwBQlBsA6pUbAI6XGwAomRsAwpobAFycGwD2nRsAmp8bADShGwDOohsAaKQbAAymGwCmpxsAQKkbANqqGwB+rBsAGK4bALKvGwBMsRsA8LIbAIq0GwAkthsAvrcbAGK5GwD8uhsAlrwbADq+GwDUvxsAbsEbAAjDGwCsxBsARsYbAODHGwB6yRsAFMsbALjMGwBSzhsA7M8bAIbRGwAq0xsAxNQbAF7WGwD41xsAktkbADbbGwDQ3BsAat4bAA7gGwCo4RsAQuMbANzkGwCA5hsAGugbALTpGwBO6xsA8uwbAIzuGwAm8BsAyvEbAGTzGwD+9BsAmPYbADL4GwDW+RsAcPsbAAr9GwCk/hsAPgAcAOIBHAB8AxwAFgUcALAGHABUCBwA7gkcAIgLHAAsDRwAxg4cAGAQHAD6ERwAnhMcADgVHADSFhwAbBgcABAaHACqGxwARB0cAOgeHACCIBwAHCIcALYjHABQJRwA9CYcAI4oHAAoKhwAwiscAFwtHAAALxwAmjAcADQyHADOMxwAcjUcAAw3HACmOBwAQDocAOQ7HAB+PRwAGD8cALxAHABWQhwA8EMcAIpFHAAuRxwAyEgcAGJKHAD8SxwAoE0cADpPHADUUBwAblIcABJUHACsVRwARlccAOBYHACEWhwAHlwcALhdHABSXxwA7GAcAJBiHAAqZBwAxGUcAGhnHAACaRwAnGocADZsHADabRwAdG8cAA5xHACochwATHQcAOZ1HACAdxwAGnkcAL56HABYfBwA8n0cAIx/HAAmgRwAyoIcAGSEHAD+hRwAmIccADyJHADWihwAcIwcAAqOHACujxwASJEcAOKSHAB8lBwAIJYcALqXHABUmRwA+JocAJKcHAAsnhwAxp8cAGChHAAEoxwAnqQcADimHADcpxwAdqkcABCrHACqrBwATq4cAOivHACCsRwAHLMcAMC0HABathwA9LccAI65HAAouxwAzLwcAGa+HAAAwBwAmsEcAD7DHADYxBwAcsYcAAzIHACwyRwASsscAOTMHAB+zhwAItAcALzRHABW0xwA8NQcAJTWHAAu2BwAyNkcAGLbHAAG3RwAoN4cADrgHADe4RwAeOMcABLlHACs5hwAUOgcAOrpHACE6xwAHu0cALjuHABc8BwA9vEcAJDzHAAq9RwAzvYcAGj4HAAC+hwAnPscADb9HADa/hwAdAAdAA4CHQCyAx0ATAUdAOYGHQCACB0AJAodAL4LHQBYDR0A8g4dAJYQHQAwEh0AyhMdAG4VHQAIFx0AohgdADwaHQDWGx0Aeh0dABQfHQCuIB0ASCIdAOIjHQCGJR0AICcdALooHQBUKh0A+CsdAJItHQAsLx0A0DAdAGoyHQAENB0AnjUdAEI3HQDcOB0AdjodABA8HQC0PR0ATj8dAOhAHQCMQh0AJkQdAMBFHQBaRx0A9EgdAJhKHQAyTB0AzE0dAGZPHQAKUR0ApFIdAD5UHQDYVR0AclcdABZZHQCwWh0ASlwdAORdHQCIXx0AImEdALxiHQBgZB0A+mUdAKhnHQBCaR0A3GodAHZsHQAQbh0Aqm8dAE5xHQDoch0AgnQdABx2HQDAdx0AWnkdAPR6HQCYfB0AMn4dAMx/HQBmgR0ACoMdAKSEHQA+hh0A2IcdAHyJHQAWix0AsIwdAEqOHQDujx0AiJEdACKTHQC8lB0AYJYdAPqXHQCUmR0ALpsdAMicHQBsnh0ABqAdAKChHQA6ox0A3qQdAHimHQASqB0ArKkdAFCrHQDqrB0AhK4dACiwHQDCsR0AXLMdAPa0HQCQth0ANLgdAM65HQBoux0ADL0dAKa+HQBAwB0A2sEdAH7DHQAYxR0AssYdAEzIHQDwyR0AissdACTNHQC+zh0AYtAdAPzRHQCW0x0AMNUdAMrWHQBu2B0ACNodAKLbHQA83R0A4N4dAHrgHQAU4h0AruMdAFLlHQDs5h0AhugdACDqHQDE6x0AXu0dAPjuHQCc8B0ANvIdANDzHQBq9R0ADvcdAKj4HQBC+h0A3PsdAID9HQAa/x0AtAAeAE4CHgDyAx4AjAUeACYHHgDACB4AWgoeAP4LHgCYDR4AMg8eAMwQHgBwEh4AChQeAKQVHgA+Fx4A4hgeAHwaHgAWHB4AsB0eAFQfHgDuIB4AiCIeACIkHgDGJR4AYCceAPooHgCeKh4AOCweANItHgBsLx4AEDEeAKoyHgBENB4A3jUeAHg3HgAcOR4AtjoeAFA8HgDqPR4Ajj8eAChBHgDCQh4AXEQeAPZFHgCaRx4ANEkeAM5KHgByTB4ADE4eAKZPHgBAUR4A5FIeAH5UHgAYVh4AslceAFZZHgDwWh4AilweAC5eHgDIXx4AYmEeAPxiHgCgZB4AOmYeANRnHgBuaR4ACGseAKxsHgBGbh4A4G8eAHpxHgAecx4AuHQeAFJ2HgDsdx4AkHkeACp7HgDEfB4AXn4eAAKAHgCcgR4ANoMeANqEHgB0hh4ADogeAKiJHgBCix4A5oweAICOHgAakB4AtJEeAE6THgDylB4AjJYeACaYHgDAmR4AZJseAP6cHgCYnh4APKAeANahHgBwox4ACqUeAK6mHgBIqB4A4qkeAHyrHgAgrR4Auq4eAFSwHgD4sR4AkrMeACy1HgDGth4AYLgeAAS6HgCeux4AOL0eANK+HgBswB4AEMIeAKrDHgBExR4A6MYeAILIHgAcyh4AtsseAFDNHgD0zh4AjtAeACjSHgDC0x4AZtUeAADXHgCa2B4ANNoeANjbHgBy3R4ADN8eALDgHgBK4h4A5OMeAH7lHgAi5x4AvOgeAFbqHgDw6x4AlO0eAC7vHgDI8B4AYvIeAAb0HgCg9R4AOvceANT4HgB4+h4AEvweAKz9HgBG/x4A4AAfAIQCHwAeBB8AuAUfAFIHHwD2CB8AkAofACoMHwDEDR8AaA8fAAIRHwCcEh8AQBQfANoVHwB0Fx8ADhkfALIaHwBMHB8A5h0fAIAfHwAkIR8AviIfAFgkHwDyJR8AlicfADApHwDKKh8AZCwfAP4tHwCiLx8APDEfANYyHwBwNB8AFDYfAK43HwBIOR8A4jofAIY8HwAgPh8Auj8fAFRBHwD4Qh8AkkQfACxGHwDGRx8AakkfAARLHwCeTB8AQk4fANxPHwB2UR8AEFMfALRUHwBOVh8A6FcfAIJZHwAmWx8AwFwfAFpeHwD0Xx8AjmEfADJjHwDMZB8AZmYfAABoHwCkaR8APmsfANhsHwBybh8AFnAfALBxHwBKcx8A5HQfAIh2HwAieB8AvHkfAFZ7HwD6fB8AlH4fAC6AHwDSgR8AbIMfAAaFHwCghh8ARIgfAN6JHwCCix8AHI0fAMCOHwBakB8A9JEfAI6THwAylR8AzJYfAGaYHwAAmh8AmpsfAD6dHwDYnh8AcqAfABaiHwCwox8ASqUfAOSmHwCIqB8AIqofALyrHwBWrR8A+q4fAJSwHwAush8A0rMfAGy1HwAGtx8AoLgfAES6HwDeux8AeL0fABK/HwCswB8AUMIfAOrDHwCExR8AHscfAMLIHwBcyh8A9ssfAJDNHwA0zx8AztAfAGjSHwAC1B8AnNUfAEDXHwDa2B8AdNofABjcHwCy3R8ATN8fAObgHwCK4h8AJOQfAL7lHwBY5x8A/OgfAJbqHwAw7B8Ayu0fAG7vHwAI8R8AovIfAEb0HwDg9R8AevcfABT5HwCu+h8AUvwfAOz9HwCG/x8AIAEgAMQCIABeBCAA+AUgAJIHIAAsCSAA0AogAGoMIAAEDiAAng8gAEIRIADcEiAAdhQgABoWIAC0FyAAThkgAOgaIACMHCAAJh4gAMAfIABaISAA/iIgAJgkIAAyJiAAzCcgAHApIAAKKyAApCwgAD4uIADiLyAAfDEgABYzIACwNCAAVDYgAO43IACIOSAAIjsgALw8IABgPiAA+j8gAJRBIAAuQyAA0kQgAGxGIAAGSCAAoEkgAERLIADeTCAAeE4gABxQIAC2USAAUFMgAOpUIACOViAAKFggAMJZIABcWyAAAF0gAJpeIAA0YCAAzmEgAHJjIAAMZSAApmYgAEBoIADaaSAAfmsgABhtIACybiAATHAgAPBxIACKcyAAJHUgAL52IABieCAA/HkgAJZ7IAAwfSAA1H4gAG6AIAAIgiAArIMgAEaFIADghiAAeoggAB6KIAC4iyAAUo0gAOyOIACQkCAAKpIgAMSTIABelSAAApcgAJyYIAA2miAA0JsgAHSdIAAOnyAAqKAgAEKiIADmoyAAgKUgABqnIAC0qCAAWKogAPKrIACMrSAAJq8gAMqwIABksiAA/rMgAJi1IAA8tyAA1rggAHC6IAAKvCAApL0gAEi/IADiwCAAfMIgABbEIAC6xSAAVMcgAO7IIACIyiAALMwgAMbNIABgzyAA+tAgAJ7SIAA41CAA0tUgAHbXIAAQ2SAAqtogAETcIADo3SAAgt8gABzhIAC24iAAWuQgAPTlIACO5yAAKOkgAMzqIABm7CAAAO4gAJrvIAA+8SAA2PIgAHL0IAAM9iAApvcgAEr5IADk+iAAfvwgABj+IAC8/yAAVgEhAPACIQCKBCEALgYhAMgHIQBiCSEA/AohAKAMIQA6DiEA1A8hAG4RIQASEyEArBQhAEYWIQDqFyEAhBkhAB4bIQC4HCEAUh4hAPYfIQCQISEAKiMhAMQkIQBoJiEAAighAJwpIQA2KyEA0CwhAHQuIQAOMCEAqDEhAEwzIQDmNCEAgDYhABo4IQC+OSEAWDshAPI8IQCMPiEAMEAhAMpBIQBkQyEACEUhAKJGIQA8SCEA1kkhAHpLIQAUTSEArk4hAEhQIQDiUSEAhlMhACBVIQC6ViEAVFghAO5ZIQCSWyEALF0hAMZeIQBgYCEABGIhAJ5jIQA4ZSEA3GYhAHZoIQAQaiEAqmshAE5tIQDobiEAgnAhABxyIQDAcyEAWnUhAPR2IQCYeCEAMnohAMx7IQBmfSEAAH8hAKSAIQA+giEA2IMhAHKFIQAMhyEAsIghAEqKIQDkiyEAfo0hACKPIQC8kCEAVpIhAPCTIQCUlSEALpchAMiYIQBsmiEABpwhAKCdIQA6nyEA3qAhAHiiIQASpCEArKUhAFCnIQDqqCEAhKohAB6sIQDCrSEAXK8hAPawIQCQsiEANLQhAM61IQBotyEAArkhAKa6IQBAvCEA2r0hAHS/IQAYwSEAssIhAEzEIQDmxSEAischACTJIQC+yiEAWMwhAPLNIQCWzyEAMNEhAMrSIQBk1CEACNYhAKLXIQA82SEA1tohAHrcIQAU3iEArt8hAFLhIQDs4iEAhuQhACDmIQDE5yEAXukhAPjqIQCS7CEANu4hANDvIQBq8SEABPMhAKj0IQBC9iEA3PchAHb5IQAa+yEAtPwhAE7+IQDo/yEAggEiACYDIgDABCIAWgYiAPQHIgCYCSIAMgsiAMwMIgBmDiIAChAiAKQRIgA+EyIA2BQiAHwWIgAWGCIAsBkiAFQbIgDuHCIAiB4iACIgIgDGISIAYCMiAPokIgCUJiIAOCgiANIpIgBsKyIABi0iAKAuIgBEMCIA3jEiAHgzIgASNSIArDYiAFA4IgDqOSIAhDsiACg9IgDCPiIAXEAiAPZBIgCaQyIANEUiAM5GIgBoSCIADEoiAKZLIgBATSIA5E4iAH5QIgAYUiIAslMiAFZVIgDwViIAilgiACRaIgC+WyIAYl0iAPxeIgCWYCIAMGIiANRjIgBuZSIACGciAKJoIgA8aiIA4GsiAHptIgAUbyIAuHAiAFJyIgDscyIAhnUiACp3IgDEeCIAXnoiAPh7IgCcfSIANn8iANCAIgB0giIADoQiAKiFIgBChyIA3IgiAICKIgAajCIAtI0iAE6PIgDykCIAjJIiACaUIgDAlSIAWpciAP6YIgCYmiIAMpwiANadIgBwnyIACqEiAKSiIgBIpCIA4qUiAHynIgAWqSIAuqoiAFSsIgDurSIAiK8iACyxIgDGsiIAYLQiAAS2IgCetyIAOLkiANK6IgB2vCIAEL4iAKq/IgBEwSIA3sIiAILEIgAcxiIAtsciAFDJIgD0yiIAjswiACjOIgDMzyIAZtEiAADTIgCa1CIANNYiANjXIgBy2SIADNsiAKbcIgBA3iIA5N8iAH7hIgAY4yIAsuQiAFbmIgDw5yIAiukiAC7rIgDI7CIAYu4iAPzvIgCg8SIAOvMiANT0IgBu9iIAEvgiAKz5IgBG+yIA4PwiAIT+IgAeACMAuAEjAFIDIwD2BCMAkAYjACoIIwDECSMAaAsjAAINIwCcDiMANhAjANoRIwB0EyMADhUjAKgWIwBCGCMA5hkjAIAbIwAaHSMAtB4jAFggIwDyISMAjCMjACYlIwDKJiMAZCgjAP4pIwCYKyMAPC0jANYuIwBwMCMAFDIjAK4zIwBINSMA4jYjAIY4IwAgOiMAujsjAFQ9IwD4PiMAkkAjACxCIwDGQyMAYEUjAARHIwCeSCMAOEojANJLIwB2TSMAEE8jAKpQIwBEUiMA6FMjAIJVIwAcVyMAtlgjAFpaIwD0WyMAjl0jAChfIwDMYCMAZmIjAABkIwCkZSMAPmcjANhoIwByaiMAFmwjALBtIwBKbyMA5HAjAIhyIwAidCMAvHUjAFZ3IwDweCMAlHojAC58IwDIfSMAYn8jAAaBIwCggiMAOoQjANSFIwB4hyMAEokjAKyKIwBGjCMA6o0jAISPIwAekSMAuJIjAFyUIwD2lSMAkJcjADSZIwDOmiMAaJwjAAKeIwCmnyMAQKEjANqiIwB0pCMAGKYjALKnIwBMqSMA5qojAICsIwAkriMAvq8jAFixIwDysiMAlrQjADC2IwDKtyMAZLkjAAi7IwCivCMAPL4jANa/IwB6wSMAFMMjAK7EIwBIxiMA7McjAIbJIwAgyyMAuswjAF7OIwD4zyMAktEjADbTIwDa1CMAdNYjAA7YIwCy2SMATNsjAObcIwCA3iMAJOAjAL7hIwBY4yMA8uQjAJbmIwAw6CMAyukjAG7rIwAI7SMAou4jADzwIwDW8SMAevMjABT1IwCu9iMASPgjAOz5IwCG+yMAIP0jALr+IwBUACQA+AEkAJIDJAAsBSQA0AYkAGoIJAAECiQAngskAEINJADcDiQAdhAkABASJAC0EyQAThUkAOgWJACCGCQAJhokAMAbJABaHSQA9B4kAJggJAAyIiQAzCMkAHAlJAAKJyQApCgkAD4qJADYKyQAfC0kABYvJACwMCQASjIkAOQzJACINSQAIjckALw4JABWOiQA+jskAJQ9JAAuPyQAyEAkAGxCJAAGRCQAoEUkAERHJADeSCQAeEokABJMJAC2TSQAUE8kAOpQJACEUiQAKFQkAMJVJABcVyQA9lgkAJpaJAA0XCQAzl0kAGhfJAAMYSQApmIkAEBkJADaZSQAdGckABhpJACyaiQATGwkAOZtJACKbyQAJHEkAL5yJABYdCQA/HUkAJZ3JAAweSQAynokAG58JAAIfiQAon8kAEaBJADggiQAeoQkABSGJAC4hyQAUokkAOyKJACGjCQAKo4kAMSPJABekSQA+JIkAJyUJAA2liQA0JckAGqZJAAEmyQAqJwkAEKeJADcnyQAdqEkABqjJAC0pCQATqYkAOinJACMqSQAJqskAMCsJABariQA/q8kAJixJAAysyQA1rQkAHC2JAAKuCQApLkkAEi7JADivCQAfL4kABbAJAC6wSQAVMMkAO7EJACIxiQALMgkAMbJJABgyyQA+swkAJTOJAA40CQA0tEkAGzTJAAG1SQAqtYkAETYJADe2SQAeNskABzdJAC23iQAUOAkAOrhJACO4yQAKOUkAMLmJABc6CQAAOokAJrrJAA07SQAzu4kAHLwJAAM8iQApvMkAED1JADk9iQAfvgkABj6JACy+yQAVv0kAPD+JACKACUAJAIlAMgDJQBiBSUA/AYlAKAIJQA6CiUA1AslAG4NJQASDyUArBAlAEYSJQDgEyUAehUlAB4XJQC4GCUAUholAOwbJQCQHSUAKh8lAMQgJQBeIiUAAiQlAJwlJQA2JyUA0CglAGoqJQAOLCUAqC0lAEIvJQDmMCUAgDIlABo0JQC0NSUAWDclAPI4JQCMOiUAJjwlAMo9JQBkPyUA/kAlAJhCJQA8RCUA1kUlAHBHJQAUSSUArkolAEhMJQDiTSUAfE8lACBRJQC6UiUAVFQlAO5VJQCSVyUALFklAMZaJQBgXCUA+l0lAJ5fJQA4YSUA0mIlAGxkJQAQZiUAqmclAERpJQDoaiUAgmwlABxuJQC2byUAWnElAPRyJQCOdCUAKHYlAMx3JQBmeSUAAHslAKR8JQA+fiUA2H8lAHKBJQAMgyUAsIQlAEqGJQDkhyUAfoklABiLJQC8jCUAVo4lAPCPJQCKkSUALpMlAMiUJQBiliUABpglAKCZJQA6myUA1JwlAHieJQASoCUArKElAEajJQDqpCUAhKYlAB6oJQC4qSUAXKslAPasJQCQriUAKrAlAM6xJQBosyUAArUlAJy2JQBAuCUA2rklAHS7JQAOvSUAqL4lAEzAJQDmwSUAgMMlABrFJQC+xiUAWMglAPLJJQCMyyUAMM0lAMrOJQBk0CUACNIlAKLTJQA81SUA1tYlAHrYJQAU2iUArtslAEjdJQDs3iUAhuAlACDiJQC64yUAXuUlAPjmJQCS6CUALOolANDrJQBq7SUABO8lAJ7wJQBC8iUA3PMlAHb1JQAQ9yUAtPglAE76JQDo+yUAgv0lACb/JQDAACYAWgImAPQDJgCYBSYAMgcmAMwIJgBmCiYAAAwmAKQNJgA+DyYA2BAmAHISJgAWFCYAsBUmAEoXJgDkGCYAiBomACIcJgC8HSYAVh8mAPogJgCUIiYALiQmANIlJgBsJyYABikmAKAqJgBELCYA3i0mAHgvJgASMSYAtjImAFA0JgDqNSYAhDcmACg5JgDCOiYAXDwmAPY9JgCQPyYANEEmAM5CJgBoRCYAAkYmAKZHJgBASSYA2komAHRMJgAYTiYAsk8mAExRJgDmUiYAilQmACRWJgC+VyYAWFkmAPxaJgCWXCYAMF4mAMpfJgBuYSYACGMmAKJkJgBGZiYA4GcmAHppJgAUayYAuGwmAFJuJgDsbyYAhnEmACpzJgDEdCYAXnYmAPh3JgCSeSYANnsmANB8JgBqfiYABIAmAKiBJgBCgyYA3IQmAHaGJgAQiCYAtIkmAE6LJgDojCYAjI4mACaQJgDAkSYAWpMmAP6UJgCYliYAMpgmAMyZJgBwmyYACp0mAKSeJgBIoCYA4qEmAHyjJgAWpSYAuqYmAFSoJgDuqSYAiKsmACKtJgDGriYAYLAmAPqxJgCUsyYAOLUmANK2JgBsuCYABromAKC7JgBEvSYA3r4mAHjAJgAcwiYAtsMmAFDFJgDqxiYAjsgmACjKJgDCyyYAXM0mAADPJgCa0CYANNImAM7TJgBy1SYADNcmAKbYJgBK2iYA5NsmAH7dJgAY3yYAsuAmAFbiJgDw4yYAiuUmACTnJgC+6CYAYuomAPzrJgCW7SYAMO8mANTwJgBu8iYACPQmAKL1JgBG9yYA4PgmAHr6JgAe/CYAuP0mAFL/JgDsACcAhgInACoEJwDEBScAXgcnAPgIJwCcCicANgwnANANJwBqDycADhEnAKgSJwBCFCcA3BUnAIAXJwAaGScAtBonAFgcJwDyHScAjB8nACYhJwDKIicAZCQnAP4lJwCYJycAPCknANYqJwBwLCcACi4nAK4vJwBIMScA4jInAHw0JwAgNicAujcnAFQ5JwDuOicAiDwnACw+JwDGPycAYEEnAPpCJwCeRCcAOEYnANJHJwBsSScAEEsnAKpMJwBETicA3k8nAIJRJwAcUycAtlQnAFBWJwD0VycAjlknAChbJwDMXCcAZl4nAABgJwCaYScAPmMnANhkJwByZicADGgnALBpJwBKaycA5GwnAH5uJwAicCcAvHEnAFZzJwDwdCcAinYnAC54JwDIeScAYnsnAPx8JwCgficAOoAnANSBJwBugycAEoUnAKyGJwBGiCcA4IknAISLJwAejScAuI4nAFyQJwD2kScAkJMnACqVJwDOlicAaJgnAAKaJwCcmycAQJ0nANqeJwB0oCcADqInAKijJwBMpScA5qYnAICoJwAaqicAvqsnAFitJwDyricAjLAnADCyJwDKsycAZLUnAP62JwCiuCcAPLonANa7JwBwvScAFL8nAK7AJwBIwicA4sMnAIbFJwAgxycAusgnAF7KJwD4yycAks0nACzPJwDQ0CcAatInAATUJwCe1ScAQtcnANzYJwB22icAENwnAKrdJwBO3ycA6OAnAILiJwAc5CcAwOUnAFrnJwD06CcAjuonACjsJwDM7ScAZu8nAADxJwCk8icAPvQnANj1JwBy9ycAFvknALD6JwBK/CcA5P0nAIj/JwAiASgAvAIoAGAEKAD6BSgAlAcoAC4JKADICigAbAwoAAYOKACgDygAOhEoAN4SKAB4FCgAEhYoAKwXKABQGSgA6hooAIQcKAAeHigAwh8oAFwhKAD2IigAmiQoADQmKADOJygAaCkoAAIrKACmLCgAQC4oANovKAB0MSgAGDMoALI0KABMNigA5jcoAIA5KAAkOygAvjwoAFg+KADyPygAlkEoADBDKADKRCgAbkYoAAhIKACiSSgAPEsoAOBMKAB6TigAFFAoAK5RKABSUygA7FQoAIZWKAAgWCgAxFkoAF5bKAD4XCgAkl4oADZgKADQYSgAamMoAA5lKACoZigAQmgoANxpKAB2aygAGm0oALRuKABOcCgA6HEoAIJzKAAmdSgAwHYoAFp4KAD0eSgAmHsoADJ9KADMfigAZoAoAAqCKACkgygAPoUoAOKGKAB8iCgAFoooALCLKABUjSgA7o4oAIiQKAAikigAxpMoAGCVKAD6ligAlJgoADiaKADSmygAbJ0oAAafKACqoCgARKIoAN6jKAB4pSgAEqcoALaoKABQqigA6qsoAIStKAAorygAwrAoAFyyKAD2sygAmrUoADS3KADOuCgAcrooAAy8KACmvSgAQL8oAOTAKAB+wigAGMQoALLFKABWxygA8MgoAIrKKAAkzCgAvs0oAGLPKAD80CgAltIoADDUKADU1SgAbtcoAAjZKACi2igARtwoAODdKAB63ygAFOEoALjiKABS5CgA7OUoAIbnKAAq6SgAxOooAF7sKAAC7igAnO8oADbxKADQ8igAdPQoAA72KACo9ygAQvkoAOb6KACA/CgAGv4oALT/KABOASkA8gIpAIwEKQAmBikAwAcpAGQJKQD+CikAmAwpADIOKQDWDykAcBEpAAoTKQCkFCkASBYpAOIXKQB8GSkAFhspALocKQBUHikA7h8pAIghKQAsIykAxiQpAGAmKQD6JykAlCkpADgrKQDSLCkAbC4pABAwKQCqMSkARDMpAN40KQCCNikAHDgpALY5KQBQOykA9DwpAI4+KQAoQCkAzEEpAGZDKQAARSkAmkYpAD5IKQDYSSkAckspAAxNKQCmTikASlApAORRKQB+UykAGFUpALJWKQBWWCkA8FkpAIpbKQAuXSkAyF4pAGJgKQD8YSkAoGMpADplKQDUZikAeGgpABxqKQC2aykAUG0pAPRuKQCOcCkAKHIpAMJzKQBmdSkAAHcpAJp4KQA+eikA2HspAHJ9KQAMfykApoApAEqCKQDkgykAfoUpABiHKQCyiCkAVoopAPCLKQCKjSkAJI8pAMiQKQBikikA/JMpAJaVKQA6lykA1JgpAG6aKQASnCkArJ0pAEafKQDgoCkAhKIpAB6kKQC4pSkAUqcpAPaoKQCQqikAKqwpAMStKQBorykAArEpAJyyKQA2tCkA2rUpAHS3KQAOuSkAqLopAEK8KQDmvSkAgL8pABrBKQC0wikAWMQpAPLFKQCMxykAJskpAMrKKQBkzCkA/s0pAKLPKQA80SkA1tIpAHDUKQAU1ikArtcpAEjZKQDi2ikAhtwpACDeKQC63ykAVOEpAPjiKQCS5CkALOYpAMbnKQBg6SkABOspAJ7sKQA47ikA0u8pAHbxKQAQ8ykAqvQpAET2KQDo9ykAgvkpABz7KQC2/CkAWv4pAPT/KQCOASoAMgMqAMwEKgBmBioAAAgqAKQJKgA+CyoA2AwqAHIOKgAWECoAsBEqAEoTKgDkFCoAiBYqACIYKgC8GSoAVhsqAPAcKgCUHioALiAqAMghKgBiIyoABiUqAKAmKgA6KCoA1CkqAHgrKgASLSoArC4qAEYwKgDqMSoAhDMqAB41KgDCNioAXDgqAPY5KgCQOyoAKj0qAM4+KgBoQCoAAkIqAJxDKgBARSoA2kYqAHRIKgAOSioAsksqAExNKgDmTioAgFAqACRSKgC+UyoAWFUqAPxWKgCWWCoAMFoqAMpbKgBuXSoACF8qAKJgKgA8YioA4GMqAHplKgAUZyoArmgqAEhqKgDsayoAhm0qACBvKgC6cCoAXnIqAPhzKgCSdSoALHcqANB4KgBqeioABHwqAJ59KgBCfyoA3IAqAHaCKgAQhCoAtIUqAE6HKgDoiCoAgooqACaMKgDAjSoAWo8qAPSQKgCYkioAMpQqAMyVKgBmlyoACpkqAKSaKgA+nCoA4p0qAHyfKgAWoSoAsKIqAFSkKgDupSoAiKcqACKpKgC8qioAYKwqAPqtKgCUryoALrEqANKyKgBstCoABrYqAKC3KgA6uSoA3roqAHi8KgASvioAtr8qAFDBKgDqwioAhMQqACjGKgDCxyoAXMkqAADLKgCazCoANM4qAM7PKgBo0SoADNMqAKbUKgBA1ioA2tcqAH7ZKgAY2yoAstwqAEzeKgDm3yoAiuEqACTjKgC+5CoAWOYqAPznKgCW6SoAMOsqANTsKgBu7ioACPAqAKLxKgBG8yoA4PQqAHr2KgAU+CoAuPkqAFL7KgDs/CoAhv4qACoAKwDEASsAXgMrAPgEKwCcBisANggrANAJKwBqCysADg0rAKgOKwBCECsA3BErAHYTKwAaFSsAtBYrAE4YKwDoGSsAjBsrACYdKwDAHisAWiArAP4hKwCYIysAMiUrANYmKwBwKCsACiorAKQrKwBILSsA4i4rAHwwKwAWMisAujMrAFQ1KwDuNisAiDgrACw6KwDGOysAYD0rAPo+KwCeQCsAOEIrANJDKwB2RSsABkcrAKpIKwBESisA3ksrAIJNKwAcTysAtlArAFBSKwD0UysAjlUrAChXKwDCWCsAZlorAABcKwCaXSsANF8rAM5gKwByYisADGQrAKZlKwBAZysA5GgrAH5qKwAYbCsAsm0rAFZvKwDwcCsAinIrAC50KwDIdSsAYncrAPx4KwCgeisAOnwrANR9KwBufysAEoErAKyCKwBGhCsA4IUrAISHKwAeiSsAuIorAFKMKwD2jSsAkI8rACqRKwDEkisAXpQrAAKWKwCclysANpkrANCaKwB0nCsADp4rAKifKwBCoSsA5qIrAICkKwAapisAtKcrAFipKwDyqisAjKwrACauKwDKrysAZLErAP6yKwCitCsAPLYrANa3KwBwuSsAFLsrAK68KwBIvisA4r8rAIbBKwAgwysAusQrAFTGKwDuxysAkskrACzLKwDGzCsAYM4rAATQKwCe0SsAONMrANLUKwB21isAENgrAKrZKwBE2ysA6NwrAILeKwAc4CsAtuErAFrjKwD05CsAjuYrADLoKwDM6SsAZusrAADtKwCk7isAPvArANjxKwBy8ysADPUrALD2KwBK+CsA5PkrAH77KwAi/SsAvP4rAFYALADwASwAigMsAC4FLADIBiwAYggsAAYKLACgCywAOg0sANQOLAB4ECwAEhIsAKwTLABGFSwA6hYsAIQYLAAeGiwAwhssAFwdLAD2HiwAkCAsACoiLADOIywAaCUsAAInLACcKCwANiosANorLAB0LSwADi8sAKgwLABMMiwA5jMsAIA1LAAkNywAvjgsAFg6LADyOywAlj0sADA/LADKQCwAZEIsAAhELACiRSwAPEcsAOBILAB6SiwAFEwsAK5NLABITywA7FAsAIZSLAAgVCwAxFUsAF5XLAD4WCwAklosACxcLADQXSwAal8sAARhLACeYiwAQmQsANxlLAB2ZywAEGksALRqLABObCwA6G0sAIJvLAAmcSwAwHIsAFp0LAD0dSwAjncsADJ5LADMeiwAZnwsAAB+LACkfywAPoEsANiCLAB8hCwAFoYsALCHLABKiSwA7oosAIiMLAAijiwAvI8sAGCRLAD6kiwAlJQsAC6WLADSlywAbJksAAabLACgnCwARJ4sAN6fLAB4oSwAEqMsALakLABQpiwA6qcsAISpLAAoqywAwqwsAFyuLAD2rywAkLEsADSzLADOtCwAaLYsAAK4LACmuSwAQLssANq8LAB0viwAGMAsALLBLABMwywA5sQsAIrGLAAkyCwAvsksAGLLLAD8zCwAls4sADDQLADU0SwAbtMsAAjVLACi1iwARtgsAODZLAB62ywAFN0sAK7eLABS4CwA7OEsAIbjLAAg5SwAxOYsAF7oLAD46SwAkussADbtLADQ7iwAavAsAATyLACo8ywAQvUsANz2LACA+CwAGvosALT7LABO/SwA8v4sAIwALQAmAi0AwAMtAGQFLQD+Bi0AmAgtADIKLQDMCy0AcA0tAAoPLQCkEC0APhItAOITLQB8FS0AFhctALAYLQBUGi0A7hstAIgdLQAiHy0AxiAtAGAiLQD6Iy0AlCUtADgnLQDSKC0AbCotABAsLQCqLS0ARC8tAN4wLQCCMi0AHDQtALY1LQBQNy0A9DgtAI46LQAoPC0Awj0tAFw/LQAAQS0AmkItADRELQDORS0AckctAAxJLQCmSi0AQEwtAORNLQB+Ty0AGFEtALJSLQBWVC0A8FUtAIpXLQAkWS0AyFotAGJcLQD8XS0All8tAERhLQDeYi0AeGQtABxmLQC2Zy0AUGktAOpqLQCObC0AKG4tAMJvLQBccS0AAHMtAJp0LQA0di0AznctAHJ5LQAMey0ApnwtAEp+LQDkfy0AfoEtABiDLQCyhC0AVoYtAPCHLQCKiS0AJIstAL6MLQBiji0A/I8tAJaRLQAwky0A1JQtAG6WLQAImC0ArJktAEabLQDgnC0Aep4tAB6gLQC4oS0AUqMtAOykLQCQpi0AKqgtAMSpLQBeqy0AAq0tAJyuLQA2sC0A0LEtAHSzLQAOtS0AqLYtAEK4LQDmuS0AgLstABq9LQC0vi0AWMAtAPLBLQCMwy0AJsUtAMrGLQBkyC0A/sktAJjLLQAyzS0A1s4tAHDQLQAK0i0ApNMtAEjVLQDi1i0AfNgtABbaLQC62y0AVN0tAO7eLQCS4C0ALOItAMbjLQBg5S0ABOctAJ7oLQA46i0A0ustAHbtLQAQ7y0AqvAtAETyLQDo8y0AgvUtABz3LQC2+C0AWvotAPT7LQCO/S0AKP8tAMIALgBmAi4AAAQuAJoFLgA0By4A2AguAHIKLgAMDC4Apg0uAEoPLgDkEC4AfhIuABgULgC8FS4AVhcuAPAYLgCUGi4ALhwuAMgdLgBiHy4ABiEuAKAiLgA6JC4A1CUuAHgnLgASKS4ArCouAEYsLgDgLS4AhC8uAB4xLgC4Mi4AUjQuAPY1LgCQNy4AKjkuAMQ6LgBoPC4AAj4uAJw/LgA2QS4A2kIuAHRELgAORi4AskcuAExJLgDmSi4AgEwuACROLgC+Ty4AWFEuAPJSLgCWVC4AMFYuAMpXLgBkWS4ACFsuAKJcLgA8Xi4A1l8uAHBhLgAUYy4ArmQuAEhmLgDiZy4AhmkuACBrLgC6bC4AVG4uAPhvLgCScS4ALHMuAMZ0LgBqdi4ABHguAJ55LgBCey4A3HwuAHZ+LgAQgC4AqoEuAE6DLgDohC4AgoYuAByILgC2iS4AWosuAPSMLgCOji4AMpAuAMyRLgBmky4AAJUuAKSWLgA+mC4A2JkuAHybLgAWnS4AsJ4uAEqgLgDuoS4AiKMuACKlLgC8pi4AVqguAPqpLgCUqy4ALq0uAMiuLgBssC4ABrIuAKCzLgA6tS4A1LYuAHi4LgASui4ArLsuAFC9LgDqvi4AhMAuAB7CLgC4wy4AXMUuAPbGLgCQyC4ANMouAM7LLgBozS4AAs8uAKbQLgBA0i4A2tMuAHTVLgAY1y4AstguAEzaLgDw2y4Ait0uACTfLgC+4C4AYuIuAPzjLgCW5S4AMOcuAMroLgBu6i4ACOwuAKLtLgA87y4A1vAuAHryLgAU9C4ArvUuAEj3LgDs+C4AhvouACD8LgDE/S4AXv8uAPgALwCSAi8ANgQvANAFLwBqBy8ABAkvAKgKLwBCDC8A3A0vAHYPLwAaES8AtBIvAE4ULwDoFS8AjBcvACYZLwDAGi8AWhwvAP4dLwCYHy8AMiEvAMwiLwBmJC8ACiYvAKQnLwA+KS8A2CovAHwsLwAWLi8AsC8vAEoxLwDuMi8AiDQvACI2LwDGNy8AYDkvAPo6LwCUPC8AOD4vANI/LwBsQS8ABkMvAKpELwBERi8A3kcvAHhJLwAcSy8AtkwvAFBOLwDqTy8AjlEvAChTLwDCVC8AXFYvAPZXLwCaWS8ANFsvAM5cLwBoXi8ADGAvAKZhLwBAYy8A2mQvAH5mLwAYaC8AsmkvAExrLwDwbC8Aim4vACRwLwDIcS8AYnMvAPx0LwCWdi8AOngvANR5LwBuey8ACH0vAKx+LwBGgC8A4IEvAHqDLwAehS8AuIYvAFKILwDsiS8AhosvACqNLwDEji8AXpAvAPiRLwCcky8ANpUvANCWLwB0mC8ADpovAKibLwBCnS8A5p4vAICgLwAaoi8AtKMvAFilLwDypi8AjKgvACaqLwDKqy8AZK0vAP6uLwCYsC8AMrIvANazLwBwtS8ACrcvAKS4LwBIui8A4rsvAHy9LwAWvy8AusAvAFTCLwDuwy8AiMUvACzHLwDGyC8AYMovAPrLLwCezS8AOM8vANLQLwBs0i8AENQvAKrVLwBE1y8A3tgvAILaLwAc3C8Att0vAFrfLwD04C8AjuIvACjkLwDM5S8AZucvAADpLwCa6i8APuwvANjtLwBy7y8ADPEvAKbyLwBK9C8A5PUvAH73LwAY+S8AvPovAFb8LwDw/S8Aiv8vAC4BMADIAjAAYgQwAPwFMACgBzAAOgkwANQKMABuDDAAEg4wAKwPMABGETAA6hIwAIQUMAAeFjAAuBcwAFwZMAD2GjAAkBwwACoeMADEHzAAaCEwAAIjMACcJDAANiYwANAnMAB0KTAADiswAKgsMABCLjAA5i8wAIAxMAAaMzAAvjQwAFg2MADyNzAAjDkwADA7MADKPDAAZD4wAP4/MACiQTAAPEMwANZEMAB6RjAAFEgwAK5JMABISzAA4kwwAIZOMAAgUDAAulEwAFRTMAD4VDAAklYwACxYMADGWTAAYFswAARdMACeXjAAOGAwANxhMAB2YzAAEGUwAKpmMABOaDAA6GkwAIJrMAAcbTAAwG4wAFpwMAD0cTAAjnMwADJ1MADMdjAAZngwAAB6MACkezAAPn0wANh+MABygDAAFoIwALCDMABKhTAA5IYwAH6IMAAiijAAvIswAFaNMADwjjAAlJAwAC6SMADIkzAAYpUwAAaXMACgmDAAOpowAN6bMAB4nTAAEp8wAKygMABQojAA6qMwAISlMAAepzAAuKgwAFyqMAD2qzAAkK0wACqvMADOsDAAaLIwAAK0MACctTAAQLcwANq4MAB0ujAAGLwwALK9MABMvzAA5sAwAIrCMAAkxDAAvsUwAFjHMAD8yDAAlsowADDMMADKzTAAbs8wAAjRMACi0jAAPNQwAODVMAB61zAAFNkwAK7aMABI3DAA7N0wAIbfMAAg4TAAuuIwAF7kMAD45TAAkucwACzpMADQ6jAAauwwAATuMACe7zAAQvEwANzyMAB29DAAEPYwALT3MABO+TAA6PowAIz8MAAm/jAAwP8wAFoBMQD+AjEAmAQxADIGMQDMBzEAcAkxAAoLMQCkDDEAPg4xANgPMQB8ETEAFhMxALAUMQBKFjEA7hcxAIgZMQAiGzEAvBwxAGAeMQD6HzEAlCExAC4jMQDSJDEAbCYxAAYoMQCqKTEARCsxAN4sMQB4LjEAHDAxALYxMQBQMzEA6jQxAI42MQAoODEAwjkxAFw7MQD2PDEAmj4xADRAMQDOQTEAaEMxAAJFMQCmRjEAQEgxANpJMQB+SzEAGE0xALJOMQBMUDEA8FExAIpTMQAkVTEAyFYxAGJYMQD8WTEAllsxADpdMQDUXjEAbmAxAAhiMQCsYzEARmUxAOBmMQB6aDEAFGoxALhrMQBSbTEA7G4xAIZwMQAgcjEAxHMxAF51MQD4djEAnHgxADZ6MQDQezEAan0xAA5/MQCogDEAQoIxANyDMQCAhTEAGocxALSIMQBYijEA8osxAIyNMQAmjzEAwJAxAGSSMQD+kzEAmJUxADKXMQDWmDEAcJoxAAqcMQCknTEAPp8xAOKgMQB8ojEAFqQxALClMQBUpzEA7qgxAIiqMQAsrDEAxq0xAGCvMQD6sDEAnrIxADi0MQDStTEAbLcxABC5MQCqujEARLwxAOi9MQCCvzEAHMExALbCMQBQxDEA9MUxAI7HMQAoyTEAwsoxAFzMMQAAzjEAms8xADTRMQDO0jEActQxAAzWMQCm1zEAQNkxAOTaMQB+3DEAGN4xALzfMQBW4TEA8OIxAIrkMQAu5jEAyOcxAGLpMQD86jEAoOwxADruMQDU7zEAbvExABLzMQCs9DEARvYxAOD3MQCE+TEAHvsxALj8MQBS/jEA7P8xAJABMgAqAzIAxAQyAF4GMgACCDIAnAkyADYLMgDQDDIAdA4yAA4QMgCoETIAQhMyAOYUMgCAFjIAGhgyALQZMgBYGzIA8hwyAIweMgAmIDIAyiEyAGQjMgD+JDIAmCYyADwoMgDWKTIAcCsyAAotMgCuLjIASDAyAOIxMgB8MzIAIDUyALo2MgBUODIA+DkyAJI7MgAsPTIAxj4yAGpAMgAEQjIAnkMyADhFMgDcRjIAdkgyABBKMgCqSzIATk0yAOhOMgCCUDIAHFIyAMBTMgBaVTIA9FYyAI5YMgAoWjIAzFsyAGZdMgAAXzIAmmAyAD5iMgDYYzIAcmUyAAxnMgCwaDIASmoyAORrMgB+bTIAIm8yALxwMgBWcjIA8HMyAJR1MgAudzIAyHgyAGJ6MgAGfDIAoH0yADp/MgDUgDIAeIIyABKEMgCshTIARocyAOqIMgCEijIAHowyALiNMgBcjzIA9pAyAJCSMgA0lDIAzpUyAGiXMgACmTIAppoyAECcMgDanTIAdJ8yABihMgCyojIATKQyAOalMgCApzIAJKkyAL6qMgBYrDIA/K0yAJavMgAwsTIAyrIyAG60MgAItjIAorcyADy5MgDWujIAerwyABS+MgCuvzIASMEyAOzCMgCGxDIAIMYyALrHMgBUyTIA+MoyAJLMMgAszjIAxs8yAGrRMgAE0zIAntQyADjWMgDc1zIAdtkyABDbMgC03DIATt4yAOjfMgCM4TIAJuMyAMDkMgBa5jIA/ucyAJjpMgAy6zIAzOwyAGbuMgAK8DIApPEyAD7zMgDY9DIAfPYyABb4MgCw+TIASvsyAO78MgCI/jIAIgAzALwBMwBWAzMA+gQzAJQGMwAuCDMA0gkzAGwLMwAGDTMAoA4zADoQMwDeETMAeBMzABIVMwCsFjMAUBgzAOoZMwCEGzMAHh0zAMIeMwBcIDMA9iEzAJAjMwA0JTMAziYzAGgoMwAMKjMApiszAEAtMwDaLjMAfjAzABgyMwCyMzMATDUzAPA2MwCKODMAJDozAL47MwBiPTMA/D4zAJZAMwAwQjMA1EMzAG5FMwAIRzMAokgzAEZKMwDgSzMAek0zABRPMwC4UDMAUlIzAOxTMwCGVTMAKlczAMRYMwBeWjMA+FszAJxdMwA2XzMA0GAzAGpiMwAEZDMAqGUzAEJnMwDcaDMAdmozABpsMwC0bTMATm8zAOhwMwCMcjMAJnQzAMB1MwBadzMA/ngzAJh6MwAyfDMAzH0zAHB/MwAKgTMApIIzAD6EMwDihTMAfIczABaJMwC6ijMAVIwzAO6NMwCIjzMAIpEzAMaSMwBglDMA+pUzAJ6XMwA4mTMA0pozAGycMwAQnjMAqp8zAEShMwDeojMAgqQzABymMwC2pzMAUKkzAPSqMwCOrDMAKK4zAMKvMwBcsTMAALMzAJq0MwA0tjMA2LczAHK5MwAMuzMAprwzAEC+MwDkvzMAfsEzABjDMwCyxDMAVsYzAPDHMwCKyTMAJMszAMjMMwBizjMA/M8zAJbRMwA60zMA1NQzAG7WMwAI2DMArNkzAEbbMwDq3DMAet4zAB7gMwC44TMAUuMzAOzkMwCQ5jMAKugzAMTpMwBo6zMAAu0zAJzuMwBA8DMA2vEzAHTzMwAO9TMAqPYzAEz4MwDm+TMAgPszABr9MwC+/jMAWAA0APIBNACMAzQAJgU0AMoGNABkCDQA/gk0AJgLNAA8DTQA1g40AHAQNAAKEjQArhM0AEgVNADiFjQAfBg0ACAaNAC6GzQAVB00APgeNACSIDQALCI0AMYjNABqJTQABCc0AJ4oNAA4KjQA0is0AHYtNAAQLzQAqjA0AEQyNADoMzQAgjU0ABw3NAC2ODQAWjo0APQ7NACOPTQAKD80AMJANABmQjQAAEQ0AJpFNAA0RzQA2Eg0AHJKNAAMTDQAsE00AEpPNADkUDQAflI0ACJUNAC8VTQAVlc0APBYNACUWjQALlw0AMhdNABiXzQABmE0AKBiNAA6ZDQA1GU0AHhnNAASaTQArGo0AEZsNADgbTQAhG80AB5xNAC4cjQAUnQ0APZ1NACQdzQAKnk0AM56NABofDQAAn40AJx/NABAgTQA2oI0AHSENAAOhjQAsoc0AEyJNADmijQAgIw0ABqONAC+jzQAWJE0APKSNACWlDQAMJY0AMqXNABkmTQACJs0AKKcNAA8njQA1p80AHqhNAAUozQArqQ0AEimNADspzQAhqk0ACCrNADErDQAXq40APivNACSsTQALLM0ANC0NABqtjQABLg0AJ65NABCuzQA3Lw0AHa+NAAQwDQAqsE0AE7DNADoxDQAgsY0ABzINADAyTQAWss0APTMNACYzjQAMtA0AMzRNABm0zQAANU0AKTWNAA+2DQA2Nk0AHzbNAAW3TQAsN40AErgNADu4TQAiOM0ACLlNAC85jQAYOg0APrpNACU6zQALu00ANLuNABs8DQABvI0AKDzNABE9TQA3vY0AHj4NAAS+jQAtvs0AFD9NADq/jQAhAA1ACgCNQDCAzUAXAU1APYGNQCaCDUANAo1AM4LNQBoDTUADA81AKYQNQBAEjUA2hM1AH4VNQAYFzUAshg1AEwaNQDmGzUAih01ACQfNQC+IDUAWCI1APwjNQCWJTUAMCc1AMooNQBuKjUACCw1AKItNQBGLzUA4DA1AHoyNQAUNDUAuDU1AFI3NQDsODUAhjo1ACo8NQDEPTUAXj81APhANQCcQjUANkQ1ANBFNQBqRzUADkk1AKhKNQBCTDUA3E01AIBPNQAaUTUAtFI1AE5UNQDoVTUAjFc1ACZZNQDAWjUAWlw1AP5dNQCYXzUAMmE1AMxiNQBwZDUACmY1AKRnNQA+aTUA4mo1AHxsNQAWbjUAsG81AFRxNQDucjUAiHQ1ACx2NQDGdzUAYHk1APp6NQCefDUAOH41ANJ/NQBsgTUABoM1AKqENQBEhjUA3oc1AHiJNQAcizUAtow1AFCONQDqjzUAhJE1ACiTNQDClDUAXJY1AACYNQCamTUANJs1AM6cNQBynjUADKA1AKahNQBAozUA5KQ1AH6mNQAYqDUAvKk1AFarNQDwrDUAiq41AC6wNQDIsTUAYrM1APy0NQCWtjUAOrg1ANS5NQBuuzUACL01AKy+NQBGwDUA4ME1AHrDNQAUxTUAuMY1AFLINQDsyTUAkMs1ACrNNQDEzjUAXtA1AALSNQCc0zUANtU1ANDWNQB02DUADto1AKjbNQBM3TUA5t41AIDgNQAa4jUAtOM1AFjlNQDy5jUAjOg1ACbqNQDK6zUAZO01AP7uNQCY8DUAMvI1ANbzNQBw9TUACvc1AKT4NQBI+jUA4vs1AHz9NQAg/zUAugA2AFQCNgDuAzYAkgU2ACwHNgDGCDYAago2AAQMNgCeDTYAOA82ANIQNgB2EjYAEBQ2AKoVNgBEFzYA3hg2AIIaNgAcHDYAth02AFAfNgD0IDYAjiI2ACgkNgDCJTYAZic2AAApNgAA</prop>
				<prop name="Temps">REFSWgAAQh8CAIBCGv/sUbgehes+QP/hehSuR6E/QH9xPQrXo7BA/fT3QUBmDgGmQkCP/8L1KFyPQ0Aff4XrUbh+REAAAH9wPWpFQM3MLwC7TEb983BHQPDxUXtYSB0DPklAwxgB3yJKQClcFgAIS/dArkf28O5LQDO+ZgHTTECamW8Aud1NZQROQHv48OG67U/981BQ9fPBUECbpHD/8DNRDQScBBZtUm0DiVIlAxpTJQO3ilNA7vL7Ux0DbnVUXQPe1AROVUDp8tvAVfXzMVYdA75Wti0DLFddA55XPQMI3VhlA3NYQCcBCte2HBQnWcUDK1k9A/i1WI0EWE0DglhdAz7aRBQCRBTiV00D0leibQPJbB9+H5AbSPbxxzSkH64V9hkAwsXEH2YCgcPcH+4f+BOOAwwvFgK/EBwvNi9IKzcCvVQvbi+AKwLu8ruML5YvsC+qKdYvqCsCVgK47C/+Jf4t/i8oPzo/AEQ/Xj1mP3g/oj+EP64/2D/a6j9XJQOaV+UDYFfuHQMeV0BXASjcVrY9A5hWHRNXVg0DBrYkRMhVHUOMVU0DUm1VVQMYVRUD31Q9A2+oVEBS8PFxVH0DtypUQH8BevTMBL6tUw0DhlPdBFM9AxhtU/3z4FJ9A6pSfUOrZFL9BFI1FFH988C1Ub0EUW1DUVEdQxzbUUAXQuVQ/fOgULZtA2lQbUMxUDUUT2q9BE99AxqEBLBODQNrRk6NBE0dQ1xNxRPb9UxlA5NMXQMuTLZtQ/FLHQP+S91ETNYdA95MPQRNfUO0TZZtA9lNJQPqlFfuQ02CXSPdrF+OVa5f0FP28uEA5F+mVf5dll0eb5hbXgM8bwBWb2hvSmFeU4Rvlm+ob7pvEERV1G++ZR4S9+Rv1m32bQAmfxB/+mFOf2B/+mlmf5B/IKJ/tH/Gf/hjfgL61H/efQAGj+h/4n88jzaNNo9Ij1qP1U1NBE6tFE4tA+xPtn1DdFAVA+9QVQNotVHVBFGVA1NSHRPHbVIdQzxTLQPMU/Xza0FUDQO2ZEQoVR0T25dVJQMKVh1DfFZW/fPwVl0jfbw06LQUWVc8F24CGVkFVFnFE8sVWe1EWAVEbJRaWAbtQxVYHUQUJ7Y/qC+CL1BcL9adBhWWAmP8FCMEFNveVsUDm1Z9A1pWtE2UFKTaXESPVQ0DVq1VLQMcVe1EVB1DrG1UxRN1VBUDP1QdEy0HbETBU0VEU9WEdKRtHIxE5lIVA69SVQNTeFL1hOSE/JwExsyEa45RPZRR9fMhUTWUtgRUsVB9A3pQrRM3tVDlAwC8hI9PDQMmlhxUuk7dRE6VVvbygbVNZVRMHUOcTMUTNWhUVGMANpNL7UMlTP3za5BMxQMLRFSVTVUDAcjUVw5tplXmXd5d3l/4XwAKb4y/Lm84b3JvNM9Gz4BvAGrPfM+Ozwh/An+0z25/QH8Aco/0zxbfOH8q3wTfZt9438CK34yPlt/A39LZ9vIBTsolRE61hE89tJQEs1CqHQMu7ESl1EQavESMLVLlAyBTbbRTZaYmAqt6VK2EVPXzYUSk1WpUREgkRNgcpElX/YTW9JQjWBUEWJUD81g0VZZuAilUlPFYnZRMlCV5HBQ3lOWslMusl37lwJafsJ8K/8Qv/vM09IBXam1DQTT0ABxEvFZF5LVWVQM4XPTqVR0DrrVVtYRVfQM6VW1DAbVVjRRUTQOSVG0DWbJUpBXUBTTkpVPlA3BmnEQ4U1UUnETIUp30zVIdA05SpQbmAuBRrGVE3ERxUcUDO+xEBVrkRMwMVIhQTURQPaS2xITIT72zXU8FI/OtTp2TiE69sx1kBJ22hFQ0TQUj00xdo29GhAQPTOVUZFcuQ0ytEwvnTO1DZcS0O1CmVZbFAEZtpl/wD8K/FB/Wv+C/Es8AXB8Wz1DPkh/MD5bPyB/aHwDMzzbf0M/6bwwvRi9A31LfAGwvdi+gL7IvxC+u3+gv+i9YDD/WLRdCRU6F4wMkVBXwBLR29KTwxI9uQ/T0CJOgpvOERM70h4ZTBJcOsiWahPQqDKdGsg7MlDOQwtbi6wREe5BGldbiG1m2xfMwWb1DDFndg9cAbJ9+n5Cf8u/878af6JMe/VDunwCj/vMclIwUpEps9CQbkEayziyv7vIeRKfG8lOgVMWE5EQwpPT5fKTZw3SnvvJVU0WzHlPWpYPXUm0zoXw0aVKiheMzrK++rYbiEyQE3JVQTTOmDORu7KeO81BS/ZOTBLcW40694zkUtNvRTT2jbE2lgwdNKuVETM30TK3kS0W21lWGPkKoTIXk/ARzAL7y1QC0H0Zllr32DwAfGh88H0YfAPi/ch98H8Zv2G/qb+QfDn8AIH86LxwvNn9of3p/lC+WLwCwf4IvxH/Gf9h/Co8cjx4/oOAvQo9cj/YzrFSZ7NR4aU/tppYzUEWzTlF1A6vEUa1UUlVjrTxUI7YkVJdTDbMKVC2UVMxltHT0flVVNHz0ZFaWTTPWVj2TR3zv1uKrppTkA1nlNj6i/BxEzLbcNJFYXbNQWO3zDhVYbeRXvfPFRE9GT1hPSGJPJPfW8rI894biQ0z8Raxs9GoUpLMwJgLsdP8ohv2Ok5Q0hLT0Tqz/vv8Y0PNWAyTkvFItpOz//v+wEAMO5YZz/KS/UL3jiVA0D0YFVuMMtNoUtHFcBIsITuVETc30fA+WQhOwlAeOBYYF1vLiTMXzYAFNNfQMZ3ZvaLteb4i/cm8ArL+ub5hvyr/0bwbPGM8CfwA8z07PYM9yz0R/js+IfwKPALTPvs/Iz5p/9M8m3zjfSt8AZI9m33jbft+Q3yo/PD9ONSrOkhBMVIZkNP5sP34/aJAzhjNU5EEMpLRVzcOVJ2z0mqREDMQ/lkJzCrzk2eQ0K+w/buUGTU4yCwZYdQPUtJcuT/jvop9QtJduT4BPkkYTvJTNpE8wTuO8R06TzEwOVQ1k5E9k9k3+0sEMV6YCR1ONBEgkXzZV/tIxRF/Ok1GtRDBkX3ZfiFvmknxPvTTcpFGhrF++XcaCo7QEJfRUI+hL3VbWVaZTTNVEpMQFkXS0xZS3zr94v8oP3A8Arr/gvxIfJB/2v0gfWh98zwBuH5Afoh+0H0Z9xh+oz0p/AAzfDi8I3yIvVC9mL3gvii8AnC9Gj8Avqi/ULyYtfo+Qg4LOQ1ANZKSPto/Ii5YyJMFUzYTkj/aPCJM2UklXZK3mVqJAJJdOogVZHVQVWX2j/lyUzkyXrjXekwRkl5ZCw4SXPk/Y77Kf9O8Uxp2WQjPMlPA09OuQPvI085CG4iy8RO5VTbTMRLV2hDQwzET2VLWUVKzt1LRET1Rdoxh09OCtUzVTqVO9A2UU5C5apPT3TDS9Ul2jiIyka1BSneMavPThUQVkZVHNw2ekp15S91Ddo6vBUH2Ti5yEVAwEHkqMVLEkNEbkp06idfSnajYDTeWTPDwk10zNw0VXPLQCbAcetWbjTA2TLef0VGhNnYRNbeQEHwC+Dzhr3g/oD/oP7F9ebzgfAGIflG+mb4gfym/cb9Yf2M8A6h88LwYtBn8of1J/fH8+LwD4L7J/xH/Wf+h/4i8Mj/Z/oAiPMoke48zXruIUHASRggwEDuzX1vVm4wTnfpJbttSE6lMVY11UzZPQbVQl80NV/VO1VQ1DayhWfZObTPQOV0XkABSUq+Bm73jjzvOE705TZJQRSKTvtu1e8rYMT97vKE8U+u+UlI/UlFMk/zb/SPNaLrLPDKSEVZ3jSpREKxBVbeRUXQRUfUQEpLUzdDT7pPS3U11EU7YNQ0hTxaMSUxVD29pUNKOchGtSfVM1Ulbdo/FRDURRxaOC/PS1TNz0FiRU3VAFs6hq5NRwzKQszKTsT0WzW4BP/WMRT4UEThVjoT18VFuwnqO0ZUxdQ5BW1FQoTK1kS310S5VUDUyF46xMVTRMtyZldh8AsGP+XRZlXr0mbzBvSm9UbwC2v8i/em/sv/6/wG8izzTPAEbPAH8af3TPPn9ozwovnM8Avs/oz/rPDN8e3zDfMo9E32BW32jfetkONRYCx05N8xGuZIRbUA5S0CQEg6A+okXCPFQ3TDfOoxzksTykayJUfVOVjPQJVT3zmXqEPz6i8lYd9j6i0moU9D78hKmU5ApZ/VNbNVldQyBZncPntDdqfvNYncMndOToV6XUQARPDk9on4KfzO+m4qhcRDFwZE92TT7yKlZttFT0q6FVLVRVxZMsxIT1lVTF5FTllFQ1NHz0CGq0hVPlhFO1k2NThUQ2fPTzUg0zvFLllGSka0FSzZMKnPTUUQ0zM5xR5US89CxRfXREV1oO41D9U0VQbbMNNDRIs9BuXQ6ScYRX/lKFXASkI7CeMrmkX36zS9XjD1VM1eNvzFQHbLR9bLQBvaTE26Cuv/hfgr+0D46/AIgP6g/8D96/CM8yHxTPFs8AaB96H4wffn+oz6IfvB+WzwDQH9rPDC8uL0AvUi9kL3YvwIgvit+cL64vGCtWggFOag0zbBQ0OcSkFVBVM42TnKQQUQVUhIfuQo4pUq1U5ER13ETprI++jRru81Y9U7dWzYTkj/aPBAiT9iIpzDeO4ySfNp9Im0Cm77jvyu8cT+41DlKQrJ+o3pPEl/YyOwz0/BTkwGDkn/afCKNGNdYyJFTtQ8HuJK82pY5DRKfWMpRSFjVTXlI9Uydkr3aviKMUvtXuMpgENGOkr7at7uMFTgUDJsykewC208QV7K8Y/q0+BefSykzt9CS3brUANr9Iv1q/bL/GD6C/2g9EbwAeH2hrVm9ob0ofrG++b9BvAOJvxB+uzxgr5h8YLxJ/BH8AJi+Af5J/pH+2f8h/ui/cfwDef/B77nXudfbTpN+23c6TtVGVY97U9FVSlaPINVINtFPV469TrUb+3wJGgJo89NuQLqO0hAvwDpJlYfTk0Dzv9jIbWdUzhTRk5Bdk73bviOO2ksOA5D9enwhP0u9cn+7lPqJy1Pzv9jKbzJRaZEQbVlKd09ws98bzVZVjLkT3WkaDVLUzd1S900Bk/7R2/R7zUwUD5lKFhFKSheN4pP+OMtO8/+YiIQoEVOgENLPk//b/CAMmMgW+1KRVRITjVSsIbpM8D5KeA0stBBS0jEQFFGSBAoRkyuRX1l+gD/JZDm9YvwAibzxvPm+gv4JvxL/Wv6hvAPq/7L8ezzDP+m9Mz2bPeM8Acn8kf/5/wM/Sz+TP9s8I3wAKjyTfFt8431Lf5C/2JfaDrVDVM7RQJTMuxPSlVhRUHFKFVFItAwPMRLV4hPTsRDR9VP1EVLTNlkby1TT0R1aFQ7pqHPVXFVOchDQmWH3Ta5FYXcRY3bMeWRUzqwhZFVPcjDSjLORhLVglMw5YxUPgjOdulYA2n/g/Up9knzZPSEPGQgAJV5X0BOR6ZE92T4hDxtMVVY3jy5xEk6RPtk/IQwh+hcbVdzLM5E/2TwhThsItdWSEPlFdcwckXzZfrEhTftJhTxUz+ITUjEFONYY2A3Rf9qUWMhjkpwBGBa6TrF++X0DLlg32X0i/AJoPbL9+v7C/4g/0D96/GB8AKh9cD04fYB9yH4zPTs+IGwBef7gfyh/cHx4vSN8iLzQvAEYvWC9a32wvXi+IL6opZlVqJvNOhROxnKR2UIUUSnykarT04GyHPgNSjQNVPRSkszQ0ReyUt5yEySmkh0aCDrSH1jL0VlTF9Kzk7RTkXCTkwYw0rROkNBlZxaPzXOS+NVgNVFhlky9YhTSMlAPSV200jOeG75jv4j+s71SGlcZCcJSUI8zk4KSXsj5SXLSXZpLfVU3kVdQNlIxEIFRE6PSUsFRM7eTk1EFURaQ89NRc9FucUx0DWFMlQyCcRKvoUg1TskSkenT0RNVSPVMMdPTUtPSQUaotM1kMVCJUpOyc3H7VUP3UUBVDEAxUl08a1ZRPxaPDTp1E1CR7EBLGMojErz6jTJ1WllWOVQq+00zNMwsEt/YzjAf2DQAuv8Bf0l/ED8YP+A8abyxvAC4fUG86H2xvhm+Yb6pvpB8Ajh/Qb/JvBH/+HxAvOn9MfwBef3B/gn+0Lx6PqH/Cf5R/UO59ft+Q0w5yNXSsKqzXqj5iGsxEjLREAhw0dWjM1AOgLjJ5hETqVGWTtV/ElNHclEVWJTRWUnVUV53U1OQjnDSPLOdU7oUuM1kFhFlt5FhlhFYMlDhYDXRXXWPO/DcCnqK2xD/uPyifsul+msswREYz1ORD3Oemo/zkfPTvFAb13iNVzUM8HP8u9c4yWVs8/y4yqVPlY3Fc/2Ru9Z6ilnz/VuLhUc0zC6tRxaNzpP+2/8jzfvK1HhRU0JykZk/95E7CvdROxSaWVQYF7hLXTAIdQ3McB2ZDLA8+DZZVtlUAfm2uX0C7hg/YX+pfBG9evwBwvzpvjL+mv2hvsm/cv+6/AADPwm8UfzbPSM9azyx/Ln8AkM+iz7TPxs/Yz+rP1H/ef5Ag39p/vC+uk0/V9r6iclVQJUPwTKRoNKTeLKRbU1IdA8hS5URTffO1zhQ0Q8yUtFQdAyikND8GU1Y9NDyUfcw067VXnbNapDTDWD1EWbS9hu4SF3w02VjNQ5yZWPXWbuIXWIXUHETDgMw3Bp/QPzKfRJ9+5TaingDU5FswHk8wQ8ajPEf2g3yEy5FVnURVXaSEhOVUqrWzriQ0d2xEQGSE+VrklMH8lIxT/SRTtbNbHlPFI+ZSTQRSZUNbeFKtkzNSdaRRxSNtxjSkjlGNg1dRBYNjIVFlRCSHDqJuUI2DbTfkJAFQteOTT52zKypPjTRO/SROtbYOgzVNjYMHTFSjTO2UZFdUJgVOU0xFhExdpE0tMwWZbMTVnLd2bZ61Lr0mvwBwDzq/lA9+v7gPir/cD+4PAAAfyr8kHzYfSB8az3zPfh8AiM+iGR7PmB/SH+Qf9h8ILwAaLywvPi8431IvZC+GLRZTVjRUmE6Vo3QsVDPkJMuxUM1DLDSPXjKtUiSlRoYSlVyHZuJ71JV8RG1hhITVVZWjZFZV0wXWjIRHVOdW06yHhjW+hUjuQ4Q3LoK63Id2EjfsjwBO72Dvcu/EP37ttkNcn26Vps5CvFZ1RMzkKoyU7GpcRLAcNHTE1DpVrfStVd2TyVTtQ5IE9E5VVIUTFQT03jT0paREjXCsRDhTTYbOo8REhGoMpE6U1BjkJOBRraPTqFHllCSkO8wkBVFajeRQraOIUE2DUsQkrRzEJMxPDTRPRePz1gyEjE5dhE6946BNyoVETUXj06SntuITTNp9BEsNo/5LjeNvTBZNg+JMveNglFd+BQYfAIhTBr8gv4IPnA+eD8gPAm8AFG+GXzhvSm9UH15vgG9aHwCUb9ZvuG/ab+xvxh+Azxp/ADR/Rn9Yf2p/fH+Of6B/ci8oDN92FbZS/ZxURVzXniK18Gykdrwk8VAlY4qpUVVUzCR1lNTo3CRdoVNlpKzXnjPMlESEhLWBVZWExOfe1dbT7Nfuklyo3IQj4J7SGcyEERTk51VYTfRYvVNxRDQvTDUA9IdOla49rj/YP4rvnO+u5ajOk7znLvNWJeNMjJQMLVYdk89VtfRV9dT051qug1TNY6FUdSNqvJSzM1TldDT0xVO1U42ihERYfETrIPaC21z0oxbcJG1S9WM1DKQjgJbTpkSkkFGd1Gz0FtxE31rkRKhkpHBQJQM57ETbAlB1E5dPTWMuT4qN86iMpD3M9DMALqNNKvWDC5xUpUxUQfz3/vUk9vVWo0wNBLRUnSwPPg0Anl8Yv7pfDL/eX/BfGmE2vwAgb1JvfL9Wb5Bvsr/Ev9a/AKBv6r8Ezx7PMM8yf0TPVs8AqH+Kz5zPrs+wf3ovzM/uz4jozwrZJuIMpC+2LQbSSpVRjUPCfPQ33CfesiFo7C/+JQ6iCcTUelUlSwtgVvVz07TUA0DuNXbTlnw0p1gtgwgM554iIEVZFcRYpTR0N6YyOPzUC+hXDfPH9IemNaY9Dp9QIJsen+g/+j7wZJSszOSlalyULCRHfuNVBYRVqv1DPMTk9qyUvUyEhtVUZeNPDPQXlJThU9p986ck9HFTpUMuU9R1FNwkvSyEiOQkUFLY1Sb+48xEq1F1E2dRap0jMHz097T0w1D1g6uLUFWDVJz0Hiyk0Cq89ErE9N7M9HUUVDPQZg6yoU319GzE10x1EzV3ZFQCpKToS0VWPlW2LjLnTN2jZU1Vg7QAvKdOvd6tLg9ADyK/ZA9WvwCID5oPlL++D9APmr/0DwYfABgfKhmuHzgfOs9sH1YfkB8Aes+0H8Yf2B/qH/wfDi8gL8AyLxzfVi/ge4ajJFQAT1ZVgxRQ9XOThPQOFKSLhlElQ/zERSyH9oJbtVNNI+q8lF1UPYRUBEWEjJS3zOSz4DaTdIeuAs2aNDQGWD1UlIwpWWZNkzBZLdSshNdYdfQm3NRIWBU2VoLUbOcu7aA27wifoj9M7yYSkfw0UwlXRVS8NM1Ul1bTZJfWg2a85IJVVTSElA5VvaRVVCVUVP3TaCxEMJTU0/lTBQS8lH0c9EdTamXjDwT010T0oVIF41Vp3JQz5JTtVPS3XPRrgFFV2xKsJNxQ1eO1poT0blTUKlAV5E9apdN8TKQOT32kTjWkVU4Vw9Es1GzkBUxdk6WM/PQl3PfeA0stgzgA/PSDoIaTTAS78NaDTAdGvQBuXUYPUA9yX7Rfng/YX6oPAPxX9l8Yb/IPLG9Ob2BvAs8AfG+Gb5hvUh+kb14v8G8CfwAUfyZ/OH9Kf1x/Ti+Af3J/WJx/dnWG4hBOHeROHWNbrk89o1JQTZPQVN9UZt1eo1ONU7FMRCT05JmXlNdeknxVHWS85GKpVpXmbmJhhOTQNJQ+UNTf5t3eowTkqRTkaGyEAScU7ybt7o+QP1Lv7I9Wo4p85HLcNDOU76blzkNWSv2kVbX0Vf30PIQuXJRt9YzUu1Tl04RUHWNRTjREi9CO81MNNFMdM7VjzCQqpJTzUs3jvNVSfZRSfSRSdXMKUrYdM9NRzeOcUf30UcoV9FGVFFD1hOx0elBq3aNFnCVQ1XtCT3Vzrdr8RHFO3aMFRKSFKU2tpvZCucz0V9T3jlOpS2VE7PwH/KR9/KS9Alyk2cRfdl+QX9qvvK++XwBAvxK/DG8Ob1i/Km90v46/AKC/em+8by4fcM+KedZv8L8AAs8sz07PYM9yz4TPls+of0Cqz7zPvs/Qz+LB3qIBrPTbbE71wzpPhRMXUFR91Iz0EKREivSU/vSUtY6ERAOE1HhTzePsqmREX3yU1HyURBREuBbsJEdW/XO3RJUMN3aDjBw/9kIZWXWGJjXm8qMVWFWEWGWzHqyHBkP0hwC+j+CP6o8079aFzj/gM+7iac/sN87iTLTk/FXlc6vAVX2UVZX0VTXUVQwlNPzkoVQ9lHyUI4AW8k3uHPS3U51EXNRI5OSzEFMlNIREo1L1k15tUv1zJ1L1g+9RxYRq9HSCrCRM/JQVUfWDNd/URJiUJGNQ9SRc9FvsT+VzgE+lYxHsRxQOg/REuQQEVAzFFFcW4tMoTC1WlhNLtUM8TCpNs8r89EXEdLDkpzZvAGizxq1OkxQPHgXer/CvCr8AZA92Dzi/ar+sD26/gL+yvwD0D7a/sG8aHzzPJh8oy14fACDP4s+kH7YfyB/aH+wfrn8g+M8iLwwvFiWuQiLMf5bzYVD9ROx/1jO8JMhSxfQWZESvU1UkVC3ULI8GM5lWDUTUJPJWVfQclNK1V+VzQEw0q1iVAwoqjIQ1RDQXRDTn/CeejwiwixblvkK2FO8e73g/Mu9YFJ8mnziYWlZlMxtMl5KeQqBcl95CLGyfNhJ1IixEQIyfnp1e81NtlBz0A69SXdTMn96f8JNe86RERepU9LMMrx6tVjJGJNSL1041E1XUdMMAFuKIAU1FVl6vcKtWo6T3bqM8BAWB3ETIBAf+X5gDDg9gXwAyD1QPVg+ID7pfzF++D/BfAMoPFG8mbzhvSm80Hz4f2L8ASh+kb45vMC/ab+xv/m8QfwAifzR/Di9Af0IvVH8G3xjTqq5iNWwkFHQkkaxFUWrd1FHdUxq8lIxSbaRa3OR3rJTqU0XjXSRFtVQ1A2FUlNFVtdNDZuQks1Y1NLSEl1fN41sEWDUDcViV4/Dk1C0xFDQnWUXUWLWE/CQri1h9JFhVMwbs1APgAEblFuUW74g/8o/Ej1bvaOsq9pK+NJR81DQ7jO+e76yw42Yyy1SNI5N0lFugzO/e7/DjVtU28szElJSSvJRcFP+Gcros984iPi1RhRMHUS2T0Ez/Xv80cPMmk04lQ5BOVSaepQiW/6j7vqNLbabOM8z/fvMCBGTOfFe2r8ivWll+X5hfANqv1F/+r9hfAm80vwZvUG8A2g98v46/mG+qb8S/dh+wvwB6bwzPHs8wz0LPVM9mz3jPgIrPnM+Gf6jPCi9UL7ZKVilQHfTklGjMlN6ML54lkjYCsawnZpK0ZJWM1JcW9DQMVuVDftwn5tPsJ2oeslpEhMH8JBtZZZPRNBQ/Jj0W8hfs1N5XAJXUDO+mj7iPyo/Uj6Y9ZpMW9CTgVkWznsw/3jU2ArGh7DfmQ+w05VS1RFSiFfN3FE8mTc5DU0WzHgVTVTPmTEfuc1xHtuNsR7bOIo5RzdNXUTUDIWFRPTSUT6ZNtjKTTx2zgypPDZTMT95FDlO0pL2JTMX2lrNLTaYOXc7SBwK0pH2E9bSn7q2WrzgPAg8A5P/mrxC/Gr9UD14PSL9SvwBsv5a/yA/aD/S/9r1OHwjPAPK/LB9WH2gfGhluH5gfqh8AvB/Oz8gf2h/8H25/ECOefTbmQj5PzdM3UE3UrERLLlHd46bUdxajUo2WGO51tuVmMntU/ZQMh+byM9VVhZTENLxW9ZRMPNUmRISRVITxjIQeWbZ9AwpZJZPcWM10WCYlQ1BYrUQMNOBEN5aPoGA/Au8k7y499opDvDQAZAyXfgJ6HJ+OAr5VxZRtVQ0jOlXtAwFV7UNbyVRF45JU7UNZ5DRoS9D2dU7TUy2TcFMt06E4RNTrcGaj5HSSZERaZVL1syW0l+5CqVHtA9NxUR2UfEQFHNTOUNRd1Lx0YTT0KvSUzE+qDYRPLdP4pHSMJKQdpU7tRE0NNJQFTB2Dc1LMRBNMp2aDS+0DUUykK8VMreRN9ZOsDAduDwDg+1ZfuK9SXywP1v94X1oPABRfpl+4X7oJ3l/gDxJv7A8AJm/4v+K/TG9eb3Bvih+0bwDGb9hv6m/8bw4vIH8Sf0R/oDZ/4M/ywU6TFKTwtHR0YVBNhBTfJt3egj1TFTNFzjzUQUzX1iO0JJhk11DWUnPQjnN05H1ENOuM18Km8sPsJ6bfuNP2kpxYEiWTXMzfBpLDND/23wjvUGI/pI9e4/yEYwSUI1TnSkYym8QkXGzv3iNVLdNBWIzvnu+w6yaDlJSMzO9E3u2Ggnj05w6jZCTGDP8wHvX+Myz39pJ8UE0m1jMgTP9e/3D7tvWm8qOM/ybzVKT/HkNNTUOZhGTRzFcArg3OVTZfSF+ar4xfjl9IDwDir8xfzl8Yv/pfPL9Ov2C/AHK/fG+Ov6hrRm+gb3of7L8ATn8QzyLPNM9Gz2B/Us98z2AmLV7PgMs2JS7SmE6VdFVPLfMzfESxjEQsZESppWwnpkNSDUMgXJSVyIwvni0WEte0J2Yi1lYqzdNH1CS2jDQj3Cem8jPzWDWGRjIrWXXWhoM1WE1DecTUOFh1ZMyEAc5EN17VPj+Qj+rf/N9G4kWylDSAjD+eNY7yfKw8G+xVdSOwVZV0zD/eP7TwM3ZiFSyU3lNdg6ewDE8eTzBDFjJOUm2TFsIM1OBMT47zZE9OQolQCuUzUoxEHIxPnk1+dabiE6BNjfTktNfMT95P8EMK9jLi/ERgxPfm9aYPKLMALl+Iq46vqK/Cr/SvJg84DwD6r1wPLr94v5IPpA+2D8C/AKK/3A8mHd4PAM/ivyQfVh8AaB96H6zPhh+YH7IflM/OH1jwH7oRBgJFTn0kT41/zp9/ehT+VEW8dOhSktXTW8x3bvJD3He+cihKPNS37HQo7IduAg68hAwTgL6C7VdVhiaFhtW+AisxWRU0WU1D2UyPXo0AxoV2j9Df4t88P76P0It+0ikk5IdWk1a1E0o85Pt1Yc4Mnx6dTvNElGhUzSTGhOT5U02fX5xegtdSWuUDoVwka1LdxFJFJliWn6iTHiITUeX0UG2TK6ZQHZNuDPQ51Je+wlGX5Jf2w6xEPfSU1bxEa3BNJTMLxPSlTNV0AUztBOxEK6Cu43T0s0AekwLk9J1EFJtA5l9wr/L53v8A8P8CDxQPZl94X1IPBF9uDwB4D8IP5F/2Xwhvmr8kbzZvAJBvSh9sb04fiG+iH7xvvh8AuB/ib/Rvzm8Qf9ofnGfGkskMzM/uAjXkxx6iTFEqxePCpJQ3xHStDN8e3arm4gm0NH5U5PBc5GQtVlUj2Fbl40lc19bi1SbEJKvkJAw8hDdZkk1TJYzXFnK6nN++wucFVw2jx7zfFj8oP0o/lI9UFu8o6PA85KyMNGr0hK0snCTuVa2EVW2TdllVjUT0hPZUBTRUbZPVhgyUT3wkGNQ04VMy5eRTTSRkJC5TvcScdDW9VCSIpHRQUv3GLpO1UQWEUb3DZ1G1gzDa5OT53JTDUHWDi1BadSNUXEQeULWD0OSUDUrslN5OndQ89GNw9sO1TaXjQEx02kwVc3oNTD1DB0wtpm71ZvU+QhXndPRlPFTBpP8OZa5VAMb/2P8yX1yvVl+IX8KvrF8Arl/4r8pf/E8Ob0C/Ur9EbwBObxAfCh+kv6ZvmG/yCca/AADPEs9MfybPGM9Cz1zPbs+kSHtWMv0UJ6biAIREFVVQbTOTXEQOLESG9OST/FFl9NTk5lwnfsLqLVNVM11UZSRUbSSEJ1p+wiqcJJ5WtYMQtCRbnFftowpYTVN1/CWi/CQuzC/eJVYyjSyESi1YLUMGWHUj1AQ/Zo+geI+aj9zfXjVWspEk5FOJV230nNTPhD+WPXYyhBqsNEi0NA5VBUTEP9Y9tHYjBNR9TJRHU53TD2QET+biaRxHXjLvUbXUBoyUgFEl5ERPVk0m0zwkW+hP7TN8T+UDEYRP1JZNVrNMtYOQDKQoTBAFtMRP1k3egqx8p/ZPCF8AGl+s/4avUF+yrwQPFg/wrwA6D0wPLr8ov1q/lA92v5i/ANq/9L/mv+AP0g8kH07PSB8AWh9sH34fkB+Kz6Qfth/IH7SiETbTTr3Ty05VA64VTy1DVnx00fzk2+COf7Sgc5YyPJTkr1OtgyJlVK10VAWkJNR6VWWTbNtwroJiVq2D8lZtNgqugtJkND4Eh0bTFIdOI6IUhOcEh9aDRIQnPIToQEyPXo3G3xA/Ij+c3Ki0hIVwDOQzxIcGI9SP9tLfTVUVo6NVZeRsJDAEn8wWnc4SClSV1Ow0nFPCLUNmRJ/201yXbnJEUhRddOzE1uTknYSflpU2o6pcRH50REe8lBB0RLfMxJ/mAnVO9RZWAo5NWE30NKXcRF5MvdMLDK8qHqoH1PSBXATOLAdGrwBYr2qv1P/W/+j/+v9UXyYPAFgPil+cX3YPqA/SX+Rffr0Avg8gHzIfHG9Ob2BvOm+EbwBub4hv2h+8b8Zv2G8Cf+xvrBZ9HlIBTi0jZyz0NVVPfeMUfHSRTEVRdVOtiiREAFJF9FLlAwXWtHR4U92D7JTkX1QUjSTENERE5LhkJCvgtpKtvsR0Lldd5FfdlFgaLSN3VNweWaUmVtWGMwFYhST0ddwn/hOc37bfCD8QYo80Nz6FZpKQBO8W7yjoa/xVnVO+7ISCVcWUAEzvXu1OJZZ1fuU+Q4znNtNRU3XUpOcu4lyEdCW851Ae08zv3uUu4txERJdcdINhUHU0BP8W/yjz7tNNgrVzWDz/Tv9g+45Ft8JAAHz/rl+gU5attv8gXzJfdK8ARl+Yr6qvpF/Or+Cvwl8EvwAWvyi/ug+cbxZvoG9yv5S/AKZvkG+yv9y/js8gfxLPJM9ANs/4vwrPVM9OI0R0xwQnls6CUlCVM9AcL36yVUr0NMg0JD1ELy4il3TkVQnchH5sJBA01IB8JySGk0w00JQnruKppCd+ogU1rCQXvC9m49Qv5iWm30BIj1qPNIem30A7zoJyVD9sZjV2MlxWldMbVuXkzVVVo6FVHUTEhC5VZn2j9VSt1Fwkd1RVo9VBZOQIpHVTvaOaU5qtQ2OUdCxTLeS85K9VUo10UkXkUr00Uq1D29NRdTOcUX2jZVGs3TRklOpQlYOzjJR8VVB9o0X05A4UJLEMJFtGT13D2k7FlE61W7SDQH6iJUykvUxdw1qsvEVs9OVLlYMjpESIVUzNgwJMpH0c9U0tlACMr6b/iP9ir6z/bv/Q/+L/ALyvBg8YD/KvNA9OD2APOr8AXL+ev6i/QsE+vca/iL+yDwAEH9YPEB86H0wfZs9gz4IfIGwfdh8YGz51djJsTH9uktmTjJWs5KVRtXMYUlbdg45SlYMDdOR1LJSr6VOt012kNO9E5GHaFOTRLORFVr1Dt1ZqhURXXeRXtXMIWDWDbY8UhPNYDZM0WZXTUytZPXT8dMrEJIvMJBVK5HT3JNTOxNf2L5jfIMLf9C9+j5CLdnNXxXaek6IE5Du8j86FtnJIzIQCWVUthKR0klTdI1v8j2gOnfaT3MQCXOTKUoU0qDyfTp1uAnF0lDys5AVJUc1ElJSYhJeuEiqUl2o+I0+1c/jUFIxOhcYW7sK5TQ2TVMyfBiM09wregv7slFH8nw6tbg0urwAAX1KpTq+o/xJf9P82X/j/ACoPbF8uD3APol+0X8ZfQL8A0lnmD+AP8g8sbxYfQG9ibwB0b4ZvmG+qb6wfzm+4b8pvqKQfhsUug07l07M8RHha5OTxzORsUf3D4LzH1MY1ttI/ZOSzZORDVFrNJFRVUypVpeRVpZStVg2ThFYNZFbNI2a1V5Xz8dR0YFgNY8WaxHQVjCQbWX0mPjNYJM2EdCQvfCXc1NI0j4bfoOAvco9Mj9bfoIAjJDTgigTkm7SEWgTvFu3egh4GHOTnVJXEPO9O5R7TXOfavsNTfVMeU80j5lIqXZOwlOR6zDRClO8mMy1RLfNXUZXzIbzvzu8s4OPm0pNPhXRPPTTcFIlVBPdG80099Bz3RuNMgg1kS23UPPdGQ0z3lvKBAlRUyoxfflVWVTav8E+a/wAEXx5fSF96r4yvfl+wr4pfAPyfzl/4rwq/5F8ub4gPMr8AZL82b+Bvmr+Ev76/0L/ybwD0v96/8L8qzzzPHsXOHe7CGzlPLfM3UKU03OS74MrOIqb8NBwMJw5iBVOSheRTleQ05H00L6ay1ylVrSRENLz81Cwkh84iWyZYPaORWB20WDUzsSCcJDvQ/jLcWJ3joyos1FPkdA4U1OB01xY9IC6NNo8IP1qOIz1DND9GP8xYM55CwFWddIx0PFUsFSSMdMxUDWOVNOQzILaGIiRU3ePuU+00U8r1NFP9NFMVJv4yzFJazSOWDCReUi3zJ+Q3Vm7Sq1E983MMRD7sNKUHTHTQFEcWImP0FVCs5YTs5GZPVTRObUROQv3ETl32/uNkR6ayd3RHmMaVdjP05FdMnSR8REUApEc+pdavyE/aT0SvRq9YrwBqr7T/xv+gr+r//P/mr0D/ABoPRA9Wv1C/er+sv54PuL8Aqr+0D+YP+A8KHxwfLh9AH4BSH2QfHs8Ifxp5TtPUFOylT22EUDUkFERoDETetnzkU1I1c8hShdM9sqw0znR/NnIoVRVEVagd1MzXvtLwnIR9bNTrCmQkWgTUwaQk23CGJcYCLRdkJOdYjXRY1TS0JBMXWNUUdITDbNcej3jf0ILfzC+O1QYCniw0Y1cQHeR8h/Yj7MRclI8G02w0gVi0h5bzxI+eQ9yHRuLDIjzkjPSPBp2uw1LVhNQ0FfyMxMbUFI48n06dFpMJUHXGTgIBdJ+GnQYFnpUazoIHpJSjTD3kvJ/OnxTgk27CmdQE1dz3/p/g8wAer2j/iv/UT6b9pv8IX9r/ACRfPl8QD1IPdF+GX1gPcg8ArF+ODZZVzg3mXe5fAG8qbwA8b05vYG9yb4Rvfh+Yb5IfsLxvBmVexTZymE59w3S1T40DNVScLFHdQ6VRUf3knMeWUiGENJWsxEzjgG7Se1S1FMTEX6SErdFMNEVW/dPTpHRFqgQ0tLTUI/R0j/x1WGRdJm7SK9x3nmK6WG3Dq3lYXdM4hCT39CTOQJzfXt+4L8ovFI9ugrJshEOCV3123pPE1zZSetTc0+xVDZTs1HTcxDpV2v00VW3DyVS9E5JUqm3DWQzkFbzE3YQ0pW1TZTNwUz0zOFO91ClT7ZQclJKcxE7kFCtwmg4zUW3DqVE15JTEPNocdAXUFM5QbcOJUGq9E1JclBzMFMhPzcQ1Tz0z+GTEjE6lFg4ys6BNPeQMZNdMlSNztPzn3kNLhcP+S6VTURbclOJMZTNgvETj4H71AE5dDq+oT8JPzE8mrwBf+k8AXK8uX1Bfkq9cXy4PmF/arwDMX+6vyF+qD9RfLr9Yvzq/AHy/jr+gv7K/xL/Wv6hvom+o/L8GbR6C/RSkQXSUAClPtRb+Y1BlM/DMH46TWFTkmzD+cltTBeRTrTRKdDSzBCQmFCfucigkNIWbFDQOHIQ7L3U0jCQerVkNszFZPdRZdUPZAHQnRiWGL5gj7n8AjxqPXN9IVt32Lf4SIww3fjNWFcMVSiQkDBQ0zjQ/RpNMN6rmoqFsNGjs1DGshPmIROR7MG7SjYQ/BtM0dKEtUgXjaVLdEzO0P8Y1aq6DUb0TEhyU3FAFI4umUEUzbvQ/Bk0ec04iBeM5HESDQN7SbDRPRkXQ5qOslOvg1oNMPdOoTABFNHRPfq+YT/qfBK9e/yCvAFqvhP+m/yD/yv/c/8atxq8AEA8iDzQPFr/YX+pfbA+ODwAIb3K/rA+eD+gP+g8MHw7PQCAfMh88H0YfyAPeghD0b1RG45Tksew0Smzkwsw0JTfsFK00f8YCB0x3DvKtCdzUfFVdxFU9k2ItVn3j1lZdM0eEfw6TGhTUCmwkN1ltlLR/xn0WxgLnV10zx5wvNt9Q37CqL7wvPo1G4kNX3YPwKhQ0rrTUarTUKnSPho1aLqL1THS7VIWDhFR0oUy0h27DxI8GM1MtNFJK3dO8fMSG9Id+4hYEl9qvkqh0xGNRBfMuUUI9tFBl1DSfRpWOw09941tGT20T2k4VlE5FdMB0l9aDhJ9uQ5yXdtIPTAKVc2+0n8adjk/on0L/jE8Adv/AT6L/1E+2/+j/eq8sXwC2r0BfYl90Xx6/gA9qCZZfAFgPsg90H84P+F8ibzRvRm8AWG9qb2wffm+Qb6JvNMduc2VOReMDTMdG4pNQhRQtUbVjilHdhFJ1xq+SVejEFF3chNDchGA8NG3UpMRGVSVTulVt0ystVu3UVi3TE0SH3tJFDNR0dyTV7Mdec1kVdJVYFTRYpUNx7MXMdOgCRNTLdNeGL5gvwi/8f4bfSJjYY3Bu0s2s19ZySLzfrM7VfuJWVf3EVRUj18FUdZT03wbtrtPcFEdTgj1EU3WENO9G71jjBnKAwPxksxVz74Xvl+R+knxPEkUDEazvflLRxO/W5cZCBSX85Ojs767jBP++5S5fADD/kk/Mn65PyE/STySvNq8AAF+yn2yvVl9QX4JftK+2XwCgXwJvzK8OvyC/Em9Ev1a/AGi/er+Mv56/qG+6b7y/1r9g6L/SsW5zjB9WwlRQ1YNF0yyUTLQfxhWm0iDUF8xGI0w0lVTN5CQ0elWodaQEJzbDVtVTRdQk0pYchD5YRdOrNCcOojUQRC9WJf4jbCQntHd2L9h/QOp/bN9G3cYlFjPsJHCc1JEz7C/+Jd7SLFSEk8WyaVWFhPwUMGSE9lTFdFo8dIbE1E9UFUMYfIQ14KSEnHQ0ZVO1NNwU1ffEFL0UdIicNFBS1lWjGlI1dFHFI51Rqu2jZwR0MGTk+Zzkw01QJdOLUC3GhhNQ7aOtt6TkSk+Vk9685HVZThXG7pKhTf0TQPSUG8FM/bNaTH3EdJeOc1QkRxYi52yUZVSkylSnAG5PyJ9K/9yf/p9Q/xqvdP8Ahv9Yr6r/vP+er+D/8v8EDwAGvwC/Kg88D+av8K8yv3wPAG4PuA/KD9wP7g/wvwLPJB9QFh84Gz4VVpNOJTRPHdODGFDVFNQ0A5AW47Q0/tCsNBNw3mME5HdsNOpTsh10VK3EPDREVRVDuERMd06CvJTVHIc2I1hd8xN1WAWUvMQbjHcOJY5yG6NYZQNhWF3EtHdWgwBU1w7dJtUm34AvOtl2JQ4CS5FX1VNVLIfGcs88h1T2g0yMvqTUgtQUSGyPUH6PkIO2FSbCtLwUfayPqL6P0IPWUiUM5O085Lek7I/WghMElybCpCSUYS1QPRMqULV0Ty2fP5SiDoI9jOSrkAZyUMz1TIJtc4xsn36fkJOm5W5yrAA099b9xvWGTS7/8J+CT2T/AN5PqE+a/9xP1k8AX9r/JF8ANl9IX1IPXF9mX2gLfl+IXwB6X0Qf5l/4XwpvHG8ub0gfQEIfZG9Ob3BvkmHWw069dCVOhdRPZYQklNGsNPuF0EvAlgJTwIaSyAzkPVNShUOxbMdOwpeUhAn8JLN+VX3UHHSAVtXD8gCcxCuArsWm47zHbnPMx14yCxlZlQPnvMeGg/TPBt2CDpK2FN9uL5AvOt+0dKhIbN9+1d6CrIzXFiNWbURmXIShVT3kjMQuVV3zU/VUxXTMFIQMNEAUNNsIVO2D0FP1Q5pTap0TY7QUKvTU9VKV49u8Uh3TeFKFQ0FStoVjClKdE9NRleOcmVH11JQULlHVVDTEs61QleN8UF3zRRSUDq1QtWtGT5UD10yUcai0ZAtQrnKIZJQjbES9bUyVA1dM1cMCTIVEUMzn9jVOk4xEgSyUyPRPAAb/GP9qT8SfXv+gT8pPDK8Azk8IX0KvFF+Wr1Bfiq/EXwCmr7ivyl+cX45foA+aDxy/AD6/UL9iv3S/hm+Iv3q/VB+Inr8gs8aSAZTkaxBeMjmqFJQXNMST/IVRzdRRxCXm9jNSTZSsF14y6VOqxXNbdIVUnRNDTITVtqzUSFa947dWHdMoWpR0l6R0BljFk3GEdLXXNCQxZHQpWZUUWCwF1Ix0iFj1JFiNxs7SAdbkd65/wH/ifwzf5s0OMkuQV+WDU7wnDtLN3CRVfCSEO9wk/LTUwLzUs4ZVfeQcdBBVXTPZZVQNxFS9FmbiJFT9IyvuU6V0U300U23E/GRrElPdI8ws5JRS/SNrXlK94yeshPFR7cRq1GSClDRMdDQHUX3TVdCsNJrkhGPshCzshMvsT33TgMQ3fjKQTlrdwybUNL1NzRNU1KVZTGXkBEQoTE2kS02WpqayWkzt5BxERVREpQLUpNHMl65PWEuuncaf2J8A8p/k7x6vMK9y/4T/Vq9orwCq/8z/xq/g//qvJL9mD/CvADK/LA9uD4APkg/Uv54PyA8g2g+sD7YPsA8SH01t5pZzTLRn/mJSUC3mFjNRlfMF3ow0U+Rv9mW21QZ1FkJNKGzEmFXdJhZzVg2GUg4yYEwnbtNY/SO+FCcIpsUGw1x05XR/hnVuEwSEAcNcL/bNJt8Y2x7d7n3+YmlyBIcOMuAkhJtWLUPRXCSPNo2WMixMhOVUCk0UVE0DdWSPdo+Ig5byLR7E1OZSHdOvpI+2jVo241G9w1dRDfMhDOSR6OSP9oVeIg0El2byKmVP5RROzRQklE5OLZS1Th3T78Q0aE8N9E+spRR8NDNQTQM1xGQxGvyELsxkKlDlNhZNpjOADEcORUbqS+AGRVZN/nIwAGxP/jWGTwBD7jWmTfY1vk8I0E/iSXbCN/RPBl8YW/6zQBxfLlVGX1hfal/MZDp8XwCWXX5fkF/KX9xf7l8AbxJvAkzkPBxvLm0ub1BrVm9QbwCKb2xvFm+Yb8pv1G/mb6BvAPpvDH82f0h/Wn98fx5/kH8Acn+8f7Z9zn+gf9p/BI8WjwAwjyKPRI8+j3iP+n+Mj56PAGCPyo/sj7aPCJsuVW5F5jUAbuMcR0bl/jUuVYYTjDceErVKdERQRJRWULUTXKqcRGEcRGiUNG10RHBqRJR2HJR6dESAUJUTVYQsVIlcFJD0NJU051YWwp5QFeOiHESolJTVrJxEsfQ0tSxUuVBUHdTUlMQcRMicNM58NDXTNFTXlJTcUA30jDSh5WQUezBO41wU8PQ09VosVPlspAFRJfMFDOSrCFEtwwwU5BIcxBZqJMVRXSMdFOQiUaUUplw0KlFtRHQUM2Q0N1ZsFD5RZQNBJORHXDRFSmwUTnQVZDdOw1HNM4VfFORiDORrEPazHLRxVVH1JFH9s3m8pHwU51QexebSjCzkkHQUk2Q0qZdcN24in6ykpeykqKrcpK10FLMk5LdcNLqpUeUUFOTCzKTGHOTMoizlUVU2nsNcNNos5OCqfLTlhLTp3KTtLMTzqiTk99Sk+vykAFQ0A1FSJeRMNwZCDuzUFHwUtRiEFB0E5CFSTQMlljw0KFJF5FL1FIzEN1lSbdQ0ND9SFeNCfBQ1SEw0SvTUTlJ1Fp7Sq1lSlZRSbUNgxMRlqiTUaYQUbVQ0c4zEd6pMNHr01H4c1IN8FIjK7MSL9NSO7NemEphSmpXzntzEoVLF5Ew0qlQ0N8aissTEtSTUuTQ0Vb9UNMOMxMcs1Mw01E3QHNTTUl2kTNTd/MRN4qTE5FJl9EzU7UQ0VfGMxPc8NPgU1P4c1FsDU0UTB1O1FFNtQ7UQlBQUFDQaU92kU1atsyBTxcRTPURTBURWjBQxUyXzNRQ0OpTkVIsQ/sNTPSNIdORMnORNUKTkVVMl1JTkXYwU1WHE5GUUNGokNG5TUnW0U13UrOR6tOR+3ORTglN91JTkjYwUkaTkVZVc9Jh05Jw09KGUFE2kbOSnUzU0HDSzLDRrtlONs7y05L5TfTMtwzz0x1NNI8t85BMwqpYS1Fz02JTk3Zzk4Kqk5OUE9Om89OwcNPOqbOT33PT7pPT/HDQDpVSNxFS9pAw0EPQkFbakFBhUtRMcVG00VJSVFi5DVAVEVPUUnBQ30VSFFPwnhsJDBDRIVLQN1OwkTpwEUVQl1FRUVbQMNGBMBGfMBGqUBKVunARx9CdOInvsBH+qhASEpBSIdASMDDSQ0VS1tJwXXiKdVBSjVES11IwEquwnHqNcFLckFFW77AS/vATDXBTHJBSpyww1hATU5ATZ7CTeqnwE4UwE58wE6uwE71a8BPNUFcP2jAT67CSt/lQUA1Vt5FVNIwvZVX3k5CQVVY0jGFVWjbMcVeWkVUWUVS1EzVXdEy5VnSTUJDdVMgWUVfXEfCRDVQXU3CStTDwkUFWFA1SkJFilVQ30VRX0RCRljCRqqVUNFFwkcmQkdowkeqrsJH68JISkJIisJIyq1CSRRCSVTCSYVCScqnwko0QkpUwkqOwkrmpcJLKEJLdsJLpVrbNTwFXN9KQkyKwkzNQkVdFEJNVMJNjMJN3UJFXhRCTlpCTodCTuXCTV8qQk+Kwk/IQ0AFZaZeRW7aMIVnXkVq2zaxBWRSRWLaMZVt2kmVa9xCREJVb1pDRELVY8RDFW5cRW7cRWPSOrQFadJFbl5FaNs0xmdERQVr0khERYVp3DbV50RGBWFcNmViX0lVYt9FZ1tFZ9tBREfKp0RICcRIQMRIgURIyqHESQvESWxESazESeqtREodxEpcREqsxErqbURLFWlRQURLx0RMCqnETEDETINETN1ETRqrxE1sRE2sxE3tRE4Wq8ROZMROqsRO5W5TRq3ET1FET8dEQAV4UDqwRXDURXdeRXPSRXSkUkV00kV1Uk/FQgBGStJQxkKFe15Fd9JFeq5cRX7cRX9cRXbRNDbVcto0lX5bNNV90EVVf95FdFtFfdE150ZE1h5FRkVwUUNGRu5FTVdERkd0xkezRkfldUlbQMZIhsZI10ZJF8ZFOVVx1UjGSedGSh5FRVpKRkqoxkrtRksgxkrbhMZLtXbfPBPGTDqmRkyUxky9Rk0uRU1KrsVNiMZN7UZOIEZOWqDGToVGTvXGTzhGT3WvRU/PxUAFjlVFgNRLVYvaRYbfMRWEUkWNotRFjdEx5YHaMhWGpFlFjNxFilEy9YfSQlWOXEWO3E9HQ+LIcujQgGhV7D9FSchGcGZYZV7mOKxFRSZEQXNETDMIbCkwKsJFxkJ/4VlhXOk8wHxqOqVATMbOSXpPRf5OQoEGz0S+De1R6igQzXjsUmxcouopn8pGD0px6i8VBUnRS8lIZspEHclAm8lFumTy2jOU/d9E6ts2tgTm3ETd0Tjk01JLVNbRRM7aM4TA0D1bVLtWRLHaMRS8XUStalE09KZaRJ5bN9SdZtEyNJtRRInRNrSKqVhEhFdEe9REf9NEe2nROrRjXDV0Yl8wotRu2juEUl9EVlBEykq8pEJfREneRELcRDWt1kQ53DPkMFJEI9I6uwQpXUQn0kQ7UUQ4JlBETVxLynvsNspw7SGgFEtaY+I+Sv7q8Auwa1NiMQLL8+v0izvkIGXL9mtU6/EGi/mr+sv27yAcS/zrW+vwDQs/4z/LfWv+i7Bs84z0rPAFzP7r8wy/69ns+wzwLJAA</prop>
			</obj>
			<obj name="Protocol" class="HTCProtocol" version="1">
				<prop name="Created">2023-04-14T17:38:57.002</prop>
				<prop name="LastModified">2023-04-14T17:39:21.690</prop>
				<obj name="Programs" class="HTCRunProgramList" version="5">
					<list name="emlist" count="4">
						<obj name="item" class="HTCRunProgram" version="1">
							<prop name="name">pre-incubation</prop>
							<prop name="Cycles">1</prop>
							<prop name="AnalysisMode">None</prop>
							<obj name="Segments" class="TEMRunSegmentList" version="1">
								<list name="emlist" count="1">
									<obj name="item" class="HTCRunSegment" version="2">
										<prop name="Hold">30</prop>
										<prop name="Slope">4.4</prop>
										<prop name="StepDelay">0</prop>
										<prop name="StepSize">0</prop>
										<prop name="Target">95</prop>
										<prop name="Target2">0</prop>
										<prop name="AcquisitionMode">0</prop>
										<prop name="AcqPerDegree">5</prop>
									</obj>
								</list>
							</obj>
						</obj>
						<obj name="item" class="HTCRunProgram" version="1">
							<prop name="name">amplification</prop>
							<prop name="Cycles">45</prop>
							<prop name="AnalysisMode">Quantification</prop>
							<obj name="Segments" class="TEMRunSegmentList" version="1">
								<list name="emlist" count="2">
									<obj name="item" class="HTCRunSegment" version="2">
										<prop name="Hold">5</prop>
										<prop name="Slope">4.4</prop>
										<prop name="StepDelay">0</prop>
										<prop name="StepSize">0</prop>
										<prop name="Target">95</prop>
										<prop name="Target2">0</prop>
										<prop name="AcquisitionMode">0</prop>
										<prop name="AcqPerDegree">5</prop>
									</obj>
									<obj name="item" class="HTCRunSegment" version="2">
										<prop name="Hold">30</prop>
										<prop name="Slope">2.2</prop>
										<prop name="StepDelay">0</prop>
										<prop name="StepSize">0</prop>
										<prop name="Target">60</prop>
										<prop name="Target2">0</prop>
										<prop name="AcquisitionMode">1</prop>
										<prop name="AcqPerDegree">5</prop>
									</obj>
								</list>
							</obj>
						</obj>
						<obj name="item" class="HTCRunProgram" version="1">
							<prop name="name">melting curve</prop>
							<prop name="Cycles">1</prop>
							<prop name="AnalysisMode">Melting Curves</prop>
							<obj name="Segments" class="TEMRunSegmentList" version="1">
								<list name="emlist" count="3">
									<obj name="item" class="HTCRunSegment" version="2">
										<prop name="Hold">5</prop>
										<prop name="Slope">4.4</prop>
										<prop name="StepDelay">0</prop>
										<prop name="StepSize">0</prop>
										<prop name="Target">95</prop>
										<prop name="Target2">0</prop>
										<prop name="AcquisitionMode">0</prop>
										<prop name="AcqPerDegree">5</prop>
									</obj>
									<obj name="item" class="HTCRunSegment" version="2">
										<prop name="Hold">60</prop>
										<prop name="Slope">2.2</prop>
										<prop name="StepDelay">0</prop>
										<prop name="StepSize">0</prop>
										<prop name="Target">65</prop>
										<prop name="Target2">0</prop>
										<prop name="AcquisitionMode">0</prop>
										<prop name="AcqPerDegree">5</prop>
									</obj>
									<obj name="item" class="HTCRunSegment" version="2">
										<prop name="Hold">1</prop>
										<prop name="Slope">0.114285714285714</prop>
										<prop name="StepDelay">0</prop>
										<prop name="StepSize">0</prop>
										<prop name="Target">97</prop>
										<prop name="Target2">0</prop>
										<prop name="AcquisitionMode">2</prop>
										<prop name="AcqPerDegree">5</prop>
									</obj>
								</list>
							</obj>
						</obj>
						<obj name="item" class="HTCRunProgram" version="1">
							<prop name="name">cooling</prop>
							<prop name="Cycles">1</prop>
							<prop name="AnalysisMode">None</prop>
							<obj name="Segments" class="TEMRunSegmentList" version="1">
								<list name="emlist" count="1">
									<obj name="item" class="HTCRunSegment" version="2">
										<prop name="Hold">30</prop>
										<prop name="Slope">2.2</prop>
										<prop name="StepDelay">0</prop>
										<prop name="StepSize">0</prop>
										<prop name="Target">40</prop>
										<prop name="Target2">0</prop>
										<prop name="AcquisitionMode">0</prop>
										<prop name="AcqPerDegree">5</prop>
									</obj>
								</list>
							</obj>
						</obj>
					</list>
					<list name="AnalysisModes" count="4">
						<item>None</item>
						<item>Quantification</item>
						<item>Melting Curves</item>
						<item>Color Compensation</item>
					</list>
					<prop name="ChannelCount">1</prop>
					<prop name="InstrumentSubclass">HTC_VER_10</prop>
					<obj name="Container" class="HTCBlockType" version="1">
						<prop name="Id">bt96TC5</prop>
						<prop name="RowCount">8</prop>
						<prop name="ColCount">12</prop>
						<prop name="OvershootDnDelay">10</prop>
						<prop name="OvershootUpDelay">10</prop>
						<prop name="RampRateMaxDn">2.2</prop>
						<prop name="RampRateMaxUp">4.4</prop>
						<prop name="ReactionVolMin">10</prop>
						<prop name="ReactionVolMax">100</prop>
						<prop name="ReactionVolDefault">20</prop>
						<prop name="HorVertCrosstalkCoefficient">0.0003</prop>
						<prop name="DiagCrosstalkCoefficent">0.0001</prop>
					</obj>
					<prop name="MaxPositionsToSeek">96</prop>
					<obj name="DetectionFormats" class="DetectionFormats" version="2">
						<list name="emlist" count="1">
							<obj name="item" class="HTCDetectionFormat" version="1">
								<list name="emlist" count="1">
									<obj name="item" class="HTCChannel" version="2">
										<prop name="name">SYBR Green I / HRM Dye</prop>
										<prop name="Active">1</prop>
										<prop name="EmissionWL">510</prop>
										<prop name="ExcitationWL">465</prop>
										<prop name="IntgrTime">250</prop>
										<prop name="MaxIntgrTime">1000</prop>
										<prop name="MeltFactor">1.2</prop>
										<prop name="QuantFactor">20</prop>
									</obj>
								</list>
								<prop name="name">SYBR Green I / HRM Dye</prop>
								<prop name="Active">1</prop>
								<prop name="DefChannelNdx">0</prop>
								<prop name="DenominatorNdx">-1</prop>
								<prop name="ReadOnly">0</prop>
								<list name="EmissionWLAvail" count="6">
									<item>488</item>
									<item>510</item>
									<item>580</item>
									<item>610</item>
									<item>640</item>
									<item>660</item>
								</list>
								<list name="ExcitationWLAvail" count="5">
									<item>440</item>
									<item>465</item>
									<item>498</item>
									<item>533</item>
									<item>618</item>
								</list>
								<prop name="MeasuringMode">hmmDynamic</prop>
							</obj>
						</list>
						<prop name="DefFormatName">SYBR Green I / HRM Dye</prop>
					</obj>
					<list name="AcquisitionModes" count="4">
						<item>None</item>
						<item>Single</item>
						<item>Continuous</item>
						<item>Step</item>
					</list>
					<prop name="SeekTemp">30</prop>
					<prop name="SampleVolume">10</prop>
				</obj>
			</obj>
			<prop name="CompletedProgramNo">5</prop>
			<prop name="StopPoint">3</prop>
			<prop name="CarouselConstMoved">0</prop>
		</obj>
		<obj name="AnlsAndSampleInfo" class="AnlsAndSampleInfo" version="1">
			<obj name="AnlsPropTypes" class="PropertyTypeList" version="1">
				<list name="emlist" count="3">
					<obj name="item" class="SamplePropType" version="1">
						<prop name="name">Units</prop>
						<prop name="PropClass">QuantUnitsProp</prop>
						<prop name="IsChannelProperty">0</prop>
						<prop name="SelectorOrder">0</prop>
						<prop name="ShowInSelector">0</prop>
						<prop name="ShowInTable">0</prop>
						<prop name="TableOrder">0</prop>
					</obj>
					<obj name="item" class="SamplePropType" version="1">
						<prop name="name">ExtRef</prop>
						<prop name="PropClass">RQExtRefProp</prop>
						<prop name="IsChannelProperty">0</prop>
						<prop name="SelectorOrder">0</prop>
						<prop name="ShowInSelector">0</prop>
						<prop name="ShowInTable">0</prop>
						<prop name="TableOrder">0</prop>
					</obj>
					<obj name="item" class="SamplePropType" version="1">
						<prop name="name">Endpt External Experiment</prop>
						<prop name="PropClass">EndptGenoExtExp</prop>
						<prop name="IsChannelProperty">0</prop>
						<prop name="SelectorOrder">0</prop>
						<prop name="ShowInSelector">0</prop>
						<prop name="ShowInTable">0</prop>
						<prop name="TableOrder">0</prop>
					</obj>
				</list>
			</obj>
			<obj name="SamplePropTypes" class="PropertyTypeList" version="1">
				<list name="emlist" count="26">
					<obj name="item" class="SamplePosPropType" version="1">
						<prop name="name">Position</prop>
						<prop name="PropClass">GenSampleEditPosition</prop>
						<prop name="AnalysisClass">General</prop>
						<prop name="IsChannelProperty">0</prop>
						<prop name="SelectorOrder">0</prop>
						<prop name="ShowInSelector">0</prop>
						<prop name="ShowInTable">1</prop>
						<prop name="TableOrder">0</prop>
					</obj>
					<obj name="item" class="SamplePropType" version="1">
						<prop name="name">Color</prop>
						<prop name="PropClass">SamplePrefColor</prop>
						<prop name="AnalysisClass">General</prop>
						<prop name="IsChannelProperty">0</prop>
						<prop name="SelectorOrder">1</prop>
						<prop name="ShowInSelector">0</prop>
						<prop name="ShowInTable">1</prop>
						<prop name="TableOrder">1</prop>
					</obj>
					<obj name="item" class="SamplePropType" version="1">
						<prop name="name">Replicate of</prop>
						<prop name="PropClass">GenSampleEditReplicate</prop>
						<prop name="AnalysisClass">General</prop>
						<prop name="IsChannelProperty">0</prop>
						<prop name="SelectorOrder">2</prop>
						<prop name="ShowInSelector">0</prop>
						<prop name="ShowInTable">1</prop>
						<prop name="TableOrder">2</prop>
					</obj>
					<obj name="item" class="SamplePropType" version="1">
						<prop name="name">Sample Name</prop>
						<prop name="PropClass">GenSampleEditName</prop>
						<prop name="AnalysisClass">General</prop>
						<prop name="IsChannelProperty">0</prop>
						<prop name="SelectorOrder">3</prop>
						<prop name="ShowInSelector">1</prop>
						<prop name="ShowInTable">1</prop>
						<prop name="TableOrder">3</prop>
					</obj>
					<obj name="item" class="SamplePropType" version="1">
						<prop name="name">Subsets</prop>
						<prop name="PropClass">GenSampleEditSubset</prop>
						<prop name="AnalysisClass">General</prop>
						<prop name="IsChannelProperty">0</prop>
						<prop name="SelectorOrder">4</prop>
						<prop name="ShowInSelector">0</prop>
						<prop name="ShowInTable">0</prop>
						<prop name="TableOrder">4</prop>
					</obj>
					<obj name="item" class="SamplePropType" version="1">
						<prop name="name">Notes</prop>
						<prop name="PropClass">GenSampleEditNotes</prop>
						<prop name="AnalysisClass">General</prop>
						<prop name="IsChannelProperty">0</prop>
						<prop name="SelectorOrder">5</prop>
						<prop name="ShowInSelector">0</prop>
						<prop name="ShowInTable">0</prop>
						<prop name="TableOrder">5</prop>
					</obj>
					<obj name="item" class="SamplePropType" version="1">
						<prop name="name">Sample ID</prop>
						<prop name="PropClass">HTCSampleID</prop>
						<prop name="AnalysisClass">General</prop>
						<prop name="IsChannelProperty">0</prop>
						<prop name="SelectorOrder">6</prop>
						<prop name="ShowInSelector">0</prop>
						<prop name="ShowInTable">0</prop>
						<prop name="TableOrder">6</prop>
					</obj>
					<obj name="item" class="SamplePropType" version="1">
						<prop name="name">Sample Prep Notes</prop>
						<prop name="PropClass">HTCSamplePrepNotes</prop>
						<prop name="AnalysisClass">General</prop>
						<prop name="IsChannelProperty">0</prop>
						<prop name="SelectorOrder">7</prop>
						<prop name="ShowInSelector">0</prop>
						<prop name="ShowInTable">0</prop>
						<prop name="TableOrder">7</prop>
					</obj>
					<obj name="item" class="SamplePrefWidthType" version="1">
						<prop name="name">Width</prop>
						<prop name="PropClass">SamplePrefWidth</prop>
						<prop name="AnalysisClass">Sample preferences</prop>
						<prop name="IsChannelProperty">0</prop>
						<prop name="SelectorOrder">8</prop>
						<prop name="ShowInSelector">0</prop>
						<prop name="ShowInTable">0</prop>
						<prop name="TableOrder">8</prop>
					</obj>
					<obj name="item" class="SamplePrefLineStyleType" version="1">
						<prop name="name">Line Style</prop>
						<prop name="PropClass">SamplePrefLineStyle</prop>
						<prop name="AnalysisClass">Sample preferences</prop>
						<prop name="IsChannelProperty">0</prop>
						<prop name="SelectorOrder">9</prop>
						<prop name="ShowInSelector">0</prop>
						<prop name="ShowInTable">0</prop>
						<prop name="TableOrder">9</prop>
					</obj>
					<obj name="item" class="SamplePrefPointStyleType" version="1">
						<prop name="name">Point Style</prop>
						<prop name="PropClass">SamplePrefPointStyle</prop>
						<prop name="AnalysisClass">Sample preferences</prop>
						<prop name="IsChannelProperty">0</prop>
						<prop name="SelectorOrder">10</prop>
						<prop name="ShowInSelector">0</prop>
						<prop name="ShowInTable">0</prop>
						<prop name="TableOrder">10</prop>
					</obj>
					<obj name="item" class="SamplePropType" version="1">
						<prop name="name">Dominant Channel</prop>
						<prop name="PropClass">DominantChannelProp</prop>
						<prop name="AnalysisClass">Color Compensation Analysis</prop>
						<prop name="IsChannelProperty">0</prop>
						<prop name="SelectorOrder">11</prop>
						<prop name="ShowInSelector">0</prop>
						<prop name="ShowInTable">0</prop>
						<prop name="TableOrder">11</prop>
					</obj>
					<obj name="item" class="EndPtSampleTypePropertyType" version="1">
						<prop name="name">EndPt Sample Type</prop>
						<prop name="PropClass">GroupingSample</prop>
						<prop name="AnalysisClass">EndPtGenotyping</prop>
						<prop name="IsChannelProperty">0</prop>
						<prop name="SelectorOrder">12</prop>
						<prop name="ShowInSelector">0</prop>
						<prop name="ShowInTable">0</prop>
						<prop name="TableOrder">12</prop>
					</obj>
					<obj name="item" class="SamplePropType" version="1">
						<prop name="name">EndPt Genotype</prop>
						<prop name="PropClass">Genotype</prop>
						<prop name="AnalysisClass">EndPtGenotyping</prop>
						<prop name="IsChannelProperty">0</prop>
						<prop name="SelectorOrder">13</prop>
						<prop name="ShowInSelector">0</prop>
						<prop name="ShowInTable">0</prop>
						<prop name="TableOrder">13</prop>
					</obj>
					<obj name="item" class="SamplePropType" version="1">
						<prop name="name">Target Name</prop>
						<prop name="PropClass">TargetName</prop>
						<prop name="AnalysisClass">General</prop>
						<prop name="IsChannelProperty">1</prop>
						<prop name="SelectorOrder">22</prop>
						<prop name="ShowInSelector">1</prop>
						<prop name="ShowInTable">1</prop>
						<prop name="TableOrder">22</prop>
					</obj>
					<obj name="item" class="QuantSampleTypePropertyType" version="1">
						<prop name="name">Quantification Sample Type</prop>
						<prop name="PropClass">QuantSampleTypeProperty</prop>
						<prop name="AnalysisClass">Quantification Analysis</prop>
						<prop name="IsChannelProperty">1</prop>
						<prop name="SelectorOrder">15</prop>
						<prop name="ShowInSelector">0</prop>
						<prop name="ShowInTable">0</prop>
						<prop name="TableOrder">15</prop>
					</obj>
					<obj name="item" class="SamplePropType" version="1">
						<prop name="name">Concentration</prop>
						<prop name="PropClass">QuantConcProperty</prop>
						<prop name="AnalysisClass">Quantification Analysis</prop>
						<prop name="IsChannelProperty">1</prop>
						<prop name="SelectorOrder">16</prop>
						<prop name="ShowInSelector">1</prop>
						<prop name="ShowInTable">1</prop>
						<prop name="TableOrder">16</prop>
					</obj>
					<obj name="item" class="QuantCpType" version="1">
						<prop name="name">Cp Low</prop>
						<prop name="PropClass">QuantCpLowProp</prop>
						<prop name="AnalysisClass">Quantification Analysis</prop>
						<prop name="IsChannelProperty">1</prop>
						<prop name="SelectorOrder">17</prop>
						<prop name="ShowInSelector">0</prop>
						<prop name="ShowInTable">0</prop>
						<prop name="TableOrder">17</prop>
					</obj>
					<obj name="item" class="QuantCpType" version="1">
						<prop name="name">Cp High</prop>
						<prop name="PropClass">QuantCpHighProp</prop>
						<prop name="AnalysisClass">Quantification Analysis</prop>
						<prop name="IsChannelProperty">1</prop>
						<prop name="SelectorOrder">18</prop>
						<prop name="ShowInSelector">0</prop>
						<prop name="ShowInTable">0</prop>
						<prop name="TableOrder">18</prop>
					</obj>
					<obj name="item" class="GroupSampleTypePropertyType" version="1">
						<prop name="name">Melt Geno Sample Type</prop>
						<prop name="PropClass">GroupChannelTypeProp</prop>
						<prop name="AnalysisClass">Melt Geno</prop>
						<prop name="IsChannelProperty">1</prop>
						<prop name="SelectorOrder">19</prop>
						<prop name="ShowInSelector">0</prop>
						<prop name="ShowInTable">0</prop>
						<prop name="TableOrder">19</prop>
					</obj>
					<obj name="item" class="SamplePropType" version="1">
						<prop name="name">Melt Geno Genotype</prop>
						<prop name="PropClass">ChannelGenotype</prop>
						<prop name="AnalysisClass">Melt Geno</prop>
						<prop name="IsChannelProperty">1</prop>
						<prop name="SelectorOrder">20</prop>
						<prop name="ShowInSelector">0</prop>
						<prop name="ShowInTable">0</prop>
						<prop name="TableOrder">20</prop>
					</obj>
					<obj name="item" class="RQTargetPropertyType" version="1">
						<prop name="name">Target Type</prop>
						<prop name="PropClass">RQTargetProperty</prop>
						<prop name="AnalysisClass">Relative Quantification</prop>
						<prop name="IsChannelProperty">1</prop>
						<prop name="SelectorOrder">21</prop>
						<prop name="ShowInSelector">0</prop>
						<prop name="ShowInTable">0</prop>
						<prop name="TableOrder">21</prop>
					</obj>
					<obj name="item" class="RQSampleTargetPropertyType" version="1">
						<prop name="name">Combined Sample and Target Type</prop>
						<prop name="PropClass">RQSampleTargetProperty</prop>
						<prop name="AnalysisClass">Relative Quantification</prop>
						<prop name="IsChannelProperty">1</prop>
						<prop name="SelectorOrder">15</prop>
						<prop name="ShowInSelector">1</prop>
						<prop name="ShowInTable">1</prop>
						<prop name="TableOrder">15</prop>
					</obj>
					<obj name="item" class="SamplePropType" version="1">
						<prop name="name">Efficiency</prop>
						<prop name="PropClass">RQEffProp</prop>
						<prop name="AnalysisClass">Relative Quantification</prop>
						<prop name="IsChannelProperty">1</prop>
						<prop name="SelectorOrder">23</prop>
						<prop name="ShowInSelector">0</prop>
						<prop name="ShowInTable">1</prop>
						<prop name="TableOrder">23</prop>
					</obj>
					<obj name="item" class="GroupSampleTypePropertyTypeNoPos" version="1">
						<prop name="name">Scanning Sample Type</prop>
						<prop name="PropClass">GroupChannelTypeProp</prop>
						<prop name="AnalysisClass">Scanning</prop>
						<prop name="IsChannelProperty">1</prop>
						<prop name="SelectorOrder">24</prop>
						<prop name="ShowInSelector">0</prop>
						<prop name="ShowInTable">0</prop>
						<prop name="TableOrder">24</prop>
					</obj>
					<obj name="item" class="SamplePropType" version="1">
						<prop name="name">Scanning Genotype</prop>
						<prop name="PropClass">ChannelGenotype</prop>
						<prop name="AnalysisClass">Scanning</prop>
						<prop name="IsChannelProperty">1</prop>
						<prop name="SelectorOrder">25</prop>
						<prop name="ShowInSelector">0</prop>
						<prop name="ShowInTable">0</prop>
						<prop name="TableOrder">25</prop>
					</obj>
				</list>
			</obj>
			<obj name="SelectedChannels" class="TEMIntegerSet" version="1">
				<list name="Items" count="1">
					<prop name="Item">0</prop>
				</list>
			</obj>
			<obj name="AnalysisProperties" class="ExpPropList" version="1">
				<list name="emlist" count="3">
					<obj name="PropertyObject" class="EndptGenoExtExp" version="3">
						<prop name="PropertyTypeName">Endpt External Experiment</prop>
					</obj>
					<obj name="PropertyObject" class="RQExtRefProp" version="3">
						<prop name="PropertyTypeName">ExtRef</prop>
						<prop name="RefExpProg">-1</prop>
					</obj>
					<obj name="PropertyObject" class="QuantUnitsProp" version="3">
						<prop name="PropertyTypeName">Units</prop>
					</obj>
				</list>
			</obj>
			<obj name="SampleInfoList" class="SamplePropInfoList" version="1">
				<list name="emlist" count="96">
					<obj name="item" class="SamplePropInfo" version="1">
						<obj name="ChannelProperties" class="ChanPropList" version="2">
							<obj name="ChannelProperties" class="EMList" version="1">
								<list name="emlist" count="1">
									<obj name="item" class="PropertyList" version="1">
										<list name="emlist" count="12">
											<obj name="PropertyObject" class="RQSampleTargetProperty" version="4">
												<prop name="PropertyTypeName">Combined Sample and Target Type</prop>
												<prop name="Position">0</prop>
												<prop name="IsDefault">0</prop>
												<obj name="ChannelProp" class="ChannelProperty" version="1">
													<prop name="ChannelIdx">0</prop>
												</obj>
											</obj>
											<obj name="PropertyObject" class="QuantConcProperty" version="4">
												<prop name="PropertyTypeName">Concentration</prop>
												<prop name="Position">0</prop>
												<prop name="IsDefault">1</prop>
												<prop name="Concentration">0</prop>
												<obj name="ChannelProp" class="ChannelProperty" version="1">
													<prop name="ChannelIdx">0</prop>
												</obj>
												<prop name="ReadOnly">1</prop>
											</obj>
											<obj name="PropertyObject" class="QuantCpHighProp" version="4">
												<prop name="PropertyTypeName">Cp High</prop>
												<prop name="Position">0</prop>
												<prop name="IsDefault">1</prop>
												<prop name="CpRangeHigh">0</prop>
												<obj name="ChannelProp" class="ChannelProperty" version="1">
													<prop name="ChannelIdx">0</prop>
												</obj>
												<prop name="ReadOnly">0</prop>
											</obj>
											<obj name="PropertyObject" class="QuantCpLowProp" version="4">
												<prop name="PropertyTypeName">Cp Low</prop>
												<prop name="Position">0</prop>
												<prop name="IsDefault">1</prop>
												<prop name="CpRangeLow">0</prop>
												<obj name="ChannelProp" class="ChannelProperty" version="1">
													<prop name="ChannelIdx">0</prop>
												</obj>
												<prop name="ReadOnly">0</prop>
											</obj>
											<obj name="PropertyObject" class="RQEffProp" version="4">
												<prop name="PropertyTypeName">Efficiency</prop>
												<prop name="Position">0</prop>
												<prop name="IsDefault">1</prop>
												<prop name="Efficiency">2</prop>
												<obj name="ChannelProp" class="ChannelProperty" version="1">
													<prop name="ChannelIdx">0</prop>
												</obj>
											</obj>
											<obj name="PropertyObject" class="ChannelGenotype" version="4">
												<prop name="PropertyTypeName">Melt Geno Genotype</prop>
												<prop name="Position">0</prop>
												<prop name="IsDefault">1</prop>
												<prop name="ReadOnly">1</prop>
												<obj name="ChannelProp" class="ChannelProperty" version="1">
													<prop name="ChannelIdx">0</prop>
												</obj>
											</obj>
											<obj name="PropertyObject" class="GroupChannelTypeProp" version="4">
												<prop name="PropertyTypeName">Melt Geno Sample Type</prop>
												<prop name="Position">0</prop>
												<prop name="IsDefault">0</prop>
												<prop name="GroupSampleType">mstUnknown</prop>
												<obj name="ChannelProp" class="ChannelProperty" version="1">
													<prop name="ChannelIdx">0</prop>
												</obj>
											</obj>
											<obj name="PropertyObject" class="QuantSampleTypeProperty" version="4">
												<prop name="PropertyTypeName">Quantification Sample Type</prop>
												<prop name="Position">0</prop>
												<prop name="IsDefault">0</prop>
												<prop name="SampleType">qsPosCalibrator</prop>
												<obj name="ChannelProp" class="ChannelProperty" version="1">
													<prop name="ChannelIdx">0</prop>
												</obj>
											</obj>
											<obj name="PropertyObject" class="ChannelGenotype" version="4">
												<prop name="PropertyTypeName">Scanning Genotype</prop>
												<prop name="Position">0</prop>
												<prop name="IsDefault">1</prop>
												<prop name="ReadOnly">1</prop>
												<obj name="ChannelProp" class="ChannelProperty" version="1">
													<prop name="ChannelIdx">0</prop>
												</obj>
											</obj>
											<obj name="PropertyObject" class="GroupChannelTypeProp" version="4">
												<prop name="PropertyTypeName">Scanning Sample Type</prop>
												<prop name="Position">0</prop>
												<prop name="IsDefault">0</prop>
												<prop name="GroupSampleType">mstUnknown</prop>
												<obj name="ChannelProp" class="ChannelProperty" version="1">
													<prop name="ChannelIdx">0</prop>
												</obj>
											</obj>
											<obj name="PropertyObject" class="TargetName" version="4">
												<prop name="PropertyTypeName">Target Name</prop>
												<prop name="Position">0</prop>
												<prop name="IsDefault">0</prop>
												<prop name="name">ACT</prop>
												<obj name="ChannelProp" class="ChannelProperty" version="1">
													<prop name="ChannelIdx">0</prop>
												</obj>
											</obj>
											<obj name="PropertyObject" class="RQTargetProperty" version="4">
												<prop name="PropertyTypeName">Target Type</prop>
												<prop name="Position">0</prop>
												<prop name="IsDefault">0</prop>
												<prop name="TargetType">dtReference</prop>
												<obj name="ChannelProp" class="ChannelProperty" version="1">
													<prop name="ChannelIdx">0</prop>
												</obj>
											</obj>
										</list>
									</obj>
								</list>
							</obj>
						</obj>
						<prop name="ChannelPropertyCount">1</prop>
						<prop name="ContainerPosition">0</prop>
						<prop name="HasSampleProperties">1</prop>
						<obj name="SampleProperties" class="PropertyList" version="1">
							<list name="emlist" count="14">
								<obj name="PropertyObject" class="SamplePrefColor" version="4">
									<prop name="PropertyTypeName">Color</prop>
									<prop name="Position">0</prop>
									<prop name="IsDefault">0</prop>
									<prop name="Color">$00FF8000</prop>
								</obj>
								<obj name="PropertyObject" class="DominantChannelProp" version="4">
									<prop name="PropertyTypeName">Dominant Channel</prop>
									<prop name="Position">0</prop>
									<prop name="IsDefault">0</prop>
									<prop name="DominantChannel">0</prop>
								</obj>
								<obj name="PropertyObject" class="Genotype" version="4">
									<prop name="PropertyTypeName">EndPt Genotype</prop>
									<prop name="Position">0</prop>
									<prop name="IsDefault">1</prop>
									<prop name="ReadOnly">1</prop>
								</obj>
								<obj name="PropertyObject" class="GroupingSample" version="4">
									<prop name="PropertyTypeName">EndPt Sample Type</prop>
									<prop name="Position">0</prop>
									<prop name="IsDefault">0</prop>
									<prop name="GroupSampleType">mstUnknown</prop>
								</obj>
								<obj name="PropertyObject" class="SamplePrefLineStyle" version="4">
									<prop name="PropertyTypeName">Line Style</prop>
									<prop name="Position">0</prop>
									<prop name="IsDefault">0</prop>
									<prop name="LineStyle">psSolid</prop>
								</obj>
								<obj name="PropertyObject" class="GenSampleEditNotes" version="4">
									<prop name="PropertyTypeName">Notes</prop>
									<prop name="Position">0</prop>
									<prop name="IsDefault">1</prop>
								</obj>
								<obj name="PropertyObject" class="SamplePrefPointStyle" version="4">
									<prop name="PropertyTypeName">Point Style</prop>
									<prop name="Position">0</prop>
									<prop name="IsDefault">0</prop>
									<prop name="PointStyle">psNothing</prop>
								</obj>
								<obj name="PropertyObject" class="GenSampleEditPosition" version="4">
									<prop name="PropertyTypeName">Position</prop>
									<prop name="Position">0</prop>
									<prop name="IsDefault">1</prop>
								</obj>
								<obj name="PropertyObject" class="GenSampleEditReplicate" version="4">
									<prop name="PropertyTypeName">Replicate of</prop>
									<prop name="Position">0</prop>
									<prop name="IsDefault">0</prop>
									<prop name="ReplicateOf">0</prop>
								</obj>
								<obj name="PropertyObject" class="HTCSampleID" version="4">
									<prop name="PropertyTypeName">Sample ID</prop>
									<prop name="Position">0</prop>
									<prop name="IsDefault">1</prop>
								</obj>
								<obj name="PropertyObject" class="GenSampleEditName" version="4">
									<prop name="PropertyTypeName">Sample Name</prop>
									<prop name="Position">0</prop>
									<prop name="IsDefault">0</prop>
									<prop name="name">10.2N</prop>
								</obj>
								<obj name="PropertyObject" class="HTCSamplePrepNotes" version="4">
									<prop name="PropertyTypeName">Sample Prep Notes</prop>
									<prop name="Position">0</prop>
									<prop name="IsDefault">1</prop>
								</obj>
								<obj name="PropertyObject" class="GenSampleEditSubset" version="4">
									<prop name="PropertyTypeName">Subsets</prop>
									<prop name="Position">0</prop>
									<prop name="IsDefault">1</prop>
								</obj>
								<obj name="PropertyObject" class="SamplePrefWidth" version="5">
									<prop name="PropertyTypeName">Width</prop>
									<prop name="Position">0</prop>
									<prop name="IsDefault">1</prop>
									<prop name="Width">1</prop>
								</obj>
							</list>
						</obj>
					</obj>
					<obj name="item" class="SamplePropInfo" version="1">
						<obj name="ChannelProperties" class="ChanPropList" version="2">
							<obj name="ChannelProperties" class="EMList" version="1">
								<list name="emlist" count="1">
									<obj name="item" class="PropertyList" version="1">
										<list name="emlist" count="12">
											<obj name="PropertyObject" class="RQSampleTargetProperty" version="4">
												<prop name="PropertyTypeName">Combined Sample and Target Type</prop>
												<prop name="Position">1</prop>
												<prop name="IsDefault">0</prop>
												<obj name="ChannelProp" class="ChannelProperty" version="1">
													<prop name="ChannelIdx">0</prop>
												</obj>
											</obj>
											<obj name="PropertyObject" class="QuantConcProperty" version="4">
												<prop name="PropertyTypeName">Concentration</prop>
												<prop name="Position">1</prop>
												<prop name="IsDefault">1</prop>
												<prop name="Concentration">0</prop>
												<obj name="ChannelProp" class="ChannelProperty" version="1">
													<prop name="ChannelIdx">0</prop>
												</obj>
												<prop name="ReadOnly">1</prop>
											</obj>
											<obj name="PropertyObject" class="QuantCpHighProp" version="4">
												<prop name="PropertyTypeName">Cp High</prop>
												<prop name="Position">1</prop>
												<prop name="IsDefault">1</prop>
												<prop name="CpRangeHigh">0</prop>
												<obj name="ChannelProp" class="ChannelProperty" version="1">
													<prop name="ChannelIdx">0</prop>
												</obj>
												<prop name="ReadOnly">0</prop>
											</obj>
											<obj name="PropertyObject" class="QuantCpLowProp" version="4">
												<prop name="PropertyTypeName">Cp Low</prop>
												<prop name="Position">1</prop>
												<prop name="IsDefault">1</prop>
												<prop name="CpRangeLow">0</prop>
												<obj name="ChannelProp" class="ChannelProperty" version="1">
													<prop name="ChannelIdx">0</prop>
												</obj>
												<prop name="ReadOnly">0</prop>
											</obj>
											<obj name="PropertyObject" class="RQEffProp" version="4">
												<prop name="PropertyTypeName">Efficiency</prop>
												<prop name="Position">1</prop>
												<prop name="IsDefault">1</prop>
												<prop name="Efficiency">2</prop>
												<obj name="ChannelProp" class="ChannelProperty" version="1">
													<prop name="ChannelIdx">0</prop>
												</obj>
											</obj>
											<obj name="PropertyObject" class="ChannelGenotype" version="4">
												<prop name="PropertyTypeName">Melt Geno Genotype</prop>
												<prop name="Position">1</prop>
												<prop name="IsDefault">1</prop>
												<prop name="ReadOnly">1</prop>
												<obj name="ChannelProp" class="ChannelProperty" version="1">
													<prop name="ChannelIdx">0</prop>
												</obj>
											</obj>
											<obj name="PropertyObject" class="GroupChannelTypeProp" version="4">
												<prop name="PropertyTypeName">Melt Geno Sample Type</prop>
												<prop name="Position">1</prop>
												<prop name="IsDefault">0</prop>
												<prop name="GroupSampleType">mstUnknown</prop>
												<obj name="ChannelProp" class="ChannelProperty" version="1">
													<prop name="ChannelIdx">0</prop>
												</obj>
											</obj>
											<obj name="PropertyObject" class="QuantSampleTypeProperty" version="4">
												<prop name="PropertyTypeName">Quantification Sample Type</prop>
												<prop name="Position">1</prop>
												<prop name="IsDefault">0</prop>
												<prop name="SampleType">qsPosCalibrator</prop>
												<obj name="ChannelProp" class="ChannelProperty" version="1">
													<prop name="ChannelIdx">0</prop>
												</obj>
											</obj>
											<obj name="PropertyObject" class="ChannelGenotype" version="4">
												<prop name="PropertyTypeName">Scanning Genotype</prop>
												<prop name="Position">1</prop>
												<prop name="IsDefault">1</prop>
												<prop name="ReadOnly">1</prop>
												<obj name="ChannelProp" class="ChannelProperty" version="1">
													<prop name="ChannelIdx">0</prop>
												</obj>
											</obj>
											<obj name="PropertyObject" class="GroupChannelTypeProp" version="4">
												<prop name="PropertyTypeName">Scanning Sample Type</prop>
												<prop name="Position">1</prop>
												<prop name="IsDefault">0</prop>
												<prop name="GroupSampleType">mstUnknown</prop>
												<obj name="ChannelProp" class="ChannelProperty" version="1">
													<prop name="ChannelIdx">0</prop>
												</obj>
											</obj>
											<obj name="PropertyObject" class="TargetName" version="4">
												<prop name="PropertyTypeName">Target Name</prop>
												<prop name="Position">1</prop>
												<prop name="IsDefault">0</prop>
												<prop name="name">ACT</prop>
												<obj name="ChannelProp" class="ChannelProperty" version="1">
													<prop name="ChannelIdx">0</prop>
												</obj>
											</obj>
											<obj name="PropertyObject" class="RQTargetProperty" version="4">
												<prop name="PropertyTypeName">Target Type</prop>
												<prop name="Position">1</prop>
												<prop name="IsDefault">0</prop>
												<prop name="TargetType">dtReference</prop>
												<obj name="ChannelProp" class="ChannelProperty" version="1">
													<prop name="ChannelIdx">0</prop>
												</obj>
											</obj>
										</list>
									</obj>
								</list>
							</obj>
						</obj>
						<prop name="ChannelPropertyCount">1</prop>
						<prop name="ContainerPosition">1</prop>
						<prop name="HasSampleProperties">1</prop>
						<obj name="SampleProperties" class="PropertyList" version="1">
							<list name="emlist" count="14">
								<obj name="PropertyObject" class="SamplePrefColor" version="4">
									<prop name="PropertyTypeName">Color</prop>
									<prop name="Position">1</prop>
									<prop name="IsDefault">0</prop>
									<prop name="Color">clRed</prop>
								</obj>
								<obj name="PropertyObject" class="DominantChannelProp" version="4">
									<prop name="PropertyTypeName">Dominant Channel</prop>
									<prop name="Position">1</prop>
									<prop name="IsDefault">0</prop>
									<prop name="DominantChannel">0</prop>
								</obj>
								<obj name="PropertyObject" class="Genotype" version="4">
									<prop name="PropertyTypeName">EndPt Genotype</prop>
									<prop name="Position">1</prop>
									<prop name="IsDefault">1</prop>
									<prop name="ReadOnly">1</prop>
								</obj>
								<obj name="PropertyObject" class="GroupingSample" version="4">
									<prop name="PropertyTypeName">EndPt Sample Type</prop>
									<prop name="Position">1</prop>
									<prop name="IsDefault">0</prop>
									<prop name="GroupSampleType">mstUnknown</prop>
								</obj>
								<obj name="PropertyObject" class="SamplePrefLineStyle" version="4">
									<prop name="PropertyTypeName">Line Style</prop>
									<prop name="Position">1</prop>
									<prop name="IsDefault">0</prop>
									<prop name="LineStyle">psSolid</prop>
								</obj>
								<obj name="PropertyObject" class="GenSampleEditNotes" version="4">
									<prop name="PropertyTypeName">Notes</prop>
									<prop name="Position">1</prop>
									<prop name="IsDefault">1</prop>
								</obj>
								<obj name="PropertyObject" class="SamplePrefPointStyle" version="4">
									<prop name="PropertyTypeName">Point Style</prop>
									<prop name="Position">1</prop>
									<prop name="IsDefault">0</prop>
									<prop name="PointStyle">psNothing</prop>
								</obj>
								<obj name="PropertyObject" class="GenSampleEditPosition" version="4">
									<prop name="PropertyTypeName">Position</prop>
									<prop name="Position">1</prop>
									<prop name="IsDefault">1</prop>
								</obj>
								<obj name="PropertyObject" class="GenSampleEditReplicate" version="4">
									<prop name="PropertyTypeName">Replicate of</prop>
									<prop name="Position">1</prop>
									<prop name="IsDefault">0</prop>
									<prop name="ReplicateOf">0</prop>
								</obj>
								<obj name="PropertyObject" class="HTCSampleID" version="4">
									<prop name="PropertyTypeName">Sample ID</prop>
									<prop name="Position">1</prop>
									<prop name="IsDefault">1</prop>
								</obj>
								<obj name="PropertyObject" class="GenSampleEditName" version="4">
									<prop name="PropertyTypeName">Sample Name</prop>
									<prop name="Position">1</prop>
									<prop name="IsDefault">0</prop>
									<prop name="name">10.2N</prop>
								</obj>
								<obj name="PropertyObject" class="HTCSamplePrepNotes" version="4">
									<prop name="PropertyTypeName">Sample Prep Notes</prop>
									<prop name="Position">1</prop>
									<prop name="IsDefault">1</prop>
								</obj>
								<obj name="PropertyObject" class="GenSampleEditSubset" version="4">
									<prop name="PropertyTypeName">Subsets</prop>
									<prop name="Position">1</prop>
									<prop name="IsDefault">1</prop>
								</obj>
								<obj name="PropertyObject" class="SamplePrefWidth" version="5">
									<prop name="PropertyTypeName">Width</prop>
									<prop name="Position">1</prop>
									<prop name="IsDefault">1</prop>
									<prop name="Width">1</prop>
								</obj>
							</list>
						</obj>
					</obj>
					<obj name="item" class="SamplePropInfo" version="1">
						<obj name="ChannelProperties" class="ChanPropList" version="2">
							<obj name="ChannelProperties" class="EMList" version="1">
								<list name="emlist" count="1">
									<obj name="item" class="PropertyList" version="1">
										<list name="emlist" count="12">
											<obj name="PropertyObject" class="RQSampleTargetProperty" version="4">
												<prop name="PropertyTypeName">Combined Sample and Target Type</prop>
												<prop name="Position">2</prop>
												<prop name="IsDefault">0</prop>
												<obj name="ChannelProp" class="ChannelProperty" version="1">
													<prop name="ChannelIdx">0</prop>
												</obj>
											</obj>
											<obj name="PropertyObject" class="QuantConcProperty" version="4">
												<prop name="PropertyTypeName">Concentration</prop>
												<prop name="Position">2</prop>
												<prop name="IsDefault">1</prop>
												<prop name="Concentration">0</prop>
												<obj name="ChannelProp" class="ChannelProperty" version="1">
													<prop name="ChannelIdx">0</prop>
												</obj>
												<prop name="ReadOnly">1</prop>
											</obj>
											<obj name="PropertyObject" class="QuantCpHighProp" version="4">
												<prop name="PropertyTypeName">Cp High</prop>
												<prop name="Position">2</prop>
												<prop name="IsDefault">1</prop>
												<prop name="CpRangeHigh">0</prop>
												<obj name="ChannelProp" class="ChannelProperty" version="1">
													<prop name="ChannelIdx">0</prop>
												</obj>
												<prop name="ReadOnly">0</prop>
											</obj>
											<obj name="PropertyObject" class="QuantCpLowProp" version="4">
												<prop name="PropertyTypeName">Cp Low</prop>
												<prop name="Position">2</prop>
												<prop name="IsDefault">1</prop>
												<prop name="CpRangeLow">0</prop>
												<obj name="ChannelProp" class="ChannelProperty" version="1">
													<prop name="ChannelIdx">0</prop>
												</obj>
												<prop name="ReadOnly">0</prop>
											</obj>
											<obj name="PropertyObject" class="RQEffProp" version="4">
												<prop name="PropertyTypeName">Efficiency</prop>
												<prop name="Position">2</prop>
												<prop name="IsDefault">1</prop>
												<prop name="Efficiency">2</prop>
												<obj name="ChannelProp" class="ChannelProperty" version="1">
													<prop name="ChannelIdx">0</prop>
												</obj>
											</obj>
											<obj name="PropertyObject" class="ChannelGenotype" version="4">
												<prop name="PropertyTypeName">Melt Geno Genotype</prop>
												<prop name="Position">2</prop>
												<prop name="IsDefault">1</prop>
												<prop name="ReadOnly">1</prop>
												<obj name="ChannelProp" class="ChannelProperty" version="1">
													<prop name="ChannelIdx">0</prop>
												</obj>
											</obj>
											<obj name="PropertyObject" class="GroupChannelTypeProp" version="4">
												<prop name="PropertyTypeName">Melt Geno Sample Type</prop>
												<prop name="Position">2</prop>
												<prop name="IsDefault">0</prop>
												<prop name="GroupSampleType">mstUnknown</prop>
												<obj name="ChannelProp" class="ChannelProperty" version="1">
													<prop name="ChannelIdx">0</prop>
												</obj>
											</obj>
											<obj name="PropertyObject" class="QuantSampleTypeProperty" version="4">
												<prop name="PropertyTypeName">Quantification Sample Type</prop>
												<prop name="Position">2</prop>
												<prop name="IsDefault">0</prop>
												<prop name="SampleType">qsPosCalibrator</prop>
												<obj name="ChannelProp" class="ChannelProperty" version="1">
													<prop name="ChannelIdx">0</prop>
												</obj>
											</obj>
											<obj name="PropertyObject" class="ChannelGenotype" version="4">
												<prop name="PropertyTypeName">Scanning Genotype</prop>
												<prop name="Position">2</prop>
												<prop name="IsDefault">1</prop>
												<prop name="ReadOnly">1</prop>
												<obj name="ChannelProp" class="ChannelProperty" version="1">
													<prop name="ChannelIdx">0</prop>
												</obj>
											</obj>
											<obj name="PropertyObject" class="GroupChannelTypeProp" version="4">
												<prop name="PropertyTypeName">Scanning Sample Type</prop>
												<prop name="Position">2</prop>
												<prop name="IsDefault">0</prop>
												<prop name="GroupSampleType">mstUnknown</prop>
												<obj name="ChannelProp" class="ChannelProperty" version="1">
													<prop name="ChannelIdx">0</prop>
												</obj>
											</obj>
											<obj name="PropertyObject" class="TargetName" version="4">
												<prop name="PropertyTypeName">Target Name</prop>
												<prop name="Position">2</prop>
												<prop name="IsDefault">0</prop>
												<prop name="name">ACT</prop>
												<obj name="ChannelProp" class="ChannelProperty" version="1">
													<prop name="ChannelIdx">0</prop>
												</obj>
											</obj>
											<obj name="PropertyObject" class="RQTargetProperty" version="4">
												<prop name="PropertyTypeName">Target Type</prop>
												<prop name="Position">2</prop>
												<prop name="IsDefault">0</prop>
												<prop name="TargetType">dtReference</prop>
												<obj name="ChannelProp" class="ChannelProperty" version="1">
													<prop name="ChannelIdx">0</prop>
												</obj>
											</obj>
										</list>
									</obj>
								</list>
							</obj>
						</obj>
						<prop name="ChannelPropertyCount">1</prop>
						<prop name="ContainerPosition">2</prop>
						<prop name="HasSampleProperties">1</prop>
						<obj name="SampleProperties" class="PropertyList" version="1">
							<list name="emlist" count="14">
								<obj name="PropertyObject" class="SamplePrefColor" version="4">
									<prop name="PropertyTypeName">Color</prop>
									<prop name="Position">2</prop>
									<prop name="IsDefault">0</prop>
									<prop name="Color">$0030D700</prop>
								</obj>
								<obj name="PropertyObject" class="DominantChannelProp" version="4">
									<prop name="PropertyTypeName">Dominant Channel</prop>
									<prop name="Position">2</prop>
									<prop name="IsDefault">0</prop>
									<prop name="DominantChannel">0</prop>
								</obj>
								<obj name="PropertyObject" class="Genotype" version="4">
									<prop name="PropertyTypeName">EndPt Genotype</prop>
									<prop name="Position">2</prop>
									<prop name="IsDefault">1</prop>
									<prop name="ReadOnly">1</prop>
								</obj>
								<obj name="PropertyObject" class="GroupingSample" version="4">
									<prop name="PropertyTypeName">EndPt Sample Type</prop>
									<prop name="Position">2</prop>
									<prop name="IsDefault">0</prop>
									<prop name="GroupSampleType">mstUnknown</prop>
								</obj>
								<obj name="PropertyObject" class="SamplePrefLineStyle" version="4">
									<prop name="PropertyTypeName">Line Style</prop>
									<prop name="Position">2</prop>
									<prop name="IsDefault">0</prop>
									<prop name="LineStyle">psSolid</prop>
								</obj>
								<obj name="PropertyObject" class="GenSampleEditNotes" version="4">
									<prop name="PropertyTypeName">Notes</prop>
									<prop name="Position">2</prop>
									<prop name="IsDefault">1</prop>
								</obj>
								<obj name="PropertyObject" class="SamplePrefPointStyle" version="4">
									<prop name="PropertyTypeName">Point Style</prop>
									<prop name="Position">2</prop>
									<prop name="IsDefault">0</prop>
									<prop name="PointStyle">psNothing</prop>
								</obj>
								<obj name="PropertyObject" class="GenSampleEditPosition" version="4">
									<prop name="PropertyTypeName">Position</prop>
									<prop name="Position">2</prop>
									<prop name="IsDefault">1</prop>
								</obj>
								<obj name="PropertyObject" class="GenSampleEditReplicate" version="4">
									<prop name="PropertyTypeName">Replicate of</prop>
									<prop name="Position">2</prop>
									<prop name="IsDefault">0</prop>
									<prop name="ReplicateOf">0</prop>
								</obj>
								<obj name="PropertyObject" class="HTCSampleID" version="4">
									<prop name="PropertyTypeName">Sample ID</prop>
									<prop name="Position">2</prop>
									<prop name="IsDefault">1</prop>
								</obj>
								<obj name="PropertyObject" class="GenSampleEditName" version="4">
									<prop name="PropertyTypeName">Sample Name</prop>
									<prop name="Position">2</prop>
									<prop name="IsDefault">0</prop>
									<prop name="name">10.2N</prop>
								</obj>
								<obj name="PropertyObject" class="HTCSamplePrepNotes" version="4">
									<prop name="PropertyTypeName">Sample Prep Notes</prop>
									<prop name="Position">2</prop>
									<prop name="IsDefault">1</prop>
								</obj>
								<obj name="PropertyObject" class="GenSampleEditSubset" version="4">
									<prop name="PropertyTypeName">Subsets</prop>
									<prop name="Position">2</prop>
									<prop name="IsDefault">1</prop>
								</obj>
								<obj name="PropertyObject" class="SamplePrefWidth" version="5">
									<prop name="PropertyTypeName">Width</prop>
									<prop name="Position">2</prop>
									<prop name="IsDefault">1</prop>
									<prop name="Width">1</prop>
								</obj>
							</list>
						</obj>
					</obj>
					<obj name="item" class="SamplePropInfo" version="1">
						<obj name="ChannelProperties" class="ChanPropList" version="2">
							<obj name="ChannelProperties" class="EMList" version="1">
								<list name="emlist" count="1">
									<obj name="item" class="PropertyList" version="1">
										<list name="emlist" count="12">
											<obj name="PropertyObject" class="RQSampleTargetProperty" version="4">
												<prop name="PropertyTypeName">Combined Sample and Target Type</prop>
												<prop name="Position">3</prop>
												<prop name="IsDefault">0</prop>
												<obj name="ChannelProp" class="ChannelProperty" version="1">
													<prop name="ChannelIdx">0</prop>
												</obj>
											</obj>
											<obj name="PropertyObject" class="QuantConcProperty" version="4">
												<prop name="PropertyTypeName">Concentration</prop>
												<prop name="Position">3</prop>
												<prop name="IsDefault">1</prop>
												<prop name="Concentration">0</prop>
												<obj name="ChannelProp" class="ChannelProperty" version="1">
													<prop name="ChannelIdx">0</prop>
												</obj>
												<prop name="ReadOnly">1</prop>
											</obj>
											<obj name="PropertyObject" class="QuantCpHighProp" version="4">
												<prop name="PropertyTypeName">Cp High</prop>
												<prop name="Position">3</prop>
												<prop name="IsDefault">1</prop>
												<prop name="CpRangeHigh">0</prop>
												<obj name="ChannelProp" class="ChannelProperty" version="1">
													<prop name="ChannelIdx">0</prop>
												</obj>
												<prop name="ReadOnly">0</prop>
											</obj>
											<obj name="PropertyObject" class="QuantCpLowProp" version="4">
												<prop name="PropertyTypeName">Cp Low</prop>
												<prop name="Position">3</prop>
												<prop name="IsDefault">1</prop>
												<prop name="CpRangeLow">0</prop>
												<obj name="ChannelProp" class="ChannelProperty" version="1">
													<prop name="ChannelIdx">0</prop>
												</obj>
												<prop name="ReadOnly">0</prop>
											</obj>
											<obj name="PropertyObject" class="RQEffProp" version="4">
												<prop name="PropertyTypeName">Efficiency</prop>
												<prop name="Position">3</prop>
												<prop name="IsDefault">1</prop>
												<prop name="Efficiency">2</prop>
												<obj name="ChannelProp" class="ChannelProperty" version="1">
													<prop name="ChannelIdx">0</prop>
												</obj>
											</obj>
											<obj name="PropertyObject" class="ChannelGenotype" version="4">
												<prop name="PropertyTypeName">Melt Geno Genotype</prop>
												<prop name="Position">3</prop>
												<prop name="IsDefault">1</prop>
												<prop name="ReadOnly">1</prop>
												<obj name="ChannelProp" class="ChannelProperty" version="1">
													<prop name="ChannelIdx">0</prop>
												</obj>
											</obj>
											<obj name="PropertyObject" class="GroupChannelTypeProp" version="4">
												<prop name="PropertyTypeName">Melt Geno Sample Type</prop>
												<prop name="Position">3</prop>
												<prop name="IsDefault">0</prop>
												<prop name="GroupSampleType">mstUnknown</prop>
												<obj name="ChannelProp" class="ChannelProperty" version="1">
													<prop name="ChannelIdx">0</prop>
												</obj>
											</obj>
											<obj name="PropertyObject" class="QuantSampleTypeProperty" version="4">
												<prop name="PropertyTypeName">Quantification Sample Type</prop>
												<prop name="Position">3</prop>
												<prop name="IsDefault">0</prop>
												<prop name="SampleType">qsPosCalibrator</prop>
												<obj name="ChannelProp" class="ChannelProperty" version="1">
													<prop name="ChannelIdx">0</prop>
												</obj>
											</obj>
											<obj name="PropertyObject" class="ChannelGenotype" version="4">
												<prop name="PropertyTypeName">Scanning Genotype</prop>
												<prop name="Position">3</prop>
												<prop name="IsDefault">1</prop>
												<prop name="ReadOnly">1</prop>
												<obj name="ChannelProp" class="ChannelProperty" version="1">
													<prop name="ChannelIdx">0</prop>
												</obj>
											</obj>
											<obj name="PropertyObject" class="GroupChannelTypeProp" version="4">
												<prop name="PropertyTypeName">Scanning Sample Type</prop>
												<prop name="Position">3</prop>
												<prop name="IsDefault">0</prop>
												<prop name="GroupSampleType">mstUnknown</prop>
												<obj name="ChannelProp" class="ChannelProperty" version="1">
													<prop name="ChannelIdx">0</prop>
												</obj>
											</obj>
											<obj name="PropertyObject" class="TargetName" version="4">
												<prop name="PropertyTypeName">Target Name</prop>
												<prop name="Position">3</prop>
												<prop name="IsDefault">0</prop>
												<prop name="name">C1QTNF1</prop>
												<obj name="ChannelProp" class="ChannelProperty" version="1">
													<prop name="ChannelIdx">0</prop>
												</obj>
											</obj>
											<obj name="PropertyObject" class="RQTargetProperty" version="4">
												<prop name="PropertyTypeName">Target Type</prop>
												<prop name="Position">3</prop>
												<prop name="IsDefault">0</prop>
												<prop name="TargetType">dtTarget</prop>
												<obj name="ChannelProp" class="ChannelProperty" version="1">
													<prop name="ChannelIdx">0</prop>
												</obj>
											</obj>
										</list>
									</obj>
								</list>
							</obj>
						</obj>
						<prop name="ChannelPropertyCount">1</prop>
						<prop name="ContainerPosition">3</prop>
						<prop name="HasSampleProperties">1</prop>
						<obj name="SampleProperties" class="PropertyList" version="1">
							<list name="emlist" count="14">
								<obj name="PropertyObject" class="SamplePrefColor" version="4">
									<prop name="PropertyTypeName">Color</prop>
									<prop name="Position">3</prop>
									<prop name="IsDefault">0</prop>
									<prop name="Color">clFuchsia</prop>
								</obj>
								<obj name="PropertyObject" class="DominantChannelProp" version="4">
									<prop name="PropertyTypeName">Dominant Channel</prop>
									<prop name="Position">3</prop>
									<prop name="IsDefault">0</prop>
									<prop name="DominantChannel">0</prop>
								</obj>
								<obj name="PropertyObject" class="Genotype" version="4">
									<prop name="PropertyTypeName">EndPt Genotype</prop>
									<prop name="Position">3</prop>
									<prop name="IsDefault">1</prop>
									<prop name="ReadOnly">1</prop>
								</obj>
								<obj name="PropertyObject" class="GroupingSample" version="4">
									<prop name="PropertyTypeName">EndPt Sample Type</prop>
									<prop name="Position">3</prop>
									<prop name="IsDefault">0</prop>
									<prop name="GroupSampleType">mstUnknown</prop>
								</obj>
								<obj name="PropertyObject" class="SamplePrefLineStyle" version="4">
									<prop name="PropertyTypeName">Line Style</prop>
									<prop name="Position">3</prop>
									<prop name="IsDefault">0</prop>
									<prop name="LineStyle">psSolid</prop>
								</obj>
								<obj name="PropertyObject" class="GenSampleEditNotes" version="4">
									<prop name="PropertyTypeName">Notes</prop>
									<prop name="Position">3</prop>
									<prop name="IsDefault">1</prop>
								</obj>
								<obj name="PropertyObject" class="SamplePrefPointStyle" version="4">
									<prop name="PropertyTypeName">Point Style</prop>
									<prop name="Position">3</prop>
									<prop name="IsDefault">0</prop>
									<prop name="PointStyle">psNothing</prop>
								</obj>
								<obj name="PropertyObject" class="GenSampleEditPosition" version="4">
									<prop name="PropertyTypeName">Position</prop>
									<prop name="Position">3</prop>
									<prop name="IsDefault">1</prop>
								</obj>
								<obj name="PropertyObject" class="GenSampleEditReplicate" version="4">
									<prop name="PropertyTypeName">Replicate of</prop>
									<prop name="Position">3</prop>
									<prop name="IsDefault">0</prop>
									<prop name="ReplicateOf">3</prop>
								</obj>
								<obj name="PropertyObject" class="HTCSampleID" version="4">
									<prop name="PropertyTypeName">Sample ID</prop>
									<prop name="Position">3</prop>
									<prop name="IsDefault">1</prop>
								</obj>
								<obj name="PropertyObject" class="GenSampleEditName" version="4">
									<prop name="PropertyTypeName">Sample Name</prop>
									<prop name="Position">3</prop>
									<prop name="IsDefault">0</prop>
									<prop name="name">10.2N</prop>
								</obj>
								<obj name="PropertyObject" class="HTCSamplePrepNotes" version="4">
									<prop name="PropertyTypeName">Sample Prep Notes</prop>
									<prop name="Position">3</prop>
									<prop name="IsDefault">1</prop>
								</obj>
								<obj name="PropertyObject" class="GenSampleEditSubset" version="4">
									<prop name="PropertyTypeName">Subsets</prop>
									<prop name="Position">3</prop>
									<prop name="IsDefault">1</prop>
								</obj>
								<obj name="PropertyObject" class="SamplePrefWidth" version="5">
									<prop name="PropertyTypeName">Width</prop>
									<prop name="Position">3</prop>
									<prop name="IsDefault">1</prop>
									<prop name="Width">1</prop>
								</obj>
							</list>
						</obj>
					</obj>
					<obj name="item" class="SamplePropInfo" version="1">
						<obj name="ChannelProperties" class="ChanPropList" version="2">
							<obj name="ChannelProperties" class="EMList" version="1">
								<list name="emlist" count="1">
									<obj name="item" class="PropertyList" version="1">
										<list name="emlist" count="12">
											<obj name="PropertyObject" class="RQSampleTargetProperty" version="4">
												<prop name="PropertyTypeName">Combined Sample and Target Type</prop>
												<prop name="Position">4</prop>
												<prop name="IsDefault">0</prop>
												<obj name="ChannelProp" class="ChannelProperty" version="1">
													<prop name="ChannelIdx">0</prop>
												</obj>
											</obj>
											<obj name="PropertyObject" class="QuantConcProperty" version="4">
												<prop name="PropertyTypeName">Concentration</prop>
												<prop name="Position">4</prop>
												<prop name="IsDefault">1</prop>
												<prop name="Concentration">0</prop>
												<obj name="ChannelProp" class="ChannelProperty" version="1">
													<prop name="ChannelIdx">0</prop>
												</obj>
												<prop name="ReadOnly">1</prop>
											</obj>
											<obj name="PropertyObject" class="QuantCpHighProp" version="4">
												<prop name="PropertyTypeName">Cp High</prop>
												<prop name="Position">4</prop>
												<prop name="IsDefault">1</prop>
												<prop name="CpRangeHigh">0</prop>
												<obj name="ChannelProp" class="ChannelProperty" version="1">
													<prop name="ChannelIdx">0</prop>
												</obj>
												<prop name="ReadOnly">0</prop>
											</obj>
											<obj name="PropertyObject" class="QuantCpLowProp" version="4">
												<prop name="PropertyTypeName">Cp Low</prop>
												<prop name="Position">4</prop>
												<prop name="IsDefault">1</prop>
												<prop name="CpRangeLow">0</prop>
												<obj name="ChannelProp" class="ChannelProperty" version="1">
													<prop name="ChannelIdx">0</prop>
												</obj>
												<prop name="ReadOnly">0</prop>
											</obj>
											<obj name="PropertyObject" class="RQEffProp" version="4">
												<prop name="PropertyTypeName">Efficiency</prop>
												<prop name="Position">4</prop>
												<prop name="IsDefault">1</prop>
												<prop name="Efficiency">2</prop>
												<obj name="ChannelProp" class="ChannelProperty" version="1">
													<prop name="ChannelIdx">0</prop>
												</obj>
											</obj>
											<obj name="PropertyObject" class="ChannelGenotype" version="4">
												<prop name="PropertyTypeName">Melt Geno Genotype</prop>
												<prop name="Position">4</prop>
												<prop name="IsDefault">1</prop>
												<prop name="ReadOnly">1</prop>
												<obj name="ChannelProp" class="ChannelProperty" version="1">
													<prop name="ChannelIdx">0</prop>
												</obj>
											</obj>
											<obj name="PropertyObject" class="GroupChannelTypeProp" version="4">
												<prop name="PropertyTypeName">Melt Geno Sample Type</prop>
												<prop name="Position">4</prop>
												<prop name="IsDefault">0</prop>
												<prop name="GroupSampleType">mstUnknown</prop>
												<obj name="ChannelProp" class="ChannelProperty" version="1">
													<prop name="ChannelIdx">0</prop>
												</obj>
											</obj>
											<obj name="PropertyObject" class="QuantSampleTypeProperty" version="4">
												<prop name="PropertyTypeName">Quantification Sample Type</prop>
												<prop name="Position">4</prop>
												<prop name="IsDefault">0</prop>
												<prop name="SampleType">qsPosCalibrator</prop>
												<obj name="ChannelProp" class="ChannelProperty" version="1">
													<prop name="ChannelIdx">0</prop>
												</obj>
											</obj>
											<obj name="PropertyObject" class="ChannelGenotype" version="4">
												<prop name="PropertyTypeName">Scanning Genotype</prop>
												<prop name="Position">4</prop>
												<prop name="IsDefault">1</prop>
												<prop name="ReadOnly">1</prop>
												<obj name="ChannelProp" class="ChannelProperty" version="1">
													<prop name="ChannelIdx">0</prop>
												</obj>
											</obj>
											<obj name="PropertyObject" class="GroupChannelTypeProp" version="4">
												<prop name="PropertyTypeName">Scanning Sample Type</prop>
												<prop name="Position">4</prop>
												<prop name="IsDefault">0</prop>
												<prop name="GroupSampleType">mstUnknown</prop>
												<obj name="ChannelProp" class="ChannelProperty" version="1">
													<prop name="ChannelIdx">0</prop>
												</obj>
											</obj>
											<obj name="PropertyObject" class="TargetName" version="4">
												<prop name="PropertyTypeName">Target Name</prop>
												<prop name="Position">4</prop>
												<prop name="IsDefault">0</prop>
												<prop name="name">C1QTNF1</prop>
												<obj name="ChannelProp" class="ChannelProperty" version="1">
													<prop name="ChannelIdx">0</prop>
												</obj>
											</obj>
											<obj name="PropertyObject" class="RQTargetProperty" version="4">
												<prop name="PropertyTypeName">Target Type</prop>
												<prop name="Position">4</prop>
												<prop name="IsDefault">0</prop>
												<prop name="TargetType">dtTarget</prop>
												<obj name="ChannelProp" class="ChannelProperty" version="1">
													<prop name="ChannelIdx">0</prop>
												</obj>
											</obj>
										</list>
									</obj>
								</list>
							</obj>
						</obj>
						<prop name="ChannelPropertyCount">1</prop>
						<prop name="ContainerPosition">4</prop>
						<prop name="HasSampleProperties">1</prop>
						<obj name="SampleProperties" class="PropertyList" version="1">
							<list name="emlist" count="14">
								<obj name="PropertyObject" class="SamplePrefColor" version="4">
									<prop name="PropertyTypeName">Color</prop>
									<prop name="Position">4</prop>
									<prop name="IsDefault">0</prop>
									<prop name="Color">clGray</prop>
								</obj>
								<obj name="PropertyObject" class="DominantChannelProp" version="4">
									<prop name="PropertyTypeName">Dominant Channel</prop>
									<prop name="Position">4</prop>
									<prop name="IsDefault">0</prop>
									<prop name="DominantChannel">0</prop>
								</obj>
								<obj name="PropertyObject" class="Genotype" version="4">
									<prop name="PropertyTypeName">EndPt Genotype</prop>
									<prop name="Position">4</prop>
									<prop name="IsDefault">1</prop>
									<prop name="ReadOnly">1</prop>
								</obj>
								<obj name="PropertyObject" class="GroupingSample" version="4">
									<prop name="PropertyTypeName">EndPt Sample Type</prop>
									<prop name="Position">4</prop>
									<prop name="IsDefault">0</prop>
									<prop name="GroupSampleType">mstUnknown</prop>
								</obj>
								<obj name="PropertyObject" class="SamplePrefLineStyle" version="4">
									<prop name="PropertyTypeName">Line Style</prop>
									<prop name="Position">4</prop>
									<prop name="IsDefault">0</prop>
									<prop name="LineStyle">psSolid</prop>
								</obj>
								<obj name="PropertyObject" class="GenSampleEditNotes" version="4">
									<prop name="PropertyTypeName">Notes</prop>
									<prop name="Position">4</prop>
									<prop name="IsDefault">1</prop>
								</obj>
								<obj name="PropertyObject" class="SamplePrefPointStyle" version="4">
									<prop name="PropertyTypeName">Point Style</prop>
									<prop name="Position">4</prop>
									<prop name="IsDefault">0</prop>
									<prop name="PointStyle">psNothing</prop>
								</obj>
								<obj name="PropertyObject" class="GenSampleEditPosition" version="4">
									<prop name="PropertyTypeName">Position</prop>
									<prop name="Position">4</prop>
									<prop name="IsDefault">1</prop>
								</obj>
								<obj name="PropertyObject" class="GenSampleEditReplicate" version="4">
									<prop name="PropertyTypeName">Replicate of</prop>
									<prop name="Position">4</prop>
									<prop name="IsDefault">0</prop>
									<prop name="ReplicateOf">3</prop>
								</obj>
								<obj name="PropertyObject" class="HTCSampleID" version="4">
									<prop name="PropertyTypeName">Sample ID</prop>
									<prop name="Position">4</prop>
									<prop name="IsDefault">1</prop>
								</obj>
								<obj name="PropertyObject" class="GenSampleEditName" version="4">
									<prop name="PropertyTypeName">Sample Name</prop>
									<prop name="Position">4</prop>
									<prop name="IsDefault">0</prop>
									<prop name="name">10.2N</prop>
								</obj>
								<obj name="PropertyObject" class="HTCSamplePrepNotes" version="4">
									<prop name="PropertyTypeName">Sample Prep Notes</prop>
									<prop name="Position">4</prop>
									<prop name="IsDefault">1</prop>
								</obj>
								<obj name="PropertyObject" class="GenSampleEditSubset" version="4">
									<prop name="PropertyTypeName">Subsets</prop>
									<prop name="Position">4</prop>
									<prop name="IsDefault">1</prop>
								</obj>
								<obj name="PropertyObject" class="SamplePrefWidth" version="5">
									<prop name="PropertyTypeName">Width</prop>
									<prop name="Position">4</prop>
									<prop name="IsDefault">1</prop>
									<prop name="Width">1</prop>
								</obj>
							</list>
						</obj>
					</obj>
					<obj name="item" class="SamplePropInfo" version="1">
						<obj name="ChannelProperties" class="ChanPropList" version="2">
							<obj name="ChannelProperties" class="EMList" version="1">
								<list name="emlist" count="1">
									<obj name="item" class="PropertyList" version="1">
										<list name="emlist" count="12">
											<obj name="PropertyObject" class="RQSampleTargetProperty" version="4">
												<prop name="PropertyTypeName">Combined Sample and Target Type</prop>
												<prop name="Position">5</prop>
												<prop name="IsDefault">0</prop>
												<obj name="ChannelProp" class="ChannelProperty" version="1">
													<prop name="ChannelIdx">0</prop>
												</obj>
											</obj>
											<obj name="PropertyObject" class="QuantConcProperty" version="4">
												<prop name="PropertyTypeName">Concentration</prop>
												<prop name="Position">5</prop>
												<prop name="IsDefault">1</prop>
												<prop name="Concentration">0</prop>
												<obj name="ChannelProp" class="ChannelProperty" version="1">
													<prop name="ChannelIdx">0</prop>
												</obj>
												<prop name="ReadOnly">1</prop>
											</obj>
											<obj name="PropertyObject" class="QuantCpHighProp" version="4">
												<prop name="PropertyTypeName">Cp High</prop>
												<prop name="Position">5</prop>
												<prop name="IsDefault">1</prop>
												<prop name="CpRangeHigh">0</prop>
												<obj name="ChannelProp" class="ChannelProperty" version="1">
													<prop name="ChannelIdx">0</prop>
												</obj>
												<prop name="ReadOnly">0</prop>
											</obj>
											<obj name="PropertyObject" class="QuantCpLowProp" version="4">
												<prop name="PropertyTypeName">Cp Low</prop>
												<prop name="Position">5</prop>
												<prop name="IsDefault">1</prop>
												<prop name="CpRangeLow">0</prop>
												<obj name="ChannelProp" class="ChannelProperty" version="1">
													<prop name="ChannelIdx">0</prop>
												</obj>
												<prop name="ReadOnly">0</prop>
											</obj>
											<obj name="PropertyObject" class="RQEffProp" version="4">
												<prop name="PropertyTypeName">Efficiency</prop>
												<prop name="Position">5</prop>
												<prop name="IsDefault">1</prop>
												<prop name="Efficiency">2</prop>
												<obj name="ChannelProp" class="ChannelProperty" version="1">
													<prop name="ChannelIdx">0</prop>
												</obj>
											</obj>
											<obj name="PropertyObject" class="ChannelGenotype" version="4">
												<prop name="PropertyTypeName">Melt Geno Genotype</prop>
												<prop name="Position">5</prop>
												<prop name="IsDefault">1</prop>
												<prop name="ReadOnly">1</prop>
												<obj name="ChannelProp" class="ChannelProperty" version="1">
													<prop name="ChannelIdx">0</prop>
												</obj>
											</obj>
											<obj name="PropertyObject" class="GroupChannelTypeProp" version="4">
												<prop name="PropertyTypeName">Melt Geno Sample Type</prop>
												<prop name="Position">5</prop>
												<prop name="IsDefault">0</prop>
												<prop name="GroupSampleType">mstUnknown</prop>
												<obj name="ChannelProp" class="ChannelProperty" version="1">
													<prop name="ChannelIdx">0</prop>
												</obj>
											</obj>
											<obj name="PropertyObject" class="QuantSampleTypeProperty" version="4">
												<prop name="PropertyTypeName">Quantification Sample Type</prop>
												<prop name="Position">5</prop>
												<prop name="IsDefault">0</prop>
												<prop name="SampleType">qsPosCalibrator</prop>
												<obj name="ChannelProp" class="ChannelProperty" version="1">
													<prop name="ChannelIdx">0</prop>
												</obj>
											</obj>
											<obj name="PropertyObject" class="ChannelGenotype" version="4">
												<prop name="PropertyTypeName">Scanning Genotype</prop>
												<prop name="Position">5</prop>
												<prop name="IsDefault">1</prop>
												<prop name="ReadOnly">1</prop>
												<obj name="ChannelProp" class="ChannelProperty" version="1">
													<prop name="ChannelIdx">0</prop>
												</obj>
											</obj>
											<obj name="PropertyObject" class="GroupChannelTypeProp" version="4">
												<prop name="PropertyTypeName">Scanning Sample Type</prop>
												<prop name="Position">5</prop>
												<prop name="IsDefault">0</prop>
												<prop name="GroupSampleType">mstUnknown</prop>
												<obj name="ChannelProp" class="ChannelProperty" version="1">
													<prop name="ChannelIdx">0</prop>
												</obj>
											</obj>
											<obj name="PropertyObject" class="TargetName" version="4">
												<prop name="PropertyTypeName">Target Name</prop>
												<prop name="Position">5</prop>
												<prop name="IsDefault">0</prop>
												<prop name="name">C1QTNF1</prop>
												<obj name="ChannelProp" class="ChannelProperty" version="1">
													<prop name="ChannelIdx">0</prop>
												</obj>
											</obj>
											<obj name="PropertyObject" class="RQTargetProperty" version="4">
												<prop name="PropertyTypeName">Target Type</prop>
												<prop name="Position">5</prop>
												<prop name="IsDefault">0</prop>
												<prop name="TargetType">dtTarget</prop>
												<obj name="ChannelProp" class="ChannelProperty" version="1">
													<prop name="ChannelIdx">0</prop>
												</obj>
											</obj>
										</list>
									</obj>
								</list>
							</obj>
						</obj>
						<prop name="ChannelPropertyCount">1</prop>
						<prop name="ContainerPosition">5</prop>
						<prop name="HasSampleProperties">1</prop>
						<obj name="SampleProperties" class="PropertyList" version="1">
							<list name="emlist" count="14">
								<obj name="PropertyObject" class="SamplePrefColor" version="4">
									<prop name="PropertyTypeName">Color</prop>
									<prop name="Position">5</prop>
									<prop name="IsDefault">0</prop>
									<prop name="Color">$0012D7FA</prop>
								</obj>
								<obj name="PropertyObject" class="DominantChannelProp" version="4">
									<prop name="PropertyTypeName">Dominant Channel</prop>
									<prop name="Position">5</prop>
									<prop name="IsDefault">0</prop>
									<prop name="DominantChannel">0</prop>
								</obj>
								<obj name="PropertyObject" class="Genotype" version="4">
									<prop name="PropertyTypeName">EndPt Genotype</prop>
									<prop name="Position">5</prop>
									<prop name="IsDefault">1</prop>
									<prop name="ReadOnly">1</prop>
								</obj>
								<obj name="PropertyObject" class="GroupingSample" version="4">
									<prop name="PropertyTypeName">EndPt Sample Type</prop>
									<prop name="Position">5</prop>
									<prop name="IsDefault">0</prop>
									<prop name="GroupSampleType">mstUnknown</prop>
								</obj>
								<obj name="PropertyObject" class="SamplePrefLineStyle" version="4">
									<prop name="PropertyTypeName">Line Style</prop>
									<prop name="Position">5</prop>
									<prop name="IsDefault">0</prop>
									<prop name="LineStyle">psSolid</prop>
								</obj>
								<obj name="PropertyObject" class="GenSampleEditNotes" version="4">
									<prop name="PropertyTypeName">Notes</prop>
									<prop name="Position">5</prop>
									<prop name="IsDefault">1</prop>
								</obj>
								<obj name="PropertyObject" class="SamplePrefPointStyle" version="4">
									<prop name="PropertyTypeName">Point Style</prop>
									<prop name="Position">5</prop>
									<prop name="IsDefault">0</prop>
									<prop name="PointStyle">psNothing</prop>
								</obj>
								<obj name="PropertyObject" class="GenSampleEditPosition" version="4">
									<prop name="PropertyTypeName">Position</prop>
									<prop name="Position">5</prop>
									<prop name="IsDefault">1</prop>
								</obj>
								<obj name="PropertyObject" class="GenSampleEditReplicate" version="4">
									<prop name="PropertyTypeName">Replicate of</prop>
									<prop name="Position">5</prop>
									<prop name="IsDefault">0</prop>
									<prop name="ReplicateOf">3</prop>
								</obj>
								<obj name="PropertyObject" class="HTCSampleID" version="4">
									<prop name="PropertyTypeName">Sample ID</prop>
									<prop name="Position">5</prop>
									<prop name="IsDefault">1</prop>
								</obj>
								<obj name="PropertyObject" class="GenSampleEditName" version="4">
									<prop name="PropertyTypeName">Sample Name</prop>
									<prop name="Position">5</prop>
									<prop name="IsDefault">0</prop>
									<prop name="name">10.2N</prop>
								</obj>
								<obj name="PropertyObject" class="HTCSamplePrepNotes" version="4">
									<prop name="PropertyTypeName">Sample Prep Notes</prop>
									<prop name="Position">5</prop>
									<prop name="IsDefault">1</prop>
								</obj>
								<obj name="PropertyObject" class="GenSampleEditSubset" version="4">
									<prop name="PropertyTypeName">Subsets</prop>
									<prop name="Position">5</prop>
									<prop name="IsDefault">1</prop>
								</obj>
								<obj name="PropertyObject" class="SamplePrefWidth" version="5">
									<prop name="PropertyTypeName">Width</prop>
									<prop name="Position">5</prop>
									<prop name="IsDefault">1</prop>
									<prop name="Width">1</prop>
								</obj>
							</list>
						</obj>
					</obj>
					<obj name="item" class="SamplePropInfo" version="1">
						<obj name="ChannelProperties" class="ChanPropList" version="2">
							<obj name="ChannelProperties" class="EMList" version="1">
								<list name="emlist" count="1">
									<obj name="item" class="PropertyList" version="1">
										<list name="emlist" count="12">
											<obj name="PropertyObject" class="RQSampleTargetProperty" version="4">
												<prop name="PropertyTypeName">Combined Sample and Target Type</prop>
												<prop name="Position">6</prop>
												<prop name="IsDefault">0</prop>
												<obj name="ChannelProp" class="ChannelProperty" version="1">
													<prop name="ChannelIdx">0</prop>
												</obj>
											</obj>
											<obj name="PropertyObject" class="QuantConcProperty" version="4">
												<prop name="PropertyTypeName">Concentration</prop>
												<prop name="Position">6</prop>
												<prop name="IsDefault">1</prop>
												<prop name="Concentration">0</prop>
												<obj name="ChannelProp" class="ChannelProperty" version="1">
													<prop name="ChannelIdx">0</prop>
												</obj>
												<prop name="ReadOnly">1</prop>
											</obj>
											<obj name="PropertyObject" class="QuantCpHighProp" version="4">
												<prop name="PropertyTypeName">Cp High</prop>
												<prop name="Position">6</prop>
												<prop name="IsDefault">1</prop>
												<prop name="CpRangeHigh">0</prop>
												<obj name="ChannelProp" class="ChannelProperty" version="1">
													<prop name="ChannelIdx">0</prop>
												</obj>
												<prop name="ReadOnly">0</prop>
											</obj>
											<obj name="PropertyObject" class="QuantCpLowProp" version="4">
												<prop name="PropertyTypeName">Cp Low</prop>
												<prop name="Position">6</prop>
												<prop name="IsDefault">1</prop>
												<prop name="CpRangeLow">0</prop>
												<obj name="ChannelProp" class="ChannelProperty" version="1">
													<prop name="ChannelIdx">0</prop>
												</obj>
												<prop name="ReadOnly">0</prop>
											</obj>
											<obj name="PropertyObject" class="RQEffProp" version="4">
												<prop name="PropertyTypeName">Efficiency</prop>
												<prop name="Position">6</prop>
												<prop name="IsDefault">1</prop>
												<prop name="Efficiency">2</prop>
												<obj name="ChannelProp" class="ChannelProperty" version="1">
													<prop name="ChannelIdx">0</prop>
												</obj>
											</obj>
											<obj name="PropertyObject" class="ChannelGenotype" version="4">
												<prop name="PropertyTypeName">Melt Geno Genotype</prop>
												<prop name="Position">6</prop>
												<prop name="IsDefault">1</prop>
												<prop name="ReadOnly">1</prop>
												<obj name="ChannelProp" class="ChannelProperty" version="1">
													<prop name="ChannelIdx">0</prop>
												</obj>
											</obj>
											<obj name="PropertyObject" class="GroupChannelTypeProp" version="4">
												<prop name="PropertyTypeName">Melt Geno Sample Type</prop>
												<prop name="Position">6</prop>
												<prop name="IsDefault">0</prop>
												<prop name="GroupSampleType">mstUnknown</prop>
												<obj name="ChannelProp" class="ChannelProperty" version="1">
													<prop name="ChannelIdx">0</prop>
												</obj>
											</obj>
											<obj name="PropertyObject" class="QuantSampleTypeProperty" version="4">
												<prop name="PropertyTypeName">Quantification Sample Type</prop>
												<prop name="Position">6</prop>
												<prop name="IsDefault">0</prop>
												<prop name="SampleType">qsPosCalibrator</prop>
												<obj name="ChannelProp" class="ChannelProperty" version="1">
													<prop name="ChannelIdx">0</prop>
												</obj>
											</obj>
											<obj name="PropertyObject" class="ChannelGenotype" version="4">
												<prop name="PropertyTypeName">Scanning Genotype</prop>
												<prop name="Position">6</prop>
												<prop name="IsDefault">1</prop>
												<prop name="ReadOnly">1</prop>
												<obj name="ChannelProp" class="ChannelProperty" version="1">
													<prop name="ChannelIdx">0</prop>
												</obj>
											</obj>
											<obj name="PropertyObject" class="GroupChannelTypeProp" version="4">
												<prop name="PropertyTypeName">Scanning Sample Type</prop>
												<prop name="Position">6</prop>
												<prop name="IsDefault">0</prop>
												<prop name="GroupSampleType">mstUnknown</prop>
												<obj name="ChannelProp" class="ChannelProperty" version="1">
													<prop name="ChannelIdx">0</prop>
												</obj>
											</obj>
											<obj name="PropertyObject" class="TargetName" version="4">
												<prop name="PropertyTypeName">Target Name</prop>
												<prop name="Position">6</prop>
												<prop name="IsDefault">0</prop>
												<prop name="name">ACT</prop>
												<obj name="ChannelProp" class="ChannelProperty" version="1">
													<prop name="ChannelIdx">0</prop>
												</obj>
											</obj>
											<obj name="PropertyObject" class="RQTargetProperty" version="4">
												<prop name="PropertyTypeName">Target Type</prop>
												<prop name="Position">6</prop>
												<prop name="IsDefault">0</prop>
												<prop name="TargetType">dtReference</prop>
												<obj name="ChannelProp" class="ChannelProperty" version="1">
													<prop name="ChannelIdx">0</prop>
												</obj>
											</obj>
										</list>
									</obj>
								</list>
							</obj>
						</obj>
						<prop name="ChannelPropertyCount">1</prop>
						<prop name="ContainerPosition">6</prop>
						<prop name="HasSampleProperties">1</prop>
						<obj name="SampleProperties" class="PropertyList" version="1">
							<list name="emlist" count="14">
								<obj name="PropertyObject" class="SamplePrefColor" version="4">
									<prop name="PropertyTypeName">Color</prop>
									<prop name="Position">6</prop>
									<prop name="IsDefault">0</prop>
									<prop name="Color">$00000097</prop>
								</obj>
								<obj name="PropertyObject" class="DominantChannelProp" version="4">
									<prop name="PropertyTypeName">Dominant Channel</prop>
									<prop name="Position">6</prop>
									<prop name="IsDefault">0</prop>
									<prop name="DominantChannel">0</prop>
								</obj>
								<obj name="PropertyObject" class="Genotype" version="4">
									<prop name="PropertyTypeName">EndPt Genotype</prop>
									<prop name="Position">6</prop>
									<prop name="IsDefault">1</prop>
									<prop name="ReadOnly">1</prop>
								</obj>
								<obj name="PropertyObject" class="GroupingSample" version="4">
									<prop name="PropertyTypeName">EndPt Sample Type</prop>
									<prop name="Position">6</prop>
									<prop name="IsDefault">0</prop>
									<prop name="GroupSampleType">mstUnknown</prop>
								</obj>
								<obj name="PropertyObject" class="SamplePrefLineStyle" version="4">
									<prop name="PropertyTypeName">Line Style</prop>
									<prop name="Position">6</prop>
									<prop name="IsDefault">0</prop>
									<prop name="LineStyle">psSolid</prop>
								</obj>
								<obj name="PropertyObject" class="GenSampleEditNotes" version="4">
									<prop name="PropertyTypeName">Notes</prop>
									<prop name="Position">6</prop>
									<prop name="IsDefault">1</prop>
								</obj>
								<obj name="PropertyObject" class="SamplePrefPointStyle" version="4">
									<prop name="PropertyTypeName">Point Style</prop>
									<prop name="Position">6</prop>
									<prop name="IsDefault">0</prop>
									<prop name="PointStyle">psNothing</prop>
								</obj>
								<obj name="PropertyObject" class="GenSampleEditPosition" version="4">
									<prop name="PropertyTypeName">Position</prop>
									<prop name="Position">6</prop>
									<prop name="IsDefault">1</prop>
								</obj>
								<obj name="PropertyObject" class="GenSampleEditReplicate" version="4">
									<prop name="PropertyTypeName">Replicate of</prop>
									<prop name="Position">6</prop>
									<prop name="IsDefault">0</prop>
									<prop name="ReplicateOf">6</prop>
								</obj>
								<obj name="PropertyObject" class="HTCSampleID" version="4">
									<prop name="PropertyTypeName">Sample ID</prop>
									<prop name="Position">6</prop>
									<prop name="IsDefault">1</prop>
								</obj>
								<obj name="PropertyObject" class="GenSampleEditName" version="4">
									<prop name="PropertyTypeName">Sample Name</prop>
									<prop name="Position">6</prop>
									<prop name="IsDefault">0</prop>
									<prop name="name">25.1N</prop>
								</obj>
								<obj name="PropertyObject" class="HTCSamplePrepNotes" version="4">
									<prop name="PropertyTypeName">Sample Prep Notes</prop>
									<prop name="Position">6</prop>
									<prop name="IsDefault">1</prop>
								</obj>
								<obj name="PropertyObject" class="GenSampleEditSubset" version="4">
									<prop name="PropertyTypeName">Subsets</prop>
									<prop name="Position">6</prop>
									<prop name="IsDefault">1</prop>
								</obj>
								<obj name="PropertyObject" class="SamplePrefWidth" version="5">
									<prop name="PropertyTypeName">Width</prop>
									<prop name="Position">6</prop>
									<prop name="IsDefault">1</prop>
									<prop name="Width">1</prop>
								</obj>
							</list>
						</obj>
					</obj>
					<obj name="item" class="SamplePropInfo" version="1">
						<obj name="ChannelProperties" class="ChanPropList" version="2">
							<obj name="ChannelProperties" class="EMList" version="1">
								<list name="emlist" count="1">
									<obj name="item" class="PropertyList" version="1">
										<list name="emlist" count="12">
											<obj name="PropertyObject" class="RQSampleTargetProperty" version="4">
												<prop name="PropertyTypeName">Combined Sample and Target Type</prop>
												<prop name="Position">7</prop>
												<prop name="IsDefault">0</prop>
												<obj name="ChannelProp" class="ChannelProperty" version="1">
													<prop name="ChannelIdx">0</prop>
												</obj>
											</obj>
											<obj name="PropertyObject" class="QuantConcProperty" version="4">
												<prop name="PropertyTypeName">Concentration</prop>
												<prop name="Position">7</prop>
												<prop name="IsDefault">1</prop>
												<prop name="Concentration">0</prop>
												<obj name="ChannelProp" class="ChannelProperty" version="1">
													<prop name="ChannelIdx">0</prop>
												</obj>
												<prop name="ReadOnly">1</prop>
											</obj>
											<obj name="PropertyObject" class="QuantCpHighProp" version="4">
												<prop name="PropertyTypeName">Cp High</prop>
												<prop name="Position">7</prop>
												<prop name="IsDefault">1</prop>
												<prop name="CpRangeHigh">0</prop>
												<obj name="ChannelProp" class="ChannelProperty" version="1">
													<prop name="ChannelIdx">0</prop>
												</obj>
												<prop name="ReadOnly">0</prop>
											</obj>
											<obj name="PropertyObject" class="QuantCpLowProp" version="4">
												<prop name="PropertyTypeName">Cp Low</prop>
												<prop name="Position">7</prop>
												<prop name="IsDefault">1</prop>
												<prop name="CpRangeLow">0</prop>
												<obj name="ChannelProp" class="ChannelProperty" version="1">
													<prop name="ChannelIdx">0</prop>
												</obj>
												<prop name="ReadOnly">0</prop>
											</obj>
											<obj name="PropertyObject" class="RQEffProp" version="4">
												<prop name="PropertyTypeName">Efficiency</prop>
												<prop name="Position">7</prop>
												<prop name="IsDefault">1</prop>
												<prop name="Efficiency">2</prop>
												<obj name="ChannelProp" class="ChannelProperty" version="1">
													<prop name="ChannelIdx">0</prop>
												</obj>
											</obj>
											<obj name="PropertyObject" class="ChannelGenotype" version="4">
												<prop name="PropertyTypeName">Melt Geno Genotype</prop>
												<prop name="Position">7</prop>
												<prop name="IsDefault">1</prop>
												<prop name="ReadOnly">1</prop>
												<obj name="ChannelProp" class="ChannelProperty" version="1">
													<prop name="ChannelIdx">0</prop>
												</obj>
											</obj>
											<obj name="PropertyObject" class="GroupChannelTypeProp" version="4">
												<prop name="PropertyTypeName">Melt Geno Sample Type</prop>
												<prop name="Position">7</prop>
												<prop name="IsDefault">0</prop>
												<prop name="GroupSampleType">mstUnknown</prop>
												<obj name="ChannelProp" class="ChannelProperty" version="1">
													<prop name="ChannelIdx">0</prop>
												</obj>
											</obj>
											<obj name="PropertyObject" class="QuantSampleTypeProperty" version="4">
												<prop name="PropertyTypeName">Quantification Sample Type</prop>
												<prop name="Position">7</prop>
												<prop name="IsDefault">0</prop>
												<prop name="SampleType">qsPosCalibrator</prop>
												<obj name="ChannelProp" class="ChannelProperty" version="1">
													<prop name="ChannelIdx">0</prop>
												</obj>
											</obj>
											<obj name="PropertyObject" class="ChannelGenotype" version="4">
												<prop name="PropertyTypeName">Scanning Genotype</prop>
												<prop name="Position">7</prop>
												<prop name="IsDefault">1</prop>
												<prop name="ReadOnly">1</prop>
												<obj name="ChannelProp" class="ChannelProperty" version="1">
													<prop name="ChannelIdx">0</prop>
												</obj>
											</obj>
											<obj name="PropertyObject" class="GroupChannelTypeProp" version="4">
												<prop name="PropertyTypeName">Scanning Sample Type</prop>
												<prop name="Position">7</prop>
												<prop name="IsDefault">0</prop>
												<prop name="GroupSampleType">mstUnknown</prop>
												<obj name="ChannelProp" class="ChannelProperty" version="1">
													<prop name="ChannelIdx">0</prop>
												</obj>
											</obj>
											<obj name="PropertyObject" class="TargetName" version="4">
												<prop name="PropertyTypeName">Target Name</prop>
												<prop name="Position">7</prop>
												<prop name="IsDefault">0</prop>
												<prop name="name">ACT</prop>
												<obj name="ChannelProp" class="ChannelProperty" version="1">
													<prop name="ChannelIdx">0</prop>
												</obj>
											</obj>
											<obj name="PropertyObject" class="RQTargetProperty" version="4">
												<prop name="PropertyTypeName">Target Type</prop>
												<prop name="Position">7</prop>
												<prop name="IsDefault">0</prop>
												<prop name="TargetType">dtReference</prop>
												<obj name="ChannelProp" class="ChannelProperty" version="1">
													<prop name="ChannelIdx">0</prop>
												</obj>
											</obj>
										</list>
									</obj>
								</list>
							</obj>
						</obj>
						<prop name="ChannelPropertyCount">1</prop>
						<prop name="ContainerPosition">7</prop>
						<prop name="HasSampleProperties">1</prop>
						<obj name="SampleProperties" class="PropertyList" version="1">
							<list name="emlist" count="14">
								<obj name="PropertyObject" class="SamplePrefColor" version="4">
									<prop name="PropertyTypeName">Color</prop>
									<prop name="Position">7</prop>
									<prop name="IsDefault">0</prop>
									<prop name="Color">$00FFFF0F</prop>
								</obj>
								<obj name="PropertyObject" class="DominantChannelProp" version="4">
									<prop name="PropertyTypeName">Dominant Channel</prop>
									<prop name="Position">7</prop>
									<prop name="IsDefault">0</prop>
									<prop name="DominantChannel">0</prop>
								</obj>
								<obj name="PropertyObject" class="Genotype" version="4">
									<prop name="PropertyTypeName">EndPt Genotype</prop>
									<prop name="Position">7</prop>
									<prop name="IsDefault">1</prop>
									<prop name="ReadOnly">1</prop>
								</obj>
								<obj name="PropertyObject" class="GroupingSample" version="4">
									<prop name="PropertyTypeName">EndPt Sample Type</prop>
									<prop name="Position">7</prop>
									<prop name="IsDefault">0</prop>
									<prop name="GroupSampleType">mstUnknown</prop>
								</obj>
								<obj name="PropertyObject" class="SamplePrefLineStyle" version="4">
									<prop name="PropertyTypeName">Line Style</prop>
									<prop name="Position">7</prop>
									<prop name="IsDefault">0</prop>
									<prop name="LineStyle">psSolid</prop>
								</obj>
								<obj name="PropertyObject" class="GenSampleEditNotes" version="4">
									<prop name="PropertyTypeName">Notes</prop>
									<prop name="Position">7</prop>
									<prop name="IsDefault">1</prop>
								</obj>
								<obj name="PropertyObject" class="SamplePrefPointStyle" version="4">
									<prop name="PropertyTypeName">Point Style</prop>
									<prop name="Position">7</prop>
									<prop name="IsDefault">0</prop>
									<prop name="PointStyle">psNothing</prop>
								</obj>
								<obj name="PropertyObject" class="GenSampleEditPosition" version="4">
									<prop name="PropertyTypeName">Position</prop>
									<prop name="Position">7</prop>
									<prop name="IsDefault">1</prop>
								</obj>
								<obj name="PropertyObject" class="GenSampleEditReplicate" version="4">
									<prop name="PropertyTypeName">Replicate of</prop>
									<prop name="Position">7</prop>
									<prop name="IsDefault">0</prop>
									<prop name="ReplicateOf">6</prop>
								</obj>
								<obj name="PropertyObject" class="HTCSampleID" version="4">
									<prop name="PropertyTypeName">Sample ID</prop>
									<prop name="Position">7</prop>
									<prop name="IsDefault">1</prop>
								</obj>
								<obj name="PropertyObject" class="GenSampleEditName" version="4">
									<prop name="PropertyTypeName">Sample Name</prop>
									<prop name="Position">7</prop>
									<prop name="IsDefault">0</prop>
									<prop name="name">25.1N</prop>
								</obj>
								<obj name="PropertyObject" class="HTCSamplePrepNotes" version="4">
									<prop name="PropertyTypeName">Sample Prep Notes</prop>
									<prop name="Position">7</prop>
									<prop name="IsDefault">1</prop>
								</obj>
								<obj name="PropertyObject" class="GenSampleEditSubset" version="4">
									<prop name="PropertyTypeName">Subsets</prop>
									<prop name="Position">7</prop>
									<prop name="IsDefault">1</prop>
								</obj>
								<obj name="PropertyObject" class="SamplePrefWidth" version="5">
									<prop name="PropertyTypeName">Width</prop>
									<prop name="Position">7</prop>
									<prop name="IsDefault">1</prop>
									<prop name="Width">1</prop>
								</obj>
							</list>
						</obj>
					</obj>
					<obj name="item" class="SamplePropInfo" version="1">
						<obj name="ChannelProperties" class="ChanPropList" version="2">
							<obj name="ChannelProperties" class="EMList" version="1">
								<list name="emlist" count="1">
									<obj name="item" class="PropertyList" version="1">
										<list name="emlist" count="12">
											<obj name="PropertyObject" class="RQSampleTargetProperty" version="4">
												<prop name="PropertyTypeName">Combined Sample and Target Type</prop>
												<prop name="Position">8</prop>
												<prop name="IsDefault">0</prop>
												<obj name="ChannelProp" class="ChannelProperty" version="1">
													<prop name="ChannelIdx">0</prop>
												</obj>
											</obj>
											<obj name="PropertyObject" class="QuantConcProperty" version="4">
												<prop name="PropertyTypeName">Concentration</prop>
												<prop name="Position">8</prop>
												<prop name="IsDefault">1</prop>
												<prop name="Concentration">0</prop>
												<obj name="ChannelProp" class="ChannelProperty" version="1">
													<prop name="ChannelIdx">0</prop>
												</obj>
												<prop name="ReadOnly">1</prop>
											</obj>
											<obj name="PropertyObject" class="QuantCpHighProp" version="4">
												<prop name="PropertyTypeName">Cp High</prop>
												<prop name="Position">8</prop>
												<prop name="IsDefault">1</prop>
												<prop name="CpRangeHigh">0</prop>
												<obj name="ChannelProp" class="ChannelProperty" version="1">
													<prop name="ChannelIdx">0</prop>
												</obj>
												<prop name="ReadOnly">0</prop>
											</obj>
											<obj name="PropertyObject" class="QuantCpLowProp" version="4">
												<prop name="PropertyTypeName">Cp Low</prop>
												<prop name="Position">8</prop>
												<prop name="IsDefault">1</prop>
												<prop name="CpRangeLow">0</prop>
												<obj name="ChannelProp" class="ChannelProperty" version="1">
													<prop name="ChannelIdx">0</prop>
												</obj>
												<prop name="ReadOnly">0</prop>
											</obj>
											<obj name="PropertyObject" class="RQEffProp" version="4">
												<prop name="PropertyTypeName">Efficiency</prop>
												<prop name="Position">8</prop>
												<prop name="IsDefault">1</prop>
												<prop name="Efficiency">2</prop>
												<obj name="ChannelProp" class="ChannelProperty" version="1">
													<prop name="ChannelIdx">0</prop>
												</obj>
											</obj>
											<obj name="PropertyObject" class="ChannelGenotype" version="4">
												<prop name="PropertyTypeName">Melt Geno Genotype</prop>
												<prop name="Position">8</prop>
												<prop name="IsDefault">1</prop>
												<prop name="ReadOnly">1</prop>
												<obj name="ChannelProp" class="ChannelProperty" version="1">
													<prop name="ChannelIdx">0</prop>
												</obj>
											</obj>
											<obj name="PropertyObject" class="GroupChannelTypeProp" version="4">
												<prop name="PropertyTypeName">Melt Geno Sample Type</prop>
												<prop name="Position">8</prop>
												<prop name="IsDefault">0</prop>
												<prop name="GroupSampleType">mstUnknown</prop>
												<obj name="ChannelProp" class="ChannelProperty" version="1">
													<prop name="ChannelIdx">0</prop>
												</obj>
											</obj>
											<obj name="PropertyObject" class="QuantSampleTypeProperty" version="4">
												<prop name="PropertyTypeName">Quantification Sample Type</prop>
												<prop name="Position">8</prop>
												<prop name="IsDefault">0</prop>
												<prop name="SampleType">qsPosCalibrator</prop>
												<obj name="ChannelProp" class="ChannelProperty" version="1">
													<prop name="ChannelIdx">0</prop>
												</obj>
											</obj>
											<obj name="PropertyObject" class="ChannelGenotype" version="4">
												<prop name="PropertyTypeName">Scanning Genotype</prop>
												<prop name="Position">8</prop>
												<prop name="IsDefault">1</prop>
												<prop name="ReadOnly">1</prop>
												<obj name="ChannelProp" class="ChannelProperty" version="1">
													<prop name="ChannelIdx">0</prop>
												</obj>
											</obj>
											<obj name="PropertyObject" class="GroupChannelTypeProp" version="4">
												<prop name="PropertyTypeName">Scanning Sample Type</prop>
												<prop name="Position">8</prop>
												<prop name="IsDefault">0</prop>
												<prop name="GroupSampleType">mstUnknown</prop>
												<obj name="ChannelProp" class="ChannelProperty" version="1">
													<prop name="ChannelIdx">0</prop>
												</obj>
											</obj>
											<obj name="PropertyObject" class="TargetName" version="4">
												<prop name="PropertyTypeName">Target Name</prop>
												<prop name="Position">8</prop>
												<prop name="IsDefault">0</prop>
												<prop name="name">ACT</prop>
												<obj name="ChannelProp" class="ChannelProperty" version="1">
													<prop name="ChannelIdx">0</prop>
												</obj>
											</obj>
											<obj name="PropertyObject" class="RQTargetProperty" version="4">
												<prop name="PropertyTypeName">Target Type</prop>
												<prop name="Position">8</prop>
												<prop name="IsDefault">0</prop>
												<prop name="TargetType">dtReference</prop>
												<obj name="ChannelProp" class="ChannelProperty" version="1">
													<prop name="ChannelIdx">0</prop>
												</obj>
											</obj>
										</list>
									</obj>
								</list>
							</obj>
						</obj>
						<prop name="ChannelPropertyCount">1</prop>
						<prop name="ContainerPosition">8</prop>
						<prop name="HasSampleProperties">1</prop>
						<obj name="SampleProperties" class="PropertyList" version="1">
							<list name="emlist" count="14">
								<obj name="PropertyObject" class="SamplePrefColor" version="4">
									<prop name="PropertyTypeName">Color</prop>
									<prop name="Position">8</prop>
									<prop name="IsDefault">0</prop>
									<prop name="Color">$00404000</prop>
								</obj>
								<obj name="PropertyObject" class="DominantChannelProp" version="4">
									<prop name="PropertyTypeName">Dominant Channel</prop>
									<prop name="Position">8</prop>
									<prop name="IsDefault">0</prop>
									<prop name="DominantChannel">0</prop>
								</obj>
								<obj name="PropertyObject" class="Genotype" version="4">
									<prop name="PropertyTypeName">EndPt Genotype</prop>
									<prop name="Position">8</prop>
									<prop name="IsDefault">1</prop>
									<prop name="ReadOnly">1</prop>
								</obj>
								<obj name="PropertyObject" class="GroupingSample" version="4">
									<prop name="PropertyTypeName">EndPt Sample Type</prop>
									<prop name="Position">8</prop>
									<prop name="IsDefault">0</prop>
									<prop name="GroupSampleType">mstUnknown</prop>
								</obj>
								<obj name="PropertyObject" class="SamplePrefLineStyle" version="4">
									<prop name="PropertyTypeName">Line Style</prop>
									<prop name="Position">8</prop>
									<prop name="IsDefault">0</prop>
									<prop name="LineStyle">psSolid</prop>
								</obj>
								<obj name="PropertyObject" class="GenSampleEditNotes" version="4">
									<prop name="PropertyTypeName">Notes</prop>
									<prop name="Position">8</prop>
									<prop name="IsDefault">1</prop>
								</obj>
								<obj name="PropertyObject" class="SamplePrefPointStyle" version="4">
									<prop name="PropertyTypeName">Point Style</prop>
									<prop name="Position">8</prop>
									<prop name="IsDefault">0</prop>
									<prop name="PointStyle">psNothing</prop>
								</obj>
								<obj name="PropertyObject" class="GenSampleEditPosition" version="4">
									<prop name="PropertyTypeName">Position</prop>
									<prop name="Position">8</prop>
									<prop name="IsDefault">1</prop>
								</obj>
								<obj name="PropertyObject" class="GenSampleEditReplicate" version="4">
									<prop name="PropertyTypeName">Replicate of</prop>
									<prop name="Position">8</prop>
									<prop name="IsDefault">0</prop>
									<prop name="ReplicateOf">6</prop>
								</obj>
								<obj name="PropertyObject" class="HTCSampleID" version="4">
									<prop name="PropertyTypeName">Sample ID</prop>
									<prop name="Position">8</prop>
									<prop name="IsDefault">1</prop>
								</obj>
								<obj name="PropertyObject" class="GenSampleEditName" version="4">
									<prop name="PropertyTypeName">Sample Name</prop>
									<prop name="Position">8</prop>
									<prop name="IsDefault">0</prop>
									<prop name="name">25.1N</prop>
								</obj>
								<obj name="PropertyObject" class="HTCSamplePrepNotes" version="4">
									<prop name="PropertyTypeName">Sample Prep Notes</prop>
									<prop name="Position">8</prop>
									<prop name="IsDefault">1</prop>
								</obj>
								<obj name="PropertyObject" class="GenSampleEditSubset" version="4">
									<prop name="PropertyTypeName">Subsets</prop>
									<prop name="Position">8</prop>
									<prop name="IsDefault">1</prop>
								</obj>
								<obj name="PropertyObject" class="SamplePrefWidth" version="5">
									<prop name="PropertyTypeName">Width</prop>
									<prop name="Position">8</prop>
									<prop name="IsDefault">1</prop>
									<prop name="Width">1</prop>
								</obj>
							</list>
						</obj>
					</obj>
					<obj name="item" class="SamplePropInfo" version="1">
						<obj name="ChannelProperties" class="ChanPropList" version="2">
							<obj name="ChannelProperties" class="EMList" version="1">
								<list name="emlist" count="1">
									<obj name="item" class="PropertyList" version="1">
										<list name="emlist" count="12">
											<obj name="PropertyObject" class="RQSampleTargetProperty" version="4">
												<prop name="PropertyTypeName">Combined Sample and Target Type</prop>
												<prop name="Position">9</prop>
												<prop name="IsDefault">0</prop>
												<obj name="ChannelProp" class="ChannelProperty" version="1">
													<prop name="ChannelIdx">0</prop>
												</obj>
											</obj>
											<obj name="PropertyObject" class="QuantConcProperty" version="4">
												<prop name="PropertyTypeName">Concentration</prop>
												<prop name="Position">9</prop>
												<prop name="IsDefault">1</prop>
												<prop name="Concentration">0</prop>
												<obj name="ChannelProp" class="ChannelProperty" version="1">
													<prop name="ChannelIdx">0</prop>
												</obj>
												<prop name="ReadOnly">1</prop>
											</obj>
											<obj name="PropertyObject" class="QuantCpHighProp" version="4">
												<prop name="PropertyTypeName">Cp High</prop>
												<prop name="Position">9</prop>
												<prop name="IsDefault">1</prop>
												<prop name="CpRangeHigh">0</prop>
												<obj name="ChannelProp" class="ChannelProperty" version="1">
													<prop name="ChannelIdx">0</prop>
												</obj>
												<prop name="ReadOnly">0</prop>
											</obj>
											<obj name="PropertyObject" class="QuantCpLowProp" version="4">
												<prop name="PropertyTypeName">Cp Low</prop>
												<prop name="Position">9</prop>
												<prop name="IsDefault">1</prop>
												<prop name="CpRangeLow">0</prop>
												<obj name="ChannelProp" class="ChannelProperty" version="1">
													<prop name="ChannelIdx">0</prop>
												</obj>
												<prop name="ReadOnly">0</prop>
											</obj>
											<obj name="PropertyObject" class="RQEffProp" version="4">
												<prop name="PropertyTypeName">Efficiency</prop>
												<prop name="Position">9</prop>
												<prop name="IsDefault">1</prop>
												<prop name="Efficiency">2</prop>
												<obj name="ChannelProp" class="ChannelProperty" version="1">
													<prop name="ChannelIdx">0</prop>
												</obj>
											</obj>
											<obj name="PropertyObject" class="ChannelGenotype" version="4">
												<prop name="PropertyTypeName">Melt Geno Genotype</prop>
												<prop name="Position">9</prop>
												<prop name="IsDefault">1</prop>
												<prop name="ReadOnly">1</prop>
												<obj name="ChannelProp" class="ChannelProperty" version="1">
													<prop name="ChannelIdx">0</prop>
												</obj>
											</obj>
											<obj name="PropertyObject" class="GroupChannelTypeProp" version="4">
												<prop name="PropertyTypeName">Melt Geno Sample Type</prop>
												<prop name="Position">9</prop>
												<prop name="IsDefault">0</prop>
												<prop name="GroupSampleType">mstUnknown</prop>
												<obj name="ChannelProp" class="ChannelProperty" version="1">
													<prop name="ChannelIdx">0</prop>
												</obj>
											</obj>
											<obj name="PropertyObject" class="QuantSampleTypeProperty" version="4">
												<prop name="PropertyTypeName">Quantification Sample Type</prop>
												<prop name="Position">9</prop>
												<prop name="IsDefault">0</prop>
												<prop name="SampleType">qsPosCalibrator</prop>
												<obj name="ChannelProp" class="ChannelProperty" version="1">
													<prop name="ChannelIdx">0</prop>
												</obj>
											</obj>
											<obj name="PropertyObject" class="ChannelGenotype" version="4">
												<prop name="PropertyTypeName">Scanning Genotype</prop>
												<prop name="Position">9</prop>
												<prop name="IsDefault">1</prop>
												<prop name="ReadOnly">1</prop>
												<obj name="ChannelProp" class="ChannelProperty" version="1">
													<prop name="ChannelIdx">0</prop>
												</obj>
											</obj>
											<obj name="PropertyObject" class="GroupChannelTypeProp" version="4">
												<prop name="PropertyTypeName">Scanning Sample Type</prop>
												<prop name="Position">9</prop>
												<prop name="IsDefault">0</prop>
												<prop name="GroupSampleType">mstUnknown</prop>
												<obj name="ChannelProp" class="ChannelProperty" version="1">
													<prop name="ChannelIdx">0</prop>
												</obj>
											</obj>
											<obj name="PropertyObject" class="TargetName" version="4">
												<prop name="PropertyTypeName">Target Name</prop>
												<prop name="Position">9</prop>
												<prop name="IsDefault">0</prop>
												<prop name="name">C1QTNF1</prop>
												<obj name="ChannelProp" class="ChannelProperty" version="1">
													<prop name="ChannelIdx">0</prop>
												</obj>
											</obj>
											<obj name="PropertyObject" class="RQTargetProperty" version="4">
												<prop name="PropertyTypeName">Target Type</prop>
												<prop name="Position">9</prop>
												<prop name="IsDefault">0</prop>
												<prop name="TargetType">dtTarget</prop>
												<obj name="ChannelProp" class="ChannelProperty" version="1">
													<prop name="ChannelIdx">0</prop>
												</obj>
											</obj>
										</list>
									</obj>
								</list>
							</obj>
						</obj>
						<prop name="ChannelPropertyCount">1</prop>
						<prop name="ContainerPosition">9</prop>
						<prop name="HasSampleProperties">1</prop>
						<obj name="SampleProperties" class="PropertyList" version="1">
							<list name="emlist" count="14">
								<obj name="PropertyObject" class="SamplePrefColor" version="4">
									<prop name="PropertyTypeName">Color</prop>
									<prop name="Position">9</prop>
									<prop name="IsDefault">0</prop>
									<prop name="Color">$004080FF</prop>
								</obj>
								<obj name="PropertyObject" class="DominantChannelProp" version="4">
									<prop name="PropertyTypeName">Dominant Channel</prop>
									<prop name="Position">9</prop>
									<prop name="IsDefault">0</prop>
									<prop name="DominantChannel">0</prop>
								</obj>
								<obj name="PropertyObject" class="Genotype" version="4">
									<prop name="PropertyTypeName">EndPt Genotype</prop>
									<prop name="Position">9</prop>
									<prop name="IsDefault">1</prop>
									<prop name="ReadOnly">1</prop>
								</obj>
								<obj name="PropertyObject" class="GroupingSample" version="4">
									<prop name="PropertyTypeName">EndPt Sample Type</prop>
									<prop name="Position">9</prop>
									<prop name="IsDefault">0</prop>
									<prop name="GroupSampleType">mstUnknown</prop>
								</obj>
								<obj name="PropertyObject" class="SamplePrefLineStyle" version="4">
									<prop name="PropertyTypeName">Line Style</prop>
									<prop name="Position">9</prop>
									<prop name="IsDefault">0</prop>
									<prop name="LineStyle">psSolid</prop>
								</obj>
								<obj name="PropertyObject" class="GenSampleEditNotes" version="4">
									<prop name="PropertyTypeName">Notes</prop>
									<prop name="Position">9</prop>
									<prop name="IsDefault">1</prop>
								</obj>
								<obj name="PropertyObject" class="SamplePrefPointStyle" version="4">
									<prop name="PropertyTypeName">Point Style</prop>
									<prop name="Position">9</prop>
									<prop name="IsDefault">0</prop>
									<prop name="PointStyle">psNothing</prop>
								</obj>
								<obj name="PropertyObject" class="GenSampleEditPosition" version="4">
									<prop name="PropertyTypeName">Position</prop>
									<prop name="Position">9</prop>
									<prop name="IsDefault">1</prop>
								</obj>
								<obj name="PropertyObject" class="GenSampleEditReplicate" version="4">
									<prop name="PropertyTypeName">Replicate of</prop>
									<prop name="Position">9</prop>
									<prop name="IsDefault">0</prop>
									<prop name="ReplicateOf">9</prop>
								</obj>
								<obj name="PropertyObject" class="HTCSampleID" version="4">
									<prop name="PropertyTypeName">Sample ID</prop>
									<prop name="Position">9</prop>
									<prop name="IsDefault">1</prop>
								</obj>
								<obj name="PropertyObject" class="GenSampleEditName" version="4">
									<prop name="PropertyTypeName">Sample Name</prop>
									<prop name="Position">9</prop>
									<prop name="IsDefault">0</prop>
									<prop name="name">25.1N</prop>
								</obj>
								<obj name="PropertyObject" class="HTCSamplePrepNotes" version="4">
									<prop name="PropertyTypeName">Sample Prep Notes</prop>
									<prop name="Position">9</prop>
									<prop name="IsDefault">1</prop>
								</obj>
								<obj name="PropertyObject" class="GenSampleEditSubset" version="4">
									<prop name="PropertyTypeName">Subsets</prop>
									<prop name="Position">9</prop>
									<prop name="IsDefault">1</prop>
								</obj>
								<obj name="PropertyObject" class="SamplePrefWidth" version="5">
									<prop name="PropertyTypeName">Width</prop>
									<prop name="Position">9</prop>
									<prop name="IsDefault">1</prop>
									<prop name="Width">1</prop>
								</obj>
							</list>
						</obj>
					</obj>
					<obj name="item" class="SamplePropInfo" version="1">
						<obj name="ChannelProperties" class="ChanPropList" version="2">
							<obj name="ChannelProperties" class="EMList" version="1">
								<list name="emlist" count="1">
									<obj name="item" class="PropertyList" version="1">
										<list name="emlist" count="12">
											<obj name="PropertyObject" class="RQSampleTargetProperty" version="4">
												<prop name="PropertyTypeName">Combined Sample and Target Type</prop>
												<prop name="Position">10</prop>
												<prop name="IsDefault">0</prop>
												<obj name="ChannelProp" class="ChannelProperty" version="1">
													<prop name="ChannelIdx">0</prop>
												</obj>
											</obj>
											<obj name="PropertyObject" class="QuantConcProperty" version="4">
												<prop name="PropertyTypeName">Concentration</prop>
												<prop name="Position">10</prop>
												<prop name="IsDefault">1</prop>
												<prop name="Concentration">0</prop>
												<obj name="ChannelProp" class="ChannelProperty" version="1">
													<prop name="ChannelIdx">0</prop>
												</obj>
												<prop name="ReadOnly">1</prop>
											</obj>
											<obj name="PropertyObject" class="QuantCpHighProp" version="4">
												<prop name="PropertyTypeName">Cp High</prop>
												<prop name="Position">10</prop>
												<prop name="IsDefault">1</prop>
												<prop name="CpRangeHigh">0</prop>
												<obj name="ChannelProp" class="ChannelProperty" version="1">
													<prop name="ChannelIdx">0</prop>
												</obj>
												<prop name="ReadOnly">0</prop>
											</obj>
											<obj name="PropertyObject" class="QuantCpLowProp" version="4">
												<prop name="PropertyTypeName">Cp Low</prop>
												<prop name="Position">10</prop>
												<prop name="IsDefault">1</prop>
												<prop name="CpRangeLow">0</prop>
												<obj name="ChannelProp" class="ChannelProperty" version="1">
													<prop name="ChannelIdx">0</prop>
												</obj>
												<prop name="ReadOnly">0</prop>
											</obj>
											<obj name="PropertyObject" class="RQEffProp" version="4">
												<prop name="PropertyTypeName">Efficiency</prop>
												<prop name="Position">10</prop>
												<prop name="IsDefault">1</prop>
												<prop name="Efficiency">2</prop>
												<obj name="ChannelProp" class="ChannelProperty" version="1">
													<prop name="ChannelIdx">0</prop>
												</obj>
											</obj>
											<obj name="PropertyObject" class="ChannelGenotype" version="4">
												<prop name="PropertyTypeName">Melt Geno Genotype</prop>
												<prop name="Position">10</prop>
												<prop name="IsDefault">1</prop>
												<prop name="ReadOnly">1</prop>
												<obj name="ChannelProp" class="ChannelProperty" version="1">
													<prop name="ChannelIdx">0</prop>
												</obj>
											</obj>
											<obj name="PropertyObject" class="GroupChannelTypeProp" version="4">
												<prop name="PropertyTypeName">Melt Geno Sample Type</prop>
												<prop name="Position">10</prop>
												<prop name="IsDefault">0</prop>
												<prop name="GroupSampleType">mstUnknown</prop>
												<obj name="ChannelProp" class="ChannelProperty" version="1">
													<prop name="ChannelIdx">0</prop>
												</obj>
											</obj>
											<obj name="PropertyObject" class="QuantSampleTypeProperty" version="4">
												<prop name="PropertyTypeName">Quantification Sample Type</prop>
												<prop name="Position">10</prop>
												<prop name="IsDefault">0</prop>
												<prop name="SampleType">qsPosCalibrator</prop>
												<obj name="ChannelProp" class="ChannelProperty" version="1">
													<prop name="ChannelIdx">0</prop>
												</obj>
											</obj>
											<obj name="PropertyObject" class="ChannelGenotype" version="4">
												<prop name="PropertyTypeName">Scanning Genotype</prop>
												<prop name="Position">10</prop>
												<prop name="IsDefault">1</prop>
												<prop name="ReadOnly">1</prop>
												<obj name="ChannelProp" class="ChannelProperty" version="1">
													<prop name="ChannelIdx">0</prop>
												</obj>
											</obj>
											<obj name="PropertyObject" class="GroupChannelTypeProp" version="4">
												<prop name="PropertyTypeName">Scanning Sample Type</prop>
												<prop name="Position">10</prop>
												<prop name="IsDefault">0</prop>
												<prop name="GroupSampleType">mstUnknown</prop>
												<obj name="ChannelProp" class="ChannelProperty" version="1">
													<prop name="ChannelIdx">0</prop>
												</obj>
											</obj>
											<obj name="PropertyObject" class="TargetName" version="4">
												<prop name="PropertyTypeName">Target Name</prop>
												<prop name="Position">10</prop>
												<prop name="IsDefault">0</prop>
												<prop name="name">C1QTNF1</prop>
												<obj name="ChannelProp" class="ChannelProperty" version="1">
													<prop name="ChannelIdx">0</prop>
												</obj>
											</obj>
											<obj name="PropertyObject" class="RQTargetProperty" version="4">
												<prop name="PropertyTypeName">Target Type</prop>
												<prop name="Position">10</prop>
												<prop name="IsDefault">0</prop>
												<prop name="TargetType">dtTarget</prop>
												<obj name="ChannelProp" class="ChannelProperty" version="1">
													<prop name="ChannelIdx">0</prop>
												</obj>
											</obj>
										</list>
									</obj>
								</list>
							</obj>
						</obj>
						<prop name="ChannelPropertyCount">1</prop>
						<prop name="ContainerPosition">10</prop>
						<prop name="HasSampleProperties">1</prop>
						<obj name="SampleProperties" class="PropertyList" version="1">
							<list name="emlist" count="14">
								<obj name="PropertyObject" class="SamplePrefColor" version="4">
									<prop name="PropertyTypeName">Color</prop>
									<prop name="Position">10</prop>
									<prop name="IsDefault">0</prop>
									<prop name="Color">$00FD0299</prop>
								</obj>
								<obj name="PropertyObject" class="DominantChannelProp" version="4">
									<prop name="PropertyTypeName">Dominant Channel</prop>
									<prop name="Position">10</prop>
									<prop name="IsDefault">0</prop>
									<prop name="DominantChannel">0</prop>
								</obj>
								<obj name="PropertyObject" class="Genotype" version="4">
									<prop name="PropertyTypeName">EndPt Genotype</prop>
									<prop name="Position">10</prop>
									<prop name="IsDefault">1</prop>
									<prop name="ReadOnly">1</prop>
								</obj>
								<obj name="PropertyObject" class="GroupingSample" version="4">
									<prop name="PropertyTypeName">EndPt Sample Type</prop>
									<prop name="Position">10</prop>
									<prop name="IsDefault">0</prop>
									<prop name="GroupSampleType">mstUnknown</prop>
								</obj>
								<obj name="PropertyObject" class="SamplePrefLineStyle" version="4">
									<prop name="PropertyTypeName">Line Style</prop>
									<prop name="Position">10</prop>
									<prop name="IsDefault">0</prop>
									<prop name="LineStyle">psSolid</prop>
								</obj>
								<obj name="PropertyObject" class="GenSampleEditNotes" version="4">
									<prop name="PropertyTypeName">Notes</prop>
									<prop name="Position">10</prop>
									<prop name="IsDefault">1</prop>
								</obj>
								<obj name="PropertyObject" class="SamplePrefPointStyle" version="4">
									<prop name="PropertyTypeName">Point Style</prop>
									<prop name="Position">10</prop>
									<prop name="IsDefault">0</prop>
									<prop name="PointStyle">psNothing</prop>
								</obj>
								<obj name="PropertyObject" class="GenSampleEditPosition" version="4">
									<prop name="PropertyTypeName">Position</prop>
									<prop name="Position">10</prop>
									<prop name="IsDefault">1</prop>
								</obj>
								<obj name="PropertyObject" class="GenSampleEditReplicate" version="4">
									<prop name="PropertyTypeName">Replicate of</prop>
									<prop name="Position">10</prop>
									<prop name="IsDefault">0</prop>
									<prop name="ReplicateOf">9</prop>
								</obj>
								<obj name="PropertyObject" class="HTCSampleID" version="4">
									<prop name="PropertyTypeName">Sample ID</prop>
									<prop name="Position">10</prop>
									<prop name="IsDefault">1</prop>
								</obj>
								<obj name="PropertyObject" class="GenSampleEditName" version="4">
									<prop name="PropertyTypeName">Sample Name</prop>
									<prop name="Position">10</prop>
									<prop name="IsDefault">0</prop>
									<prop name="name">25.1N</prop>
								</obj>
								<obj name="PropertyObject" class="HTCSamplePrepNotes" version="4">
									<prop name="PropertyTypeName">Sample Prep Notes</prop>
									<prop name="Position">10</prop>
									<prop name="IsDefault">1</prop>
								</obj>
								<obj name="PropertyObject" class="GenSampleEditSubset" version="4">
									<prop name="PropertyTypeName">Subsets</prop>
									<prop name="Position">10</prop>
									<prop name="IsDefault">1</prop>
								</obj>
								<obj name="PropertyObject" class="SamplePrefWidth" version="5">
									<prop name="PropertyTypeName">Width</prop>
									<prop name="Position">10</prop>
									<prop name="IsDefault">1</prop>
									<prop name="Width">1</prop>
								</obj>
							</list>
						</obj>
					</obj>
					<obj name="item" class="SamplePropInfo" version="1">
						<obj name="ChannelProperties" class="ChanPropList" version="2">
							<obj name="ChannelProperties" class="EMList" version="1">
								<list name="emlist" count="1">
									<obj name="item" class="PropertyList" version="1">
										<list name="emlist" count="12">
											<obj name="PropertyObject" class="RQSampleTargetProperty" version="4">
												<prop name="PropertyTypeName">Combined Sample and Target Type</prop>
												<prop name="Position">11</prop>
												<prop name="IsDefault">0</prop>
												<obj name="ChannelProp" class="ChannelProperty" version="1">
													<prop name="ChannelIdx">0</prop>
												</obj>
											</obj>
											<obj name="PropertyObject" class="QuantConcProperty" version="4">
												<prop name="PropertyTypeName">Concentration</prop>
												<prop name="Position">11</prop>
												<prop name="IsDefault">1</prop>
												<prop name="Concentration">0</prop>
												<obj name="ChannelProp" class="ChannelProperty" version="1">
													<prop name="ChannelIdx">0</prop>
												</obj>
												<prop name="ReadOnly">1</prop>
											</obj>
											<obj name="PropertyObject" class="QuantCpHighProp" version="4">
												<prop name="PropertyTypeName">Cp High</prop>
												<prop name="Position">11</prop>
												<prop name="IsDefault">1</prop>
												<prop name="CpRangeHigh">0</prop>
												<obj name="ChannelProp" class="ChannelProperty" version="1">
													<prop name="ChannelIdx">0</prop>
												</obj>
												<prop name="ReadOnly">0</prop>
											</obj>
											<obj name="PropertyObject" class="QuantCpLowProp" version="4">
												<prop name="PropertyTypeName">Cp Low</prop>
												<prop name="Position">11</prop>
												<prop name="IsDefault">1</prop>
												<prop name="CpRangeLow">0</prop>
												<obj name="ChannelProp" class="ChannelProperty" version="1">
													<prop name="ChannelIdx">0</prop>
												</obj>
												<prop name="ReadOnly">0</prop>
											</obj>
											<obj name="PropertyObject" class="RQEffProp" version="4">
												<prop name="PropertyTypeName">Efficiency</prop>
												<prop name="Position">11</prop>
												<prop name="IsDefault">1</prop>
												<prop name="Efficiency">2</prop>
												<obj name="ChannelProp" class="ChannelProperty" version="1">
													<prop name="ChannelIdx">0</prop>
												</obj>
											</obj>
											<obj name="PropertyObject" class="ChannelGenotype" version="4">
												<prop name="PropertyTypeName">Melt Geno Genotype</prop>
												<prop name="Position">11</prop>
												<prop name="IsDefault">1</prop>
												<prop name="ReadOnly">1</prop>
												<obj name="ChannelProp" class="ChannelProperty" version="1">
													<prop name="ChannelIdx">0</prop>
												</obj>
											</obj>
											<obj name="PropertyObject" class="GroupChannelTypeProp" version="4">
												<prop name="PropertyTypeName">Melt Geno Sample Type</prop>
												<prop name="Position">11</prop>
												<prop name="IsDefault">0</prop>
												<prop name="GroupSampleType">mstUnknown</prop>
												<obj name="ChannelProp" class="ChannelProperty" version="1">
													<prop name="ChannelIdx">0</prop>
												</obj>
											</obj>
											<obj name="PropertyObject" class="QuantSampleTypeProperty" version="4">
												<prop name="PropertyTypeName">Quantification Sample Type</prop>
												<prop name="Position">11</prop>
												<prop name="IsDefault">0</prop>
												<prop name="SampleType">qsPosCalibrator</prop>
												<obj name="ChannelProp" class="ChannelProperty" version="1">
													<prop name="ChannelIdx">0</prop>
												</obj>
											</obj>
											<obj name="PropertyObject" class="ChannelGenotype" version="4">
												<prop name="PropertyTypeName">Scanning Genotype</prop>
												<prop name="Position">11</prop>
												<prop name="IsDefault">1</prop>
												<prop name="ReadOnly">1</prop>
												<obj name="ChannelProp" class="ChannelProperty" version="1">
													<prop name="ChannelIdx">0</prop>
												</obj>
											</obj>
											<obj name="PropertyObject" class="GroupChannelTypeProp" version="4">
												<prop name="PropertyTypeName">Scanning Sample Type</prop>
												<prop name="Position">11</prop>
												<prop name="IsDefault">0</prop>
												<prop name="GroupSampleType">mstUnknown</prop>
												<obj name="ChannelProp" class="ChannelProperty" version="1">
													<prop name="ChannelIdx">0</prop>
												</obj>
											</obj>
											<obj name="PropertyObject" class="TargetName" version="4">
												<prop name="PropertyTypeName">Target Name</prop>
												<prop name="Position">11</prop>
												<prop name="IsDefault">0</prop>
												<prop name="name">C1QTNF1</prop>
												<obj name="ChannelProp" class="ChannelProperty" version="1">
													<prop name="ChannelIdx">0</prop>
												</obj>
											</obj>
											<obj name="PropertyObject" class="RQTargetProperty" version="4">
												<prop name="PropertyTypeName">Target Type</prop>
												<prop name="Position">11</prop>
												<prop name="IsDefault">0</prop>
												<prop name="TargetType">dtTarget</prop>
												<obj name="ChannelProp" class="ChannelProperty" version="1">
													<prop name="ChannelIdx">0</prop>
												</obj>
											</obj>
										</list>
									</obj>
								</list>
							</obj>
						</obj>
						<prop name="ChannelPropertyCount">1</prop>
						<prop name="ContainerPosition">11</prop>
						<prop name="HasSampleProperties">1</prop>
						<obj name="SampleProperties" class="PropertyList" version="1">
							<list name="emlist" count="14">
								<obj name="PropertyObject" class="SamplePrefColor" version="4">
									<prop name="PropertyTypeName">Color</prop>
									<prop name="Position">11</prop>
									<prop name="IsDefault">0</prop>
									<prop name="Color">$0026C4B8</prop>
								</obj>
								<obj name="PropertyObject" class="DominantChannelProp" version="4">
									<prop name="PropertyTypeName">Dominant Channel</prop>
									<prop name="Position">11</prop>
									<prop name="IsDefault">0</prop>
									<prop name="DominantChannel">0</prop>
								</obj>
								<obj name="PropertyObject" class="Genotype" version="4">
									<prop name="PropertyTypeName">EndPt Genotype</prop>
									<prop name="Position">11</prop>
									<prop name="IsDefault">1</prop>
									<prop name="ReadOnly">1</prop>
								</obj>
								<obj name="PropertyObject" class="GroupingSample" version="4">
									<prop name="PropertyTypeName">EndPt Sample Type</prop>
									<prop name="Position">11</prop>
									<prop name="IsDefault">0</prop>
									<prop name="GroupSampleType">mstUnknown</prop>
								</obj>
								<obj name="PropertyObject" class="SamplePrefLineStyle" version="4">
									<prop name="PropertyTypeName">Line Style</prop>
									<prop name="Position">11</prop>
									<prop name="IsDefault">0</prop>
									<prop name="LineStyle">psSolid</prop>
								</obj>
								<obj name="PropertyObject" class="GenSampleEditNotes" version="4">
									<prop name="PropertyTypeName">Notes</prop>
									<prop name="Position">11</prop>
									<prop name="IsDefault">1</prop>
								</obj>
								<obj name="PropertyObject" class="SamplePrefPointStyle" version="4">
									<prop name="PropertyTypeName">Point Style</prop>
									<prop name="Position">11</prop>
									<prop name="IsDefault">0</prop>
									<prop name="PointStyle">psNothing</prop>
								</obj>
								<obj name="PropertyObject" class="GenSampleEditPosition" version="4">
									<prop name="PropertyTypeName">Position</prop>
									<prop name="Position">11</prop>
									<prop name="IsDefault">1</prop>
								</obj>
								<obj name="PropertyObject" class="GenSampleEditReplicate" version="4">
									<prop name="PropertyTypeName">Replicate of</prop>
									<prop name="Position">11</prop>
									<prop name="IsDefault">0</prop>
									<prop name="ReplicateOf">9</prop>
								</obj>
								<obj name="PropertyObject" class="HTCSampleID" version="4">
									<prop name="PropertyTypeName">Sample ID</prop>
									<prop name="Position">11</prop>
									<prop name="IsDefault">1</prop>
								</obj>
								<obj name="PropertyObject" class="GenSampleEditName" version="4">
									<prop name="PropertyTypeName">Sample Name</prop>
									<prop name="Position">11</prop>
									<prop name="IsDefault">0</prop>
									<prop name="name">25.1N</prop>
								</obj>
								<obj name="PropertyObject" class="HTCSamplePrepNotes" version="4">
									<prop name="PropertyTypeName">Sample Prep Notes</prop>
									<prop name="Position">11</prop>
									<prop name="IsDefault">1</prop>
								</obj>
								<obj name="PropertyObject" class="GenSampleEditSubset" version="4">
									<prop name="PropertyTypeName">Subsets</prop>
									<prop name="Position">11</prop>
									<prop name="IsDefault">1</prop>
								</obj>
								<obj name="PropertyObject" class="SamplePrefWidth" version="5">
									<prop name="PropertyTypeName">Width</prop>
									<prop name="Position">11</prop>
									<prop name="IsDefault">1</prop>
									<prop name="Width">1</prop>
								</obj>
							</list>
						</obj>
					</obj>
					<obj name="item" class="SamplePropInfo" version="1">
						<obj name="ChannelProperties" class="ChanPropList" version="2">
							<obj name="ChannelProperties" class="EMList" version="1">
								<list name="emlist" count="1">
									<obj name="item" class="PropertyList" version="1">
										<list name="emlist" count="12">
											<obj name="PropertyObject" class="RQSampleTargetProperty" version="4">
												<prop name="PropertyTypeName">Combined Sample and Target Type</prop>
												<prop name="Position">12</prop>
												<prop name="IsDefault">0</prop>
												<obj name="ChannelProp" class="ChannelProperty" version="1">
													<prop name="ChannelIdx">0</prop>
												</obj>
											</obj>
											<obj name="PropertyObject" class="QuantConcProperty" version="4">
												<prop name="PropertyTypeName">Concentration</prop>
												<prop name="Position">12</prop>
												<prop name="IsDefault">1</prop>
												<prop name="Concentration">0</prop>
												<obj name="ChannelProp" class="ChannelProperty" version="1">
													<prop name="ChannelIdx">0</prop>
												</obj>
												<prop name="ReadOnly">1</prop>
											</obj>
											<obj name="PropertyObject" class="QuantCpHighProp" version="4">
												<prop name="PropertyTypeName">Cp High</prop>
												<prop name="Position">12</prop>
												<prop name="IsDefault">1</prop>
												<prop name="CpRangeHigh">0</prop>
												<obj name="ChannelProp" class="ChannelProperty" version="1">
													<prop name="ChannelIdx">0</prop>
												</obj>
												<prop name="ReadOnly">1</prop>
											</obj>
											<obj name="PropertyObject" class="QuantCpLowProp" version="4">
												<prop name="PropertyTypeName">Cp Low</prop>
												<prop name="Position">12</prop>
												<prop name="IsDefault">1</prop>
												<prop name="CpRangeLow">0</prop>
												<obj name="ChannelProp" class="ChannelProperty" version="1">
													<prop name="ChannelIdx">0</prop>
												</obj>
												<prop name="ReadOnly">1</prop>
											</obj>
											<obj name="PropertyObject" class="RQEffProp" version="4">
												<prop name="PropertyTypeName">Efficiency</prop>
												<prop name="Position">12</prop>
												<prop name="IsDefault">1</prop>
												<prop name="Efficiency">2</prop>
												<obj name="ChannelProp" class="ChannelProperty" version="1">
													<prop name="ChannelIdx">0</prop>
												</obj>
											</obj>
											<obj name="PropertyObject" class="ChannelGenotype" version="4">
												<prop name="PropertyTypeName">Melt Geno Genotype</prop>
												<prop name="Position">12</prop>
												<prop name="IsDefault">1</prop>
												<prop name="ReadOnly">1</prop>
												<obj name="ChannelProp" class="ChannelProperty" version="1">
													<prop name="ChannelIdx">0</prop>
												</obj>
											</obj>
											<obj name="PropertyObject" class="GroupChannelTypeProp" version="4">
												<prop name="PropertyTypeName">Melt Geno Sample Type</prop>
												<prop name="Position">12</prop>
												<prop name="IsDefault">0</prop>
												<prop name="GroupSampleType">mstUnknown</prop>
												<obj name="ChannelProp" class="ChannelProperty" version="1">
													<prop name="ChannelIdx">0</prop>
												</obj>
											</obj>
											<obj name="PropertyObject" class="QuantSampleTypeProperty" version="4">
												<prop name="PropertyTypeName">Quantification Sample Type</prop>
												<prop name="Position">12</prop>
												<prop name="IsDefault">0</prop>
												<prop name="SampleType">qsUnknown</prop>
												<obj name="ChannelProp" class="ChannelProperty" version="1">
													<prop name="ChannelIdx">0</prop>
												</obj>
											</obj>
											<obj name="PropertyObject" class="ChannelGenotype" version="4">
												<prop name="PropertyTypeName">Scanning Genotype</prop>
												<prop name="Position">12</prop>
												<prop name="IsDefault">1</prop>
												<prop name="ReadOnly">1</prop>
												<obj name="ChannelProp" class="ChannelProperty" version="1">
													<prop name="ChannelIdx">0</prop>
												</obj>
											</obj>
											<obj name="PropertyObject" class="GroupChannelTypeProp" version="4">
												<prop name="PropertyTypeName">Scanning Sample Type</prop>
												<prop name="Position">12</prop>
												<prop name="IsDefault">0</prop>
												<prop name="GroupSampleType">mstUnknown</prop>
												<obj name="ChannelProp" class="ChannelProperty" version="1">
													<prop name="ChannelIdx">0</prop>
												</obj>
											</obj>
											<obj name="PropertyObject" class="TargetName" version="4">
												<prop name="PropertyTypeName">Target Name</prop>
												<prop name="Position">12</prop>
												<prop name="IsDefault">0</prop>
												<prop name="name">ACT</prop>
												<obj name="ChannelProp" class="ChannelProperty" version="1">
													<prop name="ChannelIdx">0</prop>
												</obj>
											</obj>
											<obj name="PropertyObject" class="RQTargetProperty" version="4">
												<prop name="PropertyTypeName">Target Type</prop>
												<prop name="Position">12</prop>
												<prop name="IsDefault">0</prop>
												<prop name="TargetType">dtReference</prop>
												<obj name="ChannelProp" class="ChannelProperty" version="1">
													<prop name="ChannelIdx">0</prop>
												</obj>
											</obj>
										</list>
									</obj>
								</list>
							</obj>
						</obj>
						<prop name="ChannelPropertyCount">1</prop>
						<prop name="ContainerPosition">12</prop>
						<prop name="HasSampleProperties">1</prop>
						<obj name="SampleProperties" class="PropertyList" version="1">
							<list name="emlist" count="14">
								<obj name="PropertyObject" class="SamplePrefColor" version="4">
									<prop name="PropertyTypeName">Color</prop>
									<prop name="Position">12</prop>
									<prop name="IsDefault">0</prop>
									<prop name="Color">$00FF8000</prop>
								</obj>
								<obj name="PropertyObject" class="DominantChannelProp" version="4">
									<prop name="PropertyTypeName">Dominant Channel</prop>
									<prop name="Position">12</prop>
									<prop name="IsDefault">0</prop>
									<prop name="DominantChannel">0</prop>
								</obj>
								<obj name="PropertyObject" class="Genotype" version="4">
									<prop name="PropertyTypeName">EndPt Genotype</prop>
									<prop name="Position">12</prop>
									<prop name="IsDefault">1</prop>
									<prop name="ReadOnly">1</prop>
								</obj>
								<obj name="PropertyObject" class="GroupingSample" version="4">
									<prop name="PropertyTypeName">EndPt Sample Type</prop>
									<prop name="Position">12</prop>
									<prop name="IsDefault">0</prop>
									<prop name="GroupSampleType">mstUnknown</prop>
								</obj>
								<obj name="PropertyObject" class="SamplePrefLineStyle" version="4">
									<prop name="PropertyTypeName">Line Style</prop>
									<prop name="Position">12</prop>
									<prop name="IsDefault">0</prop>
									<prop name="LineStyle">psSolid</prop>
								</obj>
								<obj name="PropertyObject" class="GenSampleEditNotes" version="4">
									<prop name="PropertyTypeName">Notes</prop>
									<prop name="Position">12</prop>
									<prop name="IsDefault">1</prop>
								</obj>
								<obj name="PropertyObject" class="SamplePrefPointStyle" version="4">
									<prop name="PropertyTypeName">Point Style</prop>
									<prop name="Position">12</prop>
									<prop name="IsDefault">0</prop>
									<prop name="PointStyle">psNothing</prop>
								</obj>
								<obj name="PropertyObject" class="GenSampleEditPosition" version="4">
									<prop name="PropertyTypeName">Position</prop>
									<prop name="Position">12</prop>
									<prop name="IsDefault">1</prop>
								</obj>
								<obj name="PropertyObject" class="GenSampleEditReplicate" version="4">
									<prop name="PropertyTypeName">Replicate of</prop>
									<prop name="Position">12</prop>
									<prop name="IsDefault">0</prop>
									<prop name="ReplicateOf">12</prop>
								</obj>
								<obj name="PropertyObject" class="HTCSampleID" version="4">
									<prop name="PropertyTypeName">Sample ID</prop>
									<prop name="Position">12</prop>
									<prop name="IsDefault">1</prop>
								</obj>
								<obj name="PropertyObject" class="GenSampleEditName" version="4">
									<prop name="PropertyTypeName">Sample Name</prop>
									<prop name="Position">12</prop>
									<prop name="IsDefault">0</prop>
									<prop name="name">10.2C</prop>
								</obj>
								<obj name="PropertyObject" class="HTCSamplePrepNotes" version="4">
									<prop name="PropertyTypeName">Sample Prep Notes</prop>
									<prop name="Position">12</prop>
									<prop name="IsDefault">1</prop>
								</obj>
								<obj name="PropertyObject" class="GenSampleEditSubset" version="4">
									<prop name="PropertyTypeName">Subsets</prop>
									<prop name="Position">12</prop>
									<prop name="IsDefault">1</prop>
								</obj>
								<obj name="PropertyObject" class="SamplePrefWidth" version="5">
									<prop name="PropertyTypeName">Width</prop>
									<prop name="Position">12</prop>
									<prop name="IsDefault">1</prop>
									<prop name="Width">1</prop>
								</obj>
							</list>
						</obj>
					</obj>
					<obj name="item" class="SamplePropInfo" version="1">
						<obj name="ChannelProperties" class="ChanPropList" version="2">
							<obj name="ChannelProperties" class="EMList" version="1">
								<list name="emlist" count="1">
									<obj name="item" class="PropertyList" version="1">
										<list name="emlist" count="12">
											<obj name="PropertyObject" class="RQSampleTargetProperty" version="4">
												<prop name="PropertyTypeName">Combined Sample and Target Type</prop>
												<prop name="Position">13</prop>
												<prop name="IsDefault">0</prop>
												<obj name="ChannelProp" class="ChannelProperty" version="1">
													<prop name="ChannelIdx">0</prop>
												</obj>
											</obj>
											<obj name="PropertyObject" class="QuantConcProperty" version="4">
												<prop name="PropertyTypeName">Concentration</prop>
												<prop name="Position">13</prop>
												<prop name="IsDefault">1</prop>
												<prop name="Concentration">0</prop>
												<obj name="ChannelProp" class="ChannelProperty" version="1">
													<prop name="ChannelIdx">0</prop>
												</obj>
												<prop name="ReadOnly">1</prop>
											</obj>
											<obj name="PropertyObject" class="QuantCpHighProp" version="4">
												<prop name="PropertyTypeName">Cp High</prop>
												<prop name="Position">13</prop>
												<prop name="IsDefault">1</prop>
												<prop name="CpRangeHigh">0</prop>
												<obj name="ChannelProp" class="ChannelProperty" version="1">
													<prop name="ChannelIdx">0</prop>
												</obj>
												<prop name="ReadOnly">1</prop>
											</obj>
											<obj name="PropertyObject" class="QuantCpLowProp" version="4">
												<prop name="PropertyTypeName">Cp Low</prop>
												<prop name="Position">13</prop>
												<prop name="IsDefault">1</prop>
												<prop name="CpRangeLow">0</prop>
												<obj name="ChannelProp" class="ChannelProperty" version="1">
													<prop name="ChannelIdx">0</prop>
												</obj>
												<prop name="ReadOnly">1</prop>
											</obj>
											<obj name="PropertyObject" class="RQEffProp" version="4">
												<prop name="PropertyTypeName">Efficiency</prop>
												<prop name="Position">13</prop>
												<prop name="IsDefault">1</prop>
												<prop name="Efficiency">2</prop>
												<obj name="ChannelProp" class="ChannelProperty" version="1">
													<prop name="ChannelIdx">0</prop>
												</obj>
											</obj>
											<obj name="PropertyObject" class="ChannelGenotype" version="4">
												<prop name="PropertyTypeName">Melt Geno Genotype</prop>
												<prop name="Position">13</prop>
												<prop name="IsDefault">1</prop>
												<prop name="ReadOnly">1</prop>
												<obj name="ChannelProp" class="ChannelProperty" version="1">
													<prop name="ChannelIdx">0</prop>
												</obj>
											</obj>
											<obj name="PropertyObject" class="GroupChannelTypeProp" version="4">
												<prop name="PropertyTypeName">Melt Geno Sample Type</prop>
												<prop name="Position">13</prop>
												<prop name="IsDefault">0</prop>
												<prop name="GroupSampleType">mstUnknown</prop>
												<obj name="ChannelProp" class="ChannelProperty" version="1">
													<prop name="ChannelIdx">0</prop>
												</obj>
											</obj>
											<obj name="PropertyObject" class="QuantSampleTypeProperty" version="4">
												<prop name="PropertyTypeName">Quantification Sample Type</prop>
												<prop name="Position">13</prop>
												<prop name="IsDefault">0</prop>
												<prop name="SampleType">qsUnknown</prop>
												<obj name="ChannelProp" class="ChannelProperty" version="1">
													<prop name="ChannelIdx">0</prop>
												</obj>
											</obj>
											<obj name="PropertyObject" class="ChannelGenotype" version="4">
												<prop name="PropertyTypeName">Scanning Genotype</prop>
												<prop name="Position">13</prop>
												<prop name="IsDefault">1</prop>
												<prop name="ReadOnly">1</prop>
												<obj name="ChannelProp" class="ChannelProperty" version="1">
													<prop name="ChannelIdx">0</prop>
												</obj>
											</obj>
											<obj name="PropertyObject" class="GroupChannelTypeProp" version="4">
												<prop name="PropertyTypeName">Scanning Sample Type</prop>
												<prop name="Position">13</prop>
												<prop name="IsDefault">0</prop>
												<prop name="GroupSampleType">mstUnknown</prop>
												<obj name="ChannelProp" class="ChannelProperty" version="1">
													<prop name="ChannelIdx">0</prop>
												</obj>
											</obj>
											<obj name="PropertyObject" class="TargetName" version="4">
												<prop name="PropertyTypeName">Target Name</prop>
												<prop name="Position">13</prop>
												<prop name="IsDefault">0</prop>
												<prop name="name">ACT</prop>
												<obj name="ChannelProp" class="ChannelProperty" version="1">
													<prop name="ChannelIdx">0</prop>
												</obj>
											</obj>
											<obj name="PropertyObject" class="RQTargetProperty" version="4">
												<prop name="PropertyTypeName">Target Type</prop>
												<prop name="Position">13</prop>
												<prop name="IsDefault">0</prop>
												<prop name="TargetType">dtReference</prop>
												<obj name="ChannelProp" class="ChannelProperty" version="1">
													<prop name="ChannelIdx">0</prop>
												</obj>
											</obj>
										</list>
									</obj>
								</list>
							</obj>
						</obj>
						<prop name="ChannelPropertyCount">1</prop>
						<prop name="ContainerPosition">13</prop>
						<prop name="HasSampleProperties">1</prop>
						<obj name="SampleProperties" class="PropertyList" version="1">
							<list name="emlist" count="14">
								<obj name="PropertyObject" class="SamplePrefColor" version="4">
									<prop name="PropertyTypeName">Color</prop>
									<prop name="Position">13</prop>
									<prop name="IsDefault">0</prop>
									<prop name="Color">clRed</prop>
								</obj>
								<obj name="PropertyObject" class="DominantChannelProp" version="4">
									<prop name="PropertyTypeName">Dominant Channel</prop>
									<prop name="Position">13</prop>
									<prop name="IsDefault">0</prop>
									<prop name="DominantChannel">0</prop>
								</obj>
								<obj name="PropertyObject" class="Genotype" version="4">
									<prop name="PropertyTypeName">EndPt Genotype</prop>
									<prop name="Position">13</prop>
									<prop name="IsDefault">1</prop>
									<prop name="ReadOnly">1</prop>
								</obj>
								<obj name="PropertyObject" class="GroupingSample" version="4">
									<prop name="PropertyTypeName">EndPt Sample Type</prop>
									<prop name="Position">13</prop>
									<prop name="IsDefault">0</prop>
									<prop name="GroupSampleType">mstUnknown</prop>
								</obj>
								<obj name="PropertyObject" class="SamplePrefLineStyle" version="4">
									<prop name="PropertyTypeName">Line Style</prop>
									<prop name="Position">13</prop>
									<prop name="IsDefault">0</prop>
									<prop name="LineStyle">psSolid</prop>
								</obj>
								<obj name="PropertyObject" class="GenSampleEditNotes" version="4">
									<prop name="PropertyTypeName">Notes</prop>
									<prop name="Position">13</prop>
									<prop name="IsDefault">1</prop>
								</obj>
								<obj name="PropertyObject" class="SamplePrefPointStyle" version="4">
									<prop name="PropertyTypeName">Point Style</prop>
									<prop name="Position">13</prop>
									<prop name="IsDefault">0</prop>
									<prop name="PointStyle">psNothing</prop>
								</obj>
								<obj name="PropertyObject" class="GenSampleEditPosition" version="4">
									<prop name="PropertyTypeName">Position</prop>
									<prop name="Position">13</prop>
									<prop name="IsDefault">1</prop>
								</obj>
								<obj name="PropertyObject" class="GenSampleEditReplicate" version="4">
									<prop name="PropertyTypeName">Replicate of</prop>
									<prop name="Position">13</prop>
									<prop name="IsDefault">0</prop>
									<prop name="ReplicateOf">12</prop>
								</obj>
								<obj name="PropertyObject" class="HTCSampleID" version="4">
									<prop name="PropertyTypeName">Sample ID</prop>
									<prop name="Position">13</prop>
									<prop name="IsDefault">1</prop>
								</obj>
								<obj name="PropertyObject" class="GenSampleEditName" version="4">
									<prop name="PropertyTypeName">Sample Name</prop>
									<prop name="Position">13</prop>
									<prop name="IsDefault">0</prop>
									<prop name="name">10.2C</prop>
								</obj>
								<obj name="PropertyObject" class="HTCSamplePrepNotes" version="4">
									<prop name="PropertyTypeName">Sample Prep Notes</prop>
									<prop name="Position">13</prop>
									<prop name="IsDefault">1</prop>
								</obj>
								<obj name="PropertyObject" class="GenSampleEditSubset" version="4">
									<prop name="PropertyTypeName">Subsets</prop>
									<prop name="Position">13</prop>
									<prop name="IsDefault">1</prop>
								</obj>
								<obj name="PropertyObject" class="SamplePrefWidth" version="5">
									<prop name="PropertyTypeName">Width</prop>
									<prop name="Position">13</prop>
									<prop name="IsDefault">1</prop>
									<prop name="Width">1</prop>
								</obj>
							</list>
						</obj>
					</obj>
					<obj name="item" class="SamplePropInfo" version="1">
						<obj name="ChannelProperties" class="ChanPropList" version="2">
							<obj name="ChannelProperties" class="EMList" version="1">
								<list name="emlist" count="1">
									<obj name="item" class="PropertyList" version="1">
										<list name="emlist" count="12">
											<obj name="PropertyObject" class="RQSampleTargetProperty" version="4">
												<prop name="PropertyTypeName">Combined Sample and Target Type</prop>
												<prop name="Position">14</prop>
												<prop name="IsDefault">0</prop>
												<obj name="ChannelProp" class="ChannelProperty" version="1">
													<prop name="ChannelIdx">0</prop>
												</obj>
											</obj>
											<obj name="PropertyObject" class="QuantConcProperty" version="4">
												<prop name="PropertyTypeName">Concentration</prop>
												<prop name="Position">14</prop>
												<prop name="IsDefault">1</prop>
												<prop name="Concentration">0</prop>
												<obj name="ChannelProp" class="ChannelProperty" version="1">
													<prop name="ChannelIdx">0</prop>
												</obj>
												<prop name="ReadOnly">1</prop>
											</obj>
											<obj name="PropertyObject" class="QuantCpHighProp" version="4">
												<prop name="PropertyTypeName">Cp High</prop>
												<prop name="Position">14</prop>
												<prop name="IsDefault">1</prop>
												<prop name="CpRangeHigh">0</prop>
												<obj name="ChannelProp" class="ChannelProperty" version="1">
													<prop name="ChannelIdx">0</prop>
												</obj>
												<prop name="ReadOnly">1</prop>
											</obj>
											<obj name="PropertyObject" class="QuantCpLowProp" version="4">
												<prop name="PropertyTypeName">Cp Low</prop>
												<prop name="Position">14</prop>
												<prop name="IsDefault">1</prop>
												<prop name="CpRangeLow">0</prop>
												<obj name="ChannelProp" class="ChannelProperty" version="1">
													<prop name="ChannelIdx">0</prop>
												</obj>
												<prop name="ReadOnly">1</prop>
											</obj>
											<obj name="PropertyObject" class="RQEffProp" version="4">
												<prop name="PropertyTypeName">Efficiency</prop>
												<prop name="Position">14</prop>
												<prop name="IsDefault">1</prop>
												<prop name="Efficiency">2</prop>
												<obj name="ChannelProp" class="ChannelProperty" version="1">
													<prop name="ChannelIdx">0</prop>
												</obj>
											</obj>
											<obj name="PropertyObject" class="ChannelGenotype" version="4">
												<prop name="PropertyTypeName">Melt Geno Genotype</prop>
												<prop name="Position">14</prop>
												<prop name="IsDefault">1</prop>
												<prop name="ReadOnly">1</prop>
												<obj name="ChannelProp" class="ChannelProperty" version="1">
													<prop name="ChannelIdx">0</prop>
												</obj>
											</obj>
											<obj name="PropertyObject" class="GroupChannelTypeProp" version="4">
												<prop name="PropertyTypeName">Melt Geno Sample Type</prop>
												<prop name="Position">14</prop>
												<prop name="IsDefault">0</prop>
												<prop name="GroupSampleType">mstUnknown</prop>
												<obj name="ChannelProp" class="ChannelProperty" version="1">
													<prop name="ChannelIdx">0</prop>
												</obj>
											</obj>
											<obj name="PropertyObject" class="QuantSampleTypeProperty" version="4">
												<prop name="PropertyTypeName">Quantification Sample Type</prop>
												<prop name="Position">14</prop>
												<prop name="IsDefault">0</prop>
												<prop name="SampleType">qsUnknown</prop>
												<obj name="ChannelProp" class="ChannelProperty" version="1">
													<prop name="ChannelIdx">0</prop>
												</obj>
											</obj>
											<obj name="PropertyObject" class="ChannelGenotype" version="4">
												<prop name="PropertyTypeName">Scanning Genotype</prop>
												<prop name="Position">14</prop>
												<prop name="IsDefault">1</prop>
												<prop name="ReadOnly">1</prop>
												<obj name="ChannelProp" class="ChannelProperty" version="1">
													<prop name="ChannelIdx">0</prop>
												</obj>
											</obj>
											<obj name="PropertyObject" class="GroupChannelTypeProp" version="4">
												<prop name="PropertyTypeName">Scanning Sample Type</prop>
												<prop name="Position">14</prop>
												<prop name="IsDefault">0</prop>
												<prop name="GroupSampleType">mstUnknown</prop>
												<obj name="ChannelProp" class="ChannelProperty" version="1">
													<prop name="ChannelIdx">0</prop>
												</obj>
											</obj>
											<obj name="PropertyObject" class="TargetName" version="4">
												<prop name="PropertyTypeName">Target Name</prop>
												<prop name="Position">14</prop>
												<prop name="IsDefault">0</prop>
												<prop name="name">ACT</prop>
												<obj name="ChannelProp" class="ChannelProperty" version="1">
													<prop name="ChannelIdx">0</prop>
												</obj>
											</obj>
											<obj name="PropertyObject" class="RQTargetProperty" version="4">
												<prop name="PropertyTypeName">Target Type</prop>
												<prop name="Position">14</prop>
												<prop name="IsDefault">0</prop>
												<prop name="TargetType">dtReference</prop>
												<obj name="ChannelProp" class="ChannelProperty" version="1">
													<prop name="ChannelIdx">0</prop>
												</obj>
											</obj>
										</list>
									</obj>
								</list>
							</obj>
						</obj>
						<prop name="ChannelPropertyCount">1</prop>
						<prop name="ContainerPosition">14</prop>
						<prop name="HasSampleProperties">1</prop>
						<obj name="SampleProperties" class="PropertyList" version="1">
							<list name="emlist" count="14">
								<obj name="PropertyObject" class="SamplePrefColor" version="4">
									<prop name="PropertyTypeName">Color</prop>
									<prop name="Position">14</prop>
									<prop name="IsDefault">0</prop>
									<prop name="Color">$0030D700</prop>
								</obj>
								<obj name="PropertyObject" class="DominantChannelProp" version="4">
									<prop name="PropertyTypeName">Dominant Channel</prop>
									<prop name="Position">14</prop>
									<prop name="IsDefault">0</prop>
									<prop name="DominantChannel">0</prop>
								</obj>
								<obj name="PropertyObject" class="Genotype" version="4">
									<prop name="PropertyTypeName">EndPt Genotype</prop>
									<prop name="Position">14</prop>
									<prop name="IsDefault">1</prop>
									<prop name="ReadOnly">1</prop>
								</obj>
								<obj name="PropertyObject" class="GroupingSample" version="4">
									<prop name="PropertyTypeName">EndPt Sample Type</prop>
									<prop name="Position">14</prop>
									<prop name="IsDefault">0</prop>
									<prop name="GroupSampleType">mstUnknown</prop>
								</obj>
								<obj name="PropertyObject" class="SamplePrefLineStyle" version="4">
									<prop name="PropertyTypeName">Line Style</prop>
									<prop name="Position">14</prop>
									<prop name="IsDefault">0</prop>
									<prop name="LineStyle">psSolid</prop>
								</obj>
								<obj name="PropertyObject" class="GenSampleEditNotes" version="4">
									<prop name="PropertyTypeName">Notes</prop>
									<prop name="Position">14</prop>
									<prop name="IsDefault">1</prop>
								</obj>
								<obj name="PropertyObject" class="SamplePrefPointStyle" version="4">
									<prop name="PropertyTypeName">Point Style</prop>
									<prop name="Position">14</prop>
									<prop name="IsDefault">0</prop>
									<prop name="PointStyle">psNothing</prop>
								</obj>
								<obj name="PropertyObject" class="GenSampleEditPosition" version="4">
									<prop name="PropertyTypeName">Position</prop>
									<prop name="Position">14</prop>
									<prop name="IsDefault">1</prop>
								</obj>
								<obj name="PropertyObject" class="GenSampleEditReplicate" version="4">
									<prop name="PropertyTypeName">Replicate of</prop>
									<prop name="Position">14</prop>
									<prop name="IsDefault">0</prop>
									<prop name="ReplicateOf">12</prop>
								</obj>
								<obj name="PropertyObject" class="HTCSampleID" version="4">
									<prop name="PropertyTypeName">Sample ID</prop>
									<prop name="Position">14</prop>
									<prop name="IsDefault">1</prop>
								</obj>
								<obj name="PropertyObject" class="GenSampleEditName" version="4">
									<prop name="PropertyTypeName">Sample Name</prop>
									<prop name="Position">14</prop>
									<prop name="IsDefault">0</prop>
									<prop name="name">10.2C</prop>
								</obj>
								<obj name="PropertyObject" class="HTCSamplePrepNotes" version="4">
									<prop name="PropertyTypeName">Sample Prep Notes</prop>
									<prop name="Position">14</prop>
									<prop name="IsDefault">1</prop>
								</obj>
								<obj name="PropertyObject" class="GenSampleEditSubset" version="4">
									<prop name="PropertyTypeName">Subsets</prop>
									<prop name="Position">14</prop>
									<prop name="IsDefault">1</prop>
								</obj>
								<obj name="PropertyObject" class="SamplePrefWidth" version="5">
									<prop name="PropertyTypeName">Width</prop>
									<prop name="Position">14</prop>
									<prop name="IsDefault">1</prop>
									<prop name="Width">1</prop>
								</obj>
							</list>
						</obj>
					</obj>
					<obj name="item" class="SamplePropInfo" version="1">
						<obj name="ChannelProperties" class="ChanPropList" version="2">
							<obj name="ChannelProperties" class="EMList" version="1">
								<list name="emlist" count="1">
									<obj name="item" class="PropertyList" version="1">
										<list name="emlist" count="12">
											<obj name="PropertyObject" class="RQSampleTargetProperty" version="4">
												<prop name="PropertyTypeName">Combined Sample and Target Type</prop>
												<prop name="Position">15</prop>
												<prop name="IsDefault">0</prop>
												<obj name="ChannelProp" class="ChannelProperty" version="1">
													<prop name="ChannelIdx">0</prop>
												</obj>
											</obj>
											<obj name="PropertyObject" class="QuantConcProperty" version="4">
												<prop name="PropertyTypeName">Concentration</prop>
												<prop name="Position">15</prop>
												<prop name="IsDefault">1</prop>
												<prop name="Concentration">0</prop>
												<obj name="ChannelProp" class="ChannelProperty" version="1">
													<prop name="ChannelIdx">0</prop>
												</obj>
												<prop name="ReadOnly">1</prop>
											</obj>
											<obj name="PropertyObject" class="QuantCpHighProp" version="4">
												<prop name="PropertyTypeName">Cp High</prop>
												<prop name="Position">15</prop>
												<prop name="IsDefault">1</prop>
												<prop name="CpRangeHigh">0</prop>
												<obj name="ChannelProp" class="ChannelProperty" version="1">
													<prop name="ChannelIdx">0</prop>
												</obj>
												<prop name="ReadOnly">1</prop>
											</obj>
											<obj name="PropertyObject" class="QuantCpLowProp" version="4">
												<prop name="PropertyTypeName">Cp Low</prop>
												<prop name="Position">15</prop>
												<prop name="IsDefault">1</prop>
												<prop name="CpRangeLow">0</prop>
												<obj name="ChannelProp" class="ChannelProperty" version="1">
													<prop name="ChannelIdx">0</prop>
												</obj>
												<prop name="ReadOnly">1</prop>
											</obj>
											<obj name="PropertyObject" class="RQEffProp" version="4">
												<prop name="PropertyTypeName">Efficiency</prop>
												<prop name="Position">15</prop>
												<prop name="IsDefault">1</prop>
												<prop name="Efficiency">2</prop>
												<obj name="ChannelProp" class="ChannelProperty" version="1">
													<prop name="ChannelIdx">0</prop>
												</obj>
											</obj>
											<obj name="PropertyObject" class="ChannelGenotype" version="4">
												<prop name="PropertyTypeName">Melt Geno Genotype</prop>
												<prop name="Position">15</prop>
												<prop name="IsDefault">1</prop>
												<prop name="ReadOnly">1</prop>
												<obj name="ChannelProp" class="ChannelProperty" version="1">
													<prop name="ChannelIdx">0</prop>
												</obj>
											</obj>
											<obj name="PropertyObject" class="GroupChannelTypeProp" version="4">
												<prop name="PropertyTypeName">Melt Geno Sample Type</prop>
												<prop name="Position">15</prop>
												<prop name="IsDefault">0</prop>
												<prop name="GroupSampleType">mstUnknown</prop>
												<obj name="ChannelProp" class="ChannelProperty" version="1">
													<prop name="ChannelIdx">0</prop>
												</obj>
											</obj>
											<obj name="PropertyObject" class="QuantSampleTypeProperty" version="4">
												<prop name="PropertyTypeName">Quantification Sample Type</prop>
												<prop name="Position">15</prop>
												<prop name="IsDefault">0</prop>
												<prop name="SampleType">qsUnknown</prop>
												<obj name="ChannelProp" class="ChannelProperty" version="1">
													<prop name="ChannelIdx">0</prop>
												</obj>
											</obj>
											<obj name="PropertyObject" class="ChannelGenotype" version="4">
												<prop name="PropertyTypeName">Scanning Genotype</prop>
												<prop name="Position">15</prop>
												<prop name="IsDefault">1</prop>
												<prop name="ReadOnly">1</prop>
												<obj name="ChannelProp" class="ChannelProperty" version="1">
													<prop name="ChannelIdx">0</prop>
												</obj>
											</obj>
											<obj name="PropertyObject" class="GroupChannelTypeProp" version="4">
												<prop name="PropertyTypeName">Scanning Sample Type</prop>
												<prop name="Position">15</prop>
												<prop name="IsDefault">0</prop>
												<prop name="GroupSampleType">mstUnknown</prop>
												<obj name="ChannelProp" class="ChannelProperty" version="1">
													<prop name="ChannelIdx">0</prop>
												</obj>
											</obj>
											<obj name="PropertyObject" class="TargetName" version="4">
												<prop name="PropertyTypeName">Target Name</prop>
												<prop name="Position">15</prop>
												<prop name="IsDefault">0</prop>
												<prop name="name">C1QTNF1</prop>
												<obj name="ChannelProp" class="ChannelProperty" version="1">
													<prop name="ChannelIdx">0</prop>
												</obj>
											</obj>
											<obj name="PropertyObject" class="RQTargetProperty" version="4">
												<prop name="PropertyTypeName">Target Type</prop>
												<prop name="Position">15</prop>
												<prop name="IsDefault">0</prop>
												<prop name="TargetType">dtTarget</prop>
												<obj name="ChannelProp" class="ChannelProperty" version="1">
													<prop name="ChannelIdx">0</prop>
												</obj>
											</obj>
										</list>
									</obj>
								</list>
							</obj>
						</obj>
						<prop name="ChannelPropertyCount">1</prop>
						<prop name="ContainerPosition">15</prop>
						<prop name="HasSampleProperties">1</prop>
						<obj name="SampleProperties" class="PropertyList" version="1">
							<list name="emlist" count="14">
								<obj name="PropertyObject" class="SamplePrefColor" version="4">
									<prop name="PropertyTypeName">Color</prop>
									<prop name="Position">15</prop>
									<prop name="IsDefault">0</prop>
									<prop name="Color">clFuchsia</prop>
								</obj>
								<obj name="PropertyObject" class="DominantChannelProp" version="4">
									<prop name="PropertyTypeName">Dominant Channel</prop>
									<prop name="Position">15</prop>
									<prop name="IsDefault">0</prop>
									<prop name="DominantChannel">0</prop>
								</obj>
								<obj name="PropertyObject" class="Genotype" version="4">
									<prop name="PropertyTypeName">EndPt Genotype</prop>
									<prop name="Position">15</prop>
									<prop name="IsDefault">1</prop>
									<prop name="ReadOnly">1</prop>
								</obj>
								<obj name="PropertyObject" class="GroupingSample" version="4">
									<prop name="PropertyTypeName">EndPt Sample Type</prop>
									<prop name="Position">15</prop>
									<prop name="IsDefault">0</prop>
									<prop name="GroupSampleType">mstUnknown</prop>
								</obj>
								<obj name="PropertyObject" class="SamplePrefLineStyle" version="4">
									<prop name="PropertyTypeName">Line Style</prop>
									<prop name="Position">15</prop>
									<prop name="IsDefault">0</prop>
									<prop name="LineStyle">psSolid</prop>
								</obj>
								<obj name="PropertyObject" class="GenSampleEditNotes" version="4">
									<prop name="PropertyTypeName">Notes</prop>
									<prop name="Position">15</prop>
									<prop name="IsDefault">1</prop>
								</obj>
								<obj name="PropertyObject" class="SamplePrefPointStyle" version="4">
									<prop name="PropertyTypeName">Point Style</prop>
									<prop name="Position">15</prop>
									<prop name="IsDefault">0</prop>
									<prop name="PointStyle">psNothing</prop>
								</obj>
								<obj name="PropertyObject" class="GenSampleEditPosition" version="4">
									<prop name="PropertyTypeName">Position</prop>
									<prop name="Position">15</prop>
									<prop name="IsDefault">1</prop>
								</obj>
								<obj name="PropertyObject" class="GenSampleEditReplicate" version="4">
									<prop name="PropertyTypeName">Replicate of</prop>
									<prop name="Position">15</prop>
									<prop name="IsDefault">0</prop>
									<prop name="ReplicateOf">15</prop>
								</obj>
								<obj name="PropertyObject" class="HTCSampleID" version="4">
									<prop name="PropertyTypeName">Sample ID</prop>
									<prop name="Position">15</prop>
									<prop name="IsDefault">1</prop>
								</obj>
								<obj name="PropertyObject" class="GenSampleEditName" version="4">
									<prop name="PropertyTypeName">Sample Name</prop>
									<prop name="Position">15</prop>
									<prop name="IsDefault">0</prop>
									<prop name="name">10.2C</prop>
								</obj>
								<obj name="PropertyObject" class="HTCSamplePrepNotes" version="4">
									<prop name="PropertyTypeName">Sample Prep Notes</prop>
									<prop name="Position">15</prop>
									<prop name="IsDefault">1</prop>
								</obj>
								<obj name="PropertyObject" class="GenSampleEditSubset" version="4">
									<prop name="PropertyTypeName">Subsets</prop>
									<prop name="Position">15</prop>
									<prop name="IsDefault">1</prop>
								</obj>
								<obj name="PropertyObject" class="SamplePrefWidth" version="5">
									<prop name="PropertyTypeName">Width</prop>
									<prop name="Position">15</prop>
									<prop name="IsDefault">1</prop>
									<prop name="Width">1</prop>
								</obj>
							</list>
						</obj>
					</obj>
					<obj name="item" class="SamplePropInfo" version="1">
						<obj name="ChannelProperties" class="ChanPropList" version="2">
							<obj name="ChannelProperties" class="EMList" version="1">
								<list name="emlist" count="1">
									<obj name="item" class="PropertyList" version="1">
										<list name="emlist" count="12">
											<obj name="PropertyObject" class="RQSampleTargetProperty" version="4">
												<prop name="PropertyTypeName">Combined Sample and Target Type</prop>
												<prop name="Position">16</prop>
												<prop name="IsDefault">0</prop>
												<obj name="ChannelProp" class="ChannelProperty" version="1">
													<prop name="ChannelIdx">0</prop>
												</obj>
											</obj>
											<obj name="PropertyObject" class="QuantConcProperty" version="4">
												<prop name="PropertyTypeName">Concentration</prop>
												<prop name="Position">16</prop>
												<prop name="IsDefault">1</prop>
												<prop name="Concentration">0</prop>
												<obj name="ChannelProp" class="ChannelProperty" version="1">
													<prop name="ChannelIdx">0</prop>
												</obj>
												<prop name="ReadOnly">1</prop>
											</obj>
											<obj name="PropertyObject" class="QuantCpHighProp" version="4">
												<prop name="PropertyTypeName">Cp High</prop>
												<prop name="Position">16</prop>
												<prop name="IsDefault">1</prop>
												<prop name="CpRangeHigh">0</prop>
												<obj name="ChannelProp" class="ChannelProperty" version="1">
													<prop name="ChannelIdx">0</prop>
												</obj>
												<prop name="ReadOnly">1</prop>
											</obj>
											<obj name="PropertyObject" class="QuantCpLowProp" version="4">
												<prop name="PropertyTypeName">Cp Low</prop>
												<prop name="Position">16</prop>
												<prop name="IsDefault">1</prop>
												<prop name="CpRangeLow">0</prop>
												<obj name="ChannelProp" class="ChannelProperty" version="1">
													<prop name="ChannelIdx">0</prop>
												</obj>
												<prop name="ReadOnly">1</prop>
											</obj>
											<obj name="PropertyObject" class="RQEffProp" version="4">
												<prop name="PropertyTypeName">Efficiency</prop>
												<prop name="Position">16</prop>
												<prop name="IsDefault">1</prop>
												<prop name="Efficiency">2</prop>
												<obj name="ChannelProp" class="ChannelProperty" version="1">
													<prop name="ChannelIdx">0</prop>
												</obj>
											</obj>
											<obj name="PropertyObject" class="ChannelGenotype" version="4">
												<prop name="PropertyTypeName">Melt Geno Genotype</prop>
												<prop name="Position">16</prop>
												<prop name="IsDefault">1</prop>
												<prop name="ReadOnly">1</prop>
												<obj name="ChannelProp" class="ChannelProperty" version="1">
													<prop name="ChannelIdx">0</prop>
												</obj>
											</obj>
											<obj name="PropertyObject" class="GroupChannelTypeProp" version="4">
												<prop name="PropertyTypeName">Melt Geno Sample Type</prop>
												<prop name="Position">16</prop>
												<prop name="IsDefault">0</prop>
												<prop name="GroupSampleType">mstUnknown</prop>
												<obj name="ChannelProp" class="ChannelProperty" version="1">
													<prop name="ChannelIdx">0</prop>
												</obj>
											</obj>
											<obj name="PropertyObject" class="QuantSampleTypeProperty" version="4">
												<prop name="PropertyTypeName">Quantification Sample Type</prop>
												<prop name="Position">16</prop>
												<prop name="IsDefault">0</prop>
												<prop name="SampleType">qsUnknown</prop>
												<obj name="ChannelProp" class="ChannelProperty" version="1">
													<prop name="ChannelIdx">0</prop>
												</obj>
											</obj>
											<obj name="PropertyObject" class="ChannelGenotype" version="4">
												<prop name="PropertyTypeName">Scanning Genotype</prop>
												<prop name="Position">16</prop>
												<prop name="IsDefault">1</prop>
												<prop name="ReadOnly">1</prop>
												<obj name="ChannelProp" class="ChannelProperty" version="1">
													<prop name="ChannelIdx">0</prop>
												</obj>
											</obj>
											<obj name="PropertyObject" class="GroupChannelTypeProp" version="4">
												<prop name="PropertyTypeName">Scanning Sample Type</prop>
												<prop name="Position">16</prop>
												<prop name="IsDefault">0</prop>
												<prop name="GroupSampleType">mstUnknown</prop>
												<obj name="ChannelProp" class="ChannelProperty" version="1">
													<prop name="ChannelIdx">0</prop>
												</obj>
											</obj>
											<obj name="PropertyObject" class="TargetName" version="4">
												<prop name="PropertyTypeName">Target Name</prop>
												<prop name="Position">16</prop>
												<prop name="IsDefault">0</prop>
												<prop name="name">C1QTNF1</prop>
												<obj name="ChannelProp" class="ChannelProperty" version="1">
													<prop name="ChannelIdx">0</prop>
												</obj>
											</obj>
											<obj name="PropertyObject" class="RQTargetProperty" version="4">
												<prop name="PropertyTypeName">Target Type</prop>
												<prop name="Position">16</prop>
												<prop name="IsDefault">0</prop>
												<prop name="TargetType">dtTarget</prop>
												<obj name="ChannelProp" class="ChannelProperty" version="1">
													<prop name="ChannelIdx">0</prop>
												</obj>
											</obj>
										</list>
									</obj>
								</list>
							</obj>
						</obj>
						<prop name="ChannelPropertyCount">1</prop>
						<prop name="ContainerPosition">16</prop>
						<prop name="HasSampleProperties">1</prop>
						<obj name="SampleProperties" class="PropertyList" version="1">
							<list name="emlist" count="14">
								<obj name="PropertyObject" class="SamplePrefColor" version="4">
									<prop name="PropertyTypeName">Color</prop>
									<prop name="Position">16</prop>
									<prop name="IsDefault">0</prop>
									<prop name="Color">clGray</prop>
								</obj>
								<obj name="PropertyObject" class="DominantChannelProp" version="4">
									<prop name="PropertyTypeName">Dominant Channel</prop>
									<prop name="Position">16</prop>
									<prop name="IsDefault">0</prop>
									<prop name="DominantChannel">0</prop>
								</obj>
								<obj name="PropertyObject" class="Genotype" version="4">
									<prop name="PropertyTypeName">EndPt Genotype</prop>
									<prop name="Position">16</prop>
									<prop name="IsDefault">1</prop>
									<prop name="ReadOnly">1</prop>
								</obj>
								<obj name="PropertyObject" class="GroupingSample" version="4">
									<prop name="PropertyTypeName">EndPt Sample Type</prop>
									<prop name="Position">16</prop>
									<prop name="IsDefault">0</prop>
									<prop name="GroupSampleType">mstUnknown</prop>
								</obj>
								<obj name="PropertyObject" class="SamplePrefLineStyle" version="4">
									<prop name="PropertyTypeName">Line Style</prop>
									<prop name="Position">16</prop>
									<prop name="IsDefault">0</prop>
									<prop name="LineStyle">psSolid</prop>
								</obj>
								<obj name="PropertyObject" class="GenSampleEditNotes" version="4">
									<prop name="PropertyTypeName">Notes</prop>
									<prop name="Position">16</prop>
									<prop name="IsDefault">1</prop>
								</obj>
								<obj name="PropertyObject" class="SamplePrefPointStyle" version="4">
									<prop name="PropertyTypeName">Point Style</prop>
									<prop name="Position">16</prop>
									<prop name="IsDefault">0</prop>
									<prop name="PointStyle">psNothing</prop>
								</obj>
								<obj name="PropertyObject" class="GenSampleEditPosition" version="4">
									<prop name="PropertyTypeName">Position</prop>
									<prop name="Position">16</prop>
									<prop name="IsDefault">1</prop>
								</obj>
								<obj name="PropertyObject" class="GenSampleEditReplicate" version="4">
									<prop name="PropertyTypeName">Replicate of</prop>
									<prop name="Position">16</prop>
									<prop name="IsDefault">0</prop>
									<prop name="ReplicateOf">15</prop>
								</obj>
								<obj name="PropertyObject" class="HTCSampleID" version="4">
									<prop name="PropertyTypeName">Sample ID</prop>
									<prop name="Position">16</prop>
									<prop name="IsDefault">1</prop>
								</obj>
								<obj name="PropertyObject" class="GenSampleEditName" version="4">
									<prop name="PropertyTypeName">Sample Name</prop>
									<prop name="Position">16</prop>
									<prop name="IsDefault">0</prop>
									<prop name="name">10.2C</prop>
								</obj>
								<obj name="PropertyObject" class="HTCSamplePrepNotes" version="4">
									<prop name="PropertyTypeName">Sample Prep Notes</prop>
									<prop name="Position">16</prop>
									<prop name="IsDefault">1</prop>
								</obj>
								<obj name="PropertyObject" class="GenSampleEditSubset" version="4">
									<prop name="PropertyTypeName">Subsets</prop>
									<prop name="Position">16</prop>
									<prop name="IsDefault">1</prop>
								</obj>
								<obj name="PropertyObject" class="SamplePrefWidth" version="5">
									<prop name="PropertyTypeName">Width</prop>
									<prop name="Position">16</prop>
									<prop name="IsDefault">1</prop>
									<prop name="Width">1</prop>
								</obj>
							</list>
						</obj>
					</obj>
					<obj name="item" class="SamplePropInfo" version="1">
						<obj name="ChannelProperties" class="ChanPropList" version="2">
							<obj name="ChannelProperties" class="EMList" version="1">
								<list name="emlist" count="1">
									<obj name="item" class="PropertyList" version="1">
										<list name="emlist" count="12">
											<obj name="PropertyObject" class="RQSampleTargetProperty" version="4">
												<prop name="PropertyTypeName">Combined Sample and Target Type</prop>
												<prop name="Position">17</prop>
												<prop name="IsDefault">0</prop>
												<obj name="ChannelProp" class="ChannelProperty" version="1">
													<prop name="ChannelIdx">0</prop>
												</obj>
											</obj>
											<obj name="PropertyObject" class="QuantConcProperty" version="4">
												<prop name="PropertyTypeName">Concentration</prop>
												<prop name="Position">17</prop>
												<prop name="IsDefault">1</prop>
												<prop name="Concentration">0</prop>
												<obj name="ChannelProp" class="ChannelProperty" version="1">
													<prop name="ChannelIdx">0</prop>
												</obj>
												<prop name="ReadOnly">1</prop>
											</obj>
											<obj name="PropertyObject" class="QuantCpHighProp" version="4">
												<prop name="PropertyTypeName">Cp High</prop>
												<prop name="Position">17</prop>
												<prop name="IsDefault">1</prop>
												<prop name="CpRangeHigh">0</prop>
												<obj name="ChannelProp" class="ChannelProperty" version="1">
													<prop name="ChannelIdx">0</prop>
												</obj>
												<prop name="ReadOnly">1</prop>
											</obj>
											<obj name="PropertyObject" class="QuantCpLowProp" version="4">
												<prop name="PropertyTypeName">Cp Low</prop>
												<prop name="Position">17</prop>
												<prop name="IsDefault">1</prop>
												<prop name="CpRangeLow">0</prop>
												<obj name="ChannelProp" class="ChannelProperty" version="1">
													<prop name="ChannelIdx">0</prop>
												</obj>
												<prop name="ReadOnly">1</prop>
											</obj>
											<obj name="PropertyObject" class="RQEffProp" version="4">
												<prop name="PropertyTypeName">Efficiency</prop>
												<prop name="Position">17</prop>
												<prop name="IsDefault">1</prop>
												<prop name="Efficiency">2</prop>
												<obj name="ChannelProp" class="ChannelProperty" version="1">
													<prop name="ChannelIdx">0</prop>
												</obj>
											</obj>
											<obj name="PropertyObject" class="ChannelGenotype" version="4">
												<prop name="PropertyTypeName">Melt Geno Genotype</prop>
												<prop name="Position">17</prop>
												<prop name="IsDefault">1</prop>
												<prop name="ReadOnly">1</prop>
												<obj name="ChannelProp" class="ChannelProperty" version="1">
													<prop name="ChannelIdx">0</prop>
												</obj>
											</obj>
											<obj name="PropertyObject" class="GroupChannelTypeProp" version="4">
												<prop name="PropertyTypeName">Melt Geno Sample Type</prop>
												<prop name="Position">17</prop>
												<prop name="IsDefault">0</prop>
												<prop name="GroupSampleType">mstUnknown</prop>
												<obj name="ChannelProp" class="ChannelProperty" version="1">
													<prop name="ChannelIdx">0</prop>
												</obj>
											</obj>
											<obj name="PropertyObject" class="QuantSampleTypeProperty" version="4">
												<prop name="PropertyTypeName">Quantification Sample Type</prop>
												<prop name="Position">17</prop>
												<prop name="IsDefault">0</prop>
												<prop name="SampleType">qsUnknown</prop>
												<obj name="ChannelProp" class="ChannelProperty" version="1">
													<prop name="ChannelIdx">0</prop>
												</obj>
											</obj>
											<obj name="PropertyObject" class="ChannelGenotype" version="4">
												<prop name="PropertyTypeName">Scanning Genotype</prop>
												<prop name="Position">17</prop>
												<prop name="IsDefault">1</prop>
												<prop name="ReadOnly">1</prop>
												<obj name="ChannelProp" class="ChannelProperty" version="1">
													<prop name="ChannelIdx">0</prop>
												</obj>
											</obj>
											<obj name="PropertyObject" class="GroupChannelTypeProp" version="4">
												<prop name="PropertyTypeName">Scanning Sample Type</prop>
												<prop name="Position">17</prop>
												<prop name="IsDefault">0</prop>
												<prop name="GroupSampleType">mstUnknown</prop>
												<obj name="ChannelProp" class="ChannelProperty" version="1">
													<prop name="ChannelIdx">0</prop>
												</obj>
											</obj>
											<obj name="PropertyObject" class="TargetName" version="4">
												<prop name="PropertyTypeName">Target Name</prop>
												<prop name="Position">17</prop>
												<prop name="IsDefault">0</prop>
												<prop name="name">C1QTNF1</prop>
												<obj name="ChannelProp" class="ChannelProperty" version="1">
													<prop name="ChannelIdx">0</prop>
												</obj>
											</obj>
											<obj name="PropertyObject" class="RQTargetProperty" version="4">
												<prop name="PropertyTypeName">Target Type</prop>
												<prop name="Position">17</prop>
												<prop name="IsDefault">0</prop>
												<prop name="TargetType">dtTarget</prop>
												<obj name="ChannelProp" class="ChannelProperty" version="1">
													<prop name="ChannelIdx">0</prop>
												</obj>
											</obj>
										</list>
									</obj>
								</list>
							</obj>
						</obj>
						<prop name="ChannelPropertyCount">1</prop>
						<prop name="ContainerPosition">17</prop>
						<prop name="HasSampleProperties">1</prop>
						<obj name="SampleProperties" class="PropertyList" version="1">
							<list name="emlist" count="14">
								<obj name="PropertyObject" class="SamplePrefColor" version="4">
									<prop name="PropertyTypeName">Color</prop>
									<prop name="Position">17</prop>
									<prop name="IsDefault">0</prop>
									<prop name="Color">$0012D7FA</prop>
								</obj>
								<obj name="PropertyObject" class="DominantChannelProp" version="4">
									<prop name="PropertyTypeName">Dominant Channel</prop>
									<prop name="Position">17</prop>
									<prop name="IsDefault">0</prop>
									<prop name="DominantChannel">0</prop>
								</obj>
								<obj name="PropertyObject" class="Genotype" version="4">
									<prop name="PropertyTypeName">EndPt Genotype</prop>
									<prop name="Position">17</prop>
									<prop name="IsDefault">1</prop>
									<prop name="ReadOnly">1</prop>
								</obj>
								<obj name="PropertyObject" class="GroupingSample" version="4">
									<prop name="PropertyTypeName">EndPt Sample Type</prop>
									<prop name="Position">17</prop>
									<prop name="IsDefault">0</prop>
									<prop name="GroupSampleType">mstUnknown</prop>
								</obj>
								<obj name="PropertyObject" class="SamplePrefLineStyle" version="4">
									<prop name="PropertyTypeName">Line Style</prop>
									<prop name="Position">17</prop>
									<prop name="IsDefault">0</prop>
									<prop name="LineStyle">psSolid</prop>
								</obj>
								<obj name="PropertyObject" class="GenSampleEditNotes" version="4">
									<prop name="PropertyTypeName">Notes</prop>
									<prop name="Position">17</prop>
									<prop name="IsDefault">1</prop>
								</obj>
								<obj name="PropertyObject" class="SamplePrefPointStyle" version="4">
									<prop name="PropertyTypeName">Point Style</prop>
									<prop name="Position">17</prop>
									<prop name="IsDefault">0</prop>
									<prop name="PointStyle">psNothing</prop>
								</obj>
								<obj name="PropertyObject" class="GenSampleEditPosition" version="4">
									<prop name="PropertyTypeName">Position</prop>
									<prop name="Position">17</prop>
									<prop name="IsDefault">1</prop>
								</obj>
								<obj name="PropertyObject" class="GenSampleEditReplicate" version="4">
									<prop name="PropertyTypeName">Replicate of</prop>
									<prop name="Position">17</prop>
									<prop name="IsDefault">0</prop>
									<prop name="ReplicateOf">15</prop>
								</obj>
								<obj name="PropertyObject" class="HTCSampleID" version="4">
									<prop name="PropertyTypeName">Sample ID</prop>
									<prop name="Position">17</prop>
									<prop name="IsDefault">1</prop>
								</obj>
								<obj name="PropertyObject" class="GenSampleEditName" version="4">
									<prop name="PropertyTypeName">Sample Name</prop>
									<prop name="Position">17</prop>
									<prop name="IsDefault">0</prop>
									<prop name="name">10.2C</prop>
								</obj>
								<obj name="PropertyObject" class="HTCSamplePrepNotes" version="4">
									<prop name="PropertyTypeName">Sample Prep Notes</prop>
									<prop name="Position">17</prop>
									<prop name="IsDefault">1</prop>
								</obj>
								<obj name="PropertyObject" class="GenSampleEditSubset" version="4">
									<prop name="PropertyTypeName">Subsets</prop>
									<prop name="Position">17</prop>
									<prop name="IsDefault">1</prop>
								</obj>
								<obj name="PropertyObject" class="SamplePrefWidth" version="5">
									<prop name="PropertyTypeName">Width</prop>
									<prop name="Position">17</prop>
									<prop name="IsDefault">1</prop>
									<prop name="Width">1</prop>
								</obj>
							</list>
						</obj>
					</obj>
					<obj name="item" class="SamplePropInfo" version="1">
						<obj name="ChannelProperties" class="ChanPropList" version="2">
							<obj name="ChannelProperties" class="EMList" version="1">
								<list name="emlist" count="1">
									<obj name="item" class="PropertyList" version="1">
										<list name="emlist" count="12">
											<obj name="PropertyObject" class="RQSampleTargetProperty" version="4">
												<prop name="PropertyTypeName">Combined Sample and Target Type</prop>
												<prop name="Position">18</prop>
												<prop name="IsDefault">0</prop>
												<obj name="ChannelProp" class="ChannelProperty" version="1">
													<prop name="ChannelIdx">0</prop>
												</obj>
											</obj>
											<obj name="PropertyObject" class="QuantConcProperty" version="4">
												<prop name="PropertyTypeName">Concentration</prop>
												<prop name="Position">18</prop>
												<prop name="IsDefault">1</prop>
												<prop name="Concentration">0</prop>
												<obj name="ChannelProp" class="ChannelProperty" version="1">
													<prop name="ChannelIdx">0</prop>
												</obj>
												<prop name="ReadOnly">1</prop>
											</obj>
											<obj name="PropertyObject" class="QuantCpHighProp" version="4">
												<prop name="PropertyTypeName">Cp High</prop>
												<prop name="Position">18</prop>
												<prop name="IsDefault">1</prop>
												<prop name="CpRangeHigh">0</prop>
												<obj name="ChannelProp" class="ChannelProperty" version="1">
													<prop name="ChannelIdx">0</prop>
												</obj>
												<prop name="ReadOnly">1</prop>
											</obj>
											<obj name="PropertyObject" class="QuantCpLowProp" version="4">
												<prop name="PropertyTypeName">Cp Low</prop>
												<prop name="Position">18</prop>
												<prop name="IsDefault">1</prop>
												<prop name="CpRangeLow">0</prop>
												<obj name="ChannelProp" class="ChannelProperty" version="1">
													<prop name="ChannelIdx">0</prop>
												</obj>
												<prop name="ReadOnly">1</prop>
											</obj>
											<obj name="PropertyObject" class="RQEffProp" version="4">
												<prop name="PropertyTypeName">Efficiency</prop>
												<prop name="Position">18</prop>
												<prop name="IsDefault">1</prop>
												<prop name="Efficiency">2</prop>
												<obj name="ChannelProp" class="ChannelProperty" version="1">
													<prop name="ChannelIdx">0</prop>
												</obj>
											</obj>
											<obj name="PropertyObject" class="ChannelGenotype" version="4">
												<prop name="PropertyTypeName">Melt Geno Genotype</prop>
												<prop name="Position">18</prop>
												<prop name="IsDefault">1</prop>
												<prop name="ReadOnly">1</prop>
												<obj name="ChannelProp" class="ChannelProperty" version="1">
													<prop name="ChannelIdx">0</prop>
												</obj>
											</obj>
											<obj name="PropertyObject" class="GroupChannelTypeProp" version="4">
												<prop name="PropertyTypeName">Melt Geno Sample Type</prop>
												<prop name="Position">18</prop>
												<prop name="IsDefault">0</prop>
												<prop name="GroupSampleType">mstUnknown</prop>
												<obj name="ChannelProp" class="ChannelProperty" version="1">
													<prop name="ChannelIdx">0</prop>
												</obj>
											</obj>
											<obj name="PropertyObject" class="QuantSampleTypeProperty" version="4">
												<prop name="PropertyTypeName">Quantification Sample Type</prop>
												<prop name="Position">18</prop>
												<prop name="IsDefault">0</prop>
												<prop name="SampleType">qsUnknown</prop>
												<obj name="ChannelProp" class="ChannelProperty" version="1">
													<prop name="ChannelIdx">0</prop>
												</obj>
											</obj>
											<obj name="PropertyObject" class="ChannelGenotype" version="4">
												<prop name="PropertyTypeName">Scanning Genotype</prop>
												<prop name="Position">18</prop>
												<prop name="IsDefault">1</prop>
												<prop name="ReadOnly">1</prop>
												<obj name="ChannelProp" class="ChannelProperty" version="1">
													<prop name="ChannelIdx">0</prop>
												</obj>
											</obj>
											<obj name="PropertyObject" class="GroupChannelTypeProp" version="4">
												<prop name="PropertyTypeName">Scanning Sample Type</prop>
												<prop name="Position">18</prop>
												<prop name="IsDefault">0</prop>
												<prop name="GroupSampleType">mstUnknown</prop>
												<obj name="ChannelProp" class="ChannelProperty" version="1">
													<prop name="ChannelIdx">0</prop>
												</obj>
											</obj>
											<obj name="PropertyObject" class="TargetName" version="4">
												<prop name="PropertyTypeName">Target Name</prop>
												<prop name="Position">18</prop>
												<prop name="IsDefault">0</prop>
												<prop name="name">ACT</prop>
												<obj name="ChannelProp" class="ChannelProperty" version="1">
													<prop name="ChannelIdx">0</prop>
												</obj>
											</obj>
											<obj name="PropertyObject" class="RQTargetProperty" version="4">
												<prop name="PropertyTypeName">Target Type</prop>
												<prop name="Position">18</prop>
												<prop name="IsDefault">0</prop>
												<prop name="TargetType">dtReference</prop>
												<obj name="ChannelProp" class="ChannelProperty" version="1">
													<prop name="ChannelIdx">0</prop>
												</obj>
											</obj>
										</list>
									</obj>
								</list>
							</obj>
						</obj>
						<prop name="ChannelPropertyCount">1</prop>
						<prop name="ContainerPosition">18</prop>
						<prop name="HasSampleProperties">1</prop>
						<obj name="SampleProperties" class="PropertyList" version="1">
							<list name="emlist" count="14">
								<obj name="PropertyObject" class="SamplePrefColor" version="4">
									<prop name="PropertyTypeName">Color</prop>
									<prop name="Position">18</prop>
									<prop name="IsDefault">0</prop>
									<prop name="Color">$00000097</prop>
								</obj>
								<obj name="PropertyObject" class="DominantChannelProp" version="4">
									<prop name="PropertyTypeName">Dominant Channel</prop>
									<prop name="Position">18</prop>
									<prop name="IsDefault">0</prop>
									<prop name="DominantChannel">0</prop>
								</obj>
								<obj name="PropertyObject" class="Genotype" version="4">
									<prop name="PropertyTypeName">EndPt Genotype</prop>
									<prop name="Position">18</prop>
									<prop name="IsDefault">1</prop>
									<prop name="ReadOnly">1</prop>
								</obj>
								<obj name="PropertyObject" class="GroupingSample" version="4">
									<prop name="PropertyTypeName">EndPt Sample Type</prop>
									<prop name="Position">18</prop>
									<prop name="IsDefault">0</prop>
									<prop name="GroupSampleType">mstUnknown</prop>
								</obj>
								<obj name="PropertyObject" class="SamplePrefLineStyle" version="4">
									<prop name="PropertyTypeName">Line Style</prop>
									<prop name="Position">18</prop>
									<prop name="IsDefault">0</prop>
									<prop name="LineStyle">psSolid</prop>
								</obj>
								<obj name="PropertyObject" class="GenSampleEditNotes" version="4">
									<prop name="PropertyTypeName">Notes</prop>
									<prop name="Position">18</prop>
									<prop name="IsDefault">1</prop>
								</obj>
								<obj name="PropertyObject" class="SamplePrefPointStyle" version="4">
									<prop name="PropertyTypeName">Point Style</prop>
									<prop name="Position">18</prop>
									<prop name="IsDefault">0</prop>
									<prop name="PointStyle">psNothing</prop>
								</obj>
								<obj name="PropertyObject" class="GenSampleEditPosition" version="4">
									<prop name="PropertyTypeName">Position</prop>
									<prop name="Position">18</prop>
									<prop name="IsDefault">1</prop>
								</obj>
								<obj name="PropertyObject" class="GenSampleEditReplicate" version="4">
									<prop name="PropertyTypeName">Replicate of</prop>
									<prop name="Position">18</prop>
									<prop name="IsDefault">0</prop>
									<prop name="ReplicateOf">18</prop>
								</obj>
								<obj name="PropertyObject" class="HTCSampleID" version="4">
									<prop name="PropertyTypeName">Sample ID</prop>
									<prop name="Position">18</prop>
									<prop name="IsDefault">1</prop>
								</obj>
								<obj name="PropertyObject" class="GenSampleEditName" version="4">
									<prop name="PropertyTypeName">Sample Name</prop>
									<prop name="Position">18</prop>
									<prop name="IsDefault">0</prop>
									<prop name="name">25.1C</prop>
								</obj>
								<obj name="PropertyObject" class="HTCSamplePrepNotes" version="4">
									<prop name="PropertyTypeName">Sample Prep Notes</prop>
									<prop name="Position">18</prop>
									<prop name="IsDefault">1</prop>
								</obj>
								<obj name="PropertyObject" class="GenSampleEditSubset" version="4">
									<prop name="PropertyTypeName">Subsets</prop>
									<prop name="Position">18</prop>
									<prop name="IsDefault">1</prop>
								</obj>
								<obj name="PropertyObject" class="SamplePrefWidth" version="5">
									<prop name="PropertyTypeName">Width</prop>
									<prop name="Position">18</prop>
									<prop name="IsDefault">1</prop>
									<prop name="Width">1</prop>
								</obj>
							</list>
						</obj>
					</obj>
					<obj name="item" class="SamplePropInfo" version="1">
						<obj name="ChannelProperties" class="ChanPropList" version="2">
							<obj name="ChannelProperties" class="EMList" version="1">
								<list name="emlist" count="1">
									<obj name="item" class="PropertyList" version="1">
										<list name="emlist" count="12">
											<obj name="PropertyObject" class="RQSampleTargetProperty" version="4">
												<prop name="PropertyTypeName">Combined Sample and Target Type</prop>
												<prop name="Position">19</prop>
												<prop name="IsDefault">0</prop>
												<obj name="ChannelProp" class="ChannelProperty" version="1">
													<prop name="ChannelIdx">0</prop>
												</obj>
											</obj>
											<obj name="PropertyObject" class="QuantConcProperty" version="4">
												<prop name="PropertyTypeName">Concentration</prop>
												<prop name="Position">19</prop>
												<prop name="IsDefault">1</prop>
												<prop name="Concentration">0</prop>
												<obj name="ChannelProp" class="ChannelProperty" version="1">
													<prop name="ChannelIdx">0</prop>
												</obj>
												<prop name="ReadOnly">1</prop>
											</obj>
											<obj name="PropertyObject" class="QuantCpHighProp" version="4">
												<prop name="PropertyTypeName">Cp High</prop>
												<prop name="Position">19</prop>
												<prop name="IsDefault">1</prop>
												<prop name="CpRangeHigh">0</prop>
												<obj name="ChannelProp" class="ChannelProperty" version="1">
													<prop name="ChannelIdx">0</prop>
												</obj>
												<prop name="ReadOnly">1</prop>
											</obj>
											<obj name="PropertyObject" class="QuantCpLowProp" version="4">
												<prop name="PropertyTypeName">Cp Low</prop>
												<prop name="Position">19</prop>
												<prop name="IsDefault">1</prop>
												<prop name="CpRangeLow">0</prop>
												<obj name="ChannelProp" class="ChannelProperty" version="1">
													<prop name="ChannelIdx">0</prop>
												</obj>
												<prop name="ReadOnly">1</prop>
											</obj>
											<obj name="PropertyObject" class="RQEffProp" version="4">
												<prop name="PropertyTypeName">Efficiency</prop>
												<prop name="Position">19</prop>
												<prop name="IsDefault">1</prop>
												<prop name="Efficiency">2</prop>
												<obj name="ChannelProp" class="ChannelProperty" version="1">
													<prop name="ChannelIdx">0</prop>
												</obj>
											</obj>
											<obj name="PropertyObject" class="ChannelGenotype" version="4">
												<prop name="PropertyTypeName">Melt Geno Genotype</prop>
												<prop name="Position">19</prop>
												<prop name="IsDefault">1</prop>
												<prop name="ReadOnly">1</prop>
												<obj name="ChannelProp" class="ChannelProperty" version="1">
													<prop name="ChannelIdx">0</prop>
												</obj>
											</obj>
											<obj name="PropertyObject" class="GroupChannelTypeProp" version="4">
												<prop name="PropertyTypeName">Melt Geno Sample Type</prop>
												<prop name="Position">19</prop>
												<prop name="IsDefault">0</prop>
												<prop name="GroupSampleType">mstUnknown</prop>
												<obj name="ChannelProp" class="ChannelProperty" version="1">
													<prop name="ChannelIdx">0</prop>
												</obj>
											</obj>
											<obj name="PropertyObject" class="QuantSampleTypeProperty" version="4">
												<prop name="PropertyTypeName">Quantification Sample Type</prop>
												<prop name="Position">19</prop>
												<prop name="IsDefault">0</prop>
												<prop name="SampleType">qsUnknown</prop>
												<obj name="ChannelProp" class="ChannelProperty" version="1">
													<prop name="ChannelIdx">0</prop>
												</obj>
											</obj>
											<obj name="PropertyObject" class="ChannelGenotype" version="4">
												<prop name="PropertyTypeName">Scanning Genotype</prop>
												<prop name="Position">19</prop>
												<prop name="IsDefault">1</prop>
												<prop name="ReadOnly">1</prop>
												<obj name="ChannelProp" class="ChannelProperty" version="1">
													<prop name="ChannelIdx">0</prop>
												</obj>
											</obj>
											<obj name="PropertyObject" class="GroupChannelTypeProp" version="4">
												<prop name="PropertyTypeName">Scanning Sample Type</prop>
												<prop name="Position">19</prop>
												<prop name="IsDefault">0</prop>
												<prop name="GroupSampleType">mstUnknown</prop>
												<obj name="ChannelProp" class="ChannelProperty" version="1">
													<prop name="ChannelIdx">0</prop>
												</obj>
											</obj>
											<obj name="PropertyObject" class="TargetName" version="4">
												<prop name="PropertyTypeName">Target Name</prop>
												<prop name="Position">19</prop>
												<prop name="IsDefault">0</prop>
												<prop name="name">ACT</prop>
												<obj name="ChannelProp" class="ChannelProperty" version="1">
													<prop name="ChannelIdx">0</prop>
												</obj>
											</obj>
											<obj name="PropertyObject" class="RQTargetProperty" version="4">
												<prop name="PropertyTypeName">Target Type</prop>
												<prop name="Position">19</prop>
												<prop name="IsDefault">0</prop>
												<prop name="TargetType">dtReference</prop>
												<obj name="ChannelProp" class="ChannelProperty" version="1">
													<prop name="ChannelIdx">0</prop>
												</obj>
											</obj>
										</list>
									</obj>
								</list>
							</obj>
						</obj>
						<prop name="ChannelPropertyCount">1</prop>
						<prop name="ContainerPosition">19</prop>
						<prop name="HasSampleProperties">1</prop>
						<obj name="SampleProperties" class="PropertyList" version="1">
							<list name="emlist" count="14">
								<obj name="PropertyObject" class="SamplePrefColor" version="4">
									<prop name="PropertyTypeName">Color</prop>
									<prop name="Position">19</prop>
									<prop name="IsDefault">0</prop>
									<prop name="Color">$00FFFF0F</prop>
								</obj>
								<obj name="PropertyObject" class="DominantChannelProp" version="4">
									<prop name="PropertyTypeName">Dominant Channel</prop>
									<prop name="Position">19</prop>
									<prop name="IsDefault">0</prop>
									<prop name="DominantChannel">0</prop>
								</obj>
								<obj name="PropertyObject" class="Genotype" version="4">
									<prop name="PropertyTypeName">EndPt Genotype</prop>
									<prop name="Position">19</prop>
									<prop name="IsDefault">1</prop>
									<prop name="ReadOnly">1</prop>
								</obj>
								<obj name="PropertyObject" class="GroupingSample" version="4">
									<prop name="PropertyTypeName">EndPt Sample Type</prop>
									<prop name="Position">19</prop>
									<prop name="IsDefault">0</prop>
									<prop name="GroupSampleType">mstUnknown</prop>
								</obj>
								<obj name="PropertyObject" class="SamplePrefLineStyle" version="4">
									<prop name="PropertyTypeName">Line Style</prop>
									<prop name="Position">19</prop>
									<prop name="IsDefault">0</prop>
									<prop name="LineStyle">psSolid</prop>
								</obj>
								<obj name="PropertyObject" class="GenSampleEditNotes" version="4">
									<prop name="PropertyTypeName">Notes</prop>
									<prop name="Position">19</prop>
									<prop name="IsDefault">1</prop>
								</obj>
								<obj name="PropertyObject" class="SamplePrefPointStyle" version="4">
									<prop name="PropertyTypeName">Point Style</prop>
									<prop name="Position">19</prop>
									<prop name="IsDefault">0</prop>
									<prop name="PointStyle">psNothing</prop>
								</obj>
								<obj name="PropertyObject" class="GenSampleEditPosition" version="4">
									<prop name="PropertyTypeName">Position</prop>
									<prop name="Position">19</prop>
									<prop name="IsDefault">1</prop>
								</obj>
								<obj name="PropertyObject" class="GenSampleEditReplicate" version="4">
									<prop name="PropertyTypeName">Replicate of</prop>
									<prop name="Position">19</prop>
									<prop name="IsDefault">0</prop>
									<prop name="ReplicateOf">18</prop>
								</obj>
								<obj name="PropertyObject" class="HTCSampleID" version="4">
									<prop name="PropertyTypeName">Sample ID</prop>
									<prop name="Position">19</prop>
									<prop name="IsDefault">1</prop>
								</obj>
								<obj name="PropertyObject" class="GenSampleEditName" version="4">
									<prop name="PropertyTypeName">Sample Name</prop>
									<prop name="Position">19</prop>
									<prop name="IsDefault">0</prop>
									<prop name="name">25.1C</prop>
								</obj>
								<obj name="PropertyObject" class="HTCSamplePrepNotes" version="4">
									<prop name="PropertyTypeName">Sample Prep Notes</prop>
									<prop name="Position">19</prop>
									<prop name="IsDefault">1</prop>
								</obj>
								<obj name="PropertyObject" class="GenSampleEditSubset" version="4">
									<prop name="PropertyTypeName">Subsets</prop>
									<prop name="Position">19</prop>
									<prop name="IsDefault">1</prop>
								</obj>
								<obj name="PropertyObject" class="SamplePrefWidth" version="5">
									<prop name="PropertyTypeName">Width</prop>
									<prop name="Position">19</prop>
									<prop name="IsDefault">1</prop>
									<prop name="Width">1</prop>
								</obj>
							</list>
						</obj>
					</obj>
					<obj name="item" class="SamplePropInfo" version="1">
						<obj name="ChannelProperties" class="ChanPropList" version="2">
							<obj name="ChannelProperties" class="EMList" version="1">
								<list name="emlist" count="1">
									<obj name="item" class="PropertyList" version="1">
										<list name="emlist" count="12">
											<obj name="PropertyObject" class="RQSampleTargetProperty" version="4">
												<prop name="PropertyTypeName">Combined Sample and Target Type</prop>
												<prop name="Position">20</prop>
												<prop name="IsDefault">0</prop>
												<obj name="ChannelProp" class="ChannelProperty" version="1">
													<prop name="ChannelIdx">0</prop>
												</obj>
											</obj>
											<obj name="PropertyObject" class="QuantConcProperty" version="4">
												<prop name="PropertyTypeName">Concentration</prop>
												<prop name="Position">20</prop>
												<prop name="IsDefault">1</prop>
												<prop name="Concentration">0</prop>
												<obj name="ChannelProp" class="ChannelProperty" version="1">
													<prop name="ChannelIdx">0</prop>
												</obj>
												<prop name="ReadOnly">1</prop>
											</obj>
											<obj name="PropertyObject" class="QuantCpHighProp" version="4">
												<prop name="PropertyTypeName">Cp High</prop>
												<prop name="Position">20</prop>
												<prop name="IsDefault">1</prop>
												<prop name="CpRangeHigh">0</prop>
												<obj name="ChannelProp" class="ChannelProperty" version="1">
													<prop name="ChannelIdx">0</prop>
												</obj>
												<prop name="ReadOnly">1</prop>
											</obj>
											<obj name="PropertyObject" class="QuantCpLowProp" version="4">
												<prop name="PropertyTypeName">Cp Low</prop>
												<prop name="Position">20</prop>
												<prop name="IsDefault">1</prop>
												<prop name="CpRangeLow">0</prop>
												<obj name="ChannelProp" class="ChannelProperty" version="1">
													<prop name="ChannelIdx">0</prop>
												</obj>
												<prop name="ReadOnly">1</prop>
											</obj>
											<obj name="PropertyObject" class="RQEffProp" version="4">
												<prop name="PropertyTypeName">Efficiency</prop>
												<prop name="Position">20</prop>
												<prop name="IsDefault">1</prop>
												<prop name="Efficiency">2</prop>
												<obj name="ChannelProp" class="ChannelProperty" version="1">
													<prop name="ChannelIdx">0</prop>
												</obj>
											</obj>
											<obj name="PropertyObject" class="ChannelGenotype" version="4">
												<prop name="PropertyTypeName">Melt Geno Genotype</prop>
												<prop name="Position">20</prop>
												<prop name="IsDefault">1</prop>
												<prop name="ReadOnly">1</prop>
												<obj name="ChannelProp" class="ChannelProperty" version="1">
													<prop name="ChannelIdx">0</prop>
												</obj>
											</obj>
											<obj name="PropertyObject" class="GroupChannelTypeProp" version="4">
												<prop name="PropertyTypeName">Melt Geno Sample Type</prop>
												<prop name="Position">20</prop>
												<prop name="IsDefault">0</prop>
												<prop name="GroupSampleType">mstUnknown</prop>
												<obj name="ChannelProp" class="ChannelProperty" version="1">
													<prop name="ChannelIdx">0</prop>
												</obj>
											</obj>
											<obj name="PropertyObject" class="QuantSampleTypeProperty" version="4">
												<prop name="PropertyTypeName">Quantification Sample Type</prop>
												<prop name="Position">20</prop>
												<prop name="IsDefault">0</prop>
												<prop name="SampleType">qsUnknown</prop>
												<obj name="ChannelProp" class="ChannelProperty" version="1">
													<prop name="ChannelIdx">0</prop>
												</obj>
											</obj>
											<obj name="PropertyObject" class="ChannelGenotype" version="4">
												<prop name="PropertyTypeName">Scanning Genotype</prop>
												<prop name="Position">20</prop>
												<prop name="IsDefault">1</prop>
												<prop name="ReadOnly">1</prop>
												<obj name="ChannelProp" class="ChannelProperty" version="1">
													<prop name="ChannelIdx">0</prop>
												</obj>
											</obj>
											<obj name="PropertyObject" class="GroupChannelTypeProp" version="4">
												<prop name="PropertyTypeName">Scanning Sample Type</prop>
												<prop name="Position">20</prop>
												<prop name="IsDefault">0</prop>
												<prop name="GroupSampleType">mstUnknown</prop>
												<obj name="ChannelProp" class="ChannelProperty" version="1">
													<prop name="ChannelIdx">0</prop>
												</obj>
											</obj>
											<obj name="PropertyObject" class="TargetName" version="4">
												<prop name="PropertyTypeName">Target Name</prop>
												<prop name="Position">20</prop>
												<prop name="IsDefault">0</prop>
												<prop name="name">ACT</prop>
												<obj name="ChannelProp" class="ChannelProperty" version="1">
													<prop name="ChannelIdx">0</prop>
												</obj>
											</obj>
											<obj name="PropertyObject" class="RQTargetProperty" version="4">
												<prop name="PropertyTypeName">Target Type</prop>
												<prop name="Position">20</prop>
												<prop name="IsDefault">0</prop>
												<prop name="TargetType">dtReference</prop>
												<obj name="ChannelProp" class="ChannelProperty" version="1">
													<prop name="ChannelIdx">0</prop>
												</obj>
											</obj>
										</list>
									</obj>
								</list>
							</obj>
						</obj>
						<prop name="ChannelPropertyCount">1</prop>
						<prop name="ContainerPosition">20</prop>
						<prop name="HasSampleProperties">1</prop>
						<obj name="SampleProperties" class="PropertyList" version="1">
							<list name="emlist" count="14">
								<obj name="PropertyObject" class="SamplePrefColor" version="4">
									<prop name="PropertyTypeName">Color</prop>
									<prop name="Position">20</prop>
									<prop name="IsDefault">0</prop>
									<prop name="Color">$00404000</prop>
								</obj>
								<obj name="PropertyObject" class="DominantChannelProp" version="4">
									<prop name="PropertyTypeName">Dominant Channel</prop>
									<prop name="Position">20</prop>
									<prop name="IsDefault">0</prop>
									<prop name="DominantChannel">0</prop>
								</obj>
								<obj name="PropertyObject" class="Genotype" version="4">
									<prop name="PropertyTypeName">EndPt Genotype</prop>
									<prop name="Position">20</prop>
									<prop name="IsDefault">1</prop>
									<prop name="ReadOnly">1</prop>
								</obj>
								<obj name="PropertyObject" class="GroupingSample" version="4">
									<prop name="PropertyTypeName">EndPt Sample Type</prop>
									<prop name="Position">20</prop>
									<prop name="IsDefault">0</prop>
									<prop name="GroupSampleType">mstUnknown</prop>
								</obj>
								<obj name="PropertyObject" class="SamplePrefLineStyle" version="4">
									<prop name="PropertyTypeName">Line Style</prop>
									<prop name="Position">20</prop>
									<prop name="IsDefault">0</prop>
									<prop name="LineStyle">psSolid</prop>
								</obj>
								<obj name="PropertyObject" class="GenSampleEditNotes" version="4">
									<prop name="PropertyTypeName">Notes</prop>
									<prop name="Position">20</prop>
									<prop name="IsDefault">1</prop>
								</obj>
								<obj name="PropertyObject" class="SamplePrefPointStyle" version="4">
									<prop name="PropertyTypeName">Point Style</prop>
									<prop name="Position">20</prop>
									<prop name="IsDefault">0</prop>
									<prop name="PointStyle">psNothing</prop>
								</obj>
								<obj name="PropertyObject" class="GenSampleEditPosition" version="4">
									<prop name="PropertyTypeName">Position</prop>
									<prop name="Position">20</prop>
									<prop name="IsDefault">1</prop>
								</obj>
								<obj name="PropertyObject" class="GenSampleEditReplicate" version="4">
									<prop name="PropertyTypeName">Replicate of</prop>
									<prop name="Position">20</prop>
									<prop name="IsDefault">0</prop>
									<prop name="ReplicateOf">18</prop>
								</obj>
								<obj name="PropertyObject" class="HTCSampleID" version="4">
									<prop name="PropertyTypeName">Sample ID</prop>
									<prop name="Position">20</prop>
									<prop name="IsDefault">1</prop>
								</obj>
								<obj name="PropertyObject" class="GenSampleEditName" version="4">
									<prop name="PropertyTypeName">Sample Name</prop>
									<prop name="Position">20</prop>
									<prop name="IsDefault">0</prop>
									<prop name="name">25.1C</prop>
								</obj>
								<obj name="PropertyObject" class="HTCSamplePrepNotes" version="4">
									<prop name="PropertyTypeName">Sample Prep Notes</prop>
									<prop name="Position">20</prop>
									<prop name="IsDefault">1</prop>
								</obj>
								<obj name="PropertyObject" class="GenSampleEditSubset" version="4">
									<prop name="PropertyTypeName">Subsets</prop>
									<prop name="Position">20</prop>
									<prop name="IsDefault">1</prop>
								</obj>
								<obj name="PropertyObject" class="SamplePrefWidth" version="5">
									<prop name="PropertyTypeName">Width</prop>
									<prop name="Position">20</prop>
									<prop name="IsDefault">1</prop>
									<prop name="Width">1</prop>
								</obj>
							</list>
						</obj>
					</obj>
					<obj name="item" class="SamplePropInfo" version="1">
						<obj name="ChannelProperties" class="ChanPropList" version="2">
							<obj name="ChannelProperties" class="EMList" version="1">
								<list name="emlist" count="1">
									<obj name="item" class="PropertyList" version="1">
										<list name="emlist" count="12">
											<obj name="PropertyObject" class="RQSampleTargetProperty" version="4">
												<prop name="PropertyTypeName">Combined Sample and Target Type</prop>
												<prop name="Position">21</prop>
												<prop name="IsDefault">0</prop>
												<obj name="ChannelProp" class="ChannelProperty" version="1">
													<prop name="ChannelIdx">0</prop>
												</obj>
											</obj>
[truncated: 1,307,372 more chars]
