# Supplementary material for: High C1QTNF1 expression mediated by potential ncRNAs is associated with poor prognosis and tumor immunity in kidney renal clear cell carcinoma
Source: Front Mol Biosci. 2023 Jul 17;10:1201155. doi: 10.3389/fmolb.2023.1201155 (PMC10387556; doi:10.3389/fmolb.2023.1201155)
Supplement: Supplementary file 3 [file DataSheet3.ZIP › C1QTNF1 original data 3/Tissue PCR Validation/PCR chongfu/C1Q-8DUI-CHONGFU-2.1-4.14.ixo]

<objectstream signature="IXOS" version="1">
	<obj name="root" class="HTCExperiment" version="5">
		<prop name="name">C1Q-8DUI-CHONGFU-2.1-4.14</prop>
		<prop name="UID">7EA4AB7F1FAE405BBA914EC4AEA82CD3</prop>
		<prop name="OwnerUID">12D246C796534CD18A312176D2D78F68</prop>
		<prop name="Created">2023-04-14T16:32:43.891</prop>
		<prop name="CreatedBy">12D246C796534CD18A312176D2D78F68</prop>
		<prop name="CreatedByName">QiuJiechuan</prop>
		<prop name="LastModified">2023-04-14T17:37:57.388</prop>
		<prop name="LastModifiedBy">12D246C796534CD18A312176D2D78F68</prop>
		<prop name="LastModifiedByName">QiuJiechuan</prop>
		<list name="AppliedTemplates" count="1">
			<item>SYBR Green I 96-II</item>
		</list>
		<list name="TemplateOwners" count="1">
			<item>Roche</item>
		</list>
		<prop name="SWVersion">LCS480 1.5.1.62</prop>
		<obj name="AppProperty" class="TAppProperty" version="2">
			<prop name="Created">2023-04-14T16:32:43.891</prop>
			<prop name="LastModified">1899-12-30T00:00:00.000</prop>
		</obj>
		<obj name="ConProperty" class="TAppProperty" version="2">
			<prop name="Created">2023-04-14T16:32:43.891</prop>
			<prop name="LastModified">1899-12-30T00:00:00.000</prop>
		</obj>
		<obj name="run" class="HTCRun" version="7">
			<prop name="name">Run</prop>
			<prop name="Created">2023-04-14T16:32:43.890</prop>
			<prop name="LastModified">2023-04-14T17:33:09.488</prop>
			<obj name="AppProperty" class="TAppProperty" version="2">
				<prop name="Created">2023-04-14T16:32:43.890</prop>
				<prop name="LastModified">1899-12-30T00:00:00.000</prop>
			</obj>
			<obj name="ConProperty" class="TAppProperty" version="2">
				<prop name="Created">2023-04-14T16:32:43.890</prop>
				<prop name="LastModified">2023-04-14T16:33:16.456</prop>
				<prop name="HasProperties">1</prop>
				<obj name="_Properties" class="TAppProperties" version="1">
					<prop name="Created">2023-04-14T16:32:43.890</prop>
					<prop name="LastModified">2023-04-14T16:33:16.456</prop>
					<list name="emlist" count="4">
						<obj name="item" class="TAppProperty" version="2">
							<prop name="name">TopChart</prop>
							<prop name="Created">2023-04-14T16:32:44.265</prop>
							<prop name="LastModified">2023-04-14T16:33:16.494</prop>
							<prop name="HasProperties">1</prop>
							<obj name="TopChart_Properties" class="TAppProperties" version="1">
								<prop name="Created">2023-04-14T16:32:44.265</prop>
								<prop name="LastModified">2023-04-14T16:33:16.494</prop>
								<list name="emlist" count="1">
									<obj name="item" class="TChartFluorHxProperty" version="2">
										<prop name="Created">2023-04-14T16:33:13.089</prop>
										<prop name="LastModified">2023-04-14T16:33:15.628</prop>
										<prop name="Xaxis">fhxCycles</prop>
									</obj>
								</list>
							</obj>
						</obj>
						<obj name="item" class="TAppProperty" version="2">
							<prop name="name">LeftChart</prop>
							<prop name="Created">2023-04-14T16:32:44.265</prop>
							<prop name="LastModified">2023-04-14T16:32:44.265</prop>
						</obj>
						<obj name="item" class="TAppProperty" version="2">
							<prop name="name">RightChart</prop>
							<prop name="Created">2023-04-14T16:32:44.278</prop>
							<prop name="LastModified">2023-04-14T16:32:44.278</prop>
						</obj>
						<obj name="item" class="TAppProperty" version="2">
							<prop name="name">RunOverviewChart</prop>
							<prop name="Created">2023-04-14T16:32:44.291</prop>
							<prop name="LastModified">2023-04-14T16:32:44.291</prop>
						</obj>
					</list>
				</obj>
			</obj>
			<prop name="State">3</prop>
			<prop name="StartTime">2023-04-14T16:33:53.302</prop>
			<prop name="EndTime">2023-04-14T17:33:09.479</prop>
			<prop name="InstrumentID">6108</prop>
			<prop name="InstrumentVersion">HTC_VER_10</prop>
			<prop name="InstrumentName">L480</prop>
			<prop name="InstrCalibrationDate">1899.12.30 00:00:00:00</prop>
			<prop name="Technician">QiuJiechuan</prop>
			<prop name="AcqStoreClass">HTCAcquisitionStore</prop>
			<prop name="AcquisitionStore">eJzkvV+voly2t/1VdjrvmQeCgkqydyf8GRMB+TdgAnKmoqKgoKKin/4Z1qrqvjvp/e6Tep6qyu50KvfKUpiw5rjG9cMJ/mezPv7HeXXa/tffrk3T/e0/NvXqdvuvv81jXd1c7ofboTs056hrrtu//cdje73RT//1N/Fvf//P9tq039+pl6vzeVvrzf3c/e3v4n8OP7/7l1dEq1Nbb7+/QJn8eEV9uHU/tvHa1Nsb7f/zmv/6mzShXfxzbFa3Pf1jbPG31/73wwmuzf66Ov03I9nuT9v/bphfG/678G/G95ez8c9Riv8/g6QzyOrmL2/7y4DH/zrg+HCivYriaKoI/2ZU8fbU/u3v/58kSAabCurY+Prn343/6w/xlyP4yy+tc7e/fu1Knv27FySr+lD8+xOD2x399r79Ngxtqkoz4cf//t053tCWznu22tC8+dvfR//Ny+j0BM3h3N3+9ndNEp5obfe2EJ0uhwLW480MnePaFcJMMjzgDDo0B7oDuNhHJbw3rETbux+r8FBLCA9hmaH/WNoQQlj2sBalM2plavPY0F4aZLN9hUb7tiB6JwcZzjPPQOsdZxAfWVOA0+45Lron4/HiVjI4qrcDMl8yebieRR7EfGmjfr0aVcjrvgBDrQaoS5NFFdaa0YL6ukXoFZlW4agNbXhdBY568TSreHLSeuBXaYfeaWlCuMl7hEPMW7RWbgj47EAERRdWaE4GBsQD3CuQC1JFx9fZVXiP3h48a4nGuxRk7icHHw3gTwPtbQM8VlMUQb/POJpSARw1oddgZ0kbVLubxcNJ+CrhAaGJMFroFSpbFUHZ3go01NSswlQ4KGBnKqI+vADEjtLXEHnhCoNdYwrReBfZYOo3F91ypwnhog5b6EReoT862ELoekcRDtC8UbUCC8Jn9WrhEgpTtIOXx2MYxj28mHrBYPCaC5iO6fyDOpPRF94oRIP5vIQfs2NI1UT/furuxw+/CgLir4HAbCRLfwYEFE34uRAwRatHvTo6ENvXQwnX9U3B4LD3eHiS3gilt7yjF1pOhTuMajhqrEIzT49ClGZSAqvquUSNIFJFTUlFcbpDg85iaVdxGkUMci6ccZFIVoXCPNZAY8xEp6wzIcwjqYZJckvQvL4IAtdOs8EC4Yh+K5kVzt0I4TUjCHiLmyHEixOWwDt1iI4/dyHanowe6q0UoWnkWhWf5R8QsO5PUwiPJxqPO5yVqI3XVHTbSZlA/H5e0WqTsMLlq9bgGsAKva1qcCx1TQNjP6vR3XdUZIOIjv8bBJgqypU/1gZopE8JMNhfoAq7MW1fPENC0NoBD+c1MtgKswLNOUEA4z1BYLwkCNiGqwvx6r5PQD7MdmjvtjS+Uf3W/gKBcDXoW9h7yzWyTTuHUH8cbMhPBAF1U+qAVRr2kNhNjca0sgWcDd4iyPJTRP2xt6pYH0c9ROV+gJYm+4BhbyhwYPyGHhsTlAb2kSDLqimaOyPioXrL2t8RAqNfAoGRLCryHwKB2U+GwK7jPWqPM0FAnL1q8DNpgKpZeVU4ko/JXyAQTctDDS8lrzB4T48CGkcrB5ZYORVZSZ3T1EsFLqbVojrLbSFuDy+axMKsQd2fWQKGVszA6Oo5Llb3JcSrN0Hgos1SdM8ioeWtoA3LTye2QKYiqTaH5C8QCJ9jrCGvbZX2F7g81jPqhPbUinEebDQhuslPD0Y7KUG3eFIRSSbKXxBg0mYO0W6hFXCQ1BtCXIRC/B4xG5oHFd1fILBbEgRU6U7m45O7gOQRBLTbSBa84HBPDGk5Iye6PUCIj/NSBmG6T1F7HaGKp2Jvw7tWt+g7NyrKTqXOHAh8jhrzyDRc/5lDOLR26NJJ4PG+NWzYPlxEd9uRWdz9voNO2W8Iqhca//3xIhM7PD2E9eEHBGaFdELfPjlkNrs3HZ95G6N5PFlCHOS6DLtCGqLaDn3yGU1gMGGbDoPFlCBcT2l/45OloKO4kRCeg6z/HSEw/iUQGI/E6Z9iAvJPhoCU7F+4EFuHOllxaGHrWkPS39oTkE1imrTJ/oHq2v0XCLBiV8EXBILZbIl6e6TO+Q0Ci4nbor8lCGD81m2YaGqLBhtQXDjmRxtAFi104/GSx0rdtOA4VoqOOmJC6HS99wWBhfcPCPS3jYNO3pEuF3OkTtkn2ncInG1DBuWsxhj0hQ7htCUIGG+Ciur2cwoFKUEgNmYHtBWCQLiflgVtL6R48z4QCEyz9r4g4MQaQcA/oAZTdXb6DoH0RRCY9tT5v0HgywTm1Q8IRPlS+w4BFWoQsKoJApYMW7QmnUXng84LLC2CAHP+AYHVkO8xmJxofI5Dccs2eIS68IQKr8OyA0GsCrQPV/q9PCQIBFvBo/hy1ClumE8RXql6xvm9c3jkInX6bxBw1jcbviBgX5iKpqD6Ak4OwCBizR1VZ0CQaKcUb/RV+AMCU3Us/o4QkH4NBBRRHv8hEBj/5GsCrTijTDm5EgQu20P3BQFmtz7E3upYwLCoHqhtPEeI5u+oBV3uqVM+TxUP+VvKYSe7ORo66Wk4emsKpIflFV115UCER8r0qwRa0uEhQSCcUCd6okKd3VaXlElNqYP2FWbo5RPK7N8g0FbUibXjhCCg3145IOwX3yFwGpMuH5OcIHBM3CpcTKgTpoH7HQJRsKLMfXsQBLT8A4FrigrUQ4KAoxVzHpbrvgRns79TZj4jjzxZxC8IzC3dqGJ4EQRUEc7IwrvDcRu9cxjWBAGfjybgvfRtYjiixajzv6jow4ZMQMuEDAOPIBBrJ/RgS/9HP+zoePclQeBZcQs916NafwRh8R0C09u8CtXV0YN3fIvRXb+BIKtSvJgqTYFsT7+PalVPYHQSfHSTSq8iZR7K0K1ofHOtd6rw9iIIpGdXQoPfbR7pq0iB4pDraFhGAPHmUJFpeLc7mi6d/y8I3C4UF3wtigEPx7H8O0JA/iUQkCbi+E+BwOj/BgScxWdSzYZ6B0eh0NDeX31O+vgu4Z7cnsgaXEB8NAgSL0WsEcqmos7pSgXURbNC8D5x4mnoGqyczZWKakNQmRxfJLJeeEFnZNhVPFjFHlj32kFNI4eI91LzHQLOaGpC9BogwiRRT+hMJnPAlfsqviDgh3fS5W8QqOXP+Jbp58LlIlbAfOw5qnKp8/jghAkcnuqSMvMHAsMRQYCBWqE+334gMNNK6KzmgXp+wSqcX5ME0muzQe8BRhVO9ZKB31KR2be7U+FFfxdg5NT5ndl4wl3n6OdGUVKHd2SRAb7zXoHz+/YdApiPSjq+hHTfVqkoMdbofEoSQYBFvsHDZrcvIDMqMpPDcy5E4oWK8q2qHNlgTGYRhCXFm07YonbqCALzZ/QdAuxGEAi341CEbRo2aC5FgvLmyDUos5uMtjm2Kzxc3wSxqDVQfVgBD5Uj9+DCng/0Ip3G09FfGtKJMER7tIo5KvVY+R0h8O8+vfi/DwHSgOmfAgHxJ8eB+WQvoJ3SpMJzGIlgPlsdvWHn8/i2MeovCJhdtIAvE4hO5RnNlV3xaJxYn6v71QqZ0VJG3b1fpNMDgoDubgkqXxBI+BUXHbOFeLWO8QsC85mXk97ayx7aQ7VE9lRMMpE7QeCgAEHgOqXMvJsRBPYSQQDkB/CIWxpBqOh1tGHjwRcEoneVoOcTBDBe7b9DwLF6KrLtKdJgC2pNGX1LRXW4YQ1BJTxxcb1hFd1dRiiazgrU5pYhhNzQbJASaNA6f0zgGwScfsZwXkmTKmgMvzCe3tJEbzJiELYXgoywm2W46FsS73naI7xad49++oFAhwQBzV0SBLYBQcbdqwTV3e2Ahi1YEDm3I35BwOUyIygixZdT/tyiUd/nQliEhxxu21mA9rXWq3h23suQX3iD7CE7Qjj7fHRzldwJLtSJTRCZGRr0l87AxdMKqmh7FBB8X32iEQJBOPLIbEZnTUWN5TGPmbHUfkcITH8JBCaCII/+EAgIP9kEvkHAX4+os8TlgfSayzSJQoF0Uu2MFtxk1lPnSxfUbzlN6m8Q8CSvqsLLfFl+h8Dy4vB4ZbwYlKvqhpZCEIiqN0Fg2i9vaN5NgoA1pU4kmN3iOwRe2PSUYZ9LgoRqVrG2LRN4d9aZOvuMilbx9Bp2TeWivngSBAqJMvM4ofFZg50HyAtBg+vilqB9PJAJwIUgsLjBEi0ygSpyTIJAtSQION6OoHB0yxZYIz3R3j5RiKeeWHxBAPy5IUROTBAwc4u0Z/IxgXv0AwJaJP0wgaHN/wUC56W1/IJAuD1rf4VANNH0HrBa2mjvCAI4DsMa2FQ6YqBIFsfdPU6gEOi/gmLyAwJZN9thcP0HBJj5AwLRevyUQb03LTrChKB8EysGo+Vtir6sOoAP72gDXymAnuH8gMBG+xxvysgUhMExh8XDU5FdD3EVBxvrt4TA7NdAYCr8MXHgZ5uAOxJE9A6fSTU+UBuWKRejcRoFEMUDgzrvi6KyLST/hIDSoNaFVRXrgx9xwPRvDnVqrjMwT7cOzePOqeJjRZl2Zm9u6DZzB6LudqQinTMXLTHNq/D9knrIt8ISbUczK7TvfQLLMmxRPSlzIW4LgkAg/CsEZFkhCDwPHsf9nXR4O24S1NlHl0eTZwIDi0xgkZMJxPNTxEBZfuIF7i0Ij4rWwjaHHvXmHQGKw6SAV0UZ3pMsABy/STEOmtWiD3cyo4lOccivCQLe5GMC7LgtjH2/maMxkxlHb30g/Z6FBJ28YzwajX9AQDMeNo+7kiDw4kuKP3VoCPFzTxC4HGcVur1iVfFFjQuwgEyGjRUyCaEsv0NAuzwtQDskE/pmAt7lpAsoNaEC00ND8WoxWAC6KWX+AYMZLi4WQVgcxDZ4wefv57mBEPYg5KCSFaGTzG2KTw/a33Wdazi361iIk1vzW0JA+SUQmEqC+D+agAqiNP32j/ZLTeAnQ+Ay5SOcN8qCx5ZBOrkpqMfOc5FMYHc/9nBJrRcuBtkPCOhr1qAdcILALJNKuBxgg+bs0zkH/GVDsyIIANs7QiwK1MlmfXNHf7UgSNgddSLvUXsYPNe5EMOiESEPrBzNq04mUO60/AsCpqRQEdw9ih++0HhU9J+r51zGHgZkG2hdaoLAbfDDBJxvnfLsPHPQXdqee/nEgZdJEDBuFC/0rCQIVApBhHdUFIuJ+C8QcHobICaP9mChuC0a5YOgqB8IAqlHEIBQnghfcUBvqzl68xnjoXHTNXhXyxznh/sHCnNMYNOHJfqbBxXdXqN49Q0C9vUDgYO6byG40ZEEg4FVRbuQTOPVEMRcb0jbg0OpgPWySvRuT/KDbxCIz2qI9K/+Wby1V2A0ul3IfHT6e3yDgKdIClq7kOKXvqe41RzRRFj6IcQ2Jwic/M/xLm2C8PpplCAOCw2ta/MbQ0D8NUsGZ4Ki/DEU+Ml5IAs2I1QnsKji1fFIVdUXJlr1NKjC6y4WvyigOhv6vSQcSAWynFqlNK6EUOwtmlW5tP6iQCjVOs3Kk3D/KwUUfD7QiXyiRBTQLDzMcw/drvhBAXuxXGGggylg+8AcamV5QTUeEAUWBe3v7hIFjPBzOb5oexHMbUIU2DReFYVPCsVGLKW0/0+rvC3CAi6NtUJ9+rIgXpuRDeKNQr5/OFhVeB6UIoyptsjXJ9FnSSOrYWhtdgi7BalA+O6/U0DffCjg6O/6iwKqNJnClwq8C6KAYQ9Z9aUCp1v1odiDKKAviWJztjzg4v2wqy8KxLBZkDohUYbvny08peUJVZXZgJRQSpg/afzBWv1BgffWLTF49EQBEfXP+QJEf9oYEI2sUoNiql6/KBC5S+7B69xqpEJ7orhuGAXk0/w7BbCsIYdK52+ihO/wUNXiFpJrp6NjXznEp0RivyUFfs2awdlU+WMCwc+mgGjMJFyo5kKIBR4zWLa1iepUCap48DQohTqbz1Xl/UKInknUkwuULcJhTRSYaxKl3NTdoLV/UdW/RaIAbqU7Bna5gNjh1Mu2A+pF8xkFirg4UMD45gJGc1zRLFSWIjTv/RoDwZ7zuB8SBQ7t5orudGDxOPQOPXTuzcf54g1CyC8kzNYrp6rMLz8ocH5CRgJMvTKeTNUcSLFXJNQfCtQpUUAA64r6o7Ypxe9eGhzL5RtdexBVeDn8oIBvuxQ43hUJvdGFl+8u8I0CRT0z0Tn9qwuo1oBVXy5w0tQ1GsGbqPCU8DsFzOPzs1KiJAqsl0QBj+I5j01N7eC42ZxovKYNETdo+y8+S9EaAKsiLabtpa/wgNrrTdS6aP9KgVjWNFgO4YpGx4jK7groL6EpNL7VxOWRP38TpR9EcXMShTyKGC9gYjYislNMfx/7GPewD3odYfPkPL6dlr8nBX7NokFFmk3FP4QCP/uygDdzJWSOvSCDrd9k9J5Ixlur1Euc/VsBOAkizoujC+E+fYnkAuIFrbioBFRXn5W/A04UUN6OEB7qlwejy+yBxua44KFQ6wVoq+cIvbR0eTgxKw38qeijc25WEGZMoqq+3tboJc6ch9SsStix/e3Ta6kKmu5FieQmhGiFIsVu7UpVHPo1UYA9PSHWXtz+osBi3JAxPxfPkjquu8aPV/P4eSIKVLfwgQvWUiK59y+kDP0Z+VuNqjA0WAtnkR/Qp9ZIVcuwgF0SXnGuPKjXbqN3C00/o94/mk65fzDupcHkp0WurjEhLroDUVOm/XmRbEI8y2n8G5soYLtPMvC5FslwfW5ctIcRUWZchh1MmuqMRuTa/DsFtDDDgJtMiOpKZ2CZmyN6z7clxF0Z1QBrN0LVvRpVdLcpuARzl84PKRS5z5QoYEVKiAvt4ZPrILnB3egs9NQ4rCI3hRIEw5UxuG2I8vmJEtRwqlDw8XqiwGho/Z4U+DWrBkVBnMn/IwZ+k0jwszEQSXsZ7dSnMm9Hn7WlB2Yjm+qEgVVJZSstwjEys3cF3LQvBSILrxiIpJthdG2+Y8B+fD687lj0LxiwWFRCPXwO0OQjn8dCAPQuiwWoHe4rHtqPJWFgoxJGYpcwsN9jCeuy6tCthlQGeUfYWTazCOfPiQnRqSPMbA7yHC29Jwz0Ak17avbfMRANp/sCZirJyZwiASm2efBguNxI9P6emuUoIbn4hgFb0SMhcoSkhfDg1rgYFKyKXyesocsJA6bwDwzUHsnA3KdI4KvHQWkk7GahGagkA6ciYpAdPssEraFZRaMVtrAWqYy/MDApCQMCEAZMPYYqarV9D7v9rUFz59kcW3Zsoe+qDF11YQL6cLDheqH3G71gCaHUH+j8GiFHregMauar0oPpfNkRdhaE7dmiSuC98/Zo1iHJjasnNuzWooWWzcMqrE68hAuNDQPCJkW6TiDMNh6gihKv4vfoN40Ev2bdoCjMPuX1Z2Bg9JMx8FTUCXqn2OWYzGOE1R1tmqYsJEfXK0rW1l6h7gg+xNr27YE2E280zec1jwRXoqRr7gt0YEQOnZlkm8oVnsiSelGF6+RzS0ItBvT6MqIku6tbGFgdIluJqyqeLBsFpLO0QZql8+rLBh4iYcC21U+62OoyHBU3Ra3X5hCpz0MBidmZ3zGQx4QBd8MztKA14MsGbCEkLJENVOFxRBgwVNlCba4GAppd3MGCSSJquh1DdDXrHsqpdCGM3U2yiaaXwdY4HZ/+wcDpRRi41WQD6mE2rdxJta2NcynYXzaAtk9lmwyXJS5CGn/EXcosZkll7J8IA3HcEwZmS8KArhEGyPWfPYxmQoOqiXYVblODsHHhOVrP0OTx/XP+Xod9hcH4g4G8fLWQvjcpzgcvqHA263Pog32H+tqj7r658QR2i4uKfizlHMPw1IPdaDZCkYVCuB0Tdh1bWaDak5vFj1VdwJBTptLeU8KAEjT2b4mBX7NyUBTl6fh/NQbcLnMrlKw4gXmaO+hM5mGF8hFsKPyEodddQh6u5lQWKHU39DSbMMCKz00Ak4YwUI4XlGDT6K8YiHpG3UypyR7gcMshgvWcythmEUVjdQ1h4bQaWC4v0DxFcyEc7vsauHy7I+s06mfBNlJg1d22aBgBYSGaH6nbmcoc5/uJTyEjo274lPZLdIdXA2LRVWvIloSBxYUwgNrpgLBoayqr0zoV4qMjFhBu3RH6ohtzfMmiCOLaFdF/U3eO5h1hq7YJA27yoPHfI4ra3zDgObOp4BXENGPUUSjQM0YSHw9I4nea0KJetjTeMnwl0NuEAdfoPzdl4EGBwtp7aPoUOkIzCkXwc7VFu+W2EAvZsYPVtSIMpuUcQlc65JCaVYWeNLJ5PMFXB++5sMbgKdP+LruSxhNXd9Tu6AK6hZCDsDPXqC2Dg4A7lHq4LT2Hyn6FgEHGW3h5yQFNJUkp9PRnBm1FGPVqPYGQ22QGvyMGfs3aQXE0mvwx1wZ+NgbsOpyi9soJAw/JQNif6gUalk3dRDMqDzpbTtG/3TiPpIbnUIoadaNLRxgYjggD4mq2xUUsLyCcZjS5tNjtUZ+eFlX8EKmsFnjy0PL4gVM3zhEMu+fUzcN1FeEoZ9DAZvuFgUgKy+8YWAwJA/HR1xVoRs2dMEQTNjx8VsT+WwywsjN4dFiTDVSzf2DAHREGrnlK3VusSoicvWSDNmgkku4sFsJJxxTgFdmCVVs+RDx9i/BSPnfhrj4YmOjvHgSPMGCSLwp/sYG/YKB2NiPUT1uXtpcbHjGwqlFLXk6FsXbUoNvvfXSCz7WHXt/LUNfWBc0yp9DQNkYHS3FDNrETLYhHG70DNbrVaMhjCg3sQD9PboQV3bDmAjaJ/rk2S+fHbQMXolkABQwugU72s73yOPYvPahh7aLPt1jFpQQd8MUBUFf1fRUH1VKB1rPnGMwZYaC8/KYY+DWrB8WRMhH/GAz85A8KYkWa4WK+c4Vo4MQFeH5HGHi6CJF9FDy48EJEO2vXFeX3Woa+T+4YjHhdxc5+2QE7hzt0x59FB+KZMHCZ8xeq+Zmy6/0UtaDYdyrj2eXCQ6++5uDESDA4PzZVZFctwnzWbNHdJlQGlOBrkJXnAwNLs0my/ViD/JbYaFwyDlHamJSdr2jhfG74FW5tyMFWbzlqo7vB8bQJa1h/7MKnUCB82UCvO1f0X3XLoxs6Htyvyxl65ZULYZqkCJdrcsFF2ac8Po1qBS4dZW99+iTpNl+EgWE+s9B+KTMIxOreGpeX6qBVzE2IRo/IhuGl9VE9ypEQrpZchEd7O6G2eztCNNGODNKqCtBfJowjN1QFnG8fRCRbh8d2HveQ3CQ6C0XhcHyDQTYxEk7IZpJdYX+IevDl25ti2pHK/rQ7JmDv1SdhN3P5FwZG3bmjUGAIVRiFhQZlggGFkDqCkE1AhsFicqCQsmqqKCynhN2ktsk24oTsS5Dwt8TAr1k/KI4n8v98ifA3wcD4J9vAaHAboL9tPB5f1scSNi/FQ+AB8mhJegrV4xKjzjcVhDuTukd/8J6ovoa1gDeNJPTytnboGyp1z+c4+o4Bb0gYiCHVWxga0xAZVK/PgkOvhGtS73HePHcQN41dw7mGPYK4tDg+NJLeQyJQqFjpdhV3d8JAdtVE6t7VTsAhI+yMhzSN/dHcF6Lzjcqgu0k5+osPBuzZvobmSZ1QpVEJKIwOCYAyD8hBLi8eRZNZDvVSNNBW/LSKtOOoh7fkI7qOU1bxTLV6OHibO87jpwtx+iI7mNaEAWPzDwzY+eyHDXzDQJGgjD6uCgHrnkIP5MIZ7cObQlJcvm0Y8ypE55gyHkpGqQEvNtfvGGidowj1TpXQg4MP8Vgjyd/oszNqA/kHBqrp59pKFsUQxQfmwbAh4VCXH3vbPOn4K1md4/ohToUwbn16/cSLMWhfMQ+Pbu3BY76zkJ0tOv/wVkqYbckWPHhlgBN7WfyWGPg1KwhFaSyP/225/IYY+NnPG+vWhYqa+PKEUL4b7RcG3FOIPNwzIHX0XvLnk4KbEN0WsgK4knuc5+6Jx9eiEb9swBd1Kvvd+ZVD91i+EJ4NZddbeuhg0y8uqN8aSUDdpISfpR5JremWPOTpxYO5V5XIHoVFWVwvRRjlnzt+Gt0WkPnUTUfv7Rptw2ogrsyFBvEmIemFNKhCrgotbD13hUHcG1XoKWoLI04YgPz9WZzzwcBEflxJos+yED9C8ofnuAype0a5ENrDrANteBlRih5fINTtKb2rq57oyU+3ii/6WwF/pZKN6MNZ5V3re28oW8tBtjRNiPP9wYNlcdmgurLOEO2ncg93e9ZioAuLKpy8PiFr2SCFqowJ4QY0BqW8vKIK1P2j7dqg8/ciT1gEe17F7cX0wHzAGVVjagvR9nAQ4TpNFPT6w46Hl/3SBnFPoQsECiHRphdKGD+tFLOLRMBcrkKbBZAU6MV2wnHX1x0ITtaiJi2mQoTNrobHDSO0q81SiAtV6n5HDPxzHd//WwzIgvzHrCSWfrINzG0G6D7tAEiCDRnsNfNQ02KsoqbmCYycaYXzKh0JuPCvCuwbZYS+ZJwBxSNlTdWQStQqx+WxlOvlFwb0qKVump0IAzWAhnxuDSq8+/uEqV5kYFC9a8Asm9L2L3DEeXamLCzGvQJvJvVoHT824AwIA5SQZ8guRg8xkMzD1EtCdAfXkEeDsyCCr+zXqO5EQ0DD2/cEn+WWXk8YiOLTIYe7aum43qoqZBbftZBC2SAsz3vA04S6v30br3Ehqa8qtOOiBL8nCZ/few/ClQGfJ35RCHAz0nnXMLfyVyj4hgHshi8b4BwAGrvpk+zgSlHq+uJ3hLvkCuE8OtZw2dxinEdrs0I1KRG2RXNDI62cz7qIWIbqmWq4WL13QhQcLLKd92cNoz5zAPeGrgB7OjsMkg8GR8oKwRKeb7SuZw/iGxM6uEqcvOCtAaTnfSizomEUwpajvAqDRdqDfqHzv17YhIn6prZMjMUdgv3e8Giza3/LTwpGv+i5g/JUkv8YG/jJGBDn8gJZ3IUkjXaVQx4k/hcGcDriOVw11aB2Fg0gZmlXwKNJBqi9xIbH0z2l2novVGiGqQeRuI46iBf7NwZC63IcnvUert7excQ46pB92hKrNy+azPr5yuPyXND7z1WDtjiisjBGkQfrYkYYCA0qg+mAivmazCnBK70E8bLY5TA9axk6SvTJvrWIsCilAh1bBo7yVhXBkAgD5vQfGNi+Nz5mlWLwJJypJePSwSLpFmoKQZ6TwGl8JCm3PakKn+EjgVqbSejWL5/j6Q05DH2V7GNqDMBLzzvN2JnhArX9wuRfNpBPpicKDWOZx+7Yz0G5z0QMRjO/CudvrlEIETKcj3bzKg4yLCEsbx2q9tGp8L15y7AsXwdk7E1l/mrWGjx3mwua1oB+372PGpi3yxCD/kCY8Y6bz/KkUETt+PIoxCyhh+fy2ePqWJtCsgj7mvF8ZWJQwL7C5WiJoNUziixHBXjWBH3J3JEnors9k42Z18tveUPB6NcsIhQn0lj5YzDwk0OB0nY5zo1nLETNnMqKnYsAvVeKQmikQgGBAIjh+05lXOmUPYfMMVF/XS9CtBi2Paifp2C5+5MP1HMjBaSsEqg4r4QBPo9EaEQqgzTYQpXO0rJlI/M1RH/dihWOrnubvbfWE60JulWUXl49GCP1hYucMBA1/tuD/eXYoTmTBhAtdvuSiVuP7MFfJRBZ4YgkeSLtUUt0BvF8hxpMlssd2hQKePRKDwUUp9sSV3VjQjJlmsf86Za67e18p1BTuh0cw5mD62xNtmKntP2Bk6uovsSQx68jKPB4AYWI+XzI/dgJCuMeuQt0rj5hYIYUf4ZP6rapPFQhrc9PxkYVBQujmkdVfK8qBdYl0Hj8xhbibq1rXxiwnydHiLfKUYZ9mJnIRvJTiNuX0kI0FjrCoL7gn9uJPIDDOUdr9xxX8eETd6TJcoJ+wPwKiwFtf6OrMwyvCsUtrr9sdvDSEh3vdoZ4fJNFSB5NjoV0n1cUfAg47W3ko30UKMT4bP17Pn/0F60inIrj0R/yLPKf/vBBa9r1qM9vuRC/96ceptMfGIgWY6DuH6k7DCcx44ni7DWW8HuMbtw8OFaTSw+mW93R6RZUNkt+LKE43kS0tjcq62hM2dZzJHo/iKbAvRFN0+3w8ULNajQh2xxeHgsutyGath7yMDOO4hcG4AmfG2EehgeLx0zDzXFIrx/cMGGbBqeo8u1KCK3+3JKNPM9oN54JYdj3Ccxnmx06FAp4bI4IA+8hYQLXkcXTqsOOObhYorP7LMRV7Z0IoiKkmDolYc66lQm7nDFE/SBzCLXjSQN95SboTBsN4sdZ1SCY8AU5jGtyNLUDgtgJZBvy26jSkjSDtaec9j/Kcx7a2amDgfe5JFhJnhANXp91EKV0R2N9IQwo97cCjjw8oCHvyXbc4kFZXti8aHy2y0M5+dzeeFj3uMhyRQi1KhBhK3k6WlFLoUi5sQLEewIYDhYLSLaPV83WwthDj216Ho4FCimpS6FrLV8c4MulrrBIXz0R+vGziuTx9rf8wHD0i1YRTmejyZ+CgZ8dClLd95C9lVJAhzUdNMeaysDLSbrjrKKyzm9X/DyJGNKpHtbskutXVN1mLOA429Sw7vcKQuBzjsaD7KFZSyM0TndXiI8STXtZpTKNHmeLZ5Ec1awvpQSjgtmQ3MacUvbZW6OVlRmP5DdrQfHhjQuTMBAXQ4OysF65uGEh2YSziRibknOg/bIPVXy7yDbsn+Eb3cvF4mH/eb7IYr8vMSAMUMhIXzW8VtAgX0wczm+a7rHV5Qa4C2qokpuLBaN2fEAsaftZ570Y43v5jrqgrau4McYKjFa8RNN5GlWIa7WGw2njokqCUkXvQ4SQjKw1rgL6OSlCTWTb2pkjE5WDEMkDS4TXAAEXl5hXcbQVWrBX7gPV4LEAbAJBgzEbTtEqV4Mq5Ge1Zz7epuhOUr+KrSVnsBYAMO41HdLc23dMHteIc/dB9uZHFJcMy3Yxc3VXyC5ZrLFgdDMwZP1ACAc4LOC1D29YJLrLM2kYF6zdXw+oudT24nZXaux3xMAvWkU4k0fCH4OBnxwKpmPzhka+a4VYnTs9VEMF0Uh2JLWnhtdgiuoIs8GYyqhraNqI5pqKV17rVWY/ghJmhzJDXbI2gKPETEADktZgIngCvtvPo4cjasI7njmQWIeXwrRRdcN0NfGFZFnVCkvvd5Lo/aCs4ny0pGyefj7xXzKnis+7OKdoQKk/qR6mkIWjQ8vup1TE+Sq8QjS/rHMYbVuLEsXOJSxtYxsKqzqgC4LDUTApZFiX8I7r7ulC9pq+Sra/SkvM+9IRUsPXW0Zp4Yqx6VAZK6+oZZvrKESrO1cQHQ95C+2rGaG9G1o0Cr3sQNQrD81xTBhwP09UiWe3GvPAsXkWHg4lu6VRR+cnu1Xh/kDekDzaOwmItud4qOYFXE77Hu2xtKjCKOY29JnlYFpd6Hx+nkfO3mtlgcb1ERHGutqGrUa2EYYGCNlwpiVsMPl80uI+VwQzPxOhXNkR5vXbhyxOjIRJjUr2E0UmpKfgs2y75G/kBYW2rC7edL6ntL2ItSZkx6Xh/ZYY+EWrCJWROPtjMPCTbaA/ZYik8m8eNXPq6+TuMc6fZSSE7AIdsOw5wPxcu8DTUMvZaNzMEcfnRZW+xF5ksLmoaPG24uHiKLVgtkDZf6EEELbTdwH+zOqpW8IC0k0WI5uHqoJ8fYwhGUpjCgnuq0Ytd1sB+6VTwMh0RfQk5gioDo85DOrNGsN+YdH+VJq2RKwGVWM8rqJ45hfQs/qO5mPCIRp5DMG7PWv0x+KCUnhmaGDIyzd1y5NXcck8yCx5SmQn1jrgvBCMkmXJ/o2FsqPQMDBp+5eTLqPlve4QSlPXg+PR26DT5KEQ8sfn6QOXG2FAzefwhYF69rxjet0sqkRojjabzx4HDLSJLMRp5pcQDkYputmh4dG6zHuYrAlzZmuQ9J/HFX49cyTLH4zzSUGYivf2BQ22XkFUpHMNhHyTIu4Pc0iVvpTZiL8IU/xyqNA25QTEdUt/wKEfQHJ8xTXbyjDG3VReAD+ah4JNPUvC7awOqiTOIGEw4A3uLo4Lycqs2W+JgV+0ilBRxP+11waydfxER+mmVbw3dgXcZkqKrL3GVSzNuAxPnpuYqYEnZM+o7NiEby64Gd2TKh2pArL9It2hOlI6jnrniOBdchsNMUABk4fAwDZuZBPLvUsUians+rVt4054plVyCJeM1Yu3jf62egnxRXYLmE02EjrefMFxGBotGI1U4paBA+ntdqRQsXYRcx4ZkA6He5k9FCdGa3Daf55JbiFIiUqh5SSRHTRZXEK/24yRX6d+lW44leluxl8Yfm40TvKQvOZhL2VcPzVbyPadUbOHM3x8MDgVovt62MH4pLtoLdi2Qi0xO5Cip4+2tiIMPJMop1AUjjD3Gq/KbqXRsum18XALQ0PI8kiVmTccyOhN5z2FmJWrQViFE/SCwqsQVWiBX5dbzGfKXEgfp7fHrPnJx8XrfeS4mbQMurtaIPcGlsDRj3L26F7jz43GVyG+NtMW9IO8wfUIQgoN97fITuPeQtR4AJmRvhPm2ZKCyS0OhTQ4Vy17qs8Zxg87rFLPHhW/JQZ+zSrCkTARJv+2PP8XYOAwVhny0tEg2zzVmpUHtkF3NksgXOHnqd1CRxFaqwPgXlOSVLa5Rd3LKoQk4yay9BFo6MWrMeA0KGwYhXKBZvlIKywy5oGxsGSMvdwjtx8dO3az8xh3ZZNDcpouc1YP1jWqLUwgNLxOgeGEpmkg2y5Em+dbBlmyTpiVyoLzzeaosLXwvJIEn2yelPuIJFn0R6hdrQairr8UYPeViNp2FkL0OAs5BItq+vkqsKBK1VecsN3ZmmJEVsB5s6xE1gfqAOM5hYTEzEia7/UsRr5fgpCyC1J3Xl0EnE93DY9zOjSYvmYBLuJyzuPR+FVAc+AzXG6DANJtyxkbmfsK19rW5tx8RjZbraYZ+n4lCSEEigiOnjM0B4uQzu+Q2WBK1QnzFdhC6upHkd0SfYRG1XUQB+K0/LqnYHeWKJSF96hnpX5+Ilyo6Udz/UHvn7Y7DDOylcSeVBq7rFqyixOLIGs+3wvXOYWGcfdAgQdvLjMVZAejQcchnQ7GvycGfs0qwpE4FoT/EQO/yfKhn42BxN5EuDaH5PzDOxZsC94J/ck6q6LRUlRgMehCKhOLus2jomm9a+wdRqNbKWQYnnu2cnaEjVc6EOKN6yuwdkYqOpfLjsdPGCdQDfczKtveE5KzGMvMX7M1bu+H9SfLLjs2PbgqFpetypNdO8xhtft8IUFD9hGnL16A4iwvWCwElyfRsPLYadQMEKXKh6TVjJzlpsGRwsRDiJZPl8rGry0MKiOl7G2blK0H9PpN8gqr7Dh8k42cah3T4p7x1HJrZLdJYWD86hZCph4A2XZvtZh8vqEkW44OIpvXwQqtdtqTOcwXJeCDh2hWNwti93Zo4ahpGnXfJKz4Xa0KZhgzETdj2ePJZzExCxaPJ+qZOqzCehMU0A68Jc6THa/ibGoSHO/WDSnAU6joFdr/bRVcCMOZ/PnGtm0L7kBqcKmWCyGtxJgx0K0Uo6UPhEHW1wxW7IChJ2OVXVo6P4O9vMdNRdvn9qAqmWZoDJfZMqpSfyDaDC2WIM/6VODOU7J/Rwz88zlg/48xoHyuvP0ZNvCzrw2UL3eL0SyYV9n0GCG7PJMJ6na2qcLLcu4BBDXHFY4R0vvzQJJ5xCcmU6GCjJdNwdb6UMTFSdeF5Dh/JizSRzuEw/wMeL3bOZhraUjSa5GUWzuBMWNnl7gK9xshc8KlwprI9XC1cIwqa9J9zlK1JfuVsrCiOZ/UUEJzR6wuHs/SCRSsEQuP7OCMlPVPYDM1yTrUd4EohHNja8MA8iu6O2tfxVu2rGHfdBpSAqGpfyqNjg26bo7b8XYp8PNErJk4+/zMlp8r7WuBKqtRZQo9uk8YmJBk94vziEJAL/F4TlYESjbjOP988Q9t9aVAsesYxkmFVGZj3rH5jumYvHXCwvlsyIxnIcPi80VFfANhzRZ1ouB8qBUQH8PGhkO2fOGyVAkITUTvV4rKx/z60CvePZ8dC0u3w61D40uvnLDn99UdQyV1BL6rjISpp6LG1WkUAX9JnP4+XXvGtX1MeeZfuMLqU0H2Zqgxzw5KkjDDbLfI01EO6fyy/C1tYPxrVhGORpPPjXt/CAZ+8icF4WjT4EYWHEhufqSwizLxqe+phyp2+4ay8SJZYiIaKKTx8FCws6wouPKqE2Tpdimzi9OYGD4nJueXurTZYfJ20ctfLx5mw5sGu52tYS4NKFQMS8FjI7U/Y9HDFvjAtm2mHKsl7rTQrLLwvVeYmspPNPM2hdCZjEnyh8ITN/OBJ/DLsuqYaOISN/aZ82TqQc92i42ByX4247E7CD4PFXvFqE6FtorbwUSG5aw3sHjNUcisrSGy66pc4I7cmXPjyGTWKa2D6+JF2T5oqQwPWyrrpB5RWR+O0LLQVW3kY3MgYBpvC9jXsMLF9rQANI/vEq5n2SaMRFGVFWKlsOwhuxjt2hgyYU5YUc5ViBFzTJ5lbYnMmdwLdMuqriIYtSKYajjGwmA+ZN5A1FifhNTdy8WcZ/O8F9nL3Txx29Dxp90grllyrYa4DsdBlVGUatns1TdIuhMJXHuRjUxChbDZGJmQCFqdsOmldzB0LA5cnLGSJc+yxh3frIS03Undb4mBX/T9xePx7I+5NjD9yTawKtWeyvLgcj5QaZqxQ9RRGQ0uPDb3kxasPdvg1hpGFbW4qGVX9AET3J8rLqc5snGzRIzrK2VhYaXJbBFYOq6qsQpJeBuS3u9z6ps3g6bt/S0k7KRoF8STsIOs39P7DbU5YDw42pAuQ61kRZaGCFK1h/Ct2wW8JrM3rivDF7L3BETmL6mY8JxTtysF5rEykwLqfqiRXnPqtopl0l4rGAkUCnwbnJnIkBuXiGfOMFaYc0oCXIrDNc9Wxchm8rD2cPm4+JCmL4Gy8xQDjKKWyma4TpClTzdDvlL0Kp3BQ4SlwSk0XW6+EO+G5CrFUnFxdRjGnFeZ6LH3oOQYKfcEMj8kLGj1bEVYESwhW79QZqt27KLaSE8BR+NZDTtfmODmNgl44q2obE8C7zFvAkfIzt6rY314IwCNONnUvDqKbHIQfYyjjPYnOknHgqBrMRz4hB28VTVrdPbG/PFcCplskO1Upe1hHPu8SomhHcstdsH1st/wbHq35N8SA79mFeFIEmbC9A/BgPyTbcDMQMLwRGEzm8SVxgR5uMb52RlBxMGrYWnWW0xLi6bZfaN3THpvLVxteVNlOMo/Zbtf4fogLIQkKaOSvdV9gVFcmsBZozFWPlrKpsMmEChs8ILdKvuOhcX2kB3SNqfsal1wd+kWkBiPUmavZiuh/ygaQM3eMLA0a4RFfCKb8BfULatr0WByCpfAHUts2ekxyzF/qUaVXG69x1hvjBDMKUm1j/uWDQqRpN9ZREJ2q4CxmyFHuJs/N5AcMzNhsZWHmNAuBS5yxlg4aFNMzHUK6WhMZWYslwcs6IU8TQZhQdig0MDkN9mKJKQlWG85QFRswkaS1DlTX2yNUX9IK77WSML93D0gSnR8aehEBVsklYFrbgwhvBaqzY6JO8DNxg15JtdUtsF2NsPNPSQ76fbvhF1P0ghDLQ94qphAx98nOfIAaXzRLS1YpXY33HhyXGW3i9AxjWtj5OIkF/h7kPRsfc19LE56Atyd1j2buEjnv1sVH5uyf8sPDMe/ZhXhSJpOZ3/KJcKfbQPcqga4S1Pq1rsJz9lMgwWG86kOmTHf1+wha3tMl8+4Sifdq2er5WqByJK24hZZK1MOFklsM/YhEYIjY+IKSGID1RESPYs8dlH7OYa+F/LUOVWUvSWvx5BJe873gV1+3VMQOTVl39XpgKyRHne0FkcB4u3lUcAgcMcYDydBlZLj2mz5FO+41YucZyOnVhgKVKbb5sKEJHXLnkmTZ4yFcLCEZL6l7rscyBZuUy/m6X0m2KzMc44YPDdCYj6ojDxZizA2zgEk25rsYpwoBe4Gs6ziBB+b8eP+hvFZmVfZrKfQwiK2Q0MUyirO+lwDLW0R813EqyReJzVr9WJPmEwygScKlfXdXLaYaQId380+yMwSBMrm19rk6SA6aCy7eSpGnRQKvFVFkSWaZ2JWeYGQSfNYZps1YTpVboGQVrvKZqbhlZhF/pJn8eyssXhZdIRZLRb4iESCjbf9BFfr46pKvKOosIfVhrjq5kmVAksUZpT4QoTXlmfCOv8tlw+Nf80qwpEsTSd/ig1MfjIGgNUGbvdvhCRZCD3TltIJMbqSxN7OB4/125K64WMcC1l81UWmB1sP13frwpP7PFfY1eQNZqVB0/ZzTwHzJzBEnLV+lWnqm7F3pNm4OT7DKl1PhZoJI/GN20m2r7LPY0cY1e8Il2/b5zytI+qG5ypG/h6rQqprfc72FpexSN2Qum1UI2MX7YVp06yq9OWcPKLzpsVY1+YVb3cvj23L5wlXY8vjmWm+ZDZIZQfTTUBlErQCsn4vZxgu10XF42DUsv245rgZ3AiDSSEm7F5QmaULfykkt+BUMPvZCLgKj7aQevsyZ9PXIMBgPvksSb4vZHAACTszJ+HZeUn2gCOxwlBdLoW0mTCRnZ7VA/PJio7PcI/I6qHwwng7I3viZVyQKSUGFpcUqySYpxobGiTx6YQ6epq1nEKTF04QnT3ZAlQ0/tGiPWO6fa8gDUbnkpVDsqvNeM4hGSqVyJaXXMHt3VnzRGWpzVRfRkyMWSJkzumksUJlIqZ1vQN+COzkt8TAr1lFOJqI0z8mFPxsDDhznOPOliPgolDTNJHDKS5nDXX3/eldMPfz0VU0UzhlV6YrrOgpu/OrexH46+QwttuFHW7ExWfakiCzoK8XuJlukPO1fezZ+2U7mFyP1O2eNlCouNYi8qm1F7hxl1umissp5udLUCX74UFku4C3uHnlppC4WtRS891MyU52Iee3hZgz19ZGuDvd1jydQpqzZMYfmH6W5WaDC2Hk5ewF5J6ClJWnccuOA2WBqzrkkD1PkLDW8pbI/fkWuBSkPWsDLaFurwYCf0RiweJhUWMuB1Rm18WJsrl/m5CBNwvOr3OtZ7elOURrGk0hth+BCEuJ3r9+l9RtD3ktssuMnXEZr/Iqe5gpY/rt+SZsPuj4Rv67ZuFd0THheQhJalKWXy88hskRI8i8jsr2ESgRprcgEvg2gJbp5+UMl+Y7FNLkADkT50qHGezWn+5+VlhQiU/cSTteZbYpKGy/H6iYBOVayJrtCdnYZjFuYJjydDccMZbn4hiXBplFOr/K+W+JgV+zinA0mU2kPwUDPzsURGVPIeA6i4SkNkRk6aSlsrmbKKTpQShYvvfIDt4Vr9J397knoPQjDIPxladdvfJYJTxJMnWMKk6VTtJu9Byj9f8h792aVVW6Lt0f5IWAgnrpgVRBUTtkcrjjpCKgoODp11dj1XuoveKLd+4dNdae66uaFzNixBgoSG+9PS3JTMdOzsOqew5eCbQIB3ndY67+ZofCGJDYrM66G/WrhjnXWx+0cT3kXGoQKpbZY0ThxNtwL/cgG39wQlZGPMb5+QXOx3+rlNa9WOdSVZ4hG0kin+cmQsMJ0E3tuk9xNHUkcR3APXvPbgivQlfin1YKWDs9h8STQ5qLtbdU2bQuPPKm/MDFfVGARooKEF+8QskrvqXKdE+eUvp9bHORqfMZGwZ7DZdbM+72vzOZrWc43q2uyOrzFBCeb0RNzvsRcj7/KBZbW8MB2RwfjlvrF5mdWtqRuApHF++KBYytJisSoWbn7uW7JGZIeL00KBzJrda6yiaHuEcpL3AB174OehhN3uTYyzh3pdnaYCqnN6XOAm0AoDFh8sGcUZjIMeftoBRMtohTUmVu7jbJ0mJOnICudutubOap/j0fGP6mWYQjVVP+b20D/ZG1o1htAM2XO2RW6OSTO4yF7lqRbDFTOV8RGtZC5+llMWMD33bIOXp3SawtTbDVSVcozJ9OLuYLnjAvrULysgEgeb3KG6ZLyZYOG5W4eMwlmdl1MSQ/1c/cnbyDNws/7wVFG51yV/4uiPWDZk0hs3eS6Ctw79E07xE53Zd/nd7FmeV6MqZoGMdwS21ZMe+iqxQMT5vcfZWOwR51sabAW0CWdwlth6czi+L3BzKxL5CRv5QjnI+fSp5ULCdMek0C8sg/5ILprGLF4f0gobyjnFvegDHjjdbisoMlCUv7EFv5uUf24rzJ+fy+ECwZzHwKRlu4bfwFdH8+54bSe4M2kvUUwYbSeETH0RXQ75k5Y+na8Mm+6iIXmlkyVvXPa3Ieb0f3wkcZsOeXRZSwiEveWGagLZ736Vh0x9cOQlX7aWSKFteEe9PpDeczQkhKrzWX3IEkz5jUKDM6iHssid4DocYsA0HhfulK/J2izTzVCeirvJ640PWq+Fu2gd80i3CsaJL232SIUPvhJwXS3jjQcXuHTFgmKnY4iIzCY+BxL/3Ib3ZTmhuJEdqC6PcvMxag4CmuNg/urao6YJt8q9Jh2UO0v1QSZIQwQX74dlGGAcqS5YVFqV3/Mb0G2VUsmEbRe3bO+b0IZKZtzozsNrW5t39cEpYZZ5toHeHvZ5dcZe71Bjc8A/R5lbGCXZ1JjxyrhgzGqvJmkaYDmvl2m3v64huwx2ayp/guPNBMLgz2mc32lCoOl7j0lM5sbhkx3v945K4xukK28E7ygg1QZrwuGnZcqC2loxloY7gYEJttJ2uyPWeX875vn9ll59/JDuJDjjaGtrLUkoDs5xRuSzqgfvtsWrK/e4SW8Wp5ZsLW0caikY1Q9ZUs1j6LI9mvjSeJdqUUzBmTSenLcHIvzvD3GT+nlDz2aBNxy4gdZ9WU/CIgSTzXvGJVKwD13gChhl9vgj1s60tB+kTbNir0Da/K5nQMJokubNXF65Vnl+yJ7+mulKItxedgQkFWnHJx3iGU/Q3bwPA3zSIcT9T/NqHgp9uAWhoO2YYHmR8NJrN3b1KR6M8CuPlDIRYms4rC1UlwNxh/kS23H0FiMH3kYsnqM2t2+ojiskIZ7l66zCRTzUlUga8LfSXDLfuVRUGzRchgK0llnn8ekf1YnSU+E4bKiihZ06HnO6CN3aJin9gI6ZDPAfVBjuOr7QOQ73ZDaFkrV+yqf6Z0qFgieac53Dysxt2QpGJx/jScgqGpCQrqa8AFrUE3szvbU9LD2QjO9YKFE5FQanXZuLYQnO96FVEo70AbaBpvJtzZi0LDhpuGm0HAlAKhwnGVfc4TK2vYzfLh7pcj17lyE4KVOeiHhOvp3nqKEOBWyOredRpBtgO3YOeVMSUa9LoVlQWy/fwjI2Q5g0D3vI8yYbs9QpmTnBzJEwu3YreDeqbIvbi6t6vlhKWj94zSwcbWBTW8YbPHTKPDddnRjLlOmPJpJErZBVe3D2WDzYp2QfFknuReHoKWrnnlUUymx/nwqATM8GW00Xd9ksRnaPw928BvmkU40VTllzTwN2kDPz1vYFbOBB3YDO6Tr9iEOVvribL/hpJoLJTRrrZqOiRf0U2OWRhs3vu4FPWGD0kcZbQBMx/3KJZzIXkewf37VXDr3NCXvEXCzsxN38jCq5YkHgp9gqwvjymYz8+SiLRAZfmYmRSEOyd3z97izWS7mx6UdKHi9S4q5q/fkL3l4/jgCbf2F9mM4k0LN/S2cPOT+55T8GkA7Sx1Gja5wZ2P+2HIvSTH8ZsZO1AwlQUX8pAX7DlMUhL2/Sh5g/3VYmyvRpSup8S91hAym+TsQ4fdF276vg5A59Zsh1AwPHAuuicPz628pnh2cCUvtJQZK1RAfDRdQ2ZGgLZZ5JMP2ehcyN59yPq9s+bE15A5V5d4//2mqSndWCEX7wy0sdgZW/JNheuext2GfY5GRsd+hzLpoCjYciHj+DSxuatQ/mbBGKGI76dHNLX4dmbxeCaRc1miDYzvDG1gpyzIPcmJxEe9smITq/HooCdezh2OkHBesz5Fl8lJcufn4G85i3D4e2YRDqSB+utQ8DdpAz/9pCAvZSTj8wZZ2r8h2yobS6LE7MqYbq7K+J5qcnIFMtcCZO9QnXuU1LdGF6YSFuwod9B62bmcpyv4qTDkO7lnJ8h5uhQNW+Yy3Pjdt3XPfPMJe9ozQOl1e5bcsalO2CECKdCH8W5bkG4O/4iV5F5Hbu6JnlDZ6Aw3jL5rQLGxQUjpJfWMjgMnBWS7yO6nR6IT5cUu93YLR2X9WdVNX+oemCUPWWb5jBGlcwaaEXFesaasjhSv+yddfGYrQHfUzZK0M7SBtSGrzLoDst2tk+Tu4TIoWD+fwbw98yC51w1CkZtXNqVoZ/i5p6BNSCImXo88LqauK1gYsW6bj0+cCyUqEaoq0inM5pzz3VWvWF0GLUX6LELbew/OzJ6cLfKNAKFq3eDvj++koGSugi5Ge7lh+0xdkBO3du6OlqCtmwc3T1bmURJ66uPzPxkyicRAGx90sxjvbqgT718TSRwGywZ3WvYpkRsvF8UD5zt26inFaXVGaFhX779lG/g9swgHsjQc/ncZG/jpIcIkDnyKhhzZNi5LA+BuqSSyXgLI3Q8sNp2eH3A7w0XmnzsW46Xmk/M5N5x7dQ23c2hOzmjgStxAymfr0mrJVQahLtQn3LXXfd1G2syQjT8pm7FlkfToqK4y3UvH1YR5irUjrx7z3JsIHTRhBTUdtR2y8/ayNJhGcEO7V6ON9LedW1funMjdpQgVycpgoylb0UGK9rpLt8WEFbZ8QvaOYsiaw61fFdpAyJagGWUtNWx+xu+9vnnS3f58IJjldSEh0Cn3nh+msj24haJgkUhutRo0LAuYQ0kUEefT9cVgEnISBfkbbs5vLmR5KBKKr0+4rXRdBkw/oo2S8o0lT7mXMgNHLSl4S1zy3Kv0Zvw2e5NjzmPOE2fwZlms7ojuU1x/0OL19nFT0jG/Q7azbSGzdD7RKdWftsQPc6lri+WUxDNEG3vc/IqVZiKTF21FzuNxYTHRm6MtqpuU83yhyMzLJwHx4OBJoJ3lmT0ChKp0+jhzXgyNv2cb+D2zCAfyaKio/5fSwLWYhRTuYkDueoBsO40nY4rjYaq7ZuoFzNSqBwXa2NX5zrxY7HNpAd2za5PzjIfIylt5QWmaeNxjJkP2jM/Ixj0zzIWWI2Ts2eRARzOzOc+0bl6C3fSJm2Gmu8dEm8E6G/zeOiO77zSdsVRp4JYSIVSM+y4xGqhzElaE4/Uc7u7MswUl6/dRd9sQbepJjUFxQPtcPGUcr39mFzoMHrHEN5MlY4jfyBhMgVsqgQ7obicn4oMvZFRe0AYurEgpclzKXasuJmyVChn4kOP61RVk2vOYILGcgEZCNAQ294wjiVgCbWxXA4NtLBX0kdqe5BobN2GXNykU2Q5ChXtVVOYdgxW5ugJoz33I+Ls4o80Yx0Tn1tSbsMyw9sQ/aCJCHJcqa5h6I2H2INvNCXQyDWdoA8+DLbnJXe9+hozt1D1xcRO3hm0Xb4WOxVHgegtBbCgvGSXXR8q9zEMbuDSzgIRv+6Afc1mwGfVmFLhHtIFPYMh/ZRtQ/lMb+K9++Y828P9+hFAd/2gfUMbS6D9/X4kqDX4GByaTyf9WH5jKP9wHbs+yIs/Y1JLn2BFjMA6Ey6n/0rkRbxDe5d2A0uRc6140XDewnxFSwsWfS77qHKzlxSkDcj+3u+4ZtxqUPLRV8sbrhnt+FMrMDOszJRReucu2psHWl5FOxySTuOuc+oIV++UZ4TitEOZVNWH3ZW9IolLvknjEd8auvZ0L3WpXnR9Z/WbL7dUgbyS/OJ9km4qd3TShYLQodJEtg4Q57POk8FE/dW/a02R23vYyStxdlbvuI5BZsF0+KPUGb+6uDps3W3Q7HsdVVeauP8P5SofdhPhi+0SqcbYGm5RhSeHyU0pin/pvdmnthg5h1kju2sXxZvy5U3wTd1zfeWOx8Xg+pmRsPXU+4VHCHlovonS8rHIencMZe0TzERG9nrqrfWNiqVme6bhLK10Us6hgc6n+Uryb3YErY7NhSbAL6PBZXnMviusZu/EBI7e8v4EPShOwZ7DrU2rMK0ksr6ZgK3O/JTssnpIwo3vAhm+3Qorz79xTlyPRTYZm5FH15WKSH/+8J+lPakqe/GdvVSXlb6Kpn/5GwN3Qrcltm1oSa3XDmDG5LIBs5ksXayVC8twqAzpcc2iqONzebGx875RUi4Ue9m9Ta3ntuwElzRw1FZF5ZlKmaGRv5/DePmkqS4tdRs4+vnLxfdQG44c7o+i0l3I+4/2AJQy/j85r1HxlA9Kvl7kKBDceunt5QVOrpe0RWd8r96jR3uycbUw6tPTKhVhsGjaNyoQO40nBBSsrmOjLflGshdBUUuP966x3IT5cVZJXKtCUNGgbiu4P1GQygCZ2e2jM2UTQVFbUMvO1z4TEePyUeDXbWky30hLvv4CmtelNZrURtpSS3OrufRXJbF2kD3weKWo2ZBGxtwIf5nX71IWkQFOjWS8mr9xXuddOoKlcr8cUDr9PzpX0IdjrhOuPX2rFRXIdFcxuWmjq9cHrLaXwzdoHWIb861Xy3kOwiNRCE67ee0vuorYSJuaXKT7fXYXkL7SA9e2vRcfzDvdvNBoFbOSHFYXF/J7zx/Mu2PaIz9//PqApJ97/eaHOT2pqIP/nVS/Q1Pxf/xa/U1M/vRTerrWa0kipJb5jUbfKY6XT4TJ66d7BvU+YTdqwGx2quZid12/2mR67vZhPC92/vk7WcmBrIZHs3Ll4XMIzG3+hKTeum1yUHmq6vaJmQl2/4p4ONYMdZxvUhH+TctdungG7jd2MPHdW5QKOd2ZPPVOJl/VD95Td3WDW6uMhpV6gSUcz32ywcUw61uor52UwAn+e65RCo4GmJi001bc/Lzpu7Sf3bmO8vxxAU+7wij5+XVYqS8JPQ+leeufCHkVv9uZmQ8FlVObe6A1NnRt7At6WoKmnB02tqXdFz/ledXdqQlPNrteC71Noyg9GMtuNygfxaIqe4gV3YuMbNBVO2ycXgyE0tXDnMUWrFa7vatWMLa67MfEzf3J3L28FWzCt27vbrDh3lU3Bjv3dl+zZHZrKNGhqd7FD+Nb+KonZzGRs1OtDE8XgLXmDFpoq5dWU/Nur1l0jM+FLy4FFYvaEpix7kzCj6lXku849d+MBNKXbzyXRzPvmbqr0/0pNDYf/+ZtrwX5/E0399GZTf/gUXxZgv+IzYmwcHxcUHsOX7tIYPtXffAaUcP5PTdlr507BKYVP2Vf4FKXwKScOUVOLPXwq2isqxY4B9nuyWmVZAvajAYfPDPLQYL3HRac4zMF+zDwG7L2E5o4v9HF3tYNPJWf4FLEMPtXX4FMzDk3ZbARN7c/wqXy5N8lrhvCpaBOBRRv41NGXoCnnBk3Je7Bf4n7gU7kCTT2V9NINVaGmPR2aale7hmJz9E9N/eFTqTeHppIGmjKW0JTw486n+mA/1vZKcoz7Fb49h6ZehtZScC5and8FNPXRw3/4FHwhstjRLuFTbgmfCktoqrdIY/KX3j99yvzAp9KhCc2vw1iwzcz+h09xle4FMx7wKe+igf28GpoapvCpdLi7SrzpmzNWV9E/fMoTl0nC8kN/SsExRc/QWP0Pn/K2Ke7fbgKfCnWtomM+g6aG6j99it+Ub87d7PhXakrVfsV+6j/JD//9Tk399LiK1SJPxXkN9vNC1HA1/s5JGBXyVGOMVDayzQH5zKh1vtT8hp18D3lKG82l8HOAppgwA7JbH3nqVCNPzQvkqWNxgKY2AfJJvUReoADsJkoTeSqRkKeCx1viYpX2uzkV8zNxZYc81Y7+madche4Sl9f/zFNubF45l1fIUwbvGyT6+ot70xJ56rYIE4qOm0Lnwyny1A6NmILhHHmlpyFPXdI0o8MIPsGXIdhvfawf3fVAUxc2erOo0KCp7anMxW6AGlam7YScXYw8FW+gqbGulZQ4yFPuqkSeohg+55VaIwn5dn+zvWfeSWjSXeczB3lK0rIxHccT5KnVJwrYkacRxccuL44TaOJbpv+PPBX5uH7/00eeipvNmYWv5ZeSlrrXM3E+08W/8tQqRJ4qXg7OwQrAru82+WeeyoNK4rdvKNhbWm3BvvpTcj8bvH/Rd28kght63pI2gkUCPheK95d7s/b5V+Ypbfyf5zGpkibrs7H6x3//5TDL/2+a+mH26+U2ePud1rlI76MZy+b3OaVgMMnjc/RhS84U8ld79EGnGDbsEC+gQa5AU977ZSzLpudTFI6hybsE9uBDc0hOtWp0d1uB1apediLHmYGdlAbss/LuCzo0Cwk1dHoSu9vumdzLuNJdk+AzYbfMLxn499zzymjGepfaJa9Qcbx/RmZv996aHF19cX4cIn+4w11M6eENTamxEbDrum1JSJ8W+cKFpg4ZNOXyFD4hD9Q3O857D7Ln6ZtzKwU7Lnv2neJEKblYODjfRQY2Oy7vyDviuWXsrWoFiSYsJY+Z8OkqByuKfN9IXv5FnovbXk2HqQ0NjDKw6qfpjUicWSt50+UmYIdtLyQeQFNu/6NO2L5ykTe1GL9XRmOLRff2BC643yTOp3fkUSn9QIM+uGGz0hoWbWqf7PsEPcVugwk0ftXBntabe/e2EewaKz0Ksm4MZrGrBVOV0YZ8ffNEPi6goYNr3+gYlTi/QQk2db0n2L7Uvzovbu3kL9TUWP7P30yoSv/L8P9v9amffgyYur0bOdm37vKINmF13p8Rn13Qp6MUfdj2FJlC0I3k3V63ih2i6w18r8/zUDWmxrL/wj0P92qduy8L7BEG2YBISx/I1HXdsBmlJ/iMh4y//yMPrOCDXsW/yAfh3mLnMzTn8aBCfkugiaRWFDqskE+4OIUTtnFrQbbygk/sX3XFtMdlhTyGvMfrF2qQJXP4QNLPJc+vKtRUhJo/POoWNZaCFWfr9EyBZcEnhFO92Y1BQ0c4js7X73vFRtP0TuF3W+pC5ThfV5gjiiIHPjM7buELDy2nZN6NC77O6CnOJ4Umx/cm58loVLFtv67Avjv0lH27YfCFUKNwLbW5SNaoaS0LQ/I+Aj3jtK0mAAFTJXfutTk/a7HBVLt3Ij7q33LerkYJG5bum+zRqs75/qhV7PstfSID7OzqDJr8ZN6CRKm+dRGA8tjxlPZwfAjNbkEQ7Os/TTo818hrLRySLa/1lcLtFprKm5HFsnLUbay6+0iuVbd/3lPoJzU1GfyK/cZ/E02Nf9qnjPJK/GOB7fwK+eN2fk5R40dk7NP+3jAjMCU6NlPkkdheV8wuL1dyNvM5j7RoypbLIvUohZxyb7nVuj4JcBPL7QNs1YZVN9XuSLbM0OcfW7BP4EKzztv65t623TPWDPF7f6ugTw8fqmBT35ZJrI7IE9PaVFkclpzSTYm80761gr0ezpKOA/OZi9kQNfh9fyJKw22e88kzILbegu2iR9VyEabo83czhA8YcaVzHgWdZsqavN7iJfFNhfyyOrU10UIrJF6UOF9uLzVy7Tt85FuOJsxrtAvY6w0f+3zRUyodmgy2bQNf0zYFmxzg8wf+RU9Rr/DV1v+AffV7C9vZbVDzchiQX+Y3yR1vDbD0UBuSPdPw+3I6NtgsWx4p4qNb7qVL5J/vdfei2BM19y7HsGAPee6Rb2XIc/omUNnrcJ2T09u8JG81SMCaqTamZLQBO5pxbbGSHQ3yNgJ5bptAQ/vRvKRIDWvJ1euRwZ7L1ZwO7fqTuxX1/vxM7Qc1NZH+6+fH/4umJtJ/NIj/tpo6RB9k8MUMbOe3YCXpiL4Xv8bI+M8l+njiaV+Kz5OKi/V5XbC4HxVgv8Wc+9bjMFvO1Nal44Hgc+SGxEq9lSkw5w/OTc1ETZRtirxwR5/fOmCXZn2fkp/L4Pnzs48aXM9TOr6/t1y0CjSRSLVErtmCffhd68bZMof8m8DxOzWEQjcLRmm3O7drfe4B237mYCvtk3Ov7qkWozEIxz1Q27EO+jxe5EjpMrpJ4luqFSMFmT15F6/cvT1HZ3ab4ecwHhSSCK/QrDh1YySfS5t7lxx5crUNwY6XU4nPY4Trv0vQpH8IGt3zxtGZFd/sRkGyggZ2H/j8ud6BfW9Rq7uHFWp6+HHBxhcH1/c8qjJTOfJpOovx+7h9zNhM/qSU3pQb8qQ6IlYMlk/yPAk9TnxxvfU17Tbhqkqwt4/jx/3BlMRaeiFPXS0DbB2OKLi30Gxa1QYzz/s1HT+EntA7bgy23IYFudsj2L7VI4Ptlh56mmJ/uLdUd3+evPqTmpLHvxr3m/wrTv1b279DU5P/KO3/75paPZAX0usDPP4q6jdTt8joh5WKmqrfYKvlege+L42q+x5Kv2CfSZQT+ae5Him954SppiLIQaHpHrjNYu6llCixhg/ddWc1fGW1TEhsgpK761Ol/s9vpU77Y7CHe95N2Cm0E0rsKWqKLVRiUxsZ3avBoLx9gt20WeqQM9mWnPs9LWELzdFJREOw2VkZCSb4J6C4f8x1cdAri/E6Q775qmCzTQaNLG1o6jCHD7ifNijYM2xvFInTi3v7zyZhvay8gW31IndnV9SwZ/WQ5xT4iLezkSfHByWjaLgqdfe1HRbMeEODvD9+5K7cRgkLPPtK6XsDDQwfocr6Xjmg4JA1Eg8nI7Cgr3jwnezG3foSvJnw5gqR5SOPRWE0YdtBmBA/aDddfAywmlOmLR0Wo+55U47rbUJN4P7s0VPMGscbR7NPDh+8uBCBxdizBWv6p+AmeVsJeXUyP67IXq7AvnHajTlFbU7CSmrOjS98NMuO6GnM/OjiLu/+vC7kJzU1kAa/0NS/H/lO9d+qqR/2KdyzHDX5RN7wh2ClgZGCJfpNy12qwVbnVfomsevYLN/4Z/Zk3wv5IplJgfF9gmXGGSeXf5C3olgz2N5Jv+iDqzv6pmwmLHpkMTL9EZq6PNGPpGvng1cO9piznsqkuhdTsGSoqVMATSAevCmuc/je9Yp8s9JTmw7LDXwiN/F6A4E8QA+ne6Y6RF+fLec+pYdJrnung2GwYptW3XZMDfdOaY3zXSgpHUbmjfN3z4DP1dm1e4b70r3qDNZqPQ0s284LaLpGDefPUCHvHcJHeofRm7Uf90z2tF9I7vR0Q485Q5P0PMKHkfm7Z9ZaSQeaVhKfPuGrhZsplEjU5G6j3mds7ikupQ8DPeN7Uxt2dMC2PHDw+zqFD3rqPIYmraskbhp85Ol8GgpiA5qqWuTTT6pw+FZbcq8sug0rgm5MIrBx/t/tZMbcfaoS52P0DFOtZ2yw2TDyzC3uX3jbzFi1W17I/ji17mprnA932j5FFn9L3Qy5P6+8/klNDX+xm4Eqzf5lU/r8d2pq+sM+9dlmyAu3Bdju+wUrXcVuhHvwaXVB5QZ8X39eFN1D3LNe5ieMOYOMRO86y8ND7/lmz6/LyR/2kLf2edh9WYfyoaC07rl3+6Am7rswIt4kpS4WA+PNPsVyQkfXAXu8T7s3K5tdRL4dds80A2hi32ovSjX0fdFzkG+8YUgdVILN2j1er7e8z4kvR/DR6edusUvZehTln4vEo73KWLzUbsiHh0Z320OdsLBUEnIG6k3nr0mVMH/slhSv5afkaY9IsPeqLMn9HAudG10NXyeKTE5VN5LbbEcNSw/KiTxRFjk3u28NePV7JVjz/ACb+XcBjWcFkSRVuRfL5psd0EoIVoq8ZY7qCSs1W4D9/KvEj3VVsfVnKVF0KqB5jcMHX5EZkVOOrjn/jOArNa+7OaED3A/pEeL1sw/vdnRBT5rOujyozycUfpEneTIeqyxswiG5zRI9ozI1aGgw6valrlrdW0bhhIlemhF9CT0vm+F8Rgdo8uhv37lXsPb8F2pKVX/FfvN/DVFI09+qqR/2qWhiZhQMZPC4rYCVpvlco7Bcgl2k/Uawxyp7UnBNcc+awS1gTbVC5n+eZty3s37D2GLu0HEdVNzlV/RJb2e+yC+cO+f9D2ri87RDEuYFfX45NBoWUTsmmzkf3TW9tmF6Lw3hU4Nr7m0eFWPNxn7SIbigBiwHeUysuv3JNqci91SuCRbpoxmJFH2YW4+7wbJbz4UGTpfcVZNgxh43BSx23j/wfjY0MpFs+OTLh6amXpCw5bguKHT6Ty4+tzux79UuKFlsc8mTC7x+ZnzArjcDPhKvRxU7kHKkKJELLtTnMGDn9FMgH8Z3nJ+N40e6CbY6vKCBngRfvbwVicRi+pC8UAYLbi2bUzrcXyW3GBoFOz5d9JwhNM/VKXzwHrTIg2l75dztjWbMuWR38kZKpYtGMonJYudQrDqlzvUp8uBKKGOiufzknn2LZbbTlAHZSYXrY4tqwqar/YLc/gTnn540FfkQ7Oqt3CrnK8tU2TkEhwQD8YZvhemf9wv7SU1po+EvNLWY/Ovfb9XU7Ic15XafufDPYLvtUzuzS9oiY08uTS5OvY3FVkulRQaucc+CJTR1vG2OxLdsxgNFOxZsSEsbNYsacOtSnbBFDA26D+rmAbw1YvPZLiR7FKDPJ3uwi07I1LGevSVea2nB3tYyQN8fo6ZmCjRhDtoWfV9DDWws88wy096DTXsFd4M4JHak65TSNm11bscbxjZKLSg02aWzjTXymW2X5L+uj1wkdi1YdbWjLqNfJa/lFXwo6sbGp908hmUYWUyX0pz4cJ6jp8g1sZu6+yIPGQ13d4cR8tgS7Hi0xoUuPIbrV6Msp0PzvMOXzZHFjK97oTgeV7rn3uHzy5f9ha8f8f7XJpTZbdM6dHg9r903H1cdey7Bto79yHkz2VTs3oTIg5l61YUy0CaMfcOabN2qdB7dNYu1y9omSkz0pKcOTW7zckRB7/rUXbt8vJnSaGDVyQjXZ7rIq5/vaE7iMWpyL3VNmc1pd8b921ScP5f42dm0IwrD9iVxPmrpL9TUaPKrcT/9Z9an/G9rav7D7DedpWdKTw7Y7qkhT9w2yOjRa4CaCheoORsYROl0edO99HgTjH1WKTSjzfRomB7P7Fu4RIfkcpPESAlUZu1CaOK8riX3cQ0tpg6hmWjTIq9EPtinIfig+xiDPYy4d2ZBqvh0eM6uOi8mwwkbeMuG+PqMvn+3cT5Kf7ejqBDQ1OiJGhsfPz3y1y3Y7HFD5tbuISd7973oYlDeVPaSdgVx+BTnvRM0Eu8+IYVVec1FmgXQ2KRFvhg0rcTt68ZgdmRfcL6HHPnma+J8R/WH+GPW6GLYjdUrpZ2Q+IxzScwTX7D1thtbTzsfXjMcf5DnGR20Oa4/WtQV69s4/pj18P7uKHwz5wxN2dXuyoW7CnC9Idg20PQHF6v3BprNunkofaWUhDyBj9ilXZF/6cZU2Ka22KZf4/P9VPDpUkCTxcHWKCmNVnLz9NGwZNeTydVwfe46qmRmLPYzIh15kt+u2pu9b+WJhOvD9zjhfFwz1MhT+6+cD77pn3e5/klNTZRfPfNlf5N5FIsf1tTA7p65xgNk6N1Egw/5O4Wc27bRvYESgcVu2oN4fEfeGSpDYlb/GhN39ankN8t+wmbX8oA+LVADtwHu6VFtG8If1LlwvqbBJn7qd0srwU6jo1owJdupyBP5G5nb6CXsWZo+uVfUlAe7nLAjyx7k5Sf4Xm6C3YxLuyM/iwvdC+54Pedddjvd22CbyQ154Y+vmk68VyYJa+yjLytt3i3ZQt4Jb6hJGFdI0Vm+cjepVGLFERqw+68Wmf4Cn+NaD3kjSHLuTYa1wZQ1fOR49+Ezt+EIvlba3RzYS55z/bkGi52gSW7v7jpHx58xdQ0fOJxbXL+lwOftdvkCyykP3T1czYZJH/iMOE/gQxddTdi4Mp+UKMOHLt7P6MxmpxbXj6vKPaHARz7S8kb+277l/NxHPt3OSyK/7qOnlJGRsPo4H1L02ba5CM24Yu9JCNb80pV78a16s6bV+uSuLfQE7Yj37z/SI9FlCc3P/Lpbylqq5IX1iwsv6/35yyV/TlMDSRr+Yv2ULP1N5vv9NPsZeXskMezGcqsh8kTOkLHpNEMe+J7hA/ewveMer5B3yg00dTAvEWriNs0jrXwKNh599uRZ8xt3r5L6Zp9tCU2s45q7+7ZGzY5Cj2itQRNJpp5Z/4JMTaMH2CN99QRbfRWP0u0XmlLioco2Ug/vd3+ipoyO3cJrbRF4EWy278aK980HeaAZw0eXKfp6kWo22GqZSd6eDdGnRX3B8e0990670ECN7sBWvS1q+rGoCLHczSiKwpa7nwLXJ8fmmdz5PNdFO8ffD9z5iyLHh4/4wxHyWwB2PPibzsfGN4s5vTk0xIfw4feom+dhpvCB+feGntELE7Y+dMd/i7vEtbdZoUeZRJ6WlxL3fLCnHWVttw37XXI3lyhhlax5FD8aaOo5gY+M3BR5MB7i9WzHhKZEdiBxWkJT5xLH3yx7QMd8gvMv9bhgg0n4pTS6X3VvNVEbtujtemDtDGzpp/BNeQJ2peH2JnmfBmw6NOwhpTvnpQvJ3P11c2gHkqz95y0KoKm/yfOpxQ9raue6YLm3ckWe0k3BTNmWyPXYA+wX1hM29Hs18XICdhHnNVhQHEM69rUpD6/Jk9jiVO5R4zvkrQ9HnxyX2h0+8al1rmjhjJ3ij0t+egM7SVqQsHReDiiM4lfuKrcdMX9VuhROh2XOx7ebzFrbrSm57aCp+xz5qaiXWzqujVziz7E5Y49Rb0Rp74k+HOfdmkdn1+W5S5YL2t/eeL1lRk7UrWdalejzMYMP0ChGTW+87oGO3oJ1a6nVxagbFwPHnemY9i+Sy2caY1qeIg+OfPiIMR4R2z/Aju5ay7mYr32LmYl7Ii4/6tw9DWpoOlwiX9ZH9CRvAVY9bzv2XRTQ9KHVCta/wcfDr1Min6YG2PHuNiTkHn7/uNwD9uE9lzxjVnI+WXfz7gu3pNDoXm8TajPmhumejvqjm894w/H2rlTocPJb3fv04oQdTxny32uAnjG1jIZtxumE4k0fPUH5mAXTDm0Kzb7xeYZX/Oyyju2r/Cl5YtT8dfP9BpIy+QX7yfJcGTP1f/73f5Km7EEvId6r4UNEJmoowz2Ka3roHj92c5WMT0XR4ow++ByuDRba/YC4oCkPvPfeYDfn07HZBmxoOOiTjglNpP60krz7CjUxnbbQjKPkqHlWJex9BlvaIwvs4Zo9iz18WxAVSsndfLh+s+yCPHEcyagpbY58s5xDU8FtCPYaW/WMJXvkiVC84KPKq34zW+42Dp68M+69knXDQhk+kg7ku+4GKTRtBK1HnC9Kyb3XqsGi4fwE45g2kqALrs95mWBfT77kHPllxiwvbcm+n+Az6nhksXn7CShJjVx3dy2uv3jWR0qSAXz48NXAmg/4QNC74PrZJgyY24Nm3OvjjpruWPC+Q8+J7hk085HBnsc1fFzMszvwOIEPypudoKSYlLqbzLo5s6xFHhTocWKXVxMWWFr35V8L9KSUVMHSRkF+un2RJz/jB97PXn4oete4Pi02KlZtd2Oycwt5bvasz8wtTdzf9+r2xzjsmfXcWqGjYM/cG36Tv26+30Aayr945isr/3o8NRv/Tk3pP5ynzl4WUzKyrpxXa9Sw9bTfFC93d0mMAvB9MSpvYMHlVXfXe99gy+cR4utFUz2Mjk/G2mFmUbI8IiPvPNxTHu0qCrbdeqXaQk1ci1LApyxo6sHVgBU52BIG8YJG5zuDjR9zTkmglTq3VsM3Y9P2RnwobroXrjSDkZ5tyC36yDtLW52weTpXyS03D+QhqatBvz2Q81xlulu3w4rd3d4J79eAzRbjYMKUpnYpILvMXQ0lyIxufuGhLzU5t6VaZvEihEby7JK7TmBMmLiGDSX9/T3nxWNkMPkNdrTD6iJ5z/eNdc97UnKaUa27drdm8DpGTwrvPq4fGCqY0f88KB4u7pwn3byP7bHcoWfMSy7GI/hkdOt8vBjfdU8n+OC8n3I6rLpnDQMDrHjxlzkdlOKao9EFKktnyo7Co4me8g4CYsuwlMieHZEnH+OxYEluvimaPeCDw7MBX9ykIzo8a/SEYd9MmCqnMQnTwuf5lcGm8cKVyZlen9zzTpO/br7fQFIHv2K/wb/S1PD3auqHfaoatRHxcAgfshzTYPooe5GzlO65e12bbxY/NPC9mCPvbDKfsXwUucRdvw9Wso8ztt7YW4qyqBsLT6uC3a/zG6XjSYXMTIbKBivUjH/+5OD/EuzS2qgJvyeekttvdjPWtrZDobYqJJELv2HPY1lSsM7Bon7HYvGyZ5Ld9pB3xjFqbNpDHhBKC7Zxuu2xTCuDD3ylsySK6a1img+NOCNW5yLoNsO8zEyXkjaAT1SaMWPByATrft2Gi0MLn7tdypQONV04P5cqfAu1SuHmCU1EOjRVvnc++Zfu+dd7gev3209C3lmBDz81ZH7LMmOiQQE2bjOwap3Ud6LNHZp+aXXA3lm2Iyc4o2c89wbYc9XN2X13eWy421hM/pSc4lGvyN1oGxbsZfYuFNrderOZZMisvtoWOZsq5zzIVIudQ+VLzrYb1zu0Y7C3vHvRwbzh+uTSODN13WoU8T3ymqnANynsnrmvwBGe3p0PG9QSHRPjqXuDQ/Ln7al+UlOaOvmFpoaDf//7nZpiP+xTRhuGlKy7DL+PkT/mQ/uJvHBDHllvQrBU2pbkTp7o8+PJbcY0NRLEdamfe/60N2FJrW3INjtNVk/1zB4DaNA38krn3wOyZzoOHXL6aq57Mxl9tnHdLyXyBOzB28mEldISmho1Re4lJXymnHXzqKeLay7cEXzuMw4N4jcZmlpd8Xqr53xAyW7/0N3yUaMvP3eoWet7lryruS7YbhOmdFxta84fUiAz61sLSstbqXv+vpqxV5smyEtBo7vRyGzYzg8Tctr2oouyxt/fb587Cc+763y7HjEW6WBHCg7Q1C5Yz1jz6tYV/7F/xmICX9nr8AH7FF65Z8maxU77bo6tbteSOK1RwydzboG9hoXkXbIKrCx63fc9x8hjDzMyWLpScP2FA03JDlitvLsZ8aOJ+3FcdHO5HrstccuHpsafwGCNBtZL82+XJ2/d+ivv86RIj0v0MBacWQ7lUbwf4/7xlRawsEEe9BdrsP2N4ed8AE3GwaKVRGQmf90c2oE0Gv9q3E/9m6z1+GmfmvazgPzHEBn+ESF/VLd5S5wK5BHURMWOXY0H5gJ98G4PZ+zKRpzSx6zPvcxNwU6f3YacxaSUhKQGCVOqT0lp87lJrm8Hb6YcbZsOhyvySG9eETsp2Qds5j25WwQTlc3WoU1CGqGmzN6tYIdjL6fjrdtnaf+Fz+wdaMqPLxdJ9Cd4vbxBHoui6C55/S6vtPp8R0dteM697Xl4ZsFdAYs5vFuXPMTf9zX4AC0O8MFV4k/YY//p9ly5PyTxWXTrpe412HdzzySvkNU3+w7hI4fBvpa8cTc/bu93+zYFqwsXq2YAljyHMfEZfJgzGb5if5cROcYeGjDfocH8bF5TMjXq3Lto8K1FPO82TX4W8M0WNvG+2jeK3Cfy2DbYMDZb9fD5WF7BvSoGK06fnzN8iDrWFt2Yz7Teoics0VPSGfKgFrhv8u7yoxvbjw12GNgtOa8Bekaxw+cPQh5Sennj/i2NULDL2wwpWqfoUZmHn6/d5+9smzYXI3Xy1833G0gT6Rfrp2T1nwMU+O+3+tQPa+rUPXOkKgaPb9LuK0orBXmimtUS39jduNHU7ubyHHDP6pc3Yef5yOn2IOxJwvZ6b1ZLoUkiN6Cp2FQT9q3Ngrw53XKxPRmo2cXOJq8WyCNDB+wiDXdvSuX0qfPMa2Q28DIiR6xRU58dfGY1C3Ny4uyq8zdBUy5X1hTtkHfEZo2an42Qx44fsKkgFXmhWXZs5O3OXOCakRcCaIZ/xmCz1jberIrhg2J8hE8sH0OVeTo05JzUh8Q/vFsv1YKNSM4ysOMMNTwc1BUl/hKa+mb1hC3bVlDUuvCx6WQls5drRxTupvDhcQifNAIoJwwisPFhjfw3AwETnxjQTONDU1U/3cBXXPjwaaTOWDk2wdJZXeviudnM2O5hEkXppdBF8wCrjU7lmezqVEruLAka5gXmhoLP5CK5Ew+anI3bF/mnaZcn7zHyoak1JFwHeez9RF5tzOUA7AyfdSe+RvDhZUDHYgwfjW41MblCXhbyqcXP9+Svm+83kCXlF/MoZO1vshfZT2uKrpoPllp1aylGyBP6rX4Qr65gk9nKPLPtpc4p8hNoar7zkDeo3z0POvdyj8ltxdLRzqBwnZQITH7wj7k79vNw49x6duuVNMQH9+lccu5cwC49IwT/T/ut5H3m4Pln4h5wjxvU1LjzmffBvpCfzKDR2kCeeJqfFYW3GY5/uKixz65FHlh4d+QXo05YdoMPOHp+5t78uw7Yt0E+PPYXVe5ZKTTN+0ub/GAJn1DmN5VdV2lEwah+cLc+dGv+GP7+YA6znLceXt+KzBv5T6Xm3smvVaZ9TEHOV8kk9zy9ymzj1yF8Lr5JgnZgtUsFn7fr7pntwAU7S3Plhl4whWasOLQY5z2wceIWHEwH9nTv3d5mbVnB1wmarU4KNHWa4vrpWQvWz9IT8t0RPU4rDLDwcWmSF28vEo8b5MF+rT0p4JsH8tT1AU1q3TP5XZfHuKIKdryHCh3zHHltlOH9+8M/7u8HPvqtwKZXE3nZ9dVW5/N78+cvBvxJTcnqr8b9Rn+Pcb/Zv+PUz2hq3e2M73gcGdrtnr21jnInznLkkUMPfVN2tAvu4RnsZFvo01bbP9Ahm/R0IU67ghXHHnxkloHne93a9d4Yf0+te9PdrRwUaKTzA6UMmvDW44qx+F4/SZzfbe7Nm6Ri99MSmho4ucS1EXzm1O13F5wOyG+XKXxpuvssyX1PL9wbnquKvdLel2wvvOvemOH8mtbd0PFdnXWPDkM08tcuouh6qbj7+qAm9by0KVWaAhk+9GWmaHZI6a19cM+2u7FmLw2hcTfL3eMJPSBullfqhi/w+1MNTbOak7eRs1xMb6uGPcswoMPofMtdw4NPepbtk20nJRdebc7YU3yu5Jgn+KR6Mw02rjofV6xC50HHntsRfN+zqyoXlaWhhxXlgWg8ySVP9OArK6lbQ3nF6/HpBud/v8xN+NYCPeWu3SasP2lb9DD3oYvefTRh60P5oDieFTkXPBCs1UyZosJGT7Sv8M1TT/HIvR/Qo/Qnzse77aDJYtFI4sgnf90c2oGsjH417jfW/v3vt2rqp+elb0zkhahjo8iApiZKXZOYVbXuOgYy9mz5ycju7cEu3hc1ZbWXPUWmOZH4IUnPzFzs1mDHPjR5vxvEppaSURLx7vkKMwqWj7U9ke1fuFuuVMZGiYKaQLbgfJ+B55kU7uFjrzwX6WINdkOh00E9oabSg9qwuGiXJELvovPXIOjWun++5OXWHZred2PXc7ARLdYnSTD/Jpjd5QfXcSrd1R94f/k+B1s6cqF7vBlCo9s6IPdsPnS3Qkhn47ibZ9FcMpxPXRWseWbwkW2vW2P5qN8s802HDkGT5d7I8Sp2UKEhb5XfOo13e3+dUp/iqHsW8H1WEyb0tiT/c61yN25N9BBVQx5su/mCegr2NKISedGWkMfsEJp9aJ892fMwz3lvC1b0h3ZKkcRL7trj6sz6Qc8g2oXIc/JuPWFOkzXk8+Au8V69UdluWt7Jk62CC7NBXg3NnkSHygd7Xr7wzfbTehS8Smiq3NYGs6teS+6sbHIxN5s/f539T2pq+F/X3v+iqcm/l3oMf6emfnpvZ9FTBCV8Dk0FptrliV5F3faTkvcag79ZtTwTX8XIO4s5NPUdRjuK36tJzteHXcIuQlsRv25xfDEMkJcm5pnE/XvN+dxWz+xWuHvy9j3kEe0SIPPvS+S1JmvhYyfw/HZV4/VuRbefxAk+s1ssTyRUaNTdxd2c26pmxBdt1n1No1qwySn9kDdcIe/lFvr6NUhNOm7FCWzU+sTeK+QHunZzeqs5NHV5Zgfymy184qveGvZ+96CpyrpLnnSFJv7Y9ynsqZnuKd287965V1IikkpylbZumNBq5MF2nHGP5gOw4qb0KBmfujWOdZf5v6hZ+70ukYf6hsoOq7qgtFUqLqYSfGuXQVPpGj4sFuObzIbHbg7u4AzNB0BGdpz0dnS8t7AZ36kt9t3WCfFThOtP18GZGSk4wN4a8Gl+Absqqf0g9xTfcz6sI5nJX/RAtxmiZ+jjymKDsP2SaBL0hEbXGNus0TMPsQQ2Vwg/e9tdQy67Ndx98MlfNy99IKvKL9Z6yJO/xxjFTP5hn7p/M0GH9wo+dIyRP3TxuZEjX6qc21OTWGmFJ0pfh25PyumgYpfxyiJ7aE0QFIapYNM7fMRb+eB5ZaVarPecIw+c6msutocAvrP57MjJHxfdlSSwy2KuoM/SGOzxDiYJKyPNooBGefeMFD7T/6ZHCjMXGu3d4EvztNaJXhNo6uujxprv542acOqcL3PUoBO2qNnJ/ZS7D3VodfP1kB9ONjTFzO4LXSSwZ1BFYKvLft2w2lN8CkS319nwiPwyPEOJ9uB5loS/QQ9YzXoFBedJt9f0uK6YRdBU7DjQ3KjnJax4pR4dY6ebi/WCpp1w7lIkx4XkzsxKZdZomZPHlxX3Hn11wsaGsgZbftEzljbYczTt5uBK3T5KaWA2bCJ26CknE3F0262T7j+zmNxd1+P6pZGw7TyEppLXRfcG37XM/P4SbP443jkPPqM3291c9MD9NpdcY4/PvxrPP2DNbv3ZfRfOGI9wf70abC6ibn/BSxQ+6KgGjS420+Svm5c+kLXhr8Yopot/L/b4P0lTFx154TjTkKHzKqjY6Ny70jE8oc9uWdh9xc3uSNxq0edL+3pmh/V1S2J3GOOePXfEKupBU+Oke74SBQarJ+GRvMn0yvktNwJ2edQW+aaJjH+1wS7Kp/egqGZgj5kOnleO9ZacYJjr3e8FW6zSlA7PXYG88YGG9lTqZGuPLOf1VU1YdJm/6OBP6m5teLf/+iuDpp6zE+d0gaaMWwbWSea3nN9i1OS0mu/psFrkuWc/hhX7hqZHXGzu3N1MwY43D3lSqMlZcu84Du+n5cQnMvJYvISmpotujOV9yXT+EIOATT+KS+LhXSVv1a0NWWgtanY0x/UL10BeC9MLJYdOM8YMmopNdwV27TSjFmDP9zTLyNlObxIfRHj9bICeEhfXXPemJVhROGlMh7Rbb6aN8fn5V2VFSV1mkhDrocxSS6nJn13uujso7w18J72R+7pBU8HVMJiIlTd891bl3sLB+/c+oSB/cYPvxXUwYfOovoNFk4fkPcfWXziHVh6NfrHOV579Pcb9ZsoPsx83Q4fEatVp5oM8cSy7OZw269aZrlGzN8qOFH+6zZjt8zVh0mq1If+NgMCfSc9i87xlZDcmNLmskZdmB+VINHleda/+VoI5dmmR96hQE2Xkq2yz+twpSZ/dvPLdRLDDpbcleroXib+LIbHBzU2Q32SwprSGzzTqfEHHRZ1xYY2CgMk35QlNTsE26gg1aDH4AJ1uJ+7qdx8aG3brfv1u/wkaoibbJoVPXro5sOc/nn/14CtutkIeywzkFy38uOgh4Rk1fMTfZ7pyoW7hLNh0WRdMWpYHSuwMPvYWnmCTrBTQgAO2pSU0NUhDToe+V3DePsHO7VjLiMsWfHIhVHwgT3dJ0eCNnhH2wZ7TLDyTt5Wg+XFmFmxjmbj+SOD6q289Y9nSjSgKB3g9UFHAqp69pESy4NOL8vZm6bRjPV/uvoflvanY8VR2a0Mi9Axpjp6W7OsXuSMXPTFo4Ju9/MMpTpbIe6Ib15W20CQs6pFzR7L+un1oB/L4V9/rIc//JuN+P62pEyGD+/mm0EU5QCZ+S2VB0ajLI4yBv7+SmxKwKc/FJl4hf7gbk9Lhd8z59dAaTLmnOjnlHjy/0QPw+7xNoUmrlFzqB8Q2RoaaESv4TCx1fbYMa4qWK7DH/+DuTdpXZZon4Q/kQkRRWTpQKDiRWMWwYxQEBOfh079Rz6L/vejrPZv7XM/dfXa/4wwZGRFVmVm+pu/YWvtuiB8m58q7DYMde4/dhHz4M8ObZeCZ9atcUJZaJXjJRYxFw+ZJsT7uFLGR88dF26wottKTwc/amrFvbywo76zW8OufrDn9AVOR/oG2JB4AUzyCVvtGiEljB+24zWQ94qgrKrHr4fmj4FtStpHz+Nj1WrBu0hzouHSBOWc63LFq0EOMiuGFe/U6spiv7DlRu4U2Fnr4YPeT7CX5ADN+l3YD9mVfE34qqAxOm+DBOm9/oqPutPBHVVSwn+ttKXLCs+KX5njOpvbzP+uSeL9niJxkr/D6uEhw/cbyrCLvC7/r72bQvqvfrWbm/HqhtOwjZ6wPHXJa3nuRs1E6aMW7NmBVvMf9fSi1AhqF30s/9pVce3znQu8lf7EuXVUGf6pNWv47apPm6j+97meoLmL+BA/9WMNP0A/ax3m2beX5O+jv/sVOKXpXyIN5MxTsHhwtcs6fiSKiJGOsee2X0HZn8Jiz0uYsZHL2WH8r91eERez7jDaU/HbAxHcLP/Cd2B14J7orXrIEps77hU1+/QGmYn+9Y2n3jCld/uB/6lqT88Z7wNTzXRpiegoFG8s96eMmh7apLVlH/hgj5g5BDi26bRFTb2id6EPQZtYKGNm3vR14CNrSd24j8F67F5SV9bXyRWCDh11VkCsuBfdeJt5/O3ULijbTthJD5ZqyE8m6cm0OTC3evsXGq++RHPV+Mfi8vjJ217KjPPYWOeCw1R7scsbrj2bV4v207sP84Aser0/AzLeC9uyNwPvO594aovexU7b3zQ352vNc8bcLbZa9bWCK6Xi/Ts4ADXfQAUF0xvULd+A5n8Hv5vr5Cn/7uBWs77sNxRVkA+cfa84WC/dFybqAzhgbwPTw0LgUxdCmfJ3h7+A77sjdT++GX4y2f7EuXR2M/rQ/9b/Vg/83Z2bO/+nzp7x1CakjbuChYwBeeA6lh37qyKNXjnscTBbwzGVUcX+e+sTs6gitlbeTyjsYzzl7LHtLilcAnRdfAp3d/F5CaSx7G6aVXLM4fG1y7wq0m3WGdvnEakvZL75X4v7U4R9mrk2xmp05Yq61WDy9RkTVBhhnN2BCm0RziuQaAv/IPt1oa9/pmIfQNkYSylnHNrTRl+eV/2iDOXMKlZNXa5fK6wSe3+uN4f84eMJ7r9qCzZqSU9C3EJNxAx4uRvCTx+GuMMQoQQ6IHs8TeVuYQdFNryHzLuaeXNUq5B7rkLHH3XbJdXPw8DIFpm+Pp0vxJUdOmbRdx1IBHgpfS2DGk3UZ67kLTGT9M97vDe3ZXsD7abmS50lN8P6UejaJ8/LMedZBm72XZUjht4I/6ukWlG1zZRQGbsn9Q77u2O5YXuCHVtC+5+kmZatJVlOUytovZWHJY60XT6LtBTpjtLc+TGlLl7zLG7xXP6BNU2a3FC/7N0X0z/e/WJeuquM/rVEY/5J1v+E/zFODie2Q0+TIc6ML/MpdyaB9fl9op6+AHl9P1Ji8psE9a0+rHQsqf0UB/SZcaJ+dxtp2vyC676qKN+8R/g7gB6L3p+F++Ya+14Z78JDnlobfXZFno2dzoWjC79yzYh0x6TcWpGF1Rsz3AmjHrTx3cVuCF4cHaB/AGZiiPfxMf468/Ullr8Q9AabiCt8vihaM+MzJuTgoPjBtgkdobEGbWWdg+sWBqfCTw6/0wyBlRR/+Mb3vgKn7B9rxuhkfKbI2BbRr0e1YqV9zcpNpK/t8r+CtO/xg/BoBc8lyNWfvJCO5pyzPASktnemvMVEUbIGppdwPO4V4PbXAFDflTJuX2BuUB+Ahvzdb18yPnyl4bAPMWz1bMPMn6ySmLTCVvqwBm6pRQIkj98CXApjSItOgpBeWhke9Uc1ua/jdTC07xU+nMfxiklXkHjl40AiR06bF90Hpjsv5Iik+f7uT35ft4c+8ZfhBEhtfyO9rt4pX+f0v1qWrQ/1PaxTs39GT+I9rv01f7slut9DjpzFi+KlCu3DHQUzcY9zj3vwak7Pl8AOjbGixRonhD4LRBDHT3w3Yb7aANlMXFfzOPtDY+LaPQGOvxvC3pmUh5q4W+b+gUDzdhB/QzuqFRP6E9tjXU52dH9GaHON7Rsx68EPHAnk6CUN8H190xC6eN6NgXBeVP0qAkdB53oimeWd4zwZappx+DXKyewZA5ReNzcaui2sWXAzx0jSLJe14Q/mzh5h+Pkchu6jukUQl97QLU85v/8BveGp4Uvy5jhwwV+ycsi4Gz+zlORmzt7mDdpsVBndceaDxy3OIfpeGe/odmJ5Wsl6PzZEDFlYHHnqZGcV0vSjeKwzBW1toY049YEZr1gXb3coEOgB+THRyvrylecgpnX42/LcRDlh7V32Kdi5y1OGE78/LxqBweCoUP3HhB8/ja0183Osqb/CNBVvN7YqOozcwpX1bjW1q8HjU2MgJbIjPh7aFDnF1OffJAcZq7dpQVN1vlbct7n+xLl3VBn/Yn1KV/4Uo9f+Eiv9reco8wy/wzqkM8U4swZh1hXa5PxAT7wZ5LfMWESULC/dsnfqMhcuc0ZF9x4pXvR4fpg/VOWIMr+f7O/zSf+oUYvGEJw5AY6wTJmJGh3bzqGg7FphmQ74T3A3+7qYa+xW2rG3qlwoPXyP4gSILSPgW/M/zFe7YUe/6lOkGMBVdEfMTf3GlzNFaxWdPaJnhUcacvc4q77pZwS/s90Rh/y3P310hJrf7CNrz9jwDA+s2ZEPNdMmZ7zqpjTqdfdbQRtk9PymefZQzO0WTyZrWiyIWcu7SyCy3FD3xOM9sT1ZSXx0KltfG8NYfmXPiDBiLDsgps0tYsG65ADGUiwu03iOs2TJ/Lsi3H8DM7NembPoC7x8n8cXw+MYm1s8Xa4rya6mIkPB7BvnTo+Q1R06x1Y6x7FIuyWsvwFRf1kNWO/BSvG877v9WG2C+Uc+U0wQ5o1pBJxz93o1Cf90aXk+u4xqt65D3juVM0MbqmLmDVnSU/o377zj5e7Odh+p4+Aftpw7+JbVJo3963S9S4Reug7Minin8xNKMpIc+yl76TmqHWxRSfszO0BInaJ/N4mzIPt5x5d3ax4MNrMWMkvP0rHjhIPjI3pAQel+vK//rh/A3Y8RMdgPPeKwP7eM135po9L0p/J1uB6w/7K3IbfSy8j0Lfmi48HwKFiN8H2UJTHXfokfJ9wg/c1kg5jvT7eRZ8W3Fz9KvJJfxEtpqmXG+2A8/7Pax5TKjnG/xCYHp3kC1KaxTiak2QF6/9YjSWp7xpuWhnCfxJXL25qnywzGez40ypWAVXyo+VK47dg0WG3Lj4anipKsfxtkCvO68/tNbAUx9+vsDxec7csBupKXMOvVS8jO6cK7ugKnv8LoguC3wcMWgPfsOeP+46jeKP9hEO7b9uWvKhV8q/vBsPZj9u3oUxK3s1d+H+P4n+NVo/ywqPtpJTM3cimgz6AyhLWPp/8qSnGFw5sL8tAM2TL5XOvafyAljB58/OkHbp4mcB9LI+st09qzpmH5vBg/P07/Y66FOxn9Yo1DVf8m63z+NqeUbHjzoO8hzmooYXmy/GfFHi5g4f2Rd9GEfEGjljBhE6LMl3yzx/OPYEE2td0xxoM0odYGplz36sPY7ljNVqpr77Wuts9FT1i7VW7n/E8CjXydlRVktezXUy/bDnI1cKx4tysrbufBDY8/15Fmk4MVsBwxdv6lOXjSG3/ntEGPF2Gwp/66gbaYb7cFGG8QsxFUGPzZedayvmPCHlQNMbVJtzj4PaKt8gZjm09Ga2PcEDAXzW8e9VgUmxMwkSibHE/ePCnLAeNuDNmvl/tO1d7VY+QamgqkKzF0e5oPttPGexOcMHl7sgem67B3ImX3B05HdpezAxgll/+mbdg9WweLEnhPPDPAQy9fwPwK87zpn8Ogyk3OaJosVHSMYSH8zkrVY2kLA3x2AUbexkJNWGXhuNSi4WMXAZHU0z+Rvnc7gtyTeQYuaBbTs9Mz9Rp6N2vXMjuL38gItfNEKZlbmAZgcytkFjgaMn6KKZImI5L37X+z1UKfTP9TQqv/bett/dd3vnz4jWxl8d8T5AzzUW8KjxxvkaX+yhx9JVeS1/lnW+uzgocUwhPYhfliQ0xtrinDctGbOU4BHdj3JY1nwYBP29eG3rsCUsRjpTPG8FYX7a8F9gtMHj6nIs3oP2iPztg/4tYWJ95uX3Cu1C7Rj9BXE369zJaLUYuyUhxOKPlZhCO+CGGsj+LF8arTcyyvEoHeEn0tXelqJcXepYcahZVMrb7j/HbQ6y2Yq/NxpepZ1ECNilYe8nXtDxOTTgE0Omsgh/olOnBsBMLU/yTqG6eQie+eBqZCVIL4oO3HRH0GMJZP9jo5Wv66EyMMHu0TuniIbOUCMMytkW82LKRQzaDszt1K2+l7nFMXnsuIrZSSYsQLvx/NLI+dGyTlNhbsiekdlJfZr5DDnKWcNmHvklMUN16/tR3MKWFVwz5V+0PyNSwoMefbP0IuhbU21gLYM8PvKK3TC5yTP/inmyAnFQJ5vPMn2FG4GFfetEzBunZ9nEjfnWolzfP+LvR5D5U/nJKrDf0lt0j99RnYQL7bkei48tCnPAOgf1IRof0MeXVjIaxs29ik9yt7yLDEHLK+Oc3IWjiZrf3Zy9rKmQ78ryJPsN+rYLoAfOPIO+l014ZlnB9WkAJjg4rIKCraumjNlc/VmeJtk27FSqAx2xCwNUQxWH7bsPTnytIf3uyngmYEhJhSPR/A7VQ8YsYv9hbztoTX80RPfr/XcuTyHPuXilK4K9t6W4N3xCtrMXeL5bujBr6UT+LXNp92x+RjaLfHPrcI7HzzjJtBu/mR9MsSgQAyfl+OYsux6MbgTXBnbRwuLwrOOx73Wq1lvL6/X+Fxzb3/ROvijEjnp+JD9YUNNMJF9I3I6+DmuvYCxb2DO4P/KUvZitILdb+B9X5V909PCnrOv1pjEd/2S81UM/2OpESdvtUNOiQW+z7TxgMnfGTmldeAHx1c5o7N7Q/t2r5ixQdw7kXuu8Pt2/6nTqNwWWhY6Q9xWwPTOiWAwP3c5S+0DjJ2aXklZ/3rl3u48/Yu9HsPB8E9rFKN/xxkE/zhPnfr7DSHlIc81CXhhqdsxea81tNPPQl6rOmDEn55ln6vbfJhVxzNyDnON85fYpeznp1NoN9nflFhBx+LYFOQ8RtDvZRMM2Lnam4ihVWF4Cw8enUZqSceyuyo8bRP4q+fToLSaloav3/0He2fmkfIew+dNt8DUckUaxdw/KfyXBDorvr2GklN4UfhhKGclZ9cZ5VadGny/vqQgtgW02WZVK977AEzPe+qKHLBv5V936x1bz8YHyk45MDWTfcjbBTDGKw+YSSZ4/leoEYVqBEwYzXXOjDcwddwBU5yOasGOBzl/47aqDa8cAQMmNCslxQKY4vNQMPe7lz2LflP5zRgYG0ZWn7x9WYInWmjPV7LwiTd5Y3hxz9LZoI+ckk7w+/l1iOvtrr9HSj8KMLUI8X32W3WGHLOA9n1e1/CDVnmC1p7IPeVbPGfTbAH/Wxel4u2T0YONzYU8x7IHneHtu5DF3JV7AdfKEJepFrJE7mlTlV05H72Tv9jrMVT/dE6iqv075ib945hSf4iR0InOhuf8oH2OeS+io7JvKvGQ8w3CfiMo9WbIgxfhPdiqa/qUhgPNEMfoETLfnU/I1TJgUqvXiLGP9APXRs7OkvP6/OjKyDn3Tor/mcJPmLmNPHu4XyuexdDzbpEZlHyoUHihwA+prjwX8fyAZ78H4BnH3o0oiUxZdz4caUwz4LGdh3qp/BvrCkbnHvwc+yWKl7+GgsXLbEeOf6grz83hL778uyKPX0u5bjiyWNx+kbedW1t51xF4xjbkfMKpliviFAYa8x5qCP8yBiZGaqiz4ae3JvHt8PjX91L2dJGD4qNbKR4p8CsQj1to17Xcs71YxJz6GlJ+9hrudRyYCm5Wj9I1lVwcBqMdy5zIJ29qgEd9s4PfbExgSgvB06MFcoR52h8pXtygtfc1clInXPBcTuDpNYN2TFM1hz/KWsPrbvIsnoGbU7BS8fu60bpjlhUh5/AYfi6Uc6oGDrRqyE9yxk4WynNJJCYt62ogTSV/sddjKFeo//8xNf6f0c7/1f6pf1r7WaZpE++GwEwseaEs5cx+5YeYWMraoIzGQs5ngMc+HeAnhHbtkU/6CHo/1pGHrVSD9nLx+tGoLZgxl2cC2Dr0e7BsP2zcXxjka/eTIuwDtEv18Qo6ngeyN/01TZk9dJd0zIMCed73azYUPZfiTQJ/0XsjT+v4L4qH9Yn71Q4xf741FcU97cI9KqFljouiT+HnkFSeefZlDe54S3Ff1su9ulaebyVrUL+FrO1ZtBarJuaO0ucKeX5/BKZ28u/gNci5r7ejATs93QDatZTnB2+BqZeWAZPzNq+82FVD9lw1NqVxDzmj4uCVd0/dULp8IKf8vvCjx6sZUDjYN1yUrUbs0zKd3HkBzKQC2jN6g/dl5aHiP/1QY89YNYh6e+QUJns7urpxKTiUyHFxHzmpqdI+ZXdoX37IW2LW75nj+38uit8f2Ro7Rb0MmP2UlffcQCcscnmWj5DzQV59fL72M7cUUAa/539kPeP8eyLHlv1hi3b7F3s9hpryJ+03+Zes+2n/ME+VugcPP7kjz+Uh9PvOl/tL71FjiEWBPLfZqPA3tMTjStTUbDV66hR94lHFTftB7LIDjwS/ER7/sFHBPO4eibYJILI8Q99fq55B3mwp93du0C6aaZ7IT9cSU+dtyLRtuaDknRaVd7AvBRu0YyJ3pMB/HNbA1G02VynR+Yl7kYeYv8t1K74ZIA+fK2gbL7N0Oq7ixODKfrhjmxi8G2wlpo46Pp8XX5PcQwdtabUBYyO3J3tPbq3BeQntpi2jHWUTyg2/kutm46Nc50zHsg5EzhPEpYcfrP2cC6/nEVtamYUYLqvK4xkwzVfPDeXVFZi6euGO7XVoO2K9xuAHRdsxo2RT4mMHmHk9AoudV1Ibn6a1nCPYDdic7Q1y31Wh+NcO/mttlwT/F54NvwtGHxYYYU/OXjuB91/QrodFllF88i6KeEyvA6YdmpTEIkPOyJ+jmimfRU3hGNpTRKuQWKQtNnS81efKvzPcz1Czc0qaflfxh3L/i2cQDMd/OidRnfw75qX/45gqjo1FjuIghtsXeEBZRchqO/afOUOhXHuW9XDjDzz08AE/sbdVxEh3HnF/cnrgHtuDIYWt3F/6yNofvZM9fHO3MrzrC1qkSaIleIqg3bxZAF7ToF3Ss3GFdimnAgYuWpDbHQvwir1K2eQhZ75Mb4gRR86PGC30AcXNDX6Hj8A7W/d5pliE8AvrfifY7/KAn/sOY0Ucbd+CHARv8FT2e31WwNTS+zLK9q3UVr31nF3X3pb8X46YPL3AM9lovyVSs0zxnkEAvzjY+5SaH2gz0YYDllQ9k8TFyxRRDdQdez/cNQVrFTz8ycDj/UfPJmFqpZwVLeseqOdTtBSyb9oFb4XpfEzh0QcPPzdri9Ek45TZTs25Lfes58F4Sdn8XVT+d4EcUe7HDvm21NrxHf5o8CadskPvBP/KoR1rT87sNAjad2nZwOQZfyfJD35NrKG9TyZyjn/cISekGTCdLjL4Zf4DprysIzbSvIzyw7fjXtCb/sX+qeHkT+ckqtN/x9mj/zimJra6Ji449H7owq/Y0den2NvUld//ICa2BvxNHHi4Z6s7/ATf9iYk6mhk8EWoW+zHhEqIc2Au/8AvHaYNkf8kaA0aI296C29J1HfAM1Y6IjbPbGiVI+sUbkzuxOp4P6cwDguDb+eXkCl990CpGMOzI8g/rHtqP0ra6GR4pQMtNK17JTB9bxRe7ZF3vXU6IW8yiCv/LIaM6fxrk+N6lcK3uxb+bA8eoFVQKGLlj+ZsdYcfCkfxReG27M8KnsjjWRZl0I7v9YOdLNuj8NbJnPIMP+wY9RgJVWQVV6xmx35ps6L0PqsM3l2A6Xnt2XJWMjDgzDuLuSyCtmt3teJt5YxM9aZr5OxWwIybtIxNIlkLZcqzf26yN4Qv9ktyJ1nBfRbI39Mgp6SBD4zmBnJCf7Cbwm+KExdNA56b3MyE/M/uwsX1cP2w+JollC0OyBleDe0d/q5n8oMjtPu9h8/XfBWYf2jwe+8ZcmQvt1MKTruO+4vV9m9iajr5Q/+Uqv9L+qfG/zCm7rNmTdGBSsMbh9BWod4gpiZhzf3t0tqxcai68sxlPP58mSGLcnNM8T0fKt7h8mDMIPCIuLzx+HEPvxQ+M4ccdXSuxNpta0bdd0FRZyLP9mV/1On4nzmxr67yRvf7jl2onJPb5sDUqR0Se873B+I3u1C80gCGNubgS3xyhJ95FYix/QZ+TAxn8DtGibz7W4AHjh7FgGBh6syuvxbF40FV+ScrqFn1A6b46QDtte/7OiuNZgOMNpeKxy60m+K6G4pNP+PeZgdemDwbQV7yASamBjC1emYGiZ2Bx5NWZWz/Am/FRnJW/INiEXhuAS1oG/B/b2Ex5o89QcEU2o5rz47h9+sj8JhXcO+nBnNGWznHaXKqFE+baw/2MscL8tgUmNKKUL7f80AJy/B+Nwf+KP1YE0ps5WTw6Ro8l23GsZxVDe1bNtGDmfNnQska98efGtDex2hRUu7IubuqPDO8fbkW5bfh2RCfHXJku8zAc7XsBTmPJ3+xf2qIUP8Dpmb/jnMS55N/GFPh8bsiUT2R59gPvPCejT1K4gba6ZhByxwfT1jqpYUYFx9VsCc9x3j+ZVjxSfaYszZJf5R1AphyS/il91yFdvuqZy6296BgzNkvKB0n4JlDBO3Scej/lFNX+T0Vel406ozCqD4pfl6tduxT23uKHXweX23BG+fp50M0c/OK9/qIsW3cnCjfuA0X1RD+xcoeiFltFxveJ2jgv6ZPaLNRCkytz/j8cPNcUrrwikpsm4vGdlZmE4joAgx1YcjE2LbBqzzD75f1iM4Cfsc1PvA7Lxc8MqHIgJ9a4nFn1Mizf/aM4omHvB9d8fm3Png+VTVo1WnTzZl4yDOtCwU5qR6Hc5bkmkrxclAY3pdDe2rvCJgyDGAqcrqOJYULTG3A095pBYweDtc9OSvpj44ltNzkMdcoU364fs9c8tz7GRMQ1yjeLIo69lC+MTmDD/zYuoH27nZqQcdyVSv8kWvIAeJp4fea8GdXeT9VTc4UXRitwt3D7S9iajT404wXdf4/Zen/1TWKf5qn9olp0rE5AjP7NfzK6LcX5E8r2ffbWHIG5IIoV3p4fD4DptTXfoSY84ZcUDrVmX5nXzrSVdbIDlpibQjtdlyzM2JqMIK/WplzEtvNyfCtO/Ls0Y4S8sJtx0U+vjP4oV2f3NftVIlJfLHY2P5PHXhYVN6xkHvIzeONvNrP8ZER/k7f4xMltJLzBGXdB9PDIUXaNVJ8h5sDtnb3azpO04p7pxoxtuNSW/VV+LVNsxqwba5adFwGF4MPFsDU2YEf8lMnVYTdB6813oJTvl/X3Dufwo59GvgdcVuklcjeTGeD58KgNLaQ90dXaKv8CJ73Zgdo39c00Fkr9pzC86Y2vNAGppZnYCobKYXh24eLzrrX04Hfm1eVaIVVM+UXzSmfpeBpi+P3PKpyT9ksAaa2HXiHX8BzJLxc4buBrIdcNRHRsGsq/v1F0NZaL5LrotCWpw2ud/e2C8pLpa5E9ZL1li8b2j5LSsXncvzhMlzE5F2HbeXNys1f7EkcqX+a8aLO/yX9U+N/eC09clUTaTvHPfFTuWdYI6ai4IM8OnrgnvSsyKF8aMBjUx9+IiijEfzDbmiIwJtqbJYOPuRd5Lxy/7AmttD3iInB8mzwzMc9fusleGj5yys/3rTw6Dc5X9w8dIafjLZz9lO1HoXp51T53IYfGuvlloLFrOB8/YIfcy/dC58/zaD17oj5vbHPgTm3MUTqhRY7DHSVaNNEsrehebB0cF2RI+rKEL1XELKRd12QrzFoq2vow5/9rhY5MwOYglYTzGLQilGSpJUfbPF5064H//ibARP+N6zZ5R5Bu16KlAvnXGusl6lL8uc3+KftAzmniMYr8r87+D+erXUWqHIeYP6rFLGNgLF9OFDIUxXw8Hqz0tjdkbPR0gEwX6ddwezcm1G8OOPxxQU8kk6yHaXFDVqO5vBHfKwN6Rgo4OksBc8tm3GI+6MDU3YXFex0siM6di6uv13Az3788kRH5Qg/PF5rc5adZQ1zEgFT0RG85R68CLxYtlyU/uQv9iSOhpM/7U8t/iX9U/+49rNMRm6ggBeqCbTVtFGPyKOXCvdMGensnn2h7+9zaKe96QFTn96Q0kukynWkZMBOjN6UbxO8vn9qd2ydNTs6Pha4h+yMmE7c3gx+ieCHmmHAWLOQfuDatopn9TY6Xl/rFPe8E/dHrj9HDPc2lMcHaKHDEn7snRUPCtoYmGr6yNs9X57/9G2gbXoypr9eNyBvvYw4P1zMjqlj8G7cKWdFiFcg2P1lz8kZCryftR0+WGcjxtLZC9pJPcOPbe/mmpyblhr+7Y4YDg6Z3B96I6fY07BgcX88p9CepYYnzmzADNteEB9WJfd9Dq0XG9DOfrWUtVWvVmPNHX7Jn7mVwssZMFWLz4/C1/lUeWoJTKv3756iRVEZHruHKftWyDm8LU6KmEzAI8+euqVw70LLvYE9Nm0/KqWbeW7wL6105kbPADyWN5zvp3bKbiNZP5j1kIPqaSuQIVSZc6jm/CP3zE/TbEXZ51RWfj+35iz/muA1Ybbc35Wbv9iTOBrpf9J+S/1//fuv1ib905iaPl34hVLywt6FttpaT8RUOq24/14j70aVfaBch8f2M0OFR1ZMlQK7VTlvj8mHDSrtRR6N8fpvT+6/LJBnQ7mB41s6/NWIffrAaJ4jjW9HjL0M3NNs+WsrcdnGOuMZPHjaGidoybmqs/FyvCGx6Z8ULnzEuE7pg8JDBz+Tx/hbnbgpJcsCefgo5y+ktvUjcX2FipcDaezQaxh4Q9bRvwcBPH8DTB2P05PitY7fMfMBXkm336byoh60VvZSVxQt60Tx/B5i+Cz9zrE/gjbr7YEpvpJ9xtYhQZ4v6w9rfYkxQ9ZS9VzknLe9MCkfBPB/udyTLl4lET1d+DnhrMFr7uNLriXnDyopMB3KPWZ32JwV3+1bIbsO6j54qYb2bV3wSGt+txT1Nbm2HoN3cvEYUKQ4wFTfAN8ONplPIU3l/qGcvW08TLlHfcP9+aQjwbzIzkiUF/Bs8cTn63P8Pm8JbSpmd2DM8iQGw7U8463c/MWexNF48CftZ/xL+qem/7D2O6umQTQzC+59U2ifMoV/8pd2ZfhrhhhpvN6ewosBvZ9sVMZqcz8gf9dTDTFZbx/MVuonpUcfj8eHkcW0Gnk2PfVwD9cL3OPD6NGjvG9niggyaJdnBO1Cvt5yj5KbxvhjMKagc+G3tgP4IdX0bEosExhwLojx8Sm8U/a6pIr3+K1T5j2ahDJnWyNG5UwZ96Z9yfk9wkp0pVmw67lkdHwlZ87ZJ9gxcCK01W6C91tthtByKnglF0/keVsAU7PVE1rxsEgq8fLw/qY/BiZ2ATD1icAj9naM10+fSeXvPPZgorBnlHocvP2cjTQWnzyT0p8JbXySe9Kd0iMK+rKnsB+tB4y28IPe4oqc4e+AaW8Tbcmd2WfFK5ZdyAbDXY/8zRmPf+7Q2potz/HoZuD9n4frJ9ROIXe8B08vl5cBy7dfj3gegqenvatg+he8xccrXP/LEDlk/ipTorOoFP/WbwfgQhe8rQxwP3pb5EgjsAPyPTl7O67iv9iTOJqM/rQ/xf4ldRT/NE/dbRf+gBfw0JPfumBp5sE/XYZnhR8KxAQ7yDmxnV0YQpge/I/pKpTvqoEijjTtmB7qiPl1gnsanaHtThN3Q2mwhb/oRy0xf17oRN4oq0T4g3YpN8irghzoedXbDNhnHWqI4U+uiPbefNhnBH/jih781euBPH2biiulTZ1W3thoEfPvcULOaVSDN1vwxEQrPuTswxD+pGjwuLYwKPcnZ8MXl7XFlgYw5Ww24IFm5Rdscdib5PSTxvDtxrLYa9ozKVF7CfeWA5h4P8LvTx4HYKJ5hiHrf9QZJZtHYvgq1R07fR46JbasE39f/7Oms2AUvu/A1A06jVXDsUO0tSrOX+0avLaWflC3TtzrKZeCNS0wE332Z2hhG37Omeg6hfUamDLmyBGGgcfziY8cp55w/fSq+FHqTjPuD8fgueZkeuT37zX81coW7LIag7duN/ixXyCv99lLKfSvVeXNw2DAvDd+b9os5czPn+wDzsBzx+/wUnHzPfmLPYmj6fgP+1ND5V+y7jf5h3kqdRZLEvYQet5YQ1utl3uHhCFnOAZl8GFr87ujZCx7y487prOfUOU5599B5S+O25rNNo8bCWuM1+fTEXhIv9p0nMbwA02zhrYqwyn5nwoxYdRDjd1yD/e0+LaGNz1Bz38CNiInvudcxAf1wd4buRZeDhBj9QTaEWm/oyQ9p9z/RsDYqt7H5DwH0Da/F7TNJpR+zhShwVVL7p9N5BynCpjyqnANXuW7PnJCCUwZ5QVaqZD9WpUD7eQocsbn+2tSmE0Sgy/mLTCswz+Gz7wy5Nmlgj0/jz55yjQGL5CoWXhnGmj2c6p4oEMrh2vVoCgtoH37a2DokXp4/W4Nnk9+owezwu5JNOhOBl8Fq5Sl5VjOXruCR2+5BT+3300oWHp43Pfhv5zLwqb40oP/067g2e0j/ZDgY2jfOlt17LmMBGXGqq7EdS5776clMPZooZWXb1zvx8VOKDBaYGrUjj6sq6CFnVuE+1Go4NG9s/fJi68X8OJk8xd7Ekf69A/7U0Plf42hnRn/L/FUrLoLEu9K1riGo5RZg8UB+j8+V/720z7gqc0t8YDhnrUBAyb87EueUwygJZykYBTQlaLNAbxyjII5YyRrcm8f5NnoBy0oT4ShsPlm0Pef1YD1aeGTn7OL4rF8gpirP0NonyA3RHr0OvZ7XaHNVgq0oGNA+1zjXUuQf6khZh/8PbMWEYX9VaV4Bx3aZi/9HHVugL9bj9i9Fy3IL26lIm5zaM3+1IIlM0Ng9NysBFM9j5EQvFa8Tq6DHXzEXBKtYsV7HoHhxRyYEgvZY7izgaljBV6ClYu5sNeDgmXDVKVI80+GUIugZtqzWVIkta9/lfWN54O7JycdQdstJsDcsV/fycmKXPGuKz9kl/+sbXtyv0g7hzv2eQ8mdHTOJ8OLG9nbccgsipmcjfauwLNaIt4UztpU4U5xqVlgPDn8lOyjDuTsbT+3BXn7Ka7/4AgMLlV5vlYna6deo+AhtbxBYj0qFBGtwVtDJZOie3oxeNiP/2JPojb404yX4eBfsu73T/upLDfh4fUA92Q4AA+EvrqX61xnLg76Wu4HydnLuwXy/O3GBmzVmh+KcqZAq02nIcuKT0fH7QAevI6HOqsEYsI7HBAT6qq1WGojr4uiDz8kRxyz38VDXt2Yl0rs81vHtI9QKZ0Y8FsnT4Wf6zcmCeeOmN3wEbG8tS4UHXL4ndEqEMChG5K7XVYKH0TAFL2LJ/lOFlSeY5jE2He8gLa5lXj+ExiuY2tKx6V2kjXBF2LL3degYJ5DO73Kbs7WeoSYe5/jyp9/8XmRKYfETPxzJeZBCH/yeUzJi66x4cOSpIw3GrSYeskU/u4hB03EeIkco0P7up+gY+/6uSf/eTlXfLABpl674ka5vc+h5Up8fqaNkTPObql4w7Sz2OqUwsAN33kljmNo7ejrWZSWU+S47jZi7DqlF2VBk1b+fgvtuDAXR/LdADw93o0t9l5+BfnhHPdvriCHncbfCN+HAVMryaPaZ2xQ4jXwf0YB3toP8XyRzi6GWK5ufxNT6vAPNbRD9V/SPzX9h3mqObtziszqxP3ECEL2utk7Ou5VWcsyk3ULpgd/tBgiz6+E+LBD3bwpGAql8q3hVLDfJ2zJnX/hF6oFtF3KvDUBHND37QbaKyEN2q5/S7l3v60eTH9eBYXV+FJ5r3Ncs2Y2H5DH8wz+wPUKNvBKk6LZCnnd2rc7ZrmsAY/oCeffbk1MK8yQ/EStKuHeoLWK2e5BeX8cGH539ix2Hqlz+JGy5Nyx8XnmypqQNx0BU/NitWMX1zTgP7Y19wYfePbt+QlMVW/w0MOAH/lN8PvTWwZt9s3AI89tB579dpHizScDwc5r8IZQT/B3pwP8l3PbLyj6LqCNDVOecXDF6/NXI/e8w7ZmplVcKdbT3PCPJT5/WsqcsfFKYESe73vR9RGFkwm075yQIxaBu6bEWeL94n4LzLe7J+HZqeF9J8OQ3VeuCz/FkVNaN2LMtkvw1iLF9Tdl7VIBTibX+VWG56Ut7l/jLZGDdkUFnbB+sPm04RRbkwa8ad3+Yp+vNhz/YX9Kctn/qkz/fwlTvraYUcqhjbxrAW3V34GXuMLPBq8Po5oddnubwqGsN/tV4sGGN/dF/qFWuO+8p+CFbN4QHd94/Kmu4L9u7oqiXoy8SSf4q9sP2k7UVspFRsMO2h5+wO0GF+6Hv1vBemn3I7cfwy8M503KPuseIzdpcu7v7MBiZjGv4V/ixBB8Kve/yiggcV0gD39lr/gt+Nwofl18RSwWKmO9x3dGseKW3Ht9hgX7jNmYnO8pV3y8pcU2TbbE7zkgz7+XI509JuWSsmkS4/0zaKdN/7qlaCtrjy7ynPfI7zT4oyCqfHMiiCn88QBPBQn315+A2CHP5uSuQ2jj9AQMabnsV9LNM/eCTu53/dKOgvc9UzwuLhbL32NG/mkCHh1O5F7AMBwiJ1W54V0z8EiSQPuGyRi8P1IvOutbDDnjsEgUkfV9wSoNl9s5dRVylhPN2SKzj/i+JXLeOw3w+ykKKdvJWdK/z7pm7eS5IK+7FVw81/J6nVRO6ffZwA8m8V/s89VG0z+tUYz+JWsU+j+s/VavGh6cPaHn3z/wwPjgbih5tWXFbVkvZxzlnNTPF5hx9jX8wWT8hB+IFIPz/A5PvKlr8nYMjwtj+EAetqFtVGDUf4crnW0O3YAgPpBn+dsv2MS0OfEyl3OFJtAe17v4kr9dA1P+3AzZ9QqtkpnQgv57DD80nGpncjM7VkSxhwcvA3hsPq4rg1tr5N1nFYIH9ke/4tuv0JlfujN830VpCAfxylYvNiLv1svxdZMV7N7DW1A8lWcufDj8y6D3hZ/c2ZHCZ2/k+XjebBGD8Dvckzyy6HXwe8tLZPj8O9gx+lpXcj9ObHiNCYzroy94PnwCA466BoY/5ZbyugbPs0GbssstvJAb2xn8yxyf72+uSyLjP3X+kifPsnbp+HqAp493+J9lKc9U2Be4fmd3Bf861m8U1aek8n+NT/L8XocoUCp8nifP4uHqkZKdkHsRI/Ba990HFDce/PBnDEwf3euC+HsBf3s8gkebsjlSPrKbyl+2t7/Y56uNlT9pv/+tv/a/OjdJ/4d56tfqPTrOa+RxbY28Wyn2hlwthzbxFcSEp0YWhdMZtNNeiJoVk96DvLn/Uzz3srXYbskqEn1ZO3M3Vh3zPRPapjkBo/vpZcDGj1Sh/ErwQ9/JJZVzg47Eh9cGeVaPQ5Yb2gfa6phWwq48YrcMWsV5KBk+HzeGbQtgCiY7rnj8kvtfXc8jOszOiveWM/3dq96SMzj53P/VtcYu/bRH4rgoFG7UQ2KP/XxITim1V/ozdbZ0kbflSSaK13Tw7FptAmOxiOD5pf/7mXKeX5eVCj84sq4hqFUKL16oiEevtlgXdvB3cJ4K95SWyTlTM/jP+MT5cjMq2NDLNtC+Aq9fbOTa/yRsKN2N4CdnraezcQi/FyddaXBDG2ksK9MBuZsg41xdjR6sucjzvG4OctT+Af9532m4eG0v4aKwLju2euwPlDROxQESS2O/YeRCew5w/85y/89Ugbz4l8APKy5y4qtdzCnb5vC3xS2o5XlXLuXBoOGirW5/sc9Xmwz/pP20f0n/1D+t/VKr1imL53nlr+rRjhm/zKbjoIIf6eT8iJP+XROpm7zytgkDbx3sO0HFQAiOhlvGGvE5U2D2pQcfrgpWBxmj5HwHxvSJrBvQxI/ofIIfir6XkD102yWv5dDzYglMHdP0ReLSSw0eLxv4l68LbWa7meHXS//DvtGnoPggYoO7fWibcebCj8WTcyW8OTAV7x4XcvjWx+OFGLBLEurAcAH/cA2htQ7xXIXeTKC9ps9GY05kQquNt8jzxRR+bLXpzYmab2R4Roj3399Km7IeA0/PvHDOgk89AOZFWHnfHmOsrnY1EfsGlVACxHCv8mYUjaR2Xp/lTMzJ2KY8r8rKa4/wp+lQ1JRoagqt+1I1drX2c3mOPDCfPkYDprhzhdJsDh6rclkbtlEZBe3rJL+P/2Dlc9BROtvK/bH3BRhOentyzAo87RzDAXukJlGqP3B/omaos1mCnBOdImjP3nmUsscMv89TvZMirgp4S7vJmaLdusHr28lf7PPVptqf1v3G/5L+qX9a+1nL+ZTi5Sg3hPWC9gk2nkWRaiGPfvVAsLlrA1NjmBGeRIOUqXv7RsdA/3HRf2/n8mScgjxrDD8wyFYpm20jg+IgxPNPS/DWx7C+lOgbxMSygx/wD7I3/r2TMy3FRLDNmV6U38bwC8XBtNjQh+cXp3kqZ1LCD11w7Sj+niNF2FyugxWNoPzOzhWvZf3fZi0aytdrTxG70+DDTisxpSTW4B/O3WXOnrU+oMCJoK3GmQnM7aIZidUafmwWAlPlGzGe2U/w0HgAjBSZXMtepNBmgwbazNzVP/gpI+SC6nrO3HJwpmNf9/H7++DharbrU5p60F5CGYVMz+UsAkPO0ygvuH5NQtCuN5EoXrvE5+988FqczoqKD+U6nD2Hn4z1O3js8oQfO9OXUfrc5bLWCdfP3n5a8I4Nnl5WqzlbfdU9ZSv/rHDeWB9mzr9EfqAipyXFRWPf3l5Q1J2gPbnehswd4vcmt+mpEm8H2tSR/W1ZuakVMflt/mJPoqZP/lCbJDuB/xVrFP+09vv+6gl5v18GLbOF9tkmwFCY+4XiXZMRYj4s4Y+UEzDzruuQTR33Bv8kfsBIdtPZN9VO5Bg1/M8m9XEPc/BM+mjwfvke/inQ2IeCURDDHwUraDu5pJHq7waY86HnJ73BA3ZLTSovGMs6Des6J7F4p1yY49WOvbsuR4wUUSX+cxbOYinPJdRkHjaktmlJqym7Kh73FwZ7sJ+/G5N/l2fbZDp4aXvQgYltB20Vhs2HGQS/5a6UyvBJ7icljVyj0a9hJdztaM40V54TvxqUht9c1xq7lwX83vAcKJwNuM4W0/BEQeF70F438PBtrvXIe1q5IuItYniy+FqUiY08x/4HLT3xdyXlXgntdlWbBys2dQ8YOMs94o085+SO6+MmJrSvKc/9mKtPg3Izyrmw20vBHha0Zqq2MefD2JPzB80dZe8jtO9Z6R6s70cORbdnpoh+C4zXhinAs71SEbUFnbFZwS+7xflUcXaGFh27T4fSc15Xfq3Hf/GcxPFA+UNt0nD6b1mj+Icx9XqzMQVuklUiL8AD2jRaURrLWptni5hYvcYmZZNbVnmJUiPvkjznsONfhf9OGwBmW8g5PlnGxWMKD216e2i33Q8xPEqh9dae/qb8XceVFx6AkesaMZDYbmN43zP0PN8WdzqaZ2hD5TPQWTcxEfPbV2oIu0YMlazOKFH6ERfWBNrm612PFO3uyMOnE7RNcC/O5L1Kz/CLfg2/17dGdNStwvBD8gasXWtf8FKbKv6Iqw+2MUQfvLCuwKu9tmOX8aNPUTMCD313K52RH62Jr3fAVNxbD1jYK94UxW4g1xAUjdGZ5RTuVQEtm6xqttgXU/B2Be28lz2ZKnuuyb/KXo3Fco3r19udKFs4yCmvQu3Y9kS6PDsH32/K8PkTq8b1cYqUe8sU2qzbNkvyFyFy2GoN3p8uioa4OoT23ZTQjl9zvKXks4L2PX+1jrV3eY6jYyGn3eLVhzlhxinxFfDk44mcOG1DYL4/lzNyVPCoZZkHaEm7rsSuf/2LPYljVf3DvPSh/j80pf43MTX7h7VfL+9GxGXvOH/0wQPfhQtMFQtgKru0O2Y3X5OO2zW00/0niDll2dGxmnwr4de3AVuEVkb5oIMf0HN/x5w1PL+XOdAyvnMh5p8+L0qsY8x9Ux8y1rPl/O5InoW5iTcWa9PdjYJpD9qQOqYxM2J9ypo0qfh21HTsWBQpubwXGf51iZjfbkuXRPYuFc+aA1MlbDcdrZ5Q+GwiwFsZG1LOnJPiFZr3YLuL9kHeljzgn/B+V03XyXnuzopvWuuOLUaIOd+qQkMeez1gp85bkVPpheJvF8CUGRYvYI4CztmJD1iv6FKix4VXPk8uKRMjOd9wR9C68U/O29g8V8hBUfEfntixy97KKX488fsPoVczdtImxKffk8IvhpyHuIH2DfrTROHmY53K67skSlbgHX64CPY9pzXFThUp/nqn4vMbewP/Jc+Aeyy7joGvD+T2ywyYzFYP9uj2R0pOY2AqUJET10xiuBqeOOdr+LvuDu2YzLMa2nb5VzE1/FNP4lD/l9RR/NOYUlZzxKAqZ/i/1sDUWGlgeoug4P5tNLLYbSNnOvYXmSGuY7Zjs2bfyn6oL+duOfmw2fCTUkY1MLQoLxb7beGJk5UOT15dhhbz3t2T0lWOmLhNh3M21aUf4CtgyjhDzyeDzxX+6BorvAvqAfOPeo9SZwreYrkaMv5JE+KnJFT484qYn+bwD/SSc2Vbjhi5NMWJ3Ooq4De+8HuOMVcpLgP4B/uDGP6ZgzfFA4Hvox7Vmg1XD/BKFpwrfx6ParYvJMZqCqBNX8OPXAMxKaWp7Afbw299q/RJfusEhmjOyodBw8UkktURnr9GzJvBY0zuawqeCAkxvJ1fV9CGct2xLuBPF1vkHJ/f8ftjpUnZa1xrJN71qfK1m1xXrR9PCk2pfY8O/h6OZA/kSM6UaQ/g/fk0PJPojlHFK8uDf7JKm46xczb8IbdqFrHxnjw7yuSZEPBfl83CpeQ6K7k3AGPDr7Epudf9yfC6uBVs5ti4/leqweuu/Rf7fMejP/UkDmf/kv6pfxpTn2OhEp1sYKLvQ1vZfgYMmQLapNsHFrvM8Te5GR5vZ4MdKzXvAp5afw1hPG8P5hoiISf4pPLsmgtj1imaU8ij1PCGRx+8lKZ3orYXKfwwNXXmfK+4p50rz9JpJ3M2WIadnH8Rc7E/sQ/LNoMpBeYmVoR/MS1m7sKIHHMccv/DoG10A5A/9tWS+8sS2ubu6xkFB1UYIlJFyHo3TZE9hcjLYe3Bk58GLwrfCrSk6HspW4piQk5unLl/Go0Kpjv1FJifBtyPL/4D39+VNbVJwT2lWj9Y2sP3T3nfV7h+5Pi92jyktI6Ohp+Ewx37qaRRHnnAAC/ASysDOckpF3JO0h1aOo9ZSo49ibg3uZshaye7IfwNtBh3c2ix4iIeJCZuwj1X4O9d4s3JFWdgRPsiJ+l7KomWn8jgluTtIoRf47PtGdqw1ArmHZ47CsoqVXgaD2vmOnLexWZfGmJzhs7Yn/UJxed1rvDJPBBMH/V2dByqlcI30fUv9vmOtT/1JA7n/5Iz3f5pTOlXGpD7q1IuaHHR2ESeOxi/ZC93uGsZ61uqQf5nDczom4HF+AhCiKbBRxGtspGzvgYRuedpavDxDDxUcXdGzjVIKt8pG50NpgLabnWNuN9rGo0dGjmjUhxrzs8VtEedzy8krm5seMZGwLN/HtBSGxta6WYKnW0yEVJ+CkLOe8lQrinAjwWWW3JeyvkXfgwe81c/rvCqHgg277QfHe/rE/d9HTGsHj4POt6OSSV4D7w3/9IY79dCM9kETN1z/J1MLWi7nz3sWM2ejPiYF4bXfqENV156g1bt+dzTIqVj02nnk9PLXM6NDFrW/moj2buecX+0kFo5XDDkBE2ew2EAU4o3TyjQLWBieWgEexSaSlGxPUErZ/BfQ0+7U/RNoH2vA8T8ebYHz/8cXO95iRy1WABTwaofKl6WNzVbjuWcq7WcffbqwpRlZ3VHpD/w/My7FKxYPsHjRl0a3uIHnlTPnzGFvTqvvMDB9VrE7hb+rwCmRjf7L/b5jid/6kkcLv5nHMV/tSdx9g+vUeiH+kd80UMez2vwQJnAI+e30anyesV6zoLHc0nuaQnt5Eo7sLMXNYlc/UCf3zY1O1AdEX+tEsUTcv9lX4Z96Ps6MTzdNTWWWrsrhaNRxMWpgx8wts8tOb91bXAxj3RGj0dD4fwJbZSOa+RZD9rIYWFs+AEbfJhxh6KKTRXaLNog5p8bOavLk3OelCFi+GwB04nhcEVMO/i9fPv5UP7uQ+skhSlY/PzcgfkFtKSreoLViT6C30rk7OQkSFm808Ez0yYwfFNdgbds2yA3MQp5RgD8zvcdXslPdN/wzx6v2SNOPcqtHyl++VN1VvRTCOfuCV65BeB1FvcMkh3JBh/Yozmz5vOYsuclrHjvaBLrK4VCzm6ZK16eQSsOr/WNQncF7XuRdfFscJ2R/3qlnN974PX6YJ1I2A+8vszNgk3vKrSlFUP7apoW4kI1W4quK+TEm/ChHVelQ976Cu0ZbGVfwKLTKLbdnIv+NACPfswtueGgqkR2s/9in+94+qeexOHyf0aR/Z9C//9aTI0TJufnyf2hXguP2z9F8qzLDHp/toYW5JW5pNTVgZlRKOYsts2KAmf/4b7Tbgpm2ixA3i3gB+4vc8DCgaWTpy/k2nkN/c9b1sGsDSJDrCr1wx5bb0PecSzP/VChPdxdKGcRbyJ46icrWJanQ0oPflR5L10UbDCyfAp1Jah4/kPMs0cJj31tCwV5FzFSVlZA6TTllf9+Q5ved7Kvdp/nlYg0c8dU83GjJDwlBv+AIdjE64bQsqE8O+cHP7YP6xFywM+Hf9GHKUs/wFTGjyfF29vAVOyHLcX11lNEnhkFeNPi5OA3cDGaIkdM+mxA3n2cyrqKNWPLA65fMBtBO78tX2enrR5SXKghF/bTs5gR0xe8GOScD0+jHft21lXWfsUVf93BI+eAISdZKbRz2YHXNWueU2JPoH33JbSrc7+aFEMDcK+YheDd/RPfhTnIiZP7Bf5zI88taU5FJQ5JgBz4wPX0/j/uzmVLVWbb1g9kQVBRKYrG4KKiDIgIoMZFRUFFRUWf/gzW3/Ze+1R2Vma2Nc9ZldXyz5kYQvTRvx7ERd3vmbSBahAzkxVi79CdR6Umv7jOd6yPf2K/xV+yfsr4w5ry67olWDhmJff8YTeO1O1xef12Z5gxS4OnNZ6jGN6InVzCPwjS56nTXMvE5jXJ4bNsQoxWKbHL3CDNbNfE7zvZT7nc2IMGgr52wXg6j0lj6bmBEDYrzNersstXtxbOGyhRFhb52FStcjiYYoBxZRIr2ms1hq8FEnP1GHG57d4pq4cPaUqpCiWc3oltDtdaIvdjzsJwBg4E325d7exJffZYUB7LzYb6rLdNFelVpLF3SL7ihb1jyW8eaSpZOEPMwn3I+UVYMZwNqiHJ4XsoRW9pF7AO4wuGg4nkPHFK+nxsA9wVB697l0DfbzuqFdy9IS+Ft+j238MP+br/Pigib0IVnooWUQAUkSLsekB509BblKfufaBZka8FZlOjdHO6X99Jt//hXOshZ2lGPiOkCtiSpvbjOmayqIldnV0PKK8yypP7bt+npTKm+3mI6N9/TqGAdrbZIp6GBefrbr5kf4MDzGernRL2arpfzmOzxOBQlVy02u0X1/lOlOlP8/3Yfy/1mBj/UU394TwVpvjG3LtTRi70kPJFtx9f5uOBNLK8tGDO5JzyAct4mB8VDeJ8cESpbd/EYvo9BiuJJSavS6qIiWbWcDeaMYqrnjKO3Rlod7+9dPuxE7vwZFDDyt4tMS9kNzfI7jTVtKTRMkiY/B5IQ/7NVYh1qljhJ6Ui3xGGQKwxYkJiGFMeu7koWbf3WaR1eS8yONVhEVC+W6kA62fVYLjZUR8qZ9SHtW19Rb7dpVxspwMH5g9Hwf2oPZZC7d5pZx91gOK7JrbrPy4CpoISTDhOqaYMbnYOo6M4Y9pfSvIBl8XgxQXibn71OLHduYZFFn8xfJJPhNM99eFB+ZxjPLmQz3uCWNr5aCHuzW9Uhq4wDfjeSfMyW+7Ih1vKW/bbofY1dspEUpCPvAf1FL15nHFxHZFmXw8tx+AcRQofILGs082zCPmI2Pd10hCq1XlJPrygmtc/WggWMzcoVEF5ThVXA5Z3R8VdE+9KkY7ofk0PvSVKJypZuF8vf1NTA/Un9oO/ZP3Un9bUTjQvDCorY2LwIB9oRuMZ0p8T73+cYQOORZnZe7bkQ06rqBD68yPyGXuX0lLuAgxVFygWQVqKVWZWsOwRS8W3JCl5nA4K8F91heEjJ3YZC8rYtf50UN6QJDZf3xp4DsURs90zLkWbCcoTO2JR781Ig1MGpIlQ5+iv96EiXkqIIK1kjVwyqsPDNbGNvi58TNtPUIpNn3z0tM/vuDvlOy4fV5XyzqHTlJWnTD6vJkCWaKQB7HX7u6sjYq1+rmD0jKQi/W6ex6GZG8gv6YGJq2LHUPVESXnPEUporEsB49zZonjutwrXxoMcZor2wWg9IZ+oW2LlaTcPBNchwZWuWTUkE1VgNvY7n7UrHeApGsSbQvmr1+31/DxSzYlLP1GEcqX8k0A3LpnT85ABlzX01DZDUQ+iUvpriTBnJuW9piwUUZeOC/qbfEcoa9LgsbZcKO3ERdFLiT3DJbHndKUr6K8GOxb6GbHpq9v7WtwWJ/LJdfKLa+cn3Wk5/6umRspfsrfz/A9r6qHikzTxJp73LsQ+40veR5Ff91za2aWC5/tsYOim5EPxu2yJcZYFSiV783CgThCaQcUx0ZqUcxbIAmZmTHnoPkwYN1fE/8tNUWKaaFH3jvNcQN6Mbdy/ViWTbkM8f19CgfvBMubyalUIaBIbobWIWZgsStKIoQWU+dchl6PvxYVwRfkhO/YLqutVt1fy3UUUq17AuPIhH82W8Q1l41KffTBVg9mkPmOuTxIlbF5nYiG1+mCcjKnOiyXll/Or28tMClmK7z104NXrzogLzt1coxlpan0SJ0xmkSCNcI5QVNoGZW+w5dIcSgHsVLSYtCNi521OrHyJz925hs8Dl6doWIE2aSl/3TFUwosHGsgVPDC+ZrkiVJ00yPz4jNFC79h3Tiz4vXdj82lJz8OZUY3q202KPFIizq/fswP70Zjy2vNNeakZaA7IcuzgPuCUX91uH9/8+VljejUKJkfqRYWibL8YhKdcCdOKNKxHRxvxsj2VUjmMf3Gd72T00zmJI/UvmZv0p/PUdtY26A3vxEYHl9jnsnF0zC6nHeWBV5iDEXR7XuphWob1izWglc8D+Uj5ZsK5TVzoB05AcWxJrJf45xw2rUv8vodYEc/zmXysialPmjIqhfjKGD7d3J3obZaML+/EHi/ZHDArzJgJ1qc8dJx172iZQfljtOAqHGaqj4E/CZngx6ED1n6+pM/PqA4rX6rD72Pr0ecnvsLTM/37vS1qyuiPnPJSprZwsqvuhe6NfPMegg7jhlg3GO6ozm/zyAXjoX4wvcwlD1ebC4A5p++b6Oqe8hHv9ifsYYG76VBwuQsV8oFVtcadu90yubx08+h7Bvn8dUFsrNiWCsp7TvcrGRwYl7Mh5TGV8pd/eodlKC6ihatL+W4XL3L69XKogXLUK8pX125efEosuLKdEeXROeWr4ZDu5/1SJ8SKPrFvduvy2HhDbBk+Op+2asqTqUkauZMKRbWj9nszc43h9XVQZK8ctqA59QcT6015Dx2qQWKfWCjf31PJo2T8i+t8J9p08JOm/pIxij/tU/lBPDC7V8Tz/W4uUaCoU8yvvV3Jv3Pyrb1f9dHrFykLvVapoR3IPeZrn0DM+qQOnFxCGdk/JSX5DtXtr0mssZvN41IetYEL9sA9YrpbRN2emqSxc9SzEFXjpEjreitgfxR7DLxv1O3rQ+jHleaJsj7Qv3+sSMM9q/FQ7GJJmpEWwPDoLzHSu/N9r+tQg8bIt5hPVb+UnkM+avbwgmL4oHzzYVUD86AqMXzHCQ+XS6HB6wmUZ2ZJoci07tZjCdGSBjeUl667sDsft+0hT9U9E/PMRigjPOB+agrG033pwIqLFfrH66aU3+2Z8tusfaGX7FKFnyeXBpJSp79/3cnn3tGF7t+L7s9edu+3wkRt4K7lNUr5IFZM3pRX9738hJHbxko418hHBlttgLxtu/0vAjMGdqxilMNDWEo8Uh7D/EhsqRmkKSOKAcL1zUI+CFMekr0bMBHJCmXcHEq586wGrou8xWDekIa5QhrG8mlRDXt2+x/WyS+u851MfjoncTSY//f//qPnzv9pTfXv7Q0Due/WUrwsBz63fIzJsJvrAow0Zvgx9RF/Sr/fv8sK0uFuR+xivMowa+8A79D1MN6/qM/WGfH+9dl+UCSzmPF+Lh2wn06Bmfruxhj0M1IeeZq4Oy5OpSgHxB77j7HDIOiThsJCJTaR3ZzaxZZYyVnS572CeotchLKUQ6A+41g3h/rg+FCGH2OoQr4GF5MUfcZ7KquhXzvEes0qU6RSVhVcPsUJg3sUd/MDVRWctfYkVtsVJX91Z6w9Djr5oj0WirioZ9LcqNG7M6p3Clev3ZnaCe6ovRUveR1SwDtnhoP5dr8htjoRyzk1Nhh7V2K16+ZSUx6jmiRwvC/D0ywU8Klruj9OHrIQd6KGcOdcMLCrjPKnGtZwe8MJ43Eel+Fgfu3m5Tcq5q9N926hN+jeZ+URJqdNyIWKQodLMTBQbIDY95XVBhw+A9JU8SZOmC4GOqBDNSd5rQ6cyxW153sgX5a9W86kFRILuuM53f/L8sTkW7394jrfyfSncxJHw79kbtKf1tR3SazEVTvp9rgfdmveYIQ8PxErtN+Ozynm4t4YkA8FO4VYZtWdCTbDF9Xd54TyjF5vcKfZCfnY3XTgPqN8kVpNVHLfJlaxKp1YUX+SRoy3dEEzdiaGt96Jy9uMNPWIiow0tSLNbVymw2tMeSh55dSHzB6PoXxXG9xPFPIR7WBqYNx3NvVxRn2G8lUDh7BZYzZ2UQnvB17BqdeNzW9XlNkbpcrBNYoj1eUz+aZtEHvV86LB0J8UxHLdPPyvXj2RHy6iFH5jqpB5NWnCZzvOz905JM+Nm6EngbroMikNMBYtsVY2chWZgGggP7YPpLREvjJvuz0xz82E2DLeUx+PQhf0LbVfTqfks4mhVpAx9Yyp6WZMTMYW5c9vXGCsh5QnewfKY8IryOedKeWr3Kf7tVzHEmO/W3P5nVYqxIvbDIPEPihh/27rUMvuHMfFMCnD71h268NMylezurs/R2rPYwVPYnmV8t7RJF+c9QaAfJgfKS8SRf+ipnTth/l+o9Ffsn7qT2uKvvsVhRqQz0yyC/F20A4xS9yc8ZUkPt9V7QRxjfSMVcFzSFabDHk2ezFuvRMd8qvrYi4Y5aeFaQIcruKFe1hGXL4elF9e83aP/LqkPDHaDBxo+BOIzQ4nuj4jnn9c3RT3YzNU+GtdapDneMVgRX0wjDUFYZMUlLl3vlDCetWdhbPeWChe9YFYtZszGu5xiXE/QsrwEyUHXxonzIbdnNzbuoqhEPkBZQQx5xdFrUGd4QN5cKEMHyvkC/ez09DfKoILZLIlmKrGuFtRpufxwCYWPVH7fCg54+Yx0MFXYxOT48HlYrpUc2LR+I4hb7o5wvYlh2xaaRg00U6RA0a+L9eVi/ydks/qLeTA1byk76tQ/tl146wr1ThglM9jFm4CymN+Ij6YsyTpNken+3W1yfX2d02WPLxTPvystR5mi+xAbN5cNeh38zOjDXECD2qzBWbsHMTejPJc5A67mmI8URw/GZfQdvvF8xsgerOjEi7Y8hfXzk+VyQ9rPf6npP6jaz3mf3iMwnOKC4Z2QxnZtaQOsRWrGM/OWSnflamDYxRjeoYrYqfnViG+z2TazSt/KqH3vWmgv+oVhsEr5qG7rnS436HBXB+SL9kTocIZ6x1Gb4t852SQb8nLjuFulJxYyBnxPNd0yuD1lzS3Wigq1dGO3fSlLEPd5Q70B/EKd9+94GE2pz7/3lBdzqflgclG7ea3XVQHsyNHyk93Rhq9aAX6kxvli9QTCKaSU/7DLq/BFSqIJsYNd/akYGHV7alpnlTSmPXmCt8PBzWM2lzrMnxe8tWMNDV/uwniIQiIDauvBsUDGOY7c62Em0Qltr1qNSbvmnw+m1oC/E8+Ihsb7Hj4soYGXIBqQlzUkvEyIo3PEueI0t2k5MNlN6/9W+0xWa26tfiUHeHYhzf6ehSXvCzOBvCLy3GXDCVpYkN57FQUOmbXbj/GxdRW4fq4MYweA3p+93v3Puu4sVF6k73Cdzq15z1vHig/+4xq4NqqIA+7/f7qbn3V3U5+ce38VNV/Gvcb/yVzkxZ/2KeuoXHGIDSJ56se+YD16tbw3fpU5+0FscR2jyPcuVU3X21TCkgSSX1scn7yMHzcVFhq7hKj64jq7MoCFYSj3tFvSDFiOK4acHvEdn5UhcTzs4EBy/C2QN8riT38jj3qZR3jfrqjDL/s8wZMWy/Rs2ryJdX7Ett4gvKB0AUL365JeWm2MdHPN5RXik2YQ/SKLfSdwlPklDIImJq6xyhwEkVaa+HA7RjvMHW6NYVlUBUwOtQ1epp1ULjyINYab4k1g/GDl2FzNyvwgu5dgD3PWfh9DXV4r50IxfUYlDxVTyqs+u0cd7d8zcXjUjbw+cbkq08lYXx+CREcWwzI5wT53DQcUM1p8+6M6qtQZL1QBRzs5oBxtCBfKxtiw8/WyDFPzYh8LxvW4G3VJ0ZjETN5jlQNdn3wcfcBYt/5mGrCZ6yP0bMfxHbt7KrCcS5Zd5Yo1bzmfK7hzY8Wpkdzz8ONNURQqoqeR/5IFYFH8tEopvsv5905H2gmv7h2fjoc/DTuN/5Lxij+tKZemFe4l1vi+ZlG7GDtcsrsV8oHvGrpGZ25Rn3Me3fzzVyGcKs+MeJt/mRhf3NrKWPXDvrTMlLkR1AdzcqiRj89EOuYRVWBsESK6aWQpWgm1Ed6yWCOmaIfSz6Y3Byo8jgiTU8k+aCpNNC4TYHp1BRcqrOgBTlBG/3LhPo8xeoK1G2PYbqeUV5ZbKjOy5NG+czpeSUXY+ZC29QZpq1NLPScCQNgGWcYszbifLEl9np98YLpSDuUctGNu7VDnXxmRWgoZ/JcUKBEBYOLn/EQL0MV0rMTory3AeN1s2iBr8QMd9V8pYhxT3Fh/QXyefMdE2v2QgfGBijEVt08/+3i3II3yR0M1hblNS0EF84V7pCXS2LtT97NO6+p5uTHWcTkqE++e2yKB/ptVwPmNuU/Y2og7p2Aaky/ggLKffdOfbYj9tXH1wZqlizIJ2OqiXd7UEFaSRM9aHeK0P2hAwHLbyhG3b5TpbiQT44Tuv9tNw/jrWq/uCZxOiIf+t81NflL9k360+y35U5JvnSPmchHZjcWrD0xfC2p7l6/MofHsR6gd1jHlCcs6kPjdhOhb5VNGSbKuIbmKGzMJhuqs1yhDL6cumeMy7tkoXEVMUwfxE5Zf0PsMkuFBhdrZ2DaV45M7m83AHxAiFEMxHr+hteQhfmO2IVIiffSbwHp1LVwR/GMy2pP7WnXywXlsXLH5TMZuhD3C4Z7NfF4OMbShe+oSMhHLtTH5hFT4ZV1awinXZ89Hom9Vl+twuywOnChXMkXlEtNPpOrlJfeppmDAU6336CRKjIL6PebyJEYbw++EubTUwOjhdKjfHdesXCgBw14RXNG+czIxwcNaeRsay2Kj5+V/LWlGlCdY7o/vUownpmVA4eDmqEENy6pT0uNfIdUnOr3UBHU6hyCg3MjDemUL4ML1aRkoHkYbsnqeD4TOcwTIB+kSFaGMu72Y793+/dtj/R8Em4WcN8eGd3/ZMf50aB8zCpBNY4NiIVHdiig2CwNjDdpQXlx7PzimsSpNv7hDILR9C85f+pP+9TaqynTC/IZ8b1RnuB3eqaBk9MzUg8DYhk3VjANzIjYaEn5JhmdJQbeuuG8v75V1DlUYrG2jpjwU7WAZtmecD8U1IfcFdXl0oEYM7YmTTVLYsPdU+9jeDwVijw7S4PYUJW4780l546m0N+nToKhjkEp08sCwagcyk+G5Ew8/HMM8dfv5vgquSJ7cwsgXzkL5OrIY2EBzIF0FYeYBQOq863CunPvRYLR6EX5rriBgPUnP6FQx3sljCurgElJvhWEXV5SHLr+vda7teyzRBHXBWX8KVktJpuXX0pck4Z2Qz7B9HldclLhF4F7osLQtWIudoz68PRRP9HXPGLnbWqShh1iU/Em0pRFqxqwmLgRJsqT8t1qJBvQJ02CSS4pT8YV+YgbtBdM5nHIxLSrAWupbhHLGWnq9q0E4Fl8UR78nRLu+lEBq5dvoBdm9PzO/oBqQuIvMJovKA8+D/86z8u5ojj5icIX/Uu3ptSfERt3Z0S8ufaLaxKnY/2nMQr9v9KUMhv9/6Qpi4sjhj2PMrJXEztEuTijhxuqk92rENimzhdDax5xaRUl+com4Yiq+1CkyMc5rO0cKLML+vfjkNhqGLp7xE+fMylrpsGiMSKMFrFQhDSghbg1dIxs7V/nz8bEgstYoGxelBe2wAswPqSxpGl8Lq49X+/mrdP1D2WgyFY7Izy6M9b2VyNn8j0zNXAF5ZugVreK4GsFwH9Tpg9DCEvpfhUBs25NY/je0c8zolwwpXbAyJ8SO2oK1e1eoJ9x398GpTgYpoDurRtK0SeW2++JnS4bCDCbb3zON3xRg129R7gvbKcMLfWjgtHoJ9zlAeWfwaRbPxbEd4x1nTSpJmcHjiBMFOWXl3LfcB02i0Igbrv5i6uvLMDWY6o55jzkfJcNBcxtPCFSaxmXLfnaa9FsUPZ7XBHugmqC0i9eyC0jV8LMj3IA1jPQ/56jUn6RasK+WyecrOpuHyqf8ufI0IlN1wfKl7snsWl8bHromU53Fmur/eL6qelU/en91Oxv0dQfZj92UAsMjt3acUUZUKkvnALj9518ZdOIGgYv/YPpfhcRuzxK8hUpfRQD98H43UjoGZsGw4C/qRdIE2LwNgX14QcQK9VL0sjK1ULEpRQln06hOwOuGFFm5gULDzJuYeC5Aj31QXlhOSpjOC6Eh/6x9pTQbPwawhtdP9x9Ai5P74ELUVpNkU8c8gG/prz3OufEMsLYUv4YBTqoE22DSfCVxHoLam+ZYYTy4YY87Dfkm7e3k2Ow6vak2fuWA9+HWmEspwEXMiNf3ryLC+4yl3zZ7lMeSlrSlLfc+Uye96cK4mz0xcSu7DL0sk8BG5V8ecf6lCfTC/kCbnTKp6VDbDcfUw3RyWsxzEmSMr8qGgx44WE+ukolDCemC3WiRSja7p3wJh0ihEm1w9jKuMJnJbFreqxd9JOM8iTOBUJf5Hf0q2VG92cWCehPu3MgoxnVxJstqSZM6x7m6ynlJ/t7FmACVSKxzCi/HesQ4BDWY/Ta8lAKrOpfnJc+1Uc/jVHM/pK5SX9aU0lVHJDrFbHbIj3n0ON5jL694Dx0VpULO6Z+cPfUqK4mX+qz1me3xf12fWeyVigPHcxmgbtdTn2WqjbCSRY+xhOrGzNYfnXwn60kjSwEF4cJVLCLqw/Kd6/bC/noVGByg2OiXynD8zWP4W02NibqcUOs5M2JHTPqlVnvHTBO3dYhNuz2lb1GSSknTBJbLZH61FDfMpFMvhrMmspC71MQKxaroIC1jiGKS/fOdfdWHagCh/Kg3FCfLHOpwrjOS8pLTsDCFaM+PpzAHtNrKkvBXuSLTh8Q99UaFVLBgjSECrGdvbO4HLx8B65qfESBa+rT6Ua20N+IHaazMiz5RiMNHCUyxKAltjQiroJM0UFPrwXdb1Q1qJ9VSDXDofb155QP7VUdYv7pxkQUQ4lh4dFnp+aYc97o1P52rJcYtmnK+RUiB4bvbq+CA9VEPl9JpOfjjjBf3mJFxndVh8uqrVBKJ2GiF3VnkJeO2p0ntlc4XLRfnO+nKz+dkzgy/pIxCvaH2c9Vuj5ktpQ3dpL6qFXjBtNvgVzOVuQz5bxqMb0MwlKYc9LUNdot0Tf6tSIyL1ZhbcVz9NbXkOr+QbhgTRyre6fpKrxXnLp9g2qB8c6jPjRZigrOC5Xy2qPede94uzV17zrAIF3Q761XSflko0zRq5M149MjFoBDjdiu3JHv7S8SACZtg+nmTL5attQnreu0j/l7uaU6vwg0qvMzHeOj252bdvy00NSuRNxNZMl1QkE4KA0ivrWUhVpD39cYOJQnt2e6Pu+fAeJdJTArImLNpUXtHSQG+aY9RaoRyZfy1YCfMa53QHlt2TYQS6B7NRpFXJx18s04LqhGkBEroWGz7vwpl/If9APy0ZXSwkrkM/TjDX3eRarkMyQnzKdHWcpxt1ebnrjUdpxTTcpu3wa0biw+sEeU3rSWvr5utCnGsRFzftqHDbAXEMutBXHEW0qqQY3zxIh5YXf+FuWx7aomDc5EN58wkDqEI71BPyjzUh7fzi++n9LVn85JHM3/kvVTf1pTfafdIZ4zYreJIHZQY9bHKKpcJRxZ3wpWl/yN+cAjH/KUkwqW351TX82u3TkVdQ5VAgbuypNUxGQrHHiubGK7Nl0yEXznDhgP6mPhdU0sk2JVAJ9T3gqW11QRG9PW4fMRPnoTjzL8Yae48MDrk1joaXM5T9/EfrZqoPhOCZ7KzdmARlbUh2tVlHLzIV98D8oe7h/hRgm98bcFPvBeGJ9tl3NcIjlnSGyZxjGxbNZXDRDjxqL2iqjk25lQIZLqEaPhyS/DSd80IDqo5JMN95gMLqyCojS2yB93JEklQQxco++BwBY8HB8LgLWmHjD1IWKhP5MVjDXKT+l2gUwmz1MNy5VrIFeexJarF2lMX02/6K9eWy5w1mmu1wpM3j1qn3gMDah4PEO+2rmUF89H8lFLOJi4ZqBwd1QZ8G5al9p/lDxc3EgjH9+hfKp0YzBObDowCN0Ck2VKeXZg0fWVMqZ8NudxGT7GxKblkr7vnmeJwu1H9It7vOjDn9Ykjhajf4vqP6qpP8x+5AQ5+rdLyOW2O2fQqUZ3DNOVrQiffQQ0ofvC5O6GTE4XpKm3ohJ7WWbFRfu5qjA41zNE+y3L8HkDylvVtUJvcAMmb723BsUs5hiduymyzBY5bDeUdzC7U10dfO0Yhjud8sVxxUvx7nWLEG07QSm2i5L8oO8wdmpnuL85PgtfMbEMm7vdPHUNS7ldsRwS5ukoesGGCzY/taD5HuUl5WhzzoxDDV/F4RiEsWTh5M50YkFFw/BDGpfyUeqQmkWB+3nf5+F5UBEr6QqxkUnXFuvlV4DbN8g3JjfKd2FBP2eH0iVfc2ZMnrQD0veNqUYIDBW++A5y2DTKF/ebwZqHgXfMoU6dGea3qa/w9bGsYOmXR/Ll21KReKB8dtjS/Ym9WjLxTgc61Nfpk35e2IrUamwgWqBN+UsJShGE1N754zHBbND4xHKjjh0XzRTDJiHWVFYDgEEqtuhF060iXnlQQbDAI9UVegrSZZQPC60gLhhlxJpqN+/+9zQ1+nFNIvtLzp3/05paVlqGcfkizVSDAeWNeBTgPhwsWAjJW4U8Mp64X9RSkc2OfOA7Jl9LF4NCEbw7Q2xXen3cxVfJ5EWhDP45lRv0Z9c+84fBHtg1dn3MPIXyTdMXAqKzTRn5lPmK9JtuLcSh8agOW5QXXLU0IEv5An2RTVlQf6Y1c8pHn9oXokL5AjToQznGsD6uS96zAgH1aTpFP3ptGL8PFjUchzb50C6Zc77GXcHCo9PtBW0JJRzfSmqftK8YJWuPhT2HWPG4cA7084M06z/p+ppR7jFXRsDD1Zx8jnS2RtRrrxQDuhKsBpaCZrAfcW+k0PUNx9lhUuTEWq/BWUAJ0xylOzRL2T+iAWNGvr8PE5+Lr6MUIFcRtWvpAfkeJUs4nFu63985+W55o3w3yKYRsd+JfNCwvBzUvmMSxx4p70lJ93dvHCpMQn1dhvaGNCp4O6aadgo5H5jk4+OcEycYhyXdUN1H2B2ITaOoiSl8TohN1/LdR1HmVJOmhvWL8/10TfuJ/eDfQxT/0blJf1pTp0WconBSYjetojzxCS8D3IAxVryqfdbMtdWOv7t3sqFCLGMllG/85bNb21AOEMxi1MOo4UIRhwdT4X63Glxa+VfxVvN1zi4aZXze86jOZjdiNSviR+rz3poyv1QbGPbEBrOXT2xzzL46CH0RoVNqLfPK7CbYcFvqmFgV8nCQqi3sHpzY5qtRn51sWx0efdIY96aU37Cmuv+qhgdcmuao9N7bu8q65Q8YWFJwEUlq39R6U50Obkvq46ZfgHh2NSIeIfmWLloY6J6JYcZ6VCs2M4TyqK/QO9gelxP764Ia9h0k/b1YAMrUYYbSkC/uKU+K1jkjqGxKH6hcZiUF0r3LVi4jH2Ua+coiZzHctX2NKxz2ePASHuWrD/rIby61rx/LFpbK20CZsEnp+XMiQLABcMdeviIePdbCpPde4b7omaVI2VGH28LVMOcZ1cQ53Two948d7qc669YsEifoG22Pu0scleHJ7+ZeOdMLioVKPqzv4RfX+erj6U/vp+Av2dv5T2tKop5gZp2Iz/1MGrCdnVZoX8/v0p/WD4MVVvVAP0TJuZhQnx2uqE6K14xYZk9UBdsRJ5/we4LzaKA0sKcSi6t9fiPi+i4dJnsasch+GjC+8VQX9l++xPQ0Nbl43b4qzCzdRWn0gjL0hvTzxhi8ccmnFyXob6OCXe+HKdXZOeUT96PWENkjG8lZZ92+RrMCvIGtoTBMl2q59y3gk59VnNdxo/h76dQMBXgYjkrBRCjKFo7rywRd+WKUrwwEcEORY2orWPJVSRrfl9YeGY6+3C9Oec2sk055JjeJpZJ3AJQnkwKNw+rMPVNzNBa11JqgF1CFSA7nbn7hNsfV8qWWvl2uK7Y9zIjN1AuWofJgCPL6nKJ7Tj6l95hvCjZ0yaezr8oVYe8HNfSoQbiOzZb7e3PSslbTyLc/rs/lJ2cNPB7bCleLG7GnkbYuJEm3d9vnJEt+31cqtLUNGAfTqeLhYGuw2Gx2GBNDcjk9nHNYh29i79BipRTi+4t7kenTn85J1JS/ZP3Un9ZUnsUR+mmfeD4dEJ9/rF2Ns2V15b7mxTrTj3jHeDwltqvGiwJuJ2WJODCWpXgExBbfjzLB8BFSn1U0XsGN9Q64mLonHnyHo5yZrNngbi2pzrKXAFBWYYXGzJ3xcD7/GHB45SvEYU1sI3rfBtpUeujMzIPi66NzwzYso+sHM68Me7lagTWcHHEeL1UlwG/PZdx4j1AsizXV8VlArBR/ArTXz4r788o2WFUb5IPth5d88FZqeIoXRXa5mSq+Peq77NES+4a3LXnP5kvXf/YHKs745sa8wWdCv5eahUGhbrlwT18D7ja5V7cVURmsi6vD+qOG8t9yKrlcTUCH3u3zRRapdyLEEflsZk7H3d5fyPh+VbpwEbcIF+vZVcH4s2qZdXW3GPhbah+eu/08kuULjc/3WuJCJ7f+7FsDs0NCbDqcsgrmHznGrbNXysBi5IPOvqb8d+j2StvpVBO+h0WG7rL6MH8t1wXbLvOMuKIIFTFNBgJS6/7AbW88Lf3z1PjNMQp9+MMYhab+JXs7wx8e90uuWohxXxGlCEfEVsExQSK02bFEv0eaOI70GqUCxHbTaJFDuliVOL8UCyas4F2AZq415LrHy3DbrV+Cyc3EWbe3s5d455qpy5zySO5TnR2hSnmp6U1xVuxVHuSzt4CHqi+R8M8vw6lDdfPedxW0F8+w9EFRBfvqXENf6h4Th26+2yG8jXGTnu6KvztTn4y+6wHG88mah9aE8o4SdauuMnfH/MVV1djgRnkorQ6chYqlVDDYj+84v34/xJZP8pF1ViTIV7dOs081h7Occ9weK/r+7jIWzK0IXrPzaaOE3/NHg1eqkWZlIZh3HJoGa6SIMfUGVHOgVVWIE9PH+fJwUnCkjmoWVaMR7ldHj/N0XgIYqjNFZ/EpmK9M4oa5nGqOMLr5hpPDOYYD9BA3+2WhBPFuJFg5r7vzsULyuf6Y7m/fXEo0X8GtRKpqMfPT4ovh6ysUeS2hhlosv7goqpp7zXGcM9i4CYbDR9i9w5cuyCAwcLF4tFTzBu/fm5c+Ujoj+t81NfhL5vv9aU2p+26sWZkIHm4+VQ3fdjNHqOodC55Xy2VWvztTTL7o93r7FfB6Pfvo5saEY3+5E+x+vw4xvl44E+8nF5An6h2376ekOnoBl61dXHZ5ATtNMg3ui/EO3cp6lNicc43pcWxjEqQ+k7pN7ObXEOPinvvM148K5bmTN+rmv21LWV2EgHm5yXEBeal4j0msMTl8UMW35ZqFF//kAvQp4a/UheTYRqxh1pQ0m8fEljy48xxq57NBS7vWxLbJuGB41yLM05PHQr2bB2JWhYbbapZyjx3J5x5HdYGec9xwkZq+Cmloj9HILY97e0vR2GXShihGfVHy76Fq/lnrYZannPnTy0BnxVIZYD70tkqYtAHlm12VoHVvojL4PiPBAq6tMTjqxL4Tn/LY6Uj5yAoOiRK4YKpM97IeehEjHx2g0rXPmaC5iE4sSD4Jsqkdt0TCV1GGUa0WsP2cBdrbjGrCl0U6u27p++1fZ8rLmwvl5ZHxOeA2HV1LfzlzC/Z7mlInP4xRaMO/ZIwC/vSaRKgo+bhHrnB2rQrQP3mL27sSl16xMh1mJk6F8WZIv79YX4Rgfa5w4z6/HGcm1clFMyMQenTvNPul4sI2ckPsVikybzVnObuj4SDqFnI+T3gL6XVnISuHZx58mpXG4m9jdu9PqOpmi28MMFQdNOtgyzzSmWCnqz3AQJpbFh5yymNJ1rNx3tp77t1tu2LHM/tg8J6tSjEWX8rzT7uPq5eO3DfDk86SvWbjbrMmtnyfmQBX1h9c9eDEcNO/6uwVuxIp5GwVOWzBhcm+JU0bY8GwOJ1jtn5378fEzFV47h67tRUefSUrJTfVRhzZJwOBkiSsiGUfCphXpLH1fitKfIqqYHn8VlDkmy3nrXJq4b6j72stJ37pzTamzmIBS/R2QdCdf0V9fn6Mc1zalE/901ZU7DanvJopHvmoXJdEEA6xppMUGdWMeaQRO+Yv5MMJPR/7pXZnB81nOJvLrNtJ1GpZ5VYSE82XpZw6Qv9nj5f5ADofPqT5L2pqqPwwRqH9e7rf8D+6fupPa6oXtj56cOU87N9EDEMeX9CchSHHiNMz1Yy2xNAxiPedXuAAOD5HJxo+GQ5hAix9cmKP7BIwudgyAH4rlrjZ2J4SQO+ksY/RWhh/D14pVhGvIV3qbzS1uKAM7dyIgGKXofBdZFJ8yGfugWOgnbousVvBgbWTmdLtzbUpeUZxDbS+GOKK1VTnddMSzBCHN+WJ5Yo0wz86BHigJDMbbxSfhF2xZq5aKBZjYs9NzFwIRjFVgyjNS7+cDzV2fzbU+5KY8tI7AwBTNoDuWEVq1VcIdo3fPfLhjcvDcXSsoDd4n3AZw1oJXjNmME0TAfL0xTmfxN088rWzwIXPkHu2wmv6/wdp3n4QO75PQQ0Jp3zoBiq1r/lUGuNDYaN3tYh9A1npMGbGGp1DjYpnZVxjNq7HuPenW4X3JpzurwAT4REJxXvthip7L7DB/WjPS7nQKgRPb0/olEKW3sWWOes9ybeTQyZZ2Kwq8lmrfuDS7ZNMk3wJv6ip0eCH9VP/1yTa/5809bgZHuZ8FSj84QFC/YIDLmxbMvy+hMOGDyww7Hbo5tfJyYDz4+agMTBuZSDSG7KelbWU8Rufh7tqoYEtGuIUbmwV76QvalZsia+y89hjPNrwAs68ynFlYa54Z8upWDrP5xT4Kd0IEwPq08fHBBfz5ZoF9uyrs1KOPhiL/oaJoNsT0xvrZ5yljDOczqTDEv3doL9my1JcX58WPrHdIBxHLgtGlwXlsbxliEMbFb6+Up+0DsLAdb8KqVJog5idTd3HmBUbhd8spsOmNxshiC/1+c+J2NF4v6eY3h7rUkL4yeGYsD2u59qaedPpV2U3tUL02gHdP/NNPuev7CFa3+mG+9aCOwxeV/KRxtkwTgCaw7gbY5wJd61gUlTIlkpuYrjSUZFLpWph1asNdFi+pc9fdjONm9kQ5ZM0Hw7brw7rMeVXhgaWlLrMhmlb54b8SpQhq6PqgNdqPlpG4ytIz7Nie5u+H44Hgot5LGqImlzi5qaGzBdbx/lFTWmjn9hP+0vOnf/TmrosjA16823AhFcJgPEHc3QcndiHepTOBmbbvQPdEu8PZuQDYf6c48pNiMdnQmvZd1c+MXicUAmZFbQwb2d9dJQpsVs9+ebssMU5Zje2LcOM85gMsUa0429SevfC1tmkvvapd3fv/VeRr8N0nI3QldaKe+Hsq7Fn9H4TG01czkcFseNrGme4qkzqU0ksYjZL7Dvmu8xR5Pn8qUlNoysa5+Ga+fZw4bAvb+aYVhVycQsWOlxryl+LNgwUdLZqwRTP9XBvahsWDrFswXGvLTrT1uXon4g9d8lDwyQjjYu690FI60eOa/W7UoJBsmiZ/dW2mCzvxG5ON4/knmQvXN+Ha2Ln+bdlL3FoMPJNlwsjXgh4zr03uosvfT/vQnlMNvkC99EeuYw+UEGrUk1hA7Hh3oF8lTlHRUU/g40i9oeTCsU7+6D1Xm+Zv1mZBotW1QUj8Q24yOkjwH+RRo1+4PHAngDlwaLyUB76/2JDyOEqKgfXg0NQ+pVy/c08Nf5pjxdt/Jfsm/SnNeW+nTX6b98vuRFQnbYNLcV1pHEFi5SrLOpjhln/7Ctc9vwWtm+nh1byuXAsDlrOVvvpA/dxSN5kQUB9wr5O0eqPN6X/SBcx2531GcqXS31Cryhv5Wa8xK2vRhwf61HNHnyqY7Kn/CTljXwmXfIBLg/minnj96ll8fz6xPQ4XCth8yX4U5aqJB8pPco101Jnj2/UnbOoOEx83U8BV+V9RlMMViUuwwUw6rQz9MOA8oilf1u4vPkTN1aLSrAzqM+tvrGLwjy5pfRHZQVZHTW46b1JE7uAOUxxr5TnXiNiy0j7OP/M93Ovzar0sujUsOWKWG037cYt9TdXYX4mjTtPlTTXzIk9Azu7YTL+rsvQ358cuLpKgwtZLstuXKZh02FuYN7vfHrSpzxkuN4Q7Qe6SmBHxL5R7/pBPCP5XN1f1PAIqIaZ16+rePpLJR9S424/+spXROGQj883zgxZClsWFCO6/rt2XfTuNSfHUwTCPY0N3ChfYssQyc1/T1MT/af3U5O/Y2/n/7EV2Z/RlB07Dia6Qj4TB0oLz7ZOcOV9OffgRs+ELSgT7/11x3ZDvwZvF2toi8G5DFxK8yy02Q33l9zj0tsHMdj8MMH1ZETsEy9Pgon8qqPkgw0PzZMC8GhcE1cDDBn6j1HMyrE9prySbEphO8caBuZaRXcES8Xv9qNgYXF4YH6fr1nodmfVIOoBmvvtlqHKlJa50fWMyTO3y/B+PXZrCh+Uvs8qafJBHszGw5I+3/Y8JuDxJR8LyCjtWnilN4/p+4lXs8QdOS8T+wWn6xfeHa3gTez5ORJ7uuVVQWzNZRkq148BJXgpsuK24v5reKrZRrhLDHcdW64+CrGVOq3RqJQVD5oj1ZTZO7pikrxXCncS8uFdfn3Q/UmXxK49YjvbO/SJrK/ExleH8tBDzAY4v28oT6YR5TVzkb1RzB8ulycRFHAcTO+4NQ+U53KHfLpg2hG9oeUzIY9KA73anuJmO94wXx/Q9YunukR/ZgQlL33hwPE5m6Izib0SByLUf1FT+uCH/f20yX+71L/XG/9HNPWHfWp9AAt3piCf6TfkA7UjIjTVljN/rFHGVhonxP3ujaUQI/KBf82hdXvnM0OdaS5Te/YF5bdbExi7CxfSkafhaj6gZ2qOFy6bfLzunIq+S32+obx1mboLnDlTyYN7GCFTG6rLkVq4ilQP8xwqSXlj+YVlifkhaNg8JR/yjf6q5LOtgjCvKb9Y1mJTBtN9ST7QH50wfqkW5aHJ0QFnRJpasU5ToUWaMublBCNFpzxy7FOeieaPMxrCpGuZC+qRV6HZGMrTujsvmK5vxvYVZw1pIEjmxJ55W7a4c7/ElrBoNdjY05iSzGXFAu1CeTFTHAu9ca97Z/xQcmCxcsE1fKgmHD6U524Dr8Js4a6YmGbkw7pBml2PhaN401TJmfOi+xOOblsuiy0AeOWb8lbpdnnQCjRWyzWx48kin9ucTgL4kzRqgFhz31WFy+ZqvsddoCIPi4VSgWY/xji7DsjHbqLM2cvKbdzFMXGGEyo6PLsxj9nQorybPMPm9zSlKqMf9nbWpn/HuN8f15Ra6ZThN0PymZVQYthqpCHTfQZKcL7yiiXdWo0Eh6Q5Hh9jOIyo5zneuFKC3lUD+q/UZ/JeSWzHPkcdIo8y9LZbP+VlN9LUJ5qO0JfhWuF6umihtIh1jORK9Gaxq8sSzFT0oqHLZHI+Isx89sWVyZY8iN7UZ8V+fcbd6rYkH7gxgNaFLVrPIWn2O6U+syFh4E5tLC7qjW/A7VEe0WTqUgnKwUdjSkH5zL8kGy72G8oz5w9V6E09pLz32VBeuqTd2vzgtipFxUqATzu74Gr9WpXBcv5VWfs5PFHYrcPIqNsGcj6KKQ9WK4a1WFSMXVxy3BflF3E7MYSXfq1Isx+qCXxOmlpH6yNGx2TJw9feryBy1jdcBL5T+h+njFm14hriI9uUfNqx49m+fnF9XK5LvxkGKvu2szt602DNZF1/HTj56yvOU3dFQbBVgfUedYqRC54S2jPKq9+rN8IF3Sbu704KsrFjAArf91nIbeKQ+H0doaFrWx6srtYv5ilVHf/EfvrfcabbH9eUuWgM5OfLthSl7NYvTXWJxoCw3U+GSsGGfXrkyTH1OP9Kyujtovgi7EdViZlVA3sOvSOKpU39M35Q3ho87BE6DmkKv/XJYbi+qhjjc814daC85VrE++YlFcxXl5HDFvPyg7v3Y83Frp7DP5pib9KUfz+QpkbhrMTdvVoyHjw6n1urG9z2P67iL8bUJ23p7aj9wizlOjfUfzS1OKuUV5IzaepVRSoKbrmKyB7UJ+9idESrbDeKhxPFZdbImWOwWayoOqwCDUp9dkZLfxHbDT5fYt/P4Y7ZsGczedWKApajd4Tz8LRUvH11qtirQQPxFm7LsDdVDACDfNCR7ZJ7lr9AdhmyPQrj4pSycT4xzHRWE7u6DkfrSnVoNrEHmK8ytxTzuKxh75VfNAvSlKdeFi3r7d4Xyru7FQ/5aK7DEKcXtJ0laarZUh7MLkZEebZ7Z525zIWIzYZotk+XeWZAmtrc6znK8w05f39YAUm0HuBG/2yZnyuX+Bc1NdB/mps0+zvGKP64pi5K1sPIOZPPNJNAhxnTSFObOuD/aGoZuxuM6962lOnXp5q+Eh8001fF/Znr0DO1vT3VydTl4QiOpJkrPVM2+LrUJ7QA2DbzPpguze48jPpEPuc/+riuQ9KUH12B7afkAxG8V6TZLWpgOdMWV/FiyYLx/lux/kUpMD95Dg8X1beBZFS4OAsal5TmsJgNqm6NoLkGRQxPbQ3n0aFAVyjkc54kTZ0lp4y/YGvKixPKMyoqR9zI56b08pg5bBivKc8Y2pIL16DrN9mUUs33tWI+5amGbeOM2HYyJR8UURH/o6k1HsgHp8qiYLhc95CL+0aRo+SrQuqWJRpBS+1vDKoO/WCaUfu/dsmfD9+BwVS5onO3Hco7skRmbWdf9E4v8nHnVsaAXvbB5d5Z8+Amvy3L3mWFoeYsS+49qWatjPcZFw2syn80pW2RI6Efse3cKQ1gq4eKy/y+VvC5oOtfim6tyfrtlVy5cAHj+1RF43bdlP7icxG/qKmR+tPcJOMvGaNQ//AYxXxmT1DeS8ozl0XQQvBoBdrTS8Bxa1HGrXbxEnOgui6PX+rzxt5okZ02FUdTsXWWWesMd7fpmsvwQ+x2/06HODt9XP6PplTv/cKQ5ctSjI8nF/YmaXj+4pzyxss22FXN7uivKT/JU401fGHU4ubYaWqzJU3diyv5ENztUsov5SEim/U/mvKeFrFbdIgi3HktENtIamjM/0tT/mTwUamLeU9MmsOahVKjPPN2Dge0xHXDcTBiQGxImT6t904pdt4ih31EmppnnaZuc9IUTyLKaxCbZfjcGi7Us2uEW79YUh47fQv2KmcTylsrVwn9ddC9lCZNLQZvR/Et40t5xxyRj0z3VjdG0ergs/cV18OFrXiWyZF94fDGcDtdKbx9cecfTW1ye80950yfD/QQUDwDp+TlgdhROMSWzmnejYG4jLi9iBH9SbbhPOgRW8f9A7lTcFuXQXYsHbY/XKfof0eUd0EhdvbSB+XVtN6UmG4v+Iua0oY/vZ/6YcDt/1mf6oXEAukopTrZfhYx5FEjcP09B8xbSMrQt74AjAyPNEeg3wAm+RtX9pU0pZ4infXf1MdkTJld3s7UZ67paIDr9dvlwcD+AvOVdXduIfkMX+0+OmTNdIpMdXgZ7N2RwZwpO2Puz7u8siwEDGKFrn+dO5Ta9tRn1TmP0bOZVYbHLHBh1Y3929nVLYMeo94zGLOAfKpcKOGO/gSElx1wOVSW5IODT8sk2je6/orymD+bk4820Z4+/7RhXj3gBjtc3kNMhq3NpVIQG16uI/KZ8LVU/GT+rZmT8B2muQqcj8VBBysqQ1wsqUYE8Zzad/dK+vu6Xpc8b7spevnhRGojTXlj/DosVR8BZqubSXlLKWpo1tfLP5oKLpzYsyxHD6ToRO1TTwvKU/QccL6318zvyVPDkjX5HHoPqilTPIp/1iQuVz3Kc+6Da6ycuGv0FqXLhakFxT+acjbUHv8+5w77XqjGxW1KeU3x6PqTBf0e1MOGe8rj8ovvfNXx+Id9k7T537Fv0h/3qWA1emP+cVYstBcLA9wy72bynXzFH56JrbRy1Eevp615GDlGDsVZvCmvdCNuvjHSWbu4+vh/uHuTbUWZqGv3gmwI1jYpFpVUsQCrniUo1hXo1Z/Jdptv5vn/M7KTeb4cX/ZyqAjueNacEyJWiHjpJCOPkTfqY3gPq/3wKd62oj5ZWrLl6F5a0rC9107GnK89VvpakkSLs9Wnw45SjuZ9Kxk3a6lsbIZgyt7Cx8T02C7hznoR8lzbkMa0iGRDrbcHbNfWOP4XU4NdHvBoHuGAdqDIRmcCZiwbTHFtBKYOoret+t858HZGpaOqh9e1tS/FCynu08SC1xzlD4vGFxM65hZgSokqpkZP6OS49MY8awldSrqX9GSM8nTMprv6MOWqecnDDbzgyBLV8zV5sWX39cD5x7w1qGMtPIbKkDTy1XJobBeLPXtl385FFGPMLxTkpemhhZqiLmMIInkFKxPLI3FsbE8UaYsRJ20N53c+q33jJic5h/0umLo6uUyHmW/yeLhBXi0uYNpoeshj1x2844Ylg8SOSjDV9Wl0OECHxUu8WCtnqCl/malu73dzk/R/5B7Fn2ZKlidHXqa2LSUH6Tk0pMSP2b2kUc5XOR9SXQUjM8cYJCO6Zmq1n+2D/b6yI6GWkzZRXXJY7CVTGjdOhfwTUxzYW5XsdmvM49rEyEfRfVPtAb3oYkzXEuKxeWjTtOaNeNhqkzQ0fcU3+nx9sMZgiq8hmGp4nsmr4qTnyaCax9Br3gaMofhhap3ZJi/lo5KMrY3CxloBU0ZXgs6dG88bzuKK72/1LEqMjloa9o5W7EsLXxJyvIXOnrwjfuOM8nEeIe9MJTAV0B1MaRsw8ywVj8fbk5ok3WvqG3ECiznQp4OErxt9SeEmPfJ03bIp0Y2napgZmAoWD+iUVUKnY9tWeXQ/a8movSvgPVuTPfJo107iZ4Yx7/QXK16rXVMaeYl2MyLPfsCbma4UlXt9R6F09XjefxG84w7e9lmKnA2t/2HqUfRqzLvngMbb3fNmzLvK880UOyqObx6gi0J9QQebFnzCF1MDZQKmbgvrbzLVl3/3fIr+jbUemvyn+6W3ixmvVjbG9KqbsWH1nIhdaxklIjWQV/p1ZPrZoGXmoxuLan/e251pM88lXodAwZDmbVbllZaP1u56R6MtXhmM754U8+HZppWe6PAmdzVP+n0cXzfsDvvUSShuyk2Zpr3c4kmeKvk4adZ8+uqbZDdUJ4kP63hKxdXa43i1miRcGcHmZS0ddqIpju9r8E4LaV2yOlu080gSgYyRNlmxZldMqY3nia5Hj5jXC00aThXVMBZeb8m0nyGPJWrcpuK+mPAkuiv5sDHI8HpabNi53gc536PXkpr+9sl+2ukmca++Vqm8ekM2a5NBEtdVMNU/2fj89ann43GW3oyFM9mwOYVORWmJmtJzrBXTA3829huPkqYLgTx0aNjEx1BSKbjazBO7rknJU2SVd2vdeBDrbvJmaq29GuzU5yqNmscUeSpvbVjZt5DnFs3kRu3k+GCxDpH3BqOsbbQHRcnhOHMlMc1yldSDPeJJ2obO6fMnri9AXg3hUvH6+fAX59A2pObvnk8Z/0bfpD+uU0GxII5qr34S2Wmd6X5pMw/Ws4hQkZGhy25u8KJXYsw7aYD/l8M7O2GS51HvPpFJfTVDVoq8iTHeWAyptBYvVm9XLxfHw0amhRVCV8SzIXFzVL/RlYo2e/ij5tEzGpdUP6/XyPz8kuJiNzcw+vIbO47iULys6xiNxzt0q3Z+UqTOQpnu4dBmZzLypGipSMjg17HFg0fnLkV+0jPoWCD/KNCpXGxMMLUe6gEPWG9JsfEKkQ+v6Zy1wRB573V/lVQ29T6bcktK4pm7OmGMFxmYuEOHkKemJIpnn6k7euSi0bzeaK3QkPX+eJBEcQrmQ3PcY7+pNaWIght0zRAZO8rdSYTFmz7ddqsLqwkVkmioN5XO217O3gNemF+LV5t8adxkJQuq87MeyIdz6cbmkNxctIfQyWTf1Ni7HxpJpOaoZrMUNU6NpUEeeXvpRvJCGfLi9VKkZPlKp4a1uZb4/VLoXDN99SmlsMED8VTy5HQQO4PPUsnezUdN8Zy/ypTc/s3zqY70b+zppjX+MFOLztxjbxTdpPjy6DIdtzvBmj+NSPRf8PuPw0Hj8JJgTPSvF4MyWb2xvivznJO9LdN5Yy6Ydq+jxCikfXK7kycPWhcvj09NraR5vPfZbNwP1TPUS0mnq2iyOzrGSVyW1o32ozPqdlDukkgMm22ybvmVtaaCDJ+sXj6d7u0X2/fBNhfDYRdj2uxbrG6HyOBfTCEqDVkz8k0eh0ZLJniuBTvTF3Rut99kRPNNyMEsOyZs+O6NIi+ZsWsE8I51T7/Raz9qc1A2dsRF3BnSenEE480bdG6gvYaUuDWDjZ27ocictnc0f7RipoKR1x4PfUis1FqsN2gvcWM19el58lIOxA01IS6jNq3jWwmv5m0kcVw7S0pfxRbMPCxJvDpxNcd23wFJm6MU6/5ZpuPliusPNZcwjOMlrcVmwIq7OyRi1pwt6bVIU/aaFfPejk5k1sIN67dJmUdXv9em5T5F3tXXbs6jFDo8GUT4e6j7R87qvIf8OsDrzslCTbk0Gn9xblKj0fvN86mO9K/co/jD3q/eMUfsw3YkUZ4jKYfxNGQ/iDnn0yYxaOZHNhutw0ZiVm2Modbtyp5+zeHXe5OSokO2Y2WjzXMx6BhDoq5AnbROyNiaubmRv8w8tiYzpJWmd/Sp15QabM2ymIS/Gp8of/TP7K/CEcWBhDHQUScXNqO6DQZryPhbs/dCMnAiihaXQ5+izclkp+MjL1xr8E6T+W6KMbVkKWpZyZLuV2/OxvkF2o7mZklJ0nfZzeYjKfKCcZsewp6xmfrIe9NLfKJRe1pjre3GSXQ25DbxBEwprTuYMavOEs2arLM7GYa5iC7ykBy9iFl9CDDn9fH6on3rsFmtSRRlQzpVD6zX7B5utsS3MpKJ+sWL/ZfJ0LXIMOjpLjLWraOV8Kq1hXeTGhrolabEq9eoTbNLfmEvUMFUNtSnhKNZ7C53I4pcfz8la5GsWdtd4T0Xr3xHx+tmxhSlYP7BbZ80TTxYLZZuHkvrrUyoex0O2/2U4vkc+bfX8R5su4SaMjZGf5MpUPMbpuR/ZG7SH9epww5eoLceoa63d0Oq1w2fKQk5ibMq4+5m5YxDzx8l0Xa3A0M2XziQKE8EtY836naUGlv+NUrYl/WM+hcUcb9+gPeYNKIT8ob0YF1svZxTL5lS95JXzyTXMUWDeXNHYlrAO3XXfh4VU21H/V1yZn1RQ4a/3eNqrUK+RN0NwYj1iGUyV+B6EFjv9Ut9atsT6NhVdpJoM4rgrY5gJpw+bSlyRpspaWSf2OwdBxT1WyBt9OhN2D45yGPr9mtHw1VfZatuQRf7/eeODtd8xV4KnRLPDXRy/1ycOPCaZjVzPDLocDlGbOfeh6mkJfVRU/rIX8+NBh3ZKSs2fTAlUhVM9ZhStvc5/s/Xp0+zegKdue2sRNSs+EaeXs1/9POAYr2nt8nrLs5MgTKQxErC8XWvdWRlNMT35eenTHOPVhw4ezB/1ZIdmScDujzoMGpQ3DBof+vd2D3P3URcHtBB4U/B5LAW4POKVNJypdzZG/bgnRvPhvwXmWo3fvN8qtP4N3q84BT+sE4ly5RdbwHdqObQ0n7V9t5M8aDy47w+uaw/VM7FrGGopLnQFSfIcoqHA7uky7m6JyEGIol8BWOwoysFK1MwFdNIO9FsSCceNHTkG9HRHRL6QubwHEU5H89WRvEe77cCC5l603gyTTJxYiWu2RQlAZjKbsmEQ121KN6p0Y5qT4NYcx0wtZ3j/MK2dGazM8frLy6Rb1IwpZxfH6Ze9VbKanNu5lF2KcF8/TrmcG0i77mn7Y6007Vg0zyYiZg3sxtkJf0wddZwPfPnJGftWerwakHpkPHKv5mK14tKx4ICeak7wfk6S+6/mbKLq51HHRXe93jszVnPlji/cMwZ6TG8oXdcWyRWI/1Ep6CHlOQ9wMBGh6ucj3H9nlNDXrKTLVxhgnzmnvo4P12UMklWgRrTzfH9XpbgeMtJj10tw+fbJ+ikPEQeI38CnRvcoYOS7rXZjnXUnM7XfVij9WHqxH+VqU77N+unOs1/ZG7Sn9ap9LybM60GEcWjM01J35Qeu6uBkOJagbopNrLNavsh8kiN8jZt4tuZw1d3K0XCmkCnhsWTLVsLpahTBwNwNPibmTs3j0pjs6OpV+yRqTsYYz0D+SJoehIb1xBMbXbjKeWOfWO/V3eTeCtvHLJK78hmq29Dh+4RxmjmjVmf1sDE/oY6L5XwYtpOAbP1M87vXt0L9+2RKUVWUfrkXmnCXvdp53zeb4Ykj6UVO9nYkKKZnTnEh+OY7ZniJWJsvjJae96F3drSyKPNEMwllC7Ztm+oATMNuuYE1X284UNPxP4m2pS7C2ZtM3DyaNqJHTKd5MCe61lJlHbLklZSb8mBcrGTyMy0Gx3s1hQ6P8P5X4xySO1Nb826ujBx/jmYrvfFmQfFbiDxssCY/2JKsWqDRPQJTN1sG15v1TZylmpq9mYqXK+cnBcFLam3bMns1frQsVRPhtTLihs79tglodbgba9a0WBTkWzi3fZ5omV1D0gzW8ijdn30F+elN7rd392jaP0bvZ3/OFNaw0Bmd3TkkfNEGlK630GXbEdIfAh1mfRzZvJgfxAUZaFU9ZtzMOano60U33etE12mKTL4oRYmbKx1lR4z6c7G8AdTk8Vxx8a8aSfCAK+0XSsvRsGPEqEmzSlJi9aVjV0fdTUeRg6tp/aB/WXPkni10tpEQ2/EmuiZCatLzaHnstSgG33khYMDpga+cmCbE4zZXGTfTA2mFVNeY8N0rEtLVscjIxGTZtqn3Tod4Xp6HkED4iXpenGGN5sZCccGL+EdFws2ajcnEdHmZVAnSDLkr7tOb6a0eMLsLSyM6XAAHUsnvT2HB9uCenb5Vl3PgpXb9RemdGMGnXnKJdPGBOOhNDMlcdrCKw+L/MSqWICh1nrTJ/9gHzmg3oepZ+X1VL9pJHGrj/OzmjmOb8/x/T0fXnrRmzyhOw8n4STLfcqWKfKYlAykaN0Hsxszldhv3a08Wqgb+AJObxxqJfLo4do4/UWm+tLv7lG0/4195/84U2dfnrKn1jnnal46WaPpgAcdC7q0rb1K2p3ZYHO2hQ59MbXZyEd2zXCbx9uevaP5UhRMZS9MYlHDmLg8izurWl49X6mYailp9TwGdVKk0fNGzQZSgtWgqtdYWXVQmki/MNUo6VD1obWkyL3/wpRoXTcGncvdh6ngCOb7rdaBw0dkJj8xZZ6fdvJmyrlIC/ZHQzA1HmOYtpqTEatJp/KOuT6lxiPBGJYmGLNFAu+4yMGUXlRMmc+XSvfnhym+XAuZ+JGIN1PiOt061JnkO9Zss/KmnexEUorvM9ULrrdTwvuOUjDl6lOTeDFUfZqMjkvkrbGZgwEwfUnB0Jsp7/H8manYlOCVt1dlyX4gGyTmvrokrXsE87z4MBU2q+dR6QEKLAly6HhaXFhJo0EurBuYGpjIm1bnhvzWLOCFj6V3ZZ3PqClJd7T7e0w1pcZvnk912v/ImsQ/zZRXrUH0L02mN1OzOzusKbpIeBwg41oz5BcS4EmUQX4j7ezv2Rr622rl3/FEe4MK1v1WSPGh/2yTub/e2HtsXIpWMjL7OF/kbB+f8B6+ujlR2kifbPa6GAGdexNe7ppfOLy1B8hfsmZQgEMyaT0rF2ZNk2nn20O2io5J0WARfZhqdaCD58a2JJXyPSPQQ8fuigrv2FLGUAx8nwhGG59yvZiz4SUGRcO9kCm1vCHyTQPecbTRhzRuwju6iyHG7CjJhpRLkzkryxuSn7b5hSmx7qUlPZqeYHwO+aTe2hpkiQWYqhvQnfWAT7S+SnP2a2cLp8RgyrRbE9baP5hSB+mCvX1sJvFZAVPqGt6Y0vEAebYWydSqtfas6F3kpZ0O7zl0ewt2q3kUor/IpjRvJji/cgzmvQUNyRhX/S2+7oF0Vvg1fMODN4eGJqLWhw5OBuLJinwG82Wo4byHCvLfA3mXrdlfZUr+XY+XTuff6Jv0x5lay/6HqduBfGpuDIfNtfFhaoLczaqzCvM3U9E+O7CeutCpSTTZUXFtPVhbNwKJn8tNm/TgeOXQyVziFEaNxovJlr3iAS93Es8dSRGV7GtNzuPpyvKJismFraiJTC4l1f2HvrJjv+jCq6j+UyZzRwn7omVI4tHTVFrdWGHdk9yEOxIy+H9Mxan4MBXaJZgi88OU48QYk8PRhynj/oTOfTHVDuEd1WeCE3vlKtNYAVNBfLWluPmE7m73ScpKcNekN1N13RasJMj8wjnGBnUJLtOcq/CedkfdkUz4PuVygc52UlzvbiKNedCcGBJfpNJ5M6XrwqR4EEInv5gKgsSRRBzg9/uPqWj2gvf8j6m43lPhzbdizuoKSY6vXVQ7JVQe7DxXdv5m6pz0TkwemIqXPTC7D2zo2PMA5h/3J1MijmeGI3dzsbcaf3FNYrPR/c0c2k63/WMTgv/RuUl/+r6f5atjDtJX1d9qKDmUyH2bja4mKBa3141OU1nnUJ/D2yk+nUhrlzv2NHObCEtt7aibXB/wLlXvrqYffTNFRrW+SJbgNZqK2LLafFj5m6nVXSnYtJ6cCOlsGbSzUVcduQGvssg3Krxc75spcbw9yzdTersNpvYuXl84PpialWA2i8HUsTeBTkQhxmj/UYLJQ2/0Ziou9vCSPC5mb6aixAAT/YsCV7io1vFu6jF0eQ/vaMOKSrGlI+907QTv717tPH5tPkw5rZsmxbGnlLScU8h+DHrjfQM6lqWUoyYoZh6XpxJe64rv04MzasIXU0sCU8F1DKbaSfbNlDPxoFvrezyk6zgFUxw4eTReooaUDWnPfq/tSHx7bVW6vZDPrNqT8lidl0OStsqMLU/g+70ZmOo08PsH3Snym3TT+9T2qvVZVjDAa1cwJWlKyU6xNyUOVvDCa7rCzdfWYGrdHP3FnpnVzh6/Yar3j8xN+tNMDa87jMHhQ0jQgtyhso2UY0T1UGKpBz/+xZTXn4YJ5z0JmbfMdlW/9C28YjrJ6DJZ3FnpPgPkG28j02gD3fliin0pGtIo9zas9G4YY+tHtCS73StYC/GeqDwcVJJd1FW9/UJd7W/LPqleL+dA71gU5f3NjcYnJWataBoYU52sTWE1T16/X3B857k9kcjFjnEUMDcPP0wN7NKS3kxRvZiyb0aUi1hObzQPWjEHpwt07hjoPi1N6NybqdkWeYwXyfSbqe0GujGZJWs2Xzctj+VLcaPusxcyuTXo2BdT3cd1w06jD53UnAw6NbnO2F6drITj9JkRHaUR8t3YyKNhohpEe+iMVhsYUjS4bjHuLx7O/+7CS656uF5rVuzYqrfBmKfHKr0seEnSS0qivQsd/WLK13x4vWs78em2oTvUagimrMWrT8tjfmBl7SBvDebbKQUBaph9y6Gj16/7pvnkxANn7CZxqe//4jrfZrvxu3sU/X9lbtIfZipHoIK3uWJsPmSkDkO9Wewr/Q9TsYz8MmiOkZekbpLRVjWQpIwFmJo2jkuM6QmYWsEXcrV2nro1ZGRzux7k3Erg3xvC3rCrXawkOq6RrxZG+ngzxWJs/cyU8ChCXbZbOdPxB1PHRS/iACE2EckZTEV2r85ueYLd26n6iUhgTPpzD2P0XM9U0l9gyp1WTHED+at2uU5ZtWLKo2RXlHTfFzErjSPy3rC/dXC+V+jETEBtxKv0Sc7FlM28YmodgalFAKaU6Q+mrgclZFfpYEx7ctR/MzW49T5MpQSmfOkEne0IMOX1wFSQj8DU9lWqPzElUhfuYBzD61pdz0niwTW60bZx3cHrtZw8Hsdgyry0kM9GBdTamDNT7dyavpmKvAmYOk6lG7t6jLza6erymyk3deAlZ13o4H9MCaePGjO0kR/tS+LS32aq87seLx3lvxzzP7om8U8zJQSjros7dGqVSAYdfflbp0TLe8Hr9W8au61JmAj7mu9Id4Y5dKu/JXG2oFNyIb51SsS9TUmzAZiy+6sPU6OFnf3MVNnOH2zzgSl+mGOVduPWidWZ9NGpL6Z+0qnD8qNT/BjgdV+RvnXqzdT6BV2z08GHqbnVGr51KnqaH6YcFToVxTtxI211BaOzDbzpfQGmvnTqzVQeZ99M2c8fOpXswZS+/8HUoNYLWB30bXi5ka7Sxj1u2K7XwFRvqmbkKj+YShUw9eX9tBN0SqDsfOuU6UJX4+FCZ9JmUs5qNgBTjYV2o2VwzNnpNPH/L6ZaLrzkF1NvndL3H6bE4lDd56uY0swIUntw4zZdlcU3U9HTjafU8CXUsMfWTN5Mra/i+K1Ty8j8i2vnm91O73dM/SP3KJp/+B6FG/eH7Dpn6JQnJepbp+xdN8zj60KHl5GHKtvlEDqVVr2GX15/y1YyA1Pr5fG7Z2aQXYJEnLvPG93u3ok1D0xF+QuZWD70Ug4HRzBSBs8lGYZ3hytZiDz2k32fhrF0YndTwP/LMZgpFtKWg1Eb/t9dfnRKvchwdfsZt8nIjzWMxN0gj6XaK6PWAjSENbt6JvpQ+sjsLVR0MJVHqz10bz2+TsA4wnkUG8qNho08Yq2ef5gSG+ic1QwQ3hMdKalQvAnO/2oncRjBy36t8zVrVy0RExdMtaIigFq0bHjZBDr1iBcbRpA0STSOJX6P5Dhlo4T3i2/pZkmXXgHGtyMjeevUbUbIa2MT53vuIs8BVui+ayEffTHVPuffTLH6wvHzA5hSlEqnjmfoaDTD9ehLy865Z4KprVrN4zeETSKbbWXSUAV4MLTgHdVL1QvNKJB3j5mZ8N7bOCTPewf2Gh6uXxfmX1w73+z9rsdLR/039p3/40xNX1nCZnsnkvj0Qsa9lEuTbbUVJlF22WZk9llh2nEgid5MqpjKNqyemxtJJK/WlIqLdEUdPQYUyfPomyl3vax6rMSbb6Yc72BRXCyhW3dCXfVXMwG/H43a+Bsfj6zkj6onip71UUeLzZup+NmPTtQWrYhpCgWNWgO1Tco1BSD2BkxR77Uk6wIG9dMPpvKmlLB2LqGL/zHldQRRFOXFiV6zCYO56h6KP4gNWlf99wLH+78wZT2hu8a+WjtyrJiq1vmSdS98dpuSnXBvq7XJiaHDgdEyKfZbYCrt5RNW5ifUkLR6HjTPK6bm1b368xZMjfzelLU+VfmqDab/Y4o7l83pzZTVbTgUXWK8r7+udHb+gMm1uqpP2Sodv5mKrnJu0HzoXdngAXR5ftqW5AixR94znUSkZ+S1lnO8s3tem9D9q2aQ68LrkuEOpOgYmH+xD21Lkn93j0L7R9Yk/mmmbutpzG5tLxKh54R8c5saTIOq/9tyHmdUY1ZZT0UgRdSBk/liylPjD1PDZvF/MmXZiw9Twy2Y0qM9GPli6oFAzvpiDJ2ywoaM11P4e+fqYIzrYOaLKdcHU9Fs+WHK1cAUJ20uqa0IMLWojv/F1NhN8X7LRN5KawXGeB1BSkWeSrje4D55l+uY7TaYEiylu2otP1dzkaCjSjX/rewo8F7JD6YS2xvDu11sivUNmFKfYEovwVTszcWJdo3jN1OxWeWt0QzXp5wbyEe2nUGnWmDKuByhs7ECpmIBpsxRxVRLhzctDWnKYaH9YGokMPJlAzqFyzxRGKRbNiTZqfYIh05+MaXdwVR8PeP8vpiiZx265FVefeT1LhwELvKj1X59MxWo1fMzexb/wpTRgxcePor/n5iSf9fjpaP/I/comn84T30xpbbyj07Z8tBgV2oiP01dMJWqhoK8EyAMFEgftBU+dES+bHJ+RpMppY9qbUK6DwipCmPibNonVsYL6E73FfmUvKT1zzqlt3o3ht3C9217jRsZdXvPfniGV7lrmUxNQua3CUyJ4S3a0YBazJZbPfPUHLz+xZS3nQ2gW9W94kFz8c0UYlLRp55bxBzUCwtecl/Nab0cR+w9Q10SnIgdzc6eeDMVTw+bPm12yGOD0oGOlVFmkJl8mIrqEZiqBWLJg9FFo0i5KPDCWu6z3Xh9dGobFagZ4cvA8Y4q8ktrgfxUA1OiXWyG5HpFwoFIUBPMrejT9ATdNO06asBl8nJosiLo/hEuLu53njvKN5NvpjiqvKcWgyljcidif1bpqJZ8MxUttvDqIr9eWB9bFiqDo5d0d3E96kmDq91PqznNxuLGg8OyuidygW6722qd8dNETRku9n9x7Xyr8bseLx39H1k/1frDOnWMjZitZyaQl6r+4FEGJ6HvG8hP/my7pONNqXOYuAGoa0mou3E7Y68/2OTCGdhTMrrphd1n7kuxO4N32d/pyFpZ9QOPX/jLyhaY0ubVfaeVpzFNRIFMfQgEkswcTA1f3uHNlGhEpUzuBDpF3Tbe/8XUtAWm/OL10SlpYve+mYo7r+mbqeBpYIzWVum3Tvn3iqnL6MOU0hS6FHH+YSqwpoNEPM1nn/Q+vOMXU6KrganzwgaDj+qZbfOJPNeZgSl/DaYEzz9MaUVpJyLUojYNguv6zZSIm+XwZ6bS9FemEh3e1POLCTsjxUhYtuNvnXIj1ZYidYDrXXaS6t68ZEtvnTpV91hs84bzvzs4TTkQIw5PfehoTwNTgYKapsID5/HhGN9IHrfgHasdTaLA2fpk+shbtFsYEq8Gz2+mwq06SFgamH9xnS8C1e+8H2k//v2Prp/60zrVrfUjtg/VfkcSb9u0d1AhrakcEpgBU199kzzHDhKhWGDqNT9V+cje5HEttYcktskFdTDzcx51MCZgEI8crKbwcqfNE17qUqzYmm3BSHHZ+HS54v32aSCI084eDJo9eJHi+NGpfXLM3kxFfV/bUUdIzLp4khS3J2VJD6H0mM5TMGWd4ynNxsgzTlc3UAMC0aasWjOIgQymRg1u00EHU1RApyKxLTLKR9U8CDHCmFo3wMSwzLfst2x4q0mkYozmYGqQVUxdNDD1CMTiW6e2g2JH8Sz12CifdhJts0im4pyvmfolvNzZKqfUXExG7B8PH6Y6+RV5NUhw/n4MpqQS3jC898DYsNp35HbqVTWkWoM5PT0z6ozEpqohtvTWqbl7nIAZMBXztLpvqOH8lFHHksT1CV+hp3QGI4qVCHusn0ivo0YYSb16fuWALNuZXFnfzJA3v5hqzClnb9VFzTucTPUvMtX+XY+XjvFv7Dv/x5lqPE8wTcsZmLpUPU90X9U5dF+BFHecbZWxrzV2bStIQF61F+hjuGZjbm4SXtRa/BNTcTaFd9maypGV3g+mpMN1xd5y89GpL6bcqw2dqtmNE4201p41PoGp1QY61DmCKXveMpNI9LWM3ASm7c1UceQbbbrXDnvNxJH44YCp/dzL2D9rH6aMbhF9M6WNwNRt/GFKiBhMqR0lZMuMByQiCWP2IEMXKLB0iTMNTCkpxqwVXKpn1BF0d/sEU/75rEpvnSo3E+/r+RW8YKGVNDiLFZuXB3Snd8iGb6aM3QE1oZ1GoH9xjdnUYsrjcwQd/WLKy7o430tDV0k3WvB+95qdC2MKpsIOrscFs7mwNJxfus7h9dyrnr+ZcgIaIm+2kJ+u1Vqc2rg4sZ/3P0xFhyt0N66O98XUxkiubGdTMN+dqX26NJEfjbD/95nqNH/j/brSv3KP4g8zZUTMPOBhmEcstvgbKrLOpvz8hamBZSIvvZm6t1f4f31DzEObSTmgTg6C9MPUXG4d3kyJRKt0KgZT6gJMseZqyFdXBe9v1MOc+4f97s2UNT44iRhFYCoSYEozWtU89CWYmlcLZL1LSbloH8rTmylfZTC1bb2GpNaVlNUhmOL2SpHfTNn3wpTeTCXWccjePdBzEb7SJQ2zVsjaMgJTtVz7MKXqev5mKm9hzBrKD6bSQMzhHS+qFBvnNHsz5Zxu8F7OevPNlLW5gynfYjCVJtCR8ICakAowtbHBVGDHqAlfTIXtdPwzU5OsuieTdO2cF+1o+WZKfb6gW3MNzHqXX5mK5B6Y6kjIT16IGtgO0yMqVQ95dW5uv5kKgz4+3ztuDRr54sL+YoK8N3PKPo1qrS3rt041Z9c0/uLa+Va3/Rvv15X/kTWJf5qpSc0RTPMJxni9QMb9YkqbFchPjfZ2SLKd9qv5f74kpAYxxVt1zeaov0Ee2kGnijPqpDNZ+XkExctospT2VT90J2dlszFIWh+XrOxSM+HkvHF+Yiru7MyM9qPjjr3pzkmiQFNLOrXylINeE2PydX0uqZsWAnUeTMX7JphKx8dvpqq1599M2S+FJFH1zKTz9hqxDqZysd2z/M3U2deRf2KxJFfuheyEIZjEn+SbKf9BGLM1TjHmJDD11qnxs1r/VT2jpfCs5m+mNvvFt06JhoLPl6a9ghe+Is+tDiqTbyfDn5lyFtUz5ooprm8Ezq+cjDm8NfD/NNf6dOcEXrfWhpe0T9qS7Ce8rHF9fph6vap7894FzA8npfpmyixfH6ZeTXFk91w9I1er3mWPKl86Sg+fd+3YoMLxvpkSk1MGbxz18Jc5Vb3azNHubzLV6/3G+3Ub/8j6qT99j+JLpwwvAVP3cPvN1OBaBsjEU31I/XzxzRT3hgmT3rit3kxFneWEadi4ntiu9iAQfQe60jgVew6tEXRHfUYqxa98yYPLyqQ3U/EaDCqt3oepUZTvWF3nSHEPNbuRKsCUNmma9GbKSwroiltA8JYWwyuOJ2321zaOPxu+mJbVfTdvWScpGveLkjTrytChiqnQBFNdK0/eTEWBrizp5BQBK6oPJlf8LGmu9LJqnbKeR4sM3nGdKAmHhzPGqL7ZZG+mvrwfflt8/h55LqrFGXlrf49uPzEVWaNqzWEhhmzbe9SQWxH5b6b8XjXf0IzAlOlAx76Yihs6mCKlB50tW3YivFbVP2NAKYeP0k7iDj9vtIuha1rnjPNv2JlKWbtIWD0+rTxeLF8y8tHkyNqtbZE4GtsdNfUJakS9i+NpE+jgwABT3nIEHR05apvUfQEdcwsnF8+d0f57TLUl6Tdzk7qNf2T91J/WqbiUBbsmhwnHq9eNzOKksckP6NS+hTFrKmBKe9T9vOqhWTHFS3b1RibFy2onaqOzOLIlzfwkdo6b5U9MReONptKrni7YyNcYY8tZ5FAfZ8FmpxVWXm+0JHOV5qzXtr8wZZ/BFM+859c8hJDdzePDFK9Fi43JoFrbXjHFq+q+W7eG5K37aYmhemQO6w94x+mo2krxBaYo/2JqU0ypVx4DNl/V57+YOu+UD1O2Cp36iSlXg04lz2pthQadErB530zph8uHKXcoLdk7HuHl1D37b6a0594kkSpgqiiOH6aSp1JSvBMjNs0Xzld9PpFfb+LDVOsYfTOl334wxfV09GZKjFs4v0VfQo3YFhbyW63aH0u3j+wUTXi/btVjx+hC97xrpXuzI5jKVfsC710xJbdKmcYj6Jg5e+D6Odr9xX4Ubbnxm7Xz3eYPpEj736RTh+UtZFUJwZQbbG+0lZYqG7drkMQzW4e3W9jdb6bcpOpg9XSWbMziTIpy58OUeRrjlS+mEhlM2VGlU7eoYuqwWLBzXYCR1gleUFReRdFfIXFz0wBTd28Lr1J1ilhnYIakdM1hXD1D1a7PKd28a/BmKtIO6o4GOrW+dUqTXvj+wXHN1r4Pbxj1xY329aNgfwmm4kVDvdFxjiCiHHydRBCBKTHNffZ31dydPAUTvWP1fOlV1yl6qEq7mvcRsz8FU9zVoFMciBl0+/Rhqr+yB0yznYV852+gU+V1yf72AJi/mGpNvOTNVHxNNefNlFOPKBEbho5marVuuf38MPXWqdbTpii0cL3jWw/Xcyls4rx8nuh8WIxQk056Ek8nSjXP5ZiwNXtYiej24dX3m2pPA9SQHAUkRv6s2ym7yyaOl46jPu293okH82re/bNZltQ8I69R6+rkcT+Vy7/IVKP9m7lJ3dY/Mjep9Yd1asPTD1OLh34jcd0hrKSXIIlWk/j/ZGpbUxesZ88PUxcz+WZKBBMw9ThV+wRmvzJFt2W1TtfRDNpfqverj2qfwvpo+GbKPaS29Nap/5iKUVGn5OdgyrpUzzzbjSwjb2x/MxU3ct2n63PxC1M1HQXY8yqm9iby2RdTduaBKf+ZDmk2TH9h6kbXlAdG/8PUYQumXPdsSm+m/BmYsqp+6VGtDSbnDRqwOszB1GgRnZCEoMNvpvwhKsMWbpX9yQ5MxQJMHa/QTVX+wZQjI6+FxwLnO2IwNU1xvV9MxYdDNHwzZRwf+H/AmxPp6wW8ZHTUUZOOok+d3SKu+vJCR+cLMJUH6f7NlJhvX8s3U+ql/WFKscGUMk2go19MaVV/Dc864+8z0Iy/qVPN7m/6+3Xb/8iaxD+tU3KfA/YKB2O8fddPNECCZbt3DAheA2NWTajL/qbtJ9EcFMFF7ZAvWgGYmqa2Q/MBHdhYJVW/vAPq7KDa08wPEiSne5b16RVO5qw35gbymQ3Gdmu836FbSFEcNqZvpnR7ZUuinpY7sieLFRsSmOJ+b4M8V8CrDaaALXb3/M2UqVfrl5Y6zi85JysOlS7qft1Xvply7g+M6S+d2iB4MC3AVORvxJCap8Tj8Fn15tID7URpmqzfTLEnCpkKvRWx3a+YumioEVogpqz6YIrFCUx1/J7DbpzBe6Xu85up0N+RxPmuBFNHGwxrO1xvWqCGhAWYcmBS6c3Uc9JK2InulPCl1GR6eJMVB4/CwvVb1dr2m7RifXe3pPiWRfg9tpMhgzdN4uW4eqZ9SuAl5SN0dD6Lb7RqiD28893MY03Xl3QeKym+TMLnx9U+kZIinTgcMc7v3sTvMa5V90mlPWrSIhj+xb5J7Vb/N3OTup1/ZG7Sn9Yp5+QHqKMumDr62xMpraHChnMKMIatuNr9vNd5M8Vx1ev5i6mB5WW5KMatD1NG/GHK30GnfmLqWfVPsOUZxtjiuFGpW/l/zTkGkhD+fkijsvfNVGwVYGpdYIyFG9nIma9g6u4d/TdTXJhqRtq+1ax6l+H4xkZ3qKfZvzBVPPLwW6e+mBo+8oiVtadJb6Zu/YnHrqM5yOwr6EDdhs75Xg9MrYtqHXDz/8IUzX4wdX4qA7aD1Eri1/m5ezOlEJhCngFTrSuY0o4/mJrQh6nopOL4Y1aG7K3hZUWmbr516s1UPIZOiV0LOn0BU6JVIs8tLDA16B1QE+bNok31bPKtU3G3q38z5Vinqj9hpVPWXkKNiOSK0WqfyBm1vpmK/H2JGrOhjAe7A5jaruS/yVSn8bvnU51/5B7Fn2ZqaRgBa3cLY3x003e08uz6W6e4Pqr62xVKl71ly09EvdojTJqqM1auBzC1u9sG7crWgfWO8HKRj8GUuUtzeJvYITFTwVT0AlNat3rm+J9OfTEV+a7JdDCq+X3Bws6jlsh+YepLp+oK8o+5ueqSWI2gU8ag1+TA7NlSdFM/TJmrDvLW4lpUz6/AlI08RVHfBFPhvOpxOXXBlKcp30yZqfrRqYc0WbPZqekUayl0yu32IjZfZ+STR/RhKqCjmsTZNJ2SM/3olOjNMObdcvLN1FunguTDFF/FR6f8YzUvvpnBm37plCZdwZQqqt7PR+isPQRDfKl6hu6nxYr9/AYm3DLKKJsn8JLnPc6/b4lvndIv1Vr4L50atVs71mDB82j4fE2pHYDJL50SQWMjU1CtpQ/GIeXRdQRv7U+R36wdXGoc3oZ/sRcZ4tLvnk91/5Hezn+aqbrIfNa3epCLdT/eUTfs1die7HzpzdSlXrTZGcnVHm2lZBAl/Rl73TxL3kx1Vfh5VN8PU7q/2LI2iJGPzIzb9Bx7eH9/bORxbKl9ClZVTxNO8X0Du+GT2W99mDoWYOaLKUeAqbjlRT8z9dap1j5v/MzUtqMseeC0P0x11mnARv0BnViP1BP1HimzMne1XHhPhWnoey77wxrG1OKm7SrHByZPHU2KT6koKXFbzMa9YmquIc919t6UredRpWh4gs41boXNobWw6M1UfUeoGacNxuxKZoO2PYo4rOeoCbECpppJ5UUvQpdiU4WO+kKC9/OP8ILXYFO+mQqeZ1hUfRQxaTKYUvc35LX/mDL7YIrrB6W6DeHhXWJjSvHl+DoRZ/AFll/duz9uqrXyz2LNmvy0cjZMeMuFgkBnoyrkwtnj99DkVsp+tMDv1+3Kf7FvUrvX/d3zqd4/0tv5rzAVrFSMcX/x2hFdwJTXPPiSeO1j482UzRKYChUw9aVTX0xxspx8M/WlU7FZ9dNblsmW3WFU7VdbqjJFrj39mSlfw/tVsQ7y2DuBqbF63PCgnNu5SFMwtT+KBbyNbCT8WmD0PBa5961Tya5cUndwbLA5rtYEOuHWIDdrLdmImhijlwWYsl7QKbr/YEqrejG/mXK5YDpCijhcVWvfGx7yyjOnb6Yis8CYb8USszY/Y4yOn9DJx8ybsDr5wdTQuNrsqDMwNa2ece9V5ZupeEKlQe1EidiIcyMRpoAufzGl7iqmkhTnN/eK+M1UrN42sLQ91AR7crSq3tmaT5Ppccnu7gomZNayd576YipOR9DR5ZT4/85UvCm38NKrK3SuUzHV2EMHG9Vep186FZ8b+D1aavFh6j77q0z1+797PtX/X3qPokO+B52pB4kgb7ujiS7VWDFzP+dipBvk1/MWKl6JvPTFFCXZlJ3BJkviS9L6ZkobeV7yE1Mo2tCpUlXbVD6UCXvm0Kj2rqme458TjIHRPEC1PuydN1PaqOr7MxHQoU7vV6bWRzClXap5BIdhtqSGln4zxflKV+k1vS7eTLHTS3d0vUCnNK9iatBQd1RY0Cl7ONDyyFWR3p+Z4vKg3cb5bbrP7M2UV2/h9S+mzmsJDIx+MHXZgynagSl22pXO/WCKtxN8fpoXMzbVFXTynGfqT0zF13o1FygH4z8x1aBjzKZy+DBlhDh/d3cCA8/hxidJzpfsbC7wlmcVTEVdAQYvO9QEfY88dl20BIdhWvWKPsCre9MJFCnemsRz5TWk132xZCRTMJrsntBBJT+wFVXrw47D8kR+ifym6xPUpGQi/8VeZB1Z/s3a+e5PS+f/R/sm/Wmd+mIqjPpBEp/n2+zNlN7f+vDfxutnpvhV5CpJk92U/eY8ozi92CoZp6oXWMWU8PbVDOu+2LyZ+kmnVONXpgbDKRjeyw2DrKXASJcndsLtEMxEOZjyrhLe/7iibqet1GVPO4Op1U6d0umOMwnyV9W7ua/130x5VwSTeHwVvzCl7MHU6QWmKPnBlDnpDdjXZHwe6rKkXR2fVwYVU9Ow+GZK8cGUqEfVlQTe+K1Tb6aMNryf1x6aUnS1o5+ZElECpkJPQX7ytkYSpSGYCgSYctahnsdFivNbHVN4w3MO3fWW0TdTXzr1ZurWTxdv7xcl6XP5ZkrX/l9MSQsTumvCq1tq9UuMMpPiYfjiN1NmVj2/+mLqTGDKY5cStowMOtWG1xwEIzDl28O/yVSj9bvnU+o/Mjep/Yd1KluoLhteF0xl1RrEy/za53CT+kl8lLcqPepJk9X63cujbrVXpnR0Jmz7LTA1VCcqzZ1qnWw+8BLmKg9IfTtjDCs7jx0lk9869WbqXs1pbWj2Dl5sFBBiu/nNlLca2iSUNbxdTXgLNmdQxDdTxQJMBdV+vkKjckqHgf3NlJAWYOpgHMHEWoYOyJ6yI72e+hze78gzWQO6t5yngr3I0ZJooCo+vrU1YPXSxEi8T7Ul0QHe0Vw0PjoVHD5MIUWBqcUeTFFxUKR4hsD31imtPoH3ajQx5pWqp4vZWn6Yajd7H6bMetmmVavSqSmY4qb4hSkee89btd8UdOq6tZJ4IGvOm6kvnYprCpivW17M3jDX8tgwlZIaSSHYOFf917+YopuyZX2YmiS0NGZyogTecXG3kui102608qrnV19M7WXG77NcfJiymvJf7O/XaXZ+93xK/UfuUXT+MFP6IRuwa7YCiiddfUn2I++xe8n8ROS7X5gS+iPuE+XGN1MinB2rtfaUs/K0PYpuRuTTKPPg5R7CTmIp5ZL4RVNWAiQzEQ3BWLrC+81lFFC0fY3U977zX0y9derseXPWqx3T+dzDGPvSqS+meChlQ9poisRm+bATMUeFobmKMRnGJXTgi6ljc+GzW/+aJz4CU4NHGrISOhq9mdpeC+dbp76YGl3A5BdTYluHN1O2YCrQT/BSX0wdnvB+rvmDKd6lFjtSAqbias+4Vz6ZvpmKc0npU8eFjlgNJD2+PsCU6eXBm6m3TrWLScSmnuH/18vzBG+6WHDQzj9M6Rn+b62reRzHdDOFK/citmdbDbreAPNdcf0w1ZVfGamt1pYHk2o+ZfcR+6SZkyVq1t2iN1MRqgKrHpiK8qTc0X0oVhzWGb7gZQ7/JlOt3u+eT2n/ytykP+z9vphSeo2qn0RHn8KrpT0OaksfjEnPPjm612T/dfKS6LB69Sl59MesXKRUEjWnpdIulcCUYnqEvFPlgUqnDCf8MFWOehMeYBiQyGW1RF5owatsA19ifdNQaZwpKQf9BEydHjylYQtMKTaYEv0rxhgTmFL3Jx3fD6y+mapX88LD8wa6t0vm7OZPeKn4qmQ018HU4P6DKZqDKfJ+6FQzOTrII9V8OumAMTt18XnnIGtJrITimynncjIk8drgeibPj05FQSv130yZzRjea9GIpjRTkinb+znynJf/wpRoh2DqlsKL+pOgmveugHlrMWHWnil0tznfnMiIJ986xW2p2jPOAFN+ev7oFM0/TL116j+m4morRep4iw2H2dSQ3kxNBl6VL29gMsqrtSo2vLbiO/DGOmU7mvr2ko2rD6b2u+Ff7O/X6ci/ez6l/yPrp/60To316S9M7bbVHmHWyqdoYegqKQfxzVQ1HxA6tT2N2euUYKopmv03U+GBXOnNVDmkjINJAB1JlUqnNDBFI0HST0zZF8vPRVYafWq2pDWTHltSnK2Rl26p/QtTqvgwFbcTdUgTLl4ctG4fnTqz+GYqqnfTJfmPhfdmStz36pKar0XI3sCGTjlK6ryZMvrQOQ7M55SOj2qeB72gA411eqr2Fg2r+X3wUo8I1zMMvBG7vFfyN1NpubBYf0ZmHhVDMOVL1X5X2hjfb76q9VGvKu+8NiTF1zV0eWnDixpRoCdiVi+WtEkEc7hbVeu1qvVmszrOP+itwMAXU71TVSOWJ4vEUoD54mB/mDoO0xsNCF7SjEdm1e/jheubJN9MxXItdmi/Ieg2fuBvpu6el7+ZEmpe7SknK0v2ui5qGArY32Sq2/zd8yn6R3o7/+k8tdv0HVblpy9FzvE1xGWKLmtypVOOhDHLD7vB7ukAnYpvrzZ0KhuxxUEqxU+/2aZictxyIGuuFL/eeQC6ozQC/M28VL2R2EhjDscVU7e8/GZK27nQqXUoIw9JxZrdo6j6xtYAZCHRDN7lRXm8c58OZa3FgCk56gl79GHKMk42xZfWU6aV7yHP3AqM0eACpvJXtWZwWTGVj8BUzQJTZIMp4YjCIdfLbfZe0Lk3U50tGHZGpUa8XENHbu41YCM+Gbm4aGDKeX6YEukRTNWdxGTlxmaOOo/PHyY2vGE4+TCFCwnZNyum4hBM7RZgSuUfTCUtBE8nXEB3r060o2JufzMV9/XNN1PGomKqm0bQZcBR3V3A+TkGmAoV6K4aDKv7fDG8+uPSq/YdmXyY6u1a8zdTUTuJTpQoYoe8bIOpul5mVR+qJdNggOs3Ivkv9szs9Dq/ez5l/Nfi5X/VPYr2SsYYKwowlU+30zdTg+3ck4SRg6mZSw14o51H8dzX25R3+kM2JrdUYnE9yDTMczA1UaFTtQQMuG0w5W09S4oaBZgqGlUP/knw0SlbTbfsng0fXqhutGlcXH9hapGCKT1/kRS1u0+DyiuYssyDTnGxzfjNVOgdwFQ8BlPtovdh6uqKJY3XE5cN6BQJ0YDuXeaL4MNUkRpvpvTsXPVCbmDMXsKqh2XFVBw/PkyZSeX9tpuN8xNTUTkR3zo1uARmwrq0GZK07o3ZL4a6FKu68s3UYPqrTjlhNS/+i6n+1YZ3q81RI750qrhLMzam82qPt9dGpcgXOJ9Z1SPmP6ZovsH5+YS8l3i4Hs+IzWotynZJT4WQ+s7Dqk+vv3VInvbmrEknU+JJjONvqn1HwoGpS9zf8vLNlHa04J1bpfwXe2Z2+r3f7D3aNf6RuUntP5ynvpiyHg8/55YdD2l9oQ5r/syTWI2fbfK1Qn4zJTbXrUz0LIfs1qw0fzPVKRZb9kXNzd9M2aL3zZTwH+UJI6kYsQ0rCccngbHncrJh9arB+82vQ5ms3nHFgRtaOU9DMGBfafpmSkgumHr2Js6bKdZjMCXk/MnWdAsG/2MqcO/whp2uMn3rlO5VTH3pVDRHviLFUqHDqTDoKCY2dOFY3Wc0tCHNu8qMw+MDY/YQFDvS11e8f1DpVFytU67t7a81hh+mgiF0yr+G0KnT88l0eFX7A69i5KVulMok5kXw1qlo/chK8tLK+w0qpo5r6Ojr0gs5zCdgSjtuMiqe6TdTPNxWvcKG0F19eqz6IQqcX7AFU8oCOiXcHfLe1J4ErDYZunTJUAMPj2oN5zUyqj5TukF6CZ1Sq34Y4vDC8W0b3o8cMBUtY/weoXJcsNM1vuYT/k2murL0m/VTPekf6ZvU/cM6JWmZzdr5DqYeLZ3pNFY6bNLUg068Iple95bM1nILnTIXOrzMoOpbm+Rg6miPSzpL3oa9Zt9NMFKQB7ao3Gx77g+mtOuItdQDU7eXeiJTFhu2ypqfRJ35TqaJMlmx7gdWHj1rqMjSRJmypTwpj/Rqb5w4AVN6uNck0dmqPj6flGwd0movmsazpGwiTdnIbvBWkzmY+tIptX6v5rQOyylNHmBK0S01F3ahqNSzhcWqsYOOvnSNyduDSa35UKW4c08zmm6PeH/zVO2r+ART2swbcnDaKQljUDl0vXkGq6kLnfp/M/XWqYopQ9/geq8hmILweuxTNS/+EUJHJzl965TYNKNqTeZiyqE+QT67ac9vptQZmIgpxPE7dUWwPkhVSdwlMH/oeT5bp8CQ2FVe30xZsm8kUc+LDYpOxYzd+c5Morq+2dHIoy3rZtUboLNBhMqLak7zVMPf5yL+KlON5m+eT/Xkf6Rv0p++R2HVlsjc27Of8P7w+mZKPY29PJa3mvzWKWOeuZIIutuSZHOaMC30NI/GzcONjCMysrfquUk806Er1GqtWV27Vv5mqhiBKX0dYIzN4+z2Zsp/dXwSzemw/D+Y+tKpL6bi+QVMbe0PU5EXlb8wtRl+mPLqF4xZ5wKmelbivnUqLg0wtXpV3u9Lp6x1odJzkVjwhvv/L6bky/GjU2EEpswATLkpmIrjFpgayLbBtPPMRKQ6vFmwPo5YtSM9h3dTZOqO4R3DU/YLU45ezYuvPXB+ewWMeOMxztebaNmbKbcz/jAFszj9manD/MPU2/tdW/Y3U9Fljfy7GVd7zj1DMBX2dJWm8nX21qko3EbZm6nABVNiGoEpuuZzNht1/H30m/wXe2Z2m+3fPJ/qNf6X3vd7mL7Fwer4Yap3b7W/mdptopKG96vENEpdKXpe9JLglxJWLmqavJmaNZGR3WPnw9RPOtUOs190qh7h//MlZW+moslJ/mZq8HStJNqsVCa3gE7p3Sclwu5ijOkpmPL2O02KV1rmE7EAU7clmBoZOD9HqfqJi2t1r31QTCkLk8G3Tn0x5VnQKU/7f5o7k6UGgSAMP5AHSEIMHIH0AEpYmkUrNxMESYgmZiH49PYMYLmkypNVHrlxmG++v5npxjLWn5gSnorzht9buKrJc1dH8oDnE1Ou9ML7q17IU65JTI18J0HnvtIhsu36Bh4MYOivbixoPSVPio6pKCrrAWymxNRMfeJznk60h8iwnKGuEVPhUArn4L8pATItpSwoPLXY8W/xhzvKkkvT0KAY057Ckg09j6XGA3361VNnGTz0Fi4x70qUK7IAcvRll953sODnieNi3noqtpomg9rRV2jaJnlRMY3OUz7T/p4pZfLL3SR19E/+O/+HTKV2TPWKJXdMRVs+g18wNcW895Rgym/yIsFIHm1bpoSnsFqRV4yQ9+/sbqk+qk5YtUzZz/wcf1ieeW+F8oSWMvAABwo7gDNLspapcHfEjin9SEzh3YT3NKqJQ2vwg6nv2U/lM/+Fp8LhdZ22TAUZLeZ4WZ3Ttp6ytQ+mmNxnv3BWRh487vY/mfK3nCnhqe9MTcbkKSezLYhV7Jkyp0j10cosOk8JplpPCaY+ZT9RTwlP4X5Da94qyUusSH8yFR5PPVNMzslTNZ9NLZhyoltGHg+o/hVMieyH5eubASNG3mO47plaByplbcv4whRL1MtMSVW5P1x6eAeGA3Ww</prop>
			<obj name="TemperatureLog" class="TemperatureLog" version="2">
				<prop name="Times">TEFSWgAAhgEAAICF/A4BAACoAgAATAQAAOYFAACABwAAJAkAAL4KAABYDAAA8g0AAJYPAAAwEQAAyhIAAGQUAAD+FQAAohcAADwZAADWGgAAcBwAAAoeAACuHwAASCEAAOIiAACGJAAAICYAALonAABUKQAA+CoAAJIsAAAsLgAAxi8AAGoxAAAEMwAAnjQAADg2AADcNwAAdjkAABA7AAC0PAAATj4AAOg/AACCQQAAHEMAAMBEAABaRgAA9EcAAI5JAAAySwAAzEwAAGZOAAAAUAAAmlEAAD5TAADYVAAAclYAAAxYAACwWQAASlsAAORcAACIXgAAImAAALxhAABWYwAA+mQAAJRmAAAuaAAAyGkAAGxrAAAGbQAAoG4AAERwAADecQAAeHMAABJ1AACsdgAAUHgAAOp5AACEewAAHn0AALh+AABcgAAA9oEAAJCDAAAqhQAAzoYAAGiIAAACigAAnIsAAECNAADajgAAdJAAABiSAACykwAATJUAAOaWAACKmAAAJJoAAL6bAABYnQAA/J4AAJagAAAwogAAyqMAAG6lAAAIpwAAoqgAADyqAADgqwAAeq0AABSvAACusAAASLIAAOyzAACGtQAAILcAALq4AABeugAA+LsAAJK9AAAsvwAA0MAAAGrCAAAExAAAnsUAAELHAADcyAAAdsoAABDMAAC0zQAATs8AAOjQAACC0gAAJtQAAMDVAABa1wAA9NgAAJjaAAAy3AAAzN0AAHDfAAAK4QAApOIAAD7kAADi5QAAfOcAABbpAACw6gAAVOwAAO7tAACI7wAAIvEAAMbyAABg9AAA+vUAAJT3AAAu+QAA0voAAGz8AAAG/gAAoP8AAEQBAQDeAgEAeAQBABIGAQC2BwEAUAkBAOoKAQCEDAEAKA4BAMIPAQBcEQEAABMBAJoUAQA0FgEAzhcBAHIZAQAMGwEAphwBAEAeAQDkHwEAfiEBABgjAQCyJAEATCYBAPAnAQCKKQEAJCsBAL4sAQBiLgEA/C8BAJYxAQAwMwEA1DQBAG42AQAIOAEAojkBAEY7AQDgPAEAej4BABRAAQC4QQEAUkMBAOxEAQCGRgEAKkgBAMRJAQBeSwEAAk0BAJxOAQA2UAEA0FEBAHRTAQAOVQEAqFYBAEJYAQDmWQEAgFsBABpdAQC0XgEATmABAPJhAQCMYwEAJmUBAMBmAQBaaAEA/mkBAJhrAQAybQEA1m4BAHBwAQAKcgEApHMBAEh1AQDidgEAfHgBABZ6AQC6ewEAVH0BAO5+AQCSgAEALIIBAMaDAQBghQEABIcBAJ6IAQA4igEA0osBAGyNAQAQjwEAqpABAESSAQDekwEAgpUBAByXAQC2mAEAUJoBAPSbAQCOnQEAKJ8BAMKgAQBmogEAAKQBAJqlAQA0pwEA2KgBAHKqAQAMrAEApq0BAEqvAQDksAEAfrIBABi0AQC8tQEAVrcBAPC4AQCKugEALrwBAMi9AQBivwEA/MABAJbCAQA6xAEA1MUBAG7HAQASyQEArMoBAEbMAQDgzQEAhM8BAB7RAQC40gEAXNQBAPbVAQCQ1wEAKtkBAMTaAQBo3AEAAt4BAJzfAQA24QEA2uIBAHTkAQAO5gEAqOcBAELpAQDm6gEAgOwBABruAQC07wEAWPEBAPLyAQCM9AEAMPYBAMr3AQBk+QEA/voBAKL8AQA8/gEA1v8BAHABAgAUAwIArgQCAEgGAgDiBwIAhgkCACALAgC6DAIAVA4CAPgPAgCSEQIALBMCAMYUAgBqFgIABBgCAJ4ZAgA4GwIA3BwCAHYeAgAQIAIAqiECAEQjAgDoJAIAgiYCABwoAgC2KQIAWisCAPQsAgCOLgIAKDACAMwxAgBmMwIAADUCAJo2AgA+OAIA2DkCAHI7AgAMPQIAsD4CAEpAAgDkQQIAiEMCACJFAgC8RgIAVkgCAPpJAgCUSwIALk0CAMhOAgBsUAIABlICAKBTAgA6VQIA3lYCAHhYAgASWgIArFsCAEZdAgDqXgIAhGACAB5iAgC4YwIAXGUCAPZmAgCQaAIAKmoCAM5rAgBobQIAAm8CAJxwAgBAcgIA2nMCAHR1AgAYdwIAsngCAEx6AgDmewIAin0CACR/AgC+gAIAWIICAPyDAgCWhQIAMIcCAMqIAgBkigIACIwCAKKNAgA8jwIA1pACAHqSAgAUlAIArpUCAEiXAgDsmAIAhpoCACCcAgC6nQIAXp8CAPigAgCSogIALKQCANClAgBqpwIABKkCAKiqAgBCrAIA3K0CAHavAgAasQIAtLICAE60AgDotQIAjLcCACa5AgDAugIAWrwCAPS9AgCYvwIAMsECAMzCAgBmxAIAAMYCAKTHAgA+yQIA2MoCAHzMAgAWzgIAsM8CAFTRAgDu0gIAiNQCACLWAgC81wIAYNkCAPraAgCU3AIALt4CAMjfAgBs4QIABuMCAKDkAgA65gIA3ucCAHjpAgAS6wIAtuwCAFDuAgDq7wIAhPECACjzAgDC9AIAXPYCAPb3AgCa+QIANPsCAM78AgBy/gIADAADAKYBAwBAAwMA2gQDAH4GAwAYCAMAsgkDAEwLAwDwDAMAig4DACQQAwC+EQMAYhMDAPwUAwCWFgMAMBgDANQZAwBuGwMACB0DAKIeAwA8IAMA4CEDAHojAwAUJQMAriYDAFIoAwDsKQMAhisDACotAwDELgMAXjADAPgxAwCcMwMANjUDANA2AwBqOAMADjoDAKg7AwBCPQMA3D4DAIBAAwAaQgMAtEMDAE5FAwDyRgMAjEgDACZKAwDASwMAWk0DAP5OAwCYUAMAMlIDAMxTAwBwVQMAClcDAKRYAwA+WgMA4lsDAHxdAwAWXwMAumADAFRiAwDuYwMAiGUDACxnAwDGaAMAYGoDAPprAwCebQMAOG8DANJwAwBscgMAEHQDAKp1AwBEdwMA3ngDAIJ6AwAcfAMAtn0DAFB/AwDqgAMAjoIDACiEAwDChQMAXIcDAACJAwCaigMANIwDAM6NAwByjwMADJEDAKaSAwBAlAMA5JUDAH6XAwAYmQMAvJoDAFacAwDwnQMAip8DAC6hAwDIogMAYqQDAPylAwCgpwMAOqkDANSqAwBurAMAEq4DAKyvAwBGsQMA4LIDAHq0AwAetgMAuLcDAFK5AwDsugMAkLwDACq+AwDEvwMAXsEDAALDAwCcxAMANsYDANDHAwB0yQMADssDAKjMAwBCzgMA5s8DAIDRAwAa0wMAvtQDAFjWAwDy1wMAjNkDADDbAwDK3AMAZN4DAP7fAwCi4QMAPOMDANbkAwBw5gMACugDAK7pAwBI6wMA4uwDAHzuAwAg8AMAuvEDAFTzAwDu9AMAkvYDACz4AwDG+QMAYPsDAAT9AwCe/gMAOAAEANIBBAB2AwQAEAUEAKoGBABOCAQA6AkEAIILBAAcDQQAwA4EAFoQBAD0EQQAjhMEACgVBADMFgQAZhgEAAAaBACaGwQAPh0EANgeBAByIAQADCIEALAjBABKJQQA5CYEAH4oBAAYKgQAvCsEAFYtBADwLgQAlDAEAC4yBADIMwQAYjUEAAY3BACgOAQAOjoEANQ7BAB4PQQAEj8EAKxABABQQgQA6kMEAIRFBAAeRwQAwkgEAFxKBAD2SwQAkE0EACpPBADOUAQAaFIEAAJUBACcVQQAQFcEANpYBAB0WgQADlwEAKhdBABMXwQA5mAEAIBiBAAkZAQAvmUEAFhnBADyaAQAlmoEADBsBADKbQQAZG8EAAhxBACicgQAPHQEANZ1BAB6dwQAFHkEAK56BABSfAQA7H0EAIZ/BAAggQQAuoIEAF6EBAD4hQQAkocEACyJBADGigQAaowEAASOBACejwQAOJEEANySBAB2lAQAEJYEALSXBABOmQQA6JoEAIKcBAAmngQAwJ8EAFqhBAD0ogQAmKQEADKmBADMpwQAZqkEAAqrBACkrAQAPq4EANivBAB8sQQAFrMEALC0BABKtgQA7rcEAIi5BAAiuwQAvLwEAFa+BAD6vwQAlMEEAC7DBADIxAQAbMYEAAbIBACgyQQARMsEAN7MBAB4zgQAEtAEALbRBABQ0wQA6tQEAITWBAAo2AQAwtkEAFzbBAD23AQAmt4EADTgBADO4QQAaOMEAAzlBACm5gQAQOgEANrpBAB+6wQAGO0EALLuBABM8AQA8PEEAIrzBAAk9QQAvvYEAGL4BAD8+QQAlvsEADD9BADU/gQAbgAFAAgCBQCiAwUAPAUFAOAGBQB6CAUAFAoFAK4LBQBSDQUA7A4FAIYQBQAgEgUAxBMFAF4VBQD4FgUAkhgFADYaBQDQGwUAah0FAA4fBQCoIAUAQiIFANwjBQCAJQUAGicFALQoBQBOKgUA8isFAIwtBQAmLwUAwDAFAGQyBQD+MwUAmDUFADI3BQDWOAUAcDoFAAo8BQCkPQUASD8FAOJABQB8QgUAFkQFALBFBQBURwUA7kgFAIhKBQAiTAUAxk0FAGBPBQD6UAUAlFIFADhUBQDSVQUAbFcFAAZZBQCqWgUARFwFAN5dBQB4XwUAHGEFALZiBQBQZAUA9GUFAI5nBQAoaQUAwmoFAGZsBQAAbgUAmm8FADRxBQDYcgUAcnQFAAx2BQCmdwUAQHkFAOR6BQB+fAUAGH4FALJ/BQBMgQUA8IIFAIqEBQAkhgUAyIcFAGKJBQD8igUAlowFADqOBQDUjwUAbpEFAAiTBQCslAUARpYFAOCXBQCEmQUAHpsFALicBQBSngUA9p8FAJChBQAqowUAxKQFAF6mBQACqAUAnKkFADarBQDQrAUAdK4FAA6wBQCosQUAQrMFANy0BQCAtgUAGrgFALS5BQBYuwUA8rwFAIy+BQAmwAUAysEFAGTDBQD+xAUAmMYFADzIBQDWyQUAcMsFABTNBQCuzgUASNAFAOLRBQB80wUAINUFALrWBQBU2AUA7tkFAIjbBQAs3QUAxt4FAGDgBQD64QUAnuMFADjlBQDS5gUAdugFABDqBQCq6wUARO0FAOjuBQCC8AUAHPIFALbzBQBa9QUA9PYFAI74BQAo+gUAzPsFAGb9BQAA/wUAmgAGAD4CBgDYAwYAcgUGAAwHBgCwCAYASgoGAOQLBgB+DQYAIg8GALwQBgBWEgYA8BMGAJQVBgAuFwYAyBgGAGIaBgAGHAYAoB0GADofBgDUIAYAeCIGABIkBgCsJQYARicGAOAoBgCEKgYAHiwGALgtBgBSLwYA9jAGAJAyBgAqNAYAzjUGAGg3BgACOQYAnDoGAEA8BgDaPQYAdD8GAA5BBgCyQgYATEQGAOZFBgCARwYAJEkGAL5KBgBYTAYA8k0GAJZPBgAwUQYAylIGAGRUBgAIVgYAolcGADxZBgDWWgYAcFwGABReBgCuXwYASGEGAOJiBgCGZAYAIGYGALpnBgBUaQYA+GoGAJJsBgAsbgYAxm8GAGpxBgAEcwYAnnQGAEJ2BgDcdwYAdnkGABB7BgC0fAYATn4GAOh/BgCCgQYAJoMGAMCEBgBahgYA9IcGAJiJBgAyiwYAzIwGAGaOBgAAkAYApJEGAD6TBgDYlAYAcpYGABaYBgCwmQYASpsGAOScBgCIngYAIqAGALyhBgBWowYA+qQGAJSmBgAuqAYA0qkGAGyrBgAGrQYAoK4GAESwBgDesQYAeLMGABK1BgC2tgYAULgGAOq5BgCEuwYAKL0GAMK+BgBcwAYA9sEGAJDDBgA0xQYAzsYGAGjIBgACygYAnMsGAEDNBgDazgYAdNAGABjSBgCy0wYATNUGAObWBgCK2AYAJNoGAL7bBgBY3QYA/N4GAJbgBgAw4gYA1OMGAG7lBgAI5wYAougGAEbqBgDg6wYAeu0GABTvBgCu8AYAUvIGAOzzBgCG9QYAIPcGAMT4BgBe+gYA+PsGAJL9BgAs/wYA0AAHAGoCBwAEBAcAqAUHAEIHBwDcCAcAdgoHABoMBwC0DQcATg8HAOgQBwCMEgcAJhQHAMAVBwBaFwcA/hgHAJgaBwAyHAcAzB0HAGYfBwAKIQcApCIHAD4kBwDYJQcAfCcHABYpBwCwKgcAVCwHAO4tBwCILwcAIjEHAMYyBwBgNAcA+jUHAJQ3BwA4OQcA0joHAGw8BwAQPgcAqj8HAERBBwDeQgcAeEQHABxGBwC2RwcAUEkHAOpKBwCETAcAKE4HAMJPBwBcUQcAAFMHAJpUBwA0VgcAzlcHAGhZBwAMWwcAplwHAEBeBwDaXwcAfmEHABhjBwCyZAcAVmYHAPBnBwCKaQcAJGsHAMhsBwBibgcA/G8HAJZxBwA6cwcA1HQHAG52BwAIeAcArHkHAEZ7BwDgfAcAen4HAB6ABwC4gQcAUoMHAOyEBwCGhgcAKogHAMSJBwBeiwcA+IwHAJyOBwA2kAcA0JEHAGqTBwAOlQcAqJYHAEKYBwDmmQcAgJsHABqdBwC0ngcAWKAHAPKhBwCMowcAJqUHAMqmBwBkqAcA/qkHAJirBwA8rQcA1q4HAHCwBwAKsgcApLMHAEi1BwDitgcAfLgHABa6BwC6uwcAVL0HAO6+BwCIwAcALMIHAMbDBwBgxQcA+sYHAJ7IBwA4ygcA0ssHAHbNBwAQzwcAqtAHAETSBwDo0wcAgtUHABzXBwC22AcAWtoHAPTbBwCO3QcAKN8HAMzgBwBm4gcAAOQHAJrlBwA05wcA2OgHAHLqBwAM7AcApu0HAErvBwDk8AcAfvIHABj0BwC89QcAVvcHAPD4BwCK+gcALvwHAMj9BwBi/wcABgEIAKACCAA6BAgA1AUIAHgHCAASCQgArAoIAEYMCADqDQgAhA8IAB4RCAC4EggAUhQIAPYVCACQFwgANBkIANgaCAByHAgADB4IAKYfCABKIQgA5CIIAH4kCAAYJggAvCcIAFYpCADwKggAiiwIAC4uCADILwgAYjEIAPwyCACgNAgAOjYIANQ3CABuOQgAEjsIAKw8CABGPggA6j8IAIRBCAAeQwgAuEQIAFxGCAD2RwgAkEkIACpLCADETAgAaE4IAAJQCACcUQgANlMIANpUCAB0VggADlgIAKhZCABCWwgA5lwIAIBeCAAaYAgAvmEIAFhjCADyZAgAjGYIACZoCADKaQgAZGsIAP5sCACibggAPHAIANZxCABwcwgAFHUIAK52CABIeAgA4nkIAIZ7CAAgfQgAun4IAF6ACAD4gQgAkoMIACyFCADGhggAaogIAASKCACeiwgAOI0IANyOCAB2kAgAEJIIAKqTCABElQgA6JYIAIKYCAAcmggAtpsIAFqdCAD0nggAjqAIADKiCADMowgAZqUIAACnCACkqAgAPqoIANirCAByrQgAFq8IALCwCABKsggA5LMIAIi1CAAitwgAvLgIAFa6CAD6uwgAlL0IAC6/CADIwAgAYsIIAAbECACgxQgAOscIANTICAB4yggAEswIAKzNCABGzwgA6tAIAITSCAAe1AgAwtUIAFzXCAD22AgAkNoIADTcCADO3QgAaN8IAALhCACm4ggAQOQIANrlCAB05wgAGOkIALLqCABM7AgA5u0IAIrvCAAk8QgAvvIIAFj0CADy9QgAlvcIADD5CADK+ggAZPwIAAj+CACi/wgAPAEJANYCCQB6BAkAFAYJAK4HCQBSCQkA7AoJAIYMCQAgDgkAxA8JAF4RCQD4EgkAkhQJADYWCQDQFwkAahkJAAQbCQCoHAkAQh4JANwfCQB2IQkAECMJALQkCQBOJgkA6CcJAIIpCQAmKwkAwCwJAFouCQD0LwkAmDEJADIzCQDMNAkAcDYJAAo4CQCkOQkAPjsJANg8CQB8PgkAFkAJALBBCQBKQwkA7kQJAIhGCQAiSAkAvEkJAGBLCQD6TAkAlE4JAC5QCQDSUQkAbFMJAAZVCQCgVgkARFgJAN5ZCQB4WwkAHF0JALZeCQBQYAkA6mEJAI5jCQAoZQkAwmYJAFxoCQAAagkAmmsJADRtCQDObgkAaHAJAAxyCQCmcwkAQHUJAOR2CQB+eAkAGHoJALJ7CQBMfQkA8H4JAIqACQAkggkAvoMJAFiFCQD8hgkAlogJADCKCQDUiwkAbo0JAAiPCQCikAkARpIJAOCTCQB6lQkAFJcJALiYCQBSmgkA7JsJAJCdCQAqnwkAxKAJAF6iCQACpAkAnKUJADanCQDQqAkAaqoJAA6sCQCorQkAQq8JANywCQB2sgkAGrQJALS1CQBOtwkA8rgJAIy6CQAmvAkAwL0JAGS/CQD+wAkAmMIJADLECQDWxQkAcMcJAArJCQCuygkASMwJAOLNCQB8zwkAINEJALrSCQBU1AkA7tUJAIjXCQAs2QkAxtoJAGDcCQD63QkAlN8JADjhCQDS4gkAbOQJAAbmCQCq5wkAROkJAN7qCQCC7AkAHO4JALbvCQBQ8QkA9PIJAI70CQAo9gkAwvcJAGb5CQAA+wkAmvwJAD7+CQDY/wkAcgEKAAwDCgCmBAoASgYKAOQHCgB+CQoAGAsKALwMCgBWDgoA8A8KAIoRCgAkEwoAyBQKAGIWCgD8FwoAlhkKADobCgDUHAoAbh4KABIgCgCsIQoARiMKAOAkCgCEJgoAHigKALgpCgBSKwoA9iwKAJAuCgAqMAoAxDEKAGgzCgACNQoAnDYKADY4CgDaOQoAdDsKAA49CgCoPgoATEAKAOZBCgCAQwoAGkUKAL5GCgBYSAoA8kkKAIxLCgAwTQoAyk4KAGRQCgD+UQoAolMKADxVCgDWVgoAcFgKABRaCgCuWwoASF0KAOJeCgB8YAoAIGIKALpjCgBUZQoA7mYKAJJoCgAsagoAxmsKAGBtCgAEbwoAnnAKADhyCgDScwoAdnUKABB3CgCqeAoATnoKAOh7CgCCfQoAHH8KAMCACgBaggoA9IMKAI6FCgAyhwoAzIgKAGaKCgAAjAoApI0KAD6PCgDYkAoAcpIKABaUCgCwlQoASpcKAOSYCgB+mgoAIpwKALydCgBWnwoA8KAKAJSiCgAupAoAyKUKAGKnCgAGqQoAoKoKADqsCgDUrQoAeK8KABKxCgCssgoAULQKAOq1CgCEtwoAHrkKAMK6CgBcvAoA9r0KAJC/CgA0wQoAzsIKAGjECgACxgoApscKAEDJCgDaygoAdMwKAA7OCgCyzwoATNEKAObSCgCA1AoAJNYKAL7XCgBY2QoA8toKAJbcCgAw3goAyt8KAGThCgAI4woAouQKADzmCgDW5woAeukKABTrCgCu7AoAUu4KAOzvCgCG8QoAIPMKAMT0CgBe9goA+PcKAJL5CgA2+woA0PwKAGr+CgAEAAsAngELAEIDCwDcBAsAdgYLABAICwCqCQsATgsLAOgMCwCCDgsAJhALAMARCwBaEwsA9BQLAJgWCwAyGAsAzBkLAGYbCwAKHQsApB4LAD4gCwDiIQsAfCMLABYlCwCwJgsAVCgLAO4pCwCIKwsAIi0LALwuCwBgMAsA+jELAJQzCwAuNQsA0jYLAGw4CwAGOgsAoDsLADo9CwDePgsAeEALABJCCwC2QwsAUEULAOpGCwCESAsAKEoLAMJLCwBcTQsA9k4LAJpQCwA0UgsAzlMLAGhVCwACVwsAplgLAEBaCwDaWwsAdF0LABhfCwCyYAsATGILAPBjCwCKZQsAJGcLAL5oCwBiagsA/GsLAJZtCwAwbwsA1HALAG5yCwAIdAsAonULAEZ3CwDgeAsAenoLABR8CwC4fQsAUn8LAOyACwCGggsAKoQLAMSFCwBehwsA+IgLAJKKCwA2jAsA0I0LAGqPCwAEkQsAqJILAEKUCwDclQsAdpcLABqZCwC0mgsATpwLAOidCwCMnwsAJqELAMCiCwBkpAsA/qULAJinCwAyqQsA1qoLAHCsCwAKrgsApK8LAEixCwDisgsAfLQLABa2CwC6twsAVLkLAO66CwCIvAsAIr4LAMa/CwBgwQsA+sILAJTECwA4xgsA0scLAGzJCwAGywsAqswLAETOCwDezwsAgtELABzTCwC21AsAUNYLAPTXCwCO2QsAKNsLAMLcCwBm3gsAAOALAJrhCwA04wsA2OQLAHLmCwAM6AsApukLAErrCwDk7AsAfu4LABjwCwCy8QsAVvMLAPD0CwCK9gsAJPgLAMj5CwBi+wsA/PwLAJb+CwA6AAwA1AEMAG4DDAAIBQwArAYMAEYIDADgCQwAhAsMAB4NDAC4DgwAUhAMAPYRDACQEwwAKhUMAMQWDABoGAwAAhoMAJwbDAA2HQwA0B4MAHQgDAAOIgwAqCMMAEIlDADmJgwAgCgMABoqDAC0KwwAWC0MAPIuDACMMAwAJjIMAMozDABkNQwA/jYMAKI4DAA8OgwA1jsMAHA9DAAUPwwArkAMAEhCDADiQwwAhkUMACBHDAC6SAwAVEoMAO5LDACSTQwALE8MAMZQDABgUgwABFQMAJ5VDAA4VwwA0lgMAHZaDAAQXAwAql0MAERfDADeYAwAgmIMABxkDAC2ZQwAWmcMAPRoDACOagwAKGwMAMxtDABmbwwAAHEMAJpyDAA0dAwA2HUMAHJ3DAAMeQwAsHoMAEp8DADkfQwAfn8MACKBDAC8ggwAVoQMAPqFDACUhwwALokMAMiKDABsjAwABo4MAKCPDAA6kQwA1JIMAHiUDAASlgwArJcMAEaZDADqmgwAhJwMAB6eDAC4nwwAUqEMAPaiDACQpAwAKqYMAM6nDABoqQwAAqsMAJysDAA2rgwA2q8MAHSxDAAOswwAqLQMAEy2DADmtwwAgLkMACS7DAC+vAwAWL4MAPK/DACWwQwAMMMMAMrEDABkxgwACMgMAKLJDAA8ywwA4MwMAHrODAAU0AwArtEMAEjTDADs1AwAhtYMACDYDAC62QwAVNsMAPjcDACS3gwALOAMAMbhDABq4wwABOUMAJ7mDAA46AwA3OkMAHbrDAAQ7QwAtO4MAE7wDADo8QwAgvMMACb1DADA9gwAWvgMAPT5DACY+wwAMv0MAMz+DABmAA0ACgINAKQDDQA+BQ0A2AYNAHwIDQAWCg0AsAsNAEoNDQDkDg0AiBANACISDQC8Ew0AVhUNAPoWDQCUGA0ALhoNAMgbDQBsHQ0ABh8NAKAgDQBEIg0A3iMNAHglDQASJw0AtigNAFAqDQDqKw0AhC0NACgvDQDCMA0AXDINAPYzDQCaNQ0ANDcNAM44DQBoOg0ADDwNAKY9DQBAPw0A2kANAHRCDQAYRA0AskUNAExHDQDmSA0AikoNACRMDQC+TQ0AWE8NAPxQDQCWUg0AMFQNAMpVDQBuVw0ACFkNAKJaDQBGXA0A4F0NAHpfDQAUYQ0AuGINAFJkDQDsZQ0AhmcNACppDQDEag0AXmwNAPhtDQCcbw0ANnENANpyDQB+dA0AGHYNALJ3DQBMeQ0A8HoNAIp8DQAkfg0Avn8NAGKBDQD8gg0AloQNADCGDQDKhw0AbokNAAiLDQCijA0API4NAOCPDQB6kQ0AFJMNAK6UDQBSlg0A7JcNAIaZDQAgmw0AxJwNAF6eDQD4nw0AkqENADajDQDQpA0AaqYNAA6oDQCoqQ0AQqsNANysDQCArg0AGrANALSxDQBOsw0A8rQNAIy2DQAmuA0AwLkNAGS7DQD+vA0AmL4NADLADQDMwQ0AcMMNAArFDQCkxg0APsgNANjJDQB8yw0AFs0NALDODQBU0A0A7tENAIjTDQAi1Q0AxtYNAGDYDQD62Q0AlNsNADjdDQDS3g0AbOANABDiDQCq4w0AROUNAN7mDQCC6A0AHOoNALbrDQBQ7Q0A6u4NAI7wDQAo8g0AwvMNAFz1DQD29g0AmvgNADT6DQDO+w0AaP0NAAz/DQCmAA4AQAIOAOQDDgB+BQ4AGAcOALIIDgBWCg4A8AsOAIoNDgAkDw4AyBAOAGISDgD8Ew4AoBUOADoXDgDUGA4AbhoOAAgcDgCsHQ4ARh8OAOAgDgB6Ig4AHiQOALglDgBSJw4A7CgOAIYqDgAqLA4AxC0OAF4vDgD4MA4AnDIOADY0DgDQNQ4AdDcOAA45DgCoOg4AQjwOAOY9DgCAPw4AGkEOALRCDgBYRA4A8kUOAIxHDgAwSQ4AykoOAGRMDgD+TQ4AmE8OADxRDgDWUg4AcFQOAApWDgCkVw4ASFkOAOJaDgB8XA4AFl4OALpfDgBUYQ4A7mIOAIhkDgAsZg4AxmcOAGBpDgAEaw4AnmwOADhuDgDSbw4AdnEOABBzDgCqdA4ARHYOAOh3DgCCeQ4AHHsOALZ8DgBafg4A9H8OAI6BDgAogw4AzIQOAGaGDgAAiA4AmokOAD6LDgDYjA4Aco4OAAyQDgCwkQ4ASpMOAOSUDgB+lg4AIpgOALyZDgBWmw4A8JwOAIqeDgAuoA4AyKEOAGKjDgD8pA4AoKYOADqoDgDUqQ4AbqsOABKtDgCsrg4ARrAOAOqxDgCEsw4AHrUOALi2DgBcuA4A9rkOAJC7DgAqvQ4Azr4OAGjADgACwg4AnMMOAEDFDgDaxg4AdMgOAA7KDgCyyw4ATM0OAObODgCA0A4AGtIOAL7TDgBY1Q4A8tYOAIzYDgAw2g4AytsOAGTdDgD+3g4AouAOADziDgDW4w4AcOUOABTnDgCu6A4ASOoOAOLrDgCG7Q4AIO8OALrwDgBe8g4A+PMOAJL1DgAs9w4A0PgOAGr6DgAE/A4Anv0OAEL/DgDcAA8AdgIPABAEDwCqBQ8ATgcPAOgIDwCCCg8AHAwPALYNDwBaDw8A9BAPAI4SDwAyFA8AzBUPAGYXDwAAGQ8ApBoPAD4cDwDYHQ8Ach8PABYhDwCwIg8ASiQPAOQlDwCIJw8AIikPALwqDwBgLA8A+i0PAJQvDwAuMQ8A0jIPAGw0DwAGNg8AoDcPADo5DwDeOg8AeDwPABI+DwCsPw8AUEEPAOpCDwCERA8AHkYPALhHDwBcSQ8A9koPAJBMDwA0Tg8Azk8PAGhRDwACUw8AplQPAEBWDwDaVw8AdFkPABhbDwCyXA8ATF4PAPBfDwCKYQ8AJGMPAL5kDwBiZg8A/GcPAJZpDwAwaw8AymwPAG5uDwAIcA8AonEPADxzDwDWdA8AenYPABR4DwCueQ8ASHsPAOx8DwCGfg8AIIAPAMSBDwBegw8A+IQPAJKGDwA2iA8A0IkPAGqLDwAEjQ8AqI4PAEKQDwDckQ8AdpMPABCVDwC0lg8ATpgPAOiZDwCCmw8AJp0PAMCeDwBaoA8A/qEPAJijDwAypQ8AzKYPAHCoDwAKqg8ApKsPAD6tDwDirg8AfLAPABayDwCwsw8AVLUPAO62DwCIuA8AIroPAMa7DwBgvQ8A+r4PAJTADwAuwg8A0sMPAGzFDwAGxw8AoMgPAETKDwDeyw8AeM0PABLPDwC20A8AUNIPAOrTDwCE1Q8AKNcPAMLYDwBc2g8A9tsPAJrdDwA03w8AzuAPAHLiDwAM5A8ApuUPAEDnDwDk6A8AfuoPABjsDwCy7Q8AVu8PAPDwDwCK8g8AJPQPAMj1DwBi9w8A/PgPAJb6DwAw/A8A1P0PAG7/DwAIARAAogIQAEYEEADgBRAAegcQABQJEAC4ChAAUgwQAOwNEACGDxAAKhEQAMQSEABeFBAAAhYQAJwXEAA2GRAA0BoQAHQcEAAOHhAAqB8QAEIhEADmIhAAgCQQABomEAC0JxAAWCkQAPIqEACMLBAAJi4QAMAvEABkMRAA/jIQAJg0EAAyNhAA1jcQAHA5EAAKOxAApDwQAEg+EADiPxAAfEEQABZDEAC6RBAAVEYQAO5HEACISRAALEsQAMZMEABgThAABFAQAJ5REAA4UxAA0lQQAHZWEAAQWBAAqlkQAERbEADoXBAAgl4QABxgEAC2YRAAUGMQAPRkEACOZhAAKGgQAMJpEABcaxAAAG0QAJpuEAA0cBAA2HEQAHJzEAAMdRAApnYQAEp4EADkeRAAfnsQABh9EAC8fhAAVoAQAPCBEACUgxAALoUQAMiGEABiiBAABooQAKCLEAA6jRAA1I4QAG6QEAASkhAArJMQAEaVEADglhAAhJgQAB6aEAC4mxAAUp0QAPaeEACQoBAAKqIQAM6jEABopRAAAqcQAJyoEABAqhAA2qsQAHStEAAOrxAAqLAQAEyyEADmsxAAgLUQABq3EAC0uBAAWLoQAPK7EACMvRAAJr8QAMrAEABkwhAA/sMQAKLFEAA8xxAA1sgQAHDKEAAUzBAArs0QAEjPEADi0BAAhtIQACDUEAC61RAAXtcQAPjYEACS2hAALNwQAMbdEABq3xAABOEQAJ7iEABC5BAA3OUQAHbnEAAQ6RAAquoQAE7sEADo7RAAgu8QABzxEADA8hAAWvQQAPT1EACO9xAAKPkQAMz6EABm/BAAAP4QAJr/EAA+AREA2AIRAHIEEQAWBhEAsAcRAEoJEQDkChEAiAwRACIOEQC8DxEAVhERAPoSEQCUFBEALhYRAMgXEQBsGREABhsRAKAcEQA6HhEA3h8RAHghEQASIxEArCQRAEYmEQDqJxEAhCkRAB4rEQC4LBEAXC4RAPYvEQCQMREAKjMRAM40EQBoNhEAAjgRAKY5EQBAOxEA2jwRAHQ+EQAYQBEAskERAExDEQDmRBEAikYRACRIEQC+SREAWEsRAPxMEQCWThEAMFARAMpREQBkUxEACFURAKJWEQA8WBEA1lkRAHpbEQAUXREArl4RAEhgEQDsYREAhmMRACBlEQC6ZhEAXmgRAPhpEQCSaxEANm0RANBuEQBqcBEABHIRAKhzEQBCdREA3HYRAHZ4EQAaehEAtHsRAE59EQDofhEAjIARACaCEQDAgxEAWoURAPSGEQCYiBEAMooRAMyLEQBmjREACo8RAKSQEQA+khEA2JMRAHyVEQAWlxEAsJgRAEqaEQDumxEAiJ0RACKfEQDGoBEAYKIRAPqjEQCUpREAOKcRANKoEQBsqhEABqwRAKqtEQBErxEA3rARAHiyEQAStBEAtrURAFC3EQDquBEAhLoRACi8EQDCvREAXL8RAADBEQCawhEANMQRAM7FEQByxxEADMkRAKbKEQBAzBEA5M0RAH7PEQAY0REAstIRAEzUEQDw1REAitcRACTZEQC+2hEAWNwRAPzdEQCW3xEAMOERANTiEQBu5BEACOYRAKLnEQBG6REA4OoRAHrsEQAU7hEAuO8RAFLxEQDs8hEAhvQRACr2EQDE9xEAXvkRAPj6EQCc/BEANv4RAND/EQB0ARIADgMSAKgEEgBCBhIA3AcSAIAJEgAaCxIAtAwSAE4OEgDyDxIAjBESACYTEgDAFBIAWhYSAP4XEgCYGRIAMhsSAMwcEgBwHhIACiASAKQhEgBIIxIA4iQSAHwmEgAWKBIAuikSAFQrEgDuLBIAiC4SACwwEgDGMRIAYDMSAAQ1EgCeNhIAODgSANI5EgBsOxIAED0SAKo+EgBEQBIA3kESAHhDEgAcRRIAtkYSAFBIEgDqSRIAjksSAChNEgDCThIAZlASAABSEgCaUxIANFUSANhWEgByWBIADFoSAKZbEgBKXRIA5F4SAH5gEgAYYhIAvGMSAFZlEgDwZhIAimgSAC5qEgDIaxIAYm0SAPxuEgCgcBIAOnISANRzEgBudRIACHcSAKx4EgBGehIA4HsSAHp9EgAefxIAuIASAFKCEgDsgxIAkIUSACqHEgDEiBIAaIoSAAKMEgCcjRIANo8SANqQEgB0khIADpQSAKiVEgBMlxIA5pgSAICaEgAanBIAvp0SAFifEgDyoBIAjKISACakEgDKpRIAZKcSAP6oEgCYqhIAPKwSANatEgBwrxIACrESAK6yEgBItBIA4rUSAHy3EgAguRIAuroSAFS8EgDuvRIAkr8SACzBEgDGwhIAYMQSAATGEgCexxIAOMkSANLKEgB2zBIAEM4SAKrPEgBE0RIA6NISAILUEgAc1hIAwNcSAFrZEgD02hIAjtwSADLeEgDM3xIAZuESAADjEgCk5BIAPuYSANjnEgBy6RIAFusSALDsEgBK7hIA5O8SAH7xEgAi8xIAvPQSAFb2EgDw9xIAlPkSAC77EgDI/BIAYv4SAAYAEwCgARMAOgMTANQEEwB4BhMAEggTAKwJEwBGCxMA6gwTAIQOEwAeEBMAuBETAFwTEwD2FBMAkBYTADQYEwDOGRMAaBsTAAIdEwCmHhMAQCATANohEwB0IxMAGCUTALImEwBMKBMA5ikTAIArEwAkLRMAvi4TAFgwEwDyMRMAljMTADA1EwDKNhMAZDgTAP45EwCiOxMAPD0TANY+EwB6QBMAFEITAK5DEwBIRRMA7EYTAIZIEwAgShMAuksTAF5NEwD4ThMAklATADZSEwDQUxMAalUTAARXEwCoWBMAQloTANxbEwB2XRMAEF8TALRgEwBOYhMA6GMTAIJlEwAcZxMAwGgTAFpqEwD0axMAjm0TADJvEwDMcBMAZnITAAp0EwCkdRMAPncTANh4EwB8ehMAFnwTALB9EwBKfxMA7oATAIiCEwAihBMAxoUTAGCHEwD6iBMAlIoTAC6MEwDSjRMAbI8TAAaREwCgkhMARJQTAN6VEwB4lxMAEpkTAKyaEwBQnBMA6p0TAISfEwAeoRMAwqITAFykEwD2pRMAmqcTADSpEwDOqhMAaKwTAAyuEwCmrxMAQLETANqyEwB+tBMAGLYTALK3EwBMuRMA8LoTAIq8EwAkvhMAvr8TAGLBEwD8whMAlsQTADDGEwDUxxMAbskTAAjLEwCizBMARs4TAODPEwB60RMAFNMTALjUEwBS1hMA7NcTAIbZEwAq2xMAxNwTAF7eEwD43xMAnOETADbjEwDQ5BMAauYTAAToEwCo6RMAQusTANzsEwB27hMAGvATALTxEwBO8xMA6PQTAIz2EwAm+BMAwPkTAFr7EwD+/BMAmP4TADIAFADWARQAcAMUAAoFFACkBhQASAgUAOIJFAB8CxQAFg0UALoOFABUEBQA7hEUAIgTFAAsFRQAxhYUAGAYFAD6GRQAnhsUADgdFADSHhQAbCAUABAiFACqIxQARCUUAN4mFAB4KBQAHCoUALYrFABQLRQA6i4UAI4wFAAoMhQAwjMUAFw1FAAANxQAmjgUADQ6FADOOxQAcj0UAAw/FACmQBQAQEIUAORDFAB+RRQAGEcUALxIFABWShQA8EsUAIpNFAAuTxQAyFAUAGJSFAD8UxQAoFUUADpXFADUWBQAbloUAAhcFACsXRQARl8UAOBgFAB6YhQAHmQUALhlFABSZxQA7GgUAJBqFAAqbBQAxG0UAF5vFAACcRQAnHIUADZ0FADQdRQAdHcUAA55FACoehQATHwUAOZ9FACAfxQAGoEUAL6CFABYhBQA8oUUAIyHFAAmiRQAyooUAGSMFAD+jRQAmI8UADKRFADWkhQAcJQUAAqWFACulxQASJkUAOKaFAB8nBQAIJ4UALqfFABUoRQA7qIUAJKkFAAsphQAxqcUAGqpFAAEqxQAnqwUADiuFADcrxQAdrEUABCzFACqtBQARLYUAOi3FACCuRQAHLsUALa8FABavhQA9L8UAI7BFAAowxQAwsQUAGbGFAAAyBQAmskUAD7LFADYzBQAcs4UAAzQFACw0RQAStMUAOTUFAB+1hQAItgUALzZFABW2xQA8NwUAIreFAAu4BQAyOEUAGLjFAAG5RQAoOYUADroFADU6RQAeOsUABLtFACs7hQARvAUAOrxFACE8xQAHvUUAML2FABc+BQA9vkUAJD7FAAq/RQAzv4UAGgAFQACAhUAnAMVAEAFFQDaBhUAdAgVAA4KFQCoCxUATA0VAOYOFQCAEBUAGhIVAL4TFQBYFRUA8hYVAJYYFQAwGhUAyhsVAGQdFQAIHxUAoiAVADwiFQDWIxUAeiUVABQnFQCuKBUASCoVAOwrFQCGLRUAIC8VALowFQBeMhUA+DMVAJI1FQAsNxUA0DgVAGo6FQAEPBUAnj0VAEI/FQDcQBUAdkIVABBEFQCqRRUATkcVAOhIFQCCShUAHEwVAMBNFQBaTxUA9FAVAI5SFQAyVBUAzFUVAGZXFQAAWRUApFoVAD5cFQDYXRUAfF8VABZhFQCwYhUASmQVAO5lFQCIZxUAImkVALxqFQBgbBUA+m0VAJRvFQAucRUA0nIVAGx0FQAGdhUAoHcVADp5FQDeehUAeHwVABJ+FQCsfxUAUIEVAOqCFQCEhBUAHoYVAMKHFQBciRUA9ooVAJCMFQA0jhUAzo8VAGiRFQAMkxUAppQVAECWFQDalxUAfpkVABibFQCynBUATJ4VAPCfFQCKoRUAJKMVAL6kFQBYphUA/KcVAJapFQAwqxUAyqwVAG6uFQAIsBUAorEVADyzFQDgtBUAerYVABS4FQCuuRUAUrsVAOy8FQCGvhUAIMAVAMTBFQBewxUA+MQVAJzGFQA2yBUA0MkVAGrLFQAOzRUAqM4VAELQFQDc0RUAgNMVABrVFQC01hUATtgVAOjZFQCM2xUAJt0VAMDeFQBa4BUA/uEVAJjjFQAy5RUAzOYVAHDoFQAK6hUApOsVAEjtFQDi7hUAfPAVABbyFQCw8xUAVPUVAO72FQCI+BUAIvoVAMb7FQBg/RUA+v4VAJQAFgAuAhYA0gMWAGwFFgAGBxYAqggWAEQKFgDeCxYAeA0WABwPFgC2EBYAUBIWAOoTFgCOFRYAKBcWAMIYFgBmGhYAABwWAJodFgA0HxYA2CAWAHIiFgAMJBYApiUWAEAnFgDkKBYAfioWABgsFgCyLRYAVi8WAPAwFgCKMhYAJDQWAMg1FgBiNxYA/DgWAJY6FgA6PBYA1D0WAG4/FgAIQRYAokIWAEZEFgDgRRYAekcWABRJFgC4ShYAUkwWAOxNFgCQTxYAKlEWAMRSFgBeVBYAAlYWAJxXFgA2WRYA0FoWAHRcFgAOXhYAqF8WAEJhFgDmYhYAgGQWABpmFgC0ZxYAWGkWAPJqFgCMbBYAJm4WAMBvFgBkcRYA/nIWAJh0FgAydhYA1ncWAHB5FgAKexYApHwWAEh+FgDifxYAfIEWACCDFgC6hBYAVIYWAO6HFgCSiRYALIsWAMaMFgBgjhYABJAWAJ6RFgA4kxYA0pQWAHaWFgAQmBYAqpkWAESbFgDonBYAgp4WABygFgC2oRYAUKMWAPSkFgCOphYAKKgWAMKpFgBmqxYAAK0WAJquFgA0sBYA2LEWAHKzFgAMtRYAsLYWAEq4FgDkuRYAfrsWACK9FgC8vhYAVsAWAPDBFgCUwxYALsUWAMjGFgBiyBYABsoWAKDLFgA6zRYA1M4WAHjQFgAS0hYArNMWAEbVFgDg1hYAhNgWAB7aFgC42xYAUt0WAPbeFgCQ4BYAKuIWAMTjFgBo5RYAAucWAJzoFgA26hYA2usWAHTtFgAO7xYAsvAWAEzyFgDm8xYAgPUWACT3FgC++BYAWPoWAPL7FgCM/RYAMP8WAMoAFwBkAhcA/gMXAKIFFwA8BxcA1ggXAHAKFwAUDBcArg0XAEgPFwDiEBcAhhIXACAUFwC6FRcAVBcXAPgYFwCSGhcALBwXAMYdFwBqHxcABCEXAJ4iFwBCJBcA3CUXAHYnFwAQKRcAtCoXAE4sFwDoLRcAgi8XACYxFwDAMhcAWjQXAPQ1FwCONxcAMjkXAMw6FwBmPBcAAD4XAKQ/FwA+QRcA2EIXAHJEFwAWRhcAsEcXAEpJFwDkShcAfkwXACJOFwC8TxcAVlEXAPpSFwCUVBcALlYXAMhXFwBsWRcABlsXAKBcFwA6XhcA3l8XAHhhFwASYxcAtmQXAFBmFwDqZxcAhGkXAChrFwDCbBcAXG4XAPZvFwCacRcANHMXAM50FwBodhcAAngXAKZ5FwBAexcA2nwXAHR+FwAOgBcAsoEXAEyDFwDmhBcAgIYXACSIFwC+iRcAWIsXAPyMFwCWjhcAMJAXAMqRFwBukxcACJUXAKKWFwA8mBcA4JkXAHqbFwAUnRcAuJ4XAFKgFwDsoRcAhqMXACClFwDEphcAXqgXAPipFwCSqxcALK0XANCuFwBqsBcABLIXAJ6zFwBCtRcA3LYXAHa4FwAauhcAtLsXAE69FwDovhcAjMAXACbCFwDAwxcAWsUXAP7GFwCYyBcAMsoXANbLFwBwzRcACs8XAKTQFwA+0hcA4tMXAHzVFwAW1xcAsNgXAFTaFwDu2xcAiN0XACLfFwC84BcAYOIXAPrjFwCU5RcALucXANLoFwBs6hcABuwXAKrtFwBE7xcA3vAXAHjyFwAc9BcAtvUXAFD3FwDq+BcAjvoXACj8FwDC/RcAXP8XAAABGACaAhgANAQYAM4FGAByBxgADAkYAKYKGABADBgA2g0YAH4PGAAYERgAshIYAFYUGADwFRgAihcYACQZGADIGhgAYhwYAPwdGACWHxgAOiEYANQiGABuJBgACCYYAKwnGABGKRgA4CoYAHosGAAULhgAuC8YAFIxGADsMhgAhjQYACo2GADENxgAXjkYAPg6GACcPBgANj4YANA/GABqQRgADkMYAKhEGABCRhgA5kcYAIBJGAAaSxgAtEwYAFhOGADyTxgAjFEYACZTGADKVBgAZFYYAP5XGACYWRgAPFsYANZcGABwXhgACmAYAK5hGABIYxgA4mQYAHxmGAAWaBgAumkYAFRrGADubBgAiG4YACxwGADGcRgAYHMYAPp0GACedhgAOHgYANJ5GABsexgAEH0YAKp+GABEgBgA3oEYAIKDGAAchRgAtoYYAFqIGAD0iRgAjosYACiNGADMjhgAZpAYAACSGACakxgAPpUYANiWGABymBgADJoYAKabGABKnRgA5J4YAH6gGAAYohgAsqMYAFalGADwphgAiqgYAC6qGADIqxgAYq0YAPyuGACgsBgAOrIYANSzGAButRgAErcYAKy4GABGuhgA6rsYAIS9GAAevxgAuMAYAFzCGAD2wxgAkMUYACrHGADEyBgAaMoYAALMGACczRgANs8YANrQGAB00hgADtQYAKjVGABC1xgA5tgYAIDaGAAa3BgAvt0YAFjfGADy4BgAjOIYADDkGADK5RgAZOcYAP7oGACi6hgAPOwYANbtGAB67xgAFPEYAK7yGABI9BgA4vUYAIb3GAAg+RgAuvoYAFT8GAD4/RgAkv8YACwBGQDGAhkAYAQZAAQGGQCeBxkAOAkZANIKGQB2DBkAEA4ZAKoPGQBOERkA6BIZAIIUGQAcFhkAwBcZAFoZGQD0GhkAjhwZACgeGQDMHxkAZiEZAAAjGQCaJBkAPiYZANgnGQByKRkAFisZALAsGQBKLhkA5C8ZAIgxGQAiMxkAvDQZAFY2GQD6NxkAlDkZAC47GQDIPBkAbD4ZAAZAGQCgQRkAOkMZAN5EGQB4RhkAEkgZAKxJGQBGSxkA6kwZAIROGQAeUBkAuFEZAFxTGQD2VBkAkFYZACpYGQDOWRkAaFsZAAJdGQCcXhkAQGAZANphGQB0YxkADmUZALJmGQBMaBkA5mkZAIprGQAkbRkAvm4ZAFhwGQD8cRkAlnMZADB1GQDKdhkAbngZAAh6GQCiexkAPH0ZAOB+GQB6gBkAFIIZAK6DGQBIhRkA7IYZAIaIGQAgihkAuosZAF6NGQD4jhkAkpAZACySGQDQkxkAapUZAASXGQCemBkAQpoZANybGQB2nRkAEJ8ZALSgGQBOohkA6KMZAIylGQAmpxkAwKgZAFqqGQD+qxkAmK0ZADKvGQDMsBkAcLIZAAq0GQCktRkAPrcZANi4GQB8uhkAFrwZALC9GQBKvxkA7sAZAIjCGQAixBkAvMUZAGDHGQD6yBkAlMoZAC7MGQDSzRkAbM8ZAAbRGQCg0hkARNQZAN7VGQB41xkAHNkZALbaGQBQ3BkA6t0ZAI7fGQAo4RkAwuIZAFzkGQAA5hkAmucZADTpGQDO6hkAaOwZAAzuGQCm7xkAQPEZANryGQB+9BkAGPYZALL3GQBM+RkA8PoZAIr8GQAk/hkAvv8ZAGIBGgD8AhoAlgQaADAGGgDUBxoAbgkaAAgLGgCsDBoARg4aAOAPGgB6ERoAHhMaALgUGgBSFhoA7BcaAIYZGgAqGxoAxBwaAF4eGgD4HxoAnCEaADYjGgDQJBoAaiYaAAQoGgCoKRoAQisaAOYsGgCALhoAGjAaALQxGgBOMxoA8jQaAIw2GgAmOBoAwDkaAFo7GgD+PBoAmD4aADJAGgDWQRoAcEMaAApFGgCkRhoASEgaAOJJGgB8SxoAFk0aALpOGgBUUBoA7lEaAJJTGgAsVRoAxlYaAGBYGgD6WRoAnlsaADhdGgDSXhoAbGAaABBiGgCqYxoARGUaAN5mGgB4aBoAHGoaALZrGgBQbRoA6m4aAI5wGgAochoAwnMaAFx1GgAAdxoAmngaADR6GgDYexoAcn0aAAx/GgCmgBoASoIaAOSDGgB+hRoAGIcaALyIGgBWihoA8IsaAIqNGgAujxoAyJAaAGKSGgD8kxoAoJUaADqXGgDUmBoAbpoaAAicGgCsnRoARp8aAOCgGgB6ohoAHqQaALilGgBSpxoA7KgaAJCqGgAqrBoAxK0aAGivGgACsRoAnLIaADa0GgDatRoAdLcaAA65GgCouhoATLwaAOa9GgCAvxoAGsEaAL7CGgBYxBoA8sUaAIzHGgAmyRoAysoaAGTMGgD+zRoAmM8aADzRGgDW0hoAcNQaAArWGgCu1xoASNkaAOLaGgB83BoAIN4aALrfGgBU4RoA+OIaAJLkGgAs5hoAxucaAGrpGgAE6xoAnuwaADjuGgDc7xoAdvEaABDzGgCq9BoATvYaAOj3GgCC+RoAHPsaALb8GgBa/hoA9P8aAI4BGwAoAxsAzAQbAGYGGwAACBsAmgkbAD4LGwDYDBsAcg4bAAwQGwCwERsAShMbAOQUGwCIFhsAIhgbALwZGwBWGxsA+hwbAJQeGwAuIBsAyCEbAGwjGwAGJRsAoCYbADooGwDUKRsAeCsbABItGwCsLhsARjAbAOoxGwCOMxsAHjUbALg2GwBcOBsA9jkbAJA7GwA0PRsAzj4bAGhAGwACQhsApkMbAEBFGwDaRhsAdEgbAA5KGwCySxsATE0bAOZOGwCAUBsAJFIbAL5TGwBYVRsA8lYbAJZYGwAwWhsAylsbAGRdGwAIXxsAomAbADxiGwDWYxsAemUbABRnGwCuaBsAUmobAOxrGwCGbRsAIG8bAMRwGwBechsA+HMbAJJ1GwA2dxsA0HgbAGp6GwAEfBsAqH0bAEJ/GwDcgBsAdoIbABCEGwC0hRsATocbAOiIGwCCihsAJowbAMCNGwBajxsA9JAbAJiSGwAylBsAzJUbAGaXGwAAmRsApJobAD6cGwDYnRsAfJ8bABahGwCwohsASqQbAO6lGwCIpxsAIqkbALyqGwBgrBsA+q0bAJSvGwA4sRsA0rIbAGy0GwAGthsAoLcbAES5GwDeuhsAeLwbABK+GwC2vxsAUMEbAOrCGwCExBsAHsYbAMLHGwBcyRsA9sobAJDMGwA0zhsAzs8bAGjRGwAM0xsAptQbAEDWGwDa1xsAftkbABjbGwCy3BsATN4bAPDfGwCK4RsAJOMbAL7kGwBi5hsA/OcbAJbpGwAw6xsA1OwbAG7uGwAI8BsAovEbAEbzGwDg9BsAevYbABT4GwCu+RsAUvsbAOz8GwCG/hsAIAAcAMQBHABeAxwA+AQcAJIGHAA2CBwA0AkcAGoLHAAODRwAqA4cAEIQHADcERwAgBMcABoVHAC0FhwAThgcAPIZHACMGxwAJh0cAMAeHABkIBwA/iEcAJgjHAAyJRwA1iYcAHAoHAAKKhwApCscAD4tHADiLhwAfDAcABYyHACwMxwAVDUcAO42HACIOBwAIjocAMY7HABgPRwA+j4cAJRAHAA4QhwA0kMcAGxFHAAGRxwAqkgcAERKHADeSxwAeE0cABxPHAC2UBwAUFIcAOpTHACOVRwAKFccAMJYHABcWhwAAFwcAJpdHAA0XxwA2GAcAHJiHAAMZBwApmUcAEpnHADkaBwAfmocABhsHAC8bRwAVm8cAPBwHACKchwALnQcAMh1HABidxwA/HgcAJZ6HAA6fBwA1H0cAG5/HAAIgRwArIIcAEaEHADghRwAeoccAB6JHAC4ihwAUowcAOyNHACQjxwAKpEcAMSSHABelBwAApYcAJyXHAA2mRwA0JocAHScHAAOnhwAqJ8cAEyhHADmohwAgKQcABqmHAC+pxwAWKkcAPKqHACMrBwAMK4cAMqvHABksRwA/rIcAJi0HAA8thwA1rccAHC5HAAKuxwApLwcAEi+HADivxwAfMEcACDDHAC6xBwAVMYcAO7HHACSyRwALMscAMbMHABgzhwABNAcAJ7RHAA40xwA3NQcAHbWHAAQ2BwAqtkcAETbHADo3BwAgt4cABzgHAC24RwAWuMcAPTkHACO5hwAKOgcAMLpHABm6xwAAO0cAJruHAA08BwA2PEcAHLzHAAM9RwAsPYcAEr4HADk+RwAfvscACL9HAC8/hwAVgAdAPABHQCUAx0ALgUdAMgGHQBsCB0ABgodAKALHQA6DR0A1A4dAHgQHQASEh0ArBMdAEYVHQDqFh0AhBgdAB4aHQC4Gx0AUh0dAPYeHQCQIB0AKiIdAMQjHQBoJR0AAicdAJwoHQBAKh0A2isdAHQtHQAOLx0AsjAdAEwyHQDmMx0AgDUdACQ3HQC+OB0AWDodAPI7HQCWPR0AMD8dAMpAHQBkQh0ACEQdAKJFHQA8Rx0A1kgdAHpKHQAUTB0Ark0dAEhPHQDiUB0AhlIdACBUHQC6VR0AVFcdAPhYHQCSWh0ALFwdANBdHQBqXx0ABGEdAKhiHQBCZB0A3GUdAHZnHQAQaR0AtGodAE5sHQDobR0Agm8dABxxHQDAch0AWnQdAPR1HQCOdx0AMnkdAMx6HQBmfB0AAH4dAKR/HQA+gR0A2IIdAHKEHQAWhh0AsIcdAEqJHQDuih0AiIwdACKOHQC8jx0AYJEdAPqSHQCUlB0ALpYdANKXHQBsmR0ABpsdAKCcHQBEnh0A3p8dAHihHQASox0AtqQdAFCmHQDqpx0AhKkdACirHQDCrB0AXK4dAPavHQCQsR0ANLMdAM60HQBoth0AArgdAKa5HQBAux0A2rwdAHS+HQAYwB0AssEdAEzDHQDmxB0AisYdACTIHQC+yR0AYssdAPzMHQCWzh0AMNAdANTRHQBu0x0ACNUdAKLWHQBG2B0A4NkdAHrbHQAU3R0AuN4dAFLgHQDs4R0AhuMdACDlHQDE5h0AXugdAPjpHQCS6x0ANu0dANDuHQBq8B0ABPIdAKjzHQBC9R0A3PYdAHb4HQAa+h0AtPsdAE79HQDo/h0AjAAeACYCHgDAAx4AZAUeAP4GHgCYCB4AMgoeANYLHgBwDR4ACg8eAKQQHgA+Eh4A4hMeAHwVHgAWFx4AsBgeAFQaHgDuGx4AiB0eACIfHgC8IB4AYCIeAPojHgCUJR4AOCceANIoHgBsKh4ABiweAKotHgBELx4A3jAeAHgyHgAcNB4AtjUeAFA3HgD0OB4AjjoeACg8HgDCPR4AZj8eAABBHgCaQh4ANEQeAM5FHgByRx4ADEkeAKZKHgBATB4A5E0eAH5PHgAYUR4AslIeAExUHgDwVR4AilceACRZHgC+Wh4AYlweAPxdHgCWXx4AOmEeANRiHgBuZB4ACGYeAKJnHgBGaR4A4GoeAHpsHgAebh4AuG8eAFJxHgDsch4AhnQeACp2HgDEdx4AXnkeAPh6HgCcfB4ANn4eANB/HgB0gR4ADoMeAKiEHgBChh4A5oceAICJHgAaix4AtIweAFiOHgDyjx4AjJEeADCTHgDKlB4AZJYeAP6XHgCYmR4APJseANacHgBwnh4ACqAeAKShHgBIox4A4qQeAHymHgAWqB4AuqkeAFSrHgDurB4AiK4eACywHgDGsR4AYLMeAPq0HgCeth4AOLgeANK5HgBsux4AEL0eAKq+HgBEwB4A6MEeAILDHgAcxR4AtsYeAFrIHgD0yR4AjsseACjNHgDMzh4AZtAeAADSHgCa0x4APtUeANjWHgBy2B4ADNoeALDbHgBK3R4A5N4eAH7gHgAY4h4AvOMeAFblHgDw5h4AiugeAC7qHgDI6x4AYu0eAPzuHgCg8B4AOvIeANTzHgB49R4AEvceAKz4HgBG+h4A6vseAIT9HgAe/x4AuAAfAFwCHwD2Ax8AkAUfACoHHwDOCB8AaAofAAIMHwCcDR8ANg8fANoQHwB0Eh8ADhQfAKgVHwBMFx8A5hgfAIAaHwAaHB8Avh0fAFgfHwDyIB8AjCIfADAkHwDKJR8AZCcfAP4oHwCiKh8APCwfANYtHwB6Lx8AFDEfAK4yHwBINB8A7DUfAIY3HwAgOR8AujofAF48HwD4PR8Akj8fACxBHwDGQh8AakQfAARGHwCeRx8AOEkfANxKHwB2TB8AEE4fAKpPHwBOUR8A6FIfAIJUHwAcVh8AwFcfAFpZHwD0Wh8AjlwfADJeHwDMXx8AZmEfAApjHwCkZB8APmYfANhnHwB8aR8AFmsfALBsHwBKbh8A7m8fAIhxHwAicx8AvHQfAFZ2HwD6dx8AlHkfAC57HwDSfB8AbH4fAAaAHwCggR8AOoMfAN6EHwB4hh8AEogfAKyJHwBGix8A6owfAISOHwAekB8AwpEfAFyTHwD2lB8AkJYfADSYHwDOmR8AaJsfAAKdHwCmnh8AQKAfANqhHwB0ox8AGKUfALKmHwBMqB8A8KkfAIqrHwAkrR8Avq4fAFiwHwD8sR8AlrMfADC1HwDKth8AbrgfAAi6HwCiux8APL0fAOC+HwB6wB8AFMIfAK7DHwBSxR8A7MYfAIbIHwAgyh8AussfAF7NHwD4zh8AktAfADbSHwDQ0x8AatUfAATXHwCo2B8AQtofANzbHwB23R8AGt8fALTgHwBO4h8A6OMfAIzlHwAm5x8AwOgfAFrqHwD+6x8AmO0fADLvHwDM8B8AcPIfAAr0HwCk9R8APvcfANj4HwB8+h8AFvwfALD9HwBK/x8A7gAgAIgCIAAiBCAAxgUgAGAHIAD6CCAAlAogADgMIADSDSAAbA8gAAYRIACqEiAARBQgAN4VIAB4FyAAHBkgALYaIABQHCAA6h0gAI4fIAAoISAAwiIgAFwkIAD2JSAAmicgADQpIADOKiAAaCwgAAwuIACmLyAAQDEgANoyIAB+NCAAGDYgALI3IABWOSAA8DogAIo8IAAkPiAAyD8gAGJBIAD8QiAAlkQgADpGIADURyAAbkkgAAhLIACsTCAARk4gAOBPIAB6USAAFFMgALhUIABSViAA7FcgAIZZIAAqWyAAxFwgAF5eIAD4XyAAnGEgADZjIADQZCAAamYgAA5oIACoaSAAQmsgANxsIACAbiAAGnAgALRxIABYcyAA8nQgAIx2IAAmeCAAynkgAGR7IAD+fCAAmH4gADyAIADWgSAAcIMgAAqFIACuhiAASIggAOKJIAB8iyAAFo0gALqOIABUkCAA7pEgAJKTIAAslSAAxpYgAGCYIAAEmiAAnpsgADidIADSniAAdqAgABCiIACqoyAARKUgAN6mIACCqCAAHKogALarIABQrSAA9K4gAI6wIAAosiAAwrMgAGa1IAAAtyAAmrggADS6IADYuyAAcr0gAAy/IACmwCAASsIgAOTDIAB+xSAAGMcgALzIIABWyiAA8MsgAIrNIAAuzyAAyNAgAGLSIAD80yAAoNUgADrXIADU2CAAeNogABLcIACs3SAARt8gAOrgIACE4iAAHuQgALjlIABS5yAA9uggAJDqIAAq7CAAxO0gAF7vIAAC8SAAnPIgADb0IADQ9SAAdPcgAA75IACo+iAATPwgAOb9IACA/yAAGgEhAL4CIQBYBCEA8gUhAIwHIQAwCSEAygohAGQMIQAIDiEAog8hADwRIQDWEiEAcBQhABQWIQCuFyEASBkhAOIaIQCGHCEAIB4hALofIQBUISEA7iIhAJIkIQAsJiEAxichAGApIQAEKyEAniwhADguIQDcLyEAdjEhABAzIQCqNCEATjYhAOg3IQCCOSEAHDshAMA8IQBaPiEA9D8hAJhBIQAyQyEAzEQhAGZGIQAASCEApEkhAD5LIQDYTCEAck4hABZQIQCwUSEASlMhAORUIQB+ViEAIlghALxZIQBWWyEA8FwhAJReIQAuYCEAyGEhAGJjIQAGZSEAoGYhADpoIQDeaSEAeGshABJtIQCsbiEAUHAhAOpxIQCEcyEAHnUhAMJ2IQBceCEA9nkhAJB7IQA0fSEAzn4hAGiAIQACgiEApoMhAECFIQDahiEAdIghAA6KIQCyiyEATI0hAOaOIQCAkCEAJJIhAL6TIQBYlSEA/JYhAJaYIQAwmiEAypshAG6dIQAInyEAoqAhADyiIQDgoyEAeqUhABSnIQCuqCEASKohAOyrIQCGrSEAIK8hALqwIQBesiEA+LMhAJK1IQAstyEA0LghAGq6IQAEvCEAqL0hAEK/IQDcwCEAdsIhABrEIQC0xSEATschAOjIIQCMyiEAJswhAMDNIQBazyEA/tAhAJjSIQAy1CEAzNUhAGbXIQAK2SEApNohAD7cIQDi3SEAfN8hABbhIQCw4iEASuQhAO7lIQCI5yEAIukhALzqIQBg7CEA+u0hAJTvIQAu8SEA0vIhAGz0IQAG9iEAoPchAET5IQDe+iEAePwhABz+IQC2/yEAUAEiAOoCIgCOBCIAKAYiAMIHIgBcCSIAAAsiAJoMIgA0DiIAzg8iAGgRIgAMEyIAphQiAEAWIgDaFyIAfhkiABgbIgCyHCIATB4iAPAfIgCKISIAJCMiAL4kIgBiJiIA/CciAJYpIgA6KyIA1CwiAG4uIgAIMCIArDEiAEYzIgDgNCIAejYiAB44IgC4OSIAUjsiAOw8IgCGPiIAKkAiAMRBIgBeQyIA+EQiAJxGIgA2SCIA0EkiAGpLIgAETSIAqE4iAEJQIgDcUSIAgFMiABpVIgC0ViIATlgiAPJZIgCMWyIAJl0iAMBeIgBkYCIA/mEiAJhjIgA8ZSIA1mYiAHBoIgAKaiIArmsiAEhtIgDibiIAfHAiABZyIgC6cyIAVHUiAO52IgCIeCIAInoiAMZ7IgBgfSIA+n4iAJSAIgA4giIA0oMiAGyFIgAQhyIAqogiAESKIgDeiyIAgo0iAByPIgC2kCIAUJIiAPSTIgCOlSIAKJciAMyYIgBmmiIAAJwiAJqdIgA0nyIA2KAiAHKiIgAMpCIAsKUiAEqnIgDkqCIAfqoiABisIgC8rSIAVq8iAPCwIgCKsiIALrQiAMi1IgBityIABrkiAKC6IgA6vCIA1L0iAG6/IgASwSIArMIiAEbEIgDgxSIAesciAB7JIgC4yiIAUswiAOzNIgCQzyIAKtEiAMTSIgBe1CIAAtYiAJzXIgA22SIA2toiAHTcIgAO3iIAqN8iAEzhIgDm4iIAgOQiABrmIgC+5yIAWOkiAPLqIgCM7CIAMO4iAMrvIgBk8SIA/vIiAKL0IgA89iIA1vciAHD5IgAU+yIArvwiAEj+IgDi/yIAhgEjACADIwC6BCMAVAYjAO4HIwCSCSMALAsjAMYMIwBgDiMABBAjAJ4RIwA4EyMA0hQjAHYWIwAQGCMAqhkjAEQbIwDoHCMAgh4jABwgIwDAISMAWiMjAPQkIwCOJiMAMigjAMwpIwBmKyMAAC0jAKQuIwA+MCMA2DEjAHIzIwAWNSMAsDYjAEo4IwDkOSMAfjsjACI9IwC8PiMAVkAjAPBBIwCUQyMALkUjAMhGIwBiSCMABkojAKBLIwA6TSMA1E4jAHhQIwASUiMArFMjAEZVIwDqViMAhFgjAB5aIwDCWyMAXF0jAPZeIwCQYCMANGIjAM5jIwBoZSMAAmcjAKZoIwBAaiMA2msjAHRtIwAObyMAsnAjAExyIwDmcyMAgHUjACR3IwC+eCMAWHojAPJ7IwCWfSMAMH8jAMqAIwBkgiMACIQjAKKFIwA8hyMA1ogjAHqKIwAUjCMAro0jAEiPIwDskCMAhpIjACCUIwDElSMAXpcjAPiYIwCSmiMANpwjANCdIwBqnyMABKEjAJ6iIwBCpCMA3KUjAHanIwAQqSMAqqojAE6sIwDorSMAgq8jACaxIwDAsiMAWrQjAP61IwCYtyMAMrkjAMy6IwBwvCMACr4jAKS/IwA+wSMA2MIjAHzEIwAWxiMAsMcjAErJIwDkyiMAiMwjACLOIwC8zyMAVtEjAPrSIwCU1CMALtYjANLXIwBs2SMABtsjAKDcIwBE3iMA3t8jAHjhIwAS4yMAtuQjAFDmIwDq5yMAjukjACjrIwDC7CMAXO4jAPbvIwCa8SMANPMjAM70IwBo9iMADPgjAKb5IwBA+yMA2vwjAH7+IwAYACQAsgEkAEwDJADmBCQAigYkACQIJAC+CSQAWAskAPwMJACWDiQAMBAkAMoRJABuEyQACBUkAKIWJABGGCQA4BkkAHobJAAUHSQAuB4kAFIgJADsISQAhiMkAColJADEJiQAXigkAPgpJACcKyQANi0kANAuJABqMCQADjIkAKgzJABCNSQA3DYkAHY4JAAaOiQAtDskAE49JADoPiQAjEAkACZCJADAQyQAWkUkAP5GJACYSCQAMkokANZLJABwTSQACk8kAKRQJABIUiQA4lMkAHxVJAAWVyQAulgkAFRaJADuWyQAiF0kACxfJADGYCQAYGIkAPpjJACUZSQAOGckANJoJABsaiQABmwkAKptJABEbyQA3nAkAHhyJAAcdCQAtnUkAFB3JADqeCQAjnokACh8JADCfSQAZn8kAACBJACagiQANIQkANiFJAByhyQADIkkAKaKJABKjCQA5I0kAH6PJAAYkSQAspIkAFaUJADwlSQAipckACSZJADImiQAYpwkAPydJACWnyQAOqEkANSiJABupCQACKYkAKynJABGqSQA4KokAHqsJAAeriQAuK8kAFKxJAD2siQAkLQkACq2JADEtyQAaLkkAAK7JACcvCQANr4kANq/JAB0wSQADsMkAKjEJABCxiQA5sckAIDJJAAayyQAtMwkAFjOJADyzyQAjNEkADDTJADK1CQAZNYkAP7XJACi2SQAPNskANbcJABw3iQAFOAkAK7hJABI4yQA4uQkAHzmJAAg6CQAuukkAFTrJADu7CQAiO4kACzwJADG8SQAYPMkAAT1JACe9iQAOPgkANL5JAB2+yQAEP0kAKr+JABEACUA6AElAIIDJQAcBSUAwAYlAFoIJQD0CSUAjgslACgNJQDMDiUAZhAlAAASJQCkEyUAPhUlANgWJQByGCUADBolALAbJQBKHSUA5B4lAH4gJQAiIiUAvCMlAFYlJQDwJiUAiiglAC4qJQDIKyUAYi0lAPwuJQCgMCUAOjIlANQzJQB4NSUAEjclAKw4JQBGOiUA6jslAIQ9JQAePyUAwkAlAFxCJQD2QyUAkEUlACpHJQDOSCUAaEolAAJMJQCcTSUAQE8lANpQJQB0UiUADlQlAKhVJQBMVyUA5lglAIBaJQAaXCUAvl0lAFhfJQDyYCUAlmIlADBkJQDKZSUAZGclAAhpJQCiaiUAPGwlANZtJQB6byUAFHElAK5yJQBSdCUA7HUlAIZ3JQAgeSUAunolAF58JQD4fSUAkn8lACyBJQDGgiUAaoQlAASGJQCehyUAOIklANyKJQB2jCUAEI4lAKqPJQBOkSUA6JIlAIKUJQAcliUAwJclAFqZJQD0miUAmJwlADKeJQDMnyUAZqElAAqjJQCkpCUAPqYlANinJQB8qSUAFqslALCsJQBKriUA7q8lAIixJQAisyUAvLQlAFa2JQD6tyUAlLklAC67JQDIvCUAbL4lAAbAJQCgwSUAOsMlAN7EJQB4xiUAEsglAKzJJQBQyyUA6swlAITOJQAe0CUAwtElAFzTJQD21CUAkNYlADTYJQDO2SUAaNslAALdJQCm3iUAQOAlANrhJQB04yUAGOUlALLmJQBM6CUA5uklAIrrJQAk7SUAvu4lAFjwJQD88SUAlvMlADD1JQDU9iUAbvglAAj6JQCi+yUARv0lAOD+JQB6ACYAFAImALgDJgBSBSYA7AYmAIYIJgAgCiYAxAsmAF4NJgD4DiYAkhAmADYSJgDQEyYAahUmAAQXJgCoGCYAQhomANwbJgB2HSYAGh8mALQgJgBOIiYA6CMmAIwlJgAmJyYAwCgmAFoqJgD+KyYAmC0mADIvJgDWMCYAcDImAAo0JgCkNSYASDcmAOI4JgB8OiYAFjwmALA9JgBUPyYA7kAmAIhCJgAiRCYAxkUmAGBHJgD6SCYAlEomADhMJgDSTSYAbE8mAAZRJgCqUiYARFQmAN5VJgB4VyYAHFkmALZaJgBQXCYA6l0mAI5fJgAoYSYAwmImAGZkJgAAZiYAmmcmADRpJgDYaiYAcmwmAAxuJgCmbyYAQHEmAORyJgB+dCYAGHYmALJ3JgBWeSYA8HomAIp8JgAkfiYAvn8mAGKBJgD8giYAloQmADqGJgDUhyYAbokmAAiLJgCsjCYARo4mAOCPJgB6kSYAHpMmALiUJgBSliYA9pcmAJCZJgAqmyYAxJwmAF6eJgACoCYAnKEmADajJgDQpCYAdKYmAA6oJgCoqSYAQqsmANysJgCAriYAGrAmALSxJgBOsyYA8rQmAIy2JgAmuCYAyrkmAGS7JgD+vCYAmL4mADzAJgDWwSYAcMMmAArFJgCuxiYASMgmAOLJJgB8yyYAIM0mALrOJgBU0CYA7tEmAJLTJgAs1SYAxtYmAGDYJgAE2iYAntsmADjdJgDS3iYAduAmABDiJgCq4yYAROUmAOjmJgCC6CYAHOomALbrJgBa7SYA9O4mAI7wJgAo8iYAzPMmAGb1JgAA9yYAmvgmAD76JgDY+yYAcv0mAAz/JgCmACcASgInAOQDJwB+BScAGAcnALwIJwBWCicA8AsnAIoNJwAuDycAyBAnAGISJwAGFCcAoBUnADoXJwDUGCcAeBonABIcJwCsHScARh8nAOogJwCEIicAHiQnALglJwBcJycA9ignAJAqJwAqLCcAzi0nAGgvJwACMScAnDInAEA0JwDaNScAdDcnAA45JwCoOicATDwnAOY9JwCAPycAGkEnAL5CJwBYRCcA8kUnAIxHJwAwSScAykonAGRMJwD+TScAok8nADxRJwDWUicAelQnABRWJwCuVycASFknAOxaJwCGXCcAIF4nALpfJwBeYScA+GInAJJkJwAsZicAxmcnAGppJwAEaycAnmwnADhuJwDcbycAdnEnABBzJwCqdCcATnYnAOh3JwCCeScAHHsnAMB8JwBaficA9H8nAI6BJwAygycAzIQnAGaGJwAKiCcApIknAD6LJwDYjCcAfI4nABaQJwCwkScASpMnAO6UJwCIlicAIpgnALyZJwBWmycA+pwnAJSeJwAuoCcAyKEnAGKjJwAGpScAoKYnADqoJwDeqScAeKsnABKtJwCsricAULAnAOqxJwCEsycAKLUnAMK2JwBcuCcA9rknAJq7JwA0vScAzr4nAGjAJwACwicApsMnAEDFJwDaxicAdMgnAA7KJwCyyycATM0nAObOJwCA0CcAJNInAL7TJwBY1ScA/NYnAJbYJwAw2icAytsnAG7dJwAI3ycAouAnADziJwDg4ycAeuUnABTnJwC46CcAUuonAOzrJwCG7ScAKu8nAMTwJwBe8icA+PMnAJL1JwA29ycA0PgnAGr6JwAE/CcAqP0nAEL/JwDcACgAgAIoABoEKAC0BSgATgcoAOgIKACMCigAJgwoAMANKABaDygA9BAoAJgSKAAyFCgAzBUoAGYXKAAKGSgApBooAD4cKADYHSgAfB8oABYhKACwIigAVCQoAO4lKACIJygAIikoAMYqKABgLCgA+i0oAJQvKAA4MSgA0jIoAGw0KAAGNigAqjcoAEQ5KADeOigAeDwoABw+KAC2PygAUEEoAOpCKACORCgAKEYoAMJHKABcSSgAAEsoAJpMKAA0TigAzk8oAGhRKAAMUygAplQoAEBWKADaVygAflkoABhbKACyXCgATF4oAPBfKACKYSgAJGMoAMhkKABiZigA/GcoAJZpKAA6aygA1GwoAG5uKAAIcCgArHEoAEZzKADgdCgAenYoAB54KAC4eSgAUnsoAOx8KACGfigAKoAoAMSBKABegygA+IQoAJyGKAA2iCgA0IkoAGqLKAAOjSgAqI4oAEKQKADmkSgAgJMoABqVKAC0ligAWJgoAPKZKACMmygAJp0oAMqeKABkoCgA/qEoAJijKAA8pSgA1qYoAHCoKAAKqigApKsoAEitKADirigAfLAoABayKAC6sygAVLUoAO62KACIuCgALLooAMa7KABgvSgA+r4oAJ7AKAA4wigA0sMoAHbFKAAQxygAqsgoAETKKADoyygAgs0oABzPKAC20CgAWtIoAPTTKACO1SgAKNcoAMLYKABm2igAANwoAJrdKAA03ygA2OAoAHLiKAAM5CgApuUoAErnKADk6CgAfuooABjsKAC87SgAVu8oAPDwKACK8igALvQoAMj1KABi9ygABvkoAKD6KAA6/CgA1P0oAG7/KAASASkArAIpAEYEKQDgBSkAhAcpAB4JKQC4CikAUgwpAOwNKQCQDykAKhEpAMQSKQBoFCkAAhYpAJwXKQA2GSkA2hopAHQcKQAOHikAqB8pAEwhKQDmIikAgCQpACQmKQC+JykAWCkpAPIqKQCMLCkAMC4pAMovKQBkMSkA/jIpAKI0KQA8NikA1jcpAHA5KQAKOykArjwpAEg+KQDiPykAfEEpACBDKQC6RCkAVEYpAO5HKQCSSSkALEspAMZMKQBgTikABFApAJ5RKQA4UykA3FQpAHZWKQAQWCkAqlkpAE5bKQDoXCkAgl4pABxgKQDAYSkAWmMpAPRkKQCOZikAMmgpAMxpKQBmaykAAG0pAKRuKQA+cCkA2HEpAHJzKQAWdSkAsHYpAEp4KQDkeSkAfnspACJ9KQC8fikAVoApAPCBKQCUgykALoUpAMiGKQBiiCkABoopAKCLKQA6jSkA3o4pAHiQKQASkikArJMpAFCVKQDqlikAhJgpAB6aKQDCmykAXJ0pAPaeKQCQoCkANKIpAM6jKQBopSkAAqcpAKaoKQBAqikA2qspAHStKQAOrykAsrApAEyyKQDmsykAgLUpACS3KQC+uCkAWLopAPy7KQCWvSkAML8pAMrAKQBuwikACMQpAKLFKQA8xykA4MgpAHrKKQAUzCkArs0pAFLPKQDs0CkAhtIpACDUKQDE1SkAXtcpAPjYKQCS2ikALNwpANDdKQBq3ykABOEpAJ7iKQBC5CkA3OUpAHbnKQAQ6SkAtOopAE7sKQDo7SkAgu8pACbxKQDA8ikAWvQpAP71KQCY9ykAMvkpAMz6KQBw/CkACv4pAKT/KQA+ASoA4gIqAHwEKgAWBioAsAcqAEoJKgDuCioAiAwqACIOKgDGDyoAYBEqAPoSKgCUFCoAOBYqANIXKgBsGSoABhsqAKocKgBEHioA3h8qAHghKgAcIyoAtiQqAFAmKgDqJyoAhCkqACgrKgDCLCoAXC4qAPYvKgCaMSoANDMqAM40KgBoNioADDgqAKY5KgBAOyoA2jwqAH4+KgAYQCoAskEqAExDKgDwRCoAikYqACRIKgDISSoAYksqAPxMKgCWTioAOlAqANRRKgBuUyoACFUqAKxWKgBGWCoA4FkqAHpbKgAeXSoAuF4qAFJgKgDsYSoAhmMqACplKgDEZioAXmgqAPhpKgCcayoANm0qANBuKgBqcCoABHIqAKhzKgBCdSoA3HYqAIB4KgAaeioAtHsqAE59KgDyfioAjIAqACaCKgDAgyoAZIUqAP6GKgCYiCoAPIoqANaLKgBwjSoACo8qAK6QKgBIkioA4pMqAHyVKgAWlyoAupgqAFSaKgDumyoAiJ0qACyfKgDGoCoAYKIqAPqjKgCUpSoAOKcqANKoKgBsqioABqwqAKqtKgBEryoA3rAqAIKyKgActCoAtrUqAFC3KgD0uCoAjroqACi8KgDCvSoAZr8qAADBKgCawioAPsQqANjFKgByxyoADMkqAKbKKgBKzCoA5M0qAH7PKgAY0SoAvNIqAFbUKgDw1SoAitcqACTZKgDI2ioAYtwqAPzdKgCW3yoAOuEqANTiKgBu5CoACOYqAKznKgBG6SoA4OoqAITsKgAe7ioAuO8qAFLxKgD28ioAkPQqACr2KgDE9yoAaPkqAAL7KgCc/CoANv4qANr/KgB0ASsADgMrAKgEKwBMBisA5gcrAIAJKwAaCysAtAwrAFgOKwDyDysAjBErACYTKwDKFCsAZBYrAP4XKwCYGSsAPBsrANYcKwBwHisACiArAK4hKwBIIysA4iQrAIYmKwAgKCsAuikrAFQrKwDuLCsAki4rACwwKwDGMSsAYDMrAAQ1KwCeNisAODgrANI5KwB2OysAED0rAKo+KwBEQCsA6EErAIJDKwAcRSsAwEYrAFpIKwD0SSsAjksrADJNKwDMTisAZlArAABSKwCkUysAPlUrANhWKwByWCsAFlorALBbKwBKXSsA5F4rAH5gKwAiYisAvGMrAFZlKwDwZisAlGgrAC5qKwDIaysAYm0rAAZvKwCgcCsAOnIrANRzKwB4dSsAEncrAKx4KwBGeisA6nsrAIR9KwAefysAuIArAFyCKwD2gysAkIUrADSHKwDOiCsAaIorAAKMKwCmjSsAQI8rANqQKwB0kisAGJQrALKVKwBMlysA5pgrAICaKwAknCsAvp0rAFifKwDyoCsAlqIrADCkKwDKpSsAZKcrAAipKwCiqisAPKwrANatKwB6rysAFLErAK6yKwBItCsA7LUrAIa3KwAguSsAxLorAF68KwD4vSsAkr8rADbBKwDQwisAasQrAATGKwCexysAQskrANzKKwB2zCsAEM4rALTPKwBO0SsA6NIrAILUKwAm1isAwNcrAFrZKwD02isAmNwrADLeKwDM3ysAZuErAArjKwCk5CsAPuYrANjnKwB86SsAFusrALDsKwBK7isA7u8rAIjxKwAi8ysAxvQrAGD2KwD69ysAlPkrAC77KwDS/CsAbP4rAAYALACgASwARAMsAN4ELAB4BiwAEggsAKwJLABQCywA6gwsAIQOLAAeECwAwhEsAFwTLAD2FCwAmhYsADQYLADOGSwAaBssAAwdLACmHiwAQCAsANohLAB+IywAGCUsALImLABMKCwA8CksAIorLAAkLSwAyC4sAGIwLAD8MSwAljMsADA1LADUNiwAbjgsAAg6LACiOywARj0sAOA+LAB6QCwAHkIsALhDLABSRSwA7EYsAIZILAAqSiwAxEssAF5NLAD4TiwAklAsADZSLADQUywAalUsAARXLACoWCwAQlosANxbLAB2XSwAGl8sALRgLABOYiwA8mMsAIxlLAAmZywAwGgsAGRqLAD+aywAmG0sADJvLADWcCwAcHIsAAp0LACkdSwASHcsAOJ4LAB8eiwAFnwsALp9LABUfywA7oAsAIiCLAAshCwAxoUsAGCHLAD6iCwAlIosADiMLADSjSwAbI8sAAaRLACqkiwARJQsAN6VLAB4lywAHJksALaaLABQnCwA6p0sAI6fLAAooSwAwqIsAGakLAAApiwAmqcsADSpLADYqiwAcqwsAAyuLACmrywASrEsAOSyLAB+tCwAGLYsALy3LABWuSwA8LosAIq8LAAkviwAyL8sAGLBLAD8wiwAlsQsADrGLADUxywAbsksAAjLLACszCwARs4sAODPLAB60SwAHtMsALjULABS1iwA9tcsAJDZLAAq2ywAxNwsAGjeLAAC4CwAnOEsADbjLADa5CwAdOYsAA7oLACo6SwAQussAObsLACA7iwAGvAsALTxLABY8ywA8vQsAIz2LAAm+CwAyvksAGT7LAD+/CwAmP4sADwALQDWAS0AcAMtAAoFLQCuBi0ASAgtAOIJLQB8Cy0AIA0tALoOLQBUEC0A+BEtAJITLQAsFS0AxhYtAGoYLQAEGi0AnhstADgdLQDSHi0AdiAtABAiLQCqIy0ARCUtAOgmLQCCKC0AHCotALYrLQBQLS0A9C4tAI4wLQAoMi0AzDMtAGY1LQAANy0AmjgtAD46LQDYOy0Acj0tAAw/LQC6QC0AVEItAPhDLQCSRS0ALEctAMZILQBgSi0ABEwtAJ5NLQA4Ty0A0lAtAHZSLQAQVC0AqlUtAE5XLQDoWC0AglotABxcLQDAXS0AWl8tAPRgLQCOYi0AKGQtAMxlLQBmZy0AAGktAJpqLQA0bC0A2G0tAHJvLQAMcS0ApnItAEp0LQDkdS0AfnctACJ5LQC8ei0AVnwtAPB9LQCUfy0ALoEtAMiCLQBihC0ABoYtAKCHLQA6iS0A1IotAHiMLQASji0ArI8tAEaRLQDqki0AhJQtAB6WLQDCly0AXJktAPaaLQCQnC0AKp4tAM6fLQBooS0AAqMtAJykLQA2pi0A2qctAHSpLQAOqy0AqKwtAEyuLQDmry0AgLEtABqzLQC+tC0AWLYtAPK3LQCWuS0AMLstAMq8LQBkvi0ACMAtAKLBLQA8wy0A1sQtAHrGLQAUyC0ArsktAEjLLQDszC0Ahs4tACDQLQC60S0AXtMtAPjULQCS1i0ALNgtAMbZLQBq2y0ABN0tAJ7eLQA44C0A3OEtAHbjLQAQ5S0AquYtAE7oLQDo6S0AgustABztLQDA7i0AWvAtAPTxLQCY8y0AMvUtAMz2LQBm+C0ACvotAKT7LQA+/S0A2P4tAHwALgAWAi4AsAMuAEoFLgDuBi4AiAguACIKLgC8Cy4AVg0uAPoOLgCUEC4ALhIuAMgTLgBsFS4ABhcuAKAYLgA6Gi4A3hsuAHgdLgASHy4ArCAuAFAiLgDqIy4AhCUuACgnLgDCKC4AXCouAPYrLgCaLS4ANC8uAM4wLgBoMi4ADDQuAKY1LgBANy4A2jguAHQ6LgAYPC4Asj0uAEw/LgDmQC4AikIuACRELgC+RS4AWEcuAPxILgCWSi4AMEwuAMpNLgBuTy4ACFEuAKJSLgA8VC4A4FUuAHpXLgAUWS4ArlouAEhcLgDsXS4Ahl8uACBhLgDEYi4AXmQuAPhlLgCSZy4ANmkuANBqLgBqbC4ABG4uAKhvLgBCcS4A3HIuAIB0LgAadi4AtHcuAE55LgDyei4AjHwuACZ+LgDAfy4AWoEuAP6CLgCYhC4AMoYuAMyHLgBwiS4ACosuAKSMLgA+ji4A2I8uAHyRLgAWky4AsJQuAFSWLgDuly4AiJkuACKbLgDGnC4AYJ4uAPqfLgCUoS4AOKMuANKkLgBspi4ABqguAKqpLgBEqy4A3qwuAHiuLgAcsC4AtrEuAFCzLgD0tC4AjrYuACi4LgDCuS4AXLsuAAC9LgCavi4ANMAuAM7BLgBowy4ADMUuAKbGLgBAyC4A2skuAH7LLgAYzS4Ass4uAFbQLgDw0S4AitMuACTVLgDI1i4AYtguAPzZLgCW2y4AOt0uANTeLgBu4C4AEuIuAKzjLgBG5S4A4OYuAHroLgAe6i4AuOsuAFLtLgDs7i4AkPAuACryLgDE8y4AXvUuAPj2LgCc+C4ANvouAND7LgBq/S4ADv8uAKgALwBCAi8A5gMvAIAFLwAaBy8AtAgvAFgKLwDyCy8AjA0vACYPLwDKEC8AZBIvAP4TLwCYFS8APBcvANYYLwBwGi8AChwvAKQdLwBIHy8A4iAvAHwiLwAWJC8AuiUvAFQnLwDuKC8AiCovACwsLwDGLS8AYC8vAAQxLwCeMi8AODQvANI1LwB2Ny8AEDkvAKo6LwBEPC8A6D0vAII/LwAcQS8AtkIvAFpELwD0RS8AjkcvAChJLwDMSi8AZkwvAABOLwCaTy8ANFEvANhSLwByVC8ADFYvAKZXLwBKWS8A5FovAH5cLwAYXi8AvF8vAFZhLwDwYi8AimQvAC5mLwDIZy8AYmkvAPxqLwCgbC8AOm4vANRvLwBucS8AEnMvAKx0LwBGdi8A4HcvAIR5LwAeey8AuHwvAFJ+LwD2fy8AkIEvACqDLwDOhC8AaIYvAAKILwCciS8AQIsvANqMLwB0ji8ADpAvALKRLwBMky8A5pQvAICWLwAkmC8AvpkvAFibLwDynC8AjJ4vADCgLwDKoS8AZKMvAP6kLwCipi8APKgvANapLwBwqy8AFK0vAK6uLwBIsC8A4rEvAIazLwAgtS8AurYvAFS4LwD4uS8AkrsvACy9LwDGvi8AasAvAATCLwCewy8AQsUvANzGLwB2yC8AEMovALTLLwBOzS8A6M4vAILQLwAm0i8AwNMvAFrVLwD01i8AjtgvADLaLwDM2y8AZt0vAADfLwCk4C8APuIvANjjLwBy5S8ADOcvALDoLwBK6i8A5OsvAIjtLwAi7y8AvPAvAFbyLwD68y8AlPUvAC73LwDI+C8AbPovAAb8LwCg/S8ARP8vAN4AMAB4AjAAEgQwALYFMABQBzAA6ggwAIQKMAAeDDAAwg0wAFwPMAD2EDAAkBIwACoUMADOFTAAaBcwAAIZMACcGjAAQBwwANodMAB0HzAAGCEwALIiMABMJDAA5iUwAIonMAAkKTAAviowAFgsMAD8LTAAli8wADAxMADUMjAAbjQwAAg2MACiNzAAPDkwAOA6MAB6PDAAFD4wAK4/MABSQTAA7EIwAIZEMAAgRjAAukcwAF5JMAD4SjAAkkwwACxOMADQTzAAalEwAARTMACoVDAAQlYwANxXMAB2WTAAGlswALRcMABOXjAA6F8wAIxhMAAmYzAAwGQwAFpmMAD+ZzAAmGkwADJrMADMbDAAcG4wAApwMACkcTAAPnMwAOJ0MAB8djAAFngwALB5MABUezAA7nwwAIh+MAAigDAAxoEwAGCDMAD6hDAAlIYwADiIMADSiTAAbIswAAaNMACqjjAARJAwAN6RMAB4kzAAEpUwALaWMABQmDAA6pkwAISbMAAonTAAwp4wAFygMAD2oTAAmqMwADSlMADOpjAAaKgwAAyqMACmqzAAQK0wAOSuMAB+sDAAGLIwALKzMABWtTAA8LYwAIq4MAAkujAAyLswAGK9MAD8vjAAlsAwADrCMADUwzAAbsUwAAjHMACsyDAARsowAODLMAB6zTAAFM8wALjQMABS0jAA7NMwAIbVMAAq1zAAxNgwAF7aMAD42zAAnN0wADbfMADQ4DAAauIwAA7kMACo5TAAQucwAOboMACA6jAAGuwwALTtMABY7zAA8vAwAIzyMAAm9DAAyvUwAGT3MAD++DAAmPowADL8MADW/TAAcP8wAAoBMQCkAjEASAQxAOIFMQB8BzEAFgkxALoKMQBUDDEA7g0xAIgPMQAsETEAxhIxAGAUMQAEFjEAnhcxADgZMQDSGjEAdhwxABAeMQCqHzEARCExAOgiMQCCJDEAHCYxALYnMQBQKTEA9CoxAI4sMQAoLjEAwi8xAFwxMQAAMzEAmjQxADQ2MQDYNzEAcjkxAAw7MQCmPDEASj4xAOQ/MQB+QTEAGEMxALxEMQBWRjEA8EcxAJRJMQAuSzEAyEwxAGJOMQAGUDEAoFExADpTMQDUVDEAblYxABJYMQCsWTEARlsxAOBcMQCEXjEAHmAxALhhMQBSYzEA7GQxAJBmMQAqaDEAxGkxAGhrMQACbTEAnG4xADZwMQDacTEAdHMxAA51MQCodjEATHgxAOZ5MQCAezEAJH0xAL5+MQBYgDEA8oExAIyDMQAwhTEAyoYxAGSIMQD+iTEAoosxADyNMQDWjjEAcJAxAAqSMQCukzEASJUxAOKWMQB8mDEAIJoxALqbMQBUnTEA+J4xAJKgMQAsojEAxqMxAGqlMQAEpzEAnqgxADiqMQDcqzEAdq0xABCvMQCqsDEATrIxAOizMQCCtTEAHLcxAMC4MQBaujEA9LsxAI69MQAyvzEAzMAxAGbCMQAAxDEAmsUxAD7HMQDYyDEAcsoxAAzMMQCwzTEASs8xAOTQMQCI0jEAItQxALzVMQBW1zEA+tgxAJTaMQAu3DEAyN0xAGzfMQAG4TEAoOIxADrkMQDe5TEAeOcxABLpMQCs6jEAUOwxAOrtMQCE7zEAHvExALjyMQBc9DEA9vUxAJD3MQA0+TEAzvoxAGj8MQAC/jEApv8xAEABMgDaAjIAdAQyABgGMgCyBzIATAkyAOYKMgCKDDIAJA4yAL4PMgBYETIA8hIyAJYUMgAwFjIAyhcyAGQZMgAIGzIAohwyADweMgDWHzIAeiEyABQjMgCuJDIASCYyAOwnMgCGKTIAICsyAMQsMgBeLjIA+C8yAJIxMgAsMzIA0DQyAGo2MgAEODIAqDkyAEI7MgDcPDIAdj4yABpAMgC0QTIATkMyAOhEMgCMRjIAJkgyAMBJMgBaSzIA/kwyAJhOMgAyUDIAzFEyAGZTMgAKVTIApFYyAD5YMgDiWTIAfFsyABZdMgCwXjIASmAyAO5hMgCIYzIAImUyALxmMgBgaDIA+mkyAJRrMgAubTIA0m4yAGxwMgAGcjIAoHMyAER1MgDedjIAeHgyABJ6MgC2ezIAUH0yAOp+MgCEgDIAKIIyAMKDMgBchTIAAIcyAJqIMgA0ijIAzosyAHKNMgAMjzIAppAyAECSMgDkkzIAfpUyABiXMgCymDIAVpoyAPCbMgCKnTIAJJ8yAL6gMgBiojIA/KMyAJalMgAwpzIA1KgyAG6qMgAIrDIAoq0yADyvMgDgsDIAerIyABS0MgCutTIAUrcyAOy4MgCGujIAKrwyAMS9MgBevzIA+MAyAJzCMgA2xDIA0MUyAGrHMgAOyTIAqMoyAELMMgDczTIAgM8yABrRMgC00jIATtQyAPLVMgCM1zIAJtkyAMraMgBk3DIA/t0yAJjfMgA84TIA1uIyAHDkMgAK5jIApOcyAEjpMgDi6jIAfOwyABbuMgC67zIAVPEyAO7yMgCI9DIALPYyAMb3MgBg+TIA+voyAJT8MgA4/jIA0v8yAGwBMwAGAzMAqgQzAEQGMwDeBzMAeAkzABwLMwC2DDMAUA4zAOoPMwCOETMAKBMzAMIUMwBcFjMAABgzAJoZMwA0GzMA2BwzAHIeMwAMIDMApiEzAEojMwDkJDMAfiYzABgoMwC8KTMAViszAPAsMwCKLjMALjAzAMgxMwBiMzMA/DQzAKA2MwA6ODMA1DkzAG47MwASPTMArD4zAEZAMwDgQTMAhEMzAB5FMwC4RjMAUkgzAOxJMwCQSzMAKk0zAMROMwBeUDMAAlIzAJxTMwA2VTMA0FYzAHRYMwAOWjMAqFszAEJdMwDmXjMAgGAzABpiMwC0YzMAWGUzAPJmMwCMaDMAJmozAMprMwBkbTMA/m4zAKJwMwA8cjMA1nMzAHB1MwAUdzMArngzAEh6MwDiezMAhn0zACB/MwC6gDMAVIIzAPiDMwCShTMALIczAMaIMwBqijMABIwzAKiNMwA4jzMA3JAzAHaSMwAalDMAtJUzAFiXMwDymDMAjJozACacMwDKnTMAZJ8zAP6gMwCYojMAPKQzANalMwBwpzMACqkzAK6qMwBIrDMA4q0zAIavMwAgsTMAurIzAFS0MwD4tTMAkrczACy5MwDGujMAYLwzAAS+MwCevzMAOMEzANLCMwB2xDMAEMYzAKrHMwBOyTMA6MozAILMMwAczjMAts8zAFrRMwD00jMAjtQzACjWMwDM1zMAZtkzAADbMwCa3DMAPt4zANjfMwBy4TMADOMzALDkMwBK5jMA5OczAH7pMwAi6zMAvOwzAGDuMwDw7zMAlPEzAC7zMwDI9DMAYvYzAAb4MwCg+TMAOvszAN78MwB4/jMAEgA0AKwBNABGAzQA6gQ0AIQGNAAeCDQAuAk0AFILNAD2DDQAkA40ACoQNADEETQAaBM0AAIVNACcFjQAQBg0ANoZNAB0GzQADh00ALIeNABMIDQA5iE0AIAjNAAkJTQAviY0AFgoNADyKTQAlis0ADAtNADKLjQAZDA0AAgyNACiMzQAPDU0ANY2NAB6ODQAFDo0AK47NABSPTQA7D40AIZANAAgQjQAukM0AF5FNAD4RjQAkkg0ACxKNADGSzQAak00AARPNACeUDQAQlI0ANxTNAB2VTQAEFc0ALRYNABOWjQA6Fs0AIJdNAAmXzQAwGA0AFpiNAD0YzQAmGU0ADJnNADMaDQAZmo0AApsNACkbTQAPm80AOJwNABycjQAFnQ0ALB1NABKdzQA7ng0AIh6NAAifDQAvH00AGB/NAD6gDQAlII0ADiENADIhTQAbIc0AAaJNACgijQARIw0AN6NNAB4jzQAEpE0ALaSNABQlDQA6pU0AISXNAAemTQAwpo0AFycNAD2nTQAkJ80ADShNADOojQAaKQ0AAymNACmpzQAQKk0ANqqNAB+rDQAGK40ALKvNABMsTQA8LI0AIq0NAAktjQAvrc0AGK5NAD8ujQAlrw0ADC+NADKvzQAbsE0AAjDNACixDQAPMY0AODHNAB6yTQAFMs0AK7MNABSzjQA7M80AIbRNAAg0zQAxNQ0AF7WNAD41zQAktk0ADbbNADQ3DQAat40AATgNACo4TQAQuM0ANzkNAB25jQAGug0ALTpNABO6zQA8uw0AIzuNAAm8DQAwPE0AGTzNAD+9DQAmPY0ADL4NADW+TQAcPs0AAr9NACk/jQASAA1AOIBNQB8AzUAFgU1ALAGNQBUCDUA7gk1AIgLNQAiDTUAxg41AGAQNQD6ETUAnhM1ADgVNQDSFjUAbBg1ABAaNQCqGzUARB01AN4eNQB4IDUAHCI1ALYjNQBQJTUA6iY1AI4oNQAoKjUAwis1AFwtNQAALzUAmjA1ADQyNQDOMzUAcjU1AAw3NQCmODUAQDo1AOQ7NQB+PTUAGD81ALxANQBWQjUA8EM1AIpFNQAuRzUAyEg1AGJKNQD8SzUAlk01ADpPNQDUUDUAblI1AAhUNQCsVTUARlc1AOBYNQB6WjUAFFw1ALhdNQBSXzUA7GA1AJBiNQAqZDUAxGU1AF5nNQACaTUAnGo1ADZsNQDQbTUAdG81AA5xNQCocjUATHQ1AOZ1NQCAdzUAGnk1AL56NQBYfDUA8n01AIx/NQAmgTUAyoI1AGSENQD+hTUAmIc1ADKJNQDWijUAcIw1AAqONQCkjzUASJE1AOKSNQB8lDUAIJY1ALqXNQBUmTUA7po1AJKcNQAsnjUAxp81AGChNQAEozUAnqQ1ADimNQDcpzUAdqk1ABCrNQCqrDUARK41AOivNQCCsTUAHLM1ALa0NQBQtjUA9Lc1AI65NQAouzUAwrw1AGa+NQAAwDUAmsE1ADTDNQDYxDUAcsY1AAzINQCwyTUASss1AOTMNQB+zjUAItA1ALzRNQBW0zUA8NQ1AJTWNQAu2DUAyNk1AGLbNQAG3TUAoN41ADrgNQDU4TUAeOM1ABLlNQCs5jUARug1AODpNQCE6zUAHu01ALjuNQBS8DUA9vE1AJDzNQAq9TUAxPY1AGj4NQAA</prop>
				<prop name="Temps">REFSWgAASZsCAIBJlv97FK5H4Xo+QP9xPQrXozA/QL7v8nRAQM3MBwBse0FA9/FwXUJAEADvPQpXQw0DPURAfunyYEVASOF67/D/RkBSuB6F6zH9RxUDF0hAXI/C//Uo/EhAhetR37ge5UlAHwLKSl1ARwFcr0tVBEz183ewTUA3AVGYTkUDu3xP9fRQQMNgAI/volBApBgA1xNRev3zhJwEFFJAZq4B24ZSLQP3UlUDalO7QOxQAIXbUwUDTG1UXQO/VCUDMFVVA7e6VUDu8ipWVQOatvQEClcVA3dX/fPkt1dAH04BTlgVA7f2HBQnWTUDQVlAmm2ZNxApWXUD+FjtA2u6WDUTeRwUN1hFBN1XdQPYV0CnAs5XgjUTyXQfhh+YH6oZLgLHWrwX9pAAwsXMHzPmESHD5BfeH+gbLwLBFC8eJRDWAzQvRi0OAr1UL24vgC8EkinGArukL7Ytni/YL+ovCvwnKUYBuAw3Bj0GPxA/ADI//C82P0g/ij+kP54/sD+Qwj/sP8419gNXJQQUFB6qrBVWrQRWTQNFLEQGtVbNFFXFA4tV9fNQ2VU9BFRE0FQ1E5lUVo0DYlTtBFT98/TMBGu8U60EU20TTlM1E9sJU40D0lJFA5xStv3zZFIFAyxSFQP3bVH188BRdQOIUeUT20NRBQMMUc0T1VC2JQOgUDUTaVA1BFDaPRRPVQOKT5UDA0/MdQYfAipOHSR0BFhN2jUD8WwEkEzNMyhMtm0T7kvlExNMxQNrbUwVE95MRQNcTTUT27lNDQPdTVUD6k1KTQRNHSPhlFc2Etm8VwC2XZZVllWuVe5fsFOmVQ5tEJ5VJm84b0pvTWVUZG92bYBOU4xvhm+wb8Jv1GfOEvUA1GfOQ+Rn5mX2bwh/GnkWfwAoe05/KHNuf2B/en+kf7Z/FMh/2n9N7QP67H/mfwiPgCqPHI8ej1CPYo98j+5DTqy9FDRUqk+NA1IMVNFtUO0DSlGNA8JRVRQ1UsUDq7REPFNdBKxEayJUzROVbEQJVQUDq3xVZVRVdURW9fPwVVY1A2EURNBkNDscFGunWM0TBSwUMVltE2MeWU0ERJd2AmhYrQMFJhwU57wX3j/YO44tTi9YYC/akZ6SqFf183D0lK0wFBTuVkUDrPQEatlW7QYGAtxVHSOhVWpNA2UUlC40pPVU1ZRWhESEVJ1EVJ2TCHRES9JT9QRTNaTMBCx8pGX1xES8rAeOAkJS7QNtCrxE1FENA51RNaStURUTLlG1BFAdJFCqDZRQNURQFRMODFSxbU+tA0ZPFQPXTvWUVU5NAwUctIWEhBrkZKu1TM0ETIWES00ES9Z1AxhMBRRMXQMPTQqdk4hMVNGcV55tpl/QXwDiWd5fAG8SbxxvBs8Yz2JvACzPTs+ob3LPhM+Wz6jP2m8A5G8+f4h/Mo8U335/6M8q3wBc327fgN+S36Tftt94j5qJ2m5DTnUDeE8tAzdQYv3ztPSk06BOAqVRVQNrGlJdBFKVAyNT/YRpU62kTKR91ATvVOUTrWNcRNdVrQNmLETWtVYtBFetA7ZXLeRYtl0Dj1glA/BYxQMbFVkFA/xcFMyM5xYV7kMFWPXz4LwX5ppjP40v159UAfqOArIUFH6E5EP0lGsAV0UDvPQEeladk1U4DKTsVESwZOR2DJS1PByUAkxEy1SVA5PNVMUDW1RVtNwE4FPWLQOnUzUDcXSkOlOyJVRTreS8RJRSJQNQtVJVtFI1A+FRNROprVGVA3NRbRM+1IQHqgwEzgRUiQTkVOSkHNbkpMxPHSNhLFT4TpbNA4xO9YRO/UREVDg1Te0T02S0b0xtVp6zqUuF9ES0WnRU61xUaACctENQlrU2z6BTnr3mD/gPANK/9L/2vyDPUh9Ez0bPiB8AYs+sH74f0B/Cz9TPNt8YLwAqLzwvTi9A38rfbC+WL6gvgLovzC/eL/AvAj+Eh96iAVakhGdORUM1tIQSDFRRkeSk80AuQ1Fl8/zsRM2MpKQCU120POTqU0YNE11UZUbmQ1xEt1xElUd05Ldc9CgMRz5DWGbdo3FYvVTUNClZ3TaWvuL+WNXkWG20dJRIFVi9QwQMRNTEl56f8O9QAv/En97t5vKQhORT9JSVEFREzVT0ilz3xvL6WVVN9ByUglUFRFX1pClV9USs9KAElFlspPuApH41BuNTNfR0NEfshA9qtPTXpKSSrKRaUjWzayVSDRPt1IS3UUXzS4BRxYsSHAfWgpe8hC1hxIQqUCVD6EwE+9DaFpIORAShTg0THU7aBeRNRfNQTaULiEysLeSsBOhLlRRL1YNXrUytg8pM5fNA3AShApwUzhwfFm0WHTZvGB8abwBkH35vkG+CH7Rvxm+oH+pvAPxv5h8AKx5/8B9Cf2R//h8AiC8KP6x/jn+4f+J/9H8Gj0AYjyqPhI9Gj1iDHjpBZARrAE8llE8tA3RQTeSahFRozKT+Ub30nKTmmtyEWwRUzlN1hFSktNKk9CicN7YzVo3zm1ZUlVRURH00ROu8NFrMNNnB3Dfm8jBZvTMKWcINtFi9NESUG5AW4hVYAh0D3hxPfuUuT0BPWk+Un1rOYp6E5GNXVeMjxJTR3pxHVlNU9Apk9MxVVLXkdPRWfPQcNKTl3EdUrgOs9DDkRPm89MHU9C2MzPRTUx0DHhxXZgM1UuVDaSzkM1JdNnbyVcYcBI7UpFcEBBNcNDXcBOSkDORuUP3W9vIrAVBV45MEtCacV+ZCszlOdbY+smxN/dMHVU1lBExtBExddEsdtqwWtSZCqEy94x58dJUCbLTIpLdubSZveL+Kv2RvAGZvoGu+v6Bv0m8EzxbP4G8AOs9Mz17NDiUuf3B/gn+czwCmz9B/4s/0zwbfGN8q3zzfAE7fUI9a34TfZt+g214FjvNVTh0DrtykVkQ00ZyHVF6TBART7PTIPFQ9zISNsfxEJFQ15NyHJkKYWrREDPyEflaFhFZ1VFos9NLElD5YzfPDnOeqLgI0PJQXPJTnbOSrFvw0aFgVAydcl7YDJE+gfp1GT5ifqpkeSqgs9HKK1JQzfETg9IeeA/SEG6VWDRRVnVQcpGW0RCyoHKfO0xzkdaz0QCykCFqMNVMFQ5hTlTNjXKdstoUGoq9SveN4UnWEJixUClJ1BGQ0nJyntgKtIVRU6lDNU7N8VHo1UFWTRbykDlDN2+OgilZSujQ0VczUI8A/soWZTT225kK5TOVWnsNLkr0ES81WZjNMBba2AoEKVLS9VATZ5L9uv8AP0g8AnL+2v+C/Gh8sHx7PUB9iHwC8z4YfmB+qH5TPls84f8IZAM7NZi8IL9rPRC9WL2gvei8AjC+eL5jfqt/ML7Yv2CNOM8FOlfQMNJNQxqXOUtNQGq2jTPTUw1HtpLT3zlNqHFSXfDQKPKSZVMXTbQvMRH5VffPwVXXjK2RWtYPWrDRHdJf2UwyM585SA1lt5u41/pMclFORWLVU3DQABETY1JSBw+znhp2Gn+jvsp8U9LKKjESAhERDjERL4K6irKrslGrslCr8lOzMRK5WhDR0Ve2TOhyk9Ww0rbvUhIRUFaNMHOQVtmz03lNFs6VTffNwrVMVoyxTpURSFaO8VVK1RFI9s060hBZspM3gPDSpUVX0pIQuUWydxJSEv1AVs4hQvdOzUlAVpIRUyE+900K2LATaTrVTcE5VkwVWfISgTRW0TdX0TAWjrW88tP5L5QRLBaMPTJxXBrLnTFX0/FTBtAcArhVmFa4NVrUGb1iz3g/wDwBCbzQfZm84H2ofnG+ub3gfANJv5G/2bwh/uh/sHw4voM8Awn9kf25/gH+qf7x/zn/wL8DqL/R/Fo8Ij5JxDuIBThoFs2c0BDVPVYT89+ZDrVEd86NR5ZMaBFSObVK90wJTneN3U4X22sbSe7xE7FQN42FVVNX0HKRFlDS3fEVXdeMttFxEI1gFpFg9dPSEZTG8NCvENwayx1g9o015lOQ4WFV0FETL/DeAtu/I7+LvNE/+PVZP6DFXqj2zvvSUeiz0O/SU+qVVbfO+lE/Oo1U9o8nVVL3TkjykWfyUIlRI9fTUTxazU42GhmLKjIQtksz0WlJFsyUUVxayVaj01HOspDwkVAXs1CvOUJ3jl8ykYVRXVlJtzOSkYU8Vs/hOTZNTiE691lYDTXXjVJRXCh7yc+SkE8xUcwCmVd7SrVHMVMVMffRN5TOwAlR01Sxnpg+4D1K/NG92vwBYb9K/rL+2b9C/4r8cfwbPABjPKs9Mf+YfWM9Cz4TPls8AqM+af8zP3s/wzwLfFN8m3wA430rfXN8uj3jbxvNUhwcCVRTc1JEUBVGt84Z0pIX8dIRzDFSz8JaFPjLprVMVY11UTQPOtIRBSqREtSzkKCz3DuNXvZObmldlowhY5aQclNlYbOQLkKYyMFkFNFkVlrYOQotYnUNKWK3zBgVYpdPUBPxTn12fb5+BmlD25Q5FrtNcRFMc9BPE5JvPVuWzjla9RGxEDLVWffPA3JSEVb2TSrVV5TMQ9JTZVCUzo6oUpGpE9DP01O6UhLdpU52UnIRINKQSUw1DbdtMNKNSFWNtUhWTrSdENO9RjeRRxaOCaHSkMzDGQ1G9U99QjTNlpvz0Y2yFVFTsTxWza4BP9eRPjeOoThVjoT00BCuw1qUuw0zlM5BlTA3kTOW0BLTxS3WkqnwErMxURUS0pTTE0QAsvz6/YL+iD2y/hr+wv+oPAPwP5r8gHzIf9L9WH2gfeh8AdM+OH7DPIi+cH15/+B8KLwDEHy4vQC9SL2Qvdt9wL5ovUHwvri+A08aDTrU0T2VETU+NM3ZQfTSMpGeEpGXeNDRT1NcOQltT9dRZU5XUtES0VI0zJpxENZp8NBAc9KBW9eaelVYeYu1XzTNcLJTF3DQLIFl9UzVU5z7lJuOsNFtaWH1TFVjNRFfVVASU5w5StpTvnu+w7xJPfDQ1nFxEY/TkI1cVVBTnaE6jFPeGo1W1g5FV1fNbVlW10x5VHSPnzESbrlQVk3dUTeQEpPnVU+Ujw+zUjRykVVOqPRMeLKTopPSvJDRrpoz0M1LF1g5SxoSkjm1RFZNXUbWDIVEVpKzU97bSblAVkzes1AFtUPXjk0+9kypPtZSyVIRVFAeuknBN7TMLVU1F9EyV1ExVdEuN4zPoS+WEzFSlTH1EHGQBnSS3Th3uXbYFFm+wDwJvAMwP1g+gvwIfRB9ub4BvUh8ApG+Wb8hvsh/sH7Yf6G/yHwAkf0Z/WH9qf3x/jn+gf7J/QMwvvn/of8p/BI9GM041lGlOjUSk1FSs1NFQvfbSxqLCFDdmosiU9D1TUNVENKQToJ7SlZREB+SUW3pVXUt+Vu0kVpWkVpyU0FeFYz485KmsNFsKWaXTNFkdIxfkhLXnZOSrJJRoWB0jJwYklOhXXeSM71afGE+671RUnwYDV8WjcvTkM2w0aLOAjkMM9FzElBtW5VRabEShhERnVYVjLgTks/VU7TSUTEBUJZMI2VS9hDykmlP142NTquX0U82UUh20UiWTeFlSldRMpApS3aRRnTMtnHykZVG10y4UV+YiTbPk9HxQ3SS01VA1hhZ24kZPjdPaVFeGZSaStYh0VCPsVL1MHSNXpUx98wL0p94iJVQEjBTMpZTUgVRkyowHxl/YWwDeXQZvEG8ib0RvPm9Qb2JvALS/xr/AX8Jv/L8OzyDPmh8AFH8+z1DPes/8fxYvkM+yzwDUz+bPCI/6zwzfDt8g30LZtA6FnjNOzYOZTi3jeIFPLVY+MyRUW6D2Rc6CObTUR5ZTU5VDl1M1pFSq5VN9/NTxXPR+NPTwtnREZlYt49hWzYNJZNw3RjNYbUSENAVZxUQtWX2j/lgtNFg9VDzkVVM05A6MNOD05MP0NyAmn/g/Up9cn37ysmw35iKtQ2w0AFedM7xURGqqVEQqFPTsNPSwJPR0pkw0OlU1VDz0yTw0hKqMRE6EhBWMRN681KdVU51DcMxEOHyEAgykrbwcNIZSfaNOHDQWWVJFRKTUqVFlw3G89K08BFT3UM00UM2DidVQVfNS5PQc5PTMT7Y1M2FPzUP4To30TkrtlE61lE1NBMTE18Sky3dMzUMY1Kd/Mg9M2l2Tb8yk4kydQ2BNAs2DuUy3Js2GDyi/Or9UvwCeD5C7jr/QD6q/9A8GH9i/ALJvLB9OHzDP4h80f37P0MsAlh2+z6Afqh/8Hw4vUN9K34BEL1YvaC9a33wvjiU2MgEtTp0zbE4F9E/lhAQ0VZeU3KaU9Bxs9I7kRFMDUyWkDKTsdIRf1Ne0BqPMlNWEREdWHbO6AOTlLEfWgxTnXhPENCvgzkKrCFktQ9w85KNcNGEAZDVU5xaVjuV274DvWp/MP9Ru5baCkcTkUzxEE1fUTVRcRHyklDtcRPxVWp1DwPzkhFUds0rk1KsQVcX0VJVTk8zUXdoc9CTc1O5TxcO3U0S95PwkSKxE+yBGMsxk9K2WbPReUgVTJyyk8WVRbeRRHfT8RD5RxcNbB1F989BQNSOaZKS1Y7z0LLz07E9984A1Ty1ETr3jkE4lht4zVU3101h0FUw95EzFlKFMjVbOpcal3qLFnFRFAU0dpHwH3r8YE2YN5l1+DwCQD6oP3A8Gb+APGrkWH0hvAEIfbG9eb5Bvom90H8bNxm8AWM/CHwx/zh/wHyJ/VH92LwA4L4p/nH9uf4B/wn/cd3ajZU6VRE+NlIykdlBNRJVR9dOIlPT8jPVk9OY1UrUzWwykzFMtpPSVihw0Q7yUt5SE6+BOYp6qpIQO5DR9vDTrDERz2syE2fSEK1mVEzFZrG3U7ITXWEWkWEUzXBVYpUMG1ITW7D+uP4jvIBKf5D8mlXaDBERjDEceAtXPfISOnJRMLEQMVrJdlFU95EREWlVV8xKaRETaXESjVN3kXEQzVszU/VMd48UMNI/E1K1KVPQSU7Uz27TUo61SvVNtUh3jNRykAKVS9dPIzEdGMkyc1BatUdUz31D106gUhHCa7EQ6jNQEUA1WDkNPalVTqOz0QXTU2U395JlNHQSspKhMrYSUpPGFS9VkS5X0VFSToE7iHgr0ZJWkVMXUV36/aA/6rwDsXx6/+F/CD1S/Nm94v4q/AIRvfm+ob9K//G/2b9hvKn8ADM8ezwDPQn90z0bPaM+qzwC8z8Z/4M/Sz/TPhi/4yyZV1rYyy04dM7PU9HhQxO207ERq5ESD8B7iVVJabbPKrNQ/U03UU/V0rVS1Q7dUbbMqBPSa1VV9hFa95FYtA/JWhE2WxlLtRDTTgKbzPOQTrVmF8xlZlUPzNOS+bVgtA4JY1TMvWP3UDVdtQ9RXpfRk7/6PKJ/Uou/kjKi05HIk5CRXaH30dIcm0lokRBtWvVSZVe30LDRnVb2kJDTl2iT0rpzUd1R980BUWuX0VC0D0lNts5rElNNVU400TPToBKSwUmz9JLxEQVL9wwpSHTO10+REkIT0WVGtIyHVUf3D6vREs7z0fFBU9XTUJA7MJU+l1E8F5GFONVTc9OOw7oKITZVDLSPEVL1MTYRMpaZWVarG80z9Q4wsBAIEtIECnLTOvL9WD6hfwl9UDya/ADC/Yr+cD2a/MG+avxQP9g8ACB8aHywfVs84z5LPNB/mzwCYzyrPrB+OH+Af8h8ELwbfgADfOi8sL04vyBNOQ3Skmaqs9HgMhFb0RNMUhFBq3CTGXPQ5hNSvUu2zmyFTtUOXUz3UnNSXVVS1MwvU5H40RPA8RKtkVt2EVrVDR4zk0mqc5ECkhKsc5ANZteTVWQXj/gTkzuzUk1gUHTYGo1idlFfFlKQ/Ru+gIJ8yn6Q3flPENIAMRDOqxDTwdISurORqbJQsmnSE7pSUslUNhDREMFYMRPZUrTRUpUOGJETbT1QNoxhU7bPhU1pd86mU1GVTBeMufES19/SUvQykiFL1I1BafNQaxCThUUUDndxEa2dRvdMwXPT5UF2Dq8NQhTOLTKRUjPQeapT0t5z0SqT03k5VE2t1TrWETu2jpU315FpsJNq8pF5M7eMHVFdSXqNMlYQcVOdsVGVcBAHBzAeWXS4Ntl9QD2IPrF8Afg+wD+Jf9F/eDxhv6g9cXwAuH2BvOh98b4ZvuBu2b8AfAMJvzG/OHxB/Yi8kf0Z/WH9AMn9sf3Z/gH8q0ZZSAfRErWx0pDlP7eM3TKS0moz0LiSkplGFRr7SkKb8lAVTNfTUlAq8lH1WJETvVJVTYcTk0dzkrUUMNLdW5fMoJOS0KkyUIxTkj1Q08KSEOzBWDqIIWd3T3Ew0o1w0tVAE5A4M5OJXXfPJgKQ3hj2OP2Dv6o/Eh25ikZpsNEWM5AJXBeR0lHyqtOQ7dJT8tNS+BESCNqzUOlWlYwFVrYQE9NOSVF30BPQirJTqU6rddFP1I3Ak9DjclAJQDPSD0G6TRPRa/JQlbESr7VE1pFGlY3EcpDyNUe2jBVENBJT1XNRhNkSkKlDl88hPLYRU1E349ESMTn2UdKS5fKShVCxlNFcuVe6jSz00S5qlY1HU9MFMBVb2QqwAnFc+byhjNg+IX5pfpF/GXwD4Xxq/LL8Gb1C/Yr+cr3a/AJi/qr+cbwZ/AH/qsYYdxr8A2L/ivyzPTs9gz3LPhM+Wz0Coz7rPjH/Gz9jLPoNOLTRtT9VjF1BVE5VQBfMtEmz0ilE9NFE1VHREbCvwzqJdU/VD7FOtM1NfVCXkZNREzOS3rNSpKqTnfiNXpeRXRbMKDVi1o3VYhYZ2he7VJvNWXDSwWAWkWB30WOX0ApTUznzsgzB+P9CP2o+sP6pPgpwMlFHUNBMs5M1qLJSM7DRKLJQMVq0zS89VTTRV3UQERBKU5KvaVF2Do4SUaqzkM5ochP0U9MVTzTQMhEg21OQQUw3j21Kt5GxE1W3ElDUs9AA09LhRtE2U5JRMrCQWUa0z36lQ1ZSkJHAMpDp89OytT/UjgE8tVE/l86hpTtX0PKTZfCRwTeUk1nwkkExlsy6c9O5LWN325pMkVKhMXYRNhSQCtLTR5Kc+vbat/v/or/qvADQP5v9ID2oPbL+OD3C/gr8AtA/WD7i/Es/8v+5vIB8qHwA0H1YfSB/Cz5wfrh9wf7ofQMQf3h/oH9rPFC/WI04N41PLTt00lCR2BKTxTPRbalH1I+BRDRNVhES0s5D+gj/U5NBT1TND2ixEtjxEKFUlU5hVNH3mzjNWBUPyVu0kLOTN7UzkXFhNVOwkEVlWzXMZWa3j85yEvuwkzXFkhC9YBTRUhNRXAE1UDOcG7xjvMu9kP27zXISNY9Q0I1d1JITX9kJcVVbFox2E5N+M5KOk5GtaVZWDILQk6FR1IxuwVH0DelSdJvZDZNVaXNSPnJRYU6VjIayU1eq0lLK8lHq0lEJStPVEdETIdCSQUU0zW6Yc9CJRVdTcfH7UREeq3HQE/JVPnfRPrePDoU7lJOxEExCeAo709CVpTb32PoNMzXP5S6X2os5DTJX2HlMUBIEMFNUAfA9mX7iv0q9cXx4PYA9SDwCUX3YPoA/aX8QPvg/oDyJvAAQfpm9Yb5pvLC9+HwgvYh8AvG+eb+hv+m8Mfy4vKCs2f9AgLyp/1GcGQ05F05hOquVTrlwkVgSk0Uz0StYc9MJRjWM3/OStUgp1IyBc1K+klIOQHtN0lGsJVbUzfNw08FVFoxtkVkXT2FaVNi41hqNWdISrWAVEWb10WX2UWAQ3LoXe4mhYjWMn5NcAzuNMN6YjRD9WP6iPuo+MN5oeknJc5DNXVSQslKxidORqdOSD0Cby7FVlU7WhdNRnRJQuVT1T9VrE5L1k1IRU5VNO5HRTFVSVJsZSmpwkY1TUsyxTLZRMRLxSXSOGtVLVI068lApSnTPTanREnOyUZTTULlEFU2v3UPXUUP0jiVAF1GqERA4EpLFcJEZPXXNb2k5NY3FOjYMIdPRToU3F9l4zTF1zWgRVbGSnbjIPTPXTb0wd8yviTMWjfdREyDxXLm0ANl9IX2pfdF++r6hbpl/AXwAyWQa/6F8yv2yvVr9ov3q/AHRv7r9Qb8K/1G/Wv+Bv+r8AHM8uz0DPcn9kz07PYM+az8hUfw7FpqIBjHc/QnRPYgVTN3xHbpOslKVRRdONGHyUjFIlRuZz3OQIVPQ3tsLqxORdjOTTdNSJRwyH/iJJhIdGI+wkkTVYXSP2pNQ1WZ30TIfWtsK6WP0jeeTUOFgEdWSUhMt8N4aPmI/Cj/zfVF413jKw7ISAlDRD7ISzAFd9lAyUfFbd0zuarDTunOSyVV0k9HQ8FVWt4wP0dMzkdz7TrCStGOw04FP9I6kkRHFlU7X0U3XktOTMUpVDVZTMdFCEJBoU1OFkRFurUZUzc1E1sz68dK0HdCTQULXzjJREVGqERB5E9NBcJGZPtfNN/FQkkE5FJv7DTSWEprzE2kxF5Gz0HLz06K1L3YMCTLWzUQRU5wrcRGWspMFkr3aviK+arwDs/7av0K/yrzQP9q84v2oPAES/fg+Av7IP5L++D9APGh8A/A+Wv8i/6r9UH04feB+qzwCMH54fwB+yH9Qf5h/4E87FtrYybE71EzpP3bMXtVDldFDdgxJR9ROKmVE15IyUjlK95q7SeFpslOzUdF9U3YPSpCQtRtQ0ulWtdFaNJASV1uQknFdVAwqE1HVYInXz3KTUAzC2I1nFJt4yW6BYLRNhWHUDHmyHAnYCzsyM29DW3QbvOD+CPlTb0LYCkZQ0U5w0E1Q0Rc8MlIwElJsgPvNVDfNVwGTkhtQ0Svx0ENQ0q9pUFYOjNNRqDEQkbVSFQ+5T3bO3UyXkWiTUSNx0ElPd09tcJG2jjJReUgVTJ1L187PxUdXUbESCUXXzTK1RNfMWUcWT36x0mrFQFYT0xfTE7E8N84BlT3U0T9VEDKRBTk00BU0Ng1jcBfxHJpO0RPNAqg4TS7XkTFUDyjSkRQKEdKzc94YPeAPO/RZd3v8AAA8SDxwPbl9QDxq5Vg+wXwCaD9RfBm/gX+IPJB8+H3AfALK5Fh8QH8ofRG+Wb4hvym8ABC/WbwB/4m8cfxZ/uMvWk1VOdeRP7cP0NPR2pHTV8ax0agz04PzEdVKKDYPoxHRd7DRbkHYyQ6qEJLYs1Cr0dJz0dCyqTOSbVOQOTDR93NTr1rQkWlgVQ74EhA5ZqjVTETyE5/QkrnTUcc1YxZMvWJXU3ITSVwCl9Nzf3t9IP1oxho9YM75SLZ5sNGNX1TRXneRU5GueVm3jXAyUDFZ9NGpE1JOsNFq0NCBVffSynOSwLNcWojNUZYP7WhzUxXQkj1OdRFMN860gXJTqUl3kUmWDa81SdWM1Uk0mVtLIUdRlNOzkWzREIqSU7FCqVdOoPCRyVEQ6HPQErVDds5dPtURPXUPDttTEWE7NI9lN3cRNZD2kXKSo3EUkpPpLffairtIofPTzkHbiIyxUnQJ0ZNX0Xxa9Hl8wU2atNl8ASF9iX6yvvq+gX8Jf9K/GXwDoXxq/PL8eb5C/Ur90v+6/AJi/En+sv66/wL8Cz0R/Ds+AIM86z0zPRn8of4LBhpNOqr3UTo2zsXR0VlxE021QBbNOUe3DxFF1Y61V3OTKUi2TP7R0s9VTTfRUlfOXHJQLVVYVQ35V5XRWJeRWbXSqJNRktITUZDRBxCSshrTUBVnNJpbVBoU2Q1gsXfTkJABYvTRXJZRkh6AWPT4/uN96jxw0qESEcqp0NDMc5PCENKyMNGrWTOQbVnWkVX2joVVUnfQU1C4s5PUclLvUNGuEVI1EVB0zCFStdmreopq0dGNsJCxTPeTNUtVzvFJlJCREQVJWXcMKUnUz04yUnJR0W2VRFUMuUZXz91xETbNkRHxQ3UQk9A7ExE2udHRGT2X0rMRxrMSsQ7AOoohNHau9/JRaWpT0B5z05UvllEzVc1OMTIX0dKR9LPVN1ZYAzq9Qr5r/jK++/6irzv/YrwCaWQa/IA8yD0S/Vg9oD0q/AIQP1g+YC8a/4L/iD7wPzg8AAB8qHzwfbs9gz3IfhB9WH6CIz2ofDBe2M9SUmcyUeMVP/cM31OfG5bbCplFqzSM55MSvDEQjU/3EZVOl5FTtdFTk8VR15LacNPBV/TNiVr3EVmp1Y0VEhLJkNCFY1dOtjTSE71gV5FnVc/wmxCTMWOWE5CRQDIVs1AviV1XTydTXXo9wj9LfQFQ3/iV2JTZDjNRzJQL81IXAhDR8zITbcDYDtDSw1VXdlFWllFWVAwFVWs0kVP0zklTFxFR1Y1UVlDTeJJSlPJRwNJSFOOw0AESU48BO4xRETqVSRURSjXZW0ql0lHFqfJQ7lHQFTES/UFXT1YmclFJkRBxkRMxPtqXzYU9tk/hOVfROml3kTgWToE3NRAwU1y1MDRN3TG2TGET33jK1/kz0b1z04kwFk2AAbPfG9TYPCF9ir6z/rv/I/wDy/zRfRl8QD2pffF8+D3gPALJfxF+GD9hfIhmWD3hvCh8AHG+evyAfcm+Eb7YfkG+6b6DMb55v4G+yHwRUAUxEbLVOdTRPpdMYUB1jlbaclBJR7WOKUdWDHJrcNI5clAVTleR85OyqLJRfTOTUvHRGPOTVrVU1Y0dWXVO6DOQqtVfVg5z8dApYFVN1WqQk3CSEHlm9dFnNdlbeEqBYDWNh1HVY/YQCpITOBDee3e4vOI8CP6TXqj6SkKyEU/TUE9zUz6pMNIwU5DtMNPxUJMCqbDSE7IRK9IQQ7ITaihSUozwkXYx0+8DeMu5VUzVjt8Q0gGx0SMQ0qxBT5SPb5DSW3DReNVL9wyec5PFRpdSElLWCVHRM1MQVUV1D0KqklJq8xGMsRCwsROytT11DgE8NYxE0dKhFTvXETm32zpPsVUzdE7OQTDXkvJTuSx1kS2Y1Y1dM3cRE9EVNVTMBrOxHNq/QT+JP7E8GXxhfACJfdK+Gr1hfkl+8r5Zf0F8A8q8Evxa/KGtOb2BrJm84bwBqb3y/dr/Yb8K/1L/ub/i/oOq/HM8WzzDPEn5BXEQAqU91lm4zUFUkUKXTaGVRzaP+/DUUlOZS5SOrW1PdM87sxEOMdLa1VO0TKDzktVWl0yiqFOSbXDQOVIR95CTr1rx0WlglI8OUJCtZWg1jMZwkDFltRFi15CiE1AvQPvIX1HTeXI/Gw6DkLy6PiN9SjwyEnnSEY5VXTeMkbITgjIcG8kpqTDQMXDTOJOSRVaWUNVXdMx485OVUXURc5GtoVB3UVHXz+VMN1JlTjYSsNFVT1XQsJNetUg1joVJ182kkJDOpUp2EDCTGlMSOzORXNVElIxNUdNxQDSQEJK1uHEQ5UH00UK0kT9aloypPXaOlnJQ9TppVs9XslGxNPfQk9KOFTGVETM2WxpW+M0T0pQlMBeR09JlUtOvg/p8QrwBCqS6vQK9Sr6T/lq/I/9r/ANSv/v/YryK/NA9GD1gP4l8ApL+OD1i/or+0D4a/2A/6DwAMHx4fMB9CH1QfNs94H2If2GwXlpV20stODQOuTyqNc1b8FNNclGpUlPMw0kbjUs02FkI/vMSzU5TdhjbzVM3kVTXUVCQQVVYtNFbVM/Q0JGTE1K3UbIRAWIXzwawkE61ZzSMZWZXj87wkvsbEJIJYTSbGM8Qk0lcAVSQcj27fgN8KOVaPkJEkNJVyfIQzRDTw5MdWMlym5MQbVn309NShDORl1VW1cywM5PWUNK5Uao3jdxTkQBzkCFTFM1XQzDSavMRjdHQsBCTMq8DGMrBSbXQslEFSNm0TClJ9g9NRNdQMRKtlUYXzIUx06mSUs2ZclHpQ5ZSs5A5QvRsrRk91JE791E59BjZyhYj85COsRXRE25B+IgJVTAWESzVETG2TjExFCoz0gSxEyFz3Tv3u9RavAHj/kv/UT67/4P8KXxxfDg8AQF8aD2Rfdl+IX5pfpA8uvwCoX5oP9F/mD4gfKm88b05vAGBvcm+Eb2YfkG+ab8RvDmWyJtNODSQcRHhPjeM3tVB9w7QERE5RfcPEqVG15PQUr2zkI1Tkl1lTtTTUhH1UvSMLBOS1fqyE9PzUaFb909hFVo3jR2TXNkMU1KsM1KsDWSU0WQXj/sx0zKpUJJGMJFB0JA481NoFV6UDxbwnri/IL9IvDI+qfiKy/CSCdIRDDDQAVVeNg6zc1Grc1Crk1LXsvISwrIR0VaVjOtVVveRV9XRUfcOEVKptk0xcNBdUNN5U5KetU32TcFMd9FNNNFKmbZO8Up2EHJROFJQWqVLdFv7SqJzFUQXjLmZMlPVQrdS05IlQfSO1UmyUHGyUzE+F82E1T6Vj2iREcU5tNGzEtaCklDgMZNdMxeNztUz90xgk9OVLrdMPtUyt029sROJMxYNgAU2dNDz39k3mTYb/+J/STwDMny6vQK8qX5RPTl9gX1L5AJ5fuK/Kr8xfdg+gDwK/DG8Arg8ovxpvbL9+v5C/or+0v8DGv5gf0m/Uv9a/YMgBTmrt5E6FhE+1AxdQtQOhl6zkG5Cm45zkHJw0kGZs5ANTpTSMNOxTrdNbX1T9k/FUhTRVvTQ1VbUDR3x0t1bdxATUW5pX/dMIWK3Tj4QkkfAU1KtwzsNZneSMJKDVWBWzYYQkIIwk4FcCDSPJFIe2L/h/GoneL2DT1D7VzqKRRIRTBDQTV1R1JOTUfCQ0O+TU/CQkrcB8hIRVdaNKdIQQVpSEy1SV45NMdF2chNskVC3z7lO1A7dTCsVzgHzESDTke8C2c+SErZTshF5SjeMn9BTvZVGlJFF9JITkPlG1A1UH3BTQ7DSazBRjPJRtLDyU7E/Fg4BPHUOL+E5txE6tFg6DdJRYEtSlTG3EVEQoVEdORe4yFVok9MUk9EW8l/6Vlq8AWP+yT7xPTv8QryKvhP+W/wBYr4KvzP+mr/D/Ag8UD9ZfAPhfSg8Uzza/EMt+D1i/Es8AxA/WD+gP+g8MH/6/GB/yvyg0H1YV9jNOnXRPNSTEFLV2NJQSBJSIUY0kUjZt83VSHUPoUuXUBOQsezCGkkNUlSRUDURsdDG4hIRrgNbynlbN1Aw0DYBU1O9XrRS0dPvA5sWoXiW2E4wksLx0cdTELxVYVURX1fPO7CyrLwWPoA+PIY+bIPYTRIRjBDQjalTUz5zUjGSESla187UK9BTONDSRVQ1DVlZcdB5VfXPXZDSgbDRbaFQ1AzFU9WP5FOStwxzkjFN1A1WMxA+2vITXUjUDoVL1Y2mmNHQzUq3UXMTGVOSOttw0SlGdcxNRRfRQTF3EVMRuUAV2joNQhZNbk0/V8w5PbfOlrOSzPU7FlsZycE19cweWNESjTJ3TPFRHJgNLLM2E9OSlTA00TfVkxJcA5v0e/2D7Rv+IT2r/fP++TwDQT7L/9E8GX+D/Kg88X05fAGBf8q9UD5ZfqF+6X8xfLh8A8F8CbxRvJm9QHzpvTG9ub2Dgv2JvlGem5X5yx07tQzWqhBRUJJTvUCU0VOTV3pw0U7QUyLwUPVOmjUOxU+3WhnNUteMo0qzEl8TU8yV+/BTwVtQF1EyE0MTEWpx0w1g2FVMeWe3TNFlFxHR0NefkxKtUJGhYrYRkdAXejNTDbC92L5gvWt/kf4pmkqg0hHLMJ/6DpNSbNVY9k1yk1BtWfUT8JEWhrMRnDDd+c7SErqyENXccNEAkNAhUxRbGw9RMN2ZzU6Xj5mzEsFLafcRSjUNBUpVjClJspcRk5JBRvTNXUY1D1SGUNOp05LNs5HpQ1HUUVMQOTMVP7UMqT0KV1E615FyUa1BmkogERK0jfES9TL2ETDU0S1QVRkaTTDXDjKyUAnxEBX3sRMokX26tJv9A/5JPAJxPtk8IrxqvpJ8WX1CvYq8AnJ9mX5ivcl98X76v0KumDwCgD9pfjA8ev/ivem9sv36/gJC/Wm+Mb5a/oL/KuX7iDGlOPUQslHiMFFZQ7TRtUGWjTlGFE8RRPUNVOTzkr3TEI1w0lwx3tE7DNDQJDDR+VU3j8moENGbsJNqk1EtXpeM11nzUQWR0rljtxv4S2yBZ3ZMBWfXTzlhUzTQM1ED8xACsxNikd0A+1bZ/yH8a3yzfTuKyBCeizhIzBCRDcJ7SrOQkaqjkJPMQntLszNSwvNR0rVVloy5VpUP15NS9WuzUhGSETlR1AxVkhLXeXDSnzBRjU33kU1qd1FItg7xSpeOGLOStTrQUGFIdhFEtg5xtUaVDZVHFwy5RdQRW1GS/UD1DiZQUUnzktRzENLGMFEZPxbPaJuw0dU79tkaDTQ1E7LTN2jREXkz9NPTk5UtqVTRM3XNvfJTiTHWDAWBMlTynpq2un3hPAv8c/wCmTwCr/p9g/3L/bK+W/4ivALr/zP/e/7Cv2q9Uvw4PIA8Aeg9cD85fWL+SD6QP3r/Iv0DaD+wPxg8AH7K/JPQBdOSbbE7Fwz5PvTaGErS1UP0TMIQ0plGF8xparISQdDQDU7WEU8WEtqTUfVQd8/FU1dRVlM2EJHRH7CS6dNWUxLYalMQmRCSRWP30ZHfuI2lZHSZW0qPMxFNYDZQG3MTgV71k/HwL2A7f0H+o4n/8x+7ykcQkQwyEAqlXJZTsJHo0hDvcJPxalNS+dMSCVQ0TOnTE2wJVNTPJVA2DklRaTSNb7CQiVC2D7Ax0a7RTdYNwjIQ6U93EZoyEylLtJHw0XFJNA9Ul/GTtNMSp7GRzUZQNRBzkBYw0zhSVxDRh2vyEKkzkzE8d82FPGiVD+HTkjE79JOQ00+A0zmP09UxNs3dMBeSk56pWgv4cRFFUlMHE5EAC/LSsJPfe7/DvEv9MTy7/AED/ev+UT6ZPiP/KT9xPrv8AAF8SXyRf/v8wD4oJVl9oWwBuD0APml+8X85fGB8SHwRvwO5fIG8Sb0xvvr8wH0dBqU6FFMxkFPSEk2QUELVRHXOI5GT+UVXTc2r0ZOj8ZF2UFOpTzWQq7CTSrNREXIS31CR70NrmQp40dA5XfdOcV8ytxMzEc1gFJk4iK1lWPVMxWf20WV2T2YR024tYNWNKWG0TBlgCLcPUbCeufwjfWi+sf+59qI4lloMUhBNsJM+8JIwqzBRKvCQMDHTOzCcG4m1IVIQOVVUT11Q9U1WhfIRoNIQxZMT5DDeqhpNTvRRTreRTTXRSqjWEUpVza0TEMzzE76VR9WRRTdTshEpcNBMmZDTcUG0UDJRujDdmk21PfdN8Tz1TEU9tQ7WlvDQ9bOTVTd3DcKTMN34TTJXUJJTu9DTxVUtNAzWk5KWU5B4MRwBGRS5dpp84T0pPpJ9uT3hPALJP7J++TxCvIq/0T36vMF8Aaq+sX36voK9SD6yvnl+4XwBqD/yv/q8Qv0K/VL82b2C/AHJvfL+Ov6Cz3hOMZ17TFMSrdlAFQ/DchGh0NN5qXDRTBOTIhIRbU8XEWVOFZKzUtFQF4yjUJE2alNQOVk3UTMQQpCS1fsR07RR0XFi1o8UoJCS7wMaSNUx0GUx3FuOtWAWjWlhVExf0FN4A7MeGddYVPi+Yf/LPBN8GczaUJGNXVYMkVw3kBHeK1iJatCQbDIfmExyEWGokhB70ZOe01K5UVROhd6QUK8BOhbaCw9xkjVVT3XRT9RRTbRPmfBRDsFKNFIyHviNsFMZ0NK2OVDRZUaWTIayE6qqcZLNkFHA85DlE5ALafDVPBaMqTwVDwE4CZdROlaYOla7jhJRLkMaSq0VMTYRL3YRLlSMjtUytNEydsxpNTXOZALSkC5BWryhPip/U766fyJ8ASv/8n/6feJsur2j/Oq+M/wCe/7D/wv/U/25fyK8KD7yvAPb/OL9SD2QPdg+ID6q/nA+Avg+gD7IP5A8+Bc615sLLWkzkseS0VlAFlFB182tOUVWDxFQ0OVItNlZuIj9T5XOzvNQmlNS1mfQkCySEflXttFUMTcb+IvJWJdtzcAZDLHRNrHTEBVn1FraC8xwkq75YzSRYlaNBJCQACqTE2tx0xeTH1s/oz8J/1DwvhnKonCRy5HQzV7TdtAx0rvx0alZFcyypVu3kXNSh9GRnRMQuTVUF8/VUNSTsZIR81KVOPIQI5GUsNJpkFGPVU40kU7UkUkVzvFLaxYOGNDRCUv0DClJm5XPTUZ3EbDRlUR3Dmy5RrcP3UP00lDR8yVBt5MyEDoQ0KxVGT2r9A9oElHWsNAxO7dRizOQl9OQDQCaCXkytw8kH5Ddug0yFhEyU/kwEXYRU9MpU97bvyO+qme7vAAD/Qk8k/2ZPeE9a/5xPfv8A4P/ST+RP9k+Yr5KvHF8mvwA4DzpfXF9GD3hfkl+8X/YPgMhf2l/8X95fKG/yX1TkENlOdRRE5HhPrcM3UKBVhMyEQzDGg7yEHJSEr1aMhCNTrcOX1GQKvCStfYzU8VTtJFUlNFW2VYNkVsWD1lZNc0kkzMduE1hd1OwU8XzH1jNW3BTOWOVzkyR0U9wULQ58xOBXlcPJTCcWL6AgL8p5Ri02JSbisnQkgKok1EN0JABcxL70dHxqTNQ79HTslBSwVeW0NVWNMzwUhAJVHRTcJK2SfBRbVGVTFXzU3rakZKdTtRNwUw3DOKFTJeTkJFsQBoNSHcNOpgw0FlI11PTUqQTEc6q8hDw0NAX8tM4c5ImqJORSVDQcVDTM9IRlluSE/E4dlE7Ntp4jTWx9hBxk2kylU3dMjWRRTH3m1jM0lFFMlN70hAFcVJem5V5PCE8yT2Sfdp8AOJ+an6yfrk/Qn+KfTK/+TwAYryqvJF8mX2Cvcq+sX4avAKBfqq/Mr76v8K8CvxxvHm9AKL9Cv1y/Vr+Au1aSAYw0rWxcZDlP3aMXDOSTVGQ15NSGPDT+PDSOFDRoQ4Dug6xk6qTUXVSlc9XQxGRDpCS3pCRHVmqtw7dE1CpsxJxXZdOrCFh9k3W8FNy0xC6tWSUjK1mVtFlVFFi2JSOLWHWzSlgNMwYBWK0WVirLyGZ/MC86L0x/WjaikSTUU1d9kxXUxFXPxHSMzHz8rCS+9HRrglW9k0rcdBBVtTPL11RVo6EMhybiIlSajTPsvNS2U4UU5LRHlVNd5FNFc9lMhx6TUrZlUyVSxcPtUVV0URSldATkSnSEE4yHLuNsNNNhUCXEVDTsvIR8T0ZVoxFPXSTMh8bDTUXkSjylTMWETK0kPOTuDJSh8QyXpjXehbYSoOyUzgBUlz6fgJtWnV6fwO+Sn+TvAPbvwJ9S/yz//p84r2L/dP8AJg1Wr1Cv6qluX5iv6v/c/wDmryAP2v80D26/WA9qAUa/oGgPkg+0D8YNJkL9rORBTU61EwBP9dZ2YnRsNIvxUF0jaIyE07B+8nGmDDTmUg2EdNTOZBRDtVTtZFRlYyhVZWO4mOx0kyAu8p5WVWS8dH4qlHTtLMRcxBTFTMd+8i0xFHQOWY3UWC00RMQUixC2MhdMxN6Mz+5lVn9gsM8KLxwvZhP0xGNXdWNDJFdlhAzXdsPEdAxkFLXOnCSRVBRYVb1zHmKkJOdM1w4TTNQxVEVza/lTnWPD9LSNU2VTa1VTLfMeJITXUk3UFVJFc2mcZDNUhNOwxrKVxoyEjkQ0V8zXJkNQVIVkfGRulIQ5nIQC3NUlTyXzKgznJkI9hDQzkFamcnBN/RMLnOSlXOSjQUxlVEznNoNMnWOjVUytAxqE9JGc5MUkRwCG76Dvuum27whP0u8sTz5PACj/Yk90T07/SP+C/7xPhv8AmP+q/zwP5k9IDwoPNF82XwDw/1JflF+mD6Bfyl/cX3YPpLhf+l9NzYb+c07tQ7HVT8WzVrS00+zUalGkZYbGI1JFhoZyPzwUs1ps1CasJJlUTTRVBWO1miTUDmwUgFYt0/JRVj0ri8BmgkD8ZMEkdK0TrBQZWc3T8zR0vgVYLdRYzWa2c4THXuP8F0DuHwAvys9Mfw7jnHRypHS1MKR08Mx0m1Ylk1ymzHQbVsU0dCShFMRn1iTULlUVQ/UchK5UpsUTd1TlBJwkCFzU0hpEhJo8FGNTXRRs1CsQtq5isFIN43hS5QRSlgVjClKFxFG1FISEZVVR5TMhxNTqtLSzpISLfFAVQ0W8teTUQ2VGjU/tA8BOfSQ8ZKNFjtVNzdMjxDS9rDRaTNLFEwf8h7aDTCWTjEwsPTTENH1NDePIVEeeTQDWP+g7xjXmPxhPYp9MT4afAFBPgk+8n4ZP0E/ynwSvFq8A8E/6T2xfzv9oXwIPhK+WrwBwr8qvBG/ur+CvAr8cvxa/sCi/OrluE6S0mU79BE8WxRM3UP0DtOzUy9Au0lXCDDQ3rNSt3CQhxCRTlVPtdj5ye6wkCVwU23xV7QPwVf0DZFZWRWPWVl2jRUQktPTE2yNYjWOpWKWTCllGZZM1WV3U7Gc2sroUxGt5WA3jOEzE6FfFE4HHJH8ufUZ/kM+iz4R0sEqEdID0xEOMd/7SrJx0qWycdGMV7izUslQUeDVVXTRVRWP2VF10TBRViBzUT0wUGJQk4YzUU6lTHRR01C581Pes1Ku9UiXUUu0DUGxkGhbcJOFRfcOrtNQTEIZzFVGtJFBd5FBVJCQ0S2BqhiNQrWPQTDRKT3UTjd50tHlObbZ+M2zkQBlN3dRk5HxMdTTUh95jNUw9E3PMhOdMTYS8hQBElw6fIJ86mT6fSJ9qn7TvAJaf2O+qn/zvDv9A/+KfRP8AVv8wr7L/fP9Wr+BPiv/U/wC2r/j/Cg8cDy4PQA9SD2QPMBZvOL9av5TkAU7lxHS0sTmEv1bTTISlUTXUUpLlhFI9NFzUd8S37uJ6VVS1E+wc1F90JNHMdFtFVsUTt1ZVMygEz2Zeco9Y7WZ+sjRZfcMLK1m1BFltZETPrvM0JAHObHxzyHbPUH9icV5/2BOQzhX+Y8zHPjNX9WRkJHyqpHQ7ZCT8xHS+FNR2WpxkOvzEAlWNY8n0dJWSzLRb9HQiHBXUJKctU3XTcFOdNFP9Bm5lWm4jUrXTXFKt8yV01FhjYBbDFDRzUbXTPEyEpQXkJMxENYSEYWyEHLZshMxPleNhT52D+Ga8BIxOLcR0tLlNfbMtVKT010wFFEw11Dzkq+VLVdP+lDRRPOTFVgzkPE1Fg6ys9NXE7wBm75jvuunGP8Dv4u8MT+bvABj/Qk9UT17/eE+KT5xPxv8AkP+6SSZfwP/CT+xPJl84XwBKX1xfng9oX5JfdF+eX8hfqNpfhA92g05VJE99oxdpUL20zNQQ7ASIUW00ykyEdWzU6CSFVNTuUyQlFPR1VI2EBNS43LTzxVme7MWkFJ5XHcRYPWQtWFVD3lildFndZkZjTVgl46NYBTQEdCBUxwCmFe4Vvh84f6rPLH/uFaZCm5FXrfNVVyXk7BTPptzEjFaVtNzEDPTEzlr8xIIE1EhVfYRVzYNV1zzUoex0aDzUMdS0U/lTjbRU1H5c1EdcZLUPRNTZdNSgUnWzaW1SFSMzUu0T71F9o8W3nNSAXISbsM7CE1FUheS81KbM1HCUtCpshGvsTw3kT/1DEU+1cxuoTr0zQU6VNkaDrEWtTJ3TkExVQy6chO5mdDTxS50kZDSlTLVTFRq8NKFcRM68N6Y/uD8Awj8Un+4/6I86n1yfVk+AnwCSn6xPtp/In9qftP/+T+BPAKKvNK8eX4Cv4l98r46voK8Asq/sX86v4K/yr/yvDr+IC7a+0iZOFSMDT9XET4pNJFDltFCV1q5j3CRTVmzUyFJ1JFMVNFN1hNlUBcRsZCZVtXOYVah9dtZz9MQOJCR+PHTtWVe9JJwUxVid0yAkx9rGAhkExNlY9QOcWCTlts4CF6xlXHTDZM/+b0AYf+IZLn8AI5ZlzsJjTBSzJFfNJIRsXFZlwx1UhHcGkpEE1FicdB40FNvlVJWTrlQ9E3dUbJ22XsL7UxUjw1Nlw2uNU1V0U5WTHlO90wvmUp3TsExlBIeWkjtgtr7SxlH905BRPRNXWVF9JCSE6lAVI7PcBEtuUMUEUP0E/CVPnYQtT/3TwE69JE4FpkYyS3RN5XRNbYRkNEXEhCP6Sx3mVhMc5IjEh8YCAZmUN6afCKPujwibfu8InwAqn2Sfnu+w73Kf1O/m7yj/ACrvHP8u/wivsv9E/0avwK8AWq+s/37/oP/S//T/Bg8ov4AivyQPRg84D3IPRLdewssqxNSxXLRWBDTRTIQrgIp+IsJs1DeEt+YjnLSxpsx0JFQdZMR0CXxkfCFVZbScdMuwVrNW1WQcJLXSpBQ+jBSpWJ1kWdLd8zcEx97y5xzErFiWXQNqWN3zJ+RnJsLHBFzHbmK2VM9+z2jP6h+UFDWoHCRyXHQzVxUW9sPadHRqNCQbVnXD31WqzWRV3fNnRCQu7MT1SVS1FKS0hATXtnIIZGXWrCSaU71jY5S0LFPKNSRSLTO8RNd20kJSNl0DClJFM9RRFcTsJJVlNGQubNT3hNf+A1BsBWSM1A5QvWOzT8Xjq0pP5cPePDR5xNRR1U4F5E4NhE5tY2ZPVG3kVLQgrAQxHGQ1PDeIviNMh5ZyKGQ/ToVOiiwQjD9WNaY99rIwvDc+Nc49AAaD5D/2PUY1Dk8gT0oxxgMAPE9OT2BPakGW1X5Ndk+gTwCySQ5jxEe2T8hP4k8EXxZfEChfOl9MX45iPFxfZl+AXwCSWaZfmF+6X8xfdl/oX5JfABRvJm1GbzBvYm98b2ZvmG8Aqm+0b9ZvsG/ib8RvDn8gfwAyf0x/Pn9Qf3p/jH/+b2h/ALJfxH/mf/h/Eo8cj75/MI8AGo90hwZFxuJjMK6zbDdWNUg+NZbVjsI93Cd2Ikyc1K1SbDRYUO3jXoTUY6psNGi8hG28NHBsNHi01Cd20oKUhIZQ5bOMqqwEkUQ0lYQ0mrw0oCqUhKaMhKpktLCE11byrbW8hL1QbePBpNTHqiyUzGS00EQ01ZTU2aq8hN3sJOOk1OfUJOypUB00hNTzlNT51JT/VuwkA1Hd8wd81Ap01G0SXNQWUcXjGlHFxLVRbeMhXNQmUW2zKGS8JwZDUZXUdLQ+UW3zRUG0JEV81LsA7uJOfLUsbNeOwl1R9bNgtCdutdp2ImxkpHFRVfN1UVqdE3u8JH5RRSRRZTNDiFEtlGTX7gNUpJkkpNOdUR0kXNSmzKSrUap1w698tLM8pLisJLyovAde1cbiynykziyk0apc1NZ81Np8pN6EpOOqVKTpJKTtLKTx/JT3Yhyk+rwkW9A28gFS/ZRUnCcGEhCUJBLMBBjUBKscUi2kUlXzJZwkKmJU1C5M18YFnhI7UnXDqT+UJ2YySIQkTNy0UFYExFVSldNZhCRclCS1YgTEZSzEa1K9pFKiHSNzjCf+A9y0gKQkhGrMBIiEJIyUJJJSNaNVltQEnNy0oEzUo8y0i6dStROtPNd2k2TEuTSEJ4aTUn3jxVJdtFTUVc4cxNMkxNf8xN0E1FXgpCTkzATo/MTt/LQx8SzUgyA+ovhSvbQcxNsDU8UjB1PVAwxTrNXU5AQUU+20U+3jHq1TbfMhUwXEUz2kUyxFpGwkM1M1ozas1NsAVDbDfCRF5NRIrNRM1NRNUdzUVVNlxLTUX2wnqvaDU2UUUwUTcGwkc1rk1Hh0JHxTNTOA/NS1hmQkirTUj1Mdw5NSpNSXZCfu4p6k5KOk1FOnU/3E3Ay0XOS67NQtvtTUwVONlFOVBITkVdDkBNTE1NgM9Ntk5FXg3NTlPOTp7NTubCRV89zU9Qz0+7TU/3wkWQVUJ3YiDFQ1MxDsBMsVVO20VM3UTCQhVKo1pFSNhFRFpFQdxFRExQQ8JD1MJ26jVCRIpPS1TkwkUewEVVSdE1upVEXkRCRkVCRohPRsqoz0cOwEdbz0ehwEf6pcJIK09Ia89IrE9I5qXCSS1PSXFASbVK0DVaHs9KWc9Kik9K6UBNWxtPS2FAS7HAS/VKYdI8NUjZQUBMvE9M6qRCTU1PTXpPTeTCThVtwE51R9s+rMBO/UBG3ztPT2VAXj/FQ186sAVZ3UVaXUVbUTDdlVjfQkJBdVfbMaVbblIx5VvdMkVWU0VVYF4yxVNfMwHCQzJCSrN1VdhFVNJFU1o0apVfUkLCROhBRUxBRWZpQUXFVF5BwkY1WtpKq0FGxkFHCEFHQEJHhmfBR+VR2UxBSGVcUDrYv0FI9VLdOVBCSYqrQUnLwUoVQkpQQkqKp8FK40JLKsFLfMFLqqnBTATBTDjBTIlBTMqrwU0VQk1XQU2vQU36q8FOHEFObMFOrUFO5qhBT0jBT4lBT8VcW0bVY1owZWNdMKVoWzWw5W/eMRVm0UVsUDWxtWzQMfVhWzI0Q0UydWjTRUNC9cNDNMNMs7Vr2EVuX0RDRHVpp1pFbVo05W1YRENFdWbDRcVp2kViUEVvWElqQ0alZl5FbFpCw0emrMNIDUNIQkNIZWLZSq7DSQ1DSULDSaNDSeqjw0ofQ0pSw0qjQ0rqlWNbT0NLVsNLzMNMCq1DTE3DTIjDTNPDTRqiQ01iw02jQ03jw04aokNOZsNOzMNPDUNPTVVv0D9xxE/LQ0AldWZdMEVy00V2UUVxWzKxNXbRRXdRRXfRQUVM0jHFQnV200DFQwV1Yt0zVXLcRXNcRXZaQ1Vz3zRVxUS1dVxHRUU1VXjaRcVFtsVGH8RLNkV/WERFRsV+WzcqocVHdcVHssVH7EVIKtVz2jiFd9k41sVJGadFSVBFSaV73kbFShqvxEpCRUqhRkrsRUsqrsVLj0VL1kVL90VMVVV7WDyRRkzsRU0vxEVdQEVNoUZN78ROQcVC3nXFTrV33UV92UZGS1+SxU/sRUAlglNFhaLTRY1aMOWBVUWP0DqxdYTTRY1dRYHcMj1Vg9pFhtNFhtszFYFFVUFHQ4/GQ7PH9OegNwwF7TFGc+4xxXTrO0NIJWFO303DQINDTOVCeWo8QUISbcJaQHvqMUBDvs9HvwIO4DrOdG5fazpOTj/Mcu0gF1NMfOtW61BrWGpSalxpWoZpUOlebzUMUDC1SVT1p9FE8Vs7NOxRROtZRVTR0kTXWETe3ETAXktUylJEvVo15LbbMBVUsNtErd9EqNtEkllNVJPaRJFdRIbbNhSKp99EiNhEftFEctNEeqdZRGDZRGRRRGrQRFVjXzYEVlFEVVtESVxG1E/QMnRNWj3kPVpFaElD5DVfRCBdRCfYS1QlWkQ/0Dx0NlFEQoHXTEl67zRHUURJX05JcAvpXunQat5p8Iq3aDPK9Or4BYo9ZjbKdmr4ivmq/UlAEArK+2ra6tRhPcr/6vuK8avwDspz69Br84v0q/dL92v2C/AJq/zL8A</prop>
			</obj>
			<obj name="Protocol" class="HTCProtocol" version="1">
				<prop name="Created">2023-04-14T16:32:43.890</prop>
				<prop name="LastModified">2023-04-14T16:33:11.930</prop>
				<obj name="Programs" class="HTCRunProgramList" version="5">
					<list name="emlist" count="4">
						<obj name="item" class="HTCRunProgram" version="1">
							<prop name="name">pre-incubation</prop>
							<prop name="Cycles">1</prop>
							<prop name="AnalysisMode">None</prop>
							<obj name="Segments" class="TEMRunSegmentList" version="1">
								<list name="emlist" count="1">
									<obj name="item" class="HTCRunSegment" version="2">
										<prop name="Hold">30</prop>
										<prop name="Slope">4.4</prop>
										<prop name="StepDelay">0</prop>
										<prop name="StepSize">0</prop>
										<prop name="Target">95</prop>
										<prop name="Target2">0</prop>
										<prop name="AcquisitionMode">0</prop>
										<prop name="AcqPerDegree">5</prop>
									</obj>
								</list>
							</obj>
						</obj>
						<obj name="item" class="HTCRunProgram" version="1">
							<prop name="name">amplification</prop>
							<prop name="Cycles">45</prop>
							<prop name="AnalysisMode">Quantification</prop>
							<obj name="Segments" class="TEMRunSegmentList" version="1">
								<list name="emlist" count="2">
									<obj name="item" class="HTCRunSegment" version="2">
										<prop name="Hold">5</prop>
										<prop name="Slope">4.4</prop>
										<prop name="StepDelay">0</prop>
										<prop name="StepSize">0</prop>
										<prop name="Target">95</prop>
										<prop name="Target2">0</prop>
										<prop name="AcquisitionMode">0</prop>
										<prop name="AcqPerDegree">5</prop>
									</obj>
									<obj name="item" class="HTCRunSegment" version="2">
										<prop name="Hold">30</prop>
										<prop name="Slope">2.2</prop>
										<prop name="StepDelay">0</prop>
										<prop name="StepSize">0</prop>
										<prop name="Target">60</prop>
										<prop name="Target2">0</prop>
										<prop name="AcquisitionMode">1</prop>
										<prop name="AcqPerDegree">5</prop>
									</obj>
								</list>
							</obj>
						</obj>
						<obj name="item" class="HTCRunProgram" version="1">
							<prop name="name">melting curve</prop>
							<prop name="Cycles">1</prop>
							<prop name="AnalysisMode">Melting Curves</prop>
							<obj name="Segments" class="TEMRunSegmentList" version="1">
								<list name="emlist" count="3">
									<obj name="item" class="HTCRunSegment" version="2">
										<prop name="Hold">5</prop>
										<prop name="Slope">4.4</prop>
										<prop name="StepDelay">0</prop>
										<prop name="StepSize">0</prop>
										<prop name="Target">95</prop>
										<prop name="Target2">0</prop>
										<prop name="AcquisitionMode">0</prop>
										<prop name="AcqPerDegree">5</prop>
									</obj>
									<obj name="item" class="HTCRunSegment" version="2">
										<prop name="Hold">60</prop>
										<prop name="Slope">2.2</prop>
										<prop name="StepDelay">0</prop>
										<prop name="StepSize">0</prop>
										<prop name="Target">65</prop>
										<prop name="Target2">0</prop>
										<prop name="AcquisitionMode">0</prop>
										<prop name="AcqPerDegree">5</prop>
									</obj>
									<obj name="item" class="HTCRunSegment" version="2">
										<prop name="Hold">1</prop>
										<prop name="Slope">0.114285714285714</prop>
										<prop name="StepDelay">0</prop>
										<prop name="StepSize">0</prop>
										<prop name="Target">97</prop>
										<prop name="Target2">0</prop>
										<prop name="AcquisitionMode">2</prop>
										<prop name="AcqPerDegree">5</prop>
									</obj>
								</list>
							</obj>
						</obj>
						<obj name="item" class="HTCRunProgram" version="1">
							<prop name="name">cooling</prop>
							<prop name="Cycles">1</prop>
							<prop name="AnalysisMode">None</prop>
							<obj name="Segments" class="TEMRunSegmentList" version="1">
								<list name="emlist" count="1">
									<obj name="item" class="HTCRunSegment" version="2">
										<prop name="Hold">30</prop>
										<prop name="Slope">2.2</prop>
										<prop name="StepDelay">0</prop>
										<prop name="StepSize">0</prop>
										<prop name="Target">40</prop>
										<prop name="Target2">0</prop>
										<prop name="AcquisitionMode">0</prop>
										<prop name="AcqPerDegree">5</prop>
									</obj>
								</list>
							</obj>
						</obj>
					</list>
					<list name="AnalysisModes" count="4">
						<item>None</item>
						<item>Quantification</item>
						<item>Melting Curves</item>
						<item>Color Compensation</item>
					</list>
					<prop name="ChannelCount">1</prop>
					<prop name="InstrumentSubclass">HTC_VER_10</prop>
					<obj name="Container" class="HTCBlockType" version="1">
						<prop name="Id">bt96TC5</prop>
						<prop name="RowCount">8</prop>
						<prop name="ColCount">12</prop>
						<prop name="OvershootDnDelay">10</prop>
						<prop name="OvershootUpDelay">10</prop>
						<prop name="RampRateMaxDn">2.2</prop>
						<prop name="RampRateMaxUp">4.4</prop>
						<prop name="ReactionVolMin">10</prop>
						<prop name="ReactionVolMax">100</prop>
						<prop name="ReactionVolDefault">20</prop>
						<prop name="HorVertCrosstalkCoefficient">0.0003</prop>
						<prop name="DiagCrosstalkCoefficent">0.0001</prop>
					</obj>
					<prop name="MaxPositionsToSeek">96</prop>
					<obj name="DetectionFormats" class="DetectionFormats" version="2">
						<list name="emlist" count="1">
							<obj name="item" class="HTCDetectionFormat" version="1">
								<list name="emlist" count="1">
									<obj name="item" class="HTCChannel" version="2">
										<prop name="name">SYBR Green I / HRM Dye</prop>
										<prop name="Active">1</prop>
										<prop name="EmissionWL">510</prop>
										<prop name="ExcitationWL">465</prop>
										<prop name="IntgrTime">250</prop>
										<prop name="MaxIntgrTime">1000</prop>
										<prop name="MeltFactor">1.2</prop>
										<prop name="QuantFactor">20</prop>
									</obj>
								</list>
								<prop name="name">SYBR Green I / HRM Dye</prop>
								<prop name="Active">1</prop>
								<prop name="DefChannelNdx">0</prop>
								<prop name="DenominatorNdx">-1</prop>
								<prop name="ReadOnly">0</prop>
								<list name="EmissionWLAvail" count="6">
									<item>488</item>
									<item>510</item>
									<item>580</item>
									<item>610</item>
									<item>640</item>
									<item>660</item>
								</list>
								<list name="ExcitationWLAvail" count="5">
									<item>440</item>
									<item>465</item>
									<item>498</item>
									<item>533</item>
									<item>618</item>
								</list>
								<prop name="MeasuringMode">hmmDynamic</prop>
							</obj>
						</list>
						<prop name="DefFormatName">SYBR Green I / HRM Dye</prop>
					</obj>
					<list name="AcquisitionModes" count="4">
						<item>None</item>
						<item>Single</item>
						<item>Continuous</item>
						<item>Step</item>
					</list>
					<prop name="SeekTemp">30</prop>
					<prop name="SampleVolume">10</prop>
				</obj>
			</obj>
			<prop name="CompletedProgramNo">5</prop>
			<prop name="StopPoint">3</prop>
			<prop name="CarouselConstMoved">0</prop>
		</obj>
		<obj name="AnlsAndSampleInfo" class="AnlsAndSampleInfo" version="1">
			<obj name="AnlsPropTypes" class="PropertyTypeList" version="1">
				<list name="emlist" count="3">
					<obj name="item" class="SamplePropType" version="1">
						<prop name="name">Units</prop>
						<prop name="PropClass">QuantUnitsProp</prop>
						<prop name="IsChannelProperty">0</prop>
						<prop name="SelectorOrder">0</prop>
						<prop name="ShowInSelector">0</prop>
						<prop name="ShowInTable">0</prop>
						<prop name="TableOrder">0</prop>
					</obj>
					<obj name="item" class="SamplePropType" version="1">
						<prop name="name">ExtRef</prop>
						<prop name="PropClass">RQExtRefProp</prop>
						<prop name="IsChannelProperty">0</prop>
						<prop name="SelectorOrder">0</prop>
						<prop name="ShowInSelector">0</prop>
						<prop name="ShowInTable">0</prop>
						<prop name="TableOrder">0</prop>
					</obj>
					<obj name="item" class="SamplePropType" version="1">
						<prop name="name">Endpt External Experiment</prop>
						<prop name="PropClass">EndptGenoExtExp</prop>
						<prop name="IsChannelProperty">0</prop>
						<prop name="SelectorOrder">0</prop>
						<prop name="ShowInSelector">0</prop>
						<prop name="ShowInTable">0</prop>
						<prop name="TableOrder">0</prop>
					</obj>
				</list>
			</obj>
			<obj name="SamplePropTypes" class="PropertyTypeList" version="1">
				<list name="emlist" count="26">
					<obj name="item" class="SamplePosPropType" version="1">
						<prop name="name">Position</prop>
						<prop name="PropClass">GenSampleEditPosition</prop>
						<prop name="AnalysisClass">General</prop>
						<prop name="IsChannelProperty">0</prop>
						<prop name="SelectorOrder">0</prop>
						<prop name="ShowInSelector">0</prop>
						<prop name="ShowInTable">1</prop>
						<prop name="TableOrder">0</prop>
					</obj>
					<obj name="item" class="SamplePropType" version="1">
						<prop name="name">Color</prop>
						<prop name="PropClass">SamplePrefColor</prop>
						<prop name="AnalysisClass">General</prop>
						<prop name="IsChannelProperty">0</prop>
						<prop name="SelectorOrder">1</prop>
						<prop name="ShowInSelector">0</prop>
						<prop name="ShowInTable">1</prop>
						<prop name="TableOrder">1</prop>
					</obj>
					<obj name="item" class="SamplePropType" version="1">
						<prop name="name">Replicate of</prop>
						<prop name="PropClass">GenSampleEditReplicate</prop>
						<prop name="AnalysisClass">General</prop>
						<prop name="IsChannelProperty">0</prop>
						<prop name="SelectorOrder">2</prop>
						<prop name="ShowInSelector">0</prop>
						<prop name="ShowInTable">1</prop>
						<prop name="TableOrder">2</prop>
					</obj>
					<obj name="item" class="SamplePropType" version="1">
						<prop name="name">Sample Name</prop>
						<prop name="PropClass">GenSampleEditName</prop>
						<prop name="AnalysisClass">General</prop>
						<prop name="IsChannelProperty">0</prop>
						<prop name="SelectorOrder">3</prop>
						<prop name="ShowInSelector">1</prop>
						<prop name="ShowInTable">1</prop>
						<prop name="TableOrder">3</prop>
					</obj>
					<obj name="item" class="SamplePropType" version="1">
						<prop name="name">Subsets</prop>
						<prop name="PropClass">GenSampleEditSubset</prop>
						<prop name="AnalysisClass">General</prop>
						<prop name="IsChannelProperty">0</prop>
						<prop name="SelectorOrder">4</prop>
						<prop name="ShowInSelector">0</prop>
						<prop name="ShowInTable">0</prop>
						<prop name="TableOrder">4</prop>
					</obj>
					<obj name="item" class="SamplePropType" version="1">
						<prop name="name">Notes</prop>
						<prop name="PropClass">GenSampleEditNotes</prop>
						<prop name="AnalysisClass">General</prop>
						<prop name="IsChannelProperty">0</prop>
						<prop name="SelectorOrder">5</prop>
						<prop name="ShowInSelector">0</prop>
						<prop name="ShowInTable">0</prop>
						<prop name="TableOrder">5</prop>
					</obj>
					<obj name="item" class="SamplePropType" version="1">
						<prop name="name">Sample ID</prop>
						<prop name="PropClass">HTCSampleID</prop>
						<prop name="AnalysisClass">General</prop>
						<prop name="IsChannelProperty">0</prop>
						<prop name="SelectorOrder">6</prop>
						<prop name="ShowInSelector">0</prop>
						<prop name="ShowInTable">0</prop>
						<prop name="TableOrder">6</prop>
					</obj>
					<obj name="item" class="SamplePropType" version="1">
						<prop name="name">Sample Prep Notes</prop>
						<prop name="PropClass">HTCSamplePrepNotes</prop>
						<prop name="AnalysisClass">General</prop>
						<prop name="IsChannelProperty">0</prop>
						<prop name="SelectorOrder">7</prop>
						<prop name="ShowInSelector">0</prop>
						<prop name="ShowInTable">0</prop>
						<prop name="TableOrder">7</prop>
					</obj>
					<obj name="item" class="SamplePrefWidthType" version="1">
						<prop name="name">Width</prop>
						<prop name="PropClass">SamplePrefWidth</prop>
						<prop name="AnalysisClass">Sample preferences</prop>
						<prop name="IsChannelProperty">0</prop>
						<prop name="SelectorOrder">8</prop>
						<prop name="ShowInSelector">0</prop>
						<prop name="ShowInTable">0</prop>
						<prop name="TableOrder">8</prop>
					</obj>
					<obj name="item" class="SamplePrefLineStyleType" version="1">
						<prop name="name">Line Style</prop>
						<prop name="PropClass">SamplePrefLineStyle</prop>
						<prop name="AnalysisClass">Sample preferences</prop>
						<prop name="IsChannelProperty">0</prop>
						<prop name="SelectorOrder">9</prop>
						<prop name="ShowInSelector">0</prop>
						<prop name="ShowInTable">0</prop>
						<prop name="TableOrder">9</prop>
					</obj>
					<obj name="item" class="SamplePrefPointStyleType" version="1">
						<prop name="name">Point Style</prop>
						<prop name="PropClass">SamplePrefPointStyle</prop>
						<prop name="AnalysisClass">Sample preferences</prop>
						<prop name="IsChannelProperty">0</prop>
						<prop name="SelectorOrder">10</prop>
						<prop name="ShowInSelector">0</prop>
						<prop name="ShowInTable">0</prop>
						<prop name="TableOrder">10</prop>
					</obj>
					<obj name="item" class="SamplePropType" version="1">
						<prop name="name">Dominant Channel</prop>
						<prop name="PropClass">DominantChannelProp</prop>
						<prop name="AnalysisClass">Color Compensation Analysis</prop>
						<prop name="IsChannelProperty">0</prop>
						<prop name="SelectorOrder">11</prop>
						<prop name="ShowInSelector">0</prop>
						<prop name="ShowInTable">0</prop>
						<prop name="TableOrder">11</prop>
					</obj>
					<obj name="item" class="EndPtSampleTypePropertyType" version="1">
						<prop name="name">EndPt Sample Type</prop>
						<prop name="PropClass">GroupingSample</prop>
						<prop name="AnalysisClass">EndPtGenotyping</prop>
						<prop name="IsChannelProperty">0</prop>
						<prop name="SelectorOrder">12</prop>
						<prop name="ShowInSelector">0</prop>
						<prop name="ShowInTable">0</prop>
						<prop name="TableOrder">12</prop>
					</obj>
					<obj name="item" class="SamplePropType" version="1">
						<prop name="name">EndPt Genotype</prop>
						<prop name="PropClass">Genotype</prop>
						<prop name="AnalysisClass">EndPtGenotyping</prop>
						<prop name="IsChannelProperty">0</prop>
						<prop name="SelectorOrder">13</prop>
						<prop name="ShowInSelector">0</prop>
						<prop name="ShowInTable">0</prop>
						<prop name="TableOrder">13</prop>
					</obj>
					<obj name="item" class="SamplePropType" version="1">
						<prop name="name">Target Name</prop>
						<prop name="PropClass">TargetName</prop>
						<prop name="AnalysisClass">General</prop>
						<prop name="IsChannelProperty">1</prop>
						<prop name="SelectorOrder">22</prop>
						<prop name="ShowInSelector">1</prop>
						<prop name="ShowInTable">1</prop>
						<prop name="TableOrder">22</prop>
					</obj>
					<obj name="item" class="QuantSampleTypePropertyType" version="1">
						<prop name="name">Quantification Sample Type</prop>
						<prop name="PropClass">QuantSampleTypeProperty</prop>
						<prop name="AnalysisClass">Quantification Analysis</prop>
						<prop name="IsChannelProperty">1</prop>
						<prop name="SelectorOrder">15</prop>
						<prop name="ShowInSelector">0</prop>
						<prop name="ShowInTable">0</prop>
						<prop name="TableOrder">15</prop>
					</obj>
					<obj name="item" class="SamplePropType" version="1">
						<prop name="name">Concentration</prop>
						<prop name="PropClass">QuantConcProperty</prop>
						<prop name="AnalysisClass">Quantification Analysis</prop>
						<prop name="IsChannelProperty">1</prop>
						<prop name="SelectorOrder">16</prop>
						<prop name="ShowInSelector">1</prop>
						<prop name="ShowInTable">1</prop>
						<prop name="TableOrder">16</prop>
					</obj>
					<obj name="item" class="QuantCpType" version="1">
						<prop name="name">Cp Low</prop>
						<prop name="PropClass">QuantCpLowProp</prop>
						<prop name="AnalysisClass">Quantification Analysis</prop>
						<prop name="IsChannelProperty">1</prop>
						<prop name="SelectorOrder">17</prop>
						<prop name="ShowInSelector">0</prop>
						<prop name="ShowInTable">0</prop>
						<prop name="TableOrder">17</prop>
					</obj>
					<obj name="item" class="QuantCpType" version="1">
						<prop name="name">Cp High</prop>
						<prop name="PropClass">QuantCpHighProp</prop>
						<prop name="AnalysisClass">Quantification Analysis</prop>
						<prop name="IsChannelProperty">1</prop>
						<prop name="SelectorOrder">18</prop>
						<prop name="ShowInSelector">0</prop>
						<prop name="ShowInTable">0</prop>
						<prop name="TableOrder">18</prop>
					</obj>
					<obj name="item" class="GroupSampleTypePropertyType" version="1">
						<prop name="name">Melt Geno Sample Type</prop>
						<prop name="PropClass">GroupChannelTypeProp</prop>
						<prop name="AnalysisClass">Melt Geno</prop>
						<prop name="IsChannelProperty">1</prop>
						<prop name="SelectorOrder">19</prop>
						<prop name="ShowInSelector">0</prop>
						<prop name="ShowInTable">0</prop>
						<prop name="TableOrder">19</prop>
					</obj>
					<obj name="item" class="SamplePropType" version="1">
						<prop name="name">Melt Geno Genotype</prop>
						<prop name="PropClass">ChannelGenotype</prop>
						<prop name="AnalysisClass">Melt Geno</prop>
						<prop name="IsChannelProperty">1</prop>
						<prop name="SelectorOrder">20</prop>
						<prop name="ShowInSelector">0</prop>
						<prop name="ShowInTable">0</prop>
						<prop name="TableOrder">20</prop>
					</obj>
					<obj name="item" class="RQTargetPropertyType" version="1">
						<prop name="name">Target Type</prop>
						<prop name="PropClass">RQTargetProperty</prop>
						<prop name="AnalysisClass">Relative Quantification</prop>
						<prop name="IsChannelProperty">1</prop>
						<prop name="SelectorOrder">21</prop>
						<prop name="ShowInSelector">0</prop>
						<prop name="ShowInTable">0</prop>
						<prop name="TableOrder">21</prop>
					</obj>
					<obj name="item" class="RQSampleTargetPropertyType" version="1">
						<prop name="name">Combined Sample and Target Type</prop>
						<prop name="PropClass">RQSampleTargetProperty</prop>
						<prop name="AnalysisClass">Relative Quantification</prop>
						<prop name="IsChannelProperty">1</prop>
						<prop name="SelectorOrder">15</prop>
						<prop name="ShowInSelector">1</prop>
						<prop name="ShowInTable">1</prop>
						<prop name="TableOrder">15</prop>
					</obj>
					<obj name="item" class="SamplePropType" version="1">
						<prop name="name">Efficiency</prop>
						<prop name="PropClass">RQEffProp</prop>
						<prop name="AnalysisClass">Relative Quantification</prop>
						<prop name="IsChannelProperty">1</prop>
						<prop name="SelectorOrder">23</prop>
						<prop name="ShowInSelector">0</prop>
						<prop name="ShowInTable">1</prop>
						<prop name="TableOrder">23</prop>
					</obj>
					<obj name="item" class="GroupSampleTypePropertyTypeNoPos" version="1">
						<prop name="name">Scanning Sample Type</prop>
						<prop name="PropClass">GroupChannelTypeProp</prop>
						<prop name="AnalysisClass">Scanning</prop>
						<prop name="IsChannelProperty">1</prop>
						<prop name="SelectorOrder">24</prop>
						<prop name="ShowInSelector">0</prop>
						<prop name="ShowInTable">0</prop>
						<prop name="TableOrder">24</prop>
					</obj>
					<obj name="item" class="SamplePropType" version="1">
						<prop name="name">Scanning Genotype</prop>
						<prop name="PropClass">ChannelGenotype</prop>
						<prop name="AnalysisClass">Scanning</prop>
						<prop name="IsChannelProperty">1</prop>
						<prop name="SelectorOrder">25</prop>
						<prop name="ShowInSelector">0</prop>
						<prop name="ShowInTable">0</prop>
						<prop name="TableOrder">25</prop>
					</obj>
				</list>
			</obj>
			<obj name="SelectedChannels" class="TEMIntegerSet" version="1">
				<list name="Items" count="1">
					<prop name="Item">0</prop>
				</list>
			</obj>
			<obj name="AnalysisProperties" class="ExpPropList" version="1">
				<list name="emlist" count="3">
					<obj name="PropertyObject" class="EndptGenoExtExp" version="3">
						<prop name="PropertyTypeName">Endpt External Experiment</prop>
					</obj>
					<obj name="PropertyObject" class="RQExtRefProp" version="3">
						<prop name="PropertyTypeName">ExtRef</prop>
						<prop name="RefExpProg">-1</prop>
					</obj>
					<obj name="PropertyObject" class="QuantUnitsProp" version="3">
						<prop name="PropertyTypeName">Units</prop>
					</obj>
				</list>
			</obj>
			<obj name="SampleInfoList" class="SamplePropInfoList" version="1">
				<list name="emlist" count="96">
					<obj name="item" class="SamplePropInfo" version="1">
						<obj name="ChannelProperties" class="ChanPropList" version="2">
							<obj name="ChannelProperties" class="EMList" version="1">
								<list name="emlist" count="1">
									<obj name="item" class="PropertyList" version="1">
										<list name="emlist" count="12">
											<obj name="PropertyObject" class="RQSampleTargetProperty" version="4">
												<prop name="PropertyTypeName">Combined Sample and Target Type</prop>
												<prop name="Position">0</prop>
												<prop name="IsDefault">0</prop>
												<obj name="ChannelProp" class="ChannelProperty" version="1">
													<prop name="ChannelIdx">0</prop>
												</obj>
											</obj>
											<obj name="PropertyObject" class="QuantConcProperty" version="4">
												<prop name="PropertyTypeName">Concentration</prop>
												<prop name="Position">0</prop>
												<prop name="IsDefault">1</prop>
												<prop name="Concentration">0</prop>
												<obj name="ChannelProp" class="ChannelProperty" version="1">
													<prop name="ChannelIdx">0</prop>
												</obj>
												<prop name="ReadOnly">1</prop>
											</obj>
											<obj name="PropertyObject" class="QuantCpHighProp" version="4">
												<prop name="PropertyTypeName">Cp High</prop>
												<prop name="Position">0</prop>
												<prop name="IsDefault">1</prop>
												<prop name="CpRangeHigh">0</prop>
												<obj name="ChannelProp" class="ChannelProperty" version="1">
													<prop name="ChannelIdx">0</prop>
												</obj>
												<prop name="ReadOnly">0</prop>
											</obj>
											<obj name="PropertyObject" class="QuantCpLowProp" version="4">
												<prop name="PropertyTypeName">Cp Low</prop>
												<prop name="Position">0</prop>
												<prop name="IsDefault">1</prop>
												<prop name="CpRangeLow">0</prop>
												<obj name="ChannelProp" class="ChannelProperty" version="1">
													<prop name="ChannelIdx">0</prop>
												</obj>
												<prop name="ReadOnly">0</prop>
											</obj>
											<obj name="PropertyObject" class="RQEffProp" version="4">
												<prop name="PropertyTypeName">Efficiency</prop>
												<prop name="Position">0</prop>
												<prop name="IsDefault">1</prop>
												<prop name="Efficiency">2</prop>
												<obj name="ChannelProp" class="ChannelProperty" version="1">
													<prop name="ChannelIdx">0</prop>
												</obj>
											</obj>
											<obj name="PropertyObject" class="ChannelGenotype" version="4">
												<prop name="PropertyTypeName">Melt Geno Genotype</prop>
												<prop name="Position">0</prop>
												<prop name="IsDefault">1</prop>
												<prop name="ReadOnly">1</prop>
												<obj name="ChannelProp" class="ChannelProperty" version="1">
													<prop name="ChannelIdx">0</prop>
												</obj>
											</obj>
											<obj name="PropertyObject" class="GroupChannelTypeProp" version="4">
												<prop name="PropertyTypeName">Melt Geno Sample Type</prop>
												<prop name="Position">0</prop>
												<prop name="IsDefault">0</prop>
												<prop name="GroupSampleType">mstUnknown</prop>
												<obj name="ChannelProp" class="ChannelProperty" version="1">
													<prop name="ChannelIdx">0</prop>
												</obj>
											</obj>
											<obj name="PropertyObject" class="QuantSampleTypeProperty" version="4">
												<prop name="PropertyTypeName">Quantification Sample Type</prop>
												<prop name="Position">0</prop>
												<prop name="IsDefault">0</prop>
												<prop name="SampleType">qsPosCalibrator</prop>
												<obj name="ChannelProp" class="ChannelProperty" version="1">
													<prop name="ChannelIdx">0</prop>
												</obj>
											</obj>
											<obj name="PropertyObject" class="ChannelGenotype" version="4">
												<prop name="PropertyTypeName">Scanning Genotype</prop>
												<prop name="Position">0</prop>
												<prop name="IsDefault">1</prop>
												<prop name="ReadOnly">1</prop>
												<obj name="ChannelProp" class="ChannelProperty" version="1">
													<prop name="ChannelIdx">0</prop>
												</obj>
											</obj>
											<obj name="PropertyObject" class="GroupChannelTypeProp" version="4">
												<prop name="PropertyTypeName">Scanning Sample Type</prop>
												<prop name="Position">0</prop>
												<prop name="IsDefault">0</prop>
												<prop name="GroupSampleType">mstUnknown</prop>
												<obj name="ChannelProp" class="ChannelProperty" version="1">
													<prop name="ChannelIdx">0</prop>
												</obj>
											</obj>
											<obj name="PropertyObject" class="TargetName" version="4">
												<prop name="PropertyTypeName">Target Name</prop>
												<prop name="Position">0</prop>
												<prop name="IsDefault">0</prop>
												<prop name="name">ACT</prop>
												<obj name="ChannelProp" class="ChannelProperty" version="1">
													<prop name="ChannelIdx">0</prop>
												</obj>
											</obj>
											<obj name="PropertyObject" class="RQTargetProperty" version="4">
												<prop name="PropertyTypeName">Target Type</prop>
												<prop name="Position">0</prop>
												<prop name="IsDefault">0</prop>
												<prop name="TargetType">dtReference</prop>
												<obj name="ChannelProp" class="ChannelProperty" version="1">
													<prop name="ChannelIdx">0</prop>
												</obj>
											</obj>
										</list>
									</obj>
								</list>
							</obj>
						</obj>
						<prop name="ChannelPropertyCount">1</prop>
						<prop name="ContainerPosition">0</prop>
						<prop name="HasSampleProperties">1</prop>
						<obj name="SampleProperties" class="PropertyList" version="1">
							<list name="emlist" count="14">
								<obj name="PropertyObject" class="SamplePrefColor" version="4">
									<prop name="PropertyTypeName">Color</prop>
									<prop name="Position">0</prop>
									<prop name="IsDefault">0</prop>
									<prop name="Color">$00FF8000</prop>
								</obj>
								<obj name="PropertyObject" class="DominantChannelProp" version="4">
									<prop name="PropertyTypeName">Dominant Channel</prop>
									<prop name="Position">0</prop>
									<prop name="IsDefault">0</prop>
									<prop name="DominantChannel">0</prop>
								</obj>
								<obj name="PropertyObject" class="Genotype" version="4">
									<prop name="PropertyTypeName">EndPt Genotype</prop>
									<prop name="Position">0</prop>
									<prop name="IsDefault">1</prop>
									<prop name="ReadOnly">1</prop>
								</obj>
								<obj name="PropertyObject" class="GroupingSample" version="4">
									<prop name="PropertyTypeName">EndPt Sample Type</prop>
									<prop name="Position">0</prop>
									<prop name="IsDefault">0</prop>
									<prop name="GroupSampleType">mstUnknown</prop>
								</obj>
								<obj name="PropertyObject" class="SamplePrefLineStyle" version="4">
									<prop name="PropertyTypeName">Line Style</prop>
									<prop name="Position">0</prop>
									<prop name="IsDefault">0</prop>
									<prop name="LineStyle">psSolid</prop>
								</obj>
								<obj name="PropertyObject" class="GenSampleEditNotes" version="4">
									<prop name="PropertyTypeName">Notes</prop>
									<prop name="Position">0</prop>
									<prop name="IsDefault">1</prop>
								</obj>
								<obj name="PropertyObject" class="SamplePrefPointStyle" version="4">
									<prop name="PropertyTypeName">Point Style</prop>
									<prop name="Position">0</prop>
									<prop name="IsDefault">0</prop>
									<prop name="PointStyle">psNothing</prop>
								</obj>
								<obj name="PropertyObject" class="GenSampleEditPosition" version="4">
									<prop name="PropertyTypeName">Position</prop>
									<prop name="Position">0</prop>
									<prop name="IsDefault">1</prop>
								</obj>
								<obj name="PropertyObject" class="GenSampleEditReplicate" version="4">
									<prop name="PropertyTypeName">Replicate of</prop>
									<prop name="Position">0</prop>
									<prop name="IsDefault">0</prop>
									<prop name="ReplicateOf">0</prop>
								</obj>
								<obj name="PropertyObject" class="HTCSampleID" version="4">
									<prop name="PropertyTypeName">Sample ID</prop>
									<prop name="Position">0</prop>
									<prop name="IsDefault">1</prop>
								</obj>
								<obj name="PropertyObject" class="GenSampleEditName" version="4">
									<prop name="PropertyTypeName">Sample Name</prop>
									<prop name="Position">0</prop>
									<prop name="IsDefault">0</prop>
									<prop name="name">1.1N</prop>
								</obj>
								<obj name="PropertyObject" class="HTCSamplePrepNotes" version="4">
									<prop name="PropertyTypeName">Sample Prep Notes</prop>
									<prop name="Position">0</prop>
									<prop name="IsDefault">1</prop>
								</obj>
								<obj name="PropertyObject" class="GenSampleEditSubset" version="4">
									<prop name="PropertyTypeName">Subsets</prop>
									<prop name="Position">0</prop>
									<prop name="IsDefault">1</prop>
								</obj>
								<obj name="PropertyObject" class="SamplePrefWidth" version="5">
									<prop name="PropertyTypeName">Width</prop>
									<prop name="Position">0</prop>
									<prop name="IsDefault">1</prop>
									<prop name="Width">1</prop>
								</obj>
							</list>
						</obj>
					</obj>
					<obj name="item" class="SamplePropInfo" version="1">
						<obj name="ChannelProperties" class="ChanPropList" version="2">
							<obj name="ChannelProperties" class="EMList" version="1">
								<list name="emlist" count="1">
									<obj name="item" class="PropertyList" version="1">
										<list name="emlist" count="12">
											<obj name="PropertyObject" class="RQSampleTargetProperty" version="4">
												<prop name="PropertyTypeName">Combined Sample and Target Type</prop>
												<prop name="Position">1</prop>
												<prop name="IsDefault">0</prop>
												<obj name="ChannelProp" class="ChannelProperty" version="1">
													<prop name="ChannelIdx">0</prop>
												</obj>
											</obj>
											<obj name="PropertyObject" class="QuantConcProperty" version="4">
												<prop name="PropertyTypeName">Concentration</prop>
												<prop name="Position">1</prop>
												<prop name="IsDefault">1</prop>
												<prop name="Concentration">0</prop>
												<obj name="ChannelProp" class="ChannelProperty" version="1">
													<prop name="ChannelIdx">0</prop>
												</obj>
												<prop name="ReadOnly">1</prop>
											</obj>
											<obj name="PropertyObject" class="QuantCpHighProp" version="4">
												<prop name="PropertyTypeName">Cp High</prop>
												<prop name="Position">1</prop>
												<prop name="IsDefault">1</prop>
												<prop name="CpRangeHigh">0</prop>
												<obj name="ChannelProp" class="ChannelProperty" version="1">
													<prop name="ChannelIdx">0</prop>
												</obj>
												<prop name="ReadOnly">0</prop>
											</obj>
											<obj name="PropertyObject" class="QuantCpLowProp" version="4">
												<prop name="PropertyTypeName">Cp Low</prop>
												<prop name="Position">1</prop>
												<prop name="IsDefault">1</prop>
												<prop name="CpRangeLow">0</prop>
												<obj name="ChannelProp" class="ChannelProperty" version="1">
													<prop name="ChannelIdx">0</prop>
												</obj>
												<prop name="ReadOnly">0</prop>
											</obj>
											<obj name="PropertyObject" class="RQEffProp" version="4">
												<prop name="PropertyTypeName">Efficiency</prop>
												<prop name="Position">1</prop>
												<prop name="IsDefault">1</prop>
												<prop name="Efficiency">2</prop>
												<obj name="ChannelProp" class="ChannelProperty" version="1">
													<prop name="ChannelIdx">0</prop>
												</obj>
											</obj>
											<obj name="PropertyObject" class="ChannelGenotype" version="4">
												<prop name="PropertyTypeName">Melt Geno Genotype</prop>
												<prop name="Position">1</prop>
												<prop name="IsDefault">1</prop>
												<prop name="ReadOnly">1</prop>
												<obj name="ChannelProp" class="ChannelProperty" version="1">
													<prop name="ChannelIdx">0</prop>
												</obj>
											</obj>
											<obj name="PropertyObject" class="GroupChannelTypeProp" version="4">
												<prop name="PropertyTypeName">Melt Geno Sample Type</prop>
												<prop name="Position">1</prop>
												<prop name="IsDefault">0</prop>
												<prop name="GroupSampleType">mstUnknown</prop>
												<obj name="ChannelProp" class="ChannelProperty" version="1">
													<prop name="ChannelIdx">0</prop>
												</obj>
											</obj>
											<obj name="PropertyObject" class="QuantSampleTypeProperty" version="4">
												<prop name="PropertyTypeName">Quantification Sample Type</prop>
												<prop name="Position">1</prop>
												<prop name="IsDefault">0</prop>
												<prop name="SampleType">qsPosCalibrator</prop>
												<obj name="ChannelProp" class="ChannelProperty" version="1">
													<prop name="ChannelIdx">0</prop>
												</obj>
											</obj>
											<obj name="PropertyObject" class="ChannelGenotype" version="4">
												<prop name="PropertyTypeName">Scanning Genotype</prop>
												<prop name="Position">1</prop>
												<prop name="IsDefault">1</prop>
												<prop name="ReadOnly">1</prop>
												<obj name="ChannelProp" class="ChannelProperty" version="1">
													<prop name="ChannelIdx">0</prop>
												</obj>
											</obj>
											<obj name="PropertyObject" class="GroupChannelTypeProp" version="4">
												<prop name="PropertyTypeName">Scanning Sample Type</prop>
												<prop name="Position">1</prop>
												<prop name="IsDefault">0</prop>
												<prop name="GroupSampleType">mstUnknown</prop>
												<obj name="ChannelProp" class="ChannelProperty" version="1">
													<prop name="ChannelIdx">0</prop>
												</obj>
											</obj>
											<obj name="PropertyObject" class="TargetName" version="4">
												<prop name="PropertyTypeName">Target Name</prop>
												<prop name="Position">1</prop>
												<prop name="IsDefault">0</prop>
												<prop name="name">ACT</prop>
												<obj name="ChannelProp" class="ChannelProperty" version="1">
													<prop name="ChannelIdx">0</prop>
												</obj>
											</obj>
											<obj name="PropertyObject" class="RQTargetProperty" version="4">
												<prop name="PropertyTypeName">Target Type</prop>
												<prop name="Position">1</prop>
												<prop name="IsDefault">0</prop>
												<prop name="TargetType">dtReference</prop>
												<obj name="ChannelProp" class="ChannelProperty" version="1">
													<prop name="ChannelIdx">0</prop>
												</obj>
											</obj>
										</list>
									</obj>
								</list>
							</obj>
						</obj>
						<prop name="ChannelPropertyCount">1</prop>
						<prop name="ContainerPosition">1</prop>
						<prop name="HasSampleProperties">1</prop>
						<obj name="SampleProperties" class="PropertyList" version="1">
							<list name="emlist" count="14">
								<obj name="PropertyObject" class="SamplePrefColor" version="4">
									<prop name="PropertyTypeName">Color</prop>
									<prop name="Position">1</prop>
									<prop name="IsDefault">0</prop>
									<prop name="Color">clRed</prop>
								</obj>
								<obj name="PropertyObject" class="DominantChannelProp" version="4">
									<prop name="PropertyTypeName">Dominant Channel</prop>
									<prop name="Position">1</prop>
									<prop name="IsDefault">0</prop>
									<prop name="DominantChannel">0</prop>
								</obj>
								<obj name="PropertyObject" class="Genotype" version="4">
									<prop name="PropertyTypeName">EndPt Genotype</prop>
									<prop name="Position">1</prop>
									<prop name="IsDefault">1</prop>
									<prop name="ReadOnly">1</prop>
								</obj>
								<obj name="PropertyObject" class="GroupingSample" version="4">
									<prop name="PropertyTypeName">EndPt Sample Type</prop>
									<prop name="Position">1</prop>
									<prop name="IsDefault">0</prop>
									<prop name="GroupSampleType">mstUnknown</prop>
								</obj>
								<obj name="PropertyObject" class="SamplePrefLineStyle" version="4">
									<prop name="PropertyTypeName">Line Style</prop>
									<prop name="Position">1</prop>
									<prop name="IsDefault">0</prop>
									<prop name="LineStyle">psSolid</prop>
								</obj>
								<obj name="PropertyObject" class="GenSampleEditNotes" version="4">
									<prop name="PropertyTypeName">Notes</prop>
									<prop name="Position">1</prop>
									<prop name="IsDefault">1</prop>
								</obj>
								<obj name="PropertyObject" class="SamplePrefPointStyle" version="4">
									<prop name="PropertyTypeName">Point Style</prop>
									<prop name="Position">1</prop>
									<prop name="IsDefault">0</prop>
									<prop name="PointStyle">psNothing</prop>
								</obj>
								<obj name="PropertyObject" class="GenSampleEditPosition" version="4">
									<prop name="PropertyTypeName">Position</prop>
									<prop name="Position">1</prop>
									<prop name="IsDefault">1</prop>
								</obj>
								<obj name="PropertyObject" class="GenSampleEditReplicate" version="4">
									<prop name="PropertyTypeName">Replicate of</prop>
									<prop name="Position">1</prop>
									<prop name="IsDefault">0</prop>
									<prop name="ReplicateOf">0</prop>
								</obj>
								<obj name="PropertyObject" class="HTCSampleID" version="4">
									<prop name="PropertyTypeName">Sample ID</prop>
									<prop name="Position">1</prop>
									<prop name="IsDefault">1</prop>
								</obj>
								<obj name="PropertyObject" class="GenSampleEditName" version="4">
									<prop name="PropertyTypeName">Sample Name</prop>
									<prop name="Position">1</prop>
									<prop name="IsDefault">0</prop>
									<prop name="name">1.1N</prop>
								</obj>
								<obj name="PropertyObject" class="HTCSamplePrepNotes" version="4">
									<prop name="PropertyTypeName">Sample Prep Notes</prop>
									<prop name="Position">1</prop>
									<prop name="IsDefault">1</prop>
								</obj>
								<obj name="PropertyObject" class="GenSampleEditSubset" version="4">
									<prop name="PropertyTypeName">Subsets</prop>
									<prop name="Position">1</prop>
									<prop name="IsDefault">1</prop>
								</obj>
								<obj name="PropertyObject" class="SamplePrefWidth" version="5">
									<prop name="PropertyTypeName">Width</prop>
									<prop name="Position">1</prop>
									<prop name="IsDefault">1</prop>
									<prop name="Width">1</prop>
								</obj>
							</list>
						</obj>
					</obj>
					<obj name="item" class="SamplePropInfo" version="1">
						<obj name="ChannelProperties" class="ChanPropList" version="2">
							<obj name="ChannelProperties" class="EMList" version="1">
								<list name="emlist" count="1">
									<obj name="item" class="PropertyList" version="1">
										<list name="emlist" count="12">
											<obj name="PropertyObject" class="RQSampleTargetProperty" version="4">
												<prop name="PropertyTypeName">Combined Sample and Target Type</prop>
												<prop name="Position">2</prop>
												<prop name="IsDefault">0</prop>
												<obj name="ChannelProp" class="ChannelProperty" version="1">
													<prop name="ChannelIdx">0</prop>
												</obj>
											</obj>
											<obj name="PropertyObject" class="QuantConcProperty" version="4">
												<prop name="PropertyTypeName">Concentration</prop>
												<prop name="Position">2</prop>
												<prop name="IsDefault">1</prop>
												<prop name="Concentration">0</prop>
												<obj name="ChannelProp" class="ChannelProperty" version="1">
													<prop name="ChannelIdx">0</prop>
												</obj>
												<prop name="ReadOnly">1</prop>
											</obj>
											<obj name="PropertyObject" class="QuantCpHighProp" version="4">
												<prop name="PropertyTypeName">Cp High</prop>
												<prop name="Position">2</prop>
												<prop name="IsDefault">1</prop>
												<prop name="CpRangeHigh">0</prop>
												<obj name="ChannelProp" class="ChannelProperty" version="1">
													<prop name="ChannelIdx">0</prop>
												</obj>
												<prop name="ReadOnly">0</prop>
											</obj>
											<obj name="PropertyObject" class="QuantCpLowProp" version="4">
												<prop name="PropertyTypeName">Cp Low</prop>
												<prop name="Position">2</prop>
												<prop name="IsDefault">1</prop>
												<prop name="CpRangeLow">0</prop>
												<obj name="ChannelProp" class="ChannelProperty" version="1">
													<prop name="ChannelIdx">0</prop>
												</obj>
												<prop name="ReadOnly">0</prop>
											</obj>
											<obj name="PropertyObject" class="RQEffProp" version="4">
												<prop name="PropertyTypeName">Efficiency</prop>
												<prop name="Position">2</prop>
												<prop name="IsDefault">1</prop>
												<prop name="Efficiency">2</prop>
												<obj name="ChannelProp" class="ChannelProperty" version="1">
													<prop name="ChannelIdx">0</prop>
												</obj>
											</obj>
											<obj name="PropertyObject" class="ChannelGenotype" version="4">
												<prop name="PropertyTypeName">Melt Geno Genotype</prop>
												<prop name="Position">2</prop>
												<prop name="IsDefault">1</prop>
												<prop name="ReadOnly">1</prop>
												<obj name="ChannelProp" class="ChannelProperty" version="1">
													<prop name="ChannelIdx">0</prop>
												</obj>
											</obj>
											<obj name="PropertyObject" class="GroupChannelTypeProp" version="4">
												<prop name="PropertyTypeName">Melt Geno Sample Type</prop>
												<prop name="Position">2</prop>
												<prop name="IsDefault">0</prop>
												<prop name="GroupSampleType">mstUnknown</prop>
												<obj name="ChannelProp" class="ChannelProperty" version="1">
													<prop name="ChannelIdx">0</prop>
												</obj>
											</obj>
											<obj name="PropertyObject" class="QuantSampleTypeProperty" version="4">
												<prop name="PropertyTypeName">Quantification Sample Type</prop>
												<prop name="Position">2</prop>
												<prop name="IsDefault">0</prop>
												<prop name="SampleType">qsPosCalibrator</prop>
												<obj name="ChannelProp" class="ChannelProperty" version="1">
													<prop name="ChannelIdx">0</prop>
												</obj>
											</obj>
											<obj name="PropertyObject" class="ChannelGenotype" version="4">
												<prop name="PropertyTypeName">Scanning Genotype</prop>
												<prop name="Position">2</prop>
												<prop name="IsDefault">1</prop>
												<prop name="ReadOnly">1</prop>
												<obj name="ChannelProp" class="ChannelProperty" version="1">
													<prop name="ChannelIdx">0</prop>
												</obj>
											</obj>
											<obj name="PropertyObject" class="GroupChannelTypeProp" version="4">
												<prop name="PropertyTypeName">Scanning Sample Type</prop>
												<prop name="Position">2</prop>
												<prop name="IsDefault">0</prop>
												<prop name="GroupSampleType">mstUnknown</prop>
												<obj name="ChannelProp" class="ChannelProperty" version="1">
													<prop name="ChannelIdx">0</prop>
												</obj>
											</obj>
											<obj name="PropertyObject" class="TargetName" version="4">
												<prop name="PropertyTypeName">Target Name</prop>
												<prop name="Position">2</prop>
												<prop name="IsDefault">0</prop>
												<prop name="name">ACT</prop>
												<obj name="ChannelProp" class="ChannelProperty" version="1">
													<prop name="ChannelIdx">0</prop>
												</obj>
											</obj>
											<obj name="PropertyObject" class="RQTargetProperty" version="4">
												<prop name="PropertyTypeName">Target Type</prop>
												<prop name="Position">2</prop>
												<prop name="IsDefault">0</prop>
												<prop name="TargetType">dtReference</prop>
												<obj name="ChannelProp" class="ChannelProperty" version="1">
													<prop name="ChannelIdx">0</prop>
												</obj>
											</obj>
										</list>
									</obj>
								</list>
							</obj>
						</obj>
						<prop name="ChannelPropertyCount">1</prop>
						<prop name="ContainerPosition">2</prop>
						<prop name="HasSampleProperties">1</prop>
						<obj name="SampleProperties" class="PropertyList" version="1">
							<list name="emlist" count="14">
								<obj name="PropertyObject" class="SamplePrefColor" version="4">
									<prop name="PropertyTypeName">Color</prop>
									<prop name="Position">2</prop>
									<prop name="IsDefault">0</prop>
									<prop name="Color">$0030D700</prop>
								</obj>
								<obj name="PropertyObject" class="DominantChannelProp" version="4">
									<prop name="PropertyTypeName">Dominant Channel</prop>
									<prop name="Position">2</prop>
									<prop name="IsDefault">0</prop>
									<prop name="DominantChannel">0</prop>
								</obj>
								<obj name="PropertyObject" class="Genotype" version="4">
									<prop name="PropertyTypeName">EndPt Genotype</prop>
									<prop name="Position">2</prop>
									<prop name="IsDefault">1</prop>
									<prop name="ReadOnly">1</prop>
								</obj>
								<obj name="PropertyObject" class="GroupingSample" version="4">
									<prop name="PropertyTypeName">EndPt Sample Type</prop>
									<prop name="Position">2</prop>
									<prop name="IsDefault">0</prop>
									<prop name="GroupSampleType">mstUnknown</prop>
								</obj>
								<obj name="PropertyObject" class="SamplePrefLineStyle" version="4">
									<prop name="PropertyTypeName">Line Style</prop>
									<prop name="Position">2</prop>
									<prop name="IsDefault">0</prop>
									<prop name="LineStyle">psSolid</prop>
								</obj>
								<obj name="PropertyObject" class="GenSampleEditNotes" version="4">
									<prop name="PropertyTypeName">Notes</prop>
									<prop name="Position">2</prop>
									<prop name="IsDefault">1</prop>
								</obj>
								<obj name="PropertyObject" class="SamplePrefPointStyle" version="4">
									<prop name="PropertyTypeName">Point Style</prop>
									<prop name="Position">2</prop>
									<prop name="IsDefault">0</prop>
									<prop name="PointStyle">psNothing</prop>
								</obj>
								<obj name="PropertyObject" class="GenSampleEditPosition" version="4">
									<prop name="PropertyTypeName">Position</prop>
									<prop name="Position">2</prop>
									<prop name="IsDefault">1</prop>
								</obj>
								<obj name="PropertyObject" class="GenSampleEditReplicate" version="4">
									<prop name="PropertyTypeName">Replicate of</prop>
									<prop name="Position">2</prop>
									<prop name="IsDefault">0</prop>
									<prop name="ReplicateOf">0</prop>
								</obj>
								<obj name="PropertyObject" class="HTCSampleID" version="4">
									<prop name="PropertyTypeName">Sample ID</prop>
									<prop name="Position">2</prop>
									<prop name="IsDefault">1</prop>
								</obj>
								<obj name="PropertyObject" class="GenSampleEditName" version="4">
									<prop name="PropertyTypeName">Sample Name</prop>
									<prop name="Position">2</prop>
									<prop name="IsDefault">0</prop>
									<prop name="name">1.1N</prop>
								</obj>
								<obj name="PropertyObject" class="HTCSamplePrepNotes" version="4">
									<prop name="PropertyTypeName">Sample Prep Notes</prop>
									<prop name="Position">2</prop>
									<prop name="IsDefault">1</prop>
								</obj>
								<obj name="PropertyObject" class="GenSampleEditSubset" version="4">
									<prop name="PropertyTypeName">Subsets</prop>
									<prop name="Position">2</prop>
									<prop name="IsDefault">1</prop>
								</obj>
								<obj name="PropertyObject" class="SamplePrefWidth" version="5">
									<prop name="PropertyTypeName">Width</prop>
									<prop name="Position">2</prop>
									<prop name="IsDefault">1</prop>
									<prop name="Width">1</prop>
								</obj>
							</list>
						</obj>
					</obj>
					<obj name="item" class="SamplePropInfo" version="1">
						<obj name="ChannelProperties" class="ChanPropList" version="2">
							<obj name="ChannelProperties" class="EMList" version="1">
								<list name="emlist" count="1">
									<obj name="item" class="PropertyList" version="1">
										<list name="emlist" count="12">
											<obj name="PropertyObject" class="RQSampleTargetProperty" version="4">
												<prop name="PropertyTypeName">Combined Sample and Target Type</prop>
												<prop name="Position">3</prop>
												<prop name="IsDefault">0</prop>
												<obj name="ChannelProp" class="ChannelProperty" version="1">
													<prop name="ChannelIdx">0</prop>
												</obj>
											</obj>
											<obj name="PropertyObject" class="QuantConcProperty" version="4">
												<prop name="PropertyTypeName">Concentration</prop>
												<prop name="Position">3</prop>
												<prop name="IsDefault">1</prop>
												<prop name="Concentration">0</prop>
												<obj name="ChannelProp" class="ChannelProperty" version="1">
													<prop name="ChannelIdx">0</prop>
												</obj>
												<prop name="ReadOnly">1</prop>
											</obj>
											<obj name="PropertyObject" class="QuantCpHighProp" version="4">
												<prop name="PropertyTypeName">Cp High</prop>
												<prop name="Position">3</prop>
												<prop name="IsDefault">1</prop>
												<prop name="CpRangeHigh">0</prop>
												<obj name="ChannelProp" class="ChannelProperty" version="1">
													<prop name="ChannelIdx">0</prop>
												</obj>
												<prop name="ReadOnly">0</prop>
											</obj>
											<obj name="PropertyObject" class="QuantCpLowProp" version="4">
												<prop name="PropertyTypeName">Cp Low</prop>
												<prop name="Position">3</prop>
												<prop name="IsDefault">1</prop>
												<prop name="CpRangeLow">0</prop>
												<obj name="ChannelProp" class="ChannelProperty" version="1">
													<prop name="ChannelIdx">0</prop>
												</obj>
												<prop name="ReadOnly">0</prop>
											</obj>
											<obj name="PropertyObject" class="RQEffProp" version="4">
												<prop name="PropertyTypeName">Efficiency</prop>
												<prop name="Position">3</prop>
												<prop name="IsDefault">1</prop>
												<prop name="Efficiency">2</prop>
												<obj name="ChannelProp" class="ChannelProperty" version="1">
													<prop name="ChannelIdx">0</prop>
												</obj>
											</obj>
											<obj name="PropertyObject" class="ChannelGenotype" version="4">
												<prop name="PropertyTypeName">Melt Geno Genotype</prop>
												<prop name="Position">3</prop>
												<prop name="IsDefault">1</prop>
												<prop name="ReadOnly">1</prop>
												<obj name="ChannelProp" class="ChannelProperty" version="1">
													<prop name="ChannelIdx">0</prop>
												</obj>
											</obj>
											<obj name="PropertyObject" class="GroupChannelTypeProp" version="4">
												<prop name="PropertyTypeName">Melt Geno Sample Type</prop>
												<prop name="Position">3</prop>
												<prop name="IsDefault">0</prop>
												<prop name="GroupSampleType">mstUnknown</prop>
												<obj name="ChannelProp" class="ChannelProperty" version="1">
													<prop name="ChannelIdx">0</prop>
												</obj>
											</obj>
											<obj name="PropertyObject" class="QuantSampleTypeProperty" version="4">
												<prop name="PropertyTypeName">Quantification Sample Type</prop>
												<prop name="Position">3</prop>
												<prop name="IsDefault">0</prop>
												<prop name="SampleType">qsPosCalibrator</prop>
												<obj name="ChannelProp" class="ChannelProperty" version="1">
													<prop name="ChannelIdx">0</prop>
												</obj>
											</obj>
											<obj name="PropertyObject" class="ChannelGenotype" version="4">
												<prop name="PropertyTypeName">Scanning Genotype</prop>
												<prop name="Position">3</prop>
												<prop name="IsDefault">1</prop>
												<prop name="ReadOnly">1</prop>
												<obj name="ChannelProp" class="ChannelProperty" version="1">
													<prop name="ChannelIdx">0</prop>
												</obj>
											</obj>
											<obj name="PropertyObject" class="GroupChannelTypeProp" version="4">
												<prop name="PropertyTypeName">Scanning Sample Type</prop>
												<prop name="Position">3</prop>
												<prop name="IsDefault">0</prop>
												<prop name="GroupSampleType">mstUnknown</prop>
												<obj name="ChannelProp" class="ChannelProperty" version="1">
													<prop name="ChannelIdx">0</prop>
												</obj>
											</obj>
											<obj name="PropertyObject" class="TargetName" version="4">
												<prop name="PropertyTypeName">Target Name</prop>
												<prop name="Position">3</prop>
												<prop name="IsDefault">0</prop>
												<prop name="name">C1QTNF1</prop>
												<obj name="ChannelProp" class="ChannelProperty" version="1">
													<prop name="ChannelIdx">0</prop>
												</obj>
											</obj>
											<obj name="PropertyObject" class="RQTargetProperty" version="4">
												<prop name="PropertyTypeName">Target Type</prop>
												<prop name="Position">3</prop>
												<prop name="IsDefault">0</prop>
												<prop name="TargetType">dtTarget</prop>
												<obj name="ChannelProp" class="ChannelProperty" version="1">
													<prop name="ChannelIdx">0</prop>
												</obj>
											</obj>
										</list>
									</obj>
								</list>
							</obj>
						</obj>
						<prop name="ChannelPropertyCount">1</prop>
						<prop name="ContainerPosition">3</prop>
						<prop name="HasSampleProperties">1</prop>
						<obj name="SampleProperties" class="PropertyList" version="1">
							<list name="emlist" count="14">
								<obj name="PropertyObject" class="SamplePrefColor" version="4">
									<prop name="PropertyTypeName">Color</prop>
									<prop name="Position">3</prop>
									<prop name="IsDefault">0</prop>
									<prop name="Color">clFuchsia</prop>
								</obj>
								<obj name="PropertyObject" class="DominantChannelProp" version="4">
									<prop name="PropertyTypeName">Dominant Channel</prop>
									<prop name="Position">3</prop>
									<prop name="IsDefault">0</prop>
									<prop name="DominantChannel">0</prop>
								</obj>
								<obj name="PropertyObject" class="Genotype" version="4">
									<prop name="PropertyTypeName">EndPt Genotype</prop>
									<prop name="Position">3</prop>
									<prop name="IsDefault">1</prop>
									<prop name="ReadOnly">1</prop>
								</obj>
								<obj name="PropertyObject" class="GroupingSample" version="4">
									<prop name="PropertyTypeName">EndPt Sample Type</prop>
									<prop name="Position">3</prop>
									<prop name="IsDefault">0</prop>
									<prop name="GroupSampleType">mstUnknown</prop>
								</obj>
								<obj name="PropertyObject" class="SamplePrefLineStyle" version="4">
									<prop name="PropertyTypeName">Line Style</prop>
									<prop name="Position">3</prop>
									<prop name="IsDefault">0</prop>
									<prop name="LineStyle">psSolid</prop>
								</obj>
								<obj name="PropertyObject" class="GenSampleEditNotes" version="4">
									<prop name="PropertyTypeName">Notes</prop>
									<prop name="Position">3</prop>
									<prop name="IsDefault">1</prop>
								</obj>
								<obj name="PropertyObject" class="SamplePrefPointStyle" version="4">
									<prop name="PropertyTypeName">Point Style</prop>
									<prop name="Position">3</prop>
									<prop name="IsDefault">0</prop>
									<prop name="PointStyle">psNothing</prop>
								</obj>
								<obj name="PropertyObject" class="GenSampleEditPosition" version="4">
									<prop name="PropertyTypeName">Position</prop>
									<prop name="Position">3</prop>
									<prop name="IsDefault">1</prop>
								</obj>
								<obj name="PropertyObject" class="GenSampleEditReplicate" version="4">
									<prop name="PropertyTypeName">Replicate of</prop>
									<prop name="Position">3</prop>
									<prop name="IsDefault">0</prop>
									<prop name="ReplicateOf">3</prop>
								</obj>
								<obj name="PropertyObject" class="HTCSampleID" version="4">
									<prop name="PropertyTypeName">Sample ID</prop>
									<prop name="Position">3</prop>
									<prop name="IsDefault">1</prop>
								</obj>
								<obj name="PropertyObject" class="GenSampleEditName" version="4">
									<prop name="PropertyTypeName">Sample Name</prop>
									<prop name="Position">3</prop>
									<prop name="IsDefault">0</prop>
									<prop name="name">1.1N</prop>
								</obj>
								<obj name="PropertyObject" class="HTCSamplePrepNotes" version="4">
									<prop name="PropertyTypeName">Sample Prep Notes</prop>
									<prop name="Position">3</prop>
									<prop name="IsDefault">1</prop>
								</obj>
								<obj name="PropertyObject" class="GenSampleEditSubset" version="4">
									<prop name="PropertyTypeName">Subsets</prop>
									<prop name="Position">3</prop>
									<prop name="IsDefault">1</prop>
								</obj>
								<obj name="PropertyObject" class="SamplePrefWidth" version="5">
									<prop name="PropertyTypeName">Width</prop>
									<prop name="Position">3</prop>
									<prop name="IsDefault">1</prop>
									<prop name="Width">1</prop>
								</obj>
							</list>
						</obj>
					</obj>
					<obj name="item" class="SamplePropInfo" version="1">
						<obj name="ChannelProperties" class="ChanPropList" version="2">
							<obj name="ChannelProperties" class="EMList" version="1">
								<list name="emlist" count="1">
									<obj name="item" class="PropertyList" version="1">
										<list name="emlist" count="12">
											<obj name="PropertyObject" class="RQSampleTargetProperty" version="4">
												<prop name="PropertyTypeName">Combined Sample and Target Type</prop>
												<prop name="Position">4</prop>
												<prop name="IsDefault">0</prop>
												<obj name="ChannelProp" class="ChannelProperty" version="1">
													<prop name="ChannelIdx">0</prop>
												</obj>
											</obj>
											<obj name="PropertyObject" class="QuantConcProperty" version="4">
												<prop name="PropertyTypeName">Concentration</prop>
												<prop name="Position">4</prop>
												<prop name="IsDefault">1</prop>
												<prop name="Concentration">0</prop>
												<obj name="ChannelProp" class="ChannelProperty" version="1">
													<prop name="ChannelIdx">0</prop>
												</obj>
												<prop name="ReadOnly">1</prop>
											</obj>
											<obj name="PropertyObject" class="QuantCpHighProp" version="4">
												<prop name="PropertyTypeName">Cp High</prop>
												<prop name="Position">4</prop>
												<prop name="IsDefault">1</prop>
												<prop name="CpRangeHigh">0</prop>
												<obj name="ChannelProp" class="ChannelProperty" version="1">
													<prop name="ChannelIdx">0</prop>
												</obj>
												<prop name="ReadOnly">0</prop>
											</obj>
											<obj name="PropertyObject" class="QuantCpLowProp" version="4">
												<prop name="PropertyTypeName">Cp Low</prop>
												<prop name="Position">4</prop>
												<prop name="IsDefault">1</prop>
												<prop name="CpRangeLow">0</prop>
												<obj name="ChannelProp" class="ChannelProperty" version="1">
													<prop name="ChannelIdx">0</prop>
												</obj>
												<prop name="ReadOnly">0</prop>
											</obj>
											<obj name="PropertyObject" class="RQEffProp" version="4">
												<prop name="PropertyTypeName">Efficiency</prop>
												<prop name="Position">4</prop>
												<prop name="IsDefault">1</prop>
												<prop name="Efficiency">2</prop>
												<obj name="ChannelProp" class="ChannelProperty" version="1">
													<prop name="ChannelIdx">0</prop>
												</obj>
											</obj>
											<obj name="PropertyObject" class="ChannelGenotype" version="4">
												<prop name="PropertyTypeName">Melt Geno Genotype</prop>
												<prop name="Position">4</prop>
												<prop name="IsDefault">1</prop>
												<prop name="ReadOnly">1</prop>
												<obj name="ChannelProp" class="ChannelProperty" version="1">
													<prop name="ChannelIdx">0</prop>
												</obj>
											</obj>
											<obj name="PropertyObject" class="GroupChannelTypeProp" version="4">
												<prop name="PropertyTypeName">Melt Geno Sample Type</prop>
												<prop name="Position">4</prop>
												<prop name="IsDefault">0</prop>
												<prop name="GroupSampleType">mstUnknown</prop>
												<obj name="ChannelProp" class="ChannelProperty" version="1">
													<prop name="ChannelIdx">0</prop>
												</obj>
											</obj>
											<obj name="PropertyObject" class="QuantSampleTypeProperty" version="4">
												<prop name="PropertyTypeName">Quantification Sample Type</prop>
												<prop name="Position">4</prop>
												<prop name="IsDefault">0</prop>
												<prop name="SampleType">qsPosCalibrator</prop>
												<obj name="ChannelProp" class="ChannelProperty" version="1">
													<prop name="ChannelIdx">0</prop>
												</obj>
											</obj>
											<obj name="PropertyObject" class="ChannelGenotype" version="4">
												<prop name="PropertyTypeName">Scanning Genotype</prop>
												<prop name="Position">4</prop>
												<prop name="IsDefault">1</prop>
												<prop name="ReadOnly">1</prop>
												<obj name="ChannelProp" class="ChannelProperty" version="1">
													<prop name="ChannelIdx">0</prop>
												</obj>
											</obj>
											<obj name="PropertyObject" class="GroupChannelTypeProp" version="4">
												<prop name="PropertyTypeName">Scanning Sample Type</prop>
												<prop name="Position">4</prop>
												<prop name="IsDefault">0</prop>
												<prop name="GroupSampleType">mstUnknown</prop>
												<obj name="ChannelProp" class="ChannelProperty" version="1">
													<prop name="ChannelIdx">0</prop>
												</obj>
											</obj>
											<obj name="PropertyObject" class="TargetName" version="4">
												<prop name="PropertyTypeName">Target Name</prop>
												<prop name="Position">4</prop>
												<prop name="IsDefault">0</prop>
												<prop name="name">C1QTNF1</prop>
												<obj name="ChannelProp" class="ChannelProperty" version="1">
													<prop name="ChannelIdx">0</prop>
												</obj>
											</obj>
											<obj name="PropertyObject" class="RQTargetProperty" version="4">
												<prop name="PropertyTypeName">Target Type</prop>
												<prop name="Position">4</prop>
												<prop name="IsDefault">0</prop>
												<prop name="TargetType">dtTarget</prop>
												<obj name="ChannelProp" class="ChannelProperty" version="1">
													<prop name="ChannelIdx">0</prop>
												</obj>
											</obj>
										</list>
									</obj>
								</list>
							</obj>
						</obj>
						<prop name="ChannelPropertyCount">1</prop>
						<prop name="ContainerPosition">4</prop>
						<prop name="HasSampleProperties">1</prop>
						<obj name="SampleProperties" class="PropertyList" version="1">
							<list name="emlist" count="14">
								<obj name="PropertyObject" class="SamplePrefColor" version="4">
									<prop name="PropertyTypeName">Color</prop>
									<prop name="Position">4</prop>
									<prop name="IsDefault">0</prop>
									<prop name="Color">clGray</prop>
								</obj>
								<obj name="PropertyObject" class="DominantChannelProp" version="4">
									<prop name="PropertyTypeName">Dominant Channel</prop>
									<prop name="Position">4</prop>
									<prop name="IsDefault">0</prop>
									<prop name="DominantChannel">0</prop>
								</obj>
								<obj name="PropertyObject" class="Genotype" version="4">
									<prop name="PropertyTypeName">EndPt Genotype</prop>
									<prop name="Position">4</prop>
									<prop name="IsDefault">1</prop>
									<prop name="ReadOnly">1</prop>
								</obj>
								<obj name="PropertyObject" class="GroupingSample" version="4">
									<prop name="PropertyTypeName">EndPt Sample Type</prop>
									<prop name="Position">4</prop>
									<prop name="IsDefault">0</prop>
									<prop name="GroupSampleType">mstUnknown</prop>
								</obj>
								<obj name="PropertyObject" class="SamplePrefLineStyle" version="4">
									<prop name="PropertyTypeName">Line Style</prop>
									<prop name="Position">4</prop>
									<prop name="IsDefault">0</prop>
									<prop name="LineStyle">psSolid</prop>
								</obj>
								<obj name="PropertyObject" class="GenSampleEditNotes" version="4">
									<prop name="PropertyTypeName">Notes</prop>
									<prop name="Position">4</prop>
									<prop name="IsDefault">1</prop>
								</obj>
								<obj name="PropertyObject" class="SamplePrefPointStyle" version="4">
									<prop name="PropertyTypeName">Point Style</prop>
									<prop name="Position">4</prop>
									<prop name="IsDefault">0</prop>
									<prop name="PointStyle">psNothing</prop>
								</obj>
								<obj name="PropertyObject" class="GenSampleEditPosition" version="4">
									<prop name="PropertyTypeName">Position</prop>
									<prop name="Position">4</prop>
									<prop name="IsDefault">1</prop>
								</obj>
								<obj name="PropertyObject" class="GenSampleEditReplicate" version="4">
									<prop name="PropertyTypeName">Replicate of</prop>
									<prop name="Position">4</prop>
									<prop name="IsDefault">0</prop>
									<prop name="ReplicateOf">3</prop>
								</obj>
								<obj name="PropertyObject" class="HTCSampleID" version="4">
									<prop name="PropertyTypeName">Sample ID</prop>
									<prop name="Position">4</prop>
									<prop name="IsDefault">1</prop>
								</obj>
								<obj name="PropertyObject" class="GenSampleEditName" version="4">
									<prop name="PropertyTypeName">Sample Name</prop>
									<prop name="Position">4</prop>
									<prop name="IsDefault">0</prop>
									<prop name="name">1.1N</prop>
								</obj>
								<obj name="PropertyObject" class="HTCSamplePrepNotes" version="4">
									<prop name="PropertyTypeName">Sample Prep Notes</prop>
									<prop name="Position">4</prop>
									<prop name="IsDefault">1</prop>
								</obj>
								<obj name="PropertyObject" class="GenSampleEditSubset" version="4">
									<prop name="PropertyTypeName">Subsets</prop>
									<prop name="Position">4</prop>
									<prop name="IsDefault">1</prop>
								</obj>
								<obj name="PropertyObject" class="SamplePrefWidth" version="5">
									<prop name="PropertyTypeName">Width</prop>
									<prop name="Position">4</prop>
									<prop name="IsDefault">1</prop>
									<prop name="Width">1</prop>
								</obj>
							</list>
						</obj>
					</obj>
					<obj name="item" class="SamplePropInfo" version="1">
						<obj name="ChannelProperties" class="ChanPropList" version="2">
							<obj name="ChannelProperties" class="EMList" version="1">
								<list name="emlist" count="1">
									<obj name="item" class="PropertyList" version="1">
										<list name="emlist" count="12">
											<obj name="PropertyObject" class="RQSampleTargetProperty" version="4">
												<prop name="PropertyTypeName">Combined Sample and Target Type</prop>
												<prop name="Position">5</prop>
												<prop name="IsDefault">0</prop>
												<obj name="ChannelProp" class="ChannelProperty" version="1">
													<prop name="ChannelIdx">0</prop>
												</obj>
											</obj>
											<obj name="PropertyObject" class="QuantConcProperty" version="4">
												<prop name="PropertyTypeName">Concentration</prop>
												<prop name="Position">5</prop>
												<prop name="IsDefault">1</prop>
												<prop name="Concentration">0</prop>
												<obj name="ChannelProp" class="ChannelProperty" version="1">
													<prop name="ChannelIdx">0</prop>
												</obj>
												<prop name="ReadOnly">1</prop>
											</obj>
											<obj name="PropertyObject" class="QuantCpHighProp" version="4">
												<prop name="PropertyTypeName">Cp High</prop>
												<prop name="Position">5</prop>
												<prop name="IsDefault">1</prop>
												<prop name="CpRangeHigh">0</prop>
												<obj name="ChannelProp" class="ChannelProperty" version="1">
													<prop name="ChannelIdx">0</prop>
												</obj>
												<prop name="ReadOnly">0</prop>
											</obj>
											<obj name="PropertyObject" class="QuantCpLowProp" version="4">
												<prop name="PropertyTypeName">Cp Low</prop>
												<prop name="Position">5</prop>
												<prop name="IsDefault">1</prop>
												<prop name="CpRangeLow">0</prop>
												<obj name="ChannelProp" class="ChannelProperty" version="1">
													<prop name="ChannelIdx">0</prop>
												</obj>
												<prop name="ReadOnly">0</prop>
											</obj>
											<obj name="PropertyObject" class="RQEffProp" version="4">
												<prop name="PropertyTypeName">Efficiency</prop>
												<prop name="Position">5</prop>
												<prop name="IsDefault">1</prop>
												<prop name="Efficiency">2</prop>
												<obj name="ChannelProp" class="ChannelProperty" version="1">
													<prop name="ChannelIdx">0</prop>
												</obj>
											</obj>
											<obj name="PropertyObject" class="ChannelGenotype" version="4">
												<prop name="PropertyTypeName">Melt Geno Genotype</prop>
												<prop name="Position">5</prop>
												<prop name="IsDefault">1</prop>
												<prop name="ReadOnly">1</prop>
												<obj name="ChannelProp" class="ChannelProperty" version="1">
													<prop name="ChannelIdx">0</prop>
												</obj>
											</obj>
											<obj name="PropertyObject" class="GroupChannelTypeProp" version="4">
												<prop name="PropertyTypeName">Melt Geno Sample Type</prop>
												<prop name="Position">5</prop>
												<prop name="IsDefault">0</prop>
												<prop name="GroupSampleType">mstUnknown</prop>
												<obj name="ChannelProp" class="ChannelProperty" version="1">
													<prop name="ChannelIdx">0</prop>
												</obj>
											</obj>
											<obj name="PropertyObject" class="QuantSampleTypeProperty" version="4">
												<prop name="PropertyTypeName">Quantification Sample Type</prop>
												<prop name="Position">5</prop>
												<prop name="IsDefault">0</prop>
												<prop name="SampleType">qsPosCalibrator</prop>
												<obj name="ChannelProp" class="ChannelProperty" version="1">
													<prop name="ChannelIdx">0</prop>
												</obj>
											</obj>
											<obj name="PropertyObject" class="ChannelGenotype" version="4">
												<prop name="PropertyTypeName">Scanning Genotype</prop>
												<prop name="Position">5</prop>
												<prop name="IsDefault">1</prop>
												<prop name="ReadOnly">1</prop>
												<obj name="ChannelProp" class="ChannelProperty" version="1">
													<prop name="ChannelIdx">0</prop>
												</obj>
											</obj>
											<obj name="PropertyObject" class="GroupChannelTypeProp" version="4">
												<prop name="PropertyTypeName">Scanning Sample Type</prop>
												<prop name="Position">5</prop>
												<prop name="IsDefault">0</prop>
												<prop name="GroupSampleType">mstUnknown</prop>
												<obj name="ChannelProp" class="ChannelProperty" version="1">
													<prop name="ChannelIdx">0</prop>
												</obj>
											</obj>
											<obj name="PropertyObject" class="TargetName" version="4">
												<prop name="PropertyTypeName">Target Name</prop>
												<prop name="Position">5</prop>
												<prop name="IsDefault">0</prop>
												<prop name="name">C1QTNF1</prop>
												<obj name="ChannelProp" class="ChannelProperty" version="1">
													<prop name="ChannelIdx">0</prop>
												</obj>
											</obj>
											<obj name="PropertyObject" class="RQTargetProperty" version="4">
												<prop name="PropertyTypeName">Target Type</prop>
												<prop name="Position">5</prop>
												<prop name="IsDefault">0</prop>
												<prop name="TargetType">dtTarget</prop>
												<obj name="ChannelProp" class="ChannelProperty" version="1">
													<prop name="ChannelIdx">0</prop>
												</obj>
											</obj>
										</list>
									</obj>
								</list>
							</obj>
						</obj>
						<prop name="ChannelPropertyCount">1</prop>
						<prop name="ContainerPosition">5</prop>
						<prop name="HasSampleProperties">1</prop>
						<obj name="SampleProperties" class="PropertyList" version="1">
							<list name="emlist" count="14">
								<obj name="PropertyObject" class="SamplePrefColor" version="4">
									<prop name="PropertyTypeName">Color</prop>
									<prop name="Position">5</prop>
									<prop name="IsDefault">0</prop>
									<prop name="Color">$0012D7FA</prop>
								</obj>
								<obj name="PropertyObject" class="DominantChannelProp" version="4">
									<prop name="PropertyTypeName">Dominant Channel</prop>
									<prop name="Position">5</prop>
									<prop name="IsDefault">0</prop>
									<prop name="DominantChannel">0</prop>
								</obj>
								<obj name="PropertyObject" class="Genotype" version="4">
									<prop name="PropertyTypeName">EndPt Genotype</prop>
									<prop name="Position">5</prop>
									<prop name="IsDefault">1</prop>
									<prop name="ReadOnly">1</prop>
								</obj>
								<obj name="PropertyObject" class="GroupingSample" version="4">
									<prop name="PropertyTypeName">EndPt Sample Type</prop>
									<prop name="Position">5</prop>
									<prop name="IsDefault">0</prop>
									<prop name="GroupSampleType">mstUnknown</prop>
								</obj>
								<obj name="PropertyObject" class="SamplePrefLineStyle" version="4">
									<prop name="PropertyTypeName">Line Style</prop>
									<prop name="Position">5</prop>
									<prop name="IsDefault">0</prop>
									<prop name="LineStyle">psSolid</prop>
								</obj>
								<obj name="PropertyObject" class="GenSampleEditNotes" version="4">
									<prop name="PropertyTypeName">Notes</prop>
									<prop name="Position">5</prop>
									<prop name="IsDefault">1</prop>
								</obj>
								<obj name="PropertyObject" class="SamplePrefPointStyle" version="4">
									<prop name="PropertyTypeName">Point Style</prop>
									<prop name="Position">5</prop>
									<prop name="IsDefault">0</prop>
									<prop name="PointStyle">psNothing</prop>
								</obj>
								<obj name="PropertyObject" class="GenSampleEditPosition" version="4">
									<prop name="PropertyTypeName">Position</prop>
									<prop name="Position">5</prop>
									<prop name="IsDefault">1</prop>
								</obj>
								<obj name="PropertyObject" class="GenSampleEditReplicate" version="4">
									<prop name="PropertyTypeName">Replicate of</prop>
									<prop name="Position">5</prop>
									<prop name="IsDefault">0</prop>
									<prop name="ReplicateOf">3</prop>
								</obj>
								<obj name="PropertyObject" class="HTCSampleID" version="4">
									<prop name="PropertyTypeName">Sample ID</prop>
									<prop name="Position">5</prop>
									<prop name="IsDefault">1</prop>
								</obj>
								<obj name="PropertyObject" class="GenSampleEditName" version="4">
									<prop name="PropertyTypeName">Sample Name</prop>
									<prop name="Position">5</prop>
									<prop name="IsDefault">0</prop>
									<prop name="name">1.1N</prop>
								</obj>
								<obj name="PropertyObject" class="HTCSamplePrepNotes" version="4">
									<prop name="PropertyTypeName">Sample Prep Notes</prop>
									<prop name="Position">5</prop>
									<prop name="IsDefault">1</prop>
								</obj>
								<obj name="PropertyObject" class="GenSampleEditSubset" version="4">
									<prop name="PropertyTypeName">Subsets</prop>
									<prop name="Position">5</prop>
									<prop name="IsDefault">1</prop>
								</obj>
								<obj name="PropertyObject" class="SamplePrefWidth" version="5">
									<prop name="PropertyTypeName">Width</prop>
									<prop name="Position">5</prop>
									<prop name="IsDefault">1</prop>
									<prop name="Width">1</prop>
								</obj>
							</list>
						</obj>
					</obj>
					<obj name="item" class="SamplePropInfo" version="1">
						<obj name="ChannelProperties" class="ChanPropList" version="2">
							<obj name="ChannelProperties" class="EMList" version="1">
								<list name="emlist" count="1">
									<obj name="item" class="PropertyList" version="1">
										<list name="emlist" count="12">
											<obj name="PropertyObject" class="RQSampleTargetProperty" version="4">
												<prop name="PropertyTypeName">Combined Sample and Target Type</prop>
												<prop name="Position">6</prop>
												<prop name="IsDefault">0</prop>
												<obj name="ChannelProp" class="ChannelProperty" version="1">
													<prop name="ChannelIdx">0</prop>
												</obj>
											</obj>
											<obj name="PropertyObject" class="QuantConcProperty" version="4">
												<prop name="PropertyTypeName">Concentration</prop>
												<prop name="Position">6</prop>
												<prop name="IsDefault">1</prop>
												<prop name="Concentration">0</prop>
												<obj name="ChannelProp" class="ChannelProperty" version="1">
													<prop name="ChannelIdx">0</prop>
												</obj>
												<prop name="ReadOnly">1</prop>
											</obj>
											<obj name="PropertyObject" class="QuantCpHighProp" version="4">
												<prop name="PropertyTypeName">Cp High</prop>
												<prop name="Position">6</prop>
												<prop name="IsDefault">1</prop>
												<prop name="CpRangeHigh">0</prop>
												<obj name="ChannelProp" class="ChannelProperty" version="1">
													<prop name="ChannelIdx">0</prop>
												</obj>
												<prop name="ReadOnly">0</prop>
											</obj>
											<obj name="PropertyObject" class="QuantCpLowProp" version="4">
												<prop name="PropertyTypeName">Cp Low</prop>
												<prop name="Position">6</prop>
												<prop name="IsDefault">1</prop>
												<prop name="CpRangeLow">0</prop>
												<obj name="ChannelProp" class="ChannelProperty" version="1">
													<prop name="ChannelIdx">0</prop>
												</obj>
												<prop name="ReadOnly">0</prop>
											</obj>
											<obj name="PropertyObject" class="RQEffProp" version="4">
												<prop name="PropertyTypeName">Efficiency</prop>
												<prop name="Position">6</prop>
												<prop name="IsDefault">1</prop>
												<prop name="Efficiency">2</prop>
												<obj name="ChannelProp" class="ChannelProperty" version="1">
													<prop name="ChannelIdx">0</prop>
												</obj>
											</obj>
											<obj name="PropertyObject" class="ChannelGenotype" version="4">
												<prop name="PropertyTypeName">Melt Geno Genotype</prop>
												<prop name="Position">6</prop>
												<prop name="IsDefault">1</prop>
												<prop name="ReadOnly">1</prop>
												<obj name="ChannelProp" class="ChannelProperty" version="1">
													<prop name="ChannelIdx">0</prop>
												</obj>
											</obj>
											<obj name="PropertyObject" class="GroupChannelTypeProp" version="4">
												<prop name="PropertyTypeName">Melt Geno Sample Type</prop>
												<prop name="Position">6</prop>
												<prop name="IsDefault">0</prop>
												<prop name="GroupSampleType">mstUnknown</prop>
												<obj name="ChannelProp" class="ChannelProperty" version="1">
													<prop name="ChannelIdx">0</prop>
												</obj>
											</obj>
											<obj name="PropertyObject" class="QuantSampleTypeProperty" version="4">
												<prop name="PropertyTypeName">Quantification Sample Type</prop>
												<prop name="Position">6</prop>
												<prop name="IsDefault">0</prop>
												<prop name="SampleType">qsPosCalibrator</prop>
												<obj name="ChannelProp" class="ChannelProperty" version="1">
													<prop name="ChannelIdx">0</prop>
												</obj>
											</obj>
											<obj name="PropertyObject" class="ChannelGenotype" version="4">
												<prop name="PropertyTypeName">Scanning Genotype</prop>
												<prop name="Position">6</prop>
												<prop name="IsDefault">1</prop>
												<prop name="ReadOnly">1</prop>
												<obj name="ChannelProp" class="ChannelProperty" version="1">
													<prop name="ChannelIdx">0</prop>
												</obj>
											</obj>
											<obj name="PropertyObject" class="GroupChannelTypeProp" version="4">
												<prop name="PropertyTypeName">Scanning Sample Type</prop>
												<prop name="Position">6</prop>
												<prop name="IsDefault">0</prop>
												<prop name="GroupSampleType">mstUnknown</prop>
												<obj name="ChannelProp" class="ChannelProperty" version="1">
													<prop name="ChannelIdx">0</prop>
												</obj>
											</obj>
											<obj name="PropertyObject" class="TargetName" version="4">
												<prop name="PropertyTypeName">Target Name</prop>
												<prop name="Position">6</prop>
												<prop name="IsDefault">0</prop>
												<prop name="name">ACT</prop>
												<obj name="ChannelProp" class="ChannelProperty" version="1">
													<prop name="ChannelIdx">0</prop>
												</obj>
											</obj>
											<obj name="PropertyObject" class="RQTargetProperty" version="4">
												<prop name="PropertyTypeName">Target Type</prop>
												<prop name="Position">6</prop>
												<prop name="IsDefault">0</prop>
												<prop name="TargetType">dtReference</prop>
												<obj name="ChannelProp" class="ChannelProperty" version="1">
													<prop name="ChannelIdx">0</prop>
												</obj>
											</obj>
										</list>
									</obj>
								</list>
							</obj>
						</obj>
						<prop name="ChannelPropertyCount">1</prop>
						<prop name="ContainerPosition">6</prop>
						<prop name="HasSampleProperties">1</prop>
						<obj name="SampleProperties" class="PropertyList" version="1">
							<list name="emlist" count="14">
								<obj name="PropertyObject" class="SamplePrefColor" version="4">
									<prop name="PropertyTypeName">Color</prop>
									<prop name="Position">6</prop>
									<prop name="IsDefault">0</prop>
									<prop name="Color">$00000097</prop>
								</obj>
								<obj name="PropertyObject" class="DominantChannelProp" version="4">
									<prop name="PropertyTypeName">Dominant Channel</prop>
									<prop name="Position">6</prop>
									<prop name="IsDefault">0</prop>
									<prop name="DominantChannel">0</prop>
								</obj>
								<obj name="PropertyObject" class="Genotype" version="4">
									<prop name="PropertyTypeName">EndPt Genotype</prop>
									<prop name="Position">6</prop>
									<prop name="IsDefault">1</prop>
									<prop name="ReadOnly">1</prop>
								</obj>
								<obj name="PropertyObject" class="GroupingSample" version="4">
									<prop name="PropertyTypeName">EndPt Sample Type</prop>
									<prop name="Position">6</prop>
									<prop name="IsDefault">0</prop>
									<prop name="GroupSampleType">mstUnknown</prop>
								</obj>
								<obj name="PropertyObject" class="SamplePrefLineStyle" version="4">
									<prop name="PropertyTypeName">Line Style</prop>
									<prop name="Position">6</prop>
									<prop name="IsDefault">0</prop>
									<prop name="LineStyle">psSolid</prop>
								</obj>
								<obj name="PropertyObject" class="GenSampleEditNotes" version="4">
									<prop name="PropertyTypeName">Notes</prop>
									<prop name="Position">6</prop>
									<prop name="IsDefault">1</prop>
								</obj>
								<obj name="PropertyObject" class="SamplePrefPointStyle" version="4">
									<prop name="PropertyTypeName">Point Style</prop>
									<prop name="Position">6</prop>
									<prop name="IsDefault">0</prop>
									<prop name="PointStyle">psNothing</prop>
								</obj>
								<obj name="PropertyObject" class="GenSampleEditPosition" version="4">
									<prop name="PropertyTypeName">Position</prop>
									<prop name="Position">6</prop>
									<prop name="IsDefault">1</prop>
								</obj>
								<obj name="PropertyObject" class="GenSampleEditReplicate" version="4">
									<prop name="PropertyTypeName">Replicate of</prop>
									<prop name="Position">6</prop>
									<prop name="IsDefault">0</prop>
									<prop name="ReplicateOf">6</prop>
								</obj>
								<obj name="PropertyObject" class="HTCSampleID" version="4">
									<prop name="PropertyTypeName">Sample ID</prop>
									<prop name="Position">6</prop>
									<prop name="IsDefault">1</prop>
								</obj>
								<obj name="PropertyObject" class="GenSampleEditName" version="4">
									<prop name="PropertyTypeName">Sample Name</prop>
									<prop name="Position">6</prop>
									<prop name="IsDefault">0</prop>
									<prop name="name">6.1N</prop>
								</obj>
								<obj name="PropertyObject" class="HTCSamplePrepNotes" version="4">
									<prop name="PropertyTypeName">Sample Prep Notes</prop>
									<prop name="Position">6</prop>
									<prop name="IsDefault">1</prop>
								</obj>
								<obj name="PropertyObject" class="GenSampleEditSubset" version="4">
									<prop name="PropertyTypeName">Subsets</prop>
									<prop name="Position">6</prop>
									<prop name="IsDefault">1</prop>
								</obj>
								<obj name="PropertyObject" class="SamplePrefWidth" version="5">
									<prop name="PropertyTypeName">Width</prop>
									<prop name="Position">6</prop>
									<prop name="IsDefault">1</prop>
									<prop name="Width">1</prop>
								</obj>
							</list>
						</obj>
					</obj>
					<obj name="item" class="SamplePropInfo" version="1">
						<obj name="ChannelProperties" class="ChanPropList" version="2">
							<obj name="ChannelProperties" class="EMList" version="1">
								<list name="emlist" count="1">
									<obj name="item" class="PropertyList" version="1">
										<list name="emlist" count="12">
											<obj name="PropertyObject" class="RQSampleTargetProperty" version="4">
												<prop name="PropertyTypeName">Combined Sample and Target Type</prop>
												<prop name="Position">7</prop>
												<prop name="IsDefault">0</prop>
												<obj name="ChannelProp" class="ChannelProperty" version="1">
													<prop name="ChannelIdx">0</prop>
												</obj>
											</obj>
											<obj name="PropertyObject" class="QuantConcProperty" version="4">
												<prop name="PropertyTypeName">Concentration</prop>
												<prop name="Position">7</prop>
												<prop name="IsDefault">1</prop>
												<prop name="Concentration">0</prop>
												<obj name="ChannelProp" class="ChannelProperty" version="1">
													<prop name="ChannelIdx">0</prop>
												</obj>
												<prop name="ReadOnly">1</prop>
											</obj>
											<obj name="PropertyObject" class="QuantCpHighProp" version="4">
												<prop name="PropertyTypeName">Cp High</prop>
												<prop name="Position">7</prop>
												<prop name="IsDefault">1</prop>
												<prop name="CpRangeHigh">0</prop>
												<obj name="ChannelProp" class="ChannelProperty" version="1">
													<prop name="ChannelIdx">0</prop>
												</obj>
												<prop name="ReadOnly">0</prop>
											</obj>
											<obj name="PropertyObject" class="QuantCpLowProp" version="4">
												<prop name="PropertyTypeName">Cp Low</prop>
												<prop name="Position">7</prop>
												<prop name="IsDefault">1</prop>
												<prop name="CpRangeLow">0</prop>
												<obj name="ChannelProp" class="ChannelProperty" version="1">
													<prop name="ChannelIdx">0</prop>
												</obj>
												<prop name="ReadOnly">0</prop>
											</obj>
											<obj name="PropertyObject" class="RQEffProp" version="4">
												<prop name="PropertyTypeName">Efficiency</prop>
												<prop name="Position">7</prop>
												<prop name="IsDefault">1</prop>
												<prop name="Efficiency">2</prop>
												<obj name="ChannelProp" class="ChannelProperty" version="1">
													<prop name="ChannelIdx">0</prop>
												</obj>
											</obj>
											<obj name="PropertyObject" class="ChannelGenotype" version="4">
												<prop name="PropertyTypeName">Melt Geno Genotype</prop>
												<prop name="Position">7</prop>
												<prop name="IsDefault">1</prop>
												<prop name="ReadOnly">1</prop>
												<obj name="ChannelProp" class="ChannelProperty" version="1">
													<prop name="ChannelIdx">0</prop>
												</obj>
											</obj>
											<obj name="PropertyObject" class="GroupChannelTypeProp" version="4">
												<prop name="PropertyTypeName">Melt Geno Sample Type</prop>
												<prop name="Position">7</prop>
												<prop name="IsDefault">0</prop>
												<prop name="GroupSampleType">mstUnknown</prop>
												<obj name="ChannelProp" class="ChannelProperty" version="1">
													<prop name="ChannelIdx">0</prop>
												</obj>
											</obj>
											<obj name="PropertyObject" class="QuantSampleTypeProperty" version="4">
												<prop name="PropertyTypeName">Quantification Sample Type</prop>
												<prop name="Position">7</prop>
												<prop name="IsDefault">0</prop>
												<prop name="SampleType">qsPosCalibrator</prop>
												<obj name="ChannelProp" class="ChannelProperty" version="1">
													<prop name="ChannelIdx">0</prop>
												</obj>
											</obj>
											<obj name="PropertyObject" class="ChannelGenotype" version="4">
												<prop name="PropertyTypeName">Scanning Genotype</prop>
												<prop name="Position">7</prop>
												<prop name="IsDefault">1</prop>
												<prop name="ReadOnly">1</prop>
												<obj name="ChannelProp" class="ChannelProperty" version="1">
													<prop name="ChannelIdx">0</prop>
												</obj>
											</obj>
											<obj name="PropertyObject" class="GroupChannelTypeProp" version="4">
												<prop name="PropertyTypeName">Scanning Sample Type</prop>
												<prop name="Position">7</prop>
												<prop name="IsDefault">0</prop>
												<prop name="GroupSampleType">mstUnknown</prop>
												<obj name="ChannelProp" class="ChannelProperty" version="1">
													<prop name="ChannelIdx">0</prop>
												</obj>
											</obj>
											<obj name="PropertyObject" class="TargetName" version="4">
												<prop name="PropertyTypeName">Target Name</prop>
												<prop name="Position">7</prop>
												<prop name="IsDefault">0</prop>
												<prop name="name">ACT</prop>
												<obj name="ChannelProp" class="ChannelProperty" version="1">
													<prop name="ChannelIdx">0</prop>
												</obj>
											</obj>
											<obj name="PropertyObject" class="RQTargetProperty" version="4">
												<prop name="PropertyTypeName">Target Type</prop>
												<prop name="Position">7</prop>
												<prop name="IsDefault">0</prop>
												<prop name="TargetType">dtReference</prop>
												<obj name="ChannelProp" class="ChannelProperty" version="1">
													<prop name="ChannelIdx">0</prop>
												</obj>
											</obj>
										</list>
									</obj>
								</list>
							</obj>
						</obj>
						<prop name="ChannelPropertyCount">1</prop>
						<prop name="ContainerPosition">7</prop>
						<prop name="HasSampleProperties">1</prop>
						<obj name="SampleProperties" class="PropertyList" version="1">
							<list name="emlist" count="14">
								<obj name="PropertyObject" class="SamplePrefColor" version="4">
									<prop name="PropertyTypeName">Color</prop>
									<prop name="Position">7</prop>
									<prop name="IsDefault">0</prop>
									<prop name="Color">$00FFFF0F</prop>
								</obj>
								<obj name="PropertyObject" class="DominantChannelProp" version="4">
									<prop name="PropertyTypeName">Dominant Channel</prop>
									<prop name="Position">7</prop>
									<prop name="IsDefault">0</prop>
									<prop name="DominantChannel">0</prop>
								</obj>
								<obj name="PropertyObject" class="Genotype" version="4">
									<prop name="PropertyTypeName">EndPt Genotype</prop>
									<prop name="Position">7</prop>
									<prop name="IsDefault">1</prop>
									<prop name="ReadOnly">1</prop>
								</obj>
								<obj name="PropertyObject" class="GroupingSample" version="4">
									<prop name="PropertyTypeName">EndPt Sample Type</prop>
									<prop name="Position">7</prop>
									<prop name="IsDefault">0</prop>
									<prop name="GroupSampleType">mstUnknown</prop>
								</obj>
								<obj name="PropertyObject" class="SamplePrefLineStyle" version="4">
									<prop name="PropertyTypeName">Line Style</prop>
									<prop name="Position">7</prop>
									<prop name="IsDefault">0</prop>
									<prop name="LineStyle">psSolid</prop>
								</obj>
								<obj name="PropertyObject" class="GenSampleEditNotes" version="4">
									<prop name="PropertyTypeName">Notes</prop>
									<prop name="Position">7</prop>
									<prop name="IsDefault">1</prop>
								</obj>
								<obj name="PropertyObject" class="SamplePrefPointStyle" version="4">
									<prop name="PropertyTypeName">Point Style</prop>
									<prop name="Position">7</prop>
									<prop name="IsDefault">0</prop>
									<prop name="PointStyle">psNothing</prop>
								</obj>
								<obj name="PropertyObject" class="GenSampleEditPosition" version="4">
									<prop name="PropertyTypeName">Position</prop>
									<prop name="Position">7</prop>
									<prop name="IsDefault">1</prop>
								</obj>
								<obj name="PropertyObject" class="GenSampleEditReplicate" version="4">
									<prop name="PropertyTypeName">Replicate of</prop>
									<prop name="Position">7</prop>
									<prop name="IsDefault">0</prop>
									<prop name="ReplicateOf">6</prop>
								</obj>
								<obj name="PropertyObject" class="HTCSampleID" version="4">
									<prop name="PropertyTypeName">Sample ID</prop>
									<prop name="Position">7</prop>
									<prop name="IsDefault">1</prop>
								</obj>
								<obj name="PropertyObject" class="GenSampleEditName" version="4">
									<prop name="PropertyTypeName">Sample Name</prop>
									<prop name="Position">7</prop>
									<prop name="IsDefault">0</prop>
									<prop name="name">6.1N</prop>
								</obj>
								<obj name="PropertyObject" class="HTCSamplePrepNotes" version="4">
									<prop name="PropertyTypeName">Sample Prep Notes</prop>
									<prop name="Position">7</prop>
									<prop name="IsDefault">1</prop>
								</obj>
								<obj name="PropertyObject" class="GenSampleEditSubset" version="4">
									<prop name="PropertyTypeName">Subsets</prop>
									<prop name="Position">7</prop>
									<prop name="IsDefault">1</prop>
								</obj>
								<obj name="PropertyObject" class="SamplePrefWidth" version="5">
									<prop name="PropertyTypeName">Width</prop>
									<prop name="Position">7</prop>
									<prop name="IsDefault">1</prop>
									<prop name="Width">1</prop>
								</obj>
							</list>
						</obj>
					</obj>
					<obj name="item" class="SamplePropInfo" version="1">
						<obj name="ChannelProperties" class="ChanPropList" version="2">
							<obj name="ChannelProperties" class="EMList" version="1">
								<list name="emlist" count="1">
									<obj name="item" class="PropertyList" version="1">
										<list name="emlist" count="12">
											<obj name="PropertyObject" class="RQSampleTargetProperty" version="4">
												<prop name="PropertyTypeName">Combined Sample and Target Type</prop>
												<prop name="Position">8</prop>
												<prop name="IsDefault">0</prop>
												<obj name="ChannelProp" class="ChannelProperty" version="1">
													<prop name="ChannelIdx">0</prop>
												</obj>
											</obj>
											<obj name="PropertyObject" class="QuantConcProperty" version="4">
												<prop name="PropertyTypeName">Concentration</prop>
												<prop name="Position">8</prop>
												<prop name="IsDefault">1</prop>
												<prop name="Concentration">0</prop>
												<obj name="ChannelProp" class="ChannelProperty" version="1">
													<prop name="ChannelIdx">0</prop>
												</obj>
												<prop name="ReadOnly">1</prop>
											</obj>
											<obj name="PropertyObject" class="QuantCpHighProp" version="4">
												<prop name="PropertyTypeName">Cp High</prop>
												<prop name="Position">8</prop>
												<prop name="IsDefault">1</prop>
												<prop name="CpRangeHigh">0</prop>
												<obj name="ChannelProp" class="ChannelProperty" version="1">
													<prop name="ChannelIdx">0</prop>
												</obj>
												<prop name="ReadOnly">0</prop>
											</obj>
											<obj name="PropertyObject" class="QuantCpLowProp" version="4">
												<prop name="PropertyTypeName">Cp Low</prop>
												<prop name="Position">8</prop>
												<prop name="IsDefault">1</prop>
												<prop name="CpRangeLow">0</prop>
												<obj name="ChannelProp" class="ChannelProperty" version="1">
													<prop name="ChannelIdx">0</prop>
												</obj>
												<prop name="ReadOnly">0</prop>
											</obj>
											<obj name="PropertyObject" class="RQEffProp" version="4">
												<prop name="PropertyTypeName">Efficiency</prop>
												<prop name="Position">8</prop>
												<prop name="IsDefault">1</prop>
												<prop name="Efficiency">2</prop>
												<obj name="ChannelProp" class="ChannelProperty" version="1">
													<prop name="ChannelIdx">0</prop>
												</obj>
											</obj>
											<obj name="PropertyObject" class="ChannelGenotype" version="4">
												<prop name="PropertyTypeName">Melt Geno Genotype</prop>
												<prop name="Position">8</prop>
												<prop name="IsDefault">1</prop>
												<prop name="ReadOnly">1</prop>
												<obj name="ChannelProp" class="ChannelProperty" version="1">
													<prop name="ChannelIdx">0</prop>
												</obj>
											</obj>
											<obj name="PropertyObject" class="GroupChannelTypeProp" version="4">
												<prop name="PropertyTypeName">Melt Geno Sample Type</prop>
												<prop name="Position">8</prop>
												<prop name="IsDefault">0</prop>
												<prop name="GroupSampleType">mstUnknown</prop>
												<obj name="ChannelProp" class="ChannelProperty" version="1">
													<prop name="ChannelIdx">0</prop>
												</obj>
											</obj>
											<obj name="PropertyObject" class="QuantSampleTypeProperty" version="4">
												<prop name="PropertyTypeName">Quantification Sample Type</prop>
												<prop name="Position">8</prop>
												<prop name="IsDefault">0</prop>
												<prop name="SampleType">qsPosCalibrator</prop>
												<obj name="ChannelProp" class="ChannelProperty" version="1">
													<prop name="ChannelIdx">0</prop>
												</obj>
											</obj>
											<obj name="PropertyObject" class="ChannelGenotype" version="4">
												<prop name="PropertyTypeName">Scanning Genotype</prop>
												<prop name="Position">8</prop>
												<prop name="IsDefault">1</prop>
												<prop name="ReadOnly">1</prop>
												<obj name="ChannelProp" class="ChannelProperty" version="1">
													<prop name="ChannelIdx">0</prop>
												</obj>
											</obj>
											<obj name="PropertyObject" class="GroupChannelTypeProp" version="4">
												<prop name="PropertyTypeName">Scanning Sample Type</prop>
												<prop name="Position">8</prop>
												<prop name="IsDefault">0</prop>
												<prop name="GroupSampleType">mstUnknown</prop>
												<obj name="ChannelProp" class="ChannelProperty" version="1">
													<prop name="ChannelIdx">0</prop>
												</obj>
											</obj>
											<obj name="PropertyObject" class="TargetName" version="4">
												<prop name="PropertyTypeName">Target Name</prop>
												<prop name="Position">8</prop>
												<prop name="IsDefault">0</prop>
												<prop name="name">ACT</prop>
												<obj name="ChannelProp" class="ChannelProperty" version="1">
													<prop name="ChannelIdx">0</prop>
												</obj>
											</obj>
											<obj name="PropertyObject" class="RQTargetProperty" version="4">
												<prop name="PropertyTypeName">Target Type</prop>
												<prop name="Position">8</prop>
												<prop name="IsDefault">0</prop>
												<prop name="TargetType">dtReference</prop>
												<obj name="ChannelProp" class="ChannelProperty" version="1">
													<prop name="ChannelIdx">0</prop>
												</obj>
											</obj>
										</list>
									</obj>
								</list>
							</obj>
						</obj>
						<prop name="ChannelPropertyCount">1</prop>
						<prop name="ContainerPosition">8</prop>
						<prop name="HasSampleProperties">1</prop>
						<obj name="SampleProperties" class="PropertyList" version="1">
							<list name="emlist" count="14">
								<obj name="PropertyObject" class="SamplePrefColor" version="4">
									<prop name="PropertyTypeName">Color</prop>
									<prop name="Position">8</prop>
									<prop name="IsDefault">0</prop>
									<prop name="Color">$00404000</prop>
								</obj>
								<obj name="PropertyObject" class="DominantChannelProp" version="4">
									<prop name="PropertyTypeName">Dominant Channel</prop>
									<prop name="Position">8</prop>
									<prop name="IsDefault">0</prop>
									<prop name="DominantChannel">0</prop>
								</obj>
								<obj name="PropertyObject" class="Genotype" version="4">
									<prop name="PropertyTypeName">EndPt Genotype</prop>
									<prop name="Position">8</prop>
									<prop name="IsDefault">1</prop>
									<prop name="ReadOnly">1</prop>
								</obj>
								<obj name="PropertyObject" class="GroupingSample" version="4">
									<prop name="PropertyTypeName">EndPt Sample Type</prop>
									<prop name="Position">8</prop>
									<prop name="IsDefault">0</prop>
									<prop name="GroupSampleType">mstUnknown</prop>
								</obj>
								<obj name="PropertyObject" class="SamplePrefLineStyle" version="4">
									<prop name="PropertyTypeName">Line Style</prop>
									<prop name="Position">8</prop>
									<prop name="IsDefault">0</prop>
									<prop name="LineStyle">psSolid</prop>
								</obj>
								<obj name="PropertyObject" class="GenSampleEditNotes" version="4">
									<prop name="PropertyTypeName">Notes</prop>
									<prop name="Position">8</prop>
									<prop name="IsDefault">1</prop>
								</obj>
								<obj name="PropertyObject" class="SamplePrefPointStyle" version="4">
									<prop name="PropertyTypeName">Point Style</prop>
									<prop name="Position">8</prop>
									<prop name="IsDefault">0</prop>
									<prop name="PointStyle">psNothing</prop>
								</obj>
								<obj name="PropertyObject" class="GenSampleEditPosition" version="4">
									<prop name="PropertyTypeName">Position</prop>
									<prop name="Position">8</prop>
									<prop name="IsDefault">1</prop>
								</obj>
								<obj name="PropertyObject" class="GenSampleEditReplicate" version="4">
									<prop name="PropertyTypeName">Replicate of</prop>
									<prop name="Position">8</prop>
									<prop name="IsDefault">0</prop>
									<prop name="ReplicateOf">6</prop>
								</obj>
								<obj name="PropertyObject" class="HTCSampleID" version="4">
									<prop name="PropertyTypeName">Sample ID</prop>
									<prop name="Position">8</prop>
									<prop name="IsDefault">1</prop>
								</obj>
								<obj name="PropertyObject" class="GenSampleEditName" version="4">
									<prop name="PropertyTypeName">Sample Name</prop>
									<prop name="Position">8</prop>
									<prop name="IsDefault">0</prop>
									<prop name="name">6.1N</prop>
								</obj>
								<obj name="PropertyObject" class="HTCSamplePrepNotes" version="4">
									<prop name="PropertyTypeName">Sample Prep Notes</prop>
									<prop name="Position">8</prop>
									<prop name="IsDefault">1</prop>
								</obj>
								<obj name="PropertyObject" class="GenSampleEditSubset" version="4">
									<prop name="PropertyTypeName">Subsets</prop>
									<prop name="Position">8</prop>
									<prop name="IsDefault">1</prop>
								</obj>
								<obj name="PropertyObject" class="SamplePrefWidth" version="5">
									<prop name="PropertyTypeName">Width</prop>
									<prop name="Position">8</prop>
									<prop name="IsDefault">1</prop>
									<prop name="Width">1</prop>
								</obj>
							</list>
						</obj>
					</obj>
					<obj name="item" class="SamplePropInfo" version="1">
						<obj name="ChannelProperties" class="ChanPropList" version="2">
							<obj name="ChannelProperties" class="EMList" version="1">
								<list name="emlist" count="1">
									<obj name="item" class="PropertyList" version="1">
										<list name="emlist" count="12">
											<obj name="PropertyObject" class="RQSampleTargetProperty" version="4">
												<prop name="PropertyTypeName">Combined Sample and Target Type</prop>
												<prop name="Position">9</prop>
												<prop name="IsDefault">0</prop>
												<obj name="ChannelProp" class="ChannelProperty" version="1">
													<prop name="ChannelIdx">0</prop>
												</obj>
											</obj>
											<obj name="PropertyObject" class="QuantConcProperty" version="4">
												<prop name="PropertyTypeName">Concentration</prop>
												<prop name="Position">9</prop>
												<prop name="IsDefault">1</prop>
												<prop name="Concentration">0</prop>
												<obj name="ChannelProp" class="ChannelProperty" version="1">
													<prop name="ChannelIdx">0</prop>
												</obj>
												<prop name="ReadOnly">1</prop>
											</obj>
											<obj name="PropertyObject" class="QuantCpHighProp" version="4">
												<prop name="PropertyTypeName">Cp High</prop>
												<prop name="Position">9</prop>
												<prop name="IsDefault">1</prop>
												<prop name="CpRangeHigh">0</prop>
												<obj name="ChannelProp" class="ChannelProperty" version="1">
													<prop name="ChannelIdx">0</prop>
												</obj>
												<prop name="ReadOnly">0</prop>
											</obj>
											<obj name="PropertyObject" class="QuantCpLowProp" version="4">
												<prop name="PropertyTypeName">Cp Low</prop>
												<prop name="Position">9</prop>
												<prop name="IsDefault">1</prop>
												<prop name="CpRangeLow">0</prop>
												<obj name="ChannelProp" class="ChannelProperty" version="1">
													<prop name="ChannelIdx">0</prop>
												</obj>
												<prop name="ReadOnly">0</prop>
											</obj>
											<obj name="PropertyObject" class="RQEffProp" version="4">
												<prop name="PropertyTypeName">Efficiency</prop>
												<prop name="Position">9</prop>
												<prop name="IsDefault">1</prop>
												<prop name="Efficiency">2</prop>
												<obj name="ChannelProp" class="ChannelProperty" version="1">
													<prop name="ChannelIdx">0</prop>
												</obj>
											</obj>
											<obj name="PropertyObject" class="ChannelGenotype" version="4">
												<prop name="PropertyTypeName">Melt Geno Genotype</prop>
												<prop name="Position">9</prop>
												<prop name="IsDefault">1</prop>
												<prop name="ReadOnly">1</prop>
												<obj name="ChannelProp" class="ChannelProperty" version="1">
													<prop name="ChannelIdx">0</prop>
												</obj>
											</obj>
											<obj name="PropertyObject" class="GroupChannelTypeProp" version="4">
												<prop name="PropertyTypeName">Melt Geno Sample Type</prop>
												<prop name="Position">9</prop>
												<prop name="IsDefault">0</prop>
												<prop name="GroupSampleType">mstUnknown</prop>
												<obj name="ChannelProp" class="ChannelProperty" version="1">
													<prop name="ChannelIdx">0</prop>
												</obj>
											</obj>
											<obj name="PropertyObject" class="QuantSampleTypeProperty" version="4">
												<prop name="PropertyTypeName">Quantification Sample Type</prop>
												<prop name="Position">9</prop>
												<prop name="IsDefault">0</prop>
												<prop name="SampleType">qsPosCalibrator</prop>
												<obj name="ChannelProp" class="ChannelProperty" version="1">
													<prop name="ChannelIdx">0</prop>
												</obj>
											</obj>
											<obj name="PropertyObject" class="ChannelGenotype" version="4">
												<prop name="PropertyTypeName">Scanning Genotype</prop>
												<prop name="Position">9</prop>
												<prop name="IsDefault">1</prop>
												<prop name="ReadOnly">1</prop>
												<obj name="ChannelProp" class="ChannelProperty" version="1">
													<prop name="ChannelIdx">0</prop>
												</obj>
											</obj>
											<obj name="PropertyObject" class="GroupChannelTypeProp" version="4">
												<prop name="PropertyTypeName">Scanning Sample Type</prop>
												<prop name="Position">9</prop>
												<prop name="IsDefault">0</prop>
												<prop name="GroupSampleType">mstUnknown</prop>
												<obj name="ChannelProp" class="ChannelProperty" version="1">
													<prop name="ChannelIdx">0</prop>
												</obj>
											</obj>
											<obj name="PropertyObject" class="TargetName" version="4">
												<prop name="PropertyTypeName">Target Name</prop>
												<prop name="Position">9</prop>
												<prop name="IsDefault">0</prop>
												<prop name="name">C1QTNF1</prop>
												<obj name="ChannelProp" class="ChannelProperty" version="1">
													<prop name="ChannelIdx">0</prop>
												</obj>
											</obj>
											<obj name="PropertyObject" class="RQTargetProperty" version="4">
												<prop name="PropertyTypeName">Target Type</prop>
												<prop name="Position">9</prop>
												<prop name="IsDefault">0</prop>
												<prop name="TargetType">dtTarget</prop>
												<obj name="ChannelProp" class="ChannelProperty" version="1">
													<prop name="ChannelIdx">0</prop>
												</obj>
											</obj>
										</list>
									</obj>
								</list>
							</obj>
						</obj>
						<prop name="ChannelPropertyCount">1</prop>
						<prop name="ContainerPosition">9</prop>
						<prop name="HasSampleProperties">1</prop>
						<obj name="SampleProperties" class="PropertyList" version="1">
							<list name="emlist" count="14">
								<obj name="PropertyObject" class="SamplePrefColor" version="4">
									<prop name="PropertyTypeName">Color</prop>
									<prop name="Position">9</prop>
									<prop name="IsDefault">0</prop>
									<prop name="Color">$004080FF</prop>
								</obj>
								<obj name="PropertyObject" class="DominantChannelProp" version="4">
									<prop name="PropertyTypeName">Dominant Channel</prop>
									<prop name="Position">9</prop>
									<prop name="IsDefault">0</prop>
									<prop name="DominantChannel">0</prop>
								</obj>
								<obj name="PropertyObject" class="Genotype" version="4">
									<prop name="PropertyTypeName">EndPt Genotype</prop>
									<prop name="Position">9</prop>
									<prop name="IsDefault">1</prop>
									<prop name="ReadOnly">1</prop>
								</obj>
								<obj name="PropertyObject" class="GroupingSample" version="4">
									<prop name="PropertyTypeName">EndPt Sample Type</prop>
									<prop name="Position">9</prop>
									<prop name="IsDefault">0</prop>
									<prop name="GroupSampleType">mstUnknown</prop>
								</obj>
								<obj name="PropertyObject" class="SamplePrefLineStyle" version="4">
									<prop name="PropertyTypeName">Line Style</prop>
									<prop name="Position">9</prop>
									<prop name="IsDefault">0</prop>
									<prop name="LineStyle">psSolid</prop>
								</obj>
								<obj name="PropertyObject" class="GenSampleEditNotes" version="4">
									<prop name="PropertyTypeName">Notes</prop>
									<prop name="Position">9</prop>
									<prop name="IsDefault">1</prop>
								</obj>
								<obj name="PropertyObject" class="SamplePrefPointStyle" version="4">
									<prop name="PropertyTypeName">Point Style</prop>
									<prop name="Position">9</prop>
									<prop name="IsDefault">0</prop>
									<prop name="PointStyle">psNothing</prop>
								</obj>
								<obj name="PropertyObject" class="GenSampleEditPosition" version="4">
									<prop name="PropertyTypeName">Position</prop>
									<prop name="Position">9</prop>
									<prop name="IsDefault">1</prop>
								</obj>
								<obj name="PropertyObject" class="GenSampleEditReplicate" version="4">
									<prop name="PropertyTypeName">Replicate of</prop>
									<prop name="Position">9</prop>
									<prop name="IsDefault">0</prop>
									<prop name="ReplicateOf">9</prop>
								</obj>
								<obj name="PropertyObject" class="HTCSampleID" version="4">
									<prop name="PropertyTypeName">Sample ID</prop>
									<prop name="Position">9</prop>
									<prop name="IsDefault">1</prop>
								</obj>
								<obj name="PropertyObject" class="GenSampleEditName" version="4">
									<prop name="PropertyTypeName">Sample Name</prop>
									<prop name="Position">9</prop>
									<prop name="IsDefault">0</prop>
									<prop name="name">6.1N</prop>
								</obj>
								<obj name="PropertyObject" class="HTCSamplePrepNotes" version="4">
									<prop name="PropertyTypeName">Sample Prep Notes</prop>
									<prop name="Position">9</prop>
									<prop name="IsDefault">1</prop>
								</obj>
								<obj name="PropertyObject" class="GenSampleEditSubset" version="4">
									<prop name="PropertyTypeName">Subsets</prop>
									<prop name="Position">9</prop>
									<prop name="IsDefault">1</prop>
								</obj>
								<obj name="PropertyObject" class="SamplePrefWidth" version="5">
									<prop name="PropertyTypeName">Width</prop>
									<prop name="Position">9</prop>
									<prop name="IsDefault">1</prop>
									<prop name="Width">1</prop>
								</obj>
							</list>
						</obj>
					</obj>
					<obj name="item" class="SamplePropInfo" version="1">
						<obj name="ChannelProperties" class="ChanPropList" version="2">
							<obj name="ChannelProperties" class="EMList" version="1">
								<list name="emlist" count="1">
									<obj name="item" class="PropertyList" version="1">
										<list name="emlist" count="12">
											<obj name="PropertyObject" class="RQSampleTargetProperty" version="4">
												<prop name="PropertyTypeName">Combined Sample and Target Type</prop>
												<prop name="Position">10</prop>
												<prop name="IsDefault">0</prop>
												<obj name="ChannelProp" class="ChannelProperty" version="1">
													<prop name="ChannelIdx">0</prop>
												</obj>
											</obj>
											<obj name="PropertyObject" class="QuantConcProperty" version="4">
												<prop name="PropertyTypeName">Concentration</prop>
												<prop name="Position">10</prop>
												<prop name="IsDefault">1</prop>
												<prop name="Concentration">0</prop>
												<obj name="ChannelProp" class="ChannelProperty" version="1">
													<prop name="ChannelIdx">0</prop>
												</obj>
												<prop name="ReadOnly">1</prop>
											</obj>
											<obj name="PropertyObject" class="QuantCpHighProp" version="4">
												<prop name="PropertyTypeName">Cp High</prop>
												<prop name="Position">10</prop>
												<prop name="IsDefault">1</prop>
												<prop name="CpRangeHigh">0</prop>
												<obj name="ChannelProp" class="ChannelProperty" version="1">
													<prop name="ChannelIdx">0</prop>
												</obj>
												<prop name="ReadOnly">0</prop>
											</obj>
											<obj name="PropertyObject" class="QuantCpLowProp" version="4">
												<prop name="PropertyTypeName">Cp Low</prop>
												<prop name="Position">10</prop>
												<prop name="IsDefault">1</prop>
												<prop name="CpRangeLow">0</prop>
												<obj name="ChannelProp" class="ChannelProperty" version="1">
													<prop name="ChannelIdx">0</prop>
												</obj>
												<prop name="ReadOnly">0</prop>
											</obj>
											<obj name="PropertyObject" class="RQEffProp" version="4">
												<prop name="PropertyTypeName">Efficiency</prop>
												<prop name="Position">10</prop>
												<prop name="IsDefault">1</prop>
												<prop name="Efficiency">2</prop>
												<obj name="ChannelProp" class="ChannelProperty" version="1">
													<prop name="ChannelIdx">0</prop>
												</obj>
											</obj>
											<obj name="PropertyObject" class="ChannelGenotype" version="4">
												<prop name="PropertyTypeName">Melt Geno Genotype</prop>
												<prop name="Position">10</prop>
												<prop name="IsDefault">1</prop>
												<prop name="ReadOnly">1</prop>
												<obj name="ChannelProp" class="ChannelProperty" version="1">
													<prop name="ChannelIdx">0</prop>
												</obj>
											</obj>
											<obj name="PropertyObject" class="GroupChannelTypeProp" version="4">
												<prop name="PropertyTypeName">Melt Geno Sample Type</prop>
												<prop name="Position">10</prop>
												<prop name="IsDefault">0</prop>
												<prop name="GroupSampleType">mstUnknown</prop>
												<obj name="ChannelProp" class="ChannelProperty" version="1">
													<prop name="ChannelIdx">0</prop>
												</obj>
											</obj>
											<obj name="PropertyObject" class="QuantSampleTypeProperty" version="4">
												<prop name="PropertyTypeName">Quantification Sample Type</prop>
												<prop name="Position">10</prop>
												<prop name="IsDefault">0</prop>
												<prop name="SampleType">qsPosCalibrator</prop>
												<obj name="ChannelProp" class="ChannelProperty" version="1">
													<prop name="ChannelIdx">0</prop>
												</obj>
											</obj>
											<obj name="PropertyObject" class="ChannelGenotype" version="4">
												<prop name="PropertyTypeName">Scanning Genotype</prop>
												<prop name="Position">10</prop>
												<prop name="IsDefault">1</prop>
												<prop name="ReadOnly">1</prop>
												<obj name="ChannelProp" class="ChannelProperty" version="1">
													<prop name="ChannelIdx">0</prop>
												</obj>
											</obj>
											<obj name="PropertyObject" class="GroupChannelTypeProp" version="4">
												<prop name="PropertyTypeName">Scanning Sample Type</prop>
												<prop name="Position">10</prop>
												<prop name="IsDefault">0</prop>
												<prop name="GroupSampleType">mstUnknown</prop>
												<obj name="ChannelProp" class="ChannelProperty" version="1">
													<prop name="ChannelIdx">0</prop>
												</obj>
											</obj>
											<obj name="PropertyObject" class="TargetName" version="4">
												<prop name="PropertyTypeName">Target Name</prop>
												<prop name="Position">10</prop>
												<prop name="IsDefault">0</prop>
												<prop name="name">C1QTNF1</prop>
												<obj name="ChannelProp" class="ChannelProperty" version="1">
													<prop name="ChannelIdx">0</prop>
												</obj>
											</obj>
											<obj name="PropertyObject" class="RQTargetProperty" version="4">
												<prop name="PropertyTypeName">Target Type</prop>
												<prop name="Position">10</prop>
												<prop name="IsDefault">0</prop>
												<prop name="TargetType">dtTarget</prop>
												<obj name="ChannelProp" class="ChannelProperty" version="1">
													<prop name="ChannelIdx">0</prop>
												</obj>
											</obj>
										</list>
									</obj>
								</list>
							</obj>
						</obj>
						<prop name="ChannelPropertyCount">1</prop>
						<prop name="ContainerPosition">10</prop>
						<prop name="HasSampleProperties">1</prop>
						<obj name="SampleProperties" class="PropertyList" version="1">
							<list name="emlist" count="14">
								<obj name="PropertyObject" class="SamplePrefColor" version="4">
									<prop name="PropertyTypeName">Color</prop>
									<prop name="Position">10</prop>
									<prop name="IsDefault">0</prop>
									<prop name="Color">$00FD0299</prop>
								</obj>
								<obj name="PropertyObject" class="DominantChannelProp" version="4">
									<prop name="PropertyTypeName">Dominant Channel</prop>
									<prop name="Position">10</prop>
									<prop name="IsDefault">0</prop>
									<prop name="DominantChannel">0</prop>
								</obj>
								<obj name="PropertyObject" class="Genotype" version="4">
									<prop name="PropertyTypeName">EndPt Genotype</prop>
									<prop name="Position">10</prop>
									<prop name="IsDefault">1</prop>
									<prop name="ReadOnly">1</prop>
								</obj>
								<obj name="PropertyObject" class="GroupingSample" version="4">
									<prop name="PropertyTypeName">EndPt Sample Type</prop>
									<prop name="Position">10</prop>
									<prop name="IsDefault">0</prop>
									<prop name="GroupSampleType">mstUnknown</prop>
								</obj>
								<obj name="PropertyObject" class="SamplePrefLineStyle" version="4">
									<prop name="PropertyTypeName">Line Style</prop>
									<prop name="Position">10</prop>
									<prop name="IsDefault">0</prop>
									<prop name="LineStyle">psSolid</prop>
								</obj>
								<obj name="PropertyObject" class="GenSampleEditNotes" version="4">
									<prop name="PropertyTypeName">Notes</prop>
									<prop name="Position">10</prop>
									<prop name="IsDefault">1</prop>
								</obj>
								<obj name="PropertyObject" class="SamplePrefPointStyle" version="4">
									<prop name="PropertyTypeName">Point Style</prop>
									<prop name="Position">10</prop>
									<prop name="IsDefault">0</prop>
									<prop name="PointStyle">psNothing</prop>
								</obj>
								<obj name="PropertyObject" class="GenSampleEditPosition" version="4">
									<prop name="PropertyTypeName">Position</prop>
									<prop name="Position">10</prop>
									<prop name="IsDefault">1</prop>
								</obj>
								<obj name="PropertyObject" class="GenSampleEditReplicate" version="4">
									<prop name="PropertyTypeName">Replicate of</prop>
									<prop name="Position">10</prop>
									<prop name="IsDefault">0</prop>
									<prop name="ReplicateOf">9</prop>
								</obj>
								<obj name="PropertyObject" class="HTCSampleID" version="4">
									<prop name="PropertyTypeName">Sample ID</prop>
									<prop name="Position">10</prop>
									<prop name="IsDefault">1</prop>
								</obj>
								<obj name="PropertyObject" class="GenSampleEditName" version="4">
									<prop name="PropertyTypeName">Sample Name</prop>
									<prop name="Position">10</prop>
									<prop name="IsDefault">0</prop>
									<prop name="name">6.1N</prop>
								</obj>
								<obj name="PropertyObject" class="HTCSamplePrepNotes" version="4">
									<prop name="PropertyTypeName">Sample Prep Notes</prop>
									<prop name="Position">10</prop>
									<prop name="IsDefault">1</prop>
								</obj>
								<obj name="PropertyObject" class="GenSampleEditSubset" version="4">
									<prop name="PropertyTypeName">Subsets</prop>
									<prop name="Position">10</prop>
									<prop name="IsDefault">1</prop>
								</obj>
								<obj name="PropertyObject" class="SamplePrefWidth" version="5">
									<prop name="PropertyTypeName">Width</prop>
									<prop name="Position">10</prop>
									<prop name="IsDefault">1</prop>
									<prop name="Width">1</prop>
								</obj>
							</list>
						</obj>
					</obj>
					<obj name="item" class="SamplePropInfo" version="1">
						<obj name="ChannelProperties" class="ChanPropList" version="2">
							<obj name="ChannelProperties" class="EMList" version="1">
								<list name="emlist" count="1">
									<obj name="item" class="PropertyList" version="1">
										<list name="emlist" count="12">
											<obj name="PropertyObject" class="RQSampleTargetProperty" version="4">
												<prop name="PropertyTypeName">Combined Sample and Target Type</prop>
												<prop name="Position">11</prop>
												<prop name="IsDefault">0</prop>
												<obj name="ChannelProp" class="ChannelProperty" version="1">
													<prop name="ChannelIdx">0</prop>
												</obj>
											</obj>
											<obj name="PropertyObject" class="QuantConcProperty" version="4">
												<prop name="PropertyTypeName">Concentration</prop>
												<prop name="Position">11</prop>
												<prop name="IsDefault">1</prop>
												<prop name="Concentration">0</prop>
												<obj name="ChannelProp" class="ChannelProperty" version="1">
													<prop name="ChannelIdx">0</prop>
												</obj>
												<prop name="ReadOnly">1</prop>
											</obj>
											<obj name="PropertyObject" class="QuantCpHighProp" version="4">
												<prop name="PropertyTypeName">Cp High</prop>
												<prop name="Position">11</prop>
												<prop name="IsDefault">1</prop>
												<prop name="CpRangeHigh">0</prop>
												<obj name="ChannelProp" class="ChannelProperty" version="1">
													<prop name="ChannelIdx">0</prop>
												</obj>
												<prop name="ReadOnly">0</prop>
											</obj>
											<obj name="PropertyObject" class="QuantCpLowProp" version="4">
												<prop name="PropertyTypeName">Cp Low</prop>
												<prop name="Position">11</prop>
												<prop name="IsDefault">1</prop>
												<prop name="CpRangeLow">0</prop>
												<obj name="ChannelProp" class="ChannelProperty" version="1">
													<prop name="ChannelIdx">0</prop>
												</obj>
												<prop name="ReadOnly">0</prop>
											</obj>
											<obj name="PropertyObject" class="RQEffProp" version="4">
												<prop name="PropertyTypeName">Efficiency</prop>
												<prop name="Position">11</prop>
												<prop name="IsDefault">1</prop>
												<prop name="Efficiency">2</prop>
												<obj name="ChannelProp" class="ChannelProperty" version="1">
													<prop name="ChannelIdx">0</prop>
												</obj>
											</obj>
											<obj name="PropertyObject" class="ChannelGenotype" version="4">
												<prop name="PropertyTypeName">Melt Geno Genotype</prop>
												<prop name="Position">11</prop>
												<prop name="IsDefault">1</prop>
												<prop name="ReadOnly">1</prop>
												<obj name="ChannelProp" class="ChannelProperty" version="1">
													<prop name="ChannelIdx">0</prop>
												</obj>
											</obj>
											<obj name="PropertyObject" class="GroupChannelTypeProp" version="4">
												<prop name="PropertyTypeName">Melt Geno Sample Type</prop>
												<prop name="Position">11</prop>
												<prop name="IsDefault">0</prop>
												<prop name="GroupSampleType">mstUnknown</prop>
												<obj name="ChannelProp" class="ChannelProperty" version="1">
													<prop name="ChannelIdx">0</prop>
												</obj>
											</obj>
											<obj name="PropertyObject" class="QuantSampleTypeProperty" version="4">
												<prop name="PropertyTypeName">Quantification Sample Type</prop>
												<prop name="Position">11</prop>
												<prop name="IsDefault">0</prop>
												<prop name="SampleType">qsPosCalibrator</prop>
												<obj name="ChannelProp" class="ChannelProperty" version="1">
													<prop name="ChannelIdx">0</prop>
												</obj>
											</obj>
											<obj name="PropertyObject" class="ChannelGenotype" version="4">
												<prop name="PropertyTypeName">Scanning Genotype</prop>
												<prop name="Position">11</prop>
												<prop name="IsDefault">1</prop>
												<prop name="ReadOnly">1</prop>
												<obj name="ChannelProp" class="ChannelProperty" version="1">
													<prop name="ChannelIdx">0</prop>
												</obj>
											</obj>
											<obj name="PropertyObject" class="GroupChannelTypeProp" version="4">
												<prop name="PropertyTypeName">Scanning Sample Type</prop>
												<prop name="Position">11</prop>
												<prop name="IsDefault">0</prop>
												<prop name="GroupSampleType">mstUnknown</prop>
												<obj name="ChannelProp" class="ChannelProperty" version="1">
													<prop name="ChannelIdx">0</prop>
												</obj>
											</obj>
											<obj name="PropertyObject" class="TargetName" version="4">
												<prop name="PropertyTypeName">Target Name</prop>
												<prop name="Position">11</prop>
												<prop name="IsDefault">0</prop>
												<prop name="name">C1QTNF1</prop>
												<obj name="ChannelProp" class="ChannelProperty" version="1">
													<prop name="ChannelIdx">0</prop>
												</obj>
											</obj>
											<obj name="PropertyObject" class="RQTargetProperty" version="4">
												<prop name="PropertyTypeName">Target Type</prop>
												<prop name="Position">11</prop>
												<prop name="IsDefault">0</prop>
												<prop name="TargetType">dtTarget</prop>
												<obj name="ChannelProp" class="ChannelProperty" version="1">
													<prop name="ChannelIdx">0</prop>
												</obj>
											</obj>
										</list>
									</obj>
								</list>
							</obj>
						</obj>
						<prop name="ChannelPropertyCount">1</prop>
						<prop name="ContainerPosition">11</prop>
						<prop name="HasSampleProperties">1</prop>
						<obj name="SampleProperties" class="PropertyList" version="1">
							<list name="emlist" count="14">
								<obj name="PropertyObject" class="SamplePrefColor" version="4">
									<prop name="PropertyTypeName">Color</prop>
									<prop name="Position">11</prop>
									<prop name="IsDefault">0</prop>
									<prop name="Color">$0026C4B8</prop>
								</obj>
								<obj name="PropertyObject" class="DominantChannelProp" version="4">
									<prop name="PropertyTypeName">Dominant Channel</prop>
									<prop name="Position">11</prop>
									<prop name="IsDefault">0</prop>
									<prop name="DominantChannel">0</prop>
								</obj>
								<obj name="PropertyObject" class="Genotype" version="4">
									<prop name="PropertyTypeName">EndPt Genotype</prop>
									<prop name="Position">11</prop>
									<prop name="IsDefault">1</prop>
									<prop name="ReadOnly">1</prop>
								</obj>
								<obj name="PropertyObject" class="GroupingSample" version="4">
									<prop name="PropertyTypeName">EndPt Sample Type</prop>
									<prop name="Position">11</prop>
									<prop name="IsDefault">0</prop>
									<prop name="GroupSampleType">mstUnknown</prop>
								</obj>
								<obj name="PropertyObject" class="SamplePrefLineStyle" version="4">
									<prop name="PropertyTypeName">Line Style</prop>
									<prop name="Position">11</prop>
									<prop name="IsDefault">0</prop>
									<prop name="LineStyle">psSolid</prop>
								</obj>
								<obj name="PropertyObject" class="GenSampleEditNotes" version="4">
									<prop name="PropertyTypeName">Notes</prop>
									<prop name="Position">11</prop>
									<prop name="IsDefault">1</prop>
								</obj>
								<obj name="PropertyObject" class="SamplePrefPointStyle" version="4">
									<prop name="PropertyTypeName">Point Style</prop>
									<prop name="Position">11</prop>
									<prop name="IsDefault">0</prop>
									<prop name="PointStyle">psNothing</prop>
								</obj>
								<obj name="PropertyObject" class="GenSampleEditPosition" version="4">
									<prop name="PropertyTypeName">Position</prop>
									<prop name="Position">11</prop>
									<prop name="IsDefault">1</prop>
								</obj>
								<obj name="PropertyObject" class="GenSampleEditReplicate" version="4">
									<prop name="PropertyTypeName">Replicate of</prop>
									<prop name="Position">11</prop>
									<prop name="IsDefault">0</prop>
									<prop name="ReplicateOf">9</prop>
								</obj>
								<obj name="PropertyObject" class="HTCSampleID" version="4">
									<prop name="PropertyTypeName">Sample ID</prop>
									<prop name="Position">11</prop>
									<prop name="IsDefault">1</prop>
								</obj>
								<obj name="PropertyObject" class="GenSampleEditName" version="4">
									<prop name="PropertyTypeName">Sample Name</prop>
									<prop name="Position">11</prop>
									<prop name="IsDefault">0</prop>
									<prop name="name">6.1N</prop>
								</obj>
								<obj name="PropertyObject" class="HTCSamplePrepNotes" version="4">
									<prop name="PropertyTypeName">Sample Prep Notes</prop>
									<prop name="Position">11</prop>
									<prop name="IsDefault">1</prop>
								</obj>
								<obj name="PropertyObject" class="GenSampleEditSubset" version="4">
									<prop name="PropertyTypeName">Subsets</prop>
									<prop name="Position">11</prop>
									<prop name="IsDefault">1</prop>
								</obj>
								<obj name="PropertyObject" class="SamplePrefWidth" version="5">
									<prop name="PropertyTypeName">Width</prop>
									<prop name="Position">11</prop>
									<prop name="IsDefault">1</prop>
									<prop name="Width">1</prop>
								</obj>
							</list>
						</obj>
					</obj>
					<obj name="item" class="SamplePropInfo" version="1">
						<obj name="ChannelProperties" class="ChanPropList" version="2">
							<obj name="ChannelProperties" class="EMList" version="1">
								<list name="emlist" count="1">
									<obj name="item" class="PropertyList" version="1">
										<list name="emlist" count="12">
											<obj name="PropertyObject" class="RQSampleTargetProperty" version="4">
												<prop name="PropertyTypeName">Combined Sample and Target Type</prop>
												<prop name="Position">12</prop>
												<prop name="IsDefault">0</prop>
												<obj name="ChannelProp" class="ChannelProperty" version="1">
													<prop name="ChannelIdx">0</prop>
												</obj>
											</obj>
											<obj name="PropertyObject" class="QuantConcProperty" version="4">
												<prop name="PropertyTypeName">Concentration</prop>
												<prop name="Position">12</prop>
												<prop name="IsDefault">1</prop>
												<prop name="Concentration">0</prop>
												<obj name="ChannelProp" class="ChannelProperty" version="1">
													<prop name="ChannelIdx">0</prop>
												</obj>
												<prop name="ReadOnly">1</prop>
											</obj>
											<obj name="PropertyObject" class="QuantCpHighProp" version="4">
												<prop name="PropertyTypeName">Cp High</prop>
												<prop name="Position">12</prop>
												<prop name="IsDefault">1</prop>
												<prop name="CpRangeHigh">0</prop>
												<obj name="ChannelProp" class="ChannelProperty" version="1">
													<prop name="ChannelIdx">0</prop>
												</obj>
												<prop name="ReadOnly">1</prop>
											</obj>
											<obj name="PropertyObject" class="QuantCpLowProp" version="4">
												<prop name="PropertyTypeName">Cp Low</prop>
												<prop name="Position">12</prop>
												<prop name="IsDefault">1</prop>
												<prop name="CpRangeLow">0</prop>
												<obj name="ChannelProp" class="ChannelProperty" version="1">
													<prop name="ChannelIdx">0</prop>
												</obj>
												<prop name="ReadOnly">1</prop>
											</obj>
											<obj name="PropertyObject" class="RQEffProp" version="4">
												<prop name="PropertyTypeName">Efficiency</prop>
												<prop name="Position">12</prop>
												<prop name="IsDefault">1</prop>
												<prop name="Efficiency">2</prop>
												<obj name="ChannelProp" class="ChannelProperty" version="1">
													<prop name="ChannelIdx">0</prop>
												</obj>
											</obj>
											<obj name="PropertyObject" class="ChannelGenotype" version="4">
												<prop name="PropertyTypeName">Melt Geno Genotype</prop>
												<prop name="Position">12</prop>
												<prop name="IsDefault">1</prop>
												<prop name="ReadOnly">1</prop>
												<obj name="ChannelProp" class="ChannelProperty" version="1">
													<prop name="ChannelIdx">0</prop>
												</obj>
											</obj>
											<obj name="PropertyObject" class="GroupChannelTypeProp" version="4">
												<prop name="PropertyTypeName">Melt Geno Sample Type</prop>
												<prop name="Position">12</prop>
												<prop name="IsDefault">0</prop>
												<prop name="GroupSampleType">mstUnknown</prop>
												<obj name="ChannelProp" class="ChannelProperty" version="1">
													<prop name="ChannelIdx">0</prop>
												</obj>
											</obj>
											<obj name="PropertyObject" class="QuantSampleTypeProperty" version="4">
												<prop name="PropertyTypeName">Quantification Sample Type</prop>
												<prop name="Position">12</prop>
												<prop name="IsDefault">0</prop>
												<prop name="SampleType">qsUnknown</prop>
												<obj name="ChannelProp" class="ChannelProperty" version="1">
													<prop name="ChannelIdx">0</prop>
												</obj>
											</obj>
											<obj name="PropertyObject" class="ChannelGenotype" version="4">
												<prop name="PropertyTypeName">Scanning Genotype</prop>
												<prop name="Position">12</prop>
												<prop name="IsDefault">1</prop>
												<prop name="ReadOnly">1</prop>
												<obj name="ChannelProp" class="ChannelProperty" version="1">
													<prop name="ChannelIdx">0</prop>
												</obj>
											</obj>
											<obj name="PropertyObject" class="GroupChannelTypeProp" version="4">
												<prop name="PropertyTypeName">Scanning Sample Type</prop>
												<prop name="Position">12</prop>
												<prop name="IsDefault">0</prop>
												<prop name="GroupSampleType">mstUnknown</prop>
												<obj name="ChannelProp" class="ChannelProperty" version="1">
													<prop name="ChannelIdx">0</prop>
												</obj>
											</obj>
											<obj name="PropertyObject" class="TargetName" version="4">
												<prop name="PropertyTypeName">Target Name</prop>
												<prop name="Position">12</prop>
												<prop name="IsDefault">0</prop>
												<prop name="name">ACT</prop>
												<obj name="ChannelProp" class="ChannelProperty" version="1">
													<prop name="ChannelIdx">0</prop>
												</obj>
											</obj>
											<obj name="PropertyObject" class="RQTargetProperty" version="4">
												<prop name="PropertyTypeName">Target Type</prop>
												<prop name="Position">12</prop>
												<prop name="IsDefault">0</prop>
												<prop name="TargetType">dtReference</prop>
												<obj name="ChannelProp" class="ChannelProperty" version="1">
													<prop name="ChannelIdx">0</prop>
												</obj>
											</obj>
										</list>
									</obj>
								</list>
							</obj>
						</obj>
						<prop name="ChannelPropertyCount">1</prop>
						<prop name="ContainerPosition">12</prop>
						<prop name="HasSampleProperties">1</prop>
						<obj name="SampleProperties" class="PropertyList" version="1">
							<list name="emlist" count="14">
								<obj name="PropertyObject" class="SamplePrefColor" version="4">
									<prop name="PropertyTypeName">Color</prop>
									<prop name="Position">12</prop>
									<prop name="IsDefault">0</prop>
									<prop name="Color">$00FF8000</prop>
								</obj>
								<obj name="PropertyObject" class="DominantChannelProp" version="4">
									<prop name="PropertyTypeName">Dominant Channel</prop>
									<prop name="Position">12</prop>
									<prop name="IsDefault">0</prop>
									<prop name="DominantChannel">0</prop>
								</obj>
								<obj name="PropertyObject" class="Genotype" version="4">
									<prop name="PropertyTypeName">EndPt Genotype</prop>
									<prop name="Position">12</prop>
									<prop name="IsDefault">1</prop>
									<prop name="ReadOnly">1</prop>
								</obj>
								<obj name="PropertyObject" class="GroupingSample" version="4">
									<prop name="PropertyTypeName">EndPt Sample Type</prop>
									<prop name="Position">12</prop>
									<prop name="IsDefault">0</prop>
									<prop name="GroupSampleType">mstUnknown</prop>
								</obj>
								<obj name="PropertyObject" class="SamplePrefLineStyle" version="4">
									<prop name="PropertyTypeName">Line Style</prop>
									<prop name="Position">12</prop>
									<prop name="IsDefault">0</prop>
									<prop name="LineStyle">psSolid</prop>
								</obj>
								<obj name="PropertyObject" class="GenSampleEditNotes" version="4">
									<prop name="PropertyTypeName">Notes</prop>
									<prop name="Position">12</prop>
									<prop name="IsDefault">1</prop>
								</obj>
								<obj name="PropertyObject" class="SamplePrefPointStyle" version="4">
									<prop name="PropertyTypeName">Point Style</prop>
									<prop name="Position">12</prop>
									<prop name="IsDefault">0</prop>
									<prop name="PointStyle">psNothing</prop>
								</obj>
								<obj name="PropertyObject" class="GenSampleEditPosition" version="4">
									<prop name="PropertyTypeName">Position</prop>
									<prop name="Position">12</prop>
									<prop name="IsDefault">1</prop>
								</obj>
								<obj name="PropertyObject" class="GenSampleEditReplicate" version="4">
									<prop name="PropertyTypeName">Replicate of</prop>
									<prop name="Position">12</prop>
									<prop name="IsDefault">0</prop>
									<prop name="ReplicateOf">12</prop>
								</obj>
								<obj name="PropertyObject" class="HTCSampleID" version="4">
									<prop name="PropertyTypeName">Sample ID</prop>
									<prop name="Position">12</prop>
									<prop name="IsDefault">1</prop>
								</obj>
								<obj name="PropertyObject" class="GenSampleEditName" version="4">
									<prop name="PropertyTypeName">Sample Name</prop>
									<prop name="Position">12</prop>
									<prop name="IsDefault">0</prop>
									<prop name="name">1.1C</prop>
								</obj>
								<obj name="PropertyObject" class="HTCSamplePrepNotes" version="4">
									<prop name="PropertyTypeName">Sample Prep Notes</prop>
									<prop name="Position">12</prop>
									<prop name="IsDefault">1</prop>
								</obj>
								<obj name="PropertyObject" class="GenSampleEditSubset" version="4">
									<prop name="PropertyTypeName">Subsets</prop>
									<prop name="Position">12</prop>
									<prop name="IsDefault">1</prop>
								</obj>
								<obj name="PropertyObject" class="SamplePrefWidth" version="5">
									<prop name="PropertyTypeName">Width</prop>
									<prop name="Position">12</prop>
									<prop name="IsDefault">1</prop>
									<prop name="Width">1</prop>
								</obj>
							</list>
						</obj>
					</obj>
					<obj name="item" class="SamplePropInfo" version="1">
						<obj name="ChannelProperties" class="ChanPropList" version="2">
							<obj name="ChannelProperties" class="EMList" version="1">
								<list name="emlist" count="1">
									<obj name="item" class="PropertyList" version="1">
										<list name="emlist" count="12">
											<obj name="PropertyObject" class="RQSampleTargetProperty" version="4">
												<prop name="PropertyTypeName">Combined Sample and Target Type</prop>
												<prop name="Position">13</prop>
												<prop name="IsDefault">0</prop>
												<obj name="ChannelProp" class="ChannelProperty" version="1">
													<prop name="ChannelIdx">0</prop>
												</obj>
											</obj>
											<obj name="PropertyObject" class="QuantConcProperty" version="4">
												<prop name="PropertyTypeName">Concentration</prop>
												<prop name="Position">13</prop>
												<prop name="IsDefault">1</prop>
												<prop name="Concentration">0</prop>
												<obj name="ChannelProp" class="ChannelProperty" version="1">
													<prop name="ChannelIdx">0</prop>
												</obj>
												<prop name="ReadOnly">1</prop>
											</obj>
											<obj name="PropertyObject" class="QuantCpHighProp" version="4">
												<prop name="PropertyTypeName">Cp High</prop>
												<prop name="Position">13</prop>
												<prop name="IsDefault">1</prop>
												<prop name="CpRangeHigh">0</prop>
												<obj name="ChannelProp" class="ChannelProperty" version="1">
													<prop name="ChannelIdx">0</prop>
												</obj>
												<prop name="ReadOnly">1</prop>
											</obj>
											<obj name="PropertyObject" class="QuantCpLowProp" version="4">
												<prop name="PropertyTypeName">Cp Low</prop>
												<prop name="Position">13</prop>
												<prop name="IsDefault">1</prop>
												<prop name="CpRangeLow">0</prop>
												<obj name="ChannelProp" class="ChannelProperty" version="1">
													<prop name="ChannelIdx">0</prop>
												</obj>
												<prop name="ReadOnly">1</prop>
											</obj>
											<obj name="PropertyObject" class="RQEffProp" version="4">
												<prop name="PropertyTypeName">Efficiency</prop>
												<prop name="Position">13</prop>
												<prop name="IsDefault">1</prop>
												<prop name="Efficiency">2</prop>
												<obj name="ChannelProp" class="ChannelProperty" version="1">
													<prop name="ChannelIdx">0</prop>
												</obj>
											</obj>
											<obj name="PropertyObject" class="ChannelGenotype" version="4">
												<prop name="PropertyTypeName">Melt Geno Genotype</prop>
												<prop name="Position">13</prop>
												<prop name="IsDefault">1</prop>
												<prop name="ReadOnly">1</prop>
												<obj name="ChannelProp" class="ChannelProperty" version="1">
													<prop name="ChannelIdx">0</prop>
												</obj>
											</obj>
											<obj name="PropertyObject" class="GroupChannelTypeProp" version="4">
												<prop name="PropertyTypeName">Melt Geno Sample Type</prop>
												<prop name="Position">13</prop>
												<prop name="IsDefault">0</prop>
												<prop name="GroupSampleType">mstUnknown</prop>
												<obj name="ChannelProp" class="ChannelProperty" version="1">
													<prop name="ChannelIdx">0</prop>
												</obj>
											</obj>
											<obj name="PropertyObject" class="QuantSampleTypeProperty" version="4">
												<prop name="PropertyTypeName">Quantification Sample Type</prop>
												<prop name="Position">13</prop>
												<prop name="IsDefault">0</prop>
												<prop name="SampleType">qsUnknown</prop>
												<obj name="ChannelProp" class="ChannelProperty" version="1">
													<prop name="ChannelIdx">0</prop>
												</obj>
											</obj>
											<obj name="PropertyObject" class="ChannelGenotype" version="4">
												<prop name="PropertyTypeName">Scanning Genotype</prop>
												<prop name="Position">13</prop>
												<prop name="IsDefault">1</prop>
												<prop name="ReadOnly">1</prop>
												<obj name="ChannelProp" class="ChannelProperty" version="1">
													<prop name="ChannelIdx">0</prop>
												</obj>
											</obj>
											<obj name="PropertyObject" class="GroupChannelTypeProp" version="4">
												<prop name="PropertyTypeName">Scanning Sample Type</prop>
												<prop name="Position">13</prop>
												<prop name="IsDefault">0</prop>
												<prop name="GroupSampleType">mstUnknown</prop>
												<obj name="ChannelProp" class="ChannelProperty" version="1">
													<prop name="ChannelIdx">0</prop>
												</obj>
											</obj>
											<obj name="PropertyObject" class="TargetName" version="4">
												<prop name="PropertyTypeName">Target Name</prop>
												<prop name="Position">13</prop>
												<prop name="IsDefault">0</prop>
												<prop name="name">ACT</prop>
												<obj name="ChannelProp" class="ChannelProperty" version="1">
													<prop name="ChannelIdx">0</prop>
												</obj>
											</obj>
											<obj name="PropertyObject" class="RQTargetProperty" version="4">
												<prop name="PropertyTypeName">Target Type</prop>
												<prop name="Position">13</prop>
												<prop name="IsDefault">0</prop>
												<prop name="TargetType">dtReference</prop>
												<obj name="ChannelProp" class="ChannelProperty" version="1">
													<prop name="ChannelIdx">0</prop>
												</obj>
											</obj>
										</list>
									</obj>
								</list>
							</obj>
						</obj>
						<prop name="ChannelPropertyCount">1</prop>
						<prop name="ContainerPosition">13</prop>
						<prop name="HasSampleProperties">1</prop>
						<obj name="SampleProperties" class="PropertyList" version="1">
							<list name="emlist" count="14">
								<obj name="PropertyObject" class="SamplePrefColor" version="4">
									<prop name="PropertyTypeName">Color</prop>
									<prop name="Position">13</prop>
									<prop name="IsDefault">0</prop>
									<prop name="Color">clRed</prop>
								</obj>
								<obj name="PropertyObject" class="DominantChannelProp" version="4">
									<prop name="PropertyTypeName">Dominant Channel</prop>
									<prop name="Position">13</prop>
									<prop name="IsDefault">0</prop>
									<prop name="DominantChannel">0</prop>
								</obj>
								<obj name="PropertyObject" class="Genotype" version="4">
									<prop name="PropertyTypeName">EndPt Genotype</prop>
									<prop name="Position">13</prop>
									<prop name="IsDefault">1</prop>
									<prop name="ReadOnly">1</prop>
								</obj>
								<obj name="PropertyObject" class="GroupingSample" version="4">
									<prop name="PropertyTypeName">EndPt Sample Type</prop>
									<prop name="Position">13</prop>
									<prop name="IsDefault">0</prop>
									<prop name="GroupSampleType">mstUnknown</prop>
								</obj>
								<obj name="PropertyObject" class="SamplePrefLineStyle" version="4">
									<prop name="PropertyTypeName">Line Style</prop>
									<prop name="Position">13</prop>
									<prop name="IsDefault">0</prop>
									<prop name="LineStyle">psSolid</prop>
								</obj>
								<obj name="PropertyObject" class="GenSampleEditNotes" version="4">
									<prop name="PropertyTypeName">Notes</prop>
									<prop name="Position">13</prop>
									<prop name="IsDefault">1</prop>
								</obj>
								<obj name="PropertyObject" class="SamplePrefPointStyle" version="4">
									<prop name="PropertyTypeName">Point Style</prop>
									<prop name="Position">13</prop>
									<prop name="IsDefault">0</prop>
									<prop name="PointStyle">psNothing</prop>
								</obj>
								<obj name="PropertyObject" class="GenSampleEditPosition" version="4">
									<prop name="PropertyTypeName">Position</prop>
									<prop name="Position">13</prop>
									<prop name="IsDefault">1</prop>
								</obj>
								<obj name="PropertyObject" class="GenSampleEditReplicate" version="4">
									<prop name="PropertyTypeName">Replicate of</prop>
									<prop name="Position">13</prop>
									<prop name="IsDefault">0</prop>
									<prop name="ReplicateOf">12</prop>
								</obj>
								<obj name="PropertyObject" class="HTCSampleID" version="4">
									<prop name="PropertyTypeName">Sample ID</prop>
									<prop name="Position">13</prop>
									<prop name="IsDefault">1</prop>
								</obj>
								<obj name="PropertyObject" class="GenSampleEditName" version="4">
									<prop name="PropertyTypeName">Sample Name</prop>
									<prop name="Position">13</prop>
									<prop name="IsDefault">0</prop>
									<prop name="name">1.1C</prop>
								</obj>
								<obj name="PropertyObject" class="HTCSamplePrepNotes" version="4">
									<prop name="PropertyTypeName">Sample Prep Notes</prop>
									<prop name="Position">13</prop>
									<prop name="IsDefault">1</prop>
								</obj>
								<obj name="PropertyObject" class="GenSampleEditSubset" version="4">
									<prop name="PropertyTypeName">Subsets</prop>
									<prop name="Position">13</prop>
									<prop name="IsDefault">1</prop>
								</obj>
								<obj name="PropertyObject" class="SamplePrefWidth" version="5">
									<prop name="PropertyTypeName">Width</prop>
									<prop name="Position">13</prop>
									<prop name="IsDefault">1</prop>
									<prop name="Width">1</prop>
								</obj>
							</list>
						</obj>
					</obj>
					<obj name="item" class="SamplePropInfo" version="1">
						<obj name="ChannelProperties" class="ChanPropList" version="2">
							<obj name="ChannelProperties" class="EMList" version="1">
								<list name="emlist" count="1">
									<obj name="item" class="PropertyList" version="1">
										<list name="emlist" count="12">
											<obj name="PropertyObject" class="RQSampleTargetProperty" version="4">
												<prop name="PropertyTypeName">Combined Sample and Target Type</prop>
												<prop name="Position">14</prop>
												<prop name="IsDefault">0</prop>
												<obj name="ChannelProp" class="ChannelProperty" version="1">
													<prop name="ChannelIdx">0</prop>
												</obj>
											</obj>
											<obj name="PropertyObject" class="QuantConcProperty" version="4">
												<prop name="PropertyTypeName">Concentration</prop>
												<prop name="Position">14</prop>
												<prop name="IsDefault">1</prop>
												<prop name="Concentration">0</prop>
												<obj name="ChannelProp" class="ChannelProperty" version="1">
													<prop name="ChannelIdx">0</prop>
												</obj>
												<prop name="ReadOnly">1</prop>
											</obj>
											<obj name="PropertyObject" class="QuantCpHighProp" version="4">
												<prop name="PropertyTypeName">Cp High</prop>
												<prop name="Position">14</prop>
												<prop name="IsDefault">1</prop>
												<prop name="CpRangeHigh">0</prop>
												<obj name="ChannelProp" class="ChannelProperty" version="1">
													<prop name="ChannelIdx">0</prop>
												</obj>
												<prop name="ReadOnly">1</prop>
											</obj>
											<obj name="PropertyObject" class="QuantCpLowProp" version="4">
												<prop name="PropertyTypeName">Cp Low</prop>
												<prop name="Position">14</prop>
												<prop name="IsDefault">1</prop>
												<prop name="CpRangeLow">0</prop>
												<obj name="ChannelProp" class="ChannelProperty" version="1">
													<prop name="ChannelIdx">0</prop>
												</obj>
												<prop name="ReadOnly">1</prop>
											</obj>
											<obj name="PropertyObject" class="RQEffProp" version="4">
												<prop name="PropertyTypeName">Efficiency</prop>
												<prop name="Position">14</prop>
												<prop name="IsDefault">1</prop>
												<prop name="Efficiency">2</prop>
												<obj name="ChannelProp" class="ChannelProperty" version="1">
													<prop name="ChannelIdx">0</prop>
												</obj>
											</obj>
											<obj name="PropertyObject" class="ChannelGenotype" version="4">
												<prop name="PropertyTypeName">Melt Geno Genotype</prop>
												<prop name="Position">14</prop>
												<prop name="IsDefault">1</prop>
												<prop name="ReadOnly">1</prop>
												<obj name="ChannelProp" class="ChannelProperty" version="1">
													<prop name="ChannelIdx">0</prop>
												</obj>
											</obj>
											<obj name="PropertyObject" class="GroupChannelTypeProp" version="4">
												<prop name="PropertyTypeName">Melt Geno Sample Type</prop>
												<prop name="Position">14</prop>
												<prop name="IsDefault">0</prop>
												<prop name="GroupSampleType">mstUnknown</prop>
												<obj name="ChannelProp" class="ChannelProperty" version="1">
													<prop name="ChannelIdx">0</prop>
												</obj>
											</obj>
											<obj name="PropertyObject" class="QuantSampleTypeProperty" version="4">
												<prop name="PropertyTypeName">Quantification Sample Type</prop>
												<prop name="Position">14</prop>
												<prop name="IsDefault">0</prop>
												<prop name="SampleType">qsUnknown</prop>
												<obj name="ChannelProp" class="ChannelProperty" version="1">
													<prop name="ChannelIdx">0</prop>
												</obj>
											</obj>
											<obj name="PropertyObject" class="ChannelGenotype" version="4">
												<prop name="PropertyTypeName">Scanning Genotype</prop>
												<prop name="Position">14</prop>
												<prop name="IsDefault">1</prop>
												<prop name="ReadOnly">1</prop>
												<obj name="ChannelProp" class="ChannelProperty" version="1">
													<prop name="ChannelIdx">0</prop>
												</obj>
											</obj>
											<obj name="PropertyObject" class="GroupChannelTypeProp" version="4">
												<prop name="PropertyTypeName">Scanning Sample Type</prop>
												<prop name="Position">14</prop>
												<prop name="IsDefault">0</prop>
												<prop name="GroupSampleType">mstUnknown</prop>
												<obj name="ChannelProp" class="ChannelProperty" version="1">
													<prop name="ChannelIdx">0</prop>
												</obj>
											</obj>
											<obj name="PropertyObject" class="TargetName" version="4">
												<prop name="PropertyTypeName">Target Name</prop>
												<prop name="Position">14</prop>
												<prop name="IsDefault">0</prop>
												<prop name="name">ACT</prop>
												<obj name="ChannelProp" class="ChannelProperty" version="1">
													<prop name="ChannelIdx">0</prop>
												</obj>
											</obj>
											<obj name="PropertyObject" class="RQTargetProperty" version="4">
												<prop name="PropertyTypeName">Target Type</prop>
												<prop name="Position">14</prop>
												<prop name="IsDefault">0</prop>
												<prop name="TargetType">dtReference</prop>
												<obj name="ChannelProp" class="ChannelProperty" version="1">
													<prop name="ChannelIdx">0</prop>
												</obj>
											</obj>
										</list>
									</obj>
								</list>
							</obj>
						</obj>
						<prop name="ChannelPropertyCount">1</prop>
						<prop name="ContainerPosition">14</prop>
						<prop name="HasSampleProperties">1</prop>
						<obj name="SampleProperties" class="PropertyList" version="1">
							<list name="emlist" count="14">
								<obj name="PropertyObject" class="SamplePrefColor" version="4">
									<prop name="PropertyTypeName">Color</prop>
									<prop name="Position">14</prop>
									<prop name="IsDefault">0</prop>
									<prop name="Color">$0030D700</prop>
								</obj>
								<obj name="PropertyObject" class="DominantChannelProp" version="4">
									<prop name="PropertyTypeName">Dominant Channel</prop>
									<prop name="Position">14</prop>
									<prop name="IsDefault">0</prop>
									<prop name="DominantChannel">0</prop>
								</obj>
								<obj name="PropertyObject" class="Genotype" version="4">
									<prop name="PropertyTypeName">EndPt Genotype</prop>
									<prop name="Position">14</prop>
									<prop name="IsDefault">1</prop>
									<prop name="ReadOnly">1</prop>
								</obj>
								<obj name="PropertyObject" class="GroupingSample" version="4">
									<prop name="PropertyTypeName">EndPt Sample Type</prop>
									<prop name="Position">14</prop>
									<prop name="IsDefault">0</prop>
									<prop name="GroupSampleType">mstUnknown</prop>
								</obj>
								<obj name="PropertyObject" class="SamplePrefLineStyle" version="4">
									<prop name="PropertyTypeName">Line Style</prop>
									<prop name="Position">14</prop>
									<prop name="IsDefault">0</prop>
									<prop name="LineStyle">psSolid</prop>
								</obj>
								<obj name="PropertyObject" class="GenSampleEditNotes" version="4">
									<prop name="PropertyTypeName">Notes</prop>
									<prop name="Position">14</prop>
									<prop name="IsDefault">1</prop>
								</obj>
								<obj name="PropertyObject" class="SamplePrefPointStyle" version="4">
									<prop name="PropertyTypeName">Point Style</prop>
									<prop name="Position">14</prop>
									<prop name="IsDefault">0</prop>
									<prop name="PointStyle">psNothing</prop>
								</obj>
								<obj name="PropertyObject" class="GenSampleEditPosition" version="4">
									<prop name="PropertyTypeName">Position</prop>
									<prop name="Position">14</prop>
									<prop name="IsDefault">1</prop>
								</obj>
								<obj name="PropertyObject" class="GenSampleEditReplicate" version="4">
									<prop name="PropertyTypeName">Replicate of</prop>
									<prop name="Position">14</prop>
									<prop name="IsDefault">0</prop>
									<prop name="ReplicateOf">12</prop>
								</obj>
								<obj name="PropertyObject" class="HTCSampleID" version="4">
									<prop name="PropertyTypeName">Sample ID</prop>
									<prop name="Position">14</prop>
									<prop name="IsDefault">1</prop>
								</obj>
								<obj name="PropertyObject" class="GenSampleEditName" version="4">
									<prop name="PropertyTypeName">Sample Name</prop>
									<prop name="Position">14</prop>
									<prop name="IsDefault">0</prop>
									<prop name="name">1.1C</prop>
								</obj>
								<obj name="PropertyObject" class="HTCSamplePrepNotes" version="4">
									<prop name="PropertyTypeName">Sample Prep Notes</prop>
									<prop name="Position">14</prop>
									<prop name="IsDefault">1</prop>
								</obj>
								<obj name="PropertyObject" class="GenSampleEditSubset" version="4">
									<prop name="PropertyTypeName">Subsets</prop>
									<prop name="Position">14</prop>
									<prop name="IsDefault">1</prop>
								</obj>
								<obj name="PropertyObject" class="SamplePrefWidth" version="5">
									<prop name="PropertyTypeName">Width</prop>
									<prop name="Position">14</prop>
									<prop name="IsDefault">1</prop>
									<prop name="Width">1</prop>
								</obj>
							</list>
						</obj>
					</obj>
					<obj name="item" class="SamplePropInfo" version="1">
						<obj name="ChannelProperties" class="ChanPropList" version="2">
							<obj name="ChannelProperties" class="EMList" version="1">
								<list name="emlist" count="1">
									<obj name="item" class="PropertyList" version="1">
										<list name="emlist" count="12">
											<obj name="PropertyObject" class="RQSampleTargetProperty" version="4">
												<prop name="PropertyTypeName">Combined Sample and Target Type</prop>
												<prop name="Position">15</prop>
												<prop name="IsDefault">0</prop>
												<obj name="ChannelProp" class="ChannelProperty" version="1">
													<prop name="ChannelIdx">0</prop>
												</obj>
											</obj>
											<obj name="PropertyObject" class="QuantConcProperty" version="4">
												<prop name="PropertyTypeName">Concentration</prop>
												<prop name="Position">15</prop>
												<prop name="IsDefault">1</prop>
												<prop name="Concentration">0</prop>
												<obj name="ChannelProp" class="ChannelProperty" version="1">
													<prop name="ChannelIdx">0</prop>
												</obj>
												<prop name="ReadOnly">1</prop>
											</obj>
											<obj name="PropertyObject" class="QuantCpHighProp" version="4">
												<prop name="PropertyTypeName">Cp High</prop>
												<prop name="Position">15</prop>
												<prop name="IsDefault">1</prop>
												<prop name="CpRangeHigh">0</prop>
												<obj name="ChannelProp" class="ChannelProperty" version="1">
													<prop name="ChannelIdx">0</prop>
												</obj>
												<prop name="ReadOnly">1</prop>
											</obj>
											<obj name="PropertyObject" class="QuantCpLowProp" version="4">
												<prop name="PropertyTypeName">Cp Low</prop>
												<prop name="Position">15</prop>
												<prop name="IsDefault">1</prop>
												<prop name="CpRangeLow">0</prop>
												<obj name="ChannelProp" class="ChannelProperty" version="1">
													<prop name="ChannelIdx">0</prop>
												</obj>
												<prop name="ReadOnly">1</prop>
											</obj>
											<obj name="PropertyObject" class="RQEffProp" version="4">
												<prop name="PropertyTypeName">Efficiency</prop>
												<prop name="Position">15</prop>
												<prop name="IsDefault">1</prop>
												<prop name="Efficiency">2</prop>
												<obj name="ChannelProp" class="ChannelProperty" version="1">
													<prop name="ChannelIdx">0</prop>
												</obj>
											</obj>
											<obj name="PropertyObject" class="ChannelGenotype" version="4">
												<prop name="PropertyTypeName">Melt Geno Genotype</prop>
												<prop name="Position">15</prop>
												<prop name="IsDefault">1</prop>
												<prop name="ReadOnly">1</prop>
												<obj name="ChannelProp" class="ChannelProperty" version="1">
													<prop name="ChannelIdx">0</prop>
												</obj>
											</obj>
											<obj name="PropertyObject" class="GroupChannelTypeProp" version="4">
												<prop name="PropertyTypeName">Melt Geno Sample Type</prop>
												<prop name="Position">15</prop>
												<prop name="IsDefault">0</prop>
												<prop name="GroupSampleType">mstUnknown</prop>
												<obj name="ChannelProp" class="ChannelProperty" version="1">
													<prop name="ChannelIdx">0</prop>
												</obj>
											</obj>
											<obj name="PropertyObject" class="QuantSampleTypeProperty" version="4">
												<prop name="PropertyTypeName">Quantification Sample Type</prop>
												<prop name="Position">15</prop>
												<prop name="IsDefault">0</prop>
												<prop name="SampleType">qsUnknown</prop>
												<obj name="ChannelProp" class="ChannelProperty" version="1">
													<prop name="ChannelIdx">0</prop>
												</obj>
											</obj>
											<obj name="PropertyObject" class="ChannelGenotype" version="4">
												<prop name="PropertyTypeName">Scanning Genotype</prop>
												<prop name="Position">15</prop>
												<prop name="IsDefault">1</prop>
												<prop name="ReadOnly">1</prop>
												<obj name="ChannelProp" class="ChannelProperty" version="1">
													<prop name="ChannelIdx">0</prop>
												</obj>
											</obj>
											<obj name="PropertyObject" class="GroupChannelTypeProp" version="4">
												<prop name="PropertyTypeName">Scanning Sample Type</prop>
												<prop name="Position">15</prop>
												<prop name="IsDefault">0</prop>
												<prop name="GroupSampleType">mstUnknown</prop>
												<obj name="ChannelProp" class="ChannelProperty" version="1">
													<prop name="ChannelIdx">0</prop>
												</obj>
											</obj>
											<obj name="PropertyObject" class="TargetName" version="4">
												<prop name="PropertyTypeName">Target Name</prop>
												<prop name="Position">15</prop>
												<prop name="IsDefault">0</prop>
												<prop name="name">C1QTNF1</prop>
												<obj name="ChannelProp" class="ChannelProperty" version="1">
													<prop name="ChannelIdx">0</prop>
												</obj>
											</obj>
											<obj name="PropertyObject" class="RQTargetProperty" version="4">
												<prop name="PropertyTypeName">Target Type</prop>
												<prop name="Position">15</prop>
												<prop name="IsDefault">0</prop>
												<prop name="TargetType">dtTarget</prop>
												<obj name="ChannelProp" class="ChannelProperty" version="1">
													<prop name="ChannelIdx">0</prop>
												</obj>
											</obj>
										</list>
									</obj>
								</list>
							</obj>
						</obj>
						<prop name="ChannelPropertyCount">1</prop>
						<prop name="ContainerPosition">15</prop>
						<prop name="HasSampleProperties">1</prop>
						<obj name="SampleProperties" class="PropertyList" version="1">
							<list name="emlist" count="14">
								<obj name="PropertyObject" class="SamplePrefColor" version="4">
									<prop name="PropertyTypeName">Color</prop>
									<prop name="Position">15</prop>
									<prop name="IsDefault">0</prop>
									<prop name="Color">clFuchsia</prop>
								</obj>
								<obj name="PropertyObject" class="DominantChannelProp" version="4">
									<prop name="PropertyTypeName">Dominant Channel</prop>
									<prop name="Position">15</prop>
									<prop name="IsDefault">0</prop>
									<prop name="DominantChannel">0</prop>
								</obj>
								<obj name="PropertyObject" class="Genotype" version="4">
									<prop name="PropertyTypeName">EndPt Genotype</prop>
									<prop name="Position">15</prop>
									<prop name="IsDefault">1</prop>
									<prop name="ReadOnly">1</prop>
								</obj>
								<obj name="PropertyObject" class="GroupingSample" version="4">
									<prop name="PropertyTypeName">EndPt Sample Type</prop>
									<prop name="Position">15</prop>
									<prop name="IsDefault">0</prop>
									<prop name="GroupSampleType">mstUnknown</prop>
								</obj>
								<obj name="PropertyObject" class="SamplePrefLineStyle" version="4">
									<prop name="PropertyTypeName">Line Style</prop>
									<prop name="Position">15</prop>
									<prop name="IsDefault">0</prop>
									<prop name="LineStyle">psSolid</prop>
								</obj>
								<obj name="PropertyObject" class="GenSampleEditNotes" version="4">
									<prop name="PropertyTypeName">Notes</prop>
									<prop name="Position">15</prop>
									<prop name="IsDefault">1</prop>
								</obj>
								<obj name="PropertyObject" class="SamplePrefPointStyle" version="4">
									<prop name="PropertyTypeName">Point Style</prop>
									<prop name="Position">15</prop>
									<prop name="IsDefault">0</prop>
									<prop name="PointStyle">psNothing</prop>
								</obj>
								<obj name="PropertyObject" class="GenSampleEditPosition" version="4">
									<prop name="PropertyTypeName">Position</prop>
									<prop name="Position">15</prop>
									<prop name="IsDefault">1</prop>
								</obj>
								<obj name="PropertyObject" class="GenSampleEditReplicate" version="4">
									<prop name="PropertyTypeName">Replicate of</prop>
									<prop name="Position">15</prop>
									<prop name="IsDefault">0</prop>
									<prop name="ReplicateOf">15</prop>
								</obj>
								<obj name="PropertyObject" class="HTCSampleID" version="4">
									<prop name="PropertyTypeName">Sample ID</prop>
									<prop name="Position">15</prop>
									<prop name="IsDefault">1</prop>
								</obj>
								<obj name="PropertyObject" class="GenSampleEditName" version="4">
									<prop name="PropertyTypeName">Sample Name</prop>
									<prop name="Position">15</prop>
									<prop name="IsDefault">0</prop>
									<prop name="name">1.1C</prop>
								</obj>
								<obj name="PropertyObject" class="HTCSamplePrepNotes" version="4">
									<prop name="PropertyTypeName">Sample Prep Notes</prop>
									<prop name="Position">15</prop>
									<prop name="IsDefault">1</prop>
								</obj>
								<obj name="PropertyObject" class="GenSampleEditSubset" version="4">
									<prop name="PropertyTypeName">Subsets</prop>
									<prop name="Position">15</prop>
									<prop name="IsDefault">1</prop>
								</obj>
								<obj name="PropertyObject" class="SamplePrefWidth" version="5">
									<prop name="PropertyTypeName">Width</prop>
									<prop name="Position">15</prop>
									<prop name="IsDefault">1</prop>
									<prop name="Width">1</prop>
								</obj>
							</list>
						</obj>
					</obj>
					<obj name="item" class="SamplePropInfo" version="1">
						<obj name="ChannelProperties" class="ChanPropList" version="2">
							<obj name="ChannelProperties" class="EMList" version="1">
								<list name="emlist" count="1">
									<obj name="item" class="PropertyList" version="1">
										<list name="emlist" count="12">
											<obj name="PropertyObject" class="RQSampleTargetProperty" version="4">
												<prop name="PropertyTypeName">Combined Sample and Target Type</prop>
												<prop name="Position">16</prop>
												<prop name="IsDefault">0</prop>
												<obj name="ChannelProp" class="ChannelProperty" version="1">
													<prop name="ChannelIdx">0</prop>
												</obj>
											</obj>
											<obj name="PropertyObject" class="QuantConcProperty" version="4">
												<prop name="PropertyTypeName">Concentration</prop>
												<prop name="Position">16</prop>
												<prop name="IsDefault">1</prop>
												<prop name="Concentration">0</prop>
												<obj name="ChannelProp" class="ChannelProperty" version="1">
													<prop name="ChannelIdx">0</prop>
												</obj>
												<prop name="ReadOnly">1</prop>
											</obj>
											<obj name="PropertyObject" class="QuantCpHighProp" version="4">
												<prop name="PropertyTypeName">Cp High</prop>
												<prop name="Position">16</prop>
												<prop name="IsDefault">1</prop>
												<prop name="CpRangeHigh">0</prop>
												<obj name="ChannelProp" class="ChannelProperty" version="1">
													<prop name="ChannelIdx">0</prop>
												</obj>
												<prop name="ReadOnly">1</prop>
											</obj>
											<obj name="PropertyObject" class="QuantCpLowProp" version="4">
												<prop name="PropertyTypeName">Cp Low</prop>
												<prop name="Position">16</prop>
												<prop name="IsDefault">1</prop>
												<prop name="CpRangeLow">0</prop>
												<obj name="ChannelProp" class="ChannelProperty" version="1">
													<prop name="ChannelIdx">0</prop>
												</obj>
												<prop name="ReadOnly">1</prop>
											</obj>
											<obj name="PropertyObject" class="RQEffProp" version="4">
												<prop name="PropertyTypeName">Efficiency</prop>
												<prop name="Position">16</prop>
												<prop name="IsDefault">1</prop>
												<prop name="Efficiency">2</prop>
												<obj name="ChannelProp" class="ChannelProperty" version="1">
													<prop name="ChannelIdx">0</prop>
												</obj>
											</obj>
											<obj name="PropertyObject" class="ChannelGenotype" version="4">
												<prop name="PropertyTypeName">Melt Geno Genotype</prop>
												<prop name="Position">16</prop>
												<prop name="IsDefault">1</prop>
												<prop name="ReadOnly">1</prop>
												<obj name="ChannelProp" class="ChannelProperty" version="1">
													<prop name="ChannelIdx">0</prop>
												</obj>
											</obj>
											<obj name="PropertyObject" class="GroupChannelTypeProp" version="4">
												<prop name="PropertyTypeName">Melt Geno Sample Type</prop>
												<prop name="Position">16</prop>
												<prop name="IsDefault">0</prop>
												<prop name="GroupSampleType">mstUnknown</prop>
												<obj name="ChannelProp" class="ChannelProperty" version="1">
													<prop name="ChannelIdx">0</prop>
												</obj>
											</obj>
											<obj name="PropertyObject" class="QuantSampleTypeProperty" version="4">
												<prop name="PropertyTypeName">Quantification Sample Type</prop>
												<prop name="Position">16</prop>
												<prop name="IsDefault">0</prop>
												<prop name="SampleType">qsUnknown</prop>
												<obj name="ChannelProp" class="ChannelProperty" version="1">
													<prop name="ChannelIdx">0</prop>
												</obj>
											</obj>
											<obj name="PropertyObject" class="ChannelGenotype" version="4">
												<prop name="PropertyTypeName">Scanning Genotype</prop>
												<prop name="Position">16</prop>
												<prop name="IsDefault">1</prop>
												<prop name="ReadOnly">1</prop>
												<obj name="ChannelProp" class="ChannelProperty" version="1">
													<prop name="ChannelIdx">0</prop>
												</obj>
											</obj>
											<obj name="PropertyObject" class="GroupChannelTypeProp" version="4">
												<prop name="PropertyTypeName">Scanning Sample Type</prop>
												<prop name="Position">16</prop>
												<prop name="IsDefault">0</prop>
												<prop name="GroupSampleType">mstUnknown</prop>
												<obj name="ChannelProp" class="ChannelProperty" version="1">
													<prop name="ChannelIdx">0</prop>
												</obj>
											</obj>
											<obj name="PropertyObject" class="TargetName" version="4">
												<prop name="PropertyTypeName">Target Name</prop>
												<prop name="Position">16</prop>
												<prop name="IsDefault">0</prop>
												<prop name="name">C1QTNF1</prop>
												<obj name="ChannelProp" class="ChannelProperty" version="1">
													<prop name="ChannelIdx">0</prop>
												</obj>
											</obj>
											<obj name="PropertyObject" class="RQTargetProperty" version="4">
												<prop name="PropertyTypeName">Target Type</prop>
												<prop name="Position">16</prop>
												<prop name="IsDefault">0</prop>
												<prop name="TargetType">dtTarget</prop>
												<obj name="ChannelProp" class="ChannelProperty" version="1">
													<prop name="ChannelIdx">0</prop>
												</obj>
											</obj>
										</list>
									</obj>
								</list>
							</obj>
						</obj>
						<prop name="ChannelPropertyCount">1</prop>
						<prop name="ContainerPosition">16</prop>
						<prop name="HasSampleProperties">1</prop>
						<obj name="SampleProperties" class="PropertyList" version="1">
							<list name="emlist" count="14">
								<obj name="PropertyObject" class="SamplePrefColor" version="4">
									<prop name="PropertyTypeName">Color</prop>
									<prop name="Position">16</prop>
									<prop name="IsDefault">0</prop>
									<prop name="Color">clGray</prop>
								</obj>
								<obj name="PropertyObject" class="DominantChannelProp" version="4">
									<prop name="PropertyTypeName">Dominant Channel</prop>
									<prop name="Position">16</prop>
									<prop name="IsDefault">0</prop>
									<prop name="DominantChannel">0</prop>
								</obj>
								<obj name="PropertyObject" class="Genotype" version="4">
									<prop name="PropertyTypeName">EndPt Genotype</prop>
									<prop name="Position">16</prop>
									<prop name="IsDefault">1</prop>
									<prop name="ReadOnly">1</prop>
								</obj>
								<obj name="PropertyObject" class="GroupingSample" version="4">
									<prop name="PropertyTypeName">EndPt Sample Type</prop>
									<prop name="Position">16</prop>
									<prop name="IsDefault">0</prop>
									<prop name="GroupSampleType">mstUnknown</prop>
								</obj>
								<obj name="PropertyObject" class="SamplePrefLineStyle" version="4">
									<prop name="PropertyTypeName">Line Style</prop>
									<prop name="Position">16</prop>
									<prop name="IsDefault">0</prop>
									<prop name="LineStyle">psSolid</prop>
								</obj>
								<obj name="PropertyObject" class="GenSampleEditNotes" version="4">
									<prop name="PropertyTypeName">Notes</prop>
									<prop name="Position">16</prop>
									<prop name="IsDefault">1</prop>
								</obj>
								<obj name="PropertyObject" class="SamplePrefPointStyle" version="4">
									<prop name="PropertyTypeName">Point Style</prop>
									<prop name="Position">16</prop>
									<prop name="IsDefault">0</prop>
									<prop name="PointStyle">psNothing</prop>
								</obj>
								<obj name="PropertyObject" class="GenSampleEditPosition" version="4">
									<prop name="PropertyTypeName">Position</prop>
									<prop name="Position">16</prop>
									<prop name="IsDefault">1</prop>
								</obj>
								<obj name="PropertyObject" class="GenSampleEditReplicate" version="4">
									<prop name="PropertyTypeName">Replicate of</prop>
									<prop name="Position">16</prop>
									<prop name="IsDefault">0</prop>
									<prop name="ReplicateOf">15</prop>
								</obj>
								<obj name="PropertyObject" class="HTCSampleID" version="4">
									<prop name="PropertyTypeName">Sample ID</prop>
									<prop name="Position">16</prop>
									<prop name="IsDefault">1</prop>
								</obj>
								<obj name="PropertyObject" class="GenSampleEditName" version="4">
									<prop name="PropertyTypeName">Sample Name</prop>
									<prop name="Position">16</prop>
									<prop name="IsDefault">0</prop>
									<prop name="name">1.1C</prop>
								</obj>
								<obj name="PropertyObject" class="HTCSamplePrepNotes" version="4">
									<prop name="PropertyTypeName">Sample Prep Notes</prop>
									<prop name="Position">16</prop>
									<prop name="IsDefault">1</prop>
								</obj>
								<obj name="PropertyObject" class="GenSampleEditSubset" version="4">
									<prop name="PropertyTypeName">Subsets</prop>
									<prop name="Position">16</prop>
									<prop name="IsDefault">1</prop>
								</obj>
								<obj name="PropertyObject" class="SamplePrefWidth" version="5">
									<prop name="PropertyTypeName">Width</prop>
									<prop name="Position">16</prop>
									<prop name="IsDefault">1</prop>
									<prop name="Width">1</prop>
								</obj>
							</list>
						</obj>
					</obj>
					<obj name="item" class="SamplePropInfo" version="1">
						<obj name="ChannelProperties" class="ChanPropList" version="2">
							<obj name="ChannelProperties" class="EMList" version="1">
								<list name="emlist" count="1">
									<obj name="item" class="PropertyList" version="1">
										<list name="emlist" count="12">
											<obj name="PropertyObject" class="RQSampleTargetProperty" version="4">
												<prop name="PropertyTypeName">Combined Sample and Target Type</prop>
												<prop name="Position">17</prop>
												<prop name="IsDefault">0</prop>
												<obj name="ChannelProp" class="ChannelProperty" version="1">
													<prop name="ChannelIdx">0</prop>
												</obj>
											</obj>
											<obj name="PropertyObject" class="QuantConcProperty" version="4">
												<prop name="PropertyTypeName">Concentration</prop>
												<prop name="Position">17</prop>
												<prop name="IsDefault">1</prop>
												<prop name="Concentration">0</prop>
												<obj name="ChannelProp" class="ChannelProperty" version="1">
													<prop name="ChannelIdx">0</prop>
												</obj>
												<prop name="ReadOnly">1</prop>
											</obj>
											<obj name="PropertyObject" class="QuantCpHighProp" version="4">
												<prop name="PropertyTypeName">Cp High</prop>
												<prop name="Position">17</prop>
												<prop name="IsDefault">1</prop>
												<prop name="CpRangeHigh">0</prop>
												<obj name="ChannelProp" class="ChannelProperty" version="1">
													<prop name="ChannelIdx">0</prop>
												</obj>
												<prop name="ReadOnly">1</prop>
											</obj>
											<obj name="PropertyObject" class="QuantCpLowProp" version="4">
												<prop name="PropertyTypeName">Cp Low</prop>
												<prop name="Position">17</prop>
												<prop name="IsDefault">1</prop>
												<prop name="CpRangeLow">0</prop>
												<obj name="ChannelProp" class="ChannelProperty" version="1">
													<prop name="ChannelIdx">0</prop>
												</obj>
												<prop name="ReadOnly">1</prop>
											</obj>
											<obj name="PropertyObject" class="RQEffProp" version="4">
												<prop name="PropertyTypeName">Efficiency</prop>
												<prop name="Position">17</prop>
												<prop name="IsDefault">1</prop>
												<prop name="Efficiency">2</prop>
												<obj name="ChannelProp" class="ChannelProperty" version="1">
													<prop name="ChannelIdx">0</prop>
												</obj>
											</obj>
											<obj name="PropertyObject" class="ChannelGenotype" version="4">
												<prop name="PropertyTypeName">Melt Geno Genotype</prop>
												<prop name="Position">17</prop>
												<prop name="IsDefault">1</prop>
												<prop name="ReadOnly">1</prop>
												<obj name="ChannelProp" class="ChannelProperty" version="1">
													<prop name="ChannelIdx">0</prop>
												</obj>
											</obj>
											<obj name="PropertyObject" class="GroupChannelTypeProp" version="4">
												<prop name="PropertyTypeName">Melt Geno Sample Type</prop>
												<prop name="Position">17</prop>
												<prop name="IsDefault">0</prop>
												<prop name="GroupSampleType">mstUnknown</prop>
												<obj name="ChannelProp" class="ChannelProperty" version="1">
													<prop name="ChannelIdx">0</prop>
												</obj>
											</obj>
											<obj name="PropertyObject" class="QuantSampleTypeProperty" version="4">
												<prop name="PropertyTypeName">Quantification Sample Type</prop>
												<prop name="Position">17</prop>
												<prop name="IsDefault">0</prop>
												<prop name="SampleType">qsUnknown</prop>
												<obj name="ChannelProp" class="ChannelProperty" version="1">
													<prop name="ChannelIdx">0</prop>
												</obj>
											</obj>
											<obj name="PropertyObject" class="ChannelGenotype" version="4">
												<prop name="PropertyTypeName">Scanning Genotype</prop>
												<prop name="Position">17</prop>
												<prop name="IsDefault">1</prop>
												<prop name="ReadOnly">1</prop>
												<obj name="ChannelProp" class="ChannelProperty" version="1">
													<prop name="ChannelIdx">0</prop>
												</obj>
											</obj>
											<obj name="PropertyObject" class="GroupChannelTypeProp" version="4">
												<prop name="PropertyTypeName">Scanning Sample Type</prop>
												<prop name="Position">17</prop>
												<prop name="IsDefault">0</prop>
												<prop name="GroupSampleType">mstUnknown</prop>
												<obj name="ChannelProp" class="ChannelProperty" version="1">
													<prop name="ChannelIdx">0</prop>
												</obj>
											</obj>
											<obj name="PropertyObject" class="TargetName" version="4">
												<prop name="PropertyTypeName">Target Name</prop>
												<prop name="Position">17</prop>
												<prop name="IsDefault">0</prop>
												<prop name="name">C1QTNF1</prop>
												<obj name="ChannelProp" class="ChannelProperty" version="1">
													<prop name="ChannelIdx">0</prop>
												</obj>
											</obj>
											<obj name="PropertyObject" class="RQTargetProperty" version="4">
												<prop name="PropertyTypeName">Target Type</prop>
												<prop name="Position">17</prop>
												<prop name="IsDefault">0</prop>
												<prop name="TargetType">dtTarget</prop>
												<obj name="ChannelProp" class="ChannelProperty" version="1">
													<prop name="ChannelIdx">0</prop>
												</obj>
											</obj>
										</list>
									</obj>
								</list>
							</obj>
						</obj>
						<prop name="ChannelPropertyCount">1</prop>
						<prop name="ContainerPosition">17</prop>
						<prop name="HasSampleProperties">1</prop>
						<obj name="SampleProperties" class="PropertyList" version="1">
							<list name="emlist" count="14">
								<obj name="PropertyObject" class="SamplePrefColor" version="4">
									<prop name="PropertyTypeName">Color</prop>
									<prop name="Position">17</prop>
									<prop name="IsDefault">0</prop>
									<prop name="Color">$0012D7FA</prop>
								</obj>
								<obj name="PropertyObject" class="DominantChannelProp" version="4">
									<prop name="PropertyTypeName">Dominant Channel</prop>
									<prop name="Position">17</prop>
									<prop name="IsDefault">0</prop>
									<prop name="DominantChannel">0</prop>
								</obj>
								<obj name="PropertyObject" class="Genotype" version="4">
									<prop name="PropertyTypeName">EndPt Genotype</prop>
									<prop name="Position">17</prop>
									<prop name="IsDefault">1</prop>
									<prop name="ReadOnly">1</prop>
								</obj>
								<obj name="PropertyObject" class="GroupingSample" version="4">
									<prop name="PropertyTypeName">EndPt Sample Type</prop>
									<prop name="Position">17</prop>
									<prop name="IsDefault">0</prop>
									<prop name="GroupSampleType">mstUnknown</prop>
								</obj>
								<obj name="PropertyObject" class="SamplePrefLineStyle" version="4">
									<prop name="PropertyTypeName">Line Style</prop>
									<prop name="Position">17</prop>
									<prop name="IsDefault">0</prop>
									<prop name="LineStyle">psSolid</prop>
								</obj>
								<obj name="PropertyObject" class="GenSampleEditNotes" version="4">
									<prop name="PropertyTypeName">Notes</prop>
									<prop name="Position">17</prop>
									<prop name="IsDefault">1</prop>
								</obj>
								<obj name="PropertyObject" class="SamplePrefPointStyle" version="4">
									<prop name="PropertyTypeName">Point Style</prop>
									<prop name="Position">17</prop>
									<prop name="IsDefault">0</prop>
									<prop name="PointStyle">psNothing</prop>
								</obj>
								<obj name="PropertyObject" class="GenSampleEditPosition" version="4">
									<prop name="PropertyTypeName">Position</prop>
									<prop name="Position">17</prop>
									<prop name="IsDefault">1</prop>
								</obj>
								<obj name="PropertyObject" class="GenSampleEditReplicate" version="4">
									<prop name="PropertyTypeName">Replicate of</prop>
									<prop name="Position">17</prop>
									<prop name="IsDefault">0</prop>
									<prop name="ReplicateOf">15</prop>
								</obj>
								<obj name="PropertyObject" class="HTCSampleID" version="4">
									<prop name="PropertyTypeName">Sample ID</prop>
									<prop name="Position">17</prop>
									<prop name="IsDefault">1</prop>
								</obj>
								<obj name="PropertyObject" class="GenSampleEditName" version="4">
									<prop name="PropertyTypeName">Sample Name</prop>
									<prop name="Position">17</prop>
									<prop name="IsDefault">0</prop>
									<prop name="name">1.1C</prop>
								</obj>
								<obj name="PropertyObject" class="HTCSamplePrepNotes" version="4">
									<prop name="PropertyTypeName">Sample Prep Notes</prop>
									<prop name="Position">17</prop>
									<prop name="IsDefault">1</prop>
								</obj>
								<obj name="PropertyObject" class="GenSampleEditSubset" version="4">
									<prop name="PropertyTypeName">Subsets</prop>
									<prop name="Position">17</prop>
									<prop name="IsDefault">1</prop>
								</obj>
								<obj name="PropertyObject" class="SamplePrefWidth" version="5">
									<prop name="PropertyTypeName">Width</prop>
									<prop name="Position">17</prop>
									<prop name="IsDefault">1</prop>
									<prop name="Width">1</prop>
								</obj>
							</list>
						</obj>
					</obj>
					<obj name="item" class="SamplePropInfo" version="1">
						<obj name="ChannelProperties" class="ChanPropList" version="2">
							<obj name="ChannelProperties" class="EMList" version="1">
								<list name="emlist" count="1">
									<obj name="item" class="PropertyList" version="1">
										<list name="emlist" count="12">
											<obj name="PropertyObject" class="RQSampleTargetProperty" version="4">
												<prop name="PropertyTypeName">Combined Sample and Target Type</prop>
												<prop name="Position">18</prop>
												<prop name="IsDefault">0</prop>
												<obj name="ChannelProp" class="ChannelProperty" version="1">
													<prop name="ChannelIdx">0</prop>
												</obj>
											</obj>
											<obj name="PropertyObject" class="QuantConcProperty" version="4">
												<prop name="PropertyTypeName">Concentration</prop>
												<prop name="Position">18</prop>
												<prop name="IsDefault">1</prop>
												<prop name="Concentration">0</prop>
												<obj name="ChannelProp" class="ChannelProperty" version="1">
													<prop name="ChannelIdx">0</prop>
												</obj>
												<prop name="ReadOnly">1</prop>
											</obj>
											<obj name="PropertyObject" class="QuantCpHighProp" version="4">
												<prop name="PropertyTypeName">Cp High</prop>
												<prop name="Position">18</prop>
												<prop name="IsDefault">1</prop>
												<prop name="CpRangeHigh">0</prop>
												<obj name="ChannelProp" class="ChannelProperty" version="1">
													<prop name="ChannelIdx">0</prop>
												</obj>
												<prop name="ReadOnly">1</prop>
											</obj>
											<obj name="PropertyObject" class="QuantCpLowProp" version="4">
												<prop name="PropertyTypeName">Cp Low</prop>
												<prop name="Position">18</prop>
												<prop name="IsDefault">1</prop>
												<prop name="CpRangeLow">0</prop>
												<obj name="ChannelProp" class="ChannelProperty" version="1">
													<prop name="ChannelIdx">0</prop>
												</obj>
												<prop name="ReadOnly">1</prop>
											</obj>
											<obj name="PropertyObject" class="RQEffProp" version="4">
												<prop name="PropertyTypeName">Efficiency</prop>
												<prop name="Position">18</prop>
												<prop name="IsDefault">1</prop>
												<prop name="Efficiency">2</prop>
												<obj name="ChannelProp" class="ChannelProperty" version="1">
													<prop name="ChannelIdx">0</prop>
												</obj>
											</obj>
											<obj name="PropertyObject" class="ChannelGenotype" version="4">
												<prop name="PropertyTypeName">Melt Geno Genotype</prop>
												<prop name="Position">18</prop>
												<prop name="IsDefault">1</prop>
												<prop name="ReadOnly">1</prop>
												<obj name="ChannelProp" class="ChannelProperty" version="1">
													<prop name="ChannelIdx">0</prop>
												</obj>
											</obj>
											<obj name="PropertyObject" class="GroupChannelTypeProp" version="4">
												<prop name="PropertyTypeName">Melt Geno Sample Type</prop>
												<prop name="Position">18</prop>
												<prop name="IsDefault">0</prop>
												<prop name="GroupSampleType">mstUnknown</prop>
												<obj name="ChannelProp" class="ChannelProperty" version="1">
													<prop name="ChannelIdx">0</prop>
												</obj>
											</obj>
											<obj name="PropertyObject" class="QuantSampleTypeProperty" version="4">
												<prop name="PropertyTypeName">Quantification Sample Type</prop>
												<prop name="Position">18</prop>
												<prop name="IsDefault">0</prop>
												<prop name="SampleType">qsUnknown</prop>
												<obj name="ChannelProp" class="ChannelProperty" version="1">
													<prop name="ChannelIdx">0</prop>
												</obj>
											</obj>
											<obj name="PropertyObject" class="ChannelGenotype" version="4">
												<prop name="PropertyTypeName">Scanning Genotype</prop>
												<prop name="Position">18</prop>
												<prop name="IsDefault">1</prop>
												<prop name="ReadOnly">1</prop>
												<obj name="ChannelProp" class="ChannelProperty" version="1">
													<prop name="ChannelIdx">0</prop>
												</obj>
											</obj>
											<obj name="PropertyObject" class="GroupChannelTypeProp" version="4">
												<prop name="PropertyTypeName">Scanning Sample Type</prop>
												<prop name="Position">18</prop>
												<prop name="IsDefault">0</prop>
												<prop name="GroupSampleType">mstUnknown</prop>
												<obj name="ChannelProp" class="ChannelProperty" version="1">
													<prop name="ChannelIdx">0</prop>
												</obj>
											</obj>
											<obj name="PropertyObject" class="TargetName" version="4">
												<prop name="PropertyTypeName">Target Name</prop>
												<prop name="Position">18</prop>
												<prop name="IsDefault">0</prop>
												<prop name="name">ACT</prop>
												<obj name="ChannelProp" class="ChannelProperty" version="1">
													<prop name="ChannelIdx">0</prop>
												</obj>
											</obj>
											<obj name="PropertyObject" class="RQTargetProperty" version="4">
												<prop name="PropertyTypeName">Target Type</prop>
												<prop name="Position">18</prop>
												<prop name="IsDefault">0</prop>
												<prop name="TargetType">dtReference</prop>
												<obj name="ChannelProp" class="ChannelProperty" version="1">
													<prop name="ChannelIdx">0</prop>
												</obj>
											</obj>
										</list>
									</obj>
								</list>
							</obj>
						</obj>
						<prop name="ChannelPropertyCount">1</prop>
						<prop name="ContainerPosition">18</prop>
						<prop name="HasSampleProperties">1</prop>
						<obj name="SampleProperties" class="PropertyList" version="1">
							<list name="emlist" count="14">
								<obj name="PropertyObject" class="SamplePrefColor" version="4">
									<prop name="PropertyTypeName">Color</prop>
									<prop name="Position">18</prop>
									<prop name="IsDefault">0</prop>
									<prop name="Color">$00000097</prop>
								</obj>
								<obj name="PropertyObject" class="DominantChannelProp" version="4">
									<prop name="PropertyTypeName">Dominant Channel</prop>
									<prop name="Position">18</prop>
									<prop name="IsDefault">0</prop>
									<prop name="DominantChannel">0</prop>
								</obj>
								<obj name="PropertyObject" class="Genotype" version="4">
									<prop name="PropertyTypeName">EndPt Genotype</prop>
									<prop name="Position">18</prop>
									<prop name="IsDefault">1</prop>
									<prop name="ReadOnly">1</prop>
								</obj>
								<obj name="PropertyObject" class="GroupingSample" version="4">
									<prop name="PropertyTypeName">EndPt Sample Type</prop>
									<prop name="Position">18</prop>
									<prop name="IsDefault">0</prop>
									<prop name="GroupSampleType">mstUnknown</prop>
								</obj>
								<obj name="PropertyObject" class="SamplePrefLineStyle" version="4">
									<prop name="PropertyTypeName">Line Style</prop>
									<prop name="Position">18</prop>
									<prop name="IsDefault">0</prop>
									<prop name="LineStyle">psSolid</prop>
								</obj>
								<obj name="PropertyObject" class="GenSampleEditNotes" version="4">
									<prop name="PropertyTypeName">Notes</prop>
									<prop name="Position">18</prop>
									<prop name="IsDefault">1</prop>
								</obj>
								<obj name="PropertyObject" class="SamplePrefPointStyle" version="4">
									<prop name="PropertyTypeName">Point Style</prop>
									<prop name="Position">18</prop>
									<prop name="IsDefault">0</prop>
									<prop name="PointStyle">psNothing</prop>
								</obj>
								<obj name="PropertyObject" class="GenSampleEditPosition" version="4">
									<prop name="PropertyTypeName">Position</prop>
									<prop name="Position">18</prop>
									<prop name="IsDefault">1</prop>
								</obj>
								<obj name="PropertyObject" class="GenSampleEditReplicate" version="4">
									<prop name="PropertyTypeName">Replicate of</prop>
									<prop name="Position">18</prop>
									<prop name="IsDefault">0</prop>
									<prop name="ReplicateOf">18</prop>
								</obj>
								<obj name="PropertyObject" class="HTCSampleID" version="4">
									<prop name="PropertyTypeName">Sample ID</prop>
									<prop name="Position">18</prop>
									<prop name="IsDefault">1</prop>
								</obj>
								<obj name="PropertyObject" class="GenSampleEditName" version="4">
									<prop name="PropertyTypeName">Sample Name</prop>
									<prop name="Position">18</prop>
									<prop name="IsDefault">0</prop>
									<prop name="name">6.1C</prop>
								</obj>
								<obj name="PropertyObject" class="HTCSamplePrepNotes" version="4">
									<prop name="PropertyTypeName">Sample Prep Notes</prop>
									<prop name="Position">18</prop>
									<prop name="IsDefault">1</prop>
								</obj>
								<obj name="PropertyObject" class="GenSampleEditSubset" version="4">
									<prop name="PropertyTypeName">Subsets</prop>
									<prop name="Position">18</prop>
									<prop name="IsDefault">1</prop>
								</obj>
								<obj name="PropertyObject" class="SamplePrefWidth" version="5">
									<prop name="PropertyTypeName">Width</prop>
									<prop name="Position">18</prop>
									<prop name="IsDefault">1</prop>
									<prop name="Width">1</prop>
								</obj>
							</list>
						</obj>
					</obj>
					<obj name="item" class="SamplePropInfo" version="1">
						<obj name="ChannelProperties" class="ChanPropList" version="2">
							<obj name="ChannelProperties" class="EMList" version="1">
								<list name="emlist" count="1">
									<obj name="item" class="PropertyList" version="1">
										<list name="emlist" count="12">
											<obj name="PropertyObject" class="RQSampleTargetProperty" version="4">
												<prop name="PropertyTypeName">Combined Sample and Target Type</prop>
												<prop name="Position">19</prop>
												<prop name="IsDefault">0</prop>
												<obj name="ChannelProp" class="ChannelProperty" version="1">
													<prop name="ChannelIdx">0</prop>
												</obj>
											</obj>
											<obj name="PropertyObject" class="QuantConcProperty" version="4">
												<prop name="PropertyTypeName">Concentration</prop>
												<prop name="Position">19</prop>
												<prop name="IsDefault">1</prop>
												<prop name="Concentration">0</prop>
												<obj name="ChannelProp" class="ChannelProperty" version="1">
													<prop name="ChannelIdx">0</prop>
												</obj>
												<prop name="ReadOnly">1</prop>
											</obj>
											<obj name="PropertyObject" class="QuantCpHighProp" version="4">
												<prop name="PropertyTypeName">Cp High</prop>
												<prop name="Position">19</prop>
												<prop name="IsDefault">1</prop>
												<prop name="CpRangeHigh">0</prop>
												<obj name="ChannelProp" class="ChannelProperty" version="1">
													<prop name="ChannelIdx">0</prop>
												</obj>
												<prop name="ReadOnly">1</prop>
											</obj>
											<obj name="PropertyObject" class="QuantCpLowProp" version="4">
												<prop name="PropertyTypeName">Cp Low</prop>
												<prop name="Position">19</prop>
												<prop name="IsDefault">1</prop>
												<prop name="CpRangeLow">0</prop>
												<obj name="ChannelProp" class="ChannelProperty" version="1">
													<prop name="ChannelIdx">0</prop>
												</obj>
												<prop name="ReadOnly">1</prop>
											</obj>
											<obj name="PropertyObject" class="RQEffProp" version="4">
												<prop name="PropertyTypeName">Efficiency</prop>
												<prop name="Position">19</prop>
												<prop name="IsDefault">1</prop>
												<prop name="Efficiency">2</prop>
												<obj name="ChannelProp" class="ChannelProperty" version="1">
													<prop name="ChannelIdx">0</prop>
												</obj>
											</obj>
											<obj name="PropertyObject" class="ChannelGenotype" version="4">
												<prop name="PropertyTypeName">Melt Geno Genotype</prop>
												<prop name="Position">19</prop>
												<prop name="IsDefault">1</prop>
												<prop name="ReadOnly">1</prop>
												<obj name="ChannelProp" class="ChannelProperty" version="1">
													<prop name="ChannelIdx">0</prop>
												</obj>
											</obj>
											<obj name="PropertyObject" class="GroupChannelTypeProp" version="4">
												<prop name="PropertyTypeName">Melt Geno Sample Type</prop>
												<prop name="Position">19</prop>
												<prop name="IsDefault">0</prop>
												<prop name="GroupSampleType">mstUnknown</prop>
												<obj name="ChannelProp" class="ChannelProperty" version="1">
													<prop name="ChannelIdx">0</prop>
												</obj>
											</obj>
											<obj name="PropertyObject" class="QuantSampleTypeProperty" version="4">
												<prop name="PropertyTypeName">Quantification Sample Type</prop>
												<prop name="Position">19</prop>
												<prop name="IsDefault">0</prop>
												<prop name="SampleType">qsUnknown</prop>
												<obj name="ChannelProp" class="ChannelProperty" version="1">
													<prop name="ChannelIdx">0</prop>
												</obj>
											</obj>
											<obj name="PropertyObject" class="ChannelGenotype" version="4">
												<prop name="PropertyTypeName">Scanning Genotype</prop>
												<prop name="Position">19</prop>
												<prop name="IsDefault">1</prop>
												<prop name="ReadOnly">1</prop>
												<obj name="ChannelProp" class="ChannelProperty" version="1">
													<prop name="ChannelIdx">0</prop>
												</obj>
											</obj>
											<obj name="PropertyObject" class="GroupChannelTypeProp" version="4">
												<prop name="PropertyTypeName">Scanning Sample Type</prop>
												<prop name="Position">19</prop>
												<prop name="IsDefault">0</prop>
												<prop name="GroupSampleType">mstUnknown</prop>
												<obj name="ChannelProp" class="ChannelProperty" version="1">
													<prop name="ChannelIdx">0</prop>
												</obj>
											</obj>
											<obj name="PropertyObject" class="TargetName" version="4">
												<prop name="PropertyTypeName">Target Name</prop>
												<prop name="Position">19</prop>
												<prop name="IsDefault">0</prop>
												<prop name="name">ACT</prop>
												<obj name="ChannelProp" class="ChannelProperty" version="1">
													<prop name="ChannelIdx">0</prop>
												</obj>
											</obj>
											<obj name="PropertyObject" class="RQTargetProperty" version="4">
												<prop name="PropertyTypeName">Target Type</prop>
												<prop name="Position">19</prop>
												<prop name="IsDefault">0</prop>
												<prop name="TargetType">dtReference</prop>
												<obj name="ChannelProp" class="ChannelProperty" version="1">
													<prop name="ChannelIdx">0</prop>
												</obj>
											</obj>
										</list>
									</obj>
								</list>
							</obj>
						</obj>
						<prop name="ChannelPropertyCount">1</prop>
						<prop name="ContainerPosition">19</prop>
						<prop name="HasSampleProperties">1</prop>
						<obj name="SampleProperties" class="PropertyList" version="1">
							<list name="emlist" count="14">
								<obj name="PropertyObject" class="SamplePrefColor" version="4">
									<prop name="PropertyTypeName">Color</prop>
									<prop name="Position">19</prop>
									<prop name="IsDefault">0</prop>
									<prop name="Color">$00FFFF0F</prop>
								</obj>
								<obj name="PropertyObject" class="DominantChannelProp" version="4">
									<prop name="PropertyTypeName">Dominant Channel</prop>
									<prop name="Position">19</prop>
									<prop name="IsDefault">0</prop>
									<prop name="DominantChannel">0</prop>
								</obj>
								<obj name="PropertyObject" class="Genotype" version="4">
									<prop name="PropertyTypeName">EndPt Genotype</prop>
									<prop name="Position">19</prop>
									<prop name="IsDefault">1</prop>
									<prop name="ReadOnly">1</prop>
								</obj>
								<obj name="PropertyObject" class="GroupingSample" version="4">
									<prop name="PropertyTypeName">EndPt Sample Type</prop>
									<prop name="Position">19</prop>
									<prop name="IsDefault">0</prop>
									<prop name="GroupSampleType">mstUnknown</prop>
								</obj>
								<obj name="PropertyObject" class="SamplePrefLineStyle" version="4">
									<prop name="PropertyTypeName">Line Style</prop>
									<prop name="Position">19</prop>
									<prop name="IsDefault">0</prop>
									<prop name="LineStyle">psSolid</prop>
								</obj>
								<obj name="PropertyObject" class="GenSampleEditNotes" version="4">
									<prop name="PropertyTypeName">Notes</prop>
									<prop name="Position">19</prop>
									<prop name="IsDefault">1</prop>
								</obj>
								<obj name="PropertyObject" class="SamplePrefPointStyle" version="4">
									<prop name="PropertyTypeName">Point Style</prop>
									<prop name="Position">19</prop>
									<prop name="IsDefault">0</prop>
									<prop name="PointStyle">psNothing</prop>
								</obj>
								<obj name="PropertyObject" class="GenSampleEditPosition" version="4">
									<prop name="PropertyTypeName">Position</prop>
									<prop name="Position">19</prop>
									<prop name="IsDefault">1</prop>
								</obj>
								<obj name="PropertyObject" class="GenSampleEditReplicate" version="4">
									<prop name="PropertyTypeName">Replicate of</prop>
									<prop name="Position">19</prop>
									<prop name="IsDefault">0</prop>
									<prop name="ReplicateOf">18</prop>
								</obj>
								<obj name="PropertyObject" class="HTCSampleID" version="4">
									<prop name="PropertyTypeName">Sample ID</prop>
									<prop name="Position">19</prop>
									<prop name="IsDefault">1</prop>
								</obj>
								<obj name="PropertyObject" class="GenSampleEditName" version="4">
									<prop name="PropertyTypeName">Sample Name</prop>
									<prop name="Position">19</prop>
									<prop name="IsDefault">0</prop>
									<prop name="name">6.1C</prop>
								</obj>
								<obj name="PropertyObject" class="HTCSamplePrepNotes" version="4">
									<prop name="PropertyTypeName">Sample Prep Notes</prop>
									<prop name="Position">19</prop>
									<prop name="IsDefault">1</prop>
								</obj>
								<obj name="PropertyObject" class="GenSampleEditSubset" version="4">
									<prop name="PropertyTypeName">Subsets</prop>
									<prop name="Position">19</prop>
									<prop name="IsDefault">1</prop>
								</obj>
								<obj name="PropertyObject" class="SamplePrefWidth" version="5">
									<prop name="PropertyTypeName">Width</prop>
									<prop name="Position">19</prop>
									<prop name="IsDefault">1</prop>
									<prop name="Width">1</prop>
								</obj>
							</list>
						</obj>
					</obj>
					<obj name="item" class="SamplePropInfo" version="1">
						<obj name="ChannelProperties" class="ChanPropList" version="2">
							<obj name="ChannelProperties" class="EMList" version="1">
								<list name="emlist" count="1">
									<obj name="item" class="PropertyList" version="1">
										<list name="emlist" count="12">
											<obj name="PropertyObject" class="RQSampleTargetProperty" version="4">
												<prop name="PropertyTypeName">Combined Sample and Target Type</prop>
												<prop name="Position">20</prop>
												<prop name="IsDefault">0</prop>
												<obj name="ChannelProp" class="ChannelProperty" version="1">
													<prop name="ChannelIdx">0</prop>
												</obj>
											</obj>
											<obj name="PropertyObject" class="QuantConcProperty" version="4">
												<prop name="PropertyTypeName">Concentration</prop>
												<prop name="Position">20</prop>
												<prop name="IsDefault">1</prop>
												<prop name="Concentration">0</prop>
												<obj name="ChannelProp" class="ChannelProperty" version="1">
													<prop name="ChannelIdx">0</prop>
												</obj>
												<prop name="ReadOnly">1</prop>
											</obj>
											<obj name="PropertyObject" class="QuantCpHighProp" version="4">
												<prop name="PropertyTypeName">Cp High</prop>
												<prop name="Position">20</prop>
												<prop name="IsDefault">1</prop>
												<prop name="CpRangeHigh">0</prop>
												<obj name="ChannelProp" class="ChannelProperty" version="1">
													<prop name="ChannelIdx">0</prop>
												</obj>
												<prop name="ReadOnly">1</prop>
											</obj>
											<obj name="PropertyObject" class="QuantCpLowProp" version="4">
												<prop name="PropertyTypeName">Cp Low</prop>
												<prop name="Position">20</prop>
												<prop name="IsDefault">1</prop>
												<prop name="CpRangeLow">0</prop>
												<obj name="ChannelProp" class="ChannelProperty" version="1">
													<prop name="ChannelIdx">0</prop>
												</obj>
												<prop name="ReadOnly">1</prop>
											</obj>
											<obj name="PropertyObject" class="RQEffProp" version="4">
												<prop name="PropertyTypeName">Efficiency</prop>
												<prop name="Position">20</prop>
												<prop name="IsDefault">1</prop>
												<prop name="Efficiency">2</prop>
												<obj name="ChannelProp" class="ChannelProperty" version="1">
													<prop name="ChannelIdx">0</prop>
												</obj>
											</obj>
											<obj name="PropertyObject" class="ChannelGenotype" version="4">
												<prop name="PropertyTypeName">Melt Geno Genotype</prop>
												<prop name="Position">20</prop>
												<prop name="IsDefault">1</prop>
												<prop name="ReadOnly">1</prop>
												<obj name="ChannelProp" class="ChannelProperty" version="1">
													<prop name="ChannelIdx">0</prop>
												</obj>
											</obj>
											<obj name="PropertyObject" class="GroupChannelTypeProp" version="4">
												<prop name="PropertyTypeName">Melt Geno Sample Type</prop>
												<prop name="Position">20</prop>
												<prop name="IsDefault">0</prop>
												<prop name="GroupSampleType">mstUnknown</prop>
												<obj name="ChannelProp" class="ChannelProperty" version="1">
													<prop name="ChannelIdx">0</prop>
												</obj>
											</obj>
											<obj name="PropertyObject" class="QuantSampleTypeProperty" version="4">
												<prop name="PropertyTypeName">Quantification Sample Type</prop>
												<prop name="Position">20</prop>
												<prop name="IsDefault">0</prop>
												<prop name="SampleType">qsUnknown</prop>
												<obj name="ChannelProp" class="ChannelProperty" version="1">
													<prop name="ChannelIdx">0</prop>
												</obj>
											</obj>
											<obj name="PropertyObject" class="ChannelGenotype" version="4">
												<prop name="PropertyTypeName">Scanning Genotype</prop>
												<prop name="Position">20</prop>
												<prop name="IsDefault">1</prop>
												<prop name="ReadOnly">1</prop>
												<obj name="ChannelProp" class="ChannelProperty" version="1">
													<prop name="ChannelIdx">0</prop>
												</obj>
											</obj>
											<obj name="PropertyObject" class="GroupChannelTypeProp" version="4">
												<prop name="PropertyTypeName">Scanning Sample Type</prop>
												<prop name="Position">20</prop>
												<prop name="IsDefault">0</prop>
												<prop name="GroupSampleType">mstUnknown</prop>
												<obj name="ChannelProp" class="ChannelProperty" version="1">
													<prop name="ChannelIdx">0</prop>
												</obj>
											</obj>
											<obj name="PropertyObject" class="TargetName" version="4">
												<prop name="PropertyTypeName">Target Name</prop>
												<prop name="Position">20</prop>
												<prop name="IsDefault">0</prop>
												<prop name="name">ACT</prop>
												<obj name="ChannelProp" class="ChannelProperty" version="1">
													<prop name="ChannelIdx">0</prop>
												</obj>
											</obj>
											<obj name="PropertyObject" class="RQTargetProperty" version="4">
												<prop name="PropertyTypeName">Target Type</prop>
												<prop name="Position">20</prop>
												<prop name="IsDefault">0</prop>
												<prop name="TargetType">dtReference</prop>
												<obj name="ChannelProp" class="ChannelProperty" version="1">
													<prop name="ChannelIdx">0</prop>
												</obj>
											</obj>
										</list>
									</obj>
								</list>
							</obj>
						</obj>
						<prop name="ChannelPropertyCount">1</prop>
						<prop name="ContainerPosition">20</prop>
						<prop name="HasSampleProperties">1</prop>
						<obj name="SampleProperties" class="PropertyList" version="1">
							<list name="emlist" count="14">
								<obj name="PropertyObject" class="SamplePrefColor" version="4">
									<prop name="PropertyTypeName">Color</prop>
									<prop name="Position">20</prop>
									<prop name="IsDefault">0</prop>
									<prop name="Color">$00404000</prop>
								</obj>
								<obj name="PropertyObject" class="DominantChannelProp" version="4">
									<prop name="PropertyTypeName">Dominant Channel</prop>
									<prop name="Position">20</prop>
									<prop name="IsDefault">0</prop>
									<prop name="DominantChannel">0</prop>
								</obj>
								<obj name="PropertyObject" class="Genotype" version="4">
									<prop name="PropertyTypeName">EndPt Genotype</prop>
									<prop name="Position">20</prop>
									<prop name="IsDefault">1</prop>
									<prop name="ReadOnly">1</prop>
								</obj>
								<obj name="PropertyObject" class="GroupingSample" version="4">
									<prop name="PropertyTypeName">EndPt Sample Type</prop>
									<prop name="Position">20</prop>
									<prop name="IsDefault">0</prop>
									<prop name="GroupSampleType">mstUnknown</prop>
								</obj>
								<obj name="PropertyObject" class="SamplePrefLineStyle" version="4">
									<prop name="PropertyTypeName">Line Style</prop>
									<prop name="Position">20</prop>
									<prop name="IsDefault">0</prop>
									<prop name="LineStyle">psSolid</prop>
								</obj>
								<obj name="PropertyObject" class="GenSampleEditNotes" version="4">
									<prop name="PropertyTypeName">Notes</prop>
									<prop name="Position">20</prop>
									<prop name="IsDefault">1</prop>
								</obj>
								<obj name="PropertyObject" class="SamplePrefPointStyle" version="4">
									<prop name="PropertyTypeName">Point Style</prop>
									<prop name="Position">20</prop>
									<prop name="IsDefault">0</prop>
									<prop name="PointStyle">psNothing</prop>
								</obj>
								<obj name="PropertyObject" class="GenSampleEditPosition" version="4">
									<prop name="PropertyTypeName">Position</prop>
									<prop name="Position">20</prop>
									<prop name="IsDefault">1</prop>
								</obj>
								<obj name="PropertyObject" class="GenSampleEditReplicate" version="4">
									<prop name="PropertyTypeName">Replicate of</prop>
									<prop name="Position">20</prop>
									<prop name="IsDefault">0</prop>
									<prop name="ReplicateOf">18</prop>
								</obj>
								<obj name="PropertyObject" class="HTCSampleID" version="4">
									<prop name="PropertyTypeName">Sample ID</prop>
									<prop name="Position">20</prop>
									<prop name="IsDefault">1</prop>
								</obj>
								<obj name="PropertyObject" class="GenSampleEditName" version="4">
									<prop name="PropertyTypeName">Sample Name</prop>
									<prop name="Position">20</prop>
[truncated: 1,308,828 more chars]
