# Supplementary material for: High C1QTNF1 expression mediated by potential ncRNAs is associated with poor prognosis and tumor immunity in kidney renal clear cell carcinoma
Source: Front Mol Biosci. 2023 Jul 17;10:1201155. doi: 10.3389/fmolb.2023.1201155 (PMC10387556; doi:10.3389/fmolb.2023.1201155)
Supplement: Supplementary file 3 [file DataSheet3.ZIP › C1QTNF1 original data 3/Tissue PCR Validation/PCR chongfu/C1Q-8DUI-CHONGFU-3.1-4.14.ixo]

<objectstream signature="IXOS" version="1">
	<obj name="root" class="HTCExperiment" version="5">
		<prop name="name">C1Q-8DUI-CHONGFU-3.1-4.14</prop>
		<prop name="UID">DE4E803AB8AF43B9A747D69EDC89E5A6</prop>
		<prop name="OwnerUID">12D246C796534CD18A312176D2D78F68</prop>
		<prop name="Created">2023-04-14T18:41:51.019</prop>
		<prop name="CreatedBy">12D246C796534CD18A312176D2D78F68</prop>
		<prop name="CreatedByName">QiuJiechuan</prop>
		<prop name="LastModified">2023-04-14T19:44:02.236</prop>
		<prop name="LastModifiedBy">12D246C796534CD18A312176D2D78F68</prop>
		<prop name="LastModifiedByName">QiuJiechuan</prop>
		<list name="AppliedTemplates" count="1">
			<item>SYBR Green I 96-II</item>
		</list>
		<list name="TemplateOwners" count="1">
			<item>Roche</item>
		</list>
		<prop name="SWVersion">LCS480 1.5.1.62</prop>
		<obj name="AppProperty" class="TAppProperty" version="2">
			<prop name="Created">2023-04-14T18:41:51.019</prop>
			<prop name="LastModified">1899-12-30T00:00:00.000</prop>
		</obj>
		<obj name="ConProperty" class="TAppProperty" version="2">
			<prop name="Created">2023-04-14T18:41:51.019</prop>
			<prop name="LastModified">1899-12-30T00:00:00.000</prop>
		</obj>
		<obj name="run" class="HTCRun" version="7">
			<prop name="name">Run</prop>
			<prop name="Created">2023-04-14T18:41:51.017</prop>
			<prop name="LastModified">2023-04-14T19:42:35.712</prop>
			<obj name="AppProperty" class="TAppProperty" version="2">
				<prop name="Created">2023-04-14T18:41:51.017</prop>
				<prop name="LastModified">1899-12-30T00:00:00.000</prop>
			</obj>
			<obj name="ConProperty" class="TAppProperty" version="2">
				<prop name="Created">2023-04-14T18:41:51.017</prop>
				<prop name="LastModified">2023-04-14T18:42:27.183</prop>
				<prop name="HasProperties">1</prop>
				<obj name="_Properties" class="TAppProperties" version="1">
					<prop name="Created">2023-04-14T18:41:51.017</prop>
					<prop name="LastModified">2023-04-14T18:42:27.183</prop>
					<list name="emlist" count="4">
						<obj name="item" class="TAppProperty" version="2">
							<prop name="name">TopChart</prop>
							<prop name="Created">2023-04-14T18:41:51.403</prop>
							<prop name="LastModified">2023-04-14T18:42:27.221</prop>
							<prop name="HasProperties">1</prop>
							<obj name="TopChart_Properties" class="TAppProperties" version="1">
								<prop name="Created">2023-04-14T18:41:51.403</prop>
								<prop name="LastModified">2023-04-14T18:42:27.221</prop>
								<list name="emlist" count="1">
									<obj name="item" class="TChartFluorHxProperty" version="2">
										<prop name="Created">2023-04-14T18:42:24.048</prop>
										<prop name="LastModified">2023-04-14T18:42:25.971</prop>
										<prop name="Xaxis">fhxCycles</prop>
									</obj>
								</list>
							</obj>
						</obj>
						<obj name="item" class="TAppProperty" version="2">
							<prop name="name">LeftChart</prop>
							<prop name="Created">2023-04-14T18:41:51.403</prop>
							<prop name="LastModified">2023-04-14T18:41:51.403</prop>
						</obj>
						<obj name="item" class="TAppProperty" version="2">
							<prop name="name">RightChart</prop>
							<prop name="Created">2023-04-14T18:41:51.417</prop>
							<prop name="LastModified">2023-04-14T18:41:51.417</prop>
						</obj>
						<obj name="item" class="TAppProperty" version="2">
							<prop name="name">RunOverviewChart</prop>
							<prop name="Created">2023-04-14T18:41:51.432</prop>
							<prop name="LastModified">2023-04-14T18:41:51.432</prop>
						</obj>
					</list>
				</obj>
			</obj>
			<prop name="State">3</prop>
			<prop name="StartTime">2023-04-14T18:43:06.999</prop>
			<prop name="EndTime">2023-04-14T19:42:35.710</prop>
			<prop name="InstrumentID">6108</prop>
			<prop name="InstrumentVersion">HTC_VER_10</prop>
			<prop name="InstrumentName">L480</prop>
			<prop name="InstrCalibrationDate">1899.12.30 00:00:00:00</prop>
			<prop name="Technician">QiuJiechuan</prop>
			<prop name="AcqStoreClass">HTCAcquisitionStore</prop>
			<prop name="AcquisitionStore">eJzkvV+zqkqWt/tVOirOnReCgkpEd0UIjOQ/yIAE5E5FBUFBRUU//RnWqt1dHVF9+ma971r71N4RK2LGRM3EHM/4PZg4/73dnv7tsjnv/+Mvt7bt//Jvu2Zzv//HX8xYW+6uj+pe9VV7ifr2tv/Lvz33tzv99B9/Ef/y13/vbm3390dq5eZy2Tda+7j0f/mr+O/j7+/+2xHR5tw1+78foMz+OKKp7v0fz/HeNfs7vf73mP/4izSjl/ivsVn9/vyfY4v/duz/PJzVrT3eNuf/YST743n/Pw3zxxP/Vfgn4/uHs/FfoxT/PwZJZ5A17T887B8GPP3vA46rM72qKE4WovBPRhXvz91f/vr/SIKks7mwnOo//vln4//xRvzDDP7hl9alP95+vNRspvyTA5JNUxX//MTg/kC/fez/Ngx1vlwshD/++2fneEfPdDmyzY7WzV/+OvkfDqPTs2qrS3//y18Ns+PoWGOLxyNf66DLljNkcy2E+JMIOejX0sAV27g1YnGyIT6pB/Qu1UHAS9smsHXggrpwdiAOvEoEv11OUe3vXo3vJCrhuhxMXF0z5NFZP4mQlOURl+54XcfGui0hU9sKl/XTgcgxIoRlc3+gHToej57bSoWd9VrhKm28OhLOdQnN4TVDbcYjiDYTPsD+AA/0rleL4yAMA2Ro9WgkExqvlqIM2/VaQHs5XgmhU1wG8OLFGNml2tQRjrkMefQSUN0xS4g2ftVA5i+maJ4+gRBW1ceG+SAB+qzXhFCYvWg+cyFGW+CGEE2ekQ3By3uh7y4dIdZDDWEctW905Redj/5YFeAdjz6CfLZ5PJ8NChjD8Y7GsPVrHHWfAa7+/YbOLHcg7CrdhsiznugOb6vG6bZMYFPtbGSWxOqoOg4ilMwTUbfbkEf+AxQYkqTHVYVRHWu6XkAuJyvUO2fLUXo0Obx8xUXXbaM62ogig5cuImqavwa0ca3AH6tjTNVE/37r7o8ffhUExF8DgcVk/ieBgAI/GQLvW88xSMCqwzKIetAu4RwDWw95GGdUdGElWgjp0RVQHp98gkBxRF8UjxCHL+nvEIBzS0U89SMZcAkSruIvBEyxKsHtbRt9vo8Ak+SjQD9iJYKyynnoLtYNGIpUoVtR0aA2jRI66vXE1ZkgEFrztwpbSwjp9TsfwvW0bmBecwW16EiLfj6jIr5kxxda4xtB7ARUJLVIEDDPXwikE4LA7L4WkYVaWFPRXGTQ2iVBYHLbQnjTGYPpTBLQHJt/QCAYLSWa/2fF0Xh/EPR8AWgcHzpEy9uyASVbcNTGa4JAOGg+qO36hfYTXIjfL4JYl74+6OmDwzE+vktQpGOATL3YNZ5vkQphee/R0StfCK2FLkI3W97RvO7p+OCj+5ADQcX8fKw6ft6GHJL90UZnPTcAx0jz0Yt6gt7jQfNRatEH/Y1PNIN9DKFwiTuwGyWiZ4p3EDqrpgRu+ASh6BXz8Cw1CCeZJWgZ+bpGYdGpvyMEJr8EAhN5MvunxfIbQmD5kyFQe3aCWulQrS3GWg+Re1ygqVthjQ9L6KCYUxHbl8YDZBgn8NlREbPt7Aj4jtY5HPfHFtlwc3h8Ud4yrENPRid7eEL4OEcd+E3jI4M6qkO9BQaG05/QfhxyIRoZUv8DAsFUoCLArMohUIUXeo7r1XHjvm3o7hJikD4DQMXiPYystYL29BIJ4W1RKz8goJY9QWwiogiTwnugP50QtMQzKhDfdxNUD1QiaGaSCoKVq7jKJtsavSSxf0DA3TqUcRTlTVDag0znQ1jVGESfBMYNJQEjeeo8fs4JAoclJGirGxOiT0VFf2nvA5qO6fL4rGo5jFJBQOP5durIWNLz7aV6hXbQ2pQU5m8Gm1J6oH4+BxDFga7AWPN6DJZHp46d0wnh6IU0n8mExhPu1ALCTe1QphkZPKJgpMC1FCQ0YjEUwj5NEOKbSudrcYnp/crjAYoHxqj6610d+2HTwV4rVmhwIRYoL7EcpLzL0JhfcohWo479jhCY/hIITCcT8c8Cgf9iwM+BgPrqaVEMKxvwdaQ4H2TSCK1VQMvLnkEPkCUOut2F4nlZnhI4LbsTLm/qkTqXJxXgBlKH5vtFizgcVQoo91BGz3v5HO9p1cOjHFaoTrtIiFMZbBDchPpRed9wXB0IApMrnFDzZEeIVCkq4MOkAa2H5wl4XWg2PWIRode/gzoUbBiA1e0I7f4aA4YPpkLt0vFa97KEeC6WMtz78InqeepB1E6o87qvo4x2w5CSRbhmkNaNRnoy3kGUZ4ySzWdNkJj5Nsfjg6A1CmCG5khYCRhVBAFnWDBcCU+9jr1t2EEVhimuzJ0JcRpXCZwV643a0ifogPouIDYWIoL1cSE0aFywerWIdnV1eHj0Kh/mI++JjvoI6shSCYpd1D5QNVrSiadA5xfD3RtX8ynpw2KHJUyr2qWkQxAIs4qS0bFbSOg8Z9TdC7NJoJnKb1wKDyry4PoR4RT0BCm5oJGYZdLD1SlJD7YyhyhykxK01M9RDe45j6qXbf+OEJB+DQSUifBn0YHZT4bAB9kal1pq82g3UCd3alyinXGso8IFEfJ54+JKvpGTq3VcwEllNboj80gOOiIIbF3r+gMC0Wwcq2DxI+kEe/t1mGTaAE9VDtF/3mKI3jPwQcyaM7q7YVPjG9sBJhsKpqxRKE4v5aiBe7B8k1kHBBHTo05rissYaSAr6sdXGk9kkdPbq0/MozUyG46v8INuPFhUBGfqlJXCX2gQBHikpBGDGxxnqD5NrGPbam3Y3mUdjdbY0Xg76qTw5CKuaMrUqfcErXxizdFFIQSsqk8ORbMw0Nu9dAHrxbIHYbFO0QqOJkddIAjkIv8QzlauEG+RIBB9lhMq+i8EZgNB4LgmCLDuRpAUew1B0nYDGvInEOJ3KRAEgsUDzd2V5v83CGhC+0F1JNt1FC1K0imjdXE5U0k/4hPNR5qtZ7hyx8jjwk5y+HjlB/1O5BA+FrEMBOIMzXVV1FGI4gCBNiAuqxGvw9RLGpg65YYA8s7reDnL/d8RAvIvgYA0E+X/FQJLEKX53/5RfyUE5J8MgXoocyr6nV3Hlq6rsLFKFf13itTZelBgmQ0eAnt5wj9AwJ+0xzqKV20JN3N9QwcmtIi754fBircLdC+f/4TAjCGuyifF1fdNSOA4Hs644tJGCD9viSDg3Bu05qrL8eKQjshXKmf1tPLrWPKiBKbqkqPnT1fUGa+1DDvbX6JqiTE5sdb4wHZHcvAtpYQwPlcq5MV6QJcgQDqRRjYoL4KSOrWorJ3BsilO2wz93tsJoXlLqPPG9ym6YmQL0e5A4z1cvQUdL4Yc39Wn+AEBNh707+XDcABzXWcYhJVZ/4DAGWsK2rPIg1CKqhKiA0wwkD40n1il+di7e0S6dHcEPBZ0vJDe36j30griCxd8GJkWOX3+Ip1oE3o9+37/oK7MbCFsd0MD+fnuUeZSTUpqMenRZ7SjFIAq0rswE3NQelVAZ69wHs72oEJ0S9Zoz86FEDlVI8LGERHNWqWZ7nrSAy/qt2i95huIda3D3xEC/+zTi//zEJCn4lT5kyQB6SdDYPvADWr1yYFY4DEjIVYBXbOIeHTYJwyeB9FDw3171LmaUwlvRWxo0Q9HIRQH6x8hENVLnQK7RRDwdyI57yiLRHhpNhXBYSAIZLs6h9MaW3La0YYsNZZESDXpjMEU3Doez6Ie9o9QRDUMA4rbuyqHNAeORi+v6uhz4woch0Sl+DunR/dAYtFJdwGXDkEggglB4Dys3+hNvxCYTQgC6ateIJPsiKObr33w/YShMV7tCGq7Jv8BAXbilATuT9KheeQpFOzFsMZR9CmhzAkC2uUNEB4Wx79DwNldTCHcTaIc8vxFENBj0o8k1hrAiyeh2gguj47DHxCwRz0lg8mIjh8ZEnXuVF3VoWlwhPZSv3C5ENw69C56CdZAScJYzh2Ijr3aAa9ePlqCTsnDh8iHxmnnaIETQaTcWQFO2U+QpRqv0RxTsgC9yNG12z3EtxOT4e0oEfpnLYH48CA9mFTKDnVYbngcnn5PCMx/CQQoYit/Fh342RA4Xpstdbo7OWs3+X5EVSJD81VGQjgdN2TkrR2gk01oBV6NuIHoXF4QdhPqeXt5XUIyfd3RbWcuD7UyJud9CSN0tQkVMV5IL8IHRqgFE4qr114ooK7LDk3b3FLcDywZxBu/oLX0PI7Blo7fOnyCYGDAQ9fXSmh8K0EGixDC9SJRoU86DZdboOeLJhTntaUkonUXyaHX5zejVz0KtMglH8LeqBCer1pBdex8ISC3f4eAv0gKHs99sYDF0ZPRM1IHUDwQBJYTPkKrEEMhMt4EgVe+MJG93sB/QGAD9zWa27NZR3amFdCclyIyd+vVuNWrjqASymi336I2hmiAd3jn6ERPl+J98C7hEBPklrUdUiS3CYqtLg3ot5IrhIOkN7CSKUk4huLwSC2wh9YgCBgOmDy8Cm8fvGCxQC3yI5pf0ZSw2RSUZMBNCBpHbsMh6zfoX+57Hu70RoGFSWK1ao2kxtMzGYByU4EGGJs63izy3xICi18Dgbkg/a8XBn8THZj+ZAg0E3mHjjs4NUpWnECVlBR/WRvzODhSpxU8P0CvkGgpTdZ69wMC7mhWQryO1g00wrJHj82p8y0GgkDpLUa4SqZUxKt1pMBQlQkGhsR5rIyEElaLnvqPYW951O5bGZLTsf0BgVi80/HteSeh/okCclqFIACJl6KWKiHEwUKkZCKTWZsLlxx3b4gUx3sQadFPbR7eMur8f4OA8flCYJoSBBZrgoBjuwQ1FyXCl9pQUau7okZ7JZJzC1zG1T53qFSOGnXOdzhCTxTJm6PqQw49LCyCBEEALX8pw/0o5OTYV1P4OwSc3QT1oiBdkoE6//lCEFCfIkHgqFIScr0XR42/XAEnq6iBTqfjHdcjCJguLyDi/I1+MyKdYFbcQTpYUzSsEb0flV8OcNIEgjBjJiWHJiLoZaCg8Y4iHipPsYHLk0lof9KER70GCPZJ3mIweexrVMBQgZt5gu7dToTYWiYyuHqzR+e6oiRWJ3byO0JA+SUQmEvC5M+iA9Of/BFhliUF9eCJI0R1fsphj7KF6uROzj28kxzsYxnislP8GrXu08P70f8dAmF0axswvPqBfjhyazxqBBGjgzHqrRzU8Umioo6CLsGVsOBCvAqhg0XJbuiqwbaONpalQHOpW7Lr2BNC3usqhKOjhH4QBUKk+BSvP6WXofcehTz8+KIPi72q40r2KP5uchrfJqdObNiyXePYrOj3PkHAX0o03tQgB2+hHaPjezHE/nWdgJX3JtrXgiAgjhNycN7OUJsUTh0my48K14qPcaV/IbDRPh3owdJCbf2BOpoWBIHAov5p1HcLorsVlbDW2iku1dInx69JZ846n6GpilT0/UAQ8BZCikY5eBDHh3cHy2c7weU5CevosqgpiQh30oMDeNTpczIci3EJLXdMENCVYYBiJAUIvUn6UU0o1B9OuzEaLI2oyAdyfHPZLUhP6pTGK/IcasneoesMe0KhcFbhuCoSSnZeSskBKRkct/0ePS/aQiwZXf47QuC/Qvn/VQosREH8Xynw/9MoILoirYp+5JIkXj8FPAzbxuD0jAW0Y8qbBxgQtef4W1WbzwBRlneoH8cljwRP6n5QYBXotOodXc/BUe0lsnL+3XLXUlXFqbJG/6QnHEcVHyAuizsGSrIVwlv5pUAmdRi8OVFA6E+MKENVuVzyFY82RdRB1YcZrWqV8nm2p2iipj6gWXEu4NihPJ8V6wlq+5ldx/GU8vJSpSpbVV8KjI0qh2Pbq2jsVrEQBh8rh9ImyplFWQhRik0DibycoxEcHQFrjBlUUb6kvD35bnF8EwWM99LG1fIDQnjuQxmew3KDdtdbEOYdUaDeS1P0dyeKStBoAzTj7+V7ED3K50jpgL+EDIPPm6p8FBIlnIMwJSqtQyE+H6AB7EI6cyubfCK4xgPslCP5SaC6EM0DlaLHfrGiaGXR6ynGu4DN5UhUK7cUbYqo6eE2y8cYyFIqxEebKGu2eYFe/jlA1IoGg4k+rHE552kdTz5nBmIsHnDlrbc8HmX270mBX7Nn8LsZ909DgZ+cBXyBHXA5+16au25PJXxGhYNmLnCyypqq5DTYMdoaCyCs7icRtC1ZvdZYZR0/GqLAnN+ff6eA/KEswbtERV1fBELsdjqD5FLsUNOClMf1hKx+bDd39D7HHYSF06lA5/WKvrrxebwd6TZsJvc5rga+qtEtqp4YxHP0Yv37wdaL5WC9c4YrpK4encjt4dkcyYqXc1uIxLWG0Cr/nQLScmDoiDEXovAkleBXqo3LZ10IeK1YA8OwU3Bpn13qxW96/cukUJE1E6yjd0XZZ5yTELhzygKh7h8V0Arv7xSIDIeyyulDQmGlnV+HsvgWYa6v52gLE4//oEB/Jwo4s49Xh/FAlCjnC4myQoGAw8Dp/MmtiPrbJwputx8Zrkr73QWguxzxgZQ9ToBoK47FcX4hATEuwxJt6RBTb6/FAWQ+09GUynUdM0wYnLxuj8F8euBxnqQ2OF6yRWbuMh4vkwlCsmRHtE/FlofW6zelwK/ZNKhIivJnMYLJT84Ca68/Ui9yXCE8KHEDejV46AoTXscvMekgSyjRa4cVafp8JahQgX1DI3WIAvKqpQTM4IWqa1Pv62q9gElPFLCFxQqigx3bQJ31hOAeMiF+3al3q5X9+EGB6HHKVRAW4RWdaksUmI9OPtzOrwUaerKqw7Z/D3Aodhv014yqEjQaj2sUjLLEPuGx2ZPWm8p9iiYuiAKZRNqsi/Tz8iP7ddQaVQGcKy7q2w1RiPvtAGfNdzCoLnuIpieRnm8TjnF5e7hCNPmQ0eiPUkXXmKAQzbRv9gkoC1gnAajX9kSBj+ptcfV8/kEB27LmqHvPACLXJKNZfY4LVOdT6v3HsiIzt6Q1rkzBE/ClVjKEdThDXayQo/GBHprJmrKBmvg8yrxYgcR+UTZJiMqoPEoFXhcroufzv5siLXq9xVhcIhhVDFGRMpEMybGRKfdtHeOIqOBb1OuNcH4Qwllq+LCz1SPq+SOHONuSrl3X/hFZ2FAWWy274rekwK/ZNfgVAsoDfxIM/OQwUORqiXYaeIBucOrh5YgeemuZRF43kgFW5zLHJRRUli4HH95LivSO6ZV1+GmlHpay90It9WjZF0BhQumL776Y0YrjpzvZcCiHJwZrbctxbU580Eb5A/2229XR0ZMZCPf6hpZY+kJUragMw6ukoHZJVwImCmFgq7QFmmuPRHg4MwWy62CgMTsSBo6B2MA9lyT0rJED8a2tEriXdwntSqayfKeEgY/ip+iV57yOty/ZhtE7d5FdHnuOexB7OMQdfMOED6GVnAh7RqNjkEwiiEYRYSA/LwkbosAAV8pLAaast2hNPhaPP9d3A2UCIzS2SkDjtz4+yNNaISxNqfnPBsLA05NyXK1EEpmqfMuw4TvCxqwlATnXpEjNYSnhku99IfT3nMFVXShocUbhar9/qzDTQ5KNAm0eXW06HyfB1tCqLjHH/tyIIO60BN1seuSRll1smHLliOZJIQwIZ2r+S624IpOsLZ1vfkmgO3bV3zFwetu/JwZ+zb5BUVgo8z8LBn72lYEqSSrUbonH8bE6kbmbqo/qdpxAHJvUbSqLuomDU8qp9x2Z7N8wwDZxKeBd/e75UfmA2sf3eLzmhIFKpjJaqssVZeqcyiK5Rho63vJYI3jTBvJR/0T1OOyEcFl0DHj9uqMRVYSB9/OUgJ8uRuhpaQhx3lPGFpvFCVlMRhFebucCdpVsorHuEiGEZdOBVHwz9jcN4E56J2TalAYsJAzExoQwIDT9DZ1aOXC8GJ0M5aOhdLB57+vwex8ezCrVQzvklF7GMrfBjmj8ajuNeOxoHxGKDWFA00QG4X2vqsBlvkV3Klg86uZRA/uzqH/LNOThbBGXPzAA9RcDf0sDF4sw4KYTnyOrvh+aHOsFOpSAhDgkTwd5LMzQfl0CjumSCv41W5KjrE0P4vSpERYuuxTVW+YA7u6a8gMDmvmIaxxJokyZ5H0jv3g0PKyu6wE2zC/R15dHiL0JYWBkKXN08uIIYbOR8AcGLH4jJ+sdufwtMfBrdg6KoqzM/ixS8LMvDVzK7oTGdOPVEYak/vkqCZBNVeq2lUnLLE5J5Q1SBCGcuGICqoI9mpFQCuEoopB9y48D6lZAj4/qTwlXu4cfGIhfDhVIWE0y1OZ5U8fH3Fbh7eKAq828IP09UHeu18IdPaehso1eeg72ZznGlUsYoG6oyeA86juli4ZCvWSaDdwoO6ABzxTQPzX9Dwys5oothKUc5fBqXjJ6Szng8XNSlbAfUhttO66FWCldH16R6KM3Vw5UJmtRhMnDz9Hq1agO4UVqvXxTOtAnXwykb8JAGRAG3EJkPHRGqMI6P+5QVaZWjUeXjvWqMqC0MKOQXr9rH07zO2HsRhiIjsNJhdBbbNDdT/063Oo6g7S9L9C0npQ2zoYgw0k90nzlOaWnZQ2E0b03Igmz/sCAelnsENSjW4fVMc7B8EodveT1vWnAThQoNy5Jw+HYC3guNzIcEno/g0g78vAxPSfQaLMAffFR1/GsykkNXgph9TbZEXKga35LDPyavYPiZKLI/2sa+F2uEP7kNDDMKJ4a2t4TYuOty8AuxQq1miUCzjoK4ZthoqHPF7SANt2ZSrxrHmit9hVEA7QiHIf7G+EekfsumlPzAwPA1ZXwAwOnLJihb8uPOgxnrg2B14kYGKtCCDtuIwg7icq8aakbdsdTAe/t965fZ00OvdpT90wv7Qjhom3q+KCQhDxWiYVs9CYMNNAM0AXfe5e+UvADAyObMOBTGuChnlJoz97OlbrftBeiWi9KgAPNL+hN6o6+0igQPewPOnG0FuLdbiKCVHUM7Wwa1fFG+8hQv5cuwmLC6viyRwaTcr3DQBKtOvbuVUfdVSkxuKqZgGXR5CCvCAPwkOh89uWJwZEvKD1cJV+Ix3psQy8I1O2fnwhwbtUKiAufIROp1EmiBAW8Kx9jUFgkWdqzsiFq72dcfsSAzodEmFl8P1swTp9YiALXUOF0XpiYdGxOeSnbI3x6pUamNsc6LHOjhJFvXNFPtDuP4sc2hw9rGkov9D/uja77LTHwa3YPihNFkf4sGJB+chpwqrJBO7/4VDY1ULc+lCt0JkYiRJO1qEAvbbLvfbUlR+m5bmCo/Bf6slrxsJlIIryUxRvZnntCdEv1DlaJyFCdaIQBdo0p5G7HL3Ltx4LH4Xyfw23jz1A9CwcIj1pOod33etSkRyCEOFCofkzZEt31OhSwHREGlkV/INddlDwOLKeA755GZLt5WkcziaQlf9QUqs+aw1HoSAL+hoGg+mJgPSEM2Mp2h26ymgvR6hQWbMLLBE1XJEl5CqkPM20TUTf+VCQ1EaWVat8zDIRpDPEj+ijweS89DA6EARyPVRuuYltgwOaW8AMDzXFP0rOqqfty3eyhGstLSjuSD5GpkhRhv9yhKc8onZx0+vlKpKIc800bTccVMPKCuvkn4xC+E5pPXOVLXB4dkoq/YWBUgYzOLuc8SickQX04MHR16Xv30J0wUGnwwjWfGzU/vYaEjR5ii/r0XkK8v056WC7NDcL6JXNcNcEAkYMXXEZewSOtzPvfEgO/Zv+gOJ0p/7K3EuTT4oLa9eHXVExgg2SKiO7GTiFONimD9yxdIFuuuzp6JZsB1IM64PLhV3WoDmsZJtpaQKPLaNkn6acHoZQNtG6EgVDffBJ4T8ml971pQjaWEZkSnFX0U+lIkpDmA5zk3QPd+BUIsVURRm6xraL6yEMhzEcUqg/t2UNz47Z1/Dj3CO7L9pDpkArxdfbdKm/c59TtVIfHVv4uQcjJtVef/8TAJ9ytcKssTEg+HnX69wYLNJWwgvh8NAhbjwmllf5953GZzHu4vAcTdU+KeTzTBBXmG8KAa06ZED9Wqg/yUBdo6TKlgVfx7iHdjI7oDUVbh1PPFsETVHJ3f+bXca9+EGbDco+WOg/qSKpPCCvVG6OTTiIezW5MhbZqOvQ1NRfCoJvm0F4bFa2j+/16hufbh+zVb9EMi32Ns3Ztw2ktM1zCjHN89BMGjaTucK2OVkLq+frATMIbBopYARYjU4VLtwgwP26ZwCcftWdsXN5QXT72QkwIkn9LDPyaHYSiNF0s5v+iGHis+ytSiQY8uq6FBMyFHaF+d8nFm61hQ767iGjW6YRc1Nj7EC58AW1vfoIwA1mF4/slonXdUZqQL58B5m/VRG+khxCmt6/L6sIY93IXQrZGPWeTonKoLJJKiLeLTQJ6uXghHKXvHTaneIDxhTBgLXOEuH/EKuyyVKZu/vlQN2Zhz+p2CMj9Mwrh9YEwVV2W5Nqm4dDyn1UNFEyao4mzQMAkpTLVDvyFfPsJa5759cCaorij22vkytbm0kCvPmW0JjjnaMUH6p4jxUZ3IcVCeP4QFoMAfFQD2eB4CtUEvOJVEIxGlhDGK/KiNDxxdD+lWEerTU8S0CLD1X1O3Z9Heg7QWEe0ytGKx9fvbYOCHY7Rr5VI+IGBrKgsNJ41SdY+lRnko0HDZe3TmZ4fowRUfnWRbduLECrGrIBlk5hIqYUL0eN5tsHN8zGGapBB0k+Thp2MQsZV156EKP5MO/Ctu4hZUYZ1+vbqgvW58v2+keeRI1ib3/Le4skv+tZBWVhM/ywY+NmXCJuZ+ETYrlc1bvbfPWhfDEAYpDXe57TMVsddiQfbA0j2T0zYcYPk4qPXqUb9JttwzrwJOpfSr0Ovi2UozsxEh8ybR/ctlQE/2Dlmmp4KXKy5zM7abEvdbnSmdJHeStDe0geDGsIaRUZSEmaoodlvkIen/ceGy3dXb8A6Wvhn/WQzWxwiCsliDuH5ck5gejqO0J1ZjhCm26j/gQH4zIIaBeM9kMvLDkbjMBP4kJ+RHcsz4Go/a0k6FlJDZXs/YZy/TODQagm7jJmHji/zGoMYErgHsKKCmRlCuCfbBgVfe1Qd5Q8MnIOjj9lnB5BG1Utk+2PnoPYZr6jba6cejMSrcCmphEXVpLSUqxT6/4aBsPEYA/sVUMbxnjceehe3hMhVAeG6IqwWYZWDxR2SAuskChirI+rucmOhX9gJREGUIkTGyMHsYm15EobngXWHvYFg3s5CpF/WdP6rLsPN9JILWa6mItNlQ0UvOJDUzT+U7n5HDPyi7x2U5/M/TRr42RiYOqWEDjcjiF1LTKD0khhVNUoFXHpnhMdHtRE/js+T7w0F7HmhZaSf6wairSwXMOHHGS73A4Xez526p/b2LbQ0RhgY304FeAe1xVx+bIRM6Rtapvdoiupd62v01b6B4cilL4a+23XW3w3xtz8wgPMRYWDU7LYYH6amkASHJGH82edoHh5bHmvriQxKmKjonFYujz9eJAMbFgu0P980MEoJA88Yc0wOww7Sozf1mb5779CP0lcdrsdXBhuPynaDYsi5M9Q9w0sRU3eepxBVJ8JisrEi9HFhksSoZQMrZbHHJddtHi1f2gDm9DXF5DhaQXJ/ngoGrKRc0QLW+P1QD1y2btGfm/SzfRUYKHJBGDjrMZAgJQwOmdngEhW5jkM85DCf5yYaQxxA6A5RCcZmOsHVsNOFNDmRVN0ddHE12yQ0PzMt4DbXENODuudpep2W7ClXOVqNda/j+ZAXsPLEO6aEP0jSwrLZ42asvh+oniG0JvPfUgomv2YToTiT5vM/CwZ+thRc2iugOd+ngN5tUvwDBmLrPkHontRDY+XN66yXmpI9rmcbjf38Qsus26hwvq7HaN2NEOLLkuDw3Oc26o4Z1jEu9BLePBcwEx6FkIp3o2CH04l68qWRhHi3CQs2Nn0Vl2zMqTuOGgbSmDDgj/8TA3K/FJBPao9njxN1s83cv6BWBIcaQ/79UmHWMQz0tUcYC04+lDZhwMPZCn5gYLDKE4bn/YFn900ms1SOGdL8F3VYP7wG4OGfcSsYlFZ2yjlhI1Oh0D+M1gKyT4KAm+/NjeOlVYfZZxCh2sABbdIlHtuHaoBVy7aIu8W6TsOSDWw+kxs07VVSR3PGEN5NO+DqGfM6bsNahiTpaL5TFkP03DMb7gsrxcxWDZ6sZprP0qPqoTbPKM2wSiOp8YUNZobjQzo66w2z5kWIXvOg9+cxnlD6wcca98v2WGf6s2VMnuxlNB2cAKIzT0DpexmLvC2FROnXDZttghZNb3MXQrEvfk8M/KJdhHNxPvlXxcAsJutdHsaFgNPxGuEsdAmqTZJBGBcUum8qSUAO9xzSxdHo2K6JclSFzZ1Hw37OwJjYDjpvkVw3yZsE+LV0MAisUMDZ4tRAJvcjLGY76kakC4w9ll6MfLcDIakmlciu7RBjsLC/30M2O5cgbhOduvuWume+0hGEpQIYj/0QMrHIBsbe7yV1z/NJiPV0PUDhMR+D7hlAPER6D+9oOUL9MycXN4y3DN1l6CkP7ErIti55O/MP5OYSGDxTHkvGrFVO3dxpN3VyW18SluVsQK/S6XyUp3MOoyAs0FVNF3BrRjnEgfUHBu7hW4Qskd+4PRv7Om3OF58dF28NbZ9yUHSSTAr9M9QxGHUbwNmW4jr4iobOxop5vFolPoz6eoGHy4vSSDQBhVUFIwxbhxAiT49VSlvtB+NPzumVJiIyem82GEjHnONhPEU4nScF7s5xWSfjwspZM3xIMvapBpmSBQksH5GGxag78UTUZJU5mzhCT7pKENursGO/IwZ+0S5CUgJx9i+KAWNDyh/cX2dadgH1HPslphik6+zr5mlOGNB0LE79Vsjk2syZakYi2tVWqEPe7hTQcnuP9oZlQpxvjAGq2eCh37nII9+nsky1VEe+Cr9lWJsli26LCfK2DXhS7sSORfv+g8y2yFXbTCqh+OSAS3FHkjA8CQOW3QW4vghxnW42ErLFO01xNWbXGlfmNYHrrtihvoipb0troYP2DZROCAN1LKdvBSpfERBXeQX8mEgl8x5CicX0ENQJn7x9lqVXKpNeKerEf1oqC26VgyvlfKpD6W35kJ2Pd7TiZMVxso9zECbeEbXKsetwsqxEwHe6pFBulsDXSqsySw2OaLt6A3EUdD7sTDyhsaFuHM+mVg4TVHQ0I5+EYVM2CKNVnmOmwpqnQ3dhbKbJJZrdI6rxnNKz5LNBxa0qrHkmvShHBXlyxWUsFSQlI8mGbRKViGZb8fSiWA17hesco1HqCFmxH3zmz/YmRoe2rvmo6BKWO2DR/G8AZBGx+lti4BftIlzIc+FfFQNWYVIZudkA4ebZ+zBp5RRdfZd9v1WU3JO5bwvTbbbn2f5CZTKbZzVJgK/yVPeOjO2eGrm5uzrWselJA/i3JkI1C6mMPw9dhFsTGOTOXQWpUU5lll/UBMNuRiFcHUsqi0BLv99CeoP4uXEIG/OS4bIqIohW4zgBWbYzzFMzrVP9TKE2NpwFBuprQmlle1dAyr/9dr3LAMPkXFD3JsnQF4uQo3LRbfhs2exbRifITiurZ63sLzGrjISnmcN91h5TCw+TwxGyz3idMCyjG0nJ6laH7HpVQRspFnX/J8165lLI75xdSVLj2nVsRJUMcTUz8OCllcCFMXXjbemGqF7KFyCv5gM4wTlA+3q71nE5vjawOOf0LOaaQwxaksB0hFeM6qKAdNW0PpOu+QyNi/u9IXAmNLCzShfDY7vlGdMvKpN2DqBf3Ko6xGtnw06e1ciN8ARp/FoP7HFvR7jfvGLIevNTsNSq3O8Hho2QLVOZpIJJD4yGTQCpZzDxt8TAL9pFqExm8p8GAz/5EuFncg9wFwbLOqknYc8W6K+/f0tjXeNQGT3c+cPHrD8fOS/f1I0V957g/mi4nKvau2Cz1/6E7DXpIMbsRiFY6LdoJHnMQySrBzGoLMxiq6qz/mYxNufiFQ93o6A+61gK24+fGhrNVIYomYwYSLfORCM4kGSsDxSt22l3wNC8rIVUGCyRyeNsir4v6JDB/JizpRVlGCg3wpAfrGXI9gVD96kgxzaLS5g8/TFucXoSknTUkoQYQ0rp4pML6ffbBti7CzwsNnfq5k7edmwx0/eo6XupjuubR1KRdTMMDt/bffflOoHR5HVC9RnaQnTgkQKX5OriNqlqSCLHGthlunawAHEJ3F4/E2g9bYGmrEk8LrW9DxtTtdBMGy7EciaW4AvJFPkkIQx5Y3r9c5SSpDnLI0T1h7B22vgc86ddCBweWcc+u+pIarDr6vCWOAq08LggD02a32DS+ZSXxR53vpDzJFAaZHtrFODh7J3rVH3KA1NWKuJ632SQWvfW/i0x8It2ESrK7E+TBn721xGnG/jgJrvYPLFknbFboG4RjGkuRONmqsIZNaSS+pSQLrdtyea1uMRCGGUUsme0zKZ7M8Fl+phw9MtHD9pEudMyvSZCqAiCCNoydbG4MerG1WBR9913Eu6s+lhnxiQv2eVojlE9t0xIwxkii2PFRWtfxUL4CmNKB0xtkOvCRkicpGPsWfAS85nvca7MtYGtMAa0R3EH4R3nHdQTOUCQl3EdXjPBh8+JQn94cmqeSHqnMs2k4igKo+D80Bv0+vokxN3uQNLg3Qgz7nwRYaa1ICR7Z5kz5bw545KLTx4JvesDu3gNUjU7NcqprhK8tBXybdxAKji5ymzh/sY139v0/GMsmVWblF7qlNXZLR0KZt7x+0cfNCr2PmQieMNMxd2+JLd/X2zGzPxK2Dl7lzpGlbAG9rDFwjodIX0cWsYonq3Qe/kiDw0SHniYUYd5/MXQUbRVtlHZB2MXijrtinPDtD3NL0u8C0/nG1th7TW/4Xp5KGr+eue/pxT8ml2EE2EmU3n9a2LgFckJ5od3KPARiIx9XJXcNo52EFm7SwOrkRMjZ6tSyPqF1LHrcWgx9A9HIT1HJAmXG/gYlg6p5sXCgWnx2UAP3Y0QJ75hg2tXHh5m11NN3VFKWPS8qhipA0lCL+QKy173A66f/krIrme9Y55VIC43bVJHZwQVhBF2iKPVrs7ubo7MyZEkxc84T+xGVJm4Bg233BB5FE9WHZRuX6BVs0wIF22Tw7YPdCyu21rInEfOWJD4L9xBe6B0sDN9xl5BjPvqWdV8fKSyGNqljNG6oi59qqqchVl2Qu08WfLk9B6X8Fi1F5rf97uKJjZJR8WrCOPaPEO6rXKffYwuxXxRY53E5cdmnmwdcXM9rOr02H8U9nnkOQbmPOeROjon1O0DhjF/klTALc/Z1L0IaIrCpw7vzTaHeuGXyMvhKGTKtEW2yDwb0+CiEyAfpc3GmnHDQ67VdRKcbJutR84SUYuPPFOaacH6xzmi8yNfhEx6O4zVo2SB0WNBz3eK5N/zEuGv2UU4Eafy4s+SBn62FFT37o75WEjq7NSekdHKuCIbsyOPQ9FKQJ0GFKJ9s+KZrFKo7neOhqm9pmV3qKn7OEvqfpE3D3hqqIBMSoIK9YRV5OqTtQ/jlxPgfrGnbjURyJ3lujIIO+0JyOQ3CfvbvgG+oLLNhCYp2EjN97gaf3JOaxl6qG9lj+vO2kOSe3LOdrF4Rgy9DfD9zPhi40iYsDK1TnOuIUsQ56i5qwOPC3nagPKhMssEpeHZLbZ9Vk5lCXPrcRSSkZ4NpD/7BBNunkhyTrnNBm/IKf5sEpIEHRiz316K29BwBP52SYLufHfH1UxwhVAP4gTGN8pB4aM711yeywkzZsMTw4WQ8USd1j67+ssFZs0yE9L5PZGZpCUPhPl+X+P+bhYglIZNmByf6qyZdRT6vbbAbJzTfC5KMICqN2fcSX1Zp3q5LlishQOu7ZnPM9c9DSz0RneM9oS59DDrfDY2JwZG9rqss1dEEqa6Mxpf+2zp+OLqMznfkN7EcsWT/WXDfkcMTH/NLsLJRJCnf5Y08LMvEQYH6g7YiWuBv0YZY8udskA1z2rqRnaXw/ikrTGRLpWQPrS1wkbm28Pde7hAtrzIPYOkDHAr71LO061hs9NgrlAbtlfA3Xbjw72ZrOj5KZRn6V0q2H7m2Lgt5Bp4U88aJo5kA3eptuP88T6X7D2lUGupNbmx+P12HWnoB4xXrwNkZmCXzH/KMq7PRiFkpmUObOqoPvJRYPIsftYUuiUtQ9V7neu4HNk9FGZk4H70aGruZTIy84AjPCgPCuGpv2YstI0Md8aC0sohtAkjqfrC9LzKBX5zEyqrvJ1ivvnEQiKwRGX52xJRnSV+jWdL7yE/Ohmm4fXCea7S+CrrTNKUB1vO55zSSuQ0Ps33tKsTwTcZ6+Fhoybca05pZd2DNHdcjG8GScu46GSG3+1F8clzIJ0F1O0HFK+Eve8l1tO5bZj36VPcvZRU4EEwobQxGA88XGWSkvmnQybc3g5GL62qkzBsE3aMzylm/buts/Vs9r1WkNpY7NYngd+9TfFbYuDX7CKcTOby5H/FwO9yh+FPxkCzmlDfnt62PL3K1B2zlFzXu+IdwkwiF75ak5xC54K694xT9z8lFKLXFnbA37ONzzbb8oCb3X3LMzubIqvOdxNDI55CpEt+AuF7H2KIRV1nctmWTHvtPdze7xTSP9pVZKbOEA+n4FCn6/UFGZODAIPF9MzjZmKpkMjyBzfvrxuvO7th8u6qI1Y+hV7r+xfL4htrMDI6h/rvlSmsv8cawn40CBGTvB7E9E3jOVmNkATHnLr1w1GRR1cqq0fX+qxStRyje0lY0gXq5veFOMb4rRc8k8aJwvSaMBMVBmFhJqc989g385BIQfi0hG9mCNa4Ox0vdSJKNL7FnqQov5z3wLVBbNjcken3+fEgpFfTlFmQax3acn8X4sy8liAtjQBDjlTGU5yRtFjqBiNBRMjOnVayYMWo26+hqrNF1vZsZ3Qv3OqX4uv6F5Gdjxqlj/eq4elMovFf3xphWapOPDX5umRS/MgwdEatkOSBkzN4b3xcG4+a0tPu2v+WGPhFf794KsninyYN/GQpeO6pe+AzL+pUZGufZVbao8VPEg+vYoAwVZ0trucRheY06xg7P85rCpnnK4XU1aZjC6u5Ybz57OvUv7Yqa8XwioXVAIVcdqTQHVKGT9sxhdZsT91sXp5JEkYFLVtddBTmryiEb82yhAw3mcLaz2z43mj8EuLRNlfgtFdFXOP+WPN2ZHdU85WN0SotefYKrIZdpFzARDV8nhQtTWE6fy2Ry7IKXFRCZKvpxMLILc+Q7aMu/3FPwS5yqax4ZyXsIW42uNV86sYvOy/YzH0wDMcple16fG6YdfY3lA6woPnfLwPbP5oStaub8Wjrih3c3w/6PS9aSKuA0pF3rVxMzMkRslZLGfOP+N0DTONNjgvCVrt1Cwxcf8bjQ+/nUHmUluL1nNLK/TTzWSQUVPafIan5pzgVTK78J0nRpBL4+N4O7FJOVCymObn9a0qSoGwmT4xCenwmNjS/5/xM0N3LJyFpP1LHcmG2xuJidZA2zqxg7jEIkb+PDc13upF/Swz8ml2EE4kg8K+KgW0XrJA/iwNPNvN1zorHoUBvxIFnO31AFixnOwzTM7lr1dk2E5YTctd+fqtTdbtR2FPDCa53Frm2v5dy9l7aFsY7M6BlttQU1imUaSOzJAywMZXtJz+vMOvURkibz42xeSEesWheFeeot8jAitvvV3guIRHnCwWEk00ur6gllbUhD0xQNR/3dkXHFzKVxYPtlxiV71Wdpv2lYdvl64zRlTl1op4rZOWHQvDhIZ8JG4ldsGA3Yrg5bk/AldAi156+tyQ5Vl0na1cmKfnsKVTfOb1eNp4y9sqTBvOTcgQ+n1rIHlHgIqyw5JHJWhUEft7itnJacu28G1iyprLephY9frU1chb4JWHxtalqXnxD/b49RrhdlgZP6+Y1sLu+ocxvniitKIdNwvDly5hkQJJm7gSbHet8wO3FovG64lokafqmGyZQ6HebtcySy/uFG3NKGHHCrmB6b0RYvIOa86to0fkK9oSBz6nj6U69lsyYbCLcScYZEqG6/Z7XBn7NLsKJtJAobP9rYuByjmLMVhSyk6O0bkgKluTyL2qP6YZ/OhY+jR3mM/UkZJON7bPVKThiKJ1Ibvdr12eH3B/hduqWAj8trI4tNXGH27xPeTo+8I49jCBCnt4aSJyeutMyIixk2o2WoXOZ+6wshwtmrXKibv69BDadU88M85MtZNE4pJ85lUW85dRNr/N8YHOehtR9nROku7OkMCGjss7Ha+R8rFiM8U9j4T57xsCv5klkT3di43aYnevsJVK3H6qHiWn/ptC8rik0b63zDtf2iSSl1b7S4V19PLy8Ukhkc1oy5VU8MT9iWWftYd2x52M/QVe1bzxK4MogUwmTaWCQe5d7W2R2RmWYeVVJ58slibhc+gH36z1hdBpaIuuj7ycR7npF2Oxjm+UGleVh0RKmjtaVsCS+SVoyfcv5fgUd+1TlBzHY0Pk5DJLMhC1JVfwwqNvjPffZiDkDrsV3I2TJlDAX1jOO60avBb47WjK7zo0cE7vv6jSWNiUzow3HYvI6c/740Pv3O2Lg1+winMiytPjTXBv4yRiIz9r3A66uhKQ3qLtq6vGD++0jgSwvxJ4dH1GBFNFrSC1mk7tv3hUm008P6ZPqkr0eqYbF1amEVK9amT37nupciLbfK+uNzIwyjXEt1RRCs3DdMy3RaNlbcK7TcXxLGLT2Dbcvo4aEccKExRYj3LjPSMj2udYww0pmGOkjKkPnI4vs44wiXN+prFJv/JWU7YMkwbcjIYlGUsL0uXzEbDfNebYHkNnskzoYT+eEgSHpSnZne0or+/WpTuBN3fk8SQvc35sGeP/oGhZcvvsIzKLimeNORTa4zQT3Bbl5IsvUfb3jZYqmXM14GPpFDpb2LjB6O62QfdJOZtY24rhP3Ion3WciM7OR6fE8r3karzqVvU8FtX8nz2g+logszmcxbsKGzscGqVvLdcQIIyOSkNn3EmO36QSMOp3GK7VrhTFG44vVirAlXqjsNXczYDFXKE28fZqfuooSPIwMwm4lESaDhqTlwI1OSP3drGFC/k5wP2zOAq9EN/ktMfBrdhFOZhNpOv2TpIGffaPxsXJyzP5f8t5taVVlTRO+IA8EFJBDRRL3ygsJyBlbN7gBBESvvh9mrVWrekZFjT+iv9lzrP7HwYj4QoVMeJ9dZpKM+0dTAhtqs2k7CzBKQ5jOyF+x5BGm5F4z0IBfyMQ2+31OjjWsBe/gbWDy5Q8jHmYo02kuM+aUK5FSrcpyl3Zex7wraIDu0o3zezOuWeDi7zhgKEO1p5HvjVriez/P/fI87thwTDGlBg8EbtbCDr47mJCXnC6Gr1grmTWrASc6TK8CL7RixzSn2VHsm47AGw43Mxc6mOjNJOG+w28F27XhmgLXwflIWZ3ZaQHasPYDuJutBHW/TvWUrMgCDYz6efRlCJrhj/0FNmMznrFVUE8ouLRXqHOHUNS8+ZlC6szcXWSWxlbpBTSwcguDG4dAY6M49Mg+1aBF773A9QhnCh33AtQ5K+UVeyvimxD7Y8EzD3ALa0Xi5AbRXfCGlxKhQdgvicePVHCti+uyj9RJFL5fV8EbX+QZM8K7Q26p33B/1FXBxLP+wfV53g2vVoIzm84uPkXXy437k2EA2rFshB77XQhuNQxvjB0aj7zh/GHwpbf5PWcK/p5VhJKijaV/m1DwwzMF86sekReUMLHPcokytrUbhaMwNdxs/mRspA1S8m/nnPtkFS7bKimy99JvuPtNVLiFzWUBU/4GTUgCTGo5WmnklKOz4R37x/VCFWrH349b7gULZFXLWHNy+AZleC9Qhvtu9SG+ghp7556GPm+5I9/+ptxV3qLLDlEyIUgm1LX6QG0bETBzakJ7hBztuarpgfzmwgXvOYLbaPaBhoDwRMhZJuaOWV24IX40HoZ/wWmYqEtrolWA9ioVaKko9ykdzyu4lUYDrIqRzilem4B9slyumCmHU/KXq9zwjXSF9hy0OYVpC1PfPK/on7hOieJTwX2lAA1I+eVI9kC6Gu5k6hNCDtPoeAEN+stHQWx2TqdkaZ8T51M2wvWb6y650eAOdT+HBdO2+prs/SAT3OPQRZYPRYmOZo0QYG4Cxvyh6VL0uAP28QEhJDzaH4SM6G74zgQ0UHz2CFWKdsv5TVkxdha9iI6VXAi8zpSCjU/pkTx19uDe2VHPvyUN/E2rCFVlLP670MBPryJUDk1M8NAXwx3NYLKFhfalBA3m3mS5TFgt3TOizRywiwvAQDjrTwofrMn9zFNFNpHLFSWLcZ5zV18FjHe6TpY+uBjefvIQ2UFPOdnJGGVZnhE6zBbZlbLzw/CKKjqjjGWBvOpz496we2psE7EhWaZ/Elz/Ya6YtztrFN6iC0y9J2uMb2wftJXBPVzzImCDzCQiTXVzvvgcRZZuB3OKstUZIYR5BUsV0ECovXC+yyu4sUk8gDuwNJj0aA/3YetKRtZjDhoYnwOEFquEmmeja86bbb/4uQ51ZOsK/VtpQcLuhyImSzx7aJ/DEvbafFLiQVdwPtkoM3YN4K5ouoA7irePACHEnFK2zW6CNzX6VYKJzghW5yx4TvjcsWzouXS8XtC+u7euGY+kLUWD4oTrPWUd44o8omO3B20ZFe7P+wC19xfyPXebbaGxeBJ+KK1U0MKkf3RoZCkBOZcFzne5BCu2kMMIocUpQRODNWimaY7kfEYPuLdLdPstaeBvWkU4GY2Ff5dQ8NNuIJIkqOFwBLU972Fax/lugFBwQUgoi2fNZtsmIy/mee4dtKKngbSg42TZGm76UWVG1GwoaB5Q82ufVcOFZFAUX6+Gl+6eK6b6MPHe3QIN6G0PO/Piki/GUKP2ijIM5DNMr4Kydd0p1G7XDXDMwwY0Ei0lkcn384DorcGkS+1KY/dYP1LGtFxwD6d+ZHy/d8iHzzVwUGTh/FEuKDmX6I8h3zV2rUED1nAH9/EZIPu/yvUGMJ+Cte4K3ImzuoAGnhzti0ZFzTa3BjAbj3LDnZ+WxKb3gUEJcWTthQQ3sVLFmmLhGeX87aB92XyA338ruAE5Aw28F8jisXFA6CjyR8I2QjmjIJvdDb6OcH0kQVkDpmXfn+XxzD58ANoZTx6cX00Foci77Ml6CyfQhiXKLC20MdlNmxv8isvNnkEYULQ7oT+8Dmdsdi2/FLrNnfvzG9q33dwD/F3AHaxjeccmeyUi3k5AAy87rNljqAeUztSHwMNL9FsuJv6XIv/fpQFNGGn/LjTw027gfkgzyt7GBQK1QtmIQjqnYzC5QC29o8Yu88+JErmG+lY7OWAKT0sKxp+W85E1mbEiN7eUfSdQ890A2XsvmibZ1+U194rySWwRXDhx54xQoKqgge9s71Ewfz+42/XyduazMbnSFWX76mnocvusyFE90Aj3Fn/siTyk2BpcDf/WPzeTqXZAWRfeDH+WF2e2cmCSM2nk5W43KmZMze01Rccvvj9IHsSKLtySe3IfvB/CKxg4YEvBUkF/CuspMmkPt+OeYaK906ro2Jx9jhTXB9CEHS9d5qgpo7jcwdTbHDThdSuFAt1PBU8vfNDado3rx15F7u6MENG7kCJyN0/QwPw1urG3VOoUbULAdOrCtL9e9x15QngVeJUua3bZ43pYmY/23Yt1x5bS/kDZTTsb/o7dcbx8JlN6zNCeXbhasTTtaeaK6+cLB7j+6735IoQt7txLrqCBTY7PrawC7eyHCGn3bxpTuI1L/h80sOdlSPZz8TT8chX9lsuHxn/TKkJNHU3+XWjgp2cKbtPwTPQg0MB1KRPrlqVJ3jG+GtxcFiv2eEonir4w4V56gam1008JU87b3P9etoxJbLCj7CXfBN8x+wcSWntBwcNBlmbXY8CiGFmb1zrUXlguReaMFY8SafvI+eemIqt+bgodPQ8wWSz6R3NifUsxt/rs7i8KFg1BA/bzeOV+kZQztgwuIfHcv3H+OMLkm4sUxwNvCK6mAyaDUNmS5+agoZ3WP1pzxd/BbAe1dUK077HF3/51B5NviGORcQk05wzNW+6ernLHxBw0Y02tPHfP3jJg+XZgUjoagCbOWtCxWzyYUTr/nnJPWh+JuYd9hv6mRe7nHDRwlsOY0sMU6q3JaL9J+zmlgnMXQFQw7Zvl2gJMFwgltXmUGarW79/Z/Mj9+a4U2XwTWhSvW4SayaVfnL0EDbjyE9/PJjD563QQUbBIcP3icL1jxuLzJXsU4PrRDDR3aj3QgHe7c14lBTHveEGI2acl5+enUrMReRFZc/40uLGput+SBv6eVYQjYTxS//9KA/nMu1CUGlDfYxsQq677FUytAhiNvRWxeaic6HiycsFXPsjizXT/Im9UgAaSywSwEz57SpZ1r+YbqOXJGEDNEV1z78WXZxblUGs/sZFV1yGy+5B0H7AuHoLL/apm44usUnzp3+upfeFGxg7UMHAvUOvtdySz6OohW5vWlbveA6Z7yEuUcaiCBowhTP49tH2c790/yqMXO3Ya63vKagM0JJ1HBVO3cAPh+Qb38b2DBrpLuqMoH6I/sz1gmK9Bc/bxABq7iaCBpy5BLe9P0ECzXibssxkgZMQPZG82l2V29deM3Hd2FnjbP3jNDA/X55UVyOLPkrHYSBNyqQBsvW7Rq30zpzh73QW3sIOCjZT+icS2w/nZTp6xdoPrQfvvI/e6TBHZiSED2eX5nPNAue8Yt1lPkwgxXDfRv8tnj+NnMPX+0y+JmaoCGjCqe+4+Vj3NLUET1sTE9ZRk0PokBg34CxM0kKnrms0DPaKjNXhy15XU35MG/p5VhCNRHCn/LjSg/HAomL7WFzpuD1eOsBy4rMr7bTTm2VXwPkP8fTilZ3LdWS54TwWhYMmUF2WPZdsPecU7FtL9QDxe3bk7NqCWF+EOU96e8P3b6Xlj/vXuUqz1y1uWKWjAZWuUPVujjG9vmNKTSxNK3Alg0h5BO+JTIXL38c3gG+PIWOWDBvjtcs3dt76G+zjAdDs7qLcfpYCVp9yPxDPDB4wk0EgzNA903Igw0bG+ENlgAPVP9aQPBRJgYgUw5b4SoH1uOpZZVoPm7OSE9nlf0MA+UUJyE9CeO2pAA/pOX1LwOsF0n+1AY0uhWZJjgKf8TISpT5/hiXz5BBpgU5j0QTlIKPLl/lGqYNGx7r43KLhrD8PdvqHWmd8v33HhZtyPUDA23Js+ucsatBhOQ5k5jmmTpylnwa10CVdrhxDCRziet+OgAbYLE4pb/2m4UwpdJh/SL2jIvuf+gNC/edavarQz0EBor1x2se4JBSOv5K4/BA1M+s9h9EAD2aH6LXcfGv89qwhH4mT07zNT8MNuIODelfgg7OfFpcJloaXvyHbjfmbgVSSsskED9uoD2HycIGHbnfmiUDq8+zcQxMSMwD6Qa28Ak6EEGCXOfkOWNr8hq9bLgrUSaMC7VHADp1e/+4+898kT+yGqww6mdDw/a3R0BqCBdT8h2XS6Q2GyA8yH8XHFdC2ckl1V15x/e9MdiIOYErOfeWhk0IDqfQLQzsMXOHvAzUz9PVF60tDeu7SQmZaABixz8OCecFjVbKiZO2TrEJ9fOrgB/aufKWmOCC3lciWyzziEWvpj0MBgCzezD3W4m2EH051NEUqEpbmm0FvCPUkFaOSlDhAq9gQa8HXQgOReUrJmJUJHsfPhfjTQAC0luJHKk2vGT3uP7HWDEHKcAtb7bn+kYKKBBq68hNvYrkED0+hi+BfHDNg06scipme4k8kLNPd44viUqE/uLxXQgII49x9uwIueuB5g2JiCzRt/7/oJzqoDDfj5o8y9iq07JthlTJEQPXO3Hat/KQ1I/xMN/Hcf/oMG/r+PECo/ywPSRJP+55cYysLoZ5YRatr/IQ/Mf5gHmtsX8tLsW4ThNr6x0jY1CjL3zT1+3hbM1qIjeQOry/nhtoXL7a43Sl/CUPAed2tlvsvHDPIdfHM/NGtUYSLJFN4PHerajm7sYV1XxB/yR/B0o4LL5/MVuaulIPBBMLwxYWKX5A6mAufr6HVmpasaFB2Fj8HPy7XMRqsLeEcU3ob3cLUbo3JkkSvFHwN/TUQ21a/goUxBeI8er4Qla39OVqq9BX6UlBtrsvuEKMRV83cw2Uy1PxP0r34L3laLOmZfrgHRfPgR+EPRVuw2PxyAE60z3GSrBrAzDfozU9A/k2kBi2aKTJ5+bg0+p43G1FWLcD8ej7mnzOqCbQeqTcH7guOHW5z/+Nx/yGpzIff3bj1jVdqaZPv6x/CSG+zU6RZtKZJuIvfv3f7G3jNnTtGzqTlXT/KNXT3vSfY47gxP2UwCZoc4frQZibnL4hrt/zof8t8TwXBFeaIx6f49kOWANF1TiwOcr3KInicZduI2CJg1POzJK1xRcPeH7M9jhD+IKU2QxV9gStL/89/8b8TUVPxhiz2zq5SCOIBlji/AUHSwNUoU/5177e5Vs+qImgumdif42mnbsXgY3ShE9DPC23i6MifXr04WGV+Bn+UEST0IFUrZEjUzMauCVcUCGErVL7RCi2Rg7LuGZdRQ4/nsULCm0CuKph8h58vj9objDw1oQf3hnvUGplLnXlNi3N6c10pyY+k3I8ru9IFFdGMZmNwciMwtLLJBkzObCsCk0906g788pWADBRwRJy/R8DQjWbFhl2rk2x0+/6aRyJKgCij2ll9Y1vNuxzapc6D0kQBT9zcwdcn2MiUP/Zvz0zgJmLvVZTqWrOWePgGmisX1SHF1GXO/OGsFW6yGqOEsegu+ssT5X7PmC8xwcMhmCkxHE3UB73L7cB5YL2Jv/oXW32di7pnjPZJyo84prA7AlHPon090lIICX+wMf/zaBuwmzuE9UhWYmK00kYXD6kPxNBC4n0jajE2EoUXhrQYHzG/gmFpsOZEfAlOTU5OwdB2BM5wTfn+eDv+ctH8SU6L6P/tVYOr30Kmp9MOY6gInpdSctAIvlBdiz8UbkLcNwPPpC7pUaIuArOTVCZ7xeXXMEB93CmoLmGKH6c6Ug0gnT0q+gv/ZJC5zm1QhZzD7IEhugSmn2cDvbbdf8Pim0tiH+/B7pwY1frtkBStfZgX/WgFTZQxMdfMho0BLgKnJdK2xrwz186X9m7vfI3Tg7F+JrFuBmsyjl8yS89eiJAKmXLpvzyypIwMYhs7wSYOaRo7U4DdvouGmx3rFRPECf7zbdtzLtI3IXloLTEXB1/CeLTDl98fLXknH3WICTN0+jQJeV7+Cd1gmCbNnJv4eSC3n00c8Y6NocSR/xcc5718MzAItc4ifrsCAZOL8tb7/knPcob+dB0yJe2Aq25i4Dt8jMHW7j3bkDSPoTrhMa3a4ZgZlh2HN3TQDpkoOTKX81nHf0eMEQgvdiYeCKHDYepGl4uhLqQtKc7/D3YzNlQWuxzD95u7yO0nYO/5yxP6NnPvHCzB1Ol/xOVckw23PfymmJO2X3u830amffo/9yTyk5AXfVvDTO3TKrD8ahYvjG/c4mvxDp5yX2gFjqwky2zu6U/wMp0Z0HsL7pTdfp2OS/286FfMxdOqiA1OHuoL3M79fgw/nwFTXHFZEB8itPz60BQvH0KnsIMP7/aFTxSVj0DERv48E6NSdQaeiI7yoGwygUy2HTkWvFpg7+9CpcACvZpccOnVyoVMGg07ZWxeYao6o6Wm01ihLY9Hg+339D52K1A90aPZW/4Ep/zFD+z4ZMLXQep3K3F6nPv/UKecETPFGgU5F2wv+lsH+fjvdzthNyP6pUwBpwYR7BJ3aONAp5w3vd9Hg/UIX3tNzbGCqlf0Fpd7unzp1NRxkbu0s5nz0gU6lGnTKW2c1Mt6g937zsKBw03vRhQAv96HsHzrlOfNaZLXgfIlk5586JQqZRbbSY2qUQKc+9wN0SlDl3Bvu04Q9QvXwD0zdVoe/ElNj6b+tvf+CqbExm8jiH/+xvxVTP5yn9t9NCt5cIE8Vwxfu4fkOTG0bYErNtn94kSNq8t3lftFCtyThcaOjdBqixorTynw9rv/IU3y014h1688/89TAQ57KDtcl2bSGDhweG5lZV+QrOk+Bqdkhu7H7QCrJkp8C92YF8lTr9XlKmCAvLT1gSp/cX8S/7tvwnxHyVKD60BFlAx1Uzi+ROXPkqWR5uQn/kae6EzwgOTfobDBGTX919Mcf56Lhay/UdOJ6E4riO2r0tAOm/shTfpzBmyZvYO7F+jz1gtdy4zUwFTBgKtYvqNE03gXsrIcy8ckG3u/hw/s91O//lqcWdZ+n4hB56mTh/P6j+RC3Yni/dYKav+0PJoXcASc0LRrkjrJ/5Cm3UtMbM+cjYCqSasP178DU9BU++3dAgCO6I7zfoD/+kffe7Y88dRupH0r2qWD4iy106rn2DxQ2X/iCRYHv35uNQ8fbUua+ViNPSYT+/ZGnvH426i/ElDz+lff7L1MF/903/69h6qdnLnVqE8reQpv7jje5MaO8TKBD6pt7tgSMKfrhSNZjAK80N2N4m8U3J1+WhrkX7qFTeqtOKfUHyMT7PNkxxUANBlXT5fx42pyZ/h0uicLlBxhskF/CxXcJb+YIuaf62Zlp5rokJ92hJoLRNmHnhT8nuvVeM/EVkbln/UWWsX0b7kiuz6yyKvDweoTPTwN40fHiu6dYHt9ydzECj08JNRk/hHfua9vyxvLAnFAoOtCJyVxjrF6uVcQLAZg7pVXHLNFB/+TkI3jHPm+p/mYP3RXfgus2qst2x2ZMtlp++ye4a5dJxh5/80dr+J9ClZlUqh4FrjY2vGK1uzEtg2xY9RqclNyVM1PksiO/6PtrVbHGdpeFSdnYA2eYn+2KberDho7tDN60nDY3tvcO0H1YWMOfmcWN7WbSk9x7n8+SKHbZyDrY5NRb5K+o2MFHPNSOXEWG99ZuOL5Tof30vqC9g/HLZcIF+cu/mLLh7797lz0+2Z68/RS/Hwftn5cz/iSmFOVX3k+Z/2sC4O/E1E+P/8v2NybPylruNn3Gr0JbJXsVoIaLL/52Z1ef7LfdcZ4kyFujeXulTI6H3DvkJ2ZqwgKYeutf7gc1eL68mmMKfQP+f1tXCfM8eJ2j7X56HezH+4vhgtw1h9eLoyxhMoI8RfM18spTeAVsJ311sq0vMNm0SseO57SiMFeQ956llrC29vcEtHW5NzLhRaflA97p2964fzMmAeMGfn/ccmAqPpZntlyYKiUfHXlt4tQzdtzp8Kbt4p17k1yt2avo++d+Prm/Y8Dc1NvsiKc7YGIhqMS08XpE3Om9IcuSfgtWfUTHvGwE//sGRzw2D5eCWTESuKMD8+7kYJHn0ptz860kLNms3+TENrxZ+J7IbDQdMejmBZwgT16MXYfIl2lkCIKrfJF3vPFjRg6bvATPNYMzO4j2gxynRHuX6YSQx3pvZ6TQteiRFGw2zt6UXh34hPwCL2xusx1l6gAc4Q22xPTb0KZ074wFd/1JiQXXdkeBtxa5H1H25ycFfhJTqvarcT/1N/F+Pz21rtAoIp+XreFuLGRa7XlRKIUHEzi8XsKMj+9RcjY7w3v1YwjMGV36faWGBpeH05nZ6fshBYvmI7jbFDWZ6emI4qaEV3m3UcCUdQteXl/gdYy92rHXAjwdziaCwZfTQ8DmwfpJ9BnBW7HX1mX1t5oh44cddx+PsmadH8IbGjJ0VJDgvQ6Hakd+m0M3pxNg3Ay+W+LVpH+I7xMTS4R2RraTvw1vfCoTpux7DK0KZHg12iLPqfCm2eD85n7+2BRsvnY8SrUG+cZeAXPKZb6lrBCACfGl7pjQrCXypDf6dzxpO8ZNRSInHzQ5Dxv0Z3VsObweH+V+xID51a6Cd7xZ8KpzE+fX03VLnrhCf68SvOrUPhjgsF2XuzREHosjf0XH0RE6trk3ATP84ZSCc/nKvZKvEmY/mzs55Rh58v2Md8wsWnjd5xFe9nxFvpTYqCVLTcFpl8dWZIv1YUv2Qfjk3mPVj4GIiHdutxzn/uWbov03eE1nNxENTx0M//ws7k9iSvvF3neyMPnPYb+p8f8SpnI9C8k9p43glg54fuV5Mv6ukK+aE/x41j36PaaLN3g+hG4t0u+JHCkZ5J54tGZmoisDcq8X3MNnDj+ffyWpX2UGb2XF8E5n/8HIsU8fg+/n0IW15zCyz/VXcONTS2z1Ch9E0vzLuVSjBrIcuudFMrzOrAoL9rpJBTkGdJQ/vvBeeuWjJoZDYHY/hje9e+qGwtvnZrjTKXi5cDdTir1vK3jrYxmwa3ZBvmNLwfCUy0tmdQId9SUNOmxW1Y051tcFBirkM30MHTGvcxyPT94Gfwjqil2qtUiB9PjknK3hDRdWKRIN3w0yfq9zUaj2rwLtRtwVix0yTjCH9zqfWsG9b3H+vL03lC0O4IxXAF3tthF0tDogr1Vf5LFtBW/sXdbQbeU2cJlbeUOipHhxL4/kgG3C9Y3S+R3tWRSTFQsDeLfAvwCD/mF3ZjK1DQXDw9dw+XPbMW853BC/Fh/uCh983+Abi5xggLw3tfYr3M/FBt50h3wXvdvgL8PUSBBGv/J+2m8y7qf89ErQDhnduxXgXbafuOzioubs9wIZPDz0unEYOWQJDTB17ceRZtU3o0C7DDgPjUxj1lnXKF2a8E5e7+ebW4MaVBf9uGEYEdvt5gZlO+Qj9+5DFwZm1M8f7b65t4sPO6YO7ndydxm8lV9vd0ynS697T5xvXYQ39n3YT0KOaw3PFDRgMEZNpM6zH4N4x/B2j2pNdnnKBX7/vlbsI5pD8hoHnPC8lC4D6McUayN4S/kCHt9NwhHZ0huYGzyqM7vxK6dEn6J932csMiMbrshFvoRZk1TG3G0pkP+U+ho9QIcvl4FA8WTeGL7c69zDhLc6fl+SwI/PmlibRztyj8M25zuO8y9nwFSamdCR6w392K8PM4pGa7R/LlYyY4veC89EAT7hOCDmieUAedV/GZ5cFGj/y8zJWvS+4Zlt4QOehx2F3kTgXrHYJWwTL14U+wG8Xnh81Sy1cT0ypR83rfQYeW2aHSgcf8aGixjLmDlwoIvTnZC7cjD889YxP4kpUfmV95vq0oTJ//Hf34kp9Yd16vZ+HMm/CQ33ngH8enD2RpRtvsgLtQcvFb8r8LA5773QJQ7YTXFS3MObJrjWq4WX4Z8J7qEFnnd7HciMu0BHncGruBt4JyNS5xQrl34dxn5zYxM+n1PSz5p4XGkZ02fKnbzx9yP4xh01kA8UjcLhAr9fXtdnZlafB9k7Azq6e+52bPfs54zrN/LF4wVvur+PVhS2uxzesUXNtTN9QFbiQNeGlxL5gwbId8G+H1sOXh2bbEuJjqUNzHU3NWGd0DrwQgm8WH2GjmyH6pKs1xaYMD/qjC2a9ZfSFWqUNyo4Y/q2vxS09zr3Tj76s+ILIv5YStDpG7zh0xxt6fjcg5O+cUjsPtNr5DntC692mhSsO2ZT8mdCP6d+Qx4rlQe8cDH+Cr4/a8Ax34FGtixVgneqA2JGerkCs1e051q+Zizs1C1F55tg+OIMXpjiRUUp334gdA8c3/qCE47nD/Lapsb3Tb1fYFZMkffyZTpj6y10Mf1K0G13dqC/EFPSL7Y4k/ty/qf7m/ytmPphnZq9W5+O8r4xEGlfOyaf7qi5zGpyb6ShxvexCj9OHvJBd4GOzSUnoSANtdzrHi3ykRuqdLyLncB1uHS20QeoudsV318cohWrxq1Ozufdcb6NImTuT9u/qiwGr7r1cMaWLrxNxuGtXCuaMDZUgNFYx/m8yx0Z30mRJ/xab3Jfr+C9NvJ8RfZgAsx1Z3jVyEaNuMIGmMr7mhteUJPRSm8NHj7LHUs+gxGFtINOLK7bmm2GF5GOjtn26x7UgOmdahMFl477agsdmSn+gmK+weeyUmpsvLt/4OX6/rX9GINm6R/ktU/NfdNFf5q8H5NYTyTksQztmztf6GieIJ+uwnDHlvblRenGAGfMjvGNzW72ENfrhPZHbtSxzXHDKHx/vjnXpQFj+7c3IV/kVe4vh6sdG6fKBb8/92P3haqxV7JYI/8BgzzrdsR0MSqJrgx5UPBw/OzTAjPasANmVXjL/LzZUTQxRtDteaKxubpZwHs+geFvmf35DYk/iamxoP4CU/rPrPv9P8bU5Icx5VWVS3xf1YKfHOCdDt+BSHF2azhC8YuxIoYfJ2a3gu8E0C0+a2OyrLvG/dU8q9ljOlCQj064h7speL6d2h/ypgSvUtGGsVG4mMF7vTrD//T7U+3e/oyy0kY+CbyBxsqrnVNSVX3e8uMZy0aNStFSw/m8GHnkROWd4uMY7THtGlZJPCwptBNgbuTELlsYhwX5r2POPbVBDbFuMCE+1qGzzzBEntBTifxt/DW8W/oq2HFnC0T7aWv4yity2Xp/BSamEvLNhYPn58Abee0cv3+ZwNRze+8gRC/omPCO+4f1vDfF1bY2eC5vAqacnAMgOZYM3zYTxrx2syJr5MJLrz5hPw46qOiofZE39U0/rmpAR5OgRPs1t6qZF3zhjatJPz92a2Zs1e1VSkmvuDc25B10OLwQj57giGEVyWw88cEptwjeeX6BLnr0LShpBvAJcgEvbCsqdM/ddtydIJCx3LlC177FyOCXy05kE7c1yUqn0G3LGf55E+GfxJQ8+pX3m8v/af6UvxNT2g97v0lQcXglo865ZAJDi+keeaGhxuBpN5mxuzY8kH+W4D2sU7xjafgI4e/1ieAPq/YG/76WKRTnHfcUHTrg79dvCg5D8GrCK3iNyXVK3h35wW+uUcC2NJ9SNkw+0IlZI7O7pF9RM0fowPQIHm7IVCjdCvBm0zvySHQyb0TjEXT0HmjAnIn8kdwzYG4fvYh9WYQaOg9yw438Pp+kikLZZAZdMy4hY4+DIsBbOfBGrASPDxP9S+T1mKF+rNxr+nG0d4j2zWN8bnotI9uf4/fhoBRZ2JhvQKpC//THpH+uvmzJPRxfgrsZAZOrLNtRIn5F5JkV2mdkjyXxT++lt/masY0wKMmnEDriyfDOl7T3yu8X2v901ILdhcMcut2PKxb7WmPGp1/7pK0qeDOz6N/p6Z0pfDTwvvt+7fspWCzh/aC7/IyvsXV7eFCQneH1njRJWLHe9Lv69OsZoyu+P438NUWPvYQ8m+w6NvIzRkki4/cvea/9hZhS5F95P2P0r3//L2GqHR+Ql1Z+v2aTwTtttPRD/HyHbrESNS5sD3vKGLyHK8aTFfPiQ0BUDye5P06zMxvq9pgS94B76C+gAzVd3pQ4Ini1jEMN3lEZUtj080H7snJZNd8PKUq3yNDpZ9Cx6/JzIeuAPOPV9kZm5fwiE21fwOThjjxyOus5aihBewx3q7HE79chKNTPUW+2OxYMrwaRmV+R73Ybke1SDxj3z8DgqQxnbNsoX/JPF+hiXvdrlxTvQ7ErAjO8Hys/JOqe4mn2zn05wec7c2NQsrYb7m/6V/PsLGDKM/QO7T33YwyvtCFPt1+5p8xUl13bxZZsoxVzv5uhfbslMB9C5ww++axn7LMMC4LNhI4E+35d+d5UoavjNvem/TqT4BHplA5DtO970GR2OyhjIvlZCn6QBsib8udE1hftdZtm0zFSVOjy1oeu+Tp0UQuvyKP6p8v9w/4VsOEqMsif7N+CW0f4fnxq1+TbkZRzxdpBF/3WIOtufA2+uTd/fufFT2JKVX817mf8JvNT0x/G1Gbs2xQmn9rwJKuC3141HblJBd26pKjxbwAeJpJawxu3yDvre3Wk8FhNuBsEbcI+Voi8YhpvwZPtCWqkVRpKRw54desoyB9lM0D+Sd6cH1roAu/H3lPJBa+m933NRkF6plg6Is9QUIlsbaVjyh69d2tf6x0rLoMrpbd5nbuH8CWzKakM3i1G3sk3W2B83/P8SLnmfJ2qyCfrz5h4O6sFV/sEGlOu3pe8cfDh7lWME+ShNfLRfdX0L8yoVsw/b/bob98+il4JW1wWczq6StOvqy87NrveW/KzAJwgh/CGL7mpyQmbF/e/dbVjO7nakHuqRO7xad++NXSTqt5Lv4ayxpwgfBKfjNHfUIdXFWMPOjxeg6PsAbzwejmfkRv78IbOUhPZvvmMKFilJTirWc1Y+ywz8oVeNz91VLN6szEpmi+RP5PBS2P2an6jaFNDR7/uy2WdtJlTMnXQXnOL7+9njxWRFQJTdz8pmClGc+J0Q54taPDnZ75+ElOa8Cvvx36TdRTaD+ep+SojOooivMxSjUT2Lgbg5eBdc/dxAO+7gbPF52dg5PuGjm3PD5/8x0kV3Gt7cNnhvpfouBy+c/4ytmfmve0GNa+AV9VdKML8lBod08vbcLsPdCHudI3cFXTJ/5hNAR8CHs5CDXlr3vNqN5Aksuw1fs+F9YqN/8gT8ho6+n72c5p6BR6+3FvD/Sy2jLnTbE4+7/d/vlxQQ7dhM6LsMgYGrVcgs6sgffD56WO4+ruff0vQP9Q/MNPUEWNcQ/+sxO7XPk0nf3hTnXh5qQUPeapmH0dvKBwdgblt/LqxmXp/gfeLl8GD12bFHrKzpuSBK81psoXuHr+MXNXuxwUPwFTz8B7EhRH667IJMXlpytA1E3munEYJK2/wxlY7Q/uSNbzZKisl5Nek5L7bjjU22pkpxZGM9qZveEUm9Zxif8ERrQQMj/xhDs6wkJ82/Tr3A5wDJZPpm/tWgu9Ls2hJpNwlw1vpuxvLL+hf+qyByaWW/nXr/RCmfrGZsSwKv8mzHj+tU4tqYVHQdK+cN2vohB98WuLuDRn8vo46tl0/NpSstAZepdhobDqZuxR9DDV3o/OQmC54IoXWGvdQ07YBO87WNXnDKfLEeKl0qNnLBJhatAK3FNTgOytVik55x3lZN/Bap8uJ7E+/5nTmIbNvlY9ITgMd8exaYYwV/YZK+qrXUSRvllujOWVy2gjc3MQz1kwrnSzNvXJ36aKGOmsNnleOwGA7DsD7ptSR/350yE868sx127QU14NeRx7RjMVvZPijh/b5wRI6csmHM7LMEJiIzbJg1+ulpvSRvQ0ecnDG7uFVdPzEleDVDTBZPdQV+de1AG87gjecQ9EpvnbgpFUgyyzZS3dylil02BjGK6aO4e3skYzr6b2Rx/RRAy984J3gDksNHPPRJYpnamn4wvAps8H5kpITL5t+TGVzY+0Y3jTz78Dg4vUSmbYYXik+XuBNtQB59+W2M0rtbSu4bQJvKX6/C3KVqyi40io5s/nFmREJY+RZ5Km/br3fSARSfoEp8Z/OD//9nZia/TCmRv78QNY+fnG+WVUdq2uzoXgpvwR/Nwfvb/zRmigNkS/KTpWZvHtwCsVQ5V5mZTvWCAMBGfuOe6hP4ee378uLImnQGK5yBM8fd4pKTlr3c6CLaMWC7A/vU0OXsrRJ2EGSMooVDzrXWht4k20jkL/ua2gyKmfsmEgn8i4L6Og0fNVsli1mZK+hYwg8kQYv58/I+ahXwxUd1NCknwtwxBM4YTMFpsay/aagMKETp/nEZbfmAt0huc59rVM0VmvVmqzVC+2bLrfEcl2d9jvz1tyzvPLGjj76Q1cfnLBbwBuqm3VJ6SCrkL9yYFIrF0s6HoYCd40xvGFxewDz4bg2/O+1wPm3nxtRzNBfXYF3rsb7EXlzAd5TGm6IbbzPgBznhPY9x9AR6QSO8vWwEPjYB6Zmrp5QPGngZdlQPTP5A06J9HcHTiknHTsb6oVcQ0N+UlNg1pf6MSHz0l/vGN9PvpVJ8f2NvCf2a7vM03BKmdU/M7p/Df669X4jUVJ/4f1EafyvCaq/FVM//e6NUbUnmh9fhrvZQyd4rNTIBx4y+G5Q3Zi6hB9PfQ8YEXJ4w+u+dcianFSDzzbtit3N9ZeC7brtN4mHt7FJAY/Tqx9T8NYFW3wllbJR2HLemeD13eEC72ONUANxjBDeLPWUXG/z5m4e4HxVeMfxghY1RHKBmtf7jL5uXvAqDmr21PVj8YmKmswZ8p5T60OiyepqeEOOGtrYpkjZ5wBOOE1WNbtu7JaOBvKGmznwRs1JAmekInTsYwJTr2m0ptR9I99cDq8da7/SkPymgy6aTYnjKXpFXia1vZftn7MN0oICdBKc0q01ti2cftKXC9wb7eOCcfGq0/F1xO+vXQEveAGmXHn77tcqvRhb3qFD9tyHl7P6N2GpD08jazFBHtpfd2dcr49AWXMqcte49juQLcKYAlFEvj0uojMz7Q28W2l3OX/3HOPq/rl/C9k795cJvDA9vSG85BJ5c5wjrx34lVFQMpHzWZ24LE/uA8r4GpgsrP2fN93/SUyNNOUXmBr9axnF3zru99OY+q6+O+Qjveq9VFWwe7V+UXbbQLfm357nlvDj4cauBb5XoWOzsLXpODEVwXWmGWPDI/JKJtzBi8UhJraY9a+vS51+bD5QbmzD9wp57RP54Z5VM3ae7WVKedvnr0XqMnsrJWRLR3grwd/gfBv9QxHt4b3eQ+QhhTUZOXv+4v4g2cLLDIGh6NNjvBDQHp2AgYSZF8GfbZFPjlddoKD2Xzn+BqbW6qeh4GxAJ/bn7Y51elmTbaPmuTRQkM/20BnKstbwloftinUz6IZdrqCL43GZsOE2LSk5am3u+Wb/7ET4eZJXehXOL5Yy01aqSZHz+ApeLL/ObMoyYJ6P8PtsAUzNPnZO/KWiv6v+Wfv8KYmUfj/gnO4L3VZVfUL2fQDv9iwTtH/Uc5QyKrg7lJcdswdhRNRsoZuxWfXvqlVnxDUNXvJ9fBUs0v0TMEfw3tJzO2PBHZiJWxF5UxfVgCXHyCDLc0TDZc+E2HMoaZQNr+CY7WLw162hHYmyqP0CU/9lG/a/9fmp+Q97P9dFRne/EryMvoR3+iyhM2H8RgbPR+A5Ke7nVKcHYOq+RQ1/g5Yokd8Kd0M51Zi+vndk8Qo871ng+cYriz6foQbCKDyzvXDv93MQG8FrjqXGXCMdUzTp1x6NJ82OvVMdPHw3oHPKBTWjLZSO0nqHPLIIgClbbZDR9Q90NElRs3cdPGzrZ9SkNoauioeBRsFn22/B9toE7HRJv+Qmwxf3bqf+HUqDfU1Zeu2fP7q8Vuz2TV+U2OtX7+VC6K7uL5FvhAZe14aODL57jdL1FLpYTMqAfZpBgcxvQGdbG5xxfN4fdFyvSsGv6lJkmT9ndFxu+3UJ70nCboI/JT4eIp9ez0XNCnN/JY/ZqPniG/UvtzEFSg5JnbvOV2XsFSFfetUH7avPCfKenn6Qj+4F9x7rccfCixTh+lzgJZ0j+necbqZknced4Up8cmOza5TBaxtveLmqX5O7UKB70Rd5cyEjr43Mdk7ctgTBW12THasGyLdZvAcmy/55qr8OU8pY+hWmfpP1fj+tU/oz21BgKVXuPf0KXsdvSgqEGhn80I9L1burSb4RoQayxQYZ/HawiIKDAu9ybmS2HHrvvobAi/VhsmKpeHlSbPo17nm7TtjFG4zpmEfA1PaqyCzV7yMKlwV0ab0c7Jh5g7eJzQI694xRM18ZxwMRwzuNbiuRWesyId8pKsHlzTZh09dFo8j7Qgf3YxXecm6Dd5/6JfeKqHKRW0LopiEBg8N8dWPXT1NTIvXPCL6EmLH1QqqQ3wbwtmweIo+wBTjjFKAGdR7P2PLbTChMny/uxktgqrjB61kPYI63i8mORUflTtbHLXNv+l537L5sDXKn3TfnywnypOfaQ/RvAF31uqBgh6K5EB1XqPlkAa9qz8MvZfcMnHMt1Bk7RB+FLH8HHVs8NZeN716HfFQXhlfyZ81C8RMC40d42csN/fta4RDeuISXfLvbM5sDn8Qv/Rz4ZYzjv49rtN8bNbm/mVTEJHmhk3UZCLm/TZMVGycNMPw9vAVO3/QvXO8nqsov5nxFWfvPf9O/E1P6D2PqvkNGd6dixf1nDJ2QtpeCPCuscnc4xD087HxGoftGDZzDDXg/PxyINpWc88mxEZnQDiBcVs+Lhwg1a64HD/KGe9SAKKAm67E36p/Rwz3OR2t4LdeTKPtj7VJz3jMmKP2Ow77fcs+qcL7o0Y87vifQESpWHROu94QsYwlMfYo4YKGN/OGWCXTsPkd7TvMU3ikpLtDJKiJmPqBz4XmP75+l1ZlZiOJk2Z839yp1MmPlwyzJ9y+oeeug1PBuvkl89WhyPnZVjdnCGjXnjYFJ61i6LDQGT3LUb5O74iIGZ6z2Nwq8U8nd9hVCJxf9OOTU+HK+MpG3DNYMiFb3l+HNtQBeVVufyacnan65rER2dvv9Kb4vcM5Wgm7fNh50/PCEjlGhEZs892+yZtun4Nv3Y8GKqgkouY6gm/fbhtje6uf71ntwROnGCZt8RgnyatnmvjnciGzshSpZI9Zwv13j+3F7nVEwjATOX1HN2H6XKpRcxv0a3rT585uNfxJTk8kv5nxF5V/DfvL/S97vGvb7Gu2KyuDWGzrhTMOC0m5RIfcq/XOudsXIW6EG/Oyk/jE2u6djvJFzd05NxwJn3xLKDTU5ift1GC/vTu6AQwf0Segyt7YlIho13DUV6EK00EWyxhNkfsVLZ2y1CUNgVEDeGquoAS43DbzmFTUkvWXU7PUCHduZ0NHbHXmmtZA/nFEBHRvu4FXVx16FN0wvhi+M1R1zA+icW3vghKkOTKnyuqJsfYIuVhu0b69Cd+KHCG/74WHBUPqMIm3Tr8vP4M1uI1Mh+/sEJo1niRoegyPCadnknmJOGNvUZk7BwigNP5UU6OQaOpA95a/hzvs518nT1Mififj93AWmUirP5BaHvuaNTcfWgt6R3Y6Rt2xtLTN/cBlTKGjAvFj36+7VsoU31Z85/xrHfn5p3b/6x4SXvJXVrt+3dIJ8hPzkSQdwzOAFJqFkAZ0f7qOes5Bf+VVv+jXM+L7uDpG/7JNg+NqpnjHnaiPfqg4wbHvpX7iGVhLEX3k/dfSfk75/67jfT++ZyTN1SV5Tl4Jr9a9inp6aJ7wDQwY/DTY7Fu6iOUVXZHb/c4M3fE+/O6L1WDbch7+vGX+kDXGaoyaDM3h+slnfKL70OnDXFGLJfi1SUuaNwdm87JhhNv3zR0LLfVhJjV0PZUC+ekKeWY5RA7NiXVP0VPD716Ao2PSuR+SftYq73WdLDCStUnqw0R5joiYsGQ0UCp1Xv7P9uEJeUm3o5q4BJ2T7VcLysN/vYnGCLio75A3a2U8Knmfo0DxVbowmI2T4W4f2jWrw/IPpMqULv8q5PCl3bL5N7xQdZ+AEwwIm9W14pcxfFAIv6/WNBVtnRp5sfgS+DdC+2wJ5JRnE+P28Ds7MuK1PsLImdFjK1JrN5tKbEmMDTGkq8tzbKoEpdYQ8OWzgzdKh3uB+0JO7xJc3pt/LI9k798X5SdqsmDTdT8jr1m/DTd2J2wfAEPm1X5fRBFHH8uAik5W9a2B2h+/fbs6UnEOKvFe7L409D+GYrEMDjvku93/hGlpJHP3K+/0uz84bP4wpJen3m6usMve/U2DKE/QHZas+g28W0Y6NpX5f1IcL3Vm8e2+oq1vy7qOxwNligLzg6DUF+2PPizJ43m7uOdn9OgP3OAPP560uUHb91AL3r+uaHZfIE258aw3uzHYyW/A0IKe9wRu+psCwqOgvSl8dfk8mMHXeDZAnmg109KG+dkwSoSNJJr5y/7xD3ouVfq+w3fcs+PESNdRF0LkYGDSQT1YB82clvN4UeYPLL1Vmq+v62a9T7/NiFZ7ZM7nOoQuDWvDWn6pj8qh/3ioaApNPqUQND8Mb0RKY85MYmFxre+SjTCjgBfvnu74bdUokXj+5PwvjHUuCgUp8aFTce42A6cfIzOAVd63hLdyoYHMBOhSMH2h/y/q3UZztEfKWAEwNvvBmwbCfy4iOT8NVbuMz8+q7T1Gn9hzAwBl6e1Eolm/oD5+94CM+fkhRoyHP0gnmTnl+xhTHCTAlhRVjN78ckjtyvrmnhROZCSnybHJ4tILnzwazvxBTkvKLvcjEyW8yRsF+2vsNriZZbVxyLjDkkdeuufVrXoGx1xr3cDy/6hRcA+iGMYoCxlN1TWEXjXP/sNnf2L70Xsg3W9RkIyAviNc0p9jxK4E/nHDHYncgkO0869w7PtfwMuX9Q9Z02Ajea5x07PxsjpSMzg3nKM8VazeDqn/pc4U80b/YaSYCU+FoDR01pMmKaW6/d/T38eJuMYNXDY7KmLx5cM79dFjN2LJtavJLBk7IO9llg9m9IH/S9M/9fuCNYtwoSs9PeMP7V0nYYHDQKcp5Lfh7aVMz3R+MkH9675vZwNQrB6bceonPK6eS2emgw8v5bcG9oYjfWylq1iqtD+f717bfd8mDbo4c6Px9A0ztccGhIxw63L+nhp0+YUNOrKP9Fwu63bgp8qWQwhs+phpjX8GuycbtMbxKfiYsmOk+eYMPrqe/2wAjFrxbUr/h9d7b/rloyw8oXBI4SngAs6tXvycN78dw1HQzY02lQ9qns2/udukWunhVRuRkCq6HPKr/wjW00q9epiaL2m8yRvHTOsUFx6S0npb9HCh06fAxb9CFHmNDG/cwO0azfn0avIc+iFCj/bPl1vg85tyRBwk7tfeK7GhW576wh3eyfHgjOiDP+PtUWbFqJH2JGxIw9R2FN+bGUkfHU4t8cp8CU6y++Dj+Ad4xiiLGIjWErmgn1LwgwTvtn0pANAzKnN+Nfm2PZI7JQd7i3nSF9pzVckRhsDjnHnLHjGXfsibnLoITdFUmVo/MJyVhvxezP1I7NhU/dwrOEbzkaBAGzGMPnaytUuduxeDN3LUikS0uoHNOXjJ2DUPkp+SA9s8zYPI5lE4UCNeC++P+99OhNyBu9uvsuyrut4m1ZcRHtRR4cYNOSq2eUGBumtxd3OGdiy8wHwgD6M7Th243Bbwxb7Yt57a01Vgjrl9ks/Qh+M7mmLCr27969VAgT4Zb9G/RmTJFn7z/Pn+t2OoSHSmjLTDLx/1+itlAolQ+1txjbamx707RyDtnX+43ybZjB2EtkRX13vss13/hGlqp37/vf8bU9DcZo/hpTG1ZxCikV2l4cQJdWi4GqKH7rESecnEPO7WdUn/78LmLGg5PjxWF7+fY8E6LJmHN+VMRV3c15+v+3SLM/FzI/+bwPskbNRklnw941cHn2zXyy6C9vCka988Y7tu6YFn38YnnQmN4u1idMXfnFfBuo947NeD5ay0d4WV63ewOL8amujQij99ehm9voKtaFkqU7Osz94eeorGPacI73oWSew8CpoLQfPQvRIQ3gnh0zBrfb2RJz8rwvKjHxKNf27Tza8jADjyfx5KIGpWACfNdoj2VcqW0k/D5JwcmR12fj4RRYfB0orissC+Dfh18J/imNJkxOW3GFLEQOvkaQCfTeb+2aLgGZ5yaTcLsx/1FWTKrBDd2QnjblydQcrXgDR/frcymS3DU8bx95K7VHgPWqqFLVj0Fpoz3WmPTK/KQrR+gS1s+Yew9j3xKohU4irTozOZvW6LjSqoNvlyEGry5p1Ek5l9wxPNVs7WoiOQtW3DMStP+un1oR5Ii/WrOd/abjFH8tPerxnODnL1VCN7spTLm3JorueshMnhmgefa+jIk2sCLcZaihrdttaA4uo1yTzQHfU2aJSWPDvdwdYZ3EvqxYye+wjsV43DGvtMSXm9Q1sDMQTmzhD5vyqRN0z+3uruxy9L0KN518FZ5iRrwpp+Cst0dOlFP+1dm2/aRPKPpMRJsZ6wM+v0kbhbaU7nqjmVv8K7TOmfDk5+lzJhsVhSkPUfMA3nHFs39Tta+n1/yHlG/t5mUk3P5loIXOCF0t5yDMxoN7Uc3b6wb2AJFqQcMqzrav+mgu463x+fFpaqZM79klHXrJ7woXDBT8VvybLHLvb0SaSyYQDcJIS734i0wtS4uMSXfAHls01YBm5hehc8b6Pjpub6xUaR8KY3maB/1z4qkdVpS9J0/uOvIS5fNL8BUEKS4nnHX9+8Db+fMCnhnu3/3sviNPIqEBDroWdDBdqaLRCF/CVxQSpEl/n5CadDvAWO7ccG+5l2g4A0Mu88q+QvXpUuq/Kt16fpvsjaJ/fQ7szaHOVFkIHMP6//F3Zd0Lcpk6/4gBy+ioA5tCBXs2BB0MzoV6VHsfv194jtrne8Ozlo5yTyV91YNalnmqwHupwsidkAnBmGWkbvBa4+fVYW5n/CH3EwSXuwLb/ga7NbwNsWIe8owJXbdHBuyR4e75JQleH7wXMIb7RvowHykzNgxX7+BqdNdcgfvMGHvVfok94MMzZXv4crGJ9RMsjzCO2oNvu9k9TVZlKLmb+L8buZAx5zs0Go8jrsZqxXw7Hn8xniWqZiT+IZDipvgCgy+wiGL4qwlp8obyblVis6+i6wkvhPPl5x+0rBmBs4wb+c2dwZ9SMx8yOAMf/fQvKZGTS7mwJTvpS333mEwYwux1yRYz1CjmzGuz/nKKfmBW+fOWszBHNzBlNyf9s29aDeZMedUyuQ27xZ5qYZOdiqY6Lx7ib0jOvLoxzXAQQuz414p1hMazAKm4gswZbLpEDotN+T/qJXmzvyxw8yNzAkmERzT/RhDNsihy3Zb4HqkABgeeDeHOEMeddukSxjTVIncNLiLQ8/EvOKunFBYbj45r+ppweZK+KWAT3rJoffjD65Ll6e/2pM4XP4l/f1+N6a6xFvCmyBz8+VIeIs4hM5sjQb5pcJvMvCOA3g16nKuDyKd9R9vTd4pH8FLzY4HRsagJrigu+QFj65g+2t6Ibpu4Z2qVQPd0cR+pV2B33jxaQNmbj89na0D8otzOSTs5Rwd8mV4Q+e9AA8PsrIid4g8xNMEPH+eHqFjfdRIXlVNFBYcjuDZ1QZ5KCiRv15D0StsV18kPj2i5m7RoEFeiBuxPwi0fquygoJCrGPXtK5h0W19oyQ3oCPFqz2wuW38kFeL50XhJ0rY8S3OfP+6rYaaDxQmh+6V0lV8z539aCLOnDcSeCu15s52axzYpxJ9bs3Rm7t0iPCFl0wmmi6QRwMVOumbg4is+QU67BkTh1XdEhwUHjrN8zbAFFvJH4rHIm8pNvLON+sbcvfvCt62rIntgo9N59UKHKNz6M6gOoJTjmd4Z0n0CpgvIk7n9A4dDGroYBNg/PHu5w6Mn9s3vOhAJVcefvC6m17ZWSk/ZDWuwGST/MF16SPpV3sSh6v/lin5f0LF/xam/q+tHr+pb5Il1q7Uq4Y79yO81yRpgYnNT4M8dcdvMtWXM+KXgcj0NjBlzycMtB7JkrOY9wemvI+1eOaImjsMd1cW3uQz+bMUmCCxXu8wUZ/E6w7vKxs1YH07eIgelMgn1f0A79gswcM74R37CBguF8uS4jaH18vfDbHXy3DJNG/wosOfbshO+8GXXFfpNEeWRf5S8Np8pRfJiXSMV32qNcWrCTii0lHiVpzldF6Cxz0thrfLC+iOPxde8rIKD0zT0wEF7HDPvWA2CdhZEvuA9wNgKjEw/u7oIj+Nc4y/fiOvKPIgJkp/as2JfBX3Y6+iZoP9W3MtdzJkO5YOyb9c8PeZ3xzYohiExIPNI+cvqyO2emB8fKAgbyVHI2GXbfamsLiI/WL41Zi1afG+/iolfpjWB9Yse5uSC/KZyy7GmwWjDPnLtpE/swjf19aVTf5mI9Y4L3cB4232IfdeiOd7nfFgn02oEnXRR3Pv733CHrH7Rh4d4X74Yh38n8PUUP7V8ynt7+hFtpB+s06Nb7sFpanf4J7bocK+tww1dCiQwR8D/CbzLhS9wW7wcqcculCtbhpZq5ucezHvddZIg4riUrpznmjwTkOvT8k7DuGdrFoZMoUseL1EuXP3GxgOvN4RGR2aprmvbuaw8GHZFNxdvHZb9c2afFAQX0nwerIOTJFvIE8oOryos0YNOTNxTkYunkmvJXXGoE7AQHS45DxPwgc7V6hZb9oBU7xTFmyZAVO4vl5zvu/JlUn18UpnR8Xnl5YBbzhAHoqNCcbHTuB5eQuvmhwc6KIVB0OWafKFfPN25w7bgDO+kRwhT1qV5D0jAzKTlArBjr3gpcQ6+VUF72Um4hjl4tPg81M1IPfdg0Pycndgl66tKMym8J5DE7oN0L7AMRp0ZlLdG+TRZQVv91PmrnHxRX/Eo4XLa8BRO0V9sGsof8nvfuAlZ6V4xnu0LTpfY2BqdhDP7HfATDAP75oTz/HvH7qlkM2bDzhSnLXTXNs3nPUNmNSejz+4Ln0kj381R8H+jh4vi+Hv3uvhjuYUjIa15FIGb2Fn0JnoiAzOk1nYMCbWXAaDqpUco9gtGDvflsjkcPke36SMjSqjRLjX75pbHybg3VmbULz+tppz/zRvcdZMT5Zc4TfWX8gf7ju9UzyPgSGnSIiV0tomaxbDOyYyMNH6YU7ObYeaLJ3gwOpDCcFza+jo8Igaml3SDyWSB54Px8hf80f6JtreLqjBTG1YIcsVWdKt0bzXt56xp5zeoDPzXuMWA+ZnqthXvFwjb73TlrF0ns7Il3Rwgp1EDmPh+iX2GwHDWyl4M1/F/TgfWox/qiGvTOM2pPQ2qHLXqdQFGy1Qs3HIXjkPxmKOZvv5kvc5wXueRd8j/wpM+e0BOnyqJjqb9mlJzl2H93wLjrk81X/6XYieOiLv7AOxRnfTl9w991ud7X5aIns9Rz6bjIyGDUN4t6AL4J2jMHqw8fRJ5EX6I3dHsVgPOGhfdI4rMacUtw2bHIwx0Wv9lrz4GzsM4fhFaV8Ag8Ut+YO9nUejyS/WJsnSv1Pp/+ORxP9rmPrN3s+drn/ghRpgSrfgvbTxMSWzr+ucD+b4TVwHGdfOHXiP2Vo8/+HPJSVlJYu59nTBBpFaUPIz6yTPLUSvMVucI/39CJ7mqEmtbR9EPwXev2xUYkO77eAlxZzGskvgbYzQAq83yFuSBl0MavdGsWbA60W3QGdLac3J9Z7wovdk8mDrofAuzG5zb6RDV5/W8U32QL9w5zpukcE7GTXp3mrUkA1MpZM0I096ooaWN+Sl6BjCm0orjM+ctAu2GlpT8vTzXfNUeULsfFpCV4+zhruTJca/P7gpcTXE+M01vNXwnQFTZlbl3kVFXtRX2Zjc2+3FnTnrHmx0gG6mbg+dzC6gpNUm9ClaSrje0Rs6b80xvuTOoeODDvfDddonhV8OjOjj+Apv6oKjGJiExxYwlazXBO/mtZr72eL32PWDN1n7HhhajKIGmByZuF8P/P3kGR1Y8hb9RDKx3vHUGwU7vMsx2Vf+hi5Kd3ywZgDDt0as628ef3Cvx2j8qz2JsvR39Ev/7TolD/oBRddHnXvzDfw6j8QzStupubuO8ZvIDfKCVYRibvlgoIac0YKsQSXO6bsexOEyfUFunXWSW0nI4PpNnGV/G4Pns5PyYJd0eack6FCTsYNMPxipLfnJ5Z67P/VMZ9c5vA1Za3ivxEbN2IaVEUlqk7ti2o7t5KVNlJfwpsc3aijdQEfiIAFvu7ExZD1P8Xp8AqbWZliwU2IVFKpGnbuDolbY6T3IKLVc1NxbnM+7/37OZI9k6F6lGQs23qQTSge8k5zDtDuw93vwBIcUwNTTDIDhCpjy22uX83kNb9UU0J1g9qy4k30UhZXucUTWVX9xLzjvGjbNkMd8njZivWKwYJ+n61EyuYEz9osdYxsH9ysej+E9Vak9sG4IHfd91Lh32NyvzNLwfmqtSs3RbmPG3oelifuBfOfsc1yfejdeFM5IPE97RwUrz6MTeYny4DyaY/zf4edJ1k2sjTrdwisr3HRE/jB4c68XPWbyTdiTV3UPeHHhE/4cptRf7UmUh/N/H1D9JzH1u8/zvZzdGXnroObOPWvhXUIrpuiZIYMzD7/Jcv9RyJGfLed+2ypsmNlzInc0zN36kogzrOHVyDl1uXtawzt5pRuRdR6hJge3pmE/b/VO3lJHTbplq7M66RsKLUNgaHRg7OaK7UXzPbzXWJw54KbIO36igOc9BkxJpwHyQiCJ50HqpGDHMHySWSIPOVUMDghZ/6T08LhowKR6ZQ/7WJC3M8AJflMP2YypyE/HAjVoTjE+d72GDpONmvdCZcaq6UelcBVi/E8NeUddqD2dLxIwfLsEDRuPPwmZkdJxPio6YqHWQ3eCrNKcm4K8NYlSmXzVfcEbpl3BEhN5jIoB/j7eA1PeQvYIH3DPHcnoFuytpTlZ8bQRZ4SDY6a7wYPcxQCYkJ19wk4PQ6ztWhaS269qxo4yMJX2Grzq84vrW54y6Oh1D+/sLXcF678/JwpWzgPeetfpzFSNntzTAnlztzCubLdXZUrc0VvzRqf9ge1940F8fnxwx78mf3Cvx2jyq3MSZfkvmaP43TpFjtibcF+jBvlQnH/77mMK+avWeNuqCXtla4XMKgevPifIW98y/aHkUww516PHkOVj40bh4ouaWx3gndTuCG80nYm939+gYKNa7sjdiLnvp6IyNj2HNfnpHV6ruSfwXmlokhkvkFcGEmpme2wvlPwzZ9LECvLbSmCqi+rcoT14OYnanuIRhzdc1OCAYZP2FJ38s8RXgTjvSe5Rs/gSsRcemCqr8EJ8N0QNPn3ozLdRE7IXKT7/cRPzku9SpUTfAlPSFXnHdNQHRe8YXjjWgKnnERzj3C+4vtsM3ipQ1x7uh1mi5vf6kN0G/ZBsVZzNI/c76EKRIY+VM3DAufRnbOnJLvm9Bc6o0nD2X942abfQ4bNv6GxvfR6UrkVfKCWPA3Z5ZTn5z3cBX5D4C9YM0hOlqxvyWfsTJsy35Sed/cFdcht1l7CRvznCu1rIa8d0grg7xvgT89lp7sTF/Xh9LbFfTfSYubmxzn5icBzXTPz7mejv/ucwNVV/0TdJHv0d6yh+O6aq4DOl5G2hBqc6MvB0OYigOzByzuxjBKyoxDrtA0EX1nvxXH5UDshWuqHGH1fRj64LM4rwf2ienYDnnbMRkFPskX/knQ4vtvu0FPAEmMq8kIk9hzVFsthftHvF0ImbYdK5dpCpQ6O9svW1vJCZmbXEm36M9+8hUZxnyHexN7miprKeHE2s+4gkca77ADUZ9to59/YPjDfp2hul+wV09ubU0LEf9Uwh4w/Ne/4A894AGOHdDpixBtCZYquCM46jjnvNDXnnWrt36I4E73gywQlFLnQ7OYnnSXvRn7ANXQpOUZnzxFXebPgSa33Or2fuJZPun70nqPnbHuN9boGpbvpxKFgH4IzsqirIj0ZG/jKGTkaXlrE8R43/1x7OH3G2aLNUgblkXOTuvK1mrDDDE4VaBkzRFhxXeeCUsIXuuY/9JGG93h0otkQ+BcYWrL/gfsTsgfyrXHA/BiOxnpDvXpKjNFNQ1PPYUUAi37XP2R/c6zGazX41RzH+95Hv/1T6/896P1MNkSfSH2BokyHjRx8rpFi1kcG1Qxuw68AdwRseoQuboH2zt3qcUXhmkuS5k+TBZN4DU98ZfsP8Du+hu+sA+Qg1y0ehcmWfi9GSt7AFb7btgqn6oELGb0S+msYK20yWJ+K9OMdCqY2EufXyTN7ZQ00HquhvRzJRGLxrLnrwJ2x47YEhZ4W8pm7ChsV2iRoq6Sz6W6gOuyfrjMI34XqMZ/1gWyk8U5Lt7hIf6PBuydCIKb6V0D3rBJ15xMYYnDAFZpYT1OQ8ha46Yw3fv74HVxYFVkR29mwlx+a4PvdkOZTcT2Xu7q/IWz/imbOVuM9/eqNh/CHyShBPkU+H+VZhngVMheELnOEMwUnssLziN4UOe3sF9yOeocZ5fhPrNIZ76LyLPBkY54I7duspTNm4R6IpvLAzEs/MqzCFV1xt7niddAErE3tPyXwCjBwWGP9ztb5TfPy2OV+9cT9W4Vqi816cLTTLpws2uKgd8uMTXtR8zP7gXo/xcPirOYrxXzJH8bsxVf6sVaKxVklu3UAnro3YV3q7Vpy7joF8pCGDp9UXXuX6gtda79UpuQNJyr1OfTQsHA2uFDfLFl5sG+nM81Of4h+9FmcABKIfxbqhqH0Dc/3WAI8ejiXZjxhey1gCU8OXdSKnfMNb9W81YFaYphRvemBI04CpWHFNSnbCi17Gk4C9mvJOQVGixixSwQGOfCfrkJ41Z2G2DtssgSlX1aucI4882OAhp8TPE9RQ8oB3e4ygw7EWQkfsM3Tm56yOKH5nyB/T42TB6Gp1qOEY+XIqztO1zU8EDpFRoz936NibSofir1pq7veMvNhFgy/58u3J+cDH+NKn/CBiErx0I22BIdXidJY24BB/Zwyhm+6FzifBObpYT2h0Vkv2cHPPvRBoZ9c78mS4GRSapzujIXNfwJS3M4VX1aA7cmpB10bWXePnHF72frB3ZOkjsa86hLccrMOOzuoL+VddhA7LzwNxflb/QjwV554cKnwff3Z37o3f0z94BsFY/tU5ibLyd/ShXci/2fv5mqySE2yr3OEMmdY+Zj5Zl03FnUacSdZUGfz4Yw5duK2AqfCUTcixNbElTj0U7KczUCPlqc29JugYk/fI5CH3oQPjl44aO2Q1mXsTmCsT0a+PL0sKHw9gKDreh+yybY9k3n5Q0+SBhzVD5J25jJr+4T7yW/85kfvygClvGwXQNdRM8l2C5+8pxhv6a/Duwkjx+TXGGxfZlawlgROcqG7E3oyEfGWJmn0MkJe0yA3JDirUfNBDZ9ragg7LNcZXX9oZu3yPLaWHFbzj2wcn7Hzotrkv29zVOmAuHw6AkeIMTJk9vKF5Nz4URZen5mmir+x5Be/lLyP8/ccCpt7mkZN7eIq9GhcVXvnWXyj0fWDqbOszZmqiP4Yyge6kwfTAJpfySh4fFhq/z6oHe2w+B7L3J1yvaYMzqgt0iI/Xord0HhHT3j87CvI9OGPz+GcNMTCT2CW8enpUiTFH/ZL7LV4aX086hY12WQOOjAUmP/s/uH9qPFJ/sX9KVv+SOYrfjSlJQ56wwwcwhGpDpl26PgWXe6U5x6d6YMYOeSEQz1s8niK/GPZxQrR5SKKvT1KwepFeiBtiLVFWwXtcPx+PzqaLmnX/WQObpbXYD9TmzuKuKOzqWQVFyzG8ls7jN3vFCGvEY2CqSMQ6i+gTk6s9gCHz7r+Z6QBTZjyAju53ncPWUQteX8m1yGPIF/fIbcnMN2nuXRWMt3MHF0rkcaV5o4dfMHcFTEXD9527ewvebfo2gJHURs0HP3rDzGQtI+8dgamTGipMrY2GwmsH71hLQcBWJysg+1KA9+MRMJdPXFv02yskL1wgL2a9+yYvEf3P/QnyWrju72T+fCuJF9n2zS6b3iaX9ciTRwmcdN8Ib7sXec1KGoUlYwvf511Q43Uk9jQuMP5gGecStxcevKtpHci69rjeVQfOoCs4xdcN6N5NQr47uBuDeLmA7iym8JbvY9mQuZ0BU3OxnnFwtD5kTe2X5my2E4VNHsizYVzj+7bj+A/unxrDiv8CU5O/Y//UYvSbvd/VX48p9swK3uoGnfgpDI/Mq1VKzp6FBzamIzLuRqxLuD/htUr7o1Jyi76SU9DjyuKtdaZou2i5Zw5QcxJrXdScW2tuWDUOmwVuRbZ6R00Oxfo5Y7bOKeKrTsxT3R+sd8DD6UJ4w7BsiW0tC3mnuQNDa3X7YIXRH+FlYujo+gFe9l6DlnyzqSWvmMELbX6AAW/AUnitA2rITAcYz7wGpqIFMGXEbky23dw1t5Ph3Xo5CyiePFHzrw28m7FUZfKKHDrrn1SF6apRkysjTzpnE5gaWX1AIctbzVPF87nvvbWI0peYQzggLz5L403nNuolbu2Q107jtqOwCCvJOw/H8MpibVGQFuAMRTYatlDClJLiBc7R5GbIJmfo+PlwEGuJ8pixoFSBuVWUI19qI+TFzXFP1tOBV12+wBmXAjoqWgTnXFl0B5aPO53cXXIHpjOxhlisd+Rp1EjOaG4cmHRu3+S/lafk3PluyEbfdU22cxd9qJb3P4kpVfrV86l/5eE/2jNzMfrNOrV9Ik848wK6ZG5Qo6PJ0iWzrcuc+4glTA8MCSXkNZoTMqNgyzxUyItu39wtb4+EKekypZQdUXMVR80tt2tkcnmKmpXeAbH9xCopmbbAlF4oQ6Zf5Jy4P2iRL9J9w1739Z7szQveKtqCh3fyMSJLzpGHEg5MrT5HYMqbiP1EA/Dyc9mDh68FvOWPDg6Yaym8jDlPNX6yQ53lC9Skk5ul5G1v/pUpC2A0fEAHnO64Y2zQCB0eR6h5rW4KBss4pHMatNzxI/D85biuyNl/gSkrDRzWK71P9Jk2yIMxMHedZxbxvQNM8bTB9bfqi6xT0OceNWLe8wFm4BOryt1xAkx9P4ZF6WQKHZzuoPP5vk/AARp0+LEKhqy7iP4YFKDG89l0wb6dlZL/WOa5Y9TVlT0e7Y4SbVWL/VjgOFmBd4t3BrzzjCO/zh72lryXAs6YNMabbXLoEO+u8OqV0+rsPS7fFE1Oz9wJougNnxBWFFyBSS/ZT//gnsTxZPQr7zf9S+YofrdOfebiObsVlhKXXWRaZSoDE8+kRMYNDYaMnkkUZgf4/0saXplaDMZkb/ff3LleZgHb2W5KsboDL4YR/PxlmnJyOtSkN5wrCOsXo6TocWk19zLT3+y7ym4UDAWGhve4YNNM3SNPzYC5Mgavsi28WdgBQ65/GzesDFt4H3WF17IfHVhVCl7/bGrupTG84s5ADcXJMZG4+cR4l56aEs38Mnfzzk9Yb1gRJcYGNWuIHpWzn96jKEN+dAeT4MrO94EEzI5ajb++4Zsp32VF1NyAYWMATihOR+RDsS7e+4r9SFPRWu28rwvu7SvkRfpaL/JuSc896wNveXgtW4p2Df5++MX4U68lsl7AlMvtsGDKzzKG7p7gLTWO+3F11IrizbrLndtqv2DW/AhMDYKcO67kJexQGTtK9Q+ud3IFx7GZOM9q0oseNgU4wstXWzqfRD/DFUdeU9SyIu8yAqaKM+6HNRDPy2IGTGV5B91X2pJo1HXcXW6nf3BP4niq/GqOYvaXrKP43Tq1G31ksrsRdCkfItPm1DvgvRswte7aBTMW8peszRfeY/dA3nLlcoSa+Xw1rrQPh1nbNfLKc9vkzvsN7zG5uBy6RMDUXex1eHllQbFRoiYVM3izqSpnlIxWyF9PKb6yrfIBDx8ssY79C151jmVASfeBd6Oohi6+gSlHaeBNnWCiM0+RKzov21rzhrk4173PKop+1ER4KYyXh25CibopkZ8YMOXHYo6h/IFXalm3YJFdepQ8NdT8z16/svell6BrBTBvqeqD6WwJXb3i+zmsJbGoAKbOhyVq9C5DB56jo0nkOIXGJ6KHjOqmT0oWHTClzHc6I6GbdvyuOC8WwNRu0JrkNhPkybIzrqy+ib67fYf789MqD1YOerFn0hL7eN1uxu5amVCwe+Ua1+6bgFmTtUGh8Ub+eygtY6OTUZFphsDU5J+zfhY/ovf2pJNc74rx3+dpRa4zRP4NlyoTPWVe5Ny/T+50j0nDsuOgIH8j+kpV2vQP7kkcz6a/ej41/zvOyP7tmFJCdUjedlLmXrMEph7aksNvX0vNs6fKjO0eyLj+xavhbdbAVD2TZTrrxVdzm24GDB6QV1KbN9w9b8X5t/xjU+RcULNdGugsmomzQ+28yfn3ihqa9OWVaHeAVwy0+5UZr/WO+MeETjQLeLf1z9InyzTgRfddLeb24Q29lV9K7nGIPGQm4FlnO0Ze08W58rXoO+Fp44Q7YzNcMPXzSSj8eZaaI539gJkeMBVde2AquIUzNh6FLoX7K3RPuigJG26WXzqvv9DZ1mofCE5pQeFtCd0etsGB2fujS25mNeJsG9Qs09cnstNFLnF/jry42Ir1esttj3y4mzC2cKAj8JrghHEBTpi4pUlBBu/rbDT1ysZMeFvrie+fFnrDqmUIHQ820I1LMVEwvhSYC6ocun6uHPb4ZgbF0gvXOz5AdwYZMJPSAbr3HcBrF2NxbqK3xfWNvshr5uVTkjdaIf/6e9yPd+I+yV0oT83bznYFq/JPQXyhI995yf0P7klUhr/q8SIv/o6zchbj3+z9gkMpUbIcQ5c+Pvy6V6s2mWlVSC50ZcYm6RIZt0xqYCRBful/BkPiRfGRePV9HJivGTFRIfoITXPwuBIgPzjuqULNT8Ua2GyQE7V36Fi+Ch4svIn1d9Nxqznv6T5g101okHseNBLXhVdhNPApHL6BoekIOiMl2Y6Ct4fXTEPNfuxBSWliIA/1Yk/hwRfn0t+1RIPC6TO2tpGf3PwETEWK77CB6I18Th+o2VpCHhofPg7RtUfN2zMlYOOH+6HE18Uz7Sxs2CgJc/L2AlPdEpjanI4OResGeZI74tzEWD2Sa5d5zsONDm/bibVM9bHXxNmgC0Z3YNzpaoz3o4ATMrU8UTJ5g0MOFjip0suQkvME92e7DhqmNWINcsuhG4NRNGQLXY0oLgc3iU9sj9hCzXSKwg28olWr0GFZhq4dQ3hnZ93OWLr7MrL3Q3jHjYHx6yOjoMCnRuPDC+7H+9T3yFPnXnIUqytY2JQ5xfIe+W4W3f/gnkRF/lWPF3nB/j14/j+Kqd+sU8nP8UvR6V5q/DKCX588jhaZ1azIHZ6Iue9N+kZeEGtq47HqsOcJ+cq5xp/cdaWZzoYBasAML6i5ZyfOcEtg161nipq8MYWxbi3fKO4IPH8xm4Y9d/0F+UCcWTaZTMHD6VGn80PsvcgleLdtoXpkHgN4UVKgM6683JGjushHtY+aDV3wrPmQK3hRbujsLPaapIhUEgfNKyypoAP2wiskPtgBU/3iGJAVJajZ7QWYOr7FHsdQLyUn2DcBk1/rD9k9vCsfr8HzJ1Jz4gcL33/h0NmZ1jrQxTd4X73h/XJhAVNzA5iKDvC2zqJ/kPO+PyS37tUZ8pBVwfs+8flDG5giC7oG2wpMNaQGLE5TeNt0iPvzsfWCqSeB4bjtNC8W/dTr8we6ytlN8hpjdGA5T3VyPrheZzgGx326tiCvfyB/zg6Gwrb2ihH1OjgjK1rkU7H/LLh6Na7v0YjzmI2ekvwBTJWBOBOu+dyAeVP0drtO/+CeRAX//QWm/pJ+FL9dp0Zu+qXgQMBUpaNGm0NGlDTLIkfiDYYsFecMxmOxV/yrA1OzU/ml+D39cGd+Er2I56jh5OKAF0nsmctOqUnhTipzZ9Q1C+QFKwOvP1GTj7E4Z+M4OFOoJtAtJbw77OCuUTONgprut/AqZMjwWpFZciccbYG5LjXIkw6ocVmG17l14FmaGMgr/R15Qf1pczIv5zj3rF2gsHdrhHQOU4w/O/vEglXv4++lTnM3//SAqTNO/rnH51VP5KGyCN/kfmV41+aEmiwKcID5MaDb7j1g7Bsa4lzISy25l5dasA03DhReBjn3xrEOTvHSO6WrxQMY06AbFj/CmxYVPn/8qBM2GmZHYMAEh6y/uH9jsgIy2ze8dnRurky11znZF+HlnHj3ZmupD+G1p7fcZYOKsT4It+RME2DqtYIX376WBUUr6J5rB/DaR3ul4X49gEl/AG8ZxMAMOWLvTsx0hU2BAXhV3ufeudslLFoYN+K1eHbA5fgP7klUxpNfeb/Vf7d21v6TfWh/u06Fk/5D9AWvu3QJGTPWKRFv6oLz9VIBb77aF/G0qCR+uIreW/bnS3ydfDRnvU0Ye7E0JL791BKni9qw80k+Udx8UTPHbjtjWdFn5MhH6FhxaArmLY9nccY2dGuJtM6Cu7olyz41nJ9reJVJ0DsUn35Kzb1JY2LmamCQz6SSe4tJqLDhHDri7WbIW2xoLNipzOBlBmoML1fpQ2b0bUBh34vxf/0D23e9R8nHbiVnJHrAfCLZpuS+KEXf18Bhy6Z/Qec6jIdfwyv7bsAByfoNjtnKwYLdv8CUVY5r6PYcmFvoS+Q7Jcw1/sqhw5ug7yiRRo/cPYTQDXMDHTnfXIz3PITO3s3lkcK1mIfT9dBhm5vhE4U5MNt8moR5qugxOojg5fpb9GBGWQbIX9GN86/sLdjSBKasYQ4OSa/Qnc/bAqdoyKOuew/fTF5vVuSLfOQmlnFls2t5g+/oas4VH7+fcUnhTbOm55CuKGCeK/ZovvqWexM5/oN7EhVl9ivvp6n//uc/iSnlN+vU+SHWAUi3QvIm4vzcyrBMeK+y0NzM1N/svsmeYpkDMNUMkF86L/3A38/e8Of8AH9fI6/Yiyd40RD7SteOhQx/XIqaWo9nbKCvr2TKEnh+cFGuzNWXKZl1BF3Y5vGBPfPjlvy9hte+gpoxCfnFegFTXnyvD6xVQ518L0I+miSo2cm1vYHqFxV0dYd8IbXg5egziiTHeSlvZvVr6FK8LrjXbrYHpvyIZ9BPGzXrvtU3S8zeJmdxhA4+TshDDl+/iBodOvoR6zKsw+dKgRfAO64uwFTmGza5zw1qdGuK/uqxu6M4PCLvHL7Q4XMmziad7R/cCzuxRlaBjrqvdcndTyC86zA7UPIj9kDOHXDSScmA8XANzIY7YMqYlRmduydqPLuLvk4K8mTw/Nw0HqjrGUt8eUP2yMb1Pp7iPK4SOuOxoJGcsaQ+2KA9LSn+5wwJiFfCniOBmX1Qc+/0EfuUFfWO/LoRc/2HScAK/Xgl+6ECkze88wcxNZF/5f3YX7KO4ndjKrwu3+DxC7zSUgfvyw/4fxprBfx/1zzwSWoP7zKvcq/dGcgPdfkmfvt551yieMbOpliXsOE1F3O9V/bjrI+UTubQmd6vkcdmov9DvQSm3oMgYcOjlRAvenjF/mevs9tsvSE+DPH6e4J3I97Cm+klajosa52NZu4WvN9AR1cuvFsyXkJHSq2U3HWKfBE8xTr0OYskbi6bNxtsxbzhOMX47dtWZ+XKcMnbtsgP7Ad577ReW8BECMwmhXJgJ130g/jZ1JJnbFGT1zPynqsBU96whs66XWuJ/u41d/sEmMsWxx2F0e2W86sGzL3zY0teu3hoTiueuR5PS+hOCsw4zyfy3DzMoGvhUfR6a9UDKzrhbbc1ru9i6QFbMRVm24xb7g6Xu4Y9Dq5H8eF60xzNKRUmzz8bWDkDmPpxoTu+DsyErvDOuTg/q0y8BXn3TPQ2mIv9Ug04wXPOteYdJsqDPX4+Hfla0mvumnYOa0X/xfOmhxeFiP9JTE1/de78SPp3Kv0/utfjd2PqVcD70KkAr59K1Oh1MTiRP25yie+eesPSn+OD/NGh4u4zD5G3/unzY46BqfAaK8z2XJ/iqdgn7OzgPcoWvOydzgV0I/eBgVysv6sr6Fh3Ai+n+TqheKcDY6flVGf0CTfwaiehYxlqJg7X8GYDBxj/WD5jqStvCaEbn2erqFk3kq8Yz7bM3aSEruXDMKO4WkScr+LgwcwQOpAOD7nkKpMtY17QwkuWYu0UE/3Jv+K4K+Q71LSlKjpbxcjw59EU3q7yw4BJVnsRe+ELjHewVdgpF/OYjx558vVsA3Yq1galU++WO50HzIUbcWa29yN61AyA2WM2uFEQMXz+7o089/oM9uR/CuggX0Lnjyd42/DnU4CDcuQ5WV9CN/pFq3GFuoK9fo4unSM/kxy5cYdsX1trSoO6lJxjLnrO7C3ofqoIXbeQX1PzZ0EBDcAZ8kkNWPaD8YfWsJIc0wYn2qXYL/XuHpL3k4k+wusQ12eL/Do6xH9wn68y+9W58yPpL5mjUH8zptZh+sQ9b/EbW0/UKFu7R4qXpzx32n3TsNl4/YCuiHUMxU7V2UH5PMnW52/ubfz9kE1mpUd0Qc25qww8eVPVPdl36IwTDLZvdjDUM+GHBc9fG/ByvXVjokrUsDSNFyzff9Zkb1Ngaj+AzhzUzCJrMMR4Qm27YNOBtYF32wJjZ9Yiwz8N1Mw8LsXzGLH/yTeAsVkSad7+qTQsuw9c5DGW5260A6a0B3TPvKFmPT5G3vtcEB+TfIKaf3vA1NkMe3L1SZ1zrTYc5rbGGTXsg2MuFjDFAoMoth6o0fkKmGsr4UUP8Y27luMr7DY91uTu87vk3NzwwTSuCi8XA5PWYUvMdwc7ijou1vweDZ3J38yhxJXgrZtHQKzrPxdywgd0Y2VNkIeytUuJ72WSe5zLb8b3PSPTvpS5oz+hO1qG63V9BkzFuVow6XqeU4pbz/m1wPhjSi8UrL5V7m5uuliHUrYUpQrynlR0B3YPcX1EB2Aq2cV/cJ+vKs1+0d9vNPw7zspZKL/77NFk3ZOV/sArJVtFYc/OOJC9HubciXZKweY/okfL4Qnvoboqg9+Xewr2Yi92l9zfTP+Blwl/eCW5wdgI2GVi7YjYsMidpT1+M+0tn8kd5cAcXzcBK5tlRHZc1rmb7u8LFi/LNXRghZquRJ+l42xA5H9zjOd5q6BzLjAV3sqCuz97eJ3+ql7I5k8xL7iDrhUJasgbhiG8pVgTK59VBzrJctHjE5iU85KT/TNGzdr/9IEaGsiLzqYQ547ojCW28YAXrEVeYqrD+r5MkRdrfL/bbodselrj338ZvG9p4v29YW3JKcY3zS1K8b6W1RQ2zR26WYh1+7rQ0VzC9U885LnlNDXgHcVe/K/XMvYjyZxc5sIHxGP9wNKrWId+vjbAQLZDHroOoKsszXLnNC0bdpdaRoG0hi7PF9Bhu8C/jy/i2YUmzs9KyvaHzvkAOrzRQod9HOtMiUNVzl8D/H7tDDoankfIe/5rojN1r6aUPJ4NfEm9/4P7fFV5+Iu1SaO/pR/F79YpzwJGor1daE6dBUP2vsOreHfEBW8U6Fcma/Kd7PoITJWFumDBYPmgZDp4SXxg3R/sUwpevV3Aiy+xL3hr9sjwny94Pk78B3tVx5TsvQXvZFx0h0VWGJGpN6jhly/OVQxDRk6P117+AA8f5iriyDQqNC6tvAer/X5Nvgnd4occmKhYfya/yJCHJF+HrjEX+afxwpwXp6BgngxMcQ2y5s7CzYyVBrxkEJyQ6b/3ELzuw9ue3Q7ju0/0BVO88E60Oor+FRQSm86XKXm3bY58NYXOvnNgKjDvVe5kfktMSZH/HDeGjlT3+s1Wa6uiyE3v3Jsp+HwD2ZRMZSp0f4Y89yDVIGcGHXS1Z7hg0ai3yY996KikBjq7u9CN8xj5iBtvcUYBB+aS9SyDV63XBWP3VqOomZXcS13osDb6ADM6MOqle2CKBZ8BheUX3jEijG+xbVN4wZ+KOwsD92P3DRtya9HjZmlEOotyC+9vcpFfs/0f3Oerjsa/mKMYjf6Snpm/G1NNPnjAzwfgzfsT3suBkRFrk3LNW7XIP13Yd+Qqt1Li3sJYMO1k3Cl4VK/cq+7ThkX7EPmgccWa2QreA3nJIDtagufZd9uA19uErP4N71Q84XWe2jokvp4iQyt+pDDJPAJT9xO8YbaB//fXrknONUIe0srRlbnScU1BCN3iz7FRsEpFzZ+/60Jy+R0YVNbZWfQVCjn3G3DAWXY5MBnnmjtXN0PmPEuLTPengRcbqch7R7Fv9rSB93rsFHjLmZgLv0cYzzhUD+wkzraxR68891YXYKoO1ycyi6nYoykhD+2K5Ya88xY6clDAGf4uKynacmBqsIQXY6bYc3i7YbzbEzCVqiq8opuJNbCqMmO0L0XPmjbX+PIATE1jVaxDzxrO51nnMH3zsSm0pUxzvmf5yiJprZHXT0vNob4pcL/X0NHVAt55b6oJi1prRtZ3BB3+jowD+/ZpQkmVVJr7PivgxNCqKc52D821Tx3D/ckSci6bRnOvUvcH9/mq41/1eBmN/5I5it+Nqdxv7xSfH2JdwEmskx5DZ8ywukm8l5B/rCf8+Dk9Ib9s42DGtCNq0BxsX9yb3vcFavDoUJDZFee3gUrMtlOd3IeOmp0YYg3pp0zIv3vwhvNBc2C3Ngwo2hzw+vzdDVlal+DhQux9iIIA3qyxThReVYxnn1aixwy8D38CY16xgA4kygcYXX3g3b4/+PftUaxDp0WoeZep4IC1WG/YSDfJObQb5C+GGra+pehheQWmCt4fKYqnwPy+Hs+Y/hD7seRPJfFoirxYjwYxmbMtdGT02j6Qt8oTecYEOr0Q+5HuI3lN5v2Q5S5bjB+ssF1gaij68Hpxe2XzW4u88oLuux9/zJhhAlPxsxHzcFYzY98ndDg5xjfJk3F72Y9twItVYh9vst857PVoLRIdMOA9N27CWnW5IsfflZr71PSCvc0QmHrOwEGqI3rwmOmM+EL0NrPEmQi65SZE42mlec4jSJiWHivye+UueVyc7zUW6zMpsJHv1q/uD+7zBYH8ao5i/P/pHAVN5I7CxEINsRJ+fTDNDLLmDJi668g/xyFqzqwSeI9vpytsaakd+Vb90rz1835lK2PJKfT8StSEQWylq1tK9TMwcCjrgn2rNCbPkyrumRnyg/doxf4lBTXssG7ILgN1RVHbAmPFHf6fT49H6EoL7+n2G3ixBDzNZ8tccqSzcYW3hO4le+Q1b8sa0ecJNWlqg0DyGEcNvYveIk+VYF7nn03DlEdG5O0fyPQLsa7eC9cHsj46dHCv1Aq7DK0WvD0X82SDkDFFhTdNghG8YyNDZ91qfaTzPsT1ncV+pGEt8s2MMu7e53jfyZcFhYXcSe6gNRK2qoWOfMR4x9J4wd6SvCUzB6bceRkozPlaRO57dBPzmvCeBZMTcn0uznyIOmLpYYmSP1pXycvsdcCUn8GS/LVRSFxOoDsRif1XWiP2NBbId908ndL5kzbQLS/U2XLcx2QtxXrFz0JPmGWtK7Jv5zsCpjjfq1sasVjPifw63ER/ElOT4S/6+42Uv2Qdhfqb5yh+jsCMI4u2P88ZarS5ijWt8xC/ebwVZ5JN3YZ8tiw5l0Xvrrm3bvGbn5+SF/XThOkD6EJiFqi5+NweWHa0NuQP3Dx3gt6/sttB5KdFBx1rho3O9t7SJxdeKvdStnuz+7BfkX2qRaaew9vsHu2BPPuda07TjHTWjqFj7vIN3fpp24Rla2DUShqRh1LkBcSKRJzVE+Se8wHxj6SWiO+kGwdPjwrwuMBULXpgmifU/GMW7slyZ/g8a+srLO/Khiz9iPFMTypjm0gNKYw2Yl24BcwcHuWB+FYVc9kRMOdOMo1M9ZhBV40x8lvn5pSepuJ8rg55cqJiPLYrdPazBaZiw92QPbuAMxKxJ7NgyGde0d44L4/+jJ1mbUyxYtaS+ywnB3a0B0Th6X3NHabKxKwKmOI7vcDrLhB9pcqYwkD0FpCFL8hLY0LmNAem4r6FLnYZVK4yy9yZWuDERQNvGgTsnnvFM1QYL9OIYu+DPBux6A/u81Wno1+soxipf8k6it+NqZfWt5RyKefcI71hP1Kvk8nMG3d2GfLPfHkEpnbbUvOmHjB1rIyGzNv8icytxwljq6VNrrsDL14V8OT42m7I+vln3m2/vbLjR8ZvbC+AuZmp6KzbWx6dWxkYO80nD9ad1qgZTcyrPULkodMCNRxd5sCUvqgYs5fAVDo6YXxXMa9oBZ8IeSSBd9vcwdvbAbyMqWwD7hQzcICyFPN0+fTGXXOBPMZFH1erypHpf2LUfGlbewq2qHnv0vlDJj/dGrydQ0dZ0S7gFN2Q3NHoJrnea1uw+Wst+ueJNb3KF3nSvIQYzyS7Ih8mNXR60QJT4ow5ft6EAZumYUyRp4CjjLenMPZ018hTVZU7ixHyqlSqJ4rK9Ka58XQ7ZMOL6MnZO3Xu2u1OZ5qEPBkp/jV3J6V7YK+5ugRmzCJ3b3MlYfepCh29Zf/05wiJHTpXJafdQodHOjhhtwSHiUWHuXevdYcNryEw1e/u3FkO1CG73T8h0dWrubNg0R/c56vOftXjZfS39KP43Zga16o46/MFXl7U4P22KeFVjBK/edog/1hFVpO3PQBTn4HyZvsONYgaf3Jnvr4HbLaXLXKAudz7bMU57XW5pmQ0QQa/B+OEfbxjSJb3A8ydXg2DrmUuhVKIGsafNey9dJcUp8hjTtmhZgxpuSeevOA9gdUZ41a2ovNWBqb8jeg3GC1RE2PkNX4Zgbf7JXjbnw0DzaVz47B2sjxSfO1umrPSRwFbqtmJ+Eo8f3ou8fdG1e6Qf4B5fh+L52dyX1N0a4B5YxUu2HzjBmSbyJPufglMKT7GY30DeN/HEpgbaEfkm10JHVne/YQthuqNbEecPzy+wIvpkoq8khM45fb2huzDPrgftuAQ+xS8mZ66R0pml0xyhy98/9iFroT5Ujxz/ukYG+6OJwpU78p5sQamdkG4IEveFFw0qw7Y9oD7af6IdflxiPzEZ6KXgZ2LOYezmEPK8b6txPAVt5ECL164BUVn0bOzMowhq36WAXlv4UXvp+4P7vOdSL/q8TKa/iVzFJPfnKdGJ6OmcPuELhwZ8sx3p27ItKeZ5E1ieLX4rlZkvsUzUl2s/9Pug4rc3eupcd+MHfaYlxbxORPPYDN4I7UdMIoXFjCVveuAfU5GQGbmAlP7mbJgtvVx8Zs7FTL3LSpYl34WFOxQ0059aBJmjtMd+YS84W18eciW/XJJaelgfKboqxQMZHweYozkTRn+fbkBb/NH5kvOXvS/yJBIyP90mcSPwxGBpwcnCmdtnXt9iL+fxgN4W2pyzbtv6zcr0mVFwesH3++TPmPnw8en88O95e7Chc6+nxnGMzZL7j55MGOG0WI8fgtMaZ9xwLydkZGjSp1YLwjdGGrQ0Vi9gKNm+ubN/MZilNZiHYoRKg9WkHEkR7lnudve/Qd7TC3RG02sJ2S0Y+y1R36LqsFV47NEBgft5DnF4QMcogjdKT7gFE+jKnfvNTgsPqVjOjOzwf2eNjOYU7gLvsxKjV8XuB+jxxE6enneNT68tm8mD8EZ7mdWSZ7rTf7gPt+JPPzVHMX0L9k/NfndeeoG3fGd201yHA/ea/z5wP8nWSY5/gnWRXflinz7Aj8/KvQHU79GRYkvzlg24j1+sxqyEbgReDx4iHPaj6pG0fqNz1uc/IA18lrsX8pLcZZosGCVlzmUXnvkk204ubKFayzoPE8rja9u8P2nCHnu3K3h3Wbj8sEOlxShnQtMIS8QM5bAqB14ee5mGXhbFafy8v3Rz72jOOtzNpJ3xKNdlnumUx1YsUmhC2qATH98IH/sz7KOz++hg7ti/GC3y6eiVOxn8sq0UViV9B7FbQnvK+XbhBUWMHVebErN3be6wop4sCBvLl/xeQycsbymGZlzq4Muzw14ZQPeyj7Pcf0m2zzYdgFMOVexjj76IK9e38C8l/kZ50cTec2X1iElKw26ccsicM4iOxKtj1fN6xx3wfq1NafzWAKmsh28bSGBU5JFAt2bjsBhq085pjCNa7EfS5mxLJR98rlYb0ku7kdiw5vGetFJbv9RH6xRDeRZ+Qc6t6q7P7jPdzIa/WqO4m/pR/G7deoui34OlQ9d2A7A+4vCgP+f/WQ5P5yBgddE9ARRjsBUPQ8eLJeskjzu9xJnQXxgl7Q3iW9E3nqt4D2klaWR81OD5z/WGF4oFGtapRaYek3HM3zeh1MqK8jQH7Gf53AfzCmY3YGx8IWaCU3ZIN4J7ym2NLGxoS4oSWzUaCNq9qOpPiXVCt5t+gRvN3YWkpPcfe4lov/F+2oZZF5W0IHjA3mM71HDXNKBqYd4JlqOjzpx/wtMrcd1w7SxuL48LyUXCjhks2vrUbBx4R3vS2AqDpYGOYMTdNr7KkN2XsjQ1U+Emt8ctw6TmXGlmI1aiZtX9cDGCTAfayd4RzkfFUyue408VXx+IfaPmUN5T24/zTTuKuMr243+6R+4qDXP69oZG8rqgcIsvkge0iBee8kPRayDLsu2jvFvWh+cRfCqe4b8FFfHEfn6UpzB1wDzh8sRmErWheT1baCz11as6f3Zd7k7mhqNOAPPIz/QgKl/zgT/c5ga/6rHy2j+r0z9R+cofrdOVeqxJHc6BKaqBTD1NVJG9nKYca+I/RlbnZcFnUc7sS7iCp49sbAgPst6eL1irzPZE+cjmQPwop2DJ88N8ka6XwvvlNfI0MsUvLieQ8fWfDsD76858pEGjK1GUcBuOXg48TLksZXYz+TfPjoFNQOm2vH6yvY/Kt7v1VvOj2fUbNx9PKLXRcy1T+Bt3jJqkjuNr3FvKrxqfdxSbLYZd2yqFowtBweCWxQ9UpoQOhZlWwp0eEt3v4FOrHa4npTeZe5Klj7E3xsuOZLA1IVvA2afljpFllzk3Dw0Q7Z2jnOyNxfU/A8Unq0Oywu5J6fNvaAwdLZetRjP4oTxyhyoqOio0ZlHYh09wVvvo+NO5EFgypCB2XUmzmyYlZXkTntVYaeJuyf/Fl1yd24OFfZqggH5sgpdzl/QnUc7wPWvUnwe8tuCDSNZJns9Ql58zAOFtXkGnf3kRe7ODF1n57PQ0anR5d4wahvRW8AjL/XhRfln8gf3+U6U6a+839/Sj+J3Y2p3Tgvyykx4rSe8V2e6jHhtoyZPxVhh2UZFxi0WBXfkMWqC7eAlnKPdc272U8a2sXsiy1gVyDMfcU77vlwS/hfeaSX5B3aXXQ/ezAOm/G+tsF52bYqGoq9RS5OAPUP6Idv0galRDR4OvKNYh54gw3eRnLChjjxxrt+33FkPQ51Nj0sX3ueGPKRw/HvzAN52qo0neas9ashbtRsKDAM1uwlKhUnjcE/mSTx/moq9Kqss3ZJ51jC+V7YtWGj1BbzrqOTOoFLe7BmtHbKGJbyve4cO7ceZTla+Ro3KEfLk8ocNKF19L7nTX3F98kWsm6jDNufKGLoxGWY+hU2P+9lMK2By1K+IHitwSHtrrsyJRc8WM75Cl+/A7LWEV6Oj6Cd4463Cmp9+R960vYh9w8WQ/TydGaULKKn7HUB3dmfZJapD0e/iivy3H6Ti3A5x5oFyBeYdRUVePX7AgUdHzAnJYUYgvY577KIW7DnKXIq7KbyoKs64+3OYmki/8n7Lv+Ts0elv9n5TxyjI359QA7dB47DH0oB3y33U5Om6HTIzsXLy3FEhzlWHd2HR8Ub80PSaY86Bqc2tPdHZHhe518/wm5qvbEk2u4Pne749MOlp4Td2HLE+bwmM+rFhkbfsxD7eYOIw774YkNuKPYIvBTzcPIAJdyHBu2WT0mGnlzun6P0CBgaGWBd/C6EjxzO8oF/i30erAWrSlTx4mwL5z72INbn28ip5XHeHrHkDU85e9NPb5fj7vhJrcicVdLCU4b0qJQNHTFnJ+XjSPJgknmGfLSfLnd0cmJpHyy2Fj6LgLuuVBwsnwxnZh+sl99JuDAyLtVFx6Lfc+W7FM+MaOuLY/U3jr1flsNm+XZJbWvj83SxIGC1Ug4L5+Jq7rPUd9twtPUqlTZV7+6s6ZFve7iju3xf4gjl7s2NNU0JGgtctXHCGtoSO8lkKXU2n8HrOshzSud3U3OGif2Jy7x1yt1vRf/CsL9g1sq7kZ4NOc59qeGX3vexQoJ2RX2vW/UlMTeVfrU1a/iU9M3+3Tp3VMCfz4wADrxj55KMsVxRaa/CoXvpvVsPVUJjvC83xn8GVPUwV/lz9PiT3PZnMmBWlRwrnBbzRVzy/+g5D5J9lmMHPB7XOJO8IXlztkEfWWT1k+09qkT9y8HpY7og9lQY8fNqVondyAF17lxv8/QTesxy5xJxDMaB4dAYGLilqdia3qJnzF151PAFv6zW8YBBdPejeT7Ng6WXJCAEGNXtVXGBgE+4oaV3oQCfm+qsD8qIXaPg84/9w9y5bqyrNtugDWRAQVIqCmQgoSkAmlxo3BUFFRUWf/kT+a7e9TuG0NipztDXPmrVvOkQu0aP3nmREAGLKATHn0SouhPdH9Iv5DzFVxAPy9CqwgWrniQ3hwRPrbhPUvvKvXkIwoSfGjyvEFH3PK8iYdWeR/0E/OSsQ87nq4f08f2KPXhvXhHydijUDVyvpVEE/VxrPmrFdg9oxM8UcRRhQi1E5G2l6Q/9WJQkeX/3JPV3EzgKv792S6PlG3vnEE+TR2Rox+nI1jT47V4Js191YzLN0pB1Bno1gj89LnqN/3X7F3EmJPAjy3bym4xfvX+4sLphzYPEXa+cXuvYn7fdv6UfxT2MKA0Gstd7PJF7I6E/MfG4Cn5EatUx3G+ijaM5w1PtWijIzFTHYNMAzGFo2cRBTVhDsoYx+mMf9L2ony0ZeOZ5SxFT8TigNFy5HN3NHDCUm8t5ptgcopBtqxcVnizwWYR6OT4Axp14xD1eNaQHg3SLRYmt5NNvXOuSFghgwHugfur5iqH3EWjtzNIeqJWqZJKxiEkd1iv7iNyFQ+n3d8lsd9XRbIi8Em+rK4v/01U2+jQVhHKC2ez/Vkpozwbs7F3/fKLSe9qwKIfmUDWPKE3n2u50grxVFR+LAdfDzEubgR/WJRH14o/TQin3g5HcncWmI+Vo+ajMmd43EDssYeSwT65rJ6YJ+T7xfKhwL/dzXrgmfDnj86xW1LMSijvdszUe6LDPEnHM8IYbfXUcXdzqHZNy3hIsR3fRz/zKIwghzwPOIuoCmyg94N95INH0jz/5mGYPs8sTnNd2hH144lxNAubjj8/hlJc2jCX6+PaDW1jHb/D1MLaXFn+qnyL+k1uOf1n4XSfQKaw4YA2dbAzqsXiYcqVuLeh3Rr5xNzvhIrm3Lu6vIs9dXDWyxHFiclguN+nPLQ55RMeaGPebJG02nkHG/Qf/AEVPx+cIB6Ae14bNE3psuKx8CdGhtXPzE7JqMLoA5op9gTBAj+qKikCb3BmN0rlB6NUod/Pcez++yxZh9TQKMeSU/s3jMMMa0XxSBP1lEEpfetk6X5hx5NgLkgReNMCbPigvRqRO9mgliSonQL/rxBLVduEFM/WcuPR8++PvflZg/fMsC4ClH7fskIuY/iKnAk1opTjv0k4QbGhTvxxFzRJUY1MqrErib9hLTearTqfzlUG0JatdC2lBqfRFTabzC4/9nX4OrVxtgU36Sovsjcejmg/4ns/fob8bARV79Rg6kTnmUYvNIa6osxe+F/CzFu1bD35u6IVTqHTHKLqj1hmL+hfJYippJzxlEHXAI8bTB58UvtkZ/X/OEPH1Dv8dDt6SHN/rZ6PpFf3u/Pf5ine9S/lOPlxn9l6xRLP9hnkL2aOD4IRizX9F3dc0sAwrXr1kc2gnGWB404FOlbeP5F/NseM9OkN5kxNSr3Mq0mUY7QEeAfuuQot9gS08HxqeY5xejbdBD1jBIf5cOQ+ClDtTxvz6U1aRj/CV6IT8f4xz9zYAYmzLEyM3NCBRJLfxQdjHo7p4uIN8uEQOV8ORH44IxtdmjtvIH9AuJi/4hWNhRi4IHtU6WIM9GrlYL3rVKepspDhQVwZhNRf3XshTrcOqIMX9koq9RIK7vq+Dv01Pa0dybAwR3uZZYHdkOPSUT1Irzc9tGyqKv6SvpZxBO6LHlOp/pVJu6BZTxq2/jGxpCKl9fDPhvidpV2c4M+k2sFaTutGuj+Ub0Pvugn2Nb7dSy7UOllHPUaqGyu0gRG+491WcvG4L+eWxZZ8klZVddhdQu0D9eVqht9wHyaAYRYvQsIS91fvMFGEUPnu8Hc8Ia7iGkpw9iSvuh1n7eqyPmpCn6Pdl3U6qtxf3LNuhf4b74i3W+y5nyh97OqvQvqZ/6pzE101Fv506NvFI76Pkpna8gfu9rEh1TtaNOI3qJHUP0yJHvpIJHjqi9ioGwU7/FPHl1d1AFi1bipz7taSAbSzi6MvKMvroZdLoSWsR/irV4G3nvqzQHiM4a+hOWLfDnnFIDZv8w5p5PxMijitaAsrJuY8XlOq3fHLWPvsXzm756jcYd8kjEXMTUoN90ejZM5EESRWK/3E2j97lioNbrT1J8GK2URsvIBqbuUFs5i16n6WgRiF5vjHnW25xKvKlRmzKxR/XpoIdfoRQ7blrUvolkUxp5E+S11RpjdL9B7WvxUoHw6B0JCxZXmVozMVNg+UBM3edij/Hwwpjl24ZFfa7o9Jc4Uyg3IofoZQ+0oOjnmBOdWp5O8P54A94fXqmXNnpJ84523h0x196PjI1Bl9LzR55hjgpR69IIeZjL3wCy3xr9a75FTHnr+4hadiP2KlHUrvK1Ej1srJbFyy1q7WmlVFAsn4ipSZrhNdqChx3Ra20+bv9ine9SVf+wN0mV/u+yn/w/uo/in8aUElY1hO8r8oqVop9Rvqjd4EMQU+U7qenkJuYO+j5iavNIOR2mbgXgbp5SNCiLAWOu2gLsHMTUcYnaqPkMc8jfyxq1XDvDGO+UEOCSozY8dLeeFin6r3C3FB66ehh02Doq8oSDMddT1DZP+K4hMVc1i2R07XTrgAbp/tswvls5Gj3N0Y8hhaAf2jP0CxPpK3jwGxFeTBKZak/xvkvyUVtlpcXpTlbQv8j5RWK3o6j/kidrKNZmQ/jNTTjdLucn8Osv8mi51mq66RQf8luBmPJsxJRHUItGuosxGshOSfnOkQDAqqRo/Z4N1F98c2Dp2DM2E3PoDQN5gukPsW66UGQa3Z0J/o2YitLS8eg4w+Mx3Tmx6AKoHddrl8GRyIgpZZ91VAFzgzy+qVDrWZTTnowKZPH3zNj5oWr0iZCE5DfrxPtD9HdWH30gIQ/E1CZ3Orp9YE4IjzL6r7RSR2o3QQXR/IF+b3a/A+3rAHPSW0E/e3cWfxNT2uL/M/b+X5iSl/+9ifZ/E6ZOxDoBsyhiarbsKSWBoaNHxzzP7yu1pocTYi66XFoSXfY9p1yaV6h9js+W36RtT01F2UJ2f4t3khFqp9u8VtG//FA7rVZiD2mFefUY++hHzLXd089o7dGSH/Dvb+Hq1Mi1GWSqmAltn5F33h36OX97qgkjERV9gjzUPkWKvPIRntzWxT7zb4O89XmgX+hXewbV54CYMiLMy8Hpu4KsuyEPtI4FVN9+N+D/tmKelo6YPO4jPP5ORUw1pQ00/LiIqdxHzMt5WtJ28T1Awgv0Y0aC2pVuJwR5OG1RS35Q+56/8g9yXa9Eb+W4p699laG/U3r8ft+Poj9FgP7TrCW+PF5GOt6oDmVCEVPXJfrF7BER5KnhRHj8xpxzumchFKLvLWfHOWKaVRb4elS1kWfIQNtokCGhBvpHzUvQHw2ZmBNSYA7Yani/D171htA8ib1KEvJoVt19CG+LVsxGTQa6vLslJA+tl6JLkOHxzqI+i/WIKX+z+Iu188u5/of3U6ryvxRT4Cio5dQctcoKNEpt2qN/mRxQ78+CpKTpVTlBvlxjTPU1apeVZZZQKpcnY2s77+mjtFxIRckbeyuonWYdn2Heb+o2Uq/XgV7QAQD3Z63E8uiGMXDJPIiPGWIwVeYa5c9OgaAshR97C0/t3A3g2ylqt6zvempcnBn6tRtioDujJ8+CyIdsWiLG3BnyEjfQX8THJ2/ZZcC8vGjSCUSTz4mxtrMcept8LeC7QLxTTlA7uuu9CcfxgTxqzO3/9AA9QqqJfoBzDbXt4vDaA78s0Y+9j+iXVhfEVGw7LWolhphi0H+h+MwqkfevNU3bbwbBkvUkmgzOQLXZBIAfvshzzfUyULulS6h8JtYNJ2LdzrsjD+/ZUWI63SCPrdwQ+PUg9v2Pbkk7LaLAVQkxu9A6h6p+J0Gcnc4kPkWqTJMv+tHj/iPWhIy+o5eT+QY4S+gXvx76vUxuMOek2lliF6G15eBSQoAPT4qC9O7RXy96E4Co6ZwW2V+snV8u5T+8n1Jn/73d73/VGsVnWVVQwgxj1nuLXsZfRwP/Ojmhx/bQw2/0/RESeXXGGF+i31I3lwLS6+GJz9B5dPQuZS6wLmsZt7b4TIutI0MeJZjnF5tNTzvdxbyo8LZlg2LXlOxeO6F18O/72tWosQAZ+CxEzC0s1DbKcFlBgr/fxqLvOJ1LBvqX7FpL8eeWDqLnygHSXY+82rvISz8bebAoHMRUurmN9O7yJQTh6kTil69QmjLEVNI7FxZHEvqdk9IYyJMqxvzGVj0KO9RGYVagdvUmogYTEFPB+omYTjczMQdkvoZKPuH1nxqH03fKP1AZ+7KNxkecUtM2U+A13CQeWxrywhJ5pLRFTaGyiDp6bvAK+WvXSsjjDvrHj4nHu7hHFutNPNDUQn/DZj/kjXxyT+ls90IemwWlFB1r/OdRUX8hbjfoH68fvD7o8PrjKcPz1X3kpep8f8FR31xJZLZaSfubcoCgmaL/mnhJT5N6UkDUyX3LboPr0NK7H8B/3JHn+nb+F+t8l7r6h/dTqvrfpfP/o7Ue+j+8lj4uRM+Pn45aLd+hn2kV5A1/vTgRtuvQwwfkgnl84p1bbgfoB4JCyaFi9pNEG3tR06V2dzAmY8zjcY5+I/3pEhyzPWo3LYjF+6wL6nuVIYZMuNXU/FQ7xHCMGGRhJtP7Dv990aUYc1KCvDMDE/3QjiOmYKAlnUq6DOwUoZaaWMgD3yRDQ1V2Df5+gTE2OQp/Me84iSdHzMvbPaCfU6ZHKV7ZikHdXNRaXG7IAxFDvzPJkI95v0ceHesbBnmF118d67bl6wy1bbJ2RS/mxamNluFspK8wW0P89s8t8wliKi2NF+S/TYnaanXlNPaCBHlWuaEfytKeDmV0ADb2mFOcWVTT+aBrUN62mDN2R7y/G3luQvqUjiTKH3FH+xJzDn85nRQfvXlKd6c7gfT7QczSVjaoPk9H4Bz9Y+Su7JGmNl4/X4q+TvIV77di7QcAfXFBHloiz475fQ+M4POK2NXu6K6f5wBZ3qNfnWcUvaF5gKIV/RODwf2Ldb66NP/D+yn139KPQv+HeWp+eGEeS+9i7biydZpSHf1CqyKm+CUB5J1JBdXujM9oJt7JLst5BsUteUjRnD1QqxwnNhTn5VniVKy1d9bwRT8wYJ7Hh55Sw0YtwlLBY9pFLWlM91sIXi566Mn5jjHbdz/I5jOM6ZOo0YtD0eCv6E6Mp60s6nY1CWNUR15xtn1Ps3zvQfRKEGNlI9bmeYUQm5lMioqn2tPbiDwbbqZHxsedrNEp21NgrX0hEX9oI5090ylU6BQZz+c3SuMgKCG336KnzEfMGm0vO8h2Z8TU+T3D4+1EnW2/wuvPPdS++XcYIDpPi5Z1ztWjfGwSCC3R83/9dDp6qr57yPinJpxvrJIebroK/mnRtnE1S3SamKhto8JFv2SsUDtaEp5/HKEWYy+xLjf5VMhj27Ik7JS06C/xWBBvPfSPbY7Xm27F9fdEzNDWtJTew/sTylj0/2vCNKVFLWYenLIz488n5rDwLOqsN2J+1pvPKeW3YA+pkQitO7p/sc5Xl5d/eD+lavr//e9/tNbjn+YpeZ0hpiQb/cUwQw98i7mYjTM/Yp4+Jh5d+0oFiZ6gRw6J6J01VCmkM+/BuDvdcnoSMwRSf0RtNJmidmpX6Qeia4Z+Jm9nQE/PDPO2Imr0dhb6s7syd+GY7xCD59Id6EuDL35faENvg37ImclLCJ87xHTy6Ty64fIXykuOGDBqjNm+QJ4LJj/E2HqKGDLu6C/C5sDa2N7feiofUSumm0klsfEmj/Q93xMojKnofx73I803zgSyhiOPftc2pbkttGxGWxaphgYYo80W+DM/sWgzndUUHYoJ8UTsh9SH1KPKPH0A+LOCxSd3Q+nuFsUQqPWNcUX4m/AkZnrD9SRFcqNwOl1pKvpNsW7ohZizNhvkYd8wK8IvfIba2nZ9iJMAMaV850DPL/EuoN0WEgtvRKZeBMIvLdHvRj/UcrYtrt/4YI46iB6kTRw8oFqKff0gZnpHpuJB+BE9PZWJXdIw2mdwZIhCnpeuQae7xoOkWSNv1mP2F+t89Zn8p/dT8/8uSvz/QsX/b3lqa7s5sEuFMRrv0c/cuIba5oPahC8z1Ebq5V4Ce+/PhEVxT6k7IHsl8/ODcF/dAp04kw1E1VXo9xCf6Yp6L4jY4UQi9PgOfXao78PVDHnJOKro8VPUiset0JJFJ2akTekIKSxaxj7DbaDk088h9BX0G4aEfuK0HUfIzk1NonaOfs3KXlsIg6Fm0faXdPTA7j6kH5cxnmT4t4HZEcqgrDAHsE7UACKmwuMMY7bV+4EO+bgENtEw5ptUNeh5i3k82oSid0Dce/QxVijGduGJ8PaHMZ+/MwMhND2TeAmofZe50UP51HMpyl+WRqPBEvsgRM+VpkzFHlXkudDboHYtsotHD5qmQBFr/9lHf9Mou3cTCA+zEm9ndgXMUXh/8tJCf+PYGaBO3aP2NdSC8fO2HWnxdgbwtRz9o7O1e1rYyPO+98P7+QDUostS9LXSowtquQXmhHiFv18hh0vcWNwQs5WoJXH0mxSlog44Oig7yF8e8pw1uH+xzldXZ3/Sfot/yRrF6h/mqaWnYB77PMT+OAn9TKDhs4LzpGLsNb0ZdFg2BfJGiJgyL71BM82M4Wjc7lK85guPMjPaQBw/kcf2DT7TMpMf4LMEMckVRafPUmihrEMeO2wSVJZpYEO12ItaCPzf9Eg09Asr1IbRXOyFqn/pDD33uWrjboPap8yGDyRs/E8NoFPTPMlcyC7o13g+JjXVNeRBkFRG2Ptj17Q/IgaPsyf6EavoasrT/RoSUVPJSJoOVLXQbx0nD9R2oRprosdMBqljYIzOfsjDj2puQ2zxI2OTHHk2oIiprJ5g3p80GuYI1l3x9+uc8FiOBnpu5xEE2foq8eKpldS0keeiTyX2lc8jg46uLEMk1uKj8oL3N9t5iOlfWUixa14dOhVrLon/n7V2sS73xP8FPOlyiUc5wZxwpuiXpm5DeFjdOpoqiPno9jxLzKFi9ml9uUPQfNEvjju8/8e94kLwMZs2ukoq5jjrgpg6r9HvHRNHp3oh+re/DshzV1H78fcwpc3/9H7q39KP4p/mqcAU82WvRs3iYHuTacX7Gz4TWkpR9rlqtDBEz5I7NFK8md50WvwmEVQfchfrSA9Ku9nFAlY2iKlORW3kP8obZO2xlPhqvIz0Y4l+fQy1XkRO+Iw7eb7B4+1FHa93r2ksMFNWN8zj5QW13PrqSRCrYynF5ZaMdH/p35Bbn5PEIexLPJ7loBaNkWeuD9Q2zwqPHxcklHgu9pnLeLPAP+z+o506Tjcr0ZNFFXMTf1Onp4+zrEISRahNw3Qm01ZCf8j2Gzy/mXjnHVmYI7J9W7Vsn88o3XrzFQSHCK+fTJCnpY/Tgb+8ZG38IpeOqneXQ/ZIri2zbdFPwxS1HNO70M4W1aifyRLk2xvmlNte9Fd/dBqkzaQgbLW3dHp/zPdQMK0jvDcyj17lfgnZd0TMXuespMQ30C8tbfEuwUIe5ivXgSBXxMw3ScxQsJUesp8s5p4oyLPXRNR7xdeGsEViA13YWQLpsr61cTnrNapWLxdCw28Jc9j9L9b56vPlH/omqct/Sa3H6h/GVJWKnh90g5gyHvZIu6XWAswfmEfP3myg87noWRJT9MiLGv3AdacwAMu+k9id35FHxkrsI08QI5u1hp59orfApCt6eHtlif53rgf5Nzi3bHRvnKqTjII/UozRRspS+r7xN2TbCforbYl5mN01xNjXK1o+3tuabmXESLFEf8JmGnrw2cPdoB9DHoieGWobt7vsgfdB2HJ1FLM+A/Q7x35ekMj1uUMXyd2EjIv6p/VN68XOIBl57XgicSBveppuUBuxTXduo4WiUTqmewrZ+le2cbq+aHRNsxUUfYfne61SSoOyqyFaqakUUWahlqUXDgUXva2nTyelq9nXBv61K4m/ZRn93g8xxS0bMat16BePW+H3im/espAoI7XXwn+d41biYzZ3KHw8DZirZ6L/nujx99EekGz9WorjEnPGPBH9E3XkTS4XYn/k1LxBkUInMeQhj9YgZuSpc7GOu0Y/bH3nCRwV0UMmj1ONfrTIAVirqNWr3v2L9VOY/P/0fkr/l6xR/NPar5iiP4KVVTPOGT5zttZPUB2eOert/SYVaxA5BGOLWsJcJTqViyqA7PnoW76GO+b5C8ZgMYpadzlH7TR0/ATRtcI8O4wK+onAQkyxEWN2gtFGFVMhUA1iL9ROdYGGg4O8ooi+t0ok/JFePyBfaTmLP12LWqisBwj2U/QnY6altJzg7wUrgn6nfCdAv6V4h9wdQ8Y6IynpY+1cIBq0DGNQRY8/Bq4J4U/vCPtViKn23H0hD/wj4/LjWtJiqNAfyjnG2DMT9Umthbw2BkUbuRvkobk3oBa7crz+2dcx6N7UKtGzJmmjr2M51F1mDML6fGURWeP5tRMTz+9HUXvmwFN6NMcf5Oc3+sdBQ7+ods4XIDlkLZf2UU3LI94f7kxaiR2eGaX9tvwBU6OU8a3UUpr02h3i07tGP6RjzpDbL4WyfGCO0wZ8Hg153YAbT+Thmd47dCxfFDFToFa+yMIv2qJWfq3cSBTMNZlqg7JBv0aR5x599hdrPXR99qc1itXiv8Xf/yZMueY3AQYL9Cf6Df3MssE7ze7zjPBpjdrkvBB+Y4f6nP9y9NiHj+JDqM5vElPDe09/YCHvbFgj5vlinp8WZQpxaGJM8DWVabw1d5AaV/RP4+GGnvxWGVAYK7F3h96RRyYyYub8Qx67iHfCG8XooMrDlEWb3Vmmw1A+4WgjtiP9knLqfs01lJdbhTEa3RyKEPEgLZ8h4cdO1KKP8gnYZJaS+PiTSnqa3Q1Ihl1Hot++76lkDC+h9SoSVZ+rR1/1PkHtuULt2oj5vVMftV6mfnIi9kE4GOPDBHmvaNp4d9AMyn96CuFUj1kUcby+y+bLIDFvVxI1D/F+axEgLy591Hb5SjaoFY1fCFPEVOTmyYDazRmAVRzPL6tET8xE5ITruW1je3o36Kfs8X64VYxa9r0eqcLHHuJXhH53k2POMNOXCXy9Rx5KbVWm23R+hWKWIA/PMtSCjmeZENtM1N6r14GOOzeCzNkhpqQklSnYiLnqMGtEzx737+1LVyVJ+9Me2n9LP4p/WvstkiqGgABi6rG5ibesKI3y6zGW4m+G2kav5in4w61h0faJfuvmiB4kspjT8SGoHZy0IpB7RiNFP7GvnDDwAb7nmMSJKXvUHasdwLs6k7gZbY+u1+MSUpJhHl0rDvqNQ4eY8WzE1C1GbfNooYAqyyOJp4c1UDNATKEbQv9zWjmcnjcwhbxtShI9/Fijr6eFx2+yQOLBBP0aS9MYY1yKpMiKzzpNAhcxfN+2UhTc046SSXmFY6ShNqVvRfQ6NmMoYzw/vm8QU+qOK5hjqgR5Yc17yrpBF3M1GvSbD/STx/kQgO/tOeYEVy6pVV5CSB7lRWLXNWJ+EeH1FbqL2nCzRkz36jBCHr+QF44Pu6eV3HcQPBuByQcd6c1/eWgU+7Zlp2Nm0ONYdpCGDR7/o6/F7NIRtZ06IKYGiv6R6Xg+vD3XJLrrdkejwEVMbTPk4VBBLbgYywn4dETteUk2QPOzhf73cr/i85xpI51eviYkb4I5zT+nf28fhSrJyz+tUZj/kn0U/zSm1s9XBNydoefXB3zm7YZTOJYOQ95R5Y4WGyWF4+2CMTXxMC++tNcG0tXy0rIiwLwajgjI6nxo/qNtdLosujWk9jKUWCijH/hG0RYitkRMRfubR20VtRfaoqMUL5W+o60PT+BT8f7n+8A8nHdwQAxCyOL76lvTA0d/VO4XJxKleY/aEV0KJHmRtWywY9SC/nwHUTMLWl4X6NdoPOLvfU9hG7XntUe93F1hDIq5IEHgYAymwxHy0Mja+NYoJU12UQTRpzgTJi/RL5694Q7VKeNSnCxQO04m/QJ5psWc0kwT9PiB5qB/WePxx3Wr0W08CSHfiZ4rQ6YB8oD8Qb9kRlLMgvNAV+3wQe18QUxVttrT97fPoXzXrGVc7TwaJs0Ogs2sZfFP6nXatXIKGVIb4bssGOlqGK7gZzJq8/tdTalE4Ic6oTm2UeRjDnlb3wuwn4w5g4WoXZUQpUOAlyhFfYnatVUqDvGuvkoRKfuRzitjgX43OUmcDdrfW/dTpZn0pzWKf0s/CuMf1n7H55dDkoj9bTvxzjQ/2woEPPOleOWTjl4OqI38UWpITK72SMs3ena+vP5H/zs1XV5F7+WEoTY6rVSdStPTDyr2PogaxhD9zj5wIW1ErTqREodKdXmBdMoLictO6lG2QL8QtN1ZlFOhdgvi5QRg8duLPbdQU9LwOwZIcCKxLqMHd+W+h8xDUx/VE0v05/tu0a+wgPER3Th9uSpi4Lc4MDbPGqCrH2IqMUzUVvVPw/PNUwbHuRZLjA2dTKXVBfN4D6hdvRDPX2/kHKLsAng92U+jw7afQ/b64fUvrzby6uqmA2zuPuP6VnIoL8QckWB1wet94vVotDwBGHaA94+aIz1K/Ruyd4c5ZdqgX/xSHbWedQaxT70t6X6d7aCai7mUhenoNH4MDvBuh/fvZTUGne27C1RkXbOoXoqZ26nXAaePgvBc1G8l+aSDoq/xeXgNalOTijUmPksIczyktvYm5jI6x2vLflT0ln7h+ZTLa9XGg6v9vTpfVVL/1ONFXf9LZo/+05gaJ3O851vz1MZSrXa02as1VE2+bXkVnjHm2SUBTkRvr511G6n2Rj/CHzP8u1OQtzpPMaFwnIaxjmAez84SJsng4RJ+92qdpr+9i1rwhjwWhapDzcvAgL2KBP2ZitrFn/SiX/scYy5htxT92O4GiWI4GLOXD1DnB+gn+gDzcin69022NAYo3iFjrzlqM/9guVAe64Cw+d4GiqLpipglLmEjhhC9XbwpxLqBPADQ19RB3GHM7xhh24+kU4tkHHlug54/GNEvfszBgjw/7VjUz5ue8qbXRI9Nsb/wg9cb6ckD+DnbER5IZ0q76yWA4kIujG8mjpjBMGwh8OZey7QDdFT5dC+o2havz1TRL5oqm0N+Wu4kJn3WKe1taws8/raEXdaoxb4HSUK/t3IlRuYrnd5edQeZ7qLW+7Y2p3EkB/h3gtpx4kfIYwerhSQTe5WmFmpvmPY+astDSOJJQ2pKX5jZ/Am9MlZU2kBP+VBBFk0yEi1fyd/kKU37k/Yj/5I1in8aU11Zhah93oipxQ+feW7vtpjHz7RlCQV8Bpsshqy81lJ0R29A7bsco0emFeF9cUPPblxMOFoRYmy5Rr81VKoNxfRHSBT4q5rK0cWB8KE0jPe/hFL595zC8TwPUesF8Uj7AhBDxxXyGFwwDz8z5uPxX2sSTZVSI+feuUK1nx4JDy2M2c22NiCU+Z7wsZZS+mgUF4q5B6jVctSWM0A1GS5L0ebVmHZkvfd0yOdiTohfixlnc4bCaq8dMOacUKN2azGIJwVqW22LPOQoxQuS0rWQVy8AdBl3M8iomONhm8JPLpIIiqNqSVFhjDKleoa0cBd9kdgBMf/ePr+QddlGih/lChDU6BfDUsLruzjoF9WjekZt2G5YvICvQ7UKzz8e45bEx6hHzPrPCsKbj/d/arxHcv6gv+JcQx2hz27Iw9/TAtLMRB51Ws5p8nu1yJNi1hFJE51uTjfk1e3RI/FBDh06OyDmy/33Spilpj31Zr0Dx3uF2j6+bP7e3iRVmi/+pP3ov2Suxz+NqZmYzcm+7MSYSW41jZ7THoxYn7Ywvj4OLft9BDD10CN/1vZAz9oTY3RZxiRaPC4O3QVfA+ByxpgLTFXMWVx3QCx12Ya38uWJMew2HJdn9CPEvGFeP5IrlE7rtbGeXCgdO/kK+bpDHpMHFei6Xn/BPMzmLEiOj5IUM3qBbLFDrfLz0IPvlkkP0fi2WVynPwO1k8DszoGWhTlqy/fr/YFdsV1Kvp6UBrnvnSXkIGbfTF9aSg13WaJ2ezhtXAwm8uQsCuH4WgkeSgQPSYQDWNIKtXA4lckx6WQ4VqKWv96j9q2/9gp5/GGQ6HT4pDT73hFTEe0kNjs4lHLllkK1yAwptl+VQVq1fgBTRP/2fYh+MTH8HfIkMVgcbPyB1mJWK+t/ZylGmhrp7MEoJIfJVPKtmVeSNuJnCNf2qeX2FjmWt2oD3NS3hE0Pv5EaqpgromDOYEqGOsHb+DUeb7chbH8dB3o8iD3GZox+Lxd7kF9vdYRjvd1LPJx1f69+SpUW+h96O2vSv6RnpvEPr1GkCwvv+Xd2Itx0biV9vK4G7JZLmYTXbVmTvjDRbx1H1PPmBj32L1w1kI/hgcXPnji0SswVFPGhbqPYQswtPsoE9pr/JVAP+UDaIttAJI0Ys0dQDcquiY9a5bJh/Ne0QOUv+qugPSOmru/Eo4vp1QL3I7+lMKu1lFQbowM0JRXjwR79wv2w8iGyWpNxKTBq6lHFhmSHPp0/KpXSanW0wFpO8Pe1/Xwkm5uzgOK1P7d8v+pT6lXJRsz1IKhd57VHiYY5hU9eyMOvJEHePJ41WC+WiuSP59Ijm2n3A5aJ2o2LhzxNhl8A3ueIn1/cQSNrPkdeNPoOtSPrDVpc2xVqzVhtw437GMhQlj1ixBS9zUr0i8M0vgFehiKFdVDVZJl8HWAPX/RW26E285tzBc7hKDO/G7acmCY0mFOqE+Nxonr0PNoO+G+VtOzbfintH5MGjpcGc8anT2S6VlaOmGuCmG8nPtDMELX0r+7Sck/sQbZNKYXwMmJOGr7sb66l63/q8aL9W/pRmP8wT92yuw9V0iKm6h36mQSaEzjS8JBgGi0cEuwiBqF9qRlfM/Rbyuy2geygbzDPs8ajj0D0HvttEXPRgP7I3WU5uprfTQrnR6cj+SKwoEgU5DHJjHX63YYjrB83A7WiZ6b0nhst5KtYrNUr6Lf2y1cNh0V6kWD12HRkttTOaLmVsuWZbeu0WPxGoNOjxvxdcDLoVrU24n2XL8XQJgb93KoTGGF4Q8TRm0xOb6pBcffEvvK9mHHGj2fY/+7Io4F86Ek/ewFkF7NumX/CnLDbbHZAVzCQMP7eZdKm9Qjp20c/w8Okp+Fm0oPZpE/iE7YA4mX3AyTp0DFmFHh+RM8D2AyLFwmOh7QnZlLeIL5oDeHr7MbpKZnrsK66J/Pt5VYm71zUyrxFbzVXF/08oq8Ee04fUvh+YE7RZ/QEflieCLufkIeNTViD2blLKZTcVUmN/aWGICOivu2JOWExe5zB4/mMQBh6GrlXogZxnF8Ym9/SmtbdE3NgdDYk/nwEf++drypL6h/20Gry/307tTD+N2k/63w5QFofjm1UAz7z2yXagE3nrQRm7XDiphZ6XOMs6oFS1Ibb7nyCzfu8kvh+9ynpLKuX6Gci/PzQJjWdl5YJuxNpSGAy1SDvUsy/vW2Rx37+VabZ5meDG31nJOD9p6fBsmzA3ywRc+4X/daDNRaQrjuxYNHRkjgfuYHyHKBBmumYh9XlD3mMjW/mtwePE5ghZrm+8Fnk/mYabSeTNazrey0F0z4aifQzVLy+QszpWPeonRb7BWxO+rcNDkuknb2MPJNlB+ShNL/1dLGaXMC+2R0Jl6ZjEJrUYr/hVayL+phTqPa1YUuKsxSqheOQ+W0v5kWJ+cXGGv3YsHcfYLWka311h9evhPwCUXarJRb6NlA7MDM4iLnz4fSuDWTzcjfA2xNiKvtotZjTyGCrKHj8Qx8PRMv1ChIzOkqsE73L8t99Bs6mHVu4GJ5OlJd5gmQgmDP4Q2hzMkekT9jQBi4+LDItqj2E/I1+L+tEvw3/wYD2T5X4s2b1F9coZHn+h/op7d/Sj+Kf1n7f58SDqG2PJIpM1OtTSJ/gFfpRClQ3cUh8jUQPSesk8WuFfsC+TDSMOV1p/euy1EmtyXMo9BQ/Xx7wc9Wra7ConTGoHlwm86lJIH2IGr1uFg8UVeEV8+x2kMJ1sk/JYa9hTJw/iLmmvhn0OUf/ZK9fMTpvYGIL6XDC41dFG08+mIfXHvoH+8CuJDjEC0pMY04h2kQHKXas60i9h3yEvblJ26C9kRElnqEAU8NGYo+F49CV6HTiSf6dhAfP1Uj/aw5Cy4qeMiHy7EGrHGQfUiFmfzOHtF05QGVV6Ge0OV7fcMfr2+ssZ4GkxoBIn3sQ3h9tGx8lPL9LfPfw+5eK+HZER6LK0KJfRW0cc7H/jnjyFLbuspD8tWl7pCxfFmTHu1jDSLWSbkZ9BofjtSDh6SWXpN7JBQTf8Mi4VdsGvZysCMxyQB7+7R41cd3qCPliid8fz6jNX4uvqBhpLwy6nTOSQ694kNgh+r2oRe07xPMXkLh8kdC7TYD8PUwp+h/WKLTZv2WN4h/G1GYz2UFSPqo2fms2xhzR8JnNxxT1/HjpMaYuAOnYnNp4l4n6J/tewMoMBglCZ6uRUUYeSJY7jLndN+GU3WsXVlLFiL81SYnZMVsD28uIObKbdXSxbzxA0XJpwX3uKNm06RHCpkXteFI2GnVsxwMvLQJE4mENJAq6CrJ3lktReryhX3uhVtrOmpMEs5vGSVI1awh/Pvq7g3ztqPeqkcfUaUjgFiNSvJMuoaHIGsZdsa+cuvMVbG7euQ38FnlmX7/2qK3iUxvJpui95nc9kHoRETDOHDP+Lr1DWXon5IEfXr+S9CasdtOQBd1XBpJcmh1ERiXeL71VUasyvMHo98igr7AFIhOvgYCidmbLO/LM09IK2MQP/Lz2Ik70xZ4CfPWmjb8mxvwtLSOgcyWU/DgOZfK59ZnY81vh/VORh/3SmINzb1AHOAetJ5NYqSCfiLmLECQd7eaNCbbj1sTPZ7eUQHfH87t+UJtOyp7T9Ra1LlkbF+YfPw/9L2JKlf+wN0mb/UvmJP7TfipZRVvUdnVF4rbHZ/6yHAfozOAMZlweyLP6HgBgf2LsE6M2tCTThr2qXNvA8+8pMT6gQPW9oB/bpshzwfK5hENi+sRf7sKOpPOvCWjxMWY9d1ZSv3NmsLrdawbzx5yTW94VwD1V+JViNqJ2U3VwE9i3IapCzPNuWYC/s3IWSzZqM8TgEwx1hTz0mqK2yu+uCVWm7aWYr+KS3vSbAjuYHwhsre9AYk9DP+QkDYm0h2bQmaflsNknJQuWetwTP/vuUHu2iJmThpg5vhHTTiP7km/9iEHic3qDqijQz0g55gzTl16w8us9g2mAPDo/X7aQhv5Ziv098kSm4d2y15MDCQfjB+ThOyfIJYI8fX2i31teUoo5I/Rb8F1uECtD9KbmQazl1ynQyb5cga3GeymomkYmTV4nkC23FYuGazzSyMN/ZaskJ6EfqJycL0oJR6dtGGs2dk2dWm7hoK4zKVzqkU72n8kWs1/bEfZZ4fFPU08Fr0NdAd/F/G/ylPanufPav6UfxT+Nqc5yHUjWUsnicZeIuRR8BSvrHEjBseKUHOamqH9KMaY8ZCT6kVIZrOR8RtXvpSlJfO8HZSTeyR4+yHNqjE6MKD+vDRX7R4lmXQyIVeXE+PlzBXp3+BGMzTZnPlM1h6xUPYPik5+kaCJ6njTmToadu921/tYza3K/8AwSHTLkyU70V1CMEHlwEUoQ9ZeUbNuvAcF8vWdsjGOgjm4/YXuZ4ffTS4PaypbfEK5ndctn50SnJ782wd3FMfHTTNbIhSgYc4bo+c9rxMzOtBfgLEeP+ZMAMTG6vIPMmR1ZtFJuHu3dogbj1G9ZEA0hEOv9clCjin4dvtgDfNjedMw5vy3Do5oDSW1aojZcn1pGw1ijv/VtBuvu5EnhlUkemSjBGkAdG8JrCbWpKd1+YB7MLQlmx8Ahi55HeH+iso0tb9ZTa1evwWY2J/6+vWiEvO85FOdzLXoX3FBHJJoHO8OPSGh8UXtKKZ5fFR/alidaKtY4aAH7WkmloDj2zl/E1PxPc+c17V+yj+KfxtR0WW3A9+JCihaiRi/YnpZA1ABdAMbxSF4r1wOYx0cWrxXEzFdPW9hONqc2PP3UkbQ2/wDc+iNh5tamlCnLN1goOJjPY3Mk9lubArzoUYq/TezQ5bL0wVtakRSYsp2SMvQSKO+iLpbKs5Rq+ucNq6ONMakvG046gp+n9S6V4s6+lXRZGWvw7JvP/HvMUful/RTK+ulJ8ZnPKD0S6QorBAqDRwQ6uXTjAInGa8ajStVolZIRNpIVkpD3bCBNFjkQhKKul6mImXXffsAx31sWrhvkSXvKG0i2tGq50+L1t9TPYVdsnBYV8Vcmi/nLhnzbnQnTxb5xdnl+YaW/HOSpVcDJ1jRyKJc9Xp+pX3vaBgSvLzR2JOzds0wOPvL48dog5ve+Rulsc3rAZqE4BBqvHgm7egyOBxOfz+GJPOzxQoGDtAAGw6WTiaQoGaQafp8pocqpDM8pmNYrkEJ7QZEHP40N0efRsujYOJTeeOeAFRHUnp8PasO/h6nF8g97k7T5v2Qfxfof9lPO4Ushudti/9h1g3kwUzVw5xu/DbKZVBNKMY9Xi4eIqSKhVEq6FNZuix6cob8gXgQDFG5WEZYeZjqts/YJlHfbNqDdtyNTS8y6mXlHEsNM0emglRtYWzPkmbkaayTYlhyqU31ClbZCnvmlpyf6Geq2fr4MPBJOKQf/juiLghq1Z3f8zOEwynsCmNMHcroMSwiunUfixzKS6et0Q6c2k1wSXixjJJdC7In9/tDP0aU90unMvsEhDxCTdrvWyfekICbivGoj96g69Crv7mClL5cFiKkajwJHgOpXShGfIo9LyyQCQ5/ZLZy2356czf0G0vOkadnwRJ5bu+QOdHHftMHpYyJPO1oCMZoXiX/tuKaJI47fPrbEd8dfSai7X4F/+qHfOol976MiXYDe3jYJlwXUxBoMgNgY8PmsX8jzTf58wWbro7b1fp1DyGAlUAVH1M5T0QP0slAV2CLOSGBdJNTecWBBZL7FXBAFj18rxQQ2nQwS9BLe/7+HKf1Pc+e1xb+k1sP8p3s7rxsC0WaRM/aI0e+smlYFo1j5qD0uJCVTb+JA3H4qEiXqVaeylTJw+6IgQeuoHvG4dwe0JqgdJ8lsoMNr14OrnFwpdNm3JOXdm0NyoBWLX4Axvw9TA1zZDEigjxsg36YPIWca8iC5Xw2qd+wOxoO4xIfCdMh+p4dQOEHCxP40jz5NXxarB6jtogsBYtajBtk47Fpuv62eXtRTDaYtOVLALKMn9am/AW8b9HPrczLQB1cb2HnfvQSdfe6IqigWsAhKKQ4M5NnFaokxPRkcBkis6PcSr4DIWJUkXsuo3XbnJYNVc99IgRObJZk6LuYk/YR+5j3F83vrtw5W/GZJgTUdNeJfZA6lvKwkBq8Zamc1ucCaV4hZ93kG8mnoBDG7RsxPe1WmtlWcYXO8b0j4fowp6afjHrLKxudTScjD9N72sKs+XhsUGhlJJysxJPb0JLFzdXOo5n5GONR7fH7VGVV4U5r4fA/ZmUXTNNHoYdfO0Glu8XM/vP5FnlKkP82d15b/Lf3+R+d6/NOY6to9evyFm7Xs8dx4dH7fKWB3i0MLhYTPRN41GyhoWzLurVAbym3vg6VImQTO72aQs+xcAZaroo2qL2oTO7B7OHwrtw1mJEgJs+UZxLFXot9qlJ4iOiZgwxUIPImlkzWXfWC9jh58yRSZfpzdDYzJ2pF8afulolIXTf+mjBnvN4lDnTQZwW2MrQS2xwwyG0YZjotuK/FneilpIxUncO8/xIQSGR0ppK6DuBR9aYPdradvSSph+0A/gy4F/VKnBgT8Oi4Jv95mGm2IdIZ9+LQl/9egH5NGJ4X0qxckHnLMGcnxGcA2rDcs1Mg3JdrrsgZfaWqJfQM8v9FBTHjNxWK+9R5l8rWHADLuYE4KYEOpubI7cF6ZS8B11x7ZgbaAfPo7sShREPPzyG/AS66W5D+3NWrfa7cD3of4fOqppdFlqV6ASNVOgqfJOmJcMsQsu4uZBsrNoEjbA7i1dWAwbwgl7iEwIbzKjcQc0T/ROu6+4OXvvRR+N7HxFzEla39ao1iu/1v8/W/SfqMv5mCY91TinWTp9EGXMmyl2YEFzhk9dLbeWxA8r0XLwxV6ZL7oPKBanBG4rDY6yXX9DMffNGecza6ISUP4mbjAmFGZycmXpRIkX4zteHlUSkogWYB5xTwKp/mlJ4Upe+h3zLLlp0jpqDKSK9hiX3qYPxqDLKNuD4zHUcuDvW3Q1+72gvVOQr+Tq+hH5uHwhUrVtyy+PhTksTY5grX4oR95WIgpkOoG4pMn1hhqtab35ykH1KEefvIIKbE1zCnR/lGQaJ3HAy1Onwbs79NufeQpSpQpZZBe7znh4x1zBpueAHmw2rDg1wRAfpKJMbsR+0g+MZ5fMbAaMdFZJAwPtUw2rD9A+aXircIZefr0+5zBKkJHwtv5o+S8q2eQFYsT4d/7raPVZXVCHusQk6stII9x7oD/qVKJyaM10JuWtGDNgh3xixdLydGehJA+Tsc22tONRtMRtfeqn+5bfK6Yc8ivQfG48hu8f9ZtoFf39IFtk+9JcDjgzf57mFL+1ONF0/8l9VP/NE99shHz5Andapy+lYHm8JRg60sHEsiB5JAYVRpEdpZL3L/FKbX28hZ25SRl/rafjcSw5RNkMGZt/GsjnSYl+gFzzNHP+GEDZFUZHwhWW/QDfWkBNVT0a8aXHqRw3lk18TzZAUhk5LntTeF0zlf4/RNiKnjniKnNrdxCcK95y9X+OmLM7wbYlu8tapvLeiQjFbUUJXHbKG+oTtdqUgFJEVO+qhglmRdpBZWjVoS/pnZKtYKkQIi9k/xLfzZI41xWwM/HnMSH8VrSePc8AcmeNl6fiZiathiSSbvJWCypmDPMMAHYWfmGQP/9AlEu8xVE7k/0oJE2Iy357gQmgkOCcFoPpBrrHWQOIGbJeOn+D6aOHuaMh7I2iBQYmHPS9ZFwr1LFuwb1CFs4WyRw5iP6JdmxoOquicR+llJTQ7aRB4PtVvJ3eE/JXKsAQt9BbakxzHm5TnogfLlnEJ2QStdiJkOiilodX7zTDvrlC2h18Fq4PpX+L2JK/VOPF231L+mZ+U9jSlV7BbKSJITNt1FJX1r7g/31s2/D2pAo4c+vAaG3yCS+O8w8alWpC6b1TqRQjjYDWfdlAXH4ThlfaOhnfsbzAvsqxTy8+AUemZTlE8KjmRNW7C1KQ3U3A0/WD20gG5eSKPuOQjXvchYXZkSpri472AUrxMT9UesEVZoNyUZjjGXZrKbZTqyVj70rAV+vB3I48h4x4TptvNjRgXo3VsLe/qJ2ayPEVFrxDPKRIU8sbZvTeywl4K2NHQtUHmiksMclwOWbEX5/4/Wt29sRVubTJuHCDAwyT/UdQNCiiu0WyOP7o30Ac5qgX/JH0yPmvl6iX0LtxR71taY2t49gXlqK2u+AmOouqQ1w9DLUhjPMGd9tUcPK2KI2PbWmTvyu/mBOWlWEaSuV00v6qYD6AlM3t3YI/WhrSEiTkMhoL/9nX7qtWFvU5jfUEfw6OUBmr0TvuBPmvFUi3cD6zoS2PSCPO508hzwW79R/W7ukpdwOYG+JR/xnEtV/EVPa7E9rFP+WfhTrf3oP7Yt/gJ1fkcQO+8ihpnH6gZkhpvxqlAzCbiV66KRPpciaoJ63St2BtXlJWgTKtSe7lxxDJGv4zBcEY8brhEdfIqYCOCOmClu/QUXkjMSPPZX/C1O7pYR6f6wsTmYeNyAlFvJA8uuG/4OpdmpLYbAFnZwe+hqqxyokkfoT/cnJCjG1uLgtON9zT7ivdeDPJ3YbcVnmdEUQU7vFF7Wbrxgp+RZeBCl751LkGrZH39siAqovUDtNWlMmg+TMINLHROJX+YLaSW0r2L0fGyn8Nfj7r0TbQDD/xFKUL9EPTte2D4d5ZEkwTL8OYTuqAnebI2O/DM+v8kj1X5gKwzf0ZLuANYRvNW1ZZlwobd+nGtae5ZAAQ0InzX54QNDNC4nl+5tDk/RWwiFsqPRfmLKm7QQKfY7PJ40sg7a3Zw37dr1tg+UGMTVlYu+R3BYtc9exQ6PidgW3krzWf7zDkRz2yINZ6Z2k6OkknN7G3ROs3kBMbalS/kVMzbU/7aE1/yW1Hv80ppwDFetiJ9RWbc6H/8KUa7/2Lbinn054aczg+GgSxsgUtYtSdw7siiRhoVrFNSGXDoBRPWKRFXOZ3tITfnObOG3YNxhz/tupIV+0CYu3g1zT6/qjgGW8UVt6Wwvd9uu0gDCcJowHuQw0kdT2vzCFTho0cr63OpTTED3QS/iR9ay9A4mOLvM7Y40xO9AKIe9tMKZjolNH8gtwU8RUONIxJUVBfQh+DvJQLHo5m+ckgnWtbKUgWeND1b8wApfKmEXuHLWV/jlV6PEFps4N/v6+kY3/h7s3aVdU67Z1f5AFUTErknQySTuJSs0UFPMM9Nffhs4ZK9b59t1RiTg37heV9bicCsJ4e2ttMBIO2R7HyVMZJ1r/OfBZfYZ6EbYfoVWPe39CEcxlMXmuxhVORlqx62y1ONSbvCO9T0Oe3iA1Y6O9O2mtDryhtVego7m86dIpT/a87szmeH8Pbzs6ZQt8PteESJ+xRrue2eWoVyVx7Cmtm/ZaZBmub8MmHuhkUam2Rxz4W3hXoaVX2us63bPlP92YN43XjZqududZuqzz2tq0tEYmXthJBo4QnV+oaX+OqX7/V30Uyl8yjuJ391Hc9jfkjcMuipNca1na8+ZU7DZv8ONvpnav4Z3DSBsXSbpquxoQMpHB/SkFe7eTU+yf4M3au0iYlI+dpanuYvthihshmHqdh1NeND0wp7wSTeutY4H90ckTwpOIaq1noCeQ/TFNNvfipFEGpiSpCSbMiwzvwtTieVF60LEdFKYTOcgLi8Uojo73KKeWXz/fempaPJbnlGpR7MzZgE7F0WJXJUR5F96rKU2EiSEYO+3VpBg14WFDh/lZkdM6HXmSckKxt4YO6EG2ZHNyMaDDIZhS3WuHGS2aYtuHzr6Zkm6sQye9jUX31D3zzD7M42Qoti1tJQyWbLS3Wr1KO5iqXmWLg8kUNWseaa52NaQ166lsCmE727RoMkpWHBqwbOPesKNpB22xYM3MtIL7IzAVB8UT3lrA/UnbiasN42nG2qM7EoIBxRql+krndTdO4/iWwScoFO9ZOtwcIUy96EanTWvPyFXwloFgtDTBEc4sFS2niIrN/k8yNRR+NX9K/Vv6/X6zTvWtnc/BbhQUk/kgZk1rmWBqfvaIO/4LdboaZpz4uKvj825X65T1xVRI18mS1gJ0ZC54SC9IX6zl6XTLZji26qc4yPj2zbI4ERdoE8dKWGrbtfRiOVgjr+k7XSM5FE68PK7DYrJbq6izZZ3hdw0zDhdzMOXenD3PKraKODy2ltpzTkemc1r3gbhg6tbvWpxuN0qcWNV2p4kLc/bFlKmBqaOS9fD5MC7GywvykDGRYjY6dzuOAv95o1TqLpDXdC5iLUWbXxRo02rzYtTjKLii/nRx5nXSDYTkNUvgrc5Xl42zW/fLrRWLZMtacXTbTWnSiHYudFJcsP/akBBd13JOtjY9cjSdh8V4fSuWWnczWLNTDc0iHD/CispTK+K1sE6KCfiwtFYezFm11lqMyiPL1BCOe550sgB5tV/k2lhCXpMjYVSEi20s0+M6kngGZ1yMrTI5aeuYdjxaXhwhEN3XiWgzTHmeR8izfvtgIeYdz+xmd+TJQXPv/jmmOkL7V2NoqffPv/8mndLzssdps28LEyGONO1aiCVTvneFcNt4VbTsg4n01PCL+KrEN218HBrw+8NJHC5NA8l9P73wqonUmyjSpqWNc2fDcg6mAvmJjN/uUsXhrfBokrW3Sy1rZ08eJakXh9vXWCY5K6Y8n4kuTfqXTaptpeuG3dHQpLAxqiqCugT1HtlKPDEUwdXODfHArszIa+I1WpL2dNqc+v0BBdQKU02YUsoKmKJwrVVMt2Kw5UU18Cm5NpOhdt+XEXuzDer8+aGcqNMdmhw0YyceD5pqvX76dM5KG0yFfQVMkeMkHPdmuD5mFFsaeYXDcmaDqf0y1MjY5jZHzVZYxOIpOmlCJixYGW+oCNcPeUnULWOejfduPF6dtvV6iVfkpaEI5vMVdPJgdBWeXAYBTbSjsNMOVb27B9UPHe5pOSSzG0RcT6kSxq2hukQeFKCDcjUqgutTHdIxXT546l3DOF6U+Lw9R02yvJNTBI2hmtMJ/pbHxXocT9ov5LmzFJ94tDg6FM5v+h8c79dpib/yftpf0kdBv5mpiSfOOKIrXMYTBUxbSscHS3qBjOss4cdnqyvq5Hpsok1YqqW1S9bZPJUTCg3hwLTe13PZexc1nrSK4KZFlpmzvowtilT5KZNjlR5PJEeniZ3nLa21iqGD04lXj2Jroc1MJgPWpAWOf54HS20fH5HhX0Og5I6qG8Xb/pa1l/8UuOqGlrZr1yNxQ9dCm7XBVBKXqMMnoyQuivKkNUxpyr5ZgSk5qVyqQlPhWLB1YVLpcaol7SKsvdVIiOr1KCjzjifogEdx/JBkeDsznrGbng0KH+F7tu+2ZPcSUjzpTTc7bbNfOOxtLZ3C7gA1I2oNrpwcO6N4vLnkidaaXmfsn3IqOGzKKbnzy53dq6EJybUr37Tp+Lhk51EZQpgPwhMNRsWe035mCPF2hDPLuqgJtgamQveEF2oRPVi/lTi/RMwrrauCSadzR55crOEjMlMLORmJdpG0RdS09HXcstzaQ4euC3VJJ4+2vCpnXhELhzjRRrF5ZO+R2cWfZqrd/4X36/0t61HQb/Z+r5164ZGyFykKy1tF7hWB2gjWbhwNFvAOncWrzWoQN+Lw1Ja62kEdaiwb17HAStVxKW6rc5bqZ5/hJhjsyAwGGSujCHmhrJBHbrx1mex1R+BGs+nSSxNKdraeK3yYEi+rPqvjqB3zpeO4REK2ZlIGRsHNHuc0XbYzVp/GlkLx9XDJ9cyCXaTtmPvpK6VX0jmyfXe3ceiGTouShTRhs1/h82qr0mg63XSZ/K1YRBcx1LSgEQTsGekIGb7/zClJpzJPdtSK2Rt5SzpkQcoj/axDpzd8oqWzubL7PLWEYJ8Gieb3Ypu1qa4THPJGprwSVE5lqyGEI+HG1JaKlP1DRried3jPnr26sL2XOkJkB96QOqPa25l31IzJOcRxDZI40rp94l3oteh4FSZsqHPo3KUboL31wxtLraIl1CuMyTTvxHM256cR8aDxatH5iMrGu4dCk3Irpdqjs9jwaLqBDr2Zih27BRepq0JcTsBk8ij37FpLu+DebK/9QaY6w1/0+/WEv6SP4ncztfV6F5Zmyl6ISu4uaSjSlb3G0qXg5Kg7WimzM6vLziWOhplTe7ETsRdmY+hEMHGpNW1P2ZLbaPPJeZrTlgQwUYQmdEWWu2Tz3mXfGewpsqzziRZa9qjn+bpCML8mLTJGisLy0dlR4K6mCZnTxYpHl74Rc3QGU1GeL1k9T2KKRo9eSqMzFEC7khWHxjlKaRk+M3buzbgIO4l5o7U9GH+YCh4JmLrstR7beWcnRPR8pJTkos/WZjqKQ/8S5jQchU82tsetENwn6Y1sMZiyOayZ8kPe0X6bnphMWLvo6fdP5JzNEftjVROirJcPKbNXL7aaz5MQbE/i7cOUkYGpUG/Ae/p+umdz097FQeacXRq7g5StvB5je7XA1NCcPVluXg9F1J2eWtSQrhOmwYyKIEnB1MEaXtgdl0UcCMteQtkWTFrSbkSB425bNPbtEvfDewjBUbvsSOvH0Hl1DWZG821KgtQ+sZd0qzgIJ25Fl/Vix/J0XM9F6ez+4JzETrf9i/X9eq2/ZF+P3+390sbKZN3dj4vA7LVSukfChXVKHSFyZ9sl9buWyN6ksRD4tjVrplyVfW8Ciz93DxaFqNL1esZhER2kYkdz4bpiaxFATdZljgy+4Qi65oyJb3cd91xz7ixfFbfg1NZatGreFNbsYVxAp8ilbRwvedTrGRQse/BOqyf8v9c+uzE7t/2J+jm8ja42wKw9eSXkebxhfVy4xI8WaST5YswqmIoDPalkSstFh719EMOrtvoVnWovavm+JSCvKEsqjFaX/UANwYiipSQG5oTl8VmPufPkJa297MrWaRXGUT2OgqaJaLEVyJoQnM48JO3VhQ4EYUrcDmMX8SsDE51MFYKuB6aEdHpivetFcdhs7XJq5PCqzm2HvOZMlZx80MluacNLD1XtRqdplrAjTikOV2ZZkZHQhbWFE8bQbeTPxlkEk7cc53+5bisqvM2eVYlyCpTlYUnVBj5BfyzsOKxXKaPQt+5s21ZOPD9YFsm+U7DfDm3CVfujTPXEX4yh7bX/krkev5sp+9Lq4x5PkGlPbdWiRD2eWT7hNWs96EA3SWPknWcgRPooQWtZDRW2l8k4jg7ziUbze/xiR+vbcXC9PbvUPhZLeEE2i8iScniXjdBhST06Qth01ITuBIf0Yaolog3FwuLCpuQ4cSR1Ubd7g2DB8ranC3ztwjsJuTlmbYy6G16rWKaqmoKhiWgWgSK8XJLHix7LQw9taDNGvnkzJadgKjrssiFZF2HBvnIcUXj0rSHpt6PLkuxaQmSKSoo2nOhst0KrnqOnVOQVOJ5PJzCFPAUv+HSgw7psUVCN8PveTKlWUyvCoVU/kz5lTdSY3KUwq/sB82IxYadcgyn9jjzH2TVi6u7hVQdLhSk9Xaes6hvUDEUH0yIw49FYdWLGKSfUGExj1vtTosA8ljdaqmbIzsVCPjxbT3jzVTllyZxbRXA5I++extxkjxcR/n6inqjriWuW8jnuR3YGU09zp7DfW3AR7MUdvClcJRsa2xRc4t0fnOvR6fd+MTap1/np338TU1RUqPjtoF51rPtM6WksTuycGX78noKBjjc02X2dkHnHSZTTITwpbB5HY4rY6Mh00eMjO8+oHgs0weddYbFgqe2ZFG386kYLF3V+BFqLcHFE/pCDBep+/+UIQRXvTrTfx/XKFBfUXVsLLWoEzoK9cfebqYVZ+uysZyMhbE8jl67doO4DaYHZdqG6pOuDO3v1eL9QlquUJpEQs+2UBkXLBEwd50XEbm+uC8Gie3KpkBcuuzsDbTKfQF3oEbfgBc96Ebkit6gQKQFjJ+Slw5NT6swoYOMh6hS1mtCdQj6abMg9LQ6RxFBDts6NNX2P67ee5ktyhOmYR8ZaLaLrCqRtrwubbTXF5wsCY8sEzOnhEr+v83omJMnSmanfNHH+I9SUevFSdoQETB7E7ETJKrPYuzxhp58reNHJ+DhFtZvC+/a70YmO99ua7dsYNapzfcJbrmqfYE6gQ5Merk/DC57snqfwerfBi0nel1tWtuaoCEYKfMKfY2ow/MXYpJ74X8pUvu0+WVKGJgWbNu6Jb4MRKQdTqGu4B35bJjY7MepaPNrKZMyWMtTKTAReJu0hXbRgh0zswuvxOOSfmGInk280u5nwPuMu3m+G+YnOAbyM06jgLQO1daKDdt0gs69MIbqpyCdp/XzJO4l6Efa6OdNjUThsrCejOLKEDfJFVfcrXurnT9oGuup3BeiqJCMfgRKXonUZsnkvdSGyWlmXglcWsJWOoStT4yQj3wUO+08VutFrhwm1WgHyXbDQiqC5AxPvdWjNzQmObB2CqWRPHitKS6vnCGYtSrSryVJT1OjDVHcoIS89AgNMJrlFm0UMNb+BqVBb4XUqTsFEvfhNdA5xPuIthg4KM5zfLd8wTfZXOALzZghB01ASco9BxF5nrAr4v8GJlH2gM9lXMGrN8PvyFbzlmym2TeiSsqwSFLeTXQT2CzXsqmQrNrrJqO5TgY5nVnaDjhFqGqrcifJetmEzUEdF1AmSPzguXRR+tcZLT/xL1sz83UypzbRkY/9Em1gI9Tjsg3RgtXRtIbIN6MItrecQWtoo5liDNzJORZP1ezuBV1HGXUqKYsumboChRvy06DiN5+xsnbov/FHBi0yFA7t133F08dFmGx3xzJZyhtf0Ny3UXUam9l8pGFlu637CzJyznYEp3qRgqrouRuzf4hFFnU14+jDlK2d4oS5v0YYT88j0kuDtnHWlkTi5guxmCSazFhi4zBcey35MQjT2jl1aW6bN5nUIXdHrcfOVPzgzvgzvG2r9PMusnwkva6bwNnR6L4FB/0lxMLXhxXiXGawOulrM7X0FxlQBDuumgpFCkIYkUpCwNVypMYeNHOcjxiYrFo4fbBj56H4zE+SfMXTxzdRteMzxfmZQuCuUeu5H7fVqnfow1VhJKo8GB5WCiQjdLZUY3hKHoPByUHcUvpbM6hgMhVM/z2k9NheszRk1JhZfGo3d4MIeoaZF4Ro1RPFwvfWnhBq18JLbH2SqJf6qj6L7l6yZ+buZuhhWyV5SjxtQ1KdGVgSm7I2N/OJPti5V5qDJ0mNg1fOJlN2HKXv9SCiKA71F2jFGvtEUMLR+PWVqFtAZeW0bBe8e8CrTxXHHevtuFIHgwssN1tMjK8YO+eF83y3JuNbjClYJdLIdoo0uMpqxORf1OLC6qMtqhjpvt+v5RovgmdNULNfIAydgkGQq2gzTkf3+EN5x7LNM/uXK7N0fdR9DK6vIMeD1LDms+9HG0xY9c8lmPRChi+vnxqXZXjywkeqqEE3hHql1GCD/jE4aUseTmZYzacTOosT7zhxtvHSnOrxkux571MorGszhRZ15D96uD4pJnOKX0WEFBrp3MHXMwJTVDMFkg4MbFYNBzKoawFtufRyfpEHGWpboRUAb6PQippC9V6TGkdcpczJ3A+QhdasgJepli0hB3nszxZcdvLh4tjx2CxternKhq/sNwTsrLmrQ4LjVaO8M4OWVFq4X8q5Lk4aUgVERNah1SXZ/kKl271fPp3p/yZqZ2m/uS3eV0wMO74Q6eYgUmRZncc+qM7Lh1cYvi+bFFRk6bVlx0HmEyOxV3GS1e0mQ2e/tilpXGEVtItUMbZGXliWYGp1HYGjflHPqiIuCJRnM8tSBDgSd4Miev4S3tFbaEu8La9b3IZiEdawoIyllb9DR41Cz2KU4Rpv0jmE9NnaNvPZmys9yQ+CpCy+6y8rDz0ztm8eA/SaYCu0Ebfz6mjpsDhltOm6bFenTwYhV4WUWgbOp17uQ6/GFO0mNg24ltShtDkJW5R9MjfaSxXryUONQukg7alqxziOYFZy/LrdodA5WrEwFTQh0Rao+TPm8VCnChQPjQmywBRNN7FbSiZoC8p7/9MCUukJ+nJGDz8/wOnBk6HTVGTArFZgK1QOYgo2QWB1lssCWlt3IG0nwel3HrOfSvJZ0rFKXpReBkcsCujrYiXNWhmAqUKaqTJ4jQMeHT1xfa4jjKS0xY2vVsupx73+Uqc6v1njp9Ts/Bvz9fzuO4jczZerJ/Yspt57b0L1fd+xVhh1HnXak0bBYDFl3K4si44Y2bXTNBlNrEwvBfD6+0e5RZkzdJrxjqYLJmUkpu6b1zdRkUI9TN/D9fL6Ckfe+HqPJGN7ycNVSmpTXNZMaGfV6dmCq0x9M2Tx3dPow1XICg001hE5GD3gXT0Re+IkpmYo921IfOrZrwnsJ0ZHZcX7oVDaf2uz0AoKuuseK0lKAl/QrMw6bGdpYUsG7SvOBIrATQAeGHTFEmz9qqCEI9+TNwJR1u6sUbkfljpY58o13K3GgfQydariDJZP+1IpokqPNb49m9MVUeAdTRvbNVLSRshO16RixNXXw+1wXXnk2EZfIqyNNCP0gb9G5KQYfpgJxAqYuLTDl5GtZgBEvT7QYgkn3YplFaCvbZb2XkMOo8/j94hxJN21d4RPuNmrMyXihRkrXI5vdh1GExRXecrorUMNmD+Qr6ZD8wbkeYrf1K+/3t6xH8bt1SunJN9T1rS7wOa/HYc/A1KhngqljC21Wl8CUZpbw76/BMyFDvOJ1lcYFd7vt0xdTWQNMySG8ixhDZ/y9acRh4Ms76kzjLavhXhdCrY/M7l/gLd1xbAuBmiYJiSYYsTT+1im7XtlRmf5gSivB1KgeQxuK3vObqfMKzM77SvfDlG51wZy6BlNvnXKXNVO3HZgy5tMRI8x8MyVLR4tH+xL57eI/v5hSN31FCPVSulFsi2ByfYQOvZlSPclkdX5XhEDooY1fb47G9vWBrywJ51t0wYRWlloRnmR4u+0A3s3wlvi+7gpMPQgMukccnztBsPswpds28tpbp0pjsfgwFUSZXJ8vmNIfIRjedLIlmf1tM6i6K7kI7gKYnlRiwl6sQWfnHKWUmifUjAZ0Olz34JXfTOmn0f8bU26Vrdk93ayCX/ofZar3qzVeeoO/ZByF9pvz1HjXvfGosflmKltBVzyXbPhv7VVnbOqzIt9MgZU+MvWxZsyLYMl4ux/vqNecrlk5dKFz4Ubu0jirmZDAFA8b+ZImBKZM3oGpc6/eSrQNBqQ0soVQGtdrI0vTFauuB+/YyKsb9X1xAq/WRt0+dGXkAZR0drdBPZd+FTLyV7xkoz8z4kCdganFMd6xJYhgqrHKulQ+Cp8t5ClirwXdkA0wZVY+Mn+0nN7Idgqz3qPAJNYeaGOHFvKg0xSVIhpI8G4bH0yNuGbqooCp/m7wxVSknbOc+l3ziynu1v1s0+VxwcbmrsXsSNCRbiyFLAtgKuh6wfDDlLYPkMfKDEyxU4RsTXQNNaCP/PlmSrtbYKrpVxV1L1efvUsAJt9M5dt1M+g7S7mAEcXn83pMLulqXRPybUq8wNlKVhs1p3mSLXp0s5SltQVmyg6uD0nFAedzxf1YjXC8bQ6vqY5PVszruPUH100S+91feb+h9I/5+2/SqbNc3dh+reodLKWqS+cR8o++1m0Kih106s2UNLiaQjiaPZlEJx6wMvDiOHoIev5hSk36RhxNGJ+PjNq7tcBUEN3BVPvooM0uN3oRvs6MOqlke7yu+0AarZ1LpgNGpLsPnetw/sWUJoCpKLLQRsYCmJK4ZmpfZ+yfmPLPmy7OMtghL7SR995MbfpgynBqppC1bnSfxxZLD1+Fd0zAVCxmJrznwRCizg1edZoHG1a5oxRh6pc3Oq+FgC2nZurwZIsEd2Cwq93ACKLTkmYyaWDkRkWkbvlGjW62wN9ftTgUymxH3hE65dsLpeBwBab25TdTYeRD59QMOuUUBnTKu4Twyk3ojdkg5LdLvX7F2PhmiicHMBWp80Yw7C3kmEElrvduEX2YCi/rehzJ0Rrh9wpgKpzCoWvD6ZTJ1i3cj/2zCx+wgI53Lqh5i3rcR+qay3pfEAt0b5M/OH9KHAx+1Uch/TMs/b+qj8JZ8oX1+xJMGRkjT4Rwde5JHgnRVHgOySqlPnu9E7zGfQSdMg2hz4hHMQWr7T6n88v80ineVMgDjiFMmDYGXr91qh2YG5YXNVODGXSnrZi7+pmjHYcLteXSMcY9futUdKj4RGEHTCmXNrzUW6feTKmqD+/5ZkqS8PeSOQbD62PYInFBxYepyPWCLiUTMKUuH6j7uxbyy5sp8+apRRS55o2eC+QbJ9vCaxYL1O3zTso/TAXbJnRGjARmrXuEt9tuwNR1B6Ys8d9M+Vk96nCs1OtNJNCZkXEBg8sMTBUSdMpZgamPTo2ngcZu5n8z1S2nIStDMBTcezL+e6A5vLSq1fOp+Isp5QSmItnA8Wg7GQZlAaaiRIVOlsMCTD2bJn2Ykre5xVpYoaaIYl2zrHjKnlyPhzzoqDm6M93Bm9Z5uT/D8dSWhOs33loUNJQ/yVRXEH71fEr+Z3Hn/0/nT/1u7yfmyfXDVNAI5BYZHrya1ldHQhAXYCqcD3rsto71842e4pJoi19MfXTqzZQ8bX8zdVbLCUu2rgtR0pDTD1PSLtPjKEtlmew2dMUuFDsOUnlnfZgaPe23zsknGtvCmP1NC3XbT8FUZwGv5ZsumFrU/VbDq7RgKYwMKKIBpqKmiDzUqtceWzSCFq2NzPti6lH3kyXz2GTn7KpxFF7FE6VXU2fvtIbXHParIc2lQc5+96XEQXsNBp/N0mcqa6YmT7TRMq11KrhCxxYzaUmnpURsrY4UR+c8P1FzByZGjbNGoV7nJd+RYNLmC3zfmykvBlPaCjoZ5g/ozpspZytr8Yepcm7O2XGbWhwpa/lGl0vhsXn+wVRb9Qc/M9XMpxGPsgG862WlMg3mLnR3fgUjzhHXa+uaE3aeikXRaqy0Pkz5z3q9wOkp79J9ICzYDRf1uBcp+YN7EHRbnV/1USj/DPf7n5r+/2+ZMqThBV5k9s3UW6fkxQ+d2kZCj+3H3oy5fYJOTKNrn52xFAkfpgKfViztBTB0Z3zeXJdj1gc6GLvcwdSYKGetWIOpyQmZ/a1Tb6Z4miXIawdxwcrcqhkpq13tvfB5u1XPc/3BlNxzkefkJVqKuMXfmwmj7vbaz4quplR8MdVdSS3iLZjy73fogKGBEfMFpswdmArD4l9MRZMZmBocy4xVAlOR5Acnkrbwfsr+SEUwV6BTb6bU/Q26cxuBKaMY0JdODaXqRHtZmiPvHUiIpDV0qNgOGCcHnQq7DZxP6+gQy2ntPY9rMLWJA0YybUDXPLNmenycsVIoqCHPFXS6eOH8pb2PfLeeSClJc7sXtCDxxKmK43u7IITO9OBd7aHqUkcZfjN1HecydaXBhO2tBK9+a+H6xBJqmFXuwVQnRV4upuWCKZ+DqVEj+YPzp7rt7i/W9+spf8leOb+bKYVOZ3aXYz0OinXdj6WYW7bc5qgItAIZV4uOXTaLrRkHs3RTMxX0mDqDqAg6zXFKo169zo9Q6ULYyPKK5PUxYVsgvB67VUqttbhmui11CmiKuv06Hbc8unfBbMffaXTcCl9MBc0MTN1e5RdT0ehYIc9didhTbXhP8brR6HUpkT9ONr7/vg8r6k+uW/YaJdrI/lZWpDYz92emlAe83pspDhdg6kYS8s16icy+rOu2d8XP/jB18Ep4tz50yvMOhLwW1hNudwN4z+qqxPy0MtSIUiRWp3volF7yjpzrYMbeeA9dO9XermeLAfvyXInD9R1M7SQwZU08FTrYDFLorBn8B1NaZ6hRNBri9y/7C5dHOw9MxgaYOmztftCcpJLwYSrKnX8xdd0sDTB+gC6FrRK6KKAmjaIGfEUBS0gbMgt43wLeW5jC23fFBXTVG+P94VL7k0x1+r/YI7un/i19FH+CKXOa1OMW7sgH/zDFcoSM6zYLka1TgUzcsOD9zMm0x7LS+2aq1DMwpTxwz95MrS9FwppBehEptzyB9wJTansOL7Y+ZN2fmUqWLfnDFPVMMFVK+Y60eZmw3xKQ+VfTb6bo6NR9JItQo/v2+M3UuG4zj+j4L6aOnXqMrAOmokELXuzNlHRwVQpDOn4xZRzTfzGl+0+Fough7T7eT5rWOvVmaueCKb0BpqI8BVO7gaB+mApeDF2RpOuMJdqREHITOtR7CP4XU//olBaCKZAs/cwUpyJ0Y36OU/aXPTDVvuH39ybTL6aixr5MyOv7/UA810wNQhx/mRKz1GzDu87tl0unRqJ/mAp39Th84yjCO3tDkGS3wtuHKeWx1eMPU0VZz2m8RmDqMdD+4JzEelv5XzBFf8s4it/M1EDk089MyWMJ+affGMVRaws/Pp5nIhvbjUnRs4M2/dYp7fWK4ug5GCcfnfJO93odIYl/ZoqnSzAVv4Q1O8MJdOM4CbpkytmW3aqDvBYNhCGJnaIeH6iBkWPJ+Ycp5wqmWBNRd636yY5UQac+TF39Am24Z4DhkfC80dYvNqxPH/CGqptVNFfBlN28Q+fiVpDT6VGPQV04YIqL6Y5GB1Fjq0rgHdsmmMqyGOeXl2DqrVOWWo+Dl6BTUbMeq5Sn3zr1fzLFMx8MvJmSn1sqot4D+Wc3B1N6Y64Qhw2poqXjqCzzD6ZsE0zpRhde8T6px02k4pSduAvGXJe/mFJ2Lph8jcHU2/s9ZTAVLRXo3CGAt7R7Qv18bqRaH51y94UpRM8C1/etU2T9YGrs0PbDFO5fVX2Y8ptsxtFm/keZ6rV/5f3+kvUoftp+6vcwVUjaCbrEOkWiW6//cBNzdhb9URxUEZg6RFORabo2KeiNn2BqI3TZc+9RzM0RmErCBZgKbmjjfomM/WZKKtVvnRKa5YoVqWaqMqQuLU4xmC3bI4HDeTGk4yvDPVZqrzgN5JyW6jVha/teg6lmKqUfTMmXp0ynS/bFFD+jb6ZGxr3uQxkGt49OWcuaqWMCnVoaYMpMbUX4P5kK/EPV+jDlHx8KBa6X5bSeXD0eNQ+E6/GUhh/v564vSr2nd5AQxaXKhpMTBUEm78g1s5SV0wZM2T68WWD8mymnAFOWX+tk4wGmXpeBz1Zc65K3R/6sdOdLpz5M+f3YYSp+6FSqGl9MBfNN+cWUfKzHPF9mkYXrecPvea7w+99MFSK8t1H14CsUwvUZISHi73O93lakniewCGZseAGYSnraH9yDoNsXf+H9+sLfMY5CEX6zTq3V6vjF1GOYn+jQKnMmrzei8PSs9/60gw7q7AL+faXXOrUBY0rvGFFgT1ER30y5nSt0blbPl+r5i5hVT4HXUIfMJKyhY4Y6hu6o+wxtSDahK+3nqAiDXtz9MEWkginzUS1JuBzxlwymIsmElzmJkso6W2gjb6aK7RS6QLUOps/niZ6PIGfNudZzSVwJzs5eOGzC+8VhM4FOvZlCsVcKDgZmTlXnSGw3WBciZYe6vZWkFWuNuyyEkwZ0Rl1fwWS7ZmqgQKfG7kD7MBXNIKQUBVeVPWupCqHkVjnNJHg3Xa6Xz9NWaPO7R+mxXICpYL0CU7EIprQRmIpm9yyhxVrwULNayF9pAqbfOqU1OtAtXuT5h6m3TvFRB1OjrdoNGspEKqIm4/WbKWP2gHe1u1uNJrz8YoqvL1zf3gDXX7504SvOwuZEU0NEzTksNSF097g/pT1I2enbJoV9kf7gPN/u4FdrvPT/kvUofjtTb50iJ/jWqf+RKSVcGkKotOtnpLVO+dYOTPWMPdO5HgftaudvptqHaczOUgZTj3qmFUzKkh09AVPuOPhiyu9f4S39lLrUNVA3f2Iqm4Apq/2q29yx/GLKP5pmzGKfh7Tx0YYtG8yCdDA1m5g5u+0b2lR+C76Y0u53jT5MjV/fTAWB8M2UZ7tg8qSjTb+ZsqybLAT5HUwdDsd/MTWqwJRhgan3Gi+0uR4Vlkfrb6akQTD9MMV3D94wmIMpJ5zh+zQPTFFQ65TqKAI/GgGTPIFO/S9MWWrgsJM58JrhPmPazppi0El/MFVNhYBN4wKdfXu/up+HvX5qxkEYSV9M2cuOCZ0swFTD/h+YslMTTAmH4k8yNRz+YmxSv/V3zPX47UzdtsmBNdnRhMgZ1H0E1jFjU+6OiFeKUhE/zDZ7+rQeE7uDTojnQmRJW4YCn9ptlwKv7kuumQp39frgb6a047+Zsu0Id37dKivSTlL+YSpwRWpR6ptgZCTDK1ZNTkn0i+jDVBiLWZdGGZiyq3p+1mNUDeFCacryvKFT0JLDL6bM5gVtyh1KJ7L6U5tpWTOV7epnpkagfZiKgov4M1MfnaKDuGR/fZGL8LyCd7ObRzC5OqhCdFXg/d5MSZ1LPS68KzFJQqF8dCoaDXn5xZS4hE4172CuX3vHN1PRdVje6CKYCkvDmqnhCp/vvN+vmWKK5YoWu+mELe9JBSdXeUmrg4nzz2x4zf0+cCnu9TtBea2ZkiswpplHn5XGGUzZnZf8YUrrTaHjzgYMT50gYm3SNlAjUBZJMuoauVtoQmDtZVyvl4Dr3ddQI2e74g/One+1Wr9Y36//l6xH8duZivvW/memqvyaw6V1LCEa55sbbQ7SF1PRKAlrpszOh6moRXuXZjthjsx80InbjWpHjwPuqZxIeF1dK5eiS7ZgjeEa+ViPab0fwayvbEd4RwdTJ9WZsX2Tat14fDOl32qd6k/BVK8/QBve6mgjy7k8pGg8mLK1GoCpU/lEXgrLjKX0DKYui/JEkzWYku53MHlpganhy9HQekc1U/Yxp81rCkYfJpjPo/xGLbWEjqpHuV6zBjpTGgXyTFIzVWyQ/9R0gKRzPoOp6xTe7z6dymyqc7UIehecrzwRwMRyhtTXG+L9oAnvKG9mYHTtfjNl9mudJA9M0atmav2Arv3DVL1JahFK8+qLqVH+b6YGVSLBSzN0LnYW3oepcK5HMjnQcrbVCHn3KeP6BmWMb0YpE6Jyi+uzt8GUlc3/xZQ8IjDl0h9lqi3+yvt1/un26/439VEcJzKYaptaEVY2mJhyln2YCmcVMu5gJLTYkcZGEbYLeK9pNegwPcdhERSCbpEkl2CKdmDI8PiLKbXdrOcTLb6ZslIfbdwp6vF3NVOKthkhzb/iG3XH8CJaOdTjKF/LyOB+FkJXXsj8WxFe8WKAKaMHpng/4+4XU0UXXvW6UnI67QVUbzqhTvec7EQDI7ZZbtZMORqY6jwcgm5YShz6KphKjcW/mDKMYvFhKuIlmIr9Ap/XD2oRTZ/wUm+mjBhMRUMTR3Ky+IupqOznKc364hdT4XElJbSfwDt6rRRMiUswNV+YMjti3UdiD0sXClS48LIlfl/6knH8pTNmRcDrelGBlARbGrG3HuF4VRtMrZVX+8NUVMjSl06pl70u8GUMnVKCpfphKkozHG9fmPX6G0/cL38b5iT4te/I03o+mIa8vPcXE/a0Yb1+4rb4g+tR9Dq9X4xN6ot/x5qZSus3MzVQut9M9RbyN1NKPSbzzRTtwdSomRjxN1NZm62tH8bRutI1Gp0K6Ey+r+cDNeT8w5QrN/7FFI0DeJ2eBm9yW0zXrFEGnbLiuPowpXIDTHGjSqjRWYTshvWaJu0jmJoj1vDoqH0z5a2gC/JDhK6K980XU/bmgHzwZuq+BVP+8gamxgmYquZgihwwBcd5XNK1GSsfpqL+E22s81r8r0yJrqh+mAo9MXNpWIApTZmpRbh34NW89XHMbplA1zY3MMcqmHJMMMXXG3TzzRS17XqM7hKf79d9/VZ4p/e6TDdadGnM/gWvo2n/myllCaaCQP9mqrmOJdSgAEz6Uuaztyl0IbJbzyENTUthSwvgjaMS3nc9db6YitoRas7Cz9asrKdaHBYxambQiaGL7SaY6kb0J5kSh78Ym9QX/449CH47U/69tWP9Qbjmpz4y8qVb793ZfYGpUaWcKLlfkSR6MZjavNCm30y5AQIwX5q6TL1bvW7reAuGpktk9qvvhB+diswrWxTZU+St3AEjSRzc6Fqvoe9ZM0tgPaQbnUIRn2/3oTtvpiIbOmVINVOjKZiyHwOZ3Rmh7j7SvPUzU2+duj4Xa/bdPer05BrsSIyCEVvODflkqwUpTeeOymSaCgX+C0yNVAf5RpbhHQ/1OrPHB85Py/ZgqhgiD72Z8sQ9mHKUb6Zk5QzdqabBF1PeYAKm1FmV0vyw+DdTB3hHa53KcbAeljsaCbVOlfCeQeaCqdshc6FLV4rDrlx96ZTF9Wuzl0PnZmK9F5EFrzkf43in2UUInhaYiqwysOr9OTw4zI0O3ROULrXmlcyG76LmNCVcX/U1CNl5lPXcDhXXp23j+siLsRZHKsHbv3VKi+t1fnd58QfXeOn1Wr/qo+j+WOKFlP+mPDXa5Du2Sw06lV24jrXOir1DZcWRnj1PtBodBTa7Ee6RtpW7JHYD6NYaPESi0/5iyrIzrfgw5b6gU+Z9qBWR4MgWPeu1iD9MlVvoyHhBK5ades83KoUTWedyyuYE+Yit+7dOqf0n6vjKBFNXQ/wXU/rzOOF65YwiHCyU5Yep0bhAfmg50o7OzcBi+/5vpkwLTLE/n/7MVCjLYCq163EFl52M37OEdxMnmc3Oea/Gkfms58LXTI2uJ+iOYqKN98iU2GwnahyMe3LyYco7xGBMQKmhfR9M6U8wxeESOvVmynyMlPjDlPlYgDn3SBQgu57oeTwm7Ozqfsb1DN+ntMGUNLPqOYhjyaJZ7/AKmkrRLDw7wOtNGXjs+5lehP3tpkudZheMezZ+v9PE7x8cwJSeP76ZUtQiY2cJpgL8hJwqG7poyx28zyX9wTVekAN/MX+q3/s79vX47Tq18tJ6locEnZrM4d0WmvnFVKAE30zpr3rMqqtAp1KZWuzbTRaCwyAZ0rrrpGw+12DoeIMXUm1ilodgKrQGslY/P5qxkoGpSFHhTSRRWjH5E6uIVL840WlTTNkXkY/CZ4Pr3doWzO6uqp/3HANk+C2YsrYq2kDcrffZWBVjHukljhcPwVR8jnG+2haZezMv8w9TRvMGJtMWdEd7gCFHN5BPvLOY0rJPMttz6Gh4q8fsXvx6TZmaqVBxwZR3yUY/M1XuwJTb/R+YitwRvJpvO8kXU9pNcj865T2mMgXaDTrVu5LE0qlm6nGDzoztKZiTaoYKST6RScUXU7w95Uz9RmkyTU3o4rRVaj8x5V+beF0J5DIN6/lu9jNs0dGwJFYniIX8WmU7Ci8CI4/eDeLiGaZwjKg52rTud1298uXPTJH/R5ka9H4xNqnf/0v6/X43U9fbcPthiodnXn6YUla1Tr38546k0eLF2j0wKKiecotOzkBgpVvvnJ1cdkM659IXU+G27lsumt9MBesrmAov9XP7g03xh6mLKq5YmgT1Xjr3YvdhSll30cbfTClzMPX2fsFTBFNDW5BY6f0PTIWlvVmSOQ6ge2U9Hyq6Sjn5BzCl32um/N2/mAq8l/nFlFv04VWNAPmxt63XPmsXYMAeSkznCDpl72qmaPPNlOye4A0jETrxZkprxd869WZKNkN4xfsCeefg1zqngKnoukQbPxOYco7Ic8HQxee3nfhLp9jP5S+dsqZ76JY9wvetQ+FfOvXabP+TKV9Y6PW4+Wf3w9RophlFkDbw+9NOyWwv7vDqc/mZEvnTFY/mIfIsbvSSBuNrwqZc4X527vQH98juDQe/8n6Dv2Oux29nSkq7WzDURB0TZtAZKATqvnqvdw1tPnMKnvELudtD3esytyiVoFvGrs/wbrPWkFpTYQpmFmBScCrcs1G9nkKrj9e2XUGn6udP9sOs14PYoI2dOscl66ljxdy4Uk7dNjLzR6fCYeXS3ZiCqah+WPrWqTdTDiv1uAGzqr6836SeV2vPlJQGCmqA083gDZv9bAmvA6bqzbPpw9T1UfcRSD+YOhykb6ZezTo/1jrlDbdgar0omZ6vxYjNcK9SKD4l5D1XVJhmYCpAc9WoFO1m8CzrtcJeJvKPcq/XFrv5ahw2B1m9Gi0+/2YqFIdZDq+Gvx/UTLF9xeeduWOzfy5UgWd3+AJzGuDzCl6HflqPO2lfTVYSA8dTEvz9Tlk/gw5tmrHrPvC63x84LOWpHocXhk5tGmKT/a1kxJG0DHJ69IuAfbOe1/tmSjRQc/wxvjgcKLg/vBIT9oMHmNoOij+4blK/JfxqbNLgv7SP4pCftuymQzC16eYpdc3B8sNUtPXhx9NV8GTl4NZzDPP8iylV6ML7Nadal/zB4F9MNTeDek7eAG0e8Rl1tUMpy6cRdMp+wgsla+FfTJ2ewYSNvAOdejNVzeOARwt4P46PaNPLLZiSKxltZCnmN+qtgoRH2QHHa1qblLa9et5qAaYYtm1JwtoxP0wFPQ1MdQ0TOqXo8G7eTPxiyjbrecTuCkzdGmXKWrSRhP9galCvLZbvwNRbpxiNyvow1USZoZ+YkpII3o8X8HaH7cJmK6mZWt++mRI2lkJRuMg06Ihps9LZq0LweMB7mpdB9NGp6CDi909n8H7mDEzBAdcMzrbPQJhtm7F3X+PzUgdMaeeZHge9TKlouT82Wa7ndX106s0UGRdd+DAVqsG/dErvCQnr27suBMsr/Umm2p1fPZ8aKv8M+PtvYsrrLjfshV1c89kJ+UCp96PVbjfo1LqJvPJmSlra9T2Q6/11Y+iWmT+5CJftXYua5XHKejUDQ91B/bxmDJ2SCDoV5f1cJn6BqZGgo82UFfJOY133Xa9NfP9qXnwxJZ8EtHFlmbtkqTVTrxJt7jj9N1OxKd+o04PXUi571IA3U3YuLpkma+jYm6l0AqakvGZqv0PreuuUMQRTgReCqemzlL6Y6nrQieYzg47uMgl1/Iq8ZBkLizV1rwhhGeL4b6ZG/SMYOePC0m3SbATdk69SMBRRPfx9veZK4UGnPkx1piOWwym+T1t+M1XmP5hq+fUanOn2h069mVpnYLJvQVHfTOkTHcfraPj78WZefXTK8X281l7il04Fo3JT0VzJmtDdIbxe5IIp1576df77Zkq3HdTIiV+Pm9/g/i7OGc53COYCq4fr/+eY6nR/9XxK+lvy1G/u9+u7+TdTplmltBbLBVvF9ZupvOc82ZubyMS7DHkmDZwXO6HAReTsWi3aOcXkwxTToh4HEQpfTAXOHExV9TPan5g6XqZfTPGiFy9pNKrXVT20NNxzl790yhVLolAW0aYHk0Mz6JuSgc8f+UatvfnN1HyqJPRKr4ufdWrfB1Ny/WAtYA1MZcY3U6GrHFPqr0SJ/aqDvBfdULd9/Ziyd11LAmuLb6bk6w+mxqmIlr77wZTd7A+DwT34ZqodHmPkvUCNeTOQkB+3YEptgim+uv+DTikXMKWrORjaLaGTr+j6xdRHpw56YTB8L6rRtZXJNOyBqcEia5JbNgP5w5QejeGVZ03lRu5QHH6YCrpX/P5GtAg+TEUhhwn1VELNSerl2ERFhm7p9Rjn9VEvokEa/0mmxF/tO9+X/5K5Hr9bp6yblbNvtKj4iSl3fTEFnt+fS7RBqWJ/YaHu3ep1fU4LerLrXTgOTrT7ZkqdahQklyqhKrz6bE16eC32g+GHKb+jQXcURhsbqs6CtUyFt+yfiiWd5cH4o1O8XcrWR6c8+4E2NjDKGw0n20bQCZqoq91DdaLyLsVgNAdTagdJ561TdrVEnbYu9fyk7Q+dejPlzk0w1NRqL9U7JqS562bQ3tbziPfDfPnRKbm/lgpOB/B2fXX6zdTxKZ1o5n4zFfQn30y1jx6YgkFjUmdZ9NGpD1PDdWyxt5uAqXBY5zvJbgRlYspClA3ARKAPRkh6q3ps0wBe2Wweww9TQWOafzH11qkPU4/ZpASTq0bhPNeSTPHharPsJTrx2YdOJb2gwfa53q/LXQTLj04pApgKenJYP29DqTPZw/1t5/CqRjjF9bvvwVTLFP4kUz3hF/On0Jj/geq/SadKoZvzSBGoCO5TGXU/OEKnpJMpRJEXLkntgSlURr0IUw9NNV2XFVvLE8c8fbUqMFjvD7WffDMl9EqfNameY1fMpSGV7Xodpd4PpvhCcza3sol7bn4zpV+eaOOXG5gSI8dnWsL7cWdSnmjlb4fBK23g+PYkP9FlJ34xFXT2G6aDhvNV7QW84ZupTcc0eBRcVSF6JZJLhgGmVOHN1Gya0HXpN4Lm5q5RpNVjgfLRdMqmu5SKaHMpLVrPp2iB6U4pwiz8ZsrWD5IQPRDFaN85DIJy74C521526dSeRqyHDhjT+mDgOP9mKlgvwVR1NIbIQ2CKWw4+v9yI8H7TJWqGX4/ve3XqNV8eczWO7pPcoszLdPYiwufz3b+Y8s5Lf6hu675+fRDqFPVW0Cl1OR2w9Gqj5r36GfKl73gsjXd6HE2l9zpXEmokBLjgSYX7c2ibERvnes2duS78wTUz+/UQ2f+dKfV/H2j3f42p9m/WKcpaXzr1E1PS/WgW7NyVlOJKrNgOtG+muoesYq9eleyjU4kUT1hzx2ijQf9fTEXeBUwFPXHC3kAFU8ushO61B3P2iiGYmo6FtG6zCVte9c2UMwl8thXoVLg9gKm3Tr2ZCsoO7/6DKeW0mLPem9frvY/KlJLom6nAaAU/MxW6GzA13U3gxYzymylux1O24wV06joHU2r0g6npU9pRuPs3U5q/7Qe9haUIvG1DV4Iwjtjs4PWHqeGr7svfT6Tiw1QgGoNAjAy5+DClj0uLlWoGXdv15XosEjFb+9l/MhXaGnQt60WPD1P+cbgeqqtHgbzWYQ15bBieSJez4YcpTueoKeJL8ljPoEPhMQtd2iiDBctO/SwD5pv/LzI16P7q+dRfsh7Fb9epi4iYNOqXFAeLTs40k9BG30xF5G5SalfHkq2RWu8JsIROWNtFxUp/EQisZMmN/D6YICWCX79c4IVuvaPHlljPB+qNSjC1EeoxmzK8jVjinvfO1xnTGRoVRS+CgiXXhL3gUc9ZXICU/sH0mEowFaw65Y6anfkgaNv1GNt4XO2osJA/VG2J4620b6YUNYXXaffK5MOUpdb7Na1a8HItz28GnYpkipyRmVCzZTSC6nIhIZz24XVfngkdrWZwlM1+3YdQr19hj3ZKHDoKmFJ3yF/eag9GQuNfTIUjobLozAN4t7sJxm4XMNAw6jzngKlw7QYpSQGYErwfTEXPq8V+MVXjsDznae11Q9bTFIzpnXog5D9MSefHUO1u/EfQHM8a5F4Hza56PCxGuPKuJkRn+3kic3f8T6beOhX4AZgaj8T5F1PPDPfXtHC+H6bidvwH16HtD/u/ej5Ff0sfxW/WqWa8/GYqOvAXU060M+NAGm6SD1NoTPW48Vu9n9SBSvb1NBDCrNE6kUY0ZvVU79+07/+LqdDvlV3kn3L8M1NF+/jFVCCoQkKjUxb/zJTfh3eRLw+0MduATq39Nep8d4A2ctDB1P5WRmybczClFxsXbTqYs3afIpNvRvXzqAPprOc1U6Pkm6l+G0yx0zPB8OA1CIb6iQQWT8gXmjyYsHyefzNlv8CUG9c6ZT6lnGz3myk2bs2hmhl+72em1DZ9MRWN52Dm+Ai+mIrC2zdTpQumAmOCz+ero/nRqQ9Tb52S1IlKH6bC1VRjPVJxvOi87qrhzL8Hg+O8ETv3xaOrPuu8ZoYj5M/RRdlRPxsM2GjXa8FFZykhaS258B0b5C19/bR+YirgAEyFdwkMm0vcT4mEP8jUQBj+6vmU9nesmfnbdcoVtPWHqais88FtGs9YGu3qebVLBV4pXzzY1JRvnXozZSeTQIj8u3b66NSbqY9OmavCRb7pwEvuzmAqmIEp05bAiLwuv5gaXdvfOjVbFjFrrVvd5/BDp95MRc9D9qVTz2DwrVP57gimxtO6bzh6urRyndmHKa56dd/5P0zFOzDl75GfXuUPpjbOof9hKliN0KZbQ2HMxiCVoNOwuJQewNRI/qFTRgqmbK6ZOrnQDfkx6QVVqitFsIzhVdkVme2pDp3yW2Ammn8zFYpLMPUQ1X4wMOu+/O0EjLx1ypmAoS+mVmXwYSpqtVmmey/+Yio4nP2WelHs+5dOvfqPSu3M4S09Mr6Zak+vfdbE6pupsSK4UO+aqY6kuFTqAnyHa9XPwEvc32EihOzO5zqFaS78wTUzB+1frfEy+FvWo/jdeerNlH29oo4pevXt/UY/dMroFl9MRe4AbdraSt9MDZcJMnx0/WIq7IxQB/fnzGVn1kYm5lG9J4B3TL6YiprQke15mrJa1XvVJHH8pVPq+I589BqgTUVr04Uu3P+TKe628/xnpjZP1OE3U645/mZqrYIpLfgfmAqcJ5jy4gd0b3nE+RYp8mO8lyYfpkLgoNGwWa8JM/g3Uz/p1D9MRVHBX97vzVTQtKUv7+dtx/g+rR7n/mZKtHU5DpIOdObeK0x46fE3U6un+KVT4WpcfemUE6iS8BNTTwlMfXRKjpx6j25LK4JZf7Mj6EGfbfmK/LRP67XL2qLLrpDpuJIPXJ/GCF7b9mqm7ut6P+Hukb+YukXxH1zbedARf/F8aiD8HXuP/namWnZrxTryBUXdNrvUoXp8nrA1oVsD5JW3TqliA/foH6bMzAmK6GC1drSzwYTSCdDG60WgPzql7X4wFShX6IDfgLcZ+VlKLkw8S88XdDAoBZdmt3oc+/QKpoqFLFPTJvfL+8mHDAzVbbhT9nQKVmPOaWYt0IYXCY433oQWdcsBdLUz1otAOn8zRchTcXjZSRq19/Yw6NzQRtlJRSZrMYd3OxdUfJh665QXTiQK930w8eiDKf25UyiUQng/0X40A6G5ByPODTrz9n79SFVi3qs5mmqONuo/5HrceQIdi5oO8lgbTPHlBqaWzab4xVRz3GypIyUzWRsm9ZovxyqhNU6c1SiEd3zrlD2GTkneD++32Bi3oKdPhoXTmq8rdTBxvnQqPI+gU/dF3PswFWQnianoXR027mtNCO/+xqKnUvsC21CF8Nqs595o9Y2ZJHg/e8Z/UqfE3i+eTw1af8lcj9/el+7nyy+m1lru0mjhpB+mwp2jMOXu9P5hKkgWvKP0Lj7Y+X+aO5dlRZEoin6QA9ArokMeiaKC5EF8zSzlgoqKL1C/vnfyuN23uyNqUhVRQ8OQQMjF2hlknoMZ0MFX1gk8IiG7GaFXM8Va8NREFu+7ehfeZN5OrLv2e2Cq8FTbcGpPed6hYsoNL/DGZvzU2WmP7Fd4iu4fNVONFZiivK9XTJmnAFl1SHgO32/t1T+ZooxZZLwEU63mN6b8sX6usp/kJWCKCS8vLDDvrS+S7ORXMLUTdZasVDDFdmAq34MpVWS/kqnNyVRKpqadHbLq30z5MzlrmoFpD6i/+WLqsZAU3tUsMPX8gHe6czBl5IHJeLKMK6a0PiE7Kpb4/y9u0cTTtWCqpsh6p6F05d183jtMlHV2N/uftk1my7ICPkr9mF3bTocMdu0fyFW4qMSRV0xRL/Otkik2FL1VLyHmf4Wn9GMAphztt2Y/pfez7Pen1KP41Z7aTNOQnOT8jalxtrMZv93gqTQNHvBQD/dAEXvrldY5Kz1F8qIZl9mvYIqMS81U4Snur2umSk89JlHFVD/PvnnKiFKx1/0a9dh8D09Z5gNjbrYAU8YATL0VBWPkNBP9rJIlmLoTC/xn/rJKpmwKaqZaC80iPf7y1GUy7vL3TWSpMcFTTflT5c/lDud3OT1FX8HljPSV8JSyznXW90TPAMEUtV+i58A4a/Bn68tTq/lHu/KUKerUhtatYmpqBpJiNq5gynzPNUb+Fkw1MjAl9788lYyWA/L28FLJlLzbcDA4xfUpmGIhF/uSjXo+VTBVeMr76Eh3c2Z0a6Y6y1fM9qqs0MA9Yr67bmsue+8ODulRiPslN1460/qHFU3GzDzw4QRM2XFUMUXSJ67/72NKbf7k/VT3T6lH0frVfeev2y256wOeY/MmssFWZvDIKrbZNFZfLjNd507eDWOa62LP4vBlP8h1LR5MqTXbstFiE5AWj1hAyxRZSA9FfT2ziTF/HmlNloXIhqWnCqZaTbGuQklxfPcRYD7y1KY0OJ5EPYYfYMrIGMZEB0xNzwNeMfUcd2qm3MQmMtUJYyVTQ+2G8137/YCrae4y94rR7L6umJ8YiXjHegRT6gVjlMbKGcwHA3jjHcFz2wTzi1EcwKPGSRIeqJlikWAq9zXRUw1MNdIE3pAdeKhgSho1DMajGFmVUjChHUX2+5C9p9mQkD0LpnjbBVPuCdnv3RBrjX7Mkd00Q/QiHYr+UrmN7Cm3bI8cxas9FXUcVnqKkiE8NTHMG3/Zs17gqp3P1FxP2vj9wbACutjwVLg/VEyRtohc1mlEY9JmG0Q8xzOs/zD1TsU6lZ2L70M3+He9dCnZ3e7/9+EvQkbSdQ==</prop>
			<obj name="TemperatureLog" class="TemperatureLog" version="2">
				<prop name="Times">TEFSWgAAhnkAAICGdA4BAACoAgAATAQAAOYFAACABwAAGgkAALQKAABYDAAA8g0AAIwPAAAmEQAAwBIAAGQUAAD+FQAAmBcAADwZAADWGgAAcBwAAAoeAACuHwAASCEAAOIiAAB8JAAAICYAALonAABUKQAA+CoAAJIsAAAsLgAAxi8AAGoxAAAEMwAAnjQAADg2AADSNwAAdjkAABA7AACqPAAARD4AAN4/AACCQQAAHEMAALZEAABQRgAA9EcAAI5JAAAoSwAAzEwAAGZOAAAAUAAAmlEAAD5TAADYVAAAclYAAAxYAACwWQAASlsAAORcAACIXgAAImAAALxhAABWYwAA8GQAAJRmAAAuaAAAyGkAAGJrAAD8bAAAoG4AADpwAADUcQAAbnMAABJ1AACsdgAARngAAOp5AACEewAAHn0AALh+AABcgAAA9oEAAJCDAAAqhQAAzoYAAGiIAAACigAAnIsAAECNAADajgAAdJAAAA6SAACykwAATJUAAOaWAACAmAAAJJoAAL6bAABYnQAA8p4AAIygAAAwogAAyqMAAGSlAAD+pgAAoqgAADyqAADWqwAAeq0AABSvAACusAAASLIAAOyzAACGtQAAILcAALq4AABeugAA+LsAAJK9AAAsvwAA0MAAAGrCAAAExAAAnsUAAELHAADcyAAAdsoAABDMAAC0zQAATs8AAOjQAACC0gAAJtQAAMDVAABa1wAA9NgAAJjaAAAy3AAAzN0AAGbfAAAA4QAApOIAAD7kAADY5QAAcucAABbpAACw6gAASuwAAOTtAACI7wAAIvEAALzyAABW9AAA+vUAAJT3AAAu+QAA0voAAGz8AAAG/gAAoP8AAEQBAQDeAgEAeAQBABIGAQC2BwEAUAkBAOoKAQCEDAEAHg4BAMIPAQBcEQEA9hIBAJAUAQA0FgEAzhcBAGgZAQACGwEAphwBAEAeAQDaHwEAdCEBABgjAQCyJAEATCYBAOYnAQCKKQEAJCsBAL4sAQBiLgEA/C8BAJYxAQAwMwEA1DQBAG42AQAIOAEAojkBADw7AQDgPAEAej4BABRAAQCuQQEAUkMBAOxEAQCGRgEAIEgBAMRJAQBeSwEA+EwBAJJOAQA2UAEA0FEBAGpTAQAEVQEAqFYBAEJYAQDcWQEAdlsBABpdAQC0XgEATmABAPJhAQCMYwEAJmUBAMBmAQBkaAEA/mkBAJhrAQAybQEAzG4BAHBwAQAKcgEApHMBAD51AQDYdgEAfHgBABZ6AQCwewEAVH0BAO5+AQCIgAEAIoIBAMaDAQBghQEA+oYBAJSIAQA4igEA0osBAGyNAQAQjwEAqpABAESSAQDekwEAgpUBAByXAQC2mAEAUJoBAOqbAQCOnQEAKJ8BAMKgAQBcogEAAKQBAJqlAQA0pwEAzqgBAHKqAQAMrAEApq0BAECvAQDksAEAfrIBABi0AQCytQEAVrcBAPC4AQCKugEAJLwBAMi9AQBivwEA/MABAJbCAQA6xAEA1MUBAG7HAQAIyQEArMoBAEbMAQDgzQEAes8BAB7RAQC40gEAUtQBAOzVAQCQ1wEAKtkBAMTaAQBe3AEAAt4BAJzfAQA24QEA0OIBAGrkAQAO5gEAqOcBAELpAQDc6gEAgOwBABruAQC07wEAWPEBAPLyAQCM9AEAJvYBAMr3AQBk+QEA/voBAJj8AQA8/gEA1v8BAHABAgAKAwIArgQCAEgGAgDiBwIAfAkCACALAgC6DAIAVA4CAO4PAgCSEQIALBMCAMYUAgBgFgIABBgCAJ4ZAgA4GwIA0hwCAGweAgAQIAIAqiECAEQjAgDeJAIAgiYCABwoAgC2KQIAUCsCAPQsAgCOLgIAKDACAMwxAgBmMwIAADUCAJo2AgA+OAIA2DkCAHI7AgAMPQIAsD4CAEpAAgDkQQIAfkMCACJFAgC8RgIAVkgCAPBJAgCKSwIALk0CAMhOAgBiUAIA/FECAKBTAgA6VQIA1FYCAG5YAgASWgIArFsCAEZdAgDgXgIAhGACAB5iAgC4YwIAXGUCAPZmAgCQaAIAKmoCAM5rAgBobQIAAm8CAJxwAgBAcgIA2nMCAHR1AgAOdwIAqHgCAEx6AgDmewIAgH0CABp/AgC+gAIAWIICAPKDAgCMhQIAMIcCAMqIAgBkigIA/osCAKKNAgA8jwIA1pACAHCSAgAUlAIArpUCAEiXAgDsmAIAhpoCACCcAgC6nQIAXp8CAPigAgCSogIALKQCANClAgBqpwIABKkCAJ6qAgA4rAIA3K0CAHavAgAQsQIAqrICAES0AgDotQIAgrcCABy5AgDAugIAWrwCAPS9AgCOvwIAMsECAMzCAgBmxAIAAMYCAKTHAgA+yQIA2MoCAHLMAgAWzgIAsM8CAErRAgDk0gIAiNQCACLWAgC81wIAVtkCAPraAgCU3AIALt4CANLfAgBs4QIABuMCAKDkAgBE5gIA3ucCAHjpAgAS6wIArOwCAFDuAgDq7wIAhPECAB7zAgC49AIAXPYCAPb3AgCQ+QIAKvsCAM78AgBo/gIAAgADAKYBAwBAAwMA2gQDAHQGAwAYCAMAsgkDAEwLAwDmDAMAig4DACQQAwC+EQMAYhMDAPwUAwCWFgMAMBgDAMoZAwBuGwMACB0DAKIeAwA8IAMA4CEDAHojAwAUJQMAriYDAFIoAwDsKQMAhisDACAtAwC6LgMAXjADAPgxAwCSMwMALDUDANA2AwBqOAMABDoDAJ47AwBCPQMA3D4DAHZAAwAaQgMAtEMDAE5FAwDoRgMAjEgDACZKAwDASwMAWk0DAP5OAwCYUAMAMlIDAMxTAwBwVQMAClcDAKRYAwA+WgMA4lsDAHxdAwAWXwMAsGADAEpiAwDuYwMAiGUDACJnAwC8aAMAYGoDAPprAwCUbQMALm8DANJwAwBscgMABnQDAKp1AwBEdwMA3ngDAHh6AwAcfAMAtn0DAFB/AwDqgAMAjoIDACiEAwDChQMAXIcDAACJAwCaigMANIwDAM6NAwByjwMADJEDAKaSAwBAlAMA2pUDAH6XAwAYmQMAspoDAEycAwDwnQMAip8DACShAwC+ogMAYqQDAPylAwCWpwMAMKkDANSqAwBurAMACK4DAKyvAwBGsQMA4LIDAHq0AwAetgMAuLcDAFK5AwDsugMAkLwDACq+AwDEvwMAXsEDAALDAwCcxAMANsYDANDHAwBqyQMADssDAKjMAwBCzgMA3M8DAIDRAwAa0wMAtNQDAE7WAwDy1wMAjNkDACbbAwDA3AMAZN4DAP7fAwCY4QMAPOMDANbkAwBw5gMACugDAKTpAwBI6wMA4uwDAHzuAwAW8AMAuvEDAFTzAwDu9AMAiPYDACz4AwDG+QMAYPsDAPr8AwCe/gMAOAAEANIBBAB2AwQAEAUEAKoGBABECAQA6AkEAIILBAAcDQQAtg4EAFAQBAD0EQQAjhMEACgVBADCFgQAZhgEAAAaBACaGwQANB0EAM4eBAByIAQADCIEAKYjBABKJQQA5CYEAH4oBAAYKgQAsisEAFYtBADwLgQAijAEAC4yBADIMwQAYjUEAPw2BACgOAQAOjoEANQ7BABuPQQAEj8EAKxABABGQgQA6kMEAIRFBAAeRwQAuEgEAFJKBAD2SwQAkE0EACpPBADEUAQAaFIEAAJUBACcVQQANlcEANBYBAB0WgQADlwEAKhdBABMXwQA5mAEAIBiBAAaZAQAvmUEAFhnBADyaAQAjGoEADBsBADKbQQAZG8EAP5wBACicgQAPHQEANZ1BAB6dwQAFHkEAK56BABIfAQA4n0EAIZ/BAAggQQAuoIEAFSEBAD4hQQAkocEACyJBADGigQAYIwEAASOBACejwQAOJEEANKSBAB2lAQAEJYEAKqXBABOmQQA6JoEAIKcBAAcngQAwJ8EAFqhBAD0ogQAjqQEADKmBADMpwQAZqkEAACrBACkrAQAPq4EANivBABysQQAFrMEALC0BABKtgQA5LcEAH65BAAiuwQAvLwEAFa+BADwvwQAlMEEAC7DBADIxAQAYsYEAAbIBACgyQQAOssEAN7MBAB4zgQAEtAEAKzRBABQ0wQA6tQEAITWBAAe2AQAwtkEAFzbBAD23AQAkN4EADTgBADO4QQAaOMEAALlBACc5gQAQOgEANrpBAB06wQADu0EALLuBABM8AQA5vEEAIrzBAAk9QQAvvYEAFj4BAD8+QQAlvsEADD9BADK/gQAbgAFAAgCBQCiAwUAPAUFANYGBQB6CAUAFAoFAK4LBQBIDQUA7A4FAIYQBQAgEgUAuhMFAF4VBQD4FgUAkhgFACwaBQDQGwUAah0FAAQfBQCeIAUAQiIFANwjBQB2JQUAGicFALQoBQBOKgUA6CsFAIwtBQAmLwUAwDAFAFoyBQD+MwUAmDUFADI3BQDMOAUAcDoFAAo8BQCkPQUAPj8FAOJABQB8QgUAFkQFALBFBQBKRwUA7kgFAIhKBQAiTAUAvE0FAGBPBQD6UAUAlFIFAC5UBQDSVQUAbFcFAAZZBQCgWgUARFwFAN5dBQB4XwUAEmEFALZiBQBQZAUA6mUFAI5nBQAoaQUAwmoFAFxsBQAAbgUAmm8FADRxBQDOcgUAcnQFAAx2BQCmdwUAQHkFANp6BQB+fAUAGH4FALJ/BQBMgQUA8IIFAIqEBQAkhgUAvocFAGKJBQD8igUAlowFADCOBQDUjwUAbpEFAAiTBQCilAUARpYFAOCXBQB6mQUAFJsFALicBQBSngUA7J8FAJChBQAqowUAxKQFAF6mBQACqAUAnKkFADarBQDQrAUAaq4FAA6wBQCosQUAQrMFANy0BQCAtgUAGrgFALS5BQBOuwUA6LwFAIy+BQAmwAUAwMEFAGTDBQD+xAUAmMYFADLIBQDWyQUAcMsFAArNBQCkzgUASNAFAOLRBQB80wUAINUFALrWBQBU2AUA7tkFAIjbBQAs3QUAxt4FAGDgBQD64QUAnuMFADjlBQDS5gUAbOgFAAbqBQCq6wUARO0FAN7uBQB48AUAHPIFALbzBQBQ9QUA9PYFAI74BQAo+gUAwvsFAFz9BQAA/wUAmgAGADQCBgDOAwYAcgUGAAwHBgCmCAYAQAoGAOQLBgB+DQYAGA8GALIQBgBWEgYA8BMGAIoVBgAuFwYAyBgGAGIaBgD8GwYAoB0GADofBgDUIAYAbiIGABIkBgCsJQYARicGAOAoBgCEKgYAHiwGALgtBgBSLwYA9jAGAJAyBgAqNAYAxDUGAF43BgACOQYAnDoGADY8BgDQPQYAdD8GAA5BBgCoQgYAQkQGAOZFBgCARwYAGkkGALRKBgBYTAYA8k0GAIxPBgAmUQYAylIGAGRUBgD+VQYAolcGADxZBgDWWgYAcFwGABReBgCuXwYASGEGAOJiBgCGZAYAIGYGALpnBgBUaQYA+GoGAJJsBgAsbgYAxm8GAGBxBgAEcwYAnnQGADh2BgDSdwYAdnkGABB7BgCqfAYARH4GAOh/BgCCgQYAHIMGALaEBgBahgYA9IcGAI6JBgAyiwYAzIwGAGaOBgAAkAYApJEGAD6TBgDYlAYAcpYGABaYBgCwmQYASpsGAOScBgB+ngYAIqAGALyhBgBWowYA8KQGAJSmBgAuqAYAyKkGAGKrBgAGrQYAoK4GADqwBgDUsQYAeLMGABK1BgCstgYARrgGAOq5BgCEuwYAHr0GAMK+BgBcwAYA9sEGAJDDBgA0xQYAzsYGAGjIBgACygYApssGAEDNBgDazgYAdNAGAA7SBgCy0wYATNUGAObWBgCA2AYAJNoGAL7bBgBY3QYA8t4GAJbgBgAw4gYAyuMGAGTlBgAI5wYAougGADzqBgDW6wYAeu0GABTvBgCu8AYASPIGAOzzBgCG9QYAIPcGAMT4BgBe+gYA+PsGAJL9BgA2/wYA0AAHAGoCBwAEBAcAngUHAEIHBwDcCAcAdgoHABAMBwC0DQcATg8HAOgQBwCMEgcAJhQHAMAVBwBaFwcA/hgHAJgaBwAyHAcAzB0HAGYfBwAKIQcApCIHAD4kBwDYJQcAcicHABYpBwCwKgcASiwHAOQtBwCILwcAIjEHALwyBwBgNAcA+jUHAJQ3BwAuOQcA0joHAGw8BwAGPgcAoD8HAERBBwDeQgcAeEQHABxGBwC2RwcAUEkHAOpKBwCETAcAKE4HAMJPBwBcUQcA9lIHAJpUBwA0VgcAzlcHAGhZBwAMWwcAplwHAEBeBwDaXwcAdGEHABhjBwCyZAcATGYHAOZnBwCKaQcAJGsHAL5sBwBYbgcA/G8HAJZxBwAwcwcA1HQHAG52BwAIeAcAonkHAEZ7BwDgfAcAen4HABSABwC4gQcAUoMHAOyEBwCGhgcAKogHAMSJBwBeiwcA+IwHAJyOBwA2kAcA0JEHAGqTBwAElQcAqJYHAEKYBwDcmQcAdpsHABqdBwC0ngcATqAHAOihBwCMowcAJqUHAMCmBwBkqAcA/qkHAJirBwAyrQcA1q4HAHCwBwAKsgcApLMHAEi1BwDitgcAfLgHABa6BwC6uwcAVL0HAO6+BwCIwAcAIsIHAMbDBwBgxQcA+sYHAJTIBwA4ygcA0ssHAGzNBwAGzwcAqtAHAETSBwDe0wcAeNUHABzXBwC22AcAUNoHAPTbBwCO3QcAKN8HAMLgBwBm4gcAAOQHAJrlBwA05wcA2OgHAHLqBwAM7AcApu0HAErvBwDk8AcAfvIHABj0BwCy9QcAVvcHAPD4BwCK+gcAJPwHAMj9BwBi/wcA/AAIAJYCCAA6BAgA1AUIAG4HCAAICQgArAoIAEYMCADgDQgAeg8IAB4RCAC4EggAUhQIAPYVCACQFwgAKhkIAMQaCABeHAgAAh4IAJwfCAA2IQgA0CIIAHQkCAAOJggAqCcIAEIpCADmKggAgCwIABouCAC0LwgAWDEIAPIyCACMNAgAMDYIAMo3CABkOQgA/joIAKI8CAA8PggA1j8IAHBBCAAKQwgArkQIAEhGCADiRwgAfEkIACBLCAC6TAgAVE4IAO5PCACIUQgALFMIAMZUCABgVggABFgIAJ5ZCAA4WwgA0lwIAHZeCAAQYAgAqmEIAE5jCADoZAgAgmYIABxoCAC2aQgAWmsIAPRsCACObggAMnAIAMxxCABmcwgAAHUIAJp2CAA+eAgA2HkIAHJ7CAAMfQgAsH4IAEqACADkgQgAfoMIABiFCAC8hggAVogIAPCJCACKiwgALo0IAMiOCABikAgABpIIAKCTCAA6lQgA1JYIAHiYCAASmggArJsIAEadCADqnggAhKAIAB6iCADCowgAXKUIAPamCACQqAgAKqoIAM6rCABorQgAAq8IAJywCAA2sggA2rMIAHS1CAAOtwgAqLgIAEy6CADmuwgAgL0IACS/CAC+wAgAWMIIAPLDCACWxQgAMMcIAMrICABkyggACMwIAKLNCAA8zwgA1tAIAHrSCAAU1AgArtUIAEjXCADs2AgAhtoIACDcCAC63QgAVN8IAPjgCACS4ggALOQIAMblCABq5wgABOkIAJ7qCAA47AgA3O0IAHbvCAAQ8QgAtPIIAE70CADo9QgAgvcIACb5CADA+ggAWvwIAPT9CACY/wgAMgEJAMwCCQBmBAkACgYJAKQHCQA+CQkA2AoJAHIMCQAWDgkAsA8JAEoRCQDkEgkAiBQJACIWCQC8FwkAVhkJAPoaCQCUHAkALh4JAMgfCQBsIQkABiMJAKAkCQBEJgkA3icJAHgpCQASKwkArCwJAFAuCQDqLwkAhDEJAB4zCQDCNAkAXDYJAPY3CQCQOQkANDsJAM48CQBoPgkAAkAJAKZBCQBAQwkA2kQJAH5GCQAYSAkAskkJAExLCQDwTAkAik4JACRQCQC+UQkAYlMJAPxUCQCWVgkAMFgJAMpZCQBuWwkACF0JAKJeCQA8YAkA4GEJAHpjCQAUZQkArmYJAFJoCQDsaQkAhmsJACBtCQDEbgkAXnAJAPhxCQCScwkANnUJANB2CQBqeAkABHoJAKh7CQBCfQkA3H4JAICACQAaggkAtIMJAE6FCQDyhgkAjIgJACaKCQDAiwkAWo0JAP6OCQCYkAkAMpIJAMyTCQBwlQkACpcJAKSYCQA+mgkA2JsJAHydCQAWnwkAsKAJAFSiCQDuowkAiKUJACKnCQDGqAkAYKoJAPqrCQCUrQkAOK8JANKwCQBssgkAELQJAKq1CQBEtwkA3rgJAIK6CQAcvAkAtr0JAFC/CQDqwAkAjsIJACjECQDCxQkAXMcJAPbICQCaygkANMwJAM7NCQBozwkADNEJAKbSCQBA1AkA5NUJAH7XCQAY2QkAstoJAFbcCQDw3QkAit8JACThCQDI4gkAYuQJAPzlCQCg5wkAOukJANTqCQBu7AkACO4JAKzvCQBG8QkA4PIJAHr0CQAU9gkAuPcJAFL5CQDs+gkAhvwJACr+CQDE/wkAXgEKAAIDCgCcBAoANgYKANAHCgB0CQoADgsKAKgMCgBCDgoA5g8KAIARCgAaEwoAvhQKAFgWCgDyFwoAjBkKACYbCgDKHAoAZB4KAP4fCgCYIQoAMiMKANYkCgBwJgoACigKAKQpCgBIKwoA4iwKAHwuCgAWMAoAujEKAFQzCgDuNAoAkjYKACw4CgDGOQoAYDsKAAQ9CgCePgoAOEAKANJBCgBsQwoAEEUKAKpGCgBESAoA3kkKAIJLCgAcTQoAtk4KAFpQCgD0UQoAjlMKAChVCgDMVgoAZlgKAABaCgCaWwoAPl0KANheCgByYAoADGIKALBjCgBKZQoA5GYKAH5oCgAYagoAvGsKAFZtCgDwbgoAinAKAC5yCgDIcwoAYnUKAPx2CgCgeAoAOnoKANR7CgBufQoAEn8KAKyACgBGggoA6oMKAISFCgAehwoAuIgKAFKKCgD2iwoAkI0KACqPCgDOkAoAaJIKAAKUCgCclQoAQJcKANqYCgB0mgoADpwKALKdCgBMnwoA5qAKAICiCgAapAoAvqUKAFinCgDyqAoAjKoKADCsCgDKrQoAZK8KAP6wCgCisgoAPLQKANa1CgBwtwoAFLkKAK66CgBIvAoA4r0KAIa/CgAgwQoAusIKAF7ECgD4xQoAkscKACzJCgDQygoAaswKAATOCgCezwoAONEKANzSCgB21AoAENYKAKrXCgBO2QoA6NoKAILcCgAc3goAwN8KAFrhCgD04goAjuQKADLmCgDM5woAZukKAADrCgCk7AoAPu4KANjvCgB88QoAFvMKALD0CgBK9goA7vcKAIj5CgAi+woAvPwKAGD+CgD6/woAlAELAC4DCwDIBAsAbAYLAAYICwCgCQsAOgsLANQMCwB4DgsAEhALAKwRCwBQEwsA6hQLAIQWCwAeGAsAwhkLAFwbCwD2HAsAkB4LADQgCwDOIQsAaCMLAAIlCwCmJgsAQCgLANopCwB+KwsAGC0LALIuCwBMMAsA5jELAIozCwAkNQsAvjYLAFg4CwD8OQsAljsLADA9CwDKPgsAZEALAAhCCwCiQwsAPEULAOBGCwB6SAsAFEoLAK5LCwBSTQsA7E4LAIZQCwAgUgsAulMLAF5VCwD4VgsAklgLACxaCwDQWwsAal0LAARfCwCoYAsAQmILANxjCwB2ZQsAGmcLALRoCwBOagsA6GsLAIxtCwAmbwsAwHALAFpyCwD+cwsAmHULADJ3CwDMeAsAcHoLAAp8CwCkfQsAPn8LANiACwB8ggsAFoQLALCFCwBKhwsA7ogLAIiKCwAijAsAxo0LAGCPCwD6kAsAlJILADiUCwDSlQsAbJcLAAaZCwCqmgsARJwLAN6dCwB4nwsAHKELALaiCwBQpAsA6qULAI6nCwAoqQsAwqoLAFysCwAArgsAmq8LADSxCwDOsgsAaLQLAAy2CwCmtwsAQLkLANq6CwB+vAsAGL4LALK/CwBMwQsA8MILAIrECwAkxgsAyMcLAGLJCwD8ygsAlswLADrOCwDUzwsAbtELAAjTCwCs1AsARtYLAODXCwB62QsAHtsLALjcCwBS3gsA7N8LAJDhCwAq4wsAxOQLAF7mCwD45wsAnOkLADbrCwDQ7AsAau4LAA7wCwCo8QsAQvMLANz0CwCA9gsAGvgLALT5CwBO+wsA8vwLAIz+CwAmAAwAygEMAGQDDAD+BAwAmAYMADwIDADWCQwAcAsMAAoNDACuDgwASBAMAOIRDAB8EwwAFhUMALoWDABUGAwA7hkMAIgbDAAsHQwAxh4MAGAgDAD6IQwAniMMADglDADSJgwAbCgMABAqDACqKwwARC0MAN4uDACCMAwAHDIMALYzDABQNQwA9DYMAI44DAAoOgwAzDsMAGY9DAAAPwwAmkAMAD5CDADYQwwAckUMAAxHDACmSAwASkoMAORLDAB+TQwAGE8MALxQDABWUgwA8FMMAIpVDAAkVwwAyFgMAGJaDAD8WwwAoF0MADpfDADUYAwAbmIMABJkDACsZQwARmcMAOpoDACEagwAHmwMALhtDABSbwwA9nAMAJByDAAqdAwAxHUMAGh3DAACeQwAnHoMADZ8DADafQwAdH8MAA6BDACoggwATIQMAOaFDACAhwwAGokMAL6KDABYjAwA8o0MAIyPDAAwkQwAypIMAGSUDAAIlgwAopcMADyZDADWmgwAcJwMABSeDACunwwASKEMAOKiDACGpAwAIKYMALqnDABUqQwA+KoMAJKsDAAsrgwAxq8MAGCxDAAEswwAnrQMADi2DADStwwAdrkMABC7DACqvAwATr4MAOi/DACCwQwAHMMMAMDEDABaxgwA9McMAI7JDAAyywwAzMwMAGbODAAA0AwApNEMAD7TDADY1AwActYMABbYDACw2QwAStsMAOTcDACI3gwAIuAMALzhDABW4wwA8OQMAJTmDAAu6AwAyOkMAGLrDAAG7QwAoO4MADrwDADU8QwAePMMABL1DACs9gwAUPgMAOr5DACE+wwAHv0MAML+DABcAA0A9gENAJADDQA0BQ0AzgYNAGgIDQACCg0ApgsNAEANDQDaDg0AdBANABgSDQCyEw0ATBUNAOYWDQCAGA0AJBoNAL4bDQBYHQ0A8h4NAJYgDQAwIg0AyiMNAGQlDQAIJw0AoigNADwqDQDgKw0Aei0NABQvDQCuMA0AUjINAOwzDQCGNQ0AIDcNAMQ4DQBeOg0A+DsNAJI9DQA2Pw0A0EANAGpCDQAERA0AnkUNAEJHDQDcSA0AdkoNABBMDQC0TQ0ATk8NAOhQDQCCUg0AJlQNAMBVDQBaVw0A9FgNAJhaDQAyXA0AzF0NAHBfDQAKYQ0ApGINAD5kDQDiZQ0AfGcNABZpDQCwag0AVGwNAO5tDQCIbw0AInENAMZyDQBgdA0A+nUNAJR3DQAueQ0A0noNAGx8DQAGfg0Aqn8NAESBDQDegg0AeIQNAByGDQC2hw0AUIkNAOqKDQCOjA0AKI4NAMKPDQBckQ0A9pINAJqUDQA0lg0AzpcNAGiZDQACmw0AppwNAECeDQDanw0AfqENABijDQCypA0ATKYNAPCnDQCKqQ0AJKsNAL6sDQBirg0A/K8NAJaxDQA6sw0A1LQNAG62DQAIuA0AorkNAEa7DQDgvA0Aer4NAB7ADQC4wQ0AUsMNAOzEDQCQxg0AKsgNAMTJDQBeyw0A+MwNAJzODQA20A0A0NENAGrTDQAE1Q0AqNYNAELYDQDc2Q0AgNsNABrdDQC03g0ATuANAPLhDQCM4w0AJuUNAMDmDQBk6A0A/ukNAJjrDQAy7Q0A1u4NAHDwDQAK8g0ArvMNAEj1DQDi9g0AfPgNABb6DQC6+w0AVP0NAO7+DQCIAA4ALAIOAMYDDgBgBQ4A+gYOAJQIDgA4Cg4A0gsOAGwNDgAQDw4AqhAOAEQSDgDeEw4AghUOABwXDgC2GA4AUBoOAPQbDgCOHQ4AKB8OAMIgDgBmIg4AACQOAJolDgA0Jw4A2CgOAHIqDgAMLA4Api0OAEovDgDkMA4AfjIOABg0DgCyNQ4AVjcOAPA4DgCKOg4AJDwOAMg9DgBiPw4A/EAOAKBCDgA6RA4A1EUOAG5HDgASSQ4ArEoOAEZMDgDgTQ4AhE8OAB5RDgC4Ug4AUlQOAPZVDgCQVw4AKlkOAMRaDgBoXA4AAl4OAJxfDgA2YQ4A0GIOAHRkDgAOZg4AqGcOAEJpDgDmag4AgGwOABpuDgC0bw4AWHEOAPJyDgCMdA4AJnYOAMp3DgBkeQ4A/noOAKJ8DgA8fg4A1n8OAHCBDgAUgw4AroQOAEiGDgDihw4AfIkOACCLDgC6jA4AVI4OAO6PDgCSkQ4ALJMOAMaUDgBqlg4ABJgOAJ6ZDgA4mw4A3JwOAHaeDgAQoA4AqqEOAE6jDgDopA4AgqYOAByoDgDAqQ4AWqsOAPSsDgCOrg4AKLAOAMyxDgBmsw4AALUOAJq2DgA+uA4A2LkOAHK7DgAMvQ4AsL4OAErADgDkwQ4AfsMOACLFDgC8xg4AVsgOAPDJDgCUyw4ALs0OAMjODgBi0A4ABtIOAKDTDgA61Q4A3tYOAHjYDgAS2g4ArNsOAFDdDgDq3g4AhOAOAB7iDgDC4w4AXOUOAPbmDgCQ6A4AKuoOAM7rDgBo7Q4AAu8OAJzwDgBA8g4A2vMOAHT1DgAO9w4AsvgOAEz6DgDm+w4AgP0OACT/DgC+AA8AWAIPAPIDDwCWBQ8AMAcPAMoIDwBuCg8ACAwPAKINDwA8Dw8A4BAPAHoSDwAUFA8ArhUPAEgXDwDsGA8AhhoPACAcDwC6HQ8AXh8PAPggDwCSIg8ALCQPANAlDwBqJw8ABCkPAJ4qDwBCLA8A3C0PAHYvDwAQMQ8AtDIPAE40DwDoNQ8AgjcPACY5DwDAOg8AWjwPAP49DwCYPw8AMkEPAMxCDwBmRA8ACkYPAKRHDwA+SQ8A2EoPAHxMDwAWTg8AsE8PAEpRDwDkUg8AiFQPACJWDwC8Vw8AYFkPAPpaDwCUXA8ALl4PANJfDwBsYQ8ABmMPAKBkDwBEZg8A3mcPAHhpDwAcaw8AtmwPAFBuDwDqbw8AhHEPAChzDwDCdA8AXHYPAPZ3DwCaeQ8ANHsPAM58DwBofg8AAoAPAKaBDwBAgw8A2oQPAH6GDwAYiA8AsokPAEyLDwDwjA8Aio4PACSQDwC+kQ8AYpMPAPyUDwCglg8ARJgPAN6ZDwB4mw8AEp0PALaeDwBQoA8A6qEPAISjDwAopQ8AwqYPAFyoDwD2qQ8AmqsPADStDwDOrg8AaLAPAAyyDwCmsw8AQLUPANq2DwB+uA8AGLoPALK7DwBMvQ8A5r4PAIrADwAkwg8AvsMPAFjFDwD8xg8AlsgPADDKDwDKyw8Abs0PAAjPDwCi0A8ARtIPAODTDwB61Q8AFNcPALjYDwBS2g8A7NsPAIbdDwAq3w8AxOAPAF7iDwD44w8AnOUPADbnDwDQ6A8AauoPAA7sDwCo7Q8AQu8PANzwDwCA8g8AGvQPALT1DwBO9w8A6PgPAIz6DwAm/A8AwP0PAFr/DwD+ABAAmAIQADIEEADMBRAAcAcQAAoJEACkChAAPgwQAOINEAB8DxAAFhEQALoSEABUFBAA7hUQAIgXEAAsGRAAxhoQAGAcEAD6HRAAnh8QADghEADSIhAAbCQQABAmEACqJxAARCkQAN4qEAB4LBAAHC4QALYvEABQMRAA6jIQAI40EAAoNhAAwjcQAFw5EAAAOxAAmjwQADQ+EADOPxAAckEQAAxDEACmRBAAQEYQAORHEAB+SRAAGEsQALxMEABWThAA8E8QAIpREAAuUxAAyFQQAGJWEAD8VxAAoFkQADpbEADUXBAAbl4QAAhgEACsYRAARmMQAOBkEAB6ZhAAFGgQALhpEABSaxAA7GwQAJBuEAAqcBAAxHEQAF5zEAACdRAAnHYQADZ4EADQeRAAdHsQAA59EACofhAATIAQAOaBEACAgxAAGoUQAL6GEABYiBAA8okQAIyLEAAmjRAAyo4QAGSQEAD+kRAAmJMQADyVEADWlhAAcJgQAAqaEACkmxAASJ0QAOKeEAB8oBAAIKIQALqjEABUpRAA7qYQAJKoEAAsqhAAxqsQAGCtEAAErxAAnrAQADiyEADSsxAAdrUQABC3EACquBAARLoQAN67EACCvRAAHL8QALbAEABawhAA9MMQAI7FEAAoxxAAzMgQAGbKEAAAzBAAms0QAD7PEADY0BAActIQAAzUEACw1RAAStcQAOTYEAB+2hAAItwQALzdEABW3xAA8OAQAJTiEAAu5BAAyOUQAGLnEAD86BAAoOoQADrsEADU7RAAbu8QABLxEACs8hAARvQQAOD1EACE9xAAHvkQALj6EABS/BAA9v0QAJD/EAAqAREAzgIRAGgEEQACBhEAnAcRAEAJEQDaChEAdAwRAA4OEQCyDxEATBERAOYSEQCAFBEAJBYRAL4XEQBYGREA8hoRAJYcEQAwHhEAyh8RAGQhEQD+IhEAoiQRADwmEQDWJxEAcCkRABQrEQCuLBEASC4RAOwvEQCGMREAIDMRALo0EQBeNhEA+DcRAJI5EQAsOxEA0DwRAGo+EQAEQBEAnkERAEJDEQDcRBEAdkYRABBIEQC0SREATksRAOhMEQCCThEAHFARAMBREQBaUxEA9FQRAI5WEQAyWBEAzFkRAGZbEQAAXREApF4RAD5gEQDYYREAcmMRABZlEQCwZhEASmgRAO5pEQCIaxEAIm0RALxuEQBgcBEA+nERAJRzEQAudREA0nYRAGx4EQAGehEAoHsRAER9EQDefhEAeIARABKCEQCsgxEAUIURAOqGEQCEiBEAHooRAMKLEQBcjREA9o4RAJCQEQA0khEAzpMRAGiVEQAClxEAppgRAECaEQDamxEAfp0RABifEQCyoBEATKIRAPCjEQCKpREAJKcRAL6oEQBiqhEA/KsRAJatEQAwrxEAyrARAG6yEQAItBEAorURAEa3EQDguBEAeroRABS8EQCuvREAUr8RAOzAEQCGwhEAKsQRAMTFEQBexxEA+MgRAJzKEQA2zBEA0M0RAGrPEQAE0REAqNIRAELUEQDc1REAdtcRABrZEQC02hEATtwRAOjdEQCM3xEAJuERAMDiEQBa5BEA/uURAJjnEQAy6REAzOoRAHDsEQAK7hEApO8RAEjxEQDi8hEAfPQRABb2EQC69xEAVPkRAO76EQCI/BEALP4RAMb/EQBgARIA+gISAJQEEgA4BhIA0gcSAGwJEgAGCxIAqgwSAEQOEgDeDxIAeBESABITEgC2FBIAUBYSAOoXEgCEGRIAKBsSAMIcEgBcHhIAACASAJohEgA0IxIAziQSAHImEgAMKBIApikSAEArEgDkLBIAfi4SABgwEgC8MRIAVjMSAPA0EgCKNhIAJDgSAMg5EgBiOxIA/DwSAJY+EgA6QBIA1EESAG5DEgAIRRIAokYSAEZIEgDgSRIAeksSABRNEgC4ThIAUlASAOxREgCQUxIAKlUSAMRWEgBeWBIAAloSAJxbEgA2XRIA0F4SAHRgEgAOYhIAqGMSAExlEgDmZhIAgGgSABpqEgC0axIAWG0SAPJuEgCMcBIAJnISAMpzEgBkdRIA/nYSAJh4EgAyehIA1nsSAHB9EgAKfxIApIASAEiCEgDigxIAfIUSABaHEgC6iBIAVIoSAO6LEgCSjRIALI8SAMaQEgBgkhIABJQSAJ6VEgA4lxIA0pgSAHaaEgAQnBIAqp0SAESfEgDooBIAgqISABykEgC2pRIAUKcSAPSoEgCOqhIAKKwSAMKtEgBmrxIAALESAJqyEgA0tBIA2LUSAHK3EgAMuRIAproSAEq8EgDkvRIAfr8SACLBEgC8whIAVsQSAPDFEgCUxxIALskSAMjKEgBizBIA/M0SAKDPEgA60RIA1NISAG7UEgAS1hIArNcSAEbZEgDq2hIAhNwSAB7eEgC43xIAXOESAPbiEgCQ5BIAKuYSAM7nEgBo6RIAAusSAJzsEgA27hIA2u8SAHTxEgAO8xIAqPQSAEz2EgDm9xIAgPkSABr7EgC+/BIAWP4SAPL/EgCMARMAMAMTAMoEEwBkBhMA/gcTAKIJEwA8CxMA1gwTAHAOEwAUEBMArhETAEgTEwDsFBMAhhYTACAYEwC6GRMAXhsTAPgcEwCSHhMALCATANAhEwBqIxMABCUTAJ4mEwBCKBMA3CkTAHYrEwAQLRMAqi4TAE4wEwDoMRMAgjMTABw1EwC2NhMAWjgTAPQ5EwCOOxMAMj0TAMw+EwBmQBMAAEITAKRDEwA+RRMA2EYTAHJIEwAWShMAsEsTAEpNEwDuThMAiFATACJSEwC8UxMAYFUTAPpWEwCUWBMALloTAMhbEwBsXRMABl8TAKBgEwA6YhMA3mMTAHhlEwASZxMArGgTAEZqEwDqaxMAhG0TAB5vEwDCcBMAXHITAPZzEwCQdRMANHcTAM54EwBoehMAAnwTAKZ9EwBAfxMA2oATAH6CEwAYhBMAsoUTAEyHEwDmiBMAiooTACSMEwC+jRMAWI8TAPyQEwCWkhMAMJQTAMqVEwBklxMACJkTAKKaEwA8nBMA1p0TAHqfEwAUoRMArqITAEikEwDspRMAhqcTACCpEwDEqhMAXqwTAPitEwCSrxMANrETANCyEwBqtBMABLYTAKi3EwBCuRMA3LoTAHa8EwAavhMAtL8TAE7BEwDowhMAjMQTACbGEwDAxxMAWskTAPTKEwCYzBMAMs4TAMzPEwBm0RMACtMTAKTUEwA+1hMA2NcTAHzZEwAW2xMAsNwTAFTeEwDu3xMAiOETACLjEwC85BMAYOYTAPrnEwCU6RMALusTANLsEwBs7hMABvATAKDxEwBE8xMA3vQTAHj2EwAS+BMAtvkTAFD7EwDq/BMAjv4TACgAFADCARQAXAMUAAAFFACaBhQANAgUAM4JFAByCxQADA0UAKYOFABAEBQA2hEUAH4TFAAYFRQAshYUAEwYFADwGRQAihsUACQdFAC+HhQAYiAUAPwhFACWIxQAMCUUANQmFABuKBQACCoUAKIrFABGLRQA4C4UAHowFAAUMhQAuDMUAFI1FADsNhQAkDgUACo6FADEOxQAXj0UAAI/FACcQBQANkIUANBDFAB0RRQADkcUAKhIFABCShQA3EsUAIBNFAAaTxQAtFAUAE5SFADyUxQAjFUUACZXFADAWBQAZFoUAP5bFACYXRQAMl8UANZgFABwYhQACmQUAK5lFABIZxQA4mgUAHxqFAAgbBQAum0UAFRvFADucBQAknIUACx0FADGdRQAYHcUAPp4FACeehQAOHwUANJ9FABsfxQABoEUAKqCFABEhBQA3oUUAIKHFAAciRQAtooUAFCMFAD0jRQAjo8UACiRFADCkhQAZpQUAACWFACalxQAPpkUANiaFABynBQADJ4UALCfFABKoRQA5KIUAH6kFAAYphQAvKcUAFapFADwqhQAiqwUACSuFADIrxQAYrEUAPyyFACgtBQAOrYUANS3FABuuRQAErsUAKy8FABGvhQA4L8UAITBFAAewxQAuMQUAFzGFAD2xxQAkMkUACrLFADOzBQAaM4UAALQFACc0RQANtMUANrUFAB01hQADtgUAKjZFABC2xQA5twUAIDeFAAa4BQAtOEUAFjjFADy5BQAjOYUACboFADK6RQAZOsUAP7sFACi7hQAPPAUANbxFABw8xQAFPUUAK72FABI+BQA4vkUAHz7FAAg/RQAuv4UAFQAFQDuARUAkgMVACwFFQDGBhUAaggVAAQKFQCeCxUAOA0VANwOFQB2EBUAEBIVAKoTFQBOFRUA6BYVAIIYFQAcGhUAwBsVAFodFQD0HhUAjiAVADIiFQDMIxUAZiUVAAAnFQCaKBUAPioVANgrFQByLRUADC8VALAwFQBKMhUA5DMVAH41FQAiNxUAvDgVAFY6FQDwOxUAlD0VAC4/FQDIQBUAbEIVAAZEFQCgRRUAOkcVAN5IFQB4ShUAEkwVAKxNFQBQTxUA6lAVAIRSFQAeVBUAwlUVAFxXFQD2WBUAkFoVADRcFQDOXRUAaF8VAAJhFQCcYhUAQGQVANplFQB0ZxUADmkVALJqFQBMbBUA5m0VAIBvFQAkcRUAvnIVAFh0FQDydRUAlncVADB5FQDKehUAbnwVAAh+FQCifxUAPIEVAOCCFQB6hBUAFIYVAK6HFQBSiRUA7IoVAIaMFQAgjhUAuo8VAF6RFQD4khUAkpQVACyWFQDQlxUAapkVAASbFQCenBUAQp4VANyfFQB2oRUAEKMVALSkFQBOphUA6KcVAIypFQAmqxUAwKwVAFquFQD+rxUAmLEVADKzFQDMtBUAcLYVAAq4FQCkuRUAPrsVAOK8FQB8vhUAFsAVALDBFQBKwxUA7sQVAIjGFQAiyBUAvMkVAGDLFQD6zBUAlM4VAC7QFQDS0RUAbNMVAAbVFQCg1hUARNgVAN7ZFQB42xUAEt0VALbeFQBQ4BUA6uEVAITjFQAo5RUAwuYVAFzoFQAA6hUAmusVADTtFQDO7hUAcvAVAAzyFQCm8xUAQPUVAOT2FQB++BUAGPoVALL7FQBM/RUA8P4VAIoAFgAkAhYAyAMWAGIFFgD8BhYAlggWADoKFgDUCxYAbg0WAAgPFgCiEBYARhIWAOATFgB6FRYAFBcWALgYFgBSGhYA7BsWAIYdFgAgHxYAxCAWAF4iFgD4IxYAnCUWADYnFgDQKBYAaioWAA4sFgCoLRYAQi8WANwwFgCAMhYAGjQWALQ1FgBYNxYA8jgWAIw6FgAmPBYAwD0WAGQ/FgD+QBYAmEIWADxEFgDWRRYAcEcWAApJFgCkShYASEwWAOJNFgB8TxYAFlEWALBSFgBUVBYA7lUWAIhXFgAiWRYAxloWAGBcFgD6XRYAlF8WADhhFgDSYhYAbGQWABBmFgCqZxYARGkWAN5qFgCCbBYAHG4WALZvFgBQcRYA9HIWAI50FgAodhYAwncWAGZ5FgAAexYAmnwWADR+FgDYfxYAcoEWAAyDFgCmhBYAQIYWAOSHFgB+iRYAGIsWALKMFgBWjhYA8I8WAIqRFgAkkxYAyJQWAGKWFgD8lxYAoJkWADqbFgDUnBYAbp4WABKgFgCsoRYARqMWAOCkFgCEphYAHqgWALipFgBSqxYA9qwWAJCuFgAqsBYAxLEWAF6zFgACtRYAnLYWADa4FgDQuRYAdLsWAA69FgCovhYAQsAWAObBFgCAwxYAGsUWALTGFgBYyBYA8skWAIzLFgAwzRYAys4WAGTQFgD+0RYAotMWADzVFgDW1hYAcNgWABTaFgCu2xYASN0WAOLeFgCG4BYAIOIWALrjFgBU5RYA7uYWAJLoFgAs6hYAxusWAGDtFgAE7xYAnvAWADjyFgDS8xYAdvUWABD3FgCq+BYARPoWAOj7FgCC/RYAHP8WAMAAFwBaAhcA/gMXAI4FFwAyBxcAzAgXAGYKFwAADBcAmg0XAD4PFwDYEBcAchIXAAwUFwCwFRcAShcXAOQYFwB+GhcAIhwXALwdFwBWHxcA+iAXAJQiFwAuJBcAyCUXAGwnFwAGKRcAoCoXADosFwDULRcAeC8XABIxFwCsMhcARjQXAOo1FwCENxcAHjkXALg6FwBSPBcA9j0XAJA/FwAqQRcAzkIXAGhEFwACRhcAnEcXAEBJFwDaShcAfkwXACJOFwC8TxcAVlEXAPpSFwCUVBcALlYXAMhXFwBsWRcABlsXAKBcFwA6XhcA3l8XAHhhFwASYxcArGQXAEZmFwDqZxcAhGkXAB5rFwC4bBcAUm4XAPZvFwCQcRcAKnMXAM50FwBodhcAAngXAJx5FwBAexcA2nwXAHR+FwAOgBcAsoEXAEyDFwDmhBcAioYXACSIFwC+iRcAWIsXAPKMFwCWjhcAMJAXAMqRFwBkkxcACJUXAKKWFwA8mBcA1pkXAHCbFwAUnRcArp4XAEigFwDioRcAhqMXACClFwC6phcAXqgXAPipFwCSqxcALK0XANCuFwBqsBcABLIXAJ6zFwBCtRcA3LYXAHa4FwAQuhcAtLsXAE69FwDovhcAgsAXACbCFwDAwxcAWsUXAPTGFwCOyBcAMsoXAMzLFwBmzRcAAM8XAKTQFwA+0hcA2NMXAHzVFwAW1xcAsNgXAEraFwDu2xcAiN0XACLfFwC84BcAYOIXAPrjFwCU5RcALucXANLoFwBs6hcABuwXAKDtFwBE7xcA3vAXAHjyFwAS9BcArPUXAFD3FwDq+BcAhPoXAB78FwDC/RcAXP8XAPYAGACQAhgANAQYAM4FGABoBxgADAkYAKYKGABADBgA2g0YAH4PGAAYERgAshIYAEwUGADwFRgAihcYACQZGAC+GhgAWBwYAPwdGACWHxgAMCEYANQiGABuJBgACCYYAKInGABGKRgA4CoYAHosGAAULhgAuC8YAFIxGADsMhgAhjQYACo2GADENxgAXjkYAPg6GACSPBgANj4YANA/GABqQRgABEMYAKhEGABCRhgA3EcYAHZJGAAaSxgAtEwYAE5OGADoTxgAjFEYACZTGADAVBgAZFYYAP5XGACYWRgAMlsYANZcGABwXhgACmAYAKRhGABIYxgA4mQYAHxmGAAWaBgAumkYAFRrGADubBgAiG4YACxwGADGcRgAYHMYAPp0GACUdhgAOHgYANJ5GABsexgABn0YAKp+GABEgBgA3oEYAHiDGAAchRgAtoYYAFCIGADqiRgAjosYACiNGADCjhgAZpAYAACSGACakxgANJUYANiWGABymBgADJoYAKabGABKnRgA5J4YAH6gGAAYohgAsqMYAFalGADwphgAiqgYACSqGAC+qxgAYq0YAPyuGACWsBgAOrIYANSzGAButRgACLcYAKy4GABGuhgA4LsYAHq9GAAevxgAuMAYAFLCGAD2wxgAkMUYACrHGADEyBgAaMoYAALMGACczRgANs8YANDQGAB00hgADtQYAKjVGABC1xgA3NgYAIDaGAAa3BgAtN0YAE7fGADy4BgAjOIYACbkGADK5RgAZOcYAP7oGACY6hgAPOwYANbtGABw7xgACvEYAK7yGABI9BgA4vUYAIb3GAAg+RgAuvoYAFT8GADu/RgAkv8YACwBGQDGAhkAYAQZAPoFGQCeBxkAOAkZANIKGQBsDBkAEA4ZAKoPGQBEERkA6BIZAIIUGQAcFhkAthcZAFoZGQD0GhkAjhwZACgeGQDMHxkAZiEZAAAjGQCaJBkASCYZAOInGQB8KRkAICsZALosGQBULhkA7i8ZAJIxGQAsMxkAxjQZAGA2GQAEOBkAnjkZADg7GQDSPBkAdj4ZABBAGQCqQRkAREMZAN5EGQCCRhkAHEgZALZJGQBQSxkA9EwZAI5OGQAoUBkAwlEZAGZTGQAAVRkAmlYZAD5YGQDYWRkAclsZAAxdGQCwXhkASmAZAORhGQB+YxkAImUZALxmGQBWaBkA8GkZAJRrGQAubRkAyG4ZAGJwGQAGchkAoHMZADp1GQDUdhkAeHgZABJ6GQCsexkARn0ZAOp+GQCEgBkAHoIZALiDGQBShRkA9oYZAJCIGQAqihkAxIsZAGiNGQACjxkAnJAZADaSGQDakxkAdJUZAA6XGQComBkATJoZAOabGQCAnRkAJJ8ZAL6gGQBYohkA8qMZAJalGQAwpxkAyqgZAGSqGQAIrBkAoq0ZADyvGQDWsBkAerIZABS0GQCutRkASLcZAOK4GQCGuhkAILwZALq9GQBUvxkA+MAZAJLCGQAsxBkAxsUZAGrHGQAEyRkAnsoZADjMGQDczRkAds8ZABDRGQCq0hkATtQZAOjVGQCC1xkAJtkZAMDaGQBa3BkA9N0ZAJjfGQAy4RkAzOIZAGbkGQAA5hkApOcZAD7pGQDY6hkAcuwZABbuGQCw7xkASvEZAOTyGQB+9BkAIvYZALz3GQBW+RkA+voZAJT8GQAu/hkAyP8ZAGwBGgAGAxoAoAQaADoGGgDeBxoAeAkaABILGgC2DBoAUA4aAOoPGgCEERoAKBMaAMIUGgBcFhoA9hcaAJAZGgA0GxoAzhwaAGgeGgACIBoApiEaAEAjGgDaJBoAdCYaAA4oGgCyKRoATCsaAOYsGgCKLhoAJDAaAL4xGgBYMxoA/DQaAJY2GgAwOBoAyjkaAG47GgAIPRoAoj4aADxAGgDWQRoAekMaABRFGgCuRhoAUkgaAOxJGgCGSxoAIE0aAMROGgBeUBoA+FEaAJJTGgA2VRoA0FYaAGpYGgAEWhoAqFsaAEJdGgDcXhoAgGAaABpiGgC0YxoATmUaAOhmGgCMaBoAJmoaAMBrGgBabRoA9G4aAJhwGgAychoAzHMaAGZ1GgAKdxoApHgaAD56GgDiexoAfH0aABZ/GgCwgBoASoIaAO6DGgCIhRoAIocaAMaIGgBgihoA+osaAJSNGgA4jxoA0pAaAGySGgAGlBoAqpUaAESXGgDemBoAeJoaABycGgC2nRoAUJ8aAOqgGgCOohoAKKQaAMKlGgBcpxoAAKkaAJqqGgA0rBoAzq0aAGivGgAMsRoAprIaAEC0GgDatRoAfrcaABi5GgCyuhoATLwaAPC9GgCKvxoAJMEaAMjCGgBixBoA/MUaAJbHGgA6yRoA1MoaAG7MGgAIzhoArM8aAEbRGgDg0hoAetQaAB7WGgC41xoAUtkaAOzaGgCG3BoAKt4aAMTfGgBe4RoA+OIaAJzkGgA25hoA0OcaAGrpGgAO6xoAqOwaAELuGgDc7xoAgPEaABrzGgC09BoATvYaAPL3GgCM+RoAJvsaAMr8GgBk/hoA/v8aAJgBGwA8AxsA1gQbAHAGGwAKCBsArgkbAEgLGwDiDBsAfA4bABYQGwC6ERsAVBMbAO4UGwCIFhsALBgbAMYZGwBgGxsA+hwbAJ4eGwA4IBsA0iEbAGwjGwAQJRsAqiYbAEQoGwDeKRsAgisbABwtGwC2LhsAWjAbAPQxGwCOMxsAKDUbAMw2GwBmOBsAADobAJo7GwA+PRsA2D4bAHJAGwAMQhsApkMbAEpFGwDkRhsAfkgbACJKGwC8SxsAVk0bAPBOGwCUUBsALlIbAMhTGwBiVRsABlcbAKBYGwA6WhsA1FsbAG5dGwASXxsArGAbAEZiGwDgYxsAemUbAB5nGwC4aBsAUmobAOxrGwCQbRsAKm8bAMRwGwBochsAAnQbAJx1GwA2dxsA2ngbAHR6GwAOfBsAsn0bAEx/GwDmgBsAgIIbACSEGwC+hRsAWIcbAPKIGwCMihsAMIwbAMqNGwBkjxsACJEbAKKSGwA8lBsA1pUbAHCXGwAUmRsArpobAEicGwDinRsAfJ8bACChGwC6ohsAVKQbAO6lGwCSpxsALKkbAMaqGwBqrBsABK4bAJ6vGwA4sRsA3LIbAHa0GwAQthsAqrcbAE65GwDouhsAgrwbACa+GwDAvxsAWsEbAPTCGwCOxBsAMsYbAMzHGwBmyRsAAMsbAKTMGwA+zhsA2M8bAHLRGwAM0xsAsNQbAErWGwDk1xsAftkbACLbGwC83BsAVt4bAPrfGwCU4RsALuMbAMjkGwBs5hsABugbAKDpGwA66xsA3uwbAHjuGwAS8BsArPEbAFDzGwDq9BsAhPYbAB74GwDC+RsAXPsbAPb8GwCQ/hsAKgAcAM4BHABoAxwAAgUcAJwGHABACBwA2gkcAHQLHAAODRwAsg4cAEwQHADmERwAihMcACQVHAC+FhwAWBgcAPwZHACWGxwAMB0cAMoeHABuIBwACCIcAKIjHAA8JRwA4CYcAHooHAAUKhwAriscAFItHADsLhwAhjAcACAyHAC6MxwAXjUcAPg2HACSOBwALDocANA7HABqPRwABD8cAJ5AHABCQhwA3EMcAHZFHAAQRxwAtEgcAE5KHADoSxwAjE0cACZPHADAUBwAWlIcAP5THACYVRwAMlccAMxYHABwWhwAClwcAKRdHAA+XxwA2GAcAHxiHAAWZBwAsGUcAEpnHADuaBwAiGocACJsHADGbRwAYG8cAPpwHACUchwAOHQcANJ1HABsdxwABnkcAKp6HABEfBwA3n0cAHh/HAASgRwAtoIcAFCEHADqhRwAhIccACiJHADCihwAXIwcAPaNHACajxwANJEcAM6SHABolBwADJYcAKaXHABAmRwA5JocAH6cHAAYnhwAsp8cAEyhHADwohwAiqQcACSmHAC+pxwAYqkcAPyqHACWrBwAOq4cANSvHABusRwACLMcAKy0HABGthwA4LccAHq5HAAUuxwAuLwcAFK+HADsvxwAhsEcACrDHADExBwAXsYcAPjHHACcyRwANsscANDMHABqzhwADtAcAKjRHABC0xwA3NQcAIDWHAAa2BwAtNkcAE7bHADy3BwAjN4cACbgHADK4RwAZOMcAP7kHACY5hwAPOgcANbpHABw6xwACu0cAKTuHABI8BwA4vEcAHzzHAAW9RwAsPYcAFT4HADu+RwAiPscACL9HADG/hwAYAAdAPoBHQCeAx0AOAUdANIGHQBsCB0AEAodAKoLHQBEDR0A3g4dAIIQHQAcEh0AthMdAFoVHQD0Fh0AjhgdACgaHQDCGx0AZh0dAAAfHQCaIB0ANCIdANgjHQByJR0ADCcdAKYoHQBAKh0A5CsdAH4tHQAYLx0AsjAdAFYyHQDwMx0AijUdAC43HQDIOB0AYjodAPw7HQCgPR0AOj8dANRAHQBuQh0AEkQdAKxFHQBGRx0A4EgdAIRKHQAeTB0AuE0dAFJPHQD2UB0AkFIdACpUHQDEVR0AXlcdAAJZHQCcWh0ANlwdANBdHQB0Xx0ADmEdAKhiHQBCZB0A5mUdAIBnHQAaaR0AtGodAFhsHQDybR0AjG8dACZxHQDKch0AZHQdAP51HQCYdx0APHkdANZ6HQBwfB0ACn4dAK5/HQBIgR0A4oIdAHyEHQAghh0AuocdAFSJHQD4ih0AkowdACyOHQDGjx0AapEdAASTHQCelB0AOJYdANyXHQB2mR0AEJsdAKqcHQBOnh0A6J8dAIKhHQAcox0AtqQdAFqmHQD0px0AjqkdACirHQDMrB0AZq4dAACwHQCasR0APrMdANi0HQByth0ADLgdALC5HQBKux0A5LwdAH6+HQAiwB0AvMEdAFbDHQD6xB0AlMYdAC7IHQDIyR0AbMsdAAbNHQCgzh0AOtAdAN7RHQB40x0AEtUdAKzWHQBQ2B0A6tkdAITbHQAe3R0AuN4dAFzgHQD24R0AkOMdACrlHQDO5h0AaOgdAALqHQCc6x0AQO0dANruHQB08B0ADvIdALLzHQBM9R0A5vYdAID4HQAk+h0AvvsdAFj9HQD8/h0AlgAeADACHgDKAx4AbgUeAAgHHgCiCB4APAoeAOALHgB6DR4AFA8eAK4QHgBIEh4A7BMeAIYVHgAgFx4AuhgeAFQaHgD4Gx4Akh0eACwfHgDQIB4AaiIeAAQkHgCeJR4AQiceANwoHgB2Kh4AECweALQtHgBOLx4A6DAeAIwyHgAmNB4AwDUeAFo3HgD+OB4AmDoeADI8HgDMPR4AZj8eAApBHgCkQh4APkQeANhFHgB8Rx4AFkkeALBKHgBKTB4A5E0eAIhPHgAiUR4AvFIeAGBUHgD6VR4AlFceAC5ZHgDSWh4AbFweAAZeHgCgXx4ARGEeAN5iHgB4ZB4AEmYeALZnHgBQaR4A6moeAI5sHgAobh4Awm8eAFxxHgD2ch4AmnQeADR2HgDOdx4AaHkeAAx7HgCmfB4AQH4eANp/HgB+gR4AGIMeALKEHgBWhh4A8IceAIqJHgAkix4AvoweAGKOHgD8jx4AlpEeADCTHgDUlB4AbpYeAAiYHgCimR4APJseAOCcHgB6nh4AFKAeAK6hHgBSox4A7KQeAIamHgAqqB4AxKkeAF6rHgD4rB4AnK4eADawHgDQsR4AarMeAA61HgCoth4AQrgeANy5HgCAux4AGr0eALS+HgBOwB4A8sEeAIzDHgAmxR4AwMYeAGTIHgD+yR4AmMseADLNHgDWzh4AcNAeAArSHgCk0x4APtUeAOLWHgB82B4AFtoeALDbHgBU3R4A7t4eAIjgHgAi4h4AxuMeAGDlHgD65h4AlOgeADjqHgDS6x4AbO0eABDvHgCq8B4ARPIeAN7zHgCC9R4AHPceALb4HgBQ+h4A9PseAI79HgAo/x4AwgAfAFwCHwAABB8AmgUfADQHHwDOCB8AcgofAAwMHwCmDR8AQA8fAOQQHwB+Eh8AGBQfALIVHwBWFx8A8BgfAIoaHwAkHB8AyB0fAGIfHwD8IB8AoCIfADokHwDUJR8AbicfABIpHwCsKh8ARiwfAOAtHwCELx8AHjEfALgyHwBSNB8A7DUfAJA3HwAqOR8AxDofAF48HwACPh8AnD8fADZBHwDQQh8AdEQfAA5GHwCoRx8AQkkfAOZKHwCATB8AGk4fALRPHwBYUR8A8lIfAIxUHwAwVh8AylcfAGRZHwD+Wh8AolwfADxeHwDWXx8AcGEfABRjHwCuZB8ASGYfAOJnHwB8aR8AIGsfALpsHwBUbh8A7m8fAJJxHwAscx8AxnQfAGB2HwD6dx8AnnkfADh7HwDSfB8Adn4fABCAHwCqgR8ARIMfAOiEHwCChh8AHIgfALaJHwBaix8A9IwfAI6OHwAokB8AzJEfAGaTHwAAlR8AmpYfADSYHwDYmR8AcpsfAAydHwCwnh8ASqAfAOShHwB+ox8AIqUfALymHwBWqB8A8KkfAJSrHwAurR8AyK4fAGywHwAGsh8AoLMfADq1HwDUth8AeLgfABK6HwCsux8ARr0fAOC+HwCEwB8AHsIfALjDHwBSxR8A9sYfAJDIHwAqyh8AzssfAGjNHwACzx8AnNAfADbSHwDa0x8AdNUfAA7XHwCy2B8ATNofAObbHwCA3R8AJN8fAL7gHwBY4h8A/OMfAJblHwAw5x8AyugfAGTqHwAI7B8Aou0fADzvHwDW8B8AevIfABT0HwCu9R8ASPcfAOL4HwCG+h8AIPwfALr9HwBU/x8A+AAgAJICIAAsBCAA0AUgAGoHIAAECSAAngogAEIMIADcDSAAdg8gABARIAC0EiAAThQgAOgVIACCFyAAJhkgAMAaIABaHCAA9B0gAJgfIAAyISAAzCIgAGYkIAAAJiAApCcgAD4pIADYKiAAciwgABYuIACwLyAASjEgAOQyIACINCAAIjYgALw3IABgOSAA+jogAJQ8IAAuPiAA0j8gAGxBIAAGQyAAoEQgAERGIADeRyAAeEkgABJLIAC2TCAAUE4gAOpPIACEUSAAHlMgAMJUIABcViAA9lcgAJBZIAA0WyAAzlwgAGheIAACYCAApmEgAEBjIADaZCAAfmYgABhoIACyaSAATGsgAPBsIACKbiAAJHAgAL5xIABicyAA/HQgAJZ2IAAweCAA1HkgAG57IAAIfSAAon4gADyAIADggSAAeoMgABSFIACuhiAAUoggAOyJIACGiyAAII0gAMSOIABekCAA+JEgAJKTIAA2lSAA0JYgAGqYIAAEmiAAqJsgAEKdIADcniAAdqAgABqiIAC0oyAATqUgAOimIACMqCAAJqogAMCrIABarSAA/q4gAJiwIAAysiAAzLMgAHC1IAAKtyAApLggAD66IADiuyAAfL0gABa/IAC6wCAAVMIgAO7DIACIxSAALMcgAMbIIABgyiAA+ssgAJ7NIAA4zyAA0tAgAGzSIAAG1CAAqtUgAETXIADe2CAAeNogABLcIAC23SAAUN8gAOrgIACO4iAAKOQgAMLlIABc5yAA9uggAJrqIAA07CAAzu0gAHLvIAAM8SAApvIgAED0IADk9SAAfvcgABj5IACy+iAAVvwgAPD9IACK/yAAJAEhAMgCIQBiBCEA/AUhAKAHIQA6CSEA1AohAG4MIQAIDiEArA8hAEYRIQDgEiEAehQhAB4WIQC4FyEAUhkhAOwaIQCGHCEAKh4hAMQfIQBeISEA+CIhAJwkIQA2JiEA0CchAHQpIQAOKyEAqCwhAEIuIQDmLyEAgDEhABozIQC0NCEAWDYhAPI3IQCMOSEAMDshAMo8IQBkPiEA/j8hAJhBIQA8QyEA1kQhAHBGIQAKSCEArkkhAEhLIQDiTCEAfE4hABZQIQC6USEAVFMhAO5UIQCIViEALFghAMZZIQBgWyEABF0hAJ5eIQA4YCEA0mEhAHZjIQAQZSEAqmYhAERoIQDoaSEAgmshABxtIQC2biEAWnAhAPRxIQCOcyEAKHUhAMx2IQBmeCEAAHohAJp7IQA0fSEA2H4hAHKAIQAMgiEApoMhAEqFIQDkhiEAfoghABiKIQC8iyEAVo0hAPCOIQCUkCEALpIhAMiTIQBilSEABpchAKCYIQA6miEA1JshAHidIQASnyEArKAhAEaiIQDqoyEAhKUhAB6nIQC4qCEAXKohAParIQCQrSEAKq8hAM6wIQBosiEAArQhAJy1IQBAtyEA2rghAHS6IQAOvCEAsr0hAEy/IQDmwCEAgMIhABrEIQC+xSEAWMchAPLIIQCMyiEAMMwhAMrNIQBkzyEA/tAhAKLSIQA81CEA1tUhAHDXIQAU2SEArtohAEjcIQDs3SEAht8hACDhIQC64iEAXuQhAPjlIQCS5yEALOkhANDqIQBq7CEABO4hAJ7vIQBC8SEA3PIhAHb0IQAQ9iEAtPchAE75IQDo+iEAgvwhACb+IQDA/yEAWgEiAPQCIgCOBCIAMgYiAMwHIgBmCSIAAAsiAKQMIgA+DiIA2A8iAHIRIgAWEyIAsBQiAEoWIgDkFyIAiBkiACIbIgC8HCIAYB4iAPofIgCUISIALiMiANIkIgBsJiIABigiAKApIgA6KyIA3iwiAHguIgASMCIArDEiAFAzIgDqNCIAhDYiAB44IgC4OSIAXDsiAPY8IgCQPiIANEAiAM5BIgBoQyIAAkUiAKZGIgBASCIA2kkiAHRLIgAYTSIAsk4iAExQIgDwUSIAilMiACRVIgC+ViIAWFgiAPxZIgCWWyIAMF0iAMpeIgBuYCIACGIiAKJjIgA8ZSIA1mYiAHpoIgAUaiIArmsiAFJtIgDsbiIAhnAiACByIgDEcyIAXnUiAPh2IgCSeCIANnoiANB7IgBqfSIABH8iAKiAIgBCgiIA3IMiAICFIgAahyIAtIgiAE6KIgDoiyIAjI0iACaPIgDAkCIAWpIiAP6TIgCYlSIAMpciAMyYIgBmmiIACpwiAKSdIgA+nyIA4qAiAHyiIgAWpCIAsKUiAFSnIgDuqCIAiKoiACKsIgDGrSIAYK8iAPqwIgCesiIAOLQiANK1IgBstyIABrkiAKq6IgBEvCIA3r0iAHi/IgAcwSIAtsIiAFDEIgDqxSIAjsciACjJIgDCyiIAXMwiAADOIgCazyIANNEiAM7SIgBy1CIADNYiAKbXIgBA2SIA5NoiAH7cIgAY3iIAst8iAEzhIgDw4iIAiuQiACTmIgC+5yIAYukiAPzqIgCW7CIAMO4iANTvIgBu8SIACPMiAKz0IgBG9iIA4PciAHr5IgAe+yIAuPwiAFL+IgDs/yIAkAEjACoDIwDEBCMAXgYjAAIIIwCcCSMANgsjANAMIwB0DiMADhAjAKgRIwBCEyMA3BQjAIAWIwAaGCMAtBkjAE4bIwDyHCMAjB4jACYgIwDAISMAZCMjAP4kIwCYJiMAMigjANYpIwBwKyMACi0jAK4uIwBIMCMA4jEjAHwzIwAgNSMAujYjAFQ4IwDuOSMAkjsjACw9IwDGPiMAYEAjAARCIwCeQyMAOEUjANJGIwBsSCMAEEojAKpLIwBETSMA3k4jAIJQIwAcUiMAtlMjAFBVIwD0ViMAjlgjAChaIwDCWyMAZl0jAABfIwCaYCMAPmIjANhjIwByZSMADGcjALBoIwBKaiMA5GsjAH5tIwAibyMAvHAjAFZyIwDwcyMAinUjAC53IwDIeCMAYnojAPx7IwCgfSMAOn8jANSAIwBugiMAEoQjAKyFIwBGhyMA4IgjAISKIwAejCMAuI0jAFKPIwD2kCMAkJIjACqUIwDOlSMAaJcjAAKZIwCcmiMAQJwjANqdIwB0nyMADqEjALKiIwBMpCMA5qUjAICnIwAaqSMAvqojAFisIwDyrSMAjK8jACaxIwDKsiMAZLQjAP61IwCityMAPLkjANa6IwBwvCMAFL4jAK6/IwBIwSMA4sIjAIbEIwAgxiMAuscjAFTJIwD4yiMAkswjACzOIwDGzyMAYNEjAATTIwCe1CMAONYjANLXIwB22SMAENsjAKrcIwBE3iMA6N8jAILhIwAc4yMAwOQjAFrmIwD05yMAjukjADLrIwDM7CMAZu4jAADwIwCk8SMAPvMjANj0IwB89iMAFvgjALD5IwBK+yMA5PwjAIj+IwAiACQAvAEkAFYDJADwBCQAlAYkAC4IJADICSQAYgskAAYNJACgDiQAOhAkANQRJAB4EyQAEhUkAKwWJABGGCQA6hkkAIQbJAAeHSQAwh4kAFwgJAD2ISQAkCMkADQlJADOJiQAaCgkAAIqJACmKyQAQC0kANouJAB0MCQAGDIkALIzJABMNSQA5jYkAIo4JAAkOiQAvjskAFg9JADyPiQAlkAkADBCJADKQyQAZEUkAAhHJACiSCQAPEokANZLJAB6TSQAFE8kAK5QJABSUiQA7FMkAIZVJAAgVyQAxFgkAF5aJAD4WyQAkl0kADZfJADQYCQAamIkAARkJACoZSQAQmckANxoJAB2aiQAEGwkALRtJABObyQA6HAkAIJyJAAmdCQAwHUkAFp3JAD0eCQAmHokADJ8JADMfSQAZn8kAAqBJACkgiQAPoQkAOKFJAB8hyQAFokkALCKJABUjCQA7o0kAIiPJAAikSQAxpIkAGCUJAD6lSQAlJckADiZJADSmiQAbJwkAAaeJACgnyQARKEkAN6iJAB4pCQAEqYkALanJABQqSQA6qokAISsJAAoriQAwq8kAFyxJAD2siQAmrQkADS2JADOtyQAaLkkAAy7JACmvCQAQL4kANq/JAB+wSQAGMMkALLEJABWxiQA8MckAIrJJAAkyyQAyMwkAGLOJAD8zyQAltEkADDTJADU1CQAbtYkAAjYJACs2SQARtskAODcJAB63iQAFOAkALjhJABS4yQA7OQkAJDmJAAq6CQAxOkkAF7rJAAC7SQAnO4kADbwJADQ8SQAavMkAA71JACo9iQAQvgkANz5JACA+yQAGv0kALT+JABOACUA8gElAIwDJQAmBSUAwAYlAGQIJQD+CSUAmAslADINJQDWDiUAcBAlAAoSJQCkEyUASBUlAOIWJQB8GCUAIBolALobJQBUHSUA7h4lAIggJQAsIiUAxiMlAGAlJQAEJyUAniglADgqJQDSKyUAbC0lABAvJQCqMCUARDIlAN4zJQB4NSUAHDclALY4JQBQOiUA6jslAI49JQAoPyUAwkAlAGZCJQAARCUAmkUlADRHJQDYSCUAckolAAxMJQCmTSUASk8lAORQJQB+UiUAGFQlALxVJQBWVyUA8FglAIpaJQAuXCUAyF0lAGJfJQD8YCUAlmIlADpkJQDUZSUAbmclAAhpJQCsaiUARmwlAOBtJQCEbyUAHnElALhyJQBSdCUA9nUlAJB3JQAqeSUAxHolAGh8JQACfiUAnH8lAECBJQDagiUAdIQlAA6GJQCohyUATIklAOaKJQCAjCUAGo4lALSPJQBYkSUA8pIlAIyUJQAmliUAypclAGSZJQD+miUAopwlADyeJQDWnyUAcKElABSjJQCupCUASKYlAOKnJQCGqSUAIKslALqsJQBUriUA+K8lAJKxJQAssyUAxrQlAGq2JQAEuCUAnrklADi7JQDSvCUAdr4lABDAJQCqwSUARMMlAOjEJQCCxiUAHMglALbJJQBayyUA9MwlAI7OJQAy0CUAzNElAGbTJQAA1SUApNYlAD7YJQDY2SUActslABbdJQCw3iUASuAlAOThJQCI4yUAIuUlALzmJQBW6CUA8OklAJTrJQAu7SUAyO4lAGLwJQAG8iUAoPMlADr1JQDe9iUAePglABL6JQCs+yUAUP0lAOr+JQCEACYAHgImALgDJgBcBSYA9gYmAJAIJgAqCiYAzgsmAGgNJgACDyYAnBAmAEASJgDaEyYAdBUmAA4XJgCyGCYATBomAOYbJgCAHSYAJB8mAL4gJgBYIiYA/CMmAJYlJgAwJyYAyigmAG4qJgAILCYAoi0mADwvJgDWMCYAejImABQ0JgCuNSYAUjcmAOw4JgCGOiYAIDwmALo9JgBePyYA+EAmAJJCJgAsRCYAxkUmAGpHJgAESSYAnkomAEJMJgDcTSYAdk8mABBRJgC0UiYATlQmAOhVJgCCVyYAJlkmAMBaJgBaXCYA/l0mAJhfJgAyYSYAzGImAHBkJgAKZiYApGcmAD5pJgDYaiYAfGwmABZuJgCwbyYASnEmAO5yJgCIdCYAInYmALx3JgBWeSYA+nomAJR8JgAufiYA0n8mAGyBJgAGgyYAoIQmAESGJgDehyYAeIkmABKLJgC2jCYAUI4mAOqPJgCOkSYAKJMmAMKUJgBcliYA9pcmAJqZJgA0myYAzpwmAGieJgAMoCYApqEmAECjJgDapCYAdKYmABioJgCyqSYATKsmAOasJgCKriYAJLAmAL6xJgBisyYA/LQmAJa2JgAwuCYA1LkmAG67JgAIvSYAor4mAEbAJgDgwSYAesMmABTFJgC4xiYAUsgmAOzJJgCGyyYAKs0mAMTOJgBe0CYA+NEmAJLTJgA21SYA0NYmAGrYJgAE2iYAqNsmAELdJgDc3iYAduAmABriJgC04yYATuUmAPLmJgCM6CYAJuomAMDrJgBk7SYA/u4mAJjwJgAy8iYA1vMmAHD1JgAK9yYApPgmAEj6JgDi+yYAhv0mACr/JgDEACcAXgInAPgDJwCSBScANgcnANAIJwBqCicABAwnAKgNJwBCDycA3BAnAIASJwAaFCcAtBUnAE4XJwDyGCcAjBonACYcJwDAHScAZB8nAP4gJwCYIicAMiQnANYlJwBwJycACiknAKQqJwA+LCcA4i0nAHwvJwAWMScAsDInAFQ0JwDuNScAiDcnACI5JwDGOicAYDwnAPo9JwCUPycAOEEnANJCJwBsRCcABkYnAKpHJwBESScA3konAHhMJwAcTicAtk8nAFBRJwD0UicAjlQnAChWJwDCVycAZlknAABbJwCaXCcANF4nANhfJwByYScADGMnAKZkJwBAZicA5GcnAH5pJwAYaycAsmwnAFZuJwDwbycAinEnACRzJwDIdCcAYnYnAPx3JwCWeScAOnsnANR8JwBuficACIAnAKyBJwBGgycA4IQnAISGJwAeiCcAuIknAFKLJwD2jCcAkI4nACqQJwDEkScAaJMnAAKVJwCclicANpgnANCZJwB0mycADp0nAKieJwBCoCcA3KEnAICjJwAapScAtKYnAFioJwDyqScAjKsnACatJwDKricAZLAnAP6xJwCYsycAPLUnANa2JwBwuCcAFLonAK67JwBIvScA4r4nAIbAJwAgwicAusMnAFTFJwDuxicAksgnACzKJwDGyycAYM0nAATPJwCe0CcAONInANLTJwBs1ScAENcnAKrYJwBE2icA6NsnAILdJwAc3ycAtuAnAFriJwD04ycAjuUnACjnJwDM6CcAZuonAADsJwCk7ScAPu8nANjwJwBy8icADPQnALD1JwBK9ycA5PgnAH76JwAi/CcAvP0nAFb/JwDwACgAigIoAC4EKADIBSgAYgcoAPwIKACgCigAOgwoANQNKABuDygAEhEoAKwSKABGFCgA6hUoAIQXKAAeGSgAuBooAFwcKAD2HSgAkB8oACohKADEIigAaCQoAAImKACcJygANikoANoqKAB0LCgADi4oALIvKABMMSgA5jIoAIA0KAAkNigAvjcoAFg5KADyOigAljwoADA+KADKPygAZEEoAAhDKACiRCgAPEYoANZHKAB6SSgAFEsoAK5MKABITigA4k8oAIZRKAAgUygAulQoAF5WKAD4VygAklkoACxbKADGXCgAal4oAARgKACeYSgAOGMoANxkKAB2ZigAEGgoAKppKABOaygA6GwoAIJuKAAmcCgAwHEoAFpzKAD0dCgAmHYoADJ4KADMeSgAZnsoAAp9KACkfigAPoAoANiBKAB8gygAFoUoALCGKABKiCgA5IkoAIiLKAAijSgAvI4oAFaQKAD6kSgAlJMoAC6VKADIligAbJgoAAaaKACgmygAOp0oAN6eKAB4oCgAEqIoALajKABQpSgA6qYoAISoKAAoqigAwqsoAFytKAD2rigAmrAoADSyKADOsygAaLUoAAy3KACmuCgAQLooANq7KAB0vSgAGL8oALLAKABMwigA5sMoAIrFKAAkxygAvsgoAFjKKAD8yygAls0oADDPKADK0CgAbtIoAAjUKACi1SgARtcoAODYKAB62igAFNwoALjdKABS3ygA7OAoAIbiKAAq5CgAxOUoAF7nKAD46CgAkuooADbsKADQ7SgAau8oAATxKACo8igAQvQoANz1KAB29ygAGvkoALT6KABO/CgA6P0oAIz/KAAmASkAwAIpAFoEKQD+BSkAmAcpADIJKQDMCikAcAwpAAoOKQCkDykASBEpAOISKQB8FCkAFhYpALoXKQBUGSkA7hopAIgcKQAsHikAxh8pAGAhKQD6IikAlCQpADgmKQDSJykAbCkpAAYrKQCqLCkARC4pAN4vKQB4MSkAHDMpALY0KQBQNikA6jcpAI45KQAoOykAwjwpAGY+KQAAQCkAmkEpADRDKQDORCkAckYpAAxIKQCmSSkAQEspAORMKQB+TikAGFApALJRKQBMUykA8FQpAIpWKQAkWCkAvlkpAGJbKQD8XCkAll4pADpgKQDUYSkAbmMpAAhlKQCiZikARmgpAOBpKQB6aykAHm0pALhuKQBScCkA7HEpAJBzKQAqdSkAxHYpAF54KQACeikAnHspADZ9KQDQfikAdIApAA6CKQCogykAQoUpAOaGKQCAiCkAGoopALSLKQBOjSkA8o4pAIyQKQAmkikAwJMpAGSVKQD+likAmJgpADyaKQDWmykAcJ0pAAqfKQCuoCkASKIpAOKjKQB8pSkAIKcpALqoKQBUqikA7qspAJKtKQAsrykAxrApAGCyKQAEtCkAnrUpADi3KQDSuCkAbLopABC8KQCqvSkARL8pAN7AKQCCwikAHMQpALbFKQBQxykA9MgpAI7KKQAozCkAws0pAGbPKQAA0SkAmtIpAD7UKQDY1SkActcpAAzZKQCw2ikAStwpAOTdKQB+3ykAIuEpALziKQBW5CkA8OUpAJTnKQAu6SkAyOopAGLsKQD87SkAoO8pADrxKQDU8ikAbvQpABL2KQCs9ykARvkpAOD6KQCE/CkAHv4pALj/KQBSASoA9gIqAJAEKgAqBioAzgcqAGgJKgACCyoAnAwqAEAOKgDaDyoAdBEqAA4TKgCyFCoATBYqAOYXKgCAGSoAJBsqAL4cKgBYHioA8h8qAIwhKgAwIyoAyiQqAGQmKgD+JyoAoikqADwrKgDWLCoAcC4qABQwKgCuMSoASDMqAOw0KgCGNioAIDgqALo5KgBUOyoA+DwqAJI+KgAsQCoAxkEqAGpDKgAERSoAnkYqADhIKgDcSSoAdksqABBNKgCqTioATlAqAOhRKgCCUyoAHFUqAMBWKgBaWCoA9FkqAJhbKgAyXSoAzF4qAGZgKgAKYioApGMqAD5lKgDYZioAcmgqABZqKgCwayoASm0qAORuKgCIcCoAInIqALxzKgBWdSoA8HYqAJR4KgAueioAyHsqAGx9KgAGfyoAoIAqADqCKgDUgyoAeIUqABKHKgCsiCoAUIoqAOqLKgCEjSoAHo8qAMKQKgBckioA9pMqAJCVKgA0lyoAzpgqAGiaKgAMnCoApp0qAECfKgDaoCoAfqIqABikKgCypSoATKcqAOaoKgCKqioAJKwqAL6tKgBYryoA8rAqAJayKgAwtCoAyrUqAGS3KgAIuSoAoroqADy8KgDgvSoAer8qABTBKgCuwioAUsQqAOzFKgCGxyoAIMkqAMTKKgBezCoA+M0qAJzPKgA20SoA0NIqAGrUKgAE1ioAqNcqAELZKgDc2ioAdtwqABDeKgC03yoATuEqAOjiKgCC5CoAJuYqAMDnKgBa6SoA9OoqAJjsKgAy7ioAzO8qAHDxKgAK8yoApPQqAD72KgDi9yoAfPkqABb7KgCw/CoAVP4qAO7/KgCIASsAIgMrAMYEKwBgBisA+gcrAJQJKwA4CysA0gwrAGwOKwAGECsAoBErAEQTKwDeFCsAeBYrABIYKwC2GSsAUBsrAOocKwCEHisAKCArAMIhKwBcIysAACUrAJomKwA0KCsAzikrAHIrKwAMLSsApi4rAEAwKwDkMSsAfjMrABg1KwCyNisAVjgrAPA5KwCKOysAJD0rAMg+KwBiQCsA/EErAJZDKwA6RSsA1EYrAG5IKwAISisArEsrAEZNKwDgTisAelArAB5SKwC4UysAUlUrAOxWKwCQWCsAKlorAMRbKwBeXSsA+F4rAJxgKwA2YisA0GMrAGplKwAOZysAqGgrAEJqKwDcaysAgG0rABpvKwC0cCsATnIrAPJzKwCMdSsAJncrAMp4KwBkeisA/nsrAJh9KwA8fysA1oArAHCCKwAKhCsAroUrAEiHKwDiiCsAfIorACCMKwC6jSsAVI8rAO6QKwCSkisALJQrAMaVKwBglysA+pgrAJ6aKwA4nCsA0p0rAGyfKwAGoSsAqqIrAESkKwDepSsAgqcrABypKwC2qisAUKwrAPStKwCOrysAKLErAMKyKwBmtCsAALYrAJq3KwA+uSsA2LorAHK8KwAMvisAsL8rAErBKwDkwisAfsQrABjGKwC8xysAVskrAPDKKwCKzCsALs4rAMjPKwBi0SsA/NIrAJbUKwA61isA1NcrAG7ZKwAS2ysArNwrAEbeKwDg3ysAhOErAB7jKwC45CsAUuYrAPbnKwCQ6SsAKusrAM7sKwBo7isAAvArAJzxKwBA8ysA2vQrAHT2KwAO+CsAqPkrAEz7KwDm/CsAgP4rABoALAC+ASwAWAMsAPIELACMBiwAJggsAMoJLABkCywA/gwsAKIOLAA8ECwA1hEsAHATLAAUFSwArhYsAEgYLADiGSwAhhssACAdLAC6HiwAXiAsAPghLACSIywALCUsAMYmLABqKCwABCosAJ4rLAA4LSwA3C4sAHYwLAAQMiwAqjMsAE41LADoNiwAgjgsABw6LAC2OywAWj0sAPQ+LACOQCwAKEIsAMxDLABmRSwAAEcsAKRILAA+SiwA2EssAHJNLAAWTywAsFAsAEpSLADkUywAiFUsACJXLAC8WCwAVlosAPBbLACUXSwALl8sAMhgLABsYiwABmQsAKBlLAA6ZywA3mgsAHhqLAASbCwArG0sAFBvLADqcCwAhHIsAB50LADCdSwAXHcsAPZ4LACQeiwANHwsAM59LABofywAAoEsAJyCLABAhCwA2oUsAHSHLAAOiSwAsoosAEyMLADmjSwAgI8sACSRLAC+kiwAWJQsAPyVLACWlywAMJksAMqaLABknCwACJ4sAKKfLAA8oSwA4KIsAHqkLAAUpiwArqcsAFKpLADsqiwAhqwsACCuLADErywAXrEsAPiyLACStCwANrYsANC3LABquSwABLssAJ68LABCviwA3L8sAHbBLAAQwywAtMQsAE7GLADoxywAgsksACbLLADAzCwAWs4sAP7PLACY0SwAMtMsAMzULABw1iwACtgsAKTZLAA+2ywA4twsAHzeLAAW4CwAsOEsAFTjLADu5CwAiOYsACLoLAC86SwAYOssAPrsLACU7iwALvAsANLxLABs8ywABvUsAKD2LABE+CwA3vksAHj7LAAS/SwAtv4sAFAALQDqAS0AjgMtACgFLQDCBi0AXAgtAAAKLQCaCy0ANA0tAM4OLQByEC0ADBItAKYTLQBAFS0A2hYtAH4YLQAYGi0AshstAEwdLQDwHi0AiiAtACQiLQC+Iy0AYiUtAPwmLQCWKC0AMCotANQrLQBuLS0ACC8tAKIwLQBGMi0A4DMtAHo1LQAeNy0AuDgtAFI6LQDsOy0AkD0tACo/LQDEQC0AXkItAPhDLQCcRS0ANkctANBILQBqSi0ADkwtAKhNLQBCTy0A3FAtAHZSLQAaVC0AtFUtAE5XLQDyWC0AjFotACZcLQDAXS0AZF8tAP5gLQCYYi0AMmQtANZlLQBwZy0ACmktAKRqLQA+bC0A4m0tAHxvLQAWcS0AsHItAFR0LQDudS0AiHctACx5LQDGei0AYHwtAPp9LQCefy0AOIEtANKCLQBshC0AEIYtAKqHLQBEiS0A6IotAIKMLQAcji0Ato8tAFCRLQD0ki0AjpQtACiWLQDCly0AZpktAACbLQCanC0ANJ4tAM6fLQByoS0ADKMtAKakLQBApi0A5KctAH6pLQAYqy0AsqwtAFauLQDwry0AirEtACSzLQDItC0AYrYtAPy3LQCguS0AOrstANS8LQBuvi0AEsAtAKzBLQBGwy0A4MQtAITGLQAeyC0AuMktAFLLLQD2zC0AkM4tACrQLQDE0S0AaNMtAALVLQCc1i0ANtgtANDZLQB02y0ADt0tAKjeLQBC4C0A5uEtAIDjLQAa5S0AtOYtAFjoLQDy6S0AjOstADDtLQDK7i0AZPAtAP7xLQCi8y0APPUtANb2LQBw+C0AFPotAK77LQBI/S0A4v4tAIYALgAgAi4AugMuAFQFLgDuBi4AkgguACwKLgDGCy4AYA0uAAQPLgCeEC4AOBIuANITLgB2FS4AEBcuAKoYLgBEGi4A6BsuAIIdLgAcHy4AtiAuAFoiLgD0Iy4AjiUuADInLgDMKC4AZiouAAAsLgCkLS4APi8uANgwLgByMi4AFjQuALA1LgBKNy4A5DguAH46LgAiPC4AvD0uAFY/LgDwQC4AlEIuAC5ELgDIRS4AYkcuAAZJLgCgSi4AOkwuANRNLgB4Ty4AElEuAKxSLgBGVC4A6lUuAIRXLgAeWS4AwlouAFxcLgD2XS4AkF8uADRhLgDOYi4AaGQuAAJmLgCcZy4AQGkuANpqLgB0bC4ADm4uALJvLgBMcS4A5nIuAIB0LgAkdi4AvncuAFh5LgD8ei4AlnwuADB+LgDKfy4AboEuAAiDLgCihC4APIYuANaHLgB6iS4AFIsuAK6MLgBIji4A4o8uAIaRLgAgky4AupQuAF6WLgD4ly4AkpkuACybLgDQnC4Aap4uAASgLgCeoS4AQqMuANykLgB2pi4AGqguALSpLgBOqy4A6KwuAIyuLgAmsC4AwLEuAFqzLgD0tC4AmLYuADK4LgDMuS4AZrsuAAq9LgCkvi4APsAuANjBLgB8wy4AFsUuALDGLgBKyC4A5MkuAIjLLgAizS4AvM4uAFbQLgD60S4AlNMuAC7VLgDS1i4AbNguAAbaLgCg2y4ARN0uAN7eLgB44C4AEuIuALbjLgBQ5S4A6uYuAI7oLgAo6i4AwusuAFztLgD27i4AmvAuADTyLgDO8y4AaPUuAAL3LgCm+C4AQPouANr7LgB0/S4AGP8uALIALwBMAi8A5gMvAIoFLwAkBy8AvggvAGIKLwD8Cy8Alg0vADAPLwDUEC8AbhIvAAgULwCiFS8ARhcvAOAYLwB6Gi8AFBwvALgdLwBSHy8A7CAvAIYiLwAgJC8AxCUvAF4nLwD4KC8AkiovADYsLwDQLS8Aai8vAAQxLwCoMi8AQjQvANw1LwCANy8AGjkvALQ6LwBOPC8A8j0vAIw/LwAmQS8AwEIvAGRELwD+RS8AmEcvADJJLwDWSi8AcEwvAApOLwCkTy8APlEvAOJSLwB8VC8AFlYvALBXLwBUWS8A7lovAIhcLwAiXi8Axl8vAGBhLwD6Yi8AlGQvADhmLwDSZy8AbGkvABBrLwCqbC8ARG4vAN5vLwCCcS8AHHMvALZ0LwBQdi8A9HcvAI55LwAoey8AwnwvAFx+LwAAgC8AmoEvADSDLwDYhC8AcoYvAAyILwCmiS8ASosvAOSMLwB+ji8AGJAvALyRLwBWky8A8JQvAIqWLwAumC8AyJkvAGKbLwD8nC8Alp4vADqgLwDUoS8AbqMvAAilLwCspi8ARqgvAOCpLwB6qy8AHq0vALiuLwBSsC8A7LEvAJCzLwAqtS8AxLYvAF64LwACui8AnLsvADa9LwDavi8AdMAvAA7CLwCowy8ATMUvAObGLwCAyC8AGsovAL7LLwBYzS8A8s4vAIzQLwAw0i8AytMvAGTVLwD+1i8AmNgvADzaLwDW2y8AcN0vAArfLwCk4C8ASOIvAOLjLwB85S8AIOcvALroLwBU6i8A7usvAJLtLwAs7y8AxvAvAGDyLwAE9C8AnvUvADj3LwDc+C8AdvovABD8LwCq/S8ATv8vAOgAMACCAjAAHAQwALYFMABaBzAA9AgwAI4KMAAoDDAAwg0wAGYPMAAAETAAmhIwADQUMADYFTAAchcwAAwZMACwGjAAShwwAOQdMAB+HzAAIiEwALwiMABWJDAA8CUwAJQnMAAuKTAAyCowAGwsMAAGLjAAoC8wADoxMADUMjAAeDQwABI2MACsNzAARjkwAOo6MACEPDAAHj4wALg/MABSQTAA9kIwAJBEMAAqRjAAxEcwAGhJMAACSzAAnEwwAEBOMADaTzAAdFEwAA5TMACyVDAATFYwAOZXMACAWTAAJFswAL5cMABYXjAA/F8wAJZhMAAwYzAAymQwAGRmMAAIaDAAomkwADxrMADWbDAAcG4wABRwMACucTAASHMwAOJ0MACGdjAAIHgwALp5MABUezAA+HwwAJJ+MAAsgDAA0IEwAGqDMAAEhTAAnoYwAEKIMADciTAAdoswABCNMAC0jjAATpAwAOiRMACCkzAAJpUwAMCWMABamDAA9JkwAI6bMAAynTAAzJ4wAGagMAAAojAApKMwAD6lMADYpjAAfKgwABaqMACwqzAASq0wAO6uMACIsDAAIrIwALyzMABgtTAA+rYwAJS4MAAuujAA0rswAGy9MAAGvzAAoMAwADrCMADewzAAeMUwABLHMACsyDAAUMowAOrLMACEzTAAHs8wAMLQMABc0jAA9tMwAJDVMAA01zAAztgwAGjaMAAC3DAApt0wAEDfMADa4DAAfuIwABjkMACy5TAATOcwAPDoMACK6jAAJOwwAL7tMABi7zAA/PAwAJbyMAAw9DAAyvUwAG73MAAI+TAAovowADz8MADg/TAAev8wABQBMQCuAjEAUgQxAOwFMQCGBzEAIAkxAMQKMQBeDDEA+A0xAJIPMQA2ETEA0BIxAGoUMQAOFjEAqBcxAEIZMQDcGjEAgBwxABoeMQC0HzEATiExAOgiMQCMJDEAJiYxAMAnMQBaKTEA/ioxAJgsMQAyLjEAzC8xAHAxMQAKMzEApDQxAD42MQDiNzEAfDkxABY7MQCwPDEAVD4xAO4/MQCIQTEALEMxAMZEMQBgRjEA+kcxAJ5JMQA4SzEA0kwxAGxOMQAGUDEAqlExAERTMQDeVDEAeFYxABxYMQC2WTEAUFsxAOpcMQCEXjEAKGAxAMJhMQBcYzEAAGUxAJpmMQA0aDEAzmkxAHJrMQAMbTEApm4xAEBwMQDkcTEAfnMxABh1MQC8djEAVngxAPB5MQCKezEAJH0xAMh+MQBigDEA/IExAJaDMQA6hTEA1IYxAG6IMQAIijEAoosxAEaNMQDgjjEAepAxABSSMQC4kzEAUpUxAOyWMQCQmDEAKpoxAMSbMQBenTEAAp8xAJygMQA2ojEA0KMxAHSlMQAOpzEAqKgxAEyqMQDmqzEAgK0xABqvMQC0sDEAWLIxAPKzMQCMtTEAJrcxAMC4MQBkujEA/rsxAJi9MQAyvzEA1sAxAHDCMQAKxDEApMUxAEjHMQDiyDEAfMoxACDMMQC6zTEAVM8xAO7QMQCS0jEALNQxAMbVMQBg1zEABNkxAJ7aMQA43DEA0t0xAHbfMQAQ4TEAquIxAETkMQDo5TEAgucxABzpMQC26jEAUOwxAPTtMQCO7zEAKPExAMLyMQBm9DEAAPYxAJr3MQA0+TEA2PoxAHL8MQAM/jEApv8xAEoBMgDkAjIAfgQyACIGMgC8BzIAVgkyAPAKMgCUDDIALg4yAMgPMgBiETIABhMyAKAUMgA6FjIA1BcyAG4ZMgASGzIArBwyAEYeMgDgHzIAhCEyAB4jMgC4JDIAUiYyAPYnMgCQKTIAKisyAMQsMgBoLjIAAjAyAJwxMgBAMzIA2jQyAHQ2MgAOODIAsjkyAEw7MgDmPDIAgD4yACRAMgC+QTIAWEMyAPJEMgCWRjIAMEgyAMpJMgBkSzIACE0yAKJOMgA8UDIA1lEyAHBTMgAUVTIArlYyAEhYMgDiWTIAhlsyACBdMgC6XjIAVGAyAPhhMgCSYzIALGUyAMZmMgBqaDIABGoyAJ5rMgA4bTIA3G4yAHZwMgAQcjIAqnMyAE51MgDodjIAgngyABx6MgDAezIAWn0yAPR+MgCOgDIAMoIyAMyDMgBmhTIAAIcyAKSIMgA+ijIA2IsyAHKNMgAWjzIAsJAyAEqSMgDkkzIAiJUyACKXMgC8mDIAVpoyAPqbMgCUnTIALp8yANKgMgB2ojIAEKQyAKqlMgBOpzIA6KgyAIKqMgAcrDIAtq0yAFqvMgD0sDIAjrIyADK0MgDMtTIAZrcyAAC5MgCkujIAPrwyANi9MgByvzIAFsEyALDCMgBKxDIA5MUyAIjHMgAiyTIAvMoyAFbMMgD6zTIAlM8yAC7RMgDI0jIAbNQyAAbWMgCg1zIAOtkyAN7aMgB43DIAEt4yAKzfMgBQ4TIA6uIyAITkMgAe5jIAwucyAFzpMgD26jIAkOwyADTuMgDO7zIAaPEyAALzMgCc9DIAQPYyANr3MgB0+TIAGPsyALL8MgBM/jIA8P8yAIoBMwAkAzMAvgQzAFgGMwD8BzMAlgkzADALMwDKDDMAbg4zAAgQMwCiETMAPBMzAOAUMwB6FjMAFBgzAK4ZMwBSGzMA7BwzAIYeMwAgIDMAxCEzAF4jMwD4JDMAkiYzADYoMwDQKTMAaiszAAQtMwCeLjMAQjAzANwxMwB2MzMAGjUzALQ2MwBOODMA6DkzAIw7MwAmPTMAwD4zAFpAMwD+QTMAmEMzADJFMwDMRjMAZkgzAApKMwCkSzMAPk0zANhOMwB8UDMAFlIzALBTMwBUVTMA7lYzAIhYMwAiWjMAxlszAGBdMwD6XjMAlGAzADhiMwDSYzMAbGUzAAZnMwCgaDMARGozAN5rMwB4bTMAHG8zALZwMwBQcjMA6nMzAI51MwAodzMAwngzAGZ6MwAAfDMAmn0zADR/MwDOgDMAcoIzAAyEMwCmhTMAQIczAOSIMwB+ijMAGIwzALKNMwBMjzMA8JAzAIqSMwAklDMAvpUzAGKXMwD8mDMAlpozADqcMwDUnTMAbp8zAAihMwCsojMARqQzAOClMwB6pzMAHqkzALiqMwBSrDMA7K0zAJCvMwAqsTMAxLIzAF60MwD4tTMAnLczADa5MwDQujMAarwzAA6+MwCovzMAQsEzANzCMwCAxDMAGsYzALTHMwBOyTMA8sozAIzMMwAmzjMAwM8zAGTRMwD+0jMAmNQzADzWMwDW1zMAcNkzAArbMwCu3DMASN4zAOLfMwB84TMAIOMzALrkMwBU5jMA7uczAJLpMwAs6zMAxuwzAGDuMwD67zMAlPEzADjzMwDS9DMAbPYzABD4MwCq+TMARPszAN78MwCC/jMAHAA0ALYBNABQAzQA9AQ0AI4GNAAoCDQAwgk0AGYLNAAADTQAmg40ADQQNADOETQAchM0AAwVNACmFjQAQBg0AOQZNAB+GzQAGB00ALweNABWIDQA8CE0AIojNAAuJTQAyCY0AGIoNAD8KTQAoCs0ADotNADULjQAbjA0ABIyNACsMzQARjU0AOA2NACEODQAHjo0ALg7NABSPTQA7D40AJBANAAqQjQAxEM0AGhFNAACRzQAnEg0ADZKNADaSzQAdE00AA5PNACoUDQAQlI0AOZTNACAVTQAGlc0AL5YNABYWjQA8ls0AJZdNAAwXzQAymA0AGRiNAD+YzQAomU0ADxnNADWaDQAcGo0ABRsNACubTQASG80AOJwNAB8cjQAIHQ0ALp1NABUdzQA+Hg0AJJ6NAAsfDQAxn00AGp/NAAEgTQAnoI0ADiENADchTQAdoc0ABCJNACqijQATow0AOiNNACCjzQAHJE0AMCSNABalDQA9JU0AI6XNAAymTQAzJo0AGacNAAAnjQApJ80AD6hNADYojQAcqQ0ABamNACwpzQASqk0AOSqNACIrDQAIq40ALyvNABWsTQA+rI0AJS0NAAutjQAyLc0AGy5NAAGuzQAoLw0ADq+NADevzQAeME0ABLDNACsxDQAUMY0AOrHNACEyTQAHss0AMLMNABczjQA9s80AJDRNAAq0zQAztQ0AGjWNAAC2DQAnNk0AEDbNADa3DQAdN40AA7gNACy4TQATOM0AObkNACA5jQAJOg0AL7pNABY6zQA/Ow0AJbuNAAw8DQAyvE0AG7zNAAI9TQAovY0ADz4NADg+TQAevs0ABT9NACu/jQAUgA1AOwBNQCGAzUAIAU1ALoGNQBeCDUA+Ak1AJILNQAsDTUA0A41AGoQNQAEEjUAnhM1AEIVNQDcFjUAdhg1ABAaNQC0GzUATh01AOgeNQCCIDUAJiI1AMAjNQBaJTUA9CY1AJgoNQAyKjUAzCs1AGYtNQAKLzUApDA1AD4yNQDYMzUAfDU1ABY3NQCwODUAVDo1AO47NQCIPTUAIj81ALxANQBgQjUA+kM1AJRFNQAuRzUA0kg1AGxKNQAGTDUAoE01AERPNQDeUDUAeFI1ABxUNQC2VTUAUFc1AOpYNQCOWjUAKFw1AMJdNQBcXzUA9mA1AJpiNQA0ZDUAzmU1AGhnNQAMaTUApmo1AEBsNQDabTUAdG81ABhxNQCycjUATHQ1APB1NQCKdzUAJHk1AL56NQBifDUA/H01AJZ/NQAwgTUA1II1AG6ENQAIhjUArIc1AEaJNQDgijUAeow1ABSONQC4jzUAUpE1AOySNQCGlDUAKpY1AMSXNQBemTUA+Jo1AJKcNQA2njUA0J81AGqhNQAEozUAqKQ1AEKmNQDcpzUAgKk1ABqrNQC0rDUATq41APKvNQCMsTUAJrM1AMC0NQBktjUA/rc1AJi5NQA8uzUA1rw1AHC+NQAKwDUApME1AEjDNQDixDUAfMY1ABbINQC6yTUAVMs1AO7MNQCIzjUAItA1AMbRNQBg0zUA+tQ1AJTWNQA42DUA0tk1AGzbNQAQ3TUAqt41AETgNQDe4TUAguM1ABzlNQC25jUAUOg1APTpNQCO6zUAKO01AMLuNQBm8DUAAPI1AJrzNQA09TUA2PY1AHL4NQAM+jUApvs1AED9NQDk/jUAfgA2ABgCNgCyAzYAVgU2APAGNgCKCDYALgo2AMgLNgBiDTYA/A42AKAQNgA6EjYA1BM2AG4VNgASFzYArBg2AEYaNgDgGzYAhB02AB4fNgC4IDYAUiI2AOwjNgCQJTYAKic2AMQoNgAA</prop>
				<prop name="Temps">REFSWgAAQNECAIBAzP9I4XoUroc+QP97FK5H4fo+QP+F61G4HkVAQO7p8kBBQPfxejRCvUDv8UdhQ0Du8kf/RED2KFyPwjXtRfXzGkb98wVHQP0pKAD16EdAcT3/Ctej0EhAmpl2TwC5SQ0D1EpAPwG/KLxLQKRwRwFMvj0DiE1Azcx3AGy7TkAPARROTy0EULtA7AAAhYtQXQMc7VF9A45RRQMAUkDdUpAA63FSZQPjUr4lA1VTQNejZwDHbVMdAzdU/fPFVMUD2zdV9fOqVU0DGVbdQK8BUYhWHQP3VmtAZgYSV1UEV0BIAL9wPVpYQB/+8b5tWMUDF1kFAzBZFQPbEVlFA+BY/fOlWLZlA2NYRQMQWA0D5G9XQMP1JwDSV40DC8tXTQPJbB9+FX4dnh8keBPu8se8FyYCxcwXvhVFM+YRw+Qf9h0WAsEMLxgeLygjXwFcvzwvTi1HAYNwvWQvdi+IL5IhjgK7QKQvni/IL9ov7Cc+ArjsLwD2LxA/Ij80N049Rj9YP0I/gJQ/jj+4P8o/pD/WPQ4CtLVX9fOKVCQ/V10D/Lb8BLdWZQNzVv3zNbYEFPZV9QO4VXUDfFVVNURVHURU9RRUXQPbjFRlA1NUfQMeVLYlA+VTTSOvUxUTaq1T9RMzU/X0UvUUUrZ1A4xSHQNXUk0jH61STQPpUUUUUXUEUdolBFGNI/1Q9QPIUNatA5FQFRRQDQMkUNodFE+tA1FPBRPmTlaNI31OVRRORRRNBQRtTfXz2kz181pMHQOrB0x9A+5kBCNsBUyWHRP+TC1UTdUEjFTlZU0VE+qUVxYC4U2NIwvdTU0D2bxXtlXOX7hTAK5V7l+wU5ZVDm2eVSZvOG9ASmlmU1xvbm94Y64C8YxvIJ5vsG/Cb9RnJgL15G/2bQLGAvfcb/5vEHMefyh/EnEAXn9wf4J5Vn+gf7J/xH/WfwDoe/bz7H/ufwCPGo80jzaPsEiPaolujRYCAU4dA2ctTq0DMU9lExL8Rx4S2w5RBROGUfUDGFK2HROOUmUTAlP983W1U81EU40jXVQdE87WZERDVRUD0VRERVZWJQO1Vj0DKBQUmgwUawRYFQNxJBTXWC0WtsYCJ1l1A/xYzRRYCm0EWAUTRlwUQ5AOFe4/gIA7ji+4k04vYCt+NenykKVXdURXVRS8lM30BHhqLJQ49AT4XES8VUUDa4BVfZRVtZMNVVUEbVRFA5BUTQNZVBUDayFU9fPqnESzU01ENuyERVN9Aw5T9UTkhLOSUlVUtAQjUrWT7bbURLVRHRN+UT0DSG1R9RMDUV0DzFDFA2uXUAUDYPREKFA9BLVPFaRPjQMLT20ETmyVBDRUsE2NA0tNHQNr50wFA4A8tCBMlVS1S31US8UDV0wVE8oGTLRFTSW2rlWGbZ5Vrl0Atl3WX+hf2r8Ub0ZvEM9SbwAsz0bPWM+KaYZviM+az0x3ABZ/uM/Kz5R/Rn+YfwLfHN8ANt9Y30rffN+O36Dfst/E31RmjQYSJqSEx3wErrSEq1JQfQPO/KRonATeJVF1RFLFBLSkPYxHZhJbIlQdA5dU9aRVPQOtmFxEDFbFpFZFA/BVVq0DYQSk0JQUO0SUq8FY7QRZrYRZJQMVWVmVVJzkqVj1A2h8lAsmWF0D3Cwnlp+on7qfqNyfxp0+AqgEpHD8FDO1Vx3kVo0Dm1ZVVFZU7QZOU1UdE55URGVcRNUsVETlfESuhER1VFQFBNwEB1Sk0JSkmJxETWP8hB1TJVTERK8s5Ft3UhUDQVI9AwisRFvTUW2jmlG9RFFlpLbMpOhQZQOzUG2jeoVQDZRQRaQM5APg7tNPWsUDt6yEUU6Vu4FMVBUaLNS1ZFROZFdOtTZCAyVMVaRcVXQHZrP8t17NAKZfwL8CH+S/7r/4vyLJRh8AKM9iz4wfnh+Az8If1B/mHwDYz+LPdN8WLWbfCC8y30wvACYvcC+qL7wvzi/gL/IvBD9Qfo9wg56F3kNOveM5XATVFwxUtBRULsyEplGyBVMa3IcuQgNT9eN4qnyk7PyEfWSk8WREY0KU9NUclyZFLpVO41d94xshWO1DjViNNJznruKrBVm9VFh146BUlGBa5DQMBETgV73jyST3gP7l/u/In9qfXEc+Rf5DV1at41VX5YRXFVRWBVPZehynBlL6VY2jvlW2naOCVRWjSFV94wGBVfXUVK9mrVYzfKcWojiFU3XjAJSvpq+4o14DUYZ943FRjeTUr+atbqIq1VC15E/9hE91o/NOVBW21vNOVTRNfaNMLLQt60y0hUwNtEztBFS/CGa1rvO8VKyst6YdVh0GHwAQHyIfLB92b2Afmm+sb3YfANBv4m/0HwZ/GH8qfzQvPi0ANi+AL4J/dH92L5h/qn/cfwDufwCPEo8kjzaPSI8iOd7fKPDfAuE+knTspPAU7yblRCZVxzI8POeu9S4DVH2E2FznjqN05IBWPZP0Vtr9k2MMpO1XjfNcWFb9k8NYjaMetOQ1XJRtF1yU51gts6tYbTOLWlilAxXU7/blPqK2QPTvPk0+T7CfupEu4qf8lEQTkHaiI1T/Zv1+otw0pC2gPKRWVX2jHJT/pv2Y/vO898cyjFONRIykHlDc/4Yz9P/O4sashI4UD5AmDzgL1kM8BJNUB/5CurFOjUT81OMFhU198x4tTUWzoEwVVEwtdJwPAK4NBrW2tW7POMvuD0hvYm8ArL9+b5Bv4r/0v8ZvGM8qzwBcv/ZvYM86f2R/hn9of3p/AMzPvs/gz/rPBN+ufyDfSt8AXN9u34Dfkt9kjy4/QDOWgwVPtQM3VD9mP3g7TuOENEhLoJY1VkLvpDdOUtfshDVIpES6vDRHV+XU1JSrI1hVQ49s5O9MlBulWcXjCPw39vKRBERQABRPJk3u76ifSk/k787l/oMq1DRBRPQAHJS8pEdeU61WjfP8VQ1DwBSkdlocpDzERAJVXVPL3IRtkyTkXVTl0yRUBeNb7lPtQ6lTVVRTtUPTOlN9Nm5TUuXTlFK2PTNcUrUDJ1JlA+GqXFSrtIRzrIQ+TFQHqqyEzqSEmNSkYezUHm1QPTPMTzWzZU9F9NY8NIxOLVMiRDS5TVrl01Q01NdMpTNzXAQRE8xUM7CWQ0ztXlbj1LQBxdS3bs12vX6/kL/KCba/AMi/0r8kb/6/EM9aH2wfbs8AUM+KH7QfPn+Yz9of9B8O3wAQLyIvNC8235jfMt98L54vIKDfstnOL+Avui9NPQZ+M8FP5TSUj6aPuINOUsdSGu1EUwXjzlOFpNyP7oU2xzIMVgXjflb1hJyUDX3U5OtXVZZuk3zn5tKRNDyX/jX+0ppUl6aiFwoslN7clMPE787v4O/q7yQ0T24SntSf1oLg7J9+4waUNM5VbeQUryavOKvuQoX5rPTDVK9mr3ijTlJ3CjxUM8SE/PTUm6+tr7+kBgbiblDd1tav6K/6qTYzoU1Ftha/KLO2o0tl5ExSNQRMZeRMJJWUVMjkBwAmHzgTvg/wDypvFB8+H2BvAHJvTB+Wb6hveh/Mb95v8G8AAn8Uf0Yl3h9Af1ovZH9efwCQL5p/rH++f9B/4n/0fwaPoBiPwi+813aFDqIQRASZRU4ds3jc3+7dxoIcdKckZuPsRJUc7z5S8TTvdjIrZlYds9j8lEl8l3YzUJTnFnMslwbi/mSUzJTvEgbiDqznNlLHBP8WTzBPSHqfxJdm8rIU9xZSQyT3aM7SM/hekjhE9OxVBeNrrlUlNFV9UzpVZVRVVbXkVA0zktREWcREtRUk5N2khKVTzUNwZVMdtFNl9KT0ylIFpLYE5E5SHbMYUnVEUbKV9FGd9Nz0O1E1swWs/PdWMolQDTNSHAQctjQ0yE89U2FPbUPzbU5dk4hOHWMdTqVUtU0dtE1tQ9NMdeNvVuykD0zFBEsVlEsd81tRTA0z4kzNQ2BUhAWwhHTVTG8OHS5vYL86bwA0v5a/qL+Kb8y3xr/ov8JvAAzPHs8wz8ofTM9Wz2h/en8AlM+uz5B/0s+kz97PCN8a34A8jzbfKN8y30zfRo2GokXUFDemkvB0VHYMBPFQpn1TalFlpoaidVyk6G1SpTNbU63j0FOd1FZ0NLZUtQMq7JSarEQrLFalVFZVhFeNNJSUZe0s9Fy0Nz5SEVlN5rTe05zksCSUcVhFQy81WBVT85yU0le1NFSfAGaVZp84T0pJRkVeTYbzdE8EhkW2AgqURyaTpE+2RY6CBazETDDUT+ZP+E8KUVYyYWkUXyZfOFt+UupQhYRgVF9mX3hfilH2ktFNFeNZbJxXnvKjTB2TPLRX2G4FxlWGoqVMjTMeTQBdhCy3tgWWHbYNzg8gb3q/AMwPhr+4vwIf/L8mHzgfAs8AXB9uH4Afes+MH7bPwM/qzwAkf94f2B8iLzQvRi9YL2ovgHwvRt+QL4LfpC9WhWaCmEFOJTRsh05VFuOEpKW89Cs3Uq0DrWSkIKSPxpNtVBXj7FRFQ19VrdRC5JRk3I/ujyiTfuNYDVObN1k9oyJZjTZek1hKbTN5lDVYxRTk5M6s5wB2NZ7vsO8CTxRPJrOkn7adBMbThEQq1Jcms+Sf9p12giWEvEROFKdGEt4krzaliraTU72UUpVEVKf+8ha0ZK+e8nOMhDxRxRRQoM3klK+mr7ijZoL4FARxUsSkCNSvzoNM9fNzfFQBE1QESwD2pe6lFr0WQ5QHAIYd/l+YD6oPxA8Wb/APOm8ATG8OH0gfgm/EX5ZvuG/KbwC0H27P0B+qz/QfBn8QLzp/AMwvfn+Qf6J/tH/Gf9h/wi+Q7H/+fxCDvoJBpNdGM09qPaNyHFTv1PSGURWUYHSl7ESL8ObV3vLOUy2EapREtMSEQzz0tVVdk6koBPeGYg6UlH30NOvVV40DWrQ02bQ0KVmaVfRZRTMMWdWGjgKaWPyE04AWMhdYrfPWzOcAlu1enxhPyu9kn+blXjP05yqO8s/UlIwM9EoU/yb1Vg+yWFVdBFUVM9dU9AugVJUzZ1T/Zv948/ajFVPVlFK906GU/6b/uPNqppNRFbMSDFTcUJVDSaTc924yOez/toNPVQRCzKQ9FA8mDzgDNpLoDLQAQwDGQ1QPZgWupa5thmXeXwDwXwJvDG9mvzBvir+cv25vAMC/0r/cb/a/CM/ibxzPJn8AYH9qf0TPBi9oz+J/vM/OzwDgz/LPBN8W34jfEo8s30bdWO6D5C928jVQ/ePQxNSKW6XCFFQ1HD8uNa+SB2ZM9JVUvaQ09HxV1bStVaVTYlYVlFYVM0eq9OS05OQ+tDSp/IQKRVk98zWcP64/P0AnROQL6FcVM8fUPzafaJ9Sn6Rcn0aCsjRH9vIzRETwQpyUrFRPZk94Q9ayLjz0I/VU7TSURwYyTKRPtkVW9vJjU/XkUx30UtVPqOdP+UIGMpwMNGVchC7QFF8mXzhT1rKu/PRGT7B1VFRfZl1+UtNMlcNXBvSk/ktNtJRfplWe87RXAHYNzl8ovzq/VL9ev7gPgr8AzA+uv9iztr8YHyofXA9OHwBgH0LPnM+GzYYfuB/KH2TfAE5/6B8SLyQvNi9IL1ovVN9Qbi+4L4IvjAT95ARF/PSrAE+VQxT8JJN0pA5QRKRbgD6lflNSTVPodIe2bjLpU5UDXVQtQ9ColI+mjZ6SDMyEmnQ0BsFYfVTUj+aNdlNE5IhYIk1TSBSUYzAO4tQcn3bloIbvoO9in6zv7pKQPERTgtTkE5SfppVOM7SXlkNVag0TSgT0EIxE2VQlpKVU7eRUNaQk9PvM1LfWzESAU33jSMxEEFNqbePbNKSjdIRrUq3W0k6DUX3kXKSCDFRMUdY1oxNRlQRQTVOoUIoF83A0VCw0VEOAnpJ8ZU+tExGcrw6i1U0NVCqsFUw9g4zUpCjUp84TWUvNps7yrEw1oyPkBAGlBLeeBW4Ndg3GX9hfqg8A/F/WDxBvEh80b1ZvaG86HwCMb55veB+qaXbP0G/ib9QfABZ/2B/yHzx/Xn9wf4J/lH+Ani+of7p/3H/uf3DbZuNOlNX2DuJUhKTRnN+vkjeYtNemo4SEsVM15NzUl1r0lAnMlH5VldPw9NeU3uWGomHM5NAU7wYCCK1ZdfM0WQXzIIw05xVYbeOrRORoVO9m7S6fUNA/Kp/sP7Y6qMTkctTvUObv+OOWA7yUoTQ0ZRT/EC6TLP/28yQ1U1U0VPcWU9hk/3b15lJBUu3jClKQDQSU91bzlPQsrP/m01DKxSRQlQMN1Pf20kJPEu3j2uz/dgKFxKSTUHYykbkUDyYNZjNM3dSMBH0ATAduMyRvvl8QvyK/BG8GbwAYb1q/fL92b6C/gm/Ev9a/AOi/sm8Ezy5/qBvub0DPIs8ALM9+z1B/qs+8z87P4M/Kf6D8zwbfIN/qz3wEARSEZ4pEVDV0pBLcL+4ljrIaVgSkjFI9gwKURHdc9NHqHD8uNSay0TQ0RVZGzUO1Vj00VD8msnFsNyb2sjFZdTa2o1hl5JQ/AKY9LpUOnyCTHp9An3rvbOe29rKRV81DVVd1AxVULEeOsnpENDvM5PqslM2+jISCVTXkfIQOVSpFVFQ9g5J0hFkM9GuAqh5TU3XztLTUfZRER6lTLQTklMqc1JIcpFqqzEQlVITtRIS3pPR+1txESFF1AwXsRMxQal3DlyyEYTSEKlD1hMwkV66yDk8t5DxUHU4sLfRMVFBNbePrXFe2ktElbFe2pfayUUQExUwCFUNAlF+mXY61Jr9gD3IPAEy/Tr+Av7oPzA9Gb7C/ur8ADB8mHzgfSh90z14fgB+SHwCcz6YfmM/SH+wf/h8QLyIvADQvRi9YLzLffC8m1SbVZoOsFI92olJQFUPQtPRoVVH9A970RFMENMhUh7LGoq9kj/bSJlWFk5pmrJQOVuVEJDTyVo1TtWNklNIUREBYjVPDJVj9Ax7Eh0aCF9SP5o0K1iNXdQPBVO9e73Dvyj+glO9elQ5TbJeGguDU5JvKhJRa1OQblJeeQqBV1rUTZ1UlUyyklOVUGh2EVM1DdVRFNNSf5p1qVjNThdPm1ESvUqXUsBSnbkMkr9aiV1F1AyEqhPTodNSzNIR6XK8ehSruAip8pLpEVFUchAMQpJal/uIepK9OE0u1VEsQjVT099aldgKB5K9evwi/AKpfvF+WD6APar8Eb94P8A8AOm8cHxYfUB+Cb5RvZh9YywAGz8BvqmneH4AvAn8sfz5/AFB/Yn90f4YvKN+if7R/xn+IUN9i2caSFORHPqU2oqPFUeUjGJTfpt2+MntUlv3j7lTFo1/M39ait6iMlezXXlNYxeOPDOTxoETky4AW7yjjvjKL7IQ3FVidFFdFY85M764/wD+g4j+E7+6FruVeUkN0lADBVwWkzO/e7/DjHkI6VRalYwFVFfPJDP/+Ja7VbC71DkJwU+UjOFNVlLBM/17/cPMW8qlRhaRRoG2UjPfeg5z3DkJgrPzIbU+9U2FP5SP4Ti2EUNT3pqPk90ZjTMXjb8ykQxNMvaYODyAL/jKw/FcAXm8oWKNYLkP8r75fyF/iXwAUb1a/GG8qb4S/nr9wb8K/ANS/5r+ob3IZzm8Az9pvHH8A9m8of4LPlM+mz7jPys/cz4DWf+jPEt+UL6YtJvMEhHQVUMXj75z0Z9Qv5i3+4gvOU61EVC30DD8eNf4yUYAsNzbzBJTrhIRa/NRlwXQ0G1w3/nIVWU1EgVh9RAzk49C+44w3B0LDgASX7o8InxqfbO8ulaaynhVXXTNklOQkDE8eTzBDth6ykVWl01ZVxUMcsExPXk9wQ+6ywVNFQ4whU3XUjE+eRT7ieKxHRkIr/FGl08Zs1I7MT95PrPBDriI3UJWUUAVDkxVPpdRPpaO+HF8uVW5VFl5So0xFQzxMX15fcFMERpNEtMUEt+5foF9CD1QPADa/QL9qv5wPlr/AD9IPtL8AZm/wvxofLM82HzDPQs9kHwBWz5gfes+8H84f4B/yHwQvABYvIN8C30wvPi9wK+511pILmE5V1E/9dAyPHoW2AtkaLIcmEiFT/XOVU2BtRk6PYIO+QzxER1al0y3WdIRHV6XTtoyP9vKZ86SHTuIrWTU2PuNYEq2TecyPTuLLZOceNfaPUFDvqj+8P7aSsvw0gEyXojaDV630ZJ9GQuw0RLBBVVXUjJ+en7CT/tNUDbTC1CSlzJ82headFoJMUial0xZSpeQkhKgUryalthbyzFCtk4lQxdNSCkSkGqwkzFSvZqU+1abiU6BN1ZSMFNeUpHOUr5SmrbaS4rykYMSnJhLRAFwHjl84D5JfpF92D4gP2l8A7F+2DxBvIm80byYfWG9qbwBUH+5v6G+iH4Qfrh9Qz+JvAAx/Hn8wf0J/VH9WLzDbbn/QiH+qf5R/boNO9fMDT6p9o/Ck9HaU9PGsJGypUZ1G5uJ1fNToBKRd1tyU0FMtU0Ok1LZUagVjKtzknNzkLFaN5IpUhA70NH7U367zfIQOqLSEi4COEuck5K7k1HEyLDQvNDXUNNJX5dQ070CeP2DvKp/0h47l9vJjLOSlI4zk3qzvBmIKDETMUMzv3u/w42byd/zkMKyURfkc9MMU/yb9FkNSDaMLaVL18zNM/17/cPum0oumUKWjboz/nvU+g08CteO6tPdmVf5zzPcOU9z/WHbz9Pc+4qhM7SMevGQBlRQPdl+IX/qppl+4XwK/ALSvJr8AbzpvXL9uv0hrRm8AoL+yv7xvxr/ov6of3L+OHwAgzwJ/VM9mz3jPis+cz5Z/QLDPwsm+z/DP4smuIgyML2jWk6Qn7iIu5JSmUc1DaTk09/bzU/WTl1O1460K9CR/VOWj8XzUYS1V/ePwVcXTYgw/h/LJtCQ/huLv7NeuIvxYLMVEpISRWN0zUISF7NQD4Fc1RMyPlj/oj/qPPOdoFkPcN7ayQdw0AFflQ1W8DER8tOQqVITulNTVsmSUdmyUPJTUAlWqdTRU9fOT9CRPhJQXNvzk4FPNQ6lTrUR8RFU6rJQDpJTMFISInETTUFK9Jray4bREq1Fa9fNz7JQ+USXDB/yUW8FQJeOLUB1DVKwkKxxQJYRPdZNl9E/eI0AMV97zHF8uVe71dkNMJcNVdwQE57z0ZYQkwRS3AHa9RrXWrRYP4K/yr0wPFr8AcA+CD0S/pg+4D4K/3A/uDwAAH8K/zG/ev0gf2r88zybPAIAfSs+kH8Yf2B/qH3x/7h8g4M8aLyQv1n0+MvTsf0aSU2pRPVS0JHMc9Ooch1LuIs4sjxZSKAQ0tyREiJPlW4hWQn1sj36FhhIXJVk1AxGUj0bib6yPvoUARuUe7SbvOO9K74w3DlOs1FVkrNQkpDTgDESMRJSJSkyXluLOXJ9unYYynyVUjaNojJ8OEsGkn1ZCFR1k1NecRKDMn96f8JsqBlISxETcXPSkFK8mrRq+kiZ09KVOTdRMr16vCHCrdqXGIjiMr56vMANmDQDGr1hfal9cD14PkA+yX5wPANZf6F/SDwxvHm8wbxofRG8AXh9YH9JvhG+uH8Af0m/kbwD2b8BvAn8sf0YvMC9if1R/sFZ9Ft8o2z5isVBlQ0yqhETC9JQ3HIStTEQgVVMlVFNF9FRlM3uUlI0JRIR8VZXrm9CGotOqJIRDvISybOQhDDSnbVilcwhZJdM0WWXjqyBZdWRYFeRYVUN5Wgw0N2yE6Ff1k8cM78BeP3A/gj+8j67VhkKCV6qNE0Vk5PCU5K5ElGpsjOemkuxVrSOuVSXUrVUVUzhVtfPz/HS7bVQl04RUfeNMVI0TsxVULQTsdKVTFUNwWmzUKrQk81I9pFJVlK1SrSNOUp3TFkxE4A1RpXOoUXX0jCRD0I4TtVDNhFBVQ4lQRTNStoQkGlAVU8hPRTNCtU+l9E5l43BO/TMFNJT3DlNNtfPTTC00HFQr/kttVEvNgw88p9b9ALaDnFeOvQYPIA8qD8Svjl8A6K+iXwy/xl/4X0K/BG8GbwB4v4q/dG92b7C/wr9sf44fAPi/Gn8szx7PUM9iz3TPhs+AAC9af7zPls9YL2ohDjNQUCVU7JSLQA7zUXXkUpUmssYi6KQn9jLsU82DX1pUlNS8JEZVpXO4DIRZLNwnZuIQV2VDnPwkqwpY/TN13NTcdIQZWBQ3LtP81LBYzbNhJDQBHoSH3jPEh56Fno+wj8KPlBTv3iNXNURXtfRMNM/QxD/WP+gzxiJILJQOVYIVw9UETxZPKEPuI/R0R5JE1A9ER5ayoVRHlrIxmGRHziMc1IBRXeQ09BOkjEduQqacT4aDT2VDfC1PzbMRT8WjocxP3k0q9jKMvPQlFFToBF/GQwVM9cMjJFdm9calJr1OXwDo+76v2K8aD8z/Pg9QDyq/AHQPVr9ov5q/vA/OD6i/0r8ABB+Ob/APCh9Ezz7P0M+CHwCUH6YfuB+Kf8wf5h/AH+IfRJx/bgKqBKTzkKYy0MR3YvbCw9R/PoNE1K9TRTONImSUlVTlRAyHpjLwVjSUZFZtQ9YkhGNEN7amMkBY/dOrWGXkWRb9MzVZhSRZPTTUJ57jIkSEJ4SP/tVuQrbs3wbvqFA/Yj80NKgElHBE5DNEBJcuQqwUnyaVVvNVDcOVZxSELvw09UyfFoJOrGSXFqLQU20DmoyUY1Y81CxT1TRSDYO8nJ9qFlIIJNTTDPSaUQ1EMMyf3p3uwyz0DlANlASvhtYCcU49RCSnrvXm4rltTA3DV0zFIwJMTa+MX6TukuJMveR0p+bi2QAsDx4N9v/o/woPFF8uD4hfAGoPrF++X9Bfqg/0XwZvGG8AOh88bx4fMB8Kz3xvlm+obwByH8xv3m/wbwJ/HC8OfyB/aDJ/RH8+Uv109GdOtWNbNU+tcxRQ9cOThEVtUS0zhlHVU/5RpUSpUvXE9HR3hJTqvORdqvw1VEXjQ9Q0tTyUKE1WtWO1VvV0hNSaLDSrBlhNU3F0hNl0hCmVWaXkWUWkWB001CSLBVh95FgVhk7TLOfm3/jfIGo/zI+WhY6FHmKRPO8+UmnNVO+mUvrMNL5VxSMBgnzvjuUmo5znhiU+1a4iYbS8787v4ONe4lpStWMLJVKtg+/87w7/IPOOYpOXUL3U9JQqPP/WUg5RT6X0XPfGQ02VM1DcVTFMff+P/6H3xUzNJASkAbA8V5YP2FPe9bav8P+KrwBkX2ZfmF/ir/Sv1l8Yvyq/ACRvPr9gv+oPfL+OZVZvkL8Akm/Uv8a/wG8KzxzPLs9Az4BSz2TPXn9wz3rPrM8uMia1To2Dy2T0sU8tM1ZalHTTjEROUa0jxGREq1VSBbPKjJQ/DESzqVPFxKzkmdw0CxyUflrMNA501IBWrSP0TNSjZFdlhs4lnjNYvXRZ1J3WZrNYLfO+tNSAWFTNJk6iAFSE2ETkw4SPQIaPmI+ij2yMgzBGInKMP6yePdbSG1adpFUl46AW1DRlVbUzLNQ/5jXOI0Kc5Aj8Pw5FrjMMRPMkR5YGMnhSTVNBPE8uIpxQVEcWQ2RHrvKzzJR6fEdinqINjE+eTW6qhU01QyEexE/WT+hDTqKQZPWkpAWBNLTOzKdOvQa1jq+ArwBSX8Sv/v9wX9KvBL+u/S6/AGgPWr+MD54PcL+Cv9QPnr0A5r8AH7q/LB8+H1AfYh90HwCGH5gfos+sH64fwB/iGd7yWwFOnSNsTqWTOiz0axdQjSRQJeMQUVWDG4hRVQMaUn30vHe+47TMd66CXzyU0lQtM0ZqxDTX9HRI/IS6VhVEtVe1M5wMhApYLVN1NmzU3FhtAx5Z3Sa2JQbegqNYxZS8JRQ3lvN0PAB7j+XfJz85OsaP2I/qiTaSQTj8jw6fIJ8ykfaSWTyXwM51TpU201yfbpUm8pJSErUjXISX1vLtlJ+mn6+Akcy8n86dVoJ45Jfe8qEFTvXTHfyfDq8grzKhrgIBUTyvdkOU9+79Hl3e/xBfAPL/NF8uD1hfOg9MD24PoF8Agg/EX9Zf6F+6DwxvHm8gHwDyv1Rv3g/QH4pvnG+ub8BvANJv9B/ub+hv+m8cf77NRoMsPPQj9VJQndPQVESrkFqmUt6slFNSVYPIFERNPWQkr1M9liYjVG2TrQd8JJdVxSRWpVN+UETUK+BOQyTk0BQ0OyyEbalMhBtZ9cM0WR0kagyE50yEq+wkaFhFYwEn7Ce23QY/GD/637SP/iooE+8l5l6CmzTkWjzvdkMifCRnXO8e86x0dXzvju+UoOvewuaMlK+87y5CChjU7+blFlIhUdWU/O8O/wwg+y5Cuk79xDz/Tv9g8ybekv5LJaY2QiOcR7ZzAIz/jlWm/7j7zv3O/xhfKl8A9E9mX7ivyq+MX+6vuFsGvwC4XzK/RL/GDxAfam+Mv3ZvAAgfer+sv+a/+L8KzxzPLs+AEH8Kf2TPTs/IswYtftI5NU/1wxTkxJNQ7ebWI2g8J55D/DQC5DR3U4VD2+lTbYNdVN2T7lRmdaNhVWWUZORFVlVztbd8NCikJJpXdSMGRVhtg43cJIvQRrIxfNTLKVn1lFhVdPx0i1giLURYzbT0L3YitlSPXo9gaI+Cj5zXVj1O4gBX3ZMVvoQ0esyEO4Q/lj1GsisBVYVDycQ0krw/zj02bqJ9U50zOFP91CSUQcr8N8aDDE8eRTbzUe10CuTkA3x0zkRPVk0G02REC/hOhSOIfEfWM4xPDvOBTGU0bPf2le6Vxk0OIqwAbKd+X/hPUq98r36vOF+qrwD0/96viF/6rzwPJr8gv0q/AIQPlg3uDaYPUL+av3TP5g8AcM8iH/wPNh9IH2offB9+z2CYH5IftB9Gfa7Sy07VA6uxT3Ujdmx08Ozkai1RDZPgUcWUUo3mlnWqvvKxLJRDdCS2VOQpbVUtQ5pVDZMQVpU0rVbVM/RWNUNjxNTtVpwkXFi988GMJBEMh6xG1b7CvFglRFjN0y81WDVD86SE0leNJESPQKbfuN/C3xw3noUmQnBkNCUjhNTevIe+wlzMh87Spd8M1KPkhyZCILx056YMlLBUDeQE1EFk5ArWXOTSUz1DnHzkWFNaDZMgfOToUtVzsFyUtXr8NELUxAxSHfPUlhQkkFFV5FFd5GyU7GlQHfS8xHzc5EdQ3ZPZDtzlbEQuT42Tw06gvTT0FJsADvPk9CWs9L2NTLUzPEwFFPyXbkNMFtVzkEz1IwvUlyalFr8A0Jib/+VPr//J/9v/5f8/XwBRXxMPdV+HX1EPmw+9X89fAOFf2w81b/8PKW/Dvw1vhx8AcW+Db10fp2+5b8tvvR/Xb2gpf4vPVXNnxJQ1TzV0QoycKsTP1s/ow0ZiB5Q3ihZDVM3TXwzXLkMc5LqixIQqlNfmE7wkj8QlWCwFhvYiK1mVxFll1lbiBXkshDd8347f6C/6L0yPKI6P6NPekn701EP8164jpAznJtI4HO+XknRUJDpQPO9O72DrNmKlxDRwfO8gju2GI6TnFiUOkqi87yZSqQXU72byYLzEHLzEzET85z7y8wz/Hv0O00zN0xFvPP/2leZSUVz/jiM0VwDmXY7/4E/6T0yvJq0uX2hbAH6vaF+aX8Sv1q+oX/qvDL8AHr9YvzK/VL82b0hver/8bwCWv6i/ur/kv/a/CM8CfxzP0C7POM8See6DTkVzA0+qFURP3YNyNETu3ORn1mSU3lH11FINk8hSlj2DW1M1Q848Lw6SKG1VJdOYVbUzDFbdo1N+Vu3EFDR9PITrLNSBWownXjOkJFPQniV+stfFWK2jmkTUG9AuchdYBEU0PDTD3C8ujV6PED/a2QSW1d6invTUeyA+NRYjTDfYnuNcN7YyzFVNo5FVVuUTVlV9lFUlVFTdo6uuVIWzdYw0QOSE+WlTTUS0NIxE5FNT3aPLHlPlE+bUN3bSeFJaRXMzLJT8UeUTxmSU245RLXNXUU2jIVFY9YREdzZCblAtczfk5GsBUM2Tk/wUJk9Nc826XERRTq2mfpJsTbYtcwdNZfOgTA2UTFBNtIxPnkU2Qh6EtJVkRAHIRKeGryirdv1GrSZfqP8Amq/M/97/sK8CDxQPJr84DwBKD1wPTr9Ya34PGG+Kv6wHAKYPwA/yDwQfFh/gDyIfTB9AXh9wH4IfRM+mHTYyEFREVZislHRMRDPM5LF8lGksVHcOkhgsJK1SjQNtIfyElVMtgwhUhdNhe4x3jpOcd+6CYla9c5vWVrUDRVetlISEIw1YFTONWKUmLtV+M6QnAHbT/H8OjW7fMI+K3xw/rt2E1jM0NICEj5aN5hP0xO6qfDSwDOR2FOQ8PCQCrVXVI8tURXOTlHRP2tzEGDTk4FOVI6lTVE2UTOQ8ROQDTOTMtMRNiDyUUFJddmYC4QRENamsxHNklD5RfXSk5FvBUNUji1Ctk1Q0RNseUG3j0E+t82VPZg2T+E5ldJyUCE5181OhTX1ELBTXzJRzzJeirvNLbXRcRw7TTMUjaAD8nw6v+PN+/zivQq+U//5PAMD7vv8wX/L/VF9mXygPilkAfl+oX7pfnA82HdYN1g+4DwAyHyxvJh9Ab2pvfG+Ob6BvQJIfnB/Ob6Af6mkGUkV8z5q+g1D9I+9QjURklP6CTJVSZea+z9DDrpPUxCZKpHS35MQo5NduUg4E39gW1UbjlCQpWd3TMFkSfZMMPNd+kpxM317V/iUAviUmj9gvKo/8L77f0NOuklEk3NdO4+zUSqyECvTEYc4E7z7zHOf+Ip9UjUQSjDQwPOe+UsFM717lnuIt1wQkoVKVI2l8747tWr5yWazEE1Edk9wMRKGkvO/O7+DjRkNOlSM5Auzk0fzvDvWmMxz3HvUW9RK+Iqg8/wZSxeRHFl9w/wASrySvBl8QX2L/XK9uX5CvAKKvnF/Gr9iv6q/UX54PEGsAjg9Av1K/9G9mv4i/mr+svwC+v9C/4r/8b95vEM8iz/S/UL4f0B/iEYaDUWUzwpzkoTf8Hw4vICO+cglcNHwRVUU2PiW24tNML57DlCRbqVgV8whZVSM0fC8oji+gIybzV53jx7QvFo+QMI/qL3TfZjKyFD8W0vCq/NSs7NRq7NQq/NTsVqyErlVlxFU9wzoc5LX1HCS7bHSEVK2jTs1UXbMVVOVEpMSlU1Z1g3BT1dRT/dRSLTRVUg3kUl1zTkx0FsQ0ieDcNyZDUeUWXrMsdL+tUJUjiVBlM1LkFBy2NHTIT2UzQk9VRE5SHUNwPEcO800V9E01JKxcR1aS/kslpEv9Iw+tTP0jb0yNw+dsRGUAlE+WXbZN1k/gTyqvTK9urwCw/8L/1P+ur/j/Cg/0ry4PAEAPUg80vy6/gA9av3S/tg8A8L/iD/QPBh8YHyofNM8+H8Awz2offB8GfxhzDmIXULSlxKTkEvQUiFElNFJKlfN1vDToVHcec1P9I2tfVGUz0nR0RlXFk1m4XDRDNZ5WVcRXHZNLnFcF1Fh9RCzU2SzUqxlZffMR1HTn9HSuVViVA2H0dB6cJOesJwD+JU7dZt+4L4LfzCc2Je6DyVdlRMwkzXyP5oIMVtbdI89VbZRV5fNKVSpVxFVNJFQFlFTN1HQ0NTMk5P2kxMVTrdSsxE1IdDQQU00kFJSjVHQLa1KlAzVc5ENwVtOExGWCRJRMPJfeIt9QDYMVphxEcJzkOazkI3B2gmuAT5UDESREpU7NI2s9TqUD1VTEcE2tI7ULlJSMjEQoTA0ES2ylBAT0QUzNc6xMZYMBI9yXjpV+9V6vCK+iT7RPAI7/oP9qr/xP3v8QDzJfRF8AXg9oX3pflA+OX3gPml/EDwAOZa5dNh8QbyJvNG9Gb1hvAGpvjB9OH4hvmm+sb07PYMMsbiMkdFRQ3cRQxTaGxVimNZbNvkKxU6XjIhzksZW8z77T7NRkVsWT2GlWZXTsxNR0hEBYrSOxq9x003DWQjVZPXRZImWD84x3xoM01CeEJ0bdoA6PsCOuLwiPGo9X3VOnCqzUcKzUMLzfzt/g036TCrSEZczELvzfDu8g4xbSW9BTHVOaU22TY/QUySxE7+ZyhlznfsIKUiTt5ITknHznVpIujO+e5YymE1SUDlD1Zr7lfsLaooyUcdTv1pUeg0zdU1eVTKXjAiT05Qz/puLiFUzNI318lU1NJPRP1k0Avk/4n9JPHK8OX0CvGl9krwB2r1BfilmWr7ivyq/MX+ZfAPCv4lkevzC/qg9Uv2a/eL8Air+cv66/wL/Sv+S/9r+AH0wKzzREbE7tNPxkFAR0sZM8lcwXDnL8UV2UUrSNlNSEdYw06VPtFFS25dPOVEUjQ1XdU7eI9NTb0F6iumSFNCdeogpVWN0UWG2D3GwkLhzUqzFZ/eRYXaPKjHSLLVg9I0hYnYMEFNSDcADeJVbdpi8gj1rfzCc21W7ioZD0LwY/GDNeovqEhL5ZVb00FCRIVT2UVR3zC9dU3eRUvXQEJENw9hVWnoK0U7WUU91TR/wUUw9T3dQsdKH0hFqkNM0lJHTtUaXE1BSAUWgVNMw3dvNQ3VOXUHUk2VC9xLTk6E9tg3xPYoWjDgxH7jM8xLlN/WTQjKVcRDtAHqIlPEToS2qtVEs9Izgk9MVMhXQCNESsdPeurUb/WP9y/1T/AB6vMK+K/5z/Xq8o+4avkK8Aoq/0/xYP2K+6X0QP1l9IvwDiWWYNbg+AD7IP1A/mD/gPgAofFM8uHyAfSh/Mbz5zTgjVdPRv5tLQhORj4BZ1jtMtUt1Tx1Jtgzw0f9ZytZeUhAvU1H5V5dMQCVa9NHR09HR/hn+Ye1YlAGYltn/Ie24zPNfmf/h/at/ErC922qg8j06NlnJcVsaVIxtWTfR0h95SZ1VSbYMsjI/Wcnfk1EDs1LEItI/GjcaC81JV47ANUj3TeFJVRPSPBp3OgylRjeQEdLOE5Ho0n0aVVn4iRk/dU9ccRFWMFAzj8DbSiE1lRrbjhJ+WlVBmQ8zndsNc9IEERMjUlwAe/zD7Nv1W/6BPav+s/9ZPAOhPsv8MXx5f6P8qD1RfZl8AMA9KD5QPVg+oX7oPxF8+vwDQDxpvLG8+b1BvWh90b4ZvqGhvkm+sRAGEFGf0NDWiTJQSTM+m41zEGNyEjLVSjdMDFOR3U6Vj6qoM5F1MNVSlQ2F0hNG2fIRFVgVjtVY90yjazMSafCQGWKVDcVgQNQR0dPPAPiIp9MfWcwTXEq7TWGV2LlLOdN+GL5gvQLohJtUm1b4vyHN2UpFsJFtVV23zFVftg760xIV6/CQ7tN/G39jTPiLJFvTUklQ9w1n03wbvGONIdsX+w3TEkjTvJtLvTO+MxhOkNAVRtXR05+bSYFiE75blXsL4Ts3kTn0WILbvyOtWc5SX9sNLHUb27wAI/zJf5J+GT6hPsk8Er/ZPACivOq+0n16vcK9CX5Svpq8AgF9CD+xf5l+wa/6vIL8yvwDsrw5vaL96v4y/nr+wv8K/IJxv3r9oH3oZ3nLLjB/m0pXwJJRoBJTetBcO0si0xBcm0q+chCRUnYRUan0jJqzEmlSEDlZV5Lb8FPJWjdNjV42D0q1X3cNcWI3Tw+TEHlA0L0YvWCOGEhfExN6U1AHDdC8+37gvOt/sf84ljoJVcpTUIxwk4Pwkm/QvaAY/GDNugh5EdOVUJcRQND9GP1gz9jNTxcRTFdNh5nQ/hj+YMxaSkFGFhI1R7ZMhUR10vDcuInxszD9eMpNPTaMqTzWEjU5lg1hOxaYGTUbTTAod5ExVtEvd5jZPSEPWwgF5FEXcl0atBq3unwCvOv8AFK8G/T6vUK+S/6T/fq+4rwDa/+z//v/IryIPFA8Gv0APANK/TL92D6APsg/8v74P6A+A0g8MHwbNFh8wH8JpLiJsVkyUOU/dEze8PCr0Z4KG8hoEd7aFFnXe1SbSe0lU3YTEFF88f87St1R3qp6DVw1EWGXDj7zE84VYLcM0hH+WdebjVCQ4BpR091e1dibVxn0e30jfoPJ5Bo9oI+6D/BRD3CQAsDSHLpNEh17C/FUVk8BtVRXTdlWFIz1VDXQtVY3TzFTlZFQldn7DbVRtg+5THSOpUxUDY3FTXcYOdV7CzFIV09uWUm2DXlLN0ydSVhUD4VHlxFFVs3UElFU+5IQHNOTQJJSYfBRNY+xkHlAtdOQ0ZiyUW/xO7YOQTn3EToUkaU2N5EQU2hxEd0zVIwEcbJTL4LaD/DSLkL6DdJQBRazlJPe2/Qb9zp/gn4JPAEz/Zv94/8pP3E+2/wBfwv8AXAceX0BfUl9cD14PWA8qDwCsX/avEB+CD+RfBm8YbypvADxvRh9Ib1pvhG8Gzd41DnOVT+2D8MQ0djTHHpJq2ETPVsV2IltTbYPOUywd5HzEtlRlgyiEz5bFYu6CELQn3oNMJF5YVbMrxVjtgyDcxDfUx9bCW9lYjdOcWO1DWvTPAoZCwQzfzn/Af3ov5H9ewgWcHIRhdNfeY4TXzoOU1xQGk6TUkWSEWLTX3sPU1KmwzN/WwvlMNMOkhI3Q9N8G7xjjTsIzXMT8UVqtc8bcZI5RzdNXRO+sfhVu4m5QbRRQlVMBxVDto5d8747tXnJwTQrVcwu0RKW078bv2OO20wrk5JmUVNHkRy5d7kVmTwB4Q3ZPkE9K/7RPBq8Yr+pPADyvTq84XzJfhK+Wr3Bfqq8AvK++X9Bf6l/0X+5fAL9KvwBcv26/gL+Sb5S/nr+wv7q/VU2N0wxsFJkklHh0F7T2E2zkLsSEplEFRFJsZcS0hCNTRSOXUyXkthw0fVTNk/FUddNjttwU1VUVI2RWrXPWhVYVs0X0HwYlzmPkxBtkJCdWM1g9hFx0UFht5BZcdOBXHSPJ7HfGf9B/UFrZli2WJaYSsmzUgrwnEKYTzC/eJVajVT3U9Cf2skk8BDfWcssUPxZyGNTUyeA0PzaiOkw/FiKUUgZtg1BSlRZ2NTYzhD+WPQrWcosUxFS0P8Y/2DvOkmOhTUU09DdmwnNMtdRSLETlFE/WgucsRGU0lAWwFLTV/J8O/9CfAv/k7wAm/wCvSv9c/1avgP+S/9SvALb/yP/a/xS/9q12Xzi7Jg8AGL9CD0wPdg+ID5oPrA++DwDgv8q/5A/mDwgfIhneE7RnQhYi9MRn3vPUZ77TUY3kVuxk6FIdNFNN5FNlw01DZIS3VBWUDDScDDRVLHTUnnTUDlzUfgzUo+tXhXYek8TEESQkDqpkdOeUdK7ExHGcxC8VWL0j81TU0px3/s/Yf6CKLyTfTiW+E5TEY4zEJCFXvdS8FyaFbvIKNI+ucolWTIcu81QFJGSH3vIxVHSH3vLBRDSM3NRTlI8EpoVucmm0j8aP2I/qgSbDyPSPBpVmwpMUlw4Suk5mfeNcTo2E5DSdTiV0bU89M4NPbYMAUBV0suyEM+Q3XnIwULUUUAAVlNw3Dk0GRQ4SK0j+Nf41AB7DTE9WRfY19jX2I3xP5j0E5j1mAjW0T8ZP0EMOxeZPAPhPCl+EN/6FHl8oXzpfZF8ERl0OEjqMX4ZfsF/CX9RfAOZf+F8KbxxvjtMsbz5vUG8AKm90b25vgGOOb7hvmm/UbwCmb8hv0m/8byZ/2G86fxR/AG5/YH9af4x/tn/Yf8p/9H8A7m+gfxKPRI8uj9B/ao+EjwB2j1iPoo+sj76P+I/aj4Q3APY1DkVu49w3VkXmNYY1xpKzPVA9FOSETFBV01JW3DRYUJXzXow0Ydw0RWg05Gt8NwbD5IR8TOSlgHQ0hjTnpsKQrESTqmQUmtyUoBTEpAREqsqMlK6MNLEUx4YyuVBUNdR0NMYERMqMlM6sRDXTFFTXZJTdUAX0bJSv5VBAKWAB6Hw07lRcF14y9zTk+yyk/2yUWwVRdaMIUdXEUVXTVRJMNBYsxVE1wx+8pDUiTDQmbDQqUfU0FOSlNQzkORzn3vJBJORHGmw0SlQ0TlEVNFw3hhNq9KRgdBRjJORnUfWztWwUtHFMNHZRRSN7WrSkfrykglENQ4gsxFWMbBSQFOSVDOSZZLQtnGQ0oVEt86UM5+7CVa0UtLEk5LdsNLr0pKvAUY3DxJS0yCzEzFQs5XQU0yTk12S03BS0VAvgZgLlDOTpRLTtdBTF8yTk98ykSzBO4gBSVlWzA1Il5FKtEwz01NUQ7NQUfBQYhBQdUlplNFJlAyVSLURSlfOpLjw3DlNSbdRSFSM/VVJV00J8FEjExEr011QWMzQ0WYzEXPTEYrzEFWXkxGvsxG98xHsQzgJNd8TEelLNFDw0g3wUlYjkxIssNJDs1w5CmKrMxJ4E5KGExKfkxKuq7MSv9MSy3MS3xMS6qoQUvXzEw3wUyEQ0zKr0xNK8xNU0NNmEFN1G9MTiUiU2bvPsxO98xFXzhMT3xMT6ZNT+PDSrA1O14wccNA6MFBCVU53EU23zGhw33vIhNVO9xFN1oyhTTZSUFLUzJDQ2DDQ8U+3EU1Q9FKTkSAw0TAQ0UZzkS1VTHdRThRYuImHU5NVlhORqDDRslBRzU9JV1FO9lIwUgHzkhFNUlbQE9I0M9JGc5JVU9FWYHDSeBDShnOSl/ORVqczkr5QUs6TkuDz0q7xT1TPAFDTDpOTIUjz0zIwXHqLUhOTaBPQ13QQ04WTk51NtNKzkNe6UFPOc5PVTlaQM9KsBVKWkVK2kVI3EVJp15FQ9MxNUpcTkJB5VVN2kVD2UVC1EVNUztTBcBDOcFDdU5cRUqi0jQTwERUQESEwETGqsBFFcBFP8JFlUhRRmdARiVF20hARqVH000lwEc+wnfrNUFSN/VNRN9GQEiEwEjFQEkFRUrbT8JJnkBJ30JKH0BFWnpBSqjASwLBS07CRVt6QEuyQUvzwExewkVcdMBMxUBNBMFNX8JFXZ5CTerATh9ATnhARV6iQU7zwE9XwE9nQUrfp8FABVXeRVZeRV1lUjDVV15FXlExdVYg0DGtQn3qPMJCZVBUSlVY0EVbXkPCQ3RCQ6WVXtxHQkQ1X9xFXl5NJUJFLMJz6iWiwkXVXUDfR8JGeEJGpMJG5Vqh2jdJwkeIQkejQkgKrsJIScJIikJIyMJI+qfCSXhCSaTCSedCSjqnwkp4QkqkwkrlQksmp8JLekJLxsJMBVRcPNxbwkylVFpMwk0VWqzbPVhCTajCTfdCTjqrQk5rwk6pQ07lQk8mqcJPikJPxsJABWHaNbBFY9owpWbeRW/fPbEVbNsxVWTVMZVtrVpFZVsyNW5RMnVtTtpCxELzREMzxEN1Zq5cRW3fNAHERFVt3klVZ1lFZ9lFa1JHxEWKqERFyMRGKURGZERGpaDERuFERxVrWUVs2jVXxsRID8NITURIgMRFWOFESRlESWBESaDEStnhREoVZVo6cERKpWDESuVtXDsyxUt4RE1bxsRMD8NMQkRMlWqt3TzRRE0ZRE1gRE2poMRN4UROFWRcSEROyqbETw/DT0pFT13ET81mxEAFf9NFft0whXWm3kV1WzE1c9JFdFJFlXTST0VCNXzbMlBGS1KgxkLhxkNVd1ozjVV2WUVxW0V0XDRVeqXZNJRGRNTGRRVGRVqlxkWexUXkxkYdxUZKoEZGoMZG7cVHRcZHmmRGR9V8WUHGSFPGSIakRkjUxkkVRklVcVVFbsVJ5X1cOj3FSkBGRNqsRksFfF1DxkuERkq71XxbPBVGTFXGTJquxUziR00txU1PRk2mrsVN4kdOIcZOVXlRMz61c15AR081eNpAxkrf7EZABY/TRYBURYWk0EWMWzEVgdRFglRG1YlcMgWNXDI1g9RJVY7aRYTURYteT8dDeBWOXEJI8uhQ6z/HdWw1cqzaOs5FRoHGQVTGSDUAAGVY5FPiNERLMwRjXeJV4lQH6jjBcmFb4FvqOkBNvE9FWjzORfZOQnDPTxHNQFuaTUgQTXvqOMxDvAtrVATrWm4xS0i6CWE/yUhKyUa05QPSRQ/dOiTwW0bU+VE8tOlcNgTmXEVU39RE31dE0lpEzt06s4TAXkS0XUS23kS1oFpErVo09KXcRJhdS1SQ1kSf3Twkgd9EiqbeRI3dRHtURHbeRHqvW0Rm1kRhUkRj1URWqFlEU1JEUl48ZELfRVRPWERJU0Q2XUQwW0VUPVNEK11EL9REKtdG1CvbOsQ0XDFUS9s1EstKdmpbbDREUkRK2mgDYj3KfurealBr/oo5YSCxAkvx6/KLN2sgZUt06/cL8Agr+UvzYDrLeev7i7zr+wswAWI6y/Bs/wuybPOMsWzzjPQGrPfM8+z1jPsslO40PFxgAA</prop>
			</obj>
			<obj name="Protocol" class="HTCProtocol" version="1">
				<prop name="Created">2023-04-14T18:41:51.017</prop>
				<prop name="LastModified">2023-04-14T18:42:22.562</prop>
				<obj name="Programs" class="HTCRunProgramList" version="5">
					<list name="emlist" count="4">
						<obj name="item" class="HTCRunProgram" version="1">
							<prop name="name">pre-incubation</prop>
							<prop name="Cycles">1</prop>
							<prop name="AnalysisMode">None</prop>
							<obj name="Segments" class="TEMRunSegmentList" version="1">
								<list name="emlist" count="1">
									<obj name="item" class="HTCRunSegment" version="2">
										<prop name="Hold">30</prop>
										<prop name="Slope">4.4</prop>
										<prop name="StepDelay">0</prop>
										<prop name="StepSize">0</prop>
										<prop name="Target">95</prop>
										<prop name="Target2">0</prop>
										<prop name="AcquisitionMode">0</prop>
										<prop name="AcqPerDegree">5</prop>
									</obj>
								</list>
							</obj>
						</obj>
						<obj name="item" class="HTCRunProgram" version="1">
							<prop name="name">amplification</prop>
							<prop name="Cycles">45</prop>
							<prop name="AnalysisMode">Quantification</prop>
							<obj name="Segments" class="TEMRunSegmentList" version="1">
								<list name="emlist" count="2">
									<obj name="item" class="HTCRunSegment" version="2">
										<prop name="Hold">5</prop>
										<prop name="Slope">4.4</prop>
										<prop name="StepDelay">0</prop>
										<prop name="StepSize">0</prop>
										<prop name="Target">95</prop>
										<prop name="Target2">0</prop>
										<prop name="AcquisitionMode">0</prop>
										<prop name="AcqPerDegree">5</prop>
									</obj>
									<obj name="item" class="HTCRunSegment" version="2">
										<prop name="Hold">30</prop>
										<prop name="Slope">2.2</prop>
										<prop name="StepDelay">0</prop>
										<prop name="StepSize">0</prop>
										<prop name="Target">60</prop>
										<prop name="Target2">0</prop>
										<prop name="AcquisitionMode">1</prop>
										<prop name="AcqPerDegree">5</prop>
									</obj>
								</list>
							</obj>
						</obj>
						<obj name="item" class="HTCRunProgram" version="1">
							<prop name="name">melting curve</prop>
							<prop name="Cycles">1</prop>
							<prop name="AnalysisMode">Melting Curves</prop>
							<obj name="Segments" class="TEMRunSegmentList" version="1">
								<list name="emlist" count="3">
									<obj name="item" class="HTCRunSegment" version="2">
										<prop name="Hold">5</prop>
										<prop name="Slope">4.4</prop>
										<prop name="StepDelay">0</prop>
										<prop name="StepSize">0</prop>
										<prop name="Target">95</prop>
										<prop name="Target2">0</prop>
										<prop name="AcquisitionMode">0</prop>
										<prop name="AcqPerDegree">5</prop>
									</obj>
									<obj name="item" class="HTCRunSegment" version="2">
										<prop name="Hold">60</prop>
										<prop name="Slope">2.2</prop>
										<prop name="StepDelay">0</prop>
										<prop name="StepSize">0</prop>
										<prop name="Target">65</prop>
										<prop name="Target2">0</prop>
										<prop name="AcquisitionMode">0</prop>
										<prop name="AcqPerDegree">5</prop>
									</obj>
									<obj name="item" class="HTCRunSegment" version="2">
										<prop name="Hold">1</prop>
										<prop name="Slope">0.114285714285714</prop>
										<prop name="StepDelay">0</prop>
										<prop name="StepSize">0</prop>
										<prop name="Target">97</prop>
										<prop name="Target2">0</prop>
										<prop name="AcquisitionMode">2</prop>
										<prop name="AcqPerDegree">5</prop>
									</obj>
								</list>
							</obj>
						</obj>
						<obj name="item" class="HTCRunProgram" version="1">
							<prop name="name">cooling</prop>
							<prop name="Cycles">1</prop>
							<prop name="AnalysisMode">None</prop>
							<obj name="Segments" class="TEMRunSegmentList" version="1">
								<list name="emlist" count="1">
									<obj name="item" class="HTCRunSegment" version="2">
										<prop name="Hold">30</prop>
										<prop name="Slope">2.2</prop>
										<prop name="StepDelay">0</prop>
										<prop name="StepSize">0</prop>
										<prop name="Target">40</prop>
										<prop name="Target2">0</prop>
										<prop name="AcquisitionMode">0</prop>
										<prop name="AcqPerDegree">5</prop>
									</obj>
								</list>
							</obj>
						</obj>
					</list>
					<list name="AnalysisModes" count="4">
						<item>None</item>
						<item>Quantification</item>
						<item>Melting Curves</item>
						<item>Color Compensation</item>
					</list>
					<prop name="ChannelCount">1</prop>
					<prop name="InstrumentSubclass">HTC_VER_10</prop>
					<obj name="Container" class="HTCBlockType" version="1">
						<prop name="Id">bt96TC5</prop>
						<prop name="RowCount">8</prop>
						<prop name="ColCount">12</prop>
						<prop name="OvershootDnDelay">10</prop>
						<prop name="OvershootUpDelay">10</prop>
						<prop name="RampRateMaxDn">2.2</prop>
						<prop name="RampRateMaxUp">4.4</prop>
						<prop name="ReactionVolMin">10</prop>
						<prop name="ReactionVolMax">100</prop>
						<prop name="ReactionVolDefault">20</prop>
						<prop name="HorVertCrosstalkCoefficient">0.0003</prop>
						<prop name="DiagCrosstalkCoefficent">0.0001</prop>
					</obj>
					<prop name="MaxPositionsToSeek">96</prop>
					<obj name="DetectionFormats" class="DetectionFormats" version="2">
						<list name="emlist" count="1">
							<obj name="item" class="HTCDetectionFormat" version="1">
								<list name="emlist" count="1">
									<obj name="item" class="HTCChannel" version="2">
										<prop name="name">SYBR Green I / HRM Dye</prop>
										<prop name="Active">1</prop>
										<prop name="EmissionWL">510</prop>
										<prop name="ExcitationWL">465</prop>
										<prop name="IntgrTime">250</prop>
										<prop name="MaxIntgrTime">1000</prop>
										<prop name="MeltFactor">1.2</prop>
										<prop name="QuantFactor">20</prop>
									</obj>
								</list>
								<prop name="name">SYBR Green I / HRM Dye</prop>
								<prop name="Active">1</prop>
								<prop name="DefChannelNdx">0</prop>
								<prop name="DenominatorNdx">-1</prop>
								<prop name="ReadOnly">0</prop>
								<list name="EmissionWLAvail" count="6">
									<item>488</item>
									<item>510</item>
									<item>580</item>
									<item>610</item>
									<item>640</item>
									<item>660</item>
								</list>
								<list name="ExcitationWLAvail" count="5">
									<item>440</item>
									<item>465</item>
									<item>498</item>
									<item>533</item>
									<item>618</item>
								</list>
								<prop name="MeasuringMode">hmmDynamic</prop>
							</obj>
						</list>
						<prop name="DefFormatName">SYBR Green I / HRM Dye</prop>
					</obj>
					<list name="AcquisitionModes" count="4">
						<item>None</item>
						<item>Single</item>
						<item>Continuous</item>
						<item>Step</item>
					</list>
					<prop name="SeekTemp">30</prop>
					<prop name="SampleVolume">10</prop>
				</obj>
			</obj>
			<prop name="CompletedProgramNo">5</prop>
			<prop name="StopPoint">3</prop>
			<prop name="CarouselConstMoved">0</prop>
		</obj>
		<obj name="AnlsAndSampleInfo" class="AnlsAndSampleInfo" version="1">
			<obj name="AnlsPropTypes" class="PropertyTypeList" version="1">
				<list name="emlist" count="3">
					<obj name="item" class="SamplePropType" version="1">
						<prop name="name">Units</prop>
						<prop name="PropClass">QuantUnitsProp</prop>
						<prop name="IsChannelProperty">0</prop>
						<prop name="SelectorOrder">0</prop>
						<prop name="ShowInSelector">0</prop>
						<prop name="ShowInTable">0</prop>
						<prop name="TableOrder">0</prop>
					</obj>
					<obj name="item" class="SamplePropType" version="1">
						<prop name="name">ExtRef</prop>
						<prop name="PropClass">RQExtRefProp</prop>
						<prop name="IsChannelProperty">0</prop>
						<prop name="SelectorOrder">0</prop>
						<prop name="ShowInSelector">0</prop>
						<prop name="ShowInTable">0</prop>
						<prop name="TableOrder">0</prop>
					</obj>
					<obj name="item" class="SamplePropType" version="1">
						<prop name="name">Endpt External Experiment</prop>
						<prop name="PropClass">EndptGenoExtExp</prop>
						<prop name="IsChannelProperty">0</prop>
						<prop name="SelectorOrder">0</prop>
						<prop name="ShowInSelector">0</prop>
						<prop name="ShowInTable">0</prop>
						<prop name="TableOrder">0</prop>
					</obj>
				</list>
			</obj>
			<obj name="SamplePropTypes" class="PropertyTypeList" version="1">
				<list name="emlist" count="26">
					<obj name="item" class="SamplePosPropType" version="1">
						<prop name="name">Position</prop>
						<prop name="PropClass">GenSampleEditPosition</prop>
						<prop name="AnalysisClass">General</prop>
						<prop name="IsChannelProperty">0</prop>
						<prop name="SelectorOrder">0</prop>
						<prop name="ShowInSelector">0</prop>
						<prop name="ShowInTable">1</prop>
						<prop name="TableOrder">0</prop>
					</obj>
					<obj name="item" class="SamplePropType" version="1">
						<prop name="name">Color</prop>
						<prop name="PropClass">SamplePrefColor</prop>
						<prop name="AnalysisClass">General</prop>
						<prop name="IsChannelProperty">0</prop>
						<prop name="SelectorOrder">1</prop>
						<prop name="ShowInSelector">0</prop>
						<prop name="ShowInTable">1</prop>
						<prop name="TableOrder">1</prop>
					</obj>
					<obj name="item" class="SamplePropType" version="1">
						<prop name="name">Replicate of</prop>
						<prop name="PropClass">GenSampleEditReplicate</prop>
						<prop name="AnalysisClass">General</prop>
						<prop name="IsChannelProperty">0</prop>
						<prop name="SelectorOrder">2</prop>
						<prop name="ShowInSelector">0</prop>
						<prop name="ShowInTable">1</prop>
						<prop name="TableOrder">2</prop>
					</obj>
					<obj name="item" class="SamplePropType" version="1">
						<prop name="name">Sample Name</prop>
						<prop name="PropClass">GenSampleEditName</prop>
						<prop name="AnalysisClass">General</prop>
						<prop name="IsChannelProperty">0</prop>
						<prop name="SelectorOrder">3</prop>
						<prop name="ShowInSelector">1</prop>
						<prop name="ShowInTable">1</prop>
						<prop name="TableOrder">3</prop>
					</obj>
					<obj name="item" class="SamplePropType" version="1">
						<prop name="name">Subsets</prop>
						<prop name="PropClass">GenSampleEditSubset</prop>
						<prop name="AnalysisClass">General</prop>
						<prop name="IsChannelProperty">0</prop>
						<prop name="SelectorOrder">4</prop>
						<prop name="ShowInSelector">0</prop>
						<prop name="ShowInTable">0</prop>
						<prop name="TableOrder">4</prop>
					</obj>
					<obj name="item" class="SamplePropType" version="1">
						<prop name="name">Notes</prop>
						<prop name="PropClass">GenSampleEditNotes</prop>
						<prop name="AnalysisClass">General</prop>
						<prop name="IsChannelProperty">0</prop>
						<prop name="SelectorOrder">5</prop>
						<prop name="ShowInSelector">0</prop>
						<prop name="ShowInTable">0</prop>
						<prop name="TableOrder">5</prop>
					</obj>
					<obj name="item" class="SamplePropType" version="1">
						<prop name="name">Sample ID</prop>
						<prop name="PropClass">HTCSampleID</prop>
						<prop name="AnalysisClass">General</prop>
						<prop name="IsChannelProperty">0</prop>
						<prop name="SelectorOrder">6</prop>
						<prop name="ShowInSelector">0</prop>
						<prop name="ShowInTable">0</prop>
						<prop name="TableOrder">6</prop>
					</obj>
					<obj name="item" class="SamplePropType" version="1">
						<prop name="name">Sample Prep Notes</prop>
						<prop name="PropClass">HTCSamplePrepNotes</prop>
						<prop name="AnalysisClass">General</prop>
						<prop name="IsChannelProperty">0</prop>
						<prop name="SelectorOrder">7</prop>
						<prop name="ShowInSelector">0</prop>
						<prop name="ShowInTable">0</prop>
						<prop name="TableOrder">7</prop>
					</obj>
					<obj name="item" class="SamplePrefWidthType" version="1">
						<prop name="name">Width</prop>
						<prop name="PropClass">SamplePrefWidth</prop>
						<prop name="AnalysisClass">Sample preferences</prop>
						<prop name="IsChannelProperty">0</prop>
						<prop name="SelectorOrder">8</prop>
						<prop name="ShowInSelector">0</prop>
						<prop name="ShowInTable">0</prop>
						<prop name="TableOrder">8</prop>
					</obj>
					<obj name="item" class="SamplePrefLineStyleType" version="1">
						<prop name="name">Line Style</prop>
						<prop name="PropClass">SamplePrefLineStyle</prop>
						<prop name="AnalysisClass">Sample preferences</prop>
						<prop name="IsChannelProperty">0</prop>
						<prop name="SelectorOrder">9</prop>
						<prop name="ShowInSelector">0</prop>
						<prop name="ShowInTable">0</prop>
						<prop name="TableOrder">9</prop>
					</obj>
					<obj name="item" class="SamplePrefPointStyleType" version="1">
						<prop name="name">Point Style</prop>
						<prop name="PropClass">SamplePrefPointStyle</prop>
						<prop name="AnalysisClass">Sample preferences</prop>
						<prop name="IsChannelProperty">0</prop>
						<prop name="SelectorOrder">10</prop>
						<prop name="ShowInSelector">0</prop>
						<prop name="ShowInTable">0</prop>
						<prop name="TableOrder">10</prop>
					</obj>
					<obj name="item" class="SamplePropType" version="1">
						<prop name="name">Dominant Channel</prop>
						<prop name="PropClass">DominantChannelProp</prop>
						<prop name="AnalysisClass">Color Compensation Analysis</prop>
						<prop name="IsChannelProperty">0</prop>
						<prop name="SelectorOrder">11</prop>
						<prop name="ShowInSelector">0</prop>
						<prop name="ShowInTable">0</prop>
						<prop name="TableOrder">11</prop>
					</obj>
					<obj name="item" class="EndPtSampleTypePropertyType" version="1">
						<prop name="name">EndPt Sample Type</prop>
						<prop name="PropClass">GroupingSample</prop>
						<prop name="AnalysisClass">EndPtGenotyping</prop>
						<prop name="IsChannelProperty">0</prop>
						<prop name="SelectorOrder">12</prop>
						<prop name="ShowInSelector">0</prop>
						<prop name="ShowInTable">0</prop>
						<prop name="TableOrder">12</prop>
					</obj>
					<obj name="item" class="SamplePropType" version="1">
						<prop name="name">EndPt Genotype</prop>
						<prop name="PropClass">Genotype</prop>
						<prop name="AnalysisClass">EndPtGenotyping</prop>
						<prop name="IsChannelProperty">0</prop>
						<prop name="SelectorOrder">13</prop>
						<prop name="ShowInSelector">0</prop>
						<prop name="ShowInTable">0</prop>
						<prop name="TableOrder">13</prop>
					</obj>
					<obj name="item" class="SamplePropType" version="1">
						<prop name="name">Target Name</prop>
						<prop name="PropClass">TargetName</prop>
						<prop name="AnalysisClass">General</prop>
						<prop name="IsChannelProperty">1</prop>
						<prop name="SelectorOrder">22</prop>
						<prop name="ShowInSelector">1</prop>
						<prop name="ShowInTable">1</prop>
						<prop name="TableOrder">22</prop>
					</obj>
					<obj name="item" class="QuantSampleTypePropertyType" version="1">
						<prop name="name">Quantification Sample Type</prop>
						<prop name="PropClass">QuantSampleTypeProperty</prop>
						<prop name="AnalysisClass">Quantification Analysis</prop>
						<prop name="IsChannelProperty">1</prop>
						<prop name="SelectorOrder">15</prop>
						<prop name="ShowInSelector">0</prop>
						<prop name="ShowInTable">0</prop>
						<prop name="TableOrder">15</prop>
					</obj>
					<obj name="item" class="SamplePropType" version="1">
						<prop name="name">Concentration</prop>
						<prop name="PropClass">QuantConcProperty</prop>
						<prop name="AnalysisClass">Quantification Analysis</prop>
						<prop name="IsChannelProperty">1</prop>
						<prop name="SelectorOrder">16</prop>
						<prop name="ShowInSelector">1</prop>
						<prop name="ShowInTable">1</prop>
						<prop name="TableOrder">16</prop>
					</obj>
					<obj name="item" class="QuantCpType" version="1">
						<prop name="name">Cp Low</prop>
						<prop name="PropClass">QuantCpLowProp</prop>
						<prop name="AnalysisClass">Quantification Analysis</prop>
						<prop name="IsChannelProperty">1</prop>
						<prop name="SelectorOrder">17</prop>
						<prop name="ShowInSelector">0</prop>
						<prop name="ShowInTable">0</prop>
						<prop name="TableOrder">17</prop>
					</obj>
					<obj name="item" class="QuantCpType" version="1">
						<prop name="name">Cp High</prop>
						<prop name="PropClass">QuantCpHighProp</prop>
						<prop name="AnalysisClass">Quantification Analysis</prop>
						<prop name="IsChannelProperty">1</prop>
						<prop name="SelectorOrder">18</prop>
						<prop name="ShowInSelector">0</prop>
						<prop name="ShowInTable">0</prop>
						<prop name="TableOrder">18</prop>
					</obj>
					<obj name="item" class="GroupSampleTypePropertyType" version="1">
						<prop name="name">Melt Geno Sample Type</prop>
						<prop name="PropClass">GroupChannelTypeProp</prop>
						<prop name="AnalysisClass">Melt Geno</prop>
						<prop name="IsChannelProperty">1</prop>
						<prop name="SelectorOrder">19</prop>
						<prop name="ShowInSelector">0</prop>
						<prop name="ShowInTable">0</prop>
						<prop name="TableOrder">19</prop>
					</obj>
					<obj name="item" class="SamplePropType" version="1">
						<prop name="name">Melt Geno Genotype</prop>
						<prop name="PropClass">ChannelGenotype</prop>
						<prop name="AnalysisClass">Melt Geno</prop>
						<prop name="IsChannelProperty">1</prop>
						<prop name="SelectorOrder">20</prop>
						<prop name="ShowInSelector">0</prop>
						<prop name="ShowInTable">0</prop>
						<prop name="TableOrder">20</prop>
					</obj>
					<obj name="item" class="RQTargetPropertyType" version="1">
						<prop name="name">Target Type</prop>
						<prop name="PropClass">RQTargetProperty</prop>
						<prop name="AnalysisClass">Relative Quantification</prop>
						<prop name="IsChannelProperty">1</prop>
						<prop name="SelectorOrder">21</prop>
						<prop name="ShowInSelector">0</prop>
						<prop name="ShowInTable">0</prop>
						<prop name="TableOrder">21</prop>
					</obj>
					<obj name="item" class="RQSampleTargetPropertyType" version="1">
						<prop name="name">Combined Sample and Target Type</prop>
						<prop name="PropClass">RQSampleTargetProperty</prop>
						<prop name="AnalysisClass">Relative Quantification</prop>
						<prop name="IsChannelProperty">1</prop>
						<prop name="SelectorOrder">15</prop>
						<prop name="ShowInSelector">1</prop>
						<prop name="ShowInTable">1</prop>
						<prop name="TableOrder">15</prop>
					</obj>
					<obj name="item" class="SamplePropType" version="1">
						<prop name="name">Efficiency</prop>
						<prop name="PropClass">RQEffProp</prop>
						<prop name="AnalysisClass">Relative Quantification</prop>
						<prop name="IsChannelProperty">1</prop>
						<prop name="SelectorOrder">23</prop>
						<prop name="ShowInSelector">0</prop>
						<prop name="ShowInTable">1</prop>
						<prop name="TableOrder">23</prop>
					</obj>
					<obj name="item" class="GroupSampleTypePropertyTypeNoPos" version="1">
						<prop name="name">Scanning Sample Type</prop>
						<prop name="PropClass">GroupChannelTypeProp</prop>
						<prop name="AnalysisClass">Scanning</prop>
						<prop name="IsChannelProperty">1</prop>
						<prop name="SelectorOrder">24</prop>
						<prop name="ShowInSelector">0</prop>
						<prop name="ShowInTable">0</prop>
						<prop name="TableOrder">24</prop>
					</obj>
					<obj name="item" class="SamplePropType" version="1">
						<prop name="name">Scanning Genotype</prop>
						<prop name="PropClass">ChannelGenotype</prop>
						<prop name="AnalysisClass">Scanning</prop>
						<prop name="IsChannelProperty">1</prop>
						<prop name="SelectorOrder">25</prop>
						<prop name="ShowInSelector">0</prop>
						<prop name="ShowInTable">0</prop>
						<prop name="TableOrder">25</prop>
					</obj>
				</list>
			</obj>
			<obj name="SelectedChannels" class="TEMIntegerSet" version="1">
				<list name="Items" count="1">
					<prop name="Item">0</prop>
				</list>
			</obj>
			<obj name="AnalysisProperties" class="ExpPropList" version="1">
				<list name="emlist" count="3">
					<obj name="PropertyObject" class="EndptGenoExtExp" version="3">
						<prop name="PropertyTypeName">Endpt External Experiment</prop>
					</obj>
					<obj name="PropertyObject" class="RQExtRefProp" version="3">
						<prop name="PropertyTypeName">ExtRef</prop>
						<prop name="RefExpProg">-1</prop>
					</obj>
					<obj name="PropertyObject" class="QuantUnitsProp" version="3">
						<prop name="PropertyTypeName">Units</prop>
					</obj>
				</list>
			</obj>
			<obj name="SampleInfoList" class="SamplePropInfoList" version="1">
				<list name="emlist" count="96">
					<obj name="item" class="SamplePropInfo" version="1">
						<obj name="ChannelProperties" class="ChanPropList" version="2">
							<obj name="ChannelProperties" class="EMList" version="1">
								<list name="emlist" count="1">
									<obj name="item" class="PropertyList" version="1">
										<list name="emlist" count="12">
											<obj name="PropertyObject" class="RQSampleTargetProperty" version="4">
												<prop name="PropertyTypeName">Combined Sample and Target Type</prop>
												<prop name="Position">0</prop>
												<prop name="IsDefault">0</prop>
												<obj name="ChannelProp" class="ChannelProperty" version="1">
													<prop name="ChannelIdx">0</prop>
												</obj>
											</obj>
											<obj name="PropertyObject" class="QuantConcProperty" version="4">
												<prop name="PropertyTypeName">Concentration</prop>
												<prop name="Position">0</prop>
												<prop name="IsDefault">1</prop>
												<prop name="Concentration">0</prop>
												<obj name="ChannelProp" class="ChannelProperty" version="1">
													<prop name="ChannelIdx">0</prop>
												</obj>
												<prop name="ReadOnly">1</prop>
											</obj>
											<obj name="PropertyObject" class="QuantCpHighProp" version="4">
												<prop name="PropertyTypeName">Cp High</prop>
												<prop name="Position">0</prop>
												<prop name="IsDefault">1</prop>
												<prop name="CpRangeHigh">0</prop>
												<obj name="ChannelProp" class="ChannelProperty" version="1">
													<prop name="ChannelIdx">0</prop>
												</obj>
												<prop name="ReadOnly">0</prop>
											</obj>
											<obj name="PropertyObject" class="QuantCpLowProp" version="4">
												<prop name="PropertyTypeName">Cp Low</prop>
												<prop name="Position">0</prop>
												<prop name="IsDefault">1</prop>
												<prop name="CpRangeLow">0</prop>
												<obj name="ChannelProp" class="ChannelProperty" version="1">
													<prop name="ChannelIdx">0</prop>
												</obj>
												<prop name="ReadOnly">0</prop>
											</obj>
											<obj name="PropertyObject" class="RQEffProp" version="4">
												<prop name="PropertyTypeName">Efficiency</prop>
												<prop name="Position">0</prop>
												<prop name="IsDefault">1</prop>
												<prop name="Efficiency">2</prop>
												<obj name="ChannelProp" class="ChannelProperty" version="1">
													<prop name="ChannelIdx">0</prop>
												</obj>
											</obj>
											<obj name="PropertyObject" class="ChannelGenotype" version="4">
												<prop name="PropertyTypeName">Melt Geno Genotype</prop>
												<prop name="Position">0</prop>
												<prop name="IsDefault">1</prop>
												<prop name="ReadOnly">1</prop>
												<obj name="ChannelProp" class="ChannelProperty" version="1">
													<prop name="ChannelIdx">0</prop>
												</obj>
											</obj>
											<obj name="PropertyObject" class="GroupChannelTypeProp" version="4">
												<prop name="PropertyTypeName">Melt Geno Sample Type</prop>
												<prop name="Position">0</prop>
												<prop name="IsDefault">0</prop>
												<prop name="GroupSampleType">mstUnknown</prop>
												<obj name="ChannelProp" class="ChannelProperty" version="1">
													<prop name="ChannelIdx">0</prop>
												</obj>
											</obj>
											<obj name="PropertyObject" class="QuantSampleTypeProperty" version="4">
												<prop name="PropertyTypeName">Quantification Sample Type</prop>
												<prop name="Position">0</prop>
												<prop name="IsDefault">0</prop>
												<prop name="SampleType">qsPosCalibrator</prop>
												<obj name="ChannelProp" class="ChannelProperty" version="1">
													<prop name="ChannelIdx">0</prop>
												</obj>
											</obj>
											<obj name="PropertyObject" class="ChannelGenotype" version="4">
												<prop name="PropertyTypeName">Scanning Genotype</prop>
												<prop name="Position">0</prop>
												<prop name="IsDefault">1</prop>
												<prop name="ReadOnly">1</prop>
												<obj name="ChannelProp" class="ChannelProperty" version="1">
													<prop name="ChannelIdx">0</prop>
												</obj>
											</obj>
											<obj name="PropertyObject" class="GroupChannelTypeProp" version="4">
												<prop name="PropertyTypeName">Scanning Sample Type</prop>
												<prop name="Position">0</prop>
												<prop name="IsDefault">0</prop>
												<prop name="GroupSampleType">mstUnknown</prop>
												<obj name="ChannelProp" class="ChannelProperty" version="1">
													<prop name="ChannelIdx">0</prop>
												</obj>
											</obj>
											<obj name="PropertyObject" class="TargetName" version="4">
												<prop name="PropertyTypeName">Target Name</prop>
												<prop name="Position">0</prop>
												<prop name="IsDefault">0</prop>
												<prop name="name">ACT</prop>
												<obj name="ChannelProp" class="ChannelProperty" version="1">
													<prop name="ChannelIdx">0</prop>
												</obj>
											</obj>
											<obj name="PropertyObject" class="RQTargetProperty" version="4">
												<prop name="PropertyTypeName">Target Type</prop>
												<prop name="Position">0</prop>
												<prop name="IsDefault">0</prop>
												<prop name="TargetType">dtReference</prop>
												<obj name="ChannelProp" class="ChannelProperty" version="1">
													<prop name="ChannelIdx">0</prop>
												</obj>
											</obj>
										</list>
									</obj>
								</list>
							</obj>
						</obj>
						<prop name="ChannelPropertyCount">1</prop>
						<prop name="ContainerPosition">0</prop>
						<prop name="HasSampleProperties">1</prop>
						<obj name="SampleProperties" class="PropertyList" version="1">
							<list name="emlist" count="14">
								<obj name="PropertyObject" class="SamplePrefColor" version="4">
									<prop name="PropertyTypeName">Color</prop>
									<prop name="Position">0</prop>
									<prop name="IsDefault">0</prop>
									<prop name="Color">$00FF8000</prop>
								</obj>
								<obj name="PropertyObject" class="DominantChannelProp" version="4">
									<prop name="PropertyTypeName">Dominant Channel</prop>
									<prop name="Position">0</prop>
									<prop name="IsDefault">0</prop>
									<prop name="DominantChannel">0</prop>
								</obj>
								<obj name="PropertyObject" class="Genotype" version="4">
									<prop name="PropertyTypeName">EndPt Genotype</prop>
									<prop name="Position">0</prop>
									<prop name="IsDefault">1</prop>
									<prop name="ReadOnly">1</prop>
								</obj>
								<obj name="PropertyObject" class="GroupingSample" version="4">
									<prop name="PropertyTypeName">EndPt Sample Type</prop>
									<prop name="Position">0</prop>
									<prop name="IsDefault">0</prop>
									<prop name="GroupSampleType">mstUnknown</prop>
								</obj>
								<obj name="PropertyObject" class="SamplePrefLineStyle" version="4">
									<prop name="PropertyTypeName">Line Style</prop>
									<prop name="Position">0</prop>
									<prop name="IsDefault">0</prop>
									<prop name="LineStyle">psSolid</prop>
								</obj>
								<obj name="PropertyObject" class="GenSampleEditNotes" version="4">
									<prop name="PropertyTypeName">Notes</prop>
									<prop name="Position">0</prop>
									<prop name="IsDefault">1</prop>
								</obj>
								<obj name="PropertyObject" class="SamplePrefPointStyle" version="4">
									<prop name="PropertyTypeName">Point Style</prop>
									<prop name="Position">0</prop>
									<prop name="IsDefault">0</prop>
									<prop name="PointStyle">psNothing</prop>
								</obj>
								<obj name="PropertyObject" class="GenSampleEditPosition" version="4">
									<prop name="PropertyTypeName">Position</prop>
									<prop name="Position">0</prop>
									<prop name="IsDefault">1</prop>
								</obj>
								<obj name="PropertyObject" class="GenSampleEditReplicate" version="4">
									<prop name="PropertyTypeName">Replicate of</prop>
									<prop name="Position">0</prop>
									<prop name="IsDefault">0</prop>
									<prop name="ReplicateOf">0</prop>
								</obj>
								<obj name="PropertyObject" class="HTCSampleID" version="4">
									<prop name="PropertyTypeName">Sample ID</prop>
									<prop name="Position">0</prop>
									<prop name="IsDefault">1</prop>
								</obj>
								<obj name="PropertyObject" class="GenSampleEditName" version="4">
									<prop name="PropertyTypeName">Sample Name</prop>
									<prop name="Position">0</prop>
									<prop name="IsDefault">0</prop>
									<prop name="name">1.1N</prop>
								</obj>
								<obj name="PropertyObject" class="HTCSamplePrepNotes" version="4">
									<prop name="PropertyTypeName">Sample Prep Notes</prop>
									<prop name="Position">0</prop>
									<prop name="IsDefault">1</prop>
								</obj>
								<obj name="PropertyObject" class="GenSampleEditSubset" version="4">
									<prop name="PropertyTypeName">Subsets</prop>
									<prop name="Position">0</prop>
									<prop name="IsDefault">1</prop>
								</obj>
								<obj name="PropertyObject" class="SamplePrefWidth" version="5">
									<prop name="PropertyTypeName">Width</prop>
									<prop name="Position">0</prop>
									<prop name="IsDefault">1</prop>
									<prop name="Width">1</prop>
								</obj>
							</list>
						</obj>
					</obj>
					<obj name="item" class="SamplePropInfo" version="1">
						<obj name="ChannelProperties" class="ChanPropList" version="2">
							<obj name="ChannelProperties" class="EMList" version="1">
								<list name="emlist" count="1">
									<obj name="item" class="PropertyList" version="1">
										<list name="emlist" count="12">
											<obj name="PropertyObject" class="RQSampleTargetProperty" version="4">
												<prop name="PropertyTypeName">Combined Sample and Target Type</prop>
												<prop name="Position">1</prop>
												<prop name="IsDefault">0</prop>
												<obj name="ChannelProp" class="ChannelProperty" version="1">
													<prop name="ChannelIdx">0</prop>
												</obj>
											</obj>
											<obj name="PropertyObject" class="QuantConcProperty" version="4">
												<prop name="PropertyTypeName">Concentration</prop>
												<prop name="Position">1</prop>
												<prop name="IsDefault">1</prop>
												<prop name="Concentration">0</prop>
												<obj name="ChannelProp" class="ChannelProperty" version="1">
													<prop name="ChannelIdx">0</prop>
												</obj>
												<prop name="ReadOnly">1</prop>
											</obj>
											<obj name="PropertyObject" class="QuantCpHighProp" version="4">
												<prop name="PropertyTypeName">Cp High</prop>
												<prop name="Position">1</prop>
												<prop name="IsDefault">1</prop>
												<prop name="CpRangeHigh">0</prop>
												<obj name="ChannelProp" class="ChannelProperty" version="1">
													<prop name="ChannelIdx">0</prop>
												</obj>
												<prop name="ReadOnly">0</prop>
											</obj>
											<obj name="PropertyObject" class="QuantCpLowProp" version="4">
												<prop name="PropertyTypeName">Cp Low</prop>
												<prop name="Position">1</prop>
												<prop name="IsDefault">1</prop>
												<prop name="CpRangeLow">0</prop>
												<obj name="ChannelProp" class="ChannelProperty" version="1">
													<prop name="ChannelIdx">0</prop>
												</obj>
												<prop name="ReadOnly">0</prop>
											</obj>
											<obj name="PropertyObject" class="RQEffProp" version="4">
												<prop name="PropertyTypeName">Efficiency</prop>
												<prop name="Position">1</prop>
												<prop name="IsDefault">1</prop>
												<prop name="Efficiency">2</prop>
												<obj name="ChannelProp" class="ChannelProperty" version="1">
													<prop name="ChannelIdx">0</prop>
												</obj>
											</obj>
											<obj name="PropertyObject" class="ChannelGenotype" version="4">
												<prop name="PropertyTypeName">Melt Geno Genotype</prop>
												<prop name="Position">1</prop>
												<prop name="IsDefault">1</prop>
												<prop name="ReadOnly">1</prop>
												<obj name="ChannelProp" class="ChannelProperty" version="1">
													<prop name="ChannelIdx">0</prop>
												</obj>
											</obj>
											<obj name="PropertyObject" class="GroupChannelTypeProp" version="4">
												<prop name="PropertyTypeName">Melt Geno Sample Type</prop>
												<prop name="Position">1</prop>
												<prop name="IsDefault">0</prop>
												<prop name="GroupSampleType">mstUnknown</prop>
												<obj name="ChannelProp" class="ChannelProperty" version="1">
													<prop name="ChannelIdx">0</prop>
												</obj>
											</obj>
											<obj name="PropertyObject" class="QuantSampleTypeProperty" version="4">
												<prop name="PropertyTypeName">Quantification Sample Type</prop>
												<prop name="Position">1</prop>
												<prop name="IsDefault">0</prop>
												<prop name="SampleType">qsPosCalibrator</prop>
												<obj name="ChannelProp" class="ChannelProperty" version="1">
													<prop name="ChannelIdx">0</prop>
												</obj>
											</obj>
											<obj name="PropertyObject" class="ChannelGenotype" version="4">
												<prop name="PropertyTypeName">Scanning Genotype</prop>
												<prop name="Position">1</prop>
												<prop name="IsDefault">1</prop>
												<prop name="ReadOnly">1</prop>
												<obj name="ChannelProp" class="ChannelProperty" version="1">
													<prop name="ChannelIdx">0</prop>
												</obj>
											</obj>
											<obj name="PropertyObject" class="GroupChannelTypeProp" version="4">
												<prop name="PropertyTypeName">Scanning Sample Type</prop>
												<prop name="Position">1</prop>
												<prop name="IsDefault">0</prop>
												<prop name="GroupSampleType">mstUnknown</prop>
												<obj name="ChannelProp" class="ChannelProperty" version="1">
													<prop name="ChannelIdx">0</prop>
												</obj>
											</obj>
											<obj name="PropertyObject" class="TargetName" version="4">
												<prop name="PropertyTypeName">Target Name</prop>
												<prop name="Position">1</prop>
												<prop name="IsDefault">0</prop>
												<prop name="name">ACT</prop>
												<obj name="ChannelProp" class="ChannelProperty" version="1">
													<prop name="ChannelIdx">0</prop>
												</obj>
											</obj>
											<obj name="PropertyObject" class="RQTargetProperty" version="4">
												<prop name="PropertyTypeName">Target Type</prop>
												<prop name="Position">1</prop>
												<prop name="IsDefault">0</prop>
												<prop name="TargetType">dtReference</prop>
												<obj name="ChannelProp" class="ChannelProperty" version="1">
													<prop name="ChannelIdx">0</prop>
												</obj>
											</obj>
										</list>
									</obj>
								</list>
							</obj>
						</obj>
						<prop name="ChannelPropertyCount">1</prop>
						<prop name="ContainerPosition">1</prop>
						<prop name="HasSampleProperties">1</prop>
						<obj name="SampleProperties" class="PropertyList" version="1">
							<list name="emlist" count="14">
								<obj name="PropertyObject" class="SamplePrefColor" version="4">
									<prop name="PropertyTypeName">Color</prop>
									<prop name="Position">1</prop>
									<prop name="IsDefault">0</prop>
									<prop name="Color">clRed</prop>
								</obj>
								<obj name="PropertyObject" class="DominantChannelProp" version="4">
									<prop name="PropertyTypeName">Dominant Channel</prop>
									<prop name="Position">1</prop>
									<prop name="IsDefault">0</prop>
									<prop name="DominantChannel">0</prop>
								</obj>
								<obj name="PropertyObject" class="Genotype" version="4">
									<prop name="PropertyTypeName">EndPt Genotype</prop>
									<prop name="Position">1</prop>
									<prop name="IsDefault">1</prop>
									<prop name="ReadOnly">1</prop>
								</obj>
								<obj name="PropertyObject" class="GroupingSample" version="4">
									<prop name="PropertyTypeName">EndPt Sample Type</prop>
									<prop name="Position">1</prop>
									<prop name="IsDefault">0</prop>
									<prop name="GroupSampleType">mstUnknown</prop>
								</obj>
								<obj name="PropertyObject" class="SamplePrefLineStyle" version="4">
									<prop name="PropertyTypeName">Line Style</prop>
									<prop name="Position">1</prop>
									<prop name="IsDefault">0</prop>
									<prop name="LineStyle">psSolid</prop>
								</obj>
								<obj name="PropertyObject" class="GenSampleEditNotes" version="4">
									<prop name="PropertyTypeName">Notes</prop>
									<prop name="Position">1</prop>
									<prop name="IsDefault">1</prop>
								</obj>
								<obj name="PropertyObject" class="SamplePrefPointStyle" version="4">
									<prop name="PropertyTypeName">Point Style</prop>
									<prop name="Position">1</prop>
									<prop name="IsDefault">0</prop>
									<prop name="PointStyle">psNothing</prop>
								</obj>
								<obj name="PropertyObject" class="GenSampleEditPosition" version="4">
									<prop name="PropertyTypeName">Position</prop>
									<prop name="Position">1</prop>
									<prop name="IsDefault">1</prop>
								</obj>
								<obj name="PropertyObject" class="GenSampleEditReplicate" version="4">
									<prop name="PropertyTypeName">Replicate of</prop>
									<prop name="Position">1</prop>
									<prop name="IsDefault">0</prop>
									<prop name="ReplicateOf">0</prop>
								</obj>
								<obj name="PropertyObject" class="HTCSampleID" version="4">
									<prop name="PropertyTypeName">Sample ID</prop>
									<prop name="Position">1</prop>
									<prop name="IsDefault">1</prop>
								</obj>
								<obj name="PropertyObject" class="GenSampleEditName" version="4">
									<prop name="PropertyTypeName">Sample Name</prop>
									<prop name="Position">1</prop>
									<prop name="IsDefault">0</prop>
									<prop name="name">1.1N</prop>
								</obj>
								<obj name="PropertyObject" class="HTCSamplePrepNotes" version="4">
									<prop name="PropertyTypeName">Sample Prep Notes</prop>
									<prop name="Position">1</prop>
									<prop name="IsDefault">1</prop>
								</obj>
								<obj name="PropertyObject" class="GenSampleEditSubset" version="4">
									<prop name="PropertyTypeName">Subsets</prop>
									<prop name="Position">1</prop>
									<prop name="IsDefault">1</prop>
								</obj>
								<obj name="PropertyObject" class="SamplePrefWidth" version="5">
									<prop name="PropertyTypeName">Width</prop>
									<prop name="Position">1</prop>
									<prop name="IsDefault">1</prop>
									<prop name="Width">1</prop>
								</obj>
							</list>
						</obj>
					</obj>
					<obj name="item" class="SamplePropInfo" version="1">
						<obj name="ChannelProperties" class="ChanPropList" version="2">
							<obj name="ChannelProperties" class="EMList" version="1">
								<list name="emlist" count="1">
									<obj name="item" class="PropertyList" version="1">
										<list name="emlist" count="12">
											<obj name="PropertyObject" class="RQSampleTargetProperty" version="4">
												<prop name="PropertyTypeName">Combined Sample and Target Type</prop>
												<prop name="Position">2</prop>
												<prop name="IsDefault">0</prop>
												<obj name="ChannelProp" class="ChannelProperty" version="1">
													<prop name="ChannelIdx">0</prop>
												</obj>
											</obj>
											<obj name="PropertyObject" class="QuantConcProperty" version="4">
												<prop name="PropertyTypeName">Concentration</prop>
												<prop name="Position">2</prop>
												<prop name="IsDefault">1</prop>
												<prop name="Concentration">0</prop>
												<obj name="ChannelProp" class="ChannelProperty" version="1">
													<prop name="ChannelIdx">0</prop>
												</obj>
												<prop name="ReadOnly">1</prop>
											</obj>
											<obj name="PropertyObject" class="QuantCpHighProp" version="4">
												<prop name="PropertyTypeName">Cp High</prop>
												<prop name="Position">2</prop>
												<prop name="IsDefault">1</prop>
												<prop name="CpRangeHigh">0</prop>
												<obj name="ChannelProp" class="ChannelProperty" version="1">
													<prop name="ChannelIdx">0</prop>
												</obj>
												<prop name="ReadOnly">0</prop>
											</obj>
											<obj name="PropertyObject" class="QuantCpLowProp" version="4">
												<prop name="PropertyTypeName">Cp Low</prop>
												<prop name="Position">2</prop>
												<prop name="IsDefault">1</prop>
												<prop name="CpRangeLow">0</prop>
												<obj name="ChannelProp" class="ChannelProperty" version="1">
													<prop name="ChannelIdx">0</prop>
												</obj>
												<prop name="ReadOnly">0</prop>
											</obj>
											<obj name="PropertyObject" class="RQEffProp" version="4">
												<prop name="PropertyTypeName">Efficiency</prop>
												<prop name="Position">2</prop>
												<prop name="IsDefault">1</prop>
												<prop name="Efficiency">2</prop>
												<obj name="ChannelProp" class="ChannelProperty" version="1">
													<prop name="ChannelIdx">0</prop>
												</obj>
											</obj>
											<obj name="PropertyObject" class="ChannelGenotype" version="4">
												<prop name="PropertyTypeName">Melt Geno Genotype</prop>
												<prop name="Position">2</prop>
												<prop name="IsDefault">1</prop>
												<prop name="ReadOnly">1</prop>
												<obj name="ChannelProp" class="ChannelProperty" version="1">
													<prop name="ChannelIdx">0</prop>
												</obj>
											</obj>
											<obj name="PropertyObject" class="GroupChannelTypeProp" version="4">
												<prop name="PropertyTypeName">Melt Geno Sample Type</prop>
												<prop name="Position">2</prop>
												<prop name="IsDefault">0</prop>
												<prop name="GroupSampleType">mstUnknown</prop>
												<obj name="ChannelProp" class="ChannelProperty" version="1">
													<prop name="ChannelIdx">0</prop>
												</obj>
											</obj>
											<obj name="PropertyObject" class="QuantSampleTypeProperty" version="4">
												<prop name="PropertyTypeName">Quantification Sample Type</prop>
												<prop name="Position">2</prop>
												<prop name="IsDefault">0</prop>
												<prop name="SampleType">qsPosCalibrator</prop>
												<obj name="ChannelProp" class="ChannelProperty" version="1">
													<prop name="ChannelIdx">0</prop>
												</obj>
											</obj>
											<obj name="PropertyObject" class="ChannelGenotype" version="4">
												<prop name="PropertyTypeName">Scanning Genotype</prop>
												<prop name="Position">2</prop>
												<prop name="IsDefault">1</prop>
												<prop name="ReadOnly">1</prop>
												<obj name="ChannelProp" class="ChannelProperty" version="1">
													<prop name="ChannelIdx">0</prop>
												</obj>
											</obj>
											<obj name="PropertyObject" class="GroupChannelTypeProp" version="4">
												<prop name="PropertyTypeName">Scanning Sample Type</prop>
												<prop name="Position">2</prop>
												<prop name="IsDefault">0</prop>
												<prop name="GroupSampleType">mstUnknown</prop>
												<obj name="ChannelProp" class="ChannelProperty" version="1">
													<prop name="ChannelIdx">0</prop>
												</obj>
											</obj>
											<obj name="PropertyObject" class="TargetName" version="4">
												<prop name="PropertyTypeName">Target Name</prop>
												<prop name="Position">2</prop>
												<prop name="IsDefault">0</prop>
												<prop name="name">ACT</prop>
												<obj name="ChannelProp" class="ChannelProperty" version="1">
													<prop name="ChannelIdx">0</prop>
												</obj>
											</obj>
											<obj name="PropertyObject" class="RQTargetProperty" version="4">
												<prop name="PropertyTypeName">Target Type</prop>
												<prop name="Position">2</prop>
												<prop name="IsDefault">0</prop>
												<prop name="TargetType">dtReference</prop>
												<obj name="ChannelProp" class="ChannelProperty" version="1">
													<prop name="ChannelIdx">0</prop>
												</obj>
											</obj>
										</list>
									</obj>
								</list>
							</obj>
						</obj>
						<prop name="ChannelPropertyCount">1</prop>
						<prop name="ContainerPosition">2</prop>
						<prop name="HasSampleProperties">1</prop>
						<obj name="SampleProperties" class="PropertyList" version="1">
							<list name="emlist" count="14">
								<obj name="PropertyObject" class="SamplePrefColor" version="4">
									<prop name="PropertyTypeName">Color</prop>
									<prop name="Position">2</prop>
									<prop name="IsDefault">0</prop>
									<prop name="Color">$0030D700</prop>
								</obj>
								<obj name="PropertyObject" class="DominantChannelProp" version="4">
									<prop name="PropertyTypeName">Dominant Channel</prop>
									<prop name="Position">2</prop>
									<prop name="IsDefault">0</prop>
									<prop name="DominantChannel">0</prop>
								</obj>
								<obj name="PropertyObject" class="Genotype" version="4">
									<prop name="PropertyTypeName">EndPt Genotype</prop>
									<prop name="Position">2</prop>
									<prop name="IsDefault">1</prop>
									<prop name="ReadOnly">1</prop>
								</obj>
								<obj name="PropertyObject" class="GroupingSample" version="4">
									<prop name="PropertyTypeName">EndPt Sample Type</prop>
									<prop name="Position">2</prop>
									<prop name="IsDefault">0</prop>
									<prop name="GroupSampleType">mstUnknown</prop>
								</obj>
								<obj name="PropertyObject" class="SamplePrefLineStyle" version="4">
									<prop name="PropertyTypeName">Line Style</prop>
									<prop name="Position">2</prop>
									<prop name="IsDefault">0</prop>
									<prop name="LineStyle">psSolid</prop>
								</obj>
								<obj name="PropertyObject" class="GenSampleEditNotes" version="4">
									<prop name="PropertyTypeName">Notes</prop>
									<prop name="Position">2</prop>
									<prop name="IsDefault">1</prop>
								</obj>
								<obj name="PropertyObject" class="SamplePrefPointStyle" version="4">
									<prop name="PropertyTypeName">Point Style</prop>
									<prop name="Position">2</prop>
									<prop name="IsDefault">0</prop>
									<prop name="PointStyle">psNothing</prop>
								</obj>
								<obj name="PropertyObject" class="GenSampleEditPosition" version="4">
									<prop name="PropertyTypeName">Position</prop>
									<prop name="Position">2</prop>
									<prop name="IsDefault">1</prop>
								</obj>
								<obj name="PropertyObject" class="GenSampleEditReplicate" version="4">
									<prop name="PropertyTypeName">Replicate of</prop>
									<prop name="Position">2</prop>
									<prop name="IsDefault">0</prop>
									<prop name="ReplicateOf">0</prop>
								</obj>
								<obj name="PropertyObject" class="HTCSampleID" version="4">
									<prop name="PropertyTypeName">Sample ID</prop>
									<prop name="Position">2</prop>
									<prop name="IsDefault">1</prop>
								</obj>
								<obj name="PropertyObject" class="GenSampleEditName" version="4">
									<prop name="PropertyTypeName">Sample Name</prop>
									<prop name="Position">2</prop>
									<prop name="IsDefault">0</prop>
									<prop name="name">1.1N</prop>
								</obj>
								<obj name="PropertyObject" class="HTCSamplePrepNotes" version="4">
									<prop name="PropertyTypeName">Sample Prep Notes</prop>
									<prop name="Position">2</prop>
									<prop name="IsDefault">1</prop>
								</obj>
								<obj name="PropertyObject" class="GenSampleEditSubset" version="4">
									<prop name="PropertyTypeName">Subsets</prop>
									<prop name="Position">2</prop>
									<prop name="IsDefault">1</prop>
								</obj>
								<obj name="PropertyObject" class="SamplePrefWidth" version="5">
									<prop name="PropertyTypeName">Width</prop>
									<prop name="Position">2</prop>
									<prop name="IsDefault">1</prop>
									<prop name="Width">1</prop>
								</obj>
							</list>
						</obj>
					</obj>
					<obj name="item" class="SamplePropInfo" version="1">
						<obj name="ChannelProperties" class="ChanPropList" version="2">
							<obj name="ChannelProperties" class="EMList" version="1">
								<list name="emlist" count="1">
									<obj name="item" class="PropertyList" version="1">
										<list name="emlist" count="12">
											<obj name="PropertyObject" class="RQSampleTargetProperty" version="4">
												<prop name="PropertyTypeName">Combined Sample and Target Type</prop>
												<prop name="Position">3</prop>
												<prop name="IsDefault">0</prop>
												<obj name="ChannelProp" class="ChannelProperty" version="1">
													<prop name="ChannelIdx">0</prop>
												</obj>
											</obj>
											<obj name="PropertyObject" class="QuantConcProperty" version="4">
												<prop name="PropertyTypeName">Concentration</prop>
												<prop name="Position">3</prop>
												<prop name="IsDefault">1</prop>
												<prop name="Concentration">0</prop>
												<obj name="ChannelProp" class="ChannelProperty" version="1">
													<prop name="ChannelIdx">0</prop>
												</obj>
												<prop name="ReadOnly">1</prop>
											</obj>
											<obj name="PropertyObject" class="QuantCpHighProp" version="4">
												<prop name="PropertyTypeName">Cp High</prop>
												<prop name="Position">3</prop>
												<prop name="IsDefault">1</prop>
												<prop name="CpRangeHigh">0</prop>
												<obj name="ChannelProp" class="ChannelProperty" version="1">
													<prop name="ChannelIdx">0</prop>
												</obj>
												<prop name="ReadOnly">0</prop>
											</obj>
											<obj name="PropertyObject" class="QuantCpLowProp" version="4">
												<prop name="PropertyTypeName">Cp Low</prop>
												<prop name="Position">3</prop>
												<prop name="IsDefault">1</prop>
												<prop name="CpRangeLow">0</prop>
												<obj name="ChannelProp" class="ChannelProperty" version="1">
													<prop name="ChannelIdx">0</prop>
												</obj>
												<prop name="ReadOnly">0</prop>
											</obj>
											<obj name="PropertyObject" class="RQEffProp" version="4">
												<prop name="PropertyTypeName">Efficiency</prop>
												<prop name="Position">3</prop>
												<prop name="IsDefault">1</prop>
												<prop name="Efficiency">2</prop>
												<obj name="ChannelProp" class="ChannelProperty" version="1">
													<prop name="ChannelIdx">0</prop>
												</obj>
											</obj>
											<obj name="PropertyObject" class="ChannelGenotype" version="4">
												<prop name="PropertyTypeName">Melt Geno Genotype</prop>
												<prop name="Position">3</prop>
												<prop name="IsDefault">1</prop>
												<prop name="ReadOnly">1</prop>
												<obj name="ChannelProp" class="ChannelProperty" version="1">
													<prop name="ChannelIdx">0</prop>
												</obj>
											</obj>
											<obj name="PropertyObject" class="GroupChannelTypeProp" version="4">
												<prop name="PropertyTypeName">Melt Geno Sample Type</prop>
												<prop name="Position">3</prop>
												<prop name="IsDefault">0</prop>
												<prop name="GroupSampleType">mstUnknown</prop>
												<obj name="ChannelProp" class="ChannelProperty" version="1">
													<prop name="ChannelIdx">0</prop>
												</obj>
											</obj>
											<obj name="PropertyObject" class="QuantSampleTypeProperty" version="4">
												<prop name="PropertyTypeName">Quantification Sample Type</prop>
												<prop name="Position">3</prop>
												<prop name="IsDefault">0</prop>
												<prop name="SampleType">qsPosCalibrator</prop>
												<obj name="ChannelProp" class="ChannelProperty" version="1">
													<prop name="ChannelIdx">0</prop>
												</obj>
											</obj>
											<obj name="PropertyObject" class="ChannelGenotype" version="4">
												<prop name="PropertyTypeName">Scanning Genotype</prop>
												<prop name="Position">3</prop>
												<prop name="IsDefault">1</prop>
												<prop name="ReadOnly">1</prop>
												<obj name="ChannelProp" class="ChannelProperty" version="1">
													<prop name="ChannelIdx">0</prop>
												</obj>
											</obj>
											<obj name="PropertyObject" class="GroupChannelTypeProp" version="4">
												<prop name="PropertyTypeName">Scanning Sample Type</prop>
												<prop name="Position">3</prop>
												<prop name="IsDefault">0</prop>
												<prop name="GroupSampleType">mstUnknown</prop>
												<obj name="ChannelProp" class="ChannelProperty" version="1">
													<prop name="ChannelIdx">0</prop>
												</obj>
											</obj>
											<obj name="PropertyObject" class="TargetName" version="4">
												<prop name="PropertyTypeName">Target Name</prop>
												<prop name="Position">3</prop>
												<prop name="IsDefault">0</prop>
												<prop name="name">C1QTNF1</prop>
												<obj name="ChannelProp" class="ChannelProperty" version="1">
													<prop name="ChannelIdx">0</prop>
												</obj>
											</obj>
											<obj name="PropertyObject" class="RQTargetProperty" version="4">
												<prop name="PropertyTypeName">Target Type</prop>
												<prop name="Position">3</prop>
												<prop name="IsDefault">0</prop>
												<prop name="TargetType">dtTarget</prop>
												<obj name="ChannelProp" class="ChannelProperty" version="1">
													<prop name="ChannelIdx">0</prop>
												</obj>
											</obj>
										</list>
									</obj>
								</list>
							</obj>
						</obj>
						<prop name="ChannelPropertyCount">1</prop>
						<prop name="ContainerPosition">3</prop>
						<prop name="HasSampleProperties">1</prop>
						<obj name="SampleProperties" class="PropertyList" version="1">
							<list name="emlist" count="14">
								<obj name="PropertyObject" class="SamplePrefColor" version="4">
									<prop name="PropertyTypeName">Color</prop>
									<prop name="Position">3</prop>
									<prop name="IsDefault">0</prop>
									<prop name="Color">clFuchsia</prop>
								</obj>
								<obj name="PropertyObject" class="DominantChannelProp" version="4">
									<prop name="PropertyTypeName">Dominant Channel</prop>
									<prop name="Position">3</prop>
									<prop name="IsDefault">0</prop>
									<prop name="DominantChannel">0</prop>
								</obj>
								<obj name="PropertyObject" class="Genotype" version="4">
									<prop name="PropertyTypeName">EndPt Genotype</prop>
									<prop name="Position">3</prop>
									<prop name="IsDefault">1</prop>
									<prop name="ReadOnly">1</prop>
								</obj>
								<obj name="PropertyObject" class="GroupingSample" version="4">
									<prop name="PropertyTypeName">EndPt Sample Type</prop>
									<prop name="Position">3</prop>
									<prop name="IsDefault">0</prop>
									<prop name="GroupSampleType">mstUnknown</prop>
								</obj>
								<obj name="PropertyObject" class="SamplePrefLineStyle" version="4">
									<prop name="PropertyTypeName">Line Style</prop>
									<prop name="Position">3</prop>
									<prop name="IsDefault">0</prop>
									<prop name="LineStyle">psSolid</prop>
								</obj>
								<obj name="PropertyObject" class="GenSampleEditNotes" version="4">
									<prop name="PropertyTypeName">Notes</prop>
									<prop name="Position">3</prop>
									<prop name="IsDefault">1</prop>
								</obj>
								<obj name="PropertyObject" class="SamplePrefPointStyle" version="4">
									<prop name="PropertyTypeName">Point Style</prop>
									<prop name="Position">3</prop>
									<prop name="IsDefault">0</prop>
									<prop name="PointStyle">psNothing</prop>
								</obj>
								<obj name="PropertyObject" class="GenSampleEditPosition" version="4">
									<prop name="PropertyTypeName">Position</prop>
									<prop name="Position">3</prop>
									<prop name="IsDefault">1</prop>
								</obj>
								<obj name="PropertyObject" class="GenSampleEditReplicate" version="4">
									<prop name="PropertyTypeName">Replicate of</prop>
									<prop name="Position">3</prop>
									<prop name="IsDefault">0</prop>
									<prop name="ReplicateOf">3</prop>
								</obj>
								<obj name="PropertyObject" class="HTCSampleID" version="4">
									<prop name="PropertyTypeName">Sample ID</prop>
									<prop name="Position">3</prop>
									<prop name="IsDefault">1</prop>
								</obj>
								<obj name="PropertyObject" class="GenSampleEditName" version="4">
									<prop name="PropertyTypeName">Sample Name</prop>
									<prop name="Position">3</prop>
									<prop name="IsDefault">0</prop>
									<prop name="name">1.1N</prop>
								</obj>
								<obj name="PropertyObject" class="HTCSamplePrepNotes" version="4">
									<prop name="PropertyTypeName">Sample Prep Notes</prop>
									<prop name="Position">3</prop>
									<prop name="IsDefault">1</prop>
								</obj>
								<obj name="PropertyObject" class="GenSampleEditSubset" version="4">
									<prop name="PropertyTypeName">Subsets</prop>
									<prop name="Position">3</prop>
									<prop name="IsDefault">1</prop>
								</obj>
								<obj name="PropertyObject" class="SamplePrefWidth" version="5">
									<prop name="PropertyTypeName">Width</prop>
									<prop name="Position">3</prop>
									<prop name="IsDefault">1</prop>
									<prop name="Width">1</prop>
								</obj>
							</list>
						</obj>
					</obj>
					<obj name="item" class="SamplePropInfo" version="1">
						<obj name="ChannelProperties" class="ChanPropList" version="2">
							<obj name="ChannelProperties" class="EMList" version="1">
								<list name="emlist" count="1">
									<obj name="item" class="PropertyList" version="1">
										<list name="emlist" count="12">
											<obj name="PropertyObject" class="RQSampleTargetProperty" version="4">
												<prop name="PropertyTypeName">Combined Sample and Target Type</prop>
												<prop name="Position">4</prop>
												<prop name="IsDefault">0</prop>
												<obj name="ChannelProp" class="ChannelProperty" version="1">
													<prop name="ChannelIdx">0</prop>
												</obj>
											</obj>
											<obj name="PropertyObject" class="QuantConcProperty" version="4">
												<prop name="PropertyTypeName">Concentration</prop>
												<prop name="Position">4</prop>
												<prop name="IsDefault">1</prop>
												<prop name="Concentration">0</prop>
												<obj name="ChannelProp" class="ChannelProperty" version="1">
													<prop name="ChannelIdx">0</prop>
												</obj>
												<prop name="ReadOnly">1</prop>
											</obj>
											<obj name="PropertyObject" class="QuantCpHighProp" version="4">
												<prop name="PropertyTypeName">Cp High</prop>
												<prop name="Position">4</prop>
												<prop name="IsDefault">1</prop>
												<prop name="CpRangeHigh">0</prop>
												<obj name="ChannelProp" class="ChannelProperty" version="1">
													<prop name="ChannelIdx">0</prop>
												</obj>
												<prop name="ReadOnly">0</prop>
											</obj>
											<obj name="PropertyObject" class="QuantCpLowProp" version="4">
												<prop name="PropertyTypeName">Cp Low</prop>
												<prop name="Position">4</prop>
												<prop name="IsDefault">1</prop>
												<prop name="CpRangeLow">0</prop>
												<obj name="ChannelProp" class="ChannelProperty" version="1">
													<prop name="ChannelIdx">0</prop>
												</obj>
												<prop name="ReadOnly">0</prop>
											</obj>
											<obj name="PropertyObject" class="RQEffProp" version="4">
												<prop name="PropertyTypeName">Efficiency</prop>
												<prop name="Position">4</prop>
												<prop name="IsDefault">1</prop>
												<prop name="Efficiency">2</prop>
												<obj name="ChannelProp" class="ChannelProperty" version="1">
													<prop name="ChannelIdx">0</prop>
												</obj>
											</obj>
											<obj name="PropertyObject" class="ChannelGenotype" version="4">
												<prop name="PropertyTypeName">Melt Geno Genotype</prop>
												<prop name="Position">4</prop>
												<prop name="IsDefault">1</prop>
												<prop name="ReadOnly">1</prop>
												<obj name="ChannelProp" class="ChannelProperty" version="1">
													<prop name="ChannelIdx">0</prop>
												</obj>
											</obj>
											<obj name="PropertyObject" class="GroupChannelTypeProp" version="4">
												<prop name="PropertyTypeName">Melt Geno Sample Type</prop>
												<prop name="Position">4</prop>
												<prop name="IsDefault">0</prop>
												<prop name="GroupSampleType">mstUnknown</prop>
												<obj name="ChannelProp" class="ChannelProperty" version="1">
													<prop name="ChannelIdx">0</prop>
												</obj>
											</obj>
											<obj name="PropertyObject" class="QuantSampleTypeProperty" version="4">
												<prop name="PropertyTypeName">Quantification Sample Type</prop>
												<prop name="Position">4</prop>
												<prop name="IsDefault">0</prop>
												<prop name="SampleType">qsPosCalibrator</prop>
												<obj name="ChannelProp" class="ChannelProperty" version="1">
													<prop name="ChannelIdx">0</prop>
												</obj>
											</obj>
											<obj name="PropertyObject" class="ChannelGenotype" version="4">
												<prop name="PropertyTypeName">Scanning Genotype</prop>
												<prop name="Position">4</prop>
												<prop name="IsDefault">1</prop>
												<prop name="ReadOnly">1</prop>
												<obj name="ChannelProp" class="ChannelProperty" version="1">
													<prop name="ChannelIdx">0</prop>
												</obj>
											</obj>
											<obj name="PropertyObject" class="GroupChannelTypeProp" version="4">
												<prop name="PropertyTypeName">Scanning Sample Type</prop>
												<prop name="Position">4</prop>
												<prop name="IsDefault">0</prop>
												<prop name="GroupSampleType">mstUnknown</prop>
												<obj name="ChannelProp" class="ChannelProperty" version="1">
													<prop name="ChannelIdx">0</prop>
												</obj>
											</obj>
											<obj name="PropertyObject" class="TargetName" version="4">
												<prop name="PropertyTypeName">Target Name</prop>
												<prop name="Position">4</prop>
												<prop name="IsDefault">0</prop>
												<prop name="name">C1QTNF1</prop>
												<obj name="ChannelProp" class="ChannelProperty" version="1">
													<prop name="ChannelIdx">0</prop>
												</obj>
											</obj>
											<obj name="PropertyObject" class="RQTargetProperty" version="4">
												<prop name="PropertyTypeName">Target Type</prop>
												<prop name="Position">4</prop>
												<prop name="IsDefault">0</prop>
												<prop name="TargetType">dtTarget</prop>
												<obj name="ChannelProp" class="ChannelProperty" version="1">
													<prop name="ChannelIdx">0</prop>
												</obj>
											</obj>
										</list>
									</obj>
								</list>
							</obj>
						</obj>
						<prop name="ChannelPropertyCount">1</prop>
						<prop name="ContainerPosition">4</prop>
						<prop name="HasSampleProperties">1</prop>
						<obj name="SampleProperties" class="PropertyList" version="1">
							<list name="emlist" count="14">
								<obj name="PropertyObject" class="SamplePrefColor" version="4">
									<prop name="PropertyTypeName">Color</prop>
									<prop name="Position">4</prop>
									<prop name="IsDefault">0</prop>
									<prop name="Color">clGray</prop>
								</obj>
								<obj name="PropertyObject" class="DominantChannelProp" version="4">
									<prop name="PropertyTypeName">Dominant Channel</prop>
									<prop name="Position">4</prop>
									<prop name="IsDefault">0</prop>
									<prop name="DominantChannel">0</prop>
								</obj>
								<obj name="PropertyObject" class="Genotype" version="4">
									<prop name="PropertyTypeName">EndPt Genotype</prop>
									<prop name="Position">4</prop>
									<prop name="IsDefault">1</prop>
									<prop name="ReadOnly">1</prop>
								</obj>
								<obj name="PropertyObject" class="GroupingSample" version="4">
									<prop name="PropertyTypeName">EndPt Sample Type</prop>
									<prop name="Position">4</prop>
									<prop name="IsDefault">0</prop>
									<prop name="GroupSampleType">mstUnknown</prop>
								</obj>
								<obj name="PropertyObject" class="SamplePrefLineStyle" version="4">
									<prop name="PropertyTypeName">Line Style</prop>
									<prop name="Position">4</prop>
									<prop name="IsDefault">0</prop>
									<prop name="LineStyle">psSolid</prop>
								</obj>
								<obj name="PropertyObject" class="GenSampleEditNotes" version="4">
									<prop name="PropertyTypeName">Notes</prop>
									<prop name="Position">4</prop>
									<prop name="IsDefault">1</prop>
								</obj>
								<obj name="PropertyObject" class="SamplePrefPointStyle" version="4">
									<prop name="PropertyTypeName">Point Style</prop>
									<prop name="Position">4</prop>
									<prop name="IsDefault">0</prop>
									<prop name="PointStyle">psNothing</prop>
								</obj>
								<obj name="PropertyObject" class="GenSampleEditPosition" version="4">
									<prop name="PropertyTypeName">Position</prop>
									<prop name="Position">4</prop>
									<prop name="IsDefault">1</prop>
								</obj>
								<obj name="PropertyObject" class="GenSampleEditReplicate" version="4">
									<prop name="PropertyTypeName">Replicate of</prop>
									<prop name="Position">4</prop>
									<prop name="IsDefault">0</prop>
									<prop name="ReplicateOf">3</prop>
								</obj>
								<obj name="PropertyObject" class="HTCSampleID" version="4">
									<prop name="PropertyTypeName">Sample ID</prop>
									<prop name="Position">4</prop>
									<prop name="IsDefault">1</prop>
								</obj>
								<obj name="PropertyObject" class="GenSampleEditName" version="4">
									<prop name="PropertyTypeName">Sample Name</prop>
									<prop name="Position">4</prop>
									<prop name="IsDefault">0</prop>
									<prop name="name">1.1N</prop>
								</obj>
								<obj name="PropertyObject" class="HTCSamplePrepNotes" version="4">
									<prop name="PropertyTypeName">Sample Prep Notes</prop>
									<prop name="Position">4</prop>
									<prop name="IsDefault">1</prop>
								</obj>
								<obj name="PropertyObject" class="GenSampleEditSubset" version="4">
									<prop name="PropertyTypeName">Subsets</prop>
									<prop name="Position">4</prop>
									<prop name="IsDefault">1</prop>
								</obj>
								<obj name="PropertyObject" class="SamplePrefWidth" version="5">
									<prop name="PropertyTypeName">Width</prop>
									<prop name="Position">4</prop>
									<prop name="IsDefault">1</prop>
									<prop name="Width">1</prop>
								</obj>
							</list>
						</obj>
					</obj>
					<obj name="item" class="SamplePropInfo" version="1">
						<obj name="ChannelProperties" class="ChanPropList" version="2">
							<obj name="ChannelProperties" class="EMList" version="1">
								<list name="emlist" count="1">
									<obj name="item" class="PropertyList" version="1">
										<list name="emlist" count="12">
											<obj name="PropertyObject" class="RQSampleTargetProperty" version="4">
												<prop name="PropertyTypeName">Combined Sample and Target Type</prop>
												<prop name="Position">5</prop>
												<prop name="IsDefault">0</prop>
												<obj name="ChannelProp" class="ChannelProperty" version="1">
													<prop name="ChannelIdx">0</prop>
												</obj>
											</obj>
											<obj name="PropertyObject" class="QuantConcProperty" version="4">
												<prop name="PropertyTypeName">Concentration</prop>
												<prop name="Position">5</prop>
												<prop name="IsDefault">1</prop>
												<prop name="Concentration">0</prop>
												<obj name="ChannelProp" class="ChannelProperty" version="1">
													<prop name="ChannelIdx">0</prop>
												</obj>
												<prop name="ReadOnly">1</prop>
											</obj>
											<obj name="PropertyObject" class="QuantCpHighProp" version="4">
												<prop name="PropertyTypeName">Cp High</prop>
												<prop name="Position">5</prop>
												<prop name="IsDefault">1</prop>
												<prop name="CpRangeHigh">0</prop>
												<obj name="ChannelProp" class="ChannelProperty" version="1">
													<prop name="ChannelIdx">0</prop>
												</obj>
												<prop name="ReadOnly">0</prop>
											</obj>
											<obj name="PropertyObject" class="QuantCpLowProp" version="4">
												<prop name="PropertyTypeName">Cp Low</prop>
												<prop name="Position">5</prop>
												<prop name="IsDefault">1</prop>
												<prop name="CpRangeLow">0</prop>
												<obj name="ChannelProp" class="ChannelProperty" version="1">
													<prop name="ChannelIdx">0</prop>
												</obj>
												<prop name="ReadOnly">0</prop>
											</obj>
											<obj name="PropertyObject" class="RQEffProp" version="4">
												<prop name="PropertyTypeName">Efficiency</prop>
												<prop name="Position">5</prop>
												<prop name="IsDefault">1</prop>
												<prop name="Efficiency">2</prop>
												<obj name="ChannelProp" class="ChannelProperty" version="1">
													<prop name="ChannelIdx">0</prop>
												</obj>
											</obj>
											<obj name="PropertyObject" class="ChannelGenotype" version="4">
												<prop name="PropertyTypeName">Melt Geno Genotype</prop>
												<prop name="Position">5</prop>
												<prop name="IsDefault">1</prop>
												<prop name="ReadOnly">1</prop>
												<obj name="ChannelProp" class="ChannelProperty" version="1">
													<prop name="ChannelIdx">0</prop>
												</obj>
											</obj>
											<obj name="PropertyObject" class="GroupChannelTypeProp" version="4">
												<prop name="PropertyTypeName">Melt Geno Sample Type</prop>
												<prop name="Position">5</prop>
												<prop name="IsDefault">0</prop>
												<prop name="GroupSampleType">mstUnknown</prop>
												<obj name="ChannelProp" class="ChannelProperty" version="1">
													<prop name="ChannelIdx">0</prop>
												</obj>
											</obj>
											<obj name="PropertyObject" class="QuantSampleTypeProperty" version="4">
												<prop name="PropertyTypeName">Quantification Sample Type</prop>
												<prop name="Position">5</prop>
												<prop name="IsDefault">0</prop>
												<prop name="SampleType">qsPosCalibrator</prop>
												<obj name="ChannelProp" class="ChannelProperty" version="1">
													<prop name="ChannelIdx">0</prop>
												</obj>
											</obj>
											<obj name="PropertyObject" class="ChannelGenotype" version="4">
												<prop name="PropertyTypeName">Scanning Genotype</prop>
												<prop name="Position">5</prop>
												<prop name="IsDefault">1</prop>
												<prop name="ReadOnly">1</prop>
												<obj name="ChannelProp" class="ChannelProperty" version="1">
													<prop name="ChannelIdx">0</prop>
												</obj>
											</obj>
											<obj name="PropertyObject" class="GroupChannelTypeProp" version="4">
												<prop name="PropertyTypeName">Scanning Sample Type</prop>
												<prop name="Position">5</prop>
												<prop name="IsDefault">0</prop>
												<prop name="GroupSampleType">mstUnknown</prop>
												<obj name="ChannelProp" class="ChannelProperty" version="1">
													<prop name="ChannelIdx">0</prop>
												</obj>
											</obj>
											<obj name="PropertyObject" class="TargetName" version="4">
												<prop name="PropertyTypeName">Target Name</prop>
												<prop name="Position">5</prop>
												<prop name="IsDefault">0</prop>
												<prop name="name">C1QTNF1</prop>
												<obj name="ChannelProp" class="ChannelProperty" version="1">
													<prop name="ChannelIdx">0</prop>
												</obj>
											</obj>
											<obj name="PropertyObject" class="RQTargetProperty" version="4">
												<prop name="PropertyTypeName">Target Type</prop>
												<prop name="Position">5</prop>
												<prop name="IsDefault">0</prop>
												<prop name="TargetType">dtTarget</prop>
												<obj name="ChannelProp" class="ChannelProperty" version="1">
													<prop name="ChannelIdx">0</prop>
												</obj>
											</obj>
										</list>
									</obj>
								</list>
							</obj>
						</obj>
						<prop name="ChannelPropertyCount">1</prop>
						<prop name="ContainerPosition">5</prop>
						<prop name="HasSampleProperties">1</prop>
						<obj name="SampleProperties" class="PropertyList" version="1">
							<list name="emlist" count="14">
								<obj name="PropertyObject" class="SamplePrefColor" version="4">
									<prop name="PropertyTypeName">Color</prop>
									<prop name="Position">5</prop>
									<prop name="IsDefault">0</prop>
									<prop name="Color">$0012D7FA</prop>
								</obj>
								<obj name="PropertyObject" class="DominantChannelProp" version="4">
									<prop name="PropertyTypeName">Dominant Channel</prop>
									<prop name="Position">5</prop>
									<prop name="IsDefault">0</prop>
									<prop name="DominantChannel">0</prop>
								</obj>
								<obj name="PropertyObject" class="Genotype" version="4">
									<prop name="PropertyTypeName">EndPt Genotype</prop>
									<prop name="Position">5</prop>
									<prop name="IsDefault">1</prop>
									<prop name="ReadOnly">1</prop>
								</obj>
								<obj name="PropertyObject" class="GroupingSample" version="4">
									<prop name="PropertyTypeName">EndPt Sample Type</prop>
									<prop name="Position">5</prop>
									<prop name="IsDefault">0</prop>
									<prop name="GroupSampleType">mstUnknown</prop>
								</obj>
								<obj name="PropertyObject" class="SamplePrefLineStyle" version="4">
									<prop name="PropertyTypeName">Line Style</prop>
									<prop name="Position">5</prop>
									<prop name="IsDefault">0</prop>
									<prop name="LineStyle">psSolid</prop>
								</obj>
								<obj name="PropertyObject" class="GenSampleEditNotes" version="4">
									<prop name="PropertyTypeName">Notes</prop>
									<prop name="Position">5</prop>
									<prop name="IsDefault">1</prop>
								</obj>
								<obj name="PropertyObject" class="SamplePrefPointStyle" version="4">
									<prop name="PropertyTypeName">Point Style</prop>
									<prop name="Position">5</prop>
									<prop name="IsDefault">0</prop>
									<prop name="PointStyle">psNothing</prop>
								</obj>
								<obj name="PropertyObject" class="GenSampleEditPosition" version="4">
									<prop name="PropertyTypeName">Position</prop>
									<prop name="Position">5</prop>
									<prop name="IsDefault">1</prop>
								</obj>
								<obj name="PropertyObject" class="GenSampleEditReplicate" version="4">
									<prop name="PropertyTypeName">Replicate of</prop>
									<prop name="Position">5</prop>
									<prop name="IsDefault">0</prop>
									<prop name="ReplicateOf">3</prop>
								</obj>
								<obj name="PropertyObject" class="HTCSampleID" version="4">
									<prop name="PropertyTypeName">Sample ID</prop>
									<prop name="Position">5</prop>
									<prop name="IsDefault">1</prop>
								</obj>
								<obj name="PropertyObject" class="GenSampleEditName" version="4">
									<prop name="PropertyTypeName">Sample Name</prop>
									<prop name="Position">5</prop>
									<prop name="IsDefault">0</prop>
									<prop name="name">1.1N</prop>
								</obj>
								<obj name="PropertyObject" class="HTCSamplePrepNotes" version="4">
									<prop name="PropertyTypeName">Sample Prep Notes</prop>
									<prop name="Position">5</prop>
									<prop name="IsDefault">1</prop>
								</obj>
								<obj name="PropertyObject" class="GenSampleEditSubset" version="4">
									<prop name="PropertyTypeName">Subsets</prop>
									<prop name="Position">5</prop>
									<prop name="IsDefault">1</prop>
								</obj>
								<obj name="PropertyObject" class="SamplePrefWidth" version="5">
									<prop name="PropertyTypeName">Width</prop>
									<prop name="Position">5</prop>
									<prop name="IsDefault">1</prop>
									<prop name="Width">1</prop>
								</obj>
							</list>
						</obj>
					</obj>
					<obj name="item" class="SamplePropInfo" version="1">
						<obj name="ChannelProperties" class="ChanPropList" version="2">
							<obj name="ChannelProperties" class="EMList" version="1">
								<list name="emlist" count="1">
									<obj name="item" class="PropertyList" version="1">
										<list name="emlist" count="12">
											<obj name="PropertyObject" class="RQSampleTargetProperty" version="4">
												<prop name="PropertyTypeName">Combined Sample and Target Type</prop>
												<prop name="Position">6</prop>
												<prop name="IsDefault">0</prop>
												<obj name="ChannelProp" class="ChannelProperty" version="1">
													<prop name="ChannelIdx">0</prop>
												</obj>
											</obj>
											<obj name="PropertyObject" class="QuantConcProperty" version="4">
												<prop name="PropertyTypeName">Concentration</prop>
												<prop name="Position">6</prop>
												<prop name="IsDefault">1</prop>
												<prop name="Concentration">0</prop>
												<obj name="ChannelProp" class="ChannelProperty" version="1">
													<prop name="ChannelIdx">0</prop>
												</obj>
												<prop name="ReadOnly">1</prop>
											</obj>
											<obj name="PropertyObject" class="QuantCpHighProp" version="4">
												<prop name="PropertyTypeName">Cp High</prop>
												<prop name="Position">6</prop>
												<prop name="IsDefault">1</prop>
												<prop name="CpRangeHigh">0</prop>
												<obj name="ChannelProp" class="ChannelProperty" version="1">
													<prop name="ChannelIdx">0</prop>
												</obj>
												<prop name="ReadOnly">0</prop>
											</obj>
											<obj name="PropertyObject" class="QuantCpLowProp" version="4">
												<prop name="PropertyTypeName">Cp Low</prop>
												<prop name="Position">6</prop>
												<prop name="IsDefault">1</prop>
												<prop name="CpRangeLow">0</prop>
												<obj name="ChannelProp" class="ChannelProperty" version="1">
													<prop name="ChannelIdx">0</prop>
												</obj>
												<prop name="ReadOnly">0</prop>
											</obj>
											<obj name="PropertyObject" class="RQEffProp" version="4">
												<prop name="PropertyTypeName">Efficiency</prop>
												<prop name="Position">6</prop>
												<prop name="IsDefault">1</prop>
												<prop name="Efficiency">2</prop>
												<obj name="ChannelProp" class="ChannelProperty" version="1">
													<prop name="ChannelIdx">0</prop>
												</obj>
											</obj>
											<obj name="PropertyObject" class="ChannelGenotype" version="4">
												<prop name="PropertyTypeName">Melt Geno Genotype</prop>
												<prop name="Position">6</prop>
												<prop name="IsDefault">1</prop>
												<prop name="ReadOnly">1</prop>
												<obj name="ChannelProp" class="ChannelProperty" version="1">
													<prop name="ChannelIdx">0</prop>
												</obj>
											</obj>
											<obj name="PropertyObject" class="GroupChannelTypeProp" version="4">
												<prop name="PropertyTypeName">Melt Geno Sample Type</prop>
												<prop name="Position">6</prop>
												<prop name="IsDefault">0</prop>
												<prop name="GroupSampleType">mstUnknown</prop>
												<obj name="ChannelProp" class="ChannelProperty" version="1">
													<prop name="ChannelIdx">0</prop>
												</obj>
											</obj>
											<obj name="PropertyObject" class="QuantSampleTypeProperty" version="4">
												<prop name="PropertyTypeName">Quantification Sample Type</prop>
												<prop name="Position">6</prop>
												<prop name="IsDefault">0</prop>
												<prop name="SampleType">qsPosCalibrator</prop>
												<obj name="ChannelProp" class="ChannelProperty" version="1">
													<prop name="ChannelIdx">0</prop>
												</obj>
											</obj>
											<obj name="PropertyObject" class="ChannelGenotype" version="4">
												<prop name="PropertyTypeName">Scanning Genotype</prop>
												<prop name="Position">6</prop>
												<prop name="IsDefault">1</prop>
												<prop name="ReadOnly">1</prop>
												<obj name="ChannelProp" class="ChannelProperty" version="1">
													<prop name="ChannelIdx">0</prop>
												</obj>
											</obj>
											<obj name="PropertyObject" class="GroupChannelTypeProp" version="4">
												<prop name="PropertyTypeName">Scanning Sample Type</prop>
												<prop name="Position">6</prop>
												<prop name="IsDefault">0</prop>
												<prop name="GroupSampleType">mstUnknown</prop>
												<obj name="ChannelProp" class="ChannelProperty" version="1">
													<prop name="ChannelIdx">0</prop>
												</obj>
											</obj>
											<obj name="PropertyObject" class="TargetName" version="4">
												<prop name="PropertyTypeName">Target Name</prop>
												<prop name="Position">6</prop>
												<prop name="IsDefault">0</prop>
												<prop name="name">ACT</prop>
												<obj name="ChannelProp" class="ChannelProperty" version="1">
													<prop name="ChannelIdx">0</prop>
												</obj>
											</obj>
											<obj name="PropertyObject" class="RQTargetProperty" version="4">
												<prop name="PropertyTypeName">Target Type</prop>
												<prop name="Position">6</prop>
												<prop name="IsDefault">0</prop>
												<prop name="TargetType">dtReference</prop>
												<obj name="ChannelProp" class="ChannelProperty" version="1">
													<prop name="ChannelIdx">0</prop>
												</obj>
											</obj>
										</list>
									</obj>
								</list>
							</obj>
						</obj>
						<prop name="ChannelPropertyCount">1</prop>
						<prop name="ContainerPosition">6</prop>
						<prop name="HasSampleProperties">1</prop>
						<obj name="SampleProperties" class="PropertyList" version="1">
							<list name="emlist" count="14">
								<obj name="PropertyObject" class="SamplePrefColor" version="4">
									<prop name="PropertyTypeName">Color</prop>
									<prop name="Position">6</prop>
									<prop name="IsDefault">0</prop>
									<prop name="Color">$00000097</prop>
								</obj>
								<obj name="PropertyObject" class="DominantChannelProp" version="4">
									<prop name="PropertyTypeName">Dominant Channel</prop>
									<prop name="Position">6</prop>
									<prop name="IsDefault">0</prop>
									<prop name="DominantChannel">0</prop>
								</obj>
								<obj name="PropertyObject" class="Genotype" version="4">
									<prop name="PropertyTypeName">EndPt Genotype</prop>
									<prop name="Position">6</prop>
									<prop name="IsDefault">1</prop>
									<prop name="ReadOnly">1</prop>
								</obj>
								<obj name="PropertyObject" class="GroupingSample" version="4">
									<prop name="PropertyTypeName">EndPt Sample Type</prop>
									<prop name="Position">6</prop>
									<prop name="IsDefault">0</prop>
									<prop name="GroupSampleType">mstUnknown</prop>
								</obj>
								<obj name="PropertyObject" class="SamplePrefLineStyle" version="4">
									<prop name="PropertyTypeName">Line Style</prop>
									<prop name="Position">6</prop>
									<prop name="IsDefault">0</prop>
									<prop name="LineStyle">psSolid</prop>
								</obj>
								<obj name="PropertyObject" class="GenSampleEditNotes" version="4">
									<prop name="PropertyTypeName">Notes</prop>
									<prop name="Position">6</prop>
									<prop name="IsDefault">1</prop>
								</obj>
								<obj name="PropertyObject" class="SamplePrefPointStyle" version="4">
									<prop name="PropertyTypeName">Point Style</prop>
									<prop name="Position">6</prop>
									<prop name="IsDefault">0</prop>
									<prop name="PointStyle">psNothing</prop>
								</obj>
								<obj name="PropertyObject" class="GenSampleEditPosition" version="4">
									<prop name="PropertyTypeName">Position</prop>
									<prop name="Position">6</prop>
									<prop name="IsDefault">1</prop>
								</obj>
								<obj name="PropertyObject" class="GenSampleEditReplicate" version="4">
									<prop name="PropertyTypeName">Replicate of</prop>
									<prop name="Position">6</prop>
									<prop name="IsDefault">0</prop>
									<prop name="ReplicateOf">6</prop>
								</obj>
								<obj name="PropertyObject" class="HTCSampleID" version="4">
									<prop name="PropertyTypeName">Sample ID</prop>
									<prop name="Position">6</prop>
									<prop name="IsDefault">1</prop>
								</obj>
								<obj name="PropertyObject" class="GenSampleEditName" version="4">
									<prop name="PropertyTypeName">Sample Name</prop>
									<prop name="Position">6</prop>
									<prop name="IsDefault">0</prop>
									<prop name="name">6.1N</prop>
								</obj>
								<obj name="PropertyObject" class="HTCSamplePrepNotes" version="4">
									<prop name="PropertyTypeName">Sample Prep Notes</prop>
									<prop name="Position">6</prop>
									<prop name="IsDefault">1</prop>
								</obj>
								<obj name="PropertyObject" class="GenSampleEditSubset" version="4">
									<prop name="PropertyTypeName">Subsets</prop>
									<prop name="Position">6</prop>
									<prop name="IsDefault">1</prop>
								</obj>
								<obj name="PropertyObject" class="SamplePrefWidth" version="5">
									<prop name="PropertyTypeName">Width</prop>
									<prop name="Position">6</prop>
									<prop name="IsDefault">1</prop>
									<prop name="Width">1</prop>
								</obj>
							</list>
						</obj>
					</obj>
					<obj name="item" class="SamplePropInfo" version="1">
						<obj name="ChannelProperties" class="ChanPropList" version="2">
							<obj name="ChannelProperties" class="EMList" version="1">
								<list name="emlist" count="1">
									<obj name="item" class="PropertyList" version="1">
										<list name="emlist" count="12">
											<obj name="PropertyObject" class="RQSampleTargetProperty" version="4">
												<prop name="PropertyTypeName">Combined Sample and Target Type</prop>
												<prop name="Position">7</prop>
												<prop name="IsDefault">0</prop>
												<obj name="ChannelProp" class="ChannelProperty" version="1">
													<prop name="ChannelIdx">0</prop>
												</obj>
											</obj>
											<obj name="PropertyObject" class="QuantConcProperty" version="4">
												<prop name="PropertyTypeName">Concentration</prop>
												<prop name="Position">7</prop>
												<prop name="IsDefault">1</prop>
												<prop name="Concentration">0</prop>
												<obj name="ChannelProp" class="ChannelProperty" version="1">
													<prop name="ChannelIdx">0</prop>
												</obj>
												<prop name="ReadOnly">1</prop>
											</obj>
											<obj name="PropertyObject" class="QuantCpHighProp" version="4">
												<prop name="PropertyTypeName">Cp High</prop>
												<prop name="Position">7</prop>
												<prop name="IsDefault">1</prop>
												<prop name="CpRangeHigh">0</prop>
												<obj name="ChannelProp" class="ChannelProperty" version="1">
													<prop name="ChannelIdx">0</prop>
												</obj>
												<prop name="ReadOnly">0</prop>
											</obj>
											<obj name="PropertyObject" class="QuantCpLowProp" version="4">
												<prop name="PropertyTypeName">Cp Low</prop>
												<prop name="Position">7</prop>
												<prop name="IsDefault">1</prop>
												<prop name="CpRangeLow">0</prop>
												<obj name="ChannelProp" class="ChannelProperty" version="1">
													<prop name="ChannelIdx">0</prop>
												</obj>
												<prop name="ReadOnly">0</prop>
											</obj>
											<obj name="PropertyObject" class="RQEffProp" version="4">
												<prop name="PropertyTypeName">Efficiency</prop>
												<prop name="Position">7</prop>
												<prop name="IsDefault">1</prop>
												<prop name="Efficiency">2</prop>
												<obj name="ChannelProp" class="ChannelProperty" version="1">
													<prop name="ChannelIdx">0</prop>
												</obj>
											</obj>
											<obj name="PropertyObject" class="ChannelGenotype" version="4">
												<prop name="PropertyTypeName">Melt Geno Genotype</prop>
												<prop name="Position">7</prop>
												<prop name="IsDefault">1</prop>
												<prop name="ReadOnly">1</prop>
												<obj name="ChannelProp" class="ChannelProperty" version="1">
													<prop name="ChannelIdx">0</prop>
												</obj>
											</obj>
											<obj name="PropertyObject" class="GroupChannelTypeProp" version="4">
												<prop name="PropertyTypeName">Melt Geno Sample Type</prop>
												<prop name="Position">7</prop>
												<prop name="IsDefault">0</prop>
												<prop name="GroupSampleType">mstUnknown</prop>
												<obj name="ChannelProp" class="ChannelProperty" version="1">
													<prop name="ChannelIdx">0</prop>
												</obj>
											</obj>
											<obj name="PropertyObject" class="QuantSampleTypeProperty" version="4">
												<prop name="PropertyTypeName">Quantification Sample Type</prop>
												<prop name="Position">7</prop>
												<prop name="IsDefault">0</prop>
												<prop name="SampleType">qsPosCalibrator</prop>
												<obj name="ChannelProp" class="ChannelProperty" version="1">
													<prop name="ChannelIdx">0</prop>
												</obj>
											</obj>
											<obj name="PropertyObject" class="ChannelGenotype" version="4">
												<prop name="PropertyTypeName">Scanning Genotype</prop>
												<prop name="Position">7</prop>
												<prop name="IsDefault">1</prop>
												<prop name="ReadOnly">1</prop>
												<obj name="ChannelProp" class="ChannelProperty" version="1">
													<prop name="ChannelIdx">0</prop>
												</obj>
											</obj>
											<obj name="PropertyObject" class="GroupChannelTypeProp" version="4">
												<prop name="PropertyTypeName">Scanning Sample Type</prop>
												<prop name="Position">7</prop>
												<prop name="IsDefault">0</prop>
												<prop name="GroupSampleType">mstUnknown</prop>
												<obj name="ChannelProp" class="ChannelProperty" version="1">
													<prop name="ChannelIdx">0</prop>
												</obj>
											</obj>
											<obj name="PropertyObject" class="TargetName" version="4">
												<prop name="PropertyTypeName">Target Name</prop>
												<prop name="Position">7</prop>
												<prop name="IsDefault">0</prop>
												<prop name="name">ACT</prop>
												<obj name="ChannelProp" class="ChannelProperty" version="1">
													<prop name="ChannelIdx">0</prop>
												</obj>
											</obj>
											<obj name="PropertyObject" class="RQTargetProperty" version="4">
												<prop name="PropertyTypeName">Target Type</prop>
												<prop name="Position">7</prop>
												<prop name="IsDefault">0</prop>
												<prop name="TargetType">dtReference</prop>
												<obj name="ChannelProp" class="ChannelProperty" version="1">
													<prop name="ChannelIdx">0</prop>
												</obj>
											</obj>
										</list>
									</obj>
								</list>
							</obj>
						</obj>
						<prop name="ChannelPropertyCount">1</prop>
						<prop name="ContainerPosition">7</prop>
						<prop name="HasSampleProperties">1</prop>
						<obj name="SampleProperties" class="PropertyList" version="1">
							<list name="emlist" count="14">
								<obj name="PropertyObject" class="SamplePrefColor" version="4">
									<prop name="PropertyTypeName">Color</prop>
									<prop name="Position">7</prop>
									<prop name="IsDefault">0</prop>
									<prop name="Color">$00FFFF0F</prop>
								</obj>
								<obj name="PropertyObject" class="DominantChannelProp" version="4">
									<prop name="PropertyTypeName">Dominant Channel</prop>
									<prop name="Position">7</prop>
									<prop name="IsDefault">0</prop>
									<prop name="DominantChannel">0</prop>
								</obj>
								<obj name="PropertyObject" class="Genotype" version="4">
									<prop name="PropertyTypeName">EndPt Genotype</prop>
									<prop name="Position">7</prop>
									<prop name="IsDefault">1</prop>
									<prop name="ReadOnly">1</prop>
								</obj>
								<obj name="PropertyObject" class="GroupingSample" version="4">
									<prop name="PropertyTypeName">EndPt Sample Type</prop>
									<prop name="Position">7</prop>
									<prop name="IsDefault">0</prop>
									<prop name="GroupSampleType">mstUnknown</prop>
								</obj>
								<obj name="PropertyObject" class="SamplePrefLineStyle" version="4">
									<prop name="PropertyTypeName">Line Style</prop>
									<prop name="Position">7</prop>
									<prop name="IsDefault">0</prop>
									<prop name="LineStyle">psSolid</prop>
								</obj>
								<obj name="PropertyObject" class="GenSampleEditNotes" version="4">
									<prop name="PropertyTypeName">Notes</prop>
									<prop name="Position">7</prop>
									<prop name="IsDefault">1</prop>
								</obj>
								<obj name="PropertyObject" class="SamplePrefPointStyle" version="4">
									<prop name="PropertyTypeName">Point Style</prop>
									<prop name="Position">7</prop>
									<prop name="IsDefault">0</prop>
									<prop name="PointStyle">psNothing</prop>
								</obj>
								<obj name="PropertyObject" class="GenSampleEditPosition" version="4">
									<prop name="PropertyTypeName">Position</prop>
									<prop name="Position">7</prop>
									<prop name="IsDefault">1</prop>
								</obj>
								<obj name="PropertyObject" class="GenSampleEditReplicate" version="4">
									<prop name="PropertyTypeName">Replicate of</prop>
									<prop name="Position">7</prop>
									<prop name="IsDefault">0</prop>
									<prop name="ReplicateOf">6</prop>
								</obj>
								<obj name="PropertyObject" class="HTCSampleID" version="4">
									<prop name="PropertyTypeName">Sample ID</prop>
									<prop name="Position">7</prop>
									<prop name="IsDefault">1</prop>
								</obj>
								<obj name="PropertyObject" class="GenSampleEditName" version="4">
									<prop name="PropertyTypeName">Sample Name</prop>
									<prop name="Position">7</prop>
									<prop name="IsDefault">0</prop>
									<prop name="name">6.1N</prop>
								</obj>
								<obj name="PropertyObject" class="HTCSamplePrepNotes" version="4">
									<prop name="PropertyTypeName">Sample Prep Notes</prop>
									<prop name="Position">7</prop>
									<prop name="IsDefault">1</prop>
								</obj>
								<obj name="PropertyObject" class="GenSampleEditSubset" version="4">
									<prop name="PropertyTypeName">Subsets</prop>
									<prop name="Position">7</prop>
									<prop name="IsDefault">1</prop>
								</obj>
								<obj name="PropertyObject" class="SamplePrefWidth" version="5">
									<prop name="PropertyTypeName">Width</prop>
									<prop name="Position">7</prop>
									<prop name="IsDefault">1</prop>
									<prop name="Width">1</prop>
								</obj>
							</list>
						</obj>
					</obj>
					<obj name="item" class="SamplePropInfo" version="1">
						<obj name="ChannelProperties" class="ChanPropList" version="2">
							<obj name="ChannelProperties" class="EMList" version="1">
								<list name="emlist" count="1">
									<obj name="item" class="PropertyList" version="1">
										<list name="emlist" count="12">
											<obj name="PropertyObject" class="RQSampleTargetProperty" version="4">
												<prop name="PropertyTypeName">Combined Sample and Target Type</prop>
												<prop name="Position">8</prop>
												<prop name="IsDefault">0</prop>
												<obj name="ChannelProp" class="ChannelProperty" version="1">
													<prop name="ChannelIdx">0</prop>
												</obj>
											</obj>
											<obj name="PropertyObject" class="QuantConcProperty" version="4">
												<prop name="PropertyTypeName">Concentration</prop>
												<prop name="Position">8</prop>
												<prop name="IsDefault">1</prop>
												<prop name="Concentration">0</prop>
												<obj name="ChannelProp" class="ChannelProperty" version="1">
													<prop name="ChannelIdx">0</prop>
												</obj>
												<prop name="ReadOnly">1</prop>
											</obj>
											<obj name="PropertyObject" class="QuantCpHighProp" version="4">
												<prop name="PropertyTypeName">Cp High</prop>
												<prop name="Position">8</prop>
												<prop name="IsDefault">1</prop>
												<prop name="CpRangeHigh">0</prop>
												<obj name="ChannelProp" class="ChannelProperty" version="1">
													<prop name="ChannelIdx">0</prop>
												</obj>
												<prop name="ReadOnly">0</prop>
											</obj>
											<obj name="PropertyObject" class="QuantCpLowProp" version="4">
												<prop name="PropertyTypeName">Cp Low</prop>
												<prop name="Position">8</prop>
												<prop name="IsDefault">1</prop>
												<prop name="CpRangeLow">0</prop>
												<obj name="ChannelProp" class="ChannelProperty" version="1">
													<prop name="ChannelIdx">0</prop>
												</obj>
												<prop name="ReadOnly">0</prop>
											</obj>
											<obj name="PropertyObject" class="RQEffProp" version="4">
												<prop name="PropertyTypeName">Efficiency</prop>
												<prop name="Position">8</prop>
												<prop name="IsDefault">1</prop>
												<prop name="Efficiency">2</prop>
												<obj name="ChannelProp" class="ChannelProperty" version="1">
													<prop name="ChannelIdx">0</prop>
												</obj>
											</obj>
											<obj name="PropertyObject" class="ChannelGenotype" version="4">
												<prop name="PropertyTypeName">Melt Geno Genotype</prop>
												<prop name="Position">8</prop>
												<prop name="IsDefault">1</prop>
												<prop name="ReadOnly">1</prop>
												<obj name="ChannelProp" class="ChannelProperty" version="1">
													<prop name="ChannelIdx">0</prop>
												</obj>
											</obj>
											<obj name="PropertyObject" class="GroupChannelTypeProp" version="4">
												<prop name="PropertyTypeName">Melt Geno Sample Type</prop>
												<prop name="Position">8</prop>
												<prop name="IsDefault">0</prop>
												<prop name="GroupSampleType">mstUnknown</prop>
												<obj name="ChannelProp" class="ChannelProperty" version="1">
													<prop name="ChannelIdx">0</prop>
												</obj>
											</obj>
											<obj name="PropertyObject" class="QuantSampleTypeProperty" version="4">
												<prop name="PropertyTypeName">Quantification Sample Type</prop>
												<prop name="Position">8</prop>
												<prop name="IsDefault">0</prop>
												<prop name="SampleType">qsPosCalibrator</prop>
												<obj name="ChannelProp" class="ChannelProperty" version="1">
													<prop name="ChannelIdx">0</prop>
												</obj>
											</obj>
											<obj name="PropertyObject" class="ChannelGenotype" version="4">
												<prop name="PropertyTypeName">Scanning Genotype</prop>
												<prop name="Position">8</prop>
												<prop name="IsDefault">1</prop>
												<prop name="ReadOnly">1</prop>
												<obj name="ChannelProp" class="ChannelProperty" version="1">
													<prop name="ChannelIdx">0</prop>
												</obj>
											</obj>
											<obj name="PropertyObject" class="GroupChannelTypeProp" version="4">
												<prop name="PropertyTypeName">Scanning Sample Type</prop>
												<prop name="Position">8</prop>
												<prop name="IsDefault">0</prop>
												<prop name="GroupSampleType">mstUnknown</prop>
												<obj name="ChannelProp" class="ChannelProperty" version="1">
													<prop name="ChannelIdx">0</prop>
												</obj>
											</obj>
											<obj name="PropertyObject" class="TargetName" version="4">
												<prop name="PropertyTypeName">Target Name</prop>
												<prop name="Position">8</prop>
												<prop name="IsDefault">0</prop>
												<prop name="name">ACT</prop>
												<obj name="ChannelProp" class="ChannelProperty" version="1">
													<prop name="ChannelIdx">0</prop>
												</obj>
											</obj>
											<obj name="PropertyObject" class="RQTargetProperty" version="4">
												<prop name="PropertyTypeName">Target Type</prop>
												<prop name="Position">8</prop>
												<prop name="IsDefault">0</prop>
												<prop name="TargetType">dtReference</prop>
												<obj name="ChannelProp" class="ChannelProperty" version="1">
													<prop name="ChannelIdx">0</prop>
												</obj>
											</obj>
										</list>
									</obj>
								</list>
							</obj>
						</obj>
						<prop name="ChannelPropertyCount">1</prop>
						<prop name="ContainerPosition">8</prop>
						<prop name="HasSampleProperties">1</prop>
						<obj name="SampleProperties" class="PropertyList" version="1">
							<list name="emlist" count="14">
								<obj name="PropertyObject" class="SamplePrefColor" version="4">
									<prop name="PropertyTypeName">Color</prop>
									<prop name="Position">8</prop>
									<prop name="IsDefault">0</prop>
									<prop name="Color">$00404000</prop>
								</obj>
								<obj name="PropertyObject" class="DominantChannelProp" version="4">
									<prop name="PropertyTypeName">Dominant Channel</prop>
									<prop name="Position">8</prop>
									<prop name="IsDefault">0</prop>
									<prop name="DominantChannel">0</prop>
								</obj>
								<obj name="PropertyObject" class="Genotype" version="4">
									<prop name="PropertyTypeName">EndPt Genotype</prop>
									<prop name="Position">8</prop>
									<prop name="IsDefault">1</prop>
									<prop name="ReadOnly">1</prop>
								</obj>
								<obj name="PropertyObject" class="GroupingSample" version="4">
									<prop name="PropertyTypeName">EndPt Sample Type</prop>
									<prop name="Position">8</prop>
									<prop name="IsDefault">0</prop>
									<prop name="GroupSampleType">mstUnknown</prop>
								</obj>
								<obj name="PropertyObject" class="SamplePrefLineStyle" version="4">
									<prop name="PropertyTypeName">Line Style</prop>
									<prop name="Position">8</prop>
									<prop name="IsDefault">0</prop>
									<prop name="LineStyle">psSolid</prop>
								</obj>
								<obj name="PropertyObject" class="GenSampleEditNotes" version="4">
									<prop name="PropertyTypeName">Notes</prop>
									<prop name="Position">8</prop>
									<prop name="IsDefault">1</prop>
								</obj>
								<obj name="PropertyObject" class="SamplePrefPointStyle" version="4">
									<prop name="PropertyTypeName">Point Style</prop>
									<prop name="Position">8</prop>
									<prop name="IsDefault">0</prop>
									<prop name="PointStyle">psNothing</prop>
								</obj>
								<obj name="PropertyObject" class="GenSampleEditPosition" version="4">
									<prop name="PropertyTypeName">Position</prop>
									<prop name="Position">8</prop>
									<prop name="IsDefault">1</prop>
								</obj>
								<obj name="PropertyObject" class="GenSampleEditReplicate" version="4">
									<prop name="PropertyTypeName">Replicate of</prop>
									<prop name="Position">8</prop>
									<prop name="IsDefault">0</prop>
									<prop name="ReplicateOf">6</prop>
								</obj>
								<obj name="PropertyObject" class="HTCSampleID" version="4">
									<prop name="PropertyTypeName">Sample ID</prop>
									<prop name="Position">8</prop>
									<prop name="IsDefault">1</prop>
								</obj>
								<obj name="PropertyObject" class="GenSampleEditName" version="4">
									<prop name="PropertyTypeName">Sample Name</prop>
									<prop name="Position">8</prop>
									<prop name="IsDefault">0</prop>
									<prop name="name">6.1N</prop>
								</obj>
								<obj name="PropertyObject" class="HTCSamplePrepNotes" version="4">
									<prop name="PropertyTypeName">Sample Prep Notes</prop>
									<prop name="Position">8</prop>
									<prop name="IsDefault">1</prop>
								</obj>
								<obj name="PropertyObject" class="GenSampleEditSubset" version="4">
									<prop name="PropertyTypeName">Subsets</prop>
									<prop name="Position">8</prop>
									<prop name="IsDefault">1</prop>
								</obj>
								<obj name="PropertyObject" class="SamplePrefWidth" version="5">
									<prop name="PropertyTypeName">Width</prop>
									<prop name="Position">8</prop>
									<prop name="IsDefault">1</prop>
									<prop name="Width">1</prop>
								</obj>
							</list>
						</obj>
					</obj>
					<obj name="item" class="SamplePropInfo" version="1">
						<obj name="ChannelProperties" class="ChanPropList" version="2">
							<obj name="ChannelProperties" class="EMList" version="1">
								<list name="emlist" count="1">
									<obj name="item" class="PropertyList" version="1">
										<list name="emlist" count="12">
											<obj name="PropertyObject" class="RQSampleTargetProperty" version="4">
												<prop name="PropertyTypeName">Combined Sample and Target Type</prop>
												<prop name="Position">9</prop>
												<prop name="IsDefault">0</prop>
												<obj name="ChannelProp" class="ChannelProperty" version="1">
													<prop name="ChannelIdx">0</prop>
												</obj>
											</obj>
											<obj name="PropertyObject" class="QuantConcProperty" version="4">
												<prop name="PropertyTypeName">Concentration</prop>
												<prop name="Position">9</prop>
												<prop name="IsDefault">1</prop>
												<prop name="Concentration">0</prop>
												<obj name="ChannelProp" class="ChannelProperty" version="1">
													<prop name="ChannelIdx">0</prop>
												</obj>
												<prop name="ReadOnly">1</prop>
											</obj>
											<obj name="PropertyObject" class="QuantCpHighProp" version="4">
												<prop name="PropertyTypeName">Cp High</prop>
												<prop name="Position">9</prop>
												<prop name="IsDefault">1</prop>
												<prop name="CpRangeHigh">0</prop>
												<obj name="ChannelProp" class="ChannelProperty" version="1">
													<prop name="ChannelIdx">0</prop>
												</obj>
												<prop name="ReadOnly">0</prop>
											</obj>
											<obj name="PropertyObject" class="QuantCpLowProp" version="4">
												<prop name="PropertyTypeName">Cp Low</prop>
												<prop name="Position">9</prop>
												<prop name="IsDefault">1</prop>
												<prop name="CpRangeLow">0</prop>
												<obj name="ChannelProp" class="ChannelProperty" version="1">
													<prop name="ChannelIdx">0</prop>
												</obj>
												<prop name="ReadOnly">0</prop>
											</obj>
											<obj name="PropertyObject" class="RQEffProp" version="4">
												<prop name="PropertyTypeName">Efficiency</prop>
												<prop name="Position">9</prop>
												<prop name="IsDefault">1</prop>
												<prop name="Efficiency">2</prop>
												<obj name="ChannelProp" class="ChannelProperty" version="1">
													<prop name="ChannelIdx">0</prop>
												</obj>
											</obj>
											<obj name="PropertyObject" class="ChannelGenotype" version="4">
												<prop name="PropertyTypeName">Melt Geno Genotype</prop>
												<prop name="Position">9</prop>
												<prop name="IsDefault">1</prop>
												<prop name="ReadOnly">1</prop>
												<obj name="ChannelProp" class="ChannelProperty" version="1">
													<prop name="ChannelIdx">0</prop>
												</obj>
											</obj>
											<obj name="PropertyObject" class="GroupChannelTypeProp" version="4">
												<prop name="PropertyTypeName">Melt Geno Sample Type</prop>
												<prop name="Position">9</prop>
												<prop name="IsDefault">0</prop>
												<prop name="GroupSampleType">mstUnknown</prop>
												<obj name="ChannelProp" class="ChannelProperty" version="1">
													<prop name="ChannelIdx">0</prop>
												</obj>
											</obj>
											<obj name="PropertyObject" class="QuantSampleTypeProperty" version="4">
												<prop name="PropertyTypeName">Quantification Sample Type</prop>
												<prop name="Position">9</prop>
												<prop name="IsDefault">0</prop>
												<prop name="SampleType">qsPosCalibrator</prop>
												<obj name="ChannelProp" class="ChannelProperty" version="1">
													<prop name="ChannelIdx">0</prop>
												</obj>
											</obj>
											<obj name="PropertyObject" class="ChannelGenotype" version="4">
												<prop name="PropertyTypeName">Scanning Genotype</prop>
												<prop name="Position">9</prop>
												<prop name="IsDefault">1</prop>
												<prop name="ReadOnly">1</prop>
												<obj name="ChannelProp" class="ChannelProperty" version="1">
													<prop name="ChannelIdx">0</prop>
												</obj>
											</obj>
											<obj name="PropertyObject" class="GroupChannelTypeProp" version="4">
												<prop name="PropertyTypeName">Scanning Sample Type</prop>
												<prop name="Position">9</prop>
												<prop name="IsDefault">0</prop>
												<prop name="GroupSampleType">mstUnknown</prop>
												<obj name="ChannelProp" class="ChannelProperty" version="1">
													<prop name="ChannelIdx">0</prop>
												</obj>
											</obj>
											<obj name="PropertyObject" class="TargetName" version="4">
												<prop name="PropertyTypeName">Target Name</prop>
												<prop name="Position">9</prop>
												<prop name="IsDefault">0</prop>
												<prop name="name">C1QTNF1</prop>
												<obj name="ChannelProp" class="ChannelProperty" version="1">
													<prop name="ChannelIdx">0</prop>
												</obj>
											</obj>
											<obj name="PropertyObject" class="RQTargetProperty" version="4">
												<prop name="PropertyTypeName">Target Type</prop>
												<prop name="Position">9</prop>
												<prop name="IsDefault">0</prop>
												<prop name="TargetType">dtTarget</prop>
												<obj name="ChannelProp" class="ChannelProperty" version="1">
													<prop name="ChannelIdx">0</prop>
												</obj>
											</obj>
										</list>
									</obj>
								</list>
							</obj>
						</obj>
						<prop name="ChannelPropertyCount">1</prop>
						<prop name="ContainerPosition">9</prop>
						<prop name="HasSampleProperties">1</prop>
						<obj name="SampleProperties" class="PropertyList" version="1">
							<list name="emlist" count="14">
								<obj name="PropertyObject" class="SamplePrefColor" version="4">
									<prop name="PropertyTypeName">Color</prop>
									<prop name="Position">9</prop>
									<prop name="IsDefault">0</prop>
									<prop name="Color">$004080FF</prop>
								</obj>
								<obj name="PropertyObject" class="DominantChannelProp" version="4">
									<prop name="PropertyTypeName">Dominant Channel</prop>
									<prop name="Position">9</prop>
									<prop name="IsDefault">0</prop>
									<prop name="DominantChannel">0</prop>
								</obj>
								<obj name="PropertyObject" class="Genotype" version="4">
									<prop name="PropertyTypeName">EndPt Genotype</prop>
									<prop name="Position">9</prop>
									<prop name="IsDefault">1</prop>
									<prop name="ReadOnly">1</prop>
								</obj>
								<obj name="PropertyObject" class="GroupingSample" version="4">
									<prop name="PropertyTypeName">EndPt Sample Type</prop>
									<prop name="Position">9</prop>
									<prop name="IsDefault">0</prop>
									<prop name="GroupSampleType">mstUnknown</prop>
								</obj>
								<obj name="PropertyObject" class="SamplePrefLineStyle" version="4">
									<prop name="PropertyTypeName">Line Style</prop>
									<prop name="Position">9</prop>
									<prop name="IsDefault">0</prop>
									<prop name="LineStyle">psSolid</prop>
								</obj>
								<obj name="PropertyObject" class="GenSampleEditNotes" version="4">
									<prop name="PropertyTypeName">Notes</prop>
									<prop name="Position">9</prop>
									<prop name="IsDefault">1</prop>
								</obj>
								<obj name="PropertyObject" class="SamplePrefPointStyle" version="4">
									<prop name="PropertyTypeName">Point Style</prop>
									<prop name="Position">9</prop>
									<prop name="IsDefault">0</prop>
									<prop name="PointStyle">psNothing</prop>
								</obj>
								<obj name="PropertyObject" class="GenSampleEditPosition" version="4">
									<prop name="PropertyTypeName">Position</prop>
									<prop name="Position">9</prop>
									<prop name="IsDefault">1</prop>
								</obj>
								<obj name="PropertyObject" class="GenSampleEditReplicate" version="4">
									<prop name="PropertyTypeName">Replicate of</prop>
									<prop name="Position">9</prop>
									<prop name="IsDefault">0</prop>
									<prop name="ReplicateOf">9</prop>
								</obj>
								<obj name="PropertyObject" class="HTCSampleID" version="4">
									<prop name="PropertyTypeName">Sample ID</prop>
									<prop name="Position">9</prop>
									<prop name="IsDefault">1</prop>
								</obj>
								<obj name="PropertyObject" class="GenSampleEditName" version="4">
									<prop name="PropertyTypeName">Sample Name</prop>
									<prop name="Position">9</prop>
									<prop name="IsDefault">0</prop>
									<prop name="name">6.1N</prop>
								</obj>
								<obj name="PropertyObject" class="HTCSamplePrepNotes" version="4">
									<prop name="PropertyTypeName">Sample Prep Notes</prop>
									<prop name="Position">9</prop>
									<prop name="IsDefault">1</prop>
								</obj>
								<obj name="PropertyObject" class="GenSampleEditSubset" version="4">
									<prop name="PropertyTypeName">Subsets</prop>
									<prop name="Position">9</prop>
									<prop name="IsDefault">1</prop>
								</obj>
								<obj name="PropertyObject" class="SamplePrefWidth" version="5">
									<prop name="PropertyTypeName">Width</prop>
									<prop name="Position">9</prop>
									<prop name="IsDefault">1</prop>
									<prop name="Width">1</prop>
								</obj>
							</list>
						</obj>
					</obj>
					<obj name="item" class="SamplePropInfo" version="1">
						<obj name="ChannelProperties" class="ChanPropList" version="2">
							<obj name="ChannelProperties" class="EMList" version="1">
								<list name="emlist" count="1">
									<obj name="item" class="PropertyList" version="1">
										<list name="emlist" count="12">
											<obj name="PropertyObject" class="RQSampleTargetProperty" version="4">
												<prop name="PropertyTypeName">Combined Sample and Target Type</prop>
												<prop name="Position">10</prop>
												<prop name="IsDefault">0</prop>
												<obj name="ChannelProp" class="ChannelProperty" version="1">
													<prop name="ChannelIdx">0</prop>
												</obj>
											</obj>
											<obj name="PropertyObject" class="QuantConcProperty" version="4">
												<prop name="PropertyTypeName">Concentration</prop>
												<prop name="Position">10</prop>
												<prop name="IsDefault">1</prop>
												<prop name="Concentration">0</prop>
												<obj name="ChannelProp" class="ChannelProperty" version="1">
													<prop name="ChannelIdx">0</prop>
												</obj>
												<prop name="ReadOnly">1</prop>
											</obj>
											<obj name="PropertyObject" class="QuantCpHighProp" version="4">
												<prop name="PropertyTypeName">Cp High</prop>
												<prop name="Position">10</prop>
												<prop name="IsDefault">1</prop>
												<prop name="CpRangeHigh">0</prop>
												<obj name="ChannelProp" class="ChannelProperty" version="1">
													<prop name="ChannelIdx">0</prop>
												</obj>
												<prop name="ReadOnly">0</prop>
											</obj>
											<obj name="PropertyObject" class="QuantCpLowProp" version="4">
												<prop name="PropertyTypeName">Cp Low</prop>
												<prop name="Position">10</prop>
												<prop name="IsDefault">1</prop>
												<prop name="CpRangeLow">0</prop>
												<obj name="ChannelProp" class="ChannelProperty" version="1">
													<prop name="ChannelIdx">0</prop>
												</obj>
												<prop name="ReadOnly">0</prop>
											</obj>
											<obj name="PropertyObject" class="RQEffProp" version="4">
												<prop name="PropertyTypeName">Efficiency</prop>
												<prop name="Position">10</prop>
												<prop name="IsDefault">1</prop>
												<prop name="Efficiency">2</prop>
												<obj name="ChannelProp" class="ChannelProperty" version="1">
													<prop name="ChannelIdx">0</prop>
												</obj>
											</obj>
											<obj name="PropertyObject" class="ChannelGenotype" version="4">
												<prop name="PropertyTypeName">Melt Geno Genotype</prop>
												<prop name="Position">10</prop>
												<prop name="IsDefault">1</prop>
												<prop name="ReadOnly">1</prop>
												<obj name="ChannelProp" class="ChannelProperty" version="1">
													<prop name="ChannelIdx">0</prop>
												</obj>
											</obj>
											<obj name="PropertyObject" class="GroupChannelTypeProp" version="4">
												<prop name="PropertyTypeName">Melt Geno Sample Type</prop>
												<prop name="Position">10</prop>
												<prop name="IsDefault">0</prop>
												<prop name="GroupSampleType">mstUnknown</prop>
												<obj name="ChannelProp" class="ChannelProperty" version="1">
													<prop name="ChannelIdx">0</prop>
												</obj>
											</obj>
											<obj name="PropertyObject" class="QuantSampleTypeProperty" version="4">
												<prop name="PropertyTypeName">Quantification Sample Type</prop>
												<prop name="Position">10</prop>
												<prop name="IsDefault">0</prop>
												<prop name="SampleType">qsPosCalibrator</prop>
												<obj name="ChannelProp" class="ChannelProperty" version="1">
													<prop name="ChannelIdx">0</prop>
												</obj>
											</obj>
											<obj name="PropertyObject" class="ChannelGenotype" version="4">
												<prop name="PropertyTypeName">Scanning Genotype</prop>
												<prop name="Position">10</prop>
												<prop name="IsDefault">1</prop>
												<prop name="ReadOnly">1</prop>
												<obj name="ChannelProp" class="ChannelProperty" version="1">
													<prop name="ChannelIdx">0</prop>
												</obj>
											</obj>
											<obj name="PropertyObject" class="GroupChannelTypeProp" version="4">
												<prop name="PropertyTypeName">Scanning Sample Type</prop>
												<prop name="Position">10</prop>
												<prop name="IsDefault">0</prop>
												<prop name="GroupSampleType">mstUnknown</prop>
												<obj name="ChannelProp" class="ChannelProperty" version="1">
													<prop name="ChannelIdx">0</prop>
												</obj>
											</obj>
											<obj name="PropertyObject" class="TargetName" version="4">
												<prop name="PropertyTypeName">Target Name</prop>
												<prop name="Position">10</prop>
												<prop name="IsDefault">0</prop>
												<prop name="name">C1QTNF1</prop>
												<obj name="ChannelProp" class="ChannelProperty" version="1">
													<prop name="ChannelIdx">0</prop>
												</obj>
											</obj>
											<obj name="PropertyObject" class="RQTargetProperty" version="4">
												<prop name="PropertyTypeName">Target Type</prop>
												<prop name="Position">10</prop>
												<prop name="IsDefault">0</prop>
												<prop name="TargetType">dtTarget</prop>
												<obj name="ChannelProp" class="ChannelProperty" version="1">
													<prop name="ChannelIdx">0</prop>
												</obj>
											</obj>
										</list>
									</obj>
								</list>
							</obj>
						</obj>
						<prop name="ChannelPropertyCount">1</prop>
						<prop name="ContainerPosition">10</prop>
						<prop name="HasSampleProperties">1</prop>
						<obj name="SampleProperties" class="PropertyList" version="1">
							<list name="emlist" count="14">
								<obj name="PropertyObject" class="SamplePrefColor" version="4">
									<prop name="PropertyTypeName">Color</prop>
									<prop name="Position">10</prop>
									<prop name="IsDefault">0</prop>
									<prop name="Color">$00FD0299</prop>
								</obj>
								<obj name="PropertyObject" class="DominantChannelProp" version="4">
									<prop name="PropertyTypeName">Dominant Channel</prop>
									<prop name="Position">10</prop>
									<prop name="IsDefault">0</prop>
									<prop name="DominantChannel">0</prop>
								</obj>
								<obj name="PropertyObject" class="Genotype" version="4">
									<prop name="PropertyTypeName">EndPt Genotype</prop>
									<prop name="Position">10</prop>
									<prop name="IsDefault">1</prop>
									<prop name="ReadOnly">1</prop>
								</obj>
								<obj name="PropertyObject" class="GroupingSample" version="4">
									<prop name="PropertyTypeName">EndPt Sample Type</prop>
									<prop name="Position">10</prop>
									<prop name="IsDefault">0</prop>
									<prop name="GroupSampleType">mstUnknown</prop>
								</obj>
								<obj name="PropertyObject" class="SamplePrefLineStyle" version="4">
									<prop name="PropertyTypeName">Line Style</prop>
									<prop name="Position">10</prop>
									<prop name="IsDefault">0</prop>
									<prop name="LineStyle">psSolid</prop>
								</obj>
								<obj name="PropertyObject" class="GenSampleEditNotes" version="4">
									<prop name="PropertyTypeName">Notes</prop>
									<prop name="Position">10</prop>
									<prop name="IsDefault">1</prop>
								</obj>
								<obj name="PropertyObject" class="SamplePrefPointStyle" version="4">
									<prop name="PropertyTypeName">Point Style</prop>
									<prop name="Position">10</prop>
									<prop name="IsDefault">0</prop>
									<prop name="PointStyle">psNothing</prop>
								</obj>
								<obj name="PropertyObject" class="GenSampleEditPosition" version="4">
									<prop name="PropertyTypeName">Position</prop>
									<prop name="Position">10</prop>
									<prop name="IsDefault">1</prop>
								</obj>
								<obj name="PropertyObject" class="GenSampleEditReplicate" version="4">
									<prop name="PropertyTypeName">Replicate of</prop>
									<prop name="Position">10</prop>
									<prop name="IsDefault">0</prop>
									<prop name="ReplicateOf">9</prop>
								</obj>
								<obj name="PropertyObject" class="HTCSampleID" version="4">
									<prop name="PropertyTypeName">Sample ID</prop>
									<prop name="Position">10</prop>
									<prop name="IsDefault">1</prop>
								</obj>
								<obj name="PropertyObject" class="GenSampleEditName" version="4">
									<prop name="PropertyTypeName">Sample Name</prop>
									<prop name="Position">10</prop>
									<prop name="IsDefault">0</prop>
									<prop name="name">6.1N</prop>
								</obj>
								<obj name="PropertyObject" class="HTCSamplePrepNotes" version="4">
									<prop name="PropertyTypeName">Sample Prep Notes</prop>
									<prop name="Position">10</prop>
									<prop name="IsDefault">1</prop>
								</obj>
								<obj name="PropertyObject" class="GenSampleEditSubset" version="4">
									<prop name="PropertyTypeName">Subsets</prop>
									<prop name="Position">10</prop>
									<prop name="IsDefault">1</prop>
								</obj>
								<obj name="PropertyObject" class="SamplePrefWidth" version="5">
									<prop name="PropertyTypeName">Width</prop>
									<prop name="Position">10</prop>
									<prop name="IsDefault">1</prop>
									<prop name="Width">1</prop>
								</obj>
							</list>
						</obj>
					</obj>
					<obj name="item" class="SamplePropInfo" version="1">
						<obj name="ChannelProperties" class="ChanPropList" version="2">
							<obj name="ChannelProperties" class="EMList" version="1">
								<list name="emlist" count="1">
									<obj name="item" class="PropertyList" version="1">
										<list name="emlist" count="12">
											<obj name="PropertyObject" class="RQSampleTargetProperty" version="4">
												<prop name="PropertyTypeName">Combined Sample and Target Type</prop>
												<prop name="Position">11</prop>
												<prop name="IsDefault">0</prop>
												<obj name="ChannelProp" class="ChannelProperty" version="1">
													<prop name="ChannelIdx">0</prop>
												</obj>
											</obj>
											<obj name="PropertyObject" class="QuantConcProperty" version="4">
												<prop name="PropertyTypeName">Concentration</prop>
												<prop name="Position">11</prop>
												<prop name="IsDefault">1</prop>
												<prop name="Concentration">0</prop>
												<obj name="ChannelProp" class="ChannelProperty" version="1">
													<prop name="ChannelIdx">0</prop>
												</obj>
												<prop name="ReadOnly">1</prop>
											</obj>
											<obj name="PropertyObject" class="QuantCpHighProp" version="4">
												<prop name="PropertyTypeName">Cp High</prop>
												<prop name="Position">11</prop>
												<prop name="IsDefault">1</prop>
												<prop name="CpRangeHigh">0</prop>
												<obj name="ChannelProp" class="ChannelProperty" version="1">
													<prop name="ChannelIdx">0</prop>
												</obj>
												<prop name="ReadOnly">0</prop>
											</obj>
											<obj name="PropertyObject" class="QuantCpLowProp" version="4">
												<prop name="PropertyTypeName">Cp Low</prop>
												<prop name="Position">11</prop>
												<prop name="IsDefault">1</prop>
												<prop name="CpRangeLow">0</prop>
												<obj name="ChannelProp" class="ChannelProperty" version="1">
													<prop name="ChannelIdx">0</prop>
												</obj>
												<prop name="ReadOnly">0</prop>
											</obj>
											<obj name="PropertyObject" class="RQEffProp" version="4">
												<prop name="PropertyTypeName">Efficiency</prop>
												<prop name="Position">11</prop>
												<prop name="IsDefault">1</prop>
												<prop name="Efficiency">2</prop>
												<obj name="ChannelProp" class="ChannelProperty" version="1">
													<prop name="ChannelIdx">0</prop>
												</obj>
											</obj>
											<obj name="PropertyObject" class="ChannelGenotype" version="4">
												<prop name="PropertyTypeName">Melt Geno Genotype</prop>
												<prop name="Position">11</prop>
												<prop name="IsDefault">1</prop>
												<prop name="ReadOnly">1</prop>
												<obj name="ChannelProp" class="ChannelProperty" version="1">
													<prop name="ChannelIdx">0</prop>
												</obj>
											</obj>
											<obj name="PropertyObject" class="GroupChannelTypeProp" version="4">
												<prop name="PropertyTypeName">Melt Geno Sample Type</prop>
												<prop name="Position">11</prop>
												<prop name="IsDefault">0</prop>
												<prop name="GroupSampleType">mstUnknown</prop>
												<obj name="ChannelProp" class="ChannelProperty" version="1">
													<prop name="ChannelIdx">0</prop>
												</obj>
											</obj>
											<obj name="PropertyObject" class="QuantSampleTypeProperty" version="4">
												<prop name="PropertyTypeName">Quantification Sample Type</prop>
												<prop name="Position">11</prop>
												<prop name="IsDefault">0</prop>
												<prop name="SampleType">qsPosCalibrator</prop>
												<obj name="ChannelProp" class="ChannelProperty" version="1">
													<prop name="ChannelIdx">0</prop>
												</obj>
											</obj>
											<obj name="PropertyObject" class="ChannelGenotype" version="4">
												<prop name="PropertyTypeName">Scanning Genotype</prop>
												<prop name="Position">11</prop>
												<prop name="IsDefault">1</prop>
												<prop name="ReadOnly">1</prop>
												<obj name="ChannelProp" class="ChannelProperty" version="1">
													<prop name="ChannelIdx">0</prop>
												</obj>
											</obj>
											<obj name="PropertyObject" class="GroupChannelTypeProp" version="4">
												<prop name="PropertyTypeName">Scanning Sample Type</prop>
												<prop name="Position">11</prop>
												<prop name="IsDefault">0</prop>
												<prop name="GroupSampleType">mstUnknown</prop>
												<obj name="ChannelProp" class="ChannelProperty" version="1">
													<prop name="ChannelIdx">0</prop>
												</obj>
											</obj>
											<obj name="PropertyObject" class="TargetName" version="4">
												<prop name="PropertyTypeName">Target Name</prop>
												<prop name="Position">11</prop>
												<prop name="IsDefault">0</prop>
												<prop name="name">C1QTNF1</prop>
												<obj name="ChannelProp" class="ChannelProperty" version="1">
													<prop name="ChannelIdx">0</prop>
												</obj>
											</obj>
											<obj name="PropertyObject" class="RQTargetProperty" version="4">
												<prop name="PropertyTypeName">Target Type</prop>
												<prop name="Position">11</prop>
												<prop name="IsDefault">0</prop>
												<prop name="TargetType">dtTarget</prop>
												<obj name="ChannelProp" class="ChannelProperty" version="1">
													<prop name="ChannelIdx">0</prop>
												</obj>
											</obj>
										</list>
									</obj>
								</list>
							</obj>
						</obj>
						<prop name="ChannelPropertyCount">1</prop>
						<prop name="ContainerPosition">11</prop>
						<prop name="HasSampleProperties">1</prop>
						<obj name="SampleProperties" class="PropertyList" version="1">
							<list name="emlist" count="14">
								<obj name="PropertyObject" class="SamplePrefColor" version="4">
									<prop name="PropertyTypeName">Color</prop>
									<prop name="Position">11</prop>
									<prop name="IsDefault">0</prop>
									<prop name="Color">$0026C4B8</prop>
								</obj>
								<obj name="PropertyObject" class="DominantChannelProp" version="4">
									<prop name="PropertyTypeName">Dominant Channel</prop>
									<prop name="Position">11</prop>
									<prop name="IsDefault">0</prop>
									<prop name="DominantChannel">0</prop>
								</obj>
								<obj name="PropertyObject" class="Genotype" version="4">
									<prop name="PropertyTypeName">EndPt Genotype</prop>
									<prop name="Position">11</prop>
									<prop name="IsDefault">1</prop>
									<prop name="ReadOnly">1</prop>
								</obj>
								<obj name="PropertyObject" class="GroupingSample" version="4">
									<prop name="PropertyTypeName">EndPt Sample Type</prop>
									<prop name="Position">11</prop>
									<prop name="IsDefault">0</prop>
									<prop name="GroupSampleType">mstUnknown</prop>
								</obj>
								<obj name="PropertyObject" class="SamplePrefLineStyle" version="4">
									<prop name="PropertyTypeName">Line Style</prop>
									<prop name="Position">11</prop>
									<prop name="IsDefault">0</prop>
									<prop name="LineStyle">psSolid</prop>
								</obj>
								<obj name="PropertyObject" class="GenSampleEditNotes" version="4">
									<prop name="PropertyTypeName">Notes</prop>
									<prop name="Position">11</prop>
									<prop name="IsDefault">1</prop>
								</obj>
								<obj name="PropertyObject" class="SamplePrefPointStyle" version="4">
									<prop name="PropertyTypeName">Point Style</prop>
									<prop name="Position">11</prop>
									<prop name="IsDefault">0</prop>
									<prop name="PointStyle">psNothing</prop>
								</obj>
								<obj name="PropertyObject" class="GenSampleEditPosition" version="4">
									<prop name="PropertyTypeName">Position</prop>
									<prop name="Position">11</prop>
									<prop name="IsDefault">1</prop>
								</obj>
								<obj name="PropertyObject" class="GenSampleEditReplicate" version="4">
									<prop name="PropertyTypeName">Replicate of</prop>
									<prop name="Position">11</prop>
									<prop name="IsDefault">0</prop>
									<prop name="ReplicateOf">9</prop>
								</obj>
								<obj name="PropertyObject" class="HTCSampleID" version="4">
									<prop name="PropertyTypeName">Sample ID</prop>
									<prop name="Position">11</prop>
									<prop name="IsDefault">1</prop>
								</obj>
								<obj name="PropertyObject" class="GenSampleEditName" version="4">
									<prop name="PropertyTypeName">Sample Name</prop>
									<prop name="Position">11</prop>
									<prop name="IsDefault">0</prop>
									<prop name="name">6.1N</prop>
								</obj>
								<obj name="PropertyObject" class="HTCSamplePrepNotes" version="4">
									<prop name="PropertyTypeName">Sample Prep Notes</prop>
									<prop name="Position">11</prop>
									<prop name="IsDefault">1</prop>
								</obj>
								<obj name="PropertyObject" class="GenSampleEditSubset" version="4">
									<prop name="PropertyTypeName">Subsets</prop>
									<prop name="Position">11</prop>
									<prop name="IsDefault">1</prop>
								</obj>
								<obj name="PropertyObject" class="SamplePrefWidth" version="5">
									<prop name="PropertyTypeName">Width</prop>
									<prop name="Position">11</prop>
									<prop name="IsDefault">1</prop>
									<prop name="Width">1</prop>
								</obj>
							</list>
						</obj>
					</obj>
					<obj name="item" class="SamplePropInfo" version="1">
						<obj name="ChannelProperties" class="ChanPropList" version="2">
							<obj name="ChannelProperties" class="EMList" version="1">
								<list name="emlist" count="1">
									<obj name="item" class="PropertyList" version="1">
										<list name="emlist" count="12">
											<obj name="PropertyObject" class="RQSampleTargetProperty" version="4">
												<prop name="PropertyTypeName">Combined Sample and Target Type</prop>
												<prop name="Position">12</prop>
												<prop name="IsDefault">0</prop>
												<obj name="ChannelProp" class="ChannelProperty" version="1">
													<prop name="ChannelIdx">0</prop>
												</obj>
											</obj>
											<obj name="PropertyObject" class="QuantConcProperty" version="4">
												<prop name="PropertyTypeName">Concentration</prop>
												<prop name="Position">12</prop>
												<prop name="IsDefault">1</prop>
												<prop name="Concentration">0</prop>
												<obj name="ChannelProp" class="ChannelProperty" version="1">
													<prop name="ChannelIdx">0</prop>
												</obj>
												<prop name="ReadOnly">1</prop>
											</obj>
											<obj name="PropertyObject" class="QuantCpHighProp" version="4">
												<prop name="PropertyTypeName">Cp High</prop>
												<prop name="Position">12</prop>
												<prop name="IsDefault">1</prop>
												<prop name="CpRangeHigh">0</prop>
												<obj name="ChannelProp" class="ChannelProperty" version="1">
													<prop name="ChannelIdx">0</prop>
												</obj>
												<prop name="ReadOnly">1</prop>
											</obj>
											<obj name="PropertyObject" class="QuantCpLowProp" version="4">
												<prop name="PropertyTypeName">Cp Low</prop>
												<prop name="Position">12</prop>
												<prop name="IsDefault">1</prop>
												<prop name="CpRangeLow">0</prop>
												<obj name="ChannelProp" class="ChannelProperty" version="1">
													<prop name="ChannelIdx">0</prop>
												</obj>
												<prop name="ReadOnly">1</prop>
											</obj>
											<obj name="PropertyObject" class="RQEffProp" version="4">
												<prop name="PropertyTypeName">Efficiency</prop>
												<prop name="Position">12</prop>
												<prop name="IsDefault">1</prop>
												<prop name="Efficiency">2</prop>
												<obj name="ChannelProp" class="ChannelProperty" version="1">
													<prop name="ChannelIdx">0</prop>
												</obj>
											</obj>
											<obj name="PropertyObject" class="ChannelGenotype" version="4">
												<prop name="PropertyTypeName">Melt Geno Genotype</prop>
												<prop name="Position">12</prop>
												<prop name="IsDefault">1</prop>
												<prop name="ReadOnly">1</prop>
												<obj name="ChannelProp" class="ChannelProperty" version="1">
													<prop name="ChannelIdx">0</prop>
												</obj>
											</obj>
											<obj name="PropertyObject" class="GroupChannelTypeProp" version="4">
												<prop name="PropertyTypeName">Melt Geno Sample Type</prop>
												<prop name="Position">12</prop>
												<prop name="IsDefault">0</prop>
												<prop name="GroupSampleType">mstUnknown</prop>
												<obj name="ChannelProp" class="ChannelProperty" version="1">
													<prop name="ChannelIdx">0</prop>
												</obj>
											</obj>
											<obj name="PropertyObject" class="QuantSampleTypeProperty" version="4">
												<prop name="PropertyTypeName">Quantification Sample Type</prop>
												<prop name="Position">12</prop>
												<prop name="IsDefault">0</prop>
												<prop name="SampleType">qsUnknown</prop>
												<obj name="ChannelProp" class="ChannelProperty" version="1">
													<prop name="ChannelIdx">0</prop>
												</obj>
											</obj>
											<obj name="PropertyObject" class="ChannelGenotype" version="4">
												<prop name="PropertyTypeName">Scanning Genotype</prop>
												<prop name="Position">12</prop>
												<prop name="IsDefault">1</prop>
												<prop name="ReadOnly">1</prop>
												<obj name="ChannelProp" class="ChannelProperty" version="1">
													<prop name="ChannelIdx">0</prop>
												</obj>
											</obj>
											<obj name="PropertyObject" class="GroupChannelTypeProp" version="4">
												<prop name="PropertyTypeName">Scanning Sample Type</prop>
												<prop name="Position">12</prop>
												<prop name="IsDefault">0</prop>
												<prop name="GroupSampleType">mstUnknown</prop>
												<obj name="ChannelProp" class="ChannelProperty" version="1">
													<prop name="ChannelIdx">0</prop>
												</obj>
											</obj>
											<obj name="PropertyObject" class="TargetName" version="4">
												<prop name="PropertyTypeName">Target Name</prop>
												<prop name="Position">12</prop>
												<prop name="IsDefault">0</prop>
												<prop name="name">ACT</prop>
												<obj name="ChannelProp" class="ChannelProperty" version="1">
													<prop name="ChannelIdx">0</prop>
												</obj>
											</obj>
											<obj name="PropertyObject" class="RQTargetProperty" version="4">
												<prop name="PropertyTypeName">Target Type</prop>
												<prop name="Position">12</prop>
												<prop name="IsDefault">0</prop>
												<prop name="TargetType">dtReference</prop>
												<obj name="ChannelProp" class="ChannelProperty" version="1">
													<prop name="ChannelIdx">0</prop>
												</obj>
											</obj>
										</list>
									</obj>
								</list>
							</obj>
						</obj>
						<prop name="ChannelPropertyCount">1</prop>
						<prop name="ContainerPosition">12</prop>
						<prop name="HasSampleProperties">1</prop>
						<obj name="SampleProperties" class="PropertyList" version="1">
							<list name="emlist" count="14">
								<obj name="PropertyObject" class="SamplePrefColor" version="4">
									<prop name="PropertyTypeName">Color</prop>
									<prop name="Position">12</prop>
									<prop name="IsDefault">0</prop>
									<prop name="Color">$00FF8000</prop>
								</obj>
								<obj name="PropertyObject" class="DominantChannelProp" version="4">
									<prop name="PropertyTypeName">Dominant Channel</prop>
									<prop name="Position">12</prop>
									<prop name="IsDefault">0</prop>
									<prop name="DominantChannel">0</prop>
								</obj>
								<obj name="PropertyObject" class="Genotype" version="4">
									<prop name="PropertyTypeName">EndPt Genotype</prop>
									<prop name="Position">12</prop>
									<prop name="IsDefault">1</prop>
									<prop name="ReadOnly">1</prop>
								</obj>
								<obj name="PropertyObject" class="GroupingSample" version="4">
									<prop name="PropertyTypeName">EndPt Sample Type</prop>
									<prop name="Position">12</prop>
									<prop name="IsDefault">0</prop>
									<prop name="GroupSampleType">mstUnknown</prop>
								</obj>
								<obj name="PropertyObject" class="SamplePrefLineStyle" version="4">
									<prop name="PropertyTypeName">Line Style</prop>
									<prop name="Position">12</prop>
									<prop name="IsDefault">0</prop>
									<prop name="LineStyle">psSolid</prop>
								</obj>
								<obj name="PropertyObject" class="GenSampleEditNotes" version="4">
									<prop name="PropertyTypeName">Notes</prop>
									<prop name="Position">12</prop>
									<prop name="IsDefault">1</prop>
								</obj>
								<obj name="PropertyObject" class="SamplePrefPointStyle" version="4">
									<prop name="PropertyTypeName">Point Style</prop>
									<prop name="Position">12</prop>
									<prop name="IsDefault">0</prop>
									<prop name="PointStyle">psNothing</prop>
								</obj>
								<obj name="PropertyObject" class="GenSampleEditPosition" version="4">
									<prop name="PropertyTypeName">Position</prop>
									<prop name="Position">12</prop>
									<prop name="IsDefault">1</prop>
								</obj>
								<obj name="PropertyObject" class="GenSampleEditReplicate" version="4">
									<prop name="PropertyTypeName">Replicate of</prop>
									<prop name="Position">12</prop>
									<prop name="IsDefault">0</prop>
									<prop name="ReplicateOf">12</prop>
								</obj>
								<obj name="PropertyObject" class="HTCSampleID" version="4">
									<prop name="PropertyTypeName">Sample ID</prop>
									<prop name="Position">12</prop>
									<prop name="IsDefault">1</prop>
								</obj>
								<obj name="PropertyObject" class="GenSampleEditName" version="4">
									<prop name="PropertyTypeName">Sample Name</prop>
									<prop name="Position">12</prop>
									<prop name="IsDefault">0</prop>
									<prop name="name">1.1C</prop>
								</obj>
								<obj name="PropertyObject" class="HTCSamplePrepNotes" version="4">
									<prop name="PropertyTypeName">Sample Prep Notes</prop>
									<prop name="Position">12</prop>
									<prop name="IsDefault">1</prop>
								</obj>
								<obj name="PropertyObject" class="GenSampleEditSubset" version="4">
									<prop name="PropertyTypeName">Subsets</prop>
									<prop name="Position">12</prop>
									<prop name="IsDefault">1</prop>
								</obj>
								<obj name="PropertyObject" class="SamplePrefWidth" version="5">
									<prop name="PropertyTypeName">Width</prop>
									<prop name="Position">12</prop>
									<prop name="IsDefault">1</prop>
									<prop name="Width">1</prop>
								</obj>
							</list>
						</obj>
					</obj>
					<obj name="item" class="SamplePropInfo" version="1">
						<obj name="ChannelProperties" class="ChanPropList" version="2">
							<obj name="ChannelProperties" class="EMList" version="1">
								<list name="emlist" count="1">
									<obj name="item" class="PropertyList" version="1">
										<list name="emlist" count="12">
											<obj name="PropertyObject" class="RQSampleTargetProperty" version="4">
												<prop name="PropertyTypeName">Combined Sample and Target Type</prop>
												<prop name="Position">13</prop>
												<prop name="IsDefault">0</prop>
												<obj name="ChannelProp" class="ChannelProperty" version="1">
													<prop name="ChannelIdx">0</prop>
												</obj>
											</obj>
											<obj name="PropertyObject" class="QuantConcProperty" version="4">
												<prop name="PropertyTypeName">Concentration</prop>
												<prop name="Position">13</prop>
												<prop name="IsDefault">1</prop>
												<prop name="Concentration">0</prop>
												<obj name="ChannelProp" class="ChannelProperty" version="1">
													<prop name="ChannelIdx">0</prop>
												</obj>
												<prop name="ReadOnly">1</prop>
											</obj>
											<obj name="PropertyObject" class="QuantCpHighProp" version="4">
												<prop name="PropertyTypeName">Cp High</prop>
												<prop name="Position">13</prop>
												<prop name="IsDefault">1</prop>
												<prop name="CpRangeHigh">0</prop>
												<obj name="ChannelProp" class="ChannelProperty" version="1">
													<prop name="ChannelIdx">0</prop>
												</obj>
												<prop name="ReadOnly">1</prop>
											</obj>
											<obj name="PropertyObject" class="QuantCpLowProp" version="4">
												<prop name="PropertyTypeName">Cp Low</prop>
												<prop name="Position">13</prop>
												<prop name="IsDefault">1</prop>
												<prop name="CpRangeLow">0</prop>
												<obj name="ChannelProp" class="ChannelProperty" version="1">
													<prop name="ChannelIdx">0</prop>
												</obj>
												<prop name="ReadOnly">1</prop>
											</obj>
											<obj name="PropertyObject" class="RQEffProp" version="4">
												<prop name="PropertyTypeName">Efficiency</prop>
												<prop name="Position">13</prop>
												<prop name="IsDefault">1</prop>
												<prop name="Efficiency">2</prop>
												<obj name="ChannelProp" class="ChannelProperty" version="1">
													<prop name="ChannelIdx">0</prop>
												</obj>
											</obj>
											<obj name="PropertyObject" class="ChannelGenotype" version="4">
												<prop name="PropertyTypeName">Melt Geno Genotype</prop>
												<prop name="Position">13</prop>
												<prop name="IsDefault">1</prop>
												<prop name="ReadOnly">1</prop>
												<obj name="ChannelProp" class="ChannelProperty" version="1">
													<prop name="ChannelIdx">0</prop>
												</obj>
											</obj>
											<obj name="PropertyObject" class="GroupChannelTypeProp" version="4">
												<prop name="PropertyTypeName">Melt Geno Sample Type</prop>
												<prop name="Position">13</prop>
												<prop name="IsDefault">0</prop>
												<prop name="GroupSampleType">mstUnknown</prop>
												<obj name="ChannelProp" class="ChannelProperty" version="1">
													<prop name="ChannelIdx">0</prop>
												</obj>
											</obj>
											<obj name="PropertyObject" class="QuantSampleTypeProperty" version="4">
												<prop name="PropertyTypeName">Quantification Sample Type</prop>
												<prop name="Position">13</prop>
												<prop name="IsDefault">0</prop>
												<prop name="SampleType">qsUnknown</prop>
												<obj name="ChannelProp" class="ChannelProperty" version="1">
													<prop name="ChannelIdx">0</prop>
												</obj>
											</obj>
											<obj name="PropertyObject" class="ChannelGenotype" version="4">
												<prop name="PropertyTypeName">Scanning Genotype</prop>
												<prop name="Position">13</prop>
												<prop name="IsDefault">1</prop>
												<prop name="ReadOnly">1</prop>
												<obj name="ChannelProp" class="ChannelProperty" version="1">
													<prop name="ChannelIdx">0</prop>
												</obj>
											</obj>
											<obj name="PropertyObject" class="GroupChannelTypeProp" version="4">
												<prop name="PropertyTypeName">Scanning Sample Type</prop>
												<prop name="Position">13</prop>
												<prop name="IsDefault">0</prop>
												<prop name="GroupSampleType">mstUnknown</prop>
												<obj name="ChannelProp" class="ChannelProperty" version="1">
													<prop name="ChannelIdx">0</prop>
												</obj>
											</obj>
											<obj name="PropertyObject" class="TargetName" version="4">
												<prop name="PropertyTypeName">Target Name</prop>
												<prop name="Position">13</prop>
												<prop name="IsDefault">0</prop>
												<prop name="name">ACT</prop>
												<obj name="ChannelProp" class="ChannelProperty" version="1">
													<prop name="ChannelIdx">0</prop>
												</obj>
											</obj>
											<obj name="PropertyObject" class="RQTargetProperty" version="4">
												<prop name="PropertyTypeName">Target Type</prop>
												<prop name="Position">13</prop>
												<prop name="IsDefault">0</prop>
												<prop name="TargetType">dtReference</prop>
												<obj name="ChannelProp" class="ChannelProperty" version="1">
													<prop name="ChannelIdx">0</prop>
												</obj>
											</obj>
										</list>
									</obj>
								</list>
							</obj>
						</obj>
						<prop name="ChannelPropertyCount">1</prop>
						<prop name="ContainerPosition">13</prop>
						<prop name="HasSampleProperties">1</prop>
						<obj name="SampleProperties" class="PropertyList" version="1">
							<list name="emlist" count="14">
								<obj name="PropertyObject" class="SamplePrefColor" version="4">
									<prop name="PropertyTypeName">Color</prop>
									<prop name="Position">13</prop>
									<prop name="IsDefault">0</prop>
									<prop name="Color">clRed</prop>
								</obj>
								<obj name="PropertyObject" class="DominantChannelProp" version="4">
									<prop name="PropertyTypeName">Dominant Channel</prop>
									<prop name="Position">13</prop>
									<prop name="IsDefault">0</prop>
									<prop name="DominantChannel">0</prop>
								</obj>
								<obj name="PropertyObject" class="Genotype" version="4">
									<prop name="PropertyTypeName">EndPt Genotype</prop>
									<prop name="Position">13</prop>
									<prop name="IsDefault">1</prop>
									<prop name="ReadOnly">1</prop>
								</obj>
								<obj name="PropertyObject" class="GroupingSample" version="4">
									<prop name="PropertyTypeName">EndPt Sample Type</prop>
									<prop name="Position">13</prop>
									<prop name="IsDefault">0</prop>
									<prop name="GroupSampleType">mstUnknown</prop>
								</obj>
								<obj name="PropertyObject" class="SamplePrefLineStyle" version="4">
									<prop name="PropertyTypeName">Line Style</prop>
									<prop name="Position">13</prop>
									<prop name="IsDefault">0</prop>
									<prop name="LineStyle">psSolid</prop>
								</obj>
								<obj name="PropertyObject" class="GenSampleEditNotes" version="4">
									<prop name="PropertyTypeName">Notes</prop>
									<prop name="Position">13</prop>
									<prop name="IsDefault">1</prop>
								</obj>
								<obj name="PropertyObject" class="SamplePrefPointStyle" version="4">
									<prop name="PropertyTypeName">Point Style</prop>
									<prop name="Position">13</prop>
									<prop name="IsDefault">0</prop>
									<prop name="PointStyle">psNothing</prop>
								</obj>
								<obj name="PropertyObject" class="GenSampleEditPosition" version="4">
									<prop name="PropertyTypeName">Position</prop>
									<prop name="Position">13</prop>
									<prop name="IsDefault">1</prop>
								</obj>
								<obj name="PropertyObject" class="GenSampleEditReplicate" version="4">
									<prop name="PropertyTypeName">Replicate of</prop>
									<prop name="Position">13</prop>
									<prop name="IsDefault">0</prop>
									<prop name="ReplicateOf">12</prop>
								</obj>
								<obj name="PropertyObject" class="HTCSampleID" version="4">
									<prop name="PropertyTypeName">Sample ID</prop>
									<prop name="Position">13</prop>
									<prop name="IsDefault">1</prop>
								</obj>
								<obj name="PropertyObject" class="GenSampleEditName" version="4">
									<prop name="PropertyTypeName">Sample Name</prop>
									<prop name="Position">13</prop>
									<prop name="IsDefault">0</prop>
									<prop name="name">1.1C</prop>
								</obj>
								<obj name="PropertyObject" class="HTCSamplePrepNotes" version="4">
									<prop name="PropertyTypeName">Sample Prep Notes</prop>
									<prop name="Position">13</prop>
									<prop name="IsDefault">1</prop>
								</obj>
								<obj name="PropertyObject" class="GenSampleEditSubset" version="4">
									<prop name="PropertyTypeName">Subsets</prop>
									<prop name="Position">13</prop>
									<prop name="IsDefault">1</prop>
								</obj>
								<obj name="PropertyObject" class="SamplePrefWidth" version="5">
									<prop name="PropertyTypeName">Width</prop>
									<prop name="Position">13</prop>
									<prop name="IsDefault">1</prop>
									<prop name="Width">1</prop>
								</obj>
							</list>
						</obj>
					</obj>
					<obj name="item" class="SamplePropInfo" version="1">
						<obj name="ChannelProperties" class="ChanPropList" version="2">
							<obj name="ChannelProperties" class="EMList" version="1">
								<list name="emlist" count="1">
									<obj name="item" class="PropertyList" version="1">
										<list name="emlist" count="12">
											<obj name="PropertyObject" class="RQSampleTargetProperty" version="4">
												<prop name="PropertyTypeName">Combined Sample and Target Type</prop>
												<prop name="Position">14</prop>
												<prop name="IsDefault">0</prop>
												<obj name="ChannelProp" class="ChannelProperty" version="1">
													<prop name="ChannelIdx">0</prop>
												</obj>
											</obj>
											<obj name="PropertyObject" class="QuantConcProperty" version="4">
												<prop name="PropertyTypeName">Concentration</prop>
												<prop name="Position">14</prop>
												<prop name="IsDefault">1</prop>
												<prop name="Concentration">0</prop>
												<obj name="ChannelProp" class="ChannelProperty" version="1">
													<prop name="ChannelIdx">0</prop>
												</obj>
												<prop name="ReadOnly">1</prop>
											</obj>
											<obj name="PropertyObject" class="QuantCpHighProp" version="4">
												<prop name="PropertyTypeName">Cp High</prop>
												<prop name="Position">14</prop>
												<prop name="IsDefault">1</prop>
												<prop name="CpRangeHigh">0</prop>
												<obj name="ChannelProp" class="ChannelProperty" version="1">
													<prop name="ChannelIdx">0</prop>
												</obj>
												<prop name="ReadOnly">1</prop>
											</obj>
											<obj name="PropertyObject" class="QuantCpLowProp" version="4">
												<prop name="PropertyTypeName">Cp Low</prop>
												<prop name="Position">14</prop>
												<prop name="IsDefault">1</prop>
												<prop name="CpRangeLow">0</prop>
												<obj name="ChannelProp" class="ChannelProperty" version="1">
													<prop name="ChannelIdx">0</prop>
												</obj>
												<prop name="ReadOnly">1</prop>
											</obj>
											<obj name="PropertyObject" class="RQEffProp" version="4">
												<prop name="PropertyTypeName">Efficiency</prop>
												<prop name="Position">14</prop>
												<prop name="IsDefault">1</prop>
												<prop name="Efficiency">2</prop>
												<obj name="ChannelProp" class="ChannelProperty" version="1">
													<prop name="ChannelIdx">0</prop>
												</obj>
											</obj>
											<obj name="PropertyObject" class="ChannelGenotype" version="4">
												<prop name="PropertyTypeName">Melt Geno Genotype</prop>
												<prop name="Position">14</prop>
												<prop name="IsDefault">1</prop>
												<prop name="ReadOnly">1</prop>
												<obj name="ChannelProp" class="ChannelProperty" version="1">
													<prop name="ChannelIdx">0</prop>
												</obj>
											</obj>
											<obj name="PropertyObject" class="GroupChannelTypeProp" version="4">
												<prop name="PropertyTypeName">Melt Geno Sample Type</prop>
												<prop name="Position">14</prop>
												<prop name="IsDefault">0</prop>
												<prop name="GroupSampleType">mstUnknown</prop>
												<obj name="ChannelProp" class="ChannelProperty" version="1">
													<prop name="ChannelIdx">0</prop>
												</obj>
											</obj>
											<obj name="PropertyObject" class="QuantSampleTypeProperty" version="4">
												<prop name="PropertyTypeName">Quantification Sample Type</prop>
												<prop name="Position">14</prop>
												<prop name="IsDefault">0</prop>
												<prop name="SampleType">qsUnknown</prop>
												<obj name="ChannelProp" class="ChannelProperty" version="1">
													<prop name="ChannelIdx">0</prop>
												</obj>
											</obj>
											<obj name="PropertyObject" class="ChannelGenotype" version="4">
												<prop name="PropertyTypeName">Scanning Genotype</prop>
												<prop name="Position">14</prop>
												<prop name="IsDefault">1</prop>
												<prop name="ReadOnly">1</prop>
												<obj name="ChannelProp" class="ChannelProperty" version="1">
													<prop name="ChannelIdx">0</prop>
												</obj>
											</obj>
											<obj name="PropertyObject" class="GroupChannelTypeProp" version="4">
												<prop name="PropertyTypeName">Scanning Sample Type</prop>
												<prop name="Position">14</prop>
												<prop name="IsDefault">0</prop>
												<prop name="GroupSampleType">mstUnknown</prop>
												<obj name="ChannelProp" class="ChannelProperty" version="1">
													<prop name="ChannelIdx">0</prop>
												</obj>
											</obj>
											<obj name="PropertyObject" class="TargetName" version="4">
												<prop name="PropertyTypeName">Target Name</prop>
												<prop name="Position">14</prop>
												<prop name="IsDefault">0</prop>
												<prop name="name">ACT</prop>
												<obj name="ChannelProp" class="ChannelProperty" version="1">
													<prop name="ChannelIdx">0</prop>
												</obj>
											</obj>
											<obj name="PropertyObject" class="RQTargetProperty" version="4">
												<prop name="PropertyTypeName">Target Type</prop>
												<prop name="Position">14</prop>
												<prop name="IsDefault">0</prop>
												<prop name="TargetType">dtReference</prop>
												<obj name="ChannelProp" class="ChannelProperty" version="1">
													<prop name="ChannelIdx">0</prop>
												</obj>
											</obj>
										</list>
									</obj>
								</list>
							</obj>
						</obj>
						<prop name="ChannelPropertyCount">1</prop>
						<prop name="ContainerPosition">14</prop>
						<prop name="HasSampleProperties">1</prop>
						<obj name="SampleProperties" class="PropertyList" version="1">
							<list name="emlist" count="14">
								<obj name="PropertyObject" class="SamplePrefColor" version="4">
									<prop name="PropertyTypeName">Color</prop>
									<prop name="Position">14</prop>
									<prop name="IsDefault">0</prop>
									<prop name="Color">$0030D700</prop>
								</obj>
								<obj name="PropertyObject" class="DominantChannelProp" version="4">
									<prop name="PropertyTypeName">Dominant Channel</prop>
									<prop name="Position">14</prop>
									<prop name="IsDefault">0</prop>
									<prop name="DominantChannel">0</prop>
								</obj>
								<obj name="PropertyObject" class="Genotype" version="4">
									<prop name="PropertyTypeName">EndPt Genotype</prop>
									<prop name="Position">14</prop>
									<prop name="IsDefault">1</prop>
									<prop name="ReadOnly">1</prop>
								</obj>
								<obj name="PropertyObject" class="GroupingSample" version="4">
									<prop name="PropertyTypeName">EndPt Sample Type</prop>
									<prop name="Position">14</prop>
									<prop name="IsDefault">0</prop>
									<prop name="GroupSampleType">mstUnknown</prop>
								</obj>
								<obj name="PropertyObject" class="SamplePrefLineStyle" version="4">
									<prop name="PropertyTypeName">Line Style</prop>
									<prop name="Position">14</prop>
									<prop name="IsDefault">0</prop>
									<prop name="LineStyle">psSolid</prop>
								</obj>
								<obj name="PropertyObject" class="GenSampleEditNotes" version="4">
									<prop name="PropertyTypeName">Notes</prop>
									<prop name="Position">14</prop>
									<prop name="IsDefault">1</prop>
								</obj>
								<obj name="PropertyObject" class="SamplePrefPointStyle" version="4">
									<prop name="PropertyTypeName">Point Style</prop>
									<prop name="Position">14</prop>
									<prop name="IsDefault">0</prop>
									<prop name="PointStyle">psNothing</prop>
								</obj>
								<obj name="PropertyObject" class="GenSampleEditPosition" version="4">
									<prop name="PropertyTypeName">Position</prop>
									<prop name="Position">14</prop>
									<prop name="IsDefault">1</prop>
								</obj>
								<obj name="PropertyObject" class="GenSampleEditReplicate" version="4">
									<prop name="PropertyTypeName">Replicate of</prop>
									<prop name="Position">14</prop>
									<prop name="IsDefault">0</prop>
									<prop name="ReplicateOf">12</prop>
								</obj>
								<obj name="PropertyObject" class="HTCSampleID" version="4">
									<prop name="PropertyTypeName">Sample ID</prop>
									<prop name="Position">14</prop>
									<prop name="IsDefault">1</prop>
								</obj>
								<obj name="PropertyObject" class="GenSampleEditName" version="4">
									<prop name="PropertyTypeName">Sample Name</prop>
									<prop name="Position">14</prop>
									<prop name="IsDefault">0</prop>
									<prop name="name">1.1C</prop>
								</obj>
								<obj name="PropertyObject" class="HTCSamplePrepNotes" version="4">
									<prop name="PropertyTypeName">Sample Prep Notes</prop>
									<prop name="Position">14</prop>
									<prop name="IsDefault">1</prop>
								</obj>
								<obj name="PropertyObject" class="GenSampleEditSubset" version="4">
									<prop name="PropertyTypeName">Subsets</prop>
									<prop name="Position">14</prop>
									<prop name="IsDefault">1</prop>
								</obj>
								<obj name="PropertyObject" class="SamplePrefWidth" version="5">
									<prop name="PropertyTypeName">Width</prop>
									<prop name="Position">14</prop>
									<prop name="IsDefault">1</prop>
									<prop name="Width">1</prop>
								</obj>
							</list>
						</obj>
					</obj>
					<obj name="item" class="SamplePropInfo" version="1">
						<obj name="ChannelProperties" class="ChanPropList" version="2">
							<obj name="ChannelProperties" class="EMList" version="1">
								<list name="emlist" count="1">
									<obj name="item" class="PropertyList" version="1">
										<list name="emlist" count="12">
											<obj name="PropertyObject" class="RQSampleTargetProperty" version="4">
												<prop name="PropertyTypeName">Combined Sample and Target Type</prop>
												<prop name="Position">15</prop>
												<prop name="IsDefault">0</prop>
												<obj name="ChannelProp" class="ChannelProperty" version="1">
													<prop name="ChannelIdx">0</prop>
												</obj>
											</obj>
											<obj name="PropertyObject" class="QuantConcProperty" version="4">
												<prop name="PropertyTypeName">Concentration</prop>
												<prop name="Position">15</prop>
												<prop name="IsDefault">1</prop>
												<prop name="Concentration">0</prop>
												<obj name="ChannelProp" class="ChannelProperty" version="1">
													<prop name="ChannelIdx">0</prop>
												</obj>
												<prop name="ReadOnly">1</prop>
											</obj>
											<obj name="PropertyObject" class="QuantCpHighProp" version="4">
												<prop name="PropertyTypeName">Cp High</prop>
												<prop name="Position">15</prop>
												<prop name="IsDefault">1</prop>
												<prop name="CpRangeHigh">0</prop>
												<obj name="ChannelProp" class="ChannelProperty" version="1">
													<prop name="ChannelIdx">0</prop>
												</obj>
												<prop name="ReadOnly">1</prop>
											</obj>
											<obj name="PropertyObject" class="QuantCpLowProp" version="4">
												<prop name="PropertyTypeName">Cp Low</prop>
												<prop name="Position">15</prop>
												<prop name="IsDefault">1</prop>
												<prop name="CpRangeLow">0</prop>
												<obj name="ChannelProp" class="ChannelProperty" version="1">
													<prop name="ChannelIdx">0</prop>
												</obj>
												<prop name="ReadOnly">1</prop>
											</obj>
											<obj name="PropertyObject" class="RQEffProp" version="4">
												<prop name="PropertyTypeName">Efficiency</prop>
												<prop name="Position">15</prop>
												<prop name="IsDefault">1</prop>
												<prop name="Efficiency">2</prop>
												<obj name="ChannelProp" class="ChannelProperty" version="1">
													<prop name="ChannelIdx">0</prop>
												</obj>
											</obj>
											<obj name="PropertyObject" class="ChannelGenotype" version="4">
												<prop name="PropertyTypeName">Melt Geno Genotype</prop>
												<prop name="Position">15</prop>
												<prop name="IsDefault">1</prop>
												<prop name="ReadOnly">1</prop>
												<obj name="ChannelProp" class="ChannelProperty" version="1">
													<prop name="ChannelIdx">0</prop>
												</obj>
											</obj>
											<obj name="PropertyObject" class="GroupChannelTypeProp" version="4">
												<prop name="PropertyTypeName">Melt Geno Sample Type</prop>
												<prop name="Position">15</prop>
												<prop name="IsDefault">0</prop>
												<prop name="GroupSampleType">mstUnknown</prop>
												<obj name="ChannelProp" class="ChannelProperty" version="1">
													<prop name="ChannelIdx">0</prop>
												</obj>
											</obj>
											<obj name="PropertyObject" class="QuantSampleTypeProperty" version="4">
												<prop name="PropertyTypeName">Quantification Sample Type</prop>
												<prop name="Position">15</prop>
												<prop name="IsDefault">0</prop>
												<prop name="SampleType">qsUnknown</prop>
												<obj name="ChannelProp" class="ChannelProperty" version="1">
													<prop name="ChannelIdx">0</prop>
												</obj>
											</obj>
											<obj name="PropertyObject" class="ChannelGenotype" version="4">
												<prop name="PropertyTypeName">Scanning Genotype</prop>
												<prop name="Position">15</prop>
												<prop name="IsDefault">1</prop>
												<prop name="ReadOnly">1</prop>
												<obj name="ChannelProp" class="ChannelProperty" version="1">
													<prop name="ChannelIdx">0</prop>
												</obj>
											</obj>
											<obj name="PropertyObject" class="GroupChannelTypeProp" version="4">
												<prop name="PropertyTypeName">Scanning Sample Type</prop>
												<prop name="Position">15</prop>
												<prop name="IsDefault">0</prop>
												<prop name="GroupSampleType">mstUnknown</prop>
												<obj name="ChannelProp" class="ChannelProperty" version="1">
													<prop name="ChannelIdx">0</prop>
												</obj>
											</obj>
											<obj name="PropertyObject" class="TargetName" version="4">
												<prop name="PropertyTypeName">Target Name</prop>
												<prop name="Position">15</prop>
												<prop name="IsDefault">0</prop>
												<prop name="name">C1QTNF1</prop>
												<obj name="ChannelProp" class="ChannelProperty" version="1">
													<prop name="ChannelIdx">0</prop>
												</obj>
											</obj>
											<obj name="PropertyObject" class="RQTargetProperty" version="4">
												<prop name="PropertyTypeName">Target Type</prop>
												<prop name="Position">15</prop>
												<prop name="IsDefault">0</prop>
												<prop name="TargetType">dtTarget</prop>
												<obj name="ChannelProp" class="ChannelProperty" version="1">
													<prop name="ChannelIdx">0</prop>
												</obj>
											</obj>
										</list>
									</obj>
								</list>
							</obj>
						</obj>
						<prop name="ChannelPropertyCount">1</prop>
						<prop name="ContainerPosition">15</prop>
						<prop name="HasSampleProperties">1</prop>
						<obj name="SampleProperties" class="PropertyList" version="1">
							<list name="emlist" count="14">
								<obj name="PropertyObject" class="SamplePrefColor" version="4">
									<prop name="PropertyTypeName">Color</prop>
									<prop name="Position">15</prop>
									<prop name="IsDefault">0</prop>
									<prop name="Color">clFuchsia</prop>
								</obj>
								<obj name="PropertyObject" class="DominantChannelProp" version="4">
									<prop name="PropertyTypeName">Dominant Channel</prop>
									<prop name="Position">15</prop>
									<prop name="IsDefault">0</prop>
									<prop name="DominantChannel">0</prop>
								</obj>
								<obj name="PropertyObject" class="Genotype" version="4">
									<prop name="PropertyTypeName">EndPt Genotype</prop>
									<prop name="Position">15</prop>
									<prop name="IsDefault">1</prop>
									<prop name="ReadOnly">1</prop>
								</obj>
								<obj name="PropertyObject" class="GroupingSample" version="4">
									<prop name="PropertyTypeName">EndPt Sample Type</prop>
									<prop name="Position">15</prop>
									<prop name="IsDefault">0</prop>
									<prop name="GroupSampleType">mstUnknown</prop>
								</obj>
								<obj name="PropertyObject" class="SamplePrefLineStyle" version="4">
									<prop name="PropertyTypeName">Line Style</prop>
									<prop name="Position">15</prop>
									<prop name="IsDefault">0</prop>
									<prop name="LineStyle">psSolid</prop>
								</obj>
								<obj name="PropertyObject" class="GenSampleEditNotes" version="4">
									<prop name="PropertyTypeName">Notes</prop>
									<prop name="Position">15</prop>
									<prop name="IsDefault">1</prop>
								</obj>
								<obj name="PropertyObject" class="SamplePrefPointStyle" version="4">
									<prop name="PropertyTypeName">Point Style</prop>
									<prop name="Position">15</prop>
									<prop name="IsDefault">0</prop>
									<prop name="PointStyle">psNothing</prop>
								</obj>
								<obj name="PropertyObject" class="GenSampleEditPosition" version="4">
									<prop name="PropertyTypeName">Position</prop>
									<prop name="Position">15</prop>
									<prop name="IsDefault">1</prop>
								</obj>
								<obj name="PropertyObject" class="GenSampleEditReplicate" version="4">
									<prop name="PropertyTypeName">Replicate of</prop>
									<prop name="Position">15</prop>
									<prop name="IsDefault">0</prop>
									<prop name="ReplicateOf">15</prop>
								</obj>
								<obj name="PropertyObject" class="HTCSampleID" version="4">
									<prop name="PropertyTypeName">Sample ID</prop>
									<prop name="Position">15</prop>
									<prop name="IsDefault">1</prop>
								</obj>
								<obj name="PropertyObject" class="GenSampleEditName" version="4">
									<prop name="PropertyTypeName">Sample Name</prop>
									<prop name="Position">15</prop>
									<prop name="IsDefault">0</prop>
									<prop name="name">1.1C</prop>
								</obj>
								<obj name="PropertyObject" class="HTCSamplePrepNotes" version="4">
									<prop name="PropertyTypeName">Sample Prep Notes</prop>
									<prop name="Position">15</prop>
									<prop name="IsDefault">1</prop>
								</obj>
								<obj name="PropertyObject" class="GenSampleEditSubset" version="4">
									<prop name="PropertyTypeName">Subsets</prop>
									<prop name="Position">15</prop>
									<prop name="IsDefault">1</prop>
								</obj>
								<obj name="PropertyObject" class="SamplePrefWidth" version="5">
									<prop name="PropertyTypeName">Width</prop>
									<prop name="Position">15</prop>
									<prop name="IsDefault">1</prop>
									<prop name="Width">1</prop>
								</obj>
							</list>
						</obj>
					</obj>
					<obj name="item" class="SamplePropInfo" version="1">
						<obj name="ChannelProperties" class="ChanPropList" version="2">
							<obj name="ChannelProperties" class="EMList" version="1">
								<list name="emlist" count="1">
									<obj name="item" class="PropertyList" version="1">
										<list name="emlist" count="12">
											<obj name="PropertyObject" class="RQSampleTargetProperty" version="4">
												<prop name="PropertyTypeName">Combined Sample and Target Type</prop>
												<prop name="Position">16</prop>
												<prop name="IsDefault">0</prop>
												<obj name="ChannelProp" class="ChannelProperty" version="1">
													<prop name="ChannelIdx">0</prop>
												</obj>
											</obj>
											<obj name="PropertyObject" class="QuantConcProperty" version="4">
												<prop name="PropertyTypeName">Concentration</prop>
												<prop name="Position">16</prop>
												<prop name="IsDefault">1</prop>
												<prop name="Concentration">0</prop>
												<obj name="ChannelProp" class="ChannelProperty" version="1">
													<prop name="ChannelIdx">0</prop>
												</obj>
												<prop name="ReadOnly">1</prop>
											</obj>
											<obj name="PropertyObject" class="QuantCpHighProp" version="4">
												<prop name="PropertyTypeName">Cp High</prop>
												<prop name="Position">16</prop>
												<prop name="IsDefault">1</prop>
												<prop name="CpRangeHigh">0</prop>
												<obj name="ChannelProp" class="ChannelProperty" version="1">
													<prop name="ChannelIdx">0</prop>
												</obj>
												<prop name="ReadOnly">1</prop>
											</obj>
											<obj name="PropertyObject" class="QuantCpLowProp" version="4">
												<prop name="PropertyTypeName">Cp Low</prop>
												<prop name="Position">16</prop>
												<prop name="IsDefault">1</prop>
												<prop name="CpRangeLow">0</prop>
												<obj name="ChannelProp" class="ChannelProperty" version="1">
													<prop name="ChannelIdx">0</prop>
												</obj>
												<prop name="ReadOnly">1</prop>
											</obj>
											<obj name="PropertyObject" class="RQEffProp" version="4">
												<prop name="PropertyTypeName">Efficiency</prop>
												<prop name="Position">16</prop>
												<prop name="IsDefault">1</prop>
												<prop name="Efficiency">2</prop>
												<obj name="ChannelProp" class="ChannelProperty" version="1">
													<prop name="ChannelIdx">0</prop>
												</obj>
											</obj>
											<obj name="PropertyObject" class="ChannelGenotype" version="4">
												<prop name="PropertyTypeName">Melt Geno Genotype</prop>
												<prop name="Position">16</prop>
												<prop name="IsDefault">1</prop>
												<prop name="ReadOnly">1</prop>
												<obj name="ChannelProp" class="ChannelProperty" version="1">
													<prop name="ChannelIdx">0</prop>
												</obj>
											</obj>
											<obj name="PropertyObject" class="GroupChannelTypeProp" version="4">
												<prop name="PropertyTypeName">Melt Geno Sample Type</prop>
												<prop name="Position">16</prop>
												<prop name="IsDefault">0</prop>
												<prop name="GroupSampleType">mstUnknown</prop>
												<obj name="ChannelProp" class="ChannelProperty" version="1">
													<prop name="ChannelIdx">0</prop>
												</obj>
											</obj>
											<obj name="PropertyObject" class="QuantSampleTypeProperty" version="4">
												<prop name="PropertyTypeName">Quantification Sample Type</prop>
												<prop name="Position">16</prop>
												<prop name="IsDefault">0</prop>
												<prop name="SampleType">qsUnknown</prop>
												<obj name="ChannelProp" class="ChannelProperty" version="1">
													<prop name="ChannelIdx">0</prop>
												</obj>
											</obj>
											<obj name="PropertyObject" class="ChannelGenotype" version="4">
												<prop name="PropertyTypeName">Scanning Genotype</prop>
												<prop name="Position">16</prop>
												<prop name="IsDefault">1</prop>
												<prop name="ReadOnly">1</prop>
												<obj name="ChannelProp" class="ChannelProperty" version="1">
													<prop name="ChannelIdx">0</prop>
												</obj>
											</obj>
											<obj name="PropertyObject" class="GroupChannelTypeProp" version="4">
												<prop name="PropertyTypeName">Scanning Sample Type</prop>
												<prop name="Position">16</prop>
												<prop name="IsDefault">0</prop>
												<prop name="GroupSampleType">mstUnknown</prop>
												<obj name="ChannelProp" class="ChannelProperty" version="1">
													<prop name="ChannelIdx">0</prop>
												</obj>
											</obj>
											<obj name="PropertyObject" class="TargetName" version="4">
												<prop name="PropertyTypeName">Target Name</prop>
												<prop name="Position">16</prop>
												<prop name="IsDefault">0</prop>
												<prop name="name">C1QTNF1</prop>
												<obj name="ChannelProp" class="ChannelProperty" version="1">
													<prop name="ChannelIdx">0</prop>
												</obj>
											</obj>
											<obj name="PropertyObject" class="RQTargetProperty" version="4">
												<prop name="PropertyTypeName">Target Type</prop>
												<prop name="Position">16</prop>
												<prop name="IsDefault">0</prop>
												<prop name="TargetType">dtTarget</prop>
												<obj name="ChannelProp" class="ChannelProperty" version="1">
													<prop name="ChannelIdx">0</prop>
												</obj>
											</obj>
										</list>
									</obj>
								</list>
							</obj>
						</obj>
						<prop name="ChannelPropertyCount">1</prop>
						<prop name="ContainerPosition">16</prop>
						<prop name="HasSampleProperties">1</prop>
						<obj name="SampleProperties" class="PropertyList" version="1">
							<list name="emlist" count="14">
								<obj name="PropertyObject" class="SamplePrefColor" version="4">
									<prop name="PropertyTypeName">Color</prop>
									<prop name="Position">16</prop>
									<prop name="IsDefault">0</prop>
									<prop name="Color">clGray</prop>
								</obj>
								<obj name="PropertyObject" class="DominantChannelProp" version="4">
									<prop name="PropertyTypeName">Dominant Channel</prop>
									<prop name="Position">16</prop>
									<prop name="IsDefault">0</prop>
									<prop name="DominantChannel">0</prop>
								</obj>
								<obj name="PropertyObject" class="Genotype" version="4">
									<prop name="PropertyTypeName">EndPt Genotype</prop>
									<prop name="Position">16</prop>
									<prop name="IsDefault">1</prop>
									<prop name="ReadOnly">1</prop>
								</obj>
								<obj name="PropertyObject" class="GroupingSample" version="4">
									<prop name="PropertyTypeName">EndPt Sample Type</prop>
									<prop name="Position">16</prop>
									<prop name="IsDefault">0</prop>
									<prop name="GroupSampleType">mstUnknown</prop>
								</obj>
								<obj name="PropertyObject" class="SamplePrefLineStyle" version="4">
									<prop name="PropertyTypeName">Line Style</prop>
									<prop name="Position">16</prop>
									<prop name="IsDefault">0</prop>
									<prop name="LineStyle">psSolid</prop>
								</obj>
								<obj name="PropertyObject" class="GenSampleEditNotes" version="4">
									<prop name="PropertyTypeName">Notes</prop>
									<prop name="Position">16</prop>
									<prop name="IsDefault">1</prop>
								</obj>
								<obj name="PropertyObject" class="SamplePrefPointStyle" version="4">
									<prop name="PropertyTypeName">Point Style</prop>
									<prop name="Position">16</prop>
									<prop name="IsDefault">0</prop>
									<prop name="PointStyle">psNothing</prop>
								</obj>
								<obj name="PropertyObject" class="GenSampleEditPosition" version="4">
									<prop name="PropertyTypeName">Position</prop>
									<prop name="Position">16</prop>
									<prop name="IsDefault">1</prop>
								</obj>
								<obj name="PropertyObject" class="GenSampleEditReplicate" version="4">
									<prop name="PropertyTypeName">Replicate of</prop>
									<prop name="Position">16</prop>
									<prop name="IsDefault">0</prop>
									<prop name="ReplicateOf">15</prop>
								</obj>
								<obj name="PropertyObject" class="HTCSampleID" version="4">
									<prop name="PropertyTypeName">Sample ID</prop>
									<prop name="Position">16</prop>
									<prop name="IsDefault">1</prop>
								</obj>
								<obj name="PropertyObject" class="GenSampleEditName" version="4">
									<prop name="PropertyTypeName">Sample Name</prop>
									<prop name="Position">16</prop>
									<prop name="IsDefault">0</prop>
									<prop name="name">1.1C</prop>
								</obj>
								<obj name="PropertyObject" class="HTCSamplePrepNotes" version="4">
									<prop name="PropertyTypeName">Sample Prep Notes</prop>
									<prop name="Position">16</prop>
									<prop name="IsDefault">1</prop>
								</obj>
								<obj name="PropertyObject" class="GenSampleEditSubset" version="4">
									<prop name="PropertyTypeName">Subsets</prop>
									<prop name="Position">16</prop>
									<prop name="IsDefault">1</prop>
								</obj>
								<obj name="PropertyObject" class="SamplePrefWidth" version="5">
									<prop name="PropertyTypeName">Width</prop>
									<prop name="Position">16</prop>
									<prop name="IsDefault">1</prop>
									<prop name="Width">1</prop>
								</obj>
							</list>
						</obj>
					</obj>
					<obj name="item" class="SamplePropInfo" version="1">
						<obj name="ChannelProperties" class="ChanPropList" version="2">
							<obj name="ChannelProperties" class="EMList" version="1">
								<list name="emlist" count="1">
									<obj name="item" class="PropertyList" version="1">
										<list name="emlist" count="12">
											<obj name="PropertyObject" class="RQSampleTargetProperty" version="4">
												<prop name="PropertyTypeName">Combined Sample and Target Type</prop>
												<prop name="Position">17</prop>
												<prop name="IsDefault">0</prop>
												<obj name="ChannelProp" class="ChannelProperty" version="1">
													<prop name="ChannelIdx">0</prop>
												</obj>
											</obj>
											<obj name="PropertyObject" class="QuantConcProperty" version="4">
												<prop name="PropertyTypeName">Concentration</prop>
												<prop name="Position">17</prop>
												<prop name="IsDefault">1</prop>
												<prop name="Concentration">0</prop>
												<obj name="ChannelProp" class="ChannelProperty" version="1">
													<prop name="ChannelIdx">0</prop>
												</obj>
												<prop name="ReadOnly">1</prop>
											</obj>
											<obj name="PropertyObject" class="QuantCpHighProp" version="4">
												<prop name="PropertyTypeName">Cp High</prop>
												<prop name="Position">17</prop>
												<prop name="IsDefault">1</prop>
												<prop name="CpRangeHigh">0</prop>
												<obj name="ChannelProp" class="ChannelProperty" version="1">
													<prop name="ChannelIdx">0</prop>
												</obj>
												<prop name="ReadOnly">1</prop>
											</obj>
											<obj name="PropertyObject" class="QuantCpLowProp" version="4">
												<prop name="PropertyTypeName">Cp Low</prop>
												<prop name="Position">17</prop>
												<prop name="IsDefault">1</prop>
												<prop name="CpRangeLow">0</prop>
												<obj name="ChannelProp" class="ChannelProperty" version="1">
													<prop name="ChannelIdx">0</prop>
												</obj>
												<prop name="ReadOnly">1</prop>
											</obj>
											<obj name="PropertyObject" class="RQEffProp" version="4">
												<prop name="PropertyTypeName">Efficiency</prop>
												<prop name="Position">17</prop>
												<prop name="IsDefault">1</prop>
												<prop name="Efficiency">2</prop>
												<obj name="ChannelProp" class="ChannelProperty" version="1">
													<prop name="ChannelIdx">0</prop>
												</obj>
											</obj>
											<obj name="PropertyObject" class="ChannelGenotype" version="4">
												<prop name="PropertyTypeName">Melt Geno Genotype</prop>
												<prop name="Position">17</prop>
												<prop name="IsDefault">1</prop>
												<prop name="ReadOnly">1</prop>
												<obj name="ChannelProp" class="ChannelProperty" version="1">
													<prop name="ChannelIdx">0</prop>
												</obj>
											</obj>
											<obj name="PropertyObject" class="GroupChannelTypeProp" version="4">
												<prop name="PropertyTypeName">Melt Geno Sample Type</prop>
												<prop name="Position">17</prop>
												<prop name="IsDefault">0</prop>
												<prop name="GroupSampleType">mstUnknown</prop>
												<obj name="ChannelProp" class="ChannelProperty" version="1">
													<prop name="ChannelIdx">0</prop>
												</obj>
											</obj>
											<obj name="PropertyObject" class="QuantSampleTypeProperty" version="4">
												<prop name="PropertyTypeName">Quantification Sample Type</prop>
												<prop name="Position">17</prop>
												<prop name="IsDefault">0</prop>
												<prop name="SampleType">qsUnknown</prop>
												<obj name="ChannelProp" class="ChannelProperty" version="1">
													<prop name="ChannelIdx">0</prop>
												</obj>
											</obj>
											<obj name="PropertyObject" class="ChannelGenotype" version="4">
												<prop name="PropertyTypeName">Scanning Genotype</prop>
												<prop name="Position">17</prop>
												<prop name="IsDefault">1</prop>
												<prop name="ReadOnly">1</prop>
												<obj name="ChannelProp" class="ChannelProperty" version="1">
													<prop name="ChannelIdx">0</prop>
												</obj>
											</obj>
											<obj name="PropertyObject" class="GroupChannelTypeProp" version="4">
												<prop name="PropertyTypeName">Scanning Sample Type</prop>
												<prop name="Position">17</prop>
												<prop name="IsDefault">0</prop>
												<prop name="GroupSampleType">mstUnknown</prop>
												<obj name="ChannelProp" class="ChannelProperty" version="1">
													<prop name="ChannelIdx">0</prop>
												</obj>
											</obj>
											<obj name="PropertyObject" class="TargetName" version="4">
												<prop name="PropertyTypeName">Target Name</prop>
												<prop name="Position">17</prop>
												<prop name="IsDefault">0</prop>
												<prop name="name">C1QTNF1</prop>
												<obj name="ChannelProp" class="ChannelProperty" version="1">
													<prop name="ChannelIdx">0</prop>
												</obj>
											</obj>
											<obj name="PropertyObject" class="RQTargetProperty" version="4">
												<prop name="PropertyTypeName">Target Type</prop>
												<prop name="Position">17</prop>
												<prop name="IsDefault">0</prop>
												<prop name="TargetType">dtTarget</prop>
												<obj name="ChannelProp" class="ChannelProperty" version="1">
													<prop name="ChannelIdx">0</prop>
												</obj>
											</obj>
										</list>
									</obj>
								</list>
							</obj>
						</obj>
						<prop name="ChannelPropertyCount">1</prop>
						<prop name="ContainerPosition">17</prop>
						<prop name="HasSampleProperties">1</prop>
						<obj name="SampleProperties" class="PropertyList" version="1">
							<list name="emlist" count="14">
								<obj name="PropertyObject" class="SamplePrefColor" version="4">
									<prop name="PropertyTypeName">Color</prop>
									<prop name="Position">17</prop>
									<prop name="IsDefault">0</prop>
									<prop name="Color">$0012D7FA</prop>
								</obj>
								<obj name="PropertyObject" class="DominantChannelProp" version="4">
									<prop name="PropertyTypeName">Dominant Channel</prop>
									<prop name="Position">17</prop>
									<prop name="IsDefault">0</prop>
									<prop name="DominantChannel">0</prop>
								</obj>
								<obj name="PropertyObject" class="Genotype" version="4">
									<prop name="PropertyTypeName">EndPt Genotype</prop>
									<prop name="Position">17</prop>
									<prop name="IsDefault">1</prop>
									<prop name="ReadOnly">1</prop>
								</obj>
								<obj name="PropertyObject" class="GroupingSample" version="4">
									<prop name="PropertyTypeName">EndPt Sample Type</prop>
									<prop name="Position">17</prop>
									<prop name="IsDefault">0</prop>
									<prop name="GroupSampleType">mstUnknown</prop>
								</obj>
								<obj name="PropertyObject" class="SamplePrefLineStyle" version="4">
									<prop name="PropertyTypeName">Line Style</prop>
									<prop name="Position">17</prop>
									<prop name="IsDefault">0</prop>
									<prop name="LineStyle">psSolid</prop>
								</obj>
								<obj name="PropertyObject" class="GenSampleEditNotes" version="4">
									<prop name="PropertyTypeName">Notes</prop>
									<prop name="Position">17</prop>
									<prop name="IsDefault">1</prop>
								</obj>
								<obj name="PropertyObject" class="SamplePrefPointStyle" version="4">
									<prop name="PropertyTypeName">Point Style</prop>
									<prop name="Position">17</prop>
									<prop name="IsDefault">0</prop>
									<prop name="PointStyle">psNothing</prop>
								</obj>
								<obj name="PropertyObject" class="GenSampleEditPosition" version="4">
									<prop name="PropertyTypeName">Position</prop>
									<prop name="Position">17</prop>
									<prop name="IsDefault">1</prop>
								</obj>
								<obj name="PropertyObject" class="GenSampleEditReplicate" version="4">
									<prop name="PropertyTypeName">Replicate of</prop>
									<prop name="Position">17</prop>
									<prop name="IsDefault">0</prop>
									<prop name="ReplicateOf">15</prop>
								</obj>
								<obj name="PropertyObject" class="HTCSampleID" version="4">
									<prop name="PropertyTypeName">Sample ID</prop>
									<prop name="Position">17</prop>
									<prop name="IsDefault">1</prop>
								</obj>
								<obj name="PropertyObject" class="GenSampleEditName" version="4">
									<prop name="PropertyTypeName">Sample Name</prop>
									<prop name="Position">17</prop>
									<prop name="IsDefault">0</prop>
									<prop name="name">1.1C</prop>
								</obj>
								<obj name="PropertyObject" class="HTCSamplePrepNotes" version="4">
									<prop name="PropertyTypeName">Sample Prep Notes</prop>
									<prop name="Position">17</prop>
									<prop name="IsDefault">1</prop>
								</obj>
								<obj name="PropertyObject" class="GenSampleEditSubset" version="4">
									<prop name="PropertyTypeName">Subsets</prop>
									<prop name="Position">17</prop>
									<prop name="IsDefault">1</prop>
								</obj>
								<obj name="PropertyObject" class="SamplePrefWidth" version="5">
									<prop name="PropertyTypeName">Width</prop>
									<prop name="Position">17</prop>
									<prop name="IsDefault">1</prop>
									<prop name="Width">1</prop>
								</obj>
							</list>
						</obj>
					</obj>
					<obj name="item" class="SamplePropInfo" version="1">
						<obj name="ChannelProperties" class="ChanPropList" version="2">
							<obj name="ChannelProperties" class="EMList" version="1">
								<list name="emlist" count="1">
									<obj name="item" class="PropertyList" version="1">
										<list name="emlist" count="12">
											<obj name="PropertyObject" class="RQSampleTargetProperty" version="4">
												<prop name="PropertyTypeName">Combined Sample and Target Type</prop>
												<prop name="Position">18</prop>
												<prop name="IsDefault">0</prop>
												<obj name="ChannelProp" class="ChannelProperty" version="1">
													<prop name="ChannelIdx">0</prop>
												</obj>
											</obj>
											<obj name="PropertyObject" class="QuantConcProperty" version="4">
												<prop name="PropertyTypeName">Concentration</prop>
												<prop name="Position">18</prop>
												<prop name="IsDefault">1</prop>
												<prop name="Concentration">0</prop>
												<obj name="ChannelProp" class="ChannelProperty" version="1">
													<prop name="ChannelIdx">0</prop>
												</obj>
												<prop name="ReadOnly">1</prop>
											</obj>
											<obj name="PropertyObject" class="QuantCpHighProp" version="4">
												<prop name="PropertyTypeName">Cp High</prop>
												<prop name="Position">18</prop>
												<prop name="IsDefault">1</prop>
												<prop name="CpRangeHigh">0</prop>
												<obj name="ChannelProp" class="ChannelProperty" version="1">
													<prop name="ChannelIdx">0</prop>
												</obj>
												<prop name="ReadOnly">1</prop>
											</obj>
											<obj name="PropertyObject" class="QuantCpLowProp" version="4">
												<prop name="PropertyTypeName">Cp Low</prop>
												<prop name="Position">18</prop>
												<prop name="IsDefault">1</prop>
												<prop name="CpRangeLow">0</prop>
												<obj name="ChannelProp" class="ChannelProperty" version="1">
													<prop name="ChannelIdx">0</prop>
												</obj>
												<prop name="ReadOnly">1</prop>
											</obj>
											<obj name="PropertyObject" class="RQEffProp" version="4">
												<prop name="PropertyTypeName">Efficiency</prop>
												<prop name="Position">18</prop>
												<prop name="IsDefault">1</prop>
												<prop name="Efficiency">2</prop>
												<obj name="ChannelProp" class="ChannelProperty" version="1">
													<prop name="ChannelIdx">0</prop>
												</obj>
											</obj>
											<obj name="PropertyObject" class="ChannelGenotype" version="4">
												<prop name="PropertyTypeName">Melt Geno Genotype</prop>
												<prop name="Position">18</prop>
												<prop name="IsDefault">1</prop>
												<prop name="ReadOnly">1</prop>
												<obj name="ChannelProp" class="ChannelProperty" version="1">
													<prop name="ChannelIdx">0</prop>
												</obj>
											</obj>
											<obj name="PropertyObject" class="GroupChannelTypeProp" version="4">
												<prop name="PropertyTypeName">Melt Geno Sample Type</prop>
												<prop name="Position">18</prop>
												<prop name="IsDefault">0</prop>
												<prop name="GroupSampleType">mstUnknown</prop>
												<obj name="ChannelProp" class="ChannelProperty" version="1">
													<prop name="ChannelIdx">0</prop>
												</obj>
											</obj>
											<obj name="PropertyObject" class="QuantSampleTypeProperty" version="4">
												<prop name="PropertyTypeName">Quantification Sample Type</prop>
												<prop name="Position">18</prop>
												<prop name="IsDefault">0</prop>
												<prop name="SampleType">qsUnknown</prop>
												<obj name="ChannelProp" class="ChannelProperty" version="1">
													<prop name="ChannelIdx">0</prop>
												</obj>
											</obj>
											<obj name="PropertyObject" class="ChannelGenotype" version="4">
												<prop name="PropertyTypeName">Scanning Genotype</prop>
												<prop name="Position">18</prop>
												<prop name="IsDefault">1</prop>
												<prop name="ReadOnly">1</prop>
												<obj name="ChannelProp" class="ChannelProperty" version="1">
													<prop name="ChannelIdx">0</prop>
												</obj>
											</obj>
											<obj name="PropertyObject" class="GroupChannelTypeProp" version="4">
												<prop name="PropertyTypeName">Scanning Sample Type</prop>
												<prop name="Position">18</prop>
												<prop name="IsDefault">0</prop>
												<prop name="GroupSampleType">mstUnknown</prop>
												<obj name="ChannelProp" class="ChannelProperty" version="1">
													<prop name="ChannelIdx">0</prop>
												</obj>
											</obj>
											<obj name="PropertyObject" class="TargetName" version="4">
												<prop name="PropertyTypeName">Target Name</prop>
												<prop name="Position">18</prop>
												<prop name="IsDefault">0</prop>
												<prop name="name">ACT</prop>
												<obj name="ChannelProp" class="ChannelProperty" version="1">
													<prop name="ChannelIdx">0</prop>
												</obj>
											</obj>
											<obj name="PropertyObject" class="RQTargetProperty" version="4">
												<prop name="PropertyTypeName">Target Type</prop>
												<prop name="Position">18</prop>
												<prop name="IsDefault">0</prop>
												<prop name="TargetType">dtReference</prop>
												<obj name="ChannelProp" class="ChannelProperty" version="1">
													<prop name="ChannelIdx">0</prop>
												</obj>
											</obj>
										</list>
									</obj>
								</list>
							</obj>
						</obj>
						<prop name="ChannelPropertyCount">1</prop>
						<prop name="ContainerPosition">18</prop>
						<prop name="HasSampleProperties">1</prop>
						<obj name="SampleProperties" class="PropertyList" version="1">
							<list name="emlist" count="14">
								<obj name="PropertyObject" class="SamplePrefColor" version="4">
									<prop name="PropertyTypeName">Color</prop>
									<prop name="Position">18</prop>
									<prop name="IsDefault">0</prop>
									<prop name="Color">$00000097</prop>
								</obj>
								<obj name="PropertyObject" class="DominantChannelProp" version="4">
									<prop name="PropertyTypeName">Dominant Channel</prop>
									<prop name="Position">18</prop>
									<prop name="IsDefault">0</prop>
									<prop name="DominantChannel">0</prop>
								</obj>
								<obj name="PropertyObject" class="Genotype" version="4">
									<prop name="PropertyTypeName">EndPt Genotype</prop>
									<prop name="Position">18</prop>
									<prop name="IsDefault">1</prop>
									<prop name="ReadOnly">1</prop>
								</obj>
								<obj name="PropertyObject" class="GroupingSample" version="4">
									<prop name="PropertyTypeName">EndPt Sample Type</prop>
									<prop name="Position">18</prop>
									<prop name="IsDefault">0</prop>
									<prop name="GroupSampleType">mstUnknown</prop>
								</obj>
								<obj name="PropertyObject" class="SamplePrefLineStyle" version="4">
									<prop name="PropertyTypeName">Line Style</prop>
									<prop name="Position">18</prop>
									<prop name="IsDefault">0</prop>
									<prop name="LineStyle">psSolid</prop>
								</obj>
								<obj name="PropertyObject" class="GenSampleEditNotes" version="4">
									<prop name="PropertyTypeName">Notes</prop>
									<prop name="Position">18</prop>
									<prop name="IsDefault">1</prop>
								</obj>
								<obj name="PropertyObject" class="SamplePrefPointStyle" version="4">
									<prop name="PropertyTypeName">Point Style</prop>
									<prop name="Position">18</prop>
									<prop name="IsDefault">0</prop>
									<prop name="PointStyle">psNothing</prop>
								</obj>
								<obj name="PropertyObject" class="GenSampleEditPosition" version="4">
									<prop name="PropertyTypeName">Position</prop>
									<prop name="Position">18</prop>
									<prop name="IsDefault">1</prop>
								</obj>
								<obj name="PropertyObject" class="GenSampleEditReplicate" version="4">
									<prop name="PropertyTypeName">Replicate of</prop>
									<prop name="Position">18</prop>
									<prop name="IsDefault">0</prop>
									<prop name="ReplicateOf">18</prop>
								</obj>
								<obj name="PropertyObject" class="HTCSampleID" version="4">
									<prop name="PropertyTypeName">Sample ID</prop>
									<prop name="Position">18</prop>
									<prop name="IsDefault">1</prop>
								</obj>
								<obj name="PropertyObject" class="GenSampleEditName" version="4">
									<prop name="PropertyTypeName">Sample Name</prop>
									<prop name="Position">18</prop>
									<prop name="IsDefault">0</prop>
									<prop name="name">6.1C</prop>
								</obj>
								<obj name="PropertyObject" class="HTCSamplePrepNotes" version="4">
									<prop name="PropertyTypeName">Sample Prep Notes</prop>
									<prop name="Position">18</prop>
									<prop name="IsDefault">1</prop>
								</obj>
								<obj name="PropertyObject" class="GenSampleEditSubset" version="4">
									<prop name="PropertyTypeName">Subsets</prop>
									<prop name="Position">18</prop>
									<prop name="IsDefault">1</prop>
								</obj>
								<obj name="PropertyObject" class="SamplePrefWidth" version="5">
									<prop name="PropertyTypeName">Width</prop>
									<prop name="Position">18</prop>
									<prop name="IsDefault">1</prop>
									<prop name="Width">1</prop>
								</obj>
							</list>
						</obj>
					</obj>
					<obj name="item" class="SamplePropInfo" version="1">
						<obj name="ChannelProperties" class="ChanPropList" version="2">
							<obj name="ChannelProperties" class="EMList" version="1">
								<list name="emlist" count="1">
									<obj name="item" class="PropertyList" version="1">
										<list name="emlist" count="12">
											<obj name="PropertyObject" class="RQSampleTargetProperty" version="4">
												<prop name="PropertyTypeName">Combined Sample and Target Type</prop>
												<prop name="Position">19</prop>
												<prop name="IsDefault">0</prop>
												<obj name="ChannelProp" class="ChannelProperty" version="1">
													<prop name="ChannelIdx">0</prop>
												</obj>
											</obj>
											<obj name="PropertyObject" class="QuantConcProperty" version="4">
												<prop name="PropertyTypeName">Concentration</prop>
												<prop name="Position">19</prop>
												<prop name="IsDefault">1</prop>
												<prop name="Concentration">0</prop>
												<obj name="ChannelProp" class="ChannelProperty" version="1">
													<prop name="ChannelIdx">0</prop>
												</obj>
												<prop name="ReadOnly">1</prop>
											</obj>
											<obj name="PropertyObject" class="QuantCpHighProp" version="4">
												<prop name="PropertyTypeName">Cp High</prop>
												<prop name="Position">19</prop>
												<prop name="IsDefault">1</prop>
												<prop name="CpRangeHigh">0</prop>
												<obj name="ChannelProp" class="ChannelProperty" version="1">
													<prop name="ChannelIdx">0</prop>
												</obj>
												<prop name="ReadOnly">1</prop>
											</obj>
											<obj name="PropertyObject" class="QuantCpLowProp" version="4">
												<prop name="PropertyTypeName">Cp Low</prop>
												<prop name="Position">19</prop>
												<prop name="IsDefault">1</prop>
												<prop name="CpRangeLow">0</prop>
												<obj name="ChannelProp" class="ChannelProperty" version="1">
													<prop name="ChannelIdx">0</prop>
												</obj>
												<prop name="ReadOnly">1</prop>
											</obj>
											<obj name="PropertyObject" class="RQEffProp" version="4">
												<prop name="PropertyTypeName">Efficiency</prop>
												<prop name="Position">19</prop>
												<prop name="IsDefault">1</prop>
												<prop name="Efficiency">2</prop>
												<obj name="ChannelProp" class="ChannelProperty" version="1">
													<prop name="ChannelIdx">0</prop>
												</obj>
											</obj>
											<obj name="PropertyObject" class="ChannelGenotype" version="4">
												<prop name="PropertyTypeName">Melt Geno Genotype</prop>
												<prop name="Position">19</prop>
												<prop name="IsDefault">1</prop>
												<prop name="ReadOnly">1</prop>
												<obj name="ChannelProp" class="ChannelProperty" version="1">
													<prop name="ChannelIdx">0</prop>
												</obj>
											</obj>
											<obj name="PropertyObject" class="GroupChannelTypeProp" version="4">
												<prop name="PropertyTypeName">Melt Geno Sample Type</prop>
												<prop name="Position">19</prop>
												<prop name="IsDefault">0</prop>
												<prop name="GroupSampleType">mstUnknown</prop>
												<obj name="ChannelProp" class="ChannelProperty" version="1">
													<prop name="ChannelIdx">0</prop>
												</obj>
											</obj>
											<obj name="PropertyObject" class="QuantSampleTypeProperty" version="4">
												<prop name="PropertyTypeName">Quantification Sample Type</prop>
												<prop name="Position">19</prop>
												<prop name="IsDefault">0</prop>
												<prop name="SampleType">qsUnknown</prop>
												<obj name="ChannelProp" class="ChannelProperty" version="1">
													<prop name="ChannelIdx">0</prop>
												</obj>
											</obj>
											<obj name="PropertyObject" class="ChannelGenotype" version="4">
												<prop name="PropertyTypeName">Scanning Genotype</prop>
												<prop name="Position">19</prop>
												<prop name="IsDefault">1</prop>
												<prop name="ReadOnly">1</prop>
												<obj name="ChannelProp" class="ChannelProperty" version="1">
													<prop name="ChannelIdx">0</prop>
												</obj>
											</obj>
											<obj name="PropertyObject" class="GroupChannelTypeProp" version="4">
												<prop name="PropertyTypeName">Scanning Sample Type</prop>
												<prop name="Position">19</prop>
												<prop name="IsDefault">0</prop>
												<prop name="GroupSampleType">mstUnknown</prop>
												<obj name="ChannelProp" class="ChannelProperty" version="1">
													<prop name="ChannelIdx">0</prop>
												</obj>
											</obj>
											<obj name="PropertyObject" class="TargetName" version="4">
												<prop name="PropertyTypeName">Target Name</prop>
												<prop name="Position">19</prop>
												<prop name="IsDefault">0</prop>
												<prop name="name">ACT</prop>
												<obj name="ChannelProp" class="ChannelProperty" version="1">
													<prop name="ChannelIdx">0</prop>
												</obj>
											</obj>
											<obj name="PropertyObject" class="RQTargetProperty" version="4">
												<prop name="PropertyTypeName">Target Type</prop>
												<prop name="Position">19</prop>
												<prop name="IsDefault">0</prop>
												<prop name="TargetType">dtReference</prop>
												<obj name="ChannelProp" class="ChannelProperty" version="1">
													<prop name="ChannelIdx">0</prop>
												</obj>
											</obj>
										</list>
									</obj>
								</list>
							</obj>
						</obj>
						<prop name="ChannelPropertyCount">1</prop>
						<prop name="ContainerPosition">19</prop>
						<prop name="HasSampleProperties">1</prop>
						<obj name="SampleProperties" class="PropertyList" version="1">
							<list name="emlist" count="14">
								<obj name="PropertyObject" class="SamplePrefColor" version="4">
									<prop name="PropertyTypeName">Color</prop>
									<prop name="Position">19</prop>
									<prop name="IsDefault">0</prop>
									<prop name="Color">$00FFFF0F</prop>
								</obj>
								<obj name="PropertyObject" class="DominantChannelProp" version="4">
									<prop name="PropertyTypeName">Dominant Channel</prop>
									<prop name="Position">19</prop>
									<prop name="IsDefault">0</prop>
									<prop name="DominantChannel">0</prop>
								</obj>
								<obj name="PropertyObject" class="Genotype" version="4">
									<prop name="PropertyTypeName">EndPt Genotype</prop>
									<prop name="Position">19</prop>
									<prop name="IsDefault">1</prop>
									<prop name="ReadOnly">1</prop>
								</obj>
								<obj name="PropertyObject" class="GroupingSample" version="4">
									<prop name="PropertyTypeName">EndPt Sample Type</prop>
									<prop name="Position">19</prop>
									<prop name="IsDefault">0</prop>
									<prop name="GroupSampleType">mstUnknown</prop>
								</obj>
								<obj name="PropertyObject" class="SamplePrefLineStyle" version="4">
									<prop name="PropertyTypeName">Line Style</prop>
									<prop name="Position">19</prop>
									<prop name="IsDefault">0</prop>
									<prop name="LineStyle">psSolid</prop>
								</obj>
								<obj name="PropertyObject" class="GenSampleEditNotes" version="4">
									<prop name="PropertyTypeName">Notes</prop>
									<prop name="Position">19</prop>
									<prop name="IsDefault">1</prop>
								</obj>
								<obj name="PropertyObject" class="SamplePrefPointStyle" version="4">
									<prop name="PropertyTypeName">Point Style</prop>
									<prop name="Position">19</prop>
									<prop name="IsDefault">0</prop>
									<prop name="PointStyle">psNothing</prop>
								</obj>
								<obj name="PropertyObject" class="GenSampleEditPosition" version="4">
									<prop name="PropertyTypeName">Position</prop>
									<prop name="Position">19</prop>
									<prop name="IsDefault">1</prop>
								</obj>
								<obj name="PropertyObject" class="GenSampleEditReplicate" version="4">
									<prop name="PropertyTypeName">Replicate of</prop>
									<prop name="Position">19</prop>
									<prop name="IsDefault">0</prop>
									<prop name="ReplicateOf">18</prop>
								</obj>
								<obj name="PropertyObject" class="HTCSampleID" version="4">
									<prop name="PropertyTypeName">Sample ID</prop>
									<prop name="Position">19</prop>
									<prop name="IsDefault">1</prop>
								</obj>
								<obj name="PropertyObject" class="GenSampleEditName" version="4">
									<prop name="PropertyTypeName">Sample Name</prop>
									<prop name="Position">19</prop>
									<prop name="IsDefault">0</prop>
									<prop name="name">6.1C</prop>
								</obj>
								<obj name="PropertyObject" class="HTCSamplePrepNotes" version="4">
									<prop name="PropertyTypeName">Sample Prep Notes</prop>
									<prop name="Position">19</prop>
									<prop name="IsDefault">1</prop>
								</obj>
								<obj name="PropertyObject" class="GenSampleEditSubset" version="4">
									<prop name="PropertyTypeName">Subsets</prop>
									<prop name="Position">19</prop>
									<prop name="IsDefault">1</prop>
								</obj>
								<obj name="PropertyObject" class="SamplePrefWidth" version="5">
									<prop name="PropertyTypeName">Width</prop>
									<prop name="Position">19</prop>
									<prop name="IsDefault">1</prop>
									<prop name="Width">1</prop>
								</obj>
							</list>
						</obj>
					</obj>
					<obj name="item" class="SamplePropInfo" version="1">
						<obj name="ChannelProperties" class="ChanPropList" version="2">
							<obj name="ChannelProperties" class="EMList" version="1">
								<list name="emlist" count="1">
									<obj name="item" class="PropertyList" version="1">
										<list name="emlist" count="12">
											<obj name="PropertyObject" class="RQSampleTargetProperty" version="4">
												<prop name="PropertyTypeName">Combined Sample and Target Type</prop>
												<prop name="Position">20</prop>
												<prop name="IsDefault">0</prop>
												<obj name="ChannelProp" class="ChannelProperty" version="1">
													<prop name="ChannelIdx">0</prop>
												</obj>
											</obj>
											<obj name="PropertyObject" class="QuantConcProperty" version="4">
												<prop name="PropertyTypeName">Concentration</prop>
												<prop name="Position">20</prop>
												<prop name="IsDefault">1</prop>
												<prop name="Concentration">0</prop>
												<obj name="ChannelProp" class="ChannelProperty" version="1">
													<prop name="ChannelIdx">0</prop>
												</obj>
												<prop name="ReadOnly">1</prop>
											</obj>
											<obj name="PropertyObject" class="QuantCpHighProp" version="4">
												<prop name="PropertyTypeName">Cp High</prop>
												<prop name="Position">20</prop>
												<prop name="IsDefault">1</prop>
												<prop name="CpRangeHigh">0</prop>
												<obj name="ChannelProp" class="ChannelProperty" version="1">
													<prop name="ChannelIdx">0</prop>
												</obj>
												<prop name="ReadOnly">1</prop>
											</obj>
											<obj name="PropertyObject" class="QuantCpLowProp" version="4">
												<prop name="PropertyTypeName">Cp Low</prop>
												<prop name="Position">20</prop>
												<prop name="IsDefault">1</prop>
												<prop name="CpRangeLow">0</prop>
												<obj name="ChannelProp" class="ChannelProperty" version="1">
													<prop name="ChannelIdx">0</prop>
												</obj>
												<prop name="ReadOnly">1</prop>
											</obj>
											<obj name="PropertyObject" class="RQEffProp" version="4">
												<prop name="PropertyTypeName">Efficiency</prop>
												<prop name="Position">20</prop>
												<prop name="IsDefault">1</prop>
												<prop name="Efficiency">2</prop>
												<obj name="ChannelProp" class="ChannelProperty" version="1">
													<prop name="ChannelIdx">0</prop>
												</obj>
											</obj>
											<obj name="PropertyObject" class="ChannelGenotype" version="4">
												<prop name="PropertyTypeName">Melt Geno Genotype</prop>
												<prop name="Position">20</prop>
												<prop name="IsDefault">1</prop>
												<prop name="ReadOnly">1</prop>
												<obj name="ChannelProp" class="ChannelProperty" version="1">
													<prop name="ChannelIdx">0</prop>
												</obj>
											</obj>
											<obj name="PropertyObject" class="GroupChannelTypeProp" version="4">
												<prop name="PropertyTypeName">Melt Geno Sample Type</prop>
												<prop name="Position">20</prop>
												<prop name="IsDefault">0</prop>
												<prop name="GroupSampleType">mstUnknown</prop>
												<obj name="ChannelProp" class="ChannelProperty" version="1">
													<prop name="ChannelIdx">0</prop>
												</obj>
											</obj>
											<obj name="PropertyObject" class="QuantSampleTypeProperty" version="4">
												<prop name="PropertyTypeName">Quantification Sample Type</prop>
												<prop name="Position">20</prop>
												<prop name="IsDefault">0</prop>
												<prop name="SampleType">qsUnknown</prop>
												<obj name="ChannelProp" class="ChannelProperty" version="1">
													<prop name="ChannelIdx">0</prop>
												</obj>
											</obj>
											<obj name="PropertyObject" class="ChannelGenotype" version="4">
												<prop name="PropertyTypeName">Scanning Genotype</prop>
												<prop name="Position">20</prop>
												<prop name="IsDefault">1</prop>
												<prop name="ReadOnly">1</prop>
												<obj name="ChannelProp" class="ChannelProperty" version="1">
													<prop name="ChannelIdx">0</prop>
												</obj>
											</obj>
											<obj name="PropertyObject" class="GroupChannelTypeProp" version="4">
												<prop name="PropertyTypeName">Scanning Sample Type</prop>
												<prop name="Position">20</prop>
												<prop name="IsDefault">0</prop>
												<prop name="GroupSampleType">mstUnknown</prop>
												<obj name="ChannelProp" class="ChannelProperty" version="1">
													<prop name="ChannelIdx">0</prop>
												</obj>
											</obj>
											<obj name="PropertyObject" class="TargetName" version="4">
												<prop name="PropertyTypeName">Target Name</prop>
												<prop name="Position">20</prop>
												<prop name="IsDefault">0</prop>
												<prop name="name">ACT</prop>
												<obj name="ChannelProp" class="ChannelProperty" version="1">
													<prop name="ChannelIdx">0</prop>
												</obj>
											</obj>
											<obj name="PropertyObject" class="RQTargetProperty" version="4">
												<prop name="PropertyTypeName">Target Type</prop>
												<prop name="Position">20</prop>
												<prop name="IsDefault">0</prop>
												<prop name="TargetType">dtReference</prop>
												<obj name="ChannelProp" class="ChannelProperty" version="1">
													<prop name="ChannelIdx">0</prop>
												</obj>
											</obj>
										</list>
									</obj>
								</list>
							</obj>
						</obj>
						<prop name="ChannelPropertyCount">1</prop>
						<prop name="ContainerPosition">20</prop>
						<prop name="HasSampleProperties">1</prop>
						<obj name="SampleProperties" class="PropertyList" version="1">
							<list name="emlist" count="14">
								<obj name="PropertyObject" class="SamplePrefColor" version="4">
									<prop name="PropertyTypeName">Color</prop>
									<prop name="Position">20</prop>
									<prop name="IsDefault">0</prop>
									<prop name="Color">$00404000</prop>
								</obj>
								<obj name="PropertyObject" class="DominantChannelProp" version="4">
									<prop name="PropertyTypeName">Dominant Channel</prop>
									<prop name="Position">20</prop>
									<prop name="IsDefault">0</prop>
									<prop name="DominantChannel">0</prop>
								</obj>
								<obj name="PropertyObject" class="Genotype" version="4">
									<prop name="PropertyTypeName">EndPt Genotype</prop>
									<prop name="Position">20</prop>
									<prop name="IsDefault">1</prop>
									<prop name="ReadOnly">1</prop>
								</obj>
								<obj name="PropertyObject" class="GroupingSample" version="4">
									<prop name="PropertyTypeName">EndPt Sample Type</prop>
									<prop name="Position">20</prop>
									<prop name="IsDefault">0</prop>
									<prop name="GroupSampleType">mstUnknown</prop>
								</obj>
								<obj name="PropertyObject" class="SamplePrefLineStyle" version="4">
									<prop name="PropertyTypeName">Line Style</prop>
									<prop name="Position">20</prop>
									<prop name="IsDefault">0</prop>
									<prop name="LineStyle">psSolid</prop>
								</obj>
								<obj name="PropertyObject" class="GenSampleEditNotes" version="4">
									<prop name="PropertyTypeName">Notes</prop>
									<prop name="Position">20</prop>
									<prop name="IsDefault">1</prop>
								</obj>
								<obj name="PropertyObject" class="SamplePrefPointStyle" version="4">
									<prop name="PropertyTypeName">Point Style</prop>
									<prop name="Position">20</prop>
									<prop name="IsDefault">0</prop>
									<prop name="PointStyle">psNothing</prop>
								</obj>
								<obj name="PropertyObject" class="GenSampleEditPosition" version="4">
									<prop name="PropertyTypeName">Position</prop>
									<prop name="Position">20</prop>
									<prop name="IsDefault">1</prop>
								</obj>
								<obj name="PropertyObject" class="GenSampleEditReplicate" version="4">
									<prop name="PropertyTypeName">Replicate of</prop>
									<prop name="Position">20</prop>
									<prop name="IsDefault">0</prop>
									<prop name="ReplicateOf">18</prop>
								</obj>
								<obj name="PropertyObject" class="HTCSampleID" version="4">
									<prop name="PropertyTypeName">Sample ID</prop>
									<prop name="Position">20</prop>
									<prop name="IsDefault">1</prop>
								</obj>
								<obj name="PropertyObject" class="GenSampleEditName" version="4">
									<prop name="PropertyTypeName">Sample Name</prop>
									<prop name="Position">20</prop>
									<prop name="IsDefault">0</prop>
									<prop name="name">6.1C</prop>
								</obj>
								<obj name="PropertyObject" class="HTCSamplePrepNotes" version="4">
									<prop name="PropertyTypeName">Sample Prep Notes</prop>
									<prop name="Position">20</prop>
									<prop name="IsDefault">1</prop>
								</obj>
								<obj name="PropertyObject" class="GenSampleEditSubset" version="4">
									<prop name="PropertyTypeName">Subsets</prop>
									<prop name="Position">20</prop>
									<prop name="IsDefault">1</prop>
								</obj>
								<obj name="PropertyObject" class="SamplePrefWidth" version="5">
									<prop name="PropertyTypeName">Width</prop>
									<prop name="Position">20</prop>
									<prop name="IsDefault">1</prop>
									<prop name="Width">1</prop>
								</obj>
							</list>
						</obj>
					</obj>
					<obj name="item" class="SamplePropInfo" version="1">
						<obj name="ChannelProperties" class="ChanPropList" version="2">
							<obj name="ChannelProperties" class="EMList" version="1">
								<list name="emlist" count="1">
[truncated: 1,307,686 more chars]
