# Supplementary material for: High C1QTNF1 expression mediated by potential ncRNAs is associated with poor prognosis and tumor immunity in kidney renal clear cell carcinoma
Source: Front Mol Biosci. 2023 Jul 17;10:1201155. doi: 10.3389/fmolb.2023.1201155 (PMC10387556; doi:10.3389/fmolb.2023.1201155)
Supplement: Supplementary file 3 [file DataSheet3.ZIP › C1QTNF1 original data 3/Tissue PCR Validation/PCR chongfu/C1Q-8DUI-CHONGFU-3.2-4.14.ixo]

<objectstream signature="IXOS" version="1">
	<obj name="root" class="HTCExperiment" version="5">
		<prop name="name">C1Q-8DUI-CHONGFU-3.2-4.14</prop>
		<prop name="UID">4DC5108C29924B078DD52D37515EE751</prop>
		<prop name="OwnerUID">12D246C796534CD18A312176D2D78F68</prop>
		<prop name="Created">2023-04-14T19:45:37.635</prop>
		<prop name="CreatedBy">12D246C796534CD18A312176D2D78F68</prop>
		<prop name="CreatedByName">QiuJiechuan</prop>
		<prop name="LastModified">2023-04-14T21:08:29.267</prop>
		<prop name="LastModifiedBy">12D246C796534CD18A312176D2D78F68</prop>
		<prop name="LastModifiedByName">QiuJiechuan</prop>
		<list name="AppliedTemplates" count="1">
			<item>SYBR Green I 96-II</item>
		</list>
		<list name="TemplateOwners" count="1">
			<item>Roche</item>
		</list>
		<prop name="SWVersion">LCS480 1.5.1.62</prop>
		<obj name="AppProperty" class="TAppProperty" version="2">
			<prop name="Created">2023-04-14T19:45:37.635</prop>
			<prop name="LastModified">1899-12-30T00:00:00.000</prop>
		</obj>
		<obj name="ConProperty" class="TAppProperty" version="2">
			<prop name="Created">2023-04-14T19:45:37.635</prop>
			<prop name="LastModified">1899-12-30T00:00:00.000</prop>
		</obj>
		<obj name="run" class="HTCRun" version="7">
			<prop name="name">Run</prop>
			<prop name="Created">2023-04-14T19:45:37.634</prop>
			<prop name="LastModified">2023-04-14T20:46:09.092</prop>
			<obj name="AppProperty" class="TAppProperty" version="2">
				<prop name="Created">2023-04-14T19:45:37.634</prop>
				<prop name="LastModified">1899-12-30T00:00:00.000</prop>
			</obj>
			<obj name="ConProperty" class="TAppProperty" version="2">
				<prop name="Created">2023-04-14T19:45:37.634</prop>
				<prop name="LastModified">2023-04-14T19:46:07.031</prop>
				<prop name="HasProperties">1</prop>
				<obj name="_Properties" class="TAppProperties" version="1">
					<prop name="Created">2023-04-14T19:45:37.634</prop>
					<prop name="LastModified">2023-04-14T19:46:07.031</prop>
					<list name="emlist" count="4">
						<obj name="item" class="TAppProperty" version="2">
							<prop name="name">TopChart</prop>
							<prop name="Created">2023-04-14T19:45:38.009</prop>
							<prop name="LastModified">2023-04-14T19:46:07.071</prop>
							<prop name="HasProperties">1</prop>
							<obj name="TopChart_Properties" class="TAppProperties" version="1">
								<prop name="Created">2023-04-14T19:45:38.009</prop>
								<prop name="LastModified">2023-04-14T19:46:07.071</prop>
								<list name="emlist" count="1">
									<obj name="item" class="TChartFluorHxProperty" version="2">
										<prop name="Created">2023-04-14T19:46:04.640</prop>
										<prop name="LastModified">2023-04-14T19:46:06.235</prop>
										<prop name="Xaxis">fhxCycles</prop>
									</obj>
								</list>
							</obj>
						</obj>
						<obj name="item" class="TAppProperty" version="2">
							<prop name="name">LeftChart</prop>
							<prop name="Created">2023-04-14T19:45:38.010</prop>
							<prop name="LastModified">2023-04-14T19:45:38.010</prop>
						</obj>
						<obj name="item" class="TAppProperty" version="2">
							<prop name="name">RightChart</prop>
							<prop name="Created">2023-04-14T19:45:38.024</prop>
							<prop name="LastModified">2023-04-14T19:45:38.024</prop>
						</obj>
						<obj name="item" class="TAppProperty" version="2">
							<prop name="name">RunOverviewChart</prop>
							<prop name="Created">2023-04-14T19:45:38.037</prop>
							<prop name="LastModified">2023-04-14T19:45:38.037</prop>
						</obj>
					</list>
				</obj>
			</obj>
			<prop name="State">3</prop>
			<prop name="StartTime">2023-04-14T19:46:44.960</prop>
			<prop name="EndTime">2023-04-14T20:46:09.066</prop>
			<prop name="InstrumentID">6108</prop>
			<prop name="InstrumentVersion">HTC_VER_10</prop>
			<prop name="InstrumentName">L480</prop>
			<prop name="InstrCalibrationDate">1899.12.30 00:00:00:00</prop>
			<prop name="Technician">QiuJiechuan</prop>
			<prop name="AcqStoreClass">HTCAcquisitionStore</prop>
			<prop name="AcquisitionStore">eJzkvVvTotqWrvtXVszYd14IKioRVRUB0jpylgad052CCnZUPKO/fjVHzlE1K2LWnje5V+bYa1zkSPPj0EXa054XO3z/dt4c/tdpfdz++9+u5/P9b/+rbNe327//bRkvtPLyaG7NvTmfovv5uv3b/3purzd69e9/k//2H//WXc/d39dc1OvTadsuzo/T/W//If/b8Puz/7ZEtD527fbvC6jTP5dom9v9z228y3Z7o/1/l/n3v02mtIv/Gpt13x7/c2zxH8v+z8NZXc/76/r4P4xkuz9u/6dh/tjwf0j/ZHz/cDT+a5Ty/8sg6Qiy9vwPq/3DgMf/fcBxc6S9yvJoNpX+yaji7bH723/8PxNpYrCZpI2NH3/8s/H/+CD+4R38ww+t031//bGrqfzPFkjWbVP98wOD2x399LH9Yxj6TJtL//nfPzvGJW3ptGfrks6bv/3H6H9YjA7P6tyc7re//cfi4X0QUHKk2DIMHXjoawiP+UqEpWhbWKj3BdpS4vL4do4UWFz8I3qD10HEh7nVgr5rF6iXSw7Ra2qoYF7QQm0zzkQ0V0c+iFM5R++8dCDOeSODaTIbF3GfSNHrld9hamopLo8nEOHjovVwOM1zdD9jE8LF7V3ALS2vqI0yh0fjuOnBfdkesvGGxheNEgQrDbfo3WSA8IF1AqPdJMHVWHJ4uDJRhmNejtFlHa1/XukqnLubhE7oxjxOOn6HTps80G+VpYSDU9+DcQ8vCPsRishomhq8d35A7/o0OCrTsALsrDWCO7Ak/MwNHzx9LqPvag69ZpEMw+j8xuDixFLMI6OA5WROy99bG6Isxw6KQHqjVrQBhNbckOF5eFXo8pklwsk5KmAhnT/I5hNbhHipGcwXs0koPXNNRNtGS0A6aGtkl7XJI9f+3MFXJyp6XPVEFL5o/fMpl9BOYQWhcmpUODqiQNtihhSOX00B5bF84aqPfSm290eEP8+OIVUT/fmtuz9f/CoIyL8GAvORPPtrQEA15j8XAvvmJqNVKy6EAYttWFu1TkWthRB9WHuHvaoYuAi3rhRNpguVINCdqMzHBykKl1TEJdxNZJ+Ii3iykWx4jyoHbabkEI2GZgHt7qyiUblUhJf2rYBk3l1c6noq8DCzerCnZYZWfmMQJ9O9DOMZQYAFE5PHu/m7grlDEFj5BUHKlggiAfc99I+7lYSBJRfAnPMOze0UOIpGLwBP8xRhLDsElRFBwH3tFTSymyOF3e6tw/2tjdA58Fjg6w4yoPp6/YBALI0JAliH179DwF00LfA1QcB0XoaI2WVfw6jOS3QCjYo6vccIYjsZo9MYLsQspaLjx9sb7bVLUFwu4hrycL5BUI42x2ne3+Gw0j5ojk8BxFv1oMDTy7c/IBBZ3aKCo0UQ0AcKQWBw6W1wDoYSvvVCk7AwtArap0dQUbemiGcz4w75Nh+gq1k+xHYT1TB/0ufpvqyViNZngvrAuRE0PAsgmvVRBWUw6dFtNrT/y8dMfkcIjH4JBEaKrPxVIKD9ZBMYZN4I9Y/m8rAbGTao0C1woRkhj+Mlk2HU2AytRngQ16XB4L2zz+jP1gcp/Jwnd5j7/hKXtyyBuCmFD5tp56KTDHIpqp6jGtrha4BOFDgCpWWsg7tkHi6nTiqFGZsoUGwl6vz3F+M4d0MVXhKs0QLFlCLVX7Qwne5vPyAQ3hkV2XpS+2Qi15A64SapfkBgeVRBxAnVCnVejaBylKkze0dUoM/3U3SrO72/q9bYYDbhGHWxoSLFIVfg1VJRaKpqAWZngsZb5TdcfggC8fJN5nF55y0u3r0hxc+Z1sKmu1XolUtbRPE+LiC9EmSWztLlWB7fKgwurw96tsdFNG0IAoo2L5HpJ1vEWYcEmTGX0dEfgYjVx0eFwrb2qJ+BoHKfLmrIbhKZymJqS3i56j5oG3cafqKNDuHos6/A++xLtIuDKYWef5Bhv34NMZgEPscwjlp4LKURmrK9ErFrxQxeprTBZeQBj40PHU9z571xmR0CHjI5LX5HCIx/CQTGI0n9i8QBVf3JELjM+AhdZeEKNI4fH/aabKC5YwSBZikrPyDgnI8eD9XbgZHUFh3aQS0gOq4nPXh2bREkigQi8y4QLo7iI1trBcTl3qSTbjMZouuHVJTh96QcPamTB/Iqo3hwJAgo6Zx0NegZD/nspQKzvro9U0zxAwLrSNzRvm/IVP6AQAP34O8QeHpyDfpQ26MxGwB1vnddwTSeZ2QKsguRY0ZUOjcxw9Xx4Yrwun/b0AU5de53xSEc77kKqwB6XO6HFo/iguJC0OZ39NwRSvEqIvNgQXlES3lTTspdcof+qO0weAS2FDbvQwWvlVAImr4rxeclHZ9BSkVsKj6XwmV0aMHuNIKAf7alaNb1MmjP8wj9WA6kOH4J/QcEXHdpQ9hd3i20JcULzZjR9ncbgsDIWM1D6VTpHBHCFqQlxQdfPi8BvVWswHlpU3y75L7AUl50YN+sMdqZT6ZUdWR21pL2b2EAAtvDu4P18CXR8o9AChUlrX9HCEx+DQRUafxXgYDyk+NAuXlRZtZMV8JkSXrrTVQDl4YVkk5PWgWMS22i/+k8HhXzD4OFq14wkEBwHF/PPdwi3UHHrBIeXgYiobSs+hhoi0KE6/DYgTnXNfQgoiKWFTKJQ9wFSDWWUWYdnxWwN1Cg3klMhKLUqSjKLwTO0yVE6yqiDL04P9AclrT+aERx5OTJBIFLH4p4H8gtHDdejXqyYIDbj15DEdL2jPHI5dH2SBAYgaA48nxRnLnhwoeHeVPQZUeKL8M4YbB5l6TfK/1PCEwwf6B2GkcQxw1BgAflCRf5h0xDvhIE4sAi8+gjB9A8fGpIV/Mp6nZAx2+Y0fE5PyYUVOZ+AniPDh2871qFetg5EB7XZCZtdhujcZ+sIDq/OYMHchp/7XzjwrXpfkDAWs5p+Ztbk18Zm0E4aba6wFuidZBqtP9F8ljyaK4dyJwMim+ruvSlyGbRHaaSN0F2DUP4AQHT9Sq0eQhSeCLZAKbBCJcPaQW4XKft7wgB5ZdAYDKV5H8JAQ3kyeyPP/RfCYHxT4aA9aRMyxybikTPDwkoqAMalh1K8dtqVZgFBAFDe3oSYnWgzK/pV1x0S8GjRZLLUF98Bz2jScQPCERDFqBtQUH6Xpt3OO3tBXpDTkV8KGj9aayucPXIMx55/VkF283X6GgjRp3SQwa68DYYGASBcOc3d5hcCAL6bku6rR0POvQ+W6G3l2h8kydBwBmXDfoXgkBINdn+gMDyOHLJJNKI/YDA8vbyqKjqyIf1Q1JwdTn9Nwg4ysIS8cgmaJhJSfs7jyMeH5pGgUNQntF6EAQi39vL0DlljeYgdzh2idFCc/NmqEUrVwrdyceG2KQi/gMC0bIhCCxk2KK/IQhEi0uvAtc0BbVaXfH4xCUfjELU6IJvix8QoEofITCVtj/eEARy/UUQrXe6FF3ksAMvD3do9p+liL1I0kHe9H+HQHxo33f4nMMJujKSKQX2wYfJMtyiuybcRFe26EHMQ4p/qrLiWJdp9ztC4J99e/H/PQSUkfqXuSbwsyFQ59T87DSgZh0pRgJl5QO6WyeUQt0+6nAxu+XfIdAGdFItvOKKVnQRPGxHExlOQeeiH7SJFPIhL0A6UJGaD1ZIeMO0/wGB5fz77YJ8ofVnez9E+1xmAjddrkL+fG1wNVFMiDdeT5CYhyXq3mxJRXAnCJxGt+cPCERi/I0TjNaHWKHxhcg6mGW3AwZvxnh8/vQdTP4wCRh7PJ6OIhs2t/OAiqKnOPNsogTCZjJF8/ngEnpJYoM9uH0wQGZJcWi/GbjK/ommNo5E/IwofjzWZYfWQQIpGleaArOjaNBwKkfEysnowCrFHF2L0/6wM3xQHwSBpRFQD783hzvcbNihfbnS8rsZQUYu+RSNG6wkghTFp3s3bxCuaItoO6f3W3XeGBfO0BFYuH0BUybpBIlmwVGkYQ+dOBOEYLyUwjlQaU+FvqDjsycTSE9U5Gm+V9DX4lBgNqXxXIyczGGX0/GJRmQ2xes8wRUatP/FY3T/HSEw+zUQUNWx8heBwOgnQyCafK+el0i6f+8+Bcj3guFK8RAiuxtRpm5kC5fex4ewesY+ZfL2hmwbCeqcy1wBfOqU8d9dClETSi3MPlSk+nu5BhzWIxnOeWIgPNeuiPF6QJjPqxB9ccik6HEodCoiyqx/QAAPlW7DgXPKvK8Zdbp51fQwWr9euBB7MpX7iTqtxmpEYzikgCwtWjKFktLuamAxETtcv8PjRiaxGI+p8xfHxgfpdh7icvL2RPhcNAV8dtoUXf6kIv2MmA3jKem7XhIEwveUzOHU71/o5ONIigcRmYd13BP0uMx4aPh7FYLF64CMCxfi0drooX6dVbS36Z8QiHak2yszoHg0jT49QEuZn3UEgXDuLWxY85LMQdghxOVSSmDx9ghiAbclNCsq4mvHJwiB5kjhdK4XYLXzBbKbWAjUzZcMiZg0uOq+FzK9VNjglLKBLD4GEJY5aYdi3QgyQfInBAL3vMfgsGYC0zGZTWGT7LmmG0KU7gnSvyEE5r8EAtOpKk/+KhD4yRcGr3s6aaw6opN4uT5UcO0rE4GvkMfJOmUwvCgWmu7bk8J+HyP0L+WO7lIWInztKdPfYubjSlxT/gMCww2GaDJrzeOu/0JgX8APCESjMqakzJOQMneTiXAl2X+HgIEDkzq3jz6MzwQBTZkTBIr7m076t9TTP9dU1JZFEFrW9wiN0QI5FhL7OwS8lc1EtOJ1D1lOJmEeyQTCw4gg4M/vGrrKFwKv5l3A7mTNCDJSwqMiYz6kB5DR3Tg2RMmlseGeiB7dmiAQLpqPDpv1/oY68YLjSn2pgM1coFW0FG8K9yDDjN9UtE4Z7U+zCXJ/QADKFcWjPyBw76wa7dHNkSK5JAik59sc/dwPeVheRAH3NKS19hnFhayi97vy8wk6K4JA/LySCTxVgoDGjwsJq2yvgNnDAVe6bvH4NuY2MGgN1JxrwHE0oU5/gMkMg5ggEO4vtGVvJdWotTsyrfUkUil+5FNkRRjy2BGp8jtCQP0lEJiN58q/NIHf5JrAz4bAS6XO6N0zT8S1G9fA9PsSvWOIPDpfUxseH91Gr5r4VNTaJ4Fa1u8IzUZIeFEIAplRBahP36mIXBQd1CsqcuNqr3mkRqYC9q1j6O12FDc0lUyj2ysRdd5rDnGY2Awsj4revWumiBZV7YN7yytcuv8JAd5M3qgNDx6gOFOc8AqZIHBmKKLEbGUoz7yleOHTSX6AXob3PqzQIxMQuE+bBIbzOxWRKZPJvA/vGhYGn1OmHxMEpl2CPyBgea7Nf5jAHxAIpHEMobP4MDge9wS9aESddEKpAfjHaikuHV2IzFssA8X2ARpVRXGpcihORe736vyIIBDV0UcGM/EaZOqdls9LgtI+n6hojNNQRKe5qOC+EAKdaeFAGAfUqUuVzMz0dYLMHyYw2GpkUvFpQWZgaSqMVTIHo1paIiKIIKxaBmi7t4BHzwvFlz8gwG4FAqJDn5cD2gG9rjY5Vkqsw6S6zXBx23yvqWRj/XeEwH+VyP9RCsyl+fgvowI/OQ/ICic/Veksjudzo4azLy9R12Oqsj8oMJslDrX6mS9itaezSlfxjlZcCSn0NpYK832ByMxpBriLoQdxotceumva3iJVwbkpSzTCA7XiR2iQKnA1Ip9+5zzCUcEg1/It2o5OFGi2OjXRstyi8VGXEm63CwUO5vyD7k541OrsQwKbyOfUum0aX5MxCrm325F8d2VC5LS1AiPOtwjJhMw8PpL/T7SeUZWPfBFJ0ruDxzWfo72eU5X6ioxwyMoRUcy3OT6vCx8y/fymPPSlQPomCsjH/YPUZ8yk+LQlCoyuXov++U755u0bCtxrPkRtsvch7i5EudOKKABNmEjRtCEKjO9UtQvvSSrkzN+kOrJG1JBKqtL5gNegj4kqznjn8Cgcft+vLKYY4MLlUe9hDd6AzN+KzgaE2YTyyFnJBS5eriXhbUaS1eiqiWwuBVJou1TlvNJm6JzyUIr0q/F3CiyeB1KthRPb4CeTOeWN7e9MgV8zZ3A+m8v/t14VOBWvOTrfi37h2T90wGXVQjvjKHA+T32wPncP2Wzh01kl4gr0+/2BxlG0ED3mOQlyb8doCSOT4psQJKybilL7wltLYRAvdbh1iYve++ZTr/rEPaRJEuMqknOO9YNc4AxU9eZ18ScFQNrv0JxQ6o3GA6qKfqZJqO3OnhRZl0MB1YiiAG0RpXjbtQq0+9cJKUJTr7uxnoR3kv9JgWpEFEjmFGi8bhqIcGJSr11/9ioGhpoIrJ2EAgp5NboisAVu3AihZUQBw5vEPNxGHxvUgCigFxMTQnzqNtjL/Ph3CnjBR4Xb2tfRfbc+p95NLnWceRNcrogC4TImSixlyudORBSIT36UgJtUGr2mMUblk45itiKXgfXBofHtqJcHVNz0M8Pl8bwkCuwbi1zK7wyOSd7rQPG+xaUX2hB6JSQgbYnafquteFRWNN6x71HgYCXycD2jAMa1kFzpdTSl0Lp+iHJRPkCLjhkP7+XS/i0p8GsmDaqTmfovXeB3SQQ/mQJbcz/AYHumDtsO4zuMG2aj/05RCoG6JGxPqo9a4gcCmxP1crzoT1xmR6KA5lOsP0VKjnqwLr6xnWL2e9zFCLNgA2F9ODEITT/CYKgGUrw7S9/Y3XH04jG5gLFTbDhJrx0uq+USQiUgvb6XRAHf+V77Og8oxgYfb4weXH0K45sPVcU64eioUQTxZcoUSBHOaCE3RayNdBV2Wr5DS6MEE82PTQWVykLU40XIo6HyQfgcbgN0x3oiYXJnBQRCm1Dn/V6gv27eCZTt7YPm7kuBy4KqZvUWL3Qmk69R08BA3YgTLmYjV4qOodDhapCR600fAEYD4/6DAqsoTL/vnyiwr6kKnfV3qsIjiCp4VTVRIBbEsr7nHVw/ElGsu1ICYEjbGrbSHL0UiBqVV7ewOIYm+s3VEDEW5CKhf2tR31JXx7nPC0hF7X6psyJKIvX+Zx+qPyiAzoaoaXp5i5p8WUJ0LemT0ZvbkFj3RBFO1d+UAr9m1qAsybPZ+C8iAz/7e0J+QA11+U3N/qrHCoi1b+PCLyLA0E+p2Sh6RMqarSA2S0MG/WE/0dftliMlTR3elbLHQMw3PHYe7A650XO0g9WG/8DAaHbfol6WhJWbRLKQqzJHzR3mIjpi5//AgD03lxRvHz1FjlDs0SgHFo948J1rHOdThOErgBgfhx5OozrBxZRHEBqbRIXpPTyjb6Wm9AMDy3lJ1UoYEHF7bGro9GKLQerHPHaHkg5ePB/isrZTHp7VtoDLrVTQM1OHwrdH2JjcCQP2exKLcPQmDGzfokfIFJOH2Y7+thq/zj8wgCUJPZyFbKMeGSuOcc0JCXGooD7EFPARGyooPmHArHsPwtOWtr9U7joa0zNFGmzEHa5764xAkYGaPVIz/wMDi4y5IjyXfQvpmjAA7s0Q6K9JRkwmHdG9JRRhvEoqQDu2K/QvJ4oAj1HcQqGWKq5Oeyrz2DPo/VjlEXXptuQY+ISJ61vV0Fy+Sfb4cOn/lhj4NfMGZWk+U/4qVwYmP/n6YAe1QTagkzM/5e9pvEicHxiIs/sxgf6IOZrsQ6fZJhLUg9bVC83Ns+Vh8+h08E/JC5f3wY7jTDG7HxjQjJCwMDJONiwetYQLJUxFeC3ohF47LCHzNwuI00IhR621PcLU+m8Y0GLKwz8wIA2pey1Hs5UUFm+yidugS6h75hEPT95IB7PPO1wYhSlFMGp0SMKS1v8ovgiN9N3C/qhTUs9ELuFhwyp4vJhGP/dSjvIwqSBRKEl72drhoVAJGya+JOqmk1j6gYFL8CcGom5V4w8bYPOxB7GtSwx6946okWNL0fooOgiHXMFVjqmIlgfCAPHyiMGp/07HCN41jPA7MXPZEQb6WOpB07ULwmJGtrD9kK1c9DllloS5Uuj4evfDBizzblDmuhAGxjg/odZnNtnOCio4LesCnSKNpJA83/8HDMTVnDJcaJ1PuJzelzx6b40CdNfW0F5OUMIzjfq3xMCvmTkoy8r0X4eC/59iIFp+7/G970OIlSudVuqlcKh7fm1gF1CxUqtrcWHtYxHJmiT/wIDHolbEsFIYeGK6RENUBxGdKFpAM1MTNO68hLiSMh/KeLRC0KSdhM7qXMDb7DIMZlFB0VXtEJZVuEc/cZY87odYwMD7YkAbWgJZcGBgnmsP2WcVSZi7oILkyCk6u03EMQtGDK6V+DsG4pHZMHD3+xoNVHwpDI6EgdXmSIFfW9ZSvFyeCStWoaO+SFIpVN9tC9VWG6A9PrkUrXeLHgb6S8bAIQyg+aayVALxxmUype1He52wuJPIBmDu8agxCIsbtW3Q7E7U/VNsZQivZC/LXUTYW3442VLHTxh83h6P1eHi7xjQHnfChpkIGbhT3tHPne/XDKdPC/5RUwmWJmFhOCcbEFO+pOP9AApJl96H89YiDFgbCjHeTlSAH/mCLnvT/iZyS4C1zwNk94bKHG6EgZFHGPAnj6WI4kdcwH6c0PufTKPvVI/lb3k7ofxr5g7Ko9H0LxMKJj/72sCQJN2cZ5EUvXKGf8fAtKQyewajCuatOsfVekDd+1ylXxtQetQfI8LA4EwYkG+LGs3gduGxpnQyHLmeYiAnJY+hpdNsd0w/uMDwJMXDs1NDHbdr1Lp2TZip7eIfMIDd808MeDMKBWExOOhQtXKD3vOT82h6MRNQFmqGTrKNxA8MrBTpgk67/trEeMHgOCEM2I0SQNiY7w6mg4bKMrxevrcROD5YTAd0DvuMx/mIQoy/UwCXytyH8PI2bDipkox6pXBaavFJwArOHzTU2RLi2asuwJhrHVrBwOPhShAGhi9TR+9UVhKu5LH6AwOeHKUS8gPZ1R8YWLw+nsDzs2nhPNINyvo92dZrxAmrxAI0wj6QQn9Ly4/fMMDFzqIQMfLxDt4it9DePAGio6sjbFMKQavd1hZ4W/AWgnbA0L/uKhEmlwxhV33v3ZodKIQNVKMGSZM6DIavJYWcHYUEeVjReN0BYWDe/KYY+DWzB+WROlX+KhhQfrINCI11qK8GmYg2A7OFS/S95ORRmcXjp0ndpjjGuFy/ah6tSCUB3YS6Iy9aKV4pHaOOs/TRPx1lKT5pN8qmr6LAxWFdSqizcQUDtrlhsC8kQb5RKXCxkx0u7eWGo6LbHSx9UVN3XNFpGmp6DcH8VqMnhpaE7y3ZQCY5DE11U/MQZnkFzrPKqRsfCFv7fmSDlGpXtBZbkt7qFFEI0USDzueLgVtKGEjOSwW14DAR4ZHfO7jIsoV+Nc5FvPcpVATXKkTzVK1EfDjFhIRuMkJzoHCOUUMYaNZnKtP3nDBl1XoFrYALMlul7s4kCim4GVTobaZHwLFQFFjtxJwwFmcQ8w+3wWX5GZe6RN3eey06aB06hktbjnh0NCUF6ne/QHf6iiAsnUSHZusN0Cot2v5VpVBgDkoLweiBR8aMQgl/0Pbse21LUdlLNcz3xwO6GmshrEeE1enb1nElukhEO/XQwtGbk3Op76UUTXffS6wr2t+KIoogYVn+lvcVy79m/qA8nirqv8TAb/JNwfQnY2C7Ny002/1eROub1YLR9B4uXzWVWRCmLXT1USFp3V8Afe5Qdl8pHzTz5gjRTbJtiIuziTvFNwRncYhsFCoVLuvDlofNeHwHNypLjDx7IXHnU9vskCOVhetUInJXax3G9qvBwP1i4KXV7Q8M2JtvKFg9PjasgpS6n/PppGh2nfZQusoa7cM9hpgdUh+8h3dFTeyXAofLxgdq0WQPmhJw3B3fd3jutBbDzGQ8mRx6nU0PVPaWcVpLeCOnAb5Ays7bJoHogAn+wIBlfDHQNJ8C5sfzGI2TSlKt1t9LdmeLsnxmeCLujuDD/TD2EEzvDfHEqRgE8WuIzjbJpPhxEAlIRd6hG3znLj1fzZ22V1D3PozJtjYZV8DgZEcOe+SETd3s4RXwIfV826P9+3UPD7O0Mbi+QcTDOYUS57jv0NZaB37YgLKKCVDu9gmo8XkBitkZaHnPGLAZfO4w8AlbPhtbPK4x7kDOvs+M8Vz6fMejU/VbYuDXzCCUJ2Nl9lf5wvBn24A9X1C2rp2zhKdwTVK//d5IULdUZmtt1IExySjVn/Qxj/1Z1YH26ke4LLwjJ6lVfHiuyyuW+2MASXZ8d0x0PXWnQ76H2LnnDHIKFrjuNq6UFotPzdSinmDgUd+P1uHl/gMDNkPqVpOQMHDQbs0PG4j59uPDTn7uMZCutH9j/SjgHPol2qtPzEPf/F7CdPLb94EHhJHjOcIfGPCRMBBZx3cPgcFC5NdZINJBcUBWDPodOrvJVsKgy6ibYmoh06st2YyUyXDHyRhtS+ECj2/CwOR4m+Gq/2JpGOs9LEvvgsscPCl8J5IP16FkYZKddJFtLy+ZeXtmoPPKKURxDtT9azo+y2rsi5BhJMOTWIHaS4kIewWoUGSpgUZlNjyKfEuF9aXSUNs7nggztf5+gStcXE0kRhI/7wvQHucOjZmwpdA7EAZW/jnAVLUGhGmFMOzG9RLt/ZRCTdgbKrxswqTNpjT+NorvkAAZjPEOfmMMjH7RUwcVSZH/Kjbwsx8xILvjLfr9ZgSh2Q0SuGV+8AMD2DfmHXBwrnGndiAliUPdPKzUCbJ6e5RClIrkxz1F1SzNpOw2AZmpcfFCbWw2EM7Ccwt2mhywfHUx8FMiI/NObxd1K24BT4Wng/n43lOjcgviDEmCx0AYWIy1PzFwCYBjjDvgWbXEjoU67tFyLM6jnXesob7c7rjyjxZgOXkncLkRBnRtGogfGDiv5CdWbJSIdL0VCrPLYorO7HSAuHlYX+mOqEzX1Zlg1VxsKBtNIQ9RuBQtGpLoqpFJoheGLeGLNTY4t/yKxt6m7u5l4vvsL+uN8WrvSlnkxS2zJncHA7b9fmHafu9Z6vY0vjGFlOj1vUfJTDsTl86MpHyjSCpcrXdHIWFx4yGzNh08o25B2PUoRLwGOmFpffOQtspE/BoQJkej2wUD++hAXH4E2UxynuGmXi+l7Ht3MTvX/gqNwk1EqAmykZsuHqh/n5CGvojlHxggMhLmITv9ls8ZGf2i5w6SC6ijv8q1gZ+MgWw+jzG9XgGSJNNrlrh3ysr+I5bCHEwFSptCQq5Sd+U7bnRsd6sG6M+HJwnHUlHDTC4aDKHdSomlHhN2+zjUDU/DVsLrg7Lq1W1lrMZmRifg1kxYsH0fSb3XNwgX4yCB45H67iItSFpPPXawu33twP4+2I/tDITuWs4wKXMfkmgofBbv9CMGySWRom48kmFjlC/0R3dLxFbxroFJ5wMazRcDp/Qtwy696Lhr0kJklwejbv1ME1xUEYUc47ZGmHY7gXrpyFLoCpUkOoApuv00oZC0+HTgD3UfndLxvt2WQsbgJe4Uohwf4gUdA3gVRYFZ0CXAhx+mspsi5+gdu93XRo42TJVzjyCGKxGV7fd7++3dRGczjwS+Zq0Ou8HugN6+nUnkNLseIlcnvb+FZA9x8Nbhtp2v0BoOTI5Cq2W4DaQLLtqbw9GjyAbbQ9ISJOcrKelrwvBnr5eoUxbhuHcTBtJC69HNbQfCwQQY7M4+oPnmhIFo8pti4NdMIpSnk8n4r4KBn31t4I/7iorzKhDcEKCz175NqJvPuYTH5diH0VW+Y1icEup2y/bOdl4D6K60TmCwLVTgHntiepnVPNsbJ2R7nObITO8mwtnEUcDrTR3jOl1DllcZY7p6iNE0rLEU9m3P2Mi5tWgFpfV9yC5S9rckKovoPzFwHWGB6QRjnpXqkfpiwN5o7JqcQkU5rqGb3CR0tZktxZtN08MczgJNsgEpXh/fCvhHkv7k+ilFlq5GLevG7wFq3lQWofuaq2DNyxzXvQ3Ad2QarHxwwlwyS0Wcvj+EmUNCmOB5yEOziVVYhNID2Tv0eWg7ooCPXkmImbQBLqnjmrkrtSe72B0EbsWESrqfk30sLJQivft8n9+qLNEpFt/QVVKZ4uGVYzFXlxKfVu+aScvORmecUKjJV40P1iFPcJVYFoQX6e1DM5pff2AgvjHpDl620HAzJXtJtPvRZvb9Ts6lKzuyh8mxgrNrTdDpq+90pyGQnU1qhqtDQvu/TU+/5QOHRr9oFuFMnvzrUPC7YOAn28Bn1hdYfAaplKWPVmGDVtlQN1ulItyp4w5eNzrN0MM155KZqkyePgLUlJTigpqu73D/6DMsORyAL8RSZeXgOEPrloxFaOt+DVIQmVgO9FLwJB73bFTtHaz0nOyDi7hn7Tg8oVmTbmP7qZUfGFhtCAOhs4oTKoPkgnjKU5GYWyozx38YyERUQRT0eQID5zXD5Tx2pfgw/D4W+EVY8ZvpCuKH+VahrAcB4vGx41ybjG1WQTxFa9csJF5ftYItJ/bim+19Kd3ODJmZ6Z2hM1FzHo4+4BMGBiau7s9Mij3N1GGUaE+EYUqG3XhQwWq31XF7yLYimS0JgC98r9BO+wuPzVNBNuEUS9R2BdnLE6n7r5e6RZhlFLqYShh4S2KI+dREkVFDt1kv2pBCwi4ETPWohYJbOwz60iXsebEO+RAoxDzuf9pAfXcsjBQzh6w+0+cTETeRyfNWRPc8r4EznRGWdDoez3VbQSfIRnRWxPz3xcAvmkU4m4//Ml8Y/mwbSF3/ipGzLXmKjLr1Z9936O8HaxF6rUUi/zwusZilFc/6V9azT7xo0JhFH9LK95yBaJ0F7mKDqtx9npGxYvZ9kteQ/mGphh1zurWLfN9RaLgdLZvJff5G/tR8ntq9KTN4UdY2y7fDQ2MU+ZBLE4ErS7dFNFvFBQxkfYSb26UQqaVMbHY5PzLUN9hIsVCLCtyN76A+M1YiVmTJhx1IJ7Q+s5VAbWkw4MExouw+24uEgvqdTVm5Rw6WJ2WTaNGxB2MHxLWSiKyMEpWtl0WE7lkvCSMxqPB5bS9obB6NFB7vuQJ9cX6jFtYBD9ta6uB8e1uYOp+9lBVXq2Pn9UD+3lMwgmh5uCGUSzygbU0qKXqEJx1mceKgJrmxiFerhLr7ISlx7bo5Ya4+MbaNuh0an3cM4Vb6IGjf/XkFSUg8nErVP2Dghw2k08UKs9t5LfHJenlnad4o6BvOU4Sj+bQDbrUVBh18H60Qkd1tiXwY5AcKfXE1/i0fOjT6RbMI58r4LxMKfva1gW2UkHGXxk5KlGQss+F2oCEbsj3HZ2gjZettgEl32UM6sydEiuXKQMPNBgIfIZ1eVb81ESXWCj5p8ppZs32JcTH3ROZ2BmN5nK4QB/IeeDLLE7be+ymGHk9EUhkWYSUoe7Q07zsdZ/3u4W4RBqzD4k8MqO5Iw2w93UjpakxCO+7WCmqxduFRPJ0V8NzKtHzDUx4/o1SHIp936G7noYjFkrL46H5JMS0ftUjPh4nOnIWt4c7ZJCLd7njHxBTHmDNpzRPvOvbZ7na/4FKFmiMejgmM++yIFtWwiPXmpsMnOI/RH79XgAsFFOjwGOD6uW0gWweFzvRk/EKTfTF46J60nfn6K/l5K0XV0U4g+PQe+l3CIXwekgTqU3LHRMpLid/nOWNBkCgIk7TgUX2lbn+mSIPujK0lwsKYwWrp3XCp944Ib0uphzgfJLjGfQX8sD3bLGcnmULMZwhx+1Ep9BhbQLPa73k0+d7WXfW1je7zQft/7Ma/5WOHRr9oFqE6Gst/FQzMfrINPKw1ZfdyWHO+yL9lPntnuFKDo4gf3lqFfG3GyFd30svIPLdsAocpSfvAgsycYMK2i8bGXfM58vQpne9MyNoQi2vERVJrbcWixSPCxC73dJqPrJoZon5ito0oS+dq0bHd4zX8zuJbSTiMjR6ScN6iPjAo6/fDQ/V9eidDrE6VlDkfS2aj+tSjby5GUixphKFHunbQaCe1iHYib8Howyf6/iDiYXo69KB57wITr2g4dzD32UlSM4znE8KK4h4Zs5RggeuNW3EenSydXeLGRfPhngS+11YF13VYIi+soYjV73PEcq030B1mCOF7QhFjfw8i3LjtAdJlqiCDw6TEaO4GwD+3hc5e8eOD+tzqpWgiPOru0CP6r1MC0eOc1ODbqGCi9Tspaz2rZUxqEnRqt4GQH08Mki0dX7dTjxzpuCqgGd8npjtvR8TeWdD7WzkFbl2fbCvyJgUrTW2PoSvZkElFzdibLS6obexOiu3Dpgc89j767SKBeFVav+XTBka/aBahqo7Uf1qevyEGfrYN6Bcqs/x2bkS27qlMg2w6QH95folomd57sC/bDNfFhrqdJOc9e5a3AyYxcM53Nkc2TiMXizY9AW8hV9hSrQvMn8qap+db5jOjWHCM0kXNM1OedGw9vlB3P792kHFYJ0x5MCopL0+lsD+wDtQJYYC6scOjZvipQZ6PLCpTpGyvXBXGRrOwIixZhsSNY1+z6SB4Y2DkN4itzEUY2C8FPWWRiLA7Qwuz6F1iXriNlN0Ci/b39I+Yac89JB9jTCEo21q4G+3o9fJOZYT34wtX29EbovZy6WBaqB6mE+FANl00CjtpSYr2POEi0g+jGnK+TrGo1gKS8qZU7I/pQwkkmZTqg0/PdvGzRzBNnSd35eWz/FivcVnZqRT7B1kF/KQLTBKDjo+FlsqOmjlAK1xceTScKy3gK5qhYU0kwPdcraDZ3B4/MBDO1yCDOV/Q8fhoe8hmDmGEE7qxsMpI4iYzbLZyrwJ12Z1I0f46lCHYqwnZU5eK8OGef8tbi0a/ZhbhSJqOZn8VG/jZ1wbM6GgjP8wP1M2dc89Wj0yh7rodSmG636sM3sEGo3tOZfTRO52pjb3CqDcpCx9np5rpx8ZHDF4nkTnfn8+O/RXLY7zlSR1ZPrulQYp5uK2ltO1o+zALTAz5leziOlr3bMymC9TUIXXzoWXRaa9qLWrvpQvRdW90ELOFi7l023NuttRtz5veRH4yfZ6+X7HK9tryhYGXzyF8zZ4I9kDxcRk7GxGeOtOGezTaYiruB84fY6tgftq9cR2sapFNpFPPlOnCxyg5kQ11JmFud3te0IyFDjybPRjs8lbG0HnHnJ8ujLHypCu46MMNYeKQ+/AR6wLDmRCCn49dx8pGKTBmFnVnPZd1ZluwxcqoXMji3btjZ59CB7ThWsTaNZXhrRxNzDYaxZqZbSO7v3YzXM3HiojOh/IOpbwhLF+OCylZ+0ihYTN/kq3NXAiruaQArLd73L6OeylNrtadeb26x8q5FFLmDUXH2ifPCMN3JnE9erds2+oHZC+5kOL4bP2WTyUf/ZpZhCN5PFL+JQZ+k+lDPxsDj93DRdxsBPDpaqIyPdUaTO53G3jhxjUr1HeF8UUnTLitbTMYMwk36+EReG/bPgt6c4XbYHeGJFdtKpO+muDmfdiL9GFR91e1dY4ovxtIA99SWGO9XSyndgP8WW9sVgWLDu3H48ZDOrTU7VQ4Ipu4nsCjdpDhvHF8rKTnXkoatSiYJhdnwhIkInEHqc4yeV5hIYdLkUmXN2O3ff9GOHsHEV3lvILNfr3HjT86iGzvn2smS9UMd68HYe0wyG22PlwQY6Mh2wnu9P6bnq/JPoYuT2ggSCFhu0RctgVPrrNjxT46YdGO3wfq44WigrAfG4z3vOWpryg9E25ywWSyIOw9B0ymsvMXuAnCWOLakt/Z1B8Bdf3jXuCjmfhQbgc2JmJ/4LQSWfz9kB9wY++ZSKh/I7sqJb0eNq7ET/xDIWt+fqPjDlyIqwWzYX1vGqx2fQ1J2+Yye0rKG7ejx1akdZXcWWRpA0xunxXn/bP1WTdvVXSvxk6EZDW/5SzC/7pa/38WAyNpNP6rhIKf/YWh8TIDLIqlkJLznsp4vO+WmN1HKGU6tCrr98EeMakPUtbVHbJGOi6xHL06iTvg+Ew/HUMsy+QsEp0TFiJ9rWOWz6gMigNJbisfKZtP24YnizJX2TldrJB33gEylm8qlkyvRzQ3p7mIJ+1OBpdZJzT28QqiZ88ZBEm0wuT4ptM8cpSWRUfKyKgmG8ju23HFthukkPG6hyJ7X6Fg+4VZfJ8+dOexaU4VUEfrGnG8P0gJlnnL7upUw2rVHUTyFhQCpiml7mK4aSS+tjufnXQ+xOjsppDyy6dluy/m1u99RaGhGBdM7McBLu6rO8fTa65AkE8rzGaLVqTVWVHYpE7GyIvsINJuZlbsguoaqyYteLq7ySorWzqeXjc/SnHxse/g+o6HG0M+SKm/se/MbIslrr/zBpKITmR2lzoN+XIViczzZZ8NUIxxsfn+drQqbDtY+Y3A3WNTizSz6XhvHZnGLy5kWzqkFdM0tsadPk2k5HjJbNa7ZoqOBi3Hz/DyWz6UePxrZhGOKBLI/7diwPJTKstq3VJ2jxWfjfX6gOlykUPq9aeO4eBSY2hZgqdFahds+Z6GmOTXm8iO76nMim6ASGf8WcqChqS92K0pm57qRqT5m7Z3SYM1ZrHViGR6KHTWGNsI+WxI3Xk32XRsLu03uDneaAegNx3byN4ZrW0TS3H3ljp43EdfzNxI4lFWOvZcX5ZYxKutlOZhThhSMMeqSFPBu1Gikl18XGTH65yHHm5rKItBgziryXYiTnZSLLcG4rAXPGuPlKVldZRilM+obJVLl7BirWywSj+VlGyzhN7vKkiQr5M9rY9nxurr3MZtEs6laHjf0/pisKOQZB0hqVdTnTlgEmbebyHxVbnUWcGLExYtlBJ/fsyeNcIN0JBJOiI1vSHcg22Am3MmRJaptkwRSalx41QJJGM5LlhnqohZSlmeD1Yjn31ib4AgbT0JB8u0gr2VHjF23VrifqPo7DBcAEaq1XBO2NJZYCYdbiOjEHw4ovGn09EQWbR8iGjTVb/lLMLxL/r9xeOJ/Je5RPizQ0En1t9fRYatyNafApk+rSgLP9qSZ8sPdUsn2R5w/aLsm7QnpWK5Slm/vGUPkcHFTZh7elNZb18dJJsNlZG2jpYYrdMDz5IBYeMxGm0wfS+o29Yh2cbm8qbu260E55oxU0jKGWD5WkSUZVfMZ3kddrgaD0opZixpQdWnEW7UbS0lrkXSbV8CH7k62UuZUEnyWxOPGF6iNaTxZKSwTrGWmM/6JZXNQCeJnwwOiEZEZW+4lJ0/6ynDzdxtIZPvkzs73geEkYklIJneO1peUR5YjUrqroVx7Fh1fW8IA13N+fFAx2Nz5y/E7dCCdH49+EyzB3tMlduRp835wtikSg0sgR0hDW+ngtVG/8Eif+2k7JpnNZunewtLCzSSdufFmNg8QqzcFdnYZKB8H5xYfOgDsQqRHCn4sGwtlxhvq0Kklze9v2ZReGg7EIhw2C8VeDwXJ4wPFLoy7aAwdnZGFlZTl0LcUT9VzKj9EaatVIqsuuQ1E+ZngFrkqTzyJ/ue/Y4Y+DWzCEcTWf7rhIKfjIGmG0S4vb3otL0GCp3ml4uOxeSyE1ncWzJb3CLxvbWIuptrkJSnsChxa81fkN5HszvzbSfG4m10PFVCKnuGpoMbsz9IvGkLkmo+KHEjlxQCtoFis223TnHt+0JKPxtPZyffrjE97ahbuaOUQoSaf2+MzY8Cw3WWgDtaxJhW+wbSddbJbPAZRViJRQPJi1MW3if9G/OU+mIySrM7mx21K5aajyJbHOKO2eOFwPLoCMFj+Xxnp9F7iZsbI+ztr7T+ZrYgDq4fhImDoPHOum6OoT+m0CCPKXQcjukei6egUPP+nDsmzSlj5BeOUhKVScfWyrvGuHodRVa0js12tmni9jw8SsmrWN5Zx5mK2ZCRpM8s6sYvy3riBjsHktM+qlkP9H4KedzylI/WjMkOG+KmvZZSOp4IlRVJd8JdqpaQDZVTy243v0XfdyOIbKsrQFk1Z8TlmcYXHGybMLZ1MbkI8f3tZeOe1RaFoIjrO57C6aywQ7Q/YjlzLcieo0/9W2Lg18wiHE3m0uyflsv/BRhQ7DTGRAyOPHGW1O3HimNifo33UirplPXn222LqLUt8M4vOqY3jz3mYdDzzL3OdWbyNcfMH3fUuSxafxWOPIwclbq9OS+oLF9NhXz3OAB3Pp3Nan2aYzJ4tpBa2c1mo0P1wXjxnRcwvp519pTFHa2+/gj0sEMwW5PsoSwank1DW2GbfUoSvz03UlYoFDJul36OWScRtk5KbrOuaC3cDUa5lB33CbIqblos7JiwI06TnuX3o4XFIGlJ2sNcZfc3Yaq4rennxIw7M5SLgcXdovcbRhZj634tMNIyshtZmyiM/nfG6vUoeJaZWcHk4kihQ6Wsn12ri8/UT2RTt9dPgl/uJ5VNXWeBqVkTtvbzHFnc2jGu11bM06oClc026xhL94ul2F77rJsFgFxcqGzPjVwx6YFP3IbXLc9Obs7YXD+6qNNHIGIpucog0Lzg5pRQ6LqW9Hkl+ybA7cQRUvbY0PF0Lg1gGEl7kTVJ57PMaz0M0zFKXL+bxW+JgV8zi3CkKNJE/Ytg4GfPGyjMB0e+/xwFdyiWsrRoqJu/g5rK4iv1I+1xwnwzobJ1OsrmK94csLp/3pB+RIls6VOZrkHvpAyvdsX8rPExuZHkppdGkdlraVZUprsD51lKp+kkiQrc6E4r+P58o9OyTIYYOtFepO9rXrFtP+lx+awWUuL37ncy7zHBzdMhDJScpHmubHPMb1vq1l5a+GyVmgvkjyVhK0VaP5K6EqOBX0lp3ZkJO60XLe6cD40nMcluJgGVaTgsyX60kjBi1FGF8e4uvqGk65lw0iVWs5qyfsithC2uA8reJ53sBte2znbefYw7ebKF7O5RWW8KCh27fHCCLI0cZIty62DMr2eyKz5hLMvfDPMDfC9BDicUqmbKFXd9uv7+VvJRzxolouNvTlspM9I1sgM8SOr9Zi8SC2SFjU/9CHk32knpNaH9HdP3B1dvtZbCYTfs4L5rLrguwkZKNVMhzLy2IYanM31e8YDsI8TGIsxKNU/Eij4fz1M6jD9VwZPVlt7f74iBXzOLcDQdSeN/aQO/yReGP/uxI2dtkGBcnqmbNc+iZuA9fNwtdo3I2rTrWJaNTrg5zlqevaLuzsYuddeqlt9SNs/mFUntI8HEvHUS11hXs3JyCTCrsYVkZXcqe+2cCvGpEAaC47dsz481Fv2FTvs6LRMWbrYMi0RugF+PZ5nxqJzg6lX6wM1FyNhRvSTIpUMjUjEsVPb2SOIzPSbpVS5KwqRsQOs/8lpwZTshW1kUF9z+b/LebFlVbd3WfSAvBBGESxMqpig/1EpyR2qCuYjI05/CXDPZZ8aK2U/Ebn2PvvYZFz2ijWZTxL+U8hWswDiELYTGlbH2O71QsJGwPSJHCQjq6Yr84/DC+etxZ+w0nuYUFp3NnZ2lzNwNbBAyvJo+uy0O7EK9O6XWt0T3z1Fq3mE8ITLlvcQfi0XF6vZRUvYcX1FKeg9i6mm6Ib/Vb5y/r4sly+LBnLyoPpX+Je6WT21sHftDQ7o34+GEncOVoOhyuZiBKlaCmeZqTR7bQbb33Fqy8cIeodvv9iVv+ouISZNCoi2dnyX1LlNi53X8hO2NYAN+cydmxC5Ky2UDmz0XN5uVm3hF7mEGGpkzfJ6vEemU5mXO/fUAHe5PtIG/ZhXhQDMk6Zc08KfYwA/TgGZ8IeNihi47DJdnyOjtUOT5J1O0A6Rj/e3dKL3qZ84/TG3YQI+vRN6z5cH7rJ9ZsokFFS/xMIN7dO/OAPR3lH7bMxfHeAVov7xzyDCCDMY9QKkj9RIqbOdi8tZ5RWw+HWBMy/OJCzdBt/VH3YmwS0twsZm4d2aJN1Ie3bwM7tljwtb3KdL+hNIhZg7SrXS2C6LSOXK/nQxl1sxVicLoCFu5vtHNmW1dKHe7C3RYEmwmMd5r8mMZ9MNu0ZJNe4Mc6ejB5rReJLNwtrIpKtsraEZfwCe86ZOoeZWSaOaQ2dd4M8rkDWQVnEAHD9UtKbFmVx7kpSbY8/YADannm+Qf64XN9iNtif3z6WzrjFIyiXyT0t4MNrUXi4wZU82n2J/Clmq+ipgWxDbx6niALXuAdrc6gJa+s4MZxEPYkq4uToD6UOO0X5kV08rViwLDOpnBdAJbpLcFH0hC2Kx3W6AUVe8NBcMhSsMtwedp8Qcjd3eGjV0zlLw/0Qb+olWEI9Uw/sfQwA/bwEPKfQqy/Gry7RjQf5lijMIRP5VB2kMXb/XLDWmzO5fi8erG6L4FVA6ZZPLdKa2Y/MHfu8viYfJQWh7Y8ao55H67rvvxY8b48wuZHY6nEhV/iRLRflNKPANQnkSbjA1910YJ2ZcmF3OUkG1zKIgNFrEUDBcMXb8HGxAsO0qC9WAr+2yQkTu1APG23L3e1EeJ2feOUrDyhwbbz4VO2eV0ApSf0e0d6XKFzA2k/WB1U9lj4W8oP0YXib8L1Waf0bSgLONIz0/3vf9y9t2Rd0aaBytt0bDcPr7IjfH3vH1HglVHH6VCvuH5jTsgXJrmZ8pnHDagziBjpn632F/5Hfun7Y4FmPmaUn1aln6+wOtHC5SS0F3DRp5j2FLxfOD97QVsSWw0lCr/vSMun1GC2M06M+sG+ohK+1D60ya8M7O117DttcW59kWc9x7+i2J3j+2xb3fBRu+vR07xhM0eLkPB8kVvS2m9AS3sbHyei/CB0qLLR859rv2ZNPAXrSLUB4b2/9djA33N8onHQ0BtJJZ3Nk56HtIvKv8GqRPGru6d3OHyLInlDNBs5u6DUr+VuKj8DSD+ijHOFQc08LBAE4dgSiTCwVnitaUt2a3nwgb6M9jA9RkRfs5Tcp4l0m960A/sdNk6JIYq0tY17/j76dEim6Rc8k8smLC55QaUvGEDwfoIW3l9VwWlTwFZqg1ejzaDNUWjBGnIGcKbPH9CWZ2iy/MlZBgsYAOBI4NmfH+osnKS2xR8UtjebgoZn/h2T+nsDZtb7pawkc3AoVgqb1Jwyhcqq53pG7RinUs/Od4j9n7h9eKpdZL8YQsaYffVmVzpfS19JYhhA+fBjvLp5Q66yULB+lFvQ94dNMGVQ2iw0QyvH+mvk8nnnspYPB0EsKELbEA9rTI2T2Cj4RqlTMw+g4pZ0+OMXD8EHVQr2FJ4v19JNOGu5P27cmduY1WgjemJ+9oQNOBsp5y8l38pg0eAEtH2Hzty7Ai/j3SUNE1zt+TZ3Re6Qfj4Iw8R/uuyoP+HbcDoKvf/DBv46W8KujtrEHH3yvm8RnfMDlt01Z5Z8qD3WDE2qgd3iqMjINMRgGZp+n2hG+8lScinFHOsf33y+PHBRXGBjK3TCjQxu54lXxirJVt8/YLCeQIbMAxAdX/xyCiyFhhTab05Q0Uos2JwAJQrdK/Yub1UNFV2e0DtJlwyWnwD8nYXpNl58GBs7uV7cuLuWEXbB9Qa3hsQvrydSlGVgPx41JtR3BhlKQanMEKaW1fKfHGGC1xgA/piapO/qtH9iydsoKi0PQU0xPZmRmSwRsL2uHP7bga6BehnwaWmYmPh/btydwi0Br2Qp3XHCoZ4v8exeyFneYUNvBrIqrhAxkE8v5fdIb2I7Vd4PeGzsykWV3XCXO+C35892IgR4/Vftzwg1H3QiT9/HJjngcbiilDKHtlFZcHMMoknKDnC2KD0OLE9otySfc631yGx6/xbUSJvUKoMiiI2Wb3x+WkBbMWjYcaEMyCKsjX2Ty2Q/s17S1REKCli5MZ/ZCkY/kWrCA1N1/+n0MBP37WouvYCysUTNtBM1Iq5M0B+dulWtck3pPlW7j2oeLSQyWIAGpBm24piI5ZN/pF0g7Vb2EDWW8MGBjfIYpu8XcpHY0C/eo9tdHXYQHrnSGexRloVHx90MN5g7Cfv15npL6RXFkFm/jpVZdbmwZ2W4eNoBtfT7cw+zjekvPEBvX0H21Psu1WN8wkgPmiWFZswCxB+eUFWzQCQP35YjEScn83AzMIDu3koNRT4Zy6CPtL9zKGDXD5euT/eYnv25fFANNNAL2z9mDD9DhoKSvte8p2DcOdD60OxB1sT8+f9wL7X4w6QPoOs1Rb7a1T6F3Rt9YrSxAD18zx3KP8odymQZ2HG+upxS9zogUZeNzxfn/W65VY5OsB5hBIU1auARJRcJL931Q4sdLceSlSC9F658wnLJ+jyxeiJknBehyrLtm+TwpecmOIzWsBGn1pF+cHovtA8g1bUYNAda/hi/65ei4yNjjls7dM7SeKUY/8NTI0TL3ZlydfxQ/4jbeCvWUWoSApqwf8QG/jpbwr66ymgdGRfuZgdo4o9vQfS6XEsJf+jaDZL1scHBQsbsrankcpGzeVN6Xkl88Dz7QkrT1pAfnfXIv4Zqme2PKKb+vvlhQeO9yBmr7QC6VNiDO/HJWR3yXMKBt03E22g31lv2vMpPc0uppjaqsFidZOgy+rdNwN/uy0SG4R4/gLp+DqALjzle6BQTZHOUrhs2M0EhPuDPkrMdY7uLrzVHLZ2OZfBqA3P7HG2buQoW8hQGcEGBhq6e7LSYXvXGjZwWVgHEpJ7MQN2hg28h0dOSW3ABlILdHG0rAZdP8T2DQO8P9V2HUqWBBrxZrCt9+sIGvCaK0pPDKiXLj2icHh7mPxY3DLGvcsO9NTv1gXs79j+xucUZnkpoUR19CTj/fErgw0km/jM1rWP/eeU3bGZOEAJOrwtip7nY8ldc2GwNBssKQyU3BT9601m1dF6U3Dswwb8Ro3YqYaNR+UaJe/gwAar98WliO+7/VM8bJb5R5/8kQ6bXI9i44+0gb9mFaEiS/qvvyn4Q2zgp29etnleAnL1HaC2HgLKWxsQnu4xJsKJY0AnWU/K9ueLyQVXVTb7TGtyq5lccvlcoTSYsIFwK8EGpuvlnbUKbIBrLrp/ddCIVTlswGmqf9jAenTJKS4TQLmsbu7sOcTfR+srHg/DQRrP7CmFeg9pKHaRzUj1Qwq0Gl06buIluzvakagGxAfB/C4zJq0c8nNAumj7naxH2wWJ9RzprtCtYu8raCBUt+j2wRwyevUGSOfhFum91rA94cE9EoQPm+MTQHNxuQjQRu8u8esXNvD8XL4Um7cL9+0x3t+2PwVU1/tzKeQ9bPFSWxeUktVV8p832MD9MIXs1PHDFEyGDbx23alJdQB6qXfd8p5kJbB/c9jS/Y5S4w+1kJzrG+mthY8zq1Yxp/hqnEq8KQXpPe5WPa62R4nrx9BgC/awqTDSPffv+X3C+vzxxuPnJ867uxaxU9h9nscMNvB63Q4s1kAXwdUtTR4t8Hl+TseQ6OHDltT36I88RDj8a1YRKvJoBHX9z7CBn6YB/bgNyT0gzQSfqg17JDlkh/Q0/esAaf6my5O8YQ9pyE5LldnqF115+JAl3iztJRMqaCJ+Gg8ePBfqnUUzQGcx0i5c0HYl/ssGCoXBBiYfpPVrvCoA+VX3zUT+qlj/gdf3CCVB1M8V+69vCvJ1jTR8XpFuQoMNkOTAFlIDNpANp0fKjpCtuKSRzOz3wOmuboQSM/90MjDcJcX9Gr9PlreGSWvr7zYg5hlkdG/jHbr+G+/3WuDx45l/JPdd4vFWjNdfug+fvNZHmg/esKFWtb7kfBu8n+ERslWNlUvBWqAkHHZ3g0nfx5XceHaVxE2PM7YM0O0dL4IN6AFkqF8tB51kj8frIzwf28Y+CdF9r3/ow3Yvzx5o4HC7dldjWsEG1Kkg/wyID7L+3Ab0+3PIPoANVlydsHm13RE/Lw88UL+gi+N9ADrTD7CNaBVlzCreATnGDnR3soZn2MaA/+0LT+7rQ9gyX+UROacLtidfj+zfaQOD/2QD/90v/24D/9+PEGo/6wMDXfnFLY1VSZn+87/Z/4YPGIbxv+cDsx/2gfh82lPxsbTSF5NtxtKBV3SnGA7MYHHdgtJnhU5iMh5yf6LmoNivNKbn3Z+boV5NDpaezQrE86tXiuzUs1m6rNESDoehKcaTArrqjeAj+51sBs+tLSPe2iuFl9NQEotsYluTSXEg1/+qkviWeL3HqveEriSJB7TH4/m03lOay223zO5tsP5MeVFiGUrJo2ArmL5JBMVrIJ3/SiqUZ3W9pLSwFclv9E3D1MtsSI57UbjfNw2bRfHVIW8RqyVvRAb8Ma5v8ksN7++pbmV2tJOEuHsyuJDbLGN1OZzRZbAaljx0tsTifiBITD2FB5/19sCovCoUzyWtO0Vwl7FLOBfdbRiM0n9GesbWvHv8C/sjcHQb+88bpcAFGkgBD3rEvGh2AI5wbM/k0K+YXI2g0/dE4mITr5cslbwFpZbRlsG7ygSr9ZFLong0JmdelbF99RrTfTOUSq5MMgO+nGSU85PKudzg9Qf6MybxXsilv5j3gVPmc0/u/aYA/3rjpfX/9oGf1JQqj36hqcHPfAv/v6upsfTDmlLG3oGKVYSZcNpexsp9sqfQ0AdopqyeMF+/6uSN2iHnvUt+Z/XgNqZzUszNaGBNztZpFeDxD6snBW6co1krQUhZiBkV/rNmbJAWL2TJEJra9QzM7GZ2JeHGqhn0B41tbfu7A/nHSjP5kuP1CnZ8USRvpFJ840xloYTtc4Qimdy2iwm7fucVFaqqSLy3eEfMetQ+EBUe4G9BHmjuzxVm8oIZ3r02MiP5qlIifGiwbjObbU4ovtyS1TLQx1nDAjWoKZvr2N6wfatsteinFMaeUYp+kh2w/YsZ1eoUHrDU8f6qpPCJlwM83+SbH9h7XSuU7XaaJOb9/oH5kzWyORFGGTRMP7DzWMHPgTY0fX9Y3Vm2n2VU7A3FFHbRE8xjASrDJIKnuMe6YT3jFBPCHBqpVonNnLeyIGfSbyUero2I3aKrR66QG86jITT1KhcTqlIhwZPeNjxHPuVEb6Fyvwg30LzlJZSDQiS+WfTxfIayJ6fcKFIQBx/7N2pKG/7nk9+gKXMC5f3tH/ZXamrww5rSvgpmWjkhp4Jx57shcsu5nKGp5Ws3Yc1sbVDsrIdlsDZ7HV+Nx1TpmzmPpKA5W6F7OpDnfXrgn8sbmspHIflvD77fqtDUNJ+9KL1NZB6cyQbvTtY3zLCkmsK0G7J0qQUvBhdoavHto4bp0xdlPpdKvz+ApngLTQXfvmT6UPKEDU/QVNzOFEk4hzxiA3vnUzFVkav9tYFcHe1W5HoDaOq42kCT2lwlGvSVMtgvM/C3qIkSr4dc2K+Mhh0/xYfylznsTnaDpqKqSCnejZAzrO009QpndM7bIWY6fgv2cE6o6e4Hmhrvtmd22XoKuaMbNFXN+meWfZ/dsnvbkPi2m+nLJMDPqgvNrh2jYo45zygzZcXkusDznR/9I3nZQZV4lkNTgw00JZrjPzQVO8oS+7PTVHKxI7ZwdpzSgWi4YALb5yv7CV2yQJICNs6x/x7znIKhj/dHZXpgYaYk3WX8ZEnst9DUUgIX+DbD/ju+9r9TUyPtl+w3+1cJ/Es19cOHgs7Vbk/B9Iuc+srIqe8EOVXI6wGYxcgNptZznZxbCU293sipwWD495xKnAVySr55e8qjrCf52hRs5IfIqXT/HaKjZGC/ywo5la72suknj0pmE+10JXq40NRaBftd7TVycrDRzGDoQjNBCU0l0QszJZvQ1LLLUVpCU8FmDo1X7xM0ZywwE+oUmrIDzDB3JwNTlDJySnG6nBq8oalViZxafpBT0acH1tn1kVOP/ROaUmy17BZnVSz1vb/nFM+e0JS/gaaC5Rqamhwws/ITOXVQn0PJH5u5YMmy75O7eSulqAfIKfPVKpRbW2hKudcH5uyRU867y6lEAXvlhiKIlCO2pzGripn5DOw3kgaSP2dgVyYpR/KffWzPySka5t7+kVNBNAT7WS/kFL13LTqkQE6tFORUXD6hKdk0Dmx0LCe0L3PA8vSGnBrKs7/nlPAcaLoI2gQaJrBxOq5t1neCA2UpPIkn8fh3akrXtV9oSv3XYZX/9sjQ/ylNKT+cU2kvKKjoC43z72gbsdOlLcBqd7DUyOkZmNGRTiB8zJxk9+5MNMipe+SiT43PzcFa78HnhXvslQFV6FPNZheQ66hgHesMDZwfwbO7RwTYxDHRj8Zv7/JffYq/TmRb1Tg5kKinquTPLuhTnp9j6C+lxP2zg8c7E/SpqJe1kl9x9Ck2Dl4UrmTMtHB6f+9T4lrAh5c2+lQw/2efqgboU5p/GhJ9e+g//Q361FaeOZSkk3/0qbsxf1O+J+RqqqBPRfHon32qQZ96n24zuj5i9KmLC8/YvtGPIvbA8609aKq15gp5saeVwq3Rp5bTK35fvwzu8zU0tfI6TT0PmGFtld3ZeJaklA1vA0n4S+T6gOH9h/ypghOiGpobJn/vU4HbHzFm9ds5pSP2jz4VPROX3F7TmD7tur73WozpaGvI9fgBT/lbnwqSkWryh3hlzBhcodHzRy6FM0OfujbzPfmfHPvvazq/UVOGJP/ndUyqpMn/hL//9jDL/ylN/fQChpfyLChfLDUe5D58f+VfcxJ5H772dLZgIacegXUEfPYxBesE71OPeC5bUuguDgcrNXY5ZSLrcdGetkv22Mx9ypY1ZlrOoYFqvXvAJ1+S5N8D9BfpUFwo6b2Qe57RLK3ChSZD7wqfdk/ICePsP8jvr5FLpyXYrGDrgoL21Za+dum2pzd7YGZChftV0s34ruZUtDN0cNOGBj/r64LCxEAuLfRNxcrwpJDzqNBftn61ZNsk2ZEYntHhF5lxZ9flrqJksYUHnL/vholrEJOzbQ1TnJssYpdROKVXf4Lc3RRvm532a0GFwPPh9d4ZO7/nMiXPm8aFqtdg0W+fU+bN8Pf8pEfsULQeNBhifxw948xWu2dMRcYHJXf2eL7nc70nsZwjV/S0f2ejsA4pyueSKcIzNLXluzkFntTy4D40iOXamiivtI/EDzlYMBHpGLEENAx2Jti6HK5TcscH1fTn903Equ0soujBZGi8B7aWxl5B6SFSOJ/tnd94jMKQlf98LyJVGv0hOfXTXwO65zond/5CTowE2EYZKBlxTZdLfmC5zC55X6XsPoTPVqLz5f7coPCztqQYZT2zNp8+NNUcemawu+WMtUZfgOdt9I3rMVeZXs3v5N7AMv6bIxeuYVEi1+TumMdysrTWB+SkU6cqD2y/J7NafO8Uz6YYkivr+scB/SDzHi33JxG2Z155d0reDWb6u8JMXvojj8LjHjMzN6uGNdFsTm7/rHBR6Js7W85nA/LmfCAF9sVmbDNcbyl5zeHja4EZ38yTFwWfNTr7cLit2HPkRRQvXV0S3h25kDrQ1D6YwFMGCTwj3hUepe8lnk8aYX/521YicdE102fPvmCFm3hg2akuBdfiJdh0D035QwUa76E2sc2niCl+9sABQfhesuUFnuGPNRXPH6CPDaJrQKnaiUS+PifMlNcWWPXR4vcv22ZiPnKoOLJPKarQFiyU2z55moW++dThQcsTctZZ99APvx+8vqUnITm+J5vc6YEDql6BHCtUbL8nf9hv1FR3Vv5/1pT+h2jqp5fdW6aXkePs0ZG9TU6M2DOl3A1lLmwpr5iW1UNyRlvMhM3gyzPtqpPLP1YZxd4hskx3nRHpsiEFxv09YZ9ewInGEnIk68P3+bx/o2jflzivowo+HK9PlMToO2La3Ra03PYzcuMPZpybeQO2e98ode9tye2iQi4eTxkJZwKfXoXd862KG8VMAzttAsy4sTm5yD0ZfS3s2XemhoVFWWAqJm+kzZm9zEIm97QeoA/eqwnzV4VN/DlBTh5z+4Anmj0pDQqwnPV831m13IUkzIdeiuk1w/6QFxM6Wnv0tyDvMVZoNdiLkDP+wujhDdRFS4FRq1KQnnbEDPzYXcFHL326v4jt9zuXQtri+WPXAAsmyCExuIFVhYvnIxk5n/cTsOXB3h2Yf4VV+aLE+0+fscEe0xMj7zVpTV4ZBjTtP3eUvRcfHtASufVy1z2K4rCFJ4zQ13S2jsnbxmDZ/KQTs291AJZ1JCk4fXoqu77w+fKkxfZPVvvfqSlF/xX7Gf/5IPb/WE3l1KZU+Duwh+zlNtP2CvrE+dwtTs3yOwtPI4Vosofvv3V06qHZH4FVFhaP789GWK9dnZCbqkYpotAwwC5Pj5wZZp7vZtBIclOu4HcOlgud7Myi2e5I8eGMGX3dDhPrllxTigcl+pVWYabDZ3ci6mrRch7N4evbfj+hNNy1ptCXvYrNL+srZZEOdjKl7YQthzWRZ63Q13oNNKhbCSPUd7z+QkJHX9r9Fr7fDLj/PGwMZq7aDbnf9ZCLzRwzPp3WD+IbgfcXBWDbp7UOqNiRbvI6yWy2XN/GVD52yN1qm0OT8YzIeVl4vrRBfzTn/S854xHYNcprGxO9c0iMJzrnc+9lM7Vad5edEPCAegyWvC6LgOLzF6w6lTKDfd06o0LZIreD3i5iqesJ7C8XHnK5aSrbnwoTrFt/S2G3yNmLPNpSyuKPyeURNLav4XGpraJvaQP0NbcYhZTIPnI1jzY26y9PPn42wQnKCRygybuEQuQ251UwnvxGTanSr9jP+DO+8x3/9Hkhg9qL0Zda5MR1DN9vjDn4m98liSvSFqwHiychdMUMti/k2NabaRScDcuMjlpDFrfRP3xvbZj87oLnt+bMJefpDErxSKGRqVxfyAm/reTvl9DIoQkOxPeyUgY9aW9Y2ws0mW/HyI3bpXdmjZWfKTUD+PKzQV8YRgr6RyJ/y8D/4vfrr3IBexqYabeGhvcicCgHypRicUDuDA6KScX6OYCPZzr6jpJ8qfjuByZX3RdmVOqvyZ+cMXOu3834WLlT+A7BQtkYbHtr0QdDMRlJPFlnS6bZdZ94ZiFnbmqlspvvORTHV1nihZ1jf4lTQ6FpgV33/Zqx+/zaXQ3bGUl+YKdLFujIlWLU5eR8bgj2kHc+8aUNDqChobKKvJQSNkSfW5Rgx+d27lH+csB69+9DZvY0gYiXxpcHg9SeMC+/bigOX7XEjUOG3JS9ESUqNOg3lX0G3D4DElICVl9tXktwQoL+J0/ACfG217CnO8L+VJ/YH/qp/+8rQX9SU9rgV8f9xtOBztT/+uev1NRP381tHaM/0F0eSr76ALsNHkFI3hEjI8rTNmNZbySRf9jBZ08KcmyVJEMKt8Sk6MYOZElGEVEY++gP67mNvjMbEaUkD/D3W/j+wz2dqRhvwTL7bZUxuegXFIUZOvKNjQ1r8YVmYkkfgo1W0PD2qKFvLbZf9DeOGZwkSkROu8FMSW/8Pt+gj0WmMkDuHTKViet8R9Eykbg/2+P5R2NvRvHQg+Ze3TGCbZg0lFY13tDQ3chMnNsV+S+lW2dhoo9EostRdYOZv4x6ETvvTpxc7zDifDnBzF7UXQ8saIMl90oms7GH10sGcdc3PbCbsi5qsOME+29/6U/Yzjptibd9/L3mpYzV6hy5snWxPaGB3JOaQlDCC3DAaV/J7Fbj/edRi9x2L2DH9bPvQoMWPASVtWG2CKaUz2ZfU4hGN9g8aOEJHqs5F0E2YbPvTiM0JWgwvBsHllwD1NzZDh4gezo0znackv1W6pZ5wuNocwopdiRZCgKrr/5GTY1+cYkzVZoY//xv/Jdq6ofZb5qgw8b6YFj6/r3qLrA5R0fWCJ3XcbcR0+7XlpLhF6zFC3Tq9LhT0LEtVobelmyL4mtI6eaG/pB26xLsrN6BTWbwQUXtjosdRiU5hQ52K3dVxIxrPycvqaDRajdWLbso0C+UD2Y86vra0XaP6FP2l3NVr2z2GqDf8If2Nf3RIcfvI/Sx/HSVSxFvDJmxpt4SSUNsrxUi19RNPSFvNUNfkW0duUDBh5JzLpeBskzh03WxoOyhgPW2q4qYqswuFKl3eMDjnAuWaX0PrHQbmcHQACvSdGdQsJM61rwZDdO/ypZi2sicnwzsr/p+fROPbeQsxVuDZeORTcF0gL83l5sJo9XcpvQSDUx/PgCrfdMaObTvFl/pvGrY7AZPCyddX72v+jYjv+tjA/blwnivKlYd8H6i6NBI/vK+UdnGP60ocIva5P05ti/Ir0Mis/ftvj+zM9Z8ZwKvz8EVoxle/+Kc8HrmrAV3hPmZ1UuwLZnYH6I+9P/9usc/qSl99Cv2m/5jFQX++Ss1pf9wTu0lLyBf79bzVSl8X67B89nCQOfdv9HBAzP4Ej+doZF0DV++jOYyUf/KeOyIZmm952ANJ9B1M1Bq8PzUhi/n6V2Gb3P4/kurj+TtGnzm1EPnd/anjKJvN6PL41625s9rQNFug5lKHz3B3tbqQPlZ+qLPpWCvF8Pzx6shZqoK3xH7bmuwo1F3x4Yro2Iw/e4cXXT6YDTC84+055gygRwR1gwdfZUqb4onTOaBNdUrsF67IFF4mLl2YC/ZaD8/Ex/aA1PMY7zf0O/W052GWhkcz5hh/bUeUZQkg7+xV8UWveeGsnSLnJnUYMHl3avIXTbI2WyZq4ztgw1FZ1mTBJ+tDfZezjYURAtofPFA7tUKcsixSrBYYVUVkxYKuCAYYnt4v89Ycpw7VDgucokq7c7KKd5Pkvab0u/tU5llTb0kJzq8JXEf6DJL9JNCHqRUitMantKudx6JIViWa8MnWDWFhILZGGw4YMj5j+T55K6x/WLe6//7OcE/qSnD+BX7zdR/wp/2f5OmwGzoD7sY/M08sI2Wgn3C8bEtxWGHDr6jOdhp7kAjjQ823A/nEiXKm5nhFvXI8hk+o9R/oz80l+rMzhpmPJ7vMMPTDXw/DOcHCusBWKadYObVdpdSfkk7NjuMG+uu1j4VvSFYpeyQctZYe3Imm0bizRidPDmg3+SDd1PyxQSa+7z7e4pogZlOD9WdfWP0ozAftmBJ1baZsbD65Adf/F4o+pLVa8y8GJr4WXZed5ZOrnP8vY7+5J4Mxs7rHXLPU8FyYgu2db6YweIYaDzYCrDidbDWKLrE8JR9YNzZNhqtKd416Py3AvtrPmlf6IflEDM67cnMe9QrihcmNPkYj6C5YLYmt+6jP1lnY8Is4RElZIPF8m92xv6Fp9H0ge05d2uz7EN/RxkR3v+7fpyZOF7Q54xLA03Qq2FXPZkTn8zepRi/9Ial3EPflV3ken9mdNc0RJ/NTxwe8FJHMouMnUNZbYMN8x64456PODk2JkOUl935t2lKkWT5V+xn/ium1P+bNGW06LDRe6aUXF/YDRtGnkeFMmhN/hogl8qRV5OTVHLpe7ZtsNNs1nbXiWRmsnjRxLJ99AP3shqVfngAz0+sdtOtI4cPam2nyQs0QFqLz3zyRu4cu/7gDkeY0Ur7VFbMAkGx1a1/S2Zvm0WjXk7FSevW3ozQH2x7hn7zyPDz5obnmw6fBXm3L2aiPkHDEw0zHPgytjd7V0umnI49craaJAX35sWYq3ov8iUPjzfdzRnPFzAqWI7+JBLM+HgxOhIvfHjAaQK2PcmeQxGvNdPveZuGielapfiM3A0Gc/vMhsP1igpriv72WGJ/bWfFk0KlQM6uu++3pMV1ic/sib+fTzHT+2kfj5+xTtNFarBPr9PMbQcOOD9gSvY0gacc//Yd8A3suO958KS6aDi/KvGBaf2eQWHFG1MMgk3FTtbcosw032DV9FWx3e4pUa6ib/mbKVg2LGuiSDv8ba1W0rB1jv6XHb9fKXjIW8Go7o7LNjup5FOq//1i9z+pqcHwP99cUpXYH3Is3fhhTaWbwKPYyLpzIQhsE4ZXl/z17CuJ8NybsIV/ehNdx/DZ5QSsUyRd5yfHlCL55BjWvUWu5aU+4v44A8+vD/M1Zau1JPnTaw62Mr0CHX+JfnBqwD7jZz9CR3+ChTYzaOr4HoFVJnf0q/YLDS/XWtbd9wUz1GQvlZlx4VHYOzWmb3i9JdtbSk6ZnmAmLuPqwOb30ZKSSP1KfHZErhnf3KBYuyNH6uA1Ycq1fpJXHyVohqUHVr2uJjl8DB838q4vWbMD0dyDB1yf2wkL++hn3qhWS/85xwz3n3P0x3CPHNMteIZ56i/JJSaZgdy372yY9e/oeyP0s/yQ39lOnNDXhKtK/DAdNWzKiyWCqYLGle644/yFGurHDVhs7GB/HQ99QWIVos99DluV1fF8Q7TeNuhDAw19dBvr3Q09PshVN72z1Vdh5NTXSgq2W/y8n4/gcboMNp7XYFnT6TsUD7bwgOzzrFjyTLYk2PVb+qUHtq3Y2qXQ3MET4lfx75eF+klNKdqvvvNl7F/w95dq6qevuPhEf4jKWjF9r2+c2WgGNol782/JPyfk0rOpK/JajpnzNfgyO6Pzu9rTLONA26uWhXeGHNiPTP+dZxFT+smSUkaY6WUMjWwvdQ6N+GCZ5yObsN6lCCmMVXR8MdvfrXQEVkkagdzYHDHT6cWFYpfqRxKpmjZs/sD2OavvR+KWlzM2m6CPJY4NjdQD9AdFKhaEvMTM9Hd4/s2ppxM/HDAzq+xpMDGpH/CECTTgTrtj66EyowRsKPnHpa6yy36+p1BTkGOHssLjN2ubcveicj9QumtAzeYDSpIaOfPW8P7Sfb0gfzlG58/22F+7+Hqj/LFFzn5W7zPTBNiMSg2arLTnnfn5CD/XEjzgyNGHAnVmUzqVWlOcptj+2xueEdzBloHFwI7WACwbX1O83/kUmkoKf4R+dfuUvjJ5nZn6mZkUrPZVGeyt9Mzc1vtSls3Rt5whPOWwr4GT0RpcYSSjO5s9kXvBPQUnnMbI+UsL1Ey/OXJSEfW/X4b9JzU1/MUFi1RZ+kO+nxr/cE7V2YmQOjFy4tODD6vjmUPh4vTlfjMzVKbu+vB5ZQ+fPbyyijWHtiYv75s8/G4/qlW0gUuu4qE/tIdKsCD1FpToBTq41J17MJhBAwTHLoNVA/aZT64BuX3kAvrZ52x5qx1eX9Lg00GAmZ6U24T418EM6X3khKZA415v382UiecL+jv8/p21kjC+tmBLpUW/yJIv+sMGrMhyTUOOOegrMT277X/eyJt16wy6eyAyfbOeUjjqWLbtZrx1kKOejNwTdmqrLIyvG/h4TzV987k5sJDmMnJtB03pDfqK1Z9Z6IfLtjs/CfvrHu+u0PxsIPHC3R7YngcWecVdNcVKf4IV98GcsukDHmDN0IcE9zaURwNwgCXZxNZvcEEmMuT2gG3Rl3i7ovQYf8ogmcYR8xt3RPx1/XA/X2N74o03JfedVDy4PeER83HdfVewBBtbb7Dspy5sykL0WR7XeH12Re5lk8MXOTyCx83SYkfRN2y7c1B39Bs1pf3iVqKqLI//dbbHX6qpH86p1wMa8j4VcuI7x4yMh+2WkqIAS2jMhm9uvQd8eo3cCffo6DujRecfSaYZrkBEVrMbOZQ2hsaFwQ1i/Xg+p5x3bDSeG/B9wCK58Q39QC5TlcX7nU9ut+4hSK7jg/UMFAeasuDT7goavruXmHy7m6FvrsNnVfSb9NvDz30D7PmNgpiS6bWFBj6Yyb2ZWMTlPfpEPIRGxGegUcwWyJHR4YlceKyvCN4+Hv/xN4J99P6EiqaS0fk3yEEtHWUU5mPk2jSrZEiyO6Yw3A4x4+0GsLq5tkRBDs2Fz4zw/NBMWFTduo6VkaF/Bhe8nj8oxWmeZ6w3qRmJ936InHEx00H3+DxBTvLxPK0w1Nc10fmLXPUfts3uETwtaRZyGfi97Z0dxXNJonf/8ODjrARzZ1uNwlB8TD/yXxn7Ktj+3BWVKd63TcQ2n/pD6WQNNlbrl8F4H302Xpdgb+8xOrBvkKwpSXuNFFxu7wmT7eeWiEUt55+yWP5GTY2UX7CfPND+9d//TTk1Wl53FNx26BfXYRWx6eMKnxu9kCvfwqiYrRR3imNf4sI7VGe21NoXecODaSafm9NYK/fpUGKrmsmLFWYk3sLH87XXljycQwNl43VrOnP0A6nCzL+3CgcbRtCoJzmZJd9mO/StFvw/22QyWxbHkDD+H5NPcv3M+vPnrltX/jGDVjNkprtFRMIn5AS2x2aF9WTE+aaB7y820NDWHZJ77dY22dGzYap1vSBHEUqi8F7EZiNvTKEdytgeCzNeJPOUMuuMXJvswLanW39FmceGXJwbzOzHP32JPzPkDP8aNrvq6GPJo0bOvOZgN33eP6OvtAPua723YJfD2qTQqIelb1vJgT0frUnZewiNPxfwCOEEKworE7k6uWVLdl1h/xVsBo1rk+486kXXx3pXvF890Yj1jpaKHOa15LtzPWJ4xJjixfsFzzvCI+oEfZffLx/JF7e062sn9Fnl0J3Tma8zdrsh9/Jx25QQKjxueVfAguLZmj6J/r9fSucnNaWr//m6NKqs/Cumhn+lpiY/rKnlfYdc4kfkhPHMBBMLZUNOoDVgvwQd3DbrG6WXh2T6SrfmdMPQ+UndzqTo/RlXlvEBvyeVoUqitDEj6gMdOusdWh4MJaNh480z6s5phKbUB3LhtUw88tgTM1ptPplly/UWMxLIpWgYHh9HcUB+kdUl9xavA3sdr1uKijVmqnxh5qHWkKIKk8oTgddLRGB2a6makhfqq2LH/K1Q2ru2ZnAUScUO1+uZ3FZghrbd+rcyPvYxYxp8/Gq+7my7bBOiSgMbTuIKjz+PlhQc5CH6Y4uZLcpTQ8BO5C7vNBCukxmFvou+eZ5gf0mXeUn+/ToweTncEtvs5zNKzxY0uUqTjHnbFv3N2iEnFwv0H1Y8oZn9Fiy22CO25rfdjlze744L6m+wt6fM0VetWuLnSrPZen4ZQqOruvQPIhXM9Kd9inX1VYpxnhIz41lFTrz8lHx+h2dN7tBQMLiAvdNmFDHnhtwjvWl4YPjwOFUpNuRu1l/Jl+x68hs1Zei/+M5XHv4h509Nfpj9Vjd02FTpOu3SRF8Y3cAmYtVrTL7bZpgBKq6UPgaYudURrLPI53cqLsGsDG/98d06ev0tZfJCLXkWo85oo9ok3xt3a2WO3TVUHv0Qmlp+JNH0deSCiv6QlxFYyMidyHo4eH233MhclHdoePvobvlWmzUXEx39p27R6fP+EhqbVZh51CmfCkP6Svxid5dO8k4z5JwPtjw0mzs7Y1spmCiYmQEld9ajGWZ+s+mOta9eS2aqg153/2b4uPVND8wa9sGSqO4l5hWvf/CCBdGwUiTBmg2x1XtWUxS33bknD7zeY/6ckpjI6Juixgasj/WJAtOVMaNybjPze5pSkdrd+Wb7dcSqzW4Kjb/b7vsu/cASfTSn6NTAAx5uNWE7xYOnRGBh/qzeGXM+dceyZl0G6TVesg/vKdD8vebBdIWc1dp3j/zX7MX90oFHBIPkReFzA1Zk703DgvsMnuCvsX/l01qw6RK5J4ZvsKE8B9uy2XpNRd31T5J6v29tkoI29YvvfOFb/7jEy9j8KzU1/eGciubIJc8fYKZ7Mljq7CkrcqYnsETGsu4UKg/sZMWYOS6yiH2L9Y3cmT3j4XjxuVuHKVjRN18qDwJCRx5u4NPh4/KVgkKgf9Ur/H/+seCj8QDs41k1kdg/MaODiyOsizdDLo4j2fRHA7DlIHwLSvy2NsV0j5z4tvDV2BnX8Hle3VmZrwX51EdONCZej0/rKQXj7lj7V3+dmVJbMmawO3a82SVndvdOJ2wffJlvbilDTl4MKpIcuTNYovObbB5RUJ3AkuESry8PuvNqn7rSnZuCmR31ijdlKw0seyuggVfXZ/gS/Q3ZWGHmv8qR4v0WOfsY9JbsvE8mRDVTSmGkmGm32KG/BchJPlfgEf312iJvvoEHfKKNgX4U2BSn0HgQv94RWzdX2Ngkrjk31Zixz1UboF8WtekLF9uD6TYoeGZPKdj2dcaebvsEa+foW4cLPCtM4Am++oEHrvUnsWAezCnZtPg82QYcsJjg802fAtvfXN7/flHln9TU4Bf3MlRl9Z+XeDH/0jW0P30tspOkrCn1MNNBoWNG9mK9pCjqf0o/+kBD+fR0Ro5tMXNuagu2qHZXKm4+NPW5OGdLEx40kYaqGfjn1GCT3gy+/E4x83cPM7p9ez5l4wQ+Oqsw86PWc7rvdPF8r+GerPS7g29uKkkS4Rts6YsHp3x6fEv+OtOJre/Fmvirhk/3MuPM9nF3ftZ9/OVc118qG88w4+7H+UgBDaERLZtKlE0GXy6uAn3G8U5HCsePbxmsi9eE6Zvu+x5p2t19SUVfcmQvpPjd5apG3flUZ+RE+OLQ1OGwWbL7o19R4YNlRVVAA5nfjonrcSNxo7s0q+/NDlRILvrQ+7VFbu4G/e4G4/j7slwTa/frCeXPDTwm2qIPHaOCkci38ACFNiozhv0NcvODvpp359KccrBlUB1qk5+WK+T+ayBTcs7ekhDdnaCN/Vsn5+o8SzGw4BHUKg+K9An6ZzJATs/09ZwyYcADmsHaZsljZ1Ga7uFp+1HncXl/QcG5+z7LDbe/b72fIivqr9hP+5nrfP5xmjJe8xXF2rP7jnZuLNmYFwvCp/PhfpWhL3wnXgm2WLWm2KYGsViaXcg/85kZT16fg3UR3dqgeoROfskx44dYmVAWfcFGW4EZbbSroOxwQOc2emAfbTzaEYVnsJC+/JBltn3k4nAKnz6dsoyx88Ujmsbv0m93L5v1GXw1MWX4dL3D8xnhyaPAWKGPRDZmkrVrzPgr+5RB3b4y5EDeUhD5+P00QZ/RRHedoJCgQa1KDLZbvUckErMtg8sEufEpFJT1qrvfqbSqMjZjNSMvSAcSd7INY0FQvMh9H5Az3ktXmTew+gT3aUp/kSC3MrPek+fsZFPQ8z1hbQ9sFmsnBezXH9ks7LavW1de8q//Eoxdu2MWcQQRvfpgNbJm2H8bTzJFNskFO9btlJzs1mko1SbsGH8l8gf8XQahj1wa5T2N+Pb75OJjwSOsiQcWN/VaEjdJP7M6DCwq7t+W88XouWQ99cQoX77haeELHne3oTl+rrH9dT//fev9FBDdL67vJ4/+kPV+sx/uU1neLslTdpjppIcZ+Xywz8XyDg1cjhWxJofPF/M3+klloz+Y8hqdXxhTKRbGJ7P6tydm3pkPS7F8dNfTU+sxudSALVStQp+I+l2uFN1n3l3DMTytt0TmpTX9Xu7Ylkdz5GIwQG5o3flSt2nPhc83bx6MFfiwaSlLcm3zLfGTi5l3fc+llJ8aKRAfzOTNQy74t8eH820Njeyq/ItO3kOOuLskYtG+2FPIP932vEYqW72mWncHeuTkdK4LZn2uPgWr1bcUvotcXounSbnidevQn5sJm7P+kwJ3+JXE5Z3KzBFaj4LhGOyWduswbp+2ALslEljsYhis2D4M9MvHQBLGaLRk0gQajAZT5ObWRz/blTPk0ESCB/jrFzQV1fAUpwCrBTr62Mx+Tii45+9SBJe7wTzt3VIGj4GGwnTCxtlXJTE1nib/mCODjfb1jfKXQN88q/AsZb1mlIz78ACLrZdssemb6HtPfJ6nU3VgUaxYlEf7hge7d+83rveTtf9+9v4XTf0p587/dE5ttHZBrjlDZy/W6Ce2NLMoe/s1OrNn2CzOlQOR061VqmJ7yZrJFbnVD6ZleFhDU/sQM599uuv56U3a3dkSMxSqfbDFcNxpRA08sBNH556wTcY24+57/aJC3xl/P0vr+a7nRO2zm6kbcnG1j4mi0fhtBr0GM90c6gXFNnJL9EaVQE/pE1jIaspgf0V/0AKrR8l9jj4x6kEjsaE1lPsMv7/a6DPjfVFQ8Lk2kli8E5k9166KHFwidyOnO27WBoKKaR8zX9iGYKGCPhgX3oAHioSZVczRg+Jtje3NnnqDPrg1KKlHYE0RIicjKnJKx936ucWgUll6tIzuMvnQ5GMOTcX80qOiPnzNgJ+QuxszmOL91PAAl6cVuy497L9F19cU+b1ku89pAo9h0FAlRSq7Hh4thTt6d+ddY3vY6zik8F08JKH3RtB4sbtQZt9r9EENOc1jaCjel/i8+uOEsV7uzahYjmsp8EJ40iefM+L3tjGF9Oj9xvV+8mjwi+v7yfofcozC/GFN3VfKnLzjC+wxC+C7Sr2DTz8S+F7qQUPu87on4rtOAzk+0p19RW4N+bRMVOFE1ns9QyeeK0p3zczumu0hfDw15KYUZndeq5m2LuWTpuZiv0GO8F6yJlgk2HC3dJZWYCQWBa99Kwk3AVtKfXdHybeo0K/ktcE24W5O4aDLrY2HPtce1g6Fw2HD/bH+urPB+WuQkF6Ymc0QGvnSoKFgbMOHeY0+c9klGSXLvCl5sFjLzB+vVPK+HKwn+5jxtkGOOrH5Nf2vlxE7zU9TEtvTwAxuQ+TasZ/cqFhvwY4DBe9vdp7q5L92YLf9Frll9ecpxR9d4ly9GzLrf3KdQnGHJrPgydiwnBrkzO/IVbdAP5ty9Kvg07GwbKH/HOdK12/QV/m0W7Ns1MjddLp+gwW1pcz2J+uLGQiwP651orKRtlUoOj4eZVB8ng1EU6PvWhz9y12CAx6P3YzC2wSsuTI0gx2qJ/ptM8Dn2XbXByxu+HzdpfmR/OD4zn6jpvThr9jP+EOu7fzTmmKrvkVUdzN9jOG7Ks1MfGbjmgezjc3YMh0V5JXdWqXeGWw4SZ8HSm7GlMf8vhfWdoSZd5KTUgpriBmxEx8z7nKwUaNkYBn9SZRZdW2KUYI+YfRmK+KKBRaTyzGzxjuwilhU3bXGnnj8pe5u+reeV6WffjDTFK2xfU/nDVZcdTMvFTvMxBo+u/qmZzajnk6ZGmFmmh42+FW5Nbn7c2P65zM6uudBUxkzoDG/n1QspN6Q8nd3Hu3J15ELF8+jSJkgx3YnsO17WEyoECtZCiIdOcCL0ZX4aQDNLbvbvVStO0L/mX6Qm1uwm+a2KZGxBLvemqxh536sgYU/A1MowXPCiiE0iCDr1jte0Ie+s2RMxac7973Zov9oUX/endsBVhuMt4w9d9seRd4UGrozVWa5OMIj1gPsj/r2xM/P6YCKJ3twUXfvZ/2uS0JXQv/KF6+IZWt4QtzH9gq+i6EpZzYlPtjg83xYyHmKihkJsf1gf8f5b1xDKxujX61NGv8h5yT+tKaS3ZORsz61pbg/4bvVQYHPGQZ8b99PDXb81AU5Ubf2p7zh5+DRXSPz8ZmacWiNhZV2ORPXW4WLVMGMq/cHZqiaYqZPmrFk/aTvkADLSP4+fhG7Ou2KvNkNM6y9xxMrdwJ8zlHccnEt8fjQWW2JX62KB6sSM8SjKyM/sCqJtzZY9GjWWyr2OnzWf20ObHvr1sNlfeRgZbygEelbU8bTD9jojD6hHpWU8iNvTH5erpGjh7dClLtfHjjBhjGpTFxKPB+5ukyrJXudMfPxTZPLYKmPkAPF6EL+M0PObIevMztcHxp5Gx+df3Ho1mEgyKh4vcCu2beCZru1UWSPZQn98GGwyXI6orz1Gy7mF/ShEX/3yasOYOF6gf7jLK8Wee8t+mph5xPWEliR7w5VGYwP94atpPxDziurSpFZYFc+/MrkPPYP058oyZ19jOeJXOmF/fucp4Kdl+2EMu+J/euGmsoep2RC4XdZm37RXWdpoqyn5AWD7jjhZvsb19AOpF/d10Oe/CHnT5k/fW1nvevk1zNmOk/R+a1P952meOAz8qVUZTztZ5TaCfqRo+Bnuj4LKk69iRRvV3uyBuO5RUVwVNB/ppi57/04okIL0Tc8KWMs7ic75GD7LgMzAmvF1WhBWTnpjjFY+4mlH04meYeg6zcXPL7fO24onLHKDIw4aViSIDf9soJvU3c/IbsYbaiQBuj49zf62fWWIxfOHmbmZnTH6aTtm4Ja/3AR12vG8kZJKNPW0GAZPu9MOh4HRJfu+5nkpE9YPlgTeYsN+pcG1GRWHPfJdzSZ+8PhqGJSpYCtwm7tk9StA6dBrpLrTMBu9VS/o4+tY3hOdw5n9bHvbDNFXxPpFZrMlBjsGPU0cm/QVGC36EP5aYocEmXdXRcqzdgwb+FplwfYeuZUBvt+ewaloys8pWiiirk3rUb/mlVcmDto3L1OJeJWe5eCevQ8M6E/j/CwAH3zvgH7Oo/rmIJhd06jsY+7+6jsxuQh/SXhdx63tYIJNAj25GO412/U1OBX9/WQ/5dLvCh/pabYD2tq1AQmBY7W8oC6ddP7HXzasXfvkhvVS2ZxXMPnoxp9JLnrMpsN6px8Fk2kyHo6tnWZKYwCfQ5NXTlyY/zEDHm9HdjI1ewJOzreDv1p+OZcr9EnZtV1TsGV4NvasFDZ91PPyJ/o3fq5pzFhqpNvKH2mL7DSFmxzycAq3kGCT79NaG79WW9ITB7dGtvuGi6f9VYl59xgZhoHbHUyHxW5yQszMxytJ8w6BjGJcIb+U96SM3OtWKZitcPMFQlmPDgHDrl6hJn/XMG2zmPQI/p/uPuTJlSZKFoU/EEMRBTQoQ1pgx0bEpAZrQ2itCr++rfyVsW7Nype1JmcU/erOzRQgWSvvdZKdu7c20PDa4/A1OXs52RN8m/upXPwihr0YzpfDPi3NIJ2u7FRQG5b/ARPt8Dc8zimeL4CJv0dMLWogEH3ysCTw2mNHNUrUwqsFDrguIRWOx4j5Ay7hbZeuFOVXW4e/NjrCEzJg23J4lZBjliZrcHrAOOxHCs/Ck/HMuf6UL+yXby7UiCFHfemQXxgWaIhJ5Qn5IhNUn1ZtTEHlI1iYG65QE4KH/cZBcbvLbv5Uvr/3DPrb2Jq9Kc1icPFf2OOYi7/ZUzNnOWSwunhJ9YmwPNfv8hrXJt23J++GtG76hmT3e+/4p3k5MuyEZx8qo3meeguL4fVawiesf2f6AEj+nOvDh7y+NQVPR0HzZR9+92RwuTYcffSgUcWRwe8tmlE3j4PxNrzTMwJkJgDEWtB6pkmamecJvcu8a5kZasvKJj3LefaCZibD3T4Me/wMbxNtXfZUAvHxBcrxMxjBW31cYuG0r0DTB1G5pS1Nwcx/zGB8d8XMah6JvJ8egdG8gqe3+J3YD6X4M8u4vzZpJ9SclFl2bumesncvX8nx9jh/ltxfztvNaK0Wb9zt0/jKxtF6zPFq58Yv8HhygZ+MSLHVYZizgc8cddxfb7aiLqU9U5luSG0sQUdwNX5xGVSN4C/uRO09Tw6QHu7Rx3+tQWGCgeY8gd9S6l5bsCTNnjWOq96OkdUco8W0ZXdpPeFziPWGf7hA+07JGjLNMkxvk1ttmzzBC8mZxvjU+vIca+NPaD4w3H9a7X7hzW0ylj7U23S8j8yR/G3eeriinmh+bmX+WkLLXOiG8a8o85w+2TSsvUUeZ7ehDwbTEWN6uIETz4zgalR+Nmu3qEDnhmvldyfFOCNyxe8ASUGbbT/7lU2tO8HCm77zuBTVbxf6Zcr4jMXMVyIfSzKDFolSKWeu6duorLdQdkSd+qG+8ud/mAXHVqFe2VreMvTfsq89rmlqOyQZ/3XnpiUmCOyHQ4etD0h3tRVTcHlDh7p99qUhUzU3B7mwPhCjxKWR4sfZaEreEnRhyzR/SPZlQGtOp1Npmz0PU4pZKLfhHXG+ee+f6Nwbos5D2cfsHGpKRSsb9CaQQyMxbXjU5a+e9kPJ0nChltoS199yDJffUUvsRkwFdn3T86ZhfPNF6lOFnJMzgML/jJwwNPWJwWmolvyZV6+0ij5LoGhY64+WOkdW/KUEXKMf9s9WA0ZSWmll4ZLszph/n6XIQeUwNSpjsHjV2AonW/xvO6aVkI7h1Py5A9y2s9I5myShxJ5rxX8Z/VN/2ENraL+cU2i8d/oRfbXeWrivucUHvd97stn8R7e6iXK9JGYy/7Gpdj3IiBn8IB2Yntg6rNwInIugzk/+88PWxU1eMY/7xTuDVPwxuGEPO2tqrfszSRoxXEP/4MH28re8NjMWdk9DXLHg4/s7raDlql3X+h9HTHlafGQTaTjhnhRNQaITPDK1ZlTVmeN7I9t+Lmf/tuQo1XIs7dscmDTLFTIfSOm3DKAtjqVC9FX1nnn/nYPjy7JJ5+SagPeuq53CXjI68lXZsDIfgq/5lXAvNtdwWPWStQ6zY8T4vlXrKe6ifVHo9+V4scc98/P4JVy0w3hd0St0P0KjLnbyKMww/hxvj8kLHlJw/9339dWBU88E0WhtA4/nA84zmcue2jjcosYN464/u9wtMDvx+DN2aPF+L6gFYNr1eTuvS+vLH+ZDfyr23CveNdXsZv7h2JFesm8VGqM91T0u7ePeF7dBOP7/tpTctgJ4xuaYQmMdxP41ylyWj3E+A1+KxzPZ9Ceu8fh3/XMHCFh/WmOgv035ij+l6Uef2kPgjCDf/qOeu7rFfzQ/L2aUHDibe4lN3jyjzkS+0kR8vjssC/ZygJv+Yo7N4JiNoNdOQGT6eypGAAnYo4NUsRQtEFMm5P4y6yHqCf8rdvcH5/qKZteHIOc2P/kft1kD+bLBbTKZQNMaXNgsOuqNc4/r2XXYsjDygdaNDMk5G3fEb23JPixs718c1+5T7bMO1VDCpsV8nRy3Q3ZxZRKyuT+DW4LtSF7KSeP0sIHxi9eHbD3wPySG+jQYvKgbtlo996Tbyof7gYLUQeyrMAjX5INd9jpCXvtnQs55hyYG8YxsXi6ksnXv0JrPhtoz2znku9/wbNskLjs0oYyWWfQlHvfAVNcBqasZf8xXM2HP3PclUre0BDvnxair5MnanKZAr86Vg8lS31lDO2sAkOLRXBlQ6moKbHyhvPpFzlh6nlvstLrK/fefU1spq7F3jhb+M0RE/03cjw/O5fBi/1Je7DsAq0Zz5DTuD+BP/aUcEIhiB45tD78w7p0ZTL6w/opRf5vrPX465jS9QViWqp6w42/ccJMwpjzlQr/UgfNlaXW6UzZtwAGJAc8Ns78M3hpNjfCjW/NV688m8MT78VaBwYttrMQQ977+eZ8Pd637DR8m2Q3HZ453eEn4sVdrC8ixPDbzRAzQ/Bi0iQghtv/6LX1KdaULDe12IMtcllwhj/w1aTJ+SEBRknyV0Q3D3n20EDrfH/hkLg1QcwMc/3L1FP4gjYM34Y7OGtf5mxOLtEd/odnBf4vGaQfCrsj7mew37XMj0W94gsOw51F8Iv+D9orLsX7uuKjg4fGv4x82wLPvJr9gR122o/8l9sh53xwv9+Z75K3SZGTdp5YW994ot4wkg3uRWbJ9I09JCtS3zKfPeCHhi9oQfvzBG8HO1z/Wt3NKDbnX+5NNknJxvFxRG72agz/ftkmTF/canI3egO/J7QercxO9Bp7cb9dR9CO7TsmV06QAwsLOWvgaTrxcYnr3brhlR3HK/izIzDHjSVy0lApdGjBPTDFz+0/rEtXptofapMU+b+x9+hf135R20nwE6I+Tv3EiKGBqdF5fYRHttp9wtQs8ygb9oi5Vzy5sqqLfLIO2UyO1Og0ZVr5nlHSlcPci0VdghX00D7PxxsxsYNWfJfwPzRsWu5/K/DIWz5B63x/8FuNPUjYZLuYUiz3X3jmABiM5zfht6w69zu2c5lVmBLxRYy8Pb+IOo32zsCTF3j8tIE/WyqdTN4BMeOVTdSK3tAv8hIb2uxWaS3TNjtOfly8kddHOrHFUgGmFGCak6dD21rvHUUvFTzyjGJc7+im0pkuv9wNF8DUpvqllJ58XO9JbbbMmffAzFmFf/v2uF+drTmd20jMMZwTYtsLjqeS/ZN95wOeuES2DMyPwZM/FX4oWwMzdm+At11nModWRM6IQvGO+rITeygcVwo55ye07/yzDdjvJ1XkVDZ4+33cBazxwpYyP3sZ7m9Zi3m+d0Th9Nxyz3roKruPjhr5w8HH8A6NlrDFLdQokLyWu/kMOaMwbGhP643rH9vtP6xLFwt9/4Cp4X+jX/p8+Jd5avPRJLJGiGlv504Cpv5SPJNs18g8D+EXjN73yBrM4EfuoBO2vz59+J3hLD9fp9mQTaNwQK50GHL+vOy3bLutZHJzDkxZ+v7Bdoflhtxp2RquOa2/rJV+M0q3E8TYZDpwBQYnROzy5ZzxpmSHr8TEXpy1wWko1iq8iilZuwgxNqpEHUP8Myhc75Bnu2o3ZcU6/NF5i5jhsbwrWcK9J9FMgzabK/Do13Ht0JkPoRXTaXRgpVO8CaoWMec/ogc7pvqWEnZ8y/45n5RssE3H5HzPP+4ejrrL1OqdkOUN3rL7ZPGWLS9FT94lhz/5qbhfVdQzOu1YvBMupwdg9tgTqeEv95aSdmXGFBjzygw8WRn6g0XPmwKekhDjnRdNmRVh/LMsgLaGuruy2WyhCP9TyxyhFjDlGZaUjsDbPCL4p5l3bMBj+lP2t9Zuy4bdKaQgbTC+TVoPWR6InNA2GF9TCQMWrm2V7IU4/hnh/m5BoVI4O+P6r+dp+w8xpch/mKNQ/ieilP8nVPz/DFN/e49scuFZqemAqV+5hzZ6KirRZd6Id6z47Lu1S9FbxjOivsEz+tYeJWcHmFIm7y+7SpVEXkpDw7+00DJmdUOebrRO9owNtGL3jTYU3tfA6GYFbTZylv/jHSR443V7E8urFFpEEvOAyQ0YHM8UYGZ8rBEDmr5lRb2YUPr5Nobn1fB3dSvqusMp8iyJ3snD56on62i0hqfPoa1ecl9AuwU4/jCBKUp3NiXK/m14iQuM9q7W0RkuUPZvYm79YtdbsraNWPPYNQ/kBGlEWfn8Ge7sDF6rwlMMQpOAiVLUXawsDX4sP7WyL01xv9PnwCYetsIP3ZMtm65WXwoU0UNFOQJTzbwDr127N3dXRnRlu0IZkjtRW4zXBbwyvq4kcseewFR4SNgAZgs8w2v4Nb902XIvePed1dy71jv4p2BRk1NLz9w97SPGmuwXULqx8H9Fi5yV7rwxkWTCzz63WsACtRojJ1aN7LlL5KTx1h5jfHat7BpW+w/XevwPVP1/x9Tov7HW469rv/vzCM8qgyfcYw5/ULJiTFGuNHhmaUNs7WWckvEGeXo6B6akDzy5M+1m/GzfBi1LFmLtgy/2660VaBlrp/XkvFT4jWIWX5liO2vE5BD/tzjDvwx/0DpZ9xRzCO4AeV3vNLKc6CP2foF/+/3sJbSiV8n+ZVXDwzeSTsHhgrx9+QjteXCgHbsBPP5ZRl4mEzF+tr+ImaUL3pHOxwd469sZ/nRfPdioBW3RyYAWjBtgdHHuW2jbJTAkjaOEKT9/Q750hf+7ijoJT4cwjK6jXub9RT+wpIG2ivcPfN+wmjlTh8cP+Y0O7daq+CynP4IW28IPMXnK2Gu1+FCabn6Gn3hVwrwneCvShvB3v9cuYev9USbndkTOUu/RkKlGP6X0G35yt6/bgO0NaEW3d4ChCdDC2Md7EY+7GrzZQetJ62NFJM+fuT+y6zljRhaQF3DcP5P0li1m4p3z7Y37SYPKZfZtNRY9bcS8aYvxM163EVm8hb8qj+0/XOsxGqt/eD+ljP8bdRR/naeGqoeYnYvewQkDhnJPG1E6Xzbct8vJgY3WJ4domyJPH2axy0bzH6dsac2M6JANSrad2FMKRjc5d2sT/sZt7S9F7NRxb8Hhx6a/HfzRq25yf5lAm2WrVAIP7ZC3e/e9ZclJUil5PxFTtxLf773jgjiwk/vjPpozg4Ap18vq3DNMYFQ93ufI60tg6i3q8YK2gj8ypSb3bhZ4x46OOXjjCx5Jwgo8NFhb5O/vnezvNeR1+bhqKBukYm26mFu/svUaoBD7ZOynk4S1J8ETSiZ6uHTAoDWAtkqeE2jZ+Rm8+OFgVz/J4A/fs/2crQgpwM8z5KTfJJmzyyt9kzMf97K3vVXQbqPqS9aH4ffqsA7YdCf9KLoFGI/peAd/0ysT4kH64X40nrqMe9WPnKVZG37OtsRWS/tJnv2oDW+wAs9exouS3C17cvCYCT97F3u4mWPkrDdHzpKv6YiSNAaG3dIk1lghMEQdzsdEH95GPSqUqT6un+z2H671GKn6n7Tf+D8yR/G3MbWTVvCwmlh7nh3huYtNp5D3gNbyFyX8gh89bfKLBXjl6cfEdkYG/zA3gClmvx9s30oTsrKBzL3PoZ6yZoYYciUxt70n8BrBhsCflMBo2oBHNsFxSm78wDP3TyfGdDKBqfbwyflxhpi+euacopVRcTfRRNOYq6ZBa62AqdEafq6Ywo/Z+7SVvf0h+rL6on3gl/aIqTqvE1a+zTulvQUemXfgid33aVG87eGvdGsHbfoF+4Zn3I9rOYjx0eO3osAS/u/nxwlbycCUrQ56zn1FZ2zQ1AFxVWhHqqHV/Ce0Y+pF0Jqagfvt8pOFHGB8Db5UJ1N23YcdRd6gF3X64Ik8Bebd7R48SdPIZdnb6zHeRsP5QvBKfC50StfRx/A3VuKyrl70FGfnShZtmg7suuvEvpF6JbtLBt5enpUXRYfL03DLUlPZ18188LzccG9WRyVb5opCZIbIIfWiIjYwejzPHcf4H48Yv0xaDMH7PbTiWKzx/HeY0v+0T6Ki/jfqKP46puoLtFf43n/gqYPJll1DjHlYrGrZz8Vc9f6a2RQPRB63LvGBTZ1MrIfqBsj7u/eVPT7VhDKuy5zvy0hlJ7f4QHtw6PVfAl6T1YFB/PhuDH6egkfiUJsQ5SlizF9kc5Y9JOh9+n047zcx/Np4NSOqjcrwRpKpsrPnqfAjU2if82kfsNm9xvFkDu0SbiPk5WX1pnT8RcxkzQ7Hf8BUGH5a7gWfSvTfu5+g5cqO+1oGreT8+pr8uBP3kyPGtyUwH4cL+L9pi//f3aG9skLqDb6d6HP2ruszJYsa18t0aE3V7Fpy1AL+sDzhfocP/UT+av4BL1Es1lZ4HbTmCZi0PGCKvXF9/lXUECtizuOUIucEqxfGY8Nw/aeo1yjxB/B3G7cltnmnX/ijATCkKOqW9TezIP99q3LeluDZNlyBt75RIXtJYw7Z+Hn3iE/PwOi5Q866lOaQ0vsJ2vuzMg+M1CMwtK9wvNtNoN0laM+AZFz/LTr8w7Ueo4nyhxpaRfuP1FH8bUzZ45tKlhx8cn//hge/7xSZzokOXtg94BfIEW1YG+Rx71GDtxy6E3lzd5BzS8sC9usVaMfXUzbcV4eYC9bQPm4Fv+F5fEJsEor+5JekMTzL2V3ZZ4+8TGrZ/Y89plVGr+MIWuvzMdyV2INtK83h2dfLUuazCWLmeoanTrRlbXA1blxmfLwBBe0EmIGDK5mXgxdg7RGjYY2YPcirG7mjTWu4Iw0xneb3I2XSB7wZ6IL3SrMid1Yijz+bmtijHRnQvgPwWDjB+e/P7keh1H1l+DGx/inc+cR9XfTHmO+GLEyKhpzKBC/efH3IitXzSEl0BM821kRl19xuyb8XveH94pAY1J3oZWZDC4cXnO/8lsBbI6OWXeOgl6yapRo5H9FPongeDmxw6j8UbNMq9777cstaeQV/2BK0cNDgelJdKyhWlSJ3B3L1ZYPy6ZIn7RqMnxpd2TtOZbLlroNWD7Qtk8ob/FlwFnPzUBTsmUJ72sUJ1z8wkn+41mM0Vf+wfkrR/yN1FKO/jKmHWY2JX5oP8vq+YSxNzB/5623N+TzUoeWcpUVeG4g8PgHm2uJtUdrMB9ybfk8uo02lUfqY/GQ/3ouYOyNPp6Nry91BBS3ZzH5L8tVdLfNPGCUs2NvgRenecX4dpsj7qqZQGLlv2esSoS1zdUqxYZay6061L3sF3YicyR1+os0QE/37NiVbOon6P6d+sHp3bMk1W/DqfRARu6xuV6L7q5HdcA9M7TbLA9n6pQWvMPiPjaiz8BsZGGr16MBWp/WSLGWImE+FX3yfq578k/fN/Y9XTZn7AabOsYkY5Qb82zsLa3J7BVpr48EPxW10oPikww9NP/GQ3TbHhpLf9Ct4JjywqF51lPliziQv4IcOsvIhP/rUuR9buwcLryuVHEWsqVRF36rFt8Nx5VFxTlXJ2G+zyMmRNvg8WsBf9nUFjCXfgrtjWWvZSn9zSn8j3P9sA0xdxdx9YOmi9qkM8bw+kkzJFePDC3NPTP4iZ7h9AN66jg//sC59LOt/mqOY/EfqKJS/PO9XTuwRZYqoh4vcyZzJlxQeOVVqw72MoW0+Q/9E6VFCDNprYGqZ/050zrcDw42uA2JWJqnkHoMfeEn0Uv7o0Ea+MYMHlj7gtcF9tyDruahzd1fCvyzeC5VSXRE1tbf0y2YHaBPL2kH75MXkwNR1q5NNizL3IOu+bPMFpiy1gr946sBovfSmFNhBI/bVAO/5e/gjGv3w/7/djkS93IUS64Tjegw/8XsN9hS6PvzX2KtU9kj7F2WPEzDd7hHjx4W/JEe3O8PjMWJunZhfcl6i30X+wvfZYOciZ8zx/Vlct6w/dZXofw5ecEJ87t5iz4LD9cNdTfSrcLdVTbx5AFNLD5hSq1tLtBc1ydFX37KReD+WRbqY10uhhR+3bky+foBfDYYtY6ccx71nUxn8OQ7mzEhvd7J+p8pwO0eshX9pOaXhtDDccBqWrOt+DoXbJTCj+vCTq4XoXzFXcT9HTZuzfOGBl4YYHy+LoN3fvxR+bVHj+nez5F9iajj90xzF5D8yRzH6y5h62TfwwLcGTzzfuymLLLsnV18ihtdfaLnl632ks/6DH6nTPbTQ0D9S3LdSzn/1+8AMr1cpGzCxTrfctdDrq4bS3IP22rQTxAhbzyl6PuGH1gq02XV+VClavlvZr17HllmWNAQvnd65P2riLTstSo28hEru9yJmHNlU4GdeVe4aCvyefDYnFN2NJvd/xS5h/eUo9myz6pwjRg9sPUkzsYd2k/O4qQ4s1rIdxV8J/mtUhEM2WaxelGxNYPqVIsa7+31B3nSGz98amKYWfjDLRd26L/Z915fQVrwVMWoWYt7yXgBTu4fg3TIq2cOL9uQcpI/hh4MY9xPj+Hki1jgWsbll99OtIZdZuN/BMhK93qSO/PO65v74Cd5O9AW077h6c9feHiBNXzjufO7AUG1t52x7S++UvFx8nl5DlRnb7k7+7voQ74S1khW3yAFPj5FTzE4P2OAs9ZRpRzGHY4RzpihdT46pYvx52mxZNTx+geGRuH4p+YdrPcYj5U/vp6b/kTqKv42pj9IpFDufd+7WE/DSwCjgkbMP9Pu6Ae94e7Ff0nYDbdTUwNxjlB3Iq4YStOHuDR6qRH+Hz+IHbTKGv7n+Fg1xnoAnzCn8WPXKZuTuGZ5p4EUuc40UWtOoRM+ShyT8EDxzGLRvzqdjoS3tZEyxPSsNdz0IHywfr4YU/kbQPoUBzD1/8G/+L4P2OvTgvaOxqCnhQ+T9T4GYjd5hSm4yaLg/6sMts3+DHdFp1XK+msGf2cP0SaSJd7blG55/YvpzCucJrsev8f/tcvGhSJ5+Dd+cAVPPwRo8oHygHW9f/cFWCrSjO7vBD+lZ9GDuaL2jKHOQk6zZBJi63Cpgsv5yr5BNxpwXxuOcihpiK9ox5q3ht6KzXhu+1AIDywTjz78r+NULT+awe15LWbItZS+5j6fsGYU3Cq9xKfsbWRuy30q7UXKaPHLPtjE+rSzmkB4HYCpciTkar/9S4ojaJ89Vp+wYiTmRWQYtn9+R43aBuD9jDq1of6f/cK3HeDz+U23S7D9SRzH+y37KKkPE7PuHmD6ta5W5kGwUXZTqf/Qxbdm1G+3JLltol7myU9liI/bxs5eSwX9+xtihPY5EX6Wf4X8ZPHeda/AbEocH7gbAoCfWnUbbujb46AqPLom+P2m5bKHtouOD2QU8c1AsRO9iBj83/7gKper7JXvXpflgowYe+/xYVdz9RYiJz1j4t3UJ7VLOEUNP41iR7TrQqrGCmJXvSkrW/NmANwxg6nuMtuS+DtCiKx9a0t4por+EA96yvvqcfeInML+6t7l7WEOrsvUN2uvjfmRPm+H7ofV0KJUGuF59Cr+yLKAdI+sBLfV7Qrtl+sgk/nyBZxOxj6GTA3PeQfSgWY1N8IQq1ZT6Bfyl/8L5KqlqyHHXYkOq285l6jJUyFo4nSxifgre6VtK0k2Z+1f9pbJSUq7kh/cy59oeGHcc80pWYz1yVw61K8sL8X5MC2rxjhc5a7MFz4a1hhzyK0uVven2Jeso6lK2b+iMX9nh/qbAoD9YJP8SU6r+pxra+X+kjmL8l3lq/jZlYOgNPa/f9CHzg/5NnOUV94wptE0x3+3BY2KtQE/gMc9878BTi6nsT8L3nM1zaBf7wHtoxah+sK9ni30JHXhg19Sn8Mg9MFV9K9lvNGizvhJ1CiF4w1090ys7a8ceWuQi+l884zk7lAeZnO3glXOfzCsz3jf4g8UD/qJ84Ph1B/8WW8PG8GZb8b5neyvJul1FjK515OGRklCsr2rZGx3h0bOf2LfxMYEWfdRhy6LUfFDgp8DYUMzrXeb6jOj3xefKA6Z9LYX2KpNP7n3DCrzDnjbx97vl3lnMW6bl6kn29gbelRpot6+0xP9/pu+cG5f9g81dURfPFh+ZWx4wlaVpRck7aQ3/IIs+Rse0Jt/VkbO2OvxfWoCHrfWny72DWMOZLM2GkjorodUSYOq96K/EnarknrTTvixJFGjb+PfgbheZCZtsnhZ5UVsb3ijG/zXH8A1dcMH9bJdblVVO+KE41TH+tw9ynNkucH/BB7yetJN/uNZjrP2px4uy+J9L5/939sz86zw1ufUyZYeFqCNXdl8mJ0UHnthUhictoOUisW96sBEe/1JEQ5aHou+RPJrm/vCQTlkV2grRgvrcP4s9xM51V1Kgf8Ej9goYpMdRImtvCX9mRvArSLaU+UFreHbcJczdS9D362GX+we7nrKvOe/pfCte3H1YWsIcGzyWWBNcT/rCcSk0x5TcttBe7gm8d5C8F9lpV+Xe7hTNWWraMfmFAh4JUviJpag3TG9RI/vyBP6jnkkPaEENGJsFiPGZYw4oyMEjnDxg9i1pLaVD48O9/FWVTLqDB6J9hxwQ5nrCqndaUHadIoYfFbSn3v+25H/DN/ezR3xlW015ktWan9xfPaG9lhepQo5iOJ8xM6fsPkDOiVUJvLspkGNSFeN/Hot5yMv/WBO5KWqKXikwNX2f4edexwu5FODz+QmMn0e3lOzF5mHwi2wGrNd2J+JJJXSAWh+YPgcPJcYQ4yub5ZBVDDnSd64Yn36I58E68KCT9Pi+HsT/cK3HeDL80/qp/6X/6//TN///FlNHGTEbFhm0x0IV+zVNNTE3PYCe9wbASKv5JqWix4rXpvqXxTHyvj0+TKHF3KPKPoMFMDI69NyzRf3c4Lsqyd5bjah73g1ZuVlNKXMP8GcrB35HyzyZPKduZM85SQF7WB30/kv0mX298MxHX/ULfzN9GV5uVgE737We7I9eyvzVQXtOqhCeXsxjucUJMfQ5LcAbe6PK3c8TMfuJu4ickQIe0boAPPnz18Qzvck9xwJG5rKXU2CIfQaHnaky+eFJFHccPBLW4NXZN2wpfOw/0KJV9WDDYGkRfTt8/xVHAftd7ILO5raSveIL7eb22QZ+6SS0azFJmE+ilmgq5gE/X1VlLdOQYxYc/nLtair7zVcV+baNHGG8MR6jSMP4Py7wq2+aDNnFC3HcZSX83HYzZKfsmAHjg9Lg9dss2VMyY0qKRS7zUA5dpu1PR7IlCdfz3WA8znTrKEwwvnx0C75svK06so01MJVNavjJg9TArw4r2Y02k3+41mM8Hf/p/dRy+T83Ifg/SfsNtKonxxd5srHqlrEbPHS8y6Hf89EuYZ5WbyktZq2Yt4O/Ci9PYKoqJ7IXjo5fthC1PDy69Ya7Y8jj8iUVc9UptNclqcF7ZTqhNNxVnGcFtFlnFzLZkw68EQSSy6739IO8f+qQt5/Qnvvs21GSTJ4y56IOQd97X+JdX+bubg6/12umQs5qBMws0t2W7W7ghdD6QquqYu7b/AJT6f0B/8D7QGXXyF8R97WGu8sCnr7YVHfy2Bwxp0jw/P1YYL68NLK7G+L/ndxryHvkb9nbTir4ldX9RF53EDH6AYaOfQWei47AcFZHxNTIWQNGbSe76qZJ2GF5LKA1Xx+DF0tgyvK1F7So0+T+6x0O2eaXlhQ5K+SITxYxxn9HaNvjsDP8TbD/MvegwI8t9i+Zn64b+L9FBUyd0pfsKgvkBEXuI/J2fp5zLovao8npQAAJMMVP9Zadx8gJtj1HDnmO1JYln1WH+xHvuyIdOfHo2A3s8BfaU5Kaf1iXrsp/6vGiGP+Nnplz9S9jSr5JPXmTNTBFmV6y3+LWQN9rJeftGHn5kyIPO4MUeTpbA1OfTvQS82+TnJ8lqWXS5iYT14svYirB951ce5I/H4JH1iV475JqOqU6wQ9pym7OFtz7UcxeTc5NtyOmP6FVwjQR70RFf4gtKxETK/7M3YSHxKR9/yE7npe5dw7Ae2qoiXW9O2DKSXeMaX5RkDN8Iu83C9FPz61CCkbIw3xkAFPb3YhR5Ip6w16Hp6fD7UZRwBHjFx+eP9mKGtbIx+eR6GuU5H0Nf5i/c3dqAlPeeXmkOJzguDqvXcZft5zSX4kYPT/AC6U+WFFa2p3sK8tJwDYr+DV7+3nLfhFBe2lT70mJEzbci5ailqjvXuQ4Nu7HFrVSLfN6SutvK7tF1UAnfKCd+XL3yt2ZPG7ZPVil5DcMGLNS5IRloQUU1ICEr0y0A9tY0QE5zocOWIY1clZzBGaiNXLIYBqU7JOnLZ3tH8bnc4K2tx83aEv9Juopu/0/rEtXh9M/zVH8V/pRqH9Z+y0XBfzMcClqZ4aiL885rCm7K6Xh6e/IZc/Tb02WHLUGz/iuZPvBaUVnKZtwV1WlklkH5Uf2PP7K3CjE+6cntFHEasR8eQFG4R80cuJPZfgf4Xd246KnRLMR4+EsPbBgLN7XSFUr8w3DMzcn15pountyb3Q2D2waH99E7FxyfyR6aG7io0x+foAfeItaHTVQHgSKLGU3sBGz8nkl1j4wYOq0CvBZEnvTHDfwd7QGRp4f5UYOfRDjo4v5ZY9kpVMW7RrOdRM8qWninS7pb+7WiyphrBB1GHdRo0oH8NK9VO7kvoqK+/dS3zL7dGLkDrMOOeLUuGwZrKAt0+yde/t7+WXpySvI3oh6O/uofcX1PYEZhpy1PlSirmOF8b8ouP9PPSlZL4v3Z1kAP+ktXsBYdEuIP/av3INrurLRTfHJf6XA1JmF0L7LbE90X4CnN62oT0yBmWTZNIb/ttWS3Rh4l9+vGJ+HLXLcGX4uWzbAmLya/MO6dHU0/EMN7Uj+j6z1+Os8tbE/5ATvDjy0ED0lN8eKzkYO/T4T9WmxW68R4y9on5WnP2BxoaUCzZsY3qyXHmw2L35kJedvznsJMbeZdA8Kdya0l63UDwZLrpH96ODPujNiKPOPX2iZBH5LN9It83aiJrV/w6/NPWjPceaWwODtafB9aG5ZJoPHsq4rDbdJ9Jad9vB/jvwCZkwd/olPqxw8KuouPm71ZYa2OhM9hH/7eNsvS7Lfkqx6Vsv8eg0T1o66KyWd0xje4QXPf+oUjfz9HBhXUmDW0I8lhbbzNtxrCD+naYjZYLgEJqpgd2B8U4HnxiViMsrBk4dPxCidinfiM2uC+5cWd7Gn3Jtz9V1CSzvAlDsPcL/dMWzZaKMVZI2uyFm3H3KAFZgfSj+bNufvL3gjDOEPk+bz4v42P5dsuEgTsqodPu/eZsKKm+bS2Q1zwzt+TcbGz+eOAt6Bdw5z6ICXrCEn+tdadrNX+WBrHbzr7d/QmkO/Ltmsgd+l7bYyXKeP/2ENrTr+U4+Xkcz+52T6/0mYqoPwTZ72a2Vv7dZXFmo3xNTl+5K9ZyDmAHi0ImcxhFa7ybsre891Rvya6zJP792VvUZKT9Y0/nJ3NAcGvQHydHqawQMfXvi+PVypRFVTwk+ItQnOOvyQNRO80QykOTvbi5Y8h8OvkeDBITu8kFe/Re4apDFWjcyO4nqI6xmK9VdRZfZibxl47sc6nLLio+UUL98l99wWMRsfFz5iOgePnG7blq2+zpLCrQ9/9+m1gB39xYWsMEPMHdWwZP5tpQEjBa7nXEDbBl31IjfRxZ5qFfzca5TtKP3ecPx9hl+5nBZX8sZT5IjPGTG8z2uDsuIF7ToP4wOT3toNOah7G/5gF7TsZ9oP8Oanln0n06CtS7FmctTgftgDPHl5a2+y5amoo5fiK7O0sKC0Or0MbmjnB9NWYYz73+JzZWgJ2x80G7wt3WX3PMf4HLy1iRzSAyP6HjnmwJAT3flG9K+Qt9C6J7OiJE3gj1cxcmLW2C/Rg6aU/eqw/4c1tKqq/WGOYvRf6UfxtzHFZoIHRl6bu42YK+4WYUk2X0FrfEKxJu/1Y3SObWBqq+D40FgaZA9lPfeOuZTAL0C7pDv6Gu6GkMeH9xQxHvvgkeMI35eqdExRU+GZ1jXy8roV/umFPOoflh0wde0aYHguepAE4v2WzpDX61nBveOpmjPWVi2lD8QgX8qIiW0QfinyVvAzy9BU4c+6O52bYcnddG62rHlLHp2vYu79mW+hpfhpQeeLVIMHFuAdNVIycsyqzn2+Fj0lz6EK/8OBubpGHn/OoL2sYQ1/yZqKRG2TSY6rIUZffcTYbeBd4Me+Ze6WNjA9XI+W5A6Edrt2oh/HA5g6F4dO9koXfiZI+pzOvQ9/+XpXD/bZwo9Zv/Er990I19vx1Zusmy3eX62bKytSYDDSV0+ZD6zNg7mpFlE8ewFTdAyREzTNItK299xfrcw5M9b1ljzfA0ZOAcajEu/rXPOI+w1OKnKkfauImzXGpwh0fO7Ag9YxQ45b9fE/rPdTtckf3k+N/iv9KLS/7Ke6q91R9CTEtC3vAramI2JqKnpdVRdomzh6GpSOFWifB98lzF+L/Y0mqg5eSKSA3R3E+HkkfWQ+T8WauYd2F2sGob2SbZQw7xCOKEgu8A/pphqy4qR1ZDGOZx6qB5XlL+h/j69aw6sf4LUsmebkXkeFwcNHOWXHdwHMdfUrh9+BNlWb6kPnclwZ/EjakCXj9AaeXZaGD9dSsjUHppzrBDyyG28fjH9Pc0qlR809iZsuSy7HjPyRWIv+OcLzP8fFmNL+CoxJX/jJ2RB+J6Zbx7k2A6YOwWBL5wrH+UwS2upxvJAXwg/5K7tS2WD/XBD/3MHzaRkzNvD7K6U30Z+8qIMH09/HO6W1UkM7MpyvEX6MnvULOWGi4fgY42+bUiP7xXGSsNG1epCzmj5zr/+OryxZehGd2fMpe/5Tc5k674/wd+yOHKRtVbFf74aimICp7BMO2ewQvijIGpyvjIKEvTzkyPg0w/joraiPlJUnBcsbnoenTf5hvR+S/5+03+g/MkfxtzFV5lJLQSD2kZDEXp0L+/akSB6/DK+MojmbvHX4kYUB7XMP9YA9fGdBVBea7MWe5LIwLz7wzPpHdldjYPAd9TdoLw7PTD4w2l7sEfJ2Cn+m+fDo4VL0p3OHNfcHfTJkew2e2d7sEFPfT52w6fSLPL8tHrLbPQOVuddFQ9EnFLx5gDZdbaGVgtFe+LMi/LK3Dn8UvEtoqUOImI3W8BuZdweP3MfQPmx9mhFFYk5jetcIfkS8M+U2MPa4m9CyujIiPpXweS8hj9PoVtC5szuDt/vqAP+RbSj9nUUN6gB+cDkqMrKXNvxQbiBHBHtnTriFNvdrbTIHD9sX4qscmHRGAXjHAI+my7Y2/BnXrmwRH2/k5hkwtSuqK+NmCu176pvc39n7gFEB7Wxf9sDUUH8lrHz1IVn96pnz6BkS8/f2jiLndTfAYMGQ3RpnTQ5J8JP5UsxjzrsXhVEg1sb0asCMWnnBTw2AqX2P57vJC9zf5QCtPCz2/7A2SZ2O/jRH8V/pR/G3MRVW0F7u9gbtMbEilxWeUlAkHZ+yf78ghrwlPL4oYZBdM6ldNvf1Ofnrh5a7PpiCHWv4sZhOn5z765oxeWpeyV8sob2KPb6/XYq1+A5/ye70rLXsfFdasp0tYmzTH77sKtYzufcneHA8wTM/Plv83jo8cm/02A5Z50k1kRUgBh+EPKskwGSyO0K7sK5q2TgVazt2EngsKYCR11nh0E4/aB1mAlNVYQ7I5w3OdxiGB2YqWkLhBjHuTuoqEWsMFUpTUdOaib5G120KnrjehJYLqy371NGavMsHeX8t9khbPbWUXP0ALTpn8EPz931G3krUE4aLeM6GbZXRebGEv4pdnH/tdjeyzi4w/UxxvjSDH3Mm5svwk6OZMHW6asiX0yb3lg8xbziU7pRcqifn+hWY+h6OAWKAP7m/NZATPma/JTobd8Pvo/LLStFDNLrPwZtjq8L12OId+OldyV41CVxocxOfg/aFnDXF89grygO81YkcJPpO/TNMafKferyM/pc57P+tdRR/G1PGzqvJ/Yn1RsurTixtugelYYQ8aQZiTmEIbeNdulrmloLjiagzz9Y7DdrHTQ/sYxzBGwvjw3m70udsZxXw8OtbKfOHHRHjw9WQ3LONZ3h+mSXzDfH+K6vxzOk7bdnJsktKjFzMu43wzJHbEZO//GH4SqoiRnYp/MDijBj8iDqGJtZEXXcIHrro+D+TemixjwxMLabw8DvL48CwA15M91toz8CUKKSokt14bR7YK+zg+cdjUXcwCxN2tjyFfF2tZP81AA8PG7E+aQje4UerYgykvaYgfgKDCsd4RGWXULy2cD5XNUVd/Q/jcbxCuw7X+pS93quU4kffym62xvnbEjnG/Tb4//3HFLytXCnbetBy3RBazlxq0LbesuFe0kyQo8QcRzANngavn2docd4FlMxqYKrhyAmHob0mm81usvdcBy27vHVGDu/AO/4VOUtf9gVleY7zHbeqy2xb1Cf2P/g3daW7TInEHJJr4nkUt90/rE3ShpM/vJ8aqf+ROoq/janaWdWIkQp5klX6AQYKHvqcEfKkVEKfF2fwUjy14bE33+gATC0GZBeVZriP1RGe3BPrffrvx3B/F+Rx6ytdKD3PgKm5WNc6DlJRE7uBdvuNoM3qwAaGxwmeeT9sS3a/SC/Kym1j8O1U1CXMgpSC1T2HR4/Vls1CrSQaCT8xeSImqqnZEH+1oh5uB/+UbaDFnER7cfe5BEZoYNtE+g95WSVoH/21mlLcLeDvIg+840WLiKicVrl7XGkB29+KIbSv2HPaXNcBO1zDnILJt4XfuVVzxtuIUfJScPzWQFstD6uY+DsGb07E/fxG6YCc+tnI4v2Vyn6PBbTlQQMmlXYbMEs3L/BjUSXqUoChXMf1BtcKOUvJ4NfWw0VNvPcbwxvJ+wMbSdCyvnYuZLeYbly2KKozpYvwafi4yy0b5j2jcHi/5a5zKR+seOsGnVfQoq7+0kq2UMQ64CHul9dJCT/oSAWlgwv8cXHcEXNr705++QDGZvPdP6xN0kZ/6vEy0v4jdRTaX573K7wePCAPGjyjDTCzPmLMs0xBnswn8D9RhzzM0zH8z5PXB/bVKomyb6rKvNt2jG06uyVeK2/Zu45EPZuigGfOb+j7Y1tv2esU/ohL3ot7BYcn3+q3ioKhWJ/lvw8Ppo7tJ1nJs5Y9boEHP1AmFF61XOxfW5aMjvADWT6EFt2o4p2rJerV1Bd4iESP/UsXppQWo5fBP74pMNTZFOs9Yia8Ik/fz8WE7F0If6f3IWPVQosouJ3x+b0zXbY6hzLFwQQx6CTQvvEP9+9uAmhhRdQLrg6IWW8l5lwWH2i9PMPv/escMXpb4vxkHiWyzxx+cBfr0KpPKSFfmUMLNhLO/90BQ8n6VnH/vAtdjK+UkgP+46L+DzxvHjEeufCrLmvAQ3YFHtO8Ivem57HLvLbwKVwHhewrLa5/4WlLSlfPG57HXL2yTl4alOkStPVDMh/srKXIiWKtva9PtwcW+dB6mSVqkpcJnh99qjtZaYnnkXX1P6xN0uCW/oAp/X/SlP5/Eqb8+FaSM/9Be8QJMJAvRC8vZjwNb/6GlthlxQCemsHDz2ux9lvsecbTs5q79uk4Z19+gxaz7LfMuVupbK7aKSUWeMSz19GWnXLRk5+YqDNP4Xd+x2NJweNbcfdTtFfmTIRnXuU1eNIGptPzNoRdmMOeqUUAXhvaL7K6Bzy6R8izix94jq+Fn3md8X/l3IS/WSdPma8b8MBi3REFG2DKK04qtOd7pZNnBIgxTdXmrOFdSN7dqAye3UyChzd/lKU47g5zYPpd2DfKok2T+/AjqthzYUnRYgoM2kvkGF+Gok1a42V4mx+0ZnFKp5TxcZNzJtZwjg7ifRJ7ibr7FTDlptCCVgxMu5ME53v3PT5Xgnd0Au/0H2jbyPqIte+byZaF7HYha6QUnJv9mJj3ufnEz5tC5u1ArMeyFgviS/lmuEEAHpRlsSefCl7mxgm8OTW7u9hfC/fX79UDy7Quhw5oRM7J8fyeFw/acrR8Ge7sFv3D2iRN/VOPl9HkvzJH8ZcxNTqZL0qjE7RXKmpcN6ubmHfT8AyHg7BkricNyGvt2vBOecTYeO9NEAN3lbvmfDplI9VuyJ0M3rm3ibUhi1szobCclIb3FL28fHbsKf4KT64Poc3WJ2g9uxL9FtQiSVh4Qh49G2ad8+tL1MTq8zP5xecuu04VIA8PuyfG4Pfk3o4Dc5c5YjANFfDQIsf/Hd0UvKAuoQ23SkgsiCqL+DREHt5cEVPTz02nZLHB+bYRMFXXK3j+KCtFXTd4wku1njJ/VBluLIm1Es/jlcJuDH8XzYCp+jtakvVrK8P/rcOWTRaLkJzpBrxZiLUW3sWc4nqPyEmvWm/ZO1OEtvw0snuKgWn9ewPm3RLnH/Q4X38v4MfKCXgnXWqM/QyzJO86rXO/j/eM7VmYwd/ywuCe9IL/W0ke2dOsyDnfQIsGy2pGoZ9eZfcQQNvtV2JPvvUY/u4XhshRx+JG8W8neuSEAXJgVtwpUkLknHG3Y2wtw995ToHxujr6P6xN0jT9T++nJv+ROgr9L/upF9egrSzRy+o52c2Z9YKHtqoXtMdmJdYP+dA28eoNPzEY1HMmHVOdUkNXDb8Uc+GiXwjx7+TN/YkWftlmuUrIUe7wwEsL3zf16kvh4IpnGE0qaLMlMJxFXSn7dtIGiCD4Nzf3oS0/D2D2cFV98tzTPfeuFTz+uu4KimLtyV0v00XPmA4xWPfQXkGD/zvpdgwtaT1z97IHD3zexYmyaYA8nF3VLXtcFxolko/zqSq03DMOz5RMHGDKXVcH1gyKL1nDtDK8twH/ty+7C7m3TWP4x30wZBfmgxcG4n1X4Io5Fh4GdE4mOJ8rgRcvuTah82kJPzQR+8BXdg9tKK3Bc+9LeWA3tkjIPbwQ45Ucbtl8mMaUHjG+fCD6RURB+CL6mTV3589mzratkpJ/0YGpgXU+MLkJXXIGR/DWCY6T4RxT+KndVfZYV+L+ds4cz6NGjgnUKmGSo90o3MxxvftSZeyqiB4xvorrVXWxvmwUwt+Ng6fsbs+7f9gzU9Onf9J+/5V+FJO/jKlCN58UhgG0R73FmOtJhZjiQs+XW/iFpinwDGctMPUJxVrz5KZRNuvHMt+PD18IfKWmZHR9i3kvaKPtXULM1IGYh/PCKauy24fSzQh50rGR19+r8Em0DxBjg3vrsrPoA+Q+prXhliNgesa+LnEnvYt3lGrAYqsqCPoUWun6QJ6l7Qq8Om6hJdV5GDCiFbRWpTy5LwXAyPoHTMVHxAyXWsQU8YVK7vmE822WiMndpYfn33hl7rtnc8s0L/xSkoTA2OUAzJaDKiOqXrXsL9Lgy/af0ZySYY3fly+MhznG7+k9hx+6LOGP/KjToe0CsV+UoZfs8YC2TDQPvNUoiPmlt4gpWq/hL92hqLUqoR2zES+4K3220Mr71ZOSmVdz/v/qNWB1KfG2f8he32+2TP14LqX+pDC8RQ2QvH4MWvYwuubudRTM2SQZif2rXi/QmKhdkhTwrHMWdRKTAY4vJuKd+DYDpooFclyeiHfeagst/fZ2/7DeT5v+qcfLaPZ/r/Id/2+do9D/svZ7Z14Bz9uI3sm3asqmpzQj/nHwzEsGv+J84RdSd1vlXnfF8QsdNXIcf8w9tZu2zKjMimx59DbcswNt9Dp7EQWx9cpdWczFm8tU9IBM8Axholy23JgFZWetzN3NPYHPauCZ09Gikr2PeObrQyl6R09vsmu94Ufe7uoBrTOGFu2EllSe/VPstws/Y23xf7+v4IWfDMzdv+CBs3s7kq8gL3O3VRFznqiNcrsy5+tQVVnkwPPbwwh+z3sJ7cUKYH4wQwyWd/CkOi8yStd+LdbOBy0b2M6MHEn0g0jG1ZUF2sqnbB0/DX7davB3/QIxPixqYC6uH+zyqgJy0lTUMx6BqVpLoQUvYs6GOxW03aSCX8wDjG/fgAeVK+7HSUQ/jc0qmrKPC54nqXzkfrgcb9mm8DjFqlMg5wy3Qzb/lipRcb9y/ticp0y+ZjPy7zK0NS+QsypRzwj4lsD8YQvd8YF/cjoXOUAOzSnLUgmY9Sx8dvnuH9b76fKferyM5v9z6fz4/yRMza+3AhjY1rmrv4EB9lWQx/aXwvAbC35lsVIm0DIjePxVX6kMJkal8D4aG27xmJasnYUVBYnoUUIjaCNJR5524gF4ZFFXQzZ8KW8Kqjue4VXSRB2A9iBS3njm9v0ArfVN73SWBlXucxPP3FauNvyPfuPeewi/IG2gDX1rAEw99uBRz1wVxJMIWvJJ+L+uQozSuQKmNlvwjlxJB7IH4BH/N3pNWb6SRpT0rqgl6hHDhw38SeJKJTy6qEE9ibqMKD8CM5MSPHl4rFIKnqcaVN2J9Ue2PaCzvijBKxMzYbdK88h/vwrZu8/hj+hrQluaP/jBXvQbvEyKMwUr0assgB1lez3FeKge7re6Q+sNL/jsTQxgZP5Rv6zxMf7heyPelzm1ysYjaMMoHD04T6Mxgz+1HQqLG3hL3pRD1rVMQY5ZXQ23XryGrHYWA4oP4v1d8jZddoy0jGz7jvurUtx/uBR1JhAHoo4kVNn9ekzJ6n9Pw8WP6R9iaqj9SfstRv/3C6r/rZj629ov1T3wABP1aM8dxny+NFPkyfdD9quHFrBPbOrERzI8trwG5s63cIw87o5kfr0foIWKY0lxeOlyTib8V98jxqNvgmccD80vu6Z2R17cww9pNvyO2xY58uynNHwlTrbsybobnScPsfY9w/83rmtRODVvhv/7Bgd2HizuFBwV+I91oE2ZtFceZFfPZ+4bN1EXcUwDcrszMDexgJHVNN2DR8bifQ5DTJ22qULOqUWMrRbI8/s3tFToVS+ZtwsT/nBg4vpKDsztFPBwPIL/4WFWG95ZDh7sbtiS0Lal4dkBtFUWdi4lgxra+LEBL2qGp+L4C35oVdcJu38X0JZeXsPf9NBefQr/Fdg4Py/nOF8/6wNgevaQ+bDdtow0UafOkwqf77shm5Tg+XAtPYCB+jVn8efoAPP0EPvQQ4v+pFImK7tdZN+4jltm3RYSeT8FOea2gBatRT1jdJ+9ZH/db4Ahf3WhiLZPw1Nk5LivIyWUnFyM19Xe/cMaWl2Z/kn7Lf4jPTP/Nk9JrZSTswgRQxUPkbrE+5XUix65O06Q9y4x2CU8UGW4k6c5ZLOxOaLINke5N3DaK2NaCo/tKx331Qh+Y5LfEOP9Hh5YkbSWfT6I2Whh4ZnKd2BgMLNzyn6EmN6nCWP3c3ql5GBX3LUynP+uHY4UOFf4hfs02LLsAx4LrQdi+Hk1VXY4mjklegWMZp22ZeP7MaDMPwBzTlHN2fUW7inIgDGv271U+I1wSP6mASbcXfll7rUCptIW2nR8LMW+HGlH1IU43lvwf68R/KBli9oecxJA+977KbTUFjngHMC/vXY3TtF0hvMtNsBwKHrOhM0BmApH8CfXPPWJ2zJ4bjsDptwLMJXsmpfs3g2cL3pDe/pf/oA21dWS8U/6oPQbQFuP++jLvLYHj+Xtw/C003nOfuvKJr+08P1rrbbQzv8Xd9/SrCqzbPuDbAgKKE3AKgUUJKF49UBAEBDwif76m3w77tmnceLOzppx1t0rYjVmMKdCVY4cYxRZWcYHguh55liuRj3tg0GGKHZxvFVvABqMWg5pt8XxXe4EkYaFVkAkIs+H6Rz97oXa6D8PPY6PurkZv4gpgf/hDILl39KP4k9jSmZ2Del5yssij2Ou3xYniFdxw8JLmwC9eAsJeSJADx/MkpF+luYCnMFcMianWUYd1+2AwQYxZdySktbGLIK0cpFHrBmKn1PTPiD6bjEvWgvEwHdTTTWl365mB3iotE+fZ8jVF2KWa/H7ZwtqQaQpJQuuokHp8yuhx47rloXFAvPs/ZzU4OgBYmo9TygNJNRavkXaOhRmhkyldrGHQJm0mZOhNroeJQ5O7QZjum7QH+XfGYNw2kcbdk0soj97PiA9hhiD1bR3RFmj/0nbHHlzdkBM6eFnDad8yvvwxRyzySTkjQfejz96qOXoG/1a1K9uhG3dVYw8lwSQHKczE9YO+p3NLokAFMRU2LsG+svLLIRAFhoWPGdGQ3ffoYZEm/YNu+LtQTVmJ+ADV0/vEkKRSvftlLJQC/r3OWpRsevfUBhwrtks70o6Snh/jj3H8b5Oa/VOmGSQxARzxjOMeDpskgKgmHheOOL8bWItBV9FtRD29PaLdekr8aceL0vyl5zrsf7DmDqLyAMn84B5uZhqQiE3U/CMM+p5/oFzVNJBhKLjes5n0/Xj7sNjDL2XJHicHlPfU+0KiVg8SWj4ZkmbZBGi/yivLDg56K/WRj71R6hxDisX/c5pY1dwGgvE1KKczmsqK8SUNNWZrz7Jg469vIfosSsJU2X02LRPSkg2txZ5Zuoje3CfF0j9qR7O2aDnj84Ys17itizQDVGmjhmYAId3W/uPpsO83yQceJsbxtiFotZy+sADWMkdYdlU1z2TZlOtk48xnz2mnpSvJIHoOu2b/Z7jjIqCvQK3nd7/fDC70NxBLTa9r8YcICNGIm1YQhy8By7kEvT8zWHhYwx/p9qrCrXX447j4WdTvd1yRI2z5VzEnHRviB+aYkOrLsAcs0sGEt6U1QO1dBuD536nHi7tjqfZFjHlHlvkrYuDvDaTrCcUH+vM2PMQZfSauKjN15drzbID6oDCfJ4wB306xsioj3QbLdAf1nscf6ua+hXiKEM4nDFHufvVL9alryTpp/dT9C/pmfmnMQVzjHHXm7SHVQ9Tv/MppnoZ9Xyq4hxt51sBnKfW16GWmA8632OM5vS14EItlX06l90WvJY8uPDMkoySI8aMKzjII06GWvA6k27glCucU7lEXkkWsxIcY6qN+RYnkdJFUEDyhL5m6gwx2Oe8Me1vOte+KQnosfPgDOyUIKZKGEbaO1ONadsg7133kkqHyxBCPFvidW5aa24en+kcqBB55Ljs8HmaxRfC0wcxcTlhTB5M1FIuURBTT4IxfoDFHXOChtfnPObxulwkwHbtMO2dj2N6i54ShLsj3q8nTdr1ormQtRz6m0WLf18ukwUER3+o2bNfAW2cjw9hNK1jzjXElPcOQkhCDXmRf6Afuuy2PvqrsObCl2WUVH5oOP7y9E76bKY9rQfk+eJV1gxzw3WkUac54Fl+Q8KkQn+H93iHqBrPJDwoekyLTJJQO7dXFlYF+jverlJwk3OH908wp7znzwycUcKck1+lnlrqNoEsTTEnSI75i3Xpq9X6hzMIBG7573//SWsUTpNX4L+zqZfzC8e8WAYYU/YKtQfbDga9eomAefiJHj6+YczfQukLTOcXtS/HFlCoptqi9dSn1rqbMU2qIYCTsriS8HhBLYhJ/gbhqm8xr25MSo/WP/uL1jjn5+bE07PZ5ojpI35+JScNPX8fOiRFdmYh2J1MvwR/P9LKhgu0AjG9CT4l+Ev0M8E2j2V6vE57EC8P9PwLflqbPj51iIyiJey7R0wNYvCBk2RgTGtvjMmHV7nohxj6j0uM/mpaWoDkM9WYWtqkPYMP+rNbg7wccTH6yYctgqPM8Tono3a16wQQQwr6zesWMaJlNg9w/CCvafxU53F5MsgUA7Xjy9F5KmifAJxDNf393kAdsMoZBKt7PZ1fJWa0+biYIxKC37fsVw2dzRGDrgU1C/Vx19OFMnPAXzHEoP8QS2rH/gCgbxFTWyXyafuaiQAXblrXk9DfxZskBdjnVy6grv6gwA8ZpAOOR3DZoBavSRCDc2lxvIqD+Yt9aFcy/8MahcD9JWsUfxpTnDmU4H001PPZHjGzvZoxgKPiHL49nCNxMZ1Vw03rYlQyG/rKhw84Xb1g/mIvW/SUJA14zvZRs1od0MM3GubpB49+ZjOaGXU5ewCnQa3hu9M6m/WYFeihQ+SJ0TmN1D5KGfjDrSfBKE3ntK+bLfLO4Yx52+5EOts+C/A3XVOHzmJAPxHkiLHdDbVL3iEvgYW84MGm4cK5jnPjcIgplhQYM9ax66m/WoxQBG/E8LhF/1KRAMDj39fa17n+QdtoMUzvmPG6yJCnzd0H/eA+65En1zFQ5iCmmGF3JOCPmGPCxnYgCu/ohz5r9DcHdcZDUjkDY3thZdDzcvDAW4/4c1ej9qp71wen7vF5Z474oKr08SBfLhEzUmLEtKXI2+myx+97JKuS7tRPCKf4WhP/Ui8bCnF+BFh7NWJA7dE/HcQOPKEqauZKnUWf3HR+FZ3WgGCH81Vu0Y+59/uVC6sGn/+wrFALrtuWhLUzNDQ0zAgi3sXx2uykX9zrseaWP7yfEnjl34vp/0na7zmbtFU7Qz1f4x9T+qgicJ0t5tE0m3ojz6YelVqFMb/38Pq+cDFGXyLP+bb/MOhwamsILG/qJ16gh19cE4Y8t0Ye2ZkSYupu9jiHPObJm4+8snhPdQrURJ5Iz/cH3fqoTYKL3nGBKqB2LJyMQlEuC87PdfTYtvTMIcBQrsPohVqyNNwCQjbV6qgqYkrgWx+KmY7X9RPyThkMOyjaFn9+lxHm/dPnDRFMWm/MMM974hO1VFKjVqol1ILCqe3hRDzElPzBPN487HDqdTa9r9oipszmiTwtyhijDwt5NkzaI/h3ffKbIfqhddVyAM8MtSLVU4Ne1lsXovMZx/P0FfD5pA+DUHOuHJOffU+N0fQgdvaIKSPvp/dJNo7//YmYUt5pRiNqBpBunxfMEVFY0jRPpj6zWl2HxRZ5LRPiFnPMviCBpAgWpWQ6k+95b7mwYaiFO1GLIdbFax3OrKinn8dUR+/fUatqZ/S7z0MSQkHrpg7eQfKLez3WvPjD+ylh8R+KKbvUzuCnUs+xwwt5Qpy56Knje838/amX6ZzLF5Be7Y7z92fUcpuzNMJp3/F1UCIN0SrIa0jNqQ5beQ9A43XgQeR+kEfINsE8bFcd8sAa57TPEQMKm+VQ+Dec82+47ql7wjx6ii9THXmJPGdt/A3APSiQB0zM84/KzDFmng3zYY95trJQK/rN5K9SC3kpEyWMWbbDGFktYuQBy9xCIi0aFu6vUUn7wn1B/AgRE+dvnGHMV0eI9h1q08LCGFeKqd5Rf6NW8ifMfm3Urt7B6hl7B7FFV82wBLj6U128jjH7OUk25MxrSCB8jYyuAvRrTjGd6zgPV8gTrwog0489ai9Z6GlrPnE8gul92maNPOlpuQtwCGvUxo0BdHFOzuAGm35ai7/FtI8qH3mwuWBO0ncZHVhgg9+pNX5/1MeU6TLmMH+TT9pUoFTW7SUEbKpbr9Y4X28nicE3rlcWGKbQ0NXopsCkCseneGHO2qwRs/CMcHyCIHn8IqYW65+03/IvWaOQ/7D2M2rUVqC0PRc6a+SV+mKi509UnPNrL4r0HC148AiHmLrKA/JImb8h2Lx5FjbCWqbLdnuB4rm+c8FTn2pYiyfm6UOMnngbIG9Z36nXs4N+KCy/iAEWoL4v/qnPi+DU0EXpnnDOZ8gTmxh/P1pbKvgFy+uwnWNMSlOtDtMt1FrvA2K+mwUZ5PyUd0eG/uRzRv+SGA+MkSgwHvSQtRQCbYYx3z4i5Lw3Yqown6j1ig1iQFekI3j7FGPwlqC/sqY+SX6c4/XnDjFLVIy5fM16wsqprvuxRZ5me3JlrFaQZ4v3x0aeuaLfPERiTC/S9gMBF2JOOvqpSkPIAbVXiDzH7/H+zcx2IXnZUz3iHLWbOh0LzyL3wrH9Q7QoYcjbhZ2jDqD3m0+lG+YIphwudUivV5+KCZort9SR1/pC9KnZlxVkZpIzVtGOUs74LMA/fNvaXxiIqf5jR+C7D/RXRd2VyGNP1IIFYohFCs6vouYBYL5pSCgHyS/un1oL3A975wXhb1mj+MM89TCkHPO41NfhOZ/2kn/R87PZ/IJ+aImePzRNDqIcupp1JmJq9dFeEA4PHvW+cpfRo88qcDvzzoU0Gyya8tM7yiP6GZ9dJaA+C67gZkJTM2mHn6fH0gnSzwvnvJn6oAaimUIyxsgT5jYB6pRUAa+rcuLfPYxJGrYn1IqsIT5M64r2tM822b4nf9WiHwobzYO0wBgJXjfUcsOlouC0bc0F+jyK6eduP4DtZoiJ1wkxIC5sGzLlhVrJ/xqI0anGKbM9vL4PkYd9D7Vksl/j83rnGHk4GXhIT3jdV0TMCTtmWhCre+QNWUBtONw+yNt6itrt1Uky3k/iQKxMazpV2DX0M+J4nHYNPu9wQUw1dOtA/kYeYou7YdBj4OaQFDfMWf1rBXSXLzxwTqsLC4TlzqKuhpgKdseaoI7ogX5i9Qxxdc7QL206lfa9y0NotehX5y7qgKGuQnBvF8wZ77eeUU9vY3C5fKp1OqFuKNQB/d0hbAi7BMMv7p9ai4uf1v2Ev2Svx5/GlOgMOWQJap0wL3DMha/tQ+6mqD0OwtRD5JF/Ib7m07rZpM0y3n5Ctr1zXMDz05nQs22JYmfa2/DJJYOuMEQgv/FN7WthYtF6Ybfg2KjdgtUhHmm73qaQXeOW8wdnnVEyyxPIQvQ3TJjj3z/fwgyi4ztjAaMYk8mhSsHb7BEjRi/FdOYEJyjCC/LSY2n09CgFyIs6IOYGuW8o/50RSJMM/WCyjHzkXcQUakDkiee0jrfWNQuKt4R5fRR7jLlgi/5kZ1wRwznm8ZJUyBMVN73fqWOVBtbAgRun0x7CBnnx5M8OkFpL1MZwR23InasRAhBRu2XvRKTmYnGEk2Ah7xQP5ImIDACe6l9JsLkhT6rh7Ig81SNmJEU0KFlPe0HuAmL7NZ2d835MGJT7C2FpvkS/KtkHAPS3xL9R1IrbtEftW+sZajlnJ9JRTtDPvQlq7eQxaWG6CCDeT+/nrvMO53M2rc2rmHP8oh986m5zBsWoIs9u7eQX90+tJfGHvfPC39KP4k9rP46glkrTz9Rr+I5jDh+NgR+qF8a0h/igpop+IaovHQueb7yubabziwSBq5k+nEY6drNy6i9+Z4GvDAY1mIR5uNig/wkPiJH6aTYQCTX+/G7w82jqJuAph5YLdvIatc0Of3ajibd2ckKpC+81wCs/1YHfo3a72Ig5pkuIKX+V+DR9tgmcbj7y0pqf6hDmGLO5tsPrQYFaTuNmG/B7vmbsK0ZAj/7zDmnGIWYyzfDpsg8OkFg5alN5izF+WEkNnOYz5K37gDnlXM48KKxVR8LlU5epOSKmwqeGOcBu8f63tbsHv3RRG3s1asOOuW8oMCcR/7CUeLoxXBvcs99xbPXqMrpkrQPAE/x8aYF+aBk+bTgFUHF++xZV6jo2atly4sXjeW9QrkA/FppKxbHzJ1Spqj4PkH8fF86X3N6iW46eIDzkGWq7w3VELTz7QpB1LWHPFWL+62+R0Ct5Opd+r8f0pQQRhDcNx4dwk26g0xpJ963rYNDNX9w/tV6tfqhNEqT/qkpfqf+rmPrTvZ39/DSdaYYxcRVxzB9r1P+Z6V9IwLno4e166qU8UzDGKMoG+lSmcyPWNsf8lX6Y6vncEjE5Tj1acsREXdpHSEcR8yJZJyp9H6sa/YCGWsN5IK9EohQD8+4459/qDtRL/6kb+LQ1MxVpqsOuRWDyPuUCmGKC05IEfLuv6/DiSj49mm6MGDhijBwm7SYjSUDhNchLqyX+rJWShn7ohDE/u+oWFbbDDWB1wpg+AWoniMw9uI2BMchrMWrD99BAEK0R49Ea/VycTWXuwv7KhYWji1Rphy84V7y/4DXEqC0/mgkBO6A2LqajSp1rhVr4dkHt9qUJT2OK2tBNGOagzkPtWUntEYKPh8/Hn6Y1Br+yIH94VR0+OkGmUpPg+H8N/P1Zsad0jAMH/Vlb1f6QtSKNxWEPEWP4fcYZteLuVMbTGsmpZjey7Om42WLOy1PU2jWbdIC6QJ7VqpaEpoY8rXKfEIJaQV562KitB27hghNlyLNHYv7i/qm1/D/H3n/D1OpvWaP4037q6aYQKVPPyffRRL0uonYrXgLO+VlFLaXl7QjFzrpy7Bsg5rbxgMRQHr+cr3eHhi6bqf/4R0dM6aOkUj1vLcggxJgXY/TMRZMjpnYlzmmvYEzeaR4B2zxa4ue7k0W/XhIDkg9ql12CGCyFaIn+RE8R4/nUj2GYMNjpiClyxpiQ/AQ9eIA/s+SFPDNbmg74xgnzLp+IJeWSjwKBdULtup7rlPYy3m/A0F+Eax612rhMTEiVb8MF4bb36VWbeo/BOMX8HjFrBBjTYO1RK5prfaSL+7QGwUrUUrsF8uLxuNARM4sL87dr5DGyd1ELr98dFyqBhLw9VgdwbjccL36PMe152yPieGgZCxaoPfeOi9qxOFTEV7RIRH85pBBGqK2ZNdzQH32GI8SXe0XC2FmM9OZs95CYe/RfR1GklNvJIfifa8r58zrMaEeGDxTCu0H/xCOPns0KtXC2RYwFc8Gi60UbgNPMcXye6bSv+TVzIFsh77GuNH9xr4fMLX6oTRL+ln4UfxpTO79NwRmnnpOrDsec2CbmVZ6rMDXqcUb7SzKCF9dTnXkvWTS/aD2kw+7LQmF1ymgkSwXE+f3G+Y2FmPBK1FahjGk0cHLU96tocUEtNK2TnTKxof19FkDYqxjToneg9HpyI8TkviXBdjonXZcP6F94Pkbt03UGvTwWqF2SHebVXsEYuByqAJK3MB33uxdjqjy0IzhBglpvWaM/cvRsBif/ciH+0tPxfgqzh/wztHWYgmHR/jsYkC9P6NnVN2IsEOwLiq2p/q1EiqJtjNosykzkrfdUhzAUUz/4hY7XVxRzTLaodhB0NvqdRdqJdHOsUAvn864OpTZ5UCmRTDhxcK0DmiFPzkTNBkdBTIXRXvSpvqpMwIcrcTziDrWaOtU9bE/dtAYhyZRJuQWBLJVcGN63DfX37fR5JuaI3o8pFV+GB9nzmpIwDK6obZefESKDQ/+qWMaDlpsn2q+8Qq1tPHSD6uU2ANezcPzWX9OgnozzGy2sSx3K/PCLdekyL/z0fmr9l9RRKH/aT3VP9Cf7qSdKM60RRLltAbNanPNYQK10sxdvCIapn4F6TBBTn2mvvWR/0F8c1jEdvmYBzsm8cWE0ICaudGtCHgkXLnzBtDdBRUyFW4p5MnihNhu5mQ/BV8A55183mTbNgJgplw0XHspYpDtjPaKfGKPaPyqICYUgppK1jRhdhoh5o2gZONDi5werGGheB5jXnTNeT23MAeQEEjjrFLWT2e6mcxyHHtjdRJ5JzqJBM2mxA8+Y6ueWfm9Qf2wR8/wW/RU+ikUXYov+5aTizweiN7TaIqaCyxkxL4dxSV+dSaHoF1XNNi1iIiLoL4tz3dX+Y232tJl9dORhZdprEgiUtplmgSf2qMXCHsfz+jJ15KVpn+7+LvRU4Qf0l2e1I366ms5U2Nuo9ZJdyfxiufWnfh0GhBsX/e3rZah0vvUdSK0gYf5OWVJqWNO7jeOIOeLzRq1efT9HgIuPOgF05OmgxvGO9C/mIJ4kBpqxwQbYr1Hb75fSL9bQyovVT++n5L9kjeJPYyp9VwkU8bFjvr7HPLZdPPc4R9sSPbCJMedenu9/1hDqgHtjXtvbdg2+J3xIIGWo3bw4zyFtlrc6VKfeXf7pgzFL7zhnkdZPvZWnPYfKVN920PFn9GMe+i/UgmEOK5560iyEQr41dXisMV8Ro3vAqV2HqI1uu4bmazcEkBY1YeSFMVHPNBdOooTaC2PMoJWMvJK1NvqnC2fEdG7LPLiiiTnhZS0zet9OZ6TZgDwhMXwe+Z1vIWpuqCX5c6zSkV9UcAoZatGAIA9f7NnUO9nAvH920c8F8bS3vpvj9XmPWrNauhvIeNRuTI4QE/sOXWERYE5iUSj19BS1W4CPjb9vlCFPowX6p3TZYc7YUcwBaWJvwf/qmAQeZlfSbZ6jPxpRW/uJkoh0FgQGZG/vzAXpuKB0f0dMsXuJz9sqvUqNu78HxpSYhcNjO1L3O7whjBeIqRMVexrkqC39LEdeov2Vp3SdYA56DjUJ6rtJaZxXe8iPS8wJxymH/R6mlvJPtUnKX9IzU/nD2q/boedPPlP/t2eSUNoM0g6yx+aMedpHbTOe2he4OY/+AizkMSjyEuKsHxnTy7tK18eptujV3BjLIkOkgvchcBoy9AvjXbToNjHx90UJtZlaYUzm48fBkH3jnA9x2tPvBz208zEa/Pxuqkk9Hzpg4sIn7CteVfotp1ohamFMzB38/nDmHtFPDBgTMkNMmE1rY56niKnAQi2YNP0Lcv185pjUtzJFhunA248tYdK6xxht8w34oY0895QFnrZT39eMkxADSYU5I2afLeT2Fe/3+kTtZI/TGQsS8mjwMsWM+jf0a8nzjTxzGKKMZsPzBilTkOfHMWmoTYMNhFXaEH+zvvqUPjT0V28B/95MUXuayYDfv1kUXKBbnY8YesaTNsWcZRsDT40soQCdVXD+9kwfdDvLdUi+CmpNlkcypTWd7o8L8f6FNqM3wX1BdFs1hHHTOSLmaosYJJO2K2c79Jv1VBu1jqYz4OhA6Yn7GODEEeaEWWj8Yh2FPB0++v/GlCr9+99/Ek/R0ozB6Yap/95yUOk5DjRgHyknof2NShqVOcboYeqJP79gnlschgySxfGNPOLuJ21VTSsSA2KKe/Q88oA/B39Nzpzv1xFPH3PtDO51RJ7xVPQ7gjs7ANPQ4wcKt/JpvjfRHxEOtVg9rd0Xi/oMmfRwWRClAVA9sAOIN+TC+Zf3FBOCuYfTrCoxZuaovbRBQm0FKXpubeoJk9hGM73jRU3oAmonaLZTTxjUbkw8oR/pV/Eciu6GMfrt9J5yflXCyXSQR5InPp+5rVRgr6DigqJY9nTTYE7JiwXy1iXpY2qeDQlg9Toz1owC5gxrNkDB0ykn3aWS8iMvQ/wNMabXx+BBOZIfUGsWTY3XUXtuN485ft4x4/yVh9osTnPUttwbMXV1pJFez08V4PnKmG/LDfLyNUGtWO/wfi83QaTJwGaIyZOPvKYjj32k4AnxQpn2gpjo906XLZ32jlQsDMRApijT0X+N0xlwaWaqlN+hdj3lfUkCIP0vrqXLkvDT+yntL6mjUP8wpiw+iOBk+Vcu2AKO+fEuLqe9FEkddEZHqbXEOfOfU93zwcaYfq63IZzu4bNm6XEVU9Z/TujpXzcSdHuDp/q+H8FT3xgzl63gU7WvzsCiOWJqV6A2qwPURrGrYp5k9nTOoJIHqP161ILXMe7ppXwH4H1du/abQzOtSUx73fXvhQtGHWP+vp9iovEwphdzIaMJdS0opDPG8HUXT++vsggCGiccW56bmCrJtoVUfTWcL1xElfo0W0DSpyUXzMZprXn9T73dDDGDYYAxJwIPDgKbC2SvHakgafj84xYx0dzx84vOeIG/WuWYI7QdT8VyGCB7flG7+VKS0VTi0d8cUHsy/kNHWt1me/CrLWozhaD2vGbZFyBJUxKoyrWkbIvjD/BAHeBSCXmJe/AAzT4hfqmRjPa3YAcR+jcu0NQItaGkcOC+B6/2cXoy+qi2T2BfvuaYU6NfXY3ZDDAbnaf9bi3QyDM9CFL+UjOT4POR86BAsEaeZLIX/+I+X3kl/fR+6m/pR/Gntd/1PvVHSC+YJ60qlunSlRuID11Awut8wVP+ZD7AieZX4sMV58RbtkdwL+c7YZs5apU0r1IAkw0Yo+d+pLoBBRTJM+KYel4ChX1SQJI0iIldbSCPhIYMuWqfmY9Jt6QkcH3UOrO6ZtlJbKhcdjrk1cYkPnG+IpUvWx9O2nCp/WD6/vBsrMAr64wwNRGmc9a3BzhdW+S9dzrVpCblDlz+63Ps6nHW9H6sAXf+muraj+hHtuqjB8f+nIlvXpYijb3nGaJujdcXRqLS5OBfgO0/JxY4hd/QXtIekA98g1r1JgIVV2UJ4bZL6rCZ3h9VROpRa6mIqfVuqpekcQFZs81Z8FyThsImn9YceOSR99mglJllDcXlHJIwf21LOk790N1ZjDlraZhTTS9+v2+d/TqUwMvoQkF/Gi0z1LoPglp1b69biKX5kWO6U/fU9+0HJM70znuxiUtqvMY75O9TRkLFaHxathX6TyvFnBOeDJn2CWI+EU8nEtyo/ou1SfL6p3Pnhc1f0jNT/cOY6vkkxLwdTf0jpjPURMGyIQmIw8L44ANV5tod2DjVnLqcKE8NIAjq8VNPmH1G/8GVdgpsUw6YNwfU51zoI6rS1uUCx+B7WsufHPL1BrWZLPdAazXrIblv0ulcwJin67vGIIqGmoWzE+bZDXd7wGaHNOZ/Ty7m2bhlkOkxYkpYIeaFxwMx37wiEiQO+q03SAfIeIIeXnxONanLaARfvh1r/zX7PGgMGmrBaDvx0AX9iLZUQyhWNK2DMEUe8oyqAKf8II9kBsZcndMDFERCTLoXQml2qO7gXX30K5tlb9H1h7fBT1Z+7S/e+HzdAv2aY1zRgBW7JKaXsTchiPiQCx7x16KLNjEhfN6RR8QGeXJ4ZkeInqWL/qfngXKXBfI+Cj/iCwuzpFxsWeB2L4ew9PaxKN2iv0sebPKPbjTS9/BmUDjzPfo951tS1cb7i8a0rsP7aaq16mkIcZ+H6HcDvH//mQN4hXlhIbng/D5b9QTpJghJEA273/NTAsfxP72fIn/J2aN/WvvNpW0AuT+db7TvMMZTuHNQfJcGx+rlJqO0DO4Q02Vb+/4OMdWsrQcwGJrJP2CM1fUsQY/MDyyQJ+2WLskbCq4/4BwaX54qYOfATsalDmbaVMcgZQ4wPfW5gFcFjOHHB/X+yZ781mbyW01BwWhmaw4ey3NJX0fNg0TuLoztYoz51ZHuwZWYS8LPtWnonn/uIe7GCwnae2zQU0liSINKr/2qGQ2qfrQaQk5GzOx4XaSnW4Z+ZeP6XHju+JimB8R82i7xeVrSi/Qjdh8o6gq1Z7eoYnq0qhukHfo9PxANg16y0wLYwkTMJklN6XLq5x446DfDFcpUKvn1CG78ceqwWEJPc0kyIGgx5oPNDTEdLe6orZXnAf1q8X3Q5YDjn3JSi1rzYaKWU3D8g6I36rCmjoiYHCikwlAxVqfCgz687wysByYr9qk/dOqLdAPQipr5OwG1tVueZ3D67BzUul3V09fp40DsvHH80hAxVbXiBiJwgYT7iv+9vfMCx/907rxA/5I1ij/NU/5s4UPhT2fj7B9TzezFSaYa2k0d+OL4oHpn38CfcS3zlUAUqX/HPJtcV+faj2zdok4zYAzrKmLKGtAjs4ibzn2fofm/ay6lm7HNgMlH5JH1HnnEpdwC0sw/Mt9JQ5FyY+WBs7qh3g860ae90J6BVuuRc7/2UyWUw+v5GKBHbxjGhPs8oF/pij0XzBUOtdyzNcGzrhXHFgJqK1pw6Bc6UyPsDHOfjNcctdT9hNpre+hEelbPAzAVjnVAog1PP/UWE/myqTnfIugH38ohAofsdyw82grmhKeGfons0e89Jz8UPd8Z5DPHIL761DCGKbqWiL/i+M01E+iKP0/9/Z4G82+WYlFlL+ngS27NmCEipoPzG3PM2UNjmc5U5H078CGleTud84g8l+0OCThevWFMer4omaVbAkk++c9vH/X05F+nrfrSnLgHem5oDtP5YV8Vc9IwR219Fu4XyKI7amf+pVpUU20H3NG+EOQxzJnzt9JB4hcmalO//r33UwK3kH54PyVyf0kdhfaHeer2rXzwNBO13fDuH3SD3gAK3lzVsA/QANj8DGMqL1oSrkOcE7U5j5AzMWJBXmwNum7dCGJ76tG/uokl3UI6B3MY5syjFwd5gE31hPRwQX9ERIOuFut0OkpUr9ky9ke6Ih8XvHiBedQ4oB9Knq4GRC97Bsr8FpMdydEPtE3FhQWPXpZvdR+i64Kihz+7Pq20wITURW0Ubjc9pRf+yOAwb5ac8xUOyC7+1C9cn86IQ7zz9GSdAPL5TefCxeAixvmphvgI6OfSJT5/7r1kMA8XpQ6827Mht+0M/RfnobY6Cwb6SX6NMS62Ws0GXXnQXp01APJUL7iWE4MeuBoxHR3wus7LDbm+pnfMVl8Tf9QQ0zm/ptO+4FntPqiDGNhoPvjlZzobZ2P6FNacCqF3ljhnSNYNWVvVBhL+WHJhfu8aqnBuB5ZvfmtnNssp4cp2gOhSXzj/HMU+fcaKAdkeMelfvFdP5I12hFxeVVxAMsyZhzk7THUUmDNtRfu9NQqBW65/2D8l8v8+fup/Cv3/b3kK0y+DdPZo66DuUbt5968PhB1H5oXmIyM77Yn+Jzw1XHAIjJGOWx39jwJHFr5GT6bbJg8htJZ9HewbY9rzdvPAyM8c8/QV+hzzE6SQN1MddrcRKXVPtQquOmrE33Eo/ueQAPLCB3noxaN222dNAZZlXYjjuHFJ3K0EEL1qxIz7wO9P1VSAQ9HJnFP1GNP2pjUgHeIKMc7rqCV58wFaHz84aPLBJ9+5dIZQ+SBmiCeM1M3nX9hcI4353frd0OUXMQ/Jc9rzN4io1dTjEbaOxDMvd1ciiS55h1oVeSZ0b51MXXETAz01AgcKmwGJ3aGGbAxx/LhhoPS4L/D5/aVQw7lfGWR+d7fo1xT0k+yjjzSZHzMgyvbLnNjIGkIbHH+mZi3miKtk0RdcQjha5zdz70LikzKZaeA+2rIOb4VQUifUdDgWeV87l9m+JM+d20O4bC84PjHmpDWfVmDvzqiOv9pDJf03sSH+lDh+8lN80LtwvIIq2ohZoXZ+r94PMcP/0N9P5LX/+ve/Wkfxp/2UEy48nLMr5sl86nVV0OADRn3vCYjKHsi8SK7gLHbNtHcc87g+e/FgHs0d8dEoyVRVtQCyzO0ZC6I4ppUivcCu61vtnjicc0kxE2A0rGr/oaBHf832PmytFcacLZcPWk5n20TVoaqDWI8pnR9FE/REy4nL551FLD9wIH2Z6CfogN8/PHd79BPGl3jGNm/Ixg90yC2/Iv7hjDwgFZUNevZqiXOwup7EtlSAt57OiNvs9Qft6o2Bf6+IxDm/Zj6502cKRVOidhoP+PwsMzuM+feduCstHokizlrw9+WFC70StdvTyEfY+NWTeeyV9oSP2wp5c5jOi9pJKi2d4Al7/vSsvXveWyQdprNCw/zCwu0lwvHrZwJsL+uBuL54M0i+w/FnJMSclZkD+jUt/4DdHq61E+t6Q5wkQd6CU8n8VxFl9H63GtgITcVcdYgfRFGHDsB9Ic8XkWFN+8kEIJH9JkC3Jk9mo21B3G4r5md3o6da4sqwWVpv4l1y+UF+D1PS8oc1CnHxl9RR/GmeypeJC/Fpqmd7HVC7hatPCPrpemHOLOsfxDbMFjEx1WSuKM6JJd8sIFKk1CHdKT4tR9NHrcE6LjAM1B4NnzCgiojRAHEskv459Q+vU8REsBREup9i5rDmXgwsG7Wlu7dt8OfzigSHiQfCo4EkOP/GzK37rUgO7HOETOrw+iLt+3+d6Xagl6H2mssaLRCrduC83ZLz1UDnafXmv8hj+rl2pjoKstCDHIpgiZjQzK6nZFi0oFIZv3+/T2Wy2yQJJE1w4YJo7DMaXwYL7L5rmCN8dIsMIDXgfZRLHShmx9Oy+Xhg3Y9t7RhbgyencltC5AVTTfDOkOnzo7mgpP2VuBdx9yDc9UmAGTJq34Mt4Pe3bopmTr1wTrLvM9IGkgtp2jcs5F6JSo9TXYmd7koGOgl60vsuakmuKonP7C6mJBktOAZyUjuKITSkcdorZEmHfik7obZe0hx5NFxcuWmHr0GiV7uHiF6mhdTMaP51BoGd2R1zTy3mhN/D1OqnHi/i8i85e/RPY0paokVPXlJTB43cI888NQpEWxTEqwz9QS6XAGNKf6AzyVZ9ScXr9g1WeFqidjFzg7zMqfeW+urqoPjEFrXekgpWlJxrtygFzPOCFIJ3U9AP6Dn6GVNtEbMYHswL9MdItGCBeTRWp/q8J8Zssriv4BANAfLctlWJcXna4LYFXu8OYkMROS5sVnZN3HplxqRXhy3ExRPzOBy7kdYrPwBlNJLaJVFTkrBeZBA/8kvNzgu9RD8YHGCf0CsH9GViiD9mEfgXCXnkzcSYbnvrC8r0zhfKSxsTJkkX5Lk5XudvU8//FUhw/GqI2VfalaRJtgUEvIg8/mjRb47RYwXbWVoReAWUJzt4biBf3yqO3bZRQ4XdjMLeSfLanWqTCFSofTPphuOrKYjJA+ogUM0sYV6acjwpF/EM7+98rsOe74CqN15Bntowzn2liNnlgJh3mhL90meHPM+5iQaY3Cri7vyQJ2K4MCF30I8FzMCc2a7R32kLWtVwvyXwi5ha/3TuvPi39KP405g6VrkDMGwaxqzA8Ol8aaBTOAox585KXSX1SbtAeDmiR69KzOMssjHP0hb1/kJZAxk3gwugDB36mRj9UDXzr6DUVkrAOggqEY6DD+FCRj8Q7NFP3I7uBujyfCGeVqNfUV7SHgL1UrJAkLsHbbSzCORVM+Yw6peEt6d3uqc7/n20FDNq5TMFzORY1F7iGgZxi4BA3BglCYYn8oDgYpwa4SYgjtKRknzkqW9QbSEm5iNqp/OsHMHEmGPeXe9G8gmrEHLJRz93eGOGXxVjDNZCPRHH2PiUrIpFCUWeYcxWftTTGQ4CGFSMOaeMQ58kvJlDsvsHE6v4QXstO+P31xlD6iQNOeeDCoFdod/b3LqMOmMzgGrdohoYW1pE/WqobZus5nzF7HnqnY0BNEVitesGXk9WobECX3qemT8/CRbdzRwR9tECiGPXrUgM3kU/p4+onTnNUKkkijXojXsibkUXFrmUpgGn1x1zzjBgztyU8AHC+RnnzUIj/j1M8Rz3k/YT/+1j/qff/P8WU9f5zAbn9a25YDnxDOHUBgzPCzhPFXfIWJVdQcqPaKcwz8U0V3IbDvbmVjufzV7FmHk64CqfK4dzinkyiPwItQcfMjh7S4Ns4umd7miUjBFJ72kYWE/0I9uCg+BhNqTc/fNONDtzjOemdS37tIRjX3jE2zPfInVf7SHbSMg4Y4LfbwjZHWPWjDnIXhGir5M2EO/4cx2sp70ZM+MtgpYqHnObXY08534SyPIUeSJnQkwV34rASFlGnMVz+SBBMfVa/nbo4Z055oRQEw04qHLEnGFDLHKygwIxfcKYVc5dScG0TDiYJ8Y5MzvwSRZpJ/Df8tTT0ox7uotkC6wsipEntC+Pfm2rQFJ0yBMPE7+fGzMfFLn3iXd4bn2iDYkNp/wxrbWDgX4vzgKgQe1wnll9RPI4yAKkZ+9Mwvt82jui6jxYrWFjzjO2Jdm/thVkXonaLmrRT+JgOaCqccBBcqIGCdN8B/lTQe0oHlGb+wo9w94sIs7pZgL/i5jifzp3Xvxb+lH86bV0Y5VbEPLm1D9O6iktK3oCZbnGmNE3AU/6qbdyvFxdOB/lN9DigNpFWcy62jNHySK7y7QvtfKuLDR8XaaPSrbhOFxQm7wV9APP3HUhmNMzF8wd1D5zOS5AXbOUczQ95snymeiQDfl5eieLefyVswVsZifgvPrCq8TZzBBzH+fMhYUoArUeVgHWVQyY+5WXyENcpUHY62cWipOHH5rTF3Rr5qIHD70HOdFnhM+nIWZOBx39nyHqoHOLqPY+clCS+WAyvP8aecSz8fkrN1Zg+1oFyKPVF7WpO/Xwr1DLhYmMmFgxZQ6b09UlbjTjH2Sxl9CPSUvEBF/EJS0dgwD5uKhdJW0Tk+WKylDcZ2XtP0860MON6siTmkdcS/VFQuvAAj+e+iKti76h31TegzmPbM4r3p8M3fvIA2w3BQsXkaDSjcB9Ydt9LQ7yCtnq1nxKyB6IWX9tCjwd8nEDO23h1d6XciV5Vs8thPsTasfiKk59ax8MtDwLiPvxu+YXMbX46dx5Ufpb6ij+ME9ZG/QXwe1WE3/miirFVBaClrw8DmbHtiT1depVNrPQozsj5vHjU1LAcM8t5yq+iNpp1VrAXqTlgkTQeap9LIxZO/Vqp7W3QPqmRb/Wl+faF1sBMTMzfCDyMWawsg2fbLjZDkJDKbhwJUU+TU3E1D6KHM5VL7VIvutAB+hy5KGDizFBr8iDuqkz5mZXxPw5bRXI9k1Rsz0n+HSRHZ5ALBkI5DuvJK9+6us6KBUJ9mVk0e/lPgOtm/ucd79RkXyOpgv5JijR74SCTJlLJMwpEuPgU30zcvm4J/DSBLUn3SMm6cAJsE+JQxye0pgcj4sITocSx0/KjZiKy1qG3cZGHvLgQom1UyWAOEOesMbIoPdy1GC366F24mlnZJ6YU8+YFv3e6KO2vT7FDRyejlWDNa8MklrlBzIxy+vADJc8be/RCHZcW8RFYFDS99NZOK/jtC7Y6w/KMmUFmNkwJ+F/Sj7LGWpj631mAa/3Bh1dzHn2i2OoI3bRb2q/5eqH/VPi6i+po/jTPOXcbBOcLrlwQX3VRWqhE4DDt/UIOBZqm0U0nZMe8Og3YI/a7rxHfW+p64ZziBaX5D7L9xhT05lrL1MYqe4/0M9Evss58dqXid4nRwh21pn4HzXCPH+2HNi057AGOTVU8oklCv5Jy5GHCt2ilXbg4eD7R86tPcYTuLg7SNsbap/qgjwCIHuokQa8PyndZoS/WDPIkjTnmLpFHjBk/Q76eu3Ujrb0fKLckIe8zRIxYeidQfdDLQBRkBa9lcVnZFsNU0+XHnnk4GCeLzIBefImMtSGny/6nccnhtR7o1+7BIhJwVQ4sJafI/GOM0pJfDZDcHwPMXGY+sqCh37nsNszxNToiiSxxQUU6BJrZmkdxQdQZqgfp5wRE8TkXdNMiBazC/F5F/3szM6UyY9axPHsj0p0H174fMusZnKy6+m8I29QovhQuzOpkcl26mUWcTLe31VG7esIZAm6wfD5G2Ujknpva1CsW8xZrYk582v0qDEXicccoY5+cY2CF//n2PtvmPpb+lH8aUzxx1yHSFXQw1cPfaQpUV3YyJXLgXJogVxW2wS8d4F+ZFWitlPKXkAFSBvMkxryzIJIqM0UvyXBM+16moqZBpuD6zIYV7xIwpuJ2mahFXXQFfiX+x09gLpBxwB+3fHkuQ42EO3GDD34CrXNP5gyPh7G7G5DRvJKTIrazi3qcPGMZPotDQe0qd7Po5fAIuQBEiSlmhP0e7pBkXpucFRWDsb8dYNO/rR1IRRpyUL9ip/vqxwPO26LmHxcG9SuzdSDpdxgTC49AfO8/+ZgvxY8zqmqr0HOiR2CVx/R763Cbupr1H2AXnq7duZ3itr0U/mQP6b9WLdCNKhbkAXYZwO116PURlJuxi8UoGBOaI87kR6E8wo2H8dh3vGIfvFauzo4+2dVs1RDP/uWFBnMwjgwd2WrIpk/5RvkdXnifC69xjTyuBfgYxwYoB0SSbWuUnCSDfK4cNRLGs/PHPpN68g56szribBKFIiqR84FlzASaR7THWiHPeY88y0Yv4gpafHD/ilx/Zf0zNz8YUxl2wC1V2YjZoRG72m+7JFH/MKt3e4WGCQWhwgS/1gxtkkinp6FEnlkHdQc2H5vEa35oB96cQ1j53NUUqu3FLAUGzjX3FOeLJ4S8lgooHbZdxjzHykzwbAXAYFjITzILf+oEOTfEwuW5+VIm0DnYCu4NgfPC3kQ8a5tgHEYE2wv4vdX5GHDhu2Bg7pA7ZMwawlewU5TPZ6u0qFUbrCHFfJce91YpJprDoSHFWLiriG2lobzAeWydAlEn0YlJ72ywMun/UZXW2ioPd7RrxQC5vHg86Vk1po+xAJFYssy/HuRPyBPOKXN3EOH2vT2eLoAI6tqf5/0KpU/Ag/q3kC/dB61B+n0/gWhkBUk+MRhTzWBSbAZTcS8ZDUGUUxzC8GrRm3avmO8f3UtwzbeHYgXZyNPrvyjg+K5Tzl//wgNWqX3J+zONl7PQ8TU7KHFwMIedcA802OarhTE/LA7Ig9ZX/SzBsioE74ZF6R+N9JC6bdgDarLPGkX/SamVsJPtUnyX7J/SvvDfuodVhTi97di/jMRSrpaZUewpZPLXKNfqITboh8JnRw9cPRBva4exS/o7lAztzRjgxynPYZueqg5tovQw2sjevj9/gAMllLzIP3DNNAvzDPOf76jaW+GbMCe3dDPyE3Xk+/VmkPx1VLkGcA8LNvkC1YJdu31H64nqpyrkKY7jIl8iTyC92jB/oU48xYmah/Y0i/ky13Ksc1wfdB2ve5hV62OmP+XG4O0Qm4jj4pn5nfdFcVjJ7yB8C/EvPzkRGK1iPk4myOPWPNpDSKuR9B2gkccrfqqJLgNLmTBsmBBt0NM/IMpop9sAt0StWln5g64aw4x8VRRO/coJGCb6sgD0qj1pJPKGySWjs9/XIU+ZYoiAuIIMS/dkOe2CWYXd3Ob1jDW6Ed9470CM93uOWTNEv3qIq4hkPyECy95K9KseD9R25l7Dh5tw5NdNwvBXyZ4f+YZdYASvEcwAnIkzkxG9hVejQDePjpx7Jxjziw6i4DZr5Dn+1ynv4ip9eqnNQrlL1mj+NOYqnlzA/n8hX6DcejBFxvDhm2XusxRjVYlj33rQdKhdvL1EvW6esw+YHOkZh45ipQcZzbG9yGezgHZoJ9ZvbkZ7N8GEKgH2pNDnOwguPgnLvg6V55GNN6BUhY+AyPVG3K/jajdRiXmAm8bqrSTEFNkCzb7F6bedYOY+7yRh17vqKH40QfYzOdAvEFCoXfZP54Qb4Vk2nO3i+m+RkypyFMMviFiaiilaQ1mVjBW54hZ5Vy/QIsHqN3sVPOkeU+9yVZQEFacJlULiKl9uXQ571tVMvJQewSnqHPCvuPVpxdBeAKZB1YNd8JGkqtbG06Xb8mCQ9w9aB+8v7C/7dANeu9PQ0x5Otsm2pzqgIwhpa9QEMAK1GPtNT2TicgtNMjN6azVxQ5zxiB3EuiM7jknlMsHGTb0jDoijzl/5Wx7evfqJ2yIsefcbHqn/N58fAgKNWf+lUUGDZL6DfpOQ57nD5eSZKrIgZvdMecsD6gN+VDcwHb3gdprfeE3MSX/1ONFVP9dmiT+J2m/wjYVONUj+ok7j9rMSKkF1idAbSX1VCYzI3Egupfosfe2ntEyGEfYBUpNvO/cUDEmPhOPrC8saDSBUu59l8FY7ZzaXfXNdHp6RSA97tI6YO9wOnPA2MKx833iChpiKt8aPJyqISKBsN2WVHEnTMWOTRzhw6FrW4EIARdjTMBByOg8HU04BEuH87Z6I5K3afUAl2VMmCgvVbp7Cx3YX+lIoFhuKImzhQ65IaDfOt+vBh3vzgN58gLMudwQE89FsIUweGZ1MC8jSq/j+Q1mNGHq+qlEImyrA0T1C/P8JkXMfwmHPIFUyv6FqfJYmZBchXPtcyHy/NxFv6WsdugnH+9PSXYz6wzRWU4Rs/ZipN9Nt4TNc4bazLkiTzancQ7erJrOhezw+S58LYEWYm7wDg94kPbySCHt/KjGe9z6dLWLHqAvtnhd5ulIKrJwwZ97GUEDFsr0bkcvoPXMrt37aZMR/Wk8Ic/tpGbxRfDp+ThqiOk3Yup40tXfw9SCX/y0RqH9+/gp4X8VU39a+yXjCvxFcSYsspcinc8RU8YqBM55Chiz8qk9QHjsJm2x6iw6uv0I6j2riVM9e5X0c1lCnvNQO37OqI0e53qNc7p1apBFvySnm6agX9glxH8MGNM3R94CfbqMc659VJIvJz/BUY8BYRSoSCMT/cCOP1qc+9XqhrzmiOFIniUkUJQO6HLeGP/ClFuFmKc9P75A2L1Cxp5V29B7x13BqiZMmSFiSlRsCt7FPTE/qbY8pQxDVTNLQG0Xo1+LLFeDU4LaMeDmu55W1umJHn+JPFO4iKnvYbaD07xH7bVWgp6+uO7xL0y5rlY/CGq4HfjVoqjDuxehk7G7Ebb7rUvcrYI8ZV3kGJx0GxN/XbQ+Ta/nBfK0jDyahkwk4dISIb2V6BeX+8iiAT2hNvQ2e+aeH2pP4g7R6w2rgAsDdGvU3Dt3IImK160NPxKneNrgm7O0Ds/crqGa5rxA6ed27XgHxNS9MTpwBSsmgV1izvRvDw3Uskft7N+738TU4qceL6L2X+3SFfK/iSnyhzHVvq0vBM0+49jtvrOot1MtoCf//2LqAtIOQp5lLHytrzItG/EF1iq5cK7yf7h7kwVF2W1b+4JsCIpVk2JSFzIBFXuWgFiX6NX/A43Ild8669/ZyTwrz25mRhACzmeOMeAtfOjUZbV88IKSnEahbAz0k5X12FL1MAnjI5jqirnIyVFOacSr1lFPwqPOTk9P8J3erSXdJoOSQ7sXJ5O8NYI3yvtPdjmAt5oXJfLASt/xXA5xvOyiD3+YOlU1s9ttRU5+nXE64kRAWBEH+prAlP3qBkKYTzSFelN7wPNrCqZf6niqXzb9Cw9v81DguUR1Xtv2mLXpNEna3b2iS5zW3q6NDB8XhUjJpKtwokdpOYkfLV1fWtmF1esQTEkyvOk2W6kc9u9LnF84EfWkC6bkCkzFcVigptvboB7PNy6Tx2tb6a17KrK8aA/B3AjeM1TEipME3nBkpu2jfj4mEgesukno+GBK2+Quz+6XpJwEkj7V0yad2d7g59HgNbpSPFUdjq/zaTkuDFPXU4NuPFz1g4R7vdeU8C2veDwYgUm9bVZ61h4pDGcK76xr6Z9kqt391TMK7S8ZR/G7vd/0Um15MulPhYnVbvm6VlQeK0oMb1CYYoc6d73P6Qs/H219k3XlivxiTMdg6tZPB+SEo4LjW3OZJIdCrPRdtuix19BCisbWdklh2y944Z9QE+ltK+rwN/RhioXVYUlBkI84ao2HyVjfJvBWulSxNfeRpN9MRf4gRp46JMl4F9U6d2aLPeEGpqoRvI813Lo8n3EojIJmMtD9y2PLKnfRp/22OiC3dz3yJJmOk8SqRlddnktnVtppWIZBK9nSdj648ORpjcrxZTLWdbmCt1IONVOuCqa8R/7gtdsCs4kpTnXnkp7ZO3s4Py+jLemvDnrGM0+FkT1qXfXRqs4zT52FqCODqXuTGpxcrjFNgtFW0btzS2A/FsH8XBAqmo2O6B7PGZhtDnZLvcxDiWVPcSmK+nlOmZ/2OR6NwV2X6aove/KZh4OeS/G1EK90W5w0jqxqXE5GXXx/u2v/ynbYC5Lo6cZTmmwqrvdjjoUks8HcOEbaDJYF8m5rNBn8QaakX63x0qG/ZO/R3+394koMebmZxWWCXn7UTxH6IrwNvEFswlttg86aUxs1NZIWhq4rA75y0OZNGS/PhwHtBluLl8F2JIzvudbRB5eww5QoQyGcHvQRtQtbRV4YBMLkvE62+iDDt6n15QQ6hnxG7X7a4HBv2kmyvD9Rs1fp8cUUq8mS/IhEjh5RUCZFpld6OdRNMHsOE/Y32yudBa/Fo+rgCGPDe+X6s7xsefjqBElctp4duvU7NodOFdJITMujXk3KE1vHUVjGsgB13SY5vFVYrwmDv7nVt3ZyYXnfhnd7FcWVnjslZB6MwPxLJtaPFJ7ZmeqeEPV9Iae1OV0wN7ssTISERH1UII/hPkHns6wYUS8It7ya7PxkYlkbUd8M5RfL6yoo43kE77nIpiHHohWVY1EUjvqwQy12hrIjRGhuOe3Why0vdppHk1zc5PqlIZw+TLGv6lcyDoMnJ5nB6Am+0NHJf1xY6Unwzm+mNP/Q45URBMLYycSOfn4OZPaaa+j08Dn5g+P9Wl3xV88o/pb1KH63TikrC3mme3aSyTNWWR+cpg7L9Tos7O7g1/uvTOCw0fGScbYSkPEfnSu84WVTsriBTl1G5YbH8s6lsf1SWE9Dr4Nql4dltDBHSC2zx5iX85tBEyd+5vo2hp83bDEW4o0OncqO/QVPLm2Fxl5az9VXhAcPZehAlKk0JVvNXJ5Ue70cK4fNVp+cKuSxURlSuMi3R3JbhxEvxVBNEDDykX7LDiU7YIqi/fgpkqwLC05F1xAmk5kq6uk+PbLhh2DS0Cinc4DrX2xMI0kaZsT6dQpmXKMFnUGeOtLITTf1/leGMBZJzXXhIZ/YTMlDTV5pSchBLeYNmcLI6z51/XyDd9Qi4iTqZBGTs/E0ns51nZLDqhrowvjyZEO4Brg/d+TFwWsBHWxObBqpXfz8MpJbyHtNp4zDhbIkzbOg2FqTaBRAmnX5dsD5pyKYWwYidNavhjy7xDa8aVBUerQ9XNh4tn2BcRtGNHakOc9OAzMZ2XdS9MspayAvT6HTPbn9J5nq/WqNl67wtzyj+M1MOYGA7593jSRO57cBzZDQ2dy76GPtEbyF3emrPE13ijDyx1Wuq94U3ul82iRxpEj4/Ucb+cooBmVUL6VM94XcZnXVHCZh1R75FN5iVJa7bgusSOuKgniqsG29wJQcS0jup+aeVaVzL0Nk1SVtj487e47rlbFWCUyPdVNj/35sCdHgFFa6ayx11jc5dFBQoVOtcLNk69qtSn7cr1s6XcqCTRlMsWA8K2oM4imb/UyiKCgeyFPr8MDWzAOTu4cwpWs7UXhRbtpCvNRx/do1PLE9qJmaPIstdTaTHWvnpENxa/Kw9WH7cfgwFU0X5RI/90yeTh+SEAniyqdxI7myL2lgKgtx5atJo8tyb9Eq43t+t0m/gSGjvQ8o3q3hHZ+d0uBR/95PwoXU0GlyEQSWzYaTxPdzNaVQKBpwu7KYxOPzakCrMc7fVCow5zeQV+3ikuP4bkPgQn7o+uG4OLN8aPlCfJyBqZbhHtjoOb0yvp15qauzcMDDQz12aT+cVH+Qqf6v1njpisL/WMz/z3q/lFpddtzqVMbK/cR0M+wvpsLLdnSku1qgI2vzexI2H9ecnrJyRp/cbJLwkR06NLfVkj3FOFEYmh2FnGG/xeZsgAwujLc2DQ4G8/C03BFv+7OK8lu/yVZ8ipO4+TyM4GjUjNVTJ6ewSiZXkrcXZOyd4yXxNi992lgzm91zb0dRI1rYpIz92oGthkKc1X06sp0Zm8NFLrBXTZmGJZiSXx2/hNo8r+RNd1CfxWQrxHq/dyQUHxip3G+mOvfng/XDeitwCpbooVtH1uYt9JlmVOTUmAVTHs6nuzKUl2fcn+EBPYD6XhLaTjml9qXVBmMTnJ+f2cgvaggdF+tRUZkc+eQkdoNp2doin/ld6O7Mu7M83QYEy428SFXRZeWYH4TYiDpgqHwIbJl9h0K/V40oVZ4yD2f1HMyRfxrRdUZ7VvoPp+Slr0Nno3bG7v1+FuJFtzsgX/dOHDiVn0TWLGY6abM1B7vZAT2vsxyRP5L69dx5XL/Rb//Beb6tQf8X86e64l/yjEL/zUy1BjuDvbizLKPNtq3TwRdNHo7sEDUrbLfE+djmYLsukqicofKjiXhi+S5vKDZTq0NqExleewmrMnZu8PeHeT0GVesHArd2I53aPSQoeT+ZUKQkEwV989FkJd2CqeEpHREd7DMHU2QR7k0S/ompyFfA1EQZzdjZ9aZl3Cwk5K9RR4NDTeEte0v0aXOvbDnYlxEYXY+25GZZzgFLfhlexs8jdIqnrE2mYwrtpXmlIkA+UUb1OIZLMxnRzl82WB++xkl00sUOSSM6/MzUYMMFa6fLuIypjfO3zXTHntrxKGrOwOQ0CZD5u/dxGYUDcUqXk3dhzQJT8SVTbdrPbBn5aToSQsU1GDXfv7GcrqEj1QXecSg5db4xZxQNNNw/+3J5oUf1wNTFzUe07Vod1hH5KBy7LZ9c5bH7MBUNLnr9DGiGXjAVsiTu7/ZwmGxBZ4dPMBXYGx9MTjfsqPNJEo50xC21Evr1c1n0pKdr/kGm2qLwK+/X+kvGUei/2fvtLrxmRX8l8CIFdai3vZocVPX7pTRBjT61bcXUF9KS9zKYK2I+spnMwNR5eRCJ74rHwfOImm24gk3NyUVkJegig/tbEbolDCxWuB0k7O20AQld+HlnuUaN+DaYuogDBzXVBSNa8GJ675WjqY5HnFWlTXdZ0dl9Wcj8SPtLOlVb5DF3NEyiuyfmxM+lBS859lCD/DrS47Co1weU4DoLA0z103LActSGbukX/PzNlGVq+Dz3SkxFKY5YjR3oxkXbTOmUgylPFBlXFhVLMhodYvsQ+El4umkj0vfelm1Fwvl1JPSAcZgnHAxeQRJ1HRyv7qwza4aK+3cJVZ3EDryYuZWQbxaJhrPKL7i+cgbmFyfonDCtbCQ75Luw6G4q4nDxBANdW4jGZ2a6WtaancbYoSj2N0hdNs7fX5ycJFy6I/SYUw7drJroWXs37tDGlo8fpnjSxedlrjTg4Dpzyzi9oEcG/qLLQ9bAlHsw8z/IVKv9i7FJ3b9lPYrf7f169nbITnhDfrJ3ZFMwOBrs1Gs7x8oLffA+sLc8rK5JEmuFiJosxAP7HaEQoorAVGt3RJ8dd8BIS3xtSZqU8IojMBRut2U9F0GR2e+O3SQyds8BLbveADWxjMHkJGVaD5GvVOkWCLF4iQZkXssLew8bNTvhRCdLAxN62R4mcfhK4AVH+H2DoyF0xBGXlArQAc9qOMSK/9I/TGkEpuLtrl4ZBb/BLp8dITxnT5sWrQR0nRpg8s2U+chNttt7N4mPK/VIwRHeyr3UTK2jYkru7NFn6hrQhb6I45OXBaaEpyuE3qRkat9HxGrbc8vI2YDhN1P6UQEjnYeqUMcPoaOTe/3z/tOnzii7fJiKorTWSYda7AdjP4mdzQYM9dOK/X7HxlnPwZR3LifsvcgE0wKOn+kl/p69q71hRx/ReZv77B/FhMK+UVQkpwLyU3XD9etTzaan4YHR5ssUYmlcKnRjD17/1sX1b3Rz+QeZand+8X6q+7esR0G/Wacm2tRh3UvQtzeVJtK5Whqs99Swfv+hT2k0vK54GHlREs5aukLq6bhnx3oiZdn4+iknqYcaOkTEjqah7zazFyuvdkDcR8In3T2gT85cBz2dUXPPSB6wt4eT5Fnj4NO6sUDe2B6CJDbcokNOhZozVjZq9qyAqeDltdkor/BKVkO70sL2ZTa23pA4sOC1bj3qszeHQkZqPxLpUqbrL6ZCA0xVFD7Y6ezR9zdeDh27eRvWgk49xvQMRkerAZjeTp0kavQKpmcl79kYitCZuChGNJxdJB76ql3y4sXQkaJfsnwFI+FzJPh01SuZA6Hh1HMY1SVpDsEbxwrySpaBqfYVn6dIVxfnd6oGlHfSM9tSCMXat8HkYV8+2LRVL+HlY6NQ5uF830zFCVIR5fMkQQ9pGmXcYxx/FdETglaB61ma2xHyZJ0vk3lMvMnUKY0XyHsfpvqHjU4n/XFn+7EzhKi7fiG/yf0OK4POn2dK+tUaL93OX7Jm5u9mSi1sk9WbifzjBpsrRTnrrCzkb6aOTj2vFjUmxLJfz6Rv6TsOxHNRxiPHqsgtvQ7ySsElZ2o8ospE6fkLMaDoQEKHynXaY/eqowYoU3MyOsjIw1MUlVG6TH2SDbn2JiW8120OJlpXeCVfs9ySOwopRA2p4uF465Xc7MJ7TRQdTL3sQAij1ojJWYFpTXzZxN75WZEmpataJz0hno/BlJ6GNzYuWzsJ1z1lSmRYyBdy65upS0FNVl22y2h0KmyydXn3xdQwAlPS89BmvaOA2fxZXanRemy+mBqW8KaJJAyYRAlMStlzRNeWfALDuH9RZw0GVhWY8u9n6NzVUTo0UMIzG/ehJ4SmgT6T3KwLO+s2dKx/e3ZoSt6D9b5klx+mol4Ysy4PjCQqskoE8/WZrVf4ud/W0QP2R4Xp7EcJO4vC/zBF8Qn3a5OCKcMvr+wdcyOJI/+F/Pc4SGzehCFo1Mw/OM+33RV+MTap2/lL1sz83UyZtk7sGlJAce7GOe1sVKcvD+C3V/loBCyUiBV7NSxjTSh9eg7ELXsDpyjD16Ge/3RGzcmDBSeRL7982t1DMNAVfCEaCQlqPK69RktDDXgr9FHimrGbGyXxpG/ZlC2RmT9MDWdg4s2UbEGn2K+Qv2YRakIfr1HDrZY6oOQqN3ko0zdT01vZZTeuLCEyz9GVWkmyYq/d9sroOUYeWj+8KxsHVH+0OjGYbMgF63MRPcSx8L/hsdbRl28n8eZYKHRd9LestMUwYfMJ3To+Dy32Dk2rjHdPhjdUwZRzvrgJ93UweZMWfbbp5VCshSqTtkKeUVvyUIiMZtWhhmIVrJRgKrbtXKSXAh2zew5qPhKhc6Opd2K/dXGJjaVaUeRZd/alFs7nNcttWmpWxMNHRxfiQxNMGxWBaWuOHjAoRZ+2G3hr+2GBqZOr4kQuKXqefcD1zw6aQl198cUUX/v16OSaKTrBa/N8uP+D83zbvdYv9p/qdv+ScRS/e7xfu9RVVsQnGBC78G4wBkgZtz68YPRAqrCzPGR55Adl2F5uOhSJR9TciYok7gwPVwrbZZsDpCchKuV6vlLNFLVefhnLCZyX+sKfDBoyamR/jUYfppS6BqLdS7LpwcjQ2muDzzcd5IGifr9id6FTYZ6DqUWBf3vrmSNEt416JefyaPDQUXA+b6aUMTK3Y96sMhzPwdTcS5bsjGqmDgaY8smDDmw3YG55xJmdR1LBwfgWwOvuy3q9cauP5OKALufIA+Lkm6mwGYGp1e4gsjFuWkl4eSrbD1Pm7uzWzwXhTcfDfpe97A4dHt2Rd7S8/8VU2BmCKXFg5dD9k4MecoR3lAd0ZC23PJx/nNgkl5cjK8bBEWLngvN3ib6Yig4OmHrswZRvdHUhOq3zK/U70NmPTl3rdaXSVdrgoKNFFA66T526UvLFVKimYMqy0wvL27VBH6bKftj6v8NU/1drvHR7/5rm+18dR/G7mZo2tzJrm1M9zroDb6X5ivYzUxskKtSsAR3rOjEY6VRb/LtZUIjmfaTdxGt9mArv65dO67X1YHnz9JMwjYUrqWdZYltroma9C2r0ynIXNSOjBkZzq9aJRY/93hqZ/c0UH9MTawcwFYvha0ADB/92xym8U8zFluRLNmDTlwN4z80WbjQIO2ykdzCzdcGcfwBTNtVMxbtiit/3zuwsCzC36OTwUuIlZ7u6fjPVDgXopmNYQvg4gIH9QSrZmwnIQ+0nvFQ8OwisJQ2L4kzJtzRtZDm7q51Lsa0IOt1LucdD/WKXoXSPbKKpsGdLb0LXL2voktexsg9TfOkoV6KDcGA5NKFTSxUpcIz7yIpfQMfYVY80iKUbK60W7gyfcp3stcVsmx29DN0hmAoPfehsN4WXXZKO8zOsBntNuZ5X3YHO2mG4Y6+785Kwsy8G1FdC9JT9UhfC/Xzjf5hSToegxKfu/T/I1KD3q/dTf8t6FL+bqee+UjhY1TMKJAt56NivVGTs7hDJWIYO4FsNoDuKL8S7aXylWPeRrFeLgnh8S4/kbix4o1MYlh+mBmdIj32r/CSebpIjqVFf4sBofDM1uSAja4MBC5x0JJ0eVdhjtbOCrt1nYOLNlD823SRaPF4dWj7x74AmYMrJkccaVjrg4bIeI1o9dfzVVv3+xrtYJfOsfgaShUvWoVPQEQNMdVPri6lobis+PewsY926gCl1lCiUHi5dDvA/yPBp3iH3AaZcrpk6q/+BqaOz+GKKFznyXv8sdHnYP8OLZWt4r1sFZvT035gKj/CGrwO82zq7HFhbvJ9J1EwpHkEtZptvpqZNCV5XEOHAew5Dd5py+GEq9u/KkWaZULCrTaFj12hrkzt9DNil+n4ujxGux7K2dX78ZsrR0VOGu4UusOHGPg0FfF+WuIPOdwfmH5w7j5z5q/dTg79kHMXvfj+VwJ0jKe/A1G4Pb/A6XFW2FKl+/7NGze5eHf/DVDgzX0eKqdqwuu2BKZcORzKCi4A85iF/6Gt4jXQt39ns3KEI8xdtP0ypQb/WgXOdocPLF1NRlB50ygbIW2+meO+AqSMn/2CqMUuObK4nTvITU+ZsAKbKHDV1mUrSF1P3LnQMfXjBKvIU8WlXjGh/sU5sJDm82yyt7A9T5ugAZbVKeMvTZQG7uwBTsS+xSAUJGzY6ArzbpihsGu7AlHEZmAJXVZ6TNE5zVicbB97uDh0dn7MOq/nRTvjZgPeiwWPH/rR+Vr++5xUhMq3ZDg7whraUHz9MyTFQig5PeMfzC7rmtNdOEh5Pzy215sKVzdcL+W17UhQKNsTsVhKYejTA9JspYw/X+GHKUKDbst/hMjodlAGtE9qyey5x/Y+2ivtXL/lOWzAVbWYbm7rnvsjmZFM7i8v+TzLVav3K+w1+LEdB/9W9R3+3Tr2ZGsZlPXehrflkPI4qu0K7nnt+H9l0X4seD8sear6Vakd6eXnBXn9SULzpW1s6n0owtfa/mWqd+nd2JjdPCKsNmMpbQhterWcJrLoqvmApk9jo99BXizD9YkpfLKFT6w50ZuTXDMlgiuv9fD9MaeUYTMkP5KOOXI9XO0sBRSnrX0zJ0xOYmTvRlmzhB1PZ+D8whcyecWDWY4PeTLlC0mEay1YS56ki0sMCU45V69RcBVNWcHix3QFTUatSlmRGYMrjDPnnLkOnBpMUTJ5OYEpbFV9MyUYT9+8yBFMX+wdTk5SPdPUOe/b1pof8w+UXU7Rc4vquXfSMw/ly+TAVzWZgStagU8GmrSfMNzBVHuBdvRHsbbSURzo19PpdwujJCQ8m1YDECXTWSYtvpjxFhpcuZnr5YWrWfAisixmYimfmH5w7L7WlX4xL78p/yb4ev1unhrt+E7UJBeGRGSM/CUuFzak4pHDfEHWSJ5WH77QLHSv22pa0dAk/P4tzITpu6r1cWpnAztUNkygPVGT8FfKAtgNTsREJW1IKMOWF3W+mRrSQ2FfbDK/TThWqZGR8p5jDKw6nxZEuYnhk+Wkir5wfG5GGQXJgYzxyiNuyuqRLDzwOm09fYGG91SlRHhK8J5iK/BmYQvqfszyqmVJ28JpWah3ZCDOLwnoJG/Kv6Rp9PMPxhQam5mnNxFCxEj5ZYArt+1un3kzJu0O9X9XALMOtwjltT2HGtrf+1qnNC0xqyeGbqZnyQJ7SGvWcw/W3Tuk+mApXFpiyqPxmapnBe457hx284QI6pU+fX0wpTzBVP4lRKN6DKcUHU9FzxfCe5eGLKb6G4hdTegQnHbd3yIP9jfDFVDzZPTuU2vTFVJx3NZ30NnSXJkv0lD/MlARv9z8zpfwlzyh+N1PO7NBgebCErjwN+G1ZGsmsqa9A4M0NNVtMcpf9ouMn0cmIt/Ra6DkrR84FvjtgSu6GL7YuRliPEio6dH4+btC9i1fGz2eZUx4cRJZTCTWyc5A3Yslrs+08GN5SPyiUexK8kzkF05YNptIcTDmZUc/JC8HUvYUMb1PiULhYP6d0D+U+m4IQIM80tgrdt1mbiY5g6lT3+dsFTA2p9c3UPaXDF1NTCBtNpsma1enKF6JeoSGvSQSdGwwsitgEA8YC3krNhWEZuioYEWfl8+P94mlYLT9MGe7KKXl9w/FOV6jfX8GFceA/cT6DeuxQPAhq5vIrzfNap4w98tZWUrY0emR70Nd3hejVjAd0OXtbpmyC63vY9ZjdYXlm/fLE/bohKtFl1R+y1mvpxEJDwfVlZc6mF+JODtajuicteqysbkxctdATov1lw5q2duErdpFIM5KO7C9SveT+ET7izZRazQKKn+bkD87zlTqDX41LV/+SZxS/ewxtVaQNdqW5hyS+e30x5VwqMBVfRYVe66nzYSp+bjc5dEpBRm9e8zJaddKcdob1YrOB7PthythdruxIZ6+MBDVBilcvLdbnbeiAdESNRud+i4fW5ZsptoQvpkLpCJ35j0y5rdgW+DYsprRdP7rII1e/DM/9EjrBiza7xd6i2Kr7fJyAKXfUcpGHWlDfN1OOv4Z3S/eVQsLAWrE9nMNr7nnToXsPTJDV/2YquDxy9uXXMPkwdX2CKYf6Zhn3HvmUSPUy1pylg57h/4OpqD3IB6Qrlx3yZM2UUT+n61byir3mzk7CywFMNZJkx3ZbQs0fhoLyYUqZj6Fjb52KN9k/mHp7Pydr6Uk8ulY5ehryoK/6df674/u5LZIu+6d9CPXZViLlw3quS2OFv68b6hdT5mqiJ2HD3ui0c1P0wGLkC3+aqZ74q7FJ6t+xZuZPy9D+prke9fg75Tn1yvDY0mxC/5VZnT2CMgqX2y+mnEnLpw9Tr/kxY8f08pLLDExl1eWJYtSGQtT2oy+d8mcnL2H7mSwpa5UiD3Pxm6kGEWowODL6bHc/oCo8fDEVZVK9zlDlHZgCA94qyDYVPVrenoNDBKa2a3WEjn7o1vnpH0wN/d03U9LCmrHVbrlleDXqd7b0zVSYTsBUvVTTh6kwUeIOcXxB3ot7+Pm8DQaeAvLKMKiZMp/1O+CaKe3ZN5NwFYKpOLDWLOsLp4yO9fu6xi1rsT3K4W1nA6VDDy63rG4GuH+dNbweyvqLKbb2eU57CwwZp7ZbxqsBjn8zFQQJ8paQPpc0O0OnhvcK+S7tZB2qCmnIxlb81ik1TL+YCq9DXaGzhDw6zE5In5NRLsI7Zv8nU95yjDz21qk3U46cQqcm+vgPzp2X+r+ck6j9JFT/VaZ+s07JqvzNlCHCbydhPZ6O76gJeSEMaLT2bXgNKFi4TbQlvc4+vNPWystYbUhLOk+zCnlHHpZx4BUilc/Dlck9fzMlF2CKMjAVObYK898WWuyG8DvhdN/ufJgy7Qn+/sFWtzQXwZSi10x1H/8zU+sLDaghei1WHhsT+epYLGlJYEqnmiky6ueMKe2R5NZmGaVmrkCNoBtuOvHLaDZ8iR+m3joV3ib8xdRbp+L2kwd0Csrqw1R0l3lKw0F/xT7NnDLs93F8qh6gk9raKuPKV5DP/LJk3+7j/q2HYOp5lZdMHTAVDyf8xZT9fLpJ1PDA9GR3KbletqWMhia87XFSv5+7/mBq2ZACHkqCDtc84CV5abhma2fh864+rj+fXDrsXspQiLiEzjbuSc7GfeEmcanXw5ytB7zvfITjOwfk3V6P0APlCDpFcavzB5kadH/13I/+lmcUv3v/qemjz951gvwzKOENVp7V/DDFdMV35qGrIT88PSFSyngJb7LMOBB06NS0dVjSfBk+oDuDYRKtFvX64LPywmp0REb2uJySrC4E9u8VvNfigL7P64vIQbyBV5kYezCVJRJ7wxH+/lunXldrz85Lhw6IclzR07B27FSoudBpPJnm66zD8n4PL3o/Cp0PU864xN+P7GhJpwOYMuD9yvixi2yyH2DKsVdmGU4m4YAWXn/JqjPykzBbgdnNZNFif9uBTr2Zsq1Lxvb1NaQPU/GufLC8/cHU2pZWrA0mTsJFT6sovXnih6mPTumdslaIet2ieM1bKnQwJQs/mFJla8vatGbe6msiqbdswwEHuD5PgrfVX2DKPD/gRc+dUCRnBqbsWCCBp1cwxYn3xVS47OP6V5sSOn/fhPANCX8x5Z7mYPa1Va8Iloc9elACpmZSNKBd0Yfu9j30lNaz9QfnzneE/q+e++k/ViIT/6tz5383U0Fe9tnKIy+Ji9dLod6w32CldQ2SWOonHbq9FJtJf3hCbGubmikFmdsp8iSyttApuVOvdVz10ddL91lRr7E4s5sfPOJCAVPZGExZhydq5GapCnXXicBmugqFOCET/v8StllBpQihbSGjtyr6Yip8hPGVighM+ZvQRk2vIrjCniexddr69d6lqKlnZcF7BTl06HFUp4g71pQVMJXE3dY3Uwa9mWrLHepkjy+muDPYXD9MaT0JecndVccPU8bqFQjxPQJTk3pdV9PpmQQ15BF0V16z0UgdMDKvdapmyi8X0A3tUiFPLsHI8NILkrAzBFPT6odOLdvKkoYXKllLHz90qptuWFmFNvLdPhp9mFJOYIqzY1jPpRH+wdRbp7SlaZXR1cX3k2gkcdBbhEnYJqUi3wxzduZTl8L5CEyFFphyZ2AqbJtP9JRAqtBDfTD1KMZ/kqmW+Itx6T3h73hG8dvzVLFc9DiYD6Erb6ZSTWiwnZ3f7wTxnbWDek5h8wZvyBttWqeqFSuHVZ7woG9NyWX5W6fEerydNE7P7Df3rhAFeTKi9S55sVk9TCFW9sjw/2IqjDdmRXyo53JMIugkvMmSCrRSDobkJB+mQCLyRxdMhUrwg6lH8c2UKksi6+vCLHkhPUcfpmSqmZobYKpMZeQbc4U89C+mrH6E45uediVxDiZMtf3N1DU8ZKyP/snUW6fiKFNGdNOFFcvSGEy1ZtCppkMiy/YMXm3QZ/HDlDPrBfRhyj7KC5Yv9XPBp1HBm1ryN1OrOXTqOg43bPa8ejxkzVSjFx5ZP9z/wZQ7eIGpfr+a1m/S0NOGhM9bdgWRxnvcD1NYhchnG+jsxqWMh1HqUnwSiuOHKT2Nv5n6SaeO/Ed1qv2rfed74t8x1+O3M/UYyF22x/U+EZaGDCuahwF77b0vhNtzKZJldCyWu1cPXizaTElrXeF9suY3UyjsO2u+BK/UrcfbzZx6XPn0X0ytwicr7Ttq9l9MaYtJWEbPaAKv2Ou3PkxxlYKpnSJ/MRWnj/ods0HwStoQNen4yEfexAJTjbVP0XOSiBQkfZG9Toa/71vII+6F0p+ZOl3AVKAu4d3GBvJJ9igX7OqBT3G8gE5t2xaY2IhmwodWvqX14gAdcF9BGW8K7pAXlLi+AXQqFpsVk7cEk2YVORRdTvCOz0G9JsubqWChiLSw04J9E0zF0VDJqSP3F3DRP5jSe9KG7eoCHXl14W3TFRVMN9dO+NyCt22/vCNr2xt6kGPLIh2Mh8/B+UllOFjkU7q7wpJtSUY+XcA5k2cgD7rmOCSePPMjnSZy/U577Agfpk71+zA0JDAp7qMO9aN6TU/J8JNoOGz9wTVeOlLnF+PSe+JfMtfjd3s/SvtdHoauB0WI4LfP88uAdfuImjj26nVSC9HiYad+Np7nmxFtGsslO8Y0J9Y2YKqXXFBzp86QPjo1LqBTam+HPLPNBKZ1Pc/0w9SiBW8UtL0vpsJ7aF5JEaw2W12GTh3N55K6IzBlDsAUN0MwtSnAlDcLvplyaq9jR1Pkr1krqegoXep3mGvoyJupnUBT9neiS9FgHCEfEpgyZDAVjluZCMay+Yep8NJ7HandlXA+JwE/1w3oipiVa5YHNVNxAd2xZmBKfoCpcLIGUyfxAC/34Pp9WQomd1wKrMhTKwmtc1VRtQRTugymok4TXu/R78+Rf0pLgBetnxtO6nfK5fmbqeuxX3CQWN9MJXfvAC95/Waq1wVTZuMHU4IJpsnQ8Hn9GUEXG/CuJKdhEpFaXT9MmZ2RI0SdJDoiH2c7phGTEFf1+6q9kz2+mLKa4+sfZKrT/8Uzit5fsh7F73+WTkKXdafeJ+LNlHVHvvro1OgkQEdO9foUQj3HTee4ZkqBlzkLmRBKnXREWXa4s6qKgRDpp+eRYic5sWds3ZJ79TuTpmo92e1cwVRsKgPyT/0Xe1sO0debkyM9hxfoxHqIPPdmigdg4CemygJeaWj5NsX3q2qTupOQv0YpmAq2OL9lefhiirtpMaJHKafsjcBUbO7AFF9wvC4tTIpGO3ipt05ZRxv5cN15bemwq/e2EV/QsWELurK/lKsvnZqr0KlBkN3YP3cNITLu3zql3ENbiKPD60reIHtBV8YWxTOXKzJ1MDU8dX0hWt+V5ZdObcFUNDQY+fL12LA2Pznwvnb9jCN/FGypBq5PG0f1Okd0YGWH+8XNjlyR3Hh4uF4wFTf78J5vnRoqCnSxn0KnaJa0WDVGIcX1MujUCaQ1e0LyD6aCyRDHv5mK1PTBlkvQefXW+pNM9YRfPKPo/SXrUfx2pnZl2mG9qbtltKieHdpu0j5TvqvXXJyVFSXF1GDvdkDNj4YvtDu7s2CvW2VC3MisEZ3TxY2VoxAIPO5GWxoW4YnNVwnvFYWJT6uGVbGrnqEjbUPpUKE+Xqyf6vX1/BWYisxSZLUR4O9P98WUjmUfXq3QHIqDIWr+zRQdPNRk7D1t6jmHFtvpGGp3FJIrXQl57c1UaFlgarSQJx+momQcKdRo9jfsd+dg4s2UJadzHkI9y1Caal9MfXQq3X0zFbyeQb22M3SqMwNTVK+ZGbt39ml+vCzZPfq2wDsLeWwq1p+/GH0zVVVJwU74g6k0hE69mQqtMXTG3h8Klp2jI/BKgs5p0zJnEnWbokk97sO412uN1UzFx/RR0XR38dg5VFRydgFTHQ2fPzwO8HlvppSd12JzGNZ7tVbQWXMnfDNlC+qWIlrs2OIAOnev31ctdvX6gkfFJ74Nxn9w3aROv/WLsUk96e9YM/O3v5/y+8i4rmxAp/6Nqch34K16QW6ghvZeElZZzET6dP5h6qNT8sG6sryq1yrOp88tuV3kgZ+YahRyBWYv30x5qwt062Khr1rdfU6FexDZ2cN7stpGRh+FYMoKfzAljOV67gWY+ujUh6ldXOumKlxJX0AnhosFmNgd0OffTJmjep3WN1PSGUzZ4pspQ/5iykAu+2Jq/ly84MXu8HYXvcpp8MhW7Myf8L7ms2bkWetUq2OUvFyDqbf3UwvHLiPPiI8fpkwlMoUwmSvXD1PU7fpl2Lkr0y+mphurjJY7MFHes5yNzdYpw4YZX+nG9bPvSKl3h9w+fVqo/T3r2cUsQ+vwuJKhgilZflDCer3mi9mGzr6Zirwdrr+/rJ/RsD8UWMqVLY1XlxW728gpo6ZWbOkipzv2Q/+bKfOW3OFLGuhJ+eKPMjXo/GLufK/zPwvE/7NMdeWww3KXoFNxXu+31At7bKVbeD/9VKtArVP/zpSWeVn9Hv8woq0gfzEVPY9RTiejXnNysQFTjQfZ1Jj2H6zTCTUf1e/5W6cS+epZry93vky29FynAvuGgzx3Mp71Kkf1/KUpmOLW/ZXTtgITcuVaZbz0VJ1aavbFVNh5JsePTmlu7e3EVEXNSWCK2iJq6s2UTmBSac+NMkxG6Pvb0puxrylewltrsyXvlj6/mGpuc+QfL1sir9VMaQWYugXZlc0MTMW3Ibq7PgCTb6bizh7edDeAt30zxX0HeWZRhTm8c8dPPkyZUn/G3qSwkg9TT3eRszYucX52C3lOu4YZU69plR+mpIa0Yy0/17r7gyl7fieKtF7+xZQ87prChykhz9CTZtYQ3u4BnS1b0FnQ5yTh/lXklFnJ9qNT0VlXK3qOLeTfsgemkt54++eY6gq9X4xN6nX+jr1yfjtTeYrMbwgK8s9aRh9T92DKFAq/jLod1OzN8HW291uPYmX18j9MKftzVvKiIdWrNvcvLOuPABnaVnOyIjBlpblLPLoLOg0q6cFD54CanevwUlkre3JwN4b1rr2T5c9MdffqF1O6qcFb2et/MBU5C+SjyklFMIL8FSb1XjXWATXtbGcmxXEbNbl2+2NWoVMln8c8oIuG4z9MxWJ2pc6Cpqw9mmCKWvGSri3vCd29GsKHKSP8ZipqP+s91XZgyjmCqZDviv1hyp4b9ZoxWzDpIxKydQ/NMmrN+EjLkZex49RMGUMw1Q6lL6bCp4g85sf1XJF+7pRxsqt1zra+mIodETocRAJ0JUMPiheH8EiucXBZvYGpsHCrEXFzMWd93QPD3paOdJ8itSpLc4jrbfISCpkuP0zFxhP51LKg6GbkURI7wvNK+ych/xpS/b+zP8pU6z/X3k9Mdf+OcRS/nal7+9Bmdd8HA4+sEGnUtLo8LDI/4ZuFmm0Vto7vKHeFcHmPYSGW9owdfZeV8aEemTdqPy4cdC9BEmkSvkMlkpGx9znywpup5Va4s+3twVQrySsSV0nFvjhADbyZiibhF1Phc/LNlHtQbSGumpsljf1+wdrGQSZP5oVCxxs67Jup+DEk5C1XqjgIp2DqMSm+mFKoZkrcgaltE8f7z9k3U5oFpobDAbzmm6lhQBVr3gV5aSGCAWmxWLBW1etzvIpvppSgYyQfpko9RB7LLbvk40ir5whKX0yFa+c/MLUSpCkTgymWR9CZWTPJ2L5nTsJHfXOs1wbL2E16VhkWCfJi1QJTyupkEj8tnO+q+81UtHMVpmyDz3e7gllyPymPdNnWe+9s5SHOb1Ut6XVbIG+hi30xdfNAjxvYOP6tU9Gxf2Oz/UJPuqTjP7hmZrfd+sW49F7vL3lG8dO67b+bqfH9WdFxIn8xFdajz8ic6cTGooCOXK8vm5JQ/GIqkinFd3wvzxxYp/+TqXDSLBUaHMGUYx5rb0XwUkKEGnZazW+mirOMPBKYyHOzOqMv6jmB1qZeT09ubqY0WUo5Dw9WPQa3B0b2znsmlg3dfDOVmgLy2i2FzgTtwibeg6lhW0DNvnVqOqnXb7i8mRqFX0zpgx6Yqravn5ni3RYMnA7/ZGqyyy7sSFK9Ftiq+mLqrVMfpgI6VOyGvgnvday2tDzW68bKkk/ROoCu3D0wJXs1U4GIPCa2wZxMS9R8s4TO3aTLmpVbA94voOJLp/QF7tdPOuXpN+iU2YP3nLeTfzC1X0jIkxsNTDXqZyKqAZ0KVN+h8Frg++jLhDs9dHC8ldR7/wwu1y+m0l3rD67v15WkXz2j+EvWo/jtOnXqJS3kH6nez2hdVNS/SR3WpjVTRZpsKRt0NFbDlSvEoq/VTE2nrG6KLGHjnPp0NutxE+NDQGGQFvAeSr33J3o2Kn+dgCl+wL9HO9SsJSDDv5mSpf6wDJWkPUX3rZ+th/o3U1Y9d12fgakoXUOn3kypM8uicDlXBlTuSGAnMMFUeqOcXud6nEN7DGbOk8imQ08asT+qmfJ29TvbZj9n5Tw1KIxE+UieIE/Ze0m4HofA1GNbj9U5Ho3yw9SiBFPK/gnve4/AVPz8ZorHt1wndYk8JieancR9Qctp7i0e7LmemfB0Cqas0Q+mjAa8XrCQ0Hns3KJ4tAUTWgymjHyKmj9ucPw0y9ZsuV3oMMdPnTaty5bt2QG62ZXkLYWz0uHgddWE8OTkX0x5mwfyVr+e81nQ4cXurd7zQWrg/Ndja4Hrc+Gdy2c0pbFXr13mQ6fCPdoiHaaHb6bW7fGfZKrT+9UzisG/tshu/W/SqUizWhzMW9CVflO9fphyzZVPvLLoiylluHSRly4b/cOUqyzBlDg7fDHluVv09amkTildos+qXj1n79bUBtSvDjf2kxJMzeP8Slan/2CtV68hI7/2yOyNB/JVu35G4hjRF1NDS7GhK3fo1EERcnYr85upQpVBKxv1GN16X4z9JHuwvZxAp95MaS/olEdgKpQMMCVPwJR9nEJnovJRjzMQUracNphqC/GUcgU6ZxcnMNWhagorhrwSJBWY2tfr+YVBdmbzLhkUUwNMvZR6HnHNVDSM45yELIP3vNjfTL11yruCKb7cwJRhSfXn/WAqbNZji26zb6buXrri4NCqxzZphU5oDiV6Gphi3YJOvZmyDDAV2zMwdTpbMyShu5lEi0rIP0zRuQmm3CvO346S5c9MOSSjR3kWvB/FxfGjUwY/wJQujv/gmpnd7uBXzygG/0ufUfw7U5vVReJgNvOEMJ6gZtXBVWXZWbhlnC80nWB+UvY6jSwJvQg6NXetE7vP0hfCcgK32Do+vpgK6f7NlDovUbPXl3KkqlPekdEFeJWl0v5iSuto9TvinepTmy4Fu00FNdsbxm9G63WOwFSsdPMO7ObjBQXU6nmy/XJJcw06YXFilNFyD6bmJnTqw9StxSK9mlLG/i41KIooO9KgeZmwlrdcgQf1WtQvHTo3fBxwvF/mI7K9dPbF1OTJ0J0dmHLNti6wFLBOTa8/ZdNrwmVeCm1J4gKZ/81U3J8qOXoGrXiYtJH6ohWYEh81w2pmCnwW4B07RR/MdUeoeSHa5ESHZMXuWrSIR5tIoc4JTL11Kpxa0KnRKrPZeVw0pKYZ8lznVn9+zVTcD+t9GrMM9+PaH6IHLvMpidP+nI2jYwvRXMH30XClgh3X1PBpWnQk67q4sKee0ZMa5e5PMtX/1b7zPfkvGUfxu3XKawkiD70nmMoDeAO5KCU2Dgt0VG0sLCkWtyq7jYmbhIfeRiFhf0VNrqcZhcrhYH+YcvqFL/DJLFCj9TzXD1OP4DWgxbZeW3hZfDO15Ae8mvYa0k9MGan6zdRGBlNWS6nHlK7BlHUEU8HGMOu5+tWAZqLwzVTT//Z+b6bYbqs6+RswZU0F6MBbp35m6odOvZmKjs/N6MOU2jzA2/1Lp7z3/k3rCDrlzcCUMoVOhU6DFcq2NPswFU/VV/5hari3TIriI+N8tvKKkZLQk4xb5VOD8HmeBqbikvDvfzEVNVXtiykrEiyKlFhVkO+yzYcprof/ktIFU35x1spw2Kl0apyQzyzzjLzl5UlOszR8sv3ofuvU2/v9R6bionhCR8X6+3gz1U6MP8nUQPrVGFrl79h79LczlRWXb6bC6/P4YUr1a516M7XgXGWnM3aT2DtrCtHmOOHhbZwRr03LJjeQjmyLa7+MxfpZ+P142LJpLZwkMoO4Q32un5staqaaUf6lU4ZyH1LcG7aZXsGi+jAVv0bPL6bUDEyFzjAekSQ+vpgK3a4iUijWc9nPDTDYPtGUTpv6fcssAhP7MfKIPJQS1ntCPRe9xRXlGpjSyx86tV1nY1b0Cp83LrQRiWII3Uy3Rr1vBvNHp+x+zdQwgk4NZosTUwWdiuY3RfnolCt3LSFuKtCpuSTfwaQOBrY2dOol9Zdsctsr48sKXu16EXC/+mv0hE6S23R/PlasxVE9H6xCnpuRB+93f5hCdFWfCp1Piw2b8z3u178xFd1s6Jy2A1Nq41S/o5brPcTndR5sPoN6LxzobH8rzZFHLbuMI45GtHMf8L6WjjymRGDqUHkXthpbeN+Jshv9OaZ6wq/2ne+pf8e+Hqr4m72f2a3XPXIr6Iq5hN92gqz9M1NvnfK19Jupt075ophRNM3+wVTYq5+F+1swJU8WDn2YmouLem3hzEg+TBm8QA2b50AIu7c2MnsU1nvDNN2EXR3eLQoPOQ/nMnRg2dSYptfHGq6HzPLDVDw9gCmxB6bO0xJes+3d2e3HqME3U5NYSMB0rVNvpvYTMKVsUl0IWYDIzONy8mHqo1O73PtiKnqVClPPSv7BlPgEU0oJpsLLql5vz/pmCurwQt5rCjfWWvTNlO3LS7Yb9Tq4nQYYooMw/pmpwhC+mIpPcrykewivqEj1/LJ/YyrS9g/oULGw2RB/6NSbqbdO8eJR7wnXfsBhqtU/mHJGpl1GeaUyySaYClzC8ZlabGm1rNcQXRzqdZX+LFPi4FdjaLW/ZK5H6zczNR/X+zPJV6eMG74Kb7ZL26wcJx68WCuBd2BW2BZG8H7ytBiQ0OYxW14E77e9WTqNWhcwpS39JDZaBX+Y+ujU66aJPzEVzXJk+FknvPHQOYKpSb0O6lun3JUMpubb4memPjr1Zoo03Syj+zQXKeDsyarU/WbqrVMmyi6JWwYyftkGU3T6oVOzprT+MBWFhL7/1ilvccfxCyQzkso+zmdfwtu9dWodginjWO+o4arfTAXrll5+mFom0rdOLYZgajh/3D46FVpWvvzolNJre0mkr8BQ8oBOma21Wf6kU7JRz1sWHshz9009n2t0gw4/6vlab6aUGZgKpck/mProFGziFD3tAO93aeD6fa1+lq/U87IbnjKi6PiYMbn1O+mu8q1TmlEz1XxGOaHNnaGLWb2PSHP3B9d27rV/tcZL729Zj+KPMCXX+87H5SLaUvfktdiej7wEXkz4Ysp8xi5FUlcdUNkdIK+0srUQ9bf1OrKr7MCWP/cT5npc9bmq1zip5tCJZSMGU9f0/MUU12v4a1L/yqp9CJD56/W6XyvrwZracCmOR986pbZl6MB0CJ3q6pc1G1WtU2q9L4Yy8PD7RhuMdyclamgu3+ANh/B2RT0Wqe8+Yh6eXtCBx1ipyNLAlF9MoDOhIOcktdMxm+2bm0R2PdbqKEs31jsbg+LZBl5NOyRT1jMwxT0V+egnpjQ/Q56jS8rKoG2VH6YWcXljM5KhK+sUTAkLacFe3gJT6xsY6iePMWsimAoXpOiUjg/Let/Fb6ZmE+mLKV6o9buCIkWeGkM346uZ5bTepRbbm5OWxIwTI3/1SD9MIaXi+zF76YNt91LvoXfOoeviBTpr6GDKzr916s0Ur4p6Hd9MOrPeWMP72vUskD/HlCT9Sqfof+kziqPYf7ErHsGUMkcf85/WF1PRYZuMKKv3e6Jz6Ajx5RB1SGiJI9b1FZjSPDB1NpIvpuKFiDxkbLOSzesUOuFcXxXNR8m53iMbNX9R0PdvJFzZDYqgjJLuXqfNjL6YCvtbFRncK7MPU5G+BlO90WGFmtLMhJMOdOfNlGuLYOpm0og6T3gvNfpPTO0MMBVMwJS+mNQ6tUHf9+4Jzn9+dIkPgebTtI/zGY4zXfgw5Uphytq48oQPU5tgcWDq10ztrmGHpEXtHWumos4K3jE0kytbVhPeU03r90MWmKJVvb5gVD97F2QwZd7qecanTaWgh2QLlhXXTmJnWDN1LhesNC9mGWfMHVJWafEzU9IqMdnzj1oSPm0wtZstJhwUZT3u44LvRx4iz8nOuV7rYK58MWW2NZu4Cp9MB7O+n6aqJdFCKXISPAH5MF1Ap+6rP6pT9Z5t/zNT+r+Wo/ivjk363XlqkAsvVu57h+K5p25pciMRNRR7CS8EgT9MabuhI7AlPTskGtOEnVuwTqKqJykUQljYXNfr8xX1GNCyWpQcrP7JFF1rphpZlX90CgaunvM3negU7+q599sBdFBIkIdG5T+ZcjqXL6ai3RGMNKf0rVNFq16HpvG4sj4IDOJghz6fa2DKt171/kyGcq3zzhJ5bKyX0VBDjY7n4T+Ycg443nNzMHXV2Kd9Fk5ZsWqm2k9e0nwHppRXS08+TL11ym0LVhJqAbxpa+N9MRXG7WpEQiZ8MRXqwT+Yiqo4V2j7LJfsCTZ0ZNR4jegxt+ZspSj90FPAVHccFmzG8KI82WfLD1N6CaaiuAPvuYjKlOu9iv9/mDpcyyl7TxWKf8gin4Th4ZupXhUt6Xh4/F9iqtv/xTiKvvB3rPHy25kqO8j8H6bsM/pYPpNFZPgEOpWW9cyleg+1N1OhYNZzQZx6T+h1uE7Yfh0Uksf1Xp3h+B9MvXUqypYbMOWHpy+dejN1kcrLh6lQOJl6vV/Tg32ni79/ITB1XWRr6GQ9pjSpx+yec+iUh6pIoqVUr0EZ1u+MZxW8YiUkPuWnyxVeyv9mSu8hljjQqeQnppTJGEyEMXQqM70R+v4ODI8GG5t6uELWD2sdDL3Y/uhU0HggT74KMLWegangJOpJlAy+dcpqvayEvQHy2MnoXz5MRSezmn6YGpL4zdS8fIx+1inF+dap6LR81Xtu0xdT0TCEtx12vZyVqGaq1Q6nH6aC3kGjD1NnI518mAr7LrzvYCbcOQj3AbxmFzrb1hf/YCpw/8lUEh5O7J5n8L7zq/EH9yDo9cVfjKPoi/965ftffUbxu5mSRsj81ioDA7tTsaSz3odOJaFHH6ZUWWrycOY4ZZy2I/GjU+5JX1O0iyyFXL8en9Yboa836jGg+RR5QJulyAstH0x1K+vEljiDDpyHyBsTqsf6jKZBwuHEVGhzfNxZ9TpgalG+9ykEU5pdz33oNV42eTbyhzVTkB/UlK/UF6Fr7vIOphoEHR3twIRieGDiX0zZ05qpV0s5/szU8IW+/9YpuXXA8coVDsm3FpcPU6GCIEMP2ftm6h6BqSRY7PF5NVPtpYye8oD3Uh8VdOrobZjawePMzrVvJB+dclJhzvZNdIUPU+c+mHL3S5M+OrVQ08WXTjUH0OG52p+zHu/recY/mHK5zneKGS6RX38w1bLyL6YcY22UsTcjJvG2uLE23QQUpnb1M1Px+o7v4+39DLWpUdh+FFNqpovjF1OB9/81dy+9qUJRFIB/kAOhWgtDhI0CgrB5qTNrVZRSsdTnr7/rqPSR3KSTNunQAYmD87HWTg7n/KoptfXNeRSK/Ef2Ufy0qfPEPbKerx0K950TZuysLbOWsUtRHMdMR0tp8jCxnTxYpieZTD25mQoaNrrfYVJ9MfWgorv4/RRr2vOMN5q+ie+p7h5rU68VuqA3HsFURT2VjONmjxm/5eRhLtWmeuG7KSXJv5g6k9g/uNzVOXV0xhVW1gDzkvOcIUdGVYjcEKbKAqZSQ3S/NIEJf401em5SzHozx3y4myGnFq64n8mcoRs6Udem2HJH7B6EqfWKJ9fudzEVTZWDfDXl78W5RmcF3fFpW73yYPnQi9nrc0Iy2hz3uzCFeYvxznEPMfubJ3FeRqSpREXwyL1pHzniVDB5ySm9V9SmrJOVsRms65xSV0Gfu8/vpuRhkH421dbFGTTCFJvTrkeeHY9Zm6M7X03pRm2K5UCfkK3kJXfHKUwls+IXTSlS55t9FMpfOY/ip031ZOvI9miG+eOSU40nTFGW7w8kvE3JQ3epGuwFFnKKesipZ8cUXyZ2YcrKXlR66C4LNjqBm0eG2FfdTtybqWCtGuU1p/qNsZlHUhNrVCP3Ziry4kKls7rcsS3fwSyiEUaXswW7Dw10K39XmxpYWp+C+5djSa+bfMeDh0KcqZlJNuV3ccWubwsTwpT/WvHNVNyDKdU4zLgbJSaFQ0PDfDRsR2xaSwfddCrudfwwNT8dTVq5MOUUB8yTjzr+7+gEU+ZAFmdOClNkjVO2yzeLrjn1YSq8a2GeWRxgqruXMa8shjDVyauYjUzkVPMcqNRyYErTxG10ywG642O6mbKZZn2KXg6YF3WHlmwPV3gHLUbahMpG0GNHeYGJ9gbPk26lTOocphRbzJMr2rGfzTy8s+7FZQ0JuqsZN2tTW2O8YGqquhSe96uEFpWYf03GPNmZFr94r4ciK9/so1D+ynkUP21qmmlH9r2JuHfd0T+bCu21hPlI2zSuOXUzNSmRA4fOXApaQeuzqTCOdfNqqpvBVJS7a5jCssDkMapNXXLKmMfoKu65uKf1PbqLG8u1qdlsNr+aCtZzmPIm4uwwYSocjLKSSoJBY/cKEyXHNo1PwZec0vswReh+9MmU7cXC1OowQZeSbqYiz4lM8ttWbeoYoqv1Ypiyxu+mrBO638UUWx66H9I7ZXe7Q075zvmWU+5jp0fB/AWmnOowZTeRvpgS3/YTx0adU3ahW1Iob/H8xdSgWmPeavrHmynDezd1ySlvW+hS0LHw/CWnzO0Uht0xcvpiqrtYelLYLJGza89Cjg5V5Ly6D82rqUtOReEiTGirxSX7d+H/TTWfV9Xb/378A6tK0c0=</prop>
			<obj name="TemperatureLog" class="TemperatureLog" version="2">
				<prop name="Times">TEFSWgAAhj0AAICGOBgBAACyAgAATAQAAPAFAACKBwAAJAkAAL4KAABiDAAA/A0AAJYPAAAwEQAA1BIAAG4UAAAIFgAAohcAADwZAADgGgAAehwAABQeAACuHwAAUiEAAOwiAACGJAAAICYAAMQnAABeKQAA+CoAAJIsAAA2LgAA0C8AAGoxAAAEMwAAqDQAAEI2AADcNwAAdjkAABo7AAC0PAAATj4AAPI/AACMQQAAJkMAAMBEAABaRgAA/kcAAJhJAAAySwAAzEwAAHBOAAAKUAAApFEAAD5TAADYVAAAfFYAABZYAACwWQAAVFsAAO5cAACIXgAAImAAAMZhAABgYwAA+mQAAJRmAAA4aAAA0mkAAGxrAAAQbQAAqm4AAERwAADecQAAeHMAABx1AAC2dgAAUHgAAOp5AACOewAAKH0AAMJ+AABcgAAA9oEAAJqDAAA0hQAAzoYAAGiIAAAMigAAposAAECNAADkjgAAfpAAABiSAACykwAAVpUAAPCWAACKmAAAJJoAAMibAABinQAA/J4AAJagAAA6ogAA1KMAAG6lAAAIpwAArKgAAEaqAADgqwAAeq0AABSvAAC4sAAAUrIAAOyzAACGtQAAKrcAAMS4AABeugAA+LsAAJy9AAA2vwAA0MAAAGrCAAAOxAAAqMUAAELHAADcyAAAgMoAABrMAAC0zQAAWM8AAPLQAACM0gAAJtQAAMrVAABk1wAA/tgAAJjaAAA83AAA1t0AAHDfAAAK4QAAruIAAEjkAADi5QAAfOcAACDpAAC66gAAVOwAAO7tAACI7wAALPEAAMbyAABg9AAA+vUAAJ73AAA4+QAA0voAAGz8AAAQ/gAAqv8AAEQBAQDoAgEAggQBABwGAQC2BwEAWgkBAPQKAQCODAEAKA4BAMwPAQBmEQEAABMBAJoUAQA+FgEA2BcBAHIZAQAMGwEAphwBAEoeAQDkHwEAfiEBABgjAQC8JAEAViYBAPAnAQCKKQEALisBAMgsAQBiLgEA/C8BAKAxAQA6MwEA1DQBAHg2AQASOAEArDkBAEY7AQDqPAEAhD4BAB5AAQC4QQEAXEMBAPZEAQCQRgEAKkgBAMRJAQBoSwEAAk0BAJxOAQA2UAEA2lEBAHRTAQAOVQEAqFYBAExYAQDmWQEAgFsBABpdAQC+XgEAWGABAPJhAQCMYwEAMGUBAMpmAQBkaAEACGoBAKJrAQA8bQEA1m4BAHpwAQAUcgEArnMBAEh1AQDsdgEAhngBACB6AQC6ewEAVH0BAPh+AQCSgAEALIIBAMaDAQBghQEABIcBAJ6IAQA4igEA3IsBAHaNAQAQjwEAqpABAE6SAQDokwEAgpUBAByXAQDAmAEAWpoBAPSbAQCOnQEAMp8BAMygAQBmogEAAKQBAKSlAQA+pwEA2KgBAHKqAQAWrAEAsK0BAEqvAQDksAEAfrIBACK0AQC8tQEAVrcBAPq4AQCUugEALrwBAMi9AQBsvwEABsEBAKDCAQBExAEA3sUBAHjHAQASyQEArMoBAFDMAQDqzQEAhM8BAB7RAQC40gEAXNQBAPbVAQCQ1wEAKtkBAM7aAQBo3AEAAt4BAKbfAQBA4QEA2uIBAHTkAQAY5gEAsucBAEzpAQDm6gEAiuwBACTuAQC+7wEAYvEBAPzyAQCW9AEAMPYBAMr3AQBu+QEACPsBAKL8AQA8/gEA1v8BAHoBAgAUAwIArgQCAFIGAgDsBwIAhgkCACALAgC6DAIAXg4CAPgPAgCSEQIALBMCANAUAgBqFgIABBgCAJ4ZAgBCGwIA3BwCAHYeAgAaIAIAtCECAE4jAgDoJAIAjCYCACYoAgDAKQIAWisCAP4sAgCYLgIAMjACAMwxAgBwMwIACjUCAKQ2AgA+OAIA4jkCAHw7AgAWPQIAsD4CAEpAAgDuQQIAiEMCACJFAgC8RgIAYEgCAPpJAgCUSwIALk0CANJOAgBsUAIABlICAKpTAgBEVQIA3lYCAHhYAgAcWgIAtlsCAFBdAgDqXgIAjmACAChiAgDCYwIAXGUCAABnAgCaaAIANGoCAM5rAgBobQIADG8CAKZwAgBAcgIA2nMCAH51AgAYdwIAsngCAEx6AgDwewIAin0CACR/AgC+gAIAYoICAPyDAgCWhQIAOocCANSIAgBuigIACIwCAKyNAgBGjwIA4JACAHqSAgAelAIAuJUCAFKXAgDsmAIAhpoCACqcAgDEnQIAXp8CAPigAgCcogIANqQCANClAgBqpwIADqkCAKiqAgBCrAIA3K0CAICvAgAasQIAtLICAE60AgDytQIAjLcCACa5AgDKugIAZLwCAP69AgCYvwIAPMECANbCAgBwxAIACsYCAK7HAgBIyQIA4soCAHzMAgAgzgIAus8CAFTRAgDu0gIAktQCACzWAgDG1wIAYNkCAPraAgCe3AIAON4CANLfAgBs4QIAEOMCAKrkAgBE5gIA3ucCAHjpAgAc6wIAtuwCAFDuAgD07wIAjvECACjzAgDC9AIAZvYCAAD4AgCa+QIANPsCANj8AgBy/gIADAADALABAwBKAwMA5AQDAH4GAwAiCAMAvAkDAFYLAwDwDAMAig4DAC4QAwDIEQMAYhMDAAYVAwCgFgMAOhgDANQZAwBuGwMAEh0DAKweAwBGIAMA4CEDAIQjAwAeJQMAuCYDAFIoAwDsKQMAkCsDACotAwDELgMAXjADAAIyAwCcMwMANjUDANo2AwB0OAMADjoDAKg7AwBMPQMA5j4DAIBAAwAkQgMAvkMDAFhFAwDyRgMAjEgDADBKAwDKSwMAZE0DAP5OAwCiUAMAPFIDANZTAwBwVQMAClcDAK5YAwBIWgMA4lsDAHxdAwAgXwMAumADAFRiAwDuYwMAkmUDACxnAwDGaAMAamoDAARsAwCebQMAOG8DANxwAwB2cgMAEHQDAKp1AwBOdwMA6HgDAIJ6AwAcfAMAwH0DAFp/AwD0gAMAjoIDACiEAwDMhQMAZocDAACJAwCaigMAPowDANiNAwByjwMADJEDALCSAwBKlAMA5JUDAIiXAwAimQMAvJoDAFacAwD6nQMAlJ8DAC6hAwDIogMAbKQDAAamAwCgpwMAOqkDAN6qAwB4rAMAEq4DAKyvAwBGsQMA6rIDAIS0AwAetgMAuLcDAFy5AwD2ugMAkLwDACq+AwDOvwMAaMEDAALDAwCcxAMAQMYDANrHAwB0yQMAGMsDALLMAwBMzgMA5s8DAIrRAwAk0wMAvtQDAFjWAwD81wMAltkDADDbAwDK3AMAZN4DAAjgAwCi4QMAPOMDANbkAwB65gMAFOgDAK7pAwBS6wMA7OwDAIbuAwAg8AMAxPEDAF7zAwD49AMAkvYDADb4AwDQ+QMAavsDAAT9AwCe/gMAQgAEANwBBAB2AwQAEAUEALQGBABOCAQA6AkEAIILBAAmDQQAwA4EAFoQBAD0EQQAmBMEADIVBADMFgQAZhgEAAoaBACkGwQAPh0EANgeBAB8IAQAFiIEALAjBABKJQQA7iYEAIgoBAAiKgQAxisEAGAtBAD6LgQAlDAEADgyBADSMwQAbDUEAAY3BACgOAQARDoEAN47BAB4PQQAEj8EALZABABQQgQA6kMEAIRFBAAeRwQAwkgEAFxKBAD2SwQAmk0EADRPBADOUAQAaFIEAAxUBACmVQQAQFcEANpYBAB+WgQAGFwEALJdBABWXwQA8GAEAIpiBAAkZAQAyGUEAGJnBAD8aAQAlmoEADBsBADUbQQAbm8EAAhxBACicgQARnQEAOB1BAB6dwQAFHkEAK56BABSfAQA7H0EAIZ/BAAqgQQAxIIEAF6EBAD4hQQAnIcEADaJBADQigQAaowEAA6OBACojwQAQpEEANySBACAlAQAGpYEALSXBABYmQQA8poEAIycBAAmngQAwJ8EAGShBAD+ogQAmKQEADKmBADWpwQAcKkEAAqrBACkrAQAPq4EAOKvBAB8sQQAFrMEALC0BABUtgQA7rcEAIi5BAAsuwQAxrwEAGC+BAD6vwQAnsEEADjDBADSxAQAbMYEABDIBACqyQQARMsEAN7MBACCzgQAHNAEALbRBABQ0wQA6tQEAI7WBAAo2AQAwtkEAFzbBAAA3QQAmt4EADTgBADO4QQAcuMEAAzlBACm5gQAQOgEAOTpBAB+6wQAGO0EALLuBABW8AQA8PEEAIrzBAAk9QQAyPYEAGL4BAD8+QQAlvsEADr9BADU/gQAbgAFABICBQCsAwUARgUFAOAGBQCECAUAHgoFALgLBQBSDQUA9g4FAJAQBQAqEgUAxBMFAGgVBQACFwUAnBgFADYaBQDQGwUAdB0FAA4fBQCoIAUAQiIFAOYjBQCAJQUAGicFALQoBQBYKgUA8isFAIwtBQAmLwUAyjAFAGQyBQD+MwUAmDUFADw3BQDWOAUAcDoFABQ8BQCuPQUASD8FAOJABQCGQgUAIEQFALpFBQBURwUA+EgFAJJKBQAsTAUAxk0FAGpPBQAEUQUAnlIFADhUBQDSVQUAdlcFABBZBQCqWgUARFwFAOhdBQCCXwUAHGEFALZiBQBaZAUA9GUFAI5nBQAoaQUAzGoFAGZsBQAAbgUApG8FAD5xBQDYcgUAcnQFABZ2BQCwdwUASnkFAOR6BQCIfAUAIn4FALx/BQBWgQUA8IIFAJSEBQAuhgUAyIcFAGKJBQAGiwUAoIwFADqOBQDUjwUAeJEFABKTBQCslAUARpYFAOqXBQCEmQUAHpsFALicBQBcngUA9p8FAJChBQAqowUAzqQFAGimBQACqAUApqkFAECrBQDarAUAdK4FABiwBQCysQUATLMFAOa0BQCAtgUAJLgFAL65BQBYuwUA8rwFAJa+BQAwwAUAysEFAGTDBQD+xAUAosYFADzIBQDWyQUAessFABTNBQCuzgUASNAFAOzRBQCG0wUAINUFALrWBQBe2AUA+NkFAJLbBQA23QUA0N4FAGrgBQAE4gUAnuMFAELlBQDc5gUAdugFABDqBQC06wUATu0FAOjuBQCC8AUAJvIFAMDzBQBa9QUA9PYFAI74BQAy+gUAzPsFAGb9BQAK/wUApAAGAD4CBgDYAwYAfAUGABYHBgCwCAYASgoGAOQLBgCIDQYAIg8GALwQBgBWEgYA+hMGAJQVBgAuFwYA0hgGAGwaBgAGHAYAoB0GAEQfBgDeIAYAeCIGABIkBgC2JQYAUCcGAOooBgCEKgYAKCwGAMItBgBcLwYA9jAGAJoyBgA0NAYAzjUGAGg3BgAMOQYApjoGAEA8BgDaPQYAfj8GABhBBgCyQgYATEQGAOZFBgCKRwYAJEkGAL5KBgBYTAYA/E0GAJZPBgAwUQYAylIGAG5UBgAIVgYAolcGADxZBgDgWgYAelwGABReBgC4XwYAUmEGAOxiBgCGZAYAKmYGAMRnBgBeaQYA+GoGAJxsBgA2bgYA0G8GAGpxBgAOcwYAqHQGAEJ2BgDcdwYAdnkGABp7BgC0fAYATn4GAOh/BgCMgQYAJoMGAMCEBgBahgYA/ocGAJiJBgAyiwYAzIwGAHCOBgAKkAYApJEGAEiTBgDilAYAfJYGABaYBgC6mQYAVJsGAO6cBgCIngYALKAGAMahBgBgowYA+qQGAJ6mBgA4qAYA0qkGAGyrBgAGrQYAqq4GAESwBgDesQYAeLMGABy1BgC2tgYAULgGAOq5BgCOuwYAKL0GAMK+BgBcwAYAAMIGAJrDBgA0xQYA2MYGAHLIBgAMygYApssGAErNBgDkzgYAftAGABjSBgC80wYAVtUGAPDWBgCK2AYAJNoGAMjbBgBi3QYA/N4GAJbgBgA64gYA1OMGAG7lBgAI5wYArOgGAEbqBgDg6wYAeu0GAB7vBgC48AYAUvIGAOzzBgCQ9QYAKvcGAMT4BgBo+gYAAvwGAJz9BgA2/wYA2gAHAHQCBwAOBAcAqAUHAEwHBwDmCAcAgAoHABoMBwC0DQcAWA8HAPIQBwCMEgcAJhQHAMoVBwBkFwcA/hgHAKIaBwA8HAcA1h0HAHAfBwAUIQcAriIHAEgkBwDiJQcAfCcHACApBwC6KgcAVCwHAO4tBwCILwcALDEHAMYyBwBgNAcA+jUHAJ43BwA4OQcA0joHAHY8BwAQPgcAqj8HAERBBwDoQgcAgkQHABxGBwC2RwcAWkkHAPRKBwCOTAcAKE4HAMxPBwBmUQcAAFMHAJpUBwA+VgcA2FcHAHJZBwAWWwcAsFwHAEpeBwDkXwcAfmEHACJjBwC8ZAcAVmYHAPBnBwCUaQcALmsHAMhsBwBibgcA/G8HAKBxBwA6cwcA1HQHAG52BwASeAcArHkHAEZ7BwDqfAcAhH4HAB6ABwC4gQcAXIMHAPaEBwCQhgcAKogHAM6JBwBoiwcAAo0HAJyOBwBAkAcA2pEHAHSTBwAOlQcAspYHAEyYBwDmmQcAgJsHABqdBwC+ngcAWKAHAPKhBwCMowcAMKUHAMqmBwBkqAcA/qkHAKKrBwA8rQcA1q4HAHqwBwAUsgcArrMHAEi1BwDstgcAhrgHACC6BwC6uwcAXr0HAPi+BwCSwAcALMIHANDDBwBqxQcABMcHAJ7IBwBCygcA3MsHAHbNBwAQzwcAqtAHAE7SBwDo0wcAgtUHABzXBwDA2AcAWtoHAPTbBwCO3QcAMt8HAMzgBwBm4gcAAOQHAKTlBwA+5wcA2OgHAHzqBwAW7AcAsO0HAErvBwDu8AcAiPIHACL0BwC89QcAYPcHAPr4BwCU+gcALvwHANL9BwBs/wcABgEIAKACCAA6BAgA3gUIAHgHCAASCQgArAoIAFAMCADqDQgAhA8IAB4RCADCEggAXBQIAPYVCACQFwgANBkIAM4aCABoHAgADB4IAKYfCABAIQgA2iIIAHQkCAAYJggAsicIAEwpCADmKggAiiwIACQuCAC+LwgAWDEIAPwyCACWNAgAMDYIAMo3CABuOQgACDsIAKI8CAA8PggA4D8IAHpBCAAUQwgAuEQIAFJGCADsRwgAhkkIACpLCADETAgAXk4IAPhPCACSUQgANlMIANBUCABqVggABFgIAKhZCABCWwgA3FwIAHZeCAAaYAgAtGEIAE5jCADoZAgAjGYIACZoCADAaQgAWmsIAPRsCACYbggAMnAIAMxxCABwcwgACnUIAKR2CAA+eAgA4nkIAHx7CAAWfQgAsH4IAFSACADugQgAiIMIACKFCADGhggAYIgIAPqJCACeiwgAOI0IANKOCABskAgABpIIAKqTCABElQgA3pYIAHiYCAAcmggAtpsIAFCdCADqnggAhKAIACiiCADCowgAXKUIAACnCACaqAgANKoIAM6rCAByrQgADK8IAKawCABAsggA5LMIAH61CAAYtwgAvLgIAFa6CADwuwgAir0IACS/CADIwAgAYsIIAPzDCACWxQgAOscIANTICABuyggACMwIAKLNCABGzwgA4NAIAHrSCAAU1AgAuNUIAFLXCADs2AgAkNoIACrcCADE3QgAXt8IAALhCACc4ggANuQIANDlCAB05wgADukIAKjqCABC7AgA5u0IAIDvCAAa8QgAtPIIAFj0CADy9QgAjPcIACb5CADA+ggAZPwIAP79CACY/wgAMgEJANYCCQBwBAkACgYJAKQHCQBICQkA4goJAHwMCQAgDgkAug8JAFQRCQDuEgkAkhQJACwWCQDGFwkAYBkJAAQbCQCeHAkAOB4JANIfCQB2IQkAECMJAKokCQBEJgkA6CcJAIIpCQAcKwkAtiwJAFAuCQD0LwkAjjEJACgzCQDMNAkAZjYJAAA4CQCaOQkAPjsJANg8CQByPgkADEAJALBBCQBKQwkA5EQJAH5GCQAiSAkAvEkJAFZLCQDwTAkAik4JAC5QCQDIUQkAYlMJAPxUCQCgVgkAOlgJANRZCQBuWwkAEl0JAKxeCQBGYAkA4GEJAIRjCQAeZQkAuGYJAFJoCQD2aQkAkGsJACptCQDObgkAcnAJAAxyCQCwcwkASnUJAOR2CQB+eAkAInoJALx7CQBWfQkA8H4JAJSACQAuggkAyIMJAGKFCQD8hgkAoIgJADqKCQDUiwkAbo0JABKPCQCskAkARpIJAOCTCQCElQkAHpcJALiYCQBSmgkA9psJAJCdCQAqnwkAxKAJAGiiCQACpAkAnKUJAECnCQDaqAkAdKoJAA6sCQCyrQkATK8JAOawCQCAsgkAJLQJAL61CQBYtwkA8rgJAIy6CQAwvAkAyr0JAGS/CQD+wAkAmMIJADzECQDWxQkAcMcJABTJCQCuygkASMwJAOLNCQCGzwkAINEJALrSCQBU1AkA+NUJAJLXCQAs2QkAxtoJAGrcCQAE3gkAnt8JAELhCQDc4gkAduQJABDmCQC05wkATukJAOjqCQCC7AkAHO4JAMDvCQBa8QkA9PIJAI70CQAo9gkAzPcJAGb5CQAA+wkAmvwJAD7+CQDY/wkAcgEKABYDCgCwBAoASgYKAOQHCgCICQoAIgsKALwMCgBWDgoA+g8KAJQRCgAuEwoAyBQKAGwWCgAGGAoAoBkKAEQbCgDeHAoAeB4KABIgCgCsIQoAUCMKAOokCgCEJgoAHigKALgpCgBcKwoA9iwKAJAuCgAqMAoAzjEKAGgzCgACNQoAnDYKAEA4CgDaOQoAdDsKABg9CgCyPgoATEAKAOZBCgCKQwoAJEUKAL5GCgBYSAoA/EkKAJZLCgAwTQoAyk4KAGRQCgAIUgoAolMKADxVCgDWVgoAelgKABRaCgCuWwoASF0KAOxeCgCGYAoAIGIKAMRjCgBeZQoA+GYKAJJoCgA2agoA0GsKAGptCgAEbwoAqHAKAEJyCgDccwoAdnUKABp3CgC0eAoATnoKAOh7CgCCfQoAJn8KAMCACgBaggoA/oMKAJiFCgAyhwoAzIgKAGaKCgAKjAoApI0KAD6PCgDYkAoAfJIKABaUCgCwlQoASpcKAO6YCgCImgoAIpwKALydCgBgnwoA+qAKAJSiCgA4pAoA0qUKAGynCgAGqQoAqqoKAESsCgDerQoAeK8KAByxCgC2sgoAULQKAOq1CgCOtwoAKLkKAMK6CgBcvAoA9r0KAJq/CgA0wQoAzsIKAGjECgAMxgoApscKAEDJCgDaygoAfswKABjOCgCyzwoATNEKAPDSCgCK1AoAJNYKAMjXCgBi2QoA/NoKAJbcCgA63goA1N8KAG7hCgAI4woArOQKAEbmCgDg5woAeukKABTrCgC47AoAUu4KAOzvCgCG8QoAKvMKAMT0CgBe9goA+PcKAJz5CgA2+woA0PwKAGr+CgAOAAsAqAELAEIDCwDcBAsAgAYLABoICwC0CQsAWAsLAPIMCwCMDgsAJhALAMoRCwBkEwsA/hQLAJgWCwAyGAsA1hkLAHAbCwAKHQsApB4LAEggCwDiIQsAfCMLABYlCwCwJgsAVCgLAO4pCwCIKwsALC0LAMYuCwBgMAsA+jELAJ4zCwA4NQsA0jYLAGw4CwAQOgsAqjsLAEQ9CwDoPgsAgkALABxCCwC2QwsAUEULAPRGCwCOSAsAKEoLAMJLCwBcTQsAAE8LAJpQCwA0UgsA2FMLAHJVCwAMVwsAplgLAEpaCwDkWwsAfl0LABhfCwC8YAsAVmILAPBjCwCUZQsALmcLAMhoCwBiagsA/GsLAKBtCwA6bwsA1HALAG5yCwASdAsArHULAEZ3CwDgeAsAenoLAB58CwC4fQsAUn8LAOyACwCQggsAKoQLAMSFCwBohwsAAokLAJyKCwA2jAsA2o0LAHSPCwAOkQsAqJILAEyUCwDmlQsAgJcLABqZCwC+mgsAWJwLAPKdCwCMnwsAMKELAMqiCwBkpAsACKYLAKKnCwA8qQsA1qoLAHCsCwAUrgsArq8LAEixCwDisgsAfLQLACC2CwC6twsAVLkLAO66CwCSvAsALL4LAMa/CwBgwQsABMMLAJ7ECwA4xgsA0scLAHbJCwAQywsAqswLAE7OCwDozwsAgtELABzTCwDA1AsAWtYLAPTXCwCO2QsAMtsLAMzcCwBm3gsAAOALAKThCwA+4wsA2OQLAHLmCwAW6AsAsOkLAErrCwDk7AsAfu4LACLwCwC88QsAVvMLAPD0CwCU9gsALvgLAMj5CwBi+wsABv0LAKD+CwA6AAwA3gEMAHgDDAASBQwArAYMAFAIDADqCQwAhAsMAB4NDADCDgwAXBAMAPYRDACQEwwANBUMAM4WDABoGAwAAhoMAJwbDABAHQwA2h4MAHQgDAAOIgwAsiMMAEwlDADmJgwAgCgMACQqDAC+KwwAWC0MAPIuDACWMAwAMDIMAMozDABkNQwACDcMAKI4DAA8OgwA4DsMAHo9DAAUPwwArkAMAFJCDADsQwwAhkUMACBHDADESAwAXkoMAPhLDACSTQwALE8MANBQDABqUgwABFQMAKhVDABCVwwA3FgMAHZaDAAaXAwAtF0MAE5fDADoYAwAjGIMACZkDADAZQwAWmcMAPRoDACYagwAMmwMAMxtDABmbwwAAHEMAKRyDAA+dAwA2HUMAHx3DAAWeQwAsHoMAEp8DADufQwAiH8MACKBDAC8ggwAYIQMAPqFDACUhwwAOIkMANKKDABsjAwABo4MAKqPDABEkQwA3pIMAHiUDAASlgwAtpcMAFCZDADqmgwAhJwMAB6eDADCnwwAXKEMAPaiDACapAwANKYMAM6nDABoqQwAAqsMAKasDABArgwA2q8MAH6xDAAYswwAsrQMAEy2DADwtwwAirkMACS7DAC+vAwAYr4MAPy/DACWwQwAOsMMANTEDABuxgwACMgMAKLJDABGywwA4MwMAHrODAAU0AwAuNEMAFLTDADs1AwAhtYMACDYDADE2QwAXtsMAPjcDACS3gwANuAMANDhDABq4wwADuUMAKjmDABC6AwA3OkMAIDrDAAa7QwAtO4MAE7wDADy8QwAjPMMACb1DADA9gwAZPgMAP75DACY+wwAMv0MAMz+DABwAA0ACgINAKQDDQA+BQ0A4gYNAHwIDQAWCg0AsAsNAFQNDQDuDg0AiBANACwSDQDGEw0AYBUNAPoWDQCeGA0AOBoNANIbDQBsHQ0AEB8NAKogDQBEIg0A3iMNAIIlDQAcJw0AtigNAFAqDQD0Kw0Aji0NACgvDQDCMA0AXDINAAA0DQCaNQ0ANDcNAM44DQByOg0ADDwNAKY9DQBAPw0A5EANAH5CDQAYRA0AvEUNAFZHDQDwSA0AikoNAC5MDQDITQ0AYk8NAPxQDQCgUg0AOlQNANRVDQBuVw0AElkNAKxaDQBGXA0A4F0NAHpfDQAeYQ0AuGINAFJkDQDsZQ0AkGcNACppDQDOag0AXmwNAAJuDQCcbw0ANnENANpyDQB0dA0ADnYNAKh3DQBMeQ0A5noNAIB8DQAafg0AtH8NAFiBDQDygg0AjIQNACaGDQDKhw0AZIkNAP6KDQCYjA0API4NANaPDQBwkQ0ACpMNAK6UDQBIlg0A4pcNAIaZDQAgmw0AupwNAFSeDQD4nw0AkqENACyjDQDGpA0AaqYNAASoDQCeqQ0AOKsNANKsDQB2rg0AELANAKqxDQBOsw0A6LQNAIK2DQAcuA0AtrkNAFq7DQD0vA0Ajr4NACjADQDMwQ0AZsMNAADFDQCaxg0APsgNANjJDQByyw0ADM0NALDODQBK0A0A5NENAH7TDQAi1Q0AvNYNAFbYDQDw2Q0AlNsNAC7dDQDI3g0AbOANAAbiDQCg4w0AOuUNAN7mDQB46A0AEuoNAKzrDQBG7Q0A6u4NAITwDQAe8g0AuPMNAFL1DQD29g0AkPgNACr6DQDE+w0AaP0NAAL/DQCcAA4AQAIOANoDDgB0BQ4ADgcOALIIDgBMCg4A5gsOAIANDgAkDw4AvhAOAFgSDgD8Ew4AlhUOADAXDgDKGA4AZBoOAAgcDgCiHQ4APB8OANYgDgB6Ig4AFCQOAK4lDgBIJw4A4igOAIYqDgAgLA4Aui0OAFQvDgD4MA4AkjIOACw0DgDQNQ4AajcOAAQ5DgCeOg4AQjwOANw9DgB2Pw4AEEEOALRCDgBORA4A6EUOAIJHDgAmSQ4AwEoOAFpMDgD0TQ4AmE8OADJRDgDMUg4AZlQOAApWDgCkVw4APlkOANhaDgByXA4AFl4OALBfDgBKYQ4A5GIOAIhkDgAiZg4AvGcOAFZpDgD6ag4AlGwOAC5uDgDSbw4AbHEOAAZzDgCgdA4ARHYOAN53DgB4eQ4AEnsOALZ8DgBQfg4A6n8OAISBDgAegw4AwoQOAFyGDgD2hw4AkIkOADSLDgDOjA4AaI4OAAyQDgCmkQ4AQJMOANqUDgB+lg4AGJgOALKZDgBMmw4A8JwOAIqeDgAkoA4AvqEOAGKjDgD8pA4AlqYOADCoDgDKqQ4AbqsOAAitDgCirg4APLAOAOCxDgB6sw4AFLUOAK62DgBSuA4A7LkOAIa7DgAgvQ4AxL4OAF7ADgD4wQ4AksMOADbFDgDQxg4AasgOAATKDgCoyw4AQs0OANzODgCA0A4AGtIOALTTDgBO1Q4A8tYOAIzYDgAm2g4AwNsOAGTdDgD+3g4AmOAOADLiDgDM4w4AcOUOAArnDgCk6A4APuoOAOLrDgB87Q4AFu8OALDwDgBU8g4A7vMOAIj1DgAi9w4AxvgOAGD6DgD6+w4AlP0OADj/DgDSAA8AbAIPABAEDwCqBQ8ARAcPAN4IDwCCCg8AHAwPALYNDwBQDw8A9BAPAI4SDwAoFA8AwhUPAFwXDwAAGQ8AmhoPADQcDwDOHQ8AaB8PAAwhDwCmIg8AQCQPAOQlDwB+Jw8AGCkPALIqDwBWLA8A8C0PAIovDwAkMQ8AyDIPAGI0DwD8NQ8AoDcPADo5DwDUOg8AbjwPABI+DwCsPw8ARkEPAOBCDwB6RA8AHkYPALhHDwBSSQ8A7EoPAJBMDwAqTg8AxE8PAF5RDwD4Ug8AnFQPADZWDwDQVw8AdFkPAA5bDwCoXA8AQl4PAOZfDwCAYQ8AGmMPALRkDwBYZg8A8mcPAIxpDwAwaw8AymwPAGRuDwD+bw8AonEPADxzDwDWdA8AcHYPAAp4DwCueQ8ASHsPAOJ8DwB8fg8AIIAPALqBDwBUgw8A7oQPAIiGDwAsiA8AxokPAGCLDwAEjQ8Ano4PADiQDwDckQ8AdpMPABCVDwCqlg8ARJgPAOiZDwCCmw8AHJ0PALaeDwBaoA8A9KEPAI6jDwAopQ8AwqYPAGaoDwAAqg8AmqsPADStDwDYrg8AcrAPAAyyDwCwsw8ASrUPAOS2DwB+uA8AIroPALy7DwBWvQ8A8L4PAJTADwAuwg8AyMMPAGLFDwAGxw8AoMgPADrKDwDUyw8AeM0PABLPDwCs0A8ARtIPAOrTDwCE1Q8AHtcPALjYDwBc2g8A9tsPAJDdDwAq3w8AzuAPAGjiDwAC5A8AnOUPADbnDwDa6A8AdOoPAA7sDwCo7Q8ATO8PAObwDwCA8g8AGvQPAL71DwBY9w8A8vgPAJb6DwAw/A8Ayv0PAGT/DwAIARAAogIQADwEEADWBRAAegcQABQJEACuChAASAwQAOINEACGDxAAIBEQALoSEABUFBAA+BUQAJIXEAAsGRAAxhoQAGocEAAEHhAAnh8QADghEADcIhAAdiQQABAmEAC0JxAATikQAOgqEACCLBAAJi4QAMAvEABaMRAA9DIQAJg0EAAyNhAAzDcQAGY5EAAKOxAApDwQAD4+EADYPxAAckEQABZDEACwRBAASkYQAORHEACISRAAIksQALxMEABWThAA+k8QAJRREAAuUxAAyFQQAGxWEAAGWBAAoFkQAERbEADeXBAAeF4QABJgEAC2YRAAUGMQAOpkEACEZhAAKGgQAMJpEABcaxAA9mwQAJBuEAA0cBAAznEQAGhzEAACdRAApnYQAEB4EADaeRAAdHsQABh9EACyfhAATIAQAOaBEACKgxAAJIUQAL6GEABYiBAA/IkQAJaLEAAwjRAA1I4QAG6QEAAIkhAAopMQAEaVEADglhAAepgQABSaEAC4mxAAUp0QAOyeEACGoBAAIKIQAMSjEABepRAA+KYQAJKoEAA2qhAA0KsQAGqtEAAOrxAAqLAQAEKyEADcsxAAdrUQABq3EAC0uBAATroQAOi7EACMvRAAJr8QAMDAEABawhAA9MMQAJjFEAAyxxAAzMgQAHDKEAAKzBAApM0QAD7PEADi0BAAfNIQABbUEACw1RAAVNcQAO7YEACI2hAALNwQAMbdEABg3xAA+uAQAJTiEAA45BAA0uUQAGznEAAQ6RAAquoQAETsEADe7RAAeO8QABzxEAC28hAAUPQQAOr1EACO9xAAKPkQAML6EABc/BAA9v0QAJr/EAA0AREAzgIRAGgEEQAMBhEApgcRAEAJEQDkChEAfgwRABgOEQCyDxEAVhERAPASEQCKFBEAJBYRAMgXEQBiGREA/BoRAJYcEQA6HhEA1B8RAG4hEQAIIxEArCQRAEYmEQDgJxEAeikRAB4rEQC4LBEAUi4RAOwvEQCGMREAKjMRAMQ0EQBeNhEA+DcRAJw5EQA2OxEA0DwRAGo+EQAOQBEAqEERAEJDEQDmRBEAgEYRABpIEQC0SREAWEsRAPJMEQCMThEAJlARAMpREQBkUxEA/lQRAJhWEQA8WBEA1lkRAHBbEQAKXREArl4RAEhgEQDiYREAfGMRABZlEQC6ZhEAVGgRAO5pEQCIaxEALG0RAMZuEQBgcBEA+nERAJ5zEQA4dREA0nYRAGx4EQAQehEAqnsRAER9EQDofhEAgoARAByCEQC2gxEAWoURAPSGEQCOiBEAKIoRAMyLEQBmjREAAI8RAJqQEQA+khEA2JMRAHKVEQAMlxEAppgRAEqaEQDkmxEAfp0RABifEQC8oBEAVqIRAPCjEQCKpREALqcRAMioEQBiqhEA/KsRAKCtEQA6rxEA1LARAG6yEQAStBEArLURAEa3EQDguBEAhLoRAB68EQC4vREAUr8RAPbAEQCQwhEAKsQRAMTFEQBoxxEAAskRAJzKEQA2zBEA2s0RAHTPEQAO0REAstIRAEzUEQDm1REAgNcRACTZEQC+2hEAWNwRAPLdEQCW3xEAMOERAMriEQBk5BEA/uURAKLnEQA86REA1uoRAHDsEQAK7hEAru8RAEjxEQDi8hEAhvQRACD2EQC69xEAVPkRAPj6EQCS/BEALP4RAMb/EQBqARIABAMSAJ4EEgA4BhIA3AcSAHYJEgAQCxIAqgwSAE4OEgDoDxIAghESACYTEgDAFBIAWhYSAPQXEgCYGRIAMhsSAMwcEgBmHhIAACASAKQhEgA+IxIA2CQSAHImEgAWKBIAsCkSAEorEgDkLBIAfi4SACIwEgC8MRIAVjMSAPo0EgCUNhIALjgSAMg5EgBsOxIABj0SAKA+EgA6QBIA3kESAHhDEgASRRIArEYSAFBIEgDqSRIAhEsSAChNEgDCThIAXFASAPZREgCQUxIANFUSAM5WEgBoWBIAAloSAJxbEgBAXRIA2l4SAHRgEgAOYhIAsmMSAExlEgDmZhIAimgSACRqEgC+axIAWG0SAPxuEgCWcBIAMHISAMpzEgBudRIACHcSAKJ4EgA8ehIA4HsSAHp9EgAUfxIAroASAFKCEgDsgxIAhoUSACCHEgDEiBIAXooSAPiLEgCSjRIALI8SANCQEgBqkhIABJQSAJ6VEgBClxIA3JgSAHaaEgAQnBIAtJ0SAE6fEgDooBIAjKISACakEgDApRIAWqcSAP6oEgCYqhIAMqwSAMytEgBwrxIACrESAKSyEgA+tBIA4rUSAHy3EgAWuRIAsLoSAFS8EgDuvRIAiL8SACLBEgDGwhIAYMQSAPrFEgCUxxIAOMkSANLKEgBszBIABs4SAKrPEgBE0RIA3tISAHjUEgAc1hIAttcSAFDZEgDq2hIAhNwSACjeEgDC3xIAXOESAPbiEgCa5BIANOYSAM7nEgBo6RIADOsSAKbsEgBA7hIA2u8SAH7xEgAY8xIAsvQSAFb2EgDw9xIAivkSACT7EgDI/BIAYv4SAPz/EgCWARMAOgMTANQEEwBuBhMACAgTAKwJEwBGCxMA4AwTAHoOEwAeEBMAuBETAFITEwDsFBMAhhYTACoYEwDEGRMAXhsTAPgcEwCcHhMANiATANAhEwBqIxMADiUTAKgmEwBCKBMA3CkTAIArEwAaLRMAtC4TAE4wEwDyMRMAjDMTACY1EwDKNhMAZDgTAP45EwCYOxMAPD0TANY+EwBwQBMACkITAKRDEwBIRRMA4kYTAHxIEwAWShMAuksTAFRNEwDuThMAiFATACJSEwDGUxMAYFUTAPpWEwCeWBMAOFoTANJbEwBsXRMAEF8TAKpgEwBEYhMA3mMTAIJlEwAcZxMAtmgTAFpqEwD0axMAjm0TAChvEwDCcBMAZnITAAB0EwCadRMANHcTANh4EwByehMADHwTAKZ9EwBAfxMA5IATAH6CEwAYhBMAvIUTAFaHEwDwiBMAiooTAC6MEwDIjRMAYo8TAPyQEwCgkhMAOpQTANSVEwBulxMAEpkTAKyaEwBGnBMA6p0TAISfEwAeoRMAuKITAFKkEwD2pRMAkKcTACqpEwDEqhMAaKwTAAKuEwCcrxMANrETANCyEwB0tBMADrYTAKi3EwBMuRMA5roTAIC8EwAavhMAvr8TAFjBEwDywhMAjMQTADDGEwDKxxMAZMkTAP7KEwCizBMAPM4TANbPEwBw0RMACtMTAK7UEwBI1hMA4tcTAHzZEwAg2xMAutwTAFTeEwD43xMAkuETACzjEwDG5BMAauYTAAToEwCe6RMAOOsTANzsEwB27hMAEPATAKrxEwBO8xMA6PQTAIL2EwAc+BMAwPkTAFr7EwD0/BMAjv4TACgAFADMARQAZgMUAAAFFACaBhQAPggUANgJFAByCxQADA0UALAOFABKEBQA5BEUAH4TFAAiFRQAvBYUAFYYFADwGRQAlBsUAC4dFADIHhQAbCAUAAYiFACgIxQAOiUUAN4mFAB4KBQAEioUAKwrFABQLRQA6i4UAIQwFAAeMhQAwjMUAFw1FAD2NhQAkDgUACo6FADOOxQAaD0UAAI/FACcQBQAQEIUANpDFAB0RRQADkcUALJIFABMShQA5ksUAIBNFAAkTxQAvlAUAFhSFAD8UxQAllUUADBXFADKWBQAbloUAAhcFACiXRQAPF8UAOBgFAB6YhQAFGQUAK5lFABIZxQA7GgUAIZqFAAgbBQAum0UAF5vFAD4cBQAknIUACx0FADQdRQAancUAAR5FACeehQAQnwUANx9FAB2fxQAEIEUALSCFABOhBQA6IUUAIyHFAAmiRQAwIoUAFqMFAD+jRQAmI8UADKRFADMkhQAcJQUAAqWFACklxQAPpkUANiaFAB8nBQAFp4UALCfFABKoRQA5KIUAIikFAAiphQAvKcUAGCpFAD6qhQAlKwUAC6uFADSrxQAbLEUAAazFACgtBQARLYUAN63FAB4uRQAErsUALa8FABQvhQA6r8UAI7BFAAowxQAwsQUAFzGFAD2xxQAmskUADTLFADOzBQAaM4UAAzQFACm0RQAQNMUANrUFAB01hQAGNgUALLZFABM2xQA8NwUAIreFAAk4BQAyOEUAGLjFAD85BQAluYUADDoFADU6RQAbusUAAjtFACi7hQARvAUAODxFAB68xQAFPUUAK72FABS+BQA7PkUAIb7FAAg/RQAxP4UAF4AFQD4ARUAnAMVADYFFQDQBhUAaggVAA4KFQCoCxUAQg0VANwOFQCAEBUAGhIVALQTFQBYFRUA8hYVAIwYFQAmGhUAwBsVAGQdFQD+HhUAmCAVADwiFQDWIxUAcCUVAAonFQCkKBUASCoVAOIrFQB8LRUAFi8VALowFQBUMhUA7jMVAIg1FQAiNxUAxjgVAGA6FQD6OxUAlD0VADg/FQDSQBUAbEIVAAZEFQCqRRUAREcVAN5IFQCCShUAHEwVALZNFQBQTxUA9FAVAI5SFQAoVBUAwlUVAGZXFQAAWRUAmloVADRcFQDYXRUAcl8VAAxhFQCmYhUASmQVAORlFQB+ZxUAGGkVALJqFQBWbBUA8G0VAIpvFQAkcRUAyHIVAGJ0FQD8dRUAlncVADp5FQDUehUAbnwVABJ+FQCsfxUARoEVAOCCFQCEhBUAHoYVALiHFQBSiRUA9ooVAJCMFQAqjhUAxI8VAGiRFQACkxUAnJQVADaWFQDQlxUAdJkVAA6bFQConBUAQp4VAOafFQCAoRUAGqMVALSkFQBYphUA8qcVAIypFQAmqxUAyqwVAGSuFQD+rxUAmLEVADyzFQDWtBUAcLYVABS4FQCuuRUASLsVAOK8FQCGvhUAIMAVALrBFQBUwxUA+MQVAJLGFQAsyBUAxskVAGDLFQAEzRUAns4VADjQFQDS0RUAdtMVABDVFQCq1hUARNgVAOjZFQCC2xUAHN0VALbeFQBa4BUA9OEVAI7jFQAo5RUAzOYVAGboFQAA6hUAmusVAD7tFQDY7hUAcvAVAAzyFQCw8xUASvUVAOT2FQB++BUAIvoVALz7FQBW/RUA8P4VAJQAFgAuAhYAyAMWAGIFFgAGBxYAoAgWADoKFgDUCxYAeA0WABIPFgCsEBYAUBIWAOoTFgCEFRYAHhcWAMIYFgBcGhYA9hsWAJAdFgAqHxYAziAWAGgiFgACJBYAnCUWAEAnFgDaKBYAdCoWAA4sFgCoLRYATC8WAOYwFgCAMhYAGjQWAL41FgBYNxYA8jgWAIw6FgAwPBYAyj0WAGQ/FgAIQRYAokIWADxEFgDWRRYAekcWABRJFgCuShYASEwWAOxNFgCGTxYAIFEWAMRSFgBeVBYA+FUWAJJXFgA2WRYA0FoWAGpcFgAEXhYAnl8WAEJhFgDcYhYAdmQWABBmFgC0ZxYATmkWAOhqFgCCbBYAHG4WAMBvFgBacRYA9HIWAI50FgAydhYAzHcWAGZ5FgAKexYApHwWAD5+FgDYfxYAfIEWABaDFgCwhBYASoYWAO6HFgCIiRYAIosWAMaMFgBgjhYA+o8WAJSRFgAukxYA0pQWAGyWFgAGmBYAoJkWAESbFgDenBYAeJ4WABKgFgCsoRYAUKMWAOqkFgCEphYAHqgWAMKpFgBcqxYA9qwWAJquFgA0sBYAzrEWAGizFgAMtRYAprYWAEC4FgDauRYAfrsWABi9FgCyvhYATMAWAPDBFgCKwxYAJMUWAL7GFgBiyBYA/MkWAJbLFgAwzRYA1M4WAG7QFgAI0hYAotMWADzVFgDg1hYAetgWABTaFgCu2xYAUt0WAOzeFgCG4BYAIOIWAMTjFgBe5RYA+OYWAJzoFgA26hYA0OsWAGrtFgAO7xYAqPAWAELyFgDc8xYAgPUWABr3FgC0+BYATvoWAPL7FgCM/RYAJv8WAMAAFwBaAhcA/gMXAJgFFwAyBxcA1ggXAHAKFwAKDBcApA0XAEgPFwDiEBcAfBIXABYUFwC6FRcAVBcXAO4YFwCIGhcALBwXAMYdFwBgHxcA+iAXAJQiFwA4JBcA0iUXAGwnFwAGKRcAqioXAEQsFwDeLRcAeC8XABwxFwC2MhcAUDQXAOo1FwCONxcAKDkXAMI6FwBcPBcAAD4XAJo/FwA0QRcAzkIXAHJEFwAMRhcApkcXAEpJFwDkShcAfkwXABhOFwC8TxcAVlEXAPBSFwCKVBcALlYXAMhXFwBiWRcA/FoXAJZcFwA6XhcA1F8XAG5hFwAIYxcArGQXAEZmFwDgZxcAemkXABRrFwC4bBcAUm4XAOxvFwCQcRcAKnMXAMR0FwBedhcAAngXAJx5FwA2excA0HwXAHR+FwAOgBcAqIEXAEyDFwDmhBcAgIYXABqIFwC+iRcAWIsXAPKMFwCMjhcAMJAXAMqRFwBkkxcA/pQXAJiWFwA8mBcA1pkXAHCbFwAKnRcApJ4XAEigFwDioRcAfKMXACClFwC6phcAVKgXAO6pFwCSqxcALK0XAMauFwBgsBcABLIXAJ6zFwA4tRcA3LYXAHa4FwAQuhcAqrsXAES9FwDovhcAgsAXABzCFwC2wxcAWsUXAPTGFwCOyBcAKMoXAMLLFwBmzRcAAM8XAJrQFwA00hcA2NMXAHLVFwAM1xcAsNgXAEraFwDk2xcAft0XACLfFwC84BcAVuIXAPDjFwCU5RcALucXAMjoFwBs6hcABuwXAKDtFwA67xcA1PAXAHjyFwAS9BcArPUXAEb3FwDq+BcAhPoXAB78FwC4/RcAUv8XAPYAGACQAhgAKgQYAMQFGABoBxgAAgkYAJwKGAA2DBgA2g0YAHQPGAAOERgAshIYAEwUGADmFRgAgBcYACQZGAC+GhgAWBwYAPIdGACMHxgAMCEYAMoiGABkJBgA/iUYAKInGAA8KRgA1ioYAHosGAAULhgAri8YAEgxGADsMhgAhjQYACA2GAC6NxgAXjkYAPg6GACSPBgALD4YANA/GABqQRgABEMYAJ5EGABCRhgA3EcYAHZJGAAQSxgAqkwYAE5OGADoTxgAglEYABxTGADAVBgAWlYYAPRXGACOWRgAMlsYAMxcGABmXhgAAGAYAKRhGAA+YxgA2GQYAHJmGAAWaBgAsGkYAEprGADubBgAiG4YACJwGAC8cRgAYHMYAPp0GACUdhgALngYANJ5GABsexgABn0YAKB+GABEgBgA3oEYAHiDGAAShRgArIYYAFCIGADqiRgAhIsYAB6NGADCjhgAXJAYAPaRGACQkxgANJUYAM6WGABomBgAApoYAKabGABAnRgA2p4YAH6gGAAYohgAsqMYAEylGADwphgAiqgYACSqGAC+qxgAYq0YAPyuGACWsBgAMLIYAMqzGAButRgACLcYAKK4GAA8uhgA1rsYAHq9GAAUvxgArsAYAFLCGADswxgAhsUYACDHGADEyBgAXsoYAPjLGACSzRgANs8YANDQGABq0hgADtQYAKjVGABC1xgA3NgYAIDaGAAa3BgAtN0YAE7fGADo4BgAjOIYACbkGADA5RgAWucYAP7oGACY6hgAMuwYAMztGABw7xgACvEYAKTyGAA+9BgA4vUYAHz3GAAW+RgAsPoYAFT8GADu/RgAiP8YACwBGQDGAhkAYAQZAPoFGQCeBxkAOAkZANIKGQBsDBkABg4ZAKoPGQBEERkA3hIZAHgUGQASFhkAthcZAFAZGQDqGhkAjhwZACgeGQDCHxkAZiEZAAAjGQCaJBkANCYZAM4nGQByKRkADCsZAKYsGQBALhkA2i8ZAH4xGQAYMxkAsjQZAEw2GQDwNxkAijkZACQ7GQC+PBkAYj4ZAPw/GQCWQRkAOkMZANREGQBuRhkACEgZAKxJGQBGSxkA4EwZAHpOGQAeUBkAuFEZAFJTGQDsVBkAkFYZACpYGQDEWRkAXlsZAAJdGQCcXhkANmAZANBhGQB0YxkADmUZAKhmGQBCaBkA3GkZAIBrGQAabRkAtG4ZAE5wGQDycRkAjHMZACZ1GQDAdhkAZHgZAP55GQCYexkAMn0ZANZ+GQBwgBkACoIZAK6DGQBIhRkA4oYZAHyIGQAgihkAuosZAFSNGQDujhkAkpAZACySGQDGkxkAYJUZAASXGQCemBkAOJoZANKbGQB2nRkAEJ8ZAKqgGQBEohkA3qMZAIKlGQAcpxkAtqgZAFCqGQD0qxkAjq0ZACivGQDCsBkAZrIZAAC0GQCatRkANLcZANi4GQByuhkADLwZALC9GQBKvxkA5MAZAH7CGQAixBkAvMUZAFbHGQDwyBkAlMoZAC7MGQDIzRkAYs8ZAPzQGQCg0hkAOtQZANTVGQBu1xkAEtkZAKzaGQBG3BkA4N0ZAITfGQAe4RkAuOIZAFLkGQD25RkAkOcZACrpGQDO6hkAaOwZAALuGQCc7xkAQPEZANryGQB09BkADvYZALL3GQBM+RkA5voZAID8GQAa/hkAvv8ZAFgBGgDyAhoAjAQaADAGGgDKBxoAZAkaAP4KGgCiDBoAPA4aANYPGgBwERoAFBMaAK4UGgBIFhoA4hcaAIYZGgAgGxoAuhwaAF4eGgD4HxoAkiEaACwjGgDQJBoAaiYaAAQoGgCeKRoAQisaANwsGgB2LhoAEDAaAKoxGgBOMxoA6DQaAII2GgAcOBoAwDkaAFo7GgD0PBoAmD4aADJAGgDMQRoAZkMaAApFGgCkRhoAPkgaANhJGgBySxoAFk0aALBOGgBKUBoA5FEaAH5TGgAiVRoAvFYaAFZYGgD6WRoAlFsaAC5dGgDIXhoAbGAaAAZiGgCgYxoAOmUaAN5mGgB4aBoAEmoaAKxrGgBQbRoA6m4aAIRwGgAechoAwnMaAFx1GgD2dhoAkHgaADR6GgDOexoAaH0aAAx/GgCmgBoAQIIaANqDGgB0hRoAGIcaALKIGgBMihoA5osaAICNGgAkjxoAvpAaAFiSGgDykxoAlpUaADCXGgDKmBoAZJoaAAicGgCinRoAPJ8aAOCgGgB6ohoAFKQaAK6lGgBSpxoA7KgaAIaqGgAgrBoAxK0aAF6vGgD4sBoAkrIaADa0GgDQtRoAarcaAAS5GgCouhoAQrwaANy9GgB2vxoAEMEaALTCGgBOxBoA6MUaAILHGgAmyRoAwMoaAFrMGgD+zRoAmM8aADLRGgDM0hoAcNQaAArWGgCk1xoAPtkaAOLaGgB83BoAFt4aALDfGgBU4RoA7uIaAIjkGgAi5hoAxucaAGDpGgD66hoAlOwaAC7uGgDS7xoAbPEaAAbzGgCg9BoARPYaAN73GgB4+RoAEvsaALb8GgBQ/hoA6v8aAIQBGwAoAxsAwgQbAFwGGwAACBsAmgkbADQLGwDODBsAcg4bAAwQGwCmERsAQBMbAOQUGwB+FhsAGBgbALIZGwBWGxsA8BwbAIoeGwAkIBsAviEbAGIjGwD8JBsAliYbADAoGwDUKRsAbisbAAgtGwCiLhsARjAbAOAxGwB6MxsAFDUbALg2GwBSOBsA7DkbAIY7GwAqPRsAxD4bAF5AGwD4QRsAnEMbADZFGwDQRhsAakgbAA5KGwCoSxsAQk0bANxOGwCAUBsAGlIbALRTGwBYVRsA8lYbAIxYGwAmWhsAylsbAGRdGwD+XhsAmGAbADxiGwDWYxsAcGUbAApnGwCkaBsASGobAOJrGwB8bRsAFm8bALpwGwBUchsA7nMbAIh1GwAsdxsAxngbAGB6GwD6exsAnn0bADh/GwDSgBsAbIIbABCEGwCqhRsARIcbAN6IGwCCihsAHIwbALaNGwBajxsA9JAbAI6SGwAolBsAzJUbAGaXGwAAmRsAmpobADScGwDYnRsAcp8bAAyhGwCmohsASqQbAOSlGwB+pxsAGKkbALKqGwBWrBsA8K0bAIqvGwAusRsAyLIbAGK0GwD8tRsAoLcbADq5GwDUuhsAbrwbABK+GwCsvxsARsEbAOrCGwCExBsAHsYbALjHGwBSyRsA9sobAJDMGwAqzhsAxM8bAGjRGwAC0xsAnNQbADbWGwDQ1xsAdNkbAA7bGwCo3BsAQt4bAObfGwCA4RsAGuMbAL7kGwBY5hsA8ucbAIzpGwAw6xsAyuwbAGTuGwD+7xsAovEbADzzGwDW9BsAevYbABT4GwCu+RsASPsbAOL8GwCG/hsAIAAcALoBHABUAxwA7gQcAJIGHAAsCBwAxgkcAGALHAAEDRwAng4cADgQHADSERwAdhMcABAVHACqFhwAThgcAOgZHACCGxwAHB0cAMAeHABaIBwA9CEcAI4jHAAyJRwAzCYcAGYoHAAAKhwApCscAD4tHADYLhwAcjAcABYyHACwMxwASjUcAOQ2HAB+OBwAIjocALw7HABWPRwA8D4cAJRAHAAuQhwAyEMcAGJFHAAGRxwAoEgcADpKHADUSxwAeE0cABJPHACsUBwARlIcAOpTHACEVRwAHlccALhYHABcWhwA9lscAJBdHAAqXxwAzmAcAGhiHAACZBwAnGUcAEBnHADaaBwAdGocABhsHACybRwATG8cAOZwHACKchwAJHQcAL51HABYdxwA/HgcAJZ6HAAwfBwAyn0cAG5/HAAIgRwAooIcADyEHADWhRwAeoccABSJHACuihwASIwcAOyNHACGjxwAIJEcALqSHABelBwA+JUcAJKXHAAsmRwA0JocAGqcHAAEnhwAnp8cAEKhHADcohwAdqQcABCmHAC0pxwATqkcAOiqHACCrBwAJq4cAMCvHABasRwA/rIcAJi0HAAythwAzLccAHC5HAAKuxwApLwcAD6+HADivxwAfMEcABbDHACwxBwASsYcAO7HHACIyRwAIsscALzMHABWzhwA+s8cAJTRHAAu0xwA0tQcAGzWHAAG2BwAoNkcAETbHADe3BwAeN4cABLgHAC24RwAUOMcAOrkHACO5hwAKOgcAMLpHABc6xwAAO0cAJruHAA08BwAzvEcAGjzHAAM9RwApvYcAED4HADa+RwAfvscABj9HACy/hwATAAdAOYBHQCKAx0AJAUdAL4GHQBiCB0A/AkdAJYLHQAwDR0A1A4dAG4QHQAIEh0AohMdAEYVHQDgFh0AehgdABQaHQC4Gx0AUh0dAOweHQCQIB0AKiIdAMQjHQBeJR0A+CYdAJwoHQA2Kh0A0CsdAGotHQAELx0AqDAdAEIyHQDcMx0AdjUdABo3HQC0OB0ATjodAPI7HQCMPR0AJj8dAMBAHQBkQh0A/kMdAJhFHQAyRx0A1kgdAHBKHQAKTB0ApE0dAEhPHQDiUB0AfFIdABZUHQC6VR0AVFcdAO5YHQCIWh0ALFwdAMZdHQBgXx0A+mAdAJ5iHQA4ZB0A0mUdAGxnHQAQaR0AqmodAERsHQDebR0Agm8dABxxHQC2ch0AUHQdAPR1HQCOdx0AKHkdAMJ6HQBcfB0AAH4dAJp/HQA0gR0AzoIdAHKEHQAMhh0ApocdAECJHQDkih0AfowdABiOHQC8jx0AVpEdAPCSHQCKlB0ALpYdAMiXHQBimR0A/JodAKCcHQA6nh0A1J8dAG6hHQASox0ArKQdAEamHQDgpx0AhKkdAB6rHQC4rB0AUq4dAPavHQCQsR0AKrMdAMS0HQBeth0AArgdAJy5HQA2ux0A0LwdAHS+HQAOwB0AqMEdAELDHQDmxB0AgMYdABrIHQC+yR0AWMsdAPLMHQCMzh0AMNAdAMrRHQBk0x0A/tQdAKLWHQA82B0A1tkdAHDbHQAU3R0Art4dAEjgHQDi4R0AfOMdACDlHQC65h0AVOgdAO7pHQCS6x0ALO0dAMbuHQBg8B0ABPIdAJ7zHQA49R0A0vYdAHb4HQAQ+h0AqvsdAE79HQDo/h0AggAeABwCHgDAAx4AWgUeAPQGHgCOCB4AMgoeAMwLHgBmDR4AAA8eAJoQHgA+Eh4A2BMeAHIVHgAMFx4AsBgeAEoaHgDkGx4Afh0eACIfHgC8IB4AViIeAPAjHgCUJR4ALiceAMgoHgBiKh4ABiweAKAtHgA6Lx4A3jAeAHgyHgASNB4ArDUeAFA3HgDqOB4AhDoeAB48HgC4PR4AXD8eAPZAHgCQQh4AKkQeAMRFHgBoRx4AAkkeAJxKHgBATB4A2k0eAHRPHgAOUR4AslIeAExUHgDmVR4AgFceACRZHgC+Wh4AWFweAPxdHgCWXx4AMGEeAMpiHgBuZB4ACGYeAKJnHgA8aR4A4GoeAHpsHgAUbh4Arm8eAEhxHgDsch4AhnQeACB2HgC6dx4AXnkeAPh6HgCSfB4ANn4eANB/HgBqgR4ABIMeAJ6EHgBChh4A3IceAHaJHgAQix4AtIweAE6OHgDojx4AgpEeAByTHgDAlB4AWpYeAPSXHgCOmR4AMpseAMycHgBmnh4ACqAeAKShHgA+ox4A2KQeAHymHgAWqB4AsKkeAEqrHgDurB4AiK4eACKwHgC8sR4AYLMeAPq0HgCUth4ALrgeANK5HgBsux4ABr0eAKC+HgBEwB4A3sEeAHjDHgASxR4AtsYeAFDIHgDqyR4AhMseAB7NHgDCzh4AXNAeAPbRHgCQ0x4ANNUeAM7WHgBo2B4AAtoeAKbbHgBA3R4A2t4eAH7gHgAY4h4AsuMeAEzlHgDw5h4AiugeACTqHgC+6x4AYu0eAPzuHgCW8B4AMPIeANTzHgBu9R4ACPceAKL4HgA8+h4A4PseAHr9HgAU/x4ArgAfAFICHwDsAx8AhgUfACAHHwDECB8AXgofAPgLHwCSDR8ANg8fANAQHwBqEh8ADhQfAKgVHwBCFx8A3BgfAIAaHwAaHB8AtB0fAE4fHwDyIB8AjCIfACYkHwDAJR8AZCcfAP4oHwCYKh8AMiwfAMwtHwBwLx8ACjEfAKQyHwA+NB8A4jUfAHw3HwAWOR8AsDofAFQ8HwDuPR8AiD8fACJBHwDGQh8AYEQfAPpFHwCeRx8AOEkfANJKHwBsTB8AEE4fAKpPHwBEUR8A3lIfAIJUHwAcVh8AtlcfAFBZHwD0Wh8AjlwfACheHwDCXx8AXGEfAABjHwCaZB8ANGYfAM5nHwByaR8ADGsfAKZsHwBAbh8A5G8fAH5xHwAYcx8AsnQfAFZ2HwDwdx8AinkfACR7HwDIfB8AYn4fAAaAHwCqgR8ARIMfAN6EHwB4hh8AHIgfALaJHwBQix8A9IwfAI6OHwAokB8AwpEfAGaTHwAAlR8AmpYfADSYHwDOmR8AcpsfAAydHwCmnh8AQKAfAOShHwB+ox8AGKUfALKmHwBMqB8A8KkfAIqrHwAkrR8AyK4fAGKwHwD8sR8AlrMfADq1HwDUth8AbrgfAAi6HwCsux8ARr0fAOC+HwCEwB8AHsIfALjDHwBSxR8A7MYfAJDIHwAqyh8AxMsfAGjNHwACzx8AnNAfADbSHwDa0x8AdNUfAA7XHwCo2B8AQtofAObbHwCA3R8AGt8fALTgHwBO4h8A8uMfAIzlHwAm5x8AwOgfAGTqHwD+6x8AmO0fADzvHwDW8B8AcPIfAAr0HwCu9R8ASPcfAOL4HwB8+h8AIPwfALr9HwBU/x8A7gAgAJICIAAsBCAAxgUgAGAHIAAECSAAngogADgMIADSDSAAdg8gABARIACqEiAARBQgAN4VIACCFyAAHBkgALYaIABQHCAA9B0gAI4fIAAoISAAwiIgAGYkIAAAJiAAmicgADQpIADYKiAAciwgAAwuIACwLyAASjEgAOQyIAB+NCAAIjYgALw3IABWOSAA8DogAJQ8IAAuPiAAyD8gAGJBIAAGQyAAoEQgADpGIADURyAAeEkgABJLIACsTCAARk4gAOBPIACEUSAAHlMgALhUIABSViAA9lcgAJBZIAAqWyAAxFwgAGheIAACYCAAnGEgADZjIADaZCAAdGYgAA5oIACyaSAATGsgAOZsIACAbiAAJHAgAL5xIABYcyAA8nQgAJZ2IAAweCAAynkgAGR7IAAIfSAAon4gADyAIADWgSAAcIMgABSFIACuhiAASIggAOKJIACGiyAAII0gALqOIABUkCAA+JEgAJKTIAAslSAAxpYgAGqYIAAEmiAAnpsgADidIADcniAAdqAgABCiIACqoyAATqUgAOimIACCqCAAHKogAMCrIABarSAA9K4gAI6wIAAysiAAzLMgAGa1IAAKtyAApLggAD66IADYuyAAfL0gABa/IACwwCAASsIgAOTDIACIxSAAIscgALzIIABWyiAA+ssgAJTNIAAuzyAAyNAgAGzSIAAG1CAAoNUgADrXIADU2CAAeNogABLcIACs3SAAUN8gAOrgIACE4iAAHuQgAMLlIABc5yAA9uggAJDqIAA07CAAzu0gAGjvIAAM8SAApvIgAED0IADa9SAAfvcgABj5IACy+iAATPwgAOb9IACK/yAAJAEhAL4CIQBYBCEA/AUhAJYHIQAwCSEAygohAGQMIQAIDiEAog8hADwRIQDgEiEAehQhABQWIQCuFyEAUhkhAOwaIQCGHCEAIB4hAMQfIQBeISEA+CIhAJwkIQA2JiEA0CchAGopIQAEKyEAqCwhAEIuIQDcLyEAdjEhABozIQC0NCEATjYhAOg3IQCCOSEAJjshAMA8IQBaPiEA9D8hAJhBIQAyQyEAzEQhAHBGIQAKSCEApEkhAD5LIQDiTCEAfE4hABZQIQCwUSEAVFMhAO5UIQCIViEALFghAMZZIQBgWyEA+lwhAJReIQA4YCEA0mEhAGxjIQAGZSEAqmYhAERoIQDeaSEAeGshABJtIQC2biEAUHAhAOpxIQCEcyEAKHUhAMJ2IQBceCEAAHohAJp7IQA0fSEAzn4hAHKAIQAMgiEApoMhAECFIQDkhiEAfoghABiKIQCyiyEAVo0hAPCOIQCKkCEAJJIhAMiTIQBilSEA/JYhAJaYIQAwmiEA1JshAG6dIQAInyEArKAhAEaiIQDgoyEAeqUhAB6nIQC4qCEAUqohAOyrIQCQrSEAKq8hAMSwIQBesiEA+LMhAJy1IQA2tyEA0LghAGq6IQAOvCEAqL0hAEK/IQDcwCEAgMIhABrEIQC0xSEATschAPLIIQCMyiEAJswhAMrNIQBkzyEA/tAhAJjSIQA81CEA1tUhAHDXIQAK2SEArtohAEjcIQDi3SEAfN8hACDhIQC64iEAVOQhAPjlIQCc5yEANukhANDqIQBq7CEADu4hAKjvIQBC8SEA3PIhAID0IQAa9iEAtPchAE75IQDy+iEAjPwhACb+IQDA/yEAZAEiAP4CIgCYBCIAPAYiANYHIgBwCSIACgsiAK4MIgBIDiIA4g8iAHwRIgAgEyIAuhQiAFQWIgDuFyIAkhkiACwbIgDGHCIAYB4iAPofIgCeISIAOCMiANIkIgBsJiIAECgiAKopIgBEKyIA3iwiAIIuIgAcMCIAtjEiAFAzIgD0NCIAjjYiACg4IgDCOSIAZjsiAAA9IgCaPiIAPkAiANhBIgByQyIADEUiALBGIgBKSCIA5EkiAH5LIgAYTSIAvE4iAFZQIgDwUSIAilMiACRVIgDIViIAYlgiAPxZIgCgWyIAOl0iANReIgBuYCIAEmIiAKxjIgBGZSIA4GYiAIRoIgAeaiIAuGsiAFxtIgD2biIAkHAiACpyIgDEcyIAaHUiAAJ3IgCceCIANnoiANp7IgB0fSIADn8iAKiAIgBCgiIA5oMiAICFIgAahyIAvogiAFiKIgDyiyIAjI0iADCPIgDKkCIAZJIiAP6TIgCilSIAPJciANaYIgB6miIAFJwiAK6dIgBInyIA7KAiAIaiIgAgpCIAuqUiAFSnIgD4qCIAkqoiACysIgDQrSIAaq8iAASxIgCesiIAOLQiANy1IgB2tyIAELkiALS6IgBOvCIA6L0iAIK/IgAcwSIAwMIiAFrEIgD0xSIAjsciACjJIgDMyiIAZswiAADOIgCazyIAPtEiANjSIgBy1CIAFtYiALDXIgBK2SIA5NoiAIjcIgAi3iIAvN8iAFbhIgD64iIAlOQiAC7mIgDS5yIAbOkiAAbrIgCg7CIAOu4iAN7vIgB48SIAEvMiAKz0IgBQ9iIA6vciAIT5IgAe+yIAwvwiAFz+IgD2/yIAkAEjACoDIwDOBCMAaAYjAAIIIwCcCSMAQAsjANoMIwB0DiMADhAjALIRIwBMEyMA5hQjAIoWIwAkGCMAvhkjAFgbIwD8HCMAlh4jADAgIwDKISMAbiMjAAglIwCiJiMAPCgjAOApIwB6KyMAFC0jAK4uIwBIMCMA7DEjAIYzIwAgNSMAujYjAF44IwD4OSMAkjsjACw9IwDQPiMAakAjAARCIwCeQyMAQkUjANxGIwB2SCMAGkojALRLIwBOTSMA6E4jAIxQIwAmUiMAwFMjAFpVIwD+ViMAmFgjADJaIwDMWyMAZl0jAApfIwCkYCMAPmIjANhjIwB8ZSMAFmcjALBoIwBKaiMA7msjAIhtIwAibyMAvHAjAGByIwD6cyMAlHUjADh3IwDSeCMAbHojAAZ8IwCqfSMARH8jAN6AIwB4giMAHIQjALaFIwBQhyMA6ogjAI6KIwAojCMAwo0jAFyPIwD2kCMAmpIjADSUIwDOlSMAaJcjAAyZIwCmmiMAQJwjANqdIwB+nyMAGKEjALKiIwBMpCMA8KUjAIqnIwAkqSMAvqojAGKsIwD8rSMAlq8jADCxIwDUsiMAbrQjAAi2IwCstyMARrkjAOC6IwB6vCMAHr4jALi/IwBSwSMA7MIjAIbEIwAqxiMAxMcjAF7JIwD4yiMAnMwjADbOIwDQzyMAatEjAA7TIwCo1CMAQtYjAObXIwCA2SMAGtsjALTcIwBO3iMA8t8jAIzhIwAm4yMAwOQjAFrmIwD+5yMAmOkjADLrIwDM7CMAcO4jAArwIwCk8SMASPMjAOL0IwB89iMAFvgjALr5IwBU+yMA7vwjAIj+IwAsACQAxgEkAGADJAD6BCQAngYkADgIJADSCSQAbAskABANJACqDiQARBAkAOgRJACCEyQAHBUkALYWJABQGCQA9BkkAI4bJAAoHSQAwh4kAFwgJAAAIiQAmiMkADQlJADOJiQAcigkAAwqJACmKyQAQC0kAOQuJAB+MCQAGDIkALwzJABWNSQA8DYkAIo4JAAuOiQAyDskAGI9JAD8PiQAoEAkADpCJADUQyQAbkUkABJHJACsSCQARkokAOBLJACETSQAHk8kALhQJABSUiQA7FMkAJBVJAAqVyQAxFgkAF5aJAACXCQAnF0kADZfJADQYCQAdGIkAA5kJACoZSQATGckAOZoJACAaiQAGmwkAL5tJABYbyQA8nAkAIxyJAAwdCQAynUkAGR3JAD+eCQAonokADx8JADWfSQAcH8kAAqBJACugiQASIQkAOKFJAB8hyQAIIkkALqKJABUjCQA7o0kAJKPJAAskSQAxpIkAGqUJAAEliQAnpckADiZJADcmiQAdpwkABCeJACqnyQATqEkAOiiJACCpCQAHKYkAMCnJABaqSQA9KokAI6sJAAoriQAzK8kAGaxJAAAsyQAmrQkAD62JADYtyQAcrkkAAy7JACwvCQASr4kAOS/JAB+wSQAIsMkALzEJABWxiQA+sckAJTJJAAuyyQA0swkAHbOJAAQ0CQAqtEkAETTJADo1CQAgtYkABzYJAC22SQAWtskAPTcJACO3iQAKOAkAMzhJABm4yQAAOUkAJrmJAA+6CQA2OkkAHLrJAAW7SQAsO4kAErwJADk8SQAiPMkACL1JAC89iQAVvgkAPD5JACU+yQALv0kAMj+JABiACUABgIlAKADJQA6BSUA1AYlAG4IJQASCiUArAslAEYNJQDqDiUAhBAlAB4SJQC4EyUAXBUlAPYWJQCQGCUAKholAM4bJQBoHSUAAh8lAJwgJQBAIiUA2iMlAHQlJQAYJyUAsiglAEwqJQDmKyUAii0lACQvJQC+MCUAWDIlAPIzJQCWNSUAMDclAMo4JQBkOiUACDwlAKI9JQA8PyUA1kAlAHBCJQAURCUArkUlAEhHJQDsSCUAhkolACBMJQC6TSUAXk8lAPhQJQCSUiUALFQlANBVJQBqVyUABFklAKhaJQBCXCUA3F0lAHZfJQAQYSUAtGIlAE5kJQDoZSUAgmclABxpJQDAaiUAWmwlAPRtJQCObyUAMnElAMxyJQBmdCUACnYlAKR3JQA+eSUA2HolAHx8JQAWfiUAsH8lAEqBJQDugiUAiIQlACKGJQDGhyUAYIklAPqKJQCUjCUALo4lANKPJQBskSUABpMlAKCUJQA6liUA3pclAHiZJQASmyUArJwlAFCeJQDqnyUAhKElACijJQDCpCUAXKYlAPanJQCaqSUANKslAM6sJQBoriUADLAlAKaxJQBAsyUA2rQlAH62JQAYuCUAsrklAEy7JQDwvCUAir4lACTAJQC+wSUAWMMlAPzEJQCWxiUAMMglAMrJJQBuyyUACM0lAKLOJQA80CUA4NElAHrTJQAU1SUAuNYlAFLYJQDs2SUAhtslACDdJQDE3iUAXuAlAPjhJQCS4yUANuUlANDmJQBq6CUABOolAKjrJQBC7SUA3O4lAHbwJQAa8iUAtPMlAE71JQDy9iUAjPglACb6JQDA+yUAZP0lAP7+JQCYACYAMgImAMwDJgBwBSYACgcmAKQIJgA+CiYA4gsmAHwNJgAWDyYAsBAmAFQSJgDuEyYAiBUmACIXJgDGGCYAYBomAPobJgCUHSYAOB8mANIgJgBsIiYABiQmAKolJgBEJyYA3igmAHgqJgAcLCYAti0mAFAvJgD0MCYAjjImACg0JgDCNSYAZjcmAAA5JgCaOiYANDwmANg9JgByPyYADEEmAKZCJgBARCYA5EUmAH5HJgAYSSYAskomAFZMJgDwTSYAik8mACRRJgDIUiYAYlQmAPxVJgCWVyYAOlkmANRaJgBuXCYACF4mAKxfJgBGYSYA4GImAIRkJgAeZiYAuGcmAFJpJgD2aiYAkGwmACpuJgDEbyYAXnEmAAJzJgCcdCYANnYmANB3JgBqeSYADnsmAKh8JgBCfiYA5n8mAICBJgAagyYAtIQmAFiGJgDyhyYAjIkmACaLJgDKjCYAZI4mAP6PJgCikSYAPJMmANaUJgBwliYAFJgmAK6ZJgBImyYA4pwmAHyeJgAgoCYAuqEmAFSjJgDupCYAkqYmACyoJgDGqSYAYKsmAPqsJgCeriYAOLAmANKxJgB2syYAELUmAKq2JgBEuCYA6LkmAIK7JgAcvSYAtr4mAFrAJgD0wSYAjsMmADLFJgDMxiYAZsgmAADKJgCayyYAPs0mANjOJgBy0CYADNImALDTJgBK1SYA5NYmAH7YJgAY2iYAvNsmAFbdJgDw3iYAiuAmAC7iJgDI4yYAYuUmAAbnJgCg6CYAOuomANTrJgBu7SYAEu8mAKzwJgBG8iYA4PMmAIT1JgAe9yYAuPgmAFL6JgD2+yYAkP0mACr/JgDEACcAaAInAAIEJwCcBScAQAcnANoIJwB0CicADgwnALINJwBMDycA5hAnAIASJwAkFCcAvhUnAFgXJwDyGCcAlhonADAcJwDKHScAZB8nAAghJwCiIicAPCQnANYlJwBwJycAFCknAK4qJwBILCcA4i0nAIYvJwAgMScAujInAFQ0JwD4NScAkjcnACw5JwDGOicAajwnAAQ+JwCePycAOEEnANxCJwB2RCcAEEYnALRHJwBOSScA6EonAIJMJwAmTicAwE8nAFpRJwD0UicAmFQnADJWJwDMVycAZlknAApbJwCkXCcAPl4nANhfJwByYScAFmMnALBkJwBKZicA5GcnAIhpJwAiaycAvGwnAFZuJwD6bycAlHEnAC5zJwDIdCcAbHYnAAZ4JwCgeScAOnsnAN58JwB4ficAEoAnALaBJwBQgycA6oQnAISGJwAoiCcAwoknAFyLJwD2jCcAmo4nADSQJwDOkScAaJMnAAKVJwCmlicAQJgnANqZJwB0mycAGJ0nALKeJwBMoCcA5qEnAIqjJwAkpScAvqYnAFioJwD8qScAlqsnADCtJwDKricAbrAnAAiyJwCisycARrUnAOC2JwB6uCcAFLonALi7JwBSvScA7L4nAIbAJwAqwicAxMMnAF7FJwD4xicAksgnADbKJwDQyycAas0nAATPJwCe0CcAQtInANzTJwB21ScAGtcnALTYJwBO2icA6NsnAIzdJwAm3ycAwOAnAFriJwD+4ycAmOUnADLnJwDM6CcAcOonAArsJwCk7ScASO8nAOLwJwB88icAFvQnALD1JwBU9ycA7vgnAIj6JwAs/CcAxv0nAGD/JwD6ACgAlAIoADgEKADSBSgAbAcoABAJKACqCigARAwoAN4NKACCDygAHBEoALYSKABQFCgA6hUoAI4XKAAoGSgAwhooAFwcKAD2HSgAmh8oADQhKADOIigAaCQoAAwmKACmJygAQCkoAOQqKAB+LCgAGC4oALIvKABWMSgA8DIoAIo0KAAkNigAyDcoAGI5KAD8OigAljwoADo+KADUPygAbkEoABJDKACsRCgARkYoAOBHKAB6SSgAHksoALhMKABSTigA7E8oAJBRKAAqUygAxFQoAF5WKAACWCgAnFkoADZbKADQXCgAal4oAA5gKACoYSgAQmMoANxkKACAZigAGmgoALRpKABOaygA8mwoAIxuKAAmcCgAynEoAGRzKAD+dCgAmHYoADx4KADWeSgAcHsoAAp9KACufigASIAoAOKBKAB8gygAIIUoALqGKABUiCgA7okoAIiLKAAsjSgAxo4oAGCQKAD6kSgAnpMoADiVKADSligAbJgoABCaKACqmygARJ0oAN6eKACCoCgAHKIoALajKABapSgA9KYoAI6oKAAoqigAzKsoAGatKAAArygAmrAoAD6yKADYsygAcrUoAAy3KACwuCgASrooAOS7KAB+vSgAGL8oALzAKABWwigA8MMoAIrFKAAuxygAyMgoAGLKKAD8yygAoM0oADrPKADU0CgAbtIoABLUKACs1SgARtcoAOrYKACE2igAHtwoALjdKABc3ygA9uAoAJDiKAAq5CgAzuUoAGjnKAAC6SgAnOooADbsKADa7SgAdO8oAA7xKACo8igATPQoAOb1KACA9ygAGvkoAL76KABY/CgA8v0oAIz/KAAwASkAygIpAGQEKQD+BSkAogcpADwJKQDWCikAcAwpABQOKQCuDykASBEpAOISKQCGFCkAIBYpALoXKQBUGSkA+BopAJIcKQAsHikAxh8pAGohKQAEIykAniQpADgmKQDcJykAdikpABArKQC0LCkATi4pAOgvKQCCMSkAJjMpAMA0KQBaNikA9DcpAI45KQAyOykAzDwpAGY+KQAAQCkApEEpAD5DKQDYRCkAckYpAAxIKQCwSSkASkspAORMKQCITikAIlApALxRKQBWUykA+lQpAJRWKQAuWCkAyFkpAGxbKQAGXSkAoF4pADpgKQDeYSkAeGMpABJlKQCsZikAUGgpAOppKQCEaykAKG0pAMJuKQBccCkA9nEpAJpzKQA0dSkAznYpAGh4KQACeikApnspAEB9KQDafikAdIApAA6CKQCygykATIUpAOaGKQCAiCkAJIopAL6LKQBYjSkA/I4pAJaQKQAwkikAypMpAG6VKQAIlykAopgpADyaKQDgmykAep0pABSfKQCuoCkAUqIpAOyjKQCGpSkAIKcpAMSoKQBeqikA+KspAJKtKQA2rykA0LApAGqyKQAEtCkAnrUpAEK3KQDcuCkAdropABC8KQC0vSkATr8pAOjAKQCMwikAJsQpAMDFKQBaxykA/sgpAJjKKQAyzCkAzM0pAHDPKQAK0SkApNIpAD7UKQDi1SkAfNcpABbZKQCw2ikAVNwpAO7dKQCI3ykAIuEpAMbiKQBg5CkA+uUpAJTnKQAu6SkA0uopAGzsKQAG7ikAoO8pAETxKQDe8ikAePQpABL2KQC29ykAUPkpAOr6KQCE/CkAKP4pAML/KQBcASoAAAMqAJoEKgA0BioAzgcqAHIJKgAMCyoApgwqAEAOKgDkDyoAfhEqABgTKgCyFCoAVhYqAPAXKgCKGSoAJBsqAMgcKgBiHioA/B8qAJYhKgA6IyoA1CQqAG4mKgAIKCoAoikqAEYrKgDgLCoAei4qAB4wKgC4MSoAUjMqAOw0KgCQNioAKjgqAMQ5KgBeOyoAAj0qAJw+KgA2QCoA0EEqAGpDKgAORSoAqEYqAEJIKgDcSSoAgEsqABpNKgC0TioATlAqAPJRKgCMUyoAJlUqAMBWKgBkWCoA/lkqAJhbKgAyXSoA1l4qAHBgKgAKYioArmMqAEhlKgDiZioAfGgqABZqKgC6ayoAVG0qAO5uKgCScCoALHIqAMZzKgBgdSoABHcqAJ54KgA4eioA0nsqAGx9KgAQfyoAqoAqAESCKgDegyoAgoUqAByHKgC2iCoAUIoqAOqLKgCOjSoAKI8qAMKQKgBmkioAAJQqAJqVKgA0lyoA2JgqAHKaKgAMnCoApp0qAEqfKgDkoCoAfqIqACKkKgC8pSoAVqcqAPCoKgCKqioALqwqAMitKgBiryoA/LAqAKCyKgA6tCoA1LUqAG63KgAIuSoArLoqAEa8KgDgvSoAhL8qAB7BKgC4wioAUsQqAPbFKgCQxyoAKskqAMTKKgBozCoAAs4qAJzPKgA20SoA2tIqAHTUKgAO1ioAstcqAEzZKgDm2ioAgNwqABreKgC+3yoAWOEqAPLiKgCM5CoAJuYqAMrnKgBk6SoA/uoqAJjsKgA87ioA1u8qAHDxKgAK8yoArvQqAEj2KgDi9yoAhvkqACD7KgC6/CoAVP4qAPj/KgCSASsALAMrAMYEKwBqBisABAgrAJ4JKwA4CysA3AwrAHYOKwAQECsAqhErAE4TKwDoFCsAghYrABwYKwC2GSsAWhsrAPQcKwCOHisAKCArAMwhKwBmIysAACUrAJomKwA+KCsA2CkrAHIrKwAWLSsAsC4rAEowKwDkMSsAfjMrACI1KwC8NisAVjgrAPA5KwCUOysALj0rAMg+KwBiQCsABkIrAKBDKwA6RSsA1EYrAHhIKwASSisArEsrAFBNKwDqTisAhFArAB5SKwDCUysAXFUrAPZWKwCQWCsANForAM5bKwBoXSsAAl8rAKZgKwBAYisA2mMrAHRlKwAOZysAsmgrAExqKwDmaysAgG0rACRvKwC+cCsAWHIrAPJzKwCWdSsAMHcrAMp4KwBkeisACHwrAKJ9KwA8fysA1oArAHqCKwAUhCsAroUrAFKHKwDsiCsAhoorACCMKwDEjSsAXo8rAPiQKwCSkisANpQrANCVKwBqlysABJkrAJ6aKwBCnCsA3J0rAHafKwAQoSsAtKIrAE6kKwDopSsAgqcrACapKwDAqisAWqwrAPStKwCYrysAMrErAMyyKwBmtCsACrYrAKS3KwA+uSsA4rorAHy8KwAWvisAsL8rAFTBKwDuwisAiMQrACLGKwC8xysAYMkrAPrKKwCUzCsALs4rAMjPKwBs0SsABtMrAKDUKwBE1isA3tcrAHjZKwAS2ysAttwrAFDeKwDq3ysAhOErACjjKwDC5CsAXOYrAADoKwCa6SsANOsrAM7sKwBy7isADPArAKbxKwBA8ysA2vQrAH72KwAY+CsAsvkrAEz7KwDw/CsAiv4rACQALAC+ASwAWAMsAPwELACWBiwAMAgsAMoJLABuCywACA0sAKIOLABGECwA4BEsAHoTLAAUFSwAuBYsAFIYLADsGSwAhhssACodLADEHiwAXiAsAAIiLACcIywANiUsANAmLABqKCwADiosAKgrLABCLSwA3C4sAIAwLAAaMiwAtDMsAE41LADoNiwAjDgsACY6LADAOywAWj0sAP4+LACYQCwAMkIsAMxDLABwRSwACkcsAKRILABISiwA4kssAHxNLAAWTywAulAsAFRSLADuUywAiFUsACJXLADGWCwAYFosAPpbLACUXSwAOF8sANJgLABsYiwAEGQsAKplLABEZywA3mgsAIJqLAAcbCwAtm0sAFBvLAD0cCwAjnIsACh0LADCdSwAZncsAAB5LACaeiwANHwsANh9LAByfywADIEsAKaCLABAhCwA5IUsAH6HLAAYiSwAvIosAFaMLADwjSwAio8sACSRLADIkiwAYpQsAPyVLACWlywAOpksANSaLABunCwACJ4sAKyfLABGoSwA4KIsAISkLAAepiwAuKcsAFKpLAD2qiwAkKwsACquLADErywAaLEsAAKzLACctCwANrYsANq3LAB0uSwADrssAKi8LABMviwA5r8sAIDBLAAawywAtMQsAFjGLADyxywAjMksACbLLADKzCwAZM4sAP7PLACY0SwAPNMsANbULABw1iwAFNgsAK7ZLABI2ywA4twsAIbeLAAg4CwAuuEsAFTjLAD45CwAkuYsACzoLADG6SwAYOssAATtLACe7iwAOPAsANLxLAB28ywAEPUsAKr2LABE+CwA6PksAIL7LAAc/SwAtv4sAFoALQD0AS0AjgMtACgFLQDMBi0AZggtAAAKLQCkCy0APg0tANgOLQByEC0AFhItALATLQBKFS0A5BYtAIgYLQAiGi0AvBstAFYdLQDwHi0AlCAtAC4iLQDIIy0AYiUtAAYnLQCgKC0AOiotANQrLQB4LS0AEi8tAKwwLQBGMi0A6jMtAIQ1LQAeNy0AuDgtAFw6LQD2Oy0AkD0tADQ/LQDOQC0AaEItAAJELQCmRS0AQEctANpILQB0Si0AGEwtALJNLQBMTy0A5lAtAIpSLQAkVC0AvlUtAFhXLQDyWC0AllotADBcLQDKXS0AZF8tAAhhLQCiYi0APGQtAOBlLQB6Zy0AFGktAK5qLQBSbC0A7G0tAIZvLQAgcS0AunItAF50LQD4dS0AknctACx5LQDGei0AanwtAAR+LQCefy0AOIEtANyCLQB2hC0AEIYtALSHLQBOiS0A6IotAIKMLQAmji0AwI8tAFqRLQD0ki0AmJQtADKWLQDMly0AZpktAAqbLQCknC0APp4tANifLQB8oS0AFqMtALCkLQBUpi0A7qctAIipLQAiqy0AvKwtAGCuLQD6ry0AlLEtAC6zLQDItC0AbLYtAAa4LQCguS0AOrstAN68LQB4vi0AEsAtALbBLQBQwy0A6sQtAITGLQAoyC0AwsktAFzLLQD2zC0Ams4tADTQLQDO0S0AaNMtAAzVLQCm1i0AQNgtANrZLQB02y0AGN0tALLeLQBM4C0A5uEtAIrjLQAk5S0AvuYtAFjoLQD86S0AlustADDtLQDU7i0AbvAtAAjyLQCi8y0ARvUtAOD2LQB6+C0AFPotALj7LQBS/S0A7P4tAIYALgAqAi4AxAMuAF4FLgD4Bi4AkgguADYKLgDQCy4Aag0uAAQPLgCoEC4AQhIuANwTLgB2FS4AGhcuALQYLgBOGi4A6BsuAIwdLgAmHy4AwCAuAGQiLgD+Iy4AmCUuADInLgDWKC4AcCouAAosLgCkLS4ASC8uAOIwLgB8Mi4AFjQuALo1LgBUNy4A7jguAIg6LgAiPC4Axj0uAGA/LgD6QC4AlEIuADhELgDSRS4AbEcuAAZJLgCqSi4AREwuAN5NLgB4Ty4AHFEuALZSLgBQVC4A9FUuAI5XLgAoWS4AwlouAFxcLgAAXi4Aml8uADRhLgDYYi4AfGQuABZmLgCwZy4AVGkuAO5qLgCIbC4ALG4uAMZvLgBgcS4A+nIuAJ50LgA4di4A0ncuAGx5LgAGey4AqnwuAER+LgDefy4AeIEuAByDLgC2hC4AUIYuAOqHLgCOiS4AKIsuAMKMLgBcji4AAJAuAJqRLgA0ky4AzpQuAHKWLgAMmC4AppkuAEqbLgDknC4Afp4uABigLgC8oS4AVqMuAPCkLgCKpi4ALqguAMipLgBiqy4A/KwuAKCuLgA6sC4A1LEuAG6zLgAItS4ArLYuAEa4LgDguS4AersuAB69LgC4vi4AUsAuAOzBLgCGwy4AKsUuAMTGLgBeyC4AAsouAJzLLgA2zS4A0M4uAHTQLgAO0i4AqNMuAELVLgDm1i4AgNguABraLgC02y4AWN0uAPLeLgCM4C4AMOIuAMrjLgBk5S4A/uYuAJjoLgA86i4A1usuAHDtLgAK7y4ApPAuAEjyLgDi8y4AfPUuABb3LgC6+C4AVPouAO77LgCS/S4ALP8uAMYALwBgAi8ABAQvAJ4FLwA4By8A0ggvAHYKLwAQDC8Aqg0vAEQPLwDoEC8AghIvABwULwC2FS8AWhcvAPQYLwCOGi8AKBwvAMwdLwBmHy8AACEvAJoiLwA0JC8A2CUvAHInLwAMKS8ApiovAEosLwDkLS8Afi8vACIxLwC8Mi8AVjQvAPA1LwCUNy8ALjkvAMg6LwBiPC8ABj4vAKA/LwA6QS8A1EIvAHhELwASRi8ArEcvAEZJLwDqSi8AhEwvAB5OLwC4Ty8AUlEvAPZSLwCQVC8AKlYvAMRXLwBoWS8AAlsvAJxcLwA2Xi8A2l8vAHRhLwAOYy8AqGQvAExmLwDmZy8AgGkvACRrLwC+bC8AWG4vAPJvLwCWcS8AMHMvAMp0LwBkdi8A/ncvAKJ5LwA8ey8A1nwvAHB+LwAUgC8AroEvAEiDLwDshC8AhoYvACCILwC6iS8AXosvAPiMLwCSji8ALJAvANCRLwBqky8ABJUvAJ6WLwA4mC8A3JkvAHabLwAQnS8Aqp4vAE6gLwDooS8AgqMvABylLwDApi8AWqgvAPSpLwCOqy8AMq0vAMyuLwBmsC8AALIvAKSzLwA+tS8A2LYvAHK4LwAWui8AsLsvAEq9LwDkvi8AiMAvACLCLwC8wy8AYMUvAPrGLwCUyC8ALsovANLLLwBszS8ABs8vAKDQLwBE0i8A3tMvAHjVLwAS1y8ArNgvAFDaLwDq2y8AhN0vAB7fLwDC4C8AXOIvAPbjLwCQ5S8ANOcvAM7oLwBo6i8AAuwvAKbtLwBA7y8A2vAvAHTyLwAY9C8AsvUvAEz3LwDm+C8AivovACT8LwC+/S8AYv8vAPwAMACWAjAAMAQwANQFMABuBzAACAkwAKIKMAA8DDAA4A0wAHoPMAAUETAArhIwAEgUMADsFTAAhhcwACAZMAC6GjAAXhwwAPgdMACSHzAANiEwANAiMABqJDAABCYwAKgnMABCKTAA3CowAHYsMAAaLjAAtC8wAE4xMADyMjAAjDQwACY2MADANzAAZDkwAP46MACYPDAAMj4wAMw/MABwQTAACkMwAKREMAA+RjAA2EcwAHxJMAAWSzAAsEwwAEpOMADuTzAAiFEwACJTMAC8VDAAYFYwAPpXMACUWTAAOFswANJcMABsXjAABmAwAKphMABEYzAA3mQwAHhmMAAcaDAAtmkwAFBrMAD0bDAAjm4wAChwMADCcTAAXHMwAAB1MACadjAANHgwAM55MABoezAADH0wAKZ+MABAgDAA5IEwAH6DMAAYhTAAsoYwAFaIMADwiTAAioswACSNMADIjjAAYpAwAPyRMACWkzAAOpUwANSWMABumDAACJowAKKbMABGnTAA4J4wAHqgMAAUojAAuKMwAFKlMADspjAAhqgwACqqMADEqzAAXq0wAAKvMACcsDAANrIwANCzMAB0tTAADrcwAKi4MABCujAA5rswAIC9MAAavzAAtMAwAFjCMADywzAAjMUwACbHMADKyDAAZMowAP7LMACYzTAAPM8wANbQMABw0jAACtQwAKTVMABI1zAA4tgwAHzaMAAW3DAAut0wAFTfMADu4DAAiOIwACzkMADG5TAAYOcwAProMACe6jAAOOwwANLtMABs7zAAEPEwAKryMABE9DAA6PUwAIL3MAAc+TAAtvowAFr8MAD0/TAAjv8wACgBMQDMAjEAZgQxAAAGMQCaBzEANAkxANgKMQByDDEADA4xAKYPMQBKETEA5BIxAH4UMQAYFjEAvBcxAFYZMQDwGjEAihwxAC4eMQDIHzEAYiExAPwiMQCgJDEAOiYxANQnMQB4KTEAEisxAKwsMQBGLjEA6i8xAIQxMQAeMzEAuDQxAFI2MQD2NzEAkDkxACo7MQDEPDEAaD4xAAJAMQCcQTEANkMxANpEMQB0RjEADkgxAKhJMQBMSzEA5kwxAIBOMQAaUDEAvlExAFhTMQDyVDEAjFYxADBYMQDKWTEAZFsxAAhdMQCiXjEAPGAxANZhMQB6YzEAFGUxAK5mMQBIaDEA4mkxAIZrMQAgbTEAum4xAFRwMQDucTEAknMxACx1MQDGdjEAangxAAR6MQCeezEAOH0xANx+MQB2gDEAEIIxAKqDMQBOhTEA6IYxAIKIMQAcijEAwIsxAFqNMQD0jjEAmJAxADKSMQDMkzEAZpUxAACXMQCkmDEAPpoxANibMQBynTEAFp8xALCgMQBKojEA5KMxAH6lMQAipzEAvKgxAFaqMQDwqzEAlK0xAC6vMQDIsDEAbLIxAAa0MQCgtTEAOrcxAN64MQB4ujEAErwxAKy9MQBQvzEA6sAxAITCMQAoxDEAwsUxAFzHMQD2yDEAkMoxADTMMQDOzTEAaM8xAALRMQCc0jEAQNQxANrVMQB01zEADtkxALLaMQBM3DEA5t0xAIrfMQAk4TEAvuIxAFjkMQD85TEAlucxADDpMQDK6jEAbuwxAAjuMQCi7zEAPPExAODyMQB69DEAFPYxAK73MQBS+TEA7PoxAIb8MQAg/jEAxP8xAF4BMgD4AjIAkgQyADYGMgDQBzIAagkyAAQLMgCoDDIAQg4yANwPMgB2ETIAGhMyALQUMgBOFjIA6BcyAIwZMgAmGzIAwBwyAFoeMgD+HzIAmCEyADIjMgDMJDIAZiYyAAooMgCkKTIAPisyAOIsMgB8LjIAFjAyALAxMgBKMzIA7jQyAIg2MgAiODIAvDkyAGA7MgD6PDIAlD4yAC5AMgDSQTIAbEMyAAZFMgCgRjIAREgyAN5JMgB4SzIAHE0yALZOMgBQUDIA6lEyAIRTMgAoVTIAwlYyAFxYMgAAWjIAmlsyADRdMgDOXjIAcmAyAAxiMgCmYzIAQGUyAORmMgB+aDIAGGoyALJrMgBWbTIA8G4yAIpwMgAkcjIAyHMyAGJ1MgD8djIAlngyADB6MgDUezIAbn0yAAh/MgCsgDIARoIyAOCDMgB6hTIAHocyALiIMgBSijIA7IsyAIaNMgAqjzIAxJAyAF6SMgAClDIAnJUyADaXMgDQmDIAapoyAA6cMgConTIATJ8yANygMgCAojIAGqQyALSlMgBOpzIA8qgyAIyqMgAmrDIAwK0yAGSvMgD+sDIAmLIyADK0MgDWtTIAcLcyAAq5MgCkujIAPrwyAOK9MgB8vzIAFsEyALrCMgBUxDIA7sUyAIjHMgAsyTIAxsoyAGDMMgD6zTIAns8yADjRMgDS0jIAbNQyABDWMgCq1zIARNkyAOjaMgCC3DIAHN4yALbfMgBQ4TIA9OIyAI7kMgAo5jIAwucyAGbpMgAA6zIAmuwyADTuMgDO7zIAcvEyAAzzMgCm9DIAQPYyAOT3MgB++TIAGPsyALz8MgBW/jIA8P8yAIoBMwAuAzMAyAQzAGIGMwD8BzMAlgkzADoLMwDUDDMAbg4zAAgQMwCsETMARhMzAOAUMwB6FjMAHhgzALgZMwBSGzMA9hwzAJAeMwAqIDMAxCEzAGgjMwACJTMAnCYzADYoMwDaKTMAdCszAA4tMwCoLjMATDAzAOYxMwCAMzMAJDUzALQ2MwBYODMA8jkzAIw7MwAwPTMAyj4zAGRAMwAIQjMAokMzADxFMwDWRjMAcEgzAApKMwCuSzMASE0zAOxOMwCGUDMAIFIzALpTMwBUVTMA7lYzAJJYMwAsWjMA0FszAGBdMwAEXzMAnmAzADhiMwDSYzMAdmUzABBnMwCqaDMATmozAOhrMwCCbTMAHG8zAMBwMwBacjMA9HMzAI51MwAydzMAzHgzAGZ6MwAAfDMApH0zAD5/MwDYgDMAcoIzAAyEMwCwhTMASoczAOSIMwCIijMAIowzALyNMwBWjzMA+pAzAJSSMwAulDMAyJUzAGKXMwAGmTMAoJozADqcMwDUnTMAeJ8zABKhMwCsojMARqQzAOqlMwCEpzMAHqkzALiqMwBcrDMA9q0zAJCvMwA0sTMAzrIzAGi0MwACtjMAprczAEC5MwDaujMAdLwzABi+MwCyvzMATMEzAObCMwCKxDMAJMYzAL7HMwBYyTMA/MozAJbMMwAwzjMAys8zAG7RMwAI0zMAotQzADzWMwDW1zMAetkzABTbMwCu3DMASN4zAOzfMwCG4TMAIOMzALrkMwBe5jMA+OczAJLpMwAs6zMA0OwzAGruMwAE8DMAnvEzAELzMwDc9DMAdvYzABD4MwC0+TMATvszAOj8MwCC/jMAJgA0AMABNABaAzQA9AQ0AJgGNAAyCDQAzAk0AGYLNAAKDTQApA40AD4QNADiETQAfBM0ABYVNACwFjQAShg0AO4ZNACIGzQAIh00AMYeNABgIDQA+iE0AJQjNAA4JTQA0iY0AGwoNAAGKjQAoCs0AEQtNADeLjQAeDA0ABIyNAC2MzQAUDU0AOo2NACOODQAKDo0AMI7NABcPTQA9j40AJpANAA0QjQAzkM0AGhFNAACRzQApkg0AEBKNADaSzQAfk00ABhPNACyUDQAVlI0APBTNACKVTQAJFc0AL5YNABYWjQA/Fs0AJZdNAAwXzQA1GA0AG5iNAAIZDQAomU0AEZnNADgaDQAemo0AB5sNAC4bTQAUm80AOxwNACQcjQAKnQ0AMR1NABedzQA+Hg0AJx6NAA2fDQA0H00AGp/NAAEgTQAqII0AEKENADchTQAgIc0ABqJNAC0ijQATow0APKNNACMjzQAJpE0AMCSNABklDQA/pU0AJiXNAAymTQA1po0AHCcNAAKnjQArp80AFKhNADsojQAhqQ0ACqmNADEpzQAXqk0APiqNACmrDQAQK40ANqvNAB0sTQAGLM0ALK0NABMtjQA5rc0AIq5NAAuuzQA0rw0AGy+NAAGwDQAoME0AETDNADexDQAeMY0ABLINACsyTQAUMs0AOrMNACEzjQAHtA0AMLRNABc0zQA9tQ0AJrWNAA02DQAztk0AGjbNAAC3TQApt40AEDgNADu4TQAiOM0ACLlNAC85jQAYOg0APrpNACU6zQALu00ANLuNABs8DQABvI0AKDzNABE9TQA3vY0AHj4NAAS+jQArPs0AFD9NAD0/jQAjgA1ADICNQDMAzUAZgU1AAoHNQCkCDUAPgo1ANgLNQCGDTUAIA81ALoQNQBUEjUA+BM1AJIVNQAsFzUAxhg1AGoaNQAEHDUAnh01ADgfNQDcIDUAdiI1ABAkNQCqJTUATic1AOgoNQCMKjUAMCw1AMotNQBkLzUA/jA1AKIyNQA8NDUA1jU1AHA3NQAUOTUArjo1AEg8NQDsPTUAhj81ACBBNQC6QjUAXkQ1APhFNQCSRzUALEk1ANBKNQBqTDUABE41AJ5PNQA4UTUA3FI1AHZUNQAQVjUAqlc1AERZNQDoWjUAglw1ABxeNQDAXzUAWmE1APRiNQCOZDUAMmY1AMxnNQBmaTUAAGs1AKRsNQA+bjUA2G81AHxxNQAWczUAsHQ1AEp2NQDudzUAiHk1ACJ7NQC8fDUAVn41APp/NQCUgTUALoM1AMiENQBshjUABog1AKCJNQA6izUA1Iw1AHiONQASkDUArJE1AFCTNQDqlDUAhJY1AB6YNQDCmTUAXJs1APacNQCQnjUANKA1AM6hNQBoozUADKU1AKamNQBAqDUA2qk1AH6rNQAYrTUAsq41AEywNQDmsTUAirM1ACS1NQC+tjUAWLg1APK5NQCWuzUAML01AMq+NQBkwDUACMI1AKLDNQA8xTUA4MY1AHrINQAUyjUArss1AFLNNQDszjUAhtA1ACDSNQDE0zUAXtU1APjWNQCc2DUANto1ANDbNQBq3TUABN81AKjgNQBC4jUA3OM1AHblNQAa5zUAtOg1AE7qNQDo6zUAgu01ACbvNQDA8DUAWvI1APTzNQCY9TUAMvc1AMz4NQBm+jUACvw1AKT9NQA+/zUA4gA2AHwCNgAWBDYAsAU2AFQHNgDuCDYAiAo2ACIMNgDGDTYAYA82APoQNgAA</prop>
				<prop name="Temps">REFSWgAASXECAIBJbP0z7vI+QLgeheu/Ufg+QJqZ//BZe0BA7vJTQUBmDgG7RkIFAzNDQOnyIO9EQOxR9vALRUB/9ihcj8L1RQUD+xNH/fP5R0CkcL89CtfjSED48Lj/HsVJQArXo3B3PapKLQOVS0BXAe8Kd0xAMAEoXE39QEgAo3B9TkDh/3oUrkdhT0DDbnEAjyJQRQOTUE0D2wVR9fN4Uf3z6VG7QHuAAOFaUiUD6960BFtTQB9OAc5Tth0DQFQdA7BUhQRVtn0DkVVFAwNWHQOQfVbFA/5WQM3MBxDbbFdVA9pXRQNDWLZtA6xYVQMKWU0DNbVZZQMXNBTnWCUDq7dYQCkwAWhYZQMn7Vh9A/FX9fPYV0BesAB6FM5X/fPJdB+iJgLLjB92H6gTSH4BxyS8Hy4CxdQf7vLD7B/+H0QII34CwRwvJiVvAr88LwROLXYCvVQvZiV+L5ArJgIBu6Qvti/IL9ov7C/+LxA/CiI/V00TuDQ/Rj1eP1A/AGo/dD+eP5g/uj/cP+49DgJbtletA4pXHQNQbBS1DqwVVg0DhlYVBFbdQK8BevRV9fO4VbYFE3xVBQNDVf3zCbdVQHF2AdBU/fOZ11RAUvbyVG0THlS2LQPlU00jr1NlBFPWZUNAU11EU4UD0lK2BROMUi0DVVJ1Ax2tUr0T51F1Q7GkBHnVUVVEUQUTDJwEyFA2dUORUFUDWlCFBmYTtU8FFE8dAwBPPUOUbU5lQxBOTQOlTW0DWzxNZQPXTAUDc1RUmxNMbRPuS11WtkNMqv0ETHUETU0ETX0D4cVNVQPqnFeWVXYC3U0C/fPZvF+2VdZfuFOWVfZfBJhTTgLlFG+eXTZvoFtmUxBcb25vgGt2QvGUb6ZvuG8Yym/cZ2YC900tBPRn7mUA5m0Wfyh/8m88f0Z/WHsufwA4f4J/tH/Gf9h/6n/8f1Z1Aq4C+gyPHoUejzCPOo9cj9BGj4CDNlVuQ049Q3RP2g0DVvxE0VBtE05RWj1DxKQEOVKNRFJ1Q9shU70Tl1M9QyRUMO2EbERjQK4CelVlVGREi2BWvYRWFRRsF04SOLVYPVRYBRP8WC0DFdVZ9fRYvRRYdQONWAZtEz5Y/QRkF9YVni2OLbBOL8Cf0pk+QrRXhQOCtgwkM1dlQ/BWHRRW1lUDalZNEygMpOpV1sUDrlWthFVtAyxVVk0D9VQlNFQ9Q4R8RNVOhEQVfETe7ISnUzYFA2NTBRMsUz2ktERrvFItRFLFA05S9fNrGFIdA+DsRJxRTQNbZVHFAy5RLQRQJSS1UP3ziQxUUlAFExxaxISuhARCT01UTgUU0nwEAaSFnIQwTGTKTFZNE0hMPQRLlVRLpaRSbAR8ZFV0VGyUVMEcZwB+bRZl3l+gv7K/BG8GbxhvACpvDM9Ob4BvQs9Uz45veM8Ais+cz6bFXn9wf8rP3M/uzwAQ3yLfhI8Of1jfat98347fwKDfst+Mjxa1DrWuAjpPlr0TN1DllFDFpg4CpjVRbQMcnKSOUu0ElEfWrgIKVHUEVMUD7lRsfQRURNNVZQNHVr0TQbcUpeSX5oNslwYS7EQUmxtZLQMFWb1UfJSeWnyUTkyUDFhlQ+CsFwCeL+Drji+wm/btxjX2AxQVZvyUAFeNpAykelYlAzU7DKT6FJS+Ve2UDJQtOmz0AlWNFFSNBESkUVtMpPuAjuNTBURTdUNrcVNVAzqsRAJTbQNTzFItVLREXMxEJ9yEbe+kBKlRRQNzUXWUqLykmwBuE1BNE5j8RGE1UK0DKuykzE99Bl6Tpgy0jE7FRKyEtJyEUNVNtQRMzZNvdAQPTGRFtn7zTK0EZFTOTL0TK0dNxTOoLNTV9L++BQDWvca/8A/ivxQf/r84H0ofAGTPXh+AH3LJbs+wH8If1B8ALtXeHyjfAt8kL55/IC863wBML2YvkC+iL7Qvxi/I34KPmPwv5i1GkkVOJeQEtBdNUF3jl1A1VPREiMSkVf7kRHOkpOjERF18pEyr8M6SX1StREykRFzkbbdMRCxWNZOeVjVUrVfN85xXTfMKRJR12Vil5taCGVn9AxFZWl3j53SUrlglU2B0lAMeWOU0NJfOld7v6O/671AE/66VpjM09FP0lBPU5K3NXPSKVpUDSgSkDLakNM5V/QORVU3zSrYclBBVZePXVP0TodVUlQNqjPQzRKT7U1qNlFMlo35TNbRTNVTZU6XkJOSjUm0Da1IitQM1HORbMCbzUe2UFOQtTMykFVHlBFAN5EQ0tXDcpDkcBOhPVbRPZv0TEU9FlKSEOU69hGlNZbZm4gesBIhMjfNNIzS06Ev9FES0QWS0G6xMRZMlTR22nlUOHwDID+IJ5g84bwJvXG9OH4BvAFofpG+2b5Af2h/sb/5v6B8AAi8kfz5/KHtuL0gv8hkGPwBQL1ovzH/ef/B/Ao8Uj+YvNDCPco9NrfMmToX0rISr9E+thFAt8/AsBGqZUa2mtgJVUi20bDQ9WgRU0ISkRVSt9FSFk20onDScVS3zEFbtlKbkhPJW9UTU5O20NFwxWNWkDJTjNRdZJXRMlFO8WHUEjOQsDJTx7JQD0lfVpCxHJvU2T3ifip+o1JeuAzT0Y/SUIyz04GpU9JuURFpU9BtWLWRWVOSjVU0zWLxEIFzkW+dULfOwVGXjd0zkkUHURDvghjNTheRspFfNUy3zIFNlNmYCsFKmlQN6Uv2kjKQMpKTIapSEkPT0WTxUIlGVA6nq/NcOsnw8NEfkpALaPDVPTfMqT63jvk7anYROhbuFTa3jHk02LfOgTE0zOEzNVl5jtgy0JUy9k5NMbQMLBLRV7FTZ1G+GvR5vaL8ybwCMv15vcG/Cv9S/nm9wH8pvABzPBn9Az1LPZM9G3Q5/gHsAln+4z7J/3M92f9DPyn8k34A230jfWt9s3z6PeNu+406qTTOY3KSufIRUhITQiVBFVn7ywpyEK1BuMq3VUn3kU42zscT0IlRWtQOVVG1TCZw0fLxE2/BVdeNkVq3z1lZotZa2g2xEPsw0qVhNMxsIWXXjNFn9lCSXbgKVq1TkaAREJwRHFqLHACxHrvNkn26fmJ8S/6yXfvJVcryUMzz08JxErFz0tWqURCqcROxV9YOerVWNU2VVzfMsPPT1WpT0u4w0hFQdw04E5LMVVLWGHvKaU72TY6lTLQSE9PPc9LzU9ITaLFROXKQKUr2T01HU1YRcNGPE9CychPVQrF1EbFSJUL2EUH2zDdFQtdZmozQ010wEbE5KjVMFVASd7Ke2ArUEtANRTFU01FSLAH4FNpOkBAHn5FTroKZDBMeeHea1Xr8AsA+Cv9QPpr+4vwofHB8GzwBAH1IfLM92H4gfmh+Uz37PALDLDt+If7LP7B8mLxgvQi8AVC9uL4Avki+kL1aNpi+I22oeogGUVJms1HhPFaNZN5yn9oIuUY1UUR3zpRpUpJDs1xail/xECDVUxQN9HKTxVIX0lDSz11WVRv4i2FZtU0mopOdmg0SUkfQ08Pw1WWRV5hbyzJQ3ZuJQWPWDBQ7ENOCU5+7qa5Cu78DvqNLv3Oe2orI85IB0RENmPOQAVy2UjER6VjVTVTiMRPo09K4k5HRsNFs6VW3jAVVtU8kspIWSDORZLKQD4MYD7ESlKkSkcEykOLSEAHz0q4BsnkNcpFpSXVMWUpWGtv4iqFFt43FRbYM7Shw0BURUzLyltKRSjIRtGnRUyE/VA2FPlfRpTi20LAQddIS0TV3kBU3d489kB14FVgVOBa6iFVfkVMXkVGV0VHNQPgIB1fwPVr2mD8gP4g8cb/4PAEBvUm80H3ZviG9yH6xvvm8A0G+yH+xv/h/4H/JvHH9WLwBYf2ovhH+Wf6h/un/Mf95/QIjf+n8Ejw6FHgUO4jkUBGsXUDXjkxQ0DlGNM1WGJFT8zPRzZKQCvIQrdVMN4+k0pF109Vw0RUMEpLdsNCvwFqK3JPWVV330V600WG2ETOTZtkzkKVl9ozBZTQRYspXkWC20fORIWJ2jBAIUlNSknPM4Zp8QTxpP5D9UfqNERFO8lBNklM0U9FGMJPRzMGaDVX2jwCTkq4RVHfNKHOQQlETZ1VRt46EkpGpc9CRUpq3z7lOl5NREgEQ0SFrURBCEhNlSNeOjrPRbXlIFMydSVTRRPZQijKSCJFTT0G7zUf1URFTVmEyEY6SkLKSk7E82FfN8T23jEU8dNCwETT30JLlNxTSUZUzV8zGMdAQbsPbi6EsFtu4iU0FM3UR0BEXcVKUsdAHRNG8mbeZfAG9SvyS/Nm8A2Fteb3Bvur/Mv5Zv4G+SCQD2vyDPAn8szzZ/qMt2f3B/AIrPnM+uz9DP4s/0zwbfCI9gEt883x7fII/qJkFONeOjA0+Npv7jFDTuLFRnsVH9Rg5T9ETmUv0zW7VTrfPOhPRDVKXkVKb9IyhVdaTs1ChcRJqqFPQM/DR79OTolORX2rw0wXTkG1ndsy5Zlh3zClkVBFh99EzkWlVYdQMVpDTelJTDNJ9A/j9gnypJnu/g434CnoyUlWOUlCOElOCkl9byTGoE5VZ9BFWVk5NV/SM1WNSUIGQ051QtpOyXVn6iM1SF4/u8RMWMhJWNzERYxEQgJK+G4mtVUj0DNaz0/gRUyKzUpZAUVFtkrwZTUNWTcKrs9Dk0VAIsVU9V4ypopK/GVcbzTYXjC00tpC1M7eM8TE10SyUGHgVqhqKs1KVNxUOgTd2EAAzP3rUuvbYP+F9av3S/lr8AkL+iv6y/Dh8gH+q/ZA8mzwBoH1rPZM82z0DPQn/EH77PAPAfAi8cLy4vQC9SL2QvJt/QiC96L2zfrkNOhePLTlYtE65PjTNWTITTPFQZaqzXvkJVUt1GrqPU1DWzBKQmpESZVOX0bDRbmlUtEw5WVaRWvVNN9Ew0ZFcdlp6iQSTnWpaTWZVDGVl9o/PMNK2+1DSAWMVDQNQ0AAVYldPSrOeG5X7viO9an1S07+7SqDREcpSUMzxEq/BW1TObrJRaLEQbtVadBFWlA6FVtVRVWu3jLFRE9VTVJFS9Qyt1VJ00VO3TCJSFzEQNmNTUY1OthASkw9DWkquwUu3TeESkQexECq1SlZPTUYWjnBxUZa1RpQMhUX0j6kyEsyY8VHpQ/aRUhVDVJpbSK0JPfSO6/PRV1CRzBWuFTVWDHlQEuUylVrSeVS6zS32jI0zVk5BVTD2jB3wEgTQUzgQXAE4dBhV+D8hfog+0D/5f6A8AIm8EH0ZtPm84H0offG+ebwCwb5IfFC+2H6gfUn8Mfy5/ABgvUn9kf3Z/iH+af6wvpn9YuH/KfyyMDE6VRE7Fk8N0T4X0/EdepZbSwlFaPaM3DDStUv1jIUz0YZUUpItADuMkNAlVFVO1ftSU8MSUZFYdM9aqtIRHXDS0jJQj5ISpWEzkQ+BWQjVZxSRZ/WRZWC1UrIR5WB1zNwSUAhvlx9Q33tPEP94/KJ86nyoURLIkRICMlEMkR+7iVayslGqslCq0lOzUlFWwxJR0NDQ6DPTzRPRVu/SUhGxETnREFWxEld5M9KVk9HCkR66TUqaN07xSvZSM9E681BbBUq3WroPkR4ajPIT3UFS1NLz0iNT0UoSkHISkrczcJEZPReROxfROZlVDBU5NBhbyOE3VRKVMtTNvZFfmU0u1Mw9tTNVDc0yV0+JMnTMFYAQEsDx0AwAWvzC/Cr8AHL8Gb0C/Gm9kv15vUG+CvwCsv75v0L/iv/S/7m+AH9JvADzPPn/oH1rPfM+Gz+h/us8AzM/uf6gv4n8U3/bPCNsesqsBTo3TbPz0Nez0Fbb8TCpR1UOjUVXjGlaM9I5S1fRTbcN3bPSz6VNlhl6i7FS1M19qTETRZERFlIS3VvXUWVf91GQ0IVhV9FjNhlr2sjF8NClZZVRY9YQ1WBWTi+yEOFh1xMzkAc78N3bvGJ/6P3TvBkpb4Eye82ScAFeNNIyUfCxErTuMlPxVnTPAnJSEbVVlozxVZZMDVc0k1iz0k1TdU128lCRU2hVT7pzUt1MFw3FTUh0EU/XkNPTMBKSUjPRbXlKFUydStTPvJKdadkNRrbM+UW3DB/Qkq9BQ7YOY5CRjXKQsmsT00Oz0ZU/V5HykkClOxSZWU02dk1QcxcSnopaiGEQEc1CW00w1REwUBTREBEUEhKy8V7693g0Azl/YXyK/TL+WD1i/ug/MDwCuv/APur8MHyYfOB9KHyTPAE7PEM8yz6Qfds8Y39of7B8A/h8QLyIvNN8uL0Avsi9UL1R+JQ5TTvXkT52TFOQkVZMUVVFNpFHV5FEt9GgUpLNAXuJbpETqUw321hZSzlTVQ0NkRLVVat3UVv0Dnhw0DlfF49ucV5WjCFhVQ3VYCsXj3CTkK8yEC+AGg3w02dkk55aiSFgVowZYAp2T1JTvBp9o77o/zD/+Naqm6lMcRBOE5M2MlIxqhJRKjJQMHDTOVVWjs4JVdTR0hA5VhVPXqnxEoIREaHxEMGyE+WlTnYT0JH2c1EdTvaRpU0VETISh5CRrUmWTNTNEhO2E9LdRdYT0RGtKUWWTE8wk3FAVo6WmFFRudNWU9Oi89Hy1T20TEbT0pU5tAz1VTm0T0SQEbAQVTGWjrYz89CVM7YRLbRRLVJWk/PSlrKQevFShlFcAhg32rf6vqF+KD8xfhl+wDwACb9wPJm84bxIfVB9ub4BvAGIfnG9+z5Afms/sb95vAH8AIn80f0Z/WH+KL2x/jn94f0Caf8R/rnXO9aYlttNPVaOtcrwk7lDlY2d89N4WzERTUpWjyOQn/iP0lKtDVJ00VJWjKBQ0mElVtYQcNH4cRYTkfaQ0VvOFV1itU8Ek5BtUN0rOk1l1pFjl1LSEWhzkExdY1ZT8NMNc51bvsD9gcu9870aVHjNklGNXFfRSpOTgHDdeolzM5BskR1auUpFVFaNWPEQeDDSt5dSUrlQ9o3dcREDUZEeGYsFE9Iw89FNTpj1jHlPdJt6jUn2DeKikR84lFqLGfPSOPKRXFVGtUyHEROps1+ZFXvLbN1BtEwFQnaOTT2aF0ypPveRc1FVOPWZsJlVe8gdNreOjTDX0JUz1ZEtFVq7iIzRXZlUCDuKZ5KceZVZtHmWuXWYPALBfwl8kv+5fEG8ab2y/Zr8AkL9ib7S/xr/Yv3IfzG/2bwDoY6ZvmB8az0TPxn+Az5LPAKTPts9wL7J/7M/Gz+DPSsGmfjImTv3kZKSurCRUtjyk0VDF40xR5XPCYrRENySHNvW+0q9T5XTVVHXzlWRECezkfFXatePwpNSAVuVz8lbChTNkRJSLMKaTJOSrWChdNmbTrIQXrITn1NdWQ1VYRcMnDOTnhITH7IdAnj/4i/aPWO8SmUbCp7Tk1XC05DC85O4MRKxWol2DamSX/qN0lKEMNGVVVZWzLgw09Qz0vRT0WYSkl1ZCCFSt9FO1hFY8hGNTpfRT1eRSJQPZvOSXBrJBUhXTClI21YPTUSUDnFG19LxEYy5RTcQkp+5CelCdJM1Q/aMNUD3WfjJGT0oV09ocVHFkp1ZCiHykbSO0pLlMRcNXTAUGoP71hkM0V9bzbFSBhLTKAMSvPg9QD/qvTA8WvzC/Wr8AlA9ev5i/yg+kv+4PAB8SHwAkH/6/QMu2b0jPSh9sH4YfALAfwh/UHwbfGN8KLxwv1s+wIC8qL5QX3pIQTrWkToaFM3RPNaYmqmPw3kNRZrWjOVJ91JREIVON1FrsJArc5H1UHZPvBDS1YyxE8nyUZlZ9M9alVkVDRyznnqNYHZOPZVhdQ/CUh4aS/lj9Q23MjISRWN2TUFg9RBZMNOBXtaPJ7I/mhV7vUJA/EpkmleZysoTkgPQ0VUOE5ACU5L6k5HoURLUqDETsPESuVYUkVVY9IzpVPaRVZTRUtdOrklRN80yM1BWUlN42xCSlU6WTcFNVVITUrQIE9MpS5eRShZNOrVLVkxZSTZRRVVOo1VGl9FHtgztU9AVR2h2UUFVTiFC101JQ2k3zHPREyE9VA2FPVtWD8041VE715E6lk6ugTVVUTUX0TNWDc1YMVBNMVQRLNTRLDVZW5nLiTKWTYHQksLynAH4P4K/qr2QPll94D6oPzF8Arg/YDwJvFG8mHSZvSG9abwB0H04fYG+qH2xvTi9oz9JvAPxvDn8gfzJ/RH9WL0AvYn9YhH92fW5SAU4d42dcpFU1RNQUPKSRLKQOjEQ1iIxEGHREjlJdRm4SW3dTtaPpU0UDXfzlquQkQ3SU0cTkRQQ0t81WfYMoV7WELOQGWJoNVFi1o9lYnYaW0inYNDce4yw0i1idc0pYAFWGxtUmleaF5o9Q6xafmD+UsonWc1ddpFcVVOSEz6jkN55DpOT6zOS+7CSCtVXtc0j8NA5VHePXxCRHltJZJESL0N7S7FOqxdO0FIR9BIRHfNQP2GRHJkM89FpSXaMlUppFA+1k1LdRrdQcpEpspEfO4s5QbROXUD1U2nT0KsxE6E9V03xPphVjDk/lRp4yHXwkuWJ0JFAcZaSnr6IlTJWmaCZVzvWvosU8VEBNTfMBrDwHdr8oC+6vSA/ar6xfADa/uF8iv+xf7l9YvyJvdL8Ajr+gv7K/dG/Gv1DPmh/svwB2f3AfIs9Ez2bPeM+Kz5zPoH5/oH+6z9TPnjL9/PRBqvREACyk7ETUdASk8JVQ/SOGXPT+lEV8ROZtUsWDW1NVM85TNfRm5OS0VDX0BES0VQ3kqqTkmpzkDNSEfcSE62JMhFpkh3aF7uIwWd3WKGaFTvM8NFyEhBekh+aFQLaNfj8Y76o/PO/O4p7MNKVjHJQjJJc+MozsNEqWPJQKVvWUVR009CRWYVXFRGSX9kP05GhUbYQ2dJT5UxUzw1N15EREsVWkl2aTvCShUnWTaVa8JDFS9TP8pCTG9JRZjuSXFjITUfUz3CzUTaacJG5QjSYWQ1Bdg6uTTw3DEdREoTSkPVqk9NGMpGxNPYMHvPRLo0z1Mzxkp7azS1VENtz0pUxVMx5NfSRMVwAODWa1tq1+X+Cv6q88Dxa/AGAPcg9sv5YPqA96v7y/zg8A8A8SyQ7PgG86zxQfNh9YHwBiz4wfnh+wH8If5M/OHzgvYPIfDC/+HR4lpiImTsWDm8tOXYOzT53k1HTxpgykalGFRhaTUu1zyGq0JD9c1LGMlCRUDTS1VIUDKqTknFUlMxDVVk2UVnXT9NQkZFeopYbe1SYCwVyEE3SEGdVZNfPzVDS+TDSAWDKFpFgNNLw00lf1JHQ/oL6NPu8o7+KJXhKn1DRwZtQ0MFeFRDSUm1Yto21cNJQbVjXj31Vdg1OjVb3kxCQw3DToxORVsXSUeWzVVB0jCmTUbdTc5JxTXaNlUxUTVSFkROq0lLK8lHpsRLNEUsXURNTWURUDnVacRFtRfZRRhZRQddRa3HR+/JRHUB2DEGT0rGMgJqIuT9XkTu1zWNSE9OMFjkwEJcSkvUwqvZRMZRRLrQRLXaZGUlOQTJX2NoKFtATO5P8ARr0GD8ivKg80D04PeA+qXwC8X64P4F/yX/wPFm8obzpvAEwfXm9wb4JvfB9GH4Afym8A3G/ubxgv+m8kfwZ/MH9Cf7Bcf14VxtO8RJhOHdRPxMV01HTRdCTrkH6SwlFEVfTMlK385DNAxpKVBISrB1Q9g5d0lAmk5HzaRJTuTJRiVjXz01aqxZNF5CS0VOQ+ZISpNViF5FldozVZfZQMN1pmcro0hHlYfdRYZaQFV+1zx0Q/Tj9gPzLvxI9UPkOcNIAclDOcNPCM5NWufORqfOQqdOTsVWoFU7B01HRElC5VXaOz9VSlhGTUhFT1U07VVMWTFUyU3uTkpVNWZeNjUy2jLCRE9VRErbxE1IZSNdNOjCQYUVJ9JtbT7JRlNNQuxHRr91D1JFC104lQNTPLUlCl5FD9hGQkRk/aZXPahPRxTmWjCE4ydfRNvfSkZNdMdaZ2QqsCTG1US+3kTL2DbwrM9N6EpGCMp87TxF8+XwCQr3pftK+WXxC/eq/MXw6/ACC/Am9Ev1a/aL96v5Rvlm8AqG+6b8y/Ts+ov+q/HM8uzwBAz1LPZM9uf2h/gs+cz6bN1tZCBU6N9E610zlPVFX2NvKz5JQsHPSmPPRrHFIFVFI18wNTnYPTeFMNRm7if2zU8VS0bZTUNNN81EdW7XO3ZVadgygkhzbyI1iV5NYkNPBYxTRZjSMIWVQ99Bw0oBw0UBQ0Dhw0C+BXBTPJtIeGjaaPuI+ogj/c1+YykFzkQzQ0AqlXFTR05HzENDt05Pxq5DTAJJSEvCQ8VR3UtVVVJFQ185NUXVNdqESUqyCOQu7kdLcsRHGi3OQ81OQj0N7izExElLaUlF5S7XMnUj3UUTQ1hDT0cyT0PlHldHwkK9BQ3dOY9MRj/MWcRKvQTyVET1XkTgVUTpR1RHz0vRykWMS1LKR3QUydlKz3NqUupQayysT0BUXEpKXc9+aviK/S/+T/AK6vyK/irywPPg8Iv2IPPL8A3g+Av6oPvA+Ov+APwr8EHwDGBfa1Hh0Gz0gfWh9sH34fAJAfoh/Ez7YfyB/aH/wf9hWqBkNOdeRPhUMU9MSTauSUDATUhvzk/lEFpGZcROZSbUQs1OpTjeZULvNE1EM0lLXcNCi0N7ZG4gxXNUOaVwXTBmr0JHE0hNk0hClZ5TTRWT2GJqN0hIhchEpYALUmFkMU797dJj0G78CP8tlWxgKRV1WTVeyEE0w0lc9E5IwMlEqkJfyEzrYMhIJVlXNIVbXUVbbtc9dUpZOgVN3TaJrMNDD0dPlThUR0JH2W5HRHU0WkU8U01HShtVL1c2kc1DNSTTPv1gT0t1HlhFG1exJRUl1UUAXUjERutHQqFPSt6Dz0fE/9AxE09KWs5MUEpNFNBVNwdAVMQv1zjJz0A1B+9cYDSx2kCpz0pVSkHvT0G6AeVe71ANavCAPu/yhfAg9MX0YPcF8AUg+UX6ZfeA+SD9xf7l8AbwACGQ5vEB8yb1Rv9r9gbwIvAGxvlm/Ab9Jv5G/2b/AfCn9QJH82f0h7jpImJCz09JQVdqx08bR0agz0q5B2M5lSlfTMdF1TLfRslENVVAXTtvR0Kfx0nFzkKxBWrTRW5YMQ5IcuQ7VXxeNcvCTBWH00WcJtoxlUhx6TvCdGMi9YDCWE3ITSV82U1N8uP/DfqFI/jIe2Up4s5GPshCOyJOTgnCc+IlxWzdMdVVaNg99M1JO0NFgclLUglCTozDSwVMXzeqY81EFULdZWksV0JI1pU130rOQhPJToUuVzK7JSFXN6VJRClJRTIKpe8shUJJHs5FlMRCKmRETqUG3U/MR81JQ5ttyUAlBtY5dPxfMqhU895E5d9ASkC2DuI02yfeMLpPU8pEFMfWRLErVUS71G7oNM7ZbOM2ynAMZfuFPG/zBTVkNsr3alPl8AmK9iX6yvzq+QX/KvBL++XwAIbzq/TL8mb3hvIm+kb25vAKi/ur/Mv65vAM8SzyTPNs+AIH8acRZ/cM9Kf9y3PiNO1u3Dx04Vs64sJFRQtA32RuJMjJTCUd3jN1qsdK2sdD1TLVOx7DTUm+De4pfkNAls5HxVtBW0rDRi7HTwVm2zYdr0dNCshD5Y3bOnWCyV1pbiNFn9hFmdpIzU1avsJGhM1CfsJOhXgK3EXI9uj1g/Qj/M35YiqIo05HJ8NDP0dDPQRuKsapQ0apQ0KtyE3VXtRNaMJGVVxeMsjCT1VKy11JTkhFQVs07UNAjSfCVTrSS8dGNsJCpTqk3kUtWDvMzkhOTkQbZclApShSPTUdV0UTQ19MTkLJx09VCNhGxEa3pQnfRQnYMNULXG1kYiRk+Nw9qcRHFOWm3kTp2jhU1tcyM0pFG5jPeG9S5TSwVETI2DKW9M9VykgeSUyKSnFr0ADl9or4qpNl+gr6qv/P8ODwDgrxq/RA8ev2C/eg+MDxZvAKAPgr+8DxYfoG/av/wPLh8AQB9SH2Qfdh+IH4LPnB+mH9DAH9IR7nOURJnUlHhPaN3EnJdmQi7M5KVRFeMFHCxErxRES5AG02wkK5DU9jMclPGEJGOMJNVVtl1DZla1M9hWHUNJWKTXZnO8JJFY3QRYVQMrHlltlFjNk86UJz5CFVC0JA4shOCU18bVpt9AsN/C3xw/VpP0d25yQ/R0SwBXneRWFZTMhDucNG3s/ISwVV3jdFXNE9s6Vd0DAVUdQ8lUquVzkuQ0WSyUFWTk3q1T7bOlUw2TcEyUOMK0dAB85KtwnjNslE5SZl1DFlKVdh5CqVFtczVzJCQ8zOQFUfVErJTVibSUUqSUHHREyE+2xfNhT71z8061RE4S3YROLabWQ0295GT3FoOoVPduk8xEUWz04txEZQrsFLDkBNX0/+b9xv/4TwDS/xxfHg9AX1JfXA92X4hfAGIPrF++X9Bf4g/0X84P6FsA3r8gH0pvXG9ub4Bvkm+kbwC2b8hvyh/kb+5vCH8yYQZSrQFcRGxONWM1dHQU2oR0kaSUDFF9c4ZRtG2W7jKOVJQCUy1jdxqM5Oo0lF1UtSQclXw0bbQ85EVWNWO1VvXTEyhXfeSMJAY0hzaj3HTBKRyE63CuJa7DdNSLWCb1Y0pYzXZe4tTs3PMgQO4tHj+Ij1KPPId+k1c1Y6tVVx1TFVyEz2w0jKpkPPwc1L4k1IL0hEi1Vc0kVZXT11Rdg59ApDeOkySUi3CekzSUfZTkk0VTXfQ8JNfkN/ZiWrVSNWMl7MTtUS1jt6lRPTSUlEqMlBIkJMzUvJXExGDs5Cr05OVPNhXjfE+VUw5P9ZRkRxI+8029xJxVTF1EtEQboMyO06RE8UtF9h5CxUwqbUNADFShnFTODFe2rwDoTzqvTK8mXyCvcq+Ur2ZfALivyq+kX9ZV5q8Ivxq/DG8ALmUmvzi7Bm8gb9JvbL+GvwDAv9K/5L/2vwjPAn8czybPqDjPYsku4v1UpEFsRABVT9Xj7LzEdOTk70REsWhkdx7z9DTmUvUjW2lTtST0xEFc5LRUjSShVU2UhDQr4NainvzEDlJshH00hJPVV7QkvuR3ttaiLlmtowpZnbPXqVh95EzUWvx0F6Qk3gAkj+4vQI/S36zf3tX+w0Q0jWME5CNX/TSkh9biTFZsNAxWnYRV3dOTzIS1WHQ0IOzE51QNQ6O2/IRqVGWzMVT1I/uqvDTFHJSPzDRYxDQgpVPddFIt5MTEazyUNVjsNGtwdiLIUW1DkARErVnc5BVRvfRQbSOmVVDFI3AsRDk0RAJ0la1PraMqT6XDqGREPag8dMtAxuNN9SMLNPSjFUwVREyttEsl9h71PkIbrEwNQyNNbUbec/yvANalpv+4+7b/UK9ir8T/nq8A6P+qrwQPHg8Av/qvVA9mDwBQv3K/nL9+v5i/sr/MD94PAAgfGh8sHz4fUB9Cz2Qfbh1QDn+gH3oR9oNO3SROJQMVrkR0VHyU0KTHtjMMRJtTUu0Dx1IVRByUr6lT9YY+I1R1IyiENJrWvIQOVj00VjVD8la01db2gtLk1EBYDUPDVKQnHkI17HQZRNTnBIQrq1ilxFjtAydk197SCcN81+bCtnzfjt/oL/ovqswkqDQ0ctzUM8zU3mashJtWNZSshBtWnfSpVQWkrHRlvIQurHTlWrQ0riQkd1T9lFSlw2sIVB3j0Nw0mlPd00tjU3UkU73GFiNSpcOzeFJ9xDSUClJ9RFHWPUOcUR3UUaXzIVGqFdRQVSOzhJR6jJRFDVCd0w1Q1Rbm5SbTPHSxVdQUKwCmwohNbXMeRlT0uUztluaVbjNLRfRUzJce0geU9H2U9L1U9wDOT+BPqv/cT8b/sE/a/yRfAA4PKA9aX2xfdg+QX0oPtA8Arg+ovypv/F/uXwhvAh9EbwBWb2hvem+Mb55viB+yH8RvaL5vsGtWc06V45hOlcShTz105BdelR7iwOw0N9ZElK1S1VMhTOSVU1iNNiYl7oIJVQ1zfLyEVe7EhGJUJNO0dEUcNLWy3CQ7pCSnWJXjCC1ZlcM0WR3kWdVUnCQluCzUeaQnFtrHDDx73wDdL5ffYY87gKZ1RiMkNx7iVfC0hKw8NGr01Cz8xJaLdbJV5cN2ZDfmwvaq5IS/5MSG5IRPJCQXqoQ04GzkqRSUZczELtlTHWRElL1SleOIUqpN81AMlBhUdOG05J1qTJRnVJQw7DT3UN1Dm8FQHYOLUN0WVkNQWt3Ts+TkSk/1Y9r85KN1Tg12TvWW4jgcZNegZEfW49SUe0De0hNkRHdNTB2D60ylxOREwURXAKZdRlV+/xivov/sT06vGF8Acq+Er0ZfQF9yX/Sfll/wrwACv9Rfxl9YvyK/XL8ub7BvACJphr+wv8K/1L/mv+hv2m9QFM8ez/i7NqIBjJRsHH9aDrKxDEQqUd3To5TkjCOQVkKOUtXkXHceYgdtVLWjelQNc+xUNaO1YQzk0+zER1bNE7e0nHdmwrTU1CNYVeRYgNV2PuOEJDPQjuPcfx5iNwlYdbTM1M48h8YvII8yj9BEj1aPaING8kN0hABXqjVEVrXEVt2TOMzU+mYc5LBVZcQ0JDpVTbNbAVVdQ8lUHSOSdHRRWQzkIyD2E1PNE6dk5E1wXOQ4U73UnDTKnMStktQ0WlK1MxYUlOA2lOSoUU2zcVGtdITEZQP0FM7c5dTkUlANc60c7BTIT8XET3Xj+CqMlIz05B1kxLScl94zTUyN029MxZY2o0sd1FlLZUZuMsVMTfNgnEcANqX2nxBbDq8orzqvRK9erwCQr8L/tK/m//j/yq8MDw6/AEAPGr9cDy6/uA8iYU4FHm0Apg0eb6C/6g/cD/4P8A8yH8BEHz7PaB9SH4Qf7jJnTtZdQzlPnfMVBESTUCa90xBRxYT0FP585ZzHWs6TU10T6lNl01uUNVVUxZND1MS3NCQq3MeqfsNXnTRXvXRYxZNzWuR02ZQkK1k14zAc17T+c/R0iLx0SFhlwwQChCTUjNe+LWbfeN+C39QnVLYlTgKRtNRTJDQT1CSVzXyEjISEStzXBgK+1ox0glV9JFVVQw5VKtUD1YQ0oIw0aBznvsNlU+3EU5VE/IRHU43TlQ8s5NcUlKBc59YCJWoElO00lLc8dIBRNXaWfkITUX2D3JznTgJhtHzFFETlxOR4TwUDDmK85KGsFdznvtJQTdWbE4hMfUb2c0ttRj7jHPwVQIz0oSQEzoz3tk/ITwCqT5T/zk+w/xJfBF/e/yhfADpfLA9eX3Bfgl+UX4YPmA8Aul/UX84P2A96HyRvDm9IbwBab2xvfh9gH5JvtG8GzxDLWrZCQZSUAE91hE+dw6tyUI3T77TkaJTk3pqExHNk5OZS/RT0hM5VU+1kVO3EVHXjKPTUqZocJ0ZSnpSEDsTUflq0JOs0JFpYtdPDVCSpG1wnjpNZpZRYjZOcSViNdtaDWCXkbITDnC+gXt3GLxCPIo9E1J601GNGbIQjV92EFD8eUgqUhNPOVf3EtIRWRDQeVcTVRLyEn1w3XiMU5PlTVm0DwVNdhFP9JFNFU9kelDeWUqFSLdNpUta10zNSXYP8zBTGUUo145BElFfUP6YipmSUq25Q3cM3dMQBbJSTynSUKrQUpRxHllLRTWxdxKQUB02106NMXYNDPExVRlZFjpVek0yNhAoEZJXcRMVs9/5Nnk/wmwB2/8hPIq8UX0avGF9KX3yvAE5fmFuer8Cv0q+sX74PyF8Awl/8r/5fCG/Cb3S/hr+YvwCqv7y/pm/Iv9K/9L/2vwjDah7jTm0kTmWjqk9lw0tUUDXj0BR//iNSdePVyLQ0PUR0sXQ0JFSy3cOXVH8OkhBWNTRWpk3D9FZFhuYS0lSEQFSUd9aDWSWjNbR0F7R0VedUJKsk1Gg01CfUdwLuksHkf17fAI9a32zfPrLVp6zUcKzUMDyE3lZqRdObHDRapNQbVgWkKVUVRJSEZSw0LpSHjqKrrlRVs3VUNEBcNAgsBCVM5JpTjeNj1IcudTaWIq9SPdN4Uu1kpDSLClLt5FG9dBSX7pIhqsw06rwUs/Q0evw0RcY0lA5Q5dRUl0Yyvk6mVbNVTo2m5pKFhJQjTU3tg7lMFfZWs0slpBlLRUaucoxMfZZ+Myz3AE4jNK/mnzj/Sv8sry6v8E8Agv9kr46lrv/Q/7qv9P8GDwAYDyoPPL8+D7BfIr8cz14PAHAPkg/MD94P8A8CHxQfBs/AOB9KH1wfLhXGE6wUmU5oBUY+lUZC05TkTlFNw6PEUR1ELOcuAiGUNJdS9BQKlMdO0guMhH6sxFvwVU3DZFYtc9YkJGFHNNfWxQbVRkIDWZ12NGYlPnNYTfORWC1EVCQtAHwk2FdVs8XkL34vUFDf2ineLWYysszEgmwkVUWM1PBchKwcNGocNKxrcP6C7FV9E7D8FHSqZHQ6lIT15BS7THSEWmw0TOzUFVQFpFNVs2ulU9XDcNQUKlMdNK1SdZO8Ui00Uj0jTmYsdBZSVYS0FKlRzdRmVOQsUVW0DHS/UO2DW4lQtcNSUHWTHFzErcgEdEJPtXROjdROrP3U9GSgTV1ETU3kTFq9E2+0lP5LTfRLvROpDxRHNsLibERgfBSwAlS01ZT/lk9Q/1r/nE92/wCg/9JP5E/W/whf4v8sXz5fAFBfYl+kD06/mF9SD7QPVr8AYB/yXwRvFm8obzpvTG8uH2Bwb2JvjG+WbYZCAU51lNBklZQXTnM0lC4ElKZRavVDGnw0jvSEA1M15FjUFwbznITvVBXkVbV0FVU900hshLr0JTTXNtKhJkwnZlPkx26DWSWUWKrdc6OMdFNEJA5UJOABVz3EpCc+1fZ/cN+iL7Qn1D7VDpNXrQNBjNQAV1Sl5FyEfKTUO1yE/KzEbcD8FIRVdZM8VS0krVWNI8tU9YOT5BRbWCw0k8CO4u5TzVO3vIRFccSEPMyEC3D+gsx0NK2UfDReUt0TJzzk8bSUNx6Sc2TEPlHNUwfUDJRbxZh05GPMNCxQzAXkXJRlTz2ExGSMTmA1xg71TsOEVdTkd0x1w5EYrJTr4DbCAtTn9kLKCqyURbREpVRP7k2GTwCvAJJP5J+2T+hPGq8srxZfUK8AIl90r4avmK+qr7yvvl8QvwCqX/Sv3l/Yr3pvTL9ev3C/AIK/rG+mv5Bvwr+Uv9a9huMpTi0k5DQXdOSTjOXsZAuGUT2EUZWEhDQr4HaDjVO1E+lTdYZGIyx0Q8VVjRO4pMT7IF6inlbafRRXLYOcV40TCFhm9ZN1WIV2znIrWa0DmzFZNTMMWRX0BNSLtmQkSFgl4wZYRZPUAPx/vn/QfyLfNN/mdQ6FLiKrU1eNcxPsdM0shIxqTHRKLIQMhMTOVc0kmnTESOwUDlWVlPTUoNb81GhUvcRUtRP5UzLdZFMF9IyER1MtRMwUrdfEFKFStRNpBHQzWrwU7+yEt1F9E4Bs5FtKUcUzElHNlFDtZKrkZG585CrUNOgklHxVT12jDhyUpcxlTq0Dw9FNxWRkpfTndkIlTEpd5EutBEudhISUpRxEFR7UlKFkpM7Ul4b/eE8ACv/cny7/CK9S/2T/Nq9grwCa/8Svrv/Q/+L/BL/2/xC/ACoPBA8mvzi/Yg+ED5YPqA8Aug/MD94P8A/yv9y/3r8oG1g2lQ7FNjLsTw00UPUUatQ0aOSE3tyEU1Ldw63IBORZU0UkUxXzQWZshLNUXXQ8dJhVhdvVfoTEDux0fRTU61eKhfNaLCTD1MQ7IEaSNNFZFcTMxzYynKzEXFha1WMXdHTeVxXzwQTfgA7fQN/yeWYvcCOGw1zUY6lXfYQMhOA0hJtMdFqiNIQbjNdmc3TEWKTUHlYcNOVUnfOuPDR1tNTRQMzX9hOshIxMNFVTMnV0U0XGNkKvUg10DOe0NsXuYsb0hJBR1WNXVVEV8yEs5OocxLNM52zWZe7yAVCNc5NPXXQtTy0Tuk4tNE6d9o7lNtZiB01dg6NMvea25USu5V6CI5znzuUWspU89AHFzJdeT3BPyp9kTzb/QP8Aev+sT37/oP/iT8T/Bl8YXwAqXzxf/v9YXxoPNB9+X3gPAAIfrF/GX/BfAm8UbyZvOB+AMh9Eb15vcGs2la5zzDSuSmQUVKQ00VTkM+XCdDQpN4wXXkI9pBSx1NSDgGrGgpd0hAuk1H5VHYNt8Ax0gFZNE/JWpSYqNpLSDIRA1MSrHCTLwCqWUjfMxBkMJOc8d77TFViVUyd0dOesd14lRuKhtlQvhi+4f8p/V5VTp6osdHIchDAchPAshKxFVs1DaswnXkMMdKD0JKtlVe1DLvQk9XSEu7J8hIQMN55yCFQVlFO2zUOaU60zY1MNlFNKPYRSDZO8TDemE1JtY1sKUq0z01EdJFEdlJVRZcMudDT3jDduYno1UAXEUG0jDVClZjaSLUIUxNdOJYNwzDf+4pOFTc3mfuK5dJdO4v7VS2VES+3UTCWDkEwo3TbeE1xEvSyU2ZRP/u8AmJ+qn4xPjk/AT0JJzk8QrwAirzSvvv9IX2qvfK92X3BfADoPxK9GD9hf8q8Mvx6/ML8AQr9Uv2a/gG96v5S/hr/Av7SaUY7DTt3DmE5lFE8kDeSkNLFU5byEpcxnXkI1rfzUISw0lVNdhgaiq3pUXRRU7dNfNITuWpTUYiR001adU0WsJG20XNQjWO3Tj1hlVA1YzZM1WU0UvMSTwJ5zNVh943l0dDdYnVScJAHOpHdOL6h/+s98LwbVNuLVsvR0gFzUQ/R0AFdCnRO+xCQTgAbDhNTsDHRrsFVlFFW1szpVpTSlVX3jyUyHNqJOBDQV2VRdRCw0pVMNM3BTFo0TOFNNEwJ8hJOAToO1Up0TTowUGFK1JFG2jROoUWVTcVHtwzvVUZ1UUBXUUH3jiVBqTRNSVOQadBTIT62Ta2FPjRP4hORxTl2EzU4NM6BNxdT8pNdMGq0zc3zkE0xFnn7lztKr4kwNM2DctLDUpNUA/J9GT7Cf8u/U79af6J86/wAErzalVv94/0qvjK+u/8D/AGpf1K/W/wALll8oD6JfTA8AXg9wD4IPlA+mD5C/sr/cD1CWv/APAhn24gGcZGfENNU1ZBQUjDSTlDQOUdatM6NRbfMajISMUmzN1h4Cd1NVc+lTBdOVXWSFVEXkVa2E9CRFrVYtI7dW5cMo7BSaRpR0Blh95IzHxvIxFCTLKVklFFmdZDx0i1gCvWRYxRbOz+DP8sHuzwjfsBrZFtU+JcbykVctNFeoheRM1waCfMwkOwyE+qo0hL5cxILkJEgEdA7UjNfO0pIUNFncJCJU1IU07GS0hBR9dBRHU9RF1GyEymwUklw0XFLaPQMl3GTtUR0Dt1FYFXQM564yA1EVJFAdA2WXpDRhBMU85OhPnSRMTOfmwohOlWYuk02tZGiE9QxH3uIlzDTlSz2WasbyUYzkwazkQE1FcwGsXEee/YafWEs2TfbvCP8Aak9M/45PoE9y/8RPhv/I/wCa/wxfzv8IDzoP5K9WX9BfAEpffF/+r6hf0l/kX/ZfCG9AEh8kby5vSG9aaZ6DTiVzswNPRcT8hHJQRXRRqg0jhmQ0/gTlUg0j5q1SPSNbU03TznSEQ5iMF85jLIS1VXV0DISaagSEDDwkeywk6FdNQ0VxtMTZtMTrEDaDWbVDTQpcdNdYbYREdFoMJwIOItZsLy4vQC9qKRbfaCtK1kKedMRkjCdOks8EhFWMXNRK/GVWFSRVTUNFkcQkWMwnvuNMxJ9chLVoVIQw5CT5Uy1TwVFT5XQMN06TU12T1yTEq6FSfRNpJMQxLDT80pxkxkw3BiNRPdMTUdblc9xQDSOmTBRuUMwVxPy0AVCNNh5SEU+KDcROrXM9NBTD4JZibIlNXZY+0qPMN4Yz5DTxWUvF1Mw0pUxN0x6UVAOVTT3kVEfO79jvUk+MnwBmn3hPqk/Un7ZNtk8Ir+JPACyvPq9Qr2KvlF8WD4CvwlkAXl+gr6qv7K/+rxC/Ir80vwBGv0BvOm98v8YPYG9ysQ4iayZOhXPLVOSxTw0jNXb8tPE05GpR9daGI1lSHTaW4j9TjZOxzGfWDiK2VP3TKHzUmlWs9Xbm0n5WNdPwZMRjorR07bwUU3BO01iNkxFSPHQXpMfW01i9JFiV46svWD3T88x01BR0wUB8f77PiHuef2grJiKoLNTNcowkI1f11Px0nla2lWNcVq1zHVaV499qnBSj7GRnbNQgVYU0qjSEsOQkeZQUQfQkCqrcJNJMhJxkhFe81CBaHDTqbBSyUm2zemwUzUJkFAxSpcTstJBRMuUkUe0knITqUP0klGStfGw0R1BNMxBsNU8aLXRP9TPATg2EVORroNSeMwyUI0REvYzkQUxi3aRLHZa2E5zkk0wFlgp2koUcpM4krxaldp8wTwBKT9zvrp+4n+KfJP/+n0j/AFr/nO9mr5D/ov+8r26vOF8AUl/krwYP4K+yXzQPVg9oDwB6D4wPng+wD5K/xA/ODZZjqqw0mSzkeNS0VnQ00a1QXfNOUf0jxNzUOWYExK9SReRkhJdTvbRVVE0UVIVzC8wkflTUa/BVzXRWlTPYVh1zsUmkx/Yz/BSrWCUDBaYsdB5Z3TRkxM5sxJFJWJ0WFjNYhRSEJMVsf6B2fUYvsH+qeRYysJQkfqJEJDBEJEvA5nKs7HRqaux0Kvx07rwkslXVtKlVNYSMJPYkhL8cxIZqJIRPJMQYNITgUx1zq6lTreNlxGQuVIT3tjw0vVKVM4hS9TNQWvy0GmyE4VElI51ENG1nTDQwUV0T91CtxFVQDSOL9NRUvIQedDTW07VGT9UD2vSEdU6s/Qbe4qFN5XM8PATXLUzVA1pMjWMC1DfWc2p05HN85Oc0lGVN9dQBTR10DP9un7jv0u/s7wb/ADj7Pk9gT/KfZP+WT4D/uk8AzE/eT9D/+v8MXxZddl84DwAaD2RfRl+QX6JfdF+uX+gPQKq/3F+Wv6C/IgEWQgF0NNtsTvXTdE+lgzNQWqWDs5RkLFHlhFG9JFrE1Iy81AJTRZRT/RNVCGQUe6Qk73TUYeRkrdXsZEdWXRO3xGRHZsx0tFdF5JTEj1h9xqJ+g1kldr4V/hNYbdRYKh0DN6wU9cR0ziwnHsOgBC8OL2B/cn8M1LIM1IKq3GRDRCQATCS+5HR8VVb9EzjkdPwUhK58FK10LMQ6Vc2EVdUzydVUlYOQPIRZhNQiVGqdQ96MZKWc1HBTLZShU90UpNQDwL7SkrTUWsVSjSMW/CTzsOYSqFG2DVNxUVVzO1EVwwOpUY3kFOVQvdNS/NQctVBNlE8lI11PFcPzanQ0jOyEHQQUuU0tlC1NFcPTTOXDb3TkszBopjW+EySUUTSUxUyVIxNgTUUkJFTVVE/uPxhPAFKfJE9WT1BPak+sn55P0J8A4p80XwavGK8qrzxfHl8wXwACD7xfJg8Ib7qvzK/er/CvAAK/FL8Ob/BfAm9Ev2a9DkJR/fwES2A2E091xFCNZJoM5VGl04pRvRRsZHXaRBQDlGR4U3Uz7FOy5cNfhNUcxEZVpdO6pVVlZFb9tCzULCx0nlZcxApYxbRYZSPcpBTDG1ltxjbFRtPsZGFYFLUUDHToVHTLLCf+H1h/oKLPtM+GxdbTnHRTFNQTqiwkzQzEinQkSgzEClok1L6EJIJV5RNIbBRrDlVdE9fEJKBUhcO1aMQkMHzU6lP11FOqJSN95CRH5LQPTBTXtvwkoFLVM2lSnaMlquwk7Rw0tyQ0gOzUSq1RnXMTUTXEUI0jpmYcFGFQdSSchOhPtXRGHOQOT21klLU05NEUlCVQ7JVMPeTENCWkNzajqUuFNMQ0pQyUQPwErADUN+afqO/C7wxPpu9wn5qfAMzv7u+4n2rvJP/2n0j/Wv8AbP9urxhbxv94r1KvjK/e/wBYvwoPHA8uD/D/Og9kD26/YFC/cg+cD64FruJBTpUjKwBPXSRPTWRQpWSEhGgjMA6DtNRTTITmUpXDLVvctMxTzQRUzTS8JG0o3HSaVWUjDFaVw1WbtHQMLCR9lMTrJMRlWswUwTzHRjI0WXU0Fvxk2VgN85qcFHMQzmINF2TE3lc1NITPTn+4z5gqLzQvtnKcV13E5MQjUix03kwXdjJcVBVWDSNrz1Xlw5P8tFpV3QO1ILxk58QksFQN83qlVFVkVIW0jGTF5LSPqnTUVxyEICSE6DyEspoUFGuM1DVSvbZegshWZISRUf10UQWEUd20mVBdhKy0cFCVtIyEAqyEhezULk9F08DUBGBNTl2DWE711ubDT/WzU4ZP5XTE1CastDB8NwIm0i7U1zYTnD8O8tvQ1tUAvj0Ww4w33j1+PX499mMURwBWaitPVWbWI0xPXk9oQ85iATd8T45PoE+ySR41xk2+TwjoT/pP1NQ6BF8WVS5dJl+AGF9KX3Rfhl+YX1pRjrI8AKRfrl/AX9Jf7F/eXyBvCm8ARG82b1hvam98b45tlm2ubQCub8Bvmm/0b+5vGH8qfzx/APZvYH9Kf2x/jn+gf4J/3H8A1n+4f8p/FI8ujyiPSo9UjwA2j2CPco8cN341njV2NdbVoH41ZkV2hSYTLDRHjDRONVDlA1QMNFhQRTRERK1jHDRpUPUTbSQ0cqrc1HiMNH4UlIQMNIiVUC3zjszUkSw11DScUiQ0osTX5tKsJJSwRERVs7REtzyUvfyEwQw0VciclMwklNCktNUcNFXZPJTd/IThLDTn1DSoCzDuBY4i8xw0+TyU/Sr8hAGc1Aes1Aqk1LOwtLbVDjIYvNQcUQ0jH61R5QMkUcUTKAQ0LGb8JDJR3US81DxRTeRVUeXDQ3ykSLzUTKTUS1BRTQNV9Cee4l38JFVixLRlrNRqpKRwtNQVc+QkeAQ0fKTXXpOs1KC7sG6T7Cems6zUmtyknVaspKNRxdRR3ROrpKRVsMS0tXykuLy0vvwkrcJktMZRDfPK/ATOVVGt49F0pNR8pNj8Bwp+8uGUpOfcpJvQ7gPspNX15CT4vNT87CQBUtZ94wVSxRMI3CQOUixNpAwUFlJlpFJtpIzXKn6jUtXUUh1EUo0khNTNOZTUPVIlFAwURlJqDfNK3CROZMRRUq0kqlzEWtwkXsQkYqzEZ6qU1G2ExHEUxHUcxHiZUhW0fNSAUl2UhNSJqtwkjsQkkgwUljzEnKx8144io1JFA6eU1K2qLMSwBNS0rMS39MS8WoTEwRTExVLlJFKttKpsxNOsxNcUFNtExN9CbMTjhNTDIGYThMTxFMRV9RzE+PTE/CzEAJwk2wVTNZMJUy3zDlMalbMSvCQYU2WktCeOIq0jrCQnU5U0U+WEU5p94zW8JDhTfcRE5ECqTORFPORKBOROLORTZrwkWFMVFu6yX1NdM6tjU9WDZjzkarQkcJZM5HVT7cRTVZQM5IJWrOSGUw3zilzkjSzkVZOsJJfs5Jq0JKAs5NWjnCSllOSrJBSxU7QtFMzkuNTkvlON88FUnCfeEsvU5M4M5NKs5FXWlOTbBOTeLOTj/NRV6RwU7ETk8Dz09Kwksfdc5JsgXjIDVBXEVCpFpFQlxFQN5FStFIQklRp8JCDs9CI0FeT0LpZ8JDBU1SRUHTSUJD0xVCUWBpPc9EpUfeREBC1RLARVVBUUVJ3k7PTbYlTFE2hURSNsVErVs3EsBHWEJ14TVB20qiwUhIQkiuT0juz0kqr09Jd0BJt8BJ+MJKNmTASnVJ2UnASxVNWDtbY0BLmUJL1UXTPDqtT0xfT0x+T0zuz00qr09NcMFNx8BN/U9OWqjATolATsRATx1PT1aoQk+lwE/pwEAVX11FVV/dRVJcRVDeRVRfNLGFVNsxpsJ3ajVRUELVUdIyxVJQRVTeTUFCs4VX3EVYXEVY3EZCRTSlV95MwUUvQUWPwU01xVneQMJGUUJGhVVJUE5BRw7BR0FCR4dCRVfEQkgiwkhjQkihwkm41VXTOTVS00dCScqiQkoQwkpRQkqHQkrKrkFLAMJLX0FLg8JL6pVVX0tBTF/BTMPCTOqiQk0cQk19wU2iQk4aoMJOX0FOj8FOwEJPCq7BT0NCT6PCT+FDQBbVbVgwZWpbMKViXj2xBWzfMTVgWjF1bWLfMbVm2kVn3TJVaqfaRWhaRWtbMxzDQ1ptQ0OFZ9xOQ0QbQ0R5VWdeRWxaRWFZS0NFdmFERaVr3EJERkVmWTNWjcNGykNHBWpQScNJt6Vo3zflbd5JQ0hlVWLdOMpDSQJESUTES1mLw0m6Q0oFY91Faa3UOnjESsVhUUZES1qpw0ujxEvnxEwpQ0xlVWNZPJxDTPvETTTERV2IxE3KQ04LxE40xEVeg8RO58RPIkRPQEVLX5PET+fEQCV5U0V9Yt0wxXTaRXfdMVV9rVFFfdcxxXJcMeV2p1pFcFoyekVC5XzfOtM7RUN1e9hFf1Az9tVx2jQ1c140dXLfOrS1cl41DkVFPsVFdq9FRb/FRg5FRjV01EpqRUbldFlLRUd/RUe2qkVH48ZIK0VIdXLbSpV3WU5FST7FSXfFScavxUoORUo7RUp1eN81WuPGSydFS29FS73FRVv8RUw+xUx/RUy4RUVdCsVNQsZNh8VNyEVFXgrFTklFTo3FTv5FRN8+xU91edFKRU/jxkawJYlTRY3XMMWLWzaxFYjVRYNZMZWI3zWx5Y1bMhWC3kWH2kVlx0LFjFVFjNVFgt84U7fHQ+vH+2dbZ1dnreQIxnDmWOVQ5VHrOsNENMRBEIdEQzMH7SlVQn1oN0JISLEGaSqJwHtnPU97aCzFAE957lfqN09OKk1Kvkx1B+xRbF3pPUpJkctGDcpBUd7KTlbJSuzJRTkN5TqiSkCZSVTy0ET1XUTqpt5E7tlE19JE014wfVTTXUTFXkTNWz0UvKzaRLtfRKnURklDRKaj00SdWjeXyUGUmVtG1IzfNTSOWT9UedZFVHtaRHnZRG1SRGnXNbTEZNs/pFxYRF9VRVRQXERC30RL3ERE2k1UR11EMNtEO1syFDVh0z1UJNtEIFlEIlw6s+Q83z0xykFQSkIVVEnXRENeREJeRE3RQBREWm/pX+lUaldq+grwKhAi7yC7yvzq/Yo5Yz7KfmrxAIvxq/LL+2sgE8v06/8KMCJuIAZLd+vXa/oL+Sv8S/ALa9vr3mvQbP6L/6vyTHzpMNQ1VUQ0AA</prop>
			</obj>
			<obj name="Protocol" class="HTCProtocol" version="1">
				<prop name="Created">2023-04-14T19:45:37.634</prop>
				<prop name="LastModified">2023-04-14T19:46:03.153</prop>
				<obj name="Programs" class="HTCRunProgramList" version="5">
					<list name="emlist" count="4">
						<obj name="item" class="HTCRunProgram" version="1">
							<prop name="name">pre-incubation</prop>
							<prop name="Cycles">1</prop>
							<prop name="AnalysisMode">None</prop>
							<obj name="Segments" class="TEMRunSegmentList" version="1">
								<list name="emlist" count="1">
									<obj name="item" class="HTCRunSegment" version="2">
										<prop name="Hold">30</prop>
										<prop name="Slope">4.4</prop>
										<prop name="StepDelay">0</prop>
										<prop name="StepSize">0</prop>
										<prop name="Target">95</prop>
										<prop name="Target2">0</prop>
										<prop name="AcquisitionMode">0</prop>
										<prop name="AcqPerDegree">5</prop>
									</obj>
								</list>
							</obj>
						</obj>
						<obj name="item" class="HTCRunProgram" version="1">
							<prop name="name">amplification</prop>
							<prop name="Cycles">45</prop>
							<prop name="AnalysisMode">Quantification</prop>
							<obj name="Segments" class="TEMRunSegmentList" version="1">
								<list name="emlist" count="2">
									<obj name="item" class="HTCRunSegment" version="2">
										<prop name="Hold">5</prop>
										<prop name="Slope">4.4</prop>
										<prop name="StepDelay">0</prop>
										<prop name="StepSize">0</prop>
										<prop name="Target">95</prop>
										<prop name="Target2">0</prop>
										<prop name="AcquisitionMode">0</prop>
										<prop name="AcqPerDegree">5</prop>
									</obj>
									<obj name="item" class="HTCRunSegment" version="2">
										<prop name="Hold">30</prop>
										<prop name="Slope">2.2</prop>
										<prop name="StepDelay">0</prop>
										<prop name="StepSize">0</prop>
										<prop name="Target">60</prop>
										<prop name="Target2">0</prop>
										<prop name="AcquisitionMode">1</prop>
										<prop name="AcqPerDegree">5</prop>
									</obj>
								</list>
							</obj>
						</obj>
						<obj name="item" class="HTCRunProgram" version="1">
							<prop name="name">melting curve</prop>
							<prop name="Cycles">1</prop>
							<prop name="AnalysisMode">Melting Curves</prop>
							<obj name="Segments" class="TEMRunSegmentList" version="1">
								<list name="emlist" count="3">
									<obj name="item" class="HTCRunSegment" version="2">
										<prop name="Hold">5</prop>
										<prop name="Slope">4.4</prop>
										<prop name="StepDelay">0</prop>
										<prop name="StepSize">0</prop>
										<prop name="Target">95</prop>
										<prop name="Target2">0</prop>
										<prop name="AcquisitionMode">0</prop>
										<prop name="AcqPerDegree">5</prop>
									</obj>
									<obj name="item" class="HTCRunSegment" version="2">
										<prop name="Hold">60</prop>
										<prop name="Slope">2.2</prop>
										<prop name="StepDelay">0</prop>
										<prop name="StepSize">0</prop>
										<prop name="Target">65</prop>
										<prop name="Target2">0</prop>
										<prop name="AcquisitionMode">0</prop>
										<prop name="AcqPerDegree">5</prop>
									</obj>
									<obj name="item" class="HTCRunSegment" version="2">
										<prop name="Hold">1</prop>
										<prop name="Slope">0.114285714285714</prop>
										<prop name="StepDelay">0</prop>
										<prop name="StepSize">0</prop>
										<prop name="Target">97</prop>
										<prop name="Target2">0</prop>
										<prop name="AcquisitionMode">2</prop>
										<prop name="AcqPerDegree">5</prop>
									</obj>
								</list>
							</obj>
						</obj>
						<obj name="item" class="HTCRunProgram" version="1">
							<prop name="name">cooling</prop>
							<prop name="Cycles">1</prop>
							<prop name="AnalysisMode">None</prop>
							<obj name="Segments" class="TEMRunSegmentList" version="1">
								<list name="emlist" count="1">
									<obj name="item" class="HTCRunSegment" version="2">
										<prop name="Hold">30</prop>
										<prop name="Slope">2.2</prop>
										<prop name="StepDelay">0</prop>
										<prop name="StepSize">0</prop>
										<prop name="Target">40</prop>
										<prop name="Target2">0</prop>
										<prop name="AcquisitionMode">0</prop>
										<prop name="AcqPerDegree">5</prop>
									</obj>
								</list>
							</obj>
						</obj>
					</list>
					<list name="AnalysisModes" count="4">
						<item>None</item>
						<item>Quantification</item>
						<item>Melting Curves</item>
						<item>Color Compensation</item>
					</list>
					<prop name="ChannelCount">1</prop>
					<prop name="InstrumentSubclass">HTC_VER_10</prop>
					<obj name="Container" class="HTCBlockType" version="1">
						<prop name="Id">bt96TC5</prop>
						<prop name="RowCount">8</prop>
						<prop name="ColCount">12</prop>
						<prop name="OvershootDnDelay">10</prop>
						<prop name="OvershootUpDelay">10</prop>
						<prop name="RampRateMaxDn">2.2</prop>
						<prop name="RampRateMaxUp">4.4</prop>
						<prop name="ReactionVolMin">10</prop>
						<prop name="ReactionVolMax">100</prop>
						<prop name="ReactionVolDefault">20</prop>
						<prop name="HorVertCrosstalkCoefficient">0.0003</prop>
						<prop name="DiagCrosstalkCoefficent">0.0001</prop>
					</obj>
					<prop name="MaxPositionsToSeek">96</prop>
					<obj name="DetectionFormats" class="DetectionFormats" version="2">
						<list name="emlist" count="1">
							<obj name="item" class="HTCDetectionFormat" version="1">
								<list name="emlist" count="1">
									<obj name="item" class="HTCChannel" version="2">
										<prop name="name">SYBR Green I / HRM Dye</prop>
										<prop name="Active">1</prop>
										<prop name="EmissionWL">510</prop>
										<prop name="ExcitationWL">465</prop>
										<prop name="IntgrTime">250</prop>
										<prop name="MaxIntgrTime">1000</prop>
										<prop name="MeltFactor">1.2</prop>
										<prop name="QuantFactor">20</prop>
									</obj>
								</list>
								<prop name="name">SYBR Green I / HRM Dye</prop>
								<prop name="Active">1</prop>
								<prop name="DefChannelNdx">0</prop>
								<prop name="DenominatorNdx">-1</prop>
								<prop name="ReadOnly">0</prop>
								<list name="EmissionWLAvail" count="6">
									<item>488</item>
									<item>510</item>
									<item>580</item>
									<item>610</item>
									<item>640</item>
									<item>660</item>
								</list>
								<list name="ExcitationWLAvail" count="5">
									<item>440</item>
									<item>465</item>
									<item>498</item>
									<item>533</item>
									<item>618</item>
								</list>
								<prop name="MeasuringMode">hmmDynamic</prop>
							</obj>
						</list>
						<prop name="DefFormatName">SYBR Green I / HRM Dye</prop>
					</obj>
					<list name="AcquisitionModes" count="4">
						<item>None</item>
						<item>Single</item>
						<item>Continuous</item>
						<item>Step</item>
					</list>
					<prop name="SeekTemp">30</prop>
					<prop name="SampleVolume">10</prop>
				</obj>
			</obj>
			<prop name="CompletedProgramNo">5</prop>
			<prop name="StopPoint">3</prop>
			<prop name="CarouselConstMoved">0</prop>
		</obj>
		<obj name="AnlsAndSampleInfo" class="AnlsAndSampleInfo" version="1">
			<obj name="AnlsPropTypes" class="PropertyTypeList" version="1">
				<list name="emlist" count="3">
					<obj name="item" class="SamplePropType" version="1">
						<prop name="name">Units</prop>
						<prop name="PropClass">QuantUnitsProp</prop>
						<prop name="IsChannelProperty">0</prop>
						<prop name="SelectorOrder">0</prop>
						<prop name="ShowInSelector">0</prop>
						<prop name="ShowInTable">0</prop>
						<prop name="TableOrder">0</prop>
					</obj>
					<obj name="item" class="SamplePropType" version="1">
						<prop name="name">ExtRef</prop>
						<prop name="PropClass">RQExtRefProp</prop>
						<prop name="IsChannelProperty">0</prop>
						<prop name="SelectorOrder">0</prop>
						<prop name="ShowInSelector">0</prop>
						<prop name="ShowInTable">0</prop>
						<prop name="TableOrder">0</prop>
					</obj>
					<obj name="item" class="SamplePropType" version="1">
						<prop name="name">Endpt External Experiment</prop>
						<prop name="PropClass">EndptGenoExtExp</prop>
						<prop name="IsChannelProperty">0</prop>
						<prop name="SelectorOrder">0</prop>
						<prop name="ShowInSelector">0</prop>
						<prop name="ShowInTable">0</prop>
						<prop name="TableOrder">0</prop>
					</obj>
				</list>
			</obj>
			<obj name="SamplePropTypes" class="PropertyTypeList" version="1">
				<list name="emlist" count="26">
					<obj name="item" class="SamplePosPropType" version="1">
						<prop name="name">Position</prop>
						<prop name="PropClass">GenSampleEditPosition</prop>
						<prop name="AnalysisClass">General</prop>
						<prop name="IsChannelProperty">0</prop>
						<prop name="SelectorOrder">0</prop>
						<prop name="ShowInSelector">0</prop>
						<prop name="ShowInTable">1</prop>
						<prop name="TableOrder">0</prop>
					</obj>
					<obj name="item" class="SamplePropType" version="1">
						<prop name="name">Color</prop>
						<prop name="PropClass">SamplePrefColor</prop>
						<prop name="AnalysisClass">General</prop>
						<prop name="IsChannelProperty">0</prop>
						<prop name="SelectorOrder">1</prop>
						<prop name="ShowInSelector">0</prop>
						<prop name="ShowInTable">1</prop>
						<prop name="TableOrder">1</prop>
					</obj>
					<obj name="item" class="SamplePropType" version="1">
						<prop name="name">Replicate of</prop>
						<prop name="PropClass">GenSampleEditReplicate</prop>
						<prop name="AnalysisClass">General</prop>
						<prop name="IsChannelProperty">0</prop>
						<prop name="SelectorOrder">2</prop>
						<prop name="ShowInSelector">0</prop>
						<prop name="ShowInTable">1</prop>
						<prop name="TableOrder">2</prop>
					</obj>
					<obj name="item" class="SamplePropType" version="1">
						<prop name="name">Sample Name</prop>
						<prop name="PropClass">GenSampleEditName</prop>
						<prop name="AnalysisClass">General</prop>
						<prop name="IsChannelProperty">0</prop>
						<prop name="SelectorOrder">3</prop>
						<prop name="ShowInSelector">1</prop>
						<prop name="ShowInTable">1</prop>
						<prop name="TableOrder">3</prop>
					</obj>
					<obj name="item" class="SamplePropType" version="1">
						<prop name="name">Subsets</prop>
						<prop name="PropClass">GenSampleEditSubset</prop>
						<prop name="AnalysisClass">General</prop>
						<prop name="IsChannelProperty">0</prop>
						<prop name="SelectorOrder">4</prop>
						<prop name="ShowInSelector">0</prop>
						<prop name="ShowInTable">0</prop>
						<prop name="TableOrder">4</prop>
					</obj>
					<obj name="item" class="SamplePropType" version="1">
						<prop name="name">Notes</prop>
						<prop name="PropClass">GenSampleEditNotes</prop>
						<prop name="AnalysisClass">General</prop>
						<prop name="IsChannelProperty">0</prop>
						<prop name="SelectorOrder">5</prop>
						<prop name="ShowInSelector">0</prop>
						<prop name="ShowInTable">0</prop>
						<prop name="TableOrder">5</prop>
					</obj>
					<obj name="item" class="SamplePropType" version="1">
						<prop name="name">Sample ID</prop>
						<prop name="PropClass">HTCSampleID</prop>
						<prop name="AnalysisClass">General</prop>
						<prop name="IsChannelProperty">0</prop>
						<prop name="SelectorOrder">6</prop>
						<prop name="ShowInSelector">0</prop>
						<prop name="ShowInTable">0</prop>
						<prop name="TableOrder">6</prop>
					</obj>
					<obj name="item" class="SamplePropType" version="1">
						<prop name="name">Sample Prep Notes</prop>
						<prop name="PropClass">HTCSamplePrepNotes</prop>
						<prop name="AnalysisClass">General</prop>
						<prop name="IsChannelProperty">0</prop>
						<prop name="SelectorOrder">7</prop>
						<prop name="ShowInSelector">0</prop>
						<prop name="ShowInTable">0</prop>
						<prop name="TableOrder">7</prop>
					</obj>
					<obj name="item" class="SamplePrefWidthType" version="1">
						<prop name="name">Width</prop>
						<prop name="PropClass">SamplePrefWidth</prop>
						<prop name="AnalysisClass">Sample preferences</prop>
						<prop name="IsChannelProperty">0</prop>
						<prop name="SelectorOrder">8</prop>
						<prop name="ShowInSelector">0</prop>
						<prop name="ShowInTable">0</prop>
						<prop name="TableOrder">8</prop>
					</obj>
					<obj name="item" class="SamplePrefLineStyleType" version="1">
						<prop name="name">Line Style</prop>
						<prop name="PropClass">SamplePrefLineStyle</prop>
						<prop name="AnalysisClass">Sample preferences</prop>
						<prop name="IsChannelProperty">0</prop>
						<prop name="SelectorOrder">9</prop>
						<prop name="ShowInSelector">0</prop>
						<prop name="ShowInTable">0</prop>
						<prop name="TableOrder">9</prop>
					</obj>
					<obj name="item" class="SamplePrefPointStyleType" version="1">
						<prop name="name">Point Style</prop>
						<prop name="PropClass">SamplePrefPointStyle</prop>
						<prop name="AnalysisClass">Sample preferences</prop>
						<prop name="IsChannelProperty">0</prop>
						<prop name="SelectorOrder">10</prop>
						<prop name="ShowInSelector">0</prop>
						<prop name="ShowInTable">0</prop>
						<prop name="TableOrder">10</prop>
					</obj>
					<obj name="item" class="SamplePropType" version="1">
						<prop name="name">Dominant Channel</prop>
						<prop name="PropClass">DominantChannelProp</prop>
						<prop name="AnalysisClass">Color Compensation Analysis</prop>
						<prop name="IsChannelProperty">0</prop>
						<prop name="SelectorOrder">11</prop>
						<prop name="ShowInSelector">0</prop>
						<prop name="ShowInTable">0</prop>
						<prop name="TableOrder">11</prop>
					</obj>
					<obj name="item" class="EndPtSampleTypePropertyType" version="1">
						<prop name="name">EndPt Sample Type</prop>
						<prop name="PropClass">GroupingSample</prop>
						<prop name="AnalysisClass">EndPtGenotyping</prop>
						<prop name="IsChannelProperty">0</prop>
						<prop name="SelectorOrder">12</prop>
						<prop name="ShowInSelector">0</prop>
						<prop name="ShowInTable">0</prop>
						<prop name="TableOrder">12</prop>
					</obj>
					<obj name="item" class="SamplePropType" version="1">
						<prop name="name">EndPt Genotype</prop>
						<prop name="PropClass">Genotype</prop>
						<prop name="AnalysisClass">EndPtGenotyping</prop>
						<prop name="IsChannelProperty">0</prop>
						<prop name="SelectorOrder">13</prop>
						<prop name="ShowInSelector">0</prop>
						<prop name="ShowInTable">0</prop>
						<prop name="TableOrder">13</prop>
					</obj>
					<obj name="item" class="SamplePropType" version="1">
						<prop name="name">Target Name</prop>
						<prop name="PropClass">TargetName</prop>
						<prop name="AnalysisClass">General</prop>
						<prop name="IsChannelProperty">1</prop>
						<prop name="SelectorOrder">22</prop>
						<prop name="ShowInSelector">1</prop>
						<prop name="ShowInTable">1</prop>
						<prop name="TableOrder">22</prop>
					</obj>
					<obj name="item" class="QuantSampleTypePropertyType" version="1">
						<prop name="name">Quantification Sample Type</prop>
						<prop name="PropClass">QuantSampleTypeProperty</prop>
						<prop name="AnalysisClass">Quantification Analysis</prop>
						<prop name="IsChannelProperty">1</prop>
						<prop name="SelectorOrder">15</prop>
						<prop name="ShowInSelector">0</prop>
						<prop name="ShowInTable">0</prop>
						<prop name="TableOrder">15</prop>
					</obj>
					<obj name="item" class="SamplePropType" version="1">
						<prop name="name">Concentration</prop>
						<prop name="PropClass">QuantConcProperty</prop>
						<prop name="AnalysisClass">Quantification Analysis</prop>
						<prop name="IsChannelProperty">1</prop>
						<prop name="SelectorOrder">16</prop>
						<prop name="ShowInSelector">1</prop>
						<prop name="ShowInTable">1</prop>
						<prop name="TableOrder">16</prop>
					</obj>
					<obj name="item" class="QuantCpType" version="1">
						<prop name="name">Cp Low</prop>
						<prop name="PropClass">QuantCpLowProp</prop>
						<prop name="AnalysisClass">Quantification Analysis</prop>
						<prop name="IsChannelProperty">1</prop>
						<prop name="SelectorOrder">17</prop>
						<prop name="ShowInSelector">0</prop>
						<prop name="ShowInTable">0</prop>
						<prop name="TableOrder">17</prop>
					</obj>
					<obj name="item" class="QuantCpType" version="1">
						<prop name="name">Cp High</prop>
						<prop name="PropClass">QuantCpHighProp</prop>
						<prop name="AnalysisClass">Quantification Analysis</prop>
						<prop name="IsChannelProperty">1</prop>
						<prop name="SelectorOrder">18</prop>
						<prop name="ShowInSelector">0</prop>
						<prop name="ShowInTable">0</prop>
						<prop name="TableOrder">18</prop>
					</obj>
					<obj name="item" class="GroupSampleTypePropertyType" version="1">
						<prop name="name">Melt Geno Sample Type</prop>
						<prop name="PropClass">GroupChannelTypeProp</prop>
						<prop name="AnalysisClass">Melt Geno</prop>
						<prop name="IsChannelProperty">1</prop>
						<prop name="SelectorOrder">19</prop>
						<prop name="ShowInSelector">0</prop>
						<prop name="ShowInTable">0</prop>
						<prop name="TableOrder">19</prop>
					</obj>
					<obj name="item" class="SamplePropType" version="1">
						<prop name="name">Melt Geno Genotype</prop>
						<prop name="PropClass">ChannelGenotype</prop>
						<prop name="AnalysisClass">Melt Geno</prop>
						<prop name="IsChannelProperty">1</prop>
						<prop name="SelectorOrder">20</prop>
						<prop name="ShowInSelector">0</prop>
						<prop name="ShowInTable">0</prop>
						<prop name="TableOrder">20</prop>
					</obj>
					<obj name="item" class="RQTargetPropertyType" version="1">
						<prop name="name">Target Type</prop>
						<prop name="PropClass">RQTargetProperty</prop>
						<prop name="AnalysisClass">Relative Quantification</prop>
						<prop name="IsChannelProperty">1</prop>
						<prop name="SelectorOrder">21</prop>
						<prop name="ShowInSelector">0</prop>
						<prop name="ShowInTable">0</prop>
						<prop name="TableOrder">21</prop>
					</obj>
					<obj name="item" class="RQSampleTargetPropertyType" version="1">
						<prop name="name">Combined Sample and Target Type</prop>
						<prop name="PropClass">RQSampleTargetProperty</prop>
						<prop name="AnalysisClass">Relative Quantification</prop>
						<prop name="IsChannelProperty">1</prop>
						<prop name="SelectorOrder">15</prop>
						<prop name="ShowInSelector">1</prop>
						<prop name="ShowInTable">1</prop>
						<prop name="TableOrder">15</prop>
					</obj>
					<obj name="item" class="SamplePropType" version="1">
						<prop name="name">Efficiency</prop>
						<prop name="PropClass">RQEffProp</prop>
						<prop name="AnalysisClass">Relative Quantification</prop>
						<prop name="IsChannelProperty">1</prop>
						<prop name="SelectorOrder">23</prop>
						<prop name="ShowInSelector">0</prop>
						<prop name="ShowInTable">1</prop>
						<prop name="TableOrder">23</prop>
					</obj>
					<obj name="item" class="GroupSampleTypePropertyTypeNoPos" version="1">
						<prop name="name">Scanning Sample Type</prop>
						<prop name="PropClass">GroupChannelTypeProp</prop>
						<prop name="AnalysisClass">Scanning</prop>
						<prop name="IsChannelProperty">1</prop>
						<prop name="SelectorOrder">24</prop>
						<prop name="ShowInSelector">0</prop>
						<prop name="ShowInTable">0</prop>
						<prop name="TableOrder">24</prop>
					</obj>
					<obj name="item" class="SamplePropType" version="1">
						<prop name="name">Scanning Genotype</prop>
						<prop name="PropClass">ChannelGenotype</prop>
						<prop name="AnalysisClass">Scanning</prop>
						<prop name="IsChannelProperty">1</prop>
						<prop name="SelectorOrder">25</prop>
						<prop name="ShowInSelector">0</prop>
						<prop name="ShowInTable">0</prop>
						<prop name="TableOrder">25</prop>
					</obj>
				</list>
			</obj>
			<obj name="SelectedChannels" class="TEMIntegerSet" version="1">
				<list name="Items" count="1">
					<prop name="Item">0</prop>
				</list>
			</obj>
			<obj name="AnalysisProperties" class="ExpPropList" version="1">
				<list name="emlist" count="3">
					<obj name="PropertyObject" class="EndptGenoExtExp" version="3">
						<prop name="PropertyTypeName">Endpt External Experiment</prop>
					</obj>
					<obj name="PropertyObject" class="RQExtRefProp" version="3">
						<prop name="PropertyTypeName">ExtRef</prop>
						<prop name="RefExpProg">-1</prop>
					</obj>
					<obj name="PropertyObject" class="QuantUnitsProp" version="3">
						<prop name="PropertyTypeName">Units</prop>
					</obj>
				</list>
			</obj>
			<obj name="SampleInfoList" class="SamplePropInfoList" version="1">
				<list name="emlist" count="96">
					<obj name="item" class="SamplePropInfo" version="1">
						<obj name="ChannelProperties" class="ChanPropList" version="2">
							<obj name="ChannelProperties" class="EMList" version="1">
								<list name="emlist" count="1">
									<obj name="item" class="PropertyList" version="1">
										<list name="emlist" count="12">
											<obj name="PropertyObject" class="RQSampleTargetProperty" version="4">
												<prop name="PropertyTypeName">Combined Sample and Target Type</prop>
												<prop name="Position">0</prop>
												<prop name="IsDefault">0</prop>
												<obj name="ChannelProp" class="ChannelProperty" version="1">
													<prop name="ChannelIdx">0</prop>
												</obj>
											</obj>
											<obj name="PropertyObject" class="QuantConcProperty" version="4">
												<prop name="PropertyTypeName">Concentration</prop>
												<prop name="Position">0</prop>
												<prop name="IsDefault">1</prop>
												<prop name="Concentration">0</prop>
												<obj name="ChannelProp" class="ChannelProperty" version="1">
													<prop name="ChannelIdx">0</prop>
												</obj>
												<prop name="ReadOnly">1</prop>
											</obj>
											<obj name="PropertyObject" class="QuantCpHighProp" version="4">
												<prop name="PropertyTypeName">Cp High</prop>
												<prop name="Position">0</prop>
												<prop name="IsDefault">1</prop>
												<prop name="CpRangeHigh">0</prop>
												<obj name="ChannelProp" class="ChannelProperty" version="1">
													<prop name="ChannelIdx">0</prop>
												</obj>
												<prop name="ReadOnly">0</prop>
											</obj>
											<obj name="PropertyObject" class="QuantCpLowProp" version="4">
												<prop name="PropertyTypeName">Cp Low</prop>
												<prop name="Position">0</prop>
												<prop name="IsDefault">1</prop>
												<prop name="CpRangeLow">0</prop>
												<obj name="ChannelProp" class="ChannelProperty" version="1">
													<prop name="ChannelIdx">0</prop>
												</obj>
												<prop name="ReadOnly">0</prop>
											</obj>
											<obj name="PropertyObject" class="RQEffProp" version="4">
												<prop name="PropertyTypeName">Efficiency</prop>
												<prop name="Position">0</prop>
												<prop name="IsDefault">1</prop>
												<prop name="Efficiency">2</prop>
												<obj name="ChannelProp" class="ChannelProperty" version="1">
													<prop name="ChannelIdx">0</prop>
												</obj>
											</obj>
											<obj name="PropertyObject" class="ChannelGenotype" version="4">
												<prop name="PropertyTypeName">Melt Geno Genotype</prop>
												<prop name="Position">0</prop>
												<prop name="IsDefault">1</prop>
												<prop name="ReadOnly">1</prop>
												<obj name="ChannelProp" class="ChannelProperty" version="1">
													<prop name="ChannelIdx">0</prop>
												</obj>
											</obj>
											<obj name="PropertyObject" class="GroupChannelTypeProp" version="4">
												<prop name="PropertyTypeName">Melt Geno Sample Type</prop>
												<prop name="Position">0</prop>
												<prop name="IsDefault">0</prop>
												<prop name="GroupSampleType">mstUnknown</prop>
												<obj name="ChannelProp" class="ChannelProperty" version="1">
													<prop name="ChannelIdx">0</prop>
												</obj>
											</obj>
											<obj name="PropertyObject" class="QuantSampleTypeProperty" version="4">
												<prop name="PropertyTypeName">Quantification Sample Type</prop>
												<prop name="Position">0</prop>
												<prop name="IsDefault">0</prop>
												<prop name="SampleType">qsPosCalibrator</prop>
												<obj name="ChannelProp" class="ChannelProperty" version="1">
													<prop name="ChannelIdx">0</prop>
												</obj>
											</obj>
											<obj name="PropertyObject" class="ChannelGenotype" version="4">
												<prop name="PropertyTypeName">Scanning Genotype</prop>
												<prop name="Position">0</prop>
												<prop name="IsDefault">1</prop>
												<prop name="ReadOnly">1</prop>
												<obj name="ChannelProp" class="ChannelProperty" version="1">
													<prop name="ChannelIdx">0</prop>
												</obj>
											</obj>
											<obj name="PropertyObject" class="GroupChannelTypeProp" version="4">
												<prop name="PropertyTypeName">Scanning Sample Type</prop>
												<prop name="Position">0</prop>
												<prop name="IsDefault">0</prop>
												<prop name="GroupSampleType">mstUnknown</prop>
												<obj name="ChannelProp" class="ChannelProperty" version="1">
													<prop name="ChannelIdx">0</prop>
												</obj>
											</obj>
											<obj name="PropertyObject" class="TargetName" version="4">
												<prop name="PropertyTypeName">Target Name</prop>
												<prop name="Position">0</prop>
												<prop name="IsDefault">0</prop>
												<prop name="name">ACT</prop>
												<obj name="ChannelProp" class="ChannelProperty" version="1">
													<prop name="ChannelIdx">0</prop>
												</obj>
											</obj>
											<obj name="PropertyObject" class="RQTargetProperty" version="4">
												<prop name="PropertyTypeName">Target Type</prop>
												<prop name="Position">0</prop>
												<prop name="IsDefault">0</prop>
												<prop name="TargetType">dtReference</prop>
												<obj name="ChannelProp" class="ChannelProperty" version="1">
													<prop name="ChannelIdx">0</prop>
												</obj>
											</obj>
										</list>
									</obj>
								</list>
							</obj>
						</obj>
						<prop name="ChannelPropertyCount">1</prop>
						<prop name="ContainerPosition">0</prop>
						<prop name="HasSampleProperties">1</prop>
						<obj name="SampleProperties" class="PropertyList" version="1">
							<list name="emlist" count="14">
								<obj name="PropertyObject" class="SamplePrefColor" version="4">
									<prop name="PropertyTypeName">Color</prop>
									<prop name="Position">0</prop>
									<prop name="IsDefault">0</prop>
									<prop name="Color">$00FF8000</prop>
								</obj>
								<obj name="PropertyObject" class="DominantChannelProp" version="4">
									<prop name="PropertyTypeName">Dominant Channel</prop>
									<prop name="Position">0</prop>
									<prop name="IsDefault">0</prop>
									<prop name="DominantChannel">0</prop>
								</obj>
								<obj name="PropertyObject" class="Genotype" version="4">
									<prop name="PropertyTypeName">EndPt Genotype</prop>
									<prop name="Position">0</prop>
									<prop name="IsDefault">1</prop>
									<prop name="ReadOnly">1</prop>
								</obj>
								<obj name="PropertyObject" class="GroupingSample" version="4">
									<prop name="PropertyTypeName">EndPt Sample Type</prop>
									<prop name="Position">0</prop>
									<prop name="IsDefault">0</prop>
									<prop name="GroupSampleType">mstUnknown</prop>
								</obj>
								<obj name="PropertyObject" class="SamplePrefLineStyle" version="4">
									<prop name="PropertyTypeName">Line Style</prop>
									<prop name="Position">0</prop>
									<prop name="IsDefault">0</prop>
									<prop name="LineStyle">psSolid</prop>
								</obj>
								<obj name="PropertyObject" class="GenSampleEditNotes" version="4">
									<prop name="PropertyTypeName">Notes</prop>
									<prop name="Position">0</prop>
									<prop name="IsDefault">1</prop>
								</obj>
								<obj name="PropertyObject" class="SamplePrefPointStyle" version="4">
									<prop name="PropertyTypeName">Point Style</prop>
									<prop name="Position">0</prop>
									<prop name="IsDefault">0</prop>
									<prop name="PointStyle">psNothing</prop>
								</obj>
								<obj name="PropertyObject" class="GenSampleEditPosition" version="4">
									<prop name="PropertyTypeName">Position</prop>
									<prop name="Position">0</prop>
									<prop name="IsDefault">1</prop>
								</obj>
								<obj name="PropertyObject" class="GenSampleEditReplicate" version="4">
									<prop name="PropertyTypeName">Replicate of</prop>
									<prop name="Position">0</prop>
									<prop name="IsDefault">0</prop>
									<prop name="ReplicateOf">0</prop>
								</obj>
								<obj name="PropertyObject" class="HTCSampleID" version="4">
									<prop name="PropertyTypeName">Sample ID</prop>
									<prop name="Position">0</prop>
									<prop name="IsDefault">1</prop>
								</obj>
								<obj name="PropertyObject" class="GenSampleEditName" version="4">
									<prop name="PropertyTypeName">Sample Name</prop>
									<prop name="Position">0</prop>
									<prop name="IsDefault">0</prop>
									<prop name="name">10.2N</prop>
								</obj>
								<obj name="PropertyObject" class="HTCSamplePrepNotes" version="4">
									<prop name="PropertyTypeName">Sample Prep Notes</prop>
									<prop name="Position">0</prop>
									<prop name="IsDefault">1</prop>
								</obj>
								<obj name="PropertyObject" class="GenSampleEditSubset" version="4">
									<prop name="PropertyTypeName">Subsets</prop>
									<prop name="Position">0</prop>
									<prop name="IsDefault">1</prop>
								</obj>
								<obj name="PropertyObject" class="SamplePrefWidth" version="5">
									<prop name="PropertyTypeName">Width</prop>
									<prop name="Position">0</prop>
									<prop name="IsDefault">1</prop>
									<prop name="Width">1</prop>
								</obj>
							</list>
						</obj>
					</obj>
					<obj name="item" class="SamplePropInfo" version="1">
						<obj name="ChannelProperties" class="ChanPropList" version="2">
							<obj name="ChannelProperties" class="EMList" version="1">
								<list name="emlist" count="1">
									<obj name="item" class="PropertyList" version="1">
										<list name="emlist" count="12">
											<obj name="PropertyObject" class="RQSampleTargetProperty" version="4">
												<prop name="PropertyTypeName">Combined Sample and Target Type</prop>
												<prop name="Position">1</prop>
												<prop name="IsDefault">0</prop>
												<obj name="ChannelProp" class="ChannelProperty" version="1">
													<prop name="ChannelIdx">0</prop>
												</obj>
											</obj>
											<obj name="PropertyObject" class="QuantConcProperty" version="4">
												<prop name="PropertyTypeName">Concentration</prop>
												<prop name="Position">1</prop>
												<prop name="IsDefault">1</prop>
												<prop name="Concentration">0</prop>
												<obj name="ChannelProp" class="ChannelProperty" version="1">
													<prop name="ChannelIdx">0</prop>
												</obj>
												<prop name="ReadOnly">1</prop>
											</obj>
											<obj name="PropertyObject" class="QuantCpHighProp" version="4">
												<prop name="PropertyTypeName">Cp High</prop>
												<prop name="Position">1</prop>
												<prop name="IsDefault">1</prop>
												<prop name="CpRangeHigh">0</prop>
												<obj name="ChannelProp" class="ChannelProperty" version="1">
													<prop name="ChannelIdx">0</prop>
												</obj>
												<prop name="ReadOnly">0</prop>
											</obj>
											<obj name="PropertyObject" class="QuantCpLowProp" version="4">
												<prop name="PropertyTypeName">Cp Low</prop>
												<prop name="Position">1</prop>
												<prop name="IsDefault">1</prop>
												<prop name="CpRangeLow">0</prop>
												<obj name="ChannelProp" class="ChannelProperty" version="1">
													<prop name="ChannelIdx">0</prop>
												</obj>
												<prop name="ReadOnly">0</prop>
											</obj>
											<obj name="PropertyObject" class="RQEffProp" version="4">
												<prop name="PropertyTypeName">Efficiency</prop>
												<prop name="Position">1</prop>
												<prop name="IsDefault">1</prop>
												<prop name="Efficiency">2</prop>
												<obj name="ChannelProp" class="ChannelProperty" version="1">
													<prop name="ChannelIdx">0</prop>
												</obj>
											</obj>
											<obj name="PropertyObject" class="ChannelGenotype" version="4">
												<prop name="PropertyTypeName">Melt Geno Genotype</prop>
												<prop name="Position">1</prop>
												<prop name="IsDefault">1</prop>
												<prop name="ReadOnly">1</prop>
												<obj name="ChannelProp" class="ChannelProperty" version="1">
													<prop name="ChannelIdx">0</prop>
												</obj>
											</obj>
											<obj name="PropertyObject" class="GroupChannelTypeProp" version="4">
												<prop name="PropertyTypeName">Melt Geno Sample Type</prop>
												<prop name="Position">1</prop>
												<prop name="IsDefault">0</prop>
												<prop name="GroupSampleType">mstUnknown</prop>
												<obj name="ChannelProp" class="ChannelProperty" version="1">
													<prop name="ChannelIdx">0</prop>
												</obj>
											</obj>
											<obj name="PropertyObject" class="QuantSampleTypeProperty" version="4">
												<prop name="PropertyTypeName">Quantification Sample Type</prop>
												<prop name="Position">1</prop>
												<prop name="IsDefault">0</prop>
												<prop name="SampleType">qsPosCalibrator</prop>
												<obj name="ChannelProp" class="ChannelProperty" version="1">
													<prop name="ChannelIdx">0</prop>
												</obj>
											</obj>
											<obj name="PropertyObject" class="ChannelGenotype" version="4">
												<prop name="PropertyTypeName">Scanning Genotype</prop>
												<prop name="Position">1</prop>
												<prop name="IsDefault">1</prop>
												<prop name="ReadOnly">1</prop>
												<obj name="ChannelProp" class="ChannelProperty" version="1">
													<prop name="ChannelIdx">0</prop>
												</obj>
											</obj>
											<obj name="PropertyObject" class="GroupChannelTypeProp" version="4">
												<prop name="PropertyTypeName">Scanning Sample Type</prop>
												<prop name="Position">1</prop>
												<prop name="IsDefault">0</prop>
												<prop name="GroupSampleType">mstUnknown</prop>
												<obj name="ChannelProp" class="ChannelProperty" version="1">
													<prop name="ChannelIdx">0</prop>
												</obj>
											</obj>
											<obj name="PropertyObject" class="TargetName" version="4">
												<prop name="PropertyTypeName">Target Name</prop>
												<prop name="Position">1</prop>
												<prop name="IsDefault">0</prop>
												<prop name="name">ACT</prop>
												<obj name="ChannelProp" class="ChannelProperty" version="1">
													<prop name="ChannelIdx">0</prop>
												</obj>
											</obj>
											<obj name="PropertyObject" class="RQTargetProperty" version="4">
												<prop name="PropertyTypeName">Target Type</prop>
												<prop name="Position">1</prop>
												<prop name="IsDefault">0</prop>
												<prop name="TargetType">dtReference</prop>
												<obj name="ChannelProp" class="ChannelProperty" version="1">
													<prop name="ChannelIdx">0</prop>
												</obj>
											</obj>
										</list>
									</obj>
								</list>
							</obj>
						</obj>
						<prop name="ChannelPropertyCount">1</prop>
						<prop name="ContainerPosition">1</prop>
						<prop name="HasSampleProperties">1</prop>
						<obj name="SampleProperties" class="PropertyList" version="1">
							<list name="emlist" count="14">
								<obj name="PropertyObject" class="SamplePrefColor" version="4">
									<prop name="PropertyTypeName">Color</prop>
									<prop name="Position">1</prop>
									<prop name="IsDefault">0</prop>
									<prop name="Color">clRed</prop>
								</obj>
								<obj name="PropertyObject" class="DominantChannelProp" version="4">
									<prop name="PropertyTypeName">Dominant Channel</prop>
									<prop name="Position">1</prop>
									<prop name="IsDefault">0</prop>
									<prop name="DominantChannel">0</prop>
								</obj>
								<obj name="PropertyObject" class="Genotype" version="4">
									<prop name="PropertyTypeName">EndPt Genotype</prop>
									<prop name="Position">1</prop>
									<prop name="IsDefault">1</prop>
									<prop name="ReadOnly">1</prop>
								</obj>
								<obj name="PropertyObject" class="GroupingSample" version="4">
									<prop name="PropertyTypeName">EndPt Sample Type</prop>
									<prop name="Position">1</prop>
									<prop name="IsDefault">0</prop>
									<prop name="GroupSampleType">mstUnknown</prop>
								</obj>
								<obj name="PropertyObject" class="SamplePrefLineStyle" version="4">
									<prop name="PropertyTypeName">Line Style</prop>
									<prop name="Position">1</prop>
									<prop name="IsDefault">0</prop>
									<prop name="LineStyle">psSolid</prop>
								</obj>
								<obj name="PropertyObject" class="GenSampleEditNotes" version="4">
									<prop name="PropertyTypeName">Notes</prop>
									<prop name="Position">1</prop>
									<prop name="IsDefault">1</prop>
								</obj>
								<obj name="PropertyObject" class="SamplePrefPointStyle" version="4">
									<prop name="PropertyTypeName">Point Style</prop>
									<prop name="Position">1</prop>
									<prop name="IsDefault">0</prop>
									<prop name="PointStyle">psNothing</prop>
								</obj>
								<obj name="PropertyObject" class="GenSampleEditPosition" version="4">
									<prop name="PropertyTypeName">Position</prop>
									<prop name="Position">1</prop>
									<prop name="IsDefault">1</prop>
								</obj>
								<obj name="PropertyObject" class="GenSampleEditReplicate" version="4">
									<prop name="PropertyTypeName">Replicate of</prop>
									<prop name="Position">1</prop>
									<prop name="IsDefault">0</prop>
									<prop name="ReplicateOf">0</prop>
								</obj>
								<obj name="PropertyObject" class="HTCSampleID" version="4">
									<prop name="PropertyTypeName">Sample ID</prop>
									<prop name="Position">1</prop>
									<prop name="IsDefault">1</prop>
								</obj>
								<obj name="PropertyObject" class="GenSampleEditName" version="4">
									<prop name="PropertyTypeName">Sample Name</prop>
									<prop name="Position">1</prop>
									<prop name="IsDefault">0</prop>
									<prop name="name">10.2N</prop>
								</obj>
								<obj name="PropertyObject" class="HTCSamplePrepNotes" version="4">
									<prop name="PropertyTypeName">Sample Prep Notes</prop>
									<prop name="Position">1</prop>
									<prop name="IsDefault">1</prop>
								</obj>
								<obj name="PropertyObject" class="GenSampleEditSubset" version="4">
									<prop name="PropertyTypeName">Subsets</prop>
									<prop name="Position">1</prop>
									<prop name="IsDefault">1</prop>
								</obj>
								<obj name="PropertyObject" class="SamplePrefWidth" version="5">
									<prop name="PropertyTypeName">Width</prop>
									<prop name="Position">1</prop>
									<prop name="IsDefault">1</prop>
									<prop name="Width">1</prop>
								</obj>
							</list>
						</obj>
					</obj>
					<obj name="item" class="SamplePropInfo" version="1">
						<obj name="ChannelProperties" class="ChanPropList" version="2">
							<obj name="ChannelProperties" class="EMList" version="1">
								<list name="emlist" count="1">
									<obj name="item" class="PropertyList" version="1">
										<list name="emlist" count="12">
											<obj name="PropertyObject" class="RQSampleTargetProperty" version="4">
												<prop name="PropertyTypeName">Combined Sample and Target Type</prop>
												<prop name="Position">2</prop>
												<prop name="IsDefault">0</prop>
												<obj name="ChannelProp" class="ChannelProperty" version="1">
													<prop name="ChannelIdx">0</prop>
												</obj>
											</obj>
											<obj name="PropertyObject" class="QuantConcProperty" version="4">
												<prop name="PropertyTypeName">Concentration</prop>
												<prop name="Position">2</prop>
												<prop name="IsDefault">1</prop>
												<prop name="Concentration">0</prop>
												<obj name="ChannelProp" class="ChannelProperty" version="1">
													<prop name="ChannelIdx">0</prop>
												</obj>
												<prop name="ReadOnly">1</prop>
											</obj>
											<obj name="PropertyObject" class="QuantCpHighProp" version="4">
												<prop name="PropertyTypeName">Cp High</prop>
												<prop name="Position">2</prop>
												<prop name="IsDefault">1</prop>
												<prop name="CpRangeHigh">0</prop>
												<obj name="ChannelProp" class="ChannelProperty" version="1">
													<prop name="ChannelIdx">0</prop>
												</obj>
												<prop name="ReadOnly">0</prop>
											</obj>
											<obj name="PropertyObject" class="QuantCpLowProp" version="4">
												<prop name="PropertyTypeName">Cp Low</prop>
												<prop name="Position">2</prop>
												<prop name="IsDefault">1</prop>
												<prop name="CpRangeLow">0</prop>
												<obj name="ChannelProp" class="ChannelProperty" version="1">
													<prop name="ChannelIdx">0</prop>
												</obj>
												<prop name="ReadOnly">0</prop>
											</obj>
											<obj name="PropertyObject" class="RQEffProp" version="4">
												<prop name="PropertyTypeName">Efficiency</prop>
												<prop name="Position">2</prop>
												<prop name="IsDefault">1</prop>
												<prop name="Efficiency">2</prop>
												<obj name="ChannelProp" class="ChannelProperty" version="1">
													<prop name="ChannelIdx">0</prop>
												</obj>
											</obj>
											<obj name="PropertyObject" class="ChannelGenotype" version="4">
												<prop name="PropertyTypeName">Melt Geno Genotype</prop>
												<prop name="Position">2</prop>
												<prop name="IsDefault">1</prop>
												<prop name="ReadOnly">1</prop>
												<obj name="ChannelProp" class="ChannelProperty" version="1">
													<prop name="ChannelIdx">0</prop>
												</obj>
											</obj>
											<obj name="PropertyObject" class="GroupChannelTypeProp" version="4">
												<prop name="PropertyTypeName">Melt Geno Sample Type</prop>
												<prop name="Position">2</prop>
												<prop name="IsDefault">0</prop>
												<prop name="GroupSampleType">mstUnknown</prop>
												<obj name="ChannelProp" class="ChannelProperty" version="1">
													<prop name="ChannelIdx">0</prop>
												</obj>
											</obj>
											<obj name="PropertyObject" class="QuantSampleTypeProperty" version="4">
												<prop name="PropertyTypeName">Quantification Sample Type</prop>
												<prop name="Position">2</prop>
												<prop name="IsDefault">0</prop>
												<prop name="SampleType">qsPosCalibrator</prop>
												<obj name="ChannelProp" class="ChannelProperty" version="1">
													<prop name="ChannelIdx">0</prop>
												</obj>
											</obj>
											<obj name="PropertyObject" class="ChannelGenotype" version="4">
												<prop name="PropertyTypeName">Scanning Genotype</prop>
												<prop name="Position">2</prop>
												<prop name="IsDefault">1</prop>
												<prop name="ReadOnly">1</prop>
												<obj name="ChannelProp" class="ChannelProperty" version="1">
													<prop name="ChannelIdx">0</prop>
												</obj>
											</obj>
											<obj name="PropertyObject" class="GroupChannelTypeProp" version="4">
												<prop name="PropertyTypeName">Scanning Sample Type</prop>
												<prop name="Position">2</prop>
												<prop name="IsDefault">0</prop>
												<prop name="GroupSampleType">mstUnknown</prop>
												<obj name="ChannelProp" class="ChannelProperty" version="1">
													<prop name="ChannelIdx">0</prop>
												</obj>
											</obj>
											<obj name="PropertyObject" class="TargetName" version="4">
												<prop name="PropertyTypeName">Target Name</prop>
												<prop name="Position">2</prop>
												<prop name="IsDefault">0</prop>
												<prop name="name">ACT</prop>
												<obj name="ChannelProp" class="ChannelProperty" version="1">
													<prop name="ChannelIdx">0</prop>
												</obj>
											</obj>
											<obj name="PropertyObject" class="RQTargetProperty" version="4">
												<prop name="PropertyTypeName">Target Type</prop>
												<prop name="Position">2</prop>
												<prop name="IsDefault">0</prop>
												<prop name="TargetType">dtReference</prop>
												<obj name="ChannelProp" class="ChannelProperty" version="1">
													<prop name="ChannelIdx">0</prop>
												</obj>
											</obj>
										</list>
									</obj>
								</list>
							</obj>
						</obj>
						<prop name="ChannelPropertyCount">1</prop>
						<prop name="ContainerPosition">2</prop>
						<prop name="HasSampleProperties">1</prop>
						<obj name="SampleProperties" class="PropertyList" version="1">
							<list name="emlist" count="14">
								<obj name="PropertyObject" class="SamplePrefColor" version="4">
									<prop name="PropertyTypeName">Color</prop>
									<prop name="Position">2</prop>
									<prop name="IsDefault">0</prop>
									<prop name="Color">$0030D700</prop>
								</obj>
								<obj name="PropertyObject" class="DominantChannelProp" version="4">
									<prop name="PropertyTypeName">Dominant Channel</prop>
									<prop name="Position">2</prop>
									<prop name="IsDefault">0</prop>
									<prop name="DominantChannel">0</prop>
								</obj>
								<obj name="PropertyObject" class="Genotype" version="4">
									<prop name="PropertyTypeName">EndPt Genotype</prop>
									<prop name="Position">2</prop>
									<prop name="IsDefault">1</prop>
									<prop name="ReadOnly">1</prop>
								</obj>
								<obj name="PropertyObject" class="GroupingSample" version="4">
									<prop name="PropertyTypeName">EndPt Sample Type</prop>
									<prop name="Position">2</prop>
									<prop name="IsDefault">0</prop>
									<prop name="GroupSampleType">mstUnknown</prop>
								</obj>
								<obj name="PropertyObject" class="SamplePrefLineStyle" version="4">
									<prop name="PropertyTypeName">Line Style</prop>
									<prop name="Position">2</prop>
									<prop name="IsDefault">0</prop>
									<prop name="LineStyle">psSolid</prop>
								</obj>
								<obj name="PropertyObject" class="GenSampleEditNotes" version="4">
									<prop name="PropertyTypeName">Notes</prop>
									<prop name="Position">2</prop>
									<prop name="IsDefault">1</prop>
								</obj>
								<obj name="PropertyObject" class="SamplePrefPointStyle" version="4">
									<prop name="PropertyTypeName">Point Style</prop>
									<prop name="Position">2</prop>
									<prop name="IsDefault">0</prop>
									<prop name="PointStyle">psNothing</prop>
								</obj>
								<obj name="PropertyObject" class="GenSampleEditPosition" version="4">
									<prop name="PropertyTypeName">Position</prop>
									<prop name="Position">2</prop>
									<prop name="IsDefault">1</prop>
								</obj>
								<obj name="PropertyObject" class="GenSampleEditReplicate" version="4">
									<prop name="PropertyTypeName">Replicate of</prop>
									<prop name="Position">2</prop>
									<prop name="IsDefault">0</prop>
									<prop name="ReplicateOf">0</prop>
								</obj>
								<obj name="PropertyObject" class="HTCSampleID" version="4">
									<prop name="PropertyTypeName">Sample ID</prop>
									<prop name="Position">2</prop>
									<prop name="IsDefault">1</prop>
								</obj>
								<obj name="PropertyObject" class="GenSampleEditName" version="4">
									<prop name="PropertyTypeName">Sample Name</prop>
									<prop name="Position">2</prop>
									<prop name="IsDefault">0</prop>
									<prop name="name">10.2N</prop>
								</obj>
								<obj name="PropertyObject" class="HTCSamplePrepNotes" version="4">
									<prop name="PropertyTypeName">Sample Prep Notes</prop>
									<prop name="Position">2</prop>
									<prop name="IsDefault">1</prop>
								</obj>
								<obj name="PropertyObject" class="GenSampleEditSubset" version="4">
									<prop name="PropertyTypeName">Subsets</prop>
									<prop name="Position">2</prop>
									<prop name="IsDefault">1</prop>
								</obj>
								<obj name="PropertyObject" class="SamplePrefWidth" version="5">
									<prop name="PropertyTypeName">Width</prop>
									<prop name="Position">2</prop>
									<prop name="IsDefault">1</prop>
									<prop name="Width">1</prop>
								</obj>
							</list>
						</obj>
					</obj>
					<obj name="item" class="SamplePropInfo" version="1">
						<obj name="ChannelProperties" class="ChanPropList" version="2">
							<obj name="ChannelProperties" class="EMList" version="1">
								<list name="emlist" count="1">
									<obj name="item" class="PropertyList" version="1">
										<list name="emlist" count="12">
											<obj name="PropertyObject" class="RQSampleTargetProperty" version="4">
												<prop name="PropertyTypeName">Combined Sample and Target Type</prop>
												<prop name="Position">3</prop>
												<prop name="IsDefault">0</prop>
												<obj name="ChannelProp" class="ChannelProperty" version="1">
													<prop name="ChannelIdx">0</prop>
												</obj>
											</obj>
											<obj name="PropertyObject" class="QuantConcProperty" version="4">
												<prop name="PropertyTypeName">Concentration</prop>
												<prop name="Position">3</prop>
												<prop name="IsDefault">1</prop>
												<prop name="Concentration">0</prop>
												<obj name="ChannelProp" class="ChannelProperty" version="1">
													<prop name="ChannelIdx">0</prop>
												</obj>
												<prop name="ReadOnly">1</prop>
											</obj>
											<obj name="PropertyObject" class="QuantCpHighProp" version="4">
												<prop name="PropertyTypeName">Cp High</prop>
												<prop name="Position">3</prop>
												<prop name="IsDefault">1</prop>
												<prop name="CpRangeHigh">0</prop>
												<obj name="ChannelProp" class="ChannelProperty" version="1">
													<prop name="ChannelIdx">0</prop>
												</obj>
												<prop name="ReadOnly">0</prop>
											</obj>
											<obj name="PropertyObject" class="QuantCpLowProp" version="4">
												<prop name="PropertyTypeName">Cp Low</prop>
												<prop name="Position">3</prop>
												<prop name="IsDefault">1</prop>
												<prop name="CpRangeLow">0</prop>
												<obj name="ChannelProp" class="ChannelProperty" version="1">
													<prop name="ChannelIdx">0</prop>
												</obj>
												<prop name="ReadOnly">0</prop>
											</obj>
											<obj name="PropertyObject" class="RQEffProp" version="4">
												<prop name="PropertyTypeName">Efficiency</prop>
												<prop name="Position">3</prop>
												<prop name="IsDefault">1</prop>
												<prop name="Efficiency">2</prop>
												<obj name="ChannelProp" class="ChannelProperty" version="1">
													<prop name="ChannelIdx">0</prop>
												</obj>
											</obj>
											<obj name="PropertyObject" class="ChannelGenotype" version="4">
												<prop name="PropertyTypeName">Melt Geno Genotype</prop>
												<prop name="Position">3</prop>
												<prop name="IsDefault">1</prop>
												<prop name="ReadOnly">1</prop>
												<obj name="ChannelProp" class="ChannelProperty" version="1">
													<prop name="ChannelIdx">0</prop>
												</obj>
											</obj>
											<obj name="PropertyObject" class="GroupChannelTypeProp" version="4">
												<prop name="PropertyTypeName">Melt Geno Sample Type</prop>
												<prop name="Position">3</prop>
												<prop name="IsDefault">0</prop>
												<prop name="GroupSampleType">mstUnknown</prop>
												<obj name="ChannelProp" class="ChannelProperty" version="1">
													<prop name="ChannelIdx">0</prop>
												</obj>
											</obj>
											<obj name="PropertyObject" class="QuantSampleTypeProperty" version="4">
												<prop name="PropertyTypeName">Quantification Sample Type</prop>
												<prop name="Position">3</prop>
												<prop name="IsDefault">0</prop>
												<prop name="SampleType">qsPosCalibrator</prop>
												<obj name="ChannelProp" class="ChannelProperty" version="1">
													<prop name="ChannelIdx">0</prop>
												</obj>
											</obj>
											<obj name="PropertyObject" class="ChannelGenotype" version="4">
												<prop name="PropertyTypeName">Scanning Genotype</prop>
												<prop name="Position">3</prop>
												<prop name="IsDefault">1</prop>
												<prop name="ReadOnly">1</prop>
												<obj name="ChannelProp" class="ChannelProperty" version="1">
													<prop name="ChannelIdx">0</prop>
												</obj>
											</obj>
											<obj name="PropertyObject" class="GroupChannelTypeProp" version="4">
												<prop name="PropertyTypeName">Scanning Sample Type</prop>
												<prop name="Position">3</prop>
												<prop name="IsDefault">0</prop>
												<prop name="GroupSampleType">mstUnknown</prop>
												<obj name="ChannelProp" class="ChannelProperty" version="1">
													<prop name="ChannelIdx">0</prop>
												</obj>
											</obj>
											<obj name="PropertyObject" class="TargetName" version="4">
												<prop name="PropertyTypeName">Target Name</prop>
												<prop name="Position">3</prop>
												<prop name="IsDefault">0</prop>
												<prop name="name">C1QTNF1</prop>
												<obj name="ChannelProp" class="ChannelProperty" version="1">
													<prop name="ChannelIdx">0</prop>
												</obj>
											</obj>
											<obj name="PropertyObject" class="RQTargetProperty" version="4">
												<prop name="PropertyTypeName">Target Type</prop>
												<prop name="Position">3</prop>
												<prop name="IsDefault">0</prop>
												<prop name="TargetType">dtTarget</prop>
												<obj name="ChannelProp" class="ChannelProperty" version="1">
													<prop name="ChannelIdx">0</prop>
												</obj>
											</obj>
										</list>
									</obj>
								</list>
							</obj>
						</obj>
						<prop name="ChannelPropertyCount">1</prop>
						<prop name="ContainerPosition">3</prop>
						<prop name="HasSampleProperties">1</prop>
						<obj name="SampleProperties" class="PropertyList" version="1">
							<list name="emlist" count="14">
								<obj name="PropertyObject" class="SamplePrefColor" version="4">
									<prop name="PropertyTypeName">Color</prop>
									<prop name="Position">3</prop>
									<prop name="IsDefault">0</prop>
									<prop name="Color">clFuchsia</prop>
								</obj>
								<obj name="PropertyObject" class="DominantChannelProp" version="4">
									<prop name="PropertyTypeName">Dominant Channel</prop>
									<prop name="Position">3</prop>
									<prop name="IsDefault">0</prop>
									<prop name="DominantChannel">0</prop>
								</obj>
								<obj name="PropertyObject" class="Genotype" version="4">
									<prop name="PropertyTypeName">EndPt Genotype</prop>
									<prop name="Position">3</prop>
									<prop name="IsDefault">1</prop>
									<prop name="ReadOnly">1</prop>
								</obj>
								<obj name="PropertyObject" class="GroupingSample" version="4">
									<prop name="PropertyTypeName">EndPt Sample Type</prop>
									<prop name="Position">3</prop>
									<prop name="IsDefault">0</prop>
									<prop name="GroupSampleType">mstUnknown</prop>
								</obj>
								<obj name="PropertyObject" class="SamplePrefLineStyle" version="4">
									<prop name="PropertyTypeName">Line Style</prop>
									<prop name="Position">3</prop>
									<prop name="IsDefault">0</prop>
									<prop name="LineStyle">psSolid</prop>
								</obj>
								<obj name="PropertyObject" class="GenSampleEditNotes" version="4">
									<prop name="PropertyTypeName">Notes</prop>
									<prop name="Position">3</prop>
									<prop name="IsDefault">1</prop>
								</obj>
								<obj name="PropertyObject" class="SamplePrefPointStyle" version="4">
									<prop name="PropertyTypeName">Point Style</prop>
									<prop name="Position">3</prop>
									<prop name="IsDefault">0</prop>
									<prop name="PointStyle">psNothing</prop>
								</obj>
								<obj name="PropertyObject" class="GenSampleEditPosition" version="4">
									<prop name="PropertyTypeName">Position</prop>
									<prop name="Position">3</prop>
									<prop name="IsDefault">1</prop>
								</obj>
								<obj name="PropertyObject" class="GenSampleEditReplicate" version="4">
									<prop name="PropertyTypeName">Replicate of</prop>
									<prop name="Position">3</prop>
									<prop name="IsDefault">0</prop>
									<prop name="ReplicateOf">3</prop>
								</obj>
								<obj name="PropertyObject" class="HTCSampleID" version="4">
									<prop name="PropertyTypeName">Sample ID</prop>
									<prop name="Position">3</prop>
									<prop name="IsDefault">1</prop>
								</obj>
								<obj name="PropertyObject" class="GenSampleEditName" version="4">
									<prop name="PropertyTypeName">Sample Name</prop>
									<prop name="Position">3</prop>
									<prop name="IsDefault">0</prop>
									<prop name="name">10.2N</prop>
								</obj>
								<obj name="PropertyObject" class="HTCSamplePrepNotes" version="4">
									<prop name="PropertyTypeName">Sample Prep Notes</prop>
									<prop name="Position">3</prop>
									<prop name="IsDefault">1</prop>
								</obj>
								<obj name="PropertyObject" class="GenSampleEditSubset" version="4">
									<prop name="PropertyTypeName">Subsets</prop>
									<prop name="Position">3</prop>
									<prop name="IsDefault">1</prop>
								</obj>
								<obj name="PropertyObject" class="SamplePrefWidth" version="5">
									<prop name="PropertyTypeName">Width</prop>
									<prop name="Position">3</prop>
									<prop name="IsDefault">1</prop>
									<prop name="Width">1</prop>
								</obj>
							</list>
						</obj>
					</obj>
					<obj name="item" class="SamplePropInfo" version="1">
						<obj name="ChannelProperties" class="ChanPropList" version="2">
							<obj name="ChannelProperties" class="EMList" version="1">
								<list name="emlist" count="1">
									<obj name="item" class="PropertyList" version="1">
										<list name="emlist" count="12">
											<obj name="PropertyObject" class="RQSampleTargetProperty" version="4">
												<prop name="PropertyTypeName">Combined Sample and Target Type</prop>
												<prop name="Position">4</prop>
												<prop name="IsDefault">0</prop>
												<obj name="ChannelProp" class="ChannelProperty" version="1">
													<prop name="ChannelIdx">0</prop>
												</obj>
											</obj>
											<obj name="PropertyObject" class="QuantConcProperty" version="4">
												<prop name="PropertyTypeName">Concentration</prop>
												<prop name="Position">4</prop>
												<prop name="IsDefault">1</prop>
												<prop name="Concentration">0</prop>
												<obj name="ChannelProp" class="ChannelProperty" version="1">
													<prop name="ChannelIdx">0</prop>
												</obj>
												<prop name="ReadOnly">1</prop>
											</obj>
											<obj name="PropertyObject" class="QuantCpHighProp" version="4">
												<prop name="PropertyTypeName">Cp High</prop>
												<prop name="Position">4</prop>
												<prop name="IsDefault">1</prop>
												<prop name="CpRangeHigh">0</prop>
												<obj name="ChannelProp" class="ChannelProperty" version="1">
													<prop name="ChannelIdx">0</prop>
												</obj>
												<prop name="ReadOnly">0</prop>
											</obj>
											<obj name="PropertyObject" class="QuantCpLowProp" version="4">
												<prop name="PropertyTypeName">Cp Low</prop>
												<prop name="Position">4</prop>
												<prop name="IsDefault">1</prop>
												<prop name="CpRangeLow">0</prop>
												<obj name="ChannelProp" class="ChannelProperty" version="1">
													<prop name="ChannelIdx">0</prop>
												</obj>
												<prop name="ReadOnly">0</prop>
											</obj>
											<obj name="PropertyObject" class="RQEffProp" version="4">
												<prop name="PropertyTypeName">Efficiency</prop>
												<prop name="Position">4</prop>
												<prop name="IsDefault">1</prop>
												<prop name="Efficiency">2</prop>
												<obj name="ChannelProp" class="ChannelProperty" version="1">
													<prop name="ChannelIdx">0</prop>
												</obj>
											</obj>
											<obj name="PropertyObject" class="ChannelGenotype" version="4">
												<prop name="PropertyTypeName">Melt Geno Genotype</prop>
												<prop name="Position">4</prop>
												<prop name="IsDefault">1</prop>
												<prop name="ReadOnly">1</prop>
												<obj name="ChannelProp" class="ChannelProperty" version="1">
													<prop name="ChannelIdx">0</prop>
												</obj>
											</obj>
											<obj name="PropertyObject" class="GroupChannelTypeProp" version="4">
												<prop name="PropertyTypeName">Melt Geno Sample Type</prop>
												<prop name="Position">4</prop>
												<prop name="IsDefault">0</prop>
												<prop name="GroupSampleType">mstUnknown</prop>
												<obj name="ChannelProp" class="ChannelProperty" version="1">
													<prop name="ChannelIdx">0</prop>
												</obj>
											</obj>
											<obj name="PropertyObject" class="QuantSampleTypeProperty" version="4">
												<prop name="PropertyTypeName">Quantification Sample Type</prop>
												<prop name="Position">4</prop>
												<prop name="IsDefault">0</prop>
												<prop name="SampleType">qsPosCalibrator</prop>
												<obj name="ChannelProp" class="ChannelProperty" version="1">
													<prop name="ChannelIdx">0</prop>
												</obj>
											</obj>
											<obj name="PropertyObject" class="ChannelGenotype" version="4">
												<prop name="PropertyTypeName">Scanning Genotype</prop>
												<prop name="Position">4</prop>
												<prop name="IsDefault">1</prop>
												<prop name="ReadOnly">1</prop>
												<obj name="ChannelProp" class="ChannelProperty" version="1">
													<prop name="ChannelIdx">0</prop>
												</obj>
											</obj>
											<obj name="PropertyObject" class="GroupChannelTypeProp" version="4">
												<prop name="PropertyTypeName">Scanning Sample Type</prop>
												<prop name="Position">4</prop>
												<prop name="IsDefault">0</prop>
												<prop name="GroupSampleType">mstUnknown</prop>
												<obj name="ChannelProp" class="ChannelProperty" version="1">
													<prop name="ChannelIdx">0</prop>
												</obj>
											</obj>
											<obj name="PropertyObject" class="TargetName" version="4">
												<prop name="PropertyTypeName">Target Name</prop>
												<prop name="Position">4</prop>
												<prop name="IsDefault">0</prop>
												<prop name="name">C1QTNF1</prop>
												<obj name="ChannelProp" class="ChannelProperty" version="1">
													<prop name="ChannelIdx">0</prop>
												</obj>
											</obj>
											<obj name="PropertyObject" class="RQTargetProperty" version="4">
												<prop name="PropertyTypeName">Target Type</prop>
												<prop name="Position">4</prop>
												<prop name="IsDefault">0</prop>
												<prop name="TargetType">dtTarget</prop>
												<obj name="ChannelProp" class="ChannelProperty" version="1">
													<prop name="ChannelIdx">0</prop>
												</obj>
											</obj>
										</list>
									</obj>
								</list>
							</obj>
						</obj>
						<prop name="ChannelPropertyCount">1</prop>
						<prop name="ContainerPosition">4</prop>
						<prop name="HasSampleProperties">1</prop>
						<obj name="SampleProperties" class="PropertyList" version="1">
							<list name="emlist" count="14">
								<obj name="PropertyObject" class="SamplePrefColor" version="4">
									<prop name="PropertyTypeName">Color</prop>
									<prop name="Position">4</prop>
									<prop name="IsDefault">0</prop>
									<prop name="Color">clGray</prop>
								</obj>
								<obj name="PropertyObject" class="DominantChannelProp" version="4">
									<prop name="PropertyTypeName">Dominant Channel</prop>
									<prop name="Position">4</prop>
									<prop name="IsDefault">0</prop>
									<prop name="DominantChannel">0</prop>
								</obj>
								<obj name="PropertyObject" class="Genotype" version="4">
									<prop name="PropertyTypeName">EndPt Genotype</prop>
									<prop name="Position">4</prop>
									<prop name="IsDefault">1</prop>
									<prop name="ReadOnly">1</prop>
								</obj>
								<obj name="PropertyObject" class="GroupingSample" version="4">
									<prop name="PropertyTypeName">EndPt Sample Type</prop>
									<prop name="Position">4</prop>
									<prop name="IsDefault">0</prop>
									<prop name="GroupSampleType">mstUnknown</prop>
								</obj>
								<obj name="PropertyObject" class="SamplePrefLineStyle" version="4">
									<prop name="PropertyTypeName">Line Style</prop>
									<prop name="Position">4</prop>
									<prop name="IsDefault">0</prop>
									<prop name="LineStyle">psSolid</prop>
								</obj>
								<obj name="PropertyObject" class="GenSampleEditNotes" version="4">
									<prop name="PropertyTypeName">Notes</prop>
									<prop name="Position">4</prop>
									<prop name="IsDefault">1</prop>
								</obj>
								<obj name="PropertyObject" class="SamplePrefPointStyle" version="4">
									<prop name="PropertyTypeName">Point Style</prop>
									<prop name="Position">4</prop>
									<prop name="IsDefault">0</prop>
									<prop name="PointStyle">psNothing</prop>
								</obj>
								<obj name="PropertyObject" class="GenSampleEditPosition" version="4">
									<prop name="PropertyTypeName">Position</prop>
									<prop name="Position">4</prop>
									<prop name="IsDefault">1</prop>
								</obj>
								<obj name="PropertyObject" class="GenSampleEditReplicate" version="4">
									<prop name="PropertyTypeName">Replicate of</prop>
									<prop name="Position">4</prop>
									<prop name="IsDefault">0</prop>
									<prop name="ReplicateOf">3</prop>
								</obj>
								<obj name="PropertyObject" class="HTCSampleID" version="4">
									<prop name="PropertyTypeName">Sample ID</prop>
									<prop name="Position">4</prop>
									<prop name="IsDefault">1</prop>
								</obj>
								<obj name="PropertyObject" class="GenSampleEditName" version="4">
									<prop name="PropertyTypeName">Sample Name</prop>
									<prop name="Position">4</prop>
									<prop name="IsDefault">0</prop>
									<prop name="name">10.2N</prop>
								</obj>
								<obj name="PropertyObject" class="HTCSamplePrepNotes" version="4">
									<prop name="PropertyTypeName">Sample Prep Notes</prop>
									<prop name="Position">4</prop>
									<prop name="IsDefault">1</prop>
								</obj>
								<obj name="PropertyObject" class="GenSampleEditSubset" version="4">
									<prop name="PropertyTypeName">Subsets</prop>
									<prop name="Position">4</prop>
									<prop name="IsDefault">1</prop>
								</obj>
								<obj name="PropertyObject" class="SamplePrefWidth" version="5">
									<prop name="PropertyTypeName">Width</prop>
									<prop name="Position">4</prop>
									<prop name="IsDefault">1</prop>
									<prop name="Width">1</prop>
								</obj>
							</list>
						</obj>
					</obj>
					<obj name="item" class="SamplePropInfo" version="1">
						<obj name="ChannelProperties" class="ChanPropList" version="2">
							<obj name="ChannelProperties" class="EMList" version="1">
								<list name="emlist" count="1">
									<obj name="item" class="PropertyList" version="1">
										<list name="emlist" count="12">
											<obj name="PropertyObject" class="RQSampleTargetProperty" version="4">
												<prop name="PropertyTypeName">Combined Sample and Target Type</prop>
												<prop name="Position">5</prop>
												<prop name="IsDefault">0</prop>
												<obj name="ChannelProp" class="ChannelProperty" version="1">
													<prop name="ChannelIdx">0</prop>
												</obj>
											</obj>
											<obj name="PropertyObject" class="QuantConcProperty" version="4">
												<prop name="PropertyTypeName">Concentration</prop>
												<prop name="Position">5</prop>
												<prop name="IsDefault">1</prop>
												<prop name="Concentration">0</prop>
												<obj name="ChannelProp" class="ChannelProperty" version="1">
													<prop name="ChannelIdx">0</prop>
												</obj>
												<prop name="ReadOnly">1</prop>
											</obj>
											<obj name="PropertyObject" class="QuantCpHighProp" version="4">
												<prop name="PropertyTypeName">Cp High</prop>
												<prop name="Position">5</prop>
												<prop name="IsDefault">1</prop>
												<prop name="CpRangeHigh">0</prop>
												<obj name="ChannelProp" class="ChannelProperty" version="1">
													<prop name="ChannelIdx">0</prop>
												</obj>
												<prop name="ReadOnly">0</prop>
											</obj>
											<obj name="PropertyObject" class="QuantCpLowProp" version="4">
												<prop name="PropertyTypeName">Cp Low</prop>
												<prop name="Position">5</prop>
												<prop name="IsDefault">1</prop>
												<prop name="CpRangeLow">0</prop>
												<obj name="ChannelProp" class="ChannelProperty" version="1">
													<prop name="ChannelIdx">0</prop>
												</obj>
												<prop name="ReadOnly">0</prop>
											</obj>
											<obj name="PropertyObject" class="RQEffProp" version="4">
												<prop name="PropertyTypeName">Efficiency</prop>
												<prop name="Position">5</prop>
												<prop name="IsDefault">1</prop>
												<prop name="Efficiency">2</prop>
												<obj name="ChannelProp" class="ChannelProperty" version="1">
													<prop name="ChannelIdx">0</prop>
												</obj>
											</obj>
											<obj name="PropertyObject" class="ChannelGenotype" version="4">
												<prop name="PropertyTypeName">Melt Geno Genotype</prop>
												<prop name="Position">5</prop>
												<prop name="IsDefault">1</prop>
												<prop name="ReadOnly">1</prop>
												<obj name="ChannelProp" class="ChannelProperty" version="1">
													<prop name="ChannelIdx">0</prop>
												</obj>
											</obj>
											<obj name="PropertyObject" class="GroupChannelTypeProp" version="4">
												<prop name="PropertyTypeName">Melt Geno Sample Type</prop>
												<prop name="Position">5</prop>
												<prop name="IsDefault">0</prop>
												<prop name="GroupSampleType">mstUnknown</prop>
												<obj name="ChannelProp" class="ChannelProperty" version="1">
													<prop name="ChannelIdx">0</prop>
												</obj>
											</obj>
											<obj name="PropertyObject" class="QuantSampleTypeProperty" version="4">
												<prop name="PropertyTypeName">Quantification Sample Type</prop>
												<prop name="Position">5</prop>
												<prop name="IsDefault">0</prop>
												<prop name="SampleType">qsPosCalibrator</prop>
												<obj name="ChannelProp" class="ChannelProperty" version="1">
													<prop name="ChannelIdx">0</prop>
												</obj>
											</obj>
											<obj name="PropertyObject" class="ChannelGenotype" version="4">
												<prop name="PropertyTypeName">Scanning Genotype</prop>
												<prop name="Position">5</prop>
												<prop name="IsDefault">1</prop>
												<prop name="ReadOnly">1</prop>
												<obj name="ChannelProp" class="ChannelProperty" version="1">
													<prop name="ChannelIdx">0</prop>
												</obj>
											</obj>
											<obj name="PropertyObject" class="GroupChannelTypeProp" version="4">
												<prop name="PropertyTypeName">Scanning Sample Type</prop>
												<prop name="Position">5</prop>
												<prop name="IsDefault">0</prop>
												<prop name="GroupSampleType">mstUnknown</prop>
												<obj name="ChannelProp" class="ChannelProperty" version="1">
													<prop name="ChannelIdx">0</prop>
												</obj>
											</obj>
											<obj name="PropertyObject" class="TargetName" version="4">
												<prop name="PropertyTypeName">Target Name</prop>
												<prop name="Position">5</prop>
												<prop name="IsDefault">0</prop>
												<prop name="name">C1QTNF1</prop>
												<obj name="ChannelProp" class="ChannelProperty" version="1">
													<prop name="ChannelIdx">0</prop>
												</obj>
											</obj>
											<obj name="PropertyObject" class="RQTargetProperty" version="4">
												<prop name="PropertyTypeName">Target Type</prop>
												<prop name="Position">5</prop>
												<prop name="IsDefault">0</prop>
												<prop name="TargetType">dtTarget</prop>
												<obj name="ChannelProp" class="ChannelProperty" version="1">
													<prop name="ChannelIdx">0</prop>
												</obj>
											</obj>
										</list>
									</obj>
								</list>
							</obj>
						</obj>
						<prop name="ChannelPropertyCount">1</prop>
						<prop name="ContainerPosition">5</prop>
						<prop name="HasSampleProperties">1</prop>
						<obj name="SampleProperties" class="PropertyList" version="1">
							<list name="emlist" count="14">
								<obj name="PropertyObject" class="SamplePrefColor" version="4">
									<prop name="PropertyTypeName">Color</prop>
									<prop name="Position">5</prop>
									<prop name="IsDefault">0</prop>
									<prop name="Color">$0012D7FA</prop>
								</obj>
								<obj name="PropertyObject" class="DominantChannelProp" version="4">
									<prop name="PropertyTypeName">Dominant Channel</prop>
									<prop name="Position">5</prop>
									<prop name="IsDefault">0</prop>
									<prop name="DominantChannel">0</prop>
								</obj>
								<obj name="PropertyObject" class="Genotype" version="4">
									<prop name="PropertyTypeName">EndPt Genotype</prop>
									<prop name="Position">5</prop>
									<prop name="IsDefault">1</prop>
									<prop name="ReadOnly">1</prop>
								</obj>
								<obj name="PropertyObject" class="GroupingSample" version="4">
									<prop name="PropertyTypeName">EndPt Sample Type</prop>
									<prop name="Position">5</prop>
									<prop name="IsDefault">0</prop>
									<prop name="GroupSampleType">mstUnknown</prop>
								</obj>
								<obj name="PropertyObject" class="SamplePrefLineStyle" version="4">
									<prop name="PropertyTypeName">Line Style</prop>
									<prop name="Position">5</prop>
									<prop name="IsDefault">0</prop>
									<prop name="LineStyle">psSolid</prop>
								</obj>
								<obj name="PropertyObject" class="GenSampleEditNotes" version="4">
									<prop name="PropertyTypeName">Notes</prop>
									<prop name="Position">5</prop>
									<prop name="IsDefault">1</prop>
								</obj>
								<obj name="PropertyObject" class="SamplePrefPointStyle" version="4">
									<prop name="PropertyTypeName">Point Style</prop>
									<prop name="Position">5</prop>
									<prop name="IsDefault">0</prop>
									<prop name="PointStyle">psNothing</prop>
								</obj>
								<obj name="PropertyObject" class="GenSampleEditPosition" version="4">
									<prop name="PropertyTypeName">Position</prop>
									<prop name="Position">5</prop>
									<prop name="IsDefault">1</prop>
								</obj>
								<obj name="PropertyObject" class="GenSampleEditReplicate" version="4">
									<prop name="PropertyTypeName">Replicate of</prop>
									<prop name="Position">5</prop>
									<prop name="IsDefault">0</prop>
									<prop name="ReplicateOf">3</prop>
								</obj>
								<obj name="PropertyObject" class="HTCSampleID" version="4">
									<prop name="PropertyTypeName">Sample ID</prop>
									<prop name="Position">5</prop>
									<prop name="IsDefault">1</prop>
								</obj>
								<obj name="PropertyObject" class="GenSampleEditName" version="4">
									<prop name="PropertyTypeName">Sample Name</prop>
									<prop name="Position">5</prop>
									<prop name="IsDefault">0</prop>
									<prop name="name">10.2N</prop>
								</obj>
								<obj name="PropertyObject" class="HTCSamplePrepNotes" version="4">
									<prop name="PropertyTypeName">Sample Prep Notes</prop>
									<prop name="Position">5</prop>
									<prop name="IsDefault">1</prop>
								</obj>
								<obj name="PropertyObject" class="GenSampleEditSubset" version="4">
									<prop name="PropertyTypeName">Subsets</prop>
									<prop name="Position">5</prop>
									<prop name="IsDefault">1</prop>
								</obj>
								<obj name="PropertyObject" class="SamplePrefWidth" version="5">
									<prop name="PropertyTypeName">Width</prop>
									<prop name="Position">5</prop>
									<prop name="IsDefault">1</prop>
									<prop name="Width">1</prop>
								</obj>
							</list>
						</obj>
					</obj>
					<obj name="item" class="SamplePropInfo" version="1">
						<obj name="ChannelProperties" class="ChanPropList" version="2">
							<obj name="ChannelProperties" class="EMList" version="1">
								<list name="emlist" count="1">
									<obj name="item" class="PropertyList" version="1">
										<list name="emlist" count="12">
											<obj name="PropertyObject" class="RQSampleTargetProperty" version="4">
												<prop name="PropertyTypeName">Combined Sample and Target Type</prop>
												<prop name="Position">6</prop>
												<prop name="IsDefault">0</prop>
												<obj name="ChannelProp" class="ChannelProperty" version="1">
													<prop name="ChannelIdx">0</prop>
												</obj>
											</obj>
											<obj name="PropertyObject" class="QuantConcProperty" version="4">
												<prop name="PropertyTypeName">Concentration</prop>
												<prop name="Position">6</prop>
												<prop name="IsDefault">1</prop>
												<prop name="Concentration">0</prop>
												<obj name="ChannelProp" class="ChannelProperty" version="1">
													<prop name="ChannelIdx">0</prop>
												</obj>
												<prop name="ReadOnly">1</prop>
											</obj>
											<obj name="PropertyObject" class="QuantCpHighProp" version="4">
												<prop name="PropertyTypeName">Cp High</prop>
												<prop name="Position">6</prop>
												<prop name="IsDefault">1</prop>
												<prop name="CpRangeHigh">0</prop>
												<obj name="ChannelProp" class="ChannelProperty" version="1">
													<prop name="ChannelIdx">0</prop>
												</obj>
												<prop name="ReadOnly">0</prop>
											</obj>
											<obj name="PropertyObject" class="QuantCpLowProp" version="4">
												<prop name="PropertyTypeName">Cp Low</prop>
												<prop name="Position">6</prop>
												<prop name="IsDefault">1</prop>
												<prop name="CpRangeLow">0</prop>
												<obj name="ChannelProp" class="ChannelProperty" version="1">
													<prop name="ChannelIdx">0</prop>
												</obj>
												<prop name="ReadOnly">0</prop>
											</obj>
											<obj name="PropertyObject" class="RQEffProp" version="4">
												<prop name="PropertyTypeName">Efficiency</prop>
												<prop name="Position">6</prop>
												<prop name="IsDefault">1</prop>
												<prop name="Efficiency">2</prop>
												<obj name="ChannelProp" class="ChannelProperty" version="1">
													<prop name="ChannelIdx">0</prop>
												</obj>
											</obj>
											<obj name="PropertyObject" class="ChannelGenotype" version="4">
												<prop name="PropertyTypeName">Melt Geno Genotype</prop>
												<prop name="Position">6</prop>
												<prop name="IsDefault">1</prop>
												<prop name="ReadOnly">1</prop>
												<obj name="ChannelProp" class="ChannelProperty" version="1">
													<prop name="ChannelIdx">0</prop>
												</obj>
											</obj>
											<obj name="PropertyObject" class="GroupChannelTypeProp" version="4">
												<prop name="PropertyTypeName">Melt Geno Sample Type</prop>
												<prop name="Position">6</prop>
												<prop name="IsDefault">0</prop>
												<prop name="GroupSampleType">mstUnknown</prop>
												<obj name="ChannelProp" class="ChannelProperty" version="1">
													<prop name="ChannelIdx">0</prop>
												</obj>
											</obj>
											<obj name="PropertyObject" class="QuantSampleTypeProperty" version="4">
												<prop name="PropertyTypeName">Quantification Sample Type</prop>
												<prop name="Position">6</prop>
												<prop name="IsDefault">0</prop>
												<prop name="SampleType">qsPosCalibrator</prop>
												<obj name="ChannelProp" class="ChannelProperty" version="1">
													<prop name="ChannelIdx">0</prop>
												</obj>
											</obj>
											<obj name="PropertyObject" class="ChannelGenotype" version="4">
												<prop name="PropertyTypeName">Scanning Genotype</prop>
												<prop name="Position">6</prop>
												<prop name="IsDefault">1</prop>
												<prop name="ReadOnly">1</prop>
												<obj name="ChannelProp" class="ChannelProperty" version="1">
													<prop name="ChannelIdx">0</prop>
												</obj>
											</obj>
											<obj name="PropertyObject" class="GroupChannelTypeProp" version="4">
												<prop name="PropertyTypeName">Scanning Sample Type</prop>
												<prop name="Position">6</prop>
												<prop name="IsDefault">0</prop>
												<prop name="GroupSampleType">mstUnknown</prop>
												<obj name="ChannelProp" class="ChannelProperty" version="1">
													<prop name="ChannelIdx">0</prop>
												</obj>
											</obj>
											<obj name="PropertyObject" class="TargetName" version="4">
												<prop name="PropertyTypeName">Target Name</prop>
												<prop name="Position">6</prop>
												<prop name="IsDefault">0</prop>
												<prop name="name">ACT</prop>
												<obj name="ChannelProp" class="ChannelProperty" version="1">
													<prop name="ChannelIdx">0</prop>
												</obj>
											</obj>
											<obj name="PropertyObject" class="RQTargetProperty" version="4">
												<prop name="PropertyTypeName">Target Type</prop>
												<prop name="Position">6</prop>
												<prop name="IsDefault">0</prop>
												<prop name="TargetType">dtReference</prop>
												<obj name="ChannelProp" class="ChannelProperty" version="1">
													<prop name="ChannelIdx">0</prop>
												</obj>
											</obj>
										</list>
									</obj>
								</list>
							</obj>
						</obj>
						<prop name="ChannelPropertyCount">1</prop>
						<prop name="ContainerPosition">6</prop>
						<prop name="HasSampleProperties">1</prop>
						<obj name="SampleProperties" class="PropertyList" version="1">
							<list name="emlist" count="14">
								<obj name="PropertyObject" class="SamplePrefColor" version="4">
									<prop name="PropertyTypeName">Color</prop>
									<prop name="Position">6</prop>
									<prop name="IsDefault">0</prop>
									<prop name="Color">$00000097</prop>
								</obj>
								<obj name="PropertyObject" class="DominantChannelProp" version="4">
									<prop name="PropertyTypeName">Dominant Channel</prop>
									<prop name="Position">6</prop>
									<prop name="IsDefault">0</prop>
									<prop name="DominantChannel">0</prop>
								</obj>
								<obj name="PropertyObject" class="Genotype" version="4">
									<prop name="PropertyTypeName">EndPt Genotype</prop>
									<prop name="Position">6</prop>
									<prop name="IsDefault">1</prop>
									<prop name="ReadOnly">1</prop>
								</obj>
								<obj name="PropertyObject" class="GroupingSample" version="4">
									<prop name="PropertyTypeName">EndPt Sample Type</prop>
									<prop name="Position">6</prop>
									<prop name="IsDefault">0</prop>
									<prop name="GroupSampleType">mstUnknown</prop>
								</obj>
								<obj name="PropertyObject" class="SamplePrefLineStyle" version="4">
									<prop name="PropertyTypeName">Line Style</prop>
									<prop name="Position">6</prop>
									<prop name="IsDefault">0</prop>
									<prop name="LineStyle">psSolid</prop>
								</obj>
								<obj name="PropertyObject" class="GenSampleEditNotes" version="4">
									<prop name="PropertyTypeName">Notes</prop>
									<prop name="Position">6</prop>
									<prop name="IsDefault">1</prop>
								</obj>
								<obj name="PropertyObject" class="SamplePrefPointStyle" version="4">
									<prop name="PropertyTypeName">Point Style</prop>
									<prop name="Position">6</prop>
									<prop name="IsDefault">0</prop>
									<prop name="PointStyle">psNothing</prop>
								</obj>
								<obj name="PropertyObject" class="GenSampleEditPosition" version="4">
									<prop name="PropertyTypeName">Position</prop>
									<prop name="Position">6</prop>
									<prop name="IsDefault">1</prop>
								</obj>
								<obj name="PropertyObject" class="GenSampleEditReplicate" version="4">
									<prop name="PropertyTypeName">Replicate of</prop>
									<prop name="Position">6</prop>
									<prop name="IsDefault">0</prop>
									<prop name="ReplicateOf">6</prop>
								</obj>
								<obj name="PropertyObject" class="HTCSampleID" version="4">
									<prop name="PropertyTypeName">Sample ID</prop>
									<prop name="Position">6</prop>
									<prop name="IsDefault">1</prop>
								</obj>
								<obj name="PropertyObject" class="GenSampleEditName" version="4">
									<prop name="PropertyTypeName">Sample Name</prop>
									<prop name="Position">6</prop>
									<prop name="IsDefault">0</prop>
									<prop name="name">25.1N</prop>
								</obj>
								<obj name="PropertyObject" class="HTCSamplePrepNotes" version="4">
									<prop name="PropertyTypeName">Sample Prep Notes</prop>
									<prop name="Position">6</prop>
									<prop name="IsDefault">1</prop>
								</obj>
								<obj name="PropertyObject" class="GenSampleEditSubset" version="4">
									<prop name="PropertyTypeName">Subsets</prop>
									<prop name="Position">6</prop>
									<prop name="IsDefault">1</prop>
								</obj>
								<obj name="PropertyObject" class="SamplePrefWidth" version="5">
									<prop name="PropertyTypeName">Width</prop>
									<prop name="Position">6</prop>
									<prop name="IsDefault">1</prop>
									<prop name="Width">1</prop>
								</obj>
							</list>
						</obj>
					</obj>
					<obj name="item" class="SamplePropInfo" version="1">
						<obj name="ChannelProperties" class="ChanPropList" version="2">
							<obj name="ChannelProperties" class="EMList" version="1">
								<list name="emlist" count="1">
									<obj name="item" class="PropertyList" version="1">
										<list name="emlist" count="12">
											<obj name="PropertyObject" class="RQSampleTargetProperty" version="4">
												<prop name="PropertyTypeName">Combined Sample and Target Type</prop>
												<prop name="Position">7</prop>
												<prop name="IsDefault">0</prop>
												<obj name="ChannelProp" class="ChannelProperty" version="1">
													<prop name="ChannelIdx">0</prop>
												</obj>
											</obj>
											<obj name="PropertyObject" class="QuantConcProperty" version="4">
												<prop name="PropertyTypeName">Concentration</prop>
												<prop name="Position">7</prop>
												<prop name="IsDefault">1</prop>
												<prop name="Concentration">0</prop>
												<obj name="ChannelProp" class="ChannelProperty" version="1">
													<prop name="ChannelIdx">0</prop>
												</obj>
												<prop name="ReadOnly">1</prop>
											</obj>
											<obj name="PropertyObject" class="QuantCpHighProp" version="4">
												<prop name="PropertyTypeName">Cp High</prop>
												<prop name="Position">7</prop>
												<prop name="IsDefault">1</prop>
												<prop name="CpRangeHigh">0</prop>
												<obj name="ChannelProp" class="ChannelProperty" version="1">
													<prop name="ChannelIdx">0</prop>
												</obj>
												<prop name="ReadOnly">0</prop>
											</obj>
											<obj name="PropertyObject" class="QuantCpLowProp" version="4">
												<prop name="PropertyTypeName">Cp Low</prop>
												<prop name="Position">7</prop>
												<prop name="IsDefault">1</prop>
												<prop name="CpRangeLow">0</prop>
												<obj name="ChannelProp" class="ChannelProperty" version="1">
													<prop name="ChannelIdx">0</prop>
												</obj>
												<prop name="ReadOnly">0</prop>
											</obj>
											<obj name="PropertyObject" class="RQEffProp" version="4">
												<prop name="PropertyTypeName">Efficiency</prop>
												<prop name="Position">7</prop>
												<prop name="IsDefault">1</prop>
												<prop name="Efficiency">2</prop>
												<obj name="ChannelProp" class="ChannelProperty" version="1">
													<prop name="ChannelIdx">0</prop>
												</obj>
											</obj>
											<obj name="PropertyObject" class="ChannelGenotype" version="4">
												<prop name="PropertyTypeName">Melt Geno Genotype</prop>
												<prop name="Position">7</prop>
												<prop name="IsDefault">1</prop>
												<prop name="ReadOnly">1</prop>
												<obj name="ChannelProp" class="ChannelProperty" version="1">
													<prop name="ChannelIdx">0</prop>
												</obj>
											</obj>
											<obj name="PropertyObject" class="GroupChannelTypeProp" version="4">
												<prop name="PropertyTypeName">Melt Geno Sample Type</prop>
												<prop name="Position">7</prop>
												<prop name="IsDefault">0</prop>
												<prop name="GroupSampleType">mstUnknown</prop>
												<obj name="ChannelProp" class="ChannelProperty" version="1">
													<prop name="ChannelIdx">0</prop>
												</obj>
											</obj>
											<obj name="PropertyObject" class="QuantSampleTypeProperty" version="4">
												<prop name="PropertyTypeName">Quantification Sample Type</prop>
												<prop name="Position">7</prop>
												<prop name="IsDefault">0</prop>
												<prop name="SampleType">qsPosCalibrator</prop>
												<obj name="ChannelProp" class="ChannelProperty" version="1">
													<prop name="ChannelIdx">0</prop>
												</obj>
											</obj>
											<obj name="PropertyObject" class="ChannelGenotype" version="4">
												<prop name="PropertyTypeName">Scanning Genotype</prop>
												<prop name="Position">7</prop>
												<prop name="IsDefault">1</prop>
												<prop name="ReadOnly">1</prop>
												<obj name="ChannelProp" class="ChannelProperty" version="1">
													<prop name="ChannelIdx">0</prop>
												</obj>
											</obj>
											<obj name="PropertyObject" class="GroupChannelTypeProp" version="4">
												<prop name="PropertyTypeName">Scanning Sample Type</prop>
												<prop name="Position">7</prop>
												<prop name="IsDefault">0</prop>
												<prop name="GroupSampleType">mstUnknown</prop>
												<obj name="ChannelProp" class="ChannelProperty" version="1">
													<prop name="ChannelIdx">0</prop>
												</obj>
											</obj>
											<obj name="PropertyObject" class="TargetName" version="4">
												<prop name="PropertyTypeName">Target Name</prop>
												<prop name="Position">7</prop>
												<prop name="IsDefault">0</prop>
												<prop name="name">ACT</prop>
												<obj name="ChannelProp" class="ChannelProperty" version="1">
													<prop name="ChannelIdx">0</prop>
												</obj>
											</obj>
											<obj name="PropertyObject" class="RQTargetProperty" version="4">
												<prop name="PropertyTypeName">Target Type</prop>
												<prop name="Position">7</prop>
												<prop name="IsDefault">0</prop>
												<prop name="TargetType">dtReference</prop>
												<obj name="ChannelProp" class="ChannelProperty" version="1">
													<prop name="ChannelIdx">0</prop>
												</obj>
											</obj>
										</list>
									</obj>
								</list>
							</obj>
						</obj>
						<prop name="ChannelPropertyCount">1</prop>
						<prop name="ContainerPosition">7</prop>
						<prop name="HasSampleProperties">1</prop>
						<obj name="SampleProperties" class="PropertyList" version="1">
							<list name="emlist" count="14">
								<obj name="PropertyObject" class="SamplePrefColor" version="4">
									<prop name="PropertyTypeName">Color</prop>
									<prop name="Position">7</prop>
									<prop name="IsDefault">0</prop>
									<prop name="Color">$00FFFF0F</prop>
								</obj>
								<obj name="PropertyObject" class="DominantChannelProp" version="4">
									<prop name="PropertyTypeName">Dominant Channel</prop>
									<prop name="Position">7</prop>
									<prop name="IsDefault">0</prop>
									<prop name="DominantChannel">0</prop>
								</obj>
								<obj name="PropertyObject" class="Genotype" version="4">
									<prop name="PropertyTypeName">EndPt Genotype</prop>
									<prop name="Position">7</prop>
									<prop name="IsDefault">1</prop>
									<prop name="ReadOnly">1</prop>
								</obj>
								<obj name="PropertyObject" class="GroupingSample" version="4">
									<prop name="PropertyTypeName">EndPt Sample Type</prop>
									<prop name="Position">7</prop>
									<prop name="IsDefault">0</prop>
									<prop name="GroupSampleType">mstUnknown</prop>
								</obj>
								<obj name="PropertyObject" class="SamplePrefLineStyle" version="4">
									<prop name="PropertyTypeName">Line Style</prop>
									<prop name="Position">7</prop>
									<prop name="IsDefault">0</prop>
									<prop name="LineStyle">psSolid</prop>
								</obj>
								<obj name="PropertyObject" class="GenSampleEditNotes" version="4">
									<prop name="PropertyTypeName">Notes</prop>
									<prop name="Position">7</prop>
									<prop name="IsDefault">1</prop>
								</obj>
								<obj name="PropertyObject" class="SamplePrefPointStyle" version="4">
									<prop name="PropertyTypeName">Point Style</prop>
									<prop name="Position">7</prop>
									<prop name="IsDefault">0</prop>
									<prop name="PointStyle">psNothing</prop>
								</obj>
								<obj name="PropertyObject" class="GenSampleEditPosition" version="4">
									<prop name="PropertyTypeName">Position</prop>
									<prop name="Position">7</prop>
									<prop name="IsDefault">1</prop>
								</obj>
								<obj name="PropertyObject" class="GenSampleEditReplicate" version="4">
									<prop name="PropertyTypeName">Replicate of</prop>
									<prop name="Position">7</prop>
									<prop name="IsDefault">0</prop>
									<prop name="ReplicateOf">6</prop>
								</obj>
								<obj name="PropertyObject" class="HTCSampleID" version="4">
									<prop name="PropertyTypeName">Sample ID</prop>
									<prop name="Position">7</prop>
									<prop name="IsDefault">1</prop>
								</obj>
								<obj name="PropertyObject" class="GenSampleEditName" version="4">
									<prop name="PropertyTypeName">Sample Name</prop>
									<prop name="Position">7</prop>
									<prop name="IsDefault">0</prop>
									<prop name="name">25.1N</prop>
								</obj>
								<obj name="PropertyObject" class="HTCSamplePrepNotes" version="4">
									<prop name="PropertyTypeName">Sample Prep Notes</prop>
									<prop name="Position">7</prop>
									<prop name="IsDefault">1</prop>
								</obj>
								<obj name="PropertyObject" class="GenSampleEditSubset" version="4">
									<prop name="PropertyTypeName">Subsets</prop>
									<prop name="Position">7</prop>
									<prop name="IsDefault">1</prop>
								</obj>
								<obj name="PropertyObject" class="SamplePrefWidth" version="5">
									<prop name="PropertyTypeName">Width</prop>
									<prop name="Position">7</prop>
									<prop name="IsDefault">1</prop>
									<prop name="Width">1</prop>
								</obj>
							</list>
						</obj>
					</obj>
					<obj name="item" class="SamplePropInfo" version="1">
						<obj name="ChannelProperties" class="ChanPropList" version="2">
							<obj name="ChannelProperties" class="EMList" version="1">
								<list name="emlist" count="1">
									<obj name="item" class="PropertyList" version="1">
										<list name="emlist" count="12">
											<obj name="PropertyObject" class="RQSampleTargetProperty" version="4">
												<prop name="PropertyTypeName">Combined Sample and Target Type</prop>
												<prop name="Position">8</prop>
												<prop name="IsDefault">0</prop>
												<obj name="ChannelProp" class="ChannelProperty" version="1">
													<prop name="ChannelIdx">0</prop>
												</obj>
											</obj>
											<obj name="PropertyObject" class="QuantConcProperty" version="4">
												<prop name="PropertyTypeName">Concentration</prop>
												<prop name="Position">8</prop>
												<prop name="IsDefault">1</prop>
												<prop name="Concentration">0</prop>
												<obj name="ChannelProp" class="ChannelProperty" version="1">
													<prop name="ChannelIdx">0</prop>
												</obj>
												<prop name="ReadOnly">1</prop>
											</obj>
											<obj name="PropertyObject" class="QuantCpHighProp" version="4">
												<prop name="PropertyTypeName">Cp High</prop>
												<prop name="Position">8</prop>
												<prop name="IsDefault">1</prop>
												<prop name="CpRangeHigh">0</prop>
												<obj name="ChannelProp" class="ChannelProperty" version="1">
													<prop name="ChannelIdx">0</prop>
												</obj>
												<prop name="ReadOnly">0</prop>
											</obj>
											<obj name="PropertyObject" class="QuantCpLowProp" version="4">
												<prop name="PropertyTypeName">Cp Low</prop>
												<prop name="Position">8</prop>
												<prop name="IsDefault">1</prop>
												<prop name="CpRangeLow">0</prop>
												<obj name="ChannelProp" class="ChannelProperty" version="1">
													<prop name="ChannelIdx">0</prop>
												</obj>
												<prop name="ReadOnly">0</prop>
											</obj>
											<obj name="PropertyObject" class="RQEffProp" version="4">
												<prop name="PropertyTypeName">Efficiency</prop>
												<prop name="Position">8</prop>
												<prop name="IsDefault">1</prop>
												<prop name="Efficiency">2</prop>
												<obj name="ChannelProp" class="ChannelProperty" version="1">
													<prop name="ChannelIdx">0</prop>
												</obj>
											</obj>
											<obj name="PropertyObject" class="ChannelGenotype" version="4">
												<prop name="PropertyTypeName">Melt Geno Genotype</prop>
												<prop name="Position">8</prop>
												<prop name="IsDefault">1</prop>
												<prop name="ReadOnly">1</prop>
												<obj name="ChannelProp" class="ChannelProperty" version="1">
													<prop name="ChannelIdx">0</prop>
												</obj>
											</obj>
											<obj name="PropertyObject" class="GroupChannelTypeProp" version="4">
												<prop name="PropertyTypeName">Melt Geno Sample Type</prop>
												<prop name="Position">8</prop>
												<prop name="IsDefault">0</prop>
												<prop name="GroupSampleType">mstUnknown</prop>
												<obj name="ChannelProp" class="ChannelProperty" version="1">
													<prop name="ChannelIdx">0</prop>
												</obj>
											</obj>
											<obj name="PropertyObject" class="QuantSampleTypeProperty" version="4">
												<prop name="PropertyTypeName">Quantification Sample Type</prop>
												<prop name="Position">8</prop>
												<prop name="IsDefault">0</prop>
												<prop name="SampleType">qsPosCalibrator</prop>
												<obj name="ChannelProp" class="ChannelProperty" version="1">
													<prop name="ChannelIdx">0</prop>
												</obj>
											</obj>
											<obj name="PropertyObject" class="ChannelGenotype" version="4">
												<prop name="PropertyTypeName">Scanning Genotype</prop>
												<prop name="Position">8</prop>
												<prop name="IsDefault">1</prop>
												<prop name="ReadOnly">1</prop>
												<obj name="ChannelProp" class="ChannelProperty" version="1">
													<prop name="ChannelIdx">0</prop>
												</obj>
											</obj>
											<obj name="PropertyObject" class="GroupChannelTypeProp" version="4">
												<prop name="PropertyTypeName">Scanning Sample Type</prop>
												<prop name="Position">8</prop>
												<prop name="IsDefault">0</prop>
												<prop name="GroupSampleType">mstUnknown</prop>
												<obj name="ChannelProp" class="ChannelProperty" version="1">
													<prop name="ChannelIdx">0</prop>
												</obj>
											</obj>
											<obj name="PropertyObject" class="TargetName" version="4">
												<prop name="PropertyTypeName">Target Name</prop>
												<prop name="Position">8</prop>
												<prop name="IsDefault">0</prop>
												<prop name="name">ACT</prop>
												<obj name="ChannelProp" class="ChannelProperty" version="1">
													<prop name="ChannelIdx">0</prop>
												</obj>
											</obj>
											<obj name="PropertyObject" class="RQTargetProperty" version="4">
												<prop name="PropertyTypeName">Target Type</prop>
												<prop name="Position">8</prop>
												<prop name="IsDefault">0</prop>
												<prop name="TargetType">dtReference</prop>
												<obj name="ChannelProp" class="ChannelProperty" version="1">
													<prop name="ChannelIdx">0</prop>
												</obj>
											</obj>
										</list>
									</obj>
								</list>
							</obj>
						</obj>
						<prop name="ChannelPropertyCount">1</prop>
						<prop name="ContainerPosition">8</prop>
						<prop name="HasSampleProperties">1</prop>
						<obj name="SampleProperties" class="PropertyList" version="1">
							<list name="emlist" count="14">
								<obj name="PropertyObject" class="SamplePrefColor" version="4">
									<prop name="PropertyTypeName">Color</prop>
									<prop name="Position">8</prop>
									<prop name="IsDefault">0</prop>
									<prop name="Color">$00404000</prop>
								</obj>
								<obj name="PropertyObject" class="DominantChannelProp" version="4">
									<prop name="PropertyTypeName">Dominant Channel</prop>
									<prop name="Position">8</prop>
									<prop name="IsDefault">0</prop>
									<prop name="DominantChannel">0</prop>
								</obj>
								<obj name="PropertyObject" class="Genotype" version="4">
									<prop name="PropertyTypeName">EndPt Genotype</prop>
									<prop name="Position">8</prop>
									<prop name="IsDefault">1</prop>
									<prop name="ReadOnly">1</prop>
								</obj>
								<obj name="PropertyObject" class="GroupingSample" version="4">
									<prop name="PropertyTypeName">EndPt Sample Type</prop>
									<prop name="Position">8</prop>
									<prop name="IsDefault">0</prop>
									<prop name="GroupSampleType">mstUnknown</prop>
								</obj>
								<obj name="PropertyObject" class="SamplePrefLineStyle" version="4">
									<prop name="PropertyTypeName">Line Style</prop>
									<prop name="Position">8</prop>
									<prop name="IsDefault">0</prop>
									<prop name="LineStyle">psSolid</prop>
								</obj>
								<obj name="PropertyObject" class="GenSampleEditNotes" version="4">
									<prop name="PropertyTypeName">Notes</prop>
									<prop name="Position">8</prop>
									<prop name="IsDefault">1</prop>
								</obj>
								<obj name="PropertyObject" class="SamplePrefPointStyle" version="4">
									<prop name="PropertyTypeName">Point Style</prop>
									<prop name="Position">8</prop>
									<prop name="IsDefault">0</prop>
									<prop name="PointStyle">psNothing</prop>
								</obj>
								<obj name="PropertyObject" class="GenSampleEditPosition" version="4">
									<prop name="PropertyTypeName">Position</prop>
									<prop name="Position">8</prop>
									<prop name="IsDefault">1</prop>
								</obj>
								<obj name="PropertyObject" class="GenSampleEditReplicate" version="4">
									<prop name="PropertyTypeName">Replicate of</prop>
									<prop name="Position">8</prop>
									<prop name="IsDefault">0</prop>
									<prop name="ReplicateOf">6</prop>
								</obj>
								<obj name="PropertyObject" class="HTCSampleID" version="4">
									<prop name="PropertyTypeName">Sample ID</prop>
									<prop name="Position">8</prop>
									<prop name="IsDefault">1</prop>
								</obj>
								<obj name="PropertyObject" class="GenSampleEditName" version="4">
									<prop name="PropertyTypeName">Sample Name</prop>
									<prop name="Position">8</prop>
									<prop name="IsDefault">0</prop>
									<prop name="name">25.1N</prop>
								</obj>
								<obj name="PropertyObject" class="HTCSamplePrepNotes" version="4">
									<prop name="PropertyTypeName">Sample Prep Notes</prop>
									<prop name="Position">8</prop>
									<prop name="IsDefault">1</prop>
								</obj>
								<obj name="PropertyObject" class="GenSampleEditSubset" version="4">
									<prop name="PropertyTypeName">Subsets</prop>
									<prop name="Position">8</prop>
									<prop name="IsDefault">1</prop>
								</obj>
								<obj name="PropertyObject" class="SamplePrefWidth" version="5">
									<prop name="PropertyTypeName">Width</prop>
									<prop name="Position">8</prop>
									<prop name="IsDefault">1</prop>
									<prop name="Width">1</prop>
								</obj>
							</list>
						</obj>
					</obj>
					<obj name="item" class="SamplePropInfo" version="1">
						<obj name="ChannelProperties" class="ChanPropList" version="2">
							<obj name="ChannelProperties" class="EMList" version="1">
								<list name="emlist" count="1">
									<obj name="item" class="PropertyList" version="1">
										<list name="emlist" count="12">
											<obj name="PropertyObject" class="RQSampleTargetProperty" version="4">
												<prop name="PropertyTypeName">Combined Sample and Target Type</prop>
												<prop name="Position">9</prop>
												<prop name="IsDefault">0</prop>
												<obj name="ChannelProp" class="ChannelProperty" version="1">
													<prop name="ChannelIdx">0</prop>
												</obj>
											</obj>
											<obj name="PropertyObject" class="QuantConcProperty" version="4">
												<prop name="PropertyTypeName">Concentration</prop>
												<prop name="Position">9</prop>
												<prop name="IsDefault">1</prop>
												<prop name="Concentration">0</prop>
												<obj name="ChannelProp" class="ChannelProperty" version="1">
													<prop name="ChannelIdx">0</prop>
												</obj>
												<prop name="ReadOnly">1</prop>
											</obj>
											<obj name="PropertyObject" class="QuantCpHighProp" version="4">
												<prop name="PropertyTypeName">Cp High</prop>
												<prop name="Position">9</prop>
												<prop name="IsDefault">1</prop>
												<prop name="CpRangeHigh">0</prop>
												<obj name="ChannelProp" class="ChannelProperty" version="1">
													<prop name="ChannelIdx">0</prop>
												</obj>
												<prop name="ReadOnly">0</prop>
											</obj>
											<obj name="PropertyObject" class="QuantCpLowProp" version="4">
												<prop name="PropertyTypeName">Cp Low</prop>
												<prop name="Position">9</prop>
												<prop name="IsDefault">1</prop>
												<prop name="CpRangeLow">0</prop>
												<obj name="ChannelProp" class="ChannelProperty" version="1">
													<prop name="ChannelIdx">0</prop>
												</obj>
												<prop name="ReadOnly">0</prop>
											</obj>
											<obj name="PropertyObject" class="RQEffProp" version="4">
												<prop name="PropertyTypeName">Efficiency</prop>
												<prop name="Position">9</prop>
												<prop name="IsDefault">1</prop>
												<prop name="Efficiency">2</prop>
												<obj name="ChannelProp" class="ChannelProperty" version="1">
													<prop name="ChannelIdx">0</prop>
												</obj>
											</obj>
											<obj name="PropertyObject" class="ChannelGenotype" version="4">
												<prop name="PropertyTypeName">Melt Geno Genotype</prop>
												<prop name="Position">9</prop>
												<prop name="IsDefault">1</prop>
												<prop name="ReadOnly">1</prop>
												<obj name="ChannelProp" class="ChannelProperty" version="1">
													<prop name="ChannelIdx">0</prop>
												</obj>
											</obj>
											<obj name="PropertyObject" class="GroupChannelTypeProp" version="4">
												<prop name="PropertyTypeName">Melt Geno Sample Type</prop>
												<prop name="Position">9</prop>
												<prop name="IsDefault">0</prop>
												<prop name="GroupSampleType">mstUnknown</prop>
												<obj name="ChannelProp" class="ChannelProperty" version="1">
													<prop name="ChannelIdx">0</prop>
												</obj>
											</obj>
											<obj name="PropertyObject" class="QuantSampleTypeProperty" version="4">
												<prop name="PropertyTypeName">Quantification Sample Type</prop>
												<prop name="Position">9</prop>
												<prop name="IsDefault">0</prop>
												<prop name="SampleType">qsPosCalibrator</prop>
												<obj name="ChannelProp" class="ChannelProperty" version="1">
													<prop name="ChannelIdx">0</prop>
												</obj>
											</obj>
											<obj name="PropertyObject" class="ChannelGenotype" version="4">
												<prop name="PropertyTypeName">Scanning Genotype</prop>
												<prop name="Position">9</prop>
												<prop name="IsDefault">1</prop>
												<prop name="ReadOnly">1</prop>
												<obj name="ChannelProp" class="ChannelProperty" version="1">
													<prop name="ChannelIdx">0</prop>
												</obj>
											</obj>
											<obj name="PropertyObject" class="GroupChannelTypeProp" version="4">
												<prop name="PropertyTypeName">Scanning Sample Type</prop>
												<prop name="Position">9</prop>
												<prop name="IsDefault">0</prop>
												<prop name="GroupSampleType">mstUnknown</prop>
												<obj name="ChannelProp" class="ChannelProperty" version="1">
													<prop name="ChannelIdx">0</prop>
												</obj>
											</obj>
											<obj name="PropertyObject" class="TargetName" version="4">
												<prop name="PropertyTypeName">Target Name</prop>
												<prop name="Position">9</prop>
												<prop name="IsDefault">0</prop>
												<prop name="name">C1QTNF1</prop>
												<obj name="ChannelProp" class="ChannelProperty" version="1">
													<prop name="ChannelIdx">0</prop>
												</obj>
											</obj>
											<obj name="PropertyObject" class="RQTargetProperty" version="4">
												<prop name="PropertyTypeName">Target Type</prop>
												<prop name="Position">9</prop>
												<prop name="IsDefault">0</prop>
												<prop name="TargetType">dtTarget</prop>
												<obj name="ChannelProp" class="ChannelProperty" version="1">
													<prop name="ChannelIdx">0</prop>
												</obj>
											</obj>
										</list>
									</obj>
								</list>
							</obj>
						</obj>
						<prop name="ChannelPropertyCount">1</prop>
						<prop name="ContainerPosition">9</prop>
						<prop name="HasSampleProperties">1</prop>
						<obj name="SampleProperties" class="PropertyList" version="1">
							<list name="emlist" count="14">
								<obj name="PropertyObject" class="SamplePrefColor" version="4">
									<prop name="PropertyTypeName">Color</prop>
									<prop name="Position">9</prop>
									<prop name="IsDefault">0</prop>
									<prop name="Color">$004080FF</prop>
								</obj>
								<obj name="PropertyObject" class="DominantChannelProp" version="4">
									<prop name="PropertyTypeName">Dominant Channel</prop>
									<prop name="Position">9</prop>
									<prop name="IsDefault">0</prop>
									<prop name="DominantChannel">0</prop>
								</obj>
								<obj name="PropertyObject" class="Genotype" version="4">
									<prop name="PropertyTypeName">EndPt Genotype</prop>
									<prop name="Position">9</prop>
									<prop name="IsDefault">1</prop>
									<prop name="ReadOnly">1</prop>
								</obj>
								<obj name="PropertyObject" class="GroupingSample" version="4">
									<prop name="PropertyTypeName">EndPt Sample Type</prop>
									<prop name="Position">9</prop>
									<prop name="IsDefault">0</prop>
									<prop name="GroupSampleType">mstUnknown</prop>
								</obj>
								<obj name="PropertyObject" class="SamplePrefLineStyle" version="4">
									<prop name="PropertyTypeName">Line Style</prop>
									<prop name="Position">9</prop>
									<prop name="IsDefault">0</prop>
									<prop name="LineStyle">psSolid</prop>
								</obj>
								<obj name="PropertyObject" class="GenSampleEditNotes" version="4">
									<prop name="PropertyTypeName">Notes</prop>
									<prop name="Position">9</prop>
									<prop name="IsDefault">1</prop>
								</obj>
								<obj name="PropertyObject" class="SamplePrefPointStyle" version="4">
									<prop name="PropertyTypeName">Point Style</prop>
									<prop name="Position">9</prop>
									<prop name="IsDefault">0</prop>
									<prop name="PointStyle">psNothing</prop>
								</obj>
								<obj name="PropertyObject" class="GenSampleEditPosition" version="4">
									<prop name="PropertyTypeName">Position</prop>
									<prop name="Position">9</prop>
									<prop name="IsDefault">1</prop>
								</obj>
								<obj name="PropertyObject" class="GenSampleEditReplicate" version="4">
									<prop name="PropertyTypeName">Replicate of</prop>
									<prop name="Position">9</prop>
									<prop name="IsDefault">0</prop>
									<prop name="ReplicateOf">9</prop>
								</obj>
								<obj name="PropertyObject" class="HTCSampleID" version="4">
									<prop name="PropertyTypeName">Sample ID</prop>
									<prop name="Position">9</prop>
									<prop name="IsDefault">1</prop>
								</obj>
								<obj name="PropertyObject" class="GenSampleEditName" version="4">
									<prop name="PropertyTypeName">Sample Name</prop>
									<prop name="Position">9</prop>
									<prop name="IsDefault">0</prop>
									<prop name="name">25.1N</prop>
								</obj>
								<obj name="PropertyObject" class="HTCSamplePrepNotes" version="4">
									<prop name="PropertyTypeName">Sample Prep Notes</prop>
									<prop name="Position">9</prop>
									<prop name="IsDefault">1</prop>
								</obj>
								<obj name="PropertyObject" class="GenSampleEditSubset" version="4">
									<prop name="PropertyTypeName">Subsets</prop>
									<prop name="Position">9</prop>
									<prop name="IsDefault">1</prop>
								</obj>
								<obj name="PropertyObject" class="SamplePrefWidth" version="5">
									<prop name="PropertyTypeName">Width</prop>
									<prop name="Position">9</prop>
									<prop name="IsDefault">1</prop>
									<prop name="Width">1</prop>
								</obj>
							</list>
						</obj>
					</obj>
					<obj name="item" class="SamplePropInfo" version="1">
						<obj name="ChannelProperties" class="ChanPropList" version="2">
							<obj name="ChannelProperties" class="EMList" version="1">
								<list name="emlist" count="1">
									<obj name="item" class="PropertyList" version="1">
										<list name="emlist" count="12">
											<obj name="PropertyObject" class="RQSampleTargetProperty" version="4">
												<prop name="PropertyTypeName">Combined Sample and Target Type</prop>
												<prop name="Position">10</prop>
												<prop name="IsDefault">0</prop>
												<obj name="ChannelProp" class="ChannelProperty" version="1">
													<prop name="ChannelIdx">0</prop>
												</obj>
											</obj>
											<obj name="PropertyObject" class="QuantConcProperty" version="4">
												<prop name="PropertyTypeName">Concentration</prop>
												<prop name="Position">10</prop>
												<prop name="IsDefault">1</prop>
												<prop name="Concentration">0</prop>
												<obj name="ChannelProp" class="ChannelProperty" version="1">
													<prop name="ChannelIdx">0</prop>
												</obj>
												<prop name="ReadOnly">1</prop>
											</obj>
											<obj name="PropertyObject" class="QuantCpHighProp" version="4">
												<prop name="PropertyTypeName">Cp High</prop>
												<prop name="Position">10</prop>
												<prop name="IsDefault">1</prop>
												<prop name="CpRangeHigh">0</prop>
												<obj name="ChannelProp" class="ChannelProperty" version="1">
													<prop name="ChannelIdx">0</prop>
												</obj>
												<prop name="ReadOnly">0</prop>
											</obj>
											<obj name="PropertyObject" class="QuantCpLowProp" version="4">
												<prop name="PropertyTypeName">Cp Low</prop>
												<prop name="Position">10</prop>
												<prop name="IsDefault">1</prop>
												<prop name="CpRangeLow">0</prop>
												<obj name="ChannelProp" class="ChannelProperty" version="1">
													<prop name="ChannelIdx">0</prop>
												</obj>
												<prop name="ReadOnly">0</prop>
											</obj>
											<obj name="PropertyObject" class="RQEffProp" version="4">
												<prop name="PropertyTypeName">Efficiency</prop>
												<prop name="Position">10</prop>
												<prop name="IsDefault">1</prop>
												<prop name="Efficiency">2</prop>
												<obj name="ChannelProp" class="ChannelProperty" version="1">
													<prop name="ChannelIdx">0</prop>
												</obj>
											</obj>
											<obj name="PropertyObject" class="ChannelGenotype" version="4">
												<prop name="PropertyTypeName">Melt Geno Genotype</prop>
												<prop name="Position">10</prop>
												<prop name="IsDefault">1</prop>
												<prop name="ReadOnly">1</prop>
												<obj name="ChannelProp" class="ChannelProperty" version="1">
													<prop name="ChannelIdx">0</prop>
												</obj>
											</obj>
											<obj name="PropertyObject" class="GroupChannelTypeProp" version="4">
												<prop name="PropertyTypeName">Melt Geno Sample Type</prop>
												<prop name="Position">10</prop>
												<prop name="IsDefault">0</prop>
												<prop name="GroupSampleType">mstUnknown</prop>
												<obj name="ChannelProp" class="ChannelProperty" version="1">
													<prop name="ChannelIdx">0</prop>
												</obj>
											</obj>
											<obj name="PropertyObject" class="QuantSampleTypeProperty" version="4">
												<prop name="PropertyTypeName">Quantification Sample Type</prop>
												<prop name="Position">10</prop>
												<prop name="IsDefault">0</prop>
												<prop name="SampleType">qsPosCalibrator</prop>
												<obj name="ChannelProp" class="ChannelProperty" version="1">
													<prop name="ChannelIdx">0</prop>
												</obj>
											</obj>
											<obj name="PropertyObject" class="ChannelGenotype" version="4">
												<prop name="PropertyTypeName">Scanning Genotype</prop>
												<prop name="Position">10</prop>
												<prop name="IsDefault">1</prop>
												<prop name="ReadOnly">1</prop>
												<obj name="ChannelProp" class="ChannelProperty" version="1">
													<prop name="ChannelIdx">0</prop>
												</obj>
											</obj>
											<obj name="PropertyObject" class="GroupChannelTypeProp" version="4">
												<prop name="PropertyTypeName">Scanning Sample Type</prop>
												<prop name="Position">10</prop>
												<prop name="IsDefault">0</prop>
												<prop name="GroupSampleType">mstUnknown</prop>
												<obj name="ChannelProp" class="ChannelProperty" version="1">
													<prop name="ChannelIdx">0</prop>
												</obj>
											</obj>
											<obj name="PropertyObject" class="TargetName" version="4">
												<prop name="PropertyTypeName">Target Name</prop>
												<prop name="Position">10</prop>
												<prop name="IsDefault">0</prop>
												<prop name="name">C1QTNF1</prop>
												<obj name="ChannelProp" class="ChannelProperty" version="1">
													<prop name="ChannelIdx">0</prop>
												</obj>
											</obj>
											<obj name="PropertyObject" class="RQTargetProperty" version="4">
												<prop name="PropertyTypeName">Target Type</prop>
												<prop name="Position">10</prop>
												<prop name="IsDefault">0</prop>
												<prop name="TargetType">dtTarget</prop>
												<obj name="ChannelProp" class="ChannelProperty" version="1">
													<prop name="ChannelIdx">0</prop>
												</obj>
											</obj>
										</list>
									</obj>
								</list>
							</obj>
						</obj>
						<prop name="ChannelPropertyCount">1</prop>
						<prop name="ContainerPosition">10</prop>
						<prop name="HasSampleProperties">1</prop>
						<obj name="SampleProperties" class="PropertyList" version="1">
							<list name="emlist" count="14">
								<obj name="PropertyObject" class="SamplePrefColor" version="4">
									<prop name="PropertyTypeName">Color</prop>
									<prop name="Position">10</prop>
									<prop name="IsDefault">0</prop>
									<prop name="Color">$00FD0299</prop>
								</obj>
								<obj name="PropertyObject" class="DominantChannelProp" version="4">
									<prop name="PropertyTypeName">Dominant Channel</prop>
									<prop name="Position">10</prop>
									<prop name="IsDefault">0</prop>
									<prop name="DominantChannel">0</prop>
								</obj>
								<obj name="PropertyObject" class="Genotype" version="4">
									<prop name="PropertyTypeName">EndPt Genotype</prop>
									<prop name="Position">10</prop>
									<prop name="IsDefault">1</prop>
									<prop name="ReadOnly">1</prop>
								</obj>
								<obj name="PropertyObject" class="GroupingSample" version="4">
									<prop name="PropertyTypeName">EndPt Sample Type</prop>
									<prop name="Position">10</prop>
									<prop name="IsDefault">0</prop>
									<prop name="GroupSampleType">mstUnknown</prop>
								</obj>
								<obj name="PropertyObject" class="SamplePrefLineStyle" version="4">
									<prop name="PropertyTypeName">Line Style</prop>
									<prop name="Position">10</prop>
									<prop name="IsDefault">0</prop>
									<prop name="LineStyle">psSolid</prop>
								</obj>
								<obj name="PropertyObject" class="GenSampleEditNotes" version="4">
									<prop name="PropertyTypeName">Notes</prop>
									<prop name="Position">10</prop>
									<prop name="IsDefault">1</prop>
								</obj>
								<obj name="PropertyObject" class="SamplePrefPointStyle" version="4">
									<prop name="PropertyTypeName">Point Style</prop>
									<prop name="Position">10</prop>
									<prop name="IsDefault">0</prop>
									<prop name="PointStyle">psNothing</prop>
								</obj>
								<obj name="PropertyObject" class="GenSampleEditPosition" version="4">
									<prop name="PropertyTypeName">Position</prop>
									<prop name="Position">10</prop>
									<prop name="IsDefault">1</prop>
								</obj>
								<obj name="PropertyObject" class="GenSampleEditReplicate" version="4">
									<prop name="PropertyTypeName">Replicate of</prop>
									<prop name="Position">10</prop>
									<prop name="IsDefault">0</prop>
									<prop name="ReplicateOf">9</prop>
								</obj>
								<obj name="PropertyObject" class="HTCSampleID" version="4">
									<prop name="PropertyTypeName">Sample ID</prop>
									<prop name="Position">10</prop>
									<prop name="IsDefault">1</prop>
								</obj>
								<obj name="PropertyObject" class="GenSampleEditName" version="4">
									<prop name="PropertyTypeName">Sample Name</prop>
									<prop name="Position">10</prop>
									<prop name="IsDefault">0</prop>
									<prop name="name">25.1N</prop>
								</obj>
								<obj name="PropertyObject" class="HTCSamplePrepNotes" version="4">
									<prop name="PropertyTypeName">Sample Prep Notes</prop>
									<prop name="Position">10</prop>
									<prop name="IsDefault">1</prop>
								</obj>
								<obj name="PropertyObject" class="GenSampleEditSubset" version="4">
									<prop name="PropertyTypeName">Subsets</prop>
									<prop name="Position">10</prop>
									<prop name="IsDefault">1</prop>
								</obj>
								<obj name="PropertyObject" class="SamplePrefWidth" version="5">
									<prop name="PropertyTypeName">Width</prop>
									<prop name="Position">10</prop>
									<prop name="IsDefault">1</prop>
									<prop name="Width">1</prop>
								</obj>
							</list>
						</obj>
					</obj>
					<obj name="item" class="SamplePropInfo" version="1">
						<obj name="ChannelProperties" class="ChanPropList" version="2">
							<obj name="ChannelProperties" class="EMList" version="1">
								<list name="emlist" count="1">
									<obj name="item" class="PropertyList" version="1">
										<list name="emlist" count="12">
											<obj name="PropertyObject" class="RQSampleTargetProperty" version="4">
												<prop name="PropertyTypeName">Combined Sample and Target Type</prop>
												<prop name="Position">11</prop>
												<prop name="IsDefault">0</prop>
												<obj name="ChannelProp" class="ChannelProperty" version="1">
													<prop name="ChannelIdx">0</prop>
												</obj>
											</obj>
											<obj name="PropertyObject" class="QuantConcProperty" version="4">
												<prop name="PropertyTypeName">Concentration</prop>
												<prop name="Position">11</prop>
												<prop name="IsDefault">1</prop>
												<prop name="Concentration">0</prop>
												<obj name="ChannelProp" class="ChannelProperty" version="1">
													<prop name="ChannelIdx">0</prop>
												</obj>
												<prop name="ReadOnly">1</prop>
											</obj>
											<obj name="PropertyObject" class="QuantCpHighProp" version="4">
												<prop name="PropertyTypeName">Cp High</prop>
												<prop name="Position">11</prop>
												<prop name="IsDefault">1</prop>
												<prop name="CpRangeHigh">0</prop>
												<obj name="ChannelProp" class="ChannelProperty" version="1">
													<prop name="ChannelIdx">0</prop>
												</obj>
												<prop name="ReadOnly">0</prop>
											</obj>
											<obj name="PropertyObject" class="QuantCpLowProp" version="4">
												<prop name="PropertyTypeName">Cp Low</prop>
												<prop name="Position">11</prop>
												<prop name="IsDefault">1</prop>
												<prop name="CpRangeLow">0</prop>
												<obj name="ChannelProp" class="ChannelProperty" version="1">
													<prop name="ChannelIdx">0</prop>
												</obj>
												<prop name="ReadOnly">0</prop>
											</obj>
											<obj name="PropertyObject" class="RQEffProp" version="4">
												<prop name="PropertyTypeName">Efficiency</prop>
												<prop name="Position">11</prop>
												<prop name="IsDefault">1</prop>
												<prop name="Efficiency">2</prop>
												<obj name="ChannelProp" class="ChannelProperty" version="1">
													<prop name="ChannelIdx">0</prop>
												</obj>
											</obj>
											<obj name="PropertyObject" class="ChannelGenotype" version="4">
												<prop name="PropertyTypeName">Melt Geno Genotype</prop>
												<prop name="Position">11</prop>
												<prop name="IsDefault">1</prop>
												<prop name="ReadOnly">1</prop>
												<obj name="ChannelProp" class="ChannelProperty" version="1">
													<prop name="ChannelIdx">0</prop>
												</obj>
											</obj>
											<obj name="PropertyObject" class="GroupChannelTypeProp" version="4">
												<prop name="PropertyTypeName">Melt Geno Sample Type</prop>
												<prop name="Position">11</prop>
												<prop name="IsDefault">0</prop>
												<prop name="GroupSampleType">mstUnknown</prop>
												<obj name="ChannelProp" class="ChannelProperty" version="1">
													<prop name="ChannelIdx">0</prop>
												</obj>
											</obj>
											<obj name="PropertyObject" class="QuantSampleTypeProperty" version="4">
												<prop name="PropertyTypeName">Quantification Sample Type</prop>
												<prop name="Position">11</prop>
												<prop name="IsDefault">0</prop>
												<prop name="SampleType">qsPosCalibrator</prop>
												<obj name="ChannelProp" class="ChannelProperty" version="1">
													<prop name="ChannelIdx">0</prop>
												</obj>
											</obj>
											<obj name="PropertyObject" class="ChannelGenotype" version="4">
												<prop name="PropertyTypeName">Scanning Genotype</prop>
												<prop name="Position">11</prop>
												<prop name="IsDefault">1</prop>
												<prop name="ReadOnly">1</prop>
												<obj name="ChannelProp" class="ChannelProperty" version="1">
													<prop name="ChannelIdx">0</prop>
												</obj>
											</obj>
											<obj name="PropertyObject" class="GroupChannelTypeProp" version="4">
												<prop name="PropertyTypeName">Scanning Sample Type</prop>
												<prop name="Position">11</prop>
												<prop name="IsDefault">0</prop>
												<prop name="GroupSampleType">mstUnknown</prop>
												<obj name="ChannelProp" class="ChannelProperty" version="1">
													<prop name="ChannelIdx">0</prop>
												</obj>
											</obj>
											<obj name="PropertyObject" class="TargetName" version="4">
												<prop name="PropertyTypeName">Target Name</prop>
												<prop name="Position">11</prop>
												<prop name="IsDefault">0</prop>
												<prop name="name">C1QTNF1</prop>
												<obj name="ChannelProp" class="ChannelProperty" version="1">
													<prop name="ChannelIdx">0</prop>
												</obj>
											</obj>
											<obj name="PropertyObject" class="RQTargetProperty" version="4">
												<prop name="PropertyTypeName">Target Type</prop>
												<prop name="Position">11</prop>
												<prop name="IsDefault">0</prop>
												<prop name="TargetType">dtTarget</prop>
												<obj name="ChannelProp" class="ChannelProperty" version="1">
													<prop name="ChannelIdx">0</prop>
												</obj>
											</obj>
										</list>
									</obj>
								</list>
							</obj>
						</obj>
						<prop name="ChannelPropertyCount">1</prop>
						<prop name="ContainerPosition">11</prop>
						<prop name="HasSampleProperties">1</prop>
						<obj name="SampleProperties" class="PropertyList" version="1">
							<list name="emlist" count="14">
								<obj name="PropertyObject" class="SamplePrefColor" version="4">
									<prop name="PropertyTypeName">Color</prop>
									<prop name="Position">11</prop>
									<prop name="IsDefault">0</prop>
									<prop name="Color">$0026C4B8</prop>
								</obj>
								<obj name="PropertyObject" class="DominantChannelProp" version="4">
									<prop name="PropertyTypeName">Dominant Channel</prop>
									<prop name="Position">11</prop>
									<prop name="IsDefault">0</prop>
									<prop name="DominantChannel">0</prop>
								</obj>
								<obj name="PropertyObject" class="Genotype" version="4">
									<prop name="PropertyTypeName">EndPt Genotype</prop>
									<prop name="Position">11</prop>
									<prop name="IsDefault">1</prop>
									<prop name="ReadOnly">1</prop>
								</obj>
								<obj name="PropertyObject" class="GroupingSample" version="4">
									<prop name="PropertyTypeName">EndPt Sample Type</prop>
									<prop name="Position">11</prop>
									<prop name="IsDefault">0</prop>
									<prop name="GroupSampleType">mstUnknown</prop>
								</obj>
								<obj name="PropertyObject" class="SamplePrefLineStyle" version="4">
									<prop name="PropertyTypeName">Line Style</prop>
									<prop name="Position">11</prop>
									<prop name="IsDefault">0</prop>
									<prop name="LineStyle">psSolid</prop>
								</obj>
								<obj name="PropertyObject" class="GenSampleEditNotes" version="4">
									<prop name="PropertyTypeName">Notes</prop>
									<prop name="Position">11</prop>
									<prop name="IsDefault">1</prop>
								</obj>
								<obj name="PropertyObject" class="SamplePrefPointStyle" version="4">
									<prop name="PropertyTypeName">Point Style</prop>
									<prop name="Position">11</prop>
									<prop name="IsDefault">0</prop>
									<prop name="PointStyle">psNothing</prop>
								</obj>
								<obj name="PropertyObject" class="GenSampleEditPosition" version="4">
									<prop name="PropertyTypeName">Position</prop>
									<prop name="Position">11</prop>
									<prop name="IsDefault">1</prop>
								</obj>
								<obj name="PropertyObject" class="GenSampleEditReplicate" version="4">
									<prop name="PropertyTypeName">Replicate of</prop>
									<prop name="Position">11</prop>
									<prop name="IsDefault">0</prop>
									<prop name="ReplicateOf">9</prop>
								</obj>
								<obj name="PropertyObject" class="HTCSampleID" version="4">
									<prop name="PropertyTypeName">Sample ID</prop>
									<prop name="Position">11</prop>
									<prop name="IsDefault">1</prop>
								</obj>
								<obj name="PropertyObject" class="GenSampleEditName" version="4">
									<prop name="PropertyTypeName">Sample Name</prop>
									<prop name="Position">11</prop>
									<prop name="IsDefault">0</prop>
									<prop name="name">25.1N</prop>
								</obj>
								<obj name="PropertyObject" class="HTCSamplePrepNotes" version="4">
									<prop name="PropertyTypeName">Sample Prep Notes</prop>
									<prop name="Position">11</prop>
									<prop name="IsDefault">1</prop>
								</obj>
								<obj name="PropertyObject" class="GenSampleEditSubset" version="4">
									<prop name="PropertyTypeName">Subsets</prop>
									<prop name="Position">11</prop>
									<prop name="IsDefault">1</prop>
								</obj>
								<obj name="PropertyObject" class="SamplePrefWidth" version="5">
									<prop name="PropertyTypeName">Width</prop>
									<prop name="Position">11</prop>
									<prop name="IsDefault">1</prop>
									<prop name="Width">1</prop>
								</obj>
							</list>
						</obj>
					</obj>
					<obj name="item" class="SamplePropInfo" version="1">
						<obj name="ChannelProperties" class="ChanPropList" version="2">
							<obj name="ChannelProperties" class="EMList" version="1">
								<list name="emlist" count="1">
									<obj name="item" class="PropertyList" version="1">
										<list name="emlist" count="12">
											<obj name="PropertyObject" class="RQSampleTargetProperty" version="4">
												<prop name="PropertyTypeName">Combined Sample and Target Type</prop>
												<prop name="Position">12</prop>
												<prop name="IsDefault">0</prop>
												<obj name="ChannelProp" class="ChannelProperty" version="1">
													<prop name="ChannelIdx">0</prop>
												</obj>
											</obj>
											<obj name="PropertyObject" class="QuantConcProperty" version="4">
												<prop name="PropertyTypeName">Concentration</prop>
												<prop name="Position">12</prop>
												<prop name="IsDefault">1</prop>
												<prop name="Concentration">0</prop>
												<obj name="ChannelProp" class="ChannelProperty" version="1">
													<prop name="ChannelIdx">0</prop>
												</obj>
												<prop name="ReadOnly">1</prop>
											</obj>
											<obj name="PropertyObject" class="QuantCpHighProp" version="4">
												<prop name="PropertyTypeName">Cp High</prop>
												<prop name="Position">12</prop>
												<prop name="IsDefault">1</prop>
												<prop name="CpRangeHigh">0</prop>
												<obj name="ChannelProp" class="ChannelProperty" version="1">
													<prop name="ChannelIdx">0</prop>
												</obj>
												<prop name="ReadOnly">1</prop>
											</obj>
											<obj name="PropertyObject" class="QuantCpLowProp" version="4">
												<prop name="PropertyTypeName">Cp Low</prop>
												<prop name="Position">12</prop>
												<prop name="IsDefault">1</prop>
												<prop name="CpRangeLow">0</prop>
												<obj name="ChannelProp" class="ChannelProperty" version="1">
													<prop name="ChannelIdx">0</prop>
												</obj>
												<prop name="ReadOnly">1</prop>
											</obj>
											<obj name="PropertyObject" class="RQEffProp" version="4">
												<prop name="PropertyTypeName">Efficiency</prop>
												<prop name="Position">12</prop>
												<prop name="IsDefault">1</prop>
												<prop name="Efficiency">2</prop>
												<obj name="ChannelProp" class="ChannelProperty" version="1">
													<prop name="ChannelIdx">0</prop>
												</obj>
											</obj>
											<obj name="PropertyObject" class="ChannelGenotype" version="4">
												<prop name="PropertyTypeName">Melt Geno Genotype</prop>
												<prop name="Position">12</prop>
												<prop name="IsDefault">1</prop>
												<prop name="ReadOnly">1</prop>
												<obj name="ChannelProp" class="ChannelProperty" version="1">
													<prop name="ChannelIdx">0</prop>
												</obj>
											</obj>
											<obj name="PropertyObject" class="GroupChannelTypeProp" version="4">
												<prop name="PropertyTypeName">Melt Geno Sample Type</prop>
												<prop name="Position">12</prop>
												<prop name="IsDefault">0</prop>
												<prop name="GroupSampleType">mstUnknown</prop>
												<obj name="ChannelProp" class="ChannelProperty" version="1">
													<prop name="ChannelIdx">0</prop>
												</obj>
											</obj>
											<obj name="PropertyObject" class="QuantSampleTypeProperty" version="4">
												<prop name="PropertyTypeName">Quantification Sample Type</prop>
												<prop name="Position">12</prop>
												<prop name="IsDefault">0</prop>
												<prop name="SampleType">qsUnknown</prop>
												<obj name="ChannelProp" class="ChannelProperty" version="1">
													<prop name="ChannelIdx">0</prop>
												</obj>
											</obj>
											<obj name="PropertyObject" class="ChannelGenotype" version="4">
												<prop name="PropertyTypeName">Scanning Genotype</prop>
												<prop name="Position">12</prop>
												<prop name="IsDefault">1</prop>
												<prop name="ReadOnly">1</prop>
												<obj name="ChannelProp" class="ChannelProperty" version="1">
													<prop name="ChannelIdx">0</prop>
												</obj>
											</obj>
											<obj name="PropertyObject" class="GroupChannelTypeProp" version="4">
												<prop name="PropertyTypeName">Scanning Sample Type</prop>
												<prop name="Position">12</prop>
												<prop name="IsDefault">0</prop>
												<prop name="GroupSampleType">mstUnknown</prop>
												<obj name="ChannelProp" class="ChannelProperty" version="1">
													<prop name="ChannelIdx">0</prop>
												</obj>
											</obj>
											<obj name="PropertyObject" class="TargetName" version="4">
												<prop name="PropertyTypeName">Target Name</prop>
												<prop name="Position">12</prop>
												<prop name="IsDefault">0</prop>
												<prop name="name">ACT</prop>
												<obj name="ChannelProp" class="ChannelProperty" version="1">
													<prop name="ChannelIdx">0</prop>
												</obj>
											</obj>
											<obj name="PropertyObject" class="RQTargetProperty" version="4">
												<prop name="PropertyTypeName">Target Type</prop>
												<prop name="Position">12</prop>
												<prop name="IsDefault">0</prop>
												<prop name="TargetType">dtReference</prop>
												<obj name="ChannelProp" class="ChannelProperty" version="1">
													<prop name="ChannelIdx">0</prop>
												</obj>
											</obj>
										</list>
									</obj>
								</list>
							</obj>
						</obj>
						<prop name="ChannelPropertyCount">1</prop>
						<prop name="ContainerPosition">12</prop>
						<prop name="HasSampleProperties">1</prop>
						<obj name="SampleProperties" class="PropertyList" version="1">
							<list name="emlist" count="14">
								<obj name="PropertyObject" class="SamplePrefColor" version="4">
									<prop name="PropertyTypeName">Color</prop>
									<prop name="Position">12</prop>
									<prop name="IsDefault">0</prop>
									<prop name="Color">$00FF8000</prop>
								</obj>
								<obj name="PropertyObject" class="DominantChannelProp" version="4">
									<prop name="PropertyTypeName">Dominant Channel</prop>
									<prop name="Position">12</prop>
									<prop name="IsDefault">0</prop>
									<prop name="DominantChannel">0</prop>
								</obj>
								<obj name="PropertyObject" class="Genotype" version="4">
									<prop name="PropertyTypeName">EndPt Genotype</prop>
									<prop name="Position">12</prop>
									<prop name="IsDefault">1</prop>
									<prop name="ReadOnly">1</prop>
								</obj>
								<obj name="PropertyObject" class="GroupingSample" version="4">
									<prop name="PropertyTypeName">EndPt Sample Type</prop>
									<prop name="Position">12</prop>
									<prop name="IsDefault">0</prop>
									<prop name="GroupSampleType">mstUnknown</prop>
								</obj>
								<obj name="PropertyObject" class="SamplePrefLineStyle" version="4">
									<prop name="PropertyTypeName">Line Style</prop>
									<prop name="Position">12</prop>
									<prop name="IsDefault">0</prop>
									<prop name="LineStyle">psSolid</prop>
								</obj>
								<obj name="PropertyObject" class="GenSampleEditNotes" version="4">
									<prop name="PropertyTypeName">Notes</prop>
									<prop name="Position">12</prop>
									<prop name="IsDefault">1</prop>
								</obj>
								<obj name="PropertyObject" class="SamplePrefPointStyle" version="4">
									<prop name="PropertyTypeName">Point Style</prop>
									<prop name="Position">12</prop>
									<prop name="IsDefault">0</prop>
									<prop name="PointStyle">psNothing</prop>
								</obj>
								<obj name="PropertyObject" class="GenSampleEditPosition" version="4">
									<prop name="PropertyTypeName">Position</prop>
									<prop name="Position">12</prop>
									<prop name="IsDefault">1</prop>
								</obj>
								<obj name="PropertyObject" class="GenSampleEditReplicate" version="4">
									<prop name="PropertyTypeName">Replicate of</prop>
									<prop name="Position">12</prop>
									<prop name="IsDefault">0</prop>
									<prop name="ReplicateOf">12</prop>
								</obj>
								<obj name="PropertyObject" class="HTCSampleID" version="4">
									<prop name="PropertyTypeName">Sample ID</prop>
									<prop name="Position">12</prop>
									<prop name="IsDefault">1</prop>
								</obj>
								<obj name="PropertyObject" class="GenSampleEditName" version="4">
									<prop name="PropertyTypeName">Sample Name</prop>
									<prop name="Position">12</prop>
									<prop name="IsDefault">0</prop>
									<prop name="name">10.2C</prop>
								</obj>
								<obj name="PropertyObject" class="HTCSamplePrepNotes" version="4">
									<prop name="PropertyTypeName">Sample Prep Notes</prop>
									<prop name="Position">12</prop>
									<prop name="IsDefault">1</prop>
								</obj>
								<obj name="PropertyObject" class="GenSampleEditSubset" version="4">
									<prop name="PropertyTypeName">Subsets</prop>
									<prop name="Position">12</prop>
									<prop name="IsDefault">1</prop>
								</obj>
								<obj name="PropertyObject" class="SamplePrefWidth" version="5">
									<prop name="PropertyTypeName">Width</prop>
									<prop name="Position">12</prop>
									<prop name="IsDefault">1</prop>
									<prop name="Width">1</prop>
								</obj>
							</list>
						</obj>
					</obj>
					<obj name="item" class="SamplePropInfo" version="1">
						<obj name="ChannelProperties" class="ChanPropList" version="2">
							<obj name="ChannelProperties" class="EMList" version="1">
								<list name="emlist" count="1">
									<obj name="item" class="PropertyList" version="1">
										<list name="emlist" count="12">
											<obj name="PropertyObject" class="RQSampleTargetProperty" version="4">
												<prop name="PropertyTypeName">Combined Sample and Target Type</prop>
												<prop name="Position">13</prop>
												<prop name="IsDefault">0</prop>
												<obj name="ChannelProp" class="ChannelProperty" version="1">
													<prop name="ChannelIdx">0</prop>
												</obj>
											</obj>
											<obj name="PropertyObject" class="QuantConcProperty" version="4">
												<prop name="PropertyTypeName">Concentration</prop>
												<prop name="Position">13</prop>
												<prop name="IsDefault">1</prop>
												<prop name="Concentration">0</prop>
												<obj name="ChannelProp" class="ChannelProperty" version="1">
													<prop name="ChannelIdx">0</prop>
												</obj>
												<prop name="ReadOnly">1</prop>
											</obj>
											<obj name="PropertyObject" class="QuantCpHighProp" version="4">
												<prop name="PropertyTypeName">Cp High</prop>
												<prop name="Position">13</prop>
												<prop name="IsDefault">1</prop>
												<prop name="CpRangeHigh">0</prop>
												<obj name="ChannelProp" class="ChannelProperty" version="1">
													<prop name="ChannelIdx">0</prop>
												</obj>
												<prop name="ReadOnly">1</prop>
											</obj>
											<obj name="PropertyObject" class="QuantCpLowProp" version="4">
												<prop name="PropertyTypeName">Cp Low</prop>
												<prop name="Position">13</prop>
												<prop name="IsDefault">1</prop>
												<prop name="CpRangeLow">0</prop>
												<obj name="ChannelProp" class="ChannelProperty" version="1">
													<prop name="ChannelIdx">0</prop>
												</obj>
												<prop name="ReadOnly">1</prop>
											</obj>
											<obj name="PropertyObject" class="RQEffProp" version="4">
												<prop name="PropertyTypeName">Efficiency</prop>
												<prop name="Position">13</prop>
												<prop name="IsDefault">1</prop>
												<prop name="Efficiency">2</prop>
												<obj name="ChannelProp" class="ChannelProperty" version="1">
													<prop name="ChannelIdx">0</prop>
												</obj>
											</obj>
											<obj name="PropertyObject" class="ChannelGenotype" version="4">
												<prop name="PropertyTypeName">Melt Geno Genotype</prop>
												<prop name="Position">13</prop>
												<prop name="IsDefault">1</prop>
												<prop name="ReadOnly">1</prop>
												<obj name="ChannelProp" class="ChannelProperty" version="1">
													<prop name="ChannelIdx">0</prop>
												</obj>
											</obj>
											<obj name="PropertyObject" class="GroupChannelTypeProp" version="4">
												<prop name="PropertyTypeName">Melt Geno Sample Type</prop>
												<prop name="Position">13</prop>
												<prop name="IsDefault">0</prop>
												<prop name="GroupSampleType">mstUnknown</prop>
												<obj name="ChannelProp" class="ChannelProperty" version="1">
													<prop name="ChannelIdx">0</prop>
												</obj>
											</obj>
											<obj name="PropertyObject" class="QuantSampleTypeProperty" version="4">
												<prop name="PropertyTypeName">Quantification Sample Type</prop>
												<prop name="Position">13</prop>
												<prop name="IsDefault">0</prop>
												<prop name="SampleType">qsUnknown</prop>
												<obj name="ChannelProp" class="ChannelProperty" version="1">
													<prop name="ChannelIdx">0</prop>
												</obj>
											</obj>
											<obj name="PropertyObject" class="ChannelGenotype" version="4">
												<prop name="PropertyTypeName">Scanning Genotype</prop>
												<prop name="Position">13</prop>
												<prop name="IsDefault">1</prop>
												<prop name="ReadOnly">1</prop>
												<obj name="ChannelProp" class="ChannelProperty" version="1">
													<prop name="ChannelIdx">0</prop>
												</obj>
											</obj>
											<obj name="PropertyObject" class="GroupChannelTypeProp" version="4">
												<prop name="PropertyTypeName">Scanning Sample Type</prop>
												<prop name="Position">13</prop>
												<prop name="IsDefault">0</prop>
												<prop name="GroupSampleType">mstUnknown</prop>
												<obj name="ChannelProp" class="ChannelProperty" version="1">
													<prop name="ChannelIdx">0</prop>
												</obj>
											</obj>
											<obj name="PropertyObject" class="TargetName" version="4">
												<prop name="PropertyTypeName">Target Name</prop>
												<prop name="Position">13</prop>
												<prop name="IsDefault">0</prop>
												<prop name="name">ACT</prop>
												<obj name="ChannelProp" class="ChannelProperty" version="1">
													<prop name="ChannelIdx">0</prop>
												</obj>
											</obj>
											<obj name="PropertyObject" class="RQTargetProperty" version="4">
												<prop name="PropertyTypeName">Target Type</prop>
												<prop name="Position">13</prop>
												<prop name="IsDefault">0</prop>
												<prop name="TargetType">dtReference</prop>
												<obj name="ChannelProp" class="ChannelProperty" version="1">
													<prop name="ChannelIdx">0</prop>
												</obj>
											</obj>
										</list>
									</obj>
								</list>
							</obj>
						</obj>
						<prop name="ChannelPropertyCount">1</prop>
						<prop name="ContainerPosition">13</prop>
						<prop name="HasSampleProperties">1</prop>
						<obj name="SampleProperties" class="PropertyList" version="1">
							<list name="emlist" count="14">
								<obj name="PropertyObject" class="SamplePrefColor" version="4">
									<prop name="PropertyTypeName">Color</prop>
									<prop name="Position">13</prop>
									<prop name="IsDefault">0</prop>
									<prop name="Color">clRed</prop>
								</obj>
								<obj name="PropertyObject" class="DominantChannelProp" version="4">
									<prop name="PropertyTypeName">Dominant Channel</prop>
									<prop name="Position">13</prop>
									<prop name="IsDefault">0</prop>
									<prop name="DominantChannel">0</prop>
								</obj>
								<obj name="PropertyObject" class="Genotype" version="4">
									<prop name="PropertyTypeName">EndPt Genotype</prop>
									<prop name="Position">13</prop>
									<prop name="IsDefault">1</prop>
									<prop name="ReadOnly">1</prop>
								</obj>
								<obj name="PropertyObject" class="GroupingSample" version="4">
									<prop name="PropertyTypeName">EndPt Sample Type</prop>
									<prop name="Position">13</prop>
									<prop name="IsDefault">0</prop>
									<prop name="GroupSampleType">mstUnknown</prop>
								</obj>
								<obj name="PropertyObject" class="SamplePrefLineStyle" version="4">
									<prop name="PropertyTypeName">Line Style</prop>
									<prop name="Position">13</prop>
									<prop name="IsDefault">0</prop>
									<prop name="LineStyle">psSolid</prop>
								</obj>
								<obj name="PropertyObject" class="GenSampleEditNotes" version="4">
									<prop name="PropertyTypeName">Notes</prop>
									<prop name="Position">13</prop>
									<prop name="IsDefault">1</prop>
								</obj>
								<obj name="PropertyObject" class="SamplePrefPointStyle" version="4">
									<prop name="PropertyTypeName">Point Style</prop>
									<prop name="Position">13</prop>
									<prop name="IsDefault">0</prop>
									<prop name="PointStyle">psNothing</prop>
								</obj>
								<obj name="PropertyObject" class="GenSampleEditPosition" version="4">
									<prop name="PropertyTypeName">Position</prop>
									<prop name="Position">13</prop>
									<prop name="IsDefault">1</prop>
								</obj>
								<obj name="PropertyObject" class="GenSampleEditReplicate" version="4">
									<prop name="PropertyTypeName">Replicate of</prop>
									<prop name="Position">13</prop>
									<prop name="IsDefault">0</prop>
									<prop name="ReplicateOf">12</prop>
								</obj>
								<obj name="PropertyObject" class="HTCSampleID" version="4">
									<prop name="PropertyTypeName">Sample ID</prop>
									<prop name="Position">13</prop>
									<prop name="IsDefault">1</prop>
								</obj>
								<obj name="PropertyObject" class="GenSampleEditName" version="4">
									<prop name="PropertyTypeName">Sample Name</prop>
									<prop name="Position">13</prop>
									<prop name="IsDefault">0</prop>
									<prop name="name">10.2C</prop>
								</obj>
								<obj name="PropertyObject" class="HTCSamplePrepNotes" version="4">
									<prop name="PropertyTypeName">Sample Prep Notes</prop>
									<prop name="Position">13</prop>
									<prop name="IsDefault">1</prop>
								</obj>
								<obj name="PropertyObject" class="GenSampleEditSubset" version="4">
									<prop name="PropertyTypeName">Subsets</prop>
									<prop name="Position">13</prop>
									<prop name="IsDefault">1</prop>
								</obj>
								<obj name="PropertyObject" class="SamplePrefWidth" version="5">
									<prop name="PropertyTypeName">Width</prop>
									<prop name="Position">13</prop>
									<prop name="IsDefault">1</prop>
									<prop name="Width">1</prop>
								</obj>
							</list>
						</obj>
					</obj>
					<obj name="item" class="SamplePropInfo" version="1">
						<obj name="ChannelProperties" class="ChanPropList" version="2">
							<obj name="ChannelProperties" class="EMList" version="1">
								<list name="emlist" count="1">
									<obj name="item" class="PropertyList" version="1">
										<list name="emlist" count="12">
											<obj name="PropertyObject" class="RQSampleTargetProperty" version="4">
												<prop name="PropertyTypeName">Combined Sample and Target Type</prop>
												<prop name="Position">14</prop>
												<prop name="IsDefault">0</prop>
												<obj name="ChannelProp" class="ChannelProperty" version="1">
													<prop name="ChannelIdx">0</prop>
												</obj>
											</obj>
											<obj name="PropertyObject" class="QuantConcProperty" version="4">
												<prop name="PropertyTypeName">Concentration</prop>
												<prop name="Position">14</prop>
												<prop name="IsDefault">1</prop>
												<prop name="Concentration">0</prop>
												<obj name="ChannelProp" class="ChannelProperty" version="1">
													<prop name="ChannelIdx">0</prop>
												</obj>
												<prop name="ReadOnly">1</prop>
											</obj>
											<obj name="PropertyObject" class="QuantCpHighProp" version="4">
												<prop name="PropertyTypeName">Cp High</prop>
												<prop name="Position">14</prop>
												<prop name="IsDefault">1</prop>
												<prop name="CpRangeHigh">0</prop>
												<obj name="ChannelProp" class="ChannelProperty" version="1">
													<prop name="ChannelIdx">0</prop>
												</obj>
												<prop name="ReadOnly">1</prop>
											</obj>
											<obj name="PropertyObject" class="QuantCpLowProp" version="4">
												<prop name="PropertyTypeName">Cp Low</prop>
												<prop name="Position">14</prop>
												<prop name="IsDefault">1</prop>
												<prop name="CpRangeLow">0</prop>
												<obj name="ChannelProp" class="ChannelProperty" version="1">
													<prop name="ChannelIdx">0</prop>
												</obj>
												<prop name="ReadOnly">1</prop>
											</obj>
											<obj name="PropertyObject" class="RQEffProp" version="4">
												<prop name="PropertyTypeName">Efficiency</prop>
												<prop name="Position">14</prop>
												<prop name="IsDefault">1</prop>
												<prop name="Efficiency">2</prop>
												<obj name="ChannelProp" class="ChannelProperty" version="1">
													<prop name="ChannelIdx">0</prop>
												</obj>
											</obj>
											<obj name="PropertyObject" class="ChannelGenotype" version="4">
												<prop name="PropertyTypeName">Melt Geno Genotype</prop>
												<prop name="Position">14</prop>
												<prop name="IsDefault">1</prop>
												<prop name="ReadOnly">1</prop>
												<obj name="ChannelProp" class="ChannelProperty" version="1">
													<prop name="ChannelIdx">0</prop>
												</obj>
											</obj>
											<obj name="PropertyObject" class="GroupChannelTypeProp" version="4">
												<prop name="PropertyTypeName">Melt Geno Sample Type</prop>
												<prop name="Position">14</prop>
												<prop name="IsDefault">0</prop>
												<prop name="GroupSampleType">mstUnknown</prop>
												<obj name="ChannelProp" class="ChannelProperty" version="1">
													<prop name="ChannelIdx">0</prop>
												</obj>
											</obj>
											<obj name="PropertyObject" class="QuantSampleTypeProperty" version="4">
												<prop name="PropertyTypeName">Quantification Sample Type</prop>
												<prop name="Position">14</prop>
												<prop name="IsDefault">0</prop>
												<prop name="SampleType">qsUnknown</prop>
												<obj name="ChannelProp" class="ChannelProperty" version="1">
													<prop name="ChannelIdx">0</prop>
												</obj>
											</obj>
											<obj name="PropertyObject" class="ChannelGenotype" version="4">
												<prop name="PropertyTypeName">Scanning Genotype</prop>
												<prop name="Position">14</prop>
												<prop name="IsDefault">1</prop>
												<prop name="ReadOnly">1</prop>
												<obj name="ChannelProp" class="ChannelProperty" version="1">
													<prop name="ChannelIdx">0</prop>
												</obj>
											</obj>
											<obj name="PropertyObject" class="GroupChannelTypeProp" version="4">
												<prop name="PropertyTypeName">Scanning Sample Type</prop>
												<prop name="Position">14</prop>
												<prop name="IsDefault">0</prop>
												<prop name="GroupSampleType">mstUnknown</prop>
												<obj name="ChannelProp" class="ChannelProperty" version="1">
													<prop name="ChannelIdx">0</prop>
												</obj>
											</obj>
											<obj name="PropertyObject" class="TargetName" version="4">
												<prop name="PropertyTypeName">Target Name</prop>
												<prop name="Position">14</prop>
												<prop name="IsDefault">0</prop>
												<prop name="name">ACT</prop>
												<obj name="ChannelProp" class="ChannelProperty" version="1">
													<prop name="ChannelIdx">0</prop>
												</obj>
											</obj>
											<obj name="PropertyObject" class="RQTargetProperty" version="4">
												<prop name="PropertyTypeName">Target Type</prop>
												<prop name="Position">14</prop>
												<prop name="IsDefault">0</prop>
												<prop name="TargetType">dtReference</prop>
												<obj name="ChannelProp" class="ChannelProperty" version="1">
													<prop name="ChannelIdx">0</prop>
												</obj>
											</obj>
										</list>
									</obj>
								</list>
							</obj>
						</obj>
						<prop name="ChannelPropertyCount">1</prop>
						<prop name="ContainerPosition">14</prop>
						<prop name="HasSampleProperties">1</prop>
						<obj name="SampleProperties" class="PropertyList" version="1">
							<list name="emlist" count="14">
								<obj name="PropertyObject" class="SamplePrefColor" version="4">
									<prop name="PropertyTypeName">Color</prop>
									<prop name="Position">14</prop>
									<prop name="IsDefault">0</prop>
									<prop name="Color">$0030D700</prop>
								</obj>
								<obj name="PropertyObject" class="DominantChannelProp" version="4">
									<prop name="PropertyTypeName">Dominant Channel</prop>
									<prop name="Position">14</prop>
									<prop name="IsDefault">0</prop>
									<prop name="DominantChannel">0</prop>
								</obj>
								<obj name="PropertyObject" class="Genotype" version="4">
									<prop name="PropertyTypeName">EndPt Genotype</prop>
									<prop name="Position">14</prop>
									<prop name="IsDefault">1</prop>
									<prop name="ReadOnly">1</prop>
								</obj>
								<obj name="PropertyObject" class="GroupingSample" version="4">
									<prop name="PropertyTypeName">EndPt Sample Type</prop>
									<prop name="Position">14</prop>
									<prop name="IsDefault">0</prop>
									<prop name="GroupSampleType">mstUnknown</prop>
								</obj>
								<obj name="PropertyObject" class="SamplePrefLineStyle" version="4">
									<prop name="PropertyTypeName">Line Style</prop>
									<prop name="Position">14</prop>
									<prop name="IsDefault">0</prop>
									<prop name="LineStyle">psSolid</prop>
								</obj>
								<obj name="PropertyObject" class="GenSampleEditNotes" version="4">
									<prop name="PropertyTypeName">Notes</prop>
									<prop name="Position">14</prop>
									<prop name="IsDefault">1</prop>
								</obj>
								<obj name="PropertyObject" class="SamplePrefPointStyle" version="4">
									<prop name="PropertyTypeName">Point Style</prop>
									<prop name="Position">14</prop>
									<prop name="IsDefault">0</prop>
									<prop name="PointStyle">psNothing</prop>
								</obj>
								<obj name="PropertyObject" class="GenSampleEditPosition" version="4">
									<prop name="PropertyTypeName">Position</prop>
									<prop name="Position">14</prop>
									<prop name="IsDefault">1</prop>
								</obj>
								<obj name="PropertyObject" class="GenSampleEditReplicate" version="4">
									<prop name="PropertyTypeName">Replicate of</prop>
									<prop name="Position">14</prop>
									<prop name="IsDefault">0</prop>
									<prop name="ReplicateOf">12</prop>
								</obj>
								<obj name="PropertyObject" class="HTCSampleID" version="4">
									<prop name="PropertyTypeName">Sample ID</prop>
									<prop name="Position">14</prop>
									<prop name="IsDefault">1</prop>
								</obj>
								<obj name="PropertyObject" class="GenSampleEditName" version="4">
									<prop name="PropertyTypeName">Sample Name</prop>
									<prop name="Position">14</prop>
									<prop name="IsDefault">0</prop>
									<prop name="name">10.2C</prop>
								</obj>
								<obj name="PropertyObject" class="HTCSamplePrepNotes" version="4">
									<prop name="PropertyTypeName">Sample Prep Notes</prop>
									<prop name="Position">14</prop>
									<prop name="IsDefault">1</prop>
								</obj>
								<obj name="PropertyObject" class="GenSampleEditSubset" version="4">
									<prop name="PropertyTypeName">Subsets</prop>
									<prop name="Position">14</prop>
									<prop name="IsDefault">1</prop>
								</obj>
								<obj name="PropertyObject" class="SamplePrefWidth" version="5">
									<prop name="PropertyTypeName">Width</prop>
									<prop name="Position">14</prop>
									<prop name="IsDefault">1</prop>
									<prop name="Width">1</prop>
								</obj>
							</list>
						</obj>
					</obj>
					<obj name="item" class="SamplePropInfo" version="1">
						<obj name="ChannelProperties" class="ChanPropList" version="2">
							<obj name="ChannelProperties" class="EMList" version="1">
								<list name="emlist" count="1">
									<obj name="item" class="PropertyList" version="1">
										<list name="emlist" count="12">
											<obj name="PropertyObject" class="RQSampleTargetProperty" version="4">
												<prop name="PropertyTypeName">Combined Sample and Target Type</prop>
												<prop name="Position">15</prop>
												<prop name="IsDefault">0</prop>
												<obj name="ChannelProp" class="ChannelProperty" version="1">
													<prop name="ChannelIdx">0</prop>
												</obj>
											</obj>
											<obj name="PropertyObject" class="QuantConcProperty" version="4">
												<prop name="PropertyTypeName">Concentration</prop>
												<prop name="Position">15</prop>
												<prop name="IsDefault">1</prop>
												<prop name="Concentration">0</prop>
												<obj name="ChannelProp" class="ChannelProperty" version="1">
													<prop name="ChannelIdx">0</prop>
												</obj>
												<prop name="ReadOnly">1</prop>
											</obj>
											<obj name="PropertyObject" class="QuantCpHighProp" version="4">
												<prop name="PropertyTypeName">Cp High</prop>
												<prop name="Position">15</prop>
												<prop name="IsDefault">1</prop>
												<prop name="CpRangeHigh">0</prop>
												<obj name="ChannelProp" class="ChannelProperty" version="1">
													<prop name="ChannelIdx">0</prop>
												</obj>
												<prop name="ReadOnly">1</prop>
											</obj>
											<obj name="PropertyObject" class="QuantCpLowProp" version="4">
												<prop name="PropertyTypeName">Cp Low</prop>
												<prop name="Position">15</prop>
												<prop name="IsDefault">1</prop>
												<prop name="CpRangeLow">0</prop>
												<obj name="ChannelProp" class="ChannelProperty" version="1">
													<prop name="ChannelIdx">0</prop>
												</obj>
												<prop name="ReadOnly">1</prop>
											</obj>
											<obj name="PropertyObject" class="RQEffProp" version="4">
												<prop name="PropertyTypeName">Efficiency</prop>
												<prop name="Position">15</prop>
												<prop name="IsDefault">1</prop>
												<prop name="Efficiency">2</prop>
												<obj name="ChannelProp" class="ChannelProperty" version="1">
													<prop name="ChannelIdx">0</prop>
												</obj>
											</obj>
											<obj name="PropertyObject" class="ChannelGenotype" version="4">
												<prop name="PropertyTypeName">Melt Geno Genotype</prop>
												<prop name="Position">15</prop>
												<prop name="IsDefault">1</prop>
												<prop name="ReadOnly">1</prop>
												<obj name="ChannelProp" class="ChannelProperty" version="1">
													<prop name="ChannelIdx">0</prop>
												</obj>
											</obj>
											<obj name="PropertyObject" class="GroupChannelTypeProp" version="4">
												<prop name="PropertyTypeName">Melt Geno Sample Type</prop>
												<prop name="Position">15</prop>
												<prop name="IsDefault">0</prop>
												<prop name="GroupSampleType">mstUnknown</prop>
												<obj name="ChannelProp" class="ChannelProperty" version="1">
													<prop name="ChannelIdx">0</prop>
												</obj>
											</obj>
											<obj name="PropertyObject" class="QuantSampleTypeProperty" version="4">
												<prop name="PropertyTypeName">Quantification Sample Type</prop>
												<prop name="Position">15</prop>
												<prop name="IsDefault">0</prop>
												<prop name="SampleType">qsUnknown</prop>
												<obj name="ChannelProp" class="ChannelProperty" version="1">
													<prop name="ChannelIdx">0</prop>
												</obj>
											</obj>
											<obj name="PropertyObject" class="ChannelGenotype" version="4">
												<prop name="PropertyTypeName">Scanning Genotype</prop>
												<prop name="Position">15</prop>
												<prop name="IsDefault">1</prop>
												<prop name="ReadOnly">1</prop>
												<obj name="ChannelProp" class="ChannelProperty" version="1">
													<prop name="ChannelIdx">0</prop>
												</obj>
											</obj>
											<obj name="PropertyObject" class="GroupChannelTypeProp" version="4">
												<prop name="PropertyTypeName">Scanning Sample Type</prop>
												<prop name="Position">15</prop>
												<prop name="IsDefault">0</prop>
												<prop name="GroupSampleType">mstUnknown</prop>
												<obj name="ChannelProp" class="ChannelProperty" version="1">
													<prop name="ChannelIdx">0</prop>
												</obj>
											</obj>
											<obj name="PropertyObject" class="TargetName" version="4">
												<prop name="PropertyTypeName">Target Name</prop>
												<prop name="Position">15</prop>
												<prop name="IsDefault">0</prop>
												<prop name="name">C1QTNF1</prop>
												<obj name="ChannelProp" class="ChannelProperty" version="1">
													<prop name="ChannelIdx">0</prop>
												</obj>
											</obj>
											<obj name="PropertyObject" class="RQTargetProperty" version="4">
												<prop name="PropertyTypeName">Target Type</prop>
												<prop name="Position">15</prop>
												<prop name="IsDefault">0</prop>
												<prop name="TargetType">dtTarget</prop>
												<obj name="ChannelProp" class="ChannelProperty" version="1">
													<prop name="ChannelIdx">0</prop>
												</obj>
											</obj>
										</list>
									</obj>
								</list>
							</obj>
						</obj>
						<prop name="ChannelPropertyCount">1</prop>
						<prop name="ContainerPosition">15</prop>
						<prop name="HasSampleProperties">1</prop>
						<obj name="SampleProperties" class="PropertyList" version="1">
							<list name="emlist" count="14">
								<obj name="PropertyObject" class="SamplePrefColor" version="4">
									<prop name="PropertyTypeName">Color</prop>
									<prop name="Position">15</prop>
									<prop name="IsDefault">0</prop>
									<prop name="Color">clFuchsia</prop>
								</obj>
								<obj name="PropertyObject" class="DominantChannelProp" version="4">
									<prop name="PropertyTypeName">Dominant Channel</prop>
									<prop name="Position">15</prop>
									<prop name="IsDefault">0</prop>
									<prop name="DominantChannel">0</prop>
								</obj>
								<obj name="PropertyObject" class="Genotype" version="4">
									<prop name="PropertyTypeName">EndPt Genotype</prop>
									<prop name="Position">15</prop>
									<prop name="IsDefault">1</prop>
									<prop name="ReadOnly">1</prop>
								</obj>
								<obj name="PropertyObject" class="GroupingSample" version="4">
									<prop name="PropertyTypeName">EndPt Sample Type</prop>
									<prop name="Position">15</prop>
									<prop name="IsDefault">0</prop>
									<prop name="GroupSampleType">mstUnknown</prop>
								</obj>
								<obj name="PropertyObject" class="SamplePrefLineStyle" version="4">
									<prop name="PropertyTypeName">Line Style</prop>
									<prop name="Position">15</prop>
									<prop name="IsDefault">0</prop>
									<prop name="LineStyle">psSolid</prop>
								</obj>
								<obj name="PropertyObject" class="GenSampleEditNotes" version="4">
									<prop name="PropertyTypeName">Notes</prop>
									<prop name="Position">15</prop>
									<prop name="IsDefault">1</prop>
								</obj>
								<obj name="PropertyObject" class="SamplePrefPointStyle" version="4">
									<prop name="PropertyTypeName">Point Style</prop>
									<prop name="Position">15</prop>
									<prop name="IsDefault">0</prop>
									<prop name="PointStyle">psNothing</prop>
								</obj>
								<obj name="PropertyObject" class="GenSampleEditPosition" version="4">
									<prop name="PropertyTypeName">Position</prop>
									<prop name="Position">15</prop>
									<prop name="IsDefault">1</prop>
								</obj>
								<obj name="PropertyObject" class="GenSampleEditReplicate" version="4">
									<prop name="PropertyTypeName">Replicate of</prop>
									<prop name="Position">15</prop>
									<prop name="IsDefault">0</prop>
									<prop name="ReplicateOf">15</prop>
								</obj>
								<obj name="PropertyObject" class="HTCSampleID" version="4">
									<prop name="PropertyTypeName">Sample ID</prop>
									<prop name="Position">15</prop>
									<prop name="IsDefault">1</prop>
								</obj>
								<obj name="PropertyObject" class="GenSampleEditName" version="4">
									<prop name="PropertyTypeName">Sample Name</prop>
									<prop name="Position">15</prop>
									<prop name="IsDefault">0</prop>
									<prop name="name">10.2C</prop>
								</obj>
								<obj name="PropertyObject" class="HTCSamplePrepNotes" version="4">
									<prop name="PropertyTypeName">Sample Prep Notes</prop>
									<prop name="Position">15</prop>
									<prop name="IsDefault">1</prop>
								</obj>
								<obj name="PropertyObject" class="GenSampleEditSubset" version="4">
									<prop name="PropertyTypeName">Subsets</prop>
									<prop name="Position">15</prop>
									<prop name="IsDefault">1</prop>
								</obj>
								<obj name="PropertyObject" class="SamplePrefWidth" version="5">
									<prop name="PropertyTypeName">Width</prop>
									<prop name="Position">15</prop>
									<prop name="IsDefault">1</prop>
									<prop name="Width">1</prop>
								</obj>
							</list>
						</obj>
					</obj>
					<obj name="item" class="SamplePropInfo" version="1">
						<obj name="ChannelProperties" class="ChanPropList" version="2">
							<obj name="ChannelProperties" class="EMList" version="1">
								<list name="emlist" count="1">
									<obj name="item" class="PropertyList" version="1">
										<list name="emlist" count="12">
											<obj name="PropertyObject" class="RQSampleTargetProperty" version="4">
												<prop name="PropertyTypeName">Combined Sample and Target Type</prop>
												<prop name="Position">16</prop>
												<prop name="IsDefault">0</prop>
												<obj name="ChannelProp" class="ChannelProperty" version="1">
													<prop name="ChannelIdx">0</prop>
												</obj>
											</obj>
											<obj name="PropertyObject" class="QuantConcProperty" version="4">
												<prop name="PropertyTypeName">Concentration</prop>
												<prop name="Position">16</prop>
												<prop name="IsDefault">1</prop>
												<prop name="Concentration">0</prop>
												<obj name="ChannelProp" class="ChannelProperty" version="1">
													<prop name="ChannelIdx">0</prop>
												</obj>
												<prop name="ReadOnly">1</prop>
											</obj>
											<obj name="PropertyObject" class="QuantCpHighProp" version="4">
												<prop name="PropertyTypeName">Cp High</prop>
												<prop name="Position">16</prop>
												<prop name="IsDefault">1</prop>
												<prop name="CpRangeHigh">0</prop>
												<obj name="ChannelProp" class="ChannelProperty" version="1">
													<prop name="ChannelIdx">0</prop>
												</obj>
												<prop name="ReadOnly">1</prop>
											</obj>
											<obj name="PropertyObject" class="QuantCpLowProp" version="4">
												<prop name="PropertyTypeName">Cp Low</prop>
												<prop name="Position">16</prop>
												<prop name="IsDefault">1</prop>
												<prop name="CpRangeLow">0</prop>
												<obj name="ChannelProp" class="ChannelProperty" version="1">
													<prop name="ChannelIdx">0</prop>
												</obj>
												<prop name="ReadOnly">1</prop>
											</obj>
											<obj name="PropertyObject" class="RQEffProp" version="4">
												<prop name="PropertyTypeName">Efficiency</prop>
												<prop name="Position">16</prop>
												<prop name="IsDefault">1</prop>
												<prop name="Efficiency">2</prop>
												<obj name="ChannelProp" class="ChannelProperty" version="1">
													<prop name="ChannelIdx">0</prop>
												</obj>
											</obj>
											<obj name="PropertyObject" class="ChannelGenotype" version="4">
												<prop name="PropertyTypeName">Melt Geno Genotype</prop>
												<prop name="Position">16</prop>
												<prop name="IsDefault">1</prop>
												<prop name="ReadOnly">1</prop>
												<obj name="ChannelProp" class="ChannelProperty" version="1">
													<prop name="ChannelIdx">0</prop>
												</obj>
											</obj>
											<obj name="PropertyObject" class="GroupChannelTypeProp" version="4">
												<prop name="PropertyTypeName">Melt Geno Sample Type</prop>
												<prop name="Position">16</prop>
												<prop name="IsDefault">0</prop>
												<prop name="GroupSampleType">mstUnknown</prop>
												<obj name="ChannelProp" class="ChannelProperty" version="1">
													<prop name="ChannelIdx">0</prop>
												</obj>
											</obj>
											<obj name="PropertyObject" class="QuantSampleTypeProperty" version="4">
												<prop name="PropertyTypeName">Quantification Sample Type</prop>
												<prop name="Position">16</prop>
												<prop name="IsDefault">0</prop>
												<prop name="SampleType">qsUnknown</prop>
												<obj name="ChannelProp" class="ChannelProperty" version="1">
													<prop name="ChannelIdx">0</prop>
												</obj>
											</obj>
											<obj name="PropertyObject" class="ChannelGenotype" version="4">
												<prop name="PropertyTypeName">Scanning Genotype</prop>
												<prop name="Position">16</prop>
												<prop name="IsDefault">1</prop>
												<prop name="ReadOnly">1</prop>
												<obj name="ChannelProp" class="ChannelProperty" version="1">
													<prop name="ChannelIdx">0</prop>
												</obj>
											</obj>
											<obj name="PropertyObject" class="GroupChannelTypeProp" version="4">
												<prop name="PropertyTypeName">Scanning Sample Type</prop>
												<prop name="Position">16</prop>
												<prop name="IsDefault">0</prop>
												<prop name="GroupSampleType">mstUnknown</prop>
												<obj name="ChannelProp" class="ChannelProperty" version="1">
													<prop name="ChannelIdx">0</prop>
												</obj>
											</obj>
											<obj name="PropertyObject" class="TargetName" version="4">
												<prop name="PropertyTypeName">Target Name</prop>
												<prop name="Position">16</prop>
												<prop name="IsDefault">0</prop>
												<prop name="name">C1QTNF1</prop>
												<obj name="ChannelProp" class="ChannelProperty" version="1">
													<prop name="ChannelIdx">0</prop>
												</obj>
											</obj>
											<obj name="PropertyObject" class="RQTargetProperty" version="4">
												<prop name="PropertyTypeName">Target Type</prop>
												<prop name="Position">16</prop>
												<prop name="IsDefault">0</prop>
												<prop name="TargetType">dtTarget</prop>
												<obj name="ChannelProp" class="ChannelProperty" version="1">
													<prop name="ChannelIdx">0</prop>
												</obj>
											</obj>
										</list>
									</obj>
								</list>
							</obj>
						</obj>
						<prop name="ChannelPropertyCount">1</prop>
						<prop name="ContainerPosition">16</prop>
						<prop name="HasSampleProperties">1</prop>
						<obj name="SampleProperties" class="PropertyList" version="1">
							<list name="emlist" count="14">
								<obj name="PropertyObject" class="SamplePrefColor" version="4">
									<prop name="PropertyTypeName">Color</prop>
									<prop name="Position">16</prop>
									<prop name="IsDefault">0</prop>
									<prop name="Color">clGray</prop>
								</obj>
								<obj name="PropertyObject" class="DominantChannelProp" version="4">
									<prop name="PropertyTypeName">Dominant Channel</prop>
									<prop name="Position">16</prop>
									<prop name="IsDefault">0</prop>
									<prop name="DominantChannel">0</prop>
								</obj>
								<obj name="PropertyObject" class="Genotype" version="4">
									<prop name="PropertyTypeName">EndPt Genotype</prop>
									<prop name="Position">16</prop>
									<prop name="IsDefault">1</prop>
									<prop name="ReadOnly">1</prop>
								</obj>
								<obj name="PropertyObject" class="GroupingSample" version="4">
									<prop name="PropertyTypeName">EndPt Sample Type</prop>
									<prop name="Position">16</prop>
									<prop name="IsDefault">0</prop>
									<prop name="GroupSampleType">mstUnknown</prop>
								</obj>
								<obj name="PropertyObject" class="SamplePrefLineStyle" version="4">
									<prop name="PropertyTypeName">Line Style</prop>
									<prop name="Position">16</prop>
									<prop name="IsDefault">0</prop>
									<prop name="LineStyle">psSolid</prop>
								</obj>
								<obj name="PropertyObject" class="GenSampleEditNotes" version="4">
									<prop name="PropertyTypeName">Notes</prop>
									<prop name="Position">16</prop>
									<prop name="IsDefault">1</prop>
								</obj>
								<obj name="PropertyObject" class="SamplePrefPointStyle" version="4">
									<prop name="PropertyTypeName">Point Style</prop>
									<prop name="Position">16</prop>
									<prop name="IsDefault">0</prop>
									<prop name="PointStyle">psNothing</prop>
								</obj>
								<obj name="PropertyObject" class="GenSampleEditPosition" version="4">
									<prop name="PropertyTypeName">Position</prop>
									<prop name="Position">16</prop>
									<prop name="IsDefault">1</prop>
								</obj>
								<obj name="PropertyObject" class="GenSampleEditReplicate" version="4">
									<prop name="PropertyTypeName">Replicate of</prop>
									<prop name="Position">16</prop>
									<prop name="IsDefault">0</prop>
									<prop name="ReplicateOf">15</prop>
								</obj>
								<obj name="PropertyObject" class="HTCSampleID" version="4">
									<prop name="PropertyTypeName">Sample ID</prop>
									<prop name="Position">16</prop>
									<prop name="IsDefault">1</prop>
								</obj>
								<obj name="PropertyObject" class="GenSampleEditName" version="4">
									<prop name="PropertyTypeName">Sample Name</prop>
									<prop name="Position">16</prop>
									<prop name="IsDefault">0</prop>
									<prop name="name">10.2C</prop>
								</obj>
								<obj name="PropertyObject" class="HTCSamplePrepNotes" version="4">
									<prop name="PropertyTypeName">Sample Prep Notes</prop>
									<prop name="Position">16</prop>
									<prop name="IsDefault">1</prop>
								</obj>
								<obj name="PropertyObject" class="GenSampleEditSubset" version="4">
									<prop name="PropertyTypeName">Subsets</prop>
									<prop name="Position">16</prop>
									<prop name="IsDefault">1</prop>
								</obj>
								<obj name="PropertyObject" class="SamplePrefWidth" version="5">
									<prop name="PropertyTypeName">Width</prop>
									<prop name="Position">16</prop>
									<prop name="IsDefault">1</prop>
									<prop name="Width">1</prop>
								</obj>
							</list>
						</obj>
					</obj>
					<obj name="item" class="SamplePropInfo" version="1">
						<obj name="ChannelProperties" class="ChanPropList" version="2">
							<obj name="ChannelProperties" class="EMList" version="1">
								<list name="emlist" count="1">
									<obj name="item" class="PropertyList" version="1">
										<list name="emlist" count="12">
											<obj name="PropertyObject" class="RQSampleTargetProperty" version="4">
												<prop name="PropertyTypeName">Combined Sample and Target Type</prop>
												<prop name="Position">17</prop>
												<prop name="IsDefault">0</prop>
												<obj name="ChannelProp" class="ChannelProperty" version="1">
													<prop name="ChannelIdx">0</prop>
												</obj>
											</obj>
											<obj name="PropertyObject" class="QuantConcProperty" version="4">
												<prop name="PropertyTypeName">Concentration</prop>
												<prop name="Position">17</prop>
												<prop name="IsDefault">1</prop>
												<prop name="Concentration">0</prop>
												<obj name="ChannelProp" class="ChannelProperty" version="1">
													<prop name="ChannelIdx">0</prop>
												</obj>
												<prop name="ReadOnly">1</prop>
											</obj>
											<obj name="PropertyObject" class="QuantCpHighProp" version="4">
												<prop name="PropertyTypeName">Cp High</prop>
												<prop name="Position">17</prop>
												<prop name="IsDefault">1</prop>
												<prop name="CpRangeHigh">0</prop>
												<obj name="ChannelProp" class="ChannelProperty" version="1">
													<prop name="ChannelIdx">0</prop>
												</obj>
												<prop name="ReadOnly">1</prop>
											</obj>
											<obj name="PropertyObject" class="QuantCpLowProp" version="4">
												<prop name="PropertyTypeName">Cp Low</prop>
												<prop name="Position">17</prop>
												<prop name="IsDefault">1</prop>
												<prop name="CpRangeLow">0</prop>
												<obj name="ChannelProp" class="ChannelProperty" version="1">
													<prop name="ChannelIdx">0</prop>
												</obj>
												<prop name="ReadOnly">1</prop>
											</obj>
											<obj name="PropertyObject" class="RQEffProp" version="4">
												<prop name="PropertyTypeName">Efficiency</prop>
												<prop name="Position">17</prop>
												<prop name="IsDefault">1</prop>
												<prop name="Efficiency">2</prop>
												<obj name="ChannelProp" class="ChannelProperty" version="1">
													<prop name="ChannelIdx">0</prop>
												</obj>
											</obj>
											<obj name="PropertyObject" class="ChannelGenotype" version="4">
												<prop name="PropertyTypeName">Melt Geno Genotype</prop>
												<prop name="Position">17</prop>
												<prop name="IsDefault">1</prop>
												<prop name="ReadOnly">1</prop>
												<obj name="ChannelProp" class="ChannelProperty" version="1">
													<prop name="ChannelIdx">0</prop>
												</obj>
											</obj>
											<obj name="PropertyObject" class="GroupChannelTypeProp" version="4">
												<prop name="PropertyTypeName">Melt Geno Sample Type</prop>
												<prop name="Position">17</prop>
												<prop name="IsDefault">0</prop>
												<prop name="GroupSampleType">mstUnknown</prop>
												<obj name="ChannelProp" class="ChannelProperty" version="1">
													<prop name="ChannelIdx">0</prop>
												</obj>
											</obj>
											<obj name="PropertyObject" class="QuantSampleTypeProperty" version="4">
												<prop name="PropertyTypeName">Quantification Sample Type</prop>
												<prop name="Position">17</prop>
												<prop name="IsDefault">0</prop>
												<prop name="SampleType">qsUnknown</prop>
												<obj name="ChannelProp" class="ChannelProperty" version="1">
													<prop name="ChannelIdx">0</prop>
												</obj>
											</obj>
											<obj name="PropertyObject" class="ChannelGenotype" version="4">
												<prop name="PropertyTypeName">Scanning Genotype</prop>
												<prop name="Position">17</prop>
												<prop name="IsDefault">1</prop>
												<prop name="ReadOnly">1</prop>
												<obj name="ChannelProp" class="ChannelProperty" version="1">
													<prop name="ChannelIdx">0</prop>
												</obj>
											</obj>
											<obj name="PropertyObject" class="GroupChannelTypeProp" version="4">
												<prop name="PropertyTypeName">Scanning Sample Type</prop>
												<prop name="Position">17</prop>
												<prop name="IsDefault">0</prop>
												<prop name="GroupSampleType">mstUnknown</prop>
												<obj name="ChannelProp" class="ChannelProperty" version="1">
													<prop name="ChannelIdx">0</prop>
												</obj>
											</obj>
											<obj name="PropertyObject" class="TargetName" version="4">
												<prop name="PropertyTypeName">Target Name</prop>
												<prop name="Position">17</prop>
												<prop name="IsDefault">0</prop>
												<prop name="name">C1QTNF1</prop>
												<obj name="ChannelProp" class="ChannelProperty" version="1">
													<prop name="ChannelIdx">0</prop>
												</obj>
											</obj>
											<obj name="PropertyObject" class="RQTargetProperty" version="4">
												<prop name="PropertyTypeName">Target Type</prop>
												<prop name="Position">17</prop>
												<prop name="IsDefault">0</prop>
												<prop name="TargetType">dtTarget</prop>
												<obj name="ChannelProp" class="ChannelProperty" version="1">
													<prop name="ChannelIdx">0</prop>
												</obj>
											</obj>
										</list>
									</obj>
								</list>
							</obj>
						</obj>
						<prop name="ChannelPropertyCount">1</prop>
						<prop name="ContainerPosition">17</prop>
						<prop name="HasSampleProperties">1</prop>
						<obj name="SampleProperties" class="PropertyList" version="1">
							<list name="emlist" count="14">
								<obj name="PropertyObject" class="SamplePrefColor" version="4">
									<prop name="PropertyTypeName">Color</prop>
									<prop name="Position">17</prop>
									<prop name="IsDefault">0</prop>
									<prop name="Color">$0012D7FA</prop>
								</obj>
								<obj name="PropertyObject" class="DominantChannelProp" version="4">
									<prop name="PropertyTypeName">Dominant Channel</prop>
									<prop name="Position">17</prop>
									<prop name="IsDefault">0</prop>
									<prop name="DominantChannel">0</prop>
								</obj>
								<obj name="PropertyObject" class="Genotype" version="4">
									<prop name="PropertyTypeName">EndPt Genotype</prop>
									<prop name="Position">17</prop>
									<prop name="IsDefault">1</prop>
									<prop name="ReadOnly">1</prop>
								</obj>
								<obj name="PropertyObject" class="GroupingSample" version="4">
									<prop name="PropertyTypeName">EndPt Sample Type</prop>
									<prop name="Position">17</prop>
									<prop name="IsDefault">0</prop>
									<prop name="GroupSampleType">mstUnknown</prop>
								</obj>
								<obj name="PropertyObject" class="SamplePrefLineStyle" version="4">
									<prop name="PropertyTypeName">Line Style</prop>
									<prop name="Position">17</prop>
									<prop name="IsDefault">0</prop>
									<prop name="LineStyle">psSolid</prop>
								</obj>
								<obj name="PropertyObject" class="GenSampleEditNotes" version="4">
									<prop name="PropertyTypeName">Notes</prop>
									<prop name="Position">17</prop>
									<prop name="IsDefault">1</prop>
								</obj>
								<obj name="PropertyObject" class="SamplePrefPointStyle" version="4">
									<prop name="PropertyTypeName">Point Style</prop>
									<prop name="Position">17</prop>
									<prop name="IsDefault">0</prop>
									<prop name="PointStyle">psNothing</prop>
								</obj>
								<obj name="PropertyObject" class="GenSampleEditPosition" version="4">
									<prop name="PropertyTypeName">Position</prop>
									<prop name="Position">17</prop>
									<prop name="IsDefault">1</prop>
								</obj>
								<obj name="PropertyObject" class="GenSampleEditReplicate" version="4">
									<prop name="PropertyTypeName">Replicate of</prop>
									<prop name="Position">17</prop>
									<prop name="IsDefault">0</prop>
									<prop name="ReplicateOf">15</prop>
								</obj>
								<obj name="PropertyObject" class="HTCSampleID" version="4">
									<prop name="PropertyTypeName">Sample ID</prop>
									<prop name="Position">17</prop>
									<prop name="IsDefault">1</prop>
								</obj>
								<obj name="PropertyObject" class="GenSampleEditName" version="4">
									<prop name="PropertyTypeName">Sample Name</prop>
									<prop name="Position">17</prop>
									<prop name="IsDefault">0</prop>
									<prop name="name">10.2C</prop>
								</obj>
								<obj name="PropertyObject" class="HTCSamplePrepNotes" version="4">
									<prop name="PropertyTypeName">Sample Prep Notes</prop>
									<prop name="Position">17</prop>
									<prop name="IsDefault">1</prop>
								</obj>
								<obj name="PropertyObject" class="GenSampleEditSubset" version="4">
									<prop name="PropertyTypeName">Subsets</prop>
									<prop name="Position">17</prop>
									<prop name="IsDefault">1</prop>
								</obj>
								<obj name="PropertyObject" class="SamplePrefWidth" version="5">
									<prop name="PropertyTypeName">Width</prop>
									<prop name="Position">17</prop>
									<prop name="IsDefault">1</prop>
									<prop name="Width">1</prop>
								</obj>
							</list>
						</obj>
					</obj>
					<obj name="item" class="SamplePropInfo" version="1">
						<obj name="ChannelProperties" class="ChanPropList" version="2">
							<obj name="ChannelProperties" class="EMList" version="1">
								<list name="emlist" count="1">
									<obj name="item" class="PropertyList" version="1">
										<list name="emlist" count="12">
											<obj name="PropertyObject" class="RQSampleTargetProperty" version="4">
												<prop name="PropertyTypeName">Combined Sample and Target Type</prop>
												<prop name="Position">18</prop>
												<prop name="IsDefault">0</prop>
												<obj name="ChannelProp" class="ChannelProperty" version="1">
													<prop name="ChannelIdx">0</prop>
												</obj>
											</obj>
											<obj name="PropertyObject" class="QuantConcProperty" version="4">
												<prop name="PropertyTypeName">Concentration</prop>
												<prop name="Position">18</prop>
												<prop name="IsDefault">1</prop>
												<prop name="Concentration">0</prop>
												<obj name="ChannelProp" class="ChannelProperty" version="1">
													<prop name="ChannelIdx">0</prop>
												</obj>
												<prop name="ReadOnly">1</prop>
											</obj>
											<obj name="PropertyObject" class="QuantCpHighProp" version="4">
												<prop name="PropertyTypeName">Cp High</prop>
												<prop name="Position">18</prop>
												<prop name="IsDefault">1</prop>
												<prop name="CpRangeHigh">0</prop>
												<obj name="ChannelProp" class="ChannelProperty" version="1">
													<prop name="ChannelIdx">0</prop>
												</obj>
												<prop name="ReadOnly">1</prop>
											</obj>
											<obj name="PropertyObject" class="QuantCpLowProp" version="4">
												<prop name="PropertyTypeName">Cp Low</prop>
												<prop name="Position">18</prop>
												<prop name="IsDefault">1</prop>
												<prop name="CpRangeLow">0</prop>
												<obj name="ChannelProp" class="ChannelProperty" version="1">
													<prop name="ChannelIdx">0</prop>
												</obj>
												<prop name="ReadOnly">1</prop>
											</obj>
											<obj name="PropertyObject" class="RQEffProp" version="4">
												<prop name="PropertyTypeName">Efficiency</prop>
												<prop name="Position">18</prop>
												<prop name="IsDefault">1</prop>
												<prop name="Efficiency">2</prop>
												<obj name="ChannelProp" class="ChannelProperty" version="1">
													<prop name="ChannelIdx">0</prop>
												</obj>
											</obj>
											<obj name="PropertyObject" class="ChannelGenotype" version="4">
												<prop name="PropertyTypeName">Melt Geno Genotype</prop>
												<prop name="Position">18</prop>
												<prop name="IsDefault">1</prop>
												<prop name="ReadOnly">1</prop>
												<obj name="ChannelProp" class="ChannelProperty" version="1">
													<prop name="ChannelIdx">0</prop>
												</obj>
											</obj>
											<obj name="PropertyObject" class="GroupChannelTypeProp" version="4">
												<prop name="PropertyTypeName">Melt Geno Sample Type</prop>
												<prop name="Position">18</prop>
												<prop name="IsDefault">0</prop>
												<prop name="GroupSampleType">mstUnknown</prop>
												<obj name="ChannelProp" class="ChannelProperty" version="1">
													<prop name="ChannelIdx">0</prop>
												</obj>
											</obj>
											<obj name="PropertyObject" class="QuantSampleTypeProperty" version="4">
												<prop name="PropertyTypeName">Quantification Sample Type</prop>
												<prop name="Position">18</prop>
												<prop name="IsDefault">0</prop>
												<prop name="SampleType">qsUnknown</prop>
												<obj name="ChannelProp" class="ChannelProperty" version="1">
													<prop name="ChannelIdx">0</prop>
												</obj>
											</obj>
											<obj name="PropertyObject" class="ChannelGenotype" version="4">
												<prop name="PropertyTypeName">Scanning Genotype</prop>
												<prop name="Position">18</prop>
												<prop name="IsDefault">1</prop>
												<prop name="ReadOnly">1</prop>
												<obj name="ChannelProp" class="ChannelProperty" version="1">
													<prop name="ChannelIdx">0</prop>
												</obj>
											</obj>
											<obj name="PropertyObject" class="GroupChannelTypeProp" version="4">
												<prop name="PropertyTypeName">Scanning Sample Type</prop>
												<prop name="Position">18</prop>
												<prop name="IsDefault">0</prop>
												<prop name="GroupSampleType">mstUnknown</prop>
												<obj name="ChannelProp" class="ChannelProperty" version="1">
													<prop name="ChannelIdx">0</prop>
												</obj>
											</obj>
											<obj name="PropertyObject" class="TargetName" version="4">
												<prop name="PropertyTypeName">Target Name</prop>
												<prop name="Position">18</prop>
												<prop name="IsDefault">0</prop>
												<prop name="name">ACT</prop>
												<obj name="ChannelProp" class="ChannelProperty" version="1">
													<prop name="ChannelIdx">0</prop>
												</obj>
											</obj>
											<obj name="PropertyObject" class="RQTargetProperty" version="4">
												<prop name="PropertyTypeName">Target Type</prop>
												<prop name="Position">18</prop>
												<prop name="IsDefault">0</prop>
												<prop name="TargetType">dtReference</prop>
												<obj name="ChannelProp" class="ChannelProperty" version="1">
													<prop name="ChannelIdx">0</prop>
												</obj>
											</obj>
										</list>
									</obj>
								</list>
							</obj>
						</obj>
						<prop name="ChannelPropertyCount">1</prop>
						<prop name="ContainerPosition">18</prop>
						<prop name="HasSampleProperties">1</prop>
						<obj name="SampleProperties" class="PropertyList" version="1">
							<list name="emlist" count="14">
								<obj name="PropertyObject" class="SamplePrefColor" version="4">
									<prop name="PropertyTypeName">Color</prop>
									<prop name="Position">18</prop>
									<prop name="IsDefault">0</prop>
									<prop name="Color">$00000097</prop>
								</obj>
								<obj name="PropertyObject" class="DominantChannelProp" version="4">
									<prop name="PropertyTypeName">Dominant Channel</prop>
									<prop name="Position">18</prop>
									<prop name="IsDefault">0</prop>
									<prop name="DominantChannel">0</prop>
								</obj>
								<obj name="PropertyObject" class="Genotype" version="4">
									<prop name="PropertyTypeName">EndPt Genotype</prop>
									<prop name="Position">18</prop>
									<prop name="IsDefault">1</prop>
									<prop name="ReadOnly">1</prop>
								</obj>
								<obj name="PropertyObject" class="GroupingSample" version="4">
									<prop name="PropertyTypeName">EndPt Sample Type</prop>
									<prop name="Position">18</prop>
									<prop name="IsDefault">0</prop>
									<prop name="GroupSampleType">mstUnknown</prop>
								</obj>
								<obj name="PropertyObject" class="SamplePrefLineStyle" version="4">
									<prop name="PropertyTypeName">Line Style</prop>
									<prop name="Position">18</prop>
									<prop name="IsDefault">0</prop>
									<prop name="LineStyle">psSolid</prop>
								</obj>
								<obj name="PropertyObject" class="GenSampleEditNotes" version="4">
									<prop name="PropertyTypeName">Notes</prop>
									<prop name="Position">18</prop>
									<prop name="IsDefault">1</prop>
								</obj>
								<obj name="PropertyObject" class="SamplePrefPointStyle" version="4">
									<prop name="PropertyTypeName">Point Style</prop>
									<prop name="Position">18</prop>
									<prop name="IsDefault">0</prop>
									<prop name="PointStyle">psNothing</prop>
								</obj>
								<obj name="PropertyObject" class="GenSampleEditPosition" version="4">
									<prop name="PropertyTypeName">Position</prop>
									<prop name="Position">18</prop>
									<prop name="IsDefault">1</prop>
								</obj>
								<obj name="PropertyObject" class="GenSampleEditReplicate" version="4">
									<prop name="PropertyTypeName">Replicate of</prop>
									<prop name="Position">18</prop>
									<prop name="IsDefault">0</prop>
									<prop name="ReplicateOf">18</prop>
								</obj>
								<obj name="PropertyObject" class="HTCSampleID" version="4">
									<prop name="PropertyTypeName">Sample ID</prop>
									<prop name="Position">18</prop>
									<prop name="IsDefault">1</prop>
								</obj>
								<obj name="PropertyObject" class="GenSampleEditName" version="4">
									<prop name="PropertyTypeName">Sample Name</prop>
									<prop name="Position">18</prop>
									<prop name="IsDefault">0</prop>
									<prop name="name">25.2C</prop>
								</obj>
								<obj name="PropertyObject" class="HTCSamplePrepNotes" version="4">
									<prop name="PropertyTypeName">Sample Prep Notes</prop>
									<prop name="Position">18</prop>
									<prop name="IsDefault">1</prop>
								</obj>
								<obj name="PropertyObject" class="GenSampleEditSubset" version="4">
									<prop name="PropertyTypeName">Subsets</prop>
									<prop name="Position">18</prop>
									<prop name="IsDefault">1</prop>
								</obj>
								<obj name="PropertyObject" class="SamplePrefWidth" version="5">
									<prop name="PropertyTypeName">Width</prop>
									<prop name="Position">18</prop>
									<prop name="IsDefault">1</prop>
									<prop name="Width">1</prop>
								</obj>
							</list>
						</obj>
					</obj>
					<obj name="item" class="SamplePropInfo" version="1">
						<obj name="ChannelProperties" class="ChanPropList" version="2">
							<obj name="ChannelProperties" class="EMList" version="1">
								<list name="emlist" count="1">
									<obj name="item" class="PropertyList" version="1">
										<list name="emlist" count="12">
											<obj name="PropertyObject" class="RQSampleTargetProperty" version="4">
												<prop name="PropertyTypeName">Combined Sample and Target Type</prop>
												<prop name="Position">19</prop>
												<prop name="IsDefault">0</prop>
												<obj name="ChannelProp" class="ChannelProperty" version="1">
													<prop name="ChannelIdx">0</prop>
												</obj>
											</obj>
											<obj name="PropertyObject" class="QuantConcProperty" version="4">
												<prop name="PropertyTypeName">Concentration</prop>
												<prop name="Position">19</prop>
												<prop name="IsDefault">1</prop>
												<prop name="Concentration">0</prop>
												<obj name="ChannelProp" class="ChannelProperty" version="1">
													<prop name="ChannelIdx">0</prop>
												</obj>
												<prop name="ReadOnly">1</prop>
											</obj>
											<obj name="PropertyObject" class="QuantCpHighProp" version="4">
												<prop name="PropertyTypeName">Cp High</prop>
												<prop name="Position">19</prop>
												<prop name="IsDefault">1</prop>
												<prop name="CpRangeHigh">0</prop>
												<obj name="ChannelProp" class="ChannelProperty" version="1">
													<prop name="ChannelIdx">0</prop>
												</obj>
												<prop name="ReadOnly">1</prop>
											</obj>
											<obj name="PropertyObject" class="QuantCpLowProp" version="4">
												<prop name="PropertyTypeName">Cp Low</prop>
												<prop name="Position">19</prop>
												<prop name="IsDefault">1</prop>
												<prop name="CpRangeLow">0</prop>
												<obj name="ChannelProp" class="ChannelProperty" version="1">
													<prop name="ChannelIdx">0</prop>
												</obj>
												<prop name="ReadOnly">1</prop>
											</obj>
											<obj name="PropertyObject" class="RQEffProp" version="4">
												<prop name="PropertyTypeName">Efficiency</prop>
												<prop name="Position">19</prop>
												<prop name="IsDefault">1</prop>
												<prop name="Efficiency">2</prop>
												<obj name="ChannelProp" class="ChannelProperty" version="1">
													<prop name="ChannelIdx">0</prop>
												</obj>
											</obj>
											<obj name="PropertyObject" class="ChannelGenotype" version="4">
												<prop name="PropertyTypeName">Melt Geno Genotype</prop>
												<prop name="Position">19</prop>
												<prop name="IsDefault">1</prop>
												<prop name="ReadOnly">1</prop>
												<obj name="ChannelProp" class="ChannelProperty" version="1">
													<prop name="ChannelIdx">0</prop>
												</obj>
											</obj>
											<obj name="PropertyObject" class="GroupChannelTypeProp" version="4">
												<prop name="PropertyTypeName">Melt Geno Sample Type</prop>
												<prop name="Position">19</prop>
												<prop name="IsDefault">0</prop>
												<prop name="GroupSampleType">mstUnknown</prop>
												<obj name="ChannelProp" class="ChannelProperty" version="1">
													<prop name="ChannelIdx">0</prop>
												</obj>
											</obj>
											<obj name="PropertyObject" class="QuantSampleTypeProperty" version="4">
												<prop name="PropertyTypeName">Quantification Sample Type</prop>
												<prop name="Position">19</prop>
												<prop name="IsDefault">0</prop>
												<prop name="SampleType">qsUnknown</prop>
												<obj name="ChannelProp" class="ChannelProperty" version="1">
													<prop name="ChannelIdx">0</prop>
												</obj>
											</obj>
											<obj name="PropertyObject" class="ChannelGenotype" version="4">
												<prop name="PropertyTypeName">Scanning Genotype</prop>
												<prop name="Position">19</prop>
												<prop name="IsDefault">1</prop>
												<prop name="ReadOnly">1</prop>
												<obj name="ChannelProp" class="ChannelProperty" version="1">
													<prop name="ChannelIdx">0</prop>
												</obj>
											</obj>
											<obj name="PropertyObject" class="GroupChannelTypeProp" version="4">
												<prop name="PropertyTypeName">Scanning Sample Type</prop>
												<prop name="Position">19</prop>
												<prop name="IsDefault">0</prop>
												<prop name="GroupSampleType">mstUnknown</prop>
												<obj name="ChannelProp" class="ChannelProperty" version="1">
													<prop name="ChannelIdx">0</prop>
												</obj>
											</obj>
											<obj name="PropertyObject" class="TargetName" version="4">
												<prop name="PropertyTypeName">Target Name</prop>
												<prop name="Position">19</prop>
												<prop name="IsDefault">0</prop>
												<prop name="name">ACT</prop>
												<obj name="ChannelProp" class="ChannelProperty" version="1">
													<prop name="ChannelIdx">0</prop>
												</obj>
											</obj>
											<obj name="PropertyObject" class="RQTargetProperty" version="4">
												<prop name="PropertyTypeName">Target Type</prop>
												<prop name="Position">19</prop>
												<prop name="IsDefault">0</prop>
												<prop name="TargetType">dtReference</prop>
												<obj name="ChannelProp" class="ChannelProperty" version="1">
													<prop name="ChannelIdx">0</prop>
												</obj>
											</obj>
										</list>
									</obj>
								</list>
							</obj>
						</obj>
						<prop name="ChannelPropertyCount">1</prop>
						<prop name="ContainerPosition">19</prop>
						<prop name="HasSampleProperties">1</prop>
						<obj name="SampleProperties" class="PropertyList" version="1">
							<list name="emlist" count="14">
								<obj name="PropertyObject" class="SamplePrefColor" version="4">
									<prop name="PropertyTypeName">Color</prop>
									<prop name="Position">19</prop>
									<prop name="IsDefault">0</prop>
									<prop name="Color">$00FFFF0F</prop>
								</obj>
								<obj name="PropertyObject" class="DominantChannelProp" version="4">
									<prop name="PropertyTypeName">Dominant Channel</prop>
									<prop name="Position">19</prop>
									<prop name="IsDefault">0</prop>
									<prop name="DominantChannel">0</prop>
								</obj>
								<obj name="PropertyObject" class="Genotype" version="4">
									<prop name="PropertyTypeName">EndPt Genotype</prop>
									<prop name="Position">19</prop>
									<prop name="IsDefault">1</prop>
									<prop name="ReadOnly">1</prop>
								</obj>
								<obj name="PropertyObject" class="GroupingSample" version="4">
									<prop name="PropertyTypeName">EndPt Sample Type</prop>
									<prop name="Position">19</prop>
									<prop name="IsDefault">0</prop>
									<prop name="GroupSampleType">mstUnknown</prop>
								</obj>
								<obj name="PropertyObject" class="SamplePrefLineStyle" version="4">
									<prop name="PropertyTypeName">Line Style</prop>
									<prop name="Position">19</prop>
									<prop name="IsDefault">0</prop>
									<prop name="LineStyle">psSolid</prop>
								</obj>
								<obj name="PropertyObject" class="GenSampleEditNotes" version="4">
									<prop name="PropertyTypeName">Notes</prop>
									<prop name="Position">19</prop>
									<prop name="IsDefault">1</prop>
								</obj>
								<obj name="PropertyObject" class="SamplePrefPointStyle" version="4">
									<prop name="PropertyTypeName">Point Style</prop>
									<prop name="Position">19</prop>
									<prop name="IsDefault">0</prop>
									<prop name="PointStyle">psNothing</prop>
								</obj>
								<obj name="PropertyObject" class="GenSampleEditPosition" version="4">
									<prop name="PropertyTypeName">Position</prop>
									<prop name="Position">19</prop>
									<prop name="IsDefault">1</prop>
								</obj>
								<obj name="PropertyObject" class="GenSampleEditReplicate" version="4">
									<prop name="PropertyTypeName">Replicate of</prop>
									<prop name="Position">19</prop>
									<prop name="IsDefault">0</prop>
									<prop name="ReplicateOf">18</prop>
								</obj>
								<obj name="PropertyObject" class="HTCSampleID" version="4">
									<prop name="PropertyTypeName">Sample ID</prop>
									<prop name="Position">19</prop>
									<prop name="IsDefault">1</prop>
								</obj>
								<obj name="PropertyObject" class="GenSampleEditName" version="4">
									<prop name="PropertyTypeName">Sample Name</prop>
									<prop name="Position">19</prop>
									<prop name="IsDefault">0</prop>
									<prop name="name">25.2C</prop>
								</obj>
								<obj name="PropertyObject" class="HTCSamplePrepNotes" version="4">
									<prop name="PropertyTypeName">Sample Prep Notes</prop>
									<prop name="Position">19</prop>
									<prop name="IsDefault">1</prop>
								</obj>
								<obj name="PropertyObject" class="GenSampleEditSubset" version="4">
									<prop name="PropertyTypeName">Subsets</prop>
									<prop name="Position">19</prop>
									<prop name="IsDefault">1</prop>
								</obj>
								<obj name="PropertyObject" class="SamplePrefWidth" version="5">
									<prop name="PropertyTypeName">Width</prop>
									<prop name="Position">19</prop>
									<prop name="IsDefault">1</prop>
									<prop name="Width">1</prop>
								</obj>
							</list>
						</obj>
					</obj>
					<obj name="item" class="SamplePropInfo" version="1">
						<obj name="ChannelProperties" class="ChanPropList" version="2">
							<obj name="ChannelProperties" class="EMList" version="1">
								<list name="emlist" count="1">
									<obj name="item" class="PropertyList" version="1">
										<list name="emlist" count="12">
											<obj name="PropertyObject" class="RQSampleTargetProperty" version="4">
												<prop name="PropertyTypeName">Combined Sample and Target Type</prop>
												<prop name="Position">20</prop>
												<prop name="IsDefault">0</prop>
												<obj name="ChannelProp" class="ChannelProperty" version="1">
													<prop name="ChannelIdx">0</prop>
												</obj>
											</obj>
											<obj name="PropertyObject" class="QuantConcProperty" version="4">
												<prop name="PropertyTypeName">Concentration</prop>
												<prop name="Position">20</prop>
												<prop name="IsDefault">1</prop>
												<prop name="Concentration">0</prop>
												<obj name="ChannelProp" class="ChannelProperty" version="1">
													<prop name="ChannelIdx">0</prop>
												</obj>
												<prop name="ReadOnly">1</prop>
											</obj>
											<obj name="PropertyObject" class="QuantCpHighProp" version="4">
												<prop name="PropertyTypeName">Cp High</prop>
												<prop name="Position">20</prop>
												<prop name="IsDefault">1</prop>
												<prop name="CpRangeHigh">0</prop>
												<obj name="ChannelProp" class="ChannelProperty" version="1">
													<prop name="ChannelIdx">0</prop>
												</obj>
												<prop name="ReadOnly">1</prop>
											</obj>
											<obj name="PropertyObject" class="QuantCpLowProp" version="4">
												<prop name="PropertyTypeName">Cp Low</prop>
												<prop name="Position">20</prop>
												<prop name="IsDefault">1</prop>
												<prop name="CpRangeLow">0</prop>
												<obj name="ChannelProp" class="ChannelProperty" version="1">
													<prop name="ChannelIdx">0</prop>
												</obj>
												<prop name="ReadOnly">1</prop>
											</obj>
											<obj name="PropertyObject" class="RQEffProp" version="4">
												<prop name="PropertyTypeName">Efficiency</prop>
												<prop name="Position">20</prop>
												<prop name="IsDefault">1</prop>
												<prop name="Efficiency">2</prop>
												<obj name="ChannelProp" class="ChannelProperty" version="1">
													<prop name="ChannelIdx">0</prop>
												</obj>
											</obj>
											<obj name="PropertyObject" class="ChannelGenotype" version="4">
												<prop name="PropertyTypeName">Melt Geno Genotype</prop>
												<prop name="Position">20</prop>
												<prop name="IsDefault">1</prop>
												<prop name="ReadOnly">1</prop>
												<obj name="ChannelProp" class="ChannelProperty" version="1">
													<prop name="ChannelIdx">0</prop>
												</obj>
											</obj>
											<obj name="PropertyObject" class="GroupChannelTypeProp" version="4">
												<prop name="PropertyTypeName">Melt Geno Sample Type</prop>
												<prop name="Position">20</prop>
												<prop name="IsDefault">0</prop>
												<prop name="GroupSampleType">mstUnknown</prop>
												<obj name="ChannelProp" class="ChannelProperty" version="1">
													<prop name="ChannelIdx">0</prop>
												</obj>
											</obj>
											<obj name="PropertyObject" class="QuantSampleTypeProperty" version="4">
												<prop name="PropertyTypeName">Quantification Sample Type</prop>
												<prop name="Position">20</prop>
												<prop name="IsDefault">0</prop>
												<prop name="SampleType">qsUnknown</prop>
												<obj name="ChannelProp" class="ChannelProperty" version="1">
													<prop name="ChannelIdx">0</prop>
												</obj>
											</obj>
											<obj name="PropertyObject" class="ChannelGenotype" version="4">
												<prop name="PropertyTypeName">Scanning Genotype</prop>
												<prop name="Position">20</prop>
												<prop name="IsDefault">1</prop>
												<prop name="ReadOnly">1</prop>
												<obj name="ChannelProp" class="ChannelProperty" version="1">
													<prop name="ChannelIdx">0</prop>
												</obj>
											</obj>
											<obj name="PropertyObject" class="GroupChannelTypeProp" version="4">
												<prop name="PropertyTypeName">Scanning Sample Type</prop>
												<prop name="Position">20</prop>
												<prop name="IsDefault">0</prop>
												<prop name="GroupSampleType">mstUnknown</prop>
												<obj name="ChannelProp" class="ChannelProperty" version="1">
													<prop name="ChannelIdx">0</prop>
												</obj>
											</obj>
											<obj name="PropertyObject" class="TargetName" version="4">
												<prop name="PropertyTypeName">Target Name</prop>
												<prop name="Position">20</prop>
												<prop name="IsDefault">0</prop>
												<prop name="name">ACT</prop>
												<obj name="ChannelProp" class="ChannelProperty" version="1">
													<prop name="ChannelIdx">0</prop>
												</obj>
											</obj>
											<obj name="PropertyObject" class="RQTargetProperty" version="4">
												<prop name="PropertyTypeName">Target Type</prop>
												<prop name="Position">20</prop>
												<prop name="IsDefault">0</prop>
												<prop name="TargetType">dtReference</prop>
												<obj name="ChannelProp" class="ChannelProperty" version="1">
													<prop name="ChannelIdx">0</prop>
												</obj>
											</obj>
										</list>
									</obj>
								</list>
							</obj>
						</obj>
						<prop name="ChannelPropertyCount">1</prop>
						<prop name="ContainerPosition">20</prop>
						<prop name="HasSampleProperties">1</prop>
						<obj name="SampleProperties" class="PropertyList" version="1">
							<list name="emlist" count="14">
								<obj name="PropertyObject" class="SamplePrefColor" version="4">
									<prop name="PropertyTypeName">Color</prop>
									<prop name="Position">20</prop>
									<prop name="IsDefault">0</prop>
									<prop name="Color">$00404000</prop>
								</obj>
								<obj name="PropertyObject" class="DominantChannelProp" version="4">
									<prop name="PropertyTypeName">Dominant Channel</prop>
									<prop name="Position">20</prop>
									<prop name="IsDefault">0</prop>
									<prop name="DominantChannel">0</prop>
								</obj>
								<obj name="PropertyObject" class="Genotype" version="4">
									<prop name="PropertyTypeName">EndPt Genotype</prop>
									<prop name="Position">20</prop>
									<prop name="IsDefault">1</prop>
									<prop name="ReadOnly">1</prop>
								</obj>
[truncated: 1,311,071 more chars]
