# Supplementary material for: High C1QTNF1 expression mediated by potential ncRNAs is associated with poor prognosis and tumor immunity in kidney renal clear cell carcinoma
Source: Front Mol Biosci. 2023 Jul 17;10:1201155. doi: 10.3389/fmolb.2023.1201155 (PMC10387556; doi:10.3389/fmolb.2023.1201155)
Supplement: Supplementary file 3 [file DataSheet3.ZIP › C1QTNF1 original data 3/Tissue PCR Validation/RT-PCR计算器1-10.xlsx]

## Sheet: 单基因分析
			Internal Standard			Target Gene				Normalized Target Relative to Reference
PCR Eficiency			GAPDH			NUMB
	Name	Repeats		Ct Reference Minus Ct Groups	Change in Internal Standard		Ct Reference Minus Ct Groups	Change in Target Gene	Ratio	Mean	SEM/SD	2-ddct	Mean	SEM/SD
Reference	SV	1	19.0946			25.9565	0	#VALUE!	#VALUE!			1
OR Control		2
		3									#VALUE!			#DIV/0!
		4								#VALUE!	#VALUE!		1	#DIV/0!
Means			19.0946			25.9565						1
Groups 1	BIV	1	27.2604			33.2485	-7.292	#VALUE!	#VALUE!			1.8324
		2	27.6091			32.6391	-6.68261	#VALUE!	#VALUE!			3.55994
		3	27.2947			33.1889	-7.23239	#VALUE!	#VALUE!		#VALUE!	1.95569		0.556436
		4								#VALUE!	#VALUE!		2.44934	0.963776
Means			27.3881			33.0255	-7.069	#VALUE!	#VALUE!			2.33662
Groups 2	EJM	1	25.3366			28.9232	-2.96674	#VALUE!	#VALUE!			9.68155
		2	25.3104			28.8695	-2.91303	#VALUE!	#VALUE!			9.86766
		3	25.2672			29.1153	-3.15883	#VALUE!	#VALUE!		#VALUE!	8.07628		0.568653
		4								#VALUE!	#VALUE!		9.2085	0.984936
Means			25.3047			28.9693	-3.01287	#VALUE!	#VALUE!			9.17185
Groups 3	S	1	17.0604			24.0556	1.90084	#VALUE!	#VALUE!			0.911696
		2	17.0585			24.1477	1.80879	#VALUE!	#VALUE!			0.854208
		3	16.9953			24.1085	1.84798	#VALUE!	#VALUE!		#VALUE!	0.840121		0.0218916
		4								#VALUE!	#VALUE!		0.868675	0.0379173
Means			17.0381	2.05655	#VALUE!	24.1039	1.85254	#VALUE!	#VALUE!			0.868131
Groups 4	SC	1	15.2344			21.13	4.82646	#VALUE!	#VALUE!			1.95377
		2	15.2696			21.0548	4.9017	#VALUE!	#VALUE!			2.10916
		3	15.2749			21.0415	4.91496	#VALUE!	#VALUE!		#VALUE!	2.13638		0.0568776		Data Summary
		4								#VALUE!	#VALUE!		2.06644	0.0985149		Group	NUMB	Sd
Means			15.2596	3.83501	#VALUE!	21.0754	4.88104	#VALUE!	#VALUE!			2.06485				SV	1	#DIV/0!
Groups 5		1	18.1015			25.9372	0.0192489	#VALUE!	#VALUE!			0.509113				BIV	2.33662	0.963776
		2	18.1288			25.8577	0.0988139	#VALUE!	#VALUE!			0.548268				EJM	9.17185	0.984936
		3	18.1166			25.8777	0.0787748	#VALUE!	#VALUE!		#VALUE!	0.536151		0.0115733		S	0.868131	0.0379173
		4								#VALUE!	#VALUE!		0.531177	0.0200455		SC	2.06485	0.0985149
Means			18.1156	0.979039	#VALUE!	25.8909	0.0656126	#VALUE!	#VALUE!			0.530923				0	0.530923	0.0200455
Groups 6		1	15.7351			22.2641	3.69241	#VALUE!	#VALUE!			1.25951				0	1.27233	0.0146492
		2	15.6856			22.1819	3.77452	#VALUE!	#VALUE!			1.28832				0	0.91219	0.018077
		3	15.7139			22.2317	3.7248	#VALUE!	#VALUE!		#VALUE!	1.26933		0.00845772		0	0.844003	0.0572676
		4								#VALUE!	#VALUE!		1.27239	0.0146492		0	0.985733	0.0333135
Means			15.7115	3.3831	#VALUE!	22.2259	3.73058	#VALUE!	#VALUE!			1.27233				0	2.23531	0.03548
Groups 7		1	18.6979			25.6709	0.28553	#VALUE!	#VALUE!			0.92578				0	0.514182	0.0475472
		2	18.8058			25.7889	0.167579	#VALUE!	#VALUE!			0.919385				0	1.58392	0.453779
		3	18.7076			25.7347	0.221742	#VALUE!	#VALUE!		#VALUE!	0.891765		0.0104368		0	0.187447	0.045683
		4								#VALUE!	#VALUE!		0.91231	0.018077		0	0.412086	0.0315211
Means			18.7371	0.357545	#VALUE!	25.7315	0.22495	#VALUE!	#VALUE!			0.91219				0	0.218731	0.015546
Groups 8		1	14.7889			21.7855	4.17096	#VALUE!	#VALUE!			0.910774				0	0.747293	0.053941
		2	14.659			21.8344	4.1221	#VALUE!	#VALUE!			0.804689				0	0.102811	0.0135201
		3	14.706	4.38869	#VALUE!	21.8535	4.10298	#VALUE!	#VALUE!		#VALUE!	0.820339		0.0330635		0	0.130258	0.0223825
		4								#VALUE!	#VALUE!		0.845267	0.0572676		0	0.617587	0.0201661
Means			14.718	4.37669	#VALUE!	21.8245	4.13201	#VALUE!	#VALUE!			0.844003				0	1.05701	0.0437755
Groups 9		1	17.0892			23.921	2.03542	#VALUE!	#VALUE!			1.021				0	#DIV/0!	#DIV/0!
		2	17.0419			23.9289	2.02755	#VALUE!	#VALUE!			0.982694				0	#DIV/0!	#DIV/0!
		3	17.0353	2.05933	#VALUE!	23.9641	1.99234	#VALUE!	#VALUE!		#VALUE!	0.954631		0.0192336		0	#DIV/0!	#DIV/0!
		4								#VALUE!	#VALUE!		0.986107	0.0333135		0	#DIV/0!	#DIV/0!
Means			17.0555	2.03917	#VALUE!	23.938	2.01844	#VALUE!	#VALUE!			0.985733
Groups 10		1	15.2817			20.9689	4.98757	#VALUE!	#VALUE!			2.25733
		2	15.2603			20.9493	5.00719	#VALUE!	#VALUE!			2.25461
		3	15.2179	3.87673	#VALUE!	20.9458	5.01066	#VALUE!	#VALUE!		#VALUE!	2.19456		0.0204844
		4								#VALUE!	#VALUE!		2.2355	0.03548
Means			15.2533	3.84133	#VALUE!	20.9547	5.00181	#VALUE!	#VALUE!			2.23531
Groups 11		1	17.9811			25.9475	0.00897471	#VALUE!	#VALUE!			0.465034
		2	18.0899			25.8879	0.0685718	#VALUE!	#VALUE!			0.522599
		3	18.2134	0.881291	#VALUE!	25.9133	0.0431601	#VALUE!	#VALUE!		#VALUE!	0.559368		0.0274514
		4								#VALUE!	#VALUE!		0.515667	0.0475472
Means			18.0948	0.999884	#VALUE!	25.9162	0.0402355	#VALUE!	#VALUE!			0.514182
Groups 12		1	15.7075			22.1378	3.8187	#VALUE!	#VALUE!			1.34867
		2	15.7324			22.1371	3.81935	#VALUE!	#VALUE!			1.37274
		3	15.7604	3.33423	#VALUE!	21.5203	4.43615	#VALUE!	#VALUE!		#VALUE!	2.1464		0.26199
		4								#VALUE!	#VALUE!		1.6226	0.453779
Means			15.7334	3.36123	#VALUE!	21.9317	4.02473	#VALUE!	#VALUE!			1.58392
Groups 13		1	17.9006			27.5984	-1.64191	#VALUE!	#VALUE!			0.140054
		2	17.8754			26.8733	-0.91682	#VALUE!	#VALUE!			0.227496
		3	17.891	1.20365	#VALUE!	27.0271	-1.07065	#VALUE!	#VALUE!		#VALUE!	0.206713		0.0263751
		4								#VALUE!	#VALUE!		0.191421	0.045683
Means			17.889	1.20565	#VALUE!	27.1663	-1.20979	#VALUE!	#VALUE!			0.187447
Groups 14		1	15.6738			23.9375	2.019	#VALUE!	#VALUE!			0.378454
		2	15.6083			23.7218	2.23467	#VALUE!	#VALUE!			0.419953
		3	15.6051	3.48956	#VALUE!	23.6503	2.30613	#VALUE!	#VALUE!		#VALUE!	0.440302		0.0181987
		4								#VALUE!	#VALUE!		0.412903	0.0315211
Means			15.6291	3.46558	#VALUE!	23.7699	2.1866	#VALUE!	#VALUE!			0.412086
Groups 15		1	16.6253			25.7747	0.18174	#VALUE!	#VALUE!			0.204808
		2	16.5458			25.613	0.343483	#VALUE!	#VALUE!			0.216828
		3	16.5705	2.52414	#VALUE!	25.5176	0.438866	#VALUE!	#VALUE!		#VALUE!	0.235651		0.00897551
		4								#VALUE!	#VALUE!		0.219096	0.015546
Means			16.5805	2.51413	#VALUE!	25.6351	0.321363	#VALUE!	#VALUE!			0.218731
Groups 16		1	14.8163			22.1439	3.81253	#VALUE!	#VALUE!			0.724049
		2	14.7125			22.066	3.89048	#VALUE!	#VALUE!			0.711222
		3	14.7129	4.38179	#VALUE!	21.878	4.0785	#VALUE!	#VALUE!		#VALUE!	0.810401		0.0311428
		4								#VALUE!	#VALUE!		0.748558	0.053941
Means			14.7472	4.34742	#VALUE!	22.0293	3.92717	#VALUE!	#VALUE!			0.747293
Groups 17		1	15.7213			26.0912	-0.134694	#VALUE!	#VALUE!			0.087895
		2	15.7			25.7135	0.24296	#VALUE!	#VALUE!			0.112521
		3	15.6861	3.40851	#VALUE!	25.7339	0.222517	#VALUE!	#VALUE!		#VALUE!	0.10988		0.00780582
		4								#VALUE!	#VALUE!		0.103432	0.0135201
Means			15.7025	3.3922	#VALUE!	25.8462	0.110261	#VALUE!	#VALUE!			0.102811
Groups 18		1	14.7644			24.7166	1.23983	#VALUE!	#VALUE!			0.117408
		2	14.7109			24.6353	1.32115	#VALUE!	#VALUE!			0.119693
		3	14.6917	4.40296	#VALUE!	24.2222	1.73425	#VALUE!	#VALUE!		#VALUE!	0.157268		0.0129225
		4								#VALUE!	#VALUE!		0.131456	0.0223825
Means			14.7223	4.37231	#VALUE!	24.5247	1.43175	#VALUE!	#VALUE!			0.130258
Groups 19		1	18.0825			25.6105	0.345958	#VALUE!	#VALUE!			0.630177
		2	18.0583			25.5896	0.366851	#VALUE!	#VALUE!			0.628712
		3	18.0793	1.01534	#VALUE!	25.6913	0.265182	#VALUE!	#VALUE!		#VALUE!	0.594539		0.0116429
		4								#VALUE!	#VALUE!		0.617809	0.0201661
Means			18.0734	1.02128	#VALUE!	25.6305	0.325997	#VALUE!	#VALUE!			0.617587
Groups 20		1	15.8687			22.5859	3.37052	#VALUE!	#VALUE!			1.10539
		2	15.8076			22.6018	3.35466	#VALUE!	#VALUE!			1.04801
		3	15.8004	3.29425	#VALUE!	22.6344	3.32202	#VALUE!	#VALUE!		#VALUE!	1.01943		0.0252738
		4								#VALUE!	#VALUE!		1.05761	0.0437755
Means			15.8256	3.26908	#VALUE!	22.6074	3.34907	#VALUE!	#VALUE!			1.05701
Groups 21		1
		2
		3									#DIV/0!			#DIV/0!
		4								#DIV/0!	#DIV/0!		#DIV/0!	#DIV/0!
Means			#DIV/0!	#DIV/0!	#DIV/0!	#DIV/0!	#DIV/0!	#DIV/0!	#DIV/0!			#DIV/0!
Groups 22		1
		2
		3									#DIV/0!			#DIV/0!
		4								#DIV/0!	#DIV/0!		#DIV/0!	#DIV/0!
Means			#DIV/0!	#DIV/0!	#DIV/0!	#DIV/0!	#DIV/0!	#DIV/0!	#DIV/0!			#DIV/0!
Groups 23		1
		2
		3									#DIV/0!			#DIV/0!
		4								#DIV/0!	#DIV/0!		#DIV/0!	#DIV/0!
Means			#DIV/0!	#DIV/0!	#DIV/0!	#DIV/0!	#DIV/0!	#DIV/0!	#DIV/0!			#DIV/0!
Groups 24		1
		2
		3									#DIV/0!			#DIV/0!
		4								#DIV/0!	#DIV/0!		#DIV/0!	#DIV/0!
Means			#DIV/0!	#DIV/0!	#DIV/0!	#DIV/0!	#DIV/0!	#DIV/0!	#DIV/0!			#DIV/0!

## Sheet: 单基因双复孔
			Internal Standard			Target Gene				Normalized Target Relative to Reference						No.	Colour	Name	Type	Ct	Given Conc (Copies)	Calc Conc (Copies)	% Var
PCR Eficiency			ACTB			MIF										1
	Name	Repeats		Ct Reference Minus Ct Groups	Change in Internal Standard		Ct Reference Minus Ct Groups	Change in Target Gene	Ratio	Mean	SEM/SD	2-ddct	Mean	SEM/SD		2
Reference	A1	1	0			0										3
OR Control		2	0			0										4
		3									#DIV/0!			#DIV/0!		5
		4								#DIV/0!	#DIV/0!		#DIV/0!	#DIV/0!		6
Means			0			0										7
Groups 1	A2	1	0			0										8
		2	0			0										9
		3									#DIV/0!			#DIV/0!		10
		4								#DIV/0!	#DIV/0!		#DIV/0!	#DIV/0!		11
Means			0			0			#DIV/0!							12
Groups 2	B11	1	0			0										13
		2	0			0										14
		3									#DIV/0!			#DIV/0!		15
		4								#DIV/0!	#DIV/0!		#DIV/0!	#DIV/0!		16
Means			0			0			#DIV/0!							17
Groups 3	B24	1	0			0										18
		2	0			0										19
		3									#DIV/0!			#DIV/0!		20
		4								#DIV/0!	#DIV/0!		#DIV/0!	#DIV/0!		21
Means			0			0			#DIV/0!							22
Groups 4	C15	1	0			0										23
		2	0			0										24
		3									#DIV/0!			#DIV/0!		25
		4								#DIV/0!	#DIV/0!		#DIV/0!	#DIV/0!		26
Means			0			0			#DIV/0!							27
Groups 5	C27	1	0			0										28
		2	0			0										29
		3									#DIV/0!			#DIV/0!		30
		4								#DIV/0!	#DIV/0!		#DIV/0!	#DIV/0!		31
Means			0			0			#DIV/0!							32
Groups 6	D14	1	0			0
		2	0			0
		3									#DIV/0!			#DIV/0!
		4								#DIV/0!	#DIV/0!		#DIV/0!	#DIV/0!
Means			0			0			#DIV/0!
Groups 7	E4	1	0			0										Data Summary
		2	0			0										Group	MIF	Sd
		3									#DIV/0!			#DIV/0!		A1		#DIV/0!
		4								#DIV/0!	#DIV/0!		#DIV/0!	#DIV/0!		A2		#DIV/0!
Means			0			0			#DIV/0!							B11		#DIV/0!
Groups 8		1	0			0										B24		#DIV/0!
		2	0			0										C15		#DIV/0!
		3									#DIV/0!			#DIV/0!		C27		#DIV/0!
		4								#DIV/0!	#DIV/0!		#DIV/0!	#DIV/0!		D14		#DIV/0!
Means			0			0			#DIV/0!							E4		#DIV/0!
																0		#DIV/0!

## Sheet: 单基因三复孔
			Internal Standard			Target Gene				Normalized Target Relative to Reference
PCR Eficiency
	Name	Repeats		Ct Reference Minus Ct Groups	Change in Internal Standard		Ct Reference Minus Ct Groups	Change in Target Gene	Ratio	Mean	SEM/SD	2-ddct	Mean	SEM/SD
Reference		1	16.78			18.81	-0.015	#DIV/0!	#DIV/0!			0.985094
OR Control		2	16.78			18.91	0.015	0	#DIV/0!			1.00579
		3	16.8			18.94	#REF!	#REF!	#REF!		#DIV/0!	0.998845		0.00608191
		4								#DIV/0!	#DIV/0!		0.996577	0.0105342
Means			16.7867			18.925						1
Groups 1		1	0			0
		2	#NUM!			#NUM!	#NUM!	#NUM!	#NUM!			#NUM!
		3	0			0					#NUM!			#NUM!
		4								#NUM!	#NUM!		#NUM!	#NUM!
Means			#NUM!			#NUM!	#NUM!	#NUM!	#NUM!			#NUM!
Groups 2		1	0			0
		2	#NUM!			#NUM!	#NUM!	#NUM!	#NUM!			#NUM!
		3	0			0					#NUM!			#NUM!
		4								#NUM!	#NUM!		#NUM!	#NUM!
Means			#NUM!			#NUM!	#NUM!	#NUM!	#NUM!			#NUM!
Groups 3		1	0			0
		2	#NUM!			#NUM!	#NUM!	#NUM!	#NUM!			#NUM!
		3	0			0					#NUM!			#NUM!
		4								#NUM!	#NUM!		#NUM!	#NUM!
Means			#NUM!	#NUM!	#NUM!	#NUM!	#NUM!	#NUM!	#NUM!			#NUM!
Groups 4		1	0			0
		2	#NUM!	#NUM!	#NUM!	#NUM!	#NUM!	#NUM!	#NUM!			#NUM!
		3	0			0					#NUM!			#NUM!
		4								#NUM!	#NUM!		#NUM!	#NUM!
Means			#NUM!	#NUM!	#NUM!	#NUM!	#NUM!	#NUM!	#NUM!			#NUM!
Groups 5		1	0			0
		2	#NUM!	#NUM!	#NUM!	#NUM!	#NUM!	#NUM!	#NUM!			#NUM!
		3	0			0					#NUM!			#NUM!
		4								#NUM!	#NUM!		#NUM!	#NUM!
Means			#NUM!	#NUM!	#NUM!	#NUM!	#NUM!	#NUM!	#NUM!			#NUM!
Groups 6		1	0			0
		2	#NUM!	#NUM!	#NUM!	#NUM!	#NUM!	#NUM!	#NUM!			#NUM!
		3	0			0					#NUM!			#NUM!
		4								#NUM!	#NUM!		#NUM!	#NUM!
Means			#NUM!	#NUM!	#NUM!	#NUM!	#NUM!	#NUM!	#NUM!			#NUM!
Groups 7		1	0			0
		2	#NUM!	#NUM!	#NUM!	#NUM!	#NUM!	#NUM!	#NUM!			#NUM!
		3	0			0					#NUM!			#NUM!
		4								#NUM!	#NUM!		#NUM!	#NUM!
Means			#NUM!	#NUM!	#NUM!	#NUM!	#NUM!	#NUM!	#NUM!			#NUM!
Groups 8		1	0			0
		2	#NUM!	#NUM!	#NUM!	#NUM!	#NUM!	#NUM!	#NUM!			#NUM!
		3	0			0					#NUM!			#NUM!
		4								#NUM!	#NUM!		#NUM!	#NUM!
Means			#NUM!	#NUM!	#NUM!	#NUM!	#NUM!	#NUM!	#NUM!			#NUM!
Groups 9		1	0			0
		2	#NUM!	#NUM!	#NUM!	#NUM!	#NUM!	#NUM!	#NUM!			#NUM!
		3	0			0					#NUM!			#NUM!
		4								#NUM!	#NUM!		#NUM!	#NUM!
Means			#NUM!	#NUM!	#NUM!	#NUM!	#NUM!	#NUM!	#NUM!			#NUM!
Groups 10		1	0			0
		2	#NUM!	#NUM!	#NUM!	#NUM!	#NUM!	#NUM!	#NUM!			#NUM!
		3	0			0					#NUM!			#NUM!
		4								#NUM!	#NUM!		#NUM!	#NUM!
Means			#NUM!	#NUM!	#NUM!	#NUM!	#NUM!	#NUM!	#NUM!			#NUM!
Groups 11		1	0			0
		2	#NUM!	#NUM!	#NUM!	#NUM!	#NUM!	#NUM!	#NUM!			#NUM!
		3	0			0					#NUM!			#NUM!
		4								#NUM!	#NUM!		#NUM!	#NUM!
Means			#NUM!	#NUM!	#NUM!	#NUM!	#NUM!	#NUM!	#NUM!			#NUM!
																Data Summary
																Group	0	Sd
																0	1	0.0105342
																0	#NUM!	#NUM!
																0	#NUM!	#NUM!
																0	#NUM!	#NUM!
																0	#NUM!	#NUM!
																0	#NUM!	#NUM!
																0	#NUM!	#NUM!
																0	#NUM!	#NUM!
																0	#NUM!	#NUM!
																0	#NUM!	#NUM!
																0	#NUM!	#NUM!
																0	#NUM!	#NUM!
																#REF!	#REF!	#REF!

## Sheet: 双样品对比分析
			Internal Standard			Target Gene				Normalized Target Relative to Reference
		PCR Eficiency
	Name	Repeats		Ct Reference Minus Ct Groups	Change in Internal Standard		Ct Reference Minus Ct Groups	Change in Target Gene	Ratio	Mean	SEM/SD	2-ddct	Mean	SEM/SD
Reference		1	16.78	-2.02333	#DIV/0!	18.81	#REF!	#REF!	#REF!			#REF!
OR Control		2	16.78	-2.12333	#DIV/0!	18.91	#REF!	#REF!	#REF!			#REF!
		3	16.8	-2.15333	#DIV/0!	18.94	#REF!	#REF!	#REF!		#REF!	#REF!	Mean	#REF!
		4								#REF!	#REF!		#REF!	#REF!
Means			16.7867	0	#NUM!	18.8867	0	#NUM!	#NUM!			1
Experimental		1
Group		2
		3									#DIV/0!		Mean	#DIV/0!
		4								#DIV/0!	#DIV/0!		#DIV/0!	#DIV/0!
Means			#DIV/0!	#DIV/0!	#DIV/0!	#DIV/0!	#DIV/0!	#DIV/0!	#DIV/0!			#DIV/0!
			Internal Standard			Target Gene				Normalized Target Relative to Reference
		PCR Eficiency
		Repeats		Ct Reference Minus Ct Groups	Change in Internal Standard		Ct Reference Minus Ct Groups	Change in Target Gene	Ratio	Mean	SEM/SD	2-ddct	Mean	SEM/SD
Reference		1
OR Control		2
		3									#DIV/0!		Mean	#DIV/0!
		4								#DIV/0!	#DIV/0!		#DIV/0!	#DIV/0!
Means			#DIV/0!	#DIV/0!	#DIV/0!	#DIV/0!	#DIV/0!	#DIV/0!	#DIV/0!			#DIV/0!
Experimental		1
Group		2
		3									#DIV/0!		Mean	#DIV/0!
		4								#DIV/0!	#DIV/0!		#DIV/0!	#DIV/0!
Means			#DIV/0!	#DIV/0!	#DIV/0!	#DIV/0!	#DIV/0!	#DIV/0!	#DIV/0!			#DIV/0!

## Sheet: PCR效率测定
	Name	extension rate	Ct Value			Ct.Avg	A	Efficency	R2
Internal Standard		1	16.78	16.78	16.8	16.7867	#DIV/0!	#DIV/0!	#DIV/0!
		10				#DIV/0!
		100				#DIV/0!
Gene 1		1	18.81	18.91	18.94	18.8867	#DIV/0!	#DIV/0!	#DIV/0!
		10				#DIV/0!
		100				#DIV/0!
Gene 2		1				#DIV/0!	#DIV/0!	#DIV/0!	#DIV/0!
		10				#DIV/0!
		100				#DIV/0!
Gene 3		1				#DIV/0!	#DIV/0!	#DIV/0!	#DIV/0!
		10				#DIV/0!
		100				#DIV/0!
Gene 4		1				#DIV/0!	#DIV/0!	#DIV/0!	#DIV/0!
		10				#DIV/0!
		100				#DIV/0!
Gene 5		1				#DIV/0!	#DIV/0!	#DIV/0!	#DIV/0!
		10				#DIV/0!
		100				#DIV/0!
Gene 6		1				#DIV/0!	#DIV/0!	#DIV/0!	#DIV/0!
		10				#DIV/0!
		100				#DIV/0!
Gene 7		1				#DIV/0!	#DIV/0!	#DIV/0!	#DIV/0!
		10				#DIV/0!
		100				#DIV/0!
Gene 8		1				#DIV/0!	#DIV/0!	#DIV/0!	#DIV/0!
		10				#DIV/0!
		100				#DIV/0!
Gene 9		1				#DIV/0!	#DIV/0!	#DIV/0!	#DIV/0!
		10				#DIV/0!
		100				#DIV/0!
Gene 10		1				#DIV/0!	#DIV/0!	#DIV/0!	#DIV/0!
		10				#DIV/0!
		100				#DIV/0!

## Sheet: 多基因分析
Input
gene	Internal	gene 1	gene 2	gene 3	gene 4	gene 5	gene 6	gene 7
gene name
Sample 1
control
average	#DIV/0!	#DIV/0!	#DIV/0!	#DIV/0!	#DIV/0!	#DIV/0!	#DIV/0!	#DIV/0!
sd	#DIV/0!	#DIV/0!	#DIV/0!	#DIV/0!	#DIV/0!	#DIV/0!	#DIV/0!	#DIV/0!
Sample 2
average	#DIV/0!	#DIV/0!	#DIV/0!	#DIV/0!	#DIV/0!	#DIV/0!	#DIV/0!	#DIV/0!
sd	#DIV/0!	#DIV/0!	#DIV/0!	#DIV/0!	#DIV/0!	#DIV/0!	#DIV/0!	#DIV/0!
Sample 3
s3	#DIV/0!	#DIV/0!	#DIV/0!	#DIV/0!	#DIV/0!	#DIV/0!	#DIV/0!	#DIV/0!
sd	#DIV/0!	#DIV/0!	#DIV/0!	#DIV/0!	#DIV/0!	#DIV/0!	#DIV/0!	#DIV/0!
Sample 4
average	#DIV/0!	#DIV/0!	#DIV/0!	#DIV/0!	#DIV/0!	#DIV/0!	#DIV/0!	#DIV/0!
sd	#DIV/0!	#DIV/0!	#DIV/0!	#DIV/0!	#DIV/0!	#DIV/0!	#DIV/0!	#DIV/0!
Sample 5
	#DIV/0!	#DIV/0!	#DIV/0!	#DIV/0!	#DIV/0!	#DIV/0!	#DIV/0!	#DIV/0!
sd	#DIV/0!	#DIV/0!	#DIV/0!	#DIV/0!	#DIV/0!	#DIV/0!	#DIV/0!	#DIV/0!
Sample 6
average	#DIV/0!	#DIV/0!	#DIV/0!	#DIV/0!	#DIV/0!	#DIV/0!	#DIV/0!	#DIV/0!
sd	#DIV/0!	#DIV/0!	#DIV/0!	#DIV/0!	#DIV/0!	#DIV/0!	#DIV/0!	#DIV/0!
Sample 7
average	#DIV/0!	#DIV/0!	#DIV/0!	#DIV/0!	#DIV/0!	#DIV/0!	#DIV/0!	#DIV/0!
sd	#DIV/0!	#DIV/0!	#DIV/0!	#DIV/0!	#DIV/0!	#DIV/0!	#DIV/0!	#DIV/0!
Sample 8
average	#DIV/0!	#DIV/0!	#DIV/0!	#DIV/0!	#DIV/0!	#DIV/0!	#DIV/0!	#DIV/0!
sd	#DIV/0!	#DIV/0!	#DIV/0!	#DIV/0!	#DIV/0!	#DIV/0!	#DIV/0!	#DIV/0!
Sample 9
average	#DIV/0!	#DIV/0!	#DIV/0!	#DIV/0!	#DIV/0!	#DIV/0!	#DIV/0!	#DIV/0!
sd	#DIV/0!	#DIV/0!	#DIV/0!	#DIV/0!	#DIV/0!	#DIV/0!	#DIV/0!	#DIV/0!
Sample 10
average	#DIV/0!	#DIV/0!	#DIV/0!	#DIV/0!	#DIV/0!	#DIV/0!	#DIV/0!	#DIV/0!
sd	#DIV/0!	#DIV/0!	#DIV/0!	#DIV/0!	#DIV/0!	#DIV/0!	#DIV/0!	#DIV/0!
Sample 11
average	#DIV/0!	#DIV/0!	#DIV/0!	#DIV/0!	#DIV/0!	#DIV/0!	#DIV/0!	#DIV/0!
sd	#DIV/0!	#DIV/0!	#DIV/0!	#DIV/0!	#DIV/0!	#DIV/0!	#DIV/0!	#DIV/0!
Sample 12
average	#DIV/0!	#DIV/0!	#DIV/0!	#DIV/0!	#DIV/0!	#DIV/0!	#DIV/0!	#DIV/0!
sd	#DIV/0!	#DIV/0!	#DIV/0!	#DIV/0!	#DIV/0!	#DIV/0!	#DIV/0!	#DIV/0!
	Delta Ct
	Gene	gene 1	gene 2	gene 3	gene 4	gene 5	gene 6	gene 7
	gene name	0	0	0	0	0	0	0
	0	#DIV/0!	#DIV/0!	#DIV/0!	#DIV/0!	#DIV/0!	#DIV/0!	#DIV/0!
	0	#DIV/0!	#DIV/0!	#DIV/0!	#DIV/0!	#DIV/0!	#DIV/0!	#DIV/0!
	0	#DIV/0!	#DIV/0!	#DIV/0!	#DIV/0!	#DIV/0!	#DIV/0!	#DIV/0!
	0	#DIV/0!	#DIV/0!	#DIV/0!	#DIV/0!	#DIV/0!	#DIV/0!	#DIV/0!
	0	#DIV/0!	#DIV/0!	#DIV/0!	#DIV/0!	#DIV/0!	#DIV/0!	#DIV/0!
	0	#DIV/0!	#DIV/0!	#DIV/0!	#DIV/0!	#DIV/0!	#DIV/0!	#DIV/0!
	0	#DIV/0!	#DIV/0!	#DIV/0!	#DIV/0!	#DIV/0!	#DIV/0!	#DIV/0!
	0	#DIV/0!	#DIV/0!	#DIV/0!	#DIV/0!	#DIV/0!	#DIV/0!	#DIV/0!
	0	#DIV/0!	#DIV/0!	#DIV/0!	#DIV/0!	#DIV/0!	#DIV/0!	#DIV/0!
	0	#DIV/0!	#DIV/0!	#DIV/0!	#DIV/0!	#DIV/0!	#DIV/0!	#DIV/0!
	0	#DIV/0!	#DIV/0!	#DIV/0!	#DIV/0!	#DIV/0!	#DIV/0!	#DIV/0!
	0	#DIV/0!	#DIV/0!	#DIV/0!	#DIV/0!	#DIV/0!	#DIV/0!	#DIV/0!
	Relative Expression Value
	Gene	gene 1	gene 2	gene 3	gene 4	gene 5	gene 6	gene 7
	gene name	0	0	0	0	0	0	0
	0	#DIV/0!	#DIV/0!	#DIV/0!	#DIV/0!	#DIV/0!	#DIV/0!	#DIV/0!
	0	#DIV/0!	#DIV/0!	#DIV/0!	#DIV/0!	#DIV/0!	#DIV/0!	#DIV/0!
	0	#DIV/0!	#DIV/0!	#DIV/0!	#DIV/0!	#DIV/0!	#DIV/0!	#DIV/0!
	0	#DIV/0!	#DIV/0!	#DIV/0!	#DIV/0!	#DIV/0!	#DIV/0!	#DIV/0!
	0	#DIV/0!	#DIV/0!	#DIV/0!	#DIV/0!	#DIV/0!	#DIV/0!	#DIV/0!
	0	#DIV/0!	#DIV/0!	#DIV/0!	#DIV/0!	#DIV/0!	#DIV/0!	#DIV/0!
	0	#DIV/0!	#DIV/0!	#DIV/0!	#DIV/0!	#DIV/0!	#DIV/0!	#DIV/0!
	0	#DIV/0!	#DIV/0!	#DIV/0!	#DIV/0!	#DIV/0!	#DIV/0!	#DIV/0!
	0	#DIV/0!	#DIV/0!	#DIV/0!	#DIV/0!	#DIV/0!	#DIV/0!	#DIV/0!
	0	#DIV/0!	#DIV/0!	#DIV/0!	#DIV/0!	#DIV/0!	#DIV/0!	#DIV/0!
	0	#DIV/0!	#DIV/0!	#DIV/0!	#DIV/0!	#DIV/0!	#DIV/0!	#DIV/0!
	0	#DIV/0!	#DIV/0!	#DIV/0!	#DIV/0!	#DIV/0!	#DIV/0!	#DIV/0!
					R
	Relative Expression Value(ACTB=1)
	Gene	gene 1	gene 2	gene 3	gene 4	gene 5	gene 6	gene 7
	gene name	0	0	0	0	0	0	0
	0	#DIV/0!	#DIV/0!	#DIV/0!	#DIV/0!	#DIV/0!	#DIV/0!	#DIV/0!
	0	#DIV/0!	#DIV/0!	#DIV/0!	#DIV/0!	#DIV/0!	#DIV/0!	#DIV/0!
	0	#DIV/0!	#DIV/0!	#DIV/0!	#DIV/0!	#DIV/0!	#DIV/0!	#DIV/0!
	0	#DIV/0!	#DIV/0!	#DIV/0!	#DIV/0!	#DIV/0!	#DIV/0!	#DIV/0!
	0	#DIV/0!	#DIV/0!	#DIV/0!	#DIV/0!	#DIV/0!	#DIV/0!	#DIV/0!
	0	#DIV/0!	#DIV/0!	#DIV/0!	#DIV/0!	#DIV/0!	#DIV/0!	#DIV/0!
	0	#DIV/0!	#DIV/0!	#DIV/0!	#DIV/0!	#DIV/0!	#DIV/0!	#DIV/0!
	0	#DIV/0!	#DIV/0!	#DIV/0!	#DIV/0!	#DIV/0!	#DIV/0!	#DIV/0!
	0	#DIV/0!	#DIV/0!	#DIV/0!	#DIV/0!	#DIV/0!	#DIV/0!	#DIV/0!
	0	#DIV/0!	#DIV/0!	#DIV/0!	#DIV/0!	#DIV/0!	#DIV/0!	#DIV/0!
	0	#DIV/0!	#DIV/0!	#DIV/0!	#DIV/0!	#DIV/0!	#DIV/0!	#DIV/0!
	0	#DIV/0!	#DIV/0!	#DIV/0!	#DIV/0!	#DIV/0!	#DIV/0!	#DIV/0!
