# Supplementary material for: High C1QTNF1 expression mediated by potential ncRNAs is associated with poor prognosis and tumor immunity in kidney renal clear cell carcinoma
Source: Front Mol Biosci. 2023 Jul 17;10:1201155. doi: 10.3389/fmolb.2023.1201155 (PMC10387556; doi:10.3389/fmolb.2023.1201155)
Supplement: Supplementary file 3 [file DataSheet3.ZIP › C1QTNF1 original data 3/Tissue PCR Validation/RT-PCR计算器11-20.xlsx]

## Sheet: 单基因分析
			Internal Standard			Target Gene				Normalized Target Relative to Reference
PCR Eficiency			GAPDH			NUMB
	Name	Repeats		Ct Reference Minus Ct Groups	Change in Internal Standard		Ct Reference Minus Ct Groups	Change in Target Gene	Ratio	Mean	SEM/SD	2-ddct	Mean	SEM/SD
Reference	SV	1	19.0946			25.9565	0	#VALUE!	#VALUE!			1
OR Control		2
		3									#VALUE!			#DIV/0!
		4								#VALUE!	#VALUE!		1	#DIV/0!
Means			19.0946			25.9565						1
Groups 1	BIV	1	23.2131			30.5856	-4.62909	#VALUE!	#VALUE!			0.701908
		2	23.5019			30.9846	-5.0281	#VALUE!	#VALUE!			0.650278
		3	23.5319			31.0366	-5.08012	#VALUE!	#VALUE!		#VALUE!	0.640459		0.0190586
		4								#VALUE!	#VALUE!		0.664215	0.0330105
Means			23.4156			30.8689	-4.91244	#VALUE!	#VALUE!			0.663677
Groups 2	EJM	1	25.1914			29.1848	-3.22833	#VALUE!	#VALUE!			7.30249
		2	25.1103			28.8877	-2.93125	#VALUE!	#VALUE!			8.48193
		3	25.1984			29.0359	-3.07941	#VALUE!	#VALUE!		#VALUE!	8.13582		0.350025
		4								#VALUE!	#VALUE!		7.97341	0.60626
Means			25.1667			29.0361	-3.07966	#VALUE!	#VALUE!			7.95772
Groups 3	S	1	16.8408			24.7038	1.25266	#VALUE!	#VALUE!			0.499594
		2	16.7427			24.8015	1.15497	#VALUE!	#VALUE!			0.436176
		3	16.9718			24.8257	1.13072	#VALUE!	#VALUE!		#VALUE!	0.502731		0.0216811
		4								#VALUE!	#VALUE!		0.4795	0.0375527
Means			16.8518	2.2429	#VALUE!	24.777	1.17945	#VALUE!	#VALUE!			0.478488
Groups 4	SC	1	17.1335			23.7276	2.22889	#VALUE!	#VALUE!			1.20395
		2	17.065			23.7014	2.25506	#VALUE!	#VALUE!			1.16908
		3	17.1064			23.7163	2.24012	#VALUE!	#VALUE!		#VALUE!	1.19076		0.010166		Data Summary
		4								#VALUE!	#VALUE!		1.18793	0.0176081		Group	NUMB	Sd
Means			17.1016	1.99301	#VALUE!	23.7151	2.24136	#VALUE!	#VALUE!			1.18784				SV	1	#DIV/0!
Groups 5		1	23.2965			28.4627	-2.5062	#VALUE!	#VALUE!			3.23932				BIV	0.663677	0.0330105
		2	23.2377			28.5885	-2.63199	#VALUE!	#VALUE!			2.85011				EJM	7.95772	0.60626
		3	23.3276			28.6955	-2.739	#VALUE!	#VALUE!		#VALUE!	2.81653		0.135679		S	0.478488	0.0375527
		4								#VALUE!	#VALUE!		2.96865	0.235003		SC	1.18784	0.0176081
Means			23.2873	-4.19261	#VALUE!	28.5822	-2.62573	#VALUE!	#VALUE!			2.96262				0	2.96262	0.235003
Groups 6		1	24.208			29.446	-3.48952	#VALUE!	#VALUE!			3.08192				0	3.18754	0.353851
		2	24.2019			29.5175	-3.56101	#VALUE!	#VALUE!			2.92065				0	#DIV/0!	#DIV/0!
		3	24.1083			29.1229	-3.16644	#VALUE!	#VALUE!		#VALUE!	3.59805		0.204296		0	#DIV/0!	#DIV/0!
		4								#VALUE!	#VALUE!		3.2002	0.353851		0	#DIV/0!	#DIV/0!
Means			24.1727	-5.0781	#VALUE!	29.3621	-3.40566	#VALUE!	#VALUE!			3.18754				0	#DIV/0!	#DIV/0!
Groups 7		1														0	0.297813	0.146184
		2														0	8.14086	0.638395
		3									#DIV/0!			#DIV/0!		0	#DIV/0!	#DIV/0!
		4								#DIV/0!	#DIV/0!		#DIV/0!	#DIV/0!		0	#DIV/0!	#DIV/0!
Means			#DIV/0!	#DIV/0!	#DIV/0!	#DIV/0!	#DIV/0!	#DIV/0!	#DIV/0!			#DIV/0!				0	#DIV/0!	#DIV/0!
Groups 8		1														0	#DIV/0!	#DIV/0!
		2														0	0.663866	0.0319348
		3									#DIV/0!			#DIV/0!		0	2.2103	0.062331
		4								#DIV/0!	#DIV/0!		#DIV/0!	#DIV/0!		0	0.531958	0.0483864
Means			#DIV/0!	#DIV/0!	#DIV/0!	#DIV/0!	#DIV/0!	#DIV/0!	#DIV/0!			#DIV/0!				0	4.71035	1.70564
Groups 9		1														0	#DIV/0!	#DIV/0!
		2														0	#DIV/0!	#DIV/0!
		3									#DIV/0!			#DIV/0!		0	#DIV/0!	#DIV/0!
		4								#DIV/0!	#DIV/0!		#DIV/0!	#DIV/0!		0	#DIV/0!	#DIV/0!
Means			#DIV/0!	#DIV/0!	#DIV/0!	#DIV/0!	#DIV/0!	#DIV/0!	#DIV/0!			#DIV/0!
Groups 10		1
		2
		3									#DIV/0!			#DIV/0!
		4								#DIV/0!	#DIV/0!		#DIV/0!	#DIV/0!
Means			#DIV/0!	#DIV/0!	#DIV/0!	#DIV/0!	#DIV/0!	#DIV/0!	#DIV/0!			#DIV/0!
Groups 11		1	26.7821			35.7536	-9.7971	#VALUE!	#VALUE!			0.2317
		2	26.8502			34.7522	-8.79576	#VALUE!	#VALUE!			0.486259
		3	26.7848	-7.69012	#VALUE!	35.7393	-9.78281	#VALUE!	#VALUE!		#VALUE!	0.234443		0.0843995
		4								#VALUE!	#VALUE!		0.317467	0.146184
Means			26.8057	-7.71104	#VALUE!	35.415	-9.45856	#VALUE!	#VALUE!			0.297813
Groups 12		1	25.1711			28.8939	-2.93744	#VALUE!	#VALUE!			8.80933
		2	25.0866			28.9252	-2.96874	#VALUE!	#VALUE!			8.12971
		3	25.1282	-6.03359	#VALUE!	29.0767	-3.12028	#VALUE!	#VALUE!		#VALUE!	7.53345		0.368578
		4								#VALUE!	#VALUE!		8.1575	0.638395
Means			25.1287	-6.034	#VALUE!	28.9653	-3.00882	#VALUE!	#VALUE!			8.14086
Groups 13		1
		2
		3									#DIV/0!			#DIV/0!
		4								#DIV/0!	#DIV/0!		#DIV/0!	#DIV/0!
Means			#DIV/0!	#DIV/0!	#DIV/0!	#DIV/0!	#DIV/0!	#DIV/0!	#DIV/0!			#DIV/0!
Groups 14		1
		2
		3									#DIV/0!			#DIV/0!
		4								#DIV/0!	#DIV/0!		#DIV/0!	#DIV/0!
Means			#DIV/0!	#DIV/0!	#DIV/0!	#DIV/0!	#DIV/0!	#DIV/0!	#DIV/0!			#DIV/0!
Groups 15		1
		2
		3									#DIV/0!			#DIV/0!
		4								#DIV/0!	#DIV/0!		#DIV/0!	#DIV/0!
Means			#DIV/0!	#DIV/0!	#DIV/0!	#DIV/0!	#DIV/0!	#DIV/0!	#DIV/0!			#DIV/0!
Groups 16		1
		2
		3									#DIV/0!			#DIV/0!
		4								#DIV/0!	#DIV/0!		#DIV/0!	#DIV/0!
Means			#DIV/0!	#DIV/0!	#DIV/0!	#DIV/0!	#DIV/0!	#DIV/0!	#DIV/0!			#DIV/0!
Groups 17		1	16.7754			24.1611	1.79536	#VALUE!	#VALUE!			0.695487
		2	16.7098			24.1581	1.79841	#VALUE!	#VALUE!			0.665974
		3	16.7179	2.3767	#VALUE!	24.2425	1.71396	#VALUE!	#VALUE!		#VALUE!	0.631677		0.0184375
		4								#VALUE!	#VALUE!		0.664379	0.0319348
Means			16.7344	2.36028	#VALUE!	24.1872	1.76924	#VALUE!	#VALUE!			0.663866
Groups 18		1	14.8914			20.5738	5.38264	#VALUE!	#VALUE!			2.26488
		2	14.7932			20.5556	5.40091	#VALUE!	#VALUE!			2.14267
		3	14.8572	4.23749	#VALUE!	20.5651	5.39136	#VALUE!	#VALUE!		#VALUE!	2.22511		0.0359868
		4								#VALUE!	#VALUE!		2.21089	0.062331
Means			14.8473	4.2474	#VALUE!	20.5648	5.39164	#VALUE!	#VALUE!			2.2103
Groups 19		1	24.9296			32.7361	-6.77966	#VALUE!	#VALUE!			0.519547
		2	24.8839			32.5138	-6.55735	#VALUE!	#VALUE!			0.58719
		3	24.7598	-5.66511	#VALUE!	32.6406	-6.68418	#VALUE!	#VALUE!		#VALUE!	0.493435		0.0279359
		4								#VALUE!	#VALUE!		0.53339	0.0483864
Means			24.8578	-5.76312	#VALUE!	32.6302	-6.67373	#VALUE!	#VALUE!			0.531958
Groups 20		1	25.1697			29.5526	-3.59614	#VALUE!	#VALUE!			5.57487
		2	25.0786			29.3	-3.3435	#VALUE!	#VALUE!			6.23515
		3	24.9919	-5.89723	#VALUE!	30.2655	-4.30908	#VALUE!	#VALUE!		#VALUE!	3.00662		0.984754
		4								#VALUE!	#VALUE!		4.93888	1.70564
Means			25.0801	-5.98541	#VALUE!	29.706	-3.74957	#VALUE!	#VALUE!			4.71035
Groups 21		1
		2
		3									#DIV/0!			#DIV/0!
		4								#DIV/0!	#DIV/0!		#DIV/0!	#DIV/0!
Means			#DIV/0!	#DIV/0!	#DIV/0!	#DIV/0!	#DIV/0!	#DIV/0!	#DIV/0!			#DIV/0!
Groups 22		1
		2
		3									#DIV/0!			#DIV/0!
		4								#DIV/0!	#DIV/0!		#DIV/0!	#DIV/0!
Means			#DIV/0!	#DIV/0!	#DIV/0!	#DIV/0!	#DIV/0!	#DIV/0!	#DIV/0!			#DIV/0!
Groups 23		1
		2
		3									#DIV/0!			#DIV/0!
		4								#DIV/0!	#DIV/0!		#DIV/0!	#DIV/0!
Means			#DIV/0!	#DIV/0!	#DIV/0!	#DIV/0!	#DIV/0!	#DIV/0!	#DIV/0!			#DIV/0!
Groups 24		1
		2
		3									#DIV/0!			#DIV/0!
		4								#DIV/0!	#DIV/0!		#DIV/0!	#DIV/0!
Means			#DIV/0!	#DIV/0!	#DIV/0!	#DIV/0!	#DIV/0!	#DIV/0!	#DIV/0!			#DIV/0!

## Sheet: 单基因双复孔
			Internal Standard			Target Gene				Normalized Target Relative to Reference						No.	Colour	Name	Type	Ct	Given Conc (Copies)	Calc Conc (Copies)	% Var
PCR Eficiency			ACTB			MIF										1
	Name	Repeats		Ct Reference Minus Ct Groups	Change in Internal Standard		Ct Reference Minus Ct Groups	Change in Target Gene	Ratio	Mean	SEM/SD	2-ddct	Mean	SEM/SD		2
Reference	A1	1	0			0										3
OR Control		2	0			0										4
		3									#DIV/0!			#DIV/0!		5
		4								#DIV/0!	#DIV/0!		#DIV/0!	#DIV/0!		6
Means			0			0										7
Groups 1	A2	1	0			0										8
		2	0			0										9
		3									#DIV/0!			#DIV/0!		10
		4								#DIV/0!	#DIV/0!		#DIV/0!	#DIV/0!		11
Means			0			0			#DIV/0!							12
Groups 2	B11	1	0			0										13
		2	0			0										14
		3									#DIV/0!			#DIV/0!		15
		4								#DIV/0!	#DIV/0!		#DIV/0!	#DIV/0!		16
Means			0			0			#DIV/0!							17
Groups 3	B24	1	0			0										18
		2	0			0										19
		3									#DIV/0!			#DIV/0!		20
		4								#DIV/0!	#DIV/0!		#DIV/0!	#DIV/0!		21
Means			0			0			#DIV/0!							22
Groups 4	C15	1	0			0										23
		2	0			0										24
		3									#DIV/0!			#DIV/0!		25
		4								#DIV/0!	#DIV/0!		#DIV/0!	#DIV/0!		26
Means			0			0			#DIV/0!							27
Groups 5	C27	1	0			0										28
		2	0			0										29
		3									#DIV/0!			#DIV/0!		30
		4								#DIV/0!	#DIV/0!		#DIV/0!	#DIV/0!		31
Means			0			0			#DIV/0!							32
Groups 6	D14	1	0			0
		2	0			0
		3									#DIV/0!			#DIV/0!
		4								#DIV/0!	#DIV/0!		#DIV/0!	#DIV/0!
Means			0			0			#DIV/0!
Groups 7	E4	1	0			0										Data Summary
		2	0			0										Group	MIF	Sd
		3									#DIV/0!			#DIV/0!		A1		#DIV/0!
		4								#DIV/0!	#DIV/0!		#DIV/0!	#DIV/0!		A2		#DIV/0!
Means			0			0			#DIV/0!							B11		#DIV/0!
Groups 8		1	0			0										B24		#DIV/0!
		2	0			0										C15		#DIV/0!
		3									#DIV/0!			#DIV/0!		C27		#DIV/0!
		4								#DIV/0!	#DIV/0!		#DIV/0!	#DIV/0!		D14		#DIV/0!
Means			0			0			#DIV/0!							E4		#DIV/0!
																0		#DIV/0!

## Sheet: 单基因三复孔
			Internal Standard			Target Gene				Normalized Target Relative to Reference
PCR Eficiency
	Name	Repeats		Ct Reference Minus Ct Groups	Change in Internal Standard		Ct Reference Minus Ct Groups	Change in Target Gene	Ratio	Mean	SEM/SD	2-ddct	Mean	SEM/SD
Reference		1	16.78			18.81	-0.015	#DIV/0!	#DIV/0!			0.985094
OR Control		2	16.78			18.91	0.015	0	#DIV/0!			1.00579
		3	16.8			18.94	#REF!	#REF!	#REF!		#DIV/0!	0.998845		0.00608191
		4								#DIV/0!	#DIV/0!		0.996577	0.0105342
Means			16.7867			18.925						1
Groups 1		1	0			0
		2	#NUM!			#NUM!	#NUM!	#NUM!	#NUM!			#NUM!
		3	0			0					#NUM!			#NUM!
		4								#NUM!	#NUM!		#NUM!	#NUM!
Means			#NUM!			#NUM!	#NUM!	#NUM!	#NUM!			#NUM!
Groups 2		1	0			0
		2	#NUM!			#NUM!	#NUM!	#NUM!	#NUM!			#NUM!
		3	0			0					#NUM!			#NUM!
		4								#NUM!	#NUM!		#NUM!	#NUM!
Means			#NUM!			#NUM!	#NUM!	#NUM!	#NUM!			#NUM!
Groups 3		1	0			0
		2	#NUM!			#NUM!	#NUM!	#NUM!	#NUM!			#NUM!
		3	0			0					#NUM!			#NUM!
		4								#NUM!	#NUM!		#NUM!	#NUM!
Means			#NUM!	#NUM!	#NUM!	#NUM!	#NUM!	#NUM!	#NUM!			#NUM!
Groups 4		1	0			0
		2	#NUM!	#NUM!	#NUM!	#NUM!	#NUM!	#NUM!	#NUM!			#NUM!
		3	0			0					#NUM!			#NUM!
		4								#NUM!	#NUM!		#NUM!	#NUM!
Means			#NUM!	#NUM!	#NUM!	#NUM!	#NUM!	#NUM!	#NUM!			#NUM!
Groups 5		1	0			0
		2	#NUM!	#NUM!	#NUM!	#NUM!	#NUM!	#NUM!	#NUM!			#NUM!
		3	0			0					#NUM!			#NUM!
		4								#NUM!	#NUM!		#NUM!	#NUM!
Means			#NUM!	#NUM!	#NUM!	#NUM!	#NUM!	#NUM!	#NUM!			#NUM!
Groups 6		1	0			0
		2	#NUM!	#NUM!	#NUM!	#NUM!	#NUM!	#NUM!	#NUM!			#NUM!
		3	0			0					#NUM!			#NUM!
		4								#NUM!	#NUM!		#NUM!	#NUM!
Means			#NUM!	#NUM!	#NUM!	#NUM!	#NUM!	#NUM!	#NUM!			#NUM!
Groups 7		1	0			0
		2	#NUM!	#NUM!	#NUM!	#NUM!	#NUM!	#NUM!	#NUM!			#NUM!
		3	0			0					#NUM!			#NUM!
		4								#NUM!	#NUM!		#NUM!	#NUM!
Means			#NUM!	#NUM!	#NUM!	#NUM!	#NUM!	#NUM!	#NUM!			#NUM!
Groups 8		1	0			0
		2	#NUM!	#NUM!	#NUM!	#NUM!	#NUM!	#NUM!	#NUM!			#NUM!
		3	0			0					#NUM!			#NUM!
		4								#NUM!	#NUM!		#NUM!	#NUM!
Means			#NUM!	#NUM!	#NUM!	#NUM!	#NUM!	#NUM!	#NUM!			#NUM!
Groups 9		1	0			0
		2	#NUM!	#NUM!	#NUM!	#NUM!	#NUM!	#NUM!	#NUM!			#NUM!
		3	0			0					#NUM!			#NUM!
		4								#NUM!	#NUM!		#NUM!	#NUM!
Means			#NUM!	#NUM!	#NUM!	#NUM!	#NUM!	#NUM!	#NUM!			#NUM!
Groups 10		1	0			0
		2	#NUM!	#NUM!	#NUM!	#NUM!	#NUM!	#NUM!	#NUM!			#NUM!
		3	0			0					#NUM!			#NUM!
		4								#NUM!	#NUM!		#NUM!	#NUM!
Means			#NUM!	#NUM!	#NUM!	#NUM!	#NUM!	#NUM!	#NUM!			#NUM!
Groups 11		1	0			0
		2	#NUM!	#NUM!	#NUM!	#NUM!	#NUM!	#NUM!	#NUM!			#NUM!
		3	0			0					#NUM!			#NUM!
		4								#NUM!	#NUM!		#NUM!	#NUM!
Means			#NUM!	#NUM!	#NUM!	#NUM!	#NUM!	#NUM!	#NUM!			#NUM!
																Data Summary
																Group	0	Sd
																0	1	0.0105342
																0	#NUM!	#NUM!
																0	#NUM!	#NUM!
																0	#NUM!	#NUM!
																0	#NUM!	#NUM!
																0	#NUM!	#NUM!
																0	#NUM!	#NUM!
																0	#NUM!	#NUM!
																0	#NUM!	#NUM!
																0	#NUM!	#NUM!
																0	#NUM!	#NUM!
																0	#NUM!	#NUM!
																#REF!	#REF!	#REF!

## Sheet: 双样品对比分析
			Internal Standard			Target Gene				Normalized Target Relative to Reference
		PCR Eficiency
	Name	Repeats		Ct Reference Minus Ct Groups	Change in Internal Standard		Ct Reference Minus Ct Groups	Change in Target Gene	Ratio	Mean	SEM/SD	2-ddct	Mean	SEM/SD
Reference		1	16.78	-2.02333	#DIV/0!	18.81	#REF!	#REF!	#REF!			#REF!
OR Control		2	16.78	-2.12333	#DIV/0!	18.91	#REF!	#REF!	#REF!			#REF!
		3	16.8	-2.15333	#DIV/0!	18.94	#REF!	#REF!	#REF!		#REF!	#REF!	Mean	#REF!
		4								#REF!	#REF!		#REF!	#REF!
Means			16.7867	0	#NUM!	18.8867	0	#NUM!	#NUM!			1
Experimental		1
Group		2
		3									#DIV/0!		Mean	#DIV/0!
		4								#DIV/0!	#DIV/0!		#DIV/0!	#DIV/0!
Means			#DIV/0!	#DIV/0!	#DIV/0!	#DIV/0!	#DIV/0!	#DIV/0!	#DIV/0!			#DIV/0!
			Internal Standard			Target Gene				Normalized Target Relative to Reference
		PCR Eficiency
		Repeats		Ct Reference Minus Ct Groups	Change in Internal Standard		Ct Reference Minus Ct Groups	Change in Target Gene	Ratio	Mean	SEM/SD	2-ddct	Mean	SEM/SD
Reference		1
OR Control		2
		3									#DIV/0!		Mean	#DIV/0!
		4								#DIV/0!	#DIV/0!		#DIV/0!	#DIV/0!
Means			#DIV/0!	#DIV/0!	#DIV/0!	#DIV/0!	#DIV/0!	#DIV/0!	#DIV/0!			#DIV/0!
Experimental		1
Group		2
		3									#DIV/0!		Mean	#DIV/0!
		4								#DIV/0!	#DIV/0!		#DIV/0!	#DIV/0!
Means			#DIV/0!	#DIV/0!	#DIV/0!	#DIV/0!	#DIV/0!	#DIV/0!	#DIV/0!			#DIV/0!

## Sheet: PCR效率测定
	Name	extension rate	Ct Value			Ct.Avg	A	Efficency	R2
Internal Standard		1	16.78	16.78	16.8	16.7867	#DIV/0!	#DIV/0!	#DIV/0!
		10				#DIV/0!
		100				#DIV/0!
Gene 1		1	18.81	18.91	18.94	18.8867	#DIV/0!	#DIV/0!	#DIV/0!
		10				#DIV/0!
		100				#DIV/0!
Gene 2		1				#DIV/0!	#DIV/0!	#DIV/0!	#DIV/0!
		10				#DIV/0!
		100				#DIV/0!
Gene 3		1				#DIV/0!	#DIV/0!	#DIV/0!	#DIV/0!
		10				#DIV/0!
		100				#DIV/0!
Gene 4		1				#DIV/0!	#DIV/0!	#DIV/0!	#DIV/0!
		10				#DIV/0!
		100				#DIV/0!
Gene 5		1				#DIV/0!	#DIV/0!	#DIV/0!	#DIV/0!
		10				#DIV/0!
		100				#DIV/0!
Gene 6		1				#DIV/0!	#DIV/0!	#DIV/0!	#DIV/0!
		10				#DIV/0!
		100				#DIV/0!
Gene 7		1				#DIV/0!	#DIV/0!	#DIV/0!	#DIV/0!
		10				#DIV/0!
		100				#DIV/0!
Gene 8		1				#DIV/0!	#DIV/0!	#DIV/0!	#DIV/0!
		10				#DIV/0!
		100				#DIV/0!
Gene 9		1				#DIV/0!	#DIV/0!	#DIV/0!	#DIV/0!
		10				#DIV/0!
		100				#DIV/0!
Gene 10		1				#DIV/0!	#DIV/0!	#DIV/0!	#DIV/0!
		10				#DIV/0!
		100				#DIV/0!

## Sheet: 多基因分析
Input
gene	Internal	gene 1	gene 2	gene 3	gene 4	gene 5	gene 6	gene 7
gene name
Sample 1
control
average	#DIV/0!	#DIV/0!	#DIV/0!	#DIV/0!	#DIV/0!	#DIV/0!	#DIV/0!	#DIV/0!
sd	#DIV/0!	#DIV/0!	#DIV/0!	#DIV/0!	#DIV/0!	#DIV/0!	#DIV/0!	#DIV/0!
Sample 2
average	#DIV/0!	#DIV/0!	#DIV/0!	#DIV/0!	#DIV/0!	#DIV/0!	#DIV/0!	#DIV/0!
sd	#DIV/0!	#DIV/0!	#DIV/0!	#DIV/0!	#DIV/0!	#DIV/0!	#DIV/0!	#DIV/0!
Sample 3
s3	#DIV/0!	#DIV/0!	#DIV/0!	#DIV/0!	#DIV/0!	#DIV/0!	#DIV/0!	#DIV/0!
sd	#DIV/0!	#DIV/0!	#DIV/0!	#DIV/0!	#DIV/0!	#DIV/0!	#DIV/0!	#DIV/0!
Sample 4
average	#DIV/0!	#DIV/0!	#DIV/0!	#DIV/0!	#DIV/0!	#DIV/0!	#DIV/0!	#DIV/0!
sd	#DIV/0!	#DIV/0!	#DIV/0!	#DIV/0!	#DIV/0!	#DIV/0!	#DIV/0!	#DIV/0!
Sample 5
	#DIV/0!	#DIV/0!	#DIV/0!	#DIV/0!	#DIV/0!	#DIV/0!	#DIV/0!	#DIV/0!
sd	#DIV/0!	#DIV/0!	#DIV/0!	#DIV/0!	#DIV/0!	#DIV/0!	#DIV/0!	#DIV/0!
Sample 6
average	#DIV/0!	#DIV/0!	#DIV/0!	#DIV/0!	#DIV/0!	#DIV/0!	#DIV/0!	#DIV/0!
sd	#DIV/0!	#DIV/0!	#DIV/0!	#DIV/0!	#DIV/0!	#DIV/0!	#DIV/0!	#DIV/0!
Sample 7
average	#DIV/0!	#DIV/0!	#DIV/0!	#DIV/0!	#DIV/0!	#DIV/0!	#DIV/0!	#DIV/0!
sd	#DIV/0!	#DIV/0!	#DIV/0!	#DIV/0!	#DIV/0!	#DIV/0!	#DIV/0!	#DIV/0!
Sample 8
average	#DIV/0!	#DIV/0!	#DIV/0!	#DIV/0!	#DIV/0!	#DIV/0!	#DIV/0!	#DIV/0!
sd	#DIV/0!	#DIV/0!	#DIV/0!	#DIV/0!	#DIV/0!	#DIV/0!	#DIV/0!	#DIV/0!
Sample 9
average	#DIV/0!	#DIV/0!	#DIV/0!	#DIV/0!	#DIV/0!	#DIV/0!	#DIV/0!	#DIV/0!
sd	#DIV/0!	#DIV/0!	#DIV/0!	#DIV/0!	#DIV/0!	#DIV/0!	#DIV/0!	#DIV/0!
Sample 10
average	#DIV/0!	#DIV/0!	#DIV/0!	#DIV/0!	#DIV/0!	#DIV/0!	#DIV/0!	#DIV/0!
sd	#DIV/0!	#DIV/0!	#DIV/0!	#DIV/0!	#DIV/0!	#DIV/0!	#DIV/0!	#DIV/0!
Sample 11
average	#DIV/0!	#DIV/0!	#DIV/0!	#DIV/0!	#DIV/0!	#DIV/0!	#DIV/0!	#DIV/0!
sd	#DIV/0!	#DIV/0!	#DIV/0!	#DIV/0!	#DIV/0!	#DIV/0!	#DIV/0!	#DIV/0!
Sample 12
average	#DIV/0!	#DIV/0!	#DIV/0!	#DIV/0!	#DIV/0!	#DIV/0!	#DIV/0!	#DIV/0!
sd	#DIV/0!	#DIV/0!	#DIV/0!	#DIV/0!	#DIV/0!	#DIV/0!	#DIV/0!	#DIV/0!
	Delta Ct
	Gene	gene 1	gene 2	gene 3	gene 4	gene 5	gene 6	gene 7
	gene name	0	0	0	0	0	0	0
	0	#DIV/0!	#DIV/0!	#DIV/0!	#DIV/0!	#DIV/0!	#DIV/0!	#DIV/0!
	0	#DIV/0!	#DIV/0!	#DIV/0!	#DIV/0!	#DIV/0!	#DIV/0!	#DIV/0!
	0	#DIV/0!	#DIV/0!	#DIV/0!	#DIV/0!	#DIV/0!	#DIV/0!	#DIV/0!
	0	#DIV/0!	#DIV/0!	#DIV/0!	#DIV/0!	#DIV/0!	#DIV/0!	#DIV/0!
	0	#DIV/0!	#DIV/0!	#DIV/0!	#DIV/0!	#DIV/0!	#DIV/0!	#DIV/0!
	0	#DIV/0!	#DIV/0!	#DIV/0!	#DIV/0!	#DIV/0!	#DIV/0!	#DIV/0!
	0	#DIV/0!	#DIV/0!	#DIV/0!	#DIV/0!	#DIV/0!	#DIV/0!	#DIV/0!
	0	#DIV/0!	#DIV/0!	#DIV/0!	#DIV/0!	#DIV/0!	#DIV/0!	#DIV/0!
	0	#DIV/0!	#DIV/0!	#DIV/0!	#DIV/0!	#DIV/0!	#DIV/0!	#DIV/0!
	0	#DIV/0!	#DIV/0!	#DIV/0!	#DIV/0!	#DIV/0!	#DIV/0!	#DIV/0!
	0	#DIV/0!	#DIV/0!	#DIV/0!	#DIV/0!	#DIV/0!	#DIV/0!	#DIV/0!
	0	#DIV/0!	#DIV/0!	#DIV/0!	#DIV/0!	#DIV/0!	#DIV/0!	#DIV/0!
	Relative Expression Value
	Gene	gene 1	gene 2	gene 3	gene 4	gene 5	gene 6	gene 7
	gene name	0	0	0	0	0	0	0
	0	#DIV/0!	#DIV/0!	#DIV/0!	#DIV/0!	#DIV/0!	#DIV/0!	#DIV/0!
	0	#DIV/0!	#DIV/0!	#DIV/0!	#DIV/0!	#DIV/0!	#DIV/0!	#DIV/0!
	0	#DIV/0!	#DIV/0!	#DIV/0!	#DIV/0!	#DIV/0!	#DIV/0!	#DIV/0!
	0	#DIV/0!	#DIV/0!	#DIV/0!	#DIV/0!	#DIV/0!	#DIV/0!	#DIV/0!
	0	#DIV/0!	#DIV/0!	#DIV/0!	#DIV/0!	#DIV/0!	#DIV/0!	#DIV/0!
	0	#DIV/0!	#DIV/0!	#DIV/0!	#DIV/0!	#DIV/0!	#DIV/0!	#DIV/0!
	0	#DIV/0!	#DIV/0!	#DIV/0!	#DIV/0!	#DIV/0!	#DIV/0!	#DIV/0!
	0	#DIV/0!	#DIV/0!	#DIV/0!	#DIV/0!	#DIV/0!	#DIV/0!	#DIV/0!
	0	#DIV/0!	#DIV/0!	#DIV/0!	#DIV/0!	#DIV/0!	#DIV/0!	#DIV/0!
	0	#DIV/0!	#DIV/0!	#DIV/0!	#DIV/0!	#DIV/0!	#DIV/0!	#DIV/0!
	0	#DIV/0!	#DIV/0!	#DIV/0!	#DIV/0!	#DIV/0!	#DIV/0!	#DIV/0!
	0	#DIV/0!	#DIV/0!	#DIV/0!	#DIV/0!	#DIV/0!	#DIV/0!	#DIV/0!
					R
	Relative Expression Value(ACTB=1)
	Gene	gene 1	gene 2	gene 3	gene 4	gene 5	gene 6	gene 7
	gene name	0	0	0	0	0	0	0
	0	#DIV/0!	#DIV/0!	#DIV/0!	#DIV/0!	#DIV/0!	#DIV/0!	#DIV/0!
	0	#DIV/0!	#DIV/0!	#DIV/0!	#DIV/0!	#DIV/0!	#DIV/0!	#DIV/0!
	0	#DIV/0!	#DIV/0!	#DIV/0!	#DIV/0!	#DIV/0!	#DIV/0!	#DIV/0!
	0	#DIV/0!	#DIV/0!	#DIV/0!	#DIV/0!	#DIV/0!	#DIV/0!	#DIV/0!
	0	#DIV/0!	#DIV/0!	#DIV/0!	#DIV/0!	#DIV/0!	#DIV/0!	#DIV/0!
	0	#DIV/0!	#DIV/0!	#DIV/0!	#DIV/0!	#DIV/0!	#DIV/0!	#DIV/0!
	0	#DIV/0!	#DIV/0!	#DIV/0!	#DIV/0!	#DIV/0!	#DIV/0!	#DIV/0!
	0	#DIV/0!	#DIV/0!	#DIV/0!	#DIV/0!	#DIV/0!	#DIV/0!	#DIV/0!
	0	#DIV/0!	#DIV/0!	#DIV/0!	#DIV/0!	#DIV/0!	#DIV/0!	#DIV/0!
	0	#DIV/0!	#DIV/0!	#DIV/0!	#DIV/0!	#DIV/0!	#DIV/0!	#DIV/0!
	0	#DIV/0!	#DIV/0!	#DIV/0!	#DIV/0!	#DIV/0!	#DIV/0!	#DIV/0!
	0	#DIV/0!	#DIV/0!	#DIV/0!	#DIV/0!	#DIV/0!	#DIV/0!	#DIV/0!
