# Supplementary material for: High C1QTNF1 expression mediated by potential ncRNAs is associated with poor prognosis and tumor immunity in kidney renal clear cell carcinoma
Source: Front Mol Biosci. 2023 Jul 17;10:1201155. doi: 10.3389/fmolb.2023.1201155 (PMC10387556; doi:10.3389/fmolb.2023.1201155)
Supplement: Supplementary file 3 [file DataSheet3.ZIP › C1QTNF1 original data 3/Tissue PCR Validation/平均的平均.xlsx]

## Sheet: Sheet1
ACT平均	平均的平均		C1Q平均	平均的平均
27.3881	19.0946		33.0255	25.9565
25.3047			28.9693
17.0381			24.1039
15.2596			21.0754
18.1156			25.8909
15.7115			22.2259
18.7371			25.7315
14.718			21.8245
17.0555			23.938
15.2533			20.9547
18.0948			25.9162
15.7334			21.9317
17.889			27.1663
15.6291			23.7699
16.5805			25.6351
14.7472			22.0293
15.7025			25.8462
14.7223			24.5247
18.0734			25.6305
15.8256			22.6074
23.4156			30.8689
25.1667			29.0361
16.8518			24.777
17.1016			23.7151
23.2873			28.5822
24.1727			29.3621
26.8057			35.415
25.1287			28.9653
16.7344			24.1872
14.8473			20.5648
24.8578			32.6302
25.0801			29.706
