# Supplementary material for: High C1QTNF1 expression mediated by potential ncRNAs is associated with poor prognosis and tumor immunity in kidney renal clear cell carcinoma
Source: Front Mol Biosci. 2023 Jul 17;10:1201155. doi: 10.3389/fmolb.2023.1201155 (PMC10387556; doi:10.3389/fmolb.2023.1201155)
Supplement: Supplementary file 3 [file DataSheet3.ZIP › C1QTNF1 original data 3/Tissue PCR Validation/数据整合.xlsx]

## Sheet: Sheet1
	Pos	Sample Name	Type	Filter Comb	Target Name	Cp	ACT平均		C1Q平均				Pos	Sample Name	Type	Filter Comb	Target Name	Cp	ACT平均		C1Q平均
G1	17N	Reference Calibrator	465-510	ACT	27.2604		27.3881					A7	1N	Reference Calibrator	465-510	ACT	23.2131		23.4156
G2	17N	Reference Calibrator	465-510	ACT	27.6091							A8	1N	Reference Calibrator	465-510	ACT	23.5019
G3	17N	Reference Calibrator	465-510	ACT	27.2947							A9	1N	Reference Calibrator	465-510	ACT	23.5319
G4	17N	Target Calibrator	465-510	C1Q	33.2485				33.0255			A10	1N	Target Calibrator	465-510	C1Q	30.5856				30.8689
G5	17N	Target Calibrator	465-510	C1Q	32.6391							A11	1N	Target Calibrator	465-510	C1Q	30.9846
G6	17N	Target Calibrator	465-510	C1Q	33.1889							A12	1N	Target Calibrator	465-510	C1Q	31.0366
H1	17C	Reference Unknown	465-510	ACT	25.3366		25.3047					B7	1C	Reference Unknown	465-510	ACT	25.1914		25.1667
H2	17C	Reference Unknown	465-510	ACT	25.3104							B8	1C	Reference Unknown	465-510	ACT	25.1103
H3	17C	Reference Unknown	465-510	ACT	25.2672							B9	1C	Reference Unknown	465-510	ACT	25.1984
H4	17C	Target Unknown	465-510	C1Q	28.9232				28.9693			B10	1C	Target Unknown	465-510	C1Q	29.1848				29.0361
H5	17C	Target Unknown	465-510	C1Q	28.8695							B11	1C	Target Unknown	465-510	C1Q	28.8877
H6	17C	Target Unknown	465-510	C1Q	29.1153							B12	1C	Target Unknown	465-510	C1Q	29.0359
	Pos	Sample Name	Type	Filter Comb	Target Name	Cp							Pos	Sample Name	Type	Filter Comb	Target Name	Cp
A1	6N	Reference Calibrator	465-510	ACT	17.0604		17.0381					C7	2N	Reference Calibrator	465-510	ACT	16.8408		16.8518
A2	6N	Reference Calibrator	465-510	ACT	17.0585							C8	2N	Reference Calibrator	465-510	ACT	16.7427
A3	6N	Reference Calibrator	465-510	ACT	16.9953							C9	2N	Reference Calibrator	465-510	ACT	16.9718
A4	6N	Target Calibrator	465-510	C1Q	24.0556				24.1039			C10	2N	Target Calibrator	465-510	C1Q	24.7038				24.777
A5	6N	Target Calibrator	465-510	C1Q	24.1477							C11	2N	Target Calibrator	465-510	C1Q	24.8015
A6	6N	Target Calibrator	465-510	C1Q	24.1085							C12	2N	Target Calibrator	465-510	C1Q	24.8257
B1	6C	Reference Unknown	465-510	ACT	15.2344		15.2596					D7	2C	Reference Unknown	465-510	ACT	17.1335		17.1016
B2	6C	Reference Unknown	465-510	ACT	15.2696							D8	2C	Reference Unknown	465-510	ACT	17.065
B3	6C	Reference Unknown	465-510	ACT	15.2749							D9	2C	Reference Unknown	465-510	ACT	17.1064
B4	6C	Target Unknown	465-510	C1Q	21.13				21.0754			D10	2C	Target Unknown	465-510	C1Q	23.7276				23.7151
B5	6C	Target Unknown	465-510	C1Q	21.0548							D11	2C	Target Unknown	465-510	C1Q	23.7014
B6	6C	Target Unknown	465-510	C1Q	21.0415							D12	2C	Target Unknown	465-510	C1Q	23.7163
	Pos	Sample Name	Type	Filter Comb	Target Name	Cp							Pos	Sample Name	Type	Filter Comb	Target Name	Cp
E1	10N	Reference Calibrator	465-510	ACT	18.1015		18.1156					E7	26N	Reference Calibrator	465-510	ACT	23.2965		23.2873
E2	10N	Reference Calibrator	465-510	ACT	18.1288							E8	26N	Reference Calibrator	465-510	ACT	23.2377
E3	10N	Reference Calibrator	465-510	ACT	18.1166							E9	26N	Reference Calibrator	465-510	ACT	23.3276
E4	10N	Target Calibrator	465-510	C1Q	25.9372				25.8909			E10	26N	Target Calibrator	465-510	C1Q	28.4627				28.5822
E5	10N	Target Calibrator	465-510	C1Q	25.8577							E11	26N	Target Calibrator	465-510	C1Q	28.5885
E6	10N	Target Calibrator	465-510	C1Q	25.8777							E12	26N	Target Calibrator	465-510	C1Q	28.6955
F1	10C	Reference Unknown	465-510	ACT	15.7351		15.7115					F7	26C	Reference Unknown	465-510	ACT	24.208		24.1727
F2	10C	Reference Unknown	465-510	ACT	15.6856							F8	26C	Reference Unknown	465-510	ACT	24.2019
F3	10C	Reference Unknown	465-510	ACT	15.7139							F9	26C	Reference Unknown	465-510	ACT	24.1083
F4	10C	Target Unknown	465-510	C1Q	22.2641				22.2259			F10	26C	Target Unknown	465-510	C1Q	29.446				29.3621
F5	10C	Target Unknown	465-510	C1Q	22.1819							F11	26C	Target Unknown	465-510	C1Q	29.5175
F6	10C	Target Unknown	465-510	C1Q	22.2317							F12	26C	Target Unknown	465-510	C1Q	29.1229
	Pos	Sample Name	Type	Filter Comb	Target Name	Cp
A1	4N	Reference Calibrator	465-510	ACT	18.6979		18.7371
A2	4N	Reference Calibrator	465-510	ACT	18.8058
A3	4N	Reference Calibrator	465-510	ACT	18.7076
A4	4N	Target Calibrator	465-510	C1Q	25.6709				25.7315
A5	4N	Target Calibrator	465-510	C1Q	25.7889
A6	4N	Target Calibrator	465-510	C1Q	25.7347
B1	4C	Reference Unknown	465-510	ACT	14.7889		14.718
B2	4C	Reference Unknown	465-510	ACT	14.659
B3	4C	Reference Unknown	465-510	ACT	14.706
B4	4C	Target Unknown	465-510	C1Q	21.7855				21.8245
B5	4C	Target Unknown	465-510	C1Q	21.8344
B6	4C	Target Unknown	465-510	C1Q	21.8535
	Pos	Sample Name	Type	Filter Comb	Target Name	Cp
E1	6N	Reference Calibrator	465-510	ACT	17.0892		17.0555
E2	6N	Reference Calibrator	465-510	ACT	17.0419
E3	6N	Reference Calibrator	465-510	ACT	17.0353
E4	6N	Target Calibrator	465-510	C1Q	23.921				23.938
E5	6N	Target Calibrator	465-510	C1Q	23.9289
E6	6N	Target Calibrator	465-510	C1Q	23.9641
F1	6C	Reference Unknown	465-510	ACT	15.2817		15.2533
F2	6C	Reference Unknown	465-510	ACT	15.2603
F3	6C	Reference Unknown	465-510	ACT	15.2179
F4	6C	Target Unknown	465-510	C1Q	20.9689				20.9547
F5	6C	Target Unknown	465-510	C1Q	20.9493
F6	6C	Target Unknown	465-510	C1Q	20.9458
	Pos	Sample Name	Type	Filter Comb	Target Name	Cp							Pos	Sample Name	Type	Filter Comb	Target Name	Cp
E7	10N	Reference Calibrator	465-510	ACT	17.9811		18.0948					C1	9N	Reference Calibrator	465-510	ACT	26.7821		26.8057
E8	10N	Reference Calibrator	465-510	ACT	18.0899							C2	9N	Reference Calibrator	465-510	ACT	26.8502
E9	10N	Reference Calibrator	465-510	ACT	18.2134							C3	9N	Reference Calibrator	465-510	ACT	26.7848
E10	10N	Target Calibrator	465-510	C1Q	25.9475				25.9162			C4	9N	Target Calibrator	465-510	C1Q	35.7536				35.415
E11	10N	Target Calibrator	465-510	C1Q	25.8879							C5	9N	Target Calibrator	465-510	C1Q	34.7522
E12	10N	Target Calibrator	465-510	C1Q	25.9133							C6	9N	Target Calibrator	465-510	C1Q	35.7393
F7	10C	Reference Unknown	465-510	ACT	15.7075		15.7334					D1	9C	Reference Unknown	465-510	ACT	25.1711		25.1287
F8	10C	Reference Unknown	465-510	ACT	15.7324							D2	9C	Reference Unknown	465-510	ACT	25.0866
F9	10C	Reference Unknown	465-510	ACT	15.7604							D3	9C	Reference Unknown	465-510	ACT	25.1282
F10	10C	Target Unknown	465-510	C1Q	22.1378				21.9317			D4	9C	Target Unknown	465-510	C1Q	28.8939				28.9653
F11	10C	Target Unknown	465-510	C1Q	22.1371							D5	9C	Target Unknown	465-510	C1Q	28.9252
F12	10C	Target Unknown	465-510	C1Q	21.5203							D6	9C	Target Unknown	465-510	C1Q	29.0767
	Pos	Sample Name	Type	Filter Comb	Target Name	Cp
E1	24N	Reference Calibrator	465-510	ACT	17.9006		17.889
E2	24N	Reference Calibrator	465-510	ACT	17.8754
E3	24N	Reference Calibrator	465-510	ACT	17.891
E4	24N	Target Calibrator	465-510	C1Q	27.5984				27.1663
E5	24N	Target Calibrator	465-510	C1Q	26.8733
E6	24N	Target Calibrator	465-510	C1Q	27.0271
F1	24C	Reference Unknown	465-510	ACT	15.6738		15.6291
F2	24C	Reference Unknown	465-510	ACT	15.6083
F3	24C	Reference Unknown	465-510	ACT	15.6051
F4	24C	Target Unknown	465-510	C1Q	23.9375				23.7699
F5	24C	Target Unknown	465-510	C1Q	23.7218
F6	24C	Target Unknown	465-510	C1Q	23.6503
	Pos	Sample Name	Type	Filter Comb	Target Name	Cp
G1	25N	Reference Calibrator	465-510	ACT	16.6253		16.5805
G2	25N	Reference Calibrator	465-510	ACT	16.5458
G3	25N	Reference Calibrator	465-510	ACT	16.5705
G4	25N	Target Calibrator	465-510	C1Q	25.7747				25.6351
G5	25N	Target Calibrator	465-510	C1Q	25.613
G6	25N	Target Calibrator	465-510	C1Q	25.5176
H1	25C	Reference Unknown	465-510	ACT	14.8163		14.7472
H2	25C	Reference Unknown	465-510	ACT	14.7125
H3	25C	Reference Unknown	465-510	ACT	14.7129
H4	25C	Target Unknown	465-510	C1Q	22.1439				22.0293
H5	25C	Target Unknown	465-510	C1Q	22.066
H6	25C	Target Unknown	465-510	C1Q	21.878
	Pos	Sample Name	Type	Filter Comb	Target Name	Cp							Pos	Sample Name	Type	Filter Comb	Target Name	Cp
F1	1n	Reference Calibrator	465-510	ACT	15.7213		15.7025					C7	25N	Reference Calibrator	465-510	ACT	16.7754		16.7344
F2	1n	Reference Calibrator	465-510	ACT	15.7							C8	25N	Reference Calibrator	465-510	ACT	16.7098
F3	1n	Reference Calibrator	465-510	ACT	15.6861							C9	25N	Reference Calibrator	465-510	ACT	16.7179
F4	1n	Target Calibrator	465-510	C1Q	26.0912				25.8462			C10	25N	Target Calibrator	465-510	C1Q	24.1611				24.1872
F5	1n	Target Calibrator	465-510	C1Q	25.7135							C11	25N	Target Calibrator	465-510	C1Q	24.1581
F6	1n	Target Calibrator	465-510	C1Q	25.7339							C12	25N	Target Calibrator	465-510	C1Q	24.2425
G1	1c	Reference Unknown	465-510	ACT	14.7644		14.7223					D7	25C	Reference Unknown	465-510	ACT	14.8914		14.8473
G2	1c	Reference Unknown	465-510	ACT	14.7109							D8	25C	Reference Unknown	465-510	ACT	14.7932
G3	1c	Reference Unknown	465-510	ACT	14.6917							D9	25C	Reference Unknown	465-510	ACT	14.8572
G4	1c	Target Unknown	465-510	C1Q	24.7166				24.5247			D10	25C	Target Unknown	465-510	C1Q	20.5738				20.5648
G5	1c	Target Unknown	465-510	C1Q	24.6353							D11	25C	Target Unknown	465-510	C1Q	20.5556
G6	1c	Target Unknown	465-510	C1Q	24.2222							D12	25C	Target Unknown	465-510	C1Q	20.5651
	Pos	Sample Name	Type	Filter Comb	Target Name	Cp							Pos	Sample Name	Type	Filter Comb	Target Name	Cp
A7	24N	Reference Calibrator	465-510	ACT	18.0825		18.0734					G7	41N	Reference Calibrator	465-510	ACT	24.9296		24.8578
A8	24N	Reference Calibrator	465-510	ACT	18.0583							G8	41N	Reference Calibrator	465-510	ACT	24.8839
A9	24N	Reference Calibrator	465-510	ACT	18.0793							G9	41N	Reference Calibrator	465-510	ACT	24.7598
A10	24N	Target Calibrator	465-510	C1Q	25.6105				25.6305			G10	41N	Target Calibrator	465-510	C1Q	32.7361				32.6302
A11	24N	Target Calibrator	465-510	C1Q	25.5896							G11	41N	Target Calibrator	465-510	C1Q	32.5138
A12	24N	Target Calibrator	465-510	C1Q	25.6913							G12	41N	Target Calibrator	465-510	C1Q	32.6406
B7	24C	Reference Unknown	465-510	ACT	15.8687		15.8256					H7	41C	Reference Unknown	465-510	ACT	25.1697		25.0801
B8	24C	Reference Unknown	465-510	ACT	15.8076							H8	41C	Reference Unknown	465-510	ACT	25.0786
B9	24C	Reference Unknown	465-510	ACT	15.8004							H9	41C	Reference Unknown	465-510	ACT	24.9919
B10	24C	Target Unknown	465-510	C1Q	22.5859				22.6074			H10	41C	Target Unknown	465-510	C1Q	29.5526				29.706
B11	24C	Target Unknown	465-510	C1Q	22.6018							H11	41C	Target Unknown	465-510	C1Q	29.3
B12	24C	Target Unknown	465-510	C1Q	22.6344							H12	41C	Target Unknown	465-510	C1Q	30.2655
