# Supplementary material for: High C1QTNF1 expression mediated by potential ncRNAs is associated with poor prognosis and tumor immunity in kidney renal clear cell carcinoma
Source: Front Mol Biosci. 2023 Jul 17;10:1201155. doi: 10.3389/fmolb.2023.1201155 (PMC10387556; doi:10.3389/fmolb.2023.1201155)
Supplement: Supplementary file 4 [file Table2.XLS]

#please cite:
#Zhou KR, Liu S, Cai L, et al. ENCORI: The Encyclopedia of RNA Interactomes.
#2.Li JH, et al.starBase v2.0: decoding miRNA-ceRNA, miRNA-ncRNA and protein-RNA interaction networks from large-scale CLIP-Seq data , Nucleic Acids Res. 2014 Jan;42:D92-7.
miRNAid	miRNAname	geneID	geneName	geneType	chromosome	narrowStart	narrowEnd	broadStart	broadEnd	strand	clipExpNum	degraExpNum	RBP	PITA	RNA22	miRmap	microT	miRanda	PicTar	TargetScan	pancancerNum
MIMAT0000080	hsa-miR-24-3p	ENSG00000173918	C1QTNF1	protein_coding	chr17	77045361	77045366	77045361	77045366	+	2	0	AGO1-4	1	0	0	0	0	0	0	3
MIMAT0000084	hsa-miR-27a-3p	ENSG00000173918	C1QTNF1	protein_coding	chr17	77045358	77045363	77045358	77045363	+	2	0	AGO1-4	1	0	0	0	0	0	0	2
MIMAT0000085	hsa-miR-28-5p	ENSG00000173918	C1QTNF1	protein_coding	chr17	77045354	77045359	77045354	77045359	+	2	0	AGO1-4	1	0	0	0	0	0	0	4
MIMAT0000243	hsa-miR-148a-3p	ENSG00000173918	C1QTNF1	protein_coding	chr17	77045146	77045151	77045146	77045151	+	2	0	AGO1-4,AGO2	1	0	0	0	0	0	0	10
MIMAT0000255	hsa-miR-34a-5p	ENSG00000173918	C1QTNF1	protein_coding	chr17	77040068	77040091	77040068	77040091	+	1	0	AGO1-4	0	1	0	0	0	0	0	5
MIMAT0000255	hsa-miR-34a-5p	ENSG00000173918	C1QTNF1	protein_coding	chr17	77045243	77045249	77045226	77045250	+	1	0	AGO1-4	1	1	0	0	0	0	0	5
MIMAT0000419	hsa-miR-27b-3p	ENSG00000173918	C1QTNF1	protein_coding	chr17	77045358	77045363	77045358	77045363	+	2	0	AGO1-4	1	0	0	0	0	0	0	6
MIMAT0000429	hsa-miR-137	ENSG00000173918	C1QTNF1	protein_coding	chr17	77045451	77045458	77045451	77045458	+	2	0	AGO1-4	1	0	0	0	0	0	0	2
MIMAT0000435	hsa-miR-143-3p	ENSG00000173918	C1QTNF1	protein_coding	chr17	77045160	77045165	77045160	77045165	+	2	0	AGO1-4,AGO2	1	0	0	0	0	0	0	1
MIMAT0000438	hsa-miR-152-3p	ENSG00000173918	C1QTNF1	protein_coding	chr17	77045146	77045151	77045146	77045151	+	2	0	AGO1-4,AGO2	1	0	0	0	0	0	0	1
MIMAT0000686	hsa-miR-34c-5p	ENSG00000173918	C1QTNF1	protein_coding	chr17	77040085	77040091	77040068	77040108	+	1	0	AGO1-4	0	2	0	0	0	0	0	1
MIMAT0000686	hsa-miR-34c-5p	ENSG00000173918	C1QTNF1	protein_coding	chr17	77045243	77045249	77045243	77045249	+	1	0	AGO1-4	1	0	0	0	0	0	0	1
MIMAT0000722	hsa-miR-370-3p	ENSG00000173918	C1QTNF1	protein_coding	chr17	77045302	77045307	77045302	77045307	+	1	0	AGO1-4	1	0	0	0	0	0	0	2
MIMAT0000722	hsa-miR-370-3p	ENSG00000173918	C1QTNF1	protein_coding	chr17	77045488	77045493	77045488	77045493	+	1	0	AGO1-4	1	0	0	0	0	0	0	2
MIMAT0000738	hsa-miR-383-5p	ENSG00000173918	C1QTNF1	protein_coding	chr17	77045220	77045225	77045220	77045225	+	1	0	AGO1-4	1	0	0	0	0	0	0	4
MIMAT0000738	hsa-miR-383-5p	ENSG00000173918	C1QTNF1	protein_coding	chr17	77045543	77045549	77045543	77045549	+	1	0	AGO1-4	1	0	0	0	0	0	0	4
MIMAT0000753	hsa-miR-342-3p	ENSG00000173918	C1QTNF1	protein_coding	chr17	77045359	77045364	77045359	77045364	+	2	0	AGO1-4	1	0	0	0	0	0	0	3
MIMAT0000756	hsa-miR-326	ENSG00000173918	C1QTNF1	protein_coding	chr17	77045379	77045384	77045379	77045384	+	3	0	AGO1-4	1	0	1	0	0	0	0	2
MIMAT0000759	hsa-miR-148b-3p	ENSG00000173918	C1QTNF1	protein_coding	chr17	77045146	77045151	77045146	77045151	+	2	0	AGO1-4,AGO2	1	0	0	0	0	0	0	18
MIMAT0002175	hsa-miR-485-5p	ENSG00000173918	C1QTNF1	protein_coding	chr17	77045363	77045368	77045363	77045368	+	2	0	AGO1-4	1	0	1	0	0	0	0	1
MIMAT0002816	hsa-miR-494-3p	ENSG00000173918	C1QTNF1	protein_coding	chr17	77045344	77045349	77045344	77045349	+	2	0	AGO1-4	1	0	0	0	0	0	0	2
MIMAT0002823	hsa-miR-512-3p	ENSG00000173918	C1QTNF1	protein_coding	chr17	77045144	77045150	77045144	77045150	+	2	0	AGO1-4,AGO2	1	0	0	0	0	0	0	2
MIMAT0002830	hsa-miR-520f-3p	ENSG00000173918	C1QTNF1	protein_coding	chr17	77045145	77045150	77045145	77045150	+	2	0	AGO1-4,AGO2	1	0	0	0	0	0	0	3
MIMAT0002835	hsa-miR-526b-5p	ENSG00000173918	C1QTNF1	protein_coding	chr17	77045385	77045390	77045385	77045390	+	3	0	AGO1-4	1	0	0	0	0	0	0	3
MIMAT0002859	hsa-miR-516b-5p	ENSG00000173918	C1QTNF1	protein_coding	chr17	77045224	77045229	77045224	77045229	+	1	0	AGO1-4	1	0	0	0	0	0	0	3
MIMAT0002859	hsa-miR-516b-5p	ENSG00000173918	C1QTNF1	protein_coding	chr17	77045834	77045839	77045834	77045839	+	1	0	AGO2	1	0	0	0	0	0	0	3
MIMAT0002877	hsa-miR-513a-5p	ENSG00000173918	C1QTNF1	protein_coding	chr17	77045357	77045363	77045357	77045363	+	2	0	AGO1-4	1	0	0	0	0	0	0	3
MIMAT0002881	hsa-miR-509-3p	ENSG00000173918	C1QTNF1	protein_coding	chr17	77045404	77045409	77045404	77045409	+	4	0	AGO1-4	1	0	0	0	0	0	0	7
MIMAT0003245	hsa-miR-580-3p	ENSG00000173918	C1QTNF1	protein_coding	chr17	77045347	77045352	77045347	77045352	+	2	0	AGO1-4	1	0	0	0	0	0	0	5
MIMAT0004692	hsa-miR-340-5p	ENSG00000173918	C1QTNF1	protein_coding	chr17	77045126	77045131	77045126	77045131	+	2	0	AGO1-4,AGO2	1	0	0	0	0	0	0	8
MIMAT0004693	hsa-miR-330-5p	ENSG00000173918	C1QTNF1	protein_coding	chr17	77045379	77045384	77045379	77045384	+	3	0	AGO1-4	1	0	1	0	0	0	0	6
MIMAT0004926	hsa-miR-708-5p	ENSG00000173918	C1QTNF1	protein_coding	chr17	77040077	77040098	77040077	77040098	+	1	0	AGO1-4	0	1	0	0	0	0	0	2
MIMAT0004926	hsa-miR-708-5p	ENSG00000173918	C1QTNF1	protein_coding	chr17	77045352	77045359	77045352	77045359	+	2	0	AGO1-4	1	0	0	0	0	0	0	2
MIMAT0022717	hsa-miR-873-3p	ENSG00000173918	C1QTNF1	protein_coding	chr17	77045136	77045159	77045136	77045159	+	2	0	AGO1-4,AGO2	0	1	0	0	0	0	0	3
