# Supplementary material for: High C1QTNF1 expression mediated by potential ncRNAs is associated with poor prognosis and tumor immunity in kidney renal clear cell carcinoma
Source: Front Mol Biosci. 2023 Jul 17;10:1201155. doi: 10.3389/fmolb.2023.1201155 (PMC10387556; doi:10.3389/fmolb.2023.1201155)
Supplement: Supplementary file 8 [file DataSheet1.ZIP]

Archive with 328 entries (261 files):
- C1QTNF1 original data  1/
- C1QTNF1 original data  1/Analysis of immune infiltration/
- C1QTNF1 original data  1/Analysis of immune infiltration/免疫浸润_分组比较图_2022-11-12_00_40_04.pdf
- C1QTNF1 original data  1/Analysis of immune infiltration/免疫浸润_分组比较图_2022-11-12_00_40_17.pdf
- C1QTNF1 original data  1/Analysis of immune infiltration/免疫浸润_分组比较图_2022-11-12_00_40_26.pdf
- C1QTNF1 original data  1/Analysis of immune infiltration/免疫浸润_分组比较图_2022-11-12_00_40_52.pdf
- C1QTNF1 original data  1/Analysis of immune infiltration/免疫浸润_棒棒糖图_2022-11-12_00_38_07.pdf
- C1QTNF1 original data  1/Analysis of immune infiltration/分子相关性分析_2022-11-12_00_41_24.pdf
- C1QTNF1 original data  1/Analysis of immune infiltration/分子相关性分析_2022-11-12_00_41_37.pdf
- C1QTNF1 original data  1/Analysis of immune infiltration/原始数据/
- C1QTNF1 original data  1/Analysis of immune infiltration/原始数据/免疫标志点/
- C1QTNF1 original data  1/Analysis of immune infiltration/原始数据/免疫标志点/CTLA4/
- C1QTNF1 original data  1/Analysis of immune infiltration/原始数据/免疫标志点/CTLA4/分析数据.xlsx
- C1QTNF1 original data  1/Analysis of immune infiltration/原始数据/免疫标志点/CTLA4/脚本.txt
- C1QTNF1 original data  1/Analysis of immune infiltration/原始数据/免疫标志点/PDCD1/
- C1QTNF1 original data  1/Analysis of immune infiltration/原始数据/免疫标志点/PDCD1/分析数据.xlsx
- C1QTNF1 original data  1/Analysis of immune infiltration/原始数据/免疫标志点/PDCD1/脚本.txt
- C1QTNF1 original data  1/Analysis of immune infiltration/原始数据/分组比较/
- C1QTNF1 original data  1/Analysis of immune infiltration/原始数据/分组比较/NK cell/
- C1QTNF1 original data  1/Analysis of immune infiltration/原始数据/分组比较/NK cell/分析数据.xlsx
- C1QTNF1 original data  1/Analysis of immune infiltration/原始数据/分组比较/NK cell/统计描述.xlsx
- C1QTNF1 original data  1/Analysis of immune infiltration/原始数据/分组比较/NK cell/脚本.txt
- C1QTNF1 original data  1/Analysis of immune infiltration/原始数据/分组比较/pDC/
- C1QTNF1 original data  1/Analysis of immune infiltration/原始数据/分组比较/pDC/分析数据.xlsx
- C1QTNF1 original data  1/Analysis of immune infiltration/原始数据/分组比较/pDC/统计描述.xlsx
- C1QTNF1 original data  1/Analysis of immune infiltration/原始数据/分组比较/pDC/脚本.txt
- C1QTNF1 original data  1/Analysis of immune infiltration/原始数据/分组比较/Tem/
- C1QTNF1 original data  1/Analysis of immune infiltration/原始数据/分组比较/Tem/分析数据.xlsx
- C1QTNF1 original data  1/Analysis of immune infiltration/原始数据/分组比较/Tem/统计描述.xlsx
- C1QTNF1 original data  1/Analysis of immune infiltration/原始数据/分组比较/Tem/脚本.txt
- C1QTNF1 original data  1/Analysis of immune infiltration/原始数据/分组比较/Th17/
- C1QTNF1 original data  1/Analysis of immune infiltration/原始数据/分组比较/Th17/分析数据.xlsx
- C1QTNF1 original data  1/Analysis of immune infiltration/原始数据/分组比较/Th17/统计描述.xlsx
- C1QTNF1 original data  1/Analysis of immune infiltration/原始数据/分组比较/Th17/脚本.txt
- C1QTNF1 original data  1/Analysis of immune infiltration/原始数据/棒棒糖图/
- C1QTNF1 original data  1/Analysis of immune infiltration/原始数据/棒棒糖图/分析数据.xlsx
- C1QTNF1 original data  1/Analysis of immune infiltration/原始数据/棒棒糖图/相关性_原始.xlsx
- C1QTNF1 original data  1/Analysis of immune infiltration/原始数据/棒棒糖图/相关性_整理后.xlsx
- C1QTNF1 original data  1/Analysis of immune infiltration/原始数据/棒棒糖图/脚本.txt
- C1QTNF1 original data  1/Chemical Interaction Analysis (CTD)/
- C1QTNF1 original data  1/Chemical Interaction Analysis (CTD)/12.cys
- C1QTNF1 original data  1/Chemical Interaction Analysis (CTD)/CTD_114897_chems_20221113215908.xls
- C1QTNF1 original data  1/Chemical Interaction Analysis (CTD)/处理.xlsx
- C1QTNF1 original data  1/Chemical Interaction Analysis (CTD)/药物网络.pdf
- C1QTNF1 original data  1/Clinical relevance ananlysis/
- C1QTNF1 original data  1/Clinical relevance ananlysis/临床相关性_2022-11-11_23_44_18.pdf
- C1QTNF1 original data  1/Clinical relevance ananlysis/临床相关性_2022-11-11_23_45_14.pdf
- C1QTNF1 original data  1/Clinical relevance ananlysis/临床相关性_2022-11-11_23_45_35.pdf
- C1QTNF1 original data  1/Clinical relevance ananlysis/临床相关性_2022-11-11_23_45_50.pdf
- C1QTNF1 original data  1/Clinical relevance ananlysis/临床相关性_2022-11-11_23_46_09.pdf
- C1QTNF1 original data  1/Clinical relevance ananlysis/临床相关性_2022-11-11_23_46_35.pdf
- C1QTNF1 original data  1/Clinical relevance ananlysis/临床相关性_2022-11-11_23_46_56.pdf
- C1QTNF1 original data  1/Clinical relevance ananlysis/临床相关性_2022-11-11_23_47_10.pdf
- C1QTNF1 original data  1/Clinical relevance ananlysis/临床相关性_2022-11-11_23_47_25.pdf
- C1QTNF1 original data  1/Clinical relevance ananlysis/单基因Logistics回归_2022-11-11_23_58_05.docx
- C1QTNF1 original data  1/Clinical relevance ananlysis/原始数据/
- C1QTNF1 original data  1/Clinical relevance ananlysis/原始数据/Age/
- C1QTNF1 original data  1/Clinical relevance ananlysis/原始数据/Age/统计描述.xlsx
- C1QTNF1 original data  1/Clinical relevance ananlysis/原始数据/Age/脚本.txt
- C1QTNF1 original data  1/Clinical relevance ananlysis/原始数据/DSS/
- C1QTNF1 original data  1/Clinical relevance ananlysis/原始数据/DSS/统计描述.xlsx
- C1QTNF1 original data  1/Clinical relevance ananlysis/原始数据/DSS/脚本.txt
- C1QTNF1 original data  1/Clinical relevance ananlysis/原始数据/Gender/
- C1QTNF1 original data  1/Clinical relevance ananlysis/原始数据/Gender/统计描述.xlsx
- C1QTNF1 original data  1/Clinical relevance ananlysis/原始数据/Gender/脚本.txt
- C1QTNF1 original data  1/Clinical relevance ananlysis/原始数据/logistic回归/
- C1QTNF1 original data  1/Clinical relevance ananlysis/原始数据/logistic回归/脚本.txt
- C1QTNF1 original data  1/Clinical relevance ananlysis/原始数据/M/
- C1QTNF1 original data  1/Clinical relevance ananlysis/原始数据/M/统计描述.xlsx
- C1QTNF1 original data  1/Clinical relevance ananlysis/原始数据/M/脚本.txt
- C1QTNF1 original data  1/Clinical relevance ananlysis/原始数据/N/
- C1QTNF1 original data  1/Clinical relevance ananlysis/原始数据/N/统计描述.xlsx
- C1QTNF1 original data  1/Clinical relevance ananlysis/原始数据/N/脚本.txt
- C1QTNF1 original data  1/Clinical relevance ananlysis/原始数据/OS/
- C1QTNF1 original data  1/Clinical relevance ananlysis/原始数据/OS/统计描述.xlsx
- C1QTNF1 original data  1/Clinical relevance ananlysis/原始数据/OS/脚本.txt
- C1QTNF1 original data  1/Clinical relevance ananlysis/原始数据/P Stage/
- C1QTNF1 original data  1/Clinical relevance ananlysis/原始数据/P Stage/统计描述.xlsx
- C1QTNF1 original data  1/Clinical relevance ananlysis/原始数据/P Stage/脚本.txt
- C1QTNF1 original data  1/Clinical relevance ananlysis/原始数据/PFI/
- C1QTNF1 original data  1/Clinical relevance ananlysis/原始数据/PFI/统计描述.xlsx
- C1QTNF1 original data  1/Clinical relevance ananlysis/原始数据/PFI/脚本.txt
- C1QTNF1 original data  1/Clinical relevance ananlysis/原始数据/T/
- C1QTNF1 original data  1/Clinical relevance ananlysis/原始数据/T/统计描述.xlsx
- C1QTNF1 original data  1/Clinical relevance ananlysis/原始数据/T/脚本.txt
- C1QTNF1 original data  1/Clinical relevance ananlysis/基线资料表_2022-11-11_23_49_54.docx
- C1QTNF1 original data  1/Expression difference and diagnostic analysis of KIRC/
- C1QTNF1 original data  1/Expression difference and diagnostic analysis of KIRC/ROC曲线_2022-11-11_16_18_29.pdf
- C1QTNF1 original data  1/Expression difference and diagnostic analysis of KIRC/原始数据/
- C1QTNF1 original data  1/Expression difference and diagnostic analysis of KIRC/原始数据/ROC/
- C1QTNF1 original data  1/Expression difference and diagnostic analysis of KIRC/原始数据/ROC/脚本.txt
- C1QTNF1 original data  1/Expression difference and diagnostic analysis of KIRC/原始数据/配对/
- C1QTNF1 original data  1/Expression difference and diagnostic analysis of KIRC/原始数据/配对/分析数据.xlsx
- C1QTNF1 original data  1/Expression difference and diagnostic analysis of KIRC/原始数据/配对/统计描述.xlsx
- C1QTNF1 original data  1/Expression difference and diagnostic analysis of KIRC/原始数据/配对/脚本.txt
- C1QTNF1 original data  1/Expression difference and diagnostic analysis of KIRC/原始数据/非配对/
- C1QTNF1 original data  1/Expression difference and diagnostic analysis of KIRC/原始数据/非配对/分析数据.xlsx
- C1QTNF1 original data  1/Expression difference and diagnostic analysis of KIRC/原始数据/非配对/统计描述.xlsx
- C1QTNF1 original data  1/Expression difference and diagnostic analysis of KIRC/原始数据/非配对/脚本.txt
- C1QTNF1 original data  1/Expression difference and diagnostic analysis of KIRC/表达差异_配对样本_2022-11-11_16_15_49.pdf
- C1QTNF1 original data  1/Expression difference and diagnostic analysis of KIRC/表达差异_非配对样本_2022-11-11_16_17_27.pdf
- C1QTNF1 original data  1/geneMINA/
- C1QTNF1 original data  1/geneMINA/genemania-network.jpg
- C1QTNF1 original data  1/GO and KEGG enrichment analysis/
- C1QTNF1 original data  1/GO and KEGG enrichment analysis/GO+KEGG-前10.docx
- C1QTNF1 original data  1/GO and KEGG enrichment analysis/GO+KEGG.xlsx
- C1QTNF1 original data  1/GO and KEGG enrichment analysis/GOKEGG_合并logFC__2022-11-12_00_50_08.xlsx
- C1QTNF1 original data  1/GO and KEGG enrichment analysis/GOKEGG圈图_BP.pdf
- C1QTNF1 original data  1/GO and KEGG enrichment analysis/GOKEGG圈图_CC.pdf
- C1QTNF1 original data  1/GO and KEGG enrichment analysis/GOKEGG圈图_KEGG.pdf
- C1QTNF1 original data  1/GO and KEGG enrichment analysis/GOKEGG圈图_MF.pdf
- C1QTNF1 original data  1/GO and KEGG enrichment analysis/原始数据/
- C1QTNF1 original data  1/GO and KEGG enrichment analysis/原始数据/脚本.txt
- C1QTNF1 original data  1/LncRNA/
- C1QTNF1 original data  1/LncRNA/ENCORI-hsa-miR-27b-3p_and_AC010980.2_coExp_in_miRNA-RNA_scatter_log2.pdf
- C1QTNF1 original data  1/LncRNA/ENCORI-hsa-miR-27b-3p_and_AC016717.2_coExp_in_miRNA-RNA_scatter_log2.pdf
- C1QTNF1 original data  1/LncRNA/ENCORI-hsa-miR-27b-3p_and_AC040970.1_coExp_in_miRNA-RNA_scatter_log2.pdf
- C1QTNF1 original data  1/LncRNA/ENCORI-hsa-miR-27b-3p_and_AC239868.1_coExp_in_miRNA-RNA_scatter_log2.pdf
- C1QTNF1 original data  1/LncRNA/ENCORI-hsa-miR-27b-3p_and_CASC19_coExp_in_miRNA-RNA_scatter_log2.pdf
- C1QTNF1 original data  1/LncRNA/ENCORI-hsa-miR-27b-3p_and_CYTOR_coExp_in_miRNA-RNA_scatter_log2.pdf
- C1QTNF1 original data  1/LncRNA/ENCORI-hsa-miR-27b-3p_and_LINC02381_coExp_in_miRNA-RNA_scatter_log2.pdf
- C1QTNF1 original data  1/LncRNA/ENCORI_hg19_CLIP-seq_miRNA-target_hsa-miR-27b-3p_all.xls
- C1QTNF1 original data  1/LncRNA/lincRNA.xlsx
- C1QTNF1 original data  1/LncRNA/lincRNA与C1QTNF1/
- C1QTNF1 original data  1/LncRNA/lincRNA与C1QTNF1/ENCORI-AC010980.2_and_C1QTNF1_coExp_in_RNA-RNA_scatter_log2.pdf
- C1QTNF1 original data  1/LncRNA/lincRNA与C1QTNF1/ENCORI-AC016717.2_and_C1QTNF1_coExp_in_RNA-RNA_scatter_log2.pdf
- C1QTNF1 original data  1/LncRNA/lincRNA与C1QTNF1/ENCORI-AC040970.1_and_C1QTNF1_coExp_in_RNA-RNA_scatter_log2.pdf
- C1QTNF1 original data  1/LncRNA/lincRNA与C1QTNF1/ENCORI-AC239868.1_and_C1QTNF1_coExp_in_RNA-RNA_scatter_log2.pdf
- C1QTNF1 original data  1/LncRNA/lincRNA与C1QTNF1/ENCORI-CASC19_and_C1QTNF1_coExp_in_RNA-RNA_scatter_log2.pdf
- C1QTNF1 original data  1/LncRNA/lincRNA与C1QTNF1/ENCORI-CYTOR_and_C1QTNF1_coExp_in_RNA-RNA_scatter_log2.pdf
- C1QTNF1 original data  1/LncRNA/lincRNA与C1QTNF1/ENCORI-LINC02381_and_C1QTNF1_coExp_in_RNA-RNA_scatter_log2.pdf
- C1QTNF1 original data  1/LncRNA/lincRNA生存/
- C1QTNF1 original data  1/LncRNA/lincRNA生存/newplot (1).png
- C1QTNF1 original data  1/LncRNA/lincRNA生存/newplot (2).png
- C1QTNF1 original data  1/LncRNA/lincRNA生存/newplot (3).png
- C1QTNF1 original data  1/LncRNA/lincRNA生存/newplot (4).png
- C1QTNF1 original data  1/LncRNA/lincRNA生存/newplot (5).png
- C1QTNF1 original data  1/LncRNA/lincRNA生存/newplot (6).png
- C1QTNF1 original data  1/LncRNA/lincRNA生存/newplot.png
- C1QTNF1 original data  1/LncRNA/lincRNA表达/
- C1QTNF1 original data  1/LncRNA/lincRNA表达/ENCORI-AC010980.2_in_KIRC_boxplot(log2).pdf
- C1QTNF1 original data  1/LncRNA/lincRNA表达/ENCORI-AC016717.2_in_KIRC_boxplot(log2).pdf
- C1QTNF1 original data  1/LncRNA/lincRNA表达/ENCORI-AC040970.1_in_KIRC_boxplot(log2).pdf
- C1QTNF1 original data  1/LncRNA/lincRNA表达/ENCORI-AC239868.1_in_KIRC_boxplot(log2).pdf
- C1QTNF1 original data  1/LncRNA/lincRNA表达/ENCORI-CASC19_in_KIRC_boxplot(log2).pdf
- C1QTNF1 original data  1/LncRNA/lincRNA表达/ENCORI-CYTOR_in_KIRC_boxplot(log2).pdf
- C1QTNF1 original data  1/LncRNA/lincRNA表达/ENCORI-LINC02381_in_KIRC_boxplot(log2).pdf
- C1QTNF1 original data  1/LncRNA/处理.xlsx
- C1QTNF1 original data  1/miRNA/
- C1QTNF1 original data  1/miRNA/ENCORI-hsa-miR-27b-3p_and_C1QTNF1_coExp_in_miRNA_scatter_log2.pdf
- C1QTNF1 original data  1/miRNA/ENCORI-hsa-miR-27b-3p_in_KIRC_boxplot(log2).pdf
- C1QTNF1 original data  1/miRNA/ENCORI_hg19_CLIP-seq_miRNA-target_all_C1QTNF1.xls
- C1QTNF1 original data  1/miRNA/Interaction.pdf
- C1QTNF1 original data  1/miRNA/km_221114_071626_928900_6371eb4ae2c90_hsa-mir-27b.pdf
- C1QTNF1 original data  1/miRNA/Mirna.cys
- C1QTNF1 original data  1/miRNA/原始数据/
- C1QTNF1 original data  1/miRNA/原始数据/分析数据.xlsx
- C1QTNF1 original data  1/miRNA/原始数据/统计描述.xlsx
- C1QTNF1 original data  1/miRNA/原始数据/脚本.txt
- C1QTNF1 original data  1/miRNA/处理.xlsx
- C1QTNF1 original data  1/miRNA/相关且具有统计学意义.xlsx
- C1QTNF1 original data  1/miRNA/表达差异_非配对样本_2022-11-14_15_15_26.pdf
- C1QTNF1 original data  1/Pan-cancer difference analysis/
- C1QTNF1 original data  1/Pan-cancer difference analysis/原始数据/
- C1QTNF1 original data  1/Pan-cancer difference analysis/原始数据/配对/
- C1QTNF1 original data  1/Pan-cancer difference analysis/原始数据/配对/分析数据.xlsx
- C1QTNF1 original data  1/Pan-cancer difference analysis/原始数据/配对/统计描述.xlsx
- C1QTNF1 original data  1/Pan-cancer difference analysis/原始数据/配对/脚本.txt
- C1QTNF1 original data  1/Pan-cancer difference analysis/原始数据/非配对/
- C1QTNF1 original data  1/Pan-cancer difference analysis/原始数据/非配对/分析数据.xlsx
- C1QTNF1 original data  1/Pan-cancer difference analysis/原始数据/非配对/统计描述.xlsx
- C1QTNF1 original data  1/Pan-cancer difference analysis/原始数据/非配对/脚本.txt
- C1QTNF1 original data  1/Pan-cancer difference analysis/表达差异_配对样本_2022-11-11_16_10_26.pdf
- C1QTNF1 original data  1/Pan-cancer difference analysis/表达差异_非配对样本_2022-11-11_16_09_19.pdf
- C1QTNF1 original data  1/Pan-cancer prognostic analysis/
- C1QTNF1 original data  1/Pan-cancer prognostic analysis/C1QTNF1_survival_bk35r.pdf
- C1QTNF1 original data  1/Pan-cancer prognostic analysis/C1QTNF1_survival_ebudr.pdf
- C1QTNF1 original data  1/Pan-cancer prognostic analysis/C1QTNF1_survival_fSPV5.pdf
- C1QTNF1 original data  1/Pan-cancer prognostic analysis/C1QTNF1_survival_Okf0J.pdf
- C1QTNF1 original data  1/Pan-cancer prognostic analysis/survival_map_g7elh.pdf
- C1QTNF1 original data  1/Prognostic analysis of KIRC/
- C1QTNF1 original data  1/Prognostic analysis of KIRC/DSS/
- C1QTNF1 original data  1/Prognostic analysis of KIRC/DSS/分析数据.xlsx
- C1QTNF1 original data  1/Prognostic analysis of KIRC/DSS/脚本.txt
- C1QTNF1 original data  1/Prognostic analysis of KIRC/OS/
- C1QTNF1 original data  1/Prognostic analysis of KIRC/OS/分析数据.xlsx
- C1QTNF1 original data  1/Prognostic analysis of KIRC/OS/脚本.txt
- C1QTNF1 original data  1/Prognostic analysis of KIRC/PFI/
- C1QTNF1 original data  1/Prognostic analysis of KIRC/PFI/分析数据.xlsx
- C1QTNF1 original data  1/Prognostic analysis of KIRC/PFI/脚本.txt
- C1QTNF1 original data  1/Prognostic analysis of KIRC/预后分析_DSS.pdf
- C1QTNF1 original data  1/Prognostic analysis of KIRC/预后分析_OS.pdf
- C1QTNF1 original data  1/Prognostic analysis of KIRC/预后分析_PFI.pdf
- C1QTNF1 original data  1/Single gene difference analysis/
- C1QTNF1 original data  1/Single gene difference analysis/单基因共表达热图_2022-11-12_00_35_26.pdf
- C1QTNF1 original data  1/Single gene difference analysis/原始数据/
- C1QTNF1 original data  1/Single gene difference analysis/原始数据/火山图脚本.txt
- C1QTNF1 original data  1/Single gene difference analysis/原始数据/相关性热图/
- C1QTNF1 original data  1/Single gene difference analysis/原始数据/相关性热图/分析数据.xlsx
- C1QTNF1 original data  1/Single gene difference analysis/原始数据/相关性热图/相关性_原始.xlsx
- C1QTNF1 original data  1/Single gene difference analysis/原始数据/相关性热图/相关性_整理后.xlsx
- C1QTNF1 original data  1/Single gene difference analysis/原始数据/相关性热图/相关性热图脚本.txt
- C1QTNF1 original data  1/Single gene difference analysis/差异分析_单基因差异分析_2022-11-12_00_19_01.xlsx
- C1QTNF1 original data  1/Single gene difference analysis/火山图_2022-11-16_11_31_52.pdf
- C1QTNF1 original data  1/Single gene difference analysis/火山图lg1.5 p0.05 mRNA.xlsx
- C1QTNF1 original data  1/Subgroup survival prognosis analysis/
- C1QTNF1 original data  1/Subgroup survival prognosis analysis/M0.pdf
- C1QTNF1 original data  1/Subgroup survival prognosis analysis/M1.pdf
- C1QTNF1 original data  1/Subgroup survival prognosis analysis/N0.pdf
- C1QTNF1 original data  1/Subgroup survival prognosis analysis/N1.pdf
- C1QTNF1 original data  1/Subgroup survival prognosis analysis/S12.pdf
- C1QTNF1 original data  1/Subgroup survival prognosis analysis/S34.pdf
- C1QTNF1 original data  1/Subgroup survival prognosis analysis/T34.pdf
- C1QTNF1 original data  1/Subgroup survival prognosis analysis/亚组KM图T12.pdf
- C1QTNF1 original data  1/Subgroup survival prognosis analysis/原始数据/
- C1QTNF1 original data  1/Subgroup survival prognosis analysis/原始数据/M0/
- C1QTNF1 original data  1/Subgroup survival prognosis analysis/原始数据/M0/累积生存率.xlsx
- C1QTNF1 original data  1/Subgroup survival prognosis analysis/原始数据/M0/脚本.txt
- C1QTNF1 original data  1/Subgroup survival prognosis analysis/原始数据/M1/
- C1QTNF1 original data  1/Subgroup survival prognosis analysis/原始数据/M1/累积生存率.xlsx
- C1QTNF1 original data  1/Subgroup survival prognosis analysis/原始数据/M1/脚本.txt
- C1QTNF1 original data  1/Subgroup survival prognosis analysis/原始数据/N0/
- C1QTNF1 original data  1/Subgroup survival prognosis analysis/原始数据/N0/累积生存率.xlsx
- C1QTNF1 original data  1/Subgroup survival prognosis analysis/原始数据/N0/脚本.txt
- C1QTNF1 original data  1/Subgroup survival prognosis analysis/原始数据/N1/
- C1QTNF1 original data  1/Subgroup survival prognosis analysis/原始数据/N1/累积生存率.xlsx
- C1QTNF1 original data  1/Subgroup survival prognosis analysis/原始数据/N1/脚本.txt
- C1QTNF1 original data  1/Subgroup survival prognosis analysis/原始数据/P12/
- C1QTNF1 original data  1/Subgroup survival prognosis analysis/原始数据/P12/累积生存率.xlsx
- C1QTNF1 original data  1/Subgroup survival prognosis analysis/原始数据/P12/脚本.txt
- C1QTNF1 original data  1/Subgroup survival prognosis analysis/原始数据/P34/
- C1QTNF1 original data  1/Subgroup survival prognosis analysis/原始数据/P34/累积生存率.xlsx
- C1QTNF1 original data  1/Subgroup survival prognosis analysis/原始数据/P34/脚本.txt
- C1QTNF1 original data  1/Subgroup survival prognosis analysis/原始数据/T12/
- C1QTNF1 original data  1/Subgroup survival prognosis analysis/原始数据/T12/KM曲线脚本.txt
- C1QTNF1 original data  1/Subgroup survival prognosis analysis/原始数据/T12/累积生存率.xlsx
- C1QTNF1 original data  1/Subgroup survival prognosis analysis/原始数据/T34/
- C1QTNF1 original data  1/Subgroup survival prognosis analysis/原始数据/T34/累积生存率.xlsx
- C1QTNF1 original data  1/Subgroup survival prognosis analysis/原始数据/T34/脚本.txt
- C1QTNF1 original data  1/Subgroup survival prognosis analysis/原始数据/森林图脚本.txt
- C1QTNF1 original data  1/Subgroup survival prognosis analysis/森林图.xlsx
- C1QTNF1 original data  1/Subgroup survival prognosis analysis/森林图_2022-11-16_10_34_28.pdf
- C1QTNF1 original data  1/Time ROC curve analysis/
- C1QTNF1 original data  1/Time ROC curve analysis/原始数据/
- C1QTNF1 original data  1/Time ROC curve analysis/原始数据/CELL_supplemental/
- C1QTNF1 original data  1/Time ROC curve analysis/原始数据/CELL_supplemental/ACC_clinical_CELL_supplemental.xlsx
- C1QTNF1 original data  1/Time ROC curve analysis/原始数据/CELL_supplemental/BLCA_clinical_CELL_supplemental.xlsx
- C1QTNF1 original data  1/Time ROC curve analysis/原始数据/CELL_supplemental/BRCA_clinical_CELL_supplemental.xlsx
- C1QTNF1 original data  1/Time ROC curve analysis/原始数据/CELL_supplemental/CHOL_clinical_CELL_supplemental.xlsx
- C1QTNF1 original data  1/Time ROC curve analysis/原始数据/CELL_supplemental/COAD_clinical_CELL_supplemental.xlsx
- C1QTNF1 original data  1/Time ROC curve analysis/原始数据/CELL_supplemental/COADREAD_clinical_CELL_supplemental.xlsx
- C1QTNF1 original data  1/Time ROC curve analysis/原始数据/CELL_supplemental/DLBC_clinical_CELL_supplemental.xlsx
- C1QTNF1 original data  1/Time ROC curve analysis/原始数据/CELL_supplemental/ESCA_clinical_CELL_supplemental.xlsx
- C1QTNF1 original data  1/Time ROC curve analysis/原始数据/CELL_supplemental/GBM_clinical_CELL_supplemental.xlsx
- C1QTNF1 original data  1/Time ROC curve analysis/原始数据/CELL_supplemental/GBMLGG_clinical_CELL_supplemental.xlsx
- C1QTNF1 original data  1/Time ROC curve analysis/原始数据/CELL_supplemental/HNSC_clinical_CELL_supplemental.xlsx
- C1QTNF1 original data  1/Time ROC curve analysis/原始数据/CELL_supplemental/KICH_clinical_CELL_supplemental.xlsx
- C1QTNF1 original data  1/Time ROC curve analysis/原始数据/CELL_supplemental/KIRC_clinical_CELL_supplemental.xlsx
- C1QTNF1 original data  1/Time ROC curve analysis/原始数据/CELL_supplemental/KIRP_clinical_CELL_supplemental.xlsx
- C1QTNF1 original data  1/Time ROC curve analysis/原始数据/CELL_supplemental/LAML_clinical_CELL_supplemental.xlsx
- C1QTNF1 original data  1/Time ROC curve analysis/原始数据/CELL_supplemental/LGG_clinical_CELL_supplemental.xlsx
- C1QTNF1 original data  1/Time ROC curve analysis/原始数据/CELL_supplemental/LIHC_clinical_CELL_supplemental.xlsx
- C1QTNF1 original data  1/Time ROC curve analysis/原始数据/CELL_supplemental/LUAD_clinical_CELL_supplemental.xlsx
- C1QTNF1 original data  1/Time ROC curve analysis/原始数据/CELL_supplemental/LUSC_clinical_CELL_supplemental.xlsx
- C1QTNF1 original data  1/Time ROC curve analysis/原始数据/CELL_supplemental/MESO_clinical_CELL_supplemental.xlsx
- C1QTNF1 original data  1/Time ROC curve analysis/原始数据/CELL_supplemental/OV_clinical_CELL_supplemental.xlsx
- C1QTNF1 original data  1/Time ROC curve analysis/原始数据/CELL_supplemental/PAAD_clinical_CELL_supplemental.xlsx
- C1QTNF1 original data  1/Time ROC curve analysis/原始数据/CELL_supplemental/PCPG_clinical_CELL_supplemental.xlsx
- C1QTNF1 original data  1/Time ROC curve analysis/原始数据/CELL_supplemental/PRAD_clinical_CELL_supplemental.xlsx
- C1QTNF1 original data  1/Time ROC curve analysis/原始数据/CELL_supplemental/READ_clinical_CELL_supplemental.xlsx
- C1QTNF1 original data  1/Time ROC curve analysis/原始数据/CELL_supplemental/SARC_clinical_CELL_supplemental.xlsx
- C1QTNF1 original data  1/Time ROC curve analysis/原始数据/CELL_supplemental/SKCM_clinical_CELL_supplemental.xlsx
- C1QTNF1 original data  1/Time ROC curve analysis/原始数据/CELL_supplemental/STAD_clinical_CELL_supplemental.xlsx
- C1QTNF1 original data  1/Time ROC curve analysis/原始数据/CELL_supplemental/TGCT_clinical_CELL_supplemental.xlsx
- C1QTNF1 original data  1/Time ROC curve analysis/原始数据/CELL_supplemental/THCA_clinical_CELL_supplemental.xlsx
- C1QTNF1 original data  1/Time ROC curve analysis/原始数据/CELL_supplemental/THYM_clinical_CELL_supplemental.xlsx
- C1QTNF1 original data  1/Time ROC curve analysis/原始数据/CELL_supplemental/UCEC_clinical_CELL_supplemental.xlsx
- C1QTNF1 original data  1/Time ROC curve analysis/原始数据/CELL_supplemental/UCS_clinical_CELL_supplemental.xlsx
- C1QTNF1 original data  1/Time ROC curve analysis/原始数据/CELL_supplemental/UVM_clinical_CELL_supplemental.xlsx
- C1QTNF1 original data  1/Time ROC curve analysis/原始数据/分析数据.xlsx
- C1QTNF1 original data  1/Time ROC curve analysis/原始数据/各cutoff值情况.xlsx
- C1QTNF1 original data  1/Time ROC curve analysis/原始数据/脚本.txt
- C1QTNF1 original data  1/Time ROC curve analysis/时间依赖ROC_2022-11-11_17_04_50.pdf
- C1QTNF1 original data  1/Univariate and multivariate Cox/
- C1QTNF1 original data  1/Univariate and multivariate Cox/Calibration可视化_2022-11-12_00_17_03.pdf
- C1QTNF1 original data  1/Univariate and multivariate Cox/Nomogram图_2022-11-12_00_12_35.pdf
- C1QTNF1 original data  1/Univariate and multivariate Cox/单_多因素Cox回归_2022-11-12_00_05_30.docx
- C1QTNF1 original data  1/Univariate and multivariate Cox/原始数据/
- C1QTNF1 original data  1/Univariate and multivariate Cox/原始数据/CELL_supplemental/
- C1QTNF1 original data  1/Univariate and multivariate Cox/原始数据/CELL_supplemental/ACC_clinical_CELL_supplemental.xlsx
- C1QTNF1 original data  1/Univariate and multivariate Cox/原始数据/CELL_supplemental/BLCA_clinical_CELL_supplemental.xlsx
- C1QTNF1 original data  1/Univariate and multivariate Cox/原始数据/CELL_supplemental/BRCA_clinical_CELL_supplemental.xlsx
- C1QTNF1 original data  1/Univariate and multivariate Cox/原始数据/CELL_supplemental/CHOL_clinical_CELL_supplemental.xlsx
- C1QTNF1 original data  1/Univariate and multivariate Cox/原始数据/CELL_supplemental/COAD_clinical_CELL_supplemental.xlsx
- C1QTNF1 original data  1/Univariate and multivariate Cox/原始数据/CELL_supplemental/COADREAD_clinical_CELL_supplemental.xlsx
- C1QTNF1 original data  1/Univariate and multivariate Cox/原始数据/CELL_supplemental/DLBC_clinical_CELL_supplemental.xlsx
- C1QTNF1 original data  1/Univariate and multivariate Cox/原始数据/CELL_supplemental/ESCA_clinical_CELL_supplemental.xlsx
- C1QTNF1 original data  1/Univariate and multivariate Cox/原始数据/CELL_supplemental/GBM_clinical_CELL_supplemental.xlsx
- C1QTNF1 original data  1/Univariate and multivariate Cox/原始数据/CELL_supplemental/GBMLGG_clinical_CELL_supplemental.xlsx
- C1QTNF1 original data  1/Univariate and multivariate Cox/原始数据/CELL_supplemental/HNSC_clinical_CELL_supplemental.xlsx
[truncated: 28 more entries]
