# Supplementary material for: High C1QTNF1 expression mediated by potential ncRNAs is associated with poor prognosis and tumor immunity in kidney renal clear cell carcinoma
Source: Front Mol Biosci. 2023 Jul 17;10:1201155. doi: 10.3389/fmolb.2023.1201155 (PMC10387556; doi:10.3389/fmolb.2023.1201155)
Supplement: Supplementary file 8 [file DataSheet1.ZIP › C1QTNF1 original data 1/Chemical Interaction Analysis (CTD)/处理.xlsx]

## Sheet: Sheet1
Chemical Name	gene_name
bisphenol A	C1QTNF1
Benzo(a)pyrene	C1QTNF1
Nanotubes, Carbon	C1QTNF1
Tetrachlorodibenzodioxin	C1QTNF1
Lipopolysaccharides	C1QTNF1
1-Methyl-3-isobutylxanthine	C1QTNF1
bis(4-hydroxyphenyl)sulfone	C1QTNF1
bisphenol F	C1QTNF1
Dexamethasone	C1QTNF1
Indomethacin	C1QTNF1
Particulate Matter	C1QTNF1
S-(1,2-dichlorovinyl)cysteine	C1QTNF1
Tobacco Smoke Pollution	C1QTNF1
Valproic Acid	C1QTNF1
1,2-Dimethylhydrazine	C1QTNF1
2-(1'H-indole-3'-carbonyl)thiazole-4-carboxylic acid methyl ester	C1QTNF1
2,2',4,4'-tetrabromodiphenyl ether	C1QTNF1
4,4'-hexafluorisopropylidene diphenol	C1QTNF1
abrine	C1QTNF1
acetamide	C1QTNF1
Acetaminophen	C1QTNF1
beta-Naphthoflavone	C1QTNF1
Catechin	C1QTNF1
Celecoxib	C1QTNF1
Cephaloridine	C1QTNF1
cobaltous chloride	C1QTNF1
Cocaine	C1QTNF1
Cyclosporine	C1QTNF1
Dibutyl Phthalate	C1QTNF1
Doxorubicin	C1QTNF1
Dronabinol	C1QTNF1
Endosulfan	C1QTNF1
Fenretinide	C1QTNF1
Folic Acid	C1QTNF1
fullerene C60	C1QTNF1
Gentamicins	C1QTNF1
Gold Compounds	C1QTNF1
Grape Seed Proanthocyanidins	C1QTNF1
Graphite	C1QTNF1
Ionomycin	C1QTNF1
monomethylarsonous acid	C1QTNF1
Nickel	C1QTNF1
nickel monoxide	C1QTNF1
Oxaliplatin	C1QTNF1
pentabromodiphenyl ether	C1QTNF1
perfluoro-n-nonanoic acid	C1QTNF1
Plant Extracts	C1QTNF1
Propylthiouracil	C1QTNF1
Resveratrol	C1QTNF1
Silicon Dioxide	C1QTNF1
Smoke	C1QTNF1
Sodium Glutamate	C1QTNF1
sulforaphane	C1QTNF1
Sunitinib	C1QTNF1
tetrabromobisphenol A	C1QTNF1
Tetradecanoylphorbol Acetate	C1QTNF1
Thioacetamide	C1QTNF1
Topotecan	C1QTNF1
triptonide	C1QTNF1
tris(1,3-dichloro-2-propyl)phosphate	C1QTNF1
valdecoxib	C1QTNF1
Vehicle Emissions	C1QTNF1
Zoledronic Acid	C1QTNF1
