# Supplementary material for: High C1QTNF1 expression mediated by potential ncRNAs is associated with poor prognosis and tumor immunity in kidney renal clear cell carcinoma
Source: Front Mol Biosci. 2023 Jul 17;10:1201155. doi: 10.3389/fmolb.2023.1201155 (PMC10387556; doi:10.3389/fmolb.2023.1201155)
Supplement: Supplementary file 8 [file DataSheet1.ZIP › C1QTNF1 original data 1/Clinical relevance ananlysis/原始数据/logistic回归/脚本.txt]

data <- dat
data <- read.table("~/file.txt", header = T)
head(data[, -1])
#        expr T.stage N.stage M.stage
# 1  6.395299      T3      N1      M0
# 2 12.270018      T3      N2    <NA>
# 3  6.297991      T3      N0      M0
# 4  6.954923      T3      N0      M0
# 5  6.317630      T2      N0      M0
# 6  5.479180      T3      N0    <NA>
data$group <- ifelse(data$expr >= data$expr, "High", "Low")
data$group <- factor(data$group, levels = c("Low", "High"))


fit <- glm(data = data, formula = T.stage ~ group, family = 'binomial')
summary(fit)
# Call:
#   glm(formula = T.stage ~ group, family = "binomial", data = data)
# 
# Deviance Residuals: 
#   Min       1Q   Median       3Q      Max  
# -3.2411   0.1025   0.1025   0.2068   0.2068  
# 
# Coefficients:
#             Estimate Std. Error z value Pr(>|z|)    
# (Intercept)   3.8341     0.5054   7.587 3.29e-14 ***
# groupHigh     1.4130     1.1228   1.258    0.208    
# ---
#   Signif. codes:  0 鈥�***鈥� 0.001 鈥�**鈥� 0.01 鈥�*鈥� 0.05 鈥�.鈥� 0.1 鈥� 鈥� 1
# 
# (Dispersion parameter for binomial family taken to be 1)
# 
# Null deviance: 53.241  on 379  degrees of freedom
# Residual deviance: 51.258  on 378  degrees of freedom
# (34 observations deleted due to missingness)
# AIC: 55.258
# 
# Number of Fisher Scoring iterations: 8
exp(coef(fit)) ## OR
exp(confint(fit)) ## CI
