# Supplementary material for: High C1QTNF1 expression mediated by potential ncRNAs is associated with poor prognosis and tumor immunity in kidney renal clear cell carcinoma
Source: Front Mol Biosci. 2023 Jul 17;10:1201155. doi: 10.3389/fmolb.2023.1201155 (PMC10387556; doi:10.3389/fmolb.2023.1201155)
Supplement: Supplementary file 8 [file DataSheet1.ZIP › C1QTNF1 original data 1/GO and KEGG enrichment analysis/GO+KEGG.xlsx]

## Sheet: Sheet1
gene_name	log2FoldChange
ATP6V1G3	-5.97463
KLK1	-5.83126
HEPACAM2	-5.67829
RHCG	-5.67591
FOXI1	-5.65095
KLK15	-5.42527
NMRK2	-5.32649
HHATL	-5.1958
KLK4	-4.87874
CLDN8	-4.69829
AQP6	-4.69433
ATP6V0A4	-4.52886
LRRC52	-4.5073
GPRC6A	-4.46302
PVALB	-4.44301
DMRT2	-4.43352
BSND	-4.37543
ATP6V0D2	-4.04717
TMEM213	-3.99764
NR0B2	-3.98493
LRRTM1	-3.96093
TMPRSS11E	-3.9485
SERTM2	-3.94
RHBG	-3.8064
SFTPB	-3.79731
SLC26A7	-3.79203
CALCA	-3.78652
SLC24A2	-3.69356
SYT10	-3.54495
PIP	-3.47394
PLA2G4F	-3.4421
PSG9	-3.40887
C11orf53	-3.33909
CFTR	-3.29584
GCGR	-3.20856
SLC38A8	-3.15559
TRIM50	-3.06833
MARCHF11	-3.05663
SPACA1	-2.99733
ADH4	-2.98974
DNTT	-2.97421
ATP6V1B1	-2.96819
SLC4A1	-2.94084
NKX6-1	-2.92768
KLK3	-2.91677
C10orf71	-2.86366
CYP1A2	-2.84717
MOG	-2.83326
FBN3	-2.80378
CLNK	-2.79801
CTNNA2	-2.78489
TMPRSS2	-2.78301
TTR	-2.7627
ASB5	-2.74826
GJD2	-2.74707
KRTAP5-8	-2.74119
CNTNAP5	-2.73211
STXBP5L	-2.71534
CLCNKB	-2.70696
PSG5	-2.68379
CRH	-2.67395
PLA2G3	-2.66661
ADAM2	-2.64508
STAP1	-2.62471
PASD1	-2.60443
KBTBD12	-2.5226
PSKH2	-2.50422
SLC9A2	-2.47558
H4C6	-2.34957
CGA	-2.3482
RHOXF2	-2.32633
FOXI2	-2.30315
THRSP	-2.29677
CR1L	-2.26292
SPINK7	-2.24683
SCG3	-2.24337
DEFB132	-2.24011
UGT2B4	-2.23169
SH3GL2	-2.22754
MUCL1	-2.22537
HYAL4	-2.21661
H4C3	-2.19172
SLC6A2	-2.18953
INPP5J	-2.16272
FGF9	-2.14278
ASCL4	-2.11838
MAGEC2	-2.11029
AHSG	-2.09579
PNLIPRP3	-2.08187
SULT1C3	-2.04336
PAK5	-2.03762
NXPH2	-2.01283
SMIM5	-2.00732
SLC4A9	-2.00096
H1-1	-1.99644
ERP27	-1.99454
HS6ST3	-1.98206
PAH	-1.96368
MCCD1	-1.96211
SLC38A4	-1.95789
KRTAP5-3	-1.92906
HTR3B	-1.90795
ADH1C	-1.90247
TRIM63	-1.88257
SERPIND1	-1.88237
C4BPB	-1.8775
NUPR2	-1.87125
LHX9	-1.86664
CCKAR	-1.86193
SLC13A2	-1.85875
HSD11B2	-1.8537
PRB1	-1.84291
HMGCS2	-1.83898
H4C13	-1.83579
CWH43	-1.82994
METTL21C	-1.8144
TMPRSS7	-1.80342
TMEM255A	-1.793
OXGR1	-1.79115
CTXN3	-1.78187
TMPRSS11A	-1.77552
PIK3C2G	-1.77417
FRMD7	-1.77369
KCNU1	-1.76987
FA2H	-1.76397
LRRC9	-1.75957
FYB2	-1.75157
F7	-1.74794
OGDHL	-1.73419
C8A	-1.7187
INSYN1	-1.71809
H3C11	-1.71471
UGT2B28	-1.70821
GPAT3	-1.70542
CCDC196	-1.7005
H2AC21	-1.69365
PACRG	-1.68975
SERPINC1	-1.68181
CLVS2	-1.68111
MCOLN3	-1.67839
SMOC1	-1.67553
PSCA	-1.66704
TMEM174	-1.66413
SYNGR3	-1.66391
TAF7L	-1.64213
EGF	-1.64179
EPB41L4B	-1.63289
CYP11A1	-1.61679
REN	-1.61655
DEFB1	-1.60817
SLC6A19	-1.60625
RDH12	-1.6054
MUC20	-1.60422
SLC22A6	-1.59982
CNTN3	-1.59731
SLC22A12	-1.58524
H4C2	-1.58435
CKMT2	-1.56604
LDHD	-1.56448
SYT14	-1.56425
OXCT1	-1.54961
AC026464.1	-1.53685
APOA2	-1.53209
HAO1	-1.5297
CYP4A11	-1.52837
MOGAT1	-1.52687
SMPX	-1.51961
STK32A	-1.5114
GCOM1	-1.51127
ANO5	-1.50059
CRYGN	1.50174
PRELP	1.50236
DAB1	1.50254
PDGFRA	1.50284
HSPB3	1.50472
SAA4	1.50658
ROS1	1.51042
SFTA2	1.51043
THBS2	1.51196
KRT15	1.51898
FNDC1	1.51931
MMP7	1.5208
CADM3	1.5214
GOLGA6L2	1.52151
CCL26	1.52422
SCG2	1.52883
TRIM54	1.53083
LGALS12	1.53272
P3H3	1.53337
IGFBP1	1.53348
WNT7B	1.5405
DIO2	1.54222
TH	1.54752
ADAM12	1.55691
WNK2	1.5577
IGLL5	1.56286
PLEKHS1	1.56775
CXCL5	1.56844
NPTX2	1.56927
VSTM2L	1.57417
KRT6C	1.57664
CDHR4	1.57753
TACSTD2	1.58052
KRT16	1.58344
GRIK4	1.58393
F3	1.58571
ZNF114	1.58897
L1CAM	1.59067
FGA	1.60058
SLC7A10	1.60394
CRABP2	1.61565
COL17A1	1.62108
ZPLD1	1.62192
KRT75	1.62601
ROR2	1.63237
TMEM130	1.63499
SPRR3	1.63556
HP	1.63707
PODN	1.63854
COL1A1	1.63983
KLK5	1.64465
LUM	1.65455
MT1M	1.65991
SAA2	1.66099
HS3ST3A1	1.66348
HMGA2	1.66644
PRAC2	1.66657
UGT1A8	1.6672
RTL1	1.67189
OR7C1	1.67281
ISLR	1.67848
TCHH	1.68123
SCGB3A2	1.68761
KRT6B	1.68899
BEST4	1.69032
ANKRD60	1.69252
FGFBP1	1.69352
SMOC2	1.69814
TMEM59L	1.70112
GRIA2	1.70584
PTPRN	1.70629
TEX19	1.70633
BARX1	1.70816
PTGIS	1.71244
B4GALNT4	1.71464
MMP3	1.71853
ARTN	1.72446
SCARA5	1.72454
NKX6-3	1.72529
FETUB	1.72761
PDCL2	1.7305
PODNL1	1.73907
KLF17	1.74036
CRYAA	1.74498
COL11A1	1.74956
PTPRZ1	1.76772
CCL19	1.76843
IGFL1	1.77228
LBP	1.78085
PDGFRL	1.78363
CRYAA2	1.78392
CCL21	1.79092
REG1B	1.79597
KRT34	1.80206
PADI1	1.81075
AGR3	1.81402
EPO	1.82184
LY6D	1.84528
CNMD	1.84617
FGF5	1.84886
MFAP4	1.84961
SLC1A6	1.85357
GREM2	1.85395
TNNT3	1.8556
C5orf46	1.8731
SLC38A5	1.87469
CACNG4	1.87725
CDH3	1.87838
EDN3	1.88664
SAA2-SAA4	1.89741
TUBA3D	1.89997
ADIPOQ	1.9111
NMU	1.9124
KCNS1	1.91245
ANXA8	1.92704
TFAP2B	1.92717
PI16	1.9334
MAGEL2	1.94011
WFDC10B	1.94557
SLC30A10	1.95168
SP8	1.95401
CHAT	1.96803
COMP	1.9716
FDCSP	1.97861
KRT19	1.9929
S100G	1.9939
BRS3	2.00021
LMO1	2.01897
CPXM1	2.03299
MAGEC3	2.03841
KRT17	2.04329
IGFL2	2.05217
PTGER1	2.0525
LRRC15	2.05401
PPDPFL	2.05453
DES	2.08466
UGT1A10	2.0905
CCN5	2.09199
TGM5	2.10138
PAEP	2.10853
CIDEC	2.11428
IGF2	2.16385
SAA1	2.16777
FXYD3	2.17894
LEFTY1	2.18217
KCNK17	2.18808
IL6	2.20068
HPCAL4	2.21286
TFF2	2.21556
PCBP3	2.2253
APOA4	2.26469
IL1R2	2.26807
ADGRG2	2.27696
SCNN1B	2.28874
TUBA3E	2.28981
TGFBI	2.29997
CHRDL2	2.41703
TGM1	2.42217
SFRP2	2.42725
GAS2L2	2.42938
DMRT3	2.4426
RFLNA	2.4711
TGM7	2.47639
EGFL6	2.49404
GJB6	2.50463
CRP	2.55306
TBX5	2.56001
CPA4	2.60751
SLC18A3	2.65058
PADI3	2.65615
APCDD1L	2.66654
NR0B1	2.66924
MMP13	2.70414
UMOD	2.72447
LHX1	2.77147
SYT8	2.77574
WFDC5	2.82786
B4GALNT1	2.89064
SLN	2.89351
STMN2	2.92666
PLA2G2A	2.96172
SCNN1G	2.98865
GSG1L2	3.01695
TNNT1	3.0202
CRABP1	3.47316
CRHR1	3.77423
CASP14	3.93779
