# Supplementary material for: High C1QTNF1 expression mediated by potential ncRNAs is associated with poor prognosis and tumor immunity in kidney renal clear cell carcinoma
Source: Front Mol Biosci. 2023 Jul 17;10:1201155. doi: 10.3389/fmolb.2023.1201155 (PMC10387556; doi:10.3389/fmolb.2023.1201155)
Supplement: Supplementary file 8 [file DataSheet1.ZIP › C1QTNF1 original data 1/GO and KEGG enrichment analysis/GOKEGG_合并logFC__2022-11-12_00_50_08.xlsx]

## Sheet: Sheet 1
ONTOLOGY	ID	Description	GeneRatio	BgRatio	pvalue	p.adjust	qvalue	geneID	Count	zscore
BP	GO:0070268	cornification	14/322	112/18670	8.16844e-09	2.73724e-05	2.42904e-05	KRT15/KRT6C/KRT16/KRT75/SPRR3/KLK5/TCHH/KRT6B/KRT34/KRT19/KRT17/TGM5/TGM1/CASP14	14	3.74166
BP	GO:0006953	acute-phase response	9/322	47/18670	9.24978e-08	0.00015498	0.00013753	AHSG/SAA4/HP/SAA2/LBP/EPO/SAA1/IL6/CRP	9	2.33333
BP	GO:0031424	keratinization	17/322	224/18670	3.75682e-07	0.000419637	0.000372386	KRTAP5-8/KRTAP5-3/KRT15/KRT6C/KRT16/KRT75/SPRR3/KLK5/TCHH/KRT6B/KRT34/CDH3/KRT19/KRT17/TGM5/TGM1/CASP14	17	3.15296
BP	GO:0006720	isoprenoid metabolic process	13/322	139/18670	8.70814e-07	0.000722499	0.000641147	ADH4/CYP1A2/TTR/CRH/ADH1C/HMGCS2/RDH12/APOA2/TH/CRABP2/UGT1A8/APOA4/CRABP1	13	-0.83205
BP	GO:0006721	terpenoid metabolic process	12/322	120/18670	1.12715e-06	0.000722499	0.000641147	ADH4/CYP1A2/TTR/CRH/ADH1C/HMGCS2/RDH12/APOA2/CRABP2/UGT1A8/APOA4/CRABP1	12	-1.1547
BP	GO:0043062	extracellular structure organization	23/322	422/18670	1.29364e-06	0.000722499	0.000641147	KLK4/TTR/APOA2/PDGFRA/MMP7/ADAM12/FGA/COL17A1/COL1A1/KLK5/LUM/SMOC2/MMP3/COL11A1/MFAP4/COMP/IL6/APOA4/TGFBI/SFRP2/EGFL6/MMP13/PLA2G2A	23	3.54475
BP	GO:0055067	monovalent inorganic cation homeostasis	13/322	154/18670	2.77519e-06	0.00105991	0.000940569	ATP6V1G3/RHCG/ATP6V0A4/ATP6V0D2/CFTR/ATP6V1B1/SLC4A1/SLC9A2/SLC4A9/CYP4A11/TFAP2B/SCNN1B/SCNN1G	13	-1.94145
BP	GO:0098656	anion transmembrane transport	18/322	288/18670	2.86174e-06	0.00105991	0.000940569	BSND/SLC26A7/SLC24A2/CFTR/SLC38A8/SLC4A1/CLCNKB/SLC9A2/THRSP/SLC4A9/SLC38A4/SLC6A19/SLC22A6/SLC7A10/BEST4/SLC1A6/SLC38A5/FXYD3	18	-1.88562
BP	GO:0042445	hormone metabolic process	16/322	232/18670	2.91929e-06	0.00105991	0.000940569	ADH4/CYP1A2/TTR/CRH/CGA/ADH1C/HSD11B2/CYP11A1/REN/RDH12/PDGFRA/DIO2/CRABP2/UGT1A8/CHAT/CRABP1	16	-1
BP	GO:0016101	diterpenoid metabolic process	11/322	110/18670	3.16297e-06	0.00105991	0.000940569	ADH4/CYP1A2/TTR/CRH/ADH1C/RDH12/APOA2/CRABP2/UGT1A8/APOA4/CRABP1	11	-0.904534
BP	GO:0043588	skin development	22/322	419/18670	4.04233e-06	0.00123144	0.00109278	KRTAP5-8/ASCL4/KRTAP5-3/FA2H/KRT15/KRT6C/KRT16/KRT75/SPRR3/COL1A1/KLK5/TCHH/KRT6B/KRT34/CDH3/TFAP2B/COMP/KRT19/KRT17/TGM5/TGM1/CASP14	22	2.98481
BP	GO:0035902	response to immobilization stress	6/322	27/18670	5.47785e-06	0.00152969	0.00135745	CYP1A2/CRH/REN/TH/NR0B1/CRHR1	6	0
BP	GO:0030198	extracellular matrix organization	20/322	368/18670	6.7177e-06	0.00163962	0.001455	KLK4/TTR/PDGFRA/MMP7/ADAM12/FGA/COL17A1/COL1A1/KLK5/LUM/SMOC2/MMP3/COL11A1/MFAP4/COMP/IL6/TGFBI/SFRP2/EGFL6/MMP13	20	3.57771
BP	GO:0002526	acute inflammatory response	15/322	220/18670	6.85009e-06	0.00163962	0.001455	CR1L/AHSG/C4BPB/C8A/SERPINC1/APOA2/SAA4/F3/HP/SAA2/LBP/EPO/SAA1/IL6/CRP	15	0.774597
BP	GO:0001523	retinoid metabolic process	10/322	104/18670	1.26139e-05	0.00281795	0.00250065	ADH4/CYP1A2/TTR/ADH1C/RDH12/APOA2/CRABP2/UGT1A8/APOA4/CRABP1	10	-0.632456
BP	GO:0009913	epidermal cell differentiation	19/322	358/18670	1.59422e-05	0.00333694	0.00296121	KRTAP5-8/KRTAP5-3/FA2H/MCOLN3/KRT15/KRT6C/KRT16/KRT75/SPRR3/KLK5/TCHH/KRT6B/KRT34/CDH3/KRT19/KRT17/TGM5/TGM1/CASP14	19	2.52357
BP	GO:0051216	cartilage development	14/322	209/18670	1.69287e-05	0.00333694	0.00296121	FGF9/WNT7B/ROR2/COL1A1/LUM/HMGA2/COL11A1/CNMD/COMP/TGFBI/CHRDL2/SFRP2/RFLNA/MMP13	14	3.20713
BP	GO:0050891	multicellular organismal water homeostasis	8/322	68/18670	2.1585e-05	0.00399745	0.00354735	CFTR/ATP6V1B1/FA2H/CYP4A11/KRT16/TFAP2B/SCNN1B/SCNN1G	8	0
BP	GO:0050921	positive regulation of chemotaxis	11/322	135/18670	2.26653e-05	0.00399745	0.00354735	F7/CCL26/SCG2/F3/SMOC2/ARTN/CCL19/LBP/CCL21/EDN3/IL6	11	2.7136
BP	GO:0030216	keratinocyte differentiation	17/322	305/18670	2.40296e-05	0.00402616	0.00357282	KRTAP5-8/KRTAP5-3/KRT15/KRT6C/KRT16/KRT75/SPRR3/KLK5/TCHH/KRT6B/KRT34/CDH3/KRT19/KRT17/TGM5/TGM1/CASP14	17	3.15296
BP	GO:0015698	inorganic anion transport	12/322	169/18670	3.83145e-05	0.0061139	0.00542549	AQP6/BSND/SLC26A7/CFTR/SLC4A1/CLCNKB/SLC4A9/SLC22A6/ANO5/ROS1/BEST4/FXYD3	12	-1.73205
BP	GO:0030104	water homeostasis	8/322	74/18670	4.0241e-05	0.00612944	0.00543927	CFTR/ATP6V1B1/FA2H/CYP4A11/KRT16/TFAP2B/SCNN1B/SCNN1G	8	0
BP	GO:0009914	hormone transport	17/322	322/18670	4.75703e-05	0.00690685	0.00612915	NR0B2/CFTR/NKX6-1/TTR/STXBP5L/CRH/CCKAR/REN/OXCT1/FGA/PTPRN/EDN3/ADIPOQ/NMU/TFAP2B/IL6/CRHR1	17	-0.242536
BP	GO:0006885	regulation of pH	9/322	98/18670	4.94671e-05	0.00690685	0.00612915	ATP6V1G3/RHCG/ATP6V0A4/ATP6V0D2/CFTR/ATP6V1B1/SLC4A1/SLC9A2/SLC4A9	9	-3
BP	GO:0044058	regulation of digestive system process	6/322	40/18670	5.88205e-05	0.00778873	0.00691173	CRH/APOA2/NMU/PTGER1/TFF2/APOA4	6	0.816497
BP	GO:0008544	epidermis development	21/322	464/18670	6.04318e-05	0.00778873	0.00691173	KRTAP5-8/KRTAP5-3/FA2H/MCOLN3/KRT15/KRT6C/KRT16/CRABP2/COL17A1/KRT75/SPRR3/KLK5/TCHH/KRT6B/KRT34/CDH3/KRT19/KRT17/TGM5/TGM1/CASP14	21	2.83683
BP	GO:0097529	myeloid leukocyte migration	13/322	210/18670	7.61991e-05	0.00945716	0.0083923	CALCA/STAP1/CCL26/SCG2/CXCL5/ROR2/CCL19/LBP/CCL21/EDN3/SAA1/IL6/UMOD	13	2.49615
BP	GO:0034754	cellular hormone metabolic process	10/322	129/18670	8.13569e-05	0.00946477	0.00839905	ADH4/CYP1A2/TTR/ADH1C/CYP11A1/RDH12/PDGFRA/CRABP2/UGT1A8/CRABP1	10	-0.632456
BP	GO:0060326	cell chemotaxis	16/322	304/18670	8.21485e-05	0.00946477	0.00839905	CALCA/STAP1/F7/PDGFRA/SAA4/CCL26/SCG2/CXCL5/SAA2/SMOC2/CCL19/LBP/CCL21/EDN3/SAA1/IL6	16	2.5
BP	GO:0061448	connective tissue development	15/322	273/18670	8.47338e-05	0.00946477	0.00839905	FGF9/OXCT1/WNT7B/ROR2/COL1A1/LUM/HMGA2/COL11A1/CNMD/COMP/TGFBI/CHRDL2/SFRP2/RFLNA/MMP13	15	2.84019
BP	GO:0051453	regulation of intracellular pH	8/322	84/18670	0.000100289	0.010767	0.00955462	ATP6V1G3/ATP6V0A4/ATP6V0D2/CFTR/ATP6V1B1/SLC4A1/SLC9A2/SLC4A9	8	-2.82843
BP	GO:0007588	excretion	7/322	63/18670	0.000102818	0.010767	0.00955462	AQP6/ATP6V0A4/ATP6V1B1/CLCNKB/SCNN1B/UMOD/SCNN1G	7	-0.377964
BP	GO:0050920	regulation of chemotaxis	13/322	217/18670	0.000106131	0.0107772	0.00956367	STAP1/F7/PDGFRA/CCL26/SCG2/F3/SMOC2/ARTN/CCL19/LBP/CCL21/EDN3/IL6	13	2.49615
BP	GO:0046879	hormone secretion	16/322	312/18670	0.000111154	0.0109552	0.00972169	NR0B2/CFTR/NKX6-1/STXBP5L/CRH/CCKAR/REN/OXCT1/FGA/PTPRN/EDN3/ADIPOQ/NMU/TFAP2B/IL6/CRHR1	16	0
BP	GO:0031960	response to corticosteroid	11/322	162/18670	0.000119876	0.0114772	0.0101849	CRH/TRIM63/HSD11B2/METTL21C/APOA2/WNT7B/TH/COL1A1/EPO/ADIPOQ/IL6	11	0.301511
BP	GO:0030641	regulation of cellular pH	8/322	90/18670	0.000163095	0.0151605	0.0134535	ATP6V1G3/ATP6V0A4/ATP6V0D2/CFTR/ATP6V1B1/SLC4A1/SLC9A2/SLC4A9	8	-2.82843
BP	GO:0050918	positive chemotaxis	7/322	68/18670	0.000167395	0.0151605	0.0134535	F7/SAA4/SCG2/F3/SAA2/ARTN/SAA1	7	1.88982
BP	GO:0006335	DNA replication-dependent nucleosome assembly	5/322	32/18670	0.0002032	0.0174596	0.0154937	H4C6/H4C3/H4C13/H3C11/H4C2	5	-2.23607
BP	GO:0034723	DNA replication-dependent nucleosome organization	5/322	32/18670	0.0002032	0.0174596	0.0154937	H4C6/H4C3/H4C13/H3C11/H4C2	5	-2.23607
BP	GO:0043434	response to peptide hormone	19/322	436/18670	0.000219344	0.0176862	0.0156948	ATP6V1G3/ATP6V0A4/ATP6V0D2/GCGR/ATP6V1B1/NKX6-1/AHSG/HSD11B2/F7/CYP11A1/IGFBP1/TH/COL1A1/PTPRN/REG1B/ADIPOQ/SLC30A10/IGF2/CRHR1	19	-0.229416
BP	GO:0045653	negative regulation of megakaryocyte differentiation	4/322	18/18670	0.000219504	0.0176862	0.0156948	H4C6/H4C3/H4C13/H4C2	4	-2
BP	GO:0051384	response to glucocorticoid	10/322	146/18670	0.000226416	0.0176862	0.0156948	CRH/TRIM63/HSD11B2/METTL21C/APOA2/WNT7B/TH/EPO/ADIPOQ/IL6	10	0
BP	GO:0046883	regulation of hormone secretion	14/322	266/18670	0.000226949	0.0176862	0.0156948	NR0B2/CFTR/NKX6-1/STXBP5L/CRH/CCKAR/REN/OXCT1/FGA/EDN3/ADIPOQ/NMU/TFAP2B/CRHR1	14	-0.534522
BP	GO:0052695	cellular glucuronidation	4/322	19/18670	0.000274278	0.0208888	0.0185367	UGT2B4/UGT2B28/UGT1A8/UGT1A10	4	0
BP	GO:0015711	organic anion transport	20/322	482/18670	0.000285815	0.0212837	0.0188872	SLC26A7/PLA2G4F/CFTR/SLC38A8/SLC4A1/PLA2G3/THRSP/SLC4A9/SLC38A4/SLC13A2/SLC6A19/SLC22A6/SLC22A12/APOA2/CYP4A11/SLC7A10/SLC1A6/SLC38A5/APOA4/PLA2G2A	20	-2.23607
BP	GO:0008217	regulation of blood pressure	11/322	182/18670	0.000330964	0.02411	0.0213953	KLK1/GCGR/KLK3/CRH/HSD11B2/REN/CYP4A11/EDN3/ADIPOQ/NMU/BRS3	11	-0.904534
BP	GO:1905952	regulation of lipid localization	10/322	157/18670	0.000405577	0.0289168	0.0256608	CRH/EGF/REN/APOA2/CYP4A11/ADIPOQ/IL6/APOA4/CRP/CRHR1	10	0
BP	GO:0007601	visual perception	12/322	218/18670	0.000421575	0.0289646	0.0257032	SLC24A2/GJD2/RDH12/CRYGN/TH/TACSTD2/COL1A1/LUM/CRYAA/COL11A1/CDH3/TGFBI	12	1.73205
BP	GO:0030072	peptide hormone secretion	13/322	250/18670	0.000423535	0.0289646	0.0257032	NR0B2/CFTR/NKX6-1/STXBP5L/CRH/OXCT1/FGA/PTPRN/EDN3/NMU/TFAP2B/IL6/CRHR1	13	0.27735
BP	GO:0023061	signal release	19/322	462/18670	0.000450586	0.0301983	0.026798	NR0B2/CFTR/NKX6-1/STXBP5L/CRH/CCKAR/REN/OXCT1/FGA/PTPRN/EDN3/ADIPOQ/NMU/TFAP2B/CHAT/IL6/SLC18A3/SYT8/CRHR1	19	0.688247
BP	GO:0050953	sensory perception of light stimulus	12/322	222/18670	0.000496155	0.0326003	0.0289296	SLC24A2/GJD2/RDH12/CRYGN/TH/TACSTD2/COL1A1/LUM/CRYAA/COL11A1/CDH3/TGFBI	12	1.73205
BP	GO:0030595	leukocyte chemotaxis	12/322	224/18670	0.000537429	0.0346332	0.0307336	CALCA/STAP1/F7/CCL26/SCG2/CXCL5/CCL19/LBP/CCL21/EDN3/SAA1/IL6	12	1.73205
BP	GO:0006821	chloride transport	8/322	108/18670	0.00056704	0.035188	0.0312259	BSND/SLC26A7/CFTR/SLC4A1/CLCNKB/ANO5/BEST4/FXYD3	8	-1.41421
BP	GO:0030004	cellular monovalent inorganic cation homeostasis	8/322	108/18670	0.00056704	0.035188	0.0312259	ATP6V1G3/ATP6V0A4/ATP6V0D2/CFTR/ATP6V1B1/SLC4A1/SLC9A2/SLC4A9	8	-2.82843
BP	GO:0000183	chromatin silencing at rDNA	5/322	40/18670	0.000593209	0.0361426	0.032073	H4C6/H4C3/H4C13/H3C11/H4C2	5	-2.23607
BP	GO:0010876	lipid localization	17/322	400/18670	0.000618691	0.037022	0.0328534	PLA2G4F/CFTR/CRH/PLA2G3/THRSP/EGF/REN/APOA2/CYP4A11/LBP/ADIPOQ/IL6/APOA4/CRP/B4GALNT1/PLA2G2A/CRHR1	17	-0.242536
BP	GO:0034308	primary alcohol metabolic process	7/322	85/18670	0.000664311	0.0384884	0.0341547	ADH4/CYP1A2/TTR/ADH1C/CYP11A1/RDH12/HAO1	7	-2.64575
BP	GO:0042572	retinol metabolic process	5/322	41/18670	0.000666167	0.0384884	0.0341547	ADH4/CYP1A2/TTR/ADH1C/RDH12	5	-2.23607
BP	GO:0006063	uronic acid metabolic process	4/322	24/18670	0.000702518	0.0392356	0.0348178	UGT2B4/UGT2B28/UGT1A8/UGT1A10	4	0
BP	GO:0019585	glucuronate metabolic process	4/322	24/18670	0.000702518	0.0392356	0.0348178	UGT2B4/UGT2B28/UGT1A8/UGT1A10	4	0
BP	GO:0052697	xenobiotic glucuronidation	3/322	11/18670	0.000756737	0.0415709	0.0368901	UGT2B28/UGT1A8/UGT1A10	3	0.57735
BP	GO:0097530	granulocyte migration	9/322	141/18670	0.000771738	0.0417112	0.0370146	CCL26/SCG2/CXCL5/CCL19/LBP/CCL21/EDN3/SAA1/UMOD	9	3
BP	GO:1902476	chloride transmembrane transport	7/322	88/18670	0.000817752	0.0422417	0.0374854	BSND/SLC26A7/CFTR/SLC4A1/CLCNKB/BEST4/FXYD3	7	-1.13389
BP	GO:0030325	adrenal gland development	4/322	25/18670	0.000825057	0.0422417	0.0374854	CRH/PDGFRA/NR0B1/CRHR1	4	1
BP	GO:0050927	positive regulation of positive chemotaxis	4/322	25/18670	0.000825057	0.0422417	0.0374854	F7/SCG2/F3/ARTN	4	1
BP	GO:0051602	response to electrical stimulus	5/322	43/18670	0.000831976	0.0422417	0.0374854	TRIM63/TH/EPO/GJB6/CRHR1	5	1.34164
BP	GO:0050926	regulation of positive chemotaxis	4/322	26/18670	0.000961932	0.048111	0.0426938	F7/SCG2/F3/ARTN	4	1
BP	GO:0008228	opsonization	3/322	12/18670	0.000996136	0.049089	0.0435617	C4BPB/LBP/CRP	3	0.57735
BP	GO:1990266	neutrophil migration	8/322	118/18670	0.00101624	0.049354	0.0437968	CCL26/CXCL5/CCL19/LBP/CCL21/EDN3/SAA1/UMOD	8	2.82843
BP	GO:0072378	blood coagulation, fibrin clot formation	4/322	27/18670	0.00111402	0.0527965	0.0468518	F7/SERPINC1/F3/FGA	4	0
BP	GO:0003014	renal system process	8/322	120/18670	0.0011333	0.0527965	0.0468518	ATP6V1B1/SLC4A1/HSD11B2/REN/SLC22A6/CYP4A11/ADIPOQ/TFAP2B	8	-1.41421
BP	GO:0003073	regulation of systemic arterial blood pressure	7/322	93/18670	0.00113439	0.0527965	0.0468518	KLK1/KLK3/CRH/HSD11B2/REN/CYP4A11/EDN3	7	-1.88982
BP	GO:0090383	phagosome acidification	4/322	28/18670	0.0012822	0.0588583	0.052231	ATP6V1G3/ATP6V0A4/ATP6V0D2/ATP6V1B1	4	-2
BP	GO:0071621	granulocyte chemotaxis	8/322	123/18670	0.00132883	0.059478	0.0527809	CCL26/SCG2/CXCL5/CCL19/LBP/CCL21/EDN3/SAA1	8	2.82843
BP	GO:0032409	regulation of transporter activity	13/322	283/18670	0.0013312	0.059478	0.0527809	LRRC52/CFTR/CRH/SYNGR3/APOA2/WNK2/GRIA2/EPO/CACNG4/KCNS1/FXYD3/SLN/CRHR1	13	0.83205
BP	GO:0090277	positive regulation of peptide hormone secretion	7/322	96/18670	0.00136611	0.0602346	0.0534524	NR0B2/CFTR/NKX6-1/CRH/OXCT1/FGA/NMU	7	-1.13389
BP	GO:0046717	acid secretion	8/322	124/18670	0.00139965	0.0609121	0.0540536	SLC26A7/PLA2G4F/PLA2G3/CYP4A11/SLC1A6/NMU/TFF2/PLA2G2A	8	0
BP	GO:0032103	positive regulation of response to external stimulus	14/322	323/18670	0.0015269	0.0655978	0.0582116	STAP1/F7/CCL26/SCG2/F3/KLK5/SMOC2/ARTN/CCL19/LBP/CCL21/EDN3/IL6/PLA2G2A	14	2.67261
BP	GO:0001503	ossification	16/322	398/18670	0.00158002	0.0666224	0.0591209	ATP6V0A4/ATP6V1B1/FGF9/AHSG/SMOC1/WNT7B/ROR2/COL1A1/COL11A1/COMP/IGF2/IL6/CHRDL2/SFRP2/RFLNA/MMP13	16	1.5
BP	GO:0009988	cell-cell recognition	6/322	73/18670	0.00162146	0.0666224	0.0591209	ADAM2/KCNU1/FETUB/CCL19/CCL21/PAEP	6	0.816497
BP	GO:0043627	response to estrogen	6/322	73/18670	0.00162146	0.0666224	0.0591209	CRH/F7/APOA2/PTPRN/EPO/KRT19	6	0
BP	GO:0032368	regulation of lipid transport	8/322	127/18670	0.00163027	0.0666224	0.0591209	CRH/EGF/REN/APOA2/CYP4A11/ADIPOQ/APOA4/CRHR1	8	-0.707107
BP	GO:0045104	intermediate filament cytoskeleton organization	5/322	50/18670	0.00166002	0.0670208	0.0594744	KRT6C/KRT16/TCHH/KRT17/DES	5	2.23607
BP	GO:0022600	digestive system process	7/322	100/18670	0.00173078	0.0685743	0.060853	SLC26A7/CRH/APOA2/NMU/PTGER1/TFF2/APOA4	7	0.377964
BP	GO:1901616	organic hydroxy compound catabolic process	6/322	74/18670	0.00173943	0.0685743	0.060853	ADH4/INPP5J/LDHD/HAO1/CYP4A11/DIO2	6	-1.63299
BP	GO:0016485	protein processing	14/322	328/18670	0.00176158	0.0686403	0.0609115	KLK1/KLK3/TMPRSS2/CGA/CR1L/C4BPB/F7/C8A/REN/F3/FGA/COMP/CPXM1/IL1R2	14	-1.06904
BP	GO:0045103	intermediate filament-based process	5/322	51/18670	0.00181487	0.0699038	0.0620327	KRT6C/KRT16/TCHH/KRT17/DES	5	2.23607
BP	GO:0046661	male sex differentiation	9/322	160/18670	0.00187155	0.0712677	0.0632431	FGF9/LHX9/REN/PDGFRA/ROR2/TEX19/SFRP2/DMRT3/NR0B1	9	1
BP	GO:0008202	steroid metabolic process	14/322	331/18670	0.00191627	0.0721508	0.0640268	NR0B2/CFTR/CYP1A2/CRH/CGA/HSD11B2/HMGCS2/UGT2B28/CYP11A1/APOA2/PDGFRA/UGT1A8/APOA4/NR0B1	14	-1.60357
BP	GO:0055078	sodium ion homeostasis	5/322	52/18670	0.00198004	0.0722081	0.0640776	ATP6V1B1/CYP4A11/TFAP2B/SCNN1B/SCNN1G	5	0.447214
BP	GO:0046887	positive regulation of hormone secretion	8/322	131/18670	0.00198345	0.0722081	0.0640776	NR0B2/CFTR/NKX6-1/CRH/OXCT1/FGA/EDN3/NMU	8	-0.707107
BP	GO:0048871	multicellular organismal homeostasis	18/322	485/18670	0.00200241	0.0722081	0.0640776	CALCA/PIP/CFTR/ATP6V1B1/FA2H/RDH12/CYP4A11/DIO2/KRT16/CDH3/ADIPOQ/NMU/TFAP2B/IL6/TFF2/SCNN1B/SLN/SCNN1G	18	0.942809
BP	GO:0015849	organic acid transport	14/322	333/18670	0.00202553	0.0722081	0.0640776	SLC26A7/PLA2G4F/SLC38A8/PLA2G3/THRSP/SLC38A4/SLC13A2/SLC6A19/SLC22A6/CYP4A11/SLC7A10/SLC1A6/SLC38A5/PLA2G2A	14	-1.60357
BP	GO:0046942	carboxylic acid transport	14/322	333/18670	0.00202553	0.0722081	0.0640776	SLC26A7/PLA2G4F/SLC38A8/PLA2G3/THRSP/SLC38A4/SLC13A2/SLC6A19/SLC22A6/CYP4A11/SLC7A10/SLC1A6/SLC38A5/PLA2G2A	14	-1.60357
BP	GO:0042573	retinoic acid metabolic process	4/322	32/18670	0.0021333	0.0752494	0.0667765	ADH1C/CRABP2/UGT1A8/CRABP1	4	1
BP	GO:0030593	neutrophil chemotaxis	7/322	104/18670	0.00216693	0.0756395	0.0671227	CCL26/CXCL5/CCL19/LBP/CCL21/EDN3/SAA1	7	2.64575
BP	GO:0007596	blood coagulation	14/322	336/18670	0.00219908	0.0759702	0.0674161	SLC4A1/SERPIND1/C4BPB/F7/H3C11/SERPINC1/PDGFRA/F3/FGA/COL1A1/ANXA8/COMP/SAA1/IL6	14	0.534522
BP	GO:0009749	response to glucose	10/322	197/18670	0.00228437	0.0781113	0.0693161	NR0B2/CFTR/NKX6-1/CRH/OXCT1/APOA2/TH/PTPRN/ADIPOQ/GJB6	10	-0.632456
BP	GO:0030199	collagen fibril organization	5/322	54/18670	0.00234293	0.0783809	0.0695554	COL1A1/LUM/COL11A1/COMP/SFRP2	5	2.23607
BP	GO:0051290	protein heterotetramerization	5/322	54/18670	0.00234293	0.0783809	0.0695554	H4C6/H4C3/H4C13/H3C11/H4C2	5	-2.23607
BP	GO:0072224	metanephric glomerulus development	3/322	16/18670	0.0024092	0.0783809	0.0695554	PDGFRA/ADIPOQ/LHX1	3	1.73205
BP	GO:0072488	ammonium transmembrane transport	3/322	16/18670	0.0024092	0.0783809	0.0695554	RHCG/RHBG/SLC18A3	3	-0.57735
BP	GO:2000846	regulation of corticosteroid hormone secretion	3/322	16/18670	0.0024092	0.0783809	0.0695554	CRH/REN/CRHR1	3	-0.57735
BP	GO:0007599	hemostasis	14/322	341/18670	0.00251558	0.0810549	0.0719283	SLC4A1/SERPIND1/C4BPB/F7/H3C11/SERPINC1/PDGFRA/F3/FGA/COL1A1/ANXA8/COMP/SAA1/IL6	14	0.534522
BP	GO:0050817	coagulation	14/322	342/18670	0.00258318	0.0810929	0.071962	SLC4A1/SERPIND1/C4BPB/F7/H3C11/SERPINC1/PDGFRA/F3/FGA/COL1A1/ANXA8/COMP/SAA1/IL6	14	0.534522
BP	GO:0022617	extracellular matrix disassembly	6/322	80/18670	0.00258936	0.0810929	0.071962	KLK4/MMP7/KLK5/MMP3/IL6/MMP13	6	1.63299
BP	GO:1900046	regulation of hemostasis	6/322	80/18670	0.00258936	0.0810929	0.071962	F7/SERPINC1/PDGFRA/F3/FGA/COMP	6	0.816497
BP	GO:0015696	ammonium transport	7/322	108/18670	0.00268348	0.0832625	0.0738873	RHCG/RHBG/SYT10/CRH/SLC6A2/SLC18A3/SYT8	7	-1.13389
BP	GO:0050900	leukocyte migration	18/322	499/18670	0.00271701	0.0834442	0.0740485	CALCA/STAP1/F7/CCL26/SCG2/CXCL5/L1CAM/SLC7A10/ROR2/COL1A1/ARTN/CCL19/LBP/CCL21/EDN3/SAA1/IL6/UMOD	18	2.82843
BP	GO:0009746	response to hexose	10/322	202/18670	0.00273914	0.0834442	0.0740485	NR0B2/CFTR/NKX6-1/CRH/OXCT1/APOA2/TH/PTPRN/ADIPOQ/GJB6	10	-0.632456
BP	GO:0035930	corticosteroid hormone secretion	3/322	17/18670	0.00288837	0.0864191	0.0766885	CRH/REN/CRHR1	3	-0.57735
BP	GO:0048521	negative regulation of behavior	3/322	17/18670	0.00288837	0.0864191	0.0766885	CRH/NMU/CRHR1	3	0.57735
BP	GO:0048008	platelet-derived growth factor receptor signaling pathway	5/322	57/18670	0.00297468	0.0882137	0.078281	F7/PDGFRA/F3/PDGFRL/ADIPOQ	5	1.34164
BP	GO:0046470	phosphatidylcholine metabolic process	6/322	83/18670	0.0031159	0.0911831	0.0809161	PLA2G4F/PLA2G3/APOA2/CHAT/APOA4/PLA2G2A	6	0
BP	GO:0098661	inorganic anion transmembrane transport	7/322	111/18670	0.00312923	0.0911831	0.0809161	BSND/SLC26A7/CFTR/SLC4A1/CLCNKB/BEST4/FXYD3	7	-1.13389
BP	GO:0034284	response to monosaccharide	10/322	207/18670	0.00326365	0.09428	0.0836642	NR0B2/CFTR/NKX6-1/CRH/OXCT1/APOA2/TH/PTPRN/ADIPOQ/GJB6	10	-0.632456
BP	GO:0033572	transferrin transport	4/322	36/18670	0.00331086	0.0948264	0.0841492	ATP6V1G3/ATP6V0A4/ATP6V0D2/ATP6V1B1	4	-2
BP	GO:0006704	glucocorticoid biosynthetic process	3/322	18/18670	0.00342215	0.0955634	0.0848032	CRH/HSD11B2/CYP11A1	3	-1.73205
BP	GO:0036148	phosphatidylglycerol acyl-chain remodeling	3/322	18/18670	0.00342215	0.0955634	0.0848032	PLA2G4F/PLA2G3/PLA2G2A	3	-0.57735
BP	GO:0070633	transepithelial transport	3/322	18/18670	0.00342215	0.0955634	0.0848032	RHCG/RHBG/CFTR	3	-1.73205
BP	GO:0051897	positive regulation of protein kinase B signaling	9/322	176/18670	0.00355327	0.0981591	0.0871066	FGF9/F7/EGF/PDGFRA/F3/CCL19/CCL21/FGF5/IGF2	9	1
BP	GO:0070371	ERK1 and ERK2 cascade	13/322	317/18670	0.00357368	0.0981591	0.0871066	PSCA/EGF/PDGFRA/ROS1/CCL26/WNK2/FGA/CCL19/CCL21/EPO/ADIPOQ/SLC30A10/PLA2G2A	13	2.49615
BP	GO:0002688	regulation of leukocyte chemotaxis	7/322	114/18670	0.00362948	0.0988811	0.0877473	STAP1/F7/CCL19/LBP/CCL21/EDN3/IL6	7	1.13389
BP	GO:0003333	amino acid transmembrane transport	6/322	86/18670	0.00371849	0.0996854	0.088461	SLC38A8/SLC38A4/SLC6A19/SLC7A10/SLC1A6/SLC38A5	6	0
BP	GO:0006303	double-strand break repair via nonhomologous end joining	6/322	86/18670	0.00371849	0.0996854	0.088461	DNTT/H4C6/H4C3/H4C13/H4C2/HMGA2	6	-1.63299
CC	GO:0062023	collagen-containing extracellular matrix	27/340	406/19717	2.45826e-09	8.01392e-07	6.83137e-07	FGF9/AHSG/F7/SERPINC1/SMOC1/PRELP/THBS2/F3/L1CAM/FGA/COL17A1/PODN/COL1A1/LUM/SMOC2/PODNL1/COL11A1/PTPRZ1/MFAP4/ADIPOQ/ANXA8/COMP/LRRC15/APOA4/TGFBI/SFRP2/EGFL6	27	3.27165
CC	GO:0045177	apical part of cell	20/340	384/19717	1.27061e-05	0.00207109	0.00176548	RHCG/AQP6/ATP6V0A4/ATP6V0D2/CFTR/ATP6V1B1/EPB41L4B/REN/SLC6A19/MUC20/SLC22A12/CYP4A11/DAB1/S100G/ADGRG2/SCNN1B/GJB6/UMOD/SCNN1G/CRHR1	20	-0.894427
CC	GO:0005796	Golgi lumen	9/340	102/19717	6.79779e-05	0.00579673	0.00494136	CGA/MUCL1/F7/DEFB1/MUC20/PRELP/WNT7B/LUM/UMOD	9	-0.333333
CC	GO:0034364	high-density lipoprotein particle	5/340	26/19717	7.22903e-05	0.00579673	0.00494136	APOA2/SAA4/SAA2/SAA1/APOA4	5	1.34164
CC	GO:0005788	endoplasmic reticulum lumen	16/340	309/19717	0.00010012	0.00579673	0.00494136	SCG3/AHSG/ERP27/SERPIND1/F7/SERPINC1/APOA2/SCG2/IGFBP1/WNT7B/FGA/COL17A1/COL1A1/COL11A1/IL6/APOA4	16	0.5
CC	GO:0016323	basolateral plasma membrane	13/340	217/19717	0.000106688	0.00579673	0.00494136	RHCG/CLDN8/BSND/RHBG/SLC26A7/ATP6V1B1/SLC4A1/CTNNA2/MUC20/SLC22A6/TACSTD2/S100G/UMOD	13	-1.94145
CC	GO:0016324	apical plasma membrane	16/340	318/19717	0.000139454	0.00649458	0.00553623	RHCG/AQP6/ATP6V0A4/ATP6V0D2/CFTR/ATP6V1B1/SLC6A19/MUC20/SLC22A12/CYP4A11/S100G/ADGRG2/SCNN1B/GJB6/UMOD/SCNN1G	16	-1
CC	GO:0016471	vacuolar proton-transporting V-type ATPase complex	4/340	17/19717	0.000173105	0.00705403	0.00601312	ATP6V1G3/ATP6V0A4/ATP6V0D2/ATP6V1B1	4	-2
CC	GO:0005882	intermediate filament	12/340	214/19717	0.000358123	0.0116773	0.00995414	KRTAP5-8/KRTAP5-3/KRT15/KRT6C/KRT16/KRT75/KRT6B/KRT34/KRT19/KRT17/DES/CASP14	12	2.3094
CC	GO:0034358	plasma lipoprotein particle	5/340	37/19717	0.000410123	0.0116773	0.00995414	APOA2/SAA4/SAA2/SAA1/APOA4	5	1.34164
CC	GO:1990777	lipoprotein particle	5/340	37/19717	0.000410123	0.0116773	0.00995414	APOA2/SAA4/SAA2/SAA1/APOA4	5	1.34164
CC	GO:0045111	intermediate filament cytoskeleton	13/340	251/19717	0.000441872	0.0116773	0.00995414	KRTAP5-8/KRTAP5-3/KRT15/KRT6C/KRT16/KRT75/KRT6B/KRT34/SLC1A6/KRT19/KRT17/DES/CASP14	13	2.49615
CC	GO:0000788	nuclear nucleosome	5/340	38/19717	0.000465657	0.0116773	0.00995414	H4C6/H4C3/H4C13/H3C11/H4C2	5	-2.23607
CC	GO:0032994	protein-lipid complex	5/340	39/19717	0.000526669	0.0122639	0.0104542	APOA2/SAA4/SAA2/SAA1/APOA4	5	1.34164
CC	GO:0005583	fibrillar collagen trimer	3/340	11/19717	0.000756697	0.0154177	0.0131426	COL1A1/LUM/COL11A1	3	1.73205
CC	GO:0098643	banded collagen fibril	3/340	11/19717	0.000756697	0.0154177	0.0131426	COL1A1/LUM/COL11A1	3	1.73205
CC	GO:0033176	proton-transporting V-type ATPase complex	4/340	26/19717	0.000962087	0.0184494	0.015727	ATP6V1G3/ATP6V0A4/ATP6V0D2/ATP6V1B1	4	-2
CC	GO:0005604	basement membrane	7/340	95/19717	0.00128655	0.0233008	0.0198625	FGF9/SMOC1/THBS2/COL17A1/SMOC2/TGFBI/EGFL6	7	1.13389
CC	GO:0044420	extracellular matrix component	5/340	51/19717	0.00181559	0.0311517	0.0265549	COL1A1/LUM/COL11A1/PTPRZ1/MFAP4	5	2.23607
CC	GO:0000786	nucleosome	7/340	107/19717	0.00254883	0.0415459	0.0354153	H4C6/H4C3/H1-1/H4C13/H3C11/H2AC21/H4C2	7	-2.64575
CC	GO:0044815	DNA packaging complex	7/340	115/19717	0.00381251	0.0548986	0.0467976	H4C6/H4C3/H1-1/H4C13/H3C11/H2AC21/H4C2	7	-2.64575
CC	GO:0031045	dense core granule	3/340	19/19717	0.00401204	0.0548986	0.0467976	STXBP5L/SCG2/SYT8	3	0.57735
CC	GO:0098644	complex of collagen trimers	3/340	19/19717	0.00401204	0.0548986	0.0467976	COL1A1/LUM/COL11A1	3	1.73205
CC	GO:0072562	blood microparticle	8/340	147/19717	0.00404161	0.0548986	0.0467976	SLC4A1/AHSG/C8A/SERPINC1/APOA2/FGA/HP/APOA4	8	-0.707107
CC	GO:0071682	endocytic vesicle lumen	3/340	20/19717	0.00466035	0.060771	0.0518035	HP/SCGB3A2/SAA1	3	1.73205
CC	GO:0031091	platelet alpha granule	6/340	91/19717	0.00491195	0.0615883	0.0525002	AHSG/EGF/THBS2/FGA/ISLR/IGF2	6	0.816497
CC	GO:0031093	platelet alpha granule lumen	5/340	67/19717	0.00597075	0.0704375	0.0600436	AHSG/EGF/FGA/ISLR/IGF2	5	0.447214
CC	GO:0045095	keratin filament	6/340	95/19717	0.00604985	0.0704375	0.0600436	KRTAP5-8/KRTAP5-3/KRT6C/KRT75/KRT6B/CASP14	6	0.816497
CC	GO:0030139	endocytic vesicle	12/340	303/19717	0.0066042	0.0742403	0.0632852	ATP6V0A4/ATP6V0D2/SFTPB/SH3GL2/WNT7B/ROR2/HP/SCGB3A2/GRIA2/CACNG4/SAA1/SLC18A3	12	1.1547
CC	GO:0034706	sodium channel complex	3/340	23/19717	0.00696913	0.0757312	0.0645562	GRIK4/SCNN1B/SCNN1G	3	1.73205
CC	GO:0030666	endocytic vesicle membrane	8/340	167/19717	0.00856274	0.0875837	0.0746597	ATP6V0A4/ATP6V0D2/SH3GL2/WNT7B/ROR2/GRIA2/CACNG4/SLC18A3	8	0.707107
CC	GO:0032993	protein-DNA complex	9/340	202/19717	0.00859717	0.0875837	0.0746597	H4C6/H4C3/H1-1/H4C13/H3C11/H2AC21/H4C2/HMGA2/TBX5	9	-1.66667
CC	GO:0030017	sarcomere	9/340	204/19717	0.00913719	0.0902644	0.0769448	SLC4A1/C10orf71/TRIM63/SMPX/TRIM54/TNNT3/KRT19/DES/TNNT1	9	0.333333
MF	GO:0004252	serine-type endopeptidase activity	14/304	160/17697	7.02317e-07	0.000172226	0.000136594	KLK1/KLK15/KLK4/TMPRSS11E/KLK3/TMPRSS2/TMPRSS7/TMPRSS11A/F7/MMP7/F3/HP/KLK5/MMP3	14	-1.06904
MF	GO:0048018	receptor ligand activity	25/304	482/17697	9.93195e-07	0.000172226	0.000136594	CALCA/TTR/CRH/CGA/FGF9/EGF/SAA4/CCL26/SCG2/WNT7B/CXCL5/SAA2/ARTN/CCL19/CCL21/EPO/FGF5/GREM2/EDN3/ADIPOQ/IGF2/SAA1/LEFTY1/IL6/SFRP2	25	2.6
MF	GO:0008509	anion transmembrane transporter activity	20/304	327/17697	1.0333e-06	0.000172226	0.000136594	AQP6/BSND/SLC26A7/CFTR/SLC38A8/SLC4A1/CLCNKB/SLC6A2/SLC4A9/SLC38A4/SLC13A2/SLC6A19/SLC22A6/SLC22A12/ANO5/SLC7A10/BEST4/SLC1A6/SLC38A5/FXYD3	20	-2.23607
MF	GO:0008201	heparin binding	14/304	169/17697	1.35878e-06	0.000172226	0.000136594	FGF9/H1-1/SERPIND1/SERPINC1/PRELP/THBS2/MMP7/FGFBP1/SMOC2/COL11A1/GREM2/COMP/CCN5/SAA1	14	1.60357
MF	GO:0008236	serine-type peptidase activity	14/304	182/17697	3.27091e-06	0.00033167	0.00026305	KLK1/KLK15/KLK4/TMPRSS11E/KLK3/TMPRSS2/TMPRSS7/TMPRSS11A/F7/MMP7/F3/HP/KLK5/MMP3	14	-1.06904
MF	GO:0017171	serine hydrolase activity	14/304	186/17697	4.21794e-06	0.000356416	0.000282676	KLK1/KLK15/KLK4/TMPRSS11E/KLK3/TMPRSS2/TMPRSS7/TMPRSS11A/F7/MMP7/F3/HP/KLK5/MMP3	14	-1.06904
MF	GO:0005201	extracellular matrix structural constituent	13/304	163/17697	4.94288e-06	0.000358005	0.000283937	FBN3/PRELP/THBS2/FGA/COL17A1/PODN/COL1A1/LUM/COL11A1/MFAP4/ADIPOQ/COMP/TGFBI	13	3.05085
MF	GO:0015103	inorganic anion transmembrane transporter activity	12/304	146/17697	8.41712e-06	0.000530632	0.000420848	AQP6/BSND/SLC26A7/CFTR/SLC4A1/CLCNKB/SLC6A2/SLC4A9/SLC22A6/ANO5/BEST4/FXYD3	12	-2.3094
MF	GO:0005200	structural constituent of cytoskeleton	10/304	102/17697	1.01926e-05	0.000530632	0.000420848	CTNNA2/EPB41L4B/KRT15/KRT16/KRT6B/TUBA3D/KRT19/KRT17/DES/TUBA3E	10	1.89737
MF	GO:0005539	glycosaminoglycan binding	15/304	229/17697	1.04661e-05	0.000530632	0.000420848	FGF9/H1-1/SERPIND1/SERPINC1/PRELP/THBS2/MMP7/FGFBP1/SMOC2/COL11A1/REG1B/GREM2/COMP/CCN5/SAA1	15	1.80739
MF	GO:1901681	sulfur compound binding	15/304	250/17697	2.9423e-05	0.00135613	0.00107556	FGF9/H1-1/SERPIND1/OGDHL/SERPINC1/PRELP/THBS2/MMP7/FGFBP1/SMOC2/COL11A1/GREM2/COMP/CCN5/SAA1	15	1.29099
MF	GO:0004175	endopeptidase activity	20/304	427/17697	5.27011e-05	0.00202897	0.00160919	KLK1/KLK15/KLK4/TMPRSS11E/PIP/KLK3/TMPRSS2/ADAM2/TMPRSS7/TMPRSS11A/F7/REN/MMP7/ADAM12/F3/HP/KLK5/MMP3/MMP13/CASP14	20	-0.894427
MF	GO:0022838	substrate-specific channel activity	20/304	428/17697	5.44371e-05	0.00202897	0.00160919	AQP6/LRRC52/BSND/SLC26A7/SLC24A2/CFTR/CLCNKB/HTR3B/KCNU1/MCOLN3/ANO5/GRIK4/BEST4/GRIA2/CACNG4/KCNS1/FXYD3/KCNK17/SCNN1B/SCNN1G	20	-0.447214
MF	GO:0015108	chloride transmembrane transporter activity	9/304	100/17697	5.60269e-05	0.00202897	0.00160919	BSND/SLC26A7/CFTR/SLC4A1/CLCNKB/SLC6A2/ANO5/BEST4/FXYD3	9	-1.66667
MF	GO:0008514	organic anion transmembrane transporter activity	13/304	211/17697	7.62389e-05	0.00257688	0.00204374	SLC26A7/CFTR/SLC38A8/SLC4A1/SLC4A9/SLC38A4/SLC13A2/SLC6A19/SLC22A6/SLC22A12/SLC7A10/SLC1A6/SLC38A5	13	-1.94145
MF	GO:0001664	G protein-coupled receptor binding	15/304	280/17697	0.000106494	0.00325553	0.00258198	CALCA/CRH/PACRG/DEFB1/CCL26/WNT7B/CXCL5/ROR2/CCL19/CCL21/EDN3/NMU/PTGER1/SAA1/TFF2	15	1.80739
MF	GO:0005216	ion channel activity	19/304	416/17697	0.000112709	0.00325553	0.00258198	LRRC52/BSND/SLC26A7/SLC24A2/CFTR/CLCNKB/HTR3B/KCNU1/MCOLN3/ANO5/GRIK4/BEST4/GRIA2/CACNG4/KCNS1/FXYD3/KCNK17/SCNN1B/SCNN1G	19	-0.229416
MF	GO:0015077	monovalent inorganic cation transmembrane transporter activity	18/304	382/17697	0.000115581	0.00325553	0.00258198	ATP6V1G3/ATP6V0A4/LRRC52/ATP6V0D2/SLC24A2/ATP6V1B1/SLC9A2/SLC6A2/SLC4A9/SLC13A2/KCNU1/SLC6A19/GRIK4/SLC1A6/KCNS1/KCNK17/SCNN1B/SCNN1G	18	-1.41421
MF	GO:0015267	channel activity	20/304	456/17697	0.000129034	0.0033683	0.00267142	AQP6/LRRC52/BSND/SLC26A7/SLC24A2/CFTR/CLCNKB/HTR3B/KCNU1/MCOLN3/ANO5/GRIK4/BEST4/GRIA2/CACNG4/KCNS1/FXYD3/KCNK17/SCNN1B/SCNN1G	20	-0.447214
MF	GO:0022803	passive transmembrane transporter activity	20/304	457/17697	0.000132872	0.0033683	0.00267142	AQP6/LRRC52/BSND/SLC26A7/SLC24A2/CFTR/CLCNKB/HTR3B/KCNU1/MCOLN3/ANO5/GRIK4/BEST4/GRIA2/CACNG4/KCNS1/FXYD3/KCNK17/SCNN1B/SCNN1G	20	-0.447214
MF	GO:0015081	sodium ion transmembrane transporter activity	10/304	149/17697	0.000257388	0.00621409	0.00492844	SLC24A2/SLC9A2/SLC6A2/SLC4A9/SLC13A2/SLC6A19/GRIK4/SLC1A6/SCNN1B/SCNN1G	10	-0.632456
MF	GO:0015106	bicarbonate transmembrane transporter activity	4/304	19/17697	0.00026989	0.00621973	0.00493291	SLC26A7/CFTR/SLC4A1/SLC4A9	4	-2
MF	GO:0005254	chloride channel activity	7/304	75/17697	0.000301132	0.00663801	0.00526465	BSND/SLC26A7/CFTR/CLCNKB/ANO5/BEST4/FXYD3	7	-1.13389
MF	GO:0099516	ion antiporter activity	6/304	58/17697	0.000467402	0.00987387	0.00783103	SLC26A7/SLC24A2/SLC4A1/SLC9A2/SLC4A9/SLC22A6	6	-2.44949
MF	GO:0005253	anion channel activity	7/304	89/17697	0.000852559	0.0172899	0.0137127	BSND/SLC26A7/CFTR/CLCNKB/ANO5/BEST4/FXYD3	7	-1.13389
MF	GO:0042379	chemokine receptor binding	6/304	66/17697	0.000935692	0.018246	0.014471	DEFB1/CCL26/CXCL5/CCL19/CCL21/TFF2	6	1.63299
MF	GO:0005518	collagen binding	6/304	67/17697	0.00101314	0.0190245	0.0150885	PODN/LUM/COMP/LRRC15/TGFBI/MMP13	6	2.44949
MF	GO:0005179	hormone activity	8/304	122/17697	0.00122589	0.0220859	0.0175165	CALCA/TTR/CRH/CGA/EPO/EDN3/ADIPOQ/IGF2	8	0
MF	GO:0005452	inorganic anion exchanger activity	3/304	13/17697	0.0012633	0.0220859	0.0175165	SLC4A1/SLC4A9/SLC22A6	3	-1.73205
MF	GO:0022804	active transmembrane transporter activity	15/304	362/17697	0.00156256	0.0258031	0.0204646	ATP6V1G3/ATP6V0A4/ATP6V0D2/SLC26A7/SLC24A2/CFTR/SLC4A1/SLC9A2/SLC6A2/SLC4A9/SLC38A4/SLC13A2/SLC6A19/SLC22A6/SLC1A6	15	-3.35659
MF	GO:0046873	metal ion transmembrane transporter activity	17/304	438/17697	0.0015777	0.0258031	0.0204646	LRRC52/SLC24A2/SLC9A2/SLC6A2/SLC4A9/SLC13A2/KCNU1/MCOLN3/SLC6A19/GRIK4/SLC1A6/CACNG4/KCNS1/SLC30A10/KCNK17/SCNN1B/SCNN1G	17	-0.242536
MF	GO:0008519	ammonium transmembrane transporter activity	4/304	30/17697	0.00164476	0.0260591	0.0206677	RHCG/RHBG/SLC6A2/SLC18A3	4	-1
MF	GO:0015171	amino acid transmembrane transporter activity	6/304	74/17697	0.00170184	0.0261465	0.020737	SLC38A8/SLC38A4/SLC6A19/SLC7A10/SLC1A6/SLC38A5	6	0
MF	GO:0005326	neurotransmitter transporter activity	5/304	51/17697	0.00178127	0.0265618	0.0210664	SLC6A2/SLC6A19/SLC1A6/SLC38A5/SLC18A3	5	0.447214
MF	GO:0015301	anion:anion antiporter activity	4/304	31/17697	0.00186317	0.0269894	0.0214055	SLC26A7/SLC4A1/SLC4A9/SLC22A6	4	-2
MF	GO:0019841	retinol binding	3/304	15/17697	0.00195928	0.0270082	0.0214204	ADH4/CRABP2/CRABP1	3	0.57735
MF	GO:0022839	ion gated channel activity	14/304	334/17697	0.00199515	0.0270082	0.0214204	LRRC52/CFTR/CLCNKB/HTR3B/KCNU1/MCOLN3/ANO5/GRIK4/GRIA2/CACNG4/KCNS1/KCNK17/SCNN1B/SCNN1G	14	0
MF	GO:0005178	integrin binding	8/304	132/17697	0.00202428	0.0270082	0.0214204	ADAM2/PTPRZ1/COMP/CCN5/IGF2/TGFBI/SFRP2/EGFL6	8	2.12132
MF	GO:0015020	glucuronosyltransferase activity	4/304	33/17697	0.00235873	0.0294426	0.0233511	UGT2B4/UGT2B28/UGT1A8/UGT1A10	4	0
MF	GO:0016918	retinal binding	3/304	16/17697	0.00238096	0.0294426	0.0233511	ADH4/CRABP2/CRABP1	3	0.57735
MF	GO:0047498	calcium-dependent phospholipase A2 activity	3/304	16/17697	0.00238096	0.0294426	0.0233511	PLA2G4F/PLA2G3/PLA2G2A	3	-0.57735
MF	GO:0022836	gated channel activity	14/304	343/17697	0.00254348	0.0307034	0.0243511	LRRC52/CFTR/CLCNKB/HTR3B/KCNU1/MCOLN3/ANO5/GRIK4/GRIA2/CACNG4/KCNS1/KCNK17/SCNN1B/SCNN1G	14	0
MF	GO:0015291	secondary active transmembrane transporter activity	11/304	237/17697	0.00273183	0.0322102	0.0255461	SLC26A7/SLC24A2/SLC4A1/SLC9A2/SLC6A2/SLC4A9/SLC38A4/SLC13A2/SLC6A19/SLC22A6/SLC1A6	11	-2.7136
MF	GO:0017081	chloride channel regulator activity	3/304	17/17697	0.00285467	0.0328936	0.0260882	BSND/CFTR/WNK2	3	-0.57735
MF	GO:0005501	retinoid binding	4/304	35/17697	0.00293816	0.0331032	0.0262544	ADH4/CRABP2/UGT1A8/CRABP1	4	1
MF	GO:0019840	isoprenoid binding	4/304	36/17697	0.00326136	0.0358952	0.0284687	ADH4/CRABP2/UGT1A8/CRABP1	4	1
MF	GO:0016755	transferase activity, transferring amino-acyl groups	3/304	18/17697	0.00338241	0.0358952	0.0284687	TGM5/TGM1/TGM7	3	1.73205
MF	GO:0015297	antiporter activity	6/304	85/17697	0.00343557	0.0358952	0.0284687	SLC26A7/SLC24A2/SLC4A1/SLC9A2/SLC4A9/SLC22A6	6	-2.44949
MF	GO:0016247	channel regulator activity	8/304	144/17697	0.00346916	0.0358952	0.0284687	LRRC52/BSND/CFTR/WNK2/CACNG4/KCNS1/FXYD3/HPCAL4	8	0.707107
MF	GO:0001972	retinoic acid binding	3/304	19/17697	0.00396601	0.0395532	0.0313699	CRABP2/UGT1A8/CRABP1	3	1.73205
MF	GO:0042056	chemoattractant activity	4/304	38/17697	0.00397872	0.0395532	0.0313699	SAA4/SCG2/SAA2/SAA1	4	2
MF	GO:0099106	ion channel regulator activity	7/304	118/17697	0.00428627	0.0411448	0.0326323	LRRC52/CFTR/WNK2/CACNG4/KCNS1/FXYD3/HPCAL4	7	1.13389
MF	GO:0030414	peptidase inhibitor activity	9/304	182/17697	0.00430114	0.0411448	0.0326323	SPINK7/AHSG/SERPIND1/SERPINC1/FETUB/TFAP2B/PI16/WFDC10B/WFDC5	9	0.333333
MF	GO:0004745	retinol dehydrogenase activity	3/304	20/17697	0.00460716	0.0422422	0.0335026	ADH4/ADH1C/RDH12	3	-1.73205
MF	GO:0030506	ankyrin binding	3/304	20/17697	0.00460716	0.0422422	0.0335026	RHCG/RHBG/SLC4A1	3	-1.73205
MF	GO:0061134	peptidase regulator activity	10/304	219/17697	0.00470381	0.0422422	0.0335026	SPINK7/AHSG/SERPIND1/SERPINC1/FETUB/TFAP2B/PI16/WFDC10B/SFRP2/WFDC5	10	0.632456
MF	GO:0005506	iron ion binding	8/304	152/17697	0.00480735	0.0422422	0.0335026	CYP1A2/PAH/FA2H/CYP11A1/CYP4A11/P3H3/TH/PTGIS	8	-0.707107
MF	GO:0005125	cytokine activity	10/304	220/17697	0.00485512	0.0422422	0.0335026	CCL26/SCG2/CXCL5/CCL19/CCL21/EPO/GREM2/ADIPOQ/LEFTY1/IL6	10	3.16228
MF	GO:0005342	organic acid transmembrane transporter activity	8/304	153/17697	0.00499908	0.0422422	0.0335026	SLC26A7/SLC38A8/SLC38A4/SLC13A2/SLC6A19/SLC7A10/SLC1A6/SLC38A5	8	-0.707107
MF	GO:0046943	carboxylic acid transmembrane transporter activity	8/304	153/17697	0.00499908	0.0422422	0.0335026	SLC26A7/SLC38A8/SLC38A4/SLC13A2/SLC6A19/SLC7A10/SLC1A6/SLC38A5	8	-0.707107
MF	GO:0030021	extracellular matrix structural constituent conferring compression resistance	3/304	22/17697	0.00606821	0.0504358	0.040001	PRELP/PODN/LUM	3	1.73205
MF	GO:0048020	CCR chemokine receptor binding	4/304	43/17697	0.00622147	0.0508756	0.0403498	DEFB1/CCL26/CCL19/CCL21	4	1
MF	GO:0005212	structural constituent of eye lens	3/304	23/17697	0.00689083	0.0554548	0.0439816	CRYGN/CRYAA/CRYAA2	3	1.73205
MF	GO:0004497	monooxygenase activity	6/304	99/17697	0.00721814	0.0571812	0.0453508	CYP1A2/PAH/CYP11A1/CYP4A11/TH/PTGIS	6	-0.816497
MF	GO:0015370	solute:sodium symporter activity	5/304	72/17697	0.00792932	0.0618487	0.0490526	SLC6A2/SLC4A9/SLC13A2/SLC6A19/SLC1A6	5	-1.34164
MF	GO:0102567	phospholipase A2 activity (consuming 1,2-dipalmitoylphosphatidylcholine)	3/304	25/17697	0.00872612	0.066032	0.0523705	PLA2G4F/PLA2G3/PLA2G2A	3	-0.57735
MF	GO:0102568	phospholipase A2 activity consuming 1,2-dioleoylphosphatidylethanolamine)	3/304	25/17697	0.00872612	0.066032	0.0523705	PLA2G4F/PLA2G3/PLA2G2A	3	-0.57735
MF	GO:0005261	cation channel activity	12/304	319/17697	0.00938844	0.0686121	0.0544167	LRRC52/SLC24A2/HTR3B/KCNU1/MCOLN3/GRIK4/GRIA2/CACNG4/KCNS1/KCNK17/SCNN1B/SCNN1G	12	0.57735
MF	GO:0099094	ligand-gated cation channel activity	6/304	105/17697	0.0095248	0.0686121	0.0544167	HTR3B/MCOLN3/GRIK4/GRIA2/SCNN1B/SCNN1G	6	0.816497
MF	GO:0005328	neurotransmitter:sodium symporter activity	3/304	26/17697	0.0097408	0.0686121	0.0544167	SLC6A2/SLC6A19/SLC1A6	3	-0.57735
MF	GO:0008009	chemokine activity	4/304	49/17697	0.00985994	0.0686121	0.0544167	CCL26/CXCL5/CCL19/CCL21	4	2
MF	GO:0015276	ligand-gated ion channel activity	7/304	138/17697	0.00987906	0.0686121	0.0544167	CFTR/HTR3B/MCOLN3/GRIK4/GRIA2/SCNN1B/SCNN1G	7	0.377964
MF	GO:0022834	ligand-gated channel activity	7/304	138/17697	0.00987906	0.0686121	0.0544167	CFTR/HTR3B/MCOLN3/GRIK4/GRIA2/SCNN1B/SCNN1G	7	0.377964
MF	GO:0015280	ligand-gated sodium channel activity	2/304	10/17697	0.0120835	0.0816844	0.0647845	SCNN1B/SCNN1G	2	1.41421
MF	GO:0019869	chloride channel inhibitor activity	2/304	10/17697	0.0120835	0.0816844	0.0647845	CFTR/WNK2	2	0
MF	GO:0015293	symporter activity	7/304	144/17697	0.0122914	0.0819968	0.0650323	SLC24A2/SLC6A2/SLC4A9/SLC38A4/SLC13A2/SLC6A19/SLC1A6	7	-1.88982
MF	GO:0005544	calcium-dependent phospholipid binding	4/304	53/17697	0.0129213	0.0850792	0.0674769	SYT10/PLA2G4F/ANXA8/SYT8	4	0
MF	GO:0061135	endopeptidase regulator activity	8/304	182/17697	0.0135461	0.0880496	0.0698327	SPINK7/AHSG/SERPIND1/SERPINC1/FETUB/TFAP2B/SFRP2/WFDC5	8	0
MF	GO:0036442	proton-exporting ATPase activity	3/304	30/17697	0.0144646	0.0891989	0.0707442	ATP6V1G3/ATP6V0A4/ATP6V0D2	3	-1.73205
MF	GO:0016813	hydrolase activity, acting on carbon-nitrogen (but not peptide) bonds, in linear amidines	2/304	11/17697	0.0146026	0.0891989	0.0707442	PADI1/PADI3	2	1.41421
MF	GO:0019864	IgG binding	2/304	11/17697	0.0146026	0.0891989	0.0707442	PIP/UMOD	2	0
MF	GO:0036122	BMP binding	2/304	11/17697	0.0146026	0.0891989	0.0707442	GREM2/COMP	2	1.41421
MF	GO:0048407	platelet-derived growth factor binding	2/304	11/17697	0.0146026	0.0891989	0.0707442	PDGFRA/COL1A1	2	1.41421
MF	GO:0043178	alcohol binding	5/304	85/17697	0.0155449	0.0938245	0.0744129	ADH4/APOA2/CRABP2/APOA4/CRABP1	5	0.447214
MF	GO:0015175	neutral amino acid transmembrane transporter activity	3/304	31/17697	0.0158148	0.0943305	0.0748142	SLC6A19/SLC7A10/SLC38A5	3	0.57735
MF	GO:0050840	extracellular matrix binding	4/304	57/17697	0.0165299	0.0974497	0.0772881	SMOC1/COL11A1/LRRC15/TGFBI	4	1
KEGG	hsa00830	Retinol metabolism	9/151	68/8076	4.23273e-06	0.000918783	0.000801594	ADH4/CYP1A2/UGT2B4/ADH1C/UGT2B28/RDH12/CYP4A11/UGT1A8/UGT1A10	9	-1.66667
KEGG	hsa04966	Collecting duct acid secretion	6/151	27/8076	8.27733e-06	0.000918783	0.000801594	ATP6V1G3/ATP6V0A4/ATP6V0D2/ATP6V1B1/SLC4A1/CLCNKB	6	-2.44949
KEGG	hsa00140	Steroid hormone biosynthesis	7/151	61/8076	0.00013017	0.00963258	0.00840396	CYP1A2/UGT2B4/HSD11B2/UGT2B28/CYP11A1/UGT1A8/UGT1A10	7	-1.13389
KEGG	hsa04610	Complement and coagulation cascades	8/151	85/8076	0.000176726	0.00980831	0.00855728	CR1L/SERPIND1/C4BPB/F7/C8A/SERPINC1/F3/FGA	8	-1.41421
KEGG	hsa00982	Drug metabolism - cytochrome P450	7/151	71/8076	0.00033954	0.0150756	0.0131527	ADH4/CYP1A2/UGT2B4/ADH1C/UGT2B28/UGT1A8/UGT1A10	7	-1.13389
KEGG	hsa00980	Metabolism of xenobiotics by cytochrome P450	7/151	77/8076	0.000559259	0.0191846	0.0167376	ADH4/CYP1A2/UGT2B4/ADH1C/UGT2B28/UGT1A8/UGT1A10	7	-1.13389
KEGG	hsa04721	Synaptic vesicle cycle	7/151	78/8076	0.000604919	0.0191846	0.0167376	ATP6V1G3/ATP6V0A4/ATP6V0D2/ATP6V1B1/SLC6A2/SLC1A6/SLC18A3	7	-1.13389
KEGG	hsa05204	Chemical carcinogenesis	7/151	82/8076	0.000818032	0.0227004	0.019805	ADH4/CYP1A2/UGT2B4/ADH1C/UGT2B28/UGT1A8/UGT1A10	7	-1.13389
KEGG	hsa05323	Rheumatoid arthritis	7/151	93/8076	0.00171865	0.0423934	0.0369862	ATP6V1G3/ATP6V0A4/ATP6V0D2/ATP6V1B1/CXCL5/MMP3/IL6	7	-0.377964
KEGG	hsa00591	Linoleic acid metabolism	4/151	29/8076	0.00193827	0.0425723	0.0371422	PLA2G4F/CYP1A2/PLA2G3/PLA2G2A	4	-1
KEGG	hsa00053	Ascorbate and aldarate metabolism	4/151	30/8076	0.00220432	0.0425723	0.0371422	UGT2B4/UGT2B28/UGT1A8/UGT1A10	4	0
KEGG	hsa05110	Vibrio cholerae infection	5/151	50/8076	0.0023012	0.0425723	0.0371422	ATP6V1G3/ATP6V0A4/ATP6V0D2/CFTR/ATP6V1B1	5	-2.23607
KEGG	hsa00040	Pentose and glucuronate interconversions	4/151	34/8076	0.00352069	0.0601226	0.052454	UGT2B4/UGT2B28/UGT1A8/UGT1A10	4	0
KEGG	hsa00590	Arachidonic acid metabolism	5/151	63/8076	0.00628988	0.0981767	0.0856544	PLA2G4F/PLA2G3/CYP4A11/PTGIS/PLA2G2A	5	-0.447214
KEGG	hsa04976	Bile secretion	6/151	90/8076	0.00663356	0.0981767	0.0856544	NR0B2/CFTR/UGT2B4/UGT2B28/UGT1A8/UGT1A10	6	-0.816497
KEGG	hsa04145	Phagosome	8/151	152/8076	0.00753822	0.0988878	0.0862748	ATP6V1G3/ATP6V0A4/ATP6V0D2/ATP6V1B1/THBS2/TUBA3D/COMP/TUBA3E	8	0
KEGG	hsa00860	Porphyrin and chlorophyll metabolism	4/151	42/8076	0.00757249	0.0988878	0.0862748	UGT2B4/UGT2B28/UGT1A8/UGT1A10	4	0
