# Supplementary material for: High C1QTNF1 expression mediated by potential ncRNAs is associated with poor prognosis and tumor immunity in kidney renal clear cell carcinoma
Source: Front Mol Biosci. 2023 Jul 17;10:1201155. doi: 10.3389/fmolb.2023.1201155 (PMC10387556; doi:10.3389/fmolb.2023.1201155)
Supplement: Supplementary file 8 [file DataSheet1.ZIP › C1QTNF1 original data 1/GO and KEGG enrichment analysis/原始数据/脚本.txt]

library(clusterProfiler)
library(org.Hs.eg.db) ## org.Mm.eg.db
library(GOplot)

data <- read.table("~/file.txt", header = T)
head(data)
#       id    logFC
# 1   NAT1 2.921874
# 2  ADH1B 2.104560
# 3  BIRC5 2.879421
# 4   AQP9 2.918583
# 5 BCL2A1 2.116960
# 6   BMP4 2.334144
gene_ids = bitr(geneID = data$id, fromType = "SYMBOL", 
                toType = "ENTREZID", OrgDb = "org.Hs.eg.db")
head(gene_ids)
#   SYMBOL ENTREZID
# 1   NAT1        9
# 2  ADH1B      125
# 3  BIRC5      332
# 4   AQP9      366
# 5 BCL2A1      597
# 6   BMP4      652

ego <- enrichGO(gene = gene_ids$ENTREZID, OrgDb = "org.Hs.eg.db", 
                keyType = "ENTREZID", ont = "ALL", readable = T)
ego
# #
# # over-representation test
# #
# #...@organism 	 Homo sapiens 
# #...@ontology 	 GOALL 
# #...@keytype 	 ENTREZID 
# #...@gene 	 chr [1:209] "9" "125" "332" "366" "597" "652" "730" "771" "776" "820" "890" "891" "983" "991" "1062" "1101" "1111" "1307" "1308" "1311" ...
# #...pvalues adjusted by 'BH' with cutoff <0.05 
# #...232 enriched terms found
# 'data.frame':	232 obs. of  10 variables:
#   $ ONTOLOGY   : chr  "BP" "BP" "BP" "BP" ...
# $ ID         : chr  "GO:0140014" "GO:0000280" "GO:0048285" "GO:0000070" ...
# $ Description: chr  "mitotic nuclear division" "nuclear division" "organelle fission" "mitotic sister chromatid segregation" ...
# $ GeneRatio  : chr  "32/196" "34/196" "35/196" "23/196" ...
# $ BgRatio    : chr  "264/18670" "407/18670" "449/18670" "151/18670" ...
# $ pvalue     : num  7.53e-25 4.63e-21 1.10e-20 2.23e-20 2.61e-19 ...
# $ p.adjust   : num  2.33e-21 7.16e-18 1.14e-17 1.72e-17 1.61e-16 ...
# $ qvalue     : num  2.01e-21 6.16e-18 9.78e-18 1.48e-17 1.39e-16 ...
# $ geneID     : chr  "BIRC5/BMP4/CCNB1/CDC20/CENPE/CHEK1/KIF11/KIFC1/MAD2L1/MYBL2/NEK2/AURKA/TTK/PRC1/AURKB/PTTG1/TRIP13/KIF23/DLGAP5"| __truncated__ "BIRC5/BMP4/CCNB1/CDC20/CENPE/CHEK1/KIF11/KIFC1/MAD2L1/MYBL2/NEK2/AURKA/TOP2A/TTK/PRC1/AURKB/PTTG1/TRIP13/KIF23/"| __truncated__ "BIRC5/BMP4/CCNB1/CDC20/CENPE/CHEK1/KIF11/KIFC1/MAD2L1/MAPT/MYBL2/NEK2/AURKA/TOP2A/TTK/PRC1/AURKB/PTTG1/TRIP13/K"| __truncated__ "CCNB1/CDC20/CENPE/KIFC1/MAD2L1/NEK2/TTK/PRC1/AURKB/PTTG1/TRIP13/KIF23/DLGAP5/NDC80/TACC3/NCAPH/KIF4A/NUSAP1/CDC"| __truncated__ ...
# $ Count      : int  32 34 35 23 24 28 20 24 17 19 ...
# #...Citation
# Guangchuang Yu, Li-Gen Wang, Yanyan Han and Qing-Yu He.
# clusterProfiler: an R package for comparing biological themes among
# gene clusters. OMICS: A Journal of Integrative Biology
# 2012, 16(5):284-287 

#### enrichKEGG(gene = gene_ids$ENTREZID, organism = "hsa", keyType = "ENTREZID")


### GOplot
ego2 <- as.data.frame(ego)
ego2 <- ego2[,c("ONTOLOGY", "ID", "Description", "geneID", "p.adjust")]
ego2$geneID <- gsub("/", ", ", ego2$geneID)
colnames(ego2) <- c("Category", "ID", "Term", "Genes", "adj_pval")
colnames(dat) <- c("ID", "logFC")
circ <- circle_dat(ego2, dat)
head(circ)
#   category         ID                     term count genes    logFC     adj_pval     zscore
# 1       BP GO:0140014 mitotic nuclear division    32 BIRC5 2.879421 2.331449e-21 -0.3535534
# 2       BP GO:0140014 mitotic nuclear division    32  BMP4 2.334144 2.331449e-21 -0.3535534
# 3       BP GO:0140014 mitotic nuclear division    32 CCNB1 2.428389 2.331449e-21 -0.3535534
# 4       BP GO:0140014 mitotic nuclear division    32 CDC20 2.499999 2.331449e-21 -0.3535534
# 5       BP GO:0140014 mitotic nuclear division    32 CENPE 2.517291 2.331449e-21 -0.3535534
# 6       BP GO:0140014 mitotic nuclear division    32 CHEK1 2.796302 2.331449e-21 -0.3535534
