# Supplementary material for: High C1QTNF1 expression mediated by potential ncRNAs is associated with poor prognosis and tumor immunity in kidney renal clear cell carcinoma
Source: Front Mol Biosci. 2023 Jul 17;10:1201155. doi: 10.3389/fmolb.2023.1201155 (PMC10387556; doi:10.3389/fmolb.2023.1201155)
Supplement: Supplementary file 8 [file DataSheet1.ZIP › C1QTNF1 original data 1/LncRNA/ENCORI_hg19_CLIP-seq_miRNA-target_hsa-miR-27b-3p_all.xls]

#please cite:
#Zhou KR, Liu S, Cai L, et al. ENCORI: The Encyclopedia of RNA Interactomes.
#2.Li JH, et al.starBase v2.0: decoding miRNA-ceRNA, miRNA-ncRNA and protein-RNA interaction networks from large-scale CLIP-Seq data , Nucleic Acids Res. 2014 Jan;42:D92-7.
miRNAid	miRNAname	geneID	geneName	geneType	chromosome	start	end	strand	clipExpNum	degraExpNum	RBP	merClass	miRseq	align	targetSeq	pancancerNum
MIMAT0000419	hsa-miR-27b-3p	ENSG00000238009	AL627309.1	lincRNA	chr1	89707	89726	-	1	0	AGO1-4	7mer-m8	cgUCUUGAAUCGGUGACACUu	| || | | |||||||	auAAAAAAU-GAAACUGUGAc	3
MIMAT0000419	hsa-miR-27b-3p	ENSG00000228463	AP006222.1	lincRNA	chr1	236268	236287	-	1	0	AGO1-4	7mer-m8	cgUCUUGAAUCGGUGACACUu	| || | | |||||||	auAAAAAAU-GAAACUGUGAc	1
MIMAT0000419	hsa-miR-27b-3p	ENSG00000228794	LINC01128	processed_transcript	chr1	789474	789494	+	2	0	AGO1-4,AGO2	8mer	cgucuugaaUCGGUGACACUu	| |:|||||||	aaauacagcACCUACUGUGAa	3
MIMAT0000419	hsa-miR-27b-3p	ENSG00000261326	LINC01355	lincRNA	chr1	23608459	23608481	-	1	0	AGO1-4	7mer-m8	cgucUUGAAUCG--GUGACACUu	|| || || |||||||	gccuAAGUUUGCAUAACUGUGAu	2
MIMAT0000419	hsa-miR-27b-3p	ENSG00000259943	AL050341.2	antisense	chr1	40722838	40722858	-	6	0	AGO1-4,AGO2	7mer-m8	cgUCUUGAAUCGGUGACACUu	| | :| | ::|||||||	auAUAUUUAAAUUACUGUGAu	3
MIMAT0000419	hsa-miR-27b-3p	ENSG00000116652	DLEU2L	sense_intronic	chr1	64015462	64015482	+	1	0	AGO2	8mer	cgucuugaaUCGGUGACACUu	| ::|||||||	uuauguuaaAAUUACUGUGAa	2
MIMAT0000419	hsa-miR-27b-3p	ENSG00000223745	CCDC18-AS1	processed_transcript	chr1	93804076	93804088	-	2	0	AGO1-4,AGO2	7mer-m8	cgucuugaauCGGUGACACUu	|:||||||||	--------guGUCACUGUGAg	1
MIMAT0000419	hsa-miR-27b-3p	ENSG00000223745	CCDC18-AS1	processed_transcript	chr1	93804076	93804091	-	2	0	AGO1-4,AGO2	7mer-m8	cgucuugaauCGGUGACACUu	|:||||||||	-----gagguGUCACUGUGAg	1
MIMAT0000419	hsa-miR-27b-3p	ENSG00000223745	CCDC18-AS1	processed_transcript	chr1	93804076	93804095	-	2	0	AGO1-4,AGO2	7mer-m8	cgUCUUGAAUCGGUGACACUu	:|:| | |:||||||||	gaGGGAGGU-GUCACUGUGAg	1
MIMAT0000419	hsa-miR-27b-3p	ENSG00000233184	AC093157.1	antisense	chr1	101549014	101549034	+	1	0	AGO2	8mer	cgucuuGAAUCGGUGACACUu	|| | ||||||||	cagccuCUCAAGCACUGUGAa	5
MIMAT0000419	hsa-miR-27b-3p	ENSG00000273373	AL355488.1	antisense	chr1	110913656	110913676	+	2	0	AGO1-4	7mer-m8	cgucuugaaucggUGACACUu	|||||||	gagucaugugaggACUGUGAg	1
MIMAT0000419	hsa-miR-27b-3p	ENSG00000259834	AL365361.1	lincRNA	chr1	111196598	111196618	-	1	0	AGO2	8mer	cgucuugaauCGGUGACACUu	|::|||||||	gcaaugcaauGUUACUGUGAa	13
MIMAT0000419	hsa-miR-27b-3p	ENSG00000261716	AC239868.1	sense_overlapping	chr1	149820208	149820227	-	1	0	AGO1-4	7mer-m8	cgucuUGAAUCGGUGACACUu	:||| ::|||||||	aaccuGCUU-CUUACUGUGAu	6
MIMAT0000419	hsa-miR-27b-3p	ENSG00000261716	AC239868.1	sense_overlapping	chr1	149820459	149820479	-	1	0	AGO1-4	8mer	cgucuUGAAUCGGUGACACUu	|| |: |||||||	ggucuACCUGUGAACUGUGAa	6
MIMAT0000419	hsa-miR-27b-3p	ENSG00000234614	AL450992.2	antisense	chr1	151814461	151814481	+	1	0	AGO1-4	8mer	cgUCUUGAAUCGGUGACACUu	| | | |:| ||||||||	agAUAUCAUGGGCACUGUGAa	3
MIMAT0000419	hsa-miR-27b-3p	ENSG00000272030	AL162258.2	antisense	chr1	153604276	153604296	-	3	0	AGO1-4,AGO2	7mer-m8	cgucuugaaUCGGUGACACUu	:||||||||||	auuguuacaGGCCACUGUGAg	5
MIMAT0000419	hsa-miR-27b-3p	ENSG00000237481	AL117350.1	antisense	chr1	229455287	229455307	+	1	0	AGO1-4	8mer	cgucuuGAAUCGGUGACACUu	| || ||||||||	ucuaccCAUAAGCACUGUGAa	3
MIMAT0000419	hsa-miR-27b-3p	ENSG00000222041	CYTOR	lincRNA	chr2	87769568	87769588	+	1	0	AGO1-4	7mer-m8	cgucuugaAUCGGUGACACUu	|:| ||||||||	uggcccggUGGGCACUGUGAu	7
MIMAT0000419	hsa-miR-27b-3p	ENSG00000230651	RGPD4-AS1	lincRNA	chr2	108442908	108442925	-	1	0	AGO1-4	7mer-m8	cgUCUUGAAUCGGUGACACUu	| :||| | |||||||	aaAAGACUAA---ACUGUGAu	1
MIMAT0000419	hsa-miR-27b-3p	ENSG00000189223	PAX8-AS1	processed_transcript	chr2	113998457	113998481	+	1	0	AGO1-4	7mer-m8	cgUCU--UGAAUCG--GUGACACUu	||| |:| ||: ||||||||	cuAGAUUAUUAAGUGACACUGUGAg	1
MIMAT0000419	hsa-miR-27b-3p	ENSG00000270574	AC010680.2	antisense	chr2	179444476	179444500	+	1	0	AGO2	7mer-m8	cgucUUGAA--UCG--GUGACACUu	:|||| | | ||||||||	auccGACUUCCACCAUCACUGUGAg	2
MIMAT0000419	hsa-miR-27b-3p	ENSG00000237298	TTN-AS1	antisense	chr2	179484271	179484291	+	3	1	AGO2	8mer	cgucuUGAAUCGGUGACACUu	|:| | : |||||||	accucAUUAAAUAACUGUGAa	5
MIMAT0000419	hsa-miR-27b-3p	ENSG00000234902	AC007879.3	lincRNA	chr2	208051443	208051461	-	1	0	AGO1-4	8mer	cgucuUGAAUCGGUGACACUu	|| || |||||||	accccACAUA--AACUGUGAa	5
MIMAT0000419	hsa-miR-27b-3p	ENSG00000267034	AC010980.2	lincRNA	chr2	223182577	223182595	-	18	0	AGO1,AGO1-4,AGO2,AGO3	8mer	cgUCUUGAAUCGGUGACACUu	| | :||| :|||||||	caAUAUUUUA--UACUGUGAa	5
MIMAT0000419	hsa-miR-27b-3p	ENSG00000273301	AC016717.2	lincRNA	chr2	226564076	226564097	+	3	0	AGO1-4,AGO2	7mer-m8	cgUCUUGAAUC-GGUGACACUu	||| | :| :||||||||	ggAGACCAGGGUUCACUGUGAc	3
MIMAT0000419	hsa-miR-27b-3p	ENSG00000271976	AC012467.2	antisense	chr3	53895167	53895187	-	1	0	AGO2	7mer-m8	cgUCU-UGAAUCGGUGACACUu	||| |||| ::|||||||	ggAGAUACUU-UUUACUGUGAu	5
MIMAT0000419	hsa-miR-27b-3p	ENSG00000239653	PSMD6-AS2	antisense	chr3	63990911	63990933	+	1	0	AGO1-4	7mer-m8	cgucUUGAAUCGG--UGACACUu	||| || | |||||||	uccaAACGAAGGCUGACUGUGAg	5
MIMAT0000419	hsa-miR-27b-3p	ENSG00000259976	AC093010.3	3prime_overlapping_ncRNA	chr3	114033607	114033628	-	6	0	AGO1-4,AGO2	8mer	cgUCUUGAAUC-GGUGACACUu	| | :||:| :|||||||	ugACAUUUUGGAAUACUGUGAa	2
MIMAT0000419	hsa-miR-27b-3p	ENSG00000261167	AC107027.3	sense_overlapping	chr3	131174064	131174084	-	1	0	AGO2	7mer-m8	cgucuugAAUCGGUGACACUu	||| |||||||	uugucugUUAUGAACUGUGAu	4
MIMAT0000419	hsa-miR-27b-3p	ENSG00000249635	AC109361.1	antisense	chr4	106924557	106924575	-	1	0	AGO2	8mer	cgUCUUGAAUCGGUGACACUu	| | :||| :|||||||	uuACACUUUA--UACUGUGAa	2
MIMAT0000419	hsa-miR-27b-3p	ENSG00000270681	AC095055.1	antisense	chr4	152061976	152061997	+	1	0	AGO2	8mer	cguCUUGAAUCG-GUGACACUu	|| : ||| ||||||||	gcuGAUUGCAGCGCACUGUGAa	5
MIMAT0000419	hsa-miR-27b-3p	ENSG00000248694	AC079226.1	antisense	chr4	183694707	183694730	-	1	0	AGO1-4	7mer-m8	cgUCUUGA---AUCGGUGACACUu	| :||| |: |||||||||	agAUGACUCAAUGUCCACUGUGAu	1
MIMAT0000419	hsa-miR-27b-3p	ENSG00000247516	MIR4458HG	lincRNA	chr5	8462983	8463002	+	1	0	AGO2	8mer	cgUCUUGAAUCGGUGACACUu	||:: | | : |||||||	uaAGGG-UCACUGACUGUGAa	1
MIMAT0000419	hsa-miR-27b-3p	ENSG00000245556	SCAMP1-AS1	lincRNA	chr5	77654986	77655006	-	2	0	AGO1-4	8mer	cgucuugaaucGGUGACACUu	|||||||||	ugauacuccccCCACUGUGAa	5
MIMAT0000419	hsa-miR-27b-3p	ENSG00000247572	CKMT2-AS1	antisense	chr5	80540580	80540599	-	1	0	AGO1-4	7mer-m8	cgucuugaAUCGGUGACACUu	||| ||||||||	cuccugugUAG-CACUGUGAu	2
MIMAT0000419	hsa-miR-27b-3p	ENSG00000247828	TMEM161B-AS1	antisense	chr5	87578614	87578634	+	1	0	AGO1-4	7mer-m8	cgUCUUGAAUCGGUGACACUu	||||| | ||||||||	aaAGAACACAAACACUGUGAu	3
MIMAT0000419	hsa-miR-27b-3p	ENSG00000245937	LINC01184	lincRNA	chr5	127359954	127359973	-	2	0	AGO1-4,AGO2	7mer-m8	cgucuugaaUCGGUGACACUu	|| ||||||||	uauuuuaaaAG-CACUGUGAu	6
MIMAT0000419	hsa-miR-27b-3p	ENSG00000280047	AC091825.1	TEC	chr5	141545700	141545721	+	1	0	AGO2	7mer-m8	cgucuugaaUC-GGUGACACUu	|| :||||||||	auuguuaagAGAUCACUGUGAg	3
MIMAT0000419	hsa-miR-27b-3p	ENSG00000248469	AC139491.1	antisense	chr5	175477605	175477627	-	2	0	AGO1-4	8mer	cgucuugaaUCG--GUGACACUu	||| ||||||||	ggagccacaAGCUGCACUGUGAa	1
MIMAT0000419	hsa-miR-27b-3p	ENSG00000249109	AC140125.2	antisense	chr5	177220451	177220473	+	1	0	AGO1-4	8mer	cgucuugaaUCG--GUGACACUu	||| ||||||||	ggagccacaAGCUGCACUGUGAa	1
MIMAT0000419	hsa-miR-27b-3p	ENSG00000248275	TRIM52-AS1	processed_transcript	chr5	180690750	180690772	+	1	0	AGO1-4	7mer-m8	cgUCUUGAAUCGG--UGACACUu	:|| || ||| |||||||	ccGGACCUGUGCCAAACUGUGAg	5
MIMAT0000419	hsa-miR-27b-3p	ENSG00000234261	AL138720.1	lincRNA	chr6	14977328	14977356	-	1	0	AGO1-4	7mer-m8	cgUCUUGAA--UCGG------UGACACUu	| ||||| |||| |||||||	ugAAAACUUCCAGCCUCCAGAACUGUGAc	16
MIMAT0000419	hsa-miR-27b-3p	ENSG00000206337	HCP5	sense_overlapping	chr6	31432964	31432982	+	3	0	AGO1-4,AGO2	7mer-m8	cgUCUUGAAUCGGUGACACUu	||: | | |||||||||	ccAGGCCCU--CCACUGUGAc	13
MIMAT0000419	hsa-miR-27b-3p	ENSG00000281332	LINC00997	lincRNA	chr7	32801518	32801538	+	1	0	AGO1-4	8mer	cgucuuGAAUCGGUGACACUu	| |:|| |||||||	ggucguCAUGGCGACUGUGAa	4
MIMAT0000419	hsa-miR-27b-3p	ENSG00000272752	STAG3L5P-PVRIG2P-PILRB	processed_transcript	chr7	99950275	99950295	+	4	0	AGO1-4,AGO2	7mer-m8	cgucuuGAAUCGGUGACACUu	| |:|: |||||||	caucucCCUGGUGACUGUGAg	4
MIMAT0000419	hsa-miR-27b-3p	ENSG00000227199	ST7-AS1	antisense	chr7	116592741	116592759	-	1	0	AGO1-4	8mer	cgUCUUGAAUCGGUGACACUu	| ||:|| | |||||||	ggAUAAUUUUG--ACUGUGAa	2
MIMAT0000419	hsa-miR-27b-3p	ENSG00000273329	AC078846.1	lincRNA	chr7	129248509	129248528	-	1	0	AGO1-4	8mer	cgucuugaAUCGGUGACACUu	|| |||||||||	ucuucugcUA-CCACUGUGAa	3
MIMAT0000419	hsa-miR-27b-3p	ENSG00000226380	AC016831.1	lincRNA	chr7	130564364	130564384	-	2	0	AGO1-4	7mer-m8	cgUCUUGAAUCGGUGACACUu	|| | | ||||||||	gcAGUAGGCAAACACUGUGAc	9
MIMAT0000419	hsa-miR-27b-3p	ENSG00000216895	AC009403.1	antisense	chr7	155435475	155435495	-	2	0	AGO2	7mer-m8	cgucuugAAUCGGUGACACUu	| | ::|||||||	uucuuggUAAAUUACUGUGAg	5
MIMAT0000419	hsa-miR-27b-3p	ENSG00000224903	AC005534.1	antisense	chr7	156450312	156450334	-	1	0	AGO2	7mer-m8	cgUCUUGAAUCG--GUGACACUu	| :::|| | ||||||||	cuAUGGUUUCUCUGCACUGUGAg	3
MIMAT0000419	hsa-miR-27b-3p	ENSG00000249898	MCPH1-AS1	antisense	chr8	6527522	6527542	-	1	0	AGO1-4	7mer-m8	cgucuUGAAUCGGUGACACUu	|| || |||||||	aaaauACAAAGAAACUGUGAc	6
MIMAT0000419	hsa-miR-27b-3p	ENSG00000269918	AF131215.6	sense_intronic	chr8	10963194	10963213	-	2	0	AGO1-4,AGO2	8mer	cgUCUUGAAUCGGUGACACUu	|||:||| | :|||||||	aaAGAGCUUUG-UACUGUGAa	3
MIMAT0000419	hsa-miR-27b-3p	ENSG00000254556	AF131215.2	sense_intronic	chr8	10995447	10995467	-	1	0	AGO1-4	7mer-m8	cgucuugaaucGGUGACACUu	::|||||||	gccugguggguUUACUGUGAu	3
MIMAT0000419	hsa-miR-27b-3p	ENSG00000255366	AC120036.4	lincRNA	chr8	48102542	48102563	+	4	0	AGO1,AGO2	7mer-m8	cgucUUGAAUCG-GUGACACUu	|:: || : :|||||||	ucucAGUGUACUGUACUGUGAu	4
MIMAT0000419	hsa-miR-27b-3p	ENSG00000254557	AC091047.1	antisense	chr8	70625773	70625793	+	1	0	AGO1-4	7mer-m8	cgucuugaaUCGGUGACACUu	|| :|||||||	uuacaugccAGGUACUGUGAu	3
MIMAT0000419	hsa-miR-27b-3p	ENSG00000248858	AC104211.1	processed_transcript	chr8	93889770	93889790	-	1	0	AGO1-4	7mer-m8	cgucuugaaucggUGACACUu	|||||||	ucagccaugcggaACUGUGAg	3
MIMAT0000419	hsa-miR-27b-3p	ENSG00000253582	AC090579.1	antisense	chr8	107668490	107668518	-	1	0	AGO1-4	7mer-m8	cguCUUGA--AUCGG------UGACACUu	|:||| ||||| |||||||	cuuGGACUUCUAGCCUCCAGAACUGUGAg	1
MIMAT0000419	hsa-miR-27b-3p	ENSG00000253438	PCAT1	antisense	chr8	127678873	127678893	+	2	0	AGO1-4	7mer-m8	cgucuugaaucgGUGACACUu	||||||||	gcaggugugucaCACUGUGAg	2
MIMAT0000419	hsa-miR-27b-3p	ENSG00000254166	CASC19	processed_transcript	chr8	128221915	128221935	-	1	0	AGO2	7mer-m8	cgucuuGAAUCGGUGACACUu	|||: |||||||	aaauccCUUGAAAACUGUGAg	4
MIMAT0000419	hsa-miR-27b-3p	ENSG00000249859	PVT1	lincRNA	chr8	129082585	129082603	+	2	0	AGO1-4	7mer-m8	cgucUUGAAUCGGUGACACUu	:|: |:| |||||||	cucuGAUAUGG--ACUGUGAu	1
MIMAT0000419	hsa-miR-27b-3p	ENSG00000253210	AC040970.1	antisense	chr8	142136205	142136225	-	1	0	AGO1-4	8mer	cgucuugaaUCGGUGACACUu	:| ||||||||	aacucucagGGACACUGUGAa	8
MIMAT0000419	hsa-miR-27b-3p	ENSG00000225032	AL162586.1	antisense	chr9	130579362	130579384	+	1	0	AGO1-4	7mer-m8	cgucuUGAAUCGG--UGACACUu	:|| ||| |||||||	ugcccGCUGUGCCCUACUGUGAc	3
MIMAT0000419	hsa-miR-27b-3p	ENSG00000204054	LINC00963	processed_transcript	chr9	132264496	132264517	+	1	0	AGO1-4	7mer-m8	cgUCUUGA-AUCGGUGACACUu	:|::|| |: : |||||||	guGGGGCUGUGUUGACUGUGAg	2
MIMAT0000419	hsa-miR-27b-3p	ENSG00000223808	AC044784.1	lincRNA	chr10	9014959	9014979	+	4	0	AGO1-4	8mer	cguCUUGAAUCGGUGACACUu	|: :|||| :|||||||	ccuGGUUUUAGAUACUGUGAa	3
MIMAT0000419	hsa-miR-27b-3p	ENSG00000236467	KCNMA1-AS1	antisense	chr10	78740142	78740162	+	1	0	AGO2	7mer-m8	cgucuugaaUCGGUGACACUu	| |:|||||||	uguccuacgAUCUACUGUGAu	6
MIMAT0000419	hsa-miR-27b-3p	ENSG00000223482	NUTM2A-AS1	antisense	chr10	89047111	89047128	-	1	0	AGO1-4	8mer	cgUCUUGAAUCGGUGACACUu	:|||| || |||||||	aaGGAAC-CAG--ACUGUGAa	4
MIMAT0000419	hsa-miR-27b-3p	ENSG00000240996	AL157400.4	lincRNA	chr10	91454178	91454196	-	2	0	AGO2	8mer	cgUCUUGAAUCGGUGACACUu	|||| | |:|||||||	aaAGAA--AACCUACUGUGAa	5
MIMAT0000419	hsa-miR-27b-3p	ENSG00000226688	ENTPD1-AS1	antisense	chr10	97635242	97635265	-	3	0	AGO1-4,AGO2	8mer	cgUCUU-GA--AUCGGUGACACUu	:||| || ||| |||||||	uuGGAACCUCCUAGAGACUGUGAa	4
MIMAT0000419	hsa-miR-27b-3p	ENSG00000226688	ENTPD1-AS1	antisense	chr10	97664640	97664660	-	1	0	AGO2	7mer-m8	cgucUUGAAUCGGUGACACUu	:|| |: :|||||||	cucaGACAUGAAUACUGUGAc	4
MIMAT0000419	hsa-miR-27b-3p	ENSG00000230724	LINC01001	lincRNA	chr11	130200	130219	-	1	0	AGO1-4	7mer-m8	cgucUUGAAUCGGUGACACUu	|||| | : |||||||	gcccAACUCA-UGACUGUGAg	4
MIMAT0000419	hsa-miR-27b-3p	ENSG00000280279	AC240565.2	lincRNA	chr11	130200	130219	-	1	0	AGO1-4	7mer-m8	cgucUUGAAUCGGUGACACUu	|||| | : |||||||	gcccAACUCA-UGACUGUGAg	3
MIMAT0000419	hsa-miR-27b-3p	ENSG00000269821	KCNQ1OT1	antisense	chr11	2649045	2649066	-	1	0	AGO1-4	7mer-m8	cgUCUUGAAUCG-GUGACACUu	||: : ||: |||||||	ugAGGCUACAGUGAACUGUGAu	4
MIMAT0000419	hsa-miR-27b-3p	ENSG00000269821	KCNQ1OT1	antisense	chr11	2682295	2682315	-	1	0	AGO2	7mer-m8	cgucuugaauCGGUGACACUu	|:||||||||	cacaugggauGUCACUGUGAc	4
MIMAT0000419	hsa-miR-27b-3p	ENSG00000269821	KCNQ1OT1	antisense	chr11	2683306	2683326	-	4	0	AGO1-4,AGO2	7mer-m8	cgucuugaaUCGGUGACACUu	| :||||||||	cauguaggcACUCACUGUGAg	4
MIMAT0000419	hsa-miR-27b-3p	ENSG00000269821	KCNQ1OT1	antisense	chr11	2700801	2700821	-	1	0	AGO1-4	8mer	cgucuugAAUCGGUGACACUu	| || ||||||||	agcuuugUCAGGCACUGUGAa	4
MIMAT0000419	hsa-miR-27b-3p	ENSG00000255375	AL078612.2	lincRNA	chr11	32158707	32158723	+	1	0	AGO2	7mer-m8	cgUCUUGAAUCGGUGACACUu	| ||| || |||||||	auACAAC-UA---ACUGUGAu	7
MIMAT0000419	hsa-miR-27b-3p	ENSG00000278952	AP003068.4	TEC	chr11	64886147	64886164	+	1	0	AGO1-4	7mer-m8	cguCUUGAAUCGGUGACACUu	|||| | |||||||	gauGAACCAA---ACUGUGAg	3
MIMAT0000419	hsa-miR-27b-3p	ENSG00000245532	NEAT1	lincRNA	chr11	65192982	65193001	+	17	0	AGO1-4,AGO2	8mer	cgucUUGAAUCGGUGACACUu	:|:|| | |||||||	gguuGAUUU-GAAACUGUGAa	2
MIMAT0000419	hsa-miR-27b-3p	ENSG00000255517	AP002748.3	antisense	chr11	66244971	66244993	-	1	0	AGO1-4	7mer-m8	cgucuugaaUCG--GUGACACUu	||| ||||||||	uugaaggaaAGCAACACUGUGAu	6
MIMAT0000419	hsa-miR-27b-3p	ENSG00000280143	AP000892.3	TEC	chr11	117077627	117077646	+	1	0	AGO1-4	7mer-m8	cgUCU-UGAAUCGGUGACACUu	||| :| || |||||||	ggAGAGGCCCAG--ACUGUGAg	3
MIMAT0000419	hsa-miR-27b-3p	ENSG00000278376	AP004609.3	lincRNA	chr11	118662868	118662888	+	1	0	AGO1-4	7mer-m8	cgucuugaaucggUGACACUu	|||||||	ggcgggggaccggACUGUGAg	2
MIMAT0000419	hsa-miR-27b-3p	ENSG00000255248	MIR100HG	processed_transcript	chr11	121959811	121959831	-	1	0	AGO1-4	8mer	cgucuugaaUCGGUGACACUu	| | |||||||	caauguugcAUCAACUGUGAa	5
MIMAT0000419	hsa-miR-27b-3p	ENSG00000280237	MIR4697HG	TEC	chr11	133770913	133770933	-	3	0	AGO2	7mer-m8	cgUCUUGAAUCGGUGACACUu	||:| |: |||||||	ugAGGAGAUGAAAACUGUGAc	4
MIMAT0000419	hsa-miR-27b-3p	ENSG00000250742	LINC02381	lincRNA	chr12	54526557	54526578	+	6	0	AGO1-4,AGO2	7mer-m8	cgUCUUGA-AUCGGUGACACUu	| ||:| | | |||||||	aaAAAAUUCUUGGAACUGUGAg	7
MIMAT0000419	hsa-miR-27b-3p	ENSG00000245904	AC025164.1	antisense	chr12	92582931	92582952	+	1	0	AGO2	7mer-m8	cgucUUGAAU-CGGUGACACUu	| :||| ::|||||||	uucaAUUUUAUUUUACUGUGAu	3
MIMAT0000419	hsa-miR-27b-3p	ENSG00000255794	RMST	processed_transcript	chr12	97854494	97854516	+	2	0	AGO2	7mer-m8	cgUCUUGAAUCGG--UGACACUu	| ||: |||| |||||||	aaAUAAUGGAGCCUGACUGUGAg	2
MIMAT0000419	hsa-miR-27b-3p	ENSG00000281344	HELLPAR	macro_lncRNA	chr12	102599019	102599039	+	1	0	AGO1-4	7mer-m8	cgucUUGAAUCGGUGACACUu	|:: ||: |||||||	aauuAGUCCAGUAACUGUGAg	3
MIMAT0000419	hsa-miR-27b-3p	ENSG00000212694	LINC01089	lincRNA	chr12	122233228	122233246	-	6	0	AGO1-4,AGO2	7mer-m8	cgucuuGAAUCGGUGACACUu	|| || |||||||	cuucccCUAAG--ACUGUGAc	3
MIMAT0000419	hsa-miR-27b-3p	ENSG00000249196	TMEM132D-AS1	antisense	chr12	129596046	129596065	+	1	0	AGO2	7mer-m8	cguCUUGAAUCGGUGACACUu	| ||| | :||||||||	uuuGCACUGA-UCACUGUGAg	3
MIMAT0000419	hsa-miR-27b-3p	ENSG00000280287	AC131212.3	TEC	chr12	133128893	133128913	+	2	0	AGO1-4	7mer-m8	cgucuuGAAUCGGUGACACUu	|||:| |||||||	cuuguuCUUGGGAACUGUGAg	5
MIMAT0000419	hsa-miR-27b-3p	ENSG00000279700	AC131212.2	TEC	chr12	133142564	133142584	+	2	0	AGO1-4,AGO2	8mer	cgUCUUGAAUCGGUGACACUu	| |: | :||||||||	ugACAGGUGCAUCACUGUGAa	4
MIMAT0000419	hsa-miR-27b-3p	ENSG00000247400	DNAJC3-AS1	lincRNA	chr13	96325839	96325859	-	2	0	AGO2	7mer-m8	cgucuugaaucgGUGACACUu	:|||||||	auacucccaauaUACUGUGAu	10
MIMAT0000419	hsa-miR-27b-3p	ENSG00000279442	AP000542.2	lincRNA	chr14	19144595	19144614	-	1	0	AGO2	7mer-m8	cgucuugAAUCGGUGACACUu	|||| |||||||	gguggugUUAG-AACUGUGAg	1
MIMAT0000419	hsa-miR-27b-3p	ENSG00000273888	FRMD6-AS1	antisense	chr14	52116912	52116933	-	3	0	AGO1-4	7mer-m8	cguCUUG-AAUCGGUGACACUu	|||: |||| |||||||	acuGAAUAUUAGGAACUGUGAu	3
MIMAT0000419	hsa-miR-27b-3p	ENSG00000278576	AL162171.3	sense_intronic	chr14	89057912	89057933	+	2	0	AGO1-4,AGO2	8mer	cguCUUGA-AUCGGUGACACUu	|:||| | ||||||||	guuGGACUGGAAGCACUGUGAa	2
MIMAT0000419	hsa-miR-27b-3p	ENSG00000279192	PWAR5	TEC	chr15	25231492	25231512	+	7	0	AGO1-4,AGO2	7mer-m8	cguCUUGAAUCGGUGACACUu	|::: | | :|||||||	uguGGGUGUUGAUACUGUGAu	3
MIMAT0000419	hsa-miR-27b-3p	ENSG00000247556	OIP5-AS1	processed_transcript	chr15	41597994	41598015	+	1	0	AGO1-4	7mer-m8	cgUCUUGA-AUCGGUGACACUu	||| :| | |: |||||||	uuAGACUUCUUGUGACUGUGAu	4
MIMAT0000419	hsa-miR-27b-3p	ENSG00000244879	GABPB1-AS1	antisense	chr15	50661351	50661371	+	1	0	AGO1-4	7mer-m8	cgucuugaaucggUGACACUu	|||||||	cccaugcuccagaACUGUGAg	4
MIMAT0000419	hsa-miR-27b-3p	ENSG00000259476	AC018904.2	sense_intronic	chr15	58815074	58815094	+	1	0	AGO1-4	7mer-m8	cgucuugaaucggUGACACUu	|||||||	gcugccagugugaACUGUGAg	3
MIMAT0000419	hsa-miR-27b-3p	ENSG00000277782	AC068870.2	lincRNA	chr15	81291966	81291982	-	1	0	AGO2	7mer-m8	cgUCUUGAAUCGGUGACACUu	|||| | | |||||||	ugAGAA-UGA---ACUGUGAg	2
MIMAT0000419	hsa-miR-27b-3p	ENSG00000270127	AC027020.2	lincRNA	chr15	101088229	101088249	-	1	0	AGO2	7mer-m8	cgucuugaaUCGGUGACACUu	| :||||||||	caccauggaAAUCACUGUGAu	2
MIMAT0000419	hsa-miR-27b-3p	ENSG00000259583	AC015712.2	antisense	chr15	101455474	101455491	-	2	0	AGO2	8mer	cgUCUUGAAUCGGUGACACUu	| ||| | :|||||||	aaAAAACCU---UACUGUGAa	3
MIMAT0000419	hsa-miR-27b-3p	ENSG00000235560	AC002310.1	antisense	chr16	30548022	30548039	+	1	0	AGO1-4	7mer-m8	cgUCUUGAAUCGGUGACACUu	:|||| |:| |||||||	uuGGAAC-UGG--ACUGUGAu	3
MIMAT0000419	hsa-miR-27b-3p	ENSG00000278893	AC010533.1	TEC	chr16	65016098	65016118	-	1	0	AGO1-4	7mer-m8	cgucuugaaUCGGUGACACUu	:| ||||||||	cccuuucaaGGACACUGUGAc	3
MIMAT0000419	hsa-miR-27b-3p	ENSG00000280152	AC009078.3	TEC	chr16	75281005	75281027	-	1	0	AGO1-4	7mer-m8	cgucuUGAAUCG--GUGACACUu	:|| :|| :|||||||	gauauGCUGGGCAGUACUGUGAg	4
MIMAT0000419	hsa-miR-27b-3p	ENSG00000261537	AC027279.2	sense_intronic	chr16	79038424	79038445	+	1	0	AGO2	7mer-m8	cgUCU-UGAAUCGGUGACACUu	:|| ||| |: |||||||	aaGGACACUGUGUGACUGUGAg	2
MIMAT0000419	hsa-miR-27b-3p	ENSG00000278716	AC133540.1	lincRNA	chr16	85524280	85524301	+	2	0	AGO1-4	7mer-m8	cgUCUUGAAUC-GGUGACACUu	:|||| || ||||||||	cgGGAACGGAGAGCACUGUGAc	2
MIMAT0000419	hsa-miR-27b-3p	ENSG00000260671	AC010536.2	sense_intronic	chr16	87774240	87774260	-	2	0	AGO2	8mer	cgUC-UUGAAUCGGUGACACUu	|| :|| |:| |||||||	agAGUGAC-UGGAAACUGUGAa	2
MIMAT0000419	hsa-miR-27b-3p	ENSG00000269947	AC135178.5	lincRNA	chr17	8181529	8181549	+	3	0	AGO2	7mer-m8	cgucUUGAAUCGGUGACACUu	| :||| |:|||||||	ugccACUUUAUCUACUGUGAc	1
MIMAT0000419	hsa-miR-27b-3p	ENSG00000233098	CCDC144NL-AS1	antisense	chr17	20834984	20835004	+	1	0	AGO2	8mer	cgucuugaAUCGGUGACACUu	|: :||||||||	ucuucuggUGCUCACUGUGAa	4
MIMAT0000419	hsa-miR-27b-3p	ENSG00000229980	TOB1-AS1	processed_transcript	chr17	48944288	48944308	+	1	0	AGO2	7mer-m8	cgUCUUGAAUCG-GUGACACUu	|||| :|| |||||||	agAGAA-AGGGCAAACUGUGAc	7
MIMAT0000419	hsa-miR-27b-3p	ENSG00000229980	TOB1-AS1	processed_transcript	chr17	48945567	48945589	+	3	0	AGO1-4,AGO2	8mer	cgUCUUGAAUCG--GUGACACUu	| |:: |:|| |||||||	ugAAAGUAUGGCAAAACUGUGAa	7
MIMAT0000419	hsa-miR-27b-3p	ENSG00000279555	AC091181.1	TEC	chr17	55356250	55356270	+	1	0	AGO1-4	8mer	cgucuugaaUCGGUGACACUu	|| |||||||	guaugcagcAGGAACUGUGAa	1
MIMAT0000419	hsa-miR-27b-3p	ENSG00000224738	AC099850.1	antisense	chr17	57184781	57184800	+	2	0	AGO1-4	8mer	cgUCUUGAAUCGGUGACACUu	:|:|| | ||||||||	acGGGAC-CACACACUGUGAa	4
MIMAT0000419	hsa-miR-27b-3p	ENSG00000266934	AC005746.1	sense_intronic	chr17	59460650	59460669	+	1	0	AGO1-4	7mer-m8	cgUCUUGAAUCGGUGACACUu	|| |||| |:|||||||	caAGCACUU-CCUACUGUGAg	1
MIMAT0000419	hsa-miR-27b-3p	ENSG00000266934	AC005746.1	sense_intronic	chr17	59461062	59461082	+	2	0	AGO1-4	7mer-m8	cguCUUGAAUCGGUGACACUu	|:| | || |||||||	uguGGAAUGAGAGACUGUGAu	1
MIMAT0000419	hsa-miR-27b-3p	ENSG00000267009	AC007780.1	processed_transcript	chr17	66520190	66520210	+	4	0	AGO1-4	7mer-m8	cgucuugaaUCGGUGACACUu	|| |||||||	uaucgcaggAGAGACUGUGAu	4
MIMAT0000419	hsa-miR-27b-3p	ENSG00000279744	AC132938.5	TEC	chr17	80422057	80422077	+	2	0	AGO1-4,AGO2	8mer	cgucuugaAUCGGUGACACUu	|: ::|||||||	aucuccaaUGUUUACUGUGAa	4
MIMAT0000419	hsa-miR-27b-3p	ENSG00000265091	AP001496.2	lincRNA	chr18	5232877	5232902	-	1	0	AGO1-4	7mer-m8	cgucuuGAAUCGG-----UGACACUu	||| ||| |||||||	uuggucCUUUGCCCUGGAACUGUGAc	3
MIMAT0000419	hsa-miR-27b-3p	ENSG00000278891	AC105101.1	TEC	chr18	45675621	45675641	-	1	0	AGO2	7mer-m8	cgucuugaAUCGGUGACACUu	|| :||||||||	gguccuucUACUCACUGUGAc	1
MIMAT0000419	hsa-miR-27b-3p	ENSG00000267322	SNHG22	antisense	chr18	47340707	47340727	+	11	0	AGO1-4,AGO2	7mer-m8	cgucuugaaUCGGUGACACUu	:| ||||||||	cucugccgcGGGCACUGUGAg	3
MIMAT0000419	hsa-miR-27b-3p	ENSG00000267106	ZNF561-AS1	processed_transcript	chr19	9755349	9755369	+	1	0	AGO1-4	7mer-m8	cgucUUGAAUCGGUGACACUu	:|:||| :||||||||	augaGAUUUACUCACUGUGAc	4
MIMAT0000419	hsa-miR-27b-3p	ENSG00000280332	AC020917.4	TEC	chr19	16468960	16468983	-	1	0	AGO1-4	7mer-m8	cgUCUUGAA-UCG--GUGACACUu	:| :||| ||: ||||||||	aaGGCGCUUCAGUGACACUGUGAc	5
MIMAT0000419	hsa-miR-27b-3p	ENSG00000236144	TMEM147-AS1	antisense	chr19	36032859	36032879	-	2	0	AGO2	7mer-m8	cguCUUGAAUCGGUGACACUu	|:||| |: |||||||	cguGGACUCUGUGACUGUGAg	3
MIMAT0000419	hsa-miR-27b-3p	ENSG00000267152	AC093227.1	lincRNA	chr19	38220289	38220309	-	2	0	AGO1-4,AGO2	7mer-m8	cgucuugAAUCGGUGACACUu	||| ::|||||||	aaucaugUUAUUUACUGUGAc	5
MIMAT0000419	hsa-miR-27b-3p	ENSG00000186019	AC021092.1	antisense	chr19	44612247	44612269	-	15	0	AGO1,AGO2,AGO3	8mer	cgUCUUGAAUCG--GUGACACUu	| ::||| | ||||||||	guAUGGCUUUUCUACACUGUGAa	4
MIMAT0000419	hsa-miR-27b-3p	ENSG00000266958	AC005779.1	antisense	chr19	45690881	45690902	+	1	0	AGO2	7mer-m8	cgUCUU-GAAUCGGUGACACUu	:||| || | |||||||	gaGGAAGCUGCUCGACUGUGAg	2
MIMAT0000419	hsa-miR-27b-3p	ENSG00000255441	AC008750.2	antisense	chr19	51920399	51920418	+	1	0	AGO1-4	7mer-m8	cguCUUGAAUCGGUGACACUu	||| || :|||||||	cccGAAAGAAG-UACUGUGAc	2
MIMAT0000419	hsa-miR-27b-3p	ENSG00000269825	AC022150.4	sense_intronic	chr19	53155718	53155738	-	8	0	AGO1-4,AGO2	7mer-m8	cgUCUUGAAUCGGUGACACUu	||||| | | |||||||	agAGAACCUCACAACUGUGAu	5
MIMAT0000419	hsa-miR-27b-3p	ENSG00000267871	ZNF460-AS1	antisense	chr19	57778736	57778756	-	2	0	AGO1-4	8mer	cguCUUGA-AUCGGUGACACUu	| |:| || :|||||||	cuuGUAUUAUA-AUACUGUGAa	2
MIMAT0000419	hsa-miR-27b-3p	ENSG00000268205	AC005261.1	lincRNA	chr19	57816471	57816494	+	3	0	AGO1-4	8mer	cgUCU-UGAA-UCG-GUGACACUu	||| ::|| ||: |||||||	uaAGAUGUUUAAGUAAACUGUGAa	2
MIMAT0000419	hsa-miR-27b-3p	ENSG00000268230	AC012313.3	processed_transcript	chr19	58863663	58863685	-	1	0	AGO1-4	7mer-m8	cguCUUGAAU--CGGUGACACUu	||:| | ||:|||||||	ucuGAGCCCAGCGCUACUGUGAc	3
MIMAT0000419	hsa-miR-27b-3p	ENSG00000225377	NRSN2-AS1	antisense	chr20	301152	301172	-	1	0	AGO1-4	7mer-m8	cgucuugaaUCGGUGACACUu	|| |||||||	augacccacAGAAACUGUGAg	4
MIMAT0000419	hsa-miR-27b-3p	ENSG00000234684	SDCBP2-AS1	antisense	chr20	1355132	1355156	+	5	0	AGO1,AGO2	7mer-m8	cgUCUUGAAUCG----GUGACACUu	| :|:||| | :|||||||	caAAGAUUUAACAAUAUACUGUGAu	2
MIMAT0000419	hsa-miR-27b-3p	ENSG00000236985	AL121892.1	lincRNA	chr20	16838720	16838742	-	1	0	AGO2	8mer	cguCUUGAA--UCGGUGACACUu	||| || | |||||||||	aguGAAAUUGAAUCCACUGUGAa	1
MIMAT0000419	hsa-miR-27b-3p	ENSG00000270001	AL121894.2	lincRNA	chr20	23612625	23612645	-	1	0	AGO2	7mer-m8	cgucuugaaUCGGUGACACUu	:|:||||||||	ugacccagaGGUCACUGUGAc	3
MIMAT0000419	hsa-miR-27b-3p	ENSG00000213742	ZNF337-AS1	antisense	chr20	25654762	25654782	+	1	0	AGO1-4	7mer-m8	cgucuugaaucggUGACACUu	|||||||	auuuccagauaugACUGUGAg	2
MIMAT0000419	hsa-miR-27b-3p	ENSG00000224008	LINC01441	lincRNA	chr20	54037099	54037119	-	1	0	AGO1-4	7mer-m8	cgucuugaaUCGGUGACACUu	| |||||||||	auauucaagAACCACUGUGAg	1
MIMAT0000419	hsa-miR-27b-3p	ENSG00000236830	CBR3-AS1	processed_transcript	chr21	37521940	37521959	-	1	0	AGO1-4	7mer-m8	cgUCUUGAAUCGGUGACACUu	| |:| || :|||||||	aaAUAGC-UACAUACUGUGAu	4
MIMAT0000419	hsa-miR-27b-3p	ENSG00000270116	AP001429.1	sense_intronic	chr21	38473512	38473532	+	1	0	AGO2	7mer-m8	cgucuugaaucGGUGACACUu	| |||||||	ccaucagauccCAACUGUGAu	1
MIMAT0000419	hsa-miR-27b-3p	ENSG00000280604	AJ239328.1	sense_overlapping	chr21	47335907	47335927	+	2	0	AGO1-4	7mer-m8	cgucuugaaucGGUGACACUu	|||||||||	aagaugccccaCCACUGUGAg	6
MIMAT0000419	hsa-miR-27b-3p	ENSG00000273244	AC005301.1	processed_transcript	chr22	17171075	17171099	-	2	0	AGO1-4	7mer-m8	cgUCUU-GAA--UCGG-UGACACUu	|||: | | :|:| |||||||	gaAGAGUCAUCGGGUCAACUGUGAc	1
MIMAT0000419	hsa-miR-27b-3p	ENSG00000228315	GUSBP11	processed_transcript	chr22	24033740	24033761	-	1	0	AGO2	7mer-m8	cgucuUGA-AUCGGUGACACUu	|:| |: |:|||||||	uguuuAUUCUGUCUACUGUGAg	4
MIMAT0000419	hsa-miR-27b-3p	ENSG00000261188	Z95115.1	antisense	chr22	26908762	26908782	+	3	0	AGO2	7mer-m8	cgucuugaAUCGGUGACACUu	|| :|||||||	aguuguggUAAAUACUGUGAg	3
MIMAT0000419	hsa-miR-27b-3p	ENSG00000253352	TUG1	bidirectional_promoter_lncRNA	chr22	31368979	31368999	+	6	0	AGO1-4	7mer-m8	cgucuUGAAUCGGUGACACUu	| | : |||||||||	auuccAGUGGACCACUGUGAc	3
MIMAT0000419	hsa-miR-27b-3p	ENSG00000224271	AL117329.1	lincRNA	chr22	48082413	48082437	+	2	0	AGO1-4	8mer	cguCUUGAA-UC---GGUGACACUu	|:::|| || |||||||||	uccGGGUUUCAGAUCCCACUGUGAa	4
MIMAT0000419	hsa-miR-27b-3p	ENSG00000234129	AC073529.1	lincRNA	chrX	11125047	11125068	-	1	1	AGO2	7mer-m8	cguCUUGAA-UCGGUGACACUu	|||||| | |||||||	cauGAACUUCAUAGACUGUGAu	4
MIMAT0000419	hsa-miR-27b-3p	ENSG00000281852	LINC00891	lincRNA	chrX	70925175	70925196	+	1	0	AGO1-4	8mer	cgUCUUGAAUCG-GUGACACUu	||: :| | :|||||||	auAGGUUUCCUCGUACUGUGAa	5
MIMAT0000419	hsa-miR-27b-3p	ENSG00000229807	XIST	lincRNA	chrX	73045230	73045253	-	5	0	AGO2	7mer-m8	cgUCUUGAAU---CGGUGACACUu	|| ||||: |:|||||||	aaAGCACUUGUAUUCUACUGUGAu	1
MIMAT0000419	hsa-miR-27b-3p	ENSG00000229807	XIST	lincRNA	chrX	73047480	73047501	-	9	1	AGO1,AGO2	7mer-m8	cgucuuGAAUCG-GUGACACUu	||| |: |||||||	uuuucuCUUUGUGAACUGUGAu	1
MIMAT0000419	hsa-miR-27b-3p	ENSG00000271533	Z83843.1	sense_intronic	chrX	73432985	73433006	-	4	0	AGO1-4	7mer-m8	cgucuuGA-AUCGGUGACACUu	|| | ||:|||||||	auaccuCUGUUGCUACUGUGAg	4
MIMAT0000419	hsa-miR-27b-3p	ENSG00000261409	AL035425.3	sense_overlapping	chrX	107965005	107965026	-	3	0	AGO1,AGO2	7mer-m8	cgucuUGAAU-CGGUGACACUu	|| || ||||||||	uguucACAUACAACACUGUGAu	3
MIMAT0000419	hsa-miR-27b-3p	ENSG00000235244	DANT2	lincRNA	chrX	115035427	115035449	-	3	0	AGO1-4	7mer-m8	cguCUUG-AAUCG-GUGACACUu	|||| | ||: |||||||	cuuGAACAUCAGUAGACUGUGAg	3
