# Supplementary material for: High C1QTNF1 expression mediated by potential ncRNAs is associated with poor prognosis and tumor immunity in kidney renal clear cell carcinoma
Source: Front Mol Biosci. 2023 Jul 17;10:1201155. doi: 10.3389/fmolb.2023.1201155 (PMC10387556; doi:10.3389/fmolb.2023.1201155)
Supplement: Supplementary file 8 [file DataSheet1.ZIP › C1QTNF1 original data 1/LncRNA/lincRNA.xlsx]

## Sheet: Sheet1
name	p	COR
AC010980.2	1.98e-07	-0.226
LINC02381	0.03	-0.095
AC016717.2	0.000176	-0.164
AC239868.1	0.0302	-0.095
AC040970.1	7.85e-05	-0.173
CASC19	0.00539	-0.122
CYTOR	0.000261	-0.16
