# Supplementary material for: High C1QTNF1 expression mediated by potential ncRNAs is associated with poor prognosis and tumor immunity in kidney renal clear cell carcinoma
Source: Front Mol Biosci. 2023 Jul 17;10:1201155. doi: 10.3389/fmolb.2023.1201155 (PMC10387556; doi:10.3389/fmolb.2023.1201155)
Supplement: Supplementary file 8 [file DataSheet1.ZIP › C1QTNF1 original data 1/LncRNA/处理.xlsx]

## Sheet: Sheet1
geneName	miRNAname
AL627309.1	hsa-miR-27b-3p
AP006222.1	hsa-miR-27b-3p
LINC01128	hsa-miR-27b-3p
LINC01355	hsa-miR-27b-3p
AL050341.2	hsa-miR-27b-3p
DLEU2L	hsa-miR-27b-3p
CCDC18-AS1	hsa-miR-27b-3p
AC093157.1	hsa-miR-27b-3p
AL355488.1	hsa-miR-27b-3p
AL365361.1	hsa-miR-27b-3p
AC239868.1	hsa-miR-27b-3p
AL450992.2	hsa-miR-27b-3p
AL162258.2	hsa-miR-27b-3p
AL117350.1	hsa-miR-27b-3p
CYTOR	hsa-miR-27b-3p
RGPD4-AS1	hsa-miR-27b-3p
PAX8-AS1	hsa-miR-27b-3p
AC010680.2	hsa-miR-27b-3p
TTN-AS1	hsa-miR-27b-3p
AC007879.3	hsa-miR-27b-3p
AC010980.2	hsa-miR-27b-3p
AC016717.2	hsa-miR-27b-3p
AC012467.2	hsa-miR-27b-3p
PSMD6-AS2	hsa-miR-27b-3p
AC093010.3	hsa-miR-27b-3p
AC107027.3	hsa-miR-27b-3p
AC109361.1	hsa-miR-27b-3p
AC095055.1	hsa-miR-27b-3p
AC079226.1	hsa-miR-27b-3p
MIR4458HG	hsa-miR-27b-3p
SCAMP1-AS1	hsa-miR-27b-3p
CKMT2-AS1	hsa-miR-27b-3p
TMEM161B-AS1	hsa-miR-27b-3p
LINC01184	hsa-miR-27b-3p
AC091825.1	hsa-miR-27b-3p
AC139491.1	hsa-miR-27b-3p
AC140125.2	hsa-miR-27b-3p
TRIM52-AS1	hsa-miR-27b-3p
AL138720.1	hsa-miR-27b-3p
HCP5	hsa-miR-27b-3p
LINC00997	hsa-miR-27b-3p
STAG3L5P-PVRIG2P-PILRB	hsa-miR-27b-3p
ST7-AS1	hsa-miR-27b-3p
AC078846.1	hsa-miR-27b-3p
AC016831.1	hsa-miR-27b-3p
AC009403.1	hsa-miR-27b-3p
AC005534.1	hsa-miR-27b-3p
MCPH1-AS1	hsa-miR-27b-3p
AF131215.6	hsa-miR-27b-3p
AF131215.2	hsa-miR-27b-3p
AC120036.4	hsa-miR-27b-3p
AC091047.1	hsa-miR-27b-3p
AC104211.1	hsa-miR-27b-3p
AC090579.1	hsa-miR-27b-3p
PCAT1	hsa-miR-27b-3p
CASC19	hsa-miR-27b-3p
PVT1	hsa-miR-27b-3p
AC040970.1	hsa-miR-27b-3p
AL162586.1	hsa-miR-27b-3p
LINC00963	hsa-miR-27b-3p
AC044784.1	hsa-miR-27b-3p
KCNMA1-AS1	hsa-miR-27b-3p
NUTM2A-AS1	hsa-miR-27b-3p
AL157400.4	hsa-miR-27b-3p
ENTPD1-AS1	hsa-miR-27b-3p
LINC01001	hsa-miR-27b-3p
AC240565.2	hsa-miR-27b-3p
KCNQ1OT1	hsa-miR-27b-3p
AL078612.2	hsa-miR-27b-3p
AP003068.4	hsa-miR-27b-3p
NEAT1	hsa-miR-27b-3p
AP002748.3	hsa-miR-27b-3p
AP000892.3	hsa-miR-27b-3p
AP004609.3	hsa-miR-27b-3p
MIR100HG	hsa-miR-27b-3p
MIR4697HG	hsa-miR-27b-3p
LINC02381	hsa-miR-27b-3p
AC025164.1	hsa-miR-27b-3p
RMST	hsa-miR-27b-3p
HELLPAR	hsa-miR-27b-3p
LINC01089	hsa-miR-27b-3p
TMEM132D-AS1	hsa-miR-27b-3p
AC131212.3	hsa-miR-27b-3p
AC131212.2	hsa-miR-27b-3p
DNAJC3-AS1	hsa-miR-27b-3p
AP000542.2	hsa-miR-27b-3p
FRMD6-AS1	hsa-miR-27b-3p
AL162171.3	hsa-miR-27b-3p
PWAR5	hsa-miR-27b-3p
OIP5-AS1	hsa-miR-27b-3p
GABPB1-AS1	hsa-miR-27b-3p
AC018904.2	hsa-miR-27b-3p
AC068870.2	hsa-miR-27b-3p
AC027020.2	hsa-miR-27b-3p
AC015712.2	hsa-miR-27b-3p
AC002310.1	hsa-miR-27b-3p
AC010533.1	hsa-miR-27b-3p
AC009078.3	hsa-miR-27b-3p
AC027279.2	hsa-miR-27b-3p
AC133540.1	hsa-miR-27b-3p
AC010536.2	hsa-miR-27b-3p
AC135178.5	hsa-miR-27b-3p
CCDC144NL-AS1	hsa-miR-27b-3p
TOB1-AS1	hsa-miR-27b-3p
AC091181.1	hsa-miR-27b-3p
AC099850.1	hsa-miR-27b-3p
AC005746.1	hsa-miR-27b-3p
AC007780.1	hsa-miR-27b-3p
AC132938.5	hsa-miR-27b-3p
AP001496.2	hsa-miR-27b-3p
AC105101.1	hsa-miR-27b-3p
SNHG22	hsa-miR-27b-3p
ZNF561-AS1	hsa-miR-27b-3p
AC020917.4	hsa-miR-27b-3p
TMEM147-AS1	hsa-miR-27b-3p
AC093227.1	hsa-miR-27b-3p
AC021092.1	hsa-miR-27b-3p
AC005779.1	hsa-miR-27b-3p
AC008750.2	hsa-miR-27b-3p
AC022150.4	hsa-miR-27b-3p
ZNF460-AS1	hsa-miR-27b-3p
AC005261.1	hsa-miR-27b-3p
AC012313.3	hsa-miR-27b-3p
NRSN2-AS1	hsa-miR-27b-3p
SDCBP2-AS1	hsa-miR-27b-3p
AL121892.1	hsa-miR-27b-3p
AL121894.2	hsa-miR-27b-3p
ZNF337-AS1	hsa-miR-27b-3p
LINC01441	hsa-miR-27b-3p
CBR3-AS1	hsa-miR-27b-3p
AP001429.1	hsa-miR-27b-3p
AJ239328.1	hsa-miR-27b-3p
AC005301.1	hsa-miR-27b-3p
GUSBP11	hsa-miR-27b-3p
Z95115.1	hsa-miR-27b-3p
TUG1	hsa-miR-27b-3p
AL117329.1	hsa-miR-27b-3p
AC073529.1	hsa-miR-27b-3p
LINC00891	hsa-miR-27b-3p
XIST	hsa-miR-27b-3p
Z83843.1	hsa-miR-27b-3p
AL035425.3	hsa-miR-27b-3p
DANT2	hsa-miR-27b-3p
