# Supplementary material for: High C1QTNF1 expression mediated by potential ncRNAs is associated with poor prognosis and tumor immunity in kidney renal clear cell carcinoma
Source: Front Mol Biosci. 2023 Jul 17;10:1201155. doi: 10.3389/fmolb.2023.1201155 (PMC10387556; doi:10.3389/fmolb.2023.1201155)
Supplement: Supplementary file 8 [file DataSheet1.ZIP › C1QTNF1 original data 1/miRNA/处理.xlsx]

## Sheet: Sheet1
miRNAname	geneName
hsa-miR-24-3p	C1QTNF1
hsa-miR-27a-3p	C1QTNF1
hsa-miR-28-5p	C1QTNF1
hsa-miR-148a-3p	C1QTNF1
hsa-miR-34a-5p	C1QTNF1
hsa-miR-27b-3p	C1QTNF1
hsa-miR-137	C1QTNF1
hsa-miR-143-3p	C1QTNF1
hsa-miR-152-3p	C1QTNF1
hsa-miR-34c-5p	C1QTNF1
hsa-miR-370-3p	C1QTNF1
hsa-miR-383-5p	C1QTNF1
hsa-miR-342-3p	C1QTNF1
hsa-miR-326	C1QTNF1
hsa-miR-148b-3p	C1QTNF1
hsa-miR-485-5p	C1QTNF1
hsa-miR-494-3p	C1QTNF1
hsa-miR-512-3p	C1QTNF1
hsa-miR-520f-3p	C1QTNF1
hsa-miR-526b-5p	C1QTNF1
hsa-miR-516b-5p	C1QTNF1
hsa-miR-513a-5p	C1QTNF1
hsa-miR-509-3p	C1QTNF1
hsa-miR-580-3p	C1QTNF1
hsa-miR-340-5p	C1QTNF1
hsa-miR-330-5p	C1QTNF1
hsa-miR-708-5p	C1QTNF1
hsa-miR-873-3p	C1QTNF1
