# Supplementary material for: High C1QTNF1 expression mediated by potential ncRNAs is associated with poor prognosis and tumor immunity in kidney renal clear cell carcinoma
Source: Front Mol Biosci. 2023 Jul 17;10:1201155. doi: 10.3389/fmolb.2023.1201155 (PMC10387556; doi:10.3389/fmolb.2023.1201155)
Supplement: Supplementary file 8 [file DataSheet1.ZIP › C1QTNF1 original data 1/miRNA/相关且具有统计学意义.xlsx]

## Sheet: Sheet1
miRNA	P	Coefficient-R
hsa-miR-27b-3p	1.23e-06	-0.211
hsa-miR-326	0.0131	0.109
hsa-miR-330-5p	7.51e-07	0.216
hsa-miR-27a-3p	9.67e-12	0.294
hsa-miR-143-3p	2.76e-10	0.273
hsa-miR-152-3p	1.62e-05	0.188
hsa-miR-137	0.012	0.11
hsa-miR-34a-5p	0.000425	0.154
hsa-miR-34c-5p	2.03e-05	0.186
hsa-miR-370-3p	0.000132	0.167
