# Supplementary material for: High C1QTNF1 expression mediated by potential ncRNAs is associated with poor prognosis and tumor immunity in kidney renal clear cell carcinoma
Source: Front Mol Biosci. 2023 Jul 17;10:1201155. doi: 10.3389/fmolb.2023.1201155 (PMC10387556; doi:10.3389/fmolb.2023.1201155)
Supplement: Supplementary file 8 [file DataSheet1.ZIP › C1QTNF1 original data 1/Single gene difference analysis/火山图lg1.5 p0.05 mRNA.xlsx]

## Sheet: Sheet1
gene_name	log2FoldChange	pvalue	padj
TSPAN6	0.0103509	0.845757	0.892241
TNMD	-0.330021	0.0509133	0.0949451
DPM1	-0.129503	0.000532537	0.00176199
SCYL3	-0.0260597	0.387272	0.500081
C1orf112	0.00692209	0.869566	0.910008
FGR	-0.0429584	0.53969	0.644186
CFH	0.871489	1.13427e-13	2.42623e-12
FUCA2	-0.127507	0.00232719	0.00651339
GCLC	-0.402088	7.05231e-16	2.07204e-14
NFYA	0.0298786	0.362025	0.474496
STPG1	-0.0700785	0.0874054	0.149997
NIPAL3	-0.0089711	0.871331	0.91115
LAS1L	-0.0485584	0.152822	0.237702
ENPP4	-0.497774	2.28823e-14	5.43044e-13
SEMA3F	0.157289	0.0124684	0.028334
CFTR	-3.29584	1.64128e-66	6.50125e-63
ANKIB1	-0.411442	7.12854e-16	2.09302e-14
CYP51A1	-0.327781	0.000147471	0.000560358
KRIT1	-0.314765	5.47511e-16	1.63398e-14
RAD52	-0.0336624	0.575798	0.676445
BAD	0.0116018	0.849037	0.894597
LAP3	-0.106012	0.0725997	0.128178
CD99	0.516906	4.29628e-20	2.2969e-18
HS3ST1	-0.252922	0.0050913	0.0129897
AOC1	-0.0212501	0.900268	0.932233
WNT16	0.0809837	0.565362	0.667081
HECW1	0.0716207	0.633113	0.725546
MAD1L1	0.211856	7.13042e-06	3.72705e-05
LASP1	0.149353	3.17169e-05	0.000142222
SNX11	-0.154134	8.78608e-06	4.49644e-05
TMEM176A	-0.170516	0.0542376	0.100235
M6PR	-0.115688	0.0236581	0.0492834
KLHL13	-0.351316	2.92648e-05	0.00013233
CYP26B1	0.384975	0.000194394	0.000717445
ICA1	-0.191217	0.00931782	0.0220076
DBNDD1	-0.33502	0.000182749	0.000679008
ALS2	-0.156618	6.68504e-06	3.52e-05
CASP10	0.127554	0.00238885	0.00666369
CFLAR	-0.132283	0.00405442	0.0106268
TFPI	0.255705	0.0123297	0.0280654
NDUFAF7	-0.195004	1.37217e-09	1.49284e-08
RBM5	8.39866e-05	0.998715	0.999298
MTMR7	0.0361864	0.615039	0.710383
SLC7A2	0.804492	1.56043e-13	3.27194e-12
ARF5	0.117348	0.0235747	0.0491317
SARM1	0.00910763	0.848473	0.894197
POLDIP2	-0.145354	0.000325778	0.00113649
PLXND1	0.498287	3.7384e-16	1.14148e-14
AK2	-0.117826	0.00124967	0.00375755
CD38	0.211621	0.0641063	0.115495
FKBP4	0.0173691	0.709843	0.787927
KDM1A	0.0296346	0.302823	0.412383
RBM6	0.0333787	0.640919	0.732009
CAMKK1	0.0433172	0.456189	0.567818
RECQL	-0.00443924	0.939958	0.960799
VPS50	-0.306834	2.55898e-14	6.04009e-13
HSPB6	1.32553	2.68182e-21	1.70837e-19
ARHGAP33	-0.15288	0.12806	0.205728
NDUFAB1	-0.379388	1.99217e-11	2.97473e-10
PDK4	-0.281037	0.0437672	0.0834782
SLC22A16	0.450338	0.00134438	0.00401188
ZMYND10	0.0139288	0.896247	0.929372
ABCB5	0.586573	0.00536768	0.0136151
ARX	-1.21635	1.49282e-05	7.22806e-05
SLC25A13	-0.31203	1.14563e-13	2.44814e-12
ST7	-0.548967	1.80271e-28	3.02106e-26
CDC27	-0.00947606	0.791939	0.852378
SLC4A1	-2.94084	6.78685e-36	2.50607e-33
CALCR	0.469275	0.00445719	0.0115532
HCCS	-0.472031	4.97366e-17	1.72817e-15
DVL2	0.0697223	0.0446952	0.0849602
PRSS22	0.240138	0.311039	0.421058
UPF1	-0.015138	0.623556	0.717311
SKAP2	-0.165317	0.00266848	0.00735148
SLC25A5	-0.75448	3.00653e-20	1.65405e-18
MCUB	0.219195	0.00441182	0.0114512
HOXA11	0.604845	6.32086e-08	5.00932e-07
POLR2J	0.0830107	0.248428	0.352578
DHX33	0.0614	0.0494841	0.0926926
MEOX1	0.656164	3.8248e-08	3.16052e-07
THSD7A	-0.886696	3.5922e-15	9.49754e-14
LIG3	-0.0701878	0.0207992	0.0441413
RPAP3	-0.0553189	0.100471	0.168381
ACSM3	-0.51572	1.58058e-10	2.02022e-09
REXO5	-0.0823479	0.125822	0.202772
CIAPIN1	-0.186606	2.11478e-06	1.2337e-05
SPPL2B	0.000693328	0.99117	0.994379
FAM214B	0.0810183	0.0526037	0.0976504
COPZ2	0.523195	1.39267e-11	2.13366e-10
PRKAR2B	0.313751	1.76746e-05	8.40373e-05
MSL3	0.138829	2.51324e-06	1.44507e-05
CREBBP	-0.00120486	0.971064	0.980925
TSPOAP1	-0.125436	0.167316	0.255656
MPO	-0.511046	0.000167718	0.000628465
PON1	-0.0370921	0.828215	0.879698
GCFC2	-0.202492	4.69287e-08	3.81488e-07
WDR54	0.100917	0.140835	0.222231
CROT	-0.255863	1.22803e-07	9.17956e-07
ABCB4	0.0850509	0.470461	0.581282
KMT2E	-0.00775662	0.840155	0.888353
RHBDD2	-0.0724262	0.229183	0.330629
SOX8	-0.477103	0.000560263	0.00184379
IBTK	-0.254321	2.77648e-10	3.39631e-09
ZNF195	-0.156818	8.58208e-05	0.000346143
MYCBP2	-0.116967	0.0485188	0.0910959
FBXL3	-0.1188	0.0159709	0.0351208
ITGAL	0.0679177	0.448561	0.560518
PDK2	-0.430664	1.56605e-14	3.79932e-13
ITGA3	0.346801	1.13248e-05	5.64515e-05
ZFX	-0.108513	0.0131156	0.0296114
LAMP2	-0.191046	0.000143268	0.000546148
ITGA2B	0.589945	2.18768e-08	1.90605e-07
ASB4	-0.00793307	0.966449	0.977895
GDE1	-0.274571	4.44193e-06	2.42597e-05
REX1BD	0.232542	0.00248923	0.00690833
CRLF1	0.725406	5.12889e-10	6.00581e-09
OSBPL7	0.206588	0.000835446	0.00262055
TMEM98	-0.0040103	0.963434	0.975852
YBX2	-0.256633	0.0721749	0.127558
KRT33A	1.03607	2.93908e-05	0.000132839
MAP3K14	-0.191987	0.0047807	0.0122894
ABCC8	-0.134313	0.362491	0.474893
CACNG3	0.119205	0.596789	0.694867
TMEM132A	0.846174	2.9176e-22	2.08062e-20
AP2B1	-0.0570833	0.0992925	0.166769
TAC1	1.08728	7.98187e-05	0.000324791
ZNF263	-0.0846302	0.00246998	0.00686058
CX3CL1	-0.223737	0.00118554	0.00358576
SPATA20	-0.0824063	0.122992	0.199072
CACNA1G	0.758638	2.2298e-08	1.93771e-07
TNFRSF12A	-0.0224644	0.818307	0.872364
DLX6	0.727476	1.31229e-12	2.38644e-11
MAP3K9	-0.137884	0.140605	0.221932
RALA	-0.0980701	0.0471006	0.0888004
BAIAP2L1	0.235657	0.0319554	0.0637821
KDM7A	-0.0249635	0.621228	0.7155
ETV1	0.811779	1.55237e-17	5.7812e-16
AGK	-0.0960599	0.00434567	0.0113017
ALDH3B1	-0.0218609	0.769027	0.834884
TTC22	-0.314511	0.000212301	0.000774415
PHTF2	0.0522433	0.247718	0.351823
CCL26	1.52422	5.3943e-30	1.11394e-27
FARP2	-0.224699	2.31836e-07	1.65139e-06
USH1C	-0.435758	2.5981e-05	0.000118838
GGCT	0.0904649	0.0605476	0.109998
DBF4	-0.226184	0.000908599	0.00282499
TBXA2R	0.523112	7.46306e-12	1.19289e-10
IFRD1	-0.205113	0.000183708	0.000682047
LGALS14	0.114055	0.690511	0.772609
COX10	-0.158528	1.47198e-05	7.143e-05
GTF2IRD1	-0.00654786	0.896076	0.929273
PAF1	0.0338971	0.315769	0.425939
VPS41	-0.129954	0.00167233	0.00486136
ARHGAP44	0.434794	4.46092e-06	2.43512e-05
ELAC2	-0.0467433	0.18373	0.276156
SCIN	-0.72505	2.67365e-06	1.52902e-05
ARSD	-0.167241	0.000655729	0.00211734
PNPLA4	-0.528938	3.17687e-21	1.99169e-19
MYH13	0.506863	0.0464437	0.0877823
ADIPOR2	-0.139895	0.00122388	0.00368939
CDKL3	-0.188094	0.000156772	0.000591726
UPP2	-0.272655	0.0304859	0.0612728
PRSS21	0.0100867	0.948824	0.966177
MARK4	0.160689	5.19115e-07	3.43647e-06
PROM1	0.521583	0.011827	0.0270983
CCDC124	0.102234	0.0663664	0.118869
CEACAM21	0.414575	3.06344e-07	2.1221e-06
PAFAH1B1	-0.111492	0.000570949	0.00187457
NOS2	0.657019	8.56234e-09	8.09456e-08
DNAH9	0.157707	0.232949	0.334798
KIAA0100	-0.114052	0.0132141	0.029803
SLC13A2	-1.85875	4.69857e-18	1.90443e-16
GAS7	0.0967704	0.243485	0.346953
TRAPPC6A	-0.208733	0.000340473	0.00118255
MATK	0.260212	0.00214755	0.00607223
CEACAM7	-1.28824	0.000328442	0.00114487
CD79B	0.207656	0.00951112	0.0223986
SCN4A	-0.273022	0.0303417	0.061025
ST7L	-0.151421	3.20934e-06	1.80645e-05
TKTL1	0.479667	8.84982e-05	0.000355921
PAX6	0.0240617	0.729446	0.803451
RPUSD1	0.102369	0.0475763	0.0895926
RHBDF1	0.372726	4.99537e-11	6.96865e-10
LUC7L	-0.0852125	0.267938	0.374505
CACNA2D2	0.0956925	0.211831	0.310249
BAIAP3	-0.253002	0.00236505	0.00660745
TSR3	0.0393818	0.416092	0.528894
PIGQ	-0.240867	3.46972e-05	0.00015397
CRAMP1	0.054568	0.244498	0.348135
TEAD3	0.404885	2.12445e-16	6.72234e-15
SELE	0.729219	4.58377e-09	4.5516e-08
DNAJC11	-0.167129	2.99015e-05	0.000134845
FMO3	1.12	2.28848e-24	2.21586e-22
MYLIP	0.00586984	0.910398	0.93964
NOX1	-0.086766	0.193386	0.2878
E2F2	0.106513	0.186637	0.279642
PSMB1	0.0344191	0.41	0.52269
SYN1	0.989043	9.58355e-18	3.70848e-16
JARID2	0.120507	0.00139287	0.00413968
CDKL5	0.00489072	0.940518	0.961128
CAMK1G	0.533343	2.67167e-07	1.8784e-06
CDK11A	0.0693354	0.329763	0.44098
NADK	0.0492916	0.128367	0.20614
TFAP2B	1.92717	3.47525e-17	1.23409e-15
TFAP2D	0.0491896	0.880922	0.918181
DLEC1	0.178738	0.105791	0.175628
CYTH3	0.390523	1.49905e-19	7.39712e-18
ADAM22	-0.228949	0.00434106	0.0112904
SYPL1	-0.306044	2.63625e-10	3.23842e-09
CYB561	-0.0324744	0.503832	0.611588
SPAG9	-0.406902	8.47402e-19	3.79086e-17
CELSR3	0.105466	0.287835	0.396157
AASS	-0.179184	0.0121881	0.0277765
PLEKHG6	0.199237	0.0583803	0.106669
SS18L2	0.0374323	0.464437	0.575471
MPND	-0.108186	0.033383	0.0662007
MGST1	-0.0529973	0.608106	0.704504
CRY1	-0.108507	0.0327575	0.0651322
PGLYRP1	-0.14573	0.286396	0.394651
NFIX	0.333474	2.45638e-09	2.55685e-08
ST3GAL1	-0.179287	0.00667462	0.0164374
MMP25	0.135823	0.0875965	0.150272
IL32	-0.11547	0.191987	0.2861
PKD1	0.107125	0.0269011	0.0550375
MAPK8IP2	0.335048	0.0176117	0.0382256
MED24	-0.000531081	0.986143	0.991331
RHOBTB2	-0.274626	1.24033e-05	6.11559e-05
HEATR5B	-0.160201	5.87931e-05	0.000247105
SEC62	-0.0988196	0.0214164	0.0452813
RPS20	0.235042	0.000390251	0.00133638
CSDE1	-0.00475198	0.893824	0.927477
UBE3C	-0.0874657	0.0306267	0.0615169
REV3L	-0.15678	0.00637891	0.0157984
TENM1	-0.547343	3.40013e-07	2.32868e-06
PAX7	0.307275	0.315764	0.425939
MASP2	-0.311214	0.00110926	0.00337945
IYD	-0.363138	0.0222428	0.046754
FAM76A	-0.188756	5.02962e-07	3.33919e-06
TRAF3IP3	-0.0157046	0.860913	0.903505
POMT2	-0.217706	3.78518e-07	2.57298e-06
VTA1	-0.0693462	0.0717703	0.126966
MLXIPL	-0.737131	4.21367e-09	4.21483e-08
BAZ1B	0.031338	0.35927	0.471765
RANBP9	-0.071268	0.0208011	0.0441431
ETV7	-0.212929	0.0213772	0.0452137
SPRTN	-0.0425131	0.217867	0.317456
EEF1AKNMT	-0.00473504	0.886145	0.921881
DYRK4	0.17622	2.56856e-05	0.000117597
ZNF207	-0.0918503	0.000217225	0.000790325
UQCRC1	-0.369034	9.29022e-09	8.724e-08
STARD3NL	-0.183731	1.34772e-05	6.5929e-05
CD9	-0.543556	1.46272e-09	1.58462e-08
HHATL	-5.1958	3.49443e-71	1.69177e-67
NCAPD2	0.151524	0.00139913	0.00415532
IFFO1	0.179805	0.00566248	0.0142555
GIPR	-0.217485	0.102037	0.170474
PHF7	-0.359843	1.81436e-09	1.93432e-08
SEMA3G	0.34907	0.000966262	0.00298723
NISCH	0.0866655	0.0509292	0.0949627
STAB1	0.50186	1.2959e-12	2.36058e-11
FUZ	-0.141926	0.00428135	0.0111545
SLC6A13	-0.631025	4.02389e-06	2.21767e-05
IDS	0.0690274	0.104195	0.173447
PRSS3	0.628462	0.00149547	0.00440393
ZNF200	-0.0414723	0.0942553	0.159621
CD4	0.23493	0.000974491	0.00300939
LRRC23	-0.0348201	0.509334	0.616413
BTK	0.0386977	0.592813	0.691383
HFE	-0.057042	0.196754	0.292055
SCMH1	-0.0333189	0.376791	0.489667
FYN	0.288682	4.04369e-07	2.73675e-06
HIVEP2	0.116766	0.0130834	0.029552
FMO1	-0.814979	4.1812e-10	4.96547e-09
ELOA	0.0152781	0.567402	0.668963
LYPLA2	0.0406666	0.382485	0.495382
CLCN6	-0.244867	1.19582e-07	8.9603e-07
MRC2	0.956918	6.2346e-24	5.7311e-22
NME1-NME2	0.350954	7.6054e-06	3.9455e-05
SLC6A7	0.413578	0.00525855	0.0133733
TSPAN9	0.0833364	0.0911343	0.155253
BTBD7	-0.131511	0.00200546	0.00571421
APBA3	0.00264461	0.948495	0.965987
MKS1	-0.055464	0.124109	0.200522
ABHD5	-0.19275	2.0552e-05	9.61651e-05
ANOS1	0.147426	0.0804523	0.139755
AKAP8L	0.0179473	0.723863	0.799005
MBTD1	-0.156405	0.000212827	0.000775913
UTP18	-0.147589	2.15658e-05	0.000100434
RNF216	0.095621	0.0005285	0.0017505
TTC19	-0.304342	2.07075e-25	2.33144e-23
PTBP1	0.0804796	0.00235332	0.00657807
DPF1	0.42813	7.69332e-05	0.00031427
SYT7	-0.0431239	0.765871	0.832362
LARS2	-0.460968	9.31809e-13	1.73656e-11
PIK3C2A	-0.218076	4.59354e-05	0.000198306
PLAUR	0.599878	5.30551e-10	6.19265e-09
ANLN	0.553071	2.20481e-07	1.57592e-06
WIZ	0.179326	3.15058e-07	2.17555e-06
RABGAP1	-0.0400779	0.28156	0.389328
DCN	1.24657	1.55424e-13	3.26053e-12
QPCTL	0.230475	0.000102026	0.000403767
PPP5C	-0.0577246	0.0462715	0.0875062
CEP68	0.105245	0.0328881	0.0653383
MAP4K3	-0.260537	8.14277e-08	6.30974e-07
ZBTB32	-0.0333091	0.728557	0.802789
TYROBP	0.259142	0.00148472	0.00437611
TMEM159	-0.256992	3.99184e-06	2.20279e-05
GABRA3	0.291628	0.0965132	0.162793
BRCA1	0.0299654	0.603724	0.700713
ERCC1	0.122459	0.00163366	0.00476387
CD22	-0.212403	0.0468224	0.0883447
SEMA3B	0.689548	5.17404e-09	5.08213e-08
MBTPS2	-0.0882852	0.0903032	0.154054
PRICKLE3	0.052811	0.269577	0.376257
LTF	1.47977	7.07761e-14	1.56145e-12
EXTL3	0.106454	0.0165	0.0361511
NR1H4	-0.123198	0.180919	0.27262
ELOVL5	0.0563724	0.20765	0.305212
ALOX5	0.422237	2.48029e-05	0.00011397
KDM5D	0.190629	0.419126	0.53199
CALCOCO1	-0.0512529	0.151025	0.235471
UBR7	-0.0782788	0.0275877	0.0562416
MAP4K5	-0.00127369	0.97673	0.984913
EHD3	0.355739	1.39589e-07	1.03491e-06
PSMC4	0.0254186	0.530907	0.63588
MAN2B2	0.10966	0.00507612	0.0129563
SLC7A14	0.222315	0.269255	0.375929
CLDN11	0.756797	6.05928e-10	6.99933e-09
SLC25A39	-0.294997	2.77849e-05	0.000126398
MVP	-0.133619	0.00678592	0.0166757
NUB1	-0.0144049	0.671873	0.756906
PGM3	-0.0910855	0.0168582	0.0368194
RWDD2A	-0.169296	2.12854e-05	9.92031e-05
CLK1	-0.161922	0.0225991	0.047401
POLR3B	-0.252463	1.51394e-07	1.11334e-06
ANGEL1	-0.02976	0.514175	0.620755
RNF14	-0.354922	5.04856e-14	1.13624e-12
DNASE1L1	-0.0656648	0.066917	0.119714
DDX11	0.169809	0.0228655	0.0478574
HEBP1	-0.0282282	0.517508	0.623603
GPRC5A	1.09197	1.56747e-10	2.00581e-09
MAMLD1	0.181266	0.00326849	0.00879754
CD6	0.323432	0.000323751	0.00112996
TACC3	0.252727	0.000157642	0.000594752
UFL1	-0.208635	1.68047e-06	1.00202e-05
POLA2	0.0870918	0.023951	0.0498188
ZC3H3	0.174483	0.000827079	0.00259748
CAPN1	-0.0439061	0.271701	0.378495
ACP3	-0.109196	0.363335	0.475798
MDH1	-0.428667	9.78449e-19	4.3503e-17
SLC30A9	-0.479667	5.52278e-20	2.89577e-18
MTMR11	-0.353082	5.07192e-06	2.7405e-05
COX15	-0.304769	7.58344e-20	3.90113e-18
CCDC88C	0.0186345	0.772532	0.837374
YAF2	-0.409737	2.69342e-13	5.4282e-12
ZMYND11	-0.0964321	0.0130792	0.0295447
WAS	0.272493	0.000593491	0.00193865
DPEP1	-0.561917	0.00193346	0.00553223
BID	0.210482	2.97147e-06	1.683e-05
MATR3	-0.407759	1.35534e-07	1.0069e-06
NPC1L1	0.108547	0.60743	0.703964
XYLT2	0.111804	0.0112802	0.0259888
RGPD5	-0.171758	0.255994	0.361198
STMN4	0.104121	0.438236	0.550584
NUDCD3	0.00400975	0.89337	0.927183
ISL1	0.337436	0.288874	0.397258
CHDH	-0.55393	8.74296e-11	1.17035e-09
IL20RA	-0.836078	6.27919e-05	0.000261941
CLCA1	-0.326603	0.353069	0.465502
CLCA4	0.643096	0.000915058	0.00284325
GLT8D1	0.104463	0.0025453	0.00704912
ATP2C1	-0.142915	0.000648253	0.00209647
IGF1	-0.347385	0.00417581	0.0109111
SLC38A5	1.87469	8.57502e-25	8.81204e-23
RALBP1	0.0251232	0.521692	0.627378
RUFY3	-0.514838	6.39946e-16	1.89428e-14
CNTN1	0.946897	3.90545e-06	2.15867e-05
SLC11A1	0.35813	0.000364359	0.0012567
WWTR1	0.102958	0.0567015	0.104073
AGPS	-0.281184	5.9072e-09	5.73632e-08
CXorf56	-0.11512	0.000170175	0.00063696
ATP1A2	1.0515	3.7004e-20	2.00042e-18
TTC27	-0.0142911	0.658034	0.745887
ZNF582	-0.124452	0.0671585	0.120085
VSIG2	-0.0397283	0.778484	0.842352
PHLDB1	0.290347	2.04158e-08	1.78949e-07
MARCO	0.530943	0.00106287	0.0032522
CYP24A1	0.0695366	0.752152	0.821599
PRDM11	0.156859	0.000425893	0.00144401
SYT13	-0.0744832	0.64597	0.735963
SNAI2	0.706892	1.43594e-16	4.65526e-15
CD74	0.0689239	0.38439	0.497185
HGF	0.975474	9.78183e-15	2.45232e-13
ZRANB1	-0.03741	0.440671	0.55307
NCDN	0.00287331	0.945002	0.963804
ADGRA2	0.777411	4.66353e-25	4.98037e-23
ZFP64	-0.0871528	0.0189223	0.040677
MNAT1	-0.200653	2.51815e-06	1.44731e-05
SAMD4A	-0.233557	0.000130439	0.000502963
RUNX3	0.145655	0.0915498	0.155815
MRE11	-0.0655187	0.0436428	0.0832904
PLEKHB1	-0.331183	0.00892968	0.021207
SERPINB1	0.00168752	0.966482	0.977906
CYP3A43	-0.381635	0.0037978	0.0100332
SLC7A9	-0.709168	2.95103e-09	3.02974e-08
SPAST	0.0222378	0.599529	0.697125
NRXN3	-0.0942391	0.428921	0.5414
OSBPL5	0.507085	2.15551e-26	2.73023e-24
AQR	-0.189922	2.99414e-08	2.5288e-07
CPS1	0.305	0.0306413	0.061534
C8B	-1.41018	8.218e-05	0.000333186
FHL1	-0.0735019	0.519388	0.625333
RTF2	-0.00964004	0.71214	0.789733
GABRA1	0.682	0.0136415	0.030648
NLRP2	0.110793	0.485714	0.594918
SLC45A4	-0.131352	0.0384594	0.0747794
RNF10	0.0458647	0.128397	0.206181
ZNF839	-0.225623	2.06687e-06	1.20932e-05
ZDHHC6	-0.15997	1.09514e-08	1.01311e-07
GRAMD1B	0.248308	0.00892716	0.0212021
RNH1	-0.059484	0.103603	0.172646
NDUFS1	-0.553556	3.03143e-28	4.98436e-26
RB1CC1	-0.167907	9.13109e-05	0.000365949
ERP44	-0.157346	5.3418e-06	2.86924e-05
ALAS1	-0.495324	2.53713e-16	7.92459e-15
BIRC3	0.262412	0.00836601	0.0200244
AKAP11	-0.166387	0.00114951	0.00349011
GLRX2	0.0460111	0.406837	0.519692
SNAPC1	0.00270374	0.95624	0.971219
DERA	-0.154622	0.00914486	0.0216578
STRAP	-0.203589	3.66867e-06	2.0384e-05
ABCC2	-0.296218	0.0151319	0.0335262
DEF6	0.237767	0.00338802	0.0090828
PLEKHO1	0.442232	1.37486e-10	1.77603e-09
GCLM	-0.128127	0.031385	0.0628047
UBR2	-0.192592	1.88789e-08	1.66584e-07
EHD2	0.524197	1.87358e-14	4.50279e-13
DEPDC1	0.285501	0.00542908	0.0137477
CCDC28A	-0.232088	9.95812e-09	9.30507e-08
RRAGD	-0.948191	6.25503e-34	1.89267e-31
HSF2	-0.0678813	0.0592944	0.108072
PHF20	0.138956	1.49652e-05	7.24514e-05
HSD17B6	0.789021	6.46402e-11	8.85971e-10
NR1H3	0.031105	0.556945	0.65974
TYMP	0.180725	0.030039	0.0605197
NCAPH2	-0.0604849	0.169814	0.258784
TOMM34	-0.0630094	0.149419	0.233418
SEC63	-0.00712074	0.846592	0.892797
KPNA6	-0.0612108	0.043768	0.0834782
VIM	0.411711	3.29927e-11	4.74911e-10
RTEL1-TNFRSF6B	-0.128043	0.215841	0.315137
FAS	-0.110447	0.05277	0.0979382
RNASET2	0.380807	0.000566663	0.00186176
CD44	0.65518	1.53278e-11	2.33845e-10
KCNG1	0.507865	0.00332435	0.00892915
AGPAT4	0.241492	1.71846e-05	8.1931e-05
SLAMF7	0.216283	0.063	0.113737
BTN3A1	-0.264221	3.08125e-05	0.000138599
MIPEP	-0.438253	6.11752e-18	2.44544e-16
PRKCH	0.115783	0.0569855	0.104542
INSRR	-0.185728	0.330736	0.441955
IFNGR1	0.0979167	0.0247504	0.0512487
B4GALT7	0.176641	0.00603468	0.0150606
SH2D2A	0.332968	0.00227375	0.00638391
VRK2	-0.0229025	0.580769	0.680634
TNFRSF1B	0.318481	1.10413e-07	8.32774e-07
VEZT	0.0325687	0.336904	0.448533
POU2F2	0.401069	7.53466e-06	3.91439e-05
BRD9	0.0839999	0.0163733	0.0358899
SNX1	-0.087756	3.53713e-05	0.000156706
TBPL1	-0.00390084	0.92606	0.950805
ARNTL2	0.246435	0.00414212	0.0108332
BCLAF1	-0.114262	0.000615555	0.00200231
SLC39A9	-0.219428	9.84557e-08	7.50641e-07
ANK1	-0.226582	0.094933	0.160563
IBSP	1.4864	1.27858e-12	2.33116e-11
TFB1M	-0.180424	4.28877e-07	2.88469e-06
RABEP1	-0.0964294	0.00336155	0.00902184
HMGB3	-0.140854	0.120588	0.195886
NUP160	-0.178182	4.35374e-06	2.38109e-05
BAK1	-0.0570577	0.246664	0.350703
MUSK	-0.140411	0.424423	0.537056
IKZF2	-0.213697	0.00472138	0.0121555
GRN	0.0295773	0.587835	0.686845
FAM13B	-0.220336	2.22194e-06	1.29207e-05
ARHGAP31	0.174405	0.00222973	0.00627407
CENPQ	-0.189974	0.000393652	0.00134664
SARS1	0.0905051	0.00569423	0.0143267
RANBP3	0.0512782	0.0666318	0.119261
ARID4A	-0.21238	4.90198e-06	2.65559e-05
EIPR1	-0.0874556	0.0430356	0.0823299
PNPLA6	0.13341	0.000517621	0.00171878
IFT88	-0.30169	1.67262e-11	2.53466e-10
ALG1	-0.121841	0.00370772	0.00982264
ZCCHC8	-0.0735189	0.0115661	0.0265716
ABCF2	-0.0291122	0.443944	0.556216
CHPF2	0.303438	3.61213e-13	7.14749e-12
LRRC7	-0.245712	0.0406793	0.0784384
FUT8	0.129011	0.041269	0.0793965
UBA6	-0.149552	0.00267847	0.00737575
GAB2	-0.182655	0.000549915	0.00181302
ATP6V0A1	-0.320631	3.01723e-12	5.14748e-11
PIAS1	-0.124731	0.00103287	0.00317065
SLC4A7	-0.108647	0.227931	0.329114
APBA2	0.568144	3.62094e-06	2.01471e-05
MAP2K3	-0.0147757	0.793966	0.853768
EFCAB1	0.451306	3.08643e-05	0.000138813
TMSB10	0.456651	3.91423e-10	4.67263e-09
ASTE1	0.0221775	0.423367	0.53603
RNF19A	-0.0358758	0.423791	0.536395
PEX3	-0.458595	6.81014e-21	4.06482e-19
GABARAPL2	-0.287466	4.80338e-11	6.72534e-10
MYOC	-0.347192	0.0120169	0.0274523
SH3YL1	-0.310344	1.99465e-06	1.17099e-05
FAM136A	-0.0282542	0.444624	0.556876
VCL	0.408921	7.62908e-16	2.22798e-14
DEPDC1B	0.00160531	0.986345	0.991442
DAPK2	1.04948	1.48985e-22	1.10589e-20
NSMAF	0.0371777	0.295153	0.404072
ADSS2	-0.0335851	0.39392	0.506937
STAP1	-2.62471	2.11613e-44	1.84408e-41
TIMP2	0.547345	4.05345e-17	1.42433e-15
RFC1	-0.18833	1.46586e-06	8.84507e-06
TBC1D23	-0.136911	0.00151587	0.00445557
CUL3	-0.221102	2.05169e-09	2.16614e-08
MYOM2	0.199129	0.0112308	0.0258832
OTC	-0.864485	0.000184257	0.000683971
CYP46A1	0.211876	0.0145045	0.0323368
ZZZ3	-0.154142	6.55399e-06	3.45476e-05
SLC18A1	0.00141247	0.991184	0.994379
USP2	-0.746829	4.1884e-10	4.97267e-09
CASR	-0.633551	0.00130658	0.00390898
TUBG2	0.00337679	0.946622	0.964892
RPL26L1	-0.0444663	0.373931	0.486705
FLT4	0.27965	0.000440623	0.00148851
NSUN2	-0.0643556	0.0355196	0.0698624
FBXO42	0.0589174	0.0219275	0.0461825
MFAP3	-0.0556216	0.426188	0.538788
MRI1	-0.128476	0.0146958	0.0327063
METTL1	0.0755414	0.177405	0.26825
HOXC8	0.107875	0.210272	0.308443
AGA	-0.136691	0.00113421	0.00344871
PI4K2B	-0.266252	2.36171e-10	2.92956e-09
BOD1L1	-0.149698	0.00131488	0.00392949
MAT2B	-0.289457	3.85505e-12	6.46545e-11
TLL1	-0.452587	1.47688e-05	7.16281e-05
EDC4	-0.0823446	0.028067	0.0570479
TRIO	0.1297	0.0135021	0.0303786
VCAN	0.828665	4.07897e-13	8.00941e-12
CLEC16A	-0.0960991	0.0485022	0.0910686
MSR1	0.0694365	0.455966	0.567651
CDH1	-0.541415	3.73484e-08	3.09499e-07
MTREX	-0.229039	2.54566e-09	2.64157e-08
DNAH5	-0.346128	0.00149845	0.00441152
ZFYVE16	-0.108431	0.0130044	0.0294062
RIPOR1	-0.0582577	0.126807	0.20408
C6	-0.316435	0.0673059	0.120314
RAI14	0.185068	9.36191e-05	0.000373893
SOX30	0.600995	1.60318e-08	1.43407e-07
PNKP	0.0530667	0.336727	0.448394
BEST2	0.261826	0.174151	0.26427
PHLPP2	-0.271959	1.40089e-07	1.03814e-06
SPDL1	0.107003	0.0273425	0.0558175
STAU2	-0.210389	5.41955e-07	3.57356e-06
SLC66A1	-0.00548935	0.923187	0.948639
CTNS	-0.121147	0.000380423	0.00130666
RTN4R	0.229154	0.0130943	0.0295711
PHF23	-0.0310174	0.390255	0.503202
CDH10	0.937494	5.92177e-06	3.15239e-05
INPP4A	-0.146521	0.00135481	0.00403846
RAB27B	-0.072086	0.617732	0.712586
PSMA4	-0.011967	0.747046	0.817582
MYO16	-1.25971	2.91216e-17	1.04694e-15
LSG1	-0.0998454	0.0013523	0.00403163
PARP3	-0.167079	0.0028788	0.00786228
TNC	0.817079	3.70495e-13	7.30792e-12
THAP3	0.132104	0.0107916	0.0250151
RIPOR3	-0.0678803	0.60398	0.700917
TDP1	0.0460419	0.155069	0.240511
AIFM2	0.0194026	0.729565	0.803534
C2orf83	-1.03698	0.000358341	0.00123829
SPATA7	-0.152115	0.000224665	0.00081386
MED17	-0.141663	8.51552e-07	5.40085e-06
RETSAT	-0.354866	4.69902e-15	1.2209e-13
CAPG	0.0452592	0.593742	0.692225
AP2S1	0.179769	0.000401297	0.00137064
USH2A	0.140919	0.205299	0.30243
ZPBP	-0.279991	0.245625	0.34951
TG	-0.111014	0.280024	0.387709
ADAM28	0.123512	0.109777	0.181127
BARX2	-0.195984	0.0435073	0.0830791
DCUN1D1	-0.148736	0.000316455	0.00110663
JADE2	-0.144833	0.000436893	0.00147694
ZIC2	1.37371	1.15981e-07	8.71895e-07
LCP2	0.214085	0.00120597	0.00364022
TRIT1	-0.0378656	0.295594	0.404561
ADRB1	-1.42608	1.28546e-20	7.45808e-19
GUCA2B	-0.963842	7.62135e-06	3.95236e-05
CUL7	-0.058907	0.101587	0.169911
CTNNA1	-0.0955413	0.00550363	0.0139144
PHKA2	-0.167789	0.00771501	0.0186682
CNTLN	-0.197218	4.51411e-05	0.000195225
EPHA3	0.750684	8.38095e-15	2.11818e-13
HSPA5	0.00675991	0.891312	0.925642
DSG2	-0.634441	7.8339e-12	1.24667e-10
GEMIN8	-0.0415295	0.273149	0.380074
OFD1	-0.167295	0.000679364	0.00218284
GPM6B	0.672035	7.82572e-11	1.05633e-09
MAGEC2	-2.11029	1.10505e-05	5.51917e-05
PREX2	0.756569	2.22305e-11	3.30139e-10
WDR37	-0.103678	0.00193483	0.00553542
YTHDC2	-0.243791	9.76032e-10	1.08934e-08
CTPS2	-0.0356614	0.282217	0.390017
ATP6V1H	-0.49494	1.15352e-17	4.40115e-16
POLR2B	-0.174311	7.10676e-08	5.56935e-07
FAM214A	-0.215848	8.22989e-07	5.2273e-06
ARAP2	-0.33568	4.90519e-08	3.97487e-07
TPR	-0.0383242	0.317893	0.428168
CP	0.384537	0.0211969	0.0448693
KIAA0556	-0.0785592	0.0440794	0.0839472
DTNBP1	0.0149488	0.700108	0.780401
XK	0.190459	0.230507	0.332049
ANO2	0.0784575	0.367726	0.480321
C12orf4	-0.122333	0.00077707	0.00245725
SCML1	-0.260642	0.000348781	0.0012089
WWC3	0.151586	4.7627e-05	0.000204715
ARHGAP6	-0.284077	0.000202213	0.000742466
FAM184B	-1.0986	5.12263e-22	3.54854e-20
MAP4	0.153139	2.37663e-06	1.37413e-05
GOPC	0.00159599	0.963067	0.975674
ROS1	1.51042	2.40286e-09	2.50352e-08
USP28	-0.18432	2.17255e-06	1.26469e-05
HDAC9	0.153043	0.0212081	0.0448908
TSPAN17	-0.00689101	0.889569	0.924449
NOP16	-0.0205455	0.702834	0.78215
CC2D2A	-0.327859	3.67314e-09	3.71534e-08
RRM2B	-0.162437	0.0040687	0.0106616
ZNF800	-0.18176	8.64439e-06	4.43591e-05
TNFRSF17	0.787931	4.22482e-06	2.31581e-05
SNX29	-0.584765	1.69655e-25	1.93009e-23
LMO3	0.6212	1.33526e-06	8.14049e-06
MRPS10	-0.139738	0.000195187	0.000719944
GUCA1A	0.665164	0.00545018	0.0137971
RSF1	-0.0584673	0.150314	0.234546
VPS13D	-0.246873	1.08393e-05	5.42428e-05
CELF2	-0.0278763	0.700965	0.781005
FAM120A	-0.214462	7.06274e-09	6.76644e-08
R3HDM1	0.0571733	0.076724	0.134333
COL9A2	0.270709	0.0235438	0.049075
KITLG	-0.120828	0.19359	0.288074
ERCC8	-0.209265	9.4797e-08	7.24903e-07
ADAMTS6	0.640765	2.10672e-11	3.13505e-10
H6PD	0.216267	2.36772e-05	0.00010917
VAMP3	-0.0190374	0.557768	0.660409
PER3	-0.353819	4.75012e-07	3.17102e-06
UTS2	0.140631	0.378446	0.491261
TNFRSF9	-0.0999948	0.49318	0.601821
EPN3	-0.935239	1.36028e-06	8.27448e-06
LTBP1	1.05015	1.35858e-27	2.02726e-25
RCN1	0.315195	3.36626e-09	3.42698e-08
ELN	1.22338	7.84271e-27	1.06125e-24
RFC2	0.163227	4.28382e-05	0.000186133
ARID1B	0.0610666	0.0876656	0.150373
CLPTM1L	-0.177097	0.000442098	0.00149292
NEDD4L	-0.930482	8.86712e-27	1.18515e-24
FOXP3	0.612732	1.00565e-07	7.64852e-07
PPP1R3F	-0.019565	0.695063	0.776147
HEXB	-0.0555496	0.244996	0.34874
PTCD2	-0.216459	4.0825e-08	3.35375e-07
NEXMIF	0.0566124	0.760411	0.828046
JKAMP	-0.237792	1.68664e-11	2.55263e-10
DKK3	0.711558	2.38268e-19	1.14843e-17
ARHGEF5	-0.0746193	0.170443	0.259615
NFE2L3	0.320323	5.97857e-05	0.000250914
MCUR1	-0.262546	9.88585e-16	2.84133e-14
LIMA1	-0.469982	1.9499e-14	4.67075e-13
LETMD1	-0.254517	4.29438e-08	3.51521e-07
SLC4A8	0.0965238	0.183423	0.275743
LAMC3	0.450712	0.000476247	0.00159771
PTGER3	-0.736545	1.22639e-06	7.51882e-06
TNIP3	-0.249478	0.0989352	0.166293
MAPK9	-0.173557	1.4178e-07	1.04901e-06
COL23A1	0.00212606	0.985191	0.990853
BCAR1	-0.0296324	0.579638	0.679729
FAM160A2	-0.0919806	0.0233086	0.0486632
HERPUD1	-0.344649	7.41114e-12	1.18546e-10
HOMER3	0.0971186	0.136036	0.216115
RAD51	0.238521	0.000814439	0.00256352
POLQ	0.193427	0.0394606	0.0764236
PIK3CB	-0.151676	0.00355179	0.00946652
CYBA	0.20849	0.00709895	0.01735
THOC3	-0.00465376	0.926254	0.95096
HEBP2	-0.0160246	0.774881	0.839482
MPHOSPH9	-0.203052	0.00030713	0.00107739
PLEKHA5	-0.198254	0.00194616	0.00556418
PRSS8	-0.278842	0.0144433	0.0322152
SIKE1	-0.123962	6.89048e-05	0.000284769
RRP12	0.0885152	0.0881321	0.151054
FNIP2	-0.629636	2.71723e-19	1.29962e-17
MSMO1	-0.139869	0.019524	0.0417911
TTC17	-0.0742993	0.00352398	0.00940158
ALX4	0.0531753	0.661262	0.748367
FSTL4	-0.843807	2.97647e-08	2.51533e-07
FOXN3	-0.0991597	0.0822951	0.14243
METTL24	-0.374459	0.00016436	0.000617275
AKR7A2	-0.34541	2.90657e-08	2.46357e-07
MRTO4	0.10021	0.0134707	0.0303158
NNAT	-0.167276	0.157273	0.243339
USE1	0.0646738	0.220241	0.320187
MCF2L2	-0.0375337	0.715248	0.792061
NRIP2	0.505047	6.90232e-11	9.41014e-10
LAMA3	0.316837	0.000597721	0.00195085
AP5M1	-0.509723	2.92216e-20	1.60966e-18
ANAPC4	-0.185802	2.0827e-07	1.49429e-06
KCNQ1	-0.31161	0.000650887	0.00210342
TRAPPC3	-0.0584749	0.0637714	0.114967
THRAP3	-0.00140943	0.954459	0.97002
PHPT1	-0.108435	0.129737	0.207919
ENTPD2	-0.513799	1.04688e-06	6.50058e-06
LY75	0.312294	0.000151747	0.000574958
ARID4B	-0.0179491	0.626506	0.719906
OPN3	0.376521	3.99899e-06	2.20573e-05
SDCCAG8	-0.0187339	0.52453	0.629887
PTPRN	1.70629	8.61648e-25	8.83381e-23
HHAT	-0.309812	2.71032e-07	1.9029e-06
KIF1B	-0.271414	4.40368e-11	6.19958e-10
FOXC1	0.0825801	0.276244	0.383316
TBC1D22A	0.112017	0.00142129	0.00421253
SYNE2	-0.284035	2.03766e-06	1.19399e-05
PLEKHH1	-0.678978	2.39693e-16	7.53527e-15
ATP9A	-0.201412	0.016781	0.0366709
SPO11	-0.123908	0.769937	0.835538
CBLN4	0.673197	3.00199e-06	1.69896e-05
CHRDL2	2.41703	2.09445e-44	1.84408e-41
FAM168A	0.062737	0.0528467	0.0980513
RELT	0.248432	6.14482e-05	0.000257123
GALC	-0.12252	0.0207901	0.044124
NOP58	-0.040371	0.262634	0.368527
SZRD1	0.123288	0.000153474	0.000580383
KCNH2	-0.270311	0.0867876	0.149054
CUL1	0.0319471	0.270222	0.376941
FAM114A2	-0.160323	1.55937e-06	9.35493e-06
CYFIP2	-0.590936	1.52476e-17	5.69944e-16
TAB2	-0.0496136	0.263565	0.369679
GINM1	-0.112472	0.00753619	0.0182904
EIF2AK2	-0.0514404	0.213603	0.312392
USP36	-0.0676686	0.0788603	0.137469
KMT2C	-0.208597	1.32478e-05	6.48943e-05
MCOLN3	-1.67839	1.20642e-22	9.18989e-21
CCDC85A	0.0487971	0.640176	0.731604
PUM2	-0.0358933	0.212643	0.311244
MRPL43	-0.186977	0.000171633	0.000642032
ITIH4	1.40207	2.95165e-21	1.86932e-19
ITIH1	-1.28594	7.08382e-09	6.78216e-08
HPF1	-0.0573775	0.0872672	0.149807
ZFR	-0.125986	0.00010908	0.000428414
ZNF280C	-0.0478553	0.263455	0.369559
NPFFR2	0.544739	0.0155203	0.0342665
PHF21B	0.477062	0.0122591	0.0279223
TRAF1	-0.094337	0.201663	0.29789
RC3H2	-0.129054	0.00943203	0.0222376
IL17RB	-0.837575	4.14842e-12	6.93345e-11
TRAF3IP2	0.0285327	0.576421	0.677013
GYG2	0.524889	0.0062869	0.0156043
DCBLD2	0.509707	1.65171e-08	1.47446e-07
SERPINB3	0.651091	0.064787	0.116548
SOAT1	-0.0821366	0.174124	0.26426
PKP2	-0.019961	0.806072	0.863144
MSH4	0.0978447	0.45797	0.569255
F7	-1.74794	7.14742e-22	4.86605e-20
GDI2	-0.0214459	0.610272	0.706394
PRDM1	0.304897	2.25256e-06	1.30778e-05
ATG5	-0.112708	0.00353383	0.00942327
TMCC3	-0.0953778	0.182995	0.275194
PITHD1	-0.00462522	0.877507	0.915684
MTA3	0.0789198	0.0165734	0.0362772
USP13	0.312994	1.24913e-08	1.14127e-07
ATP11B	-0.12033	0.010152	0.0236979
LAMC2	0.640043	5.68114e-05	0.000239551
CDK14	-0.183833	0.00175854	0.00508379
SEC61A1	0.150278	0.000838672	0.00262897
PPP1R12A	0.0586504	0.126645	0.203843
RASGRF1	0.40027	0.00093406	0.00289672
CAMK2B	-1.4021	2.94969e-16	9.12165e-15
CROCC	0.182742	0.00466833	0.0120305
POLR3E	-0.0942391	0.00359565	0.00956178
ATP2B4	0.320835	3.68905e-11	5.27013e-10
ZC3H11A	-0.0130109	0.703627	0.782742
RIOK2	-0.100114	0.00313162	0.00846521
YIPF1	-0.0490386	0.174257	0.26438
NDC1	-0.00684651	0.866132	0.907386
DGKG	0.595194	5.92329e-11	8.18552e-10
FLYWCH1	-0.0148315	0.731588	0.804936
UNKL	-0.0245633	0.629713	0.722677
TBXAS1	0.08224	0.168237	0.256704
PARP12	-0.0637676	0.122279	0.198197
ALDH18A1	0.0936475	0.0542247	0.100215
TARBP1	-0.127504	0.0201128	0.0428682
GATB	-0.327131	1.39492e-14	3.40883e-13
MXD1	-0.206912	0.000213599	0.000778238
CDK17	0.0939604	0.0277482	0.0565113
DNAJC25	-0.374965	1.21302e-18	5.34415e-17
SLC2A3	0.722438	1.45153e-15	4.07251e-14
PSD	0.513406	9.28252e-14	2.01423e-12
CTDP1	0.0319655	0.403592	0.516425
YBX3	0.347483	3.24307e-11	4.6744e-10
STYK1	0.465615	3.24012e-05	0.000144799
WNK1	-0.0197341	0.682006	0.765827
CCAR1	-0.041705	0.206892	0.304376
OGFR	0.0477772	0.329631	0.440844
GNA15	0.315757	2.72278e-05	0.000124136
CREB3L3	-0.287539	0.0855975	0.147295
PIGV	-0.220053	4.82452e-09	4.7646e-08
PTPRU	0.399851	1.00898e-05	5.08778e-05
SNRNP40	-6.06345e-05	0.998448	0.999136
RIMBP2	0.493245	0.000607676	0.00197919
COL11A1	1.74956	2.22663e-19	1.07918e-17
QSER1	-0.0510118	0.304645	0.414178
MPC1	-0.96013	1.80749e-36	7.03179e-34
ACAA1	-0.286126	6.94806e-10	7.92723e-09
BCAT1	0.390517	9.26411e-05	0.000370531
HDAC7	0.289403	7.54205e-11	1.02375e-09
LZTS1	0.770764	1.78905e-23	1.54056e-21
PRDM6	0.470212	2.77211e-07	1.94315e-06
WNT8A	-0.0982874	0.640452	0.731753
SPAG4	0.178307	0.0270555	0.0553041
NCKAP1	-0.132348	0.00194438	0.00556017
MRPS35	-0.448086	3.88181e-21	2.39127e-19
GUCY1B1	0.293905	3.00792e-07	2.08925e-06
SFSWAP	0.0309824	0.507771	0.615079
TNK2	0.166016	0.0101122	0.0236137
MON2	-0.265714	2.3993e-10	2.9691e-09
CDH3	1.87838	9.57683e-37	4.01232e-34
ARSF	-1.30311	5.75954e-16	1.71534e-14
GPBP1	-0.104786	0.000186898	0.000692595
DGAT2	-0.181071	0.141905	0.223579
ZNF112	-0.187457	0.000124387	0.000481758
CS	-0.265899	7.02271e-10	8.00192e-09
LTK	0.404602	0.000411277	0.00139925
MRPS24	-0.103592	0.128674	0.206482
ELMO2	0.0244	0.474122	0.58453
WAPL	-0.113269	0.00171766	0.00497816
VMP1	0.102976	0.170381	0.25953
APPBP2	-0.146856	0.000230472	0.000832887
POLD1	0.143747	0.00153576	0.00450949
SEZ6	-0.0719358	0.616211	0.711441
EIF4B	-0.0801741	0.111138	0.183019
SLC6A16	-0.0419864	0.728238	0.802579
BICRA	0.26099	8.06113e-08	6.25204e-07
SPHK2	-0.0900102	0.0523491	0.0972357
RPL18	0.240997	0.000270868	0.000962149
CA11	0.0459749	0.548134	0.651958
ISOC2	-0.107434	0.130124	0.208402
U2AF2	0.0539129	0.0700826	0.124486
EPN1	0.11897	0.0149431	0.0331585
MED29	-0.073225	0.0134273	0.0302229
AHRR	0.237206	0.0394495	0.0764054
GSC2	0.0927108	0.834463
ZNF275	-0.0183295	0.704034	0.78309
MTMR1	-0.176417	4.41825e-08	3.60847e-07
GPC1	0.5223	1.03981e-12	1.92304e-11
ADCK1	-0.159964	0.0142921	0.0319236
HAGH	-0.388583	1.02779e-12	1.90322e-11
RNF4	0.0147551	0.567777	0.669278
CASP8	-0.0513713	0.20559	0.302748
LIMCH1	-0.221796	0.00148431	0.00437549
INTS13	-0.0687652	0.0505368	0.09434
TM7SF3	-0.405156	5.9291e-13	1.14008e-11
DLX3	1.0337	3.30548e-17	1.18054e-15
SPA17	-0.179067	0.000474637	0.00159276
TSPAN32	-0.0520903	0.546549	0.650609
CCN5	2.09199	4.14394e-29	7.4921e-27
DMRT3	2.4426	2.62268e-18	1.10411e-16
ST3GAL6	-0.685037	2.56985e-11	3.76962e-10
ATP2C2	-0.276937	0.0444048	0.0844783
NGFR	0.0391985	0.719382	0.795556
CDON	-0.481587	1.00099e-07	7.61836e-07
TAF2	-0.0662476	0.107892	0.178572
HIPK2	-0.458081	2.44175e-11	3.60407e-10
TNPO3	-0.0843177	0.0127216	0.0288535
BORCS8-MEF2B	-0.0948901	0.0751049	0.131901
RFXANK	0.0984851	0.0603897	0.10976
TMEM161A	-0.0332214	0.494289	0.602774
LPAR2	0.429143	6.23048e-09	6.01806e-08
CTSA	-0.0401614	0.501936	0.609864
SUGP2	-0.268513	3.55051e-09	3.60361e-08
SLC12A2	-0.005099	0.944966	0.963804
SNX24	-0.431548	2.22454e-19	1.07918e-17
EYA2	0.326584	0.00561279	0.0141463
CNN2	0.561348	4.06093e-19	1.90466e-17
ABCA7	0.0828327	0.30737	0.41718
SNCAIP	0.132644	0.207711	0.305239
DDX20	-0.108443	8.6149e-05	0.000347338
BTBD1	-0.246335	9.71885e-09	9.10296e-08
FAR2	-0.209751	0.000486813	0.00162914
BCAS1	1.4505	1.70888e-14	4.12518e-13
POU1F1	-0.144563	0.182834	0.274979
CHI3L2	0.481394	0.00119421	0.00360989
SBNO2	0.228162	1.6365e-05	7.84267e-05
PMS1	-0.119862	0.00314343	0.00849558
HMG20B	0.10591	0.0146341	0.0325906
CALCRL	0.220758	0.0113465	0.0261305
TAF11	-0.0183343	0.513796	0.620417
ANKS1A	0.193493	0.00540999	0.0137081
AP3D1	-0.129707	5.66029e-05	0.000238798
ZNF76	-0.225331	3.91738e-08	3.22723e-07
SLC9A3R2	0.241966	0.00278299	0.0076298
NTHL1	0.156504	0.00982339	0.0230294
UHRF1BP1	-0.143631	0.00455368	0.0117738
GNAI3	0.0766413	0.0293466	0.0592865
IPO5	-0.0414174	0.331013	0.442244
OAT	-0.0548858	0.323179	0.433786
WDR3	-0.0317329	0.417625	0.530477
PKN2	-0.212279	5.1904e-09	5.09476e-08
WDR18	0.0301422	0.571463	0.672765
TRAM2	0.648437	3.26906e-25	3.5879e-23
NTN1	-1.29005	1.23043e-22	9.35641e-21
GLP2R	1.34816	1.84422e-10	2.33119e-09
MCM10	0.228404	0.00668131	0.0164473
DGKA	0.512179	2.25342e-14	5.35658e-13
ERBB3	-0.396344	5.72982e-06	3.05918e-05
ROPN1	0.167464	0.442617	0.554984
ANKRD44	-0.195769	0.00115615	0.00350782
KARS1	-0.00287382	0.928876	0.952888
ADAT1	-0.133626	0.00150124	0.00441913
PDIA5	0.283418	0.000141194	0.000539137
TBC1D22B	-0.139264	4.10891e-06	2.2591e-05
NDUFB4	-0.211134	0.000243589	0.000875715
SPEN	-0.0639511	0.200273	0.296208
MYLK	0.518339	4.8997e-17	1.70383e-15
ZC3H15	-0.140771	4.90637e-05	0.00021029
MAP2K4	-0.157868	5.0057e-07	3.32583e-06
PACC1	0.0911233	0.0364694	0.0714659
SNAP91	0.772247	0.00312271	0.00844533
SLK	-0.179497	0.000185266	0.000687132
CYB5R4	-0.180554	0.000136535	0.000523043
COL17A1	1.62108	4.99224e-25	5.29251e-23
GSTO2	-0.318406	0.0120514	0.0275168
SEC61A2	0.0128519	0.820467	0.873811
PRKCQ	0.372308	1.19991e-05	5.93916e-05
TLE2	0.252763	0.00225707	0.0063436
ASB1	-0.163264	0.00148171	0.00436904
FAM107B	-0.15995	0.00233978	0.006544
ME1	0.108991	0.209762	0.307829
TBC1D1	-0.483355	1.89181e-11	2.83264e-10
CDK13	-0.0933693	0.00188716	0.00541291
MTHFD2	0.445629	1.01816e-09	1.13201e-08
SLC9A7	-0.166046	0.0128376	0.0290833
FOXJ2	0.031702	0.323189	0.433786
YBX1	0.215217	1.75168e-08	1.55573e-07
PDE4A	0.101612	0.0403328	0.0778705
PPP2R5A	-0.200324	5.48224e-05	0.000232185
CTNNA2	-2.78489	1.69449e-29	3.23827e-27
ELAVL1	-0.0280694	0.275964	0.383016
TIE1	0.437858	1.31553e-08	1.19666e-07
DIP2B	-0.144256	0.000507827	0.00169012
SMARCD1	-0.00336768	0.912931	0.941497
KDM4A	-0.00614847	0.85289	0.897354
NFYC	-0.0196183	0.450111	0.562132
ZMYND12	-0.372144	2.01546e-06	1.18241e-05
SLC9A3	-0.202172	0.228446	0.329751
NGEF	-0.328979	0.00715964	0.0174768
ASPM	0.309639	0.00232767	0.0065143
CD84	-0.0986702	0.325505	0.43637
ELOVL1	0.0544258	0.108975	0.180132
SPI1	0.251	0.00120407	0.00363544
ZNRD1	0.0118506	0.7915	0.852042
MPPED2	-0.688565	4.27788e-08	3.50302e-07
CLDN18	-0.309395	0.00323892	0.00872497
ZBTB11	-0.124031	0.00067223	0.00216325
ATXN3	-0.0235804	0.611998	0.707827
GOLGA5	-0.141321	0.000392863	0.00134437
FGFR2	0.0767445	0.379193	0.49204
LRRC40	-0.24371	8.65997e-08	6.67372e-07
ISOC1	-0.453653	2.48221e-20	1.3866e-18
EML1	0.137858	0.00770316	0.0186437
TRMT11	-0.200362	3.25095e-07	2.23635e-06
THUMPD1	-0.175042	1.03614e-08	9.64257e-08
MSANTD3	0.0366371	0.414837	0.527779
KIF26A	0.0456089	0.684079	0.767561
ATG2B	-0.165727	0.000206652	0.00075637
ARFGEF1	-0.324266	4.75565e-10	5.59733e-09
ACSM2B	-1.15652	2.81997e-16	8.73909e-15
ZFAT	-0.327008	5.37846e-07	3.5492e-06
MTFR1	-0.473369	6.09771e-17	2.09865e-15
STAG3	-0.14778	0.0698771	0.124212
FECH	-0.345044	2.41939e-15	6.56399e-14
MYO9A	-0.329738	4.195e-09	4.19809e-08
DDX3Y	0.242529	0.302759	0.412309
PFKP	-0.000194871	0.99756	0.998546
IDI1	-0.269461	7.18745e-10	8.17894e-09
SP100	0.0274565	0.384688	0.497481
KLF6	-0.126905	0.0792321	0.137971
PLPP1	0.100697	0.177857	0.268831
NEO1	-0.1431	0.00425361	0.0110908
TRAM1	-0.164679	0.00536878	0.0136164
PHKA1	-0.526081	1.47636e-07	1.08791e-06
TNFRSF1A	0.341909	1.35106e-16	4.3899e-15
CACNB1	0.562123	1.35894e-11	2.08492e-10
EVI5	0.0799557	0.0828776	0.143333
STOML1	0.113725	0.0208381	0.0442086
PKM	-0.0741889	0.110347	0.181875
DHX29	-0.292623	7.46927e-14	1.64286e-12
DNTTIP2	-0.0351449	0.222977	0.323475
METTL22	-0.00018788	0.996761	0.997972
TP53BP1	-0.114725	0.00912398	0.021613
TRO	0.521166	8.46413e-08	6.53783e-07
RRP15	-0.0750152	0.05929	0.108069
RHOA	0.0535851	0.126691	0.203908
DHX8	0.0394706	0.183424	0.275743
PRKCZ	-0.198103	0.000265071	0.000944449
ZFY	0.260285	0.290112	0.398611
IARS2	-0.148304	0.000200135	0.000735702
SYT1	0.605883	4.8651e-06	2.63791e-05
NAV3	1.12522	1.31687e-18	5.78999e-17
IDH3G	-0.0184751	0.667077	0.753067
ROGDI	-0.329707	3.16307e-07	2.18348e-06
PDZD4	0.913609	8.17187e-23	6.36968e-21
ATP2B3	0.905743	5.22744e-05	0.000222606
ROCK1	0.0410867	0.395076	0.50805
CBFB	0.129143	0.00048388	0.00162069
PDK3	-0.0638467	0.220031	0.319915
HYAL2	0.312439	4.17221e-07	2.81542e-06
HDAC4	0.148245	0.00138207	0.0041111
RASSF1	0.140461	0.000646352	0.00209094
FGFR3	-0.13196	0.186182	0.279109
IFI35	-0.00698658	0.897982	0.930573
HEATR6	0.0594652	0.0660105	0.118356
COASY	-0.121771	0.00212604	0.00601922
PLEKHH3	0.289375	2.00288e-07	1.44175e-06
MEF2A	-0.0866073	0.0466878	0.0881443
OTUD5	0.0271205	0.397294	0.510315
TFE3	0.094658	0.01086	0.0251498
TBC1D25	0.0682003	0.0253147	0.0522532
ACSL4	0.00246372	0.966866	0.97809
INPP5A	0.179473	2.16033e-05	0.000100577
GPKOW	0.0153798	0.612545	0.708272
GRIPAP1	0.00353843	0.926705	0.951266
FTSJ1	0.237789	1.40705e-07	1.04212e-06
PRR11	0.548965	2.7242e-10	3.33705e-09
REEP1	0.0708411	0.493002	0.601661
ATP11A	-0.286979	0.000404448	0.00137935
POLR1A	-0.0522554	0.161176	0.248066
LAPTM4A	-0.0397839	0.339761	0.451385
TTC7A	-0.162353	0.00086032	0.0026916
IP6K2	0.0851924	0.0412187	0.0793242
STON1-GTF2A1L	0.49202	0.00202748	0.00577167
SRBD1	-0.134156	0.000260795	0.000930584
KIF2A	0.315905	0.00041406	0.00140762
RASGRP2	0.407928	2.59944e-08	2.22914e-07
PSME4	-0.0230361	0.577095	0.677604
IFT80	-0.289563	5.47853e-10	6.38263e-09
SIRT2	0.0178472	0.593646	0.692132
ERLEC1	-0.0604196	0.123817	0.20014
PPP2R5B	0.0921479	0.0368527	0.0721003
PYGM	0.48377	3.49196e-08	2.9081e-07
PAGE1	-0.343972	0.444851	0.557128
PITX1	0.192627	0.443708	0.556028
TRPC7	-0.697275	1.8624e-06	1.09972e-05
MAST4	-0.333501	5.88685e-08	4.69698e-07
ADGRF5	-0.120965	0.179348	0.2707
SDK2	-0.0401675	0.764854	0.831617
ADAM7	-1.17819	3.32785e-06	1.86689e-05
NUP133	-0.0735211	0.0373063	0.0728308
NUCKS1	0.000546846	0.987791	0.992117
VPS35	-0.156606	1.26922e-05	6.24251e-05
DNAJA2	-0.267074	7.77266e-17	2.63352e-15
BCL3	0.270843	0.000804411	0.00253506
KCNAB2	-0.00078417	0.991609	0.994697
ABCC9	0.5259	1.16333e-10	1.52539e-09
GAL	-0.231643	0.267773	0.374328
CLEC2D	0.0873147	0.310074	0.42004
FUNDC1	-0.0834702	0.038739	0.0752468
MAOB	-0.269641	0.00182897	0.00526575
RORA	-0.216631	0.000166519	0.000624349
DRD4	-0.0452865	0.660314	0.747615
TGFBR3	-0.0101234	0.8758	0.914393
PLA2G10	-0.178732	0.0667131	0.119401
HES2	-0.338142	0.00388565	0.0102358
ATP1B3	0.102045	0.0124138	0.028229
NEDD4	1.25662e-05	0.999839	0.999862
PIGB	-0.264329	8.05091e-14	1.76456e-12
MAPK6	-0.0764315	0.0814972	0.141254
GNB5	-0.183708	1.21155e-06	7.43515e-06
RAB27A	-0.0444909	0.386894	0.499726
HDHD5	-0.0562483	0.16147	0.24844
UFD1	0.0100673	0.784481	0.846726
LRP6	-0.173789	0.00246785	0.00685598
GUCY2C	-0.76009	2.20911e-18	9.39992e-17
SCT	-0.0122512	0.925758	0.950608
PHRF1	0.0406498	0.27373	0.380725
ELP1	-0.310416	2.26166e-19	1.09494e-17
NUCB2	0.0108241	0.833199	0.883363
PFN2	-0.66	6.28721e-11	8.64457e-10
PTPN3	-0.979235	2.54806e-44	2.17694e-41
SPTB	0.594546	7.00545e-09	6.71303e-08
DAPP1	0.128787	0.146426	0.229499
FGF10	0.929749	0.000100277	0.000397353
SLC44A1	-0.242283	7.47521e-07	4.79806e-06
TMEM260	-0.167425	3.63819e-06	2.02353e-05
SMG6	-0.0480309	0.359761	0.472248
EXOC5	-0.249586	1.35592e-07	1.00716e-06
CLTCL1	0.122721	0.056023	0.102993
FGF22	-0.389456	0.000413915	0.00140725
FSTL3	0.348295	0.000846879	0.00265278
DGCR2	0.0152379	0.689933	0.772221
RNF126	0.0682985	0.174578	0.264786
MNT	-0.0177223	0.642753	0.733438
ZXDC	-0.119901	0.00114845	0.00348712
JMJD6	0.110134	0.0301877	0.0607743
POLB	-0.135419	0.000313552	0.00109753
ST6GALNAC1	0.554933	2.75506e-07	1.93275e-06
WIPI1	-0.173787	6.03976e-05	0.000253116
FRMPD1	-1.01137	1.2164e-16	3.99404e-15
GBA2	-0.406353	2.46152e-18	1.04129e-16
NDST1	0.21169	0.00017529	0.000654477
ASNS	0.0818792	0.26222	0.368052
AP3M2	-0.0474732	0.149478	0.233488
CNGB1	-1.21586	4.21037e-10	4.99739e-09
ST6GALNAC2	-0.678714	9.67695e-09	9.06566e-08
CHAT	1.96803	1.52281e-07	1.11957e-06
PABPC1	0.266888	1.3138e-10	1.70574e-09
TESK2	0.032887	0.503151	0.610949
CFAP20	-0.0257811	0.42263	0.53534
CSNK2A2	0.0381788	0.231463	0.333102
PTPN21	-0.227557	0.00012057	0.000468517
EIF2B3	0.0144212	0.662333	0.749277
CAMK2A	0.960874	2.0441e-13	4.18738e-12
TCOF1	0.139224	0.00706667	0.0172779
CDC42	-0.0502082	0.116735	0.190629
OSBPL3	0.0303267	0.636316	0.728364
EPHA8	0.927003	4.95459e-06	2.68242e-05
SLC12A3	1.23238	1.08535e-09	1.19906e-08
RAD18	0.0778847	0.0444616	0.0845641
ATP2B1	0.0974863	0.0754594	0.132454
TRPM5	-0.135213	0.428992	0.541436
NCK2	0.182957	7.54247e-05	0.000308728
MAP4K4	0.375771	3.7584e-16	1.14598e-14
MGAT4A	-0.128898	0.0177825	0.0385521
RPL31	0.204811	8.06307e-05	0.000327697
WDR1	0.00353214	0.925595	0.950463
SNX13	-0.48983	7.90147e-17	2.67093e-15
MS4A12	0.558727	0.116282	0.190011
ARHGAP10	0.139005	0.00382807	0.0101034
RPS6KA2	0.272259	6.47187e-05	0.000269
ING3	-0.135452	0.00231495	0.00648371
VASH1	0.347843	1.74425e-07	1.26857e-06
LMCD1	0.624307	5.40116e-27	7.47109e-25
BUD23	-0.0351955	0.427326	0.539851
SEL1L	-0.0807942	0.11502	0.188225
TRIP13	0.197337	0.012835	0.0290805
ATP6AP1	-0.135007	0.00140868	0.00417942
TCF3	0.278527	7.8239e-13	1.4809e-11
TRIB2	0.10878	0.139494	0.220498
DAZAP1	0.0398606	0.207283	0.304838
MBD3	0.10998	0.0301188	0.060657
PRLH	0.26461	0.666503
HLTF	-0.191652	0.000216761	0.000788836
FAM50A	0.0154634	0.792258	0.852542
FAM3A	-0.102138	0.0567855	0.104214
CPSF1	0.0850444	0.0914759	0.155719
MYO3B	1.22907	1.16024e-11	1.80421e-10
CYBRD1	0.62164	3.84151e-17	1.35423e-15
CDH19	0.691501	0.0111192	0.0256492
PDCD2	-0.0942045	0.00656478	0.0162044
SLC6A15	-0.901523	0.00290384	0.00791977
RDH11	-0.583006	9.38374e-19	4.17639e-17
PRKACA	0.13281	6.49725e-05	0.000269926
ADGRL1	0.372196	1.44703e-06	8.74478e-06
SPP2	-0.153399	0.624949	0.718477
ACTN1	0.629631	3.73131e-26	4.52871e-24
ZFYVE26	-0.165563	3.13102e-05	0.000140575
RPS6KA6	-0.417411	0.00722106	0.017605
EPN2	0.139201	0.000356713	0.00123316
PTPN18	0.0728051	0.0697399	0.124019
LIMS2	0.47874	2.58049e-10	3.17619e-09
ASIC4	0.386265	0.00864926	0.0206197
SPEG	1.08614	7.82482e-20	4.00638e-18
LNX1	-0.220958	0.00727832	0.0177275
ALDH3A2	-0.617059	1.86361e-21	1.21015e-19
TFRC	-0.214296	0.00555047	0.0140119
SREBF1	-0.269473	8.48316e-05	0.000342852
TRPC5	-0.187201	0.243432	0.3469
AFF4	-0.266197	4.38372e-07	2.94337e-06
UBE2D1	-0.0751357	0.141574	0.223141
MPP5	-0.446435	5.17991e-16	1.55226e-14
RHOBTB1	-0.220151	0.00163974	0.00477938
SMC1A	-0.12286	0.00563878	0.014206
HSD17B10	-0.0288282	0.588278	0.687197
MARK2	-0.0510655	0.0744423	0.13088
HMMR	0.158755	0.10173	0.170072
CHFR	0.0987836	0.0288981	0.0585025
TRHDE	-0.83557	7.2043e-10	8.19597e-09
P4HA2	-0.00337288	0.960574	0.974099
FCGR2B	0.274727	0.00706636	0.0172779
NFATC3	-0.0927725	0.0504548	0.0942191
TRNT1	-0.210746	1.077e-05	5.39328e-05
ACADVL	-0.213295	7.10592e-05	0.000292812
STK10	0.174838	8.1944e-05	0.000332384
FBXW11	-0.231137	4.61035e-08	3.7548e-07
ACAP1	0.163838	0.0468572	0.0883989
CRMP1	-0.00369726	0.956533	0.971295
EVC	-0.398367	1.04146e-06	6.47153e-06
DERL2	-0.0326963	0.355754	0.468292
SIDT1	0.0926194	0.186505	0.279469
NDE1	0.0419052	0.269114	0.37577
IRAG1	0.556209	2.82694e-14	6.61522e-13
TMEM38A	-1.30148	1.74422e-30	3.95829e-28
AP1M1	0.116889	0.00366125	0.00971487
PVR	0.183879	0.00138666	0.00412391
XRCC1	0.102701	0.00267609	0.0073701
SCARB1	0.173012	0.0625863	0.11314
CYP2W1	0.0636613	0.695035	0.776137
MCM2	0.069614	0.267635	0.374159
MOV10L1	0.190722	0.0729108	0.128623
PANX2	0.467977	0.0115184	0.0264803
SELENOO	-0.085953	0.114418	0.187414
TP63	0.247543	0.0156997	0.0346056
ALPK1	-0.0148352	0.731303	0.804797
LLGL2	-0.540416	3.53138e-17	1.25097e-15
PDE8A	-0.100439	0.00836219	0.0200174
CLCN4	-0.418226	3.26949e-11	4.70936e-10
NLE1	0.0632589	0.155041	0.240476
SDHA	-0.324049	4.3615e-08	3.56479e-07
SMARCE1	0.0629814	0.0189052	0.0406442
FNDC8	0.117402	0.225163	0.326005
GSDMB	0.201763	0.0721323	0.127505
KDM5A	-0.0390991	0.368887	0.481564
ADAM11	0.357785	0.000504997	0.00168186
PPP2R3A	-0.183511	0.00908912	0.021541
FERMT2	0.156783	0.00262432	0.00724219
ABCB11	0.172947	0.363232	0.475691
DHRS9	-0.448438	6.37199e-05	0.000265152
CD5L	-0.547617	0.01092	0.0252591
PTGS2	0.280285	0.0461041	0.0872464
IGF2BP2	0.367863	0.0277401	0.0565021
MAP3K13	-0.258051	1.34401e-12	2.43903e-11
ST6GAL1	-0.0602466	0.500734	0.608845
TBX21	0.19837	0.014368	0.0320734
FRY	0.308055	6.90234e-06	3.62304e-05
PICALM	-0.188658	1.83123e-06	1.08352e-05
NSF	-0.0646349	0.0974525	0.164149
GLI2	0.87647	4.88554e-22	3.3951e-20
CLASP1	0.105809	0.000564055	0.00185431
MRPS34	-0.0297127	0.622351	0.716358
NOTCH3	0.880226	5.2527e-30	1.08986e-27
CLNS1A	-0.0227075	0.479354	0.589229
PPP2R2C	0.718366	0.000302474	0.00106329
TEAD2	0.3927	1.80638e-10	2.28735e-09
EED	-0.0810443	0.0130069	0.0294104
CDHR2	-0.774093	1.44027e-06	8.71122e-06
SNCB	-1.20017	1.68285e-07	1.22679e-06
TSG101	-0.247365	3.43848e-11	4.93808e-10
NCBP3	-0.051906	0.174227	0.264353
ATP2A3	0.412506	1.83637e-09	1.95587e-08
CA12	-0.232081	0.0102247	0.0238546
MGLL	0.0445365	0.417017	0.5299
NTN4	-0.474164	2.92549e-08	2.47802e-07
BCS1L	-0.103037	0.0173156	0.0376655
NUAK1	0.422459	4.71222e-11	6.61046e-10
DPP8	-0.154002	3.55786e-05	0.00015748
SLC24A1	-0.0738878	0.100819	0.168822
ZNF532	0.296737	1.5797e-08	1.41423e-07
SCARF1	0.171886	0.00762026	0.0184718
LMAN1	-0.124675	0.0118376	0.0271138
HACD3	-0.428416	1.04184e-11	1.63174e-10
IPCEF1	-0.122107	0.137863	0.218483
ZZEF1	-0.0545074	0.154782	0.240169
NOX3	0.206017	0.502647	0.610468
ENO1	-0.0668595	0.260499	0.366156
SLC12A1	0.025366	0.907038	0.936982
MYDGF	0.22665	3.48433e-05	0.000154523
ANO8	0.173445	0.00275383	0.00755795
TUBE1	-0.357748	1.7616e-11	2.65317e-10
ARHGEF10L	-0.330498	4.28288e-10	5.07931e-09
TXK	-0.503902	6.81841e-09	6.54532e-08
WSCD2	-0.209709	0.216713	0.316103
KCNQ2	0.327169	0.0811162	0.140734
TACR2	0.157285	0.0344991	0.0681272
ACTR6	-0.198464	2.18586e-08	1.90484e-07
TIPIN	-0.0751608	0.0370926	0.0724753
SRI	-0.101357	0.0420417	0.0806658
EIF4G3	0.0130346	0.696993	0.777884
NUP37	-0.160666	3.12372e-05	0.000140287
SEMA3A	1.08672	2.55935e-19	1.2268e-17
GTSE1	0.342626	0.000153039	0.000579089
SEMA3C	0.00370264	0.980281	0.987488
TTC38	-0.39947	3.52537e-12	5.94685e-11
ACAT1	-1.28156	5.06643e-53	1.16187e-49
GRAMD4	0.13304	0.109256	0.180493
CELSR1	0.0828006	0.24009	0.343002
WNT8B	-0.0388679	0.754747	0.823693
ZNF638	-0.179753	1.12541e-07	8.48237e-07
SLC25A40	-0.433754	2.08481e-13	4.26277e-12
TIMM21	-0.26948	1.32432e-14	3.24357e-13
ADD2	0.900994	1.37213e-10	1.77302e-09
FGF4	-0.030945	0.947941	0.965649
RASAL2	0.16682	0.00199595	0.00569346
VPS9D1	-0.178841	0.00207111	0.00588012
ZNF37A	-0.0927421	0.0430926	0.0824209
MARK3	-0.0429291	0.252539	0.357365
SLC25A3	-0.332283	7.46038e-12	1.19289e-10
FNDC3B	0.10067	0.0364021	0.07135
FOSL2	0.106371	0.0483713	0.0908502
CACNG5	0.882454	4.80407e-05	0.000206311
CACNG4	1.87725	2.17118e-19	1.05465e-17
FRYL	-0.121766	0.00800745	0.0192827
TMEM131	-0.045269	0.210781	0.309012
FSCN1	0.686094	7.23236e-21	4.2933e-19
ACTB	0.229475	1.32363e-07	9.85026e-07
MOCOS	0.862807	6.85368e-09	6.57483e-08
PLD1	-0.163231	0.00151048	0.00444243
ATP12A	0.481386	0.0369242	0.0722078
WDR62	0.12324	0.147104	0.23042
DLG1	-0.175432	6.64463e-05	0.000275286
RAB7A	-0.0600768	0.104784	0.174255
BCAP29	-0.00889611	0.826153	0.878022
SEC31B	-0.108316	0.336769	0.448422
SART3	-0.0267321	0.263503	0.369615
ARHGAP15	0.390356	2.41997e-10	2.99091e-09
TUBA3D	1.89997	1.54581e-18	6.70857e-17
PAX2	-0.263579	0.00482743	0.0123963
EXOSC7	-0.336905	5.1427e-07	3.40751e-06
KIFAP3	-0.152056	0.000101992	0.000403668
MKRN2	0.022866	0.518736	0.624686
MCM6	0.144223	0.00114164	0.00346788
REXO2	-0.213852	1.6474e-07	1.20195e-06
RBM7	-0.0878503	0.0474088	0.0893081
RBMS2	0.0803296	0.0690234	0.122945
BAZ2A	-0.0670638	0.0755451	0.132584
PTPN23	0.0154973	0.708443	0.786743
MLH1	-0.0867102	0.00652108	0.0161084
UNG	-0.149364	5.21133e-05	0.000222028
FMO4	-0.267201	1.43847e-05	6.99441e-05
KLHL20	0.0288367	0.464779	0.57578
RGS11	0.563938	9.86053e-06	4.98838e-05
SLC46A1	-0.33637	5.44682e-11	7.56065e-10
PLXNA2	0.0616572	0.348149	0.460283
SPAG5	-0.871237	4.38366e-19	2.04574e-17
ANKRD13A	-0.176987	0.00208809	0.00592371
TPD52	-0.150136	0.0141157	0.031588
ACACB	-0.474526	1.74595e-12	3.10509e-11
TRAF4	-0.0596356	0.285134	0.393235
PAG1	0.0267813	0.661086	0.748235
GPATCH1	-0.100286	0.000300387	0.00105663
ICAM3	0.210088	0.0129053	0.0292123
NT5C2	-0.145373	0.0028105	0.00769698
MCAM	0.581768	1.25321e-16	4.09639e-15
GPC4	-0.347372	0.000265406	0.00094541
MBNL3	-0.0133172	0.889898	0.924612
CAMSAP3	-0.272261	0.000165007	0.000619372
RAP1GAP	-1.26851	1.01363e-28	1.74569e-26
XAB2	0.0178529	0.690269	0.772458
ARHGEF1	0.16343	0.00302633	0.00821937
STXBP2	-0.0801139	0.126105	0.203144
MAP2K7	-0.0336187	0.332408	0.44374
NMRK2	-5.32649	2.05602e-77	1.49309e-73
DGKD	0.347193	2.25998e-08	1.9612e-07
CTTNBP2	-0.468435	6.44846e-08	5.10209e-07
ACTL6B	0.456192	0.0706851	0.125347
RARB	0.102711	0.1421	0.223822
TOP2B	0.00559424	0.899222	0.93139
TM9SF3	-0.0468583	0.219099	0.318857
NFKB2	0.0250601	0.694471	0.775805
UBE2T	0.112344	0.138599	0.219386
PPP1R12B	0.236926	0.00358422	0.00953721
DNAJC10	0.0555775	0.161822	0.24885
GTF3C1	-0.0212604	0.529799	0.634884
IL4R	0.295406	6.92378e-10	7.90989e-09
USP33	-0.186276	1.17233e-09	1.29057e-08
PAK3	0.43298	0.000642005	0.00207827
CAPN6	0.263371	0.185003	0.277725
DCX	0.11203	0.41596	0.528762
SNRPA	0.204382	1.91054e-05	9.01157e-05
SPAG6	-1.03571	1.05782e-09	1.17162e-08
EXOSC5	0.120987	0.0607617	0.110327
DYNC1I2	-0.00596163	0.85222	0.896828
APBB1IP	-0.116707	0.171849	0.261427
LRCH4	-0.0164503	0.762961	0.83016
FAM76B	-0.0444131	0.304607	0.414142
SIRT6	0.0863353	0.097123	0.163676
TYR	-0.867481	8.45617e-08	6.53445e-07
POLD3	0.0849367	0.00431748	0.0112372
ACTN2	0.948237	5.32409e-09	5.21306e-08
CAPZB	0.24789	7.3586e-13	1.39647e-11
GPR137B	-0.484253	1.54221e-12	2.77331e-11
NAALAD2	0.188858	0.0235478	0.0490803
JADE1	-0.0903289	0.0958698	0.161877
SLC25A43	-0.0584229	0.222748	0.323174
UBE2A	-0.0291667	0.399288	0.512316
FGFR1	0.177035	0.00255393	0.00707033
FKBP6	-0.173802	0.338185	0.44973
SMC1B	0.174862	0.160231	0.246908
FBLN1	1.45884	4.314e-35	1.48008e-32
ITGA8	0.248636	0.00586919	0.0147066
CST7	-0.0118452	0.915878	0.943441
MAP2	0.295899	0.000705079	0.00225546
PIAS2	-0.10565	0.0663491	0.118843
AMPH	0.646593	1.82641e-11	2.74162e-10
ARAF	-0.05054	0.162998	0.250305
MCCC1	-0.478028	3.24217e-20	1.77919e-18
LAMP3	0.332959	4.01954e-05	0.000175596
FAP	1.33161	3.54105e-36	1.35343e-33
NEBL	-0.568491	6.01555e-10	6.9562e-09
ACER3	0.0327335	0.495888	0.60432
UBE2K	-0.109738	0.00105348	0.00322597
PIK3C3	-0.180872	1.11903e-06	6.91606e-06
N4BP2	-0.199691	0.000327911	0.00114329
TIGAR	-0.077268	0.116773	0.190677
TULP3	-0.0104414	0.793357	0.853303
SYNJ2	0.447012	2.11033e-14	5.03842e-13
ADCY2	-0.424615	0.0130707	0.0295285
PPP2R5C	-0.0321796	0.343455	0.455278
RBFOX1	0.0887884	0.665221	0.751803
GNB1	0.102973	0.000498892	0.00166394
HOXA9	-0.0318522	0.749927	0.819929
EDN1	0.260112	0.0120632	0.0275393
MLLT10	-0.158579	3.08096e-05	0.000138599
ZCWPW1	0.0191069	0.693359	0.774835
ADCYAP1R1	0.0453551	0.764305	0.831248
FGF20	-0.0717027	0.559622	0.662047
P2RY10	0.0317208	0.780815	0.844127
ITM2A	0.187367	0.0308526	0.0618899
NRDC	0.08464	0.00127549	0.00382572
VDAC3	-0.258044	1.83764e-11	2.75722e-10
PCM1	-0.140563	0.000812927	0.0025595
TNRC6C	0.156275	0.000579076	0.00189739
CBFA2T2	-0.121227	0.000703024	0.00224958
BRINP1	-0.205349	0.236387	0.338778
ITCH	-0.215112	1.56813e-08	1.40586e-07
PKD2L2	-0.575587	1.17128e-06	7.20938e-06
TP53INP2	-0.191989	0.000233837	0.000843858
SDF4	0.192669	2.82658e-06	1.6093e-05
MYH7B	-0.0220058	0.831011	0.881872
BPIFB2	-0.812568	0.0443027	0.0843209
TP73	-0.121606	0.251898	0.356689
TOLLIP	-0.369684	1.07067e-18	4.74096e-17
UBE2D4	-0.172766	5.25833e-05	0.000223768
CLUL1	-0.250919	0.0171411	0.0373417
RUNX1T1	0.441027	1.70819e-06	1.01707e-05
CDH17	-0.378874	0.0131477	0.0296655
THOC1	-0.123952	0.0129835	0.0293711
FKBP7	0.474095	1.32016e-18	5.79858e-17
OSBPL6	0.199478	0.065334	0.117396
SLC1A3	0.0394022	0.689172	0.771626
XRCC5	0.00706597	0.824337	0.876627
LXN	0.10436	0.0295846	0.0597147
SP140	0.345831	0.000459638	0.00154675
MKNK1	0.01193	0.738834	0.811158
TNS1	-0.087408	0.186727	0.279764
REXO1	0.0324636	0.499963	0.608161
SAR1A	-0.068142	0.01827	0.0394675
CDC14A	-0.224188	5.47868e-05	0.000232057
RAPGEF3	0.00871562	0.914634	0.942561
CEACAM1	-0.45852	4.58636e-08	3.73736e-07
SENP1	0.0259339	0.408514	0.521158
DUSP13	-0.401723	0.108115	0.178906
CIC	0.0856125	0.0294689	0.0595059
LIPE	-0.133176	0.0844039	0.145511
FDFT1	-0.290676	1.8048e-09	1.9257e-08
PAFAH1B3	0.332264	4.18372e-06	2.29559e-05
OPHN1	-0.145621	0.0128215	0.029059
AFM	-0.601454	0.00229958	0.00644769
KIF22	-0.0184667	0.701944	0.781589
SCGN	-0.755985	3.34734e-05	0.00014907
CARMIL1	-0.137781	0.00502381	0.0128386
PGM1	-0.0575317	0.299833	0.409181
DDX1	-0.179568	6.60928e-11	9.0389e-10
DNM2	0.00493773	0.895129	0.928522
EPB41L2	0.167579	0.00222967	0.00627407
RIMS1	-0.746459	7.69375e-05	0.00031427
MOXD1	1.44927	2.0615e-25	2.32704e-23
STX7	-0.32933	7.54199e-17	2.55934e-15
RABL2B	-0.119276	0.00437107	0.0113603
KEAP1	0.0318759	0.319164	0.429575
DDX43	-0.558617	0.00109424	0.00333834
PTPRH	1.13142	4.83482e-08	3.92077e-07
DCT	-0.250334	0.033012	0.0655575
SLC35C2	0.0765791	0.0723106	0.127735
CRYBG3	-0.115996	0.20451	0.301512
EPHA6	0.0917942	0.577919	0.678333
SCTR	-0.0714004	0.493807	0.602406
RFX3	-0.0417725	0.429369	0.54174
RIF1	-0.153572	0.00179559	0.00517718
RAB21	-0.318885	3.29646e-18	1.36404e-16
SLC4A4	-0.502171	1.34946e-07	1.00304e-06
SMARCA2	-0.0270357	0.540985	0.645343
RDH8	0.784323	0.00383146	0.0101111
SESN1	-0.0353681	0.504725	0.6124
MID2	-0.0118719	0.827008	0.878738
DNAAF6	0.155093	0.386579	0.499422
COL5A3	0.793322	7.98415e-21	4.70752e-19
SRCAP	-0.0395728	0.225251	0.326068
PUM3	-0.10059	0.0216894	0.0457519
CPB2	-0.117383	0.524148	0.629602
CHRNA3	0.101491	0.425737	0.538358
KCNN2	0.309926	0.00010099	0.000400104
CNOT4	-0.116457	0.000116987	0.000455707
PSEN1	-0.108967	0.00587156	0.01471
CPOX	0.108312	0.0339996	0.0672553
CLDND1	0.0528712	0.20993	0.308013
MOK	-0.160924	0.0147252	0.0327617
HSP90AA1	-0.224755	4.28662e-05	0.000186218
RBL1	-0.000664928	0.988318	0.992418
DLGAP4	0.217636	3.85239e-08	3.18063e-07
IGSF9B	-0.239934	0.0292398	0.0591117
CFHR2	-0.634217	0.688053
NDC80	0.353018	1.54777e-06	9.2892e-06
AP4E1	-0.0510504	0.209032	0.306954
RSBN1	-0.0726621	0.0732838	0.129167
MAGI3	-0.465233	2.72417e-08	2.32558e-07
CXCL2	0.52773	0.000206538	0.000756051
AFP	-0.600331	0.000388357	0.00133083
COL4A4	-0.597558	2.07021e-10	2.59503e-09
TCF7	-0.0721924	0.452187	0.564038
OSTM1	-0.0471715	0.367253	0.479819
CDH7	-0.177406	0.47333	0.583834
IMPG2	0.219615	0.00395371	0.0103934
PCNP	-0.118273	0.00794258	0.0191476
EXD2	-0.0684204	0.0894261	0.152821
ARG2	-0.57547	0.00027538	0.000976946
MEF2C	0.257814	8.25822e-05	0.000334598
PTPRC	-0.0155033	0.86141	0.903917
CACNA1S	0.715438	1.51994e-09	1.64253e-08
PKP1	0.336219	0.0736309	0.12971
UBA5	-0.462498	2.85166e-17	1.02688e-15
STK17B	0.248291	0.000108486	0.000426314
CDC14B	-0.46338	8.03816e-21	4.73296e-19
ZNF510	-0.14062	0.00145034	0.00429018
LRP2	-0.951474	4.47821e-12	7.43614e-11
ZNF506	-0.213746	1.17327e-08	1.08057e-07
JMJD4	-0.0170701	0.719477	0.795601
DUSP12	0.0385727	0.169923	0.258904
AACS	-0.0457049	0.344291	0.456138
DELE1	-0.065272	0.0253544	0.0523251
SLC13A1	-1.48964	1.91637e-14	4.59803e-13
CADPS2	-0.196141	0.000323872	0.0011303
PCDHB4	0.383169	0.000143217	0.000546003
PCDHA6	0.388628	0.00190594	0.005461
PCDHGA2	0.0672951	0.529691	0.63479
HSPB11	-0.0439859	0.279236	0.386802
PHLPP1	0.0263414	0.644383	0.734579
ATP8B1	0.377787	1.07432e-07	8.12398e-07
IL12RB2	-0.690257	0.000212366	0.000774586
SMARCD3	0.452493	2.83988e-08	2.41348e-07
WDR70	-0.0196545	0.470534	0.581353
FYB1	0.0673495	0.469818	0.580653
MPP4	0.528071	2.34798e-05	0.000108398
STRADB	-0.409882	1.26647e-12	2.3147e-11
BZW1	-0.00244935	0.951107	0.967829
PGR	-0.254298	0.0414753	0.0797265
C1QTNF3	0.442094	0.0024098	0.00671654
ME2	-0.0887522	0.0414396	0.0796686
C5orf22	-0.173297	3.07464e-06	1.73736e-05
CCNT2	-0.128451	0.00200238	0.00570805
FAM135A	-0.564679	1.4966e-16	4.83395e-15
COL19A1	-0.875302	7.0749e-09	6.77511e-08
EPB41L3	-0.290769	2.70857e-05	0.000123553
COBLL1	-0.315167	3.59089e-05	0.000158748
DLG3	-0.0962604	0.0145683	0.032464
KCNK2	0.958224	1.92955e-07	1.39357e-06
SERTAD4	0.0631103	0.453183	0.564957
TRAF5	0.23304	0.00042992	0.00145631
MRPL22	-0.242002	2.54944e-07	1.80185e-06
GEMIN5	-0.0169581	0.662119	0.749108
OPRK1	0.0830265	0.749449	0.81953
NFE2L1	-0.114083	0.00396176	0.0104108
SEMA5B	0.128961	0.180811	0.272534
GSK3B	-0.113653	0.00376362	0.00995197
ITGB5	0.358612	1.97196e-14	4.7184e-13
ERC1	0.0777527	0.0892911	0.152656
XPO1	-0.123209	0.000197139	0.000726159
RNF13	-0.402367	4.286e-18	1.74859e-16
TRPM3	-1.197	1.15878e-21	7.75584e-20
PALB2	-0.117192	0.000217884	0.000792126
DOP1A	-0.178679	0.000197167	0.0007262
LYRM2	-0.117256	0.00131514	0.00392998
BCKDHB	-0.691237	1.39036e-25	1.59844e-23
KAT6A	-0.0320846	0.458918	0.570121
TUT7	-0.119245	0.00546977	0.0138402
ULK2	-0.0461685	0.211032	0.309317
GRHL2	-0.257366	0.238684	0.341328
TNPO1	-0.136578	0.00194424	0.00556016
PLOD1	0.471117	7.14507e-12	1.14626e-10
P2RX5	0.562025	8.5522e-06	4.39482e-05
ITGAE	0.126633	0.0239409	0.0498038
DIS3	-0.156299	2.08034e-06	1.21572e-05
PIBF1	-0.103967	0.00740215	0.0179941
TDRD3	0.109715	0.0204883	0.0435747
NUFIP1	0.0158	0.655945	0.744293
PDS5B	-0.0297719	0.504497	0.612191
OXCT1	-1.54961	1.17735e-44	1.06874e-41
RRAGB	-0.160258	3.00127e-05	0.00013529
EPYC	0.369066	0.0639243	0.115205
CYLD	-0.115191	0.0069634	0.0170646
SLC27A5	-0.0918727	0.209142	0.307063
ZNF324	-0.0196968	0.508654	0.615761
ZNF671	-0.108936	0.0662916	0.118769
ZNF416	-0.0189405	0.663579	0.750356
ZNF586	-0.198681	2.06932e-05	9.67531e-05
ZNF446	0.0979261	0.0187427	0.0403487
ZNF264	-0.0526682	0.133128	0.212318
RPS5	0.109479	0.0812923	0.140989
FAT1	0.0922863	0.206402	0.303778
YTHDC1	-0.130502	2.9687e-06	1.68164e-05
CHMP2B	-0.197621	7.33733e-05	0.000301197
SMAP2	0.274715	1.51311e-08	1.3602e-07
PPIE	0.105901	0.00243427	0.00677566
ZMPSTE24	-0.188104	1.59455e-05	7.661e-05
STARD7	-0.258032	6.21564e-15	1.5978e-13
NOA1	0.0304341	0.364885	0.477471
REST	-0.161239	0.000340468	0.00118255
HAL	-0.38512	0.00023814	0.000858178
SSH1	0.177891	6.07501e-07	3.96495e-06
GSTP1	0.126318	0.137608	0.21811
APLP2	-0.0961445	0.0544363	0.100542
FAM234B	-0.18894	0.00740364	0.0179957
SLCO1A2	-1.27136	6.06228e-08	4.82458e-07
WBP11	-0.0325236	0.325483	0.436354
EIF3I	0.118727	0.00477542	0.0122781
NKAIN1	0.918047	2.54472e-10	3.13748e-09
COL16A1	1.03056	7.30437e-19	3.31527e-17
TXLNA	0.0367712	0.269516	0.376185
APOB	0.370893	0.0750431	0.131814
NCOA1	-0.0451465	0.241852	0.345044
AGBL5	-0.0198134	0.660834	0.748048
EFR3B	-0.357563	4.89121e-05	0.000209702
KIF3C	0.30381	2.3062e-07	1.64326e-06
RAB10	-0.152432	1.84132e-05	8.72443e-05
GCKR	1.00676	1.48952e-06	8.97294e-06
HADHA	-0.303891	1.09827e-15	3.13179e-14
MAPRE3	-0.170912	0.00916553	0.0216997
CAD	0.130368	0.00517418	0.0131796
CD59	-0.308694	6.16038e-08	4.89104e-07
CD82	0.16233	0.102391	0.17098
BCORL1	0.0790196	0.0679818	0.121353
ATRX	-0.140754	0.0026058	0.00719883
AK6	-0.164842	8.7555e-06	4.4829e-05
FCN1	0.0741778	0.439954	0.55236
MYNN	-0.154292	5.06984e-05	0.000216487
MECOM	-0.045241	0.63089	0.723704
SCAMP1	-0.428915	1.37747e-12	2.4925e-11
PREP	0.0834419	0.0043796	0.0113791
HACE1	0.0381333	0.418828	0.531658
SEH1L	-0.0795397	0.0222879	0.0468285
WDR47	-0.0523599	0.173492	0.26344
WDFY1	0.034082	0.421171	0.533933
OVGP1	-0.364365	5.42288e-05	0.000229939
SLC25A24	-0.0956994	0.0879084	0.150724
MAP3K4	-0.0275897	0.438036	0.550396
PILRA	0.02543	0.724948	0.799862
IGSF9	0.287125	0.0624095	0.112858
ABCB1	-0.299465	0.0110918	0.0255926
ZNF213	0.152823	0.000484895	0.00162372
AKR1B1	0.275001	0.00698884	0.0171193
CPNE3	-0.199616	2.38407e-05	0.000109855
RRN3	-0.238694	1.93339e-11	2.89093e-10
CTTN	0.0125724	0.709938	0.787997
WNT11	-0.62933	1.57967e-05	7.60127e-05
MTIF2	-0.157838	6.76382e-07	4.3817e-06
DDHD2	-0.252528	1.9284e-09	2.04738e-08
TTC39A	-0.486809	3.77655e-08	3.1242e-07
EPS15	-0.0908939	0.00427017	0.011128
ORC1	0.150252	0.0412001	0.0792956
MGST2	-0.262503	8.75721e-07	5.54043e-06
CHERP	-0.0193344	0.551007	0.654504
ATG16L1	0.269452	0.000123884	0.000479981
USP40	-0.165752	6.33013e-06	3.34932e-05
POMGNT1	-0.166938	0.000128921	0.000497912
RAD54L	-0.199219	0.058222	0.106438
MAST2	0.159592	0.000541973	0.00179023
DNAJA1	-0.228989	8.73403e-08	6.72723e-07
B4GALT1	0.204142	0.00194944	0.00557283
CHMP5	-0.331469	1.86456e-13	3.84853e-12
NFX1	-0.242438	9.19148e-15	2.30831e-13
AQP6	-4.69433	4.27565e-71	1.86299e-67
DIMT1	0.364861	5.21746e-12	8.52081e-11
IPO11	0.0198421	0.689483	0.771877
FOLH1	0.571114	1.57948e-09	1.70181e-08
EIF2AK1	-0.081389	0.017977	0.0389117
NME8	0.116013	0.21167	0.310055
EPDR1	-0.334561	1.45243e-05	7.05756e-05
SNX10	-0.178776	0.022896	0.0479144
SEPHS1	-0.0641313	0.0402919	0.077819
MRPL28	-0.108314	0.044203	0.0841385
HBQ1	0.405091	0.0445491	0.0847195
ITPKC	0.224223	0.000238827	0.000860299
CEACAM6	-0.388389	0.070532	0.125122
FAT2	-0.352404	0.000248563	0.000891405
RBM22	-0.00300779	0.912585	0.941229
TMED2	-0.0223832	0.615016	0.710374
ERO1B	-0.413528	1.30013e-14	3.19983e-13
ZFAND6	-0.288951	3.59821e-13	7.12319e-12
HSD17B2	-0.150319	0.263612	0.369733
TXLNG	-0.116998	0.00438609	0.0113906
PPEF1	0.435039	0.000227644	0.000823624
LAT2	0.0822577	0.228625	0.329943
HUWE1	-0.0937713	0.0308124	0.0618263
ZW10	-0.118277	0.000614543	0.00199977
ALG9	-0.0478559	0.100678	0.168629
MYBPC2	0.845057	2.01002e-09	2.12471e-08
NOX4	-0.283673	0.00345424	0.00923874
ACOX3	0.116793	0.00486134	0.0124702
MTMR2	-0.0476607	0.214112	0.313032
PPP1R15A	0.162654	0.0220566	0.0464141
HSD17B14	-0.234576	0.00712656	0.0174087
TRIP6	0.140021	0.00233639	0.00653618
ACHE	0.183097	0.185802	0.278674
FTL	0.121032	0.101859	0.170242
SRRT	0.00962924	0.809307	0.865565
BAX	0.222768	1.44162e-06	8.71816e-06
NLK	-0.201021	3.19676e-08	2.68173e-07
PIGS	0.0117834	0.806795	0.863684
ADAMTS2	0.786112	4.01661e-19	1.8859e-17
TMPRSS11E	-3.9485	4.93787e-37	2.10934e-34
ATXN7L3	0.122468	4.53823e-05	0.000196112
PGS1	0.123311	0.001013	0.00311557
PSMC5	0.0650754	0.122081	0.197924
UIMC1	-0.0137712	0.641432	0.732364
CETP	-0.0770529	0.357985	0.470504
MMP2	1.12885	1.90098e-29	3.58569e-27
MT3	0.565081	0.00673426	0.016562
LPCAT2	-0.139324	0.0862399	0.148265
GNAO1	0.623867	1.81586e-09	1.93544e-08
OGFOD1	-0.0456513	0.170145	0.259207
SH3BP2	-0.0664998	0.254327	0.359393
NOP14	-0.0930425	0.00460449	0.0118834
ADD1	0.00253935	0.921336	0.947511
L2HGDH	-0.583408	6.43378e-17	2.21257e-15
TXNDC16	-0.160701	0.0110172	0.0254596
RTRAF	0.0506669	0.200919	0.296952
NID2	0.568791	1.78691e-09	1.90831e-08
GMCL1	-0.108202	0.0223363	0.0469255
SF3B2	0.0228937	0.34128	0.453003
KLHL42	0.0734822	0.0742662	0.130635
GNAS	0.226343	9.58957e-05	0.000381935
DNM1L	-0.155666	1.52563e-05	7.36642e-05
PTHLH	0.590354	0.00264055	0.00728283
PHACTR3	0.686578	5.02642e-05	0.000214801
ERGIC2	-0.0707305	0.089772	0.153286
TFAP2C	0.285283	0.15817	0.244376
AURKA	-0.0431363	0.598153	0.696083
CASS4	0.198208	0.0208237	0.0441803
PIR	0.0233509	0.690132	0.772377
AAMDC	-0.0060644	0.913866	0.942026
RFX2	0.0174537	0.818537	0.872524
METTL2A	-0.177843	3.25769e-08	2.7276e-07
SULT2B1	0.907662	2.30999e-09	2.41543e-08
ALG6	-0.0943647	0.00858656	0.0204843
CNOT3	0.0595641	0.0904814	0.154334
GP6	0.142083	0.253613	0.35853
PTPN4	-0.273495	1.54092e-08	1.38349e-07
DDX18	-0.109433	0.00185832	0.00534002
KHSRP	0.116358	3.69084e-05	0.000162606
GNA11	-0.176398	0.000523219	0.00173485
ASAP3	-0.0984039	0.211817	0.310239
EDEM2	0.126603	0.00463444	0.0119529
DNMT3B	0.05698	0.47181	0.582454
REM1	0.901518	5.74175e-23	4.59045e-21
TPX2	0.366029	0.000169597	0.000634907
PDRG1	-0.0732632	0.133438	0.212778
EPB41L1	0.0178429	0.721536	0.797104
SLC15A1	-0.164898	0.396061	0.509016
DOCK9	0.301602	2.84885e-05	0.000129275
ANKRD10	-0.0108062	0.838016	0.886714
TGDS	-0.242678	2.48511e-11	3.65814e-10
DOCK3	-0.999842	1.48794e-12	2.68235e-11
C3orf18	-0.589036	8.64099e-13	1.62147e-11
COQ9	-0.562335	1.16619e-21	7.79343e-20
TMEM40	0.137142	0.393285	0.50633
KIF9	-0.029795	0.563065	0.664929
ARHGAP28	-0.129819	0.103743	0.172846
CRLS1	-0.0974217	0.0759845	0.133242
DEFB127	0.125009	0.835249
PPP1R13B	-0.120018	0.024741	0.0512316
ATRN	-0.101617	0.0357861	0.0703008
SMOX	0.328551	2.53291e-06	1.45446e-05
SIGLEC1	0.15827	0.101987	0.170409
FKBP1A	0.295806	9.24157e-15	2.31955e-13
NSFL1C	0.00100779	0.973095	0.982498
SLC4A11	-0.563072	3.13944e-06	1.77077e-05
C20orf194	-0.165313	3.42237e-05	0.000152116
ZNF343	0.0613634	0.0628041	0.113454
EBF4	0.524775	6.80586e-10	7.78742e-09
CPXM1	2.03299	6.08767e-42	4.27826e-39
MAVS	-0.118839	0.00124379	0.00374246
LZTS3	-0.660224	2.65776e-13	5.36129e-12
F11	-0.425455	0.0204267	0.0434608
XRN2	-0.114329	0.00853136	0.0203709
KIZ	0.125431	0.00626476	0.0155582
DYNLL1	0.0900156	0.0281989	0.0572652
TESC	-0.0300656	0.805004	0.862232
SNX5	-0.275016	2.1571e-20	1.2159e-18
RPL6	0.154323	0.000928492	0.00288027
SIRPG	0.140723	0.281799	0.389585
MAPKAPK5	-0.217992	7.94567e-11	1.07152e-09
P2RX7	-0.0796683	0.257111	0.362485
ESF1	-0.150121	0.000152174	0.000576468
RBBP9	-0.158807	0.0007874	0.00248631
ANAPC5	-0.017481	0.585358	0.684782
SLC23A2	0.044783	0.306779	0.416547
SLC8B1	0.192747	1.09738e-08	1.01475e-07
TMEM230	-0.185667	0.000180153	0.000670337
DZANK1	-0.316209	7.7575e-08	6.03481e-07
KDM2B	-0.0278366	0.379502	0.492385
CFAP61	-0.381741	0.000275915	0.000978684
LHX5	1.23431	3.54471e-05	0.000156961
TASP1	0.0224728	0.547285	0.651183
OAS1	-0.20917	0.00105738	0.00323676
GCN1	-0.0546347	0.129655	0.207819
RPLP0	0.219648	0.000281359	0.000996537
PXN	0.296126	6.93176e-10	7.91117e-09
SIRT4	-0.257376	2.10265e-05	9.81343e-05
RPH3A	-0.149444	0.171134	0.260503
KIF16B	-0.258674	1.13659e-07	8.55473e-07
TRMT6	-0.117684	0.00206	0.00585164
CHGB	-0.660445	0.000148046	0.000562248
PEBP1	-0.494664	1.11146e-21	7.45056e-20
TBX5	2.56001	4.25651e-22	2.98655e-20
BRAP	-0.0591591	0.0111522	0.0257171
ERP29	-0.0739575	0.104325	0.17363
NOS1	0.00649416	0.961711	0.974829
FUS	-0.0515753	0.145025	0.227671
IGBP1	0.0382272	0.402457	0.515348
FXYD5	0.626706	4.45367e-20	2.37231e-18
ZNF302	-0.141207	0.000873091	0.00272646
GRAMD1A	0.360116	1.30911e-14	3.21355e-13
FXYD3	2.17894	4.63112e-35	1.57646e-32
HEPH	0.809912	1.91448e-27	2.78989e-25
CDIP1	-0.256989	6.13228e-06	3.2557e-05
CMTM1	0.19354	0.00244727	0.00680706
KCNH4	0.521978	5.73738e-08	4.59286e-07
GANAB	0.0712604	0.0406475	0.0783913
GMIP	0.253844	2.1361e-05	9.95444e-05
RBM41	-0.146231	0.000763122	0.00241806
BIRC5	0.464596	6.37837e-06	3.37116e-05
LAG3	0.209041	0.150779	0.235146
MLF2	-0.0298022	0.484864	0.594108
OTUB2	-0.141816	0.0449599	0.0853927
DDX24	-0.0834404	0.0284348	0.0576771
ZBTB25	-0.094874	0.0434321	0.0829646
NECAP1	-0.233406	4.80899e-16	1.44608e-14
ARHGAP4	0.270216	0.000140554	0.000537165
ANKRD24	-0.256252	0.00482301	0.0123879
DHX32	-0.0179689	0.634381	0.726631
RCOR1	-0.0393456	0.333238	0.444604
GPATCH2L	-0.151884	0.00352832	0.00941144
LTBP4	0.958798	2.43614e-25	2.71477e-23
BLVRB	0.0187145	0.763599	0.830564
SLC9A1	0.156938	0.00312643	0.0084533
SPTLC1	-0.166662	0.000171273	0.000640796
PAPOLA	-0.143529	6.16864e-05	0.000257971
CCNK	-0.113756	0.0260434	0.0535265
PCBP4	0.0666963	0.357351	0.469968
RGS1	0.0882112	0.381477	0.494371
YPEL3	0.0676459	0.298111	0.407316
MRPS33	-0.280514	8.93228e-08	6.86778e-07
NDUFB2	-0.261783	7.56223e-06	3.92544e-05
NUDC	0.049778	0.287912	0.396226
MAEA	-0.213316	1.45879e-07	1.07678e-06
ICAM1	0.289869	0.000135935	0.000521067
STRN4	0.124127	0.00024161	0.000869316
IRAK3	0.267848	0.000135128	0.000518656
LYZ	-0.267674	0.0194403	0.0416426
SI	-0.073647	0.808999	0.865299
MUL1	-0.234728	2.41414e-08	2.08419e-07
TFAP4	0.178779	0.00076423	0.00242069
PDCD7	-0.00860105	0.703948	0.783039
SPG21	-0.105418	0.000256045	0.000915508
FETUB	1.72761	2.71318e-08	2.31711e-07
DNAJB11	0.100149	0.0172338	0.0375028
P3H2	0.16842	0.0308593	0.0619004
THPO	0.282937	0.0857248	0.147496
CHRD	0.566929	3.21274e-09	3.28373e-08
FLT3LG	0.29438	1.55495e-05	7.49388e-05
RAB11FIP3	-0.238604	7.36804e-05	0.000302326
GNPTG	-0.120152	0.0125426	0.028492
ZNF268	-0.0888587	0.0216363	0.0456575
GOLGA3	0.0846563	0.0294162	0.059416
PABPC4	0.245691	1.47501e-10	1.89585e-09
CD209	0.404335	0.000103371	0.000408719
CERS4	-0.476577	5.45336e-11	7.56732e-10
MCOLN1	-0.0172748	0.665142	0.751752
USP48	-0.0385787	0.162441	0.249607
EFNB1	0.222747	2.2051e-05	0.000102442
PDPR	-0.0920221	0.0351146	0.0691656
AARS1	-0.0250388	0.567749	0.669263
GLG1	-0.0227528	0.516051	0.62226
KIF4A	0.445659	3.13572e-07	2.16666e-06
TNRC6A	-0.151684	0.00221188	0.00623308
PLEKHG2	0.607258	9.91657e-22	6.68862e-20
DLL3	0.543982	0.00533262	0.0135341
NAT14	0.578721	3.83536e-13	7.55173e-12
PITPNM2	0.122224	0.0230335	0.0481559
EXOC1	-0.184206	2.19407e-13	4.47357e-12
RBM27	-0.131531	0.000218497	0.000793826
POU4F3	-0.147321	0.140751	0.222131
OSBPL8	-0.230321	2.30258e-05	0.000106505
DTX2	0.310792	1.40127e-09	1.52222e-08
NLRC4	0.037223	0.598905	0.696679
PUS7	-0.00965928	0.847244	0.893287
LAMB4	-0.281053	0.0123357	0.0280776
NRCAM	-0.247297	0.0310536	0.0622496
LAMB1	0.169842	0.00985664	0.0230999
SLC26A4	-0.129764	0.159305	0.245776
SLC26A3	-0.252268	0.0524425	0.0973884
DLD	-0.537861	7.50603e-23	5.88224e-21
WDR7	-0.126628	0.00234843	0.00656609
TXNL1	-0.135454	0.000747932	0.0023765
IL5RA	0.309366	0.0109096	0.0252431
ABCC6	-0.563122	7.98679e-08	6.1999e-07
CMTM6	0.0301676	0.500948	0.609055
ITGA6	-0.391707	1.87226e-08	1.65372e-07
RAPGEF4	0.0058382	0.942714	0.962457
MAP3K20	0.449604	1.97919e-15	5.45804e-14
SMPX	-1.51961	0.000680443	0.00218565
FH	-0.405494	1.30098e-16	4.24632e-15
SEL1L3	-0.0600004	0.426131	0.538759
TF	1.40574	6.86673e-11	9.36747e-10
CDV3	-0.0525629	0.239117	0.34188
MYO15A	0.376389	0.000108862	0.000427636
ALKBH5	-0.06358	0.0395558	0.0765728
APOH	0.0546525	0.794394	0.854099
NLRP1	0.391299	2.87369e-08	2.43936e-07
PITPNM3	0.156619	0.0726781	0.128286
SPAG7	-0.0813616	0.0428619	0.0820338
ORC6	0.0941826	0.275868	0.382952
ZFHX4	0.983864	6.53335e-12	1.05551e-10
SLC17A6	0.124406	0.786432
CPA1	1.13718	1.404e-13	2.96247e-12
ZC3HC1	-0.0792967	0.0553787	0.102017
ESR1	0.14925	0.0911049	0.155215
RGS17	0.46313	8.92899e-05	0.000358509
ANGPT2	0.124071	0.189396	0.282925
TMEM101	-0.693795	3.88795e-17	1.36838e-15
CD200	0.145144	0.0335023	0.0664162
CCDC80	1.3566	4.00912e-30	8.44723e-28
CMA1	-0.0374666	0.813847	0.869269
PSME1	-0.122098	0.00512536	0.0130705
PPP2R3C	-0.130371	0.00270188	0.00742986
HAUS4	0.0268807	0.537081	0.641617
JPH4	0.429678	9.88729e-08	7.53689e-07
MYH7	0.0286964	0.870736	0.91081
CEBPE	0.00631421	0.943628	0.963046
SLC7A8	-0.336195	0.00737454	0.017933
OSGEP	-0.0427714	0.325676	0.436546
SLC22A17	0.431407	7.81704e-07	4.98761e-06
RNF31	-0.0884583	0.0436606	0.0833098
SCFD1	-0.190754	4.15562e-08	3.40931e-07
G2E3	-0.145718	0.00452326	0.0117056
HECTD1	-0.161099	0.00262294	0.00723884
HNRNPC	-0.0343956	0.194479	0.28915
RPGRIP1	0.0546622	0.39795	0.511004
SUPT16H	0.00228407	0.949805	0.96696
TOX4	-0.106105	0.00355457	0.00947044
GEMIN2	-0.0124058	0.765977	0.832381
TGM1	2.42217	6.25975e-57	1.70469e-53
TINF2	0.0460742	0.156241	0.242086
DAZL	0.20007	0.384355	0.497169
TBL1Y	0.467635	0.045466	0.0862412
SEMA6A	-0.454018	4.88663e-09	4.81938e-08
TRPM7	-0.480131	5.34522e-21	3.21244e-19
TYRO3	0.22549	0.00210361	0.00596387
WDR76	0.0469925	0.337807	0.449378
CAPN3	-0.502882	1.2629e-05	6.21351e-05
SNAP23	-0.0197587	0.529871	0.634936
TBX15	-0.0459308	0.721036	0.796776
PHGDH	-0.0352143	0.771555	0.836648
COL9A3	-0.0890654	0.515516	0.621838
EZR	-0.361454	3.82757e-09	3.85964e-08
MYL6	0.0484562	0.268525	0.375234
AGO1	-0.0375709	0.319589	0.430067
TEKT2	-0.314783	0.00863694	0.0205937
CLSPN	0.0537466	0.506448	0.613926
RFFL	-0.115335	0.00797494	0.0192139
UNC13D	0.0517425	0.529383	0.634473
MFSD11	0.0549577	0.0465305	0.0879083
DPYSL2	0.101493	0.0577432	0.105709
TGFB2	0.583938	4.79842e-11	6.72273e-10
GPATCH2	-0.0741485	0.0390453	0.0757269
NUP50	-0.105493	0.000411021	0.00139848
CDC45	0.235394	0.00660595	0.0162904
COMT	0.206008	2.17194e-05	0.000101085
ADA2	0.0440254	0.591759	0.69043
VNN3	0.627694	7.32297e-06	3.81671e-05
ECHDC1	-0.226208	8.67711e-09	8.19417e-08
LRRFIP2	-0.0394128	0.230855	0.332435
SEC22C	-0.0617295	0.102851	0.171571
XYLB	-0.496609	2.09011e-11	3.11245e-10
HDAC6	-0.142787	0.00254781	0.00705561
OR1I1	0.264114	0.68139
GABRP	1.23831	6.47906e-13	1.23948e-11
KRT31	0.869861	0.000109478	0.000429861
CDC6	0.0649751	0.427138	0.53967
UPRT	-0.130684	4.6671e-05	0.000201123
CDC23	-0.294706	3.186e-23	2.6442e-21
AAAS	-0.0196319	0.603359	0.700363
CBX5	-0.0996572	0.0165779	0.0362836
FMO2	-0.150991	0.249273	0.353604
[truncated: 17,578 more rows]
