# Supplementary material for: High C1QTNF1 expression mediated by potential ncRNAs is associated with poor prognosis and tumor immunity in kidney renal clear cell carcinoma
Source: Front Mol Biosci. 2023 Jul 17;10:1201155. doi: 10.3389/fmolb.2023.1201155 (PMC10387556; doi:10.3389/fmolb.2023.1201155)
Supplement: Supplementary file 8 [file DataSheet1.ZIP › C1QTNF1 original data 1/Subgroup survival prognosis analysis/原始数据/M0/累积生存率.xlsx]

## Sheet: Low
time

## Sheet: High
time
