# Supplementary material for: High C1QTNF1 expression mediated by potential ncRNAs is associated with poor prognosis and tumor immunity in kidney renal clear cell carcinoma
Source: Front Mol Biosci. 2023 Jul 17;10:1201155. doi: 10.3389/fmolb.2023.1201155 (PMC10387556; doi:10.3389/fmolb.2023.1201155)
Supplement: Supplementary file 14 [file DataSheet2.ZIP]

Archive with 32 entries (27 files):
- C1QTNF1 original data 2/
- C1QTNF1 original data 2/CCK8/
- C1QTNF1 original data 2/CCK8/786CCK.pzfx
- C1QTNF1 original data 2/CCK8/c1q-7-24-1h.tmp.xls
- C1QTNF1 original data 2/CCK8/c1q-7-48-1h.tmp.xls
- C1QTNF1 original data 2/CCK8/c1q-72-1h.tmp.xls
- C1QTNF1 original data 2/CCK8/C1Q-786-C1Q敲除.pdf
- C1QTNF1 original data 2/CCK8/C1Q-96-1H.tmp.xls
- C1QTNF1 original data 2/CCK8/数据处理.xlsx
- C1QTNF1 original data 2/Scratch test/
- C1QTNF1 original data 2/Scratch test/nc-0.tif
- C1QTNF1 original data 2/Scratch test/nc-24.tif
- C1QTNF1 original data 2/Scratch test/si-0.tif
- C1QTNF1 original data 2/Scratch test/si-24.tif
- C1QTNF1 original data 2/Scratch test/图片处理/
- C1QTNF1 original data 2/Scratch test/图片处理/nc-0.tif
- C1QTNF1 original data 2/Scratch test/图片处理/nc-24.tif
- C1QTNF1 original data 2/Scratch test/图片处理/si-0.tif
- C1QTNF1 original data 2/Scratch test/图片处理/si-24.tif
- C1QTNF1 original data 2/Scratch test/图片处理/划痕.pzfx
- C1QTNF1 original data 2/Scratch test/图片处理/划痕半定量.pdf
- C1QTNF1 original data 2/Scratch test/图片处理/数据.xlsx
- C1QTNF1 original data 2/transwell/
- C1QTNF1 original data 2/transwell/in-nc.tif
- C1QTNF1 original data 2/transwell/in-si.tif
- C1QTNF1 original data 2/transwell/mi-nc.tif
- C1QTNF1 original data 2/transwell/mi-si.tif
- C1QTNF1 original data 2/transwell/侵袭.pdf
- C1QTNF1 original data 2/transwell/侵袭.pzfx
- C1QTNF1 original data 2/transwell/数据.xlsx
- C1QTNF1 original data 2/transwell/迁移.pdf
- C1QTNF1 original data 2/transwell/迁移.pzfx
