# Supplementary material for: High C1QTNF1 expression mediated by potential ncRNAs is associated with poor prognosis and tumor immunity in kidney renal clear cell carcinoma
Source: Front Mol Biosci. 2023 Jul 17;10:1201155. doi: 10.3389/fmolb.2023.1201155 (PMC10387556; doi:10.3389/fmolb.2023.1201155)
Supplement: Supplementary file 14 [file DataSheet2.ZIP › C1QTNF1 original data 2/CCK8/c1q-7-24-1h.tmp.xls]

## Sheet: 光度测量1
光度测量1
板 1: 板 1
样本	1	2	3	4	5	6	7	8	9	10	11	12
A
B		未知_0001 1/5	未知_0001 2/5	未知_0001 3/5	未知_0001 4/5	未知_0001 5/5
C		未知_0002 1/5	未知_0002 2/5	未知_0002 3/5	未知_0002 4/5	未知_0002 5/5
D		未知_0003 1/5	未知_0003 2/5	未知_0003 3/5	未知_0003 4/5	未知_0003 5/5
E		未知_0004 1/5	未知_0004 2/5	未知_0004 3/5	未知_0004 4/5	未知_0004 5/5
F		未知_0005 1/5	未知_0005 2/5	未知_0005 3/5	未知_0005 4/5	未知_0005 5/5
G		未知_0006 1/5	未知_0006 2/5	未知_0006 3/5	未知_0006 4/5	未知_0006 5/5
H
吸光值	1	2	3	4	5	6	7	8	9	10	11	12
A
B		0.2468	0.2449	0.2374	0.2435	0.248
C		0.1854	0.188	0.1898	0.1911	0.1875
D		0.0964	0.0881	0.0964	0.0906	0.0914
E
F
G
H		0.2499	0.2455	0.2496	0.252	0.2512
		0.1844	0.1877	0.1935	0.1905	0.1861
		0.0907	0.0921	0.0956	0.0969	0.0923
		0.2513	0.2491	0.245	0.2478	0.2501
		0.1866	0.1842	0.1865	0.1901	0.1872
		0.0952	0.0921	0.092	0.0938	0.0941
