# Supplementary material for: High C1QTNF1 expression mediated by potential ncRNAs is associated with poor prognosis and tumor immunity in kidney renal clear cell carcinoma
Source: Front Mol Biosci. 2023 Jul 17;10:1201155. doi: 10.3389/fmolb.2023.1201155 (PMC10387556; doi:10.3389/fmolb.2023.1201155)
Supplement: Supplementary file 14 [file DataSheet2.ZIP › C1QTNF1 original data 2/CCK8/c1q-7-48-1h.tmp.xls]

## Sheet: 光度测量1
光度测量1
板 1: 板 1
样本	1	2	3	4	5	6	7	8	9	10	11	12
A
B							未知_0001 1/5	未知_0001 2/5	未知_0001 3/5	未知_0001 4/5	未知_0001 5/5
C							未知_0002 1/5	未知_0002 2/5	未知_0002 3/5	未知_0002 4/5	未知_0002 5/5
D							未知_0003 1/5	未知_0003 2/5	未知_0003 3/5	未知_0003 4/5	未知_0003 5/5
E							未知_0004 1/5	未知_0004 2/5	未知_0004 3/5	未知_0004 4/5	未知_0004 5/5
F							未知_0005 1/5	未知_0005 2/5	未知_0005 3/5	未知_0005 4/5	未知_0005 5/5
G							未知_0006 1/5	未知_0006 2/5	未知_0006 3/5	未知_0006 4/5	未知_0006 5/5
H
吸光值	1	2	3	4	5	6	7	8	9	10	11	12
A
B							0.439	0.4558	0.448	0.4396	0.4385
C							0.2607	0.2609	0.2611	0.2587	0.2566
D							0.0963	0.0958	0.0972	0.0983	0.0973
E
F
G
H
							0.4469	0.4393	0.4397	0.4551	0.4542
							0.2512	0.2561	0.2668	0.247	0.2524
							0.0958	0.0962	0.0977	0.0982	0.0969
							0.4532	0.4421	0.4301	0.4386	0.4458
							0.2603	0.2564	0.2584	0.2497	0.265
							0.097	0.0968	0.0977	0.0935	0.098
