# Supplementary material for: High C1QTNF1 expression mediated by potential ncRNAs is associated with poor prognosis and tumor immunity in kidney renal clear cell carcinoma
Source: Front Mol Biosci. 2023 Jul 17;10:1201155. doi: 10.3389/fmolb.2023.1201155 (PMC10387556; doi:10.3389/fmolb.2023.1201155)
Supplement: Supplementary file 14 [file DataSheet2.ZIP › C1QTNF1 original data 2/CCK8/c1q-72-1h.tmp.xls]

## Sheet: 光度测量1
光度测量1
板 1: 板 1
样本	1	2	3	4	5	6	7	8	9	10	11	12
A
B		未知_0001 1/5	未知_0001 2/5	未知_0001 3/5	未知_0001 4/5	未知_0001 5/5
C		未知_0002 1/5	未知_0002 2/5	未知_0002 3/5	未知_0002 4/5	未知_0002 5/5
D		未知_0003 1/5	未知_0003 2/5	未知_0003 3/5	未知_0003 4/5	未知_0003 5/5
E		未知_0004 1/5	未知_0004 2/5	未知_0004 3/5	未知_0004 4/5	未知_0004 5/5
F		未知_0005 1/5	未知_0005 2/5	未知_0005 3/5	未知_0005 4/5	未知_0005 5/5
G		未知_0006 1/5	未知_0006 2/5	未知_0006 3/5	未知_0006 4/5	未知_0006 5/5
H
吸光值	1	2	3	4	5	6	7	8	9	10	11	12
A
B		0.7727	0.7616	0.755	0.7419	0.7595
C		0.32	0.3166	0.326	0.3371	0.3384
D		0.0933	0.0947	0.0963	0.0939	0.0934
E
F
G
H		0.783	0.7619	0.7768	0.7537	0.7595
		0.3062	0.3116	0.3003	0.3153	0.3275
		0.0949	0.0938	0.094	0.0931	0.0954
		0.776	0.7659	0.7684	0.7503	0.761
		0.312	0.3098	0.3054	0.3201	0.3165
		0.0951	0.0946	0.0935	0.0941	0.0954
