# Supplementary material for: High C1QTNF1 expression mediated by potential ncRNAs is associated with poor prognosis and tumor immunity in kidney renal clear cell carcinoma
Source: Front Mol Biosci. 2023 Jul 17;10:1201155. doi: 10.3389/fmolb.2023.1201155 (PMC10387556; doi:10.3389/fmolb.2023.1201155)
Supplement: Supplementary file 14 [file DataSheet2.ZIP › C1QTNF1 original data 2/CCK8/C1Q-96-1H.tmp.xls]

## Sheet: 光度测量1
光度测量1
板 1: 板 1
样本	1	2	3	4	5	6	7	8	9	10	11	12
A
B							未知_0001 1/5	未知_0001 2/5	未知_0001 3/5	未知_0001 4/5	未知_0001 5/5
C							未知_0002 1/5	未知_0002 2/5	未知_0002 3/5	未知_0002 4/5	未知_0002 5/5
D							未知_0003 1/5	未知_0003 2/5	未知_0003 3/5	未知_0003 4/5	未知_0003 5/5
E							未知_0004 1/5	未知_0004 2/5	未知_0004 3/5	未知_0004 4/5	未知_0004 5/5
F							未知_0005 1/5	未知_0005 2/5	未知_0005 3/5	未知_0005 4/5	未知_0005 5/5
G							未知_0006 1/5	未知_0006 2/5	未知_0006 3/5	未知_0006 4/5	未知_0006 5/5
H
吸光值	1	2	3	4	5	6	7	8	9	10	11	12
A
B							1.3263	1.3465	1.3482	1.3192	1.3801
C							0.5128	0.5124	0.5273	0.5354	0.527
D							0.0975	0.1013	0.0991	0.098	0.099
E
F
G
H
							1.3153	1.3402	1.327	1.3251	1.3892
							0.5199	0.5161	0.5205	0.5246	0.5163
							0.0983	0.0976	0.1006	0.1	0.1009
							1.3321	1.3423	1.3456	1.3802	1.3365
							0.532	0.512	0.5067	0.5184	0.5236
							0.0987	0.0998	0.0987	0.0991	0.0983
