# Supplementary material for: High C1QTNF1 expression mediated by potential ncRNAs is associated with poor prognosis and tumor immunity in kidney renal clear cell carcinoma
Source: Front Mol Biosci. 2023 Jul 17;10:1201155. doi: 10.3389/fmolb.2023.1201155 (PMC10387556; doi:10.3389/fmolb.2023.1201155)
Supplement: Supplementary file 14 [file DataSheet2.ZIP › C1QTNF1 original data 2/CCK8/数据处理.xlsx]

## Sheet: Sheet1
								平均值							NC	24h平均		SI	24h平均
	24	NC	0.15422	0.15232	0.14482	0.15092	0.15542	0.15154					24		0.15154	0.154293	0.154293	0.09578	0.0947267	0.0947267
		SI	0.09282	0.09542	0.09722	0.09852	0.09492	0.09578							0.15612			0.09492
		BLACK	0.0964	0.0881	0.0964	0.0906	0.0914	0.09258	0.09258						0.15522			0.09348
													48		0.3472			0.16262
															0.35008			0.15774
															0.34536			0.16136
			0.15638	0.15198	0.15608	0.15848	0.15768	0.15612					72		0.66382			0.2333
			0.09088	0.09418	0.09998	0.09698	0.09258	0.09492							0.67274			0.21794
			0.0907	0.0921	0.0956	0.0969	0.0923	0.09352	0.09352						0.66978			0.21822
													96		1.24508			0.424
															1.23988			0.42
															1.24842			0.41962
			0.15786	0.15566	0.15156	0.15436	0.15666	0.15522
			0.09316	0.09076	0.09306	0.09666	0.09376	0.09348
			0.0952	0.0921	0.092	0.0938	0.0941	0.09344	0.09344						0.982155			1.01112
															1.01184			1.00204
	48														1.00601			0.986839
			0.34202	0.35882	0.35102	0.34262	0.34152	0.3472							2.25026			1.71673
			0.16372	0.16392	0.16412	0.16172	0.15962	0.16262							2.26892			1.66521
			0.0963	0.0958	0.0972	0.0983	0.0973	0.09698	0.09698						2.23833			1.70343
															4.30232			2.46288
															4.36014			2.30072
															4.34095			2.30368
			0.34994	0.34234	0.34274	0.35814	0.35724	0.35008							8.06956			4.47604
			0.15424	0.15914	0.16984	0.15004	0.15544	0.15774							8.03586			4.43381
			0.0958	0.0962	0.0977	0.0982	0.0969	0.09696	0.09696						8.09121			4.4298
			0.3566	0.3455	0.3335	0.342	0.3492	0.34536
			0.1637	0.1598	0.1618	0.1531	0.1684	0.16136
			0.097	0.0968	0.0977	0.0935	0.098	0.0966	0.0966
	72		0.67838	0.66728	0.66068	0.64758	0.66518	0.66382
			0.22568	0.22228	0.23168	0.24278	0.24408	0.2333
			0.0933	0.0947	0.0963	0.0939	0.0934	0.09432	0.09432
			0.68876	0.66766	0.68256	0.65946	0.66526	0.67274
			0.21196	0.21736	0.20606	0.22106	0.23326	0.21794
			0.0949	0.0938	0.094	0.0931	0.0954	0.09424	0.09424
			0.68146	0.67136	0.67386	0.65576	0.66646	0.66978
			0.21746	0.21526	0.21086	0.22556	0.22196	0.21822
			0.0951	0.0946	0.0935	0.0941	0.0954	0.09454	0.09454
	96		1.22732	1.24752	1.24922	1.22022	1.28112	1.24508
			0.41382	0.41342	0.42832	0.43642	0.42802	0.424
			0.0975	0.1013	0.0991	0.098	0.099	0.09898	0.09898
			1.21582	1.24072	1.22752	1.22562	1.28972	1.23988
			0.42042	0.41662	0.42102	0.42512	0.41682	0.42
			0.0983	0.0976	0.1006	0.1	0.1009	0.09948	0.09948
			1.23318	1.24338	1.24668	1.28128	1.23758	1.24842
			0.43308	0.41308	0.40778	0.41948	0.42468	0.41962
			0.0987	0.0998	0.0987	0.0991	0.0983	0.09892	0.09892
