# Supplementary material for: High C1QTNF1 expression mediated by potential ncRNAs is associated with poor prognosis and tumor immunity in kidney renal clear cell carcinoma
Source: Front Mol Biosci. 2023 Jul 17;10:1201155. doi: 10.3389/fmolb.2023.1201155 (PMC10387556; doi:10.3389/fmolb.2023.1201155)
Supplement: Supplementary file 14 [file DataSheet2.ZIP › C1QTNF1 original data 2/Scratch test/图片处理/数据.xlsx]

## Sheet: Sheet1
NC0	1	587366	219.446	0	255		1	590288	218.916	0	255		1	571140	169.301	0	255
NC24	1	61323	211.018	0	255		1	67568	216.826	0	255		1	80245	231.701	0	255
SI0	1	556563	234.086	0	255		1	529989	162.89	0	255		1	561880	247.586	0	255
SI24	1	321159	223.886	0	255		1	311090	217.168	0	255		1	335014	231.843	0	255
		587366	526043	0.895597			590288	522720	0.885534				571140	490895	0.8595
		61323					67568						80245
		556563		0.42296			529989		0.413026				561880		0.403762
		321159					311090						335014
	截取大小	1500×1500
