# Supplementary material for: High C1QTNF1 expression mediated by potential ncRNAs is associated with poor prognosis and tumor immunity in kidney renal clear cell carcinoma
Source: Front Mol Biosci. 2023 Jul 17;10:1201155. doi: 10.3389/fmolb.2023.1201155 (PMC10387556; doi:10.3389/fmolb.2023.1201155)
Supplement: Supplementary file 14 [file DataSheet2.ZIP › C1QTNF1 original data 2/transwell/数据.xlsx]

## Sheet: Sheet1
in-nc.tif	379	796518	2101.63	41.485	254.995
in-nc.tif	381	725049	1903.02	37.763	254.997
in-nc.tif	376	887255	2359.72	46.211	254.997
in-si.tif	104	241487	2321.99	12.577	252.443
in-si.tif	105	267694	2549.47	13.942	252.32
in-si.tif	101	312608	3095.13	16.282	251.772
mi-nc.tif	367	682621	1860	35.553	254.996
mi-nc.tif	360	812630	2257.31	42.324	254.992
mi-nc.tif	359	756293	2106.67	39.39	254.995
mi-si.tif	75	162226	2163.01	8.449	252.521
mi-si.tif	77	117290	1523.25	6.109	252.529
mi-si.tif	73	222514	3048.14	11.589	251.207
